# Supplementary material for: A high-density, multi-parental SNP genetic map on apple validates a new mapping approach for outcrossing species
Source: Hortic Res. 2016 Nov 23;3:16057–. doi: 10.1038/hortres.2016.57 (PMC5120355; doi:10.1038/hortres.2016.57)
Supplement: Supplementary File 2 [file hortres201657-s5.xls]

## Sheet: Legend
Bi-parental genetic maps of the 21 full-sib families
Each tabsheet reports the bi-parental genetic map of each of the 21 individual full-sib families. Genetic position (cM), linkage group (LG) and Original ID names of the SNP markers are given.
Tabsheets are named according to the family name ID, see the table below.
For family 12_J, only 2,969 of the 6,351 markers were used in the construction of the iGLMap. These are marked in the additional column "Used in iGLMap construction".
The identity of the additional 3,382 markers mapped on 12_J is reported in the tabsheet named "12_J_n=3382_genotypes", together with their genetic positions on the bi-parental map and their progeny genotypes for family 12_J.
Names of the SNP markers are according to Bianco et al. 2014. A key to the acronymes in some other supplemental material is Table S1
Family ID	Mother	Father	Number of seedilings
12_B	'Generos'	X-6417	48
12_E	'Generos'	X-6683	58
12_F	X-3318	X-6564	48
12_I	X-3263	X-3259	47
12_J	X-3318	'Galarina'	23
12_K	X-6679	X-6808	47
12_N	X-3305	X-3259	48
12_P	'Rubinette'	X-3305	48
DiPr	'Discovery'	'Prima'	77
DLO.12	1980-15-25	1973-1-41	219
FuGa	'Fuji'	'Gala'	141
FuPi	'Fuji'	'Pinova'	91
GaPi	'Gala'	'Pinova'	40
I_BB	X-6417	X-6564	43
I_CC	X-6679	'Dorianne' b	50
I_J	X-3318	X-3263	48
I_M	X-6683	X-6681	45
I_W	X-6398	X-6683	44
JoPr	'Jonathan'	'Prima'	174
PiRea	'Pinova'	'Reanda'	45
TeBr	'Telamon'	'Braeburn	202
Total			1586

## Sheet: 12_B
cM	LG	Original_Locus_Name
0	LG1	SNP_FB_0197737
0	LG1	SNP_FB_0197758
0	LG1	SNP_FB_0313817
0	LG1	SNP_FB_0411211
0	LG1	SNP_FB_0411213
0	LG1	SNP_FB_0411216
0	LG1	SNP_FB_0411217
0	LG1	SNP_FB_0411240
0	LG1	SNP_FB_0411246
0	LG1	SNP_FB_0411306
0	LG1	SNP_FB_0411478
0	LG1	SNP_FB_0411487
0	LG1	SNP_FB_0411488
0	LG1	SNP_FB_0411491
0	LG1	SNP_FB_0415504
0	LG1	SNP_FB_0415507
0	LG1	SNP_FB_0415516
0	LG1	SNP_FB_0415526
0	LG1	SNP_FB_0417007
0	LG1	SNP_FB_0418565
0	LG1	SNP_FB_0418576
0	LG1	SNP_FB_0418589
0	LG1	SNP_FB_0463467
0	LG1	SNP_FB_0464008
0	LG1	SNP_FB_0530049
0	LG1	SNP_FB_0530057
0	LG1	SNP_FB_0530079
0	LG1	SNP_FB_0673798
0	LG1	SNP_FB_0673802
0	LG1	SNP_FB_0673806
0	LG1	SNP_FB_0673808
0	LG1	SNP_FB_0673809
0	LG1	SNP_FB_0764007
0	LG1	SNP_FB_0764013
0	LG1	SNP_FB_0764346
0	LG1	SNP_FB_0938917
0	LG1	SNP_FB_0939068
0	LG1	SNP_FB_0953652
0	LG1	SNP_FB_1004090
0	LG1	SNP_FB_1004093
0	LG1	SNP_FB_1021087
0	LG1	SNP_FB_1021088
0	LG1	SNP_FB_1035153
0	LG1	SNP_FB_1089798
0	LG1	SNP_FB_1089803
0	LG1	SNP_FB_1099412
0	LG1	SNP_FB_1099420
0	LG1	SNP_FB_1108214
0	LG1	SNP_FB_1111607
0	LG1	SNP_FB_1114720
0	LG1	GDsnp00152
0	LG1	GDsnp02428
0	LG1	RosBREEDSNP_SNP_AC_121548_Lg1_00288_MAF30_MDP0000151845_exon1
1.021	LG1	SNP_FB_0079679
1.021	LG1	SNP_FB_0079713
1.021	LG1	SNP_FB_0079717
1.021	LG1	SNP_FB_0079718
1.021	LG1	SNP_FB_0418563
1.021	LG1	SNP_FB_0418586
1.021	LG1	SNP_FB_0419285
1.021	LG1	SNP_FB_0419286
1.021	LG1	SNP_FB_0419750
1.021	LG1	SNP_FB_0448193
1.021	LG1	SNP_FB_0948172
1.021	LG1	SNP_FB_1108202
1.021	LG1	RosBREEDSNP_SNP_AC_11489706_Lg1_01815_MAF40_873112_exon1
1.021	LG1	RosBREEDSNP_SNP_AG_11508677_Lg1_01815_MAF50_1661682_exon1
1.021	LG1	RosBREEDSNP_SNP_TC_11532952_Lg1_01815_MAF50_1682832_exon5
2.551	LG1	SNP_FB_0417197
2.551	LG1	SNP_FB_0417208
2.551	LG1	RosBREEDSNP_SNP_CA_9907051_Lg1_RosCOS404_MAF20_MDP0000384319_exon1
4.082	LG1	SNP_FB_0937887
4.082	LG1	SNP_FB_0937902
4.082	LG1	SNP_FB_0937905
4.082	LG1	GDsnp02334
5.103	LG1	SNP_FB_0417939
5.103	LG1	SNP_FB_0420128
5.103	LG1	SNP_FB_0420129
5.103	LG1	SNP_FB_0420130
5.103	LG1	SNP_FB_0420150
5.103	LG1	SNP_FB_0420170
5.103	LG1	SNP_FB_0420881
5.103	LG1	SNP_FB_0420895
5.103	LG1	SNP_FB_0420896
5.103	LG1	SNP_FB_0420898
5.103	LG1	SNP_FB_0420924
5.103	LG1	SNP_FB_0421635
5.103	LG1	SNP_FB_0422075
5.103	LG1	SNP_FB_0535512
5.103	LG1	RosBREEDSNP_SNP_GA_13037789_Lg1_01494_MAF30_840712_exon1
5.103	LG1	RosBREEDSNP_SNP_CT_13068176_Lg1_01494_MAF50_MDP0000298776_exon4
5.103	LG1	RosBREEDSNP_SNP_GA_13093630_Lg1_01494_MAF40_470106_exon1
5.103	LG1	RosBREEDSNP_SNP_CT_14001081_Lg1_01889_MAF20_MDP0000824791_exon1
6.123	LG1	SNP_FB_0422078
7.144	LG1	SNP_FB_0421614
7.144	LG1	SNP_FB_0421620
7.144	LG1	SNP_FB_0422079
7.144	LG1	SNP_FB_0422081
7.144	LG1	SNP_FB_0423029
7.144	LG1	SNP_FB_0423030
7.144	LG1	SNP_FB_0423031
7.144	LG1	SNP_FB_0423239
7.144	LG1	SNP_FB_0941503
7.144	LG1	SNP_FB_0941510
7.144	LG1	RosBREEDSNP_SNP_GA_14519247_Lg1_RosCOS2921_MAF50_476406_exon1
7.144	LG1	RosBREEDSNP_SNP_AG_14529153_Lg1_RosCOS2921_MAF30_59140_exon1
7.144	LG1	RosBREEDSNP_SNP_GT_14657993_Lg1_RosCOS1779_MAF30_MDP0000119296_exon1
7.144	LG1	RosBREEDSNP_SNP_CT_14662213_Lg1_RosCOS1779_MAF30_MDP0000321450_exon1
14.09	LG1	SNP_FB_0942704
15.717	LG1	SNP_FB_0427302
15.717	LG1	SNP_FB_0427306
15.717	LG1	SNP_FB_0427463
15.717	LG1	SNP_FB_0427470
15.717	LG1	SNP_FB_0427472
15.717	LG1	SNP_FB_0427473
15.717	LG1	SNP_FB_0942974
15.717	LG1	SNP_FB_0942979
15.717	LG1	SNP_FB_0942990
15.717	LG1	SNP_FB_0942992
15.717	LG1	RosBREEDSNP_SNP_TG_17880738_Lg1_00440_MAF20_944294_exon1
15.717	LG1	RosBREEDSNP_SNP_AC_17882923_Lg1_00440_MAF40_1646533_exon1
15.717	LG1	RosBREEDSNP_SNP_TC_17912183_Lg1_00440_MAF40_1634418_exon1
15.717	LG1	RosBREEDSNP_SNP_CT_17921038_Lg1_00440_MAF50_527792_exon4
15.717	LG1	RosBREEDSNP_SNP_GT_18064090_Lg1_01783_MAF50_708296_exon1
15.717	LG1	RosBREEDSNP_SNP_AG_18067488_Lg1_01783_MAF40_MDP0000211915_exon1
15.723	LG1	SNP_FB_0423612
15.723	LG1	SNP_FB_0423614
15.723	LG1	SNP_FB_0423615
15.723	LG1	SNP_FB_0423617
15.723	LG1	SNP_FB_0423631
15.723	LG1	SNP_FB_0423637
15.723	LG1	SNP_FB_0424557
15.723	LG1	SNP_FB_0424562
15.723	LG1	SNP_FB_0424563
15.723	LG1	SNP_FB_0974443
15.723	LG1	SNP_FB_0974448
15.723	LG1	SNP_FB_0974449
15.723	LG1	SNP_FB_0974451
15.723	LG1	SNP_FB_0974460
15.723	LG1	SNP_FB_1080640
15.723	LG1	SNP_FB_1080641
15.723	LG1	GDsnp01500
15.723	LG1	RosBREEDSNP_SNP_TG_14699213_Lg1_RosCOS1779_MAF50_MDP0000321447_exon9
15.723	LG1	RosBREEDSNP_SNP_CT_14708397_Lg1_RosCOS1779_MAF40_343966_exon1
15.723	LG1	RosBREEDSNP_SNP_TC_14798027_Lg1_01500_MAF50_67147_exon1
15.723	LG1	RosBREEDSNP_SNP_GA_14836061_Lg1_01500_MAF40_1621531_exon3
18.462	LG1	SNP_FB_0425610
18.462	LG1	SNP_FB_0425611
18.462	LG1	SNP_FB_0425614
18.462	LG1	SNP_FB_0497566
18.462	LG1	SNP_FB_0942380
18.462	LG1	SNP_FB_0942687
18.462	LG1	SNP_FB_1010747
18.462	LG1	SNP_FB_1010758
18.462	LG1	GDsnp02538
24.058	LG1	SNP_FB_0428214
24.058	LG1	SNP_FB_0428219
24.058	LG1	SNP_FB_0428220
24.058	LG1	SNP_FB_0428250
24.058	LG1	SNP_FB_0428720
24.058	LG1	SNP_FB_0428721
24.058	LG1	SNP_FB_0428723
24.058	LG1	SNP_FB_0428724
24.058	LG1	SNP_FB_0428728
24.058	LG1	SNP_FB_0428750
24.058	LG1	SNP_FB_0429182
24.058	LG1	SNP_FB_0429192
24.058	LG1	SNP_FB_0429278
24.058	LG1	SNP_FB_0429288
24.058	LG1	SNP_FB_0429289
24.058	LG1	SNP_FB_0429291
24.058	LG1	SNP_FB_0429307
24.058	LG1	SNP_FB_0429978
24.058	LG1	SNP_FB_0429981
24.058	LG1	SNP_FB_0429982
24.058	LG1	SNP_FB_0429988
24.058	LG1	SNP_FB_0429994
24.058	LG1	SNP_FB_0430001
24.058	LG1	SNP_FB_0431157
24.058	LG1	SNP_FB_0943665
24.058	LG1	GDsnp00183
24.058	LG1	GDsnp00250
24.058	LG1	GDsnp02302
24.058	LG1	GDsnp02731
24.058	LG1	RosBREEDSNP_SNP_GT_18719697_Lg1_00183_MAF20_MDP0000284030_exon1
24.058	LG1	RosBREEDSNP_SNP_GA_18791535_Lg1_02731_MAF40_MDP0000186097_exon1
24.058	LG1	RosBREEDSNP_SNP_TC_20951649_Lg1_02302_MAF50_MDP0000470227_exon1
24.617	LG1	SNP_FB_0937406
26.798	LG1	SNP_FB_0432796
26.798	LG1	SNP_FB_0433272
26.798	LG1	RosBREEDSNP_SNP_CT_23134240_Lg1_109586__109586_exon1
27.948	LG1	SNP_FB_0432803
27.948	LG1	SNP_FB_0433278
32.394	LG1	SNP_FB_0945108
32.394	LG1	SNP_FB_0945110
33.041	LG1	SNP_FB_0250474
33.041	LG1	SNP_FB_0945097
33.041	LG1	GDsnp00674
33.041	LG1	RosBREEDSNP_SNP_TG_26262680_Lg1_00674_MAF40_1669479_exon3
36.363	LG1	SNP_FB_0436917
37.99	LG1	SNP_FB_0436487
37.99	LG1	SNP_FB_0436491
37.99	LG1	SNP_FB_0436910
37.99	LG1	SNP_FB_0436912
37.99	LG1	SNP_FB_0436914
37.99	LG1	SNP_FB_0436919
37.99	LG1	SNP_FB_0436921
37.99	LG1	SNP_FB_0436927
37.99	LG1	SNP_FB_0436943
39.778	LG1	SNP_FB_0437642
39.778	LG1	SNP_FB_0437661
39.778	LG1	RosBREEDSNP_SNP_GT_26734911_Lg1_01228_MAF50_MDP0000236938_exon8
41.567	LG1	SNP_FB_0437669
41.567	LG1	GDsnp01693
42.844	LG1	SNP_FB_0437644
42.844	LG1	SNP_FB_0437662
42.844	LG1	SNP_FB_0439066
42.844	LG1	SNP_FB_0439071
42.844	LG1	SNP_FB_0945847
42.844	LG1	RosBREEDSNP_SNP_TC_29120475_Lg1_10005_MAF20_486377_exon2
45.22	LG1	SNP_FB_0438222
45.22	LG1	SNP_FB_0438227
45.22	LG1	SNP_FB_0439059
45.22	LG1	SNP_FB_0439065
45.22	LG1	SNP_FB_0439106
45.22	LG1	SNP_FB_0945907
45.22	LG1	SNP_FB_0945909
45.22	LG1	RosBREEDSNP_SNP_AG_27060614_Lg1_01693_MAF40_1665698_exon2
45.22	LG1	RosBREEDSNP_SNP_GA_29128835_Lg1_10005_MAF10_326880_exon1
45.22	LG1	RosBREEDSNP_SNP_CT_29163276_Lg1_10005_MAF20_MDP0000660336_exon1
49.389	LG1	SNP_FB_0440719
49.389	LG1	SNP_FB_0440721
49.389	LG1	SNP_FB_0441431
49.389	LG1	SNP_FB_0442066
49.389	LG1	SNP_FB_0442328
49.389	LG1	SNP_FB_0442483
49.389	LG1	SNP_FB_0442963
49.389	LG1	SNP_FB_0442968
49.389	LG1	SNP_FB_0442970
49.389	LG1	GDsnp01371
49.389	LG1	MdBFTb
49.389	LG1	RosBREEDSNP_SNP_AC_30246914_Lg1_CXE4_MAF50_MDP0000473154_exon2
49.389	LG1	RosBREEDSNP_SNP_CT_31681861_Lg1_00583_MAF30_1623756_exon3
49.894	LG1	SNP_FB_0441028
50.399	LG1	SNP_FB_0441006
50.399	LG1	SNP_FB_0441010
50.399	LG1	SNP_FB_0441015
50.399	LG1	GDsnp00782
51.42	LG1	SNP_FB_0441424
51.42	LG1	SNP_FB_0441428
51.42	LG1	SNP_FB_0441434
51.42	LG1	SNP_FB_0442475
51.42	LG1	SNP_FB_0444432
51.42	LG1	RosBREEDSNP_SNP_GA_30649026_Lg1_320448__320448_exon1
51.42	LG1	RosBREEDSNP_SNP_GA_31359482_Lg1_327822_MAF50_327822_exon5
51.42	LG1	RosBREEDSNP_SNP_GA_31531477_Lg1_327214_MAF40_327214_exon1
51.42	LG1	RosBREEDSNP_SNP_AG_31626705_Lg1_00583_MAF40_MDP0000288458_exon4
51.42	LG1	RosBREEDSNP_SNP_CT_31642444_Lg1_00583_MAF50_178942_exon1
51.42	LG1	RosBREEDSNP_SNP_CT_31657598_Lg1_00583_MAF40_422699_exon1
51.42	LG1	RosBREEDSNP_SNP_GA_31945251_Lg1_RosCOS2794_MAF40_1665084_exon1
51.42	LG1	RosBREEDSNP_SNP_CT_33663934_Lg1_01371_MAF50_328159_exon1
52.781	LG1	SNP_FB_0444698
52.781	LG1	SNP_FB_0444702
52.781	LG1	SNP_FB_0445358
52.781	LG1	SNP_FB_0445359
52.781	LG1	SNP_FB_0946984
52.781	LG1	SNP_FB_0947004
52.781	LG1	SNP_FB_0947015
54.141	LG1	SNP_FB_0445936
54.141	LG1	SNP_FB_0446516
54.141	LG1	RosBREEDSNP_SNP_TC_34421998_Lg1_19307__19307_exon2
54.141	LG1	RosBREEDSNP_SNP_TC_34439805_Lg1_02371_MAF40_MDP0000282186_exon3
54.141	LG1	RosBREEDSNP_SNP_AC_34510440_Lg1_02371_MAF50_1642607_exon7
55.502	LG1	SNP_FB_0445935
55.502	LG1	GDsnp02371
56.544	LG1	SNP_FB_0447050
56.544	LG1	SNP_FB_0447053
56.544	LG1	SNP_FB_0447061
57.587	LG1	RosBREEDSNP_SNP_AG_34453757_Lg1_02371_MAF20_MDP0000286439_exon1
57.587	LG1	RosBREEDSNP_SNP_CT_34470881_Lg1_02371_MAF20_566613_exon1
57.587	LG1	RosBREEDSNP_SNP_TG_34487221_Lg1_02371_MAF10_MDP0000194123_exon7
57.587	LG1	RosBREEDSNP_SNP_CT_35202609_Lg1_00495_MAF50_361322_exon1
58.097	LG1	SNP_FB_0447033
58.097	LG1	SNP_FB_0947613
58.097	LG1	SNP_FB_0947842
58.097	LG1	SNP_FB_1082432
58.097	LG1	SNP_FB_1082439
58.607	LG1	SNP_FB_0947635
58.607	LG1	SNP_FB_1082431
58.607	LG1	GDsnp02092
60.648	LG1	SNP_FB_0446904
60.648	LG1	SNP_FB_0446917
60.648	LG1	SNP_FB_0446918
60.648	LG1	SNP_FB_0446920
60.648	LG1	SNP_FB_0448111
60.648	LG1	SNP_FB_0448114
60.648	LG1	SNP_FB_0947636
60.648	LG1	SNP_FB_0947830
60.648	LG1	SNP_FB_0947841
60.648	LG1	SNP_FB_0947843
60.648	LG1	SNP_FB_0947856
60.648	LG1	SNP_FB_0948100
60.648	LG1	SNP_FB_1082449
60.648	LG1	GDsnp00495
60.648	LG1	RosBREEDSNP_SNP_TC_35468899_Lg1_02092_MAF50_138030_exon2
0	LG10	SNP_FB_0000529
0	LG10	SNP_FB_0000533
0	LG10	SNP_FB_0216378
0	LG10	SNP_FB_0824881
0	LG10	SNP_FB_0824887
0	LG10	GDsnp01789
2.041	LG10	SNP_FB_0000978
2.041	LG10	SNP_FB_0000981
2.041	LG10	SNP_FB_0000984
2.041	LG10	SNP_FB_0000988
2.041	LG10	SNP_FB_0000989
2.041	LG10	SNP_FB_0000993
2.041	LG10	SNP_FB_0001476
2.041	LG10	GDsnp00106
3.062	LG10	SNP_FB_0001462
3.062	LG10	SNP_FB_0001465
3.062	LG10	SNP_FB_0001467
3.062	LG10	SNP_FB_0001475
3.062	LG10	SNP_FB_0825197
3.062	LG10	SNP_FB_0825199
3.062	LG10	SNP_FB_0825201
7.278	LG10	SNP_FB_0002632
7.278	LG10	SNP_FB_0002637
7.278	LG10	SNP_FB_0002639
7.278	LG10	SNP_FB_0002644
7.278	LG10	SNP_FB_0003079
7.278	LG10	SNP_FB_0003096
7.278	LG10	SNP_FB_0003104
7.278	LG10	SNP_FB_0003106
7.278	LG10	SNP_FB_0003107
7.278	LG10	SNP_FB_0003110
7.278	LG10	SNP_FB_0003482
7.278	LG10	SNP_FB_0003489
7.278	LG10	SNP_FB_0004014
7.278	LG10	SNP_FB_0004016
7.278	LG10	SNP_FB_0004019
7.278	LG10	SNP_FB_0004021
7.278	LG10	SNP_FB_0004023
7.278	LG10	SNP_FB_0004038
7.278	LG10	SNP_FB_0004993
7.278	LG10	SNP_FB_0005006
7.278	LG10	SNP_FB_0009203
7.278	LG10	SNP_FB_0009207
7.278	LG10	SNP_FB_0009214
7.278	LG10	SNP_FB_0009256
7.278	LG10	SNP_FB_0009743
7.278	LG10	SNP_FB_0009745
7.278	LG10	SNP_FB_0009753
7.278	LG10	SNP_FB_0010446
7.278	LG10	SNP_FB_0010458
7.278	LG10	SNP_FB_0010475
7.278	LG10	SNP_FB_0055215
7.278	LG10	SNP_FB_0275984
7.278	LG10	SNP_FB_0825437
7.278	LG10	SNP_FB_0825439
7.278	LG10	SNP_FB_0825447
7.278	LG10	SNP_FB_1052762
7.278	LG10	GDsnp00839
7.278	LG10	GDsnp01810
7.278	LG10	GDsnp02051
7.278	LG10	RosBREEDSNP_SNP_GT_2479664_Lg10_01909_MAF40_257666_exon1
7.278	LG10	RosBREEDSNP_SNP_TC_2484105_Lg10_01909_MAF50_1620158_exon4
7.278	LG10	RosBREEDSNP_SNP_GA_2553386_Lg10_00839_MAF40_MDP0000424666_exon2
7.278	LG10	RosBREEDSNP_SNP_GA_2563548_Lg10_00839_MAF30_MDP0000163138_exon1
7.278	LG10	RosBREEDSNP_SNP_CT_2607542_Lg10_00839_MAF30_493701_exon1
7.278	LG10	RosBREEDSNP_SNP_GA_3285289_Lg10_01947_MAF30_MDP0000226451_exon3
7.278	LG10	RosBREEDSNP_SNP_GT_3353551_Lg10_01947_MAF30_MDP0000950062_exon1
7.278	LG10	RosBREEDSNP_SNP_CT_4034839_Lg10_01810_MAF40_460310_exon1
7.278	LG10	RosBREEDSNP_SNP_CT_4041727_Lg10_01810_MAF50_1646123_exon1
10.474	LG10	SNP_FB_0008612
10.474	LG10	SNP_FB_0008635
10.474	LG10	SNP_FB_0008637
10.474	LG10	SNP_FB_0055224
10.474	LG10	SNP_FB_0275982
10.474	LG10	SNP_FB_0826639
10.474	LG10	SNP_FB_0826641
10.474	LG10	SNP_FB_0839808
11.494	LG10	SNP_FB_0009209
11.494	LG10	SNP_FB_0009218
11.494	LG10	SNP_FB_0009219
11.494	LG10	SNP_FB_0009220
11.494	LG10	SNP_FB_0009237
12.515	LG10	SNP_FB_0009751
12.515	LG10	SNP_FB_0009773
12.515	LG10	SNP_FB_1052759
12.515	LG10	RosBREEDSNP_SNP_CT_7121587_Lg10_02051_MAF30_MDP0000599316_exon1
12.515	LG10	RosBREEDSNP_SNP_TG_7167616_Lg10_02051_MAF40_1633843_exon1
13.782	LG10	SNP_FB_0716928
17.752	LG10	SNP_FB_0014551
17.752	LG10	SNP_FB_0014721
17.752	LG10	SNP_FB_0014722
17.752	LG10	SNP_FB_0014725
17.752	LG10	SNP_FB_0014728
17.752	LG10	SNP_FB_0016712
17.752	LG10	SNP_FB_0016736
17.752	LG10	SNP_FB_0017224
17.752	LG10	SNP_FB_0829833
17.752	LG10	GDsnp00875
18.794	LG10	SNP_FB_0014738
18.794	LG10	RosBREEDSNP_SNP_CT_9388261_Lg10_00875_MAF20_MDP0000180840_exon1
19.836	LG10	SNP_FB_0014555
19.836	LG10	SNP_FB_0014567
19.836	LG10	RosBREEDSNP_SNP_TG_10714844_Lg10_01867_MAF10_1682371_exon7
20.857	LG10	SNP_FB_0014531
20.857	LG10	SNP_FB_0014536
20.857	LG10	SNP_FB_0015893
20.857	LG10	SNP_FB_0016473
20.857	LG10	SNP_FB_0016741
20.857	LG10	SNP_FB_0017215
20.857	LG10	SNP_FB_0017217
20.857	LG10	SNP_FB_0829841
20.857	LG10	RosBREEDSNP_SNP_TG_12055755_Lg10_RosCOS2353_MAF50_1665006_exon5
20.857	LG10	RosBREEDSNP_SNP_AC_12441299_Lg10_00176_MAF40_MDP0000196406_exon4
20.857	LG10	RosBREEDSNP_SNP_GA_13016569_Lg10_RosCOS724_MAF30_1620203_exon3
20.857	LG10	RosBREEDSNP_SNP_AG_13033111_Lg10_RosCOS724_MAF40_MDP0000193868_exon3
25.11	LG10	SNP_FB_0015674
25.11	LG10	SNP_FB_0015689
26.468	LG10	SNP_FB_0121825
26.468	LG10	SNP_FB_0121827
26.468	LG10	SNP_FB_0122452
26.468	LG10	SNP_FB_0122469
26.468	LG10	SNP_FB_0122473
26.468	LG10	SNP_FB_0726173
26.468	LG10	SNP_FB_0726964
26.468	LG10	SNP_FB_0726979
26.468	LG10	SNP_FB_0727256
26.468	LG10	SNP_FB_0727268
26.468	LG10	SNP_FB_0727275
26.468	LG10	SNP_FB_1023002
26.468	LG10	SNP_FB_1023458
26.468	LG10	SNP_FB_1100846
26.468	LG10	SNP_FB_1100862
29.242	LG10	SNP_FB_0685103
29.242	LG10	SNP_FB_0685122
29.297	LG10	SNP_FB_0011650
29.752	LG10	SNP_FB_0013184
29.752	LG10	SNP_FB_0018991
29.752	LG10	SNP_FB_0018992
29.752	LG10	SNP_FB_0021350
29.752	LG10	SNP_FB_0022308
29.752	LG10	SNP_FB_0235541
29.752	LG10	SNP_FB_0235546
29.752	LG10	SNP_FB_0805702
29.752	LG10	SNP_FB_0805743
29.752	LG10	SNP_FB_0890021
29.752	LG10	SNP_FB_1048045
29.752	LG10	SNP_FB_1048060
29.752	LG10	SNP_FB_1048063
29.752	LG10	SNP_FB_1052855
29.752	LG10	SNP_FB_1052860
29.752	LG10	SNP_FB_1052863
29.752	LG10	SNP_FB_1067928
29.752	LG10	SNP_FB_1067940
29.752	LG10	SNP_FB_1067947
29.752	LG10	SNP_FB_1107364
29.752	LG10	SNP_FB_1107376
29.752	LG10	GDsnp00015
29.752	LG10	GDsnp00260
29.752	LG10	GDsnp01267
29.752	LG10	GDsnp02009
30.261	LG10	SNP_FB_0011645
30.261	LG10	SNP_FB_0011658
30.261	LG10	SNP_FB_0011662
30.261	LG10	SNP_FB_0011683
30.261	LG10	SNP_FB_0011697
30.261	LG10	SNP_FB_0012361
30.261	LG10	SNP_FB_0012368
30.261	LG10	SNP_FB_0013159
30.261	LG10	SNP_FB_0013167
30.261	LG10	SNP_FB_0013175
30.261	LG10	SNP_FB_0018994
30.261	LG10	SNP_FB_0134225
30.261	LG10	SNP_FB_0134231
30.261	LG10	SNP_FB_0235556
30.261	LG10	SNP_FB_0235585
30.261	LG10	SNP_FB_0236106
30.261	LG10	SNP_FB_0805708
30.261	LG10	SNP_FB_0805709
30.261	LG10	SNP_FB_0805710
30.261	LG10	SNP_FB_0805745
30.261	LG10	SNP_FB_0805750
30.261	LG10	SNP_FB_1048040
30.261	LG10	SNP_FB_1048041
30.261	LG10	SNP_FB_1048043
30.261	LG10	SNP_FB_1048047
30.261	LG10	SNP_FB_1048078
30.261	LG10	SNP_FB_1052854
30.261	LG10	SNP_FB_1052858
30.261	LG10	SNP_FB_1067946
30.261	LG10	SNP_FB_1107365
30.261	LG10	SNP_FB_1107370
30.261	LG10	SNP_FB_1107373
31.281	LG10	SNP_FB_0021345
31.281	LG10	SNP_FB_0021357
31.281	LG10	SNP_FB_0021360
31.281	LG10	SNP_FB_0021361
31.281	LG10	SNP_FB_0021362
31.281	LG10	SNP_FB_0021367
31.281	LG10	SNP_FB_1106430
32.302	LG10	SNP_FB_0022007
32.302	LG10	SNP_FB_0022025
32.302	LG10	SNP_FB_0022313
32.302	LG10	RosBREEDSNP_SNP_TC_16666886_Lg10_01710_MAF50_1661320_exon2
32.302	LG10	RosBREEDSNP_SNP_AG_16680919_Lg10_01710_MAF30_MDP0000226923_exon1
32.302	LG10	RosBREEDSNP_SNP_CT_17046031_Lg10_02009_MAF40_MDP0000142019_exon2
35.407	LG10	SNP_FB_0023488
35.407	LG10	SNP_FB_0023490
35.407	LG10	SNP_FB_0023491
35.407	LG10	SNP_FB_0023498
35.407	LG10	SNP_FB_0024064
35.407	LG10	GDsnp01987
35.917	LG10	SNP_FB_0023034
35.917	LG10	SNP_FB_0023484
35.917	LG10	SNP_FB_0023485
35.917	LG10	SNP_FB_0024056
35.917	LG10	SNP_FB_0024065
35.917	LG10	SNP_FB_0024079
35.917	LG10	SNP_FB_0024602
35.917	LG10	SNP_FB_0024628
36.427	LG10	SNP_FB_0024620
36.427	LG10	SNP_FB_0026024
36.427	LG10	SNP_FB_0026038
36.427	LG10	SNP_FB_0831297
36.427	LG10	SNP_FB_0831634
36.427	LG10	SNP_FB_1087355
37.958	LG10	SNP_FB_1087370
39.489	LG10	SNP_FB_0025075
39.489	LG10	SNP_FB_0025080
39.489	LG10	SNP_FB_0026018
39.489	LG10	SNP_FB_0026022
39.489	LG10	SNP_FB_0026026
39.489	LG10	SNP_FB_0026048
39.489	LG10	SNP_FB_0026051
39.489	LG10	SNP_FB_0027507
39.489	LG10	SNP_FB_0831298
39.489	LG10	SNP_FB_0831299
39.489	LG10	SNP_FB_0831315
39.489	LG10	SNP_FB_0831640
39.489	LG10	SNP_FB_0831641
39.489	LG10	GDsnp01832
39.489	LG10	RosBREEDSNP_SNP_AG_18475950_Lg10_01832_MAF20_546977_exon1
39.489	LG10	RosBREEDSNP_SNP_CA_18510791_Lg10_01832_MAF30_1622972_exon5
42.679	LG10	RosBREEDSNP_SNP_AG_19503429_Lg10_02183_MAF40_MDP0000281166_exon5
42.684	LG10	RosBREEDSNP_SNP_AG_19497678_Lg10_02183_MAF50_MDP0000552413_exon1
43.727	LG10	SNP_FB_0027479
43.727	LG10	SNP_FB_0028782
43.727	LG10	SNP_FB_0028786
43.727	LG10	SNP_FB_0028790
43.727	LG10	SNP_FB_0029596
43.727	LG10	FEM_cg_19
43.727	LG10	FEM_cg_19-bis
43.727	LG10	GDsnp00869
43.727	LG10	RosBREEDSNP_SNP_GT_20013910_Lg10_00869_MAF50_924537_exon1
43.727	LG10	RosBREEDSNP_SNP_GT_20058117_Lg10_00869_MAF40_1652486_exon1
44.769	LG10	SNP_FB_0832361
45.789	LG10	SNP_FB_0028123
45.789	LG10	SNP_FB_1107552
45.789	LG10	SNP_FB_1107554
46.3	LG10	SNP_FB_0027472
46.3	LG10	SNP_FB_0028109
46.3	LG10	SNP_FB_0028116
46.3	LG10	SNP_FB_0832349
46.3	LG10	FEM_cg_14
46.3	LG10	RosBREEDSNP_SNP_AG_20810437_Lg10_PG_MAF30_316307_exon1
46.81	LG10	SNP_FB_0028767
46.81	LG10	SNP_FB_0028771
46.81	LG10	SNP_FB_0028781
46.81	LG10	SNP_FB_0029600
47.32	LG10	SNP_FB_0029595
47.83	LG10	SNP_FB_0029606
47.83	LG10	SNP_FB_0029607
47.83	LG10	SNP_FB_0832811
47.83	LG10	SNP_FB_0832819
47.83	LG10	SNP_FB_0832820
47.83	LG10	FEM_cg_10
47.83	LG10	FEM_cg_11
47.83	LG10	FEM_cg_13
47.83	LG10	FEM_cg_17
47.83	LG10	FEM_cg_18
47.83	LG10	FEM_cg_21
47.83	LG10	FEM_cg_8
47.83	LG10	FEM_cg_9
47.83	LG10	RosBREEDSNP_SNP_TG_20833228_Lg10_PG_MAF50_184244_exon1
49.257	LG10	SNP_FB_0007370
49.257	LG10	SNP_FB_0007375
49.257	LG10	SNP_FB_0007388
49.257	LG10	SNP_FB_0031455
49.257	LG10	SNP_FB_0832999
50.684	LG10	SNP_FB_0031578
50.684	LG10	SNP_FB_0031585
50.684	LG10	RosBREEDSNP_SNP_GA_22517441_Lg10_RosCOS139_MAF30_122447_exon2
50.684	LG10	RosBREEDSNP_SNP_GA_22571534_Lg10_RosCOS139_MAF50_1647758_exon3
55.152	LG10	SNP_FB_0032554
55.152	LG10	SNP_FB_0033008
55.152	LG10	SNP_FB_0033011
55.152	LG10	RosBREEDSNP_SNP_GA_23270798_Lg10_RosCOS1786_MAF50_1631898_exon1
56.867	LG10	GDsnp00257
58.583	LG10	SNP_FB_0037842
58.583	LG10	SNP_FB_0037843
58.583	LG10	SNP_FB_0037856
58.583	LG10	RosBREEDSNP_SNP_CT_27656951_Lg10_268464__268464_exon1
58.583	LG10	RosBREEDSNP_SNP_AG_28354774_Lg10_148145_MAF30_148145_exon2
58.583	LG10	RosBREEDSNP_SNP_GA_28354787_Lg10_148145_MAF30_148145_exon2
60.298	LG10	CONS61
60.298	LG10	SNP_FB_0035187
60.298	LG10	SNP_FB_0035199
60.298	LG10	SNP_FB_0036156
60.298	LG10	SNP_FB_0036161
60.298	LG10	SNP_FB_0036761
60.298	LG10	SNP_FB_0038514
60.298	LG10	SNP_FB_0038519
60.298	LG10	SNP_FB_0039053
60.298	LG10	SNP_FB_0039054
60.298	LG10	SNP_FB_0039064
60.298	LG10	SNP_FB_0039065
60.298	LG10	SNP_FB_0039071
60.298	LG10	SNP_FB_0039680
60.298	LG10	SNP_FB_0039685
60.298	LG10	SNP_FB_0605829
60.298	LG10	SNP_FB_0835174
60.298	LG10	GDsnp00971
60.298	LG10	GDsnp01570
60.298	LG10	RosBREEDSNP_SNP_GT_26641840_Lg10_00812_MAF50_MDP0000280037_exon1
62.478	LG10	SNP_FB_0039713
62.478	LG10	SNP_FB_0040115
62.478	LG10	SNP_FB_0040123
62.478	LG10	SNP_FB_0040125
62.478	LG10	SNP_FB_0040463
62.478	LG10	SNP_FB_0605151
62.478	LG10	SNP_FB_0605818
62.478	LG10	SNP_FB_0605824
62.478	LG10	SNP_FB_0835176
62.478	LG10	RosBREEDSNP_SNP_TG_28610777_Lg10_CONS61_MAF10_1659422_exon7
62.478	LG10	RosBREEDSNP_SNP_CT_28632998_Lg10_CONS61_MAF50_412419_exon1
62.478	LG10	RosBREEDSNP_SNP_CA_29020445_Lg10_01570_MAF40_MDP0000131641_exon2
62.478	LG10	RosBREEDSNP_SNP_AC_29031109_Lg10_01570_MAF30_1684764_exon1
62.478	LG10	RosBREEDSNP_SNP_CT_29044684_Lg10_01570_MAF30_1643794_exon1
62.478	LG10	RosBREEDSNP_SNP_AG_29213640_Lg10_138979_MAF20_138979_exon2
62.478	LG10	RosBREEDSNP_SNP_CT_29213692_Lg10_138979_MAF30_138979_exon2
62.478	LG10	RosBREEDSNP_SNP_AG_36033314_Lg10_186429_MAF40_186429_exon1
64.657	LG10	SNP_FB_0039700
64.657	LG10	SNP_FB_0040406
64.657	LG10	SNP_FB_0040410
64.657	LG10	SNP_FB_0040411
64.657	LG10	SNP_FB_0040425
64.657	LG10	SNP_FB_0040440
64.657	LG10	SNP_FB_0040453
64.657	LG10	SNP_FB_0605152
64.657	LG10	SNP_FB_0605153
64.657	LG10	RosBREEDSNP_SNP_AG_29917745_Lg10_00346_MAF30_695159_exon1
66.698	LG10	SNP_FB_0041076
66.698	LG10	SNP_FB_0041082
66.698	LG10	SNP_FB_0041084
66.698	LG10	SNP_FB_0041568
66.698	LG10	SNP_FB_0041570
66.698	LG10	SNP_FB_0041573
66.698	LG10	SNP_FB_0041574
66.698	LG10	SNP_FB_0041587
66.698	LG10	GDsnp00734
66.698	LG10	RosBREEDSNP_SNP_CA_30206374_Lg10_00734_MAF20_1635521_exon1
67.719	LG10	SNP_FB_0041596
67.719	LG10	SNP_FB_0042076
67.719	LG10	SNP_FB_0042078
67.719	LG10	SNP_FB_0042083
67.719	LG10	SNP_FB_0042563
67.719	LG10	SNP_FB_0042597
67.719	LG10	GDsnp01299
67.719	LG10	GDsnp01908
67.719	LG10	RosBREEDSNP_SNP_TG_30396941_Lg10_01299_MAF30_519689_exon1
67.719	LG10	RosBREED_SNP_TC_30595771_Lg10
67.719	LG10	RosBREEDSNP_SNP_TC_31275344_Lg10_01908_MAF40_215133_exon1
67.719	LG10	RosBREEDSNP_SNP_GA_31279293_Lg10_01908_MAF40_689898_exon1
67.719	LG10	RosBREEDSNP_SNP_CT_31331375_Lg10_01961_MAF50_1619986_exon1
69.76	LG10	SNP_FB_0043317
69.76	LG10	SNP_FB_0043322
69.76	LG10	SNP_FB_0043325
69.76	LG10	SNP_FB_0044155
69.76	LG10	SNP_FB_0044165
69.76	LG10	SNP_FB_1054768
69.76	LG10	SNP_FB_1054781
69.76	LG10	SNP_FB_1054790
69.76	LG10	GDsnp01961
69.76	LG10	RosBREEDSNP_SNP_AC_31320811_Lg10_01961_MAF50_MDP0000256011_exon1
69.76	LG10	RosBREEDSNP_SNP_TG_31345666_Lg10_01961_MAF40_1648465_exon3
69.76	LG10	RosBREEDSNP_SNP_AG_31707563_Lg10_00099_MAF50_950228_exon1
71.801	LG10	SNP_FB_0043324
71.801	LG10	SNP_FB_0044414
71.801	LG10	SNP_FB_0044418
71.801	LG10	SNP_FB_0044822
71.801	LG10	SNP_FB_0045153
71.801	LG10	SNP_FB_0045154
71.801	LG10	SNP_FB_0045158
71.801	LG10	SNP_FB_1054784
71.801	LG10	GDsnp00099
71.801	LG10	RosBREEDSNP_SNP_CT_32402084_Lg10_RosCOS2362_MAF40_MDP0000383515_exon5
71.801	LG10	RosBREEDSNP_SNP_AG_32730568_Lg10_RosCOS3231_MAF50_492103_exon1
71.801	LG10	RosBREEDSNP_SNP_CT_32751652_Lg10_RosCOS3231_MAF40_MDP0000317596_exon2
73.589	LG10	SNP_FB_0045914
73.589	LG10	SNP_FB_0045926
74.177	LG10	SNP_FB_0042077
74.177	LG10	SNP_FB_0042567
77.243	LG10	SNP_FB_0046468
77.243	LG10	RosBREEDSNP_SNP_CT_33483733_Lg10_01683_MAF40_160757_exon3
77.243	LG10	RosBREEDSNP_SNP_AC_33501094_Lg10_01683_MAF50_MDP0000305859_exon5
77.243	LG10	RosBREEDSNP_SNP_TC_33513449_Lg10_01683_MAF30_1630378_exon3
79.032	LG10	SNP_FB_0046458
79.032	LG10	SNP_FB_0046460
79.032	LG10	MdTIR
80.44	LG10	SNP_FB_0044801
80.44	LG10	SNP_FB_0044803
80.44	LG10	RosBREEDSNP_SNP_GA_32372997_Lg10_RosCOS2362_MAF20_1643940_exon1
81.236	LG10	SNP_FB_0049844
82.083	LG10	SNP_FB_0048102
82.083	LG10	SNP_FB_0048104
82.083	LG10	SNP_FB_0048123
82.083	LG10	SNP_FB_0049850
82.083	LG10	SNP_FB_0049851
82.083	LG10	SNP_FB_0049854
82.083	LG10	SNP_FB_0049856
82.083	LG10	SNP_FB_0049857
82.083	LG10	SNP_FB_0049924
82.083	LG10	SNP_FB_0049926
82.083	LG10	SNP_FB_0050201
82.083	LG10	SNP_FB_0050215
82.083	LG10	SNP_FB_0837574
82.083	LG10	SNP_FB_0837578
82.083	LG10	SNP_FB_0837587
82.083	LG10	SNP_FB_0837602
82.083	LG10	RosBREEDSNP_SNP_TC_36066362_Lg10_RosCOS2135_MAF50_1648460_exon1
82.083	LG10	RosBREEDSNP_SNP_AG_36091067_Lg10_RosCOS2135_MAF40_474692_exon1
82.083	LG10	RosBREEDSNP_SNP_AG_36100460_Lg10_RosCOS2135_MAF50_1630257_exon1
85.188	LG10	SNP_FB_0838244
85.188	LG10	GDsnp01761
87.229	LG10	SNP_FB_0050918
87.229	LG10	SNP_FB_0050923
87.229	LG10	SNP_FB_0050930
87.229	LG10	SNP_FB_0050932
87.229	LG10	SNP_FB_0050933
87.229	LG10	SNP_FB_0051942
87.229	LG10	SNP_FB_0052480
87.229	LG10	SNP_FB_0838432
87.229	LG10	SNP_FB_0838437
87.229	LG10	SNP_FB_0838443
88.25	LG10	SNP_FB_0051420
88.25	LG10	SNP_FB_0051422
88.25	LG10	SNP_FB_0051435
88.25	LG10	SNP_FB_0051740
88.25	LG10	SNP_FB_0051751
88.25	LG10	SNP_FB_0051764
88.25	LG10	SNP_FB_0051784
88.25	LG10	FEM_cg_1
88.25	LG10	FEM_cg_3
88.25	LG10	GDsnp00405
88.25	LG10	GDsnp00604
88.25	LG10	RosBREEDSNP_SNP_AG_36862797_Lg10_00405_MAF40_1646844_exon1
88.25	LG10	RosBREEDSNP_SNP_TC_37072737_Lg10_00604_MAF10_MDP0000691383_exon1
90.291	LG10	SNP_FB_0052468
90.291	LG10	SNP_FB_0052470
90.291	LG10	SNP_FB_0052515
0	LG11	SNP_FB_0053621
0	LG11	SNP_FB_0053629
0	LG11	SNP_FB_0053634
0	LG11	SNP_FB_0053694
0	LG11	SNP_FB_0053698
0	LG11	SNP_FB_0053704
0	LG11	SNP_FB_0054195
0	LG11	SNP_FB_0055543
0	LG11	SNP_FB_0055546
0	LG11	SNP_FB_0055551
0	LG11	SNP_FB_0055562
0	LG11	SNP_FB_0055742
0	LG11	SNP_FB_0055762
0	LG11	SNP_FB_0056166
0	LG11	SNP_FB_0056178
0	LG11	SNP_FB_0248606
0	LG11	SNP_FB_0248626
0	LG11	SNP_FB_0839408
0	LG11	SNP_FB_0839410
0	LG11	SNP_FB_0840085
0	LG11	SNP_FB_0840090
0	LG11	SNP_FB_0840091
0	LG11	SNP_FB_0854015
0	LG11	SNP_FB_0854043
0	LG11	SNP_FB_1055658
0	LG11	GDsnp02626
0	LG11	RosBREEDSNP_SNP_CA_1724738_Lg11_02626_MAF10_MDP0000752522_exon1
1.356	LG11	SNP_FB_0053645
1.356	LG11	SNP_FB_0839413
1.356	LG11	SNP_FB_0854048
4.126	LG11	SNP_FB_0053695
4.126	LG11	SNP_FB_0054183
4.126	LG11	SNP_FB_0054468
4.126	LG11	SNP_FB_0054471
4.126	LG11	SNP_FB_0054473
4.126	LG11	SNP_FB_0054474
4.126	LG11	SNP_FB_0055552
4.126	LG11	SNP_FB_0055745
4.126	LG11	SNP_FB_0248620
4.126	LG11	SNP_FB_0304716
4.126	LG11	SNP_FB_0304729
4.126	LG11	SNP_FB_0304732
4.126	LG11	SNP_FB_0304737
4.126	LG11	SNP_FB_0305361
4.126	LG11	SNP_FB_0839398
4.126	LG11	SNP_FB_0839399
4.126	LG11	SNP_FB_0839403
4.126	LG11	SNP_FB_1055739
4.126	LG11	SNP_FB_1055740
4.126	LG11	SNP_FB_1055746
4.126	LG11	SNP_FB_1055748
4.126	LG11	SNP_FB_1055749
4.126	LG11	SNP_FB_1055750
4.126	LG11	RosBREEDSNP_SNP_CT_557285_Lg11_01480_MAF50_1638467_exon1
5.146	LG11	SNP_FB_0055549
5.146	LG11	SNP_FB_0055746
5.146	LG11	SNP_FB_0056161
5.146	LG11	SNP_FB_0056170
5.146	LG11	SNP_FB_0056171
5.146	LG11	SNP_FB_0248609
5.146	LG11	SNP_FB_0248621
5.146	LG11	SNP_FB_0304721
5.146	LG11	SNP_FB_0305355
5.146	LG11	RosBREEDSNP_SNP_AG_1697921_Lg11_02626_MAF40_MDP0000320703_exon1
8.251	LG11	SNP_FB_0057305
8.251	LG11	SNP_FB_0057451
8.251	LG11	SNP_FB_0057471
8.251	LG11	SNP_FB_0057479
8.251	LG11	SNP_FB_0057795
8.251	LG11	SNP_FB_0057814
8.251	LG11	SNP_FB_0058223
8.251	LG11	SNP_FB_0058227
8.251	LG11	SNP_FB_0058240
8.251	LG11	SNP_FB_0058557
8.251	LG11	SNP_FB_0058572
9.272	LG11	SNP_FB_0058955
9.272	LG11	SNP_FB_0840959
9.272	LG11	RosBREEDSNP_SNP_TC_5075367_Lg11_RosCOS2981_MAF50_1677461_exon1
9.512	LG11	SNP_FB_0057793
9.512	LG11	SNP_FB_0057804
9.512	LG11	SNP_FB_0057808
9.512	LG11	SNP_FB_0058552
9.512	LG11	SNP_FB_0059435
9.512	LG11	RosBREEDSNP_SNP_TG_3466156_Lg11_01167_MAF10_675414_exon1
9.751	LG11	SNP_FB_0058559
10.282	LG11	SNP_FB_0059426
10.282	LG11	SNP_FB_0059438
10.282	LG11	RosBREEDSNP_SNP_CT_5159764_Lg11_00418_MAF50_6718_exon1
11.303	LG11	RosBREEDSNP_SNP_AC_5173582_Lg11_00418_MAF20_719249_exon1
11.303	LG11	RosBREEDSNP_SNP_CT_5208182_Lg11_00418_MAF50_1676725_exon1
12.323	LG11	SNP_FB_0060045
12.323	LG11	SNP_FB_0060049
12.323	LG11	SNP_FB_0060059
12.323	LG11	GDsnp01713
13.344	LG11	SNP_FB_0059427
13.344	LG11	SNP_FB_0060042
13.344	LG11	SNP_FB_0061914
13.344	LG11	SNP_FB_1056194
13.344	LG11	RosBREEDSNP_SNP_TG_5944780_Lg11_MDP0000163230_MAF20_MDP0000163230_exon1
13.344	LG11	RosBREEDSNP_SNP_CA_6704249_Lg11_01788_MAF20_521415_exon3
14.364	LG11	SNP_FB_0061193
14.364	LG11	SNP_FB_0061913
14.364	LG11	SNP_FB_0061915
14.364	LG11	SNP_FB_0064020
16.449	LG11	SNP_FB_0061199
16.449	LG11	SNP_FB_0061654
16.449	LG11	SNP_FB_0061949
16.449	LG11	SNP_FB_0061962
16.449	LG11	SNP_FB_0062303
16.449	LG11	SNP_FB_0062307
16.449	LG11	SNP_FB_0062335
16.449	LG11	SNP_FB_0062814
16.449	LG11	SNP_FB_0062815
16.449	LG11	SNP_FB_0063313
16.449	LG11	SNP_FB_0063314
16.449	LG11	SNP_FB_0063317
16.449	LG11	SNP_FB_0063320
16.449	LG11	SNP_FB_0063321
16.449	LG11	SNP_FB_0063325
16.449	LG11	SNP_FB_0063327
16.449	LG11	SNP_FB_0063328
16.449	LG11	SNP_FB_0063329
16.449	LG11	SNP_FB_0064019
16.449	LG11	SNP_FB_0064056
16.449	LG11	SNP_FB_0064060
16.449	LG11	SNP_FB_0064291
16.449	LG11	SNP_FB_0064302
16.449	LG11	SNP_FB_0064308
16.449	LG11	SNP_FB_0064309
16.449	LG11	SNP_FB_0064987
16.449	LG11	SNP_FB_0064988
16.449	LG11	SNP_FB_0064998
16.449	LG11	SNP_FB_0065000
16.449	LG11	SNP_FB_0065622
16.449	LG11	SNP_FB_0140791
16.449	LG11	SNP_FB_0645521
16.449	LG11	SNP_FB_0841915
16.449	LG11	SNP_FB_0841916
16.449	LG11	SNP_FB_1056519
16.449	LG11	GDsnp00621
16.449	LG11	RosBREEDSNP_SNP_AG_6372814_Lg11_209723_MAF30_209723_exon1
16.449	LG11	RosBREEDSNP_SNP_AG_6372895_Lg11_209723__209723_exon1
16.449	LG11	RosBREEDSNP_SNP_TG_6484441_Lg11_00621_MAF20_1668684_exon1
16.449	LG11	RosBREEDSNP_SNP_GA_6494081_Lg11_00621_MAF40_523091_exon1
16.449	LG11	RosBREEDSNP_SNP_GA_6534066_Lg11_00621_MAF50_860447_exon1
16.449	LG11	RosBREEDSNP_SNP_TG_6688015_Lg11_01788_MAF40_61995_exon7
16.449	LG11	RosBREEDSNP_SNP_TC_7143110_Lg11_01483_MAF40_1679748_exon4
16.449	LG11	RosBREEDSNP_SNP_AC_7189032_Lg11_01483_MAF50_MDP0000126036_exon13
16.449	LG11	RosBREEDSNP_SNP_AG_8427560_Lg11_00185_MAF20_MDP0000185943_exon7
17.469	LG11	SNP_FB_0061195
17.469	LG11	SNP_FB_0061658
17.469	LG11	SNP_FB_0064023
17.469	LG11	SNP_FB_0065004
17.469	LG11	SNP_FB_0065012
17.469	LG11	SNP_FB_0065015
17.469	LG11	SNP_FB_0065019
17.469	LG11	SNP_FB_1056516
17.469	LG11	GDsnp00735
17.469	LG11	RosBREEDSNP_SNP_GT_8694610_Lg11_00735_MAF30_1678736_exon1
17.469	LG11	RosBREEDSNP_SNP_CA_8702100_Lg11_00735_MAF40_1677605_exon4
17.469	LG11	RosBREEDSNP_SNP_GT_8707503_Lg11_00735_MAF50_480163_exon1
20.574	LG11	SNP_FB_0065634
20.574	LG11	SNP_FB_0065643
20.574	LG11	SNP_FB_0065848
20.574	LG11	SNP_FB_0065857
20.574	LG11	SNP_FB_0066493
20.574	LG11	SNP_FB_0066494
20.574	LG11	SNP_FB_0067274
20.574	LG11	SNP_FB_0067281
20.574	LG11	SNP_FB_0067824
20.574	LG11	SNP_FB_0067999
20.574	LG11	SNP_FB_0843228
20.574	LG11	RosBREEDSNP_SNP_CA_10597805_Lg11_00254_MAF20_16913_exon1
20.574	LG11	RosBREEDSNP_SNP_GA_11306023_Lg11_00377_MAF20_MDP0000181606_exon1
20.574	LG11	RosBREEDSNP_SNP_TC_11309307_Lg11_00377_MAF20_1662030_exon1
20.574	LG11	RosBREEDSNP_SNP_TC_11312685_Lg11_00377_MAF30_155946_exon1
24.832	LG11	SNP_FB_0068405
24.9	LG11	SNP_FB_0065620
24.968	LG11	SNP_FB_0067276
24.968	LG11	SNP_FB_0067279
24.968	LG11	SNP_FB_0067284
24.968	LG11	SNP_FB_0067822
24.968	LG11	SNP_FB_0067833
24.968	LG11	SNP_FB_0067989
24.968	LG11	SNP_FB_0067998
25.478	LG11	SNP_FB_0067993
25.478	LG11	SNP_FB_0068004
25.478	LG11	SNP_FB_0068398
25.478	LG11	SNP_FB_1056718
25.478	LG11	GDsnp00377
25.478	LG11	RosBREEDSNP_SNP_CT_10708802_Lg11_186135__186135_exon1
25.988	LG11	RosBREEDSNP_SNP_CT_11573565_Lg11_02309_MAF40_1662221_exon1
26.498	LG11	SNP_FB_0430710
26.498	LG11	SNP_FB_0844568
26.498	LG11	GDsnp00037
27.009	LG11	SNP_FB_0069035
27.009	LG11	SNP_FB_0069360
27.009	LG11	SNP_FB_0069376
27.009	LG11	SNP_FB_0070266
27.009	LG11	SNP_FB_0072000
27.009	LG11	SNP_FB_0844561
27.009	LG11	SNP_FB_1056909
27.009	LG11	SNP_FB_1056990
27.009	LG11	SNP_FB_1056992
27.009	LG11	SNP_FB_1057003
27.009	LG11	SNP_FB_1057011
27.009	LG11	SNP_FB_1057023
27.009	LG11	RosBREEDSNP_SNP_AG_12142492_Lg11_00240_MAF20_1649918_exon3
27.009	LG11	RosBREEDSNP_SNP_TG_12148665_Lg11_00240_MAF40_1621405_exon1
27.009	LG11	RosBREEDSNP_SNP_AG_12328377_Lg11_00441_MAF50_373309_exon3
27.009	LG11	RosBREEDSNP_SNP_CT_12383439_Lg11_00441_MAF40_1660274_exon1
27.287	LG11	SNP_FB_0069352
27.287	LG11	SNP_FB_0069369
27.287	LG11	SNP_FB_0070710
27.287	LG11	SNP_FB_0075142
27.287	LG11	SNP_FB_0075428
27.287	LG11	SNP_FB_0075446
27.287	LG11	SNP_FB_1056904
27.565	LG11	SNP_FB_0069363
28.019	LG11	SNP_FB_0070734
29.061	LG11	SNP_FB_0069354
30.103	LG11	SNP_FB_0071389
30.103	LG11	SNP_FB_0071391
30.103	LG11	SNP_FB_0071392
30.103	LG11	SNP_FB_0075427
30.103	LG11	SNP_FB_0075788
30.103	LG11	RosBREEDSNP_SNP_TG_12911499_Lg11_02465_MAF40_1639701_exon1
30.103	LG11	RosBREEDSNP_SNP_CT_12934511_Lg11_02465_MAF40_1664199_exon1
30.103	LG11	RosBREED_SNP_TG_15738487_Lg11
32.145	LG11	SNP_FB_0072603
32.145	LG11	SNP_FB_0072604
32.145	LG11	SNP_FB_0073042
32.145	LG11	SNP_FB_0073043
32.145	LG11	SNP_FB_0073633
32.145	LG11	SNP_FB_0074221
32.145	LG11	SNP_FB_0076551
32.145	LG11	SNP_FB_0076561
32.145	LG11	SNP_FB_0076567
32.145	LG11	SNP_FB_0077287
32.145	LG11	SNP_FB_0077289
32.145	LG11	SNP_FB_0077290
32.145	LG11	SNP_FB_0077291
32.145	LG11	SNP_FB_0077303
32.145	LG11	SNP_FB_0077308
32.145	LG11	SNP_FB_0077314
32.145	LG11	SNP_FB_0077315
32.145	LG11	SNP_FB_0077750
32.145	LG11	SNP_FB_0077774
32.145	LG11	SNP_FB_0077779
32.145	LG11	SNP_FB_0077909
32.145	LG11	SNP_FB_0077928
32.145	LG11	SNP_FB_0077930
32.145	LG11	SNP_FB_0078002
32.145	LG11	SNP_FB_0078003
32.145	LG11	SNP_FB_0078327
32.145	LG11	SNP_FB_0078328
32.145	LG11	SNP_FB_0078684
32.145	LG11	SNP_FB_0078695
32.145	LG11	SNP_FB_0078768
32.145	LG11	SNP_FB_0078776
32.145	LG11	SNP_FB_0081115
32.145	LG11	SNP_FB_0081117
32.145	LG11	SNP_FB_0081348
32.145	LG11	SNP_FB_0081375
32.145	LG11	SNP_FB_0081954
32.145	LG11	SNP_FB_0081965
32.145	LG11	SNP_FB_0083301
32.145	LG11	SNP_FB_0111911
32.145	LG11	SNP_FB_0195022
32.145	LG11	SNP_FB_0195029
32.145	LG11	SNP_FB_0308692
32.145	LG11	SNP_FB_0488794
32.145	LG11	SNP_FB_0489250
32.145	LG11	SNP_FB_0489251
32.145	LG11	SNP_FB_0489265
32.145	LG11	SNP_FB_0489514
32.145	LG11	SNP_FB_0489525
32.145	LG11	SNP_FB_0654291
32.145	LG11	SNP_FB_0654293
32.145	LG11	SNP_FB_0654294
32.145	LG11	SNP_FB_0725494
32.145	LG11	SNP_FB_0725496
32.145	LG11	SNP_FB_0725507
32.145	LG11	SNP_FB_0845056
32.145	LG11	SNP_FB_0845784
32.145	LG11	SNP_FB_0847269
32.145	LG11	SNP_FB_0877955
32.145	LG11	SNP_FB_0877968
32.145	LG11	SNP_FB_0939870
32.145	LG11	SNP_FB_0940194
32.145	LG11	SNP_FB_0940199
32.145	LG11	SNP_FB_0940200
32.145	LG11	SNP_FB_0996812
32.145	LG11	SNP_FB_1085947
32.145	LG11	GDsnp01878
32.145	LG11	GDsnp10010
32.145	LG11	RosBREEDSNP_SNP_AG_13655380_Lg11_RosCOS2909_MAF30_MDP0000193176_exon6
32.145	LG11	RosBREEDSNP_SNP_GA_14850427_Lg11_RosCOS224_MAF40_MDP0000195336_exon3
32.145	LG11	RosBREEDSNP_SNP_AG_14888834_Lg11_RosCOS224_MAF10_1621338_exon15
32.145	LG11	RosBREEDSNP_SNP_TC_16672448_Lg11_01640_MAF20_1661258_exon1
32.145	LG11	RosBREEDSNP_SNP_CT_19384185_Lg11_01878_MAF20_MDP0000829038_exon1
32.947	LG11	SNP_FB_0078678
33.75	LG11	SNP_FB_0073620
33.75	LG11	SNP_FB_0193334
33.75	LG11	SNP_FB_0193335
33.98	LG11	SNP_FB_0078014
33.98	LG11	SNP_FB_0488800
33.98	LG11	SNP_FB_1098476
34.209	LG11	SNP_FB_0077913
34.209	LG11	SNP_FB_0077938
34.209	LG11	SNP_FB_0078000
34.209	LG11	SNP_FB_0078012
34.209	LG11	SNP_FB_0078026
34.209	LG11	SNP_FB_0078309
34.209	LG11	SNP_FB_0078313
34.209	LG11	SNP_FB_0078775
34.209	LG11	SNP_FB_0081967
34.209	LG11	SNP_FB_0083448
34.209	LG11	SNP_FB_0083833
34.209	LG11	SNP_FB_0489266
34.209	LG11	SNP_FB_0489512
34.209	LG11	SNP_FB_0489517
34.209	LG11	SNP_FB_0847958
34.209	LG11	SNP_FB_0848252
34.209	LG11	SNP_FB_1085938
34.209	LG11	SNP_FB_1085951
34.209	LG11	SNP_FB_1104688
34.209	LG11	GDsnp00743
35.23	LG11	SNP_FB_0083429
35.23	LG11	SNP_FB_0083459
35.23	LG11	SNP_FB_0083825
35.23	LG11	SNP_FB_0083830
35.23	LG11	SNP_FB_0083839
35.23	LG11	SNP_FB_0084534
35.23	LG11	SNP_FB_0085424
35.23	LG11	SNP_FB_0085425
35.23	LG11	SNP_FB_0085428
35.23	LG11	SNP_FB_0085429
35.23	LG11	SNP_FB_0085444
35.23	LG11	SNP_FB_0085446
35.23	LG11	SNP_FB_0086586
35.23	LG11	SNP_FB_0086598
35.23	LG11	SNP_FB_0288673
35.23	LG11	SNP_FB_0848258
35.23	LG11	SNP_FB_0848306
35.23	LG11	SNP_FB_0848307
35.23	LG11	SNP_FB_0848509
35.23	LG11	SNP_FB_0848514
35.23	LG11	SNP_FB_1072865
35.23	LG11	SNP_FB_1072869
35.23	LG11	SNP_FB_1072883
35.23	LG11	GDsnp00212
35.23	LG11	GD_SNP01857
35.23	LG11	RosBREEDSNP_SNP_TC_24562661_Lg11_02407_MAF30_913956_exon1
35.23	LG11	RosBREEDSNP_SNP_AC_24586716_Lg11_02407_MAF10_1652306_exon3
35.23	LG11	RosBREEDSNP_SNP_GT_26026377_Lg11_01797_MAF50_7259_exon1
35.72	LG11	SNP_FB_0193345
36.24	LG11	SNP_FB_0083456
36.24	LG11	SNP_FB_0848270
39.436	LG11	SNP_FB_0086583
40.456	LG11	SNP_FB_0086581
40.456	LG11	SNP_FB_0086582
40.456	LG11	SNP_FB_0086989
40.456	LG11	SNP_FB_0087006
41.477	LG11	SNP_FB_0087720
41.477	LG11	SNP_FB_0087922
41.477	LG11	SNP_FB_1017340
41.477	LG11	RosBREEDSNP_SNP_TC_26829691_Lg11_01361_MAF50_1663355_exon1
42.497	LG11	SNP_FB_0089263
42.497	LG11	SNP_FB_0089271
42.497	LG11	SNP_FB_0089272
42.497	LG11	SNP_FB_0849815
42.497	LG11	SNP_FB_0850158
42.497	LG11	SNP_FB_1108425
42.497	LG11	GDsnp01705
42.497	LG11	RosBREEDSNP_SNP_CA_28699805_Lg11_01705_MAF20_1640642_exon3
42.497	LG11	RosBREEDSNP_SNP_TG_28713809_Lg11_01705_MAF30_526450_exon1
42.85	LG11	SNP_FB_0849825
42.85	LG11	SNP_FB_1108495
43.508	LG11	SNP_FB_0087722
43.508	LG11	SNP_FB_0087723
43.508	LG11	SNP_FB_0087739
43.508	LG11	SNP_FB_0087746
43.508	LG11	SNP_FB_0087917
43.508	LG11	SNP_FB_0087919
43.508	LG11	SNP_FB_0087920
43.508	LG11	SNP_FB_0087928
43.508	LG11	SNP_FB_0087944
43.508	LG11	SNP_FB_0089188
43.508	LG11	SNP_FB_0089190
43.508	LG11	SNP_FB_0089267
43.508	LG11	SNP_FB_0089928
43.508	LG11	SNP_FB_0089940
43.508	LG11	SNP_FB_0089947
43.508	LG11	SNP_FB_0090657
43.508	LG11	SNP_FB_0090677
43.508	LG11	SNP_FB_0090683
43.508	LG11	SNP_FB_0091425
43.508	LG11	SNP_FB_0091430
43.508	LG11	SNP_FB_0092280
43.508	LG11	SNP_FB_0095139
43.508	LG11	SNP_FB_0095750
43.508	LG11	SNP_FB_0095755
43.508	LG11	SNP_FB_0095759
43.508	LG11	SNP_FB_0096419
43.508	LG11	SNP_FB_0096420
43.508	LG11	SNP_FB_0096422
43.508	LG11	SNP_FB_0096436
43.508	LG11	SNP_FB_0096437
43.508	LG11	SNP_FB_0096742
43.508	LG11	SNP_FB_0097090
43.508	LG11	SNP_FB_0097092
43.508	LG11	SNP_FB_0098378
43.508	LG11	SNP_FB_0098389
43.508	LG11	SNP_FB_0098937
43.508	LG11	SNP_FB_0099335
43.508	LG11	SNP_FB_0226663
43.508	LG11	SNP_FB_0227148
43.508	LG11	SNP_FB_0706061
43.508	LG11	SNP_FB_0849813
43.508	LG11	SNP_FB_0849828
43.508	LG11	SNP_FB_0850200
43.508	LG11	SNP_FB_0851591
43.508	LG11	SNP_FB_0851640
43.508	LG11	SNP_FB_1017315
43.508	LG11	SNP_FB_1017322
43.508	LG11	SNP_FB_1017327
43.508	LG11	SNP_FB_1108415
43.508	LG11	SNP_FB_1108428
43.508	LG11	SNP_FB_1108429
43.508	LG11	SNP_FB_1108488
43.508	LG11	SNP_FB_1108492
43.508	LG11	SNP_FB_1108494
43.508	LG11	SNP_FB_1108506
43.508	LG11	GDsnp00647
43.508	LG11	GDsnp01361
43.508	LG11	RosBREEDSNP_SNP_AG_28702187_Lg11_01705_MAF50_1681252_exon1
43.508	LG11	RosBREEDSNP_SNP_CT_30582252_Lg11_02838_MAF50_MDP0000317343_exon1
43.508	LG11	RosBREEDSNP_SNP_CT_32553307_Lg11_00647_MAF40_1683980_exon4
43.508	LG11	RosBREEDSNP_SNP_CT_33428885_Lg11_02576_MAF20_706711_exon1
43.508	LG11	RosBREEDSNP_SNP_TG_33459287_Lg11_02576_MAF50_382426_exon2
43.508	LG11	RosBREEDSNP_SNP_CT_33465079_Lg11_02576_MAF40_1632551_exon3
43.508	LG11	RosBREEDSNP_SNP_GA_33467558_Lg11_02576_MAF50_1663826_exon3
43.508	LG11	RosBREEDSNP_SNP_GA_34213532_Lg11_02910_MAF50_MDP0000319440_exon3
44.864	LG11	SNP_FB_0090676
47.634	LG11	SNP_FB_0092083
47.634	LG11	SNP_FB_0092573
47.634	LG11	SNP_FB_0092577
47.634	LG11	SNP_FB_0094434
47.634	LG11	SNP_FB_0226677
47.634	LG11	SNP_FB_0226687
47.634	LG11	GDsnp00662
47.634	LG11	RosBREEDSNP_SNP_AG_30055645_Lg11_02351_MAF30_1677233_exon1
49.719	LG11	SNP_FB_0096440
49.719	LG11	GDsnp00566
51.803	LG11	SNP_FB_0096734
51.803	LG11	SNP_FB_0097096
51.803	LG11	SNP_FB_0097112
51.803	LG11	SNP_FB_0097115
51.803	LG11	SNP_FB_0097116
51.803	LG11	SNP_FB_0098370
57.084	LG11	SNP_FB_0216925
57.594	LG11	SNP_FB_0100539
57.594	LG11	SNP_FB_0100849
57.594	LG11	SNP_FB_0852584
58.104	LG11	RosBREEDSNP_SNP_TC_35803279_Lg11_00795_MAF50_MDP0000312201_exon1
58.104	LG11	RosBREEDSNP_SNP_AC_35859098_Lg11_00795_MAF40_MDP0000126702_exon6
58.104	LG11	RosBREEDSNP_SNP_CA_35954489_Lg11_RosCOS372_MAF30_1656289_exon3
59.125	LG11	SNP_FB_0216939
59.125	LG11	SNP_FB_0216941
59.125	LG11	SNP_FB_0216949
59.125	LG11	SNP_FB_0852595
59.125	LG11	RosBREEDSNP_SNP_AC_35840087_Lg11_00795_MAF30_1638089_exon2
59.125	LG11	RosBREEDSNP_SNP_TG_36011885_Lg11_RosCOS372_MAF40_459727_exon2
60.486	LG11	SNP_FB_0101342
63.261	LG11	SNP_FB_0102214
63.261	LG11	SNP_FB_0102218
63.261	LG11	SNP_FB_0102221
63.261	LG11	RosBREEDSNP_SNP_AG_36927967_Lg11_RosCOS1511_MAF20_1650710_exon1
64.768	LG11	SNP_FB_0102219
64.768	LG11	RosBREEDSNP_SNP_CT_36931755_Lg11_RosCOS1511_MAF40_170567_exon1
64.768	LG11	RosBREEDSNP_SNP_TC_36934343_Lg11_RosCOS1511_MAF30_1641301_exon1
64.768	LG11	RosBREEDSNP_SNP_TC_36949843_Lg11_RosCOS1511_MAF40_848539_exon1
66.274	LG11	RosBREEDSNP_SNP_CT_38347479_Lg11_224792_MAF30_224792_exon1
66.424	LG11	SNP_FB_0103138
66.424	LG11	SNP_FB_0103141
66.424	LG11	SNP_FB_0103160
66.424	LG11	SNP_FB_0852911
67.781	LG11	SNP_FB_0103991
68.354	LG11	SNP_FB_0852930
71.448	LG11	SNP_FB_0104745
71.448	LG11	SNP_FB_0104752
71.448	LG11	SNP_FB_0104753
71.448	LG11	RosBREEDSNP_SNP_GA_38694306_Lg11_01465_MAF40_MDP0000164488_exon2
72.809	LG11	SNP_FB_0104743
72.809	LG11	SNP_FB_0104744
72.809	LG11	SNP_FB_0104751
74.17	LG11	RosBREEDSNP_SNP_GA_38732054_Lg11_01465_MAF30_1632780_exon2
75.53	LG11	SNP_FB_0105088
75.53	LG11	SNP_FB_0105095
75.53	LG11	SNP_FB_0105100
75.53	LG11	SNP_FB_0105101
75.53	LG11	SNP_FB_0105104
75.53	LG11	SNP_FB_0105116
75.53	LG11	SNP_FB_0105122
75.53	LG11	SNP_FB_0105552
75.53	LG11	SNP_FB_0105560
75.53	LG11	SNP_FB_0137132
75.53	LG11	SNP_FB_0853704
75.53	LG11	SNP_FB_0853709
75.53	LG11	SNP_FB_0853712
75.53	LG11	SNP_FB_0853800
75.53	LG11	SNP_FB_0853804
75.53	LG11	SNP_FB_0853817
75.53	LG11	SNP_FB_0853819
75.53	LG11	SNP_FB_0853820
76.551	LG11	SNP_FB_0105096
76.551	LG11	SNP_FB_0105555
76.551	LG11	SNP_FB_0105556
76.551	LG11	RosBREEDSNP_SNP_GA_38742272_Lg11_01465_MAF50_1637810_exon2
76.551	LG11	RosBREEDSNP_SNP_TC_39149329_Lg11_00646_MAF30_257012_exon2
76.551	LG11	RosBREEDSNP_SNP_GA_39190659_Lg11_00646_MAF40_1634484_exon1
78.592	LG11	SNP_FB_0106671
78.592	LG11	SNP_FB_0107062
78.592	LG11	SNP_FB_0710908
78.592	LG11	SNP_FB_0710911
78.592	LG11	SNP_FB_0710937
78.592	LG11	SNP_FB_0853971
78.592	LG11	RosBREEDSNP_SNP_AG_39786717_Lg11_MDP0000226809_MAF20_MDP0000226809_exon4
78.592	LG11	RosBREEDSNP_SNP_GA_39914254_Lg11_237065_MAF50_237065_exon1
78.592	LG11	RosBREEDSNP_SNP_GA_39914390_Lg11_237065_MAF50_237065_exon1
78.592	LG11	RosBREEDSNP_SNP_CT_40016890_Lg11_00182_MAF50_MDP0000370712_exon1
79.613	LG11	SNP_FB_0106666
79.613	LG11	SNP_FB_0106668
79.613	LG11	SNP_FB_0106675
79.613	LG11	SNP_FB_0107061
79.613	LG11	SNP_FB_0710915
79.613	LG11	SNP_FB_0710929
79.613	LG11	GDsnp00182
0	LG12	SNP_FB_0107522
0	LG12	SNP_FB_0107526
0	LG12	SNP_FB_0107532
0	LG12	SNP_FB_0107535
0	LG12	SNP_FB_0107987
0	LG12	SNP_FB_0107999
0	LG12	SNP_FB_0108005
0	LG12	SNP_FB_0108801
0	LG12	RosBREEDSNP_SNP_GA_22208_Lg12_snpCN899883_MAF40_1670470_exon1
0	LG12	RosBREEDSNP_SNP_TC_31831_Lg12_snpCN899883_MAF40_1628145_exon2
0	LG12	RosBREEDSNP_SNP_AG_500084_Lg12_00173_MAF40_1659794_exon4
0.281	LG12	SNP_FB_0109509
0.281	LG12	SNP_FB_0110366
0.281	LG12	SNP_FB_0110372
0.561	LG12	SNP_FB_0107139
0.786	LG12	SNP_FB_0107523
0.786	LG12	SNP_FB_0108793
0.786	LG12	SNP_FB_0108815
1.01	LG12	SNP_FB_0109517
1.01	LG12	SNP_FB_0110379
1.01	LG12	SNP_FB_0855319
1.01	LG12	GDsnp00116
1.01	LG12	GDsnp01615
2.053	LG12	SNP_FB_0108825
2.053	LG12	SNP_FB_0110362
2.053	LG12	SNP_FB_0110363
2.053	LG12	SNP_FB_0110376
2.053	LG12	SNP_FB_0110884
2.053	LG12	SNP_FB_0110890
2.053	LG12	SNP_FB_0111351
2.053	LG12	SNP_FB_0111355
2.053	LG12	SNP_FB_0418374
2.053	LG12	SNP_FB_0855286
2.053	LG12	SNP_FB_0855310
2.053	LG12	RosBREEDSNP_SNP_AC_1193551_Lg12_RosCOS3293_MAF50_756728_exon3
2.053	LG12	RosBREEDSNP_SNP_AG_1205264_Lg12_RosCOS3293_MAF30_488266_exon1
2.053	LG12	RosBREEDSNP_SNP_TC_1215786_Lg12_RosCOS3293_MAF40_404415_exon1
2.053	LG12	RosBREEDSNP_SNP_GA_1240623_Lg12_RosCOS3293_MAF40_1686868_exon1
2.053	LG12	RosBREEDSNP_SNP_TC_1475357_Lg12_319216__319216_exon2
2.053	LG12	RosBREEDSNP_SNP_CT_1816057_Lg12_00116_MAF50_1667430_exon1
2.053	LG12	RosBREEDSNP_SNP_GT_1818084_Lg12_00116_MAF40_156614_exon1
2.053	LG12	RosBREEDSNP_SNP_GA_2343296_Lg12_262602__262602_exon2
2.053	LG12	RosBREEDSNP_SNP_CT_2956505_Lg12_RosCOS1934_MAF30_MDP0000283764_exon13
2.053	LG12	RosBREEDSNP_SNP_CA_2958778_Lg12_RosCOS1934_MAF20_1627814_exon9
2.053	LG12	RosBREEDSNP_SNP_GA_2978136_Lg12_01615_MAF40_714673_exon1
2.053	LG12	RosBREEDSNP_SNP_CA_3007964_Lg12_01615_MAF10_290569_exon1
2.053	LG12	RosBREEDSNP_SNP_AC_3025133_Lg12_01615_MAF30_MDP0000260981_exon1
3.095	LG12	SNP_FB_0111366
7.311	LG12	SNP_FB_0111904
7.311	LG12	SNP_FB_0112238
7.311	LG12	SNP_FB_0112239
7.311	LG12	SNP_FB_0112245
7.311	LG12	SNP_FB_0114805
7.311	LG12	SNP_FB_0114810
7.311	LG12	SNP_FB_0114822
7.311	LG12	SNP_FB_0114826
7.311	LG12	SNP_FB_0116519
7.311	LG12	SNP_FB_0117741
7.311	LG12	SNP_FB_0134949
7.311	LG12	SNP_FB_0134978
7.311	LG12	SNP_FB_0223654
7.311	LG12	SNP_FB_0250746
7.311	LG12	SNP_FB_0250747
7.311	LG12	SNP_FB_0855807
7.311	LG12	SNP_FB_0856390
7.311	LG12	SNP_FB_1045123
7.311	LG12	SNP_FB_1059530
7.311	LG12	GDsnp01391
7.311	LG12	GDsnp01907
7.311	LG12	RosBREEDSNP_SNP_GA_3506169_Lg12_01391_MAF50_491101_exon1
7.311	LG12	RosBREEDSNP_SNP_AG_5173778_Lg12_MDP0000221924__MDP0000221924_exon4
8.332	LG12	SNP_FB_0112839
8.332	LG12	SNP_FB_0116521
8.332	LG12	SNP_FB_0116525
8.332	LG12	SNP_FB_0116527
8.332	LG12	SNP_FB_0855815
8.332	LG12	GDsnp00430
8.332	LG12	RosBREEDSNP_SNP_AG_3725831_Lg12_00430_MAF40_488031_exon2
10.416	LG12	SNP_FB_0112845
10.416	LG12	SNP_FB_0114384
10.416	LG12	SNP_FB_0114807
10.416	LG12	SNP_FB_0789367
10.416	LG12	SNP_FB_0789387
10.416	LG12	SNP_FB_0856387
10.416	LG12	SNP_FB_1059526
10.416	LG12	RosBREEDSNP_SNP_CT_3742049_Lg12_00430_MAF20_1629927_exon1
10.416	LG12	RosBREEDSNP_SNP_AG_3784455_Lg12_00430_MAF10_264279_exon1
10.416	LG12	RosBREEDSNP_SNP_CT_5173113_Lg12_MDP0000221924_MAF20_MDP0000221924_exon2
10.416	LG12	RosBREEDSNP_SNP_CA_5411076_Lg12_02212_MAF10_MDP0000766605_exon1
10.416	LG12	RosBREED_SNP_TC_7275449_Lg12
12.501	LG12	SNP_FB_0118970
12.501	LG12	SNP_FB_0118976
12.501	LG12	SNP_FB_0857165
12.501	LG12	GDsnp01703
13.521	LG12	SNP_FB_0117738
13.521	LG12	SNP_FB_0223640
14.542	LG12	SNP_FB_0118484
14.542	LG12	SNP_FB_0118958
14.542	LG12	SNP_FB_0119348
14.542	LG12	SNP_FB_0119353
14.542	LG12	SNP_FB_0225591
14.542	LG12	SNP_FB_0225610
14.542	LG12	SNP_FB_0225927
14.542	LG12	SNP_FB_0225931
14.542	LG12	SNP_FB_0225936
14.542	LG12	RosBREEDSNP_SNP_AG_8802561_Lg12_02857_MAF20_1673259_exon1
14.542	LG12	RosBREEDSNP_SNP_TC_8805420_Lg12_02857_MAF30_MDP0000305826_exon16
18.901	LG12	SNP_FB_0120078
18.901	LG12	SNP_FB_0120082
18.901	LG12	SNP_FB_0120095
18.901	LG12	SNP_FB_0857668
18.901	LG12	RosBREEDSNP_SNP_TC_9330075_Lg12_02053_MAF40_MDP0000321559_exon8
19.921	LG12	SNP_FB_0126179
19.921	LG12	SNP_FB_0634978
19.921	LG12	SNP_FB_0635664
20.432	LG12	SNP_FB_0082458
20.432	LG12	SNP_FB_0082477
20.432	LG12	SNP_FB_0103306
20.432	LG12	SNP_FB_0121061
20.432	LG12	SNP_FB_0121073
20.432	LG12	SNP_FB_0121089
20.432	LG12	SNP_FB_0121090
20.432	LG12	SNP_FB_0123463
20.432	LG12	SNP_FB_0124091
20.432	LG12	SNP_FB_0124093
20.432	LG12	SNP_FB_0124567
20.432	LG12	SNP_FB_0124582
20.432	LG12	SNP_FB_0124597
20.432	LG12	SNP_FB_0124600
20.432	LG12	SNP_FB_0124614
20.432	LG12	SNP_FB_0124936
20.432	LG12	SNP_FB_0124940
20.432	LG12	SNP_FB_0124942
20.432	LG12	SNP_FB_0125386
20.432	LG12	SNP_FB_0125520
20.432	LG12	SNP_FB_0126141
20.432	LG12	SNP_FB_0126161
20.432	LG12	SNP_FB_0126187
20.432	LG12	SNP_FB_0128823
20.432	LG12	SNP_FB_0128827
20.432	LG12	SNP_FB_0129371
20.432	LG12	SNP_FB_0853221
20.432	LG12	SNP_FB_0858607
20.432	LG12	SNP_FB_0859499
20.432	LG12	SNP_FB_0999932
20.432	LG12	SNP_FB_0999955
20.432	LG12	SNP_FB_1057909
20.432	LG12	RosBREEDSNP_SNP_CA_17312775_Lg12_01607_MAF20_1624433_exon1
20.942	LG12	SNP_FB_0128836
20.942	LG12	SNP_FB_0129370
20.942	LG12	SNP_FB_0859504
21.452	LG12	SNP_FB_0124568
21.452	LG12	SNP_FB_1057904
21.962	LG12	SNP_FB_0082462
21.962	LG12	SNP_FB_0082467
21.962	LG12	SNP_FB_0117757
21.962	LG12	SNP_FB_0119340
21.962	LG12	SNP_FB_0119366
21.962	LG12	SNP_FB_0120081
21.962	LG12	SNP_FB_0120098
21.962	LG12	SNP_FB_0121074
21.962	LG12	SNP_FB_0124090
21.962	LG12	SNP_FB_0124934
21.962	LG12	SNP_FB_0124944
21.962	LG12	SNP_FB_0125389
21.962	LG12	SNP_FB_0128307
21.962	LG12	SNP_FB_0128309
21.962	LG12	SNP_FB_0128315
21.962	LG12	SNP_FB_0128358
21.962	LG12	SNP_FB_0128851
21.962	LG12	SNP_FB_0129376
21.962	LG12	SNP_FB_0134946
21.962	LG12	SNP_FB_0225603
21.962	LG12	SNP_FB_0225605
21.962	LG12	SNP_FB_0857647
21.962	LG12	SNP_FB_0857653
21.962	LG12	SNP_FB_0858095
21.962	LG12	SNP_FB_0859505
21.962	LG12	SNP_FB_0999942
21.962	LG12	SNP_FB_0999957
21.962	LG12	RosBREEDSNP_SNP_AG_16343119_Lg12_01501_MAF30_MDP0000263610_exon2
21.962	LG12	RosBREEDSNP_SNP_TC_16355366_Lg12_01501_MAF30_384844_exon1
21.962	LG12	RosBREEDSNP_SNP_GT_16369231_Lg12_01501_MAF40_713285_exon1
21.962	LG12	RosBREEDSNP_SNP_TC_8821550_Lg12_02857_MAF30_528536_exon1
21.962	LG12	RosBREEDSNP_SNP_TG_9274031_Lg12_02053_MAF20_1662678_exon5
23.751	LG12	SNP_FB_0130114
23.751	LG12	SNP_FB_0130131
23.751	LG12	SNP_FB_0130143
24.339	LG12	SNP_FB_0130137
24.339	LG12	RosBREEDSNP_SNP_CA_17347387_Lg12_01607_MAF30_270000_exon1
25.54	LG12	SNP_FB_0130997
25.54	LG12	SNP_FB_0131933
25.54	LG12	SNP_FB_0131936
25.54	LG12	SNP_FB_0133548
25.54	LG12	SNP_FB_0133559
25.54	LG12	SNP_FB_0543517
25.54	LG12	SNP_FB_0543523
25.54	LG12	SNP_FB_0543542
25.54	LG12	SNP_FB_0860436
25.54	LG12	SNP_FB_0860462
25.54	LG12	GDsnp01555
25.54	LG12	GDsnp02115
25.54	LG12	RosBREEDSNP_SNP_CA_19224299_Lg12_01555_MAF30_478053_exon1
25.54	LG12	RosBREEDSNP_SNP_TG_20525005_Lg12_00599_MAF20_1676815_exon1
29.193	LG12	SNP_FB_0131004
29.193	LG12	SNP_FB_0133814
29.193	LG12	SNP_FB_0133815
29.193	LG12	SNP_FB_0133817
29.193	LG12	SNP_FB_0133826
29.193	LG12	SNP_FB_0135153
29.193	LG12	SNP_FB_0861180
29.193	LG12	SNP_FB_0955785
29.193	LG12	SNP_FB_1060566
29.193	LG12	SNP_FB_1060727
29.193	LG12	RosBREEDSNP_SNP_AG_21248954_Lg12_RosCOS1969_MAF20_1627732_exon7
29.193	LG12	RosBREEDSNP_SNP_GA_21257957_Lg12_RosCOS1969_MAF40_MDP0000186861_exon3
29.193	LG12	RosBREEDSNP_SNP_CA_22652840_Lg12_01150_MAF40_713737_exon1
29.193	LG12	RosBREEDSNP_SNP_TC_22654900_Lg12_01150_MAF30_MDP0000151005_exon6
31.234	LG12	SNP_FB_0861179
31.234	LG12	SNP_FB_0861188
32.255	LG12	SNP_FB_0134628
32.255	LG12	SNP_FB_0134639
32.255	LG12	SNP_FB_0134646
32.255	LG12	SNP_FB_0134656
32.255	LG12	SNP_FB_0135158
32.255	LG12	SNP_FB_0135161
32.255	LG12	SNP_FB_0135442
32.255	LG12	SNP_FB_0135452
32.255	LG12	SNP_FB_0135458
32.255	LG12	SNP_FB_0135471
32.255	LG12	SNP_FB_0135585
32.255	LG12	SNP_FB_0135588
32.255	LG12	SNP_FB_0135591
32.255	LG12	SNP_FB_0135596
32.255	LG12	SNP_FB_0135600
32.255	LG12	SNP_FB_0135604
32.255	LG12	SNP_FB_0861603
32.255	LG12	SNP_FB_0861607
32.255	LG12	SNP_FB_0861619
32.255	LG12	SNP_FB_0861622
32.255	LG12	SNP_FB_0864452
32.255	LG12	SNP_FB_0983199
32.255	LG12	SNP_FB_1061765
32.255	LG12	SNP_FB_1061772
32.255	LG12	GDsnp00314
32.255	LG12	RosBREEDSNP_SNP_AG_22722118_Lg12_01150_MAF20_MDP0000282387_exon3
32.255	LG12	RosBREEDSNP_SNP_TG_23280662_Lg12_155506__155506_exon1
32.255	LG12	RosBREEDSNP_SNP_GA_23385635_Lg12_RosCOS3647_MAF20_MDP0000138764_exon2
39.702	LG12	SNP_FB_0140788
39.702	LG12	SNP_FB_0983188
39.702	LG12	RosBREEDSNP_SNP_CA_24006092_Lg12_01798_MAF20_1646274_exon1
39.722	LG12	SNP_FB_0136425
40.498	LG12	GDsnp01798
40.933	LG12	SNP_FB_0136418
40.933	LG12	SNP_FB_0862187
40.933	LG12	RosBREEDSNP_SNP_CA_27168371_Lg12_00883_MAF30_1673732_exon1
41.953	LG12	SNP_FB_0136416
41.953	LG12	SNP_FB_0136419
41.953	LG12	SNP_FB_0136421
44.038	LG12	SNP_FB_0137091
44.038	LG12	SNP_FB_0137094
44.038	LG12	SNP_FB_0137102
44.038	LG12	SNP_FB_0137109
44.038	LG12	SNP_FB_0137116
44.038	LG12	SNP_FB_0742392
44.038	LG12	SNP_FB_0742396
45.398	LG12	SNP_FB_0139763
45.398	LG12	SNP_FB_0139780
45.398	LG12	SNP_FB_0862765
45.398	LG12	SNP_FB_0862766
46.759	LG12	SNP_FB_0140326
48.12	LG12	SNP_FB_0140796
48.12	LG12	SNP_FB_0140797
48.12	LG12	SNP_FB_0140805
48.12	LG12	SNP_FB_0140808
48.12	LG12	SNP_FB_0140968
48.12	LG12	SNP_FB_0140971
48.12	LG12	SNP_FB_0140979
48.12	LG12	SNP_FB_0140991
48.12	LG12	SNP_FB_0141244
48.12	LG12	SNP_FB_0141245
48.12	LG12	SNP_FB_0141443
48.12	LG12	SNP_FB_0141454
48.12	LG12	SNP_FB_0141468
48.12	LG12	SNP_FB_0141486
48.12	LG12	SNP_FB_0142651
48.12	LG12	SNP_FB_0143043
48.12	LG12	SNP_FB_0181906
48.12	LG12	SNP_FB_0181908
48.12	LG12	SNP_FB_0181929
48.12	LG12	SNP_FB_0181933
48.12	LG12	SNP_FB_0863120
48.12	LG12	SNP_FB_0863154
48.12	LG12	SNP_FB_1091494
48.12	LG12	SNP_FB_1091498
48.12	LG12	SNP_FB_1091500
48.12	LG12	SNP_FB_1091502
48.12	LG12	SNP_FB_1091503
48.12	LG12	SNP_FB_1108951
48.12	LG12	RosBREEDSNP_SNP_CA_27155494_Lg12_00883_MAF20_1680192_exon2
48.12	LG12	RosBREEDSNP_SNP_AG_27689885_Lg12_MDP0000089124__MDP0000089124_exon5
48.12	LG12	RosBREEDSNP_SNP_AG_29023351_Lg12_01769_MAF20_1638223_exon2
48.12	LG12	RosBREEDSNP_SNP_AG_29723749_Lg12_00653_MAF50_MDP0000270851_exon3
49.605	LG12	SNP_FB_0143094
49.878	LG12	SNP_FB_0142656
49.878	LG12	SNP_FB_0142661
49.878	LG12	SNP_FB_0143061
49.878	LG12	SNP_FB_0143071
49.878	LG12	SNP_FB_0863682
49.878	LG12	SNP_FB_1109632
49.878	LG12	RosBREEDSNP_SNP_AG_29040874_Lg12_00334_MAF20_1639988_exon1
50.151	LG12	SNP_FB_0141444
50.151	LG12	SNP_FB_0142648
50.151	LG12	SNP_FB_0143074
50.151	LG12	SNP_FB_1091489
51.418	LG12	SNP_FB_0143768
51.418	LG12	SNP_FB_0143784
55.388	LG12	SNP_FB_0121066
55.388	LG12	SNP_FB_0145037
55.388	LG12	SNP_FB_0145074
55.388	LG12	SNP_FB_0146182
55.388	LG12	SNP_FB_0146183
55.388	LG12	SNP_FB_0146185
55.388	LG12	SNP_FB_0146191
55.388	LG12	SNP_FB_0146192
55.388	LG12	SNP_FB_0864902
55.388	LG12	SNP_FB_0864903
55.388	LG12	SNP_FB_0865132
55.388	LG12	SNP_FB_0865134
55.388	LG12	RosBREEDSNP_SNP_GA_30679125_Lg12_00714_MAF30_1620539_exon3
55.388	LG12	RosBREEDSNP_SNP_AG_30699442_Lg12_00714_MAF10_1655952_exon3
55.898	LG12	SNP_FB_0864895
55.898	LG12	SNP_FB_0864896
55.898	LG12	SNP_FB_0865128
55.898	LG12	SNP_FB_1061427
56.408	LG12	SNP_FB_0145022
56.408	LG12	SNP_FB_0145054
56.408	LG12	SNP_FB_0145071
56.408	LG12	RosBREEDSNP_SNP_GA_30657538_Lg12_00714_MAF20_MDP0000300196_exon1
58.449	LG12	SNP_FB_0147268
58.449	LG12	SNP_FB_0147963
58.449	LG12	SNP_FB_0148274
58.449	LG12	SNP_FB_1062028
58.449	LG12	GDsnp00641
58.449	LG12	RosBREEDSNP_SNP_TC_31180930_Lg12_01759_MAF20_MDP0000864181_exon1
58.449	LG12	RosBREEDSNP_SNP_TC_31584911_Lg12_00641_MAF10_548192_exon1
59.47	LG12	SNP_FB_0146888
59.47	LG12	SNP_FB_0146889
59.47	LG12	SNP_FB_0147249
59.47	LG12	SNP_FB_1062023
62.259	LG12	SNP_FB_0146892
62.259	LG12	SNP_FB_0147250
62.259	LG12	SNP_FB_0147255
62.259	LG12	SNP_FB_0147267
62.259	LG12	SNP_FB_0147890
62.259	LG12	SNP_FB_0147893
62.259	LG12	SNP_FB_0147903
62.259	LG12	SNP_FB_0148280
62.259	LG12	SNP_FB_0865864
62.259	LG12	SNP_FB_0865875
62.259	LG12	SNP_FB_1115956
62.259	LG12	SNP_FB_1115962
62.259	LG12	SNP_FB_1115969
62.259	LG12	GDsnp01426
65.048	LG12	SNP_FB_0147901
65.048	LG12	SNP_FB_0147906
65.048	LG12	SNP_FB_0147940
65.048	LG12	SNP_FB_0147949
65.048	LG12	SNP_FB_0147965
65.048	LG12	SNP_FB_0148294
65.048	LG12	SNP_FB_0865863
65.048	LG12	SNP_FB_0865868
66.069	LG12	SNP_FB_0865865
66.069	LG12	SNP_FB_0865945
69.174	LG12	SNP_FB_0148922
69.174	LG12	SNP_FB_0148928
69.174	LG12	SNP_FB_0148933
69.174	LG12	SNP_FB_0148935
70.727	LG12	SNP_FB_0145023
71.259	LG12	SNP_FB_0866253
71.259	LG12	SNP_FB_0866256
72.279	LG12	SNP_FB_0149403
73.3	LG12	SNP_FB_0148930
73.3	LG12	SNP_FB_0148938
73.3	LG12	SNP_FB_0149402
73.3	LG12	SNP_FB_0149417
73.3	LG12	SNP_FB_0149419
73.3	LG12	SNP_FB_0150537
73.3	LG12	SNP_FB_0150544
73.3	LG12	SNP_FB_0150547
73.3	LG12	SNP_FB_0151258
73.3	LG12	SNP_FB_0866257
73.3	LG12	SNP_FB_0866258
73.3	LG12	SNP_FB_0866635
73.3	LG12	SNP_FB_0866661
73.3	LG12	SNP_FB_0866745
73.3	LG12	SNP_FB_0866768
73.3	LG12	SNP_FB_0866893
73.3	LG12	SNP_FB_0867417
73.3	LG12	SNP_FB_1017440
73.3	LG12	SNP_FB_1017455
73.3	LG12	GDsnp00362
73.3	LG12	GDsnp00840
73.3	LG12	RosBREEDSNP_SNP_TC_32114913_Lg12_00762_MAF10_1662400_exon1
73.3	LG12	RosBREEDSNP_SNP_AC_32163753_Lg12_00762_MAF10_736021_exon1
73.3	LG12	RosBREEDSNP_SNP_TC_32759123_Lg12_00840_MAF50_MDP0000283401_exon2
73.3	LG12	RosBREEDSNP_SNP_TG_33117888_Lg12_135549_MAF20_135549_exon1
73.3	LG12	RosBREEDSNP_SNP_TC_33183873_Lg12_MDP0000263881_MAF30_MDP0000263881_exon1
73.3	LG12	RosBREEDSNP_SNP_CA_33709896_Lg12_02008_MAF30_517582_exon1
74.32	LG12	SNP_FB_0866747
74.32	LG12	SNP_FB_0866759
74.32	LG12	RosBREEDSNP_SNP_AG_33690424_Lg12_02008_MAF10_1649166_exon5
75.341	LG12	SNP_FB_0151248
75.341	LG12	SNP_FB_0151256
75.341	LG12	SNP_FB_0151264
75.341	LG12	SNP_FB_0866902
75.341	LG12	SNP_FB_0866907
75.341	LG12	SNP_FB_0866910
75.341	LG12	SNP_FB_0866920
75.341	LG12	SNP_FB_1017431
75.341	LG12	SNP_FB_1017441
75.341	LG12	GDsnp02008
75.341	LG12	RosBREEDSNP_SNP_CT_33397489_Lg12_02848_MAF30_364065_exon2
75.341	LG12	RosBREEDSNP_SNP_CT_33563721_Lg12_MDP0000140143_MAF20_MDP0000140143_exon2
77.382	LG12	SNP_FB_0867533
77.382	LG12	SNP_FB_0867535
77.382	LG12	SNP_FB_0867544
77.382	LG12	SNP_FB_0867549
77.382	LG12	SNP_FB_1062407
77.382	LG12	SNP_FB_1062411
77.382	LG12	SNP_FB_1062413
77.382	LG12	SNP_FB_1062419
79.423	LG12	SNP_FB_0153240
79.423	LG12	SNP_FB_0153255
79.423	LG12	SNP_FB_0153833
79.423	LG12	SNP_FB_0153863
79.423	LG12	SNP_FB_0867854
79.423	LG12	GDsnp02228
81.464	LG12	SNP_FB_0153836
81.464	LG12	SNP_FB_0153837
81.464	LG12	SNP_FB_0867884
87.856	LG12	SNP_FB_0154726
87.856	LG12	RosBREEDSNP_SNP_CT_35615663_Lg12_01855_MAF20_1653033_exon2
87.856	LG12	RosBREEDSNP_SNP_GT_35721635_Lg12_00338_MAF30_987792_exon1
89.897	LG12	EV_Eve1_R422
89.897	LG12	SNP_FB_0154747
89.897	LG12	SNP_FB_0154749
89.897	LG12	GDsnp01855
89.897	LG12	RosBREEDSNP_SNP_GA_35649702_Lg12_01855_MAF40_530326_exon1
91.938	LG12	SNP_FB_0155367
91.938	LG12	SNP_FB_0156085
91.938	LG12	SNP_FB_0868156
91.938	LG12	SNP_FB_0868356
91.938	LG12	SNP_FB_1062559
91.938	LG12	SNP_FB_1062575
91.938	LG12	GDsnp00338
91.938	LG12	GDsnp02848
0	LG13	SNP_FB_0156321
0	LG13	SNP_FB_0156323
0	LG13	SNP_FB_0156324
0	LG13	SNP_FB_0156340
0	LG13	SNP_FB_0156346
0	LG13	SNP_FB_0156349
0	LG13	SNP_FB_0156858
0	LG13	SNP_FB_0156873
0	LG13	SNP_FB_0904050
0	LG13	SNP_FB_0904054
0	LG13	RosBREEDSNP_SNP_CT_256845_Lg13_MDP0000187560_MAF40_MDP0000187560_exon4
0	LG13	RosBREEDSNP_SNP_TC_329179_Lg13_00368_MAF50_1635065_exon16
0	LG13	RosBREEDSNP_SNP_CT_570740_Lg13_01917_MAF50_1670670_exon1
0	LG13	RosBREEDSNP_SNP_GT_578546_Lg13_01917_MAF40_1660430_exon1
0	LG13	RosBREEDSNP_SNP_CT_602461_Lg13_01579_MAF40_1652644_exon1
0.533	LG13	SNP_FB_0156877
1.461	LG13	SNP_FB_0156861
2.014	LG13	SNP_FB_0156884
2.014	LG13	RosBREEDSNP_SNP_CT_357151_Lg13_00368_MAF20_243990_exon1
2.014	LG13	RosBREEDSNP_SNP_CT_41497_Lg13_snpEB124348_MAF40_460894_exon1
4.056	LG13	SNP_FB_0157703
4.056	LG13	SNP_FB_0157718
4.056	LG13	SNP_FB_0157730
4.056	LG13	SNP_FB_0158505
4.056	LG13	SNP_FB_1062848
4.056	LG13	SNP_FB_1062851
4.056	LG13	GDsnp02018
4.056	LG13	RosBREEDSNP_SNP_CT_852820_Lg13_02018_MAF30_542610_exon1
4.056	LG13	RosBREEDSNP_SNP_GT_875526_Lg13_02018_MAF50_903475_exon1
6.14	LG13	SNP_FB_0158497
6.14	LG13	SNP_FB_0158498
6.14	LG13	SNP_FB_1109362
6.14	LG13	SNP_FB_1109367
6.14	LG13	GDsnp01579
7.855	LG13	SNP_FB_0157706
7.855	LG13	SNP_FB_0157710
7.855	LG13	SNP_FB_0157725
7.855	LG13	SNP_FB_0158480
7.855	LG13	SNP_FB_0158492
7.855	LG13	SNP_FB_0158500
7.855	LG13	SNP_FB_1062744
7.855	LG13	SNP_FB_1062750
7.855	LG13	SNP_FB_1062847
7.855	LG13	SNP_FB_1109352
7.855	LG13	SNP_FB_1109354
7.855	LG13	SNP_FB_1109360
7.855	LG13	SNP_FB_1109370
7.855	LG13	GDsnp00279
7.855	LG13	RosBREEDSNP_SNP_GA_1140009_Lg13_00279_MAF50_933324_exon1
7.855	LG13	RosBREEDSNP_SNP_TC_895608_Lg13_02018_MAF40_MDP0000302626_exon1
9.571	LG13	SNP_FB_0159271
9.571	LG13	SNP_FB_0159290
9.571	LG13	SNP_FB_0159295
9.571	LG13	SNP_FB_0160150
9.571	LG13	SNP_FB_0160781
9.571	LG13	SNP_FB_0160788
9.571	LG13	SNP_FB_0160790
9.571	LG13	GDsnp00098
11.286	LG13	SNP_FB_0160153
11.286	LG13	SNP_FB_0160792
11.286	LG13	RosBREEDSNP_SNP_AG_2180685_Lg13_00098_MAF20_1650031_exon1
11.286	LG13	RosBREEDSNP_SNP_GA_2217552_Lg13_00098_MAF10_225571_exon1
15.904	LG13	RosBREEDSNP_SNP_AG_2823627_Lg13_00195_MAF20_868575_exon1
17.379	LG13	SNP_FB_0161441
17.379	LG13	SNP_FB_0161448
17.379	LG13	SNP_FB_0161449
17.379	LG13	SNP_FB_1063135
17.379	LG13	SNP_FB_1063136
17.379	LG13	SNP_FB_1063138
17.379	LG13	SNP_FB_1063148
17.379	LG13	GDsnp01742
17.379	LG13	RosBREEDSNP_SNP_TC_2811025_Lg13_00195_MAF40_657508_exon1
17.379	LG13	RosBREEDSNP_SNP_CT_2813296_Lg13_00195_MAF50_133527_exon1
17.379	LG13	RosBREEDSNP_SNP_AG_9183120_Lg13_01742_MAF30_1674693_exon1
17.379	LG13	RosBREEDSNP_SNP_TG_9219470_Lg13_01742_MAF20_282624_exon1
18.055	LG13	SNP_FB_0162290
18.055	LG13	SNP_FB_0162293
18.055	LG13	SNP_FB_0162295
18.055	LG13	SNP_FB_1063445
18.055	LG13	SNP_FB_1063447
18.055	LG13	SNP_FB_1109489
18.055	LG13	SNP_FB_1109494
18.055	LG13	SNP_FB_1109507
21.369	LG13	SNP_FB_0163068
21.369	LG13	SNP_FB_0163076
21.369	LG13	SNP_FB_0163084
21.369	LG13	SNP_FB_0163090
21.369	LG13	SNP_FB_1063469
21.369	LG13	SNP_FB_1063470
21.369	LG13	SNP_FB_1063477
21.369	LG13	RosBREEDSNP_SNP_CT_3770859_Lg13_00980_MAF30_22837_exon1
21.369	LG13	RosBREEDSNP_SNP_AC_3832821_Lg13_00565_MAF20_319143_exon2
24.683	LG13	SNP_FB_0166004
24.683	LG13	SNP_FB_0166008
24.683	LG13	SNP_FB_0166015
24.683	LG13	SNP_FB_0166446
24.683	LG13	SNP_FB_0166933
24.683	LG13	SNP_FB_0166944
24.683	LG13	SNP_FB_0166953
24.683	LG13	SNP_FB_0166956
24.683	LG13	SNP_FB_0167426
24.683	LG13	SNP_FB_0167442
24.683	LG13	GDsnp00565
24.683	LG13	RosBREEDSNP_SNP_AG_5611802_Lg13_RosCOS1918_MAF40_668899_exon1
24.683	LG13	RosBREEDSNP_SNP_GT_5621134_Lg13_RosCOS1918_MAF30_503424_exon2
24.683	LG13	RosBREEDSNP_SNP_GT_5624353_Lg13_RosCOS1918_MAF40_478996_exon3
24.683	LG13	RosBREEDSNP_SNP_AC_5662695_Lg13_RosCOS1918_MAF50_MDP0000150079_exon1
24.683	LG13	RosBREEDSNP_SNP_AG_6005626_Lg13_RosCOS2511_MAF40_MDP0000859856_exon1
24.683	LG13	RosBREEDSNP_SNP_GA_6017316_Lg13_RosCOS2511_MAF50_MDP0000834158_exon9
24.683	LG13	RosBREEDSNP_SNP_AC_6306433_Lg13_226059_MAF30_226059_exon2
24.683	LG13	RosBREEDSNP_SNP_TC_6361679_Lg13_155673_MAF30_155673_exon2
24.683	LG13	RosBREEDSNP_SNP_AG_6361691_Lg13_155673_MAF30_155673_exon2
24.683	LG13	RosBREEDSNP_SNP_GA_6451264_Lg13_65890_MAF20_65890_exon1
27.997	LG13	SNP_FB_0167846
27.997	LG13	SNP_FB_0167851
27.997	LG13	SNP_FB_0167865
27.997	LG13	RosBREEDSNP_SNP_AG_6926009_Lg13_166939_MAF30_166939_exon1
27.997	LG13	RosBREEDSNP_SNP_TC_7141897_Lg13_00128_MAF50_MDP0000846055_exon1
27.997	LG13	RosBREEDSNP_SNP_TC_7167724_Lg13_00128_MAF40_422265_exon1
31.311	LG13	SNP_FB_1063545
31.311	LG13	SNP_FB_1063546
31.821	LG13	RosBREEDSNP_SNP_AG_7504565_Lg13_AT4_MAF10_870297_exon1
32.332	LG13	SNP_FB_0168217
32.332	LG13	SNP_FB_0168220
32.332	LG13	SNP_FB_0168228
32.332	LG13	SNP_FB_0168780
33.352	LG13	SNP_FB_0168208
33.352	LG13	SNP_FB_0168210
33.352	LG13	SNP_FB_0168226
33.352	LG13	SNP_FB_0168230
33.352	LG13	SNP_FB_0168749
33.352	LG13	SNP_FB_0168762
33.352	LG13	SNP_FB_0168766
33.352	LG13	SNP_FB_0168774
33.352	LG13	SNP_FB_0168838
33.352	LG13	SNP_FB_0168841
33.352	LG13	SNP_FB_0168842
33.352	LG13	SNP_FB_0168858
33.352	LG13	SNP_FB_0169288
33.352	LG13	SNP_FB_0169770
33.352	LG13	SNP_FB_0656547
33.352	LG13	SNP_FB_0656556
33.352	LG13	RosBREEDSNP_SNP_AG_7590053_Lg13_02124_MAF40_161701_exon1
33.352	LG13	RosBREEDSNP_SNP_AC_7598269_Lg13_02124_MAF30_1659946_exon1
33.352	LG13	RosBREEDSNP_SNP_AG_7608807_Lg13_02124_MAF40_1660721_exon2
33.352	LG13	RosBREEDSNP_SNP_AC_7646132_Lg13_02124_MAF50_396799_exon1
37.545	LG13	SNP_FB_0170322
37.545	LG13	SNP_FB_0170332
37.545	LG13	SNP_FB_0170335
37.545	LG13	SNP_FB_0170390
37.545	LG13	SNP_FB_0170394
37.545	LG13	RosBREEDSNP_SNP_CT_8619897_Lg13_RosCOS2067_MAF40_1650509_exon1
39.708	LG13	SNP_FB_0170803
39.708	LG13	SNP_FB_0170808
39.708	LG13	SNP_FB_0171446
39.708	LG13	SNP_FB_0171459
39.708	LG13	SNP_FB_0171576
41.738	LG13	SNP_FB_0172117
41.738	LG13	SNP_FB_0172119
41.738	LG13	SNP_FB_0172120
41.738	LG13	SNP_FB_0172145
41.738	LG13	SNP_FB_0172146
41.738	LG13	SNP_FB_0172569
44.387	LG13	SNP_FB_0173090
44.387	LG13	SNP_FB_0755306
44.387	LG13	SNP_FB_0755309
44.387	LG13	SNP_FB_0755313
44.387	LG13	SNP_FB_0755334
44.387	LG13	RosBREEDSNP_SNP_CT_10714013_Lg13_00140_MAF40_188556_exon2
49.797	LG13	SNP_FB_0174609
49.797	LG13	SNP_FB_0174610
49.797	LG13	SNP_FB_0174616
49.797	LG13	SNP_FB_0174619
49.797	LG13	SNP_FB_0174626
49.797	LG13	SNP_FB_0175122
49.797	LG13	SNP_FB_0175134
49.797	LG13	RosBREEDSNP_SNP_TC_12111151_Lg13_RosCOS3331_MAF20_MDP0000312326_exon9
49.797	LG13	RosBREEDSNP_SNP_TC_12127305_Lg13_RosCOS3331_MAF40_1650208_exon1
49.797	LG13	RosBREEDSNP_SNP_AC_12134921_Lg13_RosCOS3331_MAF30_1659282_exon3
50.752	LG13	SNP_FB_0174621
52.448	LG13	SNP_FB_0175652
52.448	LG13	SNP_FB_0175657
52.448	LG13	SNP_FB_0175660
52.448	LG13	SNP_FB_0178016
52.448	LG13	SNP_FB_0178025
52.448	LG13	GDsnp01776
55.097	LG13	SNP_FB_0176246
55.097	LG13	SNP_FB_0176248
55.097	LG13	SNP_FB_0176250
55.097	LG13	SNP_FB_0176281
55.097	LG13	SNP_FB_0176288
55.097	LG13	SNP_FB_0176300
55.097	LG13	SNP_FB_0176305
55.097	LG13	SNP_FB_0178074
55.097	LG13	SNP_FB_0178080
55.097	LG13	SNP_FB_0178084
55.097	LG13	SNP_FB_0178089
55.097	LG13	SNP_FB_0178094
55.097	LG13	SNP_FB_0178588
55.097	LG13	SNP_FB_0178611
55.097	LG13	SNP_FB_0178613
55.097	LG13	SNP_FB_0179384
55.097	LG13	SNP_FB_0179385
55.097	LG13	SNP_FB_0179410
55.097	LG13	SNP_FB_0179490
55.097	LG13	SNP_FB_0179496
55.097	LG13	SNP_FB_0179506
55.097	LG13	SNP_FB_0180266
55.097	LG13	SNP_FB_0180668
55.097	LG13	SNP_FB_0180676
55.097	LG13	SNP_FB_0180677
55.097	LG13	SNP_FB_0180683
55.097	LG13	SNP_FB_0180701
55.097	LG13	SNP_FB_0180707
55.097	LG13	SNP_FB_0873946
55.097	LG13	SNP_FB_0873957
55.097	LG13	SNP_FB_0873958
55.097	LG13	SNP_FB_0874514
55.097	LG13	SNP_FB_0874515
55.097	LG13	SNP_FB_0874521
55.097	LG13	SNP_FB_0874522
55.097	LG13	SNP_FB_0984682
55.097	LG13	SNP_FB_0984687
55.097	LG13	GDsnp00890
55.097	LG13	GDsnp00943
55.097	LG13	GDsnp01704
55.097	LG13	snpMalD1
55.097	LG13	RosBREEDSNP_SNP_GA_13057490_Lg13_01704_MAF30_350463_exon1
55.097	LG13	RosBREEDSNP_SNP_GA_16737064_Lg13_00890_MAF40_MDP0000715848_exon1
57.16	LG13	SNP_FB_0181259
57.16	LG13	SNP_FB_0181260
57.16	LG13	SNP_FB_0181274
57.16	LG13	SNP_FB_1063850
57.16	LG13	SNP_FB_1063856
59.223	LG13	SNP_FB_0181277
59.223	LG13	SNP_FB_0181290
61.796	LG13	SNP_FB_0875076
61.796	LG13	SNP_FB_0875102
62.677	LG13	SNP_FB_0182725
[truncated: 4,749 more rows]

## Sheet: 12_E
cM	LG	Original_Locus_Name
0	LG1	SNP_FB_0197414
0	LG1	SNP_FB_0197756
0	LG1	SNP_FB_0197766
0	LG1	SNP_FB_0197767
0	LG1	SNP_FB_0313817
0	LG1	SNP_FB_0400910
0	LG1	SNP_FB_0411206
0	LG1	SNP_FB_0411211
0	LG1	SNP_FB_0411213
0	LG1	SNP_FB_0411216
0	LG1	SNP_FB_0411217
0	LG1	SNP_FB_0411240
0	LG1	SNP_FB_0411246
0	LG1	SNP_FB_0463467
0	LG1	SNP_FB_0464008
0	LG1	SNP_FB_0530049
0	LG1	SNP_FB_0530057
0	LG1	SNP_FB_0763988
0	LG1	SNP_FB_0764008
0	LG1	SNP_FB_0764315
0	LG1	SNP_FB_0953652
0	LG1	SNP_FB_1035153
0	LG1	SNP_FB_1079904
0	LG1	SNP_FB_1079977
0	LG1	SNP_FB_1089798
0	LG1	SNP_FB_1089803
0	LG1	SNP_FB_1099420
0	LG1	SNP_FB_1099449
0	LG1	SNP_FB_1111607
0.36	LG1	SNP_FB_0938917
0.869	LG1	SNP_FB_0079679
0.869	LG1	SNP_FB_0079713
0.869	LG1	SNP_FB_0079717
0.869	LG1	SNP_FB_0079718
0.869	LG1	SNP_FB_0079751
0.869	LG1	SNP_FB_0411478
0.869	LG1	SNP_FB_0411479
0.869	LG1	SNP_FB_0411491
0.869	LG1	SNP_FB_0415507
0.869	LG1	SNP_FB_0415516
0.869	LG1	SNP_FB_0417007
0.869	LG1	SNP_FB_0417197
0.869	LG1	SNP_FB_0417203
0.869	LG1	SNP_FB_0417208
0.869	LG1	SNP_FB_0418561
0.869	LG1	SNP_FB_0418562
0.869	LG1	SNP_FB_0418563
0.869	LG1	SNP_FB_0418565
0.869	LG1	SNP_FB_0418576
0.869	LG1	SNP_FB_0673800
0.869	LG1	SNP_FB_0673806
0.869	LG1	SNP_FB_0673808
0.869	LG1	SNP_FB_0673809
0.869	LG1	SNP_FB_0938919
0.869	LG1	SNP_FB_0939068
0.869	LG1	SNP_FB_1004090
0.869	LG1	SNP_FB_1021087
0.869	LG1	SNP_FB_1021088
0.869	LG1	SNP_FB_1049454
0.869	LG1	SNP_FB_1114720
0.869	LG1	GDsnp00152
0.869	LG1	GDsnp02428
0.869	LG1	RosBREEDSNP_SNP_TC_9351463_Lg1_00703_MAF20_MDP0000661406_exon4
1.794	LG1	SNP_FB_0417957
1.794	LG1	SNP_FB_0448219
2.718	LG1	SNP_FB_0419285
2.718	LG1	SNP_FB_0419286
2.718	LG1	GDsnp01815
2.718	LG1	RosBREEDSNP_SNP_GA_11485470_Lg1_01815_MAF20_864893_exon1
2.718	LG1	RosBREEDSNP_SNP_AG_11503910_Lg1_01815_MAF40_1621735_exon8
2.718	LG1	RosBREEDSNP_SNP_TC_11532952_Lg1_01815_MAF50_1682832_exon5
2.992	LG1	SNP_FB_0709595
2.992	LG1	SNP_FB_0764346
7.401	LG1	SNP_FB_0419771
7.401	LG1	RosBREEDSNP_SNP_GT_12392481_Lg1_02334_MAF40_1680740_exon1
8.96	LG1	SNP_FB_0420881
8.96	LG1	SNP_FB_0420895
8.96	LG1	SNP_FB_0420896
8.96	LG1	SNP_FB_0420898
8.96	LG1	SNP_FB_0420902
8.96	LG1	SNP_FB_0420924
8.96	LG1	SNP_FB_0937882
8.96	LG1	SNP_FB_0937887
8.96	LG1	SNP_FB_0937888
8.96	LG1	SNP_FB_0937902
8.96	LG1	SNP_FB_0937905
8.96	LG1	RosBREEDSNP_SNP_GA_13093630_Lg1_01494_MAF40_470106_exon1
12.568	LG1	SNP_FB_0420129
12.568	LG1	SNP_FB_0420170
13.006	LG1	SNP_FB_0420128
13.006	LG1	SNP_FB_0420130
13.006	LG1	SNP_FB_0420150
13.006	LG1	SNP_FB_0421614
13.006	LG1	SNP_FB_0421638
13.445	LG1	SNP_FB_0421635
13.445	LG1	SNP_FB_0422078
13.445	LG1	SNP_FB_1080640
13.445	LG1	SNP_FB_1080641
13.445	LG1	GDsnp01500
13.445	LG1	RosBREEDSNP_SNP_TG_14699213_Lg1_RosCOS1779_MAF50_MDP0000321447_exon9
13.445	LG1	RosBREEDSNP_SNP_CT_14708397_Lg1_RosCOS1779_MAF40_343966_exon1
13.445	LG1	RosBREEDSNP_SNP_TC_14798027_Lg1_01500_MAF50_67147_exon1
14.322	LG1	SNP_FB_0422075
14.322	LG1	SNP_FB_0422076
14.322	LG1	SNP_FB_0422079
14.322	LG1	SNP_FB_0422081
14.322	LG1	SNP_FB_0941503
14.322	LG1	SNP_FB_0941510
14.367	LG1	SNP_FB_0421620
16.984	LG1	SNP_FB_0423030
16.984	LG1	SNP_FB_0423612
16.984	LG1	SNP_FB_0423614
16.984	LG1	SNP_FB_0423615
16.984	LG1	SNP_FB_0423617
16.984	LG1	SNP_FB_0423631
16.984	LG1	SNP_FB_0423637
16.984	LG1	SNP_FB_0424557
16.984	LG1	SNP_FB_0424562
16.984	LG1	SNP_FB_0424563
16.984	LG1	SNP_FB_0425610
16.984	LG1	SNP_FB_0425611
16.984	LG1	SNP_FB_0425614
16.984	LG1	SNP_FB_0942380
16.984	LG1	SNP_FB_0974443
16.984	LG1	SNP_FB_0974448
16.984	LG1	SNP_FB_0974449
16.984	LG1	SNP_FB_0974451
16.984	LG1	SNP_FB_0974460
16.984	LG1	RosBREEDSNP_SNP_GA_14519247_Lg1_RosCOS2921_MAF50_476406_exon1
16.984	LG1	RosBREEDSNP_SNP_GA_14836061_Lg1_01500_MAF40_1621531_exon3
18.43	LG1	SNP_FB_0423029
18.43	LG1	SNP_FB_0423031
18.43	LG1	RosBREEDSNP_SNP_AG_14529153_Lg1_RosCOS2921_MAF30_59140_exon1
19.215	LG1	SNP_FB_1010758
19.875	LG1	SNP_FB_0423239
19.875	LG1	RosBREEDSNP_SNP_GT_14657993_Lg1_RosCOS1779_MAF30_MDP0000119296_exon1
19.875	LG1	RosBREEDSNP_SNP_CT_14662213_Lg1_RosCOS1779_MAF30_MDP0000321450_exon1
21.446	LG1	SNP_FB_0497578
21.446	LG1	GDsnp02538
25.99	LG1	SNP_FB_0942974
25.99	LG1	SNP_FB_0942990
25.99	LG1	SNP_FB_0942992
26.867	LG1	SNP_FB_0427306
26.867	LG1	RosBREEDSNP_SNP_AC_17882923_Lg1_00440_MAF40_1646533_exon1
28.622	LG1	SNP_FB_0427463
28.622	LG1	SNP_FB_0427473
28.622	LG1	GDsnp01783
28.622	LG1	RosBREEDSNP_SNP_TC_17912183_Lg1_00440_MAF40_1634418_exon1
28.622	LG1	RosBREEDSNP_SNP_CT_17921038_Lg1_00440_MAF50_527792_exon4
28.622	LG1	RosBREEDSNP_SNP_GT_18064090_Lg1_01783_MAF50_708296_exon1
28.622	LG1	RosBREEDSNP_SNP_AG_18067488_Lg1_01783_MAF40_MDP0000211915_exon1
31.057	LG1	SNP_FB_0428229
31.057	LG1	SNP_FB_0428244
31.057	LG1	SNP_FB_0428250
31.057	LG1	SNP_FB_0428716
31.057	LG1	SNP_FB_0428718
31.057	LG1	SNP_FB_0428720
31.057	LG1	SNP_FB_0428726
31.057	LG1	SNP_FB_0428728
31.057	LG1	SNP_FB_0428750
31.057	LG1	SNP_FB_0429988
31.057	LG1	SNP_FB_0430246
31.057	LG1	SNP_FB_0430249
31.057	LG1	SNP_FB_0430251
31.057	LG1	SNP_FB_0431177
31.057	LG1	SNP_FB_0943472
31.057	LG1	SNP_FB_0943474
31.057	LG1	SNP_FB_0943493
31.057	LG1	SNP_FB_0943679
31.057	LG1	GDsnp00250
31.057	LG1	RosBREEDSNP_SNP_CT_18714053_Lg1_00183_MAF10_MDP0000284030_exon7
31.057	LG1	RosBREEDSNP_SNP_CT_18794918_Lg1_02731_MAF30_1632516_exon5
31.057	LG1	RosBREEDSNP_SNP_GA_18831803_Lg1_02731_MAF30_MDP0000147688_exon19
31.057	LG1	RosBREEDSNP_SNP_CA_21327009_Lg1_02518_MAF40_1678261_exon1
36.017	LG1	SNP_FB_0432803
36.017	LG1	SNP_FB_0432805
36.017	LG1	SNP_FB_0433269
36.017	LG1	SNP_FB_0433272
36.017	LG1	SNP_FB_0433278
40.533	LG1	SNP_FB_0436495
40.533	LG1	SNP_FB_0436910
40.533	LG1	SNP_FB_0436912
40.533	LG1	SNP_FB_0436914
40.533	LG1	SNP_FB_0436927
40.533	LG1	SNP_FB_0436932
40.533	LG1	SNP_FB_0436943
40.533	LG1	SNP_FB_0437666
40.533	LG1	GDsnp00107
40.533	LG1	GDsnp00674
40.533	LG1	RosBREEDSNP_SNP_TG_26262680_Lg1_00674_MAF40_1669479_exon3
40.533	LG1	RosBREEDSNP_SNP_AG_27060614_Lg1_01693_MAF40_1665698_exon2
41.41	LG1	SNP_FB_0250486
41.41	LG1	SNP_FB_0436487
41.41	LG1	SNP_FB_0436491
41.41	LG1	SNP_FB_0945105
41.41	LG1	SNP_FB_0945110
41.41	LG1	SNP_FB_1072558
42.288	LG1	SNP_FB_0437644
42.288	LG1	SNP_FB_0437662
43.165	LG1	SNP_FB_0945847
44.331	LG1	SNP_FB_0438218
44.331	LG1	SNP_FB_0438222
44.331	LG1	SNP_FB_0438227
44.331	LG1	SNP_FB_0438233
44.331	LG1	SNP_FB_0945897
46.706	LG1	SNP_FB_0439059
46.706	LG1	SNP_FB_0439060
46.706	LG1	SNP_FB_0439066
46.706	LG1	SNP_FB_0439071
46.706	LG1	SNP_FB_0439076
46.706	LG1	SNP_FB_0439095
46.706	LG1	SNP_FB_0439106
46.706	LG1	SNP_FB_0441008
46.706	LG1	RosBREEDSNP_SNP_TC_29120475_Lg1_10005_MAF20_486377_exon2
46.706	LG1	RosBREEDSNP_SNP_GA_29128835_Lg1_10005_MAF10_326880_exon1
46.706	LG1	Rvi6_42M10SP6_R193
46.706	LG1	Rvi6_Vf5_R107
46.706	LG1	Rvi6_Vf6_M799
47.583	LG1	SNP_FB_0440719
47.583	LG1	SNP_FB_0440721
47.583	LG1	SNP_FB_0441006
47.862	LG1	SNP_FB_0441010
47.862	LG1	SNP_FB_0441015
47.862	LG1	GDsnp00782
47.862	LG1	RosBREEDSNP_SNP_GA_30217061_Lg1_CXE4_MAF40_MDP0000318149_exon1
48.141	LG1	SNP_FB_0442329
48.141	LG1	SNP_FB_0442481
48.453	LG1	SNP_FB_0441434
48.453	LG1	RosBREEDSNP_SNP_GA_31359482_Lg1_327822_MAF50_327822_exon5
48.453	LG1	RosBREEDSNP_SNP_AG_31626705_Lg1_00583_MAF40_MDP0000288458_exon4
48.453	LG1	RosBREEDSNP_SNP_CT_31657598_Lg1_00583_MAF40_422699_exon1
49.331	LG1	RosBREEDSNP_SNP_CT_31681861_Lg1_00583_MAF30_1623756_exon3
50.208	LG1	SNP_FB_0442968
50.208	LG1	SNP_FB_0442970
50.208	LG1	GDsnp01371
50.208	LG1	RosBREEDSNP_SNP_GA_31945251_Lg1_RosCOS2794_MAF40_1665084_exon1
50.656	LG1	SNP_FB_0444714
50.656	LG1	SNP_FB_0946997
50.656	LG1	SNP_FB_1082254
50.656	LG1	RosBREEDSNP_SNP_CT_31736133_Lg1_325795_MAF50_325795_exon2
51.078	LG1	SNP_FB_0444698
51.078	LG1	SNP_FB_0445358
51.078	LG1	SNP_FB_0445359
51.078	LG1	SNP_FB_0947004
51.955	LG1	SNP_FB_0445931
51.955	LG1	SNP_FB_0445933
51.955	LG1	SNP_FB_0445935
51.955	LG1	SNP_FB_0445936
51.955	LG1	SNP_FB_0446508
51.955	LG1	SNP_FB_0446516
51.955	LG1	GDsnp02371
51.955	LG1	RosBREEDSNP_SNP_TC_34421998_Lg1_19307__19307_exon2
51.955	LG1	RosBREEDSNP_SNP_AC_34510440_Lg1_02371_MAF50_1642607_exon7
52.832	LG1	SNP_FB_0446904
52.832	LG1	SNP_FB_0446917
52.832	LG1	SNP_FB_0446920
52.832	LG1	SNP_FB_0447033
52.832	LG1	SNP_FB_0447050
52.832	LG1	SNP_FB_0447053
52.832	LG1	SNP_FB_0447061
52.832	LG1	SNP_FB_0947636
52.832	LG1	SNP_FB_0947830
52.832	LG1	SNP_FB_0947835
52.832	LG1	SNP_FB_0947842
52.832	LG1	SNP_FB_1082432
52.832	LG1	SNP_FB_1082449
52.832	LG1	GDsnp00583
52.832	LG1	GDsnp02092
52.832	LG1	RosBREEDSNP_SNP_CT_35202609_Lg1_00495_MAF50_361322_exon1
52.832	LG1	RosBREEDSNP_SNP_CT_35251020_Lg1_00495_MAF50_1650375_exon3
53.709	LG1	SNP_FB_0447351
53.709	LG1	SNP_FB_0947841
54.587	LG1	SNP_FB_0947856
55.464	LG1	SNP_FB_0448111
55.464	LG1	SNP_FB_0448114
55.464	LG1	SNP_FB_0948100
0	LG10	SNP_FB_0000010
0	LG10	SNP_FB_0000011
0	LG10	SNP_FB_0000013
0	LG10	SNP_FB_0000524
0	LG10	SNP_FB_0000978
0	LG10	SNP_FB_0000981
0	LG10	SNP_FB_0000984
0	LG10	SNP_FB_0000988
0	LG10	SNP_FB_0000997
0	LG10	SNP_FB_0001462
0	LG10	SNP_FB_0001467
0	LG10	SNP_FB_0001476
0	LG10	SNP_FB_0216378
0	LG10	SNP_FB_0216380
0	LG10	SNP_FB_0216492
0	LG10	SNP_FB_0824881
0	LG10	SNP_FB_0824887
0	LG10	SNP_FB_0825064
0	LG10	SNP_FB_0825197
0	LG10	GDsnp00106
0	LG10	GDsnp01789
0	LG10	RosBREEDSNP_SNP_TC_1282648_Lg10_RosCOS2296_MAF30_MDP0000226508_exon1
0.757	LG10	SNP_FB_0000521
0.757	LG10	SNP_FB_0000870
0.757	LG10	SNP_FB_0000986
0.757	LG10	SNP_FB_0000996
0.757	LG10	SNP_FB_0216372
0.757	LG10	SNP_FB_0216376
0.757	LG10	SNP_FB_0825194
0.757	LG10	SNP_FB_1052347
3.551	LG10	SNP_FB_0002636
3.551	LG10	SNP_FB_0002637
3.551	LG10	SNP_FB_0002639
3.551	LG10	SNP_FB_0002644
3.551	LG10	RosBREEDSNP_SNP_GT_2479664_Lg10_01909_MAF40_257666_exon1
9.048	LG10	SNP_FB_0004993
9.048	LG10	RosBREEDSNP_SNP_CT_4034839_Lg10_01810_MAF40_460310_exon1
9.048	LG10	RosBREEDSNP_SNP_CT_4041727_Lg10_01810_MAF50_1646123_exon1
9.925	LG10	SNP_FB_0003482
9.925	LG10	SNP_FB_0004038
9.925	LG10	RosBREEDSNP_SNP_GT_3353551_Lg10_01947_MAF30_MDP0000950062_exon1
10.802	LG10	RosBREEDSNP_SNP_GA_3285289_Lg10_01947_MAF30_MDP0000226451_exon3
11.68	LG10	SNP_FB_0004021
12.557	LG10	SNP_FB_0275984
12.557	LG10	GDsnp01810
14.343	LG10	SNP_FB_0008635
14.343	LG10	SNP_FB_0008637
14.343	LG10	SNP_FB_0009203
14.343	LG10	SNP_FB_0009214
14.343	LG10	SNP_FB_0009237
14.343	LG10	SNP_FB_0009256
14.343	LG10	SNP_FB_0055223
14.343	LG10	SNP_FB_0055224
14.343	LG10	SNP_FB_0826641
14.343	LG10	SNP_FB_0839805
14.343	LG10	SNP_FB_0839808
15.221	LG10	SNP_FB_0009743
15.221	LG10	SNP_FB_0009753
15.221	LG10	SNP_FB_0009773
15.221	LG10	SNP_FB_0010458
15.221	LG10	SNP_FB_0010475
15.221	LG10	GDsnp02051
15.221	LG10	RosBREEDSNP_SNP_TG_7167616_Lg10_02051_MAF40_1633843_exon1
16.098	LG10	SNP_FB_0014721
16.098	LG10	SNP_FB_0014724
16.098	LG10	SNP_FB_0014725
16.098	LG10	SNP_FB_0014733
17.852	LG10	SNP_FB_0014551
17.852	LG10	SNP_FB_0014555
17.852	LG10	SNP_FB_0016741
17.852	LG10	SNP_FB_0017215
17.852	LG10	SNP_FB_0017217
17.852	LG10	SNP_FB_0017224
17.852	LG10	SNP_FB_0829833
17.852	LG10	SNP_FB_0829841
28.379	LG10	SNP_FB_0017889
29.35	LG10	SNP_FB_0685096
30.142	LG10	SNP_FB_0685103
30.142	LG10	SNP_FB_0685122
33.715	LG10	SNP_FB_0012361
33.715	LG10	SNP_FB_0012368
33.715	LG10	SNP_FB_1052854
33.715	LG10	SNP_FB_1052858
33.715	LG10	SNP_FB_1107365
33.715	LG10	SNP_FB_1107370
33.715	LG10	SNP_FB_1107373
34.593	LG10	SNP_FB_0011645
34.593	LG10	SNP_FB_0011662
34.593	LG10	SNP_FB_0011683
35.47	LG10	SNP_FB_0235556
35.47	LG10	SNP_FB_0805708
35.47	LG10	SNP_FB_0805709
35.47	LG10	SNP_FB_0805710
35.47	LG10	SNP_FB_0805745
35.47	LG10	SNP_FB_0805750
35.47	LG10	SNP_FB_1048040
35.47	LG10	SNP_FB_1048043
35.47	LG10	SNP_FB_1048078
35.813	LG10	SNP_FB_0236100
36.34	LG10	SNP_FB_0018994
36.34	LG10	SNP_FB_1106430
36.783	LG10	SNP_FB_0134231
37.209	LG10	SNP_FB_0021345
37.209	LG10	SNP_FB_0021362
38.964	LG10	SNP_FB_0022025
39.403	LG10	SNP_FB_0022308
39.403	LG10	SNP_FB_0023034
39.403	LG10	SNP_FB_0023484
39.403	LG10	SNP_FB_0023485
39.403	LG10	GDsnp02009
39.841	LG10	SNP_FB_0022007
39.841	LG10	SNP_FB_0022313
39.841	LG10	SNP_FB_0023488
39.841	LG10	SNP_FB_0023491
39.841	LG10	SNP_FB_0023498
39.841	LG10	SNP_FB_0024620
39.841	LG10	GDsnp01987
39.841	LG10	RosBREEDSNP_SNP_TC_16666886_Lg10_01710_MAF50_1661320_exon2
39.841	LG10	RosBREEDSNP_SNP_AG_16680919_Lg10_01710_MAF30_MDP0000226923_exon1
39.841	LG10	RosBREEDSNP_SNP_CT_17046031_Lg10_02009_MAF40_MDP0000142019_exon2
39.841	LG10	RosBREEDSNP_SNP_AC_17894779_Lg10_02252_MAF50_1673029_exon1
42.119	LG10	SNP_FB_0024056
42.119	LG10	SNP_FB_0024065
42.119	LG10	SNP_FB_0024079
43.906	LG10	SNP_FB_0025075
46.851	LG10	SNP_FB_0024602
46.851	LG10	SNP_FB_0024628
47.97	LG10	SNP_FB_0025080
47.97	LG10	SNP_FB_0025095
47.97	LG10	SNP_FB_0026018
47.97	LG10	SNP_FB_0026024
47.97	LG10	SNP_FB_0026026
47.97	LG10	SNP_FB_0026048
47.97	LG10	SNP_FB_0026052
47.97	LG10	SNP_FB_0027053
47.97	LG10	SNP_FB_0027472
47.97	LG10	SNP_FB_0027507
47.97	LG10	SNP_FB_0028109
47.97	LG10	SNP_FB_0028116
47.97	LG10	SNP_FB_0028123
47.97	LG10	SNP_FB_0028128
47.97	LG10	SNP_FB_0831315
47.97	LG10	SNP_FB_0831317
47.97	LG10	SNP_FB_0832349
47.97	LG10	SNP_FB_0832361
47.97	LG10	SNP_FB_1087359
47.97	LG10	SNP_FB_1087370
47.97	LG10	SNP_FB_1107553
47.97	LG10	SNP_FB_1107554
47.97	LG10	GDsnp01832
47.97	LG10	RosBREEDSNP_SNP_AG_19497678_Lg10_02183_MAF50_MDP0000552413_exon1
47.97	LG10	RosBREEDSNP_SNP_AG_19503429_Lg10_02183_MAF40_MDP0000281166_exon5
50.634	LG10	SNP_FB_0028766
50.634	LG10	SNP_FB_0028786
50.634	LG10	SNP_FB_0028790
50.634	LG10	SNP_FB_0029596
50.634	LG10	SNP_FB_0832819
50.634	LG10	FEM_cg_14
50.634	LG10	FEM_cg_19
50.634	LG10	FEM_cg_19-bis
50.634	LG10	GDsnp00869
50.634	LG10	RosBREEDSNP_SNP_GT_20013910_Lg10_00869_MAF50_924537_exon1
50.634	LG10	RosBREEDSNP_SNP_GT_20058117_Lg10_00869_MAF40_1652486_exon1
50.634	LG10	RosBREEDSNP_SNP_AG_20810437_Lg10_PG_MAF30_316307_exon1
52.42	LG10	SNP_FB_0832999
53.298	LG10	SNP_FB_0007371
53.298	LG10	SNP_FB_0007375
53.298	LG10	SNP_FB_0007388
55.084	LG10	SNP_FB_0031578
55.084	LG10	SNP_FB_0032554
55.084	LG10	SNP_FB_0256644
55.084	LG10	RosBREEDSNP_SNP_GA_22517441_Lg10_RosCOS139_MAF30_122447_exon2
55.084	LG10	RosBREEDSNP_SNP_GA_23270798_Lg10_RosCOS1786_MAF50_1631898_exon1
56.847	LG10	SNP_FB_0033011
56.847	LG10	SNP_FB_0033445
56.847	LG10	SNP_FB_0033462
56.847	LG10	SNP_FB_0033468
56.847	LG10	SNP_FB_0034085
56.847	LG10	SNP_FB_0034098
58.609	LG10	SNP_FB_0036156
58.609	LG10	SNP_FB_0036161
58.609	LG10	RosBREEDSNP_SNP_GA_25256330_Lg10_01264_MAF50_MDP0000175037_exon5
58.641	LG10	SNP_FB_0037842
58.641	LG10	SNP_FB_0037843
58.641	LG10	SNP_FB_0037847
58.641	LG10	SNP_FB_0037856
58.641	LG10	RosBREEDSNP_SNP_CT_27656951_Lg10_268464__268464_exon1
60.372	LG10	SNP_FB_0036757
60.372	LG10	SNP_FB_0036761
60.372	LG10	GDsnp00812
60.372	LG10	GDsnp01264
60.372	LG10	RosBREEDSNP_SNP_GT_26641840_Lg10_00812_MAF50_MDP0000280037_exon1
60.388	LG10	SNP_FB_0038520
60.388	LG10	RosBREEDSNP_SNP_AG_28354774_Lg10_148145_MAF30_148145_exon2
60.388	LG10	RosBREEDSNP_SNP_GA_28354787_Lg10_148145_MAF30_148145_exon2
62.134	LG10	CONS61
62.134	LG10	SNP_FB_0039053
62.134	LG10	SNP_FB_0039054
62.134	LG10	SNP_FB_0039065
62.134	LG10	SNP_FB_0039071
62.134	LG10	SNP_FB_0039680
62.134	LG10	SNP_FB_0039685
62.134	LG10	SNP_FB_0039700
62.134	LG10	SNP_FB_0039713
62.134	LG10	SNP_FB_0040115
62.134	LG10	SNP_FB_0040123
62.134	LG10	SNP_FB_0040125
62.134	LG10	SNP_FB_0040463
62.134	LG10	SNP_FB_0605151
62.134	LG10	SNP_FB_0605818
62.134	LG10	SNP_FB_0605824
62.134	LG10	SNP_FB_0605829
62.134	LG10	SNP_FB_0835176
62.134	LG10	SNP_FB_0835177
62.134	LG10	SNP_FB_0835532
62.134	LG10	GDsnp00257
62.134	LG10	GDsnp00971
62.134	LG10	RosBREEDSNP_SNP_TG_28610777_Lg10_CONS61_MAF10_1659422_exon7
62.134	LG10	RosBREEDSNP_SNP_CT_28632998_Lg10_CONS61_MAF50_412419_exon1
62.134	LG10	RosBREEDSNP_SNP_CA_29020445_Lg10_01570_MAF40_MDP0000131641_exon2
62.134	LG10	RosBREEDSNP_SNP_AC_29031109_Lg10_01570_MAF30_1684764_exon1
62.134	LG10	RosBREEDSNP_SNP_CT_29044684_Lg10_01570_MAF30_1643794_exon1
62.134	LG10	RosBREEDSNP_SNP_AG_29213640_Lg10_138979_MAF20_138979_exon2
62.134	LG10	RosBREEDSNP_SNP_CT_29213692_Lg10_138979_MAF30_138979_exon2
62.134	LG10	RosBREEDSNP_SNP_AG_36033314_Lg10_186429_MAF40_186429_exon1
63.012	LG10	GDsnp01570
64.798	LG10	SNP_FB_0040406
64.798	LG10	SNP_FB_0040410
64.798	LG10	SNP_FB_0040411
64.798	LG10	SNP_FB_0040425
64.798	LG10	SNP_FB_0040440
64.798	LG10	SNP_FB_0040453
64.798	LG10	SNP_FB_0605152
64.798	LG10	SNP_FB_0605153
64.798	LG10	RosBREEDSNP_SNP_AG_29917745_Lg10_00346_MAF30_695159_exon1
65.675	LG10	SNP_FB_0041076
65.675	LG10	GDsnp00734
65.675	LG10	RosBREEDSNP_SNP_CA_30206374_Lg10_00734_MAF20_1635521_exon1
66.553	LG10	SNP_FB_0041568
66.553	LG10	SNP_FB_0041574
67.43	LG10	SNP_FB_0042077
67.43	LG10	SNP_FB_0042567
67.43	LG10	SNP_FB_0042597
67.43	LG10	SNP_FB_0042602
67.43	LG10	GDsnp01908
68.307	LG10	SNP_FB_0041570
68.307	LG10	SNP_FB_0041573
68.307	LG10	SNP_FB_0041587
68.307	LG10	SNP_FB_0041596
68.307	LG10	GDsnp01299
70.008	LG10	SNP_FB_0042563
70.008	LG10	SNP_FB_0042578
70.008	LG10	RosBREEDSNP_SNP_AG_31295437_Lg10_01961_MAF30_98208_exon1
70.119	LG10	RosBREEDSNP_SNP_CT_31331375_Lg10_01961_MAF50_1619986_exon1
71.931	LG10	SNP_FB_0043317
71.931	LG10	SNP_FB_0043324
71.931	LG10	SNP_FB_0044155
71.931	LG10	SNP_FB_0044165
71.931	LG10	SNP_FB_0044414
71.931	LG10	SNP_FB_1054768
71.931	LG10	SNP_FB_1054772
71.931	LG10	SNP_FB_1054774
71.931	LG10	SNP_FB_1054781
71.931	LG10	SNP_FB_1054784
71.931	LG10	SNP_FB_1054790
71.931	LG10	GDsnp00099
71.931	LG10	RosBREEDSNP_SNP_AG_31707563_Lg10_00099_MAF50_950228_exon1
73.743	LG10	RosBREEDSNP_SNP_GA_32372997_Lg10_RosCOS2362_MAF20_1643940_exon1
75.555	LG10	SNP_FB_0044801
75.555	LG10	SNP_FB_0044803
77.367	LG10	SNP_FB_0046458
77.367	LG10	SNP_FB_0046460
77.367	LG10	SNP_FB_0048102
77.367	LG10	SNP_FB_0048104
77.367	LG10	SNP_FB_0048123
77.367	LG10	SNP_FB_0048450
77.367	LG10	SNP_FB_0837574
77.367	LG10	SNP_FB_0837576
77.367	LG10	SNP_FB_0837578
77.367	LG10	SNP_FB_0837587
77.367	LG10	SNP_FB_0837602
77.367	LG10	SNP_FB_1107794
77.367	LG10	SNP_FB_1107802
77.367	LG10	SNP_FB_1107804
79.179	LG10	SNP_FB_0049850
79.179	LG10	SNP_FB_0049851
79.179	LG10	SNP_FB_0049854
79.179	LG10	SNP_FB_0049856
79.179	LG10	SNP_FB_0049857
79.179	LG10	SNP_FB_0049859
79.179	LG10	SNP_FB_0049924
79.179	LG10	SNP_FB_0049926
79.179	LG10	SNP_FB_0050201
79.179	LG10	SNP_FB_0050215
79.179	LG10	SNP_FB_0050231
79.179	LG10	SNP_FB_0050921
79.179	LG10	SNP_FB_0050930
79.179	LG10	SNP_FB_0838422
79.179	LG10	GDsnp01761
79.179	LG10	RosBREEDSNP_SNP_TC_36066362_Lg10_RosCOS2135_MAF50_1648460_exon1
79.179	LG10	RosBREEDSNP_SNP_AG_36091067_Lg10_RosCOS2135_MAF40_474692_exon1
80.934	LG10	FEM_cg_1
80.934	LG10	FEM_cg_3
80.934	LG10	GDsnp00405
81.811	LG10	SNP_FB_0051416
81.811	LG10	SNP_FB_0051420
81.811	LG10	SNP_FB_0051422
81.811	LG10	SNP_FB_0051428
81.811	LG10	SNP_FB_0051435
81.811	LG10	SNP_FB_0051740
81.811	LG10	SNP_FB_0051743
81.811	LG10	SNP_FB_0051751
81.811	LG10	SNP_FB_0051764
81.811	LG10	SNP_FB_0051784
81.811	LG10	SNP_FB_0052468
81.811	LG10	SNP_FB_0052470
81.811	LG10	SNP_FB_0052503
81.811	LG10	SNP_FB_0052515
81.811	LG10	GDsnp00604
81.811	LG10	RosBREEDSNP_SNP_AG_36862797_Lg10_00405_MAF40_1646844_exon1
81.811	LG10	RosBREEDSNP_SNP_CT_36865919_Lg10_00405_MAF50_1627233_exon3
81.811	LG10	RosBREEDSNP_SNP_CA_37052690_Lg10_00604_MAF30_1671079_exon3
81.811	LG10	RosBREEDSNP_SNP_TC_37072737_Lg10_00604_MAF10_MDP0000691383_exon1
0	LG11	SNP_FB_1055650
0	LG11	SNP_FB_1055659
0.091	LG11	SNP_FB_0053621
0.091	LG11	SNP_FB_0053629
0.091	LG11	SNP_FB_0053634
0.091	LG11	SNP_FB_0053645
0.091	LG11	SNP_FB_0053679
0.091	LG11	SNP_FB_0053694
0.091	LG11	SNP_FB_0053698
0.091	LG11	SNP_FB_0053704
0.091	LG11	SNP_FB_0054185
0.091	LG11	SNP_FB_0054195
0.091	LG11	SNP_FB_0055552
0.091	LG11	SNP_FB_0056170
0.091	LG11	SNP_FB_0057479
0.091	LG11	SNP_FB_0058223
0.091	LG11	SNP_FB_0058227
0.091	LG11	SNP_FB_0060047
0.091	LG11	SNP_FB_0248609
0.091	LG11	SNP_FB_0248620
0.091	LG11	SNP_FB_0248621
0.091	LG11	SNP_FB_0304716
0.091	LG11	SNP_FB_0304729
0.091	LG11	SNP_FB_0304732
0.091	LG11	SNP_FB_0304737
0.091	LG11	SNP_FB_0305361
0.091	LG11	SNP_FB_0839399
0.091	LG11	SNP_FB_0839403
0.091	LG11	SNP_FB_0839408
0.091	LG11	SNP_FB_0839410
0.091	LG11	SNP_FB_0839413
0.091	LG11	SNP_FB_0854015
0.091	LG11	SNP_FB_0854043
0.091	LG11	SNP_FB_1055658
0.091	LG11	GDsnp01713
0.091	LG11	RosBREED_SNP_CT_30187_Lg11
0.091	LG11	RosBREEDSNP_SNP_AC_5054497_Lg11_RosCOS2981_MAF40_1646424_exon1
0.091	LG11	RosBREEDSNP_SNP_TC_5075367_Lg11_RosCOS2981_MAF50_1677461_exon1
0.091	LG11	RosBREEDSNP_SNP_AC_5173582_Lg11_00418_MAF20_719249_exon1
0.968	LG11	SNP_FB_0054468
0.968	LG11	SNP_FB_0054471
0.968	LG11	SNP_FB_0054473
0.968	LG11	SNP_FB_0054474
0.968	LG11	SNP_FB_0305355
0.968	LG11	SNP_FB_1055739
0.968	LG11	SNP_FB_1055740
0.968	LG11	SNP_FB_1055746
0.968	LG11	SNP_FB_1055749
0.968	LG11	SNP_FB_1055750
0.968	LG11	RosBREEDSNP_SNP_CT_557285_Lg11_01480_MAF50_1638467_exon1
1.845	LG11	SNP_FB_0055543
1.845	LG11	SNP_FB_0055546
1.845	LG11	SNP_FB_0055551
1.845	LG11	SNP_FB_0055745
1.845	LG11	SNP_FB_0055746
1.845	LG11	SNP_FB_0055748
1.845	LG11	SNP_FB_0055753
1.845	LG11	SNP_FB_0056166
1.845	LG11	SNP_FB_0248611
1.845	LG11	SNP_FB_0840085
1.845	LG11	GDsnp02626
1.845	LG11	RosBREEDSNP_SNP_AG_1697921_Lg11_02626_MAF40_MDP0000320703_exon1
3.632	LG11	SNP_FB_0055549
3.632	LG11	SNP_FB_0055750
3.632	LG11	SNP_FB_0057305
3.632	LG11	SNP_FB_0057451
3.632	LG11	SNP_FB_0057462
3.632	LG11	SNP_FB_0057471
3.632	LG11	SNP_FB_0057793
3.632	LG11	SNP_FB_0057795
3.632	LG11	SNP_FB_0057814
3.632	LG11	SNP_FB_0058240
3.632	LG11	SNP_FB_0058557
3.632	LG11	SNP_FB_0058955
3.632	LG11	SNP_FB_0059426
3.632	LG11	SNP_FB_0059427
3.632	LG11	SNP_FB_0059429
3.632	LG11	SNP_FB_0059432
3.632	LG11	SNP_FB_0059434
3.632	LG11	SNP_FB_0060042
3.632	LG11	SNP_FB_0060062
3.632	LG11	SNP_FB_0060069
3.632	LG11	SNP_FB_0842249
3.632	LG11	SNP_FB_0854048
3.632	LG11	GDsnp00418
3.632	LG11	GDsnp01165
3.632	LG11	RosBREEDSNP_SNP_TG_3463798_Lg11_01167_MAF20_469664_exon1
3.632	LG11	RosBREEDSNP_SNP_AG_5011588_Lg11_RosCOS2981_MAF10_143244_exon1
3.632	LG11	RosBREEDSNP_SNP_TG_5021535_Lg11_RosCOS2981_MAF50_342849_exon3
3.632	LG11	RosBREEDSNP_SNP_CA_5027432_Lg11_RosCOS2981_MAF10_1650867_exon2
3.632	LG11	RosBREEDSNP_SNP_CT_5159764_Lg11_00418_MAF50_6718_exon1
3.632	LG11	RosBREEDSNP_SNP_CT_5482687_Lg11_01713_MAF40_MDP0000265419_exon1
3.632	LG11	RosBREEDSNP_SNP_AC_7189032_Lg11_01483_MAF50_MDP0000126036_exon13
3.966	LG11	SNP_FB_0859713
4.502	LG11	SNP_FB_0061193
4.502	LG11	SNP_FB_0061913
4.502	LG11	SNP_FB_0061914
4.502	LG11	SNP_FB_0061915
4.502	LG11	SNP_FB_0062303
4.502	LG11	SNP_FB_0062335
4.502	LG11	SNP_FB_0062809
4.502	LG11	SNP_FB_0062815
4.502	LG11	SNP_FB_0062824
4.502	LG11	SNP_FB_0841915
4.502	LG11	SNP_FB_1056194
4.502	LG11	RosBREEDSNP_SNP_CA_6704249_Lg11_01788_MAF20_521415_exon3
4.502	LG11	RosBREEDSNP_SNP_TC_7143110_Lg11_01483_MAF40_1679748_exon4
5.867	LG11	SNP_FB_0061189
5.867	LG11	SNP_FB_0062295
7.232	LG11	SNP_FB_0063313
7.232	LG11	SNP_FB_0063314
7.232	LG11	SNP_FB_0063317
7.232	LG11	SNP_FB_0063320
7.232	LG11	SNP_FB_0063321
7.232	LG11	SNP_FB_0063325
7.232	LG11	SNP_FB_0063327
7.67	LG11	SNP_FB_0057478
7.67	LG11	SNP_FB_0059435
7.67	LG11	SNP_FB_0060059
7.67	LG11	RosBREEDSNP_SNP_TG_3466156_Lg11_01167_MAF10_675414_exon1
7.67	LG11	RosBREEDSNP_SNP_AG_6372814_Lg11_209723_MAF30_209723_exon1
7.67	LG11	RosBREEDSNP_SNP_GA_6372887_Lg11_209723_MAF50_209723_exon1
7.67	LG11	RosBREEDSNP_SNP_AG_6372895_Lg11_209723__209723_exon1
8.109	LG11	GDsnp00621
8.548	LG11	SNP_FB_0064019
8.548	LG11	SNP_FB_0065012
8.548	LG11	SNP_FB_0065015
8.548	LG11	SNP_FB_0065620
8.548	LG11	SNP_FB_0066494
8.548	LG11	SNP_FB_0843228
8.548	LG11	SNP_FB_1056516
8.548	LG11	SNP_FB_1108100
8.548	LG11	RosBREEDSNP_SNP_AG_8427560_Lg11_00185_MAF20_MDP0000185943_exon7
8.548	LG11	RosBREEDSNP_SNP_GT_8694610_Lg11_00735_MAF30_1678736_exon1
8.986	LG11	SNP_FB_0064020
8.986	LG11	SNP_FB_0064023
8.986	LG11	SNP_FB_0064056
8.986	LG11	SNP_FB_0064060
8.986	LG11	SNP_FB_0064300
8.986	LG11	SNP_FB_0064309
8.986	LG11	SNP_FB_0064988
8.986	LG11	SNP_FB_0065000
8.986	LG11	SNP_FB_0065004
8.986	LG11	SNP_FB_0065019
8.986	LG11	SNP_FB_0065634
8.986	LG11	SNP_FB_0065643
8.986	LG11	SNP_FB_0065847
8.986	LG11	SNP_FB_0065849
8.986	LG11	SNP_FB_0065851
8.986	LG11	SNP_FB_0065857
8.986	LG11	SNP_FB_0065872
8.986	LG11	SNP_FB_0065876
8.986	LG11	SNP_FB_0066483
8.986	LG11	SNP_FB_1056519
8.986	LG11	SNP_FB_1096674
8.986	LG11	GDsnp00735
8.986	LG11	RosBREEDSNP_SNP_TC_8716987_Lg11_00735_MAF10_1618847_exon1
8.986	LG11	RosBREEDSNP_SNP_GA_9965260_Lg11_RosCOS3333_MAF30_MDP0000320465_exon1
11.361	LG11	RosBREEDSNP_SNP_TC_10600067_Lg11_00254_MAF30_876639_exon1
11.361	LG11	RosBREEDSNP_SNP_CT_10708802_Lg11_186135__186135_exon1
12.527	LG11	SNP_FB_0067274
12.527	LG11	SNP_FB_0067276
12.527	LG11	SNP_FB_0067279
12.527	LG11	SNP_FB_0067281
12.527	LG11	SNP_FB_0067822
12.527	LG11	SNP_FB_0067824
12.527	LG11	SNP_FB_0067833
12.527	LG11	SNP_FB_0067989
12.527	LG11	SNP_FB_0067998
12.527	LG11	SNP_FB_0067999
12.527	LG11	SNP_FB_0068007
12.527	LG11	RosBREEDSNP_SNP_CA_10597805_Lg11_00254_MAF20_16913_exon1
12.527	LG11	RosBREEDSNP_SNP_GA_11306023_Lg11_00377_MAF20_MDP0000181606_exon1
12.527	LG11	RosBREEDSNP_SNP_TC_11309307_Lg11_00377_MAF20_1662030_exon1
12.527	LG11	RosBREEDSNP_SNP_TC_11312685_Lg11_00377_MAF30_155946_exon1
15.36	LG11	SNP_FB_0057464
15.36	LG11	SNP_FB_0057481
15.36	LG11	SNP_FB_0060074
17.453	LG11	SNP_FB_0068405
17.485	LG11	GDsnp00377
18.791	LG11	SNP_FB_0068398
18.791	LG11	RosBREEDSNP_SNP_CT_11573565_Lg11_02309_MAF40_1662221_exon1
18.791	LG11	RosBREEDSNP_SNP_CT_11595996_Lg11_02309_MAF30_MDP0000296317_exon4
18.791	LG11	RosBREEDSNP_SNP_TG_11608827_Lg11_02309_MAF50_MDP0000296317_exon3
19.668	LG11	RosBREEDSNP_SNP_CT_11831569_Lg11_00037_MAF40_1656871_exon1
20.118	LG11	SNP_FB_0072623
21.445	LG11	SNP_FB_0070266
21.449	LG11	SNP_FB_1057021
21.454	LG11	SNP_FB_0069354
21.454	LG11	SNP_FB_0069361
21.454	LG11	SNP_FB_0069376
21.454	LG11	SNP_FB_0071391
21.454	LG11	SNP_FB_0430710
21.454	LG11	SNP_FB_0844561
21.454	LG11	SNP_FB_1056904
21.454	LG11	SNP_FB_1056909
21.454	LG11	SNP_FB_1056990
21.454	LG11	SNP_FB_1056992
21.454	LG11	SNP_FB_1057003
21.454	LG11	SNP_FB_1057011
21.454	LG11	SNP_FB_1057014
21.454	LG11	SNP_FB_1057023
21.454	LG11	GDsnp00240
21.454	LG11	RosBREEDSNP_SNP_AG_12328377_Lg11_00441_MAF50_373309_exon3
21.454	LG11	RosBREEDSNP_SNP_CA_12352575_Lg11_00441_MAF30_1646884_exon1
21.454	LG11	RosBREEDSNP_SNP_GT_12408600_Lg11_00441_MAF40_499823_exon1
21.454	LG11	RosBREEDSNP_SNP_AG_14888834_Lg11_RosCOS224_MAF10_1621338_exon15
21.749	LG11	SNP_FB_1104698
22.057	LG11	SNP_FB_0069363
22.33	LG11	SNP_FB_0070710
22.33	LG11	SNP_FB_0070718
22.33	LG11	SNP_FB_0070724
22.33	LG11	SNP_FB_0070734
23.207	LG11	SNP_FB_0068415
23.207	LG11	SNP_FB_0068416
23.207	LG11	SNP_FB_0069360
23.207	LG11	SNP_FB_0071389
23.207	LG11	SNP_FB_0071392
23.207	LG11	SNP_FB_0071995
23.207	LG11	SNP_FB_0072005
23.207	LG11	SNP_FB_0074221
23.207	LG11	SNP_FB_0075140
23.207	LG11	SNP_FB_0075142
23.207	LG11	SNP_FB_0075421
23.207	LG11	SNP_FB_0075427
23.207	LG11	SNP_FB_0075428
23.207	LG11	SNP_FB_0075446
23.207	LG11	SNP_FB_0075778
23.207	LG11	SNP_FB_0075785
23.207	LG11	RosBREEDSNP_SNP_AG_12142492_Lg11_00240_MAF20_1649918_exon3
23.207	LG11	RosBREEDSNP_SNP_TG_12148665_Lg11_00240_MAF40_1621405_exon1
23.207	LG11	RosBREEDSNP_SNP_CT_12326157_Lg11_00441_MAF20_MDP0000139054_exon8
23.207	LG11	RosBREEDSNP_SNP_CT_12383439_Lg11_00441_MAF40_1660274_exon1
23.207	LG11	RosBREEDSNP_SNP_CT_12898690_Lg11_02465_MAF50_MDP0000524742_exon1
23.207	LG11	RosBREEDSNP_SNP_TG_12911499_Lg11_02465_MAF40_1639701_exon1
23.207	LG11	RosBREEDSNP_SNP_CT_12934511_Lg11_02465_MAF40_1664199_exon1
23.207	LG11	RosBREEDSNP_SNP_GA_14850427_Lg11_RosCOS224_MAF40_MDP0000195336_exon3
23.207	LG11	RosBREEDSNP_SNP_GA_14856775_Lg11_RosCOS224_MAF30_MDP0000195335_exon1
23.207	LG11	RosBREED_SNP_TG_15738487_Lg11
26.814	LG11	SNP_FB_0072603
26.814	LG11	SNP_FB_0072604
26.814	LG11	SNP_FB_0072612
26.814	LG11	SNP_FB_0073043
26.814	LG11	SNP_FB_0076561
26.814	LG11	SNP_FB_0076567
26.814	LG11	SNP_FB_0193332
26.814	LG11	SNP_FB_0845056
26.814	LG11	SNP_FB_0940199
26.814	LG11	SNP_FB_0940203
27.691	LG11	SNP_FB_0195022
28.569	LG11	SNP_FB_0996812
30.355	LG11	SNP_FB_0072297
30.355	LG11	SNP_FB_0072298
30.355	LG11	SNP_FB_0073042
30.355	LG11	SNP_FB_0073633
30.355	LG11	SNP_FB_0076551
30.355	LG11	SNP_FB_0077289
30.355	LG11	SNP_FB_0077308
30.355	LG11	SNP_FB_0193343
30.355	LG11	SNP_FB_0194114
30.355	LG11	SNP_FB_0194118
30.355	LG11	SNP_FB_0195029
30.355	LG11	SNP_FB_0308692
30.355	LG11	SNP_FB_0877955
30.355	LG11	SNP_FB_0939858
30.355	LG11	SNP_FB_0939870
30.355	LG11	SNP_FB_0940200
30.355	LG11	RosBREEDSNP_SNP_TC_16672448_Lg11_01640_MAF20_1661258_exon1
31.232	LG11	SNP_FB_0077287
31.232	LG11	SNP_FB_0077291
31.232	LG11	SNP_FB_0077297
31.232	LG11	SNP_FB_0077303
31.232	LG11	SNP_FB_0077314
31.232	LG11	SNP_FB_0077315
31.232	LG11	SNP_FB_0077786
32.987	LG11	SNP_FB_0081115
32.987	LG11	SNP_FB_0081117
33.864	LG11	SNP_FB_0078311
34.742	LG11	SNP_FB_0077913
34.742	LG11	SNP_FB_0077916
34.742	LG11	SNP_FB_0078779
34.742	LG11	RosBREEDSNP_SNP_TG_19378044_Lg11_01878_MAF20_1619166_exon2
35.18	LG11	SNP_FB_0077926
35.18	LG11	SNP_FB_0078012
35.18	LG11	SNP_FB_0489512
35.619	LG11	SNP_FB_0078678
35.619	LG11	SNP_FB_0083308
35.619	LG11	SNP_FB_0111922
35.619	LG11	SNP_FB_0111924
35.619	LG11	SNP_FB_0855586
35.619	LG11	SNP_FB_0855591
37.681	LG11	SNP_FB_0083299
40.833	LG11	SNP_FB_0081979
40.833	LG11	SNP_FB_0489260
40.833	LG11	SNP_FB_0489266
40.833	LG11	RosBREEDSNP_SNP_GT_22759608_Lg11_00743_MAF20_1647599_exon3
41.008	LG11	SNP_FB_0081949
41.881	LG11	SNP_FB_0489251
41.881	LG11	SNP_FB_0489517
41.881	LG11	SNP_FB_0489518
42.758	LG11	SNP_FB_0077750
42.758	LG11	SNP_FB_0077774
42.758	LG11	SNP_FB_0077779
42.758	LG11	SNP_FB_0077909
42.758	LG11	SNP_FB_0077928
42.758	LG11	SNP_FB_0077930
42.758	LG11	SNP_FB_0078002
42.758	LG11	SNP_FB_0078003
42.758	LG11	SNP_FB_0078014
42.758	LG11	SNP_FB_0078026
42.758	LG11	SNP_FB_0078327
42.758	LG11	SNP_FB_0078328
42.758	LG11	SNP_FB_0078684
42.758	LG11	SNP_FB_0078695
42.758	LG11	SNP_FB_0078768
42.758	LG11	SNP_FB_0078776
42.758	LG11	SNP_FB_0081348
42.758	LG11	SNP_FB_0081375
42.758	LG11	SNP_FB_0081954
42.758	LG11	SNP_FB_0081965
42.758	LG11	SNP_FB_0083301
42.758	LG11	SNP_FB_0083429
42.758	LG11	SNP_FB_0083444
42.758	LG11	SNP_FB_0083452
42.758	LG11	SNP_FB_0083455
42.758	LG11	SNP_FB_0083459
42.758	LG11	SNP_FB_0083822
42.758	LG11	SNP_FB_0083825
42.758	LG11	SNP_FB_0083829
42.758	LG11	SNP_FB_0083830
42.758	LG11	SNP_FB_0083839
42.758	LG11	SNP_FB_0084534
42.758	LG11	SNP_FB_0084571
42.758	LG11	SNP_FB_0111911
42.758	LG11	SNP_FB_0288672
42.758	LG11	SNP_FB_0488794
42.758	LG11	SNP_FB_0488800
42.758	LG11	SNP_FB_0489250
42.758	LG11	SNP_FB_0489265
42.758	LG11	SNP_FB_0489514
42.758	LG11	SNP_FB_0654291
42.758	LG11	SNP_FB_0654293
42.758	LG11	SNP_FB_0725479
42.758	LG11	SNP_FB_0725484
42.758	LG11	SNP_FB_0725494
42.758	LG11	SNP_FB_0725496
42.758	LG11	SNP_FB_0725507
42.758	LG11	SNP_FB_0845784
42.758	LG11	SNP_FB_0847269
42.758	LG11	SNP_FB_1085938
42.758	LG11	SNP_FB_1085947
42.758	LG11	SNP_FB_1085951
42.758	LG11	SNP_FB_1098476
42.758	LG11	GDsnp00212
42.758	LG11	GDsnp01878
42.758	LG11	GDsnp10010
42.758	LG11	RosBREEDSNP_SNP_CT_19384185_Lg11_01878_MAF20_MDP0000829038_exon1
42.758	LG11	RosBREEDSNP_SNP_TC_24562661_Lg11_02407_MAF30_913956_exon1
42.758	LG11	RosBREEDSNP_SNP_AC_24586716_Lg11_02407_MAF10_1652306_exon3
44.233	LG11	SNP_FB_0085424
44.233	LG11	SNP_FB_0085425
44.233	LG11	SNP_FB_0085428
44.233	LG11	SNP_FB_0085429
44.233	LG11	SNP_FB_0085444
44.233	LG11	SNP_FB_0085446
44.233	LG11	SNP_FB_0848258
44.233	LG11	SNP_FB_0848270
44.233	LG11	SNP_FB_0848306
44.233	LG11	SNP_FB_0848307
44.233	LG11	SNP_FB_0848509
44.233	LG11	SNP_FB_1072865
44.233	LG11	SNP_FB_1072869
44.233	LG11	SNP_FB_1072883
44.233	LG11	GD_SNP01857
45.707	LG11	SNP_FB_0086583
45.707	LG11	SNP_FB_0086586
45.707	LG11	SNP_FB_0086596
45.707	LG11	SNP_FB_0086598
45.707	LG11	SNP_FB_0086985
45.707	LG11	SNP_FB_0086989
45.707	LG11	SNP_FB_0086996
45.707	LG11	SNP_FB_0087006
45.707	LG11	RosBREEDSNP_SNP_GT_26026377_Lg11_01797_MAF50_7259_exon1
46.195	LG11	SNP_FB_0087916
47.17	LG11	SNP_FB_0087722
47.17	LG11	SNP_FB_0087723
47.17	LG11	SNP_FB_0087739
47.17	LG11	SNP_FB_0087746
47.17	LG11	SNP_FB_0087917
47.17	LG11	SNP_FB_0087919
47.17	LG11	SNP_FB_0087920
47.17	LG11	SNP_FB_0087928
47.17	LG11	SNP_FB_0087944
47.17	LG11	SNP_FB_0089188
47.17	LG11	SNP_FB_0089189
47.17	LG11	SNP_FB_0089190
47.17	LG11	SNP_FB_0089263
47.17	LG11	SNP_FB_0089267
47.17	LG11	SNP_FB_0089271
47.17	LG11	SNP_FB_0089272
47.17	LG11	SNP_FB_0089928
47.17	LG11	SNP_FB_0089940
47.17	LG11	SNP_FB_0089947
47.17	LG11	SNP_FB_0090657
47.17	LG11	SNP_FB_0090677
47.17	LG11	SNP_FB_0090678
47.17	LG11	SNP_FB_0090683
47.17	LG11	SNP_FB_0091425
47.17	LG11	SNP_FB_0091430
47.17	LG11	SNP_FB_0092083
47.17	LG11	SNP_FB_0227148
47.17	LG11	SNP_FB_0706061
47.17	LG11	SNP_FB_0849813
47.17	LG11	SNP_FB_0849815
47.17	LG11	SNP_FB_0849825
47.17	LG11	SNP_FB_0849828
47.17	LG11	SNP_FB_0850158
47.17	LG11	SNP_FB_0850200
47.17	LG11	SNP_FB_1017315
47.17	LG11	SNP_FB_1017322
47.17	LG11	SNP_FB_1017327
47.17	LG11	SNP_FB_1017340
47.17	LG11	SNP_FB_1108415
47.17	LG11	SNP_FB_1108428
47.17	LG11	SNP_FB_1108431
47.17	LG11	SNP_FB_1108435
47.17	LG11	GDsnp01361
47.17	LG11	RosBREEDSNP_SNP_TC_26829691_Lg11_01361_MAF50_1663355_exon1
47.17	LG11	RosBREEDSNP_SNP_AC_26942708_Lg11_4114_MAF20_4114_exon1
47.17	LG11	RosBREEDSNP_SNP_CA_28699805_Lg11_01705_MAF20_1640642_exon3
47.17	LG11	RosBREEDSNP_SNP_AG_28702187_Lg11_01705_MAF50_1681252_exon1
47.17	LG11	RosBREEDSNP_SNP_TG_28713809_Lg11_01705_MAF30_526450_exon1
47.17	LG11	RosBREEDSNP_SNP_AG_30055645_Lg11_02351_MAF30_1677233_exon1
47.608	LG11	SNP_FB_0092577
47.608	LG11	SNP_FB_0226670
48.047	LG11	SNP_FB_0092573
48.047	LG11	RosBREEDSNP_SNP_GT_30589564_Lg11_02838_MAF50_MDP0000252949_exon1
50.777	LG11	SNP_FB_0092280
50.777	LG11	SNP_FB_0094426
50.777	LG11	SNP_FB_0094434
50.777	LG11	SNP_FB_0094449
50.777	LG11	SNP_FB_0095139
50.777	LG11	SNP_FB_0096749
50.777	LG11	SNP_FB_0226663
50.777	LG11	RosBREEDSNP_SNP_CT_30582252_Lg11_02838_MAF50_MDP0000317343_exon1
51.216	LG11	SNP_FB_0096734
51.216	LG11	SNP_FB_0096751
51.216	LG11	SNP_FB_0097112
51.216	LG11	SNP_FB_0097115
51.216	LG11	SNP_FB_0851595
51.216	LG11	RosBREEDSNP_SNP_CT_32934800_Lg11_00566_MAF10_504899_exon1
51.654	LG11	SNP_FB_0095750
51.654	LG11	SNP_FB_0095755
51.654	LG11	SNP_FB_0095759
51.654	LG11	SNP_FB_0096419
51.654	LG11	SNP_FB_0096420
51.654	LG11	SNP_FB_0096422
51.654	LG11	SNP_FB_0096436
51.654	LG11	SNP_FB_0096437
51.654	LG11	SNP_FB_0096440
51.654	LG11	SNP_FB_0096742
51.654	LG11	SNP_FB_0097090
51.654	LG11	SNP_FB_0097092
51.654	LG11	SNP_FB_0097116
51.654	LG11	SNP_FB_0851591
51.654	LG11	SNP_FB_0851593
51.654	LG11	SNP_FB_1108488
51.654	LG11	SNP_FB_1108492
51.654	LG11	SNP_FB_1108494
51.654	LG11	SNP_FB_1108495
51.654	LG11	SNP_FB_1108506
51.654	LG11	GDsnp00566
51.654	LG11	GDsnp00647
51.654	LG11	RosBREEDSNP_SNP_CT_32553307_Lg11_00647_MAF40_1683980_exon4
51.654	LG11	RosBREEDSNP_SNP_CT_33428885_Lg11_02576_MAF20_706711_exon1
51.654	LG11	RosBREEDSNP_SNP_TG_33459287_Lg11_02576_MAF50_382426_exon2
51.654	LG11	RosBREEDSNP_SNP_CT_33465079_Lg11_02576_MAF40_1632551_exon3
51.654	LG11	RosBREEDSNP_SNP_GA_33467558_Lg11_02576_MAF50_1663826_exon3
53.883	LG11	SNP_FB_0851645
53.883	LG11	SNP_FB_0851658
54.978	LG11	SNP_FB_0098370
56.073	LG11	SNP_FB_0098378
56.073	LG11	SNP_FB_0098389
56.073	LG11	SNP_FB_0099335
56.073	LG11	SNP_FB_0099345
56.073	LG11	SNP_FB_0851640
56.073	LG11	RosBREEDSNP_SNP_GA_34213532_Lg11_02910_MAF50_MDP0000319440_exon3
56.511	LG11	SNP_FB_0216929
56.511	LG11	RosBREEDSNP_SNP_GA_35853497_Lg11_00795_MAF30_339191_exon1
56.95	LG11	SNP_FB_0100539
56.95	LG11	SNP_FB_0100849
56.95	LG11	SNP_FB_0101343
56.95	LG11	SNP_FB_0101355
56.95	LG11	SNP_FB_0216925
56.95	LG11	SNP_FB_0216933
56.95	LG11	SNP_FB_0216939
56.95	LG11	SNP_FB_0216941
56.95	LG11	SNP_FB_0852583
56.95	LG11	SNP_FB_0852584
56.95	LG11	SNP_FB_0852595
56.95	LG11	RosBREEDSNP_SNP_TC_35803279_Lg11_00795_MAF50_MDP0000312201_exon1
56.95	LG11	RosBREEDSNP_SNP_AC_35840087_Lg11_00795_MAF30_1638089_exon2
56.95	LG11	RosBREEDSNP_SNP_AG_35958135_Lg11_RosCOS372_MAF20_725038_exon1
56.95	LG11	RosBREEDSNP_SNP_GA_35967392_Lg11_RosCOS372_MAF30_MDP0000675184_exon1
56.95	LG11	RosBREEDSNP_SNP_AG_36008454_Lg11_RosCOS372_MAF40_1686532_exon1
56.95	LG11	RosBREEDSNP_SNP_TG_36011885_Lg11_RosCOS372_MAF40_459727_exon2
61.466	LG11	SNP_FB_0102214
61.466	LG11	SNP_FB_0102219
61.466	LG11	SNP_FB_0852907
61.466	LG11	SNP_FB_0852911
61.466	LG11	SNP_FB_0852923
61.466	LG11	SNP_FB_0852930
61.466	LG11	RosBREEDSNP_SNP_AG_24450804_Lg5_AT11_MAF40_MDP0000296015_exon3
61.466	LG11	RosBREEDSNP_SNP_CT_36931755_Lg11_RosCOS1511_MAF40_170567_exon1
61.466	LG11	RosBREEDSNP_SNP_TC_36934343_Lg11_RosCOS1511_MAF30_1641301_exon1
61.466	LG11	RosBREEDSNP_SNP_TC_36949843_Lg11_RosCOS1511_MAF40_848539_exon1
64.146	LG11	SNP_FB_0103157
64.146	LG11	RosBREEDSNP_SNP_CT_37675625_Lg11_MDP0000258603_MAF30_MDP0000258603_exon19
66.826	LG11	SNP_FB_0103149
66.826	LG11	SNP_FB_0103991
66.826	LG11	SNP_FB_0104743
66.826	LG11	SNP_FB_0104751
66.826	LG11	SNP_FB_0104753
66.826	LG11	RosBREEDSNP_SNP_CT_38347479_Lg11_224792_MAF30_224792_exon1
66.826	LG11	RosBREEDSNP_SNP_TC_38702850_Lg11_01465_MAF40_469827_exon1
68.58	LG11	RosBREEDSNP_SNP_GA_38732054_Lg11_01465_MAF30_1632780_exon2
70.335	LG11	SNP_FB_0105095
70.335	LG11	SNP_FB_0105096
70.335	LG11	SNP_FB_0105101
70.335	LG11	SNP_FB_0105550
70.335	LG11	SNP_FB_0105555
70.335	LG11	SNP_FB_0105556
70.335	LG11	SNP_FB_0853709
70.335	LG11	RosBREEDSNP_SNP_GA_38742272_Lg11_01465_MAF50_1637810_exon2
70.335	LG11	RosBREEDSNP_SNP_TC_39149329_Lg11_00646_MAF30_257012_exon2
72.089	LG11	SNP_FB_0853797
72.089	LG11	SNP_FB_0853817
72.089	LG11	SNP_FB_0853819
72.089	LG11	SNP_FB_0853820
72.089	LG11	RosBREEDSNP_SNP_GA_39190659_Lg11_00646_MAF40_1634484_exon1
73.844	LG11	SNP_FB_0106088
73.844	LG11	SNP_FB_0106099
73.844	LG11	SNP_FB_0106108
73.844	LG11	SNP_FB_0106112
73.844	LG11	SNP_FB_0106115
77.417	LG11	SNP_FB_0106666
77.417	LG11	SNP_FB_0106668
77.417	LG11	SNP_FB_0106675
77.417	LG11	RosBREEDSNP_SNP_AG_39786717_Lg11_MDP0000226809_MAF20_MDP0000226809_exon4
79.172	LG11	SNP_FB_0710911
79.172	LG11	SNP_FB_0710915
79.172	LG11	SNP_FB_0710929
79.172	LG11	GDsnp00182
79.172	LG11	RosBREEDSNP_SNP_GA_39914254_Lg11_237065_MAF50_237065_exon1
79.172	LG11	RosBREEDSNP_SNP_GA_39914390_Lg11_237065_MAF50_237065_exon1
79.172	LG11	RosBREEDSNP_SNP_CT_40016890_Lg11_00182_MAF50_MDP0000370712_exon1
79.172	LG11	RosBREEDSNP_SNP_AG_40045235_Lg11_00182_MAF50_512766_exon1
0	LG12	SNP_FB_0107139
0.073	LG12	SNP_FB_0107522
0.073	LG12	SNP_FB_0107523
0.073	LG12	SNP_FB_0107529
0.073	LG12	SNP_FB_0107532
0.073	LG12	SNP_FB_0107535
0.073	LG12	SNP_FB_0107999
0.073	LG12	RosBREEDSNP_SNP_GA_22208_Lg12_snpCN899883_MAF40_1670470_exon1
0.073	LG12	RosBREEDSNP_SNP_TC_31831_Lg12_snpCN899883_MAF40_1628145_exon2
0.073	LG12	RosBREEDSNP_SNP_GT_473947_Lg12_00173_MAF20_125913_exon1
0.073	LG12	RosBREEDSNP_SNP_AG_500084_Lg12_00173_MAF40_1659794_exon4
0.073	LG12	RosBREEDSNP_SNP_TC_502092_Lg12_00173_MAF50_1644261_exon7
4.59	LG12	SNP_FB_0108815
4.59	LG12	SNP_FB_0108825
4.59	LG12	SNP_FB_0109517
4.59	LG12	SNP_FB_0110362
4.59	LG12	SNP_FB_0110363
4.59	LG12	SNP_FB_0110366
4.59	LG12	SNP_FB_0110371
4.59	LG12	SNP_FB_0110376
4.59	LG12	SNP_FB_0110377
4.59	LG12	SNP_FB_0110379
4.59	LG12	RosBREEDSNP_SNP_AC_1193551_Lg12_RosCOS3293_MAF50_756728_exon3
4.59	LG12	RosBREEDSNP_SNP_AG_1205264_Lg12_RosCOS3293_MAF30_488266_exon1
4.59	LG12	RosBREEDSNP_SNP_TC_1215786_Lg12_RosCOS3293_MAF40_404415_exon1
4.59	LG12	RosBREEDSNP_SNP_TC_1475357_Lg12_319216__319216_exon2
4.59	LG12	RosBREEDSNP_SNP_CT_1816057_Lg12_00116_MAF50_1667430_exon1
4.59	LG12	RosBREEDSNP_SNP_GT_1818084_Lg12_00116_MAF40_156614_exon1
7.322	LG12	SNP_FB_0110881
7.322	LG12	SNP_FB_0110886
7.322	LG12	SNP_FB_0110890
7.322	LG12	SNP_FB_0418374
7.322	LG12	RosBREEDSNP_SNP_GA_2343296_Lg12_262602__262602_exon2
10.055	LG12	SNP_FB_0111348
10.055	LG12	SNP_FB_0111355
10.055	LG12	SNP_FB_0111366
10.055	LG12	SNP_FB_0111369
10.055	LG12	SNP_FB_0112239
10.055	LG12	SNP_FB_0113072
10.055	LG12	SNP_FB_0113077
10.055	LG12	SNP_FB_0113090
10.055	LG12	SNP_FB_0855299
10.055	LG12	SNP_FB_0855318
10.055	LG12	SNP_FB_0855929
10.055	LG12	SNP_FB_1045122
10.055	LG12	SNP_FB_1045123
10.055	LG12	SNP_FB_1045136
10.055	LG12	RosBREEDSNP_SNP_CA_2958778_Lg12_RosCOS1934_MAF20_1627814_exon9
10.055	LG12	RosBREEDSNP_SNP_GA_2970938_Lg12_RosCOS1934_MAF30_1681178_exon3
10.055	LG12	RosBREEDSNP_SNP_GA_2978136_Lg12_01615_MAF40_714673_exon1
10.055	LG12	RosBREEDSNP_SNP_AC_3025133_Lg12_01615_MAF30_MDP0000260981_exon1
10.547	LG12	SNP_FB_0855320
10.925	LG12	SNP_FB_0111904
10.925	LG12	SNP_FB_0112238
10.925	LG12	SNP_FB_0112245
10.925	LG12	SNP_FB_0112258
10.925	LG12	SNP_FB_0112260
10.925	LG12	SNP_FB_0112838
10.925	LG12	SNP_FB_0112839
10.925	LG12	SNP_FB_0116521
10.925	LG12	SNP_FB_0116525
10.925	LG12	SNP_FB_0855815
10.925	LG12	GDsnp00430
10.925	LG12	GDsnp01391
10.925	LG12	RosBREEDSNP_SNP_GA_3506169_Lg12_01391_MAF50_491101_exon1
10.925	LG12	RosBREEDSNP_SNP_AG_3725831_Lg12_00430_MAF40_488031_exon2
11.594	LG12	SNP_FB_0859504
11.802	LG12	SNP_FB_0114369
11.802	LG12	SNP_FB_0114795
11.802	LG12	SNP_FB_0114799
11.802	LG12	SNP_FB_0114805
11.802	LG12	SNP_FB_0114810
11.802	LG12	SNP_FB_0114822
11.802	LG12	SNP_FB_0114826
11.802	LG12	SNP_FB_0856389
11.802	LG12	SNP_FB_0856390
11.802	LG12	SNP_FB_1059523
11.802	LG12	SNP_FB_1059530
11.802	LG12	GDsnp01907
12.263	LG12	RosBREEDSNP_SNP_GT_5390062_Lg12_02212_MAF30_1671526_exon1
12.671	LG12	SNP_FB_0116527
12.671	LG12	SNP_FB_0116528
12.671	LG12	SNP_FB_0117250
12.671	LG12	SNP_FB_0117252
12.671	LG12	RosBREEDSNP_SNP_AG_5173778_Lg12_MDP0000221924__MDP0000221924_exon4
13.646	LG12	SNP_FB_0634978
14.42	LG12	SNP_FB_0117756
14.42	LG12	SNP_FB_0117757
14.42	LG12	SNP_FB_0118080
14.42	LG12	SNP_FB_0118087
14.42	LG12	SNP_FB_0118091
14.42	LG12	SNP_FB_0134946
14.42	LG12	SNP_FB_0134949
14.42	LG12	SNP_FB_0223616
14.42	LG12	SNP_FB_0223625
14.42	LG12	SNP_FB_0223640
14.42	LG12	SNP_FB_0223654
14.42	LG12	SNP_FB_0225586
14.42	LG12	SNP_FB_0225587
14.42	LG12	SNP_FB_0225595
14.42	LG12	SNP_FB_0225596
14.42	LG12	SNP_FB_0225605
14.42	LG12	SNP_FB_0225610
14.42	LG12	SNP_FB_0250756
14.42	LG12	SNP_FB_0859505
14.42	LG12	RosBREEDSNP_SNP_AG_7044670_Lg12_159023_MAF40_159023_exon1
15.297	LG12	SNP_FB_0117738
15.297	LG12	SNP_FB_0117748
15.297	LG12	SNP_FB_0118486
15.297	LG12	SNP_FB_0118958
15.297	LG12	SNP_FB_0118966
15.297	LG12	SNP_FB_0118970
15.297	LG12	SNP_FB_0118976
15.297	LG12	SNP_FB_0119337
15.297	LG12	SNP_FB_0119340
15.297	LG12	SNP_FB_0119353
15.297	LG12	SNP_FB_0119357
15.297	LG12	SNP_FB_0119366
15.297	LG12	SNP_FB_0119584
15.297	LG12	SNP_FB_0120075
15.297	LG12	SNP_FB_0120077
15.297	LG12	SNP_FB_0128307
15.297	LG12	SNP_FB_0129376
15.297	LG12	SNP_FB_0129398
15.297	LG12	SNP_FB_0134989
15.297	LG12	SNP_FB_0223619
15.297	LG12	SNP_FB_0225591
15.297	LG12	SNP_FB_0225603
15.297	LG12	SNP_FB_0225927
15.297	LG12	SNP_FB_0225931
15.297	LG12	SNP_FB_0225932
15.297	LG12	SNP_FB_0789367
15.297	LG12	SNP_FB_0789387
15.297	LG12	SNP_FB_0857162
15.297	LG12	SNP_FB_0857164
15.297	LG12	SNP_FB_0857165
15.297	LG12	SNP_FB_0857167
15.297	LG12	SNP_FB_0857216
15.297	LG12	SNP_FB_0857647
15.297	LG12	SNP_FB_0857653
15.297	LG12	SNP_FB_0857667
15.297	LG12	SNP_FB_0857668
15.297	LG12	GDsnp01703
15.297	LG12	RosBREEDSNP_SNP_AG_16343119_Lg12_01501_MAF30_MDP0000263610_exon2
15.297	LG12	RosBREEDSNP_SNP_TC_16355366_Lg12_01501_MAF30_384844_exon1
15.297	LG12	RosBREED_SNP_TC_7275449_Lg12
15.297	LG12	RosBREEDSNP_SNP_AG_8802561_Lg12_02857_MAF20_1673259_exon1
15.297	LG12	RosBREEDSNP_SNP_AG_8810680_Lg12_02857_MAF40_MDP0000064909_exon1
15.297	LG12	RosBREEDSNP_SNP_TC_8821550_Lg12_02857_MAF30_528536_exon1
15.297	LG12	RosBREEDSNP_SNP_GA_9333311_Lg12_02053_MAF30_MDP0000321559_exon2
15.736	LG12	SNP_FB_0082467
15.736	LG12	SNP_FB_0103288
15.736	LG12	SNP_FB_0120081
15.736	LG12	SNP_FB_0124088
15.736	LG12	SNP_FB_0124090
15.736	LG12	SNP_FB_0127615
15.736	LG12	SNP_FB_0128836
15.736	LG12	SNP_FB_0129370
15.736	LG12	SNP_FB_0999942
16.174	LG12	SNP_FB_0082462
16.174	LG12	SNP_FB_0082475
16.174	LG12	SNP_FB_0120082
16.174	LG12	SNP_FB_0120094
16.174	LG12	SNP_FB_0120095
16.174	LG12	SNP_FB_0120098
16.174	LG12	SNP_FB_0121061
16.174	LG12	SNP_FB_0121089
16.174	LG12	SNP_FB_0124073
16.174	LG12	SNP_FB_0124093
16.174	LG12	SNP_FB_0124095
16.174	LG12	SNP_FB_0124934
16.174	LG12	SNP_FB_0124935
16.174	LG12	SNP_FB_0124944
16.174	LG12	SNP_FB_0125385
16.174	LG12	SNP_FB_0125389
16.174	LG12	SNP_FB_0125521
16.174	LG12	SNP_FB_0635020
16.174	LG12	SNP_FB_0635022
16.174	LG12	SNP_FB_0635667
16.174	LG12	SNP_FB_0853225
16.174	LG12	SNP_FB_0858095
16.174	LG12	SNP_FB_0999931
16.174	LG12	SNP_FB_0999945
16.174	LG12	SNP_FB_0999957
16.174	LG12	SNP_FB_1057895
16.174	LG12	GDsnp02053
16.174	LG12	GDsnp02814
16.174	LG12	RosBREEDSNP_SNP_TC_9330075_Lg12_02053_MAF40_MDP0000321559_exon8
17.052	LG12	SNP_FB_0126134
17.052	LG12	SNP_FB_0126149
17.052	LG12	SNP_FB_0126179
17.052	LG12	SNP_FB_0127617
17.052	LG12	SNP_FB_0128309
17.052	LG12	SNP_FB_0128315
17.052	LG12	RosBREEDSNP_SNP_GA_16317377_Lg12_01501_MAF20_MDP0000263613_exon3
17.052	LG12	RosBREEDSNP_SNP_GT_16369231_Lg12_01501_MAF40_713285_exon1
17.929	LG12	SNP_FB_0128851
18.806	LG12	SNP_FB_0129369
18.806	LG12	SNP_FB_0129374
18.806	LG12	SNP_FB_0129389
18.806	LG12	RosBREEDSNP_SNP_CA_17347387_Lg12_01607_MAF30_270000_exon1
19.683	LG12	SNP_FB_0130417
19.683	LG12	SNP_FB_0130990
19.683	LG12	SNP_FB_0130996
19.683	LG12	SNP_FB_0131004
19.683	LG12	SNP_FB_0131440
19.683	LG12	SNP_FB_0543517
19.683	LG12	SNP_FB_0543523
19.683	LG12	SNP_FB_0543536
19.683	LG12	GDsnp02115
20.557	LG12	SNP_FB_0127618
21.431	LG12	SNP_FB_0131933
21.431	LG12	SNP_FB_0131936
21.431	LG12	SNP_FB_0133548
21.431	LG12	SNP_FB_0133552
21.431	LG12	SNP_FB_0133570
21.431	LG12	SNP_FB_0133818
21.431	LG12	SNP_FB_0133829
21.431	LG12	SNP_FB_0134656
21.431	LG12	SNP_FB_0860436
21.431	LG12	SNP_FB_0860464
21.431	LG12	SNP_FB_0861177
21.431	LG12	SNP_FB_1060566
21.431	LG12	GDsnp01555
21.431	LG12	RosBREEDSNP_SNP_CA_19224299_Lg12_01555_MAF30_478053_exon1
21.431	LG12	RosBREEDSNP_SNP_TG_20525005_Lg12_00599_MAF20_1676815_exon1
21.431	LG12	RosBREEDSNP_SNP_TC_21195004_Lg12_214715_MAF40_214715_exon3
21.431	LG12	RosBREEDSNP_SNP_AG_21248954_Lg12_RosCOS1969_MAF20_1627732_exon7
21.431	LG12	RosBREEDSNP_SNP_TG_21317748_Lg12_01426_MAF20_411066_exon1
21.431	LG12	RosBREEDSNP_SNP_CT_21401673_Lg12_01426_MAF50_1637091_exon1
23.66	LG12	SNP_FB_0860971
24.754	LG12	SNP_FB_0133814
24.754	LG12	SNP_FB_0133817
24.754	LG12	SNP_FB_0861179
24.754	LG12	SNP_FB_0861180
24.754	LG12	SNP_FB_0861188
24.754	LG12	SNP_FB_0955785
24.754	LG12	RosBREEDSNP_SNP_CT_21385102_Lg12_01426_MAF50_1622369_exon5
25.854	LG12	SNP_FB_1060727
26.295	LG12	SNP_FB_0864452
26.736	LG12	SNP_FB_0135603
26.736	LG12	SNP_FB_0861603
26.736	LG12	SNP_FB_0861619
27.613	LG12	SNP_FB_0135153
27.613	LG12	SNP_FB_0135161
27.613	LG12	SNP_FB_0135167
27.613	LG12	SNP_FB_0135169
27.613	LG12	SNP_FB_0135471
27.613	LG12	SNP_FB_0135585
27.613	LG12	SNP_FB_0135596
27.613	LG12	SNP_FB_0135600
27.613	LG12	SNP_FB_0135604
27.613	LG12	SNP_FB_0861607
27.613	LG12	SNP_FB_0864457
27.613	LG12	SNP_FB_0983199
27.613	LG12	SNP_FB_1061765
27.613	LG12	SNP_FB_1061772
27.613	LG12	RosBREEDSNP_SNP_CA_22652840_Lg12_01150_MAF40_713737_exon1
27.613	LG12	RosBREEDSNP_SNP_TC_22654900_Lg12_01150_MAF30_MDP0000151005_exon6
27.613	LG12	RosBREEDSNP_SNP_TG_23280662_Lg12_155506__155506_exon1
27.665	LG12	GDsnp01150
31.127	LG12	SNP_FB_0136425
31.187	LG12	SNP_FB_0136416
31.187	LG12	SNP_FB_0136418
31.187	LG12	SNP_FB_0136419
31.187	LG12	SNP_FB_0136421
31.187	LG12	SNP_FB_0137082
31.187	LG12	SNP_FB_0137094
31.187	LG12	SNP_FB_0137102
31.187	LG12	SNP_FB_0137109
31.187	LG12	SNP_FB_0137116
31.187	LG12	SNP_FB_0139763
31.187	LG12	SNP_FB_0139780
31.187	LG12	SNP_FB_0139781
31.187	LG12	SNP_FB_0139788
31.187	LG12	SNP_FB_0140326
31.187	LG12	SNP_FB_0742392
31.187	LG12	SNP_FB_0742396
31.187	LG12	SNP_FB_0862187
31.187	LG12	SNP_FB_0862765
31.187	LG12	SNP_FB_0983188
31.187	LG12	GDsnp01798
31.187	LG12	RosBREEDSNP_SNP_CA_24006092_Lg12_01798_MAF20_1646274_exon1
32.942	LG12	SNP_FB_0140788
32.942	LG12	SNP_FB_0140790
33.38	LG12	SNP_FB_0140797
33.38	LG12	SNP_FB_0141443
33.38	LG12	SNP_FB_0141454
33.819	LG12	SNP_FB_1091489
33.819	LG12	SNP_FB_1091503
33.819	LG12	RosBREEDSNP_SNP_CA_27168371_Lg12_00883_MAF30_1673732_exon1
34.061	LG12	SNP_FB_0141245
34.061	LG12	SNP_FB_0141482
34.302	LG12	SNP_FB_0141465
34.302	LG12	SNP_FB_1108953
34.689	LG12	SNP_FB_0141444
34.689	LG12	SNP_FB_0141468
34.689	LG12	SNP_FB_0141486
34.689	LG12	SNP_FB_0143094
34.689	LG12	SNP_FB_1108951
37.064	LG12	SNP_FB_0181925
37.064	LG12	SNP_FB_0181933
38.23	LG12	SNP_FB_0142631
38.23	LG12	SNP_FB_0142651
38.23	LG12	SNP_FB_0142655
38.23	LG12	SNP_FB_0142656
38.23	LG12	SNP_FB_0142661
38.23	LG12	SNP_FB_0143074
38.23	LG12	SNP_FB_0546086
38.23	LG12	SNP_FB_0863678
38.23	LG12	SNP_FB_0863682
38.23	LG12	SNP_FB_1109632
38.23	LG12	GDsnp01769
38.23	LG12	RosBREEDSNP_SNP_AG_29023351_Lg12_01769_MAF20_1638223_exon2
38.23	LG12	RosBREEDSNP_SNP_AG_29098150_Lg12_00334_MAF10_1660126_exon1
39.984	LG12	RosBREEDSNP_SNP_AG_29723749_Lg12_00653_MAF50_MDP0000270851_exon3
40.862	LG12	SNP_FB_0143768
40.862	LG12	SNP_FB_0143779
40.862	LG12	SNP_FB_0143785
40.862	LG12	SNP_FB_0145022
40.862	LG12	SNP_FB_0145071
40.862	LG12	SNP_FB_0145454
40.862	LG12	SNP_FB_1061424
40.862	LG12	SNP_FB_1061426
40.862	LG12	SNP_FB_1061427
40.862	LG12	GDsnp01420
42.648	LG12	SNP_FB_0864895
42.648	LG12	SNP_FB_0864896
42.648	LG12	SNP_FB_0864902
43.525	LG12	SNP_FB_0146178
43.525	LG12	SNP_FB_0146180
43.525	LG12	SNP_FB_0146181
43.525	LG12	SNP_FB_0146183
43.525	LG12	SNP_FB_0146185
43.525	LG12	SNP_FB_0146191
43.525	LG12	SNP_FB_0166426
43.525	LG12	RosBREEDSNP_SNP_GA_30657538_Lg12_00714_MAF20_MDP0000300196_exon1
43.525	LG12	RosBREEDSNP_SNP_GA_30679125_Lg12_00714_MAF30_1620539_exon3
43.525	LG12	RosBREEDSNP_SNP_TC_30684803_Lg12_00714_MAF40_1640508_exon1
43.964	LG12	SNP_FB_0121066
43.964	LG12	SNP_FB_0145054
43.964	LG12	SNP_FB_0146182
43.964	LG12	SNP_FB_0864903
43.964	LG12	SNP_FB_0865134
44.403	LG12	SNP_FB_0146875
44.403	LG12	SNP_FB_0146889
44.403	LG12	SNP_FB_0865128
44.403	LG12	SNP_FB_0865132
44.403	LG12	SNP_FB_0865133
44.403	LG12	SNP_FB_1115970
44.841	LG12	SNP_FB_0146890
44.841	LG12	RosBREEDSNP_SNP_AG_30699442_Lg12_00714_MAF10_1655952_exon3
45.28	LG12	SNP_FB_0146864
45.28	LG12	SNP_FB_0146888
45.28	LG12	SNP_FB_0146892
45.28	LG12	SNP_FB_0147250
45.28	LG12	SNP_FB_0147255
45.28	LG12	SNP_FB_0147267
45.28	LG12	SNP_FB_0147268
45.28	LG12	SNP_FB_1062028
45.28	LG12	SNP_FB_1062032
45.28	LG12	SNP_FB_1115956
45.28	LG12	SNP_FB_1115962
45.28	LG12	SNP_FB_1115969
45.28	LG12	GDsnp01426
45.28	LG12	RosBREEDSNP_SNP_TC_31180930_Lg12_01759_MAF20_MDP0000864181_exon1
47.035	LG12	SNP_FB_0147890
47.035	LG12	SNP_FB_0147893
47.035	LG12	SNP_FB_0147901
47.035	LG12	SNP_FB_0147903
47.035	LG12	SNP_FB_0147935
47.035	LG12	SNP_FB_0147949
47.035	LG12	SNP_FB_0147955
47.035	LG12	SNP_FB_0148275
47.035	LG12	SNP_FB_0865863
47.035	LG12	SNP_FB_0865864
47.035	LG12	SNP_FB_0865865
47.035	LG12	SNP_FB_0865868
47.035	LG12	SNP_FB_0865875
47.035	LG12	SNP_FB_0865893
47.035	LG12	RosBREEDSNP_SNP_CT_31132955_Lg12_00915_MAF10_1654144_exon2
47.035	LG12	RosBREEDSNP_SNP_TC_31584911_Lg12_00641_MAF10_548192_exon1
47.912	LG12	SNP_FB_0147252
47.912	LG12	SNP_FB_0147256
47.912	LG12	SNP_FB_0147262
47.912	LG12	SNP_FB_0147881
47.912	LG12	SNP_FB_0147896
47.912	LG12	SNP_FB_0148274
47.912	LG12	SNP_FB_0148294
47.912	LG12	SNP_FB_0865859
47.912	LG12	SNP_FB_1062023
47.912	LG12	GDsnp00641
48.35	LG12	SNP_FB_0147963
48.35	LG12	SNP_FB_0148280
48.35	LG12	SNP_FB_0148930
48.35	LG12	SNP_FB_0148933
48.35	LG12	SNP_FB_0148938
48.35	LG12	SNP_FB_0151248
48.35	LG12	SNP_FB_0151256
48.35	LG12	SNP_FB_0151264
48.35	LG12	SNP_FB_0342922
48.35	LG12	SNP_FB_0866759
48.35	LG12	SNP_FB_0866897
48.35	LG12	SNP_FB_0866902
48.35	LG12	SNP_FB_0866907
48.35	LG12	SNP_FB_0866910
48.35	LG12	SNP_FB_0866920
48.35	LG12	SNP_FB_1017441
48.35	LG12	RosBREEDSNP_SNP_TC_32114913_Lg12_00762_MAF10_1662400_exon1
48.35	LG12	RosBREEDSNP_SNP_AC_32163753_Lg12_00762_MAF10_736021_exon1
48.35	LG12	RosBREEDSNP_SNP_CT_33563721_Lg12_MDP0000140143_MAF20_MDP0000140143_exon2
48.35	LG12	RosBREEDSNP_SNP_TC_33687206_Lg12_02008_MAF40_287310_exon1
48.35	LG12	RosBREEDSNP_SNP_AG_33690424_Lg12_02008_MAF10_1649166_exon5
48.789	LG12	SNP_FB_0865945
50.576	LG12	SNP_FB_0148935
50.576	LG12	SNP_FB_0149400
50.576	LG12	SNP_FB_0149402
50.576	LG12	SNP_FB_0149403
50.576	LG12	SNP_FB_0149414
50.576	LG12	SNP_FB_0149419
50.576	LG12	SNP_FB_0866256
50.576	LG12	SNP_FB_0866258
50.576	LG12	SNP_FB_0866260
50.576	LG12	SNP_FB_0866635
50.576	LG12	SNP_FB_0866647
50.576	LG12	SNP_FB_0866661
50.576	LG12	SNP_FB_0866747
50.576	LG12	GDsnp00762
50.576	LG12	RosBREEDSNP_SNP_GT_32469819_Lg12_00362_MAF40_45140_exon1
50.576	LG12	RosBREEDSNP_SNP_TC_32489536_Lg12_00362_MAF40_151627_exon1
50.576	LG12	RosBREEDSNP_SNP_CT_33397489_Lg12_02848_MAF30_364065_exon2
53.028	LG12	SNP_FB_0867400
53.028	LG12	SNP_FB_0867413
53.807	LG12	RosBREEDSNP_SNP_TC_32759123_Lg12_00840_MAF50_MDP0000283401_exon2
54.232	LG12	SNP_FB_0867533
54.232	LG12	SNP_FB_0867535
54.232	LG12	SNP_FB_0867544
54.232	LG12	SNP_FB_0867549
55.436	LG12	SNP_FB_0153240
55.436	LG12	SNP_FB_0153255
55.436	LG12	SNP_FB_1062407
55.436	LG12	SNP_FB_1062411
55.436	LG12	SNP_FB_1062413
55.436	LG12	SNP_FB_1062419
55.436	LG12	GDsnp02228
56.64	LG12	SNP_FB_0153833
56.64	LG12	SNP_FB_0153836
56.64	LG12	SNP_FB_0153837
56.64	LG12	SNP_FB_0153863
56.64	LG12	SNP_FB_0867854
56.64	LG12	SNP_FB_0867884
60.388	LG12	EV_Eve1_R422
60.388	LG12	SNP_FB_0154726
60.388	LG12	SNP_FB_0154747
60.388	LG12	SNP_FB_0154749
60.388	LG12	SNP_FB_0155367
60.388	LG12	SNP_FB_0868356
60.388	LG12	SNP_FB_1062559
60.388	LG12	SNP_FB_1062575
60.388	LG12	GDsnp00338
60.388	LG12	GDsnp01855
60.388	LG12	RosBREEDSNP_SNP_CT_35615663_Lg12_01855_MAF20_1653033_exon2
60.388	LG12	RosBREEDSNP_SNP_GA_35649702_Lg12_01855_MAF40_530326_exon1
60.388	LG12	RosBREEDSNP_SNP_GT_35721635_Lg12_00338_MAF30_987792_exon1
60.826	LG12	SNP_FB_0868150
60.826	LG12	SNP_FB_0868172
60.826	LG12	SNP_FB_0868360
60.826	LG12	SNP_FB_0868362
60.826	LG12	RosBREEDSNP_SNP_AG_35835624_Lg12_MDP0000375826_MAF50_MDP0000375826_exon1
61.265	LG12	SNP_FB_0156085
61.265	LG12	SNP_FB_0868156
0	LG13	SNP_FB_0156321
0	LG13	SNP_FB_0156323
0	LG13	SNP_FB_0156324
0	LG13	SNP_FB_0156340
0	LG13	SNP_FB_0156346
0	LG13	SNP_FB_0156349
0	LG13	SNP_FB_0156860
0	LG13	SNP_FB_0156884
0	LG13	SNP_FB_0904055
0	LG13	RosBREEDSNP_SNP_TC_317637_Lg13_00368_MAF10_MDP0000561477_exon2
0	LG13	RosBREEDSNP_SNP_CT_357151_Lg13_00368_MAF20_243990_exon1
0	LG13	RosBREEDSNP_SNP_CT_41497_Lg13_snpEB124348_MAF40_460894_exon1
0.877	LG13	SNP_FB_0156858
0.877	LG13	SNP_FB_0156861
0.877	LG13	SNP_FB_0156873
0.877	LG13	SNP_FB_0156877
0.877	LG13	SNP_FB_0904050
0.877	LG13	SNP_FB_0904054
0.877	LG13	RosBREEDSNP_SNP_CT_256845_Lg13_MDP0000187560_MAF40_MDP0000187560_exon4
0.877	LG13	RosBREEDSNP_SNP_TC_329179_Lg13_00368_MAF50_1635065_exon16
0.877	LG13	RosBREEDSNP_SNP_CT_570740_Lg13_01917_MAF50_1670670_exon1
0.877	LG13	RosBREEDSNP_SNP_GT_578546_Lg13_01917_MAF40_1660430_exon1
0.877	LG13	RosBREEDSNP_SNP_CT_602461_Lg13_01579_MAF40_1652644_exon1
2.632	LG13	SNP_FB_0157706
2.632	LG13	SNP_FB_0157710
2.632	LG13	SNP_FB_0157718
2.632	LG13	SNP_FB_0157725
2.632	LG13	SNP_FB_0158480
2.632	LG13	SNP_FB_0158492
2.632	LG13	SNP_FB_0158497
2.632	LG13	SNP_FB_0158498
2.632	LG13	SNP_FB_0158500
2.632	LG13	SNP_FB_0158505
2.632	LG13	SNP_FB_0159287
2.632	LG13	SNP_FB_0932458
2.632	LG13	SNP_FB_1062744
2.632	LG13	SNP_FB_1062750
2.632	LG13	SNP_FB_1062846
2.632	LG13	SNP_FB_1062847
2.632	LG13	SNP_FB_1109352
2.632	LG13	SNP_FB_1109354
2.632	LG13	SNP_FB_1109360
2.632	LG13	SNP_FB_1109362
2.632	LG13	SNP_FB_1109367
2.632	LG13	SNP_FB_1109370
2.632	LG13	GDsnp00279
2.632	LG13	RosBREEDSNP_SNP_GA_1140009_Lg13_00279_MAF50_933324_exon1
2.632	LG13	RosBREEDSNP_SNP_CT_852820_Lg13_02018_MAF30_542610_exon1
2.632	LG13	RosBREEDSNP_SNP_GT_875526_Lg13_02018_MAF50_903475_exon1
2.632	LG13	RosBREEDSNP_SNP_TC_895608_Lg13_02018_MAF40_MDP0000302626_exon1
3.509	LG13	SNP_FB_0159271
3.509	LG13	SNP_FB_0159295
5.751	LG13	GDsnp01579
7.994	LG13	SNP_FB_0160147
7.994	LG13	SNP_FB_0160149
7.994	LG13	SNP_FB_0160150
9.748	LG13	SNP_FB_0160781
9.748	LG13	SNP_FB_0160788
9.748	LG13	SNP_FB_0160790
9.748	LG13	SNP_FB_0160792
9.748	LG13	SNP_FB_0161441
9.748	LG13	SNP_FB_0161442
9.748	LG13	SNP_FB_0161444
9.748	LG13	SNP_FB_0161448
9.748	LG13	SNP_FB_0161449
9.748	LG13	SNP_FB_1063135
9.748	LG13	SNP_FB_1063136
9.748	LG13	SNP_FB_1063138
9.748	LG13	SNP_FB_1063148
9.748	LG13	GDsnp00098
9.748	LG13	GDsnp01742
9.748	LG13	RosBREEDSNP_SNP_TC_2811025_Lg13_00195_MAF40_657508_exon1
9.748	LG13	RosBREEDSNP_SNP_CT_2813296_Lg13_00195_MAF50_133527_exon1
9.748	LG13	RosBREEDSNP_SNP_AG_2823627_Lg13_00195_MAF20_868575_exon1
9.748	LG13	RosBREEDSNP_SNP_AG_9183120_Lg13_01742_MAF30_1674693_exon1
9.748	LG13	RosBREEDSNP_SNP_TG_9219470_Lg13_01742_MAF20_282624_exon1
13.388	LG13	SNP_FB_0162288
13.388	LG13	SNP_FB_0162290
13.388	LG13	SNP_FB_0162291
13.388	LG13	SNP_FB_0162295
13.388	LG13	SNP_FB_0163068
13.388	LG13	SNP_FB_0163076
13.388	LG13	SNP_FB_0163084
13.388	LG13	SNP_FB_0163090
13.388	LG13	SNP_FB_0163092
13.388	LG13	SNP_FB_0163862
13.388	LG13	SNP_FB_1063443
13.388	LG13	SNP_FB_1063445
13.388	LG13	SNP_FB_1063447
13.388	LG13	SNP_FB_1063469
13.388	LG13	SNP_FB_1063477
13.388	LG13	SNP_FB_1109489
13.388	LG13	SNP_FB_1109494
13.388	LG13	SNP_FB_1109505
13.388	LG13	SNP_FB_1109507
13.388	LG13	GDsnp00565
13.388	LG13	RosBREEDSNP_SNP_CT_3770859_Lg13_00980_MAF30_22837_exon1
13.388	LG13	RosBREEDSNP_SNP_TC_3856174_Lg13_00565_MAF30_1667608_exon5
15.175	LG13	SNP_FB_0164463
15.175	LG13	SNP_FB_0164464
15.175	LG13	SNP_FB_0165636
15.175	LG13	RosBREEDSNP_SNP_CT_4574491_Lg13_RosCOS841_MAF20_1660629_exon1
20.738	LG13	SNP_FB_0166011
20.738	LG13	SNP_FB_0166015
20.738	LG13	RosBREEDSNP_SNP_CT_5659750_Lg13_RosCOS1918_MAF10_1658996_exon2
20.738	LG13	RosBREEDSNP_SNP_AC_5662695_Lg13_RosCOS1918_MAF50_MDP0000150079_exon1
28.298	LG13	SNP_FB_0166933
28.298	LG13	SNP_FB_0166944
28.298	LG13	SNP_FB_0166953
28.298	LG13	SNP_FB_0166956
28.298	LG13	SNP_FB_0167428
28.298	LG13	SNP_FB_0167442
28.298	LG13	SNP_FB_0417000
28.298	LG13	RosBREEDSNP_SNP_AC_6306433_Lg13_226059_MAF30_226059_exon2
28.298	LG13	RosBREEDSNP_SNP_TC_6361679_Lg13_155673_MAF30_155673_exon2
28.298	LG13	RosBREEDSNP_SNP_AG_6361691_Lg13_155673_MAF30_155673_exon2
28.298	LG13	RosBREEDSNP_SNP_AG_6451182_Lg13_65890_MAF30_65890_exon1
28.298	LG13	RosBREEDSNP_SNP_AC_6451261_Lg13_65890_MAF20_65890_exon1
30.085	LG13	SNP_FB_1063538
30.085	LG13	SNP_FB_1063539
30.085	LG13	SNP_FB_1063540
30.306	LG13	SNP_FB_0168208
30.306	LG13	SNP_FB_0168210
30.306	LG13	SNP_FB_0168217
30.306	LG13	SNP_FB_0168220
30.306	LG13	SNP_FB_0168226
30.306	LG13	SNP_FB_0168228
30.306	LG13	SNP_FB_0168230
30.306	LG13	SNP_FB_0168749
30.306	LG13	SNP_FB_0168766
30.306	LG13	SNP_FB_0168770
30.306	LG13	SNP_FB_0168774
30.306	LG13	SNP_FB_0168780
30.306	LG13	SNP_FB_1063545
30.306	LG13	SNP_FB_1063546
31.671	LG13	SNP_FB_0167846
31.671	LG13	SNP_FB_0167851
31.671	LG13	SNP_FB_0167865
31.671	LG13	SNP_FB_0168840
31.671	LG13	SNP_FB_0168841
31.671	LG13	SNP_FB_0168842
31.671	LG13	SNP_FB_0168857
31.671	LG13	SNP_FB_0168858
31.671	LG13	SNP_FB_0169288
31.671	LG13	SNP_FB_0169762
31.671	LG13	SNP_FB_0169764
31.671	LG13	SNP_FB_0170322
31.671	LG13	SNP_FB_0170331
31.671	LG13	SNP_FB_0170335
31.671	LG13	SNP_FB_0170390
31.671	LG13	SNP_FB_0170391
31.671	LG13	SNP_FB_0172131
31.671	LG13	SNP_FB_0656543
31.671	LG13	SNP_FB_0656544
31.671	LG13	SNP_FB_0656556
31.671	LG13	SNP_FB_1063552
31.671	LG13	SNP_FB_1063559
31.671	LG13	GDsnp02124
31.671	LG13	RosBREEDSNP_SNP_AG_6926009_Lg13_166939_MAF30_166939_exon1
31.671	LG13	RosBREEDSNP_SNP_TC_7141897_Lg13_00128_MAF50_MDP0000846055_exon1
31.671	LG13	RosBREEDSNP_SNP_TC_7167724_Lg13_00128_MAF40_422265_exon1
31.671	LG13	RosBREEDSNP_SNP_AG_7227021_Lg13_00128_MAF10_1629641_exon1
31.671	LG13	RosBREEDSNP_SNP_AG_7504565_Lg13_AT4_MAF10_870297_exon1
31.671	LG13	RosBREEDSNP_SNP_AG_7516440_Lg13_AT4_MAF30_1656251_exon1
31.671	LG13	RosBREEDSNP_SNP_GA_7588047_Lg13_02124_MAF20_1670374_exon2
31.671	LG13	RosBREEDSNP_SNP_AG_7590053_Lg13_02124_MAF40_161701_exon1
31.671	LG13	RosBREEDSNP_SNP_AC_7598269_Lg13_02124_MAF30_1659946_exon1
31.671	LG13	RosBREEDSNP_SNP_GT_7603135_Lg13_02124_MAF30_1667671_exon1
31.671	LG13	RosBREEDSNP_SNP_AG_7608807_Lg13_02124_MAF40_1660721_exon2
31.671	LG13	RosBREEDSNP_SNP_AC_7646132_Lg13_02124_MAF50_396799_exon1
31.671	LG13	RosBREEDSNP_SNP_CT_8619897_Lg13_RosCOS2067_MAF40_1650509_exon1
31.671	LG13	RosBREEDSNP_SNP_GA_8641735_Lg13_RosCOS2067_MAF40_764854_exon1
31.671	LG13	RosBREEDSNP_SNP_GA_8644507_Lg13_RosCOS2067_MAF50_680433_exon1
31.671	LG13	RosBREEDSNP_SNP_GA_8652481_Lg13_RosCOS2067_MAF20_1646188_exon2
33.036	LG13	SNP_FB_0170803
33.036	LG13	SNP_FB_0170808
33.913	LG13	SNP_FB_0171445
33.913	LG13	SNP_FB_0171446
33.913	LG13	SNP_FB_0171459
33.913	LG13	SNP_FB_0171576
34.79	LG13	SNP_FB_0172117
34.79	LG13	SNP_FB_0172120
34.79	LG13	SNP_FB_0172146
38.035	LG13	SNP_FB_0173090
38.035	LG13	SNP_FB_0173105
38.035	LG13	SNP_FB_0174614
38.035	LG13	SNP_FB_0174619
38.035	LG13	SNP_FB_0174625
38.035	LG13	SNP_FB_0755306
38.035	LG13	SNP_FB_0755309
38.035	LG13	SNP_FB_0755313
38.035	LG13	SNP_FB_0755333
38.035	LG13	SNP_FB_0755334
38.035	LG13	RosBREEDSNP_SNP_CT_10714013_Lg13_00140_MAF40_188556_exon2
39.629	LG13	SNP_FB_0175124
39.629	LG13	SNP_FB_0175134
40.864	LG13	RosBREEDSNP_SNP_AC_14440697_Lg13_01776_MAF20_1680494_exon1
41.222	LG13	SNP_FB_0175652
41.222	LG13	SNP_FB_0175653
41.222	LG13	SNP_FB_0176246
41.222	LG13	SNP_FB_0176248
41.222	LG13	SNP_FB_0176250
41.222	LG13	SNP_FB_0176281
41.222	LG13	SNP_FB_0176288
41.222	LG13	SNP_FB_0176300
41.222	LG13	SNP_FB_0176305
41.222	LG13	SNP_FB_0178007
41.222	LG13	GDsnp01704
41.222	LG13	GDsnp01776
41.222	LG13	RosBREEDSNP_SNP_GA_13057490_Lg13_01704_MAF30_350463_exon1
42.816	LG13	SNP_FB_0178074
42.816	LG13	SNP_FB_0178080
42.816	LG13	SNP_FB_0178084
42.816	LG13	SNP_FB_0178089
42.816	LG13	SNP_FB_0178094
42.816	LG13	SNP_FB_0178588
42.816	LG13	SNP_FB_0178598
42.816	LG13	SNP_FB_0178611
42.816	LG13	SNP_FB_0178613
42.816	LG13	SNP_FB_0179384
42.816	LG13	SNP_FB_0179385
42.816	LG13	SNP_FB_0179410
42.816	LG13	SNP_FB_0179490
42.816	LG13	SNP_FB_0179496
42.816	LG13	SNP_FB_0179506
42.816	LG13	SNP_FB_0180266
42.816	LG13	SNP_FB_0180668
42.816	LG13	SNP_FB_0180676
42.816	LG13	SNP_FB_0180677
42.816	LG13	SNP_FB_0180683
42.816	LG13	SNP_FB_0180701
42.816	LG13	SNP_FB_0181259
42.816	LG13	SNP_FB_0181260
42.816	LG13	SNP_FB_0181274
42.816	LG13	SNP_FB_0181277
42.816	LG13	SNP_FB_0873946
42.816	LG13	SNP_FB_0873957
42.816	LG13	SNP_FB_0873958
42.816	LG13	SNP_FB_0874514
42.816	LG13	SNP_FB_0874515
42.816	LG13	SNP_FB_0874521
42.816	LG13	SNP_FB_0874522
42.816	LG13	SNP_FB_0984682
42.816	LG13	SNP_FB_0984687
42.816	LG13	SNP_FB_1063850
42.816	LG13	SNP_FB_1063856
42.816	LG13	GDsnp00890
42.816	LG13	GDsnp00943
42.816	LG13	snpMalD1
42.816	LG13	RosBREEDSNP_SNP_GA_16737064_Lg13_00890_MAF40_MDP0000715848_exon1
43.255	LG13	SNP_FB_0180707
43.693	LG13	SNP_FB_0181290
45.448	LG13	SNP_FB_0182710
45.448	LG13	SNP_FB_0182725
45.448	LG13	SNP_FB_0182727
45.448	LG13	SNP_FB_0183421
45.448	LG13	SNP_FB_0183443
45.448	LG13	SNP_FB_0183945
45.448	LG13	SNP_FB_0183947
45.448	LG13	SNP_FB_0183948
45.448	LG13	SNP_FB_0183964
45.448	LG13	SNP_FB_0183966
45.448	LG13	SNP_FB_0585451
45.448	LG13	SNP_FB_0875076
45.448	LG13	SNP_FB_0875102
45.448	LG13	GDsnp00390
45.448	LG13	GDsnp00902
45.448	LG13	GDsnp01844
46.325	LG13	SNP_FB_0184071
46.325	LG13	SNP_FB_0184073
46.325	LG13	SNP_FB_0184075
47.202	LG13	SNP_FB_0184835
47.202	LG13	SNP_FB_0184845
47.202	LG13	SNP_FB_0184851
48.989	LG13	SNP_FB_0183433
48.989	LG13	SNP_FB_0183441
48.989	LG13	SNP_FB_0183949
48.989	LG13	SNP_FB_0184043
48.989	LG13	SNP_FB_0184050
48.989	LG13	SNP_FB_0184060
48.989	LG13	SNP_FB_0184866
48.989	LG13	SNP_FB_0186186
48.989	LG13	SNP_FB_0186188
48.989	LG13	SNP_FB_0186189
48.989	LG13	SNP_FB_0186191
48.989	LG13	SNP_FB_0186203
48.989	LG13	SNP_FB_0186209
48.989	LG13	SNP_FB_0186215
48.989	LG13	SNP_FB_0585446
48.989	LG13	SNP_FB_1072535
48.989	LG13	GDsnp00532
48.989	LG13	GDsnp02063
48.989	LG13	RosBREEDSNP_SNP_GA_18291721_Lg13_01844_MAF20_1642843_exon1
48.989	LG13	RosBREEDSNP_SNP_AG_18342269_Lg13_01844_MAF40_1664800_exon4
48.989	LG13	RosBREEDSNP_SNP_GT_19722424_Lg13_01334_MAF20_266311_exon1
48.989	LG13	RosBREEDSNP_SNP_TC_19729805_Lg13_01334_MAF20_MDP0000246863_exon2
48.989	LG13	RosBREEDSNP_SNP_TG_19740521_Lg13_01334_MAF30_MDP0000246760_exon3
48.989	LG13	RosBREEDSNP_SNP_AC_20353369_Lg13_02063_MAF50_160796_exon1
48.989	LG13	RosBREEDSNP_SNP_AC_20356064_Lg13_02063_MAF20_250827_exon1
50.217	LG13	SNP_FB_0186817
50.217	LG13	SNP_FB_0187717
50.217	LG13	SNP_FB_0187718
50.217	LG13	SNP_FB_0187723
50.217	LG13	SNP_FB_0187733
50.217	LG13	SNP_FB_0188000
50.217	LG13	SNP_FB_0188003
50.217	LG13	SNP_FB_0188005
50.217	LG13	SNP_FB_0188007
50.217	LG13	SNP_FB_0188008
50.217	LG13	SNP_FB_0189854
50.217	LG13	SNP_FB_0189856
50.217	LG13	SNP_FB_0759952
50.217	LG13	SNP_FB_0759954
50.217	LG13	SNP_FB_0759955
50.217	LG13	SNP_FB_0759958
50.217	LG13	SNP_FB_0759960
50.217	LG13	SNP_FB_0877272
50.217	LG13	SNP_FB_0877275
50.217	LG13	SNP_FB_0877297
50.217	LG13	SNP_FB_1109827
50.217	LG13	RosBREEDSNP_SNP_GT_23186788_Lg13_RosCOS979_MAF20_MDP0000292343_exon1
51.445	LG13	SNP_FB_0190892
51.445	LG13	SNP_FB_0190893
51.445	LG13	SNP_FB_0190901
51.445	LG13	GDsnp02333
51.445	LG13	RosBREEDSNP_SNP_AG_23962473_Lg13_02333_MAF20_1658617_exon1
52.059	LG13	SNP_FB_0187174
52.059	LG13	SNP_FB_0187183
52.673	LG13	SNP_FB_0191439
52.673	LG13	SNP_FB_0191443
52.673	LG13	SNP_FB_0193083
52.673	LG13	SNP_FB_0193084
52.673	LG13	SNP_FB_0193093
52.673	LG13	SNP_FB_0193094
52.673	LG13	SNP_FB_0193100
52.673	LG13	SNP_FB_0195477
52.673	LG13	SNP_FB_0195478
52.673	LG13	SNP_FB_0195480
52.673	LG13	SNP_FB_0195485
52.673	LG13	SNP_FB_0195497
52.673	LG13	SNP_FB_0195506
52.673	LG13	SNP_FB_0195519
52.673	LG13	SNP_FB_0195737
52.673	LG13	SNP_FB_0195744
52.673	LG13	SNP_FB_0195752
52.673	LG13	GDsnp00164
53.902	LG13	SNP_FB_0005457
53.902	LG13	SNP_FB_0005458
53.902	LG13	SNP_FB_0005460
53.902	LG13	SNP_FB_0195762
53.902	LG13	SNP_FB_0195764
53.902	LG13	SNP_FB_0195773
53.902	LG13	SNP_FB_0196568
53.902	LG13	SNP_FB_0196570
53.902	LG13	SNP_FB_0196601
53.902	LG13	SNP_FB_0196607
53.902	LG13	SNP_FB_0197195
53.902	LG13	SNP_FB_0197217
53.902	LG13	SNP_FB_0197231
53.902	LG13	SNP_FB_0197233
53.902	LG13	SNP_FB_0198553
53.902	LG13	SNP_FB_0198554
53.902	LG13	SNP_FB_0198556
53.902	LG13	SNP_FB_0198572
53.902	LG13	SNP_FB_0366862
53.902	LG13	SNP_FB_0366863
53.902	LG13	SNP_FB_0366865
53.902	LG13	SNP_FB_0366875
53.902	LG13	SNP_FB_0366890
53.902	LG13	SNP_FB_0570977
53.902	LG13	SNP_FB_0570998
53.902	LG13	SNP_FB_0571000
[truncated: 4,817 more rows]

## Sheet: 12_F
cM	LG	Original_Locus_Name
0	LG1	SNP_FB_0197405
0	LG1	SNP_FB_0197414
0	LG1	SNP_FB_0197737
0	LG1	SNP_FB_0197753
0	LG1	SNP_FB_0411240
0	LG1	SNP_FB_0530052
0	LG1	SNP_FB_0530057
0	LG1	SNP_FB_0530061
0	LG1	SNP_FB_0530079
0	LG1	SNP_FB_0764008
0	LG1	SNP_FB_0764324
0	LG1	SNP_FB_0764346
0	LG1	SNP_FB_1089798
0	LG1	SNP_FB_1111605
0	LG1	RosBREEDSNP_SNP_AC_180528_Lg1_00288_MAF40_302606_exon1
0	LG1	SNP_FB_0313817
0	LG1	SNP_FB_0400909
0	LG1	SNP_FB_0400910
0	LG1	SNP_FB_0410792
0	LG1	SNP_FB_0411238
0	LG1	SNP_FB_0411246
0	LG1	SNP_FB_1079904
0	LG1	SNP_FB_1079977
0	LG1	SNP_FB_1089803
0	LG1	SNP_FB_1089809
0	LG1	SNP_FB_1099412
1.085	LG1	SNP_FB_0400919
1.085	LG1	SNP_FB_0411211
1.085	LG1	SNP_FB_0464008
1.085	LG1	SNP_FB_0673800
1.085	LG1	SNP_FB_0673802
1.085	LG1	SNP_FB_0709599
1.085	LG1	SNP_FB_1099420
1.085	LG1	RosBREEDSNP_SNP_TC_3094248_Lg1_02894_MAF50_285661_exon1
1.085	LG1	RosBREEDSNP_SNP_CT_5940163_Lg1_00152_MAF50_1642197_exon1
2.17	LG1	SNP_FB_0673798
2.175	LG1	SNP_FB_0464041
3.239	LG1	SNP_FB_0411306
3.239	LG1	SNP_FB_0411310
3.239	LG1	SNP_FB_1004093
3.239	LG1	SNP_FB_1114722
3.239	LG1	SNP_FB_0411409
3.239	LG1	SNP_FB_1114720
3.239	LG1	SNP_FB_1114742
3.771	LG1	SNP_FB_0411413
3.771	LG1	SNP_FB_0411415
3.771	LG1	SNP_FB_0411430
3.771	LG1	SNP_FB_0938917
3.771	LG1	SNP_FB_1004090
4.303	LG1	SNP_FB_0411487
4.303	LG1	SNP_FB_1021083
4.303	LG1	SNP_FB_1099992
5.367	LG1	SNP_FB_0411698
5.367	LG1	SNP_FB_0939067
5.367	LG1	GDsnp00152
5.367	LG1	SNP_FB_0411478
5.367	LG1	SNP_FB_0411491
5.367	LG1	SNP_FB_0411493
5.367	LG1	SNP_FB_1021087
5.367	LG1	SNP_FB_1021088
5.367	LG1	SNP_FB_1049454
5.899	LG1	SNP_FB_0415507
5.899	LG1	SNP_FB_0939068
5.899	LG1	SNP_FB_0939070
6.431	LG1	SNP_FB_0415504
6.431	LG1	SNP_FB_0416997
6.431	LG1	SNP_FB_0671576
6.431	LG1	SNP_FB_0079679
6.431	LG1	SNP_FB_0079713
6.431	LG1	SNP_FB_0079717
6.431	LG1	SNP_FB_0079718
6.431	LG1	SNP_FB_0079751
6.431	LG1	SNP_FB_0415516
6.431	LG1	SNP_FB_0417007
6.431	LG1	SNP_FB_1108208
6.431	LG1	SNP_FB_1108214
6.431	LG1	GDsnp02428
8.027	LG1	SNP_FB_0417203
8.027	LG1	GDsnp02580
8.027	LG1	RosBREEDSNP_SNP_TC_9351463_Lg1_00703_MAF20_MDP0000661406_exon4
9.623	LG1	SNP_FB_0418561
9.623	LG1	SNP_FB_0418589
9.623	LG1	SNP_FB_0418563
11.242	LG1	SNP_FB_0417197
11.242	LG1	SNP_FB_0417208
11.242	LG1	SNP_FB_0418562
11.242	LG1	SNP_FB_0418565
11.242	LG1	SNP_FB_0418576
11.242	LG1	SNP_FB_0419286
11.242	LG1	SNP_FB_0948172
11.798	LG1	SNP_FB_0417946
11.798	LG1	SNP_FB_0417957
11.798	LG1	SNP_FB_0448219
11.798	LG1	SNP_FB_0448220
12.862	LG1	RosBREEDSNP_SNP_TC_11532952_Lg1_01815_MAF50_1682832_exon5
12.862	LG1	SNP_FB_0419771
12.862	LG1	SNP_FB_0910606
12.862	LG1	SNP_FB_0910608
12.862	LG1	GDsnp00420
12.862	LG1	GDsnp01815
12.862	LG1	RosBREEDSNP_SNP_AG_12196570_Lg1_00420_MAF40_354796_exon1
15.037	LG1	RosBREEDSNP_SNP_GA_13093630_Lg1_01494_MAF40_470106_exon1
15.037	LG1	SNP_FB_0419285
15.037	LG1	SNP_FB_0419750
15.037	LG1	SNP_FB_0448193
15.037	LG1	GDsnp02334
15.037	LG1	RosBREEDSNP_SNP_AG_11508677_Lg1_01815_MAF50_1661682_exon1
15.569	LG1	SNP_FB_0422075
15.569	LG1	SNP_FB_0422080
15.569	LG1	SNP_FB_0423614
15.569	LG1	SNP_FB_0941503
15.569	LG1	SNP_FB_0941510
15.569	LG1	SNP_FB_1080637
16.101	LG1	SNP_FB_0420895
16.101	LG1	SNP_FB_0420896
16.101	LG1	SNP_FB_0420898
16.101	LG1	RosBREEDSNP_SNP_GA_13037789_Lg1_01494_MAF30_840712_exon1
17.165	LG1	SNP_FB_0421625
18.229	LG1	RosBREEDSNP_SNP_CT_14001081_Lg1_01889_MAF20_MDP0000824791_exon1
19.293	LG1	SNP_FB_0423612
19.293	LG1	SNP_FB_0423615
19.293	LG1	SNP_FB_0423631
19.293	LG1	SNP_FB_1080640
19.293	LG1	GDsnp01500
19.293	LG1	RosBREEDSNP_SNP_GA_14519247_Lg1_RosCOS2921_MAF50_476406_exon1
19.293	LG1	RosBREEDSNP_SNP_CT_14662213_Lg1_RosCOS1779_MAF30_MDP0000321450_exon1
19.293	LG1	RosBREEDSNP_SNP_TG_14699213_Lg1_RosCOS1779_MAF50_MDP0000321447_exon9
19.293	LG1	SNP_FB_0423029
19.293	LG1	SNP_FB_0423637
19.293	LG1	SNP_FB_1080641
19.293	LG1	RosBREEDSNP_SNP_GA_14836061_Lg1_01500_MAF40_1621531_exon3
19.825	LG1	RosBREEDSNP_SNP_GA_14545022_Lg1_RosCOS2921_MAF10_504165_exon1
20.357	LG1	SNP_FB_0974449
20.357	LG1	SNP_FB_0424557
20.357	LG1	SNP_FB_0974443
20.357	LG1	SNP_FB_0420129
20.357	LG1	SNP_FB_0420150
20.357	LG1	SNP_FB_0420170
20.357	LG1	SNP_FB_0421635
20.357	LG1	SNP_FB_0422076
20.357	LG1	SNP_FB_0974451
23.7	LG1	SNP_FB_0425611
23.7	LG1	SNP_FB_0425614
27.043	LG1	SNP_FB_0426240
27.043	LG1	RosBREEDSNP_SNP_AG_17233926_Lg1_RosCOS3372_MAF30_1683554_exon2
27.043	LG1	RosBREEDSNP_SNP_AG_17236158_Lg1_RosCOS3372_MAF30_45786_exon1
27.043	LG1	SNP_FB_0426232
27.043	LG1	SNP_FB_0426233
27.043	LG1	SNP_FB_0497566
27.043	LG1	SNP_FB_0497578
27.043	LG1	SNP_FB_0942690
27.043	LG1	SNP_FB_0942698
27.043	LG1	SNP_FB_0942990
27.043	LG1	SNP_FB_0942992
27.043	LG1	SNP_FB_1113057
27.043	LG1	GDsnp02538
27.043	LG1	RosBREEDSNP_SNP_CT_17242135_Lg1_RosCOS3372_MAF20_616940_exon1
27.043	LG1	RosBREEDSNP_SNP_CT_17245435_Lg1_RosCOS3372_MAF10_1674115_exon1
29.171	LG1	RosBREEDSNP_SNP_GT_17869158_Lg1_00440_MAF30_MDP0000190950_exon2
29.171	LG1	SNP_FB_0427296
29.171	LG1	SNP_FB_0427291
29.171	LG1	RosBREEDSNP_SNP_GA_17878675_Lg1_00440_MAF10_1638976_exon6
30.235	LG1	SNP_FB_0427459
30.235	LG1	SNP_FB_0427473
30.235	LG1	RosBREEDSNP_SNP_GT_18064090_Lg1_01783_MAF50_708296_exon1
30.235	LG1	RosBREEDSNP_SNP_AG_18067488_Lg1_01783_MAF40_MDP0000211915_exon1
30.235	LG1	RosBREEDSNP_SNP_GA_18791535_Lg1_02731_MAF40_MDP0000186097_exon1
30.235	LG1	SNP_FB_0427457
30.235	LG1	SNP_FB_0427463
30.235	LG1	SNP_FB_0428720
30.235	LG1	SNP_FB_0428724
30.235	LG1	SNP_FB_0428726
30.235	LG1	SNP_FB_0428728
30.235	LG1	SNP_FB_0428750
30.235	LG1	SNP_FB_0429182
30.235	LG1	SNP_FB_0429189
30.235	LG1	SNP_FB_0429278
30.235	LG1	SNP_FB_0429288
30.235	LG1	SNP_FB_0429289
30.235	LG1	SNP_FB_0429291
30.235	LG1	SNP_FB_0429307
30.235	LG1	SNP_FB_0429978
30.235	LG1	SNP_FB_0429981
30.235	LG1	SNP_FB_0429988
30.235	LG1	SNP_FB_0430001
30.235	LG1	SNP_FB_0431170
30.235	LG1	SNP_FB_0431172
30.235	LG1	SNP_FB_0943477
30.235	LG1	SNP_FB_0943493
30.235	LG1	SNP_FB_0943711
30.235	LG1	GDsnp02302
30.235	LG1	GDsnp02731
30.235	LG1	RosBREEDSNP_SNP_AC_17882923_Lg1_00440_MAF40_1646533_exon1
30.235	LG1	RosBREEDSNP_SNP_TC_17912183_Lg1_00440_MAF40_1634418_exon1
30.235	LG1	RosBREEDSNP_SNP_GA_18093819_Lg1_01783_MAF10_1653849_exon8
30.235	LG1	RosBREEDSNP_SNP_CT_18794918_Lg1_02731_MAF30_1632516_exon5
31.562	LG1	GDsnp00250
34.275	LG1	SNP_FB_0943679
35.603	LG1	SNP_FB_0430261
35.603	LG1	SNP_FB_0433285
35.603	LG1	GDsnp00674
35.603	LG1	RosBREEDSNP_SNP_CT_23134240_Lg1_109586__109586_exon1
35.603	LG1	RosBREEDSNP_SNP_GA_35787897_Lg1_241489_MAF30_241489_exon1
35.603	LG1	SNP_FB_0250474
35.603	LG1	SNP_FB_0250486
35.603	LG1	SNP_FB_0430238
35.603	LG1	SNP_FB_0432789
35.603	LG1	SNP_FB_0432792
35.603	LG1	SNP_FB_0432796
35.603	LG1	SNP_FB_0432803
35.603	LG1	SNP_FB_0433278
35.603	LG1	SNP_FB_0435779
35.603	LG1	SNP_FB_0436482
35.603	LG1	SNP_FB_0436484
35.603	LG1	SNP_FB_0436491
35.603	LG1	SNP_FB_0436927
35.603	LG1	SNP_FB_0945105
35.603	LG1	GDsnp02518
35.603	LG1	RosBREEDSNP_SNP_TC_21289759_Lg1_02518_MAF20_1636950_exon6
35.603	LG1	RosBREEDSNP_SNP_CA_21327009_Lg1_02518_MAF40_1678261_exon1
35.603	LG1	RosBREEDSNP_SNP_GT_26734911_Lg1_01228_MAF50_MDP0000236938_exon8
36.666	LG1	SNP_FB_0430240
36.666	LG1	SNP_FB_0436492
37.73	LG1	SNP_FB_0436937
37.73	LG1	SNP_FB_0436926
37.73	LG1	RosBREEDSNP_SNP_AG_26729463_Lg1_01228_MAF30_459491_exon1
39.106	LG1	SNP_FB_0437642
39.106	LG1	SNP_FB_0437661
39.106	LG1	SNP_FB_0438220
39.106	LG1	SNP_FB_0438233
39.106	LG1	SNP_FB_0945897
41.917	LG1	SNP_FB_0439065
41.917	LG1	SNP_FB_0439086
41.917	LG1	Rvi6_Vf5_R416
42.433	LG1	SNP_FB_0439076
42.433	LG1	SNP_FB_0437687
42.433	LG1	SNP_FB_0438227
42.433	LG1	SNP_FB_0439059
42.433	LG1	SNP_FB_0439066
42.433	LG1	SNP_FB_0439106
42.433	LG1	SNP_FB_0444437
42.433	LG1	SNP_FB_0945902
42.433	LG1	GDsnp01371
42.433	LG1	RosBREEDSNP_SNP_AG_27060614_Lg1_01693_MAF40_1665698_exon2
42.433	LG1	RosBREEDSNP_SNP_AG_27095198_Lg1_01693_MAF30_332314_exon1
42.433	LG1	RosBREEDSNP_SNP_GA_29128835_Lg1_10005_MAF10_326880_exon1
42.433	LG1	RosBREEDSNP_SNP_GA_31945251_Lg1_RosCOS2794_MAF40_1665084_exon1
43.087	LG1	SNP_FB_0441428
43.087	LG1	RosBREEDSNP_SNP_GA_30649026_Lg1_320448__320448_exon1
44.151	LG1	RosBREEDSNP_SNP_CT_31736133_Lg1_325795_MAF50_325795_exon2
44.151	LG1	RosBREEDSNP_SNP_CT_33663934_Lg1_01371_MAF50_328159_exon1
44.151	LG1	SNP_FB_0442963
44.151	LG1	SNP_FB_0442968
44.151	LG1	SNP_FB_0442970
45.215	LG1	SNP_FB_0444691
46.279	LG1	SNP_FB_0947004
46.279	LG1	SNP_FB_1082254
48.407	LG1	SNP_FB_0445358
48.407	LG1	SNP_FB_0445359
48.407	LG1	SNP_FB_0445360
48.407	LG1	SNP_FB_0445366
48.407	LG1	SNP_FB_0445931
48.407	LG1	SNP_FB_0445933
48.407	LG1	SNP_FB_0445935
48.407	LG1	SNP_FB_0445938
48.407	LG1	SNP_FB_0445939
48.407	LG1	RosBREEDSNP_SNP_TC_34421998_Lg1_19307__19307_exon2
48.407	LG1	GDsnp02371
48.407	LG1	SNP_FB_0447050
48.407	LG1	SNP_FB_0447052
48.407	LG1	SNP_FB_0447053
48.407	LG1	SNP_FB_0447061
48.407	LG1	SNP_FB_0447351
48.407	LG1	SNP_FB_0947613
48.407	LG1	SNP_FB_0947619
48.407	LG1	SNP_FB_0947635
48.407	LG1	SNP_FB_1082420
48.407	LG1	SNP_FB_1082431
48.407	LG1	SNP_FB_1082453
48.407	LG1	GDsnp00583
50.535	LG1	SNP_FB_0447033
50.535	LG1	RosBREEDSNP_SNP_CT_35251020_Lg1_00495_MAF50_1650375_exon3
54.886	LG1	SNP_FB_0074728
54.886	LG1	SNP_FB_0447591
54.886	LG1	SNP_FB_0448111
54.886	LG1	SNP_FB_0947636
54.886	LG1	SNP_FB_0947830
54.886	LG1	SNP_FB_0947835
54.886	LG1	SNP_FB_0947842
54.886	LG1	SNP_FB_0947848
54.886	LG1	SNP_FB_0948090
54.886	LG1	SNP_FB_1082423
54.886	LG1	SNP_FB_1082449
54.886	LG1	RosBREEDSNP_SNP_TC_35468899_Lg1_02092_MAF50_138030_exon2
54.886	LG1	RosBREEDSNP_SNP_GA_35617576_Lg1_MDP0000950316_MAF20_MDP0000950316_exon3
54.886	LG1	RosBREEDSNP_SNP_CA_35939850_Lg1_12966_MAF20_12966_exon1
0	LG10	SNP_FB_0002649
0	LG10	RosBREEDSNP_SNP_TC_2498716_Lg10_01909_MAF20_320920_exon1
0.095	LG10	SNP_FB_0000524
0.095	LG10	SNP_FB_0000533
0.095	LG10	SNP_FB_0216377
0.095	LG10	SNP_FB_0216378
0.095	LG10	SNP_FB_0216492
0.095	LG10	SNP_FB_0824881
0.095	LG10	SNP_FB_0824887
0.095	LG10	GDsnp01789
2.128	LG10	SNP_FB_0003114
2.128	LG10	SNP_FB_0004014
2.128	LG10	SNP_FB_0004016
2.128	LG10	SNP_FB_0004019
2.128	LG10	SNP_FB_0004023
2.223	LG10	SNP_FB_0000011
2.223	LG10	SNP_FB_0000978
2.223	LG10	SNP_FB_0000981
2.223	LG10	SNP_FB_0000984
2.223	LG10	Vd_DCA1_Gluca
4.256	LG10	SNP_FB_0275982
4.351	LG10	SNP_FB_0000988
4.351	LG10	SNP_FB_0000997
4.351	LG10	SNP_FB_0001462
4.351	LG10	SNP_FB_0825064
4.351	LG10	GDsnp00106
4.351	LG10	RosBREEDSNP_SNP_TC_1282648_Lg10_RosCOS2296_MAF30_MDP0000226508_exon1
6.384	LG10	RosBREEDSNP_SNP_CT_7121587_Lg10_02051_MAF30_MDP0000599316_exon1
6.479	LG10	SNP_FB_0002636
6.479	LG10	SNP_FB_0002637
6.479	LG10	SNP_FB_0002639
6.479	LG10	SNP_FB_0002644
6.479	LG10	SNP_FB_0003482
6.479	LG10	SNP_FB_0004021
6.479	LG10	SNP_FB_0004038
6.479	LG10	RosBREEDSNP_SNP_GT_2479664_Lg10_01909_MAF40_257666_exon1
6.479	LG10	RosBREEDSNP_SNP_GA_2553386_Lg10_00839_MAF40_MDP0000424666_exon2
6.479	LG10	RosBREEDSNP_SNP_GA_3285289_Lg10_01947_MAF30_MDP0000226451_exon3
6.479	LG10	RosBREEDSNP_SNP_GT_3353551_Lg10_01947_MAF30_MDP0000950062_exon1
8.607	LG10	SNP_FB_0005006
8.607	LG10	GDsnp01810
8.607	LG10	RosBREEDSNP_SNP_CT_4034839_Lg10_01810_MAF40_460310_exon1
8.607	LG10	RosBREEDSNP_SNP_CT_4041727_Lg10_01810_MAF50_1646123_exon1
10.735	LG10	SNP_FB_0009743
10.735	LG10	SNP_FB_0009753
10.735	LG10	GDsnp02051
10.735	LG10	SNP_FB_0004993
10.735	LG10	SNP_FB_0008614
10.735	LG10	SNP_FB_0008635
10.735	LG10	SNP_FB_0008637
10.735	LG10	SNP_FB_0055223
10.735	LG10	SNP_FB_0055224
10.735	LG10	SNP_FB_0275984
10.735	LG10	SNP_FB_0826639
10.735	LG10	SNP_FB_0826641
10.735	LG10	SNP_FB_0839808
13.974	LG10	SNP_FB_0010458
13.974	LG10	SNP_FB_0009203
13.974	LG10	SNP_FB_0009207
13.974	LG10	SNP_FB_0009212
13.974	LG10	SNP_FB_0009214
13.974	LG10	SNP_FB_0009220
13.974	LG10	SNP_FB_0009237
13.974	LG10	SNP_FB_0009256
13.974	LG10	SNP_FB_0009751
13.974	LG10	SNP_FB_0009773
13.974	LG10	SNP_FB_0716924
13.974	LG10	SNP_FB_0716936
13.974	LG10	SNP_FB_0716938
13.974	LG10	SNP_FB_1052759
13.974	LG10	RosBREEDSNP_SNP_TG_7135490_Lg10_02051_MAF30_193794_exon1
13.974	LG10	RosBREEDSNP_SNP_TG_7167616_Lg10_02051_MAF40_1633843_exon1
17.213	LG10	SNP_FB_0014721
17.213	LG10	SNP_FB_0017224
17.213	LG10	RosBREEDSNP_SNP_AG_13071892_Lg10_RosCOS724_MAF50_MDP0000285181_exon18
17.213	LG10	SNP_FB_0014531
17.213	LG10	SNP_FB_0014551
17.213	LG10	SNP_FB_0014555
17.213	LG10	SNP_FB_0014558
17.213	LG10	SNP_FB_0014567
17.213	LG10	SNP_FB_0014722
17.213	LG10	SNP_FB_0014724
17.213	LG10	SNP_FB_0014725
17.213	LG10	SNP_FB_0014728
17.213	LG10	SNP_FB_0014738
17.213	LG10	SNP_FB_0016692
17.213	LG10	SNP_FB_0016712
17.213	LG10	SNP_FB_0016736
17.213	LG10	SNP_FB_0016741
17.213	LG10	SNP_FB_0017215
17.213	LG10	SNP_FB_0017226
17.213	LG10	SNP_FB_0829841
17.213	LG10	GDsnp01867
17.213	LG10	RosBREEDSNP_SNP_CT_10692889_Lg10_01867_MAF50_1659621_exon1
17.213	LG10	RosBREEDSNP_SNP_AG_10765940_Lg10_01867_MAF50_246782_exon2
17.213	LG10	RosBREEDSNP_SNP_GA_13016569_Lg10_RosCOS724_MAF30_1620203_exon3
17.213	LG10	RosBREEDSNP_SNP_AG_13033111_Lg10_RosCOS724_MAF40_MDP0000193868_exon3
17.213	LG10	RosBREEDSNP_SNP_TC_9629001_Lg10_MDP0000375685__MDP0000375685_exon1
17.213	LG10	RosBREEDSNP_SNP_TC_9629310_Lg10_MDP0000375685__MDP0000375685_exon1
18.277	LG10	SNP_FB_0829833
20.307	LG10	SNP_FB_0015689
20.307	LG10	SNP_FB_0015893
20.307	LG10	SNP_FB_0015910
20.307	LG10	SNP_FB_0015919
20.307	LG10	SNP_FB_0016482
20.307	LG10	SNP_FB_0016486
20.307	LG10	SNP_FB_0726166
20.307	LG10	SNP_FB_0726172
20.307	LG10	SNP_FB_0726173
20.307	LG10	SNP_FB_0726189
20.307	LG10	SNP_FB_0726977
20.307	LG10	SNP_FB_0726979
20.307	LG10	SNP_FB_1022997
20.307	LG10	SNP_FB_1023006
20.307	LG10	RosBREEDSNP_SNP_TC_11942818_Lg10_CXE1_MAF30_221179_exon1
20.307	LG10	RosBREEDSNP_SNP_TG_12055755_Lg10_RosCOS2353_MAF50_1665006_exon5
20.307	LG10	RosBREEDSNP_SNP_CT_12422488_Lg10_00176_MAF30_MDP0000293745_exon1
22.338	LG10	SNP_FB_0727256
22.338	LG10	SNP_FB_0727268
22.338	LG10	SNP_FB_0727275
22.338	LG10	SNP_FB_1100846
22.338	LG10	SNP_FB_1100858
24.368	LG10	SNP_FB_1023458
24.368	LG10	SNP_FB_1100862
26.398	LG10	SNP_FB_0122452
26.398	LG10	SNP_FB_0122469
26.398	LG10	SNP_FB_0122473
26.398	LG10	SNP_FB_0122479
26.398	LG10	SNP_FB_0714394
30.549	LG10	SNP_FB_1086046
30.549	LG10	SNP_FB_1086048
30.549	LG10	SNP_FB_0120455
30.549	LG10	SNP_FB_0230391
30.549	LG10	SNP_FB_0551555
30.549	LG10	SNP_FB_1070773
30.549	LG10	SNP_FB_1070796
30.549	LG10	SNP_FB_1086045
30.549	LG10	SNP_FB_1086053
32.677	LG10	SNP_FB_0014155
32.677	LG10	SNP_FB_0188543
32.677	LG10	SNP_FB_0188550
32.677	LG10	SNP_FB_0188560
32.677	LG10	SNP_FB_0188585
32.677	LG10	SNP_FB_0188587
32.677	LG10	SNP_FB_0296224
32.677	LG10	SNP_FB_0296801
32.677	LG10	SNP_FB_0296803
32.677	LG10	SNP_FB_0551553
32.677	LG10	SNP_FB_0795113
32.677	LG10	SNP_FB_0964205
32.677	LG10	SNP_FB_0964224
32.677	LG10	SNP_FB_1073512
32.677	LG10	SNP_FB_1089575
32.677	LG10	SNP_FB_1115483
34.899	LG10	SNP_FB_0017889
37.027	LG10	SNP_FB_0685122
37.027	LG10	SNP_FB_0685098
37.027	LG10	SNP_FB_0685103
37.027	LG10	SNP_FB_0685113
39.155	LG10	SNP_FB_0013184
39.155	LG10	SNP_FB_0013167
39.155	LG10	SNP_FB_0013168
39.155	LG10	SNP_FB_1052854
39.155	LG10	SNP_FB_1052855
39.155	LG10	SNP_FB_1052860
39.155	LG10	SNP_FB_1052863
39.155	LG10	SNP_FB_1052872
42.394	LG10	SNP_FB_0012368
42.394	LG10	RosBREEDSNP_SNP_TC_8508757_Lg10_00260_MAF50_MDP0000289540_exon1
42.394	LG10	SNP_FB_0011645
42.394	LG10	SNP_FB_0011662
42.394	LG10	SNP_FB_0011664
42.394	LG10	SNP_FB_0011697
42.394	LG10	SNP_FB_0012361
42.394	LG10	SNP_FB_0012362
42.394	LG10	SNP_FB_0018986
42.394	LG10	SNP_FB_0018991
42.394	LG10	SNP_FB_0021345
42.394	LG10	SNP_FB_0021346
42.394	LG10	SNP_FB_0021350
42.394	LG10	SNP_FB_0021357
42.394	LG10	SNP_FB_0021360
42.394	LG10	SNP_FB_0021361
42.394	LG10	SNP_FB_0021367
42.394	LG10	SNP_FB_0021652
42.394	LG10	SNP_FB_0021653
42.394	LG10	SNP_FB_0021654
42.394	LG10	SNP_FB_0021657
42.394	LG10	SNP_FB_0021659
42.394	LG10	SNP_FB_0021665
42.394	LG10	SNP_FB_0022019
42.394	LG10	SNP_FB_0022301
42.394	LG10	SNP_FB_0022307
42.394	LG10	SNP_FB_0296220
42.394	LG10	SNP_FB_0805707
42.394	LG10	SNP_FB_0890027
42.394	LG10	SNP_FB_0890039
42.394	LG10	SNP_FB_1106430
42.394	LG10	SNP_FB_1107370
42.394	LG10	GDsnp00015
42.394	LG10	GDsnp02009
42.394	LG10	RosBREEDSNP_SNP_GA_14673668_Lg10_01267_MAF10_10639_exon1
42.394	LG10	RosBREEDSNP_SNP_AC_14684226_Lg10_01267_MAF10_2640_exon1
42.394	LG10	RosBREEDSNP_SNP_CT_16552378_Lg10_266017_MAF20_266017_exon1
42.394	LG10	RosBREEDSNP_SNP_TC_16666886_Lg10_01710_MAF50_1661320_exon2
42.394	LG10	RosBREEDSNP_SNP_AC_16718103_Lg10_01710_MAF50_20584_exon1
42.394	LG10	RosBREEDSNP_SNP_CT_16729529_Lg10_01710_MAF40_703557_exon1
42.394	LG10	RosBREEDSNP_SNP_AG_16997826_Lg10_02009_MAF10_354265_exon1
42.394	LG10	RosBREEDSNP_SNP_CT_17032808_Lg10_02009_MAF50_112286_exon1
42.394	LG10	RosBREEDSNP_SNP_TC_17036268_Lg10_02009_MAF30_1683116_exon1
42.394	LG10	RosBREEDSNP_SNP_CT_17046031_Lg10_02009_MAF40_MDP0000142019_exon2
42.394	LG10	RosBREEDSNP_SNP_TG_8522809_Lg10_00260_MAF40_483111_exon1
42.394	LG10	RosBREEDSNP_SNP_TC_8544939_Lg10_00260_MAF30_640439_exon1
42.394	LG10	RosBREEDSNP_SNP_TC_8550026_Lg10_00260_MAF20_1642866_exon5
42.394	LG10	RosBREEDSNP_SNP_CT_8552134_Lg10_00260_MAF30_1687054_exon4
42.394	LG10	RosBREEDSNP_SNP_CT_8557916_Lg10_00260_MAF50_1627495_exon2
43.458	LG10	SNP_FB_0235541
43.458	LG10	SNP_FB_0805709
43.458	LG10	SNP_FB_1048040
43.458	LG10	GDsnp01267
43.458	LG10	RosBREEDSNP_SNP_AG_14712598_Lg10_01267_MAF50_MDP0000193638_exon3
43.458	LG10	SNP_FB_0235542
43.458	LG10	SNP_FB_0235585
43.458	LG10	SNP_FB_0805747
43.458	LG10	SNP_FB_0890030
43.458	LG10	RosBREEDSNP_SNP_CT_14656450_Lg10_01267_MAF20_82153_exon1
43.458	LG10	RosBREEDSNP_SNP_CT_14704244_Lg10_01267_MAF40_MDP0000223787_exon5
43.458	LG10	RosBREEDSNP_SNP_AC_14769213_Lg10_254375_MAF20_254375_exon1
43.951	LG10	SNP_FB_0827716
48.972	LG10	SNP_FB_0028766
48.972	LG10	SNP_FB_0028790
48.972	LG10	SNP_FB_0029600
48.972	LG10	SNP_FB_0029606
48.972	LG10	SNP_FB_0029607
48.972	LG10	SNP_FB_0029621
48.972	LG10	SNP_FB_0029622
48.972	LG10	SNP_FB_0832811
48.972	LG10	SNP_FB_0832820
48.972	LG10	FEM_cg_10
48.972	LG10	FEM_cg_11
48.972	LG10	FEM_cg_13
48.972	LG10	FEM_cg_14
48.972	LG10	FEM_cg_17
48.972	LG10	FEM_cg_18
48.972	LG10	FEM_cg_21
48.972	LG10	FEM_cg_8
48.972	LG10	FEM_cg_9
48.972	LG10	GDsnp00869
48.972	LG10	GDsnp02183
48.972	LG10	RosBREEDSNP_SNP_GT_20058117_Lg10_00869_MAF40_1652486_exon1
48.972	LG10	RosBREEDSNP_SNP_AG_20810437_Lg10_PG_MAF30_316307_exon1
48.972	LG10	RosBREEDSNP_SNP_TG_20833228_Lg10_PG_MAF50_184244_exon1
52.149	LG10	CONS61
52.149	LG10	SNP_FB_0038520
52.149	LG10	SNP_FB_0039053
52.149	LG10	SNP_FB_0039680
52.149	LG10	SNP_FB_0039685
52.149	LG10	SNP_FB_0834908
52.149	LG10	SNP_FB_0835176
52.149	LG10	SNP_FB_0835177
52.149	LG10	SNP_FB_0835532
52.149	LG10	RosBREEDSNP_SNP_AG_28354774_Lg10_148145_MAF30_148145_exon2
52.149	LG10	RosBREEDSNP_SNP_GA_28354787_Lg10_148145_MAF30_148145_exon2
52.149	LG10	RosBREEDSNP_SNP_TG_28610777_Lg10_CONS61_MAF10_1659422_exon7
52.149	LG10	RosBREEDSNP_SNP_CT_28632998_Lg10_CONS61_MAF50_412419_exon1
56.066	LG10	SNP_FB_0007371
56.066	LG10	SNP_FB_0007370
56.066	LG10	SNP_FB_0007375
56.066	LG10	SNP_FB_0007388
56.066	LG10	SNP_FB_0031455
56.066	LG10	SNP_FB_0031578
56.066	LG10	SNP_FB_0031585
56.066	LG10	SNP_FB_0832999
56.066	LG10	RosBREEDSNP_SNP_GA_22517441_Lg10_RosCOS139_MAF30_122447_exon2
56.066	LG10	RosBREEDSNP_SNP_GA_22571534_Lg10_RosCOS139_MAF50_1647758_exon3
57.722	LG10	SNP_FB_0032300
57.722	LG10	SNP_FB_0032554
57.722	LG10	RosBREEDSNP_SNP_GA_23270798_Lg10_RosCOS1786_MAF50_1631898_exon1
59.378	LG10	SNP_FB_0033011
62.764	LG10	SNP_FB_0033445
62.764	LG10	SNP_FB_0033462
62.764	LG10	SNP_FB_0033468
62.764	LG10	SNP_FB_0034085
62.764	LG10	SNP_FB_0034098
62.764	LG10	RosBREEDSNP_SNP_GA_25256330_Lg10_01264_MAF50_MDP0000175037_exon5
64.898	LG10	SNP_FB_0041082
64.898	LG10	SNP_FB_0041084
70.982	LG10	SNP_FB_0042077
70.982	LG10	SNP_FB_0042078
70.982	LG10	SNP_FB_0042083
70.982	LG10	SNP_FB_0042567
70.982	LG10	SNP_FB_0042578
70.982	LG10	RosBREEDSNP_SNP_TG_30396941_Lg10_01299_MAF30_519689_exon1
70.982	LG10	RosBREED_SNP_TC_30595771_Lg10
70.982	LG10	RosBREEDSNP_SNP_GA_31279293_Lg10_01908_MAF40_689898_exon1
70.982	LG10	RosBREEDSNP_SNP_AG_31295437_Lg10_01961_MAF30_98208_exon1
70.982	LG10	RosBREEDSNP_SNP_CT_31306024_Lg10_01961_MAF30_1648747_exon1
70.982	LG10	RosBREEDSNP_SNP_AC_31320811_Lg10_01961_MAF50_MDP0000256011_exon1
70.982	LG10	RosBREEDSNP_SNP_CT_31331375_Lg10_01961_MAF50_1619986_exon1
70.982	LG10	RosBREEDSNP_SNP_TG_31345666_Lg10_01961_MAF40_1648465_exon3
73.958	LG10	SNP_FB_0043317
73.958	LG10	SNP_FB_0043322
73.958	LG10	SNP_FB_1054768
73.958	LG10	SNP_FB_1054781
73.958	LG10	SNP_FB_1054790
73.958	LG10	SNP_FB_0043320
73.958	LG10	SNP_FB_0043324
73.958	LG10	SNP_FB_0043325
73.958	LG10	SNP_FB_0044155
73.958	LG10	SNP_FB_0044165
73.958	LG10	SNP_FB_0044418
73.958	LG10	SNP_FB_0044822
73.958	LG10	SNP_FB_0045154
73.958	LG10	SNP_FB_1054784
73.958	LG10	GDsnp00099
73.958	LG10	GDsnp01961
73.958	LG10	RosBREEDSNP_SNP_GA_31676157_Lg10_00099_MAF30_407257_exon4
73.958	LG10	RosBREEDSNP_SNP_AG_31707563_Lg10_00099_MAF50_950228_exon1
73.958	LG10	RosBREEDSNP_SNP_AG_32730568_Lg10_RosCOS3231_MAF50_492103_exon1
73.958	LG10	RosBREEDSNP_SNP_CT_32751652_Lg10_RosCOS3231_MAF40_MDP0000317596_exon2
78.946	LG10	SNP_FB_0045914
78.946	LG10	SNP_FB_0045917
78.946	LG10	SNP_FB_0045926
78.946	LG10	SNP_FB_0045930
80.536	LG10	SNP_FB_0046460
80.536	LG10	SNP_FB_0046458
80.536	LG10	RosBREEDSNP_SNP_CT_33483733_Lg10_01683_MAF40_160757_exon3
80.536	LG10	RosBREEDSNP_SNP_AC_33501094_Lg10_01683_MAF50_MDP0000305859_exon5
80.536	LG10	RosBREEDSNP_SNP_CT_33506050_Lg10_01683_MAF40_1685754_exon2
80.536	LG10	RosBREEDSNP_SNP_TC_33513449_Lg10_01683_MAF30_1630378_exon3
80.536	LG10	RosBREEDSNP_SNP_TC_33520271_Lg10_01683_MAF30_MDP0000305861_exon12
83.775	LG10	SNP_FB_0048102
83.775	LG10	SNP_FB_0048104
83.775	LG10	SNP_FB_0837587
83.775	LG10	SNP_FB_0837602
83.775	LG10	SNP_FB_0837574
83.775	LG10	SNP_FB_0837576
83.775	LG10	SNP_FB_0048123
83.775	LG10	SNP_FB_0837578
85.95	LG10	RosBREEDSNP_SNP_TC_36052300_Lg10_RosCOS2135_MAF30_478061_exon1
85.95	LG10	RosBREEDSNP_SNP_TC_36071826_Lg10_RosCOS2135_MAF30_1628708_exon2
85.95	LG10	RosBREEDSNP_SNP_AG_36100460_Lg10_RosCOS2135_MAF50_1630257_exon1
85.95	LG10	SNP_FB_0049854
85.95	LG10	SNP_FB_0049857
85.95	LG10	SNP_FB_0049924
85.95	LG10	SNP_FB_0049926
86.482	LG10	SNP_FB_0048115
86.482	LG10	SNP_FB_0048450
86.482	LG10	SNP_FB_0049850
86.482	LG10	SNP_FB_0049851
86.482	LG10	SNP_FB_0049856
86.482	LG10	SNP_FB_0049859
86.482	LG10	SNP_FB_0050231
86.482	LG10	SNP_FB_0837564
86.482	LG10	RosBREEDSNP_SNP_TC_36066362_Lg10_RosCOS2135_MAF50_1648460_exon1
86.482	LG10	RosBREEDSNP_SNP_AG_36091067_Lg10_RosCOS2135_MAF40_474692_exon1
87.014	LG10	SNP_FB_0050202
87.014	LG10	SNP_FB_0050201
87.014	LG10	SNP_FB_0050215
87.014	LG10	SNP_FB_0050233
88.078	LG10	SNP_FB_0050918
88.078	LG10	SNP_FB_0050923
88.078	LG10	SNP_FB_0050932
88.078	LG10	SNP_FB_0050933
88.078	LG10	SNP_FB_1055259
88.078	LG10	SNP_FB_0050930
89.142	LG10	SNP_FB_0838443
89.142	LG10	SNP_FB_0838444
89.174	LG10	SNP_FB_0838422
91.302	LG10	SNP_FB_0051414
91.302	LG10	SNP_FB_0051420
91.302	LG10	SNP_FB_0051422
91.302	LG10	FEM_cg_4
91.302	LG10	RosBREEDSNP_SNP_TG_36883478_Lg10_00405_MAF30_281824_exon1
91.302	LG10	RosBREEDSNP_SNP_CT_36885663_Lg10_00405_MAF30_1641843_exon1
91.302	LG10	RosBREEDSNP_SNP_GT_36887888_Lg10_00405_MAF50_770935_exon1
91.302	LG10	RosBREEDSNP_SNP_TC_37031349_Lg10_00604_MAF50_165531_exon3
91.302	LG10	RosBREEDSNP_SNP_CA_37052690_Lg10_00604_MAF30_1671079_exon3
93.43	LG10	SNP_FB_0052470
93.43	LG10	SNP_FB_0052472
93.43	LG10	SNP_FB_0052503
93.43	LG10	RosBREEDSNP_SNP_TC_37072737_Lg10_00604_MAF10_MDP0000691383_exon1
0	LG11	SNP_FB_0053679
0	LG11	SNP_FB_0054183
0	LG11	SNP_FB_0054195
0	LG11	SNP_FB_0839413
0	LG11	SNP_FB_0053695
0	LG11	RosBREEDSNP_SNP_CT_557285_Lg11_01480_MAF50_1638467_exon1
2.128	LG11	SNP_FB_0304723
2.128	LG11	SNP_FB_0305355
2.128	LG11	SNP_FB_0305361
2.128	LG11	SNP_FB_1107933
2.128	LG11	SNP_FB_0304716
2.128	LG11	SNP_FB_0304721
2.128	LG11	SNP_FB_0304729
2.128	LG11	SNP_FB_0304732
2.128	LG11	SNP_FB_0304733
2.128	LG11	SNP_FB_0304737
2.128	LG11	SNP_FB_0304741
2.128	LG11	SNP_FB_0305353
2.128	LG11	SNP_FB_0305354
2.128	LG11	SNP_FB_0910724
2.128	LG11	SNP_FB_1055739
2.128	LG11	SNP_FB_1055748
3.024	LG11	SNP_FB_0304722
4.268	LG11	SNP_FB_0056171
4.268	LG11	SNP_FB_0055748
4.268	LG11	SNP_FB_0248610
5.332	LG11	SNP_FB_0248621
5.332	LG11	SNP_FB_0248611
5.332	LG11	SNP_FB_0056161
5.332	LG11	SNP_FB_0056170
5.332	LG11	SNP_FB_0248609
5.332	LG11	SNP_FB_0248620
5.864	LG11	SNP_FB_0055549
5.864	LG11	SNP_FB_0055750
5.864	LG11	SNP_FB_0840085
6.396	LG11	SNP_FB_0055551
6.396	LG11	SNP_FB_0055552
6.396	LG11	SNP_FB_0055746
6.396	LG11	RosBREEDSNP_SNP_AG_1697921_Lg11_02626_MAF40_MDP0000320703_exon1
9.635	LG11	SNP_FB_0057481
9.635	LG11	SNP_FB_0057451
9.635	LG11	RosBREEDSNP_SNP_TG_3463798_Lg11_01167_MAF20_469664_exon1
9.635	LG11	SNP_FB_0057793
9.635	LG11	SNP_FB_0057478
9.635	LG11	SNP_FB_0057795
9.635	LG11	SNP_FB_0057814
9.651	LG11	SNP_FB_0057464
11.268	LG11	SNP_FB_0058557
11.268	LG11	SNP_FB_0059426
11.268	LG11	SNP_FB_0059427
11.268	LG11	SNP_FB_0059429
11.268	LG11	GDsnp00418
11.268	LG11	RosBREEDSNP_SNP_AG_5011588_Lg11_RosCOS2981_MAF10_143244_exon1
11.268	LG11	RosBREEDSNP_SNP_CA_5027432_Lg11_RosCOS2981_MAF10_1650867_exon2
11.268	LG11	RosBREEDSNP_SNP_CT_5159764_Lg11_00418_MAF50_6718_exon1
11.82	LG11	SNP_FB_0859705
11.82	LG11	GDsnp01165
12.884	LG11	SNP_FB_0060062
12.884	LG11	SNP_FB_0060074
12.884	LG11	SNP_FB_0060049
12.884	LG11	SNP_FB_0060045
12.884	LG11	RosBREEDSNP_SNP_TG_5197434_Lg11_00418_MAF40_688881_exon1
12.884	LG11	SNP_FB_0058955
12.884	LG11	SNP_FB_0058964
12.884	LG11	SNP_FB_0059424
12.884	LG11	SNP_FB_0059435
12.884	LG11	SNP_FB_0060047
12.884	LG11	SNP_FB_0840952
12.884	LG11	GDsnp01713
12.884	LG11	RosBREEDSNP_SNP_TG_5021535_Lg11_RosCOS2981_MAF50_342849_exon3
12.884	LG11	RosBREEDSNP_SNP_CT_5482687_Lg11_01713_MAF40_MDP0000265419_exon1
13.948	LG11	SNP_FB_0061199
13.948	LG11	SNP_FB_0061195
13.948	LG11	SNP_FB_0057797
13.948	LG11	SNP_FB_0058223
13.948	LG11	SNP_FB_0058227
13.948	LG11	SNP_FB_0058552
13.948	LG11	SNP_FB_0060042
13.948	LG11	SNP_FB_0061189
13.948	LG11	SNP_FB_1056194
13.948	LG11	RosBREEDSNP_SNP_CA_3469064_Lg11_01167_MAF20_1651351_exon1
13.948	LG11	RosBREEDSNP_SNP_TC_4473483_Lg11_01165_MAF30_244964_exon1
18.299	LG11	SNP_FB_0061654
18.299	LG11	RosBREEDSNP_SNP_AG_6697510_Lg11_01788_MAF30_1668595_exon1
18.299	LG11	SNP_FB_0061661
18.299	LG11	SNP_FB_0841914
18.299	LG11	RosBREEDSNP_SNP_AG_6372814_Lg11_209723_MAF30_209723_exon1
18.299	LG11	RosBREEDSNP_SNP_GA_6372887_Lg11_209723_MAF50_209723_exon1
18.299	LG11	RosBREEDSNP_SNP_AG_6372895_Lg11_209723__209723_exon1
18.299	LG11	RosBREEDSNP_SNP_GA_6494081_Lg11_00621_MAF40_523091_exon1
19.935	LG11	SNP_FB_0061914
19.935	LG11	SNP_FB_0061949
19.935	LG11	SNP_FB_0061962
19.935	LG11	SNP_FB_0062303
19.935	LG11	SNP_FB_0062335
19.935	LG11	SNP_FB_0062809
19.935	LG11	SNP_FB_0063313
19.935	LG11	SNP_FB_0063314
19.935	LG11	SNP_FB_0063317
19.935	LG11	SNP_FB_0063320
19.935	LG11	SNP_FB_0063321
19.935	LG11	SNP_FB_0842249
19.935	LG11	RosBREEDSNP_SNP_TG_6484441_Lg11_00621_MAF20_1668684_exon1
19.935	LG11	RosBREEDSNP_SNP_TG_6688015_Lg11_01788_MAF40_61995_exon7
19.935	LG11	RosBREEDSNP_SNP_TC_7143110_Lg11_01483_MAF40_1679748_exon4
21.572	LG11	SNP_FB_0063326
21.65	LG11	SNP_FB_0063329
22.182	LG11	SNP_FB_0063325
22.182	LG11	SNP_FB_0063327
22.182	LG11	SNP_FB_0064020
22.182	LG11	SNP_FB_0064023
22.182	LG11	SNP_FB_0064308
22.182	LG11	SNP_FB_0842254
22.182	LG11	GDsnp00621
22.714	LG11	SNP_FB_1056407
22.714	LG11	SNP_FB_0645521
22.714	LG11	SNP_FB_1056406
24.889	LG11	SNP_FB_0064300
24.889	LG11	SNP_FB_0064302
24.889	LG11	SNP_FB_0064309
24.889	LG11	SNP_FB_0065012
24.889	LG11	SNP_FB_0065622
24.889	LG11	SNP_FB_0065631
24.889	LG11	RosBREEDSNP_SNP_GT_8694610_Lg11_00735_MAF30_1678736_exon1
25.953	LG11	SNP_FB_0065004
25.953	LG11	SNP_FB_0065019
25.953	LG11	SNP_FB_0065634
25.953	LG11	GDsnp00735
25.953	LG11	SNP_FB_0064988
25.953	LG11	SNP_FB_0065000
25.953	LG11	SNP_FB_0065643
25.953	LG11	RosBREEDSNP_SNP_GT_8691674_Lg11_00735_MAF50_358879_exon1
26.485	LG11	RosBREEDSNP_SNP_CT_8682607_Lg11_00735_MAF10_MDP0000880188_exon1
27.017	LG11	SNP_FB_0065872
27.017	LG11	SNP_FB_0065876
27.017	LG11	SNP_FB_0066483
27.017	LG11	SNP_FB_0066494
27.017	LG11	RosBREEDSNP_SNP_GA_9965260_Lg11_RosCOS3333_MAF30_MDP0000320465_exon1
27.017	LG11	SNP_FB_0065847
27.017	LG11	SNP_FB_0065849
27.017	LG11	SNP_FB_0065851
27.017	LG11	SNP_FB_0065857
27.017	LG11	SNP_FB_0066491
31.434	LG11	SNP_FB_0034812
31.434	LG11	SNP_FB_0067274
31.434	LG11	SNP_FB_0067281
31.434	LG11	SNP_FB_0067812
31.434	LG11	SNP_FB_0067823
31.434	LG11	SNP_FB_0067824
31.434	LG11	SNP_FB_0067825
31.434	LG11	SNP_FB_0067833
31.434	LG11	SNP_FB_1056718
31.434	LG11	SNP_FB_1056726
31.434	LG11	RosBREEDSNP_SNP_CA_10597805_Lg11_00254_MAF20_16913_exon1
31.434	LG11	RosBREEDSNP_SNP_TC_10600067_Lg11_00254_MAF30_876639_exon1
33.595	LG11	SNP_FB_0069361
33.595	LG11	SNP_FB_1056990
33.595	LG11	RosBREEDSNP_SNP_AG_12328377_Lg11_00441_MAF50_373309_exon3
33.595	LG11	RosBREEDSNP_SNP_CA_12352575_Lg11_00441_MAF30_1646884_exon1
33.595	LG11	SNP_FB_0067989
33.595	LG11	SNP_FB_0067993
33.595	LG11	SNP_FB_0067999
33.595	LG11	SNP_FB_0068004
33.595	LG11	SNP_FB_0068007
33.595	LG11	SNP_FB_0068398
33.595	LG11	SNP_FB_0069369
33.595	LG11	SNP_FB_1057011
33.595	LG11	SNP_FB_1057014
33.595	LG11	SNP_FB_1057021
33.595	LG11	RosBREEDSNP_SNP_TC_11309307_Lg11_00377_MAF20_1662030_exon1
33.595	LG11	RosBREEDSNP_SNP_TC_11312685_Lg11_00377_MAF30_155946_exon1
33.595	LG11	RosBREEDSNP_SNP_CT_11573565_Lg11_02309_MAF40_1662221_exon1
33.595	LG11	RosBREEDSNP_SNP_CT_11595996_Lg11_02309_MAF30_MDP0000296317_exon4
33.595	LG11	RosBREEDSNP_SNP_TG_11608827_Lg11_02309_MAF50_MDP0000296317_exon3
33.595	LG11	RosBREEDSNP_SNP_CT_11831569_Lg11_00037_MAF40_1656871_exon1
34.659	LG11	SNP_FB_0071391
35.169	LG11	SNP_FB_0075778
35.712	LG11	SNP_FB_0075427
35.712	LG11	SNP_FB_0075446
35.712	LG11	SNP_FB_0070266
35.712	LG11	SNP_FB_0069352
35.712	LG11	SNP_FB_0069354
35.712	LG11	SNP_FB_0069370
35.712	LG11	SNP_FB_0069376
35.712	LG11	SNP_FB_0070710
35.712	LG11	SNP_FB_0070718
35.712	LG11	SNP_FB_0070724
35.712	LG11	SNP_FB_0072000
35.712	LG11	SNP_FB_0844561
35.712	LG11	SNP_FB_1056904
35.712	LG11	SNP_FB_1056907
35.712	LG11	SNP_FB_1056909
35.712	LG11	SNP_FB_1056992
35.712	LG11	SNP_FB_1057003
35.712	LG11	SNP_FB_1057023
35.712	LG11	GDsnp00037
35.712	LG11	GDsnp00240
35.712	LG11	GDsnp00441
35.712	LG11	GDsnp02465
35.712	LG11	RosBREEDSNP_SNP_GA_11824111_Lg11_00037_MAF30_MDP0000213813_exon3
35.712	LG11	RosBREEDSNP_SNP_TG_12154333_Lg11_00240_MAF50_MDP0000682327_exon1
35.712	LG11	RosBREEDSNP_SNP_GT_12408600_Lg11_00441_MAF40_499823_exon1
37.84	LG11	SNP_FB_0072604
37.84	LG11	SNP_FB_0072612
37.84	LG11	SNP_FB_0193332
37.84	LG11	SNP_FB_0193335
37.84	LG11	SNP_FB_0845056
37.84	LG11	SNP_FB_0996803
37.84	LG11	SNP_FB_0078014
37.84	LG11	SNP_FB_0078328
37.84	LG11	SNP_FB_0081364
37.84	LG11	SNP_FB_0081976
37.84	LG11	SNP_FB_0083429
37.84	LG11	SNP_FB_0083448
37.84	LG11	SNP_FB_0083456
37.84	LG11	SNP_FB_0083833
37.84	LG11	SNP_FB_0083837
37.84	LG11	SNP_FB_0111925
37.84	LG11	SNP_FB_0195022
37.84	LG11	SNP_FB_0489517
37.84	LG11	SNP_FB_0725494
37.84	LG11	SNP_FB_0847958
37.84	LG11	SNP_FB_0996783
37.84	LG11	SNP_FB_0996804
37.84	LG11	SNP_FB_0996812
37.84	LG11	RosBREEDSNP_SNP_GA_23881186_Lg11_10010_MAF40_MDP0000208862_exon3
38.904	LG11	SNP_FB_0081117
38.904	LG11	SNP_FB_0076552
38.904	LG11	SNP_FB_0076561
38.904	LG11	SNP_FB_0076567
38.904	LG11	SNP_FB_0077291
38.904	LG11	SNP_FB_0077294
38.904	LG11	SNP_FB_0077750
38.904	LG11	SNP_FB_0077770
38.904	LG11	SNP_FB_0078684
38.904	LG11	SNP_FB_0078695
38.904	LG11	SNP_FB_1098464
38.904	LG11	SNP_FB_1098471
38.904	LG11	GDsnp01187
38.904	LG11	SNP_FB_0077774
38.904	LG11	SNP_FB_0077779
38.904	LG11	SNP_FB_0077786
39.968	LG11	SNP_FB_0077909
39.968	LG11	SNP_FB_0078000
39.968	LG11	SNP_FB_0078002
39.968	LG11	SNP_FB_0078003
39.968	LG11	SNP_FB_0078313
39.968	LG11	SNP_FB_0078768
39.968	LG11	SNP_FB_0078776
39.968	LG11	SNP_FB_0078779
39.968	LG11	SNP_FB_0081348
39.968	LG11	SNP_FB_0081965
39.968	LG11	SNP_FB_0081967
39.968	LG11	SNP_FB_0083301
39.968	LG11	SNP_FB_0083452
39.968	LG11	SNP_FB_0489265
39.968	LG11	SNP_FB_0654291
39.968	LG11	SNP_FB_0725496
39.968	LG11	SNP_FB_0725507
39.968	LG11	SNP_FB_0847269
39.968	LG11	SNP_FB_1085947
39.968	LG11	SNP_FB_1085951
39.968	LG11	GDsnp00743
39.968	LG11	GDsnp01878
39.968	LG11	GDsnp10010
39.968	LG11	SNP_FB_0077916
39.968	LG11	SNP_FB_0077930
39.968	LG11	SNP_FB_0077938
39.968	LG11	SNP_FB_0111911
39.968	LG11	SNP_FB_0488794
39.968	LG11	SNP_FB_0489266
39.968	LG11	SNP_FB_0855598
39.968	LG11	SNP_FB_0077913
39.968	LG11	SNP_FB_0078311
39.968	LG11	SNP_FB_0078778
39.968	LG11	SNP_FB_0081375
39.968	LG11	SNP_FB_0081952
39.968	LG11	SNP_FB_0081954
39.968	LG11	SNP_FB_0081979
39.968	LG11	SNP_FB_0081983
39.968	LG11	SNP_FB_0083299
39.968	LG11	SNP_FB_0083436
39.968	LG11	SNP_FB_0083446
39.968	LG11	SNP_FB_0083455
39.968	LG11	SNP_FB_0111923
39.968	LG11	SNP_FB_0488795
39.968	LG11	SNP_FB_0488798
39.968	LG11	SNP_FB_0488806
39.968	LG11	SNP_FB_0489260
39.968	LG11	SNP_FB_0489514
39.968	LG11	SNP_FB_0654293
39.968	LG11	SNP_FB_0855587
39.968	LG11	SNP_FB_0855591
39.968	LG11	SNP_FB_0855601
39.968	LG11	SNP_FB_1085936
39.968	LG11	RosBREEDSNP_SNP_TG_19378044_Lg11_01878_MAF20_1619166_exon2
39.968	LG11	RosBREEDSNP_SNP_CT_19384185_Lg11_01878_MAF20_MDP0000829038_exon1
39.968	LG11	RosBREEDSNP_SNP_AG_22723616_Lg11_00743_MAF40_MDP0000667660_exon3
39.968	LG11	RosBREEDSNP_SNP_TC_22729723_Lg11_00743_MAF40_MDP0000397218_exon1
39.968	LG11	RosBREEDSNP_SNP_GT_22759608_Lg11_00743_MAF20_1647599_exon3
41.032	LG11	SNP_FB_0083820
41.032	LG11	SNP_FB_0083830
41.032	LG11	SNP_FB_0077308
41.032	LG11	SNP_FB_0077309
41.032	LG11	SNP_FB_0081115
41.032	LG11	SNP_FB_0083839
41.032	LG11	SNP_FB_0085102
41.032	LG11	SNP_FB_0195023
41.032	LG11	SNP_FB_0488791
41.032	LG11	SNP_FB_0489251
41.032	LG11	SNP_FB_0489512
41.032	LG11	SNP_FB_0847944
41.032	LG11	SNP_FB_0848298
41.032	LG11	SNP_FB_0848306
41.032	LG11	SNP_FB_0996794
41.032	LG11	GDsnp00212
42.096	LG11	SNP_FB_0085425
42.096	LG11	SNP_FB_0085429
42.096	LG11	SNP_FB_0848270
42.096	LG11	SNP_FB_0848307
42.096	LG11	SNP_FB_1072883
42.096	LG11	SNP_FB_0848509
42.096	LG11	SNP_FB_1072865
42.096	LG11	SNP_FB_0083822
42.096	LG11	SNP_FB_0083829
42.096	LG11	SNP_FB_0084534
42.096	LG11	SNP_FB_0085092
42.096	LG11	SNP_FB_0085106
42.096	LG11	SNP_FB_0085424
42.096	LG11	SNP_FB_0087003
42.096	LG11	SNP_FB_0288672
42.096	LG11	SNP_FB_0288676
42.096	LG11	SNP_FB_0848258
43.16	LG11	SNP_FB_0086583
43.16	LG11	SNP_FB_0086586
43.16	LG11	RosBREEDSNP_SNP_GT_26026377_Lg11_01797_MAF50_7259_exon1
44.247	LG11	SNP_FB_0086598
44.247	LG11	SNP_FB_0086989
44.247	LG11	SNP_FB_0086996
44.247	LG11	SNP_FB_0087006
44.247	LG11	SNP_FB_0089189
44.247	LG11	SNP_FB_0089271
44.247	LG11	SNP_FB_0090676
44.247	LG11	SNP_FB_0090678
44.247	LG11	SNP_FB_0849815
44.247	LG11	SNP_FB_1017340
44.247	LG11	SNP_FB_1108431
44.247	LG11	SNP_FB_1108435
44.247	LG11	GDsnp01705
44.247	LG11	GDsnp01797
44.247	LG11	RosBREEDSNP_SNP_CA_28699805_Lg11_01705_MAF20_1640642_exon3
44.247	LG11	RosBREEDSNP_SNP_TG_28713809_Lg11_01705_MAF30_526450_exon1
45.335	LG11	SNP_FB_0089263
45.335	LG11	RosBREEDSNP_SNP_TC_26829691_Lg11_01361_MAF50_1663355_exon1
45.335	LG11	SNP_FB_0086596
45.335	LG11	SNP_FB_0087722
45.335	LG11	SNP_FB_0087723
45.335	LG11	SNP_FB_0087739
45.335	LG11	SNP_FB_0087917
45.335	LG11	SNP_FB_0087919
45.335	LG11	SNP_FB_0087920
45.335	LG11	SNP_FB_0087936
45.335	LG11	SNP_FB_0087944
45.335	LG11	SNP_FB_0089187
45.335	LG11	SNP_FB_0089188
45.335	LG11	SNP_FB_0089250
45.335	LG11	SNP_FB_0089266
45.335	LG11	SNP_FB_0706050
45.335	LG11	SNP_FB_0706064
45.335	LG11	SNP_FB_0849339
45.335	LG11	SNP_FB_0849822
45.335	LG11	SNP_FB_1017320
45.335	LG11	SNP_FB_1017322
45.335	LG11	SNP_FB_1017327
45.335	LG11	GDsnp01361
45.335	LG11	RosBREEDSNP_SNP_CT_26810795_Lg11_01361_MAF20_MDP0000180811_exon3
47.463	LG11	RosBREEDSNP_SNP_AG_30055645_Lg11_02351_MAF30_1677233_exon1
47.463	LG11	SNP_FB_0092266
47.463	LG11	SNP_FB_0227148
47.463	LG11	SNP_FB_0227162
47.463	LG11	SNP_FB_0850748
48.527	LG11	SNP_FB_0850158
48.527	LG11	SNP_FB_0092083
48.527	LG11	SNP_FB_0092573
48.527	LG11	SNP_FB_0092577
48.527	LG11	SNP_FB_0094426
48.527	LG11	SNP_FB_0094434
48.527	LG11	SNP_FB_0094449
48.527	LG11	SNP_FB_0226677
48.527	LG11	SNP_FB_0226678
48.527	LG11	SNP_FB_0226687
48.527	LG11	SNP_FB_1058256
50.751	LG11	SNP_FB_0089930
50.751	LG11	SNP_FB_0092079
50.751	LG11	SNP_FB_0092278
50.751	LG11	SNP_FB_0227149
50.751	LG11	SNP_FB_0850156
50.751	LG11	SNP_FB_1108418
50.751	LG11	SNP_FB_1108422
50.751	LG11	RosBREEDSNP_SNP_CT_29832087_Lg11_00662_MAF30_1642163_exon1
52.696	LG11	SNP_FB_0096440
52.696	LG11	GDsnp00566
52.976	LG11	SNP_FB_0094479
54.736	LG11	SNP_FB_0096734
54.736	LG11	SNP_FB_0096745
54.736	LG11	SNP_FB_0097096
54.736	LG11	SNP_FB_0097112
54.736	LG11	SNP_FB_0097115
54.736	LG11	SNP_FB_0097116
54.736	LG11	SNP_FB_0098370
54.736	LG11	SNP_FB_0098382
54.736	LG11	SNP_FB_0099345
54.736	LG11	SNP_FB_0216925
54.736	LG11	SNP_FB_0851593
57.524	LG11	RosBREEDSNP_SNP_CA_35954489_Lg11_RosCOS372_MAF30_1656289_exon3
57.524	LG11	RosBREEDSNP_SNP_AG_35958135_Lg11_RosCOS372_MAF20_725038_exon1
57.524	LG11	RosBREEDSNP_SNP_GA_35967392_Lg11_RosCOS372_MAF30_MDP0000675184_exon1
58.702	LG11	SNP_FB_0100854
58.906	LG11	RosBREEDSNP_SNP_TC_35803279_Lg11_00795_MAF50_MDP0000312201_exon1
59.725	LG11	SNP_FB_0852589
59.725	LG11	SNP_FB_0852596
59.725	LG11	RosBREEDSNP_SNP_AG_36008454_Lg11_RosCOS372_MAF40_1686532_exon1
59.725	LG11	RosBREEDSNP_SNP_TG_36011885_Lg11_RosCOS372_MAF40_459727_exon2
62.052	LG11	SNP_FB_0100849
63.566	LG11	SNP_FB_0852584
63.566	LG11	SNP_FB_0101336
63.566	LG11	SNP_FB_0101355
63.566	LG11	SNP_FB_0852907
63.566	LG11	SNP_FB_0852908
63.566	LG11	SNP_FB_0852911
63.566	LG11	SNP_FB_0852913
63.566	LG11	SNP_FB_0852923
63.566	LG11	RosBREEDSNP_SNP_CT_36931755_Lg11_RosCOS1511_MAF40_170567_exon1
63.566	LG11	RosBREEDSNP_SNP_TG_36938301_Lg11_RosCOS1511_MAF10_475601_exon1
63.566	LG11	RosBREEDSNP_SNP_GT_36946479_Lg11_RosCOS1511_MAF30_263380_exon1
63.566	LG11	RosBREEDSNP_SNP_TC_36949843_Lg11_RosCOS1511_MAF40_848539_exon1
65.767	LG11	SNP_FB_0103138
65.767	LG11	SNP_FB_0103141
65.767	LG11	SNP_FB_0103157
65.767	LG11	SNP_FB_0103160
65.767	LG11	SNP_FB_0104745
65.767	LG11	SNP_FB_0104752
65.767	LG11	SNP_FB_0104753
65.767	LG11	RosBREEDSNP_SNP_CT_37675625_Lg11_MDP0000258603_MAF30_MDP0000258603_exon19
65.767	LG11	RosBREEDSNP_SNP_GA_38694306_Lg11_01465_MAF40_MDP0000164488_exon2
66.843	LG11	RosBREEDSNP_SNP_GA_38742272_Lg11_01465_MAF50_1637810_exon2
67.262	LG11	SNP_FB_0852583
68.539	LG11	SNP_FB_0105088
68.539	LG11	SNP_FB_0105096
68.539	LG11	SNP_FB_0105100
68.539	LG11	SNP_FB_0105104
68.539	LG11	SNP_FB_0105122
72.889	LG11	SNP_FB_0105553
72.889	LG11	SNP_FB_0853704
77.24	LG11	SNP_FB_0106088
77.24	LG11	SNP_FB_0106095
77.24	LG11	SNP_FB_0106099
77.24	LG11	SNP_FB_0106108
77.24	LG11	SNP_FB_0106112
77.24	LG11	SNP_FB_0106133
77.24	LG11	SNP_FB_0106662
77.24	LG11	SNP_FB_0106666
77.24	LG11	SNP_FB_0106668
77.24	LG11	SNP_FB_0106671
77.24	LG11	SNP_FB_0106675
77.24	LG11	SNP_FB_0107061
77.24	LG11	SNP_FB_0107064
77.24	LG11	SNP_FB_0710915
77.24	LG11	SNP_FB_0710929
77.24	LG11	SNP_FB_0853817
77.24	LG11	SNP_FB_0853819
77.24	LG11	SNP_FB_0853820
77.24	LG11	SNP_FB_0853971
77.24	LG11	GDsnp00182
0	LG12	SNP_FB_0110887
0	LG12	SNP_FB_0110881
0	LG12	SNP_FB_0418374
1.064	LG12	SNP_FB_0855292
2.128	LG12	SNP_FB_0855299
2.128	LG12	SNP_FB_0855310
2.128	LG12	SNP_FB_0112258
2.128	LG12	SNP_FB_0111163
2.128	LG12	SNP_FB_0111352
2.128	LG12	SNP_FB_0855312
2.128	LG12	SNP_FB_0111348
2.128	LG12	SNP_FB_0111355
2.128	LG12	SNP_FB_0111369
2.128	LG12	SNP_FB_0111904
2.128	LG12	SNP_FB_0112238
2.128	LG12	SNP_FB_0112239
2.128	LG12	SNP_FB_0112837
2.128	LG12	SNP_FB_0112838
2.128	LG12	SNP_FB_0112839
2.128	LG12	SNP_FB_0113072
2.128	LG12	SNP_FB_0113077
2.128	LG12	SNP_FB_0113090
2.128	LG12	SNP_FB_0855293
2.128	LG12	SNP_FB_0855309
2.128	LG12	SNP_FB_0855318
2.128	LG12	SNP_FB_0855807
2.128	LG12	SNP_FB_0855929
2.128	LG12	SNP_FB_1045122
2.128	LG12	SNP_FB_1045123
2.128	LG12	SNP_FB_1045128
2.128	LG12	SNP_FB_1045136
2.128	LG12	GDsnp00430
2.128	LG12	RosBREEDSNP_SNP_GA_2343296_Lg12_262602__262602_exon2
2.128	LG12	RosBREEDSNP_SNP_GA_2970938_Lg12_RosCOS1934_MAF30_1681178_exon3
2.128	LG12	RosBREEDSNP_SNP_GA_2978136_Lg12_01615_MAF40_714673_exon1
2.128	LG12	RosBREEDSNP_SNP_AC_3025133_Lg12_01615_MAF30_MDP0000260981_exon1
2.128	LG12	RosBREEDSNP_SNP_GA_3506169_Lg12_01391_MAF50_491101_exon1
2.128	LG12	RosBREEDSNP_SNP_AG_3725831_Lg12_00430_MAF40_488031_exon2
4.686	LG12	SNP_FB_0113339
4.686	LG12	SNP_FB_0113340
4.686	LG12	SNP_FB_0113377
4.686	LG12	SNP_FB_0113378
4.686	LG12	SNP_FB_0114362
4.686	LG12	SNP_FB_0114363
4.686	LG12	SNP_FB_0114369
4.686	LG12	SNP_FB_0114795
4.686	LG12	SNP_FB_0114799
4.686	LG12	SNP_FB_0114810
4.686	LG12	SNP_FB_0114819
4.686	LG12	SNP_FB_0114822
4.686	LG12	SNP_FB_0856387
4.686	LG12	SNP_FB_0856389
4.686	LG12	SNP_FB_1059526
4.686	LG12	RosBREEDSNP_SNP_GA_4304933_Lg12_01690_MAF30_MDP0000294146_exon4
7.843	LG12	SNP_FB_0116519
7.843	LG12	SNP_FB_0116521
7.843	LG12	SNP_FB_0116525
7.843	LG12	SNP_FB_0116527
15.646	LG12	SNP_FB_0117741
15.646	LG12	SNP_FB_0250746
15.646	LG12	SNP_FB_0789346
15.646	LG12	SNP_FB_0117738
15.646	LG12	SNP_FB_0118326
15.646	LG12	SNP_FB_0134946
15.646	LG12	SNP_FB_0134949
15.646	LG12	SNP_FB_0134989
15.646	LG12	SNP_FB_0223619
15.646	LG12	SNP_FB_0223640
15.646	LG12	SNP_FB_0223654
15.646	LG12	SNP_FB_0250747
15.646	LG12	SNP_FB_0789349
15.646	LG12	SNP_FB_0789350
15.646	LG12	SNP_FB_0789367
15.646	LG12	SNP_FB_0789370
15.646	LG12	SNP_FB_0789387
15.646	LG12	SNP_FB_1044212
15.646	LG12	RosBREED_SNP_TC_7275449_Lg12
17.242	LG12	SNP_FB_0117748
17.242	LG12	SNP_FB_0117753
17.242	LG12	SNP_FB_0225586
17.242	LG12	SNP_FB_0225603
17.242	LG12	SNP_FB_0225605
18.838	LG12	SNP_FB_0118958
18.838	LG12	SNP_FB_0118966
18.838	LG12	SNP_FB_0118970
18.838	LG12	SNP_FB_0118976
18.838	LG12	SNP_FB_0225591
18.838	LG12	SNP_FB_0225610
18.838	LG12	SNP_FB_0225927
18.838	LG12	SNP_FB_0225931
18.838	LG12	SNP_FB_0225936
18.838	LG12	SNP_FB_0857162
18.838	LG12	SNP_FB_0857164
18.838	LG12	SNP_FB_0857165
18.838	LG12	SNP_FB_0857167
18.838	LG12	GDsnp01703
20.434	LG12	SNP_FB_0118475
20.434	LG12	SNP_FB_0118488
20.434	LG12	SNP_FB_0119337
20.434	LG12	SNP_FB_0119353
20.434	LG12	SNP_FB_0119357
20.434	LG12	SNP_FB_0119366
20.434	LG12	SNP_FB_0857216
20.434	LG12	RosBREEDSNP_SNP_AG_8802561_Lg12_02857_MAF20_1673259_exon1
20.434	LG12	RosBREEDSNP_SNP_AG_8810680_Lg12_02857_MAF40_MDP0000064909_exon1
20.434	LG12	RosBREEDSNP_SNP_TC_8821550_Lg12_02857_MAF30_528536_exon1
22.03	LG12	SNP_FB_0123463
22.03	LG12	SNP_FB_0124090
22.03	LG12	SNP_FB_0635633
22.03	LG12	SNP_FB_0858095
22.03	LG12	SNP_FB_0999931
22.03	LG12	SNP_FB_0999945
22.03	LG12	SNP_FB_0999953
22.03	LG12	RosBREEDSNP_SNP_GT_12543592_Lg12_MDP0000210506_MAF30_MDP0000210506_exon2
22.03	LG12	RosBREEDSNP_SNP_GA_12543616_Lg12_MDP0000210506_MAF20_MDP0000210506_exon2
23.094	LG12	SNP_FB_0121090
23.094	LG12	SNP_FB_0124934
23.094	LG12	SNP_FB_0124940
23.094	LG12	SNP_FB_0124942
23.094	LG12	SNP_FB_0124944
23.094	LG12	SNP_FB_0121053
23.094	LG12	SNP_FB_0121061
23.094	LG12	SNP_FB_0121064
23.094	LG12	SNP_FB_0121074
23.094	LG12	SNP_FB_0121089
23.094	LG12	GDsnp02814
25.27	LG12	SNP_FB_0127618
25.27	LG12	SNP_FB_0120075
25.27	LG12	SNP_FB_0120077
25.27	LG12	SNP_FB_0120082
25.27	LG12	SNP_FB_0120095
25.27	LG12	SNP_FB_0124095
25.27	LG12	SNP_FB_0124929
25.27	LG12	SNP_FB_0128307
25.27	LG12	SNP_FB_0128309
25.27	LG12	SNP_FB_0128315
25.27	LG12	GDsnp02053
25.27	LG12	RosBREEDSNP_SNP_AG_16343119_Lg12_01501_MAF30_MDP0000263610_exon2
25.27	LG12	RosBREEDSNP_SNP_TC_16355366_Lg12_01501_MAF30_384844_exon1
25.27	LG12	RosBREEDSNP_SNP_TC_9330075_Lg12_02053_MAF40_MDP0000321559_exon8
25.27	LG12	RosBREEDSNP_SNP_GA_9333311_Lg12_02053_MAF30_MDP0000321559_exon2
26.334	LG12	SNP_FB_0128823
26.334	LG12	SNP_FB_0128827
26.334	LG12	SNP_FB_0128851
26.334	LG12	SNP_FB_0131004
26.334	LG12	SNP_FB_0860466
26.334	LG12	SNP_FB_0127615
26.334	LG12	SNP_FB_0129369
26.334	LG12	SNP_FB_0129376
26.334	LG12	SNP_FB_0129398
26.334	LG12	SNP_FB_0130114
26.334	LG12	SNP_FB_0130131
26.334	LG12	SNP_FB_0130137
26.334	LG12	SNP_FB_0130997
26.334	LG12	SNP_FB_0131440
26.334	LG12	SNP_FB_0543540
26.334	LG12	SNP_FB_0859505
26.334	LG12	SNP_FB_0860436
26.334	LG12	SNP_FB_1060566
26.334	LG12	RosBREEDSNP_SNP_GT_16369231_Lg12_01501_MAF40_713285_exon1
26.334	LG12	RosBREEDSNP_SNP_CA_17347387_Lg12_01607_MAF30_270000_exon1
28.51	LG12	SNP_FB_0133552
28.51	LG12	SNP_FB_0133559
30.687	LG12	RosBREEDSNP_SNP_AG_21248954_Lg12_RosCOS1969_MAF20_1627732_exon7
32.864	LG12	SNP_FB_0082448
32.864	LG12	SNP_FB_0082462
32.864	LG12	SNP_FB_0082477
32.864	LG12	SNP_FB_0125386
32.864	LG12	SNP_FB_0125525
32.864	LG12	SNP_FB_0853221
38.324	LG12	SNP_FB_0131929
38.324	LG12	SNP_FB_0131938
38.324	LG12	SNP_FB_0860971
38.324	LG12	RosBREEDSNP_SNP_CA_19224299_Lg12_01555_MAF30_478053_exon1
38.324	LG12	RosBREEDSNP_SNP_TC_19244913_Lg12_01555_MAF30_1625574_exon4
39.599	LG12	SNP_FB_0133814
39.599	LG12	SNP_FB_0133815
39.599	LG12	SNP_FB_0133816
39.599	LG12	SNP_FB_0133829
39.599	LG12	SNP_FB_0955790
39.599	LG12	RosBREEDSNP_SNP_GA_21257957_Lg12_RosCOS1969_MAF40_MDP0000186861_exon3
39.599	LG12	RosBREEDSNP_SNP_AG_21264640_Lg12_RosCOS1969_MAF50_1660800_exon1
39.599	LG12	RosBREEDSNP_SNP_TG_21317748_Lg12_01426_MAF20_411066_exon1
40.873	LG12	SNP_FB_0134628
40.873	LG12	SNP_FB_0134629
40.873	LG12	SNP_FB_0134650
40.873	LG12	SNP_FB_0134656
40.873	LG12	SNP_FB_1060727
43.479	LG12	SNP_FB_0861603
43.479	LG12	SNP_FB_0861622
43.479	LG12	SNP_FB_0861630
43.479	LG12	RosBREEDSNP_SNP_CA_22652840_Lg12_01150_MAF40_713737_exon1
44.754	LG12	SNP_FB_0135442
44.754	LG12	SNP_FB_0135448
44.754	LG12	SNP_FB_0135452
44.754	LG12	SNP_FB_0135458
44.754	LG12	SNP_FB_0864451
46.028	LG12	SNP_FB_0135594
46.028	LG12	SNP_FB_0135603
46.028	LG12	SNP_FB_0135604
46.028	LG12	SNP_FB_0135591
46.028	LG12	SNP_FB_0135596
46.028	LG12	SNP_FB_0136411
46.028	LG12	SNP_FB_0139781
46.028	LG12	SNP_FB_0139788
46.028	LG12	SNP_FB_0861833
46.028	LG12	RosBREEDSNP_SNP_TG_23280662_Lg12_155506__155506_exon1
46.028	LG12	RosBREEDSNP_SNP_GA_23385635_Lg12_RosCOS3647_MAF20_MDP0000138764_exon2
46.028	LG12	RosBREEDSNP_SNP_TC_23391266_Lg12_RosCOS3647_MAF10_329736_exon1
46.028	LG12	RosBREEDSNP_SNP_AG_23400893_Lg12_RosCOS3647_MAF30_598916_exon1
47.092	LG12	SNP_FB_0136418
47.092	LG12	SNP_FB_0136425
47.092	LG12	SNP_FB_0862187
47.092	LG12	SNP_FB_0983188
47.092	LG12	RosBREEDSNP_SNP_CA_24006092_Lg12_01798_MAF20_1646274_exon1
49.826	LG12	SNP_FB_0137091
49.826	LG12	SNP_FB_0137094
49.826	LG12	SNP_FB_0137102
49.826	LG12	SNP_FB_0137116
49.826	LG12	SNP_FB_0742392
49.826	LG12	SNP_FB_0742396
52.559	LG12	SNP_FB_0140970
52.559	LG12	SNP_FB_0140971
52.559	LG12	SNP_FB_0140979
52.559	LG12	SNP_FB_0140991
52.559	LG12	SNP_FB_1091503
52.559	LG12	SNP_FB_0140790
52.559	LG12	SNP_FB_0140802
52.559	LG12	SNP_FB_1091498
52.559	LG12	RosBREEDSNP_SNP_CA_27168371_Lg12_00883_MAF30_1673732_exon1
53.091	LG12	SNP_FB_0140805
53.091	LG12	SNP_FB_0141468
53.091	LG12	SNP_FB_0141486
53.623	LG12	SNP_FB_0141444
53.623	LG12	SNP_FB_1108951
53.623	LG12	SNP_FB_0141482
54.127	LG12	SNP_FB_0140974
56.861	LG12	SNP_FB_0181906
56.861	LG12	SNP_FB_0181908
56.861	LG12	SNP_FB_0863682
56.861	LG12	SNP_FB_0142648
56.861	LG12	SNP_FB_0142651
56.861	LG12	SNP_FB_0142661
56.861	LG12	SNP_FB_0181913
56.861	LG12	SNP_FB_0181919
56.861	LG12	SNP_FB_0181929
56.861	LG12	SNP_FB_0181933
56.861	LG12	SNP_FB_0546096
56.861	LG12	RosBREEDSNP_SNP_TC_29037245_Lg12_00334_MAF10_1638105_exon1
56.861	LG12	RosBREEDSNP_SNP_AG_29040874_Lg12_00334_MAF20_1639988_exon1
56.861	LG12	RosBREEDSNP_SNP_TC_29053998_Lg12_00334_MAF20_MDP0000199776_exon3
56.861	LG12	RosBREEDSNP_SNP_CA_29070012_Lg12_00334_MAF30_MDP0000163756_exon2
56.861	LG12	RosBREEDSNP_SNP_AG_29098150_Lg12_00334_MAF10_1660126_exon1
59.456	LG12	SNP_FB_0143041
63.438	LG12	SNP_FB_0147250
63.438	LG12	SNP_FB_0147255
63.438	LG12	SNP_FB_0147256
63.438	LG12	SNP_FB_0147260
63.438	LG12	SNP_FB_0147267
63.438	LG12	SNP_FB_0865133
63.438	LG12	SNP_FB_1115969
63.438	LG12	SNP_FB_1115970
63.438	LG12	GDsnp01426
63.438	LG12	SNP_FB_0145022
63.438	LG12	SNP_FB_0145071
63.438	LG12	SNP_FB_0146178
63.438	LG12	SNP_FB_0146181
63.438	LG12	SNP_FB_0146183
63.438	LG12	SNP_FB_0146185
63.438	LG12	SNP_FB_0146191
63.438	LG12	SNP_FB_0146888
63.438	LG12	SNP_FB_0147249
63.438	LG12	SNP_FB_0147268
63.438	LG12	SNP_FB_0147906
63.438	LG12	SNP_FB_0147935
63.438	LG12	SNP_FB_0147940
63.438	LG12	SNP_FB_0147965
63.438	LG12	SNP_FB_0148922
63.438	LG12	SNP_FB_0148933
63.438	LG12	SNP_FB_0148935
63.438	LG12	SNP_FB_0864895
63.438	LG12	SNP_FB_0864896
63.438	LG12	SNP_FB_0865128
63.438	LG12	SNP_FB_0865132
63.438	LG12	SNP_FB_0865159
63.438	LG12	SNP_FB_0865863
63.438	LG12	SNP_FB_0865868
63.438	LG12	SNP_FB_0865893
63.438	LG12	SNP_FB_1061424
63.438	LG12	SNP_FB_1061426
63.438	LG12	SNP_FB_1061427
63.438	LG12	SNP_FB_1062028
63.438	LG12	SNP_FB_1115959
63.438	LG12	SNP_FB_1115961
63.438	LG12	GDsnp01420
63.438	LG12	RosBREEDSNP_SNP_AG_29723749_Lg12_00653_MAF50_MDP0000270851_exon3
63.438	LG12	RosBREEDSNP_SNP_GA_30657538_Lg12_00714_MAF20_MDP0000300196_exon1
63.438	LG12	RosBREEDSNP_SNP_TC_30684803_Lg12_00714_MAF40_1640508_exon1
63.438	LG12	RosBREEDSNP_SNP_CT_30691702_Lg12_00714_MAF40_8855_exon1
63.438	LG12	RosBREEDSNP_SNP_TC_31180930_Lg12_01759_MAF20_MDP0000864181_exon1
66.776	LG12	SNP_FB_0147881
66.776	LG12	SNP_FB_0147893
66.776	LG12	SNP_FB_0147896
66.776	LG12	SNP_FB_0147901
66.776	LG12	SNP_FB_0865864
66.776	LG12	GDsnp00641
66.776	LG12	SNP_FB_0865859
66.776	LG12	SNP_FB_0147969
66.776	LG12	SNP_FB_0147970
66.776	LG12	SNP_FB_0148274
66.776	LG12	SNP_FB_0865865
66.776	LG12	SNP_FB_1062032
66.776	LG12	RosBREEDSNP_SNP_TC_31584911_Lg12_00641_MAF10_548192_exon1
66.776	LG12	RosBREEDSNP_SNP_AC_31638697_Lg12_00641_MAF30_1625990_exon1
66.776	LG12	RosBREEDSNP_SNP_TC_32114913_Lg12_00762_MAF10_1662400_exon1
70.016	LG12	SNP_FB_0149402
70.016	LG12	SNP_FB_0149403
70.016	LG12	SNP_FB_0149400
70.016	LG12	SNP_FB_0149411
70.016	LG12	SNP_FB_0149412
70.016	LG12	GDsnp00362
70.016	LG12	RosBREEDSNP_SNP_GT_32469819_Lg12_00362_MAF40_45140_exon1
70.016	LG12	RosBREEDSNP_SNP_CA_32472396_Lg12_00362_MAF10_MDP0000200336_exon8
70.548	LG12	RosBREEDSNP_SNP_CT_33397489_Lg12_02848_MAF30_364065_exon2
71.08	LG12	SNP_FB_0150001
71.08	LG12	SNP_FB_0151264
71.08	LG12	SNP_FB_0866896
71.08	LG12	SNP_FB_0866918
71.08	LG12	RosBREEDSNP_SNP_CT_32711249_Lg12_00840_MAF20_573182_exon1
71.08	LG12	RosBREEDSNP_SNP_AG_33383602_Lg12_02848_MAF30_MDP0000230470_exon1
71.08	LG12	RosBREEDSNP_SNP_TC_33385879_Lg12_02848_MAF50_MDP0000230470_exon3
71.08	LG12	RosBREEDSNP_SNP_CT_32726730_Lg12_00840_MAF30_1647209_exon1
71.08	LG12	SNP_FB_0149417
71.08	LG12	SNP_FB_0149419
71.08	LG12	SNP_FB_0149985
71.08	LG12	SNP_FB_0150011
71.08	LG12	SNP_FB_0151258
71.08	LG12	SNP_FB_0151267
71.08	LG12	SNP_FB_0866635
71.08	LG12	SNP_FB_0866661
71.08	LG12	SNP_FB_0866745
71.08	LG12	SNP_FB_0866753
71.08	LG12	SNP_FB_0866897
71.08	LG12	SNP_FB_0866902
71.08	LG12	SNP_FB_0866910
71.08	LG12	SNP_FB_0866920
71.08	LG12	GDsnp00840
71.08	LG12	GDsnp02008
71.08	LG12	RosBREEDSNP_SNP_TC_32489536_Lg12_00362_MAF40_151627_exon1
71.08	LG12	RosBREEDSNP_SNP_TC_32759123_Lg12_00840_MAF50_MDP0000283401_exon2
71.08	LG12	RosBREEDSNP_SNP_GA_33388245_Lg12_02848_MAF20_63823_exon1
71.616	LG12	SNP_FB_0866747
73.645	LG12	SNP_FB_0867409
73.645	LG12	SNP_FB_0867411
77.55	LG12	SNP_FB_0153246
77.55	LG12	SNP_FB_0153826
77.55	LG12	SNP_FB_0153863
77.55	LG12	SNP_FB_0867539
77.55	LG12	SNP_FB_0867853
77.55	LG12	SNP_FB_0867854
77.55	LG12	SNP_FB_0867855
77.55	LG12	SNP_FB_0867878
77.55	LG12	SNP_FB_0867888
77.55	LG12	RosBREEDSNP_SNP_CT_34800048_Lg12_01874_MAF20_MDP0000247784_exon1
77.55	LG12	RosBREEDSNP_SNP_AC_34809522_Lg12_01874_MAF30_355036_exon2
77.55	LG12	RosBREEDSNP_SNP_GA_34815269_Lg12_01874_MAF20_1637225_exon2
77.55	LG12	RosBREEDSNP_SNP_TC_34822031_Lg12_01874_MAF40_MDP0000234336_exon1
77.55	LG12	RosBREEDSNP_SNP_CT_34921188_Lg12_01647_MAF20_827644_exon1
77.55	LG12	RosBREEDSNP_SNP_AG_34926642_Lg12_01647_MAF30_1639248_exon2
81.454	LG12	SNP_FB_0147890
81.454	LG12	SNP_FB_0154293
81.454	LG12	SNP_FB_0154726
81.454	LG12	SNP_FB_0154727
81.454	LG12	SNP_FB_0154733
81.454	LG12	SNP_FB_0154749
81.454	LG12	GDsnp01793
81.454	LG12	RosBREEDSNP_SNP_GT_35103565_Lg12_01665_MAF30_1636547_exon1
81.454	LG12	RosBREEDSNP_SNP_AG_35171763_Lg12_01665_MAF10_1643807_exon3
83.582	LG12	SNP_FB_0155355
83.582	LG12	RosBREEDSNP_SNP_AG_35612232_Lg12_01855_MAF30_1629962_exon5
83.582	LG12	RosBREEDSNP_SNP_CT_35615663_Lg12_01855_MAF20_1653033_exon2
83.582	LG12	RosBREEDSNP_SNP_GT_35721635_Lg12_00338_MAF30_987792_exon1
83.582	LG12	RosBREEDSNP_SNP_TG_35724634_Lg12_00338_MAF40_1672836_exon2
87.933	LG12	SNP_FB_0868345
87.933	LG12	SNP_FB_0868359
87.933	LG12	SNP_FB_0868360
87.933	LG12	SNP_FB_0868362
87.933	LG12	SNP_FB_1062550
87.933	LG12	SNP_FB_1062568
87.933	LG12	SNP_FB_1062571
87.933	LG12	SNP_FB_1062574
90.061	LG12	SNP_FB_0156087
90.061	LG12	SNP_FB_0868150
90.061	LG12	SNP_FB_0868163
90.061	LG12	SNP_FB_0868172
90.061	LG12	MdFT1
0	LG13	SNP_FB_0157703
0	LG13	SNP_FB_0157718
0	LG13	SNP_FB_0157730
0	LG13	RosBREEDSNP_SNP_GT_875526_Lg13_02018_MAF50_903475_exon1
2.326	LG13	SNP_FB_0156884
2.326	LG13	RosBREEDSNP_SNP_CT_357151_Lg13_00368_MAF20_243990_exon1
2.326	LG13	RosBREEDSNP_SNP_AG_371869_Lg13_00368_MAF40_577826_exon3
2.326	LG13	RosBREEDSNP_SNP_CT_41497_Lg13_snpEB124348_MAF40_460894_exon1
6.677	LG13	SNP_FB_0158484
6.677	LG13	SNP_FB_0158492
6.677	LG13	SNP_FB_0158497
6.677	LG13	SNP_FB_0158498
6.677	LG13	SNP_FB_0158500
6.677	LG13	SNP_FB_0158505
6.677	LG13	SNP_FB_0158523
6.677	LG13	SNP_FB_1062846
6.677	LG13	SNP_FB_1062848
6.677	LG13	SNP_FB_1062851
6.677	LG13	SNP_FB_1109352
6.677	LG13	SNP_FB_1109354
6.677	LG13	SNP_FB_1109360
6.677	LG13	SNP_FB_1109367
6.677	LG13	SNP_FB_1109370
6.677	LG13	GDsnp00279
6.677	LG13	GDsnp02018
6.677	LG13	RosBREEDSNP_SNP_GA_1140009_Lg13_00279_MAF50_933324_exon1
11.079	LG13	SNP_FB_0159295
11.079	LG13	SNP_FB_0159290
11.079	LG13	SNP_FB_0159271
11.079	LG13	SNP_FB_0159287
11.079	LG13	GDsnp01579
12.293	LG13	SNP_FB_0160149
12.293	LG13	SNP_FB_0160150
13.507	LG13	SNP_FB_0160781
13.507	LG13	SNP_FB_0160788
13.507	LG13	SNP_FB_0160790
13.507	LG13	SNP_FB_1063135
13.507	LG13	GDsnp00098
14.721	LG13	SNP_FB_0161441
14.721	LG13	SNP_FB_0161453
14.721	LG13	RosBREEDSNP_SNP_CT_2826288_Lg13_00195_MAF20_1623053_exon1
14.721	LG13	RosBREEDSNP_SNP_AC_2852846_Lg13_00195_MAF30_407880_exon1
17.203	LG13	GDsnp01742
19.685	LG13	SNP_FB_0162291
19.685	LG13	SNP_FB_1063445
19.685	LG13	SNP_FB_0160792
19.685	LG13	SNP_FB_0161442
19.685	LG13	SNP_FB_0161444
19.685	LG13	SNP_FB_0162288
19.685	LG13	SNP_FB_0162290
19.685	LG13	SNP_FB_0162295
19.685	LG13	SNP_FB_0163068
19.685	LG13	SNP_FB_0163076
19.685	LG13	SNP_FB_0163084
19.685	LG13	SNP_FB_0163090
19.685	LG13	SNP_FB_0163092
19.685	LG13	SNP_FB_0163858
19.685	LG13	SNP_FB_1063443
19.685	LG13	SNP_FB_1063447
19.685	LG13	SNP_FB_1063469
19.685	LG13	SNP_FB_1063477
19.685	LG13	SNP_FB_1109486
19.685	LG13	SNP_FB_1109489
19.685	LG13	SNP_FB_1109494
19.685	LG13	SNP_FB_1109505
19.685	LG13	SNP_FB_1109507
19.685	LG13	GDsnp00565
19.685	LG13	RosBREEDSNP_SNP_TC_2811025_Lg13_00195_MAF40_657508_exon1
19.685	LG13	RosBREEDSNP_SNP_CT_3770859_Lg13_00980_MAF30_22837_exon1
19.685	LG13	RosBREEDSNP_SNP_TC_3856174_Lg13_00565_MAF30_1667608_exon5
22.213	LG13	SNP_FB_0163862
26.091	LG13	SNP_FB_0164463
26.091	LG13	SNP_FB_0164464
26.091	LG13	RosBREEDSNP_SNP_CT_4574491_Lg13_RosCOS841_MAF20_1660629_exon1
27.327	LG13	SNP_FB_0166956
27.327	LG13	SNP_FB_0166015
27.327	LG13	SNP_FB_0163863
27.327	LG13	SNP_FB_0165636
27.327	LG13	SNP_FB_0165639
27.327	LG13	SNP_FB_0166004
27.327	LG13	SNP_FB_0166008
27.327	LG13	SNP_FB_0166011
27.327	LG13	SNP_FB_0166426
27.327	LG13	SNP_FB_0166446
27.327	LG13	SNP_FB_0166933
27.327	LG13	SNP_FB_0166953
27.327	LG13	RosBREEDSNP_SNP_TG_4566253_Lg13_RosCOS841_MAF10_1668737_exon1
27.327	LG13	RosBREEDSNP_SNP_AG_5611802_Lg13_RosCOS1918_MAF40_668899_exon1
27.327	LG13	RosBREEDSNP_SNP_GT_5621134_Lg13_RosCOS1918_MAF30_503424_exon2
27.327	LG13	RosBREEDSNP_SNP_GT_5624353_Lg13_RosCOS1918_MAF40_478996_exon3
27.327	LG13	RosBREEDSNP_SNP_CT_5659750_Lg13_RosCOS1918_MAF10_1658996_exon2
27.327	LG13	RosBREEDSNP_SNP_AG_6005626_Lg13_RosCOS2511_MAF40_MDP0000859856_exon1
27.327	LG13	RosBREEDSNP_SNP_GA_6017316_Lg13_RosCOS2511_MAF50_MDP0000834158_exon9
27.327	LG13	RosBREEDSNP_SNP_AC_6306413_Lg13_226059_MAF40_226059_exon2
27.327	LG13	RosBREEDSNP_SNP_AC_6306433_Lg13_226059_MAF30_226059_exon2
27.327	LG13	RosBREEDSNP_SNP_TC_6361679_Lg13_155673_MAF30_155673_exon2
27.327	LG13	RosBREEDSNP_SNP_AG_6361691_Lg13_155673_MAF30_155673_exon2
27.327	LG13	RosBREEDSNP_SNP_AG_6451182_Lg13_65890_MAF30_65890_exon1
27.327	LG13	RosBREEDSNP_SNP_AC_6451261_Lg13_65890_MAF20_65890_exon1
30.566	LG13	SNP_FB_0168217
30.566	LG13	SNP_FB_0168228
30.566	LG13	SNP_FB_0168749
30.566	LG13	SNP_FB_0168766
30.566	LG13	SNP_FB_1063545
30.566	LG13	RosBREEDSNP_SNP_TC_7167724_Lg13_00128_MAF40_422265_exon1
30.566	LG13	SNP_FB_0167428
30.566	LG13	SNP_FB_0167442
30.566	LG13	SNP_FB_0167851
30.566	LG13	SNP_FB_0167865
30.566	LG13	SNP_FB_0168208
30.566	LG13	SNP_FB_0168210
30.566	LG13	SNP_FB_0168230
30.566	LG13	SNP_FB_0168774
30.566	LG13	SNP_FB_0168842
30.566	LG13	SNP_FB_0168857
30.566	LG13	SNP_FB_0417000
30.566	LG13	SNP_FB_1063546
30.566	LG13	SNP_FB_1063547
30.566	LG13	RosBREEDSNP_SNP_AG_6926009_Lg13_166939_MAF30_166939_exon1
30.566	LG13	RosBREEDSNP_SNP_TC_7141897_Lg13_00128_MAF50_MDP0000846055_exon1
30.566	LG13	RosBREEDSNP_SNP_AG_7227021_Lg13_00128_MAF10_1629641_exon1
30.566	LG13	RosBREEDSNP_SNP_AG_7504565_Lg13_AT4_MAF10_870297_exon1
30.566	LG13	RosBREEDSNP_SNP_AG_7516440_Lg13_AT4_MAF30_1656251_exon1
30.566	LG13	RosBREEDSNP_SNP_GA_7588047_Lg13_02124_MAF20_1670374_exon2
30.566	LG13	RosBREEDSNP_SNP_AG_7590053_Lg13_02124_MAF40_161701_exon1
30.566	LG13	RosBREEDSNP_SNP_AC_7598269_Lg13_02124_MAF30_1659946_exon1
30.566	LG13	RosBREEDSNP_SNP_GT_7603135_Lg13_02124_MAF30_1667671_exon1
30.566	LG13	RosBREEDSNP_SNP_AG_7608807_Lg13_02124_MAF40_1660721_exon2
30.566	LG13	RosBREEDSNP_SNP_AC_7646132_Lg13_02124_MAF50_396799_exon1
31.63	LG13	SNP_FB_0168841
31.63	LG13	SNP_FB_0168858
31.63	LG13	SNP_FB_0168843
31.63	LG13	SNP_FB_0168845
31.63	LG13	SNP_FB_0656546
31.63	LG13	SNP_FB_0656555
32.694	LG13	SNP_FB_0169288
33.758	LG13	SNP_FB_0656544
33.758	LG13	SNP_FB_0656556
34.822	LG13	SNP_FB_0170390
34.822	LG13	SNP_FB_0170808
34.822	LG13	RosBREEDSNP_SNP_GA_8641735_Lg13_RosCOS2067_MAF40_764854_exon1
34.822	LG13	RosBREEDSNP_SNP_GA_8644507_Lg13_RosCOS2067_MAF50_680433_exon1
34.822	LG13	SNP_FB_0169762
34.822	LG13	SNP_FB_0169764
34.822	LG13	SNP_FB_0170322
34.822	LG13	SNP_FB_0170331
34.822	LG13	SNP_FB_0170335
34.822	LG13	SNP_FB_0170338
34.822	LG13	SNP_FB_0170391
34.822	LG13	SNP_FB_0170395
34.822	LG13	SNP_FB_0170397
34.822	LG13	SNP_FB_0170802
34.822	LG13	SNP_FB_0170803
34.822	LG13	SNP_FB_0171448
34.822	LG13	SNP_FB_0171578
34.822	LG13	SNP_FB_0171580
34.822	LG13	SNP_FB_0656543
34.822	LG13	SNP_FB_1063552
34.822	LG13	SNP_FB_1063559
34.822	LG13	RosBREEDSNP_SNP_CT_8619897_Lg13_RosCOS2067_MAF40_1650509_exon1
34.822	LG13	RosBREEDSNP_SNP_GA_8652481_Lg13_RosCOS2067_MAF20_1646188_exon2
34.822	LG13	RosBREEDSNP_SNP_AG_9958893_Lg13_01507_MAF50_MDP0000263189_exon1
34.822	LG13	RosBREEDSNP_SNP_GA_9987182_Lg13_01507_MAF40_MDP0000253201_exon3
34.822	LG13	RosBREEDSNP_SNP_TG_9993956_Lg13_01507_MAF50_509973_exon2
35.886	LG13	SNP_FB_0171446
35.886	LG13	SNP_FB_0171459
36.95	LG13	SNP_FB_0171576
39.125	LG13	SNP_FB_0172145
39.125	LG13	GDsnp01507
41.301	LG13	SNP_FB_0755309
41.301	LG13	SNP_FB_0172117
41.301	LG13	SNP_FB_0172119
41.301	LG13	SNP_FB_0172120
41.301	LG13	SNP_FB_0172146
41.301	LG13	SNP_FB_0172558
42.365	LG13	SNP_FB_0173098
42.365	LG13	SNP_FB_0173084
42.365	LG13	SNP_FB_0174614
42.365	LG13	SNP_FB_0174619
42.365	LG13	SNP_FB_0174625
42.365	LG13	SNP_FB_0175124
42.365	LG13	SNP_FB_0175653
42.365	LG13	SNP_FB_0178007
45.703	LG13	SNP_FB_0175652
45.703	LG13	GDsnp01776
45.703	LG13	SNP_FB_0872904
46.767	LG13	SNP_FB_0178074
46.767	LG13	SNP_FB_0180266
46.767	LG13	SNP_FB_0873957
46.767	LG13	SNP_FB_0874514
46.767	LG13	SNP_FB_0984687
46.767	LG13	SNP_FB_0176300
46.767	LG13	SNP_FB_0178089
46.767	LG13	SNP_FB_0175654
46.767	LG13	SNP_FB_0175657
46.767	LG13	SNP_FB_0176316
46.767	LG13	SNP_FB_0178008
46.767	LG13	SNP_FB_0178601
46.767	LG13	SNP_FB_0179399
46.767	LG13	RosBREEDSNP_SNP_AG_15693091_Lg13_snpMalD1_MAF40_MDP0000218060_exon1
47.299	LG13	SNP_FB_0176246
47.299	LG13	SNP_FB_0176248
47.299	LG13	SNP_FB_0176250
47.299	LG13	SNP_FB_0176281
47.299	LG13	SNP_FB_0176288
47.299	LG13	SNP_FB_0176305
47.299	LG13	SNP_FB_0178080
47.299	LG13	SNP_FB_0178084
47.299	LG13	SNP_FB_0178588
47.299	LG13	SNP_FB_0178611
47.299	LG13	SNP_FB_0178613
47.299	LG13	SNP_FB_0179384
47.299	LG13	SNP_FB_0179385
47.299	LG13	SNP_FB_0179410
47.299	LG13	SNP_FB_0179490
47.299	LG13	SNP_FB_0179496
47.299	LG13	SNP_FB_0179506
47.299	LG13	SNP_FB_0180668
47.299	LG13	SNP_FB_0180676
47.299	LG13	SNP_FB_0180683
47.299	LG13	SNP_FB_0180701
47.299	LG13	SNP_FB_0181274
47.299	LG13	SNP_FB_0181277
47.299	LG13	SNP_FB_0182710
47.299	LG13	SNP_FB_0183421
47.299	LG13	SNP_FB_0873946
47.299	LG13	SNP_FB_0873958
47.299	LG13	SNP_FB_0874521
47.299	LG13	SNP_FB_0874522
47.299	LG13	SNP_FB_0875076
47.299	LG13	SNP_FB_0875102
47.299	LG13	SNP_FB_0984682
47.299	LG13	GDsnp00890
47.299	LG13	GDsnp01704
47.299	LG13	snpMalD1
47.299	LG13	RosBREEDSNP_SNP_GA_16737064_Lg13_00890_MAF40_MDP0000715848_exon1
47.831	LG13	SNP_FB_0180677
47.831	LG13	SNP_FB_0181259
47.831	LG13	SNP_FB_0181260
47.831	LG13	SNP_FB_0181290
47.831	LG13	SNP_FB_1063850
47.831	LG13	SNP_FB_1063856
47.831	LG13	SNP_FB_0180706
47.831	LG13	SNP_FB_0183443
48.895	LG13	SNP_FB_0182725
48.895	LG13	GDsnp01844
48.895	LG13	SNP_FB_0875074
51.301	LG13	SNP_FB_0183945
51.301	LG13	SNP_FB_0183947
51.301	LG13	SNP_FB_0183948
51.301	LG13	SNP_FB_0183964
51.301	LG13	SNP_FB_0183966
51.301	LG13	SNP_FB_0184071
51.301	LG13	SNP_FB_0184073
51.301	LG13	SNP_FB_0184075
51.301	LG13	SNP_FB_0585451
51.301	LG13	GDsnp00902
52.795	LG13	SNP_FB_0188001
52.795	LG13	SNP_FB_0188003
52.795	LG13	SNP_FB_0188005
52.795	LG13	SNP_FB_0188007
52.795	LG13	SNP_FB_0188008
52.795	LG13	RosBREEDSNP_SNP_TG_21675582_Lg13_02069_MAF50_MDP0000210939_exon2
53.707	LG13	SNP_FB_0184834
53.707	LG13	SNP_FB_0184835
53.707	LG13	SNP_FB_0184845
53.707	LG13	SNP_FB_0184855
53.707	LG13	SNP_FB_0184866
53.707	LG13	SNP_FB_0186188
53.707	LG13	SNP_FB_0186189
53.707	LG13	SNP_FB_0186190
53.707	LG13	SNP_FB_0186191
53.707	LG13	SNP_FB_0186209
53.707	LG13	SNP_FB_0186215
53.707	LG13	SNP_FB_1072538
53.707	LG13	GDsnp00532
53.707	LG13	GDsnp01334
53.707	LG13	GDsnp02063
54.703	LG13	RosBREEDSNP_SNP_CT_21716536_Lg13_02069_MAF40_MDP0000262190_exon1
56.112	LG13	SNP_FB_0186817
56.112	LG13	SNP_FB_0187158
56.112	LG13	SNP_FB_0187183
56.61	LG13	SNP_FB_0759955
56.61	LG13	SNP_FB_0759957
56.61	LG13	SNP_FB_1109828
58.518	LG13	SNP_FB_0199150
58.518	LG13	SNP_FB_0195480
58.518	LG13	SNP_FB_0199147
58.518	LG13	SNP_FB_0199601
58.518	LG13	SNP_FB_0199852
58.518	LG13	SNP_FB_0879783
58.518	LG13	SNP_FB_0879784
58.518	LG13	RosBREEDSNP_SNP_TC_31050547_Lg13_01316_MAF40_864567_exon1
58.518	LG13	RosBREEDSNP_SNP_AG_31059344_Lg13_01316_MAF50_MDP0000841540_exon1
58.518	LG13	RosBREEDSNP_SNP_GA_31085738_Lg13_01316_MAF40_302615_exon1
58.518	LG13	RosBREEDSNP_SNP_CT_31089065_Lg13_01316_MAF30_44308_exon1
58.518	LG13	SNP_FB_0005457
58.518	LG13	SNP_FB_0005460
58.518	LG13	SNP_FB_0188000
58.518	LG13	SNP_FB_0190892
58.518	LG13	SNP_FB_0195485
58.518	LG13	SNP_FB_0195497
58.518	LG13	SNP_FB_0195506
58.518	LG13	SNP_FB_0195519
58.518	LG13	SNP_FB_0195737
58.518	LG13	SNP_FB_0195738
58.518	LG13	SNP_FB_0195744
58.518	LG13	SNP_FB_0196601
58.518	LG13	SNP_FB_0196606
58.518	LG13	SNP_FB_0196607
58.518	LG13	SNP_FB_0197233
58.518	LG13	SNP_FB_0198553
58.518	LG13	SNP_FB_0198572
58.518	LG13	SNP_FB_0198574
58.518	LG13	SNP_FB_0199146
58.518	LG13	SNP_FB_0199158
58.518	LG13	SNP_FB_0199161
58.518	LG13	SNP_FB_0199598
58.518	LG13	SNP_FB_0199599
58.518	LG13	SNP_FB_0199604
58.518	LG13	SNP_FB_0199612
58.518	LG13	SNP_FB_0199619
58.518	LG13	SNP_FB_0366875
58.518	LG13	SNP_FB_0571001
58.518	LG13	SNP_FB_0759952
58.518	LG13	SNP_FB_0806586
58.518	LG13	SNP_FB_0806594
58.518	LG13	SNP_FB_0902736
58.518	LG13	SNP_FB_0917911
58.518	LG13	SNP_FB_0917937
58.518	LG13	SNP_FB_0933501
58.518	LG13	SNP_FB_0933510
58.518	LG13	SNP_FB_0933513
58.518	LG13	SNP_FB_0933525
58.518	LG13	SNP_FB_0933530
58.518	LG13	SNP_FB_1109827
58.518	LG13	GDsnp01316
58.518	LG13	GDsnp01786
58.518	LG13	RosBREEDSNP_SNP_GT_23186788_Lg13_RosCOS979_MAF20_MDP0000292343_exon1
58.518	LG13	RosBREEDSNP_SNP_TC_27872911_Lg13_141172_MAF30_141172_exon2
58.518	LG13	RosBREEDSNP_SNP_AC_31057207_Lg13_01316_MAF20_883561_exon1
61.757	LG13	SNP_FB_0210831
61.757	LG13	SNP_FB_1075679
61.757	LG13	SNP_FB_0124503
61.757	LG13	SNP_FB_0124505
61.757	LG13	SNP_FB_0124506
61.757	LG13	SNP_FB_0188842
61.757	LG13	SNP_FB_0188856
61.757	LG13	SNP_FB_0204990
61.757	LG13	SNP_FB_0204991
61.757	LG13	SNP_FB_0204997
61.757	LG13	SNP_FB_0205009
61.757	LG13	SNP_FB_0205018
61.757	LG13	SNP_FB_0205534
61.757	LG13	SNP_FB_0205536
61.757	LG13	SNP_FB_0205543
61.757	LG13	SNP_FB_0208042
61.757	LG13	SNP_FB_0208044
61.757	LG13	SNP_FB_0208054
61.757	LG13	SNP_FB_0208065
61.757	LG13	SNP_FB_0208076
61.757	LG13	SNP_FB_0208080
61.757	LG13	SNP_FB_0208507
61.757	LG13	SNP_FB_0208508
61.757	LG13	SNP_FB_0208520
61.757	LG13	SNP_FB_0208524
61.757	LG13	SNP_FB_0208528
61.757	LG13	SNP_FB_0208534
61.757	LG13	SNP_FB_0209689
61.757	LG13	SNP_FB_0209690
61.757	LG13	SNP_FB_0209711
61.757	LG13	SNP_FB_0209712
61.757	LG13	SNP_FB_0210830
61.757	LG13	SNP_FB_0210859
61.757	LG13	SNP_FB_0210865
61.757	LG13	SNP_FB_0211719
61.757	LG13	SNP_FB_0367331
61.757	LG13	SNP_FB_0367677
61.757	LG13	SNP_FB_0481017
61.757	LG13	SNP_FB_0482830
61.757	LG13	SNP_FB_0482849
61.757	LG13	SNP_FB_0482859
61.757	LG13	SNP_FB_0789055
61.757	LG13	SNP_FB_0806468
61.757	LG13	SNP_FB_0806473
61.757	LG13	SNP_FB_0822194
61.757	LG13	SNP_FB_0822195
61.757	LG13	SNP_FB_0835207
61.757	LG13	SNP_FB_0835217
61.757	LG13	SNP_FB_0835223
61.757	LG13	SNP_FB_0877048
61.757	LG13	SNP_FB_0877061
61.757	LG13	SNP_FB_0877071
61.757	LG13	SNP_FB_0881259
61.757	LG13	SNP_FB_0881268
61.757	LG13	SNP_FB_0881270
61.757	LG13	SNP_FB_0902912
61.757	LG13	SNP_FB_0908445
61.757	LG13	SNP_FB_0908449
61.757	LG13	SNP_FB_0908450
61.757	LG13	SNP_FB_0908453
61.757	LG13	SNP_FB_1045533
61.757	LG13	SNP_FB_1065410
61.757	LG13	SNP_FB_1065411
61.757	LG13	SNP_FB_1065416
61.757	LG13	SNP_FB_1065724
61.757	LG13	SNP_FB_1065729
61.757	LG13	SNP_FB_1065730
61.757	LG13	SNP_FB_1065919
61.757	LG13	SNP_FB_1065933
61.757	LG13	SNP_FB_1075065
61.757	LG13	SNP_FB_1083811
61.757	LG13	SNP_FB_1109943
61.757	LG13	GDsnp01899
61.757	LG13	GDsnp02890
61.757	LG13	RosBREEDSNP_SNP_GA_34970499_Lg13_01899_MAF30_58118_exon1
61.757	LG13	RosBREED_SNP_AC_39662008_Lg13
0	LG14	SNP_FB_0212342
0	LG14	SNP_FB_0212348
0	LG14	SNP_FB_0212356
0	LG14	SNP_FB_0212417
0	LG14	SNP_FB_0212425
0	LG14	SNP_FB_0212679
0	LG14	SNP_FB_0212690
0	LG14	SNP_FB_0212691
0	LG14	SNP_FB_0212712
0	LG14	SNP_FB_0883713
0	LG14	RosBREEDSNP_SNP_CT_246638_Lg14_01888_MAF10_1621131_exon2
4.351	LG14	SNP_FB_0213683
4.351	LG14	SNP_FB_0213689
4.351	LG14	SNP_FB_0213692
4.351	LG14	SNP_FB_0213698
4.351	LG14	GDsnp01902
4.351	LG14	RosBREEDSNP_SNP_AG_612490_Lg14_AT2_MAF50_MDP0000793769_exon1
4.351	LG14	RosBREEDSNP_SNP_AC_623818_Lg14_AT2_MAF30_497164_exon1
4.351	LG14	RosBREEDSNP_SNP_AG_699123_Lg14_AT2_MAF50_1661905_exon1
4.351	LG14	RosBREEDSNP_SNP_AG_735528_Lg14_01902_MAF50_1631360_exon1
4.351	LG14	RosBREEDSNP_SNP_AG_738185_Lg14_01902_MAF40_1640651_exon1
4.351	LG14	RosBREEDSNP_SNP_CT_741541_Lg14_01902_MAF40_1634998_exon5
6.479	LG14	SNP_FB_0214492
6.479	LG14	SNP_FB_0214504
6.479	LG14	SNP_FB_0214691
6.479	LG14	SNP_FB_0214692
6.479	LG14	SNP_FB_0214693
6.479	LG14	SNP_FB_0214700
6.479	LG14	SNP_FB_0214704
6.479	LG14	SNP_FB_0214705
6.479	LG14	SNP_FB_1066383
6.479	LG14	SNP_FB_1066384
6.479	LG14	SNP_FB_1066406
6.479	LG14	RosBREEDSNP_SNP_GA_1102132_Lg14_00163_MAF20_MDP0000855720_exon1
[truncated: 4,753 more rows]

## Sheet: 12_I
cM	LG	Original_Locus_Name
0	LG1	SNP_FB_0417197
0	LG1	SNP_FB_0417208
0	LG1	SNP_FB_1049454
0	LG1	RosBREEDSNP_SNP_GA_3099492_Lg1_02894_MAF40_411283_exon1
2.224	LG1	SNP_FB_0418565
3.311	LG1	SNP_FB_0079679
3.311	LG1	SNP_FB_0079713
3.311	LG1	SNP_FB_0079717
3.311	LG1	SNP_FB_0079718
3.311	LG1	SNP_FB_0197405
3.311	LG1	SNP_FB_0197414
3.311	LG1	SNP_FB_0197433
3.311	LG1	SNP_FB_0197440
3.311	LG1	SNP_FB_0197737
3.311	LG1	SNP_FB_0197753
3.311	LG1	SNP_FB_0197759
3.311	LG1	SNP_FB_0313817
3.311	LG1	SNP_FB_0400909
3.311	LG1	SNP_FB_0400910
3.311	LG1	SNP_FB_0409675
3.311	LG1	SNP_FB_0409698
3.311	LG1	SNP_FB_0411211
3.311	LG1	SNP_FB_0411238
3.311	LG1	SNP_FB_0411240
3.311	LG1	SNP_FB_0411246
3.311	LG1	SNP_FB_0411306
3.311	LG1	SNP_FB_0411310
3.311	LG1	SNP_FB_0411409
3.311	LG1	SNP_FB_0411478
3.311	LG1	SNP_FB_0411479
3.311	LG1	SNP_FB_0411487
3.311	LG1	SNP_FB_0411491
3.311	LG1	SNP_FB_0411493
3.311	LG1	SNP_FB_0411698
3.311	LG1	SNP_FB_0415487
3.311	LG1	SNP_FB_0415504
3.311	LG1	SNP_FB_0415516
3.311	LG1	SNP_FB_0416997
3.311	LG1	SNP_FB_0417007
3.311	LG1	SNP_FB_0464008
3.311	LG1	SNP_FB_0464041
3.311	LG1	SNP_FB_0530052
3.311	LG1	SNP_FB_0530057
3.311	LG1	SNP_FB_0530061
3.311	LG1	SNP_FB_0530079
3.311	LG1	SNP_FB_0673800
3.311	LG1	SNP_FB_0673802
3.311	LG1	SNP_FB_0709599
3.311	LG1	SNP_FB_0764005
3.311	LG1	SNP_FB_0764006
3.311	LG1	SNP_FB_0764007
3.311	LG1	SNP_FB_0764008
3.311	LG1	SNP_FB_0764324
3.311	LG1	SNP_FB_0764346
3.311	LG1	SNP_FB_0938919
3.311	LG1	SNP_FB_0939067
3.311	LG1	SNP_FB_0953660
3.311	LG1	SNP_FB_1004093
3.311	LG1	SNP_FB_1021083
3.311	LG1	SNP_FB_1021087
3.311	LG1	SNP_FB_1021088
3.311	LG1	SNP_FB_1079904
3.311	LG1	SNP_FB_1079977
3.311	LG1	SNP_FB_1089798
3.311	LG1	SNP_FB_1089803
3.311	LG1	SNP_FB_1089809
3.311	LG1	SNP_FB_1099412
3.311	LG1	SNP_FB_1099420
3.311	LG1	SNP_FB_1099992
3.311	LG1	SNP_FB_1108208
3.311	LG1	SNP_FB_1111605
3.311	LG1	SNP_FB_1114720
3.311	LG1	SNP_FB_1114722
3.311	LG1	SNP_FB_1114742
3.311	LG1	GDsnp00152
3.311	LG1	GDsnp02428
3.311	LG1	RosBREEDSNP_SNP_AC_121548_Lg1_00288_MAF30_MDP0000151845_exon1
3.311	LG1	RosBREEDSNP_SNP_AC_180528_Lg1_00288_MAF40_302606_exon1
3.854	LG1	SNP_FB_0418589
4.398	LG1	SNP_FB_0417203
4.398	LG1	SNP_FB_0418562
4.398	LG1	SNP_FB_0418563
4.398	LG1	SNP_FB_0418576
4.398	LG1	GDsnp02580
4.398	LG1	RosBREEDSNP_SNP_TC_9351463_Lg1_00703_MAF20_MDP0000661406_exon4
8.995	LG1	SNP_FB_0448193
8.995	LG1	SNP_FB_0448220
8.995	LG1	RosBREEDSNP_SNP_TC_11532952_Lg1_01815_MAF50_1682832_exon5
11.243	LG1	GDsnp01815
11.243	LG1	RosBREEDSNP_SNP_AG_11503910_Lg1_01815_MAF40_1621735_exon8
13.49	LG1	SNP_FB_0419750
13.49	LG1	GDsnp00420
15.982	LG1	SNP_FB_0420896
15.982	LG1	SNP_FB_0937905
15.982	LG1	RosBREEDSNP_SNP_GA_13037789_Lg1_01494_MAF30_840712_exon1
18.087	LG1	SNP_FB_0420895
18.087	LG1	SNP_FB_0420898
18.087	LG1	SNP_FB_0420924
19.175	LG1	SNP_FB_0420063
19.175	LG1	SNP_FB_0937887
19.175	LG1	SNP_FB_0937902
19.175	LG1	RosBREEDSNP_SNP_TC_12382050_Lg1_02334_MAF40_MDP0000219571_exon3
19.175	LG1	RosBREEDSNP_SNP_GT_12392481_Lg1_02334_MAF40_1680740_exon1
23.622	LG1	SNP_FB_0420128
23.622	LG1	SNP_FB_0420129
23.622	LG1	SNP_FB_0420130
23.622	LG1	SNP_FB_0420150
23.622	LG1	SNP_FB_0420880
23.622	LG1	SNP_FB_0420884
23.622	LG1	SNP_FB_0420902
25.796	LG1	SNP_FB_0421614
25.796	LG1	SNP_FB_0421620
25.796	LG1	SNP_FB_0421635
25.796	LG1	SNP_FB_0421638
31.548	LG1	SNP_FB_0422075
31.548	LG1	SNP_FB_0422079
31.548	LG1	SNP_FB_0422081
31.548	LG1	SNP_FB_0941503
31.548	LG1	SNP_FB_0941531
35.226	LG1	SNP_FB_0942979
38.904	LG1	SNP_FB_0427470
38.904	LG1	SNP_FB_0428718
38.904	LG1	SNP_FB_0943679
38.904	LG1	RosBREEDSNP_SNP_AC_18695269_Lg1_00183_MAF20_MDP0000404072_exon1
40.038	LG1	SNP_FB_0428218
40.038	LG1	SNP_FB_0429181
41.581	LG1	SNP_FB_0429273
41.581	LG1	SNP_FB_0429988
46.428	LG1	SNP_FB_0430240
46.428	LG1	SNP_FB_0432792
46.428	LG1	SNP_FB_0433269
46.428	LG1	SNP_FB_0433278
46.428	LG1	SNP_FB_0433287
46.428	LG1	GDsnp00250
55.568	LG1	SNP_FB_0436483
55.568	LG1	SNP_FB_0436910
55.568	LG1	SNP_FB_0437669
55.568	LG1	SNP_FB_0439075
55.568	LG1	SNP_FB_0439076
55.568	LG1	SNP_FB_0945097
55.568	LG1	SNP_FB_0945099
55.568	LG1	SNP_FB_0945853
55.568	LG1	SNP_FB_0945907
55.568	LG1	SNP_FB_0945909
55.568	LG1	RosBREEDSNP_SNP_TG_26262680_Lg1_00674_MAF40_1669479_exon3
55.568	LG1	RosBREEDSNP_SNP_AG_27060614_Lg1_01693_MAF40_1665698_exon2
55.568	LG1	RosBREEDSNP_SNP_AG_27095198_Lg1_01693_MAF30_332314_exon1
55.568	LG1	RosBREEDSNP_SNP_TC_29167924_Lg1_10005_MAF30_MDP0000175063_exon5
58.611	LG1	SNP_FB_0441424
63.939	LG1	SNP_FB_0442481
63.939	LG1	SNP_FB_0442963
63.939	LG1	SNP_FB_0444691
63.939	LG1	SNP_FB_0445358
63.939	LG1	SNP_FB_0445938
63.939	LG1	SNP_FB_0445939
63.939	LG1	SNP_FB_0446921
63.939	LG1	SNP_FB_0447040
63.939	LG1	SNP_FB_0946989
63.939	LG1	SNP_FB_0947004
63.939	LG1	SNP_FB_0947613
63.939	LG1	SNP_FB_0947848
63.939	LG1	SNP_FB_0948090
63.939	LG1	SNP_FB_1082254
63.939	LG1	SNP_FB_1082423
63.939	LG1	RosBREEDSNP_SNP_CT_31736133_Lg1_325795_MAF50_325795_exon2
63.939	LG1	RosBREEDSNP_SNP_CT_33663934_Lg1_01371_MAF50_328159_exon1
63.939	LG1	RosBREEDSNP_SNP_AG_35192538_Lg1_00495_MAF30_MDP0000302199_exon5
63.939	LG1	RosBREEDSNP_SNP_TC_35195077_Lg1_00495_MAF20_MDP0000302199_exon8
63.939	LG1	RosBREEDSNP_SNP_CT_35199556_Lg1_00495_MAF20_1626251_exon1
63.939	LG1	RosBREEDSNP_SNP_AG_35422934_Lg1_02092_MAF20_7047_exon1
63.939	LG1	RosBREEDSNP_SNP_GA_35617576_Lg1_MDP0000950316_MAF20_MDP0000950316_exon3
63.939	LG1	RosBREEDSNP_SNP_CA_35939850_Lg1_12966_MAF20_12966_exon1
65.026	LG1	SNP_FB_0445936
65.026	LG1	SNP_FB_0446918
65.026	LG1	SNP_FB_0448114
65.026	LG1	SNP_FB_0947856
65.117	LG1	SNP_FB_0445931
65.117	LG1	SNP_FB_0447588
0	LG10	SNP_FB_0000010
0	LG10	SNP_FB_0000011
0	LG10	SNP_FB_0000044
0	LG10	SNP_FB_0000045
0	LG10	SNP_FB_0000517
0	LG10	SNP_FB_0000524
0	LG10	SNP_FB_0000529
0	LG10	SNP_FB_0000582
0	LG10	SNP_FB_0000882
0	LG10	SNP_FB_0000978
0	LG10	SNP_FB_0000981
0	LG10	SNP_FB_0000984
0	LG10	SNP_FB_0000988
0	LG10	SNP_FB_0000989
0	LG10	SNP_FB_0000993
0	LG10	SNP_FB_0000997
0	LG10	SNP_FB_0001462
0	LG10	SNP_FB_0001464
0	LG10	SNP_FB_0001465
0	LG10	SNP_FB_0001467
0	LG10	SNP_FB_0001475
0	LG10	SNP_FB_0001477
0	LG10	SNP_FB_0002632
0	LG10	SNP_FB_0216377
0	LG10	SNP_FB_0216378
0	LG10	SNP_FB_0216380
0	LG10	SNP_FB_0216486
0	LG10	SNP_FB_0216492
0	LG10	SNP_FB_0216512
0	LG10	SNP_FB_0824881
0	LG10	SNP_FB_0825056
0	LG10	SNP_FB_0825068
0	LG10	SNP_FB_0825197
0	LG10	SNP_FB_0825199
0	LG10	SNP_FB_0825201
0	LG10	SNP_FB_1052347
0	LG10	GDsnp00106
0	LG10	GDsnp01789
0	LG10	RosBREEDSNP_SNP_TC_1282648_Lg10_RosCOS2296_MAF30_MDP0000226508_exon1
0	LG10	RosBREEDSNP_SNP_TC_2484105_Lg10_01909_MAF50_1620158_exon4
0	LG10	RosBREEDSNP_SNP_GA_869972_Lg10_00106_MAF20_62978_exon1
0	LG10	Vd_DCA1_Gluca
1.087	LG10	SNP_FB_0002644
1.087	LG10	RosBREEDSNP_SNP_GT_2479664_Lg10_01909_MAF40_257666_exon1
1.631	LG10	SNP_FB_0002636
1.631	LG10	SNP_FB_0003114
1.631	LG10	SNP_FB_0004014
1.631	LG10	SNP_FB_0004016
1.631	LG10	SNP_FB_0004019
1.631	LG10	RosBREEDSNP_SNP_CT_3303962_Lg10_01947_MAF10_1627786_exon8
2.174	LG10	SNP_FB_0000533
2.174	LG10	SNP_FB_0825064
2.174	LG10	SNP_FB_0825437
2.174	LG10	SNP_FB_0825439
2.174	LG10	SNP_FB_0825447
2.174	LG10	GDsnp00839
2.174	LG10	RosBREEDSNP_SNP_GA_2563548_Lg10_00839_MAF30_MDP0000163138_exon1
3.261	LG10	SNP_FB_0003079
3.261	LG10	SNP_FB_0003096
3.261	LG10	SNP_FB_0003104
3.261	LG10	SNP_FB_0003106
3.261	LG10	SNP_FB_0003107
3.261	LG10	SNP_FB_0003490
3.261	LG10	SNP_FB_0003491
3.261	LG10	GDsnp01909
3.805	LG10	RosBREEDSNP_SNP_TC_2498716_Lg10_01909_MAF20_320920_exon1
4.349	LG10	SNP_FB_0004021
4.349	LG10	SNP_FB_0004037
4.349	LG10	SNP_FB_0004046
4.349	LG10	SNP_FB_0825590
4.349	LG10	RosBREEDSNP_SNP_GA_3285289_Lg10_01947_MAF30_MDP0000226451_exon3
4.349	LG10	RosBREEDSNP_SNP_TC_3332541_Lg10_01947_MAF50_327449_exon1
4.349	LG10	RosBREEDSNP_SNP_GT_3353551_Lg10_01947_MAF30_MDP0000950062_exon1
5.436	LG10	SNP_FB_0004023
5.436	LG10	SNP_FB_0005008
5.436	LG10	RosBREEDSNP_SNP_CT_4034839_Lg10_01810_MAF40_460310_exon1
5.436	LG10	RosBREEDSNP_SNP_CT_4041727_Lg10_01810_MAF50_1646123_exon1
7.143	LG10	SNP_FB_0005003
7.143	LG10	SNP_FB_0014555
7.143	LG10	SNP_FB_0016712
7.143	LG10	SNP_FB_1106440
7.143	LG10	RosBREEDSNP_SNP_CT_4032707_Lg10_01810_MAF30_483396_exon2
7.143	LG10	RosBREEDSNP_SNP_CT_9480406_Lg10_00875_MAF30_268401_exon1
8.85	LG10	SNP_FB_0008614
8.85	LG10	SNP_FB_0008635
8.85	LG10	SNP_FB_0008637
8.85	LG10	SNP_FB_0009212
8.85	LG10	SNP_FB_0009218
8.85	LG10	SNP_FB_0009219
8.85	LG10	SNP_FB_0009256
8.85	LG10	SNP_FB_0009753
8.85	LG10	SNP_FB_0009773
8.85	LG10	SNP_FB_0016721
8.85	LG10	SNP_FB_0826633
8.85	LG10	SNP_FB_0826641
8.85	LG10	SNP_FB_0839802
8.85	LG10	SNP_FB_1052759
8.85	LG10	GDsnp02051
8.85	LG10	RosBREEDSNP_SNP_CT_10712688_Lg10_01867_MAF20_547051_exon1
8.85	LG10	RosBREEDSNP_SNP_CT_7121587_Lg10_02051_MAF30_MDP0000599316_exon1
8.85	LG10	RosBREEDSNP_SNP_TG_7135490_Lg10_02051_MAF30_193794_exon1
8.85	LG10	RosBREEDSNP_SNP_TG_7167616_Lg10_02051_MAF40_1633843_exon1
9.937	LG10	SNP_FB_0010475
9.937	LG10	SNP_FB_0716936
12.161	LG10	SNP_FB_0014725
12.161	LG10	SNP_FB_0014738
12.161	LG10	SNP_FB_0015674
12.161	LG10	SNP_FB_0015689
12.161	LG10	SNP_FB_0015893
12.161	LG10	SNP_FB_0016473
12.161	LG10	SNP_FB_0017217
12.161	LG10	SNP_FB_0121825
12.161	LG10	SNP_FB_0121827
12.161	LG10	SNP_FB_0122469
12.161	LG10	SNP_FB_0122473
12.161	LG10	SNP_FB_0726964
12.161	LG10	SNP_FB_0726979
12.161	LG10	SNP_FB_0727256
12.161	LG10	SNP_FB_0727268
12.161	LG10	SNP_FB_0727275
12.161	LG10	SNP_FB_1023002
12.161	LG10	SNP_FB_1023458
12.161	LG10	SNP_FB_1100846
12.161	LG10	SNP_FB_1100862
12.161	LG10	RosBREEDSNP_SNP_AG_10765940_Lg10_01867_MAF50_246782_exon2
12.161	LG10	RosBREEDSNP_SNP_TG_12055755_Lg10_RosCOS2353_MAF50_1665006_exon5
12.161	LG10	RosBREEDSNP_SNP_GA_13016569_Lg10_RosCOS724_MAF30_1620203_exon3
12.161	LG10	RosBREEDSNP_SNP_AG_13033111_Lg10_RosCOS724_MAF40_MDP0000193868_exon3
13.248	LG10	SNP_FB_0829833
14.335	LG10	SNP_FB_0015895
14.335	LG10	SNP_FB_0015921
14.335	LG10	RosBREEDSNP_SNP_TC_12433407_Lg10_00176_MAF20_1629673_exon1
14.36	LG10	SNP_FB_0013184
14.36	LG10	SNP_FB_0014531
14.36	LG10	SNP_FB_0014567
14.36	LG10	SNP_FB_0014728
14.36	LG10	SNP_FB_0014747
14.36	LG10	SNP_FB_0017215
14.36	LG10	SNP_FB_0122452
14.36	LG10	SNP_FB_0829841
14.36	LG10	SNP_FB_1052855
14.36	LG10	SNP_FB_1052860
14.36	LG10	SNP_FB_1052863
14.36	LG10	RosBREEDSNP_SNP_TC_9629001_Lg10_MDP0000375685__MDP0000375685_exon1
14.36	LG10	RosBREEDSNP_SNP_TC_9629310_Lg10_MDP0000375685__MDP0000375685_exon1
16.559	LG10	SNP_FB_0013167
16.559	LG10	SNP_FB_0685103
16.559	LG10	SNP_FB_0685122
16.559	LG10	SNP_FB_1052854
17.102	LG10	SNP_FB_0013175
17.102	LG10	SNP_FB_0805702
17.102	LG10	SNP_FB_0805708
17.102	LG10	SNP_FB_0805709
17.102	LG10	SNP_FB_0805710
17.102	LG10	SNP_FB_0805743
17.102	LG10	SNP_FB_0890021
17.102	LG10	SNP_FB_1048045
17.102	LG10	SNP_FB_1048060
17.102	LG10	SNP_FB_1052858
17.646	LG10	SNP_FB_0012361
17.646	LG10	SNP_FB_0012368
17.646	LG10	SNP_FB_0013159
17.646	LG10	GDsnp00260
17.646	LG10	RosBREEDSNP_SNP_TC_8508757_Lg10_00260_MAF50_MDP0000289540_exon1
19.87	LG10	SNP_FB_0235541
19.87	LG10	SNP_FB_0235546
20.957	LG10	SNP_FB_0018986
20.957	LG10	SNP_FB_0018991
20.957	LG10	SNP_FB_0018992
20.957	LG10	SNP_FB_0018994
20.957	LG10	SNP_FB_0134225
20.957	LG10	SNP_FB_1067946
20.957	LG10	GDsnp01267
20.957	LG10	RosBREEDSNP_SNP_GA_14673668_Lg10_01267_MAF10_10639_exon1
20.957	LG10	RosBREEDSNP_SNP_AC_14684226_Lg10_01267_MAF10_2640_exon1
20.957	LG10	RosBREEDSNP_SNP_AG_14712598_Lg10_01267_MAF50_MDP0000193638_exon3
23.572	LG10	SNP_FB_0021350
23.572	LG10	GDsnp00015
24.763	LG10	SNP_FB_0022000
24.763	LG10	SNP_FB_0022001
26.623	LG10	SNP_FB_0022301
26.623	LG10	SNP_FB_0022314
26.623	LG10	RosBREEDSNP_SNP_AC_16718103_Lg10_01710_MAF50_20584_exon1
26.623	LG10	RosBREEDSNP_SNP_AG_16726719_Lg10_01710_MAF40_1666563_exon2
26.623	LG10	RosBREEDSNP_SNP_CT_16729529_Lg10_01710_MAF40_703557_exon1
26.623	LG10	RosBREEDSNP_SNP_TC_17036268_Lg10_02009_MAF30_1683116_exon1
28.484	LG10	SNP_FB_0023486
28.484	LG10	SNP_FB_0023491
28.484	LG10	SNP_FB_0023495
28.484	LG10	RosBREEDSNP_SNP_CT_17892578_Lg10_02252_MAF20_MDP0000300397_exon2
28.484	LG10	RosBREEDSNP_SNP_AG_18475950_Lg10_01832_MAF20_546977_exon1
28.921	LG10	SNP_FB_0022313
28.921	LG10	SNP_FB_0023034
28.921	LG10	SNP_FB_0296219
28.921	LG10	GDsnp02009
28.921	LG10	RosBREEDSNP_SNP_AG_16680919_Lg10_01710_MAF30_MDP0000226923_exon1
31.536	LG10	SNP_FB_0023484
31.536	LG10	SNP_FB_0023485
31.536	LG10	SNP_FB_0023488
31.536	LG10	SNP_FB_0024056
31.536	LG10	SNP_FB_0024065
31.536	LG10	SNP_FB_0024079
31.536	LG10	SNP_FB_0024602
31.536	LG10	SNP_FB_0024620
31.536	LG10	SNP_FB_0024628
31.536	LG10	SNP_FB_0025075
31.536	LG10	SNP_FB_0025080
31.536	LG10	SNP_FB_0025095
31.536	LG10	SNP_FB_0026048
31.536	LG10	SNP_FB_0026052
31.536	LG10	SNP_FB_0026055
31.536	LG10	SNP_FB_0027053
31.536	LG10	SNP_FB_0027472
31.536	LG10	SNP_FB_0027507
31.536	LG10	SNP_FB_0831315
31.536	LG10	SNP_FB_0831317
31.536	LG10	GDsnp01832
31.536	LG10	RosBREEDSNP_SNP_AC_17894779_Lg10_02252_MAF50_1673029_exon1
31.536	LG10	RosBREEDSNP_SNP_AG_19497678_Lg10_02183_MAF50_MDP0000552413_exon1
31.536	LG10	RosBREEDSNP_SNP_AG_19503429_Lg10_02183_MAF40_MDP0000281166_exon5
32.29	LG10	SNP_FB_0027504
34.151	LG10	SNP_FB_0028109
34.151	LG10	SNP_FB_0028116
34.151	LG10	SNP_FB_0028123
34.151	LG10	SNP_FB_0028128
34.151	LG10	SNP_FB_0028767
34.151	LG10	SNP_FB_0028768
34.151	LG10	SNP_FB_0028771
34.151	LG10	SNP_FB_0028781
34.151	LG10	SNP_FB_0029595
34.151	LG10	SNP_FB_0029596
34.151	LG10	SNP_FB_0029622
34.151	LG10	SNP_FB_0832349
34.151	LG10	SNP_FB_0832361
34.151	LG10	SNP_FB_0832819
34.151	LG10	FEM_cg_14
34.151	LG10	FEM_cg_19
34.151	LG10	FEM_cg_19-bis
34.151	LG10	GDsnp00869
34.151	LG10	RosBREEDSNP_SNP_GT_20058117_Lg10_00869_MAF40_1652486_exon1
34.151	LG10	RosBREEDSNP_SNP_AG_20810437_Lg10_PG_MAF30_316307_exon1
36.325	LG10	SNP_FB_0007375
36.325	LG10	SNP_FB_0007388
36.325	LG10	SNP_FB_0031455
36.325	LG10	SNP_FB_0033011
36.325	LG10	SNP_FB_0036757
36.325	LG10	SNP_FB_0832999
36.325	LG10	GDsnp01264
36.705	LG10	SNP_FB_0030895
37.412	LG10	SNP_FB_0031578
37.412	LG10	RosBREEDSNP_SNP_GA_22571534_Lg10_RosCOS139_MAF50_1647758_exon3
38.499	LG10	SNP_FB_0033445
38.499	LG10	SNP_FB_0033462
38.499	LG10	SNP_FB_0033468
39.611	LG10	SNP_FB_0007383
39.611	LG10	SNP_FB_0032556
39.611	LG10	SNP_FB_0032576
39.611	LG10	SNP_FB_0032577
39.611	LG10	SNP_FB_0032582
39.611	LG10	SNP_FB_0034087
39.611	LG10	SNP_FB_0036154
39.611	LG10	SNP_FB_0037831
39.611	LG10	SNP_FB_0037836
39.611	LG10	SNP_FB_0037844
39.611	LG10	SNP_FB_0101347
39.611	LG10	SNP_FB_0833948
39.611	LG10	SNP_FB_0956867
39.611	LG10	RosBREEDSNP_SNP_TC_22513868_Lg10_RosCOS139_MAF30_1647136_exon1
39.611	LG10	RosBREEDSNP_SNP_AG_22521117_Lg10_RosCOS139_MAF40_201986_exon1
39.611	LG10	RosBREEDSNP_SNP_GA_23270798_Lg10_RosCOS1786_MAF50_1631898_exon1
39.611	LG10	RosBREEDSNP_SNP_GT_23275647_Lg10_RosCOS1786_MAF10_544049_exon1
39.611	LG10	RosBREEDSNP_SNP_TC_23285470_Lg10_RosCOS1786_MAF30_1646669_exon4
39.611	LG10	RosBREEDSNP_SNP_TC_23908228_Lg10_RosCOS2910_MAF20_MDP0000186156_exon8
39.611	LG10	RosBREEDSNP_SNP_AG_23955045_Lg10_RosCOS2910_MAF10_524469_exon2
39.611	LG10	RosBREEDSNP_SNP_GT_24273907_Lg10_RosCOS3104_MAF50_1653415_exon2
40.723	LG10	SNP_FB_0034085
40.723	LG10	SNP_FB_0034098
40.723	LG10	SNP_FB_0035181
40.723	LG10	SNP_FB_0035187
40.723	LG10	SNP_FB_0035199
40.723	LG10	SNP_FB_0833930
40.723	LG10	SNP_FB_0833943
40.723	LG10	RosBREEDSNP_SNP_AG_24294786_Lg10_RosCOS3104_MAF30_1641181_exon2
40.723	LG10	RosBREEDSNP_SNP_AG_25683350_Lg10_213161_MAF10_213161_exon1
40.723	LG10	RosBREEDSNP_SNP_TC_26516335_Lg10_00971_MAF20_MDP0000204582_exon5
40.723	LG10	RosBREEDSNP_SNP_TG_26518569_Lg10_00971_MAF20_MDP0000204582_exon3
40.723	LG10	RosBREEDSNP_SNP_AG_26549234_Lg10_00971_MAF10_MDP0000296383_exon3
41.81	LG10	SNP_FB_0036760
41.81	LG10	RosBREEDSNP_SNP_TG_26612165_Lg10_00812_MAF20_1662323_exon1
41.81	LG10	RosBREEDSNP_SNP_AG_26614519_Lg10_00812_MAF30_1647399_exon1
41.81	LG10	RosBREEDSNP_SNP_AC_26616826_Lg10_00812_MAF30_408812_exon1
41.81	LG10	RosBREEDSNP_SNP_GT_26641840_Lg10_00812_MAF50_MDP0000280037_exon1
42.354	LG10	SNP_FB_0037837
42.897	LG10	SNP_FB_0037842
42.897	LG10	GDsnp00812
42.897	LG10	RosBREEDSNP_SNP_CT_25259266_Lg10_01264_MAF20_MDP0000175037_exon1
42.897	LG10	RosBREEDSNP_SNP_CT_27656951_Lg10_268464__268464_exon1
45.071	LG10	SNP_FB_0038514
45.071	LG10	SNP_FB_0038518
45.071	LG10	SNP_FB_0038520
45.071	LG10	SNP_FB_0834908
45.071	LG10	GDsnp00971
47.246	LG10	CONS61
47.246	LG10	SNP_FB_0039053
47.246	LG10	SNP_FB_0039064
47.246	LG10	SNP_FB_0039071
47.246	LG10	SNP_FB_0039680
47.246	LG10	SNP_FB_0039700
47.246	LG10	SNP_FB_0039713
47.246	LG10	SNP_FB_0040123
47.246	LG10	SNP_FB_0040125
47.246	LG10	SNP_FB_0605818
47.246	LG10	SNP_FB_0605824
47.246	LG10	SNP_FB_0605829
47.246	LG10	SNP_FB_0835174
47.246	LG10	SNP_FB_0835176
47.246	LG10	SNP_FB_0835177
47.246	LG10	GDsnp00257
47.246	LG10	RosBREEDSNP_SNP_TG_28610777_Lg10_CONS61_MAF10_1659422_exon7
47.246	LG10	RosBREEDSNP_SNP_CT_28632998_Lg10_CONS61_MAF50_412419_exon1
47.246	LG10	RosBREEDSNP_SNP_CA_29020445_Lg10_01570_MAF40_MDP0000131641_exon2
47.246	LG10	RosBREEDSNP_SNP_CT_29044684_Lg10_01570_MAF30_1643794_exon1
47.246	LG10	RosBREEDSNP_SNP_AG_29213640_Lg10_138979_MAF20_138979_exon2
47.246	LG10	RosBREEDSNP_SNP_CT_29213692_Lg10_138979_MAF30_138979_exon2
47.246	LG10	RosBREEDSNP_SNP_AG_36033314_Lg10_186429_MAF40_186429_exon1
48.536	LG10	SNP_FB_0040411
49.282	LG10	SNP_FB_0039065
54.075	LG10	SNP_FB_0040406
54.075	LG10	SNP_FB_0040410
54.075	LG10	SNP_FB_0040418
54.075	LG10	SNP_FB_0040423
54.075	LG10	SNP_FB_0040425
54.075	LG10	SNP_FB_0041568
54.075	LG10	SNP_FB_0041570
54.075	LG10	SNP_FB_0041573
54.075	LG10	SNP_FB_0041574
54.075	LG10	SNP_FB_0042076
54.075	LG10	SNP_FB_0042078
54.075	LG10	SNP_FB_0042083
54.075	LG10	SNP_FB_0042577
54.075	LG10	SNP_FB_0042578
54.075	LG10	SNP_FB_0042584
54.075	LG10	SNP_FB_0042597
54.075	LG10	SNP_FB_0042598
54.075	LG10	SNP_FB_0043324
54.075	LG10	SNP_FB_0044414
54.075	LG10	SNP_FB_0044418
54.075	LG10	SNP_FB_0044430
54.075	LG10	SNP_FB_0045153
54.075	LG10	SNP_FB_0045154
54.075	LG10	SNP_FB_0045158
54.075	LG10	SNP_FB_0605151
54.075	LG10	SNP_FB_0605153
54.075	LG10	GDsnp00099
54.075	LG10	GDsnp01908
54.075	LG10	RosBREED_SNP_TC_30595771_Lg10
54.075	LG10	RosBREEDSNP_SNP_TC_31238010_Lg10_01908_MAF20_MDP0000222736_exon5
54.075	LG10	RosBREEDSNP_SNP_GA_31279293_Lg10_01908_MAF40_689898_exon1
54.075	LG10	RosBREEDSNP_SNP_AG_31295437_Lg10_01961_MAF30_98208_exon1
54.075	LG10	RosBREEDSNP_SNP_CT_31299431_Lg10_01961_MAF20_220114_exon1
54.075	LG10	RosBREEDSNP_SNP_TC_32157764_Lg10_257441__257441_exon2
54.075	LG10	RosBREEDSNP_SNP_AG_32730568_Lg10_RosCOS3231_MAF50_492103_exon1
55.598	LG10	RosBREEDSNP_SNP_AC_31320811_Lg10_01961_MAF50_MDP0000256011_exon1
57.873	LG10	SNP_FB_0045914
57.873	LG10	SNP_FB_0045926
61.672	LG10	SNP_FB_0046460
61.672	LG10	SNP_FB_0048102
61.672	LG10	SNP_FB_0048104
61.672	LG10	SNP_FB_0048108
61.672	LG10	SNP_FB_0049844
61.672	LG10	SNP_FB_0049850
61.672	LG10	SNP_FB_0049851
61.672	LG10	SNP_FB_0049854
61.672	LG10	SNP_FB_0049856
61.672	LG10	SNP_FB_0837574
61.672	LG10	SNP_FB_0837576
61.672	LG10	SNP_FB_0837578
61.672	LG10	SNP_FB_1107802
61.672	LG10	RosBREEDSNP_SNP_AC_33501094_Lg10_01683_MAF50_MDP0000305859_exon5
61.672	LG10	RosBREEDSNP_SNP_CT_34936228_Lg10_00258_MAF20_MDP0000311107_exon7
61.672	LG10	RosBREEDSNP_SNP_TC_36066362_Lg10_RosCOS2135_MAF50_1648460_exon1
61.672	LG10	RosBREEDSNP_SNP_AG_36091067_Lg10_RosCOS2135_MAF40_474692_exon1
61.672	LG10	RosBREEDSNP_SNP_AG_36100460_Lg10_RosCOS2135_MAF50_1630257_exon1
67.951	LG10	SNP_FB_0838422
69.571	LG10	SNP_FB_0051422
69.571	LG10	SNP_FB_0838443
69.571	LG10	RosBREEDSNP_SNP_TG_36883478_Lg10_00405_MAF30_281824_exon1
69.571	LG10	RosBREEDSNP_SNP_GT_36887888_Lg10_00405_MAF50_770935_exon1
69.571	LG10	RosBREEDSNP_SNP_TC_37031349_Lg10_00604_MAF50_165531_exon3
69.571	LG10	RosBREEDSNP_SNP_CA_37052690_Lg10_00604_MAF30_1671079_exon3
69.571	LG10	RosBREEDSNP_SNP_TC_37072737_Lg10_00604_MAF10_MDP0000691383_exon1
70.658	LG10	SNP_FB_0050202
70.658	LG10	SNP_FB_0050930
70.658	LG10	SNP_FB_1055259
71.745	LG10	SNP_FB_0050923
71.745	LG10	SNP_FB_0838244
71.745	LG10	SNP_FB_0838444
77.497	LG10	SNP_FB_0052470
77.497	LG10	SNP_FB_0052503
0	LG11	SNP_FB_0053695
2.273	LG11	SNP_FB_0053621
2.273	LG11	SNP_FB_0053629
2.273	LG11	SNP_FB_0053634
2.273	LG11	SNP_FB_0053638
2.273	LG11	SNP_FB_0053645
2.273	LG11	SNP_FB_0053698
2.273	LG11	SNP_FB_0053704
2.273	LG11	SNP_FB_0854015
2.273	LG11	SNP_FB_0854043
2.273	LG11	SNP_FB_0854051
4.448	LG11	SNP_FB_0054185
4.448	LG11	SNP_FB_0054195
4.448	LG11	SNP_FB_0054463
4.448	LG11	SNP_FB_0054478
4.448	LG11	SNP_FB_0055551
4.448	LG11	SNP_FB_0055552
4.448	LG11	SNP_FB_0055558
4.448	LG11	SNP_FB_0055562
4.448	LG11	SNP_FB_0055742
4.448	LG11	SNP_FB_0055745
4.448	LG11	SNP_FB_0055746
4.448	LG11	SNP_FB_0055748
4.448	LG11	SNP_FB_0055750
4.448	LG11	SNP_FB_0055753
4.448	LG11	SNP_FB_0055762
4.448	LG11	SNP_FB_0056161
4.448	LG11	SNP_FB_0056178
4.448	LG11	SNP_FB_0057304
4.448	LG11	SNP_FB_0057451
4.448	LG11	SNP_FB_0057462
4.448	LG11	SNP_FB_0057464
4.448	LG11	SNP_FB_0057478
4.448	LG11	SNP_FB_0057479
4.448	LG11	SNP_FB_0057481
4.448	LG11	SNP_FB_0248606
4.448	LG11	SNP_FB_0248609
4.448	LG11	SNP_FB_0248610
4.448	LG11	SNP_FB_0248620
4.448	LG11	SNP_FB_0248626
4.448	LG11	SNP_FB_0304729
4.448	LG11	SNP_FB_0304732
4.448	LG11	SNP_FB_0304741
4.448	LG11	SNP_FB_0305353
4.448	LG11	SNP_FB_0305361
4.448	LG11	SNP_FB_0840085
4.448	LG11	SNP_FB_0840091
4.448	LG11	SNP_FB_0859713
4.448	LG11	SNP_FB_1055659
4.448	LG11	SNP_FB_1055740
4.448	LG11	SNP_FB_1055746
4.448	LG11	GDsnp01167
4.448	LG11	RosBREEDSNP_SNP_AG_1697921_Lg11_02626_MAF40_MDP0000320703_exon1
4.448	LG11	RosBREEDSNP_SNP_CA_1724738_Lg11_02626_MAF10_MDP0000752522_exon1
4.448	LG11	RosBREEDSNP_SNP_CA_3469064_Lg11_01167_MAF20_1651351_exon1
7.035	LG11	SNP_FB_0057795
7.035	LG11	SNP_FB_0057814
7.035	LG11	SNP_FB_0058223
7.035	LG11	SNP_FB_0058225
7.035	LG11	SNP_FB_0058227
7.035	LG11	SNP_FB_0058552
7.035	LG11	SNP_FB_0840952
7.035	LG11	GDsnp01165
9.622	LG11	SNP_FB_0059424
9.622	LG11	SNP_FB_0059434
9.622	LG11	SNP_FB_0059438
9.622	LG11	SNP_FB_0060042
9.622	LG11	RosBREEDSNP_SNP_CT_5482687_Lg11_01713_MAF40_MDP0000265419_exon1
10.336	LG11	SNP_FB_0058243
10.336	LG11	SNP_FB_0058248
10.336	LG11	SNP_FB_0058557
10.336	LG11	SNP_FB_0059426
10.336	LG11	SNP_FB_0059429
10.336	LG11	SNP_FB_0060049
10.336	LG11	SNP_FB_0060059
10.336	LG11	RosBREEDSNP_SNP_TG_5021535_Lg11_RosCOS2981_MAF50_342849_exon3
10.336	LG11	RosBREEDSNP_SNP_CT_5159764_Lg11_00418_MAF50_6718_exon1
10.336	LG11	RosBREEDSNP_SNP_TG_5197434_Lg11_00418_MAF40_688881_exon1
10.336	LG11	RosBREEDSNP_SNP_CT_5208182_Lg11_00418_MAF50_1676725_exon1
11.395	LG11	SNP_FB_0059412
12.211	LG11	SNP_FB_0061193
12.211	LG11	SNP_FB_0841916
12.211	LG11	RosBREEDSNP_SNP_GA_6372887_Lg11_209723_MAF50_209723_exon1
12.211	LG11	RosBREEDSNP_SNP_TG_6484441_Lg11_00621_MAF20_1668684_exon1
12.211	LG11	RosBREEDSNP_SNP_GA_6534066_Lg11_00621_MAF50_860447_exon1
12.211	LG11	RosBREEDSNP_SNP_AG_6697510_Lg11_01788_MAF30_1668595_exon1
12.211	LG11	RosBREEDSNP_SNP_CA_6704249_Lg11_01788_MAF20_521415_exon3
13.298	LG11	SNP_FB_0061660
13.298	LG11	SNP_FB_0061661
13.298	LG11	SNP_FB_0062333
13.298	LG11	SNP_FB_0062335
13.298	LG11	SNP_FB_0062815
13.298	LG11	GDsnp01788
13.298	LG11	RosBREEDSNP_SNP_GA_6494081_Lg11_00621_MAF40_523091_exon1
13.298	LG11	RosBREEDSNP_SNP_TG_6688015_Lg11_01788_MAF40_61995_exon7
13.298	LG11	RosBREEDSNP_SNP_AC_7189032_Lg11_01483_MAF50_MDP0000126036_exon13
14.742	LG11	SNP_FB_0645521
17.696	LG11	SNP_FB_0063321
17.696	LG11	SNP_FB_0064023
17.696	LG11	SNP_FB_0064032
17.696	LG11	SNP_FB_0064054
17.696	LG11	SNP_FB_0064056
17.696	LG11	SNP_FB_0064058
17.696	LG11	SNP_FB_0064302
17.696	LG11	SNP_FB_0842249
19.014	LG11	SNP_FB_0065004
19.014	LG11	SNP_FB_0065012
19.014	LG11	SNP_FB_0065015
19.014	LG11	SNP_FB_0065019
19.014	LG11	SNP_FB_0065622
19.014	LG11	SNP_FB_0065631
19.014	LG11	SNP_FB_0065634
19.014	LG11	SNP_FB_0065847
19.014	LG11	SNP_FB_0065849
19.014	LG11	SNP_FB_0065850
19.014	LG11	SNP_FB_0065857
19.014	LG11	SNP_FB_0065861
19.014	LG11	SNP_FB_0066491
19.014	LG11	SNP_FB_1056519
19.014	LG11	GDsnp00735
19.014	LG11	RosBREEDSNP_SNP_AG_8427560_Lg11_00185_MAF20_MDP0000185943_exon7
19.014	LG11	RosBREEDSNP_SNP_TC_8440050_Lg11_00185_MAF40_MDP0000270811_exon10
19.014	LG11	RosBREEDSNP_SNP_CT_8682607_Lg11_00735_MAF10_MDP0000880188_exon1
19.014	LG11	RosBREEDSNP_SNP_GT_8694610_Lg11_00735_MAF30_1678736_exon1
19.014	LG11	RosBREEDSNP_SNP_CA_8702100_Lg11_00735_MAF40_1677605_exon4
19.014	LG11	RosBREEDSNP_SNP_GT_8707503_Lg11_00735_MAF50_480163_exon1
20.332	LG11	SNP_FB_0067833
20.946	LG11	SNP_FB_0067812
20.946	LG11	SNP_FB_0067824
20.946	LG11	SNP_FB_0067825
20.946	LG11	SNP_FB_1056717
20.946	LG11	SNP_FB_1056718
20.946	LG11	SNP_FB_1056905
20.946	LG11	RosBREEDSNP_SNP_CA_10597805_Lg11_00254_MAF20_16913_exon1
20.946	LG11	RosBREEDSNP_SNP_CT_11595996_Lg11_02309_MAF30_MDP0000296317_exon4
20.946	LG11	RosBREEDSNP_SNP_TG_11608827_Lg11_02309_MAF50_MDP0000296317_exon3
20.946	LG11	RosBREEDSNP_SNP_GA_11824111_Lg11_00037_MAF30_MDP0000213813_exon3
20.946	LG11	RosBREEDSNP_SNP_CT_11831569_Lg11_00037_MAF40_1656871_exon1
20.946	LG11	RosBREEDSNP_SNP_AG_12142492_Lg11_00240_MAF20_1649918_exon3
20.946	LG11	RosBREEDSNP_SNP_TC_12150935_Lg11_00240_MAF20_1637940_exon5
22.033	LG11	SNP_FB_0067274
22.033	LG11	SNP_FB_0067281
22.033	LG11	SNP_FB_0067989
22.033	LG11	SNP_FB_0067993
22.033	LG11	SNP_FB_0067999
22.033	LG11	SNP_FB_0068004
22.033	LG11	SNP_FB_0068398
22.033	LG11	SNP_FB_0069035
22.033	LG11	SNP_FB_0069360
22.033	LG11	SNP_FB_0069369
22.033	LG11	SNP_FB_0069370
22.033	LG11	SNP_FB_0069371
22.033	LG11	SNP_FB_0069376
22.033	LG11	SNP_FB_0430670
22.033	LG11	SNP_FB_1056726
22.033	LG11	SNP_FB_1056907
22.033	LG11	SNP_FB_1056909
22.033	LG11	GDsnp00240
22.033	LG11	RosBREEDSNP_SNP_TC_11309307_Lg11_00377_MAF20_1662030_exon1
22.033	LG11	RosBREEDSNP_SNP_TC_11312685_Lg11_00377_MAF30_155946_exon1
22.033	LG11	RosBREEDSNP_SNP_CT_11573565_Lg11_02309_MAF40_1662221_exon1
22.033	LG11	RosBREEDSNP_SNP_CT_11826777_Lg11_00037_MAF30_506205_exon1
22.033	LG11	RosBREEDSNP_SNP_TG_12148665_Lg11_00240_MAF40_1621405_exon1
25.344	LG11	SNP_FB_0074196
25.344	LG11	SNP_FB_1056992
25.344	LG11	SNP_FB_1057003
25.344	LG11	SNP_FB_1057011
27.568	LG11	SNP_FB_0072603
27.568	LG11	SNP_FB_0072604
27.568	LG11	SNP_FB_0940203
28.655	LG11	SNP_FB_0070710
28.655	LG11	SNP_FB_0070718
28.655	LG11	SNP_FB_0070724
28.655	LG11	SNP_FB_0071389
28.655	LG11	SNP_FB_0071391
28.655	LG11	SNP_FB_0071392
28.655	LG11	SNP_FB_0071995
28.655	LG11	SNP_FB_0072017
28.655	LG11	SNP_FB_0075140
28.655	LG11	SNP_FB_0075428
28.655	LG11	SNP_FB_0075446
28.655	LG11	SNP_FB_0075778
28.655	LG11	SNP_FB_0844561
28.655	LG11	SNP_FB_1057023
28.655	LG11	RosBREEDSNP_SNP_GA_12309737_Lg11_00441_MAF20_1653485_exon4
28.655	LG11	RosBREEDSNP_SNP_GA_12380727_Lg11_00441_MAF30_1688374_exon1
28.655	LG11	RosBREEDSNP_SNP_CT_12383439_Lg11_00441_MAF40_1660274_exon1
28.655	LG11	RosBREEDSNP_SNP_GT_12408600_Lg11_00441_MAF40_499823_exon1
28.655	LG11	RosBREEDSNP_SNP_CT_12898690_Lg11_02465_MAF50_MDP0000524742_exon1
28.655	LG11	RosBREEDSNP_SNP_TG_12911499_Lg11_02465_MAF40_1639701_exon1
28.655	LG11	RosBREEDSNP_SNP_CT_12934511_Lg11_02465_MAF40_1664199_exon1
28.655	LG11	RosBREEDSNP_SNP_GA_14850427_Lg11_RosCOS224_MAF40_MDP0000195336_exon3
28.655	LG11	RosBREEDSNP_SNP_GA_14856775_Lg11_RosCOS224_MAF30_MDP0000195335_exon1
28.655	LG11	RosBREEDSNP_SNP_AG_14888834_Lg11_RosCOS224_MAF10_1621338_exon15
28.655	LG11	RosBREED_SNP_TG_15738487_Lg11
31.519	LG11	SNP_FB_0081117
31.953	LG11	GDsnp01187
33.04	LG11	SNP_FB_0072000
33.04	LG11	SNP_FB_0073656
33.04	LG11	SNP_FB_0076552
33.04	LG11	SNP_FB_0076567
33.04	LG11	SNP_FB_0077291
33.04	LG11	SNP_FB_0077294
33.04	LG11	SNP_FB_0077308
33.04	LG11	SNP_FB_0077309
33.04	LG11	SNP_FB_0077314
33.04	LG11	SNP_FB_0077750
33.04	LG11	SNP_FB_0077770
33.04	LG11	SNP_FB_0195022
33.04	LG11	SNP_FB_0845056
33.04	LG11	SNP_FB_0996794
33.04	LG11	SNP_FB_0996803
33.04	LG11	SNP_FB_1098464
33.04	LG11	SNP_FB_1098471
33.04	LG11	SNP_FB_1104685
33.04	LG11	SNP_FB_1104698
33.04	LG11	GDsnp02465
35.215	LG11	SNP_FB_0078014
35.215	LG11	SNP_FB_0078328
35.215	LG11	SNP_FB_0078778
35.215	LG11	SNP_FB_0081364
35.215	LG11	SNP_FB_0081952
35.215	LG11	SNP_FB_0081976
35.215	LG11	SNP_FB_0111925
35.215	LG11	SNP_FB_0488791
35.215	LG11	SNP_FB_0488795
35.215	LG11	SNP_FB_0488806
35.215	LG11	SNP_FB_0654293
35.215	LG11	SNP_FB_0654294
35.215	LG11	SNP_FB_0725494
35.215	LG11	SNP_FB_0855589
35.215	LG11	SNP_FB_0855601
35.215	LG11	SNP_FB_1085936
35.215	LG11	SNP_FB_1085938
35.215	LG11	RosBREEDSNP_SNP_AG_22723616_Lg11_00743_MAF40_MDP0000667660_exon3
35.215	LG11	RosBREEDSNP_SNP_TC_22729723_Lg11_00743_MAF40_MDP0000397218_exon1
35.215	LG11	RosBREEDSNP_SNP_GA_23881186_Lg11_10010_MAF40_MDP0000208862_exon3
38.629	LG11	SNP_FB_0847944
39.716	LG11	SNP_FB_0083429
39.716	LG11	SNP_FB_0083436
39.716	LG11	SNP_FB_0083448
39.716	LG11	SNP_FB_0083456
39.716	LG11	SNP_FB_0083819
39.716	LG11	SNP_FB_0083820
39.716	LG11	SNP_FB_0083833
39.716	LG11	SNP_FB_0083837
39.716	LG11	SNP_FB_0083839
39.716	LG11	SNP_FB_0288673
39.716	LG11	SNP_FB_0288676
39.716	LG11	SNP_FB_0847958
39.716	LG11	GDsnp00212
42.707	LG11	SNP_FB_0085424
42.707	LG11	SNP_FB_0087720
42.707	LG11	SNP_FB_0087722
42.707	LG11	SNP_FB_0087723
42.707	LG11	SNP_FB_0087739
42.707	LG11	SNP_FB_0087916
42.707	LG11	SNP_FB_0087917
42.707	LG11	SNP_FB_0087920
42.707	LG11	SNP_FB_0087944
42.707	LG11	SNP_FB_0089187
42.707	LG11	SNP_FB_0089188
42.707	LG11	SNP_FB_0089250
42.707	LG11	SNP_FB_0089263
42.707	LG11	SNP_FB_0089272
42.707	LG11	SNP_FB_0489282
42.707	LG11	SNP_FB_0706050
42.707	LG11	SNP_FB_0706064
42.707	LG11	SNP_FB_1017322
42.707	LG11	SNP_FB_1017327
42.707	LG11	GDsnp01361
42.707	LG11	RosBREEDSNP_SNP_TC_26829691_Lg11_01361_MAF50_1663355_exon1
42.707	LG11	RosBREEDSNP_SNP_AG_28702187_Lg11_01705_MAF50_1681252_exon1
45.697	LG11	SNP_FB_0089928
46.241	LG11	SNP_FB_0078678
46.241	LG11	SNP_FB_0084534
46.241	LG11	SNP_FB_0084571
46.241	LG11	SNP_FB_0085102
46.241	LG11	SNP_FB_0848307
46.241	LG11	SNP_FB_1072864
46.241	LG11	SNP_FB_1072866
46.241	LG11	SNP_FB_1072869
46.241	LG11	SNP_FB_1072883
46.241	LG11	RosBREEDSNP_SNP_TC_24562661_Lg11_02407_MAF30_913956_exon1
46.784	LG11	SNP_FB_0086583
46.784	LG11	SNP_FB_0086587
46.784	LG11	SNP_FB_0087919
46.784	LG11	SNP_FB_0087922
46.784	LG11	SNP_FB_0087936
46.784	LG11	SNP_FB_0089256
46.784	LG11	SNP_FB_0089266
46.784	LG11	SNP_FB_1017320
46.784	LG11	RosBREEDSNP_SNP_GT_26026377_Lg11_01797_MAF50_7259_exon1
46.784	LG11	RosBREEDSNP_SNP_CT_26099970_Lg11_01797_MAF40_MDP0000288746_exon1
46.784	LG11	RosBREEDSNP_SNP_CT_26810795_Lg11_01361_MAF20_MDP0000180811_exon3
47.328	LG11	SNP_FB_0087746
47.328	LG11	SNP_FB_0087914
47.328	LG11	SNP_FB_0089267
47.328	LG11	SNP_FB_0849456
47.328	LG11	SNP_FB_0849813
47.328	LG11	SNP_FB_0849828
47.328	LG11	RosBREEDSNP_SNP_AC_28752026_Lg11_01705_MAF40_1643481_exon1
47.871	LG11	SNP_FB_0089940
47.871	LG11	SNP_FB_0849822
47.871	LG11	SNP_FB_1108415
48.415	LG11	SNP_FB_1058256
48.958	LG11	SNP_FB_0089947
48.958	LG11	SNP_FB_0090657
48.958	LG11	SNP_FB_0090677
48.958	LG11	SNP_FB_0090678
48.958	LG11	SNP_FB_0090683
48.958	LG11	SNP_FB_0091425
48.958	LG11	SNP_FB_0091430
48.958	LG11	SNP_FB_0091436
48.958	LG11	SNP_FB_0091446
48.958	LG11	SNP_FB_0092079
48.958	LG11	SNP_FB_0092083
48.958	LG11	SNP_FB_0092266
48.958	LG11	SNP_FB_0092280
48.958	LG11	SNP_FB_0094426
48.958	LG11	SNP_FB_0094434
48.958	LG11	SNP_FB_0094449
48.958	LG11	SNP_FB_0226663
48.958	LG11	SNP_FB_0226678
48.958	LG11	SNP_FB_0227148
48.958	LG11	SNP_FB_0227149
48.958	LG11	SNP_FB_0227162
48.958	LG11	SNP_FB_0850158
48.958	LG11	SNP_FB_0850200
48.958	LG11	SNP_FB_0850748
48.958	LG11	RosBREEDSNP_SNP_CT_29832087_Lg11_00662_MAF30_1642163_exon1
48.958	LG11	RosBREEDSNP_SNP_AG_30055645_Lg11_02351_MAF30_1677233_exon1
48.958	LG11	RosBREEDSNP_SNP_CT_30582252_Lg11_02838_MAF50_MDP0000317343_exon1
48.958	LG11	RosBREEDSNP_SNP_GT_30589564_Lg11_02838_MAF50_MDP0000252949_exon1
50.308	LG11	SNP_FB_0092278
54.547	LG11	SNP_FB_0095750
54.547	LG11	SNP_FB_0095755
54.547	LG11	SNP_FB_0095759
54.547	LG11	SNP_FB_0096418
54.547	LG11	SNP_FB_0096420
54.547	LG11	SNP_FB_0096437
54.547	LG11	SNP_FB_0096742
54.547	LG11	SNP_FB_0096749
54.547	LG11	SNP_FB_0096763
54.547	LG11	SNP_FB_0096768
54.547	LG11	SNP_FB_0097088
54.547	LG11	SNP_FB_0097090
54.547	LG11	SNP_FB_0097096
54.547	LG11	SNP_FB_0097112
54.547	LG11	SNP_FB_0097116
54.547	LG11	SNP_FB_0851591
54.547	LG11	SNP_FB_0851592
54.547	LG11	SNP_FB_0851593
54.547	LG11	SNP_FB_0851595
54.547	LG11	SNP_FB_1108488
54.547	LG11	SNP_FB_1108492
54.547	LG11	SNP_FB_1108494
54.547	LG11	SNP_FB_1108495
54.547	LG11	SNP_FB_1108506
54.547	LG11	GDsnp00566
54.547	LG11	GDsnp00647
54.547	LG11	GDsnp02576
54.547	LG11	RosBREEDSNP_SNP_TC_32550122_Lg11_00647_MAF30_1629922_exon1
54.547	LG11	RosBREEDSNP_SNP_CT_32553307_Lg11_00647_MAF40_1683980_exon4
54.547	LG11	RosBREEDSNP_SNP_GA_32584988_Lg11_00647_MAF50_711060_exon1
54.547	LG11	RosBREEDSNP_SNP_CT_33465079_Lg11_02576_MAF40_1632551_exon3
54.547	LG11	RosBREEDSNP_SNP_GA_33467558_Lg11_02576_MAF50_1663826_exon3
54.547	LG11	RosBREEDSNP_SNP_TG_33478372_Lg11_02576_MAF30_1661869_exon1
57.858	LG11	SNP_FB_0098361
57.858	LG11	SNP_FB_0098389
57.858	LG11	SNP_FB_0098934
57.858	LG11	SNP_FB_0099335
57.858	LG11	SNP_FB_0216925
57.858	LG11	SNP_FB_0216939
57.858	LG11	SNP_FB_0216941
57.858	LG11	SNP_FB_0851645
57.858	LG11	SNP_FB_0851658
57.858	LG11	SNP_FB_0851669
57.858	LG11	RosBREEDSNP_SNP_GA_34210655_Lg11_02910_MAF40_MDP0000288220_exon1
57.858	LG11	RosBREEDSNP_SNP_GA_34213532_Lg11_02910_MAF50_MDP0000319440_exon3
57.858	LG11	RosBREEDSNP_SNP_GA_34224444_Lg11_02910_MAF40_1628616_exon3
57.858	LG11	RosBREEDSNP_SNP_TC_34229286_Lg11_02910_MAF50_1683154_exon3
60.083	LG11	SNP_FB_0101336
60.083	LG11	SNP_FB_0852583
60.083	LG11	SNP_FB_0852584
60.083	LG11	SNP_FB_0852589
60.083	LG11	SNP_FB_0852596
60.083	LG11	RosBREEDSNP_SNP_TC_35803279_Lg11_00795_MAF50_MDP0000312201_exon1
60.083	LG11	RosBREEDSNP_SNP_AG_35958135_Lg11_RosCOS372_MAF20_725038_exon1
62.308	LG11	SNP_FB_0102218
62.308	LG11	RosBREEDSNP_SNP_GT_36946479_Lg11_RosCOS1511_MAF30_263380_exon1
64.534	LG11	RosBREEDSNP_SNP_CT_38347479_Lg11_224792_MAF30_224792_exon1
65.077	LG11	SNP_FB_0104755
65.077	LG11	SNP_FB_0105088
65.077	LG11	SNP_FB_0105104
65.077	LG11	SNP_FB_0105116
65.077	LG11	SNP_FB_0105550
65.077	LG11	SNP_FB_0105552
65.077	LG11	SNP_FB_0105555
65.077	LG11	SNP_FB_0105556
65.077	LG11	SNP_FB_0852930
65.077	LG11	SNP_FB_0853712
65.077	LG11	RosBREEDSNP_SNP_CT_36931755_Lg11_RosCOS1511_MAF40_170567_exon1
65.077	LG11	RosBREEDSNP_SNP_AG_38697189_Lg11_01465_MAF20_1625303_exon2
65.077	LG11	RosBREEDSNP_SNP_TC_39149329_Lg11_00646_MAF30_257012_exon2
65.077	LG11	RosBREEDSNP_SNP_GA_39190659_Lg11_00646_MAF40_1634484_exon1
65.621	LG11	SNP_FB_0104743
65.621	LG11	SNP_FB_0104746
65.621	LG11	SNP_FB_0104752
65.621	LG11	SNP_FB_0105098
65.621	LG11	SNP_FB_0105122
65.621	LG11	SNP_FB_0105560
65.621	LG11	SNP_FB_0137132
65.621	LG11	SNP_FB_0853800
65.621	LG11	RosBREEDSNP_SNP_GA_38694306_Lg11_01465_MAF40_MDP0000164488_exon2
65.621	LG11	RosBREEDSNP_SNP_GA_38732054_Lg11_01465_MAF30_1632780_exon2
65.621	LG11	RosBREEDSNP_SNP_GA_38742272_Lg11_01465_MAF50_1637810_exon2
67.795	LG11	SNP_FB_0106666
67.795	LG11	SNP_FB_0106671
67.795	LG11	SNP_FB_0106675
67.795	LG11	SNP_FB_0107061
67.795	LG11	SNP_FB_0710908
67.795	LG11	SNP_FB_0710911
67.795	LG11	SNP_FB_0710937
67.795	LG11	SNP_FB_0853797
67.795	LG11	SNP_FB_0853804
67.795	LG11	SNP_FB_0853817
67.795	LG11	SNP_FB_0853971
67.795	LG11	RosBREEDSNP_SNP_AG_39786717_Lg11_MDP0000226809_MAF20_MDP0000226809_exon4
67.795	LG11	RosBREEDSNP_SNP_GA_39914254_Lg11_237065_MAF50_237065_exon1
67.795	LG11	RosBREEDSNP_SNP_GA_39914390_Lg11_237065_MAF50_237065_exon1
67.795	LG11	RosBREEDSNP_SNP_CT_40016890_Lg11_00182_MAF50_MDP0000370712_exon1
67.795	LG11	RosBREEDSNP_SNP_AG_40025534_Lg11_00182_MAF10_55558_exon1
67.795	LG11	RosBREEDSNP_SNP_GA_40056015_Lg11_00182_MAF20_MDP0000151539_exon1
0	LG12	SNP_FB_0107526
0	LG12	SNP_FB_0107529
0	LG12	SNP_FB_0107532
0	LG12	SNP_FB_0107987
0	LG12	RosBREEDSNP_SNP_TC_502092_Lg12_00173_MAF50_1644261_exon7
2.174	LG12	SNP_FB_0108809
2.174	LG12	SNP_FB_0108815
4.349	LG12	RosBREEDSNP_SNP_TC_1475357_Lg12_319216__319216_exon2
4.349	LG12	RosBREEDSNP_SNP_GA_22208_Lg12_snpCN899883_MAF40_1670470_exon1
4.349	LG12	RosBREEDSNP_SNP_TC_31831_Lg12_snpCN899883_MAF40_1628145_exon2
6.523	LG12	SNP_FB_0107984
6.523	LG12	SNP_FB_0110360
6.523	LG12	SNP_FB_0110362
6.523	LG12	SNP_FB_0110363
6.523	LG12	SNP_FB_0110376
6.523	LG12	SNP_FB_0110377
6.523	LG12	SNP_FB_0110379
6.523	LG12	GDsnp00116
6.523	LG12	RosBREEDSNP_SNP_GA_1799179_Lg12_00116_MAF20_898942_exon1
6.523	LG12	RosBREEDSNP_SNP_AG_1813514_Lg12_00116_MAF50_258110_exon1
6.523	LG12	RosBREEDSNP_SNP_CT_1816057_Lg12_00116_MAF50_1667430_exon1
6.523	LG12	RosBREEDSNP_SNP_GT_1818084_Lg12_00116_MAF40_156614_exon1
9.157	LG12	SNP_FB_0855299
9.82	LG12	SNP_FB_0110881
9.82	LG12	SNP_FB_0110884
9.82	LG12	SNP_FB_0110887
9.82	LG12	SNP_FB_0111163
9.82	LG12	SNP_FB_0111351
9.82	LG12	SNP_FB_0111352
9.82	LG12	SNP_FB_0111366
9.82	LG12	SNP_FB_0111904
9.82	LG12	SNP_FB_0112238
9.82	LG12	SNP_FB_0112239
9.82	LG12	SNP_FB_0112245
9.82	LG12	SNP_FB_0112260
9.82	LG12	SNP_FB_0418374
9.82	LG12	SNP_FB_0855286
9.82	LG12	SNP_FB_0855292
9.82	LG12	SNP_FB_0855312
9.82	LG12	GDsnp01391
9.82	LG12	RosBREEDSNP_SNP_CA_2958778_Lg12_RosCOS1934_MAF20_1627814_exon9
9.82	LG12	RosBREEDSNP_SNP_GA_2970938_Lg12_RosCOS1934_MAF30_1681178_exon3
9.82	LG12	RosBREEDSNP_SNP_CA_3007964_Lg12_01615_MAF10_290569_exon1
9.82	LG12	RosBREEDSNP_SNP_AC_3025133_Lg12_01615_MAF30_MDP0000260981_exon1
9.82	LG12	RosBREEDSNP_SNP_GA_3506169_Lg12_01391_MAF50_491101_exon1
10.907	LG12	SNP_FB_0855807
10.907	LG12	RosBREEDSNP_SNP_AG_3725831_Lg12_00430_MAF40_488031_exon2
11.45	LG12	SNP_FB_0855803
11.45	LG12	SNP_FB_0855815
11.45	LG12	SNP_FB_0855922
11.45	LG12	SNP_FB_0855932
11.994	LG12	SNP_FB_0113090
11.994	LG12	SNP_FB_1045123
13.081	LG12	SNP_FB_0113339
13.081	LG12	SNP_FB_0113340
13.081	LG12	RosBREEDSNP_SNP_GA_4304933_Lg12_01690_MAF30_MDP0000294146_exon4
13.586	LG12	RosBREEDSNP_SNP_GT_4686156_Lg12_01907_MAF40_561013_exon1
14.156	LG12	SNP_FB_0112837
14.156	LG12	SNP_FB_0112838
14.156	LG12	SNP_FB_0112839
14.156	LG12	SNP_FB_0114362
14.156	LG12	SNP_FB_0114363
14.156	LG12	SNP_FB_0114369
14.156	LG12	SNP_FB_0114807
14.156	LG12	SNP_FB_0114810
14.156	LG12	SNP_FB_0114819
14.156	LG12	SNP_FB_0114826
14.156	LG12	SNP_FB_0116519
14.156	LG12	SNP_FB_0116521
14.156	LG12	SNP_FB_0116525
14.156	LG12	SNP_FB_0116528
14.156	LG12	SNP_FB_0855929
14.156	LG12	SNP_FB_0856387
14.156	LG12	SNP_FB_1045122
14.156	LG12	SNP_FB_1059512
14.156	LG12	SNP_FB_1059526
14.156	LG12	GDsnp00430
14.156	LG12	GDsnp01907
14.156	LG12	RosBREEDSNP_SNP_GT_5390062_Lg12_02212_MAF30_1671526_exon1
15.787	LG12	SNP_FB_0117239
15.787	LG12	SNP_FB_0117243
15.787	LG12	SNP_FB_0117245
15.787	LG12	SNP_FB_0117252
17.418	LG12	SNP_FB_0118958
17.418	LG12	SNP_FB_0118970
17.418	LG12	SNP_FB_0118976
17.418	LG12	SNP_FB_0225586
17.418	LG12	SNP_FB_0225599
17.418	LG12	SNP_FB_0225603
17.418	LG12	SNP_FB_0225605
17.418	LG12	SNP_FB_0225927
17.418	LG12	SNP_FB_0225931
17.418	LG12	SNP_FB_0225934
17.418	LG12	SNP_FB_0857165
17.418	LG12	GDsnp01703
18.505	LG12	SNP_FB_0119337
18.505	LG12	SNP_FB_0119339
18.505	LG12	SNP_FB_0119342
18.505	LG12	SNP_FB_0119366
18.505	LG12	SNP_FB_0857216
18.505	LG12	RosBREEDSNP_SNP_TC_8805420_Lg12_02857_MAF30_MDP0000305826_exon16
19.049	LG12	SNP_FB_0117714
19.049	LG12	SNP_FB_0117717
19.049	LG12	SNP_FB_0117741
19.049	LG12	SNP_FB_0117748
19.049	LG12	SNP_FB_0117753
19.049	LG12	SNP_FB_0117756
19.049	LG12	SNP_FB_0117757
19.049	LG12	SNP_FB_0118080
19.049	LG12	SNP_FB_0118087
19.049	LG12	SNP_FB_0118091
19.049	LG12	SNP_FB_0118326
19.049	LG12	SNP_FB_0119340
19.049	LG12	SNP_FB_0134949
19.049	LG12	SNP_FB_0134978
19.049	LG12	SNP_FB_0223616
19.049	LG12	SNP_FB_0223625
19.049	LG12	SNP_FB_0223640
19.049	LG12	SNP_FB_0223654
19.049	LG12	SNP_FB_0225595
19.049	LG12	SNP_FB_0225596
19.049	LG12	SNP_FB_0225610
19.049	LG12	SNP_FB_0250746
19.049	LG12	SNP_FB_0250756
19.049	LG12	SNP_FB_0789346
19.049	LG12	SNP_FB_0789349
19.049	LG12	SNP_FB_0789350
19.049	LG12	SNP_FB_0789370
19.049	LG12	SNP_FB_0789387
19.049	LG12	SNP_FB_0857647
19.049	LG12	SNP_FB_1044212
19.049	LG12	RosBREEDSNP_SNP_AG_7044670_Lg12_159023_MAF40_159023_exon1
19.592	LG12	SNP_FB_0118486
19.592	LG12	SNP_FB_0119584
19.592	LG12	SNP_FB_0127615
19.592	LG12	SNP_FB_0857653
19.592	LG12	SNP_FB_0857668
19.592	LG12	SNP_FB_0858607
19.592	LG12	SNP_FB_0861630
19.592	LG12	RosBREEDSNP_SNP_GA_9333311_Lg12_02053_MAF30_MDP0000321559_exon2
20.679	LG12	SNP_FB_0120075
20.679	LG12	SNP_FB_0120077
20.679	LG12	SNP_FB_0120081
20.679	LG12	SNP_FB_0120095
20.679	LG12	SNP_FB_0120098
20.679	LG12	SNP_FB_0999931
20.679	LG12	SNP_FB_0999945
20.679	LG12	SNP_FB_0999957
20.679	LG12	RosBREEDSNP_SNP_TG_9274031_Lg12_02053_MAF20_1662678_exon5
21.766	LG12	SNP_FB_0082448
21.766	LG12	SNP_FB_0082458
21.766	LG12	SNP_FB_0082475
21.766	LG12	SNP_FB_0082477
21.766	LG12	SNP_FB_0121061
21.766	LG12	SNP_FB_0121073
21.766	LG12	SNP_FB_0121089
21.766	LG12	SNP_FB_0121090
21.766	LG12	SNP_FB_0123463
21.766	LG12	SNP_FB_0124073
21.766	LG12	SNP_FB_0124088
21.766	LG12	SNP_FB_0124090
21.766	LG12	SNP_FB_0124093
21.766	LG12	SNP_FB_0124568
21.766	LG12	SNP_FB_0124582
21.766	LG12	SNP_FB_0124583
21.766	LG12	SNP_FB_0124597
21.766	LG12	SNP_FB_0124929
21.766	LG12	SNP_FB_0124935
21.766	LG12	SNP_FB_0124936
21.766	LG12	SNP_FB_0124940
21.766	LG12	SNP_FB_0124942
21.766	LG12	SNP_FB_0125385
21.766	LG12	SNP_FB_0125386
21.766	LG12	SNP_FB_0125521
21.766	LG12	SNP_FB_0125525
21.766	LG12	SNP_FB_0853221
21.766	LG12	SNP_FB_0853225
21.766	LG12	SNP_FB_0858603
21.766	LG12	SNP_FB_1057895
21.766	LG12	GDsnp02814
22.853	LG12	SNP_FB_0126141
22.853	LG12	SNP_FB_0126149
22.853	LG12	SNP_FB_0126179
22.853	LG12	SNP_FB_0126187
22.853	LG12	SNP_FB_0127617
22.853	LG12	SNP_FB_0128307
22.853	LG12	SNP_FB_0128823
22.853	LG12	SNP_FB_0129376
22.853	LG12	SNP_FB_0130417
22.853	LG12	SNP_FB_0131435
22.853	LG12	SNP_FB_0131933
22.853	LG12	SNP_FB_0131936
22.853	LG12	SNP_FB_0133548
22.853	LG12	SNP_FB_0133559
22.853	LG12	SNP_FB_0543517
22.853	LG12	SNP_FB_0543523
22.853	LG12	SNP_FB_0543540
22.853	LG12	SNP_FB_0860462
22.853	LG12	SNP_FB_0860466
22.853	LG12	GDsnp01555
22.853	LG12	GDsnp02115
22.853	LG12	RosBREEDSNP_SNP_GA_16317377_Lg12_01501_MAF20_MDP0000263613_exon3
22.853	LG12	RosBREEDSNP_SNP_AG_16343119_Lg12_01501_MAF30_MDP0000263610_exon2
22.853	LG12	RosBREEDSNP_SNP_TC_16355366_Lg12_01501_MAF30_384844_exon1
22.853	LG12	RosBREEDSNP_SNP_GT_16369231_Lg12_01501_MAF40_713285_exon1
22.853	LG12	RosBREEDSNP_SNP_CA_17347387_Lg12_01607_MAF30_270000_exon1
22.853	LG12	RosBREEDSNP_SNP_CA_19224299_Lg12_01555_MAF30_478053_exon1
22.853	LG12	RosBREEDSNP_SNP_TG_20525005_Lg12_00599_MAF20_1676815_exon1
25.077	LG12	SNP_FB_0124567
25.077	LG12	SNP_FB_0124934
25.077	LG12	SNP_FB_0128844
25.077	LG12	SNP_FB_0131004
25.077	LG12	SNP_FB_0133815
25.077	LG12	SNP_FB_0133816
25.077	LG12	SNP_FB_0133818
25.077	LG12	SNP_FB_0133819
25.077	LG12	SNP_FB_0133826
25.077	LG12	SNP_FB_0859504
25.077	LG12	SNP_FB_0861177
25.077	LG12	SNP_FB_0861180
25.077	LG12	SNP_FB_0955785
25.077	LG12	RosBREEDSNP_SNP_TC_19244913_Lg12_01555_MAF30_1625574_exon4
25.077	LG12	RosBREEDSNP_SNP_TC_21195004_Lg12_214715_MAF40_214715_exon3
25.077	LG12	RosBREEDSNP_SNP_AG_21248954_Lg12_RosCOS1969_MAF20_1627732_exon7
25.077	LG12	RosBREEDSNP_SNP_AG_21264640_Lg12_RosCOS1969_MAF50_1660800_exon1
25.077	LG12	RosBREEDSNP_SNP_TG_21317748_Lg12_01426_MAF20_411066_exon1
25.077	LG12	RosBREEDSNP_SNP_CT_21401673_Lg12_01426_MAF50_1637091_exon1
25.621	LG12	SNP_FB_0082462
25.621	LG12	SNP_FB_0103288
25.621	LG12	SNP_FB_0103289
25.621	LG12	SNP_FB_0119565
25.621	LG12	SNP_FB_0120078
25.621	LG12	SNP_FB_0125520
25.621	LG12	SNP_FB_0129398
25.621	LG12	SNP_FB_0130143
25.621	LG12	SNP_FB_0130997
25.621	LG12	SNP_FB_0134639
25.621	LG12	SNP_FB_0134646
25.621	LG12	SNP_FB_0135158
25.621	LG12	SNP_FB_0135161
25.621	LG12	SNP_FB_0543542
25.621	LG12	SNP_FB_0634977
25.621	LG12	SNP_FB_0857657
25.621	LG12	SNP_FB_0859499
25.621	LG12	SNP_FB_0860436
25.621	LG12	SNP_FB_0860971
25.621	LG12	SNP_FB_0861179
25.621	LG12	SNP_FB_0861188
25.621	LG12	SNP_FB_0861607
25.621	LG12	SNP_FB_0861619
25.621	LG12	SNP_FB_1060723
25.621	LG12	SNP_FB_1060729
25.621	LG12	RosBREEDSNP_SNP_CA_17312775_Lg12_01607_MAF20_1624433_exon1
25.621	LG12	RosBREEDSNP_SNP_GA_21257957_Lg12_RosCOS1969_MAF40_MDP0000186861_exon3
25.621	LG12	RosBREEDSNP_SNP_CT_21326884_Lg12_01426_MAF30_755430_exon1
25.621	LG12	RosBREEDSNP_SNP_CT_21385102_Lg12_01426_MAF50_1622369_exon5
26.164	LG12	SNP_FB_0134628
26.164	LG12	SNP_FB_0134629
26.164	LG12	SNP_FB_0134656
26.164	LG12	SNP_FB_0861603
26.164	LG12	SNP_FB_0861622
27.251	LG12	SNP_FB_0135153
27.251	LG12	SNP_FB_0135166
27.251	LG12	SNP_FB_0135442
27.251	LG12	SNP_FB_0135458
27.251	LG12	SNP_FB_0135471
27.251	LG12	SNP_FB_0864452
27.251	LG12	GDsnp00314
27.251	LG12	GDsnp01150
27.251	LG12	RosBREEDSNP_SNP_AG_22722118_Lg12_01150_MAF20_MDP0000282387_exon3
28.695	LG12	SNP_FB_0135452
31.649	LG12	SNP_FB_0135591
31.649	LG12	SNP_FB_0135594
31.649	LG12	SNP_FB_0135596
31.649	LG12	SNP_FB_0135603
31.649	LG12	SNP_FB_0135604
31.649	LG12	SNP_FB_0136411
31.649	LG12	SNP_FB_0136416
31.649	LG12	SNP_FB_0136418
31.649	LG12	SNP_FB_0862187
31.649	LG12	RosBREEDSNP_SNP_TC_23391266_Lg12_RosCOS3647_MAF10_329736_exon1
31.649	LG12	RosBREEDSNP_SNP_AG_23400893_Lg12_RosCOS3647_MAF30_598916_exon1
32.079	LG12	SNP_FB_0140974
32.725	LG12	SNP_FB_0139788
32.945	LG12	SNP_FB_0081365
32.945	LG12	SNP_FB_0135585
32.945	LG12	SNP_FB_0135588
32.945	LG12	SNP_FB_0135600
32.945	LG12	SNP_FB_0136419
32.945	LG12	SNP_FB_0136421
32.945	LG12	SNP_FB_0136425
32.945	LG12	SNP_FB_0137091
32.945	LG12	SNP_FB_0137094
32.945	LG12	SNP_FB_0137102
32.945	LG12	SNP_FB_0137109
32.945	LG12	SNP_FB_0137116
32.945	LG12	SNP_FB_0139763
32.945	LG12	SNP_FB_0139780
32.945	LG12	SNP_FB_0140326
32.945	LG12	SNP_FB_0140790
32.945	LG12	SNP_FB_0140796
32.945	LG12	SNP_FB_0140808
32.945	LG12	SNP_FB_0140968
32.945	LG12	SNP_FB_0141244
32.945	LG12	SNP_FB_0141245
32.945	LG12	SNP_FB_0141468
32.945	LG12	SNP_FB_0141486
32.945	LG12	SNP_FB_0142636
32.945	LG12	SNP_FB_0142648
32.945	LG12	SNP_FB_0142653
32.945	LG12	SNP_FB_0181906
32.945	LG12	SNP_FB_0181908
32.945	LG12	SNP_FB_0181929
32.945	LG12	SNP_FB_0742392
32.945	LG12	SNP_FB_0742396
32.945	LG12	SNP_FB_0862765
32.945	LG12	SNP_FB_0862766
32.945	LG12	SNP_FB_0863120
32.945	LG12	SNP_FB_0863154
32.945	LG12	SNP_FB_0863675
32.945	LG12	SNP_FB_0863682
32.945	LG12	SNP_FB_0983199
32.945	LG12	SNP_FB_1061765
32.945	LG12	SNP_FB_1061772
32.945	LG12	SNP_FB_1091494
32.945	LG12	SNP_FB_1091500
32.945	LG12	SNP_FB_1091502
32.945	LG12	GDsnp01798
32.945	LG12	RosBREEDSNP_SNP_TG_23280662_Lg12_155506__155506_exon1
32.945	LG12	RosBREEDSNP_SNP_GA_23385635_Lg12_RosCOS3647_MAF20_MDP0000138764_exon2
32.945	LG12	RosBREEDSNP_SNP_CA_27155494_Lg12_00883_MAF20_1680192_exon2
32.945	LG12	RosBREEDSNP_SNP_AG_27689885_Lg12_MDP0000089124__MDP0000089124_exon5
33.812	LG12	SNP_FB_0140797
33.812	LG12	SNP_FB_0140802
33.812	LG12	SNP_FB_0140805
33.812	LG12	SNP_FB_0140970
33.812	LG12	SNP_FB_0140979
33.812	LG12	SNP_FB_0140991
33.812	LG12	SNP_FB_0141443
33.812	LG12	SNP_FB_0141444
33.812	LG12	SNP_FB_0141454
33.812	LG12	SNP_FB_0141482
33.812	LG12	SNP_FB_0142631
33.812	LG12	SNP_FB_0142655
33.812	LG12	SNP_FB_0142656
33.812	LG12	SNP_FB_0142661
33.812	LG12	SNP_FB_0181933
33.812	LG12	SNP_FB_0617866
33.812	LG12	SNP_FB_0863122
33.812	LG12	SNP_FB_0863678
33.812	LG12	SNP_FB_1091498
33.812	LG12	SNP_FB_1108951
33.812	LG12	SNP_FB_1109632
33.812	LG12	GDsnp01769
33.812	LG12	RosBREEDSNP_SNP_AG_29040874_Lg12_00334_MAF20_1639988_exon1
33.812	LG12	RosBREEDSNP_SNP_TC_29053998_Lg12_00334_MAF20_MDP0000199776_exon3
34.899	LG12	SNP_FB_0143041
34.899	LG12	SNP_FB_0143061
34.899	LG12	SNP_FB_0143071
36.807	LG12	SNP_FB_0865133
37.427	LG12	RosBREEDSNP_SNP_CT_31223042_Lg12_01759_MAF30_1659775_exon1
38.15	LG12	SNP_FB_0147268
38.15	LG12	SNP_FB_1062028
38.15	LG12	RosBREEDSNP_SNP_TC_31180930_Lg12_01759_MAF20_MDP0000864181_exon1
39.237	LG12	SNP_FB_0146875
39.237	LG12	SNP_FB_0147250
39.237	LG12	SNP_FB_0147252
39.237	LG12	SNP_FB_0147255
39.237	LG12	SNP_FB_0147256
39.237	LG12	SNP_FB_0147260
39.237	LG12	SNP_FB_0147267
39.237	LG12	SNP_FB_0865865
39.237	LG12	SNP_FB_0865932
39.237	LG12	SNP_FB_1062023
39.237	LG12	SNP_FB_1115969
39.237	LG12	SNP_FB_1115970
39.237	LG12	GDsnp01426
39.237	LG12	RosBREEDSNP_SNP_TC_31584911_Lg12_00641_MAF10_548192_exon1
40.868	LG12	SNP_FB_0147881
40.868	LG12	SNP_FB_0147890
40.868	LG12	SNP_FB_0147893
40.868	LG12	SNP_FB_0147896
40.868	LG12	SNP_FB_0147901
40.868	LG12	SNP_FB_0865859
40.868	LG12	SNP_FB_0865864
40.868	LG12	GDsnp00762
42.499	LG12	SNP_FB_0149400
42.499	LG12	SNP_FB_0149401
42.499	LG12	SNP_FB_0149417
42.499	LG12	SNP_FB_0149419
42.499	LG12	SNP_FB_0866253
42.499	LG12	SNP_FB_0866257
42.499	LG12	SNP_FB_0866258
42.499	LG12	GDsnp00362
43.586	LG12	SNP_FB_0149992
43.586	LG12	SNP_FB_0149997
43.586	LG12	SNP_FB_0150001
43.586	LG12	SNP_FB_0150011
43.586	LG12	SNP_FB_0866635
43.586	LG12	GDsnp00840
44.13	LG12	SNP_FB_0145023
44.13	LG12	SNP_FB_0145027
44.13	LG12	SNP_FB_0145037
44.13	LG12	SNP_FB_0145054
44.13	LG12	SNP_FB_0145074
44.13	LG12	SNP_FB_0146178
44.13	LG12	SNP_FB_0146181
44.13	LG12	SNP_FB_0146183
44.13	LG12	SNP_FB_0146185
44.13	LG12	SNP_FB_0146191
44.13	LG12	SNP_FB_0146888
44.13	LG12	SNP_FB_0146895
44.13	LG12	SNP_FB_0147249
44.13	LG12	SNP_FB_0147906
44.13	LG12	SNP_FB_0147935
44.13	LG12	SNP_FB_0147940
44.13	LG12	SNP_FB_0147965
44.13	LG12	SNP_FB_0147969
44.13	LG12	SNP_FB_0147970
44.13	LG12	SNP_FB_0148922
44.13	LG12	SNP_FB_0148933
44.13	LG12	SNP_FB_0148935
44.13	LG12	SNP_FB_0150553
44.13	LG12	SNP_FB_0864895
44.13	LG12	SNP_FB_0864896
44.13	LG12	SNP_FB_0864902
44.13	LG12	SNP_FB_0864904
44.13	LG12	SNP_FB_0865128
44.13	LG12	SNP_FB_0865132
44.13	LG12	SNP_FB_0865159
44.13	LG12	SNP_FB_0865863
44.13	LG12	SNP_FB_0865868
44.13	LG12	SNP_FB_0865893
44.13	LG12	SNP_FB_0866743
44.13	LG12	SNP_FB_0866759
44.13	LG12	SNP_FB_0866760
44.13	LG12	SNP_FB_0866896
44.13	LG12	SNP_FB_0866918
44.13	LG12	SNP_FB_1061424
44.13	LG12	SNP_FB_1061426
44.13	LG12	SNP_FB_1061427
44.13	LG12	SNP_FB_1062016
44.13	LG12	SNP_FB_1115961
44.13	LG12	GDsnp01420
44.13	LG12	RosBREEDSNP_SNP_TC_30684803_Lg12_00714_MAF40_1640508_exon1
44.13	LG12	RosBREEDSNP_SNP_CT_30691702_Lg12_00714_MAF40_8855_exon1
44.13	LG12	RosBREEDSNP_SNP_AC_31638697_Lg12_00641_MAF30_1625990_exon1
44.13	LG12	RosBREEDSNP_SNP_CT_32711249_Lg12_00840_MAF20_573182_exon1
44.13	LG12	RosBREEDSNP_SNP_CT_32726730_Lg12_00840_MAF30_1647209_exon1
44.13	LG12	RosBREEDSNP_SNP_GA_33183417_Lg12_MDP0000263881_MAF30_MDP0000263881_exon1
44.13	LG12	RosBREEDSNP_SNP_AG_33383602_Lg12_02848_MAF30_MDP0000230470_exon1
44.13	LG12	RosBREEDSNP_SNP_GA_33388245_Lg12_02848_MAF20_63823_exon1
44.13	LG12	RosBREEDSNP_SNP_CT_33390300_Lg12_02848_MAF20_160883_exon1
44.673	LG12	SNP_FB_0150533
44.673	LG12	SNP_FB_0150537
44.673	LG12	SNP_FB_0150538
44.673	LG12	SNP_FB_0150541
44.673	LG12	SNP_FB_0150544
44.673	LG12	SNP_FB_0150547
44.673	LG12	SNP_FB_0866745
46.897	LG12	SNP_FB_0151248
46.897	LG12	SNP_FB_0151256
46.897	LG12	SNP_FB_0151258
46.897	LG12	SNP_FB_0151264
46.897	LG12	SNP_FB_0866895
46.897	LG12	SNP_FB_0866897
46.897	LG12	SNP_FB_0866902
46.897	LG12	SNP_FB_0866910
46.897	LG12	SNP_FB_0866920
46.897	LG12	SNP_FB_1017431
46.897	LG12	SNP_FB_1017440
46.897	LG12	SNP_FB_1017441
46.897	LG12	SNP_FB_1017455
46.897	LG12	GDsnp02008
46.897	LG12	RosBREEDSNP_SNP_TG_33182882_Lg12_MDP0000263881_MAF40_MDP0000263881_exon2
46.897	LG12	RosBREEDSNP_SNP_CT_33563721_Lg12_MDP0000140143_MAF20_MDP0000140143_exon2
46.897	LG12	RosBREEDSNP_SNP_GA_33692967_Lg12_02008_MAF20_MDP0000291899_exon2
46.897	LG12	RosBREEDSNP_SNP_CA_33709896_Lg12_02008_MAF30_517582_exon1
46.939	LG12	SNP_FB_0149985
49.095	LG12	SNP_FB_0867413
49.095	LG12	SNP_FB_0867418
51.293	LG12	SNP_FB_0152374
51.293	LG12	SNP_FB_0152382
51.293	LG12	SNP_FB_0153240
51.293	LG12	SNP_FB_0153246
51.293	LG12	SNP_FB_0153255
51.293	LG12	SNP_FB_0153268
51.293	LG12	SNP_FB_0867407
51.293	LG12	SNP_FB_0867409
51.293	LG12	SNP_FB_0867411
51.293	LG12	SNP_FB_0867527
51.293	LG12	SNP_FB_0867533
51.293	LG12	SNP_FB_0867539
51.293	LG12	SNP_FB_0867540
51.293	LG12	SNP_FB_0867543
51.293	LG12	SNP_FB_0867544
51.293	LG12	SNP_FB_0867549
51.293	LG12	SNP_FB_1062407
51.293	LG12	SNP_FB_1062411
51.293	LG12	SNP_FB_1062413
51.293	LG12	SNP_FB_1062419
51.293	LG12	SNP_FB_1062420
51.293	LG12	SNP_FB_1062422
51.293	LG12	GDsnp02228
52.38	LG12	RosBREEDSNP_SNP_CT_34800048_Lg12_01874_MAF20_MDP0000247784_exon1
53.467	LG12	SNP_FB_0153826
53.467	LG12	SNP_FB_0153836
53.467	LG12	SNP_FB_0153863
53.467	LG12	SNP_FB_0867853
53.467	LG12	SNP_FB_0867854
53.467	LG12	SNP_FB_0867856
53.467	LG12	SNP_FB_0867857
53.467	LG12	SNP_FB_0867878
53.467	LG12	GDsnp01874
53.467	LG12	RosBREEDSNP_SNP_AC_34809522_Lg12_01874_MAF30_355036_exon2
53.467	LG12	RosBREEDSNP_SNP_GA_34815269_Lg12_01874_MAF20_1637225_exon2
53.467	LG12	RosBREEDSNP_SNP_CT_34921188_Lg12_01647_MAF20_827644_exon1
53.467	LG12	RosBREEDSNP_SNP_AG_34926642_Lg12_01647_MAF30_1639248_exon2
54.554	LG12	EV_Eve1_R422
54.554	LG12	SNP_FB_0153833
54.554	LG12	SNP_FB_0153850
54.554	LG12	SNP_FB_0154283
54.554	LG12	SNP_FB_0154286
54.554	LG12	SNP_FB_0154293
54.554	LG12	SNP_FB_0154300
54.554	LG12	SNP_FB_0154303
54.554	LG12	SNP_FB_0154726
54.554	LG12	SNP_FB_0154727
54.554	LG12	SNP_FB_0154733
54.554	LG12	SNP_FB_0154743
54.554	LG12	SNP_FB_0154747
54.554	LG12	SNP_FB_0154749
54.554	LG12	SNP_FB_0155354
54.554	LG12	SNP_FB_0155355
54.554	LG12	SNP_FB_0156085
54.554	LG12	SNP_FB_0867888
54.554	LG12	SNP_FB_0868156
54.554	LG12	SNP_FB_1062550
54.554	LG12	SNP_FB_1062559
54.554	LG12	SNP_FB_1062561
54.554	LG12	SNP_FB_1062575
54.554	LG12	GDsnp00338
54.554	LG12	GDsnp01793
54.554	LG12	GDsnp01855
54.554	LG12	GDsnp02848
54.554	LG12	RosBREEDSNP_SNP_GT_35103565_Lg12_01665_MAF30_1636547_exon1
54.554	LG12	RosBREEDSNP_SNP_AG_35171763_Lg12_01665_MAF10_1643807_exon3
54.554	LG12	RosBREEDSNP_SNP_CT_35179829_Lg12_01665_MAF50_1666182_exon1
54.554	LG12	RosBREEDSNP_SNP_GA_35649702_Lg12_01855_MAF40_530326_exon1
54.554	LG12	RosBREEDSNP_SNP_GT_35721635_Lg12_00338_MAF30_987792_exon1
55.641	LG12	SNP_FB_0156087
55.641	LG12	SNP_FB_0868150
55.641	LG12	SNP_FB_0868163
55.641	LG12	SNP_FB_0868172
55.641	LG12	SNP_FB_0868359
55.641	LG12	SNP_FB_0868360
55.641	LG12	SNP_FB_0868362
55.641	LG12	SNP_FB_1062573
59.056	LG12	SNP_FB_0868356
0	LG13	RosBREEDSNP_SNP_CT_41497_Lg13_snpEB124348_MAF40_460894_exon1
0.548	LG13	SNP_FB_0156884
1.808	LG13	RosBREEDSNP_SNP_CT_357151_Lg13_00368_MAF20_243990_exon1
4.386	LG13	SNP_FB_0156321
4.386	LG13	SNP_FB_0156323
4.386	LG13	SNP_FB_0156324
4.386	LG13	SNP_FB_0156340
4.386	LG13	SNP_FB_0156346
4.386	LG13	SNP_FB_0156349
4.386	LG13	SNP_FB_0156858
4.386	LG13	SNP_FB_0156861
4.386	LG13	SNP_FB_0156873
4.386	LG13	SNP_FB_0156877
4.386	LG13	SNP_FB_0157703
4.386	LG13	SNP_FB_0157706
4.386	LG13	SNP_FB_0157710
4.386	LG13	SNP_FB_0157718
4.386	LG13	SNP_FB_0157725
4.386	LG13	SNP_FB_0157730
4.386	LG13	SNP_FB_0158480
4.386	LG13	SNP_FB_0158492
4.386	LG13	SNP_FB_0158500
4.386	LG13	SNP_FB_0158505
4.386	LG13	SNP_FB_0904050
4.386	LG13	SNP_FB_0904054
4.386	LG13	SNP_FB_1062744
4.386	LG13	SNP_FB_1062750
4.386	LG13	SNP_FB_1062847
4.386	LG13	SNP_FB_1062848
4.386	LG13	SNP_FB_1062851
4.386	LG13	SNP_FB_1109352
4.386	LG13	SNP_FB_1109354
4.386	LG13	SNP_FB_1109360
4.386	LG13	SNP_FB_1109362
4.386	LG13	SNP_FB_1109370
4.386	LG13	GDsnp00279
4.386	LG13	GDsnp02018
4.386	LG13	RosBREEDSNP_SNP_GA_1140009_Lg13_00279_MAF50_933324_exon1
4.386	LG13	RosBREEDSNP_SNP_CT_256845_Lg13_MDP0000187560_MAF40_MDP0000187560_exon4
4.386	LG13	RosBREEDSNP_SNP_TC_329179_Lg13_00368_MAF50_1635065_exon16
4.386	LG13	RosBREEDSNP_SNP_CT_570740_Lg13_01917_MAF50_1670670_exon1
4.386	LG13	RosBREEDSNP_SNP_GT_578546_Lg13_01917_MAF40_1660430_exon1
4.386	LG13	RosBREEDSNP_SNP_CT_602461_Lg13_01579_MAF40_1652644_exon1
4.386	LG13	RosBREEDSNP_SNP_CT_852820_Lg13_02018_MAF30_542610_exon1
4.386	LG13	RosBREEDSNP_SNP_TC_895608_Lg13_02018_MAF40_MDP0000302626_exon1
7.16	LG13	SNP_FB_0159271
7.16	LG13	SNP_FB_0159290
7.16	LG13	SNP_FB_0159295
8.516	LG13	SNP_FB_0160150
8.516	LG13	SNP_FB_0160781
8.516	LG13	SNP_FB_0160788
8.516	LG13	SNP_FB_0160790
8.516	LG13	SNP_FB_0160792
8.516	LG13	GDsnp00098
9.871	LG13	SNP_FB_0161441
9.871	LG13	SNP_FB_0161442
9.871	LG13	SNP_FB_0161448
9.871	LG13	SNP_FB_0161449
9.871	LG13	SNP_FB_0161453
9.871	LG13	SNP_FB_0161454
9.871	LG13	SNP_FB_1063135
9.871	LG13	SNP_FB_1063136
9.871	LG13	SNP_FB_1063138
9.871	LG13	SNP_FB_1063148
9.871	LG13	GDsnp01742
9.871	LG13	RosBREEDSNP_SNP_TC_2811025_Lg13_00195_MAF40_657508_exon1
9.871	LG13	RosBREEDSNP_SNP_CT_2813296_Lg13_00195_MAF50_133527_exon1
9.871	LG13	RosBREEDSNP_SNP_AG_2823627_Lg13_00195_MAF20_868575_exon1
9.871	LG13	RosBREEDSNP_SNP_AG_9183120_Lg13_01742_MAF30_1674693_exon1
9.871	LG13	RosBREEDSNP_SNP_TG_9219470_Lg13_01742_MAF20_282624_exon1
14.11	LG13	SNP_FB_0162262
15.46	LG13	SNP_FB_0162290
15.46	LG13	SNP_FB_0162293
15.46	LG13	SNP_FB_0162295
15.46	LG13	SNP_FB_0163066
15.46	LG13	SNP_FB_0163068
15.46	LG13	SNP_FB_0163076
15.46	LG13	SNP_FB_0163084
15.46	LG13	SNP_FB_0163086
15.46	LG13	SNP_FB_0163090
15.46	LG13	SNP_FB_0163099
15.46	LG13	SNP_FB_0166004
15.46	LG13	SNP_FB_0166008
15.46	LG13	SNP_FB_0166015
15.46	LG13	SNP_FB_1063440
15.46	LG13	SNP_FB_1063447
15.46	LG13	SNP_FB_1063469
15.46	LG13	SNP_FB_1063470
15.46	LG13	SNP_FB_1063477
15.46	LG13	SNP_FB_1109489
15.46	LG13	SNP_FB_1109494
15.46	LG13	SNP_FB_1109505
15.46	LG13	GDsnp00565
15.46	LG13	GDsnp00980
15.46	LG13	RosBREEDSNP_SNP_CT_3770859_Lg13_00980_MAF30_22837_exon1
15.46	LG13	RosBREEDSNP_SNP_AG_3776960_Lg13_00980_MAF20_55580_exon1
15.46	LG13	RosBREEDSNP_SNP_AC_3832821_Lg13_00565_MAF20_319143_exon2
15.46	LG13	RosBREEDSNP_SNP_TC_3856174_Lg13_00565_MAF30_1667608_exon5
15.46	LG13	RosBREEDSNP_SNP_AG_5611802_Lg13_RosCOS1918_MAF40_668899_exon1
15.46	LG13	RosBREEDSNP_SNP_GT_5621134_Lg13_RosCOS1918_MAF30_503424_exon2
15.46	LG13	RosBREEDSNP_SNP_GT_5624353_Lg13_RosCOS1918_MAF40_478996_exon3
15.46	LG13	RosBREEDSNP_SNP_AC_5662695_Lg13_RosCOS1918_MAF50_MDP0000150079_exon1
20.558	LG13	SNP_FB_0163862
24.229	LG13	SNP_FB_1063540
24.641	LG13	SNP_FB_0166446
24.641	LG13	SNP_FB_0166933
24.641	LG13	SNP_FB_0166944
24.641	LG13	SNP_FB_0166953
24.641	LG13	SNP_FB_0166956
24.641	LG13	SNP_FB_0167426
24.641	LG13	SNP_FB_0167846
24.641	LG13	SNP_FB_0167851
24.641	LG13	SNP_FB_0167865
24.641	LG13	RosBREEDSNP_SNP_AG_6005626_Lg13_RosCOS2511_MAF40_MDP0000859856_exon1
24.641	LG13	RosBREEDSNP_SNP_GA_6017316_Lg13_RosCOS2511_MAF50_MDP0000834158_exon9
24.641	LG13	RosBREEDSNP_SNP_AC_6306433_Lg13_226059_MAF30_226059_exon2
24.641	LG13	RosBREEDSNP_SNP_TC_6361679_Lg13_155673_MAF30_155673_exon2
24.641	LG13	RosBREEDSNP_SNP_AG_6361691_Lg13_155673_MAF30_155673_exon2
24.641	LG13	RosBREEDSNP_SNP_GA_6451264_Lg13_65890_MAF20_65890_exon1
24.641	LG13	RosBREEDSNP_SNP_AG_6926009_Lg13_166939_MAF30_166939_exon1
24.641	LG13	RosBREEDSNP_SNP_TC_7141897_Lg13_00128_MAF50_MDP0000846055_exon1
24.641	LG13	RosBREEDSNP_SNP_TC_7167724_Lg13_00128_MAF40_422265_exon1
26.272	LG13	SNP_FB_0169288
26.272	LG13	SNP_FB_0169770
26.272	LG13	SNP_FB_0656547
26.272	LG13	SNP_FB_0656556
27.903	LG13	SNP_FB_0168217
27.903	LG13	SNP_FB_0168220
27.903	LG13	SNP_FB_0168228
27.903	LG13	SNP_FB_0168749
27.903	LG13	SNP_FB_0168762
27.903	LG13	SNP_FB_0168766
27.903	LG13	SNP_FB_0168841
27.903	LG13	SNP_FB_0168842
27.903	LG13	SNP_FB_0168858
27.903	LG13	SNP_FB_0170322
27.903	LG13	SNP_FB_0170332
27.903	LG13	SNP_FB_0170335
27.903	LG13	SNP_FB_1063545
27.903	LG13	SNP_FB_1063546
27.903	LG13	RosBREEDSNP_SNP_AG_7608807_Lg13_02124_MAF40_1660721_exon2
27.903	LG13	RosBREEDSNP_SNP_AC_7646132_Lg13_02124_MAF50_396799_exon1
27.903	LG13	RosBREEDSNP_SNP_CT_8619897_Lg13_RosCOS2067_MAF40_1650509_exon1
29.512	LG13	SNP_FB_0170390
29.512	LG13	SNP_FB_0170394
29.512	LG13	SNP_FB_0170803
29.512	LG13	SNP_FB_0170808
30.469	LG13	SNP_FB_0168191
30.469	LG13	SNP_FB_1063538
32.253	LG13	SNP_FB_0171446
32.253	LG13	SNP_FB_0171459
32.253	LG13	SNP_FB_0171576
34.061	LG13	SNP_FB_0172146
34.061	LG13	SNP_FB_0172568
34.981	LG13	SNP_FB_0172117
34.981	LG13	SNP_FB_0172119
34.981	LG13	SNP_FB_0172145
34.981	LG13	SNP_FB_0172569
37.709	LG13	SNP_FB_0755306
37.736	LG13	SNP_FB_0173090
37.736	LG13	SNP_FB_0755309
37.736	LG13	SNP_FB_0755313
41.047	LG13	SNP_FB_0174619
41.047	LG13	SNP_FB_0174626
41.047	LG13	RosBREEDSNP_SNP_TC_12111151_Lg13_RosCOS3331_MAF20_MDP0000312326_exon9
41.047	LG13	RosBREEDSNP_SNP_TC_12127305_Lg13_RosCOS3331_MAF40_1650208_exon1
44.357	LG13	SNP_FB_0175652
44.357	LG13	SNP_FB_0175660
44.357	LG13	GDsnp01776
46.611	LG13	SNP_FB_0873946
46.611	LG13	SNP_FB_0873957
46.611	LG13	SNP_FB_0873958
48.864	LG13	SNP_FB_0179384
48.864	LG13	SNP_FB_0179385
48.864	LG13	SNP_FB_0179410
51.117	LG13	SNP_FB_0179490
51.117	LG13	SNP_FB_0179496
51.117	LG13	SNP_FB_0179506
51.117	LG13	snpMalD1
53.371	LG13	SNP_FB_0180266
53.371	LG13	SNP_FB_0874514
53.371	LG13	SNP_FB_0874522
53.371	LG13	SNP_FB_0984682
53.371	LG13	SNP_FB_0984687
54.458	LG13	SNP_FB_0180676
54.458	LG13	SNP_FB_0180677
54.458	LG13	SNP_FB_0180683
54.458	LG13	SNP_FB_0180701
54.458	LG13	SNP_FB_0181259
54.458	LG13	SNP_FB_0181260
54.458	LG13	SNP_FB_0181274
54.458	LG13	SNP_FB_0181277
54.458	LG13	SNP_FB_0181290
54.458	LG13	SNP_FB_0875076
54.458	LG13	SNP_FB_1063850
54.458	LG13	SNP_FB_1063856
54.458	LG13	GDsnp00890
54.458	LG13	RosBREEDSNP_SNP_GA_16737064_Lg13_00890_MAF40_MDP0000715848_exon1
57.769	LG13	SNP_FB_0182710
57.769	LG13	SNP_FB_0182725
57.769	LG13	SNP_FB_0182727
57.769	LG13	GDsnp01844
58.312	LG13	SNP_FB_0183433
58.312	LG13	SNP_FB_0183441
58.312	LG13	RosBREEDSNP_SNP_GA_18291721_Lg13_01844_MAF20_1642843_exon1
58.312	LG13	RosBREEDSNP_SNP_AG_18334288_Lg13_01844_MAF20_1663967_exon3
58.312	LG13	RosBREEDSNP_SNP_AG_18342269_Lg13_01844_MAF40_1664800_exon4
58.856	LG13	SNP_FB_0183421
58.856	LG13	SNP_FB_0183443
59.943	LG13	SNP_FB_0183439
59.943	LG13	SNP_FB_0183945
59.943	LG13	SNP_FB_0183947
59.943	LG13	SNP_FB_0183948
59.943	LG13	SNP_FB_0183949
59.943	LG13	SNP_FB_0183964
59.943	LG13	SNP_FB_0183966
59.943	LG13	SNP_FB_0184043
59.943	LG13	SNP_FB_0184050
59.943	LG13	SNP_FB_0184060
59.943	LG13	SNP_FB_0184071
59.943	LG13	SNP_FB_0184073
59.943	LG13	SNP_FB_0184075
59.943	LG13	SNP_FB_0184835
59.943	LG13	SNP_FB_0184845
59.943	LG13	SNP_FB_0184855
59.943	LG13	SNP_FB_0184866
59.943	LG13	SNP_FB_0186188
59.943	LG13	SNP_FB_0186215
59.943	LG13	SNP_FB_0187158
59.943	LG13	SNP_FB_0585446
59.943	LG13	SNP_FB_0585451
59.943	LG13	SNP_FB_0585453
59.943	LG13	SNP_FB_1072535
59.943	LG13	GDsnp00532
59.943	LG13	GDsnp00902
59.943	LG13	GDsnp01334
59.943	LG13	GDsnp02063
59.943	LG13	RosBREEDSNP_SNP_GT_19722424_Lg13_01334_MAF20_266311_exon1
59.943	LG13	RosBREEDSNP_SNP_TC_19729805_Lg13_01334_MAF20_MDP0000246863_exon2
59.943	LG13	RosBREEDSNP_SNP_TG_19740521_Lg13_01334_MAF30_MDP0000246760_exon3
61.03	LG13	SNP_FB_0186186
61.03	LG13	SNP_FB_0186189
61.03	LG13	SNP_FB_0186191
61.03	LG13	SNP_FB_0186203
61.03	LG13	SNP_FB_0186209
61.03	LG13	RosBREEDSNP_SNP_AC_20353369_Lg13_02063_MAF50_160796_exon1
61.03	LG13	RosBREEDSNP_SNP_AC_20356064_Lg13_02063_MAF20_250827_exon1
62.737	LG13	SNP_FB_0186190
64.444	LG13	SNP_FB_0187183
64.444	LG13	SNP_FB_0187717
64.444	LG13	SNP_FB_0187718
64.444	LG13	SNP_FB_0187723
64.444	LG13	SNP_FB_0187733
64.444	LG13	SNP_FB_0188000
64.444	LG13	SNP_FB_0188001
64.444	LG13	SNP_FB_0188005
64.444	LG13	SNP_FB_0188007
64.444	LG13	SNP_FB_0188008
64.444	LG13	SNP_FB_0189854
64.444	LG13	SNP_FB_0189856
65.531	LG13	SNP_FB_0195480
65.531	LG13	SNP_FB_0195519
65.531	LG13	SNP_FB_0195736
65.531	LG13	SNP_FB_0197233
65.531	LG13	SNP_FB_0198553
65.531	LG13	SNP_FB_0198572
65.531	LG13	SNP_FB_0199144
65.531	LG13	SNP_FB_0199149
65.531	LG13	SNP_FB_0199605
65.531	LG13	SNP_FB_0199606
65.531	LG13	SNP_FB_0366875
65.531	LG13	SNP_FB_0571001
65.531	LG13	SNP_FB_0759952
65.531	LG13	SNP_FB_0759954
65.531	LG13	SNP_FB_0759955
65.531	LG13	SNP_FB_0759958
65.531	LG13	SNP_FB_0759960
65.531	LG13	SNP_FB_0933502
65.531	LG13	SNP_FB_0933528
65.531	LG13	SNP_FB_1109827
65.531	LG13	RosBREEDSNP_SNP_GT_23186788_Lg13_RosCOS979_MAF20_MDP0000292343_exon1
66.619	LG13	SNP_FB_0190893
66.619	LG13	SNP_FB_0190901
66.619	LG13	GDsnp02333
66.619	LG13	RosBREEDSNP_SNP_AG_23962473_Lg13_02333_MAF20_1658617_exon1
67.706	LG13	SNP_FB_0005450
67.706	LG13	SNP_FB_0005457
67.706	LG13	SNP_FB_0191439
67.706	LG13	SNP_FB_0193083
67.706	LG13	SNP_FB_0193093
67.706	LG13	SNP_FB_0193094
67.706	LG13	SNP_FB_0193100
67.706	LG13	SNP_FB_0195478
67.706	LG13	SNP_FB_0195485
67.706	LG13	SNP_FB_0195506
67.706	LG13	SNP_FB_0195737
67.706	LG13	SNP_FB_0195744
67.706	LG13	SNP_FB_0195762
67.706	LG13	SNP_FB_0195764
67.706	LG13	SNP_FB_0196568
67.706	LG13	SNP_FB_0196570
67.706	LG13	SNP_FB_0197195
67.706	LG13	SNP_FB_0197217
67.706	LG13	SNP_FB_0198554
67.706	LG13	SNP_FB_0198556
67.706	LG13	SNP_FB_0198574
67.706	LG13	SNP_FB_0199082
67.706	LG13	SNP_FB_0199150
67.706	LG13	SNP_FB_0199158
67.706	LG13	SNP_FB_0199161
67.706	LG13	SNP_FB_0199599
67.706	LG13	SNP_FB_0199604
67.706	LG13	SNP_FB_0199612
67.706	LG13	SNP_FB_0366862
67.706	LG13	SNP_FB_0366863
67.706	LG13	SNP_FB_0366865
67.706	LG13	SNP_FB_0366890
67.706	LG13	SNP_FB_0570977
67.706	LG13	SNP_FB_0570998
67.706	LG13	SNP_FB_0571003
67.706	LG13	SNP_FB_0902720
67.706	LG13	SNP_FB_0902721
67.706	LG13	SNP_FB_0933501
67.706	LG13	SNP_FB_0933510
67.706	LG13	SNP_FB_0933527
67.706	LG13	SNP_FB_0933532
67.706	LG13	SNP_FB_0934606
67.706	LG13	GDsnp00164
67.706	LG13	GDsnp02452
72.207	LG13	SNP_FB_0199836
72.207	LG13	SNP_FB_0199852
72.207	LG13	SNP_FB_0394104
72.207	LG13	SNP_FB_0806586
72.207	LG13	SNP_FB_0879783
72.207	LG13	SNP_FB_0879784
72.207	LG13	SNP_FB_0879807
72.207	LG13	SNP_FB_0917941
72.207	LG13	GDsnp01316
72.207	LG13	RosBREEDSNP_SNP_TC_31050547_Lg13_01316_MAF40_864567_exon1
72.207	LG13	RosBREEDSNP_SNP_AC_31057207_Lg13_01316_MAF20_883561_exon1
72.207	LG13	RosBREEDSNP_SNP_AG_31059344_Lg13_01316_MAF50_MDP0000841540_exon1
72.207	LG13	RosBREEDSNP_SNP_GA_31085738_Lg13_01316_MAF40_302615_exon1
72.207	LG13	RosBREEDSNP_SNP_CT_31089065_Lg13_01316_MAF30_44308_exon1
73.294	LG13	SNP_FB_0205534
73.294	LG13	SNP_FB_0205536
73.294	LG13	SNP_FB_0205543
73.294	LG13	SNP_FB_0205545
73.294	LG13	SNP_FB_0208522
73.294	LG13	SNP_FB_0209712
73.294	LG13	SNP_FB_0211719
73.294	LG13	SNP_FB_0367654
73.294	LG13	SNP_FB_0789037
73.294	LG13	SNP_FB_0806594
73.294	LG13	SNP_FB_0881390
74.381	LG13	SNP_FB_0204990
74.381	LG13	SNP_FB_0204991
74.381	LG13	SNP_FB_0204997
74.381	LG13	SNP_FB_0205006
74.381	LG13	SNP_FB_0205009
74.381	LG13	SNP_FB_0205018
74.381	LG13	SNP_FB_0208042
74.381	LG13	SNP_FB_0208044
74.381	LG13	SNP_FB_0208054
74.381	LG13	SNP_FB_0208065
74.381	LG13	SNP_FB_0208076
74.381	LG13	SNP_FB_0208080
74.381	LG13	SNP_FB_0208086
74.381	LG13	SNP_FB_0208507
74.381	LG13	SNP_FB_0208508
74.381	LG13	SNP_FB_0208520
74.381	LG13	SNP_FB_0208528
74.381	LG13	SNP_FB_0208534
74.381	LG13	SNP_FB_0209689
74.381	LG13	SNP_FB_0209711
74.381	LG13	SNP_FB_0210831
74.381	LG13	SNP_FB_0210865
74.381	LG13	SNP_FB_0212297
74.381	LG13	SNP_FB_0230053
74.381	LG13	SNP_FB_0230056
74.381	LG13	SNP_FB_0394106
74.381	LG13	SNP_FB_0566181
74.381	LG13	SNP_FB_0566193
74.381	LG13	SNP_FB_0789025
74.381	LG13	SNP_FB_0835207
74.381	LG13	SNP_FB_0835217
74.381	LG13	SNP_FB_0835223
74.381	LG13	SNP_FB_0877051
74.381	LG13	SNP_FB_0877061
74.381	LG13	SNP_FB_0877071
74.381	LG13	SNP_FB_0881259
74.381	LG13	SNP_FB_0881268
74.381	LG13	SNP_FB_0881270
74.381	LG13	SNP_FB_0908423
74.381	LG13	SNP_FB_0908449
74.381	LG13	SNP_FB_0908450
74.381	LG13	SNP_FB_0908453
74.381	LG13	SNP_FB_0934608
74.381	LG13	SNP_FB_1016678
74.381	LG13	SNP_FB_1016684
74.381	LG13	SNP_FB_1065410
74.381	LG13	SNP_FB_1065411
74.381	LG13	SNP_FB_1065416
74.381	LG13	SNP_FB_1065919
74.381	LG13	SNP_FB_1065933
74.381	LG13	SNP_FB_1075679
74.381	LG13	SNP_FB_1083791
74.381	LG13	SNP_FB_1083794
74.381	LG13	SNP_FB_1083800
74.381	LG13	SNP_FB_1109943
74.381	LG13	GDsnp01899
74.381	LG13	GDsnp02890
74.381	LG13	RosBREED_SNP_AC_39662008_Lg13
76.556	LG13	SNP_FB_0055385
76.556	LG13	SNP_FB_0055387
76.556	LG13	SNP_FB_0124505
76.556	LG13	SNP_FB_0124506
76.556	LG13	SNP_FB_0188837
76.556	LG13	SNP_FB_0188856
76.556	LG13	SNP_FB_0367320
76.556	LG13	SNP_FB_0367331
76.556	LG13	SNP_FB_0367358
76.556	LG13	SNP_FB_0367674
76.556	LG13	SNP_FB_0481015
76.556	LG13	SNP_FB_0481021
76.556	LG13	SNP_FB_0482828
76.556	LG13	SNP_FB_0482842
76.556	LG13	SNP_FB_0482849
76.556	LG13	SNP_FB_0482853
76.556	LG13	SNP_FB_0806469
[truncated: 4,604 more rows]

## Sheet: 12_J
cM	LG	Original_Locus_Name	Used in iGLMap construction
0	LG1	SNP_FB_0197405	yes
0	LG1	SNP_FB_0197414	yes
0	LG1	SNP_FB_0197737	yes
0	LG1	SNP_FB_0197753	yes
0	LG1	SNP_FB_0411240	yes
0	LG1	SNP_FB_0411306	yes
0	LG1	SNP_FB_0411310	yes
0	LG1	SNP_FB_0411478	yes
0	LG1	SNP_FB_0411487	yes
0	LG1	SNP_FB_0411491	yes
0	LG1	SNP_FB_0411493	yes
0	LG1	SNP_FB_0464041	yes
0	LG1	SNP_FB_0530052	yes
0	LG1	SNP_FB_0530057	yes
0	LG1	SNP_FB_0530061	yes
0	LG1	SNP_FB_0530079	yes
0	LG1	SNP_FB_0673800	yes
0	LG1	SNP_FB_0673802	yes
0	LG1	SNP_FB_0764008	yes
0	LG1	SNP_FB_0764324	yes
0	LG1	SNP_FB_0764346	yes
0	LG1	SNP_FB_0938919	yes
0	LG1	SNP_FB_0939067	yes
0	LG1	SNP_FB_1004093	yes
0	LG1	SNP_FB_1021083	yes
0	LG1	SNP_FB_1021087	yes
0	LG1	SNP_FB_1021088	yes
0	LG1	SNP_FB_1089798	yes
0	LG1	SNP_FB_1099420	yes
0	LG1	SNP_FB_1099992	yes
0	LG1	SNP_FB_1111605	yes
0	LG1	SNP_FB_1114720	yes
0	LG1	SNP_FB_1114722	yes
0	LG1	RosBREEDSNP_SNP_AC_180528_Lg1_00288_MAF40_302606_exon1	yes
0	LG1	SNP_FB_0313817	yes
0	LG1	SNP_FB_0400909	yes
0	LG1	SNP_FB_0400910	yes
0	LG1	SNP_FB_0411211	yes
0	LG1	SNP_FB_0411238	yes
0	LG1	SNP_FB_0411246	yes
0	LG1	SNP_FB_0418589	yes
0	LG1	SNP_FB_0464008	yes
0	LG1	SNP_FB_0709599	yes
0	LG1	SNP_FB_1079904	yes
0	LG1	SNP_FB_1079977	yes
0	LG1	SNP_FB_1089803	yes
0	LG1	SNP_FB_1089809	yes
1.087	LG1	SNP_FB_0400919	no
1.087	LG1	SNP_FB_0410792	yes
1.087	LG1	RosBREEDSNP_SNP_TC_3094248_Lg1_02894_MAF50_285661_exon1	no
1.087	LG1	RosBREEDSNP_SNP_CT_5940163_Lg1_00152_MAF50_1642197_exon1	yes
2.175	LG1	SNP_FB_0079713	no
2.175	LG1	SNP_FB_0079717	no
2.175	LG1	SNP_FB_0079718	no
2.175	LG1	SNP_FB_0411698	no
2.175	LG1	SNP_FB_0415487	no
2.175	LG1	SNP_FB_0415504	no
2.175	LG1	SNP_FB_0415516	no
2.175	LG1	SNP_FB_0416997	no
2.175	LG1	SNP_FB_0417007	no
2.175	LG1	SNP_FB_0418562	no
2.175	LG1	SNP_FB_0418565	no
2.175	LG1	SNP_FB_0418576	no
2.175	LG1	SNP_FB_1108208	no
2.175	LG1	GDsnp00152	yes
2.175	LG1	GDsnp02428	yes
2.175	LG1	SNP_FB_0418563	no
2.175	LG1	RosBREEDSNP_SNP_TC_9351463_Lg1_00703_MAF20_MDP0000661406_exon4	yes
6.526	LG1	SNP_FB_0417197	yes
6.526	LG1	SNP_FB_0417208	yes
6.526	LG1	RosBREEDSNP_SNP_CA_9907051_Lg1_RosCOS404_MAF20_MDP0000384319_exon1	yes
8.701	LG1	SNP_FB_0948172	no
8.701	LG1	RosBREEDSNP_SNP_TC_11532952_Lg1_01815_MAF50_1682832_exon5	yes
8.701	LG1	RosBREEDSNP_SNP_GA_13093630_Lg1_01494_MAF40_470106_exon1	yes
8.701	LG1	SNP_FB_0417939	no
8.701	LG1	SNP_FB_0419285	no
8.701	LG1	SNP_FB_0419286	no
8.701	LG1	SNP_FB_0419289	no
8.701	LG1	SNP_FB_0419750	no
8.701	LG1	SNP_FB_0448193	no
8.701	LG1	GDsnp02334	yes
8.701	LG1	RosBREEDSNP_SNP_AG_11508677_Lg1_01815_MAF50_1661682_exon1	yes
8.701	LG1	RosBREEDSNP_SNP_CT_12148172_Lg1_00420_MAF50_MDP0000130704_exon1	yes
8.701	LG1	RosBREEDSNP_SNP_CT_13068176_Lg1_01494_MAF50_MDP0000298776_exon4	yes
10.876	LG1	SNP_FB_0420895	no
10.876	LG1	SNP_FB_0420896	no
10.876	LG1	SNP_FB_0420898	yes
10.876	LG1	RosBREEDSNP_SNP_GA_13037789_Lg1_01494_MAF30_840712_exon1	yes
10.876	LG1	SNP_FB_0937882	no
10.876	LG1	SNP_FB_0417203	no
10.876	LG1	SNP_FB_0417946	no
10.876	LG1	SNP_FB_0417957	no
10.876	LG1	SNP_FB_0419771	no
10.876	LG1	SNP_FB_0420891	no
10.876	LG1	SNP_FB_0448219	no
10.876	LG1	SNP_FB_0448220	no
10.876	LG1	SNP_FB_0910606	no
10.876	LG1	SNP_FB_0910608	no
10.876	LG1	SNP_FB_0937887	no
10.876	LG1	SNP_FB_0937902	no
10.876	LG1	SNP_FB_0937906	no
10.876	LG1	GDsnp00420	yes
10.876	LG1	GDsnp01815	yes
10.876	LG1	GDsnp02580	yes
10.876	LG1	RosBREEDSNP_SNP_AG_12196570_Lg1_00420_MAF40_354796_exon1	yes
20.244	LG1	RosBREEDSNP_SNP_CT_14001081_Lg1_01889_MAF20_MDP0000824791_exon1	yes
20.244	LG1	RosBREEDSNP_SNP_GA_14519247_Lg1_RosCOS2921_MAF50_476406_exon1	no
20.244	LG1	RosBREEDSNP_SNP_AG_14529153_Lg1_RosCOS2921_MAF30_59140_exon1	yes
20.244	LG1	RosBREEDSNP_SNP_CT_14662213_Lg1_RosCOS1779_MAF30_MDP0000321450_exon1	yes
20.244	LG1	SNP_FB_0420129	yes
20.244	LG1	SNP_FB_0420150	yes
20.244	LG1	SNP_FB_0420170	yes
20.244	LG1	SNP_FB_0421635	yes
20.244	LG1	SNP_FB_0422075	no
20.244	LG1	SNP_FB_0422076	yes
20.244	LG1	SNP_FB_0422080	no
20.244	LG1	SNP_FB_0423614	no
20.244	LG1	SNP_FB_0425611	yes
20.244	LG1	SNP_FB_0425614	yes
20.244	LG1	SNP_FB_0941503	no
20.244	LG1	SNP_FB_0941510	no
20.244	LG1	SNP_FB_1080637	no
20.244	LG1	RosBREEDSNP_SNP_GA_14545022_Lg1_RosCOS2921_MAF10_504165_exon1	yes
22.419	LG1	SNP_FB_0423612	no
22.419	LG1	SNP_FB_0423615	no
22.419	LG1	SNP_FB_0423631	no
22.419	LG1	SNP_FB_0424557	no
22.419	LG1	SNP_FB_0974449	no
22.419	LG1	SNP_FB_1080640	no
22.419	LG1	RosBREEDSNP_SNP_TG_14699213_Lg1_RosCOS1779_MAF50_MDP0000321447_exon9	yes
22.419	LG1	RosBREEDSNP_SNP_TC_14798027_Lg1_01500_MAF50_67147_exon1	yes
22.419	LG1	SNP_FB_0974443	yes
22.419	LG1	RosBREEDSNP_SNP_CT_14708397_Lg1_RosCOS1779_MAF40_343966_exon1	yes
22.419	LG1	SNP_FB_0421625	yes
22.419	LG1	SNP_FB_0423029	yes
25.332	LG1	SNP_FB_0969517	yes
28.245	LG1	SNP_FB_0425788	no
28.245	LG1	SNP_FB_0497566	yes
28.245	LG1	SNP_FB_1010747	yes
28.245	LG1	SNP_FB_1010776	no
28.245	LG1	GDsnp02538	yes
28.245	LG1	RosBREEDSNP_SNP_CT_16623809_Lg1_02538_MAF50_MDP0000163421_exon1	yes
28.245	LG1	RosBREEDSNP_SNP_CT_16626073_Lg1_02538_MAF50_MDP0000518676_exon1	yes
28.245	LG1	RosBREEDSNP_SNP_CT_16653424_Lg1_02538_MAF40_MDP0000214470_exon2	yes
31.143	LG1	SNP_FB_0426240	no
31.143	LG1	RosBREEDSNP_SNP_AG_17236158_Lg1_RosCOS3372_MAF30_45786_exon1	yes
31.143	LG1	SNP_FB_0426232	no
31.143	LG1	SNP_FB_0426233	yes
31.143	LG1	SNP_FB_0428724	no
31.143	LG1	SNP_FB_0942698	yes
31.143	LG1	GDsnp02731	yes
31.143	LG1	RosBREEDSNP_SNP_CT_17242135_Lg1_RosCOS3372_MAF20_616940_exon1	yes
31.143	LG1	RosBREEDSNP_SNP_CT_17245435_Lg1_RosCOS3372_MAF10_1674115_exon1	yes
31.143	LG1	RosBREEDSNP_SNP_AC_17882923_Lg1_00440_MAF40_1646533_exon1	yes
33.318	LG1	SNP_FB_0427459	no
33.318	LG1	SNP_FB_0427473	no
33.318	LG1	RosBREEDSNP_SNP_GT_17869158_Lg1_00440_MAF30_MDP0000190950_exon2	yes
33.318	LG1	SNP_FB_0427282	yes
33.318	LG1	RosBREEDSNP_SNP_TC_17871172_Lg1_00440_MAF30_1636772_exon2	yes
33.318	LG1	SNP_FB_0423637	no
33.318	LG1	SNP_FB_0427291	yes
33.318	LG1	SNP_FB_0427457	no
33.318	LG1	SNP_FB_0427463	yes
33.318	LG1	SNP_FB_0427467	no
33.318	LG1	SNP_FB_0428250	yes
33.318	LG1	SNP_FB_0428720	no
33.318	LG1	SNP_FB_0428728	no
33.318	LG1	SNP_FB_0428750	no
33.318	LG1	SNP_FB_0429182	no
33.318	LG1	SNP_FB_0497578	no
33.318	LG1	SNP_FB_0942990	no
33.318	LG1	SNP_FB_0942992	no
33.318	LG1	SNP_FB_0974451	yes
33.318	LG1	SNP_FB_1080641	no
33.318	LG1	SNP_FB_1113057	no
33.318	LG1	RosBREEDSNP_SNP_GA_14836061_Lg1_01500_MAF40_1621531_exon3	yes
33.318	LG1	RosBREEDSNP_SNP_GA_17878675_Lg1_00440_MAF10_1638976_exon6	yes
33.318	LG1	RosBREEDSNP_SNP_TC_17912183_Lg1_00440_MAF40_1634418_exon1	yes
35.493	LG1	RosBREEDSNP_SNP_GT_18064090_Lg1_01783_MAF50_708296_exon1	yes
35.493	LG1	RosBREEDSNP_SNP_AG_18067488_Lg1_01783_MAF40_MDP0000211915_exon1	yes
35.493	LG1	RosBREEDSNP_SNP_GA_18791535_Lg1_02731_MAF40_MDP0000186097_exon1	yes
36.581	LG1	SNP_FB_0429189	no
36.581	LG1	SNP_FB_0431170	no
36.581	LG1	SNP_FB_0431172	no
36.581	LG1	SNP_FB_0943477	no
36.581	LG1	SNP_FB_0943493	no
36.581	LG1	SNP_FB_0943711	no
36.581	LG1	SNP_FB_0945105	no
36.581	LG1	RosBREEDSNP_SNP_CT_18794918_Lg1_02731_MAF30_1632516_exon5	yes
37.669	LG1	SNP_FB_0430236	yes
37.669	LG1	SNP_FB_0432805	yes
37.669	LG1	SNP_FB_0430261	no
37.669	LG1	RosBREEDSNP_SNP_CT_23134240_Lg1_109586__109586_exon1	yes
37.669	LG1	SNP_FB_0429278	no
37.669	LG1	SNP_FB_0429288	no
37.669	LG1	SNP_FB_0429289	no
37.669	LG1	SNP_FB_0429300	no
37.669	LG1	SNP_FB_0429307	no
37.669	LG1	SNP_FB_0429978	no
37.669	LG1	SNP_FB_0429981	no
37.669	LG1	SNP_FB_0429988	no
37.669	LG1	SNP_FB_0430001	no
37.669	LG1	SNP_FB_0430238	no
37.669	LG1	SNP_FB_0430240	no
37.669	LG1	SNP_FB_0432789	no
37.669	LG1	SNP_FB_0432792	no
37.669	LG1	SNP_FB_0432796	no
37.669	LG1	SNP_FB_0432803	no
37.669	LG1	SNP_FB_0943679	no
37.669	LG1	GDsnp00250	yes
37.669	LG1	GDsnp02302	yes
37.669	LG1	GDsnp02518	yes
37.669	LG1	RosBREEDSNP_SNP_TC_21289759_Lg1_02518_MAF20_1636950_exon6	yes
38.756	LG1	SNP_FB_0428726	no
38.756	LG1	SNP_FB_0429155	no
38.756	LG1	RosBREEDSNP_SNP_GA_18093819_Lg1_01783_MAF10_1653849_exon8	no
38.756	LG1	RosBREEDSNP_SNP_CA_21327009_Lg1_02518_MAF40_1678261_exon1	yes
39.844	LG1	SNP_FB_0433285	yes
39.844	LG1	GDsnp00674	yes
39.844	LG1	RosBREEDSNP_SNP_GA_35787897_Lg1_241489_MAF30_241489_exon1	yes
39.844	LG1	SNP_FB_0433266	yes
39.844	LG1	RosBREEDSNP_SNP_TC_26256055_Lg1_00674_MAF30_968230_exon1	yes
42.019	LG1	SNP_FB_0250474	no
42.019	LG1	SNP_FB_0250486	no
42.019	LG1	SNP_FB_0435779	no
42.019	LG1	SNP_FB_0436482	no
42.019	LG1	SNP_FB_0436484	no
42.019	LG1	SNP_FB_0436491	no
42.019	LG1	SNP_FB_0436492	no
42.019	LG1	SNP_FB_0436926	no
42.019	LG1	SNP_FB_0436927	no
42.019	LG1	SNP_FB_0437669	no
42.019	LG1	SNP_FB_0437687	no
42.019	LG1	SNP_FB_0438220	no
42.019	LG1	SNP_FB_0438227	no
42.019	LG1	SNP_FB_0438233	no
42.019	LG1	SNP_FB_0439059	no
42.019	LG1	SNP_FB_0439066	no
42.019	LG1	SNP_FB_0439106	no
42.019	LG1	SNP_FB_0440719	no
42.019	LG1	SNP_FB_0440721	no
42.019	LG1	SNP_FB_0441006	no
42.019	LG1	SNP_FB_0441028	no
42.019	LG1	SNP_FB_0444437	no
42.019	LG1	SNP_FB_0945847	no
42.019	LG1	SNP_FB_0945897	no
42.019	LG1	SNP_FB_0945902	no
42.019	LG1	GDsnp01371	yes
42.019	LG1	RosBREEDSNP_SNP_AG_26729463_Lg1_01228_MAF30_459491_exon1	yes
42.019	LG1	RosBREEDSNP_SNP_GT_26734911_Lg1_01228_MAF50_MDP0000236938_exon8	yes
42.019	LG1	RosBREEDSNP_SNP_GA_29128835_Lg1_10005_MAF10_326880_exon1	yes
42.019	LG1	RosBREEDSNP_SNP_GA_31945251_Lg1_RosCOS2794_MAF40_1665084_exon1	yes
44.194	LG1	SNP_FB_0444691	yes
44.194	LG1	SNP_FB_0444702	yes
44.194	LG1	SNP_FB_0444714	no
44.194	LG1	SNP_FB_1082254	no
44.194	LG1	RosBREEDSNP_SNP_CT_33663934_Lg1_01371_MAF50_328159_exon1	yes
44.194	LG1	SNP_FB_0442968	yes
44.194	LG1	SNP_FB_0442970	yes
46.37	LG1	SNP_FB_0445931	no
46.37	LG1	SNP_FB_0445933	no
46.37	LG1	SNP_FB_0445935	no
46.37	LG1	SNP_FB_0445938	no
46.37	LG1	SNP_FB_0445939	yes
46.37	LG1	GDsnp02371	yes
46.37	LG1	RosBREEDSNP_SNP_TC_34421998_Lg1_19307__19307_exon2	yes
46.37	LG1	SNP_FB_0433278	yes
46.37	LG1	SNP_FB_0445358	yes
46.37	LG1	SNP_FB_0445359	yes
46.37	LG1	SNP_FB_0445360	yes
46.37	LG1	SNP_FB_0445366	yes
46.37	LG1	SNP_FB_0946984	yes
46.37	LG1	SNP_FB_0947004	yes
46.37	LG1	SNP_FB_0947015	yes
55.737	LG1	SNP_FB_0448111	yes
55.737	LG1	SNP_FB_1082423	no
55.737	LG1	SNP_FB_1082449	no
55.737	LG1	RosBREEDSNP_SNP_TC_35468899_Lg1_02092_MAF50_138030_exon2	yes
55.737	LG1	SNP_FB_0447033	no
55.737	LG1	SNP_FB_0447065	yes
55.737	LG1	SNP_FB_0947830	no
55.737	LG1	SNP_FB_0947835	no
55.737	LG1	SNP_FB_0947842	no
55.737	LG1	SNP_FB_1082432	no
55.737	LG1	SNP_FB_1082438	no
55.737	LG1	SNP_FB_1082444	yes
55.737	LG1	RosBREEDSNP_SNP_CT_35251020_Lg1_00495_MAF50_1650375_exon3	yes
0	LG10	SNP_FB_0002649	no
0	LG10	RosBREEDSNP_SNP_TC_2498716_Lg10_01909_MAF20_320920_exon1	yes
9.116	LG10	SNP_FB_0003114	yes
13.467	LG10	SNP_FB_0004014	yes
13.467	LG10	SNP_FB_0004016	yes
13.467	LG10	SNP_FB_0004019	yes
13.467	LG10	SNP_FB_0004023	no
13.467	LG10	RosBREEDSNP_SNP_CT_4016435_Lg10_01810_MAF20_1636495_exon4	yes
17.817	LG10	SNP_FB_0275982	yes
22.168	LG10	SNP_FB_0009743	no
22.168	LG10	SNP_FB_0009745	no
22.168	LG10	SNP_FB_0009753	no
22.168	LG10	SNP_FB_0010446	no
22.168	LG10	SNP_FB_0010458	no
22.168	LG10	SNP_FB_0014529	no
22.168	LG10	SNP_FB_0014558	no
22.168	LG10	SNP_FB_0014721	no
22.168	LG10	SNP_FB_0014725	no
22.168	LG10	SNP_FB_0014738	no
22.168	LG10	SNP_FB_0016692	no
22.168	LG10	SNP_FB_0716936	no
22.168	LG10	SNP_FB_1052762	no
22.168	LG10	GDsnp00875	yes
22.168	LG10	GDsnp02051	yes
22.168	LG10	RosBREEDSNP_SNP_CT_7121587_Lg10_02051_MAF30_MDP0000599316_exon1	yes
23.41	LG10	SNP_FB_0216380	no
23.41	LG10	SNP_FB_0000013	no
23.41	LG10	SNP_FB_0000529	no
23.41	LG10	SNP_FB_0000978	yes
23.41	LG10	SNP_FB_0000989	no
23.41	LG10	SNP_FB_0000997	no
23.41	LG10	SNP_FB_0001462	yes
23.41	LG10	SNP_FB_0002636	yes
23.41	LG10	SNP_FB_0002637	yes
23.41	LG10	SNP_FB_0002639	yes
23.41	LG10	SNP_FB_0002644	no
23.41	LG10	SNP_FB_0216377	no
23.41	LG10	SNP_FB_0216492	no
23.41	LG10	SNP_FB_0216512	no
23.41	LG10	SNP_FB_0825064	no
23.41	LG10	GDsnp01789	yes
23.41	LG10	RosBREEDSNP_SNP_TC_1282648_Lg10_RosCOS2296_MAF30_MDP0000226508_exon1	yes
23.41	LG10	RosBREEDSNP_SNP_GT_2479664_Lg10_01909_MAF40_257666_exon1	yes
23.41	LG10	Vd_DCA1_Gluca	yes
26.518	LG10	SNP_FB_0017217	no
26.518	LG10	SNP_FB_0017224	yes
26.518	LG10	SNP_FB_0017226	yes
26.518	LG10	SNP_FB_0829833	yes
26.518	LG10	RosBREEDSNP_SNP_GA_13016569_Lg10_RosCOS724_MAF30_1620203_exon3	no
26.518	LG10	RosBREEDSNP_SNP_AG_13033111_Lg10_RosCOS724_MAF40_MDP0000193868_exon3	yes
26.518	LG10	RosBREEDSNP_SNP_AG_13071892_Lg10_RosCOS724_MAF50_MDP0000285181_exon18	yes
27.76	LG10	SNP_FB_0003096	no
27.76	LG10	SNP_FB_0003110	no
27.76	LG10	SNP_FB_0003118	no
27.76	LG10	SNP_FB_0003482	no
27.76	LG10	SNP_FB_0003489	no
27.76	LG10	SNP_FB_0003490	no
27.76	LG10	SNP_FB_0004021	no
27.76	LG10	SNP_FB_0005008	no
27.76	LG10	SNP_FB_0825590	no
27.76	LG10	RosBREEDSNP_SNP_GA_2553386_Lg10_00839_MAF40_MDP0000424666_exon2	yes
27.76	LG10	RosBREEDSNP_SNP_GA_3285289_Lg10_01947_MAF30_MDP0000226451_exon3	yes
27.76	LG10	RosBREEDSNP_SNP_GT_3353551_Lg10_01947_MAF30_MDP0000950062_exon1	yes
27.76	LG10	RosBREEDSNP_SNP_GA_4045102_Lg10_01810_MAF20_1636495_exon3	yes
30.869	LG10	SNP_FB_0015689	no
30.869	LG10	SNP_FB_0015893	no
30.869	LG10	SNP_FB_0015910	no
30.869	LG10	SNP_FB_0015919	no
30.869	LG10	SNP_FB_0016482	no
30.869	LG10	SNP_FB_0016486	no
30.869	LG10	RosBREEDSNP_SNP_TC_11942818_Lg10_CXE1_MAF30_221179_exon1	no
30.869	LG10	RosBREEDSNP_SNP_CT_11952578_Lg10_CXE1_MAF10_MDP0000119954_exon1	yes
30.869	LG10	RosBREEDSNP_SNP_TG_12055755_Lg10_RosCOS2353_MAF50_1665006_exon5	yes
30.869	LG10	RosBREEDSNP_SNP_CT_12422488_Lg10_00176_MAF30_MDP0000293745_exon1	yes
35.219	LG10	SNP_FB_0726166	yes
35.219	LG10	SNP_FB_0726172	yes
35.219	LG10	SNP_FB_0726173	yes
35.219	LG10	SNP_FB_0726189	yes
35.219	LG10	SNP_FB_0726977	yes
35.219	LG10	SNP_FB_0726979	yes
35.219	LG10	SNP_FB_0727256	yes
35.219	LG10	SNP_FB_0727268	yes
35.219	LG10	SNP_FB_0727275	yes
35.219	LG10	SNP_FB_1022997	yes
35.219	LG10	SNP_FB_1023006	yes
35.219	LG10	SNP_FB_1100839	yes
35.219	LG10	SNP_FB_1100846	yes
35.219	LG10	SNP_FB_1100858	yes
36.876	LG10	SNP_FB_0296224	yes
37.484	LG10	SNP_FB_0120455	yes
37.484	LG10	SNP_FB_0230391	yes
37.484	LG10	SNP_FB_0296801	yes
37.484	LG10	SNP_FB_0795113	yes
37.484	LG10	SNP_FB_1070796	yes
37.484	LG10	SNP_FB_1115483	yes
38.24	LG10	SNP_FB_0121827	yes
38.24	LG10	SNP_FB_0296210	yes
38.24	LG10	SNP_FB_1115487	yes
39.57	LG10	SNP_FB_1086045	yes
39.57	LG10	SNP_FB_1100862	yes
39.951	LG10	SNP_FB_0017889	yes
39.951	LG10	SNP_FB_0122473	yes
39.951	LG10	SNP_FB_0122479	yes
39.951	LG10	SNP_FB_0714394	yes
39.951	LG10	SNP_FB_0858026	yes
39.951	LG10	SNP_FB_0858029	yes
39.951	LG10	SNP_FB_1086046	yes
39.951	LG10	SNP_FB_1086053	yes
40.332	LG10	SNP_FB_1086048	yes
40.332	LG10	SNP_FB_0121825	yes
40.332	LG10	SNP_FB_0230393	yes
40.332	LG10	SNP_FB_0263746	yes
40.332	LG10	SNP_FB_0263752	yes
40.332	LG10	SNP_FB_0296212	yes
40.332	LG10	SNP_FB_0704823	yes
40.332	LG10	SNP_FB_0942709	yes
40.332	LG10	SNP_FB_1086040	yes
40.332	LG10	SNP_FB_1086057	yes
40.332	LG10	SNP_FB_1115484	yes
40.332	LG10	SNP_FB_1115486	yes
44.682	LG10	SNP_FB_1052854	yes
44.682	LG10	SNP_FB_1052855	yes
44.682	LG10	SNP_FB_1052863	yes
44.682	LG10	SNP_FB_0013184	yes
44.682	LG10	SNP_FB_0012362	no
44.682	LG10	SNP_FB_0013158	yes
44.682	LG10	SNP_FB_0013168	no
44.682	LG10	SNP_FB_0014155	no
44.682	LG10	SNP_FB_0188543	no
44.682	LG10	SNP_FB_0188550	no
44.682	LG10	SNP_FB_0188560	no
44.682	LG10	SNP_FB_0235542	no
44.682	LG10	SNP_FB_0551553	no
44.682	LG10	SNP_FB_0551555	no
44.682	LG10	SNP_FB_0685098	no
44.682	LG10	SNP_FB_0685103	yes
44.682	LG10	SNP_FB_0685122	yes
44.682	LG10	SNP_FB_0890030	no
44.682	LG10	SNP_FB_1052860	yes
44.682	LG10	SNP_FB_1073512	no
44.682	LG10	SNP_FB_1107370	no
44.682	LG10	RosBREEDSNP_SNP_CT_14656450_Lg10_01267_MAF20_82153_exon1	no
44.682	LG10	RosBREEDSNP_SNP_AC_14769213_Lg10_254375_MAF20_254375_exon1	yes
44.682	LG10	RosBREEDSNP_SNP_TG_8522809_Lg10_00260_MAF40_483111_exon1	yes
44.682	LG10	RosBREEDSNP_SNP_TC_8544939_Lg10_00260_MAF30_640439_exon1	yes
44.682	LG10	RosBREEDSNP_SNP_TC_8550026_Lg10_00260_MAF20_1642866_exon5	yes
44.682	LG10	RosBREEDSNP_SNP_CT_8552134_Lg10_00260_MAF30_1687054_exon4	yes
45.77	LG10	SNP_FB_0013172	no
45.77	LG10	SNP_FB_0013192	no
45.77	LG10	SNP_FB_0014146	no
45.77	LG10	SNP_FB_0014148	no
45.77	LG10	SNP_FB_0014150	no
45.77	LG10	SNP_FB_0017894	no
45.77	LG10	SNP_FB_0017897	no
45.77	LG10	SNP_FB_0235546	no
45.77	LG10	SNP_FB_0551208	no
45.77	LG10	SNP_FB_0551236	no
45.77	LG10	SNP_FB_0551257	no
45.77	LG10	SNP_FB_0551574	no
45.77	LG10	SNP_FB_0685099	no
45.77	LG10	SNP_FB_0685112	no
45.77	LG10	SNP_FB_0685114	no
45.77	LG10	SNP_FB_0890031	no
45.77	LG10	SNP_FB_1052864	no
45.77	LG10	SNP_FB_1073519	no
45.77	LG10	RosBREEDSNP_SNP_AG_13706234_Lg10_snpEG631376_MAF20_MDP0000139189_exon7	yes
45.77	LG10	RosBREEDSNP_SNP_GT_13708618_Lg10_snpEG631376_MAF30_MDP0000139189_exon4	yes
45.77	LG10	RosBREEDSNP_SNP_TC_14662823_Lg10_01267_MAF20_404068_exon1	yes
45.77	LG10	RosBREEDSNP_SNP_AG_8533446_Lg10_00260_MAF20_262836_exon1	yes
46.857	LG10	SNP_FB_0805702	yes
47.945	LG10	SNP_FB_1048043	no
47.945	LG10	SNP_FB_0012361	no
47.945	LG10	SNP_FB_0012368	no
47.945	LG10	SNP_FB_0018986	no
47.945	LG10	SNP_FB_0018991	no
47.945	LG10	SNP_FB_0018992	no
47.945	LG10	SNP_FB_0021360	no
47.945	LG10	SNP_FB_0021652	no
47.945	LG10	SNP_FB_0022019	no
47.945	LG10	SNP_FB_0134225	no
47.945	LG10	SNP_FB_0134232	no
47.945	LG10	SNP_FB_0235541	no
47.945	LG10	SNP_FB_0236100	no
47.945	LG10	SNP_FB_0805709	no
47.945	LG10	SNP_FB_0805743	no
47.945	LG10	SNP_FB_0890027	no
47.945	LG10	SNP_FB_0890039	no
47.945	LG10	SNP_FB_1048040	no
47.945	LG10	SNP_FB_1048045	no
47.945	LG10	SNP_FB_1048060	no
47.945	LG10	SNP_FB_1107364	no
47.945	LG10	GDsnp00260	yes
47.945	LG10	GDsnp01267	yes
47.945	LG10	RosBREEDSNP_SNP_GA_14673668_Lg10_01267_MAF10_10639_exon1	no
47.945	LG10	RosBREEDSNP_SNP_AC_14684226_Lg10_01267_MAF10_2640_exon1	yes
47.945	LG10	RosBREEDSNP_SNP_AG_14712598_Lg10_01267_MAF50_MDP0000193638_exon3	yes
47.945	LG10	RosBREEDSNP_SNP_TC_16666886_Lg10_01710_MAF50_1661320_exon2	yes
47.945	LG10	RosBREEDSNP_SNP_TC_8508757_Lg10_00260_MAF50_MDP0000289540_exon1	yes
49.033	LG10	SNP_FB_0021345	no
49.033	LG10	SNP_FB_0021346	no
49.033	LG10	SNP_FB_0021350	no
49.033	LG10	SNP_FB_0021654	no
49.033	LG10	SNP_FB_0021657	no
49.033	LG10	SNP_FB_0021659	no
49.033	LG10	SNP_FB_0021665	no
49.033	LG10	GDsnp00015	yes
49.033	LG10	RosBREEDSNP_SNP_CT_16552378_Lg10_266017_MAF20_266017_exon1	yes
49.033	LG10	RosBREEDSNP_SNP_AC_16718103_Lg10_01710_MAF50_20584_exon1	yes
49.033	LG10	RosBREEDSNP_SNP_CT_16729529_Lg10_01710_MAF40_703557_exon1	yes
49.033	LG10	SNP_FB_0022025	no
49.033	LG10	SNP_FB_0023032	no
49.033	LG10	SNP_FB_0023034	no
49.033	LG10	SNP_FB_0023045	no
49.033	LG10	SNP_FB_0023484	no
49.033	LG10	SNP_FB_0023485	no
49.033	LG10	SNP_FB_0023490	no
49.033	LG10	SNP_FB_0023491	no
49.033	LG10	SNP_FB_0024056	no
49.033	LG10	SNP_FB_0024057	no
49.033	LG10	SNP_FB_0024064	yes
49.033	LG10	SNP_FB_0024079	no
49.033	LG10	SNP_FB_0830666	no
49.033	LG10	RosBREEDSNP_SNP_AG_16552411_Lg10_266017_MAF20_266017_exon1	yes
49.033	LG10	RosBREEDSNP_SNP_CA_16552703_Lg10_266017_MAF20_266017_exon1	yes
49.033	LG10	RosBREEDSNP_SNP_AG_16680919_Lg10_01710_MAF30_MDP0000226923_exon1	yes
49.033	LG10	RosBREEDSNP_SNP_CA_16720641_Lg10_01710_MAF20_1636285_exon1	yes
49.033	LG10	RosBREEDSNP_SNP_AG_16726719_Lg10_01710_MAF40_1666563_exon2	yes
49.033	LG10	RosBREEDSNP_SNP_CT_17043353_Lg10_02009_MAF30_1651924_exon5	yes
49.033	LG10	RosBREEDSNP_SNP_CA_17592310_Lg10_01987_MAF50_1660462_exon1	yes
51.208	LG10	SNP_FB_0022301	no
51.208	LG10	SNP_FB_0022307	no
51.208	LG10	GDsnp02009	yes
51.208	LG10	RosBREEDSNP_SNP_CT_17032808_Lg10_02009_MAF50_112286_exon1	yes
51.208	LG10	RosBREEDSNP_SNP_CT_17046031_Lg10_02009_MAF40_MDP0000142019_exon2	yes
51.208	LG10	RosBREEDSNP_SNP_AG_16997826_Lg10_02009_MAF10_354265_exon1	yes
55.149	LG10	SNP_FB_0024599	no
55.149	LG10	SNP_FB_0024602	no
55.149	LG10	SNP_FB_0024620	no
55.149	LG10	SNP_FB_0024622	no
55.149	LG10	SNP_FB_0024628	no
55.149	LG10	SNP_FB_0025080	no
55.149	LG10	SNP_FB_0026018	no
55.149	LG10	SNP_FB_0026022	no
55.149	LG10	SNP_FB_0026026	no
55.149	LG10	SNP_FB_0026051	no
55.149	LG10	SNP_FB_0027053	yes
55.149	LG10	SNP_FB_0831296	no
55.149	LG10	SNP_FB_0831298	no
55.149	LG10	SNP_FB_0831299	no
55.149	LG10	SNP_FB_0831315	no
55.149	LG10	SNP_FB_0831640	no
55.149	LG10	SNP_FB_0831641	no
55.149	LG10	SNP_FB_1087353	no
55.149	LG10	GDsnp01832	yes
55.149	LG10	RosBREEDSNP_SNP_CT_17892578_Lg10_02252_MAF20_MDP0000300397_exon2	yes
55.149	LG10	RosBREEDSNP_SNP_AC_17894779_Lg10_02252_MAF50_1673029_exon1	yes
55.149	LG10	RosBREEDSNP_SNP_TC_17914122_Lg10_02252_MAF40_1669028_exon6	yes
55.149	LG10	RosBREEDSNP_SNP_CA_18510791_Lg10_01832_MAF30_1622972_exon5	yes
59.09	LG10	SNP_FB_0027472	no
59.09	LG10	SNP_FB_0027480	no
59.09	LG10	SNP_FB_0027504	no
59.09	LG10	SNP_FB_0027507	no
59.09	LG10	SNP_FB_0028123	no
59.09	LG10	SNP_FB_0028767	no
59.09	LG10	SNP_FB_0028768	no
59.09	LG10	SNP_FB_0028781	no
59.09	LG10	SNP_FB_0028782	no
59.09	LG10	SNP_FB_0028786	no
59.09	LG10	SNP_FB_0832361	no
59.09	LG10	SNP_FB_1107553	no
59.09	LG10	RosBREEDSNP_SNP_AG_19497678_Lg10_02183_MAF50_MDP0000552413_exon1	yes
59.09	LG10	RosBREEDSNP_SNP_AG_19503429_Lg10_02183_MAF40_MDP0000281166_exon5	yes
59.09	LG10	RosBREEDSNP_SNP_GT_20013910_Lg10_00869_MAF50_924537_exon1	yes
63.031	LG10	SNP_FB_0029595	no
63.031	LG10	SNP_FB_0029596	no
63.031	LG10	SNP_FB_0832810	no
63.031	LG10	SNP_FB_0832819	no
63.031	LG10	FEM_cg_14	yes
63.031	LG10	FEM_cg_19	yes
63.031	LG10	FEM_cg_19-bis	yes
63.031	LG10	RosBREEDSNP_SNP_AG_20810437_Lg10_PG_MAF30_316307_exon1	yes
71.289	LG10	SNP_FB_0007371	no
71.289	LG10	SNP_FB_0007370	yes
71.289	LG10	SNP_FB_0007375	yes
71.289	LG10	SNP_FB_0007388	yes
71.289	LG10	SNP_FB_0031455	yes
71.289	LG10	SNP_FB_0832999	yes
75.23	LG10	SNP_FB_0031578	no
75.23	LG10	SNP_FB_0031585	yes
75.23	LG10	RosBREEDSNP_SNP_GA_22517441_Lg10_RosCOS139_MAF30_122447_exon2	yes
79.171	LG10	SNP_FB_0032300	no
79.171	LG10	SNP_FB_0032554	no
79.171	LG10	SNP_FB_0033011	no
79.171	LG10	RosBREEDSNP_SNP_GA_22571534_Lg10_RosCOS139_MAF50_1647758_exon3	yes
79.171	LG10	RosBREEDSNP_SNP_GA_23270798_Lg10_RosCOS1786_MAF50_1631898_exon1	yes
81.283	LG10	CONS61	yes
81.283	LG10	SNP_FB_0038520	yes
81.283	LG10	SNP_FB_0039053	yes
81.283	LG10	SNP_FB_0039685	yes
81.283	LG10	SNP_FB_0041082	yes
81.283	LG10	SNP_FB_0041084	yes
81.283	LG10	SNP_FB_0041592	yes
81.283	LG10	SNP_FB_0042077	no
81.283	LG10	SNP_FB_0042078	yes
81.283	LG10	SNP_FB_0042083	yes
81.283	LG10	SNP_FB_0042567	no
81.283	LG10	SNP_FB_0042578	no
81.283	LG10	SNP_FB_0834908	yes
81.283	LG10	SNP_FB_0835176	yes
81.283	LG10	SNP_FB_0835177	yes
81.283	LG10	SNP_FB_0835532	yes
81.283	LG10	GDsnp00971	yes
81.283	LG10	RosBREEDSNP_SNP_AG_28354774_Lg10_148145_MAF30_148145_exon2	yes
81.283	LG10	RosBREEDSNP_SNP_GA_28354787_Lg10_148145_MAF30_148145_exon2	yes
81.283	LG10	RosBREEDSNP_SNP_TG_28610777_Lg10_CONS61_MAF10_1659422_exon7	yes
81.283	LG10	RosBREEDSNP_SNP_CT_28632998_Lg10_CONS61_MAF50_412419_exon1	yes
81.283	LG10	RosBREEDSNP_SNP_TG_30396941_Lg10_01299_MAF30_519689_exon1	yes
81.283	LG10	RosBREED_SNP_TC_30595771_Lg10	yes
81.283	LG10	RosBREEDSNP_SNP_GA_31279293_Lg10_01908_MAF40_689898_exon1	yes
81.283	LG10	RosBREEDSNP_SNP_AG_31295437_Lg10_01961_MAF30_98208_exon1	yes
81.283	LG10	RosBREEDSNP_SNP_CT_31306024_Lg10_01961_MAF30_1648747_exon1	yes
81.283	LG10	RosBREEDSNP_SNP_AC_31320811_Lg10_01961_MAF50_MDP0000256011_exon1	yes
81.283	LG10	RosBREEDSNP_SNP_CT_31331375_Lg10_01961_MAF50_1619986_exon1	yes
81.283	LG10	RosBREEDSNP_SNP_TG_31345666_Lg10_01961_MAF40_1648465_exon3	yes
83.112	LG10	SNP_FB_0033445	no
83.112	LG10	SNP_FB_0033462	no
83.112	LG10	SNP_FB_0033468	no
83.112	LG10	SNP_FB_0034085	no
83.112	LG10	SNP_FB_0034098	no
83.112	LG10	SNP_FB_0036156	no
83.112	LG10	SNP_FB_0036161	no
83.112	LG10	SNP_FB_0036757	no
83.112	LG10	SNP_FB_0036761	no
83.112	LG10	GDsnp00812	yes
83.112	LG10	RosBREEDSNP_SNP_AG_24245886_Lg10_RosCOS3104_MAF40_54464_exon1	yes
83.112	LG10	RosBREEDSNP_SNP_GA_25256330_Lg10_01264_MAF50_MDP0000175037_exon5	yes
83.112	LG10	RosBREEDSNP_SNP_GT_26641840_Lg10_00812_MAF50_MDP0000280037_exon1	yes
86.139	LG10	SNP_FB_0043320	no
86.139	LG10	RosBREEDSNP_SNP_GA_31676157_Lg10_00099_MAF30_407257_exon4	no
86.139	LG10	RosBREEDSNP_SNP_AG_31707563_Lg10_00099_MAF50_950228_exon1	yes
87.053	LG10	SNP_FB_0037842	no
87.053	LG10	SNP_FB_0037843	no
87.053	LG10	SNP_FB_0037856	no
87.053	LG10	SNP_FB_0043324	no
87.053	LG10	SNP_FB_0043325	no
87.053	LG10	SNP_FB_1054784	no
87.053	LG10	GDsnp00099	yes
87.053	LG10	GDsnp01264	yes
87.053	LG10	GDsnp01961	yes
87.053	LG10	RosBREEDSNP_SNP_CT_27656951_Lg10_268464__268464_exon1	yes
90.994	LG10	SNP_FB_0046460	yes
90.994	LG10	SNP_FB_0044155	no
90.994	LG10	SNP_FB_0044165	no
90.994	LG10	SNP_FB_0044418	no
90.994	LG10	SNP_FB_0044822	no
90.994	LG10	SNP_FB_0045154	no
90.994	LG10	SNP_FB_0045914	no
90.994	LG10	SNP_FB_0045917	no
90.994	LG10	SNP_FB_0045926	no
90.994	LG10	SNP_FB_0045930	no
90.994	LG10	RosBREEDSNP_SNP_GT_32395620_Lg10_RosCOS2362_MAF30_1644148_exon2	yes
90.994	LG10	RosBREEDSNP_SNP_AG_32730568_Lg10_RosCOS3231_MAF50_492103_exon1	no
90.994	LG10	RosBREEDSNP_SNP_CT_32751652_Lg10_RosCOS3231_MAF40_MDP0000317596_exon2	no
90.994	LG10	RosBREEDSNP_SNP_CT_33483733_Lg10_01683_MAF40_160757_exon3	no
90.994	LG10	RosBREEDSNP_SNP_AC_33501094_Lg10_01683_MAF50_MDP0000305859_exon5	yes
90.994	LG10	RosBREEDSNP_SNP_CT_33506050_Lg10_01683_MAF40_1685754_exon2	yes
90.994	LG10	RosBREEDSNP_SNP_TC_33513449_Lg10_01683_MAF30_1630378_exon3	yes
90.994	LG10	RosBREEDSNP_SNP_TC_33520271_Lg10_01683_MAF30_MDP0000305861_exon12	yes
93.169	LG10	SNP_FB_0048102	yes
93.169	LG10	SNP_FB_0048104	no
93.169	LG10	SNP_FB_0049850	no
93.169	LG10	SNP_FB_0049851	yes
93.169	LG10	SNP_FB_0049856	yes
93.169	LG10	SNP_FB_0837587	no
93.169	LG10	SNP_FB_0837602	yes
93.169	LG10	RosBREEDSNP_SNP_AG_36091067_Lg10_RosCOS2135_MAF40_474692_exon1	yes
93.169	LG10	SNP_FB_0046458	yes
93.169	LG10	SNP_FB_0048115	no
93.169	LG10	SNP_FB_0048123	yes
93.169	LG10	SNP_FB_0048450	no
93.169	LG10	SNP_FB_0049731	yes
93.169	LG10	SNP_FB_0049741	no
93.169	LG10	SNP_FB_0049854	yes
93.169	LG10	SNP_FB_0049857	yes
93.169	LG10	SNP_FB_0049924	yes
93.169	LG10	SNP_FB_0049926	yes
93.169	LG10	SNP_FB_0050201	yes
93.169	LG10	SNP_FB_0050202	no
93.169	LG10	SNP_FB_0050215	yes
93.169	LG10	SNP_FB_0050233	yes
93.169	LG10	SNP_FB_0050918	no
93.169	LG10	SNP_FB_0050923	no
93.169	LG10	SNP_FB_0050932	no
93.169	LG10	SNP_FB_0050933	no
93.169	LG10	SNP_FB_0837564	no
93.169	LG10	SNP_FB_0837578	yes
93.169	LG10	SNP_FB_0838423	no
93.169	LG10	SNP_FB_0838443	no
93.169	LG10	SNP_FB_0838444	no
93.169	LG10	RosBREEDSNP_SNP_TC_36052300_Lg10_RosCOS2135_MAF30_478061_exon1	no
93.169	LG10	RosBREEDSNP_SNP_TC_36071826_Lg10_RosCOS2135_MAF30_1628708_exon2	no
93.169	LG10	RosBREEDSNP_SNP_AG_36100460_Lg10_RosCOS2135_MAF50_1630257_exon1	yes
95.344	LG10	SNP_FB_0050921	yes
95.344	LG10	SNP_FB_0051416	no
95.344	LG10	SNP_FB_0051420	no
95.344	LG10	SNP_FB_0051422	no
95.344	LG10	SNP_FB_0051428	no
95.344	LG10	SNP_FB_0051435	no
95.344	LG10	SNP_FB_0051740	no
95.344	LG10	SNP_FB_0051751	no
95.344	LG10	SNP_FB_0051764	no
95.344	LG10	SNP_FB_0051784	no
95.344	LG10	SNP_FB_0052470	no
95.344	LG10	SNP_FB_0052503	no
95.344	LG10	SNP_FB_0052515	yes
95.344	LG10	FEM_cg_1	yes
95.344	LG10	FEM_cg_3	yes
95.344	LG10	GDsnp00405	yes
95.344	LG10	GDsnp00604	yes
95.344	LG10	GDsnp01761	yes
95.344	LG10	RosBREEDSNP_SNP_AG_36862797_Lg10_00405_MAF40_1646844_exon1	yes
95.344	LG10	RosBREEDSNP_SNP_CT_36865919_Lg10_00405_MAF50_1627233_exon3	yes
95.344	LG10	RosBREEDSNP_SNP_CA_37052690_Lg10_00604_MAF30_1671079_exon3	yes
95.344	LG10	RosBREEDSNP_SNP_TC_37072737_Lg10_00604_MAF10_MDP0000691383_exon1	yes
0	LG11	SNP_FB_0053679	yes
0	LG11	SNP_FB_0053695	yes
0	LG11	SNP_FB_0859705	yes
1.088	LG11	SNP_FB_0055549	no
1.088	LG11	SNP_FB_0055750	no
1.088	LG11	SNP_FB_0057478	no
1.088	LG11	SNP_FB_0057795	no
1.088	LG11	SNP_FB_0057814	no
1.088	LG11	SNP_FB_0304721	no
1.088	LG11	SNP_FB_0304733	no
1.088	LG11	SNP_FB_0304741	no
1.088	LG11	SNP_FB_0305353	no
1.088	LG11	SNP_FB_0840085	no
1.088	LG11	SNP_FB_0910724	no
1.088	LG11	SNP_FB_1055739	no
1.088	LG11	GDsnp01165	yes
1.088	LG11	RosBREEDSNP_SNP_CT_557285_Lg11_01480_MAF50_1638467_exon1	yes
2.175	LG11	SNP_FB_0054183	yes
2.175	LG11	SNP_FB_0305355	yes
2.175	LG11	SNP_FB_0839413	yes
2.175	LG11	SNP_FB_1055748	yes
4.351	LG11	SNP_FB_0056171	yes
4.351	LG11	SNP_FB_0057481	yes
4.351	LG11	SNP_FB_0304723	yes
4.351	LG11	SNP_FB_0055551	no
4.351	LG11	SNP_FB_0057451	yes
4.351	LG11	RosBREEDSNP_SNP_TG_3463798_Lg11_01167_MAF20_469664_exon1	yes
4.351	LG11	SNP_FB_0859713	no
4.351	LG11	SNP_FB_0055552	no
4.351	LG11	SNP_FB_0055746	no
4.351	LG11	SNP_FB_0056161	no
4.351	LG11	SNP_FB_0056170	no
4.351	LG11	SNP_FB_0057797	no
4.351	LG11	SNP_FB_0058223	no
4.351	LG11	SNP_FB_0058227	no
4.351	LG11	SNP_FB_0058552	no
4.351	LG11	SNP_FB_0060042	no
4.351	LG11	SNP_FB_0061653	no
4.351	LG11	SNP_FB_0061661	no
4.351	LG11	SNP_FB_0248609	no
4.351	LG11	SNP_FB_0248610	no
4.351	LG11	SNP_FB_0248620	no
4.351	LG11	SNP_FB_0304716	no
4.351	LG11	SNP_FB_0304729	no
4.351	LG11	SNP_FB_0304732	no
4.351	LG11	SNP_FB_0304737	no
4.351	LG11	RosBREEDSNP_SNP_AG_1697921_Lg11_02626_MAF40_MDP0000320703_exon1	no
4.351	LG11	RosBREEDSNP_SNP_CA_3469064_Lg11_01167_MAF20_1651351_exon1	yes
4.351	LG11	RosBREEDSNP_SNP_AG_6372814_Lg11_209723_MAF30_209723_exon1	no
4.351	LG11	RosBREEDSNP_SNP_GA_6372887_Lg11_209723_MAF50_209723_exon1	no
4.351	LG11	RosBREEDSNP_SNP_AG_6372895_Lg11_209723__209723_exon1	no
4.351	LG11	RosBREEDSNP_SNP_GA_6494081_Lg11_00621_MAF40_523091_exon1	no
4.351	LG11	RosBREEDSNP_SNP_AC_6496114_Lg11_00621_MAF40_MDP0000172291_exon7	yes
5.438	LG11	SNP_FB_0059426	no
5.438	LG11	SNP_FB_0059427	no
5.438	LG11	SNP_FB_0059429	no
5.438	LG11	GDsnp00418	yes
5.438	LG11	RosBREEDSNP_SNP_CA_5027432_Lg11_RosCOS2981_MAF10_1650867_exon2	yes
5.438	LG11	RosBREEDSNP_SNP_CA_5154472_Lg11_00418_MAF30_186915_exon1	yes
5.438	LG11	RosBREEDSNP_SNP_CT_5159764_Lg11_00418_MAF50_6718_exon1	yes
6.526	LG11	SNP_FB_0059434	yes
6.526	LG11	RosBREEDSNP_SNP_TG_5197434_Lg11_00418_MAF40_688881_exon1	yes
6.526	LG11	SNP_FB_0058557	yes
7.433	LG11	SNP_FB_0060062	no
7.433	LG11	SNP_FB_0060074	no
7.433	LG11	SNP_FB_0058955	no
7.433	LG11	SNP_FB_0059424	no
7.433	LG11	SNP_FB_0059435	no
7.433	LG11	SNP_FB_0060047	no
7.433	LG11	SNP_FB_0061189	no
7.433	LG11	SNP_FB_0061914	no
7.433	LG11	SNP_FB_0061949	no
7.433	LG11	SNP_FB_0061962	no
7.433	LG11	SNP_FB_0062303	no
7.433	LG11	SNP_FB_0062335	no
7.433	LG11	SNP_FB_0062809	no
7.433	LG11	SNP_FB_0063313	no
7.433	LG11	SNP_FB_0063314	no
7.433	LG11	SNP_FB_0063317	no
7.433	LG11	SNP_FB_0063320	no
7.433	LG11	SNP_FB_0063321	no
7.433	LG11	SNP_FB_0064309	no
7.433	LG11	SNP_FB_0065012	no
7.433	LG11	SNP_FB_0065622	no
7.433	LG11	SNP_FB_0065631	no
7.433	LG11	SNP_FB_0645521	no
7.433	LG11	SNP_FB_0842249	no
7.433	LG11	SNP_FB_1056194	no
7.433	LG11	SNP_FB_1056406	no
7.433	LG11	GDsnp01713	yes
7.433	LG11	RosBREEDSNP_SNP_GT_5016587_Lg11_RosCOS2981_MAF20_460428_exon1	yes
7.433	LG11	RosBREEDSNP_SNP_TG_5021535_Lg11_RosCOS2981_MAF50_342849_exon3	yes
7.433	LG11	RosBREEDSNP_SNP_CT_5482687_Lg11_01713_MAF40_MDP0000265419_exon1	yes
7.433	LG11	RosBREEDSNP_SNP_TG_6484441_Lg11_00621_MAF20_1668684_exon1	yes
7.433	LG11	RosBREEDSNP_SNP_TG_6688015_Lg11_01788_MAF40_61995_exon7	yes
7.433	LG11	RosBREEDSNP_SNP_TC_7143110_Lg11_01483_MAF40_1679748_exon4	yes
7.433	LG11	RosBREEDSNP_SNP_CT_8682607_Lg11_00735_MAF10_MDP0000880188_exon1	yes
7.433	LG11	RosBREEDSNP_SNP_GT_8694610_Lg11_00735_MAF30_1678736_exon1	yes
8.34	LG11	SNP_FB_0060049	yes
8.676	LG11	SNP_FB_0061199	yes
8.676	LG11	SNP_FB_0061654	yes
8.676	LG11	RosBREEDSNP_SNP_AG_5011588_Lg11_RosCOS2981_MAF10_143244_exon1	yes
12.109	LG11	SNP_FB_0841914	yes
15.341	LG11	SNP_FB_0063329	yes
15.351	LG11	SNP_FB_0063325	no
15.351	LG11	SNP_FB_0063327	no
15.351	LG11	SNP_FB_0064020	no
15.351	LG11	SNP_FB_0064023	no
15.351	LG11	SNP_FB_0842254	no
15.351	LG11	GDsnp00621	yes
16.231	LG11	SNP_FB_0064051	yes
17.481	LG11	SNP_FB_0064300	no
17.481	LG11	SNP_FB_0064302	no
17.481	LG11	SNP_FB_0065004	no
17.481	LG11	SNP_FB_0065019	no
17.481	LG11	SNP_FB_0065634	no
17.481	LG11	SNP_FB_1056519	no
17.481	LG11	GDsnp00735	yes
17.481	LG11	RosBREEDSNP_SNP_GT_8707503_Lg11_00735_MAF50_480163_exon1	yes
19.656	LG11	SNP_FB_0065872	yes
19.656	LG11	SNP_FB_0065876	yes
19.656	LG11	SNP_FB_0066483	yes
19.656	LG11	SNP_FB_0066494	yes
19.656	LG11	SNP_FB_0064308	yes
19.656	LG11	SNP_FB_0064988	yes
19.656	LG11	SNP_FB_0065000	yes
19.656	LG11	SNP_FB_0065643	yes
24.141	LG11	SNP_FB_0065847	no
24.141	LG11	SNP_FB_0065849	no
24.141	LG11	SNP_FB_0065851	no
24.141	LG11	SNP_FB_0065857	no
24.141	LG11	SNP_FB_0066491	no
24.141	LG11	RosBREEDSNP_SNP_TC_9950691_Lg11_RosCOS3333_MAF40_1684555_exon5	yes
33.54	LG11	SNP_FB_0069369	no
33.54	LG11	RosBREEDSNP_SNP_AG_12328377_Lg11_00441_MAF50_373309_exon3	yes
33.571	LG11	SNP_FB_0067999	no
33.571	LG11	SNP_FB_1056717	no
33.571	LG11	RosBREEDSNP_SNP_TC_10600067_Lg11_00254_MAF30_876639_exon1	yes
33.571	LG11	RosBREEDSNP_SNP_TC_11309307_Lg11_00377_MAF20_1662030_exon1	yes
33.571	LG11	RosBREEDSNP_SNP_TG_11608827_Lg11_02309_MAF50_MDP0000296317_exon3	yes
33.786	LG11	SNP_FB_0070266	no
33.786	LG11	SNP_FB_0069351	no
33.786	LG11	SNP_FB_0069352	no
33.786	LG11	SNP_FB_0069363	no
33.786	LG11	SNP_FB_0069370	no
33.786	LG11	SNP_FB_0070710	no
33.786	LG11	SNP_FB_0070718	no
33.786	LG11	SNP_FB_0070724	no
33.786	LG11	SNP_FB_0071388	no
33.786	LG11	SNP_FB_0071389	no
33.786	LG11	SNP_FB_0071995	no
33.786	LG11	SNP_FB_0072017	no
33.786	LG11	SNP_FB_0844561	no
33.786	LG11	SNP_FB_1056905	no
33.786	LG11	SNP_FB_1056907	no
33.786	LG11	SNP_FB_1056992	no
33.786	LG11	SNP_FB_1057003	no
33.786	LG11	SNP_FB_1057023	no
33.786	LG11	RosBREEDSNP_SNP_GA_11824111_Lg11_00037_MAF30_MDP0000213813_exon3	no
33.786	LG11	RosBREEDSNP_SNP_AG_12142492_Lg11_00240_MAF20_1649918_exon3	no
33.786	LG11	RosBREEDSNP_SNP_TG_12148665_Lg11_00240_MAF40_1621405_exon1	no
33.786	LG11	RosBREEDSNP_SNP_TC_12150935_Lg11_00240_MAF20_1637940_exon5	no
33.786	LG11	RosBREEDSNP_SNP_TG_12154333_Lg11_00240_MAF50_MDP0000682327_exon1	no
33.786	LG11	RosBREEDSNP_SNP_GA_12309737_Lg11_00441_MAF20_1653485_exon4	no
33.786	LG11	RosBREEDSNP_SNP_GA_12380727_Lg11_00441_MAF30_1688374_exon1	no
33.786	LG11	RosBREEDSNP_SNP_CT_12383439_Lg11_00441_MAF40_1660274_exon1	no
33.786	LG11	RosBREEDSNP_SNP_GT_12408600_Lg11_00441_MAF40_499823_exon1	no
33.786	LG11	RosBREEDSNP_SNP_TG_12911499_Lg11_02465_MAF40_1639701_exon1	no
33.786	LG11	RosBREEDSNP_SNP_CT_12934511_Lg11_02465_MAF40_1664199_exon1	no
33.786	LG11	RosBREED_SNP_TG_15738487_Lg11	yes
34.033	LG11	SNP_FB_0069361	yes
34.033	LG11	SNP_FB_0070276	yes
34.033	LG11	SNP_FB_1056990	yes
35.714	LG11	SNP_FB_0034812	no
35.714	LG11	SNP_FB_0067274	no
35.714	LG11	SNP_FB_0067281	no
35.714	LG11	SNP_FB_0067812	no
35.714	LG11	SNP_FB_0067823	no
35.714	LG11	SNP_FB_0067824	yes
35.714	LG11	SNP_FB_0067825	no
35.714	LG11	SNP_FB_0067833	no
35.714	LG11	SNP_FB_0067834	yes
35.714	LG11	SNP_FB_0067989	no
35.714	LG11	SNP_FB_0067993	no
35.714	LG11	SNP_FB_0068004	no
35.714	LG11	SNP_FB_0068007	no
35.714	LG11	SNP_FB_0068398	no
35.714	LG11	SNP_FB_0068411	no
35.714	LG11	SNP_FB_1056718	no
35.714	LG11	SNP_FB_1056726	no
35.714	LG11	SNP_FB_1056989	no
35.714	LG11	SNP_FB_1057011	no
35.714	LG11	SNP_FB_1057021	no
35.714	LG11	RosBREEDSNP_SNP_CA_10597805_Lg11_00254_MAF20_16913_exon1	yes
35.714	LG11	RosBREEDSNP_SNP_TC_11312685_Lg11_00377_MAF30_155946_exon1	yes
35.714	LG11	RosBREEDSNP_SNP_CT_11573565_Lg11_02309_MAF40_1662221_exon1	yes
35.714	LG11	RosBREEDSNP_SNP_CT_11595996_Lg11_02309_MAF30_MDP0000296317_exon4	yes
35.714	LG11	RosBREEDSNP_SNP_CT_11831569_Lg11_00037_MAF40_1656871_exon1	yes
37.9	LG11	SNP_FB_0071391	yes
38.252	LG11	SNP_FB_1057014	yes
42.471	LG11	SNP_FB_0075427	yes
42.471	LG11	SNP_FB_0075446	yes
42.471	LG11	SNP_FB_0072005	yes
42.471	LG11	SNP_FB_0072015	yes
42.471	LG11	SNP_FB_0075769	yes
42.471	LG11	SNP_FB_0075780	yes
42.471	LG11	RosBREEDSNP_SNP_CT_12898690_Lg11_02465_MAF50_MDP0000524742_exon1	yes
42.471	LG11	RosBREEDSNP_SNP_TC_12901242_Lg11_02465_MAF50_1623666_exon1	yes
49.204	LG11	SNP_FB_0725484	yes
49.204	LG11	SNP_FB_0081348	yes
49.204	LG11	SNP_FB_0081967	yes
49.204	LG11	SNP_FB_0083429	yes
49.204	LG11	SNP_FB_0083444	yes
49.204	LG11	SNP_FB_0193332	yes
49.204	LG11	SNP_FB_0193335	yes
49.204	LG11	SNP_FB_0489265	yes
49.204	LG11	SNP_FB_0489266	yes
49.204	LG11	SNP_FB_0725494	yes
49.204	LG11	SNP_FB_0725507	yes
49.204	LG11	SNP_FB_1085951	yes
49.204	LG11	SNP_FB_0077308	yes
49.204	LG11	SNP_FB_0081976	yes
49.204	LG11	SNP_FB_0195017	yes
49.204	LG11	SNP_FB_0488794	yes
49.204	LG11	SNP_FB_0081949	no
49.204	LG11	SNP_FB_0072297	no
49.204	LG11	SNP_FB_0072298	no
49.204	LG11	SNP_FB_0072302	no
49.204	LG11	SNP_FB_0076551	no
49.204	LG11	SNP_FB_0077287	no
49.204	LG11	SNP_FB_0077297	no
49.204	LG11	SNP_FB_0077314	no
49.204	LG11	SNP_FB_0077315	no
49.204	LG11	SNP_FB_0078014	yes
49.204	LG11	SNP_FB_0081954	no
49.204	LG11	SNP_FB_0083839	no
49.204	LG11	SNP_FB_0085102	no
49.204	LG11	SNP_FB_0193334	no
49.204	LG11	SNP_FB_0194114	no
49.204	LG11	SNP_FB_0288676	no
49.204	LG11	SNP_FB_0308692	no
49.204	LG11	SNP_FB_0489530	no
49.204	LG11	SNP_FB_0847944	no
49.204	LG11	SNP_FB_0848306	no
49.204	LG11	SNP_FB_0877955	no
49.204	LG11	SNP_FB_0877968	no
49.204	LG11	SNP_FB_0939858	no
49.204	LG11	SNP_FB_0940194	no
49.204	LG11	SNP_FB_0940200	no
49.204	LG11	SNP_FB_1085938	no
49.204	LG11	SNP_FB_1098476	yes
49.204	LG11	SNP_FB_1104688	yes
49.204	LG11	GDsnp00212	yes
49.204	LG11	GDsnp01797	yes
49.204	LG11	RosBREEDSNP_SNP_AG_13655380_Lg11_RosCOS2909_MAF30_MDP0000193176_exon6	yes
49.204	LG11	RosBREEDSNP_SNP_TC_16672448_Lg11_01640_MAF20_1661258_exon1	yes
49.204	LG11	RosBREEDSNP_SNP_GT_22759608_Lg11_00743_MAF20_1647599_exon3	yes
50.062	LG11	SNP_FB_0077309	yes
50.062	LG11	SNP_FB_0081115	yes
50.062	LG11	SNP_FB_0083452	yes
50.062	LG11	SNP_FB_0195023	yes
50.062	LG11	SNP_FB_0489251	yes
50.062	LG11	SNP_FB_0489512	yes
50.062	LG11	SNP_FB_0996794	yes
51.334	LG11	SNP_FB_0078775	yes
51.334	LG11	SNP_FB_0072604	yes
51.334	LG11	SNP_FB_0072612	yes
51.334	LG11	SNP_FB_0077291	yes
51.334	LG11	SNP_FB_0078313	yes
51.334	LG11	SNP_FB_0078776	yes
51.334	LG11	SNP_FB_0081364	yes
51.334	LG11	SNP_FB_0083830	yes
51.334	LG11	SNP_FB_0847269	yes
51.334	LG11	SNP_FB_1085947	yes
51.334	LG11	SNP_FB_0077916	yes
51.334	LG11	SNP_FB_0940203	yes
51.334	LG11	SNP_FB_0072603	yes
51.334	LG11	SNP_FB_0076552	no
51.334	LG11	SNP_FB_0076561	no
51.334	LG11	SNP_FB_0076567	no
51.334	LG11	SNP_FB_0077294	no
51.334	LG11	SNP_FB_0077750	no
51.334	LG11	SNP_FB_0077770	no
51.334	LG11	SNP_FB_0077909	no
51.334	LG11	SNP_FB_0077914	no
51.334	LG11	SNP_FB_0077928	no
51.334	LG11	SNP_FB_0077930	no
51.334	LG11	SNP_FB_0077938	no
51.334	LG11	SNP_FB_0078000	no
51.334	LG11	SNP_FB_0078002	no
51.334	LG11	SNP_FB_0078003	no
51.334	LG11	SNP_FB_0078026	no
51.334	LG11	SNP_FB_0078328	no
51.334	LG11	SNP_FB_0078684	no
51.334	LG11	SNP_FB_0078695	no
51.334	LG11	SNP_FB_0078768	no
51.334	LG11	SNP_FB_0078779	no
51.334	LG11	SNP_FB_0083300	no
51.334	LG11	SNP_FB_0083301	no
51.334	LG11	SNP_FB_0083819	no
51.334	LG11	SNP_FB_0083820	no
51.334	LG11	SNP_FB_0083833	no
51.334	LG11	SNP_FB_0083837	no
51.334	LG11	SNP_FB_0111924	no
51.334	LG11	SNP_FB_0111925	no
51.334	LG11	SNP_FB_0288673	no
51.334	LG11	SNP_FB_0654291	no
51.334	LG11	SNP_FB_0845784	no
51.334	LG11	SNP_FB_0855586	no
51.334	LG11	SNP_FB_0855589	no
51.334	LG11	SNP_FB_0855598	no
51.334	LG11	SNP_FB_0996803	no
51.334	LG11	SNP_FB_1098464	no
51.334	LG11	SNP_FB_1098471	no
51.334	LG11	SNP_FB_1104685	no
51.334	LG11	GDsnp01187	yes
51.334	LG11	GDsnp01878	yes
51.334	LG11	GDsnp10010	yes
51.334	LG11	RosBREEDSNP_SNP_GA_23881186_Lg11_10010_MAF40_MDP0000208862_exon3	yes
53.509	LG11	SNP_FB_0085106	yes
53.509	LG11	SNP_FB_0848307	yes
53.509	LG11	SNP_FB_1072865	yes
53.509	LG11	SNP_FB_1072883	yes
53.509	LG11	SNP_FB_0077913	no
53.509	LG11	SNP_FB_0078311	no
53.509	LG11	SNP_FB_0083299	no
53.509	LG11	SNP_FB_0083840	no
53.509	LG11	SNP_FB_0086582	no
53.509	LG11	SNP_FB_0086989	no
53.509	LG11	SNP_FB_0086996	no
53.509	LG11	SNP_FB_0087006	no
53.509	LG11	SNP_FB_0847958	yes
53.509	LG11	SNP_FB_0848252	no
53.509	LG11	SNP_FB_0848258	no
53.509	LG11	SNP_FB_0848270	yes
53.509	LG11	SNP_FB_0855591	no
53.509	LG11	SNP_FB_0996804	no
53.509	LG11	RosBREEDSNP_SNP_TG_19378044_Lg11_01878_MAF20_1619166_exon2	yes
55.684	LG11	SNP_FB_0085425	yes
55.684	LG11	SNP_FB_0085428	no
55.684	LG11	SNP_FB_0085429	no
55.684	LG11	RosBREEDSNP_SNP_GT_26026377_Lg11_01797_MAF50_7259_exon1	yes
56.772	LG11	SNP_FB_0087003	yes
57.86	LG11	SNP_FB_0087720	yes
57.86	LG11	SNP_FB_0087723	yes
57.86	LG11	SNP_FB_0085424	no
57.86	LG11	SNP_FB_0087916	no
57.86	LG11	SNP_FB_0087917	no
57.86	LG11	SNP_FB_0087919	no
57.86	LG11	RosBREEDSNP_SNP_TC_26829691_Lg11_01361_MAF50_1663355_exon1	yes
59.418	LG11	SNP_FB_0087944	yes
59.418	LG11	SNP_FB_0087928	yes
60.246	LG11	SNP_FB_0087739	yes
60.365	LG11	SNP_FB_0086583	no
60.365	LG11	SNP_FB_0087722	no
60.365	LG11	SNP_FB_0087936	no
60.365	LG11	SNP_FB_0848509	no
60.365	LG11	GDsnp01361	yes
66.664	LG11	SNP_FB_0850158	yes
66.664	LG11	SNP_FB_0089190	yes
66.664	LG11	SNP_FB_0089265	no
66.664	LG11	SNP_FB_0089923	no
66.664	LG11	SNP_FB_0089928	yes
66.664	LG11	SNP_FB_0090676	yes
66.664	LG11	SNP_FB_0090677	yes
66.664	LG11	SNP_FB_0090683	yes
66.664	LG11	SNP_FB_0091436	no
66.664	LG11	SNP_FB_0226677	yes
66.664	LG11	SNP_FB_0226678	no
66.664	LG11	SNP_FB_0849828	yes
66.664	LG11	SNP_FB_0850166	no
66.664	LG11	SNP_FB_0850192	no
66.664	LG11	SNP_FB_1108415	yes
66.664	LG11	SNP_FB_1108425	no
66.664	LG11	RosBREEDSNP_SNP_TG_29463163_Lg11_snpCN915276_MAF20_MDP0000177871_exon2	yes
66.727	LG11	SNP_FB_0089266	no
66.727	LG11	SNP_FB_0227148	no
66.727	LG11	SNP_FB_0227161	no
66.727	LG11	SNP_FB_0227162	no
66.727	LG11	SNP_FB_0849822	no
66.727	LG11	SNP_FB_0850748	no
66.727	LG11	SNP_FB_1017320	no
66.727	LG11	RosBREEDSNP_SNP_AG_28702187_Lg11_01705_MAF50_1681252_exon1	yes
66.748	LG11	SNP_FB_0849816	no
66.748	LG11	SNP_FB_0089188	yes
66.748	LG11	SNP_FB_0089250	no
66.748	LG11	SNP_FB_0089263	no
66.748	LG11	SNP_FB_0089272	no
66.748	LG11	SNP_FB_0089930	no
66.748	LG11	SNP_FB_0092079	no
66.748	LG11	SNP_FB_0227146	yes
66.748	LG11	SNP_FB_0227149	no
66.748	LG11	SNP_FB_0706050	no
66.748	LG11	SNP_FB_0706064	no
66.748	LG11	SNP_FB_0849825	no
66.748	LG11	SNP_FB_0850156	yes
66.748	LG11	SNP_FB_1017322	no
66.748	LG11	SNP_FB_1017327	no
66.748	LG11	SNP_FB_1108418	no
66.748	LG11	SNP_FB_1108422	no
66.748	LG11	RosBREEDSNP_SNP_CT_29832087_Lg11_00662_MAF30_1642163_exon1	no
66.748	LG11	RosBREEDSNP_SNP_AG_30055645_Lg11_02351_MAF30_1677233_exon1	yes
66.748	LG11	RosBREEDSNP_SNP_AG_30066535_Lg11_02351_MAF50_1627361_exon3	yes
71.015	LG11	SNP_FB_0094449	yes
71.098	LG11	SNP_FB_0092266	yes
71.098	LG11	SNP_FB_0092278	yes
75.449	LG11	SNP_FB_0094479	yes
79.8	LG11	SNP_FB_0101336	no
79.8	LG11	SNP_FB_0101355	yes
79.8	LG11	SNP_FB_0103138	no
79.8	LG11	SNP_FB_0103141	no
79.8	LG11	SNP_FB_0103160	no
79.8	LG11	SNP_FB_0852584	no
79.8	LG11	SNP_FB_0852596	no
79.8	LG11	SNP_FB_0852907	no
79.8	LG11	SNP_FB_0852908	no
79.8	LG11	SNP_FB_0852911	no
79.8	LG11	SNP_FB_0852913	no
79.8	LG11	SNP_FB_0852923	no
79.8	LG11	RosBREEDSNP_SNP_CA_35954489_Lg11_RosCOS372_MAF30_1656289_exon3	no
79.8	LG11	RosBREEDSNP_SNP_AG_35958135_Lg11_RosCOS372_MAF20_725038_exon1	yes
79.8	LG11	RosBREEDSNP_SNP_GA_35967392_Lg11_RosCOS372_MAF30_MDP0000675184_exon1	yes
79.8	LG11	RosBREEDSNP_SNP_AG_36008454_Lg11_RosCOS372_MAF40_1686532_exon1	yes
79.8	LG11	RosBREEDSNP_SNP_TG_36011885_Lg11_RosCOS372_MAF40_459727_exon2	yes
79.8	LG11	RosBREEDSNP_SNP_CT_36931755_Lg11_RosCOS1511_MAF40_170567_exon1	yes
79.8	LG11	RosBREEDSNP_SNP_TG_36938301_Lg11_RosCOS1511_MAF10_475601_exon1	no
79.8	LG11	RosBREEDSNP_SNP_GT_36946479_Lg11_RosCOS1511_MAF30_263380_exon1	yes
79.8	LG11	RosBREEDSNP_SNP_CT_37675625_Lg11_MDP0000258603_MAF30_MDP0000258603_exon19	yes
84.15	LG11	SNP_FB_0104752	no
84.15	LG11	SNP_FB_0105122	no
84.15	LG11	SNP_FB_0105553	no
84.15	LG11	SNP_FB_0853704	yes
84.15	LG11	SNP_FB_0853819	yes
84.15	LG11	SNP_FB_0853820	yes
84.15	LG11	RosBREEDSNP_SNP_GA_38694306_Lg11_01465_MAF40_MDP0000164488_exon2	yes
84.15	LG11	RosBREEDSNP_SNP_GA_38742272_Lg11_01465_MAF50_1637810_exon2	yes
88.501	LG11	SNP_FB_0106095	yes
88.501	LG11	SNP_FB_0106133	yes
88.501	LG11	SNP_FB_0106668	no
88.501	LG11	SNP_FB_0106675	no
88.501	LG11	SNP_FB_0107064	yes
88.501	LG11	SNP_FB_0710915	no
88.501	LG11	SNP_FB_0710929	no
88.501	LG11	GDsnp00182	yes
0	LG12	SNP_FB_0107522	no
0	LG12	SNP_FB_0107526	no
0	LG12	SNP_FB_0107532	no
0	LG12	SNP_FB_0107535	no
0	LG12	SNP_FB_0107987	no
0	LG12	SNP_FB_0107991	no
0	LG12	SNP_FB_0107999	no
0	LG12	SNP_FB_0108801	no
0	LG12	SNP_FB_0108809	no
0	LG12	SNP_FB_0108825	no
0	LG12	GDsnp00173	yes
0	LG12	RosBREEDSNP_SNP_AC_1193551_Lg12_RosCOS3293_MAF50_756728_exon3	yes
0	LG12	RosBREEDSNP_SNP_AG_1205264_Lg12_RosCOS3293_MAF30_488266_exon1	yes
0	LG12	RosBREEDSNP_SNP_GA_22208_Lg12_snpCN899883_MAF40_1670470_exon1	yes
0	LG12	RosBREEDSNP_SNP_TC_31831_Lg12_snpCN899883_MAF40_1628145_exon2	yes
0	LG12	RosBREEDSNP_SNP_GT_473947_Lg12_00173_MAF20_125913_exon1	yes
0	LG12	RosBREEDSNP_SNP_AG_500084_Lg12_00173_MAF40_1659794_exon4	yes
4.351	LG12	SNP_FB_0111369	no
4.351	LG12	SNP_FB_0111904	no
4.351	LG12	SNP_FB_0112238	no
4.351	LG12	SNP_FB_0112239	no
4.351	LG12	SNP_FB_0112839	no
4.351	LG12	SNP_FB_0113339	no
4.351	LG12	SNP_FB_0113340	no
4.351	LG12	SNP_FB_0114362	no
4.351	LG12	SNP_FB_0114363	no
4.351	LG12	SNP_FB_0114369	no
4.351	LG12	SNP_FB_0114795	no
4.351	LG12	SNP_FB_0114810	no
4.351	LG12	SNP_FB_0114822	no
4.351	LG12	SNP_FB_0855807	no
4.351	LG12	SNP_FB_0855929	no
4.351	LG12	SNP_FB_0856389	no
4.351	LG12	SNP_FB_1045122	no
4.351	LG12	SNP_FB_1045123	no
4.351	LG12	SNP_FB_1045128	no
4.351	LG12	RosBREEDSNP_SNP_GA_3506169_Lg12_01391_MAF50_491101_exon1	yes
4.351	LG12	RosBREEDSNP_SNP_GA_4304933_Lg12_01690_MAF30_MDP0000294146_exon4	yes
4.351	LG12	SNP_FB_0113072	yes
4.351	LG12	SNP_FB_0109513	no
4.351	LG12	SNP_FB_0109517	no
4.351	LG12	SNP_FB_0110360	no
4.351	LG12	SNP_FB_0110362	no
4.351	LG12	SNP_FB_0110376	no
4.351	LG12	SNP_FB_0110377	no
4.351	LG12	SNP_FB_0110379	no
4.351	LG12	SNP_FB_0110881	no
4.351	LG12	SNP_FB_0110887	no
4.351	LG12	SNP_FB_0111163	no
4.351	LG12	SNP_FB_0111348	yes
4.351	LG12	SNP_FB_0111352	no
4.351	LG12	SNP_FB_0111373	no
4.351	LG12	SNP_FB_0113071	no
4.351	LG12	SNP_FB_0113077	no
4.351	LG12	SNP_FB_0113090	no
4.351	LG12	SNP_FB_0114368	no
4.351	LG12	SNP_FB_0114805	no
4.351	LG12	SNP_FB_0114819	no
4.351	LG12	SNP_FB_0114826	no
4.351	LG12	SNP_FB_0418374	no
4.351	LG12	SNP_FB_0855292	no
4.351	LG12	SNP_FB_0855312	no
4.351	LG12	SNP_FB_0855318	yes
4.351	LG12	SNP_FB_0855319	no
4.351	LG12	SNP_FB_0855922	no
4.351	LG12	SNP_FB_0855931	no
4.351	LG12	SNP_FB_0855932	no
4.351	LG12	SNP_FB_0856387	no
4.351	LG12	SNP_FB_1059526	yes
4.351	LG12	SNP_FB_1059530	no
4.351	LG12	GDsnp00116	yes
4.351	LG12	GDsnp00430	yes
4.351	LG12	GDsnp01615	yes
4.351	LG12	GDsnp01907	yes
4.351	LG12	RosBREEDSNP_SNP_TC_1215786_Lg12_RosCOS3293_MAF40_404415_exon1	yes
4.351	LG12	RosBREEDSNP_SNP_TC_1475357_Lg12_319216__319216_exon2	yes
4.351	LG12	RosBREEDSNP_SNP_AG_1813514_Lg12_00116_MAF50_258110_exon1	yes
4.351	LG12	RosBREEDSNP_SNP_CT_1816057_Lg12_00116_MAF50_1667430_exon1	yes
4.351	LG12	RosBREEDSNP_SNP_GT_1818084_Lg12_00116_MAF40_156614_exon1	yes
4.351	LG12	RosBREEDSNP_SNP_CT_2956505_Lg12_RosCOS1934_MAF30_MDP0000283764_exon13	yes
4.351	LG12	RosBREEDSNP_SNP_GA_2970938_Lg12_RosCOS1934_MAF30_1681178_exon3	yes
4.351	LG12	RosBREEDSNP_SNP_AC_3025133_Lg12_01615_MAF30_MDP0000260981_exon1	yes
4.351	LG12	RosBREEDSNP_SNP_AG_3725831_Lg12_00430_MAF40_488031_exon2	yes
4.351	LG12	RosBREEDSNP_SNP_AG_5173778_Lg12_MDP0000221924__MDP0000221924_exon4	yes
8.805	LG12	SNP_FB_0116519	no
8.805	LG12	SNP_FB_0116521	no
8.805	LG12	SNP_FB_0116525	no
8.805	LG12	SNP_FB_0116527	no
8.805	LG12	RosBREED_SNP_TC_7275449_Lg12	yes
13.259	LG12	SNP_FB_0134978	yes
13.259	LG12	SNP_FB_0250746	yes
13.259	LG12	SNP_FB_0789346	yes
13.259	LG12	SNP_FB_0117741	yes
13.259	LG12	SNP_FB_0117748	yes
13.259	LG12	SNP_FB_0117753	yes
13.259	LG12	SNP_FB_0118326	yes
13.259	LG12	SNP_FB_0134946	yes
13.259	LG12	SNP_FB_0789349	yes
13.259	LG12	SNP_FB_0789350	yes
13.259	LG12	SNP_FB_0789370	yes
13.259	LG12	SNP_FB_0789387	yes
13.259	LG12	SNP_FB_0858095	yes
13.259	LG12	SNP_FB_1044212	yes
14.347	LG12	SNP_FB_0117738	yes
14.347	LG12	SNP_FB_0134949	yes
14.347	LG12	SNP_FB_0134989	yes
14.347	LG12	SNP_FB_0223619	yes
14.347	LG12	SNP_FB_0223640	yes
14.347	LG12	SNP_FB_0223654	yes
14.347	LG12	SNP_FB_0225591	yes
14.347	LG12	SNP_FB_0225610	yes
14.347	LG12	SNP_FB_0225927	yes
14.347	LG12	SNP_FB_0225931	yes
14.347	LG12	SNP_FB_0225936	yes
14.347	LG12	SNP_FB_0250747	yes
14.347	LG12	SNP_FB_0789367	yes
14.347	LG12	SNP_FB_0999931	yes
14.347	LG12	SNP_FB_0999945	yes
14.347	LG12	SNP_FB_0999953	yes
15.434	LG12	SNP_FB_0082448	yes
15.434	LG12	SNP_FB_0082462	yes
15.434	LG12	SNP_FB_0082477	yes
15.434	LG12	SNP_FB_0121090	yes
15.434	LG12	SNP_FB_0123463	yes
15.434	LG12	SNP_FB_0124090	yes
15.434	LG12	SNP_FB_0124934	yes
15.434	LG12	SNP_FB_0124940	yes
15.434	LG12	SNP_FB_0124942	yes
15.434	LG12	SNP_FB_0124944	yes
15.434	LG12	SNP_FB_0125386	yes
15.434	LG12	SNP_FB_0125525	yes
15.434	LG12	SNP_FB_0853221	yes
15.434	LG12	SNP_FB_0118475	yes
15.434	LG12	SNP_FB_0118486	yes
15.434	LG12	SNP_FB_0118488	no
15.434	LG12	SNP_FB_0118958	no
15.434	LG12	SNP_FB_0118966	no
15.434	LG12	SNP_FB_0118970	no
15.434	LG12	SNP_FB_0118976	no
15.434	LG12	SNP_FB_0119337	no
15.434	LG12	SNP_FB_0119353	no
15.434	LG12	SNP_FB_0119357	no
15.434	LG12	SNP_FB_0119366	no
15.434	LG12	SNP_FB_0120075	no
15.434	LG12	SNP_FB_0120077	no
15.434	LG12	SNP_FB_0120082	no
15.434	LG12	SNP_FB_0120095	no
15.434	LG12	SNP_FB_0121053	no
15.434	LG12	SNP_FB_0121061	no
15.434	LG12	SNP_FB_0121064	no
15.434	LG12	SNP_FB_0121074	no
15.434	LG12	SNP_FB_0121089	no
15.434	LG12	SNP_FB_0124095	no
15.434	LG12	SNP_FB_0124929	no
15.434	LG12	SNP_FB_0225586	no
15.434	LG12	SNP_FB_0225603	no
15.434	LG12	SNP_FB_0225605	no
15.434	LG12	SNP_FB_0635633	no
15.434	LG12	SNP_FB_0857162	no
15.434	LG12	SNP_FB_0857164	no
15.434	LG12	SNP_FB_0857165	no
15.434	LG12	SNP_FB_0857167	no
15.434	LG12	SNP_FB_0857216	no
15.434	LG12	GDsnp01703	yes
15.434	LG12	GDsnp02053	yes
15.434	LG12	GDsnp02814	yes
15.434	LG12	RosBREEDSNP_SNP_GT_12543592_Lg12_MDP0000210506_MAF30_MDP0000210506_exon2	yes
15.434	LG12	RosBREEDSNP_SNP_GA_12543616_Lg12_MDP0000210506_MAF20_MDP0000210506_exon2	yes
15.434	LG12	RosBREEDSNP_SNP_GA_12543650_Lg12_MDP0000210506_MAF20_MDP0000210506_exon2	yes
15.434	LG12	RosBREEDSNP_SNP_AG_8802561_Lg12_02857_MAF20_1673259_exon1	yes
15.434	LG12	RosBREEDSNP_SNP_AG_8810680_Lg12_02857_MAF40_MDP0000064909_exon1	yes
15.434	LG12	RosBREEDSNP_SNP_TC_8821550_Lg12_02857_MAF30_528536_exon1	yes
15.434	LG12	RosBREEDSNP_SNP_TC_9330075_Lg12_02053_MAF40_MDP0000321559_exon8	yes
19.785	LG12	SNP_FB_0127618	yes
19.785	LG12	SNP_FB_0128823	yes
19.785	LG12	SNP_FB_0128827	yes
19.785	LG12	SNP_FB_0128851	yes
19.785	LG12	SNP_FB_0127615	yes
19.785	LG12	SNP_FB_0128307	no
19.785	LG12	SNP_FB_0128309	no
19.785	LG12	SNP_FB_0128315	no
19.785	LG12	SNP_FB_0129369	no
19.785	LG12	SNP_FB_0129376	no
19.785	LG12	SNP_FB_0129398	no
19.785	LG12	SNP_FB_0130114	yes
19.785	LG12	SNP_FB_0130131	no
19.785	LG12	SNP_FB_0130137	no
19.785	LG12	SNP_FB_0130145	yes
19.785	LG12	SNP_FB_0130997	no
19.785	LG12	SNP_FB_0131435	yes
19.785	LG12	SNP_FB_0131440	no
19.785	LG12	SNP_FB_0133552	no
19.785	LG12	SNP_FB_0543510	yes
19.785	LG12	SNP_FB_0859505	no
19.785	LG12	SNP_FB_0860436	no
19.785	LG12	SNP_FB_0860466	yes
19.785	LG12	GDsnp02115	yes
19.785	LG12	RosBREEDSNP_SNP_AG_16343119_Lg12_01501_MAF30_MDP0000263610_exon2	yes
19.785	LG12	RosBREEDSNP_SNP_TC_16355366_Lg12_01501_MAF30_384844_exon1	yes
19.785	LG12	RosBREEDSNP_SNP_GT_16369231_Lg12_01501_MAF40_713285_exon1	no
19.785	LG12	RosBREEDSNP_SNP_CA_17347387_Lg12_01607_MAF30_270000_exon1	yes
25.373	LG12	SNP_FB_0131933	no
25.373	LG12	SNP_FB_0131936	no
25.373	LG12	SNP_FB_0132309	yes
25.373	LG12	SNP_FB_0133548	no
25.373	LG12	SNP_FB_0133815	no
25.373	LG12	SNP_FB_0133817	no
25.373	LG12	SNP_FB_0133826	no
25.373	LG12	SNP_FB_0134628	no
25.373	LG12	SNP_FB_0134629	no
25.373	LG12	SNP_FB_0134656	no
25.373	LG12	SNP_FB_0135153	no
25.373	LG12	SNP_FB_0135442	no
25.373	LG12	SNP_FB_0135452	no
25.373	LG12	SNP_FB_0135585	no
25.373	LG12	SNP_FB_0135600	no
25.373	LG12	SNP_FB_0136419	no
25.373	LG12	SNP_FB_0136421	no
25.373	LG12	SNP_FB_0137091	no
25.373	LG12	SNP_FB_0137094	no
25.373	LG12	SNP_FB_0137102	no
25.373	LG12	SNP_FB_0137109	no
25.373	LG12	SNP_FB_0137116	no
25.373	LG12	SNP_FB_0139780	no
25.373	LG12	SNP_FB_0543517	no
25.373	LG12	SNP_FB_0543523	no
25.373	LG12	SNP_FB_0742392	no
25.373	LG12	SNP_FB_0742396	no
25.373	LG12	SNP_FB_0860462	no
25.373	LG12	SNP_FB_0861180	no
25.373	LG12	SNP_FB_0861622	no
25.373	LG12	SNP_FB_0862187	no
25.373	LG12	SNP_FB_0862765	no
25.373	LG12	SNP_FB_0862766	no
25.373	LG12	SNP_FB_0955785	no
25.373	LG12	SNP_FB_0955790	no
25.373	LG12	SNP_FB_1060566	yes
25.373	LG12	SNP_FB_1061765	no
25.373	LG12	SNP_FB_1061770	no
25.373	LG12	SNP_FB_1061772	no
25.373	LG12	GDsnp00314	yes
25.373	LG12	GDsnp01555	yes
25.373	LG12	RosBREEDSNP_SNP_TG_20525005_Lg12_00599_MAF20_1676815_exon1	yes
25.373	LG12	RosBREEDSNP_SNP_CA_22652840_Lg12_01150_MAF40_713737_exon1	yes
25.373	LG12	RosBREEDSNP_SNP_AG_22722118_Lg12_01150_MAF20_MDP0000282387_exon3	yes
25.373	LG12	RosBREEDSNP_SNP_TG_23280662_Lg12_155506__155506_exon1	yes
25.373	LG12	RosBREEDSNP_SNP_GA_23385635_Lg12_RosCOS3647_MAF20_MDP0000138764_exon2	yes
28.079	LG12	SNP_FB_0139763	no
28.079	LG12	SNP_FB_0983199	no
28.079	LG12	GDsnp01798	yes
30.84	LG12	SNP_FB_1060727	yes
31.404	LG12	SNP_FB_0131929	no
31.404	LG12	SNP_FB_0131938	no
31.404	LG12	SNP_FB_0133814	no
31.404	LG12	SNP_FB_0134650	no
31.404	LG12	SNP_FB_0135458	no
31.404	LG12	SNP_FB_0135591	no
31.404	LG12	RosBREEDSNP_SNP_TC_19244913_Lg12_01555_MAF30_1625574_exon4	no
31.404	LG12	RosBREEDSNP_SNP_GA_21257957_Lg12_RosCOS1969_MAF40_MDP0000186861_exon3	no
31.404	LG12	RosBREEDSNP_SNP_CT_21326884_Lg12_01426_MAF30_755430_exon1	yes
31.404	LG12	RosBREEDSNP_SNP_CT_21385102_Lg12_01426_MAF50_1622369_exon5	yes
31.404	LG12	RosBREEDSNP_SNP_TC_22654900_Lg12_01150_MAF30_MDP0000151005_exon6	yes
36.382	LG12	SNP_FB_0135604	yes
36.382	LG12	SNP_FB_0136416	yes
36.382	LG12	SNP_FB_0135594	no
36.382	LG12	SNP_FB_0135603	yes
36.382	LG12	SNP_FB_0136411	no
36.382	LG12	SNP_FB_0136418	yes
36.382	LG12	SNP_FB_0137082	yes
36.382	LG12	SNP_FB_0139764	yes
36.382	LG12	SNP_FB_0139781	yes
36.382	LG12	SNP_FB_0139788	yes
36.382	LG12	RosBREEDSNP_SNP_AG_21322878_Lg12_01426_MAF40_MDP0000636042_exon2	yes
36.382	LG12	RosBREEDSNP_SNP_TC_23391266_Lg12_RosCOS3647_MAF10_329736_exon1	no
36.382	LG12	RosBREEDSNP_SNP_AG_23400893_Lg12_RosCOS3647_MAF30_598916_exon1	yes
45.75	LG12	SNP_FB_0140971	no
45.75	LG12	SNP_FB_0140979	yes
45.75	LG12	SNP_FB_0140991	yes
45.75	LG12	SNP_FB_1091498	yes
45.75	LG12	SNP_FB_1091503	yes
45.75	LG12	SNP_FB_1108951	yes
45.75	LG12	RosBREEDSNP_SNP_CA_27168371_Lg12_00883_MAF30_1673732_exon1	yes
45.75	LG12	SNP_FB_0140326	no
45.75	LG12	SNP_FB_0140788	no
45.75	LG12	SNP_FB_0140790	no
45.75	LG12	SNP_FB_0140796	no
45.75	LG12	SNP_FB_0140802	no
45.75	LG12	SNP_FB_0140808	no
45.75	LG12	SNP_FB_0140968	no
45.75	LG12	SNP_FB_0140970	no
45.75	LG12	SNP_FB_0141244	no
45.75	LG12	SNP_FB_0141245	no
45.75	LG12	SNP_FB_0141444	no
45.75	LG12	SNP_FB_0141482	no
45.75	LG12	SNP_FB_0141486	no
45.75	LG12	SNP_FB_0142648	no
45.75	LG12	SNP_FB_0143041	no
45.75	LG12	SNP_FB_0863120	no
45.75	LG12	SNP_FB_0863154	no
45.75	LG12	SNP_FB_1091489	no
45.75	LG12	SNP_FB_1091494	no
45.75	LG12	SNP_FB_1091500	no
45.75	LG12	SNP_FB_1091502	no
45.75	LG12	SNP_FB_1115959	no
45.75	LG12	RosBREEDSNP_SNP_CA_27155494_Lg12_00883_MAF20_1680192_exon2	no
45.75	LG12	RosBREEDSNP_SNP_AG_27689885_Lg12_MDP0000089124__MDP0000089124_exon5	yes
45.75	LG12	RosBREEDSNP_SNP_TC_29053998_Lg12_00334_MAF20_MDP0000199776_exon3	yes
50.258	LG12	SNP_FB_0181908	yes
50.3	LG12	SNP_FB_0181906	yes
50.3	LG12	SNP_FB_0181929	yes
50.3	LG12	SNP_FB_0142651	yes
50.3	LG12	SNP_FB_0181933	yes
50.3	LG12	RosBREEDSNP_SNP_AG_29023351_Lg12_01769_MAF20_1638223_exon2	yes
52.475	LG12	SNP_FB_0142661	yes
52.475	LG12	SNP_FB_0863682	yes
52.475	LG12	RosBREEDSNP_SNP_AG_29040874_Lg12_00334_MAF20_1639988_exon1	yes
52.475	LG12	SNP_FB_0146875	no
52.475	LG12	SNP_FB_0181913	no
52.475	LG12	SNP_FB_0181919	no
52.475	LG12	SNP_FB_0546096	no
52.475	LG12	SNP_FB_0865133	no
52.475	LG12	SNP_FB_1115969	no
52.475	LG12	SNP_FB_1115970	no
52.475	LG12	RosBREEDSNP_SNP_CA_29070012_Lg12_00334_MAF30_MDP0000163756_exon2	yes
56.825	LG12	SNP_FB_0147251	no
56.825	LG12	SNP_FB_0145022	yes
56.825	LG12	SNP_FB_0145037	yes
56.825	LG12	SNP_FB_0145054	yes
56.825	LG12	SNP_FB_0145071	no
56.825	LG12	SNP_FB_0145074	yes
56.825	LG12	SNP_FB_0147250	no
56.825	LG12	SNP_FB_0147252	no
56.825	LG12	SNP_FB_0147255	no
56.825	LG12	SNP_FB_0147256	no
56.825	LG12	SNP_FB_0147260	no
56.825	LG12	SNP_FB_0147267	no
56.825	LG12	SNP_FB_0147268	no
56.825	LG12	SNP_FB_0147881	no
56.825	LG12	SNP_FB_0147890	no
56.825	LG12	SNP_FB_0147893	no
56.825	LG12	SNP_FB_0147896	no
56.825	LG12	SNP_FB_0147901	no
56.825	LG12	SNP_FB_0147955	no
56.825	LG12	SNP_FB_0147969	no
56.825	LG12	SNP_FB_0147970	no
56.825	LG12	SNP_FB_0148274	no
56.825	LG12	SNP_FB_0864902	yes
56.825	LG12	SNP_FB_0865864	no
56.825	LG12	SNP_FB_0865865	no
56.825	LG12	SNP_FB_1062023	no
56.825	LG12	SNP_FB_1062028	no
56.825	LG12	GDsnp00641	yes
56.825	LG12	GDsnp01426	yes
56.825	LG12	RosBREEDSNP_SNP_AG_29723749_Lg12_00653_MAF50_MDP0000270851_exon3	yes
56.825	LG12	RosBREEDSNP_SNP_TC_31180930_Lg12_01759_MAF20_MDP0000864181_exon1	no
56.825	LG12	RosBREEDSNP_SNP_TC_31584911_Lg12_00641_MAF10_548192_exon1	no
56.825	LG12	RosBREEDSNP_SNP_AC_31638697_Lg12_00641_MAF30_1625990_exon1	yes
61.221	LG12	RosBREEDSNP_SNP_GA_30657538_Lg12_00714_MAF20_MDP0000300196_exon1	yes
65.941	LG12	SNP_FB_0149402	no
65.941	LG12	SNP_FB_0149403	no
65.941	LG12	SNP_FB_0149417	no
65.941	LG12	SNP_FB_0149419	no
65.941	LG12	SNP_FB_0149985	no
65.941	LG12	SNP_FB_0150001	no
65.941	LG12	SNP_FB_0150011	no
65.941	LG12	SNP_FB_0150537	no
65.941	LG12	SNP_FB_0150553	no
65.941	LG12	SNP_FB_0151264	no
65.941	LG12	SNP_FB_0866253	yes
65.941	LG12	SNP_FB_0866260	no
65.941	LG12	SNP_FB_0866661	no
65.941	LG12	SNP_FB_0866743	no
65.941	LG12	SNP_FB_0866759	no
65.941	LG12	SNP_FB_0866896	no
65.941	LG12	SNP_FB_0866897	no
65.941	LG12	SNP_FB_0866910	no
65.941	LG12	SNP_FB_0866918	no
65.941	LG12	RosBREEDSNP_SNP_TC_32489536_Lg12_00362_MAF40_151627_exon1	no
65.941	LG12	RosBREEDSNP_SNP_CT_32711249_Lg12_00840_MAF20_573182_exon1	no
65.941	LG12	RosBREEDSNP_SNP_CT_32726730_Lg12_00840_MAF30_1647209_exon1	no
65.941	LG12	RosBREEDSNP_SNP_TC_32759123_Lg12_00840_MAF50_MDP0000283401_exon2	no
65.941	LG12	RosBREEDSNP_SNP_TG_33182882_Lg12_MDP0000263881_MAF40_MDP0000263881_exon2	no
65.941	LG12	RosBREEDSNP_SNP_GA_33183417_Lg12_MDP0000263881_MAF30_MDP0000263881_exon1	no
65.941	LG12	RosBREEDSNP_SNP_AG_33383602_Lg12_02848_MAF30_MDP0000230470_exon1	yes
65.941	LG12	RosBREEDSNP_SNP_TC_33385879_Lg12_02848_MAF50_MDP0000230470_exon3	yes
65.941	LG12	RosBREEDSNP_SNP_GA_33388245_Lg12_02848_MAF20_63823_exon1	yes
65.941	LG12	RosBREEDSNP_SNP_CT_33390300_Lg12_02848_MAF20_160883_exon1	yes
65.941	LG12	RosBREEDSNP_SNP_CT_33397489_Lg12_02848_MAF30_364065_exon2	yes
70.388	LG12	SNP_FB_0152374	yes
70.388	LG12	SNP_FB_0152382	yes
70.388	LG12	SNP_FB_0867407	yes
70.388	LG12	SNP_FB_0867409	yes
70.388	LG12	SNP_FB_0867411	yes
70.388	LG12	SNP_FB_0867539	yes
70.388	LG12	SNP_FB_0867540	yes
74.738	LG12	SNP_FB_0153246	no
74.738	LG12	SNP_FB_0153826	no
74.738	LG12	SNP_FB_0153863	no
74.738	LG12	SNP_FB_0154726	no
74.738	LG12	SNP_FB_0154727	no
74.738	LG12	SNP_FB_0154749	no
74.738	LG12	SNP_FB_0155355	no
74.738	LG12	SNP_FB_0156087	no
74.738	LG12	SNP_FB_0867853	no
74.738	LG12	SNP_FB_0867854	no
74.738	LG12	SNP_FB_0867857	no
74.738	LG12	SNP_FB_0867878	no
74.738	LG12	SNP_FB_0868150	no
74.738	LG12	SNP_FB_0868163	no
74.738	LG12	SNP_FB_0868172	no
74.738	LG12	SNP_FB_0868359	no
74.738	LG12	SNP_FB_0868360	no
74.738	LG12	SNP_FB_0868362	no
74.738	LG12	SNP_FB_1062550	no
74.738	LG12	SNP_FB_1062571	no
74.738	LG12	RosBREEDSNP_SNP_CT_34800048_Lg12_01874_MAF20_MDP0000247784_exon1	no
74.738	LG12	RosBREEDSNP_SNP_AC_34809522_Lg12_01874_MAF30_355036_exon2	yes
74.738	LG12	RosBREEDSNP_SNP_GA_34815269_Lg12_01874_MAF20_1637225_exon2	yes
74.738	LG12	RosBREEDSNP_SNP_TC_34822031_Lg12_01874_MAF40_MDP0000234336_exon1	yes
74.738	LG12	RosBREEDSNP_SNP_CT_34921188_Lg12_01647_MAF20_827644_exon1	yes
74.738	LG12	RosBREEDSNP_SNP_AG_34926642_Lg12_01647_MAF30_1639248_exon2	yes
74.738	LG12	RosBREEDSNP_SNP_GT_35103565_Lg12_01665_MAF30_1636547_exon1	yes
74.738	LG12	RosBREEDSNP_SNP_AG_35612232_Lg12_01855_MAF30_1629962_exon5	yes
74.738	LG12	RosBREEDSNP_SNP_GT_35721635_Lg12_00338_MAF30_987792_exon1	yes
74.738	LG12	RosBREEDSNP_SNP_TG_35724634_Lg12_00338_MAF40_1672836_exon2	yes
0	LG13	SNP_FB_0161453	yes
0	LG13	RosBREEDSNP_SNP_AC_2852846_Lg13_00195_MAF30_407880_exon1	yes
0	LG13	SNP_FB_0160147	no
0	LG13	SNP_FB_0160149	no
0	LG13	SNP_FB_0160150	no
0	LG13	SNP_FB_0160781	no
0	LG13	SNP_FB_0160784	yes
0	LG13	SNP_FB_0160788	no
0	LG13	SNP_FB_0160790	no
0	LG13	GDsnp00098	yes
9.367	LG13	GDsnp01579	yes
11.542	LG13	SNP_FB_0157718	yes
11.542	LG13	SNP_FB_0157730	no
11.542	LG13	SNP_FB_0158498	yes
11.542	LG13	SNP_FB_1062848	no
11.542	LG13	RosBREEDSNP_SNP_GT_875526_Lg13_02018_MAF50_903475_exon1	yes
11.542	LG13	SNP_FB_0157703	yes
11.542	LG13	SNP_FB_0158505	no
11.542	LG13	SNP_FB_0158523	no
11.542	LG13	SNP_FB_1109352	no
11.542	LG13	SNP_FB_1109354	no
11.542	LG13	SNP_FB_1109360	no
11.542	LG13	SNP_FB_1109370	no
11.542	LG13	GDsnp00279	yes
11.542	LG13	RosBREEDSNP_SNP_GA_1140009_Lg13_00279_MAF50_933324_exon1	yes
15.425	LG13	SNP_FB_0159271	yes
15.425	LG13	SNP_FB_0159290	yes
15.425	LG13	SNP_FB_0159295	yes
16.488	LG13	SNP_FB_0158492	no
16.488	LG13	SNP_FB_0158500	no
16.488	LG13	SNP_FB_1109362	no
16.488	LG13	RosBREEDSNP_SNP_TC_1112866_Lg13_00279_MAF50_1688389_exon1	no
16.488	LG13	RosBREEDSNP_SNP_AG_2180685_Lg13_00098_MAF20_1650031_exon1	yes
21.435	LG13	SNP_FB_0161456	no
21.435	LG13	SNP_FB_0160792	no
21.435	LG13	SNP_FB_0161448	no
21.435	LG13	SNP_FB_0161449	no
21.435	LG13	SNP_FB_1063136	no
21.435	LG13	SNP_FB_1063138	no
21.435	LG13	SNP_FB_1063148	no
21.435	LG13	RosBREEDSNP_SNP_GA_2217552_Lg13_00098_MAF10_225571_exon1	no
21.435	LG13	RosBREEDSNP_SNP_TC_2811025_Lg13_00195_MAF40_657508_exon1	no
21.435	LG13	RosBREEDSNP_SNP_CT_2813296_Lg13_00195_MAF50_133527_exon1	no
21.435	LG13	RosBREEDSNP_SNP_AG_2823627_Lg13_00195_MAF20_868575_exon1	yes
23.561	LG13	SNP_FB_1063135	yes
26.381	LG13	SNP_FB_0162290	no
26.381	LG13	SNP_FB_0162293	no
26.381	LG13	SNP_FB_0162294	no
26.381	LG13	SNP_FB_0162295	no
26.381	LG13	RosBREEDSNP_SNP_AG_9183120_Lg13_01742_MAF30_1674693_exon1	yes
27.444	LG13	SNP_FB_0161441	no
27.444	LG13	GDsnp01742	yes
27.444	LG13	RosBREEDSNP_SNP_CT_2826288_Lg13_00195_MAF20_1623053_exon1	yes
31.327	LG13	SNP_FB_0162291	yes
31.327	LG13	SNP_FB_0163858	yes
31.327	LG13	SNP_FB_1109486	yes
32.415	LG13	SNP_FB_0163863	no
32.415	LG13	RosBREEDSNP_SNP_TG_4566253_Lg13_RosCOS841_MAF10_1668737_exon1	yes
33.502	LG13	SNP_FB_1063445	yes
36.904	LG13	SNP_FB_0163066	no
36.904	LG13	SNP_FB_0163068	no
36.904	LG13	SNP_FB_0163076	no
36.904	LG13	SNP_FB_0163084	no
36.904	LG13	SNP_FB_0163086	no
36.904	LG13	SNP_FB_0163099	no
36.904	LG13	SNP_FB_0163862	no
36.904	LG13	SNP_FB_1063440	no
36.904	LG13	SNP_FB_1063447	no
36.904	LG13	SNP_FB_1063470	no
36.904	LG13	SNP_FB_1109489	no
36.904	LG13	SNP_FB_1109494	no
36.904	LG13	SNP_FB_1109505	no
36.904	LG13	SNP_FB_1109507	no
36.904	LG13	GDsnp00980	yes
36.904	LG13	RosBREEDSNP_SNP_CT_3770859_Lg13_00980_MAF30_22837_exon1	yes
36.904	LG13	RosBREEDSNP_SNP_AG_3776960_Lg13_00980_MAF20_55580_exon1	yes
39.536	LG13	SNP_FB_0165639	yes
40.306	LG13	SNP_FB_0164463	yes
40.306	LG13	SNP_FB_0164464	no
40.306	LG13	RosBREEDSNP_SNP_CT_4574491_Lg13_RosCOS841_MAF20_1660629_exon1	yes
45.57	LG13	SNP_FB_0166004	no
45.57	LG13	SNP_FB_0166008	no
45.57	LG13	SNP_FB_0166446	no
45.57	LG13	RosBREEDSNP_SNP_AG_5611802_Lg13_RosCOS1918_MAF40_668899_exon1	yes
45.57	LG13	RosBREEDSNP_SNP_GT_5621134_Lg13_RosCOS1918_MAF30_503424_exon2	yes
45.57	LG13	RosBREEDSNP_SNP_GT_5624353_Lg13_RosCOS1918_MAF40_478996_exon3	yes
45.57	LG13	RosBREEDSNP_SNP_AG_6005626_Lg13_RosCOS2511_MAF40_MDP0000859856_exon1	yes
45.57	LG13	RosBREEDSNP_SNP_GA_6017316_Lg13_RosCOS2511_MAF50_MDP0000834158_exon9	yes
47.433	LG13	RosBREEDSNP_SNP_CT_7165677_Lg13_00128_MAF20_1662884_exon1	yes
50.835	LG13	SNP_FB_0166944	no
50.835	LG13	RosBREEDSNP_SNP_AC_6451261_Lg13_65890_MAF20_65890_exon1	yes
51.604	LG13	SNP_FB_0166956	yes
54.236	LG13	SNP_FB_0165636	no
54.236	LG13	SNP_FB_0166006	no
54.236	LG13	SNP_FB_0166011	no
54.236	LG13	SNP_FB_0166422	no
54.236	LG13	SNP_FB_0166930	no
54.236	LG13	SNP_FB_0166933	no
54.236	LG13	SNP_FB_0167426	no
54.236	LG13	RosBREEDSNP_SNP_CT_5659750_Lg13_RosCOS1918_MAF10_1658996_exon2	no
54.236	LG13	RosBREEDSNP_SNP_GA_6014979_Lg13_RosCOS2511_MAF30_246417_exon1	no
54.236	LG13	RosBREEDSNP_SNP_AC_6306433_Lg13_226059_MAF30_226059_exon2	yes
54.236	LG13	RosBREEDSNP_SNP_TC_6361679_Lg13_155673_MAF30_155673_exon2	yes
54.236	LG13	RosBREEDSNP_SNP_AG_6361691_Lg13_155673_MAF30_155673_exon2	yes
54.236	LG13	RosBREEDSNP_SNP_GA_6361720_Lg13_155673_MAF30_155673_exon2	yes
54.236	LG13	RosBREEDSNP_SNP_AG_6451182_Lg13_65890_MAF30_65890_exon1	yes
57.638	LG13	SNP_FB_0168208	yes
57.638	LG13	SNP_FB_0168210	yes
57.638	LG13	SNP_FB_0168217	yes
57.638	LG13	SNP_FB_0168765	no
57.638	LG13	SNP_FB_1063536	yes
57.638	LG13	RosBREEDSNP_SNP_TC_7167724_Lg13_00128_MAF40_422265_exon1	yes
59.813	LG13	SNP_FB_0168749	yes
59.813	LG13	SNP_FB_0168766	yes
59.813	LG13	SNP_FB_0168774	yes
59.813	LG13	SNP_FB_0169770	yes
59.813	LG13	SNP_FB_0656547	yes
59.813	LG13	SNP_FB_0872897	yes
61.989	LG13	SNP_FB_0168191	yes
61.989	LG13	SNP_FB_0168228	yes
61.989	LG13	SNP_FB_0168230	yes
61.989	LG13	SNP_FB_1063539	yes
61.989	LG13	SNP_FB_1063545	yes
64.164	LG13	SNP_FB_0656556	yes
64.164	LG13	SNP_FB_0170338	no
64.164	LG13	SNP_FB_0170395	no
64.164	LG13	SNP_FB_0170397	no
64.164	LG13	SNP_FB_0170802	no
64.164	LG13	SNP_FB_0171448	no
64.164	LG13	SNP_FB_0171578	no
64.164	LG13	SNP_FB_0171580	no
64.164	LG13	SNP_FB_0656544	no
64.164	LG13	SNP_FB_0656546	no
64.164	LG13	SNP_FB_0656555	no
64.164	LG13	RosBREEDSNP_SNP_GA_8641735_Lg13_RosCOS2067_MAF40_764854_exon1	no
64.164	LG13	RosBREEDSNP_SNP_GA_8644507_Lg13_RosCOS2067_MAF50_680433_exon1	no
64.164	LG13	RosBREEDSNP_SNP_CT_9937667_Lg13_01507_MAF20_333457_exon1	no
64.164	LG13	RosBREEDSNP_SNP_AG_9958893_Lg13_01507_MAF50_MDP0000263189_exon1	yes
64.164	LG13	RosBREEDSNP_SNP_GA_9987182_Lg13_01507_MAF40_MDP0000253201_exon3	yes
64.164	LG13	RosBREEDSNP_SNP_TG_9993956_Lg13_01507_MAF50_509973_exon2	yes
66.339	LG13	SNP_FB_0168840	no
66.339	LG13	GDsnp02124	yes
66.339	LG13	SNP_FB_0168843	yes
66.339	LG13	SNP_FB_0168845	yes
66.339	LG13	SNP_FB_0168858	yes
70.69	LG13	SNP_FB_0170390	yes
70.69	LG13	SNP_FB_0170808	yes
77.882	LG13	SNP_FB_0176316	yes
77.882	LG13	SNP_FB_0178089	yes
80.161	LG13	SNP_FB_0172119	no
80.161	LG13	RosBREEDSNP_SNP_AG_10684342_Lg13_00140_MAF50_1642956_exon1	yes
82.44	LG13	SNP_FB_0172568	yes
82.44	LG13	SNP_FB_0172143	no
82.44	LG13	SNP_FB_0172145	no
82.44	LG13	SNP_FB_0172152	no
82.44	LG13	GDsnp01507	yes
83.527	LG13	SNP_FB_0170322	no
83.527	LG13	SNP_FB_0170332	no
83.527	LG13	SNP_FB_0170335	no
83.527	LG13	SNP_FB_0170394	no
83.527	LG13	SNP_FB_0170803	no
83.527	LG13	SNP_FB_0171446	no
83.527	LG13	SNP_FB_0171459	no
83.527	LG13	SNP_FB_0172117	no
83.527	LG13	SNP_FB_0172120	no
83.527	LG13	SNP_FB_0172146	no
83.527	LG13	SNP_FB_0173073	no
83.527	LG13	SNP_FB_0173084	no
83.527	LG13	SNP_FB_0174614	no
83.527	LG13	SNP_FB_0174619	no
83.527	LG13	SNP_FB_0174625	no
83.527	LG13	SNP_FB_0175148	no
83.527	LG13	SNP_FB_0175661	no
83.527	LG13	SNP_FB_0755328	no
83.527	LG13	SNP_FB_0872904	no
83.527	LG13	RosBREEDSNP_SNP_CT_10714013_Lg13_00140_MAF40_188556_exon2	no
83.527	LG13	RosBREEDSNP_SNP_CA_12139342_Lg13_RosCOS3331_MAF40_1637840_exon4	yes
83.527	LG13	RosBREEDSNP_SNP_CT_8619897_Lg13_RosCOS2067_MAF40_1650509_exon1	yes
84.615	LG13	SNP_FB_0175652	yes
84.615	LG13	SNP_FB_0175654	yes
84.615	LG13	SNP_FB_0175657	yes
84.615	LG13	SNP_FB_0178008	yes
84.615	LG13	SNP_FB_0755309	yes
84.615	LG13	SNP_FB_0173098	no
84.615	LG13	SNP_FB_0175134	no
84.615	LG13	SNP_FB_0175147	no
84.615	LG13	GDsnp01776	yes
88.966	LG13	SNP_FB_0178074	yes
90.053	LG13	SNP_FB_0180677	yes
90.053	LG13	SNP_FB_0181259	yes
90.053	LG13	SNP_FB_0181260	yes
90.053	LG13	SNP_FB_0181265	yes
90.053	LG13	SNP_FB_0181270	yes
90.053	LG13	SNP_FB_0181290	yes
90.053	LG13	SNP_FB_0984687	yes
90.053	LG13	SNP_FB_1063850	yes
90.053	LG13	SNP_FB_1063856	yes
91.141	LG13	SNP_FB_0179399	no
91.141	LG13	SNP_FB_0180266	no
91.141	LG13	SNP_FB_0180706	no
91.141	LG13	SNP_FB_0873957	no
91.141	LG13	RosBREEDSNP_SNP_AG_15693091_Lg13_snpMalD1_MAF40_MDP0000218060_exon1	yes
91.141	LG13	SNP_FB_0180668	no
91.141	LG13	SNP_FB_0180676	no
91.141	LG13	SNP_FB_0180683	no
91.141	LG13	SNP_FB_0180701	no
91.141	LG13	SNP_FB_0180707	no
91.141	LG13	SNP_FB_0181274	no
91.141	LG13	SNP_FB_0181277	no
91.141	LG13	SNP_FB_0182710	no
91.141	LG13	SNP_FB_0875076	no
91.141	LG13	SNP_FB_0875102	no
91.141	LG13	SNP_FB_0984682	no
91.141	LG13	GDsnp00890	yes
91.141	LG13	RosBREEDSNP_SNP_AG_16725454_Lg13_00890_MAF40_147718_exon1	yes
91.141	LG13	RosBREEDSNP_SNP_GA_16737064_Lg13_00890_MAF40_MDP0000715848_exon1	yes
93.316	LG13	SNP_FB_0875074	yes
95.595	LG13	SNP_FB_0005457	no
95.595	LG13	SNP_FB_0124503	no
95.595	LG13	SNP_FB_0124505	no
95.595	LG13	SNP_FB_0182725	no
95.595	LG13	SNP_FB_0182727	no
95.595	LG13	SNP_FB_0188008	no
95.595	LG13	SNP_FB_0188842	no
95.595	LG13	SNP_FB_0188856	no
95.595	LG13	SNP_FB_0195480	no
95.595	LG13	SNP_FB_0195485	no
95.595	LG13	SNP_FB_0195497	no
95.595	LG13	SNP_FB_0195506	no
95.595	LG13	SNP_FB_0195736	no
95.595	LG13	SNP_FB_0195737	no
95.595	LG13	SNP_FB_0195738	no
95.595	LG13	SNP_FB_0195744	no
95.595	LG13	SNP_FB_0199161	no
95.595	LG13	SNP_FB_0199612	no
95.595	LG13	SNP_FB_0209712	no
95.595	LG13	SNP_FB_0210830	no
95.595	LG13	SNP_FB_0211719	no
95.595	LG13	SNP_FB_0481017	no
95.595	LG13	SNP_FB_0482830	no
95.595	LG13	SNP_FB_0759955	no
95.595	LG13	SNP_FB_0789055	no
95.595	LG13	SNP_FB_0877048	no
95.595	LG13	SNP_FB_0902912	no
95.595	LG13	SNP_FB_0933510	no
95.595	LG13	SNP_FB_1045533	no
95.595	LG13	SNP_FB_1075065	no
95.595	LG13	SNP_FB_1075679	no
95.595	LG13	GDsnp01844	yes
95.595	LG13	RosBREEDSNP_SNP_TC_27872911_Lg13_141172_MAF30_141172_exon2	yes
97.874	LG13	SNP_FB_0187723	yes
97.874	LG13	SNP_FB_0188005	no
97.874	LG13	SNP_FB_0188007	no
97.874	LG13	SNP_FB_1109828	no
97.874	LG13	RosBREEDSNP_SNP_TG_21675582_Lg13_02069_MAF50_MDP0000210939_exon2	yes
97.874	LG13	RosBREEDSNP_SNP_CT_21716536_Lg13_02069_MAF40_MDP0000262190_exon1	yes
97.874	LG13	SNP_FB_0183419	no
97.874	LG13	SNP_FB_0183421	no
97.874	LG13	SNP_FB_0186191	no
97.874	LG13	SNP_FB_0186196	no
97.874	LG13	SNP_FB_0186206	no
97.874	LG13	SNP_FB_0186208	no
97.874	LG13	SNP_FB_0186215	no
97.874	LG13	SNP_FB_0186817	yes
97.874	LG13	SNP_FB_0188000	no
97.874	LG13	GDsnp00532	yes
97.874	LG13	GDsnp02063	yes
97.874	LG13	RosBREEDSNP_SNP_CA_19786931_Lg13_01334_MAF40_MDP0000147060_exon3	yes
97.874	LG13	RosBREEDSNP_SNP_AC_19805064_Lg13_01334_MAF50_356181_exon1	yes
97.874	LG13	RosBREEDSNP_SNP_TC_20181857_Lg13_00532_MAF40_1676552_exon1	yes
97.874	LG13	RosBREEDSNP_SNP_AG_20187735_Lg13_00532_MAF40_MDP0000296536_exon3	yes
97.874	LG13	RosBREEDSNP_SNP_AC_20353369_Lg13_02063_MAF50_160796_exon1	yes
97.874	LG13	RosBREEDSNP_SNP_CT_20377010_Lg13_02063_MAF40_708535_exon1	yes
100.05	LG13	SNP_FB_0759957	yes
100.05	LG13	SNP_FB_0190382	yes
100.05	LG13	SNP_FB_0759954	yes
100.05	LG13	SNP_FB_0759967	yes
102.225	LG13	SNP_FB_0190892	yes
102.225	LG13	SNP_FB_0191439	yes
102.225	LG13	SNP_FB_0191442	yes
102.225	LG13	SNP_FB_0191443	yes
102.225	LG13	SNP_FB_0191446	yes
102.225	LG13	SNP_FB_0193083	yes
102.225	LG13	SNP_FB_0193093	yes
102.225	LG13	SNP_FB_0193094	yes
102.225	LG13	SNP_FB_0193100	yes
102.225	LG13	SNP_FB_0195764	yes
103.313	LG13	SNP_FB_0917911	yes
103.313	LG13	SNP_FB_0917937	yes
104.4	LG13	SNP_FB_0199150	yes
104.4	LG13	SNP_FB_0196606	yes
104.4	LG13	SNP_FB_0199147	yes
104.4	LG13	SNP_FB_0199601	yes
104.4	LG13	SNP_FB_0199852	no
104.4	LG13	SNP_FB_0879783	no
104.4	LG13	SNP_FB_0879784	no
104.4	LG13	SNP_FB_0933513	yes
104.4	LG13	RosBREEDSNP_SNP_TC_31050547_Lg13_01316_MAF40_864567_exon1	no
104.4	LG13	RosBREEDSNP_SNP_AG_31059344_Lg13_01316_MAF50_MDP0000841540_exon1	yes
104.4	LG13	RosBREEDSNP_SNP_CT_31089065_Lg13_01316_MAF30_44308_exon1	yes
104.4	LG13	SNP_FB_0005450	no
104.4	LG13	SNP_FB_0005458	yes
104.4	LG13	SNP_FB_0005460	yes
104.4	LG13	SNP_FB_0197195	no
104.4	LG13	SNP_FB_0197217	no
104.4	LG13	SNP_FB_0197231	no
104.4	LG13	SNP_FB_0197233	no
104.4	LG13	SNP_FB_0198553	no
104.4	LG13	SNP_FB_0198554	no
104.4	LG13	SNP_FB_0198556	no
104.4	LG13	SNP_FB_0198572	no
104.4	LG13	SNP_FB_0199078	no
104.4	LG13	SNP_FB_0199079	no
104.4	LG13	SNP_FB_0199082	no
104.4	LG13	SNP_FB_0199144	no
104.4	LG13	SNP_FB_0199149	no
104.4	LG13	SNP_FB_0199158	no
104.4	LG13	SNP_FB_0199605	no
104.4	LG13	SNP_FB_0199606	no
104.4	LG13	SNP_FB_0199619	yes
104.4	LG13	SNP_FB_0366862	no
104.4	LG13	SNP_FB_0366863	no
104.4	LG13	SNP_FB_0366865	no
104.4	LG13	SNP_FB_0366875	no
104.4	LG13	SNP_FB_0366890	no
104.4	LG13	SNP_FB_0570977	no
104.4	LG13	SNP_FB_0570998	no
104.4	LG13	SNP_FB_0571000	no
104.4	LG13	SNP_FB_0571001	no
104.4	LG13	SNP_FB_0571003	no
104.4	LG13	SNP_FB_0806580	no
104.4	LG13	SNP_FB_0806582	no
104.4	LG13	SNP_FB_0806586	yes
104.4	LG13	SNP_FB_0879807	no
104.4	LG13	SNP_FB_0902720	no
104.4	LG13	SNP_FB_0902721	no
104.4	LG13	SNP_FB_0917941	no
104.4	LG13	SNP_FB_0933501	no
104.4	LG13	SNP_FB_0933502	no
104.4	LG13	SNP_FB_0933527	no
104.4	LG13	SNP_FB_0933528	no
104.4	LG13	SNP_FB_0933532	no
104.4	LG13	GDsnp02452	yes
104.4	LG13	RosBREEDSNP_SNP_AC_31057207_Lg13_01316_MAF20_883561_exon1	yes
106.575	LG13	SNP_FB_0124506	yes
106.575	LG13	SNP_FB_0210831	yes
106.575	LG13	SNP_FB_0367331	yes
106.575	LG13	SNP_FB_0482849	yes
106.575	LG13	SNP_FB_0482859	yes
106.575	LG13	SNP_FB_0806468	yes
106.575	LG13	SNP_FB_0822194	yes
106.575	LG13	SNP_FB_0822195	yes
106.575	LG13	SNP_FB_1083811	yes
106.575	LG13	SNP_FB_0208042	yes
106.575	LG13	SNP_FB_0208044	yes
106.575	LG13	SNP_FB_0208051	yes
106.575	LG13	SNP_FB_0208054	yes
106.575	LG13	SNP_FB_0208065	yes
106.575	LG13	SNP_FB_0208076	yes
106.575	LG13	SNP_FB_0208086	yes
106.575	LG13	SNP_FB_0208507	yes
106.575	LG13	SNP_FB_0208508	yes
106.575	LG13	SNP_FB_0208520	yes
106.575	LG13	SNP_FB_0208528	yes
106.575	LG13	SNP_FB_0367318	yes
106.575	LG13	SNP_FB_0367674	yes
106.575	LG13	SNP_FB_0367677	yes
106.575	LG13	SNP_FB_0410956	yes
106.575	LG13	SNP_FB_0801346	yes
106.575	LG13	SNP_FB_0835207	yes
106.575	LG13	SNP_FB_0835217	yes
106.575	LG13	SNP_FB_0835223	yes
106.575	LG13	SNP_FB_0877071	yes
106.575	LG13	SNP_FB_0908445	yes
106.575	LG13	SNP_FB_1058711	yes
106.575	LG13	SNP_FB_1065919	yes
106.575	LG13	SNP_FB_1065933	yes
110.926	LG13	SNP_FB_0208524	yes
0	LG14	SNP_FB_0221139	yes
0	LG14	SNP_FB_0222992	yes
0	LG14	SNP_FB_0224658	yes
0	LG14	SNP_FB_0594517	no
0	LG14	SNP_FB_0886144	yes
0	LG14	SNP_FB_1066933	no
0	LG14	SNP_FB_1066936	yes
0	LG14	SNP_FB_1066937	yes
0	LG14	SNP_FB_1066959	yes
0	LG14	SNP_FB_1073522	yes
0	LG14	RosBREEDSNP_SNP_GT_12433114_Lg14_02638_MAF20_1651753_exon1	no
0	LG14	RosBREEDSNP_SNP_GA_9381674_Lg17_01042_MAF30_36521_exon1	yes
4.351	LG14	SNP_FB_0212348	yes
4.372	LG14	SNP_FB_0212356	yes
4.372	LG14	SNP_FB_0212425	yes
6.638	LG14	SNP_FB_0218311	no
6.638	LG14	SNP_FB_0220478	no
6.638	LG14	SNP_FB_0220498	no
6.638	LG14	SNP_FB_0885497	no
6.638	LG14	SNP_FB_0885507	no
6.638	LG14	SNP_FB_0885509	no
6.638	LG14	GDsnp00010	yes
6.638	LG14	GDsnp00248	yes
6.638	LG14	GDsnp01401	yes
6.638	LG14	RosBREEDSNP_SNP_GA_6097002_Lg14_00010_MAF30_MDP0000151033_exon1	yes
6.638	LG14	RosBREEDSNP_SNP_TC_6133421_Lg14_02706_MAF50_MDP0000320229_exon3	yes
6.638	LG14	RosBREEDSNP_SNP_AG_6465741_Lg14_01401_MAF50_MDP0000790128_exon1	yes
8.905	LG14	SNP_FB_0218294	yes
8.905	LG14	SNP_FB_0218775	no
8.905	LG14	RosBREEDSNP_SNP_AG_4973511_Lg14_00248_MAF50_798519_exon1	yes
8.905	LG14	RosBREEDSNP_SNP_GA_6153056_Lg14_02706_MAF40_MDP0000191627_exon1	yes
8.905	LG14	SNP_FB_0206805	no
8.905	LG14	SNP_FB_0206806	no
8.905	LG14	SNP_FB_0212342	no
8.905	LG14	SNP_FB_0212417	no
8.905	LG14	SNP_FB_0212679	no
8.905	LG14	SNP_FB_0212690	no
8.905	LG14	SNP_FB_0218297	no
8.905	LG14	SNP_FB_0219149	no
8.905	LG14	SNP_FB_0219163	no
8.905	LG14	SNP_FB_0219167	no
[truncated: 4,352 more rows]

## Sheet: 12_J_n=3382_genotypes
cM	LG	Original_Locus_Name	JM_Locus_Name	SegrT	Phase	Classif.	12-J01	12-J04	12-J06	12-J07	12-J09	12-J10	12-J11	12-J13	12-J14	12-J15	12-J16	12-J18	12-J19	12-J20	12-J22	12-J23	12-J27	12-J28	12-J29	12-J30	12-J31	12-J33	12-J45
1.087	LG1	SNP_FB_0400919	F_0400919_L17_PA	<lmxll>	{1-}	[ll:lm]	ll	lm	ll	lm	ll	lm	lm	ll	lm	lm	lm	lm	ll	ll	lm	lm	ll	ll	lm	ll	ll	ll	lm
1.087	LG1	RosBREEDSNP_SNP_TC_3094248_Lg1_02894_MAF50_285661_exon1	R_3094248_L1_PA	<lmxll>	{1-}	[ll:lm]	ll	lm	ll	lm	ll	lm	lm	ll	lm	lm	lm	lm	ll	ll	lm	lm	ll	ll	lm	ll	ll	ll	lm
2.175	LG1	SNP_FB_0079713	F_0079713_L11_PA	<hkxhk>	{00}	[hh:hk:kk]	kk	hh	hk	hk	hk	hh	hk	kk	hk	hh	hk	hh	kk	hk	hh	hh	kk	hk	hk	kk	hk	hk	hk
2.175	LG1	SNP_FB_0079717	F_0079717_L11_PA	<hkxhk>	{00}	[hh:hk:kk]	kk	hh	hk	hk	hk	hh	hk	kk	hk	hh	hk	hh	kk	hk	hh	hh	kk	hk	hk	kk	hk	hk	hk
2.175	LG1	SNP_FB_0079718	F_0079718_L11_PA	<hkxhk>	{11}	[hh:hk:kk]	hh	kk	hk	hk	hk	kk	hk	hh	hk	kk	hk	kk	hh	hk	kk	kk	hh	hk	hk	hh	hk	hk	hk
2.175	LG1	SNP_FB_0411698	F_0411698_L1_PA	<hkxhk>	{00}	[hh:hk:kk]	kk	hh	hk	hk	hk	hh	hk	kk	hk	hh	hk	hh	kk	hk	hh	hh	kk	hk	hk	kk	hk	hk	hk
2.175	LG1	SNP_FB_0415487	F_0415487_L1_PA	<hkxhk>	{00}	[hh:hk:kk]	kk	hh	hk	hk	hk	hh	hk	kk	hk	hh	hk	hh	kk	hk	hh	hh	kk	hk	hk	kk	hk	hk	hk
2.175	LG1	SNP_FB_0415504	F_0415504_L1_PA	<hkxhk>	{00}	[hh:hk:kk]	kk	hh	hk	hk	hk	hh	hk	kk	hk	hh	hk	hh	kk	hk	hh	hh	kk	hk	hk	kk	hk	hk	hk
2.175	LG1	SNP_FB_0415516	F_0415516_L1_PA	<hkxhk>	{11}	[hh:hk:kk]	hh	kk	hk	hk	hk	kk	hk	hh	hk	kk	hk	kk	hh	hk	kk	kk	hh	hk	hk	hh	hk	hk	hk
2.175	LG1	SNP_FB_0416997	F_0416997_L1_PA	<hkxhk>	{11}	[hh:hk:kk]	hh	kk	hk	hk	hk	kk	hk	hh	hk	kk	hk	kk	hh	hk	kk	kk	hh	hk	hk	hh	hk	hk	hk
2.175	LG1	SNP_FB_0417007	F_0417007_L1_PA	<hkxhk>	{00}	[hh:hk:kk]	kk	hh	hk	hk	hk	hh	hk	kk	hk	hh	hk	hh	kk	hk	hh	hh	kk	hk	hk	kk	hk	hk	hk
2.175	LG1	SNP_FB_0418562	F_0418562_L1_PA	<hkxhk>	{11}	[hh:hk:kk]	hh	kk	hk	hk	hk	kk	hk	hh	hk	kk	hk	kk	hh	hk	kk	kk	hh	hk	hk	hh	hk	hk	hk
2.175	LG1	SNP_FB_0418565	F_0418565_L1_PA	<hkxhk>	{00}	[hh:hk:kk]	kk	hh	hk	hk	hk	hh	hk	kk	hk	hh	hk	hh	kk	hk	hh	hh	kk	hk	hk	kk	hk	hk	hk
2.175	LG1	SNP_FB_0418576	F_0418576_L1_PA	<hkxhk>	{11}	[hh:hk:kk]	hh	kk	hk	hk	hk	kk	hk	hh	hk	kk	hk	kk	hh	hk	kk	kk	hh	hk	hk	hh	hk	hk	hk
2.175	LG1	SNP_FB_1108208	F_1108208_L11_69_3	<hkxhk>	{00}	[hh:hk:kk]	kk	hh	hk	hk	hk	hh	hk	kk	hk	hh	hk	hh	kk	hk	hh	hh	kk	hk	hk	kk	hk	hk	hk
2.175	LG1	SNP_FB_0418563	F_0418563_L1_PA	<nnxnp>	{-1}	[nn:np]	nn	np	np	nn	np	np	nn	nn	nn	np	nn	np	nn	np	np	np	nn	np	nn	nn	np	np	nn
8.701	LG1	SNP_FB_0948172	F_0948172_L2_21_1	<hkxhk>	{11}	[hh:hk:kk]	hh	hk	hk	hk	hk	kk	hk	hh	hk	kk	hk	kk	hh	hh	hk	kk	hh	hk	hk	hh	hk	hk	hk
8.701	LG1	SNP_FB_0417939	F_0417939_L1_PA	<lmxll>	{1-}	[ll:lm]	ll	ll	ll	lm	ll	lm	lm	ll	lm	lm	lm	lm	ll	ll	ll	lm	ll	ll	lm	ll	ll	ll	lm
8.701	LG1	SNP_FB_0419285	F_0419285_L1_PA	<lmxll>	{1-}	[ll:lm]	ll	ll	ll	lm	ll	lm	lm	ll	lm	lm	lm	lm	ll	ll	ll	lm	ll	ll	lm	ll	ll	ll	lm
8.701	LG1	SNP_FB_0419286	F_0419286_L1_PA	<lmxll>	{1-}	[ll:lm]	ll	ll	ll	lm	ll	lm	lm	ll	lm	lm	lm	lm	ll	ll	ll	lm	ll	ll	lm	ll	ll	ll	lm
8.701	LG1	SNP_FB_0419289	F_0419289_L1_PA	<lmxll>	{1-}	[ll:lm]	ll	ll	ll	lm	ll	lm	lm	ll	lm	lm	lm	lm	ll	ll	ll	lm	ll	ll	lm	ll	ll	ll	lm
8.701	LG1	SNP_FB_0419750	F_0419750_L1_PA	<lmxll>	{1-}	[ll:lm]	ll	ll	ll	lm	ll	lm	lm	ll	lm	lm	lm	lm	ll	ll	ll	lm	ll	ll	lm	ll	ll	ll	lm
8.701	LG1	SNP_FB_0448193	F_0448193_L2_PA	<lmxll>	{1-}	[ll:lm]	ll	ll	ll	lm	ll	lm	lm	ll	lm	lm	lm	lm	ll	ll	ll	lm	ll	ll	lm	ll	ll	ll	lm
10.876	LG1	SNP_FB_0420895	F_0420895_L1_PA	<hkxhk>	{11}	[hh:hk:kk]	hh	hk	hk	hk	hk	kk	hk	hh	hk	kk	hh	kk	hh	hh	hk	kk	hh	hk	hk	hh	hk	hk	hk
10.876	LG1	SNP_FB_0420896	F_0420896_L1_PA	<hkxhk>	{11}	[hh:hk:kk]	hh	hk	hk	hk	hk	kk	hk	hh	hk	kk	hh	kk	hh	hh	hk	kk	hh	hk	hk	hh	hk	hk	hk
10.876	LG1	SNP_FB_0937882	F_0937882_L17_23_1	<nnxnp>	{-1}	[nn:np]	nn	np	np	nn	np	np	nn	nn	nn	np	nn	np	nn	nn	np	np	nn	np	nn	nn	np	np	nn
10.876	LG1	SNP_FB_0417203	F_0417203_L1_PA	<nnxnp>	{-1}	[nn:np]	nn	np	np	nn	np	np	nn	nn	nn	np	nn	np	nn	nn	np	np	nn	np	nn	nn	np	np	nn
10.876	LG1	SNP_FB_0417946	F_0417946_L1_PA	<nnxnp>	{-1}	[nn:np]	nn	np	np	nn	np	np	nn	nn	nn	np	nn	np	nn	nn	np	np	nn	np	nn	nn	np	np	nn
10.876	LG1	SNP_FB_0417957	F_0417957_L1_PA	<nnxnp>	{-1}	[nn:np]	nn	np	np	nn	np	np	nn	nn	nn	np	nn	np	nn	nn	np	np	nn	np	nn	nn	np	np	nn
10.876	LG1	SNP_FB_0419771	F_0419771_L1_PA	<nnxnp>	{-1}	[nn:np]	nn	np	np	nn	np	np	nn	nn	nn	np	nn	np	nn	nn	np	np	nn	np	nn	nn	np	np	nn
10.876	LG1	SNP_FB_0420891	F_0420891_L1_PA	<nnxnp>	{-1}	[nn:np]	nn	np	np	nn	np	np	nn	nn	nn	np	nn	np	nn	nn	np	np	nn	np	nn	nn	np	np	nn
10.876	LG1	SNP_FB_0448219	F_0448219_L2_PA	<nnxnp>	{-1}	[nn:np]	nn	np	np	nn	np	np	nn	nn	nn	np	nn	np	nn	nn	np	np	nn	np	nn	nn	np	np	nn
10.876	LG1	SNP_FB_0448220	F_0448220_L2_PA	<nnxnp>	{-1}	[nn:np]	nn	np	np	nn	np	np	nn	nn	nn	np	nn	np	nn	nn	np	np	nn	np	nn	nn	np	np	nn
10.876	LG1	SNP_FB_0910606	$F_0910606z_LG1	<nnxnp>	{-1}	[nn:np]	nn	np	np	nn	np	np	nn	nn	nn	np	nn	np	nn	nn	np	np	nn	np	nn	nn	np	np	nn
10.876	LG1	SNP_FB_0910608	$F_0910608z_LG1	<nnxnp>	{-1}	[nn:np]	nn	np	np	nn	np	np	nn	nn	nn	np	nn	np	nn	nn	np	np	nn	np	nn	nn	np	np	nn
10.876	LG1	SNP_FB_0937887	F_0937887_L17_23_1	<nnxnp>	{-1}	[nn:np]	nn	np	np	nn	np	np	nn	nn	nn	np	nn	np	nn	nn	np	np	nn	np	nn	nn	np	np	nn
10.876	LG1	SNP_FB_0937902	F_0937902_L17_23_1	<nnxnp>	{-1}	[nn:np]	nn	np	np	nn	np	np	nn	nn	nn	np	nn	np	nn	nn	np	np	nn	np	nn	nn	np	np	nn
10.876	LG1	SNP_FB_0937906	F_0937906_L17_23_1	<nnxnp>	{-1}	[nn:np]	nn	np	np	nn	np	np	nn	nn	nn	np	nn	np	nn	nn	np	np	nn	np	nn	nn	np	np	nn
20.244	LG1	RosBREEDSNP_SNP_GA_14519247_Lg1_RosCOS2921_MAF50_476406_exon1	R_14519247_L1_PA	<hkxhk>	{00}	[hh:hk:kk]	kk	hk	hk	hk	hk	hh	kk	kk	hk	hh	kk	hh	hk	kk	hk	hk	kk	hk	hk	kk	hk	hk	hh
20.244	LG1	SNP_FB_0422075	F_0422075_L1_PA	<nnxnp>	{-0}	[nn:np]	np	nn	nn	np	nn	nn	np	np	np	nn	np	nn	np	np	nn	nn	np	nn	np	np	nn	nn	nn
20.244	LG1	SNP_FB_0422080	F_0422080_L1_PA	<nnxnp>	{-0}	[nn:np]	np	nn	nn	np	nn	nn	np	np	np	nn	np	nn	np	np	nn	nn	np	nn	np	np	nn	nn	nn
20.244	LG1	SNP_FB_0423614	F_0423614_L1_PA	<nnxnp>	{-0}	[nn:np]	np	nn	nn	np	nn	nn	np	np	np	nn	np	nn	np	np	nn	nn	np	nn	np	np	nn	nn	nn
20.244	LG1	SNP_FB_0941503	F_0941503_L1_49_1	<nnxnp>	{-0}	[nn:np]	np	nn	nn	np	nn	nn	np	np	np	nn	np	nn	np	np	nn	nn	np	nn	np	np	nn	nn	nn
20.244	LG1	SNP_FB_0941510	F_0941510_L1_49_1	<nnxnp>	{-0}	[nn:np]	np	nn	nn	np	nn	nn	np	np	np	nn	np	nn	np	np	nn	nn	np	nn	np	np	nn	nn	nn
20.244	LG1	SNP_FB_1080637	F_1080637_L1_74_2	<nnxnp>	{-0}	[nn:np]	np	nn	nn	np	nn	nn	np	np	np	nn	np	nn	np	np	nn	nn	np	nn	np	np	nn	nn	nn
22.419	LG1	SNP_FB_0423612	F_0423612_L1_PA	<hkxhk>	{00}	[hh:hk:kk]	kk	hk	hk	hk	hk	hh	kk	kk	hk	hh	kk	hh	hk	kk	hk	hk	kk	hk	hk	hk	hk	hk	hh
22.419	LG1	SNP_FB_0423615	F_0423615_L1_PA	<hkxhk>	{00}	[hh:hk:kk]	kk	hk	hk	hk	hk	hh	kk	kk	hk	hh	kk	hh	hk	kk	hk	hk	kk	hk	hk	hk	hk	hk	hh
22.419	LG1	SNP_FB_0423631	F_0423631_L1_PA	<hkxhk>	{11}	[hh:hk:kk]	hh	hk	hk	hk	hk	kk	hh	hh	hk	kk	hh	kk	hk	hh	hk	hk	hh	hk	hk	hk	hk	hk	kk
22.419	LG1	SNP_FB_0424557	F_0424557_L1_PA	<hkxhk>	{00}	[hh:hk:kk]	kk	hk	hk	hk	hk	hh	kk	kk	hk	hh	kk	hh	hk	kk	hk	hk	kk	hk	hk	hk	hk	hk	hh
22.419	LG1	SNP_FB_0974449	F_0974449_L3_55_1	<hkxhk>	{00}	[hh:hk:kk]	kk	hk	hk	hk	hk	hh	kk	kk	hk	hh	kk	hh	hk	kk	hk	hk	kk	hk	hk	hk	hk	hk	hh
22.419	LG1	SNP_FB_1080640	F_1080640_L1_74_2	<hkxhk>	{11}	[hh:hk:kk]	hh	hk	hk	hk	hk	kk	hh	hh	hk	kk	hh	kk	hk	hh	hk	hk	hh	hk	hk	hk	hk	hk	kk
28.245	LG1	SNP_FB_0425788	F_0425788_L1_PA	<nnxnp>	{-1}	[nn:np]	nn	np	np	nn	np	nn	nn	nn	nn	np	nn	np	nn	nn	np	np	nn	np	nn	nn	np	np	np
28.245	LG1	SNP_FB_1010776	F_1010776_L6_43_1	<nnxnp>	{-1}	[nn:np]	nn	np	np	nn	np	nn	nn	nn	nn	np	nn	np	nn	nn	np	np	nn	np	nn	nn	np	np	np
31.143	LG1	SNP_FB_0426240	F_0426240_L1_PA	<hkxhk>	{10}	[hh:hk:kk]	hk	hh	hh	kk	hh	kk	hk	hk	kk	hk	hk	hk	kk	hk	hh	hh	hk	hh	kk	kk	hh	hk	hk
31.143	LG1	SNP_FB_0426232	F_0426232_L1_PA	<lmxll>	{1-}	[ll:lm]	ll	ll	ll	lm	ll	lm	ll	ll	lm	lm	ll	lm	lm	ll	ll	ll	ll	ll	lm	lm	ll	ll	lm
31.143	LG1	SNP_FB_0428724	F_0428724_L1_PA	<lmxll>	{1-}	[ll:lm]	ll	ll	ll	lm	ll	lm	ll	ll	lm	lm	ll	lm	lm	ll	ll	ll	ll	ll	lm	lm	ll	ll	lm
33.318	LG1	SNP_FB_0427459	F_0427459_L1_PA	<hkxhk>	{01}	[hh:hk:kk]	hk	kk	kk	hh	kk	hh	hk	hk	hh	hk	hk	hh	hh	hk	kk	kk	hk	kk	hh	hh	kk	hk	hk
33.318	LG1	SNP_FB_0427473	F_0427473_L1_PA	<hkxhk>	{01}	[hh:hk:kk]	hk	kk	kk	hh	kk	hh	hk	hk	hh	hk	hk	hh	hh	hk	kk	kk	hk	kk	hh	hh	kk	hk	hk
33.318	LG1	SNP_FB_0423637	F_0423637_L1_PA	<lmxll>	{0-}	[ll:lm]	lm	lm	lm	ll	lm	ll	lm	lm	ll	ll	lm	ll	ll	lm	lm	lm	lm	lm	ll	ll	lm	lm	ll
33.318	LG1	SNP_FB_0427457	F_0427457_L1_PA	<nnxnp>	{-1}	[nn:np]	nn	np	np	nn	np	nn	nn	nn	nn	np	nn	nn	nn	nn	np	np	nn	np	nn	nn	np	nn	np
33.318	LG1	SNP_FB_0427467	F_0427467_L1_PA	<lmxll>	{0-}	[ll:lm]	lm	lm	lm	ll	lm	ll	lm	lm	ll	ll	lm	ll	ll	lm	lm	lm	lm	lm	ll	ll	lm	lm	ll
33.318	LG1	SNP_FB_0428720	F_0428720_L1_PA	<lmxll>	{0-}	[ll:lm]	lm	lm	lm	ll	lm	ll	lm	lm	ll	ll	lm	ll	ll	lm	lm	lm	lm	lm	ll	ll	lm	lm	ll
33.318	LG1	SNP_FB_0428728	F_0428728_L1_PA	<lmxll>	{0-}	[ll:lm]	lm	lm	lm	ll	lm	ll	lm	lm	ll	ll	lm	ll	ll	lm	lm	lm	lm	lm	ll	ll	lm	lm	ll
33.318	LG1	SNP_FB_0428750	F_0428750_L1_PA	<lmxll>	{0-}	[ll:lm]	lm	lm	lm	ll	lm	ll	lm	lm	ll	ll	lm	ll	ll	lm	lm	lm	lm	lm	ll	ll	lm	lm	ll
33.318	LG1	SNP_FB_0429182	F_0429182_L1_PA	<lmxll>	{0-}	[ll:lm]	lm	lm	lm	ll	lm	ll	lm	lm	ll	ll	lm	ll	ll	lm	lm	lm	lm	lm	ll	ll	lm	lm	ll
33.318	LG1	SNP_FB_0497578	F_0497578_L2_PA	<lmxll>	{0-}	[ll:lm]	lm	lm	lm	ll	lm	ll	lm	lm	ll	ll	lm	ll	ll	lm	lm	lm	lm	lm	ll	ll	lm	lm	ll
33.318	LG1	SNP_FB_0942990	F_0942990_L1_51_1	<nnxnp>	{-1}	[nn:np]	nn	np	np	nn	np	nn	nn	nn	nn	np	nn	nn	nn	nn	np	np	nn	np	nn	nn	np	nn	np
33.318	LG1	SNP_FB_0942992	F_0942992_L1_51_1	<nnxnp>	{-1}	[nn:np]	nn	np	np	nn	np	nn	nn	nn	nn	np	nn	nn	nn	nn	np	np	nn	np	nn	nn	np	nn	np
33.318	LG1	SNP_FB_1080641	F_1080641_L1_74_2	<lmxll>	{0-}	[ll:lm]	lm	lm	lm	ll	lm	ll	lm	lm	ll	ll	lm	ll	ll	lm	lm	lm	lm	lm	ll	ll	lm	lm	ll
33.318	LG1	SNP_FB_1113057	F_1113057_L1_89_3	<nnxnp>	{-1}	[nn:np]	nn	np	np	nn	np	nn	nn	nn	nn	np	nn	nn	nn	nn	np	np	nn	np	nn	nn	np	nn	np
36.581	LG1	SNP_FB_0429189	F_0429189_L1_PA	<nnxnp>	{-0}	[nn:np]	np	nn	nn	np	np	np	np	np	np	nn	np	np	np	np	nn	nn	np	nn	np	np	nn	np	nn
36.581	LG1	SNP_FB_0431170	F_0431170_L1_PA	<nnxnp>	{-0}	[nn:np]	np	nn	nn	np	np	np	np	np	np	nn	np	np	np	np	nn	nn	np	nn	np	np	nn	np	nn
36.581	LG1	SNP_FB_0431172	F_0431172_L1_PA	<nnxnp>	{-0}	[nn:np]	np	nn	nn	np	np	np	np	np	np	nn	np	np	np	np	nn	nn	np	nn	np	np	nn	np	nn
36.581	LG1	SNP_FB_0943477	F_0943477_L1_56_1	<nnxnp>	{-0}	[nn:np]	np	nn	nn	np	np	np	np	np	np	nn	np	np	np	np	nn	nn	np	nn	np	np	nn	np	nn
36.581	LG1	SNP_FB_0943493	F_0943493_L1_56_1	<nnxnp>	{-0}	[nn:np]	np	nn	nn	np	np	np	np	np	np	nn	np	np	np	np	nn	nn	np	nn	np	np	nn	np	nn
36.581	LG1	SNP_FB_0943711	F_0943711_L1_56_1	<nnxnp>	{-0}	[nn:np]	np	nn	nn	np	np	np	np	np	np	nn	np	np	np	np	nn	nn	np	nn	np	np	nn	np	nn
36.581	LG1	SNP_FB_0945105	F_0945105_L1_58_1	<nnxnp>	{-0}	[nn:np]	np	nn	nn	np	np	np	np	np	np	nn	np	np	np	np	nn	nn	np	nn	np	np	nn	np	nn
37.669	LG1	SNP_FB_0430261	F_0430261_L1_PA	<hkxhk>	{10}	[hh:hk:kk]	hk	hh	hh	kk	hk	kk	hk	hk	kk	hk	hk	kk	kk	hk	hh	hh	hk	hh	kk	kk	hh	hk	hh
37.669	LG1	SNP_FB_0429278	F_0429278_L1_PA	<lmxll>	{1-}	[ll:lm]	ll	ll	ll	lm	ll	lm	ll	ll	lm	lm	ll	lm	lm	ll	ll	ll	ll	ll	lm	lm	ll	ll	ll
37.669	LG1	SNP_FB_0429288	F_0429288_L1_PA	<lmxll>	{1-}	[ll:lm]	ll	ll	ll	lm	ll	lm	ll	ll	lm	lm	ll	lm	lm	ll	ll	ll	ll	ll	lm	lm	ll	ll	ll
37.669	LG1	SNP_FB_0429289	F_0429289_L1_PA	<lmxll>	{1-}	[ll:lm]	ll	ll	ll	lm	ll	lm	ll	ll	lm	lm	ll	lm	lm	ll	ll	ll	ll	ll	lm	lm	ll	ll	ll
37.669	LG1	SNP_FB_0429300	F_0429300_L1_PA	<lmxll>	{1-}	[ll:lm]	ll	ll	ll	lm	ll	lm	ll	ll	lm	lm	ll	lm	lm	ll	ll	ll	ll	ll	lm	lm	ll	ll	ll
37.669	LG1	SNP_FB_0429307	F_0429307_L1_PA	<lmxll>	{0-}	[ll:lm]	lm	lm	lm	ll	lm	ll	lm	lm	ll	ll	lm	ll	ll	lm	lm	lm	lm	lm	ll	ll	lm	lm	lm
37.669	LG1	SNP_FB_0429978	F_0429978_L1_PA	<lmxll>	{1-}	[ll:lm]	ll	ll	ll	lm	ll	lm	ll	ll	lm	lm	ll	lm	lm	ll	ll	ll	ll	ll	lm	lm	ll	ll	ll
37.669	LG1	SNP_FB_0429981	F_0429981_L1_PA	<lmxll>	{1-}	[ll:lm]	ll	ll	ll	lm	ll	lm	ll	ll	lm	lm	ll	lm	lm	ll	ll	ll	ll	ll	lm	lm	ll	ll	ll
37.669	LG1	SNP_FB_0429988	F_0429988_L1_PA	<lmxll>	{0-}	[ll:lm]	lm	lm	lm	ll	lm	ll	lm	lm	ll	ll	lm	ll	ll	lm	lm	lm	lm	lm	ll	ll	lm	lm	lm
37.669	LG1	SNP_FB_0430001	F_0430001_L1_PA	<lmxll>	{0-}	[ll:lm]	lm	lm	lm	ll	lm	ll	lm	lm	ll	ll	lm	ll	ll	lm	lm	lm	lm	lm	ll	ll	lm	lm	lm
37.669	LG1	SNP_FB_0430238	F_0430238_L1_PA	<lmxll>	{1-}	[ll:lm]	ll	ll	ll	lm	ll	lm	ll	ll	lm	lm	ll	lm	lm	ll	ll	ll	ll	ll	lm	lm	ll	ll	ll
37.669	LG1	SNP_FB_0430240	F_0430240_L1_PA	<lmxll>	{0-}	[ll:lm]	lm	lm	lm	ll	lm	ll	lm	lm	ll	ll	lm	ll	ll	lm	lm	lm	lm	lm	ll	ll	lm	lm	lm
37.669	LG1	SNP_FB_0432789	F_0432789_L1_PA	<lmxll>	{0-}	[ll:lm]	lm	lm	lm	ll	lm	ll	lm	lm	ll	ll	lm	ll	ll	lm	lm	lm	lm	lm	ll	ll	lm	lm	lm
37.669	LG1	SNP_FB_0432792	F_0432792_L1_PA	<lmxll>	{0-}	[ll:lm]	lm	lm	lm	ll	lm	ll	lm	lm	ll	ll	lm	ll	ll	lm	lm	lm	lm	lm	ll	ll	lm	lm	lm
37.669	LG1	SNP_FB_0432796	F_0432796_L1_PA	<lmxll>	{1-}	[ll:lm]	ll	ll	ll	lm	ll	lm	ll	ll	lm	lm	ll	lm	lm	ll	ll	ll	ll	ll	lm	lm	ll	ll	ll
37.669	LG1	SNP_FB_0432803	F_0432803_L1_PA	<lmxll>	{0-}	[ll:lm]	lm	lm	lm	ll	lm	ll	lm	lm	ll	ll	lm	ll	ll	lm	lm	lm	lm	lm	ll	ll	lm	lm	lm
37.669	LG1	SNP_FB_0943679	F_0943679_L1_56_1	<lmxll>	{0-}	[ll:lm]	lm	lm	lm	ll	lm	ll	lm	lm	ll	ll	lm	ll	ll	lm	lm	lm	lm	lm	ll	ll	lm	lm	lm
38.756	LG1	SNP_FB_0428726	F_0428726_L1_PA	<nnxnp>	{-1}	[nn:np]	nn	np	np	nn	nn	nn	nn	nn	nn	np	nn	nn	nn	nn	np	np	nn	np	nn	nn	np	nn	np
38.756	LG1	SNP_FB_0429155	F_0429155_L1_PA	<nnxnp>	{-1}	[nn:np]	nn	np	np	nn	nn	nn	nn	nn	nn	np	nn	nn	nn	nn	np	np	nn	np	nn	nn	np	nn	np
38.756	LG1	RosBREEDSNP_SNP_GA_18093819_Lg1_01783_MAF10_1653849_exon8	R_18093819_L1_PA	<nnxnp>	{-1}	[nn:np]	nn	np	np	nn	nn	nn	nn	nn	nn	np	nn	nn	nn	nn	np	np	nn	np	nn	nn	np	nn	np
42.019	LG1	SNP_FB_0250474	F_0250474_L14_PA	<lmxll>	{1-}	[ll:lm]	lm	ll	ll	lm	ll	lm	ll	ll	lm	lm	ll	lm	lm	ll	ll	ll	ll	ll	lm	lm	ll	ll	ll
42.019	LG1	SNP_FB_0250486	F_0250486_L14_PA	<lmxll>	{1-}	[ll:lm]	lm	ll	ll	lm	ll	lm	ll	ll	lm	lm	ll	lm	lm	ll	ll	ll	ll	ll	lm	lm	ll	ll	ll
42.019	LG1	SNP_FB_0435779	F_0435779_L1_PA	<lmxll>	{1-}	[ll:lm]	lm	ll	ll	lm	ll	lm	ll	ll	lm	lm	ll	lm	lm	ll	ll	ll	ll	ll	lm	lm	ll	ll	ll
42.019	LG1	SNP_FB_0436482	F_0436482_L1_PA	<lmxll>	{1-}	[ll:lm]	lm	ll	ll	lm	ll	lm	ll	ll	lm	lm	ll	lm	lm	ll	ll	ll	ll	ll	lm	lm	ll	ll	ll
42.019	LG1	SNP_FB_0436484	F_0436484_L1_PA	<lmxll>	{1-}	[ll:lm]	lm	ll	ll	lm	ll	lm	ll	ll	lm	lm	ll	lm	lm	ll	ll	ll	ll	ll	lm	lm	ll	ll	ll
42.019	LG1	SNP_FB_0436491	F_0436491_L1_PA	<lmxll>	{1-}	[ll:lm]	lm	ll	ll	lm	ll	lm	ll	ll	lm	lm	ll	lm	lm	ll	ll	ll	ll	ll	lm	lm	ll	ll	ll
42.019	LG1	SNP_FB_0436492	F_0436492_L1_PA	<nnxnp>	{-1}	[nn:np]	nn	np	nn	nn	nn	nn	nn	nn	nn	np	nn	nn	nn	nn	np	np	nn	np	nn	nn	np	nn	np
42.019	LG1	SNP_FB_0436926	F_0436926_L1_PA	<nnxnp>	{-1}	[nn:np]	nn	np	nn	nn	nn	nn	nn	nn	nn	np	nn	nn	nn	nn	np	np	nn	np	nn	nn	np	nn	np
42.019	LG1	SNP_FB_0436927	F_0436927_L1_PA	<lmxll>	{1-}	[ll:lm]	lm	ll	ll	lm	ll	lm	ll	ll	lm	lm	ll	lm	lm	ll	ll	ll	ll	ll	lm	lm	ll	ll	ll
42.019	LG1	SNP_FB_0437669	F_0437669_L1_PA	<nnxnp>	{-1}	[nn:np]	nn	np	nn	nn	nn	nn	nn	nn	nn	np	nn	nn	nn	nn	np	np	nn	np	nn	nn	np	nn	np
42.019	LG1	SNP_FB_0437687	F_0437687_L1_PA	<lmxll>	{1-}	[ll:lm]	lm	ll	ll	lm	ll	lm	ll	ll	lm	lm	ll	lm	lm	ll	ll	ll	ll	ll	lm	lm	ll	ll	ll
42.019	LG1	SNP_FB_0438220	F_0438220_L1_PA	<nnxnp>	{-1}	[nn:np]	nn	np	nn	nn	nn	nn	nn	nn	nn	np	nn	nn	nn	nn	np	np	nn	np	nn	nn	np	nn	np
42.019	LG1	SNP_FB_0438227	F_0438227_L1_PA	<lmxll>	{1-}	[ll:lm]	lm	ll	ll	lm	ll	lm	ll	ll	lm	lm	ll	lm	lm	ll	ll	ll	ll	ll	lm	lm	ll	ll	ll
42.019	LG1	SNP_FB_0438233	F_0438233_L1_PA	<nnxnp>	{-1}	[nn:np]	nn	np	nn	nn	nn	nn	nn	nn	nn	np	nn	nn	nn	nn	np	np	nn	np	nn	nn	np	nn	np
42.019	LG1	SNP_FB_0439059	F_0439059_L1_PA	<lmxll>	{1-}	[ll:lm]	lm	ll	ll	lm	ll	lm	ll	ll	lm	lm	ll	lm	lm	ll	ll	ll	ll	ll	lm	lm	ll	ll	ll
42.019	LG1	SNP_FB_0439066	F_0439066_L1_PA	<lmxll>	{1-}	[ll:lm]	lm	ll	ll	lm	ll	lm	ll	ll	lm	lm	ll	lm	lm	ll	ll	ll	ll	ll	lm	lm	ll	ll	ll
42.019	LG1	SNP_FB_0439106	F_0439106_L1_PA	<lmxll>	{1-}	[ll:lm]	lm	ll	ll	lm	ll	lm	ll	ll	lm	lm	ll	lm	lm	ll	ll	ll	ll	ll	lm	lm	ll	ll	ll
42.019	LG1	SNP_FB_0440719	F_0440719_L1_PA	<lmxll>	{1-}	[ll:lm]	lm	ll	ll	lm	ll	lm	ll	ll	lm	lm	ll	lm	lm	ll	ll	ll	ll	ll	lm	lm	ll	ll	ll
42.019	LG1	SNP_FB_0440721	F_0440721_L1_PA	<lmxll>	{1-}	[ll:lm]	lm	ll	ll	lm	ll	lm	ll	ll	lm	lm	ll	lm	lm	ll	ll	ll	ll	ll	lm	lm	ll	ll	ll
42.019	LG1	SNP_FB_0441006	F_0441006_L1_PA	<lmxll>	{1-}	[ll:lm]	lm	ll	ll	lm	ll	lm	ll	ll	lm	lm	ll	lm	lm	ll	ll	ll	ll	ll	lm	lm	ll	ll	ll
42.019	LG1	SNP_FB_0441028	F_0441028_L1_PA	<lmxll>	{1-}	[ll:lm]	lm	ll	ll	lm	ll	lm	ll	ll	lm	lm	ll	lm	lm	ll	ll	ll	ll	ll	lm	lm	ll	ll	ll
42.019	LG1	SNP_FB_0444437	F_0444437_L1_PA	<lmxll>	{1-}	[ll:lm]	lm	ll	ll	lm	ll	lm	ll	ll	lm	lm	ll	lm	lm	ll	ll	ll	ll	ll	lm	lm	ll	ll	ll
42.019	LG1	SNP_FB_0945847	F_0945847_L1_58_1	<lmxll>	{1-}	[ll:lm]	lm	ll	ll	lm	ll	lm	ll	ll	lm	lm	ll	lm	lm	ll	ll	ll	ll	ll	lm	lm	ll	ll	ll
42.019	LG1	SNP_FB_0945897	F_0945897_L1_60_1	<nnxnp>	{-1}	[nn:np]	nn	np	nn	nn	nn	nn	nn	nn	nn	np	nn	nn	nn	nn	np	np	nn	np	nn	nn	np	nn	np
42.019	LG1	SNP_FB_0945902	F_0945902_L1_60_1	<lmxll>	{1-}	[ll:lm]	lm	ll	ll	lm	ll	lm	ll	ll	lm	lm	ll	lm	lm	ll	ll	ll	ll	ll	lm	lm	ll	ll	ll
44.194	LG1	SNP_FB_0444714	F_0444714_L1_PA	<hkxhk>	{01}	[hh:hk:kk]	hh	kk	hk	hh	hk	hh	hk	hk	hh	hh	hk	hh	hh	hk	kk	kk	hk	kk	hh	hh	kk	hk	kk
44.194	LG1	SNP_FB_1082254	F_1082254_L1_84_2	<hkxhk>	{01}	[hh:hk:kk]	hh	kk	hk	hh	hk	hh	hk	hk	hh	hh	hk	hh	hh	hk	kk	kk	hk	kk	hh	hh	kk	hk	kk
46.37	LG1	SNP_FB_0445931	F_0445931_L1_PA	<hkxhk>	{10}	[hh:hk:kk]	kk	hk	hk	kk	hk	kk	hk	hk	kk	kk	hk	kk	kk	hk	hh	hh	hk	hh	kk	kk	hh	hk	hh
46.37	LG1	SNP_FB_0445933	F_0445933_L1_PA	<hkxhk>	{10}	[hh:hk:kk]	kk	hk	hk	kk	hk	kk	hk	hk	kk	kk	hk	kk	kk	hk	hh	hh	hk	hh	kk	kk	hh	hk	hh
46.37	LG1	SNP_FB_0445935	F_0445935_L1_PA	<hkxhk>	{10}	[hh:hk:kk]	kk	hk	hk	kk	hk	kk	hk	hk	kk	kk	hk	kk	kk	hk	hh	hh	hk	hh	kk	kk	hh	hk	hh
46.37	LG1	SNP_FB_0445938	F_0445938_L1_PA	<hkxhk>	{10}	[hh:hk:kk]	kk	hk	hk	kk	hk	kk	hk	hk	kk	kk	hk	kk	kk	hk	hh	hh	hk	hh	kk	kk	hh	hk	hh
55.737	LG1	SNP_FB_1082423	F_1082423_L1_84_2	<hkxhk>	{01}	[hh:hk:kk]	hh	hk	hk	kk	hk	hk	hk	hk	hh	hh	hk	hh	hh	hk	kk	kk	hk	kk	hh	hh	hk	hk	kk
55.737	LG1	SNP_FB_1082449	F_1082449_L1_84_2	<hkxhk>	{01}	[hh:hk:kk]	hh	hk	hk	kk	hk	hk	hk	hk	hh	hh	hk	hh	hh	hk	kk	kk	hk	kk	hh	hh	hk	hk	kk
55.737	LG1	SNP_FB_0447033	F_0447033_L1_PA	<lmxll>	{1-}	[ll:lm]	lm	ll	ll	ll	ll	ll	ll	ll	lm	lm	ll	lm	lm	ll	ll	ll	ll	ll	lm	lm	lm	ll	ll
55.737	LG1	SNP_FB_0947830	F_0947830_L1_65_1	<lmxll>	{1-}	[ll:lm]	lm	ll	ll	ll	ll	ll	ll	ll	lm	lm	ll	lm	lm	ll	ll	ll	ll	ll	lm	lm	lm	ll	ll
55.737	LG1	SNP_FB_0947835	F_0947835_L1_65_1	<lmxll>	{1-}	[ll:lm]	lm	ll	ll	ll	ll	ll	ll	ll	lm	lm	ll	lm	lm	ll	ll	ll	ll	ll	lm	lm	lm	ll	ll
55.737	LG1	SNP_FB_0947842	F_0947842_L1_65_1	<lmxll>	{1-}	[ll:lm]	lm	ll	ll	ll	ll	ll	ll	ll	lm	lm	ll	lm	lm	ll	ll	ll	ll	ll	lm	lm	lm	ll	ll
55.737	LG1	SNP_FB_1082432	F_1082432_L1_84_2	<lmxll>	{1-}	[ll:lm]	lm	ll	ll	ll	ll	ll	ll	ll	lm	lm	ll	lm	lm	ll	ll	ll	ll	ll	lm	lm	lm	ll	ll
55.737	LG1	SNP_FB_1082438	F_1082438_L1_84_2	<lmxll>	{1-}	[ll:lm]	lm	ll	ll	ll	ll	ll	ll	ll	lm	lm	ll	lm	lm	ll	ll	ll	ll	ll	lm	lm	lm	ll	ll
0	LG10	SNP_FB_0002649	F_0002649_L10_PA	<lmxll>	{1-}	[ll:lm]	ll	lm	ll	ll	ll	lm	ll	lm	ll	ll	lm	lm	lm	ll	ll	lm	ll	lm	lm	ll	ll	ll	lm
13.467	LG10	SNP_FB_0004023	F_0004023_L10_PA	<lmxll>	{0-}	[ll:lm]	ll	ll	ll	lm	lm	ll	lm	ll	lm	lm	ll	ll	ll	lm	lm	ll	lm	ll	lm	lm	lm	lm	ll
22.168	LG10	SNP_FB_0009743	F_0009743_L10_PA	<lmxll>	{1-}	[ll:lm]	lm	lm	lm	ll	lm	lm	ll	lm	ll	ll	lm	lm	lm	lm	ll	lm	ll	lm	ll	ll	ll	ll	lm
22.168	LG10	SNP_FB_0009745	F_0009745_L10_PA	<lmxll>	{1-}	[ll:lm]	lm	lm	lm	ll	lm	lm	ll	lm	ll	ll	lm	lm	lm	lm	ll	lm	ll	lm	ll	ll	ll	ll	lm
22.168	LG10	SNP_FB_0009753	F_0009753_L10_PA	<lmxll>	{1-}	[ll:lm]	lm	lm	lm	ll	lm	lm	ll	lm	ll	ll	lm	lm	lm	lm	ll	lm	ll	lm	ll	ll	ll	ll	lm
22.168	LG10	SNP_FB_0010446	F_0010446_L10_PA	<lmxll>	{1-}	[ll:lm]	lm	lm	lm	ll	lm	lm	ll	lm	ll	ll	lm	lm	lm	lm	ll	lm	ll	lm	ll	ll	ll	ll	lm
22.168	LG10	SNP_FB_0010458	F_0010458_L10_PA	<lmxll>	{1-}	[ll:lm]	lm	lm	lm	ll	lm	lm	ll	lm	ll	ll	lm	lm	lm	lm	ll	lm	ll	lm	ll	ll	ll	ll	lm
22.168	LG10	SNP_FB_0014529	F_0014529_L10_PA	<lmxll>	{1-}	[ll:lm]	lm	lm	lm	ll	lm	lm	ll	lm	ll	ll	lm	lm	lm	lm	ll	lm	ll	lm	ll	ll	ll	ll	lm
22.168	LG10	SNP_FB_0014558	F_0014558_L10_PA	<lmxll>	{1-}	[ll:lm]	lm	lm	lm	ll	lm	lm	ll	lm	ll	ll	lm	lm	lm	lm	ll	lm	ll	lm	ll	ll	ll	ll	lm
22.168	LG10	SNP_FB_0014721	F_0014721_L10_PA	<lmxll>	{1-}	[ll:lm]	lm	lm	lm	ll	lm	lm	ll	lm	ll	ll	lm	lm	lm	lm	ll	lm	ll	lm	ll	ll	ll	ll	lm
22.168	LG10	SNP_FB_0014725	F_0014725_L10_PA	<lmxll>	{1-}	[ll:lm]	lm	lm	lm	ll	lm	lm	ll	lm	ll	ll	lm	lm	lm	lm	ll	lm	ll	lm	ll	ll	ll	ll	lm
22.168	LG10	SNP_FB_0014738	F_0014738_L10_PA	<lmxll>	{0-}	[ll:lm]	ll	ll	ll	lm	ll	ll	lm	ll	lm	lm	ll	ll	ll	ll	lm	ll	lm	ll	lm	lm	lm	lm	ll
22.168	LG10	SNP_FB_0016692	F_0016692_L10_PA	<lmxll>	{1-}	[ll:lm]	lm	lm	lm	ll	lm	lm	ll	lm	ll	ll	lm	lm	lm	lm	ll	lm	ll	lm	ll	ll	ll	ll	lm
22.168	LG10	SNP_FB_0716936	F_0716936_L7_PA	<lmxll>	{0-}	[ll:lm]	ll	ll	ll	lm	ll	ll	lm	ll	lm	lm	ll	ll	ll	ll	lm	ll	lm	ll	lm	lm	lm	lm	ll
22.168	LG10	SNP_FB_1052762	F_1052762_L10_57_2	<lmxll>	{1-}	[ll:lm]	lm	lm	lm	ll	lm	lm	ll	lm	ll	ll	lm	lm	lm	lm	ll	lm	ll	lm	ll	ll	ll	ll	lm
23.41	LG10	SNP_FB_0216380	F_0216380_L14_PA	<nnxnp>	{-0}	[nn:np]	nn	nn	np	np	np	nn	nn	np	np	np	np	np	nn	np	nn	np	np	np	nn	nn	np	np	nn
23.41	LG10	SNP_FB_0000013	F_0000013_L10_PA	<nnxnp>	{-0}	[nn:np]	nn	nn	np	np	np	nn	nn	np	np	np	np	np	nn	np	nn	np	np	np	nn	nn	np	np	nn
23.41	LG10	SNP_FB_0000529	F_0000529_L10_PA	<nnxnp>	{-0}	[nn:np]	nn	nn	np	np	np	nn	nn	np	np	np	np	np	nn	np	nn	np	np	np	nn	nn	np	np	nn
23.41	LG10	SNP_FB_0000989	F_0000989_L10_PA	<nnxnp>	{-0}	[nn:np]	nn	nn	np	np	np	nn	nn	np	np	np	np	np	nn	np	nn	np	np	np	nn	nn	np	np	nn
23.41	LG10	SNP_FB_0000997	F_0000997_L10_PA	<nnxnp>	{-0}	[nn:np]	nn	nn	np	np	np	nn	nn	np	np	np	np	np	nn	np	nn	np	np	np	nn	nn	np	np	nn
23.41	LG10	SNP_FB_0002644	F_0002644_L10_PA	<nnxnp>	{-0}	[nn:np]	nn	nn	np	np	np	nn	nn	np	np	np	np	np	nn	np	nn	np	np	np	nn	nn	np	np	nn
23.41	LG10	SNP_FB_0216377	F_0216377_L14_PA	<nnxnp>	{-0}	[nn:np]	nn	nn	np	np	np	nn	nn	np	np	np	np	np	nn	np	nn	np	np	np	nn	nn	np	np	nn
23.41	LG10	SNP_FB_0216492	F_0216492_L14_PA	<nnxnp>	{-0}	[nn:np]	nn	nn	np	np	np	nn	nn	np	np	np	np	np	nn	np	nn	np	np	np	nn	nn	np	np	nn
23.41	LG10	SNP_FB_0216512	F_0216512_L14_PA	<nnxnp>	{-0}	[nn:np]	nn	nn	np	np	np	nn	nn	np	np	np	np	np	nn	np	nn	np	np	np	nn	nn	np	np	nn
23.41	LG10	SNP_FB_0825064	F_0825064_L10_28_1	<nnxnp>	{-0}	[nn:np]	nn	nn	np	np	np	nn	nn	np	np	np	np	np	nn	np	nn	np	np	np	nn	nn	np	np	nn
26.518	LG10	SNP_FB_0017217	F_0017217_L10_PA	<lmxll>	{0-}	[ll:lm]	ll	ll	ll	lm	ll	ll	ll	ll	lm	lm	ll	ll	ll	ll	lm	ll	lm	ll	lm	lm	lm	lm	ll
26.518	LG10	RosBREEDSNP_SNP_GA_13016569_Lg10_RosCOS724_MAF30_1620203_exon3	R_13016569_L10_PA	<lmxll>	{0-}	[ll:lm]	ll	ll	ll	lm	ll	ll	ll	ll	lm	lm	ll	ll	ll	ll	lm	ll	lm	ll	lm	lm	lm	lm	ll
27.76	LG10	SNP_FB_0003096	F_0003096_L10_PA	<nnxnp>	{-0}	[nn:np]	nn	nn	np	np	np	nn	nn	np	np	nn	np	np	nn	np	nn	np	np	np	nn	nn	np	np	nn
27.76	LG10	SNP_FB_0003110	F_0003110_L10_PA	<nnxnp>	{-0}	[nn:np]	nn	nn	np	np	np	nn	nn	np	np	nn	np	np	nn	np	nn	np	np	np	nn	nn	np	np	nn
27.76	LG10	SNP_FB_0003118	F_0003118_L10_PA	<nnxnp>	{-1}	[nn:np]	np	np	nn	nn	nn	np	np	nn	nn	np	nn	nn	np	nn	np	nn	nn	nn	np	np	nn	nn	np
27.76	LG10	SNP_FB_0003482	F_0003482_L10_PA	<nnxnp>	{-1}	[nn:np]	np	np	nn	nn	nn	np	np	nn	nn	np	nn	nn	np	nn	np	nn	nn	nn	np	np	nn	nn	np
27.76	LG10	SNP_FB_0003489	F_0003489_L10_PA	<nnxnp>	{-1}	[nn:np]	np	np	nn	nn	nn	np	np	nn	nn	np	nn	nn	np	nn	np	nn	nn	nn	np	np	nn	nn	np
27.76	LG10	SNP_FB_0003490	F_0003490_L10_PA	<nnxnp>	{-0}	[nn:np]	nn	nn	np	np	np	nn	nn	np	np	nn	np	np	nn	np	nn	np	np	np	nn	nn	np	np	nn
27.76	LG10	SNP_FB_0004021	F_0004021_L10_PA	<nnxnp>	{-0}	[nn:np]	nn	nn	np	np	np	nn	nn	np	np	nn	np	np	nn	np	nn	np	np	np	nn	nn	np	np	nn
27.76	LG10	SNP_FB_0005008	F_0005008_L10_PA	<nnxnp>	{-0}	[nn:np]	nn	nn	np	np	np	nn	nn	np	np	nn	np	np	nn	np	nn	np	np	np	nn	nn	np	np	nn
27.76	LG10	SNP_FB_0825590	F_0825590_L10_30_1	<nnxnp>	{-0}	[nn:np]	nn	nn	np	np	np	nn	nn	np	np	nn	np	np	nn	np	nn	np	np	np	nn	nn	np	np	nn
30.869	LG10	SNP_FB_0015689	F_0015689_L10_PA	<lmxll>	{1-}	[ll:lm]	lm	lm	lm	ll	lm	lm	lm	lm	lm	ll	lm	lm	lm	lm	ll	lm	ll	lm	ll	ll	ll	ll	lm
30.869	LG10	SNP_FB_0015893	F_0015893_L10_PA	<lmxll>	{1-}	[ll:lm]	lm	lm	lm	ll	lm	lm	lm	lm	lm	ll	lm	lm	lm	lm	ll	lm	ll	lm	ll	ll	ll	ll	lm
30.869	LG10	SNP_FB_0015910	F_0015910_L10_PA	<lmxll>	{1-}	[ll:lm]	lm	lm	lm	ll	lm	lm	lm	lm	lm	ll	lm	lm	lm	lm	ll	lm	ll	lm	ll	ll	ll	ll	lm
30.869	LG10	SNP_FB_0015919	F_0015919_L10_PA	<lmxll>	{1-}	[ll:lm]	lm	lm	lm	ll	lm	lm	lm	lm	lm	ll	lm	lm	lm	lm	ll	lm	ll	lm	ll	ll	ll	ll	lm
30.869	LG10	SNP_FB_0016482	F_0016482_L10_PA	<lmxll>	{1-}	[ll:lm]	lm	lm	lm	ll	lm	lm	lm	lm	lm	ll	lm	lm	lm	lm	ll	lm	ll	lm	ll	ll	ll	ll	lm
30.869	LG10	SNP_FB_0016486	F_0016486_L10_PA	<lmxll>	{1-}	[ll:lm]	lm	lm	lm	ll	lm	lm	lm	lm	lm	ll	lm	lm	lm	lm	ll	lm	ll	lm	ll	ll	ll	ll	lm
30.869	LG10	RosBREEDSNP_SNP_TC_11942818_Lg10_CXE1_MAF30_221179_exon1	R_11942818_L10_PA	<lmxll>	{1-}	[ll:lm]	lm	lm	lm	ll	lm	lm	lm	lm	lm	ll	lm	lm	lm	lm	ll	lm	ll	lm	ll	ll	ll	ll	lm
44.682	LG10	SNP_FB_0012362	F_0012362_L10_PA	<nnxnp>	{-0}	[nn:np]	nn	nn	nn	np	np	nn	np	np	np	nn	np	np	nn	np	np	np	np	np	nn	nn	np	np	nn
44.682	LG10	SNP_FB_0013168	F_0013168_L10_PA	<nnxnp>	{-0}	[nn:np]	nn	nn	nn	np	np	nn	np	np	np	nn	np	np	nn	np	np	np	np	np	nn	nn	np	np	nn
44.682	LG10	SNP_FB_0014155	F_0014155_L10_PA	<nnxnp>	{-0}	[nn:np]	nn	nn	nn	np	np	nn	np	np	np	nn	np	np	nn	np	np	np	np	np	nn	nn	np	np	nn
44.682	LG10	SNP_FB_0188543	F_0188543_L13_PA	<nnxnp>	{-0}	[nn:np]	nn	nn	nn	np	np	nn	np	np	np	nn	np	np	nn	np	np	np	np	np	nn	nn	np	np	nn
44.682	LG10	SNP_FB_0188550	F_0188550_L13_PA	<nnxnp>	{-0}	[nn:np]	nn	nn	nn	np	np	nn	np	np	np	nn	np	np	nn	np	np	np	np	np	nn	nn	np	np	nn
44.682	LG10	SNP_FB_0188560	F_0188560_L13_PA	<nnxnp>	{-0}	[nn:np]	nn	nn	nn	np	np	nn	np	np	np	nn	np	np	nn	np	np	np	np	np	nn	nn	np	np	nn
44.682	LG10	SNP_FB_0235542	F_0235542_L14_PA	<nnxnp>	{-0}	[nn:np]	nn	nn	nn	np	np	nn	np	np	np	nn	np	np	nn	np	np	np	np	np	nn	nn	np	np	nn
44.682	LG10	SNP_FB_0551553	F_0551553_L3_PA	<nnxnp>	{-0}	[nn:np]	nn	nn	nn	np	np	nn	np	np	np	nn	np	np	nn	np	np	np	np	np	nn	nn	np	np	nn
44.682	LG10	SNP_FB_0551555	F_0551555_L3_PA	<nnxnp>	{-0}	[nn:np]	nn	nn	nn	np	np	nn	np	np	np	nn	np	np	nn	np	np	np	np	np	nn	nn	np	np	nn
44.682	LG10	SNP_FB_0685098	F_0685098_L6_PA	<nnxnp>	{-0}	[nn:np]	nn	nn	nn	np	np	nn	np	np	np	nn	np	np	nn	np	np	np	np	np	nn	nn	np	np	nn
44.682	LG10	SNP_FB_0890030	F_0890030_L14_39_1	<nnxnp>	{-0}	[nn:np]	nn	nn	nn	np	np	nn	np	np	np	nn	np	np	nn	np	np	np	np	np	nn	nn	np	np	nn
44.682	LG10	SNP_FB_1073512	F_1073512_L15_94_2	<nnxnp>	{-0}	[nn:np]	nn	nn	nn	np	np	nn	np	np	np	nn	np	np	nn	np	np	np	np	np	nn	nn	np	np	nn
44.682	LG10	SNP_FB_1107370	F_1107370_L10_73_3	<nnxnp>	{-0}	[nn:np]	nn	nn	nn	np	np	nn	np	np	np	nn	np	np	nn	np	np	np	np	np	nn	nn	np	np	nn
44.682	LG10	RosBREEDSNP_SNP_CT_14656450_Lg10_01267_MAF20_82153_exon1	R_14656450_L10_PA	<nnxnp>	{-0}	[nn:np]	nn	nn	nn	np	np	nn	np	np	np	nn	np	np	nn	np	np	np	np	np	nn	nn	np	np	nn
45.77	LG10	SNP_FB_0013172	F_0013172_L10_PA	<nnxnp>	{-1}	[nn:np]	np	np	np	nn	nn	np	nn	nn	nn	np	nn	nn	np	nn	nn	nn	nn	nn	np	np	nn	nn	np
45.77	LG10	SNP_FB_0013192	F_0013192_L10_PA	<nnxnp>	{-1}	[nn:np]	np	np	np	nn	nn	np	nn	nn	nn	np	nn	nn	np	nn	nn	nn	nn	nn	np	np	nn	nn	np
45.77	LG10	SNP_FB_0014146	F_0014146_L10_PA	<nnxnp>	{-1}	[nn:np]	np	np	np	nn	nn	np	nn	nn	nn	np	nn	nn	np	nn	nn	nn	nn	nn	np	np	nn	nn	np
45.77	LG10	SNP_FB_0014148	F_0014148_L10_PA	<nnxnp>	{-1}	[nn:np]	np	np	np	nn	nn	np	nn	nn	nn	np	nn	nn	np	nn	nn	nn	nn	nn	np	np	nn	nn	np
45.77	LG10	SNP_FB_0014150	F_0014150_L10_PA	<nnxnp>	{-1}	[nn:np]	np	np	np	nn	nn	np	nn	nn	nn	np	nn	nn	np	nn	nn	nn	nn	nn	np	np	nn	nn	np
45.77	LG10	SNP_FB_0017894	F_0017894_L10_PA	<nnxnp>	{-1}	[nn:np]	np	np	np	nn	nn	np	nn	nn	nn	np	nn	nn	np	nn	nn	nn	nn	nn	np	np	nn	nn	np
45.77	LG10	SNP_FB_0017897	F_0017897_L10_PA	<nnxnp>	{-1}	[nn:np]	np	np	np	nn	nn	np	nn	nn	nn	np	nn	nn	np	nn	nn	nn	nn	nn	np	np	nn	nn	np
45.77	LG10	SNP_FB_0235546	F_0235546_L14_PA	<nnxnp>	{-1}	[nn:np]	np	np	np	nn	nn	np	nn	nn	nn	np	nn	nn	np	nn	nn	nn	nn	nn	np	np	nn	nn	np
45.77	LG10	SNP_FB_0551208	F_0551208_L3_PA	<nnxnp>	{-1}	[nn:np]	np	np	np	nn	nn	np	nn	nn	nn	np	nn	nn	np	nn	nn	nn	nn	nn	np	np	nn	nn	np
45.77	LG10	SNP_FB_0551236	F_0551236_L3_PA	<nnxnp>	{-1}	[nn:np]	np	np	np	nn	nn	np	nn	nn	nn	np	nn	nn	np	nn	nn	nn	nn	nn	np	np	nn	nn	np
45.77	LG10	SNP_FB_0551257	F_0551257_L3_PA	<nnxnp>	{-1}	[nn:np]	np	np	np	nn	nn	np	nn	nn	nn	np	nn	nn	np	nn	nn	nn	nn	nn	np	np	nn	nn	np
45.77	LG10	SNP_FB_0551574	F_0551574_L3_PA	<nnxnp>	{-1}	[nn:np]	np	np	np	nn	nn	np	nn	nn	nn	np	nn	nn	np	nn	nn	nn	nn	nn	np	np	nn	nn	np
45.77	LG10	SNP_FB_0685099	F_0685099_L6_PA	<nnxnp>	{-1}	[nn:np]	np	np	np	nn	nn	np	nn	nn	nn	np	nn	nn	np	nn	nn	nn	nn	nn	np	np	nn	nn	np
45.77	LG10	SNP_FB_0685112	F_0685112_L6_PA	<nnxnp>	{-1}	[nn:np]	np	np	np	nn	nn	np	nn	nn	nn	np	nn	nn	np	nn	nn	nn	nn	nn	np	np	nn	nn	np
45.77	LG10	SNP_FB_0685114	F_0685114_L6_PA	<nnxnp>	{-1}	[nn:np]	np	np	np	nn	nn	np	nn	nn	nn	np	nn	nn	np	nn	nn	nn	nn	nn	np	np	nn	nn	np
45.77	LG10	SNP_FB_0890031	F_0890031_L14_39_1	<nnxnp>	{-1}	[nn:np]	np	np	np	nn	nn	np	nn	nn	nn	np	nn	nn	np	nn	nn	nn	nn	nn	np	np	nn	nn	np
45.77	LG10	SNP_FB_1052864	F_1052864_L10_57_2	<nnxnp>	{-1}	[nn:np]	np	np	np	nn	nn	np	nn	nn	nn	np	nn	nn	np	nn	nn	nn	nn	nn	np	np	nn	nn	np
45.77	LG10	SNP_FB_1073519	F_1073519_L15_94_2	<nnxnp>	{-1}	[nn:np]	np	np	np	nn	nn	np	nn	nn	nn	np	nn	nn	np	nn	nn	nn	nn	nn	np	np	nn	nn	np
47.945	LG10	SNP_FB_1048043	$F_1048043y_LG10	<lmxll>	{1-}	[ll:lm]	lm	lm	lm	lm	lm	lm	lm	ll	lm	ll	lm	lm	lm	lm	ll	lm	ll	lm	ll	ll	lm	ll	ll
47.945	LG10	SNP_FB_0012361	F_0012361_L10_PA	<lmxll>	{0-}	[ll:lm]	ll	ll	ll	ll	ll	ll	ll	lm	ll	lm	ll	ll	ll	ll	lm	ll	lm	ll	lm	lm	ll	lm	lm
47.945	LG10	SNP_FB_0012368	F_0012368_L10_PA	<lmxll>	{1-}	[ll:lm]	lm	lm	lm	lm	lm	lm	lm	ll	lm	ll	lm	lm	lm	lm	ll	lm	ll	lm	ll	ll	lm	ll	ll
47.945	LG10	SNP_FB_0018986	F_0018986_L10_PA	<lmxll>	{0-}	[ll:lm]	ll	ll	ll	ll	ll	ll	ll	lm	ll	lm	ll	ll	ll	ll	lm	ll	lm	ll	lm	lm	ll	lm	lm
47.945	LG10	SNP_FB_0018991	F_0018991_L10_PA	<lmxll>	{0-}	[ll:lm]	ll	ll	ll	ll	ll	ll	ll	lm	ll	lm	ll	ll	ll	ll	lm	ll	lm	ll	lm	lm	ll	lm	lm
47.945	LG10	SNP_FB_0018992	F_0018992_L10_PA	<lmxll>	{1-}	[ll:lm]	lm	lm	lm	lm	lm	lm	lm	ll	lm	ll	lm	lm	lm	lm	ll	lm	ll	lm	ll	ll	lm	ll	ll
47.945	LG10	SNP_FB_0021360	F_0021360_L10_PA	<lmxll>	{0-}	[ll:lm]	ll	ll	ll	ll	ll	ll	ll	lm	ll	lm	ll	ll	ll	ll	lm	ll	lm	ll	lm	lm	ll	lm	lm
47.945	LG10	SNP_FB_0021652	F_0021652_L10_PA	<lmxll>	{0-}	[ll:lm]	ll	ll	ll	ll	ll	ll	ll	lm	ll	lm	ll	ll	ll	ll	lm	ll	lm	ll	lm	lm	ll	lm	lm
47.945	LG10	SNP_FB_0022019	F_0022019_L10_PA	<lmxll>	{0-}	[ll:lm]	ll	ll	ll	ll	ll	ll	ll	lm	ll	lm	ll	ll	ll	ll	lm	ll	lm	ll	lm	lm	ll	lm	lm
47.945	LG10	SNP_FB_0134225	F_0134225_L12_PA	<lmxll>	{1-}	[ll:lm]	lm	lm	lm	lm	lm	lm	lm	ll	lm	ll	lm	lm	lm	lm	ll	lm	ll	lm	ll	ll	lm	ll	ll
47.945	LG10	SNP_FB_0134232	F_0134232_L12_PA	<lmxll>	{1-}	[ll:lm]	lm	lm	lm	lm	lm	lm	lm	ll	lm	ll	lm	lm	lm	lm	ll	lm	ll	lm	ll	ll	lm	ll	ll
47.945	LG10	SNP_FB_0235541	F_0235541_L14_PA	<lmxll>	{1-}	[ll:lm]	lm	lm	lm	lm	lm	lm	lm	ll	lm	ll	lm	lm	lm	lm	ll	lm	ll	lm	ll	ll	lm	ll	ll
47.945	LG10	SNP_FB_0236100	F_0236100_L14_PA	<lmxll>	{1-}	[ll:lm]	lm	lm	lm	lm	lm	lm	lm	ll	lm	ll	lm	lm	lm	lm	ll	lm	ll	lm	ll	ll	lm	ll	ll
47.945	LG10	SNP_FB_0805709	F_0805709_L9_PA	<lmxll>	{1-}	[ll:lm]	lm	lm	lm	lm	lm	lm	lm	ll	lm	ll	lm	lm	lm	lm	ll	lm	ll	lm	ll	ll	lm	ll	ll
47.945	LG10	SNP_FB_0805743	F_0805743_L9_PA	<lmxll>	{1-}	[ll:lm]	lm	lm	lm	lm	lm	lm	lm	ll	lm	ll	lm	lm	lm	lm	ll	lm	ll	lm	ll	ll	lm	ll	ll
47.945	LG10	SNP_FB_0890027	F_0890027_L14_39_1	<lmxll>	{0-}	[ll:lm]	ll	ll	ll	ll	ll	ll	ll	lm	ll	lm	ll	ll	ll	ll	lm	ll	lm	ll	lm	lm	ll	lm	lm
47.945	LG10	SNP_FB_0890039	F_0890039_L14_39_1	<lmxll>	{0-}	[ll:lm]	ll	ll	ll	ll	ll	ll	ll	lm	ll	lm	ll	ll	ll	ll	lm	ll	lm	ll	lm	lm	ll	lm	lm
47.945	LG10	SNP_FB_1048040	F_1048040_L9_30_1	<lmxll>	{1-}	[ll:lm]	lm	lm	lm	lm	lm	lm	lm	ll	lm	ll	lm	lm	lm	lm	ll	lm	ll	lm	ll	ll	lm	ll	ll
47.945	LG10	SNP_FB_1048045	F_1048045_L9_30_1	<lmxll>	{1-}	[ll:lm]	lm	lm	lm	lm	lm	lm	lm	ll	lm	ll	lm	lm	lm	lm	ll	lm	ll	lm	ll	ll	lm	ll	ll
47.945	LG10	SNP_FB_1048060	F_1048060_L9_30_1	<lmxll>	{1-}	[ll:lm]	lm	lm	lm	lm	lm	lm	lm	ll	lm	ll	lm	lm	lm	lm	ll	lm	ll	lm	ll	ll	lm	ll	ll
47.945	LG10	SNP_FB_1107364	F_1107364_L10_73_3	<lmxll>	{1-}	[ll:lm]	lm	lm	lm	lm	lm	lm	lm	ll	lm	ll	lm	lm	lm	lm	ll	lm	ll	lm	ll	ll	lm	ll	ll
47.945	LG10	RosBREEDSNP_SNP_GA_14673668_Lg10_01267_MAF10_10639_exon1	R_14673668_L10_PA	<lmxll>	{0-}	[ll:lm]	ll	ll	ll	ll	ll	ll	ll	lm	ll	lm	ll	ll	ll	ll	lm	ll	lm	ll	lm	lm	ll	lm	lm
49.033	LG10	SNP_FB_0021345	F_0021345_L10_PA	<hkxhk>	{10}	[hh:hk:kk]	hk	hk	hk	kk	kk	hk	kk	hk	hk	hh	kk	kk	hk	kk	hk	kk	hk	kk	hh	hh	kk	hk	hh
49.033	LG10	SNP_FB_0021346	F_0021346_L10_PA	<hkxhk>	{10}	[hh:hk:kk]	hk	hk	hk	kk	kk	hk	kk	hk	hk	hh	kk	kk	hk	kk	hk	kk	hk	kk	hh	hh	kk	hk	hh
49.033	LG10	SNP_FB_0021350	F_0021350_L10_PA	<hkxhk>	{01}	[hh:hk:kk]	hk	hk	hk	hh	hh	hk	hh	hk	hk	kk	hh	hh	hk	hh	hk	hh	hk	hh	kk	kk	hh	hk	kk
49.033	LG10	SNP_FB_0021654	F_0021654_L10_PA	<hkxhk>	{01}	[hh:hk:kk]	hk	hk	hk	hh	hh	hk	hh	hk	hk	kk	hh	hh	hk	hh	hk	hh	hk	hh	kk	kk	hh	hk	kk
49.033	LG10	SNP_FB_0021657	F_0021657_L10_PA	<hkxhk>	{01}	[hh:hk:kk]	hk	hk	hk	hh	hh	hk	hh	hk	hk	kk	hh	hh	hk	hh	hk	hh	hk	hh	kk	kk	hh	hk	kk
49.033	LG10	SNP_FB_0021659	F_0021659_L10_PA	<hkxhk>	{10}	[hh:hk:kk]	hk	hk	hk	kk	kk	hk	kk	hk	hk	hh	kk	kk	hk	kk	hk	kk	hk	kk	hh	hh	kk	hk	hh
49.033	LG10	SNP_FB_0021665	F_0021665_L10_PA	<hkxhk>	{01}	[hh:hk:kk]	hk	hk	hk	hh	hh	hk	hh	hk	hk	kk	hh	hh	hk	hh	hk	hh	hk	hh	kk	kk	hh	hk	kk
49.033	LG10	SNP_FB_0022025	F_0022025_L10_PA	<nnxnp>	{-1}	[nn:np]	np	np	np	nn	nn	np	nn	nn	np	np	nn	nn	np	nn	nn	nn	nn	nn	np	np	nn	nn	np
49.033	LG10	SNP_FB_0023032	F_0023032_L10_PA	<nnxnp>	{-1}	[nn:np]	np	np	np	nn	nn	np	nn	nn	np	np	nn	nn	np	nn	nn	nn	nn	nn	np	np	nn	nn	np
49.033	LG10	SNP_FB_0023034	F_0023034_L10_PA	<nnxnp>	{-1}	[nn:np]	np	np	np	nn	nn	np	nn	nn	np	np	nn	nn	np	nn	nn	nn	nn	nn	np	np	nn	nn	np
49.033	LG10	SNP_FB_0023045	F_0023045_L10_PA	<nnxnp>	{-1}	[nn:np]	np	np	np	nn	nn	np	nn	nn	np	np	nn	nn	np	nn	nn	nn	nn	nn	np	np	nn	nn	np
49.033	LG10	SNP_FB_0023484	F_0023484_L10_PA	<nnxnp>	{-1}	[nn:np]	np	np	np	nn	nn	np	nn	nn	np	np	nn	nn	np	nn	nn	nn	nn	nn	np	np	nn	nn	np
49.033	LG10	SNP_FB_0023485	F_0023485_L10_PA	<nnxnp>	{-1}	[nn:np]	np	np	np	nn	nn	np	nn	nn	np	np	nn	nn	np	nn	nn	nn	nn	nn	np	np	nn	nn	np
49.033	LG10	SNP_FB_0023490	F_0023490_L10_PA	<nnxnp>	{-1}	[nn:np]	np	np	np	nn	nn	np	nn	nn	np	np	nn	nn	np	nn	nn	nn	nn	nn	np	np	nn	nn	np
49.033	LG10	SNP_FB_0023491	F_0023491_L10_PA	<nnxnp>	{-1}	[nn:np]	np	np	np	nn	nn	np	nn	nn	np	np	nn	nn	np	nn	nn	nn	nn	nn	np	np	nn	nn	np
49.033	LG10	SNP_FB_0024056	F_0024056_L10_PA	<nnxnp>	{-1}	[nn:np]	np	np	np	nn	nn	np	nn	nn	np	np	nn	nn	np	nn	nn	nn	nn	nn	np	np	nn	nn	np
49.033	LG10	SNP_FB_0024057	F_0024057_L10_PA	<nnxnp>	{-1}	[nn:np]	np	np	np	nn	nn	np	nn	nn	np	np	nn	nn	np	nn	nn	nn	nn	nn	np	np	nn	nn	np
49.033	LG10	SNP_FB_0024079	F_0024079_L10_PA	<nnxnp>	{-1}	[nn:np]	np	np	np	nn	nn	np	nn	nn	np	np	nn	nn	np	nn	nn	nn	nn	nn	np	np	nn	nn	np
49.033	LG10	SNP_FB_0830666	$F_0830666z_LG10_PA	<nnxnp>	{-1}	[nn:np]	np	np	np	nn	nn	np	nn	nn	np	np	nn	nn	np	nn	nn	nn	nn	nn	np	np	nn	nn	np
51.208	LG10	SNP_FB_0022301	F_0022301_L10_PA	<hkxhk>	{01}	[hh:hk:kk]	hk	hk	hk	hh	hh	hk	hh	hk	hk	hk	hh	hh	hk	hh	hk	hh	hk	hh	kk	kk	hh	hk	kk
51.208	LG10	SNP_FB_0022307	F_0022307_L10_PA	<hkxhk>	{10}	[hh:hk:kk]	hk	hk	hk	kk	kk	hk	kk	hk	hk	hk	kk	kk	hk	kk	hk	kk	hk	kk	hh	hh	kk	hk	hh
55.149	LG10	SNP_FB_0024599	F_0024599_L10_PA	<nnxnp>	{-1}	[nn:np]	np	np	nn	nn	nn	np	nn	nn	np	np	nn	nn	np	nn	nn	nn	nn	nn	np	np	nn	nn	np
55.149	LG10	SNP_FB_0024602	F_0024602_L10_PA	<nnxnp>	{-1}	[nn:np]	np	np	nn	nn	nn	np	nn	nn	np	np	nn	nn	np	nn	nn	nn	nn	nn	np	np	nn	nn	np
55.149	LG10	SNP_FB_0024620	F_0024620_L10_PA	<nnxnp>	{-1}	[nn:np]	np	np	nn	nn	nn	np	nn	nn	np	np	nn	nn	np	nn	nn	nn	nn	nn	np	np	nn	nn	np
55.149	LG10	SNP_FB_0024622	F_0024622_L10_PA	<nnxnp>	{-1}	[nn:np]	np	np	nn	nn	nn	np	nn	nn	np	np	nn	nn	np	nn	nn	nn	nn	nn	np	np	nn	nn	np
55.149	LG10	SNP_FB_0024628	F_0024628_L10_PA	<nnxnp>	{-1}	[nn:np]	np	np	nn	nn	nn	np	nn	nn	np	np	nn	nn	np	nn	nn	nn	nn	nn	np	np	nn	nn	np
55.149	LG10	SNP_FB_0025080	F_0025080_L10_PA	<nnxnp>	{-1}	[nn:np]	np	np	nn	nn	nn	np	nn	nn	np	np	nn	nn	np	nn	nn	nn	nn	nn	np	np	nn	nn	np
55.149	LG10	SNP_FB_0026018	F_0026018_L10_PA	<nnxnp>	{-1}	[nn:np]	np	np	nn	nn	nn	np	nn	nn	np	np	nn	nn	np	nn	nn	nn	nn	nn	np	np	nn	nn	np
55.149	LG10	SNP_FB_0026022	F_0026022_L10_PA	<nnxnp>	{-1}	[nn:np]	np	np	nn	nn	nn	np	nn	nn	np	np	nn	nn	np	nn	nn	nn	nn	nn	np	np	nn	nn	np
55.149	LG10	SNP_FB_0026026	F_0026026_L10_PA	<nnxnp>	{-1}	[nn:np]	np	np	nn	nn	nn	np	nn	nn	np	np	nn	nn	np	nn	nn	nn	nn	nn	np	np	nn	nn	np
55.149	LG10	SNP_FB_0026051	F_0026051_L10_PA	<nnxnp>	{-1}	[nn:np]	np	np	nn	nn	nn	np	nn	nn	np	np	nn	nn	np	nn	nn	nn	nn	nn	np	np	nn	nn	np
55.149	LG10	SNP_FB_0831296	F_0831296_L10_40_1	<nnxnp>	{-1}	[nn:np]	np	np	nn	nn	nn	np	nn	nn	np	np	nn	nn	np	nn	nn	nn	nn	nn	np	np	nn	nn	np
55.149	LG10	SNP_FB_0831298	F_0831298_L10_40_1	<nnxnp>	{-1}	[nn:np]	np	np	nn	nn	nn	np	nn	nn	np	np	nn	nn	np	nn	nn	nn	nn	nn	np	np	nn	nn	np
55.149	LG10	SNP_FB_0831299	F_0831299_L10_40_1	<nnxnp>	{-1}	[nn:np]	np	np	nn	nn	nn	np	nn	nn	np	np	nn	nn	np	nn	nn	nn	nn	nn	np	np	nn	nn	np
55.149	LG10	SNP_FB_0831315	F_0831315_L10_40_1	<nnxnp>	{-1}	[nn:np]	np	np	nn	nn	nn	np	nn	nn	np	np	nn	nn	np	nn	nn	nn	nn	nn	np	np	nn	nn	np
55.149	LG10	SNP_FB_0831640	F_0831640_L10_40_1	<nnxnp>	{-1}	[nn:np]	np	np	nn	nn	nn	np	nn	nn	np	np	nn	nn	np	nn	nn	nn	nn	nn	np	np	nn	nn	np
55.149	LG10	SNP_FB_0831641	F_0831641_L10_40_1	<nnxnp>	{-1}	[nn:np]	np	np	nn	nn	nn	np	nn	nn	np	np	nn	nn	np	nn	nn	nn	nn	nn	np	np	nn	nn	np
55.149	LG10	SNP_FB_1087353	F_1087353_L3_63_2	<nnxnp>	{-1}	[nn:np]	np	np	nn	nn	nn	np	nn	nn	np	np	nn	nn	np	nn	nn	nn	nn	nn	np	np	nn	nn	np
59.09	LG10	SNP_FB_0027472	F_0027472_L10_PA	<nnxnp>	{-1}	[nn:np]	np	np	nn	np	nn	np	nn	nn	np	np	nn	nn	np	nn	nn	nn	nn	nn	np	np	nn	nn	np
59.09	LG10	SNP_FB_0027480	F_0027480_L10_PA	<nnxnp>	{-1}	[nn:np]	np	np	nn	np	nn	np	nn	nn	np	np	nn	nn	np	nn	nn	nn	nn	nn	np	np	nn	nn	np
59.09	LG10	SNP_FB_0027504	F_0027504_L10_PA	<nnxnp>	{-1}	[nn:np]	np	np	nn	np	nn	np	nn	nn	np	np	nn	nn	np	nn	nn	nn	nn	nn	np	np	nn	nn	np
59.09	LG10	SNP_FB_0027507	F_0027507_L10_PA	<nnxnp>	{-1}	[nn:np]	np	np	nn	np	nn	np	nn	nn	np	np	nn	nn	np	nn	nn	nn	nn	nn	np	np	nn	nn	np
59.09	LG10	SNP_FB_0028123	F_0028123_L10_PA	<nnxnp>	{-1}	[nn:np]	np	np	nn	np	nn	np	nn	nn	np	np	nn	nn	np	nn	nn	nn	nn	nn	np	np	nn	nn	np
59.09	LG10	SNP_FB_0028767	F_0028767_L10_PA	<nnxnp>	{-1}	[nn:np]	np	np	nn	np	nn	np	nn	nn	np	np	nn	nn	np	nn	nn	nn	nn	nn	np	np	nn	nn	np
59.09	LG10	SNP_FB_0028768	F_0028768_L10_PA	<nnxnp>	{-1}	[nn:np]	np	np	nn	np	nn	np	nn	nn	np	np	nn	nn	np	nn	nn	nn	nn	nn	np	np	nn	nn	np
59.09	LG10	SNP_FB_0028781	F_0028781_L10_PA	<nnxnp>	{-1}	[nn:np]	np	np	nn	np	nn	np	nn	nn	np	np	nn	nn	np	nn	nn	nn	nn	nn	np	np	nn	nn	np
59.09	LG10	SNP_FB_0028782	F_0028782_L10_PA	<nnxnp>	{-1}	[nn:np]	np	np	nn	np	nn	np	nn	nn	np	np	nn	nn	np	nn	nn	nn	nn	nn	np	np	nn	nn	np
59.09	LG10	SNP_FB_0028786	F_0028786_L10_PA	<nnxnp>	{-1}	[nn:np]	np	np	nn	np	nn	np	nn	nn	np	np	nn	nn	np	nn	nn	nn	nn	nn	np	np	nn	nn	np
59.09	LG10	SNP_FB_0832361	F_0832361_L10_40_1	<nnxnp>	{-1}	[nn:np]	np	np	nn	np	nn	np	nn	nn	np	np	nn	nn	np	nn	nn	nn	nn	nn	np	np	nn	nn	np
59.09	LG10	SNP_FB_1107553	F_1107553_L10_76_3	<nnxnp>	{-1}	[nn:np]	np	np	nn	np	nn	np	nn	nn	np	np	nn	nn	np	nn	nn	nn	nn	nn	np	np	nn	nn	np
63.031	LG10	SNP_FB_0029595	F_0029595_L10_PA	<nnxnp>	{-1}	[nn:np]	np	np	nn	np	nn	np	nn	nn	np	np	nn	nn	np	np	nn	nn	nn	nn	np	np	nn	nn	np
63.031	LG10	SNP_FB_0029596	F_0029596_L10_PA	<nnxnp>	{-1}	[nn:np]	np	np	nn	np	nn	np	nn	nn	np	np	nn	nn	np	np	nn	nn	nn	nn	np	np	nn	nn	np
63.031	LG10	SNP_FB_0832810	F_0832810_L10_41_1	<nnxnp>	{-1}	[nn:np]	np	np	nn	np	nn	np	nn	nn	np	np	nn	nn	np	np	nn	nn	nn	nn	np	np	nn	nn	np
63.031	LG10	SNP_FB_0832819	F_0832819_L10_41_1	<nnxnp>	{-1}	[nn:np]	np	np	nn	np	nn	np	nn	nn	np	np	nn	nn	np	np	nn	nn	nn	nn	np	np	nn	nn	np
71.289	LG10	SNP_FB_0007371	F_0007371_L10_PA	<nnxnp>	{-1}	[nn:np]	np	np	nn	np	nn	np	nn	nn	np	np	nn	nn	np	np	nn	nn	nn	np	np	nn	nn	nn	np
75.23	LG10	SNP_FB_0031578	F_0031578_L10_PA	<nnxnp>	{-1}	[nn:np]	nn	np	nn	np	nn	np	nn	nn	np	np	nn	nn	np	np	nn	nn	nn	np	np	nn	nn	nn	np
79.171	LG10	SNP_FB_0032300	F_0032300_L10_PA	<nnxnp>	{-1}	[nn:np]	nn	np	nn	np	nn	np	nn	nn	np	np	nn	nn	np	np	nn	nn	nn	np	nn	nn	nn	nn	np
79.171	LG10	SNP_FB_0032554	F_0032554_L10_PA	<nnxnp>	{-1}	[nn:np]	nn	np	nn	np	nn	np	nn	nn	np	np	nn	nn	np	np	nn	nn	nn	np	nn	nn	nn	nn	np
79.171	LG10	SNP_FB_0033011	F_0033011_L10_PA	<nnxnp>	{-1}	[nn:np]	nn	np	nn	np	nn	np	nn	nn	np	np	nn	nn	np	np	nn	nn	nn	np	nn	nn	nn	nn	np
81.283	LG10	SNP_FB_0042077	F_0042077_L10_PA	<lmxll>	{1-}	[ll:lm]	lm	lm	lm	ll	lm	ll	ll	ll	lm	lm	lm	ll	lm	lm	ll	lm	ll	lm	ll	lm	lm	ll	ll
81.283	LG10	SNP_FB_0042567	F_0042567_L10_PA	<lmxll>	{1-}	[ll:lm]	lm	lm	lm	ll	lm	ll	ll	ll	lm	lm	lm	ll	lm	lm	ll	lm	ll	lm	ll	lm	lm	ll	ll
81.283	LG10	SNP_FB_0042578	F_0042578_L10_PA	<lmxll>	{1-}	[ll:lm]	lm	lm	lm	ll	lm	ll	ll	ll	lm	lm	lm	ll	lm	lm	ll	lm	ll	lm	ll	lm	lm	ll	ll
83.112	LG10	SNP_FB_0033445	F_0033445_L10_PA	<nnxnp>	{-1}	[nn:np]	nn	np	nn	np	nn	np	nn	nn	np	np	nn	np	np	np	nn	nn	nn	np	nn	nn	nn	nn	np
83.112	LG10	SNP_FB_0033462	F_0033462_L10_PA	<nnxnp>	{-1}	[nn:np]	nn	np	nn	np	nn	np	nn	nn	np	np	nn	np	np	np	nn	nn	nn	np	nn	nn	nn	nn	np
83.112	LG10	SNP_FB_0033468	F_0033468_L10_PA	<nnxnp>	{-1}	[nn:np]	nn	np	nn	np	nn	np	nn	nn	np	np	nn	np	np	np	nn	nn	nn	np	nn	nn	nn	nn	np
83.112	LG10	SNP_FB_0034085	F_0034085_L10_PA	<nnxnp>	{-1}	[nn:np]	nn	np	nn	np	nn	np	nn	nn	np	np	nn	np	np	np	nn	nn	nn	np	nn	nn	nn	nn	np
83.112	LG10	SNP_FB_0034098	F_0034098_L10_PA	<nnxnp>	{-1}	[nn:np]	nn	np	nn	np	nn	np	nn	nn	np	np	nn	np	np	np	nn	nn	nn	np	nn	nn	nn	nn	np
83.112	LG10	SNP_FB_0036156	F_0036156_L10_PA	<nnxnp>	{-1}	[nn:np]	nn	np	nn	np	nn	np	nn	nn	np	np	nn	np	np	np	nn	nn	nn	np	nn	nn	nn	nn	np
83.112	LG10	SNP_FB_0036161	F_0036161_L10_PA	<nnxnp>	{-1}	[nn:np]	nn	np	nn	np	nn	np	nn	nn	np	np	nn	np	np	np	nn	nn	nn	np	nn	nn	nn	nn	np
83.112	LG10	SNP_FB_0036757	F_0036757_L10_PA	<nnxnp>	{-1}	[nn:np]	nn	np	nn	np	nn	np	nn	nn	np	np	nn	np	np	np	nn	nn	nn	np	nn	nn	nn	nn	np
83.112	LG10	SNP_FB_0036761	F_0036761_L10_PA	<nnxnp>	{-1}	[nn:np]	nn	np	nn	np	nn	np	nn	nn	np	np	nn	np	np	np	nn	nn	nn	np	nn	nn	nn	nn	np
86.139	LG10	SNP_FB_0043320	F_0043320_L10_PA	<lmxll>	{1-}	[ll:lm]	lm	lm	lm	ll	lm	ll	ll	ll	lm	lm	lm	ll	lm	lm	ll	lm	ll	lm	ll	lm	lm	lm	ll
86.139	LG10	RosBREEDSNP_SNP_GA_31676157_Lg10_00099_MAF30_407257_exon4	R_31676157_L10_PA	<lmxll>	{1-}	[ll:lm]	lm	lm	lm	ll	lm	ll	ll	ll	lm	lm	lm	ll	lm	lm	ll	lm	ll	lm	ll	lm	lm	lm	ll
87.053	LG10	SNP_FB_0037842	F_0037842_L10_PA	<nnxnp>	{-1}	[nn:np]	nn	nn	nn	np	nn	np	nn	nn	np	np	nn	np	np	np	nn	nn	nn	np	nn	nn	nn	nn	np
87.053	LG10	SNP_FB_0037843	F_0037843_L10_PA	<nnxnp>	{-1}	[nn:np]	nn	nn	nn	np	nn	np	nn	nn	np	np	nn	np	np	np	nn	nn	nn	np	nn	nn	nn	nn	np
87.053	LG10	SNP_FB_0037856	F_0037856_L10_PA	<nnxnp>	{-1}	[nn:np]	nn	nn	nn	np	nn	np	nn	nn	np	np	nn	np	np	np	nn	nn	nn	np	nn	nn	nn	nn	np
87.053	LG10	SNP_FB_0043324	F_0043324_L10_PA	<nnxnp>	{-0}	[nn:np]	np	np	np	nn	np	nn	np	np	nn	nn	np	nn	nn	nn	np	np	np	nn	np	np	np	np	nn
87.053	LG10	SNP_FB_0043325	F_0043325_L10_PA	<nnxnp>	{-1}	[nn:np]	nn	nn	nn	np	nn	np	nn	nn	np	np	nn	np	np	np	nn	nn	nn	np	nn	nn	nn	nn	np
87.053	LG10	SNP_FB_1054784	F_1054784_L10_69_2	<nnxnp>	{-0}	[nn:np]	np	np	np	nn	np	nn	np	np	nn	nn	np	nn	nn	nn	np	np	np	nn	np	np	np	np	nn
90.994	LG10	SNP_FB_0044155	F_0044155_L10_PA	<lmxll>	{1-}	[ll:lm]	lm	lm	lm	ll	lm	ll	ll	ll	lm	lm	lm	ll	lm	ll	ll	lm	ll	lm	ll	lm	lm	lm	ll
90.994	LG10	SNP_FB_0044165	F_0044165_L10_PA	<lmxll>	{1-}	[ll:lm]	lm	lm	lm	ll	lm	ll	ll	ll	lm	lm	lm	ll	lm	ll	ll	lm	ll	lm	ll	lm	lm	lm	ll
90.994	LG10	SNP_FB_0044418	F_0044418_L10_PA	<lmxll>	{0-}	[ll:lm]	ll	ll	ll	lm	ll	lm	lm	lm	ll	ll	ll	lm	ll	lm	lm	ll	lm	ll	lm	ll	ll	ll	lm
90.994	LG10	SNP_FB_0044822	F_0044822_L10_PA	<lmxll>	{0-}	[ll:lm]	ll	ll	ll	lm	ll	lm	lm	lm	ll	ll	ll	lm	ll	lm	lm	ll	lm	ll	lm	ll	ll	ll	lm
90.994	LG10	SNP_FB_0045154	F_0045154_L10_PA	<lmxll>	{1-}	[ll:lm]	lm	lm	lm	ll	lm	ll	ll	ll	lm	lm	lm	ll	lm	ll	ll	lm	ll	lm	ll	lm	lm	lm	ll
90.994	LG10	SNP_FB_0045914	F_0045914_L10_PA	<lmxll>	{1-}	[ll:lm]	lm	lm	lm	ll	lm	ll	ll	ll	lm	lm	lm	ll	lm	ll	ll	lm	ll	lm	ll	lm	lm	lm	ll
90.994	LG10	SNP_FB_0045917	F_0045917_L10_PA	<lmxll>	{1-}	[ll:lm]	lm	lm	lm	ll	lm	ll	ll	ll	lm	lm	lm	ll	lm	ll	ll	lm	ll	lm	ll	lm	lm	lm	ll
90.994	LG10	SNP_FB_0045926	F_0045926_L10_PA	<lmxll>	{1-}	[ll:lm]	lm	lm	lm	ll	lm	ll	ll	ll	lm	lm	lm	ll	lm	ll	ll	lm	ll	lm	ll	lm	lm	lm	ll
90.994	LG10	SNP_FB_0045930	F_0045930_L10_PA	<lmxll>	{1-}	[ll:lm]	lm	lm	lm	ll	lm	ll	ll	ll	lm	lm	lm	ll	lm	ll	ll	lm	ll	lm	ll	lm	lm	lm	ll
90.994	LG10	RosBREEDSNP_SNP_AG_32730568_Lg10_RosCOS3231_MAF50_492103_exon1	R_32730568_L10_PA	<lmxll>	{1-}	[ll:lm]	lm	lm	lm	ll	lm	ll	ll	ll	lm	lm	lm	ll	lm	ll	ll	lm	ll	lm	ll	lm	lm	lm	ll
90.994	LG10	RosBREEDSNP_SNP_CT_32751652_Lg10_RosCOS3231_MAF40_MDP0000317596_exon2	R_32751652_L10_PA	<lmxll>	{1-}	[ll:lm]	lm	lm	lm	ll	lm	ll	ll	ll	lm	lm	lm	ll	lm	ll	ll	lm	ll	lm	ll	lm	lm	lm	ll
90.994	LG10	RosBREEDSNP_SNP_CT_33483733_Lg10_01683_MAF40_160757_exon3	R_33483733_L10_PA	<lmxll>	{1-}	[ll:lm]	lm	lm	lm	ll	lm	ll	ll	ll	lm	lm	lm	ll	lm	ll	ll	lm	ll	lm	ll	lm	lm	lm	ll
93.169	LG10	SNP_FB_0048104	F_0048104_L10_PA	<hkxhk>	{01}	[hh:hk:kk]	hh	hh	hh	kk	hk	kk	hk	hk	hk	hk	hh	kk	hk	kk	hk	hh	hk	hk	hh	hh	hh	hh	kk
93.169	LG10	SNP_FB_0049850	F_0049850_L10_PA	<hkxhk>	{01}	[hh:hk:kk]	hh	hh	hh	kk	hk	kk	hk	hk	hk	hk	hh	kk	hk	kk	hk	hh	hk	hk	hh	hh	hh	hh	kk
93.169	LG10	SNP_FB_0837587	F_0837587_L10_48_1	<hkxhk>	{01}	[hh:hk:kk]	hh	hh	hh	kk	hk	kk	hk	hk	hk	hk	hh	kk	hk	kk	hk	hh	hk	hk	hh	hh	hh	hh	kk
93.169	LG10	SNP_FB_0048115	F_0048115_L10_PA	<lmxll>	{1-}	[ll:lm]	lm	lm	lm	ll	lm	ll	ll	ll	lm	lm	lm	ll	lm	ll	ll	lm	ll	lm	lm	lm	lm	lm	ll
93.169	LG10	SNP_FB_0048450	F_0048450_L10_PA	<lmxll>	{1-}	[ll:lm]	lm	lm	lm	ll	lm	ll	ll	ll	lm	lm	lm	ll	lm	ll	ll	lm	ll	lm	lm	lm	lm	lm	ll
93.169	LG10	SNP_FB_0049741	F_0049741_L10_PA	<lmxll>	{1-}	[ll:lm]	lm	lm	lm	ll	lm	ll	ll	ll	lm	lm	lm	ll	lm	ll	ll	lm	ll	lm	lm	lm	lm	lm	ll
93.169	LG10	SNP_FB_0050202	F_0050202_L10_PA	<lmxll>	{1-}	[ll:lm]	lm	lm	lm	ll	lm	ll	ll	ll	lm	lm	lm	ll	lm	ll	ll	lm	ll	lm	lm	lm	lm	lm	ll
93.169	LG10	SNP_FB_0050918	F_0050918_L10_PA	<lmxll>	{1-}	[ll:lm]	lm	lm	lm	ll	lm	ll	ll	ll	lm	lm	lm	ll	lm	ll	ll	lm	ll	lm	lm	lm	lm	lm	ll
93.169	LG10	SNP_FB_0050923	F_0050923_L10_PA	<lmxll>	{1-}	[ll:lm]	lm	lm	lm	ll	lm	ll	ll	ll	lm	lm	lm	ll	lm	ll	ll	lm	ll	lm	lm	lm	lm	lm	ll
93.169	LG10	SNP_FB_0050932	F_0050932_L10_PA	<lmxll>	{1-}	[ll:lm]	lm	lm	lm	ll	lm	ll	ll	ll	lm	lm	lm	ll	lm	ll	ll	lm	ll	lm	lm	lm	lm	lm	ll
93.169	LG10	SNP_FB_0050933	F_0050933_L10_PA	<lmxll>	{1-}	[ll:lm]	lm	lm	lm	ll	lm	ll	ll	ll	lm	lm	lm	ll	lm	ll	ll	lm	ll	lm	lm	lm	lm	lm	ll
93.169	LG10	SNP_FB_0837564	F_0837564_L10_48_1	<lmxll>	{1-}	[ll:lm]	lm	lm	lm	ll	lm	ll	ll	ll	lm	lm	lm	ll	lm	ll	ll	lm	ll	lm	lm	lm	lm	lm	ll
93.169	LG10	SNP_FB_0838423	F_0838423_L10_49_1	<lmxll>	{1-}	[ll:lm]	lm	lm	lm	ll	lm	ll	ll	ll	lm	lm	lm	ll	lm	ll	ll	lm	ll	lm	lm	lm	lm	lm	ll
93.169	LG10	SNP_FB_0838443	F_0838443_L10_49_1	<lmxll>	{1-}	[ll:lm]	lm	lm	lm	ll	lm	ll	ll	ll	lm	lm	lm	ll	lm	ll	ll	lm	ll	lm	lm	lm	lm	lm	ll
93.169	LG10	SNP_FB_0838444	F_0838444_L10_49_1	<lmxll>	{1-}	[ll:lm]	lm	lm	lm	ll	lm	ll	ll	ll	lm	lm	lm	ll	lm	ll	ll	lm	ll	lm	lm	lm	lm	lm	ll
93.169	LG10	RosBREEDSNP_SNP_TC_36052300_Lg10_RosCOS2135_MAF30_478061_exon1	R_36052300_L10_PA	<lmxll>	{1-}	[ll:lm]	lm	lm	lm	ll	lm	ll	ll	ll	lm	lm	lm	ll	lm	ll	ll	lm	ll	lm	lm	lm	lm	lm	ll
93.169	LG10	RosBREEDSNP_SNP_TC_36071826_Lg10_RosCOS2135_MAF30_1628708_exon2	R_36071826_L10_PA	<lmxll>	{1-}	[ll:lm]	lm	lm	lm	ll	lm	ll	ll	ll	lm	lm	lm	ll	lm	ll	ll	lm	ll	lm	lm	lm	lm	lm	ll
95.344	LG10	SNP_FB_0051416	F_0051416_L10_PA	<nnxnp>	{-0}	[nn:np]	np	np	np	nn	nn	nn	np	np	nn	nn	np	nn	nn	nn	np	np	nn	nn	np	np	np	np	nn
95.344	LG10	SNP_FB_0051420	F_0051420_L10_PA	<nnxnp>	{-1}	[nn:np]	nn	nn	nn	np	np	np	nn	nn	np	np	nn	np	np	np	nn	nn	np	np	nn	nn	nn	nn	np
95.344	LG10	SNP_FB_0051422	F_0051422_L10_PA	<nnxnp>	{-1}	[nn:np]	nn	nn	nn	np	np	np	nn	nn	np	np	nn	np	np	np	nn	nn	np	np	nn	nn	nn	nn	np
95.344	LG10	SNP_FB_0051428	F_0051428_L10_PA	<nnxnp>	{-0}	[nn:np]	np	np	np	nn	nn	nn	np	np	nn	nn	np	nn	nn	nn	np	np	nn	nn	np	np	np	np	nn
95.344	LG10	SNP_FB_0051435	F_0051435_L10_PA	<nnxnp>	{-0}	[nn:np]	np	np	np	nn	nn	nn	np	np	nn	nn	np	nn	nn	nn	np	np	nn	nn	np	np	np	np	nn
95.344	LG10	SNP_FB_0051740	F_0051740_L10_PA	<nnxnp>	{-0}	[nn:np]	np	np	np	nn	nn	nn	np	np	nn	nn	np	nn	nn	nn	np	np	nn	nn	np	np	np	np	nn
95.344	LG10	SNP_FB_0051751	F_0051751_L10_PA	<nnxnp>	{-0}	[nn:np]	np	np	np	nn	nn	nn	np	np	nn	nn	np	nn	nn	nn	np	np	nn	nn	np	np	np	np	nn
95.344	LG10	SNP_FB_0051764	F_0051764_L10_PA	<nnxnp>	{-0}	[nn:np]	np	np	np	nn	nn	nn	np	np	nn	nn	np	nn	nn	nn	np	np	nn	nn	np	np	np	np	nn
95.344	LG10	SNP_FB_0051784	F_0051784_L10_PA	<nnxnp>	{-0}	[nn:np]	np	np	np	nn	nn	nn	np	np	nn	nn	np	nn	nn	nn	np	np	nn	nn	np	np	np	np	nn
95.344	LG10	SNP_FB_0052470	F_0052470_L10_PA	<nnxnp>	{-1}	[nn:np]	nn	nn	nn	np	np	np	nn	nn	np	np	nn	np	np	np	nn	nn	np	np	nn	nn	nn	nn	np
95.344	LG10	SNP_FB_0052503	F_0052503_L10_PA	<nnxnp>	{-1}	[nn:np]	nn	nn	nn	np	np	np	nn	nn	np	np	nn	np	np	np	nn	nn	np	np	nn	nn	nn	nn	np
1.088	LG11	SNP_FB_0055549	F_0055549_L11_PA	<lmxll>	{0-}	[ll:lm]	ll	lm	lm	lm	lm	ll	lm	lm	lm	lm	lm	ll	lm	ll	lm	ll	ll	lm	lm	ll	lm	lm	lm
1.088	LG11	SNP_FB_0055750	F_0055750_L11_PA	<lmxll>	{0-}	[ll:lm]	ll	lm	lm	lm	lm	ll	lm	lm	lm	lm	lm	ll	lm	ll	lm	ll	ll	lm	lm	ll	lm	lm	lm
1.088	LG11	SNP_FB_0057478	F_0057478_L11_PA	<lmxll>	{0-}	[ll:lm]	ll	lm	lm	lm	lm	ll	lm	lm	lm	lm	lm	ll	lm	ll	lm	ll	ll	lm	lm	ll	lm	lm	lm
1.088	LG11	SNP_FB_0057795	F_0057795_L11_PA	<lmxll>	{0-}	[ll:lm]	ll	lm	lm	lm	lm	ll	lm	lm	lm	lm	lm	ll	lm	ll	lm	ll	ll	lm	lm	ll	lm	lm	lm
1.088	LG11	SNP_FB_0057814	F_0057814_L11_PA	<lmxll>	{0-}	[ll:lm]	ll	lm	lm	lm	lm	ll	lm	lm	lm	lm	lm	ll	lm	ll	lm	ll	ll	lm	lm	ll	lm	lm	lm
1.088	LG11	SNP_FB_0304721	F_0304721_L15_PA	<lmxll>	{0-}	[ll:lm]	ll	lm	lm	lm	lm	ll	lm	lm	lm	lm	lm	ll	lm	ll	lm	ll	ll	lm	lm	ll	lm	lm	lm
1.088	LG11	SNP_FB_0304733	F_0304733_L15_PA	<lmxll>	{0-}	[ll:lm]	ll	lm	lm	lm	lm	ll	lm	lm	lm	lm	lm	ll	lm	ll	lm	ll	ll	lm	lm	ll	lm	lm	lm
1.088	LG11	SNP_FB_0304741	F_0304741_L15_PA	<lmxll>	{0-}	[ll:lm]	ll	lm	lm	lm	lm	ll	lm	lm	lm	lm	lm	ll	lm	ll	lm	ll	ll	lm	lm	ll	lm	lm	lm
1.088	LG11	SNP_FB_0305353	F_0305353_L15_PA	<lmxll>	{0-}	[ll:lm]	ll	lm	lm	lm	lm	ll	lm	lm	lm	lm	lm	ll	lm	ll	lm	ll	ll	lm	lm	ll	lm	lm	lm
1.088	LG11	SNP_FB_0840085	F_0840085_L11_27_1	<lmxll>	{0-}	[ll:lm]	ll	lm	lm	lm	lm	ll	lm	lm	lm	lm	lm	ll	lm	ll	lm	ll	ll	lm	lm	ll	lm	lm	lm
1.088	LG11	SNP_FB_0910724	F_0910724_L15_62_1	<lmxll>	{0-}	[ll:lm]	ll	lm	lm	lm	lm	ll	lm	lm	lm	lm	lm	ll	lm	ll	lm	ll	ll	lm	lm	ll	lm	lm	lm
1.088	LG11	SNP_FB_1055739	F_1055739_L11_48_2	<lmxll>	{0-}	[ll:lm]	ll	lm	lm	lm	lm	ll	lm	lm	lm	lm	lm	ll	lm	ll	lm	ll	ll	lm	lm	ll	lm	lm	lm
4.351	LG11	SNP_FB_0055551	F_0055551_L11_PA	<hkxhk>	{11}	[hh:hk:kk]	kk	hk	hh	hk	hh	kk	hk	hk	hh	hh	hh	kk	hh	kk	hh	hk	hk	hh	hh	hk	hk	hh	hh
4.351	LG11	SNP_FB_0859713	F_0859713_L12_38_1	<nnxnp>	{-0}	[nn:np]	nn	nn	np	nn	np	nn	nn	nn	np	np	np	nn	np	nn	np	np	np	np	np	np	nn	np	np
4.351	LG11	SNP_FB_0055552	F_0055552_L11_PA	<nnxnp>	{-0}	[nn:np]	nn	nn	np	nn	np	nn	nn	nn	np	np	np	nn	np	nn	np	np	np	np	np	np	nn	np	np
4.351	LG11	SNP_FB_0055746	F_0055746_L11_PA	<nnxnp>	{-0}	[nn:np]	nn	nn	np	nn	np	nn	nn	nn	np	np	np	nn	np	nn	np	np	np	np	np	np	nn	np	np
4.351	LG11	SNP_FB_0056161	F_0056161_L11_PA	<nnxnp>	{-0}	[nn:np]	nn	nn	np	nn	np	nn	nn	nn	np	np	np	nn	np	nn	np	np	np	np	np	np	nn	np	np
4.351	LG11	SNP_FB_0056170	F_0056170_L11_PA	<nnxnp>	{-0}	[nn:np]	nn	nn	np	nn	np	nn	nn	nn	np	np	np	nn	np	nn	np	np	np	np	np	np	nn	np	np
4.351	LG11	SNP_FB_0057797	F_0057797_L11_PA	<nnxnp>	{-0}	[nn:np]	nn	nn	np	nn	np	nn	nn	nn	np	np	np	nn	np	nn	np	np	np	np	np	np	nn	np	np
4.351	LG11	SNP_FB_0058223	F_0058223_L11_PA	<nnxnp>	{-0}	[nn:np]	nn	nn	np	nn	np	nn	nn	nn	np	np	np	nn	np	nn	np	np	np	np	np	np	nn	np	np
4.351	LG11	SNP_FB_0058227	F_0058227_L11_PA	<nnxnp>	{-0}	[nn:np]	nn	nn	np	nn	np	nn	nn	nn	np	np	np	nn	np	nn	np	np	np	np	np	np	nn	np	np
4.351	LG11	SNP_FB_0058552	F_0058552_L11_PA	<nnxnp>	{-0}	[nn:np]	nn	nn	np	nn	np	nn	nn	nn	np	np	np	nn	np	nn	np	np	np	np	np	np	nn	np	np
4.351	LG11	SNP_FB_0060042	F_0060042_L11_PA	<nnxnp>	{-0}	[nn:np]	nn	nn	np	nn	np	nn	nn	nn	np	np	np	nn	np	nn	np	np	np	np	np	np	nn	np	np
4.351	LG11	SNP_FB_0061653	F_0061653_L11_PA	<nnxnp>	{-0}	[nn:np]	nn	nn	np	nn	np	nn	nn	nn	np	np	np	nn	np	nn	np	np	np	np	np	np	nn	np	np
4.351	LG11	SNP_FB_0061661	F_0061661_L11_PA	<nnxnp>	{-0}	[nn:np]	nn	nn	np	nn	np	nn	nn	nn	np	np	np	nn	np	nn	np	np	np	np	np	np	nn	np	np
4.351	LG11	SNP_FB_0248609	F_0248609_L14_PA	<nnxnp>	{-0}	[nn:np]	nn	nn	np	nn	np	nn	nn	nn	np	np	np	nn	np	nn	np	np	np	np	np	np	nn	np	np
4.351	LG11	SNP_FB_0248610	F_0248610_L14_PA	<nnxnp>	{-0}	[nn:np]	nn	nn	np	nn	np	nn	nn	nn	np	np	np	nn	np	nn	np	np	np	np	np	np	nn	np	np
4.351	LG11	SNP_FB_0248620	F_0248620_L14_PA	<nnxnp>	{-0}	[nn:np]	nn	nn	np	nn	np	nn	nn	nn	np	np	np	nn	np	nn	np	np	np	np	np	np	nn	np	np
4.351	LG11	SNP_FB_0304716	F_0304716_L15_PA	<nnxnp>	{-0}	[nn:np]	nn	nn	np	nn	np	nn	nn	nn	np	np	np	nn	np	nn	np	np	np	np	np	np	nn	np	np
4.351	LG11	SNP_FB_0304729	F_0304729_L15_PA	<nnxnp>	{-0}	[nn:np]	nn	nn	np	nn	np	nn	nn	nn	np	np	np	nn	np	nn	np	np	np	np	np	np	nn	np	np
4.351	LG11	SNP_FB_0304732	F_0304732_L15_PA	<nnxnp>	{-0}	[nn:np]	nn	nn	np	nn	np	nn	nn	nn	np	np	np	nn	np	nn	np	np	np	np	np	np	nn	np	np
4.351	LG11	SNP_FB_0304737	F_0304737_L15_PA	<nnxnp>	{-0}	[nn:np]	nn	nn	np	nn	np	nn	nn	nn	np	np	np	nn	np	nn	np	np	np	np	np	np	nn	np	np
4.351	LG11	RosBREEDSNP_SNP_AG_1697921_Lg11_02626_MAF40_MDP0000320703_exon1	R_1697921_L11_PA	<nnxnp>	{-0}	[nn:np]	nn	nn	np	nn	np	nn	nn	nn	np	np	np	nn	np	nn	np	np	np	np	np	np	nn	np	np
4.351	LG11	RosBREEDSNP_SNP_AG_6372814_Lg11_209723_MAF30_209723_exon1	R_6372814_L11_PA	<nnxnp>	{-0}	[nn:np]	nn	nn	np	nn	np	nn	nn	nn	np	np	np	nn	np	nn	np	np	np	np	np	np	nn	np	np
4.351	LG11	RosBREEDSNP_SNP_GA_6372887_Lg11_209723_MAF50_209723_exon1	R_6372887_L11_PA	<nnxnp>	{-0}	[nn:np]	nn	nn	np	nn	np	nn	nn	nn	np	np	np	nn	np	nn	np	np	np	np	np	np	nn	np	np
4.351	LG11	RosBREEDSNP_SNP_AG_6372895_Lg11_209723__209723_exon1	R_6372895_L11_PA	<nnxnp>	{-0}	[nn:np]	nn	nn	np	nn	np	nn	nn	nn	np	np	np	nn	np	nn	np	np	np	np	np	np	nn	np	np
4.351	LG11	RosBREEDSNP_SNP_GA_6494081_Lg11_00621_MAF40_523091_exon1	R_6494081_L11_29_1	<nnxnp>	{-0}	[nn:np]	nn	nn	np	nn	np	nn	nn	nn	np	np	np	nn	np	nn	np	np	np	np	np	np	nn	np	np
5.438	LG11	SNP_FB_0059426	F_0059426_L11_PA	<nnxnp>	{-1}	[nn:np]	np	np	nn	np	nn	np	np	np	nn	nn	nn	np	nn	np	nn	nn	nn	nn	nn	nn	np	nn	nn
5.438	LG11	SNP_FB_0059427	F_0059427_L11_PA	<nnxnp>	{-1}	[nn:np]	np	np	nn	np	nn	np	np	np	nn	nn	nn	np	nn	np	nn	nn	nn	nn	nn	nn	np	nn	nn
[truncated: 2,991 more rows]

## Sheet: 12_K
cM	LG	Original_Locus_Name
[truncated: 6,304 more rows]

## Sheet: 12_N
cM	LG	Original_Locus_Name
[truncated: 6,222 more rows]

[truncated: 14 more sheets: 12_P, DiPr, DLO.12, FuGa, FuPi, GaPi, I_BB, I_CC, I_J, I_M, I_W, JoPr, PiRea, TeBr]
