# Supplementary material for: A high-density, multi-parental SNP genetic map on apple validates a new mapping approach for outcrossing species
Source: Hortic Res. 2016 Nov 23;3:16057–. doi: 10.1038/hortres.2016.57 (PMC5120355; doi:10.1038/hortres.2016.57)
Supplement: Supplementary Table S1 [file hortres201657-s7.xls]

## Sheet: TableS1
Table S1. The table lists the 18,019 SNPs in the 20K SNP array (Bianco et al. 2014) used to genotype the 21 full-sib families. Both the new SNP names for Join Map input file and the original SNP name from Bianco et al. (2014) are given. For each SNP, identified multi-locus SNPs, number of mapped families and the assigned haploblocks (HBs) are indicated. For each HB, percentage of missing values a…
Lengend of Table S1 a SNPs were re-named in order to fit length limitation of the input file for Join Map. The new names also summarise the data source (F = FruitBreedomics, R = RosBREED, GD = Golden Delicious), the numerical identification code of the SNP, the physical linkage group (L), according to version 2 of the Golden Delicious reference genome, and indication on whether the SNP was physic…
JM_Locus_Namea	Original_Locus_Name (Bianco et al. 2014)	multi-locus SNPs	No. Of populations mapped	HBb	HB %mv	LG-gen	cM	HBs not mapped	Removed SNPs
F_0197736_L13_PA	SNP_FB_0197736		3	LG1_HB_435	31.4313	1	0
F_0197737_L13_PA	SNP_FB_0197737		15	LG1_HB_435	31.4313	1	0
F_0197753_L13_PA	SNP_FB_0197753		16	LG1_HB_435	31.4313	1	0
F_0197756_L13_PA	SNP_FB_0197756		4	LG1_HB_435	31.4313	1	0
F_0197758_L13_PA	SNP_FB_0197758		6	LG1_HB_435	31.4313	1	0
F_0197759_L13_PA	SNP_FB_0197759		6	LG1_HB_435	31.4313	1	0
F_0197766_L13_PA	SNP_FB_0197766		5	LG1_HB_435	31.4313	1	0
F_0197767_L13_PA	SNP_FB_0197767		7	LG1_HB_435	31.4313	1	0
F_0197405_L13_PA	SNP_FB_0197405		16	LG1_HB_434	38.7137	1	0.011
F_0197414_L13_PA	SNP_FB_0197414		17	LG1_HB_434	38.7137	1	0.011
F_0197428_L13_PA	SNP_FB_0197428		3	LG1_HB_434	38.7137	1	0.011
F_0197433_L13_PA	SNP_FB_0197433		6	LG1_HB_434	38.7137	1	0.011
F_0197440_L13_PA	SNP_FB_0197440		8	LG1_HB_434	38.7137	1	0.011
F_0409694_L1_PA	SNP_FB_0409694		4	LG1_HB_868	77.0177	1	0.062
F_0409698_L1_PA	SNP_FB_0409698		6	LG1_HB_868	77.0177	1	0.062
F_0410792_L1_PA	SNP_FB_0410792		4	F_0410792_L1_PA	89.4704	1	0.108
R_3094248_L1_PA	RosBREEDSNP_SNP_TC_3094248_Lg1_02894_MAF50_285661_exon1		10	LG1_HB_3009	62.3897	1	0.126
R_3099492_L1_PA	RosBREEDSNP_SNP_GA_3099492_Lg1_02894_MAF40_411283_exon1		6	LG1_HB_3009	62.3897	1	0.126
F_0313817_L15_PA	SNP_FB_0313817		18	F_0313817_L15_PA	60.0252	1	0.131
F_1079904_L1_67_2	SNP_FB_1079904		10	F_1079904_L1_67_2	72.5725	1	0.133
F_0411238_L1_PA	SNP_FB_0411238		9	LG1_HB_877	47.2888	1	0.137
F_0411240_L1_PA	SNP_FB_0411240		16	LG1_HB_877	47.2888	1	0.137
F_0411246_L1_PA	SNP_FB_0411246		18	LG1_HB_877	47.2888	1	0.137
F_0400909_L17_PA	SNP_FB_0400909		8	LG1_HB_849	39.3758	1	0.232
F_0400910_L17_PA	SNP_FB_0400910		11	LG1_HB_849	39.3758	1	0.232
F_0400916_L17_PA	SNP_FB_0400916		3	LG1_HB_849	39.3758	1	0.232
F_0400919_L17_PA	SNP_FB_0400919		10	LG1_HB_849	39.3758	1	0.232
F_0400921_L17_PA	SNP_FB_0400921		4	LG1_HB_849	39.3758	1	0.232
F_1089798_L3_81_2	SNP_FB_1089798		14	LG1_HB_2476_s81h2	37.7364	1	0.235
F_1089803_L3_81_2	SNP_FB_1089803		18	LG1_HB_2476_s81h2	37.7364	1	0.235
F_1089809_L3_81_2	SNP_FB_1089809		5	LG1_HB_2476_s81h2	37.7364	1	0.235
R_5940163_L1_PA	RosBREEDSNP_SNP_CT_5940163_Lg1_00152_MAF50_1642197_exon1		9	R_5940163_L1_PA	78.4363	1	0.236
F_1079971_L1_70_2	SNP_FB_1079971		1	LG1_HB_2439_s70h2	56.7465	1	0.267
F_1079972_L1_70_2	SNP_FB_1079972		3	LG1_HB_2439_s70h2	56.7465	1	0.267
F_1079974_L1_70_2	SNP_FB_1079974		2	LG1_HB_2439_s70h2	56.7465	1	0.267
F_1079977_L1_70_2	SNP_FB_1079977		12	LG1_HB_2439_s70h2	56.7465	1	0.267
F_0530049_L3_PA	SNP_FB_0530049		11	LG1_HB_1133	40.5107	1	0.35
F_0530052_L3_PA	SNP_FB_0530052		16	LG1_HB_1133	40.5107	1	0.35
F_0530057_L3_PA	SNP_FB_0530057		16	LG1_HB_1133	40.5107	1	0.35
F_0530061_L3_PA	SNP_FB_0530061		15	LG1_HB_1133	40.5107	1	0.35
F_0530066_L3_PA	SNP_FB_0530066		1	LG1_HB_1133	40.5107	1	0.35
F_0530074_L3_PA	SNP_FB_0530074		4	LG1_HB_1133	40.5107	1	0.35
F_0530079_L3_PA	SNP_FB_0530079		17	LG1_HB_1133	40.5107	1	0.35
F_1035137_L8_56_1	SNP_FB_1035137		1	LG1_HB_2294_s56h1	56.715	1	0.363
F_1035140_L8_56_1	SNP_FB_1035140		4	LG1_HB_2294_s56h1	56.715	1	0.363
F_1035153_L8_56_1	SNP_FB_1035153		15	LG1_HB_2294_s56h1	56.715	1	0.363
R_121548_L1_PA	RosBREEDSNP_SNP_AC_121548_Lg1_00288_MAF30_MDP0000151845_exon1		9	R_121548_L1_PA	77.1122	1	0.42
F_0409675_L1_PA	SNP_FB_0409675		6	F_0409675_L1_PA	87.0744	1	0.471
F_0764315_L8_PA	SNP_FB_0764315		5	LG1_HB_1628	44.9243	1	0.536
F_0764324_L8_PA	SNP_FB_0764324		16	LG1_HB_1628	44.9243	1	0.536
F_0764346_L8_PA	SNP_FB_0764346		14	LG1_HB_1628	44.9243	1	0.536
F_0763984_L8_PA	SNP_FB_0763984		2	LG1_HB_1627	49.7478	1	0.59
F_0763988_L8_PA	SNP_FB_0763988		5	LG1_HB_1627	49.7478	1	0.59
F_0764004_L8_PA	SNP_FB_0764004		4	LG1_HB_1627	49.7478	1	0.59
F_0764005_L8_PA	SNP_FB_0764005		6	LG1_HB_1627	49.7478	1	0.59
F_0764006_L8_PA	SNP_FB_0764006		9	LG1_HB_1627	49.7478	1	0.59
F_0764007_L8_PA	SNP_FB_0764007		9	LG1_HB_1627	49.7478	1	0.59
F_0764008_L8_PA	SNP_FB_0764008		15	LG1_HB_1627	49.7478	1	0.59
F_0764013_L8_PA	SNP_FB_0764013		5	LG1_HB_1627	49.7478	1	0.59
F_0764016_L8_PA	SNP_FB_0764016		2	LG1_HB_1627	49.7478	1	0.59
F_1111605_L15_129_3	SNP_FB_1111605		15	LG1_HB_2588_s129h3	56.1475	1	0.647
F_1111607_L15_129_3	SNP_FB_1111607		11	LG1_HB_2588_s129h3	56.1475	1	0.647
R_180528_L1_PA	RosBREEDSNP_SNP_AC_180528_Lg1_00288_MAF40_302606_exon1		10	R_180528_L1_PA	76.0404	1	0.7
F_0411947_L1_PA	SNP_FB_0411947		3	LG1_HB_882	84.174	1	0.78
F_0411949_L1_PA	SNP_FB_0411949		2	LG1_HB_882	84.174	1	0.78
F_0953647_L2_23_1	SNP_FB_0953647		1	LG1_HB_2074_s23h1	63.0517	1	0.845
F_0953652_L2_23_1	SNP_FB_0953652		10	LG1_HB_2074_s23h1	63.0517	1	0.845
F_0953660_L2_23_1	SNP_FB_0953660		6	LG1_HB_2074_s23h1	63.0517	1	0.845
F_0463466_L2_PA	SNP_FB_0463466		4	LG1_HB_1001	69.7667	1	0.922
F_0463467_L2_PA	SNP_FB_0463467		11	LG1_HB_1001	69.7667	1	0.922
F_0464008_L2_PA	SNP_FB_0464008		20	LG1_HB_1002	37.4527	1	1.055
F_0464009_L2_PA	SNP_FB_0464009		4	LG1_HB_1002	37.4527	1	1.055
F_0464018_L2_PA	SNP_FB_0464018		4	LG1_HB_1002	37.4527	1	1.055
F_0464041_L2_PA	SNP_FB_0464041		16	LG1_HB_1002	37.4527	1	1.055
F_0411206_L1_PA	SNP_FB_0411206		4	LG1_HB_876	43.348	1	1.066
F_0411211_L1_PA	SNP_FB_0411211		17	LG1_HB_876	43.348	1	1.066
F_0411213_L1_PA	SNP_FB_0411213		11	LG1_HB_876	43.348	1	1.066
F_0411216_L1_PA	SNP_FB_0411216		11	LG1_HB_876	43.348	1	1.066
F_0411217_L1_PA	SNP_FB_0411217		10	LG1_HB_876	43.348	1	1.066
F_0709594_L7_PA	SNP_FB_0709594		2	LG1_HB_1511	67.5599	1	1.078
F_0709595_L7_PA	SNP_FB_0709595		3	LG1_HB_1511	67.5599	1	1.078
F_0709599_L7_PA	SNP_FB_0709599		11	LG1_HB_1511	67.5599	1	1.078
$F_0485886z_LG1_PA	SNP_FB_0485886	SNP multilocus	4	$F_0485886z_LG1	87.9887	1	1.188
F_1099412_L7_62_2	SNP_FB_1099412		11	LG1_HB_2523_s62h2	61.2232	1	1.338
F_1099420_L7_62_2	SNP_FB_1099420		17	LG1_HB_2523_s62h2	61.2232	1	1.338
F_1099449_L7_62_2	SNP_FB_1099449		6	LG1_HB_2523_s62h2	61.2232	1	1.338
F_1099450_L7_62_2	SNP_FB_1099450		2	LG1_HB_2523_s62h2	61.2232	1	1.338
F_0673798_L6_PA	SNP_FB_0673798		10	LG1_HB_1430	33.9218	1	1.418
F_0673800_L6_PA	SNP_FB_0673800		16	LG1_HB_1430	33.9218	1	1.418
F_0673802_L6_PA	SNP_FB_0673802		14	LG1_HB_1430	33.9218	1	1.418
F_0673806_L6_PA	SNP_FB_0673806		9	LG1_HB_1430	33.9218	1	1.418
F_0673808_L6_PA	SNP_FB_0673808		14	LG1_HB_1430	33.9218	1	1.418
F_0673809_L6_PA	SNP_FB_0673809		13	LG1_HB_1430	33.9218	1	1.418
F_1004090_L6_28_1	SNP_FB_1004090		12	LG1_HB_2212_s28h1	44.483	1	1.604
F_1004093_L6_28_1	SNP_FB_1004093		17	LG1_HB_2212_s28h1	44.483	1	1.604
F_0411306_L1_PA	SNP_FB_0411306		18	LG1_HB_878	45.3657	1	1.739
F_0411310_L1_PA	SNP_FB_0411310		16	LG1_HB_878	45.3657	1	1.739
F_0411409_L1_PA	SNP_FB_0411409		8	LG1_HB_879	63.7768	1	1.8
F_0411413_L1_PA	SNP_FB_0411413		4	LG1_HB_879	63.7768	1	1.8
F_0411414_L1_PA	SNP_FB_0411414		1	LG1_HB_879	63.7768	1	1.8
$F_0411415z_LG1_PA	SNP_FB_0411415	SNP multilocus	3	LG1_HB_879	63.7768	1	1.8
F_0411430_L1_PA	SNP_FB_0411430		7	LG1_HB_879	63.7768	1	1.8
F_0938917_L1_39_1	SNP_FB_0938917		12	LG1_HB_2035_s39h1	61.1286	1	1.9
F_0938919_L1_39_1	SNP_FB_0938919		9	LG1_HB_2035_s39h1	61.1286	1	1.9
F_1114720_L3_103_3	SNP_FB_1114720		18	LG1_HB_2599_s103h3	32.9445	1	2.241
F_1114722_L3_103_3	SNP_FB_1114722		17	LG1_HB_2599_s103h3	32.9445	1	2.241
F_1114723_L3_103_3	SNP_FB_1114723		8	LG1_HB_2599_s103h3	32.9445	1	2.241
F_1114742_L3_103_3	SNP_FB_1114742		10	LG1_HB_2599_s103h3	32.9445	1	2.241
F_1099992_L7_66_2	SNP_FB_1099992		17	F_1099992_L7_66_2	61.8537	1	2.454
F_1021083_L7_48_1	SNP_FB_1021083		16	LG1_HB_2264_s48h1	42.8436	1	2.477
F_1021084_L7_48_1	SNP_FB_1021084		1	LG1_HB_2264_s48h1	42.8436	1	2.477
F_1021087_L7_48_1	SNP_FB_1021087		18	LG1_HB_2264_s48h1	42.8436	1	2.477
F_1021088_L7_48_1	SNP_FB_1021088		18	LG1_HB_2264_s48h1	42.8436	1	2.477
F_1021091_L7_48_1	SNP_FB_1021091		3	LG1_HB_2264_s48h1	42.8436	1	2.477
F_1021102_L7_48_1	SNP_FB_1021102		2	LG1_HB_2264_s48h1	42.8436	1	2.477
F_0976787_L3_60_1	SNP_FB_0976787		6	F_0976787_L3_60_1	81.0845	1	2.494
F_0411478_L1_PA	SNP_FB_0411478		16	LG1_HB_880	21.5952	1	2.567
F_0411479_L1_PA	SNP_FB_0411479		9	LG1_HB_880	21.5952	1	2.567
F_0411487_L1_PA	SNP_FB_0411487		18	LG1_HB_880	21.5952	1	2.567
F_0411488_L1_PA	SNP_FB_0411488		7	LG1_HB_880	21.5952	1	2.567
R_4746500_L1_PA	RosBREEDSNP_SNP_AG_4746500_Lg1_MDP0000213515_MAF40_MDP0000213515_exon1		10	LG1_HB_880	21.5952	1	2.567
F_0411491_L1_PA	SNP_FB_0411491		17	LG1_HB_880	21.5952	1	2.567
F_0411493_L1_PA	SNP_FB_0411493		11	LG1_HB_880	21.5952	1	2.567
F_0411697_L1_PA	SNP_FB_0411697		1	LG1_HB_881	51.6078	1	2.982
F_0411698_L1_PA	SNP_FB_0411698		16	LG1_HB_881	51.6078	1	2.982
F_0411700_L1_PA	SNP_FB_0411700		5	LG1_HB_881	51.6078	1	2.982
F_0939067_L1_41_1	SNP_FB_0939067		15	LG1_HB_2036_s41h1	32.6293	1	3.016
F_0939068_L1_41_1	SNP_FB_0939068		12	LG1_HB_2036_s41h1	32.6293	1	3.016
F_0939070_L1_41_1	SNP_FB_0939070		6	LG1_HB_2036_s41h1	32.6293	1	3.016
F_1049447_L9_35_1	SNP_FB_1049447		8	LG1_HB_2320_s35h1	53.5309	1	3.292
F_1049454_L9_35_1	SNP_FB_1049454		13	LG1_HB_2320_s35h1	53.5309	1	3.292
GD_00152_L1_42_1	GDsnp00152		19	GD_00152_L1_42_1	62.0744	1	3.451
F_0671554_L6_PA	SNP_FB_0671554		4	LG1_HB_1426	71.7528	1	3.591
F_0671557_L6_PA	SNP_FB_0671557		1	LG1_HB_1426	71.7528	1	3.591
F_0671576_L6_PA	SNP_FB_0671576		6	LG1_HB_1426	71.7528	1	3.591
F_0415487_L1_PA	SNP_FB_0415487		7	LG1_HB_887	31.3367	1	3.661
F_0415504_L1_PA	SNP_FB_0415504		15	LG1_HB_887	31.3367	1	3.661
F_0415507_L1_PA	SNP_FB_0415507		7	LG1_HB_887	31.3367	1	3.661
F_0415516_L1_PA	SNP_FB_0415516		16	LG1_HB_887	31.3367	1	3.661
F_0415526_L1_PA	SNP_FB_0415526		8	LG1_HB_887	31.3367	1	3.661
GD_02428_L1_PA	GDsnp02428		17	LG1_HB_890	36.3808	1	3.878
F_0416997_L1_PA	SNP_FB_0416997		16	LG1_HB_890	36.3808	1	3.878
F_0417001_L1_PA	SNP_FB_0417001		3	LG1_HB_890	36.3808	1	3.878
F_0417007_L1_PA	SNP_FB_0417007		16	LG1_HB_890	36.3808	1	3.878
F_1108202_L11_69_3	SNP_FB_1108202		2	LG1_HB_2575_s69h3	56.8726	1	4.201
F_1108208_L11_69_3	SNP_FB_1108208		12	LG1_HB_2575_s69h3	56.8726	1	4.201
F_1108214_L11_69_3	SNP_FB_1108214		6	LG1_HB_2575_s69h3	56.8726	1	4.201
F_0079679_L11_PA	SNP_FB_0079679		13	LG1_HB_179	40.1009	1	4.534
F_0079708_L11_PA	SNP_FB_0079708		1	LG1_HB_179	40.1009	1	4.534
F_0079713_L11_PA	SNP_FB_0079713		13	LG1_HB_179	40.1009	1	4.534
F_0079717_L11_PA	SNP_FB_0079717		15	LG1_HB_179	40.1009	1	4.534
F_0079718_L11_PA	SNP_FB_0079718		16	LG1_HB_179	40.1009	1	4.534
F_0079751_L11_PA	SNP_FB_0079751		12	LG1_HB_179	40.1009	1	4.534
F_0418561_L1_PA	SNP_FB_0418561		8	LG1_HB_895	18.285	1	5.445
F_0418562_L1_PA	SNP_FB_0418562		9	LG1_HB_895	18.285	1	5.445
F_0418563_L1_PA	SNP_FB_0418563		17	LG1_HB_895	18.285	1	5.445
F_0418565_L1_PA	SNP_FB_0418565		15	LG1_HB_895	18.285	1	5.445
F_0418576_L1_PA	SNP_FB_0418576		15	LG1_HB_895	18.285	1	5.445
F_0418586_L1_PA	SNP_FB_0418586		3	LG1_HB_895	18.285	1	5.445
F_0418589_L1_PA	SNP_FB_0418589		11	LG1_HB_895	18.285	1	5.445
R_9351463_L1_PA	RosBREEDSNP_SNP_TC_9351463_Lg1_00703_MAF20_MDP0000661406_exon4		15	R_9351463_L1_PA	70.681	1	5.678
F_0417197_L1_PA	SNP_FB_0417197		16	LG1_HB_891	22.8247	1	6.128
F_0417203_L1_PA	SNP_FB_0417203		15	LG1_HB_891	22.8247	1	6.128
GD_02580_L1_PA	GDsnp02580		11	LG1_HB_891	22.8247	1	6.128
F_0417208_L1_PA	SNP_FB_0417208		17	LG1_HB_891	22.8247	1	6.128
F_0417637_L1_PA	SNP_FB_0417637		1	LG1_HB_892	59.4262	1	6.533
R_9907051_L1_PA	RosBREEDSNP_SNP_CA_9907051_Lg1_RosCOS404_MAF20_MDP0000384319_exon1		9	LG1_HB_892	59.4262	1	6.533
F_0417642_L1_PA	SNP_FB_0417642		5	LG1_HB_892	59.4262	1	6.533
F_0948167_L2_21_1	SNP_FB_0948167		5	LG1_HB_2061_s21h1	69.6091	1	7.436
F_0948172_L2_21_1	SNP_FB_0948172		8	LG1_HB_2061_s21h1	69.6091	1	7.436
F_0417939_L1_PA	SNP_FB_0417939		8	LG1_HB_893	47.9508	1	7.61
F_0417944_L1_PA	SNP_FB_0417944		5	LG1_HB_893	47.9508	1	7.61
F_0417946_L1_PA	SNP_FB_0417946		9	LG1_HB_893	47.9508	1	7.61
F_0417957_L1_PA	SNP_FB_0417957		8	LG1_HB_893	47.9508	1	7.61
F_0448193_L2_PA	SNP_FB_0448193		9	LG1_HB_973	65.9206	1	8.149
F_0448219_L2_PA	SNP_FB_0448219		7	LG1_HB_973	65.9206	1	8.149
F_0448220_L2_PA	SNP_FB_0448220		6	LG1_HB_973	65.9206	1	8.149
R_11532952_L1_PA	RosBREEDSNP_SNP_TC_11532952_Lg1_01815_MAF50_1682832_exon5		16	R_11532952_L1_PA	72.3518	1	8.847
R_11499061_L1_PA	RosBREEDSNP_SNP_GA_11499061_Lg1_01815_MAF30_516837_exon4		4	LG1_HB_897.5	43.4741	1	9.258
R_11508677_L1_PA	RosBREEDSNP_SNP_AG_11508677_Lg1_01815_MAF50_1661682_exon1		11	LG1_HB_897.5	43.4741	1	9.258
GD_01815_L1_PA	GDsnp01815		14	LG1_HB_897.5	43.4741	1	9.258
R_11503910_L1_PA	RosBREEDSNP_SNP_AG_11503910_Lg1_01815_MAF40_1621735_exon8		8	LG1_HB_897.5	43.4741	1	9.258
F_0419285_L1_PA	SNP_FB_0419285		9	LG1_HB_897	69.9874	1	9.471
F_0419286_L1_PA	SNP_FB_0419286		13	LG1_HB_897	69.9874	1	9.471
F_0419287_L1_PA	SNP_FB_0419287		1	LG1_HB_897	69.9874	1	9.471
F_0419289_L1_PA	SNP_FB_0419289		2	LG1_HB_897	69.9874	1	9.471
R_11485470_L1_PA	RosBREEDSNP_SNP_GA_11485470_Lg1_01815_MAF20_864893_exon1		4	LG1_HB_897	69.9874	1	9.471
R_11489706_L1_PA	RosBREEDSNP_SNP_AC_11489706_Lg1_01815_MAF40_873112_exon1		6	LG1_HB_897	69.9874	1	9.471
F_0419750_L1_PA	SNP_FB_0419750		8	LG1_HB_899	50.6305	1	10.663
F_0419753_L1_PA	SNP_FB_0419753		5	LG1_HB_899	50.6305	1	10.663
F_0419754_L1_PA	SNP_FB_0419754		3	LG1_HB_899	50.6305	1	10.663
GD_00420_L1_PA	GDsnp00420		9	LG1_HB_899	50.6305	1	10.663
R_12194485_L1_PA	RosBREEDSNP_SNP_CT_12194485_Lg1_00420_MAF40_1648508_exon1		8	LG1_HB_899	50.6305	1	10.663
F_0419771_L1_PA	SNP_FB_0419771		11	LG1_HB_899	50.6305	1	10.663
R_12196570_L1_PA	RosBREEDSNP_SNP_AG_12196570_Lg1_00420_MAF40_354796_exon1		10	LG1_HB_899	50.6305	1	10.663
GD_02334_L1_PA	GDsnp02334		14	LG1_HB_900	54.319	1	11.172
R_12356741_L1_PA	RosBREEDSNP_SNP_TC_12356741_Lg1_02334_MAF20_1681645_exon3		1	LG1_HB_900	54.319	1	11.172
F_0420062_L1_PA	SNP_FB_0420062		3	LG1_HB_900	54.319	1	11.172
F_0420063_L1_PA	SNP_FB_0420063		6	LG1_HB_900	54.319	1	11.172
F_0420066_L1_PA	SNP_FB_0420066		5	LG1_HB_900	54.319	1	11.172
R_12382050_L1_PA	RosBREEDSNP_SNP_TC_12382050_Lg1_02334_MAF40_MDP0000219571_exon3		11	LG1_HB_900.5	70.6179	1	11.497
R_12392481_L1_PA	RosBREEDSNP_SNP_GT_12392481_Lg1_02334_MAF40_1680740_exon1		4	LG1_HB_900.5	70.6179	1	11.497
F_0937882_L17_23_1	SNP_FB_0937882		7	LG1_HB_2029_s23h1	46.5952	1	12.172
F_0937887_L17_23_1	SNP_FB_0937887		14	LG1_HB_2029_s23h1	46.5952	1	12.172
F_0937888_L17_23_1	SNP_FB_0937888		4	LG1_HB_2029_s23h1	46.5952	1	12.172
F_0937902_L17_23_1	SNP_FB_0937902		16	LG1_HB_2029_s23h1	46.5952	1	12.172
F_0937905_L17_23_1	SNP_FB_0937905		12	LG1_HB_2029_s23h1	46.5952	1	12.172
F_0937906_L17_23_1	SNP_FB_0937906		10	LG1_HB_2029_s23h1	46.5952	1	12.172
R_13068176_L1_PA	RosBREEDSNP_SNP_CT_13068176_Lg1_01494_MAF50_MDP0000298776_exon4		11	R_13068176_L1_PA	77.995	1	12.659
R_13093630_L1_PA	RosBREEDSNP_SNP_GA_13093630_Lg1_01494_MAF40_470106_exon1		11	R_13093630_L1_PA	83.6381	1	12.95
F_0420880_L1_PA	SNP_FB_0420880		4	LG1_HB_902	37.768	1	13.196
F_0420881_L1_PA	SNP_FB_0420881		9	LG1_HB_902	37.768	1	13.196
F_0420884_L1_PA	SNP_FB_0420884		9	LG1_HB_902	37.768	1	13.196
F_0420891_L1_PA	SNP_FB_0420891		5	LG1_HB_902	37.768	1	13.196
F_0420895_L1_PA	SNP_FB_0420895		14	LG1_HB_902	37.768	1	13.196
F_0420896_L1_PA	SNP_FB_0420896		13	LG1_HB_902	37.768	1	13.196
F_0420898_L1_PA	SNP_FB_0420898		15	LG1_HB_902	37.768	1	13.196
F_0420902_L1_PA	SNP_FB_0420902		7	LG1_HB_902	37.768	1	13.196
R_13037789_L1_PA	RosBREEDSNP_SNP_GA_13037789_Lg1_01494_MAF30_840712_exon1		12	LG1_HB_902	37.768	1	13.196
F_0420924_L1_PA	SNP_FB_0420924		13	LG1_HB_902	37.768	1	13.196
F_0420128_L1_PA	SNP_FB_0420128		10	LG1_HB_901	45.145	1	14.677
F_0420129_L1_PA	SNP_FB_0420129		17	LG1_HB_901	45.145	1	14.677
F_0420130_L1_PA	SNP_FB_0420130		10	LG1_HB_901	45.145	1	14.677
F_0420150_L1_PA	SNP_FB_0420150		17	LG1_HB_901	45.145	1	14.677
F_0420170_L1_PA	SNP_FB_0420170		15	LG1_HB_901	45.145	1	14.677
F_0535505_L3_PA	SNP_FB_0535505		1	LG1_HB_1149	74.1488	1	15.001
F_0535512_L3_PA	SNP_FB_0535512		7	LG1_HB_1149	74.1488	1	15.001
F_0421614_L1_PA	SNP_FB_0421614		10	LG1_HB_905	27.6482	1	15.849
F_0421620_L1_PA	SNP_FB_0421620		10	LG1_HB_905	27.6482	1	15.849
F_0421625_L1_PA	SNP_FB_0421625		6	LG1_HB_905	27.6482	1	15.849
F_0421626_L1_PA	SNP_FB_0421626		2	LG1_HB_905	27.6482	1	15.849
F_0421635_L1_PA	SNP_FB_0421635		17	LG1_HB_905	27.6482	1	15.849
F_0421638_L1_PA	SNP_FB_0421638		10	LG1_HB_905	27.6482	1	15.849
F_0421652_L1_PA	SNP_FB_0421652		1	LG1_HB_905	27.6482	1	15.849
R_14001081_L1_PA	RosBREEDSNP_SNP_CT_14001081_Lg1_01889_MAF20_MDP0000824791_exon1		14	LG1_HB_905.5	56.6204	1	16.068
GD_01889_L1_PA	GDsnp01889		7	LG1_HB_905.5	56.6204	1	16.068
$GD_01919z_LG1_PA	GDsnp01919	SNP multilocus	4	$GD_01919z_LG1	83.8903	1	16.346
R_14154922_L1_49_1	RosBREEDSNP_SNP_AG_14154922_Lg1_01058_MAF30_1682312_exon1		2	R_14154922_L1_49_1	87.6419	1	16.75
F_0422075_L1_PA	SNP_FB_0422075		13	LG1_HB_906	41.8348	1	17.083
F_0422076_L1_PA	SNP_FB_0422076		9	LG1_HB_906	41.8348	1	17.083
F_0422078_L1_PA	SNP_FB_0422078		10	LG1_HB_906	41.8348	1	17.083
F_0422079_L1_PA	SNP_FB_0422079		7	LG1_HB_906	41.8348	1	17.083
F_0422080_L1_PA	SNP_FB_0422080		8	LG1_HB_906	41.8348	1	17.083
F_0422081_L1_PA	SNP_FB_0422081		7	LG1_HB_906	41.8348	1	17.083
F_0941503_L1_49_1	SNP_FB_0941503		16	LG1_HB_2043_s49h1	46.942	1	17.597
F_0941510_L1_49_1	SNP_FB_0941510		14	LG1_HB_2043_s49h1	46.942	1	17.597
F_0941512_L1_49_1	SNP_FB_0941512		1	LG1_HB_2043_s49h1	46.942	1	17.597
F_0941531_L1_49_1	SNP_FB_0941531		3	LG1_HB_2043_s49h1	46.942	1	17.597
R_14519247_L1_PA	RosBREEDSNP_SNP_GA_14519247_Lg1_RosCOS2921_MAF50_476406_exon1		17	cR_14519247_L1_PA	58.0076	1	18.252		removed from LG1_HB_3023
F_0423028_L1_PA	SNP_FB_0423028		1	LG1_HB_907	51.5763	1	18.294
F_0423029_L1_PA	SNP_FB_0423029		14	LG1_HB_907	51.5763	1	18.294
F_0423030_L1_PA	SNP_FB_0423030		11	LG1_HB_907	51.5763	1	18.294
F_0423031_L1_PA	SNP_FB_0423031		4	LG1_HB_907	51.5763	1	18.294
R_14545022_L1_PA	RosBREEDSNP_SNP_GA_14545022_Lg1_RosCOS2921_MAF10_504165_exon1		7	LG1_HB_2043.1	56.4943	1	18.321
R_14529153_L1_PA	RosBREEDSNP_SNP_AG_14529153_Lg1_RosCOS2921_MAF30_59140_exon1		15	LG1_HB_2043.1	56.4943	1	18.321
R_14657993_L1_PA	RosBREEDSNP_SNP_GT_14657993_Lg1_RosCOS1779_MAF30_MDP0000119296_exon1		9	LG1_HB_908	60.8449	1	18.732
F_0423239_L1_PA	SNP_FB_0423239		9	LG1_HB_908	60.8449	1	18.732
R_14662213_L1_PA	RosBREEDSNP_SNP_CT_14662213_Lg1_RosCOS1779_MAF30_MDP0000321450_exon1		17	LG1_HB_908	60.8449	1	18.732
R_14699213_L1_PA	RosBREEDSNP_SNP_TG_14699213_Lg1_RosCOS1779_MAF50_MDP0000321447_exon9		16	LG1_HB_3023	59.8045	1	19.469
R_14708397_L1_PA	RosBREEDSNP_SNP_CT_14708397_Lg1_RosCOS1779_MAF40_343966_exon1		8	LG1_HB_3023	59.8045	1	19.469
F_1080637_L1_74_2	SNP_FB_1080637		8	LG1_HB_2442_s74h2	49.7163	1	19.658
F_1080640_L1_74_2	SNP_FB_1080640		16	LG1_HB_2442_s74h2	49.7163	1	19.658
F_1080641_L1_74_2	SNP_FB_1080641		15	LG1_HB_2442_s74h2	49.7163	1	19.658
GD_01500_L1_49_1	GDsnp01500		16	LG1_HB_2043.5_s49h1	64.1551	1	19.735
R_14798027_L1_49_1	RosBREEDSNP_SNP_TC_14798027_Lg1_01500_MAF50_67147_exon1		11	LG1_HB_2043.5_s49h1	64.1551	1	19.735
F_0423612_L1_PA	SNP_FB_0423612		17	LG1_HB_909	47.8562	1	19.855
F_0423614_L1_PA	SNP_FB_0423614		15	LG1_HB_909	47.8562	1	19.855
F_0423615_L1_PA	SNP_FB_0423615		16	LG1_HB_909	47.8562	1	19.855
F_0423617_L1_PA	SNP_FB_0423617		11	LG1_HB_909	47.8562	1	19.855
F_0423624_L1_PA	SNP_FB_0423624		1	LG1_HB_909	47.8562	1	19.855
F_0423631_L1_PA	SNP_FB_0423631		16	LG1_HB_909	47.8562	1	19.855
R_14836061_L1_PA	RosBREEDSNP_SNP_GA_14836061_Lg1_01500_MAF40_1621531_exon3		12	LG1_HB_909	47.8562	1	19.855
F_0423637_L1_PA	SNP_FB_0423637		15	LG1_HB_909	47.8562	1	19.855
F_0974443_L3_55_1	SNP_FB_0974443		14	LG1_HB_2128_s55h1	44.7667	1	20.933
F_0974448_L3_55_1	SNP_FB_0974448		10	LG1_HB_2128_s55h1	44.7667	1	20.933
F_0974449_L3_55_1	SNP_FB_0974449		15	LG1_HB_2128_s55h1	44.7667	1	20.933
F_0974451_L3_55_1	SNP_FB_0974451		15	LG1_HB_2128_s55h1	44.7667	1	20.933
F_0974460_L3_55_1	SNP_FB_0974460		10	LG1_HB_2128_s55h1	44.7667	1	20.933
F_0424557_L1_PA	SNP_FB_0424557		15	LG1_HB_912	52.9319	1	21.006
F_0424562_L1_PA	SNP_FB_0424562		11	LG1_HB_912	52.9319	1	21.006
F_0424563_L1_PA	SNP_FB_0424563		8	LG1_HB_912	52.9319	1	21.006
F_0425610_L1_PA	SNP_FB_0425610		14	LG1_HB_914	40.29	1	22.197
F_0425611_L1_PA	SNP_FB_0425611		19	LG1_HB_914	40.29	1	22.197
F_0425614_L1_PA	SNP_FB_0425614		12	LG1_HB_914	40.29	1	22.197
F_0425621_L1_PA	SNP_FB_0425621		4	LG1_HB_914	40.29	1	22.197
R_16467823_L1_PA	RosBREEDSNP_SNP_AC_16467823_Lg1_00107_MAF20_MDP0000182344_exon2		6	LG1_HB_914	40.29	1	22.197
R_16623809_L1_PA	RosBREEDSNP_SNP_CT_16623809_Lg1_02538_MAF50_MDP0000163421_exon1		1	LG1_HB_915	77.3014	1	22.378
F_0425787_L1_PA	SNP_FB_0425787		1	LG1_HB_915	77.3014	1	22.378
R_16626073_L1_PA	RosBREEDSNP_SNP_CT_16626073_Lg1_02538_MAF50_MDP0000518676_exon1		1	LG1_HB_915	77.3014	1	22.378
F_0425793_L1_PA	SNP_FB_0425793		5	LG1_HB_915	77.3014	1	22.378
R_16501559_L1_50_1	RosBREEDSNP_SNP_GA_16501559_Lg1_00107_MAF30_1618955_exon2		6	R_16501559_L1_50_1	79.6658	1	22.445
F_1010747_L6_43_1	SNP_FB_1010747		12	LG1_HB_2228_s43h1	56.715	1	22.707
F_1010756_L6_43_1	SNP_FB_1010756		1	LG1_HB_2228_s43h1	56.715	1	22.707
F_1010758_L6_43_1	SNP_FB_1010758		9	LG1_HB_2228_s43h1	56.715	1	22.707
GD_02538_L1_PA	GDsnp02538		17	LG1_HB_3022	61.1917	1	22.899
R_16653424_L1_PA	RosBREEDSNP_SNP_CT_16653424_Lg1_02538_MAF40_MDP0000214470_exon2		1	LG1_HB_3022	61.1917	1	22.899
F_0497566_L2_PA	SNP_FB_0497566		9	LG1_HB_1073	66.9609	1	22.991
F_0497578_L2_PA	SNP_FB_0497578		6	LG1_HB_1073	66.9609	1	22.991
R_17233926_L1_PA	RosBREEDSNP_SNP_AG_17233926_Lg1_RosCOS3372_MAF30_1683554_exon2		12	LG1_HB_916	58.4174	1	24.104
F_0426232_L1_PA	SNP_FB_0426232		4	LG1_HB_916	58.4174	1	24.104
F_0426233_L1_PA	SNP_FB_0426233		9	LG1_HB_916	58.4174	1	24.104
R_17236158_L1_PA	RosBREEDSNP_SNP_AG_17236158_Lg1_RosCOS3372_MAF30_45786_exon1		13	LG1_HB_916	58.4174	1	24.104
R_17238705_L1_PA	RosBREEDSNP_SNP_GA_17238705_Lg1_RosCOS3372_MAF10_180981_exon1		2	LG1_HB_916	58.4174	1	24.104
F_0426240_L1_PA	SNP_FB_0426240		11	LG1_HB_916	58.4174	1	24.104
R_17242135_L1_PA	RosBREEDSNP_SNP_CT_17242135_Lg1_RosCOS3372_MAF20_616940_exon1		7	LG1_HB_916	58.4174	1	24.104
R_17245435_L1_PA	RosBREEDSNP_SNP_CT_17245435_Lg1_RosCOS3372_MAF10_1674115_exon1		7	LG1_HB_916	58.4174	1	24.104
F_0426471_L1_PA	SNP_FB_0426471		4	LG1_HB_917	79.4136	1	24.255
F_0426498_L1_PA	SNP_FB_0426498		2	LG1_HB_917	79.4136	1	24.255
F_0942687_L1_51_1	SNP_FB_0942687		5	LG1_HB_2046_s51h1	60.5927	1	24.409
$F_0942690z_LG1	SNP_FB_0942690	SNP multilocus	5	LG1_HB_2046_s51h1	60.5927	1	24.409
F_0942698_L1_51_1	SNP_FB_0942698		5	LG1_HB_2046_s51h1	60.5927	1	24.409
F_0942699_L1_51_1	SNP_FB_0942699		1	LG1_HB_2046_s51h1	60.5927	1	24.409
F_0942704_L1_51_1	SNP_FB_0942704		6	LG1_HB_2046_s51h1	60.5927	1	24.409
R_17274400_L1_PA	RosBREEDSNP_SNP_TC_17274400_Lg1_RosCOS3372_MAF40_MDP0000637622_exon1		5	R_17274400_L1_PA	77.9004	1	24.562
F_1113057_L1_89_3	SNP_FB_1113057		9	F_1113057_L1_89_3	67.8436	1	24.878
F_0942974_L1_51_1	SNP_FB_0942974		7	LG1_HB_2048_s51h1	47.9508	1	25.551
F_0942979_L1_51_1	SNP_FB_0942979		7	LG1_HB_2048_s51h1	47.9508	1	25.551
F_0942990_L1_51_1	SNP_FB_0942990		14	LG1_HB_2048_s51h1	47.9508	1	25.551
F_0942992_L1_51_1	SNP_FB_0942992		15	LG1_HB_2048_s51h1	47.9508	1	25.551
F_0427282_L1_PA	SNP_FB_0427282		1	LG1_HB_919	37.2951	1	26.058
F_0427287_L1_PA	SNP_FB_0427287		3	LG1_HB_919	37.2951	1	26.058
R_17869158_L1_PA	RosBREEDSNP_SNP_GT_17869158_Lg1_00440_MAF30_MDP0000190950_exon2		12	LG1_HB_919	37.2951	1	26.058
F_0427291_L1_PA	SNP_FB_0427291		9	LG1_HB_919	37.2951	1	26.058
R_17871172_L1_PA	RosBREEDSNP_SNP_TC_17871172_Lg1_00440_MAF30_1636772_exon2		10	LG1_HB_919	37.2951	1	26.058
F_0427296_L1_PA	SNP_FB_0427296		8	LG1_HB_919	37.2951	1	26.058
F_0427302_L1_PA	SNP_FB_0427302		10	LG1_HB_919	37.2951	1	26.058
F_0427306_L1_PA	SNP_FB_0427306		5	LG1_HB_919	37.2951	1	26.058
R_17878675_L1_PA	RosBREEDSNP_SNP_GA_17878675_Lg1_00440_MAF10_1638976_exon6		4	LG1_HB_919.5	48.3607	1	26.102
R_17880738_L1_PA	RosBREEDSNP_SNP_TG_17880738_Lg1_00440_MAF20_944294_exon1		7	LG1_HB_919.5	48.3607	1	26.102
R_17882923_L1_PA	RosBREEDSNP_SNP_AC_17882923_Lg1_00440_MAF40_1646533_exon1		12	LG1_HB_919.5	48.3607	1	26.102
R_17912183_L1_PA	RosBREEDSNP_SNP_TC_17912183_Lg1_00440_MAF40_1634418_exon1		11	LG1_HB_919.5	48.3607	1	26.102
F_0427457_L1_PA	SNP_FB_0427457		5	LG1_HB_920	34.8676	1	26.562
F_0427459_L1_PA	SNP_FB_0427459		10	LG1_HB_920	34.8676	1	26.562
F_0427463_L1_PA	SNP_FB_0427463		11	LG1_HB_920	34.8676	1	26.562
R_17921038_L1_PA	RosBREEDSNP_SNP_CT_17921038_Lg1_00440_MAF50_527792_exon4		12	LG1_HB_920	34.8676	1	26.562
F_0427467_L1_PA	SNP_FB_0427467		1	LG1_HB_920	34.8676	1	26.562
F_0427470_L1_PA	SNP_FB_0427470		9	LG1_HB_920	34.8676	1	26.562
F_0427472_L1_PA	SNP_FB_0427472		9	LG1_HB_920	34.8676	1	26.562
F_0427473_L1_PA	SNP_FB_0427473		13	LG1_HB_920	34.8676	1	26.562
R_18064090_L1_PA	RosBREEDSNP_SNP_GT_18064090_Lg1_01783_MAF50_708296_exon1		12	LG1_HB_921	72.8878	1	27.167
R_18067488_L1_PA	RosBREEDSNP_SNP_AG_18067488_Lg1_01783_MAF40_MDP0000211915_exon1		12	LG1_HB_921	72.8878	1	27.167
GD_01783_L1_PA	GDsnp01783		7	LG1_HB_921.5	69.9559	1	27.375
R_18093819_L1_PA	RosBREEDSNP_SNP_GA_18093819_Lg1_01783_MAF10_1653849_exon8		5	LG1_HB_921.5	69.9559	1	27.375
R_18695269_L1_51_1	RosBREEDSNP_SNP_AC_18695269_Lg1_00183_MAF20_MDP0000404072_exon1		6	R_18695269_L1_51_1	85.8764	1	27.805
F_0429180_L1_PA	SNP_FB_0429180		1	LG1_HB_924	49.2119	1	28.149
F_0429181_L1_PA	SNP_FB_0429181		4	LG1_HB_924	49.2119	1	28.149
F_0429182_L1_PA	SNP_FB_0429182		8	LG1_HB_924	49.2119	1	28.149
F_0429189_L1_PA	SNP_FB_0429189		8	LG1_HB_924	49.2119	1	28.149
F_0429192_L1_PA	SNP_FB_0429192		4	LG1_HB_924	49.2119	1	28.149
F_0428214_L1_PA	SNP_FB_0428214		6	LG1_HB_922	57.7554	1	28.198
F_0428218_L1_PA	SNP_FB_0428218		3	LG1_HB_922	57.7554	1	28.198
F_0428219_L1_PA	SNP_FB_0428219		4	LG1_HB_922	57.7554	1	28.198
F_0428220_L1_PA	SNP_FB_0428220		7	LG1_HB_922	57.7554	1	28.198
F_0428229_L1_PA	SNP_FB_0428229		3	LG1_HB_922	57.7554	1	28.198
F_0428244_L1_PA	SNP_FB_0428244		6	LG1_HB_922	57.7554	1	28.198
F_0428250_L1_PA	SNP_FB_0428250		6	LG1_HB_922	57.7554	1	28.198
F_0428254_L1_PA	SNP_FB_0428254		4	LG1_HB_922	57.7554	1	28.198
GD_00183_L1_PA	GDsnp00183		6	LG1_HB_3025	79.3506	1	28.268
R_18719697_L1_PA	RosBREEDSNP_SNP_GT_18719697_Lg1_00183_MAF20_MDP0000284030_exon1		6	LG1_HB_3025	79.3506	1	28.268
R_18791535_L1_PA	RosBREEDSNP_SNP_GA_18791535_Lg1_02731_MAF40_MDP0000186097_exon1		12	LG1_HB_922.5	45.1135	1	28.367
R_18794918_L1_PA	RosBREEDSNP_SNP_CT_18794918_Lg1_02731_MAF30_1632516_exon5		10	LG1_HB_922.5	45.1135	1	28.367
R_18714053_L1_PA	RosBREEDSNP_SNP_CT_18714053_Lg1_00183_MAF10_MDP0000284030_exon7		4	R_18714053_L1_PA	89.2497	1	28.585
R_18831803_L1_PA	RosBREEDSNP_SNP_GA_18831803_Lg1_02731_MAF30_MDP0000147688_exon19		4	LG1_HB_923	28.2787	1	28.918
F_0428716_L1_PA	SNP_FB_0428716		4	LG1_HB_923	28.2787	1	28.918
F_0428718_L1_PA	SNP_FB_0428718		7	LG1_HB_923	28.2787	1	28.918
F_0428720_L1_PA	SNP_FB_0428720		11	LG1_HB_923	28.2787	1	28.918
F_0428721_L1_PA	SNP_FB_0428721		7	LG1_HB_923	28.2787	1	28.918
F_0428723_L1_PA	SNP_FB_0428723		8	LG1_HB_923	28.2787	1	28.918
F_0428724_L1_PA	SNP_FB_0428724		6	LG1_HB_923	28.2787	1	28.918
F_0428726_L1_PA	SNP_FB_0428726		14	LG1_HB_923	28.2787	1	28.918
F_0428728_L1_PA	SNP_FB_0428728		9	LG1_HB_923	28.2787	1	28.918
GD_02731_L1_PA	GDsnp02731		9	LG1_HB_923	28.2787	1	28.918
F_0428750_L1_PA	SNP_FB_0428750		9	LG1_HB_923	28.2787	1	28.918
GD_02302_L1_PA	GDsnp02302		9	GD_02302_L1_PA	74.0227	1	29.941
F_0429975_L1_PA	SNP_FB_0429975		8	LG1_HB_926	49.3695	1	30.202
F_0429978_L1_PA	SNP_FB_0429978		7	LG1_HB_926	49.3695	1	30.202
R_20951649_L1_PA	RosBREEDSNP_SNP_TC_20951649_Lg1_02302_MAF50_MDP0000470227_exon1		9	LG1_HB_926	49.3695	1	30.202
F_0429981_L1_PA	SNP_FB_0429981		9	LG1_HB_926	49.3695	1	30.202
F_0429982_L1_PA	SNP_FB_0429982		9	LG1_HB_926	49.3695	1	30.202
F_0429988_L1_PA	SNP_FB_0429988		9	LG1_HB_926	49.3695	1	30.202
F_0429994_L1_PA	SNP_FB_0429994		7	LG1_HB_926	49.3695	1	30.202
F_0430001_L1_PA	SNP_FB_0430001		9	LG1_HB_926	49.3695	1	30.202
F_0429273_L1_PA	SNP_FB_0429273		2	LG1_HB_925	58.2282	1	30.517
F_0429278_L1_PA	SNP_FB_0429278		8	LG1_HB_925	58.2282	1	30.517
F_0429280_L1_PA	SNP_FB_0429280		3	LG1_HB_925	58.2282	1	30.517
F_0429288_L1_PA	SNP_FB_0429288		6	LG1_HB_925	58.2282	1	30.517
F_0429289_L1_PA	SNP_FB_0429289		7	LG1_HB_925	58.2282	1	30.517
F_0429291_L1_PA	SNP_FB_0429291		6	LG1_HB_925	58.2282	1	30.517
F_0429300_L1_PA	SNP_FB_0429300		2	LG1_HB_925	58.2282	1	30.517
F_0429307_L1_PA	SNP_FB_0429307		6	LG1_HB_925	58.2282	1	30.517
F_0431157_L1_PA	SNP_FB_0431157		4	LG1_HB_929	47.2257	1	31.697
GD_00250_L1_PA	GDsnp00250		15	LG1_HB_929	47.2257	1	31.697
F_0431170_L1_PA	SNP_FB_0431170		10	LG1_HB_929	47.2257	1	31.697
F_0431171_L1_PA	SNP_FB_0431171		7	LG1_HB_929	47.2257	1	31.697
F_0431172_L1_PA	SNP_FB_0431172		7	LG1_HB_929	47.2257	1	31.697
F_0431177_L1_PA	SNP_FB_0431177		3	LG1_HB_929	47.2257	1	31.697
F_0943665_L1_56_1	SNP_FB_0943665		4	LG1_HB_2050_s56h1	49.1488	1	32.779
F_0943667_L1_56_1	SNP_FB_0943667		1	LG1_HB_2050_s56h1	49.1488	1	32.779
F_0943679_L1_56_1	SNP_FB_0943679		12	LG1_HB_2050_s56h1	49.1488	1	32.779
F_0943710_L1_56_1	SNP_FB_0943710		4	LG1_HB_2050_s56h1	49.1488	1	32.779
F_0943711_L1_56_1	SNP_FB_0943711		7	LG1_HB_2050_s56h1	49.1488	1	32.779
F_0943472_L1_56_1	SNP_FB_0943472		2	LG1_HB_2049_s56h1	60.971	1	34.458
F_0943473_L1_56_1	SNP_FB_0943473		3	LG1_HB_2049_s56h1	60.971	1	34.458
F_0943474_L1_56_1	SNP_FB_0943474		4	LG1_HB_2049_s56h1	60.971	1	34.458
F_0943477_L1_56_1	SNP_FB_0943477		7	LG1_HB_2049_s56h1	60.971	1	34.458
F_0943493_L1_56_1	SNP_FB_0943493		7	LG1_HB_2049_s56h1	60.971	1	34.458
F_0430236_L1_PA	SNP_FB_0430236		3	LG1_HB_927	45.5549	1	35.072
F_0430238_L1_PA	SNP_FB_0430238		4	LG1_HB_927	45.5549	1	35.072
F_0430239_L1_PA	SNP_FB_0430239		2	LG1_HB_927	45.5549	1	35.072
F_0430240_L1_PA	SNP_FB_0430240		5	LG1_HB_927	45.5549	1	35.072
F_0430246_L1_PA	SNP_FB_0430246		5	LG1_HB_927	45.5549	1	35.072
F_0430249_L1_PA	SNP_FB_0430249		5	LG1_HB_927	45.5549	1	35.072
R_21327009_L1_PA	RosBREEDSNP_SNP_CA_21327009_Lg1_02518_MAF40_1678261_exon1		10	LG1_HB_927	45.5549	1	35.072
F_0430251_L1_PA	SNP_FB_0430251		3	LG1_HB_927	45.5549	1	35.072
F_0430253_L1_PA	SNP_FB_0430253		4	LG1_HB_927	45.5549	1	35.072
F_0430261_L1_PA	SNP_FB_0430261		9	LG1_HB_927	45.5549	1	35.072
F_0432789_L1_PA	SNP_FB_0432789		12	LG1_HB_933	26.6078	1	35.625
F_0432792_L1_PA	SNP_FB_0432792		12	LG1_HB_933	26.6078	1	35.625
F_0432796_L1_PA	SNP_FB_0432796		9	LG1_HB_933	26.6078	1	35.625
R_23134240_L1_PA	RosBREEDSNP_SNP_CT_23134240_Lg1_109586__109586_exon1		14	LG1_HB_933	26.6078	1	35.625
F_0432801_L1_PA	SNP_FB_0432801		1	LG1_HB_933	26.6078	1	35.625
F_0432803_L1_PA	SNP_FB_0432803		13	LG1_HB_933	26.6078	1	35.625
F_0432805_L1_PA	SNP_FB_0432805		6	LG1_HB_933	26.6078	1	35.625
R_21289759_L1_56_1	RosBREEDSNP_SNP_TC_21289759_Lg1_02518_MAF20_1636950_exon6		5	LG1_HB_3001_s56h1	79.256	1	36.291
R_21291785_L1_56_1	RosBREEDSNP_SNP_AG_21291785_Lg1_02518_MAF30_1687981_exon1		6	LG1_HB_3001_s56h1	79.256	1	36.291
F_0433265_L1_PA	SNP_FB_0433265		1	LG1_HB_934	37.9256	1	37.7
F_0433266_L1_PA	SNP_FB_0433266		6	LG1_HB_934	37.9256	1	37.7
F_0433269_L1_PA	SNP_FB_0433269		11	LG1_HB_934	37.9256	1	37.7
F_0433272_L1_PA	SNP_FB_0433272		13	LG1_HB_934	37.9256	1	37.7
F_0433278_L1_PA	SNP_FB_0433278		8	LG1_HB_934	37.9256	1	37.7
F_0433285_L1_PA	SNP_FB_0433285		10	LG1_HB_934	37.9256	1	37.7
F_0433287_L1_PA	SNP_FB_0433287		9	LG1_HB_934	37.9256	1	37.7
R_35787897_L1_PA	RosBREEDSNP_SNP_GA_35787897_Lg1_241489_MAF30_241489_exon1		9	R_35787897_L1_PA	74.8108	1	38.781
F_0250474_L14_PA	SNP_FB_0250474		10	LG1_HB_546	60.4666	1	39.93
F_0250486_L14_PA	SNP_FB_0250486		10	LG1_HB_546	60.4666	1	39.93
F_0250495_L14_PA	SNP_FB_0250495		1	LG1_HB_546	60.4666	1	39.93
F_0435779_L1_PA	SNP_FB_0435779		6	F_0435779_L1_PA	80.9584	1	40.129
F_0945097_L1_58_1	SNP_FB_0945097		9	LG1_HB_2053_s58h1	66.0467	1	40.426
F_0945099_L1_58_1	SNP_FB_0945099		7	LG1_HB_2053_s58h1	66.0467	1	40.426
F_0945105_L1_58_1	SNP_FB_0945105		8	LG1_HB_2053_s58h1	66.0467	1	40.426
F_0945108_L1_58_1	SNP_FB_0945108		2	LG1_HB_2053_s58h1	66.0467	1	40.426
F_0945110_L1_58_1	SNP_FB_0945110		2	LG1_HB_2053_s58h1	66.0467	1	40.426
R_26256055_L1_PA	RosBREEDSNP_SNP_TC_26256055_Lg1_00674_MAF30_968230_exon1		2	LG1_HB_939.5	43.5372	1	40.5
GD_00674_L1_PA	GDsnp00674		14	LG1_HB_939.5	43.5372	1	40.5
R_26262680_L1_PA	RosBREEDSNP_SNP_TG_26262680_Lg1_00674_MAF40_1669479_exon3		12	LG1_HB_939.5	43.5372	1	40.5
F_0436465_L1_PA	SNP_FB_0436465		4	LG1_HB_940	16.8033	1	42.111
F_0436472_L1_PA	SNP_FB_0436472		1	LG1_HB_940	16.8033	1	42.111
F_0436482_L1_PA	SNP_FB_0436482		8	LG1_HB_940	16.8033	1	42.111
F_0436483_L1_PA	SNP_FB_0436483		7	LG1_HB_940	16.8033	1	42.111
F_0436484_L1_PA	SNP_FB_0436484		9	LG1_HB_940	16.8033	1	42.111
F_0436487_L1_PA	SNP_FB_0436487		5	LG1_HB_940	16.8033	1	42.111
F_0436491_L1_PA	SNP_FB_0436491		10	LG1_HB_940	16.8033	1	42.111
F_0436492_L1_PA	SNP_FB_0436492		7	LG1_HB_940	16.8033	1	42.111
F_0436495_L1_PA	SNP_FB_0436495		12	LG1_HB_940	16.8033	1	42.111
GD_00107_L1_PA	GDsnp00107		12	GD_00107_L1_PA	63.5876	1	42.336
F_0436910_L1_PA	SNP_FB_0436910		11	LG1_HB_941	15.7629	1	43.283
F_0436912_L1_PA	SNP_FB_0436912		8	LG1_HB_941	15.7629	1	43.283
F_0436914_L1_PA	SNP_FB_0436914		15	LG1_HB_941	15.7629	1	43.283
F_0436917_L1_PA	SNP_FB_0436917		13	LG1_HB_941	15.7629	1	43.283
F_0436919_L1_PA	SNP_FB_0436919		11	LG1_HB_941	15.7629	1	43.283
F_0436921_L1_PA	SNP_FB_0436921		11	LG1_HB_941	15.7629	1	43.283
R_26729463_L1_PA	RosBREEDSNP_SNP_AG_26729463_Lg1_01228_MAF30_459491_exon1		7	LG1_HB_941	15.7629	1	43.283
F_0436926_L1_PA	SNP_FB_0436926		6	LG1_HB_941	15.7629	1	43.283
F_0436927_L1_PA	SNP_FB_0436927		6	LG1_HB_941	15.7629	1	43.283
F_0436932_L1_PA	SNP_FB_0436932		13	LG1_HB_941	15.7629	1	43.283
F_0436937_L1_PA	SNP_FB_0436937		2	LG1_HB_941	15.7629	1	43.283
R_26734911_L1_PA	RosBREEDSNP_SNP_GT_26734911_Lg1_01228_MAF50_MDP0000236938_exon8		15	LG1_HB_941	15.7629	1	43.283
F_0436943_L1_PA	SNP_FB_0436943		9	LG1_HB_941	15.7629	1	43.283
F_1072551_L15_86_2	SNP_FB_1072551		1	LG1_HB_2406_s86h2	87.6419	1	43.371
F_1072558_L15_86_2	SNP_FB_1072558		5	LG1_HB_2406_s86h2	87.6419	1	43.371
R_26741011_L1_PA	RosBREEDSNP_SNP_GA_26741011_Lg1_01228_MAF30_53996_exon1		2	R_26741011_L1_PA	88.2093	1	43.553
R_27060614_L1_PA	RosBREEDSNP_SNP_AG_27060614_Lg1_01693_MAF40_1665698_exon2		10	R_27060614_L1_PA	70.3657	1	43.958
F_0437642_L1_PA	SNP_FB_0437642		8	LG1_HB_942	18.4111	1	44.063
F_0437644_L1_PA	SNP_FB_0437644		10	LG1_HB_942	18.4111	1	44.063
F_0437661_L1_PA	SNP_FB_0437661		10	LG1_HB_942	18.4111	1	44.063
F_0437662_L1_PA	SNP_FB_0437662		14	LG1_HB_942	18.4111	1	44.063
F_0437666_L1_PA	SNP_FB_0437666		8	LG1_HB_942	18.4111	1	44.063
F_0437669_L1_PA	SNP_FB_0437669		13	LG1_HB_942	18.4111	1	44.063
F_0437680_L1_PA	SNP_FB_0437680		1	LG1_HB_942	18.4111	1	44.063
F_0437683_L1_PA	SNP_FB_0437683		1	LG1_HB_942	18.4111	1	44.063
F_0437687_L1_PA	SNP_FB_0437687		3	LG1_HB_942	18.4111	1	44.063
F_0437692_L1_PA	SNP_FB_0437692		1	LG1_HB_942	18.4111	1	44.063
R_27072261_L1_PA	RosBREEDSNP_SNP_GA_27072261_Lg1_01693_MAF20_MDP0000165729_exon1		1	LG1_HB_942	18.4111	1	44.063
R_27095198_L1_PA	RosBREEDSNP_SNP_AG_27095198_Lg1_01693_MAF30_332314_exon1		8	LG1_HB_942.5	31.3682	1	44.392
GD_01693_L1_PA	GDsnp01693		15	LG1_HB_942.5	31.3682	1	44.392
F_0438087_L1_PA	SNP_FB_0438087		3	F_0438087_L1_PA	87.0113	1	44.594
F_0945847_L1_58_1	SNP_FB_0945847		11	LG1_HB_2055_s58h1	38.43	1	44.733
F_0945848_L1_58_1	SNP_FB_0945848		6	LG1_HB_2055_s58h1	38.43	1	44.733
F_0945852_L1_58_1	SNP_FB_0945852		1	LG1_HB_2055_s58h1	38.43	1	44.733
F_0945853_L1_58_1	SNP_FB_0945853		6	LG1_HB_2055_s58h1	38.43	1	44.733
F_0945897_L1_60_1	SNP_FB_0945897		10	LG1_HB_2056_s60h1	55.4224	1	45.643
F_0945902_L1_60_1	SNP_FB_0945902		3	LG1_HB_2056_s60h1	55.4224	1	45.643
F_0945907_L1_60_1	SNP_FB_0945907		6	LG1_HB_2056_s60h1	55.4224	1	45.643
F_0945909_L1_60_1	SNP_FB_0945909		6	LG1_HB_2056_s60h1	55.4224	1	45.643
F_0438218_L1_PA	SNP_FB_0438218		6	LG1_HB_945	37.5473	1	45.791
F_0438220_L1_PA	SNP_FB_0438220		10	LG1_HB_945	37.5473	1	45.791
F_0438222_L1_PA	SNP_FB_0438222		12	LG1_HB_945	37.5473	1	45.791
F_0438227_L1_PA	SNP_FB_0438227		14	LG1_HB_945	37.5473	1	45.791
F_0438233_L1_PA	SNP_FB_0438233		10	LG1_HB_945	37.5473	1	45.791
Rvi6_42M10SP6_R193	Rvi6_42M10SP6_R193		5	LG1_HB_4015	69.8298	1	46.498
Rvi6_Vf5_R107	Rvi6_Vf5_R107		6	LG1_HB_4015	69.8298	1	46.498
Rvi6_Vf5_R282	Rvi6_Vf5_R282		2	LG1_HB_4015	69.8298	1	46.498
Rvi6_Vf5_R416	Rvi6_Vf5_R416		3	LG1_HB_4015	69.8298	1	46.498
Rvi6_Vf6_M799	Rvi6_Vf6_M799		4	LG1_HB_4015	69.8298	1	46.498
F_0439059_L1_PA	SNP_FB_0439059		12	LG1_HB_948	40.4161	1	46.728
F_0439060_L1_PA	SNP_FB_0439060		4	LG1_HB_948	40.4161	1	46.728
F_0439065_L1_PA	SNP_FB_0439065		10	LG1_HB_948	40.4161	1	46.728
F_0439066_L1_PA	SNP_FB_0439066		12	LG1_HB_948	40.4161	1	46.728
F_0439071_L1_PA	SNP_FB_0439071		10	LG1_HB_948	40.4161	1	46.728
F_0439075_L1_PA	SNP_FB_0439075		4	LG1_HB_948	40.4161	1	46.728
F_0439076_L1_PA	SNP_FB_0439076		7	LG1_HB_948	40.4161	1	46.728
F_0439086_L1_PA	SNP_FB_0439086		6	LG1_HB_948	40.4161	1	46.728
F_0439088_L1_PA	SNP_FB_0439088		8	LG1_HB_948	40.4161	1	46.728
R_29158464_L1_PA	RosBREEDSNP_SNP_CA_29158464_Lg1_10005_MAF40_519911_exon1		1	LG1_HB_948	40.4161	1	46.728
F_0439095_L1_PA	SNP_FB_0439095		7	LG1_HB_948	40.4161	1	46.728
F_0439106_L1_PA	SNP_FB_0439106		5	LG1_HB_948	40.4161	1	46.728
R_29163276_L1_PA	RosBREEDSNP_SNP_CT_29163276_Lg1_10005_MAF20_MDP0000660336_exon1		3	LG1_HB_948	40.4161	1	46.728
R_29167924_L1_PA	RosBREEDSNP_SNP_TC_29167924_Lg1_10005_MAF30_MDP0000175063_exon5		5	LG1_HB_948	40.4161	1	46.728
R_29128835_L1_PA	RosBREEDSNP_SNP_GA_29128835_Lg1_10005_MAF10_326880_exon1		9	LG1_HB_3038	58.9533	1	46.884
R_29120475_L1_PA	RosBREEDSNP_SNP_TC_29120475_Lg1_10005_MAF20_486377_exon2		10	LG1_HB_3038	58.9533	1	46.884
F_0440719_L1_PA	SNP_FB_0440719		11	LG1_HB_951	51.5763	1	48.08
F_0440721_L1_PA	SNP_FB_0440721		14	LG1_HB_951	51.5763	1	48.08
F_0440723_L1_PA	SNP_FB_0440723		5	LG1_HB_951	51.5763	1	48.08
F_0440728_L1_PA	SNP_FB_0440728		1	LG1_HB_951	51.5763	1	48.08
F_0440740_L1_PA	SNP_FB_0440740		1	LG1_HB_951	51.5763	1	48.08
R_30217061_L1_82_2	RosBREEDSNP_SNP_GA_30217061_Lg1_CXE4_MAF40_MDP0000318149_exon1		8	R_30217061_L1_82_2	80.5485	1	48.161
R_30246914_L1_PA	RosBREEDSNP_SNP_AC_30246914_Lg1_CXE4_MAF50_MDP0000473154_exon2		12	R_30246914_L1_PA	61.633	1	48.287
GD_00782_L1_PA	GDsnp00782		13	GD_00782_L1_PA	59.5523	1	48.512
R_30410856_L1_PA	RosBREEDSNP_SNP_CA_30410856_Lg1_00782_MAF30_25733_exon1		2	LG1_HB_952	36.5069	1	48.538
F_0441006_L1_PA	SNP_FB_0441006		14	LG1_HB_952	36.5069	1	48.538
F_0441008_L1_PA	SNP_FB_0441008		3	LG1_HB_952	36.5069	1	48.538
F_0441010_L1_PA	SNP_FB_0441010		10	LG1_HB_952	36.5069	1	48.538
F_0441015_L1_PA	SNP_FB_0441015		13	LG1_HB_952	36.5069	1	48.538
F_0441017_L1_PA	SNP_FB_0441017		1	LG1_HB_952	36.5069	1	48.538
F_0441028_L1_PA	SNP_FB_0441028		7	LG1_HB_952	36.5069	1	48.538
F_0441032_L1_PA	SNP_FB_0441032		1	LG1_HB_952	36.5069	1	48.538
R_30494924_L1_PA	RosBREEDSNP_SNP_AG_30494924_Lg1_250444__250444_exon2		2	LG1_HB_3045	74.9685	1	49.825
R_30649026_L1_PA	RosBREEDSNP_SNP_GA_30649026_Lg1_320448__320448_exon1		9	LG1_HB_3045	74.9685	1	49.825
F_0441424_L1_PA	SNP_FB_0441424		7	LG1_HB_953	42.7491	1	50.226
F_0441428_L1_PA	SNP_FB_0441428		10	LG1_HB_953	42.7491	1	50.226
F_0441431_L1_PA	SNP_FB_0441431		2	LG1_HB_953	42.7491	1	50.226
F_0441434_L1_PA	SNP_FB_0441434		10	LG1_HB_953	42.7491	1	50.226
MdSOC1-like_L1_PA	MdSOC1-like		6	LG1_HB_955	52.5851	1	50.713
F_0442048_L1_PA	SNP_FB_0442048		6	LG1_HB_955	52.5851	1	50.713
F_0442066_L1_PA	SNP_FB_0442066		3	LG1_HB_955	52.5851	1	50.713
R_31359482_L1_PA	RosBREEDSNP_SNP_GA_31359482_Lg1_327822_MAF50_327822_exon5		9	LG1_HB_955	52.5851	1	50.713
R_31359569_L1_PA	RosBREEDSNP_SNP_AG_31359569_Lg1_327822__327822_exon5		2	LG1_HB_955	52.5851	1	50.713
F_0442079_L1_PA	SNP_FB_0442079		5	LG1_HB_955	52.5851	1	50.713
F_0442328_L1_PA	SNP_FB_0442328		3	LG1_HB_956	56.715	1	50.961
$F_0442329z_LG1_PA	SNP_FB_0442329	SNP multilocus	8	LG1_HB_956	56.715	1	50.961
R_31531477_L1_PA	RosBREEDSNP_SNP_GA_31531477_Lg1_327214_MAF40_327214_exon1		5	LG1_HB_956	56.715	1	50.961
F_0442342_L1_PA	SNP_FB_0442342		5	LG1_HB_956	56.715	1	50.961
R_31626705_L1_PA	RosBREEDSNP_SNP_AG_31626705_Lg1_00583_MAF40_MDP0000288458_exon4		9	LG1_HB_956.5	56.6835	1	51.279
R_31642444_L1_PA	RosBREEDSNP_SNP_CT_31642444_Lg1_00583_MAF50_178942_exon1		6	LG1_HB_956.5	56.6835	1	51.279
R_31681861_L1_PA	RosBREEDSNP_SNP_CT_31681861_Lg1_00583_MAF30_1623756_exon3		5	LG1_HB_956.5	56.6835	1	51.279
$F_0442473z_LG1_PA	SNP_FB_0442473	SNP multilocus	3	LG1_HB_957	45.681	1	51.343
R_31657598_L1_PA	RosBREEDSNP_SNP_CT_31657598_Lg1_00583_MAF40_422699_exon1		9	LG1_HB_957	45.681	1	51.343
F_0442475_L1_PA	SNP_FB_0442475		6	LG1_HB_957	45.681	1	51.343
R_31659789_L1_PA	RosBREEDSNP_SNP_CA_31659789_Lg1_00583_MAF20_422814_exon1		5	LG1_HB_957	45.681	1	51.343
F_0442481_L1_PA	SNP_FB_0442481		7	LG1_HB_957	45.681	1	51.343
F_0442482_L1_PA	SNP_FB_0442482		5	LG1_HB_957	45.681	1	51.343
F_0442483_L1_PA	SNP_FB_0442483		3	LG1_HB_957	45.681	1	51.343
R_31666614_L1_PA	RosBREEDSNP_SNP_TC_31666614_Lg1_00583_MAF20_MDP0000628862_exon1		2	LG1_HB_957	45.681	1	51.343
MdBFTb_L1_PA	MdBFTb		4	MdBFTb_L1_PA	84.2055	1	52.029
R_31945251_L1_PA	RosBREEDSNP_SNP_GA_31945251_Lg1_RosCOS2794_MAF40_1665084_exon1		14	R_31945251_L1_PA	64.0921	1	52.905
R_31941783_L1_PA	RosBREEDSNP_SNP_CT_31941783_Lg1_RosCOS2794_MAF10_1683106_exon1		1	LG1_HB_958	65.9521	1	52.977
F_0442963_L1_PA	SNP_FB_0442963		8	LG1_HB_958	65.9521	1	52.977
F_0442966_L1_PA	SNP_FB_0442966		1	LG1_HB_958	65.9521	1	52.977
F_0442968_L1_PA	SNP_FB_0442968		9	LG1_HB_958	65.9521	1	52.977
F_0442970_L1_PA	SNP_FB_0442970		9	LG1_HB_958	65.9521	1	52.977
F_0442972_L1_PA	SNP_FB_0442972		3	LG1_HB_958	65.9521	1	52.977
R_33663934_L1_PA	RosBREEDSNP_SNP_CT_33663934_Lg1_01371_MAF50_328159_exon1		10	LG1_HB_963	53.058	1	53.133
F_0444432_L1_PA	SNP_FB_0444432		4	LG1_HB_963	53.058	1	53.133
F_0444437_L1_PA	SNP_FB_0444437		10	LG1_HB_963	53.058	1	53.133
GD_01371_L1_PA	GDsnp01371		10	GD_01371_L1_PA	80.4855	1	53.273
F_0444691_L1_PA	SNP_FB_0444691		14	LG1_HB_964	41.6456	1	53.92
F_0444693_L1_PA	SNP_FB_0444693		1	LG1_HB_964	41.6456	1	53.92
F_0444698_L1_PA	SNP_FB_0444698		5	LG1_HB_964	41.6456	1	53.92
F_0444701_L1_PA	SNP_FB_0444701		1	LG1_HB_964	41.6456	1	53.92
F_0444702_L1_PA	SNP_FB_0444702		9	LG1_HB_964	41.6456	1	53.92
F_0444707_L1_PA	SNP_FB_0444707		1	LG1_HB_964	41.6456	1	53.92
F_0444714_L1_PA	SNP_FB_0444714		5	LG1_HB_964	41.6456	1	53.92
F_1082254_L1_84_2	SNP_FB_1082254		7	F_1082254_L1_84_2	83.8903	1	54.494
F_0946984_L1_65_1	SNP_FB_0946984		11	LG1_HB_2057_s65h1	30.3594	1	55.375
F_0946989_L1_65_1	SNP_FB_0946989		9	LG1_HB_2057_s65h1	30.3594	1	55.375
F_0946995_L1_65_1	SNP_FB_0946995		1	LG1_HB_2057_s65h1	30.3594	1	55.375
F_0946997_L1_65_1	SNP_FB_0946997		7	LG1_HB_2057_s65h1	30.3594	1	55.375
F_0947004_L1_65_1	SNP_FB_0947004		15	LG1_HB_2057_s65h1	30.3594	1	55.375
F_0947015_L1_65_1	SNP_FB_0947015		11	LG1_HB_2057_s65h1	30.3594	1	55.375
F_0445358_L1_PA	SNP_FB_0445358		12	LG1_HB_965	58.8588	1	55.911
F_0445359_L1_PA	SNP_FB_0445359		11	LG1_HB_965	58.8588	1	55.911
F_0445360_L1_PA	SNP_FB_0445360		8	LG1_HB_965	58.8588	1	55.911
F_0445366_L1_PA	SNP_FB_0445366		8	LG1_HB_965	58.8588	1	55.911
R_34453757_L1_65_1	RosBREEDSNP_SNP_AG_34453757_Lg1_02371_MAF20_MDP0000286439_exon1		6	R_34453757_L1_65_1	81.4313	1	56.214
R_34470881_L1_PA	RosBREEDSNP_SNP_CT_34470881_Lg1_02371_MAF20_566613_exon1		5	LG1_HB_966	50.0946	1	56.367
F_0445931_L1_PA	SNP_FB_0445931		6	LG1_HB_966	50.0946	1	56.367
F_0445933_L1_PA	SNP_FB_0445933		3	LG1_HB_966	50.0946	1	56.367
F_0445935_L1_PA	SNP_FB_0445935		9	LG1_HB_966	50.0946	1	56.367
F_0445936_L1_PA	SNP_FB_0445936		8	LG1_HB_966	50.0946	1	56.367
F_0445938_L1_PA	SNP_FB_0445938		6	LG1_HB_966	50.0946	1	56.367
F_0445939_L1_PA	SNP_FB_0445939		7	LG1_HB_966	50.0946	1	56.367
GD_02371_L1_PA	GDsnp02371		9	LG1_HB_966	50.0946	1	56.367
R_34436063_L1_PA	RosBREEDSNP_SNP_CT_34436063_Lg1_02371_MAF30_MDP0000238482_exon1		1	LG1_HB_3052	80.6747	1	56.407
R_34439805_L1_PA	RosBREEDSNP_SNP_TC_34439805_Lg1_02371_MAF40_MDP0000282186_exon3		6	LG1_HB_3052	80.6747	1	56.407
R_34487221_L1_PA	RosBREEDSNP_SNP_TG_34487221_Lg1_02371_MAF10_MDP0000194123_exon7		5	LG1_HB_966.1	54.5397	1	56.567
R_34510440_L1_PA	RosBREEDSNP_SNP_AC_34510440_Lg1_02371_MAF50_1642607_exon7		10	LG1_HB_966.1	54.5397	1	56.567
R_34421998_L1_PA	RosBREEDSNP_SNP_TC_34421998_Lg1_19307__19307_exon2		9	R_34421998_L1_PA	82.5032	1	56.823
R_35422934_L1_PA	RosBREEDSNP_SNP_AG_35422934_Lg1_02092_MAF20_7047_exon1		6	R_35422934_L1_PA	84.4262	1	57.524
F_0446508_L1_PA	SNP_FB_0446508		3	LG1_HB_967	84.111	1	58.223
F_0446516_L1_PA	SNP_FB_0446516		7	LG1_HB_967	84.111	1	58.223
$F_0446521z_LG1_PA	SNP_FB_0446521	SNP multilocus	3	LG1_HB_967	84.111	1	58.223
GD_00495_L1_PA	GDsnp00495		9	GD_00495_L1_PA	76.198	1	59.516
F_0446904_L1_PA	SNP_FB_0446904		10	LG1_HB_968	42.6545	1	59.911
F_0446917_L1_PA	SNP_FB_0446917		9	LG1_HB_968	42.6545	1	59.911
F_0446918_L1_PA	SNP_FB_0446918		7	LG1_HB_968	42.6545	1	59.911
R_35192538_L1_PA	RosBREEDSNP_SNP_AG_35192538_Lg1_00495_MAF30_MDP0000302199_exon5		6	LG1_HB_968	42.6545	1	59.911
F_0446920_L1_PA	SNP_FB_0446920		9	LG1_HB_968	42.6545	1	59.911
F_0446921_L1_PA	SNP_FB_0446921		6	LG1_HB_968	42.6545	1	59.911
R_35195077_L1_PA	RosBREEDSNP_SNP_TC_35195077_Lg1_00495_MAF20_MDP0000302199_exon8		5	LG1_HB_968	42.6545	1	59.911
R_35199556_L1_PA	RosBREEDSNP_SNP_CT_35199556_Lg1_00495_MAF20_1626251_exon1		5	LG1_HB_968	42.6545	1	59.911
R_35202609_L1_PA	RosBREEDSNP_SNP_CT_35202609_Lg1_00495_MAF50_361322_exon1		12	LG1_HB_968	42.6545	1	59.911
F_0447033_L1_PA	SNP_FB_0447033		8	LG1_HB_969	25.8827	1	59.992
F_0447040_L1_PA	SNP_FB_0447040		5	LG1_HB_969	25.8827	1	59.992
F_0447050_L1_PA	SNP_FB_0447050		8	LG1_HB_969	25.8827	1	59.992		data rm from DLO.12
F_0447052_L1_PA	SNP_FB_0447052		4	LG1_HB_969	25.8827	1	59.992
F_0447053_L1_PA	SNP_FB_0447053		9	LG1_HB_969	25.8827	1	59.992
F_0447061_L1_PA	SNP_FB_0447061		9	LG1_HB_969	25.8827	1	59.992
F_0447065_L1_PA	SNP_FB_0447065		5	LG1_HB_969	25.8827	1	59.992
R_35251020_L1_PA	RosBREEDSNP_SNP_CT_35251020_Lg1_00495_MAF50_1650375_exon3		9	LG1_HB_969	25.8827	1	59.992
GD_00583_L1_PA	GDsnp00583		8	GD_00583_L1_PA	82.377	1	60.514
F_0947613_L1_65_1	SNP_FB_0947613		12	LG1_HB_2058_s65h1	29.5082	1	61.087
F_0947619_L1_65_1	SNP_FB_0947619		8	LG1_HB_2058_s65h1	29.5082	1	61.087
F_0947623_L1_65_1	SNP_FB_0947623		1	LG1_HB_2058_s65h1	29.5082	1	61.087
F_0947635_L1_65_1	SNP_FB_0947635		8	LG1_HB_2058_s65h1	29.5082	1	61.087
F_0947636_L1_65_1	SNP_FB_0947636		11	LG1_HB_2058_s65h1	29.5082	1	61.087
F_0947641_L1_65_1	SNP_FB_0947641		2	LG1_HB_2058_s65h1	29.5082	1	61.087
F_0947651_L1_65_1	SNP_FB_0947651		8	LG1_HB_2058_s65h1	29.5082	1	61.087
F_0947652_L1_65_1	SNP_FB_0947652		3	LG1_HB_2058_s65h1	29.5082	1	61.087
F_0447351_L1_PA	SNP_FB_0447351		13	LG1_HB_970	47.0996	1	61.205
GD_02092_L1_PA	GDsnp02092		11	LG1_HB_970	47.0996	1	61.205
F_1082420_L1_84_2	SNP_FB_1082420		8	LG1_HB_2448_s84h2	19.6406	1	61.231
F_1082423_L1_84_2	SNP_FB_1082423		7	LG1_HB_2448_s84h2	19.6406	1	61.231
F_1082427_L1_84_2	SNP_FB_1082427		2	LG1_HB_2448_s84h2	19.6406	1	61.231
F_1082431_L1_84_2	SNP_FB_1082431		11	LG1_HB_2448_s84h2	19.6406	1	61.231
F_1082432_L1_84_2	SNP_FB_1082432		16	LG1_HB_2448_s84h2	19.6406	1	61.231
F_1082438_L1_84_2	SNP_FB_1082438		5	LG1_HB_2448_s84h2	19.6406	1	61.231
F_1082439_L1_84_2	SNP_FB_1082439		11	LG1_HB_2448_s84h2	19.6406	1	61.231
F_1082444_L1_84_2	SNP_FB_1082444		6	LG1_HB_2448_s84h2	19.6406	1	61.231
F_1082449_L1_84_2	SNP_FB_1082449		12	LG1_HB_2448_s84h2	19.6406	1	61.231
F_1082453_L1_84_2	SNP_FB_1082453		7	LG1_HB_2448_s84h2	19.6406	1	61.231
R_35468899_L1_65_1	RosBREEDSNP_SNP_TC_35468899_Lg1_02092_MAF50_138030_exon2		13	R_35468899_L1_65_1	69.1362	1	61.384
F_0447579_L1_PA	SNP_FB_0447579		1	LG1_HB_971	45.2711	1	61.92
F_0447581_L1_PA	SNP_FB_0447581		7	LG1_HB_971	45.2711	1	61.92
R_35616825_L1_PA	RosBREEDSNP_SNP_TC_35616825_Lg1_MDP0000950316_MAF30_MDP0000950316_exon2		1	LG1_HB_971	45.2711	1	61.92
R_35617576_L1_PA	RosBREEDSNP_SNP_GA_35617576_Lg1_MDP0000950316_MAF20_MDP0000950316_exon3		6	LG1_HB_971	45.2711	1	61.92
F_0447588_L1_PA	SNP_FB_0447588		5	LG1_HB_971	45.2711	1	61.92
F_0447591_L1_PA	SNP_FB_0447591		4	LG1_HB_971	45.2711	1	61.92
R_35621874_L1_PA	RosBREEDSNP_SNP_GA_35621874_Lg1_MDP0000950316_MAF20_MDP0000950316_exon17		1	LG1_HB_971	45.2711	1	61.92
F_0947830_L1_65_1	SNP_FB_0947830		10	LG1_HB_2059_s65h1	23.3291	1	62.469
F_0947833_L1_65_1	SNP_FB_0947833		1	LG1_HB_2059_s65h1	23.3291	1	62.469
F_0947835_L1_65_1	SNP_FB_0947835		7	LG1_HB_2059_s65h1	23.3291	1	62.469
F_0947841_L1_65_1	SNP_FB_0947841		12	LG1_HB_2059_s65h1	23.3291	1	62.469
F_0947842_L1_65_1	SNP_FB_0947842		9	LG1_HB_2059_s65h1	23.3291	1	62.469
F_0947843_L1_65_1	SNP_FB_0947843		3	LG1_HB_2059_s65h1	23.3291	1	62.469
F_0947848_L1_65_1	SNP_FB_0947848		7	LG1_HB_2059_s65h1	23.3291	1	62.469
F_0947856_L1_65_1	SNP_FB_0947856		10	LG1_HB_2059_s65h1	23.3291	1	62.469
R_35939850_L1_65_1	RosBREEDSNP_SNP_CA_35939850_Lg1_12966_MAF20_12966_exon1		8	LG1_HB_2060_s65h1	47.2888	1	63.009
F_0948090_L1_65_1	SNP_FB_0948090		8	LG1_HB_2060_s65h1	47.2888	1	63.009
F_0948091_L1_65_1	SNP_FB_0948091		1	LG1_HB_2060_s65h1	47.2888	1	63.009
F_0948100_L1_65_1	SNP_FB_0948100		8	LG1_HB_2060_s65h1	47.2888	1	63.009
F_0448111_L1_PA	SNP_FB_0448111		14	LG1_HB_972	52.5221	1	63.08
F_0448114_L1_PA	SNP_FB_0448114		10	LG1_HB_972	52.5221	1	63.08
MDP0000394192	MDP0000394192		1	MDP0000394192	95.5864	1	-	%mv above the threshold
F_1115557_L4_45_3	SNP_FB_1115557		2	F_1115557_L4_45_3	93.1589	1	-	%mv above the threshold
F_1079936_L1_67_2	SNP_FB_1079936		2	F_1079936_L1_67_2	94.2938	1	-	%mv above the threshold
R_12148172_L1_47_1	RosBREEDSNP_SNP_CT_12148172_Lg1_00420_MAF50_MDP0000130704_exon1		4	R_12148172_L1_47_1	90.1324	1	-	%mv above the threshold
F_0409798_L1_PA	SNP_FB_0409798		3	F_0409798_L1_PA	92.087	1	-	%mv above the threshold
$F_0910606z_LG1	SNP_FB_0910606	SNP multilocus	3	LG1_HB_1954_s61h1	92.7806	1	-	%mv above the threshold
$F_0910608z_LG1	SNP_FB_0910608	SNP multilocus	3	LG1_HB_1954_s61h1	92.7806	1	-	%mv above the threshold
F_0969517_L3_39_1	SNP_FB_0969517		1	F_0969517_L3_39_1	99.3064	1	-	%mv above the threshold
F_0942380_L1_50_1	SNP_FB_0942380		4	F_0942380_L1_50_1	93.884	1	-	%mv above the threshold
F_0937406_L17_22_1	SNP_FB_0937406		2	F_0937406_L17_22_1	97.1311	1	-	%mv above the threshold
$F_0932461z_LG1	SNP_FB_0932461	SNP multilocus	1	$F_0932461z_LG1	93.6633	1	-	%mv above the threshold
R_8789324_L1_PA	RosBREEDSNP_SNP_AC_8789324_Lg1_02428_MAF30_21164_exon1		1	R_8789324_L1_PA	94.5145	1	-	%mv above the threshold
R_14148062_L1_PA	RosBREEDSNP_SNP_TG_14148062_Lg1_01058_MAF10_1670627_exon2		2	R_14148062_L1_PA	92.2446	1	-	%mv above the threshold
$F_0124504z_LG1_PA	SNP_FB_0124504	SNP multilocus	2	LG1_HB_275	95.8701	1	-	%mv above the threshold
$F_0124505z_LG1_PA	SNP_FB_0124505	SNP multilocus	2	LG1_HB_275	95.8701	1	-	%mv above the threshold
$F_0074728z_LG1_PA	SNP_FB_0074728	SNP multilocus	1	$F_0074728z_LG1	98.5813	1	-	%mv above the threshold
F_0579412_L4_PA	SNP_FB_0579412		1	F_0579412_L4_PA	94.5145	1	-	%mv above the threshold
$F_0361401z_LG1_PA	SNP_FB_0361401	SNP multilocus	1	$F_0361401z_LG1	98.6444	1	-	%mv above the threshold
GD_02518_L1_PA	GDsnp02518		5	GD_02518_L1_PA	93.348	1	-	%mv above the threshold
F_0588838_L4_PA	SNP_FB_0588838		3	F_0588838_L4_PA	95.8386	1	-	%mv above the threshold
R_31736133_L1_PA	RosBREEDSNP_SNP_CT_31736133_Lg1_325795_MAF50_325795_exon2		8	LG1_HB_3047	80.3594	1	-	Problematic HB causing high rate of DR
R_31736288_L1_PA	RosBREEDSNP_SNP_GT_31736288_Lg1_325795_MAF20_325795_exon2		1	LG1_HB_3047	80.3594	1	-	Problematic HB causing high rate of DR
R_34242663_L1_PA	RosBREEDSNP_SNP_TC_34242663_Lg1_01678_MAF30_MDP0000552191_exon1		1	R_34242663_L1_PA	98.6444	1	-	%mv above the threshold
R_35418876_L1_PA	RosBREEDSNP_SNP_TC_35418876_Lg1_02092_MAF20_MDP0000657537_exon2		1	R_35418876_L1_PA	94.5145	1	-	%mv above the threshold
$F_0318984z_LG1_PA	SNP_FB_0318984	SNP multilocus	1	$F_0318984z_LG1	94.546	1	-	%mv above the threshold
GD_01951_L1_PA	GDsnp01951		1	cGD_01951_L1_PA	93.6318	1	-	%mv above the threshold	removed from LG1_HB_965.5
F_0000870_L10_PA	SNP_FB_0000870		10	LG10_HB_5	51.9861	10	0
F_0000875_L10_PA	SNP_FB_0000875		3	LG10_HB_5	51.9861	10	0
F_0000880_L10_PA	SNP_FB_0000880		2	LG10_HB_5	51.9861	10	0
F_0000882_L10_PA	SNP_FB_0000882		2	LG10_HB_5	51.9861	10	0
F_0216486_L14_PA	SNP_FB_0216486		4	LG10_HB_475	48.0454	10	0.078
F_0216492_L14_PA	SNP_FB_0216492		13	LG10_HB_475	48.0454	10	0.078
F_0216512_L14_PA	SNP_FB_0216512		6	LG10_HB_475	48.0454	10	0.078
F_0216372_L14_PA	SNP_FB_0216372		9	LG10_HB_474	26.1349	10	0.089
F_0216376_L14_PA	SNP_FB_0216376		9	LG10_HB_474	26.1349	10	0.089
F_0216377_L14_PA	SNP_FB_0216377		10	LG10_HB_474	26.1349	10	0.089
F_0216378_L14_PA	SNP_FB_0216378		15	LG10_HB_474	26.1349	10	0.089
F_0216379_L14_PA	SNP_FB_0216379		1	LG10_HB_474	26.1349	10	0.089
F_0216380_L14_PA	SNP_FB_0216380		9	LG10_HB_474	26.1349	10	0.089
F_0824881_L10_27_1	SNP_FB_0824881		16	LG10_HB_1749	51.9231	10	0.149
F_0824887_L10_27_1	SNP_FB_0824887		14	LG10_HB_1749	51.9231	10	0.149
F_0000517_L10_PA	SNP_FB_0000517		3	LG10_HB_3	20.3972	10	0.213
F_0000521_L10_PA	SNP_FB_0000521		9	LG10_HB_3	20.3972	10	0.213
F_0000524_L10_PA	SNP_FB_0000524		8	LG10_HB_3	20.3972	10	0.213
F_0000529_L10_PA	SNP_FB_0000529		11	LG10_HB_3	20.3972	10	0.213
F_0000533_L10_PA	SNP_FB_0000533		10	LG10_HB_3	20.3972	10	0.213
F_0000582_L10_PA	SNP_FB_0000582		4	LG10_HB_4	52.1753	10	0.238
GD_01789_L10_PA	GDsnp01789		18	LG10_HB_4	52.1753	10	0.238
Vd_DCA1_Gluca	Vd_DCA1_Gluca		13	LG10_HB_4016	52.8373	10	0.691
Vd_DCA2_637744	Vd_DCA2_637744		2	LG10_HB_4016	52.8373	10	0.691
F_0000044_L10_PA	SNP_FB_0000044		8	LG10_HB_2	70.744	10	0.827
F_0000045_L10_PA	SNP_FB_0000045		10	LG10_HB_2	70.744	10	0.827
F_0000010_L10_PA	SNP_FB_0000010		9	LG10_HB_1	58.7957	10	0.851
F_0000011_L10_PA	SNP_FB_0000011		9	LG10_HB_1	58.7957	10	0.851
F_0000013_L10_PA	SNP_FB_0000013		6	LG10_HB_1	58.7957	10	0.851
F_0000978_L10_PA	SNP_FB_0000978		16	LG10_HB_6	21.2169	10	1.041
F_0000981_L10_PA	SNP_FB_0000981		12	LG10_HB_6	21.2169	10	1.041
F_0000984_L10_PA	SNP_FB_0000984		17	LG10_HB_6	21.2169	10	1.041
F_0000986_L10_PA	SNP_FB_0000986		9	LG10_HB_6	21.2169	10	1.041
GD_00106_L10_PA	GDsnp00106		13	LG10_HB_6	21.2169	10	1.041
F_0000988_L10_PA	SNP_FB_0000988		14	LG10_HB_6	21.2169	10	1.041
R_869972_L10_PA	RosBREEDSNP_SNP_GA_869972_Lg10_00106_MAF20_62978_exon1		6	LG10_HB_6	21.2169	10	1.041
F_0000989_L10_PA	SNP_FB_0000989		12	LG10_HB_6	21.2169	10	1.041
F_0000993_L10_PA	SNP_FB_0000993		11	LG10_HB_6	21.2169	10	1.041
F_0000996_L10_PA	SNP_FB_0000996		6	LG10_HB_6	21.2169	10	1.041
F_0000997_L10_PA	SNP_FB_0000997		13	LG10_HB_6	21.2169	10	1.041
F_1052347_L10_52_2	SNP_FB_1052347		7	F_1052347_L10_52_2	86.1602	10	1.438
F_0825056_L10_28_1	SNP_FB_0825056		9	LG10_HB_1750	42.4023	10	1.672
F_0825061_L10_28_1	SNP_FB_0825061		2	LG10_HB_1750	42.4023	10	1.672
F_0825064_L10_28_1	SNP_FB_0825064		12	LG10_HB_1750	42.4023	10	1.672
F_0825068_L10_28_1	SNP_FB_0825068		2	LG10_HB_1750	42.4023	10	1.672
F_0001462_L10_PA	SNP_FB_0001462		17	LG10_HB_7	38.0202	10	1.76
F_0001464_L10_PA	SNP_FB_0001464		4	LG10_HB_7	38.0202	10	1.76
F_0001465_L10_PA	SNP_FB_0001465		10	LG10_HB_7	38.0202	10	1.76
F_0001467_L10_PA	SNP_FB_0001467		12	LG10_HB_7	38.0202	10	1.76
F_0001468_L10_PA	SNP_FB_0001468		2	LG10_HB_7	38.0202	10	1.76
F_0001475_L10_PA	SNP_FB_0001475		11	LG10_HB_7	38.0202	10	1.76
F_0001476_L10_PA	SNP_FB_0001476		3	LG10_HB_7	38.0202	10	1.76
F_0001477_L10_PA	SNP_FB_0001477		3	LG10_HB_7	38.0202	10	1.76
F_0825189_L10_28_1	SNP_FB_0825189		1	LG10_HB_1751	52.7112	10	1.979
F_0825194_L10_28_1	SNP_FB_0825194		6	LG10_HB_1751	52.7112	10	1.979
F_0825197_L10_28_1	SNP_FB_0825197		14	LG10_HB_1751	52.7112	10	1.979
F_0825199_L10_28_1	SNP_FB_0825199		11	LG10_HB_1751	52.7112	10	1.979
F_0825201_L10_28_1	SNP_FB_0825201		8	LG10_HB_1751	52.7112	10	1.979
F_0825202_L10_28_1	SNP_FB_0825202		1	LG10_HB_1751	52.7112	10	1.979
R_1282648_L10_PA	RosBREEDSNP_SNP_TC_1282648_Lg10_RosCOS2296_MAF30_MDP0000226508_exon1		14	R_1282648_L10_PA	64.7856	10	2.239
F_0002632_L10_PA	SNP_FB_0002632		9	LG10_HB_10	30.2018	10	4.899
F_0002636_L10_PA	SNP_FB_0002636		12	LG10_HB_10	30.2018	10	4.899
F_0002637_L10_PA	SNP_FB_0002637		14	LG10_HB_10	30.2018	10	4.899
F_0002639_L10_PA	SNP_FB_0002639		12	LG10_HB_10	30.2018	10	4.899
F_0002644_L10_PA	SNP_FB_0002644		16	LG10_HB_10	30.2018	10	4.899
F_0002646_L10_PA	SNP_FB_0002646		1	LG10_HB_10	30.2018	10	4.899
F_0002649_L10_PA	SNP_FB_0002649		4	LG10_HB_10	30.2018	10	4.899
F_0002653_L10_PA	SNP_FB_0002653		1	LG10_HB_10	30.2018	10	4.899
R_2498716_L10_PA	RosBREEDSNP_SNP_TC_2498716_Lg10_01909_MAF20_320920_exon1		6	cR_2498716_L10_PA	86.7591	10	5.009		removed from LG10_HB_10.5
R_2479664_L10_PA	RosBREEDSNP_SNP_GT_2479664_Lg10_01909_MAF40_257666_exon1		17	LG10_HB_10.5	42.5599	10	5.055
R_2484105_L10_PA	RosBREEDSNP_SNP_TC_2484105_Lg10_01909_MAF50_1620158_exon4		10	LG10_HB_10.5	42.5599	10	5.055
R_2492599_L10_PA	RosBREEDSNP_SNP_AC_2492599_Lg10_01909_MAF20_822485_exon1		1	LG10_HB_10.5	42.5599	10	5.055
F_0825437_L10_30_1	SNP_FB_0825437		13	LG10_HB_1753	41.9294	10	5.581
F_0825439_L10_30_1	SNP_FB_0825439		14	LG10_HB_1753	41.9294	10	5.581
F_0825447_L10_30_1	SNP_FB_0825447		16	LG10_HB_1753	41.9294	10	5.581
R_2553386_L10_PA	RosBREEDSNP_SNP_GA_2553386_Lg10_00839_MAF40_MDP0000424666_exon2		12	cR_2553386_L10_PA	73.5813	10	5.609		removed from LG10_HB_10.5
GD_00839_L10_PA	GDsnp00839		10	GD_00839_L10_PA	78.2472	10	5.658
R_2563548_L10_PA	RosBREEDSNP_SNP_GA_2563548_Lg10_00839_MAF30_MDP0000163138_exon1		11	R_2563548_L10_PA	71.4376	10	5.704
R_2607542_L10_PA	RosBREEDSNP_SNP_CT_2607542_Lg10_00839_MAF30_493701_exon1		9	R_2607542_L10_PA	80.0126	10	5.845
F_0003079_L10_PA	SNP_FB_0003079		12	LG10_HB_11	31.5574	10	6.068
F_0003096_L10_PA	SNP_FB_0003096		15	LG10_HB_11	31.5574	10	6.068
F_0003104_L10_PA	SNP_FB_0003104		13	LG10_HB_11	31.5574	10	6.068
F_0003106_L10_PA	SNP_FB_0003106		13	LG10_HB_11	31.5574	10	6.068
F_0003107_L10_PA	SNP_FB_0003107		13	LG10_HB_11	31.5574	10	6.068
F_0003110_L10_PA	SNP_FB_0003110		10	LG10_HB_11	31.5574	10	6.068
F_0003114_L10_PA	SNP_FB_0003114		9	LG10_HB_11	31.5574	10	6.068
F_0003118_L10_PA	SNP_FB_0003118		9	LG10_HB_11	31.5574	10	6.068
F_0003482_L10_PA	SNP_FB_0003482		18	LG10_HB_12	10.6242	10	6.487
F_0003485_L10_PA	SNP_FB_0003485		6	LG10_HB_12	10.6242	10	6.487
F_0003489_L10_PA	SNP_FB_0003489		12	LG10_HB_12	10.6242	10	6.487
F_0003490_L10_PA	SNP_FB_0003490		13	LG10_HB_12	10.6242	10	6.487
F_0003491_L10_PA	SNP_FB_0003491		11	LG10_HB_12	10.6242	10	6.487
GD_01909_L10_PA	GDsnp01909		11	LG10_HB_12	10.6242	10	6.487
F_0825590_L10_30_1	SNP_FB_0825590		12	F_0825590_L10_30_1	58.2282	10	6.861
F_0004014_L10_PA	SNP_FB_0004014		12	LG10_HB_13	9.45776	10	7.084
F_0004016_L10_PA	SNP_FB_0004016		15	LG10_HB_13	9.45776	10	7.084
F_0004019_L10_PA	SNP_FB_0004019		12	LG10_HB_13	9.45776	10	7.084
F_0004021_L10_PA	SNP_FB_0004021		15	LG10_HB_13	9.45776	10	7.084
F_0004023_L10_PA	SNP_FB_0004023		7	LG10_HB_13	9.45776	10	7.084
R_3285289_L10_PA	RosBREEDSNP_SNP_GA_3285289_Lg10_01947_MAF30_MDP0000226451_exon3		16	LG10_HB_13	9.45776	10	7.084
F_0004037_L10_PA	SNP_FB_0004037		10	LG10_HB_13	9.45776	10	7.084
F_0004038_L10_PA	SNP_FB_0004038		14	LG10_HB_13	9.45776	10	7.084
F_0004040_L10_PA	SNP_FB_0004040		1	LG10_HB_13	9.45776	10	7.084
F_0004046_L10_PA	SNP_FB_0004046		12	LG10_HB_13	9.45776	10	7.084
F_0004049_L10_PA	SNP_FB_0004049		1	LG10_HB_13	9.45776	10	7.084
R_3303962_L10_PA	RosBREEDSNP_SNP_CT_3303962_Lg10_01947_MAF10_1627786_exon8		3	LG10_HB_13.5	55.2018	10	7.16
R_3332541_L10_PA	RosBREEDSNP_SNP_TC_3332541_Lg10_01947_MAF50_327449_exon1		3	LG10_HB_13.5	55.2018	10	7.16
R_3353551_L10_PA	RosBREEDSNP_SNP_GT_3353551_Lg10_01947_MAF30_MDP0000950062_exon1		15	LG10_HB_13.5	55.2018	10	7.16
F_0004993_L10_PA	SNP_FB_0004993		15	LG10_HB_14	13.0202	10	8.581
R_4032707_L10_PA	RosBREEDSNP_SNP_CT_4032707_Lg10_01810_MAF30_483396_exon2		5	LG10_HB_14	13.0202	10	8.581
F_0005003_L10_PA	SNP_FB_0005003		5	LG10_HB_14	13.0202	10	8.581
F_0005004_L10_PA	SNP_FB_0005004		2	LG10_HB_14	13.0202	10	8.581
F_0005006_L10_PA	SNP_FB_0005006		8	LG10_HB_14	13.0202	10	8.581
R_4034839_L10_PA	RosBREEDSNP_SNP_CT_4034839_Lg10_01810_MAF40_460310_exon1		18	LG10_HB_14	13.0202	10	8.581
F_0005008_L10_PA	SNP_FB_0005008		9	LG10_HB_14	13.0202	10	8.581
R_4013035_L10_PA	RosBREEDSNP_SNP_TC_4013035_Lg10_01810_MAF30_MDP0000256461_exon3		1	LG10_HB_14	13.0202	10	8.581
R_4041727_L10_PA	RosBREEDSNP_SNP_CT_4041727_Lg10_01810_MAF50_1646123_exon1		18	LG10_HB_14	13.0202	10	8.581
GD_01810_L10_PA	GDsnp01810		13	LG10_HB_14	13.0202	10	8.581
R_4045102_L10_PA	RosBREEDSNP_SNP_GA_4045102_Lg10_01810_MAF20_1636495_exon3		10	LG10_HB_14	13.0202	10	8.581
R_4016435_L10_PA	RosBREEDSNP_SNP_CT_4016435_Lg10_01810_MAF20_1636495_exon4		11	cR_4016435_L10_PA	71.9735	10	8.602		removed from LG10_HB_13.5
$F_1106440y_LG10	SNP_FB_1106440	SNP multilocus	4	c$F_1106440y_LG10	89.0921	10	8.709		removed from LG10_HB_2561_s46h2
F_0275982_L15_PA	SNP_FB_0275982		11	LG10_HB_595	39.9117	10	8.745
F_0275984_L15_PA	SNP_FB_0275984		14	LG10_HB_595	39.9117	10	8.745
$F_0074728y_LG10_PA	SNP_FB_0074728	SNP multilocus	3	$F_0074728y_LG10	89.8487	10	9.224
F_0839802_L11_26_1	SNP_FB_0839802		9	LG10_HB_1784_s26h1	44.1047	10	10.174
F_0839805_L11_26_1	SNP_FB_0839805		10	LG10_HB_1784_s26h1	44.1047	10	10.174
F_0839808_L11_26_1	SNP_FB_0839808		16	LG10_HB_1784_s26h1	44.1047	10	10.174
F_0055188_L11_PA	SNP_FB_0055188		3	LG10_HB_120	36.4439	10	10.221
F_0055194_L11_PA	SNP_FB_0055194		1	LG10_HB_120	36.4439	10	10.221
F_0055202_L11_PA	SNP_FB_0055202		3	LG10_HB_120	36.4439	10	10.221
F_0055205_L11_PA	SNP_FB_0055205		3	LG10_HB_120	36.4439	10	10.221
F_0055215_L11_PA	SNP_FB_0055215		10	LG10_HB_120	36.4439	10	10.221
F_0055223_L11_PA	SNP_FB_0055223		11	LG10_HB_120	36.4439	10	10.221
F_0055224_L11_PA	SNP_FB_0055224		13	LG10_HB_120	36.4439	10	10.221
F_0008612_L10_PA	SNP_FB_0008612		4	LG10_HB_20	42.2131	10	10.265
F_0008614_L10_PA	SNP_FB_0008614		9	LG10_HB_20	42.2131	10	10.265
F_0008635_L10_PA	SNP_FB_0008635		15	LG10_HB_20	42.2131	10	10.265
F_0008637_L10_PA	SNP_FB_0008637		15	LG10_HB_20	42.2131	10	10.265
F_0826633_L10_33_1	SNP_FB_0826633		11	LG10_HB_1757	36.2863	10	10.358
F_0826635_L10_33_1	SNP_FB_0826635		2	LG10_HB_1757	36.2863	10	10.358
F_0826637_L10_33_1	SNP_FB_0826637		8	LG10_HB_1757	36.2863	10	10.358
F_0826639_L10_33_1	SNP_FB_0826639		11	LG10_HB_1757	36.2863	10	10.358
F_0826641_L10_33_1	SNP_FB_0826641		16	LG10_HB_1757	36.2863	10	10.358
F_0009203_L10_PA	SNP_FB_0009203		16	LG10_HB_21	23.802	10	11.214
F_0009207_L10_PA	SNP_FB_0009207		7	LG10_HB_21	23.802	10	11.214
F_0009209_L10_PA	SNP_FB_0009209		8	LG10_HB_21	23.802	10	11.214
F_0009212_L10_PA	SNP_FB_0009212		12	LG10_HB_21	23.802	10	11.214
F_0009214_L10_PA	SNP_FB_0009214		12	LG10_HB_21	23.802	10	11.214
F_0009218_L10_PA	SNP_FB_0009218		7	LG10_HB_21	23.802	10	11.214
F_0009219_L10_PA	SNP_FB_0009219		7	LG10_HB_21	23.802	10	11.214
F_0009220_L10_PA	SNP_FB_0009220		10	LG10_HB_21	23.802	10	11.214
F_0009237_L10_PA	SNP_FB_0009237		15	LG10_HB_21	23.802	10	11.214
F_0009256_L10_PA	SNP_FB_0009256		16	LG10_HB_21	23.802	10	11.214
$F_0009228y_LG10_PA	SNP_FB_0009228	SNP multilocus	2	LG10_HB_21	23.802	10	11.214
R_7121587_L10_PA	RosBREEDSNP_SNP_CT_7121587_Lg10_02051_MAF30_MDP0000599316_exon1		12	LG10_HB_21.5	52.5536	10	11.66
R_7135490_L10_PA	RosBREEDSNP_SNP_TG_7135490_Lg10_02051_MAF30_193794_exon1		9	LG10_HB_21.5	52.5536	10	11.66
F_0009743_L10_PA	SNP_FB_0009743		16	LG10_HB_22	17.024	10	11.822
F_0009745_L10_PA	SNP_FB_0009745		11	LG10_HB_22	17.024	10	11.822
F_0009751_L10_PA	SNP_FB_0009751		10	LG10_HB_22	17.024	10	11.822
F_0009753_L10_PA	SNP_FB_0009753		19	LG10_HB_22	17.024	10	11.822
GD_02051_L10_PA	GDsnp02051		19	LG10_HB_22	17.024	10	11.822
F_0009773_L10_PA	SNP_FB_0009773		17	LG10_HB_22	17.024	10	11.822
R_7167616_L10_33_1	RosBREEDSNP_SNP_TG_7167616_Lg10_02051_MAF40_1633843_exon1		19	R_7167616_L10_33_1	51.9546	10	11.9
R_7179858_L10_PA	RosBREEDSNP_SNP_TC_7179858_Lg10_02051_MAF20_1673901_exon1		5	R_7179858_L10_PA	82.1248	10	12.013
F_1052759_L10_57_2	SNP_FB_1052759		8	LG10_HB_2329_s57h2	60.9079	10	12.123
F_1052762_L10_57_2	SNP_FB_1052762		8	LG10_HB_2329_s57h2	60.9079	10	12.123
R_9480406_L10_PA	RosBREEDSNP_SNP_CT_9480406_Lg10_00875_MAF30_268401_exon1		5	R_9480406_L10_PA	87.4212	10	12.445
F_0010446_L10_PA	SNP_FB_0010446		10	LG10_HB_23	39.691	10	12.784
F_0010455_L10_PA	SNP_FB_0010455		2	LG10_HB_23	39.691	10	12.784
F_0010458_L10_PA	SNP_FB_0010458		16	LG10_HB_23	39.691	10	12.784
F_0010475_L10_PA	SNP_FB_0010475		14	LG10_HB_23	39.691	10	12.784
F_0716921_L7_PA	SNP_FB_0716921		4	LG10_HB_1531	41.9294	10	12.849
F_0716924_L7_PA	SNP_FB_0716924		12	LG10_HB_1531	41.9294	10	12.849
F_0716927_L7_PA	SNP_FB_0716927		5	LG10_HB_1531	41.9294	10	12.849
F_0716928_L7_PA	SNP_FB_0716928		2	LG10_HB_1531	41.9294	10	12.849
F_0716936_L7_PA	SNP_FB_0716936		6	LG10_HB_1531	41.9294	10	12.849
F_0716938_L7_PA	SNP_FB_0716938		10	LG10_HB_1531	41.9294	10	12.849
R_9629001_L10_PA	RosBREEDSNP_SNP_TC_9629001_Lg10_MDP0000375685__MDP0000375685_exon1		8	LG10_HB_3074	77.459	10	13.397
R_9629310_L10_PA	RosBREEDSNP_SNP_TC_9629310_Lg10_MDP0000375685__MDP0000375685_exon1		8	LG10_HB_3074	77.459	10	13.397
R_9388261_L10_PA	RosBREEDSNP_SNP_CT_9388261_Lg10_00875_MAF20_MDP0000180840_exon1		5	LG10_HB_3073	53.5309	10	13.742
GD_00875_L10_PA	GDsnp00875		12	LG10_HB_3073	53.5309	10	13.742
R_10692889_L10_PA	RosBREEDSNP_SNP_CT_10692889_Lg10_01867_MAF50_1659621_exon1		8	LG10_HB_3073	53.5309	10	13.742
F_0014721_L10_PA	SNP_FB_0014721		15	LG10_HB_33	13.966	10	14.568
F_0014722_L10_PA	SNP_FB_0014722		11	LG10_HB_33	13.966	10	14.568
F_0014724_L10_PA	SNP_FB_0014724		10	LG10_HB_33	13.966	10	14.568
F_0014725_L10_PA	SNP_FB_0014725		17	LG10_HB_33	13.966	10	14.568
F_0014728_L10_PA	SNP_FB_0014728		11	LG10_HB_33	13.966	10	14.568
F_0014733_L10_PA	SNP_FB_0014733		2	LG10_HB_33	13.966	10	14.568
F_0014738_L10_PA	SNP_FB_0014738		9	LG10_HB_33	13.966	10	14.568
R_10765940_L10_PA	RosBREEDSNP_SNP_AG_10765940_Lg10_01867_MAF50_246782_exon2		16	LG10_HB_33	13.966	10	14.568
F_0014746_L10_PA	SNP_FB_0014746		8	LG10_HB_33	13.966	10	14.568
F_0014747_L10_PA	SNP_FB_0014747		4	LG10_HB_33	13.966	10	14.568
GD_01867_L10_PA	GDsnp01867		10	GD_01867_L10_PA	71.3115	10	14.593
F_0014529_L10_PA	SNP_FB_0014529		6	LG10_HB_32	27.7427	10	14.729
F_0014531_L10_PA	SNP_FB_0014531		10	LG10_HB_32	27.7427	10	14.729
F_0014536_L10_PA	SNP_FB_0014536		3	LG10_HB_32	27.7427	10	14.729
F_0014551_L10_PA	SNP_FB_0014551		15	LG10_HB_32	27.7427	10	14.729
R_10712688_L10_PA	RosBREEDSNP_SNP_CT_10712688_Lg10_01867_MAF20_547051_exon1		7	LG10_HB_32	27.7427	10	14.729
F_0014555_L10_PA	SNP_FB_0014555		15	LG10_HB_32	27.7427	10	14.729
F_0014558_L10_PA	SNP_FB_0014558		5	LG10_HB_32	27.7427	10	14.729
R_10714844_L10_PA	RosBREEDSNP_SNP_TG_10714844_Lg10_01867_MAF10_1682371_exon7		3	LG10_HB_32	27.7427	10	14.729
F_0014567_L10_PA	SNP_FB_0014567		10	LG10_HB_32	27.7427	10	14.729
F_0016692_L10_PA	SNP_FB_0016692		5	LG10_HB_38	44.8928	10	14.87
F_0016697_L10_PA	SNP_FB_0016697		1	LG10_HB_38	44.8928	10	14.87
F_0016703_L10_PA	SNP_FB_0016703		1	LG10_HB_38	44.8928	10	14.87
F_0016712_L10_PA	SNP_FB_0016712		12	LG10_HB_38	44.8928	10	14.87
F_0016721_L10_PA	SNP_FB_0016721		6	LG10_HB_38	44.8928	10	14.87
F_0016736_L10_PA	SNP_FB_0016736		10	LG10_HB_38	44.8928	10	14.87
F_0016741_L10_PA	SNP_FB_0016741		15	LG10_HB_38	44.8928	10	14.87
R_13016569_L10_PA	RosBREEDSNP_SNP_GA_13016569_Lg10_RosCOS724_MAF30_1620203_exon3		15	LG10_HB_33.5	45.8386	10	14.915
R_13033111_L10_PA	RosBREEDSNP_SNP_AG_13033111_Lg10_RosCOS724_MAF40_MDP0000193868_exon3		17	LG10_HB_33.5	45.8386	10	14.915
F_0017214_L10_PA	SNP_FB_0017214		5	LG10_HB_39	26.4502	10	14.973
F_0017215_L10_PA	SNP_FB_0017215		15	LG10_HB_39	26.4502	10	14.973
R_13071892_L10_PA	RosBREEDSNP_SNP_AG_13071892_Lg10_RosCOS724_MAF50_MDP0000285181_exon18		11	LG10_HB_39	26.4502	10	14.973
F_0017217_L10_PA	SNP_FB_0017217		13	LG10_HB_39	26.4502	10	14.973
F_0017218_L10_PA	SNP_FB_0017218		1	LG10_HB_39	26.4502	10	14.973
F_0017219_L10_PA	SNP_FB_0017219		1	LG10_HB_39	26.4502	10	14.973
F_0017224_L10_PA	SNP_FB_0017224		16	LG10_HB_39	26.4502	10	14.973
R_13074449_L10_PA	RosBREEDSNP_SNP_AG_13074449_Lg10_RosCOS724_MAF10_1631293_exon2		1	LG10_HB_39	26.4502	10	14.973
F_0017225_L10_PA	SNP_FB_0017225		1	LG10_HB_39	26.4502	10	14.973
F_0017226_L10_PA	SNP_FB_0017226		6	LG10_HB_39	26.4502	10	14.973
F_0829833_L10_37_1	SNP_FB_0829833		17	LG10_HB_1764	33.7011	10	15.262
F_0829841_L10_37_1	SNP_FB_0829841		15	LG10_HB_1764	33.7011	10	15.262
R_12441299_L10_PA	RosBREEDSNP_SNP_AC_12441299_Lg10_00176_MAF40_MDP0000196406_exon4		8	LG10_HB_3077	68.5372	10	16.326
R_12451235_L10_PA	RosBREEDSNP_SNP_GA_12451235_Lg10_00176_MAF20_1637244_exon4		5	LG10_HB_3077	68.5372	10	16.326
F_0016473_L10_PA	SNP_FB_0016473		15	LG10_HB_37	46.6583	10	16.551
F_0016482_L10_PA	SNP_FB_0016482		10	LG10_HB_37	46.6583	10	16.551
R_12422488_L10_PA	RosBREEDSNP_SNP_CT_12422488_Lg10_00176_MAF30_MDP0000293745_exon1		11	LG10_HB_37	46.6583	10	16.551
F_0016486_L10_PA	SNP_FB_0016486		5	LG10_HB_37	46.6583	10	16.551
F_0016491_L10_PA	SNP_FB_0016491		2	LG10_HB_37	46.6583	10	16.551
F_0016497_L10_PA	SNP_FB_0016497		4	LG10_HB_37	46.6583	10	16.551
R_12433407_L10_PA	RosBREEDSNP_SNP_TC_12433407_Lg10_00176_MAF20_1629673_exon1		7	LG10_HB_37	46.6583	10	16.551
F_0015890_L10_PA	SNP_FB_0015890		1	LG10_HB_36	40.4792	10	17.144
F_0015893_L10_PA	SNP_FB_0015893		16	LG10_HB_36	40.4792	10	17.144
F_0015895_L10_PA	SNP_FB_0015895		6	LG10_HB_36	40.4792	10	17.144
F_0015910_L10_PA	SNP_FB_0015910		3	LG10_HB_36	40.4792	10	17.144
F_0015919_L10_PA	SNP_FB_0015919		9	LG10_HB_36	40.4792	10	17.144
F_0015921_L10_PA	SNP_FB_0015921		7	LG10_HB_36	40.4792	10	17.144
R_11992593_L10_PA	RosBREEDSNP_SNP_AC_11992593_Lg10_CXE1_MAF40_661200_exon1		4	LG10_HB_35.5	76.0404	10	17.458
R_12048247_L10_PA	RosBREEDSNP_SNP_AC_12048247_Lg10_RosCOS2353_MAF20_1651936_exon1		4	LG10_HB_35.5	76.0404	10	17.458
R_12053580_L10_PA	RosBREEDSNP_SNP_GA_12053580_Lg10_RosCOS2353_MAF20_1671141_exon4		4	LG10_HB_35.5	76.0404	10	17.458
R_12055755_L10_PA	RosBREEDSNP_SNP_TG_12055755_Lg10_RosCOS2353_MAF50_1665006_exon5		9	LG10_HB_35.5	76.0404	10	17.458
R_11942818_L10_PA	RosBREEDSNP_SNP_TC_11942818_Lg10_CXE1_MAF30_221179_exon1		12	LG10_HB_35	30.9899	10	18.011
F_0015674_L10_PA	SNP_FB_0015674		10	LG10_HB_35	30.9899	10	18.011
F_0015682_L10_PA	SNP_FB_0015682		4	LG10_HB_35	30.9899	10	18.011
F_0015689_L10_PA	SNP_FB_0015689		11	LG10_HB_35	30.9899	10	18.011
F_0015691_L10_PA	SNP_FB_0015691		4	LG10_HB_35	30.9899	10	18.011
R_11952578_L10_PA	RosBREEDSNP_SNP_CT_11952578_Lg10_CXE1_MAF10_MDP0000119954_exon1		1	LG10_HB_35	30.9899	10	18.011
F_0015696_L10_PA	SNP_FB_0015696		1	LG10_HB_35	30.9899	10	18.011
F_1022996_L8_33_1	SNP_FB_1022996		4	LG10_HB_2268_s33h1	42.5599	10	18.565
F_1022997_L8_33_1	SNP_FB_1022997		9	LG10_HB_2268_s33h1	42.5599	10	18.565
F_1023002_L8_33_1	SNP_FB_1023002		6	LG10_HB_2268_s33h1	42.5599	10	18.565
F_1023006_L8_33_1	SNP_FB_1023006		10	LG10_HB_2268_s33h1	42.5599	10	18.565
$F_1023005y_LG10	SNP_FB_1023005	SNP multilocus	2	LG10_HB_2268_s33h1	42.5599	10	18.565
$F_1023008y_LG10	SNP_FB_1023008	SNP multilocus	2	LG10_HB_2268_s33h1	42.5599	10	18.565
F_0726164_L8_PA	SNP_FB_0726164		4	LG10_HB_1552	31.1791	10	19.21
F_0726166_L8_PA	SNP_FB_0726166		11	LG10_HB_1552	31.1791	10	19.21
F_0726172_L8_PA	SNP_FB_0726172		14	LG10_HB_1552	31.1791	10	19.21
F_0726173_L8_PA	SNP_FB_0726173		18	LG10_HB_1552	31.1791	10	19.21
F_0726184_L8_PA	SNP_FB_0726184		5	LG10_HB_1552	31.1791	10	19.21
F_0726185_L8_PA	SNP_FB_0726185		4	LG10_HB_1552	31.1791	10	19.21
F_0726189_L8_PA	SNP_FB_0726189		12	LG10_HB_1552	31.1791	10	19.21
F_0726964_L8_PA	SNP_FB_0726964		9	LG10_HB_1553	27.7112	10	19.36
F_0726967_L8_PA	SNP_FB_0726967		1	LG10_HB_1553	27.7112	10	19.36
F_0726970_L8_PA	SNP_FB_0726970		4	LG10_HB_1553	27.7112	10	19.36
F_0726977_L8_PA	SNP_FB_0726977		14	LG10_HB_1553	27.7112	10	19.36
F_0726979_L8_PA	SNP_FB_0726979		16	LG10_HB_1553	27.7112	10	19.36
F_0726982_L8_PA	SNP_FB_0726982		7	LG10_HB_1553	27.7112	10	19.36
F_0726985_L8_PA	SNP_FB_0726985		4	LG10_HB_1553	27.7112	10	19.36
F_0726987_L8_PA	SNP_FB_0726987		4	LG10_HB_1553	27.7112	10	19.36
F_0727010_L8_PA	SNP_FB_0727010		4	LG10_HB_1553	27.7112	10	19.36
F_1100839_L8_62_2	SNP_FB_1100839		4	LG10_HB_2528_s62h2	34.3001	10	19.533
F_1100840_L8_62_2	SNP_FB_1100840		4	LG10_HB_2528_s62h2	34.3001	10	19.533
F_1100844_L8_62_2	SNP_FB_1100844		6	LG10_HB_2528_s62h2	34.3001	10	19.533
F_1100845_L8_62_2	SNP_FB_1100845		7	LG10_HB_2528_s62h2	34.3001	10	19.533
F_1100846_L8_62_2	SNP_FB_1100846		11	LG10_HB_2528_s62h2	34.3001	10	19.533
F_1100851_L8_62_2	SNP_FB_1100851		4	LG10_HB_2528_s62h2	34.3001	10	19.533
F_1100852_L8_62_2	SNP_FB_1100852		1	LG10_HB_2528_s62h2	34.3001	10	19.533
F_1100860_L8_62_2	SNP_FB_1100860		3	LG10_HB_2528_s62h2	34.3001	10	19.533
$F_1100858y_LG10	SNP_FB_1100858	SNP multilocus	7	LG10_HB_2528_s62h2	34.3001	10	19.533
F_0727256_L8_PA	SNP_FB_0727256		17	LG10_HB_1554	31.4943	10	19.594
F_0727260_L8_PA	SNP_FB_0727260		4	LG10_HB_1554	31.4943	10	19.594
F_0727267_L8_PA	SNP_FB_0727267		4	LG10_HB_1554	31.4943	10	19.594
F_0727268_L8_PA	SNP_FB_0727268		19	LG10_HB_1554	31.4943	10	19.594
F_0727271_L8_PA	SNP_FB_0727271		1	LG10_HB_1554	31.4943	10	19.594
F_0727275_L8_PA	SNP_FB_0727275		19	LG10_HB_1554	31.4943	10	19.594
F_1023455_L8_33_1	SNP_FB_1023455		4	LG10_HB_2269_s33h1	43.1274	10	19.935
F_1023456_L8_33_1	SNP_FB_1023456		4	LG10_HB_2269_s33h1	43.1274	10	19.935
F_1023458_L8_33_1	SNP_FB_1023458		18	LG10_HB_2269_s33h1	43.1274	10	19.935
F_1100862_L8_62_2	SNP_FB_1100862		11	LG10_HB_2529_s62h2	44.7667	10	20.023
F_1100863_L8_62_2	SNP_FB_1100863		4	LG10_HB_2529_s62h2	44.7667	10	20.023
F_1100876_L8_62_2	SNP_FB_1100876		4	LG10_HB_2529_s62h2	44.7667	10	20.023
F_1100884_L8_62_2	SNP_FB_1100884		4	LG10_HB_2529_s62h2	44.7667	10	20.023
F_0122276_L12_PA	SNP_FB_0122276		4	LG10_HB_270	51.5132	10	21.302
F_0122283_L12_PA	SNP_FB_0122283		4	LG10_HB_270	51.5132	10	21.302
F_0122289_L12_PA	SNP_FB_0122289		5	LG10_HB_270	51.5132	10	21.302
F_0122296_L12_PA	SNP_FB_0122296		1	LG10_HB_270	51.5132	10	21.302
F_0122444_L12_PA	SNP_FB_0122444		1	LG10_HB_271	44.7667	10	21.371
F_0122452_L12_PA	SNP_FB_0122452		8	LG10_HB_271	44.7667	10	21.371
F_0122464_L12_PA	SNP_FB_0122464		2	LG10_HB_271	44.7667	10	21.371
F_0122469_L12_PA	SNP_FB_0122469		8	LG10_HB_271	44.7667	10	21.371
F_0122473_L12_PA	SNP_FB_0122473		17	LG10_HB_271	44.7667	10	21.371
F_0122478_L12_PA	SNP_FB_0122478		3	LG10_HB_271	44.7667	10	21.371
F_0122479_L12_PA	SNP_FB_0122479		5	LG10_HB_271	44.7667	10	21.371
F_0121823_L12_PA	SNP_FB_0121823		1	LG10_HB_269	63.8714	10	21.708
F_0121825_L12_PA	SNP_FB_0121825		9	LG10_HB_269	63.8714	10	21.708
F_0121827_L12_PA	SNP_FB_0121827		9	LG10_HB_269	63.8714	10	21.708
F_0121831_L12_PA	SNP_FB_0121831		1	LG10_HB_269	63.8714	10	21.708
F_0942695_L1_51_1	SNP_FB_0942695		4	LG10_HB_2046_s51h1	61.034	10	22.012
F_0942709_L1_51_1	SNP_FB_0942709		7	LG10_HB_2046_s51h1	61.034	10	22.012
$F_0942690y_LG10	SNP_FB_0942690	SNP multilocus	5	LG10_HB_2046_s51h1	61.034	10	22.012
F_0858026_L12_34_1	SNP_FB_0858026		2	LG10_HB_1828_s34h1	64.4073	10	22.067
F_0858027_L12_34_1	SNP_FB_0858027		4	LG10_HB_1828_s34h1	64.4073	10	22.067
F_0858029_L12_34_1	SNP_FB_0858029		1	LG10_HB_1828_s34h1	64.4073	10	22.067
F_0858035_L12_34_1	SNP_FB_0858035		2	LG10_HB_1828_s34h1	64.4073	10	22.067
F_0858037_L12_34_1	SNP_FB_0858037		1	LG10_HB_1828_s34h1	64.4073	10	22.067
F_0714394_L7_PA	SNP_FB_0714394		5	LG10_HB_1525	87.169	10	22.412
F_0714419_L7_PA	SNP_FB_0714419		1	LG10_HB_1525	87.169	10	22.412
F_0120444_L12_PA	SNP_FB_0120444		5	LG10_HB_267	42.4653	10	23.094
F_0120452_L12_PA	SNP_FB_0120452		5	LG10_HB_267	42.4653	10	23.094
F_0120453_L12_PA	SNP_FB_0120453		5	LG10_HB_267	42.4653	10	23.094
F_0120455_L12_PA	SNP_FB_0120455		4	LG10_HB_267	42.4653	10	23.094
F_0120463_L12_PA	SNP_FB_0120463		8	LG10_HB_267	42.4653	10	23.094
F_1086040_L2_51_2	SNP_FB_1086040		6	LG10_HB_2465_s51h2	27.6797	10	23.124
F_1086041_L2_51_2	SNP_FB_1086041		5	LG10_HB_2465_s51h2	27.6797	10	23.124
F_1086045_L2_51_2	SNP_FB_1086045		12	LG10_HB_2465_s51h2	27.6797	10	23.124
F_1086046_L2_51_2	SNP_FB_1086046		16	LG10_HB_2465_s51h2	27.6797	10	23.124
F_1086048_L2_51_2	SNP_FB_1086048		9	LG10_HB_2465_s51h2	27.6797	10	23.124
F_1086049_L2_51_2	SNP_FB_1086049		4	LG10_HB_2465_s51h2	27.6797	10	23.124
F_1086053_L2_51_2	SNP_FB_1086053		5	LG10_HB_2465_s51h2	27.6797	10	23.124
F_1086054_L2_51_2	SNP_FB_1086054		5	LG10_HB_2465_s51h2	27.6797	10	23.124
F_1086057_L2_51_2	SNP_FB_1086057		6	LG10_HB_2465_s51h2	27.6797	10	23.124
F_1070773_L15_112_2	SNP_FB_1070773		4	LG10_HB_2398_s112h2	81.6835	10	23.43
F_1070778_L15_112_2	SNP_FB_1070778		4	LG10_HB_2398_s112h2	81.6835	10	23.43
F_1070796_L15_112_2	SNP_FB_1070796		4	LG10_HB_2398_s112h2	81.6835	10	23.43
F_0704803_L7_PA	SNP_FB_0704803		5	LG10_HB_1499	59.3632	10	24.467
F_0704812_L7_PA	SNP_FB_0704812		4	LG10_HB_1499	59.3632	10	24.467
F_0704823_L7_PA	SNP_FB_0704823		8	LG10_HB_1499	59.3632	10	24.467
F_0704833_L7_PA	SNP_FB_0704833		6	LG10_HB_1499	59.3632	10	24.467
F_0230391_L14_PA	SNP_FB_0230391		4	LG10_HB_505	34.4578	10	24.6
F_0230392_L14_PA	SNP_FB_0230392		4	LG10_HB_505	34.4578	10	24.6
F_0230393_L14_PA	SNP_FB_0230393		7	LG10_HB_505	34.4578	10	24.6
F_0230400_L14_PA	SNP_FB_0230400		5	LG10_HB_505	34.4578	10	24.6
F_0230416_L14_PA	SNP_FB_0230416		1	LG10_HB_505	34.4578	10	24.6
F_0230420_L14_PA	SNP_FB_0230420		5	LG10_HB_505	34.4578	10	24.6
F_0263745_L15_PA	SNP_FB_0263745		4	LG10_HB_572	59.9306	10	24.74
F_0263746_L15_PA	SNP_FB_0263746		6	LG10_HB_572	59.9306	10	24.74
F_0263752_L15_PA	SNP_FB_0263752		8	LG10_HB_572	59.9306	10	24.74
F_0766229_L8_PA	SNP_FB_0766229		6	LG10_HB_1633	63.1148	10	24.842
F_0766241_L8_PA	SNP_FB_0766241		5	LG10_HB_1633	63.1148	10	24.842
F_0766242_L8_PA	SNP_FB_0766242		1	LG10_HB_1633	63.1148	10	24.842
F_1115483_L4_40_3	SNP_FB_1115483		7	LG10_HB_2604_s40h3	44.6091	10	24.917
F_1115484_L4_40_3	SNP_FB_1115484		9	LG10_HB_2604_s40h3	44.6091	10	24.917
F_1115486_L4_40_3	SNP_FB_1115486		12	LG10_HB_2604_s40h3	44.6091	10	24.917
F_1115487_L4_40_3	SNP_FB_1115487		6	LG10_HB_2604_s40h3	44.6091	10	24.917
F_1115489_L4_40_3	SNP_FB_1115489		5	LG10_HB_2604_s40h3	44.6091	10	24.917
F_0964205_L3_33_1	SNP_FB_0964205		8	LG10_HB_2107_s33h1	41.7402	10	24.973
F_0964217_L3_33_1	SNP_FB_0964217		5	LG10_HB_2107_s33h1	41.7402	10	24.973
F_0964224_L3_33_1	SNP_FB_0964224		14	LG10_HB_2107_s33h1	41.7402	10	24.973
F_0964239_L3_33_1	SNP_FB_0964239		5	LG10_HB_2107_s33h1	41.7402	10	24.973
F_0296210_L15_PA	SNP_FB_0296210		7	LG10_HB_634	59.2055	10	25.338
F_0296212_L15_PA	SNP_FB_0296212		7	LG10_HB_634	59.2055	10	25.338
F_0296213_L15_PA	SNP_FB_0296213		1	LG10_HB_634	59.2055	10	25.338
F_0296215_L15_PA	SNP_FB_0296215		5	LG10_HB_634	59.2055	10	25.338
F_0296218_L15_PA	SNP_FB_0296218		5	LG10_HB_634	59.2055	10	25.338
F_0296224_L15_PA	SNP_FB_0296224		6	LG10_HB_634	59.2055	10	25.338
F_0296801_L15_PA	SNP_FB_0296801		7	LG10_HB_635	69.7037	10	25.46
F_0296803_L15_PA	SNP_FB_0296803		6	LG10_HB_635	69.7037	10	25.46
F_0296810_L15_PA	SNP_FB_0296810		1	LG10_HB_635	69.7037	10	25.46
F_0795113_L9_PA	SNP_FB_0795113		7	F_0795113_L9_PA	81.3052	10	25.494
F_0188543_L13_PA	SNP_FB_0188543		5	LG10_HB_415	51.3241	10	25.601
F_0188546_L13_PA	SNP_FB_0188546		5	LG10_HB_415	51.3241	10	25.601
F_0188550_L13_PA	SNP_FB_0188550		6	LG10_HB_415	51.3241	10	25.601
F_0188560_L13_PA	SNP_FB_0188560		6	LG10_HB_415	51.3241	10	25.601
F_0188565_L13_PA	SNP_FB_0188565		1	LG10_HB_415	51.3241	10	25.601
F_0188580_L13_PA	SNP_FB_0188580		4	LG10_HB_415	51.3241	10	25.601
F_0188585_L13_PA	SNP_FB_0188585		12	LG10_HB_415	51.3241	10	25.601
F_0188587_L13_PA	SNP_FB_0188587		10	LG10_HB_415	51.3241	10	25.601
F_0828936_L10_35_1	SNP_FB_0828936		2	LG10_HB_1760	85.7188	10	26.074
F_0828963_L10_35_1	SNP_FB_0828963		1	LG10_HB_1760	85.7188	10	26.074
F_0014146_L10_PA	SNP_FB_0014146		8	LG10_HB_30	49.3695	10	26.118
F_0014148_L10_PA	SNP_FB_0014148		8	LG10_HB_30	49.3695	10	26.118
F_0014149_L10_PA	SNP_FB_0014149		3	LG10_HB_30	49.3695	10	26.118
F_0014150_L10_PA	SNP_FB_0014150		8	LG10_HB_30	49.3695	10	26.118
F_0014152_L10_PA	SNP_FB_0014152		1	LG10_HB_30	49.3695	10	26.118
F_0014155_L10_PA	SNP_FB_0014155		5	LG10_HB_30	49.3695	10	26.118
F_0551545_L3_PA	SNP_FB_0551545		1	LG10_HB_1180	47.0681	10	26.584
F_0551553_L3_PA	SNP_FB_0551553		9	LG10_HB_1180	47.0681	10	26.584
F_0551555_L3_PA	SNP_FB_0551555		5	LG10_HB_1180	47.0681	10	26.584
F_0551556_L3_PA	SNP_FB_0551556		2	LG10_HB_1180	47.0681	10	26.584
F_0551559_L3_PA	SNP_FB_0551559		4	LG10_HB_1180	47.0681	10	26.584
F_0551574_L3_PA	SNP_FB_0551574		8	LG10_HB_1180	47.0681	10	26.584
F_1089574_L3_81_2	SNP_FB_1089574		3	LG10_HB_2475_s81h2	88.5876	10	26.776
F_1089575_L3_81_2	SNP_FB_1089575		2	LG10_HB_2475_s81h2	88.5876	10	26.776
F_0551208_L3_PA	SNP_FB_0551208		6	LG10_HB_1179	61.57	10	26.983
F_0551211_L3_PA	SNP_FB_0551211		5	LG10_HB_1179	61.57	10	26.983
F_0551216_L3_PA	SNP_FB_0551216		5	LG10_HB_1179	61.57	10	26.983
F_0551217_L3_PA	SNP_FB_0551217		3	LG10_HB_1179	61.57	10	26.983
F_0551223_L3_PA	SNP_FB_0551223		3	LG10_HB_1179	61.57	10	26.983
F_0551236_L3_PA	SNP_FB_0551236		9	LG10_HB_1179	61.57	10	26.983
F_0551257_L3_PA	SNP_FB_0551257		6	LG10_HB_1179	61.57	10	26.983
F_0017889_L10_PA	SNP_FB_0017889		12	LG10_HB_40	37.7995	10	28.099
F_0017894_L10_PA	SNP_FB_0017894		8	LG10_HB_40	37.7995	10	28.099
F_0017897_L10_PA	SNP_FB_0017897		8	LG10_HB_40	37.7995	10	28.099
R_13706234_L10_PA	RosBREEDSNP_SNP_AG_13706234_Lg10_snpEG631376_MAF20_MDP0000139189_exon7		6	LG10_HB_40	37.7995	10	28.099
F_0017911_L10_PA	SNP_FB_0017911		3	LG10_HB_40	37.7995	10	28.099
R_13708618_L10_PA	RosBREEDSNP_SNP_GT_13708618_Lg10_snpEG631376_MAF30_MDP0000139189_exon4		6	LG10_HB_40	37.7995	10	28.099
F_1073512_L15_94_2	SNP_FB_1073512		7	LG10_HB_2410_s94h2	72.0366	10	28.16
F_1073519_L15_94_2	SNP_FB_1073519		4	LG10_HB_2410_s94h2	72.0366	10	28.16
$F_1073522z_LG10	SNP_FB_1073522	SNP multilocus	1	LG10_HB_2410_s94h2	72.0366	10	28.16
F_0685096_L6_PA	SNP_FB_0685096		4	LG10_HB_1456	22.2257	10	28.658
F_0685098_L6_PA	SNP_FB_0685098		6	LG10_HB_1456	22.2257	10	28.658
F_0685099_L6_PA	SNP_FB_0685099		4	LG10_HB_1456	22.2257	10	28.658
F_0685103_L6_PA	SNP_FB_0685103		17	LG10_HB_1456	22.2257	10	28.658
F_0685112_L6_PA	SNP_FB_0685112		6	LG10_HB_1456	22.2257	10	28.658
F_0685113_L6_PA	SNP_FB_0685113		12	LG10_HB_1456	22.2257	10	28.658
F_0685114_L6_PA	SNP_FB_0685114		4	LG10_HB_1456	22.2257	10	28.658
F_0685122_L6_PA	SNP_FB_0685122		19	LG10_HB_1456	22.2257	10	28.658
F_1052854_L10_57_2	SNP_FB_1052854		20	LG10_HB_2330_s57h2	14.4388	10	29.866
F_1052855_L10_57_2	SNP_FB_1052855		18	LG10_HB_2330_s57h2	14.4388	10	29.866
F_1052858_L10_57_2	SNP_FB_1052858		10	LG10_HB_2330_s57h2	14.4388	10	29.866
F_1052860_L10_57_2	SNP_FB_1052860		15	LG10_HB_2330_s57h2	14.4388	10	29.866
F_1052863_L10_57_2	SNP_FB_1052863		18	LG10_HB_2330_s57h2	14.4388	10	29.866
F_1052864_L10_57_2	SNP_FB_1052864		1	LG10_HB_2330_s57h2	14.4388	10	29.866
F_1052872_L10_57_2	SNP_FB_1052872		10	LG10_HB_2330_s57h2	14.4388	10	29.866
F_0013158_L10_PA	SNP_FB_0013158		6	LG10_HB_28	19.6721	10	29.999
F_0013159_L10_PA	SNP_FB_0013159		5	LG10_HB_28	19.6721	10	29.999
F_0013167_L10_PA	SNP_FB_0013167		18	LG10_HB_28	19.6721	10	29.999
F_0013168_L10_PA	SNP_FB_0013168		5	LG10_HB_28	19.6721	10	29.999
F_0013172_L10_PA	SNP_FB_0013172		2	LG10_HB_28	19.6721	10	29.999
F_0013175_L10_PA	SNP_FB_0013175		7	LG10_HB_28	19.6721	10	29.999
F_0013184_L10_PA	SNP_FB_0013184		11	LG10_HB_28	19.6721	10	29.999
F_0013192_L10_PA	SNP_FB_0013192		4	LG10_HB_28	19.6721	10	29.999
R_8533446_L10_PA	RosBREEDSNP_SNP_AG_8533446_Lg10_00260_MAF20_262836_exon1		5	R_8533446_L10_PA	89.7226	10	30.866
F_1107364_L10_73_3	SNP_FB_1107364		10	LG10_HB_2566_s73h3	28.4678	10	31.381
F_1107365_L10_73_3	SNP_FB_1107365		10	LG10_HB_2566_s73h3	28.4678	10	31.381
F_1107370_L10_73_3	SNP_FB_1107370		17	LG10_HB_2566_s73h3	28.4678	10	31.381
F_1107372_L10_73_3	SNP_FB_1107372		3	LG10_HB_2566_s73h3	28.4678	10	31.381
F_1107373_L10_73_3	SNP_FB_1107373		11	LG10_HB_2566_s73h3	28.4678	10	31.381
F_1107376_L10_73_3	SNP_FB_1107376		6	LG10_HB_2566_s73h3	28.4678	10	31.381
F_0012361_L10_PA	SNP_FB_0012361		16	LG10_HB_27	5.45397	10	31.385
F_0012362_L10_PA	SNP_FB_0012362		6	LG10_HB_27	5.45397	10	31.385
R_8544939_L10_PA	RosBREEDSNP_SNP_TC_8544939_Lg10_00260_MAF30_640439_exon1		7	LG10_HB_27	5.45397	10	31.385
F_0012368_L10_PA	SNP_FB_0012368		17	LG10_HB_27	5.45397	10	31.385
F_0012375_L10_PA	SNP_FB_0012375		3	LG10_HB_27	5.45397	10	31.385
R_8550026_L10_PA	RosBREEDSNP_SNP_TC_8550026_Lg10_00260_MAF20_1642866_exon5		6	LG10_HB_27	5.45397	10	31.385
R_8552134_L10_PA	RosBREEDSNP_SNP_CT_8552134_Lg10_00260_MAF30_1687054_exon4		10	LG10_HB_27	5.45397	10	31.385
GD_00260_L10_PA	GDsnp00260		14	LG10_HB_27	5.45397	10	31.385
R_8557916_L10_PA	RosBREEDSNP_SNP_CT_8557916_Lg10_00260_MAF50_1627495_exon2		9	LG10_HB_27	5.45397	10	31.385
R_8508757_L10_33_1	RosBREEDSNP_SNP_TC_8508757_Lg10_00260_MAF50_MDP0000289540_exon1		9	LG10_HB_3064_s33h1	55.8953	10	31.391
R_8522809_L10_33_1	RosBREEDSNP_SNP_TG_8522809_Lg10_00260_MAF40_483111_exon1		10	LG10_HB_3064_s33h1	55.8953	10	31.391
F_0011645_L10_PA	SNP_FB_0011645		18	LG10_HB_26	32.8184	10	31.657
F_0011650_L10_PA	SNP_FB_0011650		6	LG10_HB_26	32.8184	10	31.657
F_0011655_L10_PA	SNP_FB_0011655		4	LG10_HB_26	32.8184	10	31.657
F_0011657_L10_PA	SNP_FB_0011657		1	LG10_HB_26	32.8184	10	31.657
F_0011658_L10_PA	SNP_FB_0011658		5	LG10_HB_26	32.8184	10	31.657
F_0011662_L10_PA	SNP_FB_0011662		18	LG10_HB_26	32.8184	10	31.657
F_0011664_L10_PA	SNP_FB_0011664		9	LG10_HB_26	32.8184	10	31.657
F_0011683_L10_PA	SNP_FB_0011683		11	LG10_HB_26	32.8184	10	31.657
F_0011692_L10_PA	SNP_FB_0011692		1	LG10_HB_26	32.8184	10	31.657
F_0011697_L10_PA	SNP_FB_0011697		12	LG10_HB_26	32.8184	10	31.657
F_1048040_L9_30_1	SNP_FB_1048040		18	LG10_HB_2317_s30h1	19.2308	10	32.41
F_1048041_L9_30_1	SNP_FB_1048041		6	LG10_HB_2317_s30h1	19.2308	10	32.41
F_1048045_L9_30_1	SNP_FB_1048045		7	LG10_HB_2317_s30h1	19.2308	10	32.41
F_1048047_L9_30_1	SNP_FB_1048047		5	LG10_HB_2317_s30h1	19.2308	10	32.41
F_1048060_L9_30_1	SNP_FB_1048060		11	LG10_HB_2317_s30h1	19.2308	10	32.41
F_1048063_L9_30_1	SNP_FB_1048063		11	LG10_HB_2317_s30h1	19.2308	10	32.41
F_1048078_L9_30_1	SNP_FB_1048078		5	LG10_HB_2317_s30h1	19.2308	10	32.41
$F_1048043y_LG10	SNP_FB_1048043	SNP multilocus	7	LG10_HB_2317_s30h1	19.2308	10	32.41
F_0805702_L9_PA	SNP_FB_0805702		8	LG10_HB_1713	13.0832	10	32.498
F_0805707_L9_PA	SNP_FB_0805707		8	LG10_HB_1713	13.0832	10	32.498
F_0805708_L9_PA	SNP_FB_0805708		15	LG10_HB_1713	13.0832	10	32.498
F_0805709_L9_PA	SNP_FB_0805709		16	LG10_HB_1713	13.0832	10	32.498
F_0805710_L9_PA	SNP_FB_0805710		15	LG10_HB_1713	13.0832	10	32.498
F_0805743_L9_PA	SNP_FB_0805743		12	LG10_HB_1713	13.0832	10	32.498
F_0805745_L9_PA	SNP_FB_0805745		9	LG10_HB_1713	13.0832	10	32.498
F_0805747_L9_PA	SNP_FB_0805747		9	LG10_HB_1713	13.0832	10	32.498
F_0805750_L9_PA	SNP_FB_0805750		9	LG10_HB_1713	13.0832	10	32.498
F_0235541_L14_PA	SNP_FB_0235541		14	LG10_HB_514	14.9748	10	32.499
F_0235542_L14_PA	SNP_FB_0235542		5	LG10_HB_514	14.9748	10	32.499
F_0235546_L14_PA	SNP_FB_0235546		11	LG10_HB_514	14.9748	10	32.499
F_0235556_L14_PA	SNP_FB_0235556		9	LG10_HB_514	14.9748	10	32.499
F_0235585_L14_PA	SNP_FB_0235585		14	LG10_HB_514	14.9748	10	32.499
F_0890021_L14_39_1	SNP_FB_0890021		9	LG10_HB_1906_s39h1	47.2888	10	32.52
F_0890027_L14_39_1	SNP_FB_0890027		7	LG10_HB_1906_s39h1	47.2888	10	32.52
F_0890030_L14_39_1	SNP_FB_0890030		5	LG10_HB_1906_s39h1	47.2888	10	32.52
F_0890031_L14_39_1	SNP_FB_0890031		4	LG10_HB_1906_s39h1	47.2888	10	32.52
F_0890039_L14_39_1	SNP_FB_0890039		7	LG10_HB_1906_s39h1	47.2888	10	32.52
F_0236100_L14_PA	SNP_FB_0236100		5	LG10_HB_515	87.8625	10	32.595
F_0236106_L14_PA	SNP_FB_0236106		4	LG10_HB_515	87.8625	10	32.595
F_0134223_L12_PA	SNP_FB_0134223		1	LG10_HB_299	71.942	10	32.619
F_0134225_L12_PA	SNP_FB_0134225		4	LG10_HB_299	71.942	10	32.619
F_0134231_L12_PA	SNP_FB_0134231		10	LG10_HB_299	71.942	10	32.619
F_0134232_L12_PA	SNP_FB_0134232		1	LG10_HB_299	71.942	10	32.619
F_1067940_L14_60_2	SNP_FB_1067940		6	LG10_HB_2385_s60h2	69.0731	10	32.628
F_1067947_L14_60_2	SNP_FB_1067947		6	LG10_HB_2385_s60h2	69.0731	10	32.628
$F_1067928y_LG10	SNP_FB_1067928	SNP multilocus	6	LG10_HB_2385_s60h2	69.0731	10	32.628
$F_1067946y_LG10	SNP_FB_1067946	SNP multilocus	6	LG10_HB_2385_s60h2	69.0731	10	32.628
F_0827716_L10_33_1	SNP_FB_0827716		6	F_0827716_L10_33_1	89.5334	10	32.767
R_14673668_L10_PA	RosBREEDSNP_SNP_GA_14673668_Lg10_01267_MAF10_10639_exon1		11	LG10_HB_42	25.599	10	32.889
F_0018972_L10_PA	SNP_FB_0018972		4	LG10_HB_42	25.599	10	32.889
F_0018986_L10_PA	SNP_FB_0018986		12	LG10_HB_42	25.599	10	32.889
R_14684226_L10_PA	RosBREEDSNP_SNP_AC_14684226_Lg10_01267_MAF10_2640_exon1		13	LG10_HB_42	25.599	10	32.889
F_0018991_L10_PA	SNP_FB_0018991		17	LG10_HB_42	25.599	10	32.889
F_0018992_L10_PA	SNP_FB_0018992		9	LG10_HB_42	25.599	10	32.889
F_0018994_L10_PA	SNP_FB_0018994		14	LG10_HB_42	25.599	10	32.889
R_14704244_L10_PA	RosBREEDSNP_SNP_CT_14704244_Lg10_01267_MAF40_MDP0000223787_exon5		9	LG10_HB_41.8	29.4767	10	32.927
GD_01267_L10_PA	GDsnp01267		17	LG10_HB_41.8	29.4767	10	32.927
R_14656450_L10_PA	RosBREEDSNP_SNP_CT_14656450_Lg10_01267_MAF20_82153_exon1		6	LG10_HB_41.5	54.918	10	32.947
R_14662823_L10_PA	RosBREEDSNP_SNP_TC_14662823_Lg10_01267_MAF20_404068_exon1		4	LG10_HB_41.5	54.918	10	32.947
R_14712598_L10_PA	RosBREEDSNP_SNP_AG_14712598_Lg10_01267_MAF50_MDP0000193638_exon3		16	LG10_HB_41.5	54.918	10	32.947
F_1106430_L9_46_2	SNP_FB_1106430		15	F_1106430_L9_46_2	63.3985	10	33.686
F_0021345_L10_PA	SNP_FB_0021345		15	LG10_HB_47	16.2673	10	34.165
F_0021346_L10_PA	SNP_FB_0021346		7	LG10_HB_47	16.2673	10	34.165
GD_00015_L10_PA	GDsnp00015		17	LG10_HB_47	16.2673	10	34.165
F_0021350_L10_PA	SNP_FB_0021350		16	LG10_HB_47	16.2673	10	34.165
F_0021352_L10_PA	SNP_FB_0021352		5	LG10_HB_47	16.2673	10	34.165
F_0021357_L10_PA	SNP_FB_0021357		11	LG10_HB_47	16.2673	10	34.165
F_0021360_L10_PA	SNP_FB_0021360		12	LG10_HB_47	16.2673	10	34.165
F_0021361_L10_PA	SNP_FB_0021361		11	LG10_HB_47	16.2673	10	34.165
F_0021362_L10_PA	SNP_FB_0021362		6	LG10_HB_47	16.2673	10	34.165
F_0021367_L10_PA	SNP_FB_0021367		11	LG10_HB_47	16.2673	10	34.165
F_0021652_L10_PA	SNP_FB_0021652		7	LG10_HB_48	69.6091	10	34.337
F_0021653_L10_PA	SNP_FB_0021653		6	LG10_HB_48	69.6091	10	34.337
F_0021654_L10_PA	SNP_FB_0021654		10	LG10_HB_48	69.6091	10	34.337
R_16552378_L10_PA	RosBREEDSNP_SNP_CT_16552378_Lg10_266017_MAF20_266017_exon1		11	LG10_HB_48	69.6091	10	34.337
R_16552411_L10_PA	RosBREEDSNP_SNP_AG_16552411_Lg10_266017_MAF20_266017_exon1		8	LG10_HB_48	69.6091	10	34.337
R_16552703_L10_PA	RosBREEDSNP_SNP_CA_16552703_Lg10_266017_MAF20_266017_exon1		5	LG10_HB_48	69.6091	10	34.337
F_0021657_L10_PA	SNP_FB_0021657		10	LG10_HB_48	69.6091	10	34.337
F_0021659_L10_PA	SNP_FB_0021659		10	LG10_HB_48	69.6091	10	34.337
F_0021664_L10_PA	SNP_FB_0021664		1	LG10_HB_48	69.6091	10	34.337
F_0021665_L10_PA	SNP_FB_0021665		10	LG10_HB_48	69.6091	10	34.337
R_16666886_L10_40_1	RosBREEDSNP_SNP_TC_16666886_Lg10_01710_MAF50_1661320_exon2		15	R_16666886_L10_40_1	64.8487	10	34.86
R_16680919_L10_62_2	RosBREEDSNP_SNP_AG_16680919_Lg10_01710_MAF30_MDP0000226923_exon1		16	R_16680919_L10_62_2	57.2509	10	35.054
F_0022000_L10_PA	SNP_FB_0022000		5	LG10_HB_49	14.5019	10	35.174
F_0022001_L10_PA	SNP_FB_0022001		5	LG10_HB_49	14.5019	10	35.174
F_0022007_L10_PA	SNP_FB_0022007		13	LG10_HB_49	14.5019	10	35.174
R_16718103_L10_PA	RosBREEDSNP_SNP_AC_16718103_Lg10_01710_MAF50_20584_exon1		11	LG10_HB_49	14.5019	10	35.174
R_16720641_L10_PA	RosBREEDSNP_SNP_CA_16720641_Lg10_01710_MAF20_1636285_exon1		6	LG10_HB_49	14.5019	10	35.174
F_0022019_L10_PA	SNP_FB_0022019		7	LG10_HB_49	14.5019	10	35.174
F_0022025_L10_PA	SNP_FB_0022025		10	LG10_HB_49	14.5019	10	35.174
R_16726719_L10_PA	RosBREEDSNP_SNP_AG_16726719_Lg10_01710_MAF40_1666563_exon2		10	LG10_HB_49	14.5019	10	35.174
R_16729529_L10_PA	RosBREEDSNP_SNP_CT_16729529_Lg10_01710_MAF40_703557_exon1		13	LG10_HB_49.5	26.261	10	35.744
R_16997826_L10_PA	RosBREEDSNP_SNP_AG_16997826_Lg10_02009_MAF10_354265_exon1		8	LG10_HB_49.5	26.261	10	35.744
GD_02009_L10_PA	GDsnp02009		19	LG10_HB_49.5	26.261	10	35.744
$R_16731889y_LG10_PA	RosBREEDSNP_SNP_CA_16731889_Lg10_01710_MAF20_459289_exon1	SNP multilocus	3	LG10_HB_49.5	26.261	10	35.744
F_0296220_L15_PA	SNP_FB_0296220		8	cF_0296220_L15_PA	73.4552	10	35.794		removed from LG10_HB_634
F_0296219_L15_PA	SNP_FB_0296219		10	cF_0296219_L15_PA	69.7037	10	35.82		removed from LG10_HB_634
F_0022301_L10_PA	SNP_FB_0022301		12	LG10_HB_50	22.6986	10	35.844
F_0022305_L10_PA	SNP_FB_0022305		2	LG10_HB_50	22.6986	10	35.844
F_0022307_L10_PA	SNP_FB_0022307		6	LG10_HB_50	22.6986	10	35.844
F_0022308_L10_PA	SNP_FB_0022308		10	LG10_HB_50	22.6986	10	35.844
R_17032808_L10_PA	RosBREEDSNP_SNP_CT_17032808_Lg10_02009_MAF50_112286_exon1		11	LG10_HB_50	22.6986	10	35.844
F_0022313_L10_PA	SNP_FB_0022313		12	LG10_HB_50	22.6986	10	35.844
F_0022314_L10_PA	SNP_FB_0022314		4	LG10_HB_50	22.6986	10	35.844
R_17036268_L10_PA	RosBREEDSNP_SNP_TC_17036268_Lg10_02009_MAF30_1683116_exon1		10	LG10_HB_50	22.6986	10	35.844
R_17040479_L10_PA	RosBREEDSNP_SNP_AG_17040479_Lg10_02009_MAF20_487699_exon2		1	LG10_HB_49.8	56.3682	10	35.929
R_17043353_L10_PA	RosBREEDSNP_SNP_CT_17043353_Lg10_02009_MAF30_1651924_exon5		8	LG10_HB_49.8	56.3682	10	35.929
R_17046031_L10_PA	RosBREEDSNP_SNP_CT_17046031_Lg10_02009_MAF40_MDP0000142019_exon2		15	LG10_HB_49.8	56.3682	10	35.929
F_0023032_L10_PA	SNP_FB_0023032		6	LG10_HB_51	33.6066	10	36.561
F_0023034_L10_PA	SNP_FB_0023034		17	LG10_HB_51	33.6066	10	36.561
F_0023045_L10_PA	SNP_FB_0023045		10	LG10_HB_51	33.6066	10	36.561
R_17592310_L10_PA	RosBREEDSNP_SNP_CA_17592310_Lg10_01987_MAF50_1660462_exon1		10	LG10_HB_52	9.64691	10	37.206
F_0023484_L10_PA	SNP_FB_0023484		14	LG10_HB_52	9.64691	10	37.206
F_0023485_L10_PA	SNP_FB_0023485		17	LG10_HB_52	9.64691	10	37.206
F_0023486_L10_PA	SNP_FB_0023486		9	LG10_HB_52	9.64691	10	37.206
F_0023488_L10_PA	SNP_FB_0023488		12	LG10_HB_52	9.64691	10	37.206
F_0023490_L10_PA	SNP_FB_0023490		7	LG10_HB_52	9.64691	10	37.206
F_0023491_L10_PA	SNP_FB_0023491		14	LG10_HB_52	9.64691	10	37.206
F_0023495_L10_PA	SNP_FB_0023495		7	LG10_HB_52	9.64691	10	37.206
F_0023498_L10_PA	SNP_FB_0023498		4	LG10_HB_52	9.64691	10	37.206
GD_01987_L10_PA	GDsnp01987		6	LG10_HB_52	9.64691	10	37.206
F_0024056_L10_PA	SNP_FB_0024056		16	LG10_HB_53	25.7251	10	37.531
F_0024057_L10_PA	SNP_FB_0024057		7	LG10_HB_53	25.7251	10	37.531
F_0024064_L10_PA	SNP_FB_0024064		9	LG10_HB_53	25.7251	10	37.531
F_0024065_L10_PA	SNP_FB_0024065		10	LG10_HB_53	25.7251	10	37.531
R_17863496_L10_PA	RosBREEDSNP_SNP_CT_17863496_Lg10_02252_MAF40_349404_exon1		1	LG10_HB_53	25.7251	10	37.531
F_0024072_L10_PA	SNP_FB_0024072		1	LG10_HB_53	25.7251	10	37.531
F_0024079_L10_PA	SNP_FB_0024079		12	LG10_HB_53	25.7251	10	37.531
F_0024082_L10_PA	SNP_FB_0024082		4	LG10_HB_53	25.7251	10	37.531
R_17892578_L10_PA	RosBREEDSNP_SNP_CT_17892578_Lg10_02252_MAF20_MDP0000300397_exon2		10	LG10_HB_53.5	45.3657	10	38.005
R_17894779_L10_PA	RosBREEDSNP_SNP_AC_17894779_Lg10_02252_MAF50_1673029_exon1		12	LG10_HB_53.5	45.3657	10	38.005
R_17911896_L10_PA	RosBREEDSNP_SNP_GA_17911896_Lg10_02252_MAF30_MDP0000125644_exon1		3	LG10_HB_53.5	45.3657	10	38.005
R_17914122_L10_PA	RosBREEDSNP_SNP_TC_17914122_Lg10_02252_MAF40_1669028_exon6		10	LG10_HB_53.5	45.3657	10	38.005
F_0024599_L10_PA	SNP_FB_0024599		6	LG10_HB_54	22.0366	10	38.458
F_0024602_L10_PA	SNP_FB_0024602		17	LG10_HB_54	22.0366	10	38.458
F_0024611_L10_PA	SNP_FB_0024611		2	LG10_HB_54	22.0366	10	38.458
F_0024620_L10_PA	SNP_FB_0024620		18	LG10_HB_54	22.0366	10	38.458
F_0024622_L10_PA	SNP_FB_0024622		9	LG10_HB_54	22.0366	10	38.458
F_0024628_L10_PA	SNP_FB_0024628		17	LG10_HB_54	22.0366	10	38.458
F_1087353_L3_63_2	SNP_FB_1087353		5	LG10_HB_2469_s63h2	56.5889	10	38.905
F_1087355_L3_63_2	SNP_FB_1087355		5	LG10_HB_2469_s63h2	56.5889	10	38.905
F_1087359_L3_63_2	SNP_FB_1087359		3	LG10_HB_2469_s63h2	56.5889	10	38.905
$F_1087370y_LG10	SNP_FB_1087370	SNP multilocus	8	LG10_HB_2469_s63h2	56.5889	10	38.905
F_0025075_L10_PA	SNP_FB_0025075		10	LG10_HB_55	17.8121	10	38.957
F_0025080_L10_PA	SNP_FB_0025080		14	LG10_HB_55	17.8121	10	38.957
F_0025081_L10_PA	SNP_FB_0025081		3	LG10_HB_55	17.8121	10	38.957
R_18475950_L10_PA	RosBREEDSNP_SNP_AG_18475950_Lg10_01832_MAF20_546977_exon1		9	LG10_HB_55	17.8121	10	38.957
F_0025089_L10_PA	SNP_FB_0025089		2	LG10_HB_55	17.8121	10	38.957
F_0025095_L10_PA	SNP_FB_0025095		12	LG10_HB_55	17.8121	10	38.957
F_0025096_L10_PA	SNP_FB_0025096		1	LG10_HB_55	17.8121	10	38.957
GD_01832_L10_40_1	GDsnp01832		17	LG10_HB_1767.7_s40h1	36.9483	10	39.034
R_18510791_L10_40_1	RosBREEDSNP_SNP_CA_18510791_Lg10_01832_MAF30_1622972_exon5		11	LG10_HB_1767.7_s40h1	36.9483	10	39.034
F_0831296_L10_40_1	SNP_FB_0831296		13	LG10_HB_1767	20.7125	10	39.042
F_0831297_L10_40_1	SNP_FB_0831297		9	LG10_HB_1767	20.7125	10	39.042
F_0831298_L10_40_1	SNP_FB_0831298		16	LG10_HB_1767	20.7125	10	39.042
F_0831299_L10_40_1	SNP_FB_0831299		13	LG10_HB_1767	20.7125	10	39.042
F_0831315_L10_40_1	SNP_FB_0831315		17	LG10_HB_1767	20.7125	10	39.042
F_0831317_L10_40_1	SNP_FB_0831317		10	LG10_HB_1767	20.7125	10	39.042
F_0026018_L10_PA	SNP_FB_0026018		14	LG10_HB_56	21.4061	10	39.932
F_0026022_L10_PA	SNP_FB_0026022		14	LG10_HB_56	21.4061	10	39.932
F_0026024_L10_PA	SNP_FB_0026024		10	LG10_HB_56	21.4061	10	39.932
F_0026026_L10_PA	SNP_FB_0026026		13	LG10_HB_56	21.4061	10	39.932
F_0026038_L10_PA	SNP_FB_0026038		7	LG10_HB_56	21.4061	10	39.932
F_0026041_L10_PA	SNP_FB_0026041		3	LG10_HB_56	21.4061	10	39.932
F_0026048_L10_PA	SNP_FB_0026048		10	LG10_HB_56	21.4061	10	39.932
F_0026051_L10_PA	SNP_FB_0026051		14	LG10_HB_56	21.4061	10	39.932
F_0026052_L10_PA	SNP_FB_0026052		8	LG10_HB_56	21.4061	10	39.932
F_0026055_L10_PA	SNP_FB_0026055		7	LG10_HB_56	21.4061	10	39.932
F_0831634_L10_40_1	SNP_FB_0831634		5	LG10_HB_1768	44.0416	10	40.186
F_0831640_L10_40_1	SNP_FB_0831640		14	LG10_HB_1768	44.0416	10	40.186
F_0831641_L10_40_1	SNP_FB_0831641		14	LG10_HB_1768	44.0416	10	40.186
F_0027053_L10_PA	SNP_FB_0027053		10	LG10_HB_57	75.1261	10	40.6
F_0027083_L10_PA	SNP_FB_0027083		2	LG10_HB_57	75.1261	10	40.6
F_0027472_L10_PA	SNP_FB_0027472		15	LG10_HB_58	16.6141	10	41.045
F_0027478_L10_PA	SNP_FB_0027478		3	LG10_HB_58	16.6141	10	41.045
F_0027479_L10_PA	SNP_FB_0027479		5	LG10_HB_58	16.6141	10	41.045
F_0027480_L10_PA	SNP_FB_0027480		7	LG10_HB_58	16.6141	10	41.045
R_19497678_L10_PA	RosBREEDSNP_SNP_AG_19497678_Lg10_02183_MAF50_MDP0000552413_exon1		18	LG10_HB_58	16.6141	10	41.045
F_0027504_L10_PA	SNP_FB_0027504		13	LG10_HB_58	16.6141	10	41.045
F_0027507_L10_PA	SNP_FB_0027507		11	LG10_HB_58	16.6141	10	41.045
R_19503429_L10_PA	RosBREEDSNP_SNP_AG_19503429_Lg10_02183_MAF40_MDP0000281166_exon5		15	LG10_HB_58	16.6141	10	41.045
GD_02183_L10_PA	GDsnp02183		9	GD_02183_L10_PA	76.8916	10	41.38
F_0028092_L10_PA	SNP_FB_0028092		6	LG10_HB_59	24.9369	10	41.958
F_0028109_L10_PA	SNP_FB_0028109		8	LG10_HB_59	24.9369	10	41.958
F_0028116_L10_PA	SNP_FB_0028116		8	LG10_HB_59	24.9369	10	41.958
F_0028123_L10_PA	SNP_FB_0028123		16	LG10_HB_59	24.9369	10	41.958
F_0028128_L10_PA	SNP_FB_0028128		4	LG10_HB_59	24.9369	10	41.958
F_1107552_L10_76_3	SNP_FB_1107552		8	LG10_HB_2569_s76h3	35.9079	10	41.96
F_1107553_L10_76_3	SNP_FB_1107553		12	LG10_HB_2569_s76h3	35.9079	10	41.96
F_1107554_L10_76_3	SNP_FB_1107554		10	LG10_HB_2569_s76h3	35.9079	10	41.96
F_0832349_L10_40_1	SNP_FB_0832349		15	LG10_HB_1769	41.0151	10	42.005
F_0832361_L10_40_1	SNP_FB_0832361		15	LG10_HB_1769	41.0151	10	42.005
F_0832368_L10_40_1	SNP_FB_0832368		1	LG10_HB_1769	41.0151	10	42.005
F_0028766_L10_PA	SNP_FB_0028766		11	LG10_HB_60	12.6419	10	42.492
F_0028767_L10_PA	SNP_FB_0028767		14	LG10_HB_60	12.6419	10	42.492
F_0028768_L10_PA	SNP_FB_0028768		10	LG10_HB_60	12.6419	10	42.492
F_0028771_L10_PA	SNP_FB_0028771		9	LG10_HB_60	12.6419	10	42.492
F_0028781_L10_PA	SNP_FB_0028781		15	LG10_HB_60	12.6419	10	42.492
F_0028782_L10_PA	SNP_FB_0028782		10	LG10_HB_60	12.6419	10	42.492
F_0028786_L10_PA	SNP_FB_0028786		11	LG10_HB_60	12.6419	10	42.492
GD_00869_L10_PA	GDsnp00869		14	LG10_HB_60	12.6419	10	42.492
R_20058117_L10_PA	RosBREEDSNP_SNP_GT_20058117_Lg10_00869_MAF40_1652486_exon1		16	LG10_HB_60	12.6419	10	42.492
F_0028790_L10_PA	SNP_FB_0028790		15	LG10_HB_60	12.6419	10	42.492
R_20013910_L10_40_1	RosBREEDSNP_SNP_GT_20013910_Lg10_00869_MAF50_924537_exon1		11	R_20013910_L10_40_1	76.4817	10	42.602
F_0029595_L10_PA	SNP_FB_0029595		6	LG10_HB_61	20.0504	10	43.07
F_0029596_L10_PA	SNP_FB_0029596		13	LG10_HB_61	20.0504	10	43.07
F_0029600_L10_PA	SNP_FB_0029600		12	LG10_HB_61	20.0504	10	43.07
R_20810437_L10_PA	RosBREEDSNP_SNP_AG_20810437_Lg10_PG_MAF30_316307_exon1		19	LG10_HB_61	20.0504	10	43.07
F_0029606_L10_PA	SNP_FB_0029606		12	LG10_HB_61	20.0504	10	43.07
F_0029607_L10_PA	SNP_FB_0029607		12	LG10_HB_61	20.0504	10	43.07
R_20813363_L10_PA	RosBREEDSNP_SNP_GA_20813363_Lg10_PG_MAF20_1658925_exon1		3	LG10_HB_61	20.0504	10	43.07
F_0029621_L10_PA	SNP_FB_0029621		9	LG10_HB_61	20.0504	10	43.07
F_0029622_L10_PA	SNP_FB_0029622		13	LG10_HB_61	20.0504	10	43.07
R_20833228_L10_PA	RosBREEDSNP_SNP_TG_20833228_Lg10_PG_MAF50_184244_exon1		10	R_20833228_L10_PA	74.8424	10	43.118
FEM_cg_10	FEM_cg_10		7	LG10_HB_4007	19.3569	10	43.148
FEM_cg_11	FEM_cg_11		14	LG10_HB_4007	19.3569	10	43.148
FEM_cg_13	FEM_cg_13		7	LG10_HB_4007	19.3569	10	43.148
FEM_cg_14	FEM_cg_14		18	LG10_HB_4007	19.3569	10	43.148
FEM_cg_17	FEM_cg_17		14	LG10_HB_4007	19.3569	10	43.148
FEM_cg_18	FEM_cg_18		14	LG10_HB_4007	19.3569	10	43.148
FEM_cg_19	FEM_cg_19		16	LG10_HB_4007	19.3569	10	43.148
FEM_cg_19-bis	FEM_cg_19-bis		16	LG10_HB_4007	19.3569	10	43.148
FEM_cg_21	FEM_cg_21		7	LG10_HB_4007	19.3569	10	43.148
FEM_cg_8	FEM_cg_8		12	LG10_HB_4007	19.3569	10	43.148
FEM_cg_9	FEM_cg_9		14	LG10_HB_4007	19.3569	10	43.148
F_0832810_L10_41_1	SNP_FB_0832810		10	LG10_HB_1770	27.9319	10	43.199
F_0832811_L10_41_1	SNP_FB_0832811		12	LG10_HB_1770	27.9319	10	43.199
F_0832819_L10_41_1	SNP_FB_0832819		16	LG10_HB_1770	27.9319	10	43.199
F_0832820_L10_41_1	SNP_FB_0832820		13	LG10_HB_1770	27.9319	10	43.199
F_0030895_L10_PA	SNP_FB_0030895		5	F_0030895_L10_PA	86.1286	10	45.027
F_0007370_L10_PA	SNP_FB_0007370		13	LG10_HB_17	49.7163	10	45.671
F_0007371_L10_PA	SNP_FB_0007371		4	LG10_HB_17	49.7163	10	45.671
F_0007375_L10_PA	SNP_FB_0007375		16	LG10_HB_17	49.7163	10	45.671
F_0007383_L10_PA	SNP_FB_0007383		5	LG10_HB_17	49.7163	10	45.671
F_0007388_L10_PA	SNP_FB_0007388		16	LG10_HB_17	49.7163	10	45.671
F_0007396_L10_PA	SNP_FB_0007396		4	LG10_HB_17	49.7163	10	45.671
F_0031455_L10_PA	SNP_FB_0031455		10	LG10_HB_64	77.1122	10	45.726
R_22408468_L10_PA	RosBREED_SNP_GT_22408468_Lg10		2	LG10_HB_64	77.1122	10	45.726
F_0031460_L10_PA	SNP_FB_0031460		2	LG10_HB_64	77.1122	10	45.726
F_0832999_L10_41_1	SNP_FB_0832999		16	F_0832999_L10_41_1	71.1223	10	45.794
R_22513868_L10_PA	RosBREEDSNP_SNP_TC_22513868_Lg10_RosCOS139_MAF30_1647136_exon1		8	LG10_HB_65	47.2257	10	46.22
F_0031578_L10_PA	SNP_FB_0031578		17	LG10_HB_65	47.2257	10	46.22
F_0031580_L10_PA	SNP_FB_0031580		4	LG10_HB_65	47.2257	10	46.22
F_0031585_L10_PA	SNP_FB_0031585		13	LG10_HB_65	47.2257	10	46.22
R_22517441_L10_PA	RosBREEDSNP_SNP_GA_22517441_Lg10_RosCOS139_MAF30_122447_exon2		14	LG10_HB_65	47.2257	10	46.22
R_22521117_L10_PA	RosBREEDSNP_SNP_AG_22521117_Lg10_RosCOS139_MAF40_201986_exon1		8	LG10_HB_65	47.2257	10	46.22
R_22571534_L10_PA	RosBREEDSNP_SNP_GA_22571534_Lg10_RosCOS139_MAF50_1647758_exon3		11	R_22571534_L10_PA	83.5435	10	46.94
F_0032300_L10_PA	SNP_FB_0032300		7	LG10_HB_66	76.86	10	47.73
$F_0032295y_LG10_PA	SNP_FB_0032295	SNP multilocus	1	LG10_HB_66	76.86	10	47.73
R_23285470_L10_PA	RosBREEDSNP_SNP_TC_23285470_Lg10_RosCOS1786_MAF30_1646669_exon4		9	R_23285470_L10_PA	80.9584	10	47.874
F_0032554_L10_PA	SNP_FB_0032554		12	LG10_HB_67	54.5712	10	47.962
F_0032556_L10_PA	SNP_FB_0032556		8	LG10_HB_67	54.5712	10	47.962
F_0032559_L10_PA	SNP_FB_0032559		1	LG10_HB_67	54.5712	10	47.962
F_0032566_L10_PA	SNP_FB_0032566		4	LG10_HB_67	54.5712	10	47.962
R_23270798_L10_PA	RosBREEDSNP_SNP_GA_23270798_Lg10_RosCOS1786_MAF50_1631898_exon1		19	LG10_HB_67	54.5712	10	47.962
F_0032576_L10_PA	SNP_FB_0032576		8	LG10_HB_67	54.5712	10	47.962
F_0032577_L10_PA	SNP_FB_0032577		8	LG10_HB_67	54.5712	10	47.962
F_0032582_L10_PA	SNP_FB_0032582		8	LG10_HB_67	54.5712	10	47.962
R_23275647_L10_PA	RosBREEDSNP_SNP_GT_23275647_Lg10_RosCOS1786_MAF10_544049_exon1		8	LG10_HB_67	54.5712	10	47.962
F_0033002_L10_PA	SNP_FB_0033002		4	LG10_HB_68	57.2194	10	49.151
F_0033008_L10_PA	SNP_FB_0033008		8	LG10_HB_68	57.2194	10	49.151
F_0033011_L10_PA	SNP_FB_0033011		11	LG10_HB_68	57.2194	10	49.151
F_0033445_L10_PA	SNP_FB_0033445		17	LG10_HB_69	48.6759	10	49.462
F_0033447_L10_PA	SNP_FB_0033447		3	LG10_HB_69	48.6759	10	49.462
F_0033453_L10_PA	SNP_FB_0033453		2	LG10_HB_69	48.6759	10	49.462
F_0033462_L10_PA	SNP_FB_0033462		12	LG10_HB_69	48.6759	10	49.462
F_0033463_L10_PA	SNP_FB_0033463		1	LG10_HB_69	48.6759	10	49.462
R_23908228_L10_PA	RosBREEDSNP_SNP_TC_23908228_Lg10_RosCOS2910_MAF20_MDP0000186156_exon8		8	LG10_HB_69	48.6759	10	49.462
F_0033468_L10_PA	SNP_FB_0033468		13	LG10_HB_69	48.6759	10	49.462
R_23910513_L10_PA	RosBREEDSNP_SNP_CT_23910513_Lg10_RosCOS2910_MAF20_MDP0000186156_exon2		3	LG10_HB_69	48.6759	10	49.462
R_23955045_L10_PA	RosBREEDSNP_SNP_AG_23955045_Lg10_RosCOS2910_MAF10_524469_exon2		7	R_23955045_L10_PA	84.6469	10	49.948
F_0034805_L10_PA	SNP_FB_0034805		7	LG10_HB_73	82.7869	10	50.239
F_0034809_L10_PA	SNP_FB_0034809		8	LG10_HB_73	82.7869	10	50.239
$F_0034812z_LG10_PA	SNP_FB_0034812	SNP multilocus	1	LG10_HB_73	82.7869	10	50.239
F_0034817_L10_PA	SNP_FB_0034817		4	LG10_HB_73	82.7869	10	50.239
F_0034085_L10_PA	SNP_FB_0034085		16	LG10_HB_70	55.7692	10	50.411
F_0034087_L10_PA	SNP_FB_0034087		5	LG10_HB_70	55.7692	10	50.411
F_0034088_L10_PA	SNP_FB_0034088		3	LG10_HB_70	55.7692	10	50.411
F_0034089_L10_PA	SNP_FB_0034089		1	LG10_HB_70	55.7692	10	50.411
R_24245886_L10_PA	RosBREEDSNP_SNP_AG_24245886_Lg10_RosCOS3104_MAF40_54464_exon1		1	LG10_HB_70	55.7692	10	50.411
F_0034098_L10_PA	SNP_FB_0034098		13	LG10_HB_70	55.7692	10	50.411
R_24273907_L10_PA	RosBREEDSNP_SNP_GT_24273907_Lg10_RosCOS3104_MAF50_1653415_exon2		8	LG10_HB_70.5	68.4111	10	50.664
R_24294786_L10_PA	RosBREEDSNP_SNP_AG_24294786_Lg10_RosCOS3104_MAF30_1641181_exon2		9	LG10_HB_70.5	68.4111	10	50.664
R_25256330_L10_PA	RosBREEDSNP_SNP_GA_25256330_Lg10_01264_MAF50_MDP0000175037_exon5		15	LG10_HB_73.5	66.425	10	50.967
R_25259266_L10_PA	RosBREEDSNP_SNP_CT_25259266_Lg10_01264_MAF20_MDP0000175037_exon1		9	LG10_HB_73.5	66.425	10	50.967
F_0035179_L10_PA	SNP_FB_0035179		5	LG10_HB_74	64.6595	10	52.011
F_0035181_L10_PA	SNP_FB_0035181		7	LG10_HB_74	64.6595	10	52.011
F_0035187_L10_PA	SNP_FB_0035187		6	LG10_HB_74	64.6595	10	52.011
R_25683350_L10_PA	RosBREEDSNP_SNP_AG_25683350_Lg10_213161_MAF10_213161_exon1		6	LG10_HB_74	64.6595	10	52.011
F_0035199_L10_PA	SNP_FB_0035199		7	LG10_HB_74	64.6595	10	52.011
F_0833930_L10_43_1	SNP_FB_0833930		6	LG10_HB_1773	68.348	10	52.142
F_0833943_L10_43_1	SNP_FB_0833943		6	LG10_HB_1773	68.348	10	52.142
F_0833947_L10_43_1	SNP_FB_0833947		2	LG10_HB_1773	68.348	10	52.142
F_0833948_L10_43_1	SNP_FB_0833948		7	LG10_HB_1773	68.348	10	52.142
F_0036154_L10_PA	SNP_FB_0036154		5	LG10_HB_76	52.0807	10	52.336
R_26516335_L10_PA	RosBREEDSNP_SNP_TC_26516335_Lg10_00971_MAF20_MDP0000204582_exon5		7	LG10_HB_76	52.0807	10	52.336
F_0036156_L10_PA	SNP_FB_0036156		13	LG10_HB_76	52.0807	10	52.336
R_26518569_L10_PA	RosBREEDSNP_SNP_TG_26518569_Lg10_00971_MAF20_MDP0000204582_exon3		9	LG10_HB_76	52.0807	10	52.336
F_0036161_L10_PA	SNP_FB_0036161		13	LG10_HB_76	52.0807	10	52.336
F_0036166_L10_PA	SNP_FB_0036166		8	LG10_HB_76	52.0807	10	52.336
F_0101347_L11_PA	SNP_FB_0101347		5	F_0101347_L11_PA	87.6734	10	52.463
R_26549234_L10_PA	RosBREEDSNP_SNP_AG_26549234_Lg10_00971_MAF10_MDP0000296383_exon3		5	LG10_HB_76.5	63.6507	10	52.636
R_26552010_L10_PA	RosBREEDSNP_SNP_TC_26552010_Lg10_00971_MAF30_1679454_exon3		6	LG10_HB_76.5	63.6507	10	52.636
R_26612165_L10_PA	RosBREEDSNP_SNP_TG_26612165_Lg10_00812_MAF20_1662323_exon1		7	LG10_HB_76.5	63.6507	10	52.636
R_26614519_L10_PA	RosBREEDSNP_SNP_AG_26614519_Lg10_00812_MAF30_1647399_exon1		10	LG10_HB_76.5	63.6507	10	52.636
R_26616826_L10_PA	RosBREEDSNP_SNP_AC_26616826_Lg10_00812_MAF30_408812_exon1		9	LG10_HB_76.5	63.6507	10	52.636
R_26641840_L10_44_1	RosBREEDSNP_SNP_GT_26641840_Lg10_00812_MAF50_MDP0000280037_exon1		10	R_26641840_L10_44_1	79.6028	10	52.799
GD_00812_L10_PA	GDsnp00812		14	GD_00812_L10_PA	67.1816	10	52.862
F_0036751_L10_PA	SNP_FB_0036751		9	LG10_HB_77	50.7881	10	53.04
F_0036756_L10_PA	SNP_FB_0036756		9	LG10_HB_77	50.7881	10	53.04
F_0036757_L10_PA	SNP_FB_0036757		8	LG10_HB_77	50.7881	10	53.04
F_0036760_L10_PA	SNP_FB_0036760		8	LG10_HB_77	50.7881	10	53.04
F_0036761_L10_PA	SNP_FB_0036761		13	LG10_HB_77	50.7881	10	53.04
GD_01264_L10_44_1	GDsnp01264		11	GD_01264_L10_44_1	72.1311	10	53.404
F_0037831_L10_PA	SNP_FB_0037831		7	LG10_HB_79	44.3569	10	54.462
F_0037836_L10_PA	SNP_FB_0037836		7	LG10_HB_79	44.3569	10	54.462
F_0037837_L10_PA	SNP_FB_0037837		9	LG10_HB_79	44.3569	10	54.462
F_0037842_L10_PA	SNP_FB_0037842		11	LG10_HB_79	44.3569	10	54.462
F_0037843_L10_PA	SNP_FB_0037843		13	LG10_HB_79	44.3569	10	54.462
F_0037844_L10_PA	SNP_FB_0037844		6	LG10_HB_79	44.3569	10	54.462
R_27656951_L10_PA	RosBREEDSNP_SNP_CT_27656951_Lg10_268464__268464_exon1		12	LG10_HB_79	44.3569	10	54.462
F_0037847_L10_PA	SNP_FB_0037847		5	LG10_HB_79	44.3569	10	54.462
F_0037856_L10_PA	SNP_FB_0037856		12	LG10_HB_79	44.3569	10	54.462
F_0834908_L10_45_1	SNP_FB_0834908		8	LG10_HB_1774	61.4124	10	56.385
F_0834909_L10_45_1	SNP_FB_0834909		2	LG10_HB_1774	61.4124	10	56.385
F_0834913_L10_45_1	SNP_FB_0834913		1	LG10_HB_1774	61.4124	10	56.385
F_0834922_L10_45_1	SNP_FB_0834922		1	LG10_HB_1774	61.4124	10	56.385
F_0038512_L10_PA	SNP_FB_0038512		1	LG10_HB_80	34.2686	10	56.921
F_0038514_L10_PA	SNP_FB_0038514		5	LG10_HB_80	34.2686	10	56.921
R_28354774_L10_PA	RosBREEDSNP_SNP_AG_28354774_Lg10_148145_MAF30_148145_exon2		12	LG10_HB_80	34.2686	10	56.921
R_28354787_L10_PA	RosBREEDSNP_SNP_GA_28354787_Lg10_148145_MAF30_148145_exon2		11	LG10_HB_80	34.2686	10	56.921
F_0038518_L10_PA	SNP_FB_0038518		8	LG10_HB_80	34.2686	10	56.921
F_0038519_L10_PA	SNP_FB_0038519		9	LG10_HB_80	34.2686	10	56.921
F_0038520_L10_PA	SNP_FB_0038520		7	LG10_HB_80	34.2686	10	56.921
GD_00971_L10_PA	GDsnp00971		9	LG10_HB_1775.5	42.087	10	58.093
GD_00257_L10_PA	GDsnp00257		10	LG10_HB_1775.5	42.087	10	58.093
R_28632998_L10_PA	RosBREEDSNP_SNP_CT_28632998_Lg10_CONS61_MAF50_412419_exon1		12	LG10_HB_1775.5	42.087	10	58.093
R_28610777_L10_45_1	RosBREEDSNP_SNP_TG_28610777_Lg10_CONS61_MAF10_1659422_exon7		13	R_28610777_L10_45_1	68.3165	10	58.177
F_0835173_L10_45_1	SNP_FB_0835173		3	LG10_HB_1775	44.3569	10	58.246
F_0835174_L10_45_1	SNP_FB_0835174		9	LG10_HB_1775	44.3569	10	58.246
F_0835176_L10_45_1	SNP_FB_0835176		11	LG10_HB_1775	44.3569	10	58.246
F_0835177_L10_45_1	SNP_FB_0835177		14	LG10_HB_1775	44.3569	10	58.246
CONS61_L10_PA	CONS61		12	CONS61_L10_PA	74.6532	10	58.315
F_0039053_L10_PA	SNP_FB_0039053		12	LG10_HB_82	29.0038	10	58.446
F_0039054_L10_PA	SNP_FB_0039054		9	LG10_HB_82	29.0038	10	58.446
F_0039063_L10_PA	SNP_FB_0039063		1	LG10_HB_82	29.0038	10	58.446
F_0039064_L10_PA	SNP_FB_0039064		7	LG10_HB_82	29.0038	10	58.446
F_0039065_L10_PA	SNP_FB_0039065		15	LG10_HB_82	29.0038	10	58.446
F_0039070_L10_PA	SNP_FB_0039070		1	LG10_HB_82	29.0038	10	58.446
F_0039071_L10_PA	SNP_FB_0039071		9	LG10_HB_82	29.0038	10	58.446
F_0039073_L10_PA	SNP_FB_0039073		7	LG10_HB_82	29.0038	10	58.446
R_36033314_L10_49_1	RosBREEDSNP_SNP_AG_36033314_Lg10_186429_MAF40_186429_exon1		9	LG10_HB_3056_s49h1	67.1501	10	58.675
R_36033324_L10_49_1	RosBREEDSNP_SNP_AG_36033324_Lg10_186429_MAF30_186429_exon1		2	LG10_HB_3056_s49h1	67.1501	10	58.675
F_0039680_L10_PA	SNP_FB_0039680		9	LG10_HB_83	50.662	10	59.065
F_0039685_L10_PA	SNP_FB_0039685		12	LG10_HB_83	50.662	10	59.065
F_0039699_L10_PA	SNP_FB_0039699		2	LG10_HB_83	50.662	10	59.065
F_0039700_L10_PA	SNP_FB_0039700		10	LG10_HB_83	50.662	10	59.065
R_29020445_L10_PA	RosBREEDSNP_SNP_CA_29020445_Lg10_01570_MAF40_MDP0000131641_exon2		12	LG10_HB_83	50.662	10	59.065
F_0039710_L10_PA	SNP_FB_0039710		3	LG10_HB_83	50.662	10	59.065
F_0039712_L10_PA	SNP_FB_0039712		4	LG10_HB_83	50.662	10	59.065
F_0039713_L10_PA	SNP_FB_0039713		8	LG10_HB_83	50.662	10	59.065
R_29025500_L10_PA	RosBREEDSNP_SNP_AG_29025500_Lg10_01570_MAF20_1630596_exon8		4	LG10_HB_83	50.662	10	59.065
R_29031109_L10_PA	RosBREEDSNP_SNP_AC_29031109_Lg10_01570_MAF30_1684764_exon1		9	LG10_HB_83.5	51.2295	10	59.352
R_29044684_L10_PA	RosBREEDSNP_SNP_CT_29044684_Lg10_01570_MAF30_1643794_exon1		11	LG10_HB_83.5	51.2295	10	59.352
GD_01570_L10_PA	GDsnp01570		8	LG10_HB_83.5	51.2295	10	59.352
F_0835532_L10_45_1	SNP_FB_0835532		8	F_0835532_L10_45_1	75.599	10	59.687
F_0040115_L10_PA	SNP_FB_0040115		9	LG10_HB_84	63.8714	10	60.241
R_29213640_L10_PA	RosBREEDSNP_SNP_AG_29213640_Lg10_138979_MAF20_138979_exon2		11	LG10_HB_84	63.8714	10	60.241
R_29213692_L10_PA	RosBREEDSNP_SNP_CT_29213692_Lg10_138979_MAF30_138979_exon2		11	LG10_HB_84	63.8714	10	60.241
F_0040123_L10_PA	SNP_FB_0040123		8	LG10_HB_84	63.8714	10	60.241
F_0040124_L10_PA	SNP_FB_0040124		2	LG10_HB_84	63.8714	10	60.241
F_0040125_L10_PA	SNP_FB_0040125		8	LG10_HB_84	63.8714	10	60.241
F_0605818_L5_PA	SNP_FB_0605818		5	LG10_HB_1289	72.4779	10	60.779
F_0605824_L5_PA	SNP_FB_0605824		7	LG10_HB_1289	72.4779	10	60.779
F_0605829_L5_PA	SNP_FB_0605829		8	LG10_HB_1289	72.4779	10	60.779
F_0605830_L5_PA	SNP_FB_0605830		1	LG10_HB_1289	72.4779	10	60.779
F_0605147_L5_PA	SNP_FB_0605147		3	LG10_HB_1288	44.1677	10	62.041
F_0605148_L5_PA	SNP_FB_0605148		2	LG10_HB_1288	44.1677	10	62.041
F_0605151_L5_PA	SNP_FB_0605151		5	LG10_HB_1288	44.1677	10	62.041
F_0605152_L5_PA	SNP_FB_0605152		14	LG10_HB_1288	44.1677	10	62.041
F_0605153_L5_PA	SNP_FB_0605153		16	LG10_HB_1288	44.1677	10	62.041
F_0605164_L5_PA	SNP_FB_0605164		1	LG10_HB_1288	44.1677	10	62.041
R_29917745_L10_PA	RosBREEDSNP_SNP_AG_29917745_Lg10_00346_MAF30_695159_exon1		10	R_29917745_L10_PA	69.4515	10	62.091
F_0040406_L10_PA	SNP_FB_0040406		16	LG10_HB_85	34.3632	10	62.152
F_0040410_L10_PA	SNP_FB_0040410		16	LG10_HB_85	34.3632	10	62.152
F_0040411_L10_PA	SNP_FB_0040411		15	LG10_HB_85	34.3632	10	62.152
F_0040418_L10_PA	SNP_FB_0040418		6	LG10_HB_85	34.3632	10	62.152
F_0040423_L10_PA	SNP_FB_0040423		10	LG10_HB_85	34.3632	10	62.152
F_0040424_L10_PA	SNP_FB_0040424		3	LG10_HB_85	34.3632	10	62.152
F_0040425_L10_PA	SNP_FB_0040425		16	LG10_HB_85	34.3632	10	62.152
F_0040432_L10_PA	SNP_FB_0040432		1	LG10_HB_85	34.3632	10	62.152
F_0040437_L10_PA	SNP_FB_0040437		2	LG10_HB_85	34.3632	10	62.152
F_0040438_L10_PA	SNP_FB_0040438		1	LG10_HB_86	38.7768	10	62.159
F_0040440_L10_PA	SNP_FB_0040440		11	LG10_HB_86	38.7768	10	62.159
F_0040442_L10_PA	SNP_FB_0040442		7	LG10_HB_86	38.7768	10	62.159
F_0040447_L10_PA	SNP_FB_0040447		3	LG10_HB_86	38.7768	10	62.159
F_0040450_L10_PA	SNP_FB_0040450		1	LG10_HB_86	38.7768	10	62.159
F_0040452_L10_PA	SNP_FB_0040452		1	LG10_HB_86	38.7768	10	62.159
F_0040453_L10_PA	SNP_FB_0040453		14	LG10_HB_86	38.7768	10	62.159
F_0040454_L10_PA	SNP_FB_0040454		1	LG10_HB_86	38.7768	10	62.159
F_0040463_L10_PA	SNP_FB_0040463		7	LG10_HB_86	38.7768	10	62.159
$R_29921777y_LG10_PA	RosBREEDSNP_SNP_GA_29921777_Lg10_00346_MAF40_1687028_exon5	SNP multilocus	1	LG10_HB_86	38.7768	10	62.159
R_30206374_L10_PA	RosBREEDSNP_SNP_CA_30206374_Lg10_00734_MAF20_1635521_exon1		13	LG10_HB_87	52.9634	10	63.143
F_0041076_L10_PA	SNP_FB_0041076		9	LG10_HB_87	52.9634	10	63.143
F_0041081_L10_PA	SNP_FB_0041081		1	LG10_HB_87	52.9634	10	63.143
F_0041082_L10_PA	SNP_FB_0041082		8	LG10_HB_87	52.9634	10	63.143
F_0041084_L10_PA	SNP_FB_0041084		8	LG10_HB_87	52.9634	10	63.143
F_0041088_L10_PA	SNP_FB_0041088		1	LG10_HB_87	52.9634	10	63.143
GD_00734_L10_PA	GDsnp00734		12	LG10_HB_87.5	43.4741	10	63.261
R_30223751_L10_PA	RosBREEDSNP_SNP_AG_30223751_Lg10_00734_MAF50_1646703_exon1		3	LG10_HB_87.5	43.4741	10	63.261
R_30265584_L10_PA	RosBREEDSNP_SNP_GA_30265584_Lg10_00734_MAF50_28473_exon1		9	LG10_HB_87.5	43.4741	10	63.261
F_0041568_L10_PA	SNP_FB_0041568		10	LG10_HB_88	37.5158	10	64.261
F_0041570_L10_PA	SNP_FB_0041570		15	LG10_HB_88	37.5158	10	64.261
F_0041573_L10_PA	SNP_FB_0041573		11	LG10_HB_88	37.5158	10	64.261
F_0041574_L10_PA	SNP_FB_0041574		15	LG10_HB_88	37.5158	10	64.261
F_0041587_L10_PA	SNP_FB_0041587		10	LG10_HB_88	37.5158	10	64.261
R_30393147_L10_PA	RosBREEDSNP_SNP_TC_30393147_Lg10_01299_MAF10_MDP0000292611_exon5		1	LG10_HB_88	37.5158	10	64.261
F_0041592_L10_PA	SNP_FB_0041592		3	LG10_HB_88	37.5158	10	64.261
GD_01299_L10_PA	GDsnp01299		12	LG10_HB_88	37.5158	10	64.261
F_0041596_L10_PA	SNP_FB_0041596		14	LG10_HB_88	37.5158	10	64.261
R_30396941_L10_PA	RosBREEDSNP_SNP_TG_30396941_Lg10_01299_MAF30_519689_exon1		14	LG10_HB_88	37.5158	10	64.261
R_30595771_L10_PA	RosBREED_SNP_TC_30595771_Lg10		18	LG10_HB_89	35.372	10	64.711
F_0042076_L10_PA	SNP_FB_0042076		11	LG10_HB_89	35.372	10	64.711
F_0042077_L10_PA	SNP_FB_0042077		10	LG10_HB_89	35.372	10	64.711
F_0042078_L10_PA	SNP_FB_0042078		10	LG10_HB_89	35.372	10	64.711
F_0042083_L10_PA	SNP_FB_0042083		17	LG10_HB_89	35.372	10	64.711
R_31238010_L10_69_2	RosBREEDSNP_SNP_TC_31238010_Lg10_01908_MAF20_MDP0000222736_exon5		6	R_31238010_L10_69_2	86.1602	10	64.851
F_0042563_L10_PA	SNP_FB_0042563		14	LG10_HB_91	19.1992	10	64.913
F_0042567_L10_PA	SNP_FB_0042567		9	LG10_HB_91	19.1992	10	64.913
F_0042577_L10_PA	SNP_FB_0042577		4	LG10_HB_91	19.1992	10	64.913
F_0042578_L10_PA	SNP_FB_0042578		12	LG10_HB_91	19.1992	10	64.913
F_0042584_L10_PA	SNP_FB_0042584		7	LG10_HB_91	19.1992	10	64.913
GD_01908_L10_PA	GDsnp01908		10	LG10_HB_91	19.1992	10	64.913
R_31275344_L10_PA	RosBREEDSNP_SNP_TC_31275344_Lg10_01908_MAF40_215133_exon1		5	LG10_HB_91	19.1992	10	64.913
F_0042597_L10_PA	SNP_FB_0042597		16	LG10_HB_91	19.1992	10	64.913
F_0042598_L10_PA	SNP_FB_0042598		9	LG10_HB_91	19.1992	10	64.913
F_0042602_L10_PA	SNP_FB_0042602		5	LG10_HB_91	19.1992	10	64.913
R_31279293_L10_PA	RosBREEDSNP_SNP_GA_31279293_Lg10_01908_MAF40_689898_exon1		12	LG10_HB_91	19.1992	10	64.913
R_31295437_L10_PA	RosBREEDSNP_SNP_AG_31295437_Lg10_01961_MAF30_98208_exon1		13	LG10_HB_91.5	15.0063	10	65.039
R_31299431_L10_PA	RosBREEDSNP_SNP_CT_31299431_Lg10_01961_MAF20_220114_exon1		7	LG10_HB_91.5	15.0063	10	65.039
R_31306024_L10_PA	RosBREEDSNP_SNP_CT_31306024_Lg10_01961_MAF30_1648747_exon1		7	LG10_HB_91.5	15.0063	10	65.039
R_31320811_L10_PA	RosBREEDSNP_SNP_AC_31320811_Lg10_01961_MAF50_MDP0000256011_exon1		15	LG10_HB_91.5	15.0063	10	65.039
R_31331375_L10_PA	RosBREEDSNP_SNP_CT_31331375_Lg10_01961_MAF50_1619986_exon1		14	LG10_HB_91.5	15.0063	10	65.039
GD_01961_L10_PA	GDsnp01961		11	LG10_HB_91.5	15.0063	10	65.039
R_31345666_L10_PA	RosBREEDSNP_SNP_TG_31345666_Lg10_01961_MAF40_1648465_exon3		12	LG10_HB_91.5	15.0063	10	65.039
F_1054768_L10_69_2	SNP_FB_1054768		15	LG10_HB_2333_s69h2	32.0618	10	66.332
F_1054772_L10_69_2	SNP_FB_1054772		8	LG10_HB_2333_s69h2	32.0618	10	66.332
F_1054774_L10_69_2	SNP_FB_1054774		9	LG10_HB_2333_s69h2	32.0618	10	66.332
F_1054781_L10_69_2	SNP_FB_1054781		14	LG10_HB_2333_s69h2	32.0618	10	66.332
F_1054784_L10_69_2	SNP_FB_1054784		11	LG10_HB_2333_s69h2	32.0618	10	66.332
F_1054785_L10_69_2	SNP_FB_1054785		9	LG10_HB_2333_s69h2	32.0618	10	66.332
F_1054790_L10_69_2	SNP_FB_1054790		15	LG10_HB_2333_s69h2	32.0618	10	66.332
F_0043315_L10_PA	SNP_FB_0043315		2	LG10_HB_92	20.8386	10	66.523
F_0043317_L10_PA	SNP_FB_0043317		15	LG10_HB_92	20.8386	10	66.523
F_0043319_L10_PA	SNP_FB_0043319		2	LG10_HB_92	20.8386	10	66.523
F_0043320_L10_PA	SNP_FB_0043320		6	LG10_HB_92	20.8386	10	66.523
F_0043322_L10_PA	SNP_FB_0043322		13	LG10_HB_92	20.8386	10	66.523
F_0043324_L10_PA	SNP_FB_0043324		12	LG10_HB_92	20.8386	10	66.523
F_0043325_L10_PA	SNP_FB_0043325		7	LG10_HB_92	20.8386	10	66.523
R_31676157_L10_PA	RosBREEDSNP_SNP_GA_31676157_Lg10_00099_MAF30_407257_exon4		6	cR_31676157_L10_PA	80.8638	10	66.632		removed from LG10_HB_1775.5
GD_00099_L10_PA	GDsnp00099		12	LG10_HB_2333.5	63.367	10	66.916
R_31707563_L10_PA	RosBREEDSNP_SNP_AG_31707563_Lg10_00099_MAF50_950228_exon1		10	LG10_HB_2333.5	63.367	10	66.916
F_0044155_L10_PA	SNP_FB_0044155		10	LG10_HB_93	60.6873	10	67.582
F_0044165_L10_PA	SNP_FB_0044165		11	LG10_HB_93	60.6873	10	67.582
F_0044414_L10_PA	SNP_FB_0044414		14	LG10_HB_94	49.0542	10	68
F_0044418_L10_PA	SNP_FB_0044418		10	LG10_HB_94	49.0542	10	68
F_0044425_L10_PA	SNP_FB_0044425		3	LG10_HB_94	49.0542	10	68
R_32157764_L10_PA	RosBREEDSNP_SNP_TC_32157764_Lg10_257441__257441_exon2		3	LG10_HB_94	49.0542	10	68
F_0044430_L10_PA	SNP_FB_0044430		4	LG10_HB_94	49.0542	10	68
R_32372997_L10_47_1	RosBREEDSNP_SNP_GA_32372997_Lg10_RosCOS2362_MAF20_1643940_exon1		9	LG10_HB_3061_s47h1	52.8373	10	68.537
R_32395620_L10_47_1	RosBREEDSNP_SNP_GT_32395620_Lg10_RosCOS2362_MAF30_1644148_exon2		3	LG10_HB_3061_s47h1	52.8373	10	68.537
R_32402084_L10_47_1	RosBREEDSNP_SNP_CT_32402084_Lg10_RosCOS2362_MAF40_MDP0000383515_exon5		10	LG10_HB_3061_s47h1	52.8373	10	68.537
F_0044801_L10_PA	SNP_FB_0044801		7	LG10_HB_95	51.0719	10	69.309
F_0044803_L10_PA	SNP_FB_0044803		10	LG10_HB_95	51.0719	10	69.309
F_0044815_L10_PA	SNP_FB_0044815		2	LG10_HB_95	51.0719	10	69.309
F_0044822_L10_PA	SNP_FB_0044822		10	LG10_HB_95	51.0719	10	69.309
R_32730568_L10_PA	RosBREEDSNP_SNP_AG_32730568_Lg10_RosCOS3231_MAF50_492103_exon1		14	LG10_HB_96.5	57.5347	10	70.034
R_32732592_L10_PA	RosBREEDSNP_SNP_TC_32732592_Lg10_RosCOS3231_MAF30_MDP0000272843_exon4		7	LG10_HB_96.5	57.5347	10	70.034
R_32751652_L10_PA	RosBREEDSNP_SNP_CT_32751652_Lg10_RosCOS3231_MAF40_MDP0000317596_exon2		11	LG10_HB_96	34.8676	10	70.16
F_0045153_L10_PA	SNP_FB_0045153		12	LG10_HB_96	34.8676	10	70.16
F_0045154_L10_PA	SNP_FB_0045154		10	LG10_HB_96	34.8676	10	70.16
F_0045158_L10_PA	SNP_FB_0045158		7	LG10_HB_96	34.8676	10	70.16
F_0045912_L10_PA	SNP_FB_0045912		5	LG10_HB_97	59.6469	10	71.859
F_0045914_L10_PA	SNP_FB_0045914		13	LG10_HB_97	59.6469	10	71.859
F_0045916_L10_PA	SNP_FB_0045916		1	LG10_HB_97	59.6469	10	71.859
F_0045917_L10_PA	SNP_FB_0045917		5	LG10_HB_97	59.6469	10	71.859
F_0045926_L10_PA	SNP_FB_0045926		11	LG10_HB_97	59.6469	10	71.859
F_0045930_L10_PA	SNP_FB_0045930		6	LG10_HB_97	59.6469	10	71.859
F_0046458_L10_PA	SNP_FB_0046458		9	LG10_HB_98	36.1286	10	73.053
F_0046460_L10_PA	SNP_FB_0046460		13	LG10_HB_98	36.1286	10	73.053
R_33483733_L10_PA	RosBREEDSNP_SNP_CT_33483733_Lg10_01683_MAF40_160757_exon3		12	LG10_HB_98	36.1286	10	73.053
F_0046468_L10_PA	SNP_FB_0046468		9	LG10_HB_98	36.1286	10	73.053
R_33501094_L10_PA	RosBREEDSNP_SNP_AC_33501094_Lg10_01683_MAF50_MDP0000305859_exon5		14	LG10_HB_97.5	49.6217	10	73.131
R_33506050_L10_PA	RosBREEDSNP_SNP_CT_33506050_Lg10_01683_MAF40_1685754_exon2		11	LG10_HB_97.5	49.6217	10	73.131
R_33513449_L10_PA	RosBREEDSNP_SNP_TC_33513449_Lg10_01683_MAF30_1630378_exon3		13	LG10_HB_97.5	49.6217	10	73.131
R_33520271_L10_PA	RosBREEDSNP_SNP_TC_33520271_Lg10_01683_MAF30_MDP0000305861_exon12		12	LG10_HB_97.5	49.6217	10	73.131
MdTIR_L10_PA	MdTIR		4	LG10_HB_97.5	49.6217	10	73.131
F_1107778_L10_82_3	SNP_FB_1107778		1	LG10_HB_2571_s82h3	67.2446	10	73.663
F_1107794_L10_82_3	SNP_FB_1107794		4	LG10_HB_2571_s82h3	67.2446	10	73.663
F_1107802_L10_82_3	SNP_FB_1107802		6	LG10_HB_2571_s82h3	67.2446	10	73.663
F_1107804_L10_82_3	SNP_FB_1107804		1	LG10_HB_2571_s82h3	67.2446	10	73.663
R_34936228_L10_48_1	RosBREEDSNP_SNP_CT_34936228_Lg10_00258_MAF20_MDP0000311107_exon7		9	R_34936228_L10_48_1	72.0996	10	73.992
F_0837564_L10_48_1	SNP_FB_0837564		4	LG10_HB_1778	37.169	10	74.327
F_0837574_L10_48_1	SNP_FB_0837574		17	LG10_HB_1778	37.169	10	74.327
F_0837576_L10_48_1	SNP_FB_0837576		16	LG10_HB_1778	37.169	10	74.327
F_0837578_L10_48_1	SNP_FB_0837578		17	LG10_HB_1778	37.169	10	74.327
F_0837587_L10_48_1	SNP_FB_0837587		12	LG10_HB_1778	37.169	10	74.327
F_0837602_L10_48_1	SNP_FB_0837602		16	LG10_HB_1778	37.169	10	74.327
F_0048450_L10_PA	SNP_FB_0048450		10	F_0048450_L10_PA	74.4641	10	74.44
F_0048100_L10_PA	SNP_FB_0048100		6	LG10_HB_100	19.1992	10	74.716
F_0048102_L10_PA	SNP_FB_0048102		17	LG10_HB_100	19.1992	10	74.716
F_0048104_L10_PA	SNP_FB_0048104		17	LG10_HB_100	19.1992	10	74.716
F_0048108_L10_PA	SNP_FB_0048108		8	LG10_HB_100	19.1992	10	74.716
F_0048113_L10_PA	SNP_FB_0048113		1	LG10_HB_100	19.1992	10	74.716
F_0048115_L10_PA	SNP_FB_0048115		6	LG10_HB_100	19.1992	10	74.716
F_0048123_L10_PA	SNP_FB_0048123		9	LG10_HB_100	19.1992	10	74.716
F_0049724_L10_PA	SNP_FB_0049724		3	LG10_HB_104	75.8197	10	75.197
F_0049731_L10_PA	SNP_FB_0049731		3	LG10_HB_104	75.8197	10	75.197
F_0049741_L10_PA	SNP_FB_0049741		5	LG10_HB_104	75.8197	10	75.197
F_0049831_L10_PA	SNP_FB_0049831		2	LG10_HB_105	31.6835	10	75.59
R_36052300_L10_PA	RosBREEDSNP_SNP_TC_36052300_Lg10_RosCOS2135_MAF30_478061_exon1		11	LG10_HB_105	31.6835	10	75.59
F_0049844_L10_PA	SNP_FB_0049844		3	LG10_HB_105	31.6835	10	75.59
F_0049850_L10_PA	SNP_FB_0049850		17	LG10_HB_105	31.6835	10	75.59
F_0049851_L10_PA	SNP_FB_0049851		16	LG10_HB_105	31.6835	10	75.59
F_0049852_L10_PA	SNP_FB_0049852		1	LG10_HB_105	31.6835	10	75.59
F_0049854_L10_PA	SNP_FB_0049854		15	LG10_HB_105	31.6835	10	75.59
F_0049856_L10_PA	SNP_FB_0049856		18	LG10_HB_105	31.6835	10	75.59
F_0049857_L10_PA	SNP_FB_0049857		9	LG10_HB_105	31.6835	10	75.59
F_0049859_L10_PA	SNP_FB_0049859		11	LG10_HB_105	31.6835	10	75.59
R_36066362_L10_PA	RosBREEDSNP_SNP_TC_36066362_Lg10_RosCOS2135_MAF50_1648460_exon1		16	LG10_HB_105.5	40.0378	10	75.646
R_36071826_L10_PA	RosBREEDSNP_SNP_TC_36071826_Lg10_RosCOS2135_MAF30_1628708_exon2		11	LG10_HB_105.5	40.0378	10	75.646
R_36091067_L10_PA	RosBREEDSNP_SNP_AG_36091067_Lg10_RosCOS2135_MAF40_474692_exon1		17	LG10_HB_105.5	40.0378	10	75.646
F_0049924_L10_PA	SNP_FB_0049924		9	LG10_HB_106	33.9849	10	75.728
F_0049926_L10_PA	SNP_FB_0049926		11	LG10_HB_106	33.9849	10	75.728
R_36100460_L10_PA	RosBREEDSNP_SNP_AG_36100460_Lg10_RosCOS2135_MAF50_1630257_exon1		14	LG10_HB_106	33.9849	10	75.728
F_0050201_L10_PA	SNP_FB_0050201		9	LG10_HB_107	29.7289	10	76.93
F_0050202_L10_PA	SNP_FB_0050202		9	LG10_HB_107	29.7289	10	76.93
F_0050205_L10_PA	SNP_FB_0050205		5	LG10_HB_107	29.7289	10	76.93
F_0050208_L10_PA	SNP_FB_0050208		1	LG10_HB_107	29.7289	10	76.93
F_0050213_L10_PA	SNP_FB_0050213		4	LG10_HB_107	29.7289	10	76.93
F_0050215_L10_PA	SNP_FB_0050215		10	LG10_HB_107	29.7289	10	76.93
F_0050231_L10_PA	SNP_FB_0050231		12	LG10_HB_107	29.7289	10	76.93
F_0050233_L10_PA	SNP_FB_0050233		4	LG10_HB_107	29.7289	10	76.93
F_0838244_L10_49_1	SNP_FB_0838244		9	LG10_HB_1780	67.7175	10	77.952
F_0838247_L10_49_1	SNP_FB_0838247		1	LG10_HB_1780	67.7175	10	77.952
F_1055259_L10_71_2	SNP_FB_1055259		9	F_1055259_L10_71_2	66.2358	10	78.469
GD_01761_L10_PA	GDsnp01761		8	LG10_HB_108	28.5624	10	78.726
F_0050918_L10_PA	SNP_FB_0050918		11	LG10_HB_108	28.5624	10	78.726
F_0050921_L10_PA	SNP_FB_0050921		12	LG10_HB_108	28.5624	10	78.726
F_0050923_L10_PA	SNP_FB_0050923		9	LG10_HB_108	28.5624	10	78.726
F_0050930_L10_PA	SNP_FB_0050930		15	LG10_HB_108	28.5624	10	78.726
F_0050932_L10_PA	SNP_FB_0050932		13	LG10_HB_108	28.5624	10	78.726
F_0050933_L10_PA	SNP_FB_0050933		13	LG10_HB_108	28.5624	10	78.726
F_0838415_L10_49_1	SNP_FB_0838415		1	LG10_HB_1781	29.1929	10	78.945
F_0838422_L10_49_1	SNP_FB_0838422		7	LG10_HB_1781	29.1929	10	78.945
F_0838423_L10_49_1	SNP_FB_0838423		7	LG10_HB_1781	29.1929	10	78.945
F_0838432_L10_49_1	SNP_FB_0838432		9	LG10_HB_1781	29.1929	10	78.945
F_0838437_L10_49_1	SNP_FB_0838437		5	LG10_HB_1781	29.1929	10	78.945
F_0838443_L10_49_1	SNP_FB_0838443		15	LG10_HB_1781	29.1929	10	78.945
F_0838444_L10_49_1	SNP_FB_0838444		12	LG10_HB_1781	29.1929	10	78.945
F_0051411_L10_PA	SNP_FB_0051411		1	LG10_HB_109	55.0757	10	79.619
F_0051414_L10_PA	SNP_FB_0051414		9	LG10_HB_109	55.0757	10	79.619
F_0051416_L10_PA	SNP_FB_0051416		6	LG10_HB_109	55.0757	10	79.619
R_36862797_L10_PA	RosBREEDSNP_SNP_AG_36862797_Lg10_00405_MAF40_1646844_exon1		9	LG10_HB_109	55.0757	10	79.619
F_0051420_L10_PA	SNP_FB_0051420		13	LG10_HB_109	55.0757	10	79.619
F_0051422_L10_PA	SNP_FB_0051422		15	LG10_HB_109	55.0757	10	79.619
F_0051428_L10_PA	SNP_FB_0051428		5	LG10_HB_109	55.0757	10	79.619
F_0051435_L10_PA	SNP_FB_0051435		8	LG10_HB_109	55.0757	10	79.619
R_36865919_L10_PA	RosBREEDSNP_SNP_CT_36865919_Lg10_00405_MAF50_1627233_exon3		7	LG10_HB_109.5	36.6015	10	79.837
GD_00405_L10_PA	GDsnp00405		8	LG10_HB_109.5	36.6015	10	79.837
R_36883478_L10_PA	RosBREEDSNP_SNP_TG_36883478_Lg10_00405_MAF30_281824_exon1		10	LG10_HB_109.5	36.6015	10	79.837
R_36885663_L10_PA	RosBREEDSNP_SNP_CT_36885663_Lg10_00405_MAF30_1641843_exon1		8	LG10_HB_109.5	36.6015	10	79.837
R_36887888_L10_PA	RosBREEDSNP_SNP_GT_36887888_Lg10_00405_MAF50_770935_exon1		11	LG10_HB_109.5	36.6015	10	79.837
R_36898184_L10_PA	RosBREEDSNP_SNP_AG_36898184_Lg10_00405_MAF10_MDP0000131371_exon5		8	LG10_HB_109.5	36.6015	10	79.837
FEM_cg_1	FEM_cg_1		7	LG10_HB_4005	58.7011	10	79.901
FEM_cg_3	FEM_cg_3		8	LG10_HB_4005	58.7011	10	79.901
FEM_cg_4	FEM_cg_4		9	LG10_HB_4005	58.7011	10	79.901
R_36853428_L10_PA	RosBREEDSNP_SNP_AC_36853428_Lg10_00405_MAF40_MDP0000909472_exon3		6	LG10_HB_3116	41.3619	10	80.227
R_37031349_L10_PA	RosBREEDSNP_SNP_TC_37031349_Lg10_00604_MAF50_165531_exon3		16	LG10_HB_3116	41.3619	10	80.227
GD_00604_L10_PA	GDsnp00604		10	LG10_HB_3116	41.3619	10	80.227
R_37052690_L10_PA	RosBREEDSNP_SNP_CA_37052690_Lg10_00604_MAF30_1671079_exon3		14	R_37052690_L10_PA	67.8752	10	80.422
F_0051740_L10_PA	SNP_FB_0051740		8	LG10_HB_110	51.7024	10	80.452
F_0051743_L10_PA	SNP_FB_0051743		1	LG10_HB_110	51.7024	10	80.452
F_0051751_L10_PA	SNP_FB_0051751		9	LG10_HB_110	51.7024	10	80.452
F_0051759_L10_PA	SNP_FB_0051759		6	LG10_HB_110	51.7024	10	80.452
R_36985238_L10_PA	RosBREEDSNP_SNP_TC_36985238_Lg10_00604_MAF20_394414_exon1		3	LG10_HB_110	51.7024	10	80.452
F_0051764_L10_PA	SNP_FB_0051764		9	LG10_HB_110	51.7024	10	80.452
F_0051784_L10_PA	SNP_FB_0051784		8	LG10_HB_110	51.7024	10	80.452
R_37072737_L10_PA	RosBREEDSNP_SNP_TC_37072737_Lg10_00604_MAF10_MDP0000691383_exon1		19	LG10_HB_111	49.5902	10	80.561
F_0051942_L10_PA	SNP_FB_0051942		2	LG10_HB_111	49.5902	10	80.561
F_0052468_L10_PA	SNP_FB_0052468		11	LG10_HB_112	39.8487	10	81.301
F_0052470_L10_PA	SNP_FB_0052470		13	LG10_HB_112	39.8487	10	81.301
F_0052472_L10_PA	SNP_FB_0052472		9	LG10_HB_112	39.8487	10	81.301
F_0052474_L10_PA	SNP_FB_0052474		1	LG10_HB_112	39.8487	10	81.301
F_0052480_L10_PA	SNP_FB_0052480		4	LG10_HB_112	39.8487	10	81.301
F_0052503_L10_PA	SNP_FB_0052503		13	LG10_HB_112	39.8487	10	81.301
F_0052510_L10_PA	SNP_FB_0052510		1	LG10_HB_112	39.8487	10	81.301
F_0052515_L10_PA	SNP_FB_0052515		5	LG10_HB_112	39.8487	10	81.301
F_1117242_L8_84_3	SNP_FB_1117242		1	F_1117242_L8_84_3	97.5725	10	-	%mv above the threshold
R_2705271_L10_30_1	RosBREEDSNP_SNP_CA_2705271_Lg10_00056_MAF20_MDP0000183449_exon2		1	R_2705271_L10_30_1	98.5813	10	-	%mv above the threshold
F_0830658_L10_40_1	SNP_FB_0830658		1	LG10_HB_1765	94.3569	10	-	%mv above the threshold
$F_0830666z_LG10_PA	SNP_FB_0830666	SNP multilocus	2	LG10_HB_1765	94.3569	10	-	%mv above the threshold
R_36560697_L10_49_1	RosBREEDSNP_SNP_TC_36560697_Lg10_01761_MAF10_1664399_exon1		2	R_36560697_L10_49_1	91.7718	10	-	%mv above the threshold
$F_0862197z_LG10	SNP_FB_0862197	SNP multilocus	1	LG10_HB_1841_s43h1	92.087	10	-	%mv above the threshold
F_0862204_L12_43_1	SNP_FB_0862204		1	LG10_HB_1841_s43h1	92.087	10	-	%mv above the threshold
F_0002553_L10_PA	SNP_FB_0002553		1	F_0002553_L10_PA	98.6444	10	-	%mv above the threshold
R_10702352_L10_PA	RosBREEDSNP_SNP_GT_10702352_Lg10_01867_MAF20_591133_exon1		1	R_10702352_L10_PA	94.7037	10	-	%mv above the threshold
$F_0280058z_LG10_PA	SNP_FB_0280058	SNP multilocus	2	LG10_HB_601	79.0984	10	-	Problematic HB causing high rate of DR
R_14769213_L10_PA	RosBREEDSNP_SNP_AC_14769213_Lg10_254375_MAF20_254375_exon1		6	LG10_HB_601	79.0984	10	-	Problematic HB causing high rate of DR
F_0791607_L9_PA	SNP_FB_0791607		1	F_0791607_L9_PA	93.6318	10	-	%mv above the threshold
R_17559596_L10_PA	RosBREEDSNP_SNP_AC_17559596_Lg10_01987_MAF20_1641644_exon2		2	R_17559596_L10_PA	91.6772	10	-	%mv above the threshold
F_0187185_L13_PA	SNP_FB_0187185		1	F_0187185_L13_PA	94.5145	10	-	%mv above the threshold
F_0030341_L10_PA	SNP_FB_0030341		3	F_0030341_L10_PA	95.5549	10	-	%mv above the threshold
F_0037348_L10_PA	SNP_FB_0037348		3	F_0037348_L10_PA	91.8348	10	-	%mv above the threshold
$F_0256644z_LG10_PA	SNP_FB_0256644	SNP multilocus	3	$F_0256644z_LG10	95.082	10	-	%mv above the threshold
$R_34453757y_LG10_PA	RosBREEDSNP_SNP_GA_34453757_Lg5_RosCOS2737_MAF20_1684963_exon4	SNP multilocus	3	$R_34453757y_LG10	90.826	10	-	%mv above the threshold
$F_0441642y_LG10_PA	SNP_FB_0441642	SNP multilocus	3	$F_0441642y_LG10	95.7125	10	-	%mv above the threshold
$F_0956867y_LG10	SNP_FB_0956867	SNP multilocus	3	$F_0956867y_LG10	95.5864	10	-	%mv above the threshold
R_30187_L11_PA	RosBREED_SNP_CT_30187_Lg11		1	LG11_HB_117	13.3985	11	0
F_0053679_L11_PA	SNP_FB_0053679		14	LG11_HB_117	13.3985	11	0
F_0053694_L11_PA	SNP_FB_0053694		11	LG11_HB_117	13.3985	11	0
F_0053695_L11_PA	SNP_FB_0053695		9	LG11_HB_117	13.3985	11	0
F_0053698_L11_PA	SNP_FB_0053698		13	LG11_HB_117	13.3985	11	0
F_0053704_L11_PA	SNP_FB_0053704		17	LG11_HB_117	13.3985	11	0
F_0854012_L12_26_1	SNP_FB_0854012		5	LG11_HB_1817_s26h1	51.6709	11	0.006
F_0854015_L12_26_1	SNP_FB_0854015		13	LG11_HB_1817_s26h1	51.6709	11	0.006
F_0854043_L12_26_1	SNP_FB_0854043		17	LG11_HB_1817_s26h1	51.6709	11	0.006
F_0854048_L12_26_1	SNP_FB_0854048		2	LG11_HB_1817_s26h1	51.6709	11	0.006
F_0854051_L12_26_1	SNP_FB_0854051		2	LG11_HB_1817_s26h1	51.6709	11	0.006
F_0053621_L11_PA	SNP_FB_0053621		17	LG11_HB_116	38.8714	11	0.012
F_0053626_L11_PA	SNP_FB_0053626		5	LG11_HB_116	38.8714	11	0.012
F_0053629_L11_PA	SNP_FB_0053629		13	LG11_HB_116	38.8714	11	0.012
F_0053634_L11_PA	SNP_FB_0053634		17	LG11_HB_116	38.8714	11	0.012
F_0053638_L11_PA	SNP_FB_0053638		10	LG11_HB_116	38.8714	11	0.012
F_0053645_L11_PA	SNP_FB_0053645		7	LG11_HB_116	38.8714	11	0.012
F_1055650_L11_48_2	SNP_FB_1055650		1	LG11_HB_2337_s48h2	37.6103	11	0.632
F_1055653_L11_48_2	SNP_FB_1055653		5	LG11_HB_2337_s48h2	37.6103	11	0.632
F_1055658_L11_48_2	SNP_FB_1055658		11	LG11_HB_2337_s48h2	37.6103	11	0.632
F_1055659_L11_48_2	SNP_FB_1055659		5	LG11_HB_2337_s48h2	37.6103	11	0.632
F_1055661_L11_48_2	SNP_FB_1055661		6	LG11_HB_2337_s48h2	37.6103	11	0.632
F_0054183_L11_PA	SNP_FB_0054183		18	LG11_HB_118	26.6078	11	0.632
F_0054185_L11_PA	SNP_FB_0054185		10	LG11_HB_118	26.6078	11	0.632
F_0054195_L11_PA	SNP_FB_0054195		16	LG11_HB_118	26.6078	11	0.632
F_0839398_L11_26_1	SNP_FB_0839398		14	LG11_HB_1783_s36h1	45.2711	11	0.682
F_0839399_L11_26_1	SNP_FB_0839399		11	LG11_HB_1783_s36h1	45.2711	11	0.682
F_0839403_L11_26_1	SNP_FB_0839403		10	LG11_HB_1783_s36h1	45.2711	11	0.682
F_0839405_L11_26_1	SNP_FB_0839405		1	LG11_HB_1783_s36h1	45.2711	11	0.682
F_0839408_L11_26_1	SNP_FB_0839408		12	LG11_HB_1783_s36h1	45.2711	11	0.682
F_0839410_L11_26_1	SNP_FB_0839410		11	LG11_HB_1783_s36h1	45.2711	11	0.682
F_0839413_L11_26_1	SNP_FB_0839413		14	LG11_HB_1783_s36h1	45.2711	11	0.682
F_0054463_L11_PA	SNP_FB_0054463		14	LG11_HB_119	23.3291	11	0.949
F_0054468_L11_PA	SNP_FB_0054468		16	LG11_HB_119	23.3291	11	0.949
R_495547_L11_PA	RosBREEDSNP_SNP_TC_495547_Lg11_01480_MAF30_435739_exon1		7	LG11_HB_119	23.3291	11	0.949
F_0054471_L11_PA	SNP_FB_0054471		13	LG11_HB_119	23.3291	11	0.949
F_0054472_L11_PA	SNP_FB_0054472		9	LG11_HB_119	23.3291	11	0.949
F_0054473_L11_PA	SNP_FB_0054473		16	LG11_HB_119	23.3291	11	0.949
F_0054474_L11_PA	SNP_FB_0054474		16	LG11_HB_119	23.3291	11	0.949
F_0054478_L11_PA	SNP_FB_0054478		11	LG11_HB_119	23.3291	11	0.949
R_557285_L11_PA	RosBREEDSNP_SNP_CT_557285_Lg11_01480_MAF50_1638467_exon1		16	R_557285_L11_PA	59.5523	11	1.16
F_1107931_L11_64_3	SNP_FB_1107931		10	LG11_HB_2573_s64h3	68.5687	11	1.455
F_1107933_L11_64_3	SNP_FB_1107933		10	LG11_HB_2573_s64h3	68.5687	11	1.455
F_1107935_L11_64_3	SNP_FB_1107935		9	LG11_HB_2573_s64h3	68.5687	11	1.455
F_1055739_L11_48_2	SNP_FB_1055739		16	LG11_HB_2338_s48h2	34.3947	11	1.717
F_1055740_L11_48_2	SNP_FB_1055740		18	LG11_HB_2338_s48h2	34.3947	11	1.717
F_1055746_L11_48_2	SNP_FB_1055746		19	LG11_HB_2338_s48h2	34.3947	11	1.717
F_1055748_L11_48_2	SNP_FB_1055748		7	LG11_HB_2338_s48h2	34.3947	11	1.717
F_1055749_L11_48_2	SNP_FB_1055749		9	LG11_HB_2338_s48h2	34.3947	11	1.717
F_1055755_L11_48_2	SNP_FB_1055755		2	LG11_HB_2338_s48h2	34.3947	11	1.717
$F_1055750y_LG11	SNP_FB_1055750	SNP multilocus	6	LG11_HB_2338_s48h2	34.3947	11	1.717
F_0305353_L15_PA	SNP_FB_0305353		6	LG11_HB_651	43.3165	11	1.808
F_0305354_L15_PA	SNP_FB_0305354		10	LG11_HB_651	43.3165	11	1.808
F_0305355_L15_PA	SNP_FB_0305355		11	LG11_HB_651	43.3165	11	1.808
F_0305361_L15_PA	SNP_FB_0305361		11	LG11_HB_651	43.3165	11	1.808
F_0304716_L15_PA	SNP_FB_0304716		9	LG11_HB_650	17.7491	11	2.999
F_0304721_L15_PA	SNP_FB_0304721		8	LG11_HB_650	17.7491	11	2.999
F_0304722_L15_PA	SNP_FB_0304722		6	LG11_HB_650	17.7491	11	2.999
F_0304723_L15_PA	SNP_FB_0304723		10	LG11_HB_650	17.7491	11	2.999
F_0304729_L15_PA	SNP_FB_0304729		16	LG11_HB_650	17.7491	11	2.999
F_0304731_L15_PA	SNP_FB_0304731		3	LG11_HB_650	17.7491	11	2.999
F_0304732_L15_PA	SNP_FB_0304732		18	LG11_HB_650	17.7491	11	2.999
F_0304733_L15_PA	SNP_FB_0304733		8	LG11_HB_650	17.7491	11	2.999
F_0304737_L15_PA	SNP_FB_0304737		15	LG11_HB_650	17.7491	11	2.999
F_0304741_L15_PA	SNP_FB_0304741		8	LG11_HB_650	17.7491	11	2.999
F_0910724_L15_62_1	SNP_FB_0910724		7	F_0910724_L15_62_1	87.0429	11	3.057
F_0056161_L11_PA	SNP_FB_0056161		12	LG11_HB_124	33.5435	11	3.255
F_0056166_L11_PA	SNP_FB_0056166		10	LG11_HB_124	33.5435	11	3.255
F_0056170_L11_PA	SNP_FB_0056170		8	LG11_HB_124	33.5435	11	3.255
F_0056171_L11_PA	SNP_FB_0056171		9	LG11_HB_124	33.5435	11	3.255
F_0056178_L11_PA	SNP_FB_0056178		9	LG11_HB_124	33.5435	11	3.255
F_0840085_L11_27_1	SNP_FB_0840085		11	LG11_HB_1787_s27h1	52.3329	11	3.417
F_0840090_L11_27_1	SNP_FB_0840090		11	LG11_HB_1787_s27h1	52.3329	11	3.417
F_0840091_L11_27_1	SNP_FB_0840091		12	LG11_HB_1787_s27h1	52.3329	11	3.417
F_0248606_L14_PA	SNP_FB_0248606		9	LG11_HB_543	28.5309	11	3.459
F_0248609_L14_PA	SNP_FB_0248609		16	LG11_HB_543	28.5309	11	3.459
F_0248610_L14_PA	SNP_FB_0248610		3	LG11_HB_543	28.5309	11	3.459
F_0248611_L14_PA	SNP_FB_0248611		8	LG11_HB_543	28.5309	11	3.459
F_0248620_L14_PA	SNP_FB_0248620		17	LG11_HB_543	28.5309	11	3.459
F_0248621_L14_PA	SNP_FB_0248621		11	LG11_HB_543	28.5309	11	3.459
F_0248626_L14_PA	SNP_FB_0248626		9	LG11_HB_543	28.5309	11	3.459
F_0055738_L11_PA	SNP_FB_0055738		1	LG11_HB_123	20.0189	11	4.099
F_0055742_L11_PA	SNP_FB_0055742		8	LG11_HB_123	20.0189	11	4.099
F_0055745_L11_PA	SNP_FB_0055745		14	LG11_HB_123	20.0189	11	4.099
F_0055746_L11_PA	SNP_FB_0055746		16	LG11_HB_123	20.0189	11	4.099
F_0055748_L11_PA	SNP_FB_0055748		13	LG11_HB_123	20.0189	11	4.099
F_0055750_L11_PA	SNP_FB_0055750		8	LG11_HB_123	20.0189	11	4.099
F_0055753_L11_PA	SNP_FB_0055753		13	LG11_HB_123	20.0189	11	4.099
F_0055755_L11_PA	SNP_FB_0055755		3	LG11_HB_123	20.0189	11	4.099
F_0055762_L11_PA	SNP_FB_0055762		7	LG11_HB_123	20.0189	11	4.099
F_0055541_L11_PA	SNP_FB_0055541		6	LG11_HB_122	7.40858	11	4.269
F_0055543_L11_PA	SNP_FB_0055543		10	LG11_HB_122	7.40858	11	4.269
F_0055544_L11_PA	SNP_FB_0055544		6	LG11_HB_122	7.40858	11	4.269
R_1697921_L11_PA	RosBREEDSNP_SNP_AG_1697921_Lg11_02626_MAF40_MDP0000320703_exon1		12	LG11_HB_122	7.40858	11	4.269
F_0055546_L11_PA	SNP_FB_0055546		13	LG11_HB_122	7.40858	11	4.269
F_0055549_L11_PA	SNP_FB_0055549		7	LG11_HB_122	7.40858	11	4.269
F_0055550_L11_PA	SNP_FB_0055550		6	LG11_HB_122	7.40858	11	4.269
F_0055551_L11_PA	SNP_FB_0055551		15	LG11_HB_122	7.40858	11	4.269
F_0055552_L11_PA	SNP_FB_0055552		14	LG11_HB_122	7.40858	11	4.269
GD_02626_L11_PA	GDsnp02626		8	LG11_HB_122	7.40858	11	4.269
F_0055558_L11_PA	SNP_FB_0055558		2	LG11_HB_122	7.40858	11	4.269
F_0055562_L11_PA	SNP_FB_0055562		7	LG11_HB_122	7.40858	11	4.269
R_3431588_L11_PA	RosBREEDSNP_SNP_GA_3431588_Lg11_01167_MAF30_502920_exon1		2	R_3431588_L11_PA	86.9483	11	4.468
R_1724738_L11_PA	RosBREEDSNP_SNP_CA_1724738_Lg11_02626_MAF10_MDP0000752522_exon1		7	R_1724738_L11_PA	83.2913	11	4.675
F_0057304_L11_PA	SNP_FB_0057304		3	LG11_HB_126	87.5158	11	5.275
F_0057305_L11_PA	SNP_FB_0057305		2	LG11_HB_126	87.5158	11	5.275
R_3463798_L11_PA	RosBREEDSNP_SNP_TG_3463798_Lg11_01167_MAF20_469664_exon1		9	LG11_HB_126.5	55.4224	11	5.74
R_3466156_L11_PA	RosBREEDSNP_SNP_TG_3466156_Lg11_01167_MAF10_675414_exon1		7	LG11_HB_126.5	55.4224	11	5.74
R_3469064_L11_PA	RosBREEDSNP_SNP_CA_3469064_Lg11_01167_MAF20_1651351_exon1		12	LG11_HB_126.5	55.4224	11	5.74
F_0057451_L11_PA	SNP_FB_0057451		19	LG11_HB_127	15.0378	11	5.819
F_0057462_L11_PA	SNP_FB_0057462		13	LG11_HB_127	15.0378	11	5.819
F_0057464_L11_PA	SNP_FB_0057464		6	LG11_HB_127	15.0378	11	5.819
F_0057470_L11_PA	SNP_FB_0057470		2	LG11_HB_127	15.0378	11	5.819
GD_01167_L11_PA	GDsnp01167		9	LG11_HB_127	15.0378	11	5.819
F_0057471_L11_PA	SNP_FB_0057471		2	LG11_HB_127	15.0378	11	5.819
F_0057478_L11_PA	SNP_FB_0057478		14	LG11_HB_127	15.0378	11	5.819
F_0057479_L11_PA	SNP_FB_0057479		10	LG11_HB_127	15.0378	11	5.819
F_0057481_L11_PA	SNP_FB_0057481		10	LG11_HB_127	15.0378	11	5.819
F_0057793_L11_PA	SNP_FB_0057793		7	LG11_HB_128	27.9319	11	6.406
F_0057795_L11_PA	SNP_FB_0057795		13	LG11_HB_128	27.9319	11	6.406
F_0057797_L11_PA	SNP_FB_0057797		13	LG11_HB_128	27.9319	11	6.406
F_0057804_L11_PA	SNP_FB_0057804		3	LG11_HB_128	27.9319	11	6.406
F_0057808_L11_PA	SNP_FB_0057808		5	LG11_HB_128	27.9319	11	6.406
F_0057814_L11_PA	SNP_FB_0057814		14	LG11_HB_128	27.9319	11	6.406
F_0058223_L11_PA	SNP_FB_0058223		14	LG11_HB_129	20.3026	11	7.232
F_0058225_L11_PA	SNP_FB_0058225		4	LG11_HB_129	20.3026	11	7.232
F_0058227_L11_PA	SNP_FB_0058227		14	LG11_HB_129	20.3026	11	7.232
F_0058240_L11_PA	SNP_FB_0058240		12	LG11_HB_129	20.3026	11	7.232
F_0058243_L11_PA	SNP_FB_0058243		10	LG11_HB_129	20.3026	11	7.232
F_0058248_L11_PA	SNP_FB_0058248		9	LG11_HB_129	20.3026	11	7.232
GD_01165_L11_PA	GDsnp01165		13	LG11_HB_129	20.3026	11	7.232
R_4473483_L11_PA	RosBREEDSNP_SNP_TC_4473483_Lg11_01165_MAF30_244964_exon1		11	R_4473483_L11_PA	76.4502	11	7.52
F_0058545_L11_PA	SNP_FB_0058545		1	LG11_HB_130	27.7112	11	8.128
F_0058552_L11_PA	SNP_FB_0058552		15	LG11_HB_130	27.7112	11	8.128
F_0058555_L11_PA	SNP_FB_0058555		1	LG11_HB_130	27.7112	11	8.128
F_0058557_L11_PA	SNP_FB_0058557		17	LG11_HB_130	27.7112	11	8.128
F_0058559_L11_PA	SNP_FB_0058559		10	LG11_HB_130	27.7112	11	8.128
F_0058572_L11_PA	SNP_FB_0058572		2	LG11_HB_130	27.7112	11	8.128
F_0058948_L11_PA	SNP_FB_0058948		1	LG11_HB_131	41.6456	11	8.935
F_0058955_L11_PA	SNP_FB_0058955		13	LG11_HB_131	41.6456	11	8.935
F_0058964_L11_PA	SNP_FB_0058964		12	LG11_HB_131	41.6456	11	8.935
R_4936280_L11_PA	RosBREEDSNP_SNP_GA_4936280_Lg11_MDP0000389025__MDP0000389025_exon1		8	LG11_HB_131	41.6456	11	8.935
R_4936897_L11_PA	RosBREEDSNP_SNP_AG_4936897_Lg11_MDP0000389025__MDP0000389025_exon1		8	LG11_HB_131	41.6456	11	8.935
R_5016587_L11_PA	RosBREEDSNP_SNP_GT_5016587_Lg11_RosCOS2981_MAF20_460428_exon1		6	LG11_HB_131.5	29.5397	11	8.986
R_5021535_L11_PA	RosBREEDSNP_SNP_TG_5021535_Lg11_RosCOS2981_MAF50_342849_exon3		12	LG11_HB_131.5	29.5397	11	8.986
R_5027432_L11_PA	RosBREEDSNP_SNP_CA_5027432_Lg11_RosCOS2981_MAF10_1650867_exon2		7	LG11_HB_131.5	29.5397	11	8.986
R_5054497_L11_PA	RosBREEDSNP_SNP_AC_5054497_Lg11_RosCOS2981_MAF40_1646424_exon1		10	LG11_HB_131.5	29.5397	11	8.986
R_5075367_L11_PA	RosBREEDSNP_SNP_TC_5075367_Lg11_RosCOS2981_MAF50_1677461_exon1		12	LG11_HB_131.5	29.5397	11	8.986
R_5011588_L11_PA	RosBREEDSNP_SNP_AG_5011588_Lg11_RosCOS2981_MAF10_143244_exon1		7	R_5011588_L11_PA	85.4035	11	9.071
F_0840952_L11_29_1	SNP_FB_0840952		5	LG11_HB_1789_s29h1	81.8726	11	9.525
$F_0840959y_LG11	SNP_FB_0840959	SNP multilocus	5	LG11_HB_1789_s29h1	81.8726	11	9.525
R_5154472_L11_PA	RosBREEDSNP_SNP_CA_5154472_Lg11_00418_MAF30_186915_exon1		2	LG11_HB_132	12.3266	11	9.72
F_0059412_L11_PA	SNP_FB_0059412		8	LG11_HB_132	12.3266	11	9.72
F_0059423_L11_PA	SNP_FB_0059423		1	LG11_HB_132	12.3266	11	9.72
F_0059424_L11_PA	SNP_FB_0059424		5	LG11_HB_132	12.3266	11	9.72
R_5159764_L11_PA	RosBREEDSNP_SNP_CT_5159764_Lg11_00418_MAF50_6718_exon1		16	LG11_HB_132	12.3266	11	9.72
F_0059426_L11_PA	SNP_FB_0059426		12	LG11_HB_132	12.3266	11	9.72
F_0059427_L11_PA	SNP_FB_0059427		12	LG11_HB_132	12.3266	11	9.72
F_0059429_L11_PA	SNP_FB_0059429		13	LG11_HB_132	12.3266	11	9.72
F_0059432_L11_PA	SNP_FB_0059432		8	LG11_HB_132	12.3266	11	9.72
F_0059434_L11_PA	SNP_FB_0059434		12	LG11_HB_132	12.3266	11	9.72
F_0059435_L11_PA	SNP_FB_0059435		14	LG11_HB_132	12.3266	11	9.72
F_0059438_L11_PA	SNP_FB_0059438		10	LG11_HB_132	12.3266	11	9.72
R_5173582_L11_PA	RosBREEDSNP_SNP_AC_5173582_Lg11_00418_MAF20_719249_exon1		11	LG11_HB_132.5	9.01639	11	9.918
GD_00418_L11_PA	GDsnp00418		14	LG11_HB_132.5	9.01639	11	9.918
R_5197434_L11_PA	RosBREEDSNP_SNP_TG_5197434_Lg11_00418_MAF40_688881_exon1		17	LG11_HB_132.5	9.01639	11	9.918
R_5208182_L11_PA	RosBREEDSNP_SNP_CT_5208182_Lg11_00418_MAF50_1676725_exon1		12	LG11_HB_132.5	9.01639	11	9.918
F_0060042_L11_PA	SNP_FB_0060042		12	LG11_HB_133	19.3253	11	10.764
F_0060045_L11_PA	SNP_FB_0060045		11	LG11_HB_133	19.3253	11	10.764
F_0060046_L11_PA	SNP_FB_0060046		2	LG11_HB_133	19.3253	11	10.764
F_0060047_L11_PA	SNP_FB_0060047		11	LG11_HB_133	19.3253	11	10.764
F_0060049_L11_PA	SNP_FB_0060049		15	LG11_HB_133	19.3253	11	10.764
R_5482687_L11_PA	RosBREEDSNP_SNP_CT_5482687_Lg11_01713_MAF40_MDP0000265419_exon1		14	LG11_HB_133	19.3253	11	10.764
F_0060059_L11_PA	SNP_FB_0060059		14	LG11_HB_133	19.3253	11	10.764
R_5485406_L11_PA	RosBREEDSNP_SNP_AC_5485406_Lg11_01713_MAF30_121017_exon1		3	LG11_HB_133	19.3253	11	10.764
F_0060062_L11_PA	SNP_FB_0060062		6	LG11_HB_133	19.3253	11	10.764
F_0060069_L11_PA	SNP_FB_0060069		4	LG11_HB_133	19.3253	11	10.764
F_0060074_L11_PA	SNP_FB_0060074		7	LG11_HB_133	19.3253	11	10.764
GD_01713_L11_PA	GDsnp01713		14	GD_01713_L11_PA	71.0593	11	10.916
R_5944780_L11_29_1	RosBREEDSNP_SNP_TG_5944780_Lg11_MDP0000163230_MAF20_MDP0000163230_exon1		7	R_5944780_L11_29_1	83.0076	11	11.501
F_0061189_L11_PA	SNP_FB_0061189		9	LG11_HB_135	27.4905	11	12.032
F_0061193_L11_PA	SNP_FB_0061193		12	LG11_HB_135	27.4905	11	12.032
F_0061195_L11_PA	SNP_FB_0061195		10	LG11_HB_135	27.4905	11	12.032
F_0061199_L11_PA	SNP_FB_0061199		12	LG11_HB_135	27.4905	11	12.032
F_1056194_L11_51_2	SNP_FB_1056194		9	F_1056194_L11_51_2	77.3644	11	12.219
R_6372814_L11_PA	RosBREEDSNP_SNP_AG_6372814_Lg11_209723_MAF30_209723_exon1		10	LG11_HB_3138	76.9861	11	12.502
R_6372887_L11_PA	RosBREEDSNP_SNP_GA_6372887_Lg11_209723_MAF50_209723_exon1		9	LG11_HB_3138	76.9861	11	12.502
R_6372895_L11_PA	RosBREEDSNP_SNP_AG_6372895_Lg11_209723__209723_exon1		10	LG11_HB_3138	76.9861	11	12.502
R_6704249_L11_PA	RosBREEDSNP_SNP_CA_6704249_Lg11_01788_MAF20_521415_exon3		13	LG11_HB_3138.5	40.9206	11	12.933
R_6484441_L11_PA	RosBREEDSNP_SNP_TG_6484441_Lg11_00621_MAF20_1668684_exon1		8	LG11_HB_3138.5	40.9206	11	12.933
R_6534066_L11_PA	RosBREEDSNP_SNP_GA_6534066_Lg11_00621_MAF50_860447_exon1		7	LG11_HB_3138.5	40.9206	11	12.933
F_0061652_L11_PA	SNP_FB_0061652		5	LG11_HB_136	33.575	11	12.954
F_0061653_L11_PA	SNP_FB_0061653		2	LG11_HB_136	33.575	11	12.954
F_0061654_L11_PA	SNP_FB_0061654		11	LG11_HB_136	33.575	11	12.954
F_0061656_L11_PA	SNP_FB_0061656		3	LG11_HB_136	33.575	11	12.954
F_0061658_L11_PA	SNP_FB_0061658		7	LG11_HB_136	33.575	11	12.954
F_0061660_L11_PA	SNP_FB_0061660		7	LG11_HB_136	33.575	11	12.954
F_0061661_L11_PA	SNP_FB_0061661		16	LG11_HB_136	33.575	11	12.954
GD_01788_L11_PA	GDsnp01788		7	LG11_HB_137.5	78.657	11	13.072
R_7191810_L11_PA	RosBREEDSNP_SNP_CT_7191810_Lg11_01483_MAF10_MDP0000240624_exon5		2	LG11_HB_137.5	78.657	11	13.072
F_0061912_L11_PA	SNP_FB_0061912		4	LG11_HB_137	33.575	11	13.104
F_0061913_L11_PA	SNP_FB_0061913		10	LG11_HB_137	33.575	11	13.104
F_0061914_L11_PA	SNP_FB_0061914		11	LG11_HB_137	33.575	11	13.104
F_0061915_L11_PA	SNP_FB_0061915		10	LG11_HB_137	33.575	11	13.104
F_0061923_L11_PA	SNP_FB_0061923		9	LG11_HB_137	33.575	11	13.104
R_6709034_L11_PA	RosBREEDSNP_SNP_GA_6709034_Lg11_01788_MAF20_MDP0000268951_exon8		9	LG11_HB_137	33.575	11	13.104
F_0061949_L11_PA	SNP_FB_0061949		10	LG11_HB_137	33.575	11	13.104
F_0061962_L11_PA	SNP_FB_0061962		10	LG11_HB_137	33.575	11	13.104
R_6688015_L11_PA	RosBREEDSNP_SNP_TG_6688015_Lg11_01788_MAF40_61995_exon7		16	LG11_HB_136.5	49.2434	11	13.117
R_6697510_L11_PA	RosBREEDSNP_SNP_AG_6697510_Lg11_01788_MAF30_1668595_exon1		13	LG11_HB_136.5	49.2434	11	13.117
R_6494081_L11_29_1	RosBREEDSNP_SNP_GA_6494081_Lg11_00621_MAF40_523091_exon1		7	LG11_HB_3128_s29h1	84.5208	11	13.158
R_6496114_L11_29_1	RosBREEDSNP_SNP_AC_6496114_Lg11_00621_MAF40_MDP0000172291_exon7		1	LG11_HB_3128_s29h1	84.5208	11	13.158
F_0841914_L11_29_1	SNP_FB_0841914		9	LG11_HB_1790_s29h1	50.1892	11	13.313
F_0841915_L11_29_1	SNP_FB_0841915		9	LG11_HB_1790_s29h1	50.1892	11	13.313
F_0841916_L11_29_1	SNP_FB_0841916		9	LG11_HB_1790_s29h1	50.1892	11	13.313
F_0062295_L11_PA	SNP_FB_0062295		7	LG11_HB_138	19.2308	11	13.658
F_0062299_L11_PA	SNP_FB_0062299		1	LG11_HB_138	19.2308	11	13.658
F_0062303_L11_PA	SNP_FB_0062303		11	LG11_HB_138	19.2308	11	13.658
F_0062307_L11_PA	SNP_FB_0062307		7	LG11_HB_138	19.2308	11	13.658
F_0062327_L11_PA	SNP_FB_0062327		3	LG11_HB_138	19.2308	11	13.658
F_0062330_L11_PA	SNP_FB_0062330		5	LG11_HB_138	19.2308	11	13.658
F_0062333_L11_PA	SNP_FB_0062333		9	LG11_HB_138	19.2308	11	13.658
F_0062335_L11_PA	SNP_FB_0062335		14	LG11_HB_138	19.2308	11	13.658
F_0062809_L11_PA	SNP_FB_0062809		10	LG11_HB_139	39.8802	11	14.032
F_0062813_L11_PA	SNP_FB_0062813		4	LG11_HB_139	39.8802	11	14.032
F_0062814_L11_PA	SNP_FB_0062814		4	LG11_HB_139	39.8802	11	14.032
R_7143110_L11_PA	RosBREEDSNP_SNP_TC_7143110_Lg11_01483_MAF40_1679748_exon4		12	LG11_HB_139	39.8802	11	14.032
F_0062815_L11_PA	SNP_FB_0062815		14	LG11_HB_139	39.8802	11	14.032
F_0062816_L11_PA	SNP_FB_0062816		2	LG11_HB_139	39.8802	11	14.032
F_0062824_L11_PA	SNP_FB_0062824		9	LG11_HB_139	39.8802	11	14.032
[truncated: 16,137 more rows]
