# Supplementary material for: A high-density, multi-parental SNP genetic map on apple validates a new mapping approach for outcrossing species
Source: Hortic Res. 2016 Nov 23;3:16057–. doi: 10.1038/hortres.2016.57 (PMC5120355; doi:10.1038/hortres.2016.57)
Supplement: Supplementary Table S2 [file hortres201657-s8.xls]

## Sheet: TableS2
Table S2. The table lists 111 multi-locus SNPs, which were found to map on different LGs in different families. For each SNP the LGs of the alternative loci are reported (See also Table S1)
multi-locus SNP original name	Locus 1	Locus 2	Locus 3
SNP_FB_0411415	LG1	LG2	-
SNP_FB_0485886	LG1	LG2	-
GDsnp01919	LG1	LG7	-
SNP_FB_0318984	LG1	LG7	-
SNP_FB_0446521	LG1	LG7	-
SNP_FB_0442329	LG1	LG8	-
SNP_FB_0442473	LG1	LG8	-
SNP_FB_0074728	LG1	LG10	-
SNP_FB_0942690	LG1	LG10	-
SNP_FB_0124504	LG1	LG13	-
SNP_FB_0124505	LG1	LG13	-
SNP_FB_0932461	LG1	LG13	-
SNP_FB_0910606	LG1	LG15	-
SNP_FB_0910608	LG1	LG15	-
SNP_FB_0361401	LG1	LG16	-
SNP_FB_0471088	LG2	LG6	LG9
Rvi4_regionVr2_3_K*14829	LG2	LG8	-
SNP_FB_0454657	LG2	LG8	-
SNP_FB_1083193	LG2	LG8	-
SNP_FB_0416659	LG2	LG9	-
SNP_FB_0468386	LG2	LG9	-
SNP_FB_0032295	LG2	LG10	-
SNP_FB_0888770	LG2	LG12	-
SNP_FB_0458632	LG2	LG14	-
SNP_FB_0458633	LG2	LG14	-
SNP_FB_0273819	LG2	LG15	-
SNP_FB_0286989	LG2	LG15	-
SNP_FB_1083238	LG2	LG15	-
SNP_FB_0509174	LG2	LG16	-
SNP_FB_0961630	LG2	LG17	-
SNP_FB_0000023	LG3	LG5	-
SNP_FB_0540935	LG3	LG5	-
SNP_FB_0554490	LG3	LG7	-
SNP_FB_0441636	LG3	LG8	-
SNP_FB_0516377	LG3	LG8	-
SNP_FB_0441642	LG3	LG10	-
SNP_FB_0077756	LG3	LG11	-
SNP_FB_0227161	LG3	LG11	-
SNP_FB_1055750	LG3	LG11	-
SNP_FB_0546054	LG3	LG12	-
SNP_FB_0546077	LG3	LG12	-
SNP_FB_0872514	LG3	LG12	-
RosBREEDSNP_SNP_AG_12137143_Lg13_RosCOS3331_MAF30_1659282_exon9	LG3	LG13	-
SNP_FB_0629332	LG4	LG5	-
SNP_FB_0565087	LG4	LG11	-
SNP_FB_0867540	LG4	LG12	-
SNP_FB_0173707	LG4	LG14	-
SNP_FB_0280065	LG4	LG15	-
SNP_FB_0795199	LG4	LG15	-
SNP_FB_1116043	LG5	LG7	LG12
SNP_FB_0825623	LG5	LG7	-
SNP_FB_1116038	LG5	LG7	-
SNP_FB_1100993	LG5	LG8	-
SNP_FB_0067160	LG5	LG9	-
SNP_FB_0613585	LG5	LG9	-
SNP_FB_0769876	LG5	LG9	-
RosBREEDSNP_SNP_CA_16731889_Lg10_01710_MAF20_459289_exon1	LG5	LG10	-
RosBREEDSNP_SNP_GA_29921777_Lg10_00346_MAF40_1687028_exon5	LG5	LG10	-
RosBREEDSNP_SNP_GA_34453757_Lg5_RosCOS2737_MAF20_1684963_exon4	LG5	LG10	-
SNP_FB_0009228	LG5	LG10	-
SNP_FB_0956867	LG5	LG10	-
SNP_FB_1023005	LG5	LG10	-
SNP_FB_1023008	LG5	LG10	-
SNP_FB_1087370	LG5	LG10	-
SNP_FB_0303530	LG5	LG15	-
SNP_FB_1116391	LG5	LG16	-
SNP_FB_0616685	LG5	LG17	-
SNP_FB_1069375	LG6	LG9	LG14
SNP_FB_1013525	LG6	LG9	-
SNP_FB_1006498	LG6	LG13	-
RosBREEDSNP_SNP_AG_30075128_Lg6_02138_MAF40_1659860_exon4	LG6	LG14	-
RosBREEDSNP_SNP_GA_31543180_Lg14_FRUITFUL_MAF10_1672745_exon2	LG6	LG14	-
SNP_FB_0677866	LG6	LG14	-
SNP_FB_1095798	LG7	LG8	-
SNP_FB_1095802	LG7	LG8	-
SNP_FB_1095807	LG7	LG8	-
SNP_FB_1116881	LG7	LG8	-
SNP_FB_1116895	LG7	LG8	-
SNP_FB_1048043	LG8	LG10	-
SNP_FB_1067928	LG8	LG10	-
SNP_FB_1067946	LG8	LG10	-
SNP_FB_1100858	LG8	LG10	-
SNP_FB_0720631	LG8	LG11	-
SNP_FB_0840959	LG8	LG11	-
SNP_FB_0866279	LG8	LG12	-
SNP_FB_1108953	LG8	LG12	-
SNP_FB_0309526	LG8	LG15	-
SNP_FB_0332832	LG8	LG15	-
SNP_FB_0749517	LG8	LG15	-
SNP_FB_0971471	LG8	LG17	-
SNP_FB_1106440	LG9	LG10	-
SNP_FB_0868178	LG9	LG12	-
SNP_FB_0380686	LG9	LG17	-
SNP_FB_0772430	LG9	LG17	-
SNP_FB_0034812	LG10	LG11	-
SNP_FB_0830666	LG10	LG12	-
SNP_FB_0862197	LG10	LG12	-
SNP_FB_0256644	LG10	LG14	-
SNP_FB_1073522	LG10	LG14	-
SNP_FB_0280058	LG10	LG15	-
GDsnp02838	LG11	LG14	-
SNP_FB_0166426	LG12	LG13	-
RosBREEDSNP_SNP_GA_9381674_Lg17_01042_MAF30_36521_exon1	LG12	LG14	LG17
SNP_FB_0342922	LG12	LG16	-
SNP_FB_0342912	LG13	LG16	-
SNP_FB_0065692	LG14	LG15	-
SNP_FB_0065699	LG14	LG15	-
SNP_FB_0236520	LG14	LG17	-
SNP_FB_1116394	LG15	LG16	-
RosBREEDSNP_SNP_AG_49943046_Lg15_00525_MAF50_MDP0000154580_exon3	LG15	LG17	-
SNP_FB_0139309	LG15	LG17	-
