# Supplementary material for: A high-density, multi-parental SNP genetic map on apple validates a new mapping approach for outcrossing species
Source: Hortic Res. 2016 Nov 23;3:16057–. doi: 10.1038/hortres.2016.57 (PMC5120355; doi:10.1038/hortres.2016.57)
Supplement: Supplementary File 3 [file hortres201657-s9.xls]

## Sheet: Legend
Graphycal genotyping file
The final integrated back-cross (BC) dataset is reported for each of the 17 linkage groups (LGs) in individual tabsheets.
The BC-type genotypic score is provided for each individual (meiotic event). Marker (haploblock and individual SNP markers) data are displayed in map order as color-coded genotypes, thus allowing graphical genotyping inspection (within a column, changes in fill-color indicate the location of a recombination event.
The genetic position (cM) of the markers mapped on the final iGLMap is provided in the second column.
This file clearly shows the structure of the final integrated dataset across the 21 full-sib families, where integrated single-parent datasets (maternal: first set of 1586 individuals with name prefix "m"; paternal: second set of 1586 individuals with name prefix "p") are merged.
The iGLMap construction followed a two-step procedure where a first robust core map (CM) was first generated using markers that had at the most 75% missing call. The starting dataset was used as input in JoinMap 4.1 for the grouping analysis and the production of the CM. Since the 17 LGs provided by the individual 21 genetic maps were thus confirmed, the map was then completed by adding markers w…
The original individual names are now preceded with an 'm' or 'p' to indicate wether the genetic information is maternally or paternally derived

## Sheet: LG1
Marker	Position	m12_B001	m12_B003	m12_B005	m12_B007m	m12_B011	m12_B013	m12_B014	m12_B017	m12_B019	m12_B020	m12_B021	m12_B023	m12_B024	m12_B025	m12_B026	m12_B030	m12_B031	m12_B032	m12_B034	m12_B035	m12_B038	m12_B042	m12_B043	m12_B047	m12_B048	m12_B049	m12_B053	m12_B054	m12_B057	m12_B059	m12_B061	m12_B064	m12_B067	m12_B071	m12_B074	m12_B076	m12_B079	m12_B081	m12_B083	m12_B086	m12_B089	m12_B090	m12_B092	m12_B093	m12_B094	m12_B095	m12_B098	m12_B101
LG1_HB_435	0	h	a	h	a	a	a	h	a	h	h	a	a	a	a	a	a	h	a	h	h	a	h	h	h	a	a	h	h	h	a	h	a	a	h	a	a	a	-	-	a	h	a	a	a	h	a	-	a
LG1_HB_434	0.011	-	-	-	-	-	-	-	-	-	-	-	-	-	-	-	-	-	-	-	-	-	-	-	-	-	-	-	-	-	-	-	-	-	-	-	-	-	-	-	-	-	-	-	-	-	-	-	-
LG1_HB_868	0.062	-	-	-	-	-	-	-	-	-	-	-	-	-	-	-	-	-	-	-	-	-	-	-	-	-	-	-	-	-	-	-	-	-	-	-	-	-	-	-	-	-	-	-	-	-	-	-	-
LG1_HB_874	0.108	-	-	-	-	-	-	-	-	-	-	-	-	-	-	-	-	-	-	-	-	-	-	-	-	-	-	-	-	-	-	-	-	-	-	-	-	-	-	-	-	-	-	-	-	-	-	-	-
LG1_HB_3009	0.126	-	-	-	-	-	-	-	-	-	-	-	-	-	-	-	-	-	-	-	-	-	-	-	-	-	-	-	-	-	-	-	-	-	-	-	-	-	-	-	-	-	-	-	-	-	-	-	-
LG1_HB_670	0.131	h	-	h	a	-	a	h	-	h	-	-	-	-	-	-	a	-	a	-	h	-	h	-	h	-	-	-	-	-	a	-	-	a	h	a	a	a	-	-	a	h	a	-	-	h	a	-	a
LG1_HB_3001_s67h2	0.133	-	-	-	-	-	-	-	-	-	-	-	-	-	-	-	-	-	-	-	-	-	-	-	-	-	-	-	-	-	-	-	-	-	-	-	-	-	-	-	-	-	-	-	-	-	-	-	-
LG1_HB_877	0.137	h	-	h	a	-	a	h	-	h	-	-	-	-	-	-	a	-	a	-	h	-	h	-	h	-	-	-	-	-	a	-	-	a	h	a	a	a	-	-	a	h	a	-	-	h	a	-	a
LG1_HB_849	0.232	-	-	-	-	-	-	-	-	-	-	-	-	-	-	-	-	-	-	-	-	-	-	-	-	-	-	-	-	-	-	-	-	-	-	-	-	-	-	-	-	-	-	-	-	-	-	-	-
LG1_HB_2476_s81h2	0.235	h	a	h	a	a	a	h	a	h	h	a	a	a	a	a	a	h	a	h	h	a	h	h	h	a	a	h	h	h	a	h	a	a	h	a	a	a	a	h	a	h	a	a	a	h	a	h	a
LG1_HB_2439.1	0.236	-	-	-	-	-	-	-	-	-	-	-	-	-	-	-	-	-	-	-	-	-	-	-	-	-	-	-	-	-	-	-	-	-	-	-	-	-	-	-	-	-	-	-	-	-	-	-	-
LG1_HB_2439_s70h2	0.267	-	-	-	-	-	-	-	-	-	-	-	-	-	-	-	-	-	-	-	-	-	-	-	-	-	-	-	-	-	-	-	-	-	-	-	-	-	-	-	-	-	-	-	-	-	-	-	-
LG1_HB_1133	0.35	h	a	h	a	a	a	h	a	h	h	a	a	a	a	a	a	h	a	h	h	a	h	h	h	a	a	h	h	h	a	h	a	a	h	a	a	a	a	h	a	h	a	a	a	h	a	h	a
LG1_HB_2294_s56h1	0.363	h	a	h	a	a	a	h	a	h	h	a	a	a	a	a	a	h	a	h	h	a	h	h	h	a	a	h	h	h	a	h	a	a	h	a	a	a	a	h	a	h	a	a	a	h	a	h	a
LG1_HB_2439.5	0.42	h	-	h	a	-	a	h	-	h	-	-	-	-	-	-	a	-	a	-	h	-	h	-	h	-	-	-	-	-	a	-	-	a	h	a	a	a	-	-	a	h	a	-	-	h	a	-	a
LG1_HB_867	0.471	-	-	-	-	-	-	-	-	-	-	-	-	-	-	-	-	-	-	-	-	-	-	-	-	-	-	-	-	-	-	-	-	-	-	-	-	-	-	-	-	-	-	-	-	-	-	-	-
LG1_HB_1628	0.536	h	a	h	a	a	a	h	a	h	h	a	a	a	a	a	a	h	a	h	h	a	h	h	h	a	a	h	h	h	a	h	a	a	h	a	a	a	a	h	a	h	a	a	a	h	a	h	a
LG1_HB_1627	0.59	h	a	h	a	a	a	h	a	h	h	a	a	a	a	a	a	h	a	h	h	a	h	h	h	a	a	h	h	h	a	h	a	a	h	a	a	a	a	h	a	h	a	a	a	h	a	h	a
LG1_HB_2588_s129h3	0.647	h	-	h	a	-	a	h	-	h	-	-	-	-	-	-	a	-	a	-	h	-	h	-	h	-	-	-	-	-	a	-	-	a	h	a	a	a	-	-	a	h	a	-	-	h	a	-	a
LG1_HB_2439.6	0.7	-	-	-	-	-	-	-	-	-	-	-	-	-	-	-	-	-	-	-	-	-	-	-	-	-	-	-	-	-	-	-	-	-	-	-	-	-	-	-	-	-	-	-	-	-	-	-	-
LG1_HB_882	0.78	-	-	-	-	-	-	-	-	-	-	-	-	-	-	-	-	-	-	-	-	-	-	-	-	-	-	-	-	-	-	-	-	-	-	-	-	-	-	-	-	-	-	-	-	-	-	-	-
LG1_HB_2074_s23h1	0.845	h	a	h	a	a	a	h	a	h	h	a	a	a	a	a	a	h	a	h	h	a	h	h	h	a	a	h	h	h	a	h	a	a	h	a	a	a	a	h	a	h	a	a	a	h	a	h	a
LG1_HB_1001	0.922	h	-	h	a	-	a	h	-	h	-	-	-	-	-	-	a	-	a	-	h	-	h	-	h	-	-	-	-	-	a	-	-	a	h	a	a	a	-	-	a	h	a	-	-	h	a	-	a
LG1_HB_1002	1.055	h	-	h	a	-	a	h	-	h	-	-	-	-	-	-	a	-	a	-	h	-	h	-	h	-	-	-	-	-	a	-	-	a	h	a	a	a	-	-	a	h	a	-	-	h	a	-	a
LG1_HB_876	1.066	h	a	h	a	a	a	h	a	h	h	a	a	a	a	a	a	h	a	h	h	a	h	h	h	a	a	h	h	h	a	h	a	a	h	a	a	a	a	h	a	h	a	a	a	h	a	h	a
LG1_HB_1511	1.078	-	-	-	-	-	-	-	-	-	-	-	-	-	-	-	-	-	-	-	-	-	-	-	-	-	-	-	-	-	-	-	-	-	-	-	-	-	-	-	-	-	-	-	-	-	-	-	-
LG1_HB_1047	1.188	-	-	-	-	-	-	-	-	-	-	-	-	-	-	-	-	-	-	-	-	-	-	-	-	-	-	-	-	-	-	-	-	-	-	-	-	-	-	-	-	-	-	-	-	-	-	-	-
LG1_HB_2523_s62h2	1.338	h	a	h	a	a	a	h	a	h	h	a	a	a	a	a	a	h	a	h	h	a	h	h	h	a	a	h	h	h	a	h	a	a	h	a	a	a	a	h	a	h	a	a	a	h	a	h	a
LG1_HB_1430	1.418	h	a	h	a	a	a	h	a	h	h	a	a	a	a	a	a	h	a	h	h	a	h	h	h	a	a	h	h	h	a	h	a	a	h	a	a	a	a	h	a	h	a	a	a	h	a	h	a
LG1_HB_2212_s28h1	1.604	h	a	h	a	a	a	h	a	h	h	a	a	a	a	a	a	h	a	h	h	a	h	h	h	a	a	h	h	h	a	h	a	a	h	a	a	a	a	h	a	h	a	a	a	h	a	h	a
LG1_HB_878	1.739	-	-	-	-	-	-	-	-	-	-	-	-	-	-	-	-	-	-	-	-	-	-	-	-	-	-	-	-	-	-	-	-	-	-	-	-	-	-	-	-	-	-	-	-	-	-	-	-
LG1_HB_879	1.8	-	-	-	-	-	-	-	-	-	-	-	-	-	-	-	-	-	-	-	-	-	-	-	-	-	-	-	-	-	-	-	-	-	-	-	-	-	-	-	-	-	-	-	-	-	-	-	-
LG1_HB_2035_s39h1	1.9	h	a	h	a	a	a	h	a	h	h	a	a	a	a	a	a	h	a	h	h	a	h	h	h	a	a	h	h	h	a	h	a	a	h	a	a	a	a	h	a	h	a	a	a	h	a	h	a
LG1_HB_2599_s103h3	2.241	h	-	h	a	-	a	h	-	h	-	-	-	-	-	-	a	-	a	-	h	-	h	-	h	-	-	-	-	-	a	-	-	a	h	a	a	a	-	-	a	h	a	-	-	h	a	-	a
LG1_HB_2525_s66h2	2.454	-	-	-	-	-	-	-	-	-	-	-	-	-	-	-	-	-	-	-	-	-	-	-	-	-	-	-	-	-	-	-	-	-	-	-	-	-	-	-	-	-	-	-	-	-	-	-	-
LG1_HB_2264_s48h1	2.477	h	-	h	a	-	a	h	-	h	-	-	-	-	-	-	a	-	a	-	h	-	h	-	h	-	-	-	-	-	a	-	-	a	h	a	a	a	-	-	a	h	a	-	-	h	a	-	a
LG1_HB_2136_s60h1	2.494	-	-	-	-	-	-	-	-	-	-	-	-	-	-	-	-	-	-	-	-	-	-	-	-	-	-	-	-	-	-	-	-	-	-	-	-	-	-	-	-	-	-	-	-	-	-	-	-
LG1_HB_880	2.567	h	a	h	a	a	a	h	a	h	h	a	a	a	a	a	a	h	a	h	h	a	h	h	h	a	a	h	h	h	a	h	a	a	h	a	a	a	a	h	a	h	a	a	a	h	a	h	a
LG1_HB_881	2.982	-	-	-	-	-	-	-	-	-	-	-	-	-	-	-	-	-	-	-	-	-	-	-	-	-	-	-	-	-	-	-	-	-	-	-	-	-	-	-	-	-	-	-	-	-	-	-	-
LG1_HB_2036_s41h1	3.016	h	-	h	a	-	a	h	-	h	-	-	-	-	-	-	a	-	a	-	h	-	h	-	h	-	-	-	-	-	a	-	-	a	h	a	a	a	-	-	a	h	a	-	-	h	a	-	a
LG1_HB_2320_s35h1	3.292	-	-	-	-	-	-	-	-	-	-	-	-	-	-	-	-	-	-	-	-	-	-	-	-	-	-	-	-	-	-	-	-	-	-	-	-	-	-	-	-	-	-	-	-	-	-	-	-
LG1_HB_3008_s42h1	3.451	-	-	-	-	-	-	-	-	-	-	-	-	-	-	-	-	-	-	-	-	-	-	-	-	-	-	-	-	-	-	-	-	-	-	-	-	-	-	-	-	-	-	-	-	-	-	-	-
LG1_HB_1426	3.591	-	-	-	-	-	-	-	-	-	-	-	-	-	-	-	-	-	-	-	-	-	-	-	-	-	-	-	-	-	-	-	-	-	-	-	-	-	-	-	-	-	-	-	-	-	-	-	-
LG1_HB_887	3.661	h	a	h	a	a	a	h	a	h	h	a	a	a	a	a	a	h	a	h	h	a	h	h	h	a	a	h	h	h	a	h	a	a	h	a	a	a	a	h	a	h	a	a	a	h	a	h	a
LG1_HB_890	3.878	h	-	h	a	-	a	h	-	h	-	-	-	-	-	-	a	-	a	-	h	-	h	-	h	-	-	-	-	-	a	-	-	a	h	a	a	a	-	-	a	h	a	-	-	h	a	-	a
LG1_HB_2575_s69h3	4.201	h	a	h	a	a	a	h	a	h	h	a	a	a	a	a	a	h	a	h	h	a	h	h	h	a	a	h	h	h	a	h	a	a	h	a	a	a	a	h	-	h	a	a	a	h	-	h	-
LG1_HB_179	4.534	h	-	h	a	-	a	h	-	h	-	-	-	-	-	-	a	-	a	-	h	-	h	-	h	-	-	-	-	-	a	-	-	a	h	a	a	a	-	-	a	h	a	-	-	-	a	-	a
LG1_HB_895	5.445	h	a	h	a	a	a	h	a	h	h	a	a	a	a	a	a	h	a	h	h	a	h	h	h	a	a	h	h	h	a	h	a	a	h	a	a	a	a	h	a	h	a	a	a	h	a	h	a
LG1_HB_895.5	5.678	-	-	-	-	-	-	-	-	-	-	-	-	-	-	-	-	-	-	-	-	-	-	-	-	-	-	-	-	-	-	-	-	-	-	-	-	-	-	-	-	-	-	-	-	-	-	-	-
LG1_HB_891	6.128	h	a	h	a	a	a	h	a	h	h	a	a	a	a	a	a	h	a	h	h	a	h	h	h	a	a	h	h	h	a	h	a	a	h	a	a	a	a	h	a	a	a	a	a	h	a	h	a
LG1_HB_892	6.533	h	a	h	a	a	a	h	a	h	h	a	a	a	a	a	a	h	a	h	h	a	h	h	h	a	a	h	h	h	a	h	a	a	h	a	a	a	a	h	a	a	a	a	a	h	a	h	a
LG1_HB_2061_s21h1	7.436	-	-	-	-	-	-	-	-	-	-	-	-	-	-	-	-	-	-	-	-	-	-	-	-	-	-	-	-	-	-	-	-	-	-	-	-	-	-	-	-	-	-	-	-	-	-	-	-
LG1_HB_893	7.61	h	a	h	a	a	a	h	a	h	h	a	a	a	a	a	a	h	a	h	h	a	h	h	h	a	a	h	h	h	a	h	a	a	h	a	h	a	a	h	a	a	a	a	a	h	a	h	a
LG1_HB_973	8.149	-	-	-	-	-	-	-	-	-	-	-	-	-	-	-	-	-	-	-	-	-	-	-	-	-	-	-	-	-	-	-	-	-	-	-	-	-	-	-	-	-	-	-	-	-	-	-	-
LG1_HB_3016	8.847	-	-	-	-	-	-	-	-	-	-	-	-	-	-	-	-	-	-	-	-	-	-	-	-	-	-	-	-	-	-	-	-	-	-	-	-	-	-	-	-	-	-	-	-	-	-	-	-
LG1_HB_897.5	9.258	-	-	-	-	-	-	-	-	-	-	-	-	-	-	-	-	-	-	-	-	-	-	-	-	-	-	-	-	-	-	-	-	-	-	-	-	-	-	-	-	-	-	-	-	-	-	-	-
LG1_HB_897	9.471	-	-	-	-	-	-	-	-	-	-	-	-	-	-	-	-	-	-	-	-	-	-	-	-	-	-	-	-	-	-	-	-	-	-	-	-	-	-	-	-	-	-	-	-	-	-	-	-
LG1_HB_899	10.663	-	-	-	-	-	-	-	-	-	-	-	-	-	-	-	-	-	-	-	-	-	-	-	-	-	-	-	-	-	-	-	-	-	-	-	-	-	-	-	-	-	-	-	-	-	-	-	-
LG1_HB_900	11.172	-	-	-	-	-	-	-	-	-	-	-	-	-	-	-	-	-	-	-	-	-	-	-	-	-	-	-	-	-	-	-	-	-	-	-	-	-	-	-	-	-	-	-	-	-	-	-	-
LG1_HB_900.5	11.497	-	-	-	-	-	-	-	-	-	-	-	-	-	-	-	-	-	-	-	-	-	-	-	-	-	-	-	-	-	-	-	-	-	-	-	-	-	-	-	-	-	-	-	-	-	-	-	-
LG1_HB_2029_s23h1	12.172	h	-	h	a	-	a	h	-	h	-	-	-	-	-	-	a	-	a	-	h	-	h	-	h	-	-	-	-	-	a	-	-	a	h	a	-	-	-	-	a	-	a	-	-	-	a	-	a
LG1_HB_2029.5	12.659	-	-	-	-	-	-	-	-	-	-	-	-	-	-	-	-	-	-	-	-	-	-	-	-	-	-	-	-	-	-	-	-	-	-	-	-	-	-	-	-	-	-	-	-	-	-	-	-
LG1_HB_3021	12.95	h	a	h	a	a	a	h	a	h	h	a	a	a	a	a	a	h	a	h	h	a	h	h	h	a	a	h	h	h	a	h	a	a	h	a	h	a	a	h	a	a	a	a	a	h	a	h	a
LG1_HB_902	13.196	h	a	h	a	a	a	h	a	h	h	a	a	a	a	a	a	h	a	h	h	a	h	h	h	a	a	h	h	h	a	h	a	a	h	a	h	a	a	h	a	a	a	a	a	h	a	h	a
LG1_HB_901	14.677	h	a	h	a	a	a	h	a	h	h	a	a	a	a	a	a	h	a	h	h	a	h	h	h	a	a	h	h	h	a	h	a	a	h	a	h	a	a	h	a	a	a	a	a	h	a	h	a
LG1_HB_1149	15.001	-	-	-	-	-	-	-	-	-	-	-	-	-	-	-	-	-	-	-	-	-	-	-	-	-	-	-	-	-	-	-	-	-	-	-	-	-	-	-	-	-	-	-	-	-	-	-	-
LG1_HB_905	15.849	h	a	h	a	a	a	h	a	h	h	a	a	a	a	a	a	h	a	h	h	a	h	h	h	a	a	h	h	h	a	h	a	a	h	a	h	a	a	h	a	a	a	a	a	h	a	h	a
LG1_HB_905.5	16.068	-	-	-	-	-	-	-	-	-	-	-	-	-	-	-	-	-	-	-	-	-	-	-	-	-	-	-	-	-	-	-	-	-	-	-	-	-	-	-	-	-	-	-	-	-	-	-	-
LG1_HB_1149.8	16.346	-	-	-	-	-	-	-	-	-	-	-	-	-	-	-	-	-	-	-	-	-	-	-	-	-	-	-	-	-	-	-	-	-	-	-	-	-	-	-	-	-	-	-	-	-	-	-	-
LG1_HB_3003_s49h1	16.75	-	-	-	-	-	-	-	-	-	-	-	-	-	-	-	-	-	-	-	-	-	-	-	-	-	-	-	-	-	-	-	-	-	-	-	-	-	-	-	-	-	-	-	-	-	-	-	-
LG1_HB_906	17.083	h	a	h	a	a	a	h	a	h	h	a	a	a	a	a	a	h	a	h	h	a	h	h	h	a	a	h	h	h	a	h	a	a	h	a	h	a	a	h	a	a	a	a	a	h	a	h	a
LG1_HB_2043_s49h1	17.597	h	a	h	a	a	a	h	a	h	h	a	a	a	a	a	a	h	a	h	h	a	h	h	h	a	a	h	h	h	a	h	a	a	h	a	h	a	a	h	a	a	a	a	a	h	a	h	a
cR_14519247_L1_PA	18.252	-	a	-	-	a	-	-	a	-	h	a	a	a	-	a	-	h	-	h	-	a	-	h	-	-	a	h	h	h	-	h	a	-	-	-	h	a	a	h	a	a	-	a	a	h	-	h	-
LG1_HB_907	18.294	h	a	h	a	a	a	h	a	h	h	a	a	a	a	a	a	h	a	h	h	a	h	h	h	a	a	h	h	h	a	h	a	a	h	a	h	a	a	h	a	a	a	a	a	h	a	h	a
LG1_HB_2043.1	18.321	h	a	h	a	a	a	h	a	h	h	a	a	a	a	a	a	h	a	h	h	a	h	h	h	a	a	h	h	h	a	h	a	a	h	a	h	a	a	h	a	a	a	a	a	h	a	h	a
LG1_HB_908	18.732	h	a	h	a	a	a	h	a	h	h	a	a	a	a	a	a	h	a	h	h	a	h	h	h	a	a	h	h	h	a	h	a	a	h	a	h	a	a	h	a	a	a	a	a	h	a	h	a
LG1_HB_3023	19.469	-	-	-	-	-	-	-	-	-	-	-	-	-	-	-	-	-	-	-	-	-	-	-	-	-	-	-	-	-	-	-	-	-	-	-	-	-	-	-	-	-	-	-	-	-	-	-	-
LG1_HB_2442_s74h2	19.658	-	-	-	-	-	-	-	-	-	-	-	-	-	-	-	-	-	-	-	-	-	-	-	-	-	-	-	-	-	-	-	-	-	-	-	-	-	-	-	-	-	-	-	-	-	-	-	-
LG1_HB_2043.5_s49h1	19.735	-	-	-	-	-	-	-	-	-	-	-	-	-	-	-	-	-	-	-	-	-	-	-	-	-	-	-	-	-	-	-	-	-	-	-	-	-	-	-	-	-	-	-	-	-	-	-	-
LG1_HB_909	19.855	-	-	-	-	-	-	-	-	-	-	-	-	-	-	-	-	-	-	-	-	-	-	-	-	-	-	-	-	-	-	-	-	-	-	-	-	-	-	-	-	-	-	-	-	-	-	-	-
LG1_HB_2128_s55h1	20.933	-	-	-	-	-	-	-	-	-	-	-	-	-	-	-	-	-	-	-	-	-	-	-	-	-	-	-	-	-	-	-	-	-	-	-	-	-	-	-	-	-	-	-	-	-	-	-	-
LG1_HB_912	21.006	-	-	-	-	-	-	-	-	-	-	-	-	-	-	-	-	-	-	-	-	-	-	-	-	-	-	-	-	-	-	-	-	-	-	-	-	-	-	-	-	-	-	-	-	-	-	-	-
LG1_HB_914	22.197	-	-	-	-	-	-	-	-	-	-	-	-	-	-	-	-	-	-	-	-	-	-	-	-	-	-	-	-	-	-	-	-	-	-	-	-	-	-	-	-	-	-	-	-	-	-	-	-
LG1_HB_915	22.378	-	-	-	-	-	-	-	-	-	-	-	-	-	-	-	-	-	-	-	-	-	-	-	-	-	-	-	-	-	-	-	-	-	-	-	-	-	-	-	-	-	-	-	-	-	-	-	-
LG1_HB_3005_s50h1	22.445	-	-	-	-	-	-	-	-	-	-	-	-	-	-	-	-	-	-	-	-	-	-	-	-	-	-	-	-	-	-	-	-	-	-	-	-	-	-	-	-	-	-	-	-	-	-	-	-
LG1_HB_2228_s43h1	22.707	-	-	-	-	-	-	-	-	-	-	-	-	-	-	-	-	-	-	-	-	-	-	-	-	-	-	-	-	-	-	-	-	-	-	-	-	-	-	-	-	-	-	-	-	-	-	-	-
LG1_HB_3022	22.899	-	-	-	-	-	-	-	-	-	-	-	-	-	-	-	-	-	-	-	-	-	-	-	-	-	-	-	-	-	-	-	-	-	-	-	-	-	-	-	-	-	-	-	-	-	-	-	-
LG1_HB_1073	22.991	-	-	-	-	-	-	-	-	-	-	-	-	-	-	-	-	-	-	-	-	-	-	-	-	-	-	-	-	-	-	-	-	-	-	-	-	-	-	-	-	-	-	-	-	-	-	-	-
LG1_HB_916	24.104	-	-	-	-	-	-	-	-	-	-	-	-	-	-	-	-	-	-	-	-	-	-	-	-	-	-	-	-	-	-	-	-	-	-	-	-	-	-	-	-	-	-	-	-	-	-	-	-
LG1_HB_917	24.255	-	-	-	-	-	-	-	-	-	-	-	-	-	-	-	-	-	-	-	-	-	-	-	-	-	-	-	-	-	-	-	-	-	-	-	-	-	-	-	-	-	-	-	-	-	-	-	-
LG1_HB_2046_s51h1	24.409	h	a	h	a	a	h	h	a	h	h	a	a	a	a	a	a	h	a	h	h	a	h	h	h	a	a	h	h	h	a	h	a	a	h	a	h	h	a	a	a	a	a	a	a	h	a	h	a
LG1_HB_3028	24.562	-	-	-	-	-	-	-	-	-	-	-	-	-	-	-	-	-	-	-	-	-	-	-	-	-	-	-	-	-	-	-	-	-	-	-	-	-	-	-	-	-	-	-	-	-	-	-	-
LG1_HB_2594_s89h3	24.878	-	-	-	-	-	-	-	-	-	-	-	-	-	-	-	-	-	-	-	-	-	-	-	-	-	-	-	-	-	-	-	-	-	-	-	-	-	-	-	-	-	-	-	-	-	-	-	-
LG1_HB_2048_s51h1	25.551	h	a	h	a	a	h	h	a	h	h	a	a	a	a	a	a	h	a	h	a	a	h	h	h	a	a	h	h	h	a	h	a	a	h	a	h	h	a	a	a	a	a	a	a	h	a	h	a
LG1_HB_919	26.058	h	a	h	a	a	h	h	a	h	h	a	a	a	a	a	a	h	a	h	a	a	h	h	h	a	a	h	h	h	a	h	a	a	h	a	h	h	a	a	a	a	a	a	a	h	a	h	a
LG1_HB_919.5	26.102	h	a	h	a	a	h	h	a	h	h	a	a	a	a	a	a	h	a	h	a	a	h	h	h	a	a	h	h	h	a	h	a	a	h	a	h	h	a	a	a	a	a	a	a	h	a	h	a
LG1_HB_920	26.562	h	a	h	a	a	h	h	a	h	h	a	a	a	a	a	a	h	a	h	a	a	h	h	h	a	a	h	h	h	a	h	a	a	h	a	h	h	a	a	a	a	a	a	a	h	a	h	a
LG1_HB_921	27.167	h	a	h	a	a	h	h	a	h	h	a	a	a	a	a	a	h	a	h	a	a	h	h	h	a	a	h	h	h	a	h	a	a	h	a	h	h	a	a	a	a	a	a	a	h	a	h	a
LG1_HB_921.5	27.375	-	-	-	-	-	-	-	-	-	-	-	-	-	-	-	-	-	-	-	-	-	-	-	-	-	-	-	-	-	-	-	-	-	-	-	-	-	-	-	-	-	-	-	-	-	-	-	-
LG1_HB_3007_s51h1	27.805	-	-	-	-	-	-	-	-	-	-	-	-	-	-	-	-	-	-	-	-	-	-	-	-	-	-	-	-	-	-	-	-	-	-	-	-	-	-	-	-	-	-	-	-	-	-	-	-
LG1_HB_924	28.149	-	-	-	-	-	-	-	-	-	-	-	-	-	-	-	-	-	-	-	-	-	-	-	-	-	-	-	-	-	-	-	-	-	-	-	-	-	-	-	-	-	-	-	-	-	-	-	-
LG1_HB_922	28.198	-	-	-	-	-	-	-	-	-	-	-	-	-	-	-	-	-	-	-	-	-	-	-	-	-	-	-	-	-	-	-	-	-	-	-	-	-	-	-	-	-	-	-	-	-	-	-	-
LG1_HB_3025	28.268	-	-	-	-	-	-	-	-	-	-	-	-	-	-	-	-	-	-	-	-	-	-	-	-	-	-	-	-	-	-	-	-	-	-	-	-	-	-	-	-	-	-	-	-	-	-	-	-
LG1_HB_922.5	28.367	-	-	-	-	-	-	-	-	-	-	-	-	-	-	-	-	-	-	-	-	-	-	-	-	-	-	-	-	-	-	-	-	-	-	-	-	-	-	-	-	-	-	-	-	-	-	-	-
LG1_HB_3042	28.585	-	-	-	-	-	-	-	-	-	-	-	-	-	-	-	-	-	-	-	-	-	-	-	-	-	-	-	-	-	-	-	-	-	-	-	-	-	-	-	-	-	-	-	-	-	-	-	-
LG1_HB_923	28.918	-	-	-	-	-	-	-	-	-	-	-	-	-	-	-	-	-	-	-	-	-	-	-	-	-	-	-	-	-	-	-	-	-	-	-	-	-	-	-	-	-	-	-	-	-	-	-	-
LG1_HB_925.5	29.941	-	-	-	-	-	-	-	-	-	-	-	-	-	-	-	-	-	-	-	-	-	-	-	-	-	-	-	-	-	-	-	-	-	-	-	-	-	-	-	-	-	-	-	-	-	-	-	-
LG1_HB_926	30.202	-	-	-	-	-	-	-	-	-	-	-	-	-	-	-	-	-	-	-	-	-	-	-	-	-	-	-	-	-	-	-	-	-	-	-	-	-	-	-	-	-	-	-	-	-	-	-	-
LG1_HB_925	30.517	-	-	-	-	-	-	-	-	-	-	-	-	-	-	-	-	-	-	-	-	-	-	-	-	-	-	-	-	-	-	-	-	-	-	-	-	-	-	-	-	-	-	-	-	-	-	-	-
LG1_HB_929	31.697	-	-	-	-	-	-	-	-	-	-	-	-	-	-	-	-	-	-	-	-	-	-	-	-	-	-	-	-	-	-	-	-	-	-	-	-	-	-	-	-	-	-	-	-	-	-	-	-
LG1_HB_2050_s56h1	32.779	-	-	-	-	-	-	-	-	-	-	-	-	-	-	-	-	-	-	-	-	-	-	-	-	-	-	-	-	-	-	-	-	-	-	-	-	-	-	-	-	-	-	-	-	-	-	-	-
LG1_HB_2049_s56h1	34.458	-	-	-	-	-	-	-	-	-	-	-	-	-	-	-	-	-	-	-	-	-	-	-	-	-	-	-	-	-	-	-	-	-	-	-	-	-	-	-	-	-	-	-	-	-	-	-	-
LG1_HB_927	35.072	-	-	-	-	-	-	-	-	-	-	-	-	-	-	-	-	-	-	-	-	-	-	-	-	-	-	-	-	-	-	-	-	-	-	-	-	-	-	-	-	-	-	-	-	-	-	-	-
LG1_HB_933	35.625	h	h	h	a	a	h	a	a	h	h	a	a	a	a	a	a	h	a	h	a	a	h	h	h	h	a	h	h	h	a	a	a	a	h	a	h	h	a	a	a	a	h	a	a	h	a	h	a
LG1_HB_3001_s56h1	36.291	-	-	-	-	-	-	-	-	-	-	-	-	-	-	-	-	-	-	-	-	-	-	-	-	-	-	-	-	-	-	-	-	-	-	-	-	-	-	-	-	-	-	-	-	-	-	-	-
LG1_HB_934	37.7	h	h	h	a	a	h	a	a	h	h	a	a	a	a	a	a	h	a	h	a	a	h	h	h	h	a	h	h	h	a	a	a	a	h	a	h	h	a	a	a	a	h	a	a	h	a	h	a
LG1_HB_3056	38.781	-	-	-	-	-	-	-	-	-	-	-	-	-	-	-	-	-	-	-	-	-	-	-	-	-	-	-	-	-	-	-	-	-	-	-	-	-	-	-	-	-	-	-	-	-	-	-	-
LG1_HB_546	39.93	h	h	h	a	a	h	a	a	h	h	a	a	a	a	a	a	h	a	h	a	a	a	h	h	h	a	h	h	a	a	a	a	a	h	a	h	h	a	a	a	a	h	a	a	h	a	h	a
LG1_HB_939	40.129	-	-	-	-	-	-	-	-	-	-	-	-	-	-	-	-	-	-	-	-	-	-	-	-	-	-	-	-	-	-	-	-	-	-	-	-	-	-	-	-	-	-	-	-	-	-	-	-
LG1_HB_2053_s58h1	40.426	h	h	h	a	a	h	a	a	h	h	a	a	a	a	a	a	h	a	h	a	a	a	h	h	h	a	h	h	a	a	a	a	a	h	a	h	h	a	a	a	a	h	a	a	h	a	h	a
LG1_HB_939.5	40.5	h	h	h	a	a	h	a	a	h	h	a	a	a	a	a	a	h	a	h	a	a	a	h	h	h	a	h	h	a	a	a	a	a	h	a	h	h	a	a	a	a	h	a	a	h	a	h	a
LG1_HB_940	42.111	-	-	-	-	-	-	-	-	-	-	-	-	-	-	-	-	-	-	-	-	-	-	-	-	-	-	-	-	-	-	-	-	-	-	-	-	-	-	-	-	-	-	-	-	-	-	-	-
LG1_HB_939.8	42.336	-	-	-	-	-	-	-	-	-	-	-	-	-	-	-	-	-	-	-	-	-	-	-	-	-	-	-	-	-	-	-	-	-	-	-	-	-	-	-	-	-	-	-	-	-	-	-	-
LG1_HB_941	43.283	h	h	h	a	a	h	a	a	h	h	a	a	a	a	a	a	h	a	h	a	a	a	h	a	h	a	a	h	a	a	a	a	a	h	a	h	h	a	a	a	a	h	a	a	h	a	h	a
LG1_HB_2406_s86h2	43.371	-	-	-	-	-	-	-	-	-	-	-	-	-	-	-	-	-	-	-	-	-	-	-	-	-	-	-	-	-	-	-	-	-	-	-	-	-	-	-	-	-	-	-	-	-	-	-	-
LG1_HB_3040	43.553	-	-	-	-	-	-	-	-	-	-	-	-	-	-	-	-	-	-	-	-	-	-	-	-	-	-	-	-	-	-	-	-	-	-	-	-	-	-	-	-	-	-	-	-	-	-	-	-
LG1_HB_3041	43.958	h	h	h	a	a	h	a	a	h	h	a	a	a	a	a	a	h	h	h	a	a	a	h	a	h	a	a	h	a	a	a	a	a	h	a	h	h	a	a	a	a	h	a	a	h	a	h	a
LG1_HB_942	44.063	h	h	h	a	a	h	a	a	h	h	a	a	a	a	a	a	h	h	h	a	a	a	h	a	h	a	a	h	a	a	a	a	a	h	a	h	h	a	a	a	a	h	a	a	h	a	h	a
LG1_HB_942.5	44.392	-	-	-	-	-	-	-	-	-	-	-	-	-	-	-	-	-	-	-	-	-	-	-	-	-	-	-	-	-	-	-	-	-	-	-	-	-	-	-	-	-	-	-	-	-	-	-	-
LG1_HB_943	44.594	-	-	-	-	-	-	-	-	-	-	-	-	-	-	-	-	-	-	-	-	-	-	-	-	-	-	-	-	-	-	-	-	-	-	-	-	-	-	-	-	-	-	-	-	-	-	-	-
LG1_HB_2055_s58h1	44.733	h	h	h	a	a	h	a	a	h	h	a	a	a	a	a	a	h	h	h	a	a	a	h	a	h	a	a	h	a	a	a	a	a	h	a	h	h	a	a	a	a	h	a	a	h	a	h	a
LG1_HB_2056_s60h1	45.643	-	-	-	-	-	-	-	-	-	-	-	-	-	-	-	-	-	-	-	-	-	-	-	-	-	-	-	-	-	-	-	-	-	-	-	-	-	-	-	-	-	-	-	-	-	-	-	-
LG1_HB_945	45.791	-	-	-	a	-	h	a	a	h	-	a	-	a	-	a	-	h	h	h	-	-	a	h	a	h	a	-	h	-	a	-	-	-	h	a	h	-	a	a	a	a	h	a	a	h	a	h	-
LG1_HB_4015	46.498	-	-	-	-	-	-	-	-	-	-	-	-	-	-	-	-	-	-	-	-	-	-	-	-	-	-	-	-	-	-	-	-	-	-	-	-	-	-	-	-	-	-	-	-	-	-	-	-
LG1_HB_948	46.728	h	h	h	a	a	h	a	a	h	h	a	a	a	a	a	a	h	h	h	a	a	a	h	a	h	a	a	h	a	a	a	a	a	h	a	h	h	a	a	a	a	h	a	a	h	a	h	a
LG1_HB_3038	46.884	h	h	h	a	a	h	a	a	h	h	a	a	a	a	a	a	h	h	h	a	a	a	h	a	h	a	a	h	a	a	a	a	a	h	a	h	h	a	a	a	a	h	a	a	h	a	h	a
LG1_HB_951	48.08	-	-	-	-	-	h	a	a	h	-	a	-	a	-	a	-	h	h	h	-	-	a	h	a	h	a	-	-	-	a	-	-	-	h	a	h	-	a	a	a	-	h	a	a	h	a	h	-
LG1_HB_3004_s82h2	48.161	-	-	-	-	-	-	-	-	-	-	-	-	-	-	-	-	-	-	-	-	-	-	-	-	-	-	-	-	-	-	-	-	-	-	-	-	-	-	-	-	-	-	-	-	-	-	-	-
LG1_HB_951.5	48.287	-	-	-	-	-	-	-	-	-	-	-	-	-	-	-	-	-	-	-	-	-	-	-	-	-	-	-	-	-	-	-	-	-	-	-	-	-	-	-	-	-	-	-	-	-	-	-	-
LG1_HB_951.8	48.512	-	-	-	-	-	h	a	a	h	-	a	-	a	-	a	-	-	h	h	-	-	a	h	a	h	a	-	-	-	a	-	-	-	h	a	h	-	a	a	a	-	h	a	a	h	a	h	-
LG1_HB_952	48.538	-	-	-	-	-	h	a	a	h	-	a	-	a	-	a	-	-	h	h	-	-	a	h	a	h	a	-	-	-	a	-	-	-	h	a	h	-	a	a	a	-	h	a	a	h	a	h	-
LG1_HB_3045	49.825	-	-	-	-	-	-	-	-	-	-	-	-	-	-	-	-	-	-	-	-	-	-	-	-	-	-	-	-	-	-	-	-	-	-	-	-	-	-	-	-	-	-	-	-	-	-	-	-
LG1_HB_953	50.226	h	h	h	h	a	h	a	a	h	h	a	a	a	a	a	a	h	h	h	a	a	a	h	a	h	a	a	h	a	a	a	a	a	h	a	h	h	a	a	a	a	h	a	a	h	a	h	a
LG1_HB_955	50.713	h	h	h	h	a	h	a	a	h	h	a	a	a	a	a	a	h	h	h	a	a	a	h	a	h	a	a	h	a	a	a	a	a	h	a	h	h	a	a	a	a	h	a	a	h	a	h	a
LG1_HB_956	50.961	h	h	h	h	a	h	a	a	h	h	a	a	a	a	a	a	h	h	h	a	a	a	h	a	h	a	a	h	a	a	a	a	a	h	a	h	h	a	a	a	a	h	a	a	h	a	h	a
LG1_HB_956.5	51.279	h	h	h	h	a	h	a	a	h	h	a	a	a	a	a	a	h	h	h	a	a	a	h	a	h	a	a	h	a	a	a	a	a	h	a	h	h	a	a	a	a	h	a	a	h	a	h	a
LG1_HB_957	51.343	h	h	h	h	a	h	a	a	h	h	a	a	a	a	a	a	h	h	h	a	a	a	h	a	h	a	a	h	a	a	a	a	a	h	a	h	h	a	a	a	a	h	a	a	h	a	h	a
LG1_HB_4047	52.029	h	h	h	h	a	h	a	a	h	h	a	a	a	a	a	a	h	h	h	a	a	a	h	a	h	a	a	h	a	a	a	a	a	h	a	h	h	a	a	a	a	h	a	a	h	a	h	a
LG1_HB_958.5	52.905	-	-	-	-	-	h	a	a	h	-	a	-	a	-	a	-	-	h	h	-	-	a	h	a	h	a	-	-	-	a	-	-	a	h	a	h	-	a	a	a	-	h	a	a	h	a	h	-
LG1_HB_958	52.977	h	h	h	h	a	h	a	a	h	h	a	a	a	a	a	a	h	h	h	a	a	a	h	a	h	a	a	h	a	a	a	a	a	h	a	h	h	a	a	a	a	h	a	a	h	a	h	a
LG1_HB_963	53.133	-	-	-	-	-	-	-	-	-	-	-	-	-	-	-	-	-	-	-	-	-	-	-	-	-	-	-	-	-	-	-	-	-	-	-	-	-	-	-	-	-	-	-	-	-	-	-	-
LG1_HB_958.1	53.273	h	h	h	h	a	h	a	a	h	h	a	a	a	a	a	a	h	h	h	a	a	a	h	a	h	a	a	h	a	a	a	a	a	h	a	h	h	a	a	a	a	h	a	a	h	a	h	a
LG1_HB_964	53.92	h	h	h	h	a	h	a	h	h	h	a	a	a	a	a	a	h	h	h	a	a	a	h	a	h	a	a	h	a	a	a	a	a	h	a	h	h	a	a	a	a	h	a	a	h	a	h	a
LG1_HB_2447_s84h2	54.494	-	-	-	-	-	-	-	-	-	-	-	-	-	-	-	-	-	-	-	-	-	-	-	-	-	-	-	-	-	-	-	-	-	-	-	-	-	-	-	-	-	-	-	-	-	-	-	-
LG1_HB_2057_s65h1	55.375	h	h	h	h	a	h	a	h	h	h	a	a	a	a	a	a	h	h	h	a	a	a	h	a	h	a	a	h	a	a	a	a	a	h	a	h	h	a	a	a	a	h	a	a	h	a	h	a
LG1_HB_965	55.911	h	h	h	h	a	h	a	h	h	h	a	a	a	a	a	a	h	h	h	a	a	a	h	a	h	a	a	h	a	a	a	a	a	h	a	h	h	a	a	a	a	h	a	a	h	a	h	a
LG1_HB_3005_s65h1	56.214	-	-	-	-	-	-	-	-	-	-	-	-	-	-	-	-	-	-	-	-	-	-	-	-	-	-	-	-	-	-	-	-	-	-	-	-	-	-	-	-	-	-	-	-	-	-	-	-
LG1_HB_966	56.367	h	h	h	h	a	h	a	h	h	h	h	a	a	a	a	a	h	h	h	a	a	a	h	a	h	a	a	h	a	a	a	a	a	h	a	h	h	a	a	a	a	h	a	a	h	a	h	a
LG1_HB_3052	56.407	h	h	h	h	a	h	a	h	h	h	h	a	a	a	a	a	h	h	h	a	a	a	h	a	h	a	a	h	a	a	a	a	a	h	a	h	h	a	a	a	a	h	a	a	h	a	h	a
LG1_HB_966.1	56.567	h	h	h	h	a	h	a	h	h	h	h	a	a	a	a	a	h	h	h	a	a	a	h	a	h	a	a	h	a	a	a	a	a	h	a	h	h	a	a	a	a	h	a	a	h	a	h	a
LG1_HB_965.5	56.823	h	h	h	h	a	h	a	h	h	h	h	a	a	a	a	a	h	h	h	a	a	a	h	a	h	a	a	h	a	a	a	a	a	h	a	h	h	a	a	a	a	h	a	a	h	a	h	a
LG1_HB_966.5	57.524	-	-	-	-	-	-	-	-	-	-	-	-	-	-	-	-	-	-	-	-	-	-	-	-	-	-	-	-	-	-	-	-	-	-	-	-	-	-	-	-	-	-	-	-	-	-	-	-
LG1_HB_967	58.223	h	h	h	h	a	h	a	h	h	h	h	a	a	a	a	a	h	h	h	a	a	a	h	a	h	a	a	h	a	a	a	a	a	h	a	h	h	a	a	a	a	h	a	a	h	a	h	a
LG1_HB_969.5	59.516	h	h	h	h	a	h	a	h	h	h	h	a	a	a	a	a	h	h	h	a	h	a	h	a	h	a	a	h	a	a	a	h	a	h	a	h	h	a	a	a	a	h	a	a	h	a	h	a
LG1_HB_968	59.911	h	h	h	h	a	h	a	h	h	h	h	a	a	a	a	a	h	h	h	a	h	a	h	a	h	a	a	h	a	a	a	h	a	h	a	h	h	a	a	a	a	h	a	a	h	a	h	a
LG1_HB_969	59.992	h	h	h	h	a	h	a	h	h	h	h	a	a	a	a	a	h	h	h	a	h	a	h	a	h	a	a	h	a	a	a	h	a	h	a	h	h	a	a	a	a	h	a	a	h	a	h	a
LG1_HB_968.5	60.514	-	-	-	-	-	-	-	-	-	-	-	-	-	-	-	-	-	-	-	-	-	-	-	-	-	-	-	-	-	-	-	-	-	-	-	-	-	-	-	-	-	-	-	-	-	-	-	-
LG1_HB_2058_s65h1	61.087	h	h	h	h	a	h	a	h	h	h	h	a	a	a	a	a	h	h	h	a	h	a	h	a	h	a	a	h	a	a	a	h	a	h	a	h	h	a	a	a	a	h	a	a	h	a	h	a
LG1_HB_970	61.205	h	h	-	h	a	-	-	h	-	h	h	a	-	a	-	a	h	-	-	a	-	-	-	a	-	-	a	h	a	-	a	-	-	-	-	-	h	-	-	-	a	-	-	-	-	-	-	a
LG1_HB_2448_s84h2	61.231	h	h	h	h	a	h	a	h	h	h	h	a	a	a	a	a	h	h	h	a	h	a	h	a	h	a	a	h	a	a	a	h	a	h	a	h	h	a	a	a	a	h	a	a	h	a	h	a
LG1_HB_2058.5_s65h1	61.384	h	h	h	h	a	h	a	h	h	h	h	a	a	a	a	a	h	h	h	a	h	a	h	a	h	a	a	h	a	a	a	h	a	h	a	h	h	a	a	a	a	h	a	a	h	a	h	a
LG1_HB_971	61.92	-	-	-	-	-	-	-	-	-	-	-	-	-	-	-	-	-	-	-	-	-	-	-	-	-	-	-	-	-	-	-	-	-	-	-	-	-	-	-	-	-	-	-	-	-	-	-	-
LG1_HB_2059_s65h1	62.469	h	h	h	h	a	h	a	h	h	h	h	a	a	a	a	a	h	h	h	a	h	a	h	a	h	a	a	h	a	a	a	h	a	h	a	h	h	a	a	a	a	h	a	a	h	a	h	a
LG1_HB_2060_s65h1	63.009	h	h	h	h	a	h	a	h	h	h	h	a	a	a	a	a	h	h	h	a	h	a	h	a	h	a	a	h	a	a	a	h	a	h	a	h	h	a	a	a	a	h	a	a	h	a	h	a
LG1_HB_972	63.08	h	h	h	h	a	h	a	h	h	h	h	a	a	a	a	a	h	h	h	a	h	a	h	a	h	a	a	h	a	a	a	h	a	h	a	h	h	a	a	a	a	h	a	a	h	a	h	a
[truncated: 206 more columns]

## Sheet: LG2
Marker	Position	m12_B001	m12_B003	m12_B005	m12_B007m	m12_B011	m12_B013	m12_B014	m12_B017	m12_B019	m12_B020	m12_B021	m12_B023	m12_B024	m12_B025	m12_B026	m12_B030	m12_B031	m12_B032	m12_B034	m12_B035	m12_B038	m12_B042	m12_B043	m12_B047	m12_B048	m12_B049	m12_B053	m12_B054	m12_B057	m12_B059	m12_B061	m12_B064	m12_B067	m12_B071	m12_B074	m12_B076	m12_B079	m12_B081	m12_B083	m12_B086	m12_B089	m12_B090	m12_B092	m12_B093	m12_B094	m12_B095	m12_B098	m12_B101
LG2_HB_2062_s21h1	0	a	h	a	a	a	h	h	a	a	h	a	a	a	h	h	a	h	a	a	h	h	h	h	h	a	a	a	a	a	h	h	h	a	h	h	a	h	h	a	a	h	h	h	h	h	h	a	a
LG2_HB_975	0.574	a	h	a	a	a	h	h	a	a	h	a	a	a	h	h	a	h	a	a	h	h	h	h	h	a	a	a	a	a	h	h	h	a	h	h	a	h	h	a	a	h	h	h	h	h	h	a	a
LG2_HB_2450_s38h2	0.907	-	h	a	-	a	-	-	a	a	-	a	a	a	h	h	-	h	a	a	-	-	-	-	-	a	a	a	-	a	h	h	h	-	h	h	-	h	-	a	a	h	h	h	h	h	-	-	-
LG2_HB_975.5	1.196	-	h	a	-	a	-	-	a	a	-	a	a	a	h	h	-	h	a	a	-	-	-	-	-	a	a	a	-	a	h	h	h	-	h	h	-	h	-	a	a	h	h	h	h	h	-	-	-
LG2_HB_976	1.352	-	-	-	-	-	-	-	-	-	-	-	-	-	-	-	-	-	-	-	-	-	-	-	-	-	-	-	-	-	-	-	-	-	-	-	-	-	-	-	-	-	-	-	-	-	-	-	-
LG2_HB_976.5	1.928	-	-	-	-	-	-	-	-	-	-	-	-	-	-	-	-	-	-	-	-	-	-	-	-	-	-	-	-	-	-	-	-	-	-	-	-	-	-	-	-	-	-	-	-	-	-	-	-
LG2_HB_977	2.443	a	h	a	a	a	h	h	a	a	h	a	a	a	h	h	a	h	a	a	h	h	h	h	h	a	a	a	a	a	h	h	h	a	h	h	a	h	h	a	a	h	h	h	h	h	h	a	a
LG2_HB_994	2.785	-	-	-	-	-	-	-	-	-	-	-	-	-	-	-	-	-	-	-	-	-	-	-	-	-	-	-	-	-	-	-	-	-	-	-	-	-	-	-	-	-	-	-	-	-	-	-	-
LG2_HB_4532_s38h2	2.948	-	-	-	-	-	-	-	-	-	-	-	-	-	-	-	-	-	-	-	-	-	-	-	-	-	-	-	-	-	-	-	-	-	-	-	-	-	-	-	-	-	-	-	-	-	-	-	-
LG2_HB_978	3.211	a	h	a	a	a	h	h	a	a	h	a	a	a	h	h	a	h	a	a	h	h	h	h	h	a	a	a	a	a	h	h	h	a	h	h	a	h	h	a	a	h	h	h	h	h	h	a	a
LG2_HB_3533_s21h1	3.333	a	-	-	a	a	h	h	-	-	h	-	-	-	-	-	a	-	-	-	h	h	h	h	h	-	-	-	a	-	-	-	-	a	-	-	a	-	h	-	-	-	-	-	-	-	h	a	a
LG2_HB_979	3.409	a	h	a	a	a	h	h	a	a	h	a	a	a	h	h	a	h	a	a	h	h	h	h	h	a	a	a	a	a	h	h	h	a	h	h	a	h	h	a	a	h	h	h	h	h	h	a	a
LG2_HB_4008	3.442	-	-	-	-	-	-	-	-	-	-	-	-	-	-	-	-	-	-	-	-	-	-	-	-	-	-	-	-	-	-	-	-	-	-	-	-	-	-	-	-	-	-	-	-	-	-	-	-
LG2_HB_978.5	3.615	-	-	-	-	-	-	-	-	-	-	-	-	-	-	-	-	-	-	-	-	-	-	-	-	-	-	-	-	-	-	-	-	-	-	-	-	-	-	-	-	-	-	-	-	-	-	-	-
LG2_HB_980	4.615	-	-	-	-	-	-	-	-	-	-	-	-	-	-	-	-	-	-	-	-	-	-	-	-	-	-	-	-	-	-	-	-	-	-	-	-	-	-	-	-	-	-	-	-	-	-	-	-
LG2_HB_3534_s38h2	4.724	-	-	-	-	-	-	-	-	-	-	-	-	-	-	-	-	-	-	-	-	-	-	-	-	-	-	-	-	-	-	-	-	-	-	-	-	-	-	-	-	-	-	-	-	-	-	-	-
LG2_HB_2063_s21h1	5.096	-	-	-	-	-	-	-	-	-	-	-	-	-	-	-	-	-	-	-	-	-	-	-	-	-	-	-	-	-	-	-	-	-	-	-	-	-	-	-	-	-	-	-	-	-	-	-	-
LG2_HB_3534_s21h1	5.177	-	-	-	-	-	-	-	-	-	-	-	-	-	-	-	-	-	-	-	-	-	-	-	-	-	-	-	-	-	-	-	-	-	-	-	-	-	-	-	-	-	-	-	-	-	-	-	-
LG2_HB_2064_s21h1	5.743	-	-	-	-	-	-	-	-	-	-	-	-	-	-	-	-	-	-	-	-	-	-	-	-	-	-	-	-	-	-	-	-	-	-	-	-	-	-	-	-	-	-	-	-	-	-	-	-
LG2_HB_981	6.161	-	-	-	-	-	-	-	-	-	-	-	-	-	-	-	-	-	-	-	-	-	-	-	-	-	-	-	-	-	-	-	-	-	-	-	-	-	-	-	-	-	-	-	-	-	-	-	-
LG2_HB_3535_s21h1	6.455	-	-	-	-	-	-	-	-	-	-	-	-	-	-	-	-	-	-	-	-	-	-	-	-	-	-	-	-	-	-	-	-	-	-	-	-	-	-	-	-	-	-	-	-	-	-	-	-
LG2_HB_982	6.6	a	-	-	a	a	h	h	-	-	h	-	-	-	-	-	a	-	-	-	h	h	h	h	h	-	-	h	a	-	-	-	-	a	-	-	a	-	h	-	-	-	-	-	-	-	h	a	a
LG2_HB_2065_s21h1	6.809	a	-	-	a	a	h	h	-	-	h	-	-	-	-	-	a	-	-	-	h	h	h	h	h	-	-	h	a	-	-	-	-	a	-	-	a	-	h	-	-	-	-	-	-	-	h	a	a
LG2_HB_2452_s38h2	7.156	a	-	-	a	a	h	h	-	-	h	-	-	-	-	-	a	-	-	-	h	h	h	h	h	-	-	h	a	-	-	-	-	a	-	-	a	-	h	-	-	-	-	-	-	-	h	a	a
LG2_HB_982.5	8.174	a	-	-	a	a	h	h	-	-	h	-	-	-	-	-	a	-	-	-	h	h	h	h	h	-	-	h	a	-	-	-	-	a	-	-	a	-	h	-	-	-	-	-	-	-	h	a	a
LG2_HB_2066_s21h1	8.486	a	-	-	a	a	h	h	-	-	h	-	-	-	-	-	a	-	-	-	h	h	h	h	h	-	-	h	a	-	-	-	-	a	-	-	a	-	h	-	-	-	-	-	-	-	h	a	a
LG2_HB_2453_s38h2	9.091	a	-	-	a	a	h	h	-	-	h	-	-	-	-	-	a	-	-	-	h	h	h	h	h	-	-	h	a	-	-	-	h	a	-	-	a	-	-	-	-	-	-	-	-	-	h	a	a
LG2_HB_982.8	9.263	a	-	-	a	a	h	h	-	-	h	-	-	-	-	-	a	-	-	-	h	h	h	h	h	-	-	h	a	-	-	-	h	a	-	-	a	-	-	-	-	-	-	-	-	-	h	a	a
LG2_HB_3538_s21h1	9.994	-	-	-	-	-	-	-	-	-	-	-	-	-	-	-	-	-	-	-	-	-	-	-	-	-	-	-	-	-	-	-	-	-	-	-	-	-	-	-	-	-	-	-	-	-	-	-	-
LG2_HB_4014	10.191	a	-	-	a	a	h	h	-	h	h	-	-	-	-	-	a	-	-	-	h	h	h	h	h	-	-	h	a	-	-	-	h	a	-	-	a	-	-	-	-	-	-	-	-	-	h	a	a
LG2_HB_984	10.337	a	-	-	a	a	h	h	-	h	h	-	-	-	-	-	a	-	-	-	h	h	h	h	h	-	-	h	a	-	-	-	h	a	-	-	a	-	-	-	-	-	-	-	h	-	h	a	a
LG2_HB_984.5	10.389	-	-	-	-	-	-	-	-	-	-	-	-	-	-	-	-	-	-	-	-	-	-	-	-	-	-	-	-	-	-	-	-	-	-	-	-	-	-	-	-	-	-	-	-	-	-	-	-
LG2_HB_3538	10.449	a	-	-	a	a	h	h	-	h	h	-	-	-	-	-	a	-	-	-	h	h	h	h	h	-	-	h	a	-	-	-	h	a	-	-	a	-	-	-	-	-	-	-	h	-	h	a	a
LG2_HB_2068_s21h1	10.523	-	-	-	-	-	-	-	-	-	-	-	-	-	-	-	-	-	-	-	-	-	-	-	-	-	-	-	-	-	-	-	-	-	-	-	-	-	-	-	-	-	-	-	-	-	-	-	-
LG2_HB_984.8	10.696	a	-	-	a	a	h	h	-	h	h	-	-	-	-	-	a	-	-	-	h	h	h	h	h	-	-	h	a	-	-	-	h	a	-	-	a	-	-	-	-	-	-	-	h	-	h	a	a
LG2_HB_985	10.785	a	-	-	a	a	h	h	-	h	h	-	-	-	-	-	a	-	-	-	h	h	h	h	h	-	a	h	a	-	-	-	h	a	-	-	a	-	-	-	-	-	-	-	h	-	h	a	a
LG2_HB_2454_s38h2	11.642	a	-	-	a	a	h	h	-	h	h	-	-	-	-	-	a	-	-	-	h	h	h	h	h	-	a	h	a	-	-	-	h	a	-	-	a	-	-	-	-	-	-	-	h	-	h	a	a
LG2_HB_985.1	11.714	a	-	-	a	a	h	h	-	h	h	-	-	-	-	-	a	-	-	-	h	h	h	h	h	-	a	h	a	-	-	-	h	a	-	-	a	-	-	-	-	-	-	-	h	-	h	a	a
LG2_HB_985.2	12.08	-	-	-	-	-	-	-	-	-	-	-	-	-	-	-	-	-	-	-	-	-	-	-	-	-	-	-	-	-	-	-	-	-	-	-	-	-	-	-	-	-	-	-	-	-	-	-	-
LG2_HB_985.4	12.305	-	-	-	-	-	-	-	-	-	-	-	-	-	-	-	-	-	-	-	-	-	-	-	-	-	-	-	-	-	-	-	-	-	-	-	-	-	-	-	-	-	-	-	-	-	-	-	-
LG2_HB_985.3	12.581	-	-	-	-	-	-	-	-	-	-	-	-	-	-	-	-	-	-	-	-	-	-	-	-	-	-	-	-	-	-	-	-	-	-	-	-	-	-	-	-	-	-	-	-	-	-	-	-
LG2_HB_986	13.145	-	h	a	-	a	h	h	h	h	h	a	a	a	h	a	a	h	a	a	h	h	h	h	h	a	a	h	a	a	h	h	h	a	h	h	a	h	h	a	a	h	h	h	h	h	h	-	a
LG2_HB_986.1	13.3	-	-	-	-	-	-	-	-	-	-	-	-	-	-	-	-	-	-	-	-	-	-	-	-	-	-	-	-	-	-	-	-	-	-	-	-	-	-	-	-	-	-	-	-	-	-	-	-
LG2_HB_987	14.081	-	-	-	-	-	-	-	-	-	-	-	-	-	-	-	-	-	-	-	-	-	-	-	-	-	-	-	-	-	-	-	-	-	-	-	-	-	-	-	-	-	-	-	-	-	-	-	-
LG2_HB_2069_s21h1	14.291	a	h	a	a	a	h	a	h	h	h	a	a	a	h	a	a	h	a	a	h	h	h	h	h	a	a	h	a	a	h	h	h	a	h	h	a	h	h	a	a	h	h	h	h	h	h	a	a
LG2_HB_988	15.283	a	h	a	a	a	h	a	h	h	h	a	a	a	h	a	a	h	a	a	h	h	h	h	h	a	a	h	a	a	h	h	h	a	h	h	a	h	h	a	a	h	h	h	h	h	h	a	a
LG2_HB_988.5	16.148	a	h	-	a	a	h	-	h	h	h	-	-	-	-	a	a	-	-	-	h	h	h	h	h	a	a	h	a	-	-	-	h	a	-	-	a	-	-	-	-	-	-	-	h	-	-	a	a
LG2_HB_989	16.405	a	h	a	a	a	h	a	h	h	h	a	a	a	h	a	a	h	a	a	h	h	h	h	h	a	a	h	a	a	h	h	h	a	h	h	a	h	h	a	a	h	h	h	h	h	h	a	a
LG2_HB_990	17.454	a	h	a	a	a	h	a	h	h	h	a	a	a	h	a	a	h	a	a	h	h	h	h	h	a	a	h	a	a	h	h	h	a	h	h	a	h	h	a	a	h	h	h	h	a	h	a	a
LG2_HB_2595_s54h3	17.744	-	-	-	-	-	-	-	-	-	-	-	-	-	-	-	-	-	-	-	-	-	-	-	-	-	-	-	-	-	-	-	-	-	-	-	-	-	-	-	-	-	-	-	-	-	-	-	-
LG2_HB_991	18.027	-	-	-	-	-	-	-	-	-	-	-	-	-	-	-	-	-	-	-	-	-	-	-	-	-	-	-	-	-	-	-	-	-	-	-	-	-	-	-	-	-	-	-	-	-	-	-	-
LG2_HB_2595.1	19.008	-	-	-	-	-	-	-	-	-	-	-	-	-	-	-	-	-	-	-	-	-	-	-	-	-	-	-	-	-	-	-	-	-	-	-	-	-	-	-	-	-	-	-	-	-	-	-	-
LG2_HB_992	19.291	a	h	a	a	a	h	a	h	h	h	a	a	a	h	a	a	h	a	a	h	h	h	h	h	a	a	h	a	a	h	h	h	a	h	h	a	h	h	a	a	h	h	h	a	a	h	a	a
LG2_HB_2457_s38h2	19.497	a	h	a	a	a	h	a	h	h	h	a	a	a	h	a	a	h	a	a	h	h	h	h	h	a	a	h	a	a	h	h	h	a	h	h	a	h	h	a	a	h	h	h	a	a	h	a	a
LG2_HB_2457.1_s38h2	19.686	-	-	-	-	-	-	-	-	-	-	-	-	-	-	-	-	-	-	-	-	-	-	-	-	-	-	-	-	-	-	-	-	-	-	-	-	-	-	-	-	-	-	-	-	-	-	-	-
LG2_HB_2457.2	20.206	a	h	a	a	a	h	a	h	h	h	a	a	a	h	a	a	h	a	a	h	h	h	h	h	a	a	h	a	a	h	h	h	a	h	h	a	h	h	a	a	h	h	h	a	a	h	a	a
LG2_HB_993	20.634	a	h	a	a	a	h	a	h	h	h	a	a	a	h	a	a	h	a	a	h	h	h	h	h	a	a	h	a	a	h	h	h	a	h	h	a	h	h	a	a	h	h	h	a	a	h	a	a
LG2_HB_993.1	21.114	-	-	-	-	-	-	-	-	-	-	-	-	-	-	-	-	-	-	-	-	-	-	-	-	-	-	-	-	-	-	-	-	-	-	-	-	-	-	-	-	-	-	-	-	-	-	-	-
LG2_HB_2596_s54h3	21.443	-	-	-	-	-	-	-	-	-	-	-	-	-	-	-	-	-	-	-	-	-	-	-	-	-	-	-	-	-	-	-	-	-	-	-	-	-	-	-	-	-	-	-	-	-	-	-	-
LG2_HB_2459_s38h2	21.802	-	-	-	-	-	-	-	-	-	-	-	-	-	-	-	-	-	-	-	-	-	-	-	-	-	-	-	-	-	-	-	-	-	-	-	-	-	-	-	-	-	-	-	-	-	-	-	-
LG2_HB_2460_s38h2	22.846	-	-	-	-	-	-	-	-	-	-	-	-	-	-	-	-	-	-	-	-	-	-	-	-	-	-	-	-	-	-	-	-	-	-	-	-	-	-	-	-	-	-	-	-	-	-	-	-
LG2_HB_993.5	22.929	-	-	-	-	-	-	-	-	-	-	-	-	-	-	-	-	-	-	-	-	-	-	-	-	-	-	-	-	-	-	-	-	-	-	-	-	-	-	-	-	-	-	-	-	-	-	-	-
LG2_HB_995.5	23.075	-	-	-	-	-	-	-	-	-	-	-	-	-	-	-	-	-	-	-	-	-	-	-	-	-	-	-	-	-	-	-	-	-	-	-	-	-	-	-	-	-	-	-	-	-	-	-	-
LG2_HB_995	23.441	-	-	-	-	-	-	-	-	-	-	-	-	-	-	-	-	-	-	-	-	-	-	-	-	-	-	-	-	-	-	-	-	-	-	-	-	-	-	-	-	-	-	-	-	-	-	-	-
LG2_HB_1947_s59h1	24.092	-	-	-	-	-	-	-	-	-	-	-	-	-	-	-	-	-	-	-	-	-	-	-	-	-	-	-	-	-	-	-	-	-	-	-	-	-	-	-	-	-	-	-	-	-	-	-	-
LG2_HB_998	24.359	-	-	-	-	-	-	-	-	-	-	-	-	-	-	-	-	-	-	-	-	-	-	-	-	-	-	-	-	-	-	-	-	-	-	-	-	-	-	-	-	-	-	-	-	-	-	-	-
LG2_HB_997	24.898	-	-	-	-	-	-	-	-	-	-	-	-	-	-	-	-	-	-	-	-	-	-	-	-	-	-	-	-	-	-	-	-	-	-	-	-	-	-	-	-	-	-	-	-	-	-	-	-
LG2_HB_999.5	25.672	-	-	-	-	-	-	-	-	-	-	-	-	-	-	-	-	-	-	-	-	-	-	-	-	-	-	-	-	-	-	-	-	-	-	-	-	-	-	-	-	-	-	-	-	-	-	-	-
LG2_HB_999	25.806	-	-	-	-	-	-	-	-	-	-	-	-	-	-	-	-	-	-	-	-	-	-	-	-	-	-	-	-	-	-	-	-	-	-	-	-	-	-	-	-	-	-	-	-	-	-	-	-
LG2_HB_3528_s23h1	25.92	-	-	-	-	-	-	-	-	-	-	-	-	-	-	-	-	-	-	-	-	-	-	-	-	-	-	-	-	-	-	-	-	-	-	-	-	-	-	-	-	-	-	-	-	-	-	-	-
LG2_HB_1275	26.279	-	-	-	-	-	-	-	-	-	-	-	-	-	-	-	-	-	-	-	-	-	-	-	-	-	-	-	-	-	-	-	-	-	-	-	-	-	-	-	-	-	-	-	-	-	-	-	-
LG2_HB_3551	26.343	-	-	-	-	-	-	-	-	-	-	-	-	-	-	-	-	-	-	-	-	-	-	-	-	-	-	-	-	-	-	-	-	-	-	-	-	-	-	-	-	-	-	-	-	-	-	-	-
LG2_HB_3525_s24h1	26.435	-	-	-	-	-	-	-	-	-	-	-	-	-	-	-	-	-	-	-	-	-	-	-	-	-	-	-	-	-	-	-	-	-	-	-	-	-	-	-	-	-	-	-	-	-	-	-	-
LG2_HB_2075_s24h1	26.539	-	-	-	-	-	-	-	-	-	-	-	-	-	-	-	-	-	-	-	-	-	-	-	-	-	-	-	-	-	-	-	-	-	-	-	-	-	-	-	-	-	-	-	-	-	-	-	-
LG2_HB_3550	26.71	-	-	-	-	-	-	-	-	-	-	-	-	-	-	-	-	-	-	-	-	-	-	-	-	-	-	-	-	-	-	-	-	-	-	-	-	-	-	-	-	-	-	-	-	-	-	-	-
LG2_HB_2073_s23h1	27.036	-	-	-	-	-	-	-	-	-	-	-	-	-	-	-	-	-	-	-	-	-	-	-	-	-	-	-	-	-	-	-	-	-	-	-	-	-	-	-	-	-	-	-	-	-	-	-	-
LG2_HB_1004	28.36	-	-	-	-	-	-	-	-	-	-	-	-	-	-	-	-	-	-	-	-	-	-	-	-	-	-	-	-	-	-	-	-	-	-	-	-	-	-	-	-	-	-	-	-	-	-	-	-
LG2_HB_3552	28.506	-	-	-	-	-	-	-	-	-	-	-	-	-	-	-	-	-	-	-	-	-	-	-	-	-	-	-	-	-	-	-	-	-	-	-	-	-	-	-	-	-	-	-	-	-	-	-	-
LG2_HB_2462_s40h2	29.28	-	-	-	-	-	-	-	-	-	-	-	-	-	-	-	-	-	-	-	-	-	-	-	-	-	-	-	-	-	-	-	-	-	-	-	-	-	-	-	-	-	-	-	-	-	-	-	-
LG2_HB_2462.5	29.545	-	-	-	-	-	-	-	-	-	-	-	-	-	-	-	-	-	-	-	-	-	-	-	-	-	-	-	-	-	-	-	-	-	-	-	-	-	-	-	-	-	-	-	-	-	-	-	-
LG2_HB_1005	29.912	-	-	-	-	-	-	-	-	-	-	-	-	-	-	-	-	-	-	-	-	-	-	-	-	-	-	-	-	-	-	-	-	-	-	-	-	-	-	-	-	-	-	-	-	-	-	-	-
LG2_HB_1005.5	30.173	-	-	-	-	-	-	-	-	-	-	-	-	-	-	-	-	-	-	-	-	-	-	-	-	-	-	-	-	-	-	-	-	-	-	-	-	-	-	-	-	-	-	-	-	-	-	-	-
LG2_HB_1005.8	30.51	-	-	-	-	-	-	-	-	-	-	-	-	-	-	-	-	-	-	-	-	-	-	-	-	-	-	-	-	-	-	-	-	-	-	-	-	-	-	-	-	-	-	-	-	-	-	-	-
LG2_HB_1006	30.721	-	-	-	-	-	-	-	-	-	-	-	-	-	-	-	-	-	-	-	-	-	-	-	-	-	-	-	-	-	-	-	-	-	-	-	-	-	-	-	-	-	-	-	-	-	-	-	-
LG2_HB_1006.5	30.811	-	-	-	-	-	-	-	-	-	-	-	-	-	-	-	-	-	-	-	-	-	-	-	-	-	-	-	-	-	-	-	-	-	-	-	-	-	-	-	-	-	-	-	-	-	-	-	-
LG2_HB_1006.8	31.065	-	-	-	-	-	-	-	-	-	-	-	-	-	-	-	-	-	-	-	-	-	-	-	-	-	-	-	-	-	-	-	-	-	-	-	-	-	-	-	-	-	-	-	-	-	-	-	-
LG2_HB_1329	31.678	-	-	-	-	-	-	-	-	-	-	-	-	-	-	-	-	-	-	-	-	-	-	-	-	-	-	-	-	-	-	-	-	-	-	-	-	-	-	-	-	-	-	-	-	-	-	-	-
LG2_HB_3526_s25h1	31.978	-	-	-	-	-	-	-	-	-	-	-	-	-	-	-	-	-	-	-	-	-	-	-	-	-	-	-	-	-	-	-	-	-	-	-	-	-	-	-	-	-	-	-	-	-	-	-	-
LG2_HB_3525_s25h1	32.499	-	-	-	-	-	-	-	-	-	-	-	-	-	-	-	-	-	-	-	-	-	-	-	-	-	-	-	-	-	-	-	-	-	-	-	-	-	-	-	-	-	-	-	-	-	-	-	-
LG2_HB_1009	32.663	-	-	-	-	-	-	-	-	-	-	-	-	-	-	-	-	-	-	-	-	-	-	-	-	-	-	-	-	-	-	-	-	-	-	-	-	-	-	-	-	-	-	-	-	-	-	-	-
LG2_HB_2077_s25h1	32.891	-	-	-	-	-	-	-	-	-	-	-	-	-	-	-	-	-	-	-	-	-	-	-	-	-	-	-	-	-	-	-	-	-	-	-	-	-	-	-	-	-	-	-	-	-	-	-	-
LG2_HB_1009.5	34.065	-	-	-	-	-	-	-	-	-	-	-	-	-	-	-	-	-	-	-	-	-	-	-	-	-	-	-	-	-	-	-	-	-	-	-	-	-	-	-	-	-	-	-	-	-	-	-	-
LG2_HB_1011	34.471	-	-	-	-	-	-	-	-	-	-	-	-	-	-	-	-	-	-	-	-	-	-	-	-	-	-	-	-	-	-	-	-	-	-	-	-	-	-	-	-	-	-	-	-	-	-	-	-
LG2_HB_2463_s42h2	34.974	-	-	-	-	-	-	-	-	-	-	-	-	-	-	-	-	-	-	-	-	-	-	-	-	-	-	-	-	-	-	-	-	-	-	-	-	-	-	-	-	-	-	-	-	-	-	-	-
LG2_HB_2463.5	35.23	-	-	-	-	-	-	-	-	-	-	-	-	-	-	-	-	-	-	-	-	-	-	-	-	-	-	-	-	-	-	-	-	-	-	-	-	-	-	-	-	-	-	-	-	-	-	-	-
LG2_HB_1012	35.397	-	-	-	-	-	-	-	-	-	-	-	-	-	-	-	-	-	-	-	-	-	-	-	-	-	-	-	-	-	-	-	-	-	-	-	-	-	-	-	-	-	-	-	-	-	-	-	-
LG2_HB_1013	36.175	-	-	-	-	-	-	-	-	-	-	-	-	-	-	-	-	-	-	-	-	-	-	-	-	-	-	-	-	-	-	-	-	-	-	-	-	-	-	-	-	-	-	-	-	-	-	-	-
LG2_HB_3528_s26h1	36.369	-	-	-	-	-	-	-	-	-	-	-	-	-	-	-	-	-	-	-	-	-	-	-	-	-	-	-	-	-	-	-	-	-	-	-	-	-	-	-	-	-	-	-	-	-	-	-	-
LG2_HB_1014	36.796	-	-	-	-	-	-	-	-	-	-	-	-	-	-	-	-	-	-	-	-	-	-	-	-	-	-	-	-	-	-	-	-	-	-	-	-	-	-	-	-	-	-	-	-	-	-	-	-
LG2_HB_1014.5	37.022	-	-	-	-	-	-	-	-	-	-	-	-	-	-	-	-	-	-	-	-	-	-	-	-	-	-	-	-	-	-	-	-	-	-	-	-	-	-	-	-	-	-	-	-	-	-	-	-
LG2_HB_1014.8	37.282	-	-	-	-	-	-	-	-	-	-	-	-	-	-	-	-	-	-	-	-	-	-	-	-	-	-	-	-	-	-	-	-	-	-	-	-	-	-	-	-	-	-	-	-	-	-	-	-
LG2_HB_1015	37.867	-	-	-	-	-	-	-	-	-	-	-	-	-	-	-	-	-	-	-	-	-	-	-	-	-	-	-	-	-	-	-	-	-	-	-	-	-	-	-	-	-	-	-	-	-	-	-	-
LG2_HB_1016	38.546	-	-	-	-	-	-	-	-	-	-	-	-	-	-	-	-	-	-	-	-	-	-	-	-	-	-	-	-	-	-	-	-	-	-	-	-	-	-	-	-	-	-	-	-	-	-	-	-
LG2_HB_1015.5	38.601	-	-	-	-	-	-	-	-	-	-	-	-	-	-	-	-	-	-	-	-	-	-	-	-	-	-	-	-	-	-	-	-	-	-	-	-	-	-	-	-	-	-	-	-	-	-	-	-
LG2_HB_1018	38.9	-	-	-	-	-	-	-	-	-	-	-	-	-	-	-	-	-	-	-	-	-	-	-	-	-	-	-	-	-	-	-	-	-	-	-	-	-	-	-	-	-	-	-	-	-	-	-	-
LG2_HB_1017	38.913	-	-	-	-	-	-	-	-	-	-	-	-	-	-	-	-	-	-	-	-	-	-	-	-	-	-	-	-	-	-	-	-	-	-	-	-	-	-	-	-	-	-	-	-	-	-	-	-
LG2_HB_1016.5	38.947	-	-	-	-	-	-	-	-	-	-	-	-	-	-	-	-	-	-	-	-	-	-	-	-	-	-	-	-	-	-	-	-	-	-	-	-	-	-	-	-	-	-	-	-	-	-	-	-
LG2_HB_1017.5	39.028	-	-	-	-	-	-	-	-	-	-	-	-	-	-	-	-	-	-	-	-	-	-	-	-	-	-	-	-	-	-	-	-	-	-	-	-	-	-	-	-	-	-	-	-	-	-	-	-
LG2_HB_1019	39.31	-	-	-	-	-	-	-	-	-	-	-	-	-	-	-	-	-	-	-	-	-	-	-	-	-	-	-	-	-	-	-	-	-	-	-	-	-	-	-	-	-	-	-	-	-	-	-	-
LG2_HB_2079_s27h1	39.402	-	-	-	-	-	-	-	-	-	-	-	-	-	-	-	-	-	-	-	-	-	-	-	-	-	-	-	-	-	-	-	-	-	-	-	-	-	-	-	-	-	-	-	-	-	-	-	-
LG2_HB_1020.5	40.497	-	-	-	-	-	-	-	-	-	-	-	-	-	-	-	-	-	-	-	-	-	-	-	-	-	-	-	-	-	-	-	-	-	-	-	-	-	-	-	-	-	-	-	-	-	-	-	-
LG2_HB_1020	40.779	-	-	-	-	-	-	-	-	-	-	-	-	-	-	-	-	-	-	-	-	-	-	-	-	-	-	-	-	-	-	-	-	-	-	-	-	-	-	-	-	-	-	-	-	-	-	-	-
LG2_HB_1903_s37h1	40.788	-	-	-	-	-	-	-	-	-	-	-	-	-	-	-	-	-	-	-	-	-	-	-	-	-	-	-	-	-	-	-	-	-	-	-	-	-	-	-	-	-	-	-	-	-	-	-	-
LG2_HB_3529_s27h1	41.207	-	-	-	-	-	-	-	-	-	-	-	-	-	-	-	-	-	-	-	-	-	-	-	-	-	-	-	-	-	-	-	-	-	-	-	-	-	-	-	-	-	-	-	-	-	-	-	-
LG2_HB_1021	41.806	-	-	-	-	-	-	-	-	-	-	-	-	-	-	-	-	-	-	-	-	-	-	-	-	-	-	-	-	-	-	-	-	-	-	-	-	-	-	-	-	-	-	-	-	-	-	-	-
LG2_HB_1022	42.102	-	-	-	-	-	-	-	-	-	-	-	-	-	-	-	-	-	-	-	-	-	-	-	-	-	-	-	-	-	-	-	-	-	-	-	-	-	-	-	-	-	-	-	-	-	-	-	-
LG2_HB_2081_s27h1	42.691	-	-	-	-	-	-	-	-	-	-	-	-	-	-	-	-	-	-	-	-	-	-	-	-	-	-	-	-	-	-	-	-	-	-	-	-	-	-	-	-	-	-	-	-	-	-	-	-
LG2_HB_1023	43.994	-	-	-	-	-	-	-	-	-	-	-	-	-	-	-	-	-	-	-	-	-	-	-	-	-	-	-	-	-	-	-	-	-	-	-	-	-	-	-	-	-	-	-	-	-	-	-	-
LG2_HB_2081.5	44.199	-	-	-	-	-	-	-	-	-	-	-	-	-	-	-	-	-	-	-	-	-	-	-	-	-	-	-	-	-	-	-	-	-	-	-	-	-	-	-	-	-	-	-	-	-	-	-	-
LG2_HB_2461_s39h2	44.495	-	-	-	-	-	-	-	-	-	-	-	-	-	-	-	-	-	-	-	-	-	-	-	-	-	-	-	-	-	-	-	-	-	-	-	-	-	-	-	-	-	-	-	-	-	-	-	-
LG2_HB_453	44.694	-	-	-	-	-	-	-	-	-	-	-	-	-	-	-	-	-	-	-	-	-	-	-	-	-	-	-	-	-	-	-	-	-	-	-	-	-	-	-	-	-	-	-	-	-	-	-	-
LG2_HB_913	44.975	-	-	-	-	-	-	-	-	-	-	-	-	-	-	-	-	-	-	-	-	-	-	-	-	-	-	-	-	-	-	-	-	-	-	-	-	-	-	-	-	-	-	-	-	-	-	-	-
LG2_HB_1025	45.599	-	-	-	-	-	-	-	-	-	-	-	-	-	-	-	-	-	-	-	-	-	-	-	-	-	-	-	-	-	-	-	-	-	-	-	-	-	-	-	-	-	-	-	-	-	-	-	-
LG2_HB_3525_s28h1	45.753	-	-	-	-	-	-	-	-	-	-	-	-	-	-	-	-	-	-	-	-	-	-	-	-	-	-	-	-	-	-	-	-	-	-	-	-	-	-	-	-	-	-	-	-	-	-	-	-
LG2_HB_1025.5	46.013	-	-	-	-	-	-	-	-	-	-	-	-	-	-	-	-	-	-	-	-	-	-	-	-	-	-	-	-	-	-	-	-	-	-	-	-	-	-	-	-	-	-	-	-	-	-	-	-
LG2_HB_1026	46.092	-	-	-	-	-	-	-	-	-	-	-	-	-	-	-	-	-	-	-	-	-	-	-	-	-	-	-	-	-	-	-	-	-	-	-	-	-	-	-	-	-	-	-	-	-	-	-	-
LG2_HB_1024.5	46.35	-	-	-	-	-	-	-	-	-	-	-	-	-	-	-	-	-	-	-	-	-	-	-	-	-	-	-	-	-	-	-	-	-	-	-	-	-	-	-	-	-	-	-	-	-	-	-	-
LG2_HB_1027	46.514	-	-	-	-	-	-	-	-	-	-	-	-	-	-	-	-	-	-	-	-	-	-	-	-	-	-	-	-	-	-	-	-	-	-	-	-	-	-	-	-	-	-	-	-	-	-	-	-
LG2_HB_2082_s28h1	46.56	-	-	-	-	-	-	-	-	-	-	-	-	-	-	-	-	-	-	-	-	-	-	-	-	-	-	-	-	-	-	-	-	-	-	-	-	-	-	-	-	-	-	-	-	-	-	-	-
LG2_HB_1026.5	46.811	-	-	-	-	-	-	-	-	-	-	-	-	-	-	-	-	-	-	-	-	-	-	-	-	-	-	-	-	-	-	-	-	-	-	-	-	-	-	-	-	-	-	-	-	-	-	-	-
LG2_HB_2082.9	47.27	-	-	-	-	-	-	-	-	-	-	-	-	-	-	-	-	-	-	-	-	-	-	-	-	-	-	-	-	-	-	-	-	-	-	-	-	-	-	-	-	-	-	-	-	-	-	-	-
LG2_HB_2082.8	47.47	-	-	-	-	-	-	-	-	-	-	-	-	-	-	-	-	-	-	-	-	-	-	-	-	-	-	-	-	-	-	-	-	-	-	-	-	-	-	-	-	-	-	-	-	-	-	-	-
LG2_HB_1028	48.001	-	-	-	-	-	-	-	-	-	-	-	-	-	-	-	-	-	-	-	-	-	-	-	-	-	-	-	-	-	-	-	-	-	-	-	-	-	-	-	-	-	-	-	-	-	-	-	-
LG2_HB_2083_s28h1	48.133	-	-	-	-	-	-	-	-	-	-	-	-	-	-	-	-	-	-	-	-	-	-	-	-	-	-	-	-	-	-	-	-	-	-	-	-	-	-	-	-	-	-	-	-	-	-	-	-
LG2_HB_1032	48.549	-	-	-	-	-	-	-	-	-	-	-	-	-	-	-	-	-	-	-	-	-	-	-	-	-	-	-	-	-	-	-	-	-	-	-	-	-	-	-	-	-	-	-	-	-	-	-	-
LG2_HB_3525_s30h1	48.709	-	-	-	-	-	-	-	-	-	-	-	-	-	-	-	-	-	-	-	-	-	-	-	-	-	-	-	-	-	-	-	-	-	-	-	-	-	-	-	-	-	-	-	-	-	-	-	-
LG2_HB_1033	48.92	-	-	-	-	-	-	-	-	-	-	-	-	-	-	-	-	-	-	-	-	-	-	-	-	-	-	-	-	-	-	-	-	-	-	-	-	-	-	-	-	-	-	-	-	-	-	-	-
LG2_HB_2191_s43h1	48.979	-	-	-	-	-	-	-	-	-	-	-	-	-	-	-	-	-	-	-	-	-	-	-	-	-	-	-	-	-	-	-	-	-	-	-	-	-	-	-	-	-	-	-	-	-	-	-	-
LG2_HB_1039	49.001	-	-	-	-	-	-	-	-	-	-	-	-	-	-	-	-	-	-	-	-	-	-	-	-	-	-	-	-	-	-	-	-	-	-	-	-	-	-	-	-	-	-	-	-	-	-	-	-
LG2_HB_1321	49.095	-	-	-	-	-	-	-	-	-	-	-	-	-	-	-	-	-	-	-	-	-	-	-	-	-	-	-	-	-	-	-	-	-	-	-	-	-	-	-	-	-	-	-	-	-	-	-	-
LG2_HB_1033.5	49.229	-	-	-	-	-	-	-	-	-	-	-	-	-	-	-	-	-	-	-	-	-	-	-	-	-	-	-	-	-	-	-	-	-	-	-	-	-	-	-	-	-	-	-	-	-	-	-	-
LG2_HB_1038	49.347	-	-	-	-	-	-	-	-	-	-	-	-	-	-	-	-	-	-	-	-	-	-	-	-	-	-	-	-	-	-	-	-	-	-	-	-	-	-	-	-	-	-	-	-	-	-	-	-
LG2_HB_1035	49.562	-	-	-	-	-	-	-	-	-	-	-	-	-	-	-	-	-	-	-	-	-	-	-	-	-	-	-	-	-	-	-	-	-	-	-	-	-	-	-	-	-	-	-	-	-	-	-	-
LG2_HB_305	49.831	-	-	-	-	-	-	-	-	-	-	-	-	-	-	-	-	-	-	-	-	-	-	-	-	-	-	-	-	-	-	-	-	-	-	-	-	-	-	-	-	-	-	-	-	-	-	-	-
LG2_HB_1036	50.044	-	-	-	-	-	-	-	-	-	-	-	-	-	-	-	-	-	-	-	-	-	-	-	-	-	-	-	-	-	-	-	-	-	-	-	-	-	-	-	-	-	-	-	-	-	-	-	-
LG2_HB_1041	50.195	-	-	-	-	-	-	-	-	-	-	-	-	-	-	-	-	-	-	-	-	-	-	-	-	-	-	-	-	-	-	-	-	-	-	-	-	-	-	-	-	-	-	-	-	-	-	-	-
LG2_HB_1042	50.565	-	-	-	-	-	-	-	-	-	-	-	-	-	-	-	-	-	-	-	-	-	-	-	-	-	-	-	-	-	-	-	-	-	-	-	-	-	-	-	-	-	-	-	-	-	-	-	-
LG2_HB_879	50.884	-	-	-	-	-	-	-	-	-	-	-	-	-	-	-	-	-	-	-	-	-	-	-	-	-	-	-	-	-	-	-	-	-	-	-	-	-	-	-	-	-	-	-	-	-	-	-	-
LG2_HB_1043	51.141	-	-	-	-	-	-	-	-	-	-	-	-	-	-	-	-	-	-	-	-	-	-	-	-	-	-	-	-	-	-	-	-	-	-	-	-	-	-	-	-	-	-	-	-	-	-	-	-
LG2_HB_1044	51.358	-	-	-	-	-	-	-	-	-	-	-	-	-	-	-	-	-	-	-	-	-	-	-	-	-	-	-	-	-	-	-	-	-	-	-	-	-	-	-	-	-	-	-	-	-	-	-	-
cRvi2_region20.4_K58	51.508	-	-	-	-	-	-	-	-	-	-	-	-	-	-	-	-	-	-	-	-	-	-	-	-	-	-	-	-	-	-	-	-	-	-	-	-	-	-	-	-	-	-	-	-	-	-	-	-
LG2_HB_1045	51.631	-	-	-	-	-	-	-	-	-	-	-	-	-	-	-	-	-	-	-	-	-	-	-	-	-	-	-	-	-	-	-	-	-	-	-	-	-	-	-	-	-	-	-	-	-	-	-	-
LG2_HB_1044.5	51.738	-	-	-	-	-	-	-	-	-	-	-	-	-	-	-	-	-	-	-	-	-	-	-	-	-	-	-	-	-	-	-	-	-	-	-	-	-	-	-	-	-	-	-	-	-	-	-	-
LG2_HB_2087_s32h1	52.148	-	-	-	-	-	-	-	-	-	-	-	-	-	-	-	-	-	-	-	-	-	-	-	-	-	-	-	-	-	-	-	-	-	-	-	-	-	-	-	-	-	-	-	-	-	-	-	-
LG2_HB_3540.5_s36h1	52.284	-	-	-	-	-	-	-	-	-	-	-	-	-	-	-	-	-	-	-	-	-	-	-	-	-	-	-	-	-	-	-	-	-	-	-	-	-	-	-	-	-	-	-	-	-	-	-	-
LG2_HB_2086_s32h1	52.643	-	-	-	-	-	-	-	-	-	-	-	-	-	-	-	-	-	-	-	-	-	-	-	-	-	-	-	-	-	-	-	-	-	-	-	-	-	-	-	-	-	-	-	-	-	-	-	-
LG2_HB_3527_s32h1	52.668	-	-	-	-	-	-	-	-	-	-	-	-	-	-	-	-	-	-	-	-	-	-	-	-	-	-	-	-	-	-	-	-	-	-	-	-	-	-	-	-	-	-	-	-	-	-	-	-
LG2_HB_1052	52.854	-	-	-	-	-	-	-	-	-	-	-	-	-	-	-	-	-	-	-	-	-	-	-	-	-	-	-	-	-	-	-	-	-	-	-	-	-	-	-	-	-	-	-	-	-	-	-	-
LG2_HB_2491_s63h2	52.875	-	-	-	-	-	-	-	-	-	-	-	-	-	-	-	-	-	-	-	-	-	-	-	-	-	-	-	-	-	-	-	-	-	-	-	-	-	-	-	-	-	-	-	-	-	-	-	-
LG2_HB_1095	52.969	-	-	-	-	-	-	-	-	-	-	-	-	-	-	-	-	-	-	-	-	-	-	-	-	-	-	-	-	-	-	-	-	-	-	-	-	-	-	-	-	-	-	-	-	-	-	-	-
LG2_HB_294	52.986	-	-	-	-	-	-	-	-	-	-	-	-	-	-	-	-	-	-	-	-	-	-	-	-	-	-	-	-	-	-	-	-	-	-	-	-	-	-	-	-	-	-	-	-	-	-	-	-
LG2_HB_1052.1	53.028	-	-	-	-	-	-	-	-	-	-	-	-	-	-	-	-	-	-	-	-	-	-	-	-	-	-	-	-	-	-	-	-	-	-	-	-	-	-	-	-	-	-	-	-	-	-	-	-
LG2_HB_1414	53.231	-	-	-	-	-	-	-	-	-	-	-	-	-	-	-	-	-	-	-	-	-	-	-	-	-	-	-	-	-	-	-	-	-	-	-	-	-	-	-	-	-	-	-	-	-	-	-	-
LG2_HB_2218_s38h1	53.285	-	-	-	-	-	-	-	-	-	-	-	-	-	-	-	-	-	-	-	-	-	-	-	-	-	-	-	-	-	-	-	-	-	-	-	-	-	-	-	-	-	-	-	-	-	-	-	-
LG2_HB_1052.5	53.396	-	-	-	-	-	-	-	-	-	-	-	-	-	-	-	-	-	-	-	-	-	-	-	-	-	-	-	-	-	-	-	-	-	-	-	-	-	-	-	-	-	-	-	-	-	-	-	-
LG2_HB_2088_s34h1	53.447	-	-	-	-	-	-	-	-	-	-	-	-	-	-	-	-	-	-	-	-	-	-	-	-	-	-	-	-	-	-	-	-	-	-	-	-	-	-	-	-	-	-	-	-	-	-	-	-
LG2_HB_1048	53.457	-	-	-	-	-	-	-	-	-	-	-	-	-	-	-	-	-	-	-	-	-	-	-	-	-	-	-	-	-	-	-	-	-	-	-	-	-	-	-	-	-	-	-	-	-	-	-	-
LG2_HB_2089_s34h1	53.685	-	-	-	-	-	-	-	-	-	-	-	-	-	-	-	-	-	-	-	-	-	-	-	-	-	-	-	-	-	-	-	-	-	-	-	-	-	-	-	-	-	-	-	-	-	-	-	-
LG2_HB_1049	53.741	-	-	-	-	-	-	-	-	-	-	-	-	-	-	-	-	-	-	-	-	-	-	-	-	-	-	-	-	-	-	-	-	-	-	-	-	-	-	-	-	-	-	-	-	-	-	-	-
LG2_HB_1050	53.88	-	-	-	-	-	-	-	-	-	-	-	-	-	-	-	-	-	-	-	-	-	-	-	-	-	-	-	-	-	-	-	-	-	-	-	-	-	-	-	-	-	-	-	-	-	-	-	-
LG2_HB_2486_s33h2	54.271	-	-	-	-	-	-	-	-	-	-	-	-	-	-	-	-	-	-	-	-	-	-	-	-	-	-	-	-	-	-	-	-	-	-	-	-	-	-	-	-	-	-	-	-	-	-	-	-
LG2_HB_1995_s30h1	54.542	-	-	-	-	-	-	-	-	-	-	-	-	-	-	-	-	-	-	-	-	-	-	-	-	-	-	-	-	-	-	-	-	-	-	-	-	-	-	-	-	-	-	-	-	-	-	-	-
LG2_HB_2090_s34h1	54.581	-	-	-	-	-	-	-	-	-	-	-	-	-	-	-	-	-	-	-	-	-	-	-	-	-	-	-	-	-	-	-	-	-	-	-	-	-	-	-	-	-	-	-	-	-	-	-	-
LG2_HB_1051.5	54.633	-	-	-	-	-	-	-	-	-	-	-	-	-	-	-	-	-	-	-	-	-	-	-	-	-	-	-	-	-	-	-	-	-	-	-	-	-	-	-	-	-	-	-	-	-	-	-	-
LG2_HB_1051	54.658	-	-	-	-	-	-	-	-	-	-	-	-	-	-	-	-	-	-	-	-	-	-	-	-	-	-	-	-	-	-	-	-	-	-	-	-	-	-	-	-	-	-	-	-	-	-	-	-
LG2_HB_1995.5	54.75	-	-	-	-	-	-	-	-	-	-	-	-	-	-	-	-	-	-	-	-	-	-	-	-	-	-	-	-	-	-	-	-	-	-	-	-	-	-	-	-	-	-	-	-	-	-	-	-
LG2_HB_1058	54.856	-	-	-	-	-	-	-	-	-	-	-	-	-	-	-	-	-	-	-	-	-	-	-	-	-	-	-	-	-	-	-	-	-	-	-	-	-	-	-	-	-	-	-	-	-	-	-	-
LG2_HB_1060	54.986	-	-	-	-	-	-	-	-	-	-	-	-	-	-	-	-	-	-	-	-	-	-	-	-	-	-	-	-	-	-	-	-	-	-	-	-	-	-	-	-	-	-	-	-	-	-	-	-
LG2_HB_1059	55.014	-	-	-	-	-	-	-	-	-	-	-	-	-	-	-	-	-	-	-	-	-	-	-	-	-	-	-	-	-	-	-	-	-	-	-	-	-	-	-	-	-	-	-	-	-	-	-	-
LG2_HB_1060.5	55.172	-	-	-	-	-	-	-	-	-	-	-	-	-	-	-	-	-	-	-	-	-	-	-	-	-	-	-	-	-	-	-	-	-	-	-	-	-	-	-	-	-	-	-	-	-	-	-	-
LG2_HB_1061	55.389	-	-	-	-	-	-	-	-	-	-	-	-	-	-	-	-	-	-	-	-	-	-	-	-	-	-	-	-	-	-	-	-	-	-	-	-	-	-	-	-	-	-	-	-	-	-	-	-
LG2_HB_2092_s36h1	55.744	-	-	-	-	-	-	-	-	-	-	-	-	-	-	-	-	-	-	-	-	-	-	-	-	-	-	-	-	-	-	-	-	-	-	-	-	-	-	-	-	-	-	-	-	-	-	-	-
LG2_HB_1062	56.008	-	-	-	-	-	-	-	-	-	-	-	-	-	-	-	-	-	-	-	-	-	-	-	-	-	-	-	-	-	-	-	-	-	-	-	-	-	-	-	-	-	-	-	-	-	-	-	-
LG2_HB_2093_s36h1	56.247	-	-	-	-	-	-	-	-	-	-	-	-	-	-	-	-	-	-	-	-	-	-	-	-	-	-	-	-	-	-	-	-	-	-	-	-	-	-	-	-	-	-	-	-	-	-	-	-
LG2_HB_1064	56.931	-	-	-	-	-	-	-	-	-	-	-	-	-	-	-	-	-	-	-	-	-	-	-	-	-	-	-	-	-	-	-	-	-	-	-	-	-	-	-	-	-	-	-	-	-	-	-	-
LG2_HB_1064.5	57.35	-	-	-	-	-	-	-	-	-	-	-	-	-	-	-	-	-	-	-	-	-	-	-	-	-	-	-	-	-	-	-	-	-	-	-	-	-	-	-	-	-	-	-	-	-	-	-	-
LG2_HB_1064.8	57.717	-	-	-	-	-	-	-	-	-	-	-	-	-	-	-	-	-	-	-	-	-	-	-	-	-	-	-	-	-	-	-	-	-	-	-	-	-	-	-	-	-	-	-	-	-	-	-	-
LG2_HB_1064.6	57.941	-	-	-	-	-	-	-	-	-	-	-	-	-	-	-	-	-	-	-	-	-	-	-	-	-	-	-	-	-	-	-	-	-	-	-	-	-	-	-	-	-	-	-	-	-	-	-	-
LG2_HB_1064.9	58.082	-	-	-	-	-	-	-	-	-	-	-	-	-	-	-	-	-	-	-	-	-	-	-	-	-	-	-	-	-	-	-	-	-	-	-	-	-	-	-	-	-	-	-	-	-	-	-	-
cR_32205884_L2_PA	58.237	-	-	-	-	-	-	-	-	-	-	-	-	-	-	-	-	-	-	-	-	-	-	-	-	-	-	-	-	-	-	-	-	-	-	-	-	-	-	-	-	-	-	-	-	-	-	-	-
LG2_HB_1065	58.324	-	-	-	-	-	-	-	-	-	-	-	-	-	-	-	-	-	-	-	-	-	-	-	-	-	-	-	-	-	-	-	-	-	-	-	-	-	-	-	-	-	-	-	-	-	-	-	-
LG2_HB_2097_s36h1	58.76	-	-	-	-	-	-	-	-	-	-	-	-	-	-	-	-	-	-	-	-	-	-	-	-	-	-	-	-	-	-	-	-	-	-	-	-	-	-	-	-	-	-	-	-	-	-	-	-
LG2_HB_1066	59.253	-	-	-	-	-	-	-	-	-	-	-	-	-	-	-	-	-	-	-	-	-	-	-	-	-	-	-	-	-	-	-	-	-	-	-	-	-	-	-	-	-	-	-	-	-	-	-	-
cRvi2_region41_Y341	59.494	-	-	-	-	-	-	-	-	-	-	-	-	-	-	-	-	-	-	-	-	-	-	-	-	-	-	-	-	-	-	-	-	-	-	-	-	-	-	-	-	-	-	-	-	-	-	-	-
LG2_HB_1066.5	59.841	-	-	-	-	-	-	-	-	-	-	-	-	-	-	-	-	-	-	-	-	-	-	-	-	-	-	-	-	-	-	-	-	-	-	-	-	-	-	-	-	-	-	-	-	-	-	-	-
LG2_HB_4013	60.444	-	-	-	-	-	-	-	-	-	-	-	-	-	-	-	-	-	-	-	-	-	-	-	-	-	-	-	-	-	-	-	-	-	-	-	-	-	-	-	-	-	-	-	-	-	-	-	-
LG2_HB_1066.8	60.479	-	-	-	-	-	-	-	-	-	-	-	-	-	-	-	-	-	-	-	-	-	-	-	-	-	-	-	-	-	-	-	-	-	-	-	-	-	-	-	-	-	-	-	-	-	-	-	-
LG2_HB_1067	60.513	-	-	-	-	-	-	-	-	-	-	-	-	-	-	-	-	-	-	-	-	-	-	-	-	-	-	-	-	-	-	-	-	-	-	-	-	-	-	-	-	-	-	-	-	-	-	-	-
LG2_HB_3536_s36h1	60.683	-	-	-	-	-	-	-	-	-	-	-	-	-	-	-	-	-	-	-	-	-	-	-	-	-	-	-	-	-	-	-	-	-	-	-	-	-	-	-	-	-	-	-	-	-	-	-	-
LG2_HB_2098_s36h1	60.997	-	-	-	-	-	-	-	-	-	-	-	-	-	-	-	-	-	-	-	-	-	-	-	-	-	-	-	-	-	-	-	-	-	-	-	-	-	-	-	-	-	-	-	-	-	-	-	-
LG2_HB_1067.5	61.317	-	-	-	-	-	-	-	-	-	-	-	-	-	-	-	-	-	-	-	-	-	-	-	-	-	-	-	-	-	-	-	-	-	-	-	-	-	-	-	-	-	-	-	-	-	-	-	-
LG2_HB_1068	61.59	-	-	-	-	-	-	-	-	-	-	-	-	-	-	-	-	-	-	-	-	-	-	-	-	-	-	-	-	-	-	-	-	-	-	-	-	-	-	-	-	-	-	-	-	-	-	-	-
LG2_HB_2466_s51h2	61.899	-	-	-	-	-	-	-	-	-	-	-	-	-	-	-	-	-	-	-	-	-	-	-	-	-	-	-	-	-	-	-	-	-	-	-	-	-	-	-	-	-	-	-	-	-	-	-	-
LG2_HB_2099_s36h1	62.833	-	-	-	-	-	-	-	-	-	-	-	-	-	-	-	-	-	-	-	-	-	-	-	-	-	-	-	-	-	-	-	-	-	-	-	-	-	-	-	-	-	-	-	-	-	-	-	-
LG2_HB_1069	62.919	-	-	-	-	-	-	-	-	-	-	-	-	-	-	-	-	-	-	-	-	-	-	-	-	-	-	-	-	-	-	-	-	-	-	-	-	-	-	-	-	-	-	-	-	-	-	-	-
LG2_HB_1396	63.593	-	-	-	-	-	-	-	-	-	-	-	-	-	-	-	-	-	-	-	-	-	-	-	-	-	-	-	-	-	-	-	-	-	-	-	-	-	-	-	-	-	-	-	-	-	-	-	-
LG2_HB_1070	63.774	-	-	-	-	-	-	-	-	-	-	-	-	-	-	-	-	-	-	-	-	-	-	-	-	-	-	-	-	-	-	-	-	-	-	-	-	-	-	-	-	-	-	-	-	-	-	-	-
LG2_HB_2100_s36h1	64.143	-	-	-	-	-	-	-	-	-	-	-	-	-	-	-	-	-	-	-	-	-	-	-	-	-	-	-	-	-	-	-	-	-	-	-	-	-	-	-	-	-	-	-	-	-	-	-	-
LG2_HB_2100.5	64.234	-	-	-	-	-	-	-	-	-	-	-	-	-	-	-	-	-	-	-	-	-	-	-	-	-	-	-	-	-	-	-	-	-	-	-	-	-	-	-	-	-	-	-	-	-	-	-	-
LG2_HB_1071	64.287	-	-	-	-	-	-	-	-	-	-	-	-	-	-	-	-	-	-	-	-	-	-	-	-	-	-	-	-	-	-	-	-	-	-	-	-	-	-	-	-	-	-	-	-	-	-	-	-
LG2_HB_2101_s36h1	64.587	-	-	-	-	-	-	-	-	-	-	-	-	-	-	-	-	-	-	-	-	-	-	-	-	-	-	-	-	-	-	-	-	-	-	-	-	-	-	-	-	-	-	-	-	-	-	-	-
LG2_HB_1071.5	64.986	-	-	-	-	-	-	-	-	-	-	-	-	-	-	-	-	-	-	-	-	-	-	-	-	-	-	-	-	-	-	-	-	-	-	-	-	-	-	-	-	-	-	-	-	-	-	-	-
LG2_HB_1072	65.758	-	-	-	-	-	-	-	-	-	-	-	-	-	-	-	-	-	-	-	-	-	-	-	-	-	-	-	-	-	-	-	-	-	-	-	-	-	-	-	-	-	-	-	-	-	-	-	-
LG2_HB_2102_s36h1	66.377	-	-	-	-	-	-	-	-	-	-	-	-	-	-	-	-	-	-	-	-	-	-	-	-	-	-	-	-	-	-	-	-	-	-	-	-	-	-	-	-	-	-	-	-	-	-	-	-
LG2_HB_2467_s52h2	67.179	-	-	-	-	-	-	-	-	-	-	-	-	-	-	-	-	-	-	-	-	-	-	-	-	-	-	-	-	-	-	-	-	-	-	-	-	-	-	-	-	-	-	-	-	-	-	-	-
cR_35490042_L2_PA	67.526	-	-	-	-	-	-	-	-	-	-	-	-	-	-	-	-	-	-	-	-	-	-	-	-	-	-	-	-	-	-	-	-	-	-	-	-	-	-	-	-	-	-	-	-	-	-	-	-
LG2_HB_1075.5	67.617	-	-	-	-	-	-	-	-	-	-	-	-	-	-	-	-	-	-	-	-	-	-	-	-	-	-	-	-	-	-	-	-	-	-	-	-	-	-	-	-	-	-	-	-	-	-	-	-
LG2_HB_1075	67.775	-	-	-	-	-	-	-	-	-	-	-	-	-	-	-	-	-	-	-	-	-	-	-	-	-	-	-	-	-	-	-	-	-	-	-	-	-	-	-	-	-	-	-	-	-	-	-	-
LG2_HB_3528_s37h1	69.194	-	-	-	-	-	-	-	-	-	-	-	-	-	-	-	-	-	-	-	-	-	-	-	-	-	-	-	-	-	-	-	-	-	-	-	-	-	-	-	-	-	-	-	-	-	-	-	-
LG2_HB_1076	70.061	-	-	-	-	-	-	-	-	-	-	-	-	-	-	-	-	-	-	-	-	-	-	-	-	-	-	-	-	-	-	-	-	-	-	-	-	-	-	-	-	-	-	-	-	-	-	-	-
LG2_HB_2103.5	70.174	-	-	-	-	-	-	-	-	-	-	-	-	-	-	-	-	-	-	-	-	-	-	-	-	-	-	-	-	-	-	-	-	-	-	-	-	-	-	-	-	-	-	-	-	-	-	-	-
cR_36362741_L2_PA	70.354	-	-	-	-	-	-	-	-	-	-	-	-	-	-	-	-	-	-	-	-	-	-	-	-	-	-	-	-	-	-	-	-	-	-	-	-	-	-	-	-	-	-	-	-	-	-	-	-
LG2_HB_3593	70.605	-	-	-	-	-	-	-	-	-	-	-	-	-	-	-	-	-	-	-	-	-	-	-	-	-	-	-	-	-	-	-	-	-	-	-	-	-	-	-	-	-	-	-	-	-	-	-	-
LG2_HB_1076.8	70.866	-	-	-	-	-	-	-	-	-	-	-	-	-	-	-	-	-	-	-	-	-	-	-	-	-	-	-	-	-	-	-	-	-	-	-	-	-	-	-	-	-	-	-	-	-	-	-	-
cGD_01322_L2_PA	71.095	-	-	-	-	-	-	-	-	-	-	-	-	-	-	-	-	-	-	-	-	-	-	-	-	-	-	-	-	-	-	-	-	-	-	-	-	-	-	-	-	-	-	-	-	-	-	-	-
LG2_HB_599	71.386	-	-	-	-	-	-	-	-	-	-	-	-	-	-	-	-	-	-	-	-	-	-	-	-	-	-	-	-	-	-	-	-	-	-	-	-	-	-	-	-	-	-	-	-	-	-	-	-
LG2_HB_468	71.506	-	-	-	-	-	-	-	-	-	-	-	-	-	-	-	-	-	-	-	-	-	-	-	-	-	-	-	-	-	-	-	-	-	-	-	-	-	-	-	-	-	-	-	-	-	-	-	-
LG2_HB_2366_s50h2	71.782	-	-	-	-	-	-	-	-	-	-	-	-	-	-	-	-	-	-	-	-	-	-	-	-	-	-	-	-	-	-	-	-	-	-	-	-	-	-	-	-	-	-	-	-	-	-	-	-
LG2_HB_1078	72.003	-	-	-	-	-	-	-	-	-	-	-	-	-	-	-	-	-	-	-	-	-	-	-	-	-	-	-	-	-	-	-	-	-	-	-	-	-	-	-	-	-	-	-	-	-	-	-	-
LG2_HB_2366.5	72.249	-	-	-	-	-	-	-	-	-	-	-	-	-	-	-	-	-	-	-	-	-	-	-	-	-	-	-	-	-	-	-	-	-	-	-	-	-	-	-	-	-	-	-	-	-	-	-	-
LG2_HB_2468_s53h2	72.305	-	-	-	-	-	-	-	-	-	-	-	-	-	-	-	-	-	-	-	-	-	-	-	-	-	-	-	-	-	-	-	-	-	-	-	-	-	-	-	-	-	-	-	-	-	-	-	-
LG2_HB_3526_s53h2	72.535	-	-	-	-	-	-	-	-	-	-	-	-	-	-	-	-	-	-	-	-	-	-	-	-	-	-	-	-	-	-	-	-	-	-	-	-	-	-	-	-	-	-	-	-	-	-	-	-
LG2_HB_1079	73.197	-	-	-	-	-	-	-	-	-	-	-	-	-	-	-	-	-	-	-	-	-	-	-	-	-	-	-	-	-	-	-	-	-	-	-	-	-	-	-	-	-	-	-	-	-	-	-	-
LG2_HB_1080	74.394	a	h	h	a	a	a	a	h	h	a	h	h	h	h	a	a	h	a	a	a	a	h	a	a	a	a	h	a	h	h	h	h	h	a	h	a	a	h	a	h	h	h	h	a	a	a	a	h
LG2_HB_1081.5	75.038	a	h	h	a	a	a	a	h	h	a	h	h	h	h	a	a	h	a	a	a	a	h	a	a	a	a	h	a	h	h	h	h	h	a	h	a	a	h	a	h	h	h	h	a	a	a	a	h
LG2_HB_1081	75.347	a	h	h	a	a	a	a	h	h	a	h	h	h	h	a	a	h	a	a	a	a	h	a	a	a	a	h	a	h	h	h	h	h	a	h	a	a	h	a	h	h	h	h	a	a	a	a	h
LG2_HB_1081.7	75.667	-	-	-	-	-	-	-	-	-	-	-	-	-	-	-	-	-	-	-	-	-	-	-	-	-	-	-	-	-	-	-	-	-	-	-	-	-	-	-	-	-	-	-	-	-	-	-	-
LG2_HB_1082	76.262	a	h	h	a	a	a	a	h	h	a	h	h	h	h	a	a	h	a	a	a	a	h	a	a	a	a	h	h	h	h	h	h	h	a	h	a	a	h	a	h	h	h	h	a	a	a	a	h
LG2_HB_1082.5	76.328	a	h	h	a	a	a	a	h	h	a	h	h	h	h	a	a	h	a	a	a	a	h	a	a	a	a	h	h	h	h	h	h	h	a	h	a	a	h	a	h	h	h	h	a	a	a	a	h
LG2_HB_1083	76.692	a	h	h	a	a	a	a	h	h	a	h	h	h	h	a	a	h	a	a	a	a	h	a	a	a	a	h	h	h	h	h	h	h	a	h	a	a	h	a	h	h	h	h	a	a	a	a	h
LG2_HB_3532_s38h1	76.855	-	-	-	-	-	-	-	-	-	-	-	-	-	-	-	-	-	-	-	-	-	-	-	-	-	-	-	-	-	-	-	-	-	-	-	-	-	-	-	-	-	-	-	-	-	-	-	-
LG2_HB_1083.5	77.37	a	h	h	a	a	a	a	h	h	a	h	h	h	h	a	a	h	a	a	a	a	h	a	a	a	a	h	h	h	h	h	h	h	a	h	a	a	h	a	h	h	h	h	a	a	a	a	h
LG2_HB_1084	78.055	-	-	-	-	-	-	-	-	-	-	-	-	-	-	-	-	-	-	-	-	-	-	-	-	-	-	-	-	-	-	-	-	-	-	-	-	-	-	-	-	-	-	-	-	-	-	-	-
LG2_HB_1085	78.416	-	-	-	-	-	-	-	-	-	-	-	-	-	-	-	-	-	-	-	-	-	-	-	-	-	-	-	-	-	-	-	-	-	-	-	-	-	-	-	-	-	-	-	-	-	-	-	-
[truncated: 206 more columns]

## Sheet: LG3
Marker	Position	m12_B001	m12_B003	m12_B005	m12_B007m	m12_B011	m12_B013	m12_B014	m12_B017	m12_B019	m12_B020	m12_B021	m12_B023	m12_B024	m12_B025	m12_B026	m12_B030	m12_B031	m12_B032	m12_B034	m12_B035	m12_B038	m12_B042	m12_B043	m12_B047	m12_B048	m12_B049	m12_B053	m12_B054	m12_B057	m12_B059	m12_B061	m12_B064	m12_B067	m12_B071	m12_B074	m12_B076	m12_B079	m12_B081	m12_B083	m12_B086	m12_B089	m12_B090	m12_B092	m12_B093	m12_B094	m12_B095	m12_B098	m12_B101
LG3_HB_3603_s87h3	0	-	-	-	-	-	-	-	-	-	-	-	-	-	-	-	-	-	-	-	-	-	-	-	-	-	-	-	-	-	-	-	-	-	-	-	-	-	-	-	-	-	-	-	-	-	-	-	-
LG3_HB_1413	0.723	h	a	h	a	a	a	a	a	a	a	h	h	h	h	h	a	a	a	h	a	h	a	h	a	h	h	h	a	h	a	a	h	h	h	h	h	a	a	a	h	a	a	h	h	a	h	a	h
LG3_HB_3605	1.075	-	-	-	-	-	-	-	-	-	-	-	-	-	-	-	-	-	-	-	-	-	-	-	-	-	-	-	-	-	-	-	-	-	-	-	-	-	-	-	-	-	-	-	-	-	-	-	-
LG3_HB_1089	1.871	h	a	h	a	a	a	a	a	a	a	h	h	h	h	h	a	a	a	h	a	h	h	h	a	h	h	h	a	h	a	a	h	h	h	h	h	a	a	a	h	a	a	h	h	a	h	h	h
LG3_HB_1089.5	1.952	h	a	h	a	a	a	a	a	a	a	h	h	h	h	h	a	a	a	h	a	h	h	h	a	h	h	h	a	h	a	a	h	h	h	h	h	a	a	a	h	a	a	h	h	a	h	h	h
LG3_HB_3606.5	2.124	h	a	h	a	a	a	a	a	a	a	h	h	h	h	h	a	a	a	h	a	h	h	h	a	h	h	h	a	h	a	a	h	h	h	h	h	a	a	a	h	a	a	h	h	a	h	h	h
LG3_HB_1089.8	2.205	h	-	h	a	a	a	a	a	a	-	h	-	h	h	-	a	a	a	-	-	-	-	-	-	h	h	-	a	h	a	a	-	h	-	-	-	a	-	a	-	-	-	h	h	a	-	-	h
LG3_HB_1138	2.637	h	a	h	a	a	a	a	a	a	a	h	h	h	h	h	a	a	a	h	a	h	h	h	a	h	h	h	a	h	a	a	h	h	h	h	h	a	a	a	h	a	a	h	h	a	a	h	h
LG3_HB_1866_s27h1	2.945	-	-	-	-	-	-	-	-	-	-	-	-	-	-	-	-	-	-	-	-	-	-	-	-	-	-	-	-	-	-	-	-	-	-	-	-	-	-	-	-	-	-	-	-	-	-	-	-
LG3_HB_376	3.031	h	a	h	a	a	a	a	a	a	a	h	h	h	h	h	a	a	a	h	a	h	h	h	a	h	h	h	a	h	a	a	h	h	h	h	h	a	a	a	h	a	a	h	h	a	a	h	h
LG3_HB_3607	3.151	-	-	-	-	-	-	-	-	-	-	-	-	-	-	-	-	-	-	-	-	-	-	-	-	-	-	-	-	-	-	-	-	-	-	-	-	-	-	-	-	-	-	-	-	-	-	-	-
LG3_HB_3608	3.411	-	a	-	-	-	-	-	-	-	-	-	h	-	-	h	-	-	-	h	a	h	h	h	a	-	-	h	-	-	-	-	h	-	h	h	h	-	a	-	h	a	a	-	-	-	-	h	a
LG3_HB_4012	3.633	-	-	-	-	-	-	-	-	-	-	-	-	-	-	-	-	-	-	-	-	-	-	-	-	-	-	-	-	-	-	-	-	-	-	-	-	-	-	-	-	-	-	-	-	-	-	-	-
LG3_HB_1091	3.916	-	a	-	-	-	-	-	-	-	-	-	h	-	-	h	-	-	-	h	a	h	h	h	a	-	-	h	-	h	-	-	h	-	h	h	h	-	a	-	h	a	a	-	-	-	-	h	a
LG3_HB_376.5	4.057	-	-	-	-	-	-	-	-	-	-	-	-	-	-	-	-	-	-	-	-	-	-	-	-	-	-	-	-	-	-	-	-	-	-	-	-	-	-	-	-	-	-	-	-	-	-	-	-
LG3_HB_134	4.6	-	a	-	-	-	-	-	-	-	-	-	h	-	-	h	-	-	-	h	a	h	h	h	a	-	-	h	-	h	-	-	h	-	h	h	h	-	a	-	h	a	a	-	-	-	-	h	a
LG3_HB_1092	5.697	-	a	-	-	-	-	-	-	-	-	-	h	-	-	h	-	-	-	h	a	h	h	h	a	-	-	h	-	h	-	-	h	-	h	h	h	-	a	-	h	a	a	h	-	-	-	h	a
LG3_HB_113	6.235	-	a	-	-	-	-	-	-	-	-	-	h	-	-	h	-	-	-	h	a	h	h	h	a	-	-	h	-	h	-	-	h	-	h	h	h	-	a	-	h	a	a	h	-	-	-	h	a
LG3_HB_1093	6.316	-	a	-	-	-	-	-	-	-	-	-	h	-	-	h	-	-	-	h	a	h	h	h	a	-	-	h	-	h	-	-	h	-	h	h	h	-	a	-	h	a	a	h	-	-	-	h	a
LG3_HB_3611	6.48	-	a	-	-	-	-	-	-	-	-	-	h	-	-	h	-	-	-	h	a	h	h	h	a	-	-	h	-	h	-	-	h	-	h	h	h	-	a	-	h	a	a	h	-	-	-	h	a
LG3_HB_2336_s71h2	7.044	-	-	-	-	-	-	-	-	-	-	-	-	-	-	-	-	-	-	-	-	-	-	-	-	-	-	-	-	-	-	-	-	-	-	-	-	-	-	-	-	-	-	-	-	-	-	-	-
LG3_HB_1094	7.81	-	a	-	-	-	-	-	-	-	-	-	h	-	-	h	-	-	-	h	a	h	h	h	a	-	-	-	h	h	-	-	h	-	h	h	h	-	a	-	h	a	a	h	h	-	a	h	a
LG3_HB_2106_s33h1	8.303	h	a	h	a	a	a	a	a	a	a	h	h	h	h	h	a	a	a	h	a	h	h	h	a	h	h	a	h	h	a	a	h	h	h	h	h	a	a	a	h	a	a	h	h	a	a	h	a
LG3_HB_3605_s33h1	9.075	-	-	-	-	-	-	-	-	-	-	-	-	-	-	-	-	-	-	-	-	-	-	-	-	-	-	-	-	-	-	-	-	-	-	-	-	-	-	-	-	-	-	-	-	-	-	-	-
LG3_HB_1096	9.486	h	a	h	a	a	a	a	a	a	a	h	h	h	h	h	a	a	a	h	a	h	h	h	a	h	h	a	h	h	a	a	h	h	h	h	h	a	a	a	h	a	a	a	h	a	a	h	a
LG3_HB_3613	9.57	-	-	-	-	-	-	-	-	-	-	-	-	-	-	-	-	-	-	-	-	-	-	-	-	-	-	-	-	-	-	-	-	-	-	-	-	-	-	-	-	-	-	-	-	-	-	-	-
LG3_HB_1097	9.711	-	a	-	-	-	-	-	-	-	-	-	h	-	-	h	-	-	-	h	a	h	h	h	a	-	-	-	h	h	-	-	h	-	h	h	h	-	a	-	h	a	a	-	h	-	a	h	a
LG3_HB_2578_s72h3	9.968	-	a	-	-	-	-	-	-	-	-	-	h	-	-	h	-	-	-	h	a	h	h	h	a	-	-	-	h	h	-	-	h	-	h	h	h	-	a	-	h	a	a	-	h	-	a	h	a
LG3_HB_1098	9.994	-	a	-	-	-	-	-	-	-	-	-	h	-	-	h	-	-	-	h	a	h	h	h	a	-	-	-	h	h	-	-	h	-	h	h	h	-	a	-	h	a	a	-	h	-	a	h	a
LG3_HB_3603_s35h0	10.28	-	a	-	-	-	-	-	-	-	-	-	h	-	-	h	-	-	-	h	a	h	h	h	a	-	-	-	h	h	-	-	h	-	h	h	h	-	a	-	h	a	a	-	h	-	a	h	a
LG3_HB_1099	10.592	h	a	h	a	a	a	a	a	a	a	h	h	h	h	h	a	a	a	h	a	h	h	h	a	h	h	a	h	h	a	a	h	h	h	h	h	a	a	a	h	a	a	a	h	a	a	h	a
LG3_HB_1100.5	10.71	-	-	-	-	-	-	-	-	-	-	-	-	-	-	-	-	-	-	-	-	-	-	-	-	-	-	-	-	-	-	-	-	-	-	-	-	-	-	-	-	-	-	-	-	-	-	-	-
LG3_HB_3615	10.862	h	a	h	a	a	a	a	a	a	a	h	h	h	h	h	a	a	a	h	a	h	h	h	a	h	h	a	h	h	a	a	h	h	h	h	h	a	a	a	h	a	a	a	h	a	a	h	a
LG3_HB_1100	11.232	-	a	-	-	-	-	-	-	-	-	-	h	-	-	h	-	-	-	h	a	h	h	h	a	-	-	-	h	h	-	-	h	-	h	h	h	-	a	-	h	a	a	-	h	-	a	h	a
LG3_HB_1939_s51h1	12.296	-	-	-	-	-	-	-	-	-	-	-	-	-	-	-	-	-	-	-	-	-	-	-	-	-	-	-	-	-	-	-	-	-	-	-	-	-	-	-	-	-	-	-	-	-	-	-	-
LG3_HB_1939.5	13.181	-	a	h	-	-	-	-	-	-	-	-	h	-	-	h	-	-	-	h	a	h	h	h	a	-	a	-	h	h	-	-	h	-	h	h	h	-	a	a	h	a	a	-	h	-	a	h	a
LG3_HB_3606.5_s35h1	13.259	-	-	-	-	-	-	-	-	-	-	-	-	-	-	-	-	-	-	-	-	-	-	-	-	-	-	-	-	-	-	-	-	-	-	-	-	-	-	-	-	-	-	-	-	-	-	-	-
LG3_HB_1102	13.37	-	a	h	-	-	-	-	-	-	-	-	h	-	-	h	-	-	-	h	a	h	h	h	a	-	a	-	h	h	-	-	h	-	h	h	h	-	a	a	h	a	a	-	h	-	a	h	a
LG3_HB_1102.5	13.828	-	-	-	-	-	-	-	-	-	-	-	-	-	-	-	-	-	-	-	-	-	-	-	-	-	-	-	-	-	-	-	-	-	-	-	-	-	-	-	-	-	-	-	-	-	-	-	-
LG3_HB_3603.5_s53h1	14.018	-	-	-	-	-	-	-	-	-	-	-	-	-	-	-	-	-	-	-	-	-	-	-	-	-	-	-	-	-	-	-	-	-	-	-	-	-	-	-	-	-	-	-	-	-	-	-	-
LG3_HB_1103	14.314	h	a	h	a	a	a	a	a	a	a	h	h	h	h	h	a	a	a	h	a	h	h	h	a	h	a	a	h	h	a	a	h	h	h	h	h	a	a	a	h	a	a	a	h	a	a	h	a
LG3_HB_3607_s35h1	14.614	-	-	-	-	-	-	-	-	-	-	-	-	-	-	-	-	-	-	-	-	-	-	-	-	-	-	-	-	-	-	-	-	-	-	-	-	-	-	-	-	-	-	-	-	-	-	-	-
LG3_HB_1103.5	14.827	-	-	-	-	-	-	-	-	-	-	-	-	-	-	-	-	-	-	-	-	-	-	-	-	-	-	-	-	-	-	-	-	-	-	-	-	-	-	-	-	-	-	-	-	-	-	-	-
LG3_HB_1104.5	15.332	-	-	-	-	-	-	-	-	-	-	-	-	-	-	-	-	-	-	-	-	-	-	-	-	-	-	-	-	-	-	-	-	-	-	-	-	-	-	-	-	-	-	-	-	-	-	-	-
LG3_HB_1104	15.441	-	a	h	-	-	-	-	-	-	-	-	h	-	-	h	-	-	-	h	a	h	h	h	a	-	a	-	h	h	-	-	h	-	h	h	h	-	a	a	h	a	-	-	h	-	a	h	a
LG3_HB_2449_s84h2	15.983	h	a	h	a	a	a	a	a	a	a	h	h	h	h	h	a	a	a	h	a	h	h	h	a	h	a	a	h	h	a	a	h	h	h	h	h	a	a	a	h	a	h	a	h	a	a	h	a
LG3_HB_1105	16.608	h	a	h	a	a	a	a	a	a	a	h	h	h	h	h	a	a	a	h	a	h	h	h	a	h	a	a	h	h	a	a	h	h	a	h	h	a	a	a	h	a	h	a	h	a	a	h	a
LG3_HB_3610_s35h1	16.874	-	-	-	-	-	-	-	-	-	-	-	-	-	-	-	-	-	-	-	-	-	-	-	-	-	-	-	-	-	-	-	-	-	-	-	-	-	-	-	-	-	-	-	-	-	-	-	-
LG3_HB_1106.5	16.881	h	a	h	a	a	a	a	a	a	a	h	h	h	h	h	a	a	a	h	a	h	h	h	a	h	a	a	h	h	a	a	h	h	a	h	h	a	a	a	h	a	h	a	h	a	a	h	a
LG3_HB_1106	16.892	-	a	h	-	-	-	-	-	-	-	-	h	-	-	h	-	-	-	h	a	h	h	h	a	-	a	-	h	h	-	-	h	-	-	h	h	-	a	a	h	a	-	-	h	-	a	h	a
LG3_HB_1107	18.109	-	a	h	-	-	-	-	-	-	-	-	h	-	-	h	-	-	-	h	a	h	h	h	a	-	a	-	h	h	-	-	h	-	-	h	h	-	a	a	h	a	-	-	h	-	a	h	a
LG3_HB_1108	18.926	h	a	h	a	a	a	a	a	a	a	h	h	h	h	h	a	a	a	h	a	h	h	h	a	h	a	a	h	h	a	a	h	h	a	h	h	a	a	a	h	a	h	a	h	a	a	h	a
LG3_HB_2347_s59h2	19.443	-	-	-	-	-	-	-	-	-	-	-	-	-	-	-	-	-	-	-	-	-	-	-	-	-	-	-	-	-	-	-	-	-	-	-	-	-	-	-	-	-	-	-	-	-	-	-	-
LG3_HB_1109	19.943	-	-	-	-	-	-	-	-	-	-	-	-	-	-	-	-	-	-	-	-	-	-	-	-	-	-	-	-	-	-	-	-	-	-	-	-	-	-	-	-	-	-	-	-	-	-	-	-
LG3_HB_1109.5	20.027	-	-	-	-	-	-	-	-	-	-	-	-	-	-	-	-	-	-	-	-	-	-	-	-	-	-	-	-	-	-	-	-	-	-	-	-	-	-	-	-	-	-	-	-	-	-	-	-
LG3_HB_2601_s91h3	20.174	-	-	-	-	-	-	-	-	-	-	-	-	-	-	-	-	-	-	-	-	-	-	-	-	-	-	-	-	-	-	-	-	-	-	-	-	-	-	-	-	-	-	-	-	-	-	-	-
LG3_HB_2108_s36h1	21.041	-	-	-	-	-	-	-	-	-	-	-	-	-	-	-	-	-	-	-	-	-	-	-	-	-	-	-	-	-	-	-	-	-	-	-	-	-	-	-	-	-	-	-	-	-	-	-	-
LG3_HB_1110	21.052	-	-	-	-	-	-	-	-	-	-	-	-	-	-	-	-	-	-	-	-	-	-	-	-	-	-	-	-	-	-	-	-	-	-	-	-	-	-	-	-	-	-	-	-	-	-	-	-
LG3_HB_1111.5	21.609	-	-	-	-	-	-	-	-	-	-	-	-	-	-	-	-	-	-	-	-	-	-	-	-	-	-	-	-	-	-	-	-	-	-	-	-	-	-	-	-	-	-	-	-	-	-	-	-
LG3_HB_1111	21.929	-	-	-	-	-	-	-	-	-	-	-	-	-	-	-	-	-	-	-	-	-	-	-	-	-	-	-	-	-	-	-	-	-	-	-	-	-	-	-	-	-	-	-	-	-	-	-	-
LG3_HB_1111.8	22.211	-	-	-	-	-	-	-	-	-	-	-	-	-	-	-	-	-	-	-	-	-	-	-	-	-	-	-	-	-	-	-	-	-	-	-	-	-	-	-	-	-	-	-	-	-	-	-	-
LG3_HB_1112.3	22.481	-	-	-	-	-	-	-	-	-	-	-	-	-	-	-	-	-	-	-	-	-	-	-	-	-	-	-	-	-	-	-	-	-	-	-	-	-	-	-	-	-	-	-	-	-	-	-	-
LG3_HB_1112	22.594	-	-	-	-	-	-	-	-	-	-	-	-	-	-	-	-	-	-	-	-	-	-	-	-	-	-	-	-	-	-	-	-	-	-	-	-	-	-	-	-	-	-	-	-	-	-	-	-
LG3_HB_2109_s36h1	23.032	-	-	-	-	-	-	-	-	-	-	-	-	-	-	-	-	-	-	-	-	-	-	-	-	-	-	-	-	-	-	-	-	-	-	-	-	-	-	-	-	-	-	-	-	-	-	-	-
LG3_HB_2602_s91h3	23.981	-	a	h	h	-	-	-	-	-	-	-	h	-	-	-	-	-	h	h	a	h	h	-	a	-	a	-	h	h	-	-	h	-	-	h	h	-	a	a	h	a	-	-	h	-	a	-	a
LG3_HB_2470_s66h2	24.032	-	a	h	h	-	-	-	-	-	-	-	h	-	-	-	-	-	h	h	a	h	h	-	a	-	a	-	h	h	-	-	h	-	-	h	h	-	a	a	h	a	-	-	h	-	a	-	a
LG3_HB_1113	24.109	-	a	h	h	-	-	-	-	-	-	-	h	-	-	-	-	-	h	h	a	h	h	-	a	-	a	-	h	h	-	-	h	-	-	h	h	-	a	a	h	a	-	-	h	-	a	-	a
LG3_HB_1113.5	24.225	-	-	-	-	-	-	-	-	-	-	-	-	-	-	-	-	-	-	-	-	-	-	-	-	-	-	-	-	-	-	-	-	-	-	-	-	-	-	-	-	-	-	-	-	-	-	-	-
LG3_HB_2110_s36h1	24.345	-	a	h	h	-	-	-	-	-	-	-	h	-	-	-	-	-	h	h	a	h	h	-	a	-	a	-	h	h	-	-	h	-	-	h	h	-	a	a	h	a	-	-	h	-	a	-	a
LG3_HB_2111_s36h1	24.68	-	-	-	-	-	-	-	-	-	-	-	-	-	-	-	-	-	-	-	-	-	-	-	-	-	-	-	-	-	-	-	-	-	-	-	-	-	-	-	-	-	-	-	-	-	-	-	-
LG3_HB_1114	24.822	h	a	h	h	a	a	a	a	a	a	h	h	a	h	h	a	a	h	h	a	h	h	h	a	h	a	a	h	h	a	a	h	h	a	h	h	a	a	a	h	a	h	a	h	a	a	h	a
LG3_HB_1115	26.352	h	a	h	h	a	a	a	a	a	a	h	h	a	h	h	a	a	h	h	a	h	h	h	a	h	a	a	h	h	a	a	h	h	a	h	h	a	a	a	h	a	h	a	h	a	a	h	a
LG3_HB_1115.5	26.76	h	-	-	-	a	a	a	a	a	a	h	-	-	h	h	a	a	-	-	-	-	-	h	-	h	-	a	-	-	a	a	-	h	a	-	-	a	-	-	-	-	h	a	-	a	-	h	-
LG3_HB_1116	27.175	h	a	h	h	a	a	a	a	a	a	h	h	a	h	h	a	a	h	h	a	h	h	h	a	h	a	a	h	h	a	a	h	h	a	h	h	a	a	a	h	a	h	a	h	a	a	h	a
LG3_HB_2111.5_s36h1	27.495	h	a	h	h	a	a	a	a	a	a	h	h	a	h	h	a	a	h	h	a	h	h	h	a	h	a	a	h	h	a	a	h	h	a	h	h	a	a	a	h	a	h	a	h	a	a	h	a
LG3_HB_3626	27.857	-	-	-	-	-	-	-	-	-	-	-	-	-	-	-	-	-	-	-	-	-	-	-	-	-	-	-	-	-	-	-	-	-	-	-	-	-	-	-	-	-	-	-	-	-	-	-	-
LG3_HB_2460_s38h2	27.899	-	-	-	-	-	-	-	-	-	-	-	-	-	-	-	-	-	-	-	-	-	-	-	-	-	-	-	-	-	-	-	-	-	-	-	-	-	-	-	-	-	-	-	-	-	-	-	-
LG3_HB_2112_s36h1	27.946	-	-	-	-	-	-	-	-	-	-	-	-	-	-	-	-	-	-	-	-	-	-	-	-	-	-	-	-	-	-	-	-	-	-	-	-	-	-	-	-	-	-	-	-	-	-	-	-
LG3_HB_1953_s60h1	27.959	-	-	-	-	-	-	-	-	-	-	-	-	-	-	-	-	-	-	-	-	-	-	-	-	-	-	-	-	-	-	-	-	-	-	-	-	-	-	-	-	-	-	-	-	-	-	-	-
LG3_HB_1118	28.079	-	-	-	-	-	-	-	-	-	-	-	-	-	-	-	-	-	-	-	-	-	-	-	-	-	-	-	-	-	-	-	-	-	-	-	-	-	-	-	-	-	-	-	-	-	-	-	-
LG3_HB_1115.8	28.335	h	a	h	h	a	a	a	a	a	a	h	h	a	h	h	a	a	h	h	a	h	h	h	a	h	a	a	h	h	a	a	h	h	a	h	h	a	a	a	h	a	h	a	h	a	a	h	a
LG3_HB_3628	28.891	-	-	-	-	-	-	-	-	-	-	-	-	-	-	-	-	-	-	-	-	-	-	-	-	-	-	-	-	-	-	-	-	-	-	-	-	-	-	-	-	-	-	-	-	-	-	-	-
LG3_HB_1119	29.076	-	-	-	-	-	-	-	-	-	-	-	-	-	-	-	-	-	-	-	-	-	-	-	-	-	-	-	-	-	-	-	-	-	-	-	-	-	-	-	-	-	-	-	-	-	-	-	-
LG3_HB_1119.8	29.91	-	-	-	-	-	-	-	-	-	-	-	-	-	-	-	-	-	-	-	-	-	-	-	-	-	-	-	-	-	-	-	-	-	-	-	-	-	-	-	-	-	-	-	-	-	-	-	-
LG3_HB_2471_s67h2	30.044	-	-	-	-	-	-	-	-	-	-	-	-	-	-	-	-	-	-	-	-	-	-	-	-	-	-	-	-	-	-	-	-	-	-	-	-	-	-	-	-	-	-	-	-	-	-	-	-
LG3_HB_1120	30.108	-	-	-	-	-	-	-	-	-	-	-	-	-	-	-	-	-	-	-	-	-	-	-	-	-	-	-	-	-	-	-	-	-	-	-	-	-	-	-	-	-	-	-	-	-	-	-	-
LG3_HB_1121	30.337	-	-	-	-	-	-	-	-	-	-	-	-	-	-	-	-	-	-	-	-	-	-	-	-	-	-	-	-	-	-	-	-	-	-	-	-	-	-	-	-	-	-	-	-	-	-	-	-
LG3_HB_1577	31.468	-	-	-	-	-	-	-	-	-	-	-	-	-	-	-	-	-	-	-	-	-	-	-	-	-	-	-	-	-	-	-	-	-	-	-	-	-	-	-	-	-	-	-	-	-	-	-	-
LG3_HB_1123	31.506	-	-	-	-	-	-	-	-	-	-	-	-	-	-	-	-	-	-	-	-	-	-	-	-	-	-	-	-	-	-	-	-	-	-	-	-	-	-	-	-	-	-	-	-	-	-	-	-
LG3_HB_1122.5	31.543	-	-	-	-	-	-	-	-	-	-	-	-	-	-	-	-	-	-	-	-	-	-	-	-	-	-	-	-	-	-	-	-	-	-	-	-	-	-	-	-	-	-	-	-	-	-	-	-
LG3_HB_954	31.576	-	-	-	-	-	-	-	-	-	-	-	-	-	-	-	-	-	-	-	-	-	-	-	-	-	-	-	-	-	-	-	-	-	-	-	-	-	-	-	-	-	-	-	-	-	-	-	-
LG3_HB_1122	31.621	-	-	-	-	-	-	-	-	-	-	-	-	-	-	-	-	-	-	-	-	-	-	-	-	-	-	-	-	-	-	-	-	-	-	-	-	-	-	-	-	-	-	-	-	-	-	-	-
LG3_HB_3603.5_s38h1	31.88	-	-	-	-	-	-	-	-	-	-	-	-	-	-	-	-	-	-	-	-	-	-	-	-	-	-	-	-	-	-	-	-	-	-	-	-	-	-	-	-	-	-	-	-	-	-	-	-
LG3_HB_1125	32.625	-	-	-	-	-	-	-	-	-	-	-	-	-	-	-	-	-	-	-	-	-	-	-	-	-	-	-	-	-	-	-	-	-	-	-	-	-	-	-	-	-	-	-	-	-	-	-	-
LG3_HB_1124	32.681	-	-	-	-	-	-	-	-	-	-	-	-	-	-	-	-	-	-	-	-	-	-	-	-	-	-	-	-	-	-	-	-	-	-	-	-	-	-	-	-	-	-	-	-	-	-	-	-
LG3_HB_494	32.894	-	-	-	-	-	-	-	-	-	-	-	-	-	-	-	-	-	-	-	-	-	-	-	-	-	-	-	-	-	-	-	-	-	-	-	-	-	-	-	-	-	-	-	-	-	-	-	-
LG3_HB_1126	33.491	h	a	h	h	a	a	a	a	a	a	a	h	a	h	h	a	a	h	h	a	h	h	h	a	h	a	a	h	h	a	a	h	h	a	a	h	a	a	a	h	a	h	a	h	a	a	h	a
LG3_HB_1127	34.548	h	a	h	h	a	a	a	a	a	a	a	h	a	h	h	a	a	h	h	a	h	h	h	a	h	a	a	h	h	a	a	h	h	a	a	h	a	a	a	h	a	h	a	h	a	a	h	a
LG3_HB_1128	34.642	h	a	h	h	a	a	a	a	a	a	a	h	a	h	h	a	a	h	h	a	h	h	h	a	h	a	a	h	h	a	a	h	h	a	a	h	a	a	a	h	a	h	a	h	a	a	h	a
LG3_HB_2472_s68h2	34.725	-	-	-	-	-	-	-	-	-	-	-	-	-	-	-	-	-	-	-	-	-	-	-	-	-	-	-	-	-	-	-	-	-	-	-	-	-	-	-	-	-	-	-	-	-	-	-	-
LG3_HB_1128.5	34.829	h	a	h	h	a	a	a	a	a	a	a	h	a	h	h	a	a	h	h	a	h	h	h	a	h	a	a	h	h	a	a	h	h	a	a	h	a	a	a	h	a	h	a	h	a	a	h	a
LG3_HB_2168_s34h1	35.053	h	a	h	h	a	a	a	a	a	a	a	h	a	h	h	a	a	h	h	a	h	h	h	a	h	a	a	h	h	a	a	h	h	a	a	h	a	a	a	h	a	h	a	h	a	a	h	a
LG3_HB_1597	35.299	h	a	h	h	a	a	a	a	a	a	a	h	a	h	h	a	a	h	h	a	h	h	h	a	h	a	a	h	h	a	a	h	h	a	a	h	a	a	a	h	a	h	a	h	a	a	h	a
LG3_HB_1131	36.196	h	a	h	h	a	a	a	a	a	a	a	h	a	h	h	a	a	h	h	a	h	h	h	a	h	a	a	h	h	a	a	h	h	a	a	h	a	a	a	h	a	h	a	h	a	a	h	a
LG3_HB_1132	36.425	h	a	h	h	a	a	a	a	a	a	a	h	a	h	h	a	a	h	h	a	h	h	h	a	h	a	a	h	h	a	a	h	h	a	a	h	a	a	a	h	a	h	a	h	a	a	h	a
LG3_HB_3635	36.996	h	a	h	h	a	a	a	a	a	a	a	h	a	h	h	a	a	h	h	a	h	h	h	a	h	a	a	h	h	a	a	h	h	a	a	h	a	a	a	h	a	h	a	h	a	a	h	a
LG3_HB_1132.1	37.255	h	a	h	h	a	a	a	a	a	a	a	h	a	h	h	a	a	h	h	a	h	h	h	a	h	a	a	h	h	a	a	h	h	a	a	h	a	a	a	h	a	h	a	h	a	a	h	a
LG3_HB_1134	37.386	h	a	h	h	a	a	a	a	a	a	a	h	a	h	h	a	a	h	h	a	h	h	h	a	h	a	a	h	h	a	a	h	h	a	a	h	a	a	a	h	a	h	a	h	a	a	h	a
LG3_HB_2011_s16h1	37.479	h	a	h	h	a	a	a	a	a	a	a	h	a	h	h	a	a	h	h	a	h	h	h	a	h	a	a	h	h	a	a	h	h	a	a	h	a	a	a	h	a	h	a	h	a	a	h	a
LG3_HB_3603.8_s42h1	37.479	h	a	h	h	a	a	a	a	a	a	a	h	a	h	h	a	a	h	h	a	h	h	h	a	h	a	a	h	h	a	a	h	h	a	a	h	a	a	a	h	a	h	a	h	a	a	h	a
LG3_HB_2115_s42h1	37.506	h	a	h	h	a	a	a	a	a	a	a	h	a	h	h	a	a	h	h	a	h	h	h	a	h	a	a	h	h	a	a	h	h	a	a	h	a	a	a	h	a	h	a	h	a	a	h	a
LG3_HB_3638	37.63	h	a	h	h	a	a	a	a	a	a	a	h	a	h	h	a	a	h	h	a	h	h	h	a	h	a	a	h	h	a	a	h	h	a	a	h	a	a	a	h	a	h	a	h	a	a	h	a
LG3_HB_1493	37.889	h	-	-	h	a	a	a	a	a	a	-	-	-	h	h	a	a	-	-	-	-	-	h	-	h	-	a	h	-	a	a	-	h	a	a	-	a	-	-	-	-	h	a	-	-	-	h	-
LG3_HB_1053	37.899	-	-	-	-	-	-	-	-	-	-	-	-	-	-	-	-	-	-	-	-	-	-	-	-	-	-	-	-	-	-	-	-	-	-	-	-	-	-	-	-	-	-	-	-	-	-	-	-
LG3_HB_1139	37.953	-	-	-	-	-	-	-	-	-	-	-	-	-	-	-	-	-	-	-	-	-	-	-	-	-	-	-	-	-	-	-	-	-	-	-	-	-	-	-	-	-	-	-	-	-	-	-	-
LG3_HB_2116_s43h1	37.956	h	a	h	h	a	a	a	a	a	a	a	h	a	h	h	a	a	h	h	a	h	h	h	a	h	a	a	h	h	a	a	h	h	a	a	h	a	a	a	h	a	h	a	h	a	a	h	a
LG3_HB_1140	38.048	-	-	-	-	-	-	-	-	-	-	-	-	-	-	-	-	-	-	-	-	-	-	-	-	-	-	-	-	-	-	-	-	-	-	-	-	-	-	-	-	-	-	-	-	-	-	-	-
LG3_HB_2117_s43h1	38.05	-	-	-	-	-	-	-	-	-	-	-	-	-	-	-	-	-	-	-	-	-	-	-	-	-	-	-	-	-	-	-	-	-	-	-	-	-	-	-	-	-	-	-	-	-	-	-	-
LG3_HB_1141	38.474	h	a	h	h	a	a	a	a	a	a	a	h	a	h	h	a	a	h	h	a	h	h	h	a	h	a	a	h	h	a	a	h	h	a	a	h	a	a	a	h	a	h	a	h	a	a	h	a
LG3_HB_1142	39.05	-	-	-	-	-	-	-	-	-	-	-	-	-	-	-	-	-	-	-	-	-	-	-	-	-	-	-	-	-	-	-	-	-	-	-	-	-	-	-	-	-	-	-	-	-	-	-	-
LG3_HB_2166_s25h1	39.374	-	-	-	-	-	-	-	-	-	-	-	-	-	-	-	-	-	-	-	-	-	-	-	-	-	-	-	-	-	-	-	-	-	-	-	-	-	-	-	-	-	-	-	-	-	-	-	-
LG3_HB_1143	39.528	-	-	-	-	-	-	-	-	-	-	-	-	-	-	-	-	-	-	-	-	-	-	-	-	-	-	-	-	-	-	-	-	-	-	-	-	-	-	-	-	-	-	-	-	-	-	-	-
LG3_HB_1146	39.728	-	-	-	-	-	-	-	-	-	-	-	-	-	-	-	-	-	-	-	-	-	-	-	-	-	-	-	-	-	-	-	-	-	-	-	-	-	-	-	-	-	-	-	-	-	-	-	-
LG3_HB_2600_s90h3	39.873	-	-	-	-	-	-	-	-	-	-	-	-	-	-	-	-	-	-	-	-	-	-	-	-	-	-	-	-	-	-	-	-	-	-	-	-	-	-	-	-	-	-	-	-	-	-	-	-
LG3_HB_1101	40.211	-	-	-	-	-	-	-	-	-	-	-	-	-	-	-	-	-	-	-	-	-	-	-	-	-	-	-	-	-	-	-	-	-	-	-	-	-	-	-	-	-	-	-	-	-	-	-	-
LG3_HB_1150	40.32	-	-	-	-	-	-	-	-	-	-	-	-	-	-	-	-	-	-	-	-	-	-	-	-	-	-	-	-	-	-	-	-	-	-	-	-	-	-	-	-	-	-	-	-	-	-	-	-
LG3_HB_3639	40.479	-	-	-	-	-	-	-	-	-	-	-	-	-	-	-	-	-	-	-	-	-	-	-	-	-	-	-	-	-	-	-	-	-	-	-	-	-	-	-	-	-	-	-	-	-	-	-	-
LG3_HB_1150.5	40.78	-	-	-	-	-	-	-	-	-	-	-	-	-	-	-	-	-	-	-	-	-	-	-	-	-	-	-	-	-	-	-	-	-	-	-	-	-	-	-	-	-	-	-	-	-	-	-	-
LG3_HB_1152	41.155	h	a	h	h	a	a	a	a	a	a	a	h	a	h	h	a	a	h	h	a	h	h	h	a	h	a	a	h	h	a	a	h	h	a	a	h	a	a	a	h	a	h	a	h	a	a	h	a
LG3_HB_1150.8	41.268	-	-	-	-	-	-	-	-	-	-	-	-	-	-	-	-	-	-	-	-	-	-	-	-	-	-	-	-	-	-	-	-	-	-	-	-	-	-	-	-	-	-	-	-	-	-	-	-
LG3_HB_3603.8_s48h1	41.395	-	-	-	-	-	-	-	-	-	-	-	-	-	-	-	-	-	-	-	-	-	-	-	-	-	-	-	-	-	-	-	-	-	-	-	-	-	-	-	-	-	-	-	-	-	-	-	-
LG3_HB_3604_s48h1	41.62	h	a	h	h	a	a	a	a	a	a	a	h	a	h	h	a	a	h	h	a	h	h	h	a	h	a	a	h	h	a	a	h	h	a	a	h	a	a	a	h	a	h	a	h	a	a	h	a
LG3_HB_1153	42.066	-	-	-	-	-	-	-	-	-	-	-	-	-	-	-	-	-	-	-	-	-	-	-	-	-	-	-	-	-	-	-	-	-	-	-	-	-	-	-	-	-	-	-	-	-	-	-	-
LG3_HB_1969_s75h1	42.259	h	a	h	h	a	a	a	a	a	a	a	h	a	h	h	a	a	h	h	a	h	h	h	a	h	a	a	h	h	a	a	h	h	a	a	h	a	a	a	h	a	h	a	h	a	a	h	a
LG3_HB_2403_s84h2	42.458	-	-	-	-	-	-	-	-	-	-	-	-	-	-	-	-	-	-	-	-	-	-	-	-	-	-	-	-	-	-	-	-	-	-	-	-	-	-	-	-	-	-	-	-	-	-	-	-
LG3_HB_1960_s68h1	42.726	h	a	h	h	a	a	a	a	a	a	a	h	a	h	h	a	a	h	h	a	h	h	h	a	h	a	a	h	h	a	a	h	h	a	a	h	a	a	a	h	a	h	a	h	a	a	h	a
LG3_HB_1154	42.832	-	-	-	-	-	-	-	-	-	-	-	-	-	-	-	-	-	-	-	-	-	-	-	-	-	-	-	-	-	-	-	-	-	-	-	-	-	-	-	-	-	-	-	-	-	-	-	-
LG3_HB_2555_s39h2	42.933	h	a	h	h	a	a	a	a	a	a	a	h	a	h	h	a	a	h	h	a	h	h	h	a	h	a	a	h	h	a	a	h	h	a	a	h	a	a	a	h	a	h	a	h	a	a	h	a
LG3_HB_168	42.985	-	-	-	-	-	-	-	-	-	-	-	-	-	-	-	-	-	-	-	-	-	-	-	-	-	-	-	-	-	-	-	-	-	-	-	-	-	-	-	-	-	-	-	-	-	-	-	-
LG3_HB_1155	43.144	-	-	-	-	-	-	-	-	-	-	-	-	-	-	-	-	-	-	-	-	-	-	-	-	-	-	-	-	-	-	-	-	-	-	-	-	-	-	-	-	-	-	-	-	-	-	-	-
LG3_HB_1246	43.455	h	a	h	h	a	a	a	a	a	a	a	h	a	h	h	a	a	h	h	a	h	h	h	a	h	a	a	h	h	a	a	h	h	a	a	h	a	a	a	h	a	h	a	h	a	a	h	a
LG3_HB_2257_s48h1	43.669	h	a	h	h	a	-	-	a	a	-	a	h	a	h	h	a	a	h	h	a	h	h	h	-	h	a	a	h	h	a	a	h	h	-	a	h	a	-	a	h	a	h	-	h	-	a	h	a
LG3_HB_1156	43.675	h	a	h	h	a	a	a	a	a	a	a	h	a	h	h	a	a	h	h	a	h	h	h	a	h	a	a	h	h	a	a	h	h	a	a	h	a	a	a	h	a	h	a	h	a	a	h	a
LG3_HB_219	43.743	-	-	-	-	-	-	-	-	-	-	-	-	-	-	-	-	-	-	-	-	-	-	-	-	-	-	-	-	-	-	-	-	-	-	-	-	-	-	-	-	-	-	-	-	-	-	-	-
LG3_HB_1156.5	44.304	-	-	-	-	-	-	-	-	-	-	-	-	-	-	-	-	-	-	-	-	-	-	-	-	-	-	-	-	-	-	-	-	-	-	-	-	-	-	-	-	-	-	-	-	-	-	-	-
LG3_HB_1157	44.679	-	-	-	-	-	-	-	-	-	-	-	-	-	-	-	-	-	-	-	-	-	-	-	-	-	-	-	-	-	-	-	-	-	-	-	-	-	-	-	-	-	-	-	-	-	-	-	-
LG3_HB_1158	45.243	-	-	-	-	-	-	-	-	-	-	-	-	-	-	-	-	-	-	-	-	-	-	-	-	-	-	-	-	-	-	-	-	-	-	-	-	-	-	-	-	-	-	-	-	-	-	-	-
LG3_HB_2010_s15h1	45.514	-	-	-	-	-	-	-	-	-	-	-	-	-	-	-	-	-	-	-	-	-	-	-	-	-	-	-	-	-	-	-	-	-	-	-	-	-	-	-	-	-	-	-	-	-	-	-	-
LG3_HB_817	45.737	-	-	-	-	-	-	-	-	-	-	-	-	-	-	-	-	-	-	-	-	-	-	-	-	-	-	-	-	-	-	-	-	-	-	-	-	-	-	-	-	-	-	-	-	-	-	-	-
LG3_HB_1159	46.179	h	a	h	h	a	a	a	a	a	a	a	h	a	h	h	a	a	h	h	a	h	h	h	a	h	a	a	h	h	a	a	h	h	a	a	h	a	a	a	h	a	h	a	h	a	a	h	a
LG3_HB_1159.5	46.348	-	-	-	-	-	-	-	-	-	-	-	-	-	-	-	-	-	-	-	-	-	-	-	-	-	-	-	-	-	-	-	-	-	-	-	-	-	-	-	-	-	-	-	-	-	-	-	-
LG3_HB_904	46.816	-	-	-	-	-	-	-	-	-	-	-	-	-	-	-	-	-	-	-	-	-	-	-	-	-	-	-	-	-	-	-	-	-	-	-	-	-	-	-	-	-	-	-	-	-	-	-	-
LG3_HB_1160	46.963	-	-	-	-	-	-	-	-	-	-	-	-	-	-	-	-	-	-	-	-	-	-	-	-	-	-	-	-	-	-	-	-	-	-	-	-	-	-	-	-	-	-	-	-	-	-	-	-
LG3_HB_1161	47.639	h	a	h	h	a	a	a	a	a	a	a	h	a	h	h	a	a	h	h	a	h	h	h	a	h	a	a	h	h	a	a	h	h	a	a	h	a	a	a	h	a	h	a	h	a	a	h	a
LG3_HB_1161.5	48.092	-	-	-	-	-	-	-	-	-	-	-	-	-	-	-	-	-	-	-	-	-	-	-	-	-	-	-	-	-	-	-	-	-	-	-	-	-	-	-	-	-	-	-	-	-	-	-	-
LG3_HB_2119_s52h1	48.422	-	-	-	-	-	-	-	-	-	-	-	-	-	-	-	-	-	-	-	-	-	-	-	-	-	-	-	-	-	-	-	-	-	-	-	-	-	-	-	-	-	-	-	-	-	-	-	-
LG3_HB_2474_s79h2	49.344	h	a	h	h	a	a	a	a	a	a	a	h	a	h	h	a	a	h	h	a	h	h	h	a	h	a	a	h	h	a	h	h	h	a	a	h	a	a	a	h	a	h	a	h	a	a	h	a
LG3_HB_1162	49.761	h	a	h	h	a	a	a	a	a	a	a	h	a	h	h	a	a	h	h	a	h	h	h	a	h	a	a	h	h	a	h	h	h	a	a	h	a	a	a	h	a	h	a	h	a	a	h	a
LG3_HB_1276	51.033	-	-	-	-	-	-	-	-	-	-	-	-	-	-	-	-	-	-	-	-	-	-	-	-	-	-	-	-	-	-	-	-	-	-	-	-	-	-	-	-	-	-	-	-	-	-	-	-
LG3_HB_2167_s34h1	51.256	h	a	h	h	a	a	a	a	a	a	a	h	a	h	h	a	h	h	h	a	h	h	h	a	h	a	a	h	h	a	h	h	h	a	a	h	a	a	a	h	a	h	a	h	h	a	h	a
LG3_HB_2121_s54h1	51.625	-	-	-	-	-	-	-	-	-	-	-	-	-	-	-	-	-	-	-	-	-	-	-	-	-	-	-	-	-	-	-	-	-	-	-	-	-	-	-	-	-	-	-	-	-	-	-	-
LG3_HB_1163	51.986	h	a	h	h	a	a	a	a	a	a	a	h	a	h	h	a	h	h	h	a	h	h	h	a	h	a	a	h	h	a	h	h	h	a	a	h	a	a	a	h	a	h	a	h	h	a	h	a
LG3_HB_1163.5	52.14	h	a	h	h	a	a	a	a	a	a	a	h	a	h	h	a	h	h	h	a	h	h	h	a	h	a	a	h	h	a	h	h	h	a	a	h	a	a	a	h	a	h	a	h	h	a	h	a
LG3_HB_2122_s54h1	52.744	h	a	h	h	a	a	a	a	a	a	a	h	a	h	h	a	h	h	h	a	h	h	h	a	h	a	a	h	h	a	h	h	h	a	a	h	a	a	a	h	a	h	a	h	h	a	h	a
LG3_HB_1164	52.928	h	a	h	h	a	a	a	a	a	a	a	h	a	h	h	a	h	h	h	a	h	h	h	a	h	a	a	h	h	a	h	h	h	a	a	h	a	a	a	h	a	h	a	h	h	a	h	a
LG3_HB_1164.5	53.155	-	-	-	-	-	-	-	-	-	-	-	-	-	-	-	-	-	-	-	-	-	-	-	-	-	-	-	-	-	-	-	-	-	-	-	-	-	-	-	-	-	-	-	-	-	-	-	-
LG3_HB_1165	53.527	-	a	h	-	-	-	-	a	-	-	a	h	-	h	-	-	-	h	-	a	-	h	-	a	-	a	a	-	h	-	h	h	h	a	-	h	-	a	a	h	a	h	-	h	h	a	-	-
LG3_HB_1165.5	53.826	h	a	h	h	a	a	a	a	a	a	a	h	a	h	h	a	h	h	h	a	h	h	h	a	h	a	a	h	h	a	h	h	h	a	a	h	a	a	a	h	a	-	a	h	h	a	h	a
LG3_HB_2124_s54h1	53.982	h	a	h	h	a	a	a	a	a	a	a	h	a	h	h	a	h	h	h	a	h	h	h	a	h	a	a	h	h	a	h	h	h	a	a	h	a	a	a	h	a	a	a	h	h	a	h	a
LG3_HB_3649	54.311	-	-	-	-	-	-	-	-	-	-	-	-	-	-	-	-	-	-	-	-	-	-	-	-	-	-	-	-	-	-	-	-	-	-	-	-	-	-	-	-	-	-	-	-	-	-	-	-
LG3_HB_2125_s55h1	54.393	h	a	h	h	a	a	a	a	a	a	a	h	a	h	h	a	h	h	h	a	h	h	h	a	h	a	a	h	h	a	h	h	h	a	a	h	a	a	a	h	a	a	a	h	h	a	h	a
LG3_HB_1167	54.974	h	a	h	h	a	a	a	a	a	a	a	h	a	h	h	a	h	h	h	a	h	h	h	a	h	a	a	h	h	a	h	h	h	a	a	h	a	a	a	h	a	a	a	h	h	a	h	a
LG3_HB_1168	55.631	h	a	h	h	a	a	a	a	a	a	a	h	a	h	h	a	h	h	h	a	h	h	h	a	h	a	a	h	h	a	h	h	h	a	a	h	a	a	a	h	a	a	a	h	h	a	h	a
LG3_HB_1168.5	55.822	-	-	-	-	-	-	-	-	-	-	-	-	-	-	-	-	-	-	-	-	-	-	-	-	-	-	-	-	-	-	-	-	-	-	-	-	-	-	-	-	-	-	-	-	-	-	-	-
LG3_HB_1169	56.768	h	a	h	h	a	a	a	a	a	a	a	h	a	h	h	a	h	h	h	a	h	h	h	a	h	a	a	h	h	a	h	h	h	a	a	h	a	a	a	h	a	a	a	h	h	a	h	a
LG3_HB_1170	57.44	-	-	-	-	-	-	-	-	-	-	-	-	-	-	-	-	-	-	-	-	-	-	-	-	-	-	-	-	-	-	-	-	-	-	-	-	-	-	-	-	-	-	-	-	-	-	-	-
LG3_HB_2127_s55h1	57.884	-	-	-	-	-	-	-	-	-	-	-	-	-	-	-	-	-	-	-	-	-	-	-	-	-	-	-	-	-	-	-	-	-	-	-	-	-	-	-	-	-	-	-	-	-	-	-	-
LG3_HB_1171	58.068	-	a	h	-	-	-	-	a	-	-	a	h	-	h	-	-	-	h	-	a	-	h	-	a	-	a	a	-	h	-	h	h	h	a	-	-	-	a	-	h	a	-	-	h	h	a	-	-
LG3_HB_3652	58.388	-	a	h	-	-	-	-	a	-	-	a	h	-	h	-	-	-	h	-	a	-	h	-	a	-	a	a	-	h	-	h	h	h	a	-	-	-	a	-	h	a	-	-	h	h	-	-	-
LG3_HB_1172	58.919	-	a	h	-	-	-	-	a	-	-	a	h	-	h	-	-	-	h	-	a	-	h	-	a	-	a	a	-	h	-	h	h	h	a	-	-	-	a	-	h	a	-	-	h	h	-	-	-
LG3_HB_1173	59.65	-	-	h	-	-	-	-	-	-	-	-	h	-	h	-	-	-	h	-	-	-	h	-	-	-	-	-	-	h	-	h	h	h	-	-	-	-	-	-	h	-	-	-	h	h	-	-	-
LG3_HB_1174	59.868	-	a	h	-	-	-	-	a	-	-	a	h	-	h	-	-	-	h	-	a	-	h	-	a	-	a	a	-	h	-	h	h	h	a	-	-	-	a	-	h	a	-	-	h	h	-	-	-
LG3_HB_1173.5	59.965	-	-	-	-	-	-	-	-	-	-	-	-	-	-	-	-	-	-	-	-	-	-	-	-	-	-	-	-	-	-	-	-	-	-	-	-	-	-	-	-	-	-	-	-	-	-	-	-
LG3_HB_2129_s56h1	60.034	-	-	-	-	-	-	-	-	-	-	-	-	-	-	-	-	-	-	-	-	-	-	-	-	-	-	-	-	-	-	-	-	-	-	-	-	-	-	-	-	-	-	-	-	-	-	-	-
LG3_HB_1175	60.13	-	a	h	-	-	-	-	a	-	-	a	h	-	h	-	-	-	h	-	a	-	h	-	a	-	a	a	-	h	-	h	h	h	a	-	-	-	a	-	h	a	-	-	h	h	-	-	-
LG3_HB_25	60.455	-	a	h	-	a	-	-	a	-	-	a	h	-	h	-	-	-	h	-	a	-	h	-	a	-	a	a	-	h	-	h	h	h	a	-	-	-	a	-	h	a	-	-	h	h	-	-	-
LG3_HB_1176	60.991	-	a	h	-	a	-	-	a	-	-	a	h	-	h	-	-	-	h	-	a	-	h	-	a	-	a	a	-	h	-	h	h	h	a	-	-	-	a	-	h	a	-	-	h	h	-	-	-
LG3_HB_24	61.092	-	a	h	-	a	-	-	a	-	-	a	h	-	h	-	-	-	h	-	a	-	h	-	a	-	a	a	-	h	-	h	h	h	a	-	-	-	a	-	h	a	-	-	h	h	-	-	-
LG3_HB_1181	61.319	-	a	-	-	a	-	-	a	-	-	a	h	-	h	-	-	-	h	-	a	-	h	-	a	-	a	a	-	h	-	h	h	h	a	-	-	-	a	-	h	a	-	-	h	h	-	-	-
LG3_HB_2562_s50h2	61.617	-	a	-	-	a	-	-	a	-	-	a	h	-	h	-	-	-	h	-	a	-	h	-	-	-	a	a	-	h	-	h	h	h	a	-	-	-	a	-	h	a	-	a	h	h	-	-	-
LG3_HB_2622_s54h3	61.786	-	a	-	-	a	-	-	a	-	-	a	h	-	h	-	-	-	h	-	a	-	h	-	-	-	a	a	-	h	-	h	h	h	a	-	-	-	a	-	h	a	-	a	h	h	-	-	-
LG3_HB_1721	62.096	-	a	-	-	a	-	-	a	-	-	a	h	-	h	-	-	-	-	-	a	-	h	-	-	-	a	a	-	h	-	h	h	h	a	-	-	-	a	-	h	a	-	a	h	h	-	-	-
LG3_HB_1182	62.567	-	-	-	-	-	-	-	-	-	-	-	-	-	-	-	-	-	-	-	-	-	-	-	-	-	-	-	-	-	-	-	-	-	-	-	-	-	-	-	-	-	-	-	-	-	-	-	-
LG3_HB_3603.5_s101h3	63.127	-	-	-	-	-	-	-	-	-	-	-	-	-	-	-	-	-	-	-	-	-	-	-	-	-	-	-	-	-	-	-	-	-	-	-	-	-	-	-	-	-	-	-	-	-	-	-	-
LG3_HB_1177.5	63.243	h	a	h	h	a	a	a	a	a	a	a	h	a	h	h	a	h	h	h	a	h	h	h	a	h	a	a	h	a	a	h	h	h	a	a	h	a	a	a	h	a	a	a	h	h	a	h	a
LG3_HB_2477_s83h2	63.282	h	a	h	h	a	a	a	a	a	a	a	h	a	h	h	a	h	h	h	a	h	h	h	a	h	a	a	h	a	a	h	h	h	a	a	h	a	a	a	h	a	a	a	h	h	a	h	a
LG3_HB_1177	63.401	h	a	h	h	a	a	a	a	a	a	a	h	a	h	h	a	h	h	h	a	h	h	h	a	h	a	a	h	a	a	h	h	h	a	a	h	a	a	a	h	a	a	a	h	h	a	h	a
LG3_HB_1178	63.744	h	a	h	h	a	a	a	a	a	a	a	h	a	h	h	a	h	h	h	a	h	h	h	a	h	a	a	h	a	a	h	h	h	a	a	h	a	a	a	h	a	a	a	h	h	a	h	a
LG3_HB_2132_s59h1	64.379	h	a	h	h	a	a	a	a	a	a	a	h	a	h	h	a	h	h	h	a	h	h	h	a	h	a	a	h	a	a	h	h	h	a	a	h	a	a	a	h	a	a	a	h	h	a	h	a
LG3_HB_1183	64.743	h	a	h	h	a	a	a	a	a	a	a	h	a	h	h	a	h	h	h	a	h	h	h	a	h	a	a	h	a	a	h	h	h	a	a	h	a	a	a	h	a	a	a	h	h	a	h	a
LG3_HB_1183.5	65.37	h	a	h	h	a	a	a	a	a	a	a	h	a	h	h	a	h	h	h	a	h	h	h	a	h	a	a	h	a	a	h	h	h	a	a	h	a	a	a	h	a	a	a	h	h	a	h	a
LG3_HB_1184	65.701	h	a	h	h	a	a	a	a	a	a	a	h	a	a	h	a	h	h	h	a	h	h	h	a	h	a	a	h	a	a	h	h	h	a	a	h	a	a	a	h	a	a	a	h	h	a	h	a
LG3_HB_2478_s85h2	66.01	h	a	h	h	-	a	a	-	a	a	-	-	a	a	h	a	h	h	h	-	h	-	h	a	h	-	-	h	a	a	-	-	-	-	a	h	a	-	a	-	-	a	-	-	-	a	h	a
LG3_HB_1185	66.363	h	a	h	h	a	a	a	a	a	a	a	h	a	a	h	a	h	h	h	a	h	h	h	a	h	a	a	h	a	a	h	h	h	a	a	h	a	a	a	h	a	a	a	h	h	a	h	a
LG3_HB_1184.5	66.71	h	a	h	h	a	a	a	a	a	a	a	h	a	a	h	a	h	h	h	a	h	h	h	a	h	a	a	h	a	a	h	h	h	a	a	h	a	a	a	h	a	a	a	h	h	a	h	a
LG3_HB_2133_s59h1	67.297	h	a	h	h	a	a	a	a	a	a	a	h	a	a	h	a	h	h	h	a	h	h	h	a	h	a	a	h	a	a	h	h	h	a	a	h	a	a	a	h	a	a	a	h	h	a	h	a
LG3_HB_2479_s85h2	68.275	a	a	h	h	a	a	a	a	a	a	a	h	a	a	h	a	h	h	h	a	h	h	h	a	h	a	a	h	a	a	h	h	h	a	a	a	a	a	a	h	a	a	a	h	h	a	h	a
LG3_HB_1186	69.217	a	a	h	h	a	a	a	a	a	a	a	h	a	a	h	a	h	h	h	a	h	h	h	a	h	a	a	h	a	a	h	h	h	a	a	a	a	a	a	h	a	a	a	h	h	a	h	a
LG3_HB_1186.5	69.439	a	a	h	h	a	a	a	a	a	a	a	h	a	a	h	a	h	h	h	a	h	h	h	a	h	a	a	h	a	a	h	h	h	a	a	a	a	a	a	h	a	a	a	h	h	a	h	a
LG3_HB_1187	70.16	-	-	-	-	-	-	-	-	-	-	-	-	-	-	-	-	-	-	-	-	-	-	-	-	-	-	-	-	-	-	-	-	-	-	-	-	-	-	-	-	-	-	-	-	-	-	-	-
LG3_HB_1193	70.355	a	a	h	h	a	a	a	a	a	a	a	h	a	a	h	a	h	h	h	a	h	h	h	a	h	a	a	h	a	a	h	h	a	a	a	a	a	a	a	h	a	a	a	h	h	a	a	a
LG3_HB_1188	70.724	a	a	h	h	a	h	a	a	a	a	a	h	a	a	a	a	h	h	h	a	h	h	h	a	h	a	a	h	a	a	h	h	a	a	a	a	a	a	a	h	a	a	a	h	h	a	a	a
LG3_HB_1189	70.948	-	-	-	-	-	-	-	-	-	-	-	-	-	-	-	-	-	-	-	-	-	-	-	-	-	-	-	-	-	-	-	-	-	-	-	-	-	-	-	-	-	-	-	-	-	-	-	-
LG3_HB_1189.5	71.126	a	a	h	h	a	h	a	a	a	a	a	h	a	a	a	a	h	h	h	a	h	h	h	a	h	a	a	h	a	a	h	h	a	a	a	a	a	a	a	h	a	a	a	h	h	a	a	a
LG3_HB_2134_s60h1	71.424	-	-	-	-	-	-	-	-	-	-	-	-	-	-	-	-	-	-	-	-	-	-	-	-	-	-	-	-	-	-	-	-	-	-	-	-	-	-	-	-	-	-	-	-	-	-	-	-
LG3_HB_2134.5	71.638	-	-	-	-	-	-	-	-	-	-	-	-	-	-	-	-	-	-	-	-	-	-	-	-	-	-	-	-	-	-	-	-	-	-	-	-	-	-	-	-	-	-	-	-	-	-	-	-
LG3_HB_1190	72.592	-	-	-	-	-	-	-	-	-	-	-	-	-	-	-	-	-	-	-	-	-	-	-	-	-	-	-	-	-	-	-	-	-	-	-	-	-	-	-	-	-	-	-	-	-	-	-	-
LG3_HB_2135_s60h1	73.002	-	-	-	-	-	-	-	-	-	-	-	-	-	-	-	-	-	-	-	-	-	-	-	-	-	-	-	-	-	-	-	-	-	-	-	-	-	-	-	-	-	-	-	-	-	-	-	-
LG3_HB_3605_s86h2	73.415	-	-	-	-	-	-	-	-	-	-	-	-	-	-	-	-	-	-	-	-	-	-	-	-	-	-	-	-	-	-	-	-	-	-	-	-	-	-	-	-	-	-	-	-	-	-	-	-
LG3_HB_1191	73.567	-	-	-	-	-	-	-	-	-	-	-	-	-	-	-	-	-	-	-	-	-	-	-	-	-	-	-	-	-	-	-	-	-	-	-	-	-	-	-	-	-	-	-	-	-	-	-	-
LG3_HB_2480_s86h2	73.694	-	-	-	-	-	-	-	-	-	-	-	-	-	-	-	-	-	-	-	-	-	-	-	-	-	-	-	-	-	-	-	-	-	-	-	-	-	-	-	-	-	-	-	-	-	-	-	-
LG3_HB_1192	73.947	-	-	-	-	-	-	-	-	-	-	-	-	-	-	-	-	-	-	-	-	-	-	-	-	-	-	-	-	-	-	-	-	-	-	-	-	-	-	-	-	-	-	-	-	-	-	-	-
[truncated: 206 more columns]

## Sheet: LG4
Marker	Position	m12_B001	m12_B003	m12_B005	m12_B007m	m12_B011	m12_B013	m12_B014	m12_B017	m12_B019	m12_B020	m12_B021	m12_B023	m12_B024	m12_B025	m12_B026	m12_B030	m12_B031	m12_B032	m12_B034	m12_B035	m12_B038	m12_B042	m12_B043	m12_B047	m12_B048	m12_B049	m12_B053	m12_B054	m12_B057	m12_B059	m12_B061	m12_B064	m12_B067	m12_B071	m12_B074	m12_B076	m12_B079	m12_B081	m12_B083	m12_B086	m12_B089	m12_B090	m12_B092	m12_B093	m12_B094	m12_B095	m12_B098	m12_B101
LG4_HB_1695	0	-	-	h	-	-	-	-	-	h	-	a	-	-	a	h	h	-	-	h	a	a	a	-	-	-	a	h	a	-	-	-	h	h	-	-	-	-	h	h	-	h	-	-	a	a	-	-	h
LG4_HB_1003	0.031	-	-	h	-	-	-	-	-	h	-	a	-	-	a	h	h	-	-	h	a	a	a	-	-	-	a	h	a	-	-	-	h	h	-	-	-	-	h	h	-	h	-	-	a	a	-	-	h
LG4_HB_1694	0.169	-	-	h	-	-	-	-	-	h	-	a	-	-	a	-	h	-	-	h	a	a	a	-	-	-	a	h	a	-	-	-	h	h	-	-	-	-	h	h	-	h	-	-	a	a	-	-	h
LG4_HB_1693	1.153	a	a	h	a	a	a	a	h	h	a	a	a	h	a	a	h	a	a	h	a	a	a	a	a	a	a	h	a	h	h	a	h	h	h	h	h	h	h	h	a	h	h	h	a	a	h	a	h
LG4_HB_1692	1.642	a	a	h	a	a	a	a	h	h	a	a	a	h	a	a	h	a	a	h	a	a	a	a	a	a	a	h	a	h	h	a	h	h	h	h	h	h	h	h	a	h	h	h	a	a	h	a	h
LG4_HB_2307_s25h1	1.746	-	-	-	-	-	-	-	-	-	-	-	-	-	-	-	-	-	-	-	-	-	-	-	-	-	-	-	-	-	-	-	-	-	-	-	-	-	-	-	-	-	-	-	-	-	-	-	-
LG4_HB_2306_s25h1	2.592	a	a	h	a	a	a	a	h	h	a	a	a	h	a	a	h	a	a	h	a	a	a	a	a	a	a	h	a	h	h	h	h	h	h	h	h	h	h	h	a	h	h	h	a	a	h	a	h
LG4_HB_1690	4.381	a	a	h	a	a	a	a	h	h	a	a	h	h	a	a	h	a	a	h	a	a	a	a	a	a	a	h	a	h	h	h	h	h	h	h	h	h	a	h	a	h	h	h	a	a	h	a	h
LG4_HB_1689	4.764	-	-	-	-	-	-	-	-	-	-	-	-	-	-	-	-	-	-	-	-	-	-	-	-	-	-	-	-	-	-	-	-	-	-	-	-	-	-	-	-	-	-	-	-	-	-	-	-
LG4_HB_1933_s48h1	5.454	-	-	-	-	-	-	-	-	-	-	-	-	-	-	-	-	-	-	-	-	-	-	-	-	-	-	-	-	-	-	-	-	-	-	-	-	-	-	-	-	-	-	-	-	-	-	-	-
LG4_HB_1934_s48h1	5.932	-	-	-	-	-	-	-	-	-	-	-	-	-	-	-	-	-	-	-	-	-	-	-	-	-	-	-	-	-	-	-	-	-	-	-	-	-	-	-	-	-	-	-	-	-	-	-	-
LG4_HB_1935_s48h1	6.7	a	a	h	a	a	a	a	h	h	a	a	h	h	a	a	h	a	a	h	a	a	a	a	a	a	a	h	a	h	h	h	h	h	h	h	h	h	a	h	a	h	h	h	a	a	h	a	h
LG4_HB_2041_s45h1	7.645	-	-	-	-	-	-	-	-	-	-	-	-	-	-	-	-	-	-	-	-	-	-	-	-	-	-	-	-	-	-	-	-	-	-	-	-	-	-	-	-	-	-	-	-	-	-	-	-
LG4_HB_1696	8.526	a	a	h	a	a	a	a	h	h	a	a	h	h	a	a	h	a	a	a	a	a	a	a	a	a	a	h	a	h	h	h	h	h	h	h	h	a	a	h	a	h	h	h	a	a	h	a	h
LG4_HB_983	8.847	a	a	h	a	a	a	a	h	h	a	a	h	h	a	a	h	a	a	a	a	a	a	a	a	a	a	h	a	h	h	h	h	h	h	h	h	a	a	h	a	h	h	h	a	a	h	a	h
LG4_HB_2137_s14h1	9.674	-	-	-	-	-	-	-	-	-	-	-	-	-	-	-	-	-	-	-	-	-	-	-	-	-	-	-	-	-	-	-	-	-	-	-	-	-	-	-	-	-	-	-	-	-	-	-	-
LG4_HB_1196.5	10.638	-	-	-	-	-	-	-	-	-	-	-	-	-	-	-	-	-	-	-	-	-	-	-	-	-	-	-	-	-	-	-	-	-	-	-	-	-	-	-	-	-	-	-	-	-	-	-	-
LG4_HB_3672	11.203	-	-	-	-	-	-	-	-	-	-	-	-	-	-	-	-	-	-	-	-	-	-	-	-	-	-	-	-	-	-	-	-	-	-	-	-	-	-	-	-	-	-	-	-	-	-	-	-
LG4_HB_1196	11.282	-	-	-	-	-	-	-	-	-	-	-	-	-	-	-	-	-	-	-	-	-	-	-	-	-	-	-	-	-	-	-	-	-	-	-	-	-	-	-	-	-	-	-	-	-	-	-	-
LG4_HB_2481_s26h2	12.147	-	-	-	-	-	-	-	-	-	-	-	-	-	-	-	-	-	-	-	-	-	-	-	-	-	-	-	-	-	-	-	-	-	-	-	-	-	-	-	-	-	-	-	-	-	-	-	-
LG4_HB_1197	12.552	-	-	-	-	-	-	-	-	-	-	-	-	-	-	-	-	-	-	-	-	-	-	-	-	-	-	-	-	-	-	-	-	-	-	-	-	-	-	-	-	-	-	-	-	-	-	-	-
LG4_HB_536	13.406	a	a	h	a	a	a	a	h	h	a	a	h	h	h	a	h	h	a	a	a	a	a	a	a	a	a	h	a	h	h	h	h	h	h	h	h	a	a	h	a	h	h	h	a	a	h	a	h
LG4_HB_1198	13.691	a	a	h	a	a	a	a	h	h	a	a	h	h	h	a	h	h	a	a	a	a	a	a	a	a	a	h	a	h	h	h	h	h	h	h	h	a	a	h	a	h	h	h	a	a	h	a	h
LG4_HB_750	13.906	a	a	h	a	a	a	a	h	h	a	a	h	h	h	a	h	h	a	a	a	a	a	a	a	a	a	h	a	h	h	h	h	h	h	h	h	a	a	h	a	h	h	h	a	a	h	a	h
LG4_HB_751	14.137	a	a	h	a	a	a	a	h	h	a	a	h	h	h	a	h	h	a	a	a	a	a	a	a	a	a	h	a	h	h	h	h	h	h	h	h	a	a	h	a	h	h	h	a	a	h	a	h
LG4_HB_2483_s27h2	14.611	a	a	h	a	a	a	a	h	h	a	a	h	h	h	a	h	h	a	a	a	a	a	a	a	a	a	h	a	h	h	h	h	h	h	h	h	a	a	h	a	h	h	h	a	a	h	a	h
LG4_HB_1201	14.819	a	a	h	a	a	a	a	h	h	a	a	h	h	h	a	h	h	a	a	a	a	a	a	a	a	a	h	a	h	h	h	h	h	h	h	h	a	a	h	a	h	h	h	a	a	h	a	h
LG4_HB_596	16.181	a	a	h	a	a	a	a	h	h	a	a	h	h	h	a	h	h	a	a	a	a	a	a	a	a	a	h	a	h	h	h	h	h	h	h	h	a	a	h	a	h	h	h	a	a	h	a	h
LG4_HB_2484_s28h2	16.261	a	a	h	a	a	a	a	h	h	a	a	h	h	h	a	h	h	a	a	a	a	a	a	a	a	a	h	a	h	h	h	h	h	h	h	h	a	a	h	a	h	h	h	a	a	h	a	h
LG4_HB_1203	16.577	a	a	h	a	a	a	a	h	h	a	a	h	h	h	a	h	h	a	a	a	a	a	a	a	a	a	h	a	h	h	h	h	h	h	h	h	a	a	h	a	h	h	h	a	a	h	a	h
LG4_HB_2603_s39h3	16.795	a	a	h	a	a	a	a	h	h	a	a	h	h	h	a	h	h	a	a	a	a	a	a	a	a	a	h	a	h	h	h	h	h	h	h	h	a	a	h	a	h	h	h	a	a	h	a	h
LG4_HB_1204	16.936	a	a	h	a	a	a	a	h	h	a	a	h	h	h	a	h	h	a	a	a	a	a	a	a	a	a	h	h	h	h	h	h	h	h	h	h	a	a	h	a	h	h	h	a	a	h	a	h
LG4_HB_1204.5	17.275	-	-	-	-	-	-	-	-	-	-	-	-	-	-	-	-	-	-	-	-	-	-	-	-	-	-	-	-	-	-	-	-	-	-	-	-	-	-	-	-	-	-	-	-	-	-	-	-
LG4_HB_1205	17.957	a	a	h	a	a	a	a	h	h	a	a	h	h	h	a	h	h	a	a	a	a	a	a	a	a	a	h	h	h	h	h	h	h	h	h	h	a	a	h	a	h	h	h	a	a	h	a	h
LG4_HB_1205.3	18.13	-	-	-	-	-	-	-	-	-	-	-	-	-	-	-	-	-	-	-	-	-	-	-	-	-	-	-	-	-	-	-	-	-	-	-	-	-	-	-	-	-	-	-	-	-	-	-	-
LG4_HB_2141_s16h1	18.158	-	-	-	-	-	-	-	-	-	-	-	-	-	-	-	-	-	-	-	-	-	-	-	-	-	-	-	-	-	-	-	-	-	-	-	-	-	-	-	-	-	-	-	-	-	-	-	-
LG4_HB_1206	18.2	a	a	h	a	a	a	a	h	h	a	a	h	h	h	a	h	h	a	a	a	a	a	a	a	a	a	h	h	h	h	h	h	h	h	h	h	a	a	h	a	h	h	h	a	a	h	a	h
LG4_HB_1205.5	18.342	-	-	-	-	-	-	-	-	-	-	-	-	-	-	-	-	-	-	-	-	-	-	-	-	-	-	-	-	-	-	-	-	-	-	-	-	-	-	-	-	-	-	-	-	-	-	-	-
LG4_HB_2141.5	18.452	a	a	h	a	a	a	a	h	h	a	a	h	h	h	a	h	h	a	a	a	a	a	a	a	a	a	h	h	h	h	h	h	h	h	h	h	a	a	h	a	h	h	h	a	a	h	a	h
LG4_HB_1207	18.805	-	-	-	-	-	-	-	-	-	-	-	-	-	-	-	-	-	-	-	-	-	-	-	-	-	-	-	-	-	-	-	-	-	-	-	-	-	-	-	-	-	-	-	-	-	-	-	-
LG4_HB_2142_s16h1	18.91	-	-	-	-	-	-	-	-	-	-	-	-	-	-	-	-	-	-	-	-	-	-	-	-	-	-	-	-	-	-	-	-	-	-	-	-	-	-	-	-	-	-	-	-	-	-	-	-
LG4_HB_1208	19.274	-	-	-	-	-	-	-	-	-	-	-	-	-	-	-	-	-	-	-	-	-	-	-	-	-	-	-	-	-	-	-	-	-	-	-	-	-	-	-	-	-	-	-	-	-	-	-	-
LG4_HB_3674_s16h1	19.421	-	-	-	-	-	-	-	-	-	-	-	-	-	-	-	-	-	-	-	-	-	-	-	-	-	-	-	-	-	-	-	-	-	-	-	-	-	-	-	-	-	-	-	-	-	-	-	-
LG4_HB_1755_s32h1	19.622	-	-	-	-	-	-	-	-	-	-	-	-	-	-	-	-	-	-	-	-	-	-	-	-	-	-	-	-	-	-	-	-	-	-	-	-	-	-	-	-	-	-	-	-	-	-	-	-
LG4_HB_16	19.664	a	a	h	a	a	a	a	h	h	a	a	h	h	h	a	h	h	a	a	a	a	a	a	a	a	a	h	h	h	h	h	h	h	h	h	h	a	a	h	a	h	h	h	a	a	h	a	h
LG4_HB_1756_s32h1	20.705	-	-	-	-	-	-	-	-	-	-	-	-	-	-	-	-	-	-	-	-	-	-	-	-	-	-	-	-	-	-	-	-	-	-	-	-	-	-	-	-	-	-	-	-	-	-	-	-
LG4_HB_1491	20.722	-	-	-	-	-	-	-	-	-	-	-	-	-	-	-	-	-	-	-	-	-	-	-	-	-	-	-	-	-	-	-	-	-	-	-	-	-	-	-	-	-	-	-	-	-	-	-	-
LG4_HB_2356_s61h2	20.742	a	a	h	a	a	a	a	h	h	a	a	h	h	h	a	h	h	a	a	a	a	a	a	a	a	a	h	h	h	h	h	h	h	h	h	h	a	a	h	a	h	h	h	a	a	h	a	h
LG4_HB_1404	21.092	-	-	-	-	-	-	-	-	-	-	-	-	-	-	-	-	-	-	-	-	-	-	-	-	-	-	-	-	-	-	-	-	-	-	-	-	-	-	-	-	-	-	-	-	-	-	-	-
LG4_HB_1209	21.702	a	a	h	a	a	a	a	h	h	a	a	h	h	h	a	h	h	a	a	a	a	a	a	a	a	a	h	h	h	a	h	h	h	h	h	h	a	a	h	a	h	h	h	a	a	h	a	h
LG4_HB_3669_s17h1	22.086	-	-	-	-	-	-	-	-	-	-	-	-	-	-	-	-	-	-	-	-	-	-	-	-	-	-	-	-	-	-	-	-	-	-	-	-	-	-	-	-	-	-	-	-	-	-	-	-
LG4_HB_1210	22.223	-	-	-	-	-	-	-	-	-	-	-	-	-	-	-	-	-	-	-	-	-	-	-	-	-	-	-	-	-	-	-	-	-	-	-	-	-	-	-	-	-	-	-	-	-	-	-	-
LG4_HB_2143_s17h1	22.225	-	-	-	-	-	-	-	-	-	-	-	-	-	-	-	-	-	-	-	-	-	-	-	-	-	-	-	-	-	-	-	-	-	-	-	-	-	-	-	-	-	-	-	-	-	-	-	-
LG4_HB_1212	22.768	a	a	h	a	a	a	a	h	h	a	a	h	h	h	a	h	h	a	a	a	a	a	a	a	a	a	h	h	h	a	h	h	h	h	h	h	a	a	h	a	h	h	h	a	a	h	a	h
LG4_HB_2455_s38h2	22.845	-	-	-	-	-	-	-	-	-	-	-	-	-	-	-	-	-	-	-	-	-	-	-	-	-	-	-	-	-	-	-	-	-	-	-	-	-	-	-	-	-	-	-	-	-	-	-	-
LG4_HB_1725	22.921	-	-	-	-	-	-	-	-	-	-	-	-	-	-	-	-	-	-	-	-	-	-	-	-	-	-	-	-	-	-	-	-	-	-	-	-	-	-	-	-	-	-	-	-	-	-	-	-
LG4_HB_1726	22.925	a	a	h	a	a	a	a	h	h	a	a	h	h	h	a	h	h	a	a	a	a	a	a	a	a	a	h	h	h	a	h	h	h	h	h	h	a	a	h	a	h	h	h	a	a	h	a	h
LG4_HB_1724	22.964	a	a	h	a	a	a	a	h	h	a	a	h	h	h	a	h	h	a	a	a	a	a	a	a	a	a	h	h	h	a	h	h	h	h	h	h	a	a	h	a	h	h	h	a	a	h	a	h
LG4_HB_1520	23.14	-	-	-	-	-	-	-	-	-	-	-	-	-	-	-	-	-	-	-	-	-	-	-	-	-	-	-	-	-	-	-	-	-	-	-	-	-	-	-	-	-	-	-	-	-	-	-	-
LG4_HB_1213	23.331	-	-	-	-	-	-	-	-	-	-	-	-	-	-	-	-	-	-	-	-	-	-	-	-	-	-	-	-	-	-	-	-	-	-	-	-	-	-	-	-	-	-	-	-	-	-	-	-
LG4_HB_1214	23.399	a	a	h	a	a	a	a	h	h	a	a	h	h	h	a	h	h	a	a	a	a	a	a	a	a	a	h	h	h	a	h	h	h	h	h	h	a	a	h	a	h	h	h	a	a	h	a	h
LG4_HB_1214.5	23.477	-	-	-	-	-	-	-	-	-	-	-	-	-	-	-	-	-	-	-	-	-	-	-	-	-	-	-	-	-	-	-	-	-	-	-	-	-	-	-	-	-	-	-	-	-	-	-	-
LG4_HB_1215	23.484	-	-	h	a	-	-	a	h	-	-	a	-	h	-	-	-	-	-	-	a	a	a	-	-	-	a	h	-	h	-	h	-	h	-	h	-	-	a	h	-	h	-	h	-	a	-	-	h
LG4_HB_1216	23.755	-	-	-	-	-	-	-	-	-	-	-	-	-	-	-	-	-	-	-	-	-	-	-	-	-	-	-	-	-	-	-	-	-	-	-	-	-	-	-	-	-	-	-	-	-	-	-	-
LG4_HB_1305	23.756	-	-	-	-	-	-	-	-	-	-	-	-	-	-	-	-	-	-	-	-	-	-	-	-	-	-	-	-	-	-	-	-	-	-	-	-	-	-	-	-	-	-	-	-	-	-	-	-
LG4_HB_2144_s19h1	23.797	-	-	-	-	-	-	-	-	-	-	-	-	-	-	-	-	-	-	-	-	-	-	-	-	-	-	-	-	-	-	-	-	-	-	-	-	-	-	-	-	-	-	-	-	-	-	-	-
LG4_HB_1219	23.846	a	a	h	a	a	a	a	h	h	a	a	h	h	h	a	h	h	a	a	a	a	a	a	a	a	a	h	h	h	a	h	h	h	h	h	h	a	a	h	a	h	h	h	a	a	h	a	h
LG4_HB_1220	24.279	a	a	h	a	a	a	a	h	h	a	a	h	h	h	a	h	h	a	a	a	a	a	a	a	a	h	h	h	h	a	h	h	h	h	h	h	a	a	h	a	h	h	h	a	a	h	a	h
LG4_HB_1221	25.192	a	a	-	-	a	a	-	-	h	a	-	h	-	h	a	h	h	a	a	-	-	-	a	a	a	h	-	h	-	a	-	h	-	h	-	h	a	-	-	a	-	h	-	a	-	h	a	-
LG4_HB_2146_s19h1	25.295	a	a	-	-	a	a	-	-	h	a	-	h	-	h	a	h	h	a	a	-	-	-	a	a	a	h	-	h	-	a	-	h	-	h	-	h	a	-	-	a	-	h	-	a	-	h	a	-
LG4_HB_2149_s20h1	25.565	a	a	h	a	a	a	a	h	h	a	a	h	h	h	a	h	h	a	a	a	a	a	a	a	a	h	h	h	h	a	h	h	h	h	h	h	a	a	h	a	h	h	h	a	a	h	a	h
LG4_HB_1224	26.11	-	-	-	-	-	-	-	-	-	-	-	-	-	-	-	-	-	-	-	-	-	-	-	-	-	-	-	-	-	-	-	-	-	-	-	-	-	-	-	-	-	-	-	-	-	-	-	-
LG4_HB_1224.5	26.197	-	-	-	-	-	-	-	-	-	-	-	-	-	-	-	-	-	-	-	-	-	-	-	-	-	-	-	-	-	-	-	-	-	-	-	-	-	-	-	-	-	-	-	-	-	-	-	-
LG4_HB_1226	26.526	a	a	-	-	a	a	-	-	h	a	-	h	-	h	a	h	h	a	a	-	-	-	a	a	a	h	-	h	-	a	-	h	-	h	-	h	a	-	-	a	-	h	-	a	-	h	a	-
LG4_HB_2148_s20h1	26.96	-	-	-	-	-	-	-	-	-	-	-	-	-	-	-	-	-	-	-	-	-	-	-	-	-	-	-	-	-	-	-	-	-	-	-	-	-	-	-	-	-	-	-	-	-	-	-	-
LG4_HB_1228	27.643	a	a	h	a	a	a	a	h	h	a	a	h	h	h	a	h	h	a	a	a	a	a	a	a	a	h	h	h	h	a	h	h	h	h	h	h	a	a	h	a	h	h	h	a	a	h	a	h
LG4_HB_1228.5	27.791	-	-	-	-	-	-	-	-	-	-	-	-	-	-	-	-	-	-	-	-	-	-	-	-	-	-	-	-	-	-	-	-	-	-	-	-	-	-	-	-	-	-	-	-	-	-	-	-
LG4_HB_2147_s20h1	28.443	-	-	-	-	-	-	-	-	-	-	-	-	-	-	-	-	-	-	-	-	-	-	-	-	-	-	-	-	-	-	-	-	-	-	-	-	-	-	-	-	-	-	-	-	-	-	-	-
LG4_HB_1229	28.507	a	a	h	a	a	a	a	h	h	a	a	h	h	h	a	h	h	a	a	a	a	a	a	a	a	h	a	h	h	a	h	h	h	h	h	h	a	a	h	a	h	h	h	a	a	h	a	h
LG4_HB_1230	29.363	-	-	-	-	-	-	-	-	-	-	-	-	-	-	-	-	-	-	-	-	-	-	-	-	-	-	-	-	-	-	-	-	-	-	-	-	-	-	-	-	-	-	-	-	-	-	-	-
LG4_HB_3673_s22h1	29.449	-	-	h	a	-	a	a	h	-	-	a	-	h	-	-	-	-	-	-	a	a	a	-	-	-	-	-	-	h	-	-	-	h	-	h	-	-	a	h	-	h	-	h	-	a	-	-	h
LG4_HB_2150_s22h1	29.734	a	a	-	-	a	-	-	-	h	a	-	h	-	h	a	h	h	a	a	-	-	-	a	a	a	h	a	h	-	a	h	h	-	h	-	h	a	-	-	a	-	h	-	a	-	h	a	-
LG4_HB_1231	29.97	a	a	h	a	a	a	a	h	h	a	a	h	h	h	a	h	h	a	a	a	a	a	a	a	a	h	a	h	h	a	h	h	h	h	h	h	a	a	h	a	h	h	h	a	a	h	a	h
LG4_HB_1231.5	30.056	-	-	-	-	-	-	-	-	-	-	-	-	-	-	-	-	-	-	-	-	-	-	-	-	-	-	-	-	-	-	-	-	-	-	-	-	-	-	-	-	-	-	-	-	-	-	-	-
LG4_HB_1231.8	30.722	-	-	-	-	-	-	-	-	-	-	-	-	-	-	-	-	-	-	-	-	-	-	-	-	-	-	-	-	-	-	-	-	-	-	-	-	-	-	-	-	-	-	-	-	-	-	-	-
LG4_HB_1232	30.925	a	a	h	a	a	a	a	h	h	a	a	h	h	h	a	h	h	a	a	a	a	h	a	a	a	h	a	h	h	a	h	h	h	h	h	h	a	a	h	a	h	h	h	a	a	h	a	h
LG4_HB_1233.5	32.139	-	-	-	-	-	-	-	-	-	-	-	-	-	-	-	-	-	-	-	-	-	-	-	-	-	-	-	-	-	-	-	-	-	-	-	-	-	-	-	-	-	-	-	-	-	-	-	-
LG4_HB_1233	32.19	a	a	h	a	h	a	a	h	h	a	a	h	h	h	a	h	h	a	a	a	a	h	a	a	a	h	a	h	h	a	h	h	h	h	h	h	a	a	h	a	h	h	h	a	a	h	a	h
LG4_HB_1233.8	32.605	a	a	h	a	h	a	a	h	h	a	a	h	h	h	a	h	h	a	a	a	a	h	a	a	a	h	a	h	h	a	h	h	h	h	h	h	a	a	h	a	h	h	h	a	a	h	a	h
LG4_HB_1234	32.963	a	a	h	a	h	a	a	h	h	a	a	h	h	h	a	h	h	a	a	a	a	h	a	a	a	h	a	h	h	a	h	h	h	h	h	h	a	a	h	a	h	h	h	a	a	h	a	-
LG4_HB_2151_s22h1	33.156	a	a	h	a	h	a	a	h	h	a	a	h	h	h	a	h	h	a	a	a	a	h	a	a	a	h	a	h	h	a	h	h	h	h	h	h	a	a	h	a	h	h	h	a	a	h	a	a
LG4_HB_1235	33.662	a	a	h	a	h	a	a	h	h	a	a	h	h	h	a	h	h	a	a	a	a	h	a	a	a	h	a	h	h	a	h	h	h	h	h	h	a	a	h	a	h	h	h	a	a	h	a	a
LG4_HB_1234.5	33.941	-	-	-	-	-	-	-	-	-	-	-	-	-	-	-	-	-	-	-	-	-	-	-	-	-	-	-	-	-	-	-	-	-	-	-	-	-	-	-	-	-	-	-	-	-	-	-	-
LG4_HB_1236	34.502	-	-	-	-	-	-	-	-	-	-	-	-	-	-	-	-	-	-	-	-	-	-	-	-	-	-	-	-	-	-	-	-	-	-	-	-	-	-	-	-	-	-	-	-	-	-	-	-
LG4_HB_1239	35.197	a	a	h	a	h	a	a	h	h	a	a	h	h	h	a	h	h	a	a	a	a	h	a	a	a	h	a	h	h	a	h	h	h	h	h	h	a	a	h	a	h	h	a	a	a	h	a	a
LG4_HB_1239.5	35.296	-	-	-	-	-	-	-	-	-	-	-	-	-	-	-	-	-	-	-	-	-	-	-	-	-	-	-	-	-	-	-	-	-	-	-	-	-	-	-	-	-	-	-	-	-	-	-	-
LG4_HB_1240	35.384	-	-	-	-	-	-	-	-	-	-	-	-	-	-	-	-	-	-	-	-	-	-	-	-	-	-	-	-	-	-	-	-	-	-	-	-	-	-	-	-	-	-	-	-	-	-	-	-
LG4_HB_1240.5	35.491	-	-	-	-	-	-	-	-	-	-	-	-	-	-	-	-	-	-	-	-	-	-	-	-	-	-	-	-	-	-	-	-	-	-	-	-	-	-	-	-	-	-	-	-	-	-	-	-
LG4_HB_1241	35.603	a	a	h	a	h	a	a	h	h	a	a	h	h	h	a	h	h	a	a	a	a	h	a	a	a	h	a	h	h	a	h	h	h	h	h	h	a	a	h	a	h	h	a	a	a	h	a	a
LG4_HB_2153_s23h1	36.06	a	a	h	a	h	a	a	h	h	a	a	h	h	h	a	h	h	a	a	a	a	h	a	a	a	h	a	h	h	a	h	h	h	h	h	h	a	a	h	a	h	h	a	a	a	h	a	a
LG4_HB_2154_s23h1	36.863	-	-	-	-	-	-	-	-	-	-	-	-	-	-	-	-	-	-	-	-	-	-	-	-	-	-	-	-	-	-	-	-	-	-	-	-	-	-	-	-	-	-	-	-	-	-	-	-
LG4_HB_1242	37.183	-	-	-	-	-	-	-	-	-	-	-	-	-	-	-	-	-	-	-	-	-	-	-	-	-	-	-	-	-	-	-	-	-	-	-	-	-	-	-	-	-	-	-	-	-	-	-	-
LG4_HB_1560	37.938	a	a	h	a	h	a	a	h	h	a	a	h	h	h	a	h	h	a	a	a	a	h	a	h	a	h	a	h	h	a	h	h	h	h	h	h	a	a	h	a	h	h	a	a	a	h	a	a
LG4_HB_1243	38.256	a	a	h	a	h	a	a	h	h	a	a	h	h	h	a	h	h	a	a	a	a	h	a	h	a	h	a	h	h	a	h	h	h	h	h	h	a	a	h	a	h	h	a	a	a	h	a	a
LG4_HB_2155_s23h1	38.274	a	a	h	a	h	a	a	h	h	a	a	h	h	h	a	h	h	a	a	a	a	h	a	h	a	h	a	h	h	a	h	h	h	h	h	h	a	a	h	a	h	h	a	a	a	h	a	a
LG4_HB_1845_s45h1	38.42	a	a	h	a	h	a	a	h	h	a	a	h	h	h	a	h	h	a	a	a	a	h	a	h	a	h	a	h	h	a	h	h	h	h	h	h	a	a	h	a	h	h	a	a	a	h	a	a
LG4_HB_1244	38.779	a	a	h	a	h	a	a	h	h	a	a	h	h	h	a	h	h	a	a	a	a	h	a	h	a	h	a	h	h	a	h	h	h	h	h	h	a	a	h	a	h	h	a	a	a	h	a	a
LG4_HB_1245	39.92	a	a	h	a	h	a	a	h	h	a	a	h	h	h	a	h	h	a	a	a	a	h	a	h	a	a	a	h	h	a	h	h	h	h	h	h	a	a	h	a	h	h	a	a	a	h	a	a
LG4_HB_2156_s23h1	40.007	a	a	h	a	h	a	a	h	h	a	a	h	h	h	a	h	h	a	a	a	a	h	a	h	a	a	a	h	h	a	h	h	h	h	h	h	a	a	h	a	h	h	a	a	a	h	a	a
LG4_HB_2487_s34h2	40.364	-	-	-	-	-	-	-	-	-	-	-	-	-	-	-	-	-	-	-	-	-	-	-	-	-	-	-	-	-	-	-	-	-	-	-	-	-	-	-	-	-	-	-	-	-	-	-	-
LG4_HB_1246	41.026	-	-	-	-	-	-	-	-	-	-	-	-	-	-	-	-	-	-	-	-	-	-	-	-	-	-	-	-	-	-	-	-	-	-	-	-	-	-	-	-	-	-	-	-	-	-	-	-
LG4_HB_1245.5	41.124	-	-	-	-	-	-	-	-	-	-	-	-	-	-	-	-	-	-	-	-	-	-	-	-	-	-	-	-	-	-	-	-	-	-	-	-	-	-	-	-	-	-	-	-	-	-	-	-
LG4_HB_1246.5	41.216	a	a	h	a	h	a	a	h	h	a	a	h	h	h	a	h	h	a	a	a	a	h	a	h	a	a	a	h	h	a	h	h	h	h	h	h	a	a	h	a	h	h	a	a	a	h	a	a
LG4_HB_3670_s24h1	42.068	a	a	h	a	h	a	a	h	a	a	a	h	h	h	a	h	h	a	a	a	a	h	a	h	a	a	a	h	h	a	h	h	h	h	h	h	a	a	h	a	h	h	a	a	a	h	a	a
LG4_HB_2488_s35h2	42.119	a	a	h	a	h	a	a	h	a	a	a	h	h	h	a	h	h	a	a	a	a	h	a	h	a	a	a	h	h	a	h	h	h	h	h	h	a	a	h	a	h	h	a	a	a	h	a	a
LG4_HB_1247	42.241	a	a	h	a	h	a	a	h	a	a	a	h	h	h	a	h	h	a	a	a	a	h	a	h	a	a	a	h	h	a	h	h	h	h	h	h	a	a	h	a	h	h	a	a	a	h	a	a
LG4_HB_1247.5	42.347	a	a	h	a	h	a	a	h	a	a	a	h	h	h	a	h	h	a	a	a	a	h	a	h	a	a	a	h	h	a	h	h	h	h	h	h	a	a	h	a	h	h	a	a	a	h	a	a
LG4_HB_1248	43.134	a	a	h	a	h	a	a	h	a	a	a	h	h	h	a	h	h	a	a	a	a	h	a	h	a	a	a	h	h	a	h	h	h	h	h	h	a	a	h	a	h	h	a	a	a	h	a	a
LG4_HB_1249	44.231	-	-	-	-	-	-	-	-	-	-	-	-	-	-	-	-	-	-	-	-	-	-	-	-	-	-	-	-	-	-	-	-	-	-	-	-	-	-	-	-	-	-	-	-	-	-	-	-
LG4_HB_1249.5	44.306	-	-	-	-	-	-	-	-	-	-	-	-	-	-	-	-	-	-	-	-	-	-	-	-	-	-	-	-	-	-	-	-	-	-	-	-	-	-	-	-	-	-	-	-	-	-	-	-
LG4_HB_1863_s46h1	44.704	-	-	-	-	-	-	-	-	-	-	-	-	-	-	-	-	-	-	-	-	-	-	-	-	-	-	-	-	-	-	-	-	-	-	-	-	-	-	-	-	-	-	-	-	-	-	-	-
LG4_HB_1863.5	45.095	-	-	-	-	-	-	-	-	-	-	-	-	-	-	-	-	-	-	-	-	-	-	-	-	-	-	-	-	-	-	-	-	-	-	-	-	-	-	-	-	-	-	-	-	-	-	-	-
LG4_HB_2158_s24h1	45.404	-	-	-	-	-	-	-	-	-	-	-	-	-	-	-	-	-	-	-	-	-	-	-	-	-	-	-	-	-	-	-	-	-	-	-	-	-	-	-	-	-	-	-	-	-	-	-	-
LG4_HB_1251	46.948	h	a	h	a	h	a	a	h	a	a	a	h	h	h	a	h	h	a	a	a	a	h	a	h	a	a	a	h	h	a	h	h	h	h	h	h	a	a	h	a	h	h	a	a	a	h	a	a
LG4_HB_1252	47.5	-	-	-	-	-	-	-	-	-	-	-	-	-	-	-	-	-	-	-	-	-	-	-	-	-	-	-	-	-	-	-	-	-	-	-	-	-	-	-	-	-	-	-	-	-	-	-	-
LG4_HB_1252.5	47.891	-	-	-	-	-	-	-	-	-	-	-	-	-	-	-	-	-	-	-	-	-	-	-	-	-	-	-	-	-	-	-	-	-	-	-	-	-	-	-	-	-	-	-	-	-	-	-	-
LG4_HB_3675_s35h2	47.958	-	-	-	-	-	-	-	-	-	-	-	-	-	-	-	-	-	-	-	-	-	-	-	-	-	-	-	-	-	-	-	-	-	-	-	-	-	-	-	-	-	-	-	-	-	-	-	-
LG4_HB_1253	48.391	-	-	-	-	-	-	-	-	-	-	-	-	-	-	-	-	-	-	-	-	-	-	-	-	-	-	-	-	-	-	-	-	-	-	-	-	-	-	-	-	-	-	-	-	-	-	-	-
LG4_HB_2379_s69h2	48.824	-	-	-	-	-	-	-	-	-	-	-	-	-	-	-	-	-	-	-	-	-	-	-	-	-	-	-	-	-	-	-	-	-	-	-	-	-	-	-	-	-	-	-	-	-	-	-	-
LG4_HB_3703	49.104	-	-	-	-	-	-	-	-	-	-	-	-	-	-	-	-	-	-	-	-	-	-	-	-	-	-	-	-	-	-	-	-	-	-	-	-	-	-	-	-	-	-	-	-	-	-	-	-
LG4_HB_1254	49.249	h	a	h	a	h	a	a	h	a	a	h	h	h	h	a	h	h	a	a	a	a	h	a	h	a	a	a	h	h	a	h	h	a	a	h	h	a	a	h	a	h	h	a	a	a	h	a	a
LG4_HB_1254.5	49.402	-	-	-	-	-	-	-	-	-	-	-	-	-	-	-	-	-	-	-	-	-	-	-	-	-	-	-	-	-	-	-	-	-	-	-	-	-	-	-	-	-	-	-	-	-	-	-	-
LG4_HB_2159_s24h1	49.693	h	a	h	a	h	a	a	h	a	a	h	h	h	h	a	h	h	a	a	a	a	h	a	h	a	a	a	h	h	a	h	h	a	a	h	h	a	a	h	a	h	h	a	a	a	h	a	a
LG4_HB_2159.5	50.253	-	-	-	-	-	-	-	-	-	-	-	-	-	-	-	-	-	-	-	-	-	-	-	-	-	-	-	-	-	-	-	-	-	-	-	-	-	-	-	-	-	-	-	-	-	-	-	-
LG4_HB_2159.8	51.845	-	-	-	-	-	-	-	-	-	-	-	-	-	-	-	-	-	-	-	-	-	-	-	-	-	-	-	-	-	-	-	-	-	-	-	-	-	-	-	-	-	-	-	-	-	-	-	-
LG4_HB_1255	52.003	h	a	h	a	h	a	a	h	a	a	h	h	h	h	a	h	h	a	a	a	a	h	a	h	a	a	a	h	a	a	h	h	a	a	h	a	a	a	h	a	h	h	a	a	a	h	a	a
LG4_HB_1255.5	52.088	-	a	-	-	-	-	-	-	-	a	-	h	-	h	a	-	h	a	a	a	-	h	-	-	a	-	a	h	-	a	h	h	a	-	-	-	-	-	-	a	-	-	a	-	-	h	a	a
LG4_HB_1255.8	52.493	-	-	-	-	-	-	-	-	-	-	-	-	-	-	-	-	-	-	-	-	-	-	-	-	-	-	-	-	-	-	-	-	-	-	-	-	-	-	-	-	-	-	-	-	-	-	-	-
LG4_HB_1256	52.89	-	-	-	-	-	-	-	-	-	-	-	-	-	-	-	-	-	-	-	-	-	-	-	-	-	-	-	-	-	-	-	-	-	-	-	-	-	-	-	-	-	-	-	-	-	-	-	-
LG4_HB_1256.5	53.169	-	-	-	-	-	-	-	-	-	-	-	-	-	-	-	-	-	-	-	-	-	-	-	-	-	-	-	-	-	-	-	-	-	-	-	-	-	-	-	-	-	-	-	-	-	-	-	-
LG4_HB_2160_s24h1	53.836	-	-	-	-	-	-	-	-	-	-	-	-	-	-	-	-	-	-	-	-	-	-	-	-	-	-	-	-	-	-	-	-	-	-	-	-	-	-	-	-	-	-	-	-	-	-	-	-
LG4_HB_1256.8_s24h1	54.062	-	-	-	-	-	-	-	-	-	-	-	-	-	-	-	-	-	-	-	-	-	-	-	-	-	-	-	-	-	-	-	-	-	-	-	-	-	-	-	-	-	-	-	-	-	-	-	-
LG4_HB_1257	54.396	-	-	-	-	-	-	-	-	-	-	-	-	-	-	-	-	-	-	-	-	-	-	-	-	-	-	-	-	-	-	-	-	-	-	-	-	-	-	-	-	-	-	-	-	-	-	-	-
LG4_HB_1258	54.918	h	a	h	a	h	a	a	h	a	a	h	h	h	h	a	h	h	a	a	a	a	h	a	h	a	a	a	h	a	a	h	h	a	a	h	a	a	a	h	a	h	h	h	a	a	h	a	a
LG4_HB_2161_s24h1	56.352	-	-	-	-	-	-	-	-	-	-	-	-	-	-	-	-	-	-	-	-	-	-	-	-	-	-	-	-	-	-	-	-	-	-	-	-	-	-	-	-	-	-	-	-	-	-	-	-
LG4_HB_1259	56.632	-	-	-	-	-	-	-	-	-	-	-	-	-	-	-	-	-	-	-	-	-	-	-	-	-	-	-	-	-	-	-	-	-	-	-	-	-	-	-	-	-	-	-	-	-	-	-	-
LG4_HB_1260	57.35	-	-	-	-	-	-	-	-	-	-	-	-	-	-	-	-	-	-	-	-	-	-	-	-	-	-	-	-	-	-	-	-	-	-	-	-	-	-	-	-	-	-	-	-	-	-	-	-
LG4_HB_2162_s24h1	57.484	-	-	-	-	-	-	-	-	-	-	-	-	-	-	-	-	-	-	-	-	-	-	-	-	-	-	-	-	-	-	-	-	-	-	-	-	-	-	-	-	-	-	-	-	-	-	-	-
LG4_HB_3790	58.406	-	-	-	-	-	-	-	-	-	-	-	-	-	-	-	-	-	-	-	-	-	-	-	-	-	-	-	-	-	-	-	-	-	-	-	-	-	-	-	-	-	-	-	-	-	-	-	-
LG4_HB_3709	58.61	h	a	h	a	h	a	a	h	a	a	h	h	h	h	a	h	h	a	a	a	a	h	a	h	a	a	a	h	a	a	h	h	a	a	h	a	a	a	h	a	h	h	h	a	a	h	a	a
LG4_HB_2163_s25h1	58.759	-	-	-	-	-	-	-	-	-	-	-	-	-	-	-	-	-	-	-	-	-	-	-	-	-	-	-	-	-	-	-	-	-	-	-	-	-	-	-	-	-	-	-	-	-	-	-	-
LG4_HB_1261	58.887	h	a	h	a	h	a	a	h	a	h	h	h	h	h	a	h	h	a	a	a	a	h	a	h	a	a	a	h	a	a	h	h	a	a	h	a	a	a	h	a	h	h	h	a	a	h	a	a
LG4_HB_3671_s25h1	60.06	-	-	-	-	-	-	-	-	-	-	-	-	-	-	-	-	-	-	-	-	-	-	-	-	-	-	-	-	-	-	-	-	-	-	-	-	-	-	-	-	-	-	-	-	-	-	-	-
LG4_HB_1262	60.277	-	-	-	-	-	-	-	-	-	-	-	-	-	-	-	-	-	-	-	-	-	-	-	-	-	-	-	-	-	-	-	-	-	-	-	-	-	-	-	-	-	-	-	-	-	-	-	-
LG4_HB_1262.5	60.487	h	a	h	a	h	a	a	h	a	h	h	h	h	h	a	h	h	a	a	a	a	h	a	h	a	a	a	h	a	a	h	h	a	a	h	a	a	a	h	a	h	h	h	a	a	h	a	a
LG4_HB_1263	60.84	h	a	h	a	h	a	a	h	a	h	h	h	h	h	a	h	h	a	a	a	a	h	a	h	a	a	a	h	a	a	h	h	a	a	h	a	a	a	h	a	a	h	h	a	a	h	a	a
LG4_HB_1263.5	61.183	h	a	h	a	h	a	a	h	a	h	h	h	h	h	a	h	h	a	a	a	a	h	a	h	a	a	a	h	a	a	h	h	a	a	h	a	a	a	h	a	a	h	h	a	a	h	a	a
LG4_HB_3672_s25h1	61.542	-	-	-	-	-	-	-	-	-	-	-	-	-	-	-	-	-	-	-	-	-	-	-	-	-	-	-	-	-	-	-	-	-	-	-	-	-	-	-	-	-	-	-	-	-	-	-	-
LG4_HB_1263.9	61.966	h	a	h	a	h	a	a	h	a	h	h	h	h	h	a	h	h	a	a	a	a	h	a	h	a	a	a	h	a	a	a	h	a	a	h	a	a	a	h	a	a	h	h	a	a	h	a	a
LG4_HB_3672.5_s25h1	62.068	-	-	-	-	-	-	-	-	-	-	-	-	-	-	-	-	-	-	-	-	-	-	-	-	-	-	-	-	-	-	-	-	-	-	-	-	-	-	-	-	-	-	-	-	-	-	-	-
LG4_HB_1264	62.234	h	a	h	a	h	a	a	h	a	h	h	h	h	h	a	h	h	a	a	a	a	h	a	h	a	a	a	h	a	a	a	h	a	a	h	a	a	a	h	a	a	h	h	a	a	h	a	a
LG4_HB_1264.5	62.254	-	-	-	-	-	-	-	-	-	-	-	-	-	-	-	-	-	-	-	-	-	-	-	-	-	-	-	-	-	-	-	-	-	-	-	-	-	-	-	-	-	-	-	-	-	-	-	-
LG4_HB_1263.8	62.295	h	a	h	a	h	a	a	h	a	h	h	h	h	h	a	h	h	a	a	a	a	h	a	h	a	a	a	h	a	a	a	h	a	a	h	a	a	a	h	a	a	h	h	a	a	h	a	a
LG4_HB_1265	64.135	-	-	-	-	-	-	-	-	-	-	-	-	-	-	-	-	-	-	-	-	-	-	-	-	-	-	-	-	-	-	-	-	-	-	-	-	-	-	-	-	-	-	-	-	-	-	-	-
LG4_HB_2164_s25h1	64.355	-	-	-	-	-	-	-	-	-	-	-	-	-	-	-	-	-	-	-	-	-	-	-	-	-	-	-	-	-	-	-	-	-	-	-	-	-	-	-	-	-	-	-	-	-	-	-	-
LG4_HB_1266	64.762	-	-	-	-	-	-	-	-	-	-	-	-	-	-	-	-	-	-	-	-	-	-	-	-	-	-	-	-	-	-	-	-	-	-	-	-	-	-	-	-	-	-	-	-	-	-	-	-
LG4_HB_2165_s25h1	65.025	-	-	-	-	-	-	-	-	-	-	-	-	-	-	-	-	-	-	-	-	-	-	-	-	-	-	-	-	-	-	-	-	-	-	-	-	-	-	-	-	-	-	-	-	-	-	-	-
LG4_HB_1266.5	65.164	-	-	-	-	-	-	-	-	-	-	-	-	-	-	-	-	-	-	-	-	-	-	-	-	-	-	-	-	-	-	-	-	-	-	-	-	-	-	-	-	-	-	-	-	-	-	-	-
LG4_HB_3675_s36h2	65.511	-	-	-	-	-	-	-	-	-	-	-	-	-	-	-	-	-	-	-	-	-	-	-	-	-	-	-	-	-	-	-	-	-	-	-	-	-	-	-	-	-	-	-	-	-	-	-	-
[truncated: 206 more columns]

## Sheet: LG5
Marker	Position	m12_B001	m12_B003	m12_B005	m12_B007m	m12_B011	m12_B013	m12_B014	m12_B017	m12_B019	m12_B020	m12_B021	m12_B023	m12_B024	m12_B025	m12_B026	m12_B030	m12_B031	m12_B032	m12_B034	m12_B035	m12_B038	m12_B042	m12_B043	m12_B047	m12_B048	m12_B049	m12_B053	m12_B054	m12_B057	m12_B059	m12_B061	m12_B064	m12_B067	m12_B071	m12_B074	m12_B076	m12_B079	m12_B081	m12_B083	m12_B086	m12_B089	m12_B090	m12_B092	m12_B093	m12_B094	m12_B095	m12_B098	m12_B101
LG5_HB_115	0	h	-	-	a	-	a	-	-	a	-	h	-	-	h	a	-	-	-	-	h	-	-	-	h	-	-	-	h	a	-	-	-	a	-	h	a	-	-	a	h	h	a	-	h	-	a	h	a
LG5_HB_1782	0.303	-	-	-	-	-	-	-	-	-	-	-	-	-	-	-	-	-	-	-	-	-	-	-	-	-	-	-	-	-	-	-	-	-	-	-	-	-	-	-	-	-	-	-	-	-	-	-	-
LG5_HB_1268	0.777	-	-	-	-	-	-	-	-	-	-	-	-	-	-	-	-	-	-	-	-	-	-	-	-	-	-	-	-	-	-	-	-	-	-	-	-	-	-	-	-	-	-	-	-	-	-	-	-
LG5_HB_1268.5	1.071	-	-	-	-	-	-	-	-	-	-	-	-	-	-	-	-	-	-	-	-	-	-	-	-	-	-	-	-	-	-	-	-	-	-	-	-	-	-	-	-	-	-	-	-	-	-	-	-
LG5_HB_1269	1.145	h	-	-	a	-	a	-	-	a	-	h	-	-	h	a	-	-	-	-	h	h	-	-	h	-	-	-	h	a	-	-	-	a	-	h	a	-	-	a	h	h	a	-	h	-	a	h	a
LG5_HB_1269.5	1.356	-	-	-	-	-	-	-	-	-	-	-	-	-	-	-	-	-	-	-	-	-	-	-	-	-	-	-	-	-	-	-	-	-	-	-	-	-	-	-	-	-	-	-	-	-	-	-	-
LG5_HB_1270	1.63	-	-	-	-	-	-	-	-	-	-	-	-	-	-	-	-	-	-	-	-	-	-	-	-	-	-	-	-	-	-	-	-	-	-	-	-	-	-	-	-	-	-	-	-	-	-	-	-
LG5_HB_1270.5	1.658	h	-	-	a	-	a	-	-	a	-	h	-	-	h	a	-	-	-	-	h	h	-	-	h	-	-	-	h	a	-	-	-	a	-	h	a	-	-	a	h	h	a	-	h	-	a	h	a
LG5_HB_1270.8	2.222	h	-	-	a	-	a	-	-	a	-	h	-	-	h	a	-	-	-	-	h	h	-	-	h	-	-	-	h	a	-	-	-	a	-	h	a	-	-	a	h	h	a	-	h	-	a	h	a
LG5_HB_1271	2.315	h	-	-	a	-	a	-	-	a	-	h	-	-	h	a	-	-	-	-	h	h	-	-	h	-	-	-	h	a	-	-	-	a	-	h	a	-	-	a	h	h	a	-	h	-	a	h	a
LG5_HB_3716_s31h1	2.35	-	-	-	-	-	-	-	-	-	-	-	-	-	-	-	-	-	-	-	-	-	-	-	-	-	-	-	-	-	-	-	-	-	-	-	-	-	-	-	-	-	-	-	-	-	-	-	-
LG5_HB_3716	2.605	h	-	-	a	-	a	-	-	a	-	h	-	-	h	a	-	-	-	-	h	h	-	-	h	-	-	-	h	a	-	-	-	a	-	h	a	-	-	a	h	h	a	-	h	-	a	h	a
LG5_HB_2606_s84h3	3.681	h	-	-	a	-	a	-	-	a	-	h	-	-	h	a	-	-	-	-	h	h	-	-	h	-	-	-	h	a	-	-	-	a	-	h	a	-	-	a	h	h	-	-	h	-	a	h	a
cR_2386247_L5_32_1	3.833	-	-	-	-	-	-	-	-	-	-	-	-	-	-	-	-	-	-	-	-	-	-	-	-	-	-	-	-	-	-	-	-	-	-	-	-	-	-	-	-	-	-	-	-	-	-	-	-
LG5_HB_1273	3.978	h	a	h	a	h	a	a	h	a	a	h	a	a	h	a	a	a	h	h	h	h	a	h	h	h	h	h	h	a	h	a	a	a	h	h	a	h	h	a	h	h	a	h	h	h	a	h	a
LG5_HB_1273.5	4.303	-	-	-	-	-	-	-	-	-	-	-	-	-	-	-	-	-	-	-	-	-	-	-	-	-	-	-	-	-	-	-	-	-	-	-	-	-	-	-	-	-	-	-	-	-	-	-	-
LG5_HB_1274	4.632	-	-	-	-	-	-	-	-	-	-	-	-	-	-	-	-	-	-	-	-	-	-	-	-	-	-	-	-	-	-	-	-	-	-	-	-	-	-	-	-	-	-	-	-	-	-	-	-
LG5_HB_2169_s34h1	6.294	h	a	h	a	h	a	a	h	a	a	h	a	a	h	a	a	a	h	h	h	h	a	h	h	h	h	h	h	a	h	a	a	a	h	h	a	h	h	a	h	h	a	h	h	h	a	h	a
LG5_HB_1277	6.379	h	a	h	a	h	a	a	h	a	a	h	a	a	h	a	a	a	h	h	h	h	a	h	h	h	h	h	h	a	h	a	a	a	h	h	a	h	h	a	h	h	a	h	h	h	a	h	a
LG5_HB_2169.5_s34h1	6.663	-	-	-	-	-	-	-	-	-	-	-	-	-	-	-	-	-	-	-	-	-	-	-	-	-	-	-	-	-	-	-	-	-	-	-	-	-	-	-	-	-	-	-	-	-	-	-	-
LG5_HB_1277.5	7.09	-	-	-	-	-	-	-	-	-	-	-	-	-	-	-	-	-	-	-	-	-	-	-	-	-	-	-	-	-	-	-	-	-	-	-	-	-	-	-	-	-	-	-	-	-	-	-	-
LG5_HB_1278	7.611	-	-	-	-	-	-	-	-	-	-	-	-	-	-	-	-	-	-	-	-	-	-	-	-	-	-	-	-	-	-	-	-	-	-	-	-	-	-	-	-	-	-	-	-	-	-	-	-
LG5_HB_2170_s34h1	8.291	h	a	h	a	h	a	a	h	a	a	h	a	a	h	a	a	a	h	h	h	h	a	h	h	h	h	h	h	a	h	a	a	a	h	h	a	h	a	a	h	h	a	h	a	h	a	h	a
LG5_HB_1279	9.208	-	-	-	-	-	-	-	-	-	-	-	-	-	-	-	-	-	-	-	-	-	-	-	-	-	-	-	-	-	-	-	-	-	-	-	-	-	-	-	-	-	-	-	-	-	-	-	-
LG5_HB_1279.5	9.866	-	-	-	-	-	-	-	-	-	-	-	-	-	-	-	-	-	-	-	-	-	-	-	-	-	-	-	-	-	-	-	-	-	-	-	-	-	-	-	-	-	-	-	-	-	-	-	-
LG5_HB_2172_s34h1	10.457	h	-	-	a	-	a	-	-	a	-	h	-	-	h	a	-	-	-	-	h	h	-	-	h	-	-	-	h	a	-	-	-	a	-	h	a	-	a	a	a	h	-	-	-	-	a	h	a
LG5_HB_1280	10.653	h	a	h	a	h	a	a	h	a	a	h	a	a	h	a	a	a	h	h	h	h	a	h	h	h	h	h	h	a	h	a	a	a	h	h	a	h	a	a	a	h	a	h	a	h	a	h	a
LG5_HB_1280.5	11.332	h	a	h	h	h	a	a	h	a	a	h	a	a	h	a	a	a	h	h	h	h	a	h	h	h	h	h	h	a	h	a	a	a	h	h	a	h	a	a	a	h	a	h	a	h	a	h	a
LG5_HB_1280.8	11.529	-	-	-	-	-	-	-	-	-	-	-	-	-	-	-	-	-	-	-	-	-	-	-	-	-	-	-	-	-	-	-	-	-	-	-	-	-	-	-	-	-	-	-	-	-	-	-	-
LG5_HB_2173_s34h1	11.574	h	a	h	h	h	a	a	h	a	a	h	a	a	h	a	a	a	h	h	h	h	a	h	h	h	h	h	h	a	h	a	a	a	h	h	a	h	a	a	a	h	a	h	a	h	a	h	a
LG5_HB_1281	11.716	h	a	h	h	h	a	a	h	a	a	h	a	a	h	a	a	a	h	h	h	h	a	h	h	h	h	h	h	a	h	a	a	a	h	h	a	h	a	a	a	h	a	h	a	h	a	h	a
LG5_HB_1282	11.862	h	a	h	h	h	a	a	h	h	a	h	a	a	h	a	a	a	h	h	h	h	a	h	h	h	h	h	h	a	h	a	a	a	h	h	a	h	a	a	a	h	a	h	a	h	a	h	a
LG5_HB_1283	12.344	h	a	h	h	h	a	a	h	h	a	h	a	a	h	a	a	a	h	h	h	h	a	h	h	h	h	h	h	a	h	a	a	a	h	h	a	h	a	a	a	h	a	h	a	h	a	h	a
LG5_HB_2174_s34h1	13.094	h	a	h	h	h	a	a	h	h	a	h	a	a	h	a	a	a	h	h	h	h	a	h	h	h	h	h	h	a	h	a	a	a	h	h	a	h	a	a	a	h	a	h	a	h	a	h	a
LG5_HB_1284	13.257	h	a	h	h	h	a	a	h	h	a	h	a	a	h	a	a	a	h	h	h	h	a	h	h	h	h	h	h	a	h	a	a	a	h	h	a	h	a	a	a	h	a	h	a	h	a	h	a
LG5_HB_1284.5	13.439	-	-	-	-	-	-	-	-	-	-	-	-	-	-	-	-	-	-	-	-	-	-	-	-	-	-	-	-	-	-	-	-	-	-	-	-	-	-	-	-	-	-	-	-	-	-	-	-
LG5_HB_1285	14.203	h	a	h	h	h	a	a	h	h	a	h	a	a	h	a	h	a	h	h	h	h	a	h	h	h	h	h	h	a	h	a	a	a	h	h	a	h	a	a	a	h	a	h	a	h	a	h	a
LG5_HB_1286	14.986	h	a	h	h	h	a	a	h	h	a	h	a	a	h	a	h	a	h	h	h	h	a	h	h	h	h	h	h	a	h	a	a	a	h	h	a	h	a	a	a	h	a	h	a	h	a	h	a
LG5_HB_1287	16.075	h	a	h	h	h	a	a	h	h	a	h	a	a	h	a	h	a	h	h	h	h	a	h	h	h	h	h	h	a	h	h	a	a	h	h	a	h	a	a	a	h	a	h	a	h	a	h	a
LG5_HB_1287.5	16.359	-	-	-	-	-	-	-	-	-	-	-	-	-	-	-	-	-	-	-	-	-	-	-	-	-	-	-	-	-	-	-	-	-	-	-	-	-	-	-	-	-	-	-	-	-	-	-	-
LG5_HB_1290	17.133	h	a	h	h	h	a	a	h	h	a	h	a	a	h	a	h	a	h	h	h	h	a	h	h	h	h	h	h	a	h	h	a	a	h	h	a	h	a	a	a	h	a	h	a	h	a	h	a
LG5_HB_1290.5	18.005	h	a	h	h	h	a	a	h	h	a	h	a	a	h	a	h	a	h	h	h	h	a	h	h	h	h	h	h	a	h	h	a	a	h	h	a	h	a	a	a	h	a	h	a	h	a	h	a
LG5_HB_1291	18.202	h	a	h	h	h	a	a	h	h	a	h	a	a	h	a	h	a	h	h	h	h	a	h	h	h	h	h	h	a	h	h	a	a	h	h	a	h	a	a	a	h	a	h	a	h	a	h	a
LG5_HB_1291.5	18.615	h	a	h	h	h	a	a	h	h	a	h	a	a	h	a	h	a	h	h	h	h	a	h	h	h	h	h	h	a	h	h	a	a	h	h	a	h	a	a	a	h	a	h	a	h	a	h	a
LG5_HB_1292	18.967	h	a	h	h	h	a	a	h	h	a	h	a	a	h	a	h	a	h	h	h	h	a	h	h	h	h	h	h	a	h	h	a	a	h	h	a	h	a	a	a	h	a	h	a	h	a	h	a
LG5_HB_2181_s39h1	19.386	h	a	h	h	h	a	a	h	h	a	h	a	a	h	a	h	a	h	h	h	h	h	h	h	h	h	h	h	a	h	h	a	a	h	h	a	h	a	a	a	h	a	h	a	h	a	h	a
LG5_HB_1303	19.525	h	a	h	h	h	a	a	h	h	a	h	a	a	h	a	h	a	h	h	h	h	h	h	h	h	h	h	h	a	h	h	a	a	h	h	a	h	a	a	a	h	a	h	a	h	a	h	a
LG5_HB_1303.5	19.578	h	a	h	h	h	a	a	h	h	a	h	a	a	h	a	h	a	h	h	h	h	h	h	h	h	h	h	h	a	h	h	a	a	h	h	a	h	a	a	a	h	a	h	a	h	a	h	a
LG5_HB_1303.6	19.668	-	-	-	-	-	-	-	-	-	-	-	-	-	-	-	-	-	-	-	-	-	-	-	-	-	-	-	-	-	-	-	-	-	-	-	-	-	-	-	-	-	-	-	-	-	-	-	-
LG5_HB_1303.7	19.855	h	a	h	h	h	a	a	h	h	a	h	a	a	h	a	h	a	h	h	h	h	h	h	h	h	h	h	h	a	h	h	a	a	h	h	a	h	a	a	a	h	a	h	a	h	a	h	a
LG5_HB_1303.8	20.555	h	-	-	-	-	a	-	-	-	-	h	-	-	h	a	h	-	-	-	h	h	h	-	h	-	h	-	-	a	h	h	-	a	-	h	a	-	-	a	a	h	-	-	a	-	a	h	a
LG5_HB_1303.9	21.268	h	-	-	-	-	a	-	-	-	-	h	-	-	h	a	h	-	-	-	h	h	h	-	h	-	h	-	-	a	h	h	-	a	-	h	a	-	-	a	a	h	-	-	a	-	a	h	a
LG5_HB_1846_s46h1	23.111	-	-	-	-	-	-	-	-	-	-	-	-	-	-	-	-	-	-	-	-	-	-	-	-	-	-	-	-	-	-	-	-	-	-	-	-	-	-	-	-	-	-	-	-	-	-	-	-
LG5_HB_1293	23.226	h	a	h	h	h	a	a	h	h	a	h	a	a	h	a	h	a	h	h	h	h	h	h	h	h	h	h	h	a	h	h	a	a	h	h	a	h	a	a	a	h	a	h	a	h	a	h	a
LG5_HB_1293.5	23.289	h	a	h	h	h	a	a	h	h	a	h	a	a	h	a	h	a	h	h	h	h	h	h	h	h	h	h	h	a	h	h	a	a	h	h	a	h	a	a	a	h	a	h	a	h	a	h	a
LG5_HB_1294	23.465	h	-	-	-	-	a	-	-	-	-	h	-	-	h	a	h	-	-	-	h	h	h	-	h	-	h	-	-	a	h	h	-	a	-	h	a	-	-	a	a	h	-	-	a	-	a	h	a
LG5_HB_1294.5	23.529	h	a	h	h	h	a	a	h	h	a	h	a	a	h	a	h	a	h	h	h	h	h	h	h	h	h	h	h	a	h	h	a	a	h	h	a	h	a	a	a	h	a	h	a	h	a	h	a
LG5_HB_2176_s37h1	23.831	-	-	-	-	-	-	-	-	-	-	-	-	-	-	-	-	-	-	-	-	-	-	-	-	-	-	-	-	-	-	-	-	-	-	-	-	-	-	-	-	-	-	-	-	-	-	-	-
LG5_HB_2176.5	24.491	h	a	h	h	h	a	a	h	h	a	h	a	a	h	a	h	a	h	h	h	h	h	h	h	h	h	h	h	a	h	h	a	a	h	h	a	h	a	a	a	h	a	h	a	h	a	h	a
LG5_HB_2176.8	24.554	-	-	-	-	-	-	-	-	-	-	-	-	-	-	-	-	-	-	-	-	-	-	-	-	-	-	-	-	-	-	-	-	-	-	-	-	-	-	-	-	-	-	-	-	-	-	-	-
LG5_HB_1295	24.671	h	a	h	h	h	a	a	h	h	a	h	a	a	h	a	h	a	h	h	h	h	h	h	h	h	h	h	h	a	h	h	a	a	h	h	a	h	a	a	a	h	a	h	a	h	a	h	a
LG5_HB_1296	26.435	-	-	-	-	-	-	-	-	-	-	-	-	-	-	-	-	-	-	-	-	-	-	-	-	-	-	-	-	-	-	-	-	-	-	-	-	-	-	-	-	-	-	-	-	-	-	-	-
LG5_HB_1297	27.327	h	a	h	h	h	a	a	h	h	a	h	a	a	h	a	h	a	h	h	h	h	h	h	h	h	h	h	h	h	h	h	a	a	h	h	a	h	a	a	a	h	a	h	a	h	a	h	a
LG5_HB_2177_s38h1	27.693	h	a	h	h	h	a	a	h	h	a	h	a	a	h	a	h	a	h	h	h	h	h	h	h	h	h	h	h	h	h	h	a	a	h	h	a	h	a	a	a	h	a	h	a	h	a	h	a
LG5_HB_1297.5	27.924	-	-	-	-	-	-	-	-	-	-	-	-	-	-	-	-	-	-	-	-	-	-	-	-	-	-	-	-	-	-	-	-	-	-	-	-	-	-	-	-	-	-	-	-	-	-	-	-
LG5_HB_1298.1	28.173	-	-	-	-	-	-	-	-	-	-	-	-	-	-	-	-	-	-	-	-	-	-	-	-	-	-	-	-	-	-	-	-	-	-	-	-	-	-	-	-	-	-	-	-	-	-	-	-
LG5_HB_1298	28.209	h	a	h	h	h	a	a	h	h	a	h	a	a	h	a	h	a	h	h	h	h	h	h	h	h	h	h	h	h	h	h	a	a	h	h	a	h	a	a	a	h	a	h	a	h	a	h	a
LG5_HB_1299	28.666	-	-	-	-	-	-	-	-	-	-	-	-	-	-	-	-	-	-	-	-	-	-	-	-	-	-	-	-	-	-	-	-	-	-	-	-	-	-	-	-	-	-	-	-	-	-	-	-
LG5_HB_1298.8	28.807	-	-	-	-	-	-	-	-	-	-	-	-	-	-	-	-	-	-	-	-	-	-	-	-	-	-	-	-	-	-	-	-	-	-	-	-	-	-	-	-	-	-	-	-	-	-	-	-
LG5_HB_2177.5_s38h1	29.369	-	-	-	-	-	-	-	-	-	-	-	-	-	-	-	-	-	-	-	-	-	-	-	-	-	-	-	-	-	-	-	-	-	-	-	-	-	-	-	-	-	-	-	-	-	-	-	-
LG5_HB_1300	29.575	h	a	h	h	h	a	a	h	h	h	h	a	a	h	a	h	a	h	h	h	h	h	h	h	h	h	h	h	h	h	h	a	a	h	h	a	h	a	a	a	h	a	h	a	h	a	h	a
LG5_HB_1298.5	29.885	-	-	-	-	-	-	-	-	-	-	-	-	-	-	-	-	-	-	-	-	-	-	-	-	-	-	-	-	-	-	-	-	-	-	-	-	-	-	-	-	-	-	-	-	-	-	-	-
LG5_HB_2177.8_s38h1	30.304	-	-	-	-	-	-	-	-	-	-	-	-	-	-	-	-	-	-	-	-	-	-	-	-	-	-	-	-	-	-	-	-	-	-	-	-	-	-	-	-	-	-	-	-	-	-	-	-
LG5_HB_2493_s66h2	30.592	-	-	-	-	-	-	-	-	-	-	-	-	-	-	-	-	-	-	-	-	-	-	-	-	-	-	-	-	-	-	-	-	-	-	-	-	-	-	-	-	-	-	-	-	-	-	-	-
LG5_HB_1301	30.913	-	-	-	-	-	-	-	-	-	-	-	-	-	-	-	-	-	-	-	-	-	-	-	-	-	-	-	-	-	-	-	-	-	-	-	-	-	-	-	-	-	-	-	-	-	-	-	-
LG5_HB_2178_s38h1	31.305	-	-	-	-	-	-	-	-	-	-	-	-	-	-	-	-	-	-	-	-	-	-	-	-	-	-	-	-	-	-	-	-	-	-	-	-	-	-	-	-	-	-	-	-	-	-	-	-
LG5_HB_1000	31.493	h	a	h	h	h	a	a	h	h	h	h	a	a	h	a	h	a	h	h	h	h	h	h	h	h	h	h	h	h	h	h	a	a	h	h	a	h	a	a	a	h	a	h	a	h	a	h	a
LG5_HB_1330.5	31.872	h	a	h	h	h	a	a	h	h	h	h	a	a	h	a	h	a	h	h	h	h	h	h	h	h	h	h	h	h	h	h	a	a	h	h	a	h	a	a	a	h	a	h	a	h	a	h	a
LG5_HB_1330	31.888	-	-	-	-	-	-	-	-	-	-	-	-	-	-	-	-	-	-	-	-	-	-	-	-	-	-	-	-	-	-	-	-	-	-	-	-	-	-	-	-	-	-	-	-	-	-	-	-
LG5_HB_2499_s73h2	32.133	h	a	h	h	h	a	a	h	h	h	h	a	a	h	a	h	a	h	h	h	h	h	h	h	h	h	h	h	h	h	h	a	a	h	h	a	h	a	a	a	h	a	h	a	h	a	h	a
LG5_HB_3713_s45h1	32.283	-	-	-	-	-	-	-	-	-	-	-	-	-	-	-	-	-	-	-	-	-	-	-	-	-	-	-	-	-	-	-	-	-	-	-	-	-	-	-	-	-	-	-	-	-	-	-	-
LG5_HB_1875_s35h1	32.597	h	a	h	h	h	a	a	h	h	h	h	a	a	h	a	h	a	h	h	h	h	h	h	h	h	h	h	h	h	h	h	a	a	h	h	a	h	-	a	a	h	a	h	a	h	a	h	a
LG5_HB_2182_s40h1	32.725	h	a	h	h	h	a	a	h	h	h	h	a	a	h	a	h	a	h	h	h	h	h	h	h	h	h	h	h	h	h	h	a	a	h	h	a	h	a	a	a	h	a	h	a	h	a	h	a
LG5_HB_2182.5	32.867	-	-	-	-	-	-	-	-	-	-	-	-	-	-	-	-	-	-	-	-	-	-	-	-	-	-	-	-	-	-	-	-	-	-	-	-	-	-	-	-	-	-	-	-	-	-	-	-
LG5_HB_2374_s58h2	33.207	-	-	-	-	-	-	-	-	-	-	-	-	-	-	-	-	-	-	-	-	-	-	-	-	-	-	-	-	-	-	-	-	-	-	-	-	-	-	-	-	-	-	-	-	-	-	-	-
LG5_HB_2495_s69h2	34.289	h	h	h	h	h	a	a	h	h	h	h	a	a	h	a	h	a	a	h	h	h	h	h	h	h	h	h	h	h	h	h	a	h	h	h	a	h	a	a	a	h	a	h	a	h	a	h	a
LG5_HB_1308	34.83	h	h	h	h	h	a	a	h	h	h	h	a	a	h	a	h	a	a	h	h	h	h	h	h	h	h	h	h	h	h	h	a	h	h	h	a	h	a	a	a	h	a	h	a	h	a	h	a
LG5_HB_2608_s87h3	35.505	-	-	-	-	-	-	-	-	-	-	-	-	-	-	-	-	-	-	-	-	-	-	-	-	-	-	-	-	-	-	-	-	-	-	-	-	-	-	-	-	-	-	-	-	-	-	-	-
LG5_HB_1302	35.822	a	h	h	h	h	a	a	h	h	h	h	a	a	h	a	h	a	a	h	h	h	h	h	h	h	h	h	h	h	h	h	a	h	h	h	a	h	a	a	a	h	a	h	a	h	a	h	a
LG5_HB_1302.5	35.835	a	h	h	h	h	a	a	h	h	h	h	a	a	h	a	h	a	a	h	h	h	h	h	h	h	h	h	h	h	h	h	a	h	h	h	a	h	a	a	a	h	a	h	a	h	a	h	a
LG5_HB_1302.8	36.401	-	h	-	-	-	-	-	-	-	h	h	-	-	h	a	h	-	a	-	h	h	h	-	h	-	h	-	-	h	h	h	-	h	-	h	-	-	-	-	a	h	-	-	a	-	-	h	a
LG5_HB_1309	36.799	a	h	h	h	h	a	a	h	h	h	h	h	a	h	a	h	a	a	h	h	h	h	h	h	h	h	h	h	h	h	h	a	h	h	h	a	h	a	a	a	h	a	h	a	h	a	h	a
LG5_HB_691	37.417	a	h	h	h	h	a	a	h	h	h	h	h	a	h	h	h	a	a	h	h	h	h	h	h	h	h	h	h	h	h	h	a	h	h	h	a	h	a	a	a	h	a	h	a	h	a	h	a
LG5_HB_1309.5	38.145	-	-	-	-	-	-	-	-	-	-	-	-	-	-	-	-	-	-	-	-	-	-	-	-	-	-	-	-	-	-	-	-	-	-	-	-	-	-	-	-	-	-	-	-	-	-	-	-
LG5_HB_1311	38.395	a	h	h	h	h	a	a	h	h	h	h	h	a	h	h	h	a	a	h	h	h	h	h	h	h	h	h	h	h	h	h	a	h	h	h	a	h	a	a	a	h	h	h	a	h	a	h	a
LG5_HB_1311.5	38.556	-	-	-	-	-	-	-	-	-	-	-	-	-	-	-	-	-	-	-	-	-	-	-	-	-	-	-	-	-	-	-	-	-	-	-	-	-	-	-	-	-	-	-	-	-	-	-	-
LG5_HB_1312	38.834	a	h	h	h	h	a	a	h	h	h	h	h	a	h	h	h	a	a	h	h	h	h	h	h	h	h	h	h	h	h	h	a	h	h	h	a	h	a	a	a	h	h	h	a	h	a	h	a
LG5_HB_1313.5	39.231	a	h	h	h	h	a	a	h	h	h	h	h	a	h	h	h	a	a	h	h	h	h	h	h	h	h	h	h	h	h	h	a	h	h	h	a	h	a	a	a	h	h	h	a	h	a	h	a
LG5_HB_1162	39.267	-	-	-	-	-	-	-	-	-	-	-	-	-	-	-	-	-	-	-	-	-	-	-	-	-	-	-	-	-	-	-	-	-	-	-	-	-	-	-	-	-	-	-	-	-	-	-	-
LG5_HB_1313	39.368	-	-	-	-	-	-	-	-	-	-	-	-	-	-	-	-	-	-	-	-	-	-	-	-	-	-	-	-	-	-	-	-	-	-	-	-	-	-	-	-	-	-	-	-	-	-	-	-
LG5_HB_1314	39.387	a	h	h	h	h	a	a	h	h	h	h	h	a	h	h	h	a	a	h	h	h	h	h	h	h	h	h	h	h	h	h	a	h	h	h	a	h	a	a	a	h	h	h	a	h	a	h	a
LG5_HB_2186_s42h1	39.406	a	h	h	h	h	a	a	h	h	h	h	h	a	h	h	h	a	a	h	h	h	h	h	h	h	h	h	h	h	h	h	a	h	h	h	a	h	a	a	a	h	h	h	a	h	a	h	a
LG5_HB_1315	40.24	a	h	h	h	h	a	a	h	h	h	h	h	a	h	h	h	a	a	h	h	h	h	h	h	h	h	h	h	h	h	h	a	h	h	h	a	h	a	a	a	h	h	h	a	h	a	h	a
LG5_HB_1316	41.639	a	h	h	h	h	a	a	h	h	h	h	h	a	h	h	h	a	a	h	h	a	h	h	h	h	h	h	h	h	h	h	a	h	h	h	a	h	a	a	a	h	h	h	a	h	a	h	a
LG5_HB_1316.5	41.762	-	-	-	-	-	-	-	-	-	-	-	-	-	-	-	-	-	-	-	-	-	-	-	-	-	-	-	-	-	-	-	-	-	-	-	-	-	-	-	-	-	-	-	-	-	-	-	-
LG5_HB_1316.8	42.094	a	h	h	h	h	a	a	h	h	-	-	-	a	-	h	-	a	-	h	-	a	-	h	-	h	-	h	h	-	-	-	a	-	-	-	a	h	a	a	-	-	-	h	-	h	a	-	-
LG5_HB_2189_s42h1	42.303	-	-	-	-	-	-	-	-	-	-	-	-	-	-	-	-	-	-	-	-	-	-	-	-	-	-	-	-	-	-	-	-	-	-	-	-	-	-	-	-	-	-	-	-	-	-	-	-
LG5_HB_2189.5	42.847	-	-	-	-	-	-	-	-	-	-	-	-	-	-	-	-	-	-	-	-	-	-	-	-	-	-	-	-	-	-	-	-	-	-	-	-	-	-	-	-	-	-	-	-	-	-	-	-
LG5_HB_1317	42.879	-	-	-	-	-	-	-	-	-	-	-	-	-	-	-	-	-	-	-	-	-	-	-	-	-	-	-	-	-	-	-	-	-	-	-	-	-	-	-	-	-	-	-	-	-	-	-	-
LG5_HB_2190_s42h1	43.025	a	h	h	h	h	a	a	h	h	h	h	h	a	h	h	h	a	a	h	h	a	h	h	h	h	h	h	h	h	h	h	a	h	h	h	a	h	a	a	a	h	h	h	a	h	a	h	a
LG5_HB_1319.5	43.987	a	h	h	h	h	a	a	h	h	h	h	h	a	h	h	h	a	a	h	h	a	h	h	h	h	h	h	h	h	h	h	a	h	h	h	a	h	a	a	a	h	h	h	a	h	a	h	a
LG5_HB_1319	44.153	-	-	-	-	-	-	-	-	-	-	-	-	-	-	-	-	-	-	-	-	-	-	-	-	-	-	-	-	-	-	-	-	-	-	-	-	-	-	-	-	-	-	-	-	-	-	-	-
LG5_HB_1227	45.173	a	h	h	h	h	a	a	h	h	h	h	h	a	h	h	h	a	a	h	h	a	h	h	h	h	h	h	h	h	h	h	a	h	h	h	a	h	a	a	a	h	h	h	a	h	a	h	a
LG5_HB_1441	45.65	a	h	h	h	h	a	a	h	h	h	h	h	a	h	h	h	a	a	h	h	a	h	h	h	h	h	h	h	h	h	h	a	h	h	h	a	h	a	a	a	h	h	h	a	h	a	h	a
LG5_HB_1322.5	46.181	a	h	h	h	h	a	a	h	h	h	h	h	a	h	h	h	a	a	h	h	a	h	h	h	h	h	h	h	h	h	h	a	h	h	h	a	h	a	a	a	h	h	h	a	h	a	h	a
LG5_HB_1322.1	46.291	a	h	h	h	h	a	a	h	h	h	h	h	a	h	h	h	a	a	h	h	a	h	h	h	h	h	h	h	h	h	h	a	h	h	h	a	h	a	a	a	h	h	h	a	h	a	h	a
LG5_HB_1322	46.302	a	h	h	h	h	a	a	h	h	h	h	h	a	h	h	h	a	a	h	h	a	h	h	h	h	h	h	h	h	h	h	a	h	h	h	a	h	a	a	a	h	h	h	a	h	a	h	a
LG5_HB_1320	46.55	-	-	-	-	-	-	-	-	-	-	-	-	-	-	-	-	-	-	-	-	-	-	-	-	-	-	-	-	-	-	-	-	-	-	-	-	-	-	-	-	-	-	-	-	-	-	-	-
LG5_HB_1575	46.781	-	-	-	-	-	-	-	-	-	-	-	-	-	-	-	-	-	-	-	-	-	-	-	-	-	-	-	-	-	-	-	-	-	-	-	-	-	-	-	-	-	-	-	-	-	-	-	-
LG5_HB_1668	47.039	a	h	h	h	h	a	a	h	h	h	h	h	a	h	h	h	a	a	h	h	a	h	h	h	h	h	h	h	h	h	h	a	h	h	a	a	h	a	a	a	h	h	h	a	h	a	h	a
LG5_HB_2277_s37h1	47.369	-	-	-	-	-	-	-	-	-	-	-	-	-	-	-	-	-	-	-	-	-	-	-	-	-	-	-	-	-	-	-	-	-	-	-	-	-	-	-	-	-	-	-	-	-	-	-	-
LG5_HB_1576	47.673	a	h	h	h	h	a	a	h	h	h	h	h	a	h	h	h	a	a	h	h	a	h	h	h	h	h	h	h	h	h	h	a	h	h	a	a	h	a	a	a	h	h	h	a	h	a	h	a
LG5_HB_1332	47.985	-	-	-	-	-	-	-	-	-	-	-	-	-	-	-	-	-	-	-	-	-	-	-	-	-	-	-	-	-	-	-	-	-	-	-	-	-	-	-	-	-	-	-	-	-	-	-	-
LG5_HB_1331	48.411	a	h	h	h	h	a	a	h	h	h	h	h	a	h	h	h	a	a	h	h	a	h	h	h	h	h	h	h	h	h	h	a	h	h	a	a	h	a	a	a	h	h	h	a	h	a	h	a
LG5_HB_747	48.906	a	h	h	h	h	h	a	h	h	h	h	h	a	h	h	h	a	a	h	h	a	h	h	h	h	h	h	h	h	h	h	a	h	h	a	a	h	a	a	a	h	h	h	a	h	a	h	a
LG5_HB_46	48.997	a	h	h	h	h	h	a	h	h	h	h	h	a	h	h	h	a	a	h	h	a	h	h	h	h	h	h	h	h	h	h	a	h	h	a	a	h	a	a	a	h	h	h	a	h	a	h	a
LG5_HB_45	49.391	a	h	h	h	h	h	a	h	h	h	h	h	a	h	h	h	a	a	h	h	a	h	h	h	h	h	h	h	h	h	h	a	h	h	a	a	h	a	a	a	h	h	h	a	h	a	h	-
LG5_HB_44	49.85	a	h	h	h	h	h	a	h	h	h	h	h	a	h	h	h	a	a	h	h	a	h	h	h	h	h	h	h	h	h	h	a	h	h	a	a	h	a	a	a	h	h	h	a	h	a	h	a
LG5_HB_1571	50.466	a	h	h	h	h	h	a	h	h	h	h	h	a	h	h	h	a	a	h	h	a	h	h	h	h	h	h	h	h	h	h	a	h	h	a	a	h	a	a	a	h	h	h	a	h	a	h	a
LG5_HB_2196_s46h1	51.584	-	-	-	-	-	-	-	-	-	-	-	-	-	-	-	-	-	-	-	-	-	-	-	-	-	-	-	-	-	-	-	-	-	-	-	-	-	-	-	-	-	-	-	-	-	-	-	-
LG5_HB_3713_s46h1	51.593	-	-	-	-	-	-	-	-	-	-	-	-	-	-	-	-	-	-	-	-	-	-	-	-	-	-	-	-	-	-	-	-	-	-	-	-	-	-	-	-	-	-	-	-	-	-	-	-
LG5_HB_1333	51.659	-	-	-	-	-	-	-	-	-	-	-	-	-	-	-	-	-	-	-	-	-	-	-	-	-	-	-	-	-	-	-	-	-	-	-	-	-	-	-	-	-	-	-	-	-	-	-	-
LG5_HB_1572	52.138	-	-	-	-	-	-	-	-	-	-	-	-	-	-	-	-	-	-	-	-	-	-	-	-	-	-	-	-	-	-	-	-	-	-	-	-	-	-	-	-	-	-	-	-	-	-	-	-
LG5_HB_1523	52.386	-	-	-	-	-	-	-	-	-	-	-	-	-	-	-	-	-	-	-	-	-	-	-	-	-	-	-	-	-	-	-	-	-	-	-	-	-	-	-	-	-	-	-	-	-	-	-	-
LG5_HB_2256_s47h1	52.458	-	-	-	-	-	-	-	-	-	-	-	-	-	-	-	-	-	-	-	-	-	-	-	-	-	-	-	-	-	-	-	-	-	-	-	-	-	-	-	-	-	-	-	-	-	-	-	-
LG5_HB_1573	52.544	-	-	-	-	-	-	-	-	-	-	-	-	-	-	-	-	-	-	-	-	-	-	-	-	-	-	-	-	-	-	-	-	-	-	-	-	-	-	-	-	-	-	-	-	-	-	-	-
LG5_HB_2196.5	53.239	-	-	-	-	-	-	-	-	-	-	-	-	-	-	-	-	-	-	-	-	-	-	-	-	-	-	-	-	-	-	-	-	-	-	-	-	-	-	-	-	-	-	-	-	-	-	-	-
LG5_HB_646	54.385	-	-	-	-	-	-	-	-	-	-	-	-	-	-	-	-	-	-	-	-	-	-	-	-	-	-	-	-	-	-	-	-	-	-	-	-	-	-	-	-	-	-	-	-	-	-	-	-
LG5_HB_1335.5	54.817	-	-	-	-	-	-	-	-	-	-	-	-	-	-	-	-	-	-	-	-	-	-	-	-	-	-	-	-	-	-	-	-	-	-	-	-	-	-	-	-	-	-	-	-	-	-	-	-
LG5_HB_2367_s50h2	54.874	-	-	-	-	-	-	-	-	-	-	-	-	-	-	-	-	-	-	-	-	-	-	-	-	-	-	-	-	-	-	-	-	-	-	-	-	-	-	-	-	-	-	-	-	-	-	-	-
LG5_HB_1334	54.902	a	h	h	h	h	h	a	h	h	h	h	h	a	h	h	h	a	a	h	h	a	h	h	h	h	h	h	h	h	h	h	a	h	h	a	a	h	a	a	a	h	h	h	a	h	a	h	a
LG5_HB_419	55.128	-	-	-	-	-	-	-	-	-	-	-	-	-	-	-	-	-	-	-	-	-	-	-	-	-	-	-	-	-	-	-	-	-	-	-	-	-	-	-	-	-	-	-	-	-	-	-	-
LG5_HB_3713.5_s48h1	55.216	-	-	-	-	-	-	-	-	-	-	-	-	-	-	-	-	-	-	-	-	-	-	-	-	-	-	-	-	-	-	-	-	-	-	-	-	-	-	-	-	-	-	-	-	-	-	-	-
LG5_HB_1337	55.34	-	-	-	-	-	-	-	-	-	-	-	-	-	-	-	-	-	-	-	-	-	-	-	-	-	-	-	-	-	-	-	-	-	-	-	-	-	-	-	-	-	-	-	-	-	-	-	-
LG5_HB_1335	55.384	-	-	-	-	-	-	-	-	-	-	-	-	-	-	-	-	-	-	-	-	-	-	-	-	-	-	-	-	-	-	-	-	-	-	-	-	-	-	-	-	-	-	-	-	-	-	-	-
LG5_HB_2200_s54h1	55.559	-	-	-	-	-	-	-	-	-	-	-	-	-	-	-	-	-	-	-	-	-	-	-	-	-	-	-	-	-	-	-	-	-	-	-	-	-	-	-	-	-	-	-	-	-	-	-	-
LG5_HB_1338	55.715	-	-	-	-	-	-	-	-	-	-	-	-	-	-	-	-	-	-	-	-	-	-	-	-	-	-	-	-	-	-	-	-	-	-	-	-	-	-	-	-	-	-	-	-	-	-	-	-
LG5_HB_1338.5	55.909	-	-	-	-	-	-	-	-	-	-	-	-	-	-	-	-	-	-	-	-	-	-	-	-	-	-	-	-	-	-	-	-	-	-	-	-	-	-	-	-	-	-	-	-	-	-	-	-
LG5_HB_1339	56.14	-	-	-	-	-	-	-	-	-	-	-	-	-	-	-	-	-	-	-	-	-	-	-	-	-	-	-	-	-	-	-	-	-	-	-	-	-	-	-	-	-	-	-	-	-	-	-	-
LG5_HB_178	56.307	-	-	-	-	-	h	-	h	-	h	h	h	-	h	-	h	-	-	h	h	-	h	-	h	h	h	-	-	h	h	h	-	h	h	-	-	-	-	-	-	h	h	h	-	h	-	h	-
LG5_HB_1797_s36h1	56.422	-	-	-	-	-	-	-	-	-	-	-	-	-	-	-	-	-	-	-	-	-	-	-	-	-	-	-	-	-	-	-	-	-	-	-	-	-	-	-	-	-	-	-	-	-	-	-	-
LG5_HB_1339.5	56.783	a	h	h	h	h	h	a	h	h	h	h	h	a	h	h	h	a	a	h	h	a	h	h	h	h	h	h	h	h	h	h	a	h	h	a	a	h	a	a	a	h	h	h	a	h	a	h	a
LG5_HB_125	57.361	-	-	-	-	-	h	-	h	-	h	h	h	-	h	-	-	-	-	h	h	-	h	-	h	h	h	-	-	h	h	h	-	h	h	-	-	-	-	-	-	h	h	h	-	h	-	h	-
LG5_HB_3713_s50h1	57.603	-	-	-	-	-	-	-	-	-	-	-	-	-	-	-	-	-	-	-	-	-	-	-	-	-	-	-	-	-	-	-	-	-	-	-	-	-	-	-	-	-	-	-	-	-	-	-	-
LG5_HB_2197_s50h1	57.75	-	-	-	-	-	-	-	-	-	-	-	-	-	-	-	-	-	-	-	-	-	-	-	-	-	-	-	-	-	-	-	-	-	-	-	-	-	-	-	-	-	-	-	-	-	-	-	-
LG5_HB_1345	58.017	a	h	h	h	h	h	a	h	h	h	h	h	a	h	h	h	a	a	h	h	a	h	h	a	h	h	h	h	h	h	h	a	h	h	a	a	h	a	a	a	h	h	h	a	h	a	h	h
LG5_HB_1346	58.674	-	-	-	-	-	h	-	h	-	h	h	h	-	h	-	-	-	-	h	h	-	h	-	-	h	h	-	-	h	h	h	-	h	h	-	-	-	-	-	-	h	h	h	-	h	-	h	-
LG5_HB_1344	58.676	-	-	-	-	-	h	-	h	-	h	h	h	-	h	-	-	-	-	h	h	-	h	-	-	h	h	-	-	h	h	h	-	h	h	-	-	-	-	-	-	h	h	h	-	h	-	h	-
LG5_HB_2501_s77h2	58.682	-	-	-	-	-	-	-	-	-	-	-	-	-	-	-	-	-	-	-	-	-	-	-	-	-	-	-	-	-	-	-	-	-	-	-	-	-	-	-	-	-	-	-	-	-	-	-	-
LG5_HB_1346.5	58.8	-	-	-	-	-	-	-	-	-	-	-	-	-	-	-	-	-	-	-	-	-	-	-	-	-	-	-	-	-	-	-	-	-	-	-	-	-	-	-	-	-	-	-	-	-	-	-	-
LG5_HB_1347	59.008	-	-	-	-	-	-	-	-	-	-	-	-	-	-	-	-	-	-	-	-	-	-	-	-	-	-	-	-	-	-	-	-	-	-	-	-	-	-	-	-	-	-	-	-	-	-	-	-
LG5_HB_1348	59.27	-	-	-	-	-	-	-	-	-	-	-	-	-	-	-	-	-	-	-	-	-	-	-	-	-	-	-	-	-	-	-	-	-	-	-	-	-	-	-	-	-	-	-	-	-	-	-	-
LG5_HB_1349	59.486	-	-	-	-	-	-	-	-	-	-	-	-	-	-	-	-	-	-	-	-	-	-	-	-	-	-	-	-	-	-	-	-	-	-	-	-	-	-	-	-	-	-	-	-	-	-	-	-
LG5_HB_3713_s53h1	59.543	-	-	-	-	-	-	-	-	-	-	-	-	-	-	-	-	-	-	-	-	-	-	-	-	-	-	-	-	-	-	-	-	-	-	-	-	-	-	-	-	-	-	-	-	-	-	-	-
LG5_HB_1349.5	59.687	-	-	-	-	-	-	-	-	-	-	-	-	-	-	-	-	-	-	-	-	-	-	-	-	-	-	-	-	-	-	-	-	-	-	-	-	-	-	-	-	-	-	-	-	-	-	-	-
LG5_HB_2199_s53h1	59.923	-	-	-	-	-	-	-	-	-	-	-	-	-	-	-	-	-	-	-	-	-	-	-	-	-	-	-	-	-	-	-	-	-	-	-	-	-	-	-	-	-	-	-	-	-	-	-	-
LG5_HB_1350	60.289	-	-	-	-	-	-	-	-	-	-	-	-	-	-	-	-	-	-	-	-	-	-	-	-	-	-	-	-	-	-	-	-	-	-	-	-	-	-	-	-	-	-	-	-	-	-	-	-
LG5_HB_937	60.359	-	-	-	-	-	-	-	-	-	-	-	-	-	-	-	-	-	-	-	-	-	-	-	-	-	-	-	-	-	-	-	-	-	-	-	-	-	-	-	-	-	-	-	-	-	-	-	-
LG5_HB_1402	60.405	-	-	-	-	-	-	-	-	-	-	-	-	-	-	-	-	-	-	-	-	-	-	-	-	-	-	-	-	-	-	-	-	-	-	-	-	-	-	-	-	-	-	-	-	-	-	-	-
LG5_HB_2080_s27h1	60.443	-	-	-	-	-	-	-	-	-	-	-	-	-	-	-	-	-	-	-	-	-	-	-	-	-	-	-	-	-	-	-	-	-	-	-	-	-	-	-	-	-	-	-	-	-	-	-	-
LG5_HB_854	60.473	-	-	-	-	-	-	-	-	-	-	-	-	-	-	-	-	-	-	-	-	-	-	-	-	-	-	-	-	-	-	-	-	-	-	-	-	-	-	-	-	-	-	-	-	-	-	-	-
LG5_HB_1353	60.574	a	h	h	h	h	h	a	h	h	h	h	h	a	h	h	h	a	a	h	h	a	h	h	a	h	h	h	h	h	h	h	a	h	h	a	a	h	a	a	a	h	h	h	a	h	a	h	h
LG5_HB_2213_s34h1	60.59	-	-	-	-	-	-	-	-	-	-	-	-	-	-	-	-	-	-	-	-	-	-	-	-	-	-	-	-	-	-	-	-	-	-	-	-	-	-	-	-	-	-	-	-	-	-	-	-
LG5_HB_183	60.592	-	-	-	-	-	-	-	-	-	-	-	-	-	-	-	-	-	-	-	-	-	-	-	-	-	-	-	-	-	-	-	-	-	-	-	-	-	-	-	-	-	-	-	-	-	-	-	-
LG5_HB_2201_s54h1	60.866	-	-	-	-	-	-	-	-	-	-	-	-	-	-	-	-	-	-	-	-	-	-	-	-	-	-	-	-	-	-	-	-	-	-	-	-	-	-	-	-	-	-	-	-	-	-	-	-
LG5_HB_1354	61.422	-	-	-	-	-	-	-	-	-	-	-	-	-	-	-	-	-	-	-	-	-	-	-	-	-	-	-	-	-	-	-	-	-	-	-	-	-	-	-	-	-	-	-	-	-	-	-	-
LG5_HB_2202_s55h1	61.541	-	-	-	-	-	-	-	-	-	-	-	-	-	-	-	-	-	-	-	-	-	-	-	-	-	-	-	-	-	-	-	-	-	-	-	-	-	-	-	-	-	-	-	-	-	-	-	-
LG5_HB_1355	61.839	-	-	-	-	-	-	-	-	-	-	-	-	-	-	-	-	-	-	-	-	-	-	-	-	-	-	-	-	-	-	-	-	-	-	-	-	-	-	-	-	-	-	-	-	-	-	-	-
LG5_HB_2203_s55h1	61.998	a	h	h	h	h	h	a	h	h	h	h	h	a	h	h	h	a	a	h	h	a	h	h	a	h	h	h	h	h	h	h	a	h	h	a	a	h	a	a	a	h	h	h	a	h	a	h	h
LG5_HB_1354.5	62.088	-	-	-	-	-	-	-	-	-	-	-	-	-	-	-	-	-	-	-	-	-	-	-	-	-	-	-	-	-	-	-	-	-	-	-	-	-	-	-	-	-	-	-	-	-	-	-	-
LG5_HB_1356	62.352	-	-	-	-	-	-	-	-	-	-	-	-	-	-	-	-	-	-	-	-	-	-	-	-	-	-	-	-	-	-	-	-	-	-	-	-	-	-	-	-	-	-	-	-	-	-	-	-
LG5_HB_1135	62.709	-	-	-	-	-	-	-	-	-	-	-	-	-	-	-	-	-	-	-	-	-	-	-	-	-	-	-	-	-	-	-	-	-	-	-	-	-	-	-	-	-	-	-	-	-	-	-	-
LG5_HB_1145	62.916	-	-	-	-	-	-	-	-	-	-	-	-	-	-	-	-	-	-	-	-	-	-	-	-	-	-	-	-	-	-	-	-	-	-	-	-	-	-	-	-	-	-	-	-	-	-	-	-
LG5_HB_1902_s37h1	62.983	-	-	-	-	-	-	-	-	-	-	-	-	-	-	-	-	-	-	-	-	-	-	-	-	-	-	-	-	-	-	-	-	-	-	-	-	-	-	-	-	-	-	-	-	-	-	-	-
LG5_HB_2332_s64h2	63.009	-	-	-	-	-	-	-	-	-	-	-	-	-	-	-	-	-	-	-	-	-	-	-	-	-	-	-	-	-	-	-	-	-	-	-	-	-	-	-	-	-	-	-	-	-	-	-	-
LG5_HB_29	63.016	-	-	-	-	-	-	-	-	-	-	-	-	-	-	-	-	-	-	-	-	-	-	-	-	-	-	-	-	-	-	-	-	-	-	-	-	-	-	-	-	-	-	-	-	-	-	-	-
LG5_HB_487	63.044	-	-	-	-	-	-	-	-	-	-	-	-	-	-	-	-	-	-	-	-	-	-	-	-	-	-	-	-	-	-	-	-	-	-	-	-	-	-	-	-	-	-	-	-	-	-	-	-
LG5_HB_1497	63.091	-	-	-	-	-	-	-	-	-	-	-	-	-	-	-	-	-	-	-	-	-	-	-	-	-	-	-	-	-	-	-	-	-	-	-	-	-	-	-	-	-	-	-	-	-	-	-	-
LG5_HB_2522_s58h2	63.11	-	-	-	-	-	-	-	-	-	-	-	-	-	-	-	-	-	-	-	-	-	-	-	-	-	-	-	-	-	-	-	-	-	-	-	-	-	-	-	-	-	-	-	-	-	-	-	-
LG5_HB_1136	63.2	-	-	-	-	-	-	-	-	-	-	-	-	-	-	-	-	-	-	-	-	-	-	-	-	-	-	-	-	-	-	-	-	-	-	-	-	-	-	-	-	-	-	-	-	-	-	-	-
LG5_HB_196	63.515	-	-	-	-	-	-	-	-	-	-	-	-	-	-	-	-	-	-	-	-	-	-	-	-	-	-	-	-	-	-	-	-	-	-	-	-	-	-	-	-	-	-	-	-	-	-	-	-
LG5_HB_197	63.71	-	-	-	-	-	-	-	-	-	-	-	-	-	-	-	-	-	-	-	-	-	-	-	-	-	-	-	-	-	-	-	-	-	-	-	-	-	-	-	-	-	-	-	-	-	-	-	-
LG5_HB_198	63.834	-	-	-	-	-	-	-	-	-	-	-	-	-	-	-	-	-	-	-	-	-	-	-	-	-	-	-	-	-	-	-	-	-	-	-	-	-	-	-	-	-	-	-	-	-	-	-	-
LG5_HB_199	64.003	-	-	-	-	-	-	-	-	-	-	-	-	-	-	-	-	-	-	-	-	-	-	-	-	-	-	-	-	-	-	-	-	-	-	-	-	-	-	-	-	-	-	-	-	-	-	-	-
LG5_HB_2617_s84h3	64.75	-	-	-	-	-	-	-	-	-	-	-	-	-	-	-	-	-	-	-	-	-	-	-	-	-	-	-	-	-	-	-	-	-	-	-	-	-	-	-	-	-	-	-	-	-	-	-	-
LG5_HB_2430_s27h2	65.338	-	-	-	-	-	-	-	-	-	-	-	-	-	-	-	-	-	-	-	-	-	-	-	-	-	-	-	-	-	-	-	-	-	-	-	-	-	-	-	-	-	-	-	-	-	-	-	-
LG5_HB_1360	66.599	a	h	h	h	h	h	a	h	h	h	h	h	a	h	h	h	a	a	h	h	a	h	h	a	h	-	h	h	h	h	h	a	h	h	a	a	h	a	a	a	h	h	h	a	h	a	h	h
LG5_HB_2204_s56h1	67.479	-	-	-	-	-	-	-	-	-	-	-	-	-	-	-	-	-	-	-	-	-	-	-	-	-	-	-	-	-	-	-	-	-	-	-	-	-	-	-	-	-	-	-	-	-	-	-	-
LG5_HB_1359	67.517	-	-	-	-	-	-	-	-	-	-	-	-	-	-	-	-	-	-	-	-	-	-	-	-	-	-	-	-	-	-	-	-	-	-	-	-	-	-	-	-	-	-	-	-	-	-	-	-
c$R_34453757z_LG5	67.835	-	-	-	-	-	-	-	-	-	-	-	-	-	-	-	-	-	-	-	-	-	-	-	-	-	-	-	-	-	-	-	-	-	-	-	-	-	-	-	-	-	-	-	-	-	-	-	-
cR_34448952_L5_PA	67.95	-	-	-	-	-	-	-	-	-	-	-	-	-	-	-	-	-	-	-	-	-	-	-	-	-	-	-	-	-	-	-	-	-	-	-	-	-	-	-	-	-	-	-	-	-	-	-	-
LG5_HB_1358	67.998	a	h	h	h	h	h	a	h	h	h	h	h	a	h	h	h	a	a	h	h	a	h	h	a	h	h	h	h	h	h	h	a	h	h	a	a	h	a	a	a	h	h	h	a	h	a	h	h
cR_34451670_L5_PA	68.156	-	-	-	-	-	-	-	-	-	-	-	-	-	-	-	-	-	-	-	-	-	-	-	-	-	-	-	-	-	-	-	-	-	-	-	-	-	-	-	-	-	-	-	-	-	-	-	-
LG5_HB_1357	68.362	-	-	-	-	-	-	-	-	-	-	-	-	-	-	-	-	-	-	-	-	-	-	-	-	-	-	-	-	-	-	-	-	-	-	-	-	-	-	-	-	-	-	-	-	-	-	-	-
LG5_HB_1362	68.649	a	h	h	h	h	h	a	h	h	h	h	h	a	h	h	h	a	a	h	h	a	h	h	a	h	h	h	h	h	h	h	a	h	h	a	a	h	a	a	a	h	h	h	a	h	a	h	h
LG5_HB_1717	69.023	-	-	-	-	-	-	-	-	-	-	-	-	-	-	-	-	-	-	-	-	-	-	-	-	-	-	-	-	-	-	-	-	-	-	-	-	-	-	-	-	-	-	-	-	-	-	-	-
LG5_HB_1361	69.08	-	-	-	-	-	-	-	-	-	-	-	-	-	-	-	-	-	-	-	-	-	-	-	-	-	-	-	-	-	-	-	-	-	-	-	-	-	-	-	-	-	-	-	-	-	-	-	-
LG5_HB_1758	69.166	-	-	-	-	-	-	-	-	-	-	-	-	-	-	-	-	-	-	-	-	-	-	-	-	-	-	-	-	-	-	-	-	-	-	-	-	-	-	-	-	-	-	-	-	-	-	-	-
LG5_HB_21	69.438	-	-	-	-	-	-	-	-	-	-	-	-	-	-	-	-	-	-	-	-	-	-	-	-	-	-	-	-	-	-	-	-	-	-	-	-	-	-	-	-	-	-	-	-	-	-	-	-
LG5_HB_1718	69.767	a	h	h	h	h	h	a	h	h	h	h	h	a	a	h	h	a	a	h	h	a	h	h	a	h	h	h	h	h	h	h	a	h	h	a	a	h	a	a	a	h	h	h	a	h	a	h	h
LG5_HB_1719	70.061	-	-	-	-	-	-	-	-	-	-	-	-	-	-	-	-	-	-	-	-	-	-	-	-	-	-	-	-	-	-	-	-	-	-	-	-	-	-	-	-	-	-	-	-	-	-	-	-
LG5_HB_1720	70.403	a	h	h	h	h	h	a	h	h	h	h	h	a	a	h	h	a	a	h	h	a	h	h	a	h	h	h	h	h	h	h	a	h	h	a	a	h	a	a	a	h	h	h	a	h	a	h	h
cF_0644560_L5_PA	70.608	-	-	-	-	-	-	-	-	-	-	-	-	-	-	-	-	-	-	-	-	-	-	-	-	-	-	-	-	-	-	-	-	-	-	-	-	-	-	-	-	-	-	-	-	-	-	-	-
cR_36503731_L5_PA	70.699	-	-	-	-	-	-	-	-	-	-	-	-	-	-	-	-	-	-	-	-	-	-	-	-	-	-	-	-	-	-	-	-	-	-	-	-	-	-	-	-	-	-	-	-	-	-	-	-
LG5_HB_3713_s82h2	70.699	-	-	-	-	-	-	-	-	-	-	-	-	-	-	-	-	-	-	-	-	-	-	-	-	-	-	-	-	-	-	-	-	-	-	-	-	-	-	-	-	-	-	-	-	-	-	-	-
LG5_HB_1755	70.784	-	-	-	-	-	-	-	-	-	-	-	-	-	-	-	-	-	-	-	-	-	-	-	-	-	-	-	-	-	-	-	-	-	-	-	-	-	-	-	-	-	-	-	-	-	-	-	-
LG5_HB_221	70.789	-	-	-	-	-	-	-	-	-	-	-	-	-	-	-	-	-	-	-	-	-	-	-	-	-	-	-	-	-	-	-	-	-	-	-	-	-	-	-	-	-	-	-	-	-	-	-	-
LG5_HB_1327	71.442	a	h	h	h	h	h	a	h	h	h	h	h	a	a	h	h	a	a	h	h	a	h	h	a	h	h	h	h	h	h	h	a	h	h	a	a	h	a	a	a	h	h	a	a	h	a	h	h
LG5_HB_1328	71.819	-	-	-	-	-	-	-	-	-	-	-	-	-	-	-	-	-	-	-	-	-	-	-	-	-	-	-	-	-	-	-	-	-	-	-	-	-	-	-	-	-	-	-	-	-	-	-	-
LG5_HB_1195	72.146	-	-	-	-	-	-	-	-	-	-	-	-	-	-	-	-	-	-	-	-	-	-	-	-	-	-	-	-	-	-	-	-	-	-	-	-	-	-	-	-	-	-	-	-	-	-	-	-
LG5_HB_1742	72.485	-	-	-	-	-	-	-	-	-	-	-	-	-	-	-	-	-	-	-	-	-	-	-	-	-	-	-	-	-	-	-	-	-	-	-	-	-	-	-	-	-	-	-	-	-	-	-	-
LG5_HB_695	72.561	-	-	-	-	-	h	-	h	h	h	h	h	-	-	-	-	-	-	h	-	-	-	-	-	h	h	-	-	h	h	h	-	h	h	-	-	-	-	-	-	h	h	-	-	h	-	h	h
LG5_HB_1970_s76h1	72.769	-	-	-	-	-	-	-	-	-	-	-	-	-	-	-	-	-	-	-	-	-	-	-	-	-	-	-	-	-	-	-	-	-	-	-	-	-	-	-	-	-	-	-	-	-	-	-	-
LG5_HB_696	72.884	a	h	h	h	h	h	a	h	h	h	h	h	a	a	h	h	a	a	h	h	a	h	h	a	h	h	h	h	h	h	h	a	h	h	a	a	h	a	a	a	h	h	a	a	h	a	h	h
LG5_HB_1971_s76h1	73.003	-	-	-	-	-	-	-	-	-	-	-	-	-	-	-	-	-	-	-	-	-	-	-	-	-	-	-	-	-	-	-	-	-	-	-	-	-	-	-	-	-	-	-	-	-	-	-	-
LG5_HB_697	73.319	-	-	-	-	-	-	-	-	-	-	-	-	-	-	-	-	-	-	-	-	-	-	-	-	-	-	-	-	-	-	-	-	-	-	-	-	-	-	-	-	-	-	-	-	-	-	-	-
LG5_HB_698	73.957	-	-	-	-	-	-	-	-	-	-	-	-	-	-	-	-	-	-	-	-	-	-	-	-	-	-	-	-	-	-	-	-	-	-	-	-	-	-	-	-	-	-	-	-	-	-	-	-
LG5_HB_2215_s36h1	74.383	a	h	h	h	h	h	a	h	h	h	h	h	a	a	h	h	a	a	h	h	a	h	h	a	h	h	h	h	h	h	h	a	h	h	a	a	h	a	a	a	h	h	a	a	h	a	h	h
LG5_HB_1405	74.667	-	-	-	-	-	-	-	-	-	-	-	-	-	-	-	-	-	-	-	-	-	-	-	-	-	-	-	-	-	-	-	-	-	-	-	-	-	-	-	-	-	-	-	-	-	-	-	-
LG5_HB_1364	76.029	a	h	h	h	h	h	a	h	h	h	h	h	a	a	h	h	a	a	h	h	a	h	h	a	h	h	h	h	h	h	h	a	h	h	a	a	h	a	a	a	h	h	a	a	h	a	h	h
LG5_HB_1364.5	76.359	-	-	-	-	-	h	a	h	h	h	h	h	-	-	-	-	-	-	h	-	a	-	-	-	h	h	-	h	h	h	h	-	h	h	-	-	-	a	a	a	h	h	-	a	h	-	h	h
LG5_HB_1137	76.923	a	h	h	h	h	h	a	h	h	h	h	h	a	a	h	h	a	a	h	h	a	h	h	a	h	h	h	h	h	h	h	a	h	h	a	a	h	a	a	a	h	h	a	a	h	a	h	h
LG5_HB_3713_s32h1	77.374	-	-	-	-	-	-	-	-	-	-	-	-	-	-	-	-	-	-	-	-	-	-	-	-	-	-	-	-	-	-	-	-	-	-	-	-	-	-	-	-	-	-	-	-	-	-	-	-
LG5_HB_320	77.547	-	-	-	-	-	-	-	-	-	-	-	-	-	-	-	-	-	-	-	-	-	-	-	-	-	-	-	-	-	-	-	-	-	-	-	-	-	-	-	-	-	-	-	-	-	-	-	-
LG5_HB_2171_s34h1	77.578	-	-	-	-	-	-	-	-	-	-	-	-	-	-	-	-	-	-	-	-	-	-	-	-	-	-	-	-	-	-	-	-	-	-	-	-	-	-	-	-	-	-	-	-	-	-	-	-
LG5_HB_1748	77.58	-	-	-	-	-	h	a	h	h	h	-	h	-	-	-	-	-	-	h	-	a	-	-	-	h	h	-	h	h	h	h	a	h	h	-	-	-	a	a	a	h	h	-	a	h	-	h	h
LG5_HB_1749	77.631	-	-	-	-	-	h	a	h	h	h	-	h	-	-	-	-	-	-	h	-	a	-	-	-	h	h	-	h	h	h	h	a	h	h	-	-	-	a	a	a	h	h	-	a	h	-	h	h
LG5_HB_1365.5	77.813	-	-	-	-	-	h	a	h	h	h	-	h	-	-	-	-	-	-	h	-	a	-	-	-	h	h	-	h	h	h	h	a	h	h	-	-	-	a	a	a	h	h	-	a	h	-	h	h
LG5_HB_1366	77.825	-	-	-	-	-	h	a	h	h	h	-	h	-	-	-	-	-	-	h	-	a	-	-	-	h	h	-	h	h	h	h	a	h	h	-	-	-	a	a	a	h	h	-	a	h	-	h	h
LG5_HB_1365	77.827	-	-	-	-	-	h	a	h	h	h	-	h	-	-	-	-	-	-	h	-	a	-	-	-	h	h	-	h	h	h	h	a	h	h	-	-	-	a	a	a	h	h	-	a	h	-	h	h
LG5_HB_1144	77.842	a	h	h	h	h	h	a	h	h	h	h	h	a	a	h	h	a	a	h	h	a	h	h	a	h	h	h	h	h	h	h	a	h	h	a	a	h	a	a	a	h	h	a	a	h	a	h	h
[truncated: 206 more columns]

## Sheet: LG6
Marker	Position	m12_B001	m12_B003	m12_B005	m12_B007m	m12_B011	m12_B013	m12_B014	m12_B017	m12_B019	m12_B020	m12_B021	m12_B023	m12_B024	m12_B025	m12_B026	m12_B030	m12_B031	m12_B032	m12_B034	m12_B035	m12_B038	m12_B042	m12_B043	m12_B047	m12_B048	m12_B049	m12_B053	m12_B054	m12_B057	m12_B059	m12_B061	m12_B064	m12_B067	m12_B071	m12_B074	m12_B076	m12_B079	m12_B081	m12_B083	m12_B086	m12_B089	m12_B090	m12_B092	m12_B093	m12_B094	m12_B095	m12_B098	m12_B101
LG6_HB_1367.5	0	-	-	-	-	-	-	-	-	-	-	-	-	-	-	-	-	-	-	-	-	-	-	-	-	-	-	-	-	-	-	-	-	-	-	-	-	-	-	-	-	-	-	-	-	-	-	-	-
LG6_HB_3772_s25h1	0.052	-	-	-	-	-	-	-	-	-	-	-	-	-	-	-	-	-	-	-	-	-	-	-	-	-	-	-	-	-	-	-	-	-	-	-	-	-	-	-	-	-	-	-	-	-	-	-	-
LG6_HB_1368	0.117	-	-	-	-	-	-	-	-	-	-	-	-	-	-	-	-	-	-	-	-	-	-	-	-	-	-	-	-	-	-	-	-	-	-	-	-	-	-	-	-	-	-	-	-	-	-	-	-
LG6_HB_1852_s46h1	0.366	-	-	-	-	-	-	-	-	-	-	-	-	-	-	-	-	-	-	-	-	-	-	-	-	-	-	-	-	-	-	-	-	-	-	-	-	-	-	-	-	-	-	-	-	-	-	-	-
LG6_HB_1369	0.651	-	-	-	-	-	-	-	-	-	-	-	-	-	-	-	-	-	-	-	-	-	-	-	-	-	-	-	-	-	-	-	-	-	-	-	-	-	-	-	-	-	-	-	-	-	-	-	-
LG6_HB_1764	1.758	-	-	-	-	-	-	-	-	-	-	-	-	-	-	-	-	-	-	-	-	-	-	-	-	-	-	-	-	-	-	-	-	-	-	-	-	-	-	-	-	-	-	-	-	-	-	-	-
LG6_HB_1764.5	2.174	-	-	-	-	-	-	-	-	-	-	-	-	-	-	-	-	-	-	-	-	-	-	-	-	-	-	-	-	-	-	-	-	-	-	-	-	-	-	-	-	-	-	-	-	-	-	-	-
LG6_HB_2504_s46h2	2.44	-	-	-	-	-	-	-	-	-	-	-	-	-	-	-	-	-	-	-	-	-	-	-	-	-	-	-	-	-	-	-	-	-	-	-	-	-	-	-	-	-	-	-	-	-	-	-	-
LG6_HB_1371	2.755	-	-	-	-	-	-	-	-	-	-	-	-	-	-	-	-	-	-	-	-	-	-	-	-	-	-	-	-	-	-	-	-	-	-	-	-	-	-	-	-	-	-	-	-	-	-	-	-
LG6_HB_2504.1	3.027	-	-	-	-	-	-	-	-	-	-	-	-	-	-	-	-	-	-	-	-	-	-	-	-	-	-	-	-	-	-	-	-	-	-	-	-	-	-	-	-	-	-	-	-	-	-	-	-
LG6_HB_1372	3.297	-	-	-	-	-	-	-	-	-	-	-	-	-	-	-	-	-	-	-	-	-	-	-	-	-	-	-	-	-	-	-	-	-	-	-	-	-	-	-	-	-	-	-	-	-	-	-	-
LG6_HB_643	3.451	-	-	-	-	-	-	-	-	-	-	-	-	-	-	-	-	-	-	-	-	-	-	-	-	-	-	-	-	-	-	-	-	-	-	-	-	-	-	-	-	-	-	-	-	-	-	-	-
LG6_HB_1373	4.468	-	-	-	-	-	-	-	-	-	-	-	-	-	-	-	-	-	-	-	-	-	-	-	-	-	-	-	-	-	-	-	-	-	-	-	-	-	-	-	-	-	-	-	-	-	-	-	-
LG6_HB_2505_s47h2	4.964	-	-	-	-	-	-	-	-	-	-	-	-	-	-	-	-	-	-	-	-	-	-	-	-	-	-	-	-	-	-	-	-	-	-	-	-	-	-	-	-	-	-	-	-	-	-	-	-
LG6_HB_1374	5.789	-	-	-	-	-	-	-	-	-	-	-	-	-	-	-	-	-	-	-	-	-	-	-	-	-	-	-	-	-	-	-	-	-	-	-	-	-	-	-	-	-	-	-	-	-	-	-	-
LG6_HB_1375	6.555	-	-	-	-	-	-	-	-	-	-	-	-	-	-	-	-	-	-	-	-	-	-	-	-	-	-	-	-	-	-	-	-	-	-	-	-	-	-	-	-	-	-	-	-	-	-	-	-
LG6_HB_1376	6.578	-	-	-	-	-	-	-	-	-	-	-	-	-	-	-	-	-	-	-	-	-	-	-	-	-	-	-	-	-	-	-	-	-	-	-	-	-	-	-	-	-	-	-	-	-	-	-	-
LG6_HB_1376.5	6.656	-	-	-	-	-	-	-	-	-	-	-	-	-	-	-	-	-	-	-	-	-	-	-	-	-	-	-	-	-	-	-	-	-	-	-	-	-	-	-	-	-	-	-	-	-	-	-	-
LG6_HB_1886_s46h1	6.735	-	-	-	-	-	-	-	-	-	-	-	-	-	-	-	-	-	-	-	-	-	-	-	-	-	-	-	-	-	-	-	-	-	-	-	-	-	-	-	-	-	-	-	-	-	-	-	-
LG6_HB_1377	6.771	-	-	-	-	-	-	-	-	-	-	-	-	-	-	-	-	-	-	-	-	-	-	-	-	-	-	-	-	-	-	-	-	-	-	-	-	-	-	-	-	-	-	-	-	-	-	-	-
LG6_HB_1378	7.489	-	-	-	-	-	-	-	-	-	-	-	-	-	-	-	-	-	-	-	-	-	-	-	-	-	-	-	-	-	-	-	-	-	-	-	-	-	-	-	-	-	-	-	-	-	-	-	-
LG6_HB_3779	7.794	-	-	-	-	-	-	-	-	-	-	-	-	-	-	-	-	-	-	-	-	-	-	-	-	-	-	-	-	-	-	-	-	-	-	-	-	-	-	-	-	-	-	-	-	-	-	-	-
LG6_HB_2207_s28h1	8.093	-	-	-	-	-	-	-	-	-	-	-	-	-	-	-	-	-	-	-	-	-	-	-	-	-	-	-	-	-	-	-	-	-	-	-	-	-	-	-	-	-	-	-	-	-	-	-	-
LG6_HB_2506_s48h2	8.574	-	-	-	-	-	-	-	-	-	-	-	-	-	-	-	-	-	-	-	-	-	-	-	-	-	-	-	-	-	-	-	-	-	-	-	-	-	-	-	-	-	-	-	-	-	-	-	-
LG6_HB_1379.5	8.74	-	-	-	-	-	-	-	-	-	-	-	-	-	-	-	-	-	-	-	-	-	-	-	-	-	-	-	-	-	-	-	-	-	-	-	-	-	-	-	-	-	-	-	-	-	-	-	-
LG6_HB_1379	8.825	-	-	-	-	-	-	-	-	-	-	-	-	-	-	-	-	-	-	-	-	-	-	-	-	-	-	-	-	-	-	-	-	-	-	-	-	-	-	-	-	-	-	-	-	-	-	-	-
LG6_HB_3778	9.198	-	-	-	-	-	-	-	-	-	-	-	-	-	-	-	-	-	-	-	-	-	-	-	-	-	-	-	-	-	-	-	-	-	-	-	-	-	-	-	-	-	-	-	-	-	-	-	-
LG6_HB_2208_s28h1	9.445	-	-	-	-	-	-	-	-	-	-	-	-	-	-	-	-	-	-	-	-	-	-	-	-	-	-	-	-	-	-	-	-	-	-	-	-	-	-	-	-	-	-	-	-	-	-	-	-
LG6_HB_3773_s28h1	9.821	-	-	-	-	-	-	-	-	-	-	-	-	-	-	-	-	-	-	-	-	-	-	-	-	-	-	-	-	-	-	-	-	-	-	-	-	-	-	-	-	-	-	-	-	-	-	-	-
LG6_HB_2208.5	10.006	-	-	-	-	-	-	-	-	-	-	-	-	-	-	-	-	-	-	-	-	-	-	-	-	-	-	-	-	-	-	-	-	-	-	-	-	-	-	-	-	-	-	-	-	-	-	-	-
LG6_HB_2209_s28h1	10.141	-	-	-	-	-	-	-	-	-	-	-	-	-	-	-	-	-	-	-	-	-	-	-	-	-	-	-	-	-	-	-	-	-	-	-	-	-	-	-	-	-	-	-	-	-	-	-	-
LG6_HB_1380	10.539	-	-	-	-	-	-	-	-	-	-	-	-	-	-	-	-	-	-	-	-	-	-	-	-	-	-	-	-	-	-	-	-	-	-	-	-	-	-	-	-	-	-	-	-	-	-	-	-
LG6_HB_2210_s28h1	10.682	-	-	-	-	-	-	-	-	-	-	-	-	-	-	-	-	-	-	-	-	-	-	-	-	-	-	-	-	-	-	-	-	-	-	-	-	-	-	-	-	-	-	-	-	-	-	-	-
LG6_HB_1381	11.219	-	-	-	-	-	-	-	-	-	-	-	-	-	-	-	-	-	-	-	-	-	-	-	-	-	-	-	-	-	-	-	-	-	-	-	-	-	-	-	-	-	-	-	-	-	-	-	-
LG6_HB_1381.5	11.444	-	-	-	-	-	-	-	-	-	-	-	-	-	-	-	-	-	-	-	-	-	-	-	-	-	-	-	-	-	-	-	-	-	-	-	-	-	-	-	-	-	-	-	-	-	-	-	-
LG6_HB_1381.3	11.891	-	-	-	-	-	-	-	-	-	-	-	-	-	-	-	-	-	-	-	-	-	-	-	-	-	-	-	-	-	-	-	-	-	-	-	-	-	-	-	-	-	-	-	-	-	-	-	-
LG6_HB_1382	12.914	-	-	-	-	-	-	-	-	-	-	-	-	-	-	-	-	-	-	-	-	-	-	-	-	-	-	-	-	-	-	-	-	-	-	-	-	-	-	-	-	-	-	-	-	-	-	-	-
LG6_HB_1391	13.381	-	-	-	-	-	-	-	-	-	-	-	-	-	-	-	-	-	-	-	-	-	-	-	-	-	-	-	-	-	-	-	-	-	-	-	-	-	-	-	-	-	-	-	-	-	-	-	-
LG6_HB_1391.5	13.446	-	-	-	-	-	-	-	-	-	-	-	-	-	-	-	-	-	-	-	-	-	-	-	-	-	-	-	-	-	-	-	-	-	-	-	-	-	-	-	-	-	-	-	-	-	-	-	-
LG6_HB_1391.8	13.537	-	-	-	-	-	-	-	-	-	-	-	-	-	-	-	-	-	-	-	-	-	-	-	-	-	-	-	-	-	-	-	-	-	-	-	-	-	-	-	-	-	-	-	-	-	-	-	-
LG6_HB_1383	13.728	-	-	-	-	-	-	-	-	-	-	-	-	-	-	-	-	-	-	-	-	-	-	-	-	-	-	-	-	-	-	-	-	-	-	-	-	-	-	-	-	-	-	-	-	-	-	-	-
LG6_HB_1383.5	13.932	-	-	-	-	-	-	-	-	-	-	-	-	-	-	-	-	-	-	-	-	-	-	-	-	-	-	-	-	-	-	-	-	-	-	-	-	-	-	-	-	-	-	-	-	-	-	-	-
LG6_HB_1384	14.269	h	h	a	h	h	h	h	h	a	a	a	a	a	h	h	a	a	a	a	h	h	a	a	a	h	h	a	a	h	h	h	a	a	h	a	a	h	h	a	h	h	h	h	h	a	h	a	h
LG6_HB_1384.5	17.563	-	-	-	-	-	-	-	-	-	-	-	-	-	-	-	-	-	-	-	-	-	-	-	-	-	-	-	-	-	-	-	-	-	-	-	-	-	-	-	-	-	-	-	-	-	-	-	-
LG6_HB_1386	18.1	-	-	-	-	-	-	-	-	-	-	-	-	-	-	-	-	-	-	-	-	-	-	-	-	-	-	-	-	-	-	-	-	-	-	-	-	-	-	-	-	-	-	-	-	-	-	-	-
LG6_HB_2370_s50h2	18.741	h	h	a	h	h	h	h	h	a	a	a	a	a	h	h	a	a	a	a	h	h	a	a	a	h	h	a	a	h	h	h	a	a	a	a	a	h	h	a	h	h	h	h	h	a	h	a	h
LG6_HB_1387	18.907	h	h	a	h	h	h	h	h	a	a	a	a	a	h	h	a	a	a	a	h	h	a	a	a	h	h	a	a	h	h	h	a	a	a	a	a	h	h	a	h	h	h	h	h	a	h	a	h
LG6_HB_2211_s28h1	18.985	-	-	-	-	-	-	-	-	-	-	-	-	-	-	-	-	-	-	-	-	-	-	-	-	-	-	-	-	-	-	-	-	-	-	-	-	-	-	-	-	-	-	-	-	-	-	-	-
LG6_HB_2508_s48h2	19.302	-	-	-	-	-	-	-	-	-	-	-	-	-	-	-	-	-	-	-	-	-	-	-	-	-	-	-	-	-	-	-	-	-	-	-	-	-	-	-	-	-	-	-	-	-	-	-	-
LG6_HB_1388	19.726	h	h	a	h	h	h	h	h	a	a	a	a	a	h	h	a	a	a	a	h	h	a	a	a	h	h	a	a	h	h	h	a	a	a	a	a	h	h	a	h	h	h	h	h	a	h	a	h
LG6_HB_1389	20.592	h	h	a	h	h	h	h	h	a	a	a	a	a	h	h	a	a	a	a	h	h	a	a	a	h	h	a	a	h	h	h	a	a	a	a	a	h	h	a	h	h	h	h	h	a	h	a	h
LG6_HB_1848_s46h1	21.323	-	-	-	-	-	-	-	-	-	-	-	-	-	-	-	-	-	-	-	-	-	-	-	-	-	-	-	-	-	-	-	-	-	-	-	-	-	-	-	-	-	-	-	-	-	-	-	-
LG6_HB_1397	21.667	h	h	a	h	h	h	h	h	a	a	a	a	a	h	h	a	a	a	a	h	h	a	a	a	h	h	a	a	h	h	h	a	a	a	a	a	h	h	a	h	h	h	h	h	a	h	a	h
LG6_HB_1526	21.717	-	-	-	-	-	-	-	-	-	-	-	-	-	-	-	-	-	-	-	-	-	-	-	-	-	-	-	-	-	-	-	-	-	-	-	-	-	-	-	-	-	-	-	-	-	-	-	-
LG6_HB_2513_s57h2	21.749	-	-	-	-	-	-	-	-	-	-	-	-	-	-	-	-	-	-	-	-	-	-	-	-	-	-	-	-	-	-	-	-	-	-	-	-	-	-	-	-	-	-	-	-	-	-	-	-
LG6_HB_1400	22.017	h	h	a	h	h	h	h	h	a	a	a	a	a	h	h	a	a	a	a	h	h	a	a	a	h	h	a	a	h	h	h	a	a	a	a	a	h	h	a	h	h	h	h	h	a	h	a	h
LG6_HB_853	22.052	h	h	a	h	h	h	h	h	a	a	a	a	a	h	h	a	a	a	a	h	h	a	a	a	h	h	a	a	h	h	h	a	a	a	a	a	h	h	a	h	h	h	h	h	a	h	a	h
LG6_HB_2026_s21h1	22.599	-	-	-	-	-	-	-	-	-	-	-	-	-	-	-	-	-	-	-	-	-	-	-	-	-	-	-	-	-	-	-	-	-	-	-	-	-	-	-	-	-	-	-	-	-	-	-	-
LG6_HB_1395	22.724	h	h	a	h	h	h	h	h	a	a	a	a	a	h	h	a	a	a	a	h	h	a	a	a	h	h	a	a	h	h	h	a	a	a	a	a	h	h	a	h	h	h	h	h	a	h	a	h
LG6_HB_1394	22.999	-	-	-	-	-	-	-	-	-	-	-	-	-	-	-	-	-	-	-	-	-	-	-	-	-	-	-	-	-	-	-	-	-	-	-	-	-	-	-	-	-	-	-	-	-	-	-	-
LG6_HB_525	23.121	h	h	a	h	h	h	h	h	a	a	a	a	a	h	h	a	a	a	a	h	h	a	a	a	h	h	a	a	h	h	h	a	a	a	a	a	h	h	a	h	h	h	h	h	a	h	a	h
LG6_HB_1393	23.17	h	h	a	h	h	h	h	h	a	a	a	a	a	h	h	a	a	a	a	h	h	a	a	a	h	h	a	a	h	h	h	a	a	a	a	a	h	h	a	h	h	h	h	h	a	h	a	h
LG6_HB_3771_s31h1	23.171	-	-	-	-	-	-	-	-	-	-	-	-	-	-	-	-	-	-	-	-	-	-	-	-	-	-	-	-	-	-	-	-	-	-	-	-	-	-	-	-	-	-	-	-	-	-	-	-
LG6_HB_1410.5	23.177	-	-	-	-	-	-	-	-	-	-	-	-	-	-	-	-	-	-	-	-	-	-	-	-	-	-	-	-	-	-	-	-	-	-	-	-	-	-	-	-	-	-	-	-	-	-	-	-
LG6_HB_2009_s15h1	23.321	-	-	-	-	-	-	-	-	-	-	-	-	-	-	-	-	-	-	-	-	-	-	-	-	-	-	-	-	-	-	-	-	-	-	-	-	-	-	-	-	-	-	-	-	-	-	-	-
LG6_HB_1910_s41h1	23.467	h	h	a	h	h	h	h	h	a	a	a	a	a	h	h	a	a	a	a	h	h	a	a	a	h	h	a	a	h	h	h	a	a	a	a	a	h	h	a	h	h	h	h	h	a	h	a	h
LG6_HB_2316_s29h1	23.574	h	-	-	h	h	h	h	h	a	a	a	a	a	h	h	a	a	a	a	-	h	a	a	a	-	h	a	a	h	-	-	a	a	a	a	a	h	-	a	h	h	h	-	h	a	-	a	-
LG6_HB_1008	23.904	-	-	-	-	-	-	-	-	-	-	-	-	-	-	-	-	-	-	-	-	-	-	-	-	-	-	-	-	-	-	-	-	-	-	-	-	-	-	-	-	-	-	-	-	-	-	-	-
LG6_HB_1410	24.083	h	h	h	h	h	h	h	h	a	a	a	a	a	h	h	a	a	a	a	h	h	a	a	a	h	h	a	a	h	h	h	a	a	a	a	a	h	h	a	h	h	h	h	h	a	h	a	h
LG6_HB_1488	24.128	h	h	h	h	h	h	h	h	a	a	a	a	a	h	h	a	a	a	a	h	h	a	a	a	h	h	a	a	h	h	h	a	a	a	a	a	h	h	a	h	h	h	h	h	a	h	a	h
LG6_HB_1392	24.17	h	h	h	h	h	h	h	h	a	a	a	a	a	h	h	a	a	a	a	h	h	a	a	a	h	h	a	a	h	h	h	a	a	a	a	a	h	h	a	h	h	h	h	h	a	h	a	h
LG6_HB_1785_s26h1	24.331	-	-	-	-	-	-	-	-	-	-	-	-	-	-	-	-	-	-	-	-	-	-	-	-	-	-	-	-	-	-	-	-	-	-	-	-	-	-	-	-	-	-	-	-	-	-	-	-
LG6_HB_1411	24.331	-	-	-	-	-	-	-	-	-	-	-	-	-	-	-	-	-	-	-	-	-	-	-	-	-	-	-	-	-	-	-	-	-	-	-	-	-	-	-	-	-	-	-	-	-	-	-	-
LG6_HB_2214_s36h1	24.35	-	-	-	-	-	-	-	-	-	-	-	-	-	-	-	-	-	-	-	-	-	-	-	-	-	-	-	-	-	-	-	-	-	-	-	-	-	-	-	-	-	-	-	-	-	-	-	-
LG6_HB_1403	24.369	h	h	h	h	h	h	h	h	a	a	a	a	a	h	h	a	a	a	a	h	h	a	a	a	h	h	a	a	h	h	h	a	a	a	a	a	h	h	a	h	h	h	h	h	a	h	a	h
LG6_HB_2511_s55h2	24.379	h	h	h	h	h	h	h	h	a	a	a	a	a	h	h	a	a	a	a	h	h	a	a	a	h	h	a	a	h	h	h	a	a	a	a	a	h	h	a	h	h	h	h	h	a	h	a	h
LG6_HB_1398	24.384	-	-	-	-	-	-	-	-	-	-	-	-	-	-	-	-	-	-	-	-	-	-	-	-	-	-	-	-	-	-	-	-	-	-	-	-	-	-	-	-	-	-	-	-	-	-	-	-
LG6_HB_2026.5	24.426	h	h	h	h	h	h	h	h	a	a	a	a	a	h	h	a	a	a	a	h	h	a	a	a	h	h	a	a	h	h	h	a	a	a	a	a	h	h	a	h	h	h	h	h	a	h	a	h
LG6_HB_2512_s55h2	24.571	-	-	-	-	-	-	-	-	-	-	-	-	-	-	-	-	-	-	-	-	-	-	-	-	-	-	-	-	-	-	-	-	-	-	-	-	-	-	-	-	-	-	-	-	-	-	-	-
LG6_HB_2217_s37h1	24.669	-	-	-	-	-	-	-	-	-	-	-	-	-	-	-	-	-	-	-	-	-	-	-	-	-	-	-	-	-	-	-	-	-	-	-	-	-	-	-	-	-	-	-	-	-	-	-	-
LG6_HB_1412.5	25.08	h	h	h	h	h	h	h	h	a	a	a	a	a	h	h	a	a	a	a	h	h	a	a	a	h	h	a	a	h	h	h	a	a	a	a	a	h	h	a	h	h	h	h	h	a	h	a	h
LG6_HB_1401	25.187	h	h	h	h	h	h	h	h	a	a	a	a	a	h	h	a	a	a	a	h	h	a	a	a	h	h	a	a	h	h	h	a	a	a	a	a	h	h	a	h	h	h	h	h	a	h	a	h
LG6_HB_1779	25.353	-	-	-	-	-	-	-	-	-	-	-	-	-	-	-	-	-	-	-	-	-	-	-	-	-	-	-	-	-	-	-	-	-	-	-	-	-	-	-	-	-	-	-	-	-	-	-	-
LG6_HB_2560_s45h2	25.478	h	h	h	h	h	h	h	h	a	a	a	a	a	h	h	a	a	a	a	h	h	a	a	a	h	h	a	a	h	h	h	a	a	a	a	a	h	h	a	h	h	h	h	h	a	h	a	h
LG6_HB_1415	25.508	h	h	h	h	h	h	h	h	a	a	a	a	a	h	h	a	a	a	a	h	h	a	a	a	h	h	a	a	h	h	h	a	a	a	a	a	h	h	a	h	h	h	h	h	a	h	a	h
LG6_HB_102	25.793	h	h	h	h	h	h	h	h	a	a	a	a	a	h	h	a	a	a	a	h	h	a	a	a	h	h	a	a	h	h	h	a	a	a	a	a	h	h	a	h	h	h	h	h	a	h	a	h
LG6_HB_2308_s26h1	26.187	-	-	-	-	-	-	-	-	-	-	-	-	-	-	-	-	-	-	-	-	-	-	-	-	-	-	-	-	-	-	-	-	-	-	-	-	-	-	-	-	-	-	-	-	-	-	-	-
LG6_HB_103	26.797	h	h	h	h	h	h	h	h	a	a	a	a	a	h	h	a	a	a	a	h	h	a	a	a	h	h	a	a	h	h	h	a	a	a	a	a	h	h	a	h	h	h	h	h	a	h	a	h
LG6_HB_491	27.315	h	h	h	h	h	h	h	h	a	a	a	a	a	h	h	a	a	a	a	h	h	a	a	a	h	h	a	a	h	h	h	a	a	a	a	a	h	h	a	h	h	h	h	h	a	h	a	h
LG6_HB_2397_s108h2	27.45	-	-	-	-	-	-	-	-	-	-	-	-	-	-	-	-	-	-	-	-	-	-	-	-	-	-	-	-	-	-	-	-	-	-	-	-	-	-	-	-	-	-	-	-	-	-	-	-
LG6_HB_1409	27.888	h	h	h	h	h	h	h	h	a	a	a	a	a	h	h	a	a	a	a	h	h	a	a	a	h	h	a	a	h	h	h	a	a	a	a	a	h	h	a	h	h	h	h	h	a	h	a	h
LG6_HB_2440_s70h2	28.522	-	-	-	-	-	-	-	-	-	-	-	-	-	-	-	-	-	-	-	-	-	-	-	-	-	-	-	-	-	-	-	-	-	-	-	-	-	-	-	-	-	-	-	-	-	-	-	-
LG6_HB_918	29.515	-	-	-	-	-	-	-	-	-	-	-	-	-	-	-	-	-	-	-	-	-	-	-	-	-	-	-	-	-	-	-	-	-	-	-	-	-	-	-	-	-	-	-	-	-	-	-	-
LG6_HB_1500	29.705	h	h	h	h	h	h	h	h	a	a	a	a	a	h	h	a	a	a	a	h	h	a	a	a	h	h	a	a	h	h	h	a	a	a	a	a	h	h	a	h	h	h	h	h	a	h	a	h
LG6_HB_2047_s51h1	29.807	-	-	-	-	-	-	-	-	-	-	-	-	-	-	-	-	-	-	-	-	-	-	-	-	-	-	-	-	-	-	-	-	-	-	-	-	-	-	-	-	-	-	-	-	-	-	-	-
LG6_HB_888	29.987	h	h	h	h	h	h	h	h	a	a	a	a	a	h	h	a	a	a	a	h	h	a	a	a	h	h	a	a	h	h	h	a	a	a	a	a	h	h	a	h	h	h	h	h	a	h	a	h
LG6_HB_2034_s37h1	30.133	h	h	h	h	h	h	h	h	a	a	a	a	a	h	h	a	a	a	a	h	h	a	a	a	h	h	a	a	h	h	h	a	a	a	a	a	h	h	a	h	h	h	h	h	a	h	a	h
LG6_HB_873	30.517	h	h	h	h	h	h	h	h	a	a	a	a	a	h	h	a	a	a	a	h	h	a	a	a	h	h	a	a	h	h	h	a	a	a	a	a	h	h	a	h	h	h	h	h	a	h	a	h
LG6_HB_513	31.257	h	h	h	h	h	h	h	h	a	a	a	a	a	h	h	a	a	a	a	h	h	a	a	a	h	h	a	a	h	h	h	a	a	a	a	a	h	h	a	h	h	h	h	h	a	h	a	h
LG6_HB_512	32.221	h	h	h	h	h	h	h	h	a	a	a	a	a	h	h	a	a	a	a	h	a	a	a	a	h	h	a	a	h	h	h	a	a	a	a	a	h	h	a	h	h	h	h	h	a	h	a	h
LG6_HB_1417	32.71	-	-	-	-	-	-	-	-	-	-	-	-	-	-	-	-	-	-	-	-	-	-	-	-	-	-	-	-	-	-	-	-	-	-	-	-	-	-	-	-	-	-	-	-	-	-	-	-
LG6_HB_2614_s67h3	32.843	h	h	h	h	h	h	h	h	a	a	a	a	a	h	h	a	a	a	a	h	a	a	a	a	h	h	a	a	h	h	h	a	a	a	a	a	h	h	a	h	h	h	h	h	a	h	a	h
LG6_HB_2224_s42h1	32.94	h	h	h	h	h	h	h	h	a	a	a	a	a	h	h	a	a	a	a	h	a	a	a	a	h	h	a	a	h	h	h	a	a	a	a	a	h	h	a	h	h	h	h	h	a	h	a	h
LG6_HB_1416	32.998	-	-	-	-	-	-	-	-	-	-	-	-	-	-	-	-	-	-	-	-	-	-	-	-	-	-	-	-	-	-	-	-	-	-	-	-	-	-	-	-	-	-	-	-	-	-	-	-
LG6_HB_2409_s87h2	33.787	-	-	-	-	-	-	-	-	-	-	-	-	-	-	-	-	-	-	-	-	-	-	-	-	-	-	-	-	-	-	-	-	-	-	-	-	-	-	-	-	-	-	-	-	-	-	-	-
LG6_HB_1937_s48h1	34.298	h	h	h	h	h	h	h	h	a	a	a	a	a	h	h	a	a	a	a	h	a	a	a	a	h	h	a	a	h	h	h	a	a	a	a	a	h	a	a	h	h	h	h	h	a	h	a	h
LG6_HB_606	34.496	h	h	h	h	h	h	h	h	a	a	a	a	a	h	h	a	a	a	a	h	a	a	a	a	h	h	a	a	h	h	h	a	a	a	a	a	h	a	a	h	h	h	h	h	a	h	a	h
LG6_HB_1418	35.088	h	h	h	h	h	h	h	h	a	a	a	a	a	h	h	a	a	a	a	h	a	a	a	a	h	h	a	a	h	h	h	a	a	a	a	a	h	a	a	h	h	h	h	h	a	h	a	h
LG6_HB_1419	35.273	h	h	h	h	h	h	h	h	a	a	a	a	a	h	h	a	a	a	a	h	a	a	a	a	h	h	a	a	h	h	h	a	a	a	a	a	h	a	a	h	h	h	h	h	a	h	a	h
LG6_HB_1419.5	35.855	h	h	h	h	h	h	h	h	a	a	a	a	a	h	h	a	a	a	a	h	a	a	a	a	h	h	a	a	h	h	h	a	a	a	a	a	h	a	a	h	h	h	h	h	a	h	a	h
LG6_HB_2219_s40h1	36.143	h	h	h	h	h	h	h	h	a	a	a	a	a	h	h	a	a	a	a	h	a	a	a	a	h	h	a	a	h	h	h	a	a	a	a	a	h	a	a	h	h	h	h	h	a	h	a	h
LG6_HB_1420	36.458	h	h	h	h	h	h	h	h	a	a	a	a	a	h	h	a	a	a	a	h	a	a	a	a	h	a	a	a	h	h	h	a	a	a	a	a	h	a	a	h	h	h	h	h	a	h	a	h
LG6_HB_1421	36.656	h	h	h	h	h	h	h	h	a	a	a	a	a	h	h	a	a	a	a	h	a	a	a	a	h	a	a	a	h	h	h	a	a	a	a	a	h	a	a	h	h	h	h	h	a	h	a	h
LG6_HB_1420.5	36.71	h	h	h	h	h	h	h	h	a	a	a	a	a	h	h	a	a	a	a	h	a	a	a	a	h	a	a	a	h	h	h	a	a	a	a	a	h	a	a	h	h	h	h	h	a	h	a	h
LG6_HB_2220_s40h1	36.752	h	h	h	h	h	h	h	h	a	a	a	a	a	h	h	a	a	a	a	h	a	a	a	a	h	a	a	a	h	h	h	a	a	a	a	a	h	a	a	h	h	h	h	h	a	h	a	h
LG6_HB_1421.5	37.193	h	h	h	h	h	h	h	h	a	a	a	a	a	h	h	a	a	a	a	h	a	a	a	a	h	a	a	a	h	h	h	a	a	a	a	a	h	a	a	h	h	h	h	h	a	h	a	h
LG6_HB_1422	37.662	h	h	h	h	h	h	h	h	a	a	a	a	a	h	h	a	a	a	a	h	a	a	a	a	h	a	a	a	h	h	h	a	a	a	a	a	h	a	a	h	h	h	h	h	a	h	a	h
LG6_HB_1423	37.915	-	-	-	-	-	-	-	-	-	-	-	-	-	-	-	-	-	-	-	-	-	-	-	-	-	-	-	-	-	-	-	-	-	-	-	-	-	-	-	-	-	-	-	-	-	-	-	-
LG6_HB_3797	37.969	-	-	-	-	-	-	-	-	-	-	-	-	-	-	-	-	-	-	-	-	-	-	-	-	-	-	-	-	-	-	-	-	-	-	-	-	-	-	-	-	-	-	-	-	-	-	-	-
LG6_HB_1474	38.377	-	-	-	-	-	-	-	-	-	-	-	-	-	-	-	-	-	-	-	-	-	-	-	-	-	-	-	-	-	-	-	-	-	-	-	-	-	-	-	-	-	-	-	-	-	-	-	-
LG6_HB_1473	39.437	-	-	-	-	-	-	-	-	-	-	-	-	-	-	-	-	-	-	-	-	-	-	-	-	-	-	-	-	-	-	-	-	-	-	-	-	-	-	-	-	-	-	-	-	-	-	-	-
LG6_HB_2235_s27h1	39.733	h	h	h	h	h	h	h	h	a	a	a	a	a	h	h	a	a	a	a	h	a	a	a	a	h	a	a	a	h	h	h	a	a	a	a	a	h	a	a	h	h	h	h	h	a	h	a	h
LG6_HB_185	40.961	-	-	-	-	-	-	-	-	-	-	-	-	-	-	-	-	-	-	-	-	-	-	-	-	-	-	-	-	-	-	-	-	-	-	-	-	-	-	-	-	-	-	-	-	-	-	-	-
LG6_HB_1472	41.096	h	h	h	h	h	h	h	h	a	a	a	a	a	h	h	a	a	a	a	h	a	a	a	a	h	a	a	a	h	h	h	a	a	a	a	a	h	a	a	h	h	h	h	h	a	h	a	h
LG6_HB_1424	42.452	h	h	h	h	h	h	h	h	a	a	a	a	a	h	h	a	a	a	a	h	a	a	a	a	h	a	a	a	h	h	h	a	a	a	a	a	h	a	a	h	h	h	h	h	a	h	a	h
LG6_HB_1425	42.851	h	h	h	h	h	h	h	h	a	a	a	a	a	h	h	a	a	a	a	h	a	a	a	a	h	a	a	a	h	h	h	a	a	a	a	a	h	a	a	h	h	h	h	h	a	h	a	h
LG6_HB_2222_s41h1	43.388	h	h	h	h	h	h	h	h	a	a	a	a	a	h	h	a	a	a	a	h	a	a	a	a	h	a	a	a	h	h	h	a	a	a	a	a	h	a	a	h	h	h	h	h	a	h	a	h
LG6_HB_2515_s58h2	43.604	-	-	-	-	-	-	-	-	-	-	-	-	-	-	-	-	-	-	-	-	-	-	-	-	-	-	-	-	-	-	-	-	-	-	-	-	-	-	-	-	-	-	-	-	-	-	-	-
LG6_HB_3798	43.863	h	h	h	-	-	-	h	-	a	-	a	a	a	-	-	a	a	-	a	h	a	a	-	a	h	a	-	-	-	-	h	-	-	-	-	a	-	-	a	-	-	h	h	h	-	-	-	h
LG6_HB_1427	44.043	h	h	h	-	-	-	h	-	a	-	a	a	a	-	-	a	a	-	a	h	a	a	-	a	h	a	-	-	-	-	h	-	-	-	-	a	-	-	a	-	-	h	h	h	-	-	-	h
LG6_HB_1428	45.228	-	-	-	-	-	-	-	-	-	-	-	-	-	-	-	-	-	-	-	-	-	-	-	-	-	-	-	-	-	-	-	-	-	-	-	-	-	-	-	-	-	-	-	-	-	-	-	-
LG6_HB_1429	46.394	-	-	-	-	-	-	-	-	-	-	-	-	-	-	-	-	-	-	-	-	-	-	-	-	-	-	-	-	-	-	-	-	-	-	-	-	-	-	-	-	-	-	-	-	-	-	-	-
LG6_HB_2104_s37h1	46.87	-	-	-	-	-	-	-	-	-	-	-	-	-	-	-	-	-	-	-	-	-	-	-	-	-	-	-	-	-	-	-	-	-	-	-	-	-	-	-	-	-	-	-	-	-	-	-	-
LG6_HB_763	47.747	-	-	-	-	-	-	-	-	-	-	-	-	-	-	-	-	-	-	-	-	-	-	-	-	-	-	-	-	-	-	-	-	-	-	-	-	-	-	-	-	-	-	-	-	-	-	-	-
LG6_HB_3803	48.241	-	-	-	-	-	-	-	-	-	-	-	-	-	-	-	-	-	-	-	-	-	-	-	-	-	-	-	-	-	-	-	-	-	-	-	-	-	-	-	-	-	-	-	-	-	-	-	-
LG6_HB_3807	48.515	-	-	-	-	-	-	-	-	-	-	-	-	-	-	-	-	-	-	-	-	-	-	-	-	-	-	-	-	-	-	-	-	-	-	-	-	-	-	-	-	-	-	-	-	-	-	-	-
LG6_HB_1432	48.726	-	-	-	-	-	-	-	-	-	-	-	-	-	-	-	-	-	-	-	-	-	-	-	-	-	-	-	-	-	-	-	-	-	-	-	-	-	-	-	-	-	-	-	-	-	-	-	-
LG6_HB_1432.5	49.32	-	-	-	-	-	-	-	-	-	-	-	-	-	-	-	-	-	-	-	-	-	-	-	-	-	-	-	-	-	-	-	-	-	-	-	-	-	-	-	-	-	-	-	-	-	-	-	-
LG6_HB_1433	49.458	-	-	-	-	-	-	-	-	-	-	-	-	-	-	-	-	-	-	-	-	-	-	-	-	-	-	-	-	-	-	-	-	-	-	-	-	-	-	-	-	-	-	-	-	-	-	-	-
LG6_HB_1691	49.476	-	-	-	-	-	-	-	-	-	-	-	-	-	-	-	-	-	-	-	-	-	-	-	-	-	-	-	-	-	-	-	-	-	-	-	-	-	-	-	-	-	-	-	-	-	-	-	-
LG6_HB_2225_s42h1	49.583	-	-	-	-	-	-	-	-	-	-	-	-	-	-	-	-	-	-	-	-	-	-	-	-	-	-	-	-	-	-	-	-	-	-	-	-	-	-	-	-	-	-	-	-	-	-	-	-
LG6_HB_2559_s44h2	50.742	-	-	-	-	-	-	-	-	-	-	-	-	-	-	-	-	-	-	-	-	-	-	-	-	-	-	-	-	-	-	-	-	-	-	-	-	-	-	-	-	-	-	-	-	-	-	-	-
LG6_HB_2624_s58h3	50.917	-	-	-	-	-	-	-	-	-	-	-	-	-	-	-	-	-	-	-	-	-	-	-	-	-	-	-	-	-	-	-	-	-	-	-	-	-	-	-	-	-	-	-	-	-	-	-	-
LG6_HB_1434.5	53.851	-	-	-	-	-	-	-	-	-	-	-	-	-	-	-	-	-	-	-	-	-	-	-	-	-	-	-	-	-	-	-	-	-	-	-	-	-	-	-	-	-	-	-	-	-	-	-	-
LG6_HB_2227_s43h1	54.621	-	-	-	-	-	-	-	-	-	-	-	-	-	-	-	-	-	-	-	-	-	-	-	-	-	-	-	-	-	-	-	-	-	-	-	-	-	-	-	-	-	-	-	-	-	-	-	-
LG6_HB_1436	54.793	-	-	-	-	-	-	-	-	-	-	-	-	-	-	-	-	-	-	-	-	-	-	-	-	-	-	-	-	-	-	-	-	-	-	-	-	-	-	-	-	-	-	-	-	-	-	-	-
LG6_HB_1437	55.687	-	-	-	-	-	-	-	-	-	-	-	-	-	-	-	-	-	-	-	-	-	-	-	-	-	-	-	-	-	-	-	-	-	-	-	-	-	-	-	-	-	-	-	-	-	-	-	-
LG6_HB_2394_s66h2	55.85	-	-	-	-	-	-	-	-	-	-	-	-	-	-	-	-	-	-	-	-	-	-	-	-	-	-	-	-	-	-	-	-	-	-	-	-	-	-	-	-	-	-	-	-	-	-	-	-
LG6_HB_1437.5	56.14	-	-	-	-	-	-	-	-	-	-	-	-	-	-	-	-	-	-	-	-	-	-	-	-	-	-	-	-	-	-	-	-	-	-	-	-	-	-	-	-	-	-	-	-	-	-	-	-
LG6_HB_1438	56.857	-	-	-	-	-	-	-	-	-	-	-	-	-	-	-	-	-	-	-	-	-	-	-	-	-	-	-	-	-	-	-	-	-	-	-	-	-	-	-	-	-	-	-	-	-	-	-	-
LG6_HB_2516_s60h2	57.386	-	-	-	-	h	h	a	h	a	a	-	-	-	h	h	h	-	h	-	h	-	h	a	-	-	-	a	a	h	h	a	a	a	a	a	-	h	a	-	h	h	-	-	-	a	h	a	-
LG6_HB_1439	58.129	h	h	h	h	h	h	a	h	a	a	a	a	a	h	h	h	a	h	a	h	a	h	a	a	h	a	a	a	h	h	a	a	a	a	a	a	h	a	a	h	h	h	h	h	a	h	a	h
LG6_HB_552	58.781	-	-	-	-	-	-	-	-	-	-	-	-	-	-	-	-	-	-	-	-	-	-	-	-	-	-	-	-	-	-	-	-	-	-	-	-	-	-	-	-	-	-	-	-	-	-	-	-
LG6_HB_1440.5	59.59	h	h	h	h	-	-	-	-	-	-	a	a	a	-	-	-	a	-	a	-	a	-	-	a	h	a	-	-	-	-	-	-	-	-	-	a	-	-	a	-	-	h	h	h	-	-	-	h
LG6_HB_1442	62.227	-	-	-	-	-	-	-	-	-	-	-	-	-	-	-	-	-	-	-	-	-	-	-	-	-	-	-	-	-	-	-	-	-	-	-	-	-	-	-	-	-	-	-	-	-	-	-	-
LG6_HB_1443	63.337	h	h	h	h	h	h	a	h	a	a	a	a	a	h	h	h	a	h	a	h	a	h	a	a	h	a	a	a	h	h	a	a	a	a	a	a	h	a	h	h	h	h	h	h	a	h	a	h
LG6_HB_1444	64.129	-	-	-	-	-	-	-	-	-	-	-	-	-	-	-	-	-	-	-	-	-	-	-	-	-	-	-	-	-	-	-	-	-	-	-	-	-	-	-	-	-	-	-	-	-	-	-	-
LG6_HB_3777_s43h1	65.353	-	-	-	-	-	-	-	-	-	-	-	-	-	-	-	-	-	-	-	-	-	-	-	-	-	-	-	-	-	-	-	-	-	-	-	-	-	-	-	-	-	-	-	-	-	-	-	-
LG6_HB_1445	65.793	-	-	-	-	-	-	-	-	-	-	-	-	-	-	-	-	-	-	-	-	-	-	-	-	-	-	-	-	-	-	-	-	-	-	-	-	-	-	-	-	-	-	-	-	-	-	-	-
LG6_HB_1445.5	66.583	h	h	h	h	h	h	a	h	a	a	a	a	a	h	h	h	a	h	a	h	a	h	a	a	h	a	a	a	h	h	a	a	a	a	a	a	h	a	h	h	h	h	h	h	a	h	a	h
LG6_HB_1445.8	67.39	-	-	-	-	-	-	-	-	-	-	-	-	-	-	-	-	-	-	-	-	-	-	-	-	-	-	-	-	-	-	-	-	-	-	-	-	-	-	-	-	-	-	-	-	-	-	-	-
LG6_HB_1446	67.57	-	-	-	-	h	h	a	h	a	a	-	-	-	-	h	h	-	h	a	h	-	h	a	-	-	-	a	a	-	h	a	a	a	a	a	-	h	a	h	-	h	-	-	-	a	h	a	-
LG6_HB_1445.6	67.697	-	-	-	-	-	-	-	-	-	-	-	-	-	-	-	-	-	-	-	-	-	-	-	-	-	-	-	-	-	-	-	-	-	-	-	-	-	-	-	-	-	-	-	-	-	-	-	-
LG6_HB_1446.5	67.855	-	-	-	-	h	h	a	h	a	a	-	-	-	-	h	h	-	h	a	h	-	h	a	-	-	-	a	a	-	h	a	a	a	a	a	a	h	a	h	-	h	-	-	-	a	h	a	-
LG6_HB_1447	68.092	-	-	-	-	-	-	-	-	-	-	-	-	-	-	-	-	-	-	-	-	-	-	-	-	-	-	-	-	-	-	-	-	-	-	-	-	-	-	-	-	-	-	-	-	-	-	-	-
LG6_HB_1446.8	68.526	-	-	-	-	-	-	-	-	-	-	-	-	-	-	-	-	-	-	-	-	-	-	-	-	-	-	-	-	-	-	-	-	-	-	-	-	-	-	-	-	-	-	-	-	-	-	-	-
LG6_HB_1448	69.168	-	-	-	-	h	h	a	h	a	a	-	-	-	-	-	h	-	h	a	h	-	h	a	-	-	-	a	a	-	h	a	-	a	a	a	a	h	a	h	-	h	-	-	-	a	h	a	-
LG6_HB_1449	69.765	-	-	-	-	h	h	a	h	a	a	-	-	-	-	-	h	-	h	a	h	-	h	a	-	-	-	a	a	-	h	a	-	a	-	a	a	-	a	h	a	h	-	-	-	a	h	a	a
LG6_HB_1450.5	71.014	-	-	-	-	h	h	a	h	a	a	-	-	-	-	-	h	-	h	a	h	-	h	a	-	-	-	a	a	-	h	a	-	a	-	a	a	-	a	h	a	h	-	-	-	a	h	a	a
LG6_HB_1450	71.312	h	h	h	h	h	h	a	h	a	a	a	a	a	h	h	h	a	h	a	h	a	h	a	a	h	a	a	a	h	h	a	a	a	a	a	a	a	a	h	a	h	h	h	h	a	h	a	a
LG6_HB_2229_s43h1	71.854	h	h	h	h	h	h	a	h	a	a	a	a	a	h	h	h	a	h	a	h	a	h	a	a	h	a	a	a	h	h	a	a	a	a	a	a	a	a	h	a	h	h	h	h	a	h	a	a
LG6_HB_1450.8	72.657	-	-	-	-	h	h	a	h	a	a	-	-	-	-	-	h	-	h	a	h	-	h	a	-	-	-	a	a	-	h	a	-	a	-	a	a	-	a	h	a	h	-	-	-	a	h	a	a
LG6_HB_1451	72.837	h	h	h	h	h	h	a	h	a	a	a	a	a	h	h	h	a	h	a	h	a	h	a	a	h	a	a	a	h	h	a	a	a	a	a	a	a	a	h	a	h	h	h	h	a	h	a	a
LG6_HB_1452	73.627	-	-	-	-	-	-	-	-	-	-	-	-	-	-	-	-	-	-	-	-	-	-	-	-	-	-	-	-	-	-	-	-	-	-	-	-	-	-	-	-	-	-	-	-	-	-	-	-
LG6_HB_1454.5	73.926	h	h	h	h	h	h	a	h	a	a	a	a	a	h	h	h	a	h	a	h	a	h	a	a	h	a	a	a	h	h	a	a	a	a	a	a	a	a	h	a	h	h	h	h	a	h	a	a
LG6_HB_1455	74.14	h	h	h	h	h	h	a	h	a	a	a	a	a	h	h	h	a	h	a	h	a	h	a	a	h	a	a	a	h	h	a	a	a	a	a	a	a	a	h	a	h	h	h	h	a	h	a	a
LG6_HB_1455.5	74.311	-	-	-	-	h	h	a	h	a	a	-	-	-	-	-	h	-	h	a	h	-	h	a	-	-	-	a	a	-	h	a	-	a	-	a	a	-	a	h	a	h	-	-	-	a	h	a	a
LG6_HB_1455.8	74.617	-	-	-	-	-	-	-	-	-	-	-	-	-	-	-	-	-	-	-	-	-	-	-	-	-	-	-	-	-	-	-	-	-	-	-	-	-	-	-	-	-	-	-	-	-	-	-	-
LG6_HB_1457	74.802	-	-	-	-	h	h	a	h	a	a	-	-	-	-	-	h	-	h	a	h	-	h	a	-	-	-	a	-	-	h	a	-	a	-	a	a	-	a	h	a	h	-	a	-	a	h	a	a
LG6_HB_2232_s44h1	75.262	-	-	-	-	-	-	-	-	-	-	-	-	-	-	-	-	-	-	-	-	-	-	-	-	-	-	-	-	-	-	-	-	-	-	-	-	-	-	-	-	-	-	-	-	-	-	-	-
[truncated: 206 more columns]

## Sheet: LG7
Marker	Position	m12_B001	m12_B003	m12_B005	m12_B007m	m12_B011	m12_B013	m12_B014	m12_B017	m12_B019	m12_B020	m12_B021	m12_B023	m12_B024	m12_B025	m12_B026	m12_B030	m12_B031	m12_B032	m12_B034	m12_B035	m12_B038	m12_B042	m12_B043	m12_B047	m12_B048	m12_B049	m12_B053	m12_B054	m12_B057	m12_B059	m12_B061	m12_B064	m12_B067	m12_B071	m12_B074	m12_B076	m12_B079	m12_B081	m12_B083	m12_B086	m12_B089	m12_B090	m12_B092	m12_B093	m12_B094	m12_B095	m12_B098	m12_B101
LG7_HB_1458	0	a	a	a	a	a	h	h	h	h	h	h	a	h	a	a	a	h	h	a	a	h	a	a	h	h	a	a	h	a	a	a	h	a	h	h	a	a	h	h	h	a	h	a	h	a	h	a	a
LG7_HB_1459	0.155	a	a	a	a	a	h	h	h	h	h	h	a	h	a	a	a	h	h	a	a	h	a	a	h	h	a	a	h	a	a	a	h	a	h	h	a	a	h	h	h	a	h	a	h	a	h	a	a
LG7_HB_2233_s26h1	1.048	a	a	a	a	a	h	h	h	h	h	h	a	h	a	a	a	h	h	a	a	h	a	a	h	h	a	a	h	a	a	a	h	a	h	h	a	a	h	h	h	a	h	a	h	a	h	a	a
LG7_HB_1460	1.095	a	a	a	a	a	h	h	h	h	h	h	a	h	a	a	a	h	h	a	a	h	a	a	h	h	a	a	h	a	a	a	h	a	h	h	a	a	h	h	h	a	h	a	h	a	h	a	a
LG7_HB_1460.5	1.432	a	a	a	a	a	h	h	h	h	h	h	a	h	a	a	a	h	h	a	a	h	a	a	h	h	a	a	h	a	a	a	h	a	h	h	a	a	h	h	h	a	h	a	h	a	h	a	a
LG7_HB_1460.8	2.701	-	-	-	-	-	-	-	-	-	-	-	-	-	-	-	-	-	-	-	-	-	-	-	-	-	-	-	-	-	-	-	-	-	-	-	-	-	-	-	-	-	-	-	-	-	-	-	-
LG7_HB_1461	2.915	a	a	a	a	a	h	h	h	h	h	h	a	h	a	a	a	h	h	a	a	h	a	a	h	h	a	a	h	a	a	a	h	a	h	h	a	a	h	h	h	a	h	a	h	a	h	a	a
LG7_HB_3821_s26h1	3.052	-	-	-	-	-	-	-	-	-	-	-	-	-	-	-	-	-	-	-	-	-	-	-	-	-	-	-	-	-	-	-	-	-	-	-	-	-	-	-	-	-	-	-	-	-	-	-	-
LG7_HB_1462	4.412	a	a	a	a	a	h	h	h	h	h	h	a	h	a	a	a	h	h	a	a	h	a	a	h	h	a	a	h	a	a	a	h	a	h	h	a	a	h	h	h	a	h	a	h	a	h	a	a
LG7_HB_1462.5	4.672	a	a	a	a	a	h	h	h	h	h	h	a	h	a	a	a	h	h	a	a	h	a	a	h	h	a	a	h	a	a	a	h	a	h	h	a	a	h	h	h	a	h	a	h	a	h	a	a
LG7_HB_1463	5.495	a	a	a	a	a	h	h	h	a	h	h	a	h	a	a	a	h	h	a	a	h	a	a	h	h	a	a	h	a	a	a	h	a	h	h	a	a	h	h	h	a	h	a	h	a	h	a	a
LG7_HB_3827	5.634	-	-	-	-	-	-	-	-	-	-	-	-	-	-	-	-	-	-	-	-	-	-	-	-	-	-	-	-	-	-	-	-	-	-	-	-	-	-	-	-	-	-	-	-	-	-	-	-
LG7_HB_1464	6.015	a	a	a	a	a	h	h	h	a	h	h	a	h	a	a	a	h	h	a	a	h	a	a	h	h	a	a	h	a	a	a	h	a	h	h	a	a	h	h	h	a	h	a	h	a	h	a	a
LG7_HB_1464.5	6.707	-	-	-	-	-	-	-	-	-	-	-	-	-	-	-	-	-	-	-	-	-	-	-	-	-	-	-	-	-	-	-	-	-	-	-	-	-	-	-	-	-	-	-	-	-	-	-	-
LG7_HB_1464.1	7.447	-	-	-	-	-	-	-	-	-	-	-	-	-	-	-	-	-	-	-	-	-	-	-	-	-	-	-	-	-	-	-	-	-	-	-	-	-	-	-	-	-	-	-	-	-	-	-	-
LG7_HB_1465	7.86	a	a	a	-	-	-	h	h	a	h	h	a	h	-	-	a	-	h	-	-	h	-	a	h	h	-	-	-	a	-	a	h	-	h	-	-	a	-	-	-	a	h	-	h	-	h	a	a
LG7_HB_1465.5	8.177	a	a	a	a	a	h	h	h	a	h	h	a	h	a	a	a	h	h	a	a	h	a	a	h	h	a	a	h	a	a	a	h	a	h	h	a	a	h	h	h	a	h	a	h	a	h	a	a
LG7_HB_1640	9.014	-	-	-	-	-	-	-	-	-	-	-	-	-	-	-	-	-	-	-	-	-	-	-	-	-	-	-	-	-	-	-	-	-	-	-	-	-	-	-	-	-	-	-	-	-	-	-	-
LG7_HB_1466	9.426	-	-	-	a	a	h	-	-	-	-	-	-	-	a	a	-	h	-	a	a	-	a	-	-	-	a	a	h	-	a	-	-	a	-	h	a	-	h	h	h	-	-	a	-	a	-	-	-
LG7_HB_1466.5	10.112	a	a	a	a	a	h	h	h	a	h	h	a	h	a	a	a	h	h	a	a	h	a	a	h	h	a	a	h	a	a	a	h	a	h	h	a	a	h	h	h	a	h	a	h	a	h	a	a
LG7_HB_1467	10.64	a	a	a	a	a	h	h	h	a	h	h	a	h	a	a	a	h	h	a	a	h	a	a	h	h	a	a	h	a	a	a	h	a	h	h	a	a	h	h	h	a	h	a	h	a	h	a	a
LG7_HB_1468	11.579	a	a	a	a	a	h	h	h	a	h	h	a	h	a	a	a	h	h	a	a	h	a	a	h	h	a	a	h	a	a	a	h	a	h	h	a	a	h	h	h	a	h	a	h	a	h	a	a
LG7_HB_1469	11.818	a	a	a	a	a	h	h	h	a	h	h	a	h	a	a	a	h	h	a	a	h	a	a	h	h	a	a	h	a	a	a	h	a	h	h	a	a	h	h	h	a	h	a	h	a	h	a	a
LG7_HB_1468.5	12.076	a	a	a	a	a	h	h	h	a	h	h	a	h	a	a	a	h	h	a	a	h	a	a	h	h	a	a	h	a	a	a	h	a	h	h	a	a	h	h	h	a	h	a	h	a	h	a	a
LG7_HB_1469.5	12.822	a	a	a	a	a	h	h	h	a	h	h	a	h	a	a	a	h	h	a	a	h	a	a	h	h	a	a	h	a	a	a	h	a	h	h	a	a	h	h	h	a	h	a	h	a	h	a	a
LG7_HB_1471	13.248	a	a	a	a	a	h	h	h	a	h	h	a	h	a	a	a	h	h	a	a	h	a	a	h	h	a	a	h	a	a	a	h	a	h	h	a	a	h	h	h	a	h	a	h	a	h	a	a
LG7_HB_1470	13.287	a	a	a	a	a	h	h	h	a	h	h	a	h	a	a	a	h	h	a	a	h	a	a	h	h	a	a	h	a	a	a	h	a	h	h	a	a	h	h	h	a	h	a	h	a	h	a	a
LG7_HB_1475	15.494	a	a	a	h	a	h	h	h	a	h	h	a	h	a	a	a	h	h	a	a	h	a	a	h	h	a	a	h	a	a	a	h	a	h	h	a	a	h	h	h	a	h	a	h	a	h	a	a
LG7_HB_2236_s28h1	16.131	-	-	-	-	-	-	-	-	-	-	-	-	-	-	-	-	-	-	-	-	-	-	-	-	-	-	-	-	-	-	-	-	-	-	-	-	-	-	-	-	-	-	-	-	-	-	-	-
LG7_HB_1476	16.945	a	a	a	h	a	h	h	h	a	h	h	a	h	a	a	a	h	h	a	a	h	a	a	h	h	a	a	h	a	a	a	h	a	h	h	a	a	h	h	h	a	h	a	h	a	h	a	h
LG7_HB_2237_s28h1	17.757	a	a	a	h	a	h	h	h	a	h	h	a	h	a	a	a	h	h	a	a	h	a	a	h	h	a	a	h	a	a	a	h	a	h	h	a	a	h	h	h	a	h	a	h	a	h	a	h
LG7_HB_1476.7	18.855	a	a	a	h	a	h	h	a	a	h	h	a	h	a	a	a	h	h	a	a	h	a	a	h	h	a	a	h	a	a	a	h	a	h	h	a	a	h	h	h	a	h	a	h	a	h	a	h
LG7_HB_1476.8	19.468	-	-	-	-	-	-	-	-	-	-	-	-	-	-	-	-	-	-	-	-	-	-	-	-	-	-	-	-	-	-	-	-	-	-	-	-	-	-	-	-	-	-	-	-	-	-	-	-
LG7_HB_1476.9	19.586	-	-	-	-	-	-	-	-	-	-	-	-	-	-	-	-	-	-	-	-	-	-	-	-	-	-	-	-	-	-	-	-	-	-	-	-	-	-	-	-	-	-	-	-	-	-	-	-
LG7_HB_1477	20.785	-	-	-	-	-	-	-	-	-	-	-	-	-	-	-	-	-	-	-	-	-	-	-	-	-	-	-	-	-	-	-	-	-	-	-	-	-	-	-	-	-	-	-	-	-	-	-	-
LG7_HB_2613_s66h3	20.816	-	-	-	-	-	-	-	-	-	-	-	-	-	-	-	-	-	-	-	-	-	-	-	-	-	-	-	-	-	-	-	-	-	-	-	-	-	-	-	-	-	-	-	-	-	-	-	-
LG7_HB_1478	21.302	-	-	-	-	-	-	-	-	-	-	-	-	-	-	-	-	-	-	-	-	-	-	-	-	-	-	-	-	-	-	-	-	-	-	-	-	-	-	-	-	-	-	-	-	-	-	-	-
LG7_HB_1478.5	21.324	-	-	-	-	a	h	h	a	-	-	-	a	-	-	-	-	h	-	a	a	-	a	a	-	-	a	a	h	a	a	-	-	a	h	h	-	-	h	h	-	-	-	a	a	a	-	h	h
LG7_HB_2621_s54h3	21.636	-	-	-	-	-	-	-	-	-	-	-	-	-	-	-	-	-	-	-	-	-	-	-	-	-	-	-	-	-	-	-	-	-	-	-	-	-	-	-	-	-	-	-	-	-	-	-	-
LG7_HB_1479	21.725	a	a	a	h	a	h	h	a	a	h	h	a	h	a	a	a	h	h	a	a	h	a	a	h	h	a	a	h	a	-	a	a	a	h	h	a	a	h	h	h	a	h	a	a	a	h	h	h
LG7_HB_1479.1	22.082	a	a	a	h	a	h	h	a	a	h	h	a	h	a	a	a	h	h	a	a	h	a	a	h	h	a	a	h	a	a	a	a	a	h	h	a	a	h	h	h	a	h	a	a	a	h	h	h
LG7_HB_2435_s33h2	22.365	a	a	a	h	a	h	h	a	a	h	h	a	h	a	a	a	h	h	a	a	h	a	a	h	h	a	a	h	a	a	a	a	a	h	h	a	a	h	h	h	a	h	a	a	a	h	h	h
LG7_HB_1480	22.461	-	-	-	-	-	-	-	-	-	-	-	-	-	-	-	-	-	-	-	-	-	-	-	-	-	-	-	-	-	-	-	-	-	-	-	-	-	-	-	-	-	-	-	-	-	-	-	-
LG7_HB_1480.5	22.614	-	-	-	-	-	-	-	-	-	-	-	-	-	-	-	-	-	-	-	-	-	-	-	-	-	-	-	-	-	-	-	-	-	-	-	-	-	-	-	-	-	-	-	-	-	-	-	-
LG7_HB_1481	22.887	-	-	-	-	-	-	-	-	-	-	-	-	-	-	-	-	-	-	-	-	-	-	-	-	-	-	-	-	-	-	-	-	-	-	-	-	-	-	-	-	-	-	-	-	-	-	-	-
LG7_HB_2238_s31h1	23.034	-	-	-	-	-	-	-	-	-	-	-	-	-	-	-	-	-	-	-	-	-	-	-	-	-	-	-	-	-	-	-	-	-	-	-	-	-	-	-	-	-	-	-	-	-	-	-	-
LG7_HB_2238.5	23.311	-	-	-	-	-	-	-	-	-	-	-	-	-	-	-	-	-	-	-	-	-	-	-	-	-	-	-	-	-	-	-	-	-	-	-	-	-	-	-	-	-	-	-	-	-	-	-	-
LG7_HB_1482	23.4	-	-	-	-	-	-	-	-	-	-	-	-	-	-	-	-	-	-	-	-	-	-	-	-	-	-	-	-	-	-	-	-	-	-	-	-	-	-	-	-	-	-	-	-	-	-	-	-
LG7_HB_2239_s31h1	23.887	-	-	-	-	-	-	-	-	-	-	-	-	-	-	-	-	-	-	-	-	-	-	-	-	-	-	-	-	-	-	-	-	-	-	-	-	-	-	-	-	-	-	-	-	-	-	-	-
LG7_HB_31	24.618	-	-	-	-	-	-	-	-	-	-	-	-	-	-	-	-	-	-	-	-	-	-	-	-	-	-	-	-	-	-	-	-	-	-	-	-	-	-	-	-	-	-	-	-	-	-	-	-
LG7_HB_1761	24.998	a	a	a	h	a	h	h	a	a	h	h	a	h	a	a	a	h	h	a	a	h	a	a	h	h	a	a	h	a	a	a	a	a	h	h	a	a	h	h	h	a	h	a	a	a	h	h	h
LG7_HB_1762	25.284	-	-	-	-	-	-	-	-	-	-	-	-	-	-	-	-	-	-	-	-	-	-	-	-	-	-	-	-	-	-	-	-	-	-	-	-	-	-	-	-	-	-	-	-	-	-	-	-
LG7_HB_34	25.773	-	-	-	-	-	-	-	-	-	-	-	-	-	-	-	-	-	-	-	-	-	-	-	-	-	-	-	-	-	-	-	-	-	-	-	-	-	-	-	-	-	-	-	-	-	-	-	-
LG7_HB_1046	26.12	a	a	a	h	a	h	h	a	a	h	h	a	h	a	a	a	h	h	a	a	h	a	a	h	h	a	a	h	a	a	a	a	a	h	h	a	a	h	h	h	a	h	a	a	a	h	h	h
LG7_HB_1483	26.387	-	-	-	-	-	-	-	-	-	-	-	-	-	-	-	-	-	-	-	-	-	-	-	-	-	-	-	-	-	-	-	-	-	-	-	-	-	-	-	-	-	-	-	-	-	-	-	-
LG7_HB_2240_s32h1	26.557	-	-	-	-	-	-	-	-	-	-	-	-	-	-	-	-	-	-	-	-	-	-	-	-	-	-	-	-	-	-	-	-	-	-	-	-	-	-	-	-	-	-	-	-	-	-	-	-
LG7_HB_1484	26.682	a	a	a	h	a	h	h	a	a	h	h	a	h	a	a	a	h	h	a	a	h	a	a	h	h	a	a	h	a	a	a	a	a	h	h	a	a	h	h	h	a	-	a	a	a	h	h	h
LG7_HB_2500_s74h2	26.879	-	-	-	-	-	-	-	-	-	-	-	-	-	-	-	-	-	-	-	-	-	-	-	-	-	-	-	-	-	-	-	-	-	-	-	-	-	-	-	-	-	-	-	-	-	-	-	-
LG7_HB_1238	27.017	a	a	a	h	a	h	h	a	a	h	h	a	h	a	a	a	h	h	a	a	h	a	a	h	h	a	a	h	a	a	a	a	a	h	h	a	a	h	h	h	a	a	a	a	a	h	h	h
LG7_HB_1237	27.308	-	-	-	-	-	-	-	-	-	-	-	-	-	-	-	-	-	-	-	-	-	-	-	-	-	-	-	-	-	-	-	-	-	-	-	-	-	-	-	-	-	-	-	-	-	-	-	-
LG7_HB_2241_s33h1	27.76	a	a	a	h	a	h	h	a	a	h	h	a	h	a	a	a	h	h	a	a	h	a	a	h	h	a	a	h	a	a	a	a	a	h	h	a	a	h	h	h	a	a	a	a	a	h	h	h
LG7_HB_1485	28.027	a	a	a	h	a	h	h	a	a	h	h	a	h	a	a	a	h	h	a	a	h	a	a	h	h	a	a	h	a	a	a	a	a	h	h	a	a	h	h	h	a	a	a	a	a	h	h	h
LG7_HB_1485.8	28.178	-	-	-	-	-	-	-	-	-	-	-	-	-	-	-	-	-	-	-	-	-	-	-	-	-	-	-	-	-	-	-	-	-	-	-	-	-	-	-	-	-	-	-	-	-	-	-	-
LG7_HB_2091_s35h1	28.258	-	-	-	-	-	-	-	-	-	-	-	-	-	-	-	-	-	-	-	-	-	-	-	-	-	-	-	-	-	-	-	-	-	-	-	-	-	-	-	-	-	-	-	-	-	-	-	-
LG7_HB_2616_s70h3	28.573	-	-	-	-	-	-	-	-	-	-	-	-	-	-	-	-	-	-	-	-	-	-	-	-	-	-	-	-	-	-	-	-	-	-	-	-	-	-	-	-	-	-	-	-	-	-	-	-
LG7_HB_2242_s33h1	28.683	-	-	-	-	-	-	-	-	-	-	-	-	-	-	-	-	-	-	-	-	-	-	-	-	-	-	-	-	-	-	-	-	-	-	-	-	-	-	-	-	-	-	-	-	-	-	-	-
LG7_HB_1486	28.777	-	-	-	-	-	-	-	-	-	-	-	-	-	-	-	-	-	-	-	-	-	-	-	-	-	-	-	-	-	-	-	-	-	-	-	-	-	-	-	-	-	-	-	-	-	-	-	-
LG7_HB_1485.5	28.92	-	-	-	-	-	-	-	-	-	-	-	-	-	-	-	-	-	-	-	-	-	-	-	-	-	-	-	-	-	-	-	-	-	-	-	-	-	-	-	-	-	-	-	-	-	-	-	-
LG7_HB_1486.5	29.086	-	-	-	-	-	-	-	-	-	-	-	-	-	-	-	-	-	-	-	-	-	-	-	-	-	-	-	-	-	-	-	-	-	-	-	-	-	-	-	-	-	-	-	-	-	-	-	-
LG7_HB_1487	29.184	-	-	-	-	-	-	-	-	-	-	-	-	-	-	-	-	-	-	-	-	-	-	-	-	-	-	-	-	-	-	-	-	-	-	-	-	-	-	-	-	-	-	-	-	-	-	-	-
LG7_HB_2002_s13h1	29.713	-	-	-	-	-	-	-	-	-	-	-	-	-	-	-	-	-	-	-	-	-	-	-	-	-	-	-	-	-	-	-	-	-	-	-	-	-	-	-	-	-	-	-	-	-	-	-	-
LG7_HB_2429_s24h2	29.818	-	-	-	-	-	-	-	-	-	-	-	-	-	-	-	-	-	-	-	-	-	-	-	-	-	-	-	-	-	-	-	-	-	-	-	-	-	-	-	-	-	-	-	-	-	-	-	-
LG7_HB_799	29.849	a	a	a	h	a	h	h	a	a	h	h	a	h	a	a	a	h	h	a	a	h	a	a	h	h	a	a	h	a	a	a	a	a	h	h	a	a	h	h	h	a	a	a	a	a	h	h	h
LG7_HB_834	30.042	-	-	-	-	-	-	-	-	-	-	-	-	-	-	-	-	-	-	-	-	-	-	-	-	-	-	-	-	-	-	-	-	-	-	-	-	-	-	-	-	-	-	-	-	-	-	-	-
LG7_HB_1326	30.477	-	-	-	-	-	-	-	-	-	-	-	-	-	-	-	-	-	-	-	-	-	-	-	-	-	-	-	-	-	-	-	-	-	-	-	-	-	-	-	-	-	-	-	-	-	-	-	-
LG7_HB_1325	30.724	-	-	-	-	-	-	-	-	-	-	-	-	-	-	-	-	-	-	-	-	-	-	-	-	-	-	-	-	-	-	-	-	-	-	-	-	-	-	-	-	-	-	-	-	-	-	-	-
LG7_HB_2206_s59h1	31.161	-	-	-	-	-	-	-	-	-	-	-	-	-	-	-	-	-	-	-	-	-	-	-	-	-	-	-	-	-	-	-	-	-	-	-	-	-	-	-	-	-	-	-	-	-	-	-	-
LG7_HB_896	31.251	-	-	-	-	-	-	-	-	-	-	-	-	-	-	-	-	-	-	-	-	-	-	-	-	-	-	-	-	-	-	-	-	-	-	-	-	-	-	-	-	-	-	-	-	-	-	-	-
LG7_HB_1490	31.379	-	-	-	-	-	-	-	-	-	-	-	-	-	-	-	-	-	-	-	-	-	-	-	-	-	-	-	-	-	-	-	-	-	-	-	-	-	-	-	-	-	-	-	-	-	-	-	-
LG7_HB_1489	31.431	-	-	-	-	-	-	-	-	-	-	-	-	-	-	-	-	-	-	-	-	-	-	-	-	-	-	-	-	-	-	-	-	-	-	-	-	-	-	-	-	-	-	-	-	-	-	-	-
LG7_HB_1492	31.464	-	-	-	-	-	-	-	-	-	-	-	-	-	-	-	-	-	-	-	-	-	-	-	-	-	-	-	-	-	-	-	-	-	-	-	-	-	-	-	-	-	-	-	-	-	-	-	-
LG7_HB_1494	31.69	-	-	-	-	-	-	-	-	-	-	-	-	-	-	-	-	-	-	-	-	-	-	-	-	-	-	-	-	-	-	-	-	-	-	-	-	-	-	-	-	-	-	-	-	-	-	-	-
LG7_HB_1495	31.715	-	-	-	-	-	-	-	-	-	-	-	-	-	-	-	-	-	-	-	-	-	-	-	-	-	-	-	-	-	-	-	-	-	-	-	-	-	-	-	-	-	-	-	-	-	-	-	-
LG7_HB_1496	32.321	-	-	-	-	-	-	-	-	-	-	-	-	-	-	-	-	-	-	-	-	-	-	-	-	-	-	-	-	-	-	-	-	-	-	-	-	-	-	-	-	-	-	-	-	-	-	-	-
LG7_HB_2243_s38h1	32.499	-	-	-	-	-	-	-	-	-	-	-	-	-	-	-	-	-	-	-	-	-	-	-	-	-	-	-	-	-	-	-	-	-	-	-	-	-	-	-	-	-	-	-	-	-	-	-	-
LG7_HB_1496.5	33.056	-	-	-	-	-	-	-	-	-	-	-	-	-	-	-	-	-	-	-	-	-	-	-	-	-	-	-	-	-	-	-	-	-	-	-	-	-	-	-	-	-	-	-	-	-	-	-	-
LG7_HB_1498	33.299	-	-	-	-	-	-	-	-	-	-	-	-	-	-	-	-	-	-	-	-	-	-	-	-	-	-	-	-	-	-	-	-	-	-	-	-	-	-	-	-	-	-	-	-	-	-	-	-
LG7_HB_1501	33.395	-	-	-	-	-	-	-	-	-	-	-	-	-	-	-	-	-	-	-	-	-	-	-	-	-	-	-	-	-	-	-	-	-	-	-	-	-	-	-	-	-	-	-	-	-	-	-	-
LG7_HB_2245_s39h1	33.733	-	-	-	-	-	-	-	-	-	-	-	-	-	-	-	-	-	-	-	-	-	-	-	-	-	-	-	-	-	-	-	-	-	-	-	-	-	-	-	-	-	-	-	-	-	-	-	-
LG7_HB_680	34.321	-	-	-	-	-	-	-	-	-	-	-	-	-	-	-	-	-	-	-	-	-	-	-	-	-	-	-	-	-	-	-	-	-	-	-	-	-	-	-	-	-	-	-	-	-	-	-	-
LG7_HB_1964_s72h1	34.519	-	-	-	-	-	-	-	-	-	-	-	-	-	-	-	-	-	-	-	-	-	-	-	-	-	-	-	-	-	-	-	-	-	-	-	-	-	-	-	-	-	-	-	-	-	-	-	-
LG7_HB_681	35.503	a	a	a	h	a	h	h	a	a	h	a	a	h	a	a	a	h	h	a	a	h	a	a	h	h	a	a	h	a	a	a	a	a	h	h	a	a	h	h	h	a	a	a	a	a	h	h	h
LG7_HB_1504	35.706	-	-	-	-	-	-	-	-	-	-	-	-	-	-	-	-	-	-	-	-	-	-	-	-	-	-	-	-	-	-	-	-	-	-	-	-	-	-	-	-	-	-	-	-	-	-	-	-
LG7_HB_1505	36.347	-	-	-	-	-	-	-	-	-	-	-	-	-	-	-	-	-	-	-	-	-	-	-	-	-	-	-	-	-	-	-	-	-	-	-	-	-	-	-	-	-	-	-	-	-	-	-	-
LG7_HB_1951_s59h1	36.495	-	-	-	-	-	-	-	-	-	-	-	-	-	-	-	-	-	-	-	-	-	-	-	-	-	-	-	-	-	-	-	-	-	-	-	-	-	-	-	-	-	-	-	-	-	-	-	-
LG7_HB_2248_s40h1	36.636	-	-	-	-	-	-	-	-	-	-	-	-	-	-	-	-	-	-	-	-	-	-	-	-	-	-	-	-	-	-	-	-	-	-	-	-	-	-	-	-	-	-	-	-	-	-	-	-
LG7_HB_1506	36.854	-	-	-	-	-	-	-	-	-	-	-	-	-	-	-	-	-	-	-	-	-	-	-	-	-	-	-	-	-	-	-	-	-	-	-	-	-	-	-	-	-	-	-	-	-	-	-	-
LG7_HB_1507	37.929	-	-	-	-	-	-	-	-	-	-	-	-	-	-	-	-	-	-	-	-	-	-	-	-	-	-	-	-	-	-	-	-	-	-	-	-	-	-	-	-	-	-	-	-	-	-	-	-
LG7_HB_2251_s42h1	37.981	-	-	-	-	-	-	-	-	-	-	-	-	-	-	-	-	-	-	-	-	-	-	-	-	-	-	-	-	-	-	-	-	-	-	-	-	-	-	-	-	-	-	-	-	-	-	-	-
LG7_HB_2249_s41h1	38.033	-	-	-	-	-	-	-	-	-	-	-	-	-	-	-	-	-	-	-	-	-	-	-	-	-	-	-	-	-	-	-	-	-	-	-	-	-	-	-	-	-	-	-	-	-	-	-	-
LG7_HB_1510	38.134	-	-	-	-	-	-	-	-	-	-	-	-	-	-	-	-	-	-	-	-	-	-	-	-	-	-	-	-	-	-	-	-	-	-	-	-	-	-	-	-	-	-	-	-	-	-	-	-
LG7_HB_1512	38.7	-	-	-	-	-	-	-	-	-	-	-	-	-	-	-	-	-	-	-	-	-	-	-	-	-	-	-	-	-	-	-	-	-	-	-	-	-	-	-	-	-	-	-	-	-	-	-	-
LG7_HB_1512.5	39.228	-	-	-	-	-	-	-	-	-	-	-	-	-	-	-	-	-	-	-	-	-	-	-	-	-	-	-	-	-	-	-	-	-	-	-	-	-	-	-	-	-	-	-	-	-	-	-	-
LG7_HB_2252_s43h1	39.359	-	-	-	-	-	-	-	-	-	-	-	-	-	-	-	-	-	-	-	-	-	-	-	-	-	-	-	-	-	-	-	-	-	-	-	-	-	-	-	-	-	-	-	-	-	-	-	-
LG7_HB_1513	39.529	-	-	-	-	-	-	-	-	-	-	-	-	-	-	-	-	-	-	-	-	-	-	-	-	-	-	-	-	-	-	-	-	-	-	-	-	-	-	-	-	-	-	-	-	-	-	-	-
LG7_HB_1514	39.968	-	-	-	-	-	-	-	-	-	-	-	-	-	-	-	-	-	-	-	-	-	-	-	-	-	-	-	-	-	-	-	-	-	-	-	-	-	-	-	-	-	-	-	-	-	-	-	-
LG7_HB_1516	40.165	-	-	-	-	-	-	-	-	-	-	-	-	-	-	-	-	-	-	-	-	-	-	-	-	-	-	-	-	-	-	-	-	-	-	-	-	-	-	-	-	-	-	-	-	-	-	-	-
LG7_HB_1519	40.882	-	-	-	-	-	-	-	-	-	-	-	-	-	-	-	-	-	-	-	-	-	-	-	-	-	-	-	-	-	-	-	-	-	-	-	-	-	-	-	-	-	-	-	-	-	-	-	-
LG7_HB_2255_s46h1	41.046	-	-	-	-	-	-	-	-	-	-	-	-	-	-	-	-	-	-	-	-	-	-	-	-	-	-	-	-	-	-	-	-	-	-	-	-	-	-	-	-	-	-	-	-	-	-	-	-
LG7_HB_1521	41.273	-	-	-	-	-	-	-	-	-	-	-	-	-	-	-	-	-	-	-	-	-	-	-	-	-	-	-	-	-	-	-	-	-	-	-	-	-	-	-	-	-	-	-	-	-	-	-	-
LG7_HB_1522	41.703	-	-	-	-	-	-	-	-	-	-	-	-	-	-	-	-	-	-	-	-	-	-	-	-	-	-	-	-	-	-	-	-	-	-	-	-	-	-	-	-	-	-	-	-	-	-	-	-
LG7_HB_2045_s51h1	42.14	-	-	-	-	-	-	-	-	-	-	-	-	-	-	-	-	-	-	-	-	-	-	-	-	-	-	-	-	-	-	-	-	-	-	-	-	-	-	-	-	-	-	-	-	-	-	-	-
LG7_HB_2443_s76h2	42.953	-	-	-	-	-	-	-	-	-	-	-	-	-	-	-	-	-	-	-	-	-	-	-	-	-	-	-	-	-	-	-	-	-	-	-	-	-	-	-	-	-	-	-	-	-	-	-	-
LG7_HB_2272_s36h1	43.951	-	-	-	-	-	-	-	-	-	-	-	-	-	-	-	-	-	-	-	-	-	-	-	-	-	-	-	-	-	-	-	-	-	-	-	-	-	-	-	-	-	-	-	-	-	-	-	-
LG7_HB_1563	44.314	-	-	-	-	-	-	-	-	-	-	-	-	-	-	-	-	-	-	-	-	-	-	-	-	-	-	-	-	-	-	-	-	-	-	-	-	-	-	-	-	-	-	-	-	-	-	-	-
LG7_HB_2273_s36h1	44.73	-	-	-	-	-	-	-	-	-	-	-	-	-	-	-	-	-	-	-	-	-	-	-	-	-	-	-	-	-	-	-	-	-	-	-	-	-	-	-	-	-	-	-	-	-	-	-	-
LG7_HB_1564	45.167	-	-	-	-	-	-	-	-	-	-	-	-	-	-	-	-	-	-	-	-	-	-	-	-	-	-	-	-	-	-	-	-	-	-	-	-	-	-	-	-	-	-	-	-	-	-	-	-
LG7_HB_2274_s36h1	45.717	-	-	-	-	-	-	-	-	-	-	-	-	-	-	-	-	-	-	-	-	-	-	-	-	-	-	-	-	-	-	-	-	-	-	-	-	-	-	-	-	-	-	-	-	-	-	-	-
LG7_HB_1896_s31h1	45.776	-	-	-	-	-	-	-	-	-	-	-	-	-	-	-	-	-	-	-	-	-	-	-	-	-	-	-	-	-	-	-	-	-	-	-	-	-	-	-	-	-	-	-	-	-	-	-	-
LG7_HB_18	45.955	-	-	-	-	-	-	-	-	-	-	-	-	-	-	-	-	-	-	-	-	-	-	-	-	-	-	-	-	-	-	-	-	-	-	-	-	-	-	-	-	-	-	-	-	-	-	-	-
LG7_HB_1524.5	46.472	-	-	-	-	-	-	-	-	-	-	-	-	-	-	-	-	-	-	-	-	-	-	-	-	-	-	-	-	-	-	-	-	-	-	-	-	-	-	-	-	-	-	-	-	-	-	-	-
LG7_HB_1524	46.488	-	-	-	-	-	-	-	-	-	-	-	-	-	-	-	-	-	-	-	-	-	-	-	-	-	-	-	-	-	-	-	-	-	-	-	-	-	-	-	-	-	-	-	-	-	-	-	-
LG7_HB_3821_s47h1	47.901	-	-	-	-	-	-	-	-	-	-	-	-	-	-	-	-	-	-	-	-	-	-	-	-	-	-	-	-	-	-	-	-	-	-	-	-	-	-	-	-	-	-	-	-	-	-	-	-
LG7_HB_1049	48.052	-	-	-	-	-	-	-	-	-	-	-	-	-	-	-	-	-	-	-	-	-	-	-	-	-	-	-	-	-	-	-	-	-	-	-	-	-	-	-	-	-	-	-	-	-	-	-	-
LG7_HB_114	48.654	-	-	-	-	-	-	-	-	-	-	-	-	-	-	-	-	-	-	-	-	-	-	-	-	-	-	-	-	-	-	-	-	-	-	-	-	-	-	-	-	-	-	-	-	-	-	-	-
LG7_HB_2490_s60h2	49.178	-	-	-	-	-	-	-	-	-	-	-	-	-	-	-	-	-	-	-	-	-	-	-	-	-	-	-	-	-	-	-	-	-	-	-	-	-	-	-	-	-	-	-	-	-	-	-	-
LG7_HB_1272	49.262	-	-	-	-	-	-	-	-	-	-	-	-	-	-	-	-	-	-	-	-	-	-	-	-	-	-	-	-	-	-	-	-	-	-	-	-	-	-	-	-	-	-	-	-	-	-	-	-
LG7_HB_930	50.991	-	-	-	-	-	-	-	-	-	-	-	-	-	-	-	-	-	-	-	-	-	-	-	-	-	-	-	-	-	-	-	-	-	-	-	-	-	-	-	-	-	-	-	-	-	-	-	-
LG7_HB_932	53.207	-	-	-	-	-	-	-	-	-	-	-	-	-	-	-	-	-	-	-	-	-	-	-	-	-	-	-	-	-	-	-	-	-	-	-	-	-	-	-	-	-	-	-	-	-	-	-	-
LG7_HB_1915_s46h1	56.199	-	-	-	-	-	-	-	-	-	-	-	-	-	-	-	-	-	-	-	-	-	-	-	-	-	-	-	-	-	-	-	-	-	-	-	-	-	-	-	-	-	-	-	-	-	-	-	-
LG7_HB_1187	56.829	-	-	-	-	-	-	-	-	-	-	-	-	-	-	-	-	-	-	-	-	-	-	-	-	-	-	-	-	-	-	-	-	-	-	-	-	-	-	-	-	-	-	-	-	-	-	-	-
LG7_HB_1200	57.461	-	-	-	-	-	-	-	-	-	-	-	-	-	-	-	-	-	-	-	-	-	-	-	-	-	-	-	-	-	-	-	-	-	-	-	-	-	-	-	-	-	-	-	-	-	-	-	-
LG7_HB_2140_s15h1	58.119	-	-	-	-	-	-	-	-	-	-	-	-	-	-	-	-	-	-	-	-	-	-	-	-	-	-	-	-	-	-	-	-	-	-	-	-	-	-	-	-	-	-	-	-	-	-	-	-
LG7_HB_1202	59.278	-	-	-	-	-	-	-	-	-	-	-	-	-	-	-	-	-	-	-	-	-	-	-	-	-	-	-	-	-	-	-	-	-	-	-	-	-	-	-	-	-	-	-	-	-	-	-	-
LG7_HB_1527	60.916	a	-	-	h	-	-	a	a	-	-	-	h	-	a	-	-	h	h	-	-	-	-	a	-	h	-	-	h	a	a	h	a	a	-	-	-	a	-	-	h	a	a	-	-	h	h	h	-
LG7_HB_1527.5	61.247	a	-	-	h	-	-	a	a	-	-	-	h	-	a	-	-	h	h	-	-	-	-	a	-	h	-	-	h	a	a	h	a	a	-	-	-	a	-	-	h	a	a	-	-	h	h	h	-
LG7_HB_1528	62.122	a	a	a	h	a	h	a	a	a	a	a	h	a	a	a	a	h	h	a	a	h	a	a	a	h	a	h	h	a	a	h	a	a	h	h	a	a	h	h	h	a	a	a	-	h	h	h	h
LG7_HB_1529	63.686	a	a	a	h	a	h	a	a	a	a	a	h	a	a	a	a	h	h	a	a	h	a	a	a	h	a	h	h	a	a	h	a	a	h	h	h	a	h	h	h	a	a	a	h	h	h	h	h
LG7_HB_2259_s48h1	63.957	a	a	a	h	a	h	a	a	a	a	a	h	a	a	a	a	h	h	a	a	h	a	a	a	h	a	h	h	a	a	h	a	a	h	h	h	a	h	h	h	a	a	a	h	h	h	h	h
LG7_HB_1530	64.56	a	a	a	h	a	h	a	a	a	a	a	h	a	a	a	a	h	h	a	a	h	a	a	a	h	a	h	h	a	a	h	a	a	h	h	h	a	h	h	h	a	a	a	h	h	h	h	h
LG7_HB_1530.5	65.876	a	a	a	h	a	h	a	a	a	a	a	h	a	a	a	a	h	h	a	a	h	a	a	a	h	a	h	h	a	a	h	a	a	h	h	h	a	h	h	a	a	a	a	h	h	h	h	h
LG7_HB_1532	67.852	-	-	-	-	-	-	-	-	-	-	-	-	-	-	-	-	-	-	-	-	-	-	-	-	-	-	-	-	-	-	-	-	-	-	-	-	-	-	-	-	-	-	-	-	-	-	-	-
LG7_HB_3863	68.534	a	a	a	h	a	h	a	a	a	a	a	h	a	a	a	a	h	h	a	a	h	a	h	a	h	a	h	h	a	a	h	a	a	h	h	h	a	h	h	a	a	a	a	h	h	h	h	h
LG7_HB_1533	69.425	a	a	-	h	a	h	a	a	a	a	a	h	a	a	a	a	h	h	a	a	h	a	h	a	h	a	h	h	a	a	h	a	a	h	h	h	a	h	h	a	a	a	a	h	h	h	h	-
LG7_HB_2260_s48h1	70.078	a	a	a	h	a	h	a	a	a	a	a	h	a	a	a	a	h	h	a	a	h	a	h	a	h	a	h	h	a	a	h	a	a	h	h	h	a	h	h	a	a	a	a	h	h	h	h	h
LG7_HB_1534	70.236	a	a	a	h	a	h	a	a	a	a	a	h	a	a	a	a	h	h	a	a	h	a	h	a	h	a	h	h	a	a	h	a	a	h	h	h	a	h	h	a	a	a	a	h	h	h	h	h
LG7_HB_1535	70.772	a	a	a	h	a	h	a	a	a	a	a	h	a	a	a	a	h	h	a	a	h	a	h	a	h	a	h	h	a	a	h	a	a	h	h	h	a	h	h	a	a	a	a	h	h	h	h	h
LG7_HB_2262_s48h1	73.067	-	a	a	-	a	h	-	-	a	a	a	h	a	a	a	a	-	-	a	a	h	a	h	a	-	a	h	-	-	-	-	-	-	h	h	-	a	h	h	a	a	-	a	-	-	-	-	h
LG7_HB_1536	73.34	-	-	-	-	-	-	-	-	-	-	-	-	-	-	-	-	-	-	-	-	-	-	-	-	-	-	-	-	-	-	-	-	-	-	-	-	-	-	-	-	-	-	-	-	-	-	-	-
LG7_HB_1537	74.568	-	a	a	-	a	h	-	-	a	a	a	h	a	a	a	a	-	-	a	a	h	a	h	a	-	a	h	-	a	-	-	-	-	h	h	-	a	h	-	a	a	-	a	-	-	-	-	h
LG7_HB_2263_s48h1	76.012	-	a	a	-	a	h	-	-	a	a	-	h	a	a	a	a	-	-	a	a	-	a	h	a	-	a	h	-	a	-	-	-	-	h	h	-	a	h	-	a	a	-	a	-	-	-	-	h
LG7_HB_1538	76.766	-	-	-	-	-	-	-	-	-	-	-	-	-	-	-	-	-	-	-	-	-	-	-	-	-	-	-	-	-	-	-	-	-	-	-	-	-	-	-	-	-	-	-	-	-	-	-	-
LG7_HB_1540	78.929	-	-	-	-	-	-	-	-	-	-	-	-	-	-	-	-	-	-	-	-	-	-	-	-	-	-	-	-	-	-	-	-	-	-	-	-	-	-	-	-	-	-	-	-	-	-	-	-
LG7_HB_2265_s48h1	80.049	-	-	-	-	-	-	-	-	-	-	-	-	-	-	-	-	-	-	-	-	-	-	-	-	-	-	-	-	-	-	-	-	-	-	-	-	-	-	-	-	-	-	-	-	-	-	-	-
LG7_HB_1541	80.484	-	-	-	-	-	-	-	-	-	-	-	-	-	-	-	-	-	-	-	-	-	-	-	-	-	-	-	-	-	-	-	-	-	-	-	-	-	-	-	-	-	-	-	-	-	-	-	-
LG7_HB_1542	80.853	-	-	-	-	-	-	-	-	-	-	-	-	-	-	-	-	-	-	-	-	-	-	-	-	-	-	-	-	-	-	-	-	-	-	-	-	-	-	-	-	-	-	-	-	-	-	-	-
LG7_HB_2266_s48h1	81.027	-	-	-	-	-	-	-	-	-	-	-	-	-	-	-	-	-	-	-	-	-	-	-	-	-	-	-	-	-	-	-	-	-	-	-	-	-	-	-	-	-	-	-	-	-	-	-	-
LG7_HB_1543	82.13	-	-	-	-	-	-	-	-	-	-	-	-	-	-	-	-	-	-	-	-	-	-	-	-	-	-	-	-	-	-	-	-	-	-	-	-	-	-	-	-	-	-	-	-	-	-	-	-
LG7_HB_1544	82.375	-	-	-	-	-	-	-	-	-	-	-	-	-	-	-	-	-	-	-	-	-	-	-	-	-	-	-	-	-	-	-	-	-	-	-	-	-	-	-	-	-	-	-	-	-	-	-	-
LG7_HB_2267_s48h1	82.39	-	-	-	-	-	-	-	-	-	-	-	-	-	-	-	-	-	-	-	-	-	-	-	-	-	-	-	-	-	-	-	-	-	-	-	-	-	-	-	-	-	-	-	-	-	-	-	-
[truncated: 206 more columns]

## Sheet: LG8
Marker	Position	m12_B001	m12_B003	m12_B005	m12_B007m	m12_B011	m12_B013	m12_B014	m12_B017	m12_B019	m12_B020	m12_B021	m12_B023	m12_B024	m12_B025	m12_B026	m12_B030	m12_B031	m12_B032	m12_B034	m12_B035	m12_B038	m12_B042	m12_B043	m12_B047	m12_B048	m12_B049	m12_B053	m12_B054	m12_B057	m12_B059	m12_B061	m12_B064	m12_B067	m12_B071	m12_B074	m12_B076	m12_B079	m12_B081	m12_B083	m12_B086	m12_B089	m12_B090	m12_B092	m12_B093	m12_B094	m12_B095	m12_B098	m12_B101
LG8_HB_1546	0	a	h	a	a	h	h	a	a	a	a	h	a	a	a	a	a	a	a	h	h	a	h	a	a	a	h	a	h	h	h	a	a	a	h	h	h	a	a	h	h	a	h	h	h	a	h	a	h
LG8_HB_1545	0.23	a	h	a	a	h	h	a	a	a	a	h	a	a	a	a	a	a	a	h	h	a	h	a	a	a	h	a	h	h	h	a	a	a	h	h	h	a	a	h	h	a	h	h	h	a	h	a	h
LG8_HB_1547	0.795	a	h	a	a	h	h	a	a	a	a	h	a	a	a	a	a	a	a	h	h	a	h	a	a	a	h	a	h	h	h	a	a	a	h	h	h	a	a	h	h	a	h	h	h	a	h	a	h
LG8_HB_3872_s31h1	1.053	-	-	-	-	-	-	-	-	-	-	-	-	-	-	-	-	-	-	-	-	-	-	-	-	-	-	-	-	-	-	-	-	-	-	-	-	-	-	-	-	-	-	-	-	-	-	-	-
LG8_HB_2526_s60h2	1.337	a	h	a	a	h	h	a	a	a	a	h	a	a	a	a	a	a	a	h	h	a	h	a	a	a	h	a	h	h	h	a	a	a	h	h	h	a	a	h	h	a	h	h	h	a	h	a	h
LG8_HB_1548	2.104	a	h	a	a	h	h	a	a	a	a	h	a	a	a	a	a	a	a	h	h	a	h	a	a	a	h	a	h	h	h	a	a	a	h	h	h	a	a	h	h	a	h	h	h	a	h	a	h
LG8_HB_1548.5	3.43	-	-	-	-	-	-	-	-	-	-	-	-	-	-	-	-	-	-	-	-	-	-	-	-	-	-	-	-	-	-	-	-	-	-	-	-	-	-	-	-	-	-	-	-	-	-	-	-
LG8_HB_1549	3.512	a	-	a	a	-	-	-	a	-	-	h	a	a	a	-	-	-	-	-	-	-	h	-	a	-	h	-	-	-	-	-	-	a	-	h	h	a	a	-	-	a	h	-	h	a	-	a	-
LG8_HB_3875	3.683	a	h	a	a	h	h	a	a	a	a	h	a	a	a	a	a	a	a	h	h	a	h	a	a	a	h	a	h	h	h	a	a	a	h	h	h	a	a	h	h	a	h	h	h	a	h	a	h
LG8_HB_1550	4.683	a	h	a	a	h	h	a	a	a	a	h	a	a	a	a	a	a	a	h	h	a	h	a	a	a	h	a	h	h	h	a	a	a	h	h	h	a	a	h	h	a	h	h	h	a	h	a	h
LG8_HB_3876	4.822	-	-	-	-	-	-	-	-	-	-	-	-	-	-	-	-	-	-	-	-	-	-	-	-	-	-	-	-	-	-	-	-	-	-	-	-	-	-	-	-	-	-	-	-	-	-	-	-
LG8_HB_1550.5	5.088	-	-	-	-	-	-	-	-	-	-	-	-	-	-	-	-	-	-	-	-	-	-	-	-	-	-	-	-	-	-	-	-	-	-	-	-	-	-	-	-	-	-	-	-	-	-	-	-
LG8_HB_2531_s62h2	5.449	a	h	a	a	h	h	a	a	a	a	h	a	a	a	a	a	a	a	h	h	a	h	a	a	a	h	a	h	h	h	a	a	a	h	h	h	a	a	h	h	a	h	h	h	a	h	a	h
LG8_HB_2270_s33h1	5.977	a	h	a	a	h	h	a	a	a	a	h	a	a	a	a	a	a	a	h	h	a	h	a	a	a	h	a	h	h	h	a	a	a	h	h	h	a	a	h	h	a	h	h	h	a	h	a	h
LG8_HB_1557	6.232	a	h	a	a	h	h	a	a	a	a	h	a	a	a	a	a	a	a	h	h	a	h	a	a	a	h	a	h	h	h	a	a	a	h	h	h	a	a	h	h	a	h	h	h	a	h	a	h
LG8_HB_2532_s62h2	7.484	a	h	a	a	h	h	a	a	a	a	h	a	a	a	a	a	a	a	h	h	a	h	a	a	a	h	a	h	h	h	a	a	a	h	h	h	a	a	h	h	a	h	h	h	a	h	h	h
LG8_HB_1558	7.707	a	h	a	a	h	h	a	a	a	a	h	a	a	a	a	a	a	a	h	h	a	h	a	a	a	h	a	h	h	h	a	a	a	h	h	h	a	a	h	h	a	h	h	h	a	h	h	h
LG8_HB_3870.8_s32h1	8.222	a	-	a	a	-	-	-	a	-	-	h	a	a	a	-	-	-	-	-	-	-	h	-	a	-	h	-	-	-	-	-	-	a	-	h	h	a	a	-	-	a	h	-	-	a	a	-	-
LG8_HB_1561	10.478	-	-	-	-	-	-	-	-	-	-	-	-	-	-	-	-	-	-	-	-	-	-	-	-	-	-	-	-	-	-	-	-	-	-	-	-	-	-	-	-	-	-	-	-	-	-	-	-
LG8_HB_1562	10.966	-	-	-	-	-	-	-	-	-	-	-	-	-	-	-	-	-	-	-	-	-	-	-	-	-	-	-	-	-	-	-	-	-	-	-	-	-	-	-	-	-	-	-	-	-	-	-	-
LG8_HB_3870.8_s35h1	11.245	-	-	-	-	-	-	-	-	-	-	-	-	-	-	-	-	-	-	-	-	-	-	-	-	-	-	-	-	-	-	-	-	-	-	-	-	-	-	-	-	-	-	-	-	-	-	-	-
LG8_HB_2579_s74h3	11.59	-	-	-	-	-	-	-	-	-	-	-	-	-	-	-	-	-	-	-	-	-	-	-	-	-	-	-	-	-	-	-	-	-	-	-	-	-	-	-	-	-	-	-	-	-	-	-	-
LG8_HB_3879	11.871	-	-	-	-	-	-	-	-	-	-	-	-	-	-	-	-	-	-	-	-	-	-	-	-	-	-	-	-	-	-	-	-	-	-	-	-	-	-	-	-	-	-	-	-	-	-	-	-
LG8_HB_3880	11.92	-	-	-	-	-	-	-	-	-	-	-	-	-	-	-	-	-	-	-	-	-	-	-	-	-	-	-	-	-	-	-	-	-	-	-	-	-	-	-	-	-	-	-	-	-	-	-	-
LG8_HB_1559	11.99	-	-	-	-	-	-	-	-	-	-	-	-	-	-	-	-	-	-	-	-	-	-	-	-	-	-	-	-	-	-	-	-	-	-	-	-	-	-	-	-	-	-	-	-	-	-	-	-
LG8_HB_1559.5	12.176	-	-	-	-	-	-	-	-	-	-	-	-	-	-	-	-	-	-	-	-	-	-	-	-	-	-	-	-	-	-	-	-	-	-	-	-	-	-	-	-	-	-	-	-	-	-	-	-
LG8_HB_2275_s36h1	12.307	-	-	-	-	-	-	-	-	-	-	-	-	-	-	-	-	-	-	-	-	-	-	-	-	-	-	-	-	-	-	-	-	-	-	-	-	-	-	-	-	-	-	-	-	-	-	-	-
LG8_HB_1567	12.468	-	-	-	-	-	-	-	-	-	-	-	-	-	-	-	-	-	-	-	-	-	-	-	-	-	-	-	-	-	-	-	-	-	-	-	-	-	-	-	-	-	-	-	-	-	-	-	-
LG8_HB_2619_s86h3	12.771	-	-	-	-	-	-	-	-	-	-	-	-	-	-	-	-	-	-	-	-	-	-	-	-	-	-	-	-	-	-	-	-	-	-	-	-	-	-	-	-	-	-	-	-	-	-	-	-
LG8_HB_1568	13.965	a	h	a	a	h	h	a	a	a	h	h	a	a	a	h	a	a	a	h	h	a	h	a	a	a	h	a	h	h	h	a	a	a	h	h	h	a	a	h	h	a	h	h	h	a	a	h	h
LG8_HB_1568.5	14.431	-	-	-	-	-	-	-	-	-	-	-	-	-	-	-	-	-	-	-	-	-	-	-	-	-	-	-	-	-	-	-	-	-	-	-	-	-	-	-	-	-	-	-	-	-	-	-	-
LG8_HB_1569	14.913	a	h	a	a	h	h	a	a	a	h	h	a	a	a	h	a	a	a	h	h	a	h	a	a	a	h	a	h	h	h	a	a	a	h	h	h	a	a	h	h	a	h	h	h	a	a	h	h
LG8_HB_2276_s36h1	14.958	-	-	-	-	-	-	-	-	-	-	-	-	-	-	-	-	-	-	-	-	-	-	-	-	-	-	-	-	-	-	-	-	-	-	-	-	-	-	-	-	-	-	-	-	-	-	-	-
LG8_HB_3877_s36h1	15.506	-	h	-	-	h	h	-	-	-	-	-	-	-	-	-	-	-	-	h	-	-	-	-	-	-	-	-	h	h	h	-	-	-	h	-	-	-	-	h	h	-	-	h	h	-	-	h	h
LG8_HB_1570	16.46	-	-	-	-	-	-	-	-	-	-	-	-	-	-	-	-	-	-	-	-	-	-	-	-	-	-	-	-	-	-	-	-	-	-	-	-	-	-	-	-	-	-	-	-	-	-	-	-
LG8_HB_1873_s34h1	16.898	a	h	a	a	h	h	a	a	a	h	h	a	a	a	h	a	a	a	h	h	a	h	a	a	a	h	a	h	h	h	a	a	a	h	h	h	a	a	h	h	a	h	h	h	a	a	h	h
LG8_HB_1574	17.245	a	h	a	a	h	h	a	a	a	h	h	a	a	a	h	a	a	a	h	h	a	h	a	a	a	h	a	h	h	h	a	a	a	h	h	h	a	a	h	h	a	h	h	h	a	a	h	h
LG8_HB_1578	19.837	a	h	a	a	h	h	a	a	a	h	h	a	a	a	h	a	a	a	h	h	a	h	a	a	a	h	a	h	h	h	a	a	a	h	h	h	a	a	h	h	a	h	h	h	a	a	h	h
LG8_HB_1674	20.808	-	-	-	-	-	-	-	-	-	-	-	-	-	-	-	-	-	-	-	-	-	-	-	-	-	-	-	-	-	-	-	-	-	-	-	-	-	-	-	-	-	-	-	-	-	-	-	-
LG8_HB_2556_s41h2	20.897	a	h	a	a	h	h	a	a	a	h	h	a	a	a	h	a	a	a	h	h	a	h	a	a	a	h	a	h	h	h	a	a	a	h	h	h	a	a	h	h	a	h	h	h	a	a	h	h
LG8_HB_1579	20.947	a	h	a	a	h	h	a	a	a	h	h	a	a	a	h	a	a	a	h	h	a	h	a	a	a	h	a	h	h	h	a	a	a	h	h	h	a	a	h	h	a	h	h	h	a	a	h	h
LG8_HB_2301_s22h1	21.039	a	h	a	a	h	h	a	a	a	h	h	a	a	a	h	a	a	a	h	h	a	h	a	a	a	h	a	h	h	h	a	a	a	h	h	h	a	a	h	h	a	h	h	h	a	a	h	h
LG8_HB_1580	21.814	a	h	a	a	h	h	a	a	a	h	h	a	a	a	h	a	a	a	h	h	a	h	a	a	a	h	a	h	h	h	a	a	a	h	h	h	a	a	h	h	a	h	h	h	a	a	h	h
LG8_HB_1148	21.968	-	-	-	-	-	-	-	-	-	-	-	-	-	-	-	-	-	-	-	-	-	-	-	-	-	-	-	-	-	-	-	-	-	-	-	-	-	-	-	-	-	-	-	-	-	-	-	-
LG8_HB_3870.5_s41h1	22.143	-	-	-	-	-	-	-	-	-	-	-	-	-	-	-	-	-	-	-	-	-	-	-	-	-	-	-	-	-	-	-	-	-	-	-	-	-	-	-	-	-	-	-	-	-	-	-	-
LG8_HB_1581	22.483	-	-	-	-	-	-	-	-	-	-	-	-	-	-	-	-	-	-	-	-	-	-	-	-	-	-	-	-	-	-	-	-	-	-	-	-	-	-	-	-	-	-	-	-	-	-	-	-
LG8_HB_3870.5_s68h2	22.502	-	-	-	-	-	-	-	-	-	-	-	-	-	-	-	-	-	-	-	-	-	-	-	-	-	-	-	-	-	-	-	-	-	-	-	-	-	-	-	-	-	-	-	-	-	-	-	-
LG8_HB_1580.5	22.522	-	-	-	-	-	-	-	-	-	-	-	-	-	-	-	-	-	-	-	-	-	-	-	-	-	-	-	-	-	-	-	-	-	-	-	-	-	-	-	-	-	-	-	-	-	-	-	-
LG8_HB_1580.1	22.665	-	-	-	-	-	-	-	-	-	-	-	-	-	-	-	-	-	-	-	-	-	-	-	-	-	-	-	-	-	-	-	-	-	-	-	-	-	-	-	-	-	-	-	-	-	-	-	-
LG8_HB_3886	23.071	-	-	-	-	-	-	-	-	-	-	-	-	-	-	-	-	-	-	-	-	-	-	-	-	-	-	-	-	-	-	-	-	-	-	-	-	-	-	-	-	-	-	-	-	-	-	-	-
LG8_HB_1581.5	23.327	a	h	a	a	h	h	a	a	a	h	h	a	a	a	h	a	a	a	h	h	a	h	a	a	a	h	a	h	h	h	a	a	a	h	h	h	a	a	h	h	a	h	h	h	a	a	h	h
LG8_HB_1582	23.724	-	-	-	-	-	-	-	-	-	-	-	-	-	-	-	-	-	-	-	-	-	-	-	-	-	-	-	-	-	-	-	-	-	-	-	-	-	-	-	-	-	-	-	-	-	-	-	-
LG8_HB_1583	24.605	a	h	a	a	h	h	a	a	a	h	h	a	a	a	h	a	a	a	h	h	a	h	a	a	a	h	a	a	h	h	a	a	a	h	a	h	a	a	h	h	a	h	h	h	a	a	h	h
LG8_HB_2279_s41h1	25.097	-	h	a	-	h	h	a	-	-	-	-	-	-	-	-	a	a	a	h	-	a	-	a	-	-	-	a	-	h	h	a	a	-	h	a	-	a	a	h	h	-	-	h	h	a	-	h	-
LG8_HB_1584	25.826	-	h	a	-	h	h	a	-	-	-	-	-	-	-	-	a	a	a	h	-	a	-	a	-	-	-	a	-	h	h	a	a	-	h	a	-	-	a	h	h	-	-	h	h	a	-	h	-
LG8_HB_1585	26.75	-	h	a	-	h	h	a	-	-	-	-	-	-	-	-	a	a	a	h	-	a	-	a	-	-	-	a	-	h	h	a	a	-	h	a	-	-	a	-	h	-	-	h	h	a	-	h	-
LG8_HB_2534_s68h2	27.206	a	h	a	a	h	h	a	a	a	h	h	a	a	a	h	a	a	a	h	h	a	h	a	a	a	h	a	a	h	h	a	a	a	h	a	h	h	a	a	h	a	h	h	h	a	a	h	h
LG8_HB_1503	27.398	a	h	a	a	h	h	a	a	a	h	h	a	a	a	h	a	a	a	h	h	a	h	a	a	a	h	a	a	h	h	a	a	a	h	a	h	h	a	a	h	a	h	h	h	a	a	h	h
LG8_HB_573	27.568	a	h	a	a	h	h	a	a	a	h	h	a	a	a	h	a	a	a	h	h	a	h	a	a	a	h	a	a	h	h	a	a	a	h	a	h	h	a	a	h	a	h	h	h	a	a	h	h
LG8_HB_2533_s68h2	27.598	a	h	a	a	h	h	a	a	a	h	h	a	a	a	h	a	a	a	h	h	a	h	a	a	a	h	a	a	h	h	a	a	a	h	a	h	h	a	a	h	a	h	h	h	a	a	h	h
LG8_HB_2281_s41h1	27.605	a	h	a	a	h	h	a	a	a	h	h	a	a	a	h	a	a	a	h	h	a	h	a	a	a	h	a	a	h	h	a	a	a	h	a	h	h	a	a	h	a	h	h	h	a	a	h	h
LG8_HB_3876.5_s41h1	27.648	a	h	a	a	h	h	a	a	a	h	h	a	a	a	h	a	a	a	h	h	a	h	a	a	a	h	a	a	h	h	a	a	a	h	a	h	h	a	a	h	a	h	h	h	a	a	h	h
LG8_HB_2280_s41h1	27.681	a	h	a	a	h	h	a	a	a	h	h	a	a	a	h	a	a	a	h	h	a	h	a	a	a	h	a	a	h	h	a	a	a	h	a	h	h	a	a	h	a	h	h	h	a	a	h	h
LG8_HB_2620_s88h3	28.077	a	h	a	a	h	h	a	a	a	h	h	a	a	a	h	a	a	a	h	h	a	h	a	a	a	h	a	a	h	h	a	a	a	h	a	h	h	a	a	h	a	h	h	h	a	a	h	h
LG8_HB_1587	28.682	-	-	-	-	-	-	-	-	-	-	-	-	-	-	-	-	-	-	-	-	-	-	-	-	-	-	-	-	-	-	-	-	-	-	-	-	-	-	-	-	-	-	-	-	-	-	-	-
LG8_HB_1588	28.889	-	-	-	-	-	-	-	-	-	-	-	-	-	-	-	-	-	-	-	-	-	-	-	-	-	-	-	-	-	-	-	-	-	-	-	-	-	-	-	-	-	-	-	-	-	-	-	-
cF_0741253_L8_PA	28.975	-	-	-	-	-	-	-	-	-	-	-	-	-	-	-	-	-	-	-	-	-	-	-	-	-	-	-	-	-	-	-	-	-	-	-	-	-	-	-	-	-	-	-	-	-	-	-	-
LG8_HB_2282_s41h1	29.076	-	-	-	-	-	-	-	-	-	-	-	-	-	-	-	-	-	-	-	-	-	-	-	-	-	-	-	-	-	-	-	-	-	-	-	-	-	-	-	-	-	-	-	-	-	-	-	-
LG8_HB_1589	30.044	a	h	a	a	h	h	a	a	a	h	h	a	a	a	h	a	a	a	h	h	a	h	a	a	a	h	a	a	h	h	a	a	a	h	a	h	h	a	a	h	a	h	h	h	a	a	h	h
LG8_HB_1590	30.607	-	-	-	-	-	-	-	-	-	-	-	-	-	-	-	-	-	-	-	-	-	-	-	-	-	-	-	-	-	-	-	-	-	-	-	-	-	-	-	-	-	-	-	-	-	-	-	-
LG8_HB_1590.8	31.559	a	h	a	a	h	h	a	a	a	h	h	a	a	a	h	a	a	a	h	h	a	h	a	a	a	h	a	a	h	h	a	a	a	h	a	h	h	a	a	h	a	h	h	h	a	a	h	h
LG8_HB_1591	31.837	-	-	-	-	-	-	-	-	-	-	-	-	-	-	-	-	-	-	-	-	-	-	-	-	-	-	-	-	-	-	-	-	-	-	-	-	-	-	-	-	-	-	-	-	-	-	-	-
LG8_HB_2284_s41h1	32.385	a	h	a	a	h	h	a	a	a	h	h	a	a	a	h	a	a	a	h	h	a	h	a	a	a	h	a	a	h	h	a	a	a	h	a	h	h	a	a	h	a	h	h	h	a	a	h	h
LG8_HB_2285_s41h1	32.402	a	h	a	a	h	h	a	a	a	h	h	a	a	a	h	a	a	a	h	h	a	h	a	a	a	h	a	a	h	h	a	a	a	h	a	h	h	a	a	h	a	h	h	h	a	a	h	h
LG8_HB_458	32.407	-	-	-	-	-	-	-	-	-	-	-	-	-	-	-	-	-	-	-	-	-	-	-	-	-	-	-	-	-	-	-	-	-	-	-	-	-	-	-	-	-	-	-	-	-	-	-	-
LG8_HB_1592	32.412	a	h	a	a	h	h	a	a	a	h	h	a	a	a	h	a	a	a	h	h	a	h	a	a	a	h	a	a	h	h	a	a	a	h	a	h	h	a	a	h	a	h	h	h	a	a	h	h
LG8_HB_3878_s41h1	33.82	-	-	-	-	-	-	-	-	-	-	-	-	-	-	-	-	-	-	-	-	-	-	-	-	-	-	-	-	-	-	-	-	-	-	-	-	-	-	-	-	-	-	-	-	-	-	-	-
LG8_HB_1593	34.082	-	-	-	-	-	-	-	-	-	-	-	-	-	-	-	-	-	-	-	-	-	-	-	-	-	-	-	-	-	-	-	-	-	-	-	-	-	-	-	-	-	-	-	-	-	-	-	-
LG8_HB_1594	34.184	-	-	-	-	-	-	-	-	-	-	-	-	-	-	-	-	-	-	-	-	-	-	-	-	-	-	-	-	-	-	-	-	-	-	-	-	-	-	-	-	-	-	-	-	-	-	-	-
LG8_HB_1595	34.497	-	-	-	-	-	-	-	-	-	-	-	-	-	-	-	-	-	-	-	-	-	-	-	-	-	-	-	-	-	-	-	-	-	-	-	-	-	-	-	-	-	-	-	-	-	-	-	-
LG8_HB_2286_s42h1	34.782	-	-	-	-	-	-	-	-	-	-	-	-	-	-	-	-	-	-	-	-	-	-	-	-	-	-	-	-	-	-	-	-	-	-	-	-	-	-	-	-	-	-	-	-	-	-	-	-
LG8_HB_1595.5	35.346	-	-	-	-	-	-	-	-	-	-	-	-	-	-	-	-	-	-	-	-	-	-	-	-	-	-	-	-	-	-	-	-	-	-	-	-	-	-	-	-	-	-	-	-	-	-	-	-
LG8_HB_1596	35.532	-	-	-	-	-	-	-	-	-	-	-	-	-	-	-	-	-	-	-	-	-	-	-	-	-	-	-	-	-	-	-	-	-	-	-	-	-	-	-	-	-	-	-	-	-	-	-	-
LG8_HB_1597.5	35.945	-	-	-	-	-	-	-	-	-	-	-	-	-	-	-	-	-	-	-	-	-	-	-	-	-	-	-	-	-	-	-	-	-	-	-	-	-	-	-	-	-	-	-	-	-	-	-	-
cGD_02689_L8_70_2	36.072	-	-	-	-	-	-	-	-	-	-	-	-	-	-	-	-	-	-	-	-	-	-	-	-	-	-	-	-	-	-	-	-	-	-	-	-	-	-	-	-	-	-	-	-	-	-	-	-
LG8_HB_1598	36.233	-	-	-	-	-	-	-	-	-	-	-	-	-	-	-	-	-	-	-	-	-	-	-	-	-	-	-	-	-	-	-	-	-	-	-	-	-	-	-	-	-	-	-	-	-	-	-	-
LG8_HB_3870_s43h1	36.337	-	-	-	-	-	-	-	-	-	-	-	-	-	-	-	-	-	-	-	-	-	-	-	-	-	-	-	-	-	-	-	-	-	-	-	-	-	-	-	-	-	-	-	-	-	-	-	-
LG8_HB_660	36.57	-	-	-	-	-	-	-	-	-	-	-	-	-	-	-	-	-	-	-	-	-	-	-	-	-	-	-	-	-	-	-	-	-	-	-	-	-	-	-	-	-	-	-	-	-	-	-	-
LG8_HB_2395_s102h2	36.65	-	-	-	-	-	-	-	-	-	-	-	-	-	-	-	-	-	-	-	-	-	-	-	-	-	-	-	-	-	-	-	-	-	-	-	-	-	-	-	-	-	-	-	-	-	-	-	-
LG8_HB_282	37.122	-	-	-	-	-	-	-	-	-	-	-	-	-	-	-	-	-	-	-	-	-	-	-	-	-	-	-	-	-	-	-	-	-	-	-	-	-	-	-	-	-	-	-	-	-	-	-	-
LG8_HB_283	37.158	-	-	-	-	-	-	-	-	-	-	-	-	-	-	-	-	-	-	-	-	-	-	-	-	-	-	-	-	-	-	-	-	-	-	-	-	-	-	-	-	-	-	-	-	-	-	-	-
LG8_HB_1601	37.56	-	-	-	-	-	-	-	-	-	-	-	-	-	-	-	-	-	-	-	-	-	-	-	-	-	-	-	-	-	-	-	-	-	-	-	-	-	-	-	-	-	-	-	-	-	-	-	-
LG8_HB_1601.5	37.748	-	-	-	-	-	-	-	-	-	-	-	-	-	-	-	-	-	-	-	-	-	-	-	-	-	-	-	-	-	-	-	-	-	-	-	-	-	-	-	-	-	-	-	-	-	-	-	-
LG8_HB_1599	37.782	-	-	-	-	-	-	-	-	-	-	-	-	-	-	-	-	-	-	-	-	-	-	-	-	-	-	-	-	-	-	-	-	-	-	-	-	-	-	-	-	-	-	-	-	-	-	-	-
LG8_HB_2536_s70h2	37.97	-	-	-	-	-	-	-	-	-	-	-	-	-	-	-	-	-	-	-	-	-	-	-	-	-	-	-	-	-	-	-	-	-	-	-	-	-	-	-	-	-	-	-	-	-	-	-	-
LG8_HB_1604	38.17	-	-	-	-	-	-	-	-	-	-	-	-	-	-	-	-	-	-	-	-	-	-	-	-	-	-	-	-	-	-	-	-	-	-	-	-	-	-	-	-	-	-	-	-	-	-	-	-
LG8_HB_3870_s72h2	38.974	-	-	-	-	-	-	-	-	-	-	-	-	-	-	-	-	-	-	-	-	-	-	-	-	-	-	-	-	-	-	-	-	-	-	-	-	-	-	-	-	-	-	-	-	-	-	-	-
LG8_HB_2013_s16h1	39.324	-	-	-	-	-	-	-	-	-	-	-	-	-	-	-	-	-	-	-	-	-	-	-	-	-	-	-	-	-	-	-	-	-	-	-	-	-	-	-	-	-	-	-	-	-	-	-	-
LG8_HB_295	39.401	-	-	-	-	-	-	-	-	-	-	-	-	-	-	-	-	-	-	-	-	-	-	-	-	-	-	-	-	-	-	-	-	-	-	-	-	-	-	-	-	-	-	-	-	-	-	-	-
LG8_HB_1602	39.427	-	-	-	-	-	-	-	-	-	-	-	-	-	-	-	-	-	-	-	-	-	-	-	-	-	-	-	-	-	-	-	-	-	-	-	-	-	-	-	-	-	-	-	-	-	-	-	-
LG8_HB_1606	39.44	-	-	-	-	-	-	-	-	-	-	-	-	-	-	-	-	-	-	-	-	-	-	-	-	-	-	-	-	-	-	-	-	-	-	-	-	-	-	-	-	-	-	-	-	-	-	-	-
LG8_HB_2287_s47h1	39.516	-	-	-	-	-	-	-	-	-	-	-	-	-	-	-	-	-	-	-	-	-	-	-	-	-	-	-	-	-	-	-	-	-	-	-	-	-	-	-	-	-	-	-	-	-	-	-	-
LG8_HB_1603	39.724	-	-	-	-	-	-	-	-	-	-	-	-	-	-	-	-	-	-	-	-	-	-	-	-	-	-	-	-	-	-	-	-	-	-	-	-	-	-	-	-	-	-	-	-	-	-	-	-
LG8_HB_1604.5	39.958	-	-	-	-	-	-	-	-	-	-	-	-	-	-	-	-	-	-	-	-	-	-	-	-	-	-	-	-	-	-	-	-	-	-	-	-	-	-	-	-	-	-	-	-	-	-	-	-
LG8_HB_1599.5	40.065	-	-	-	-	-	-	-	-	-	-	-	-	-	-	-	-	-	-	-	-	-	-	-	-	-	-	-	-	-	-	-	-	-	-	-	-	-	-	-	-	-	-	-	-	-	-	-	-
LG8_HB_1605	40.241	-	-	-	-	-	-	-	-	-	-	-	-	-	-	-	-	-	-	-	-	-	-	-	-	-	-	-	-	-	-	-	-	-	-	-	-	-	-	-	-	-	-	-	-	-	-	-	-
LG8_HB_1599.8	40.29	-	-	-	-	-	-	-	-	-	-	-	-	-	-	-	-	-	-	-	-	-	-	-	-	-	-	-	-	-	-	-	-	-	-	-	-	-	-	-	-	-	-	-	-	-	-	-	-
LG8_HB_2288_s47h1	40.444	-	-	-	-	-	-	-	-	-	-	-	-	-	-	-	-	-	-	-	-	-	-	-	-	-	-	-	-	-	-	-	-	-	-	-	-	-	-	-	-	-	-	-	-	-	-	-	-
LG8_HB_1605.5	40.844	-	-	-	-	-	-	-	-	-	-	-	-	-	-	-	-	-	-	-	-	-	-	-	-	-	-	-	-	-	-	-	-	-	-	-	-	-	-	-	-	-	-	-	-	-	-	-	-
LG8_HB_1607	40.95	-	-	-	-	-	-	-	-	-	-	-	-	-	-	-	-	-	-	-	-	-	-	-	-	-	-	-	-	-	-	-	-	-	-	-	-	-	-	-	-	-	-	-	-	-	-	-	-
LG8_HB_1611	41.069	-	-	-	-	-	-	-	-	-	-	-	-	-	-	-	-	-	-	-	-	-	-	-	-	-	-	-	-	-	-	-	-	-	-	-	-	-	-	-	-	-	-	-	-	-	-	-	-
LG8_HB_1607.5	41.107	-	-	-	-	-	-	-	-	-	-	-	-	-	-	-	-	-	-	-	-	-	-	-	-	-	-	-	-	-	-	-	-	-	-	-	-	-	-	-	-	-	-	-	-	-	-	-	-
LG8_HB_1610	41.174	-	-	-	-	-	-	-	-	-	-	-	-	-	-	-	-	-	-	-	-	-	-	-	-	-	-	-	-	-	-	-	-	-	-	-	-	-	-	-	-	-	-	-	-	-	-	-	-
LG8_HB_2033_s36h1	41.251	-	-	-	-	-	-	-	-	-	-	-	-	-	-	-	-	-	-	-	-	-	-	-	-	-	-	-	-	-	-	-	-	-	-	-	-	-	-	-	-	-	-	-	-	-	-	-	-
LG8_HB_871	41.293	-	-	-	-	-	-	-	-	-	-	-	-	-	-	-	-	-	-	-	-	-	-	-	-	-	-	-	-	-	-	-	-	-	-	-	-	-	-	-	-	-	-	-	-	-	-	-	-
LG8_HB_870	41.351	-	-	-	-	-	-	-	-	-	-	-	-	-	-	-	-	-	-	-	-	-	-	-	-	-	-	-	-	-	-	-	-	-	-	-	-	-	-	-	-	-	-	-	-	-	-	-	-
LG8_HB_1608	41.412	-	-	-	-	-	-	-	-	-	-	-	-	-	-	-	-	-	-	-	-	-	-	-	-	-	-	-	-	-	-	-	-	-	-	-	-	-	-	-	-	-	-	-	-	-	-	-	-
LG8_HB_1610.5	41.483	-	-	-	-	-	-	-	-	-	-	-	-	-	-	-	-	-	-	-	-	-	-	-	-	-	-	-	-	-	-	-	-	-	-	-	-	-	-	-	-	-	-	-	-	-	-	-	-
LG8_HB_1609	41.839	-	-	-	-	-	-	-	-	-	-	-	-	-	-	-	-	-	-	-	-	-	-	-	-	-	-	-	-	-	-	-	-	-	-	-	-	-	-	-	-	-	-	-	-	-	-	-	-
LG8_HB_1612	42.224	-	-	-	-	-	-	-	-	-	-	-	-	-	-	-	-	-	-	-	-	-	-	-	-	-	-	-	-	-	-	-	-	-	-	-	-	-	-	-	-	-	-	-	-	-	-	-	-
LG8_HB_2434_s33h2	42.631	-	-	-	-	-	-	-	-	-	-	-	-	-	-	-	-	-	-	-	-	-	-	-	-	-	-	-	-	-	-	-	-	-	-	-	-	-	-	-	-	-	-	-	-	-	-	-	-
LG8_HB_321	42.72	-	-	-	-	-	-	-	-	-	-	-	-	-	-	-	-	-	-	-	-	-	-	-	-	-	-	-	-	-	-	-	-	-	-	-	-	-	-	-	-	-	-	-	-	-	-	-	-
LG8_HB_169	43.331	-	-	-	-	-	-	-	-	-	-	-	-	-	-	-	-	-	-	-	-	-	-	-	-	-	-	-	-	-	-	-	-	-	-	-	-	-	-	-	-	-	-	-	-	-	-	-	-
LG8_HB_1613	43.718	-	-	-	-	-	-	-	-	-	-	-	-	-	-	-	-	-	-	-	-	-	-	-	-	-	-	-	-	-	-	-	-	-	-	-	-	-	-	-	-	-	-	-	-	-	-	-	-
LG8_HB_2289_s52h1	43.97	-	-	-	-	-	-	-	-	-	-	-	-	-	-	-	-	-	-	-	-	-	-	-	-	-	-	-	-	-	-	-	-	-	-	-	-	-	-	-	-	-	-	-	-	-	-	-	-
LG8_HB_2254_s44h1	44.141	-	-	-	-	-	-	-	-	-	-	-	-	-	-	-	-	-	-	-	-	-	-	-	-	-	-	-	-	-	-	-	-	-	-	-	-	-	-	-	-	-	-	-	-	-	-	-	-
LG8_HB_1517	44.345	-	-	-	-	-	-	-	-	-	-	-	-	-	-	-	-	-	-	-	-	-	-	-	-	-	-	-	-	-	-	-	-	-	-	-	-	-	-	-	-	-	-	-	-	-	-	-	-
LG8_HB_338	44.574	-	-	-	-	-	-	-	-	-	-	-	-	-	-	-	-	-	-	-	-	-	-	-	-	-	-	-	-	-	-	-	-	-	-	-	-	-	-	-	-	-	-	-	-	-	-	-	-
LG8_HB_2253_s44h1	44.866	-	-	-	-	-	-	-	-	-	-	-	-	-	-	-	-	-	-	-	-	-	-	-	-	-	-	-	-	-	-	-	-	-	-	-	-	-	-	-	-	-	-	-	-	-	-	-	-
LG8_HB_1616	45.089	-	-	-	-	-	-	-	-	-	-	-	-	-	-	-	-	-	-	-	-	-	-	-	-	-	-	-	-	-	-	-	-	-	-	-	-	-	-	-	-	-	-	-	-	-	-	-	-
LG8_HB_1615	45.32	-	-	-	-	-	-	-	-	-	-	-	-	-	-	-	-	-	-	-	-	-	-	-	-	-	-	-	-	-	-	-	-	-	-	-	-	-	-	-	-	-	-	-	-	-	-	-	-
LG8_HB_3913	46.923	-	-	-	-	-	-	-	-	-	-	-	-	-	-	-	-	-	-	-	-	-	-	-	-	-	-	-	-	-	-	-	-	-	-	-	-	-	-	-	-	-	-	-	-	-	-	-	-
LG8_HB_1614	47.12	-	-	-	-	-	-	-	-	-	-	-	-	-	-	-	-	-	-	-	-	-	-	-	-	-	-	-	-	-	-	-	-	-	-	-	-	-	-	-	-	-	-	-	-	-	-	-	-
LG8_HB_1908_s41h1	47.707	-	-	-	-	-	-	-	-	-	-	-	-	-	-	-	-	-	-	-	-	-	-	-	-	-	-	-	-	-	-	-	-	-	-	-	-	-	-	-	-	-	-	-	-	-	-	-	-
LG8_HB_1617.5	47.806	-	-	-	-	-	-	-	-	-	-	-	-	-	-	-	-	-	-	-	-	-	-	-	-	-	-	-	-	-	-	-	-	-	-	-	-	-	-	-	-	-	-	-	-	-	-	-	-
LG8_HB_1617	47.887	-	-	-	-	-	-	-	-	-	-	-	-	-	-	-	-	-	-	-	-	-	-	-	-	-	-	-	-	-	-	-	-	-	-	-	-	-	-	-	-	-	-	-	-	-	-	-	-
LG8_HB_1879_s40h1	48.108	-	-	-	-	-	-	-	-	-	-	-	-	-	-	-	-	-	-	-	-	-	-	-	-	-	-	-	-	-	-	-	-	-	-	-	-	-	-	-	-	-	-	-	-	-	-	-	-
LG8_HB_424	48.385	-	-	-	-	-	-	-	-	-	-	-	-	-	-	-	-	-	-	-	-	-	-	-	-	-	-	-	-	-	-	-	-	-	-	-	-	-	-	-	-	-	-	-	-	-	-	-	-
LG8_HB_99	49.121	-	-	-	-	-	-	-	-	-	-	-	-	-	-	-	-	-	-	-	-	-	-	-	-	-	-	-	-	-	-	-	-	-	-	-	-	-	-	-	-	-	-	-	-	-	-	-	-
LG8_HB_208	49.999	-	-	-	-	-	-	-	-	-	-	-	-	-	-	-	-	-	-	-	-	-	-	-	-	-	-	-	-	-	-	-	-	-	-	-	-	-	-	-	-	-	-	-	-	-	-	-	-
LG8_HB_209	50.839	-	-	-	-	-	-	-	-	-	-	-	-	-	-	-	-	-	-	-	-	-	-	-	-	-	-	-	-	-	-	-	-	-	-	-	-	-	-	-	-	-	-	-	-	-	-	-	-
LG8_HB_2502_s79h2	51.159	-	-	-	-	-	-	-	-	-	-	-	-	-	-	-	-	-	-	-	-	-	-	-	-	-	-	-	-	-	-	-	-	-	-	-	-	-	-	-	-	-	-	-	-	-	-	-	-
LG8_HB_1352	51.456	-	-	a	-	h	a	a	a	-	-	a	-	a	-	-	-	a	a	h	-	a	-	-	-	-	-	-	a	-	h	a	-	-	h	a	h	-	a	-	h	-	h	h	h	a	-	h	-
LG8_HB_2118_s48h1	51.631	-	-	a	-	h	a	a	a	-	-	a	-	a	-	-	-	a	a	h	-	a	-	-	-	-	-	-	a	-	h	a	-	-	h	a	h	-	a	-	h	-	h	h	h	a	-	h	-
LG8_HB_1618	52.115	-	-	-	-	-	-	-	-	-	-	-	-	-	-	-	-	-	-	-	-	-	-	-	-	-	-	-	-	-	-	-	-	-	-	-	-	-	-	-	-	-	-	-	-	-	-	-	-
LG8_HB_1619	52.437	-	-	a	-	h	a	a	a	-	-	a	-	a	-	-	-	a	a	h	-	a	-	-	-	-	-	-	a	-	h	a	-	-	h	a	h	-	a	-	h	-	h	h	h	a	-	h	-
LG8_HB_2290_s55h1	52.985	a	h	a	a	h	a	a	a	a	h	a	a	a	a	h	a	a	a	h	h	a	h	a	a	a	h	a	a	h	h	a	a	a	h	a	h	h	a	a	h	a	h	h	h	a	a	h	h
LG8_HB_1619.5	54.442	a	h	a	a	h	a	a	a	a	h	a	a	a	a	h	a	a	a	h	h	a	h	a	a	a	h	a	a	h	h	a	a	a	h	a	h	h	a	a	h	a	h	h	h	a	a	h	h
LG8_HB_1621	54.586	a	h	a	a	h	a	a	a	a	h	a	a	a	a	h	a	a	a	h	h	a	h	a	a	a	h	a	a	h	h	a	a	a	h	a	h	h	a	a	h	a	h	h	h	a	a	h	h
LG8_HB_1622	55.914	a	h	a	h	h	a	a	a	h	h	a	a	a	a	h	a	a	a	h	h	a	h	a	a	a	h	a	a	h	h	a	a	a	h	a	h	h	a	a	h	a	h	h	h	a	a	h	h
LG8_HB_2291_s55h1	56.053	-	-	-	-	-	-	-	-	-	-	-	-	-	-	-	-	-	-	-	-	-	-	-	-	-	-	-	-	-	-	-	-	-	-	-	-	-	-	-	-	-	-	-	-	-	-	-	-
LG8_HB_1623	56.115	a	h	-	-	-	-	-	-	-	h	-	a	-	a	h	a	-	-	-	-	a	h	a	a	a	h	a	-	h	-	-	a	a	-	-	-	h	-	a	-	a	-	-	-	-	a	-	h
LG8_HB_2292_s55h1	56.459	-	h	-	-	-	-	-	-	-	h	-	a	-	a	h	a	-	-	-	-	a	h	a	a	a	h	a	-	h	-	-	a	a	-	-	-	h	-	a	-	a	-	-	-	-	a	-	h
LG8_HB_3876.5_s55h1	56.601	a	h	a	h	h	a	a	a	h	h	a	a	a	a	h	a	a	a	h	h	a	h	a	a	a	h	a	a	h	h	a	a	a	h	a	h	h	a	a	h	a	h	h	h	a	a	h	h
LG8_HB_1622.5	56.688	-	-	-	-	-	-	-	-	-	-	-	-	-	-	-	-	-	-	-	-	-	-	-	-	-	-	-	-	-	-	-	-	-	-	-	-	-	-	-	-	-	-	-	-	-	-	-	-
LG8_HB_1624	56.774	a	h	a	h	h	a	a	a	h	h	a	a	a	a	h	a	a	a	h	h	a	h	a	a	a	h	a	a	h	h	a	a	a	h	a	h	h	a	a	h	a	h	h	h	a	a	h	h
LG8_HB_1625	56.93	a	h	a	h	h	a	a	a	h	h	a	a	a	a	h	a	a	a	h	h	a	h	a	a	a	h	a	a	h	h	a	a	a	h	a	h	h	a	a	h	a	h	h	h	a	a	h	h
LG8_HB_2293_s55h1	57.119	a	h	a	h	h	a	a	a	h	h	a	a	a	a	h	a	a	a	h	h	a	h	a	a	a	h	a	a	h	h	a	a	a	h	a	h	h	a	a	h	a	h	h	h	a	a	h	h
LG8_HB_1626	57.39	a	h	a	h	h	a	a	a	h	h	a	a	a	a	h	a	a	a	h	h	a	h	a	a	a	h	a	a	h	h	a	a	a	h	a	h	h	a	a	h	a	h	h	h	a	a	h	h
LG8_HB_2539_s79h2	57.452	a	h	a	h	h	a	a	a	h	h	a	a	a	a	h	a	a	a	h	h	a	h	a	a	a	h	a	a	h	h	a	a	a	h	a	h	h	a	a	h	a	h	h	h	a	a	h	h
LG8_HB_1626.5	57.625	a	h	a	h	h	a	a	a	h	h	a	a	a	a	h	a	a	a	h	h	a	h	a	a	a	h	a	a	h	h	a	a	a	h	a	h	h	a	a	h	a	h	h	h	a	a	h	h
LG8_HB_2295_s57h1	57.894	-	-	-	-	-	-	-	-	-	-	-	-	-	-	-	-	-	-	-	-	-	-	-	-	-	-	-	-	-	-	-	-	-	-	-	-	-	-	-	-	-	-	-	-	-	-	-	-
LG8_HB_1629	58.101	a	h	a	h	h	a	a	a	h	h	a	a	a	a	h	a	a	a	h	h	a	h	a	a	a	h	a	a	h	h	a	a	a	h	a	h	h	a	a	h	a	h	h	h	a	a	h	h
LG8_HB_1630	59.004	a	h	a	h	h	a	a	a	h	h	a	a	a	a	h	a	a	a	h	h	a	h	a	a	a	h	a	a	h	h	a	a	a	h	a	h	h	a	a	h	a	h	h	h	a	a	h	h
LG8_HB_1629.5	59.422	a	h	a	h	h	a	a	a	h	h	a	a	a	a	h	a	a	a	h	h	a	h	a	a	a	h	a	a	h	h	a	a	a	h	a	h	h	a	a	h	a	h	h	h	a	a	h	h
LG8_HB_1631	60.662	a	h	a	h	h	a	a	a	h	h	a	a	a	a	h	a	a	a	h	h	a	h	a	a	a	a	a	a	h	h	a	a	h	h	a	h	h	a	a	h	a	h	h	h	a	a	h	h
LG8_HB_996	61.641	a	h	a	h	h	a	a	a	h	h	a	a	a	a	h	a	a	a	h	h	a	h	a	a	a	a	a	a	h	h	a	a	h	h	a	h	h	a	a	h	a	h	h	h	a	a	h	h
LG8_HB_2331_s62h2	61.859	-	-	-	-	-	-	-	-	-	-	-	-	-	-	-	-	-	-	-	-	-	-	-	-	-	-	-	-	-	-	-	-	-	-	-	-	-	-	-	-	-	-	-	-	-	-	-	-
LG8_HB_1632	62.014	a	h	a	h	h	a	a	a	h	h	a	a	a	a	h	a	a	a	h	h	a	h	a	a	a	a	a	a	h	h	a	a	h	h	a	h	h	a	a	h	a	h	h	h	a	a	h	h
LG8_HB_2297_s58h1	62.229	-	-	-	-	-	-	-	-	-	-	-	-	-	-	-	-	-	-	-	-	-	-	-	-	-	-	-	-	-	-	-	-	-	-	-	-	-	-	-	-	-	-	-	-	-	-	-	-
LG8_HB_1634	62.726	-	-	-	-	-	-	-	-	-	-	-	-	-	-	-	-	-	-	-	-	-	-	-	-	-	-	-	-	-	-	-	-	-	-	-	-	-	-	-	-	-	-	-	-	-	-	-	-
LG8_HB_1723	63.762	a	-	a	h	-	a	a	a	h	h	a	-	a	-	-	-	a	a	h	h	-	h	h	-	-	a	-	a	-	h	a	-	h	-	a	h	h	a	-	h	-	h	h	h	-	-	h	-
LG8_HB_1635	64.3	-	-	-	-	-	-	-	-	-	-	-	-	-	-	-	-	-	-	-	-	-	-	-	-	-	-	-	-	-	-	-	-	-	-	-	-	-	-	-	-	-	-	-	-	-	-	-	-
LG8_HB_2540_s82h2	64.712	a	-	a	h	-	a	a	a	h	h	a	-	a	-	-	-	a	a	h	h	-	h	h	-	-	-	-	a	-	h	-	-	h	-	a	h	h	a	-	h	-	h	h	h	-	-	h	-
LG8_HB_3870.5_s59h1	64.856	-	-	-	-	-	-	-	-	-	-	-	-	-	-	-	-	-	-	-	-	-	-	-	-	-	-	-	-	-	-	-	-	-	-	-	-	-	-	-	-	-	-	-	-	-	-	-	-
LG8_HB_2298_s59h1	65.096	a	-	a	h	-	a	a	a	h	h	a	-	a	-	-	-	a	a	h	h	-	h	h	-	-	-	-	a	-	h	-	h	h	-	a	h	h	a	-	h	-	h	h	h	-	-	h	-
LG8_HB_1636	65.115	a	-	a	h	-	a	a	a	h	h	a	-	a	-	-	-	a	a	h	h	-	h	h	-	-	-	-	a	-	h	-	h	h	-	a	h	h	a	-	h	-	h	h	h	-	-	h	-
LG8_HB_2299_s59h1	67.174	-	-	-	-	-	-	-	-	-	-	-	-	-	-	-	-	-	-	-	-	-	-	-	-	-	-	-	-	-	-	-	-	-	-	-	-	-	-	-	-	-	-	-	-	-	-	-	-
LG8_HB_1638	68.526	a	-	a	h	-	a	a	a	h	h	-	-	a	-	-	-	a	a	-	h	-	h	h	-	-	-	h	a	-	h	-	h	h	-	a	h	h	a	-	h	-	h	h	h	-	-	h	-
[truncated: 206 more columns]

## Sheet: LG9
Marker	Position	m12_B001	m12_B003	m12_B005	m12_B007m	m12_B011	m12_B013	m12_B014	m12_B017	m12_B019	m12_B020	m12_B021	m12_B023	m12_B024	m12_B025	m12_B026	m12_B030	m12_B031	m12_B032	m12_B034	m12_B035	m12_B038	m12_B042	m12_B043	m12_B047	m12_B048	m12_B049	m12_B053	m12_B054	m12_B057	m12_B059	m12_B061	m12_B064	m12_B067	m12_B071	m12_B074	m12_B076	m12_B079	m12_B081	m12_B083	m12_B086	m12_B089	m12_B090	m12_B092	m12_B093	m12_B094	m12_B095	m12_B098	m12_B101
cR_465054_L9_PA	0	-	-	-	-	-	-	-	-	-	-	-	-	-	-	-	-	-	-	-	-	-	-	-	-	-	-	-	-	-	-	-	-	-	-	-	-	-	-	-	-	-	-	-	-	-	-	-	-
LG9_HB_1642	0.292	-	-	-	-	-	-	-	-	-	-	-	-	-	-	-	-	-	-	-	-	-	-	-	-	-	-	-	-	-	-	-	-	-	-	-	-	-	-	-	-	-	-	-	-	-	-	-	-
LG9_HB_1642.5	0.597	-	-	-	-	-	-	-	-	-	-	-	-	-	-	-	-	-	-	-	-	-	-	-	-	-	-	-	-	-	-	-	-	-	-	-	-	-	-	-	-	-	-	-	-	-	-	-	-
cR_558868_L9_PA	0.915	-	-	-	-	-	-	-	-	-	-	-	-	-	-	-	-	-	-	-	-	-	-	-	-	-	-	-	-	-	-	-	-	-	-	-	-	-	-	-	-	-	-	-	-	-	-	-	-
cR_561080_L9_PA	1.115	-	-	-	-	-	-	-	-	-	-	-	-	-	-	-	-	-	-	-	-	-	-	-	-	-	-	-	-	-	-	-	-	-	-	-	-	-	-	-	-	-	-	-	-	-	-	-	-
LG9_HB_3924_s20h0	1.316	-	-	-	-	-	-	-	-	-	-	-	-	-	-	-	-	-	-	-	-	-	-	-	-	-	-	-	-	-	-	-	-	-	-	-	-	-	-	-	-	-	-	-	-	-	-	-	-
LG9_HB_1643	1.767	-	-	-	-	-	-	-	-	-	-	-	-	-	-	-	-	-	-	-	-	-	-	-	-	-	-	-	-	-	-	-	-	-	-	-	-	-	-	-	-	-	-	-	-	-	-	-	-
LG9_HB_1643.5	2.553	-	-	-	-	-	-	-	-	-	-	-	-	-	-	-	-	-	-	-	-	-	-	-	-	-	-	-	-	-	-	-	-	-	-	-	-	-	-	-	-	-	-	-	-	-	-	-	-
LG9_HB_3925_s39h2	2.809	a	a	h	a	h	a	a	a	h	h	a	h	h	a	h	a	a	h	h	h	h	h	h	a	a	a	a	a	h	h	h	a	a	a	a	a	h	a	a	h	a	a	a	a	h	h	a	a
LG9_HB_1644	3.239	a	a	h	a	h	a	a	a	h	h	a	h	h	a	h	a	a	h	h	h	h	h	h	a	a	a	a	a	h	h	h	a	a	a	a	a	h	a	a	h	a	a	a	a	h	h	a	a
LG9_HB_1645.5	3.961	-	-	-	-	-	-	-	-	-	-	-	-	-	-	-	-	-	-	-	-	-	-	-	-	-	-	-	-	-	-	-	-	-	-	-	-	-	-	-	-	-	-	-	-	-	-	-	-
LG9_HB_1645	4.144	a	-	h	-	-	a	a	-	h	h	a	h	-	a	h	-	-	h	h	-	-	-	-	-	a	-	a	a	h	h	-	a	a	-	a	a	-	a	-	-	a	a	a	a	h	-	a	-
LG9_HB_3927_s20h1	4.562	a	-	h	-	-	a	a	-	h	h	a	h	-	a	h	-	-	h	h	-	-	-	-	-	a	-	a	a	h	h	-	a	a	-	a	a	-	a	-	-	a	a	a	a	h	-	a	-
LG9_HB_1645.8	5.626	a	a	h	a	h	a	a	a	h	h	a	h	h	a	h	a	a	h	h	h	h	h	h	a	a	a	a	a	h	h	h	a	a	a	a	a	h	a	a	h	a	a	a	a	h	h	a	a
LG9_HB_3928_s39h2	5.748	-	-	-	-	-	-	-	-	-	-	-	-	-	-	-	-	-	-	-	-	-	-	-	-	-	-	-	-	-	-	-	-	-	-	-	-	-	-	-	-	-	-	-	-	-	-	-	-
LG9_HB_2542_s39h2	5.77	a	-	h	-	-	a	a	-	h	h	a	h	-	a	h	-	-	h	h	-	-	-	-	a	a	-	a	a	h	h	-	a	a	-	a	a	-	a	-	-	a	a	a	a	h	-	a	-
LG9_HB_3928.5_s20h1	6.105	a	a	h	a	h	a	a	a	h	h	a	h	h	a	h	a	a	h	h	h	h	h	h	a	a	a	a	a	h	h	h	a	a	a	a	a	h	a	a	h	a	a	a	a	h	h	a	a
LG9_HB_2623_s54h3	6.34	-	-	-	-	-	-	-	-	-	-	-	-	-	-	-	-	-	-	-	-	-	-	-	-	-	-	-	-	-	-	-	-	-	-	-	-	-	-	-	-	-	-	-	-	-	-	-	-
LG9_HB_1646	6.519	a	a	h	a	h	a	a	a	h	h	a	h	h	a	h	a	a	h	h	h	h	h	h	a	a	a	a	a	h	h	h	a	a	a	a	a	h	a	a	h	a	a	a	a	h	h	a	a
LG9_HB_3928.8_s20h1	6.922	a	-	h	-	-	a	a	-	h	h	a	h	-	a	h	-	-	h	h	-	-	-	-	a	a	-	a	a	h	h	-	a	a	-	a	a	-	a	-	-	a	a	a	a	h	-	a	-
LG9_HB_1647.1	7.101	a	-	h	-	-	a	a	-	h	h	a	h	-	a	h	-	-	h	h	-	-	-	-	a	a	-	a	a	h	h	-	a	a	-	a	a	-	a	-	-	a	a	a	a	h	-	a	-
LG9_HB_1647	7.207	a	-	h	-	-	a	a	-	h	h	a	h	-	a	h	-	-	h	h	-	-	-	-	a	a	-	a	a	h	h	-	a	a	-	a	a	-	a	-	-	a	a	a	a	h	-	a	-
LG9_HB_2543_s39h2	7.895	a	a	h	a	h	a	a	a	h	h	a	h	h	a	h	a	a	h	h	h	h	h	h	a	a	a	a	a	h	h	h	a	a	a	a	a	h	a	a	h	h	a	a	a	h	h	a	a
LG9_HB_903	8.095	a	-	h	-	-	a	a	-	h	h	a	h	-	a	h	-	-	h	h	-	-	-	-	a	a	-	a	a	h	h	-	a	a	-	a	a	-	a	-	-	-	a	a	a	h	-	a	-
LG9_HB_1648	8.141	a	a	h	a	h	a	a	a	h	h	a	h	h	a	h	a	a	h	h	h	h	h	h	a	a	a	a	a	h	h	h	a	a	a	a	a	h	a	a	h	h	a	a	a	h	h	a	a
LG9_HB_1647.9	8.242	a	-	h	-	-	a	a	-	h	h	a	h	-	a	h	-	-	h	h	-	-	-	-	a	a	-	a	a	h	h	-	a	a	-	a	a	-	a	-	-	-	a	a	a	h	-	a	-
LG9_HB_260	9.46	a	-	h	-	h	a	a	-	h	h	a	-	-	a	h	-	-	h	h	-	-	-	-	a	a	-	a	a	h	h	-	a	-	-	a	a	-	a	-	-	-	a	a	a	h	-	a	-
LG9_HB_1650	9.894	a	a	h	a	h	a	a	a	h	h	a	h	h	a	h	a	a	h	h	h	h	h	h	a	a	a	a	a	h	h	h	a	a	a	a	a	h	a	a	h	h	a	a	a	h	h	a	a
LG9_HB_1650.5	10.025	a	a	h	a	h	a	a	a	h	h	a	h	h	a	h	a	a	h	h	h	h	h	h	a	a	a	a	a	h	h	h	a	a	a	a	a	h	a	a	h	h	a	a	a	h	h	a	a
LG9_HB_2545_s39h2	10.679	a	-	h	-	h	a	a	-	h	h	a	-	-	a	h	-	-	h	h	-	-	-	-	a	a	-	a	a	h	h	-	a	-	-	a	a	-	a	-	-	-	a	a	a	h	-	a	-
LG9_HB_1651	10.821	a	a	h	a	h	a	a	a	h	h	a	h	h	a	h	a	a	h	h	h	h	h	h	a	a	a	a	a	h	h	h	a	a	a	a	a	h	a	a	h	h	a	a	a	h	h	a	a
LG9_HB_1652	11.566	a	a	h	a	h	a	a	a	h	h	a	h	h	a	h	a	a	h	h	a	h	h	h	a	a	a	a	a	h	h	h	a	a	a	a	a	h	a	a	h	h	a	a	a	h	h	a	a
LG9_HB_3934_s39h2	11.795	-	-	-	-	-	-	-	-	-	-	-	-	-	-	-	-	-	-	-	-	-	-	-	-	-	-	-	-	-	-	-	-	-	-	-	-	-	-	-	-	-	-	-	-	-	-	-	-
LG9_HB_1652.5	11.901	-	-	-	-	-	-	-	-	-	-	-	-	-	-	-	-	-	-	-	-	-	-	-	-	-	-	-	-	-	-	-	-	-	-	-	-	-	-	-	-	-	-	-	-	-	-	-	-
LG9_HB_1652.8	12.025	-	-	-	-	-	-	-	-	-	-	-	-	-	-	-	-	-	-	-	-	-	-	-	-	-	-	-	-	-	-	-	-	-	-	-	-	-	-	-	-	-	-	-	-	-	-	-	-
LG9_HB_1653	12.316	a	a	h	a	h	a	a	a	h	h	a	h	h	a	h	a	a	h	h	a	a	h	h	a	a	a	h	a	h	h	h	a	a	a	a	a	h	a	a	h	h	a	a	a	h	h	a	a
LG9_HB_1653.5	12.65	a	-	h	-	h	a	a	-	h	h	a	-	-	a	h	-	-	h	h	a	a	-	-	a	a	-	-	a	h	h	-	a	-	-	a	a	-	a	a	-	-	a	a	a	h	-	a	-
LG9_HB_1655	14.232	a	a	h	a	h	a	a	a	h	h	a	h	h	a	h	a	a	h	h	a	a	h	h	a	a	a	h	a	h	h	h	a	a	a	a	a	h	a	a	h	h	a	a	a	h	h	a	a
LG9_HB_2548_s39h2	14.585	a	a	h	a	h	a	a	a	h	h	a	h	h	a	h	a	a	h	h	a	a	h	h	a	a	a	h	a	h	h	h	a	a	a	a	a	h	a	a	h	h	a	a	a	h	h	a	a
LG9_HB_1655.5	15.236	-	-	-	-	-	-	-	-	-	-	-	-	-	-	-	-	-	-	-	-	-	-	-	-	-	-	-	-	-	-	-	-	-	-	-	-	-	-	-	-	-	-	-	-	-	-	-	-
LG9_HB_1656	15.742	a	a	h	a	h	a	a	a	h	h	a	h	h	a	h	a	a	h	h	a	a	h	h	a	a	a	h	a	h	h	h	a	a	a	a	a	h	a	a	h	h	a	a	a	h	h	a	a
LG9_HB_1655.8	15.787	-	-	-	-	-	-	-	-	-	-	-	-	-	-	-	-	-	-	-	-	-	-	-	-	-	-	-	-	-	-	-	-	-	-	-	-	-	-	-	-	-	-	-	-	-	-	-	-
LG9_HB_2549_s39h2	16.107	-	-	-	-	-	-	-	-	-	-	-	-	-	-	-	-	-	-	-	-	-	-	-	-	-	-	-	-	-	-	-	-	-	-	-	-	-	-	-	-	-	-	-	-	-	-	-	-
LG9_HB_1657.1	17.784	-	-	-	-	-	-	-	-	-	-	-	-	-	-	-	-	-	-	-	-	-	-	-	-	-	-	-	-	-	-	-	-	-	-	-	-	-	-	-	-	-	-	-	-	-	-	-	-
LG9_HB_1657.5	18.075	a	a	h	a	h	a	h	a	h	h	a	h	h	a	h	a	a	h	h	a	a	h	h	a	a	a	h	a	h	h	h	a	a	a	a	a	h	a	a	h	h	a	a	a	h	h	a	a
LG9_HB_148	18.115	-	-	-	-	-	-	-	-	-	-	-	-	-	-	-	-	-	-	-	-	-	-	-	-	-	-	-	-	-	-	-	-	-	-	-	-	-	-	-	-	-	-	-	-	-	-	-	-
LG9_HB_1657	18.263	a	a	h	a	h	a	h	a	h	h	a	h	h	a	h	a	a	h	h	a	a	h	h	a	a	a	h	a	h	h	h	a	a	a	a	a	h	a	a	h	h	a	a	a	h	h	a	a
LG9_HB_1938_s49h1	18.703	-	-	-	-	-	-	-	-	-	-	-	-	-	-	-	-	-	-	-	-	-	-	-	-	-	-	-	-	-	-	-	-	-	-	-	-	-	-	-	-	-	-	-	-	-	-	-	-
LG9_HB_1302	19.071	-	-	-	-	-	-	-	-	-	-	-	-	-	-	-	-	-	-	-	-	-	-	-	-	-	-	-	-	-	-	-	-	-	-	-	-	-	-	-	-	-	-	-	-	-	-	-	-
LG9_HB_2551_s39h2	19.122	a	a	h	a	a	a	h	a	h	h	a	h	h	a	h	a	a	h	h	a	a	h	h	a	a	a	h	a	h	h	h	a	a	a	a	a	h	a	a	h	h	a	a	a	h	h	a	a
LG9_HB_1658	19.162	-	-	-	-	-	-	-	-	-	-	-	-	-	-	-	-	-	-	-	-	-	-	-	-	-	-	-	-	-	-	-	-	-	-	-	-	-	-	-	-	-	-	-	-	-	-	-	-
LG9_HB_2494_s66h2	19.406	-	-	-	-	-	-	-	-	-	-	-	-	-	-	-	-	-	-	-	-	-	-	-	-	-	-	-	-	-	-	-	-	-	-	-	-	-	-	-	-	-	-	-	-	-	-	-	-
LG9_HB_2179_s38h1	19.766	a	a	h	a	a	a	h	a	h	h	a	h	h	a	h	a	a	h	h	a	a	h	h	a	a	a	h	a	h	h	h	a	a	a	a	a	h	a	a	h	h	a	a	a	h	h	a	a
LG9_HB_1659	20.051	-	-	-	-	-	-	-	-	-	-	-	-	-	-	-	-	-	-	-	-	-	-	-	-	-	-	-	-	-	-	-	-	-	-	-	-	-	-	-	-	-	-	-	-	-	-	-	-
LG9_HB_1659.5	20.819	-	-	-	-	-	-	-	-	-	-	-	-	-	-	-	-	-	-	-	-	-	-	-	-	-	-	-	-	-	-	-	-	-	-	-	-	-	-	-	-	-	-	-	-	-	-	-	-
LG9_HB_857	21.021	-	-	-	-	-	-	-	-	-	-	-	-	-	-	-	-	-	-	-	-	-	-	-	-	-	-	-	-	-	-	-	-	-	-	-	-	-	-	-	-	-	-	-	-	-	-	-	-
LG9_HB_1659.8	21.144	-	-	-	-	-	-	-	-	-	-	-	-	-	-	-	-	-	-	-	-	-	-	-	-	-	-	-	-	-	-	-	-	-	-	-	-	-	-	-	-	-	-	-	-	-	-	-	-
LG9_HB_1660	21.181	a	a	h	a	a	h	h	a	a	h	a	h	h	a	h	a	a	h	h	a	a	h	h	a	a	a	h	a	h	h	h	a	a	a	a	a	h	a	a	h	h	a	a	a	h	h	h	a
LG9_HB_1661	21.852	a	a	h	a	a	h	h	a	a	h	a	h	h	a	h	a	a	h	h	a	a	h	h	a	a	a	h	a	h	h	h	a	a	a	a	a	h	a	a	h	h	a	a	a	h	h	h	a
LG9_HB_808	22.085	-	-	-	-	-	-	-	-	-	-	-	-	-	-	-	-	-	-	-	-	-	-	-	-	-	-	-	-	-	-	-	-	-	-	-	-	-	-	-	-	-	-	-	-	-	-	-	-
LG9_HB_1662	22.362	a	a	h	a	a	h	h	a	a	h	a	h	h	a	h	a	a	h	h	a	a	h	h	a	a	a	h	a	h	h	h	a	a	a	a	a	h	a	a	h	h	a	h	a	h	h	h	a
LG9_HB_1662.5	22.624	-	-	-	-	-	-	-	-	-	-	-	-	-	-	-	-	-	-	-	-	-	-	-	-	-	-	-	-	-	-	-	-	-	-	-	-	-	-	-	-	-	-	-	-	-	-	-	-
LG9_HB_3943_s20h1	22.727	-	-	-	-	-	-	-	-	-	-	-	-	-	-	-	-	-	-	-	-	-	-	-	-	-	-	-	-	-	-	-	-	-	-	-	-	-	-	-	-	-	-	-	-	-	-	-	-
LG9_HB_1663	22.872	a	a	h	a	a	h	h	a	a	h	a	h	h	a	h	a	a	h	h	a	a	h	h	a	a	a	h	a	h	h	h	a	a	a	a	a	h	a	a	h	h	a	h	a	h	h	h	a
LG9_HB_2552_s39h2	23.171	a	a	h	a	a	h	h	a	a	h	a	h	h	a	h	a	a	h	h	a	a	h	h	a	a	a	h	a	h	h	h	a	a	a	a	a	h	a	a	h	h	a	h	a	h	h	h	a
LG9_HB_1664	23.301	a	a	h	a	a	h	h	a	a	h	a	h	h	a	h	a	a	h	h	a	a	h	h	a	a	a	h	a	h	h	h	a	a	a	a	a	h	a	a	h	h	a	h	a	h	h	h	a
LG9_HB_1664.5	23.483	a	a	h	a	a	h	h	a	a	h	a	h	h	a	h	a	a	h	h	a	a	h	h	a	a	a	h	a	h	h	h	a	a	a	a	a	h	a	a	h	h	a	h	a	h	h	h	a
LG9_HB_2553_s39h2	24.735	a	a	h	a	a	h	h	a	a	h	a	h	h	a	h	a	a	h	h	a	a	h	h	a	a	a	h	a	h	h	h	a	a	a	a	a	h	a	a	h	h	a	h	a	h	h	h	a
LG9_HB_1665	24.87	a	a	h	a	a	h	h	a	a	h	a	h	h	a	h	a	a	h	h	a	a	h	h	a	-	a	h	a	h	h	h	a	a	a	a	a	h	a	a	h	h	a	h	a	h	h	h	a
LG9_HB_1664.8	24.963	-	-	-	-	-	-	-	-	-	-	-	-	-	-	-	-	-	-	-	-	-	-	-	-	-	-	-	-	-	-	-	-	-	-	-	-	-	-	-	-	-	-	-	-	-	-	-	-
LG9_HB_1665.5	25.203	-	-	-	-	-	-	-	-	-	-	-	-	-	-	-	-	-	-	-	-	-	-	-	-	-	-	-	-	-	-	-	-	-	-	-	-	-	-	-	-	-	-	-	-	-	-	-	-
LG9_HB_1665.8	25.461	-	-	-	-	-	-	-	-	-	-	-	-	-	-	-	-	-	-	-	-	-	-	-	-	-	-	-	-	-	-	-	-	-	-	-	-	-	-	-	-	-	-	-	-	-	-	-	-
LG9_HB_3945_s39h2	25.525	-	-	-	-	-	-	-	-	-	-	-	-	-	-	-	-	-	-	-	-	-	-	-	-	-	-	-	-	-	-	-	-	-	-	-	-	-	-	-	-	-	-	-	-	-	-	-	-
LG9_HB_2554_s39h2	25.548	a	a	h	a	a	h	h	a	a	h	a	h	h	a	h	a	a	h	h	a	a	h	h	a	a	a	h	a	h	h	h	a	a	a	a	a	h	a	a	h	h	a	h	a	h	h	h	a
LG9_HB_8	26.444	a	a	h	a	a	h	h	a	a	h	a	a	h	a	h	a	a	h	h	a	a	h	h	a	a	a	h	a	h	h	h	a	a	a	a	a	h	a	a	h	h	a	h	a	h	h	h	a
LG9_HB_1665.9	26.722	a	a	h	a	a	h	h	a	a	h	a	a	h	a	h	a	a	h	h	a	a	h	h	a	a	a	h	a	h	h	h	a	a	a	a	a	h	a	a	h	h	a	h	a	h	h	h	a
LG9_HB_3946_s20h1	26.866	-	-	-	-	-	-	-	-	-	-	-	-	-	-	-	-	-	-	-	-	-	-	-	-	-	-	-	-	-	-	-	-	-	-	-	-	-	-	-	-	-	-	-	-	-	-	-	-
LG9_HB_1667	26.911	-	-	-	-	-	-	-	-	-	-	-	-	-	-	-	-	-	-	-	-	-	-	-	-	-	-	-	-	-	-	-	-	-	-	-	-	-	-	-	-	-	-	-	-	-	-	-	-
LG9_HB_2300_s21h1	27.757	-	-	-	-	-	-	-	-	-	-	-	-	-	-	-	-	-	-	-	-	-	-	-	-	-	-	-	-	-	-	-	-	-	-	-	-	-	-	-	-	-	-	-	-	-	-	-	-
LG9_HB_1667.8	28.109	-	-	-	-	-	-	-	-	-	-	-	-	-	-	-	-	-	-	-	-	-	-	-	-	-	-	-	-	-	-	-	-	-	-	-	-	-	-	-	-	-	-	-	-	-	-	-	-
LG9_HB_1671	28.776	-	-	-	-	-	-	-	-	-	-	-	-	-	-	-	-	-	-	-	-	-	-	-	-	-	-	-	-	-	-	-	-	-	-	-	-	-	-	-	-	-	-	-	-	-	-	-	-
LG9_HB_3924.5_s21h1	28.95	-	-	-	-	-	-	-	-	-	-	-	-	-	-	-	-	-	-	-	-	-	-	-	-	-	-	-	-	-	-	-	-	-	-	-	-	-	-	-	-	-	-	-	-	-	-	-	-
LG9_HB_1672	29.199	-	-	-	-	-	-	-	-	-	-	-	-	-	-	-	-	-	-	-	-	-	-	-	-	-	-	-	-	-	-	-	-	-	-	-	-	-	-	-	-	-	-	-	-	-	-	-	-
LG9_HB_1673	29.759	-	-	-	-	-	-	-	-	-	-	-	-	-	-	-	-	-	-	-	-	-	-	-	-	-	-	-	-	-	-	-	-	-	-	-	-	-	-	-	-	-	-	-	-	-	-	-	-
LG9_HB_2303_s23h1	32.408	a	a	h	a	a	h	h	a	a	h	a	a	h	a	h	a	a	h	h	a	a	h	h	h	a	a	h	a	h	h	h	a	a	a	a	a	h	a	a	h	h	a	h	a	h	h	h	a
LG9_HB_2303.5_s23h1	32.777	-	-	-	-	-	-	-	-	-	-	-	-	-	-	-	-	-	-	-	-	-	-	-	-	-	-	-	-	-	-	-	-	-	-	-	-	-	-	-	-	-	-	-	-	-	-	-	-
LG9_HB_3950	32.83	-	-	-	-	-	-	-	-	-	-	-	-	-	-	-	-	-	-	-	-	-	-	-	-	-	-	-	-	-	-	-	-	-	-	-	-	-	-	-	-	-	-	-	-	-	-	-	-
LG9_HB_1678	32.954	-	-	-	-	-	-	-	-	-	-	-	-	-	-	-	-	-	-	-	-	-	-	-	-	-	-	-	-	-	-	-	-	-	-	-	-	-	-	-	-	-	-	-	-	-	-	-	-
LG9_HB_1679	33.827	-	-	-	-	-	-	-	-	-	-	-	-	-	-	-	-	-	-	-	-	-	-	-	-	-	-	-	-	-	-	-	-	-	-	-	-	-	-	-	-	-	-	-	-	-	-	-	-
LG9_HB_2557_s42h2	33.983	-	-	-	-	-	-	-	-	-	-	-	-	-	-	-	-	-	-	-	-	-	-	-	-	-	-	-	-	-	-	-	-	-	-	-	-	-	-	-	-	-	-	-	-	-	-	-	-
LG9_HB_1680	34.616	-	-	-	-	-	-	-	-	-	-	-	-	-	-	-	-	-	-	-	-	-	-	-	-	-	-	-	-	-	-	-	-	-	-	-	-	-	-	-	-	-	-	-	-	-	-	-	-
LG9_HB_1681	35.54	-	-	-	-	-	-	-	-	-	-	-	-	-	-	-	-	-	-	-	-	-	-	-	-	-	-	-	-	-	-	-	-	-	-	-	-	-	-	-	-	-	-	-	-	-	-	-	-
LG9_HB_1682	36.398	-	-	-	-	-	-	-	-	-	-	-	-	-	-	-	-	-	-	-	-	-	-	-	-	-	-	-	-	-	-	-	-	-	-	-	-	-	-	-	-	-	-	-	-	-	-	-	-
LG9_HB_1682.5	36.579	-	-	-	-	-	-	-	-	-	-	-	-	-	-	-	-	-	-	-	-	-	-	-	-	-	-	-	-	-	-	-	-	-	-	-	-	-	-	-	-	-	-	-	-	-	-	-	-
LG9_HB_1683	38.099	-	-	-	-	-	-	-	-	-	-	-	-	-	-	-	-	-	-	-	-	-	-	-	-	-	-	-	-	-	-	-	-	-	-	-	-	-	-	-	-	-	-	-	-	-	-	-	-
LG9_HB_2558_s42h2	38.258	-	-	-	-	-	-	-	-	-	-	-	-	-	-	-	-	-	-	-	-	-	-	-	-	-	-	-	-	-	-	-	-	-	-	-	-	-	-	-	-	-	-	-	-	-	-	-	-
LG9_HB_499	38.442	-	-	-	-	-	-	-	-	-	-	-	-	-	-	-	-	-	-	-	-	-	-	-	-	-	-	-	-	-	-	-	-	-	-	-	-	-	-	-	-	-	-	-	-	-	-	-	-
LG9_HB_1685	38.48	-	-	-	-	-	-	-	-	-	-	-	-	-	-	-	-	-	-	-	-	-	-	-	-	-	-	-	-	-	-	-	-	-	-	-	-	-	-	-	-	-	-	-	-	-	-	-	-
LG9_HB_1685.5	38.59	a	h	h	a	a	h	h	a	a	h	a	a	h	a	h	a	a	h	h	a	a	h	h	h	a	a	h	a	h	h	h	a	a	a	a	a	h	a	a	h	h	a	h	a	h	h	h	a
LG9_HB_1686	38.987	a	h	h	a	a	h	h	a	a	h	a	a	h	a	h	a	a	h	h	a	a	h	h	h	a	a	h	a	h	h	h	a	a	a	a	a	h	a	a	h	h	a	h	a	h	h	h	a
LG9_HB_1687	39.681	-	h	-	-	-	h	-	-	-	h	a	a	-	a	h	-	-	h	h	-	a	-	h	-	-	a	-	a	h	h	h	-	-	-	a	a	-	a	a	-	-	a	h	a	-	-	h	a
LG9_HB_1697	40.51	a	h	h	a	a	h	h	a	a	h	a	a	h	a	h	a	a	h	h	a	a	h	h	h	a	a	h	a	h	h	h	a	a	a	a	a	h	a	a	h	h	a	h	a	h	h	h	a
LG9_HB_1698	40.953	a	h	h	a	a	h	h	a	a	h	a	a	h	a	h	a	a	h	h	a	a	h	h	h	a	a	h	a	h	h	h	a	a	a	a	a	h	a	a	h	h	a	h	a	h	h	h	a
LG9_HB_1698.5	41.158	a	h	h	a	a	h	h	a	a	h	a	a	h	a	h	a	a	h	h	a	a	h	h	h	a	a	h	a	h	h	h	a	a	a	a	a	h	a	a	h	h	a	h	a	h	h	h	a
LG9_HB_2625_s59h3	41.193	a	h	h	a	a	h	h	a	a	h	a	a	h	a	h	a	a	h	h	a	a	h	h	h	a	a	h	a	h	h	h	a	a	a	a	a	h	a	a	h	h	a	h	a	h	h	h	a
LG9_HB_2309_s26h1	41.663	-	-	-	-	-	-	-	-	-	-	-	-	-	-	-	-	-	-	-	-	-	-	-	-	-	-	-	-	-	-	-	-	-	-	-	-	-	-	-	-	-	-	-	-	-	-	-	-
LG9_HB_1699	42.022	-	-	-	-	-	-	-	-	-	-	-	-	-	-	-	-	-	-	-	-	-	-	-	-	-	-	-	-	-	-	-	-	-	-	-	-	-	-	-	-	-	-	-	-	-	-	-	-
LG9_HB_2310_s26h1	42.897	-	-	-	-	-	-	-	-	-	-	-	-	-	-	-	-	-	-	-	-	-	-	-	-	-	-	-	-	-	-	-	-	-	-	-	-	-	-	-	-	-	-	-	-	-	-	-	-
LG9_HB_450	43.599	a	h	h	a	a	h	h	a	a	h	a	a	h	a	h	a	a	h	h	a	a	h	h	h	a	a	h	a	h	h	h	a	a	a	a	a	h	a	a	h	h	a	h	a	h	h	h	a
LG9_HB_449	44.209	a	h	h	a	a	h	h	a	a	h	a	a	h	a	h	a	a	h	h	a	a	h	h	h	a	a	h	a	h	h	h	a	a	a	a	a	h	a	a	h	h	a	h	a	h	h	h	a
LG9_HB_1885_s46h1	44.42	a	h	h	a	a	h	h	a	a	h	a	a	h	a	h	a	a	h	h	a	a	h	h	h	a	a	h	a	h	h	h	a	a	a	a	a	h	a	a	h	h	a	h	a	h	h	h	a
LG9_HB_1905_s38h1	45.011	-	-	-	-	-	-	-	-	-	-	-	-	-	-	-	-	-	-	-	-	-	-	-	-	-	-	-	-	-	-	-	-	-	-	-	-	-	-	-	-	-	-	-	-	-	-	-	-
LG9_HB_447	46.081	-	-	-	-	-	-	-	-	-	-	-	-	-	-	-	-	-	-	-	-	-	-	-	-	-	-	-	-	-	-	-	-	-	-	-	-	-	-	-	-	-	-	-	-	-	-	-	-
LG9_HB_1884_s46h1	46.188	-	-	-	-	-	-	-	-	-	-	-	-	-	-	-	-	-	-	-	-	-	-	-	-	-	-	-	-	-	-	-	-	-	-	-	-	-	-	-	-	-	-	-	-	-	-	-	-
LG9_HB_446	46.725	-	-	-	-	-	-	-	-	-	-	-	-	-	-	-	-	-	-	-	-	-	-	-	-	-	-	-	-	-	-	-	-	-	-	-	-	-	-	-	-	-	-	-	-	-	-	-	-
LG9_HB_445	47.136	a	h	h	a	a	h	h	a	a	h	a	a	h	a	h	a	a	h	h	a	a	h	h	h	a	a	h	a	h	h	h	a	a	a	a	a	h	a	a	a	h	a	h	a	h	h	h	a
LG9_HB_444	47.732	a	h	h	a	a	h	h	a	a	h	a	a	h	a	h	a	a	h	h	a	a	h	h	h	a	a	h	a	h	h	h	a	a	a	a	a	h	a	a	a	h	a	h	a	h	h	h	a
LG9_HB_443	47.916	a	h	h	a	a	h	h	a	a	h	a	a	h	a	h	a	a	h	h	a	a	h	h	h	a	a	h	a	h	h	h	a	a	a	a	a	h	a	a	a	h	a	h	a	h	h	h	a
LG9_HB_1702	48.69	-	-	-	-	-	-	-	-	-	-	-	-	-	-	-	-	-	-	-	-	-	-	-	-	-	-	-	-	-	-	-	-	-	-	-	-	-	-	-	-	-	-	-	-	-	-	-	-
LG9_HB_1702.5	49.076	a	h	h	a	a	h	h	a	a	h	-	-	h	-	h	a	a	h	h	a	-	h	h	h	a	h	h	-	h	h	h	-	a	a	-	-	h	-	-	-	h	-	h	-	h	h	h	-
LG9_HB_1704	49.513	-	-	-	-	-	-	-	-	-	-	-	-	-	-	-	-	-	-	-	-	-	-	-	-	-	-	-	-	-	-	-	-	-	-	-	-	-	-	-	-	-	-	-	-	-	-	-	-
LG9_HB_2313_s27h1	49.636	a	h	h	a	a	h	h	a	a	h	a	a	h	-	h	a	h	h	h	a	a	h	h	h	-	h	h	a	h	h	h	a	a	a	a	a	h	a	a	a	h	a	h	a	h	h	h	-
LG9_HB_1704.5	49.858	-	-	-	-	-	-	-	-	-	-	-	-	-	-	-	-	-	-	-	-	-	-	-	-	-	-	-	-	-	-	-	-	-	-	-	-	-	-	-	-	-	-	-	-	-	-	-	-
LG9_HB_3926_s27h1	50.003	-	-	-	-	-	-	-	-	-	-	-	-	-	-	-	-	-	-	-	-	-	-	-	-	-	-	-	-	-	-	-	-	-	-	-	-	-	-	-	-	-	-	-	-	-	-	-	-
LG9_HB_2314_s27h1	50.097	-	-	-	-	-	-	-	-	-	-	-	-	-	-	-	-	-	-	-	-	-	-	-	-	-	-	-	-	-	-	-	-	-	-	-	-	-	-	-	-	-	-	-	-	-	-	-	-
LG9_HB_3926.5_s27h1	50.123	-	-	-	-	-	-	-	-	-	-	-	-	-	-	-	-	-	-	-	-	-	-	-	-	-	-	-	-	-	-	-	-	-	-	-	-	-	-	-	-	-	-	-	-	-	-	-	-
LG9_HB_1705	50.126	-	-	-	-	-	-	-	-	-	-	-	-	-	-	-	-	-	-	-	-	-	-	-	-	-	-	-	-	-	-	-	-	-	-	-	-	-	-	-	-	-	-	-	-	-	-	-	-
LG9_HB_1706	50.181	-	-	-	-	-	-	-	-	-	-	-	-	-	-	-	-	-	-	-	-	-	-	-	-	-	-	-	-	-	-	-	-	-	-	-	-	-	-	-	-	-	-	-	-	-	-	-	-
LG9_HB_1711	50.322	-	-	-	-	-	-	-	-	-	-	-	-	-	-	-	-	-	-	-	-	-	-	-	-	-	-	-	-	-	-	-	-	-	-	-	-	-	-	-	-	-	-	-	-	-	-	-	-
LG9_HB_3923_s28h1	50.541	-	-	-	-	-	-	-	-	-	-	-	-	-	-	-	-	-	-	-	-	-	-	-	-	-	-	-	-	-	-	-	-	-	-	-	-	-	-	-	-	-	-	-	-	-	-	-	-
LG9_HB_1712	50.634	a	h	h	a	a	h	h	a	a	h	a	a	h	a	h	a	h	h	h	a	a	h	h	h	h	h	h	a	h	h	h	a	a	a	a	a	h	a	a	a	h	a	h	a	h	h	h	a
LG9_HB_1707	50.698	-	-	-	-	-	-	-	-	-	-	-	-	-	-	-	-	-	-	-	-	-	-	-	-	-	-	-	-	-	-	-	-	-	-	-	-	-	-	-	-	-	-	-	-	-	-	-	-
LG9_HB_1705.5	50.957	-	-	-	-	-	-	-	-	-	-	-	-	-	-	-	-	-	-	-	-	-	-	-	-	-	-	-	-	-	-	-	-	-	-	-	-	-	-	-	-	-	-	-	-	-	-	-	-
LG9_HB_2315_s28h1	51.235	a	h	h	a	a	h	h	a	a	h	a	a	h	a	h	a	h	h	h	a	a	h	h	h	h	h	h	a	h	h	h	a	a	a	a	a	h	a	a	a	h	a	h	a	h	h	h	a
LG9_HB_3924_s28h1	51.383	-	-	-	-	-	-	-	-	-	-	-	-	-	-	-	-	-	-	-	-	-	-	-	-	-	-	-	-	-	-	-	-	-	-	-	-	-	-	-	-	-	-	-	-	-	-	-	-
LG9_HB_1708	51.46	a	h	h	a	a	h	h	a	a	h	a	a	h	a	h	a	h	h	h	a	a	h	h	h	h	h	h	a	h	h	h	a	a	a	a	a	h	a	a	a	h	a	h	a	h	h	h	a
LG9_HB_1708.5	51.619	a	h	h	a	a	h	h	a	a	h	a	a	h	a	h	a	h	h	h	a	a	h	h	h	h	h	h	a	h	h	h	a	a	a	a	a	h	a	a	a	h	a	h	a	h	h	h	a
LG9_HB_298	51.707	a	h	h	a	a	h	h	a	a	h	a	a	h	a	h	a	h	h	h	a	a	h	h	h	h	h	h	a	h	h	h	a	a	a	a	a	h	a	a	a	h	a	h	a	h	h	h	a
LG9_HB_1709	51.853	a	h	h	a	a	h	h	a	a	h	a	a	h	a	h	a	h	h	h	a	a	h	h	h	h	h	h	a	h	h	h	a	a	a	a	a	h	a	a	a	h	a	h	a	h	h	h	a
LG9_HB_931	52.078	-	-	-	-	-	-	-	-	-	-	-	-	-	-	-	-	-	-	-	-	-	-	-	-	-	-	-	-	-	-	-	-	-	-	-	-	-	-	-	-	-	-	-	-	-	-	-	-
LG9_HB_1710	52.335	a	h	h	a	a	h	h	a	a	h	a	a	h	a	h	a	h	h	h	a	a	h	h	h	h	h	h	a	h	h	h	a	a	a	a	a	h	a	a	a	h	a	h	a	h	h	h	a
LG9_HB_2051_s56h1	52.37	a	h	h	a	a	h	h	a	a	h	a	a	h	a	h	a	h	h	h	a	a	h	h	h	h	h	h	a	h	h	h	a	a	a	a	a	h	a	a	a	h	a	h	a	h	h	h	a
LG9_HB_1090	52.734	-	-	-	-	-	-	-	-	-	-	-	-	-	-	-	-	-	-	-	-	-	-	-	-	-	-	-	-	-	-	-	-	-	-	-	-	-	-	-	-	-	-	-	-	-	-	-	-
LG9_HB_2094_s36h1	52.891	-	-	-	-	-	-	-	-	-	-	-	-	-	-	-	-	-	-	-	-	-	-	-	-	-	-	-	-	-	-	-	-	-	-	-	-	-	-	-	-	-	-	-	-	-	-	-	-
LG9_HB_1147	53.027	-	-	-	-	-	-	-	-	-	-	-	-	-	-	-	-	-	-	-	-	-	-	-	-	-	-	-	-	-	-	-	-	-	-	-	-	-	-	-	-	-	-	-	-	-	-	-	-
LG9_HB_2318_s34h1	53.061	a	h	h	a	a	h	h	a	a	h	a	a	h	a	h	a	h	h	h	a	a	h	h	h	h	h	h	a	h	h	h	a	a	a	a	a	h	a	a	a	h	a	h	a	h	h	h	a
LG9_HB_1722.5	53.09	-	-	-	-	-	-	-	-	-	-	-	-	-	-	-	-	-	-	-	-	-	-	-	-	-	-	-	-	-	-	-	-	-	-	-	-	-	-	-	-	-	-	-	-	-	-	-	-
LG9_HB_1074	53.128	-	-	-	-	-	-	-	-	-	-	-	-	-	-	-	-	-	-	-	-	-	-	-	-	-	-	-	-	-	-	-	-	-	-	-	-	-	-	-	-	-	-	-	-	-	-	-	-
LG9_HB_436	53.137	-	-	-	-	-	-	-	-	-	-	-	-	-	-	-	-	-	-	-	-	-	-	-	-	-	-	-	-	-	-	-	-	-	-	-	-	-	-	-	-	-	-	-	-	-	-	-	-
LG9_HB_1716	53.351	a	h	h	a	a	h	h	-	a	h	a	a	h	a	h	a	h	h	h	-	a	h	h	h	h	h	h	a	h	h	h	a	-	-	a	a	h	a	a	a	h	a	h	a	h	h	h	a
LG9_HB_1722	53.353	a	h	h	a	a	h	h	a	a	h	a	a	h	a	h	a	h	h	h	a	a	h	h	h	h	h	h	a	h	h	h	a	a	a	a	a	h	a	a	a	h	a	h	a	h	h	h	a
LG9_HB_2319_s34h1	53.547	-	-	-	-	-	-	-	-	-	-	-	-	-	-	-	-	-	-	-	-	-	-	-	-	-	-	-	-	-	-	-	-	-	-	-	-	-	-	-	-	-	-	-	-	-	-	-	-
LG9_HB_1727	53.901	a	h	h	a	a	h	h	a	a	h	a	a	h	a	h	a	h	h	h	a	a	h	h	h	h	h	h	a	h	h	h	a	a	a	a	a	a	a	a	a	h	a	h	a	h	h	h	a
LG9_HB_1728.5	54.474	a	h	h	a	a	h	h	a	a	h	a	a	h	a	h	a	h	h	h	a	a	h	h	h	h	h	h	a	h	h	h	a	a	a	a	a	a	a	a	a	h	a	h	a	h	h	h	a
LG9_HB_1728	54.487	a	h	h	a	a	h	h	a	a	h	a	a	h	a	h	a	h	h	h	a	a	h	h	h	h	h	h	a	h	h	h	a	a	a	a	a	a	a	a	a	h	a	h	a	h	h	h	a
LG9_HB_1729	54.51	a	h	h	a	a	h	h	a	a	h	a	a	h	a	h	a	h	h	h	a	a	h	h	h	h	h	h	a	h	h	h	a	a	a	a	a	a	a	a	a	h	a	h	a	h	h	h	a
LG9_HB_1727.5	54.632	a	h	h	a	a	h	h	a	a	h	a	a	h	a	h	a	h	h	h	a	a	h	h	h	h	h	h	a	h	h	h	a	a	a	a	a	a	a	a	a	h	a	h	a	h	h	h	a
LG9_HB_1729.5	54.749	-	-	-	-	-	-	-	-	-	-	-	-	-	-	-	-	-	-	-	-	-	-	-	-	-	-	-	-	-	-	-	-	-	-	-	-	-	-	-	-	-	-	-	-	-	-	-	-
LG9_HB_1730	55.268	a	h	h	a	a	h	h	a	a	h	a	a	h	a	h	a	h	h	h	a	a	h	h	h	h	h	h	a	h	h	h	a	a	a	a	a	a	a	a	a	h	a	h	-	h	h	h	a
LG9_HB_1641	56.11	-	-	-	-	-	-	-	-	-	-	-	-	-	-	-	-	-	-	-	-	-	-	-	-	-	-	-	-	-	-	-	-	-	-	-	-	-	-	-	-	-	-	-	-	-	-	-	-
LG9_HB_1730.3	56.228	-	-	-	-	-	-	-	-	-	-	-	-	-	-	-	-	-	-	-	-	-	-	-	-	-	-	-	-	-	-	-	-	-	-	-	-	-	-	-	-	-	-	-	-	-	-	-	-
LG9_HB_1743	56.325	a	h	h	a	a	h	h	a	a	h	a	a	h	a	h	a	h	h	h	a	a	h	h	h	h	h	h	a	h	h	h	a	a	a	a	a	a	a	a	a	h	a	h	a	h	h	h	a
LG9_HB_1641.5	56.339	-	-	-	-	-	-	-	-	-	-	-	-	-	-	-	-	-	-	-	-	-	-	-	-	-	-	-	-	-	-	-	-	-	-	-	-	-	-	-	-	-	-	-	-	-	-	-	-
LG9_HB_2325_s37h1	56.351	-	-	-	-	-	-	-	-	-	-	-	-	-	-	-	-	-	-	-	-	-	-	-	-	-	-	-	-	-	-	-	-	-	-	-	-	-	-	-	-	-	-	-	-	-	-	-	-
LG9_HB_1117	56.445	-	-	-	-	-	-	-	-	-	-	-	-	-	-	-	-	-	-	-	-	-	-	-	-	-	-	-	-	-	-	-	-	-	-	-	-	-	-	-	-	-	-	-	-	-	-	-	-
LG9_HB_2326_s37h1	56.87	-	-	-	a	-	h	-	a	-	-	a	a	-	a	h	-	h	h	-	-	a	-	-	-	h	-	-	a	h	-	h	a	-	-	a	a	a	a	a	a	-	a	h	a	h	-	h	a
LG9_HB_1745	56.982	-	-	-	-	-	-	-	-	-	-	-	-	-	-	-	-	-	-	-	-	-	-	-	-	-	-	-	-	-	-	-	-	-	-	-	-	-	-	-	-	-	-	-	-	-	-	-	-
LG9_HB_603	57.12	a	h	h	a	a	h	h	a	a	h	a	a	h	a	h	a	h	h	h	a	a	h	h	h	h	h	h	a	h	h	h	a	a	a	a	a	a	a	a	a	h	a	h	a	h	h	h	a
LG9_HB_3984	57.489	-	-	-	-	-	-	-	-	-	-	-	-	-	-	-	-	-	-	-	-	-	-	-	-	-	-	-	-	-	-	-	-	-	-	-	-	-	-	-	-	-	-	-	-	-	-	-	-
LG9_HB_1932_s48h1	57.968	a	h	h	a	a	h	h	a	a	h	a	a	h	a	h	a	h	h	h	a	a	h	h	h	h	h	h	a	h	h	h	a	a	a	a	a	a	a	a	a	h	h	h	a	h	h	h	a
LG9_HB_602	58.114	-	-	-	-	-	-	-	-	-	-	-	-	-	-	-	-	-	-	-	-	-	-	-	-	-	-	-	-	-	-	-	-	-	-	-	-	-	-	-	-	-	-	-	-	-	-	-	-
LG9_HB_1731	58.567	a	h	h	a	a	h	h	h	a	h	a	a	h	h	h	a	h	h	h	a	a	h	h	h	h	h	h	a	h	h	h	a	a	a	a	a	a	a	a	a	h	h	h	a	h	h	h	a
LG9_HB_1731.5	59.372	-	-	-	a	-	h	-	-	-	-	a	a	-	-	h	-	h	h	-	-	a	-	-	-	h	-	-	-	h	-	h	a	-	-	a	a	a	a	a	a	-	-	h	a	h	-	h	a
LG9_HB_3969	59.724	-	-	-	-	-	-	-	-	-	-	-	-	-	-	-	-	-	-	-	-	-	-	-	-	-	-	-	-	-	-	-	-	-	-	-	-	-	-	-	-	-	-	-	-	-	-	-	-
LG9_HB_1731.8	60.023	a	h	h	a	a	h	h	h	a	h	a	a	h	h	h	a	h	h	h	a	a	h	h	h	h	h	h	a	h	h	h	a	a	a	a	a	a	a	a	a	h	h	h	a	h	h	h	a
LG9_HB_1732.5	60.383	a	h	h	a	a	h	h	h	a	h	a	a	h	h	h	a	h	h	h	a	a	h	h	h	h	h	h	a	h	h	h	a	a	a	a	a	a	a	a	a	h	h	h	a	h	h	h	a
LG9_HB_1732	60.423	a	h	h	a	a	h	h	h	a	h	a	a	h	h	h	a	h	h	h	a	a	h	h	h	h	h	h	a	h	h	h	a	a	a	a	a	a	a	a	a	h	h	h	a	h	h	h	a
LG9_HB_3926_s36h1	60.485	-	-	-	-	-	-	-	-	-	-	-	-	-	-	-	-	-	-	-	-	-	-	-	-	-	-	-	-	-	-	-	-	-	-	-	-	-	-	-	-	-	-	-	-	-	-	-	-
LG9_HB_2564_s51h2	60.802	a	h	h	a	a	h	h	h	a	h	a	a	h	h	h	a	h	h	h	a	a	h	h	h	h	h	h	a	h	h	h	a	a	a	a	a	a	a	a	a	h	h	h	a	h	h	h	a
LG9_HB_1733	61.319	a	h	h	a	a	h	h	h	a	h	a	a	h	h	h	a	h	h	h	a	a	h	h	h	h	h	h	a	h	h	h	a	a	a	a	a	a	a	a	a	h	h	h	a	h	h	h	a
LG9_HB_1733.5	61.544	a	h	h	a	a	h	h	h	a	h	a	a	h	h	h	a	h	h	h	a	a	h	h	h	h	h	h	a	h	h	h	a	a	a	a	a	a	a	a	a	h	h	h	a	h	h	h	a
LG9_HB_1733.8	61.902	a	h	h	a	a	h	h	h	a	h	a	a	h	h	h	a	h	h	h	a	a	h	h	h	h	h	h	a	h	h	h	a	a	a	a	a	a	a	a	a	h	h	h	a	h	h	h	a
LG9_HB_1733.7	62.22	a	h	h	a	a	h	h	h	a	h	a	a	h	h	h	a	h	h	h	a	a	h	h	h	h	h	h	a	h	h	h	a	a	a	a	a	a	a	a	a	h	h	h	a	h	h	h	a
LG9_HB_1734	62.666	a	h	h	a	a	h	h	h	a	h	a	a	h	h	h	a	h	h	h	a	a	h	h	h	h	h	h	a	h	h	h	a	a	a	a	a	a	a	a	a	h	h	h	a	h	h	h	a
LG9_HB_1735	62.868	-	-	-	-	-	-	-	-	-	-	-	-	-	-	-	-	-	-	-	-	-	-	-	-	-	-	-	-	-	-	-	-	-	-	-	-	-	-	-	-	-	-	-	-	-	-	-	-
LG9_HB_2565_s51h2	63.028	a	h	h	a	a	h	h	h	a	h	a	a	h	h	h	a	h	h	h	a	a	h	h	h	h	h	h	a	h	h	h	a	a	a	a	a	a	a	a	a	h	h	h	a	h	h	h	a
LG9_HB_3981	63.161	a	h	h	a	a	h	h	h	a	h	a	a	h	h	h	a	h	h	h	a	a	h	h	h	h	h	h	a	h	h	h	a	a	a	a	a	a	a	a	a	h	h	h	a	h	h	h	a
LG9_HB_3982	63.392	a	h	h	a	a	h	h	h	a	h	a	a	h	h	h	a	h	h	h	a	a	h	h	h	h	h	h	a	h	h	h	a	a	a	a	a	a	a	a	a	h	h	h	a	h	h	h	a
LG9_HB_2321_s36h1	63.638	a	h	h	a	a	h	h	h	a	h	a	a	h	h	h	a	h	h	h	a	a	h	h	h	h	h	h	a	h	h	h	a	a	a	a	a	a	a	a	a	h	h	h	a	h	h	h	a
LG9_HB_1736	63.711	a	h	h	a	a	h	h	h	a	h	a	a	h	h	h	a	h	h	h	a	a	h	h	h	h	h	h	a	h	h	h	a	a	a	a	a	a	a	a	a	h	h	h	a	h	h	h	a
LG9_HB_3974	63.853	-	-	-	-	-	-	-	-	-	-	-	-	-	-	-	-	-	-	-	-	-	-	-	-	-	-	-	-	-	-	-	-	-	-	-	-	-	-	-	-	-	-	-	-	-	-	-	-
LG9_HB_3932_s36h1	64.195	a	h	h	-	-	-	h	h	a	h	-	-	h	-	-	a	-	-	h	a	-	h	h	h	-	h	h	a	-	h	-	-	-	-	-	a	-	-	-	-	h	h	-	-	-	h	-	-
LG9_HB_1737	64.58	-	-	-	-	-	-	-	-	-	-	-	-	-	-	-	-	-	-	-	-	-	-	-	-	-	-	-	-	-	-	-	-	-	-	-	-	-	-	-	-	-	-	-	-	-	-	-	-
LG9_HB_1738	65.395	a	h	h	a	a	h	h	h	a	h	a	a	h	h	h	a	h	h	h	a	a	h	h	h	h	h	h	a	h	h	h	a	a	a	a	a	a	a	a	a	h	h	h	a	h	h	h	a
LG9_HB_2322_s36h1	65.515	a	h	h	a	a	h	h	h	a	h	a	a	h	h	h	a	h	h	h	a	a	h	h	h	h	h	h	a	h	h	h	a	a	a	a	a	a	a	a	a	h	h	h	a	h	h	h	a
LG9_HB_1739	65.653	a	h	h	-	-	-	h	h	a	h	-	-	h	-	-	a	-	-	h	a	-	h	h	h	-	h	h	a	-	h	-	-	-	-	-	a	-	-	a	-	h	h	-	-	-	h	-	-
LG9_HB_2323_s36h1	66.119	a	h	h	a	a	h	h	h	a	h	a	a	h	h	h	a	h	h	h	a	a	h	h	h	h	h	h	a	h	h	h	a	a	a	a	a	a	a	a	a	h	h	h	a	h	h	h	a
LG9_HB_3980	66.38	a	h	h	-	-	-	h	h	a	h	-	-	h	-	-	a	-	-	h	a	a	h	h	h	-	h	h	a	-	h	-	-	-	-	-	a	-	-	a	-	h	h	-	-	-	h	-	-
LG9_HB_1740	66.438	a	h	h	-	-	-	h	h	a	h	-	-	h	-	-	a	-	-	h	a	a	h	h	h	-	h	h	a	-	h	-	-	-	-	-	a	-	-	a	-	h	h	-	-	-	h	-	-
LG9_HB_1740.5	66.627	-	-	-	-	-	-	-	-	-	-	-	-	-	-	-	-	-	-	-	-	-	-	-	-	-	-	-	-	-	-	-	-	-	-	-	-	-	-	-	-	-	-	-	-	-	-	-	-
LG9_HB_1747	67.018	a	h	h	a	a	h	h	h	a	h	a	a	h	h	h	a	h	h	h	a	a	h	h	h	h	h	h	a	h	h	h	a	a	a	a	a	a	a	a	a	h	h	h	a	h	h	h	a
[truncated: 206 more columns]

[truncated: 8 more sheets: LG10, LG11, LG12, LG13, LG14, LG15, LG16, LG17]
