# Supplementary material for: A high-density, multi-parental SNP genetic map on apple validates a new mapping approach for outcrossing species
Source: Hortic Res. 2016 Nov 23;3:16057–. doi: 10.1038/hortres.2016.57 (PMC5120355; doi:10.1038/hortres.2016.57)
Supplement: Supplementary File 4 [file hortres201657-s10.xls]

## Sheet: Legend
	The Plausible Position test results
	In the current file the Plausible Positions tabsheets generated by Join Map V 4.1 are reported for each linkage group (from LG1 to LG17) of the iGLMap produced.
	The method tries to present the level of uncertainty that is present in a final mapping result.
	The plausible position test records the position of loci in 1000 samples, observed with a Metropolis algorithm, starting from the current best map (Jansen et al. 2001). The pairwise recombination frequencies remain unchanged, while alternative orders of loci are obtained through random replacements of a random locus and improvements are always accepted.
	For each LG, the frequencies with which loci were observed at a given position over 1000 samples are presented as a heat-map where loci are ordered according to their best genetic position (cM), and the plausible position for each markers are listed along column D and row 1. A colored gradient is applied to highlight the frequencies: white cells for 0 counts to red cells for 1000 counts (see the …
	In all 17 LGs, loci are observed predominantly around the main diagonal (red and orange cells), at their best position, and occasionally at neighbouring positions (lighter cells). The latter are generally more frequent in regions of the map at high marker-density where resolution above 0.04 is harder to obtain. To better visualize these regions and marker distribution along the map, the height of…
	The height of rows correspond with genetic distances between successive markers.
	By zooming in, the numbers of cases by which a position occured become vissible
	In each tabsheet the heat-map colored gradient was produced using a 3-color scale conditional formatting as follows:
		Min value	Central Value	Max value
		0	500	1000
		Probability graded color scale

## Sheet: LG1
Locus	Position	Distance	Best Position	1	2	3	4	5	6	7	8	9	10	11	12	13	14	15	16	17	18	19	20	21	22	23	24	25	26	27	28	29	30	31	32	33	34	35	36	37	38	39	40	41	42	43	44	45	46
LG1_HB_435	0	0	1	515	340	34	19	10	8	1	2	3	22	42	4
LG1_HB_434	0.011	0.011	2	310	500	93	12	7	6	5	3	17	22	4	21
LG1_HB_868	0.062	0.051	3	55	55	713	36	25	5	13	40	28	30
LG1_HB_874	0.108	0.046	4	13	5	40	295	107	150	155	187	36	3	3	6
LG1_HB_3009	0.126	0.018	5	6	18	14	170	178	180	230	190	8	4	2
LG1_HB_670	0.131	0.005	6	18	4	22	191	201	218	166	170	2	2	5	1
LG1_HB_3001_s67h2	0.133	0.002	7	12	4	15	128	258	184	216	171	6	4	2
LG1_HB_877	0.137	0.004	8	2	8	11	106	190	230	207	236	7	1		2
LG1_HB_849	0.232	0.095	9	5	14	33	3				1	414	257	184	89
LG1_HB_2476_s81h2	0.235	0.003	10	17	36	12	8	17	7			206	302	330	65
LG1_HB_2439.1	0.236	0.001	11	36	12	6	14	7	12	7		210	287	351	58
LG1_HB_2439_s70h2	0.267	0.031	12	11	4	7	18					63	66	77	754
LG1_HB_1133	0.35	0.083	13													798	184	18
LG1_HB_2294_s56h1	0.363	0.013	14													198	798	3	1
LG1_HB_2439.5	0.42	0.057	15													4	17	959	20
LG1_HB_867	0.471	0.051	16														1	20	976	3
LG1_HB_1628	0.536	0.065	17																3	922	75
LG1_HB_1627	0.59	0.054	18																	75	873	51	1
LG1_HB_2588_s129h3	0.647	0.057	19																		52	871	77
LG1_HB_2439.6	0.7	0.053	20																			78	922
LG1_HB_882	0.78	0.08	21																					991	9
LG1_HB_2074_s23h1	0.845	0.065	22																					3	991	6
LG1_HB_1001	0.922	0.077	23																					6		990	4
LG1_HB_1002	1.055	0.133	24																							4	559	270	167
LG1_HB_876	1.066	0.011	25																								274	444	282
LG1_HB_1511	1.078	0.012	26																								163	286	551
LG1_HB_1047	1.188	0.11	27																											1000
LG1_HB_2523_s62h2	1.338	0.15	28																												1000
LG1_HB_1430	1.418	0.08	29																													1000
LG1_HB_2212_s28h1	1.604	0.186	30																														1000
LG1_HB_878	1.739	0.135	31																															1000
LG1_HB_879	1.8	0.061	32																																1000
LG1_HB_2035_s39h1	1.9	0.1	33																																	1000
LG1_HB_2599_s103h3	2.241	0.341	34																																		1000
LG1_HB_2525_s66h2	2.454	0.213	35																																			740	207	42	11
LG1_HB_2264_s48h1	2.477	0.023	36																																			193	531	263	13
LG1_HB_2136_s60h1	2.494	0.017	37																																			28	233	670	69
LG1_HB_880	2.567	0.073	38																																			39	29	25	907
LG1_HB_881	2.982	0.415	39																																							964	36
LG1_HB_2036_s41h1	3.016	0.034	40																																							36	964
LG1_HB_2320_s35h1	3.292	0.276	41																																									1000
LG1_HB_3008_s42h1	3.451	0.159	42																																										1000
LG1_HB_1426	3.591	0.14	43																																											946	54
LG1_HB_887	3.661	0.07	44																																											54	946
LG1_HB_890	3.878	0.217	45																																													1000
LG1_HB_2575_s69h3	4.201	0.323	46																																														1000
LG1_HB_179	4.534	0.333	47
LG1_HB_895	5.445	0.911	48
LG1_HB_895.5	5.678	0.233	49
LG1_HB_891	6.128	0.45	50
LG1_HB_892	6.533	0.405	51
LG1_HB_2061_s21h1	7.436	0.903	52
LG1_HB_893	7.61	0.174	53
LG1_HB_973	8.149	0.539	54
LG1_HB_3016	8.847	0.698	55
LG1_HB_897.5	9.258	0.411	56
LG1_HB_897	9.471	0.213	57
LG1_HB_899	10.663	1.192	58
LG1_HB_900	11.172	0.509	59
LG1_HB_900.5	11.497	0.325	60
LG1_HB_2029_s23h1	12.172	0.675	61
LG1_HB_2029.5	12.659	0.487	62
LG1_HB_3021	12.95	0.291	63
LG1_HB_902	13.196	0.246	64
LG1_HB_901	14.677	1.481	65
LG1_HB_1149	15.001	0.324	66
LG1_HB_905	15.849	0.848	67
LG1_HB_905.5	16.068	0.219	68
LG1_HB_1149.8	16.346	0.278	69
LG1_HB_3003_s49h1	16.75	0.404	70
LG1_HB_906	17.083	0.333	71
LG1_HB_2043_s49h1	17.597	0.514	72
cR_14519247_L1_PA	18.252	0.655	73
LG1_HB_907	18.294	0.042	74
LG1_HB_2043.1	18.321	0.027	75
LG1_HB_908	18.732	0.411	76
LG1_HB_3023	19.469	0.737	77
LG1_HB_2442_s74h2	19.658	0.189	78
LG1_HB_2043.5_s49h1	19.735	0.077	79
LG1_HB_909	19.855	0.12	80
LG1_HB_2128_s55h1	20.933	1.078	81
LG1_HB_912	21.006	0.073	82
LG1_HB_914	22.197	1.191	83
LG1_HB_915	22.378	0.181	84
LG1_HB_3005_s50h1	22.445	0.067	85
LG1_HB_2228_s43h1	22.707	0.262	86
LG1_HB_3022	22.899	0.192	87
LG1_HB_1073	22.991	0.092	88
LG1_HB_916	24.104	1.113	89
LG1_HB_917	24.255	0.151	90
LG1_HB_2046_s51h1	24.409	0.154	91
LG1_HB_3028	24.562	0.153	92
LG1_HB_2594_s89h3	24.878	0.316	93
LG1_HB_2048_s51h1	25.551	0.673	94
LG1_HB_919	26.058	0.507	95
LG1_HB_919.5	26.102	0.044	96
LG1_HB_920	26.562	0.46	97
LG1_HB_921	27.167	0.605	98
LG1_HB_921.5	27.375	0.208	99
LG1_HB_3007_s51h1	27.805	0.43	100
LG1_HB_924	28.149	0.344	101
LG1_HB_922	28.198	0.049	102
LG1_HB_3025	28.268	0.07	103
LG1_HB_922.5	28.367	0.099	104
LG1_HB_3042	28.585	0.218	105
LG1_HB_923	28.918	0.333	106
LG1_HB_925.5	29.941	1.023	107
LG1_HB_926	30.202	0.261	108
LG1_HB_925	30.517	0.315	109
LG1_HB_929	31.697	1.18	110
LG1_HB_2050_s56h1	32.779	1.082	111
LG1_HB_2049_s56h1	34.458	1.679	112
LG1_HB_927	35.072	0.614	113
LG1_HB_933	35.625	0.553	114
LG1_HB_3001_s56h1	36.291	0.666	115
LG1_HB_934	37.7	1.409	116
LG1_HB_3056	38.781	1.081	117
LG1_HB_546	39.93	1.149	118
LG1_HB_939	40.129	0.199	119
LG1_HB_2053_s58h1	40.426	0.297	120
LG1_HB_939.5	40.5	0.074	121
LG1_HB_940	42.111	1.611	122
LG1_HB_939.8	42.336	0.225	123
LG1_HB_941	43.283	0.947	124
LG1_HB_2406_s86h2	43.371	0.088	125
LG1_HB_3040	43.553	0.182	126
LG1_HB_3041	43.958	0.405	127
LG1_HB_942	44.063	0.105	128
LG1_HB_942.5	44.392	0.329	129
LG1_HB_943	44.594	0.202	130
LG1_HB_2055_s58h1	44.733	0.139	131
LG1_HB_2056_s60h1	45.643	0.91	132
LG1_HB_945	45.791	0.148	133
LG1_HB_4015	46.498	0.707	134
LG1_HB_948	46.728	0.23	135
LG1_HB_3038	46.884	0.156	136
LG1_HB_951	48.08	1.196	137
LG1_HB_3004_s82h2	48.161	0.081	138
LG1_HB_951.5	48.287	0.126	139
LG1_HB_951.8	48.512	0.225	140
LG1_HB_952	48.538	0.026	141
LG1_HB_3045	49.825	1.287	142
LG1_HB_953	50.226	0.401	143
LG1_HB_955	50.713	0.487	144
LG1_HB_956	50.961	0.248	145
LG1_HB_956.5	51.279	0.318	146
LG1_HB_957	51.343	0.064	147
LG1_HB_4047	52.029	0.686	148
LG1_HB_958.5	52.905	0.876	149
LG1_HB_958	52.977	0.072	150
LG1_HB_963	53.133	0.156	151
LG1_HB_958.1	53.273	0.14	152
LG1_HB_964	53.92	0.647	153
LG1_HB_2447_s84h2	54.494	0.574	154
LG1_HB_2057_s65h1	55.375	0.881	155
LG1_HB_965	55.911	0.536	156
LG1_HB_3005_s65h1	56.214	0.303	157
LG1_HB_966	56.367	0.153	158
LG1_HB_3052	56.407	0.04	159
LG1_HB_966.1	56.567	0.16	160
LG1_HB_965.5	56.823	0.256	161
LG1_HB_966.5	57.524	0.701	162
LG1_HB_967	58.223	0.699	163
LG1_HB_969.5	59.516	1.293	164
LG1_HB_968	59.911	0.395	165
LG1_HB_969	59.992	0.081	166
LG1_HB_968.5	60.514	0.522	167
LG1_HB_2058_s65h1	61.087	0.573	168
LG1_HB_970	61.205	0.118	169
LG1_HB_2448_s84h2	61.231	0.026	170
LG1_HB_2058.5_s65h1	61.384	0.153	171
LG1_HB_971	61.92	0.536	172
LG1_HB_2059_s65h1	62.469	0.549	173
LG1_HB_2060_s65h1	63.009	0.54	174
LG1_HB_972	63.08	0.071	175
[truncated: 129 more columns]

## Sheet: LG2
Locus	Position	Distance	Best Position	1	2	3	4	5	6	7	8	9	10	11	12	13	14	15	16	17	18	19	20	21	22	23	24	25	26	27	28	29	30	31	32	33	34	35	36	37	38	39	40	41	42	43	44	45	46
LG2_HB_2062_s21h1	0	0	1	1000
LG2_HB_975	0.574	0.574	2		1000
LG2_HB_2450_s38h2	0.907	0.333	3			1000
LG2_HB_975.5	1.196	0.289	4				1000
LG2_HB_976	1.352	0.156	5					1000
LG2_HB_976.5	1.928	0.576	6						1000
LG2_HB_977	2.443	0.515	7							1000
LG2_HB_994	2.785	0.342	8								1000
LG2_HB_4532_s38h2	2.948	0.163	9									1000
LG2_HB_978	3.211	0.263	10										1000
LG2_HB_3533_s21h1	3.333	0.122	11											1000
LG2_HB_979	3.409	0.076	12												964	36
LG2_HB_4008	3.442	0.033	13												36	964
LG2_HB_978.5	3.615	0.173	14														1000
LG2_HB_980	4.615	1	15															1000
LG2_HB_3534_s38h2	4.724	0.109	16																1000
LG2_HB_2063_s21h1	5.096	0.372	17																	1000
LG2_HB_3534_s21h1	5.177	0.081	18																		1000
LG2_HB_2064_s21h1	5.743	0.566	19																			1000
LG2_HB_981	6.161	0.418	20																				1000
LG2_HB_3535_s21h1	6.455	0.294	21																					1000
LG2_HB_982	6.6	0.145	22																						1000
LG2_HB_2065_s21h1	6.809	0.209	23																							1000
LG2_HB_2452_s38h2	7.156	0.347	24																								1000
LG2_HB_982.5	8.174	1.018	25																									1000
LG2_HB_2066_s21h1	8.486	0.312	26																										1000
LG2_HB_2453_s38h2	9.091	0.605	27																											1000
LG2_HB_982.8	9.263	0.172	28																												1000
LG2_HB_3538_s21h1	9.994	0.731	29																													1000
LG2_HB_4014	10.191	0.197	30																														1000
LG2_HB_984	10.337	0.146	31																															980	20
LG2_HB_984.5	10.389	0.052	32																															20	945	35
LG2_HB_3538	10.449	0.06	33																																35	898	67
LG2_HB_2068_s21h1	10.523	0.074	34																																	67	933
LG2_HB_984.8	10.696	0.173	35																																			1000
LG2_HB_985	10.785	0.089	36																																				1000
LG2_HB_2454_s38h2	11.642	0.857	37																																					988	12
LG2_HB_985.1	11.714	0.072	38																																					12	988
LG2_HB_985.2	12.08	0.366	39																																							1000
LG2_HB_985.4	12.305	0.225	40																																								1000
LG2_HB_985.3	12.581	0.276	41																																									1000
LG2_HB_986	13.145	0.564	42																																										1000
LG2_HB_986.1	13.3	0.155	43																																											1000
LG2_HB_987	14.081	0.781	44																																												1000
LG2_HB_2069_s21h1	14.291	0.21	45																																													1000
LG2_HB_988	15.283	0.992	46																																														1000
LG2_HB_988.5	16.148	0.865	47
LG2_HB_989	16.405	0.257	48
LG2_HB_990	17.454	1.049	49
LG2_HB_2595_s54h3	17.744	0.29	50
LG2_HB_991	18.027	0.283	51
LG2_HB_2595.1	19.008	0.981	52
LG2_HB_992	19.291	0.283	53
LG2_HB_2457_s38h2	19.497	0.206	54
LG2_HB_2457.1_s38h2	19.686	0.189	55
LG2_HB_2457.2	20.206	0.52	56
LG2_HB_993	20.634	0.428	57
LG2_HB_993.1	21.114	0.48	58
LG2_HB_2596_s54h3	21.443	0.329	59
LG2_HB_2459_s38h2	21.802	0.359	60
LG2_HB_2460_s38h2	22.846	1.044	61
LG2_HB_993.5	22.929	0.083	62
LG2_HB_995.5	23.075	0.146	63
LG2_HB_995	23.441	0.366	64
LG2_HB_1947_s59h1	24.092	0.651	65
LG2_HB_998	24.359	0.267	66
LG2_HB_997	24.898	0.539	67
LG2_HB_999.5	25.672	0.774	68
LG2_HB_999	25.806	0.134	69
LG2_HB_3528_s23h1	25.92	0.114	70
LG2_HB_1275	26.279	0.359	71
LG2_HB_3551	26.343	0.064	72
LG2_HB_3525_s24h1	26.435	0.092	73
LG2_HB_2075_s24h1	26.539	0.104	74
LG2_HB_3550	26.71	0.171	75
LG2_HB_2073_s23h1	27.036	0.326	76
LG2_HB_1004	28.36	1.324	77
LG2_HB_3552	28.506	0.146	78
LG2_HB_2462_s40h2	29.28	0.774	79
LG2_HB_2462.5	29.545	0.265	80
LG2_HB_1005	29.912	0.367	81
LG2_HB_1005.5	30.173	0.261	82
LG2_HB_1005.8	30.51	0.337	83
LG2_HB_1006	30.721	0.211	84
LG2_HB_1006.5	30.811	0.09	85
LG2_HB_1006.8	31.065	0.254	86
LG2_HB_1329	31.678	0.613	87
LG2_HB_3526_s25h1	31.978	0.3	88
LG2_HB_3525_s25h1	32.499	0.521	89
LG2_HB_1009	32.663	0.164	90
LG2_HB_2077_s25h1	32.891	0.228	91
LG2_HB_1009.5	34.065	1.174	92
LG2_HB_1011	34.471	0.406	93
LG2_HB_2463_s42h2	34.974	0.503	94
LG2_HB_2463.5	35.23	0.256	95
LG2_HB_1012	35.397	0.167	96
LG2_HB_1013	36.175	0.778	97
LG2_HB_3528_s26h1	36.369	0.194	98
LG2_HB_1014	36.796	0.427	99
LG2_HB_1014.5	37.022	0.226	100
LG2_HB_1014.8	37.282	0.26	101
LG2_HB_1015	37.867	0.585	102
LG2_HB_1016	38.546	0.679	103
LG2_HB_1015.5	38.601	0.055	104
LG2_HB_1018	38.9	0.299	105
LG2_HB_1017	38.913	0.013	106
LG2_HB_1016.5	38.947	0.034	107
LG2_HB_1017.5	39.028	0.081	108
LG2_HB_1019	39.31	0.282	109
LG2_HB_2079_s27h1	39.402	0.092	110
LG2_HB_1020.5	40.497	1.095	111
LG2_HB_1020	40.779	0.282	112
LG2_HB_1903_s37h1	40.788	0.009	113
LG2_HB_3529_s27h1	41.207	0.419	114
LG2_HB_1021	41.806	0.599	115
LG2_HB_1022	42.102	0.296	116
LG2_HB_2081_s27h1	42.691	0.589	117
LG2_HB_1023	43.994	1.303	118
LG2_HB_2081.5	44.199	0.205	119
LG2_HB_2461_s39h2	44.495	0.296	120
LG2_HB_453	44.694	0.199	121
LG2_HB_913	44.975	0.281	122
LG2_HB_1025	45.599	0.624	123
LG2_HB_3525_s28h1	45.753	0.154	124
LG2_HB_1025.5	46.013	0.26	125
LG2_HB_1026	46.092	0.079	126
LG2_HB_1024.5	46.35	0.258	127
LG2_HB_1027	46.514	0.164	128
LG2_HB_2082_s28h1	46.56	0.046	129
LG2_HB_1026.5	46.811	0.251	130
LG2_HB_2082.9	47.27	0.459	131
LG2_HB_2082.8	47.47	0.2	132
LG2_HB_1028	48.001	0.531	133
LG2_HB_2083_s28h1	48.133	0.132	134
LG2_HB_1032	48.549	0.416	135
LG2_HB_3525_s30h1	48.709	0.16	136
LG2_HB_1033	48.92	0.211	137
LG2_HB_2191_s43h1	48.979	0.059	138
LG2_HB_1039	49.001	0.022	139
LG2_HB_1321	49.095	0.094	140
LG2_HB_1033.5	49.229	0.134	141
LG2_HB_1038	49.347	0.118	142
LG2_HB_1035	49.562	0.215	143
LG2_HB_305	49.831	0.269	144
LG2_HB_1036	50.044	0.213	145
LG2_HB_1041	50.195	0.151	146
LG2_HB_1042	50.565	0.37	147
LG2_HB_879	50.884	0.319	148
LG2_HB_1043	51.141	0.257	149
LG2_HB_1044	51.358	0.217	150
cRvi2_region20.4_K58	51.508	0.15	151
LG2_HB_1045	51.631	0.123	152
LG2_HB_1044.5	51.738	0.107	153
LG2_HB_2087_s32h1	52.148	0.41	154
LG2_HB_3540.5_s36h1	52.284	0.136	155
LG2_HB_2086_s32h1	52.643	0.359	156
LG2_HB_3527_s32h1	52.668	0.025	157
LG2_HB_1052	52.854	0.186	158
LG2_HB_2491_s63h2	52.875	0.021	159
LG2_HB_1095	52.969	0.094	160
LG2_HB_294	52.986	0.017	161
LG2_HB_1052.1	53.028	0.042	162
LG2_HB_1414	53.231	0.203	163
LG2_HB_2218_s38h1	53.285	0.054	164
LG2_HB_1052.5	53.396	0.111	165
LG2_HB_2088_s34h1	53.447	0.051	166
LG2_HB_1048	53.457	0.01	167
LG2_HB_2089_s34h1	53.685	0.228	168
LG2_HB_1049	53.741	0.056	169
LG2_HB_1050	53.88	0.139	170
LG2_HB_2486_s33h2	54.271	0.391	171
LG2_HB_1995_s30h1	54.542	0.271	172
LG2_HB_2090_s34h1	54.581	0.039	173
LG2_HB_1051.5	54.633	0.052	174
LG2_HB_1051	54.658	0.025	175
LG2_HB_1995.5	54.75	0.092	176
LG2_HB_1058	54.856	0.106	177
LG2_HB_1060	54.986	0.13	178
LG2_HB_1059	55.014	0.028	179
LG2_HB_1060.5	55.172	0.158	180
LG2_HB_1061	55.389	0.217	181
LG2_HB_2092_s36h1	55.744	0.355	182
LG2_HB_1062	56.008	0.264	183
LG2_HB_2093_s36h1	56.247	0.239	184
LG2_HB_1064	56.931	0.684	185
LG2_HB_1064.5	57.35	0.419	186
LG2_HB_1064.8	57.717	0.367	187
LG2_HB_1064.6	57.941	0.224	188
LG2_HB_1064.9	58.082	0.141	189
cR_32205884_L2_PA	58.237	0.155	190
LG2_HB_1065	58.324	0.087	191
LG2_HB_2097_s36h1	58.76	0.436	192
LG2_HB_1066	59.253	0.493	193
cRvi2_region41_Y341	59.494	0.241	194
LG2_HB_1066.5	59.841	0.347	195
LG2_HB_4013	60.444	0.603	196
LG2_HB_1066.8	60.479	0.035	197
LG2_HB_1067	60.513	0.034	198
LG2_HB_3536_s36h1	60.683	0.17	199
LG2_HB_2098_s36h1	60.997	0.314	200
LG2_HB_1067.5	61.317	0.32	201
LG2_HB_1068	61.59	0.273	202
LG2_HB_2466_s51h2	61.899	0.309	203
LG2_HB_2099_s36h1	62.833	0.934	204
LG2_HB_1069	62.919	0.086	205
LG2_HB_1396	63.593	0.674	206
LG2_HB_1070	63.774	0.181	207
LG2_HB_2100_s36h1	64.143	0.369	208
LG2_HB_2100.5	64.234	0.091	209
LG2_HB_1071	64.287	0.053	210
LG2_HB_2101_s36h1	64.587	0.3	211
LG2_HB_1071.5	64.986	0.399	212
LG2_HB_1072	65.758	0.772	213
LG2_HB_2102_s36h1	66.377	0.619	214
LG2_HB_2467_s52h2	67.179	0.802	215
cR_35490042_L2_PA	67.526	0.347	216
LG2_HB_1075.5	67.617	0.091	217
LG2_HB_1075	67.775	0.158	218
LG2_HB_3528_s37h1	69.194	1.419	219
LG2_HB_1076	70.061	0.867	220
LG2_HB_2103.5	70.174	0.113	221
cR_36362741_L2_PA	70.354	0.18	222
LG2_HB_3593	70.605	0.251	223
LG2_HB_1076.8	70.866	0.261	224
cGD_01322_L2_PA	71.095	0.229	225
LG2_HB_599	71.386	0.291	226
LG2_HB_468	71.506	0.12	227
LG2_HB_2366_s50h2	71.782	0.276	228
LG2_HB_1078	72.003	0.221	229
LG2_HB_2366.5	72.249	0.246	230
LG2_HB_2468_s53h2	72.305	0.056	231
LG2_HB_3526_s53h2	72.535	0.23	232
LG2_HB_1079	73.197	0.662	233
LG2_HB_1080	74.394	1.197	234
LG2_HB_1081.5	75.038	0.644	235
LG2_HB_1081	75.347	0.309	236
LG2_HB_1081.7	75.667	0.32	237
LG2_HB_1082	76.262	0.595	238
LG2_HB_1082.5	76.328	0.066	239
LG2_HB_1083	76.692	0.364	240
LG2_HB_3532_s38h1	76.855	0.163	241
LG2_HB_1083.5	77.37	0.515	242
LG2_HB_1084	78.055	0.685	243
LG2_HB_1085	78.416	0.361	244
[truncated: 198 more columns]

## Sheet: LG3
Locus	Position	Distance	Best Position	1	2	3	4	5	6	7	8	9	10	11	12	13	14	15	16	17	18	19	20	21	22	23	24	25	26	27	28	29	30	31	32	33	34	35	36	37	38	39	40	41	42	43	44	45	46
LG3_HB_3603_s87h3	0	0	1	1000
LG3_HB_1413	0.723	0.723	2		1000
LG3_HB_3605	1.075	0.352	3			1000
LG3_HB_1089	1.871	0.796	4				1000
LG3_HB_1089.5	1.952	0.081	5					1000
LG3_HB_3606.5	2.124	0.172	6						1000
LG3_HB_1089.8	2.205	0.081	7							1000
LG3_HB_1138	2.637	0.432	8								1000
LG3_HB_1866_s27h1	2.945	0.308	9									1000
LG3_HB_376	3.031	0.086	10										996	4
LG3_HB_3607	3.151	0.12	11										4	996
LG3_HB_3608	3.411	0.26	12												1000
LG3_HB_4012	3.633	0.222	13													1000
LG3_HB_1091	3.916	0.283	14														1000
LG3_HB_376.5	4.057	0.141	15															1000
LG3_HB_134	4.6	0.543	16																1000
LG3_HB_1092	5.697	1.097	17																	1000
LG3_HB_113	6.235	0.538	18																		985	15
LG3_HB_1093	6.316	0.081	19																		15	985
LG3_HB_3611	6.48	0.164	20																				1000
LG3_HB_2336_s71h2	7.044	0.564	21																					1000
LG3_HB_1094	7.81	0.766	22																						1000
LG3_HB_2106_s33h1	8.303	0.493	23																							1000
LG3_HB_3605_s33h1	9.075	0.772	24																								1000
LG3_HB_1096	9.486	0.411	25																									1000
LG3_HB_3613	9.57	0.084	26																										1000
LG3_HB_1097	9.711	0.141	27																											1000
LG3_HB_2578_s72h3	9.968	0.257	28																												662	338
LG3_HB_1098	9.994	0.026	29																												338	662
LG3_HB_3603_s35h0	10.28	0.286	30																														1000
LG3_HB_1099	10.592	0.312	31																															1000
LG3_HB_1100.5	10.71	0.118	32																																1000
LG3_HB_3615	10.862	0.152	33																																	1000
LG3_HB_1100	11.232	0.37	34																																		1000
LG3_HB_1939_s51h1	12.296	1.064	35																																			1000
LG3_HB_1939.5	13.181	0.885	36																																				1000
LG3_HB_3606.5_s35h1	13.259	0.078	37																																					1000
LG3_HB_1102	13.37	0.111	38																																						1000
LG3_HB_1102.5	13.828	0.458	39																																							1000
LG3_HB_3603.5_s53h1	14.018	0.19	40																																								1000
LG3_HB_1103	14.314	0.296	41																																									1000
LG3_HB_3607_s35h1	14.614	0.3	42																																										1000
LG3_HB_1103.5	14.827	0.213	43																																											1000
LG3_HB_1104.5	15.332	0.505	44																																												1000
LG3_HB_1104	15.441	0.109	45																																													1000
LG3_HB_2449_s84h2	15.983	0.542	46																																														1000
LG3_HB_1105	16.608	0.625	47
LG3_HB_3610_s35h1	16.874	0.266	48
LG3_HB_1106.5	16.881	0.007	49
LG3_HB_1106	16.892	0.011	50
LG3_HB_1107	18.109	1.217	51
LG3_HB_1108	18.926	0.817	52
LG3_HB_2347_s59h2	19.443	0.517	53
LG3_HB_1109	19.943	0.5	54
LG3_HB_1109.5	20.027	0.084	55
LG3_HB_2601_s91h3	20.174	0.147	56
LG3_HB_2108_s36h1	21.041	0.867	57
LG3_HB_1110	21.052	0.011	58
LG3_HB_1111.5	21.609	0.557	59
LG3_HB_1111	21.929	0.32	60
LG3_HB_1111.8	22.211	0.282	61
LG3_HB_1112.3	22.481	0.27	62
LG3_HB_1112	22.594	0.113	63
LG3_HB_2109_s36h1	23.032	0.438	64
LG3_HB_2602_s91h3	23.981	0.949	65
LG3_HB_2470_s66h2	24.032	0.051	66
LG3_HB_1113	24.109	0.077	67
LG3_HB_1113.5	24.225	0.116	68
LG3_HB_2110_s36h1	24.345	0.12	69
LG3_HB_2111_s36h1	24.68	0.335	70
LG3_HB_1114	24.822	0.142	71
LG3_HB_1115	26.352	1.53	72
LG3_HB_1115.5	26.76	0.408	73
LG3_HB_1116	27.175	0.415	74
LG3_HB_2111.5_s36h1	27.495	0.32	75
LG3_HB_3626	27.857	0.362	76
LG3_HB_2460_s38h2	27.899	0.042	77
LG3_HB_2112_s36h1	27.946	0.047	78
LG3_HB_1953_s60h1	27.959	0.013	79
LG3_HB_1118	28.079	0.12	80
LG3_HB_1115.8	28.335	0.256	81
LG3_HB_3628	28.891	0.556	82
LG3_HB_1119	29.076	0.185	83
LG3_HB_1119.8	29.91	0.834	84
LG3_HB_2471_s67h2	30.044	0.134	85
LG3_HB_1120	30.108	0.064	86
LG3_HB_1121	30.337	0.229	87
LG3_HB_1577	31.468	1.131	88
LG3_HB_1123	31.506	0.038	89
LG3_HB_1122.5	31.543	0.037	90
LG3_HB_954	31.576	0.033	91
LG3_HB_1122	31.621	0.045	92
LG3_HB_3603.5_s38h1	31.88	0.259	93
LG3_HB_1125	32.625	0.745	94
LG3_HB_1124	32.681	0.056	95
LG3_HB_494	32.894	0.213	96
LG3_HB_1126	33.491	0.597	97
LG3_HB_1127	34.548	1.057	98
LG3_HB_1128	34.642	0.094	99
LG3_HB_2472_s68h2	34.725	0.083	100
LG3_HB_1128.5	34.829	0.104	101
LG3_HB_2168_s34h1	35.053	0.224	102
LG3_HB_1597	35.299	0.246	103
LG3_HB_1131	36.196	0.897	104
LG3_HB_1132	36.425	0.229	105
LG3_HB_3635	36.996	0.571	106
LG3_HB_1132.1	37.255	0.259	107
LG3_HB_1134	37.386	0.131	108
LG3_HB_2011_s16h1	37.479	0.093	109
LG3_HB_2115_s42h1	37.506	0.027	110
LG3_HB_3638	37.63	0.124	111
LG3_HB_1493	37.889	0.259	112
LG3_HB_1053	37.899	0.01	113
LG3_HB_1139	37.953	0.054	114
LG3_HB_2116_s43h1	37.956	0.003	115
LG3_HB_1140	38.048	0.092	116
LG3_HB_2117_s43h1	38.05	0.002	117
LG3_HB_1141	38.474	0.424	118
LG3_HB_1142	39.05	0.576	119
LG3_HB_2166_s25h1	39.374	0.324	120
LG3_HB_1143	39.528	0.154	121
LG3_HB_1146	39.728	0.2	122
LG3_HB_2600_s90h3	39.873	0.145	123
LG3_HB_1101	40.211	0.338	124
LG3_HB_1150	40.32	0.109	125
LG3_HB_3639	40.479	0.159	126
LG3_HB_1150.5	40.78	0.301	127
LG3_HB_1152	41.155	0.375	128
LG3_HB_1150.8	41.268	0.113	129
LG3_HB_3603.8_s48h1	41.395	0.127	130
LG3_HB_3604_s48h1	41.62	0.225	131
LG3_HB_1153	42.066	0.446	132
LG3_HB_1969_s75h1	42.259	0.193	133
LG3_HB_2403_s84h2	42.458	0.199	134
LG3_HB_1960_s68h1	42.726	0.268	135
LG3_HB_1154	42.832	0.106	136
LG3_HB_2555_s39h2	42.933	0.101	137
LG3_HB_168	42.985	0.052	138
LG3_HB_1155	43.144	0.159	139
LG3_HB_1246	43.455	0.311	140
LG3_HB_2257_s48h1	43.669	0.214	141
LG3_HB_1156	43.675	0.006	142
LG3_HB_219	43.743	0.068	143
LG3_HB_1156.5	44.304	0.561	144
LG3_HB_1157	44.679	0.375	145
LG3_HB_1158	45.243	0.564	146
LG3_HB_2010_s15h1	45.514	0.271	147
LG3_HB_817	45.737	0.223	148
LG3_HB_1159	46.179	0.442	149
LG3_HB_1159.5	46.348	0.169	150
LG3_HB_904	46.816	0.468	151
LG3_HB_1160	46.963	0.147	152
LG3_HB_1161	47.639	0.676	153
LG3_HB_1161.5	48.092	0.453	154
LG3_HB_2119_s52h1	48.422	0.33	155
LG3_HB_2474_s79h2	49.344	0.922	156
LG3_HB_1162	49.761	0.417	157
LG3_HB_1276	51.033	1.272	158
LG3_HB_2167_s34h1	51.256	0.223	159
LG3_HB_2121_s54h1	51.625	0.369	160
LG3_HB_1163	51.986	0.361	161
LG3_HB_1163.5	52.14	0.154	162
LG3_HB_2122_s54h1	52.744	0.604	163
LG3_HB_1164	52.928	0.184	164
LG3_HB_1164.5	53.155	0.227	165
LG3_HB_1165	53.527	0.372	166
LG3_HB_1165.5	53.826	0.299	167
LG3_HB_2124_s54h1	53.982	0.156	168
LG3_HB_3649	54.311	0.329	169
LG3_HB_2125_s55h1	54.393	0.082	170
LG3_HB_1167	54.974	0.581	171
LG3_HB_1168	55.631	0.657	172
LG3_HB_1168.5	55.822	0.191	173
LG3_HB_1169	56.768	0.946	174
LG3_HB_1170	57.44	0.672	175
LG3_HB_2127_s55h1	57.884	0.444	176
LG3_HB_1171	58.068	0.184	177
LG3_HB_3652	58.388	0.32	178
LG3_HB_1172	58.919	0.531	179
LG3_HB_1173	59.65	0.731	180
LG3_HB_1174	59.868	0.218	181
LG3_HB_1173.5	59.965	0.097	182
LG3_HB_2129_s56h1	60.034	0.069	183
LG3_HB_1175	60.13	0.096	184
LG3_HB_25	60.455	0.325	185
LG3_HB_1176	60.991	0.536	186
LG3_HB_24	61.092	0.101	187
LG3_HB_1181	61.319	0.227	188
LG3_HB_2562_s50h2	61.617	0.298	189
LG3_HB_2622_s54h3	61.786	0.169	190
LG3_HB_1721	62.096	0.31	191
LG3_HB_1182	62.567	0.471	192
LG3_HB_3603.5_s101h3	63.127	0.56	193
LG3_HB_1177.5	63.243	0.116	194
LG3_HB_2477_s83h2	63.282	0.039	195
LG3_HB_1177	63.401	0.119	196
LG3_HB_1178	63.744	0.343	197
LG3_HB_2132_s59h1	64.379	0.635	198
LG3_HB_1183	64.743	0.364	199
LG3_HB_1183.5	65.37	0.627	200
LG3_HB_1184	65.701	0.331	201
LG3_HB_2478_s85h2	66.01	0.309	202
LG3_HB_1185	66.363	0.353	203
LG3_HB_1184.5	66.71	0.347	204
LG3_HB_2133_s59h1	67.297	0.587	205
LG3_HB_2479_s85h2	68.275	0.978	206
LG3_HB_1186	69.217	0.942	207
LG3_HB_1186.5	69.439	0.222	208
LG3_HB_1187	70.16	0.721	209
LG3_HB_1193	70.355	0.195	210
LG3_HB_1188	70.724	0.369	211
LG3_HB_1189	70.948	0.224	212
LG3_HB_1189.5	71.126	0.178	213
LG3_HB_2134_s60h1	71.424	0.298	214
LG3_HB_2134.5	71.638	0.214	215
LG3_HB_1190	72.592	0.954	216
LG3_HB_2135_s60h1	73.002	0.41	217
LG3_HB_3605_s86h2	73.415	0.413	218
LG3_HB_1191	73.567	0.152	219
LG3_HB_2480_s86h2	73.694	0.127	220
LG3_HB_1192	73.947	0.253	221
[truncated: 175 more columns]

## Sheet: LG4
Locus	Position	Distance	Best Position	1	2	3	4	5	6	7	8	9	10	11	12	13	14	15	16	17	18	19	20	21	22	23	24	25	26	27	28	29	30	31	32	33	34	35	36	37	38	39	40	41	42	43	44	45	46
LG4_HB_1695	0	0	1	681	319
LG4_HB_1003	0.031	0.031	2	319	681
LG4_HB_1694	0.169	0.138	3			1000
LG4_HB_1693	1.153	0.984	4				1000
LG4_HB_1692	1.642	0.489	5					1000
LG4_HB_2307_s25h1	1.746	0.104	6						1000
LG4_HB_2306_s25h1	2.592	0.846	7							1000
LG4_HB_1690	4.381	1.789	8								1000
LG4_HB_1689	4.764	0.383	9									1000
LG4_HB_1933_s48h1	5.454	0.69	10										1000
LG4_HB_1934_s48h1	5.932	0.478	11											1000
LG4_HB_1935_s48h1	6.7	0.768	12												1000
LG4_HB_2041_s45h1	7.645	0.945	13													1000
LG4_HB_1696	8.526	0.881	14														1000
LG4_HB_983	8.847	0.321	15															1000
LG4_HB_2137_s14h1	9.674	0.827	16																1000
LG4_HB_1196.5	10.638	0.964	17																	1000
LG4_HB_3672	11.203	0.565	18																		1000
LG4_HB_1196	11.282	0.079	19																			1000
LG4_HB_2481_s26h2	12.147	0.865	20																				1000
LG4_HB_1197	12.552	0.405	21																					1000
LG4_HB_536	13.406	0.854	22																						1000
LG4_HB_1198	13.691	0.285	23																							1000
LG4_HB_750	13.906	0.215	24																								1000
LG4_HB_751	14.137	0.231	25																									1000
LG4_HB_2483_s27h2	14.611	0.474	26																										1000
LG4_HB_1201	14.819	0.208	27																											1000
LG4_HB_596	16.181	1.362	28																												1000
LG4_HB_2484_s28h2	16.261	0.08	29																													1000
LG4_HB_1203	16.577	0.316	30																														1000
LG4_HB_2603_s39h3	16.795	0.218	31																															1000
LG4_HB_1204	16.936	0.141	32																																1000
LG4_HB_1204.5	17.275	0.339	33																																	1000
LG4_HB_1205	17.957	0.682	34																																		1000
LG4_HB_1205.3	18.13	0.173	35																																			857	127	16
LG4_HB_2141_s16h1	18.158	0.028	36																																			130	777	93
LG4_HB_1206	18.2	0.042	37																																			13	96	891
LG4_HB_1205.5	18.342	0.142	38																																						1000
LG4_HB_2141.5	18.452	0.11	39																																							1000
LG4_HB_1207	18.805	0.353	40																																								1000
LG4_HB_2142_s16h1	18.91	0.105	41																																									1000
LG4_HB_1208	19.274	0.364	42																																										1000
LG4_HB_3674_s16h1	19.421	0.147	43																																											1000
LG4_HB_1755_s32h1	19.622	0.201	44																																												973	27
LG4_HB_16	19.664	0.042	45																																												27	973
LG4_HB_1756_s32h1	20.705	1.041	46																																														824
LG4_HB_1491	20.722	0.017	47																																														130
LG4_HB_2356_s61h2	20.742	0.02	48																																														46
LG4_HB_1404	21.092	0.35	49
LG4_HB_1209	21.702	0.61	50
LG4_HB_3669_s17h1	22.086	0.384	51
LG4_HB_1210	22.223	0.137	52
LG4_HB_2143_s17h1	22.225	0.002	53
LG4_HB_1212	22.768	0.543	54
LG4_HB_2455_s38h2	22.845	0.077	55
LG4_HB_1725	22.921	0.076	56
LG4_HB_1726	22.925	0.004	57
LG4_HB_1724	22.964	0.039	58
LG4_HB_1520	23.14	0.176	59
LG4_HB_1213	23.331	0.191	60
LG4_HB_1214	23.399	0.068	61
LG4_HB_1214.5	23.477	0.078	62
LG4_HB_1215	23.484	0.007	63
LG4_HB_1216	23.755	0.271	64
LG4_HB_1305	23.756	0.001	65
LG4_HB_2144_s19h1	23.797	0.041	66
LG4_HB_1219	23.846	0.049	67
LG4_HB_1220	24.279	0.433	68
LG4_HB_1221	25.192	0.913	69
LG4_HB_2146_s19h1	25.295	0.103	70
LG4_HB_2149_s20h1	25.565	0.27	71
LG4_HB_1224	26.11	0.545	72
LG4_HB_1224.5	26.197	0.087	73
LG4_HB_1226	26.526	0.329	74
LG4_HB_2148_s20h1	26.96	0.434	75
LG4_HB_1228	27.643	0.683	76
LG4_HB_1228.5	27.791	0.148	77
LG4_HB_2147_s20h1	28.443	0.652	78
LG4_HB_1229	28.507	0.064	79
LG4_HB_1230	29.363	0.856	80
LG4_HB_3673_s22h1	29.449	0.086	81
LG4_HB_2150_s22h1	29.734	0.285	82
LG4_HB_1231	29.97	0.236	83
LG4_HB_1231.5	30.056	0.086	84
LG4_HB_1231.8	30.722	0.666	85
LG4_HB_1232	30.925	0.203	86
LG4_HB_1233.5	32.139	1.214	87
LG4_HB_1233	32.19	0.051	88
LG4_HB_1233.8	32.605	0.415	89
LG4_HB_1234	32.963	0.358	90
LG4_HB_2151_s22h1	33.156	0.193	91
LG4_HB_1235	33.662	0.506	92
LG4_HB_1234.5	33.941	0.279	93
LG4_HB_1236	34.502	0.561	94
LG4_HB_1239	35.197	0.695	95
LG4_HB_1239.5	35.296	0.099	96
LG4_HB_1240	35.384	0.088	97
LG4_HB_1240.5	35.491	0.107	98
LG4_HB_1241	35.603	0.112	99
LG4_HB_2153_s23h1	36.06	0.457	100
LG4_HB_2154_s23h1	36.863	0.803	101
LG4_HB_1242	37.183	0.32	102
LG4_HB_1560	37.938	0.755	103
LG4_HB_1243	38.256	0.318	104
LG4_HB_2155_s23h1	38.274	0.018	105
LG4_HB_1845_s45h1	38.42	0.146	106
LG4_HB_1244	38.779	0.359	107
LG4_HB_1245	39.92	1.141	108
LG4_HB_2156_s23h1	40.007	0.087	109
LG4_HB_2487_s34h2	40.364	0.357	110
LG4_HB_1246	41.026	0.662	111
LG4_HB_1245.5	41.124	0.098	112
LG4_HB_1246.5	41.216	0.092	113
LG4_HB_3670_s24h1	42.068	0.852	114
LG4_HB_2488_s35h2	42.119	0.051	115
LG4_HB_1247	42.241	0.122	116
LG4_HB_1247.5	42.347	0.106	117
LG4_HB_1248	43.134	0.787	118
LG4_HB_1249	44.231	1.097	119
LG4_HB_1249.5	44.306	0.075	120
LG4_HB_1863_s46h1	44.704	0.398	121
LG4_HB_1863.5	45.095	0.391	122
LG4_HB_2158_s24h1	45.404	0.309	123
LG4_HB_1251	46.948	1.544	124
LG4_HB_1252	47.5	0.552	125
LG4_HB_1252.5	47.891	0.391	126
LG4_HB_3675_s35h2	47.958	0.067	127
LG4_HB_1253	48.391	0.433	128
LG4_HB_2379_s69h2	48.824	0.433	129
LG4_HB_3703	49.104	0.28	130
LG4_HB_1254	49.249	0.145	131
LG4_HB_1254.5	49.402	0.153	132
LG4_HB_2159_s24h1	49.693	0.291	133
LG4_HB_2159.5	50.253	0.56	134
LG4_HB_2159.8	51.845	1.592	135
LG4_HB_1255	52.003	0.158	136
LG4_HB_1255.5	52.088	0.085	137
LG4_HB_1255.8	52.493	0.405	138
LG4_HB_1256	52.89	0.397	139
LG4_HB_1256.5	53.169	0.279	140
LG4_HB_2160_s24h1	53.836	0.667	141
LG4_HB_1256.8_s24h1	54.062	0.226	142
LG4_HB_1257	54.396	0.334	143
LG4_HB_1258	54.918	0.522	144
LG4_HB_2161_s24h1	56.352	1.434	145
LG4_HB_1259	56.632	0.28	146
LG4_HB_1260	57.35	0.718	147
LG4_HB_2162_s24h1	57.484	0.134	148
LG4_HB_3790	58.406	0.922	149
LG4_HB_3709	58.61	0.204	150
LG4_HB_2163_s25h1	58.759	0.149	151
LG4_HB_1261	58.887	0.128	152
LG4_HB_3671_s25h1	60.06	1.173	153
LG4_HB_1262	60.277	0.217	154
LG4_HB_1262.5	60.487	0.21	155
LG4_HB_1263	60.84	0.353	156
LG4_HB_1263.5	61.183	0.343	157
LG4_HB_3672_s25h1	61.542	0.359	158
LG4_HB_1263.9	61.966	0.424	159
LG4_HB_3672.5_s25h1	62.068	0.102	160
LG4_HB_1264	62.234	0.166	161
LG4_HB_1264.5	62.254	0.02	162
LG4_HB_1263.8	62.295	0.041	163
LG4_HB_1265	64.135	1.84	164
LG4_HB_2164_s25h1	64.355	0.22	165
LG4_HB_1266	64.762	0.407	166
LG4_HB_2165_s25h1	65.025	0.263	167
LG4_HB_1266.5	65.164	0.139	168
LG4_HB_3675_s36h2	65.511	0.347	169
[truncated: 123 more columns]

## Sheet: LG5
Locus	Position	Distance	Best Position	1	2	3	4	5	6	7	8	9	10	11	12	13	14	15	16	17	18	19	20	21	22	23	24	25	26	27	28	29	30	31	32	33	34	35	36	37	38	39	40	41	42	43	44	45	46
LG5_HB_115	0	0	1	1000
LG5_HB_1782	0.303	0.303	2		1000
LG5_HB_1268	0.777	0.474	3			1000
LG5_HB_1268.5	1.071	0.294	4				1000
LG5_HB_1269	1.145	0.074	5					1000
LG5_HB_1269.5	1.356	0.211	6						1000
LG5_HB_1270	1.63	0.274	7							841	159
LG5_HB_1270.5	1.658	0.028	8							159	841
LG5_HB_1270.8	2.222	0.564	9									1000
LG5_HB_1271	2.315	0.093	10										961	39
LG5_HB_3716_s31h1	2.35	0.035	11										39	961
LG5_HB_3716	2.605	0.255	12												1000
LG5_HB_2606_s84h3	3.681	1.076	13													1000
cR_2386247_L5_32_1	3.833	0.152	14														1000
LG5_HB_1273	3.978	0.145	15															1000
LG5_HB_1273.5	4.303	0.325	16																1000
LG5_HB_1274	4.632	0.329	17																	1000
LG5_HB_2169_s34h1	6.294	1.662	18																		1000
LG5_HB_1277	6.379	0.085	19																			1000
LG5_HB_2169.5_s34h1	6.663	0.284	20																				1000
LG5_HB_1277.5	7.09	0.427	21																					1000
LG5_HB_1278	7.611	0.521	22																						1000
LG5_HB_2170_s34h1	8.291	0.68	23																							1000
LG5_HB_1279	9.208	0.917	24																								1000
LG5_HB_1279.5	9.866	0.658	25																									1000
LG5_HB_2172_s34h1	10.457	0.591	26																										1000
LG5_HB_1280	10.653	0.196	27																											1000
LG5_HB_1280.5	11.332	0.679	28																												1000
LG5_HB_1280.8	11.529	0.197	29																													1000
LG5_HB_2173_s34h1	11.574	0.045	30																														1000
LG5_HB_1281	11.716	0.142	31																															1000
LG5_HB_1282	11.862	0.146	32																																1000
LG5_HB_1283	12.344	0.482	33																																	1000
LG5_HB_2174_s34h1	13.094	0.75	34																																		1000
LG5_HB_1284	13.257	0.163	35																																			1000
LG5_HB_1284.5	13.439	0.182	36																																				1000
LG5_HB_1285	14.203	0.764	37																																					1000
LG5_HB_1286	14.986	0.783	38																																						1000
LG5_HB_1287	16.075	1.089	39																																							1000
LG5_HB_1287.5	16.359	0.284	40																																								1000
LG5_HB_1290	17.133	0.774	41																																									1000
LG5_HB_1290.5	18.005	0.872	42																																										1000
LG5_HB_1291	18.202	0.197	43																																											1000
LG5_HB_1291.5	18.615	0.413	44																																												1000
LG5_HB_1292	18.967	0.352	45																																													1000
LG5_HB_2181_s39h1	19.386	0.419	46																																														1000
LG5_HB_1303	19.525	0.139	47
LG5_HB_1303.5	19.578	0.053	48
LG5_HB_1303.6	19.668	0.09	49
LG5_HB_1303.7	19.855	0.187	50
LG5_HB_1303.8	20.555	0.7	51
LG5_HB_1303.9	21.268	0.713	52
LG5_HB_1846_s46h1	23.111	1.843	53
LG5_HB_1293	23.226	0.115	54
LG5_HB_1293.5	23.289	0.063	55
LG5_HB_1294	23.465	0.176	56
LG5_HB_1294.5	23.529	0.064	57
LG5_HB_2176_s37h1	23.831	0.302	58
LG5_HB_2176.5	24.491	0.66	59
LG5_HB_2176.8	24.554	0.063	60
LG5_HB_1295	24.671	0.117	61
LG5_HB_1296	26.435	1.764	62
LG5_HB_1297	27.327	0.892	63
LG5_HB_2177_s38h1	27.693	0.366	64
LG5_HB_1297.5	27.924	0.231	65
LG5_HB_1298.1	28.173	0.249	66
LG5_HB_1298	28.209	0.036	67
LG5_HB_1299	28.666	0.457	68
LG5_HB_1298.8	28.807	0.141	69
LG5_HB_2177.5_s38h1	29.369	0.562	70
LG5_HB_1300	29.575	0.206	71
LG5_HB_1298.5	29.885	0.31	72
LG5_HB_2177.8_s38h1	30.304	0.419	73
LG5_HB_2493_s66h2	30.592	0.288	74
LG5_HB_1301	30.913	0.321	75
LG5_HB_2178_s38h1	31.305	0.392	76
LG5_HB_1000	31.493	0.188	77
LG5_HB_1330.5	31.872	0.379	78
LG5_HB_1330	31.888	0.016	79
LG5_HB_2499_s73h2	32.133	0.245	80
LG5_HB_3713_s45h1	32.283	0.15	81
LG5_HB_1875_s35h1	32.597	0.314	82
LG5_HB_2182_s40h1	32.725	0.128	83
LG5_HB_2182.5	32.867	0.142	84
LG5_HB_2374_s58h2	33.207	0.34	85
LG5_HB_2495_s69h2	34.289	1.082	86
LG5_HB_1308	34.83	0.541	87
LG5_HB_2608_s87h3	35.505	0.675	88
LG5_HB_1302	35.822	0.317	89
LG5_HB_1302.5	35.835	0.013	90
LG5_HB_1302.8	36.401	0.566	91
LG5_HB_1309	36.799	0.398	92
LG5_HB_691	37.417	0.618	93
LG5_HB_1309.5	38.145	0.728	94
LG5_HB_1311	38.395	0.25	95
LG5_HB_1311.5	38.556	0.161	96
LG5_HB_1312	38.834	0.278	97
LG5_HB_1313.5	39.231	0.397	98
LG5_HB_1162	39.267	0.036	99
LG5_HB_1313	39.368	0.101	100
LG5_HB_1314	39.387	0.019	101
LG5_HB_2186_s42h1	39.406	0.019	102
LG5_HB_1315	40.24	0.834	103
LG5_HB_1316	41.639	1.399	104
LG5_HB_1316.5	41.762	0.123	105
LG5_HB_1316.8	42.094	0.332	106
LG5_HB_2189_s42h1	42.303	0.209	107
LG5_HB_2189.5	42.847	0.544	108
LG5_HB_1317	42.879	0.032	109
LG5_HB_2190_s42h1	43.025	0.146	110
LG5_HB_1319.5	43.987	0.962	111
LG5_HB_1319	44.153	0.166	112
LG5_HB_1227	45.173	1.02	113
LG5_HB_1441	45.65	0.477	114
LG5_HB_1322.5	46.181	0.531	115
LG5_HB_1322.1	46.291	0.11	116
LG5_HB_1322	46.302	0.011	117
LG5_HB_1320	46.55	0.248	118
LG5_HB_1575	46.781	0.231	119
LG5_HB_1668	47.039	0.258	120
LG5_HB_2277_s37h1	47.369	0.33	121
LG5_HB_1576	47.673	0.304	122
LG5_HB_1332	47.985	0.312	123
LG5_HB_1331	48.411	0.426	124
LG5_HB_747	48.906	0.495	125
LG5_HB_46	48.997	0.091	126
LG5_HB_45	49.391	0.394	127
LG5_HB_44	49.85	0.459	128
LG5_HB_1571	50.466	0.616	129
LG5_HB_2196_s46h1	51.584	1.118	130
LG5_HB_3713_s46h1	51.593	0.009	131
LG5_HB_1333	51.659	0.066	132
LG5_HB_1572	52.138	0.479	133
LG5_HB_1523	52.386	0.248	134
LG5_HB_2256_s47h1	52.458	0.072	135
LG5_HB_1573	52.544	0.086	136
LG5_HB_2196.5	53.239	0.695	137
LG5_HB_646	54.385	1.146	138
LG5_HB_1335.5	54.817	0.432	139
LG5_HB_2367_s50h2	54.874	0.057	140
LG5_HB_1334	54.902	0.028	141
LG5_HB_419	55.128	0.226	142
LG5_HB_3713.5_s48h1	55.216	0.088	143
LG5_HB_1337	55.34	0.124	144
LG5_HB_1335	55.384	0.044	145
LG5_HB_2200_s54h1	55.559	0.175	146
LG5_HB_1338	55.715	0.156	147
LG5_HB_1338.5	55.909	0.194	148
LG5_HB_1339	56.14	0.231	149
LG5_HB_178	56.307	0.167	150
LG5_HB_1797_s36h1	56.422	0.115	151
LG5_HB_1339.5	56.783	0.361	152
LG5_HB_125	57.361	0.578	153
LG5_HB_3713_s50h1	57.603	0.242	154
LG5_HB_2197_s50h1	57.75	0.147	155
LG5_HB_1345	58.017	0.267	156
LG5_HB_1346	58.674	0.657	157
LG5_HB_1344	58.676	0.002	158
LG5_HB_2501_s77h2	58.682	0.006	159
LG5_HB_1346.5	58.8	0.118	160
LG5_HB_1347	59.008	0.208	161
LG5_HB_1348	59.27	0.262	162
LG5_HB_1349	59.486	0.216	163
LG5_HB_3713_s53h1	59.543	0.057	164
LG5_HB_1349.5	59.687	0.144	165
LG5_HB_2199_s53h1	59.923	0.236	166
LG5_HB_1350	60.289	0.366	167
LG5_HB_937	60.359	0.07	168
LG5_HB_1402	60.405	0.046	169
LG5_HB_2080_s27h1	60.443	0.038	170
LG5_HB_854	60.473	0.03	171
LG5_HB_1353	60.574	0.101	172
LG5_HB_2213_s34h1	60.59	0.016	173
LG5_HB_183	60.592	0.002	174
LG5_HB_2201_s54h1	60.866	0.274	175
LG5_HB_1354	61.422	0.556	176
LG5_HB_2202_s55h1	61.541	0.119	177
LG5_HB_1355	61.839	0.298	178
LG5_HB_2203_s55h1	61.998	0.159	179
LG5_HB_1354.5	62.088	0.09	180
LG5_HB_1356	62.352	0.264	181
LG5_HB_1135	62.709	0.357	182
LG5_HB_1145	62.916	0.207	183
LG5_HB_1902_s37h1	62.983	0.067	184
LG5_HB_2332_s64h2	63.009	0.026	185
LG5_HB_29	63.016	0.007	186
LG5_HB_487	63.044	0.028	187
LG5_HB_1497	63.091	0.047	188
LG5_HB_2522_s58h2	63.11	0.019	189
LG5_HB_1136	63.2	0.09	190
LG5_HB_196	63.515	0.315	191
LG5_HB_197	63.71	0.195	192
LG5_HB_198	63.834	0.124	193
LG5_HB_199	64.003	0.169	194
LG5_HB_2617_s84h3	64.75	0.747	195
LG5_HB_2430_s27h2	65.338	0.588	196
LG5_HB_1360	66.599	1.261	197
LG5_HB_2204_s56h1	67.479	0.88	198
LG5_HB_1359	67.517	0.038	199
c$R_34453757z_LG5	67.835	0.318	200
cR_34448952_L5_PA	67.95	0.115	201
LG5_HB_1358	67.998	0.048	202
cR_34451670_L5_PA	68.156	0.158	203
LG5_HB_1357	68.362	0.206	204
LG5_HB_1362	68.649	0.287	205
LG5_HB_1717	69.023	0.374	206
LG5_HB_1361	69.08	0.057	207
LG5_HB_1758	69.166	0.086	208
LG5_HB_21	69.438	0.272	209
LG5_HB_1718	69.767	0.329	210
LG5_HB_1719	70.061	0.294	211
LG5_HB_1720	70.403	0.342	212
cF_0644560_L5_PA	70.608	0.205	213
cR_36503731_L5_PA	70.699	0.091	214
LG5_HB_1755	70.784	0.085	215
LG5_HB_221	70.789	0.005	216
LG5_HB_1327	71.442	0.653	217
LG5_HB_1328	71.819	0.377	218
LG5_HB_1195	72.146	0.327	219
LG5_HB_1742	72.485	0.339	220
LG5_HB_695	72.561	0.076	221
LG5_HB_1970_s76h1	72.769	0.208	222
LG5_HB_696	72.884	0.115	223
LG5_HB_1971_s76h1	73.003	0.119	224
LG5_HB_697	73.319	0.316	225
LG5_HB_698	73.957	0.638	226
LG5_HB_2215_s36h1	74.383	0.426	227
LG5_HB_1405	74.667	0.284	228
LG5_HB_1364	76.029	1.362	229
LG5_HB_1364.5	76.359	0.33	230
LG5_HB_1137	76.923	0.564	231
LG5_HB_3713_s32h1	77.374	0.451	232
LG5_HB_320	77.547	0.173	233
LG5_HB_2171_s34h1	77.578	0.031	234
LG5_HB_1748	77.58	0.002	235
LG5_HB_1749	77.631	0.051	236
LG5_HB_1365.5	77.813	0.182	237
LG5_HB_1366	77.825	0.012	238
LG5_HB_1365	77.827	0.002	239
LG5_HB_1144	77.842	0.015	240
[truncated: 194 more columns]

## Sheet: LG6
Locus	Position	Distance	Best Position	1	2	3	4	5	6	7	8	9	10	11	12	13	14	15	16	17	18	19	20	21	22	23	24	25	26	27	28	29	30	31	32	33	34	35	36	37	38	39	40	41	42	43	44	45	46
LG6_HB_2232_s44h1	0	0	1	1000
LG6_HB_1457	0.46	0.46	2		1000
LG6_HB_1455.8	0.645	0.185	3			1000
LG6_HB_1455.5	0.951	0.306	4				1000
LG6_HB_1455	1.122	0.171	5					1000
LG6_HB_1454.5	1.336	0.214	6						1000
LG6_HB_1452	1.635	0.299	7							1000
LG6_HB_1451	2.425	0.79	8								1000
LG6_HB_1450.8	2.605	0.18	9									1000
LG6_HB_2229_s43h1	3.408	0.803	10										1000
LG6_HB_1450	3.95	0.542	11											1000
LG6_HB_1450.5	4.248	0.298	12												1000
LG6_HB_1449	5.497	1.249	13													1000
LG6_HB_1448	6.094	0.597	14														1000
LG6_HB_1446.8	6.736	0.642	15															1000
LG6_HB_1447	7.17	0.434	16																1000
LG6_HB_1446.5	7.407	0.237	17																	1000
LG6_HB_1445.6	7.565	0.158	18																		1000
LG6_HB_1446	7.692	0.127	19																			1000
LG6_HB_1445.8	7.872	0.18	20																				1000
LG6_HB_1445.5	8.679	0.807	21																					1000
LG6_HB_1445	9.469	0.79	22																						1000
LG6_HB_3777_s43h1	9.909	0.44	23																							1000
LG6_HB_1444	11.133	1.224	24																								1000
LG6_HB_1443	11.925	0.792	25																									1000
LG6_HB_1442	13.035	1.11	26																										1000
LG6_HB_1440.5	15.672	2.637	27																											1000
LG6_HB_552	16.481	0.809	28																												1000
LG6_HB_1439	17.133	0.652	29																													1000
LG6_HB_2516_s60h2	17.876	0.743	30																														1000
LG6_HB_1438	18.405	0.529	31																															1000
LG6_HB_1437.5	19.122	0.717	32																																1000
LG6_HB_2394_s66h2	19.412	0.29	33																																	1000
LG6_HB_1437	19.575	0.163	34																																		1000
LG6_HB_1436	20.469	0.894	35																																			1000
LG6_HB_2227_s43h1	20.641	0.172	36																																				1000
LG6_HB_1434.5	21.411	0.77	37																																					1000
LG6_HB_2624_s58h3	24.345	2.934	38																																						1000
LG6_HB_2559_s44h2	24.52	0.175	39																																							1000
LG6_HB_2225_s42h1	25.679	1.159	40																																								1000
LG6_HB_1691	25.786	0.107	41																																									645	355
LG6_HB_1433	25.804	0.018	42																																									355	645
LG6_HB_1432.5	25.942	0.138	43																																											1000
LG6_HB_1432	26.536	0.594	44																																												1000
LG6_HB_3807	26.747	0.211	45																																													1000
LG6_HB_3803	27.021	0.274	46																																														1000
LG6_HB_763	27.515	0.494	47
LG6_HB_2104_s37h1	28.392	0.877	48
LG6_HB_1429	28.868	0.476	49
LG6_HB_1428	30.034	1.166	50
LG6_HB_1427	31.219	1.185	51
LG6_HB_3798	31.399	0.18	52
LG6_HB_2515_s58h2	31.658	0.259	53
LG6_HB_2222_s41h1	31.874	0.216	54
LG6_HB_1425	32.411	0.537	55
LG6_HB_1424	32.81	0.399	56
LG6_HB_1472	34.166	1.356	57
LG6_HB_185	34.301	0.135	58
LG6_HB_2235_s27h1	35.529	1.228	59
LG6_HB_1473	35.825	0.296	60
LG6_HB_1474	36.885	1.06	61
LG6_HB_3797	37.293	0.408	62
LG6_HB_1423	37.347	0.054	63
LG6_HB_1422	37.6	0.253	64
LG6_HB_1421.5	38.069	0.469	65
LG6_HB_2220_s40h1	38.51	0.441	66
LG6_HB_1420.5	38.552	0.042	67
LG6_HB_1421	38.606	0.054	68
LG6_HB_1420	38.804	0.198	69
LG6_HB_2219_s40h1	39.119	0.315	70
LG6_HB_1419.5	39.407	0.288	71
LG6_HB_1419	39.989	0.582	72
LG6_HB_1418	40.174	0.185	73
LG6_HB_606	40.766	0.592	74
LG6_HB_1937_s48h1	40.964	0.198	75
LG6_HB_2409_s87h2	41.475	0.511	76
LG6_HB_1416	42.264	0.789	77
LG6_HB_2224_s42h1	42.322	0.058	78
LG6_HB_2614_s67h3	42.419	0.097	79
LG6_HB_1417	42.552	0.133	80
LG6_HB_512	43.041	0.489	81
LG6_HB_513	44.005	0.964	82
LG6_HB_873	44.745	0.74	83
LG6_HB_2034_s37h1	45.129	0.384	84
LG6_HB_888	45.275	0.146	85
LG6_HB_2047_s51h1	45.455	0.18	86
LG6_HB_1500	45.557	0.102	87
LG6_HB_918	45.747	0.19	88
LG6_HB_2440_s70h2	46.74	0.993	89
LG6_HB_1409	47.374	0.634	90
LG6_HB_2397_s108h2	47.812	0.438	91
LG6_HB_491	47.947	0.135	92
LG6_HB_103	48.465	0.518	93
LG6_HB_2308_s26h1	49.075	0.61	94
LG6_HB_102	49.469	0.394	95
LG6_HB_1415	49.754	0.285	96
LG6_HB_2560_s45h2	49.784	0.03	97
LG6_HB_1779	49.909	0.125	98
LG6_HB_1401	50.075	0.166	99
LG6_HB_1412.5	50.182	0.107	100
LG6_HB_2217_s37h1	50.593	0.411	101
LG6_HB_2512_s55h2	50.691	0.098	102
LG6_HB_2026.5	50.836	0.145	103
LG6_HB_1398	50.878	0.042	104
LG6_HB_2511_s55h2	50.883	0.005	105
LG6_HB_1403	50.893	0.01	106
LG6_HB_2214_s36h1	50.912	0.019	107
LG6_HB_1411	50.931	0.019	108
LG6_HB_1392	51.092	0.161	109
LG6_HB_1488	51.134	0.042	110
LG6_HB_1410	51.179	0.045	111
LG6_HB_1008	51.358	0.179	112
LG6_HB_2316_s29h1	51.688	0.33	113
LG6_HB_1910_s41h1	51.795	0.107	114
LG6_HB_2009_s15h1	51.941	0.146	115
LG6_HB_1410.5	52.085	0.144	116
LG6_HB_3771_s31h1	52.091	0.006	117
LG6_HB_1393	52.092	0.001	118
LG6_HB_525	52.141	0.049	119
LG6_HB_1394	52.263	0.122	120
LG6_HB_1395	52.538	0.275	121
LG6_HB_2026_s21h1	52.663	0.125	122
LG6_HB_853	53.21	0.547	123
LG6_HB_1400	53.245	0.035	124
LG6_HB_2513_s57h2	53.513	0.268	125
LG6_HB_1526	53.545	0.032	126
LG6_HB_1397	53.595	0.05	127
LG6_HB_1848_s46h1	53.939	0.344	128
LG6_HB_1389	54.67	0.731	129
LG6_HB_1388	55.536	0.866	130
LG6_HB_2508_s48h2	55.96	0.424	131
LG6_HB_2211_s28h1	56.277	0.317	132
LG6_HB_1387	56.355	0.078	133
LG6_HB_2370_s50h2	56.521	0.166	134
LG6_HB_1386	57.162	0.641	135
LG6_HB_1384.5	57.699	0.537	136
LG6_HB_1384	60.993	3.294	137
LG6_HB_1383.5	61.33	0.337	138
LG6_HB_1383	61.534	0.204	139
LG6_HB_1391.8	61.725	0.191	140
LG6_HB_1391.5	61.816	0.091	141
LG6_HB_1391	61.881	0.065	142
LG6_HB_1382	62.348	0.467	143
LG6_HB_1381.3	63.371	1.023	144
LG6_HB_1381.5	63.818	0.447	145
LG6_HB_1381	64.043	0.225	146
LG6_HB_2210_s28h1	64.58	0.537	147
LG6_HB_1380	64.723	0.143	148
LG6_HB_2209_s28h1	65.121	0.398	149
LG6_HB_2208.5	65.256	0.135	150
LG6_HB_3773_s28h1	65.441	0.185	151
LG6_HB_2208_s28h1	65.817	0.376	152
LG6_HB_3778	66.064	0.247	153
LG6_HB_1379	66.437	0.373	154
LG6_HB_1379.5	66.522	0.085	155
LG6_HB_2506_s48h2	66.688	0.166	156
LG6_HB_2207_s28h1	67.169	0.481	157
LG6_HB_3779	67.468	0.299	158
LG6_HB_1378	67.773	0.305	159
LG6_HB_1377	68.491	0.718	160
LG6_HB_1886_s46h1	68.527	0.036	161
LG6_HB_1376.5	68.606	0.079	162
LG6_HB_1376	68.684	0.078	163
LG6_HB_1375	68.707	0.023	164
LG6_HB_1374	69.473	0.766	165
LG6_HB_2505_s47h2	70.298	0.825	166
LG6_HB_1373	70.794	0.496	167
LG6_HB_643	71.811	1.017	168
LG6_HB_1372	71.965	0.154	169
LG6_HB_2504.1	72.235	0.27	170
LG6_HB_1371	72.507	0.272	171
LG6_HB_2504_s46h2	72.822	0.315	172
LG6_HB_1764.5	73.088	0.266	173
LG6_HB_1764	73.504	0.416	174
LG6_HB_1369	74.611	1.107	175
LG6_HB_1852_s46h1	74.896	0.285	176
LG6_HB_1368	75.145	0.249	177
LG6_HB_3772_s25h1	75.21	0.065	178
LG6_HB_1367.5	75.262	0.052	179
[truncated: 133 more columns]

## Sheet: LG7
Locus	Position	Distance	Best Position	1	2	3	4	5	6	7	8	9	10	11	12	13	14	15	16	17	18	19	20	21	22	23	24	25	26	27	28	29	30	31	32	33	34	35	36	37	38	39	40	41	42	43	44	45	46
LG7_HB_1458	0	0	1	1000
LG7_HB_1459	0.155	0.155	2		1000
LG7_HB_2233_s26h1	1.048	0.893	3			964	36
LG7_HB_1460	1.095	0.047	4			36	964
LG7_HB_1460.5	1.432	0.337	5					1000
LG7_HB_1460.8	2.701	1.269	6						1000
LG7_HB_1461	2.915	0.214	7							1000
LG7_HB_3821_s26h1	3.052	0.137	8								1000
LG7_HB_1462	4.412	1.36	9									1000
LG7_HB_1462.5	4.672	0.26	10										1000
LG7_HB_1463	5.495	0.823	11											1000
LG7_HB_3827	5.634	0.139	12												1000
LG7_HB_1464	6.015	0.381	13													1000
LG7_HB_1464.5	6.707	0.692	14														1000
LG7_HB_1464.1	7.447	0.74	15															1000
LG7_HB_1465	7.86	0.413	16																1000
LG7_HB_1465.5	8.177	0.317	17																	1000
LG7_HB_1640	9.014	0.837	18																		1000
LG7_HB_1466	9.426	0.412	19																			1000
LG7_HB_1466.5	10.112	0.686	20																				1000
LG7_HB_1467	10.64	0.528	21																					1000
LG7_HB_1468	11.579	0.939	22																						1000
LG7_HB_1469	11.818	0.239	23																							1000
LG7_HB_1468.5	12.076	0.258	24																								1000
LG7_HB_1469.5	12.822	0.746	25																									1000
LG7_HB_1471	13.248	0.426	26																										869	131
LG7_HB_1470	13.287	0.039	27																										131	869
LG7_HB_1475	15.494	2.207	28																												1000
LG7_HB_2236_s28h1	16.131	0.637	29																													1000
LG7_HB_1476	16.945	0.814	30																														1000
LG7_HB_2237_s28h1	17.757	0.812	31																															1000
LG7_HB_1476.7	18.855	1.098	32																																1000
LG7_HB_1476.8	19.468	0.613	33																																	1000
LG7_HB_1476.9	19.586	0.118	34																																		1000
LG7_HB_1477	20.785	1.199	35																																			867	133
LG7_HB_2613_s66h3	20.816	0.031	36																																			133	867
LG7_HB_1478	21.302	0.486	37																																					888	112
LG7_HB_1478.5	21.324	0.022	38																																					112	888
LG7_HB_2621_s54h3	21.636	0.312	39																																							1000
LG7_HB_1479	21.725	0.089	40																																								1000
LG7_HB_1479.1	22.082	0.357	41																																									1000
LG7_HB_2435_s33h2	22.365	0.283	42																																										980	20
LG7_HB_1480	22.461	0.096	43																																										20	980
LG7_HB_1480.5	22.614	0.153	44																																												1000
LG7_HB_1481	22.887	0.273	45																																													1000
LG7_HB_2238_s31h1	23.034	0.147	46																																														1000
LG7_HB_2238.5	23.311	0.277	47
LG7_HB_1482	23.4	0.089	48
LG7_HB_2239_s31h1	23.887	0.487	49
LG7_HB_31	24.618	0.731	50
LG7_HB_1761	24.998	0.38	51
LG7_HB_1762	25.284	0.286	52
LG7_HB_34	25.773	0.489	53
LG7_HB_1046	26.12	0.347	54
LG7_HB_1483	26.387	0.267	55
LG7_HB_2240_s32h1	26.557	0.17	56
LG7_HB_1484	26.682	0.125	57
LG7_HB_2500_s74h2	26.879	0.197	58
LG7_HB_1238	27.017	0.138	59
LG7_HB_1237	27.308	0.291	60
LG7_HB_2241_s33h1	27.76	0.452	61
LG7_HB_1485	28.027	0.267	62
LG7_HB_1485.8	28.178	0.151	63
LG7_HB_2091_s35h1	28.258	0.08	64
LG7_HB_2616_s70h3	28.573	0.315	65
LG7_HB_2242_s33h1	28.683	0.11	66
LG7_HB_1486	28.777	0.094	67
LG7_HB_1485.5	28.92	0.143	68
LG7_HB_1486.5	29.086	0.166	69
LG7_HB_1487	29.184	0.098	70
LG7_HB_2002_s13h1	29.713	0.529	71
LG7_HB_2429_s24h2	29.818	0.105	72
LG7_HB_799	29.849	0.031	73
LG7_HB_834	30.042	0.193	74
LG7_HB_1326	30.477	0.435	75
LG7_HB_1325	30.724	0.247	76
LG7_HB_2206_s59h1	31.161	0.437	77
LG7_HB_896	31.251	0.09	78
LG7_HB_1490	31.379	0.128	79
LG7_HB_1489	31.431	0.052	80
LG7_HB_1492	31.464	0.033	81
LG7_HB_1494	31.69	0.226	82
LG7_HB_1495	31.715	0.025	83
LG7_HB_1496	32.321	0.606	84
LG7_HB_2243_s38h1	32.499	0.178	85
LG7_HB_1496.5	33.056	0.557	86
LG7_HB_1498	33.299	0.243	87
LG7_HB_1501	33.395	0.096	88
LG7_HB_2245_s39h1	33.733	0.338	89
LG7_HB_680	34.321	0.588	90
LG7_HB_1964_s72h1	34.519	0.198	91
LG7_HB_681	35.503	0.984	92
LG7_HB_1504	35.706	0.203	93
LG7_HB_1505	36.347	0.641	94
LG7_HB_1951_s59h1	36.495	0.148	95
LG7_HB_2248_s40h1	36.636	0.141	96
LG7_HB_1506	36.854	0.218	97
LG7_HB_1507	37.929	1.075	98
LG7_HB_2251_s42h1	37.981	0.052	99
LG7_HB_2249_s41h1	38.033	0.052	100
LG7_HB_1510	38.134	0.101	101
LG7_HB_1512	38.7	0.566	102
LG7_HB_1512.5	39.228	0.528	103
LG7_HB_2252_s43h1	39.359	0.131	104
LG7_HB_1513	39.529	0.17	105
LG7_HB_1514	39.968	0.439	106
LG7_HB_1516	40.165	0.197	107
LG7_HB_1519	40.882	0.717	108
LG7_HB_2255_s46h1	41.046	0.164	109
LG7_HB_1521	41.273	0.227	110
LG7_HB_1522	41.703	0.43	111
LG7_HB_2045_s51h1	42.14	0.437	112
LG7_HB_2443_s76h2	42.953	0.813	113
LG7_HB_2272_s36h1	43.951	0.998	114
LG7_HB_1563	44.314	0.363	115
LG7_HB_2273_s36h1	44.73	0.416	116
LG7_HB_1564	45.167	0.437	117
LG7_HB_2274_s36h1	45.717	0.55	118
LG7_HB_1896_s31h1	45.776	0.059	119
LG7_HB_18	45.955	0.179	120
LG7_HB_1524.5	46.472	0.517	121
LG7_HB_1524	46.488	0.016	122
LG7_HB_3821_s47h1	47.901	1.413	123
LG7_HB_1049	48.052	0.151	124
LG7_HB_114	48.654	0.602	125
LG7_HB_2490_s60h2	49.178	0.524	126
LG7_HB_1272	49.262	0.084	127
LG7_HB_930	50.991	1.729	128
LG7_HB_932	53.207	2.216	129
LG7_HB_1915_s46h1	56.199	2.992	130
LG7_HB_1187	56.829	0.63	131
LG7_HB_1200	57.461	0.632	132
LG7_HB_2140_s15h1	58.119	0.658	133
LG7_HB_1202	59.278	1.159	134
LG7_HB_1527	60.916	1.638	135
LG7_HB_1527.5	61.247	0.331	136
LG7_HB_1528	62.122	0.875	137
LG7_HB_1529	63.686	1.564	138
LG7_HB_2259_s48h1	63.957	0.271	139
LG7_HB_1530	64.56	0.603	140
LG7_HB_1530.5	65.876	1.316	141
LG7_HB_1532	67.852	1.976	142
LG7_HB_3863	68.534	0.682	143
LG7_HB_1533	69.425	0.891	144
LG7_HB_2260_s48h1	70.078	0.653	145
LG7_HB_1534	70.236	0.158	146
LG7_HB_1535	70.772	0.536	147
LG7_HB_2262_s48h1	73.067	2.295	148
LG7_HB_1536	73.34	0.273	149
LG7_HB_1537	74.568	1.228	150
LG7_HB_2263_s48h1	76.012	1.444	151
LG7_HB_1538	76.766	0.754	152
LG7_HB_1540	78.929	2.163	153
LG7_HB_2265_s48h1	80.049	1.12	154
LG7_HB_1541	80.484	0.435	155
LG7_HB_1542	80.853	0.369	156
LG7_HB_2266_s48h1	81.027	0.174	157
LG7_HB_1543	82.13	1.103	158
LG7_HB_1544	82.375	0.245	159
LG7_HB_2267_s48h1	82.39	0.015	160
[truncated: 114 more columns]

## Sheet: LG8
Locus	Position	Distance	Best Position	1	2	3	4	5	6	7	8	9	10	11	12	13	14	15	16	17	18	19	20	21	22	23	24	25	26	27	28	29	30	31	32	33	34	35	36	37	38	39	40	41	42	43	44	45	46
LG8_HB_1546	0	0	1	1000
LG8_HB_1545	0.23	0.23	2		1000
LG8_HB_1547	0.795	0.565	3			1000
LG8_HB_3872_s31h1	1.053	0.258	4				1000
LG8_HB_2526_s60h2	1.337	0.284	5					1000
LG8_HB_1548	2.104	0.767	6						1000
LG8_HB_1548.5	3.43	1.326	7							1000
LG8_HB_1549	3.512	0.082	8								1000
LG8_HB_3875	3.683	0.171	9									1000
LG8_HB_1550	4.683	1	10										1000
LG8_HB_3876	4.822	0.139	11											1000
LG8_HB_1550.5	5.088	0.266	12												1000
LG8_HB_2531_s62h2	5.449	0.361	13													1000
LG8_HB_2270_s33h1	5.977	0.528	14														1000
LG8_HB_1557	6.232	0.255	15															1000
LG8_HB_2532_s62h2	7.484	1.252	16																1000
LG8_HB_1558	7.707	0.223	17																	1000
LG8_HB_3870.8_s32h1	8.222	0.515	18																		1000
LG8_HB_1561	10.478	2.256	19																			1000
LG8_HB_1562	10.966	0.488	20																				1000
LG8_HB_3870.8_s35h1	11.245	0.279	21																					1000
LG8_HB_2579_s74h3	11.59	0.345	22																						1000
LG8_HB_3879	11.871	0.281	23																							988	12
LG8_HB_3880	11.92	0.049	24																							12	983	5
LG8_HB_1559	11.99	0.07	25																								5	995
LG8_HB_1559.5	12.176	0.186	26																										1000
LG8_HB_2275_s36h1	12.307	0.131	27																											1000
LG8_HB_1567	12.468	0.161	28																												1000
LG8_HB_2619_s86h3	12.771	0.303	29																													1000
LG8_HB_1568	13.965	1.194	30																														1000
LG8_HB_1568.5	14.431	0.466	31																															1000
LG8_HB_1569	14.913	0.482	32																																944	56
LG8_HB_2276_s36h1	14.958	0.045	33																																56	944
LG8_HB_3877_s36h1	15.506	0.548	34																																		1000
LG8_HB_1570	16.46	0.954	35																																			1000
LG8_HB_1873_s34h1	16.898	0.438	36																																				1000
LG8_HB_1574	17.245	0.347	37																																					1000
LG8_HB_1578	19.837	2.592	38																																						1000
LG8_HB_1674	20.808	0.971	39																																							981	19
LG8_HB_2556_s41h2	20.897	0.089	40																																							19	870	111
LG8_HB_1579	20.947	0.05	41																																								111	889
LG8_HB_2301_s22h1	21.039	0.092	42																																										1000
LG8_HB_1580	21.814	0.775	43																																											1000
LG8_HB_1148	21.968	0.154	44																																												1000
LG8_HB_3870.5_s41h1	22.143	0.175	45																																													1000
LG8_HB_1581	22.483	0.34	46																																														832
LG8_HB_3870.5_s68h2	22.502	0.019	47																																														124
LG8_HB_1580.5	22.522	0.02	48																																														44
LG8_HB_1580.1	22.665	0.143	49
LG8_HB_3886	23.071	0.406	50
LG8_HB_1581.5	23.327	0.256	51
LG8_HB_1582	23.724	0.397	52
LG8_HB_1583	24.605	0.881	53
LG8_HB_2279_s41h1	25.097	0.492	54
LG8_HB_1584	25.826	0.729	55
LG8_HB_1585	26.75	0.924	56
LG8_HB_2534_s68h2	27.206	0.456	57
LG8_HB_1503	27.398	0.192	58
LG8_HB_573	27.568	0.17	59
LG8_HB_2533_s68h2	27.598	0.03	60
LG8_HB_2281_s41h1	27.605	0.007	61
LG8_HB_3876.5_s41h1	27.648	0.043	62
LG8_HB_2280_s41h1	27.681	0.033	63
LG8_HB_2620_s88h3	28.077	0.396	64
LG8_HB_1587	28.682	0.605	65
LG8_HB_1588	28.889	0.207	66
cF_0741253_L8_PA	28.975	0.086	67
LG8_HB_2282_s41h1	29.076	0.101	68
LG8_HB_1589	30.044	0.968	69
LG8_HB_1590	30.607	0.563	70
LG8_HB_1590.8	31.559	0.952	71
LG8_HB_1591	31.837	0.278	72
LG8_HB_2284_s41h1	32.385	0.548	73
LG8_HB_2285_s41h1	32.402	0.017	74
LG8_HB_458	32.407	0.005	75
LG8_HB_1592	32.412	0.005	76
LG8_HB_3878_s41h1	33.82	1.408	77
LG8_HB_1593	34.082	0.262	78
LG8_HB_1594	34.184	0.102	79
LG8_HB_1595	34.497	0.313	80
LG8_HB_2286_s42h1	34.782	0.285	81
LG8_HB_1595.5	35.346	0.564	82
LG8_HB_1596	35.532	0.186	83
LG8_HB_1597.5	35.945	0.413	84
cGD_02689_L8_70_2	36.072	0.127	85
LG8_HB_1598	36.233	0.161	86
LG8_HB_3870_s43h1	36.337	0.104	87
LG8_HB_660	36.57	0.233	88
LG8_HB_2395_s102h2	36.65	0.08	89
LG8_HB_282	37.122	0.472	90
LG8_HB_283	37.158	0.036	91
LG8_HB_1601	37.56	0.402	92
LG8_HB_1601.5	37.748	0.188	93
LG8_HB_1599	37.782	0.034	94
LG8_HB_2536_s70h2	37.97	0.188	95
LG8_HB_1604	38.17	0.2	96
LG8_HB_3870_s72h2	38.974	0.804	97
LG8_HB_2013_s16h1	39.324	0.35	98
LG8_HB_295	39.401	0.077	99
LG8_HB_1602	39.427	0.026	100
LG8_HB_1606	39.44	0.013	101
LG8_HB_2287_s47h1	39.516	0.076	102
LG8_HB_1603	39.724	0.208	103
LG8_HB_1604.5	39.958	0.234	104
LG8_HB_1599.5	40.065	0.107	105
LG8_HB_1605	40.241	0.176	106
LG8_HB_1599.8	40.29	0.049	107
LG8_HB_2288_s47h1	40.444	0.154	108
LG8_HB_1605.5	40.844	0.4	109
LG8_HB_1607	40.95	0.106	110
LG8_HB_1611	41.069	0.119	111
LG8_HB_1607.5	41.107	0.038	112
LG8_HB_1610	41.174	0.067	113
LG8_HB_2033_s36h1	41.251	0.077	114
LG8_HB_871	41.293	0.042	115
LG8_HB_870	41.351	0.058	116
LG8_HB_1608	41.412	0.061	117
LG8_HB_1610.5	41.483	0.071	118
LG8_HB_1609	41.839	0.356	119
LG8_HB_1612	42.224	0.385	120
LG8_HB_2434_s33h2	42.631	0.407	121
LG8_HB_321	42.72	0.089	122
LG8_HB_169	43.331	0.611	123
LG8_HB_1613	43.718	0.387	124
LG8_HB_2289_s52h1	43.97	0.252	125
LG8_HB_2254_s44h1	44.141	0.171	126
LG8_HB_1517	44.345	0.204	127
LG8_HB_338	44.574	0.229	128
LG8_HB_2253_s44h1	44.866	0.292	129
LG8_HB_1616	45.089	0.223	130
LG8_HB_1615	45.32	0.231	131
LG8_HB_3913	46.923	1.603	132
LG8_HB_1614	47.12	0.197	133
LG8_HB_1908_s41h1	47.707	0.587	134
LG8_HB_1617.5	47.806	0.099	135
LG8_HB_1617	47.887	0.081	136
LG8_HB_1879_s40h1	48.108	0.221	137
LG8_HB_424	48.385	0.277	138
LG8_HB_99	49.121	0.736	139
LG8_HB_208	49.999	0.878	140
LG8_HB_209	50.839	0.84	141
LG8_HB_2502_s79h2	51.159	0.32	142
LG8_HB_1352	51.456	0.297	143
LG8_HB_2118_s48h1	51.631	0.175	144
LG8_HB_1618	52.115	0.484	145
LG8_HB_1619	52.437	0.322	146
LG8_HB_2290_s55h1	52.985	0.548	147
LG8_HB_1619.5	54.442	1.457	148
LG8_HB_1621	54.586	0.144	149
LG8_HB_1622	55.914	1.328	150
LG8_HB_2291_s55h1	56.053	0.139	151
LG8_HB_1623	56.115	0.062	152
LG8_HB_2292_s55h1	56.459	0.344	153
LG8_HB_3876.5_s55h1	56.601	0.142	154
LG8_HB_1622.5	56.688	0.087	155
LG8_HB_1624	56.774	0.086	156
LG8_HB_1625	56.93	0.156	157
LG8_HB_2293_s55h1	57.119	0.189	158
LG8_HB_1626	57.39	0.271	159
LG8_HB_2539_s79h2	57.452	0.062	160
LG8_HB_1626.5	57.625	0.173	161
LG8_HB_2295_s57h1	57.894	0.269	162
LG8_HB_1629	58.101	0.207	163
LG8_HB_1630	59.004	0.903	164
LG8_HB_1629.5	59.422	0.418	165
LG8_HB_1631	60.662	1.24	166
LG8_HB_996	61.641	0.979	167
LG8_HB_2331_s62h2	61.859	0.218	168
LG8_HB_1632	62.014	0.155	169
LG8_HB_2297_s58h1	62.229	0.215	170
LG8_HB_1634	62.726	0.497	171
LG8_HB_1723	63.762	1.036	172
LG8_HB_1635	64.3	0.538	173
LG8_HB_2540_s82h2	64.712	0.412	174
LG8_HB_3870.5_s59h1	64.856	0.144	175
LG8_HB_2298_s59h1	65.096	0.24	176
LG8_HB_1636	65.115	0.019	177
LG8_HB_2299_s59h1	67.174	2.059	178
LG8_HB_1638	68.526	1.352	179
[truncated: 133 more columns]

## Sheet: LG9
Locus	Position	Distance	Best Position	1	2	3	4	5	6	7	8	9	10	11	12	13	14	15	16	17	18	19	20	21	22	23	24	25	26	27	28	29	30	31	32	33	34	35	36	37	38	39	40	41	42	43	44	45	46
cR_465054_L9_PA	0	0	1	1000
LG9_HB_1642	0.292	0.292	2		1000
LG9_HB_1642.5	0.597	0.305	3			1000
cR_558868_L9_PA	0.915	0.318	4				1000
cR_561080_L9_PA	1.115	0.2	5					1000
LG9_HB_3924_s20h0	1.316	0.201	6						1000
LG9_HB_1643	1.767	0.451	7							1000
LG9_HB_1643.5	2.553	0.786	8								1000
LG9_HB_3925_s39h2	2.809	0.256	9									1000
LG9_HB_1644	3.239	0.43	10										1000
LG9_HB_1645.5	3.961	0.722	11											1000
LG9_HB_1645	4.144	0.183	12												1000
LG9_HB_3927_s20h1	4.562	0.418	13													1000
LG9_HB_1645.8	5.626	1.064	14														1000
LG9_HB_3928_s39h2	5.748	0.122	15															768	232
LG9_HB_2542_s39h2	5.77	0.022	16															232	768
LG9_HB_3928.5_s20h1	6.105	0.335	17																	1000
LG9_HB_2623_s54h3	6.34	0.235	18																		1000
LG9_HB_1646	6.519	0.179	19																			1000
LG9_HB_3928.8_s20h1	6.922	0.403	20																				1000
LG9_HB_1647.1	7.101	0.179	21																					1000
LG9_HB_1647	7.207	0.106	22																						1000
LG9_HB_2543_s39h2	7.895	0.688	23																							1000
LG9_HB_903	8.095	0.2	24																								975	25
LG9_HB_1648	8.141	0.046	25																								25	975
LG9_HB_1647.9	8.242	0.101	26																										1000
LG9_HB_260	9.46	1.218	27																											1000
LG9_HB_1650	9.894	0.434	28																												1000
LG9_HB_1650.5	10.025	0.131	29																													1000
LG9_HB_2545_s39h2	10.679	0.654	30																														1000
LG9_HB_1651	10.821	0.142	31																															1000
LG9_HB_1652	11.566	0.745	32																																1000
LG9_HB_3934_s39h2	11.795	0.229	33																																	1000
LG9_HB_1652.5	11.901	0.106	34																																		1000
LG9_HB_1652.8	12.025	0.124	35																																			1000
LG9_HB_1653	12.316	0.291	36																																				1000
LG9_HB_1653.5	12.65	0.334	37																																					1000
LG9_HB_1655	14.232	1.582	38																																						1000
LG9_HB_2548_s39h2	14.585	0.353	39																																							1000
LG9_HB_1655.5	15.236	0.651	40																																								1000
LG9_HB_1656	15.742	0.506	41																																									911	89
LG9_HB_1655.8	15.787	0.045	42																																									89	911
LG9_HB_2549_s39h2	16.107	0.32	43																																											1000
LG9_HB_1657.1	17.784	1.677	44																																												1000
LG9_HB_1657.5	18.075	0.291	45																																													952	48
LG9_HB_148	18.115	0.04	46																																													48	952
LG9_HB_1657	18.263	0.148	47
LG9_HB_1938_s49h1	18.703	0.44	48
LG9_HB_1302	19.071	0.368	49
LG9_HB_2551_s39h2	19.122	0.051	50
LG9_HB_1658	19.162	0.04	51
LG9_HB_2494_s66h2	19.406	0.244	52
LG9_HB_2179_s38h1	19.766	0.36	53
LG9_HB_1659	20.051	0.285	54
LG9_HB_1659.5	20.819	0.768	55
LG9_HB_857	21.021	0.202	56
LG9_HB_1659.8	21.144	0.123	57
LG9_HB_1660	21.181	0.037	58
LG9_HB_1661	21.852	0.671	59
LG9_HB_808	22.085	0.233	60
LG9_HB_1662	22.362	0.277	61
LG9_HB_1662.5	22.624	0.262	62
LG9_HB_3943_s20h1	22.727	0.103	63
LG9_HB_1663	22.872	0.145	64
LG9_HB_2552_s39h2	23.171	0.299	65
LG9_HB_1664	23.301	0.13	66
LG9_HB_1664.5	23.483	0.182	67
LG9_HB_2553_s39h2	24.735	1.252	68
LG9_HB_1665	24.87	0.135	69
LG9_HB_1664.8	24.963	0.093	70
LG9_HB_1665.5	25.203	0.24	71
LG9_HB_1665.8	25.461	0.258	72
LG9_HB_3945_s39h2	25.525	0.064	73
LG9_HB_2554_s39h2	25.548	0.023	74
LG9_HB_8	26.444	0.896	75
LG9_HB_1665.9	26.722	0.278	76
LG9_HB_3946_s20h1	26.866	0.144	77
LG9_HB_1667	26.911	0.045	78
LG9_HB_2300_s21h1	27.757	0.846	79
LG9_HB_1667.8	28.109	0.352	80
LG9_HB_1671	28.776	0.667	81
LG9_HB_3924.5_s21h1	28.95	0.174	82
LG9_HB_1672	29.199	0.249	83
LG9_HB_1673	29.759	0.56	84
LG9_HB_2303_s23h1	32.408	2.649	85
LG9_HB_2303.5_s23h1	32.777	0.369	86
LG9_HB_3950	32.83	0.053	87
LG9_HB_1678	32.954	0.124	88
LG9_HB_1679	33.827	0.873	89
LG9_HB_2557_s42h2	33.983	0.156	90
LG9_HB_1680	34.616	0.633	91
LG9_HB_1681	35.54	0.924	92
LG9_HB_1682	36.398	0.858	93
LG9_HB_1682.5	36.579	0.181	94
LG9_HB_1683	38.099	1.52	95
LG9_HB_2558_s42h2	38.258	0.159	96
LG9_HB_499	38.442	0.184	97
LG9_HB_1685	38.48	0.038	98
LG9_HB_1685.5	38.59	0.11	99
LG9_HB_1686	38.987	0.397	100
LG9_HB_1687	39.681	0.694	101
LG9_HB_1697	40.51	0.829	102
LG9_HB_1698	40.953	0.443	103
LG9_HB_1698.5	41.158	0.205	104
LG9_HB_2625_s59h3	41.193	0.035	105
LG9_HB_2309_s26h1	41.663	0.47	106
LG9_HB_1699	42.022	0.359	107
LG9_HB_2310_s26h1	42.897	0.875	108
LG9_HB_450	43.599	0.702	109
LG9_HB_449	44.209	0.61	110
LG9_HB_1885_s46h1	44.42	0.211	111
LG9_HB_1905_s38h1	45.011	0.591	112
LG9_HB_447	46.081	1.07	113
LG9_HB_1884_s46h1	46.188	0.107	114
LG9_HB_446	46.725	0.537	115
LG9_HB_445	47.136	0.411	116
LG9_HB_444	47.732	0.596	117
LG9_HB_443	47.916	0.184	118
LG9_HB_1702	48.69	0.774	119
LG9_HB_1702.5	49.076	0.386	120
LG9_HB_1704	49.513	0.437	121
LG9_HB_2313_s27h1	49.636	0.123	122
LG9_HB_1704.5	49.858	0.222	123
LG9_HB_3926_s27h1	50.003	0.145	124
LG9_HB_2314_s27h1	50.097	0.094	125
LG9_HB_3926.5_s27h1	50.123	0.026	126
LG9_HB_1705	50.126	0.003	127
LG9_HB_1706	50.181	0.055	128
LG9_HB_1711	50.322	0.141	129
LG9_HB_3923_s28h1	50.541	0.219	130
LG9_HB_1712	50.634	0.093	131
LG9_HB_1707	50.698	0.064	132
LG9_HB_1705.5	50.957	0.259	133
LG9_HB_2315_s28h1	51.235	0.278	134
LG9_HB_3924_s28h1	51.383	0.148	135
LG9_HB_1708	51.46	0.077	136
LG9_HB_1708.5	51.619	0.159	137
LG9_HB_298	51.707	0.088	138
LG9_HB_1709	51.853	0.146	139
LG9_HB_931	52.078	0.225	140
LG9_HB_1710	52.335	0.257	141
LG9_HB_2051_s56h1	52.37	0.035	142
LG9_HB_1090	52.734	0.364	143
LG9_HB_2094_s36h1	52.891	0.157	144
LG9_HB_1147	53.027	0.136	145
LG9_HB_2318_s34h1	53.061	0.034	146
LG9_HB_1722.5	53.09	0.029	147
LG9_HB_1074	53.128	0.038	148
LG9_HB_436	53.137	0.009	149
LG9_HB_1716	53.351	0.214	150
LG9_HB_1722	53.353	0.002	151
LG9_HB_2319_s34h1	53.547	0.194	152
LG9_HB_1727	53.901	0.354	153
LG9_HB_1728.5	54.474	0.573	154
LG9_HB_1728	54.487	0.013	155
LG9_HB_1729	54.51	0.023	156
LG9_HB_1727.5	54.632	0.122	157
LG9_HB_1729.5	54.749	0.117	158
LG9_HB_1730	55.268	0.519	159
LG9_HB_1641	56.11	0.842	160
LG9_HB_1730.3	56.228	0.118	161
LG9_HB_1743	56.325	0.097	162
LG9_HB_1641.5	56.339	0.014	163
LG9_HB_2325_s37h1	56.351	0.012	164
LG9_HB_1117	56.445	0.094	165
LG9_HB_2326_s37h1	56.87	0.425	166
LG9_HB_1745	56.982	0.112	167
LG9_HB_603	57.12	0.138	168
LG9_HB_3984	57.489	0.369	169
LG9_HB_1932_s48h1	57.968	0.479	170
LG9_HB_602	58.114	0.146	171
LG9_HB_1731	58.567	0.453	172
LG9_HB_1731.5	59.372	0.805	173
LG9_HB_3969	59.724	0.352	174
LG9_HB_1731.8	60.023	0.299	175
LG9_HB_1732.5	60.383	0.36	176
LG9_HB_1732	60.423	0.04	177
LG9_HB_3926_s36h1	60.485	0.062	178
LG9_HB_2564_s51h2	60.802	0.317	179
LG9_HB_1733	61.319	0.517	180
LG9_HB_1733.5	61.544	0.225	181
LG9_HB_1733.8	61.902	0.358	182
LG9_HB_1733.7	62.22	0.318	183
LG9_HB_1734	62.666	0.446	184
LG9_HB_1735	62.868	0.202	185
LG9_HB_2565_s51h2	63.028	0.16	186
LG9_HB_3981	63.161	0.133	187
LG9_HB_3982	63.392	0.231	188
LG9_HB_2321_s36h1	63.638	0.246	189
LG9_HB_1736	63.711	0.073	190
LG9_HB_3974	63.853	0.142	191
LG9_HB_3932_s36h1	64.195	0.342	192
LG9_HB_1737	64.58	0.385	193
LG9_HB_1738	65.395	0.815	194
LG9_HB_2322_s36h1	65.515	0.12	195
LG9_HB_1739	65.653	0.138	196
LG9_HB_2323_s36h1	66.119	0.466	197
LG9_HB_3980	66.38	0.261	198
LG9_HB_1740	66.438	0.058	199
LG9_HB_1740.5	66.627	0.189	200
LG9_HB_1747	67.018	0.391	201
[truncated: 155 more columns]

[truncated: 8 more sheets: LG10, LG11, LG12, LG13, LG14, LG15, LG16, LG17]
