# Supplementary material for: A high-density, multi-parental SNP genetic map on apple validates a new mapping approach for outcrossing species
Source: Hortic Res. 2016 Nov 23;3:16057–. doi: 10.1038/hortres.2016.57 (PMC5120355; doi:10.1038/hortres.2016.57)
Supplement: Supplementary Dataset S2 [file hortres201657-s12.csv]

HB	JM_Locus_Name	LG	SegrT	Phase	Classif.	X12_E01	X12_E03	X12_E04	X12_E07	X12_E10	X12_E12	X12_E13	X12_E14	X12_E15	X12_E16	X12_E17	X12_E18	X12_E20	X12_E22	X12_E23	X12_E24	X12_E25	X12_E26	X12_E27	X12_E29	X12_E30	X12_E31	X12_E33	X12_E34	X12_E35	X12_E38	X12_E39	X12_E40	X12_E42	X12_E43	X12_E44	X12_E45	X12_E46	X12_E47	X12_E51	X12_E52	X12_E53	X12_E61	X12_E63	X12_E66	X12_E68	X12_E69	X12_E70	X12_E74
LG1_HB_1001	F_0463467_L2_PA	LG1	<hkxhk>	{10}	(hh,hk,kk)	hk	hk	hh	hk	hk	kk	kk	hh	hk	hk	kk	kk	hk	hk	hk	hk	hh	kk	hk	hh	hk	hh	hh	hh	hh	kk	hk	kk	hk	hk	hh	hk	hk	hh	hk	hk	hk	kk	hh	hh	hk	hk	hh	hh
LG1_HB_1002	F_0464008_L2_PA	LG1	<hkxhk>	{10}	(hh,hk,kk)	hk	hk	hh	hk	hk	kk	kk	hh	hk	hk	kk	kk	hk	hk	hk	hk	hh	kk	hk	hh	hk	hh	hh	hh	hh	kk	hk	kk	hk	hk	hh	hk	hk	hh	hk	hk	hk	kk	hh	hh	hk	hk	hh	hh
LG1_HB_1073	F_0497578_L2_PA	LG1	<nnxnp>	{-0}	(nn,np)	np	nn	nn	nn	nn	nn	np	nn	np	np	np	np	nn	np	nn	np	np	nn	nn	nn	nn	nn	nn	nn	np	np	np	np	nn	nn	nn	np	np	nn	nn	nn	np	np	np	nn	np	nn	nn	nn
LG1_HB_1133	F_0530049_L3_PA	LG1	<hkxhk>	{10}	(hh,hk,kk)	hk	hk	hh	hk	hk	kk	kk	hh	hk	hk	kk	kk	hk	hk	hk	hk	hh	kk	hk	hh	hk	hh	hh	hh	hh	kk	hk	kk	hk	hk	hh	hk	hk	hh	hk	hk	hk	kk	hh	hh	hk	hk	hh	hh
LG1_HB_1133	F_0530057_L3_PA	LG1	<hkxhk>	{01}	(hh,hk,kk)	hk	hk	kk	hk	hk	hh	hh	kk	hk	hk	hh	hh	hk	hk	hk	hk	kk	hh	hk	kk	hk	kk	kk	kk	kk	hh	hk	hh	hk	hk	kk	hk	hk	kk	hk	hk	hk	hh	kk	kk	hk	hk	kk	kk
LG1_HB_1430	F_0673800_L6_PA	LG1	<nnxnp>	{-0}	(nn,np)	nn	nn	nn	nn	nn	np	np	nn	np	np	np	np	nn	nn	nn	np	nn	np	nn	nn	np	nn	nn	nn	nn	np	np	np	nn	nn	nn	np	np	nn	np	nn	np	np	np	nn	nn	nn	nn	nn
LG1_HB_1430	F_0673806_L6_PA	LG1	<hkxhk>	{01}	(hh,hk,kk)	hk	hk	kk	hk	hk	hh	hh	kk	hk	hk	hh	hh	hk	hk	hk	hk	kk	hh	hk	kk	hk	kk	kk	kk	kk	hh	hk	hh	hk	hk	kk	hk	hk	kk	hk	hk	hk	hh	hk	kk	hk	hk	kk	kk
LG1_HB_1430	F_0673808_L6_PA	LG1	<hkxhk>	{01}	(hh,hk,kk)	hk	hk	kk	hk	hk	hh	hh	kk	hk	hk	hh	hh	hk	hk	hk	hk	kk	hh	hk	kk	hk	kk	kk	kk	kk	hh	hk	hh	hk	hk	kk	hk	hk	kk	hk	hk	hk	hh	hk	kk	hk	hk	kk	kk
LG1_HB_1430	F_0673809_L6_PA	LG1	<hkxhk>	{01}	(hh,hk,kk)	hk	hk	kk	hk	hk	hh	hh	kk	hk	hk	hh	hh	hk	hk	hk	hk	kk	hh	hk	kk	hk	kk	kk	kk	kk	hh	hk	hh	hk	hk	kk	hk	hk	kk	hk	hk	hk	hh	hk	kk	hk	hk	kk	kk
LG1_HB_1511	F_0709595_L7_PA	LG1	<hkxhk>	{10}	(h-,kk)	h-	h-	h-	h-	h-	kk	kk	h-	h-	h-	kk	kk	h-	h-	h-	h-	h-	kk	h-	h-	h-	h-	h-	h-	h-	kk	h-	kk	h-	h-	h-	h-	h-	h-	h-	h-	h-	kk	h-	h-	h-	h-	h-	h-
LG1_HB_1627	F_0763988_L8_PA	LG1	<hkxhk>	{01}	(hh,hk,kk)	hk	hk	kk	hk	hk	hh	hh	kk	hk	hk	hh	hh	hk	hk	hk	hk	kk	hh	hk	kk	hk	kk	kk	kk	kk	hh	hk	hh	hk	hk	kk	hk	hk	kk	hk	hk	hk	hh	kk	kk	hk	hk	kk	kk
LG1_HB_1627	F_0764008_L8_PA	LG1	<nnxnp>	{-0}	(nn,np)	nn	nn	nn	nn	nn	np	np	nn	np	np	np	np	nn	nn	nn	np	nn	np	nn	nn	np	nn	nn	nn	nn	np	np	np	nn	nn	nn	np	np	nn	np	nn	np	np	nn	nn	nn	nn	nn	nn
LG1_HB_1628	F_0764315_L8_PA	LG1	<nnxnp>	{-0}	(nn,np)	nn	nn	nn	nn	nn	np	np	nn	np	np	np	np	nn	nn	nn	np	nn	np	nn	nn	np	nn	nn	nn	nn	np	np	np	nn	nn	nn	np	np	nn	np	nn	np	np	nn	nn	nn	nn	nn	nn
LG1_HB_1628	F_0764346_L8_PA	LG1	<hkxhk>	{10}	(h-,kk)	h-	h-	h-	h-	h-	kk	kk	h-	h-	h-	kk	kk	h-	h-	h-	h-	h-	kk	h-	h-	h-	h-	h-	h-	h-	kk	h-	kk	h-	h-	h-	h-	h-	h-	h-	h-	h-	kk	h-	h-	h-	h-	h-	h-
LG1_HB_179	F_0079679_L11_PA	LG1	<lmxll>	{1-}	(ll,lm)	lm	lm	ll	lm	lm	lm	lm	ll	ll	ll	lm	lm	lm	lm	lm	ll	ll	lm	lm	ll	ll	ll	ll	ll	ll	lm	ll	lm	lm	lm	ll	ll	ll	ll	ll	lm	ll	lm	ll	ll	lm	lm	ll	ll
LG1_HB_179	F_0079713_L11_PA	LG1	<hkxhk>	{10}	(hh,hk,kk)	hk	hk	hh	hk	hk	kk	kk	hh	hk	hk	kk	kk	hk	hk	hk	hk	hh	kk	hk	hh	hk	hh	hh	hh	hh	kk	hk	kk	hk	hk	hh	hk	hk	hh	hk	hk	hk	kk	hk	hh	hk	hk	hh	hh
LG1_HB_179	F_0079717_L11_PA	LG1	<lmxll>	{1-}	(ll,lm)	lm	lm	ll	lm	lm	lm	lm	ll	ll	ll	lm	lm	lm	lm	lm	ll	ll	lm	lm	ll	ll	ll	ll	ll	ll	lm	ll	lm	lm	lm	ll	ll	ll	ll	ll	lm	ll	lm	ll	ll	lm	lm	ll	ll
LG1_HB_179	F_0079718_L11_PA	LG1	<lmxll>	{1-}	(ll,lm)	lm	lm	ll	lm	lm	lm	lm	ll	ll	ll	lm	lm	lm	lm	lm	ll	ll	lm	lm	ll	ll	ll	ll	ll	ll	lm	ll	lm	lm	lm	ll	ll	ll	ll	ll	lm	ll	lm	ll	ll	lm	lm	ll	ll
LG1_HB_179	F_0079751_L11_PA	LG1	<lmxll>	{1-}	(ll,lm)	lm	lm	ll	lm	lm	lm	lm	ll	ll	ll	lm	lm	lm	lm	lm	ll	ll	lm	lm	ll	ll	ll	ll	ll	ll	lm	ll	lm	lm	lm	ll	ll	ll	ll	ll	lm	ll	lm	ll	ll	lm	lm	ll	ll
LG1_HB_2029_s23h1	F_0937882_L17_23_1	LG1	<lmxll>	{1-}	(ll,lm)	lm	lm	ll	lm	lm	lm	lm	ll	ll	ll	lm	lm	lm	lm	lm	ll	ll	lm	lm	lm	ll	ll	ll	ll	ll	lm	ll	lm	lm	lm	ll	ll	ll	ll	ll	lm	ll	LM	ll	ll	lm	lm	ll	ll
LG1_HB_2029_s23h1	F_0937887_L17_23_1	LG1	<lmxll>	{1-}	(ll,lm)	lm	lm	ll	lm	lm	lm	lm	ll	ll	ll	lm	lm	lm	lm	lm	ll	ll	lm	lm	lm	ll	ll	ll	ll	ll	lm	ll	lm	lm	lm	ll	ll	ll	ll	ll	lm	ll	lm	ll	ll	lm	lm	ll	ll
LG1_HB_2029_s23h1	F_0937888_L17_23_1	LG1	<lmxll>	{1-}	(ll,lm)	lm	lm	ll	lm	lm	lm	lm	ll	ll	ll	lm	lm	lm	lm	lm	ll	ll	lm	lm	lm	ll	ll	ll	ll	ll	lm	ll	lm	lm	lm	ll	ll	ll	ll	ll	lm	ll	lm	ll	ll	lm	lm	ll	ll
LG1_HB_2029_s23h1	F_0937902_L17_23_1	LG1	<hkxhk>	{01}	(hh,hk,kk)	hk	hk	kk	hk	hk	hh	hh	kk	hk	hk	hh	hh	hk	hk	hk	hk	hk	hh	hk	hk	kk	kk	kk	kk	hk	hh	hk	hh	hk	hk	kk	hk	hk	kk	kk	hk	hk	hh	hk	kk	hk	hk	kk	kk
LG1_HB_2029_s23h1	F_0937905_L17_23_1	LG1	<lmxll>	{1-}	(ll,lm)	lm	lm	ll	lm	lm	lm	lm	ll	ll	ll	lm	lm	lm	lm	lm	ll	ll	lm	lm	lm	ll	ll	ll	ll	ll	lm	ll	lm	lm	lm	ll	ll	ll	ll	ll	lm	ll	lm	ll	ll	lm	lm	ll	ll
LG1_HB_2035_s39h1	F_0938917_L1_39_1	LG1	<hkxhk>	{01}	(hh,hk,kk)	hk	hk	kk	hk	hk	hh	hh	kk	hk	hk	hh	hh	hk	hk	hk	--	kk	hh	hk	kk	hk	kk	kk	kk	kk	hh	hk	hh	hk	hk	kk	hk	hk	kk	hk	hk	--	hh	--	kk	hk	hk	kk	kk
LG1_HB_2035_s39h1	F_0938919_L1_39_1	LG1	<hkxhk>	{01}	(h-,kk)	h-	h-	kk	h-	h-	h-	h-	kk	h-	h-	h-	h-	h-	h-	h-	h-	kk	h-	h-	kk	h-	kk	kk	kk	kk	h-	h-	h-	h-	h-	kk	h-	h-	kk	h-	h-	h-	h-	h-	kk	h-	h-	kk	kk
LG1_HB_2036_s41h1	F_0939068_L1_41_1	LG1	<hkxhk>	{10}	(hh,hk,kk)	hk	hk	hh	hk	hk	kk	kk	hh	hk	hk	kk	kk	hk	hk	hk	hk	hh	kk	hk	hh	hk	hh	hh	hh	hh	kk	hk	kk	hk	hk	hh	hk	hk	hh	hk	hk	hk	kk	hk	hh	hk	hk	hh	hh
LG1_HB_2043_s49h1	F_0941503_L1_49_1	LG1	<lmxll>	{1-}	(ll,lm)	lm	lm	ll	lm	lm	ll	lm	ll	ll	ll	lm	lm	lm	ll	lm	ll	ll	lm	lm	lm	ll	ll	ll	ll	ll	lm	ll	lm	lm	lm	ll	ll	ll	ll	ll	lm	ll	lm	ll	ll	lm	lm	ll	ll
LG1_HB_2043_s49h1	F_0941510_L1_49_1	LG1	<lmxll>	{1-}	(ll,lm)	lm	lm	ll	lm	lm	ll	lm	ll	ll	ll	lm	lm	lm	ll	lm	ll	ll	lm	lm	lm	ll	ll	ll	ll	ll	lm	ll	lm	lm	lm	ll	ll	ll	ll	ll	lm	ll	lm	ll	ll	lm	lm	ll	ll
LG1_HB_2043.1	R_14529153_L1_PA	LG1	<lmxll>	{1-}	(ll,lm)	lm	lm	ll	lm	lm	ll	lm	ll	ll	ll	lm	lm	lm	ll	lm	ll	ll	lm	lm	lm	ll	ll	ll	ll	ll	lm	ll	lm	lm	lm	ll	ll	ll	ll	lm	lm	ll	lm	ll	ll	lm	lm	ll	ll
LG1_HB_2043.5_s49h1	GD_01500_L1_49_1	LG1	<nnxnp>	{-0}	(nn,np)	np	nn	nn	nn	nn	np	np	nn	np	np	np	np	nn	np	nn	np	np	np	nn	nn	nn	nn	nn	nn	np	np	np	np	nn	nn	nn	np	np	nn	nn	nn	np	np	np	nn	np	nn	nn	nn
LG1_HB_2043.5_s49h1	R_14798027_L1_49_1	LG1	<nnxnp>	{-0}	(nn,np)	np	nn	nn	nn	nn	np	np	nn	np	np	np	np	nn	np	nn	np	np	np	nn	nn	nn	nn	nn	nn	np	np	np	np	nn	nn	nn	np	np	nn	nn	nn	np	np	np	nn	np	nn	nn	nn
F_0942380_L1_50_1	F_0942380_L1_50_1	LG1	<nnxnp>	{-0}	(nn,np)	np	nn	nn	nn	nn	nn	np	nn	np	np	np	np	nn	np	nn	np	np	np	nn	nn	nn	nn	nn	nn	np	np	np	np	nn	nn	nn	np	np	nn	nn	nn	np	np	np	nn	np	nn	nn	nn
LG1_HB_2048_s51h1	F_0942974_L1_51_1	LG1	<hkxhk>	{10}	(hh,hk,kk)	kk	hk	hh	hk	hk	hh	kk	hk	hk	hh	kk	kk	hk	hk	hh	hk	hk	hk	hk	hk	hh	hh	hh	hh	hk	kk	hk	hk	hk	hk	hh	hk	hk	hh	hk	hk	kk	kk	hk	hh	hk	hk	hk	hh
LG1_HB_2048_s51h1	F_0942990_L1_51_1	LG1	<hkxhk>	{01}	(hh,hk,kk)	hh	hk	kk	hk	hk	kk	hh	hk	hk	kk	hh	hh	hk	hk	kk	hk	hk	hk	hk	hk	kk	kk	kk	kk	hk	hh	hk	hk	hk	hk	kk	hk	hk	kk	hk	hk	hh	hh	hk	kk	hk	hk	hk	kk
LG1_HB_2048_s51h1	F_0942992_L1_51_1	LG1	<hkxhk>	{10}	(hh,hk,kk)	kk	hk	hh	hk	hk	hh	kk	hk	hk	hh	kk	kk	hk	hk	hh	hk	hk	hk	hk	hk	hh	hh	hh	hh	hk	kk	hk	hk	hk	hk	hh	hk	hk	hh	hk	hk	kk	kk	hk	hh	hk	hk	hk	hh
LG1_HB_2049_s56h1	F_0943472_L1_56_1	LG1	<nnxnp>	{-0}	(nn,np)	np	nn	nn	nn	nn	nn	np	nn	np	nn	nn	np	np	np	nn	np	np	nn	nn	nn	nn	nn	nn	nn	np	np	np	nn	nn	nn	nn	np	np	nn	nn	nn	np	np	np	nn	np	nn	nn	nn
LG1_HB_2049_s56h1	F_0943474_L1_56_1	LG1	<nnxnp>	{-0}	(nn,np)	np	nn	nn	nn	nn	nn	np	nn	np	nn	nn	np	np	np	nn	np	np	nn	nn	nn	nn	nn	nn	nn	np	np	np	nn	nn	nn	nn	np	np	nn	nn	nn	np	np	np	nn	np	nn	nn	nn
LG1_HB_2049_s56h1	F_0943493_L1_56_1	LG1	<nnxnp>	{-0}	(nn,np)	np	nn	nn	nn	nn	nn	np	nn	np	nn	nn	np	np	np	nn	np	np	nn	nn	nn	nn	nn	nn	nn	np	np	np	nn	nn	nn	nn	np	np	nn	nn	nn	np	np	np	nn	np	nn	nn	nn
LG1_HB_2050_s56h1	F_0943679_L1_56_1	LG1	<nnxnp>	{-0}	(nn,np)	np	nn	nn	nn	nn	nn	np	nn	np	nn	nn	np	np	np	nn	np	np	nn	nn	nn	nn	nn	nn	nn	np	np	np	nn	nn	nn	nn	np	np	nn	nn	nn	np	np	np	nn	np	nn	nn	nn
LG1_HB_2053_s58h1	F_0945105_L1_58_1	LG1	<nnxnp>	{-0}	(nn,np)	np	nn	nn	nn	np	nn	np	nn	np	nn	nn	np	np	np	nn	np	np	nn	nn	nn	nn	nn	nn	nn	np	np	np	nn	nn	nn	nn	np	np	nn	nn	nn	np	np	np	nn	np	nn	nn	nn
LG1_HB_2053_s58h1	F_0945110_L1_58_1	LG1	<nnxnp>	{-0}	(nn,np)	np	nn	nn	nn	np	nn	np	nn	np	nn	nn	np	np	np	nn	np	np	nn	nn	nn	nn	nn	nn	nn	np	np	np	nn	nn	nn	nn	np	np	nn	nn	nn	np	np	np	nn	np	nn	nn	nn
LG1_HB_2055_s58h1	F_0945847_L1_58_1	LG1	<hkxhk>	{11}	(hh,hk,kk)	hh	kk	hh	kk	hk	hk	hk	kk	hh	hk	kk	hh	hk	hh	hk	hk	hh	kk	kk	kk	hk	kk	hk	kk	hk	hk	hh	kk	kk	kk	hk	hh	hh	kk	kk	kk	hk	hk	hh	hk	hh	kk	kk	hk
LG1_HB_2056_s60h1	F_0945897_L1_60_1	LG1	<lmxll>	{0-}	(ll,lm)	lm	ll	lm	ll	lm	lm	ll	ll	lm	lm	ll	lm	ll	lm	lm	ll	lm	ll	ll	ll	lm	ll	lm	ll	ll	ll	lm	ll	ll	ll	lm	lm	lm	ll	ll	ll	ll	ll	lm	lm	lm	ll	ll	lm
LG1_HB_2057_s65h1	F_0946997_L1_65_1	LG1	<hkxhk>	{01}	(h-,kk)	h-	h-	h-	h-	h-	kk	h-	h-	h-	h-	kk	h-	h-	h-	kk	h-	h-	h-	h-	h-	h-	h-	kk	h-	h-	h-	h-	h-	h-	h-	kk	h-	h-	h-	h-	h-	h-	h-	h-	kk	h-	h-	h-	kk
LG1_HB_2057_s65h1	F_0947004_L1_65_1	LG1	<hkxhk>	{10}	(hh,hk,kk)	hk	hk	hk	hk	hk	hh	kk	hk	hk	hk	hh	hk	kk	hk	hh	kk	hk	hk	hk	hk	hk	hk	hh	kk	kk	kk	hk	hk	hk	hk	hh	hk	hk	hk	hk	hk	kk	kk	hk	hh	hk	hk	hk	hh
LG1_HB_2058_s65h1	F_0947636_L1_65_1	LG1	<hkxhk>	{01}	(hh,hk,kk)	hk	hk	hk	hk	hk	kk	hh	hk	hk	hk	kk	hk	hh	hk	kk	hh	hk	hk	hk	hk	hk	hk	hk	hh	hh	hh	hk	hk	hk	hk	hk	hk	hk	hk	hk	hk	hh	hh	hk	kk	hk	hk	hk	kk
LG1_HB_2059_s65h1	F_0947830_L1_65_1	LG1	<lmxll>	{1-}	(ll,lm)	ll	lm	ll	lm	ll	ll	lm	lm	ll	lm	ll	ll	lm	ll	ll	lm	ll	lm	lm	lm	lm	lm	lm	lm	lm	lm	ll	lm	lm	lm	ll	ll	ll	lm	lm	lm	lm	lm	ll	ll	ll	lm	lm	ll
LG1_HB_2059_s65h1	F_0947835_L1_65_1	LG1	<lmxll>	{1-}	(ll,lm)	ll	lm	ll	lm	ll	ll	lm	lm	ll	lm	ll	ll	lm	ll	ll	lm	ll	lm	lm	lm	lm	lm	lm	lm	lm	lm	ll	lm	lm	lm	ll	ll	ll	lm	lm	lm	lm	lm	ll	ll	ll	lm	lm	ll
LG1_HB_2059_s65h1	F_0947842_L1_65_1	LG1	<lmxll>	{1-}	(ll,lm)	ll	lm	ll	lm	ll	ll	lm	lm	ll	lm	ll	ll	lm	ll	ll	lm	ll	lm	lm	lm	lm	lm	lm	lm	lm	lm	ll	lm	lm	lm	ll	ll	ll	lm	lm	lm	lm	lm	ll	ll	ll	lm	lm	ll
LG1_HB_2059_s65h1	F_0947841_L1_65_1	LG1	<nnxnp>	{-0}	(nn,np)	np	nn	np	nn	np	nn	np	nn	np	nn	nn	np	np	np	nn	np	np	nn	nn	np	nn	nn	nn	np	np	np	np	nn	nn	nn	np	np	np	nn	nn	nn	np	np	np	nn	np	nn	nn	nn
LG1_HB_2059_s65h1	F_0947856_L1_65_1	LG1	<hkxhk>	{10}	(hh,hk,kk)	hk	hk	hk	hk	hk	hh	kk	hk	hk	hk	hh	hk	kk	hk	hh	kk	hk	hk	hk	kk	hk	hk	hk	kk	kk	kk	hk	hk	hk	hk	hk	hk	hk	hk	hk	hk	kk	kk	hk	hh	hk	hk	kk	hh
LG1_HB_2060_s65h1	F_0948100_L1_65_1	LG1	<hkxhk>	{01}	(hh,hk,kk)	hk	hh	hk	hk	hk	kk	hh	hk	hk	hk	kk	hk	hh	hk	kk	hh	hk	hk	hk	hh	hk	hk	hk	hh	hh	hh	hk	hk	hk	hk	hk	hk	hk	hk	hk	hk	hh	hh	hk	kk	hk	hk	hh	kk
LG1_HB_2074_s23h1	F_0953652_L2_23_1	LG1	<hkxhk>	{10}	(hh,hk,kk)	hk	hk	hh	hk	hk	kk	kk	hh	hk	hk	kk	kk	hk	hk	hk	hk	hh	kk	hk	hh	hk	hh	hh	hh	hh	kk	hk	kk	hk	hk	hh	hk	hk	hh	hk	hk	hk	kk	hh	hh	hk	hk	hh	hh
LG1_HB_2128_s55h1	F_0974443_L3_55_1	LG1	<nnxnp>	{-0}	(nn,np)	np	nn	nn	nn	nn	nn	np	nn	np	np	np	np	nn	np	nn	np	np	np	nn	nn	nn	nn	nn	nn	np	np	np	np	nn	nn	nn	np	np	nn	nn	nn	np	np	np	nn	np	nn	nn	nn
LG1_HB_2128_s55h1	F_0974448_L3_55_1	LG1	<nnxnp>	{-0}	(nn,np)	np	nn	nn	nn	nn	nn	np	nn	np	np	np	np	nn	np	nn	np	np	np	nn	nn	nn	nn	nn	nn	np	np	np	np	nn	nn	nn	np	np	nn	nn	nn	np	np	np	nn	np	nn	nn	nn
LG1_HB_2128_s55h1	F_0974449_L3_55_1	LG1	<nnxnp>	{-0}	(nn,np)	np	nn	nn	nn	nn	nn	np	nn	np	np	np	np	nn	np	nn	np	np	np	nn	nn	nn	nn	nn	nn	np	np	np	np	nn	nn	nn	np	np	nn	nn	nn	np	np	np	nn	np	nn	nn	nn
LG1_HB_2128_s55h1	F_0974451_L3_55_1	LG1	<nnxnp>	{-0}	(nn,np)	np	nn	nn	nn	nn	nn	np	nn	np	np	np	np	nn	np	nn	np	np	np	nn	nn	nn	nn	nn	nn	np	np	np	np	nn	nn	nn	np	np	nn	nn	nn	np	np	np	nn	np	nn	nn	nn
LG1_HB_2128_s55h1	F_0974460_L3_55_1	LG1	<nnxnp>	{-0}	(nn,np)	np	nn	nn	nn	nn	nn	np	nn	np	np	np	np	nn	np	--	np	np	np	nn	nn	nn	nn	nn	nn	np	np	np	np	nn	nn	nn	np	np	--	nn	nn	np	np	np	nn	np	nn	--	nn
LG1_HB_2212_s28h1	F_1004090_L6_28_1	LG1	<hkxhk>	{10}	(hh,hk,kk)	hk	hk	hh	hk	hk	kk	kk	hh	hk	hk	kk	kk	hk	hk	hk	hk	hh	kk	hk	hh	hk	hh	hh	hh	hh	kk	hk	kk	hk	hk	hh	hk	hk	hh	hk	hk	hk	kk	hk	hh	hk	hk	hh	hh
LG1_HB_2228_s43h1	F_1010758_L6_43_1	LG1	<nnxnp>	{-0}	(nn,np)	np	nn	nn	nn	nn	nn	np	nn	np	np	np	np	nn	np	nn	np	np	nn	nn	nn	nn	nn	nn	nn	np	np	np	np	nn	nn	nn	np	np	nn	nn	nn	np	np	np	nn	np	nn	nn	nn
LG1_HB_2264_s48h1	F_1021087_L7_48_1	LG1	<hkxhk>	{10}	(hh,hk,kk)	hk	hk	hh	hk	hk	kk	kk	hh	hk	hk	kk	kk	hk	hk	hk	hk	hh	kk	hk	hh	hk	hh	hh	hh	hh	kk	hk	kk	hk	hk	hh	hk	hk	hh	hk	hk	hk	kk	hk	hh	hk	hk	hh	hh
LG1_HB_2264_s48h1	F_1021088_L7_48_1	LG1	<hkxhk>	{10}	(hh,hk,kk)	hk	hk	hh	hk	hk	kk	kk	hh	hk	hk	kk	kk	hk	hk	hk	hk	hh	kk	hk	hh	hk	hh	hh	hh	hh	kk	hk	kk	hk	hk	hh	hk	hk	hh	hk	hk	hk	kk	hk	hh	hk	hk	hh	hh
LG1_HB_2294_s56h1	F_1035153_L8_56_1	LG1	<hkxhk>	{10}	(hh,hk,kk)	hk	hk	hh	hk	hk	kk	kk	hh	hk	hk	kk	kk	hk	hk	hk	hk	hh	kk	hk	hh	hk	hh	hh	hh	hh	kk	hk	kk	hk	hk	hh	hk	hk	hh	hk	hk	hk	kk	hh	hh	hk	hk	hh	hh
LG1_HB_2320_s35h1	F_1049454_L9_35_1	LG1	<lmxll>	{1-}	(ll,lm)	lm	lm	ll	lm	lm	lm	lm	ll	ll	ll	lm	lm	lm	lm	lm	ll	ll	lm	lm	ll	ll	ll	ll	ll	ll	lm	ll	lm	lm	lm	ll	ll	ll	ll	ll	lm	ll	lm	ll	ll	lm	lm	ll	ll
LG1_HB_2406_s86h2	F_1072558_L15_86_2	LG1	<nnxnp>	{-0}	(nn,np)	np	nn	nn	nn	np	nn	np	nn	np	nn	nn	np	np	np	nn	np	np	nn	nn	nn	nn	nn	nn	nn	np	np	np	nn	nn	nn	nn	np	np	nn	nn	nn	np	np	np	nn	np	nn	nn	nn
LG1_HB_2439_s70h2	F_1079977_L1_70_2	LG1	<nnxnp>	{-0}	(nn,np)	nn	nn	nn	nn	nn	np	np	nn	np	np	np	np	nn	nn	nn	np	nn	np	nn	nn	np	nn	nn	nn	nn	np	np	np	nn	nn	nn	np	np	nn	np	nn	np	np	nn	nn	nn	nn	nn	nn
LG1_HB_2442_s74h2	F_1080640_L1_74_2	LG1	<nnxnp>	{-0}	(nn,np)	np	nn	nn	nn	nn	np	np	nn	np	np	np	np	nn	np	nn	np	np	np	nn	nn	nn	nn	nn	nn	np	np	np	np	nn	nn	nn	np	np	nn	nn	nn	np	np	np	nn	np	nn	nn	nn
LG1_HB_2442_s74h2	F_1080641_L1_74_2	LG1	<nnxnp>	{-0}	(nn,np)	np	nn	nn	nn	nn	np	np	nn	np	np	np	np	nn	np	nn	np	np	np	nn	nn	nn	nn	nn	nn	np	np	np	np	nn	nn	nn	np	np	nn	nn	nn	np	np	np	nn	np	nn	nn	nn
F_1082254_L1_84_2	F_1082254_L1_84_2	LG1	<hkxhk>	{01}	(h-,kk)	h-	h-	h-	h-	h-	kk	h-	h-	h-	h-	kk	h-	h-	h-	kk	h-	h-	h-	h-	h-	h-	h-	kk	h-	h-	h-	h-	h-	h-	h-	kk	h-	h-	h-	h-	h-	h-	h-	h-	kk	h-	h-	h-	kk
LG1_HB_2448_s84h2	F_1082432_L1_84_2	LG1	<hkxhk>	{01}	(hh,hk,kk)	hk	hk	hk	hk	hk	kk	hh	hk	hk	hk	kk	hk	hh	hk	kk	hh	hk	hk	hk	hk	hk	hk	hk	hh	hh	hh	hk	hk	hk	hk	hk	hk	hk	hk	hk	hk	hh	hh	hk	kk	hk	hk	hk	kk
LG1_HB_2448_s84h2	F_1082449_L1_84_2	LG1	<hkxhk>	{01}	(hh,hk,kk)	hk	hk	hk	hk	hk	kk	hh	hk	hk	hk	kk	hk	hh	hk	kk	hh	hk	hk	hk	hk	hk	hk	hk	hh	hh	hh	hk	hk	hk	hk	hk	hk	hk	hk	hk	hk	hh	hh	hk	kk	hk	hk	hk	kk
LG1_HB_2476_s81h2	F_1089798_L3_81_2	LG1	<hkxhk>	{10}	(hh,hk,kk)	hk	hk	hh	hk	hk	kk	kk	hh	hk	hk	kk	kk	hk	hk	hk	hk	hh	kk	hk	hh	hk	hh	hh	hh	hh	kk	hk	kk	hk	hk	hh	hk	hk	hh	hk	hk	hk	kk	hh	hh	hk	hk	hh	hh
LG1_HB_2476_s81h2	F_1089803_L3_81_2	LG1	<hkxhk>	{10}	(hh,hk,kk)	hk	hk	hh	hk	hk	kk	kk	hh	hk	hk	kk	kk	hk	hk	hk	hk	hh	kk	hk	hh	hk	hh	hh	hh	hh	kk	hk	kk	hk	hk	hh	hk	hk	hh	hk	hk	hk	kk	hh	hh	hk	hk	hh	hh
LG1_HB_2523_s62h2	F_1099420_L7_62_2	LG1	<hkxhk>	{01}	(hh,hk,kk)	hk	hk	kk	hk	hk	hh	hh	kk	hk	hk	hh	hh	hk	hk	hk	hk	kk	hh	hk	kk	hk	kk	kk	kk	kk	hh	hk	hh	hk	hk	kk	hk	hk	kk	hk	hk	hk	hh	kk	kk	hk	hk	kk	kk
LG1_HB_2523_s62h2	F_1099449_L7_62_2	LG1	<hkxhk>	{10}	(hh,hk,kk)	hk	hk	hh	hk	hk	kk	kk	hh	hk	hk	kk	kk	hk	hk	hk	hk	hh	kk	hk	hh	hk	hh	hh	hh	hh	kk	hk	kk	hk	hk	hh	hk	hk	hh	hk	hk	hk	kk	hh	hh	hk	hk	hh	hh
LG1_HB_2588_s129h3	F_1111607_L15_129_3	LG1	<hkxhk>	{10}	(hh,hk,kk)	hk	hk	hh	hk	hk	kk	kk	hh	hk	hk	kk	kk	hk	hk	hk	hk	hh	kk	hk	hh	hk	hh	hh	hh	hh	kk	hk	kk	hk	hk	hh	hk	hk	hh	hk	hk	hk	kk	hh	hh	hk	hk	hh	hh
LG1_HB_2599_s103h3	F_1114720_L3_103_3	LG1	<hkxhk>	{10}	(hh,hk,kk)	hk	hk	hh	hk	hk	kk	kk	hh	hk	hk	kk	kk	hk	hk	hk	hk	hh	kk	hk	hh	hk	hh	hh	hh	hh	kk	hk	kk	hk	hk	hh	hk	hk	hh	hk	hk	hk	kk	hk	hh	hk	hk	hh	hh
F_1079904_L1_67_2	F_1079904_L1_67_2	LG1	<hkxhk>	{01}	(hh,hk,kk)	hk	hk	kk	hk	hk	hh	hh	kk	hk	hk	hh	hh	hk	hk	hk	hk	kk	hh	hk	kk	hk	kk	kk	kk	kk	hh	hk	hh	hk	hk	kk	hk	hk	kk	hk	hk	hk	hh	kk	kk	hk	hk	kk	kk
R_30217061_L1_82_2	R_30217061_L1_82_2	LG1	<lmxll>	{0-}	(ll,lm)	lm	ll	lm	ll	lm	lm	ll	ll	lm	ll	lm	lm	ll	lm	lm	ll	lm	ll	ll	ll	lm	ll	lm	ll	ll	ll	lm	ll	ll	ll	lm	lm	lm	ll	ll	ll	ll	ll	lm	lm	lm	ll	ll	lm
GD_00152_L1_42_1	GD_00152_L1_42_1	LG1	<nnxnp>	{-0}	(nn,np)	nn	nn	nn	nn	nn	np	np	nn	np	np	np	np	nn	nn	nn	np	nn	np	nn	nn	np	nn	nn	nn	nn	np	np	np	nn	nn	nn	np	np	nn	np	nn	np	np	np	nn	nn	nn	nn	nn
R_11532952_L1_PA	R_11532952_L1_PA	LG1	<nnxnp>	{-0}	(nn,np)	nn	nn	nn	nn	nn	np	np	nn	np	np	np	np	nn	nn	nn	np	nn	np	nn	nn	nn	nn	nn	nn	np	np	np	np	nn	nn	nn	np	np	nn	np	nn	np	np	np	nn	nn	nn	nn	nn
R_13093630_L1_PA	R_13093630_L1_PA	LG1	<lmxll>	{1-}	(ll,lm)	lm	lm	ll	lm	lm	lm	lm	ll	ll	ll	lm	lm	lm	lm	lm	ll	ll	lm	lm	lm	ll	ll	ll	ll	ll	lm	ll	lm	lm	lm	ll	ll	ll	ll	ll	lm	ll	lm	ll	ll	lm	lm	ll	ll
LG1_HB_3022	GD_02538_L1_PA	LG1	<nnxnp>	{-0}	(nn,np)	np	nn	nn	nn	nn	nn	np	nn	np	np	np	np	nn	np	nn	np	np	nn	nn	nn	nn	nn	nn	nn	np	np	np	np	nn	nn	nn	np	np	nn	nn	nn	np	np	np	nn	np	nn	nn	nn
LG1_HB_3023	R_14699213_L1_PA	LG1	<nnxnp>	{-0}	(nn,np)	np	nn	nn	nn	nn	np	np	nn	np	np	np	np	nn	np	nn	np	np	np	nn	nn	nn	nn	nn	nn	np	np	np	np	nn	nn	nn	np	np	nn	nn	nn	np	np	np	nn	np	nn	nn	nn
LG1_HB_3023	R_14708397_L1_PA	LG1	<nnxnp>	{-0}	(nn,np)	np	nn	nn	nn	nn	np	np	nn	np	np	np	np	nn	np	nn	np	np	np	nn	nn	nn	nn	nn	nn	np	np	np	np	nn	nn	nn	np	np	nn	nn	nn	np	np	np	nn	np	nn	nn	nn
cR_14519247_L1_PA	R_14519247_L1_PA	LG1	<hkxhk>	{10}	(hh,hk,kk)	kk	hk	hh	hk	hk	hk	kk	hh	hk	hk	kk	kk	hk	hk	hk	hk	hk	kk	hk	hk	hh	hh	hh	hh	hk	kk	hk	kk	hk	hk	hh	hk	hk	hh	hk	hk	hk	kk	hk	hh	kk	hk	hh	hh
LG1_HB_3038	R_29120475_L1_PA	LG1	<lmxll>	{1-}	(ll,lm)	ll	lm	ll	lm	ll	ll	lm	lm	ll	ll	ll	ll	lm	ll	ll	lm	ll	lm	lm	lm	ll	lm	ll	lm	lm	lm	ll	lm	lm	lm	ll	ll	ll	lm	lm	lm	lm	lm	ll	ll	ll	lm	lm	ll
LG1_HB_3038	R_29128835_L1_PA	LG1	<nnxnp>	{-0}	(nn,np)	np	nn	np	nn	np	nn	np	nn	np	nn	nn	np	np	np	nn	np	np	nn	nn	nn	nn	nn	nn	nn	np	np	np	nn	nn	nn	nn	np	np	nn	nn	nn	np	np	np	nn	np	nn	nn	nn
R_27060614_L1_PA	R_27060614_L1_PA	LG1	<lmxll>	{0-}	(ll,lm)	lm	ll	lm	ll	ll	lm	ll	ll	lm	lm	ll	lm	ll	lm	lm	ll	lm	ll	ll	ll	lm	ll	lm	ll	ll	ll	lm	ll	ll	ll	lm	lm	lm	ll	ll	ll	ll	ll	lm	lm	lm	ll	ll	lm
R_18714053_L1_PA	R_18714053_L1_PA	LG1	<nnxnp>	{-0}	(nn,np)	np	nn	nn	nn	nn	nn	np	nn	np	nn	nn	np	np	np	nn	np	np	nn	nn	nn	nn	nn	nn	nn	np	np	np	nn	nn	nn	nn	np	np	nn	nn	nn	np	np	np	nn	np	nn	nn	nn
LG1_HB_3047	R_31736133_L1_PA	LG1	<hkxhk>	{01}	(h-,kk)	h-	h-	h-	h-	h-	kk	h-	h-	h-	h-	kk	h-	h-	h-	kk	h-	h-	h-	h-	h-	h-	h-	kk	h-	h-	h-	h-	h-	h-	h-	kk	h-	h-	h-	h-	h-	h-	h-	h-	kk	h-	h-	h-	kk
LG1_HB_4015	Rvi6_42M10SP6_R193	LG1	<nnxnp>	{-1}	(nn,np)	nn	np	nn	np	nn	np	nn	np	nn	np	np	nn	nn	nn	np	nn	nn	np	np	np	np	np	np	np	nn	nn	nn	np	np	np	np	nn	nn	np	np	np	nn	nn	nn	np	nn	np	np	np
LG1_HB_4015	Rvi6_Vf5_R107	LG1	<nnxnp>	{-1}	(nn,np)	nn	np	nn	np	nn	np	nn	np	nn	np	np	nn	nn	nn	np	--	nn	np	np	np	np	np	np	np	nn	nn	nn	np	np	np	np	nn	nn	np	np	np	nn	--	nn	np	--	np	np	np
LG1_HB_4015	Rvi6_Vf6_M799	LG1	<nnxnp>	{-1}	(nn,np)	nn	np	nn	np	nn	np	nn	np	nn	np	np	nn	nn	nn	np	nn	nn	np	np	np	np	np	np	np	nn	nn	nn	np	np	np	np	nn	nn	np	np	np	nn	nn	nn	np	nn	np	np	np
LG1_HB_434	F_0197414_L13_PA	LG1	<nnxnp>	{-0}	(nn,np)	nn	nn	nn	nn	nn	np	np	nn	np	np	np	np	nn	nn	nn	np	nn	np	nn	nn	np	nn	nn	nn	nn	np	np	np	nn	nn	nn	np	np	nn	np	nn	np	np	nn	nn	nn	nn	nn	nn
LG1_HB_435	F_0197756_L13_PA	LG1	<nnxnp>	{-0}	(nn,np)	nn	nn	nn	nn	nn	np	np	nn	np	np	np	np	nn	nn	nn	np	nn	np	nn	nn	np	nn	nn	nn	nn	np	np	np	nn	nn	nn	np	np	nn	np	nn	np	np	nn	nn	nn	nn	nn	nn
LG1_HB_435	F_0197766_L13_PA	LG1	<hkxhk>	{10}	(hh,hk,kk)	hk	hk	hh	hk	hk	kk	kk	hh	hk	hk	kk	kk	hk	hk	hk	hk	hh	kk	hk	hh	hk	hh	hh	hh	hh	kk	hk	kk	hk	hk	hh	hk	hk	hh	hk	hk	hk	kk	hh	hh	hk	hk	hh	hh
LG1_HB_435	F_0197767_L13_PA	LG1	<hkxhk>	{01}	(hh,hk,kk)	hk	hk	kk	hk	hk	hh	hh	kk	hk	hk	hh	hh	hk	hk	hk	hk	kk	hh	hk	kk	hk	kk	kk	kk	kk	hh	hk	hh	hk	hk	kk	hk	hk	kk	hk	hk	hk	hh	kk	kk	hk	hk	kk	kk
LG1_HB_546	F_0250486_L14_PA	LG1	<nnxnp>	{-0}	(nn,np)	np	nn	nn	nn	np	nn	np	nn	np	nn	nn	np	np	np	nn	np	np	nn	nn	nn	nn	nn	nn	nn	np	np	np	nn	nn	nn	nn	np	np	nn	nn	nn	np	np	np	nn	np	nn	nn	nn
F_0313817_L15_PA	F_0313817_L15_PA	LG1	<hkxhk>	{10}	(hh,hk,kk)	hk	hk	hh	hk	hk	kk	kk	hh	hk	hk	kk	kk	hk	hk	hk	hk	hh	kk	hk	hh	hk	hh	hh	hh	hh	kk	hk	kk	hk	hk	hh	hk	hk	hh	hk	hk	hk	kk	hh	hh	hk	hk	hh	hh
LG1_HB_849	F_0400910_L17_PA	LG1	<nnxnp>	{-0}	(nn,np)	nn	nn	nn	nn	nn	np	np	nn	np	np	np	np	nn	nn	nn	np	nn	np	nn	nn	np	nn	nn	nn	nn	np	np	np	nn	nn	nn	np	np	nn	np	nn	np	np	nn	nn	nn	nn	nn	nn
LG1_HB_876	F_0411206_L1_PA	LG1	<nnxnp>	{-0}	(nn,np)	nn	nn	nn	nn	nn	np	np	nn	np	np	np	np	nn	nn	nn	np	nn	np	nn	nn	np	nn	nn	nn	nn	np	np	np	nn	nn	nn	np	np	nn	np	nn	np	np	nn	nn	nn	nn	nn	nn
LG1_HB_876	F_0411211_L1_PA	LG1	<hkxhk>	{10}	(hh,hk,kk)	hk	hk	hh	hk	hk	kk	kk	hh	hk	hk	kk	kk	hk	hk	hk	hk	hh	kk	hk	hh	hk	hh	hh	hh	hh	kk	hk	kk	hk	hk	hh	hk	hk	hh	hk	hk	hk	kk	hh	hh	hk	hk	hh	hh
LG1_HB_876	F_0411213_L1_PA	LG1	<hkxhk>	{01}	(hh,hk,kk)	hk	hk	kk	hk	hk	hh	hh	kk	hk	hk	hh	hh	hk	hk	hk	hk	kk	hh	hk	kk	hk	kk	kk	kk	kk	hh	hk	hh	hk	hk	kk	hk	hk	kk	hk	hk	hk	hh	kk	kk	hk	hk	kk	kk
LG1_HB_876	F_0411216_L1_PA	LG1	<hkxhk>	{10}	(hh,hk,kk)	hk	hk	hh	hk	hk	kk	kk	hh	hk	hk	kk	kk	hk	hk	hk	hk	hh	kk	hk	hh	hk	hh	hh	hh	hh	kk	hk	kk	hk	hk	hh	hk	hk	hh	hk	hk	hk	kk	hh	hh	hk	hk	hh	hh
LG1_HB_876	F_0411217_L1_PA	LG1	<hkxhk>	{01}	(hh,hk,kk)	hk	hk	kk	hk	hk	hh	hh	kk	hk	hk	hh	hh	hk	hk	hk	hk	kk	hh	hk	kk	hk	kk	kk	kk	kk	hh	hk	hh	hk	hk	kk	hk	hk	kk	hk	hk	hk	hh	kk	kk	hk	hk	kk	kk
LG1_HB_877	F_0411240_L1_PA	LG1	<hkxhk>	{10}	(hh,hk,kk)	hk	hk	hh	hk	hk	kk	kk	hh	hk	hk	kk	kk	hk	hk	hk	hk	hh	kk	hk	hh	hk	hh	hh	hh	hh	kk	hk	kk	hk	hk	hh	hk	hk	hh	hk	hk	hk	kk	hh	hh	hk	hk	hh	hh
LG1_HB_877	F_0411246_L1_PA	LG1	<hkxhk>	{01}	(hh,hk,kk)	hk	hk	kk	hk	hk	hh	hh	kk	hk	hk	hh	hh	hk	hk	hk	hk	kk	hh	hk	kk	hk	kk	kk	kk	kk	hh	hk	hh	hk	hk	kk	hk	hk	kk	hk	hk	hk	hh	kk	kk	hk	hk	kk	kk
LG1_HB_880	F_0411478_L1_PA	LG1	<lmxll>	{1-}	(ll,lm)	lm	lm	ll	lm	lm	lm	lm	ll	ll	ll	lm	lm	lm	lm	lm	ll	ll	lm	lm	ll	ll	ll	ll	ll	ll	lm	ll	lm	lm	lm	ll	ll	ll	ll	ll	lm	ll	lm	ll	ll	lm	lm	ll	ll
LG1_HB_880	F_0411479_L1_PA	LG1	<hkxhk>	{01}	(hh,hk,kk)	hk	hk	kk	hk	hk	hh	hh	kk	hk	hk	hh	hh	hk	hk	hk	hk	kk	hh	hk	kk	hk	kk	kk	kk	kk	hh	hk	hh	hk	hk	kk	hk	hk	kk	hk	hk	hk	hh	hk	kk	hk	hk	kk	kk
LG1_HB_880	F_0411491_L1_PA	LG1	<hkxhk>	{10}	(hh,hk,kk)	hk	hk	hh	hk	hk	kk	kk	hh	hk	hk	kk	kk	hk	hk	hk	hk	hh	kk	hk	hh	hk	hh	hh	hh	hh	kk	hk	kk	hk	hk	hh	hk	hk	hh	hk	hk	hk	kk	hk	hh	hk	hk	hh	hh
LG1_HB_887	F_0415507_L1_PA	LG1	<hkxhk>	{10}	(hh,hk,kk)	hk	hk	hh	hk	hk	kk	kk	hh	hk	hk	kk	kk	hk	hk	hk	hk	hh	kk	hk	hh	hk	hh	hh	hh	hh	kk	hk	kk	hk	hk	hh	hk	hk	hh	hk	hk	hk	kk	hk	hh	hk	hk	hh	hh
LG1_HB_887	F_0415516_L1_PA	LG1	<lmxll>	{1-}	(ll,lm)	lm	lm	ll	lm	lm	lm	lm	ll	ll	ll	lm	lm	lm	lm	lm	ll	ll	lm	lm	ll	ll	ll	ll	ll	ll	lm	ll	lm	lm	lm	ll	ll	ll	ll	ll	lm	ll	lm	ll	ll	lm	lm	ll	ll
LG1_HB_890	F_0417007_L1_PA	LG1	<lmxll>	{1-}	(ll,lm)	lm	lm	ll	lm	lm	lm	lm	ll	ll	ll	lm	lm	lm	lm	lm	ll	ll	lm	lm	ll	ll	ll	ll	ll	ll	lm	ll	lm	lm	lm	ll	ll	ll	ll	ll	lm	ll	lm	ll	ll	lm	lm	ll	ll
LG1_HB_890	GD_02428_L1_PA	LG1	<lmxll>	{1-}	(ll,lm)	lm	lm	ll	lm	lm	lm	lm	ll	ll	ll	lm	lm	lm	lm	lm	ll	ll	lm	lm	ll	ll	ll	ll	ll	ll	lm	ll	lm	lm	lm	ll	ll	ll	ll	ll	lm	ll	lm	ll	ll	lm	lm	ll	ll
LG1_HB_891	F_0417197_L1_PA	LG1	<lmxll>	{1-}	(ll,lm)	lm	lm	ll	lm	lm	lm	lm	ll	ll	ll	lm	lm	lm	lm	lm	ll	ll	lm	lm	ll	ll	ll	ll	ll	ll	lm	ll	lm	lm	lm	ll	ll	ll	ll	ll	lm	ll	lm	ll	ll	lm	lm	ll	ll
LG1_HB_891	F_0417203_L1_PA	LG1	<nnxnp>	{-0}	(nn,np)	nn	nn	nn	nn	nn	np	np	nn	np	np	np	np	nn	nn	nn	np	nn	np	nn	nn	np	nn	nn	nn	nn	np	np	np	nn	nn	nn	np	np	nn	np	nn	np	np	np	nn	nn	nn	nn	nn
LG1_HB_891	F_0417208_L1_PA	LG1	<lmxll>	{1-}	(ll,lm)	lm	lm	ll	lm	lm	lm	lm	ll	ll	ll	lm	lm	lm	lm	lm	ll	ll	lm	lm	ll	ll	ll	ll	ll	ll	lm	ll	lm	lm	lm	ll	ll	ll	ll	ll	lm	ll	lm	ll	ll	lm	lm	ll	ll
LG1_HB_893	F_0417957_L1_PA	LG1	<nnxnp>	{-0}	(nn,np)	nn	nn	nn	nn	nn	np	np	nn	np	np	np	np	nn	nn	nn	np	nn	np	nn	nn	nn	nn	nn	nn	nn	np	np	np	nn	nn	nn	np	np	nn	np	nn	np	np	np	nn	nn	nn	nn	nn
LG1_HB_895	F_0418561_L1_PA	LG1	<efxeg>	{10}	(ee,ef,eg,fg)	ef	ef	ee	ef	ef	fg	fg	ee	eg	eg	fg	fg	ef	ef	ef	eg	ee	fg	ef	ee	eg	ee	ee	ee	ee	fg	eg	fg	ef	ef	ee	eg	eg	ee	eg	ef	eg	fg	eg	ee	ef	ef	ee	ee
LG1_HB_895	F_0418562_L1_PA	LG1	<lmxll>	{1-}	(ll,lm)	lm	lm	ll	lm	lm	lm	lm	ll	ll	ll	lm	lm	lm	lm	lm	ll	ll	lm	lm	ll	ll	ll	ll	ll	ll	lm	ll	lm	lm	lm	ll	ll	ll	ll	ll	lm	ll	lm	ll	ll	lm	lm	ll	ll
LG1_HB_895	F_0418563_L1_PA	LG1	<nnxnp>	{-0}	(nn,np)	nn	nn	nn	nn	nn	np	np	nn	np	np	np	np	nn	nn	nn	np	nn	np	nn	nn	np	nn	nn	nn	nn	np	np	np	nn	nn	nn	np	np	nn	np	nn	np	np	np	nn	nn	nn	nn	nn
LG1_HB_895	F_0418565_L1_PA	LG1	<lmxll>	{1-}	(ll,lm)	lm	lm	ll	lm	lm	lm	lm	ll	ll	ll	lm	lm	lm	lm	lm	ll	ll	lm	lm	ll	ll	ll	ll	ll	ll	lm	ll	lm	lm	lm	ll	ll	ll	ll	ll	lm	ll	lm	ll	ll	lm	lm	ll	ll
LG1_HB_895	F_0418576_L1_PA	LG1	<lmxll>	{1-}	(ll,lm)	lm	lm	ll	lm	lm	lm	lm	ll	ll	ll	lm	lm	lm	lm	lm	ll	ll	lm	lm	ll	ll	ll	ll	ll	ll	lm	ll	lm	lm	lm	ll	ll	ll	ll	ll	lm	ll	lm	ll	ll	lm	lm	ll	ll
R_9351463_L1_PA	R_9351463_L1_PA	LG1	<nnxnp>	{-0}	(nn,np)	nn	nn	nn	nn	nn	np	np	nn	np	np	np	np	nn	nn	nn	np	nn	np	nn	nn	np	nn	nn	nn	nn	np	np	np	nn	nn	nn	np	np	nn	np	nn	np	np	np	nn	nn	nn	nn	nn
LG1_HB_897	F_0419285_L1_PA	LG1	<nnxnp>	{-0}	(nn,np)	nn	nn	nn	nn	nn	np	np	nn	np	np	np	np	nn	nn	nn	np	nn	np	nn	nn	nn	nn	nn	nn	np	np	np	np	nn	nn	nn	np	np	nn	np	nn	np	np	np	nn	nn	nn	nn	nn
LG1_HB_897	F_0419286_L1_PA	LG1	<nnxnp>	{-0}	(nn,np)	nn	nn	nn	nn	nn	np	np	nn	np	np	np	np	nn	nn	nn	np	nn	np	nn	nn	nn	nn	nn	nn	np	np	np	np	nn	nn	nn	np	np	nn	np	nn	np	np	np	nn	nn	nn	nn	nn
LG1_HB_897	R_11485470_L1_PA	LG1	<nnxnp>	{-0}	(nn,np)	nn	nn	nn	nn	nn	np	np	nn	np	np	np	np	nn	nn	nn	np	nn	np	nn	nn	nn	nn	nn	nn	np	np	np	np	nn	nn	nn	np	np	nn	np	nn	np	np	np	nn	nn	nn	nn	nn
LG1_HB_897.5	GD_01815_L1_PA	LG1	<nnxnp>	{-0}	(nn,np)	nn	nn	nn	nn	nn	np	np	nn	np	np	np	np	nn	nn	nn	np	nn	np	nn	nn	nn	nn	nn	nn	np	np	np	np	nn	nn	nn	np	np	nn	np	nn	np	np	np	nn	nn	nn	nn	nn
LG1_HB_897.5	R_11503910_L1_PA	LG1	<nnxnp>	{-0}	(nn,np)	nn	nn	nn	nn	nn	np	np	nn	np	np	np	np	nn	nn	nn	np	nn	np	nn	nn	nn	nn	nn	nn	np	np	np	np	nn	nn	nn	np	np	nn	np	nn	np	np	np	nn	nn	nn	nn	nn
LG1_HB_899	F_0419771_L1_PA	LG1	<nnxnp>	{-0}	(nn,np)	nn	nn	nn	nn	nn	np	np	nn	np	np	np	np	nn	nn	nn	np	nn	np	nn	nn	nn	nn	nn	nn	np	np	np	np	nn	nn	nn	np	np	nn	nn	nn	np	np	np	nn	nn	nn	nn	nn
LG1_HB_900.5	R_12392481_L1_PA	LG1	<nnxnp>	{-0}	(nn,np)	nn	nn	nn	nn	nn	np	np	nn	np	np	np	np	nn	nn	nn	np	nn	np	nn	nn	nn	nn	nn	nn	np	np	np	np	nn	nn	nn	np	np	nn	nn	nn	np	np	np	nn	--	nn	nn	nn
LG1_HB_901	F_0420129_L1_PA	LG1	<hkxhk>	{10}	(hh,hk,kk)	hk	hk	hh	hk	hk	kk	kk	hh	hk	hk	kk	kk	hk	hk	hk	hk	hk	kk	hk	hk	hh	hh	hh	hh	hk	kk	hk	kk	hk	hk	hh	hk	hk	hh	hh	hk	hk	kk	hk	hh	kk	hk	hh	hh
LG1_HB_901	F_0420170_L1_PA	LG1	<hkxhk>	{01}	(hh,hk,kk)	hk	hk	kk	hk	hk	hh	hh	kk	hk	hk	hh	hh	hk	hk	hk	hk	hk	hh	hk	hk	kk	kk	kk	kk	hk	hh	hk	hh	hk	hk	kk	hk	hk	kk	kk	hk	hk	hh	hk	kk	hh	hk	kk	kk
LG1_HB_901	F_0420128_L1_PA	LG1	<lmxll>	{1-}	(ll,lm)	lm	lm	ll	lm	lm	lm	lm	ll	ll	ll	lm	lm	lm	ll	lm	ll	ll	lm	lm	lm	ll	ll	ll	ll	ll	lm	ll	lm	lm	lm	ll	ll	ll	ll	ll	lm	ll	lm	ll	ll	lm	lm	ll	ll
LG1_HB_901	F_0420130_L1_PA	LG1	<lmxll>	{1-}	(ll,lm)	lm	lm	ll	lm	lm	lm	lm	ll	ll	ll	lm	lm	lm	ll	lm	ll	ll	lm	lm	lm	ll	ll	ll	ll	ll	lm	ll	lm	lm	lm	ll	ll	ll	ll	ll	lm	ll	lm	ll	ll	lm	lm	ll	ll
LG1_HB_901	F_0420150_L1_PA	LG1	<lmxll>	{1-}	(ll,lm)	lm	lm	ll	lm	lm	lm	lm	ll	ll	ll	lm	lm	lm	ll	lm	ll	ll	lm	lm	lm	ll	ll	ll	ll	ll	lm	ll	lm	lm	lm	ll	ll	ll	ll	ll	lm	ll	lm	ll	ll	lm	lm	ll	ll
LG1_HB_902	F_0420881_L1_PA	LG1	<lmxll>	{1-}	(ll,lm)	lm	lm	ll	lm	lm	lm	lm	ll	ll	ll	lm	lm	lm	lm	lm	ll	ll	lm	lm	lm	ll	ll	ll	ll	ll	lm	ll	lm	lm	lm	ll	ll	ll	ll	ll	lm	ll	lm	ll	ll	lm	lm	ll	ll
LG1_HB_902	F_0420895_L1_PA	LG1	<hkxhk>	{01}	(hh,hk,kk)	hk	hk	kk	hk	hk	hh	hh	kk	hk	hk	hh	hh	hk	hk	hk	hk	hk	hh	hk	hk	kk	kk	kk	kk	hk	hh	hk	hh	hk	hk	kk	hk	hk	kk	kk	hk	hk	hh	hk	kk	hk	hk	kk	kk
LG1_HB_902	F_0420896_L1_PA	LG1	<hkxhk>	{01}	(hh,hk,kk)	hk	hk	kk	hk	hk	hh	hh	kk	hk	hk	hh	hh	hk	hk	hk	hk	hk	hh	hk	hk	kk	kk	kk	kk	hk	hh	hk	hh	hk	hk	kk	hk	hk	kk	kk	hk	hk	hh	hk	kk	hk	hk	kk	kk
LG1_HB_902	F_0420898_L1_PA	LG1	<hkxhk>	{10}	(hh,hk,kk)	hk	hk	hh	hk	hk	kk	kk	hh	hk	hk	kk	kk	hk	hk	hk	hk	hk	kk	hk	hk	hh	hh	hh	hh	hk	kk	hk	kk	hk	hk	hh	hk	hk	hh	hh	hk	hk	kk	hk	hh	hk	hk	hh	hh
LG1_HB_902	F_0420902_L1_PA	LG1	<lmxll>	{1-}	(ll,lm)	lm	lm	ll	lm	lm	lm	lm	ll	ll	ll	lm	lm	lm	lm	lm	ll	ll	lm	lm	lm	ll	ll	ll	ll	ll	lm	ll	lm	lm	lm	ll	ll	ll	ll	ll	lm	ll	lm	ll	ll	lm	lm	ll	ll
LG1_HB_902	F_0420924_L1_PA	LG1	<lmxll>	{1-}	(ll,lm)	lm	lm	ll	lm	lm	lm	lm	ll	ll	ll	lm	lm	lm	lm	lm	ll	ll	lm	lm	lm	ll	ll	ll	ll	ll	lm	ll	lm	lm	lm	ll	ll	ll	ll	ll	lm	ll	lm	ll	ll	lm	lm	ll	ll
LG1_HB_905	F_0421614_L1_PA	LG1	<lmxll>	{1-}	(ll,lm)	lm	lm	ll	lm	lm	lm	lm	ll	ll	ll	lm	lm	lm	ll	lm	ll	ll	lm	lm	lm	ll	ll	ll	ll	ll	lm	ll	lm	lm	lm	ll	ll	ll	ll	ll	lm	ll	lm	ll	ll	lm	lm	ll	ll
LG1_HB_905	F_0421638_L1_PA	LG1	<lmxll>	{1-}	(ll,lm)	lm	lm	ll	lm	lm	lm	lm	ll	ll	ll	lm	lm	lm	ll	lm	ll	ll	lm	lm	lm	ll	ll	ll	ll	ll	lm	ll	lm	lm	lm	ll	ll	ll	ll	ll	lm	ll	lm	ll	ll	lm	lm	ll	ll
LG1_HB_905	F_0421635_L1_PA	LG1	<hkxhk>	{01}	(hh,hk,kk)	hh	hk	kk	hk	hk	hh	hh	kk	hk	hk	hh	hh	hk	hk	hk	hk	hk	hh	hk	hk	kk	kk	kk	kk	hk	hh	hk	hh	hk	hk	kk	hk	hk	kk	kk	hk	hk	hh	hk	kk	hh	hk	kk	kk
LG1_HB_905	F_0421620_L1_PA	LG1	<lmxll>	{1-}	(ll,lm)	lm	lm	ll	lm	lm	--	lm	ll	ll	ll	lm	lm	lm	ll	lm	ll	ll	lm	lm	lm	ll	ll	ll	ll	ll	lm	ll	lm	lm	lm	ll	ll	ll	ll	ll	lm	ll	lm	ll	ll	lm	lm	ll	ll
LG1_HB_906	F_0422078_L1_PA	LG1	<nnxnp>	{-0}	(nn,np)	np	nn	nn	nn	nn	np	np	nn	np	np	np	np	nn	np	nn	np	np	np	nn	nn	nn	nn	nn	nn	np	np	np	np	nn	nn	nn	np	np	nn	nn	nn	np	np	np	nn	np	nn	nn	nn
LG1_HB_906	F_0422075_L1_PA	LG1	<lmxll>	{1-}	(ll,lm)	lm	lm	ll	lm	lm	ll	lm	ll	ll	ll	lm	lm	lm	ll	lm	ll	ll	lm	lm	lm	ll	ll	ll	ll	ll	lm	ll	lm	lm	lm	ll	ll	ll	ll	ll	lm	ll	lm	ll	ll	lm	lm	ll	ll
LG1_HB_906	F_0422076_L1_PA	LG1	<hkxhk>	{01}	(hh,hk,kk)	hh	hk	kk	hk	hk	hk	hh	kk	hk	hk	hh	hh	hk	hk	hk	hk	hk	hh	hk	hk	kk	kk	kk	kk	hk	hh	hk	hh	hk	hk	kk	hk	hk	kk	kk	hk	hk	hh	hk	kk	hh	hk	kk	kk
LG1_HB_906	F_0422079_L1_PA	LG1	<lmxll>	{1-}	(ll,lm)	lm	lm	ll	lm	lm	ll	lm	ll	ll	ll	lm	lm	lm	ll	lm	ll	ll	lm	lm	lm	ll	ll	ll	ll	ll	lm	ll	lm	lm	lm	ll	ll	ll	ll	ll	lm	ll	lm	ll	ll	lm	lm	ll	ll
LG1_HB_906	F_0422081_L1_PA	LG1	<lmxll>	{1-}	(ll,lm)	lm	lm	ll	lm	lm	ll	lm	ll	ll	ll	lm	lm	lm	ll	lm	ll	ll	lm	lm	lm	ll	ll	ll	ll	ll	lm	ll	lm	lm	lm	ll	ll	ll	ll	ll	lm	ll	lm	ll	ll	lm	lm	ll	ll
LG1_HB_907	F_0423030_L1_PA	LG1	<hkxhk>	{01}	(hh,hk,kk)	hh	hk	kk	hk	hk	hk	hh	kk	hk	hk	hh	hh	hk	hk	hk	hk	hk	hh	hk	hk	kk	kk	kk	kk	hk	hh	hk	hh	hk	hk	kk	hk	hk	kk	hk	hk	hk	hh	hk	kk	hh	hk	kk	kk
LG1_HB_907	F_0423029_L1_PA	LG1	<lmxll>	{1-}	(ll,lm)	lm	lm	ll	lm	lm	ll	lm	ll	ll	ll	lm	lm	lm	ll	lm	ll	ll	lm	lm	lm	ll	ll	ll	ll	ll	lm	ll	lm	lm	lm	ll	ll	ll	ll	lm	lm	ll	lm	ll	ll	lm	lm	ll	ll
LG1_HB_907	F_0423031_L1_PA	LG1	<lmxll>	{1-}	(ll,lm)	lm	lm	ll	lm	lm	ll	lm	ll	ll	ll	lm	lm	lm	ll	lm	ll	ll	lm	lm	lm	ll	ll	ll	ll	ll	lm	ll	lm	lm	lm	ll	ll	ll	ll	lm	lm	ll	lm	ll	ll	lm	lm	ll	ll
LG1_HB_908	F_0423239_L1_PA	LG1	<lmxll>	{1-}	(ll,lm)	lm	lm	ll	lm	lm	ll	lm	ll	ll	ll	lm	lm	lm	ll	lm	ll	ll	lm	lm	lm	ll	ll	ll	ll	ll	lm	ll	lm	lm	lm	ll	ll	ll	ll	lm	lm	ll	lm	ll	ll	lm	lm	lm	ll
LG1_HB_908	R_14657993_L1_PA	LG1	<lmxll>	{1-}	(ll,lm)	lm	lm	ll	lm	lm	ll	lm	ll	ll	ll	lm	lm	lm	ll	lm	ll	ll	lm	lm	lm	ll	ll	ll	ll	ll	lm	ll	lm	lm	lm	ll	ll	ll	ll	lm	lm	ll	lm	ll	ll	lm	lm	lm	ll
LG1_HB_908	R_14662213_L1_PA	LG1	<lmxll>	{1-}	(ll,lm)	lm	lm	ll	lm	lm	ll	lm	ll	ll	ll	lm	lm	lm	ll	lm	ll	ll	lm	lm	lm	ll	ll	ll	ll	ll	lm	ll	lm	lm	lm	ll	ll	ll	ll	lm	lm	ll	lm	ll	ll	lm	lm	lm	ll
LG1_HB_909	F_0423612_L1_PA	LG1	<nnxnp>	{-0}	(nn,np)	np	nn	nn	nn	nn	nn	np	nn	np	np	np	np	nn	np	nn	np	np	np	nn	nn	nn	nn	nn	nn	np	np	np	np	nn	nn	nn	np	np	nn	nn	nn	np	np	np	nn	np	nn	nn	nn
LG1_HB_909	F_0423614_L1_PA	LG1	<nnxnp>	{-0}	(nn,np)	np	nn	nn	nn	nn	nn	np	nn	np	np	np	np	nn	np	nn	np	np	np	nn	nn	nn	nn	nn	nn	np	np	np	np	nn	nn	nn	np	np	nn	nn	nn	np	np	np	nn	np	nn	nn	nn
LG1_HB_909	F_0423615_L1_PA	LG1	<nnxnp>	{-0}	(nn,np)	np	nn	nn	nn	nn	nn	np	nn	np	np	np	np	nn	np	nn	np	np	np	nn	nn	nn	nn	nn	nn	np	np	np	np	nn	nn	nn	np	np	nn	nn	nn	np	np	np	nn	np	nn	nn	nn
LG1_HB_909	F_0423617_L1_PA	LG1	<nnxnp>	{-0}	(nn,np)	np	nn	nn	nn	nn	nn	np	nn	np	np	np	np	nn	np	nn	np	np	np	nn	nn	nn	nn	nn	nn	np	np	np	np	nn	nn	nn	np	np	nn	nn	nn	np	np	np	nn	np	nn	nn	nn
LG1_HB_909	F_0423631_L1_PA	LG1	<nnxnp>	{-0}	(nn,np)	np	nn	nn	nn	nn	nn	np	nn	np	np	np	np	nn	np	nn	np	np	np	nn	nn	nn	nn	nn	nn	np	np	np	np	nn	nn	nn	np	np	nn	nn	nn	np	np	np	nn	np	nn	nn	nn
LG1_HB_909	F_0423637_L1_PA	LG1	<nnxnp>	{-0}	(nn,np)	np	nn	nn	nn	nn	nn	np	nn	np	np	np	np	nn	np	nn	np	np	np	nn	nn	nn	nn	nn	nn	np	np	np	np	nn	nn	nn	np	np	nn	nn	nn	np	np	np	nn	np	nn	nn	nn
LG1_HB_909	R_14836061_L1_PA	LG1	<nnxnp>	{-0}	(nn,np)	np	nn	nn	nn	nn	nn	np	nn	np	np	np	np	nn	np	nn	np	np	np	nn	nn	nn	nn	nn	nn	np	np	np	np	nn	nn	nn	np	np	nn	nn	nn	np	np	np	nn	np	nn	nn	nn
LG1_HB_912	F_0424557_L1_PA	LG1	<nnxnp>	{-0}	(nn,np)	np	nn	nn	nn	nn	nn	np	nn	np	np	np	np	nn	np	nn	np	np	np	nn	nn	nn	nn	nn	nn	np	np	np	np	nn	nn	nn	np	np	nn	nn	nn	np	np	np	nn	np	nn	nn	nn
LG1_HB_912	F_0424562_L1_PA	LG1	<nnxnp>	{-0}	(nn,np)	np	nn	nn	nn	nn	nn	np	nn	np	np	np	np	nn	np	nn	np	np	np	nn	nn	nn	nn	nn	nn	np	np	np	np	nn	nn	nn	np	np	nn	nn	nn	np	np	np	nn	np	nn	nn	nn
LG1_HB_912	F_0424563_L1_PA	LG1	<nnxnp>	{-0}	(nn,np)	np	nn	nn	nn	nn	nn	np	nn	np	np	np	np	nn	np	nn	np	np	np	nn	nn	nn	nn	nn	nn	np	np	np	np	nn	nn	nn	np	np	nn	nn	nn	np	np	np	nn	np	nn	nn	nn
LG1_HB_914	F_0425610_L1_PA	LG1	<nnxnp>	{-0}	(nn,np)	np	nn	nn	nn	nn	nn	np	nn	np	np	np	np	nn	np	nn	np	np	np	nn	nn	nn	nn	nn	nn	np	np	np	np	nn	nn	nn	np	np	nn	nn	nn	np	np	np	nn	np	nn	nn	nn
LG1_HB_914	F_0425611_L1_PA	LG1	<nnxnp>	{-0}	(nn,np)	np	nn	nn	nn	nn	nn	np	nn	np	np	np	np	nn	np	nn	np	np	np	nn	nn	nn	nn	nn	nn	np	np	np	np	nn	nn	nn	np	np	nn	nn	nn	np	np	np	nn	np	nn	nn	nn
LG1_HB_914	F_0425614_L1_PA	LG1	<nnxnp>	{-0}	(nn,np)	np	nn	nn	nn	nn	nn	np	nn	np	np	np	np	nn	np	nn	np	np	np	nn	nn	nn	nn	nn	nn	np	np	np	np	nn	nn	nn	np	np	nn	nn	nn	np	np	np	nn	np	nn	nn	nn
LG1_HB_919	F_0427306_L1_PA	LG1	<hkxhk>	{10}	(hh,hk,kk)	kk	hk	hh	hk	hk	hh	kk	hk	hk	hh	kk	kk	hk	hk	hh	hk	hk	hk	hk	hk	hh	hh	hh	hh	hk	kk	hk	hk	hk	hk	hh	hk	hk	hh	hk	hk	kk	kk	hk	hh	hk	hk	hk	hh
LG1_HB_919.5	R_17882923_L1_PA	LG1	<hkxhk>	{01}	(hh,hk,kk)	hh	hk	kk	hk	hk	kk	hh	hk	hk	kk	hh	hh	hk	hk	kk	hk	hk	hk	hk	hk	kk	kk	kk	kk	hk	hh	hk	hk	hk	hk	kk	hk	hk	kk	hk	hk	hh	hh	hk	kk	hk	hk	hk	kk
LG1_HB_919.5	R_17912183_L1_PA	LG1	<hkxhk>	{01}	(hh,hk,kk)	hh	hk	kk	hk	hk	kk	hh	hk	hk	kk	hh	hh	hh	hk	kk	hk	hk	hk	hk	hk	kk	kk	kk	kk	hh	hh	hk	hk	hk	hk	kk	hk	hk	kk	hk	hk	hh	hh	hk	kk	hk	hk	hk	kk
LG1_HB_920	F_0427463_L1_PA	LG1	<hkxhk>	{10}	(hh,hk,kk)	kk	hk	hh	hk	hk	hh	kk	hk	hk	hh	kk	kk	kk	hk	hh	hk	hk	hk	hk	hk	hh	hh	hh	hh	kk	kk	hk	hk	hk	hk	hh	hk	hk	hh	hk	hk	kk	kk	hk	hh	hk	hk	hk	hh
LG1_HB_920	F_0427473_L1_PA	LG1	<hkxhk>	{10}	(hh,hk,kk)	kk	hk	hh	hk	hk	hh	kk	hk	hk	hh	kk	kk	kk	hk	hh	hk	hk	hk	hk	hk	hh	hh	hh	hh	kk	kk	hk	hk	hk	hk	hh	hk	hk	hh	hk	hk	kk	kk	hk	hh	hk	hk	hk	hh
LG1_HB_920	R_17921038_L1_PA	LG1	<hkxhk>	{01}	(hh,hk,kk)	hh	hk	kk	hk	hk	kk	hh	hk	hk	kk	hh	hh	hh	hk	kk	hk	hk	hk	hk	hk	kk	kk	kk	kk	hh	hh	hk	hk	hk	hk	kk	hk	hk	kk	hk	hk	hh	hh	hk	kk	hk	hk	hk	kk
LG1_HB_921	R_18064090_L1_PA	LG1	<hkxhk>	{10}	(hh,hk,kk)	kk	hk	hh	hk	hk	hh	kk	hk	hk	hh	kk	kk	kk	hk	hh	hk	hk	hk	hk	hk	hh	hh	hh	hh	kk	kk	hk	hk	hk	hk	hh	hk	hk	hh	hk	hk	kk	kk	hk	hh	hk	hk	hk	hh
LG1_HB_921	R_18067488_L1_PA	LG1	<hkxhk>	{01}	(hh,hk,kk)	hh	hk	kk	hk	hk	kk	hh	hk	hk	kk	hh	hh	hh	hk	kk	hk	hk	hk	hk	hk	kk	kk	kk	kk	hh	hh	hk	hk	hk	hk	kk	hk	hk	kk	hk	hk	hh	hh	hk	kk	hk	hk	hk	kk
LG1_HB_921.5	GD_01783_L1_PA	LG1	<nnxnp>	{-0}	(nn,np)	np	nn	nn	nn	nn	nn	np	nn	np	nn	np	np	np	np	nn	np	np	nn	nn	nn	nn	nn	nn	nn	np	np	np	nn	nn	nn	nn	np	np	nn	nn	nn	np	np	np	nn	np	nn	nn	nn
LG1_HB_922	F_0428229_L1_PA	LG1	<nnxnp>	{-0}	(nn,np)	np	nn	nn	nn	nn	nn	np	nn	np	nn	nn	np	np	np	nn	np	np	nn	nn	nn	nn	nn	nn	nn	np	np	np	nn	nn	nn	nn	np	np	nn	nn	nn	np	np	np	nn	np	nn	nn	nn
LG1_HB_922	F_0428244_L1_PA	LG1	<nnxnp>	{-0}	(nn,np)	np	nn	nn	nn	nn	nn	np	nn	np	nn	nn	np	np	np	nn	np	np	nn	nn	nn	nn	nn	nn	nn	np	np	np	nn	nn	nn	nn	np	np	nn	nn	nn	np	np	np	nn	np	nn	nn	nn
LG1_HB_922	F_0428250_L1_PA	LG1	<nnxnp>	{-0}	(nn,np)	np	nn	nn	nn	nn	nn	np	nn	np	nn	nn	np	np	np	nn	np	np	nn	nn	nn	nn	nn	nn	nn	np	np	np	nn	nn	nn	nn	np	np	nn	nn	nn	np	np	np	nn	np	nn	nn	nn
LG1_HB_922.5	R_18794918_L1_PA	LG1	<nnxnp>	{-0}	(nn,np)	np	nn	nn	nn	nn	nn	np	nn	np	nn	nn	np	np	np	nn	np	np	nn	nn	nn	nn	nn	nn	nn	np	np	np	nn	nn	nn	nn	np	np	nn	nn	nn	np	np	np	nn	np	nn	nn	nn
LG1_HB_923	F_0428716_L1_PA	LG1	<nnxnp>	{-0}	(nn,np)	np	nn	nn	nn	nn	nn	np	nn	np	nn	nn	np	np	np	nn	np	np	nn	nn	nn	nn	nn	nn	nn	np	np	np	nn	nn	nn	nn	np	np	nn	nn	nn	np	np	np	nn	np	nn	nn	nn
LG1_HB_923	F_0428718_L1_PA	LG1	<nnxnp>	{-0}	(nn,np)	np	nn	nn	nn	nn	nn	np	nn	np	nn	nn	np	np	np	nn	np	np	nn	nn	nn	nn	nn	nn	nn	np	np	np	nn	nn	nn	nn	np	np	nn	nn	nn	np	np	np	nn	np	nn	nn	nn
LG1_HB_923	F_0428720_L1_PA	LG1	<nnxnp>	{-0}	(nn,np)	np	nn	nn	nn	nn	nn	np	nn	np	nn	nn	np	np	np	nn	np	np	nn	nn	nn	nn	nn	nn	nn	np	np	np	nn	nn	nn	nn	np	np	nn	nn	nn	np	np	np	nn	np	nn	nn	nn
LG1_HB_923	F_0428726_L1_PA	LG1	<nnxnp>	{-0}	(nn,np)	np	nn	nn	nn	nn	nn	np	nn	np	nn	nn	np	np	np	nn	np	np	nn	nn	nn	nn	nn	nn	nn	np	np	np	nn	nn	nn	nn	np	np	nn	nn	nn	np	np	np	nn	np	nn	nn	nn
LG1_HB_923	F_0428728_L1_PA	LG1	<nnxnp>	{-0}	(nn,np)	np	nn	nn	nn	nn	nn	np	nn	np	nn	nn	np	np	np	nn	np	np	nn	nn	nn	nn	nn	nn	nn	np	np	np	nn	nn	nn	nn	np	np	nn	nn	nn	np	np	np	nn	np	nn	nn	nn
LG1_HB_923	F_0428750_L1_PA	LG1	<nnxnp>	{-0}	(nn,np)	np	nn	nn	nn	nn	nn	np	nn	np	nn	nn	np	np	np	nn	np	np	nn	nn	nn	nn	nn	nn	nn	np	np	np	nn	nn	nn	nn	np	np	nn	nn	nn	np	np	np	nn	np	nn	nn	nn
LG1_HB_923	R_18831803_L1_PA	LG1	<nnxnp>	{-0}	(nn,np)	np	nn	nn	nn	nn	nn	np	nn	np	nn	nn	np	np	np	nn	np	np	nn	nn	nn	nn	nn	nn	nn	np	np	np	nn	nn	nn	nn	np	np	nn	nn	nn	np	np	np	nn	np	nn	nn	nn
LG1_HB_926	F_0429988_L1_PA	LG1	<nnxnp>	{-0}	(nn,np)	np	nn	nn	nn	nn	nn	np	nn	np	nn	nn	np	np	np	nn	np	np	nn	nn	nn	nn	nn	nn	nn	np	np	np	nn	nn	nn	nn	np	np	nn	nn	nn	np	np	np	nn	np	nn	nn	nn
LG1_HB_927	F_0430246_L1_PA	LG1	<nnxnp>	{-0}	(nn,np)	np	nn	nn	nn	nn	nn	np	nn	np	nn	nn	np	np	np	nn	np	np	nn	nn	nn	nn	nn	nn	nn	np	np	np	nn	nn	nn	nn	np	np	nn	nn	nn	np	np	np	nn	np	nn	nn	nn
LG1_HB_927	F_0430249_L1_PA	LG1	<nnxnp>	{-0}	(nn,np)	np	nn	nn	nn	nn	nn	np	nn	np	nn	nn	np	np	np	nn	np	np	nn	nn	nn	nn	nn	nn	nn	np	np	np	nn	nn	nn	nn	np	np	nn	nn	nn	np	np	np	nn	np	nn	nn	nn
LG1_HB_927	F_0430251_L1_PA	LG1	<nnxnp>	{-0}	(nn,np)	np	nn	nn	nn	nn	nn	np	nn	np	nn	nn	np	np	np	nn	np	np	nn	nn	nn	nn	nn	nn	nn	np	np	np	nn	nn	nn	nn	np	np	nn	nn	nn	np	np	np	nn	np	nn	nn	nn
LG1_HB_927	R_21327009_L1_PA	LG1	<nnxnp>	{-0}	(nn,np)	np	nn	nn	nn	nn	nn	np	nn	np	nn	nn	np	np	np	nn	np	np	nn	nn	nn	nn	nn	nn	nn	np	np	np	nn	nn	nn	nn	np	np	nn	nn	nn	np	np	np	nn	np	nn	nn	nn
LG1_HB_929	F_0431177_L1_PA	LG1	<nnxnp>	{-0}	(nn,np)	np	nn	nn	nn	nn	nn	np	nn	np	nn	nn	np	np	np	nn	np	np	nn	nn	nn	nn	nn	nn	nn	np	np	np	nn	nn	nn	nn	np	np	nn	nn	nn	np	np	np	nn	np	nn	nn	nn
LG1_HB_929	GD_00250_L1_PA	LG1	<nnxnp>	{-0}	(nn,np)	np	nn	nn	nn	nn	nn	np	nn	np	nn	nn	np	np	np	nn	np	np	nn	nn	nn	nn	nn	nn	nn	np	np	np	nn	nn	nn	nn	np	np	nn	nn	nn	np	np	np	nn	np	nn	nn	nn
LG1_HB_933	F_0432803_L1_PA	LG1	<lmxll>	{0-}	(ll,lm)	lm	ll	lm	ll	ll	lm	ll	ll	lm	lm	ll	lm	ll	lm	lm	ll	lm	ll	ll	ll	lm	lm	lm	lm	ll	ll	lm	ll	ll	ll	lm	lm	lm	lm	ll	ll	ll	ll	lm	lm	lm	ll	ll	lm
LG1_HB_933	F_0432805_L1_PA	LG1	<lmxll>	{0-}	(ll,lm)	lm	ll	lm	ll	ll	lm	ll	ll	lm	lm	ll	lm	ll	lm	lm	ll	lm	ll	ll	ll	lm	lm	lm	lm	ll	ll	lm	ll	ll	ll	lm	lm	lm	lm	ll	ll	ll	ll	lm	lm	lm	ll	ll	lm
LG1_HB_934	F_0433269_L1_PA	LG1	<hkxhk>	{11}	(hh,hk,kk)	hh	kk	hk	kk	hk	hk	hk	kk	hh	hk	kk	hh	hk	hh	hk	hk	hh	kk	kk	kk	hk	hk	hk	hk	hk	hk	hh	kk	kk	kk	hk	hh	hh	hk	kk	kk	hk	hk	hh	hk	hh	kk	kk	hk
LG1_HB_934	F_0433272_L1_PA	LG1	<nnxnp>	{-0}	(nn,np)	np	nn	nn	nn	np	nn	np	nn	np	nn	nn	np	np	np	nn	np	np	nn	nn	nn	nn	nn	nn	nn	np	np	np	nn	nn	nn	nn	np	np	nn	nn	nn	np	np	np	nn	np	nn	nn	nn
LG1_HB_934	F_0433278_L1_PA	LG1	<lmxll>	{0-}	(ll,lm)	lm	ll	lm	ll	ll	lm	ll	ll	lm	lm	ll	lm	ll	lm	lm	ll	lm	ll	ll	ll	lm	lm	lm	lm	ll	ll	lm	ll	ll	ll	lm	lm	lm	lm	ll	ll	ll	ll	lm	lm	lm	ll	ll	lm
LG1_HB_939.5	GD_00674_L1_PA	LG1	<hkxhk>	{00}	(hh,hk,kk)	kk	hh	hk	hh	hk	hk	hk	hh	kk	hk	hh	kk	hk	kk	hk	hk	kk	hh	hh	hh	hk	hh	hk	hh	hk	hk	kk	hh	hh	hh	hk	kk	kk	hk	hh	hh	hk	hk	kk	hk	kk	hh	hh	hk
LG1_HB_939.5	R_26262680_L1_PA	LG1	<hkxhk>	{11}	(hh,hk,kk)	hh	kk	hk	kk	hk	hk	hk	kk	hh	hk	kk	hh	hk	hh	hk	hk	hh	kk	kk	kk	hk	kk	hk	kk	hk	hk	hh	kk	kk	kk	hk	hh	hh	hk	kk	kk	hk	hk	hh	hk	hh	kk	kk	hk
GD_00107_L1_PA	GD_00107_L1_PA	LG1	<hkxhk>	{00}	(hh,hk,kk)	kk	hh	hk	hh	hk	hk	hk	hh	kk	hk	hh	kk	hk	kk	hk	hk	kk	hh	hh	hh	hk	hh	hk	hh	hk	hk	kk	hh	hh	hh	hk	kk	kk	hk	hh	hh	hk	hk	kk	hk	kk	hh	hh	hk
LG1_HB_940	F_0436495_L1_PA	LG1	<hkxhk>	{11}	(hh,hk,kk)	hh	kk	hk	kk	hk	hk	hk	kk	hh	hk	kk	hh	hk	hh	hk	hk	hh	kk	kk	kk	hk	kk	hk	kk	hk	hk	hh	kk	kk	kk	hk	hh	hh	hk	kk	kk	hk	hk	hh	hk	hh	kk	kk	hk
LG1_HB_940	F_0436487_L1_PA	LG1	<nnxnp>	{-0}	(nn,np)	np	nn	nn	nn	np	nn	np	nn	np	nn	nn	np	np	np	nn	np	np	nn	nn	nn	nn	nn	nn	nn	np	np	np	nn	nn	nn	nn	np	np	nn	nn	nn	np	np	np	nn	np	nn	nn	nn
LG1_HB_940	F_0436491_L1_PA	LG1	<nnxnp>	{-0}	(nn,np)	np	nn	nn	nn	np	nn	np	nn	np	nn	nn	np	np	np	nn	np	np	nn	nn	nn	nn	nn	nn	nn	np	np	np	nn	nn	nn	nn	np	np	nn	nn	nn	np	np	np	nn	np	nn	nn	nn
LG1_HB_941	F_0436910_L1_PA	LG1	<lmxll>	{0-}	(ll,lm)	lm	ll	lm	ll	ll	lm	ll	ll	lm	lm	ll	lm	ll	lm	lm	ll	lm	ll	ll	ll	lm	ll	lm	ll	ll	ll	lm	ll	ll	ll	lm	lm	lm	ll	ll	ll	ll	ll	lm	lm	lm	ll	ll	lm
LG1_HB_941	F_0436912_L1_PA	LG1	<lmxll>	{0-}	(ll,lm)	lm	ll	lm	ll	ll	lm	ll	ll	lm	lm	ll	lm	ll	lm	lm	ll	lm	ll	ll	ll	lm	ll	lm	ll	ll	ll	lm	ll	ll	ll	lm	lm	lm	ll	ll	ll	ll	ll	lm	lm	lm	ll	ll	lm
LG1_HB_941	F_0436914_L1_PA	LG1	<lmxll>	{0-}	(ll,lm)	lm	ll	lm	ll	ll	lm	ll	ll	lm	lm	ll	lm	ll	lm	lm	ll	lm	ll	ll	ll	lm	ll	lm	ll	ll	ll	lm	ll	ll	ll	lm	lm	lm	ll	ll	ll	ll	ll	lm	lm	lm	ll	ll	lm
LG1_HB_941	F_0436927_L1_PA	LG1	<lmxll>	{0-}	(ll,lm)	lm	ll	lm	ll	ll	lm	ll	ll	lm	lm	ll	lm	ll	lm	lm	ll	lm	ll	ll	ll	lm	ll	lm	ll	ll	ll	lm	ll	ll	ll	lm	lm	lm	ll	ll	ll	ll	ll	lm	lm	lm	ll	ll	lm
LG1_HB_941	F_0436932_L1_PA	LG1	<lmxll>	{0-}	(ll,lm)	lm	ll	lm	ll	ll	lm	ll	ll	lm	lm	ll	lm	ll	lm	lm	ll	lm	ll	ll	ll	lm	ll	lm	ll	ll	ll	lm	ll	ll	ll	lm	lm	lm	ll	ll	ll	ll	ll	lm	lm	lm	ll	ll	lm
LG1_HB_941	F_0436943_L1_PA	LG1	<lmxll>	{0-}	(ll,lm)	lm	ll	lm	ll	ll	lm	ll	ll	lm	lm	ll	lm	ll	lm	lm	ll	lm	ll	ll	ll	lm	ll	lm	ll	ll	ll	lm	ll	ll	ll	lm	lm	lm	ll	ll	ll	ll	ll	lm	lm	lm	ll	ll	lm
LG1_HB_942	F_0437666_L1_PA	LG1	<lmxll>	{0-}	(ll,lm)	lm	ll	lm	ll	ll	lm	ll	ll	lm	lm	ll	lm	ll	lm	lm	ll	lm	ll	ll	ll	lm	ll	lm	ll	ll	ll	lm	ll	ll	ll	lm	lm	lm	ll	ll	ll	ll	ll	lm	lm	lm	ll	ll	lm
LG1_HB_942	F_0437644_L1_PA	LG1	<hkxhk>	{00}	(hh,hk,kk)	kk	hh	hk	hh	hk	hk	hk	hh	kk	hk	hh	kk	hk	kk	hk	hk	kk	hh	hh	hh	hk	hh	hk	hh	hk	hk	kk	hh	hh	hh	hk	kk	kk	hh	hh	hh	hk	hk	kk	hk	kk	hh	hh	hk
LG1_HB_942	F_0437662_L1_PA	LG1	<hkxhk>	{00}	(hh,hk,kk)	kk	hh	hk	hh	hk	hk	hk	hh	kk	hk	hh	kk	hk	kk	hk	hk	kk	hh	hh	hh	hk	hh	hk	hh	hk	hk	kk	hh	hh	hh	hk	kk	kk	hh	hh	hh	hk	hk	kk	hk	kk	hh	hh	hk
LG1_HB_945	F_0438218_L1_PA	LG1	<lmxll>	{0-}	(ll,lm)	lm	ll	lm	ll	lm	lm	ll	ll	lm	lm	ll	lm	ll	lm	lm	ll	lm	ll	ll	ll	lm	ll	lm	ll	ll	ll	lm	ll	ll	ll	lm	lm	lm	ll	ll	ll	ll	ll	lm	lm	lm	ll	ll	lm
LG1_HB_945	F_0438222_L1_PA	LG1	<lmxll>	{0-}	(ll,lm)	lm	ll	lm	ll	lm	lm	ll	ll	lm	lm	ll	lm	ll	lm	lm	ll	lm	ll	ll	ll	lm	ll	lm	ll	ll	ll	lm	ll	ll	ll	lm	lm	lm	ll	ll	ll	ll	ll	lm	lm	lm	ll	ll	lm
LG1_HB_945	F_0438227_L1_PA	LG1	<lmxll>	{0-}	(ll,lm)	lm	ll	lm	ll	lm	lm	ll	ll	lm	lm	ll	lm	ll	lm	lm	ll	lm	ll	ll	ll	lm	ll	lm	ll	ll	ll	lm	ll	ll	ll	lm	lm	lm	ll	ll	ll	ll	ll	lm	lm	lm	ll	ll	lm
LG1_HB_945	F_0438233_L1_PA	LG1	<lmxll>	{0-}	(ll,lm)	lm	ll	lm	ll	lm	lm	ll	ll	lm	lm	ll	lm	ll	lm	lm	ll	lm	ll	ll	ll	lm	ll	lm	ll	ll	ll	lm	ll	ll	ll	lm	lm	lm	ll	ll	ll	ll	ll	lm	lm	lm	ll	ll	lm
LG1_HB_948	F_0439059_L1_PA	LG1	<nnxnp>	{-1}	(nn,np)	nn	np	nn	np	nn	np	nn	np	nn	np	np	nn	nn	nn	np	nn	nn	np	np	np	np	np	np	np	nn	nn	nn	np	np	np	np	nn	nn	np	np	np	nn	nn	nn	np	nn	np	np	np
LG1_HB_948	F_0439060_L1_PA	LG1	<nnxnp>	{-1}	(nn,np)	nn	np	nn	np	nn	np	nn	np	nn	np	np	nn	nn	nn	np	nn	nn	np	np	np	np	np	np	np	nn	nn	nn	np	np	np	np	nn	nn	np	np	np	nn	nn	nn	np	nn	np	np	np
LG1_HB_948	F_0439066_L1_PA	LG1	<lmxll>	{1-}	(ll,lm)	ll	lm	ll	lm	ll	ll	lm	lm	ll	ll	ll	ll	lm	ll	ll	lm	ll	lm	lm	lm	ll	lm	ll	lm	lm	lm	ll	lm	lm	lm	ll	ll	ll	lm	lm	lm	lm	lm	ll	ll	ll	lm	lm	ll
LG1_HB_948	F_0439071_L1_PA	LG1	<lmxll>	{1-}	(ll,lm)	ll	lm	ll	lm	ll	ll	lm	lm	ll	ll	ll	ll	lm	ll	ll	lm	ll	lm	lm	lm	ll	lm	ll	lm	lm	lm	ll	lm	lm	lm	ll	ll	ll	lm	lm	lm	lm	lm	ll	ll	ll	lm	lm	ll
LG1_HB_948	F_0439076_L1_PA	LG1	<efxeg>	{10}	(ee,ef,eg,fg)	eg	ef	eg	ef	eg	ee	fg	ef	eg	ee	ee	eg	fg	eg	ee	fg	eg	ef	ef	ef	ee	ef	ee	ef	fg	fg	eg	ef	ef	ef	ee	eg	eg	ef	ef	ef	fg	fg	eg	ee	eg	--	--	ee
LG1_HB_948	F_0439095_L1_PA	LG1	<lmxll>	{0-}	(ll,lm)	lm	ll	lm	ll	lm	lm	ll	ll	lm	lm	lm	lm	ll	lm	lm	ll	lm	ll	ll	ll	lm	ll	lm	ll	ll	ll	lm	ll	ll	ll	lm	lm	lm	ll	ll	ll	ll	ll	lm	lm	lm	ll	ll	lm
LG1_HB_948	F_0439106_L1_PA	LG1	<lmxll>	{0-}	(ll,lm)	lm	ll	lm	ll	lm	lm	ll	ll	lm	lm	lm	lm	ll	lm	lm	ll	lm	ll	ll	ll	lm	ll	lm	ll	ll	ll	lm	ll	ll	ll	lm	lm	lm	ll	ll	ll	ll	ll	lm	lm	lm	ll	ll	lm
LG1_HB_951	F_0440719_L1_PA	LG1	<hkxhk>	{10}	(hh,hk,kk)	hk	hk	hk	hk	hk	hh	kk	hk	hk	hk	hh	hk	kk	hk	hh	kk	hk	hk	hk	hk	hh	hk	hh	hk	kk	kk	hk	hk	hk	hk	hh	hk	hk	hk	hk	hk	kk	kk	hk	hh	hk	hk	hk	hh
LG1_HB_951	F_0440721_L1_PA	LG1	<hkxhk>	{10}	(hh,hk,kk)	hk	hk	hk	hk	hk	hh	kk	hk	hk	hk	hh	hk	kk	hk	hh	kk	hk	hk	hk	hk	hh	hk	hh	hk	kk	kk	hk	hk	hk	hk	hh	hk	hk	hk	hk	hk	kk	kk	hk	hh	hk	hk	hk	hh
GD_00782_L1_PA	GD_00782_L1_PA	LG1	<lmxll>	{0-}	(ll,lm)	lm	ll	lm	ll	lm	lm	ll	ll	lm	ll	lm	lm	ll	lm	lm	ll	lm	ll	ll	ll	lm	ll	lm	ll	ll	ll	lm	ll	ll	ll	lm	lm	lm	ll	ll	ll	ll	ll	lm	lm	lm	ll	ll	lm
LG1_HB_952	F_0441008_L1_PA	LG1	<nnxnp>	{-1}	(nn,np)	nn	np	nn	np	nn	np	nn	np	nn	np	np	nn	nn	nn	np	nn	nn	np	np	np	np	np	np	np	nn	nn	nn	np	np	np	np	nn	nn	np	np	np	nn	nn	nn	np	nn	np	np	np
LG1_HB_952	F_0441006_L1_PA	LG1	<hkxhk>	{10}	(hh,hk,kk)	hk	hk	hk	hk	hk	hh	kk	hk	hk	hk	hh	hk	kk	hk	hh	kk	hk	hk	hk	hk	hh	hk	hh	hk	kk	kk	hk	hk	hk	hk	hh	hk	hk	hk	hk	hk	kk	kk	hk	hh	hk	hk	hk	hh
LG1_HB_952	F_0441010_L1_PA	LG1	<lmxll>	{0-}	(ll,lm)	lm	ll	lm	ll	lm	lm	ll	ll	lm	ll	lm	lm	ll	lm	lm	ll	lm	ll	ll	ll	lm	ll	lm	ll	ll	ll	lm	ll	ll	ll	lm	lm	lm	ll	ll	ll	ll	ll	lm	lm	lm	ll	ll	lm
LG1_HB_952	F_0441015_L1_PA	LG1	<lmxll>	{0-}	(ll,lm)	lm	ll	lm	ll	lm	lm	ll	ll	lm	ll	lm	lm	ll	lm	lm	ll	lm	ll	ll	ll	lm	ll	lm	ll	ll	ll	lm	ll	ll	ll	lm	lm	lm	ll	ll	ll	ll	ll	lm	lm	lm	ll	ll	lm
LG1_HB_953	F_0441434_L1_PA	LG1	<hkxhk>	{01}	(hh,hk,kk)	hk	hk	hk	hk	hk	kk	hh	hk	hk	hk	kk	hk	hh	hk	kk	hh	hk	hk	hk	hk	kk	hk	kk	hh	hh	hh	hk	hk	hk	hk	kk	hk	hk	hk	hk	hk	hh	hh	hk	kk	hk	hk	hk	kk
LG1_HB_955	R_31359482_L1_PA	LG1	<hkxhk>	{01}	(hh,hk,kk)	hk	hk	hk	hk	hk	kk	hh	hk	hk	hk	kk	hk	hh	hk	kk	hh	hk	hk	hk	hk	kk	hk	kk	hh	hh	hh	hk	hk	hk	hk	kk	hk	hk	hk	hk	hk	hh	hh	hk	kk	hk	hk	hk	kk
LG1_HB_956	$F_0442329z_LG1_PA	LG1	<hkxhk>	{01}	(h-,kk)	h-	h-	h-	h-	h-	kk	h-	h-	h-	h-	kk	h-	h-	h-	kk	h-	h-	h-	h-	h-	kk	h-	kk	h-	h-	h-	h-	h-	h-	h-	kk	h-	h-	h-	h-	h-	h-	h-	h-	kk	h-	h-	h-	kk
LG1_HB_956.5	R_31626705_L1_PA	LG1	<hkxhk>	{10}	(hh,hk,kk)	hk	hk	hk	hk	hk	hh	kk	hk	hk	hk	hh	hk	kk	hk	hh	kk	hk	hk	hk	hk	hh	hk	hh	kk	kk	kk	hk	hk	hk	hk	hh	hk	hk	hk	hk	hk	kk	kk	hk	hh	hk	hk	hk	hh
LG1_HB_956.5	R_31681861_L1_PA	LG1	<hkxhk>	{10}	(hh,hk,kk)	hk	hk	hk	hk	hk	hh	kk	hk	hk	hk	hh	hk	kk	hk	hh	kk	hk	hk	hk	hk	hk	hk	hh	kk	kk	kk	hk	hk	hk	hk	hh	hk	hk	hk	hk	hk	kk	kk	hk	hh	hk	hk	hk	hh
LG1_HB_957	F_0442481_L1_PA	LG1	<hkxhk>	{01}	(h-,kk)	h-	h-	h-	h-	h-	kk	h-	h-	h-	h-	kk	h-	h-	h-	kk	h-	h-	h-	h-	h-	kk	h-	kk	h-	h-	h-	h-	h-	h-	h-	kk	h-	h-	h-	h-	h-	h-	h-	h-	kk	h-	h-	h-	kk
LG1_HB_957	R_31657598_L1_PA	LG1	<hkxhk>	{01}	(hh,hk,kk)	hk	hk	hk	hk	hk	kk	hh	hk	hk	hk	kk	hk	hh	hk	kk	hh	hk	hk	hk	hk	kk	hk	kk	hh	hh	hh	hk	hk	hk	hk	kk	hk	hk	hk	hk	hk	hh	hh	hk	kk	hk	hk	hk	kk
LG1_HB_958	F_0442968_L1_PA	LG1	<hkxhk>	{01}	(hh,hk,kk)	hk	hk	hk	hk	hk	kk	hh	hk	hk	hk	kk	hk	hh	hk	kk	hh	hk	hk	hk	hk	hk	hk	kk	hh	hh	hh	hk	hk	hk	hk	kk	hk	hk	hk	hk	hk	hh	hh	hk	kk	hk	hk	hk	kk
LG1_HB_958	F_0442970_L1_PA	LG1	<hkxhk>	{10}	(hh,hk,kk)	hk	hk	hk	hk	hk	hh	kk	hk	hk	hk	hh	hk	kk	hk	hh	kk	hk	hk	hk	hk	hk	hk	hh	kk	kk	kk	hk	hk	hk	hk	hh	hk	hk	hk	hk	hk	kk	kk	hk	hh	hk	hk	hk	hh
GD_01371_L1_PA	GD_01371_L1_PA	LG1	<hkxhk>	{10}	(hh,hk,kk)	hk	hk	hk	hk	hk	hh	kk	hk	hk	hk	hh	hk	kk	hk	hh	kk	hk	hk	hk	hk	hk	hk	hh	kk	kk	kk	hk	hk	hk	hk	hh	hk	hk	hk	hk	hk	kk	kk	hk	hh	hk	hk	hk	hh
R_31945251_L1_PA	R_31945251_L1_PA	LG1	<hkxhk>	{01}	(hh,hk,kk)	hk	hk	hk	hk	hk	kk	hh	hk	hk	hk	kk	hk	hh	hk	kk	hh	hk	hk	hk	hk	hk	hk	kk	hh	hh	hh	hk	hk	hk	hk	kk	hk	hk	hk	hk	hk	hh	hh	hk	kk	hk	hk	hk	kk
LG1_HB_964	F_0444714_L1_PA	LG1	<hkxhk>	{01}	(h-,kk)	h-	h-	h-	h-	h-	kk	h-	h-	h-	h-	kk	h-	h-	h-	kk	h-	h-	h-	h-	h-	h-	h-	kk	h-	h-	h-	h-	h-	h-	h-	kk	h-	h-	h-	h-	h-	h-	h-	h-	kk	h-	h-	h-	kk
LG1_HB_964	F_0444698_L1_PA	LG1	<hkxhk>	{01}	(hh,hk,kk)	hk	hk	hk	hk	hk	kk	hh	hk	hk	hk	kk	hk	hh	hk	kk	hh	hk	hk	hk	hk	hk	hk	kk	hh	hh	hh	hk	hk	hk	hk	kk	hk	hk	hk	hk	hk	hh	hh	hk	kk	hk	hk	hk	kk
LG1_HB_965	F_0445358_L1_PA	LG1	<hkxhk>	{10}	(hh,hk,kk)	hk	hk	hk	hk	hk	hh	kk	hk	hk	hk	hh	hk	kk	hk	hh	kk	hk	hk	hk	hk	hk	hk	hh	kk	kk	kk	hk	hk	hk	hk	hh	hk	hk	hk	hk	hk	kk	kk	hk	hh	hk	hk	hk	hh
LG1_HB_965	F_0445359_L1_PA	LG1	<hkxhk>	{10}	(hh,hk,kk)	hk	hk	hk	hk	hk	hh	kk	hk	hk	hk	hh	hk	kk	hk	hh	kk	hk	hk	hk	hk	hk	hk	hh	kk	kk	kk	hk	hk	hk	hk	hh	hk	hk	hk	hk	hk	kk	kk	hk	hh	hk	hk	hk	hh
R_34421998_L1_PA	R_34421998_L1_PA	LG1	<hkxhk>	{10}	(hh,hk,kk)	hk	hk	hk	hk	hk	hh	kk	hk	hk	hk	hh	hk	kk	hk	hh	kk	hk	hk	hk	hk	hk	hk	hh	kk	kk	kk	hk	hk	hk	hk	hk	hk	hk	hk	hk	hk	kk	kk	hk	hh	hk	hk	hk	hh
LG1_HB_966	F_0445931_L1_PA	LG1	<hkxhk>	{01}	(h-,kk)	h-	h-	h-	h-	h-	kk	h-	h-	h-	h-	kk	h-	h-	h-	kk	h-	h-	h-	h-	h-	h-	h-	kk	h-	h-	h-	h-	h-	h-	h-	h-	h-	h-	h-	h-	h-	h-	h-	h-	kk	h-	h-	h-	kk
LG1_HB_966	F_0445933_L1_PA	LG1	<hkxhk>	{01}	(h-,kk)	h-	h-	h-	h-	h-	kk	h-	h-	h-	h-	kk	h-	h-	h-	kk	h-	h-	h-	h-	h-	h-	h-	kk	h-	h-	h-	h-	h-	h-	h-	h-	h-	h-	h-	h-	h-	h-	h-	h-	kk	h-	h-	h-	kk
LG1_HB_966	F_0445935_L1_PA	LG1	<hkxhk>	{10}	(hh,hk,kk)	hk	hk	hk	hk	hk	hh	kk	hk	hk	hk	hh	hk	kk	hk	hh	kk	hk	hk	hk	hk	hk	hk	hh	kk	kk	kk	hk	hk	hk	hk	hk	hk	hk	hk	hk	hk	kk	kk	hk	hh	hk	hk	hk	hh
LG1_HB_966	F_0445936_L1_PA	LG1	<hkxhk>	{01}	(hh,hk,kk)	hk	hk	hk	hk	hk	kk	hh	hk	hk	hk	kk	hk	hh	hk	kk	hh	hk	hk	hk	hk	hk	hk	kk	hh	hh	hh	hk	hk	hk	hk	hk	hk	hk	hk	hk	hk	hh	hh	hk	kk	hk	hk	hk	kk
LG1_HB_966	GD_02371_L1_PA	LG1	<hkxhk>	{10}	(hh,hk,kk)	hk	hk	hk	hk	hk	hh	kk	hk	hk	hk	hh	hk	kk	hk	hh	kk	hk	hk	hk	hk	hk	hk	hh	kk	kk	kk	hk	hk	hk	hk	hk	hk	hk	hk	hk	hk	kk	kk	hk	hh	hk	hk	hk	hh
LG1_HB_966.1	R_34510440_L1_PA	LG1	<hkxhk>	{01}	(hh,hk,kk)	hk	hk	hk	hk	hk	kk	hh	hk	hk	hk	kk	hk	hh	hk	kk	hh	hk	hk	hk	hk	hk	hk	kk	hh	hh	hh	hk	hk	hk	hk	hk	hk	hk	hk	hk	hk	hh	hh	hk	kk	hk	hk	hk	kk
LG1_HB_967	F_0446508_L1_PA	LG1	<hkxhk>	{01}	(h-,kk)	h-	h-	h-	h-	h-	kk	h-	h-	h-	h-	kk	h-	h-	h-	kk	h-	h-	h-	h-	h-	h-	h-	kk	h-	h-	h-	h-	h-	h-	h-	h-	h-	h-	h-	h-	h-	h-	h-	h-	kk	h-	h-	h-	kk
LG1_HB_967	F_0446516_L1_PA	LG1	<hkxhk>	{01}	(hh,hk,kk)	hk	hk	hk	hk	hk	kk	hh	hk	hk	hk	kk	hk	hh	hk	kk	hh	hk	hk	hk	hk	hk	hk	kk	hh	hh	hh	hk	hk	hk	hk	hk	hk	hk	hk	hk	hk	hh	hh	hk	kk	hk	hk	hk	kk
LG1_HB_968	F_0446904_L1_PA	LG1	<hkxhk>	{01}	(hh,hk,kk)	hk	hk	hk	hk	hk	kk	hh	hk	hk	hk	kk	hk	hh	hk	kk	hh	hk	hk	hk	hk	hk	hk	hk	hh	hh	hh	hk	hk	hk	hk	hk	hk	hk	hk	hk	hk	hh	hh	hk	kk	hk	hk	hk	kk
LG1_HB_968	F_0446917_L1_PA	LG1	<hkxhk>	{01}	(hh,hk,kk)	hk	hk	hk	hk	hk	kk	hh	hk	hk	hk	kk	hk	hh	hk	kk	hh	hk	hk	hk	hk	hk	hk	hk	hh	hh	hh	hk	hk	hk	hk	hk	hk	hk	hk	hk	hk	hh	hh	hk	kk	hk	hk	hk	kk
LG1_HB_968	F_0446920_L1_PA	LG1	<hkxhk>	{10}	(hh,hk,kk)	hk	hk	hk	hk	hk	hh	kk	hk	hk	hk	hh	hk	kk	hk	hh	kk	hk	hk	hk	hk	hk	hk	hk	kk	kk	kk	hk	hk	hk	hk	hk	hk	hk	hk	hk	hk	kk	kk	hk	hh	hk	hk	hk	hh
LG1_HB_968	R_35202609_L1_PA	LG1	<hkxhk>	{10}	(hh,hk,kk)	hk	hk	hk	hk	hk	hh	kk	hk	hk	hk	hh	hk	kk	hk	hh	kk	hk	hk	hk	hk	hk	hk	hk	kk	kk	kk	hk	hk	hk	hk	hk	hk	hk	hk	hk	hk	kk	kk	hk	hh	hk	hk	hk	hh
GD_00583_L1_PA	GD_00583_L1_PA	LG1	<nnxnp>	{-0}	(nn,np)	np	nn	np	nn	np	nn	np	nn	np	nn	nn	np	np	np	nn	np	np	nn	nn	nn	nn	nn	nn	np	np	np	np	nn	nn	nn	np	np	np	nn	nn	nn	np	np	np	nn	np	nn	nn	nn
LG1_HB_969	F_0447033_L1_PA	LG1	<lmxll>	{1-}	(ll,lm)	ll	lm	ll	lm	ll	ll	lm	lm	ll	lm	ll	ll	lm	ll	ll	lm	ll	lm	lm	lm	lm	lm	lm	lm	lm	lm	ll	lm	lm	lm	ll	ll	ll	lm	lm	lm	lm	lm	ll	ll	ll	lm	lm	ll
LG1_HB_969	F_0447050_L1_PA	LG1	<nnxnp>	{-0}	(nn,np)	np	nn	np	nn	np	nn	np	nn	np	nn	nn	np	np	np	nn	np	np	nn	nn	nn	nn	nn	nn	np	np	np	np	nn	nn	nn	np	np	np	nn	nn	nn	np	np	np	nn	np	nn	nn	nn
LG1_HB_969	F_0447053_L1_PA	LG1	<nnxnp>	{-0}	(nn,np)	np	nn	np	nn	np	nn	np	nn	np	nn	nn	np	np	np	nn	np	np	nn	nn	nn	nn	nn	nn	np	np	np	np	nn	nn	nn	np	np	np	nn	nn	nn	np	np	np	nn	np	nn	nn	nn
LG1_HB_969	F_0447061_L1_PA	LG1	<nnxnp>	{-0}	(nn,np)	np	nn	np	nn	np	nn	np	nn	np	nn	nn	np	np	np	nn	np	np	nn	nn	nn	nn	nn	nn	np	np	np	np	nn	nn	nn	np	np	np	nn	nn	nn	np	np	np	nn	np	nn	nn	nn
LG1_HB_969	R_35251020_L1_PA	LG1	<lmxll>	{1-}	(ll,lm)	ll	lm	ll	lm	ll	ll	lm	lm	ll	lm	ll	ll	lm	ll	ll	lm	ll	lm	lm	lm	lm	lm	lm	lm	lm	lm	ll	lm	lm	lm	ll	ll	ll	lm	lm	lm	lm	lm	ll	ll	ll	lm	lm	ll
LG1_HB_970	GD_02092_L1_PA	LG1	<lmxll>	{1-}	(ll,lm)	ll	lm	ll	lm	ll	ll	lm	lm	ll	lm	ll	ll	lm	ll	ll	lm	ll	lm	lm	lm	lm	lm	lm	lm	lm	lm	ll	lm	lm	lm	ll	ll	ll	lm	lm	lm	lm	lm	ll	ll	ll	lm	lm	ll
LG1_HB_970	F_0447351_L1_PA	LG1	<nnxnp>	{-0}	(nn,np)	np	nn	np	nn	np	nn	np	nn	np	nn	nn	np	np	np	nn	np	np	nn	nn	np	nn	nn	nn	np	np	np	np	nn	nn	nn	np	np	np	nn	nn	nn	np	np	np	nn	np	nn	nn	nn
LG1_HB_972	F_0448111_L1_PA	LG1	<hkxhk>	{10}	(hh,hk,kk)	hk	kk	hk	hk	hk	hh	kk	hk	hk	hk	hh	hk	kk	hk	hh	kk	hk	hk	hk	kk	hk	hk	hk	kk	kk	kk	hk	hk	hk	hk	hk	hk	hk	hk	hk	hk	kk	kk	hk	hh	hk	hk	kk	hh
LG1_HB_972	F_0448114_L1_PA	LG1	<hkxhk>	{01}	(hh,hk,kk)	hk	hh	hk	hk	hk	kk	hh	hk	hk	hk	kk	hk	hh	hk	kk	hh	hk	hk	hk	hh	hk	hk	hk	hh	hh	hh	hk	hk	hk	hk	hk	hk	hk	hk	hk	hk	hh	hh	hk	kk	hk	hk	hh	kk
LG1_HB_973	F_0448219_L2_PA	LG1	<nnxnp>	{-0}	(nn,np)	nn	nn	nn	nn	nn	np	np	nn	np	np	np	np	nn	nn	nn	np	nn	np	nn	nn	nn	nn	nn	nn	nn	np	np	np	nn	nn	nn	np	np	nn	np	nn	np	np	np	nn	nn	nn	nn	nn
LG10_HB_1	F_0000010_L10_PA	LG10	<lmxll>	{1-}	(ll,lm)	lm	lm	ll	lm	lm	ll	ll	ll	ll	ll	lm	ll	ll	lm	ll	lm	ll	ll	lm	ll	lm	ll	lm	lm	ll	ll	ll	lm	ll	lm	lm	ll	lm	ll	ll	ll	lm	lm	ll	ll	lm	ll	lm	lm
LG10_HB_1	F_0000011_L10_PA	LG10	<lmxll>	{1-}	(ll,lm)	lm	lm	ll	lm	lm	ll	ll	ll	ll	ll	lm	ll	ll	lm	ll	lm	ll	ll	lm	ll	lm	ll	lm	lm	ll	ll	ll	lm	ll	lm	lm	ll	lm	ll	ll	ll	lm	lm	ll	ll	--	ll	lm	lm
LG10_HB_1	F_0000013_L10_PA	LG10	<lmxll>	{1-}	(ll,lm)	lm	lm	ll	lm	lm	ll	ll	ll	ll	ll	lm	ll	ll	lm	ll	lm	ll	ll	lm	ll	lm	ll	lm	lm	ll	ll	ll	lm	ll	lm	lm	ll	lm	ll	ll	ll	lm	lm	ll	ll	lm	ll	lm	lm
LG10_HB_10	F_0002636_L10_PA	LG10	<lmxll>	{1-}	(ll,lm)	lm	lm	ll	lm	ll	ll	ll	ll	ll	ll	lm	ll	ll	lm	ll	lm	ll	ll	lm	ll	lm	ll	lm	lm	ll	ll	ll	lm	ll	lm	lm	ll	lm	ll	ll	ll	lm	lm	ll	ll	lm	ll	lm	lm
LG10_HB_10	F_0002637_L10_PA	LG10	<lmxll>	{1-}	(ll,lm)	lm	lm	ll	lm	ll	ll	ll	ll	ll	ll	lm	ll	ll	lm	ll	lm	ll	ll	lm	ll	lm	ll	lm	lm	ll	ll	ll	lm	ll	lm	lm	ll	lm	ll	ll	ll	lm	lm	ll	ll	lm	ll	lm	lm
LG10_HB_10	F_0002639_L10_PA	LG10	<lmxll>	{1-}	(ll,lm)	lm	lm	ll	lm	ll	ll	ll	ll	ll	ll	lm	ll	ll	lm	ll	lm	ll	ll	lm	ll	lm	ll	lm	lm	ll	ll	ll	lm	ll	lm	lm	ll	lm	ll	ll	ll	lm	lm	ll	ll	lm	ll	lm	lm
LG10_HB_10	F_0002644_L10_PA	LG10	<lmxll>	{1-}	(ll,lm)	lm	lm	ll	lm	ll	ll	ll	ll	ll	ll	lm	ll	ll	lm	ll	lm	ll	ll	lm	ll	lm	ll	lm	lm	ll	ll	ll	lm	ll	lm	lm	ll	lm	ll	ll	ll	lm	lm	ll	ll	lm	ll	lm	lm
LG10_HB_10.5	R_2479664_L10_PA	LG10	<hkxhk>	{11}	(hh,hk,kk)	hk	hk	hh	kk	hh	hk	hk	hh	hh	hh	kk	hk	hh	hk	hh	hk	hh	hk	hk	hk	hk	hk	kk	kk	hh	hk	hh	kk	hh	hk	kk	hk	kk	hk	hh	hk	kk	kk	hh	hk	hk	hh	hk	hk
LG10_HB_100	F_0048102_L10_PA	LG10	<lmxll>	{0-}	(ll,lm)	ll	lm	lm	lm	lm	ll	ll	ll	lm	ll	lm	ll	lm	ll	lm	ll	ll	lm	lm	lm	lm	lm	lm	lm	lm	lm	lm	ll	lm	ll	lm	lm	lm	lm	lm	lm	ll	ll	ll	ll	--	ll	lm	lm
LG10_HB_100	F_0048104_L10_PA	LG10	<lmxll>	{0-}	(ll,lm)	ll	lm	lm	lm	lm	ll	ll	ll	lm	ll	lm	ll	lm	ll	lm	ll	ll	lm	lm	lm	lm	lm	lm	lm	lm	lm	lm	ll	lm	ll	lm	lm	lm	lm	lm	lm	ll	ll	ll	ll	ll	ll	lm	lm
LG10_HB_100	F_0048123_L10_PA	LG10	<lmxll>	{0-}	(ll,lm)	ll	lm	lm	lm	lm	ll	ll	ll	lm	ll	lm	ll	lm	ll	lm	ll	ll	lm	lm	lm	lm	lm	lm	lm	lm	lm	lm	ll	lm	ll	lm	lm	lm	lm	lm	lm	ll	ll	ll	ll	ll	ll	lm	lm
F_0048450_L10_PA	F_0048450_L10_PA	LG10	<lmxll>	{0-}	(ll,lm)	ll	lm	lm	lm	lm	ll	ll	ll	lm	ll	lm	ll	lm	ll	lm	ll	ll	lm	lm	lm	lm	lm	lm	lm	lm	lm	lm	ll	lm	ll	lm	lm	lm	lm	lm	lm	ll	ll	ll	ll	ll	ll	lm	lm
LG10_HB_105	F_0049850_L10_PA	LG10	<lmxll>	{0-}	(ll,lm)	ll	lm	lm	lm	lm	ll	ll	ll	lm	ll	lm	ll	lm	ll	lm	ll	ll	lm	lm	lm	lm	ll	lm	lm	lm	lm	lm	ll	lm	ll	lm	lm	lm	lm	lm	lm	ll	ll	ll	ll	ll	ll	lm	lm
LG10_HB_105	F_0049851_L10_PA	LG10	<lmxll>	{0-}	(ll,lm)	ll	lm	lm	lm	lm	ll	ll	ll	lm	ll	lm	ll	lm	ll	lm	ll	ll	lm	lm	lm	lm	ll	lm	lm	lm	lm	lm	ll	lm	ll	lm	lm	lm	lm	lm	lm	ll	ll	ll	ll	ll	ll	lm	lm
LG10_HB_105	F_0049854_L10_PA	LG10	<lmxll>	{0-}	(ll,lm)	ll	lm	lm	lm	lm	ll	ll	ll	lm	ll	lm	ll	lm	ll	lm	ll	ll	lm	lm	lm	lm	ll	lm	lm	lm	lm	lm	ll	lm	ll	lm	lm	lm	lm	lm	lm	ll	ll	ll	ll	ll	ll	lm	lm
LG10_HB_105	F_0049856_L10_PA	LG10	<lmxll>	{0-}	(ll,lm)	ll	lm	lm	lm	lm	ll	ll	ll	lm	ll	lm	ll	lm	ll	lm	ll	ll	lm	lm	lm	lm	ll	lm	lm	lm	lm	lm	ll	lm	ll	lm	lm	lm	lm	lm	lm	ll	ll	ll	ll	ll	ll	lm	lm
LG10_HB_105	F_0049857_L10_PA	LG10	<lmxll>	{0-}	(ll,lm)	ll	lm	lm	lm	lm	ll	ll	ll	lm	ll	lm	ll	lm	ll	lm	ll	ll	lm	lm	lm	lm	ll	lm	lm	lm	lm	lm	ll	lm	ll	lm	lm	lm	lm	lm	lm	ll	ll	ll	ll	ll	ll	lm	lm
LG10_HB_105	F_0049859_L10_PA	LG10	<lmxll>	{0-}	(ll,lm)	ll	lm	lm	lm	lm	ll	ll	ll	lm	ll	lm	ll	lm	ll	lm	ll	ll	lm	lm	lm	lm	ll	lm	lm	lm	lm	lm	ll	lm	ll	lm	lm	lm	lm	lm	lm	ll	ll	ll	ll	ll	ll	lm	lm
LG10_HB_105.5	R_36066362_L10_PA	LG10	<lmxll>	{0-}	(ll,lm)	ll	lm	lm	lm	lm	ll	ll	ll	lm	ll	lm	ll	lm	ll	lm	ll	ll	lm	lm	lm	lm	ll	lm	lm	lm	lm	lm	ll	lm	ll	lm	lm	lm	lm	lm	lm	ll	ll	ll	ll	ll	ll	lm	lm
LG10_HB_105.5	R_36091067_L10_PA	LG10	<lmxll>	{0-}	(ll,lm)	ll	lm	lm	lm	lm	ll	ll	ll	lm	ll	lm	ll	lm	ll	lm	ll	ll	lm	lm	lm	lm	ll	lm	lm	lm	lm	lm	ll	lm	ll	lm	lm	lm	lm	lm	lm	ll	ll	ll	ll	ll	ll	lm	lm
LG10_HB_106	F_0049924_L10_PA	LG10	<lmxll>	{0-}	(ll,lm)	ll	lm	lm	lm	lm	ll	ll	ll	lm	ll	lm	ll	lm	ll	lm	ll	ll	lm	lm	lm	lm	ll	lm	lm	lm	lm	lm	ll	lm	ll	lm	lm	lm	lm	lm	lm	ll	ll	ll	ll	ll	ll	lm	lm
LG10_HB_106	F_0049926_L10_PA	LG10	<lmxll>	{0-}	(ll,lm)	ll	lm	lm	lm	lm	ll	ll	ll	lm	ll	lm	ll	lm	ll	lm	ll	ll	lm	lm	lm	lm	ll	lm	lm	lm	lm	lm	ll	lm	ll	lm	lm	lm	lm	lm	lm	ll	ll	ll	ll	ll	ll	lm	lm
LG10_HB_107	F_0050201_L10_PA	LG10	<lmxll>	{0-}	(ll,lm)	ll	lm	lm	lm	lm	ll	ll	ll	lm	ll	lm	ll	lm	ll	lm	ll	ll	lm	lm	lm	lm	ll	lm	lm	lm	lm	lm	ll	lm	ll	lm	lm	lm	lm	lm	lm	ll	ll	ll	ll	ll	ll	lm	lm
LG10_HB_107	F_0050215_L10_PA	LG10	<lmxll>	{0-}	(ll,lm)	ll	lm	lm	lm	lm	ll	ll	ll	lm	ll	lm	ll	lm	ll	lm	ll	ll	lm	lm	lm	lm	ll	lm	lm	lm	lm	lm	ll	lm	ll	lm	lm	lm	lm	lm	lm	ll	ll	ll	ll	ll	ll	lm	lm
LG10_HB_107	F_0050231_L10_PA	LG10	<lmxll>	{0-}	(ll,lm)	ll	lm	lm	lm	lm	ll	ll	ll	lm	ll	lm	ll	lm	ll	lm	ll	ll	lm	lm	lm	lm	ll	lm	lm	lm	lm	lm	ll	lm	ll	lm	lm	lm	lm	lm	lm	ll	ll	ll	ll	ll	ll	lm	lm
LG10_HB_108	F_0050921_L10_PA	LG10	<lmxll>	{0-}	(ll,lm)	ll	lm	lm	lm	lm	ll	ll	ll	lm	ll	lm	ll	lm	ll	lm	ll	ll	lm	lm	lm	lm	ll	lm	lm	lm	lm	lm	ll	lm	ll	lm	lm	lm	lm	lm	lm	ll	ll	ll	ll	ll	ll	lm	lm
LG10_HB_108	F_0050930_L10_PA	LG10	<lmxll>	{0-}	(ll,lm)	ll	lm	lm	lm	lm	ll	ll	ll	lm	ll	lm	ll	lm	ll	lm	ll	ll	lm	lm	lm	lm	ll	lm	lm	lm	lm	lm	ll	lm	ll	lm	lm	lm	lm	lm	lm	ll	ll	ll	ll	ll	ll	lm	lm
LG10_HB_108	GD_01761_L10_PA	LG10	<hkxhk>	{10}	(hh,hk,kk)	kk	hk	hk	hh	hh	kk	kk	kk	hk	hk	hk	hk	hk	hk	hh	hk	hk	hk	hh	hh	hk	hk	hk	hh	hk	hh	hk	hk	hk	kk	hh	hk	hk	hh	hh	hh	hk	kk	hk	hk	kk	hk	hh	hh
LG10_HB_109	F_0051416_L10_PA	LG10	<lmxll>	{0-}	(ll,lm)	ll	lm	lm	lm	lm	ll	ll	ll	lm	ll	lm	ll	lm	ll	lm	ll	ll	lm	lm	lm	lm	ll	lm	lm	lm	lm	lm	ll	lm	ll	lm	lm	lm	lm	lm	lm	ll	ll	ll	ll	ll	ll	lm	lm
LG10_HB_109	F_0051420_L10_PA	LG10	<lmxll>	{0-}	(ll,lm)	ll	lm	lm	lm	lm	ll	ll	ll	lm	ll	lm	ll	lm	ll	lm	ll	ll	lm	lm	lm	lm	ll	lm	lm	lm	lm	lm	ll	lm	ll	lm	lm	lm	lm	lm	lm	ll	ll	ll	ll	ll	ll	lm	lm
LG10_HB_109	F_0051422_L10_PA	LG10	<lmxll>	{0-}	(ll,lm)	ll	lm	lm	lm	lm	ll	ll	ll	lm	ll	lm	ll	lm	ll	lm	ll	ll	lm	lm	lm	lm	ll	lm	lm	lm	lm	lm	ll	lm	ll	lm	lm	lm	lm	lm	lm	ll	ll	ll	ll	ll	ll	lm	lm
LG10_HB_109	F_0051428_L10_PA	LG10	<lmxll>	{0-}	(ll,lm)	ll	lm	lm	lm	lm	ll	ll	ll	lm	ll	lm	ll	lm	ll	lm	ll	ll	lm	lm	lm	lm	ll	lm	lm	lm	lm	lm	ll	lm	ll	lm	lm	lm	lm	lm	lm	ll	ll	ll	ll	ll	ll	lm	lm
LG10_HB_109	F_0051435_L10_PA	LG10	<lmxll>	{0-}	(ll,lm)	ll	lm	lm	lm	lm	ll	ll	ll	lm	ll	lm	ll	lm	ll	lm	ll	ll	lm	lm	lm	lm	ll	lm	lm	lm	lm	lm	ll	lm	ll	lm	lm	lm	lm	lm	lm	ll	ll	ll	ll	ll	ll	lm	lm
LG10_HB_109	R_36862797_L10_PA	LG10	<lmxll>	{0-}	(ll,lm)	ll	lm	lm	lm	lm	ll	ll	ll	lm	ll	lm	ll	lm	ll	lm	ll	ll	lm	lm	lm	lm	ll	lm	lm	lm	lm	lm	ll	lm	ll	lm	lm	lm	lm	lm	lm	ll	ll	ll	ll	ll	ll	lm	lm
LG10_HB_109.5	GD_00405_L10_PA	LG10	<hkxhk>	{01}	(hh,hk,kk)	hh	hk	hk	kk	kk	hh	hh	hh	hk	hk	hk	hk	hk	hk	kk	hk	hk	hk	kk	kk	hk	hk	hk	kk	hk	kk	hk	hk	hk	hh	kk	hk	hk	kk	kk	kk	hk	hh	hk	hk	hh	hk	kk	kk
LG10_HB_109.5	R_36865919_L10_PA	LG10	<lmxll>	{0-}	(ll,lm)	ll	lm	lm	lm	lm	ll	ll	ll	lm	ll	lm	ll	lm	ll	lm	ll	ll	lm	lm	lm	lm	ll	lm	lm	lm	lm	lm	ll	lm	ll	lm	lm	lm	lm	lm	lm	ll	ll	ll	ll	ll	ll	lm	lm
LG10_HB_110	F_0051740_L10_PA	LG10	<hkxhk>	{10}	(hh,hk,kk)	kk	hk	hk	hh	hh	kk	kk	kk	hk	kk	hk	hk	hk	hk	hh	hk	hk	hk	hh	hh	hk	hk	hk	hh	hk	hh	hk	hk	hk	kk	hh	hk	hk	hh	hh	hh	hk	kk	hk	hk	kk	hk	hh	hh
LG10_HB_110	F_0051743_L10_PA	LG10	<hkxhk>	{01}	(hh,hk,kk)	hh	hk	hk	kk	kk	hh	hh	hh	hk	hh	hk	hk	hk	hk	kk	hk	hk	hk	kk	kk	hk	hk	hk	kk	hk	kk	hk	hk	hk	hh	kk	hk	hk	kk	kk	kk	hk	hh	hk	hk	hh	hk	kk	kk
LG10_HB_110	F_0051751_L10_PA	LG10	<lmxll>	{0-}	(ll,lm)	ll	lm	lm	lm	lm	ll	ll	ll	lm	ll	lm	ll	lm	ll	lm	ll	ll	lm	lm	lm	lm	ll	lm	lm	lm	lm	lm	ll	lm	ll	lm	lm	lm	lm	lm	lm	ll	ll	ll	ll	ll	ll	lm	lm
LG10_HB_110	F_0051764_L10_PA	LG10	<lmxll>	{0-}	(ll,lm)	ll	lm	lm	lm	lm	ll	ll	ll	lm	ll	lm	ll	lm	ll	lm	ll	ll	lm	lm	lm	lm	ll	lm	lm	lm	lm	lm	ll	lm	ll	lm	lm	lm	lm	lm	lm	ll	ll	ll	ll	ll	ll	lm	lm
LG10_HB_110	F_0051784_L10_PA	LG10	<lmxll>	{0-}	(ll,lm)	ll	lm	lm	lm	lm	ll	ll	ll	lm	ll	lm	ll	lm	ll	lm	ll	ll	lm	lm	lm	lm	ll	lm	lm	lm	lm	lm	ll	lm	ll	lm	lm	lm	lm	lm	lm	ll	ll	ll	ll	ll	ll	lm	lm
R_37052690_L10_PA	R_37052690_L10_PA	LG10	<lmxll>	{0-}	(ll,lm)	ll	lm	lm	lm	lm	ll	ll	ll	lm	ll	lm	ll	lm	ll	lm	ll	ll	lm	lm	lm	lm	ll	lm	lm	lm	lm	lm	ll	lm	ll	lm	lm	lm	lm	lm	lm	ll	ll	ll	ll	ll	ll	lm	lm
LG10_HB_111	R_37072737_L10_PA	LG10	<lmxll>	{0-}	(ll,lm)	ll	lm	lm	lm	lm	ll	ll	ll	lm	ll	lm	ll	lm	ll	lm	ll	ll	lm	lm	lm	lm	ll	lm	lm	lm	lm	lm	ll	lm	ll	lm	lm	lm	lm	lm	lm	ll	ll	ll	ll	ll	ll	lm	lm
LG10_HB_112	F_0052468_L10_PA	LG10	<lmxll>	{0-}	(ll,lm)	ll	lm	lm	lm	lm	ll	ll	ll	lm	ll	lm	ll	lm	ll	lm	ll	ll	lm	lm	lm	lm	ll	lm	lm	lm	lm	lm	ll	lm	ll	lm	lm	lm	lm	lm	lm	ll	ll	ll	ll	ll	ll	lm	lm
LG10_HB_112	F_0052470_L10_PA	LG10	<lmxll>	{0-}	(ll,lm)	ll	lm	lm	lm	lm	ll	ll	ll	lm	ll	lm	ll	lm	ll	lm	ll	ll	lm	lm	lm	lm	ll	lm	lm	lm	lm	lm	ll	lm	ll	lm	lm	lm	lm	lm	lm	ll	ll	ll	ll	ll	ll	lm	lm
LG10_HB_112	F_0052503_L10_PA	LG10	<lmxll>	{0-}	(ll,lm)	ll	lm	lm	lm	lm	ll	ll	ll	lm	ll	lm	ll	lm	ll	lm	ll	ll	lm	lm	lm	lm	ll	lm	lm	lm	lm	lm	ll	lm	ll	lm	lm	lm	lm	lm	lm	ll	ll	ll	ll	ll	ll	lm	lm
LG10_HB_112	F_0052515_L10_PA	LG10	<lmxll>	{0-}	(ll,lm)	ll	lm	lm	lm	lm	ll	ll	ll	lm	ll	lm	ll	lm	ll	lm	ll	ll	lm	lm	lm	lm	ll	lm	lm	lm	lm	lm	ll	lm	ll	lm	lm	lm	lm	lm	lm	ll	ll	ll	ll	ll	ll	lm	lm
LG10_HB_12	F_0003482_L10_PA	LG10	<hkxhk>	{11}	(hh,hk,kk)	hk	hk	hh	kk	hh	hk	hk	hk	hh	hh	hk	hk	hh	hk	hh	hk	hh	hh	hk	hk	hk	hk	kk	kk	hh	hk	hh	kk	hh	hk	kk	hk	kk	hk	hh	hk	kk	kk	hh	hk	hk	hk	hk	hk
LG10_HB_120	F_0055223_L11_PA	LG10	<hkxhk>	{00}	(hh,hk,kk)	hk	hk	kk	hk	kk	hk	hk	hk	kk	kk	hk	hk	kk	hk	kk	hk	kk	kk	hk	hk	hk	hk	hh	hh	kk	hk	kk	hh	kk	hk	hh	hk	hh	hk	kk	hk	hh	hh	kk	hk	hk	hk	kk	hk
LG10_HB_120	F_0055224_L11_PA	LG10	<hkxhk>	{00}	(hh,hk,kk)	hk	hk	kk	hk	kk	hk	hk	hk	kk	kk	hk	hk	kk	hk	kk	hk	kk	kk	hk	hk	hk	hk	hh	hh	kk	hk	kk	hh	kk	hk	hh	hk	hh	hk	kk	hk	hh	hh	kk	hk	hk	hk	kk	hk
LG10_HB_1288	F_0605151_L5_PA	LG10	<lmxll>	{0-}	(ll,lm)	ll	lm	lm	lm	lm	lm	ll	ll	lm	ll	lm	ll	lm	ll	lm	ll	ll	lm	lm	lm	ll	lm	ll	ll	lm	lm	lm	ll	lm	ll	ll	lm	lm	lm	lm	lm	ll	ll	ll	ll	ll	ll	lm	lm
LG10_HB_1288	F_0605152_L5_PA	LG10	<nnxnp>	{-0}	(nn,np)	np	np	np	nn	nn	np	np	np	np	nn	nn	nn	np	nn	np	nn	nn	np	nn	nn	np	nn	np	nn	np	nn	np	np	np	np	nn	np	np	nn	nn	nn	nn	np	nn	nn	np	nn	nn	nn
LG10_HB_1288	F_0605153_L5_PA	LG10	<hkxhk>	{11}	(hh,hk,kk)	hk	hh	hh	hk	hk	hh	hk	hk	hh	kk	hk	kk	hh	kk	hh	kk	kk	hh	hk	hk	hk	hk	hk	kk	hh	hk	hh	hk	hh	hk	kk	hh	hh	hk	hk	hk	kk	hk	kk	kk	hk	kk	hk	hk
LG10_HB_1289	F_0605818_L5_PA	LG10	<lmxll>	{0-}	(ll,lm)	ll	lm	lm	lm	lm	lm	ll	ll	lm	ll	lm	ll	lm	ll	lm	ll	ll	lm	lm	lm	ll	lm	ll	ll	lm	lm	lm	ll	lm	ll	ll	lm	lm	lm	lm	lm	ll	ll	ll	ll	ll	ll	lm	lm
LG10_HB_1289	F_0605824_L5_PA	LG10	<lmxll>	{0-}	(ll,lm)	ll	lm	lm	lm	lm	lm	ll	ll	lm	ll	lm	ll	lm	ll	lm	ll	ll	lm	lm	lm	ll	lm	ll	ll	lm	lm	lm	ll	lm	ll	ll	lm	lm	lm	lm	lm	ll	ll	ll	ll	ll	ll	lm	lm
LG10_HB_1289	F_0605829_L5_PA	LG10	<lmxll>	{0-}	(ll,lm)	ll	lm	lm	lm	lm	lm	ll	ll	lm	ll	lm	ll	lm	ll	lm	ll	ll	lm	lm	lm	ll	lm	ll	ll	lm	lm	lm	ll	lm	ll	ll	lm	lm	lm	lm	lm	ll	ll	ll	ll	ll	ll	lm	lm
LG10_HB_13	F_0004038_L10_PA	LG10	<hkxhk>	{11}	(hh,hk,kk)	hk	hk	hh	kk	hh	hk	hk	hk	hh	hh	hk	hk	hh	hk	hh	hk	hh	hh	hk	hk	hk	hk	kk	kk	hh	hk	hh	kk	hh	hk	kk	hk	kk	hk	hh	hk	kk	kk	hh	hk	hk	hk	hk	hk
LG10_HB_13	R_3285289_L10_PA	LG10	<hkxhk>	{11}	(hh,hk,kk)	hk	hk	hh	kk	hh	hh	hk	hk	hh	hh	hk	hk	hh	hk	hh	hk	hh	hh	hk	hk	hk	hk	kk	kk	hh	hk	hh	kk	hh	hk	kk	hk	kk	hk	hh	hk	kk	kk	hh	hk	hk	hk	hk	hk
LG10_HB_13	F_0004021_L10_PA	LG10	<hkxhk>	{00}	(hh,hk,kk)	hk	hk	kk	hh	kk	hk	hk	hk	kk	kk	hk	hk	kk	hk	kk	hk	kk	kk	hk	hk	hk	hk	hh	hh	kk	hk	kk	hh	kk	hk	hh	hk	hh	hk	kk	hk	hh	hh	kk	hk	hk	hk	hk	hk
LG10_HB_13.5	R_3353551_L10_PA	LG10	<hkxhk>	{11}	(hh,hk,kk)	hk	hk	hh	kk	hh	hk	hk	hk	hh	hh	hk	hk	hh	hk	hh	hk	hh	hh	hk	hk	hk	hk	kk	kk	hh	hk	hh	kk	hh	hk	kk	hk	kk	hk	hh	hk	kk	kk	hh	hk	hk	hk	hk	hk
LG10_HB_14	F_0004993_L10_PA	LG10	<hkxhk>	{11}	(hh,hk,kk)	hk	hk	hh	kk	hh	hk	hk	hk	hh	hh	hk	hk	hh	hk	hh	hk	hh	hh	hk	hk	hk	hk	kk	kk	hh	hk	hh	kk	hh	hk	kk	hk	kk	hk	hh	hk	kk	kk	hh	hk	hk	hk	hk	hk
LG10_HB_14	R_4034839_L10_PA	LG10	<hkxhk>	{11}	(hh,hk,kk)	hk	hk	hh	kk	hh	hk	hk	hk	hh	hh	hk	hk	hh	hk	hh	hk	hh	hh	hk	hk	hk	hk	kk	kk	hh	hk	hh	kk	hh	hk	kk	hk	kk	hk	hh	hk	kk	kk	hh	hk	hk	hk	hk	hk
LG10_HB_14	R_4041727_L10_PA	LG10	<hkxhk>	{11}	(hh,hk,kk)	hk	hk	hh	kk	hh	hk	hk	hk	hh	hh	hk	hk	hh	hk	hh	hk	hh	hh	hk	hk	hk	hk	kk	kk	hh	hk	hh	kk	hh	hk	kk	hk	kk	hk	hh	hk	kk	kk	hh	hk	hk	hk	hk	hk
LG10_HB_14	GD_01810_L10_PA	LG10	<hkxhk>	{00}	(hh,hk,kk)	hk	hk	kk	hh	kk	hk	hk	hk	kk	kk	hk	hk	kk	hk	kk	hk	kk	kk	hk	hk	hk	hk	hh	hh	kk	hk	kk	hh	kk	hk	hh	hk	hh	hk	kk	hk	hh	hh	kk	hk	hk	hk	hk	hk
LG10_HB_1456	F_0685096_L6_PA	LG10	<hkxhk>	{00}	(h-,kk)	h-	kk	kk	h-	h-	kk	h-	h-	kk	kk	h-	kk	kk	h-	kk	h-	kk	kk	h-	h-	h-	h-	h-	h-	kk	h-	kk	h-	kk	h-	h-	kk	h-	kk	kk	kk	h-	h-	h-	h-	h-	h-	h-	kk
LG10_HB_1456	F_0685103_L6_PA	LG10	<hkxhk>	{11}	(hh,hk,kk)	hk	hh	hh	hk	hk	hh	hk	hk	hh	hh	hk	hh	hh	hk	hh	kk	hh	hh	hk	hk	hk	hk	kk	kk	hh	hk	hh	kk	hh	hk	kk	hh	kk	hh	hh	hh	kk	kk	hk	hk	hk	hk	hk	hh
LG10_HB_1456	F_0685122_L6_PA	LG10	<hkxhk>	{11}	(hh,hk,kk)	hk	hh	hh	hk	hk	hh	hk	hk	hh	hh	hk	hh	hh	hk	hh	kk	hh	hh	hk	hk	hk	hk	kk	kk	hh	hk	hh	kk	hh	hk	kk	hh	kk	hh	hh	hh	kk	kk	hk	hk	hk	hk	hk	hh
LG10_HB_17	F_0007371_L10_PA	LG10	<hkxhk>	{11}	(hh,hk,kk)	hk	hh	hh	hk	hk	hh	hk	hk	hh	hk	hk	hk	hh	kk	hh	kk	hh	hh	hk	hk	hk	hk	kk	kk	hh	hk	hh	hk	hh	hk	kk	hh	hh	hh	hh	hh	kk	hk	kk	hk	hk	kk	hh	hk
LG10_HB_17	F_0007375_L10_PA	LG10	<hkxhk>	{11}	(hh,hk,kk)	hk	hh	hh	hk	hk	hh	hk	hk	hh	hk	hk	hk	hh	kk	hh	kk	hh	hh	hk	hk	hk	hk	kk	kk	hh	hk	hh	hk	hh	hk	kk	hh	hh	hh	hh	hh	kk	hk	kk	hk	hk	kk	hh	hk
LG10_HB_17	F_0007388_L10_PA	LG10	<hkxhk>	{00}	(hh,hk,kk)	hk	kk	kk	hk	hk	kk	hk	hk	kk	hk	hk	hk	kk	hh	kk	hh	kk	kk	hk	hk	hk	hk	hh	hh	kk	hk	kk	hk	kk	hk	hh	kk	kk	kk	kk	kk	hh	hk	hh	hk	hk	hh	kk	hk
LG10_HB_1713	F_0805708_L9_PA	LG10	<hkxhk>	{11}	(hh,hk,kk)	hk	hh	hh	hk	hk	hh	hk	hk	hh	hh	hk	hh	hh	hk	hh	kk	hh	hh	hk	hk	hk	hk	kk	kk	hh	hk	hh	hk	hh	hk	kk	hh	kk	hh	hh	hh	kk	kk	hk	hk	hk	hk	hh	hh
LG10_HB_1713	F_0805709_L9_PA	LG10	<hkxhk>	{00}	(hh,hk,kk)	hk	kk	kk	hk	hk	kk	hk	hk	kk	kk	hk	kk	kk	hk	kk	hh	kk	kk	hk	hk	hk	hk	hh	hh	kk	hk	kk	hk	kk	hk	hh	kk	hh	kk	kk	kk	hh	hh	hk	hk	hk	hk	kk	kk
LG10_HB_1713	F_0805710_L9_PA	LG10	<hkxhk>	{11}	(hh,hk,kk)	hk	hh	hh	hk	hk	hh	hk	hk	hh	hh	hk	hh	hh	hk	hh	kk	hh	hh	hk	hk	hk	hk	kk	kk	hh	hk	hh	hk	hh	hk	kk	hh	kk	hh	hh	hh	kk	kk	hk	hk	hk	hk	hh	hh
LG10_HB_1713	F_0805745_L9_PA	LG10	<hkxhk>	{11}	(hh,hk,kk)	hk	hh	hh	hk	hk	hh	hk	hk	hh	hh	hk	hh	hh	hk	hh	kk	hh	hh	hk	hk	hk	hk	kk	kk	hh	hk	hh	hk	hh	hk	kk	hh	kk	hh	hh	hh	kk	kk	hk	hk	hk	hk	hh	hh
LG10_HB_1713	F_0805750_L9_PA	LG10	<hkxhk>	{11}	(hh,hk,kk)	hk	hh	hh	hk	hk	hh	hk	hk	hh	hh	hk	hh	hh	hk	hh	kk	hh	hh	hk	hk	hk	hk	kk	kk	hh	hk	hh	hk	hh	hk	kk	hh	kk	hh	hh	hh	kk	kk	hk	hk	hk	hk	hh	hh
LG10_HB_1749	F_0824881_L10_27_1	LG10	<lmxll>	{1-}	(ll,lm)	lm	lm	ll	lm	lm	ll	ll	ll	ll	ll	lm	ll	ll	lm	ll	lm	ll	ll	lm	ll	lm	ll	lm	lm	ll	ll	ll	lm	ll	lm	lm	ll	lm	ll	ll	ll	lm	lm	ll	ll	lm	ll	lm	lm
LG10_HB_1749	F_0824887_L10_27_1	LG10	<lmxll>	{1-}	(ll,lm)	lm	lm	ll	lm	lm	ll	ll	ll	ll	ll	lm	ll	ll	lm	ll	lm	ll	ll	lm	ll	lm	ll	lm	lm	ll	ll	ll	lm	ll	lm	lm	ll	lm	ll	ll	ll	lm	lm	ll	ll	lm	ll	lm	lm
LG10_HB_1750	F_0825064_L10_28_1	LG10	<nnxnp>	{-0}	(nn,np)	np	np	np	nn	np	nn	nn	np	np	np	nn	nn	np	np	nn	np	np	nn	np	nn	np	nn	nn	nn	np	nn	nn	nn	np	np	nn	nn	nn	nn	np	nn	nn	nn	np	nn	np	np	np	np
LG10_HB_1751	F_0825197_L10_28_1	LG10	<hkxhk>	{01}	(hh,hk,kk)	hh	hh	hk	hk	hh	kk	kk	hk	hk	hk	hk	kk	hk	hh	kk	hh	hk	kk	hh	kk	hh	kk	hk	hk	hk	kk	kk	hk	hk	hh	hk	kk	hk	kk	hk	kk	hk	hk	hk	kk	hh	hk	hh	hh
LG10_HB_1751	F_0825194_L10_28_1	LG10	<nnxnp>	{-1}	(nn,np)	nn	nn	nn	np	nn	np	np	nn	nn	nn	np	np	nn	nn	np	nn	nn	np	nn	np	nn	np	np	np	nn	np	np	np	nn	nn	np	np	np	np	nn	np	np	np	nn	np	nn	nn	nn	nn
R_1282648_L10_PA	R_1282648_L10_PA	LG10	<nnxnp>	{-0}	(nn,np)	np	np	np	nn	np	nn	nn	np	np	np	nn	nn	np	np	nn	np	np	nn	np	nn	np	nn	nn	nn	np	nn	nn	nn	np	np	nn	nn	nn	nn	np	nn	nn	nn	np	nn	np	np	np	np
LG10_HB_1757	F_0826641_L10_33_1	LG10	<hkxhk>	{11}	(hh,hk,kk)	hk	hk	hh	hk	hh	hk	hk	hk	hh	hh	hk	hk	hh	hk	hh	hk	hh	hh	hk	hk	hk	hk	kk	kk	hh	hk	hh	kk	hh	hk	kk	hk	kk	hk	hh	hk	kk	kk	hh	hk	hk	hk	hh	hk
LG10_HB_1764	F_0829833_L10_37_1	LG10	<hkxhk>	{00}	(hh,hk,kk)	hk	kk	kk	hk	kk	hk	hk	hk	kk	kk	hk	kk	kk	hk	kk	hk	kk	kk	hk	hk	hk	hk	hh	hh	kk	hk	kk	hh	kk	hk	hh	hk	hh	hk	kk	kk	hh	hh	kk	hk	hk	hk	kk	hk
LG10_HB_1764	F_0829841_L10_37_1	LG10	<hkxhk>	{11}	(hh,hk,kk)	hk	hh	hh	hk	hh	hk	hk	hk	hh	hh	hk	hh	hh	hk	hh	hk	hh	hh	hk	hk	hk	hk	kk	kk	hh	hk	hh	kk	hh	hk	kk	hk	kk	hk	hh	hh	kk	kk	hh	hk	hk	hk	hh	hk
R_16666886_L10_40_1	R_16666886_L10_40_1	LG10	<lmxll>	{0-}	(ll,lm)	ll	lm	lm	lm	lm	lm	ll	ll	lm	lm	lm	lm	lm	ll	lm	ll	lm	lm	ll	lm	ll	lm	ll	ll	lm	lm	lm	ll	lm	ll	ll	lm	ll	lm	lm	lm	ll	ll	ll	ll	ll	lm	lm	lm
LG10_HB_1767	F_0831315_L10_40_1	LG10	<nnxnp>	{-0}	(nn,np)	np	np	np	nn	nn	np	np	np	np	np	nn	np	np	np	np	nn	np	np	nn	nn	np	nn	nn	nn	np	nn	np	np	np	np	nn	np	np	np	np	np	nn	nn	nn	np	np	nn	np	nn
LG10_HB_1767	F_0831317_L10_40_1	LG10	<nnxnp>	{-0}	(nn,np)	np	np	np	nn	nn	np	np	np	np	np	nn	np	np	np	np	nn	np	np	nn	nn	np	nn	nn	nn	np	nn	np	np	np	np	nn	np	np	np	np	np	nn	nn	nn	np	np	nn	np	nn
LG10_HB_1767.7_s40h1	GD_01832_L10_40_1	LG10	<nnxnp>	{-0}	(nn,np)	np	np	np	nn	nn	np	np	np	np	np	nn	np	np	np	np	nn	np	np	nn	nn	np	nn	nn	nn	np	nn	np	np	np	np	nn	np	np	np	np	np	nn	nn	nn	np	np	nn	np	nn
LG10_HB_1769	F_0832349_L10_40_1	LG10	<lmxll>	{0-}	(ll,lm)	ll	lm	lm	lm	lm	lm	ll	ll	lm	lm	lm	lm	lm	ll	lm	ll	lm	lm	ll	lm	ll	lm	ll	ll	lm	lm	lm	ll	lm	ll	ll	lm	lm	lm	lm	lm	ll	ll	ll	ll	ll	ll	lm	lm
LG10_HB_1769	F_0832361_L10_40_1	LG10	<lmxll>	{0-}	(ll,lm)	ll	lm	lm	lm	lm	lm	ll	ll	lm	lm	lm	lm	lm	ll	lm	ll	lm	lm	ll	lm	ll	lm	ll	ll	lm	lm	lm	ll	lm	ll	ll	lm	lm	lm	lm	lm	ll	ll	ll	ll	ll	ll	lm	lm
LG10_HB_1770	F_0832819_L10_41_1	LG10	<hkxhk>	{00}	(hh,hk,kk)	hk	kk	kk	hk	hk	kk	hk	hk	kk	kk	hk	hk	kk	hk	kk	hh	kk	kk	hh	hk	hk	hk	hh	hh	kk	hk	kk	hk	kk	hk	hh	kk	kk	kk	kk	kk	hh	hk	hh	hk	hk	hh	kk	hk
F_0832999_L10_41_1	F_0832999_L10_41_1	LG10	<hkxhk>	{11}	(hh,hk,kk)	hk	hh	hh	hk	hk	hh	hk	hk	hh	hk	hk	hk	hh	kk	hh	kk	hh	hh	kk	hk	hk	hk	kk	kk	hh	hk	hh	hk	hh	hk	kk	hh	hh	hh	hh	hh	kk	hk	kk	hk	hk	kk	hh	hk
LG10_HB_1775	F_0835176_L10_45_1	LG10	<lmxll>	{0-}	(ll,lm)	ll	lm	lm	lm	lm	lm	ll	ll	lm	ll	lm	ll	lm	ll	lm	ll	ll	lm	lm	lm	ll	lm	ll	ll	lm	lm	lm	ll	lm	ll	ll	lm	lm	lm	lm	lm	ll	ll	ll	ll	ll	ll	lm	lm
LG10_HB_1775	F_0835177_L10_45_1	LG10	<nnxnp>	{-0}	(nn,np)	np	np	np	nn	nn	np	np	np	np	nn	nn	nn	np	nn	np	nn	nn	np	nn	nn	np	nn	np	nn	np	nn	np	np	np	np	nn	np	np	np	nn	nn	nn	np	nn	nn	np	nn	np	nn
LG10_HB_1775.5	GD_00257_L10_PA	LG10	<hkxhk>	{00}	(hh,hk,kk)	hk	kk	kk	hk	hk	kk	hk	hk	kk	hh	hk	hh	kk	hh	kk	hh	hh	kk	hk	hk	hk	hk	hk	hh	kk	hk	kk	hk	kk	hk	hh	kk	kk	kk	hk	hk	hh	hk	hh	hh	hk	hh	kk	hk
LG10_HB_1775.5	GD_00971_L10_PA	LG10	<nnxnp>	{-0}	(nn,np)	np	np	np	nn	nn	np	np	np	np	nn	nn	nn	np	nn	np	nn	nn	np	nn	nn	np	nn	np	nn	np	nn	np	np	np	np	nn	np	np	np	nn	nn	nn	np	nn	nn	np	nn	np	nn
LG10_HB_1775.5	R_28632998_L10_PA	LG10	<lmxll>	{0-}	(ll,lm)	ll	lm	lm	lm	lm	lm	ll	ll	lm	ll	lm	ll	lm	ll	lm	ll	ll	lm	lm	lm	ll	lm	ll	ll	lm	lm	lm	ll	lm	ll	ll	lm	lm	lm	lm	lm	ll	ll	ll	ll	ll	ll	lm	lm
F_0835532_L10_45_1	F_0835532_L10_45_1	LG10	<lmxll>	{0-}	(ll,lm)	ll	lm	lm	lm	lm	lm	ll	ll	lm	ll	lm	ll	lm	ll	lm	ll	ll	lm	lm	lm	ll	lm	ll	ll	lm	lm	lm	ll	lm	ll	ll	lm	lm	lm	lm	lm	ll	ll	ll	ll	ll	ll	lm	lm
LG10_HB_1778	F_0837574_L10_48_1	LG10	<lmxll>	{0-}	(ll,lm)	ll	lm	lm	lm	lm	ll	ll	ll	lm	ll	lm	ll	lm	ll	lm	ll	ll	lm	lm	lm	lm	lm	lm	lm	lm	lm	lm	ll	lm	ll	lm	lm	lm	lm	lm	lm	ll	ll	ll	ll	ll	ll	lm	lm
LG10_HB_1778	F_0837576_L10_48_1	LG10	<lmxll>	{0-}	(ll,lm)	ll	lm	lm	lm	lm	ll	ll	ll	lm	ll	lm	ll	lm	ll	lm	ll	ll	lm	lm	lm	lm	lm	lm	lm	lm	lm	lm	ll	lm	ll	lm	lm	lm	lm	lm	lm	ll	ll	ll	ll	ll	ll	lm	lm
LG10_HB_1778	F_0837578_L10_48_1	LG10	<lmxll>	{0-}	(ll,lm)	ll	lm	lm	lm	lm	ll	ll	ll	lm	ll	lm	ll	lm	ll	lm	ll	ll	lm	lm	lm	lm	lm	lm	lm	lm	lm	lm	ll	lm	ll	lm	lm	lm	lm	lm	lm	ll	ll	ll	ll	ll	ll	lm	lm
LG10_HB_1778	F_0837587_L10_48_1	LG10	<lmxll>	{0-}	(ll,lm)	ll	lm	lm	lm	lm	ll	ll	ll	lm	ll	lm	ll	lm	ll	lm	ll	ll	lm	lm	lm	lm	lm	lm	lm	lm	lm	lm	ll	lm	ll	lm	lm	lm	lm	lm	lm	ll	ll	ll	ll	ll	ll	lm	lm
LG10_HB_1778	F_0837602_L10_48_1	LG10	<lmxll>	{0-}	(ll,lm)	ll	lm	lm	lm	lm	ll	ll	ll	lm	ll	lm	ll	lm	ll	lm	ll	ll	lm	lm	lm	lm	lm	lm	lm	lm	lm	lm	ll	lm	ll	lm	lm	lm	lm	lm	lm	ll	ll	ll	ll	ll	ll	lm	lm
LG10_HB_1781	F_0838422_L10_49_1	LG10	<lmxll>	{0-}	(ll,lm)	ll	lm	lm	lm	lm	ll	ll	ll	lm	ll	lm	ll	lm	ll	lm	ll	ll	lm	lm	lm	lm	ll	lm	lm	lm	lm	lm	ll	lm	ll	lm	lm	lm	lm	lm	lm	ll	ll	ll	ll	ll	ll	lm	lm
LG10_HB_1784_s26h1	F_0839805_L11_26_1	LG10	<hkxhk>	{00}	(hh,hk,kk)	hk	hk	kk	hk	kk	hk	hk	hk	kk	kk	hk	hk	kk	hk	kk	hk	kk	kk	hk	hk	hk	hk	hh	hh	kk	hk	kk	hh	kk	hk	hh	hk	hh	hk	kk	hk	hh	hh	kk	hk	hk	hk	kk	hk
LG10_HB_1784_s26h1	F_0839808_L11_26_1	LG10	<hkxhk>	{11}	(hh,hk,kk)	hk	hk	hh	hk	hh	hk	hk	hk	hh	hh	hk	hk	hh	hk	hh	hk	hh	hh	hk	hk	hk	hk	kk	kk	hh	hk	hh	kk	hh	hk	kk	hk	kk	hk	hh	hk	kk	kk	hh	hk	hk	hk	hh	hk
LG10_HB_20	F_0008635_L10_PA	LG10	<hkxhk>	{11}	(hh,hk,kk)	hk	hk	hh	hk	hh	hk	hk	hk	hh	hh	hk	hk	hh	hk	hh	hk	hh	hh	hk	hk	hk	hk	kk	kk	hh	hk	hh	kk	hh	hk	kk	hk	kk	hk	hh	hk	kk	kk	hh	hk	hk	hk	hh	hk
LG10_HB_20	F_0008637_L10_PA	LG10	<hkxhk>	{11}	(hh,hk,kk)	hk	hk	hh	hk	hh	hk	hk	hk	hh	hh	hk	hk	hh	hk	hh	hk	hh	hh	hk	hk	hk	hk	kk	kk	hh	hk	hh	kk	hh	hk	kk	hk	kk	hk	hh	hk	kk	kk	hh	hk	hk	hk	hh	hk
LG10_HB_21	F_0009203_L10_PA	LG10	<hkxhk>	{11}	(hh,hk,kk)	hk	hk	hh	hk	hh	hk	hk	hk	hh	hh	hk	hk	hh	hk	hh	hk	hh	hh	hk	hk	hk	hk	kk	kk	hh	hk	hh	kk	hh	hk	kk	hk	kk	hk	hh	hk	kk	kk	hh	hk	hk	hk	hh	hk
LG10_HB_21	F_0009214_L10_PA	LG10	<hkxhk>	{11}	(hh,hk,kk)	hk	hk	hh	hk	hh	hk	hk	hk	hh	hh	hk	hk	hh	hk	hh	hk	hh	hh	hk	hk	hk	hk	kk	kk	hh	hk	hh	kk	hh	hk	kk	hk	kk	hk	hh	hk	kk	kk	hh	hk	hk	hk	hh	hk
LG10_HB_21	F_0009237_L10_PA	LG10	<hkxhk>	{00}	(hh,hk,kk)	hk	hk	kk	hk	kk	hk	hk	hk	kk	kk	hk	hk	kk	hk	kk	hk	kk	kk	hk	hk	hk	hk	hh	hh	kk	hk	kk	hh	kk	hk	hh	hk	hh	hk	kk	hk	hh	hh	kk	hk	hk	hk	kk	hk
LG10_HB_21	F_0009256_L10_PA	LG10	<hkxhk>	{00}	(hh,hk,kk)	hk	hk	kk	hk	kk	hk	hk	hk	kk	kk	hk	hk	kk	hk	kk	hk	kk	kk	hk	hk	hk	hk	hh	hh	kk	hk	kk	hh	kk	hk	hh	hk	hh	hk	kk	hk	hh	hh	kk	hk	hk	hk	kk	hk
LG10_HB_22	F_0009743_L10_PA	LG10	<hkxhk>	{11}	(hh,hk,kk)	hk	hk	hh	hk	hh	hk	hk	hk	hh	hh	hk	hh	hh	hk	hh	hk	hh	hh	hk	hk	hk	hk	kk	kk	hh	hk	hh	kk	hh	hk	kk	hk	kk	hk	hh	hk	kk	kk	hh	hk	hk	hk	hh	hk
LG10_HB_22	F_0009753_L10_PA	LG10	<hkxhk>	{00}	(hh,hk,kk)	hk	hk	kk	hk	kk	hk	hk	hk	kk	kk	hk	kk	kk	hk	kk	hk	kk	kk	hk	hk	hk	hk	hh	hh	kk	hk	kk	hh	kk	hk	hh	hk	hh	hk	kk	hk	hh	hh	kk	hk	hk	hk	kk	hk
LG10_HB_22	F_0009773_L10_PA	LG10	<hkxhk>	{00}	(hh,hk,kk)	hk	hk	kk	hk	kk	hk	hk	hk	kk	kk	hk	kk	kk	hk	kk	hk	kk	kk	hk	hk	hk	hk	hh	hh	kk	hk	kk	hh	kk	hk	hh	hk	hh	hk	kk	hk	hh	hh	kk	hk	hk	hk	kk	hk
LG10_HB_22	GD_02051_L10_PA	LG10	<hkxhk>	{00}	(hh,hk,kk)	hk	hk	kk	hk	kk	hk	hk	hk	kk	kk	hk	kk	kk	hk	kk	hk	kk	kk	hk	hk	hk	hk	hh	hh	kk	hk	kk	hh	kk	hk	hh	hk	hh	hk	kk	hk	hh	hh	kk	hk	hk	hk	kk	hk
LG10_HB_23	F_0010458_L10_PA	LG10	<hkxhk>	{00}	(hh,hk,kk)	hk	hk	kk	hk	kk	hk	hk	hk	kk	kk	hk	kk	kk	hk	kk	hk	kk	kk	hk	hk	hk	hk	hh	hh	kk	hk	kk	hh	kk	hk	hh	hk	hh	hk	kk	hk	hh	hh	kk	hk	hk	hk	kk	hk
LG10_HB_23	F_0010475_L10_PA	LG10	<hkxhk>	{11}	(hh,hk,kk)	hk	hk	hh	hk	hh	hk	hk	hk	hh	hh	hk	hh	hh	hk	hh	hk	hh	hh	hk	hk	hk	hk	kk	kk	hh	hk	hh	kk	hh	hk	kk	hk	kk	hk	hh	hk	kk	kk	hh	hk	hk	hk	hh	hk
LG10_HB_2317_s30h1	F_1048040_L9_30_1	LG10	<hkxhk>	{11}	(hh,hk,kk)	hk	hh	hh	hk	hk	hh	hk	hk	hh	hh	hk	hh	hh	hk	hh	kk	hh	hh	hk	hk	hk	hk	kk	kk	hh	hk	hh	hk	hh	hk	kk	hh	kk	hh	hh	hh	kk	kk	hk	hk	hk	hk	hh	hh
LG10_HB_2317_s30h1	$F_1048043y_LG10	LG10	<hkxhk>	{00}	(hh,hk,kk)	hk	kk	kk	hk	hk	kk	hk	hk	kk	kk	hk	kk	kk	hk	kk	hh	kk	kk	hk	hk	hk	hk	hh	hh	kk	hk	kk	hk	kk	hk	hh	kk	hh	kk	kk	kk	hh	hh	hk	hk	hk	hk	kk	kk
LG10_HB_2317_s30h1	F_1048078_L9_30_1	LG10	<hkxhk>	{11}	(hh,hk,kk)	hk	hh	hh	hk	hk	hh	hk	hk	hh	hh	hk	hh	hh	hk	hh	kk	hh	hh	hk	hk	hk	hk	kk	kk	hh	hk	hh	hk	hh	hk	kk	hh	kk	hh	hh	hh	kk	kk	hk	hk	hk	hk	hh	hh
F_1052347_L10_52_2	F_1052347_L10_52_2	LG10	<hkxhk>	{01}	(h-,kk)	h-	h-	h-	h-	h-	kk	kk	h-	h-	h-	h-	kk	h-	h-	kk	h-	h-	kk	h-	kk	h-	kk	h-	h-	h-	kk	kk	h-	h-	h-	h-	kk	h-	kk	h-	kk	h-	h-	h-	kk	h-	h-	h-	h-
LG10_HB_2330_s57h2	F_1052854_L10_57_2	LG10	<hkxhk>	{00}	(hh,hk,kk)	hk	kk	kk	hk	hk	kk	hk	hk	kk	kk	hk	kk	kk	hk	kk	hh	kk	kk	hk	hk	hk	hk	hh	hh	kk	hk	kk	hk	kk	hk	hh	kk	hh	kk	kk	kk	hh	hh	hk	hk	hk	hk	hk	kk
LG10_HB_2330_s57h2	F_1052858_L10_57_2	LG10	<hkxhk>	{00}	(hh,hk,kk)	hk	kk	kk	hk	hk	kk	hk	hk	kk	kk	hk	kk	kk	hk	kk	hh	kk	kk	hk	hk	hk	hk	hh	hh	kk	hk	kk	hk	kk	hk	hh	kk	hh	kk	kk	kk	hh	hh	hk	hk	hk	hk	hk	kk
LG10_HB_2333_s69h2	F_1054768_L10_69_2	LG10	<lmxll>	{0-}	(ll,lm)	ll	lm	lm	lm	lm	ll	ll	ll	lm	ll	lm	ll	lm	ll	lm	ll	ll	lm	lm	lm	ll	lm	ll	ll	lm	lm	lm	ll	lm	ll	lm	lm	lm	lm	lm	lm	ll	ll	ll	ll	ll	ll	lm	lm
LG10_HB_2333_s69h2	F_1054772_L10_69_2	LG10	<lmxll>	{0-}	(ll,lm)	ll	lm	lm	lm	lm	ll	ll	ll	lm	ll	lm	ll	lm	ll	lm	ll	ll	lm	lm	lm	ll	lm	ll	ll	lm	lm	lm	ll	lm	ll	lm	lm	lm	lm	lm	lm	ll	ll	ll	ll	ll	ll	lm	lm
LG10_HB_2333_s69h2	F_1054774_L10_69_2	LG10	<lmxll>	{0-}	(ll,lm)	ll	lm	lm	lm	lm	ll	ll	ll	lm	ll	lm	ll	lm	ll	lm	ll	ll	lm	lm	lm	ll	lm	ll	ll	lm	lm	lm	ll	lm	ll	lm	lm	lm	lm	lm	lm	ll	ll	ll	ll	ll	ll	lm	lm
LG10_HB_2333_s69h2	F_1054781_L10_69_2	LG10	<lmxll>	{0-}	(ll,lm)	ll	lm	lm	lm	lm	ll	ll	ll	lm	ll	lm	ll	lm	ll	lm	ll	ll	lm	lm	lm	ll	lm	ll	ll	lm	lm	lm	ll	lm	ll	lm	lm	lm	lm	lm	lm	ll	ll	ll	ll	ll	ll	lm	lm
LG10_HB_2333_s69h2	F_1054784_L10_69_2	LG10	<lmxll>	{0-}	(ll,lm)	ll	lm	lm	lm	lm	ll	ll	ll	lm	ll	lm	ll	lm	ll	lm	ll	ll	lm	lm	lm	ll	lm	ll	ll	lm	lm	lm	ll	lm	ll	lm	lm	lm	lm	lm	lm	ll	ll	ll	ll	ll	ll	lm	lm
LG10_HB_2333_s69h2	F_1054790_L10_69_2	LG10	<lmxll>	{0-}	(ll,lm)	ll	lm	lm	lm	lm	ll	ll	ll	lm	ll	lm	ll	lm	ll	lm	ll	ll	lm	lm	lm	ll	lm	ll	ll	lm	lm	lm	ll	lm	ll	lm	lm	lm	lm	lm	lm	ll	ll	ll	ll	ll	ll	lm	lm
LG10_HB_2333.5	GD_00099_L10_PA	LG10	<lmxll>	{0-}	(ll,lm)	ll	lm	lm	lm	lm	ll	ll	ll	lm	ll	lm	ll	lm	ll	lm	ll	ll	lm	lm	lm	ll	lm	ll	ll	lm	lm	lm	ll	lm	ll	lm	lm	lm	lm	lm	lm	ll	ll	ll	ll	ll	ll	lm	lm
LG10_HB_2333.5	R_31707563_L10_PA	LG10	<lmxll>	{0-}	(ll,lm)	ll	lm	lm	lm	lm	ll	ll	ll	lm	ll	lm	ll	lm	ll	lm	ll	ll	lm	lm	lm	ll	lm	ll	ll	lm	lm	lm	ll	lm	ll	lm	lm	lm	lm	lm	lm	ll	ll	ll	ll	ll	ll	lm	lm
LG10_HB_2469_s63h2	F_1087359_L3_63_2	LG10	<nnxnp>	{-0}	(nn,np)	np	np	np	nn	nn	np	np	np	np	np	nn	np	np	np	np	nn	np	np	nn	nn	np	nn	nn	nn	np	nn	np	np	np	np	nn	np	np	np	np	np	nn	nn	nn	np	np	nn	np	nn
LG10_HB_2469_s63h2	$F_1087370y_LG10	LG10	<nnxnp>	{-0}	(nn,np)	np	np	np	nn	nn	np	np	np	np	np	nn	np	np	np	np	nn	np	np	nn	nn	np	nn	nn	nn	np	nn	np	np	np	np	nn	np	np	np	np	np	nn	nn	nn	np	np	nn	np	nn
F_1106430_L9_46_2	F_1106430_L9_46_2	LG10	<hkxhk>	{11}	(hh,hk,kk)	hk	hh	hh	hk	hk	hh	hk	hk	hh	hh	hk	hh	hh	hk	hh	kk	hh	hh	hk	hk	hk	hk	kk	kk	hh	hk	hh	hk	hh	hk	kk	hh	kk	hh	hh	hh	kk	kk	hk	hk	hk	hk	hh	hh
LG10_HB_2566_s73h3	F_1107365_L10_73_3	LG10	<hkxhk>	{00}	(hh,hk,kk)	hk	kk	kk	hk	hk	kk	hk	hk	kk	kk	hk	kk	kk	hk	kk	hh	kk	kk	hk	hk	hk	hk	hh	hh	kk	hk	kk	hk	kk	hk	hh	kk	hh	kk	kk	kk	hh	hh	hk	hk	hk	hk	hk	kk
LG10_HB_2566_s73h3	F_1107370_L10_73_3	LG10	<hkxhk>	{11}	(hh,hk,kk)	hk	hh	hh	hk	hk	hh	hk	hk	hh	hh	hk	hh	hh	hk	hh	kk	hh	hh	hk	hk	hk	hk	kk	kk	hh	hk	hh	hk	hh	hk	kk	hh	kk	hh	hh	hh	kk	kk	hk	hk	hk	hk	hk	hh
LG10_HB_2566_s73h3	F_1107373_L10_73_3	LG10	<hkxhk>	{00}	(hh,hk,kk)	hk	kk	kk	hk	hk	kk	hk	hk	kk	kk	hk	kk	kk	hk	kk	hh	kk	kk	hk	hk	hk	hk	hh	hh	kk	hk	kk	hk	kk	hk	hh	kk	hh	kk	kk	kk	hh	hh	hk	hk	hk	hk	hk	kk
LG10_HB_2569_s76h3	F_1107553_L10_76_3	LG10	<nnxnp>	{-0}	(nn,np)	np	np	np	nn	nn	np	np	np	np	np	nn	np	np	np	np	nn	np	np	nn	nn	np	nn	nn	nn	np	nn	np	np	np	np	nn	np	np	np	np	np	nn	nn	nn	np	np	nn	np	nn
LG10_HB_2569_s76h3	F_1107554_L10_76_3	LG10	<hkxhk>	{00}	(hh,hk,kk)	hk	kk	kk	hk	hk	kk	hk	hk	kk	kk	hk	kk	kk	hk	kk	hh	kk	kk	hh	hk	hk	hk	hh	hh	kk	hk	kk	hk	kk	hk	hh	kk	kk	kk	kk	kk	hh	hh	hh	hk	hk	hh	kk	hk
LG10_HB_2571_s82h3	F_1107794_L10_82_3	LG10	<lmxll>	{0-}	(ll,lm)	ll	lm	lm	lm	lm	ll	ll	ll	lm	ll	lm	ll	lm	ll	lm	ll	ll	lm	lm	lm	lm	lm	lm	lm	lm	lm	lm	ll	lm	ll	lm	lm	lm	lm	lm	lm	ll	ll	ll	ll	ll	ll	lm	lm
LG10_HB_2571_s82h3	F_1107802_L10_82_3	LG10	<lmxll>	{0-}	(ll,lm)	ll	lm	lm	lm	lm	ll	ll	ll	lm	ll	lm	ll	lm	ll	lm	ll	ll	lm	lm	lm	lm	lm	lm	lm	lm	lm	lm	ll	lm	ll	lm	lm	lm	lm	lm	lm	ll	ll	ll	ll	ll	ll	lm	lm
LG10_HB_2571_s82h3	F_1107804_L10_82_3	LG10	<lmxll>	{0-}	(ll,lm)	ll	lm	lm	lm	lm	ll	ll	ll	lm	ll	lm	ll	lm	ll	lm	ll	ll	lm	lm	lm	lm	lm	lm	lm	lm	lm	lm	ll	lm	ll	lm	lm	lm	lm	lm	lm	ll	ll	ll	ll	ll	ll	lm	lm
LG10_HB_26	F_0011645_L10_PA	LG10	<hkxhk>	{11}	(hh,hk,kk)	hk	hh	hh	hk	hk	hh	hk	hk	hh	hh	hk	hh	hh	hk	hh	kk	hh	hh	hk	hk	hk	hk	kk	kk	hh	hk	hh	hk	hh	hk	kk	hh	kk	hh	hh	hh	kk	kk	hk	hk	hk	hk	hk	hh
LG10_HB_26	F_0011662_L10_PA	LG10	<hkxhk>	{11}	(hh,hk,kk)	hk	hh	hh	hk	hk	hh	hk	hk	hh	hh	hk	hh	hh	hk	hh	kk	hh	hh	hk	hk	hk	hk	kk	kk	hh	hk	hh	hk	hh	hk	kk	hh	kk	hh	hh	hh	kk	kk	hk	hk	hk	hk	hk	hh
LG10_HB_26	F_0011683_L10_PA	LG10	<hkxhk>	{00}	(hh,hk,kk)	hk	kk	kk	hk	hk	kk	hk	hk	kk	kk	hk	kk	kk	hk	kk	hh	kk	kk	hk	hk	hk	hk	hh	hh	kk	hk	kk	hk	kk	hk	hh	kk	hh	kk	kk	kk	hh	hh	hk	hk	hk	hk	hk	kk
LG10_HB_27	F_0012361_L10_PA	LG10	<hkxhk>	{00}	(hh,hk,kk)	hk	kk	kk	hk	hk	kk	hk	hk	kk	kk	hk	kk	kk	hk	kk	hh	kk	kk	hk	hk	hk	hk	hh	hh	kk	hk	kk	hk	kk	hk	hh	kk	hh	kk	kk	kk	hh	hh	hk	hk	hk	hk	hk	kk
LG10_HB_27	F_0012368_L10_PA	LG10	<hkxhk>	{11}	(hh,hk,kk)	hk	hh	hh	hk	hk	hh	hk	hk	hh	hh	hk	hh	hh	hk	hh	kk	hh	hh	hk	hk	hk	hk	kk	kk	hh	hk	hh	hk	hh	hk	kk	hh	kk	hh	hh	hh	kk	kk	hk	hk	hk	hk	hk	hh
LG10_HB_299	F_0134231_L12_PA	LG10	<hkxhk>	{00}	(h-,kk)	h-	kk	kk	h-	h-	kk	h-	h-	kk	kk	h-	kk	kk	h-	kk	h-	kk	kk	h-	h-	h-	h-	h-	h-	kk	h-	kk	h-	kk	h-	h-	kk	h-	kk	kk	--	h-	h-	h-	h-	h-	h-	kk	kk
LG10_HB_3	F_0000524_L10_PA	LG10	<lmxll>	{1-}	(ll,lm)	lm	lm	ll	lm	lm	ll	ll	ll	ll	ll	lm	ll	ll	lm	ll	lm	ll	ll	lm	ll	lm	ll	lm	lm	ll	ll	ll	lm	ll	lm	lm	ll	lm	ll	ll	ll	lm	lm	ll	ll	lm	ll	lm	lm
LG10_HB_3	F_0000521_L10_PA	LG10	<nnxnp>	{-1}	(nn,np)	nn	nn	nn	np	nn	np	np	nn	nn	nn	np	np	nn	nn	np	nn	nn	np	nn	np	nn	np	np	np	nn	np	np	np	nn	nn	np	np	np	np	nn	np	np	np	nn	np	nn	nn	nn	nn
LG10_HB_3056_s49h1	R_36033314_L10_49_1	LG10	<lmxll>	{0-}	(ll,lm)	ll	lm	lm	lm	lm	lm	ll	ll	lm	ll	lm	ll	lm	ll	lm	ll	ll	lm	lm	lm	ll	lm	ll	ll	lm	lm	lm	ll	lm	ll	ll	lm	lm	lm	lm	lm	ll	ll	ll	ll	ll	ll	lm	lm
R_16680919_L10_62_2	R_16680919_L10_62_2	LG10	<lmxll>	{0-}	(ll,lm)	ll	lm	lm	lm	lm	lm	ll	ll	lm	lm	lm	lm	lm	ll	lm	ll	lm	lm	ll	lm	ll	lm	ll	ll	lm	lm	lm	ll	lm	ll	ll	lm	ll	lm	lm	lm	ll	ll	ll	ll	ll	lm	lm	lm
R_26641840_L10_44_1	R_26641840_L10_44_1	LG10	<nnxnp>	{-0}	(nn,np)	np	np	np	nn	nn	np	np	np	np	nn	nn	nn	np	nn	np	nn	nn	np	nn	nn	np	nn	np	nn	np	nn	np	np	np	np	nn	np	np	np	np	nn	nn	np	nn	nn	np	nn	np	nn
GD_01264_L10_44_1	GD_01264_L10_44_1	LG10	<nnxnp>	{-0}	(nn,np)	np	np	np	nn	nn	np	np	np	np	nn	nn	nn	np	nn	np	nn	nn	np	nn	nn	np	nn	np	nn	np	nn	np	np	np	np	nn	np	np	np	np	nn	nn	np	nn	nn	np	nn	np	nn
R_28610777_L10_45_1	R_28610777_L10_45_1	LG10	<lmxll>	{0-}	(ll,lm)	ll	lm	lm	lm	lm	lm	ll	ll	lm	ll	lm	ll	lm	ll	lm	ll	ll	lm	lm	lm	ll	lm	ll	ll	lm	lm	lm	ll	lm	ll	ll	lm	lm	lm	lm	lm	ll	ll	ll	ll	ll	ll	lm	lm
R_7167616_L10_33_1	R_7167616_L10_33_1	LG10	<hkxhk>	{00}	(hh,hk,kk)	hk	hk	kk	hk	kk	hk	hk	hk	kk	kk	hk	kk	kk	hk	kk	hk	kk	kk	hk	hk	hk	hk	hh	hh	kk	hk	kk	hh	kk	hk	hh	hk	hh	hk	kk	hk	hh	hh	kk	hk	hk	hk	kk	hk
LG10_HB_3061_s47h1	R_32372997_L10_47_1	LG10	<lmxll>	{0-}	(ll,lm)	ll	lm	lm	lm	lm	ll	ll	ll	lm	ll	lm	ll	lm	ll	lm	ll	ll	lm	lm	lm	ll	lm	lm	ll	lm	lm	lm	ll	lm	ll	lm	lm	lm	lm	lm	lm	ll	ll	ll	ll	ll	ll	lm	lm
R_20013910_L10_40_1	R_20013910_L10_40_1	LG10	<hkxhk>	{11}	(hh,hk,kk)	hk	hh	hh	hk	hk	hh	hk	hk	hh	hh	hk	hk	hh	hk	hh	kk	hh	hh	kk	hk	hk	hk	kk	kk	hh	hk	hh	hk	hh	hk	kk	hh	hh	hh	hh	hh	kk	hk	kk	hk	hk	kk	hh	hk
R_29917745_L10_PA	R_29917745_L10_PA	LG10	<nnxnp>	{-0}	(nn,np)	np	np	np	nn	nn	np	np	np	np	nn	nn	nn	np	nn	np	nn	nn	np	nn	nn	np	nn	np	nn	np	nn	np	np	np	np	nn	np	np	nn	nn	nn	nn	np	nn	nn	np	nn	nn	nn
LG10_HB_3116	GD_00604_L10_PA	LG10	<lmxll>	{0-}	(ll,lm)	ll	lm	lm	lm	lm	ll	ll	ll	lm	ll	lm	ll	lm	ll	lm	ll	ll	lm	lm	lm	lm	ll	lm	lm	lm	lm	lm	ll	lm	ll	lm	lm	lm	lm	lm	lm	ll	ll	ll	ll	ll	ll	lm	lm
LG10_HB_32	F_0014551_L10_PA	LG10	<hkxhk>	{00}	(hh,hk,kk)	hk	kk	kk	hk	kk	hk	hk	hk	kk	kk	hk	kk	kk	hk	kk	hk	kk	kk	hk	hk	hk	hk	hh	hh	kk	hk	kk	hh	kk	hk	hh	hk	hh	hk	kk	kk	hh	hh	kk	hk	hk	hk	kk	hk
LG10_HB_32	F_0014555_L10_PA	LG10	<hkxhk>	{00}	(hh,hk,kk)	hk	kk	kk	hk	kk	hk	hk	hk	kk	kk	hk	kk	kk	hk	kk	hk	kk	kk	hk	hk	hk	hk	hh	hh	kk	hk	kk	hh	kk	hk	hh	hk	hh	hk	kk	kk	hh	hh	kk	hk	hk	hk	kk	hk
LG10_HB_33	F_0014721_L10_PA	LG10	<hkxhk>	{00}	(hh,hk,kk)	hk	kk	kk	hk	kk	hk	hk	hk	kk	kk	hk	kk	kk	hk	kk	hk	kk	kk	hk	hk	hk	hk	hh	hh	kk	hk	kk	hh	kk	hk	hh	hk	hh	hk	kk	hk	hh	hh	kk	hk	hk	hk	kk	hk
LG10_HB_33	F_0014724_L10_PA	LG10	<hkxhk>	{00}	(h-,kk)	h-	kk	kk	h-	kk	h-	h-	h-	kk	kk	h-	kk	kk	h-	kk	h-	kk	kk	h-	h-	h-	h-	h-	h-	kk	h-	kk	h-	kk	h-	h-	h-	h-	h-	kk	h-	h-	h-	kk	h-	h-	h-	kk	h-
LG10_HB_33	F_0014725_L10_PA	LG10	<hkxhk>	{11}	(hh,hk,kk)	hk	hh	hh	hk	hh	hk	hk	hk	hh	hh	hk	hh	hh	hk	hh	hk	hh	hh	hk	hk	hk	hk	kk	kk	hh	hk	hh	kk	hh	hk	kk	hk	kk	hk	hh	hk	kk	kk	hh	hk	hk	hk	hh	hk
LG10_HB_33	F_0014733_L10_PA	LG10	<hkxhk>	{00}	(hh,hk,kk)	hk	kk	kk	hk	kk	hk	hk	hk	kk	kk	hk	kk	kk	hk	kk	hk	kk	kk	hk	hk	hk	hk	hh	hh	kk	hk	kk	hh	kk	hk	hh	hk	hh	hk	kk	hk	hh	hh	kk	hk	hk	hk	kk	hk
LG10_HB_38	F_0016741_L10_PA	LG10	<hkxhk>	{11}	(hh,hk,kk)	hk	hh	hh	hk	hh	hk	hk	hk	hh	hh	hk	hh	hh	hk	hh	hk	hh	hh	hk	hk	hk	hk	kk	kk	hh	hk	hh	kk	hh	hk	kk	hk	kk	hk	hh	hh	kk	kk	hh	hk	hk	hk	hh	hk
LG10_HB_39	F_0017215_L10_PA	LG10	<hkxhk>	{00}	(hh,hk,kk)	hk	kk	kk	hk	kk	hk	hk	hk	kk	kk	hk	kk	kk	hk	kk	hk	kk	kk	hk	hk	hk	hk	hh	hh	kk	hk	kk	hh	kk	hk	hh	hk	hh	hk	kk	kk	hh	hh	kk	hk	hk	hk	kk	hk
LG10_HB_39	F_0017217_L10_PA	LG10	<hkxhk>	{00}	(hh,hk,kk)	hk	kk	kk	hk	kk	hk	hk	hk	kk	kk	hk	kk	kk	hk	kk	hk	kk	kk	hk	hk	hk	hk	hh	hh	kk	hk	kk	hh	kk	hk	hh	hk	hh	hk	kk	kk	hh	hh	kk	hk	hk	hk	kk	hk
LG10_HB_39	F_0017224_L10_PA	LG10	<hkxhk>	{11}	(hh,hk,kk)	hk	hh	hh	hk	hh	hk	hk	hk	hh	hh	hk	hh	hh	hk	hh	hk	hh	hh	hk	hk	hk	hk	kk	kk	hh	hk	hh	kk	hh	hk	kk	hk	kk	hk	hh	hh	kk	kk	hh	hk	hk	hk	hh	hk
LG10_HB_4	GD_01789_L10_PA	LG10	<lmxll>	{1-}	(ll,lm)	lm	lm	ll	lm	lm	ll	ll	ll	ll	ll	lm	ll	ll	lm	ll	lm	ll	ll	lm	ll	lm	ll	lm	lm	ll	ll	ll	lm	ll	lm	lm	ll	lm	ll	ll	ll	lm	lm	ll	ll	lm	ll	lm	lm
LG10_HB_40	F_0017889_L10_PA	LG10	<hkxhk>	{00}	(hh,hk,kk)	hk	kk	kk	hk	hk	kk	hk	hk	kk	kk	hk	kk	kk	hk	kk	hk	kk	kk	hk	hk	hk	hk	hh	hh	kk	hk	kk	hh	kk	hk	hh	kk	hh	kk	kk	kk	hh	hh	hk	hh	hk	hk	hk	kk
CONS61_L10_PA	CONS61_L10_PA	LG10	<nnxnp>	{-0}	(nn,np)	np	np	np	nn	nn	np	np	np	np	nn	nn	nn	np	nn	np	nn	nn	np	nn	nn	np	nn	np	nn	np	nn	np	np	np	np	nn	np	np	np	nn	nn	nn	np	nn	nn	np	nn	np	nn
LG10_HB_4005	FEM_cg_1	LG10	<hkxhk>	{01}	(hh,hk,kk)	hh	hk	hk	kk	kk	hh	hh	hh	hk	hk	hk	hk	hk	hk	kk	hk	hk	hk	kk	kk	hk	hk	hk	kk	hk	kk	hk	hk	hk	hh	kk	hk	hk	kk	kk	kk	hk	hh	hk	hk	hh	hk	kk	kk
LG10_HB_4005	FEM_cg_3	LG10	<hkxhk>	{01}	(hh,hk,kk)	hh	hk	hk	kk	kk	hh	hh	hh	hk	hk	hk	hk	hk	hk	kk	hk	hk	hk	kk	kk	hk	hk	hk	kk	hk	kk	hk	hk	hk	hh	kk	hk	hk	kk	kk	kk	hk	hh	hk	hk	hh	hk	kk	kk
LG10_HB_4007	FEM_cg_14	LG10	<hkxhk>	{00}	(hh,hk,kk)	hk	kk	kk	hk	hk	kk	hk	hk	kk	kk	hk	hk	kk	hk	kk	hh	kk	kk	hh	hk	hk	hk	hh	hh	kk	hk	kk	hk	kk	hk	hh	kk	kk	kk	kk	kk	hh	hk	hh	hk	hk	hh	kk	hk
LG10_HB_4007	FEM_cg_19	LG10	<hkxhk>	{00}	(hh,hk,kk)	hk	kk	kk	hk	hk	kk	hk	hk	kk	kk	hk	hk	kk	hk	kk	hh	kk	kk	hh	hk	hk	hk	hh	hh	kk	hk	kk	hk	kk	hk	hh	kk	kk	kk	kk	kk	hh	hk	hh	hk	hk	hh	kk	hk
LG10_HB_4007	FEM_cg_19-bis	LG10	<hkxhk>	{00}	(hh,hk,kk)	hk	kk	kk	hk	hk	kk	hk	hk	kk	kk	hk	hk	kk	hk	kk	hh	kk	kk	hh	hk	hk	hk	hh	hh	kk	hk	kk	hk	kk	hk	hh	kk	kk	kk	kk	kk	hh	hk	hh	hk	hk	hh	kk	hk
LG10_HB_42	F_0018994_L10_PA	LG10	<hkxhk>	{00}	(hh,hk,kk)	hk	kk	kk	hk	hk	kk	hk	hk	kk	kk	hk	kk	kk	hk	kk	hh	kk	kk	hk	hk	hk	hk	hh	hh	kk	hk	kk	hk	kk	hk	hh	kk	hh	kk	kk	kk	hh	hh	hk	hk	hk	hk	kk	kk
LG10_HB_47	F_0021345_L10_PA	LG10	<hkxhk>	{00}	(hh,hk,kk)	hk	kk	kk	hk	hk	kk	hh	hk	kk	kk	hk	kk	kk	hk	kk	hh	kk	kk	hk	hk	hk	hk	hh	hh	kk	hk	kk	hk	kk	hk	hh	kk	hh	kk	kk	kk	hh	hh	hk	hk	hk	hk	kk	kk
LG10_HB_47	F_0021362_L10_PA	LG10	<hkxhk>	{11}	(hh,hk,kk)	hk	hh	hh	hk	hk	hh	kk	hk	hh	hh	hk	hh	hh	hk	hh	kk	hh	hh	hk	hk	hk	hk	kk	kk	hh	hk	hh	hk	hh	hk	kk	hh	kk	hh	hh	hh	kk	kk	hk	hk	hk	hk	hh	hh
LG10_HB_474	F_0216378_L14_PA	LG10	<lmxll>	{1-}	(ll,lm)	lm	lm	ll	lm	lm	ll	ll	ll	ll	ll	lm	ll	ll	lm	ll	lm	ll	ll	lm	ll	lm	ll	lm	lm	ll	ll	ll	lm	ll	lm	lm	ll	lm	ll	ll	ll	lm	lm	ll	ll	lm	ll	lm	lm
LG10_HB_474	F_0216380_L14_PA	LG10	<lmxll>	{1-}	(ll,lm)	lm	lm	ll	lm	lm	ll	ll	ll	ll	ll	lm	ll	ll	lm	ll	lm	ll	ll	lm	ll	lm	ll	lm	lm	ll	ll	ll	lm	ll	lm	lm	ll	lm	ll	ll	ll	lm	lm	ll	ll	lm	ll	lm	lm
LG10_HB_474	F_0216372_L14_PA	LG10	<nnxnp>	{-1}	(nn,np)	nn	nn	nn	np	nn	np	np	nn	nn	nn	np	np	nn	nn	np	nn	nn	np	nn	np	nn	np	np	np	nn	np	np	np	nn	nn	np	np	np	np	nn	np	np	np	nn	np	nn	nn	nn	nn
LG10_HB_474	F_0216376_L14_PA	LG10	<nnxnp>	{-1}	(nn,np)	nn	nn	nn	np	nn	np	np	nn	nn	nn	np	np	nn	nn	np	nn	nn	np	nn	np	nn	np	np	np	nn	np	np	np	nn	nn	np	np	np	np	nn	np	np	np	nn	np	nn	nn	nn	nn
LG10_HB_475	F_0216492_L14_PA	LG10	<nnxnp>	{-0}	(nn,np)	np	np	np	nn	np	nn	nn	np	np	np	nn	nn	np	np	nn	np	np	nn	np	nn	np	nn	nn	nn	np	nn	nn	nn	np	np	nn	nn	nn	nn	np	nn	nn	nn	np	nn	np	np	np	np
LG10_HB_49	F_0022025_L10_PA	LG10	<hkxhk>	{00}	(hh,hk,kk)	hk	kk	kk	hk	hk	kk	hh	hk	kk	kk	hk	kk	kk	hk	kk	hh	kk	kk	hk	hk	hk	hk	hh	hh	kk	hk	kk	hk	kk	hk	hh	kk	hh	kk	kk	kk	hh	hh	hk	hk	hk	hk	kk	kk
LG10_HB_49	F_0022007_L10_PA	LG10	<lmxll>	{0-}	(ll,lm)	ll	lm	lm	lm	lm	lm	ll	ll	lm	lm	lm	lm	lm	ll	lm	ll	lm	lm	ll	lm	ll	lm	ll	ll	lm	lm	lm	ll	lm	ll	ll	lm	ll	lm	lm	lm	ll	ll	ll	ll	ll	lm	lm	lm
LG10_HB_49.5	GD_02009_L10_PA	LG10	<nnxnp>	{-0}	(nn,np)	np	np	np	nn	nn	np	nn	np	np	np	nn	np	np	np	np	nn	np	np	np	nn	np	nn	nn	nn	np	nn	np	np	np	np	nn	np	nn	np	np	np	nn	nn	np	np	np	nn	np	np
LG10_HB_49.8	R_17046031_L10_PA	LG10	<hkxhk>	{11}	(hh,hk,kk)	hk	hh	hh	hk	hk	hh	kk	hk	hh	hh	hk	hh	hh	hk	hh	kk	hh	hh	hk	hk	hk	hk	kk	kk	hh	hk	hh	hk	hh	hk	kk	hh	kk	hh	hh	hh	kk	kk	hk	hk	hk	hk	hh	hh
LG10_HB_5	F_0000870_L10_PA	LG10	<nnxnp>	{-1}	(nn,np)	nn	nn	nn	np	nn	np	np	nn	nn	nn	np	np	nn	nn	np	nn	nn	np	nn	np	nn	np	np	np	nn	np	np	np	nn	nn	np	np	np	np	nn	np	np	np	nn	np	nn	nn	nn	nn
LG10_HB_50	F_0022308_L10_PA	LG10	<nnxnp>	{-0}	(nn,np)	np	np	np	nn	nn	np	nn	np	np	np	nn	np	np	np	np	nn	np	np	np	nn	np	nn	nn	nn	np	nn	np	np	np	np	nn	np	nn	np	np	np	nn	nn	np	np	np	nn	np	np
LG10_HB_50	F_0022313_L10_PA	LG10	<lmxll>	{0-}	(ll,lm)	ll	lm	lm	lm	lm	lm	ll	ll	lm	lm	lm	lm	lm	ll	lm	ll	lm	lm	ll	lm	ll	lm	ll	ll	lm	lm	lm	ll	lm	ll	ll	lm	ll	lm	lm	lm	ll	ll	ll	ll	ll	lm	lm	lm
LG10_HB_51	F_0023034_L10_PA	LG10	<nnxnp>	{-0}	(nn,np)	np	np	np	nn	nn	np	nn	np	np	np	nn	np	np	np	np	nn	np	np	np	nn	np	nn	nn	nn	np	nn	np	np	np	np	nn	np	nn	np	np	np	nn	nn	np	np	np	nn	np	np
LG10_HB_514	F_0235556_L14_PA	LG10	<hkxhk>	{11}	(hh,hk,kk)	hk	hh	hh	hk	hk	hh	hk	hk	hh	hh	hk	hh	hh	hk	hh	kk	hh	hh	hk	hk	hk	hk	kk	kk	hh	hk	hh	hk	hh	hk	kk	hh	kk	hh	hh	hh	kk	kk	hk	hk	hk	hk	hh	hh
LG10_HB_515	F_0236100_L14_PA	LG10	<hkxhk>	{00}	(h-,kk)	h-	kk	kk	h-	h-	kk	h-	h-	kk	kk	h-	kk	kk	h-	kk	h-	kk	kk	h-	h-	h-	h-	h-	h-	kk	h-	kk	h-	kk	h-	h-	kk	h-	kk	kk	kk	h-	h-	h-	h-	h-	h-	kk	kk
LG10_HB_52	F_0023484_L10_PA	LG10	<nnxnp>	{-0}	(nn,np)	np	np	np	nn	nn	np	nn	np	np	np	nn	np	np	np	np	nn	np	np	np	nn	np	nn	nn	nn	np	nn	np	np	np	np	nn	np	nn	np	np	np	nn	nn	np	np	np	nn	np	np
LG10_HB_52	F_0023485_L10_PA	LG10	<nnxnp>	{-0}	(nn,np)	np	np	np	nn	nn	np	nn	np	np	np	nn	np	np	np	np	nn	np	np	np	nn	np	nn	nn	nn	np	nn	np	np	np	np	nn	np	nn	np	np	np	nn	nn	np	np	np	nn	np	np
LG10_HB_52	F_0023488_L10_PA	LG10	<lmxll>	{0-}	(ll,lm)	ll	lm	lm	lm	lm	lm	ll	ll	lm	lm	lm	lm	lm	ll	lm	ll	lm	lm	ll	lm	ll	lm	ll	ll	lm	lm	lm	ll	lm	ll	ll	lm	ll	lm	lm	lm	ll	ll	ll	ll	ll	lm	lm	lm
LG10_HB_52	F_0023491_L10_PA	LG10	<hkxhk>	{11}	(hh,hk,kk)	hk	hh	hh	hk	hk	hh	kk	hk	hh	hh	hk	hh	hh	hk	hh	kk	hh	hh	hk	hk	hk	hk	kk	kk	hh	hk	hh	hk	hh	hk	kk	hh	kk	hh	hh	hh	kk	kk	hk	hk	hk	hk	hh	hh
LG10_HB_52	F_0023498_L10_PA	LG10	<hkxhk>	{00}	(hh,hk,kk)	hk	kk	kk	hk	hk	kk	hh	hk	kk	kk	hk	kk	kk	hk	kk	hh	kk	kk	hk	hk	hk	hk	hh	hh	kk	hk	kk	hk	kk	hk	hh	kk	hh	kk	kk	kk	hh	hh	hk	hk	hk	hk	kk	kk
LG10_HB_52	GD_01987_L10_PA	LG10	<hkxhk>	{00}	(hh,hk,kk)	hk	kk	kk	hk	hk	kk	hh	hk	kk	kk	hk	kk	kk	hk	kk	hh	kk	kk	hk	hk	hk	hk	hh	hh	kk	hk	kk	hk	kk	hk	hh	kk	hh	kk	kk	kk	hh	hh	hk	hk	hk	hk	kk	kk
LG10_HB_53	F_0024056_L10_PA	LG10	<nnxnp>	{-0}	(nn,np)	np	nn	np	nn	nn	np	nn	np	np	np	nn	np	np	np	np	nn	np	np	np	nn	np	nn	nn	nn	np	nn	np	np	np	np	nn	np	np	np	np	np	nn	nn	np	np	np	nn	np	np
LG10_HB_53	F_0024065_L10_PA	LG10	<nnxnp>	{-0}	(nn,np)	np	nn	np	nn	nn	np	nn	np	np	np	nn	np	np	np	np	nn	np	np	np	nn	np	nn	nn	nn	np	nn	np	np	np	np	nn	np	np	np	np	np	nn	nn	np	np	np	nn	np	np
LG10_HB_53	F_0024079_L10_PA	LG10	<nnxnp>	{-0}	(nn,np)	np	nn	np	nn	nn	np	nn	np	np	np	nn	np	np	np	np	nn	np	np	np	nn	np	nn	nn	nn	np	nn	np	np	np	np	nn	np	np	np	np	np	nn	nn	np	np	np	nn	np	np
LG10_HB_53.5	R_17894779_L10_PA	LG10	<lmxll>	{0-}	(ll,lm)	ll	lm	lm	lm	lm	lm	ll	ll	lm	lm	lm	lm	lm	ll	lm	ll	lm	lm	ll	lm	ll	lm	ll	ll	lm	lm	lm	ll	lm	ll	ll	lm	ll	lm	lm	lm	ll	ll	ll	ll	ll	lm	lm	lm
LG10_HB_54	F_0024620_L10_PA	LG10	<lmxll>	{0-}	(ll,lm)	ll	lm	lm	lm	lm	lm	ll	ll	lm	lm	lm	lm	lm	ll	lm	ll	lm	lm	ll	lm	ll	lm	ll	ll	lm	lm	lm	ll	lm	ll	ll	lm	ll	lm	lm	lm	ll	ll	ll	ll	ll	lm	lm	lm
LG10_HB_54	F_0024602_L10_PA	LG10	<nnxnp>	{-0}	(nn,np)	np	np	np	nn	nn	np	np	np	np	np	nn	np	np	np	np	nn	np	np	nn	nn	np	nn	nn	nn	np	nn	np	np	np	np	nn	np	np	np	np	np	nn	nn	np	np	np	nn	np	nn
LG10_HB_54	F_0024628_L10_PA	LG10	<nnxnp>	{-0}	(nn,np)	np	np	np	nn	nn	np	np	np	np	np	nn	np	np	np	np	nn	np	np	nn	nn	np	nn	nn	nn	np	nn	np	np	np	np	nn	np	np	np	np	np	nn	nn	np	np	np	nn	np	nn
LG10_HB_55	F_0025075_L10_PA	LG10	<lmxll>	{0-}	(ll,lm)	ll	lm	lm	lm	lm	lm	ll	ll	lm	lm	lm	lm	lm	ll	lm	ll	lm	lm	ll	lm	ll	lm	ll	ll	lm	lm	lm	ll	lm	ll	ll	lm	lm	lm	lm	lm	ll	ll	ll	ll	ll	lm	lm	lm
LG10_HB_55	F_0025080_L10_PA	LG10	<nnxnp>	{-0}	(nn,np)	np	np	np	nn	nn	np	np	np	np	np	nn	np	np	np	np	nn	np	np	nn	nn	np	nn	nn	nn	np	nn	np	np	np	np	nn	np	np	np	np	np	nn	nn	nn	np	np	nn	np	nn
LG10_HB_55	F_0025095_L10_PA	LG10	<nnxnp>	{-0}	(nn,np)	np	np	np	nn	nn	np	np	np	np	np	nn	np	np	np	np	nn	np	np	nn	nn	np	nn	nn	nn	np	nn	np	np	np	np	nn	np	np	np	np	np	nn	nn	nn	np	np	nn	np	nn
$F_0256644z_LG10	$F_0256644z_LG10_PA	LG10	<nnxnp>	{-0}	(nn,np)	np	np	np	nn	nn	np	np	np	np	nn	nn	np	np	nn	np	nn	nn	np	nn	nn	np	nn	nn	nn	np	nn	np	np	np	np	nn	np	np	np	np	nn	nn	np	nn	np	np	nn	np	nn
LG10_HB_56	F_0026018_L10_PA	LG10	<hkxhk>	{11}	(hh,hk,kk)	hk	hh	hh	hk	hk	hh	hk	hk	hh	hh	hk	hh	hh	hk	hh	kk	hh	hh	kk	hk	hk	hk	kk	kk	hh	hk	hh	hk	hh	hk	kk	hh	hh	hh	hh	hh	kk	kk	kk	hk	hk	kk	hh	hk
LG10_HB_56	F_0026024_L10_PA	LG10	<hkxhk>	{00}	(hh,hk,kk)	hk	kk	kk	hk	hk	kk	hk	hk	kk	kk	hk	kk	kk	hk	kk	hh	kk	kk	hh	hk	hk	hk	hh	hh	kk	hk	kk	hk	kk	hk	hh	kk	kk	kk	kk	kk	hh	hh	hh	hk	hk	hh	kk	hk
LG10_HB_56	F_0026026_L10_PA	LG10	<hkxhk>	{11}	(hh,hk,kk)	hk	hh	hh	hk	hk	hh	hk	hk	hh	hh	hk	hh	hh	hk	hh	kk	hh	hh	kk	hk	hk	hk	kk	kk	hh	hk	hh	hk	hh	hk	kk	hh	hh	hh	hh	hh	kk	kk	kk	hk	hk	kk	hh	hk
LG10_HB_56	F_0026048_L10_PA	LG10	<lmxll>	{0-}	(ll,lm)	ll	lm	lm	lm	lm	lm	ll	ll	lm	lm	lm	lm	lm	ll	lm	ll	lm	lm	ll	lm	ll	lm	ll	ll	lm	lm	lm	ll	lm	ll	ll	lm	lm	lm	lm	lm	ll	ll	ll	ll	ll	ll	lm	lm
LG10_HB_56	F_0026052_L10_PA	LG10	<nnxnp>	{-0}	(nn,np)	np	np	np	nn	nn	np	np	np	np	np	nn	np	np	np	np	nn	np	np	nn	nn	np	nn	nn	nn	np	nn	np	np	np	np	nn	np	np	np	np	np	nn	nn	nn	np	np	nn	np	nn
LG10_HB_57	F_0027053_L10_PA	LG10	<nnxnp>	{-0}	(nn,np)	np	np	np	nn	nn	np	np	np	np	np	nn	np	np	np	np	nn	np	np	nn	nn	np	nn	nn	nn	np	nn	np	np	np	np	nn	np	np	np	np	np	nn	nn	nn	np	np	nn	np	nn
LG10_HB_58	F_0027472_L10_PA	LG10	<lmxll>	{0-}	(ll,lm)	ll	lm	lm	lm	lm	lm	ll	ll	lm	lm	lm	lm	lm	ll	lm	ll	lm	lm	ll	lm	ll	lm	ll	ll	lm	lm	lm	ll	lm	ll	ll	lm	lm	lm	lm	lm	ll	ll	ll	ll	ll	ll	lm	lm
LG10_HB_58	F_0027507_L10_PA	LG10	<nnxnp>	{-0}	(nn,np)	np	np	np	nn	nn	np	np	np	np	np	nn	np	np	np	np	nn	np	np	nn	nn	np	nn	nn	nn	np	nn	np	np	np	np	nn	np	np	np	np	np	nn	nn	nn	--	np	nn	np	nn
LG10_HB_58	R_19497678_L10_PA	LG10	<lmxll>	{0-}	(ll,lm)	ll	lm	lm	lm	lm	lm	ll	ll	lm	lm	lm	lm	lm	ll	lm	ll	lm	lm	ll	lm	ll	lm	ll	ll	lm	lm	lm	ll	lm	ll	ll	lm	lm	lm	lm	lm	ll	ll	ll	ll	ll	ll	lm	lm
LG10_HB_58	R_19503429_L10_PA	LG10	<lmxll>	{0-}	(ll,lm)	ll	lm	lm	lm	lm	lm	ll	ll	lm	lm	lm	lm	lm	ll	lm	ll	lm	lm	ll	lm	ll	lm	ll	ll	lm	lm	lm	ll	lm	ll	ll	lm	lm	--	lm	lm	ll	ll	ll	ll	ll	ll	lm	lm
LG10_HB_59	F_0028109_L10_PA	LG10	<lmxll>	{0-}	(ll,lm)	ll	lm	lm	lm	lm	lm	ll	ll	lm	lm	lm	lm	lm	ll	lm	ll	lm	lm	ll	lm	ll	lm	ll	ll	lm	lm	lm	ll	lm	ll	ll	lm	lm	lm	lm	lm	ll	ll	ll	ll	ll	ll	lm	lm
LG10_HB_59	F_0028116_L10_PA	LG10	<lmxll>	{0-}	(ll,lm)	ll	lm	lm	lm	lm	lm	ll	ll	lm	lm	lm	lm	lm	ll	lm	ll	lm	lm	ll	lm	ll	lm	ll	ll	lm	lm	lm	ll	lm	ll	ll	lm	lm	lm	lm	lm	ll	ll	ll	ll	ll	ll	lm	lm
LG10_HB_59	F_0028123_L10_PA	LG10	<nnxnp>	{-0}	(nn,np)	np	np	np	nn	nn	np	np	np	np	np	nn	np	np	np	np	nn	np	np	nn	nn	np	nn	nn	nn	np	nn	np	np	np	np	nn	np	np	np	np	np	nn	nn	nn	np	np	nn	np	nn
LG10_HB_59	F_0028128_L10_PA	LG10	<nnxnp>	{-0}	(nn,np)	--	np	np	nn	nn	np	--	np	np	np	nn	--	--	np	np	nn	np	np	nn	nn	np	nn	nn	nn	np	nn	np	np	np	np	nn	--	np	np	np	np	nn	nn	nn	np	--	nn	--	nn
LG10_HB_595	F_0275984_L15_PA	LG10	<hkxhk>	{00}	(hh,hk,kk)	hk	hk	kk	hh	kk	hk	hk	hk	kk	kk	hk	hk	kk	hk	kk	hk	kk	kk	hk	hk	hk	hk	hh	hh	kk	hk	kk	hh	kk	hk	hh	hk	hh	hk	kk	hk	hh	hh	kk	hk	hk	hk	hk	hk
LG10_HB_6	F_0000978_L10_PA	LG10	<lmxll>	{1-}	(ll,lm)	lm	lm	ll	lm	lm	ll	ll	ll	ll	ll	lm	ll	ll	lm	ll	lm	ll	ll	lm	ll	lm	ll	lm	lm	ll	ll	ll	lm	ll	lm	lm	ll	lm	ll	ll	ll	lm	lm	ll	ll	lm	ll	lm	lm
LG10_HB_6	F_0000981_L10_PA	LG10	<lmxll>	{1-}	(ll,lm)	lm	lm	ll	lm	lm	ll	ll	ll	ll	ll	lm	ll	ll	lm	ll	lm	ll	ll	lm	ll	lm	ll	lm	lm	ll	ll	ll	lm	ll	lm	lm	ll	lm	ll	ll	ll	lm	lm	ll	ll	lm	ll	lm	lm
LG10_HB_6	F_0000984_L10_PA	LG10	<hkxhk>	{00}	(hh,hk,kk)	hk	hk	kk	hh	hk	hk	hk	kk	kk	kk	hh	hk	kk	hk	hk	hk	kk	hk	hk	hk	hk	hk	hh	hh	kk	hk	hk	hh	kk	hk	hh	hk	hh	hk	kk	hk	hh	hh	kk	hk	hk	kk	hk	hk
LG10_HB_6	F_0000988_L10_PA	LG10	<lmxll>	{1-}	(ll,lm)	lm	lm	ll	lm	lm	ll	ll	ll	ll	ll	lm	ll	ll	lm	ll	lm	ll	ll	lm	ll	lm	ll	lm	lm	ll	ll	ll	lm	ll	lm	lm	ll	lm	ll	ll	ll	lm	lm	ll	ll	lm	ll	lm	lm
LG10_HB_6	F_0000997_L10_PA	LG10	<nnxnp>	{-0}	(nn,np)	np	np	np	nn	np	nn	nn	np	np	np	nn	nn	np	np	nn	np	np	nn	np	nn	np	nn	nn	nn	np	nn	nn	nn	np	np	nn	nn	nn	nn	np	nn	nn	nn	np	nn	np	np	np	np
LG10_HB_6	GD_00106_L10_PA	LG10	<lmxll>	{1-}	(ll,lm)	lm	lm	ll	lm	lm	ll	ll	ll	ll	ll	lm	ll	ll	lm	ll	lm	ll	ll	lm	ll	lm	ll	lm	lm	ll	ll	ll	lm	ll	lm	lm	ll	lm	ll	ll	ll	lm	lm	ll	ll	lm	ll	lm	lm
LG10_HB_6	F_0000986_L10_PA	LG10	<nnxnp>	{-1}	(nn,np)	nn	nn	nn	np	nn	np	np	nn	nn	nn	np	np	nn	nn	np	nn	nn	np	nn	np	nn	np	np	np	nn	np	np	np	nn	nn	np	np	np	np	nn	np	np	np	nn	np	nn	nn	nn	nn
LG10_HB_6	F_0000996_L10_PA	LG10	<nnxnp>	{-1}	(nn,np)	nn	nn	nn	np	nn	np	np	nn	nn	nn	np	np	nn	nn	np	nn	nn	np	nn	np	nn	np	np	np	nn	np	np	np	nn	nn	np	np	np	np	nn	np	np	np	nn	np	nn	nn	nn	nn
LG10_HB_60	F_0028766_L10_PA	LG10	<lmxll>	{0-}	(ll,lm)	ll	lm	lm	lm	lm	lm	ll	ll	lm	lm	lm	ll	lm	ll	lm	ll	lm	lm	ll	lm	ll	lm	ll	ll	lm	lm	lm	ll	lm	ll	ll	lm	lm	lm	lm	lm	ll	ll	ll	ll	ll	ll	lm	lm
LG10_HB_60	F_0028786_L10_PA	LG10	<hkxhk>	{11}	(hh,hk,kk)	hk	hh	hh	hk	hk	hh	hk	hk	hh	hh	hk	hk	hh	hk	hh	kk	hh	hh	kk	hk	hk	hk	kk	kk	hh	hk	hh	hk	hh	hk	kk	hh	hh	hh	hh	hh	kk	hk	kk	hk	hk	kk	hh	hk
LG10_HB_60	F_0028790_L10_PA	LG10	<lmxll>	{0-}	(ll,lm)	ll	lm	lm	lm	lm	lm	ll	ll	lm	lm	lm	ll	lm	ll	lm	ll	lm	lm	ll	lm	ll	lm	ll	ll	lm	lm	lm	ll	lm	ll	ll	lm	lm	lm	lm	lm	ll	ll	ll	ll	ll	ll	lm	lm
LG10_HB_60	GD_00869_L10_PA	LG10	<lmxll>	{0-}	(ll,lm)	ll	lm	lm	lm	lm	lm	ll	ll	lm	lm	lm	ll	lm	ll	lm	ll	lm	lm	ll	lm	ll	lm	ll	ll	lm	lm	lm	ll	lm	ll	ll	lm	lm	lm	lm	lm	ll	ll	ll	ll	ll	ll	lm	lm
LG10_HB_60	R_20058117_L10_PA	LG10	<lmxll>	{0-}	(ll,lm)	ll	lm	lm	lm	lm	lm	ll	ll	lm	lm	lm	ll	lm	ll	lm	ll	lm	lm	ll	lm	ll	lm	ll	ll	lm	lm	lm	ll	lm	ll	ll	lm	lm	lm	lm	lm	ll	ll	ll	ll	ll	ll	lm	lm
LG10_HB_61	F_0029596_L10_PA	LG10	<hkxhk>	{11}	(hh,hk,kk)	hk	hh	hh	hk	hk	hh	hk	hk	hh	hh	hk	hk	hh	hk	hh	kk	hh	hh	kk	hk	hk	hk	kk	kk	hh	hk	hh	hk	hh	hk	kk	hh	hh	hh	hh	hh	kk	hk	kk	hk	hk	kk	hh	hk
LG10_HB_61	R_20810437_L10_PA	LG10	<hkxhk>	{00}	(hh,hk,kk)	hk	kk	kk	hk	hk	kk	hk	hk	kk	kk	hk	hk	kk	hk	kk	hh	kk	kk	hh	hk	hk	hk	hh	hh	kk	hk	kk	hk	kk	hk	hh	kk	kk	kk	kk	kk	hh	hk	hh	hk	hk	hh	kk	hk
LG10_HB_65	F_0031578_L10_PA	LG10	<hkxhk>	{00}	(hh,hk,kk)	hk	kk	kk	hk	hk	kk	hk	hk	kk	hk	hk	hk	kk	hh	kk	hh	hk	kk	hk	hk	hk	hk	hh	hh	kk	hk	kk	hk	kk	hk	hh	kk	kk	kk	kk	hk	hh	hk	hh	hk	hk	hh	kk	hk
LG10_HB_65	R_22517441_L10_PA	LG10	<hkxhk>	{11}	(hh,hk,kk)	hk	hh	hh	hk	hk	hh	hk	hk	hh	hk	hk	hk	hh	kk	hh	kk	hk	hh	hk	hk	hk	hk	kk	kk	hh	hk	hh	hk	hh	hk	kk	hh	hh	hh	hh	hk	kk	hk	kk	hk	hk	kk	hh	hk
LG10_HB_67	F_0032554_L10_PA	LG10	<hkxhk>	{00}	(hh,hk,kk)	hk	kk	kk	hk	hk	kk	hk	hk	kk	hk	hk	hk	kk	hh	kk	hh	hk	kk	hk	hk	hk	hk	hh	hh	kk	hk	kk	hk	kk	hk	hh	kk	kk	kk	kk	hk	hh	hk	hh	hk	hk	hh	kk	hk
LG10_HB_67	R_23270798_L10_PA	LG10	<hkxhk>	{11}	(hh,hk,kk)	hk	hh	hh	hk	hk	hh	hk	hk	hh	hk	hk	hk	hh	kk	hh	kk	hk	hh	hk	hk	hk	hk	kk	kk	hh	hk	hh	hk	hh	hk	kk	hh	hh	hh	hh	hk	kk	hk	kk	hk	hk	kk	hh	hk
LG10_HB_68	F_0033011_L10_PA	LG10	<nnxnp>	{-0}	(nn,np)	np	np	np	nn	nn	np	np	np	np	nn	nn	np	--	nn	np	nn	nn	np	nn	nn	np	nn	nn	nn	np	nn	np	np	np	np	nn	np	np	--	np	nn	nn	np	nn	nn	np	nn	np	nn
LG10_HB_69	F_0033445_L10_PA	LG10	<nnxnp>	{-0}	(nn,np)	np	np	np	nn	nn	np	np	np	np	nn	nn	np	np	nn	np	nn	nn	np	nn	nn	np	nn	nn	nn	np	nn	np	np	np	np	nn	np	np	np	np	nn	nn	np	nn	nn	np	nn	np	nn
LG10_HB_69	F_0033462_L10_PA	LG10	<nnxnp>	{-0}	(nn,np)	np	np	np	nn	nn	np	np	np	np	nn	nn	np	np	nn	np	nn	nn	np	nn	nn	np	nn	nn	nn	np	nn	np	np	np	np	nn	np	np	np	np	nn	nn	np	nn	nn	np	nn	np	nn
LG10_HB_69	F_0033468_L10_PA	LG10	<nnxnp>	{-0}	(nn,np)	np	np	np	nn	nn	np	np	np	np	nn	nn	np	np	nn	np	nn	nn	np	nn	nn	np	nn	nn	nn	np	nn	np	np	np	np	nn	np	np	np	np	nn	nn	np	nn	nn	np	nn	np	nn
LG10_HB_7	F_0001462_L10_PA	LG10	<hkxhk>	{00}	(hh,hk,kk)	hk	hk	kk	hh	hk	hk	hk	kk	kk	kk	hh	hk	kk	hk	hk	hk	kk	hk	hk	hk	hk	hk	hh	hh	kk	hk	hk	hh	kk	hk	hh	hk	hh	hk	kk	hk	hh	hh	kk	hk	hk	kk	hk	hk
LG10_HB_7	F_0001467_L10_PA	LG10	<lmxll>	{0-}	(ll,lm)	ll	ll	lm	ll	ll	lm	lm	lm	lm	lm	ll	lm	lm	ll	lm	ll	lm	lm	ll	lm	ll	lm	ll	ll	lm	lm	lm	ll	lm	ll	ll	lm	ll	lm	lm	lm	ll	ll	lm	lm	ll	lm	ll	ll
LG10_HB_7	F_0001476_L10_PA	LG10	<lmxll>	{0-}	(ll,lm)	ll	ll	lm	ll	ll	lm	lm	lm	lm	lm	ll	lm	lm	ll	lm	ll	lm	lm	ll	lm	ll	lm	ll	ll	lm	lm	lm	ll	lm	ll	ll	lm	ll	lm	lm	lm	ll	ll	lm	lm	ll	lm	ll	ll
LG10_HB_70	F_0034085_L10_PA	LG10	<nnxnp>	{-0}	(nn,np)	np	np	np	nn	nn	np	np	np	np	nn	nn	np	np	nn	np	nn	nn	np	nn	nn	np	nn	nn	nn	np	nn	np	np	np	np	nn	np	np	np	np	nn	nn	np	nn	nn	np	nn	np	nn
LG10_HB_70	F_0034098_L10_PA	LG10	<nnxnp>	{-0}	(nn,np)	np	np	np	nn	nn	np	np	np	np	nn	nn	np	np	nn	np	nn	nn	np	nn	nn	np	nn	nn	nn	np	nn	np	np	np	np	nn	np	np	np	np	nn	nn	np	nn	nn	np	nn	np	nn
LG10_HB_73.5	R_25256330_L10_PA	LG10	<nnxnp>	{-0}	(nn,np)	np	np	np	nn	nn	np	np	np	np	nn	nn	nn	np	nn	np	nn	nn	np	nn	nn	np	nn	nn	nn	np	nn	np	np	np	np	nn	np	np	np	np	nn	nn	np	nn	nn	np	nn	np	nn
LG10_HB_76	F_0036156_L10_PA	LG10	<nnxnp>	{-0}	(nn,np)	np	np	np	nn	nn	np	np	np	np	nn	nn	nn	np	nn	np	nn	nn	np	nn	nn	np	nn	nn	nn	np	nn	np	np	np	np	nn	np	np	np	np	nn	nn	np	nn	nn	np	nn	np	nn
LG10_HB_76	F_0036161_L10_PA	LG10	<nnxnp>	{-0}	(nn,np)	np	np	np	nn	nn	np	np	np	np	nn	nn	nn	np	nn	np	nn	nn	np	nn	nn	np	nn	nn	nn	np	nn	np	np	np	np	nn	np	np	np	np	nn	nn	np	nn	nn	np	nn	np	nn
GD_00812_L10_PA	GD_00812_L10_PA	LG10	<nnxnp>	{-0}	(nn,np)	np	np	np	nn	nn	np	np	np	np	nn	nn	nn	np	nn	np	nn	nn	np	nn	nn	np	nn	np	nn	np	nn	np	np	np	np	nn	np	np	np	np	nn	nn	np	nn	nn	np	nn	np	nn
LG10_HB_77	F_0036757_L10_PA	LG10	<nnxnp>	{-0}	(nn,np)	np	np	np	nn	nn	np	np	np	np	nn	nn	nn	np	nn	np	nn	nn	np	nn	nn	np	nn	np	nn	np	nn	np	np	np	np	nn	np	np	np	np	nn	nn	np	nn	nn	np	nn	np	nn
LG10_HB_77	F_0036761_L10_PA	LG10	<nnxnp>	{-0}	(nn,np)	np	np	np	nn	nn	np	np	np	np	nn	nn	nn	np	nn	np	nn	nn	np	nn	nn	np	nn	np	nn	np	nn	np	np	np	np	nn	np	np	np	np	nn	nn	np	nn	nn	np	nn	np	nn
LG10_HB_79	F_0037842_L10_PA	LG10	<lmxll>	{0-}	(ll,lm)	ll	lm	lm	lm	lm	lm	ll	ll	lm	lm	lm	ll	lm	ll	lm	ll	ll	lm	lm	lm	ll	lm	ll	ll	lm	lm	lm	ll	lm	ll	ll	lm	lm	lm	lm	lm	ll	ll	ll	ll	ll	ll	lm	lm
LG10_HB_79	F_0037843_L10_PA	LG10	<lmxll>	{0-}	(ll,lm)	ll	lm	lm	lm	lm	lm	ll	ll	lm	lm	lm	ll	lm	ll	lm	ll	ll	lm	lm	lm	ll	lm	ll	ll	lm	lm	lm	ll	lm	ll	ll	lm	lm	lm	lm	lm	ll	ll	ll	ll	ll	ll	lm	lm
LG10_HB_79	F_0037847_L10_PA	LG10	<lmxll>	{0-}	(ll,lm)	ll	lm	lm	lm	lm	lm	ll	ll	lm	lm	lm	ll	lm	ll	lm	ll	ll	lm	lm	lm	ll	lm	ll	ll	lm	lm	lm	ll	lm	ll	ll	lm	lm	lm	lm	lm	ll	ll	ll	ll	ll	ll	lm	lm
LG10_HB_79	F_0037856_L10_PA	LG10	<lmxll>	{0-}	(ll,lm)	ll	lm	lm	lm	lm	lm	ll	ll	lm	lm	lm	ll	lm	ll	lm	ll	ll	lm	lm	lm	ll	lm	ll	ll	lm	lm	lm	ll	lm	ll	ll	lm	lm	lm	lm	lm	ll	ll	ll	ll	ll	ll	lm	lm
LG10_HB_79	R_27656951_L10_PA	LG10	<lmxll>	{0-}	(ll,lm)	ll	lm	lm	lm	lm	lm	ll	ll	lm	lm	lm	ll	lm	ll	lm	ll	ll	lm	lm	lm	ll	lm	ll	ll	lm	lm	lm	ll	lm	ll	ll	lm	lm	lm	lm	lm	ll	ll	ll	ll	ll	ll	lm	lm
LG10_HB_80	F_0038520_L10_PA	LG10	<lmxll>	{0-}	(ll,lm)	ll	lm	lm	lm	lm	lm	ll	ll	lm	ll	lm	ll	lm	ll	lm	ll	ll	lm	lm	lm	ll	lm	ll	ll	lm	lm	lm	ll	lm	ll	ll	lm	lm	lm	lm	lm	ll	ll	ll	ll	ll	ll	lm	lm
LG10_HB_80	R_28354774_L10_PA	LG10	<lmxll>	{0-}	(ll,lm)	ll	lm	lm	lm	lm	lm	ll	ll	lm	ll	lm	ll	lm	ll	lm	ll	ll	lm	lm	lm	ll	lm	ll	ll	lm	lm	lm	ll	lm	ll	ll	lm	lm	lm	lm	lm	ll	ll	ll	ll	ll	ll	lm	lm
LG10_HB_80	R_28354787_L10_PA	LG10	<lmxll>	{0-}	(ll,lm)	ll	lm	lm	lm	lm	lm	ll	ll	lm	ll	lm	ll	lm	ll	lm	ll	ll	lm	lm	lm	ll	lm	ll	ll	lm	lm	lm	ll	lm	ll	ll	lm	lm	lm	lm	lm	ll	ll	ll	ll	ll	ll	lm	lm
LG10_HB_82	F_0039053_L10_PA	LG10	<nnxnp>	{-0}	(nn,np)	np	np	np	nn	nn	np	np	np	np	nn	nn	nn	np	nn	np	nn	nn	np	nn	nn	np	nn	np	nn	np	nn	np	np	np	np	nn	np	np	np	nn	nn	nn	np	nn	nn	np	nn	np	nn
LG10_HB_82	F_0039054_L10_PA	LG10	<hkxhk>	{00}	(hh,hk,kk)	hk	kk	kk	hk	hk	kk	hk	hk	kk	hh	hk	hh	kk	hh	kk	hh	hh	kk	hk	hk	hk	hk	hk	hh	kk	hk	kk	hk	kk	hk	hh	kk	kk	kk	hk	hk	hh	hk	hh	hh	hk	hh	kk	hk
LG10_HB_82	F_0039065_L10_PA	LG10	<nnxnp>	{-0}	(nn,np)	np	np	np	nn	nn	np	np	np	np	nn	nn	nn	np	nn	np	nn	nn	np	nn	nn	np	nn	np	nn	np	nn	np	np	np	np	nn	np	np	np	nn	nn	nn	np	nn	nn	np	nn	np	nn
LG10_HB_82	F_0039071_L10_PA	LG10	<efxeg>	{00}	(ee,ef,eg,fg)	eg	fg	fg	ef	ef	fg	eg	eg	fg	ee	ef	ee	fg	ee	fg	ee	ee	fg	ef	ef	eg	ef	eg	ee	fg	ef	fg	eg	fg	eg	ee	fg	fg	fg	ef	ef	ee	eg	ee	ee	eg	ee	fg	ef
LG10_HB_83	F_0039680_L10_PA	LG10	<nnxnp>	{-0}	(nn,np)	np	np	np	nn	nn	np	np	np	np	nn	nn	nn	np	nn	np	nn	nn	np	nn	nn	np	nn	np	nn	np	nn	np	np	np	np	nn	np	np	np	nn	nn	nn	np	nn	nn	np	nn	np	nn
LG10_HB_83	F_0039685_L10_PA	LG10	<hkxhk>	{00}	(hh,hk,kk)	hk	kk	kk	hk	hk	kk	hk	hk	kk	hh	hk	hh	kk	hh	kk	hh	hh	kk	hk	hk	hk	hk	hk	hh	kk	hk	kk	hk	kk	hk	hh	kk	kk	kk	hk	hk	hh	hk	hh	hh	hk	hh	kk	hk
LG10_HB_83	F_0039700_L10_PA	LG10	<lmxll>	{0-}	(ll,lm)	ll	lm	lm	lm	lm	lm	ll	ll	lm	ll	lm	ll	lm	ll	lm	ll	ll	lm	lm	lm	ll	lm	ll	ll	lm	lm	lm	ll	lm	ll	ll	lm	lm	lm	lm	lm	ll	ll	ll	ll	ll	ll	lm	lm
LG10_HB_83	F_0039713_L10_PA	LG10	<lmxll>	{0-}	(ll,lm)	ll	lm	lm	lm	lm	lm	ll	ll	lm	ll	lm	ll	lm	ll	lm	ll	ll	lm	lm	lm	ll	lm	ll	ll	lm	lm	lm	ll	lm	ll	ll	lm	lm	lm	lm	lm	ll	ll	ll	ll	ll	ll	lm	lm
LG10_HB_83	R_29020445_L10_PA	LG10	<lmxll>	{0-}	(ll,lm)	ll	lm	lm	lm	lm	lm	ll	ll	lm	ll	lm	ll	lm	ll	lm	ll	ll	lm	lm	lm	ll	lm	ll	ll	lm	lm	lm	ll	lm	ll	ll	lm	lm	lm	lm	lm	ll	ll	ll	ll	ll	ll	lm	lm
LG10_HB_83.5	R_29031109_L10_PA	LG10	<lmxll>	{0-}	(ll,lm)	ll	lm	lm	lm	lm	lm	ll	ll	lm	ll	lm	ll	lm	ll	lm	ll	ll	lm	lm	lm	ll	lm	ll	ll	lm	lm	lm	ll	lm	ll	ll	lm	lm	lm	lm	lm	ll	ll	ll	ll	ll	ll	lm	lm
LG10_HB_83.5	R_29044684_L10_PA	LG10	<lmxll>	{0-}	(ll,lm)	ll	lm	lm	lm	lm	lm	ll	ll	lm	ll	lm	ll	lm	ll	lm	ll	ll	lm	lm	lm	ll	lm	ll	ll	lm	lm	lm	ll	lm	ll	ll	lm	lm	lm	lm	lm	ll	ll	ll	ll	ll	ll	lm	lm
LG10_HB_83.5	GD_01570_L10_PA	LG10	<nnxnp>	{-0}	(nn,np)	np	np	np	nn	nn	np	np	np	np	nn	nn	nn	np	nn	np	nn	nn	np	nn	nn	np	nn	np	nn	np	nn	np	np	np	np	nn	np	np	np	nn	nn	nn	np	nn	nn	np	nn	np	nn
LG10_HB_84	F_0040115_L10_PA	LG10	<lmxll>	{0-}	(ll,lm)	ll	lm	lm	lm	lm	lm	ll	ll	lm	ll	lm	ll	lm	ll	lm	ll	ll	lm	lm	lm	ll	lm	ll	ll	lm	lm	lm	ll	lm	ll	ll	lm	lm	lm	lm	lm	ll	ll	ll	ll	ll	ll	lm	lm
LG10_HB_84	F_0040123_L10_PA	LG10	<lmxll>	{0-}	(ll,lm)	ll	lm	lm	lm	lm	lm	ll	ll	lm	ll	lm	ll	lm	ll	lm	ll	ll	lm	lm	lm	ll	lm	ll	ll	lm	lm	lm	ll	lm	ll	ll	lm	lm	lm	lm	lm	ll	ll	ll	ll	ll	ll	lm	lm
LG10_HB_84	F_0040125_L10_PA	LG10	<lmxll>	{0-}	(ll,lm)	ll	lm	lm	lm	lm	lm	ll	ll	lm	ll	lm	ll	lm	ll	lm	ll	ll	lm	lm	lm	ll	lm	ll	ll	lm	lm	lm	ll	lm	ll	ll	lm	lm	lm	lm	lm	ll	ll	ll	ll	ll	ll	lm	lm
LG10_HB_84	R_29213640_L10_PA	LG10	<lmxll>	{0-}	(ll,lm)	ll	lm	lm	lm	lm	lm	ll	ll	lm	ll	lm	ll	lm	ll	lm	ll	ll	lm	lm	lm	ll	lm	ll	ll	lm	lm	lm	ll	lm	ll	ll	lm	lm	lm	lm	lm	ll	ll	ll	ll	ll	ll	lm	lm
LG10_HB_84	R_29213692_L10_PA	LG10	<lmxll>	{0-}	(ll,lm)	ll	lm	lm	lm	lm	lm	ll	ll	lm	ll	lm	ll	lm	ll	lm	ll	ll	lm	lm	lm	ll	lm	ll	ll	lm	lm	lm	ll	lm	ll	ll	lm	lm	lm	lm	lm	ll	ll	ll	ll	ll	ll	lm	lm
LG10_HB_85	F_0040406_L10_PA	LG10	<hkxhk>	{11}	(hh,hk,kk)	hk	hh	hh	hk	hk	hh	hk	hk	hh	kk	hk	kk	hh	kk	hh	kk	kk	hh	hk	hk	hk	hk	hk	kk	hh	hk	hh	hk	hh	hk	kk	hh	hh	hk	hk	hk	kk	hk	kk	kk	hk	kk	hk	hk
LG10_HB_85	F_0040410_L10_PA	LG10	<hkxhk>	{00}	(hh,hk,kk)	hk	kk	kk	hk	hk	kk	hk	hk	kk	hh	hk	hh	kk	hh	kk	hh	hh	kk	hk	hk	hk	hk	hk	hh	kk	hk	kk	hk	kk	hk	hh	kk	kk	hk	hk	hk	hh	hk	hh	hh	hk	hh	hk	hk
LG10_HB_85	F_0040411_L10_PA	LG10	<hkxhk>	{11}	(hh,hk,kk)	hk	hh	hh	hk	hk	hh	hk	hk	hh	kk	hk	kk	hh	kk	hh	kk	kk	hh	hk	hk	hk	hk	hk	kk	hh	hk	hh	hk	hh	hk	kk	hh	hh	hk	hk	hk	kk	hk	kk	kk	hk	kk	hk	hk
LG10_HB_85	F_0040425_L10_PA	LG10	<hkxhk>	{11}	(hh,hk,kk)	hk	hh	hh	hk	hk	hh	hk	hk	hh	kk	hk	kk	hh	kk	hh	kk	kk	hh	hk	hk	hk	hk	hk	kk	hh	hk	hh	hk	hh	hk	kk	hh	hh	hk	hk	hk	kk	hk	kk	kk	hk	kk	hk	hk
LG10_HB_86	F_0040463_L10_PA	LG10	<lmxll>	{0-}	(ll,lm)	ll	lm	lm	lm	lm	lm	ll	ll	lm	ll	lm	ll	lm	ll	lm	ll	ll	lm	lm	lm	ll	lm	ll	ll	lm	lm	lm	ll	lm	ll	ll	lm	lm	lm	lm	lm	ll	ll	ll	ll	ll	ll	lm	lm
LG10_HB_86	F_0040440_L10_PA	LG10	<nnxnp>	{-0}	(nn,np)	np	np	np	nn	nn	np	np	np	np	nn	nn	nn	np	nn	np	nn	nn	np	nn	nn	np	nn	np	nn	np	nn	np	np	np	np	nn	np	np	nn	nn	nn	nn	np	nn	nn	np	nn	nn	nn
LG10_HB_86	F_0040453_L10_PA	LG10	<nnxnp>	{-0}	(nn,np)	np	np	np	nn	nn	np	np	np	np	nn	nn	nn	np	nn	np	nn	nn	np	nn	nn	np	nn	np	nn	np	nn	np	np	np	np	nn	np	np	nn	nn	nn	nn	np	nn	nn	np	nn	nn	nn
LG10_HB_87	F_0041076_L10_PA	LG10	<nnxnp>	{-0}	(nn,np)	np	np	np	nn	nn	np	np	np	np	nn	nn	nn	np	nn	np	nn	nn	np	nn	nn	np	nn	np	nn	np	nn	np	np	np	np	nn	np	np	nn	nn	nn	nn	np	nn	nn	np	nn	nn	nn
LG10_HB_87	R_30206374_L10_PA	LG10	<nnxnp>	{-0}	(nn,np)	np	np	np	nn	nn	np	np	np	np	nn	nn	nn	np	nn	np	nn	nn	np	nn	nn	np	nn	np	nn	np	nn	np	np	np	np	nn	np	np	nn	nn	nn	nn	np	nn	nn	np	nn	nn	nn
LG10_HB_87.5	GD_00734_L10_PA	LG10	<nnxnp>	{-0}	(nn,np)	np	np	np	nn	nn	np	np	np	np	nn	nn	nn	np	nn	np	nn	nn	np	nn	nn	np	nn	np	nn	np	nn	np	np	np	np	nn	np	np	nn	nn	nn	nn	np	nn	nn	np	nn	nn	nn
LG10_HB_88	F_0041568_L10_PA	LG10	<hkxhk>	{00}	(hh,hk,kk)	hk	kk	kk	hk	hk	kk	hk	hk	kk	hh	hk	hh	kk	hh	hk	hh	hh	kk	hk	hk	hk	hk	hk	hh	kk	hk	kk	hk	kk	hk	hh	kk	kk	hk	hk	hk	hh	hk	hh	hh	hk	hh	hk	hk
LG10_HB_88	F_0041574_L10_PA	LG10	<hkxhk>	{00}	(hh,hk,kk)	hk	kk	kk	hk	hk	kk	hk	hk	kk	hh	hk	hh	kk	hh	hk	hh	hh	kk	hk	hk	hk	hk	hk	hh	kk	hk	kk	hk	kk	hk	hh	kk	kk	hk	hk	hk	hh	hk	hh	hh	hk	hh	hk	hk
LG10_HB_88	F_0041570_L10_PA	LG10	<hkxhk>	{11}	(hh,hk,kk)	hk	hh	hh	hk	hk	hh	hk	hk	hh	kk	hk	kk	hh	kk	hk	kk	kk	hh	hk	hk	hk	hk	hk	kk	hh	hk	hh	hk	hh	hk	kk	hh	hh	hk	hk	hk	kk	hk	kk	kk	hk	kk	hk	hk
LG10_HB_88	F_0041573_L10_PA	LG10	<hkxhk>	{11}	(hh,hk,kk)	hk	hh	hh	hk	hk	hh	hk	hk	hh	kk	hk	kk	hh	kk	hk	kk	kk	hh	hk	hk	hk	hk	hk	kk	hh	hk	hh	hk	hh	hk	kk	hh	hh	hk	hk	hk	kk	hk	kk	kk	hk	kk	hk	hk
LG10_HB_88	F_0041587_L10_PA	LG10	<nnxnp>	{-0}	(nn,np)	np	np	np	nn	nn	np	np	np	np	nn	nn	nn	np	nn	nn	nn	nn	np	nn	nn	np	nn	np	nn	np	nn	np	np	np	np	nn	np	np	nn	nn	nn	nn	np	nn	nn	np	nn	nn	nn
LG10_HB_88	F_0041596_L10_PA	LG10	<nnxnp>	{-0}	(nn,np)	np	np	np	nn	nn	np	np	np	np	nn	nn	nn	np	nn	nn	nn	nn	np	nn	nn	np	nn	np	nn	np	nn	np	np	np	np	nn	np	np	nn	nn	nn	nn	np	nn	nn	np	nn	nn	nn
LG10_HB_88	GD_01299_L10_PA	LG10	<nnxnp>	{-0}	(nn,np)	np	np	np	nn	nn	np	np	np	np	nn	nn	nn	np	nn	nn	nn	nn	np	nn	nn	np	nn	np	nn	np	nn	np	np	np	np	nn	np	np	nn	nn	nn	nn	np	nn	nn	np	nn	nn	nn
LG10_HB_89	F_0042077_L10_PA	LG10	<hkxhk>	{00}	(hh,hk,kk)	hk	kk	kk	hk	hk	kk	hk	hk	kk	hh	hk	hh	kk	hh	hk	hh	hh	kk	hk	hk	hk	hk	hk	hh	kk	hk	kk	hk	kk	hk	hh	kk	kk	hk	hk	hk	hh	hk	hh	hh	hk	hh	hk	hk
LG10_HB_91	F_0042567_L10_PA	LG10	<hkxhk>	{00}	(hh,hk,kk)	hk	kk	kk	hk	hk	kk	hk	hk	kk	hh	hk	hh	kk	hh	hk	hh	hh	kk	hk	hk	hk	hk	hk	hh	kk	hk	kk	hk	kk	hk	hh	kk	kk	hk	hk	hk	hh	hk	hh	hh	hk	hh	hk	hk
LG10_HB_91	F_0042597_L10_PA	LG10	<hkxhk>	{00}	(hh,hk,kk)	hk	kk	kk	hk	hk	kk	hk	hk	kk	hh	hk	hh	kk	hh	hk	hh	hh	kk	hk	hk	hk	hk	hk	hh	kk	hk	kk	hk	kk	hk	hh	kk	kk	hk	hk	hk	hh	hk	hh	hh	hk	hh	hk	hk
LG10_HB_91	F_0042602_L10_PA	LG10	<hkxhk>	{11}	(hh,hk,kk)	hk	hh	hh	hk	hk	hh	hk	hk	hh	kk	hk	kk	hh	kk	hk	kk	kk	hh	hk	hk	hk	hk	hk	kk	hh	hk	hh	hk	hh	hk	kk	hh	hh	hk	hk	hk	kk	hk	kk	kk	hk	kk	hk	hk
LG10_HB_91	GD_01908_L10_PA	LG10	<hkxhk>	{11}	(hh,hk,kk)	hk	hh	hh	hk	hk	hh	hk	hk	hh	kk	hk	kk	hh	kk	hk	kk	kk	hh	hk	hk	hk	hk	hk	kk	hh	hk	hh	hk	hh	hk	kk	hh	hh	hk	hk	hk	kk	hk	kk	kk	hk	kk	hk	hk
LG10_HB_91	F_0042563_L10_PA	LG10	<nnxnp>	{-0}	(nn,np)	np	np	np	nn	nn	np	np	np	np	nn	nn	nn	np	nn	nn	nn	nn	np	nn	nn	np	nn	np	nn	np	nn	np	np	np	np	nn	np	np	nn	nn	nn	nn	np	nn	nn	np	nn	nn	nn
LG10_HB_91	F_0042578_L10_PA	LG10	<nnxnp>	{-0}	(nn,np)	np	np	np	nn	nn	np	np	np	np	nn	nn	nn	np	nn	nn	nn	nn	np	nn	nn	np	nn	np	nn	np	nn	np	np	np	np	nn	np	np	nn	nn	nn	nn	np	nn	nn	np	nn	nn	nn
LG10_HB_91.5	R_31295437_L10_PA	LG10	<nnxnp>	{-0}	(nn,np)	np	np	np	nn	nn	np	np	np	np	nn	nn	nn	np	nn	nn	nn	nn	np	nn	nn	np	nn	np	nn	np	nn	np	np	np	np	nn	np	np	nn	nn	nn	nn	np	nn	nn	np	nn	nn	nn
LG10_HB_91.5	R_31331375_L10_PA	LG10	<lmxll>	{0-}	(ll,lm)	ll	lm	lm	lm	lm	lm	ll	ll	lm	ll	lm	ll	lm	ll	lm	ll	ll	lm	lm	lm	ll	lm	ll	ll	lm	lm	lm	ll	lm	ll	lm	lm	lm	lm	lm	lm	ll	ll	ll	ll	ll	ll	lm	lm
LG10_HB_92	F_0043317_L10_PA	LG10	<lmxll>	{0-}	(ll,lm)	ll	lm	lm	lm	lm	ll	ll	ll	lm	ll	lm	ll	lm	ll	lm	ll	ll	lm	lm	lm	ll	lm	ll	ll	lm	lm	lm	ll	lm	ll	lm	lm	lm	lm	lm	lm	ll	ll	ll	ll	ll	ll	lm	lm
LG10_HB_92	F_0043324_L10_PA	LG10	<lmxll>	{0-}	(ll,lm)	ll	lm	lm	lm	lm	ll	ll	ll	lm	ll	lm	ll	lm	ll	lm	ll	ll	lm	lm	lm	ll	lm	ll	ll	lm	lm	lm	ll	lm	ll	lm	lm	lm	lm	lm	lm	ll	ll	ll	ll	ll	ll	lm	lm
LG10_HB_93	F_0044155_L10_PA	LG10	<lmxll>	{0-}	(ll,lm)	ll	lm	lm	lm	lm	ll	ll	ll	lm	ll	lm	ll	lm	ll	lm	ll	ll	lm	lm	lm	ll	lm	ll	ll	lm	lm	lm	ll	lm	ll	lm	lm	lm	lm	lm	lm	ll	ll	ll	ll	ll	ll	lm	lm
LG10_HB_93	F_0044165_L10_PA	LG10	<lmxll>	{0-}	(ll,lm)	ll	lm	lm	lm	lm	ll	ll	ll	lm	ll	lm	ll	lm	ll	lm	ll	ll	lm	lm	lm	ll	lm	ll	ll	lm	lm	lm	ll	lm	ll	lm	lm	lm	lm	lm	lm	ll	ll	ll	ll	ll	ll	lm	lm
LG10_HB_94	F_0044414_L10_PA	LG10	<lmxll>	{0-}	(ll,lm)	ll	lm	lm	lm	lm	ll	ll	ll	lm	ll	lm	ll	lm	ll	lm	ll	ll	lm	lm	lm	ll	lm	ll	ll	lm	lm	lm	ll	lm	ll	lm	lm	lm	lm	lm	lm	ll	ll	ll	ll	ll	ll	lm	lm
LG10_HB_95	F_0044801_L10_PA	LG10	<lmxll>	{0-}	(ll,lm)	ll	lm	lm	lm	lm	ll	ll	ll	lm	ll	lm	ll	lm	ll	lm	ll	ll	lm	lm	lm	lm	lm	lm	ll	lm	lm	lm	ll	lm	ll	lm	lm	lm	lm	lm	lm	ll	ll	ll	ll	ll	ll	lm	lm
LG10_HB_95	F_0044803_L10_PA	LG10	<lmxll>	{0-}	(ll,lm)	ll	lm	lm	lm	lm	ll	ll	ll	lm	ll	lm	ll	lm	ll	lm	ll	ll	lm	lm	lm	lm	lm	lm	ll	lm	lm	lm	ll	lm	ll	lm	lm	lm	lm	lm	lm	ll	ll	ll	ll	ll	ll	lm	lm
LG10_HB_98	F_0046458_L10_PA	LG10	<lmxll>	{0-}	(ll,lm)	ll	lm	lm	lm	lm	ll	ll	ll	lm	ll	lm	ll	lm	ll	lm	ll	ll	lm	lm	lm	lm	lm	lm	lm	lm	lm	lm	ll	lm	ll	lm	lm	lm	lm	lm	lm	ll	ll	ll	ll	ll	ll	lm	lm
LG10_HB_98	F_0046460_L10_PA	LG10	<lmxll>	{0-}	(ll,lm)	ll	lm	lm	lm	lm	ll	ll	ll	lm	ll	lm	ll	lm	ll	lm	ll	ll	lm	lm	lm	lm	lm	lm	lm	lm	lm	lm	ll	lm	ll	lm	lm	lm	lm	lm	lm	ll	ll	ll	ll	ll	ll	lm	lm
LG11_HB_1055	F_0488794_L2_PA	LG11	<lmxll>	{1-}	(ll,lm)	ll	ll	lm	lm	ll	lm	ll	lm	ll	lm	lm	ll	lm	ll	ll	lm	lm	lm	lm	lm	ll	ll	ll	ll	ll	lm	lm	lm	ll	lm	lm	lm	ll	lm	lm	ll	lm	ll	lm	ll	lm	lm	ll	lm
LG11_HB_1055	F_0488800_L2_PA	LG11	<lmxll>	{1-}	(ll,lm)	ll	ll	lm	lm	ll	lm	ll	lm	ll	lm	lm	ll	lm	ll	ll	lm	lm	lm	lm	lm	ll	ll	ll	ll	ll	lm	lm	lm	ll	lm	lm	lm	ll	lm	lm	ll	lm	ll	lm	ll	lm	lm	ll	lm
LG11_HB_1056	F_0489260_L2_PA	LG11	<nnxnp>	{-1}	(nn,np)	np	np	np	nn	nn	np	np	np	nn	np	np	nn	nn	nn	nn	np	np	nn	np	nn	np	np	np	np	nn	np	nn	np	nn	nn	np	np	nn	nn	nn	np	np	nn	np	nn	np	np	nn	np
LG11_HB_1056	F_0489266_L2_PA	LG11	<nnxnp>	{-1}	(nn,np)	np	np	np	nn	nn	np	np	np	nn	np	np	nn	nn	nn	nn	np	np	nn	np	nn	np	np	np	np	nn	np	nn	np	nn	nn	np	np	nn	nn	nn	np	np	nn	np	nn	np	np	nn	np
LG11_HB_1056	F_0489251_L2_PA	LG11	<hkxhk>	{11}	(hh,hk,kk)	hk	hk	kk	hk	hh	kk	hk	kk	hh	kk	kk	hh	hk	hh	hh	kk	kk	hk	kk	hk	hk	hk	hk	hk	hh	kk	hk	kk	hh	hk	kk	kk	hh	hk	hk	hk	kk	hh	kk	hh	kk	kk	hh	kk
LG11_HB_1056	F_0489250_L2_PA	LG11	<lmxll>	{1-}	(ll,lm)	ll	ll	lm	lm	ll	lm	ll	lm	ll	lm	lm	ll	lm	ll	ll	lm	lm	lm	lm	lm	ll	ll	ll	ll	ll	lm	lm	lm	ll	lm	lm	lm	ll	lm	lm	ll	lm	ll	lm	ll	lm	lm	ll	lm
LG11_HB_1056	F_0489265_L2_PA	LG11	<lmxll>	{1-}	(ll,lm)	ll	ll	lm	lm	ll	lm	ll	lm	ll	lm	lm	ll	lm	ll	ll	lm	lm	lm	lm	lm	ll	ll	ll	ll	ll	lm	lm	lm	ll	lm	lm	lm	ll	lm	lm	ll	lm	ll	lm	ll	lm	lm	ll	lm
LG11_HB_1057	F_0489512_L2_PA	LG11	<lmxll>	{0-}	(ll,lm)	lm	lm	ll	ll	lm	ll	lm	ll	lm	ll	ll	lm	ll	lm	lm	ll	ll	ll	ll	ll	lm	lm	lm	lm	lm	ll	ll	ll	lm	ll	ll	ll	lm	ll	ll	lm	ll	lm	ll	lm	ll	ll	lm	ll
LG11_HB_1057	F_0489517_L2_PA	LG11	<nnxnp>	{-0}	(nn,np)	nn	nn	nn	np	np	nn	nn	nn	np	nn	nn	np	np	np	np	nn	nn	np	nn	np	nn	nn	nn	nn	np	nn	np	nn	np	np	nn	nn	np	np	np	nn	nn	np	nn	np	nn	nn	np	nn
LG11_HB_1057	F_0489518_L2_PA	LG11	<nnxnp>	{-0}	(nn,np)	nn	nn	nn	np	np	nn	nn	nn	np	nn	nn	np	np	np	np	nn	nn	np	nn	np	nn	nn	nn	nn	np	nn	np	nn	np	np	nn	nn	np	np	np	nn	nn	np	nn	np	nn	nn	np	nn
LG11_HB_1057	F_0489514_L2_PA	LG11	<lmxll>	{1-}	(ll,lm)	ll	ll	lm	lm	ll	lm	ll	lm	ll	lm	lm	ll	lm	ll	ll	lm	lm	lm	lm	lm	ll	ll	ll	ll	ll	lm	lm	lm	ll	lm	lm	lm	ll	lm	lm	ll	lm	ll	lm	ll	lm	lm	ll	lm
LG11_HB_116	F_0053621_L11_PA	LG11	<hkxhk>	{10}	(hh,hk,kk)	kk	hk	kk	kk	hk	hk	hh	hk	hk	kk	hk	kk	kk	kk	hh	kk	kk	kk	hk	hk	hh	hk	hk	hk	hh	hk	hh	kk	hk	hk	hk	hk	hk	kk	hk	hh	hh	hk	kk	hh	hk	hk	hh	hh
LG11_HB_116	F_0053629_L11_PA	LG11	<hkxhk>	{10}	(hh,hk,kk)	kk	hk	kk	kk	hk	hk	hh	hk	hk	kk	hk	kk	kk	kk	hh	kk	kk	kk	hk	hk	hh	hk	hk	hk	hh	hk	hh	kk	hk	hk	hk	hk	hk	kk	hk	hh	hh	hk	kk	hh	hk	hk	hh	hh
LG11_HB_116	F_0053634_L11_PA	LG11	<hkxhk>	{10}	(hh,hk,kk)	kk	hk	kk	kk	hk	hk	hh	hk	hk	kk	hk	kk	kk	kk	hh	kk	kk	kk	hk	hk	hh	hk	hk	hk	hh	hk	hh	kk	hk	hk	hk	hk	hk	kk	hk	hh	hh	hk	kk	hh	hk	hk	hh	hh
LG11_HB_116	F_0053645_L11_PA	LG11	<lmxll>	{0-}	(ll,lm)	ll	lm	ll	ll	lm	ll	lm	ll	lm	ll	ll	ll	ll	ll	lm	ll	ll	ll	ll	ll	lm	ll	lm	lm	lm	ll	lm	ll	lm	ll	ll	ll	lm	ll	ll	lm	lm	lm	ll	lm	ll	ll	lm	lm
LG11_HB_117	F_0053679_L11_PA	LG11	<nnxnp>	{-1}	(nn,np)	nn	nn	nn	nn	nn	np	np	np	nn	nn	np	nn	nn	nn	np	nn	nn	nn	np	np	np	np	nn	nn	np	np	np	nn	nn	np	np	np	nn	nn	np	np	np	nn	nn	np	np	np	np	np
LG11_HB_117	F_0053694_L11_PA	LG11	<hkxhk>	{01}	(hh,hk,kk)	hh	hk	hh	hh	hk	hk	kk	hk	hk	hh	hk	hh	hh	hh	kk	hh	hh	hh	hk	hk	kk	hk	hk	hk	kk	hk	kk	hh	hk	hk	hk	hk	hk	hh	hk	kk	kk	hk	hh	kk	hk	hk	kk	kk
LG11_HB_117	F_0053698_L11_PA	LG11	<hkxhk>	{10}	(hh,hk,kk)	kk	hk	kk	kk	hk	hk	hh	hk	hk	kk	hk	kk	kk	kk	hh	kk	kk	kk	hk	hk	hh	hk	hk	hk	hh	hk	hh	kk	hk	hk	hk	hk	hk	kk	hk	hh	hh	hk	kk	hh	hk	hk	hh	hh
LG11_HB_117	F_0053704_L11_PA	LG11	<hkxhk>	{01}	(hh,hk,kk)	hh	hk	hh	hh	hk	hk	kk	hk	hk	hh	hk	hh	hh	hh	kk	hh	hh	hh	hk	hk	kk	hk	hk	hk	kk	hk	kk	hh	hk	hk	hk	hk	hk	hh	hk	kk	kk	hk	hh	kk	hk	hk	kk	kk
LG11_HB_117	R_30187_L11_PA	LG11	<hkxhk>	{10}	(hh,hk,kk)	kk	hk	kk	kk	hk	hk	hh	hk	hk	kk	hk	kk	kk	kk	hh	kk	kk	kk	hk	hk	hh	hk	hk	hk	hh	hk	hh	kk	hk	hk	hk	hk	hk	kk	hk	hh	hh	hk	kk	hh	hk	hk	hh	hh
LG11_HB_118	F_0054185_L11_PA	LG11	<lmxll>	{0-}	(ll,lm)	ll	lm	ll	ll	lm	ll	lm	ll	lm	ll	ll	ll	ll	ll	lm	ll	ll	ll	ll	ll	lm	ll	lm	lm	lm	ll	lm	ll	lm	ll	ll	ll	lm	ll	ll	lm	lm	lm	ll	lm	ll	ll	lm	lm
LG11_HB_118	F_0054195_L11_PA	LG11	<lmxll>	{0-}	(ll,lm)	ll	lm	ll	ll	lm	ll	lm	ll	lm	ll	ll	ll	ll	ll	lm	ll	ll	ll	ll	ll	lm	ll	lm	lm	lm	ll	lm	ll	lm	ll	ll	ll	lm	ll	ll	lm	lm	lm	ll	lm	ll	ll	lm	lm
LG11_HB_119	F_0054468_L11_PA	LG11	<hkxhk>	{01}	(hh,hk,kk)	hh	hk	hh	hh	hk	hk	kk	hk	hk	hh	hk	hh	hh	hh	kk	hh	hh	hh	hk	hk	kk	hk	hk	hk	kk	hk	kk	hh	hk	hk	hk	hh	hk	hh	hk	kk	kk	hk	hh	kk	hk	hk	kk	kk
LG11_HB_119	F_0054471_L11_PA	LG11	<hkxhk>	{01}	(hh,hk,kk)	hh	hk	hh	hh	hk	hk	kk	hk	hk	hh	hk	hh	hh	hh	kk	hh	hh	hh	hk	hk	kk	hk	hk	hk	kk	hk	kk	hh	hk	hk	hk	hh	hk	hh	hk	kk	kk	hk	hh	kk	hk	hk	kk	kk
LG11_HB_119	F_0054473_L11_PA	LG11	<hkxhk>	{10}	(hh,hk,kk)	kk	hk	kk	kk	hk	hk	hh	hk	hk	kk	hk	kk	kk	kk	hh	kk	kk	kk	hk	hk	hh	hk	hk	hk	hh	hk	hh	kk	hk	hk	hk	kk	hk	kk	hk	hh	hh	hk	kk	hh	hk	hk	hh	hh
LG11_HB_119	F_0054474_L11_PA	LG11	<hkxhk>	{10}	(hh,hk,kk)	kk	hk	kk	kk	hk	hk	hh	hk	hk	kk	hk	kk	kk	kk	hh	kk	kk	kk	hk	hk	hh	hk	hk	hk	hh	hk	hh	kk	hk	hk	hk	kk	hk	kk	hk	hh	hh	hk	kk	hh	hk	hk	hh	hh
LG11_HB_122	F_0055552_L11_PA	LG11	<lmxll>	{0-}	(ll,lm)	ll	lm	ll	ll	lm	ll	lm	ll	lm	ll	ll	ll	ll	ll	lm	ll	ll	ll	ll	ll	lm	ll	lm	lm	lm	ll	lm	ll	lm	ll	ll	ll	lm	ll	ll	lm	lm	lm	ll	lm	ll	ll	lm	lm
LG11_HB_122	F_0055543_L11_PA	LG11	<nnxnp>	{-0}	(nn,np)	np	np	np	np	np	nn	nn	nn	np	np	nn	np	np	np	nn	np	np	np	nn	nn	nn	nn	np	np	nn	nn	nn	np	np	nn	nn	np	np	np	nn	nn	nn	np	np	nn	nn	nn	nn	nn
LG11_HB_122	F_0055546_L11_PA	LG11	<nnxnp>	{-0}	(nn,np)	np	np	np	np	np	nn	nn	nn	np	np	nn	np	np	np	nn	np	np	np	nn	nn	nn	nn	np	np	nn	nn	nn	np	np	nn	nn	np	np	np	nn	nn	nn	np	np	nn	nn	nn	nn	nn
LG11_HB_122	F_0055551_L11_PA	LG11	<nnxnp>	{-1}	(nn,np)	nn	nn	nn	nn	nn	np	np	np	nn	nn	np	nn	nn	nn	np	nn	nn	nn	np	np	np	np	nn	nn	np	np	np	nn	nn	np	np	nn	nn	nn	np	np	np	nn	nn	np	np	np	np	np
LG11_HB_122	GD_02626_L11_PA	LG11	<nnxnp>	{-0}	(nn,np)	np	np	np	np	np	nn	nn	nn	np	np	nn	np	np	np	nn	np	np	np	nn	nn	nn	nn	np	np	nn	nn	nn	np	np	nn	nn	np	np	np	nn	nn	nn	np	np	nn	nn	nn	nn	nn
LG11_HB_122	R_1697921_L11_PA	LG11	<hkxhk>	{11}	(hh,hk,kk)	hk	hh	hk	hk	hh	kk	hk	kk	hh	hk	kk	hk	hk	hk	hk	hk	hk	hk	kk	kk	hk	kk	hh	hh	hk	kk	hk	hk	hh	kk	kk	hk	hh	hk	kk	hk	hk	hh	hk	hk	kk	kk	hk	hk
LG11_HB_122	F_0055549_L11_PA	LG11	<lmxll>	{1-}	(ll,lm)	lm	ll	lm	lm	ll	lm	ll	lm	ll	lm	lm	lm	lm	lm	ll	lm	lm	lm	lm	lm	ll	lm	ll	ll	ll	lm	ll	lm	ll	lm	lm	lm	ll	lm	lm	ll	ll	ll	lm	ll	lm	lm	ll	ll
LG11_HB_123	F_0055745_L11_PA	LG11	<hkxhk>	{00}	(hh,hk,kk)	hk	kk	hk	hk	kk	hh	hk	hh	kk	hk	hh	hk	--	hk	hk	--	hk	hk	hh	hh	hk	hh	kk	kk	hk	hh	hk	hk	kk	hh	hh	hk	kk	hk	hh	hk	hk	kk	hk	hk	hh	hh	hk	hk
LG11_HB_123	F_0055746_L11_PA	LG11	<hkxhk>	{00}	(hh,hk,kk)	hk	kk	hk	hk	kk	hh	hk	hh	kk	hk	hh	hk	hk	hk	hk	hk	hk	hk	hh	hh	hk	hh	kk	kk	hk	hh	hk	hk	kk	hh	hh	hk	kk	hk	hh	hk	hk	kk	hk	hk	hh	hh	hk	hk
LG11_HB_123	F_0055748_L11_PA	LG11	<nnxnp>	{-1}	(nn,np)	nn	nn	nn	nn	nn	np	np	np	nn	nn	np	nn	nn	nn	np	nn	nn	nn	np	np	np	np	nn	nn	np	np	np	nn	nn	np	np	nn	nn	nn	np	np	np	nn	nn	np	np	np	np	np
LG11_HB_123	F_0055753_L11_PA	LG11	<nnxnp>	{-1}	(nn,np)	nn	nn	nn	nn	nn	np	np	np	nn	nn	np	nn	nn	nn	np	nn	nn	nn	np	np	np	np	nn	nn	np	np	np	nn	nn	np	np	nn	nn	nn	np	np	np	nn	nn	np	np	np	np	np
LG11_HB_123	F_0055750_L11_PA	LG11	<lmxll>	{1-}	(ll,lm)	lm	ll	lm	lm	ll	lm	ll	lm	ll	lm	lm	lm	lm	lm	ll	lm	lm	lm	lm	lm	ll	lm	ll	ll	ll	lm	ll	lm	ll	lm	lm	lm	ll	lm	lm	ll	ll	ll	lm	ll	lm	lm	ll	ll
LG11_HB_124	F_0056170_L11_PA	LG11	<lmxll>	{0-}	(ll,lm)	ll	lm	ll	ll	lm	ll	lm	ll	lm	ll	ll	ll	ll	ll	lm	ll	ll	ll	ll	ll	lm	ll	lm	lm	lm	ll	lm	ll	lm	ll	ll	ll	lm	ll	ll	lm	lm	lm	ll	lm	ll	ll	lm	lm
LG11_HB_124	F_0056166_L11_PA	LG11	<nnxnp>	{-0}	(nn,np)	np	np	np	np	np	nn	nn	nn	np	np	nn	np	np	np	nn	np	np	np	nn	nn	nn	nn	np	np	nn	nn	nn	np	np	nn	nn	np	np	np	nn	nn	nn	np	np	nn	nn	nn	nn	nn
LG11_HB_126	F_0057305_L11_PA	LG11	<lmxll>	{1-}	(ll,lm)	lm	ll	lm	lm	ll	lm	ll	lm	ll	lm	lm	lm	lm	lm	ll	lm	lm	lm	lm	lm	ll	lm	ll	ll	ll	lm	ll	lm	ll	lm	lm	lm	ll	lm	lm	ll	ll	ll	lm	ll	lm	lm	ll	ll
LG11_HB_126.5	R_3463798_L11_PA	LG11	<nnxnp>	{-1}	(nn,np)	nn	nn	nn	nn	nn	np	np	np	nn	nn	np	nn	nn	nn	np	nn	nn	nn	np	np	np	np	nn	np	np	np	np	nn	nn	np	np	nn	nn	nn	np	np	np	nn	nn	nn	np	np	np	np
LG11_HB_126.5	R_3466156_L11_PA	LG11	<nnxnp>	{-0}	(nn,np)	np	np	np	np	np	nn	nn	nn	np	np	nn	np	np	np	nn	np	np	np	nn	nn	nn	nn	np	nn	nn	nn	nn	np	np	nn	nn	np	np	np	nn	nn	nn	np	np	np	nn	nn	nn	nn
LG11_HB_127	F_0057479_L11_PA	LG11	<lmxll>	{0-}	(ll,lm)	ll	lm	ll	ll	lm	ll	lm	ll	lm	ll	ll	ll	ll	ll	lm	ll	ll	ll	ll	ll	lm	ll	lm	lm	lm	ll	lm	ll	lm	ll	ll	ll	lm	ll	ll	lm	lm	lm	ll	lm	ll	ll	lm	lm
LG11_HB_127	F_0057451_L11_PA	LG11	<hkxhk>	{10}	(hh,hk,kk)	kk	hk	kk	kk	hk	hk	hh	hk	hk	kk	hk	kk	kk	kk	hh	kk	kk	kk	hk	hk	hh	hk	hk	hh	hh	hk	hh	kk	hk	hk	hk	kk	hk	kk	hk	hh	hh	hk	kk	hk	hk	hk	hh	hh
LG11_HB_127	F_0057462_L11_PA	LG11	<nnxnp>	{-1}	(nn,np)	nn	nn	nn	nn	nn	np	np	np	nn	nn	np	nn	nn	nn	np	nn	nn	nn	np	np	np	np	nn	np	np	np	np	nn	nn	np	np	nn	nn	nn	np	np	np	nn	nn	nn	np	np	np	np
LG11_HB_127	F_0057471_L11_PA	LG11	<lmxll>	{1-}	(ll,lm)	lm	ll	lm	lm	ll	lm	ll	lm	ll	lm	lm	lm	lm	lm	ll	lm	lm	lm	lm	lm	ll	lm	ll	ll	ll	lm	ll	lm	ll	lm	lm	lm	ll	lm	lm	ll	ll	ll	lm	ll	lm	lm	ll	ll
LG11_HB_127	F_0057478_L11_PA	LG11	<nnxnp>	{-0}	(nn,np)	np	np	np	np	np	nn	nn	nn	np	np	nn	np	np	np	nn	np	np	np	nn	nn	nn	nn	np	nn	nn	nn	nn	np	np	nn	nn	np	np	np	nn	nn	nn	np	np	np	nn	nn	nn	nn
LG11_HB_127	F_0057464_L11_PA	LG11	<hkxhk>	{11}	(h-,kk)	h-	h-	h-	h-	h-	kk	h-	kk	h-	h-	kk	h-	h-	h-	h-	h-	h-	h-	kk	kk	h-	kk	h-	h-	h-	kk	h-	h-	h-	kk	kk	h-	h-	h-	kk	h-	h-	h-	h-	h-	kk	kk	h-	h-
LG11_HB_127	F_0057481_L11_PA	LG11	<hkxhk>	{11}	(h-,kk)	h-	h-	h-	h-	h-	kk	h-	kk	h-	h-	kk	h-	h-	h-	h-	h-	h-	h-	kk	kk	h-	kk	h-	h-	h-	kk	h-	h-	h-	kk	kk	h-	h-	h-	kk	h-	h-	h-	h-	h-	kk	kk	h-	h-
LG11_HB_128	F_0057793_L11_PA	LG11	<nnxnp>	{-1}	(nn,np)	nn	nn	nn	nn	nn	np	np	np	nn	nn	np	nn	nn	nn	np	nn	nn	nn	np	np	np	np	nn	np	np	np	np	nn	nn	np	np	nn	nn	nn	np	np	np	nn	nn	nn	np	np	np	np
LG11_HB_128	F_0057795_L11_PA	LG11	<hkxhk>	{01}	(hh,hk,kk)	hh	hk	hh	hh	hk	hk	kk	hk	hk	hh	hk	hh	hh	hh	kk	hh	hh	hh	hk	hk	kk	hk	hk	kk	kk	hk	kk	hh	hk	hk	hk	hh	hk	hh	hk	kk	kk	hk	hh	hk	hk	hk	kk	kk
LG11_HB_128	F_0057814_L11_PA	LG11	<hkxhk>	{01}	(hh,hk,kk)	hh	hk	hh	hh	hk	hk	kk	hk	hk	hh	hk	hh	hh	hh	kk	hh	hh	hh	hk	hk	kk	hk	hk	kk	kk	hk	kk	hh	hk	hk	hk	hh	hk	hh	hk	kk	kk	hk	hh	hk	hk	hk	kk	kk
LG11_HB_129	F_0058223_L11_PA	LG11	<lmxll>	{0-}	(ll,lm)	ll	lm	ll	ll	lm	ll	lm	ll	lm	ll	ll	ll	ll	ll	lm	ll	ll	ll	ll	ll	lm	ll	lm	lm	lm	ll	lm	ll	lm	ll	ll	ll	lm	ll	ll	lm	lm	lm	ll	lm	ll	ll	lm	lm
LG11_HB_129	F_0058227_L11_PA	LG11	<lmxll>	{0-}	(ll,lm)	ll	lm	ll	ll	lm	ll	lm	ll	lm	ll	ll	ll	ll	ll	lm	ll	ll	ll	ll	ll	lm	ll	lm	lm	lm	ll	lm	ll	lm	ll	ll	ll	lm	ll	ll	lm	lm	lm	ll	lm	ll	ll	lm	lm
LG11_HB_129	F_0058240_L11_PA	LG11	<lmxll>	{1-}	(ll,lm)	lm	ll	lm	lm	ll	lm	ll	lm	ll	lm	lm	lm	lm	lm	ll	lm	lm	lm	lm	lm	ll	lm	ll	ll	ll	lm	ll	lm	ll	lm	lm	lm	ll	lm	lm	ll	ll	ll	lm	ll	lm	lm	ll	ll
LG11_HB_129	GD_01165_L11_PA	LG11	<nnxnp>	{-1}	(nn,np)	nn	nn	nn	nn	nn	np	np	np	nn	nn	np	nn	nn	nn	np	nn	nn	nn	np	np	np	np	nn	np	np	np	np	nn	nn	np	np	nn	nn	nn	np	np	np	nn	nn	nn	np	np	np	np
LG11_HB_130	F_0058557_L11_PA	LG11	<hkxhk>	{11}	(hh,hk,kk)	hk	hh	hk	hk	hh	kk	hk	kk	hh	hk	kk	hk	hk	hk	hk	hk	hk	hk	kk	kk	hk	kk	hh	hk	hk	kk	hk	hk	hh	kk	kk	hk	hh	hk	kk	hk	hk	hh	hk	hh	kk	kk	hk	hk
LG11_HB_131	F_0058955_L11_PA	LG11	<hkxhk>	{01}	(hh,hk,kk)	hh	hk	hh	hh	hk	hk	kk	hk	hk	hh	hk	hh	hh	hh	kk	hh	hh	hh	hk	hk	kk	hk	hk	kk	kk	hk	kk	hh	hk	hk	hk	hh	hk	hh	hk	kk	kk	hk	hh	hk	hk	hk	kk	kk
LG11_HB_131.5	R_5054497_L11_PA	LG11	<lmxll>	{0-}	(ll,lm)	ll	lm	ll	ll	lm	ll	lm	ll	lm	ll	ll	ll	ll	ll	lm	ll	ll	ll	ll	ll	lm	ll	lm	lm	lm	ll	lm	ll	lm	ll	ll	ll	lm	ll	ll	lm	lm	lm	ll	lm	ll	ll	lm	lm
LG11_HB_131.5	R_5075367_L11_PA	LG11	<lmxll>	{0-}	(ll,lm)	ll	lm	ll	ll	lm	ll	lm	ll	lm	ll	ll	ll	ll	ll	lm	ll	ll	ll	ll	ll	lm	ll	lm	lm	lm	ll	lm	ll	lm	ll	ll	ll	lm	ll	ll	lm	lm	lm	ll	lm	ll	ll	lm	lm
LG11_HB_131.5	R_5021535_L11_PA	LG11	<nnxnp>	{-1}	(nn,np)	nn	nn	nn	nn	nn	np	np	np	nn	nn	np	nn	nn	nn	np	nn	nn	nn	np	np	np	np	nn	np	np	np	np	nn	nn	np	np	nn	nn	nn	np	np	np	nn	nn	nn	np	np	np	np
LG11_HB_131.5	R_5027432_L11_PA	LG11	<nnxnp>	{-1}	(nn,np)	nn	nn	nn	nn	nn	np	np	np	nn	nn	np	nn	nn	nn	np	nn	nn	nn	np	np	np	np	nn	np	np	np	np	nn	nn	np	np	nn	nn	nn	np	np	np	nn	nn	nn	np	np	np	np
R_5011588_L11_PA	R_5011588_L11_PA	LG11	<nnxnp>	{-1}	(nn,np)	nn	nn	nn	nn	nn	np	np	np	nn	nn	np	nn	nn	nn	np	nn	nn	nn	np	np	np	np	nn	np	np	np	np	nn	nn	np	np	nn	nn	nn	np	np	np	nn	nn	nn	np	np	np	np
LG11_HB_132	F_0059426_L11_PA	LG11	<hkxhk>	{01}	(hh,hk,kk)	hh	hk	hh	hh	hk	hk	kk	hk	hk	hh	hk	hh	hh	hh	kk	hh	hh	hh	hk	hk	kk	hk	hk	kk	kk	hk	kk	hh	hk	hk	hk	hh	hk	hh	hk	kk	kk	hk	hh	hk	hk	hk	kk	kk
LG11_HB_132	F_0059427_L11_PA	LG11	<lmxll>	{1-}	(ll,lm)	lm	ll	lm	lm	ll	lm	ll	lm	ll	lm	lm	lm	lm	lm	ll	lm	lm	lm	lm	lm	ll	lm	ll	ll	ll	lm	ll	lm	ll	lm	lm	lm	ll	lm	lm	ll	ll	ll	lm	ll	lm	lm	ll	ll
LG11_HB_132	F_0059429_L11_PA	LG11	<nnxnp>	{-1}	(nn,np)	nn	nn	nn	nn	nn	np	np	np	nn	nn	np	nn	nn	nn	np	nn	nn	nn	np	np	np	np	nn	np	np	np	np	nn	nn	np	np	nn	nn	nn	np	np	np	nn	nn	nn	np	np	np	np
LG11_HB_132	F_0059432_L11_PA	LG11	<hkxhk>	{10}	(hh,hk,kk)	kk	hk	kk	kk	hk	hk	hh	hk	hk	kk	hk	kk	kk	kk	hh	kk	kk	kk	hk	hk	hh	hk	hk	hh	hh	hk	hh	kk	hk	hk	hk	kk	hk	kk	hk	hh	hh	hk	kk	hk	hk	hk	hh	hh
LG11_HB_132	F_0059434_L11_PA	LG11	<nnxnp>	{-1}	(nn,np)	nn	nn	nn	nn	nn	np	np	np	nn	nn	np	nn	nn	nn	np	nn	nn	nn	np	np	np	np	nn	np	np	np	np	nn	nn	np	np	nn	nn	nn	np	np	np	nn	nn	nn	np	np	np	np
LG11_HB_132	R_5159764_L11_PA	LG11	<hkxhk>	{10}	(hh,hk,kk)	kk	hk	kk	kk	hk	hk	hh	hk	hk	kk	hk	kk	kk	kk	hh	kk	kk	kk	hk	hk	hh	hk	hk	hh	hh	hk	hh	kk	hk	hk	hk	kk	hk	kk	hk	hh	hh	hk	kk	hk	hk	hk	hh	hh
LG11_HB_132	F_0059435_L11_PA	LG11	<nnxnp>	{-0}	(nn,np)	np	np	np	np	np	nn	nn	nn	np	np	nn	np	np	np	nn	np	np	np	nn	nn	nn	nn	np	nn	nn	nn	nn	np	np	nn	nn	np	np	np	nn	nn	nn	np	np	np	nn	nn	nn	nn
LG11_HB_132.5	R_5173582_L11_PA	LG11	<lmxll>	{0-}	(ll,lm)	ll	lm	ll	ll	lm	ll	lm	ll	lm	ll	ll	ll	ll	ll	lm	ll	ll	ll	ll	ll	lm	ll	lm	lm	lm	ll	lm	ll	lm	ll	ll	ll	lm	ll	ll	lm	lm	lm	ll	lm	ll	ll	lm	lm
LG11_HB_132.5	GD_00418_L11_PA	LG11	<nnxnp>	{-1}	(nn,np)	nn	nn	nn	nn	nn	np	np	np	nn	nn	np	nn	nn	nn	np	nn	nn	nn	np	np	np	np	nn	np	np	np	np	nn	nn	np	np	nn	nn	nn	np	np	np	nn	nn	nn	np	np	np	np
LG11_HB_133	F_0060047_L11_PA	LG11	<lmxll>	{0-}	(ll,lm)	ll	lm	ll	ll	lm	ll	lm	ll	lm	ll	ll	ll	ll	ll	lm	ll	ll	ll	ll	ll	lm	ll	lm	lm	lm	ll	lm	ll	lm	ll	ll	ll	lm	ll	ll	lm	lm	lm	ll	lm	ll	ll	lm	lm
LG11_HB_133	F_0060042_L11_PA	LG11	<lmxll>	{1-}	(ll,lm)	lm	ll	lm	lm	ll	lm	ll	lm	ll	lm	lm	lm	lm	lm	ll	lm	lm	lm	lm	lm	ll	lm	ll	ll	ll	lm	ll	lm	ll	lm	lm	lm	ll	lm	lm	ll	ll	ll	lm	ll	lm	lm	ll	ll
LG11_HB_133	F_0060062_L11_PA	LG11	<efxeg>	{00}	(ee,ef,eg,fg)	eg	fg	eg	eg	fg	ee	ef	ee	fg	eg	ee	eg	eg	eg	ef	eg	eg	eg	ee	ee	ef	ee	fg	ef	ef	ee	ef	eg	fg	ee	ee	eg	fg	eg	ee	ef	ef	fg	eg	fg	ee	ee	ef	ef
LG11_HB_133	F_0060069_L11_PA	LG11	<efxeg>	{00}	(ee,ef,eg,fg)	eg	fg	eg	eg	fg	ee	ef	ee	fg	eg	ee	eg	eg	eg	ef	eg	eg	eg	ee	ee	ef	ee	fg	ef	ef	ee	ef	eg	fg	ee	ee	eg	fg	eg	ee	ef	ef	fg	eg	fg	ee	ee	ef	ef
LG11_HB_133	R_5482687_L11_PA	LG11	<nnxnp>	{-1}	(nn,np)	nn	nn	nn	nn	nn	np	np	np	nn	nn	np	nn	nn	nn	np	nn	nn	nn	np	np	np	np	nn	np	np	np	np	nn	nn	np	np	nn	nn	nn	np	np	np	nn	nn	nn	np	np	np	np
LG11_HB_133	F_0060059_L11_PA	LG11	<nnxnp>	{-0}	(nn,np)	np	np	np	np	np	nn	nn	nn	np	np	nn	np	np	np	nn	np	np	np	nn	nn	nn	nn	np	nn	nn	nn	nn	np	np	nn	nn	np	np	np	nn	nn	nn	np	np	np	nn	nn	nn	nn
LG11_HB_133	F_0060074_L11_PA	LG11	<hkxhk>	{11}	(h-,kk)	h-	h-	h-	h-	h-	kk	h-	kk	h-	h-	kk	h-	h-	h-	h-	h-	h-	h-	kk	kk	h-	kk	h-	h-	h-	kk	h-	h-	h-	kk	kk	h-	h-	h-	kk	h-	h-	h-	h-	h-	kk	kk	h-	h-
LG11_HB_135	F_0061193_L11_PA	LG11	<lmxll>	{0-}	(ll,lm)	lm	lm	ll	ll	lm	ll	lm	ll	lm	ll	ll	ll	ll	ll	lm	ll	ll	ll	ll	ll	lm	ll	lm	lm	lm	ll	lm	ll	lm	ll	ll	ll	lm	ll	ll	lm	lm	lm	ll	lm	ll	ll	lm	lm
LG11_HB_135	F_0061189_L11_PA	LG11	<nnxnp>	{-1}	(nn,np)	nn	nn	nn	nn	nn	--	np	--	nn	nn	--	nn	nn	nn	np	nn	nn	nn	--	--	np	--	nn	np	np	--	np	nn	nn	--	--	nn	nn	nn	--	np	np	nn	nn	nn	--	--	np	np
LG11_HB_137	F_0061913_L11_PA	LG11	<lmxll>	{1-}	(ll,lm)	ll	ll	lm	lm	ll	lm	ll	lm	ll	lm	lm	lm	lm	lm	ll	lm	lm	lm	lm	lm	ll	lm	ll	ll	ll	lm	ll	lm	ll	lm	lm	lm	ll	lm	lm	ll	ll	ll	lm	ll	lm	lm	ll	ll
LG11_HB_137	F_0061914_L11_PA	LG11	<lmxll>	{0-}	(ll,lm)	lm	lm	ll	ll	lm	ll	lm	ll	lm	ll	ll	ll	ll	ll	lm	ll	ll	ll	ll	ll	lm	ll	lm	lm	lm	ll	lm	ll	lm	ll	ll	ll	lm	ll	ll	lm	lm	lm	ll	lm	ll	ll	lm	lm
LG11_HB_137	F_0061915_L11_PA	LG11	<lmxll>	{1-}	(ll,lm)	ll	ll	lm	lm	ll	lm	ll	lm	ll	lm	lm	lm	lm	lm	ll	lm	lm	lm	lm	lm	ll	lm	ll	ll	ll	lm	ll	lm	ll	lm	lm	lm	ll	lm	lm	ll	ll	ll	lm	ll	lm	lm	ll	ll
LG11_HB_138	F_0062303_L11_PA	LG11	<hkxhk>	{00}	(hh,hk,kk)	kk	kk	hk	hk	kk	hh	hk	hh	kk	hk	hh	hk	hk	hk	hk	hk	hk	hk	hh	hh	hk	hh	kk	hk	hk	hh	hk	hk	kk	hh	hh	hk	kk	hk	hh	hk	hk	kk	hk	kk	hh	hh	hk	hk
LG11_HB_138	F_0062335_L11_PA	LG11	<lmxll>	{0-}	(ll,lm)	lm	lm	ll	ll	lm	ll	lm	ll	lm	ll	ll	ll	ll	ll	lm	ll	ll	ll	ll	ll	lm	ll	lm	lm	lm	ll	lm	ll	lm	ll	ll	ll	lm	ll	ll	lm	lm	lm	ll	lm	ll	ll	lm	lm
LG11_HB_138	F_0062295_L11_PA	LG11	<nnxnp>	{-0}	(nn,np)	--	np	np	np	--	nn	nn	nn	np	np	nn	np	np	np	nn	np	np	np	nn	nn	nn	nn	np	nn	nn	nn	nn	np	--	nn	nn	np	--	np	nn	nn	nn	np	np	np	nn	nn	nn	nn
LG11_HB_1385	F_0654291_L6_PA	LG11	<lmxll>	{1-}	(ll,lm)	ll	ll	lm	lm	ll	lm	ll	lm	ll	lm	lm	ll	lm	ll	ll	lm	lm	lm	lm	lm	ll	ll	ll	ll	ll	lm	lm	lm	ll	lm	lm	lm	ll	lm	lm	ll	lm	ll	lm	ll	lm	lm	ll	lm
LG11_HB_1385	F_0654293_L6_PA	LG11	<lmxll>	{1-}	(ll,lm)	ll	ll	lm	lm	ll	lm	ll	lm	ll	lm	lm	ll	lm	ll	ll	lm	lm	lm	lm	lm	ll	ll	ll	ll	ll	lm	lm	lm	ll	lm	lm	lm	ll	lm	lm	ll	lm	ll	lm	ll	lm	lm	ll	lm
LG11_HB_139	F_0062809_L11_PA	LG11	<lmxll>	{0-}	(ll,lm)	lm	lm	ll	ll	lm	ll	lm	ll	lm	ll	ll	ll	ll	ll	lm	ll	ll	ll	ll	ll	lm	ll	lm	lm	lm	ll	lm	ll	lm	ll	ll	ll	lm	ll	ll	lm	lm	lm	ll	lm	ll	ll	lm	lm
LG11_HB_139	F_0062815_L11_PA	LG11	<lmxll>	{0-}	(ll,lm)	lm	lm	ll	ll	lm	ll	lm	ll	lm	ll	ll	ll	ll	ll	lm	ll	ll	ll	ll	ll	lm	ll	lm	lm	lm	ll	lm	ll	lm	ll	ll	ll	lm	ll	ll	lm	lm	lm	ll	lm	ll	ll	lm	lm
LG11_HB_139	F_0062824_L11_PA	LG11	<lmxll>	{0-}	(ll,lm)	lm	lm	ll	ll	lm	ll	lm	ll	lm	ll	ll	ll	ll	ll	lm	ll	ll	ll	ll	ll	lm	ll	lm	lm	lm	ll	lm	ll	lm	ll	ll	ll	lm	ll	ll	lm	lm	lm	ll	lm	ll	ll	lm	lm
LG11_HB_139	R_7143110_L11_PA	LG11	<lmxll>	{0-}	(ll,lm)	lm	lm	ll	ll	lm	ll	lm	ll	lm	ll	ll	ll	ll	ll	lm	ll	ll	ll	ll	ll	lm	ll	lm	lm	lm	ll	lm	ll	lm	ll	ll	ll	lm	ll	ll	lm	lm	lm	ll	lm	ll	ll	lm	lm
LG11_HB_139.5	R_7189032_L11_PA	LG11	<nnxnp>	{-1}	(nn,np)	nn	nn	nn	nn	nn	np	np	np	nn	nn	np	nn	nn	nn	np	nn	nn	nn	np	np	np	np	nn	np	np	np	np	nn	nn	np	np	nn	nn	nn	np	np	np	nn	nn	nn	np	np	np	np
LG11_HB_140	F_0063313_L11_PA	LG11	<hkxhk>	{11}	(hh,hk,kk)	hh	hh	hk	hk	hh	kk	hk	kk	hh	hk	kk	hh	hk	hh	hk	hk	hk	hk	kk	kk	hk	kk	hh	hk	hk	kk	hk	hk	hh	kk	kk	hk	hh	hk	kk	hk	kk	hh	hk	hh	kk	kk	hk	hk
LG11_HB_140	F_0063314_L11_PA	LG11	<lmxll>	{0-}	(ll,lm)	lm	lm	ll	ll	lm	ll	lm	ll	lm	ll	ll	lm	ll	lm	lm	ll	ll	ll	ll	ll	lm	ll	lm	lm	lm	ll	lm	ll	lm	ll	ll	ll	lm	ll	ll	lm	ll	lm	ll	lm	ll	ll	lm	lm
LG11_HB_140	F_0063317_L11_PA	LG11	<lmxll>	{0-}	(ll,lm)	lm	lm	ll	ll	lm	ll	lm	ll	lm	ll	ll	lm	ll	lm	lm	ll	ll	ll	ll	ll	lm	ll	lm	lm	lm	ll	lm	ll	lm	ll	ll	ll	lm	ll	ll	lm	ll	lm	ll	lm	ll	ll	lm	lm
LG11_HB_140	F_0063320_L11_PA	LG11	<lmxll>	{0-}	(ll,lm)	lm	lm	ll	ll	lm	ll	lm	ll	lm	ll	ll	lm	ll	lm	lm	ll	ll	ll	ll	ll	lm	ll	lm	lm	lm	ll	lm	ll	lm	ll	ll	ll	lm	ll	ll	lm	ll	lm	ll	lm	ll	ll	lm	lm
LG11_HB_140	F_0063321_L11_PA	LG11	<lmxll>	{0-}	(ll,lm)	lm	lm	ll	ll	lm	ll	lm	ll	lm	ll	ll	lm	ll	lm	lm	ll	ll	ll	ll	ll	lm	ll	lm	lm	lm	ll	lm	ll	lm	ll	ll	ll	lm	ll	ll	lm	ll	lm	ll	lm	ll	ll	lm	lm
LG11_HB_140	F_0063325_L11_PA	LG11	<lmxll>	{1-}	(ll,lm)	ll	ll	lm	lm	ll	lm	ll	lm	ll	lm	lm	ll	lm	ll	ll	lm	lm	lm	lm	lm	ll	lm	ll	ll	ll	lm	ll	lm	ll	lm	lm	lm	ll	lm	lm	ll	lm	ll	lm	ll	lm	lm	ll	ll
LG11_HB_140	F_0063327_L11_PA	LG11	<lmxll>	{1-}	(ll,lm)	ll	ll	lm	lm	ll	lm	ll	lm	ll	lm	lm	ll	lm	ll	ll	lm	lm	lm	lm	lm	ll	lm	ll	ll	ll	lm	ll	lm	ll	lm	lm	lm	ll	lm	lm	ll	lm	ll	lm	ll	lm	lm	ll	ll
GD_00621_L11_PA	GD_00621_L11_PA	LG11	<hkxhk>	{01}	(hh,hk,kk)	hk	hk	hh	hh	hk	hk	kk	hk	hk	hh	hk	hk	hh	hk	kk	hh	hh	hh	hk	hk	kk	hk	hk	kk	kk	hk	kk	hh	hk	hk	hk	hh	hk	hh	hk	kk	hk	hk	hh	hk	hk	hk	kk	hk
LG11_HB_141	F_0064019_L11_PA	LG11	<lmxll>	{1-}	(ll,lm)	ll	ll	lm	lm	ll	lm	ll	lm	ll	lm	lm	ll	lm	ll	ll	lm	lm	lm	lm	lm	ll	lm	ll	ll	ll	lm	ll	lm	ll	lm	lm	lm	ll	lm	lm	ll	lm	ll	lm	ll	lm	lm	ll	lm
LG11_HB_141	F_0064020_L11_PA	LG11	<nnxnp>	{-0}	(nn,np)	np	np	np	np	np	nn	nn	nn	np	np	nn	np	np	np	nn	np	np	np	nn	nn	nn	nn	np	nn	nn	nn	np	np	np	nn	nn	np	np	np	nn	nn	nn	np	np	np	nn	nn	nn	nn
LG11_HB_141	F_0064023_L11_PA	LG11	<nnxnp>	{-0}	(nn,np)	np	np	np	np	np	nn	nn	nn	np	np	nn	np	np	np	nn	np	np	np	nn	nn	nn	nn	np	nn	nn	nn	np	np	np	nn	nn	np	np	np	nn	nn	nn	np	np	np	nn	nn	nn	nn
LG11_HB_141	F_0064056_L11_PA	LG11	<nnxnp>	{-0}	(nn,np)	np	np	np	np	np	nn	nn	nn	np	np	nn	np	np	np	nn	np	np	np	nn	nn	nn	nn	np	nn	nn	nn	np	np	np	nn	nn	np	np	np	nn	nn	nn	np	np	np	nn	nn	nn	nn
LG11_HB_141	F_0064060_L11_PA	LG11	<hkxhk>	{10}	(hh,hk,kk)	hk	hk	kk	kk	hk	hk	hh	hk	hk	kk	hk	hk	kk	hk	hh	kk	kk	kk	hk	hk	hh	hk	hk	hh	hh	hk	hk	kk	hk	hk	hk	kk	hk	kk	hk	hh	hk	hk	kk	hk	hk	hk	hh	hk
LG11_HB_142	F_0064300_L11_PA	LG11	<nnxnp>	{-1}	(nn,np)	nn	nn	nn	nn	nn	np	np	np	nn	nn	np	nn	nn	nn	np	nn	nn	nn	np	np	np	np	nn	np	np	np	nn	nn	nn	np	np	nn	nn	nn	np	np	np	nn	nn	nn	np	np	np	np
LG11_HB_142	F_0064309_L11_PA	LG11	<hkxhk>	{11}	(hh,hk,kk)	hh	hh	hk	hk	hh	kk	hk	kk	hh	hk	kk	hh	hk	hh	hk	hk	hk	hk	kk	kk	hk	kk	hh	hk	hk	kk	hh	hk	hh	kk	kk	hk	hh	hk	kk	hk	kk	hh	hk	hh	kk	kk	hk	kk
LG11_HB_142.5	R_8694610_L11_PA	LG11	<lmxll>	{0-}	(ll,lm)	lm	lm	ll	ll	lm	ll	lm	ll	lm	ll	ll	lm	ll	lm	lm	ll	ll	ll	ll	ll	lm	ll	lm	lm	lm	ll	lm	ll	lm	ll	ll	ll	lm	ll	ll	lm	ll	lm	ll	lm	ll	ll	lm	ll
LG11_HB_143	F_0065012_L11_PA	LG11	<lmxll>	{0-}	(ll,lm)	lm	lm	ll	ll	lm	ll	lm	ll	lm	ll	ll	lm	ll	lm	lm	ll	ll	ll	ll	ll	lm	ll	lm	lm	lm	ll	lm	ll	lm	ll	ll	ll	lm	ll	ll	lm	ll	lm	ll	lm	ll	ll	lm	ll
LG11_HB_143	F_0065015_L11_PA	LG11	<lmxll>	{1-}	(ll,lm)	ll	ll	lm	lm	ll	lm	ll	lm	ll	lm	lm	ll	lm	ll	ll	lm	lm	lm	lm	lm	ll	lm	ll	ll	ll	lm	ll	lm	ll	lm	lm	lm	ll	lm	lm	ll	lm	ll	lm	ll	lm	lm	ll	lm
LG11_HB_143	F_0064988_L11_PA	LG11	<nnxnp>	{-0}	(nn,np)	np	np	np	np	np	nn	nn	nn	np	np	nn	np	np	np	nn	np	np	np	nn	nn	nn	nn	np	nn	nn	nn	np	np	np	nn	nn	np	np	np	nn	nn	nn	np	np	np	nn	nn	nn	nn
LG11_HB_143	F_0065000_L11_PA	LG11	<nnxnp>	{-0}	(nn,np)	np	np	np	np	np	nn	nn	nn	np	np	nn	np	np	np	nn	np	np	np	nn	nn	nn	nn	np	nn	nn	nn	np	np	np	nn	nn	np	np	np	nn	nn	nn	np	np	np	nn	nn	nn	nn
LG11_HB_143	F_0065004_L11_PA	LG11	<hkxhk>	{11}	(hh,hk,kk)	hh	hh	hk	hk	hh	kk	hk	kk	hh	hk	kk	hh	hk	hh	hk	hk	hk	hk	kk	kk	hk	kk	hh	hk	hk	kk	hh	hk	hh	kk	kk	hk	hh	hk	kk	hk	kk	hh	hk	hh	kk	kk	hk	kk
LG11_HB_143	F_0065019_L11_PA	LG11	<hkxhk>	{11}	(hh,hk,kk)	hh	hh	hk	hk	hh	kk	hk	kk	hh	hk	kk	hh	hk	hh	hk	hk	hk	hk	kk	kk	hk	kk	hh	hk	hk	kk	hh	hk	hh	kk	kk	hk	hh	hk	kk	hk	kk	hh	hk	hh	kk	kk	hk	kk
GD_00735_L11_PA	GD_00735_L11_PA	LG11	<hkxhk>	{11}	(hh,hk,kk)	hh	hh	hk	hk	hh	kk	hk	kk	hh	hk	kk	hh	hk	hh	hk	hk	hk	hk	kk	kk	hk	kk	hh	hk	hk	kk	hh	hk	hh	kk	kk	hk	hh	hk	kk	hk	kk	hh	hk	hh	kk	kk	hk	kk
LG11_HB_144	F_0065620_L11_PA	LG11	<lmxll>	{1-}	(ll,lm)	ll	ll	lm	lm	ll	lm	ll	lm	ll	lm	lm	ll	lm	ll	ll	lm	lm	lm	lm	lm	ll	lm	ll	ll	ll	lm	ll	lm	ll	lm	lm	lm	ll	lm	lm	ll	lm	ll	lm	ll	lm	lm	ll	lm
LG11_HB_144	F_0065634_L11_PA	LG11	<hkxhk>	{11}	(hh,hk,kk)	hh	hh	hk	hk	hh	kk	hk	kk	hh	hk	kk	hh	hk	hh	hk	hk	hk	hk	kk	kk	hk	kk	hh	hk	hk	kk	hh	hk	hh	kk	kk	hk	hh	hk	kk	hk	kk	hh	hk	hh	kk	kk	hk	kk
LG11_HB_144	F_0065643_L11_PA	LG11	<hkxhk>	{00}	(hh,hk,kk)	kk	kk	hk	hk	kk	hh	hk	hh	kk	hk	hh	kk	hk	kk	hk	hk	hk	hk	hh	hh	hk	hh	kk	hk	hk	hh	kk	hk	kk	hh	hh	hk	kk	hk	hh	hk	hh	kk	hk	kk	hh	hh	hk	hh
LG11_HB_146	F_0065847_L11_PA	LG11	<nnxnp>	{-1}	(nn,np)	nn	nn	nn	nn	nn	np	np	np	nn	nn	np	nn	nn	nn	np	nn	nn	nn	np	np	np	np	nn	np	np	np	nn	nn	nn	np	np	nn	nn	nn	np	np	np	nn	nn	nn	np	np	np	np
LG11_HB_146	F_0065849_L11_PA	LG11	<nnxnp>	{-1}	(nn,np)	nn	nn	nn	nn	nn	np	np	np	nn	nn	np	nn	nn	nn	np	nn	nn	nn	np	np	np	np	nn	np	np	np	nn	nn	nn	np	np	nn	nn	nn	np	np	np	nn	nn	nn	np	np	np	np
LG11_HB_146	F_0065851_L11_PA	LG11	<nnxnp>	{-1}	(nn,np)	nn	nn	nn	nn	nn	np	np	np	nn	nn	np	nn	nn	nn	np	nn	nn	nn	np	np	np	np	nn	np	np	np	nn	nn	nn	np	np	nn	nn	nn	np	np	np	nn	nn	nn	np	np	np	np
LG11_HB_146	F_0065857_L11_PA	LG11	<hkxhk>	{00}	(hh,hk,kk)	kk	kk	hk	hk	kk	hh	hk	hh	kk	hk	hh	kk	hk	kk	hk	hk	hk	hk	hh	hh	hk	hh	kk	hk	hk	hh	kk	hk	kk	hh	hh	hk	kk	hk	hh	hk	hh	kk	hk	kk	hh	hh	hk	hh
LG11_HB_146	F_0065872_L11_PA	LG11	<nnxnp>	{-1}	(nn,np)	nn	nn	nn	nn	nn	np	np	np	nn	nn	np	nn	nn	nn	np	nn	nn	nn	np	np	np	np	nn	np	np	np	nn	nn	nn	np	np	nn	nn	nn	np	np	np	nn	nn	nn	np	np	np	np
LG11_HB_146	F_0065876_L11_PA	LG11	<nnxnp>	{-1}	(nn,np)	nn	nn	nn	nn	nn	np	np	np	nn	nn	np	nn	nn	nn	np	nn	nn	nn	np	np	np	np	nn	np	np	np	nn	nn	nn	np	np	nn	nn	nn	np	np	np	nn	nn	nn	np	np	np	np
LG11_HB_147	F_0066494_L11_PA	LG11	<lmxll>	{1-}	(ll,lm)	ll	ll	lm	lm	ll	lm	ll	lm	ll	lm	lm	ll	lm	ll	ll	lm	lm	lm	lm	lm	ll	lm	ll	ll	ll	lm	ll	lm	ll	lm	lm	lm	ll	lm	lm	ll	lm	ll	lm	ll	lm	lm	ll	lm
LG11_HB_147	F_0066483_L11_PA	LG11	<nnxnp>	{-1}	(nn,np)	nn	nn	nn	nn	nn	np	np	np	nn	nn	np	nn	nn	nn	np	nn	nn	nn	np	np	np	np	nn	np	np	np	nn	nn	nn	np	np	nn	nn	nn	np	np	np	nn	nn	nn	np	np	np	np
LG11_HB_147.5	R_9965260_L11_PA	LG11	<nnxnp>	{-1}	(nn,np)	nn	nn	nn	nn	nn	np	np	np	nn	nn	np	nn	nn	nn	np	nn	nn	nn	np	np	np	np	nn	np	np	np	nn	nn	nn	np	np	nn	nn	nn	np	np	np	nn	nn	nn	np	np	np	np
LG11_HB_147.5	R_10708802_L11_PA	LG11	<nnxnp>	{-0}	(nn,np)	np	np	np	np	np	nn	nn	nn	np	np	nn	np	np	np	nn	np	np	np	nn	nn	nn	nn	np	nn	np	nn	np	np	np	nn	nn	np	np	np	nn	nn	nn	np	np	np	nn	nn	nn	nn
LG11_HB_149	F_0067274_L11_PA	LG11	<lmxll>	{1-}	(ll,lm)	ll	ll	lm	lm	ll	lm	ll	lm	ll	lm	lm	ll	lm	ll	ll	lm	lm	lm	lm	lm	ll	lm	ll	ll	ll	lm	ll	lm	ll	lm	lm	lm	ll	lm	lm	ll	lm	ll	lm	ll	lm	lm	ll	lm
LG11_HB_149	F_0067276_L11_PA	LG11	<lmxll>	{1-}	(ll,lm)	ll	ll	lm	lm	ll	lm	ll	lm	ll	lm	lm	ll	lm	ll	ll	lm	lm	lm	lm	lm	ll	lm	ll	ll	ll	lm	ll	lm	ll	lm	lm	lm	ll	lm	lm	ll	lm	ll	lm	ll	lm	lm	ll	lm
LG11_HB_149	F_0067279_L11_PA	LG11	<lmxll>	{0-}	(ll,lm)	lm	lm	ll	ll	lm	ll	lm	ll	lm	ll	ll	lm	ll	lm	lm	ll	ll	ll	ll	ll	lm	ll	lm	lm	lm	ll	lm	ll	lm	ll	ll	ll	lm	ll	ll	lm	ll	lm	ll	lm	ll	ll	lm	ll
LG11_HB_149	F_0067281_L11_PA	LG11	<lmxll>	{1-}	(ll,lm)	ll	ll	lm	lm	ll	lm	ll	lm	ll	lm	lm	ll	lm	ll	ll	lm	lm	lm	lm	lm	ll	lm	ll	ll	ll	lm	ll	lm	ll	lm	lm	lm	ll	lm	lm	ll	lm	ll	lm	ll	lm	lm	ll	lm
LG11_HB_149.5	R_10600067_L11_PA	LG11	<nnxnp>	{-1}	(nn,np)	nn	nn	nn	nn	nn	np	np	np	nn	nn	np	nn	nn	nn	np	nn	nn	nn	np	np	np	np	nn	np	nn	np	nn	nn	nn	np	np	nn	nn	nn	np	np	np	nn	nn	nn	np	np	np	np
LG11_HB_149.5	R_10597805_L11_PA	LG11	<lmxll>	{1-}	(ll,lm)	ll	ll	lm	lm	ll	lm	ll	lm	ll	lm	lm	ll	lm	ll	ll	lm	lm	lm	lm	lm	ll	lm	ll	ll	ll	lm	ll	lm	ll	lm	lm	lm	ll	lm	lm	ll	lm	ll	lm	ll	lm	lm	ll	lm
LG11_HB_150	F_0067822_L11_PA	LG11	<lmxll>	{0-}	(ll,lm)	lm	lm	ll	ll	lm	ll	lm	ll	lm	ll	ll	lm	ll	lm	lm	ll	ll	ll	ll	ll	lm	ll	lm	lm	lm	ll	lm	ll	lm	ll	ll	ll	lm	ll	ll	lm	ll	lm	ll	lm	ll	ll	lm	ll
LG11_HB_150	F_0067824_L11_PA	LG11	<lmxll>	{1-}	(ll,lm)	ll	ll	lm	lm	ll	lm	ll	lm	ll	lm	lm	ll	lm	ll	ll	lm	lm	lm	lm	lm	ll	lm	ll	ll	ll	lm	ll	lm	ll	lm	lm	lm	ll	lm	lm	ll	lm	ll	lm	ll	lm	lm	ll	lm
LG11_HB_150	F_0067833_L11_PA	LG11	<lmxll>	{0-}	(ll,lm)	lm	lm	ll	ll	lm	ll	lm	ll	lm	ll	ll	lm	ll	lm	lm	ll	ll	ll	ll	ll	lm	ll	lm	lm	lm	ll	lm	ll	lm	ll	ll	ll	lm	ll	ll	lm	ll	lm	ll	lm	ll	ll	lm	ll
LG11_HB_1502	F_0706061_L7_PA	LG11	<lmxll>	{1-}	(ll,lm)	ll	ll	lm	lm	ll	lm	ll	lm	ll	lm	lm	ll	lm	ll	ll	lm	ll	lm	lm	lm	ll	ll	ll	ll	ll	lm	lm	lm	ll	ll	lm	lm	lm	lm	lm	ll	lm	ll	lm	ll	lm	lm	ll	lm
LG11_HB_151	F_0067989_L11_PA	LG11	<hkxhk>	{01}	(hh,hk,kk)	hk	kk	hh	hh	hk	hk	kk	hk	hk	hh	hk	hk	hh	hk	kk	hh	hh	hh	hk	hk	kk	hk	hk	kk	hk	hk	hk	hh	hk	hk	hk	hh	hk	hh	hk	kk	hk	hk	hh	hk	hk	hk	kk	hk
LG11_HB_151	F_0067998_L11_PA	LG11	<lmxll>	{0-}	(ll,lm)	lm	lm	ll	ll	lm	ll	lm	ll	lm	ll	ll	lm	ll	lm	lm	ll	ll	ll	ll	ll	lm	ll	lm	lm	lm	ll	lm	ll	lm	ll	ll	ll	lm	ll	ll	lm	ll	lm	ll	lm	ll	ll	lm	ll
LG11_HB_151	F_0067999_L11_PA	LG11	<lmxll>	{1-}	(ll,lm)	ll	ll	lm	lm	ll	lm	ll	lm	ll	lm	lm	ll	lm	ll	ll	lm	lm	lm	lm	lm	ll	lm	ll	ll	ll	lm	ll	lm	ll	lm	lm	lm	ll	lm	lm	ll	lm	ll	lm	ll	lm	lm	ll	lm
LG11_HB_151	F_0068007_L11_PA	LG11	<nnxnp>	{-1}	(nn,np)	nn	np	nn	nn	nn	np	np	np	nn	nn	np	nn	nn	nn	np	nn	nn	nn	np	np	np	np	nn	np	nn	np	nn	nn	nn	np	np	nn	nn	nn	np	np	np	nn	nn	nn	np	np	np	np
LG11_HB_151	R_11306023_L11_PA	LG11	<lmxll>	{1-}	(ll,lm)	ll	ll	lm	lm	ll	lm	ll	lm	ll	lm	lm	ll	lm	ll	ll	lm	lm	lm	lm	lm	ll	lm	ll	ll	ll	lm	ll	lm	ll	lm	lm	lm	ll	lm	lm	ll	lm	ll	lm	ll	lm	lm	ll	lm
LG11_HB_151	R_11309307_L11_PA	LG11	<lmxll>	{1-}	(ll,lm)	ll	ll	lm	lm	ll	lm	ll	lm	ll	lm	lm	ll	lm	ll	ll	lm	lm	lm	lm	lm	ll	lm	ll	ll	ll	lm	ll	lm	ll	lm	lm	lm	ll	lm	lm	ll	lm	ll	lm	ll	lm	lm	ll	lm
LG11_HB_151	R_11312685_L11_PA	LG11	<lmxll>	{1-}	(ll,lm)	ll	ll	lm	lm	ll	lm	ll	lm	ll	lm	lm	ll	lm	ll	ll	lm	lm	lm	lm	lm	ll	lm	ll	ll	ll	lm	ll	lm	ll	lm	lm	lm	ll	lm	lm	ll	lm	ll	lm	ll	lm	lm	ll	lm
GD_00377_L11_PA	GD_00377_L11_PA	LG11	<nnxnp>	{-0}	(nn,np)	np	nn	np	np	np	nn	nn	nn	np	np	nn	np	np	np	nn	np	np	np	nn	nn	nn	nn	nn	nn	np	nn	np	np	np	nn	nn	np	np	np	nn	nn	nn	np	np	np	nn	nn	nn	nn
LG11_HB_1515	F_0710911_L7_PA	LG11	<lmxll>	{1-}	(ll,lm)	ll	ll	lm	lm	lm	ll	ll	lm	ll	lm	lm	ll	ll	ll	ll	lm	ll	ll	ll	lm	ll	ll	lm	ll	lm	lm	lm	lm	lm	ll	lm	lm	lm	lm	ll	lm	lm	lm	ll	lm	lm	lm	lm	lm
LG11_HB_1515	F_0710915_L7_PA	LG11	<lmxll>	{0-}	(ll,lm)	lm	lm	ll	ll	ll	lm	lm	ll	lm	ll	ll	lm	lm	lm	lm	ll	lm	lm	lm	ll	lm	lm	ll	lm	ll	ll	ll	ll	ll	lm	ll	ll	ll	ll	lm	ll	ll	ll	lm	ll	ll	ll	ll	ll
LG11_HB_1515	F_0710929_L7_PA	LG11	<lmxll>	{0-}	(ll,lm)	lm	lm	ll	ll	ll	lm	lm	ll	lm	ll	ll	lm	lm	lm	lm	ll	lm	lm	lm	ll	lm	lm	ll	lm	ll	ll	ll	ll	ll	lm	ll	ll	ll	ll	lm	ll	ll	ll	lm	ll	ll	ll	ll	ll
LG11_HB_152	F_0068405_L11_PA	LG11	<hkxhk>	{10}	(h-,kk)	h-	h-	kk	kk	h-	h-	h-	h-	h-	kk	h-	h-	kk	h-	h-	kk	kk	kk	h-	h-	h-	h-	h-	h-	h-	h-	kk	kk	h-	h-	h-	kk	h-	kk	h-	h-	h-	h-	kk	h-	h-	h-	h-	h-
LG11_HB_152	F_0068398_L11_PA	LG11	<nnxnp>	{-0}	(nn,np)	np	nn	np	np	np	nn	nn	nn	np	np	nn	np	np	np	np	np	np	np	nn	nn	nn	nn	nn	nn	np	nn	np	np	np	nn	nn	np	np	np	nn	nn	nn	np	np	np	nn	nn	nn	nn
LG11_HB_152	R_11573565_L11_PA	LG11	<hkxhk>	{01}	(hh,hk,kk)	hk	kk	hh	hh	hk	hk	kk	hk	hk	hh	hk	hk	hh	hk	hk	hh	hh	hh	hk	hk	kk	hk	kk	kk	hk	hk	hh	hh	hk	hk	hk	hh	hk	hh	hk	kk	hk	hk	hh	hk	hk	hk	kk	hk
LG11_HB_152	F_0068415_L11_PA	LG11	<lmxll>	{0-}	(ll,lm)	lm	lm	ll	ll	lm	ll	lm	ll	lm	ll	ll	lm	ll	lm	lm	ll	ll	ll	ll	ll	lm	ll	lm	lm	lm	ll	ll	ll	lm	ll	ll	ll	lm	ll	ll	lm	ll	lm	ll	lm	ll	ll	lm	ll
LG11_HB_152	F_0068416_L11_PA	LG11	<lmxll>	{0-}	(ll,lm)	lm	lm	ll	ll	lm	ll	lm	ll	lm	ll	ll	lm	ll	lm	lm	ll	ll	ll	ll	ll	lm	ll	lm	lm	lm	ll	ll	ll	lm	ll	ll	ll	lm	ll	ll	lm	ll	lm	ll	lm	ll	ll	lm	ll
LG11_HB_152.5	R_11595996_L11_PA	LG11	<nnxnp>	{-1}	(nn,np)	nn	np	nn	nn	nn	np	np	np	nn	nn	np	nn	nn	nn	nn	nn	nn	nn	np	np	np	np	np	np	nn	np	nn	nn	nn	np	np	nn	nn	nn	np	np	np	nn	nn	nn	np	np	np	np
LG11_HB_152.5	R_11608827_L11_PA	LG11	<nnxnp>	{-1}	(nn,np)	nn	np	nn	nn	nn	np	np	np	nn	nn	np	nn	nn	nn	nn	nn	nn	nn	np	np	np	np	np	np	nn	np	nn	nn	nn	np	np	nn	nn	nn	np	np	np	nn	nn	nn	np	np	np	np
LG11_HB_153	R_11831569_L11_PA	LG11	<nnxnp>	{-1}	(nn,np)	nn	np	nn	nn	nn	np	np	np	nn	np	np	nn	nn	nn	nn	nn	nn	nn	np	np	np	np	np	np	nn	np	nn	nn	nn	np	np	nn	nn	nn	np	np	np	nn	nn	nn	np	np	np	np
LG11_HB_154	F_0069354_L11_PA	LG11	<nnxnp>	{-1}	(nn,np)	nn	np	nn	nn	nn	np	np	np	nn	np	np	nn	nn	nn	nn	nn	nn	nn	np	np	np	np	np	np	nn	np	nn	nn	nn	nn	np	nn	nn	nn	np	np	np	nn	nn	nn	np	np	np	np
LG11_HB_154	F_0069361_L11_PA	LG11	<nnxnp>	{-1}	(nn,np)	nn	np	nn	nn	nn	np	np	np	nn	np	np	nn	nn	nn	nn	nn	nn	nn	np	np	np	np	np	np	nn	np	nn	nn	nn	nn	np	nn	nn	nn	np	np	np	nn	nn	nn	np	np	np	np
LG11_HB_154	F_0069376_L11_PA	LG11	<hkxhk>	{00}	(hh,hk,kk)	kk	hk	hk	hk	kk	hh	hk	hh	kk	hh	hh	kk	hk	kk	kk	hk	hk	hk	hh	hh	hk	hh	hk	hk	kk	hh	hk	hk	kk	hk	hh	hk	kk	hk	hh	hk	hh	kk	hk	kk	hh	hh	hk	hh
LG11_HB_154	F_0069363_L11_PA	LG11	<hkxhk>	{00}	(h-,kk)	kk	h-	h-	h-	kk	h-	h-	h-	kk	h-	h-	kk	h-	kk	kk	h-	h-	h-	h-	h-	h-	h-	h-	h-	kk	h-	h-	h-	kk	h-	h-	h-	kk	h-	h-	h-	h-	kk	h-	kk	h-	h-	h-	h-
LG11_HB_154	F_0069360_L11_PA	LG11	<lmxll>	{0-}	(ll,lm)	lm	lm	ll	ll	lm	ll	lm	ll	lm	ll	ll	lm	ll	lm	lm	ll	ll	ll	ll	ll	lm	ll	lm	lm	lm	ll	ll	ll	lm	ll	ll	ll	lm	ll	ll	lm	ll	lm	ll	lm	ll	ll	lm	ll
LG11_HB_154.5	GD_00240_L11_PA	LG11	<nnxnp>	{-0}	(nn,np)	np	nn	np	np	np	nn	nn	nn	np	nn	nn	np	np	np	np	np	np	np	nn	nn	nn	nn	nn	nn	np	nn	np	np	np	np	nn	np	np	np	nn	nn	nn	np	np	np	nn	nn	nn	nn
LG11_HB_154.5	R_12142492_L11_PA	LG11	<lmxll>	{0-}	(ll,lm)	lm	lm	ll	ll	lm	ll	lm	ll	lm	ll	ll	lm	ll	lm	lm	ll	ll	ll	ll	ll	lm	ll	lm	lm	lm	ll	ll	ll	lm	ll	ll	ll	lm	ll	ll	lm	ll	lm	ll	lm	ll	ll	lm	ll
LG11_HB_154.5	R_12148665_L11_PA	LG11	<lmxll>	{0-}	(ll,lm)	lm	lm	ll	ll	lm	ll	lm	ll	lm	ll	ll	lm	ll	lm	lm	ll	ll	ll	ll	ll	lm	ll	lm	lm	lm	ll	ll	ll	lm	ll	ll	ll	lm	ll	ll	lm	ll	lm	ll	lm	ll	ll	lm	ll
LG11_HB_154.8	R_12352575_L11_PA	LG11	<nnxnp>	{-1}	(nn,np)	nn	np	nn	nn	nn	np	np	np	nn	np	np	nn	nn	nn	nn	nn	nn	nn	np	np	np	np	np	np	nn	np	nn	nn	nn	nn	np	nn	nn	nn	np	np	np	nn	nn	nn	np	np	np	np
LG11_HB_155	F_0070266_L11_PA	LG11	<hkxhk>	{11}	(h-,kk)	h-	h-	h-	h-	h-	kk	h-	kk	h-	kk	kk	h-	h-	h-	h-	h-	h-	h-	kk	kk	h-	kk	h-	h-	h-	kk	h-	h-	h-	h-	kk	h-	h-	h-	kk	h-	kk	h-	h-	h-	kk	kk	h-	kk
LG11_HB_155	R_12383439_L11_PA	LG11	<lmxll>	{0-}	(ll,lm)	lm	lm	ll	ll	lm	ll	lm	ll	lm	ll	ll	lm	ll	lm	lm	ll	ll	ll	ll	ll	lm	ll	lm	lm	lm	ll	ll	ll	lm	ll	ll	ll	lm	ll	ll	lm	ll	lm	ll	lm	ll	ll	lm	ll
LG11_HB_155.5	R_12328377_L11_PA	LG11	<hkxhk>	{11}	(hh,hk,kk)	hh	hk	hk	hk	hh	kk	hk	kk	hh	kk	kk	hh	hk	hh	hh	hk	hk	hk	kk	kk	hk	kk	hk	hk	hh	kk	hk	hk	hh	hk	kk	hk	hh	hk	kk	hk	kk	hh	hk	hh	kk	kk	hk	kk
LG11_HB_155.5	R_12408600_L11_PA	LG11	<nnxnp>	{-1}	(nn,np)	nn	np	nn	nn	nn	np	np	np	nn	np	np	nn	nn	nn	nn	nn	nn	nn	np	np	np	np	np	np	nn	np	nn	nn	nn	nn	np	nn	nn	nn	np	np	np	nn	nn	nn	np	np	np	np
LG11_HB_155.5	R_12326157_L11_PA	LG11	<lmxll>	{0-}	(ll,lm)	lm	lm	ll	ll	lm	ll	lm	ll	lm	ll	ll	lm	ll	lm	lm	ll	ll	ll	ll	ll	lm	ll	lm	lm	lm	ll	ll	ll	lm	ll	ll	ll	lm	ll	ll	lm	ll	lm	ll	lm	ll	ll	lm	ll
LG11_HB_1551	F_0725479_L8_PA	LG11	<lmxll>	{1-}	(ll,lm)	ll	ll	lm	lm	ll	lm	ll	lm	ll	lm	lm	ll	lm	ll	ll	lm	lm	lm	lm	lm	ll	ll	ll	ll	ll	lm	lm	lm	ll	lm	lm	lm	ll	lm	lm	ll	lm	ll	lm	ll	lm	lm	ll	lm
LG11_HB_1551	F_0725484_L8_PA	LG11	<lmxll>	{1-}	(ll,lm)	ll	ll	lm	lm	ll	lm	ll	lm	ll	lm	lm	ll	lm	ll	ll	lm	lm	lm	lm	lm	ll	ll	ll	ll	ll	lm	lm	lm	ll	lm	lm	lm	ll	lm	lm	ll	lm	ll	lm	ll	lm	lm	ll	lm
LG11_HB_1551	F_0725494_L8_PA	LG11	<lmxll>	{1-}	(ll,lm)	ll	ll	lm	lm	ll	lm	ll	lm	ll	lm	lm	ll	lm	ll	ll	lm	lm	lm	lm	lm	ll	ll	ll	ll	ll	lm	lm	lm	ll	lm	lm	lm	ll	lm	lm	ll	lm	ll	lm	ll	lm	lm	ll	lm
LG11_HB_1551	F_0725496_L8_PA	LG11	<lmxll>	{1-}	(ll,lm)	ll	ll	lm	lm	ll	lm	ll	lm	ll	lm	lm	ll	lm	ll	ll	lm	lm	lm	lm	lm	ll	ll	ll	ll	ll	lm	lm	lm	ll	lm	lm	lm	ll	lm	lm	ll	lm	ll	lm	ll	lm	lm	ll	lm
LG11_HB_1551	F_0725507_L8_PA	LG11	<lmxll>	{1-}	(ll,lm)	ll	ll	lm	lm	ll	lm	ll	lm	ll	lm	lm	ll	lm	ll	ll	lm	lm	lm	lm	lm	ll	ll	ll	ll	ll	lm	lm	lm	ll	lm	lm	lm	ll	lm	lm	ll	lm	ll	lm	ll	lm	lm	ll	lm
LG11_HB_156	F_0070710_L11_PA	LG11	<nnxnp>	{-1}	(nn,np)	nn	np	nn	nn	nn	np	np	np	nn	np	np	nn	nn	nn	nn	nn	nn	nn	np	np	np	np	np	np	nn	np	nn	nn	nn	nn	np	nn	nn	nn	np	np	np	nn	nn	nn	np	np	np	np
LG11_HB_156	F_0070718_L11_PA	LG11	<nnxnp>	{-0}	(nn,np)	np	nn	np	np	np	nn	nn	nn	np	nn	nn	np	np	np	np	np	np	np	nn	nn	nn	nn	nn	nn	np	nn	np	np	np	np	nn	np	np	np	nn	nn	nn	np	np	np	nn	nn	nn	nn
LG11_HB_156	F_0070724_L11_PA	LG11	<nnxnp>	{-0}	(nn,np)	np	nn	np	np	np	nn	nn	nn	np	nn	nn	np	np	np	np	np	np	np	nn	nn	nn	nn	nn	nn	np	nn	np	np	np	np	nn	np	np	np	nn	nn	nn	np	np	np	nn	nn	nn	nn
LG11_HB_156	F_0070734_L11_PA	LG11	<efxeg>	{11}	(ee,ef,eg,fg)	ee	eg	ef	ef	ee	fg	eg	fg	ee	fg	fg	ee	ef	ee	ee	ef	ef	ef	fg	fg	eg	fg	eg	eg	ee	fg	ef	ef	ee	ef	fg	ef	ee	ef	fg	eg	fg	ee	ef	ee	fg	fg	eg	fg
LG11_HB_157	F_0071391_L11_PA	LG11	<lmxll>	{1-}	(ll,lm)	ll	ll	lm	lm	ll	lm	ll	lm	ll	lm	lm	ll	lm	ll	ll	lm	lm	lm	lm	lm	ll	lm	ll	ll	ll	lm	lm	lm	ll	lm	lm	lm	ll	lm	lm	ll	lm	ll	lm	ll	lm	lm	ll	lm
LG11_HB_157	F_0071389_L11_PA	LG11	<lmxll>	{0-}	(ll,lm)	lm	lm	ll	ll	lm	ll	lm	ll	lm	ll	ll	lm	ll	lm	lm	ll	ll	ll	ll	ll	lm	ll	lm	lm	lm	ll	ll	ll	lm	ll	ll	ll	lm	ll	ll	lm	ll	lm	ll	lm	ll	ll	lm	ll
LG11_HB_157	F_0071392_L11_PA	LG11	<lmxll>	{0-}	(ll,lm)	lm	lm	ll	ll	lm	ll	lm	ll	lm	ll	ll	lm	ll	lm	lm	ll	ll	ll	ll	ll	lm	ll	lm	lm	lm	ll	ll	ll	lm	ll	ll	ll	lm	ll	ll	lm	ll	lm	ll	lm	ll	ll	lm	ll
LG11_HB_157	R_12898690_L11_PA	LG11	<lmxll>	{0-}	(ll,lm)	lm	lm	ll	ll	lm	ll	lm	ll	lm	ll	ll	lm	ll	lm	lm	ll	ll	ll	ll	ll	lm	ll	lm	lm	lm	ll	ll	ll	lm	ll	ll	ll	lm	ll	ll	lm	ll	lm	ll	lm	ll	ll	lm	ll
LG11_HB_157.5	R_12934511_L11_PA	LG11	<lmxll>	{0-}	(ll,lm)	lm	lm	ll	ll	lm	ll	lm	ll	lm	ll	ll	lm	ll	lm	lm	ll	ll	ll	ll	ll	lm	ll	lm	lm	lm	ll	ll	ll	lm	ll	ll	ll	lm	ll	ll	lm	ll	lm	ll	lm	ll	ll	lm	ll
LG11_HB_158	F_0071995_L11_PA	LG11	<lmxll>	{0-}	(ll,lm)	lm	lm	ll	ll	lm	ll	lm	ll	lm	ll	ll	lm	ll	lm	lm	ll	ll	ll	ll	ll	lm	ll	lm	lm	lm	ll	ll	ll	lm	ll	ll	ll	lm	ll	ll	lm	ll	lm	ll	lm	ll	ll	lm	ll
LG11_HB_158	F_0072005_L11_PA	LG11	<lmxll>	{0-}	(ll,lm)	lm	lm	ll	ll	lm	ll	lm	ll	lm	ll	ll	lm	ll	lm	lm	ll	ll	ll	ll	ll	lm	ll	lm	lm	lm	ll	ll	ll	lm	ll	ll	ll	lm	ll	ll	lm	ll	lm	ll	lm	ll	ll	lm	ll
LG11_HB_159	F_0072297_L11_PA	LG11	<lmxll>	{0-}	(ll,lm)	lm	lm	ll	ll	lm	ll	lm	ll	lm	ll	ll	lm	ll	lm	lm	ll	ll	ll	ll	ll	lm	lm	lm	lm	lm	ll	ll	ll	lm	ll	ll	ll	lm	ll	ll	lm	ll	lm	ll	lm	ll	ll	lm	ll
LG11_HB_159	F_0072298_L11_PA	LG11	<lmxll>	{0-}	(ll,lm)	lm	lm	ll	ll	lm	ll	lm	ll	lm	ll	ll	lm	ll	lm	lm	ll	ll	ll	ll	ll	lm	lm	lm	lm	lm	ll	ll	ll	lm	ll	ll	ll	lm	ll	ll	lm	ll	lm	ll	lm	ll	ll	lm	ll
LG11_HB_160	F_0072623_L11_PA	LG11	<lmxll>	{0-}	(ll,lm)	lm	--	ll	ll	lm	ll	--	ll	lm	ll	ll	lm	ll	lm	lm	ll	ll	ll	ll	ll	--	--	--	--	lm	ll	ll	ll	lm	ll	ll	ll	lm	ll	ll	--	ll	lm	ll	lm	ll	ll	--	ll
LG11_HB_160	F_0072603_L11_PA	LG11	<nnxnp>	{-0}	(nn,np)	np	nn	np	np	np	nn	nn	np	np	nn	nn	np	np	np	np	np	np	np	nn	nn	nn	nn	nn	nn	np	nn	np	nn	np	np	nn	np	np	np	np	nn	nn	np	np	np	nn	nn	nn	nn
LG11_HB_160	F_0072604_L11_PA	LG11	<hkxhk>	{00}	(hh,hk,kk)	kk	hk	hk	hk	kk	hh	hk	hk	kk	hh	hh	kk	hk	kk	kk	hk	hk	hk	hh	hh	hk	hk	hk	hk	kk	hh	hk	hh	kk	hk	hh	hk	kk	hk	hk	hk	hh	kk	hk	kk	hh	hh	hk	hh
LG11_HB_160	F_0072612_L11_PA	LG11	<nnxnp>	{-1}	(nn,np)	nn	np	nn	nn	nn	np	np	nn	nn	np	np	nn	nn	nn	nn	nn	nn	nn	np	np	np	np	np	np	nn	np	nn	np	nn	nn	np	nn	nn	nn	nn	np	np	nn	nn	nn	np	np	np	np
LG11_HB_161	F_0073043_L11_PA	LG11	<lmxll>	{1-}	(ll,lm)	ll	ll	lm	lm	ll	lm	ll	lm	ll	lm	lm	ll	lm	ll	ll	lm	lm	lm	lm	lm	ll	ll	ll	ll	ll	lm	lm	lm	ll	lm	lm	lm	ll	lm	lm	ll	lm	ll	lm	ll	lm	lm	ll	lm
LG11_HB_161	F_0073042_L11_PA	LG11	<lmxll>	{0-}	(ll,lm)	lm	lm	ll	ll	lm	ll	lm	ll	lm	ll	ll	lm	ll	lm	lm	ll	ll	ll	ll	ll	lm	lm	lm	lm	lm	ll	ll	ll	lm	ll	ll	ll	lm	ll	ll	lm	ll	lm	ll	lm	ll	ll	lm	ll
LG11_HB_162	F_0073633_L11_PA	LG11	<lmxll>	{0-}	(ll,lm)	lm	lm	ll	ll	lm	ll	lm	ll	lm	ll	ll	lm	ll	lm	lm	ll	ll	ll	ll	ll	lm	lm	lm	lm	lm	ll	ll	ll	lm	ll	ll	ll	lm	ll	ll	lm	ll	lm	ll	lm	ll	ll	lm	ll
LG11_HB_163	F_0074221_L11_PA	LG11	<lmxll>	{0-}	(ll,lm)	lm	lm	ll	ll	lm	ll	lm	ll	lm	ll	ll	lm	ll	lm	lm	ll	ll	ll	ll	ll	lm	ll	lm	lm	lm	ll	ll	ll	lm	ll	ll	ll	lm	ll	ll	lm	ll	lm	ll	lm	ll	ll	lm	ll
LG11_HB_163	R_14850427_L11_PA	LG11	<lmxll>	{0-}	(ll,lm)	lm	lm	ll	ll	lm	ll	lm	ll	lm	ll	ll	lm	ll	lm	lm	ll	ll	ll	ll	ll	lm	ll	lm	lm	lm	ll	ll	ll	lm	ll	ll	ll	lm	ll	ll	lm	ll	lm	ll	lm	ll	ll	lm	ll
LG11_HB_163	R_14856775_L11_PA	LG11	<lmxll>	{0-}	(ll,lm)	lm	lm	ll	ll	lm	ll	lm	ll	lm	ll	ll	lm	ll	lm	lm	ll	ll	ll	ll	ll	lm	ll	lm	lm	lm	ll	ll	ll	lm	ll	ll	ll	lm	ll	ll	lm	ll	lm	ll	lm	ll	ll	lm	ll
R_14888834_L11_PA	R_14888834_L11_PA	LG11	<lmxll>	{1-}	(ll,lm)	ll	ll	lm	lm	ll	lm	ll	lm	ll	lm	lm	ll	lm	ll	ll	lm	lm	lm	lm	lm	ll	lm	ll	ll	ll	lm	lm	lm	ll	lm	lm	lm	ll	lm	lm	ll	lm	ll	lm	ll	lm	lm	ll	lm
LG11_HB_165	F_0075140_L11_PA	LG11	<lmxll>	{0-}	(ll,lm)	lm	lm	ll	ll	lm	ll	lm	ll	lm	ll	ll	lm	ll	lm	lm	ll	ll	ll	ll	ll	lm	ll	lm	lm	lm	ll	ll	ll	lm	ll	ll	ll	lm	ll	ll	lm	ll	lm	ll	lm	ll	ll	lm	ll
LG11_HB_165	F_0075142_L11_PA	LG11	<nnxnp>	{-0}	(nn,np)	np	nn	np	np	np	nn	nn	nn	np	nn	nn	np	np	np	np	np	np	np	nn	nn	nn	nn	nn	nn	np	nn	np	np	np	np	nn	np	np	np	nn	nn	nn	np	np	np	nn	nn	nn	nn
LG11_HB_166	F_0075421_L11_PA	LG11	<nnxnp>	{-1}	(nn,np)	nn	np	nn	nn	nn	np	np	np	nn	np	np	nn	nn	nn	nn	nn	nn	nn	np	np	np	np	np	np	nn	np	nn	nn	nn	nn	np	nn	nn	nn	np	np	np	nn	nn	nn	np	np	np	np
LG11_HB_166	F_0075427_L11_PA	LG11	<hkxhk>	{00}	(hh,hk,kk)	kk	hk	hk	hk	kk	hh	hk	hh	kk	hh	hh	kk	hk	kk	kk	hk	hk	hk	hh	hh	hk	hh	hk	hk	kk	hh	hk	hk	kk	hk	hh	hk	kk	hk	hh	hk	hh	kk	hk	kk	hh	hh	hk	hh
LG11_HB_166	F_0075428_L11_PA	LG11	<nnxnp>	{-0}	(nn,np)	np	nn	np	np	np	nn	nn	nn	np	nn	nn	np	np	np	np	np	np	np	nn	nn	nn	nn	nn	nn	np	nn	np	np	np	np	nn	np	np	np	nn	nn	nn	np	np	np	nn	nn	nn	nn
LG11_HB_166	F_0075446_L11_PA	LG11	<nnxnp>	{-0}	(nn,np)	np	nn	np	np	np	nn	nn	nn	np	nn	nn	np	np	np	np	np	np	np	nn	nn	nn	nn	nn	nn	np	nn	np	np	np	np	nn	np	np	np	nn	nn	nn	np	np	np	nn	nn	nn	nn
LG11_HB_167	F_0075778_L11_PA	LG11	<hkxhk>	{11}	(h-,kk)	h-	h-	h-	h-	h-	kk	h-	kk	h-	kk	kk	h-	h-	h-	h-	h-	h-	h-	kk	kk	h-	kk	h-	h-	h-	kk	h-	h-	h-	h-	kk	h-	h-	h-	kk	h-	kk	h-	h-	h-	kk	kk	h-	kk
LG11_HB_167	F_0075785_L11_PA	LG11	<efxeg>	{00}	(ee,ef,eg,fg)	fg	ef	eg	eg	fg	ee	ef	ee	fg	ee	EE	fg	eg	fg	fg	eg	eg	eg	ee	EE	ef	ee	ef	ef	fg	ee	eg	eg	fg	eg	ee	eg	fg	eg	ee	ef	ee	fg	eg	fg	ee	ee	ef	ee
LG11_HB_170	F_0076561_L11_PA	LG11	<lmxll>	{1-}	(ll,lm)	ll	ll	lm	lm	ll	lm	ll	lm	ll	lm	lm	ll	lm	ll	ll	lm	lm	lm	lm	lm	ll	ll	ll	ll	ll	lm	lm	lm	ll	lm	lm	lm	ll	lm	lm	ll	lm	ll	lm	ll	lm	lm	ll	lm
LG11_HB_170	F_0076567_L11_PA	LG11	<lmxll>	{1-}	(ll,lm)	ll	ll	lm	lm	ll	lm	ll	lm	ll	lm	lm	ll	lm	ll	ll	lm	lm	lm	lm	lm	ll	ll	ll	ll	ll	lm	lm	lm	ll	lm	lm	lm	ll	lm	lm	ll	lm	ll	lm	ll	lm	lm	ll	lm
LG11_HB_170	F_0076551_L11_PA	LG11	<hkxhk>	{11}	(hh,hk,kk)	hh	hk	kk	hk	hh	kk	hk	hk	hh	kk	kk	hh	hk	hh	hh	kk	hk	hk	kk	hk	hk	hk	hk	hk	hh	kk	hk	kk	hh	hk	kk	hk	hh	hk	hk	hk	kk	hh	hk	hh	kk	kk	hk	kk
LG11_HB_170	R_16672448_L11_PA	LG11	<hkxhk>	{00}	(hh,hk,kk)	kk	hk	hh	hk	kk	hh	hk	hk	kk	hh	hh	kk	hk	kk	kk	hh	hk	hk	hh	hk	hk	hk	hk	hk	kk	hh	hk	hh	kk	hk	hh	hk	kk	hk	hk	hk	hh	kk	hk	kk	hh	hh	hk	hh
LG11_HB_171	F_0077289_L11_PA	LG11	<lmxll>	{0-}	(ll,lm)	lm	lm	ll	ll	lm	ll	lm	ll	lm	ll	ll	lm	ll	lm	lm	ll	ll	ll	ll	ll	lm	lm	lm	lm	lm	ll	ll	ll	lm	ll	ll	ll	lm	ll	ll	lm	ll	lm	ll	lm	ll	ll	lm	ll
LG11_HB_171	F_0077308_L11_PA	LG11	<lmxll>	{0-}	(ll,lm)	lm	lm	ll	ll	lm	ll	lm	ll	lm	ll	ll	lm	ll	lm	lm	ll	ll	ll	ll	ll	lm	lm	lm	lm	lm	ll	ll	ll	lm	ll	ll	ll	lm	ll	ll	lm	ll	lm	ll	lm	ll	ll	lm	ll
LG11_HB_171	F_0077287_L11_PA	LG11	<hkxhk>	{11}	(hh,hk,kk)	hh	hk	kk	hk	hh	kk	hk	hk	hh	kk	kk	hh	hk	hh	hh	kk	hk	hk	kk	hk	hk	hk	hk	hk	hh	kk	hk	kk	hh	hk	hk	hk	hh	hk	hk	hk	kk	hh	hk	hh	kk	kk	hk	kk
LG11_HB_171	F_0077291_L11_PA	LG11	<hkxhk>	{11}	(hh,hk,kk)	hh	hk	kk	hk	hh	kk	hk	hk	hh	kk	kk	hh	hk	hh	hh	kk	hk	hk	kk	hk	hk	hk	hk	hk	hh	kk	hk	kk	hh	hk	hk	hk	hh	hk	hk	hk	kk	hh	hk	hh	kk	kk	hk	kk
LG11_HB_171	F_0077297_L11_PA	LG11	<nnxnp>	{-1}	(nn,np)	nn	np	np	nn	nn	np	np	nn	nn	np	np	nn	nn	nn	nn	np	nn	nn	np	nn	np	np	np	np	nn	np	nn	np	nn	nn	nn	nn	nn	nn	nn	np	np	nn	nn	nn	np	np	np	np
LG11_HB_171	F_0077303_L11_PA	LG11	<hkxhk>	{00}	(hh,hk,kk)	kk	hk	hh	hk	kk	hh	hk	hk	kk	hh	hh	kk	hk	kk	kk	hh	hk	hk	hh	hk	hk	hk	hk	hk	kk	hh	hk	hh	kk	hk	hk	hk	kk	hk	hk	hk	hh	kk	hk	kk	hh	hh	hk	hh
LG11_HB_171	F_0077314_L11_PA	LG11	<hkxhk>	{11}	(hh,hk,kk)	hh	hk	kk	hk	hh	kk	hk	hk	hh	kk	kk	hh	hk	hh	hh	kk	hk	hk	kk	hk	hk	hk	hk	hk	hh	kk	hk	kk	hh	hk	hk	hk	hh	hk	hk	hk	kk	hh	hk	hh	kk	kk	hk	kk
LG11_HB_171	F_0077315_L11_PA	LG11	<hkxhk>	{11}	(hh,hk,kk)	hh	hk	kk	hk	hh	kk	hk	hk	hh	kk	kk	hh	hk	hh	hh	kk	hk	hk	kk	hk	hk	hk	hk	hk	hh	kk	hk	kk	hh	hk	hk	hk	hh	hk	hk	hk	kk	hh	hk	hh	kk	kk	hk	kk
LG11_HB_172	F_0077786_L11_PA	LG11	<nnxnp>	{-1}	(nn,np)	nn	np	np	nn	nn	np	np	nn	nn	np	np	nn	nn	nn	nn	np	nn	nn	np	nn	np	np	np	np	nn	np	nn	np	nn	nn	nn	nn	nn	nn	nn	np	np	nn	nn	nn	np	np	np	np
LG11_HB_172	F_0077750_L11_PA	LG11	<lmxll>	{1-}	(ll,lm)	ll	ll	lm	lm	ll	lm	ll	lm	ll	lm	lm	ll	lm	ll	ll	lm	lm	lm	lm	lm	ll	ll	ll	ll	ll	lm	lm	lm	ll	lm	lm	lm	ll	lm	lm	ll	lm	ll	lm	ll	lm	lm	ll	lm
LG11_HB_172	F_0077774_L11_PA	LG11	<lmxll>	{1-}	(ll,lm)	ll	ll	lm	lm	ll	lm	ll	lm	ll	lm	lm	ll	lm	ll	ll	lm	lm	lm	lm	lm	ll	ll	ll	ll	ll	lm	lm	lm	ll	lm	lm	lm	ll	lm	lm	ll	lm	ll	lm	ll	lm	lm	ll	lm
LG11_HB_172	F_0077779_L11_PA	LG11	<lmxll>	{1-}	(ll,lm)	ll	ll	lm	lm	ll	lm	ll	lm	ll	lm	lm	ll	lm	ll	ll	lm	lm	lm	lm	lm	ll	ll	ll	ll	ll	lm	lm	lm	ll	lm	lm	lm	ll	lm	lm	ll	lm	ll	lm	ll	lm	lm	ll	lm
LG11_HB_173	F_0077913_L11_PA	LG11	<hkxhk>	{10}	(hh,hk,kk)	hh	hh	hk	kk	hk	hk	hh	kk	hk	hk	hk	hk	kk	hk	hk	hk	kk	kk	hk	kk	hh	hh	hh	hh	hk	hk	kk	hk	hk	kk	kk	kk	hk	kk	kk	hh	hk	hk	hk	hk	hk	hk	hh	hk
LG11_HB_173	F_0077916_L11_PA	LG11	<hkxhk>	{10}	(hh,hk,kk)	hh	hh	hk	kk	hk	hk	hh	kk	hk	hk	hk	hk	kk	hk	hk	hk	kk	kk	hk	kk	hh	hh	hh	hh	hk	hk	kk	hk	hk	kk	kk	kk	hk	kk	kk	hh	hk	hk	hk	hk	hk	hk	hh	hk
LG11_HB_173	F_0077926_L11_PA	LG11	<lmxll>	{0-}	(ll,lm)	lm	lm	ll	ll	lm	ll	lm	ll	lm	ll	ll	lm	ll	lm	lm	ll	ll	ll	ll	ll	lm	lm	lm	lm	lm	ll	ll	ll	lm	ll	ll	ll	lm	ll	ll	lm	ll	lm	ll	lm	ll	ll	lm	ll
LG11_HB_173	F_0077909_L11_PA	LG11	<lmxll>	{1-}	(ll,lm)	ll	ll	lm	lm	ll	lm	ll	lm	ll	lm	lm	ll	lm	ll	ll	lm	lm	lm	lm	lm	ll	ll	ll	ll	ll	lm	lm	lm	ll	lm	lm	lm	ll	lm	lm	ll	lm	ll	lm	ll	lm	lm	ll	lm
LG11_HB_173	F_0077928_L11_PA	LG11	<lmxll>	{1-}	(ll,lm)	ll	ll	lm	lm	ll	lm	ll	lm	ll	lm	lm	ll	lm	ll	ll	lm	lm	lm	lm	lm	ll	ll	ll	ll	ll	lm	lm	lm	ll	lm	lm	lm	ll	lm	lm	ll	lm	ll	lm	ll	lm	lm	ll	lm
LG11_HB_173	F_0077930_L11_PA	LG11	<lmxll>	{1-}	(ll,lm)	ll	ll	lm	lm	ll	lm	ll	lm	ll	lm	lm	ll	lm	ll	ll	lm	lm	lm	lm	lm	ll	ll	ll	ll	ll	lm	lm	lm	ll	lm	lm	lm	ll	lm	lm	ll	lm	ll	lm	ll	lm	lm	ll	lm
LG11_HB_174	F_0078012_L11_PA	LG11	<lmxll>	{0-}	(ll,lm)	lm	lm	ll	ll	lm	ll	lm	ll	lm	ll	ll	lm	ll	lm	lm	ll	ll	ll	ll	ll	lm	lm	lm	lm	lm	ll	ll	ll	lm	ll	ll	ll	lm	ll	ll	lm	ll	lm	ll	lm	ll	ll	lm	ll
LG11_HB_174	F_0078002_L11_PA	LG11	<lmxll>	{1-}	(ll,lm)	ll	ll	lm	lm	ll	lm	ll	lm	ll	lm	lm	ll	lm	ll	ll	lm	lm	lm	lm	lm	ll	ll	ll	ll	ll	lm	lm	lm	ll	lm	lm	lm	ll	lm	lm	ll	lm	ll	lm	ll	lm	lm	ll	lm
LG11_HB_174	F_0078003_L11_PA	LG11	<lmxll>	{1-}	(ll,lm)	ll	ll	lm	lm	ll	lm	ll	lm	ll	lm	lm	ll	lm	ll	ll	lm	lm	lm	lm	lm	ll	ll	ll	ll	ll	lm	lm	lm	ll	lm	lm	lm	ll	lm	lm	ll	lm	ll	lm	ll	lm	lm	ll	lm
LG11_HB_174	F_0078014_L11_PA	LG11	<lmxll>	{1-}	(ll,lm)	ll	ll	lm	lm	ll	lm	ll	lm	ll	lm	lm	ll	lm	ll	ll	lm	lm	lm	lm	lm	ll	ll	ll	ll	ll	lm	lm	lm	ll	lm	lm	lm	ll	lm	lm	ll	lm	ll	lm	ll	lm	lm	ll	lm
LG11_HB_174	F_0078026_L11_PA	LG11	<lmxll>	{1-}	(ll,lm)	ll	ll	lm	lm	ll	lm	ll	lm	ll	lm	lm	ll	lm	ll	ll	lm	lm	lm	lm	lm	ll	ll	ll	ll	ll	lm	lm	lm	ll	lm	lm	lm	ll	lm	lm	ll	lm	ll	lm	ll	lm	lm	ll	lm
LG11_HB_175	F_0078311_L11_PA	LG11	<nnxnp>	{-1}	(nn,np)	np	np	np	nn	nn	np	np	nn	nn	np	np	nn	nn	nn	nn	np	nn	nn	np	nn	np	np	np	np	nn	np	nn	np	nn	nn	nn	nn	nn	nn	nn	np	np	nn	np	nn	np	np	np	np
LG11_HB_175	F_0078327_L11_PA	LG11	<lmxll>	{1-}	(ll,lm)	ll	ll	lm	lm	ll	lm	ll	lm	ll	lm	lm	ll	lm	ll	ll	lm	lm	lm	lm	lm	ll	ll	ll	ll	ll	lm	lm	lm	ll	lm	lm	lm	ll	lm	lm	ll	lm	ll	lm	ll	lm	lm	ll	lm
LG11_HB_175	F_0078328_L11_PA	LG11	<lmxll>	{1-}	(ll,lm)	ll	ll	lm	lm	ll	lm	ll	lm	ll	lm	lm	ll	lm	ll	ll	lm	lm	lm	lm	lm	ll	ll	ll	ll	ll	lm	lm	lm	ll	lm	lm	lm	ll	lm	lm	ll	lm	ll	lm	ll	lm	lm	ll	lm
LG11_HB_176	F_0078678_L11_PA	LG11	<lmxll>	{1-}	(ll,lm)	ll	ll	lm	lm	ll	lm	ll	lm	ll	lm	lm	ll	lm	ll	ll	lm	lm	lm	lm	lm	ll	ll	ll	ll	ll	lm	lm	lm	ll	lm	lm	lm	ll	lm	lm	ll	lm	ll	lm	ll	lm	lm	ll	lm
LG11_HB_176	F_0078684_L11_PA	LG11	<lmxll>	{1-}	(ll,lm)	ll	ll	lm	lm	ll	lm	ll	lm	ll	lm	lm	ll	lm	ll	ll	lm	lm	lm	lm	lm	ll	ll	ll	ll	ll	lm	lm	lm	ll	lm	lm	lm	ll	lm	lm	ll	lm	ll	lm	ll	lm	lm	ll	lm
LG11_HB_176	F_0078695_L11_PA	LG11	<lmxll>	{1-}	(ll,lm)	ll	ll	lm	lm	ll	lm	ll	lm	ll	lm	lm	ll	lm	ll	ll	lm	lm	lm	lm	lm	ll	ll	ll	ll	ll	lm	lm	lm	ll	lm	lm	lm	ll	lm	lm	ll	lm	ll	lm	ll	lm	lm	ll	lm
R_19378044_L11_PA	R_19378044_L11_PA	LG11	<nnxnp>	{-1}	(nn,np)	np	np	np	nn	nn	np	np	nn	nn	np	np	nn	nn	nn	nn	np	nn	nn	np	nn	np	np	np	np	nn	np	nn	np	nn	nn	nn	nn	nn	nn	nn	np	np	nn	np	nn	np	np	np	np
LG11_HB_177	F_0078779_L11_PA	LG11	<nnxnp>	{-1}	(nn,np)	np	np	np	nn	nn	np	np	nn	nn	np	np	nn	nn	nn	nn	np	nn	nn	np	nn	np	np	np	np	nn	np	nn	np	nn	nn	nn	nn	nn	nn	nn	np	np	nn	np	nn	np	np	np	np
LG11_HB_177	F_0078768_L11_PA	LG11	<lmxll>	{1-}	(ll,lm)	ll	ll	lm	lm	ll	lm	ll	lm	ll	lm	lm	ll	lm	ll	ll	lm	lm	lm	lm	lm	ll	ll	ll	ll	ll	lm	lm	lm	ll	lm	lm	lm	ll	lm	lm	ll	lm	ll	lm	ll	lm	lm	ll	lm
LG11_HB_177	F_0078776_L11_PA	LG11	<lmxll>	{1-}	(ll,lm)	ll	ll	lm	lm	ll	lm	ll	lm	ll	lm	lm	ll	lm	ll	ll	lm	lm	lm	lm	lm	ll	ll	ll	ll	ll	lm	lm	lm	ll	lm	lm	lm	ll	lm	lm	ll	lm	ll	lm	ll	lm	lm	ll	lm
LG11_HB_177	GD_01878_L11_PA	LG11	<lmxll>	{1-}	(ll,lm)	ll	ll	lm	lm	ll	lm	ll	lm	ll	lm	lm	ll	lm	ll	ll	lm	lm	lm	lm	lm	ll	ll	ll	ll	ll	lm	lm	lm	ll	lm	lm	lm	ll	lm	lm	ll	lm	ll	lm	ll	lm	lm	ll	lm
R_19384185_L11_PA	R_19384185_L11_PA	LG11	<lmxll>	{1-}	(ll,lm)	ll	ll	lm	lm	ll	lm	ll	lm	ll	lm	lm	ll	lm	ll	ll	lm	lm	lm	lm	lm	ll	ll	ll	ll	ll	lm	lm	lm	ll	lm	lm	lm	ll	lm	lm	ll	lm	ll	lm	ll	lm	lm	ll	lm
LG11_HB_1783_s36h1	F_0839399_L11_26_1	LG11	<nnxnp>	{-0}	(nn,np)	np	np	np	np	np	nn	nn	nn	np	np	nn	np	np	np	nn	np	np	np	nn	nn	nn	nn	np	np	nn	nn	nn	np	np	nn	nn	nn	np	np	nn	nn	nn	np	np	nn	nn	nn	nn	nn
LG11_HB_1783_s36h1	F_0839403_L11_26_1	LG11	<nnxnp>	{-0}	(nn,np)	np	np	np	np	np	nn	nn	nn	np	np	nn	np	np	np	nn	np	np	np	nn	nn	nn	nn	np	np	nn	nn	nn	np	np	nn	nn	nn	np	np	nn	nn	nn	np	np	nn	nn	nn	nn	nn
LG11_HB_1783_s36h1	F_0839408_L11_26_1	LG11	<hkxhk>	{01}	(hh,hk,kk)	hh	hk	hh	hh	hk	hk	kk	hk	hk	hh	hk	hh	hh	hh	kk	hh	hh	hh	hk	hk	kk	hk	hk	hk	kk	hk	kk	hh	hk	hk	hk	hk	hk	hh	hk	kk	kk	hk	hh	kk	hk	hk	kk	kk
LG11_HB_1783_s36h1	F_0839410_L11_26_1	LG11	<hkxhk>	{10}	(hh,hk,kk)	kk	hk	kk	kk	hk	hk	hh	hk	hk	kk	hk	kk	kk	kk	hh	kk	kk	kk	hk	hk	hh	hk	hk	hk	hh	hk	hh	kk	hk	hk	hk	hk	hk	kk	hk	hh	hh	hk	kk	hh	hk	hk	hh	hh
LG11_HB_1783_s36h1	F_0839413_L11_26_1	LG11	<hkxhk>	{01}	(hh,hk,kk)	hh	hk	hh	hh	hk	hk	kk	hk	hk	hh	hk	hh	hh	hh	kk	hh	hh	hh	hk	hk	kk	hk	hk	hk	kk	hk	kk	hh	hk	hk	hk	hk	hk	hh	hk	kk	kk	hk	hh	kk	hk	hk	kk	kk
LG11_HB_1787_s27h1	F_0840085_L11_27_1	LG11	<nnxnp>	{-0}	(nn,np)	np	np	np	np	np	nn	nn	nn	np	np	nn	np	np	np	nn	np	np	np	nn	nn	nn	nn	np	np	nn	nn	nn	np	np	nn	nn	np	np	np	nn	nn	nn	np	np	nn	nn	nn	nn	nn
LG11_HB_1790_s29h1	F_0841915_L11_29_1	LG11	<lmxll>	{0-}	(ll,lm)	lm	lm	ll	ll	lm	ll	lm	ll	lm	ll	ll	ll	ll	ll	lm	ll	ll	ll	ll	ll	lm	ll	lm	lm	lm	ll	lm	ll	lm	ll	ll	ll	lm	ll	ll	lm	lm	lm	ll	lm	ll	ll	lm	lm
LG11_HB_1792_s29h1	F_0842249_L11_29_1	LG11	<nnxnp>	{-1}	(nn,np)	nn	nn	nn	nn	nn	np	np	np	nn	nn	np	nn	nn	nn	np	nn	nn	nn	np	np	np	np	nn	np	np	np	np	nn	nn	np	np	nn	nn	nn	np	np	np	nn	nn	nn	np	np	np	np
F_0843228_L11_30_1	F_0843228_L11_30_1	LG11	<lmxll>	{0-}	(ll,lm)	lm	lm	ll	ll	lm	ll	lm	ll	lm	ll	ll	lm	ll	lm	lm	ll	ll	ll	ll	ll	lm	ll	lm	lm	lm	ll	lm	ll	lm	ll	ll	ll	lm	ll	ll	lm	ll	lm	ll	lm	ll	ll	lm	ll
LG11_HB_1794_s31h1	F_0844561_L11_31_1	LG11	<hkxhk>	{11}	(hh,hk,kk)	hh	hk	hk	hk	hh	kk	hk	kk	hh	kk	kk	hh	hk	hh	hh	hk	hk	hk	kk	kk	hk	kk	hk	hk	hh	kk	hk	hk	hh	hk	kk	hk	hh	hk	kk	hk	kk	hh	hk	hh	kk	kk	hk	kk
R_12911499_L11_31_1	R_12911499_L11_31_1	LG11	<lmxll>	{0-}	(ll,lm)	lm	lm	ll	ll	lm	ll	lm	ll	lm	ll	ll	lm	ll	lm	lm	ll	ll	ll	ll	ll	lm	ll	lm	lm	lm	ll	ll	ll	lm	ll	ll	ll	lm	ll	ll	lm	ll	lm	ll	lm	ll	ll	lm	ll
F_0845056_L11_32_1	F_0845056_L11_32_1	LG11	<hkxhk>	{00}	(hh,hk,kk)	kk	hk	hk	hk	kk	hh	hk	hk	kk	hh	hh	kk	hk	kk	kk	hk	hk	hk	hh	hh	hk	hk	hk	hk	kk	hh	hk	hh	kk	hk	hh	hk	kk	hk	hk	hk	hh	kk	hk	kk	hh	hh	hk	hh
F_0845784_L11_33_1	F_0845784_L11_33_1	LG11	<lmxll>	{1-}	(ll,lm)	ll	ll	lm	lm	ll	lm	ll	lm	ll	lm	lm	ll	lm	ll	ll	lm	lm	lm	lm	lm	ll	ll	ll	ll	ll	lm	lm	lm	ll	lm	lm	lm	ll	lm	lm	ll	lm	ll	lm	ll	lm	lm	ll	lm
F_0847269_L11_40_1	F_0847269_L11_40_1	LG11	<lmxll>	{1-}	(ll,lm)	ll	ll	lm	lm	ll	lm	ll	lm	ll	lm	lm	ll	lm	ll	ll	lm	lm	lm	lm	lm	ll	ll	ll	ll	ll	lm	lm	lm	ll	lm	lm	lm	ll	lm	lm	ll	lm	ll	lm	ll	lm	lm	ll	lm
LG11_HB_180	F_0081115_L11_PA	LG11	<hkxhk>	{11}	(hh,hk,kk)	hh	hk	kk	hk	hh	kk	hk	hk	hh	kk	kk	hh	hk	hh	hh	kk	hk	hk	kk	hk	hk	hk	hk	hk	hh	kk	hk	kk	hh	hk	hk	hk	hh	hk	hk	hk	kk	hh	kk	hh	kk	kk	hk	kk
LG11_HB_180	F_0081117_L11_PA	LG11	<hkxhk>	{00}	(hh,hk,kk)	kk	hk	hh	hk	kk	hh	hk	hk	kk	hh	hh	kk	hk	kk	kk	hh	hk	hk	hh	hk	hk	hk	hk	hk	kk	hh	hk	hh	kk	hk	hk	hk	kk	hk	hk	hk	hh	kk	hh	kk	hh	hh	hk	hh
LG11_HB_1801_s41h1	F_0848258_L11_41_1	LG11	<lmxll>	{1-}	(ll,lm)	ll	ll	lm	lm	ll	lm	ll	lm	ll	lm	lm	ll	lm	ll	ll	lm	ll	lm	lm	lm	ll	ll	ll	ll	ll	lm	lm	lm	ll	lm	lm	lm	ll	lm	lm	ll	lm	ll	lm	ll	lm	lm	ll	lm
LG11_HB_1801_s41h1	F_0848270_L11_41_1	LG11	<lmxll>	{1-}	(ll,lm)	ll	ll	lm	lm	ll	lm	ll	lm	ll	lm	lm	ll	lm	ll	ll	lm	ll	lm	lm	lm	ll	ll	ll	ll	ll	lm	lm	lm	ll	lm	lm	lm	ll	lm	lm	ll	lm	ll	lm	ll	lm	lm	ll	lm
LG11_HB_1801_s41h1	F_0848306_L11_41_1	LG11	<lmxll>	{1-}	(ll,lm)	ll	ll	lm	lm	ll	lm	ll	lm	ll	lm	lm	ll	lm	ll	ll	lm	ll	lm	lm	lm	ll	ll	ll	ll	ll	lm	lm	lm	ll	lm	lm	lm	ll	lm	lm	ll	lm	ll	lm	ll	lm	lm	ll	lm
LG11_HB_1801_s41h1	F_0848307_L11_41_1	LG11	<lmxll>	{1-}	(ll,lm)	ll	ll	lm	lm	ll	lm	ll	lm	ll	lm	lm	ll	lm	ll	ll	lm	ll	lm	lm	lm	ll	ll	ll	ll	ll	lm	lm	lm	ll	lm	lm	lm	ll	lm	lm	ll	lm	ll	lm	ll	lm	lm	ll	lm
GD_01857_L11_41_1	GD_01857_L11_41_1	LG11	<lmxll>	{1-}	(ll,lm)	ll	ll	lm	lm	ll	lm	ll	lm	ll	lm	lm	ll	lm	ll	ll	lm	ll	lm	lm	lm	ll	ll	ll	ll	ll	lm	lm	lm	ll	lm	lm	lm	ll	lm	lm	ll	lm	ll	lm	ll	lm	lm	ll	lm
LG11_HB_1802_s41h1	F_0848509_L11_41_1	LG11	<lmxll>	{1-}	(ll,lm)	ll	ll	lm	lm	ll	lm	ll	lm	ll	lm	lm	ll	lm	ll	ll	lm	ll	lm	lm	lm	ll	ll	ll	ll	ll	lm	lm	lm	ll	lm	lm	lm	ll	lm	lm	ll	lm	ll	lm	ll	lm	lm	ll	lm
LG11_HB_1806_s42h1	F_0849813_L11_42_1	LG11	<lmxll>	{1-}	(ll,lm)	ll	ll	lm	lm	ll	lm	ll	lm	ll	lm	lm	ll	lm	ll	ll	lm	ll	lm	lm	lm	ll	ll	ll	ll	ll	lm	lm	lm	ll	ll	lm	lm	lm	lm	lm	ll	lm	ll	lm	ll	lm	lm	ll	lm
LG11_HB_1806_s42h1	F_0849815_L11_42_1	LG11	<lmxll>	{1-}	(ll,lm)	ll	ll	lm	lm	ll	lm	ll	lm	ll	lm	lm	ll	lm	ll	ll	lm	ll	lm	lm	lm	ll	ll	ll	ll	ll	lm	lm	lm	ll	ll	lm	lm	lm	lm	lm	ll	lm	ll	lm	ll	lm	lm	ll	lm
LG11_HB_1806_s42h1	F_0849825_L11_42_1	LG11	<lmxll>	{1-}	(ll,lm)	ll	ll	lm	lm	ll	lm	ll	lm	ll	lm	lm	ll	lm	ll	ll	lm	ll	lm	lm	lm	ll	ll	ll	ll	ll	lm	lm	lm	ll	ll	lm	lm	lm	lm	lm	ll	lm	ll	lm	ll	lm	lm	ll	lm
LG11_HB_1806_s42h1	F_0849828_L11_42_1	LG11	<lmxll>	{1-}	(ll,lm)	ll	ll	lm	lm	ll	lm	ll	lm	ll	lm	lm	ll	lm	ll	ll	lm	ll	lm	lm	lm	ll	ll	ll	ll	ll	lm	lm	lm	ll	ll	lm	lm	lm	lm	lm	ll	lm	ll	lm	ll	lm	lm	ll	lm
LG11_HB_1807_s42h1	F_0850158_L11_42_1	LG11	<lmxll>	{1-}	(ll,lm)	ll	ll	lm	lm	ll	lm	ll	lm	ll	lm	lm	ll	lm	ll	ll	lm	ll	lm	lm	lm	ll	ll	ll	ll	ll	lm	lm	lm	ll	ll	lm	lm	lm	lm	lm	ll	lm	ll	lm	ll	lm	lm	ll	lm
LG11_HB_1807_s42h1	F_0850200_L11_42_1	LG11	<lmxll>	{1-}	(ll,lm)	ll	ll	lm	lm	ll	lm	ll	lm	ll	lm	lm	ll	lm	ll	ll	lm	ll	lm	lm	lm	ll	ll	ll	ll	ll	lm	lm	lm	ll	ll	lm	lm	lm	lm	lm	ll	lm	ll	lm	ll	lm	lm	ll	lm
LG11_HB_1809_s44h1	F_0851595_L11_44_1	LG11	<nnxnp>	{-0}	(nn,np)	nn	nn	nn	np	np	nn	np	nn	np	nn	nn	np	np	np	np	nn	nn	nn	nn	np	nn	nn	nn	nn	np	nn	np	nn	np	nn	nn	nn	np	np	np	nn	nn	np	nn	np	nn	nn	np	np
LG11_HB_1809_s44h1	F_0851591_L11_44_1	LG11	<lmxll>	{1-}	(ll,lm)	ll	ll	lm	lm	lm	lm	ll	lm	ll	lm	lm	ll	lm	ll	ll	lm	ll	ll	lm	lm	ll	ll	ll	ll	ll	lm	lm	lm	ll	ll	lm	lm	lm	lm	lm	ll	lm	ll	lm	ll	lm	lm	ll	lm
LG11_HB_1809_s44h1	F_0851593_L11_44_1	LG11	<hkxhk>	{01}	(hh,hk,kk)	kk	kk	hk	hh	hh	hk	hk	hk	hk	hk	hk	hk	hh	hk	hk	hk	kk	kk	hk	hh	kk	kk	kk	kk	hk	hk	hh	hk	hk	kk	hk	hk	hh	hh	hh	kk	hk	hk	hk	hk	hk	hk	hk	hh
LG11_HB_181	F_0081348_L11_PA	LG11	<lmxll>	{1-}	(ll,lm)	ll	ll	lm	lm	ll	lm	ll	lm	ll	lm	lm	ll	lm	ll	ll	lm	lm	lm	lm	lm	ll	ll	ll	ll	ll	lm	lm	lm	ll	lm	lm	lm	ll	lm	lm	ll	lm	ll	lm	ll	lm	lm	ll	lm
LG11_HB_181	F_0081375_L11_PA	LG11	<lmxll>	{1-}	(ll,lm)	ll	ll	lm	lm	ll	lm	ll	lm	ll	lm	lm	ll	lm	ll	ll	lm	lm	lm	lm	lm	ll	ll	ll	ll	ll	lm	lm	lm	ll	lm	lm	lm	ll	lm	lm	ll	lm	ll	lm	ll	lm	lm	ll	lm
LG11_HB_1810_s44h1	F_0851645_L11_44_1	LG11	<nnxnp>	{-0}	(nn,np)	nn	nn	nn	np	np	nn	np	nn	np	nn	nn	np	np	np	np	nn	nn	nn	nn	nn	nn	nn	nn	np	np	nn	np	nn	np	nn	nn	nn	np	np	np	nn	nn	np	nn	np	nn	nn	np	np
LG11_HB_1810_s44h1	F_0851658_L11_44_1	LG11	<nnxnp>	{-0}	(nn,np)	nn	nn	nn	np	np	nn	np	nn	np	nn	nn	np	np	np	np	nn	nn	nn	nn	nn	nn	nn	nn	np	np	nn	np	nn	np	nn	nn	nn	np	np	np	nn	nn	np	nn	np	nn	nn	np	np
LG11_HB_1810_s44h1	F_0851640_L11_44_1	LG11	<lmxll>	{1-}	(ll,lm)	ll	ll	lm	lm	lm	lm	ll	lm	ll	lm	lm	ll	lm	ll	ll	lm	ll	ll	lm	lm	ll	ll	ll	ll	ll	lm	lm	lm	ll	ll	lm	lm	lm	lm	lm	ll	lm	ll	lm	ll	lm	lm	ll	lm
LG11_HB_1811_s45h1	F_0852583_L11_45_1	LG11	<efxeg>	{10}	(ee,ef,eg,fg)	ee	ee	ef	fg	fg	ee	eg	ef	eg	ef	ef	eg	fg	eg	eg	ef	ee	ee	ef	ef	ee	ee	ee	eg	eg	ef	fg	ef	eg	ee	ef	ef	fg	fg	fg	ee	ef	eg	ef	eg	ef	ef	eg	fg
LG11_HB_1811_s45h1	F_0852584_L11_45_1	LG11	<hkxhk>	{01}	(hh,hk,kk)	kk	kk	hk	hh	hh	kk	hk	hk	hk	hk	hk	hk	hh	hk	hk	hk	kk	kk	hk	hk	kk	kk	kk	hk	hk	hk	hh	hk	hk	kk	hk	hk	hh	hh	hh	kk	hk	hk	hk	hk	hk	hk	hk	hh
LG11_HB_1811_s45h1	F_0852595_L11_45_1	LG11	<lmxll>	{1-}	(ll,lm)	ll	ll	lm	lm	lm	ll	ll	lm	ll	lm	lm	ll	lm	ll	ll	lm	ll	ll	lm	lm	ll	ll	ll	ll	ll	lm	lm	lm	ll	ll	lm	lm	lm	lm	lm	ll	lm	ll	lm	ll	lm	lm	ll	lm
LG11_HB_1811.5_s46h1	R_36949843_L11_46_1	LG11	<lmxll>	{0-}	(ll,lm)	lm	lm	ll	ll	ll	lm	lm	ll	lm	ll	ll	lm	ll	lm	lm	ll	lm	lm	ll	ll	lm	lm	lm	lm	lm	ll	ll	ll	lm	lm	ll	ll	ll	ll	lm	lm	ll	lm	lm	lm	ll	ll	ll	ll
LG11_HB_1812_s46h1	F_0852907_L11_46_1	LG11	<nnxnp>	{-0}	(nn,np)	nn	nn	nn	np	np	nn	np	nn	np	nn	nn	np	np	np	np	nn	nn	nn	nn	nn	nn	nn	nn	np	np	np	np	nn	np	nn	nn	nn	np	np	np	nn	nn	np	nn	np	nn	nn	np	np
LG11_HB_1812_s46h1	F_0852911_L11_46_1	LG11	<nnxnp>	{-0}	(nn,np)	nn	nn	nn	np	np	nn	np	nn	np	nn	nn	np	np	np	np	nn	nn	nn	nn	nn	nn	nn	nn	np	np	np	np	nn	np	nn	nn	nn	np	np	np	nn	nn	np	nn	np	nn	nn	np	np
LG11_HB_1812_s46h1	F_0852923_L11_46_1	LG11	<nnxnp>	{-0}	(nn,np)	nn	nn	nn	np	np	nn	np	nn	np	nn	nn	np	np	np	np	nn	nn	nn	nn	nn	nn	nn	nn	np	np	np	np	nn	np	nn	nn	nn	np	np	np	nn	nn	np	nn	np	nn	nn	np	np
LG11_HB_1812_s46h1	F_0852930_L11_46_1	LG11	<hkxhk>	{10}	(hh,hk,kk)	hh	hh	hk	kk	kk	hh	hk	hk	hk	hk	hk	hk	kk	hk	hk	hk	hh	hh	hk	hk	hh	hh	hh	hk	hk	kk	kk	hk	hk	hh	hk	hk	kk	kk	hk	hh	hk	hk	hh	hk	hk	hk	kk	kk
LG11_HB_1814_s47h1	F_0853709_L11_47_1	LG11	<lmxll>	{0-}	(ll,lm)	lm	lm	ll	ll	ll	lm	lm	ll	lm	ll	ll	lm	lm	lm	lm	ll	lm	lm	ll	ll	lm	lm	ll	lm	lm	ll	ll	ll	ll	lm	ll	ll	ll	ll	lm	lm	ll	lm	lm	ll	ll	ll	ll	ll
LG11_HB_1815_s47h1	F_0853797_L11_47_1	LG11	<lmxll>	{1-}	(ll,lm)	ll	ll	lm	lm	lm	ll	ll	lm	ll	lm	lm	ll	ll	ll	ll	lm	ll	ll	lm	lm	ll	ll	lm	ll	ll	lm	lm	lm	lm	ll	lm	lm	lm	lm	ll	lm	lm	ll	ll	lm	lm	lm	lm	lm
LG11_HB_1815_s47h1	F_0853817_L11_47_1	LG11	<lmxll>	{0-}	(ll,lm)	lm	lm	ll	ll	ll	lm	lm	ll	lm	ll	ll	lm	lm	lm	lm	ll	lm	lm	ll	ll	lm	lm	ll	lm	lm	ll	ll	ll	ll	lm	ll	ll	ll	ll	lm	ll	ll	lm	lm	ll	ll	ll	ll	ll
LG11_HB_1815_s47h1	F_0853819_L11_47_1	LG11	<lmxll>	{0-}	(ll,lm)	lm	lm	ll	ll	ll	lm	lm	ll	lm	ll	ll	lm	lm	lm	lm	ll	lm	lm	ll	ll	lm	lm	ll	lm	lm	ll	ll	ll	ll	lm	ll	ll	ll	ll	lm	ll	ll	lm	lm	ll	ll	ll	ll	ll
LG11_HB_1815_s47h1	F_0853820_L11_47_1	LG11	<lmxll>	{0-}	(ll,lm)	lm	lm	ll	ll	ll	lm	lm	ll	lm	ll	ll	lm	lm	lm	lm	ll	lm	lm	ll	ll	lm	lm	ll	lm	lm	ll	ll	ll	ll	lm	ll	ll	ll	ll	lm	ll	ll	lm	lm	ll	ll	ll	ll	ll
LG11_HB_1817_s26h1	F_0854015_L12_26_1	LG11	<hkxhk>	{10}	(hh,hk,kk)	kk	hk	kk	kk	hk	hk	hh	hk	hk	kk	hk	kk	kk	kk	hh	kk	kk	kk	hk	hk	hh	hk	hk	hk	hh	hk	hh	kk	hk	hk	hk	hk	hk	kk	hk	hh	hh	hk	kk	hh	hk	hk	hh	hh
LG11_HB_1817_s26h1	F_0854043_L12_26_1	LG11	<hkxhk>	{10}	(hh,hk,kk)	kk	hk	kk	kk	hk	hk	hh	hk	hk	kk	hk	kk	kk	kk	hh	kk	kk	kk	hk	hk	hh	hk	hk	hk	hh	hk	hh	kk	hk	hk	hk	hk	hk	kk	hk	hh	hh	hk	kk	hh	hk	hk	hh	hh
LG11_HB_1817_s26h1	F_0854048_L12_26_1	LG11	<lmxll>	{1-}	(ll,lm)	lm	ll	lm	lm	ll	lm	ll	lm	ll	lm	lm	lm	lm	lm	ll	lm	lm	lm	lm	lm	ll	lm	ll	ll	ll	lm	ll	lm	ll	lm	lm	lm	ll	lm	lm	ll	ll	ll	lm	ll	lm	lm	ll	ll
LG11_HB_182	F_0081979_L11_PA	LG11	<nnxnp>	{-1}	(nn,np)	np	np	np	nn	nn	np	np	np	nn	np	np	nn	nn	nn	nn	np	np	nn	np	nn	np	np	np	np	nn	np	nn	np	nn	nn	np	np	nn	nn	nn	np	np	nn	np	nn	np	np	nn	np
LG11_HB_182	R_22759608_L11_PA	LG11	<nnxnp>	{-1}	(nn,np)	np	np	np	nn	nn	np	np	np	nn	np	np	nn	nn	nn	nn	np	np	nn	np	nn	np	np	np	np	nn	np	nn	np	nn	nn	np	np	nn	nn	nn	np	np	nn	np	nn	np	np	nn	np
LG11_HB_182	F_0081949_L11_PA	LG11	<hkxhk>	{11}	(hh,hk,kk)	hk	hk	kk	hk	hh	kk	hk	kk	hh	kk	kk	hh	hk	hh	hh	kk	kk	hk	kk	hk	hk	hk	hk	hk	hh	kk	hk	kk	hh	hk	kk	kk	hh	hk	hk	hk	kk	hk	kk	hh	kk	kk	hh	kk
LG11_HB_182	F_0081954_L11_PA	LG11	<lmxll>	{1-}	(ll,lm)	ll	ll	lm	lm	ll	lm	ll	lm	ll	lm	lm	ll	lm	ll	ll	lm	lm	lm	lm	lm	ll	ll	ll	ll	ll	lm	lm	lm	ll	lm	lm	lm	ll	lm	lm	ll	lm	ll	lm	ll	lm	lm	ll	lm
LG11_HB_182	F_0081965_L11_PA	LG11	<lmxll>	{1-}	(ll,lm)	ll	ll	lm	lm	ll	lm	ll	lm	ll	lm	lm	ll	lm	ll	ll	lm	lm	lm	lm	lm	ll	ll	ll	ll	ll	lm	lm	lm	ll	lm	lm	lm	ll	lm	lm	ll	lm	ll	lm	ll	lm	lm	ll	lm
LG11_HB_1820_s27h1	F_0855586_L12_27_1	LG11	<hkxhk>	{10}	(hh,hk,kk)	hh	hh	hk	kk	hk	hk	hh	kk	hk	hk	hk	hk	kk	hk	hk	hk	kk	kk	hk	kk	hh	hh	hh	hh	hk	hk	kk	hk	hk	kk	kk	kk	hk	kk	kk	hh	hk	hk	hk	hk	hk	hk	hk	hk
LG11_HB_1820_s27h1	F_0855591_L12_27_1	LG11	<nnxnp>	{-1}	(nn,np)	np	np	np	nn	nn	np	np	nn	nn	np	np	nn	nn	nn	nn	np	nn	nn	np	nn	np	np	np	np	nn	np	nn	np	nn	nn	nn	nn	nn	nn	nn	np	np	nn	np	nn	np	np	nn	np
LG11_HB_1833_s38h1	F_0859713_L12_38_1	LG11	<hkxhk>	{01}	(h-,kk)	h-	h-	h-	h-	h-	h-	kk	h-	h-	h-	h-	h-	h-	h-	kk	h-	h-	h-	h-	h-	kk	h-	h-	kk	kk	h-	kk	h-	h-	h-	h-	h-	h-	h-	h-	kk	kk	--	h-	h-	--	h-	kk	kk
LG11_HB_186	F_0083308_L11_PA	LG11	<lmxll>	{1-}	(ll,lm)	ll	ll	--	lm	ll	--	ll	--	ll	--	--	ll	--	ll	ll	lm	lm	lm	lm	lm	ll	ll	ll	ll	ll	--	lm	lm	ll	lm	lm	lm	ll	lm	lm	ll	--	--	lm	ll	lm	lm	ll	--
LG11_HB_186	F_0083299_L11_PA	LG11	<nnxnp>	{-1}	(nn,np)	np	np	np	nn	nn	np	np	np	nn	np	np	nn	nn	nn	nn	np	nn	nn	np	nn	np	np	np	np	nn	np	nn	np	nn	nn	nn	nn	nn	nn	nn	np	np	nn	np	nn	np	np	nn	np
LG11_HB_186	F_0083301_L11_PA	LG11	<lmxll>	{1-}	(ll,lm)	ll	ll	lm	lm	ll	lm	ll	lm	ll	lm	lm	ll	lm	ll	ll	lm	lm	lm	lm	lm	ll	ll	ll	ll	ll	lm	lm	lm	ll	lm	lm	lm	ll	lm	lm	ll	lm	ll	lm	ll	lm	lm	ll	lm
LG11_HB_187	F_0083429_L11_PA	LG11	<lmxll>	{1-}	(ll,lm)	ll	ll	lm	lm	ll	lm	ll	lm	ll	lm	lm	ll	lm	ll	ll	lm	lm	lm	lm	lm	ll	ll	ll	ll	ll	lm	lm	lm	ll	lm	lm	lm	ll	lm	lm	ll	lm	ll	lm	ll	lm	lm	ll	lm
LG11_HB_187	F_0083444_L11_PA	LG11	<lmxll>	{1-}	(ll,lm)	ll	ll	lm	lm	ll	lm	ll	lm	ll	lm	lm	ll	lm	ll	ll	lm	lm	lm	lm	lm	ll	ll	ll	ll	ll	lm	lm	lm	ll	lm	lm	lm	ll	lm	lm	ll	lm	ll	lm	ll	lm	lm	ll	lm
LG11_HB_187	F_0083452_L11_PA	LG11	<nnxnp>	{-1}	(nn,np)	np	np	np	nn	nn	np	np	np	nn	np	np	nn	nn	nn	nn	np	np	nn	np	nn	np	np	np	np	nn	np	nn	np	nn	nn	np	np	nn	nn	nn	np	np	nn	np	nn	np	np	nn	nn
LG11_HB_187	F_0083455_L11_PA	LG11	<nnxnp>	{-1}	(nn,np)	np	np	np	nn	nn	np	np	np	nn	np	np	nn	nn	nn	nn	np	np	nn	np	nn	np	np	np	np	nn	np	nn	np	nn	nn	np	np	nn	nn	nn	np	np	nn	np	nn	np	np	nn	nn
LG11_HB_187	F_0083459_L11_PA	LG11	<hkxhk>	{11}	(hh,hk,kk)	hk	hk	kk	hk	hh	kk	hk	kk	hh	kk	kk	hh	hk	hh	hh	kk	kk	hk	kk	hk	hk	hk	hk	hk	hh	kk	hk	kk	hh	hk	kk	kk	hh	hk	hk	hk	kk	hh	kk	hh	kk	kk	hh	hk
R_24562661_L11_PA	R_24562661_L11_PA	LG11	<lmxll>	{1-}	(ll,lm)	ll	ll	lm	lm	ll	lm	ll	lm	ll	lm	lm	ll	lm	ll	ll	lm	lm	lm	lm	lm	ll	ll	ll	ll	ll	lm	lm	lm	ll	lm	lm	lm	ll	lm	lm	ll	lm	ll	lm	ll	lm	lm	ll	lm
LG11_HB_188	F_0083822_L11_PA	LG11	<nnxnp>	{-1}	(nn,np)	np	np	np	nn	nn	np	np	np	nn	np	np	nn	nn	nn	nn	np	np	nn	np	nn	np	np	np	np	nn	np	nn	np	nn	nn	np	np	nn	nn	nn	np	np	nn	np	nn	np	np	nn	nn
LG11_HB_188	F_0083825_L11_PA	LG11	<hkxhk>	{11}	(hh,hk,kk)	hk	hk	kk	hk	hh	kk	hk	kk	hh	kk	kk	hh	hk	hh	hh	kk	kk	hk	kk	hk	hk	hk	hk	hk	hh	kk	hk	kk	hh	hk	kk	kk	hh	hk	hk	hk	kk	hh	kk	hh	kk	kk	hh	hk
LG11_HB_188	F_0083829_L11_PA	LG11	<nnxnp>	{-1}	(nn,np)	np	np	np	nn	nn	np	np	np	nn	np	np	nn	nn	nn	nn	np	np	nn	np	nn	np	np	np	np	nn	np	nn	np	nn	nn	np	np	nn	nn	nn	np	np	nn	np	nn	np	np	nn	nn
LG11_HB_188	F_0083830_L11_PA	LG11	<lmxll>	{1-}	(ll,lm)	ll	ll	lm	lm	ll	lm	ll	lm	ll	lm	lm	ll	lm	ll	ll	lm	lm	lm	lm	lm	ll	ll	ll	ll	ll	lm	lm	lm	ll	lm	lm	lm	ll	lm	lm	ll	lm	ll	lm	ll	lm	lm	ll	lm
LG11_HB_188	F_0083839_L11_PA	LG11	<lmxll>	{1-}	(ll,lm)	ll	ll	lm	lm	ll	lm	ll	lm	ll	lm	lm	ll	lm	ll	ll	lm	lm	lm	lm	lm	ll	ll	ll	ll	ll	lm	lm	lm	ll	lm	lm	lm	ll	lm	lm	ll	lm	ll	lm	ll	lm	lm	ll	lm
LG11_HB_188	R_24586716_L11_PA	LG11	<hkxhk>	{00}	(hh,hk,kk)	hk	hk	hh	hk	kk	hh	hk	hh	kk	hh	hh	kk	hk	kk	kk	hh	hh	hk	hh	hk	hk	hk	hk	hk	kk	hh	hk	hh	kk	hk	hh	hh	kk	hk	hk	hk	hh	kk	hh	kk	hh	hh	kk	hk
LG11_HB_1880_s40h1	F_0877955_L13_40_1	LG11	<lmxll>	{0-}	(ll,lm)	lm	lm	ll	ll	lm	ll	lm	ll	lm	ll	ll	lm	ll	lm	lm	ll	ll	ll	ll	ll	lm	lm	lm	lm	lm	ll	ll	ll	lm	ll	ll	ll	lm	ll	ll	lm	ll	lm	ll	lm	ll	ll	lm	ll
LG11_HB_189	F_0084534_L11_PA	LG11	<lmxll>	{1-}	(ll,lm)	ll	ll	lm	lm	ll	lm	ll	lm	ll	lm	lm	ll	lm	ll	ll	lm	lm	lm	lm	lm	ll	ll	ll	ll	ll	lm	lm	lm	ll	lm	lm	lm	ll	lm	lm	ll	lm	ll	lm	ll	lm	lm	ll	lm
LG11_HB_189	F_0084571_L11_PA	LG11	<lmxll>	{1-}	(ll,lm)	ll	ll	lm	lm	ll	lm	ll	lm	ll	lm	lm	ll	lm	ll	ll	lm	lm	lm	lm	lm	ll	ll	ll	ll	ll	lm	lm	lm	ll	lm	lm	lm	ll	lm	lm	ll	lm	ll	lm	ll	lm	lm	ll	lm
LG11_HB_191	F_0085424_L11_PA	LG11	<lmxll>	{1-}	(ll,lm)	ll	ll	lm	lm	ll	lm	ll	lm	ll	lm	lm	ll	lm	ll	ll	lm	ll	lm	lm	lm	ll	ll	ll	ll	ll	lm	lm	lm	ll	lm	lm	lm	ll	lm	lm	ll	lm	ll	lm	ll	lm	lm	ll	lm
LG11_HB_191	F_0085425_L11_PA	LG11	<lmxll>	{1-}	(ll,lm)	ll	ll	lm	lm	ll	lm	ll	lm	ll	lm	lm	ll	lm	ll	ll	lm	ll	lm	lm	lm	ll	ll	ll	ll	ll	lm	lm	lm	ll	lm	lm	lm	ll	lm	lm	ll	lm	ll	lm	ll	lm	lm	ll	lm
LG11_HB_191	F_0085428_L11_PA	LG11	<lmxll>	{1-}	(ll,lm)	ll	ll	lm	lm	ll	lm	ll	lm	ll	lm	lm	ll	lm	ll	ll	lm	ll	lm	lm	lm	ll	ll	ll	ll	ll	lm	lm	lm	ll	lm	lm	lm	ll	lm	lm	ll	lm	ll	lm	ll	lm	lm	ll	lm
LG11_HB_191	F_0085429_L11_PA	LG11	<lmxll>	{1-}	(ll,lm)	ll	ll	lm	lm	ll	lm	ll	lm	ll	lm	lm	ll	lm	ll	ll	lm	ll	lm	lm	lm	ll	ll	ll	ll	ll	lm	lm	lm	ll	lm	lm	lm	ll	lm	lm	ll	lm	ll	lm	ll	lm	lm	ll	lm
LG11_HB_191	F_0085444_L11_PA	LG11	<lmxll>	{1-}	(ll,lm)	ll	ll	lm	lm	ll	lm	ll	lm	ll	lm	lm	ll	lm	ll	ll	lm	ll	lm	lm	lm	ll	ll	ll	ll	ll	lm	lm	lm	ll	lm	lm	lm	ll	lm	lm	ll	lm	ll	lm	ll	lm	lm	ll	lm
LG11_HB_191	F_0085446_L11_PA	LG11	<lmxll>	{1-}	(ll,lm)	ll	ll	lm	lm	ll	lm	ll	lm	ll	lm	lm	ll	lm	ll	ll	lm	ll	lm	lm	lm	ll	ll	ll	ll	ll	lm	lm	lm	ll	lm	lm	lm	ll	lm	lm	ll	lm	ll	lm	ll	lm	lm	ll	lm
LG11_HB_192	F_0086583_L11_PA	LG11	<lmxll>	{1-}	(ll,lm)	ll	ll	lm	lm	ll	lm	ll	lm	ll	lm	lm	ll	lm	ll	ll	lm	ll	lm	lm	lm	ll	ll	ll	ll	ll	lm	lm	lm	ll	ll	lm	lm	ll	lm	lm	ll	lm	ll	lm	ll	lm	lm	ll	lm
LG11_HB_192	F_0086586_L11_PA	LG11	<lmxll>	{1-}	(ll,lm)	ll	ll	lm	lm	ll	lm	ll	lm	ll	lm	lm	ll	lm	ll	ll	lm	ll	lm	lm	lm	ll	ll	ll	ll	ll	lm	lm	lm	ll	ll	lm	lm	ll	lm	lm	ll	lm	ll	lm	ll	lm	lm	ll	lm
LG11_HB_192	F_0086596_L11_PA	LG11	<lmxll>	{1-}	(ll,lm)	ll	ll	lm	lm	ll	lm	ll	lm	ll	lm	lm	ll	lm	ll	ll	lm	ll	lm	lm	lm	ll	ll	ll	ll	ll	lm	lm	lm	ll	ll	lm	lm	ll	lm	lm	ll	lm	ll	lm	ll	lm	lm	ll	lm
LG11_HB_192	F_0086598_L11_PA	LG11	<lmxll>	{1-}	(ll,lm)	ll	ll	lm	lm	ll	lm	ll	lm	ll	lm	lm	ll	lm	ll	ll	lm	ll	lm	lm	lm	ll	ll	ll	ll	ll	lm	lm	lm	ll	ll	lm	lm	ll	lm	lm	ll	lm	ll	lm	ll	lm	lm	ll	lm
LG11_HB_192	R_26026377_L11_PA	LG11	<lmxll>	{1-}	(ll,lm)	ll	ll	lm	lm	ll	lm	ll	lm	ll	lm	lm	ll	lm	ll	ll	lm	ll	lm	lm	lm	ll	ll	ll	ll	ll	lm	lm	lm	ll	ll	lm	lm	ll	lm	lm	ll	lm	ll	lm	ll	lm	lm	ll	lm
LG11_HB_193	F_0086985_L11_PA	LG11	<lmxll>	{1-}	(ll,lm)	ll	ll	lm	lm	ll	lm	ll	lm	ll	lm	lm	ll	lm	ll	ll	lm	ll	lm	lm	lm	ll	ll	ll	ll	ll	lm	lm	lm	ll	ll	lm	lm	ll	lm	lm	ll	lm	ll	lm	ll	lm	lm	ll	lm
LG11_HB_193	F_0086989_L11_PA	LG11	<lmxll>	{1-}	(ll,lm)	ll	ll	lm	lm	ll	lm	ll	lm	ll	lm	lm	ll	lm	ll	ll	lm	ll	lm	lm	lm	ll	ll	ll	ll	ll	lm	lm	lm	ll	ll	lm	lm	ll	lm	lm	ll	lm	ll	lm	ll	lm	lm	ll	lm
LG11_HB_193	F_0086996_L11_PA	LG11	<lmxll>	{1-}	(ll,lm)	ll	ll	lm	lm	ll	lm	ll	lm	ll	lm	lm	ll	lm	ll	ll	lm	ll	lm	lm	lm	ll	ll	ll	ll	ll	lm	lm	lm	ll	ll	lm	lm	ll	lm	lm	ll	lm	ll	lm	ll	lm	lm	ll	lm
LG11_HB_193	F_0087006_L11_PA	LG11	<lmxll>	{1-}	(ll,lm)	ll	ll	lm	lm	ll	lm	ll	lm	ll	lm	lm	ll	lm	ll	ll	lm	ll	lm	lm	lm	ll	ll	ll	ll	ll	lm	lm	lm	ll	ll	lm	lm	ll	lm	lm	ll	lm	ll	lm	ll	lm	lm	ll	lm
LG11_HB_194	F_0087722_L11_PA	LG11	<lmxll>	{1-}	(ll,lm)	ll	ll	lm	lm	ll	lm	ll	lm	ll	lm	lm	ll	lm	ll	ll	lm	ll	lm	lm	lm	ll	ll	ll	ll	ll	lm	lm	lm	ll	ll	lm	lm	lm	lm	lm	ll	lm	ll	lm	ll	lm	lm	ll	lm
LG11_HB_194	F_0087723_L11_PA	LG11	<lmxll>	{1-}	(ll,lm)	ll	ll	lm	lm	ll	lm	ll	lm	ll	lm	lm	ll	lm	ll	ll	lm	ll	lm	lm	lm	ll	ll	ll	ll	ll	lm	lm	lm	ll	ll	lm	lm	lm	lm	lm	ll	lm	ll	lm	ll	lm	lm	ll	lm
LG11_HB_194	F_0087739_L11_PA	LG11	<lmxll>	{1-}	(ll,lm)	ll	ll	lm	lm	ll	lm	ll	lm	ll	lm	lm	ll	lm	ll	ll	lm	ll	lm	lm	lm	ll	ll	ll	ll	ll	lm	lm	lm	ll	ll	lm	lm	lm	lm	lm	ll	lm	ll	lm	ll	lm	lm	ll	lm
LG11_HB_194	F_0087746_L11_PA	LG11	<lmxll>	{1-}	(ll,lm)	ll	ll	lm	lm	ll	lm	ll	lm	ll	lm	lm	ll	lm	ll	ll	lm	ll	lm	lm	lm	ll	ll	ll	ll	ll	lm	lm	lm	ll	ll	lm	lm	lm	lm	lm	ll	lm	ll	lm	ll	lm	lm	ll	lm
LG11_HB_194	GD_01361_L11_PA	LG11	<lmxll>	{1-}	(ll,lm)	ll	ll	lm	lm	ll	lm	ll	lm	ll	lm	lm	ll	lm	ll	ll	lm	ll	lm	lm	lm	ll	ll	ll	ll	ll	lm	lm	lm	ll	ll	lm	lm	lm	lm	lm	ll	lm	ll	lm	ll	lm	lm	ll	lm
LG11_HB_195	F_0087916_L11_PA	LG11	<lmxll>	{1-}	(ll,lm)	ll	ll	lm	--	ll	lm	ll	--	ll	lm	lm	ll	lm	ll	ll	--	ll	lm	--	lm	ll	ll	ll	ll	ll	--	lm	lm	ll	ll	lm	--	--	--	lm	ll	lm	ll	lm	ll	--	--	ll	lm
LG11_HB_195	F_0087917_L11_PA	LG11	<lmxll>	{1-}	(ll,lm)	ll	ll	lm	lm	ll	lm	ll	lm	ll	lm	lm	ll	lm	ll	ll	lm	ll	lm	lm	lm	ll	ll	ll	ll	ll	lm	lm	lm	ll	ll	lm	lm	lm	lm	lm	ll	lm	ll	lm	ll	lm	lm	ll	lm
LG11_HB_195	F_0087919_L11_PA	LG11	<lmxll>	{1-}	(ll,lm)	ll	ll	lm	lm	ll	lm	ll	lm	ll	lm	lm	ll	lm	ll	ll	lm	ll	lm	lm	lm	ll	ll	ll	ll	ll	lm	lm	lm	ll	ll	lm	lm	lm	lm	lm	ll	lm	ll	lm	ll	lm	lm	ll	lm
LG11_HB_195	F_0087920_L11_PA	LG11	<lmxll>	{1-}	(ll,lm)	ll	ll	lm	lm	ll	lm	ll	lm	ll	lm	lm	ll	lm	ll	ll	lm	ll	lm	lm	lm	ll	ll	ll	ll	ll	lm	lm	lm	ll	ll	lm	lm	lm	lm	lm	ll	lm	ll	lm	ll	lm	lm	ll	lm
LG11_HB_195	F_0087928_L11_PA	LG11	<lmxll>	{1-}	(ll,lm)	ll	ll	lm	lm	ll	lm	ll	lm	ll	lm	lm	ll	lm	ll	ll	lm	ll	lm	lm	lm	ll	ll	ll	ll	ll	lm	lm	lm	ll	ll	lm	lm	lm	lm	lm	ll	lm	ll	lm	ll	lm	lm	ll	lm
LG11_HB_195	F_0087944_L11_PA	LG11	<lmxll>	{1-}	(ll,lm)	ll	ll	lm	lm	ll	lm	ll	lm	ll	lm	lm	ll	lm	ll	ll	lm	ll	lm	lm	lm	ll	ll	ll	ll	ll	lm	lm	lm	ll	ll	lm	lm	lm	lm	lm	ll	lm	ll	lm	ll	lm	lm	ll	lm
LG11_HB_200	F_0089188_L11_PA	LG11	<lmxll>	{1-}	(ll,lm)	ll	ll	lm	lm	ll	lm	ll	lm	ll	lm	lm	ll	lm	ll	ll	lm	ll	lm	lm	lm	ll	ll	ll	ll	ll	lm	lm	lm	ll	--	lm	lm	lm	lm	lm	ll	lm	ll	lm	ll	lm	lm	ll	lm
LG11_HB_200	F_0089189_L11_PA	LG11	<lmxll>	{1-}	(ll,lm)	ll	ll	lm	lm	ll	lm	ll	lm	ll	lm	lm	ll	lm	ll	ll	lm	ll	lm	lm	lm	ll	ll	ll	ll	ll	lm	lm	lm	ll	ll	lm	lm	lm	lm	lm	ll	lm	ll	lm	ll	lm	lm	ll	lm
LG11_HB_200	F_0089190_L11_PA	LG11	<lmxll>	{1-}	(ll,lm)	ll	ll	lm	lm	ll	lm	ll	lm	ll	lm	lm	ll	lm	ll	ll	lm	ll	lm	lm	lm	ll	ll	ll	ll	ll	lm	lm	lm	ll	ll	lm	lm	lm	lm	lm	ll	lm	ll	lm	ll	lm	lm	ll	lm
LG11_HB_201	F_0089263_L11_PA	LG11	<lmxll>	{1-}	(ll,lm)	ll	ll	lm	lm	ll	lm	ll	lm	ll	lm	lm	ll	lm	ll	ll	lm	ll	lm	lm	lm	ll	ll	ll	ll	ll	lm	lm	lm	ll	ll	lm	lm	lm	lm	lm	ll	lm	ll	lm	ll	lm	lm	ll	lm
LG11_HB_201	F_0089267_L11_PA	LG11	<lmxll>	{1-}	(ll,lm)	ll	ll	lm	lm	ll	lm	ll	lm	ll	lm	lm	ll	lm	ll	ll	lm	ll	lm	lm	lm	ll	ll	ll	ll	ll	lm	lm	lm	ll	ll	lm	lm	lm	lm	lm	ll	lm	ll	lm	ll	lm	lm	ll	lm
LG11_HB_201	F_0089271_L11_PA	LG11	<lmxll>	{1-}	(ll,lm)	ll	ll	lm	lm	ll	lm	ll	lm	ll	lm	lm	ll	lm	ll	ll	lm	ll	lm	lm	lm	ll	ll	ll	ll	ll	lm	lm	lm	ll	ll	lm	lm	lm	lm	lm	ll	lm	ll	lm	ll	lm	lm	ll	lm
LG11_HB_201	F_0089272_L11_PA	LG11	<lmxll>	{1-}	(ll,lm)	ll	ll	lm	lm	ll	lm	ll	lm	ll	lm	lm	ll	lm	ll	ll	lm	ll	lm	lm	lm	ll	ll	ll	ll	ll	lm	lm	lm	ll	ll	lm	lm	lm	lm	lm	ll	lm	ll	lm	ll	lm	lm	ll	lm
LG11_HB_201	R_28699805_L11_PA	LG11	<lmxll>	{1-}	(ll,lm)	ll	ll	lm	lm	ll	lm	ll	lm	ll	lm	lm	ll	lm	ll	ll	lm	ll	lm	lm	lm	ll	ll	ll	ll	ll	lm	lm	lm	ll	ll	lm	lm	lm	lm	lm	ll	lm	ll	lm	ll	lm	lm	ll	lm
LG11_HB_201	R_28702187_L11_PA	LG11	<lmxll>	{1-}	(ll,lm)	ll	ll	lm	lm	ll	lm	ll	lm	ll	lm	lm	ll	lm	ll	ll	lm	ll	lm	lm	lm	ll	ll	ll	ll	ll	lm	lm	lm	ll	ll	lm	lm	lm	lm	lm	ll	lm	ll	lm	ll	lm	lm	ll	lm
LG11_HB_202	F_0089928_L11_PA	LG11	<lmxll>	{1-}	(ll,lm)	ll	ll	lm	lm	ll	lm	ll	lm	ll	lm	lm	ll	lm	ll	ll	lm	ll	lm	lm	lm	ll	ll	ll	ll	ll	lm	lm	lm	ll	ll	lm	lm	lm	lm	lm	ll	lm	ll	lm	ll	lm	lm	ll	lm
LG11_HB_202	F_0089940_L11_PA	LG11	<lmxll>	{1-}	(ll,lm)	ll	ll	lm	lm	ll	lm	ll	lm	ll	lm	lm	ll	lm	ll	ll	lm	ll	lm	lm	lm	ll	ll	ll	ll	ll	lm	lm	lm	ll	ll	lm	lm	lm	lm	lm	ll	lm	ll	lm	ll	lm	lm	ll	lm
LG11_HB_202	F_0089947_L11_PA	LG11	<lmxll>	{1-}	(ll,lm)	ll	ll	lm	lm	ll	lm	ll	lm	ll	lm	lm	ll	lm	ll	ll	lm	ll	lm	lm	lm	ll	ll	ll	ll	ll	lm	lm	lm	ll	ll	lm	lm	lm	lm	lm	ll	lm	ll	lm	ll	lm	lm	ll	lm
LG11_HB_203	F_0090657_L11_PA	LG11	<lmxll>	{1-}	(ll,lm)	ll	ll	lm	lm	ll	lm	ll	lm	ll	lm	lm	ll	lm	ll	ll	lm	ll	lm	lm	lm	ll	ll	ll	ll	ll	lm	lm	lm	ll	ll	lm	lm	lm	lm	lm	ll	lm	ll	lm	ll	lm	lm	ll	lm
LG11_HB_203	F_0090677_L11_PA	LG11	<lmxll>	{1-}	(ll,lm)	ll	ll	lm	lm	ll	lm	ll	lm	ll	lm	lm	ll	lm	ll	ll	lm	ll	lm	lm	lm	ll	ll	ll	ll	ll	lm	lm	lm	ll	ll	lm	lm	lm	lm	lm	ll	lm	ll	lm	ll	lm	lm	ll	lm
LG11_HB_203	F_0090678_L11_PA	LG11	<lmxll>	{1-}	(ll,lm)	ll	ll	lm	lm	ll	lm	ll	lm	ll	lm	lm	ll	lm	ll	ll	lm	ll	lm	lm	lm	ll	ll	ll	ll	ll	lm	lm	lm	ll	ll	lm	lm	lm	lm	lm	ll	lm	ll	lm	ll	lm	lm	ll	lm
LG11_HB_203	F_0090683_L11_PA	LG11	<lmxll>	{1-}	(ll,lm)	ll	ll	lm	lm	ll	lm	ll	lm	ll	lm	lm	ll	lm	ll	ll	lm	ll	lm	lm	lm	ll	ll	ll	ll	ll	lm	lm	lm	ll	ll	lm	lm	lm	lm	lm	ll	lm	ll	lm	ll	lm	lm	ll	lm
LG11_HB_2039_s42h1	F_0939858_L1_42_1	LG11	<lmxll>	{0-}	(ll,lm)	lm	lm	ll	ll	lm	ll	lm	ll	lm	ll	ll	lm	ll	lm	lm	ll	ll	ll	ll	ll	lm	lm	lm	lm	lm	ll	ll	ll	lm	ll	ll	ll	lm	ll	ll	lm	ll	lm	ll	lm	ll	ll	lm	ll
LG11_HB_2039_s42h1	F_0939870_L1_42_1	LG11	<lmxll>	{0-}	(ll,lm)	lm	lm	ll	ll	lm	ll	lm	ll	lm	ll	ll	lm	ll	lm	lm	ll	ll	ll	ll	ll	lm	lm	lm	lm	lm	ll	ll	ll	lm	ll	ll	ll	lm	ll	ll	lm	ll	lm	ll	lm	ll	ll	lm	ll
LG11_HB_204	F_0091425_L11_PA	LG11	<lmxll>	{1-}	(ll,lm)	ll	ll	lm	lm	ll	lm	ll	lm	ll	lm	lm	ll	lm	ll	ll	lm	ll	lm	lm	lm	ll	ll	ll	ll	ll	lm	lm	lm	ll	ll	lm	lm	lm	lm	lm	ll	lm	ll	lm	ll	lm	lm	ll	lm
LG11_HB_204	F_0091430_L11_PA	LG11	<lmxll>	{1-}	(ll,lm)	ll	ll	lm	lm	ll	lm	ll	lm	ll	lm	lm	ll	lm	ll	ll	lm	ll	lm	lm	lm	ll	ll	ll	ll	ll	lm	lm	lm	ll	ll	lm	lm	lm	lm	lm	ll	lm	ll	lm	ll	lm	lm	ll	lm
LG11_HB_2040_s42h1	F_0940199_L1_42_1	LG11	<lmxll>	{1-}	(ll,lm)	ll	ll	lm	lm	ll	lm	ll	lm	ll	lm	lm	ll	lm	ll	ll	lm	lm	lm	lm	lm	ll	ll	ll	ll	ll	lm	lm	lm	ll	lm	lm	lm	ll	lm	lm	ll	lm	ll	lm	ll	lm	lm	ll	lm
LG11_HB_2040_s42h1	F_0940203_L1_42_1	LG11	<nnxnp>	{-1}	(nn,np)	nn	np	nn	nn	nn	--	np	nn	nn	--	np	nn	nn	nn	nn	nn	nn	nn	--	--	np	np	np	np	nn	np	nn	--	nn	nn	--	nn	nn	nn	nn	np	np	nn	nn	nn	np	np	np	--
LG11_HB_2040_s42h1	F_0940200_L1_42_1	LG11	<lmxll>	{0-}	(ll,lm)	lm	lm	ll	ll	lm	ll	lm	ll	lm	ll	ll	lm	ll	lm	lm	ll	ll	ll	ll	ll	lm	lm	lm	lm	lm	ll	ll	ll	lm	ll	ll	ll	lm	ll	ll	lm	ll	lm	ll	lm	ll	ll	lm	ll
LG11_HB_205	F_0092083_L11_PA	LG11	<hkxhk>	{01}	(hh,hk,kk)	kk	kk	hk	hh	hk	hk	kk	hk	hk	hk	hk	hk	hh	hk	hk	hk	kk	hh	hk	hh	kk	kk	kk	kk	hk	hk	hh	hk	hk	kk	hk	hk	hh	hh	hh	kk	hk	hk	hk	hk	hk	hk	hk	hh
LG11_HB_205	R_30055645_L11_PA	LG11	<hkxhk>	{01}	(hh,hk,kk)	kk	kk	hk	hh	hk	hk	kk	hk	hk	hk	hk	hk	hh	hk	hk	hk	kk	hh	hk	hh	kk	kk	kk	kk	hk	hk	hh	hk	hk	kk	hk	hk	hh	hh	hh	kk	hk	hk	hk	hk	hk	hk	hk	hh
LG11_HB_206	F_0092280_L11_PA	LG11	<lmxll>	{1-}	(ll,lm)	ll	ll	lm	lm	lm	lm	ll	lm	ll	lm	lm	ll	lm	ll	ll	lm	ll	lm	lm	lm	ll	ll	ll	ll	ll	lm	lm	lm	ll	ll	lm	lm	lm	lm	lm	ll	lm	ll	lm	ll	lm	lm	ll	lm
LG11_HB_207	F_0092577_L11_PA	LG11	<nnxnp>	{-0}	(nn,np)	nn	nn	nn	np	np	nn	nn	nn	np	nn	nn	np	np	np	np	nn	nn	np	nn	np	nn	nn	nn	nn	np	nn	np	nn	np	nn	nn	nn	np	np	np	nn	nn	np	nn	np	nn	nn	np	np
LG11_HB_207	F_0092573_L11_PA	LG11	<hkxhk>	{01}	(hh,hk,kk)	kk	kk	hk	hh	hh	hk	kk	hk	hk	hk	hk	hk	hh	hk	hk	hk	kk	hh	hk	hh	kk	kk	kk	kk	hk	hk	hh	hk	hk	kk	hk	hk	hh	hh	hh	kk	hk	hk	hk	hk	hk	hk	hk	hh
LG11_HB_207	R_30589564_L11_PA	LG11	<lmxll>	{1-}	(ll,lm)	ll	ll	lm	lm	lm	lm	ll	lm	ll	lm	lm	ll	lm	ll	ll	lm	ll	lm	lm	lm	ll	ll	ll	ll	ll	lm	lm	lm	ll	ll	lm	lm	lm	lm	lm	ll	lm	--	lm	ll	lm	lm	ll	lm
LG11_HB_207	R_30582252_L11_PA	LG11	<lmxll>	{1-}	(ll,lm)	ll	ll	lm	lm	lm	lm	ll	lm	ll	lm	lm	ll	lm	ll	ll	lm	ll	lm	lm	lm	ll	ll	ll	ll	ll	lm	lm	lm	ll	ll	lm	lm	lm	lm	lm	ll	lm	ll	lm	ll	lm	lm	ll	lm
LG11_HB_210	F_0094426_L11_PA	LG11	<lmxll>	{1-}	(ll,lm)	ll	ll	lm	lm	lm	lm	ll	lm	ll	lm	lm	ll	lm	ll	ll	lm	ll	lm	lm	lm	ll	ll	ll	ll	ll	lm	lm	lm	ll	ll	lm	lm	lm	lm	lm	ll	lm	ll	lm	ll	lm	lm	ll	lm
LG11_HB_210	F_0094434_L11_PA	LG11	<lmxll>	{1-}	(ll,lm)	ll	ll	lm	lm	lm	lm	ll	lm	ll	lm	lm	ll	lm	ll	ll	lm	ll	lm	lm	lm	ll	ll	ll	ll	ll	lm	lm	lm	ll	ll	lm	lm	lm	lm	lm	ll	lm	ll	lm	ll	lm	lm	ll	lm
LG11_HB_210	F_0094449_L11_PA	LG11	<lmxll>	{1-}	(ll,lm)	ll	ll	lm	lm	lm	lm	ll	lm	ll	lm	lm	ll	lm	ll	ll	lm	ll	lm	lm	lm	ll	ll	ll	ll	ll	lm	lm	lm	ll	ll	lm	lm	lm	lm	lm	ll	lm	ll	lm	ll	lm	lm	ll	lm
LG11_HB_211	F_0095139_L11_PA	LG11	<lmxll>	{1-}	(ll,lm)	ll	ll	lm	lm	lm	lm	ll	lm	ll	lm	lm	ll	lm	ll	ll	lm	ll	lm	lm	lm	ll	ll	ll	ll	ll	lm	lm	lm	ll	ll	lm	lm	lm	lm	lm	ll	lm	ll	lm	ll	lm	lm	ll	lm
LG11_HB_212	F_0095750_L11_PA	LG11	<lmxll>	{1-}	(ll,lm)	ll	ll	lm	lm	lm	lm	ll	lm	ll	lm	lm	ll	lm	ll	ll	lm	ll	ll	lm	lm	ll	ll	ll	ll	ll	lm	lm	lm	ll	ll	lm	lm	lm	lm	lm	ll	lm	ll	lm	ll	lm	lm	ll	lm
LG11_HB_212	F_0095755_L11_PA	LG11	<lmxll>	{1-}	(ll,lm)	ll	ll	lm	lm	lm	lm	ll	lm	ll	lm	lm	ll	lm	ll	ll	lm	ll	ll	lm	lm	ll	ll	ll	ll	ll	lm	lm	lm	ll	ll	lm	lm	lm	lm	lm	ll	lm	ll	lm	ll	lm	lm	ll	lm
LG11_HB_212	F_0095759_L11_PA	LG11	<lmxll>	{1-}	(ll,lm)	ll	ll	lm	lm	lm	lm	ll	lm	ll	lm	lm	ll	lm	ll	ll	lm	ll	ll	lm	lm	ll	ll	ll	ll	ll	lm	lm	lm	ll	ll	lm	lm	lm	lm	lm	ll	lm	ll	lm	ll	lm	lm	ll	lm
LG11_HB_212	GD_00647_L11_PA	LG11	<lmxll>	{1-}	(ll,lm)	ll	ll	lm	lm	lm	lm	ll	lm	ll	lm	lm	ll	lm	ll	ll	lm	ll	ll	lm	lm	ll	ll	ll	ll	ll	lm	lm	lm	ll	ll	lm	lm	lm	lm	lm	ll	lm	ll	lm	ll	lm	lm	ll	lm
LG11_HB_212	R_32553307_L11_PA	LG11	<lmxll>	{1-}	(ll,lm)	ll	ll	lm	lm	lm	lm	ll	lm	ll	lm	lm	ll	lm	ll	ll	lm	ll	ll	lm	lm	ll	ll	ll	ll	ll	lm	lm	lm	ll	ll	lm	lm	lm	lm	lm	ll	lm	ll	lm	ll	lm	lm	ll	lm
R_32934800_L11_PA	R_32934800_L11_PA	LG11	<nnxnp>	{-0}	(nn,np)	nn	nn	nn	np	np	nn	np	nn	np	nn	nn	np	np	np	np	nn	nn	nn	nn	np	nn	nn	nn	nn	np	nn	np	nn	np	nn	nn	nn	np	np	np	nn	nn	np	nn	np	nn	nn	np	np
LG11_HB_213	F_0096419_L11_PA	LG11	<lmxll>	{1-}	(ll,lm)	ll	ll	lm	lm	lm	lm	ll	lm	ll	lm	lm	ll	lm	ll	ll	lm	ll	ll	lm	lm	ll	ll	ll	ll	ll	lm	lm	lm	ll	ll	lm	lm	lm	lm	lm	ll	lm	ll	lm	ll	lm	lm	ll	lm
LG11_HB_213	F_0096420_L11_PA	LG11	<lmxll>	{1-}	(ll,lm)	ll	ll	lm	lm	lm	lm	ll	lm	ll	lm	lm	ll	lm	ll	ll	lm	ll	ll	lm	lm	ll	ll	ll	ll	ll	lm	lm	lm	ll	ll	lm	lm	lm	lm	lm	ll	lm	ll	lm	ll	lm	lm	ll	lm
LG11_HB_213	F_0096422_L11_PA	LG11	<lmxll>	{1-}	(ll,lm)	ll	ll	lm	lm	lm	lm	ll	lm	ll	lm	lm	ll	lm	ll	ll	lm	ll	ll	lm	lm	ll	ll	ll	ll	ll	lm	lm	lm	ll	ll	lm	lm	lm	lm	lm	ll	lm	ll	lm	ll	lm	lm	ll	lm
LG11_HB_213	F_0096436_L11_PA	LG11	<lmxll>	{1-}	(ll,lm)	ll	ll	lm	lm	lm	lm	ll	lm	ll	lm	lm	ll	lm	ll	ll	lm	ll	ll	lm	lm	ll	ll	ll	ll	ll	lm	lm	lm	ll	ll	lm	lm	lm	lm	lm	ll	lm	ll	lm	ll	lm	lm	ll	lm
LG11_HB_213	F_0096437_L11_PA	LG11	<lmxll>	{1-}	(ll,lm)	ll	ll	lm	lm	lm	lm	ll	lm	ll	lm	lm	ll	lm	ll	ll	lm	ll	ll	lm	lm	ll	ll	ll	ll	ll	lm	lm	lm	ll	ll	lm	lm	lm	lm	lm	ll	lm	ll	lm	ll	lm	lm	ll	lm
LG11_HB_213	F_0096440_L11_PA	LG11	<lmxll>	{1-}	(ll,lm)	ll	ll	lm	lm	lm	lm	ll	lm	ll	lm	lm	ll	lm	ll	ll	lm	ll	ll	lm	lm	ll	ll	ll	ll	ll	lm	lm	lm	ll	ll	lm	lm	lm	lm	lm	ll	lm	ll	lm	ll	lm	lm	ll	lm
LG11_HB_213	GD_00566_L11_PA	LG11	<hkxhk>	{01}	(hh,hk,kk)	kk	kk	hk	hh	hh	hk	hk	hk	hk	hk	hk	hk	hh	hk	hk	hk	kk	kk	hk	hh	kk	kk	kk	kk	hk	hk	hh	hk	hk	kk	hk	hk	hh	hh	hh	kk	hk	hk	hk	hk	hk	hk	hk	hh
LG11_HB_214	F_0096749_L11_PA	LG11	<hkxhk>	{01}	(h-,kk)	kk	kk	h-	h-	h-	h-	h-	h-	h-	h-	h-	h-	h-	h-	h-	h-	--	h-	h-	h-	--	kk	kk	kk	h-	h-	h-	h-	h-	--	h-	h-	h-	h-	h-	kk	h-	h-	h-	h-	h-	h-	h-	h-
LG11_HB_214	F_0096734_L11_PA	LG11	<nnxnp>	{-0}	(nn,np)	nn	nn	nn	np	np	nn	np	nn	np	nn	nn	np	np	np	np	nn	nn	nn	nn	np	nn	nn	nn	nn	np	nn	np	nn	np	nn	nn	nn	np	np	np	nn	nn	np	nn	np	nn	nn	np	np
LG11_HB_214	F_0096751_L11_PA	LG11	<nnxnp>	{-0}	(nn,np)	nn	nn	nn	np	np	nn	np	nn	np	nn	nn	np	np	np	np	nn	nn	nn	nn	np	nn	nn	nn	nn	np	nn	np	nn	np	nn	nn	nn	np	np	np	nn	nn	np	nn	np	nn	nn	np	np
LG11_HB_214	F_0096742_L11_PA	LG11	<lmxll>	{1-}	(ll,lm)	ll	ll	lm	lm	lm	lm	ll	lm	ll	lm	lm	ll	lm	ll	ll	lm	ll	ll	lm	lm	ll	ll	ll	ll	ll	lm	lm	lm	ll	ll	lm	lm	lm	lm	lm	ll	lm	ll	lm	ll	lm	lm	ll	lm
LG11_HB_215	F_0097112_L11_PA	LG11	<nnxnp>	{-0}	(nn,np)	nn	nn	nn	np	np	nn	np	nn	np	nn	nn	np	np	np	np	nn	nn	nn	nn	np	nn	nn	nn	nn	np	nn	np	nn	np	nn	nn	nn	np	np	np	nn	nn	np	nn	np	nn	nn	np	np
LG11_HB_215	F_0097115_L11_PA	LG11	<nnxnp>	{-0}	(nn,np)	nn	nn	nn	np	np	nn	np	nn	np	nn	nn	np	np	np	np	nn	nn	nn	nn	np	nn	nn	nn	nn	np	nn	np	nn	np	nn	nn	nn	np	np	np	nn	nn	np	nn	np	nn	nn	np	np
LG11_HB_215	F_0097090_L11_PA	LG11	<lmxll>	{1-}	(ll,lm)	ll	ll	lm	lm	lm	lm	ll	lm	ll	lm	lm	ll	lm	ll	ll	lm	ll	ll	lm	lm	ll	ll	ll	ll	ll	lm	lm	lm	ll	ll	lm	lm	lm	lm	lm	ll	lm	ll	lm	ll	lm	lm	ll	lm
LG11_HB_215	F_0097092_L11_PA	LG11	<lmxll>	{1-}	(ll,lm)	ll	ll	lm	lm	lm	lm	ll	lm	ll	lm	lm	ll	lm	ll	ll	lm	ll	ll	lm	lm	ll	ll	ll	ll	ll	lm	lm	lm	ll	ll	lm	lm	lm	lm	lm	ll	lm	ll	lm	ll	lm	lm	ll	lm
LG11_HB_215	F_0097116_L11_PA	LG11	<hkxhk>	{01}	(hh,hk,kk)	kk	kk	hk	hh	hh	hk	hk	hk	hk	hk	hk	hk	hh	hk	hk	hk	kk	kk	hk	hh	kk	kk	kk	kk	hk	hk	hh	hk	hk	kk	hk	hk	hh	hh	hh	kk	hk	hk	hk	hk	hk	hk	hk	hh
LG11_HB_215	R_33459287_L11_PA	LG11	<lmxll>	{1-}	(ll,lm)	ll	ll	lm	lm	lm	lm	ll	lm	ll	lm	lm	ll	lm	ll	ll	lm	ll	ll	lm	lm	ll	ll	ll	ll	ll	lm	lm	lm	ll	ll	lm	lm	lm	lm	lm	ll	lm	ll	lm	ll	lm	lm	ll	lm
LG11_HB_215	R_33465079_L11_PA	LG11	<lmxll>	{1-}	(ll,lm)	ll	ll	lm	lm	lm	lm	ll	lm	ll	lm	lm	ll	lm	ll	ll	lm	ll	ll	lm	lm	ll	ll	ll	ll	ll	lm	lm	lm	ll	ll	lm	lm	lm	lm	lm	ll	lm	ll	lm	ll	lm	lm	ll	lm
LG11_HB_215	R_33467558_L11_PA	LG11	<hkxhk>	{01}	(hh,hk,kk)	kk	kk	hk	hh	hh	hk	hk	hk	hk	hk	hk	hk	hh	hk	hk	hk	kk	kk	hk	hh	kk	kk	kk	kk	hk	hk	hh	hk	hk	kk	hk	hk	hh	hh	hh	kk	hk	hk	hk	hk	hk	hk	hk	hh
LG11_HB_216	F_0098370_L11_PA	LG11	<nnxnp>	{-0}	(nn,np)	nn	nn	nn	np	np	nn	np	nn	np	nn	nn	np	np	np	np	nn	nn	nn	nn	nn	nn	nn	nn	np	np	nn	np	nn	np	nn	nn	nn	np	--	np	nn	nn	np	nn	np	--	nn	np	np
LG11_HB_216	F_0098378_L11_PA	LG11	<lmxll>	{1-}	(ll,lm)	ll	ll	lm	lm	lm	lm	ll	lm	ll	lm	lm	ll	lm	ll	ll	lm	ll	ll	lm	lm	ll	ll	ll	ll	ll	lm	lm	lm	ll	ll	lm	lm	lm	lm	lm	ll	lm	ll	lm	ll	lm	lm	ll	lm
LG11_HB_216	F_0098389_L11_PA	LG11	<lmxll>	{1-}	(ll,lm)	ll	ll	lm	lm	lm	lm	ll	lm	ll	lm	lm	ll	lm	ll	ll	lm	ll	ll	lm	lm	ll	ll	ll	ll	ll	lm	lm	--	ll	ll	lm	lm	lm	lm	lm	ll	lm	ll	lm	ll	lm	lm	ll	lm
LG11_HB_216	R_34213532_L11_PA	LG11	<lmxll>	{1-}	(ll,lm)	ll	ll	lm	lm	lm	lm	ll	lm	ll	lm	lm	ll	lm	ll	ll	lm	ll	ll	lm	lm	ll	ll	ll	ll	ll	lm	lm	lm	ll	ll	lm	lm	lm	lm	lm	ll	lm	ll	lm	ll	lm	lm	ll	lm
cR_37675625_L11_PA	R_37675625_L11_PA	LG11	<lmxll>	{1-}	(ll,lm)	ll	ll	lm	lm	lm	ll	ll	lm	ll	lm	lm	ll	lm	ll	ll	lm	ll	ll	lm	lm	ll	ll	ll	ll	ll	lm	lm	lm	lm	ll	lm	lm	lm	lm	ll	ll	lm	ll	ll	ll	lm	lm	lm	lm
LG11_HB_218	F_0099335_L11_PA	LG11	<hkxhk>	{01}	(hh,hk,kk)	kk	kk	hk	hh	hh	hk	hk	hk	hk	hk	hk	hk	hh	hk	hk	hk	kk	kk	hk	hk	kk	kk	kk	hk	hk	hk	hh	hk	hk	kk	hk	hk	hh	hh	hh	kk	hk	hk	hk	hk	hk	hk	hk	hh
LG11_HB_218	F_0099345_L11_PA	LG11	<lmxll>	{1-}	(ll,lm)	ll	ll	lm	lm	lm	lm	ll	lm	ll	lm	lm	ll	lm	ll	ll	lm	ll	ll	lm	lm	ll	ll	ll	ll	ll	lm	lm	lm	ll	ll	lm	lm	lm	lm	lm	ll	lm	ll	lm	ll	lm	lm	ll	lm
LG11_HB_2192_s44h1	F_0996812_L5_44_1	LG11	<nnxnp>	{-0}	(nn,np)	np	nn	nn	np	np	nn	nn	np	np	nn	nn	np	np	np	np	np	np	np	nn	np	nn	nn	nn	nn	np	nn	np	nn	np	np	nn	np	np	np	np	nn	nn	np	np	np	nn	nn	nn	nn
LG11_HB_222	F_0100539_L11_PA	LG11	<lmxll>	{1-}	(ll,lm)	ll	ll	lm	lm	lm	ll	ll	lm	ll	lm	lm	ll	lm	ll	ll	lm	ll	ll	lm	--	ll	ll	ll	ll	ll	lm	lm	lm	ll	ll	lm	lm	lm	lm	lm	ll	lm	ll	lm	ll	lm	lm	ll	lm
LG11_HB_222	R_35803279_L11_PA	LG11	<lmxll>	{1-}	(ll,lm)	ll	ll	lm	lm	lm	ll	ll	lm	ll	lm	lm	ll	lm	ll	ll	lm	ll	ll	lm	lm	ll	ll	ll	ll	ll	lm	lm	lm	ll	ll	lm	lm	lm	lm	lm	ll	lm	ll	lm	ll	lm	lm	ll	lm
LG11_HB_223	F_0100849_L11_PA	LG11	<hkxhk>	{01}	(hh,hk,kk)	kk	kk	hk	hh	hh	kk	hk	hk	hk	hk	hk	hk	hh	hk	hk	hk	kk	kk	hk	hk	kk	kk	kk	hk	hk	hk	hh	hk	hk	kk	hk	hk	hh	hh	hh	kk	hk	hk	hk	hk	hk	hk	hk	hh
LG11_HB_223.5	R_35958135_L11_PA	LG11	<lmxll>	{1-}	(ll,lm)	ll	ll	lm	lm	lm	ll	ll	lm	ll	lm	lm	ll	lm	ll	ll	lm	ll	ll	lm	lm	ll	ll	ll	ll	ll	lm	lm	lm	ll	ll	lm	lm	lm	lm	lm	ll	lm	ll	lm	ll	lm	lm	ll	lm
LG11_HB_223.5	R_35967392_L11_PA	LG11	<lmxll>	{1-}	(ll,lm)	ll	ll	lm	lm	lm	ll	ll	lm	ll	lm	lm	ll	lm	ll	ll	lm	ll	ll	lm	lm	ll	ll	ll	ll	ll	lm	lm	lm	ll	ll	lm	lm	lm	lm	lm	ll	lm	ll	lm	ll	lm	lm	ll	lm
LG11_HB_223.5	R_36008454_L11_PA	LG11	<lmxll>	{1-}	(ll,lm)	ll	ll	lm	lm	lm	ll	ll	lm	ll	lm	lm	ll	lm	ll	ll	lm	ll	ll	lm	lm	ll	ll	ll	ll	ll	lm	lm	lm	ll	ll	lm	lm	lm	lm	lm	ll	lm	ll	lm	ll	lm	lm	ll	lm
LG11_HB_223.5	R_36011885_L11_PA	LG11	<lmxll>	{1-}	(ll,lm)	ll	ll	lm	lm	lm	ll	ll	lm	ll	lm	lm	ll	lm	ll	ll	lm	ll	ll	lm	lm	ll	ll	ll	ll	ll	lm	lm	lm	ll	ll	lm	lm	lm	lm	lm	ll	lm	ll	lm	ll	lm	lm	ll	lm
LG11_HB_224	F_0101343_L11_PA	LG11	<lmxll>	{1-}	(ll,lm)	ll	ll	lm	lm	lm	ll	ll	lm	ll	lm	lm	ll	lm	ll	ll	lm	ll	ll	lm	lm	ll	ll	ll	ll	ll	lm	lm	lm	ll	ll	lm	lm	lm	lm	lm	ll	lm	ll	lm	ll	lm	lm	ll	lm
LG11_HB_224	F_0101355_L11_PA	LG11	<lmxll>	{1-}	(ll,lm)	ll	ll	lm	lm	lm	ll	ll	lm	ll	lm	lm	ll	lm	ll	ll	lm	ll	ll	lm	lm	ll	ll	ll	ll	ll	lm	lm	lm	ll	ll	lm	lm	lm	lm	lm	ll	lm	ll	lm	ll	lm	lm	ll	lm
LG11_HB_2246_s39h1	F_1017315_L7_39_1	LG11	<lmxll>	{1-}	(ll,lm)	ll	ll	lm	lm	ll	lm	ll	lm	ll	lm	lm	ll	lm	ll	ll	lm	ll	lm	lm	lm	ll	ll	ll	ll	ll	lm	lm	lm	ll	ll	lm	lm	lm	lm	lm	ll	lm	ll	lm	ll	lm	lm	ll	lm
LG11_HB_2246_s39h1	F_1017322_L7_39_1	LG11	<lmxll>	{1-}	(ll,lm)	ll	ll	lm	lm	ll	lm	ll	lm	ll	lm	lm	ll	lm	ll	ll	lm	ll	lm	lm	lm	ll	ll	ll	ll	ll	lm	lm	lm	ll	ll	lm	lm	lm	lm	lm	ll	lm	ll	lm	ll	lm	lm	ll	lm
LG11_HB_2246_s39h1	F_1017327_L7_39_1	LG11	<lmxll>	{1-}	(ll,lm)	ll	ll	lm	lm	ll	lm	ll	lm	ll	lm	lm	ll	lm	ll	ll	lm	ll	lm	lm	lm	ll	ll	ll	ll	ll	lm	lm	lm	ll	ll	lm	lm	lm	lm	lm	ll	lm	ll	lm	ll	lm	lm	ll	lm
LG11_HB_2246_s39h1	F_1017340_L7_39_1	LG11	<lmxll>	{1-}	(ll,lm)	ll	ll	lm	lm	ll	lm	ll	lm	ll	lm	lm	ll	lm	ll	ll	lm	ll	lm	lm	lm	ll	ll	ll	ll	ll	lm	lm	lm	ll	ll	lm	lm	lm	lm	lm	ll	lm	ll	lm	ll	lm	lm	ll	lm
LG11_HB_225	F_0102214_L11_PA	LG11	<lmxll>	{1-}	(ll,lm)	ll	ll	lm	lm	lm	ll	ll	lm	ll	lm	lm	ll	lm	ll	ll	lm	ll	ll	lm	lm	ll	ll	ll	ll	ll	lm	lm	lm	ll	ll	lm	lm	lm	lm	ll	ll	lm	ll	ll	ll	lm	lm	lm	lm
LG11_HB_225	F_0102219_L11_PA	LG11	<lmxll>	{0-}	(ll,lm)	lm	lm	ll	ll	ll	lm	lm	ll	lm	ll	ll	lm	ll	lm	lm	ll	lm	lm	ll	ll	lm	lm	lm	lm	lm	ll	ll	ll	lm	lm	ll	ll	ll	ll	lm	lm	ll	lm	lm	lm	ll	ll	ll	ll
LG11_HB_225	R_36931755_L11_PA	LG11	<lmxll>	{0-}	(ll,lm)	lm	lm	ll	ll	ll	lm	lm	ll	lm	ll	ll	lm	ll	lm	lm	ll	lm	lm	ll	ll	lm	lm	lm	lm	lm	ll	ll	ll	lm	lm	ll	ll	ll	ll	lm	lm	ll	lm	lm	lm	ll	ll	ll	ll
LG11_HB_225	R_36934343_L11_PA	LG11	<lmxll>	{0-}	(ll,lm)	lm	lm	ll	ll	ll	lm	lm	ll	lm	ll	ll	lm	ll	lm	lm	ll	lm	lm	ll	ll	lm	lm	lm	lm	lm	ll	ll	ll	lm	lm	ll	ll	ll	ll	lm	lm	ll	lm	lm	lm	ll	ll	ll	ll
LG11_HB_227	F_0103157_L11_PA	LG11	<lmxll>	{1-}	(ll,lm)	ll	ll	lm	lm	lm	ll	ll	lm	ll	lm	lm	ll	lm	ll	ll	lm	ll	ll	lm	lm	ll	ll	ll	ll	ll	lm	lm	lm	lm	ll	lm	lm	lm	lm	ll	ll	lm	ll	ll	ll	lm	lm	lm	lm
LG11_HB_227	F_0103149_L11_PA	LG11	<nnxnp>	{-0}	(nn,np)	nn	nn	nn	nn	np	nn	np	nn	np	nn	nn	np	np	np	np	nn	nn	nn	nn	np	nn	nn	nn	np	np	np	np	nn	np	nn	nn	nn	np	np	np	nn	nn	np	nn	np	nn	nn	np	np
LG11_HB_229	F_0103991_L11_PA	LG11	<lmxll>	{1-}	(ll,lm)	ll	ll	lm	lm	lm	ll	ll	lm	ll	lm	lm	ll	ll	ll	ll	lm	ll	ll	lm	lm	ll	ll	lm	ll	ll	lm	lm	lm	lm	ll	lm	lm	lm	lm	ll	ll	lm	ll	ll	ll	lm	lm	lm	lm
LG11_HB_230	F_0104743_L11_PA	LG11	<lmxll>	{0-}	(ll,lm)	lm	lm	ll	ll	ll	lm	lm	ll	lm	ll	ll	lm	lm	lm	lm	ll	lm	lm	ll	ll	lm	lm	ll	lm	lm	ll	ll	ll	ll	lm	ll	ll	ll	ll	lm	lm	ll	lm	lm	lm	ll	ll	ll	ll
LG11_HB_230	F_0104751_L11_PA	LG11	<lmxll>	{0-}	(ll,lm)	lm	lm	ll	ll	ll	lm	lm	ll	lm	ll	ll	lm	lm	lm	lm	ll	lm	lm	ll	ll	lm	lm	ll	lm	lm	ll	ll	ll	ll	lm	ll	ll	ll	ll	lm	lm	ll	lm	lm	lm	ll	ll	ll	ll
LG11_HB_230	F_0104753_L11_PA	LG11	<lmxll>	{1-}	(ll,lm)	ll	ll	lm	lm	lm	ll	ll	lm	ll	lm	lm	ll	ll	ll	ll	lm	ll	ll	lm	lm	ll	ll	lm	ll	ll	lm	lm	lm	lm	ll	lm	lm	lm	lm	ll	ll	lm	ll	ll	ll	lm	lm	lm	lm
LG11_HB_230	R_38702850_L11_PA	LG11	<lmxll>	{1-}	(ll,lm)	ll	ll	lm	lm	lm	ll	ll	lm	ll	lm	lm	ll	ll	ll	ll	lm	ll	ll	lm	lm	ll	ll	lm	ll	ll	lm	lm	lm	lm	ll	lm	lm	lm	lm	ll	ll	lm	ll	ll	ll	lm	lm	lm	lm
LG11_HB_230.5	R_38732054_L11_PA	LG11	<lmxll>	{0-}	(ll,lm)	lm	lm	ll	ll	ll	lm	lm	ll	lm	ll	ll	lm	lm	lm	lm	ll	lm	lm	ll	ll	lm	lm	ll	lm	lm	ll	ll	ll	ll	lm	ll	ll	ll	ll	lm	lm	ll	lm	lm	ll	ll	ll	ll	ll
LG11_HB_230.5	R_38742272_L11_PA	LG11	<lmxll>	{1-}	(ll,lm)	ll	ll	lm	lm	lm	ll	ll	lm	ll	lm	lm	ll	ll	ll	ll	lm	ll	ll	lm	lm	ll	ll	lm	ll	ll	lm	lm	lm	lm	ll	lm	lm	lm	lm	ll	ll	lm	ll	ll	lm	lm	lm	lm	lm
LG11_HB_231	F_0105095_L11_PA	LG11	<lmxll>	{0-}	(ll,lm)	lm	lm	ll	ll	ll	lm	lm	ll	lm	ll	ll	lm	lm	lm	lm	ll	lm	lm	ll	ll	lm	lm	ll	lm	lm	ll	ll	ll	ll	lm	ll	ll	ll	ll	lm	lm	ll	lm	lm	ll	ll	ll	ll	ll
LG11_HB_231	F_0105096_L11_PA	LG11	<lmxll>	{1-}	(ll,lm)	ll	ll	lm	lm	lm	ll	ll	lm	ll	lm	lm	ll	ll	ll	ll	lm	ll	ll	lm	lm	ll	ll	lm	ll	ll	lm	lm	lm	lm	ll	lm	lm	lm	lm	ll	ll	lm	ll	ll	lm	lm	lm	lm	lm
LG11_HB_231	F_0105101_L11_PA	LG11	<lmxll>	{0-}	(ll,lm)	lm	lm	ll	ll	ll	lm	lm	ll	lm	ll	ll	lm	lm	lm	lm	ll	lm	lm	ll	ll	lm	lm	ll	lm	lm	ll	ll	ll	ll	lm	ll	ll	ll	ll	lm	lm	ll	lm	lm	ll	ll	ll	ll	ll
LG11_HB_232	F_0105550_L11_PA	LG11	<lmxll>	{1-}	(ll,lm)	ll	ll	lm	lm	lm	ll	ll	lm	ll	lm	lm	ll	ll	ll	ll	lm	ll	ll	lm	lm	ll	ll	lm	ll	ll	lm	lm	lm	lm	ll	lm	lm	lm	lm	ll	ll	lm	ll	ll	lm	lm	lm	lm	lm
LG11_HB_232	F_0105555_L11_PA	LG11	<lmxll>	{1-}	(ll,lm)	ll	ll	lm	lm	lm	ll	ll	lm	ll	lm	lm	ll	ll	ll	ll	lm	ll	ll	lm	lm	ll	ll	lm	ll	ll	lm	lm	lm	lm	ll	lm	lm	lm	lm	ll	ll	lm	ll	ll	lm	lm	lm	lm	lm
LG11_HB_232	F_0105556_L11_PA	LG11	<lmxll>	{1-}	(ll,lm)	ll	ll	lm	lm	lm	ll	ll	lm	ll	lm	lm	ll	ll	ll	ll	lm	ll	ll	lm	lm	ll	ll	lm	ll	ll	lm	lm	lm	lm	ll	lm	lm	lm	lm	ll	ll	lm	ll	ll	lm	lm	lm	lm	lm
LG11_HB_232	R_39149329_L11_PA	LG11	<lmxll>	{1-}	(ll,lm)	ll	ll	lm	lm	lm	ll	ll	lm	ll	lm	lm	ll	ll	ll	ll	lm	ll	ll	lm	lm	ll	ll	lm	ll	ll	lm	lm	lm	lm	ll	lm	lm	lm	lm	ll	ll	lm	ll	ll	lm	lm	lm	lm	lm
R_39190659_L11_PA	R_39190659_L11_PA	LG11	<lmxll>	{1-}	(ll,lm)	ll	ll	lm	lm	lm	ll	ll	lm	ll	lm	lm	ll	ll	ll	ll	lm	ll	ll	lm	lm	ll	ll	lm	ll	ll	lm	lm	lm	lm	ll	lm	lm	lm	lm	ll	lm	lm	ll	ll	lm	lm	lm	lm	lm
LG11_HB_233	F_0106088_L11_PA	LG11	<lmxll>	{1-}	(ll,lm)	ll	ll	lm	lm	lm	ll	ll	lm	ll	lm	lm	ll	ll	ll	ll	lm	ll	ll	lm	lm	ll	ll	lm	ll	lm	lm	lm	lm	lm	ll	lm	lm	lm	lm	ll	lm	lm	ll	ll	lm	lm	lm	lm	lm
LG11_HB_233	F_0106099_L11_PA	LG11	<lmxll>	{1-}	(ll,lm)	ll	ll	lm	lm	lm	ll	ll	lm	ll	lm	lm	ll	ll	ll	ll	lm	ll	ll	lm	lm	ll	ll	lm	ll	lm	lm	lm	lm	lm	ll	lm	lm	lm	lm	ll	lm	lm	ll	ll	lm	lm	lm	lm	lm
LG11_HB_233	F_0106108_L11_PA	LG11	<lmxll>	{1-}	(ll,lm)	ll	ll	lm	lm	lm	ll	ll	lm	ll	lm	lm	ll	ll	ll	ll	lm	ll	ll	lm	lm	ll	ll	lm	ll	lm	lm	lm	lm	lm	ll	lm	lm	lm	lm	ll	lm	lm	ll	ll	lm	lm	lm	lm	lm
LG11_HB_233	F_0106112_L11_PA	LG11	<lmxll>	{1-}	(ll,lm)	ll	ll	lm	lm	lm	ll	ll	lm	ll	lm	lm	ll	ll	ll	ll	lm	ll	ll	lm	lm	ll	ll	lm	ll	lm	lm	lm	lm	lm	ll	lm	lm	lm	lm	ll	lm	lm	ll	ll	lm	lm	lm	lm	lm
LG11_HB_233	F_0106115_L11_PA	LG11	<lmxll>	{1-}	(ll,lm)	ll	ll	lm	lm	lm	ll	ll	lm	ll	lm	lm	ll	ll	ll	ll	lm	ll	ll	lm	lm	ll	ll	lm	ll	lm	lm	lm	lm	lm	ll	lm	lm	lm	lm	ll	lm	lm	ll	ll	lm	lm	lm	lm	lm
LG11_HB_2337_s48h2	F_1055650_L11_48_2	LG11	<hkxhk>	{10}	(h-,kk)	kk	h-	kk	kk	h-	h-	h-	h-	h-	kk	h-	kk	kk	kk	h-	kk	kk	kk	h-	h-	h-	h-	h-	h-	h-	h-	h-	kk	h-	h-	h-	h-	h-	kk	h-	h-	h-	h-	kk	h-	h-	h-	h-	h-
LG11_HB_2337_s48h2	F_1055659_L11_48_2	LG11	<hkxhk>	{10}	(h-,kk)	kk	h-	kk	kk	h-	h-	h-	h-	h-	kk	h-	kk	kk	kk	h-	kk	kk	kk	h-	h-	h-	h-	h-	h-	h-	h-	h-	kk	h-	h-	h-	h-	h-	kk	h-	h-	h-	h-	kk	h-	h-	h-	h-	h-
LG11_HB_2337_s48h2	F_1055658_L11_48_2	LG11	<hkxhk>	{10}	(hh,hk,kk)	kk	hk	kk	kk	hk	hk	hh	hk	hk	kk	hk	kk	kk	kk	hh	kk	kk	kk	hk	hk	hh	hk	hk	hk	hh	hk	hh	kk	hk	hk	hk	hk	hk	kk	hk	hh	hh	hk	kk	hh	hk	hk	hh	hh
LG11_HB_2338_s48h2	F_1055739_L11_48_2	LG11	<nnxnp>	{-1}	(nn,np)	nn	nn	nn	nn	nn	np	np	np	nn	nn	np	nn	nn	nn	np	nn	nn	nn	np	np	np	np	nn	nn	np	np	np	nn	nn	np	np	nn	nn	nn	np	np	np	nn	nn	np	np	np	np	np
LG11_HB_2338_s48h2	F_1055740_L11_48_2	LG11	<nnxnp>	{-1}	(nn,np)	nn	nn	nn	nn	nn	np	np	np	nn	nn	np	nn	nn	nn	np	nn	nn	nn	np	np	np	np	nn	nn	np	np	np	nn	nn	np	np	nn	nn	nn	np	np	np	nn	nn	np	np	np	np	np
LG11_HB_2338_s48h2	F_1055746_L11_48_2	LG11	<nnxnp>	{-1}	(nn,np)	nn	nn	nn	nn	nn	np	np	np	nn	nn	np	nn	nn	nn	np	nn	nn	nn	np	np	np	np	nn	nn	np	np	np	nn	nn	np	np	nn	nn	nn	np	np	np	nn	nn	np	np	np	np	np
LG11_HB_2338_s48h2	F_1055749_L11_48_2	LG11	<nnxnp>	{-0}	(nn,np)	np	np	np	np	np	nn	nn	nn	np	np	nn	np	np	np	nn	np	np	np	nn	nn	nn	nn	np	np	nn	nn	nn	np	np	nn	nn	np	np	np	nn	nn	nn	np	np	nn	nn	nn	nn	nn
LG11_HB_2338_s48h2	$F_1055750y_LG11	LG11	<nnxnp>	{-0}	(nn,np)	np	np	np	np	np	nn	nn	nn	np	np	nn	np	np	np	nn	np	np	np	nn	nn	nn	nn	np	np	nn	nn	nn	np	np	nn	nn	np	np	np	nn	nn	nn	np	np	nn	nn	nn	nn	nn
F_1056194_L11_51_2	F_1056194_L11_51_2	LG11	<lmxll>	{0-}	(ll,lm)	lm	lm	ll	ll	lm	ll	lm	ll	lm	ll	ll	ll	ll	ll	lm	ll	ll	ll	ll	ll	lm	ll	lm	lm	lm	ll	lm	ll	lm	ll	ll	ll	lm	ll	ll	lm	lm	lm	ll	lm	ll	ll	lm	lm
LG11_HB_234	F_0106666_L11_PA	LG11	<lmxll>	{0-}	(ll,lm)	lm	lm	ll	ll	ll	lm	lm	ll	lm	ll	ll	lm	lm	lm	lm	ll	lm	lm	ll	ll	lm	lm	ll	lm	ll	ll	ll	ll	ll	lm	ll	ll	ll	ll	lm	ll	ll	ll	lm	ll	ll	ll	ll	ll
LG11_HB_234	F_0106668_L11_PA	LG11	<lmxll>	{0-}	(ll,lm)	lm	lm	ll	ll	ll	lm	lm	ll	lm	ll	ll	lm	lm	lm	lm	ll	lm	lm	ll	ll	lm	lm	ll	lm	ll	ll	ll	ll	ll	lm	ll	ll	ll	ll	lm	ll	ll	ll	lm	ll	ll	ll	ll	ll
LG11_HB_234	F_0106675_L11_PA	LG11	<lmxll>	{0-}	(ll,lm)	lm	lm	ll	ll	ll	lm	lm	ll	lm	ll	ll	lm	lm	lm	lm	ll	lm	lm	ll	ll	lm	lm	ll	lm	ll	ll	ll	ll	ll	lm	ll	ll	ll	ll	lm	ll	ll	ll	lm	ll	ll	ll	ll	ll
LG11_HB_234	R_39786717_L11_PA	LG11	<lmxll>	{1-}	(ll,lm)	ll	ll	lm	lm	lm	ll	ll	lm	ll	lm	lm	ll	ll	ll	ll	lm	ll	ll	lm	lm	ll	ll	lm	ll	lm	lm	lm	lm	lm	ll	lm	lm	lm	lm	ll	lm	lm	lm	ll	lm	lm	lm	lm	lm
LG11_HB_234.5	R_39914254_L11_PA	LG11	<lmxll>	{1-}	(ll,lm)	ll	ll	lm	lm	lm	ll	ll	lm	ll	lm	lm	ll	ll	ll	ll	lm	ll	ll	ll	lm	ll	ll	lm	ll	lm	lm	lm	lm	lm	ll	lm	lm	lm	lm	ll	lm	lm	lm	ll	lm	lm	lm	lm	lm
LG11_HB_234.5	R_39914390_L11_PA	LG11	<lmxll>	{1-}	(ll,lm)	ll	ll	lm	lm	lm	ll	ll	lm	ll	lm	lm	ll	ll	ll	ll	lm	ll	ll	ll	lm	ll	ll	lm	ll	lm	lm	lm	lm	lm	ll	lm	lm	lm	lm	ll	lm	lm	lm	ll	lm	lm	lm	lm	lm
LG11_HB_2340.5_s51h2	R_8427560_L11_51_2	LG11	<lmxll>	{1-}	(ll,lm)	ll	ll	lm	lm	ll	lm	ll	lm	ll	lm	lm	ll	lm	ll	ll	lm	lm	lm	lm	lm	ll	lm	ll	ll	ll	lm	ll	lm	ll	lm	lm	lm	ll	lm	lm	ll	lm	ll	lm	ll	lm	lm	ll	lm
LG11_HB_2341_s51h2	F_1056516_L11_51_2	LG11	<lmxll>	{1-}	(ll,lm)	ll	ll	lm	lm	ll	lm	ll	lm	ll	lm	lm	ll	lm	ll	ll	lm	lm	lm	lm	lm	ll	lm	ll	ll	ll	lm	ll	lm	ll	lm	lm	lm	ll	lm	lm	ll	lm	ll	lm	ll	lm	lm	ll	lm
LG11_HB_2341_s51h2	F_1056519_L11_51_2	LG11	<nnxnp>	{-0}	(nn,np)	np	np	np	np	np	nn	nn	nn	np	np	nn	np	np	np	nn	np	np	np	nn	nn	nn	nn	np	nn	nn	nn	np	np	np	nn	nn	np	np	np	nn	nn	nn	np	np	np	nn	nn	nn	nn
LG11_HB_2343_s53h2	F_1056904_L11_53_2	LG11	<nnxnp>	{-1}	(nn,np)	nn	np	nn	nn	nn	np	np	np	nn	np	np	nn	nn	nn	nn	nn	nn	nn	np	np	np	np	np	np	nn	np	nn	nn	nn	nn	np	nn	nn	nn	np	np	np	nn	nn	nn	np	np	np	np
LG11_HB_2343_s53h2	F_1056909_L11_53_2	LG11	<hkxhk>	{00}	(hh,hk,kk)	kk	hk	hk	hk	kk	hh	hk	hh	kk	hh	hh	kk	hk	kk	kk	hk	hk	hk	hh	hh	hk	hh	hk	hk	kk	hh	hk	hk	kk	hk	hh	hk	kk	hk	hh	hk	hh	kk	hk	kk	hh	hh	hk	hh
LG11_HB_2344_s53h2	F_1057021_L11_53_2	LG11	<lmxll>	{1-}	(ll,lm)	ll	ll	lm	lm	ll	lm	ll	lm	ll	lm	lm	ll	lm	ll	ll	lm	lm	lm	lm	lm	ll	lm	ll	ll	ll	lm	lm	lm	ll	lm	lm	lm	ll	lm	lm	ll	lm	--	lm	ll	lm	lm	ll	lm
LG11_HB_2344_s53h2	F_1056990_L11_53_2	LG11	<hkxhk>	{00}	(hh,hk,kk)	kk	hk	hk	hk	kk	hh	hk	hh	kk	hh	hh	kk	hk	kk	kk	hk	hk	hk	hh	hh	hk	hh	hk	hk	kk	hh	hk	hk	kk	hk	hh	hk	kk	hk	hh	hk	hh	kk	hk	kk	hh	hh	hk	hh
LG11_HB_2344_s53h2	F_1056992_L11_53_2	LG11	<hkxhk>	{11}	(hh,hk,kk)	hh	hk	hk	hk	hh	kk	hk	kk	hh	kk	kk	hh	hk	hh	hh	hk	hk	hk	kk	kk	hk	kk	hk	hk	hh	kk	hk	hk	hh	hk	kk	hk	hh	hk	kk	hk	kk	hh	hk	hh	kk	kk	hk	kk
LG11_HB_2344_s53h2	F_1057003_L11_53_2	LG11	<hkxhk>	{11}	(hh,hk,kk)	hh	hk	hk	hk	hh	kk	hk	kk	hh	kk	kk	hh	hk	hh	hh	hk	hk	hk	kk	kk	hk	kk	hk	hk	hh	kk	hk	hk	hh	hk	kk	hk	hh	hk	kk	hk	kk	hh	hk	hh	kk	kk	hk	kk
LG11_HB_2344_s53h2	F_1057011_L11_53_2	LG11	<lmxll>	{1-}	(ll,lm)	ll	ll	lm	lm	ll	lm	ll	lm	ll	lm	lm	ll	lm	ll	ll	lm	lm	lm	lm	lm	ll	lm	ll	ll	ll	lm	lm	lm	ll	lm	lm	lm	ll	lm	lm	ll	lm	ll	lm	ll	lm	lm	ll	lm
LG11_HB_2344_s53h2	F_1057014_L11_53_2	LG11	<hkxhk>	{11}	(hh,hk,kk)	hh	--	hk	hk	hh	kk	hk	kk	hh	kk	kk	hh	hk	hh	hh	hk	hk	hk	kk	kk	hk	kk	hk	hk	hh	kk	hk	hk	hh	hk	kk	hk	hh	--	kk	hk	kk	hh	hk	hh	--	kk	hk	kk
LG11_HB_2344_s53h2	F_1057023_L11_53_2	LG11	<hkxhk>	{11}	(hh,hk,kk)	hh	hk	hk	hk	hh	kk	hk	kk	hh	kk	kk	hh	hk	hh	hh	hk	hk	hk	kk	kk	hk	kk	hk	hk	hh	kk	hk	hk	hh	hk	kk	hk	hh	hk	kk	hk	kk	hh	hk	hh	kk	kk	hk	kk
LG11_HB_235	GD_00182_L11_PA	LG11	<lmxll>	{0-}	(ll,lm)	lm	lm	ll	ll	ll	lm	lm	ll	lm	ll	ll	lm	lm	lm	lm	ll	lm	lm	lm	ll	lm	lm	ll	lm	ll	ll	ll	ll	ll	lm	ll	ll	ll	ll	lm	ll	ll	ll	lm	ll	ll	ll	ll	ll
LG11_HB_235	R_40016890_L11_PA	LG11	<lmxll>	{1-}	(ll,lm)	ll	ll	lm	lm	lm	ll	ll	lm	ll	lm	lm	ll	ll	ll	ll	lm	ll	ll	ll	lm	ll	ll	lm	ll	lm	lm	lm	lm	lm	ll	lm	lm	lm	lm	ll	lm	lm	lm	ll	lm	lm	lm	lm	lm
LG11_HB_235.5	R_40045235_L11_PA	LG11	<lmxll>	{1-}	(ll,lm)	ll	ll	lm	lm	lm	ll	ll	lm	ll	lm	lm	ll	ll	ll	ll	lm	ll	ll	ll	lm	ll	ll	lm	ll	lm	lm	lm	lm	lm	ll	lm	lm	lm	lm	ll	lm	lm	lm	ll	lm	lm	lm	lm	lm
LG11_HB_2408_s87h2	F_1072865_L15_87_2	LG11	<lmxll>	{1-}	(ll,lm)	ll	ll	lm	lm	ll	lm	ll	lm	ll	lm	lm	ll	lm	ll	ll	lm	ll	lm	lm	lm	ll	ll	ll	ll	ll	lm	lm	lm	ll	lm	lm	lm	ll	lm	lm	ll	lm	ll	lm	ll	lm	lm	ll	lm
LG11_HB_2408_s87h2	F_1072869_L15_87_2	LG11	<lmxll>	{1-}	(ll,lm)	ll	ll	lm	lm	ll	lm	ll	lm	ll	lm	lm	ll	lm	ll	ll	lm	ll	lm	lm	lm	ll	ll	ll	ll	ll	lm	lm	lm	ll	lm	lm	lm	ll	lm	lm	ll	lm	ll	lm	ll	lm	lm	ll	lm
LG11_HB_2408_s87h2	F_1072883_L15_87_2	LG11	<lmxll>	{1-}	(ll,lm)	ll	ll	lm	lm	ll	lm	ll	lm	ll	lm	lm	ll	lm	ll	ll	lm	ll	lm	lm	lm	ll	ll	ll	ll	ll	lm	lm	lm	ll	lm	lm	lm	ll	lm	lm	ll	lm	ll	lm	ll	lm	lm	ll	lm
LG11_HB_245	F_0111922_L12_PA	LG11	<nnxnp>	{-1}	(nn,np)	np	np	np	nn	nn	np	np	nn	nn	np	np	nn	nn	nn	nn	np	nn	nn	np	nn	np	np	np	np	nn	np	nn	np	nn	nn	nn	nn	nn	nn	nn	np	np	nn	np	nn	np	np	nn	np
LG11_HB_245	F_0111924_L12_PA	LG11	<hkxhk>	{01}	(hh,hk,kk)	kk	kk	hk	hh	hk	hk	kk	hh	hk	hk	hk	hk	hh	hk	hk	hk	hh	hh	hk	hh	kk	kk	kk	kk	hk	hk	hh	hk	hk	hh	hh	hh	hk	hh	hh	kk	hk	hk	hk	hk	hk	hk	hk	hk
LG11_HB_245	F_0111911_L12_PA	LG11	<lmxll>	{1-}	(ll,lm)	ll	ll	lm	lm	ll	lm	ll	lm	ll	lm	lm	ll	lm	ll	ll	lm	lm	lm	lm	lm	ll	ll	ll	ll	ll	lm	lm	lm	ll	lm	lm	lm	ll	lm	lm	ll	lm	ll	lm	ll	lm	lm	ll	lm
LG11_HB_2464_s50h2	F_1085938_L2_50_2	LG11	<lmxll>	{1-}	(ll,lm)	ll	ll	lm	lm	ll	lm	ll	lm	ll	lm	lm	ll	lm	ll	ll	lm	lm	lm	lm	lm	ll	ll	ll	ll	ll	lm	lm	lm	ll	lm	lm	lm	ll	lm	lm	ll	lm	ll	lm	ll	lm	lm	ll	lm
LG11_HB_2464_s50h2	F_1085947_L2_50_2	LG11	<lmxll>	{1-}	(ll,lm)	ll	ll	lm	lm	ll	lm	ll	lm	ll	lm	lm	ll	lm	ll	ll	lm	lm	lm	lm	lm	ll	ll	ll	ll	ll	lm	lm	lm	ll	lm	lm	lm	ll	lm	lm	ll	lm	ll	lm	ll	lm	lm	ll	lm
LG11_HB_2464_s50h2	F_1085951_L2_50_2	LG11	<nnxnp>	{-1}	(nn,np)	np	np	np	nn	nn	np	np	np	nn	np	np	nn	nn	nn	nn	np	np	nn	np	nn	np	np	np	np	nn	np	nn	np	nn	nn	np	np	nn	nn	nn	np	np	nn	np	nn	np	np	nn	nn
LG11_HB_2507_s48h2	F_1096674_L6_48_2	LG11	<nnxnp>	{-1}	(nn,np)	nn	nn	nn	nn	nn	np	np	np	nn	nn	np	nn	nn	nn	np	nn	nn	nn	np	--	np	np	nn	np	np	np	nn	nn	nn	np	np	nn	nn	nn	np	np	np	nn	nn	nn	np	np	np	np
LG11_HB_2520_s49h2	F_1098476_L7_49_2	LG11	<lmxll>	{1-}	(ll,lm)	ll	ll	lm	lm	ll	lm	ll	lm	ll	lm	lm	ll	lm	ll	ll	lm	lm	lm	lm	lm	ll	ll	ll	ll	ll	lm	lm	lm	ll	lm	lm	lm	ll	lm	lm	ll	lm	ll	lm	ll	lm	lm	ll	lm
LG11_HB_2544_s39h2	F_1104698_L9_39_2	LG11	<hkxhk>	{00}	(h-,kk)	kk	h-	h-	h-	kk	h-	h-	h-	kk	h-	h-	kk	--	kk	kk	h-	h-	h-	h-	h-	h-	h-	h-	h-	kk	h-	h-	h-	kk	h-	h-	h-	kk	h-	h-	h-	h-	kk	h-	kk	h-	h-	h-	h-
R_557285_L11_PA	R_557285_L11_PA	LG11	<nnxnp>	{-1}	(nn,np)	nn	nn	nn	nn	nn	np	np	np	nn	nn	np	nn	nn	nn	np	nn	nn	nn	np	np	np	np	nn	nn	np	np	np	nn	nn	np	np	nn	nn	nn	np	np	np	nn	nn	np	np	np	np	np
F_1108100_L11_65_3	F_1108100_L11_65_3	LG11	<lmxll>	{1-}	(ll,lm)	ll	ll	lm	lm	ll	lm	ll	lm	ll	lm	lm	ll	lm	ll	ll	lm	lm	lm	lm	lm	ll	lm	ll	ll	ll	lm	ll	lm	ll	lm	lm	lm	ll	lm	lm	ll	lm	ll	lm	ll	lm	lm	ll	lm
LG11_HB_2576_s72h3	F_1108415_L11_72_3	LG11	<lmxll>	{1-}	(ll,lm)	ll	ll	lm	lm	ll	lm	ll	lm	ll	lm	lm	ll	lm	ll	ll	lm	ll	lm	lm	lm	ll	ll	ll	ll	ll	lm	lm	lm	ll	ll	lm	lm	lm	lm	lm	ll	lm	ll	lm	ll	lm	lm	ll	lm
LG11_HB_2576_s72h3	F_1108428_L11_72_3	LG11	<lmxll>	{1-}	(ll,lm)	ll	ll	lm	lm	ll	lm	ll	lm	ll	lm	lm	ll	lm	ll	ll	lm	ll	lm	lm	lm	ll	ll	ll	ll	ll	lm	lm	lm	ll	ll	lm	lm	lm	lm	lm	ll	lm	ll	lm	ll	lm	lm	ll	lm
LG11_HB_2576_s72h3	F_1108431_L11_72_3	LG11	<lmxll>	{1-}	(ll,lm)	ll	ll	lm	lm	ll	lm	ll	lm	ll	lm	lm	ll	lm	ll	ll	lm	ll	lm	lm	lm	ll	ll	ll	ll	ll	lm	lm	lm	ll	ll	lm	lm	lm	lm	lm	ll	lm	ll	lm	ll	lm	lm	ll	lm
LG11_HB_2576_s72h3	F_1108435_L11_72_3	LG11	<lmxll>	{1-}	(ll,lm)	ll	ll	lm	lm	ll	lm	ll	lm	ll	lm	lm	ll	lm	ll	ll	lm	ll	lm	lm	lm	ll	ll	ll	ll	ll	lm	lm	lm	ll	ll	lm	lm	lm	lm	lm	ll	lm	ll	lm	ll	lm	lm	ll	lm
LG11_HB_2577_s72h3	F_1108488_L11_72_3	LG11	<lmxll>	{1-}	(ll,lm)	ll	ll	lm	lm	lm	lm	ll	lm	ll	lm	lm	ll	lm	ll	ll	lm	ll	ll	lm	lm	ll	ll	ll	ll	ll	lm	lm	lm	ll	ll	lm	lm	lm	lm	lm	ll	lm	ll	lm	ll	lm	lm	ll	lm
LG11_HB_2577_s72h3	F_1108492_L11_72_3	LG11	<lmxll>	{1-}	(ll,lm)	ll	ll	lm	lm	lm	lm	ll	lm	ll	lm	lm	ll	lm	ll	ll	lm	ll	ll	lm	lm	ll	ll	ll	ll	ll	lm	lm	lm	ll	ll	lm	lm	lm	lm	lm	ll	lm	ll	lm	ll	lm	lm	ll	lm
LG11_HB_2577_s72h3	F_1108494_L11_72_3	LG11	<lmxll>	{1-}	(ll,lm)	ll	ll	lm	lm	lm	lm	ll	lm	ll	lm	lm	ll	lm	ll	ll	lm	ll	ll	lm	lm	ll	ll	ll	ll	ll	lm	lm	lm	ll	ll	lm	lm	lm	lm	lm	ll	lm	ll	lm	ll	lm	lm	ll	lm
LG11_HB_2577_s72h3	F_1108495_L11_72_3	LG11	<lmxll>	{1-}	(ll,lm)	ll	ll	lm	lm	lm	lm	ll	lm	ll	lm	lm	ll	lm	ll	ll	lm	ll	ll	lm	lm	ll	ll	ll	ll	ll	lm	lm	lm	ll	ll	lm	lm	lm	lm	lm	ll	lm	ll	lm	ll	lm	lm	ll	lm
LG11_HB_2577_s72h3	F_1108506_L11_72_3	LG11	<lmxll>	{1-}	(ll,lm)	ll	ll	lm	lm	lm	lm	ll	lm	ll	lm	lm	ll	lm	ll	ll	lm	ll	ll	lm	lm	ll	ll	ll	ll	ll	lm	lm	lm	ll	ll	lm	lm	lm	lm	lm	ll	lm	ll	lm	ll	lm	lm	ll	lm
GD_00212_L11_58_1	GD_00212_L11_58_1	LG11	<lmxll>	{1-}	(ll,lm)	ll	ll	lm	lm	ll	lm	ll	lm	ll	lm	lm	ll	lm	ll	ll	lm	lm	lm	lm	lm	ll	ll	ll	ll	ll	lm	lm	lm	ll	lm	lm	lm	ll	lm	lm	ll	lm	ll	lm	ll	lm	lm	ll	lm
R_33428885_L11_44_1	R_33428885_L11_44_1	LG11	<lmxll>	{1-}	(ll,lm)	ll	ll	lm	lm	lm	lm	ll	lm	ll	lm	lm	ll	lm	ll	ll	lm	ll	ll	lm	lm	ll	ll	ll	ll	ll	lm	lm	lm	ll	ll	lm	lm	lm	lm	lm	ll	lm	ll	lm	ll	lm	lm	ll	lm
R_8716987_L11_29_1	R_8716987_L11_29_1	LG11	<hkxhk>	{11}	(hh,hk,kk)	hh	hh	hk	hk	hh	kk	hk	kk	hh	hk	kk	hh	hk	hh	hk	hk	hk	hk	kk	kk	hk	kk	hh	hk	hk	kk	hh	hk	hh	kk	kk	hk	hh	hk	kk	hk	kk	hh	hk	hh	kk	kk	hk	kk
GD_01713_L11_PA	GD_01713_L11_PA	LG11	<lmxll>	{0-}	(ll,lm)	ll	lm	ll	ll	lm	ll	lm	ll	lm	ll	ll	ll	ll	ll	lm	ll	ll	ll	ll	ll	lm	ll	lm	lm	lm	ll	lm	ll	lm	ll	ll	ll	lm	ll	ll	lm	lm	lm	ll	lm	ll	ll	lm	lm
LG11_HB_3138	R_6372814_L11_PA	LG11	<nnxnp>	{-0}	(nn,np)	np	np	np	np	np	nn	nn	nn	np	np	nn	np	np	np	nn	np	np	np	nn	nn	nn	nn	np	nn	nn	nn	nn	np	np	nn	nn	np	np	np	nn	nn	nn	np	np	np	nn	nn	nn	nn
LG11_HB_3138	R_6372887_L11_PA	LG11	<nnxnp>	{-0}	(nn,np)	np	np	np	np	np	nn	nn	nn	np	np	nn	np	np	np	nn	np	np	np	nn	nn	nn	nn	np	nn	nn	nn	nn	np	np	nn	nn	np	np	np	nn	nn	nn	np	np	np	nn	nn	nn	nn
LG11_HB_3138	R_6372895_L11_PA	LG11	<nnxnp>	{-0}	(nn,np)	np	np	np	np	np	nn	nn	nn	np	np	nn	np	np	np	nn	np	np	np	nn	nn	nn	nn	np	nn	nn	nn	nn	np	np	nn	nn	np	np	np	nn	nn	nn	np	np	np	nn	nn	nn	nn
LG11_HB_3138.5	R_6704249_L11_PA	LG11	<lmxll>	{0-}	(ll,lm)	lm	lm	ll	ll	lm	ll	lm	ll	lm	ll	ll	ll	ll	ll	lm	ll	ll	ll	ll	ll	lm	ll	lm	lm	lm	ll	lm	ll	lm	ll	ll	ll	lm	ll	ll	lm	lm	lm	ll	lm	ll	ll	lm	lm
R_15738487_L11_PA	R_15738487_L11_PA	LG11	<lmxll>	{0-}	(ll,lm)	lm	lm	ll	ll	lm	ll	lm	ll	lm	ll	ll	lm	ll	lm	lm	ll	ll	ll	ll	ll	lm	ll	lm	lm	lm	ll	ll	ll	lm	ll	ll	ll	lm	ll	ll	lm	ll	lm	ll	lm	ll	ll	lm	ll
GD_10010_L11_PA	GD_10010_L11_PA	LG11	<lmxll>	{1-}	(ll,lm)	ll	ll	lm	lm	ll	lm	ll	lm	ll	lm	lm	ll	lm	ll	ll	lm	lm	lm	lm	lm	ll	ll	ll	ll	ll	lm	lm	lm	ll	lm	lm	lm	ll	lm	lm	ll	lm	ll	lm	ll	lm	lm	ll	lm
R_26942708_L11_PA	R_26942708_L11_PA	LG11	<lmxll>	{1-}	(ll,lm)	ll	ll	lm	lm	ll	lm	ll	lm	ll	lm	lm	ll	lm	ll	ll	lm	ll	lm	lm	lm	ll	ll	ll	ll	ll	lm	lm	lm	ll	ll	lm	lm	lm	lm	lm	ll	lm	ll	lm	ll	lm	lm	ll	lm
R_26829691_L11_PA	R_26829691_L11_PA	LG11	<lmxll>	{1-}	(ll,lm)	ll	ll	lm	lm	ll	lm	ll	lm	ll	lm	lm	ll	lm	ll	ll	lm	ll	lm	lm	lm	ll	ll	ll	ll	ll	lm	lm	lm	ll	ll	lm	lm	lm	lm	lm	ll	lm	ll	lm	ll	lm	lm	ll	lm
LG11_HB_3169	R_28713809_L11_PA	LG11	<lmxll>	{1-}	(ll,lm)	ll	ll	lm	lm	ll	lm	ll	lm	ll	lm	lm	ll	lm	ll	ll	lm	ll	lm	lm	lm	ll	ll	ll	ll	ll	lm	lm	lm	ll	ll	lm	lm	lm	lm	lm	ll	lm	ll	lm	ll	lm	lm	ll	lm
R_38347479_L11_PA	R_38347479_L11_PA	LG11	<hkxhk>	{11}	(hh,hk,kk)	hk	hk	kk	kk	hk	hk	hh	kk	hh	kk	kk	hh	hh	hh	hh	kk	hk	hk	kk	hk	hk	hk	kk	hh	hh	hk	hk	kk	hk	hk	kk	kk	hk	hk	hh	hk	kk	hh	hk	hh	kk	kk	hk	hk
LG11_HB_3182	R_35853497_L11_PA	LG11	<nnxnp>	{-0}	(nn,np)	nn	nn	nn	np	np	nn	np	nn	np	nn	nn	np	np	np	np	nn	nn	nn	nn	nn	nn	nn	nn	np	np	nn	np	nn	np	nn	nn	nn	np	np	np	nn	nn	np	nn	np	nn	nn	np	np
LG11_HB_3182	R_35840087_L11_PA	LG11	<lmxll>	{1-}	(ll,lm)	ll	ll	lm	lm	lm	ll	ll	lm	ll	lm	lm	ll	lm	ll	ll	lm	ll	ll	lm	lm	ll	ll	ll	ll	ll	lm	lm	lm	ll	ll	lm	lm	lm	lm	lm	ll	lm	ll	lm	ll	lm	lm	ll	lm
R_24450804_L5_PA	R_24450804_L5_PA	LG11	<lmxll>	{1-}	(ll,lm)	ll	ll	lm	lm	lm	ll	ll	lm	ll	--	lm	ll	lm	ll	ll	lm	ll	ll	lm	lm	ll	ll	ll	ll	ll	lm	lm	lm	ll	ll	lm	--	lm	lm	ll	ll	lm	ll	--	ll	lm	lm	lm	lm
LG11_HB_426	F_0193332_L13_PA	LG11	<nnxnp>	{-1}	(nn,np)	nn	np	nn	nn	nn	np	np	nn	nn	np	np	nn	nn	nn	nn	nn	nn	nn	np	np	np	np	np	np	nn	np	nn	np	nn	nn	np	nn	nn	nn	nn	np	np	nn	nn	nn	np	np	np	np
LG11_HB_426	F_0193343_L13_PA	LG11	<lmxll>	{0-}	(ll,lm)	lm	lm	ll	ll	lm	ll	lm	ll	lm	ll	ll	lm	ll	lm	lm	ll	ll	ll	ll	ll	lm	lm	lm	lm	lm	ll	ll	ll	lm	ll	ll	ll	lm	ll	ll	lm	ll	lm	ll	lm	ll	ll	lm	ll
LG11_HB_428	F_0194114_L13_PA	LG11	<lmxll>	{0-}	(ll,lm)	lm	lm	ll	ll	lm	ll	lm	ll	lm	ll	ll	lm	ll	lm	lm	ll	ll	ll	ll	ll	lm	lm	lm	lm	lm	ll	ll	ll	lm	ll	ll	ll	lm	ll	ll	lm	ll	lm	ll	lm	ll	ll	lm	ll
LG11_HB_428	F_0194118_L13_PA	LG11	<lmxll>	{0-}	(ll,lm)	lm	lm	ll	ll	lm	ll	lm	ll	lm	ll	ll	lm	ll	lm	lm	ll	ll	ll	ll	ll	lm	lm	lm	lm	lm	ll	ll	ll	lm	ll	ll	ll	lm	ll	ll	lm	ll	lm	ll	lm	ll	ll	lm	ll
LG11_HB_429	F_0195022_L13_PA	LG11	<hkxhk>	{00}	(hh,hk,kk)	kk	hk	hh	hk	kk	hh	hk	hk	kk	hh	hh	kk	hk	kk	kk	hk	hk	hk	hh	hh	hk	hk	hk	hk	kk	hh	hk	hh	kk	hk	hh	hk	kk	hk	hk	hk	hh	kk	hk	kk	hh	hh	hk	hh
LG11_HB_429	F_0195029_L13_PA	LG11	<lmxll>	{0-}	(ll,lm)	lm	lm	ll	ll	lm	ll	lm	ll	lm	ll	ll	lm	ll	lm	lm	ll	ll	ll	ll	ll	lm	lm	lm	lm	lm	ll	ll	ll	lm	ll	ll	ll	lm	ll	ll	lm	ll	lm	ll	lm	ll	ll	lm	ll
LG11_HB_477	F_0216929_L14_PA	LG11	<nnxnp>	{-0}	(nn,np)	nn	nn	nn	np	np	nn	np	nn	np	nn	nn	np	np	np	np	nn	nn	nn	nn	nn	nn	nn	nn	np	np	nn	np	nn	np	nn	nn	nn	np	np	np	nn	nn	np	nn	np	nn	nn	np	np
LG11_HB_477	F_0216925_L14_PA	LG11	<lmxll>	{1-}	(ll,lm)	ll	ll	lm	lm	lm	ll	ll	lm	ll	lm	lm	ll	lm	ll	ll	lm	ll	ll	lm	lm	ll	ll	ll	ll	ll	lm	lm	lm	ll	ll	lm	lm	lm	lm	lm	ll	lm	ll	lm	ll	lm	lm	ll	lm
LG11_HB_477	F_0216933_L14_PA	LG11	<lmxll>	{1-}	(ll,lm)	ll	ll	lm	lm	--	ll	ll	lm	ll	lm	lm	ll	--	ll	ll	lm	ll	ll	lm	lm	ll	ll	ll	ll	ll	lm	lm	lm	ll	ll	lm	lm	lm	lm	lm	ll	lm	ll	lm	ll	lm	lm	ll	lm
LG11_HB_477	F_0216939_L14_PA	LG11	<lmxll>	{1-}	(ll,lm)	ll	ll	lm	lm	lm	ll	ll	lm	ll	lm	lm	ll	lm	ll	ll	lm	ll	ll	lm	lm	ll	ll	ll	ll	ll	lm	lm	lm	ll	ll	lm	lm	lm	lm	lm	ll	lm	ll	lm	ll	lm	lm	ll	lm
LG11_HB_477	F_0216941_L14_PA	LG11	<lmxll>	{1-}	(ll,lm)	ll	ll	lm	lm	lm	ll	ll	lm	ll	lm	lm	ll	lm	ll	ll	lm	ll	ll	lm	lm	ll	ll	ll	ll	ll	lm	lm	lm	ll	ll	lm	lm	lm	lm	lm	ll	lm	ll	lm	ll	lm	lm	ll	lm
LG11_HB_496	F_0226670_L14_PA	LG11	<nnxnp>	{-0}	(nn,np)	nn	nn	nn	np	np	nn	nn	nn	np	nn	nn	np	np	np	np	nn	nn	np	nn	np	nn	nn	nn	nn	np	nn	np	nn	np	nn	nn	nn	np	np	np	nn	nn	np	nn	np	nn	nn	np	np
LG11_HB_496	F_0226663_L14_PA	LG11	<lmxll>	{1-}	(ll,lm)	ll	ll	lm	lm	lm	lm	ll	lm	ll	lm	lm	ll	lm	ll	ll	lm	ll	lm	lm	lm	ll	ll	ll	ll	ll	lm	lm	lm	ll	ll	lm	lm	lm	lm	lm	ll	lm	ll	lm	ll	lm	lm	ll	lm
LG11_HB_497	F_0227148_L14_PA	LG11	<lmxll>	{1-}	(ll,lm)	ll	ll	lm	lm	ll	lm	ll	lm	ll	lm	lm	ll	lm	ll	ll	lm	ll	lm	lm	lm	ll	ll	ll	ll	ll	lm	lm	lm	ll	ll	lm	lm	lm	lm	lm	ll	lm	ll	lm	ll	lm	lm	ll	lm
LG11_HB_543	F_0248609_L14_PA	LG11	<lmxll>	{0-}	(ll,lm)	ll	lm	ll	ll	lm	ll	lm	ll	lm	ll	ll	ll	ll	ll	lm	ll	ll	ll	ll	ll	lm	ll	lm	lm	lm	ll	lm	ll	lm	ll	ll	ll	lm	ll	ll	lm	lm	lm	ll	lm	ll	ll	lm	lm
LG11_HB_543	F_0248620_L14_PA	LG11	<lmxll>	{0-}	(ll,lm)	ll	lm	ll	ll	lm	ll	lm	ll	lm	ll	ll	ll	ll	ll	lm	ll	ll	ll	ll	ll	lm	ll	lm	lm	lm	ll	lm	ll	lm	ll	ll	ll	lm	ll	ll	lm	lm	lm	ll	lm	ll	ll	lm	lm
LG11_HB_543	F_0248621_L14_PA	LG11	<lmxll>	{0-}	(ll,lm)	ll	lm	ll	ll	lm	ll	lm	ll	lm	ll	ll	ll	ll	ll	lm	ll	ll	ll	ll	ll	lm	ll	lm	lm	lm	ll	lm	ll	lm	ll	ll	ll	lm	ll	ll	lm	lm	lm	ll	lm	ll	ll	lm	lm
LG11_HB_543	F_0248611_L14_PA	LG11	<nnxnp>	{-1}	(nn,np)	nn	nn	nn	nn	nn	np	np	np	nn	nn	np	nn	nn	nn	np	nn	nn	nn	np	np	np	np	nn	nn	np	np	np	nn	nn	np	np	nn	nn	nn	np	np	np	nn	nn	np	np	np	np	np
LG11_HB_619	F_0288672_L15_PA	LG11	<nnxnp>	{-1}	(nn,np)	np	np	np	nn	nn	np	np	np	nn	np	np	nn	nn	nn	nn	np	np	nn	np	nn	np	np	np	np	nn	np	nn	np	nn	nn	np	np	nn	nn	nn	np	np	nn	np	nn	np	np	nn	nn
LG11_HB_650	F_0304716_L15_PA	LG11	<lmxll>	{0-}	(ll,lm)	ll	lm	ll	ll	lm	ll	lm	ll	lm	ll	ll	ll	ll	ll	lm	ll	ll	ll	ll	ll	lm	ll	lm	lm	lm	ll	lm	ll	lm	ll	ll	ll	lm	ll	ll	lm	lm	lm	ll	lm	ll	ll	lm	lm
LG11_HB_650	F_0304729_L15_PA	LG11	<lmxll>	{0-}	(ll,lm)	ll	lm	ll	ll	lm	ll	lm	ll	lm	ll	ll	ll	ll	ll	lm	ll	ll	ll	ll	ll	lm	ll	lm	lm	lm	ll	lm	ll	lm	ll	ll	ll	lm	ll	ll	lm	lm	lm	ll	lm	ll	ll	lm	lm
LG11_HB_650	F_0304732_L15_PA	LG11	<lmxll>	{0-}	(ll,lm)	ll	lm	ll	ll	lm	ll	lm	ll	lm	ll	ll	ll	ll	ll	lm	ll	ll	ll	ll	ll	lm	ll	lm	lm	lm	ll	lm	ll	lm	ll	ll	ll	lm	ll	ll	lm	lm	lm	ll	lm	ll	ll	lm	lm
LG11_HB_650	F_0304737_L15_PA	LG11	<lmxll>	{0-}	(ll,lm)	ll	lm	ll	ll	lm	ll	lm	ll	lm	ll	ll	ll	ll	ll	lm	ll	ll	ll	ll	ll	lm	ll	lm	lm	lm	ll	lm	ll	lm	ll	ll	ll	lm	ll	ll	lm	lm	lm	ll	lm	ll	ll	lm	lm
LG11_HB_651	F_0305361_L15_PA	LG11	<lmxll>	{0-}	(ll,lm)	ll	lm	ll	ll	lm	ll	lm	ll	lm	ll	ll	ll	ll	ll	--	ll	ll	ll	ll	ll	lm	ll	--	--	lm	ll	lm	ll	lm	ll	ll	ll	--	ll	ll	lm	lm	lm	ll	lm	ll	ll	lm	lm
LG11_HB_651	F_0305355_L15_PA	LG11	<hkxhk>	{00}	(hh,hk,kk)	hk	kk	hk	hk	kk	hh	hk	hh	kk	hk	hh	hk	hk	hk	hk	hk	hk	hk	hh	hh	hk	hh	kk	kk	hk	hh	hk	hk	kk	hh	hh	hk	kk	hk	hh	hk	hk	kk	hk	hk	hh	hh	hk	hk
F_0308692_L15_PA	F_0308692_L15_PA	LG11	<hkxhk>	{11}	(hh,hk,kk)	hh	hk	kk	hk	hh	kk	hk	hk	hh	kk	kk	hh	hk	hh	hh	kk	hk	hk	kk	hk	hk	hk	hk	hk	hh	kk	hk	kk	hh	hk	kk	hk	hh	hk	hk	hk	kk	hh	hk	hh	kk	kk	hk	kk
LG11_HB_928	F_0430710_L1_PA	LG11	<lmxll>	{1-}	(ll,lm)	ll	ll	lm	lm	ll	lm	ll	lm	ll	lm	lm	ll	lm	ll	ll	lm	lm	lm	lm	lm	ll	lm	ll	ll	ll	lm	lm	lm	ll	lm	lm	lm	ll	lm	lm	ll	lm	ll	lm	ll	lm	lm	ll	lm
LG12_HB_1166	F_0543517_L3_PA	LG12	<nnxnp>	{-0}	(nn,np)	nn	nn	nn	np	np	np	nn	np	nn	np	np	np	nn	nn	nn	np	np	nn	nn	np	nn	np	np	nn	nn	nn	nn	np	nn	np	np	np	nn	nn	nn	nn	nn	np	np	nn	nn	np	np	nn
LG12_HB_1166	F_0543523_L3_PA	LG12	<nnxnp>	{-0}	(nn,np)	nn	nn	nn	np	np	np	nn	np	nn	np	np	np	nn	nn	nn	np	np	nn	nn	np	nn	np	np	nn	nn	nn	nn	np	nn	np	np	np	nn	nn	nn	nn	nn	np	np	nn	nn	np	np	nn
LG12_HB_1166	F_0543536_L3_PA	LG12	<nnxnp>	{-0}	(nn,np)	nn	nn	nn	np	np	np	nn	np	nn	np	np	np	nn	nn	nn	np	np	nn	nn	np	nn	np	np	nn	nn	nn	nn	np	nn	np	np	np	nn	nn	nn	nn	nn	np	np	nn	nn	np	np	nn
LG12_HB_1170	F_0546086_L3_PA	LG12	<lmxll>	{1-}	(ll,lm)	lm	ll	lm	lm	ll	--	ll	ll	ll	--	--	ll	--	lm	ll	--	lm	ll	ll	--	lm	lm	--	lm	ll	ll	lm	ll	--	lm	ll	ll	lm	lm	lm	lm	ll	lm	lm	ll	ll	ll	ll	ll
LG12_HB_1342	F_0634978_L5_PA	LG12	<hkxhk>	{11}	(h-,kk)	h-	h-	kk	h-	h-	h-	h-	h-	kk	h-	h-	h-	h-	kk	h-	h-	h-	h-	h-	h-	h-	h-	h-	h-	kk	h-	kk	h-	--	kk	h-	h-	kk	kk	kk	kk	h-	h-	h-	kk	h-	h-	h-	h-
LG12_HB_1342	F_0635020_L5_PA	LG12	<hkxhk>	{00}	(hh,hk,kk)	hk	hk	hh	hk	kk	hk	hk	kk	hh	hk	hk	kk	hk	hh	hk	hk	kk	hk	hk	kk	hk	hk	hk	hk	hh	hk	hh	kk	hh	hh	kk	kk	hh	hh	hh	hh	hk	hk	hk	hh	hk	hk	kk	hk
LG12_HB_1342	F_0635022_L5_PA	LG12	<hkxhk>	{11}	(hh,hk,kk)	hk	hk	kk	hk	hh	hk	hk	hh	kk	hk	hk	hh	hk	kk	hk	hk	hh	hk	hk	hh	hk	hk	hk	hk	kk	hk	kk	hh	kk	kk	hh	hh	kk	kk	kk	kk	hk	hk	hk	kk	hk	hk	hh	hk
LG12_HB_1343	F_0635667_L5_PA	LG12	<nnxnp>	{-0}	(nn,np)	nn	nn	nn	np	--	np	nn	--	nn	np	np	--	nn	nn	nn	np	--	nn	nn	--	np	np	np	nn	nn	nn	nn	np	nn	nn	--	--	nn	nn	nn	nn	nn	np	np	nn	nn	np	--	nn
LG12_HB_1583	F_0742392_L8_PA	LG12	<nnxnp>	{-0}	(nn,np)	nn	nn	nn	np	np	np	nn	np	nn	np	nn	np	nn	nn	nn	np	np	nn	np	np	nn	np	np	nn	nn	nn	np	np	nn	np	np	np	nn	np	nn	nn	nn	nn	np	nn	nn	np	np	nn
LG12_HB_1583	F_0742396_L8_PA	LG12	<hkxhk>	{11}	(hh,hk,kk)	kk	hk	kk	hk	hh	hk	hk	hh	kk	hk	kk	hh	kk	kk	hk	hk	hk	hk	hh	hk	kk	hk	hk	hk	hk	hk	hk	hh	hk	hk	hh	hh	kk	hk	kk	kk	hk	kk	hk	kk	hk	hh	hh	hk
LG12_HB_1677	F_0789367_L9_PA	LG12	<lmxll>	{1-}	(ll,lm)	ll	ll	lm	lm	ll	lm	ll	ll	lm	lm	lm	ll	ll	lm	ll	lm	ll	ll	ll	ll	lm	lm	lm	ll	lm	ll	lm	ll	lm	lm	ll	ll	lm	lm	lm	lm	ll	lm	lm	lm	ll	lm	ll	ll
LG12_HB_1677	F_0789387_L9_PA	LG12	<lmxll>	{1-}	(ll,lm)	ll	ll	lm	lm	ll	lm	ll	ll	lm	lm	lm	ll	ll	lm	ll	lm	ll	ll	ll	ll	lm	lm	lm	ll	lm	ll	lm	ll	lm	lm	ll	ll	lm	lm	lm	lm	ll	lm	lm	lm	ll	lm	ll	ll
LG12_HB_1813_s47h1	F_0853225_L11_47_1	LG12	<nnxnp>	{-0}	(nn,np)	nn	nn	nn	np	np	np	nn	np	nn	np	np	np	nn	nn	nn	np	np	nn	nn	np	np	np	np	nn	nn	nn	nn	np	nn	nn	np	np	nn	nn	nn	nn	nn	np	np	nn	nn	np	np	nn
LG12_HB_1819_s27h1	F_0855299_L12_27_1	LG12	<hkxhk>	{01}	(hh,hk,kk)	kk	kk	hk	hh	hk	hh	kk	hk	hh	hh	hh	hk	hk	hk	kk	hh	hk	kk	kk	hk	hh	hh	hh	kk	hk	kk	hk	kk	hk	hk	hh	hk	hk	hk	hk	hk	hk	hh	hh	hk	kk	hh	kk	kk
LG12_HB_1819_s27h1	F_0855318_L12_27_1	LG12	<nnxnp>	{-1}	(nn,np)	np	np	np	nn	nn	nn	np	nn	nn	nn	nn	nn	nn	np	np	nn	nn	np	np	nn	nn	nn	nn	np	np	np	np	np	np	np	nn	nn	np	np	np	np	np	nn	nn	np	np	nn	np	np
LG12_HB_1819_s27h1	F_0855320_L12_27_1	LG12	<hkxhk>	{10}	(h-,kk)	h-	h-	h-	kk	h-	kk	h-	h-	kk	kk	kk	h-	h-	h-	h-	kk	h-	h-	h-	h-	kk	kk	kk	h-	h-	h-	h-	h-	h-	h-	kk	h-	h-	h-	h-	h-	h-	kk	kk	h-	h-	kk	h-	h-
LG12_HB_1821_s27h1	F_0855815_L12_27_1	LG12	<lmxll>	{0-}	(ll,lm)	lm	lm	ll	ll	lm	ll	lm	lm	ll	ll	ll	lm	lm	ll	lm	ll	lm	lm	lm	lm	ll	ll	ll	lm	ll	lm	ll	lm	ll	ll	ll	lm	ll	ll	ll	ll	lm	ll	ll	ll	lm	ll	lm	lm
LG12_HB_1822_s27h1	F_0855929_L12_27_1	LG12	<nnxnp>	{-1}	(nn,np)	np	np	np	nn	nn	nn	np	nn	nn	nn	nn	nn	nn	np	np	nn	nn	np	np	nn	nn	nn	nn	np	np	np	np	np	np	np	nn	nn	np	np	np	np	np	nn	nn	np	np	nn	np	np
LG12_HB_1823_s28h1	F_0856389_L12_28_1	LG12	<nnxnp>	{-1}	(nn,np)	np	np	np	nn	nn	nn	np	nn	np	nn	nn	nn	nn	np	np	nn	nn	np	np	nn	nn	nn	nn	np	np	np	np	np	np	np	nn	nn	np	np	np	np	np	nn	nn	np	np	nn	np	np
LG12_HB_1823_s28h1	F_0856390_L12_28_1	LG12	<nnxnp>	{-1}	(nn,np)	np	np	np	nn	nn	nn	np	nn	np	nn	nn	nn	nn	np	np	nn	nn	np	np	nn	nn	nn	nn	np	np	np	np	np	np	np	nn	nn	np	np	np	np	np	nn	nn	np	np	nn	np	np
R_5390062_L12_28_1	R_5390062_L12_28_1	LG12	<hkxhk>	{10}	(h-,kk)	h-	h-	h-	kk	h-	kk	h-	h-	h-	kk	kk	h-	h-	h-	h-	kk	h-	h-	h-	h-	kk	kk	kk	h-	h-	h-	h-	h-	h-	h-	kk	h-	h-	h-	h-	h-	h-	kk	kk	h-	h-	kk	h-	h-
LG12_HB_1825_s32h1	F_0857162_L12_32_1	LG12	<nnxnp>	{-1}	(nn,np)	np	np	np	nn	nn	nn	np	nn	np	nn	nn	nn	np	np	np	nn	nn	np	np	nn	nn	nn	nn	np	np	np	np	nn	np	np	nn	nn	np	np	np	np	np	nn	nn	np	--	nn	nn	np
LG12_HB_1825_s32h1	F_0857164_L12_32_1	LG12	<nnxnp>	{-1}	(nn,np)	np	np	np	nn	nn	nn	np	nn	np	nn	nn	nn	np	np	np	nn	nn	np	np	nn	nn	nn	nn	np	np	np	np	nn	np	np	nn	nn	np	np	np	np	np	nn	nn	np	np	nn	nn	np
LG12_HB_1825_s32h1	F_0857165_L12_32_1	LG12	<lmxll>	{1-}	(ll,lm)	ll	ll	lm	lm	ll	lm	ll	ll	lm	lm	lm	ll	ll	lm	ll	lm	ll	ll	ll	ll	lm	lm	lm	ll	lm	ll	lm	ll	lm	lm	ll	ll	lm	lm	lm	lm	ll	lm	lm	lm	ll	lm	ll	ll
LG12_HB_1825_s32h1	F_0857167_L12_32_1	LG12	<nnxnp>	{-1}	(nn,np)	np	np	np	nn	nn	nn	np	nn	np	nn	nn	nn	np	np	np	nn	nn	np	np	nn	nn	nn	nn	np	np	np	np	nn	np	np	nn	nn	np	np	np	np	np	nn	nn	np	np	nn	nn	np
F_0857216_L12_33_1	F_0857216_L12_33_1	LG12	<nnxnp>	{-1}	(nn,np)	np	np	np	nn	nn	nn	np	nn	np	nn	nn	nn	np	np	np	nn	nn	np	np	nn	nn	nn	nn	np	np	np	np	nn	np	np	nn	nn	np	np	np	np	np	nn	nn	np	np	nn	nn	np
LG12_HB_1827_s33h1	F_0857647_L12_33_1	LG12	<hkxhk>	{11}	(hh,hk,kk)	hk	hk	kk	hk	hh	hk	hk	hh	kk	hk	hk	hh	hk	kk	hk	hk	hh	hk	hk	hh	hk	hk	hk	hk	kk	hk	kk	hh	kk	kk	hh	hh	kk	kk	kk	kk	hk	hk	hk	kk	hk	hk	hh	hk
LG12_HB_1827_s33h1	F_0857653_L12_33_1	LG12	<hkxhk>	{00}	(hh,hk,kk)	hk	hk	hh	hk	kk	hk	hk	kk	hh	hk	hk	kk	hk	hh	hk	hk	kk	hk	hk	kk	hk	hk	hk	hk	hh	hk	hh	kk	hh	hh	kk	kk	hh	hh	hh	hh	hk	hk	hk	hh	hk	hk	kk	hk
LG12_HB_1827_s33h1	F_0857667_L12_33_1	LG12	<hkxhk>	{00}	(h-,kk)	h-	h-	h-	h-	kk	h-	h-	kk	h-	h-	h-	kk	h-	h-	h-	h-	kk	h-	h-	kk	h-	h-	h-	h-	h-	h-	h-	kk	h-	h-	kk	kk	h-	h-	h-	h-	h-	h-	h-	h-	h-	h-	kk	h-
LG12_HB_1827_s33h1	F_0857668_L12_33_1	LG12	<hkxhk>	{11}	(hh,hk,kk)	hk	hk	kk	hk	hh	hk	hk	hh	kk	hk	hk	hh	hk	kk	hk	hk	hh	hk	hk	hh	hk	hk	hk	hk	kk	hk	kk	hh	kk	kk	hh	hh	kk	kk	kk	kk	hk	hk	hk	kk	hk	hk	hh	hk
LG12_HB_1829_s35h1	F_0858095_L12_35_1	LG12	<hkxhk>	{11}	(hh,hk,kk)	hk	hk	kk	hk	hh	hk	hk	hh	kk	hk	hk	hh	hk	kk	hk	hk	hh	hk	hk	hh	hk	hk	hk	hk	kk	hk	kk	hh	kk	kk	hh	hh	kk	kk	kk	kk	hk	hk	hk	kk	hk	hk	hh	hk
LG12_HB_1832_s38h1	F_0859504_L12_38_1	LG12	<lmxll>	{0-}	(ll,lm)	lm	lm	ll	ll	--	ll	lm	--	ll	ll	ll	--	lm	ll	lm	ll	--	lm	lm	--	ll	ll	ll	lm	ll	lm	ll	--	ll	ll	--	--	ll	ll	ll	ll	lm	ll	ll	ll	lm	ll	lm	lm
LG12_HB_1832_s38h1	F_0859505_L12_38_1	LG12	<lmxll>	{1-}	(ll,lm)	ll	ll	lm	lm	ll	lm	ll	ll	lm	lm	lm	ll	ll	lm	ll	--	ll	ll	ll	ll	lm	lm	lm	ll	lm	ll	lm	ll	lm	lm	ll	ll	lm	lm	lm	lm	ll	lm	lm	lm	ll	lm	ll	ll
R_17347387_L12_38_1	R_17347387_L12_38_1	LG12	<hkxhk>	{01}	(hh,hk,kk)	kk	kk	hk	hh	hk	hh	kk	hk	hk	hh	hh	hk	kk	hk	kk	hh	hk	kk	kk	hk	hh	hh	hh	kk	hk	kk	hk	hk	hk	hh	hk	hk	hk	hk	hk	hk	kk	hh	hh	hk	kk	hh	hk	kk
LG12_HB_1835_s39h1	F_0860436_L12_39_1	LG12	<nnxnp>	{-1}	(nn,np)	np	np	np	nn	nn	nn	np	nn	np	nn	nn	nn	np	np	np	nn	nn	np	np	nn	np	nn	nn	np	np	np	np	nn	np	nn	nn	nn	np	np	np	np	np	np	nn	np	np	nn	nn	np
LG12_HB_1835_s39h1	F_0860464_L12_39_1	LG12	<nnxnp>	{-0}	(nn,np)	nn	nn	nn	np	np	np	nn	np	nn	np	np	np	nn	nn	nn	np	np	nn	nn	np	nn	np	np	nn	nn	nn	nn	np	nn	np	np	np	nn	nn	nn	nn	nn	nn	np	nn	nn	np	np	nn
F_0860971_L12_39_1	F_0860971_L12_39_1	LG12	<lmxll>	{0-}	(ll,lm)	lm	lm	ll	ll	lm	ll	lm	lm	ll	ll	ll	lm	ll	ll	lm	ll	ll	lm	lm	lm	ll	ll	ll	lm	ll	lm	ll	lm	lm	ll	lm	lm	ll	ll	ll	ll	lm	ll	ll	ll	lm	ll	lm	lm
LG12_HB_1838_s41h1	F_0861177_L12_41_1	LG12	<nnxnp>	{-1}	(nn,np)	np	np	np	nn	nn	nn	np	nn	np	nn	nn	nn	np	np	np	nn	nn	np	np	nn	np	nn	nn	np	np	np	np	nn	np	nn	nn	nn	np	np	np	np	np	np	nn	np	np	nn	nn	np
LG12_HB_1838_s41h1	F_0861179_L12_41_1	LG12	<lmxll>	{0-}	(ll,lm)	lm	lm	ll	ll	lm	ll	lm	lm	ll	ll	ll	lm	ll	ll	lm	ll	ll	lm	lm	lm	ll	ll	ll	lm	ll	lm	ll	lm	lm	ll	lm	lm	ll	ll	ll	ll	lm	ll	ll	ll	lm	ll	lm	lm
LG12_HB_1838_s41h1	F_0861180_L12_41_1	LG12	<lmxll>	{0-}	(ll,lm)	lm	lm	ll	ll	lm	ll	lm	lm	ll	ll	ll	lm	ll	ll	lm	ll	ll	lm	lm	lm	ll	ll	ll	lm	ll	lm	ll	lm	lm	ll	lm	lm	ll	ll	ll	ll	lm	ll	ll	ll	lm	ll	lm	lm
LG12_HB_1838_s41h1	F_0861188_L12_41_1	LG12	<lmxll>	{0-}	(ll,lm)	lm	lm	ll	ll	lm	ll	lm	lm	ll	ll	ll	lm	ll	ll	lm	ll	ll	lm	lm	lm	ll	ll	ll	lm	ll	lm	ll	lm	lm	ll	lm	lm	ll	ll	ll	ll	lm	ll	ll	ll	lm	ll	lm	lm
LG12_HB_1839_s42h1	F_0861603_L12_42_1	LG12	<lmxll>	{1-}	(ll,lm)	ll	ll	lm	lm	ll	lm	ll	ll	lm	lm	lm	ll	lm	lm	ll	lm	lm	ll	ll	ll	lm	lm	lm	ll	ll	ll	lm	ll	ll	lm	ll	ll	lm	lm	lm	lm	ll	lm	lm	lm	ll	ll	ll	ll
LG12_HB_1839_s42h1	F_0861619_L12_42_1	LG12	<hkxhk>	{01}	(hh,hk,kk)	kk	kk	hk	hh	hk	hh	kk	hk	hk	hh	hh	hk	hk	hk	kk	hh	hh	kk	kk	hk	hk	hh	hh	kk	kk	kk	hh	hk	kk	hh	hk	hk	hk	hk	hk	hk	kk	hk	hh	hk	kk	hk	hk	kk
LG12_HB_1839_s42h1	F_0861607_L12_42_1	LG12	<lmxll>	{0-}	(ll,lm)	lm	lm	ll	ll	lm	ll	lm	lm	ll	ll	ll	lm	ll	ll	lm	ll	ll	lm	lm	lm	ll	ll	ll	lm	lm	lm	ll	lm	lm	ll	lm	lm	ll	ll	ll	ll	lm	ll	ll	ll	lm	lm	lm	lm
LG12_HB_184	F_0082467_L11_PA	LG12	<lmxll>	{0-}	(ll,lm)	lm	lm	ll	ll	lm	ll	lm	lm	ll	ll	ll	lm	lm	ll	lm	ll	lm	lm	lm	lm	ll	ll	ll	lm	ll	lm	ll	lm	ll	ll	lm	lm	ll	ll	ll	ll	lm	ll	ll	ll	lm	ll	lm	lm
LG12_HB_184	F_0082462_L11_PA	LG12	<hkxhk>	{00}	(hh,hk,kk)	hk	hk	hh	hk	kk	hk	hk	kk	hh	hk	hk	kk	hk	hh	hk	hk	kk	hk	hk	kk	hk	hk	hk	hk	hh	hk	hh	kk	hh	hh	kk	kk	hh	hh	hh	hh	hk	hk	hk	hh	hk	hk	kk	hk
LG12_HB_184	F_0082475_L11_PA	LG12	<nnxnp>	{-0}	(nn,np)	nn	nn	nn	np	np	np	nn	np	nn	np	np	np	nn	nn	nn	np	np	nn	nn	np	np	np	np	nn	nn	nn	nn	np	nn	nn	np	np	nn	nn	nn	nn	nn	np	np	nn	nn	np	np	nn
LG12_HB_1841_s43h1	F_0862187_L12_43_1	LG12	<hkxhk>	{11}	(hh,hk,kk)	kk	hk	kk	hk	hh	hk	hk	hh	kk	hk	kk	hh	kk	kk	hk	hk	hk	hk	hh	hk	kk	hk	hk	hk	hk	hk	hk	hh	hk	hk	hh	hh	kk	hk	kk	kk	hk	kk	hk	kk	hk	hh	hh	hk
LG12_HB_1843_s44h1	F_0862765_L12_44_1	LG12	<nnxnp>	{-0}	(nn,np)	nn	nn	nn	np	np	np	nn	np	nn	np	nn	np	nn	nn	nn	np	np	nn	np	np	nn	np	np	nn	nn	nn	np	np	nn	np	np	np	nn	np	nn	nn	nn	nn	np	nn	nn	np	np	nn
LG12_HB_1847_s46h1	F_0863678_L12_46_1	LG12	<hkxhk>	{10}	(hh,hk,kk)	hk	hk	hk	kk	hk	kk	hh	hk	hh	hk	hk	hk	hk	hk	hh	kk	kk	hh	hk	kk	hk	kk	kk	hk	hh	hh	kk	hk	hh	kk	hk	hk	hk	kk	hk	hk	hh	hk	hk	hh	hk	hk	hk	hh
LG12_HB_1847_s46h1	F_0863682_L12_46_1	LG12	<nnxnp>	{-0}	(nn,np)	nn	np	nn	np	np	np	nn	np	nn	nn	nn	np	nn	nn	nn	np	np	nn	np	np	nn	np	np	nn	nn	nn	np	np	nn	np	np	np	nn	np	nn	nn	nn	nn	nn	nn	np	np	np	nn
LG12_HB_1847.5	GD_01769_L12_PA	LG12	<hkxhk>	{10}	(hh,hk,kk)	hk	hk	hk	kk	hk	kk	hh	hk	hh	hk	hk	hk	hk	hk	hh	kk	kk	hh	hk	kk	hk	kk	kk	hk	hh	hh	kk	hk	hh	kk	hk	hk	hk	kk	hk	hk	hh	hk	hk	hh	hk	hk	hk	hh
LG12_HB_1849_s46h1	F_0864452_L12_46_1	LG12	<nnxnp>	{-0}	(nn,np)	nn	nn	--	np	np	np	nn	np	nn	np	--	np	nn	nn	nn	np	np	nn	nn	np	--	np	np	nn	nn	nn	np	np	nn	np	np	np	nn	nn	nn	--	nn	nn	--	nn	nn	np	np	nn
LG12_HB_1849_s46h1	F_0864457_L12_46_1	LG12	<nnxnp>	{-0}	(nn,np)	nn	nn	nn	np	np	np	nn	np	nn	np	nn	np	nn	nn	nn	np	np	nn	nn	np	nn	np	np	nn	nn	nn	np	np	nn	np	np	np	nn	nn	nn	nn	nn	nn	np	nn	nn	np	np	nn
LG12_HB_1850_s46h1	F_0864895_L12_46_1	LG12	<nnxnp>	{-1}	(nn,np)	np	nn	np	nn	nn	np	np	nn	np	np	np	nn	nn	np	np	nn	nn	np	np	nn	np	nn	nn	np	nn	np	nn	nn	np	nn	nn	nn	np	nn	np	np	np	np	np	np	nn	nn	nn	np
LG12_HB_1850_s46h1	F_0864896_L12_46_1	LG12	<nnxnp>	{-1}	(nn,np)	np	nn	np	nn	nn	np	np	nn	np	np	np	nn	nn	np	np	nn	nn	np	np	nn	np	nn	nn	np	nn	np	nn	nn	np	nn	nn	nn	np	nn	np	np	np	np	np	np	nn	nn	nn	np
LG12_HB_1850_s46h1	F_0864902_L12_46_1	LG12	<nnxnp>	{-0}	(nn,np)	nn	np	nn	np	np	nn	nn	np	nn	nn	nn	np	np	nn	nn	np	np	nn	nn	np	nn	np	np	nn	np	nn	np	np	nn	np	np	np	nn	np	nn	nn	nn	nn	nn	nn	np	np	np	nn
LG12_HB_1850_s46h1	F_0864903_L12_46_1	LG12	<lmxll>	{0-}	(ll,lm)	ll	lm	ll	ll	lm	ll	lm	lm	lm	ll	ll	lm	ll	ll	lm	ll	ll	lm	lm	ll	ll	ll	ll	ll	lm	lm	ll	lm	lm	lm	lm	lm	ll	ll	ll	ll	lm	ll	ll	lm	lm	lm	lm	lm
LG12_HB_1850.5_s46h1	R_30699442_L12_46_1	LG12	<nnxnp>	{-0}	(nn,np)	nn	np	nn	np	np	nn	nn	np	nn	nn	nn	np	np	nn	nn	np	np	nn	nn	np	nn	np	np	nn	np	nn	np	np	nn	np	np	nn	nn	np	nn	nn	nn	nn	nn	np	np	np	np	nn
LG12_HB_1851_s46h1	F_0865134_L12_46_1	LG12	<lmxll>	{0-}	(ll,lm)	ll	lm	ll	ll	lm	ll	lm	lm	lm	ll	ll	lm	ll	ll	lm	ll	ll	lm	lm	ll	ll	ll	ll	ll	lm	lm	ll	lm	lm	lm	lm	lm	ll	ll	ll	ll	lm	ll	ll	lm	lm	lm	lm	lm
LG12_HB_1851_s46h1	F_0865128_L12_46_1	LG12	<nnxnp>	{-1}	(nn,np)	np	nn	np	nn	nn	np	np	nn	np	np	np	nn	nn	np	np	nn	nn	np	np	nn	np	nn	nn	np	nn	np	nn	nn	np	nn	nn	np	np	nn	np	np	np	np	np	nn	nn	nn	nn	np
LG12_HB_1851_s46h1	F_0865132_L12_46_1	LG12	<hkxhk>	{01}	(hh,hk,kk)	hk	hk	hk	hh	hk	hk	kk	hk	kk	hk	hk	hk	hh	hk	kk	hh	hh	kk	kk	hh	hk	hh	hh	hk	hk	kk	hh	hk	kk	hk	hk	kk	hk	hh	hk	hk	kk	hk	hk	hk	hk	hk	hk	kk
LG12_HB_1851_s46h1	F_0865133_L12_46_1	LG12	<nnxnp>	{-1}	(nn,np)	np	nn	np	nn	nn	np	np	nn	np	np	np	nn	nn	np	np	nn	nn	np	np	nn	np	nn	nn	np	nn	np	nn	nn	np	nn	nn	np	np	nn	np	np	np	np	np	nn	nn	nn	nn	np
LG12_HB_1853_s46h1	F_0865863_L12_46_1	LG12	<nnxnp>	{-0}	(nn,np)	nn	np	nn	np	np	nn	nn	np	nn	nn	nn	np	np	nn	nn	np	np	nn	nn	np	nn	np	np	nn	np	nn	np	np	nn	np	np	nn	nn	np	np	nn	nn	nn	nn	np	np	np	np	nn
LG12_HB_1853_s46h1	F_0865864_L12_46_1	LG12	<hkxhk>	{01}	(hh,hk,kk)	hk	hk	hk	hk	hk	hk	kk	hk	kk	hk	hk	hk	hh	hk	kk	hh	hh	kk	kk	hh	hk	hh	hh	hk	hk	hk	hh	hk	kk	hk	hk	kk	hk	hh	hh	hk	kk	hk	hk	hk	hk	hk	hk	kk
LG12_HB_1853_s46h1	F_0865865_L12_46_1	LG12	<lmxll>	{1-}	(ll,lm)	lm	ll	lm	ll	ll	lm	ll	ll	ll	lm	lm	ll	lm	lm	ll	lm	lm	ll	ll	lm	lm	lm	lm	lm	ll	lm	lm	ll	ll	ll	ll	ll	lm	lm	lm	lm	ll	lm	lm	ll	ll	ll	ll	ll
LG12_HB_1853_s46h1	F_0865868_L12_46_1	LG12	<nnxnp>	{-0}	(nn,np)	nn	np	nn	np	np	nn	nn	np	nn	nn	nn	np	np	nn	nn	np	np	nn	nn	np	nn	np	np	nn	np	nn	np	np	nn	np	np	nn	nn	np	np	nn	nn	nn	nn	np	np	np	np	nn
LG12_HB_1853_s46h1	F_0865875_L12_46_1	LG12	<lmxll>	{0-}	(ll,lm)	ll	lm	ll	lm	lm	ll	lm	lm	lm	ll	ll	lm	ll	ll	lm	ll	ll	lm	lm	ll	ll	ll	ll	ll	lm	ll	ll	lm	lm	lm	lm	lm	ll	ll	ll	ll	lm	ll	ll	lm	lm	lm	lm	lm
LG12_HB_1853_s46h1	F_0865893_L12_46_1	LG12	<nnxnp>	{-0}	(nn,np)	nn	np	nn	np	np	nn	nn	np	nn	nn	nn	np	np	nn	nn	np	np	nn	nn	np	nn	np	np	nn	np	nn	np	np	nn	np	np	nn	nn	np	np	nn	nn	nn	nn	np	np	np	np	nn
LG12_HB_1853_s46h1	F_0865859_L12_46_1	LG12	<nnxnp>	{-1}	(nn,np)	np	nn	np	nn	nn	np	np	nn	np	np	np	nn	nn	np	np	nn	nn	np	np	nn	np	nn	nn	np	nn	np	nn	nn	np	nn	nn	np	np	nn	nn	np	np	np	np	nn	nn	nn	nn	np
LG12_HB_1854_s46h1	F_0865945_L12_46_1	LG12	<efxeg>	{01}	(ee,ef,eg,fg)	eg	ef	eg	ef	ef	eg	fg	ef	fg	eg	eg	ef	ee	eg	fg	ee	ee	fg	fg	eg	eg	ee	ee	eg	ef	eg	ee	ef	fg	ef	ef	fg	eg	ee	ee	eg	fg	eg	eg	ef	ef	ef	ef	fg
LG12_HB_1855_s46h1	F_0866256_L12_46_1	LG12	<nnxnp>	{-0}	(nn,np)	np	np	nn	np	np	nn	np	np	nn	nn	nn	np	np	nn	nn	np	np	nn	nn	nn	nn	np	np	nn	np	nn	np	np	nn	np	np	nn	nn	np	np	nn	nn	nn	nn	np	np	np	np	nn
LG12_HB_1855_s46h1	F_0866258_L12_46_1	LG12	<hkxhk>	{01}	(hh,hk,kk)	hh	hk	hk	hk	hk	hk	hk	hk	kk	hk	hk	hk	hh	hk	kk	hh	hh	kk	kk	hk	hk	hh	hh	hk	hk	hk	hh	hk	kk	hk	hk	kk	hk	hh	hh	hk	kk	hk	hk	hk	hk	hk	hk	kk
LG12_HB_1855_s46h1	F_0866260_L12_46_1	LG12	<nnxnp>	{-0}	(nn,np)	np	np	nn	np	np	nn	np	np	nn	nn	nn	np	np	nn	nn	np	np	nn	nn	nn	nn	np	np	nn	np	nn	np	np	nn	np	np	nn	nn	np	np	nn	nn	nn	nn	np	np	np	np	nn
LG12_HB_1856_s46h1	F_0866635_L12_46_1	LG12	<nnxnp>	{-0}	(nn,np)	np	np	nn	np	np	nn	np	np	nn	nn	nn	np	np	nn	nn	np	np	nn	nn	nn	nn	np	np	nn	np	nn	np	np	nn	np	np	nn	nn	np	np	nn	nn	nn	nn	np	np	np	np	nn
LG12_HB_1856_s46h1	F_0866647_L12_46_1	LG12	<nnxnp>	{-0}	(nn,np)	np	np	nn	np	np	nn	np	np	nn	nn	nn	np	np	nn	nn	np	np	nn	nn	nn	nn	np	np	nn	np	nn	np	np	nn	np	np	nn	nn	np	np	nn	nn	nn	nn	np	np	np	np	nn
LG12_HB_1856_s46h1	F_0866661_L12_46_1	LG12	<nnxnp>	{-1}	(nn,np)	nn	nn	np	nn	nn	np	nn	nn	np	np	np	nn	nn	np	np	nn	nn	np	np	np	np	nn	nn	np	nn	np	nn	nn	np	nn	nn	np	np	nn	nn	np	np	np	np	nn	nn	nn	nn	np
LG12_HB_1857_s46h1	F_0866759_L12_46_1	LG12	<lmxll>	{0-}	(ll,lm)	ll	lm	ll	lm	lm	ll	lm	lm	lm	ll	ll	lm	ll	ll	lm	ll	ll	lm	lm	ll	ll	ll	ll	ll	lm	ll	ll	lm	lm	lm	lm	lm	ll	ll	ll	ll	lm	ll	ll	lm	lm	lm	lm	lm
LG12_HB_1857_s46h1	F_0866747_L12_46_1	LG12	<lmxll>	{1-}	(ll,lm)	lm	ll	lm	ll	ll	lm	ll	ll	ll	lm	lm	ll	lm	lm	ll	lm	lm	ll	ll	lm	lm	lm	lm	lm	ll	lm	lm	ll	ll	ll	ll	ll	lm	lm	lm	lm	ll	lm	lm	ll	ll	ll	ll	ll
LG12_HB_1858_s46h1	F_0866897_L12_46_1	LG12	<lmxll>	{0-}	(ll,lm)	ll	lm	ll	lm	lm	ll	lm	lm	lm	ll	ll	lm	ll	ll	lm	ll	ll	lm	lm	ll	ll	ll	ll	ll	lm	ll	ll	lm	lm	lm	lm	lm	ll	ll	ll	ll	lm	ll	ll	lm	lm	lm	lm	lm
LG12_HB_1858_s46h1	F_0866902_L12_46_1	LG12	<lmxll>	{0-}	(ll,lm)	ll	lm	ll	lm	lm	ll	lm	lm	lm	ll	ll	lm	ll	ll	lm	ll	ll	lm	lm	ll	ll	ll	ll	ll	lm	ll	ll	lm	lm	lm	lm	lm	ll	ll	ll	ll	lm	ll	ll	lm	lm	lm	lm	lm
LG12_HB_1858_s46h1	F_0866907_L12_46_1	LG12	<lmxll>	{0-}	(ll,lm)	ll	lm	ll	lm	lm	ll	lm	lm	lm	ll	ll	lm	ll	ll	lm	ll	ll	lm	lm	ll	ll	ll	ll	ll	lm	ll	ll	lm	lm	lm	lm	lm	ll	ll	ll	ll	lm	ll	ll	lm	lm	lm	lm	lm
LG12_HB_1858_s46h1	F_0866910_L12_46_1	LG12	<lmxll>	{0-}	(ll,lm)	ll	lm	ll	lm	lm	ll	lm	lm	lm	ll	ll	lm	ll	ll	lm	ll	ll	lm	lm	ll	ll	ll	ll	ll	lm	ll	ll	lm	lm	lm	lm	lm	ll	ll	ll	ll	lm	ll	ll	lm	lm	lm	lm	lm
LG12_HB_1858_s46h1	F_0866920_L12_46_1	LG12	<lmxll>	{0-}	(ll,lm)	ll	lm	ll	lm	lm	ll	lm	lm	lm	ll	ll	lm	ll	ll	lm	ll	ll	lm	lm	ll	ll	ll	ll	ll	lm	ll	ll	lm	lm	lm	lm	lm	ll	ll	ll	ll	lm	ll	ll	lm	lm	lm	lm	lm
LG12_HB_1860_s46h1	F_0867400_L12_46_1	LG12	<lmxll>	{0-}	(ll,lm)	ll	lm	ll	lm	lm	ll	lm	lm	lm	ll	ll	lm	ll	ll	lm	ll	ll	lm	lm	ll	ll	lm	ll	ll	lm	ll	ll	lm	lm	lm	lm	lm	ll	ll	lm	ll	lm	ll	ll	lm	lm	lm	lm	lm
LG12_HB_1860_s46h1	F_0867413_L12_46_1	LG12	<lmxll>	{0-}	(ll,lm)	ll	lm	ll	lm	lm	ll	lm	lm	lm	ll	ll	lm	ll	ll	lm	ll	ll	lm	lm	ll	ll	lm	ll	ll	lm	ll	ll	lm	lm	lm	lm	lm	ll	ll	lm	ll	lm	ll	ll	lm	lm	lm	lm	lm
LG12_HB_1861_s46h1	F_0867533_L12_46_1	LG12	<lmxll>	{0-}	(ll,lm)	ll	lm	ll	lm	lm	ll	lm	lm	lm	ll	ll	lm	ll	lm	lm	ll	ll	lm	lm	ll	ll	lm	ll	ll	lm	ll	ll	lm	lm	lm	lm	lm	ll	ll	lm	ll	lm	ll	ll	lm	lm	lm	lm	lm
LG12_HB_1861_s46h1	F_0867535_L12_46_1	LG12	<lmxll>	{0-}	(ll,lm)	ll	lm	ll	lm	lm	ll	lm	lm	lm	ll	ll	lm	ll	lm	lm	ll	ll	lm	lm	ll	ll	lm	ll	ll	lm	ll	ll	lm	lm	lm	lm	lm	ll	ll	lm	ll	lm	ll	ll	lm	lm	lm	lm	lm
LG12_HB_1861_s46h1	F_0867544_L12_46_1	LG12	<lmxll>	{0-}	(ll,lm)	ll	lm	ll	lm	lm	ll	lm	lm	lm	ll	ll	lm	ll	lm	lm	ll	ll	lm	lm	ll	ll	lm	ll	ll	lm	ll	ll	lm	lm	lm	lm	lm	ll	ll	lm	ll	lm	ll	ll	lm	lm	lm	lm	lm
LG12_HB_1861_s46h1	F_0867549_L12_46_1	LG12	<lmxll>	{0-}	(ll,lm)	ll	lm	ll	lm	lm	ll	lm	lm	lm	ll	ll	lm	ll	lm	lm	ll	ll	lm	lm	ll	ll	lm	ll	ll	lm	ll	ll	lm	lm	lm	lm	lm	ll	ll	lm	ll	lm	ll	ll	lm	lm	lm	lm	lm
LG12_HB_1862_s46h1	F_0867854_L12_46_1	LG12	<lmxll>	{0-}	(ll,lm)	ll	lm	ll	lm	lm	ll	lm	lm	lm	ll	ll	lm	ll	lm	lm	ll	ll	ll	lm	ll	ll	lm	ll	ll	lm	ll	ll	lm	lm	lm	lm	lm	ll	ll	lm	ll	lm	ll	ll	lm	lm	lm	ll	lm
LG12_HB_1862_s46h1	F_0867884_L12_46_1	LG12	<lmxll>	{0-}	(ll,lm)	ll	lm	ll	lm	lm	ll	lm	lm	lm	ll	ll	lm	ll	lm	lm	ll	ll	ll	lm	ll	ll	lm	ll	ll	lm	ll	ll	lm	lm	lm	lm	lm	ll	ll	lm	ll	lm	ll	ll	lm	lm	lm	ll	lm
LG12_HB_1864_s46h1	F_0868150_L12_46_1	LG12	<nnxnp>	{-0}	(nn,np)	np	np	nn	np	np	nn	np	np	nn	nn	nn	np	np	nn	nn	np	nn	nn	nn	nn	nn	np	np	nn	np	nn	np	np	nn	np	np	nn	np	np	np	nn	nn	nn	nn	np	np	np	np	nn
LG12_HB_1864_s46h1	F_0868172_L12_46_1	LG12	<nnxnp>	{-0}	(nn,np)	np	np	nn	np	np	nn	np	np	nn	nn	nn	np	np	nn	nn	np	nn	nn	nn	nn	nn	np	np	nn	np	nn	np	np	nn	np	np	nn	np	np	np	nn	nn	nn	nn	np	np	np	np	nn
LG12_HB_1864_s46h1	F_0868156_L12_46_1	LG12	<hkxhk>	{00}	(hh,hk,kk)	hk	hk	hh	kk	kk	hh	hk	kk	hk	hh	hh	kk	hk	hk	hk	hk	hh	hh	hh	hh	hh	kk	hk	hh	kk	hh	hk	kk	hk	kk	kk	hk	hk	hk	kk	hh	hk	hh	hh	kk	kk	kk	hk	hk
LG12_HB_1865_s46h1	F_0868356_L12_46_1	LG12	<hkxhk>	{11}	(hh,hk,kk)	hk	hk	kk	hh	hh	kk	hk	hh	hk	kk	kk	hh	hk	hk	hk	hk	kk	kk	kk	kk	kk	hh	hk	kk	hh	kk	hk	hh	hk	hh	hh	hk	hk	hk	hh	kk	hk	kk	kk	hh	hh	hh	hk	hk
LG12_HB_1865_s46h1	F_0868360_L12_46_1	LG12	<nnxnp>	{-0}	(nn,np)	np	np	nn	np	np	nn	np	np	nn	nn	nn	np	np	nn	nn	np	nn	nn	nn	nn	nn	np	np	nn	np	nn	np	np	nn	np	np	nn	np	np	np	nn	nn	nn	nn	np	np	np	np	nn
LG12_HB_1865_s46h1	F_0868362_L12_46_1	LG12	<nnxnp>	{-0}	(nn,np)	np	np	nn	np	np	nn	np	np	nn	nn	nn	np	np	nn	nn	np	nn	nn	nn	nn	nn	np	np	nn	np	nn	np	np	nn	np	np	nn	np	np	np	nn	nn	nn	nn	np	np	np	np	nn
LG12_HB_2078_s26h1	F_0955785_L2_26_1	LG12	<lmxll>	{0-}	(ll,lm)	lm	lm	ll	ll	lm	ll	lm	lm	ll	ll	ll	lm	ll	ll	lm	ll	ll	lm	lm	lm	ll	ll	ll	lm	ll	lm	ll	lm	lm	ll	lm	lm	ll	ll	ll	ll	lm	ll	ll	ll	lm	ll	lm	lm
LG12_HB_2152_s22h1	F_0983199_L4_22_1	LG12	<nnxnp>	{-0}	(nn,np)	nn	nn	nn	np	np	np	nn	np	nn	np	nn	np	nn	nn	nn	np	np	nn	nn	np	nn	np	np	nn	nn	nn	np	np	nn	np	np	np	nn	nn	nn	nn	nn	nn	np	nn	nn	np	np	nn
LG12_HB_2152_s22h1	F_0983188_L4_22_1	LG12	<lmxll>	{0-}	(ll,lm)	ll	lm	ll	ll	lm	ll	lm	lm	ll	ll	ll	lm	ll	ll	lm	ll	ll	lm	lm	ll	ll	ll	ll	lm	lm	lm	ll	lm	lm	ll	lm	lm	ll	ll	ll	ll	lm	ll	ll	ll	lm	lm	lm	lm
LG12_HB_2198_s51h1	F_0999942_L5_51_1	LG12	<lmxll>	{0-}	(ll,lm)	lm	lm	ll	ll	lm	ll	lm	lm	ll	ll	ll	lm	lm	ll	lm	ll	lm	lm	lm	lm	ll	ll	ll	lm	ll	lm	ll	lm	ll	ll	lm	lm	ll	ll	ll	ll	lm	ll	ll	ll	lm	ll	lm	lm
LG12_HB_2198_s51h1	F_0999931_L5_51_1	LG12	<nnxnp>	{-1}	(nn,np)	np	np	np	nn	nn	nn	np	nn	np	nn	nn	nn	np	np	np	nn	nn	np	np	nn	nn	nn	nn	np	np	np	np	nn	np	np	nn	nn	np	np	np	np	np	nn	nn	np	np	nn	nn	np
LG12_HB_2198_s51h1	F_0999945_L5_51_1	LG12	<nnxnp>	{-1}	(nn,np)	np	np	np	nn	nn	nn	np	nn	np	nn	nn	nn	np	np	np	nn	nn	np	np	nn	nn	nn	nn	np	np	np	np	nn	np	np	nn	nn	np	np	np	np	np	nn	nn	np	np	nn	nn	np
LG12_HB_2198_s51h1	F_0999957_L5_51_1	LG12	<hkxhk>	{00}	(hh,hk,kk)	hk	hk	hh	hk	kk	hk	hk	kk	hh	hk	hk	kk	hk	hh	hk	hk	kk	hk	hk	kk	hk	hk	hk	hk	hh	hk	hh	kk	hh	hh	kk	kk	hh	hh	hh	hh	hk	hk	hk	hh	hk	hk	kk	hk
LG12_HB_2247_s39h1	F_1017441_L7_39_1	LG12	<lmxll>	{0-}	(ll,lm)	ll	lm	ll	lm	lm	ll	lm	lm	lm	ll	ll	lm	ll	ll	lm	ll	ll	lm	lm	ll	ll	ll	ll	ll	lm	ll	ll	lm	lm	lm	lm	lm	ll	ll	ll	ll	lm	ll	ll	lm	lm	lm	lm	lm
LG12_HB_228	F_0103288_L11_PA	LG12	<lmxll>	{0-}	(ll,lm)	lm	lm	ll	ll	lm	ll	lm	lm	ll	ll	ll	lm	lm	ll	lm	ll	lm	lm	lm	lm	ll	ll	ll	lm	ll	lm	ll	lm	ll	ll	lm	lm	ll	ll	ll	ll	lm	ll	ll	ll	lm	ll	lm	lm
LG12_HB_2304_s23h1	F_1045122_L9_23_1	LG12	<nnxnp>	{-1}	(nn,np)	np	np	np	nn	nn	nn	np	nn	nn	nn	nn	nn	nn	np	np	nn	nn	np	np	nn	nn	nn	nn	np	np	np	np	np	np	np	nn	nn	np	np	np	np	np	nn	nn	np	np	nn	np	np
LG12_HB_2304_s23h1	F_1045123_L9_23_1	LG12	<nnxnp>	{-1}	(nn,np)	np	np	np	nn	nn	nn	np	nn	nn	nn	nn	nn	nn	np	np	nn	nn	np	np	nn	nn	nn	nn	np	np	np	np	np	np	np	nn	nn	np	np	np	np	np	nn	nn	np	np	nn	np	np
LG12_HB_2304_s23h1	F_1045136_L9_23_1	LG12	<nnxnp>	{-1}	(nn,np)	np	np	np	nn	nn	nn	np	nn	nn	nn	nn	nn	nn	np	np	nn	nn	np	np	nn	nn	nn	nn	np	np	np	np	np	np	np	nn	nn	np	np	np	np	np	nn	nn	np	np	nn	np	np
LG12_HB_2346_s58h2	F_1057895_L11_58_2	LG12	<nnxnp>	{-0}	(nn,np)	nn	nn	nn	np	np	np	nn	np	nn	np	np	np	nn	nn	nn	np	np	nn	nn	np	np	np	np	nn	nn	nn	nn	np	nn	nn	np	np	nn	nn	nn	nn	nn	np	np	nn	nn	np	np	nn
LG12_HB_2350_s49h2	F_1059523_L12_49_2	LG12	<nnxnp>	{-1}	(nn,np)	np	np	np	nn	nn	nn	np	nn	np	nn	nn	--	nn	np	np	nn	nn	np	np	nn	nn	nn	nn	np	np	np	np	np	np	np	--	nn	np	np	np	np	np	nn	--	np	--	nn	np	np
LG12_HB_2350_s49h2	F_1059530_L12_49_2	LG12	<nnxnp>	{-1}	(nn,np)	np	np	np	nn	nn	nn	np	nn	np	nn	nn	nn	nn	np	np	nn	nn	np	np	nn	nn	nn	nn	np	np	np	np	np	np	np	nn	nn	np	np	np	np	np	nn	nn	np	np	nn	np	np
F_1060566_L12_56_2	F_1060566_L12_56_2	LG12	<hkxhk>	{10}	(hh,hk,kk)	hh	hh	hk	kk	hk	kk	hh	hk	hk	kk	kk	hk	hk	hk	hh	kk	hk	hh	hh	hk	hk	kk	kk	hh	hk	hh	hk	hk	hk	kk	hk	hk	hk	hk	hk	hk	hh	hk	kk	hk	hh	kk	hk	hh
LG12_HB_2352_s58h2	F_1060727_L12_58_2	LG12	<hkxhk>	{01}	(hh,hk,kk)	kk	kk	hk	hh	--	hh	kk	hk	hk	hh	hh	hk	hk	hk	kk	hh	hh	kk	kk	hk	hk	hh	hh	kk	hk	kk	hh	--	kk	hh	hk	hk	hk	hk	hk	hk	kk	hk	hh	hk	kk	hk	hk	kk
LG12_HB_2357_s61h2	F_1061424_L12_61_2	LG12	<nnxnp>	{-1}	(nn,np)	np	nn	np	nn	nn	nn	np	nn	np	np	np	nn	nn	np	np	nn	nn	np	np	nn	np	nn	nn	np	np	np	nn	nn	np	nn	nn	nn	np	nn	np	np	np	np	np	np	nn	nn	nn	np
LG12_HB_2357_s61h2	F_1061426_L12_61_2	LG12	<nnxnp>	{-1}	(nn,np)	np	nn	np	nn	nn	nn	np	nn	np	np	np	nn	nn	np	np	nn	nn	np	np	nn	np	nn	nn	np	np	np	nn	nn	np	nn	nn	nn	np	nn	np	np	np	np	np	np	nn	nn	nn	np
LG12_HB_2357_s61h2	F_1061427_L12_61_2	LG12	<nnxnp>	{-1}	(nn,np)	np	nn	np	nn	nn	nn	np	nn	np	np	np	nn	nn	np	np	nn	nn	np	np	nn	np	nn	nn	np	np	np	nn	nn	np	nn	nn	nn	np	nn	np	np	np	np	np	np	nn	nn	nn	np
LG12_HB_2358_s61h2	F_1061765_L12_61_2	LG12	<nnxnp>	{-0}	(nn,np)	nn	nn	nn	np	np	np	nn	np	nn	np	nn	np	nn	nn	nn	np	np	nn	nn	np	nn	np	np	nn	nn	nn	np	np	nn	np	np	np	nn	nn	nn	nn	nn	nn	np	nn	nn	np	np	nn
LG12_HB_2358_s61h2	F_1061772_L12_61_2	LG12	<nnxnp>	{-0}	(nn,np)	nn	nn	nn	np	np	np	nn	np	nn	np	nn	np	nn	nn	nn	np	np	nn	nn	np	nn	np	np	nn	nn	nn	np	np	nn	np	np	np	nn	nn	nn	nn	nn	nn	np	nn	nn	np	np	nn
LG12_HB_2359_s61h2	F_1062028_L12_61_2	LG12	<lmxll>	{1-}	(ll,lm)	lm	ll	lm	lm	ll	lm	ll	ll	ll	lm	lm	ll	lm	lm	ll	lm	lm	ll	ll	lm	lm	lm	lm	lm	ll	lm	lm	ll	ll	ll	ll	ll	lm	lm	lm	lm	ll	lm	lm	ll	ll	ll	ll	ll
LG12_HB_2359_s61h2	F_1062032_L12_61_2	LG12	<lmxll>	{0-}	(ll,lm)	ll	lm	ll	ll	lm	ll	lm	lm	lm	ll	ll	lm	ll	ll	lm	ll	ll	lm	lm	ll	ll	ll	ll	ll	lm	ll	ll	lm	lm	lm	lm	lm	ll	ll	ll	ll	lm	ll	ll	lm	lm	lm	lm	lm
LG12_HB_2359_s61h2	F_1062023_L12_61_2	LG12	<nnxnp>	{-1}	(nn,np)	np	nn	np	nn	nn	np	np	nn	np	np	np	nn	nn	np	np	nn	nn	np	np	nn	np	nn	nn	np	nn	np	nn	nn	np	nn	nn	np	np	nn	nn	np	np	np	np	nn	nn	nn	nn	np
LG12_HB_236	F_0107139_L12_PA	LG12	<hkxhk>	{01}	(h-,kk)	kk	kk	kk	h-	h-	h-	kk	h-	h-	h-	h-	kk	h-	h-	kk	h-	h-	kk	kk	h-	h-	h-	h-	kk	h-	kk	h-	kk	h-	h-	h-	h-	h-	h-	h-	kk	h-	h-	h-	h-	kk	h-	kk	kk
LG12_HB_236	R_22208_L12_PA	LG12	<nnxnp>	{-1}	(nn,np)	np	np	np	nn	nn	nn	np	nn	nn	nn	nn	np	nn	np	np	nn	nn	np	np	nn	nn	nn	nn	np	np	np	np	np	np	np	nn	nn	np	nn	np	np	np	nn	nn	np	np	nn	np	np
R_473947_L12_PA	R_473947_L12_PA	LG12	<nnxnp>	{-1}	(nn,np)	np	np	np	nn	nn	nn	np	nn	nn	nn	nn	np	nn	np	np	nn	nn	np	np	nn	nn	nn	nn	np	np	np	np	np	np	np	nn	nn	np	nn	np	np	np	nn	nn	np	np	nn	np	np
R_31831_L12_PA	R_31831_L12_PA	LG12	<nnxnp>	{-1}	(nn,np)	np	np	np	nn	nn	nn	np	nn	nn	nn	nn	np	nn	np	np	nn	nn	np	np	nn	nn	nn	nn	np	np	np	np	np	np	np	nn	nn	np	nn	np	np	np	nn	nn	np	np	nn	np	np
R_500084_L12_PA	R_500084_L12_PA	LG12	<nnxnp>	{-1}	(nn,np)	np	np	np	nn	nn	nn	np	nn	nn	nn	nn	np	nn	np	np	nn	nn	np	np	nn	nn	nn	nn	np	np	np	np	np	np	np	nn	nn	np	nn	np	np	np	nn	nn	np	np	nn	np	np
LG12_HB_2360_s61h2	F_1062407_L12_61_2	LG12	<lmxll>	{0-}	(ll,lm)	ll	lm	ll	lm	lm	ll	lm	lm	lm	ll	ll	lm	ll	lm	lm	ll	ll	lm	lm	ll	ll	lm	ll	ll	lm	ll	ll	lm	lm	lm	lm	lm	ll	ll	lm	ll	lm	ll	ll	lm	lm	lm	ll	lm
LG12_HB_2360_s61h2	F_1062411_L12_61_2	LG12	<lmxll>	{0-}	(ll,lm)	ll	lm	ll	lm	lm	ll	lm	lm	lm	ll	ll	lm	ll	lm	lm	ll	ll	lm	lm	ll	ll	lm	ll	ll	lm	ll	ll	lm	lm	lm	lm	lm	ll	ll	lm	ll	lm	ll	ll	lm	lm	lm	ll	lm
LG12_HB_2360_s61h2	F_1062413_L12_61_2	LG12	<lmxll>	{0-}	(ll,lm)	ll	lm	ll	lm	lm	ll	lm	lm	lm	ll	ll	lm	ll	lm	lm	ll	ll	lm	lm	ll	ll	lm	ll	ll	lm	ll	ll	lm	lm	lm	lm	lm	ll	ll	lm	ll	lm	ll	ll	lm	lm	lm	ll	lm
LG12_HB_2360_s61h2	F_1062419_L12_61_2	LG12	<lmxll>	{0-}	(ll,lm)	ll	lm	ll	lm	lm	ll	lm	lm	lm	ll	ll	lm	ll	lm	lm	ll	ll	lm	lm	ll	ll	lm	ll	ll	lm	ll	ll	lm	lm	lm	lm	lm	ll	ll	lm	ll	lm	ll	ll	lm	lm	lm	ll	lm
LG12_HB_2361_s61h2	F_1062559_L12_61_2	LG12	<lmxll>	{0-}	(ll,lm)	ll	ll	ll	lm	lm	ll	ll	lm	lm	ll	ll	lm	ll	lm	lm	ll	ll	ll	ll	ll	ll	lm	ll	ll	lm	ll	ll	lm	lm	lm	lm	lm	ll	ll	lm	ll	lm	ll	ll	lm	lm	lm	ll	lm
LG12_HB_2361_s61h2	F_1062575_L12_61_2	LG12	<lmxll>	{0-}	(ll,lm)	ll	ll	ll	lm	lm	ll	ll	lm	lm	ll	ll	lm	ll	lm	lm	ll	ll	ll	ll	ll	ll	lm	ll	ll	lm	ll	ll	lm	lm	lm	lm	lm	ll	ll	lm	ll	lm	ll	ll	lm	lm	lm	ll	lm
LG12_HB_237	F_0107522_L12_PA	LG12	<hkxhk>	{10}	(hh,hk,kk)	hh	hh	hh	kk	hk	hk	hh	hk	kk	hk	hk	hh	hk	hk	hh	hk	hk	hh	hh	hk	kk	kk	kk	hh	hk	hh	hk	hh	hk	hk	kk	hk	hk	kk	hk	hh	hk	kk	kk	hk	hh	kk	hh	hh
LG12_HB_237	F_0107523_L12_PA	LG12	<lmxll>	{0-}	(ll,lm)	lm	lm	lm	ll	lm	lm	lm	lm	ll	lm	lm	lm	lm	ll	lm	lm	lm	lm	lm	lm	ll	ll	ll	lm	ll	lm	ll	lm	ll	ll	ll	lm	ll	ll	ll	lm	ll	ll	ll	ll	lm	ll	lm	lm
LG12_HB_237	F_0107529_L12_PA	LG12	<nnxnp>	{-0}	(nn,np)	nn	nn	nn	np	np	np	nn	np	np	np	np	nn	np	nn	nn	np	np	nn	nn	np	np	np	np	nn	nn	nn	nn	nn	nn	nn	np	np	nn	np	nn	nn	nn	np	np	nn	nn	np	nn	nn
LG12_HB_237	F_0107532_L12_PA	LG12	<lmxll>	{1-}	(ll,lm)	ll	ll	ll	lm	ll	ll	ll	ll	lm	ll	ll	ll	ll	lm	ll	ll	ll	ll	ll	ll	lm	lm	lm	ll	lm	ll	lm	ll	lm	lm	lm	ll	lm	lm	lm	ll	lm	lm	lm	lm	ll	lm	ll	ll
LG12_HB_237	F_0107535_L12_PA	LG12	<hkxhk>	{10}	(hh,hk,kk)	hh	hh	hh	kk	hk	hk	hh	hk	kk	hk	hk	hh	hk	hk	hh	hk	hk	hh	hh	hk	kk	kk	kk	hh	hk	hh	hk	hh	hk	hk	kk	hk	hk	kk	hk	hh	hk	kk	kk	hk	hh	kk	hh	hh
LG12_HB_237	R_502092_L12_PA	LG12	<lmxll>	{1-}	(ll,lm)	ll	ll	ll	lm	ll	ll	ll	ll	--	ll	ll	ll	ll	lm	ll	ll	ll	ll	ll	ll	lm	lm	lm	ll	lm	ll	lm	ll	lm	lm	lm	ll	lm	--	lm	ll	lm	--	--	lm	ll	--	ll	ll
LG12_HB_238	F_0107999_L12_PA	LG12	<nnxnp>	{-1}	(nn,np)	np	np	np	nn	nn	nn	np	nn	nn	nn	nn	np	nn	np	np	nn	nn	np	np	nn	nn	nn	nn	np	np	np	np	np	np	np	nn	nn	np	nn	np	np	np	nn	nn	np	np	nn	np	np
LG12_HB_239	F_0108815_L12_PA	LG12	<lmxll>	{0-}	(ll,lm)	lm	lm	ll	ll	lm	ll	lm	lm	ll	lm	lm	lm	lm	ll	lm	ll	lm	lm	lm	lm	ll	ll	ll	lm	ll	lm	ll	lm	ll	ll	ll	lm	ll	ll	ll	lm	ll	ll	ll	ll	lm	ll	lm	lm
LG12_HB_239	F_0108825_L12_PA	LG12	<nnxnp>	{-1}	(nn,np)	np	np	np	nn	nn	nn	np	nn	nn	nn	nn	nn	nn	np	np	nn	nn	np	np	nn	nn	nn	nn	np	np	np	np	np	np	np	nn	nn	np	nn	np	np	np	nn	nn	np	np	nn	np	np
LG12_HB_239	R_1193551_L12_PA	LG12	<nnxnp>	{-1}	(nn,np)	np	np	np	nn	nn	nn	np	nn	nn	nn	nn	nn	nn	np	np	nn	nn	np	np	nn	nn	nn	nn	np	np	np	np	np	np	np	nn	nn	np	nn	np	np	np	nn	nn	np	np	nn	np	np
LG12_HB_239.5	R_1205264_L12_PA	LG12	<nnxnp>	{-1}	(nn,np)	np	np	np	nn	nn	nn	np	nn	nn	nn	nn	nn	nn	np	np	nn	nn	np	np	nn	nn	nn	nn	np	np	np	np	np	np	np	nn	nn	np	nn	np	np	np	nn	nn	np	np	nn	np	np
LG12_HB_239.5	R_1215786_L12_PA	LG12	<nnxnp>	{-1}	(nn,np)	np	np	np	nn	nn	nn	np	nn	nn	nn	nn	nn	nn	np	np	nn	nn	np	np	nn	nn	nn	nn	np	np	np	np	np	np	np	nn	nn	np	nn	np	np	np	nn	nn	np	np	nn	np	np
LG12_HB_240	F_0109517_L12_PA	LG12	<lmxll>	{0-}	(ll,lm)	lm	lm	ll	ll	lm	ll	lm	lm	ll	lm	lm	lm	lm	ll	lm	ll	lm	lm	lm	lm	ll	ll	ll	lm	ll	lm	ll	lm	ll	ll	ll	lm	ll	ll	ll	lm	ll	ll	ll	ll	lm	ll	lm	lm
LG12_HB_240	R_1475357_L12_PA	LG12	<nnxnp>	{-1}	(nn,np)	np	np	np	nn	nn	nn	np	nn	nn	nn	nn	nn	nn	np	np	nn	nn	np	np	nn	nn	nn	nn	np	np	np	np	np	np	np	nn	nn	np	nn	np	np	np	nn	nn	np	np	nn	np	np
LG12_HB_241	F_0110362_L12_PA	LG12	<nnxnp>	{-1}	(nn,np)	np	np	np	nn	nn	nn	np	nn	nn	nn	nn	nn	nn	np	np	nn	nn	np	np	nn	nn	nn	nn	np	np	np	np	np	np	np	nn	nn	np	nn	np	np	np	nn	nn	np	np	nn	np	np
LG12_HB_241	F_0110363_L12_PA	LG12	<nnxnp>	{-1}	(nn,np)	np	np	np	nn	nn	nn	np	nn	nn	nn	nn	nn	nn	np	np	nn	nn	np	np	nn	nn	nn	nn	np	np	np	np	np	np	np	nn	nn	np	nn	np	np	np	nn	nn	np	np	nn	np	np
LG12_HB_241	F_0110366_L12_PA	LG12	<hkxhk>	{10}	(hh,hk,kk)	hh	hh	hk	kk	hk	kk	hh	hk	kk	hk	hk	hk	hk	hk	hh	kk	hk	hh	hh	hk	kk	kk	kk	hh	hk	hh	hk	hh	hk	hk	kk	hk	hk	kk	hk	hh	hk	kk	kk	hk	hh	kk	hh	hh
LG12_HB_241	F_0110371_L12_PA	LG12	<nnxnp>	{-1}	(nn,np)	np	np	np	nn	nn	nn	np	nn	nn	nn	nn	nn	nn	np	np	nn	nn	np	np	nn	nn	nn	nn	np	np	np	np	np	np	np	nn	nn	np	nn	np	np	np	nn	nn	np	np	nn	np	np
LG12_HB_241	F_0110376_L12_PA	LG12	<nnxnp>	{-1}	(nn,np)	np	np	np	nn	nn	nn	np	nn	nn	nn	nn	nn	nn	np	np	nn	nn	np	np	nn	nn	nn	nn	np	np	np	np	np	np	np	nn	nn	np	nn	np	np	np	nn	nn	np	np	nn	np	np
LG12_HB_241	F_0110377_L12_PA	LG12	<lmxll>	{0-}	(ll,lm)	lm	lm	ll	ll	lm	ll	lm	lm	ll	lm	lm	lm	lm	ll	lm	ll	lm	lm	lm	lm	ll	ll	ll	lm	ll	lm	ll	lm	ll	ll	ll	lm	ll	ll	ll	lm	ll	ll	ll	ll	lm	ll	lm	lm
LG12_HB_241	F_0110379_L12_PA	LG12	<lmxll>	{0-}	(ll,lm)	lm	lm	ll	ll	lm	ll	lm	lm	ll	lm	lm	lm	lm	ll	lm	ll	lm	lm	lm	lm	ll	ll	ll	lm	ll	lm	ll	lm	ll	ll	ll	lm	ll	ll	ll	lm	ll	ll	ll	ll	lm	ll	lm	lm
LG12_HB_241	R_1816057_L12_PA	LG12	<nnxnp>	{-1}	(nn,np)	np	np	np	nn	nn	nn	np	nn	nn	nn	nn	nn	nn	np	np	nn	nn	np	np	nn	nn	nn	nn	np	np	np	np	np	np	np	nn	nn	np	nn	np	np	np	nn	nn	np	np	nn	np	np
LG12_HB_241	R_1818084_L12_PA	LG12	<nnxnp>	{-1}	(nn,np)	np	np	np	nn	nn	nn	np	nn	nn	nn	nn	nn	nn	np	np	nn	nn	np	np	nn	nn	nn	nn	np	np	np	np	np	np	np	nn	nn	np	nn	np	np	np	nn	nn	np	np	nn	np	np
LG12_HB_242	F_0110881_L12_PA	LG12	<nnxnp>	{-1}	(nn,np)	np	np	np	nn	nn	nn	np	nn	nn	nn	nn	nn	nn	np	np	nn	nn	np	np	nn	nn	nn	nn	np	np	np	np	np	np	np	nn	nn	np	nn	np	np	np	nn	nn	np	np	nn	np	np
LG12_HB_242	F_0110886_L12_PA	LG12	<nnxnp>	{-1}	(nn,np)	np	np	np	nn	nn	nn	np	nn	nn	nn	nn	nn	nn	np	np	nn	nn	np	np	nn	nn	nn	nn	np	np	np	np	np	np	np	nn	nn	np	nn	np	np	np	nn	nn	np	np	nn	np	np
LG12_HB_242	F_0110890_L12_PA	LG12	<nnxnp>	{-1}	(nn,np)	np	np	np	nn	nn	nn	np	nn	nn	nn	nn	nn	nn	np	np	nn	nn	np	np	nn	nn	nn	nn	np	np	np	np	np	np	np	nn	nn	np	nn	np	np	np	nn	nn	np	np	nn	np	np
LG12_HB_242	R_2343296_L12_PA	LG12	<nnxnp>	{-1}	(nn,np)	np	np	np	nn	nn	nn	np	nn	nn	nn	nn	nn	nn	np	np	nn	nn	np	np	nn	nn	nn	nn	np	np	np	np	np	np	np	nn	nn	np	nn	np	np	np	nn	nn	np	np	nn	np	np
LG12_HB_243.5	R_2958778_L12_PA	LG12	<nnxnp>	{-1}	(nn,np)	np	np	np	nn	nn	nn	np	nn	nn	nn	nn	nn	nn	np	np	nn	nn	np	np	nn	nn	nn	nn	np	np	np	np	np	np	np	nn	nn	np	np	np	np	np	nn	nn	np	np	nn	np	np
LG12_HB_244	F_0111348_L12_PA	LG12	<nnxnp>	{-1}	(nn,np)	np	np	np	nn	nn	nn	np	nn	nn	nn	nn	nn	nn	np	np	nn	nn	np	np	nn	nn	nn	nn	np	np	np	np	np	np	np	nn	nn	np	np	np	np	np	nn	nn	np	np	nn	np	np
LG12_HB_244	F_0111355_L12_PA	LG12	<nnxnp>	{-1}	(nn,np)	np	np	np	nn	nn	nn	np	nn	nn	nn	nn	nn	nn	np	np	nn	nn	np	np	nn	nn	nn	nn	np	np	np	np	np	np	np	nn	nn	np	np	np	np	np	nn	nn	np	np	nn	np	np
LG12_HB_244	F_0111366_L12_PA	LG12	<hkxhk>	{10}	(hh,hk,kk)	hh	hh	hk	kk	hk	kk	hh	hk	kk	kk	kk	hk	hk	hk	hh	kk	hk	hh	hh	hk	kk	kk	kk	hh	hk	hh	hk	hh	hk	hk	kk	hk	hk	hk	hk	hk	hk	kk	kk	hk	hh	kk	hh	hh
LG12_HB_244	F_0111369_L12_PA	LG12	<nnxnp>	{-1}	(nn,np)	np	np	np	nn	nn	nn	np	nn	nn	nn	nn	nn	nn	np	np	nn	nn	np	np	nn	nn	nn	nn	np	np	np	np	np	np	np	nn	nn	np	np	np	np	np	nn	nn	np	np	nn	np	np
LG12_HB_244.5	R_3025133_L12_PA	LG12	<nnxnp>	{-1}	(nn,np)	np	np	np	nn	nn	nn	np	nn	nn	nn	nn	nn	nn	np	np	nn	nn	np	np	nn	nn	nn	nn	np	np	np	np	np	np	np	nn	nn	np	np	np	np	np	nn	nn	np	np	nn	np	np
F_0111904_L12_PA	F_0111904_L12_PA	LG12	<hkxhk>	{01}	(hh,hk,kk)	kk	kk	hk	hh	hk	hh	kk	hk	hh	hh	hh	hk	hk	hk	kk	hh	hk	kk	kk	hk	hh	hh	hh	kk	hk	kk	hk	kk	hk	hk	hh	hk	hk	hk	hk	hk	kk	hh	hh	hk	kk	hh	kk	kk
LG12_HB_246	F_0112239_L12_PA	LG12	<nnxnp>	{-1}	(nn,np)	np	np	np	nn	nn	nn	np	nn	nn	nn	nn	nn	nn	np	np	nn	nn	np	np	nn	nn	nn	nn	np	np	np	np	np	np	np	nn	nn	np	np	np	np	np	nn	nn	np	np	nn	np	np
LG12_HB_246	F_0112238_L12_PA	LG12	<hkxhk>	{01}	(hh,hk,kk)	kk	kk	hk	hh	hk	hh	kk	hk	hh	hh	hh	hk	hk	hk	kk	hh	hk	kk	kk	hk	hh	hh	hh	kk	hk	kk	hk	kk	hk	hk	hh	hk	hk	hk	hk	hk	kk	hh	hh	hk	kk	hh	kk	kk
LG12_HB_246	F_0112245_L12_PA	LG12	<lmxll>	{0-}	(ll,lm)	lm	lm	ll	ll	lm	ll	lm	lm	ll	ll	ll	lm	lm	ll	lm	ll	lm	lm	lm	lm	ll	ll	ll	lm	ll	lm	ll	lm	ll	ll	ll	lm	ll	ll	ll	ll	lm	ll	ll	ll	lm	ll	lm	lm
LG12_HB_246	F_0112258_L12_PA	LG12	<efxeg>	{01}	(ee,ef,eg,fg)	fg	fg	eg	ee	ef	ee	fg	ef	ee	ee	ee	ef	ef	eg	fg	ee	ef	fg	fg	ef	ee	ee	ee	fg	eg	fg	eg	fg	eg	eg	ee	ef	eg	eg	eg	eg	fg	ee	ee	eg	fg	ee	fg	fg
LG12_HB_246	F_0112260_L12_PA	LG12	<lmxll>	{0-}	(ll,lm)	lm	lm	ll	ll	lm	ll	lm	lm	ll	ll	ll	lm	lm	ll	lm	ll	lm	lm	lm	lm	ll	ll	ll	lm	ll	lm	ll	lm	ll	ll	ll	lm	ll	ll	ll	ll	lm	ll	ll	ll	lm	ll	lm	lm
LG12_HB_246.5	GD_00430_L12_PA	LG12	<hkxhk>	{10}	(hh,hk,kk)	hh	hh	hk	kk	hk	kk	hh	hk	kk	kk	kk	hk	hk	hk	hh	kk	hk	hh	hh	hk	kk	kk	kk	hh	hk	hh	hk	hh	hk	hk	kk	hk	hk	hk	hk	hk	hh	kk	kk	hk	hh	kk	hh	hh
LG12_HB_246.5	GD_01391_L12_PA	LG12	<lmxll>	{0-}	(ll,lm)	lm	lm	ll	ll	lm	ll	lm	lm	ll	ll	ll	lm	lm	ll	lm	ll	lm	lm	lm	lm	ll	ll	ll	lm	ll	lm	ll	lm	ll	ll	ll	lm	ll	ll	ll	ll	lm	ll	ll	ll	lm	ll	lm	lm
LG12_HB_246.5	R_3506169_L12_PA	LG12	<hkxhk>	{01}	(hh,hk,kk)	kk	kk	hk	hh	hk	hh	kk	hk	hh	hh	hh	hk	hk	hk	kk	hh	hk	kk	kk	hk	hh	hh	hh	kk	hk	kk	hk	kk	hk	hk	hh	hk	hk	hk	hk	hk	kk	hh	hh	hk	kk	hh	kk	kk
LG12_HB_246.5	R_3725831_L12_PA	LG12	<lmxll>	{0-}	(ll,lm)	lm	lm	ll	ll	lm	ll	lm	lm	ll	ll	ll	lm	lm	ll	lm	ll	lm	lm	lm	lm	ll	ll	ll	lm	ll	lm	ll	lm	ll	ll	ll	lm	ll	ll	ll	ll	lm	ll	ll	ll	lm	ll	lm	lm
LG12_HB_247	F_0112838_L12_PA	LG12	<hkxhk>	{10}	(hh,hk,kk)	hh	hh	hk	kk	hk	kk	hh	hk	kk	kk	kk	hk	hk	hk	hh	kk	hk	hh	hh	hk	kk	kk	kk	hh	hk	hh	hk	hh	hk	hk	kk	hk	hk	hk	hk	hk	hh	kk	kk	hk	hh	kk	hh	hh
LG12_HB_247	F_0112839_L12_PA	LG12	<hkxhk>	{01}	(hh,hk,kk)	kk	kk	hk	hh	hk	hh	kk	hk	hh	hh	hh	hk	hk	hk	kk	hh	hk	kk	kk	hk	hh	hh	hh	kk	hk	kk	hk	kk	hk	hk	hh	hk	hk	hk	hk	hk	kk	hh	hh	hk	kk	hh	kk	kk
LG12_HB_248	F_0113072_L12_PA	LG12	<nnxnp>	{-1}	(nn,np)	np	np	np	nn	nn	nn	np	nn	nn	nn	nn	nn	nn	np	np	nn	nn	np	np	nn	nn	nn	nn	np	np	np	np	np	np	np	nn	nn	np	np	np	np	np	nn	nn	np	np	nn	np	np
LG12_HB_248	F_0113077_L12_PA	LG12	<nnxnp>	{-1}	(nn,np)	np	np	np	nn	nn	nn	np	nn	nn	nn	nn	nn	nn	np	np	nn	nn	np	np	nn	nn	nn	nn	np	np	np	np	np	np	np	nn	nn	np	np	np	np	np	nn	nn	np	np	nn	np	np
LG12_HB_248	F_0113090_L12_PA	LG12	<nnxnp>	{-1}	(nn,np)	np	np	np	nn	nn	nn	np	nn	nn	nn	nn	nn	nn	np	np	nn	nn	np	np	nn	nn	nn	nn	np	np	np	np	np	np	np	nn	nn	np	np	np	np	np	nn	nn	np	np	nn	np	np
LG12_HB_2485_s28h2	F_1091489_L4_28_2	LG12	<lmxll>	{0-}	(ll,lm)	ll	lm	ll	ll	lm	ll	lm	lm	ll	ll	ll	lm	ll	ll	lm	ll	ll	lm	lm	ll	ll	ll	ll	ll	lm	lm	ll	lm	lm	ll	lm	lm	ll	ll	ll	ll	lm	ll	ll	lm	lm	lm	lm	lm
LG12_HB_2485_s28h2	F_1091503_L4_28_2	LG12	<hkxhk>	{10}	(hh,hk,kk)	hk	hk	hk	kk	hk	kk	hh	hk	hk	kk	hk	hk	hk	hk	hh	kk	kk	hh	hk	kk	hk	kk	kk	hk	hh	hh	kk	hk	hh	kk	hk	hk	hk	kk	hk	hk	hh	hk	kk	hh	hh	hk	hk	hh
LG12_HB_250	F_0114369_L12_PA	LG12	<nnxnp>	{-1}	(nn,np)	np	np	np	nn	nn	nn	np	nn	np	nn	nn	nn	nn	np	np	nn	nn	np	np	nn	nn	nn	nn	np	np	np	np	np	np	np	nn	nn	np	np	np	np	np	nn	nn	np	np	nn	np	np
LG12_HB_250	GD_01907_L12_PA	LG12	<nnxnp>	{-1}	(nn,np)	np	np	np	nn	nn	nn	np	nn	np	nn	nn	nn	nn	np	np	nn	nn	np	np	nn	nn	nn	nn	np	np	np	np	np	np	np	nn	nn	np	np	np	np	np	nn	nn	np	np	nn	np	np
LG12_HB_251	F_0114795_L12_PA	LG12	<nnxnp>	{-1}	(nn,np)	np	np	np	nn	nn	nn	np	nn	np	nn	nn	nn	nn	np	np	nn	nn	np	np	nn	nn	nn	nn	np	np	np	np	np	np	np	nn	nn	np	np	np	np	np	nn	nn	np	np	nn	np	np
LG12_HB_251	F_0114799_L12_PA	LG12	<nnxnp>	{-1}	(nn,np)	np	np	np	nn	nn	nn	np	nn	np	nn	nn	nn	nn	np	np	nn	nn	np	np	nn	nn	nn	nn	np	np	np	np	np	np	np	nn	nn	np	np	np	np	np	nn	nn	np	np	nn	np	np
LG12_HB_251	F_0114805_L12_PA	LG12	<nnxnp>	{-1}	(nn,np)	np	np	np	nn	nn	nn	np	nn	np	nn	nn	nn	nn	np	np	nn	nn	np	np	nn	nn	nn	nn	np	np	np	np	np	np	np	nn	nn	np	np	np	np	np	nn	nn	np	np	nn	np	np
LG12_HB_251	F_0114810_L12_PA	LG12	<nnxnp>	{-1}	(nn,np)	np	np	np	nn	nn	nn	np	nn	np	nn	nn	nn	nn	np	np	nn	nn	np	np	nn	nn	nn	nn	np	np	np	np	np	np	np	nn	nn	np	np	np	np	np	nn	nn	np	np	nn	np	np
LG12_HB_251	F_0114822_L12_PA	LG12	<nnxnp>	{-1}	(nn,np)	np	np	np	nn	nn	nn	np	nn	np	nn	nn	nn	nn	np	np	nn	nn	np	np	nn	nn	nn	nn	np	np	np	np	np	np	np	nn	nn	np	np	np	np	np	nn	nn	np	np	nn	np	np
LG12_HB_251	F_0114826_L12_PA	LG12	<nnxnp>	{-1}	(nn,np)	np	np	np	nn	nn	nn	np	nn	np	nn	nn	nn	nn	np	np	nn	nn	np	np	nn	nn	nn	nn	np	np	np	np	np	np	np	nn	nn	np	np	np	np	np	nn	nn	np	np	nn	np	np
LG12_HB_251.5	R_5173778_L12_PA	LG12	<nnxnp>	{-1}	(nn,np)	np	np	np	nn	nn	nn	np	nn	np	nn	nn	nn	np	np	np	nn	nn	np	np	nn	nn	nn	nn	np	np	np	np	np	np	np	nn	nn	np	np	np	np	np	nn	nn	np	np	nn	np	np
LG12_HB_253	F_0116521_L12_PA	LG12	<lmxll>	{0-}	(ll,lm)	lm	lm	ll	ll	lm	ll	lm	lm	ll	ll	ll	lm	lm	ll	lm	ll	lm	lm	lm	lm	ll	ll	ll	lm	ll	lm	ll	lm	ll	ll	ll	lm	ll	ll	ll	ll	lm	ll	ll	ll	lm	ll	lm	lm
LG12_HB_253	F_0116525_L12_PA	LG12	<lmxll>	{0-}	(ll,lm)	lm	lm	ll	ll	lm	ll	lm	lm	ll	ll	ll	lm	lm	ll	lm	ll	lm	lm	lm	lm	ll	ll	ll	lm	ll	lm	ll	lm	ll	ll	ll	lm	ll	ll	ll	ll	lm	ll	ll	ll	lm	ll	lm	lm
LG12_HB_253	F_0116527_L12_PA	LG12	<hkxhk>	{01}	(hh,hk,kk)	kk	kk	hk	hh	hk	hh	kk	hk	hk	hh	hh	hk	kk	hk	kk	hh	hk	kk	kk	hk	hh	hh	hh	kk	hk	kk	hk	kk	hk	hk	hh	hk	hk	hk	hk	hk	kk	hh	hh	hk	kk	hh	kk	kk
LG12_HB_253	F_0116528_L12_PA	LG12	<nnxnp>	{-1}	(nn,np)	np	np	np	nn	nn	nn	np	nn	np	nn	nn	nn	np	np	np	nn	nn	np	np	nn	nn	nn	nn	np	np	np	np	np	np	np	nn	nn	np	np	np	np	np	nn	nn	np	np	nn	np	np
LG12_HB_254	F_0117250_L12_PA	LG12	<nnxnp>	{-1}	(nn,np)	np	np	np	nn	nn	nn	np	nn	np	nn	nn	nn	np	np	np	nn	nn	np	np	nn	nn	nn	nn	np	np	np	np	np	np	np	nn	nn	np	np	np	np	np	nn	nn	np	np	nn	np	np
LG12_HB_254	F_0117252_L12_PA	LG12	<nnxnp>	{-0}	(nn,np)	nn	nn	nn	np	np	np	nn	np	nn	np	np	np	nn	nn	nn	np	np	nn	nn	np	np	np	np	nn	nn	nn	nn	nn	nn	nn	np	np	nn	nn	nn	nn	nn	np	np	nn	nn	np	nn	nn
LG12_HB_256	F_0117756_L12_PA	LG12	<nnxnp>	{-0}	(nn,np)	nn	nn	nn	np	np	np	nn	np	nn	np	np	np	nn	nn	nn	np	np	nn	nn	np	np	np	np	nn	nn	nn	nn	np	nn	nn	np	np	nn	nn	nn	nn	nn	np	np	nn	nn	np	nn	nn
LG12_HB_256	F_0117757_L12_PA	LG12	<hkxhk>	{00}	(hh,hk,kk)	hk	hk	hh	hk	kk	hk	hk	kk	hh	hk	hk	kk	hk	hh	hk	hk	kk	hk	hk	kk	hk	hk	hk	hk	hh	hk	hh	kk	hh	hh	kk	kk	hh	hh	hh	hh	hk	hk	hk	hh	hk	hk	hk	hk
LG12_HB_256	F_0117738_L12_PA	LG12	<lmxll>	{1-}	(ll,lm)	ll	ll	lm	lm	ll	lm	ll	ll	lm	lm	lm	ll	ll	lm	ll	lm	ll	ll	ll	ll	lm	lm	lm	ll	lm	ll	lm	ll	lm	lm	ll	ll	lm	lm	lm	lm	ll	lm	lm	lm	ll	lm	ll	ll
LG12_HB_256	F_0117748_L12_PA	LG12	<lmxll>	{1-}	(ll,lm)	ll	ll	lm	lm	ll	lm	ll	ll	lm	lm	lm	ll	ll	lm	ll	lm	ll	ll	ll	ll	lm	lm	lm	ll	lm	ll	lm	ll	lm	lm	ll	ll	lm	lm	lm	lm	ll	lm	lm	lm	ll	lm	ll	ll
LG12_HB_257	F_0118080_L12_PA	LG12	<nnxnp>	{-0}	(nn,np)	nn	nn	nn	np	np	np	nn	np	nn	np	np	np	nn	nn	nn	np	np	nn	nn	np	np	np	np	nn	nn	nn	nn	np	nn	nn	np	np	nn	nn	nn	nn	nn	np	np	nn	nn	np	nn	nn
LG12_HB_257	F_0118087_L12_PA	LG12	<nnxnp>	{-0}	(nn,np)	nn	nn	nn	np	np	np	nn	np	nn	np	np	np	nn	nn	nn	np	np	nn	nn	np	np	np	np	nn	nn	nn	nn	np	nn	nn	np	np	nn	nn	nn	nn	nn	np	np	nn	nn	np	nn	nn
LG12_HB_257	F_0118091_L12_PA	LG12	<nnxnp>	{-0}	(nn,np)	nn	nn	nn	np	np	np	nn	np	nn	np	np	np	nn	nn	nn	np	np	nn	nn	np	np	np	np	nn	nn	nn	nn	np	nn	nn	np	np	nn	nn	nn	nn	nn	np	np	nn	nn	np	nn	nn
LG12_HB_257	R_7044670_L12_PA	LG12	<nnxnp>	{-0}	(nn,np)	nn	nn	nn	np	np	np	nn	np	nn	np	np	np	nn	nn	nn	np	np	nn	nn	np	np	np	np	nn	nn	nn	nn	np	nn	nn	np	np	nn	nn	nn	nn	nn	np	np	nn	nn	np	nn	nn
LG12_HB_2580_s71h3	$F_1108953y_LG12	LG12	<hkxhk>	{00}	(h-,kk)	h-	kk	h-	h-	kk	h-	h-	kk	h-	h-	h-	kk	h-	h-	h-	h-	h-	h-	kk	h-	h-	h-	h-	h-	h-	h-	h-	kk	h-	h-	kk	kk	h-	h-	h-	h-	h-	h-	h-	h-	h-	kk	kk	h-
LG12_HB_2580_s71h3	F_1108951_L12_71_3	LG12	<hkxhk>	{11}	(hh,hk,kk)	kk	hh	kk	hk	hh	hk	hk	hh	kk	hk	kk	hh	kk	kk	hk	hk	hk	hk	hh	hk	kk	hk	hk	kk	hk	hk	hk	hh	hk	hk	hh	hh	kk	hk	kk	kk	hk	kk	hk	hk	hk	hh	hh	hk
F_1109632_L13_73_3	F_1109632_L13_73_3	LG12	<nnxnp>	{-1}	(nn,np)	np	nn	np	nn	nn	nn	np	nn	np	np	np	nn	np	np	np	nn	nn	np	nn	nn	np	nn	nn	np	np	np	nn	nn	np	nn	nn	nn	np	nn	np	np	np	np	np	np	nn	nn	nn	np
LG12_HB_259	F_0118486_L12_PA	LG12	<lmxll>	{1-}	(ll,lm)	ll	ll	lm	lm	ll	lm	ll	ll	lm	lm	lm	ll	ll	lm	ll	lm	ll	ll	ll	ll	lm	lm	lm	ll	lm	ll	lm	ll	lm	lm	ll	ll	lm	lm	lm	lm	ll	lm	lm	lm	ll	lm	ll	ll
LG12_HB_2609_s91h3	F_1115970_L5_91_3	LG12	<nnxnp>	{-1}	(nn,np)	np	nn	np	nn	nn	np	np	nn	np	np	np	nn	nn	np	np	nn	nn	np	np	nn	np	nn	nn	np	nn	np	nn	nn	np	nn	nn	np	np	nn	np	np	np	np	np	nn	nn	nn	nn	np
LG12_HB_2609_s91h3	F_1115956_L5_91_3	LG12	<lmxll>	{0-}	(ll,lm)	ll	lm	ll	ll	lm	ll	lm	lm	lm	ll	ll	lm	ll	ll	lm	ll	ll	lm	lm	ll	ll	ll	ll	ll	lm	ll	ll	lm	lm	lm	lm	lm	ll	ll	ll	ll	lm	ll	ll	lm	lm	lm	lm	lm
LG12_HB_2609_s91h3	F_1115962_L5_91_3	LG12	<lmxll>	{0-}	(ll,lm)	ll	lm	ll	ll	lm	ll	lm	lm	lm	ll	ll	lm	ll	ll	lm	ll	ll	lm	lm	ll	ll	ll	ll	ll	lm	ll	ll	lm	lm	lm	lm	lm	ll	ll	ll	ll	lm	ll	ll	lm	lm	lm	lm	lm
LG12_HB_2609_s91h3	F_1115969_L5_91_3	LG12	<hkxhk>	{10}	(hh,hk,kk)	hk	hk	hk	kk	hk	hk	hh	hk	hh	hk	hk	hk	kk	hk	hh	kk	kk	hh	hh	kk	hk	kk	kk	hk	hk	hk	kk	hk	hh	hk	hk	hh	hk	kk	hk	hk	hh	hk	hk	hk	hk	hk	hk	hh
LG12_HB_261	F_0118958_L12_PA	LG12	<nnxnp>	{-1}	(nn,np)	np	np	np	nn	nn	nn	np	nn	np	nn	nn	nn	np	np	np	nn	nn	np	np	nn	nn	nn	nn	np	np	np	np	nn	np	np	nn	nn	np	np	np	np	np	nn	nn	np	np	nn	nn	np
LG12_HB_261	F_0118966_L12_PA	LG12	<nnxnp>	{-1}	(nn,np)	np	np	np	nn	nn	nn	np	nn	np	nn	nn	nn	np	np	np	nn	nn	np	np	nn	nn	nn	nn	np	np	np	np	nn	np	np	nn	nn	np	np	np	np	np	nn	nn	np	np	nn	nn	np
LG12_HB_261	F_0118970_L12_PA	LG12	<hkxhk>	{01}	(hh,hk,kk)	kk	kk	hk	hh	hk	hh	kk	hk	hk	hh	hh	hk	kk	hk	kk	hh	hk	kk	kk	hk	hh	hh	hh	kk	hk	kk	hk	hk	hk	hk	hk	hk	hk	hk	hk	hk	kk	hh	hh	hk	kk	hh	hk	kk
LG12_HB_261	F_0118976_L12_PA	LG12	<hkxhk>	{10}	(hh,hk,kk)	hh	hh	hk	kk	hk	kk	hh	hk	hk	kk	kk	hk	hh	hk	hh	kk	hk	hh	hh	hk	kk	kk	kk	hh	hk	hh	hk	hk	hk	hk	hk	hk	hk	hk	hk	hk	hh	kk	kk	hk	hh	kk	hk	hh
LG12_HB_261	GD_01703_L12_PA	LG12	<lmxll>	{1-}	(ll,lm)	ll	ll	lm	lm	ll	lm	ll	ll	lm	lm	lm	ll	ll	lm	ll	lm	ll	ll	ll	ll	lm	lm	lm	ll	lm	ll	lm	ll	lm	lm	ll	ll	lm	lm	lm	lm	ll	lm	lm	lm	ll	lm	ll	ll
LG12_HB_263	F_0119337_L12_PA	LG12	<nnxnp>	{-1}	(nn,np)	np	np	np	nn	nn	nn	np	nn	np	nn	nn	nn	np	np	np	nn	nn	np	np	nn	nn	nn	nn	np	np	np	np	nn	np	np	nn	nn	np	np	np	np	np	nn	nn	np	np	nn	nn	np
LG12_HB_263	F_0119340_L12_PA	LG12	<hkxhk>	{00}	(hh,hk,kk)	hk	hk	hh	hk	kk	hk	hk	kk	hh	hk	hk	kk	hk	hh	hk	hk	kk	hk	hk	kk	hk	hk	hk	hk	hh	hk	hh	kk	hh	hh	kk	kk	hh	hh	hh	hh	hk	hk	hk	hh	hk	hk	kk	hk
LG12_HB_263	F_0119353_L12_PA	LG12	<nnxnp>	{-1}	(nn,np)	np	np	np	nn	nn	nn	np	nn	np	nn	nn	nn	np	np	np	nn	nn	np	np	nn	nn	nn	nn	np	np	np	np	nn	np	np	nn	nn	np	np	np	np	np	nn	nn	np	np	nn	nn	np
LG12_HB_263	F_0119357_L12_PA	LG12	<lmxll>	{1-}	(ll,lm)	ll	ll	lm	lm	ll	lm	ll	ll	lm	lm	lm	ll	ll	lm	ll	lm	ll	ll	ll	ll	lm	lm	lm	ll	lm	ll	lm	ll	lm	lm	ll	ll	lm	lm	lm	lm	ll	lm	lm	lm	ll	lm	ll	ll
LG12_HB_263	F_0119366_L12_PA	LG12	<hkxhk>	{01}	(hh,hk,kk)	kk	kk	hk	hh	hk	hh	kk	hk	hk	hh	hh	hk	kk	hk	kk	hh	hk	kk	kk	hk	hh	hh	hh	kk	hk	kk	hk	hk	hk	hk	hk	hk	hk	hk	hk	hk	kk	hh	hh	hk	kk	hh	hk	kk
LG12_HB_263	R_8802561_L12_PA	LG12	<nnxnp>	{-1}	(nn,np)	np	np	np	nn	nn	nn	np	nn	np	nn	nn	nn	np	np	np	nn	nn	np	np	nn	nn	nn	nn	np	np	np	np	nn	np	np	nn	nn	np	np	np	np	np	nn	nn	np	np	nn	nn	np
LG12_HB_263	R_8810680_L12_PA	LG12	<lmxll>	{1-}	(ll,lm)	ll	ll	lm	lm	ll	lm	ll	ll	lm	lm	lm	ll	ll	lm	ll	lm	ll	ll	ll	ll	lm	lm	lm	ll	lm	ll	lm	ll	lm	lm	ll	ll	lm	lm	lm	lm	ll	lm	lm	lm	ll	lm	ll	ll
LG12_HB_263	R_8821550_L12_PA	LG12	<lmxll>	{1-}	(ll,lm)	ll	ll	lm	lm	ll	lm	ll	ll	lm	lm	lm	ll	ll	lm	ll	lm	ll	ll	ll	ll	lm	lm	lm	ll	lm	ll	lm	ll	lm	lm	ll	ll	lm	lm	lm	lm	ll	lm	lm	lm	ll	lm	ll	ll
LG12_HB_264	F_0119584_L12_PA	LG12	<hkxhk>	{00}	(h-,kk)	h-	h-	h-	h-	kk	h-	h-	kk	h-	h-	h-	kk	h-	h-	h-	h-	kk	h-	h-	kk	h-	h-	h-	h-	h-	h-	h-	kk	h-	h-	kk	kk	h-	h-	h-	h-	h-	h-	h-	h-	h-	h-	kk	h-
LG12_HB_265	F_0120075_L12_PA	LG12	<lmxll>	{1-}	(ll,lm)	ll	ll	lm	lm	ll	lm	ll	ll	lm	lm	lm	ll	ll	lm	ll	lm	ll	ll	ll	ll	lm	lm	lm	ll	lm	ll	lm	ll	lm	lm	ll	ll	lm	lm	lm	lm	ll	lm	lm	lm	ll	lm	ll	ll
LG12_HB_265	F_0120077_L12_PA	LG12	<lmxll>	{1-}	(ll,lm)	ll	ll	lm	lm	ll	lm	ll	ll	lm	lm	lm	ll	ll	lm	ll	lm	ll	ll	ll	ll	lm	lm	lm	ll	lm	ll	lm	ll	lm	lm	ll	ll	lm	lm	lm	lm	ll	lm	lm	lm	ll	lm	ll	ll
LG12_HB_265	F_0120081_L12_PA	LG12	<lmxll>	{0-}	(ll,lm)	lm	lm	ll	ll	lm	ll	lm	lm	ll	ll	ll	lm	lm	ll	lm	ll	lm	lm	lm	lm	ll	ll	ll	lm	ll	lm	ll	lm	ll	ll	lm	lm	ll	ll	ll	ll	lm	ll	ll	ll	lm	ll	lm	lm
LG12_HB_265	F_0120082_L12_PA	LG12	<nnxnp>	{-1}	(nn,np)	np	np	np	nn	nn	nn	np	nn	np	nn	nn	nn	np	np	np	nn	nn	np	np	nn	nn	nn	nn	np	np	np	np	nn	np	np	nn	nn	np	np	np	np	np	nn	nn	np	np	nn	nn	np
LG12_HB_265	F_0120094_L12_PA	LG12	<nnxnp>	{-0}	(nn,np)	nn	nn	nn	np	np	np	nn	np	nn	np	np	np	nn	nn	nn	np	np	nn	nn	np	np	np	np	nn	nn	nn	nn	np	nn	nn	np	np	nn	nn	nn	nn	nn	np	np	nn	nn	np	np	nn
LG12_HB_265	F_0120095_L12_PA	LG12	<hkxhk>	{10}	(hh,hk,kk)	hh	hh	hk	kk	hk	kk	hh	hk	hk	kk	kk	hk	hh	hk	hh	kk	hk	hh	hh	hk	kk	kk	kk	hh	hk	hh	hk	hk	hk	hk	hk	hk	hk	hk	hk	hk	hh	kk	kk	hk	hh	kk	hk	hh
LG12_HB_265	F_0120098_L12_PA	LG12	<hkxhk>	{11}	(hh,hk,kk)	hk	hk	kk	hk	hh	hk	hk	hh	kk	hk	hk	hh	hk	kk	hk	hk	hh	hk	hk	hh	hk	hk	hk	hk	kk	hk	kk	hh	kk	kk	hh	hh	kk	kk	kk	kk	hk	hk	hk	kk	hk	hk	hh	hk
LG12_HB_265.5	R_9333311_L12_PA	LG12	<lmxll>	{1-}	(ll,lm)	ll	ll	lm	lm	ll	lm	ll	ll	lm	lm	lm	ll	ll	lm	ll	lm	ll	ll	ll	ll	lm	lm	lm	ll	lm	ll	lm	ll	lm	lm	ll	ll	lm	lm	lm	lm	ll	lm	lm	lm	ll	lm	ll	ll
LG12_HB_265.5	GD_02053_L12_PA	LG12	<nnxnp>	{-1}	(nn,np)	np	np	np	nn	nn	nn	np	nn	np	nn	nn	nn	np	np	np	nn	nn	np	np	nn	nn	nn	nn	np	np	np	np	nn	np	np	nn	nn	np	np	np	np	np	nn	nn	np	np	nn	nn	np
LG12_HB_265.5	R_9330075_L12_PA	LG12	<nnxnp>	{-1}	(nn,np)	np	np	np	nn	nn	nn	np	nn	np	nn	nn	nn	np	np	np	nn	nn	np	np	nn	nn	nn	nn	np	np	np	np	nn	np	np	nn	nn	np	np	np	np	np	nn	nn	np	np	nn	nn	np
LG12_HB_268	F_0121061_L12_PA	LG12	<nnxnp>	{-1}	(nn,np)	np	np	np	nn	nn	nn	np	nn	np	nn	nn	nn	np	np	np	nn	nn	np	np	nn	nn	nn	nn	np	np	np	np	nn	np	np	nn	nn	np	np	np	np	np	nn	nn	np	np	nn	nn	np
LG12_HB_268	F_0121089_L12_PA	LG12	<nnxnp>	{-1}	(nn,np)	np	np	np	nn	nn	nn	np	nn	np	nn	nn	nn	np	np	np	nn	nn	np	np	nn	nn	nn	nn	np	np	np	np	nn	np	np	nn	nn	np	np	np	np	np	nn	nn	np	np	nn	nn	np
LG12_HB_268	GD_02814_L12_PA	LG12	<nnxnp>	{-1}	(nn,np)	np	np	np	nn	nn	nn	np	nn	np	nn	nn	nn	np	np	np	nn	nn	np	np	nn	nn	nn	nn	np	np	np	np	nn	np	np	nn	nn	np	np	np	np	np	nn	nn	np	np	nn	nn	np
cF_0121066_L12_PA	F_0121066_L12_PA	LG12	<lmxll>	{0-}	(ll,lm)	ll	lm	ll	ll	lm	ll	lm	lm	lm	ll	ll	lm	ll	ll	lm	ll	ll	lm	lm	ll	ll	ll	ll	ll	lm	lm	ll	lm	lm	lm	lm	lm	ll	ll	ll	ll	lm	ll	ll	lm	lm	lm	lm	lm
LG12_HB_274	F_0124088_L12_PA	LG12	<lmxll>	{0-}	(ll,lm)	lm	lm	ll	ll	lm	ll	lm	lm	ll	ll	ll	lm	lm	ll	lm	ll	lm	lm	lm	lm	ll	ll	ll	lm	ll	lm	ll	lm	ll	ll	lm	lm	ll	ll	ll	ll	lm	ll	ll	ll	lm	ll	lm	lm
LG12_HB_274	F_0124090_L12_PA	LG12	<lmxll>	{0-}	(ll,lm)	lm	lm	ll	ll	lm	ll	lm	lm	ll	ll	ll	lm	lm	ll	lm	ll	lm	lm	lm	lm	ll	ll	ll	lm	ll	lm	ll	lm	ll	ll	lm	lm	ll	ll	ll	ll	lm	ll	ll	ll	lm	ll	lm	lm
LG12_HB_274	F_0124073_L12_PA	LG12	<nnxnp>	{-0}	(nn,np)	nn	nn	nn	np	np	np	nn	np	nn	np	np	np	nn	nn	nn	np	np	nn	nn	np	np	np	np	nn	nn	nn	nn	np	nn	nn	np	np	nn	nn	nn	nn	nn	np	np	nn	nn	np	np	nn
LG12_HB_274	F_0124093_L12_PA	LG12	<nnxnp>	{-0}	(nn,np)	nn	nn	nn	np	np	np	nn	np	nn	np	np	np	nn	nn	nn	np	np	nn	nn	np	np	np	np	nn	nn	nn	nn	np	nn	nn	np	np	nn	nn	nn	nn	nn	np	np	nn	nn	np	--	nn
LG12_HB_274	F_0124095_L12_PA	LG12	<nnxnp>	{-1}	(nn,np)	np	np	np	nn	nn	nn	np	nn	np	nn	nn	nn	np	np	np	nn	nn	np	np	nn	nn	nn	nn	np	np	np	np	nn	np	np	nn	nn	np	np	np	np	np	nn	nn	np	np	nn	nn	np
LG12_HB_277	F_0124934_L12_PA	LG12	<hkxhk>	{00}	(hh,hk,kk)	hk	hk	hh	hk	kk	hk	hk	kk	hh	hk	hk	kk	hk	hh	hk	hk	kk	hk	hk	kk	hk	hk	hk	hk	hh	hk	hh	kk	hh	hh	kk	kk	hh	hh	hh	hh	hk	hk	hk	hh	hk	hk	kk	hk
LG12_HB_277	F_0124935_L12_PA	LG12	<nnxnp>	{-0}	(nn,np)	nn	nn	nn	np	np	np	nn	np	nn	np	np	np	nn	nn	nn	np	np	nn	nn	np	np	np	np	nn	nn	nn	nn	np	nn	nn	np	np	nn	nn	nn	nn	nn	np	np	nn	nn	np	np	nn
LG12_HB_277	F_0124944_L12_PA	LG12	<hkxhk>	{00}	(hh,hk,kk)	hk	hk	hh	hk	kk	hk	hk	kk	hh	hk	hk	kk	hk	hh	hk	hk	kk	hk	hk	kk	hk	hk	hk	hk	hh	hk	hh	kk	hh	hh	kk	kk	hh	hh	hh	hh	hk	hk	hk	hh	hk	hk	kk	hk
LG12_HB_278	F_0125385_L12_PA	LG12	<nnxnp>	{-0}	(nn,np)	nn	nn	nn	np	np	np	nn	np	nn	np	np	np	nn	nn	nn	np	np	nn	nn	np	np	np	np	nn	nn	nn	nn	np	nn	nn	np	np	nn	nn	nn	nn	nn	np	np	nn	nn	np	np	nn
LG12_HB_278	F_0125389_L12_PA	LG12	<hkxhk>	{00}	(hh,hk,kk)	hk	hk	hh	hk	kk	hk	hk	kk	hh	hk	hk	kk	hk	hh	hk	hk	kk	hk	hk	kk	hk	hk	hk	hk	hh	hk	hh	kk	hh	hh	kk	kk	hh	hh	hh	hh	hk	hk	hk	hh	hk	hk	kk	hk
LG12_HB_279	F_0125521_L12_PA	LG12	<nnxnp>	{-0}	(nn,np)	nn	nn	nn	np	np	np	nn	np	nn	np	np	np	nn	nn	nn	np	np	nn	nn	np	np	np	np	nn	nn	nn	nn	np	nn	nn	np	np	nn	nn	nn	nn	nn	np	np	nn	nn	np	np	nn
LG12_HB_281	F_0126134_L12_PA	LG12	<nnxnp>	{-0}	(nn,np)	nn	nn	nn	np	np	np	nn	np	nn	np	np	np	nn	nn	nn	np	np	nn	nn	np	np	np	np	nn	nn	nn	nn	np	nn	nn	np	np	nn	nn	nn	nn	nn	np	np	nn	nn	np	np	nn
LG12_HB_281	F_0126149_L12_PA	LG12	<nnxnp>	{-0}	(nn,np)	nn	nn	nn	np	np	np	nn	np	nn	np	np	np	nn	nn	nn	np	np	nn	nn	np	np	np	np	nn	nn	nn	nn	np	nn	nn	np	np	nn	nn	nn	nn	nn	np	np	nn	nn	np	np	nn
LG12_HB_281	F_0126179_L12_PA	LG12	<hkxhk>	{00}	(hh,hk,kk)	hk	hk	hh	hk	kk	hk	hk	kk	hh	hk	hk	kk	hk	hh	hk	hk	kk	hk	hk	kk	hk	hk	hk	hk	hh	hk	hh	kk	hh	hh	kk	kk	hh	hh	hh	hh	hk	hk	hk	hh	hk	hk	kk	hk
LG12_HB_284	F_0127615_L12_PA	LG12	<lmxll>	{1-}	(ll,lm)	ll	ll	lm	lm	ll	lm	ll	ll	lm	lm	lm	ll	ll	lm	ll	lm	ll	ll	ll	ll	lm	lm	lm	ll	lm	ll	lm	--	lm	lm	ll	ll	lm	lm	lm	lm	ll	lm	lm	--	ll	lm	ll	ll
LG12_HB_284	F_0127617_L12_PA	LG12	<nnxnp>	{-0}	(nn,np)	nn	nn	nn	np	np	np	nn	np	nn	np	np	np	nn	nn	nn	np	np	nn	nn	np	np	np	np	nn	nn	nn	nn	np	nn	nn	np	np	nn	nn	nn	nn	nn	np	np	nn	nn	np	np	nn
LG12_HB_284	R_16317377_L12_PA	LG12	<nnxnp>	{-0}	(nn,np)	nn	nn	nn	np	np	np	nn	np	nn	np	np	np	nn	nn	nn	np	np	nn	nn	np	np	np	np	nn	nn	nn	nn	np	nn	nn	np	np	nn	nn	nn	nn	nn	np	np	nn	nn	np	np	nn
LG12_HB_284	F_0127618_L12_PA	LG12	<hkxhk>	{00}	(h-,kk)	h-	h-	h-	h-	kk	h-	h-	kk	h-	h-	h-	kk	h-	h-	h-	h-	kk	h-	h-	kk	h-	h-	h-	h-	h-	h-	h-	kk	h-	h-	kk	kk	h-	h-	h-	h-	h-	h-	h-	h-	h-	h-	kk	h-
LG12_HB_284.5	R_16343119_L12_PA	LG12	<lmxll>	{1-}	(ll,lm)	ll	ll	lm	lm	ll	lm	ll	ll	lm	lm	lm	ll	ll	lm	ll	lm	ll	ll	ll	ll	lm	lm	lm	ll	lm	ll	lm	ll	lm	lm	ll	ll	lm	lm	lm	lm	ll	lm	lm	lm	ll	lm	ll	ll
LG12_HB_284.5	R_16355366_L12_PA	LG12	<lmxll>	{1-}	(ll,lm)	ll	ll	lm	lm	ll	lm	ll	ll	lm	lm	lm	ll	ll	lm	ll	lm	ll	ll	ll	ll	lm	lm	lm	ll	lm	ll	lm	ll	lm	lm	ll	ll	lm	lm	lm	lm	ll	lm	lm	lm	ll	lm	ll	ll
LG12_HB_284.5	R_16369231_L12_PA	LG12	<hkxhk>	{01}	(hh,hk,kk)	kk	kk	hk	hh	hk	hh	kk	hk	hk	hh	hh	hk	kk	hk	kk	hh	hk	kk	kk	hk	hh	hh	hh	kk	hk	kk	hk	hk	hk	hk	hk	hk	hk	hk	hk	hk	kk	hh	hh	hk	kk	hh	hk	kk
LG12_HB_285	F_0128307_L12_PA	LG12	<lmxll>	{1-}	(ll,lm)	ll	ll	lm	lm	ll	lm	ll	ll	lm	lm	lm	ll	ll	lm	ll	lm	ll	ll	ll	ll	lm	lm	lm	ll	lm	ll	lm	ll	lm	lm	ll	ll	lm	lm	lm	lm	ll	lm	lm	lm	ll	lm	ll	ll
LG12_HB_285	F_0128309_L12_PA	LG12	<hkxhk>	{01}	(hh,hk,kk)	kk	kk	hk	hh	hk	hh	kk	hk	hk	hh	hh	hk	kk	hk	kk	hh	hk	kk	kk	hk	hh	hh	hh	kk	hk	kk	hk	hk	hk	hk	hk	hk	hk	hk	hk	hk	kk	hh	hh	hk	kk	hh	hk	kk
LG12_HB_285	F_0128315_L12_PA	LG12	<hkxhk>	{10}	(hh,hk,kk)	hh	hh	hk	kk	hk	kk	hh	hk	hk	kk	kk	hk	hh	hk	hh	kk	hk	hh	hh	hk	kk	kk	kk	hh	hk	hh	hk	hk	hk	hk	hk	hk	hk	hk	hk	hk	hh	kk	kk	hk	hh	kk	hk	hh
LG12_HB_286	F_0128836_L12_PA	LG12	<lmxll>	{0-}	(ll,lm)	lm	lm	ll	ll	lm	ll	lm	lm	ll	ll	ll	lm	lm	ll	lm	ll	lm	lm	lm	lm	ll	ll	ll	lm	ll	lm	ll	lm	ll	ll	lm	lm	ll	ll	ll	ll	lm	ll	ll	ll	lm	ll	lm	lm
LG12_HB_286	F_0128851_L12_PA	LG12	<hkxhk>	{11}	(hh,hk,kk)	hk	hk	kk	hk	hh	hk	hk	hh	kk	hk	hk	hh	hk	kk	hk	hk	hh	hk	hk	hh	hk	hk	hk	hk	kk	hk	kk	hh	kk	hk	hh	hh	kk	kk	kk	kk	hk	hk	hk	kk	hk	hk	hh	hk
LG12_HB_287	F_0129376_L12_PA	LG12	<lmxll>	{1-}	(ll,lm)	ll	ll	lm	lm	ll	lm	ll	ll	lm	lm	lm	ll	ll	lm	ll	lm	ll	ll	ll	ll	lm	lm	lm	ll	lm	ll	lm	ll	lm	lm	ll	ll	lm	lm	lm	lm	ll	lm	lm	lm	ll	lm	ll	ll
LG12_HB_287	F_0129398_L12_PA	LG12	<lmxll>	{1-}	(ll,lm)	ll	ll	lm	lm	ll	lm	ll	ll	lm	lm	lm	ll	ll	lm	ll	lm	ll	ll	ll	ll	lm	lm	lm	ll	lm	ll	lm	ll	lm	lm	ll	ll	lm	lm	lm	lm	ll	lm	lm	lm	ll	lm	ll	ll
LG12_HB_287	F_0129370_L12_PA	LG12	<lmxll>	{0-}	(ll,lm)	lm	lm	ll	ll	lm	ll	lm	lm	ll	ll	ll	lm	lm	ll	lm	ll	lm	lm	lm	lm	ll	ll	ll	lm	ll	lm	ll	lm	ll	ll	lm	lm	ll	ll	ll	ll	lm	ll	ll	ll	lm	ll	lm	lm
LG12_HB_287	F_0129369_L12_PA	LG12	<nnxnp>	{-1}	(nn,np)	np	np	np	nn	nn	nn	np	nn	np	nn	nn	nn	np	np	np	nn	nn	np	np	nn	nn	nn	nn	np	np	np	np	nn	np	nn	nn	nn	np	np	np	np	np	nn	nn	np	np	nn	nn	np
LG12_HB_287	F_0129374_L12_PA	LG12	<nnxnp>	{-0}	(nn,np)	nn	nn	nn	np	np	np	nn	np	nn	np	np	np	nn	nn	nn	np	np	nn	nn	np	np	np	np	nn	nn	nn	nn	np	nn	np	np	np	nn	nn	nn	nn	nn	np	np	nn	nn	np	np	nn
LG12_HB_287	F_0129389_L12_PA	LG12	<nnxnp>	{-0}	(nn,np)	nn	nn	nn	np	np	np	nn	np	nn	np	np	np	nn	nn	nn	np	np	nn	nn	np	np	np	np	nn	nn	nn	nn	np	nn	np	np	np	nn	nn	nn	nn	nn	np	np	nn	nn	np	np	nn
LG12_HB_289	F_0130417_L12_PA	LG12	<nnxnp>	{-0}	(nn,np)	nn	nn	nn	np	np	np	nn	np	nn	np	np	np	nn	nn	nn	np	np	nn	nn	np	nn	np	np	nn	nn	nn	nn	np	nn	np	np	np	nn	nn	nn	nn	nn	np	np	nn	nn	np	np	nn
LG12_HB_290	F_0130990_L12_PA	LG12	<nnxnp>	{-0}	(nn,np)	nn	nn	nn	np	--	np	nn	--	nn	np	np	--	nn	nn	nn	np	np	nn	nn	--	nn	np	np	nn	nn	nn	nn	--	nn	np	--	np	nn	nn	nn	nn	nn	np	np	nn	nn	np	--	nn
LG12_HB_290	F_0130996_L12_PA	LG12	<nnxnp>	{-0}	(nn,np)	nn	nn	nn	np	np	np	nn	np	nn	np	np	np	nn	nn	nn	np	np	nn	nn	np	nn	np	np	nn	nn	nn	nn	np	nn	np	np	np	nn	nn	nn	nn	nn	np	np	nn	nn	np	np	nn
LG12_HB_290	F_0131004_L12_PA	LG12	<hkxhk>	{11}	(hh,hk,kk)	hk	hk	kk	hk	hh	hk	hk	hh	kk	hk	hk	hh	hk	kk	hk	hk	hh	hk	hk	hh	kk	hk	hk	hk	kk	hk	kk	hh	kk	hk	hh	hh	kk	kk	kk	kk	hk	hk	hk	kk	hk	hk	hh	hk
LG12_HB_291	F_0131440_L12_PA	LG12	<nnxnp>	{-1}	(nn,np)	np	np	np	nn	nn	nn	np	nn	np	nn	nn	nn	np	np	np	nn	nn	np	np	nn	np	nn	nn	np	np	np	np	nn	np	nn	nn	nn	np	np	np	np	np	nn	nn	np	np	nn	nn	np
GD_01555_L12_PA	GD_01555_L12_PA	LG12	<nnxnp>	{-0}	(nn,np)	nn	nn	nn	np	np	np	nn	np	nn	np	np	np	nn	nn	nn	np	np	nn	nn	np	nn	np	np	nn	nn	nn	nn	np	nn	np	np	np	nn	nn	nn	nn	nn	nn	np	nn	nn	np	np	nn
LG12_HB_292	F_0131933_L12_PA	LG12	<nnxnp>	{-0}	(nn,np)	nn	nn	nn	np	np	np	nn	np	nn	np	np	np	nn	nn	nn	np	np	nn	nn	np	nn	np	np	nn	nn	nn	nn	np	nn	np	np	np	nn	nn	nn	nn	nn	nn	np	nn	nn	np	np	nn
LG12_HB_292	F_0131936_L12_PA	LG12	<nnxnp>	{-0}	(nn,np)	nn	nn	nn	np	np	np	nn	np	nn	np	np	np	nn	nn	nn	np	np	nn	nn	np	nn	np	np	nn	nn	nn	nn	np	nn	np	np	np	nn	nn	nn	nn	nn	nn	np	nn	nn	np	np	nn
LG12_HB_292	R_19224299_L12_PA	LG12	<nnxnp>	{-1}	(nn,np)	np	np	np	nn	nn	nn	np	nn	np	nn	nn	nn	np	np	np	nn	nn	np	np	nn	np	nn	nn	np	np	np	np	nn	np	nn	nn	nn	np	np	np	np	np	np	nn	np	np	nn	nn	np
LG12_HB_293.5	R_21195004_L12_PA	LG12	<nnxnp>	{-1}	(nn,np)	np	np	np	nn	nn	nn	np	nn	np	nn	nn	nn	np	np	np	nn	nn	np	np	nn	np	nn	nn	np	np	np	np	nn	np	nn	nn	nn	np	np	np	np	np	np	nn	np	np	nn	nn	np
LG12_HB_296	F_0133548_L12_PA	LG12	<nnxnp>	{-0}	(nn,np)	nn	nn	nn	np	np	np	nn	np	nn	np	np	np	nn	nn	nn	np	np	nn	nn	np	nn	np	np	nn	nn	nn	nn	np	nn	np	np	np	nn	nn	nn	nn	nn	nn	np	nn	nn	np	np	nn
LG12_HB_296	F_0133552_L12_PA	LG12	<nnxnp>	{-1}	(nn,np)	np	np	np	nn	nn	nn	np	nn	np	nn	nn	nn	np	np	np	nn	nn	np	np	nn	np	nn	nn	np	np	np	np	nn	np	nn	nn	nn	np	np	np	np	np	np	nn	np	np	nn	nn	np
LG12_HB_296	F_0133570_L12_PA	LG12	<nnxnp>	{-0}	(nn,np)	nn	nn	nn	np	np	np	nn	np	nn	np	np	np	nn	nn	nn	np	np	nn	nn	np	nn	np	np	nn	nn	nn	nn	np	nn	np	np	np	nn	nn	nn	nn	nn	nn	np	nn	nn	np	np	nn
LG12_HB_296	R_20525005_L12_PA	LG12	<nnxnp>	{-0}	(nn,np)	nn	nn	nn	np	np	np	nn	np	nn	np	np	np	nn	nn	nn	np	np	nn	nn	np	nn	np	np	nn	nn	nn	nn	np	nn	np	np	np	nn	nn	nn	nn	nn	nn	np	nn	nn	np	np	nn
LG12_HB_297	F_0133818_L12_PA	LG12	<nnxnp>	{-1}	(nn,np)	np	np	np	nn	nn	nn	np	nn	np	nn	nn	nn	np	np	np	nn	nn	np	np	nn	np	nn	nn	np	np	np	np	nn	np	nn	nn	nn	np	np	np	np	np	np	nn	np	np	nn	nn	np
LG12_HB_297	F_0133829_L12_PA	LG12	<nnxnp>	{-1}	(nn,np)	np	np	np	nn	nn	nn	np	nn	np	nn	nn	nn	np	np	np	nn	nn	np	np	nn	np	nn	nn	np	np	np	np	nn	np	nn	nn	nn	np	np	np	np	np	np	nn	np	np	nn	nn	np
LG12_HB_297	R_21248954_L12_PA	LG12	<nnxnp>	{-1}	(nn,np)	np	np	np	nn	nn	nn	np	nn	np	nn	nn	nn	np	np	np	nn	nn	np	np	nn	np	nn	nn	np	np	np	np	nn	np	nn	nn	nn	np	np	np	np	np	np	nn	np	np	nn	nn	np
LG12_HB_297	F_0133814_L12_PA	LG12	<lmxll>	{1-}	(ll,lm)	ll	ll	lm	lm	ll	lm	ll	ll	lm	lm	lm	ll	lm	lm	ll	lm	lm	ll	ll	ll	lm	lm	lm	ll	lm	ll	lm	ll	ll	lm	ll	ll	lm	lm	lm	lm	ll	lm	lm	lm	ll	lm	ll	ll
LG12_HB_297	F_0133817_L12_PA	LG12	<lmxll>	{0-}	(ll,lm)	lm	lm	ll	ll	lm	ll	lm	lm	ll	ll	ll	lm	ll	ll	lm	ll	ll	lm	lm	lm	ll	ll	ll	lm	ll	lm	ll	lm	lm	ll	lm	lm	ll	ll	ll	ll	lm	ll	ll	ll	lm	ll	lm	lm
LG12_HB_300	F_0134656_L12_PA	LG12	<nnxnp>	{-0}	(nn,np)	nn	nn	nn	np	np	np	nn	np	nn	np	np	np	nn	nn	nn	np	np	nn	nn	np	nn	np	np	nn	nn	nn	nn	np	nn	np	np	np	nn	nn	nn	nn	nn	nn	np	nn	nn	np	np	nn
LG12_HB_301	F_0134946_L12_PA	LG12	<hkxhk>	{01}	(hh,hk,kk)	kk	kk	hk	hh	hk	hh	kk	hk	hk	hh	hh	hk	kk	hk	kk	hh	hk	kk	kk	hk	hh	hh	hh	kk	hk	kk	hk	hk	hk	hk	hk	hk	hk	hk	hk	hk	kk	hh	hh	hk	kk	hh	kk	kk
LG12_HB_301	F_0134949_L12_PA	LG12	<nnxnp>	{-1}	(nn,np)	np	np	np	nn	nn	nn	np	nn	np	nn	nn	nn	np	np	np	nn	nn	np	np	nn	nn	nn	nn	np	np	np	np	nn	np	np	nn	nn	np	np	np	np	np	nn	nn	np	np	nn	np	np
LG12_HB_301	F_0134989_L12_PA	LG12	<lmxll>	{1-}	(ll,lm)	ll	ll	lm	lm	ll	lm	ll	ll	lm	lm	lm	ll	ll	lm	ll	lm	ll	ll	ll	ll	lm	lm	lm	ll	lm	ll	lm	ll	lm	lm	ll	ll	lm	lm	lm	lm	ll	lm	lm	lm	ll	lm	ll	ll
LG12_HB_302	F_0135153_L12_PA	LG12	<hkxhk>	{00}	(hh,hk,kk)	hk	hk	hh	hk	kk	hk	hk	kk	hh	hk	hh	kk	hh	hh	hk	hk	hk	hk	hk	kk	hh	hk	hk	hk	hk	hk	hk	kk	hk	hk	kk	kk	hh	hh	hh	hh	hk	hh	hk	hh	hk	kk	kk	hk
LG12_HB_302	F_0135161_L12_PA	LG12	<lmxll>	{0-}	(ll,lm)	lm	lm	ll	ll	lm	ll	lm	lm	ll	ll	ll	lm	ll	ll	lm	ll	ll	lm	lm	lm	ll	ll	ll	lm	lm	lm	ll	lm	lm	ll	lm	lm	ll	ll	ll	ll	lm	ll	ll	ll	lm	lm	lm	lm
LG12_HB_302	F_0135167_L12_PA	LG12	<nnxnp>	{-0}	(nn,np)	nn	nn	nn	np	np	np	nn	np	nn	np	nn	np	nn	nn	nn	np	np	nn	nn	np	nn	np	np	nn	nn	nn	np	np	nn	np	np	np	nn	nn	nn	nn	nn	nn	np	nn	nn	np	np	nn
LG12_HB_302	F_0135169_L12_PA	LG12	<nnxnp>	{-0}	(nn,np)	nn	nn	nn	np	np	np	nn	np	nn	np	nn	np	nn	nn	nn	np	np	nn	nn	np	nn	np	np	nn	nn	nn	np	np	nn	np	np	np	nn	nn	nn	nn	nn	nn	np	nn	nn	np	np	nn
LG12_HB_302	R_22652840_L12_PA	LG12	<hkxhk>	{00}	(hh,hk,kk)	hk	hk	hh	hk	kk	hk	hk	kk	hh	hk	hh	kk	hh	hh	hk	hk	hk	hk	hk	kk	hh	hk	hk	hk	hk	hk	hk	kk	hk	hk	kk	kk	hh	hh	hh	hh	hk	hh	hk	hh	hk	kk	kk	hk
LG12_HB_302	R_22654900_L12_PA	LG12	<hkxhk>	{10}	(hh,hk,kk)	hh	hh	hk	kk	hk	kk	hh	hk	hk	kk	hk	hk	hk	hk	hh	kk	kk	hh	hh	hk	hk	kk	kk	hh	hh	hh	kk	hk	hh	kk	hk	hk	hk	hk	hk	hk	hh	hk	kk	hk	hh	hk	hk	hh
LG12_HB_302.5	GD_01150_L12_PA	LG12	<hkxhk>	{10}	(h-,kk)	h-	h-	h-	kk	h-	kk	h-	h-	h-	kk	h-	h-	h-	h-	h-	kk	kk	h-	h-	h-	h-	kk	kk	h-	h-	h-	kk	h-	h-	kk	h-	h-	h-	h-	h-	h-	h-	h-	kk	h-	h-	--	h-	h-
LG12_HB_303	F_0135471_L12_PA	LG12	<hkxhk>	{10}	(hh,hk,kk)	hh	hh	hk	kk	hk	kk	hh	hk	hk	kk	hk	hk	hk	hk	hh	kk	kk	hh	hh	hk	hk	kk	kk	hh	hh	hh	kk	hk	hh	kk	hk	hk	hk	hk	hk	hk	hh	hk	kk	hk	hh	hk	hk	hh
LG12_HB_304	F_0135603_L12_PA	LG12	<lmxll>	{1-}	(ll,lm)	ll	ll	lm	lm	ll	lm	ll	ll	lm	lm	lm	ll	lm	lm	ll	lm	lm	ll	ll	ll	lm	lm	lm	ll	ll	ll	lm	ll	ll	lm	ll	ll	lm	lm	lm	lm	ll	lm	lm	lm	ll	ll	ll	ll
LG12_HB_304	F_0135585_L12_PA	LG12	<nnxnp>	{-0}	(nn,np)	nn	nn	nn	np	np	np	nn	np	nn	np	nn	np	nn	nn	nn	np	np	nn	nn	np	nn	np	np	nn	nn	nn	np	np	nn	np	np	np	nn	nn	nn	nn	nn	nn	np	nn	nn	np	np	nn
LG12_HB_304	F_0135596_L12_PA	LG12	<nnxnp>	{-0}	(nn,np)	nn	nn	nn	np	np	np	nn	np	nn	np	nn	np	nn	nn	nn	np	np	nn	nn	np	nn	np	np	nn	nn	nn	np	np	nn	np	np	np	nn	nn	nn	nn	nn	nn	np	nn	nn	np	np	nn
LG12_HB_304	F_0135600_L12_PA	LG12	<nnxnp>	{-0}	(nn,np)	nn	nn	nn	np	np	np	nn	np	nn	np	nn	np	nn	nn	nn	np	np	nn	nn	np	nn	np	np	nn	nn	nn	np	np	nn	np	np	np	nn	nn	nn	nn	nn	nn	np	nn	nn	np	np	nn
LG12_HB_304	F_0135604_L12_PA	LG12	<nnxnp>	{-0}	(nn,np)	nn	nn	nn	np	np	np	nn	np	nn	np	nn	np	nn	nn	nn	np	np	nn	nn	np	nn	np	np	nn	nn	nn	np	np	nn	np	np	np	nn	nn	nn	nn	nn	nn	np	nn	nn	np	np	nn
LG12_HB_304	R_23280662_L12_PA	LG12	<nnxnp>	{-0}	(nn,np)	nn	nn	nn	np	np	np	nn	np	nn	np	nn	np	nn	nn	nn	np	np	nn	nn	np	nn	np	np	nn	nn	nn	np	np	nn	np	np	np	nn	nn	nn	nn	nn	nn	np	nn	nn	np	np	nn
LG12_HB_306	F_0136425_L12_PA	LG12	<hkxhk>	{11}	(h-,kk)	kk	h-	kk	h-	h-	h-	h-	h-	kk	h-	kk	h-	kk	kk	h-	h-	h-	h-	h-	h-	kk	h-	h-	h-	h-	h-	h-	h-	h-	h-	h-	h-	kk	h-	kk	kk	h-	kk	h-	kk	h-	h-	h-	h-
LG12_HB_306	F_0136416_L12_PA	LG12	<hkxhk>	{00}	(hh,hk,kk)	hh	hk	hh	hk	kk	hk	hk	kk	hh	hk	hh	kk	hh	hh	hk	hk	hk	hk	kk	hk	hh	hk	hk	hk	hk	hk	hk	kk	hk	hk	kk	kk	hh	hk	hh	hh	hk	hh	hk	hh	hk	kk	kk	hk
LG12_HB_306	F_0136418_L12_PA	LG12	<hkxhk>	{01}	(hh,hk,kk)	hk	kk	hk	hh	hk	hh	kk	hk	hk	hh	hk	hk	hk	hk	kk	hh	hh	kk	hk	hh	hk	hh	hh	kk	kk	kk	hh	hk	kk	hh	hk	hk	hk	hh	hk	hk	kk	hk	hh	hk	kk	hk	hk	kk
LG12_HB_306	F_0136419_L12_PA	LG12	<nnxnp>	{-0}	(nn,np)	nn	nn	nn	np	np	np	nn	np	nn	np	nn	np	nn	nn	nn	np	np	nn	np	np	nn	np	np	nn	nn	nn	np	np	nn	np	np	np	nn	np	nn	nn	nn	nn	np	nn	nn	np	np	nn
LG12_HB_306	F_0136421_L12_PA	LG12	<nnxnp>	{-0}	(nn,np)	nn	nn	nn	np	np	np	nn	np	nn	np	nn	np	nn	nn	nn	np	np	nn	np	np	nn	np	np	nn	nn	nn	np	np	nn	np	np	np	nn	np	nn	nn	nn	nn	np	nn	nn	np	np	nn
LG12_HB_306	GD_01798_L12_PA	LG12	<nnxnp>	{-0}	(nn,np)	nn	nn	nn	np	np	np	nn	np	nn	np	nn	np	nn	nn	nn	np	np	nn	np	np	nn	np	np	nn	nn	nn	np	np	nn	np	np	np	nn	np	nn	nn	nn	nn	np	nn	nn	np	np	nn
LG12_HB_306	R_24006092_L12_PA	LG12	<lmxll>	{0-}	(ll,lm)	ll	lm	ll	ll	lm	ll	lm	lm	ll	ll	ll	lm	ll	ll	lm	ll	ll	lm	lm	ll	ll	ll	ll	lm	lm	lm	ll	lm	lm	ll	lm	lm	ll	ll	ll	ll	lm	ll	ll	ll	lm	lm	lm	lm
LG12_HB_307	F_0137082_L12_PA	LG12	<nnxnp>	{-1}	(nn,np)	np	np	np	nn	nn	nn	np	nn	np	nn	np	nn	np	np	np	nn	nn	np	nn	nn	np	nn	nn	np	np	np	nn	nn	np	nn	nn	nn	np	nn	np	np	np	np	nn	np	np	nn	nn	np
LG12_HB_307	F_0137094_L12_PA	LG12	<nnxnp>	{-0}	(nn,np)	nn	nn	nn	np	np	np	nn	np	nn	np	nn	np	nn	nn	nn	np	np	nn	np	np	nn	np	np	nn	nn	nn	np	np	nn	np	np	np	nn	np	nn	nn	nn	nn	np	nn	nn	np	np	nn
LG12_HB_307	F_0137102_L12_PA	LG12	<hkxhk>	{11}	(hh,hk,kk)	kk	hk	kk	hk	hh	hk	hk	hh	kk	hk	kk	hh	kk	kk	hk	hk	hk	hk	hh	hk	kk	hk	hk	hk	hk	hk	hk	hh	hk	hk	hh	hh	kk	hk	kk	kk	hk	kk	hk	kk	hk	hh	hh	hk
LG12_HB_307	F_0137109_L12_PA	LG12	<nnxnp>	{-0}	(nn,np)	nn	nn	nn	np	np	np	nn	np	nn	np	nn	np	nn	nn	nn	np	np	nn	np	np	nn	np	np	nn	nn	nn	np	np	nn	np	np	np	nn	np	nn	nn	nn	nn	np	nn	nn	np	np	nn
LG12_HB_307	F_0137116_L12_PA	LG12	<nnxnp>	{-0}	(nn,np)	nn	nn	nn	np	np	np	nn	np	nn	np	nn	np	nn	nn	nn	np	np	nn	np	np	nn	np	np	nn	nn	nn	np	np	nn	np	np	np	nn	np	nn	nn	nn	nn	np	nn	nn	np	np	nn
LG12_HB_314	F_0139763_L12_PA	LG12	<nnxnp>	{-0}	(nn,np)	nn	nn	nn	np	np	np	nn	np	nn	np	nn	np	nn	nn	nn	np	np	nn	np	np	nn	np	np	nn	nn	nn	np	np	nn	np	np	np	nn	np	nn	nn	nn	nn	np	nn	nn	np	np	nn
LG12_HB_314	F_0139780_L12_PA	LG12	<nnxnp>	{-0}	(nn,np)	nn	nn	nn	np	np	np	nn	np	nn	np	nn	np	nn	nn	nn	np	np	nn	np	np	nn	np	np	nn	nn	nn	np	np	nn	np	np	np	nn	np	nn	nn	nn	nn	np	nn	nn	np	np	nn
LG12_HB_314	F_0139781_L12_PA	LG12	<nnxnp>	{-1}	(nn,np)	np	np	np	nn	nn	nn	np	nn	np	nn	np	nn	np	np	np	nn	nn	np	nn	nn	np	nn	nn	np	np	np	nn	nn	np	nn	nn	nn	np	nn	np	np	np	np	nn	np	np	nn	nn	np
LG12_HB_314	F_0139788_L12_PA	LG12	<hkxhk>	{10}	(hh,hk,kk)	hk	hh	hk	kk	hk	kk	hh	hk	hk	kk	hk	hk	hk	hk	hh	kk	kk	hh	hk	kk	hk	kk	kk	hh	hh	hh	kk	hk	hh	kk	hk	hk	hk	kk	hk	hk	hh	hk	kk	hk	hh	hk	hk	hh
F_0140326_L12_PA	F_0140326_L12_PA	LG12	<nnxnp>	{-0}	(nn,np)	nn	nn	nn	np	np	np	nn	np	nn	np	nn	np	nn	nn	nn	np	np	nn	np	np	nn	np	np	nn	nn	nn	np	np	nn	np	np	np	nn	np	nn	nn	nn	nn	np	nn	nn	np	np	nn
LG12_HB_316	F_0140788_L12_PA	LG12	<lmxll>	{0-}	(ll,lm)	ll	lm	ll	ll	lm	ll	lm	lm	ll	ll	ll	lm	ll	ll	lm	ll	ll	lm	lm	ll	ll	ll	ll	lm	lm	lm	ll	lm	lm	ll	lm	lm	ll	ll	ll	ll	lm	ll	ll	lm	lm	lm	lm	lm
LG12_HB_316	F_0140790_L12_PA	LG12	<hkxhk>	{01}	(hh,hk,kk)	hk	hk	hk	hh	hk	hh	kk	hk	hk	hh	hk	hk	hk	hk	kk	hh	hh	kk	hk	hh	hk	hh	hh	kk	kk	kk	hh	hk	kk	hh	hk	hk	hk	hh	hk	hk	kk	hk	hh	kk	kk	hk	hk	kk
LG12_HB_316	F_0140797_L12_PA	LG12	<nnxnp>	{-1}	(nn,np)	np	nn	np	nn	nn	nn	np	nn	np	nn	np	nn	np	np	np	nn	nn	np	nn	nn	np	nn	nn	np	np	np	nn	nn	np	nn	nn	nn	np	nn	np	np	np	np	nn	np	np	nn	nn	np
LG12_HB_316	R_27168371_L12_PA	LG12	<hkxhk>	{01}	(hh,hk,kk)	hk	hk	hk	hh	hk	hh	kk	hk	hk	hh	hk	hk	hk	hk	kk	hh	hh	kk	hk	hh	hk	hh	hh	hk	kk	kk	hh	hk	kk	hh	hk	hk	hk	hh	hk	hk	kk	hk	hh	kk	kk	hk	hk	kk
LG12_HB_318	F_0141245_L12_PA	LG12	<nnxnp>	{-0}	(nn,np)	nn	np	nn	np	np	np	nn	np	nn	np	nn	np	nn	nn	nn	np	np	nn	np	np	nn	np	np	nn	nn	nn	np	np	nn	np	np	np	nn	np	nn	nn	nn	nn	np	nn	nn	np	np	nn
GD_02115_L12_39_1	GD_02115_L12_39_1	LG12	<nnxnp>	{-0}	(nn,np)	nn	nn	nn	np	np	np	nn	np	nn	np	np	np	nn	nn	nn	np	np	nn	nn	np	nn	np	np	nn	nn	nn	nn	np	nn	np	np	np	nn	nn	nn	nn	nn	np	np	nn	nn	np	np	nn
LG12_HB_3189_s48h2	R_2970938_L12_48_2	LG12	<nnxnp>	{-1}	(nn,np)	np	np	np	nn	nn	nn	np	nn	nn	nn	nn	nn	nn	np	np	nn	nn	np	np	nn	nn	nn	nn	np	np	np	np	np	np	np	nn	nn	np	np	np	np	np	nn	nn	np	np	nn	np	np
LG12_HB_3189_s48h2	R_2978136_L12_48_2	LG12	<nnxnp>	{-1}	(nn,np)	np	np	np	nn	nn	nn	np	nn	nn	nn	nn	nn	nn	np	np	nn	nn	np	np	nn	nn	nn	nn	np	np	np	np	np	np	np	nn	nn	np	np	np	np	np	nn	nn	np	np	nn	np	np
LG12_HB_319	F_0141443_L12_PA	LG12	<nnxnp>	{-1}	(nn,np)	np	nn	np	nn	nn	nn	np	nn	np	nn	np	nn	np	np	np	nn	nn	np	nn	nn	np	nn	nn	np	np	np	nn	nn	np	nn	nn	nn	np	nn	np	np	np	np	nn	np	np	nn	nn	np
LG12_HB_319	F_0141454_L12_PA	LG12	<nnxnp>	{-1}	(nn,np)	np	nn	np	nn	nn	nn	np	nn	np	nn	np	nn	np	np	np	nn	nn	np	nn	nn	np	nn	nn	np	np	np	nn	nn	np	nn	nn	nn	np	nn	np	np	np	np	nn	np	np	nn	nn	np
LG12_HB_319	F_0141482_L12_PA	LG12	<nnxnp>	{-0}	(nn,np)	nn	np	nn	np	np	np	nn	np	nn	np	nn	np	nn	nn	nn	np	np	nn	np	np	nn	np	np	nn	nn	nn	np	np	nn	np	np	np	nn	np	nn	nn	nn	nn	np	nn	nn	np	np	nn
LG12_HB_319	F_0141465_L12_PA	LG12	<hkxhk>	{00}	(h-,kk)	h-	kk	h-	h-	kk	h-	h-	kk	h-	h-	h-	kk	h-	h-	h-	h-	h-	h-	kk	h-	h-	h-	h-	h-	h-	h-	h-	kk	h-	h-	kk	kk	h-	h-	h-	h-	h-	h-	h-	h-	h-	kk	kk	h-
LG12_HB_319	F_0141444_L12_PA	LG12	<lmxll>	{0-}	(ll,lm)	ll	lm	ll	ll	lm	ll	lm	lm	ll	ll	ll	lm	ll	ll	lm	ll	ll	lm	lm	ll	ll	ll	ll	ll	lm	lm	ll	lm	lm	ll	lm	lm	ll	ll	ll	ll	lm	ll	ll	lm	lm	lm	lm	lm
LG12_HB_319	F_0141468_L12_PA	LG12	<lmxll>	{0-}	(ll,lm)	ll	lm	ll	ll	lm	ll	lm	lm	ll	ll	ll	lm	ll	ll	lm	ll	ll	lm	lm	ll	ll	ll	ll	ll	lm	lm	ll	lm	lm	ll	lm	lm	ll	ll	ll	ll	lm	ll	ll	lm	lm	lm	lm	lm
LG12_HB_319	F_0141486_L12_PA	LG12	<lmxll>	{0-}	(ll,lm)	ll	lm	ll	ll	lm	ll	lm	lm	ll	ll	ll	lm	ll	ll	lm	ll	ll	lm	lm	ll	ll	ll	ll	ll	lm	lm	ll	lm	lm	ll	lm	lm	ll	ll	ll	ll	lm	ll	ll	lm	lm	lm	lm	lm
R_7275449_L12_PA	R_7275449_L12_PA	LG12	<lmxll>	{1-}	(ll,lm)	ll	ll	lm	lm	ll	lm	ll	ll	lm	lm	lm	ll	ll	lm	ll	lm	ll	ll	ll	ll	lm	lm	lm	ll	lm	ll	lm	ll	lm	lm	ll	ll	lm	lm	lm	lm	ll	lm	lm	lm	ll	lm	ll	ll
GD_02228_L12_61_2	GD_02228_L12_61_2	LG12	<lmxll>	{0-}	(ll,lm)	ll	lm	ll	lm	lm	ll	lm	lm	lm	ll	ll	lm	ll	lm	lm	ll	ll	lm	lm	ll	ll	lm	ll	ll	lm	ll	ll	lm	lm	lm	lm	lm	ll	ll	lm	ll	lm	ll	ll	lm	lm	lm	ll	lm
R_21317748_L12_PA	R_21317748_L12_PA	LG12	<nnxnp>	{-1}	(nn,np)	np	np	np	nn	nn	nn	np	nn	np	nn	nn	nn	np	np	np	nn	nn	np	np	nn	np	nn	nn	np	np	np	np	nn	np	nn	nn	nn	np	np	np	np	np	np	nn	np	np	nn	nn	np
LG12_HB_322	F_0142631_L12_PA	LG12	<lmxll>	{1-}	(ll,lm)	lm	ll	lm	lm	ll	lm	ll	ll	ll	lm	lm	ll	lm	lm	ll	lm	lm	ll	ll	lm	lm	lm	lm	lm	ll	ll	lm	ll	ll	lm	ll	ll	lm	lm	lm	lm	ll	lm	lm	ll	ll	ll	ll	ll
LG12_HB_322	F_0142651_L12_PA	LG12	<lmxll>	{1-}	(ll,lm)	lm	ll	lm	lm	ll	lm	ll	ll	ll	lm	lm	ll	lm	lm	ll	lm	lm	ll	ll	lm	lm	lm	lm	lm	ll	ll	lm	ll	ll	lm	ll	ll	lm	lm	lm	lm	ll	lm	lm	ll	ll	ll	ll	ll
LG12_HB_322	F_0142655_L12_PA	LG12	<hkxhk>	{01}	(hh,hk,kk)	hk	hk	hk	hh	hk	hh	kk	hk	kk	hk	hk	hk	hk	hk	kk	hh	hh	kk	hk	hh	hk	hh	hh	hk	kk	kk	hh	hk	kk	hh	hk	hk	hk	hh	hk	hk	kk	hk	hk	kk	hk	hk	hk	kk
LG12_HB_322	F_0142656_L12_PA	LG12	<nnxnp>	{-0}	(nn,np)	nn	np	nn	np	np	np	nn	np	nn	nn	nn	np	nn	nn	nn	np	np	nn	np	np	nn	np	np	nn	nn	nn	np	np	nn	np	np	np	nn	np	nn	nn	nn	nn	nn	nn	np	np	np	nn
LG12_HB_322	F_0142661_L12_PA	LG12	<nnxnp>	{-0}	(nn,np)	nn	np	nn	np	np	np	nn	np	nn	nn	nn	np	nn	nn	nn	np	np	nn	np	np	nn	np	np	nn	nn	nn	np	np	nn	np	np	np	nn	np	nn	nn	nn	nn	nn	nn	np	np	np	nn
LG12_HB_322	R_29023351_L12_PA	LG12	<lmxll>	{1-}	(ll,lm)	lm	ll	lm	lm	ll	lm	ll	ll	ll	lm	lm	ll	lm	lm	ll	lm	lm	ll	ll	lm	lm	lm	lm	lm	ll	ll	lm	ll	ll	lm	ll	ll	lm	lm	lm	lm	ll	lm	lm	ll	ll	ll	ll	ll
LG12_HB_3222	R_21401673_L12_PA	LG12	<nnxnp>	{-1}	(nn,np)	np	np	np	nn	nn	nn	np	nn	np	nn	nn	nn	np	np	np	nn	nn	np	np	nn	np	nn	nn	np	np	np	np	nn	np	nn	nn	nn	np	np	np	np	np	np	nn	np	np	nn	nn	np
LG12_HB_3222	R_21385102_L12_PA	LG12	<lmxll>	{1-}	(ll,lm)	ll	ll	lm	lm	ll	lm	ll	ll	lm	lm	lm	ll	lm	lm	ll	lm	lm	ll	ll	ll	lm	lm	lm	ll	lm	ll	lm	ll	ll	lm	ll	ll	lm	lm	lm	lm	ll	lm	lm	--	ll	lm	ll	ll
R_29098150_L12_PA	R_29098150_L12_PA	LG12	<nnxnp>	{-0}	(nn,np)	nn	np	nn	np	np	np	nn	np	nn	nn	nn	np	nn	nn	nn	np	np	nn	np	np	nn	np	np	nn	nn	nn	np	np	nn	np	np	np	nn	np	nn	nn	nn	nn	nn	nn	np	np	np	nn
R_29723749_L12_PA	R_29723749_L12_PA	LG12	<hkxhk>	{10}	(hh,hk,kk)	hk	hk	hk	kk	hk	kk	hh	hk	hh	hk	hk	hk	hk	hk	hh	kk	kk	hh	hh	kk	hk	kk	kk	hk	hh	hh	kk	hk	hh	hk	hk	hk	hk	kk	hk	hk	hh	hk	hk	hh	hk	hk	hk	hh
LG12_HB_323	F_0143094_L12_PA	LG12	<lmxll>	{0-}	(ll,lm)	ll	lm	ll	--	lm	ll	--	lm	--	ll	ll	lm	ll	ll	lm	ll	--	lm	lm	ll	ll	ll	--	ll	lm	lm	--	lm	lm	ll	lm	lm	ll	ll	ll	ll	lm	ll	ll	--	lm	lm	lm	lm
LG12_HB_323	F_0143074_L12_PA	LG12	<hkxhk>	{11}	(hh,hk,kk)	kk	hh	kk	hk	hh	hk	hk	hh	hk	kk	kk	hh	kk	kk	hk	hk	hk	hk	hh	hk	kk	hk	hk	kk	hk	hk	hk	hh	hk	hk	hh	hh	kk	hk	kk	kk	hk	kk	kk	hk	hh	hh	hh	hk
GD_01426_L12_PA	GD_01426_L12_PA	LG12	<lmxll>	{1-}	(ll,lm)	lm	ll	lm	lm	ll	lm	ll	ll	ll	lm	lm	ll	lm	lm	ll	lm	lm	ll	ll	lm	lm	lm	lm	lm	ll	lm	lm	ll	ll	ll	ll	ll	lm	lm	lm	lm	ll	lm	lm	ll	ll	ll	ll	ll
LG12_HB_324	F_0143768_L12_PA	LG12	<hkxhk>	{10}	(h-,kk)	h-	h-	h-	kk	h-	kk	h-	h-	h-	h-	h-	h-	kk	h-	h-	kk	kk	h-	h-	kk	h-	kk	kk	h-	h-	h-	kk	h-	h-	h-	h-	h-	h-	kk	h-	h-	h-	h-	h-	h-	h-	h-	h-	h-
LG12_HB_324	F_0143779_L12_PA	LG12	<nnxnp>	{-0}	(nn,np)	nn	np	nn	np	np	np	nn	np	nn	nn	nn	np	np	nn	nn	np	np	nn	nn	np	nn	np	np	nn	nn	nn	np	np	nn	np	np	np	nn	np	nn	nn	nn	nn	nn	nn	np	np	np	nn
LG12_HB_324	F_0143785_L12_PA	LG12	<nnxnp>	{-1}	(nn,np)	np	nn	np	nn	nn	nn	np	nn	np	np	np	nn	nn	np	np	nn	nn	np	np	nn	np	nn	nn	np	np	np	nn	nn	np	nn	nn	nn	np	nn	np	np	np	np	np	np	nn	nn	nn	np
LG12_HB_325	F_0145022_L12_PA	LG12	<hkxhk>	{01}	(hh,hk,kk)	hk	hk	hk	hh	hk	hh	kk	hk	kk	hk	hk	hk	hh	hk	kk	hh	hh	kk	kk	hh	hk	hh	hh	hk	kk	kk	hh	hk	kk	hk	hk	hk	hk	hh	hk	hk	kk	hk	hk	kk	hk	hk	hk	kk
LG12_HB_325	F_0145071_L12_PA	LG12	<hkxhk>	{01}	(hh,hk,kk)	hk	hk	hk	hh	hk	hh	kk	hk	kk	hk	hk	hk	hh	hk	kk	hh	hh	kk	kk	hh	hk	hh	hh	hk	kk	kk	hh	hk	kk	hk	hk	hk	hk	hh	hk	hk	kk	hk	hk	kk	hk	hk	hk	kk
LG12_HB_325	F_0145054_L12_PA	LG12	<lmxll>	{0-}	(ll,lm)	ll	lm	ll	ll	lm	ll	--	lm	--	ll	ll	lm	ll	ll	--	ll	ll	--	--	ll	ll	ll	ll	ll	--	--	ll	lm	--	lm	lm	lm	ll	ll	ll	ll	--	ll	ll	--	lm	lm	lm	--
LG12_HB_326	F_0145454_L12_PA	LG12	<nnxnp>	{-0}	(nn,np)	nn	np	nn	np	np	np	nn	np	nn	nn	nn	np	np	nn	nn	np	np	nn	nn	np	nn	np	np	nn	nn	nn	np	np	nn	np	np	np	nn	np	nn	nn	nn	nn	nn	nn	np	np	np	nn
LG12_HB_326	GD_01420_L12_PA	LG12	<nnxnp>	{-1}	(nn,np)	np	nn	np	nn	nn	nn	np	nn	np	np	np	nn	nn	np	np	nn	nn	np	np	nn	np	nn	nn	np	np	np	nn	nn	np	nn	nn	nn	np	nn	np	np	np	np	np	np	nn	nn	nn	np
R_30657538_L12_PA	R_30657538_L12_PA	LG12	<lmxll>	{1-}	(ll,lm)	lm	ll	lm	lm	ll	lm	ll	ll	ll	lm	lm	ll	lm	lm	ll	lm	lm	ll	ll	lm	lm	lm	lm	lm	ll	ll	lm	ll	ll	ll	ll	ll	lm	lm	lm	lm	ll	lm	lm	ll	ll	ll	ll	ll
LG12_HB_327	F_0146178_L12_PA	LG12	<lmxll>	{1-}	(ll,lm)	lm	ll	lm	lm	ll	lm	ll	ll	ll	lm	lm	ll	lm	lm	ll	lm	lm	ll	ll	lm	lm	lm	lm	lm	ll	ll	lm	ll	ll	ll	ll	ll	lm	lm	lm	lm	ll	lm	lm	ll	ll	ll	ll	ll
LG12_HB_327	F_0146180_L12_PA	LG12	<nnxnp>	{-0}	(nn,np)	nn	np	nn	np	np	nn	nn	np	nn	nn	nn	np	np	nn	nn	np	np	nn	nn	np	nn	np	np	nn	np	nn	np	np	nn	np	np	np	nn	np	nn	nn	nn	nn	nn	np	np	np	np	nn
LG12_HB_327	F_0146181_L12_PA	LG12	<nnxnp>	{-1}	(nn,np)	np	nn	np	nn	nn	np	np	nn	np	np	np	nn	nn	np	np	nn	nn	np	np	nn	np	nn	nn	np	nn	np	nn	nn	np	nn	nn	nn	np	nn	np	np	np	np	np	nn	nn	nn	nn	np
LG12_HB_327	F_0146183_L12_PA	LG12	<hkxhk>	{01}	(hh,hk,kk)	hk	hk	hk	hh	hk	hk	kk	hk	kk	hk	hk	hk	hh	hk	kk	hh	hh	kk	kk	hh	hk	hh	hh	hk	hk	kk	hh	hk	kk	hk	hk	hk	hk	hh	hk	hk	kk	hk	hk	hk	hk	hk	hk	kk
LG12_HB_327	F_0146185_L12_PA	LG12	<hkxhk>	{10}	(hh,hk,kk)	hk	hk	hk	kk	hk	hk	hh	hk	hh	hk	hk	hk	kk	hk	hh	kk	kk	hh	hh	kk	hk	kk	kk	hk	hk	hh	kk	hk	hh	hk	hk	hk	hk	kk	hk	hk	hh	hk	hk	hk	hk	hk	hk	hh
LG12_HB_327	F_0146191_L12_PA	LG12	<hkxhk>	{01}	(hh,hk,kk)	hk	hk	hk	hh	hk	hk	kk	hk	kk	hk	hk	hk	hh	hk	kk	hh	hh	kk	kk	hh	hk	hh	hh	hk	hk	kk	hh	hk	kk	hk	hk	hk	hk	hh	hk	hk	kk	hk	hk	hk	hk	hk	hk	kk
LG12_HB_327	R_30679125_L12_PA	LG12	<hkxhk>	{11}	(hh,hk,kk)	kk	hh	kk	hk	hh	kk	hk	hh	hk	kk	kk	hh	hk	kk	hk	hk	hk	hk	hk	hk	kk	hk	hk	kk	hh	hk	hk	hh	hk	hh	hh	hh	kk	hk	kk	kk	hk	kk	kk	hh	hh	hh	hh	hk
LG12_HB_327	R_30684803_L12_PA	LG12	<nnxnp>	{-1}	(nn,np)	np	nn	np	nn	nn	np	np	nn	np	np	np	nn	nn	np	np	nn	nn	np	np	nn	np	nn	nn	np	nn	np	nn	nn	np	nn	nn	nn	np	nn	np	np	np	np	np	nn	nn	nn	nn	np
LG12_HB_327	F_0146182_L12_PA	LG12	<lmxll>	{0-}	(ll,lm)	ll	lm	ll	ll	lm	ll	lm	lm	lm	ll	ll	lm	ll	ll	lm	ll	ll	lm	lm	ll	ll	ll	ll	ll	lm	lm	ll	lm	lm	lm	lm	lm	ll	ll	ll	ll	lm	ll	ll	lm	lm	lm	lm	lm
LG12_HB_328	F_0146875_L12_PA	LG12	<nnxnp>	{-1}	(nn,np)	np	nn	np	nn	nn	np	np	nn	np	np	np	nn	nn	np	np	nn	nn	np	np	nn	np	nn	nn	np	nn	np	nn	nn	np	nn	nn	np	np	nn	np	np	np	np	np	nn	nn	nn	nn	np
LG12_HB_328	F_0146889_L12_PA	LG12	<nnxnp>	{-1}	(nn,np)	np	nn	np	nn	nn	np	np	nn	np	np	np	nn	nn	np	np	nn	nn	np	np	nn	np	nn	nn	np	nn	np	nn	nn	np	nn	nn	np	np	nn	np	np	np	np	np	nn	nn	nn	nn	np
LG12_HB_328	F_0146890_L12_PA	LG12	<nnxnp>	{-0}	(nn,np)	nn	np	nn	np	np	nn	nn	np	nn	nn	nn	np	np	nn	nn	np	np	nn	nn	np	nn	np	np	nn	np	nn	np	np	nn	np	np	nn	nn	np	nn	nn	nn	nn	nn	np	np	np	np	nn
LG12_HB_328	F_0146864_L12_PA	LG12	<nnxnp>	{-0}	(nn,np)	nn	np	nn	--	np	nn	nn	np	nn	nn	nn	np	--	nn	nn	np	np	nn	nn	--	nn	np	np	nn	np	nn	np	np	nn	np	np	nn	nn	--	nn	nn	nn	nn	nn	np	np	np	np	nn
LG12_HB_328	F_0146888_L12_PA	LG12	<hkxhk>	{01}	(hh,hk,kk)	hk	hk	hk	hh	hk	hk	kk	hk	kk	hk	hk	hk	hh	hk	kk	hh	hh	kk	kk	hh	hk	hh	hh	hk	hk	hk	hh	hk	kk	hk	hk	kk	hk	hh	hk	hk	kk	hk	hk	hk	hk	hk	hk	kk
LG12_HB_328	F_0146892_L12_PA	LG12	<lmxll>	{0-}	(ll,lm)	ll	lm	ll	ll	lm	ll	lm	lm	lm	ll	ll	lm	ll	ll	lm	ll	ll	lm	lm	ll	ll	ll	ll	ll	lm	ll	ll	lm	lm	lm	lm	lm	ll	ll	ll	ll	lm	ll	ll	lm	lm	lm	lm	lm
R_31132955_L12_PA	R_31132955_L12_PA	LG12	<nnxnp>	{-0}	(nn,np)	nn	np	nn	np	np	nn	nn	np	nn	nn	nn	np	np	nn	nn	np	np	nn	nn	np	nn	np	np	nn	np	nn	np	np	nn	np	np	nn	nn	np	np	nn	nn	nn	nn	np	np	np	np	nn
LG12_HB_329	F_0147250_L12_PA	LG12	<lmxll>	{1-}	(ll,lm)	lm	ll	lm	lm	ll	lm	ll	ll	ll	lm	lm	ll	lm	lm	ll	lm	lm	ll	ll	lm	lm	lm	lm	lm	ll	lm	lm	ll	ll	ll	ll	ll	lm	lm	lm	lm	ll	lm	lm	ll	ll	ll	ll	ll
LG12_HB_329	F_0147255_L12_PA	LG12	<lmxll>	{1-}	(ll,lm)	lm	ll	lm	lm	ll	lm	ll	ll	ll	lm	lm	ll	lm	lm	ll	lm	lm	ll	ll	lm	lm	lm	lm	lm	ll	lm	lm	ll	ll	ll	ll	ll	lm	lm	lm	lm	ll	lm	lm	ll	ll	ll	ll	ll
LG12_HB_329	F_0147267_L12_PA	LG12	<lmxll>	{1-}	(ll,lm)	lm	ll	lm	lm	ll	lm	ll	ll	ll	lm	lm	ll	lm	lm	ll	lm	lm	ll	ll	lm	lm	lm	lm	lm	ll	lm	lm	ll	ll	ll	ll	ll	lm	lm	lm	lm	ll	lm	lm	ll	ll	ll	ll	ll
LG12_HB_329	F_0147268_L12_PA	LG12	<lmxll>	{1-}	(ll,lm)	lm	ll	lm	lm	ll	lm	ll	ll	ll	lm	lm	ll	lm	lm	ll	lm	lm	ll	ll	lm	lm	lm	lm	lm	ll	lm	lm	ll	ll	ll	ll	ll	lm	lm	lm	lm	ll	lm	lm	ll	ll	ll	ll	ll
LG12_HB_329	R_31180930_L12_PA	LG12	<lmxll>	{1-}	(ll,lm)	lm	ll	lm	lm	ll	lm	ll	ll	ll	lm	lm	ll	lm	lm	ll	lm	lm	ll	ll	lm	lm	lm	lm	lm	ll	lm	lm	ll	ll	ll	ll	ll	lm	lm	lm	lm	ll	lm	lm	ll	ll	ll	ll	ll
LG12_HB_329	F_0147252_L12_PA	LG12	<nnxnp>	{-1}	(nn,np)	np	nn	np	nn	nn	np	np	nn	np	np	np	nn	nn	np	np	nn	nn	np	np	nn	np	nn	nn	np	nn	np	nn	nn	np	nn	nn	np	np	nn	nn	np	np	np	np	nn	nn	nn	nn	np
LG12_HB_329	F_0147256_L12_PA	LG12	<nnxnp>	{-1}	(nn,np)	np	nn	np	nn	nn	np	np	nn	np	np	np	nn	nn	np	np	nn	nn	np	np	nn	np	nn	nn	np	nn	np	nn	nn	np	nn	nn	np	np	nn	nn	np	np	np	np	nn	nn	nn	nn	np
LG12_HB_329	F_0147262_L12_PA	LG12	<nnxnp>	{-1}	(nn,np)	np	nn	np	nn	nn	np	np	nn	np	np	np	nn	nn	np	np	nn	nn	np	np	nn	np	nn	nn	np	nn	np	nn	nn	np	nn	nn	np	np	nn	nn	np	np	np	np	nn	nn	nn	nn	np
LG12_HB_330	F_0147890_L12_PA	LG12	<hkxhk>	{10}	(hh,hk,kk)	hk	hk	hk	hk	hk	hk	hh	hk	hh	hk	hk	hk	kk	hk	hh	kk	kk	hh	hh	kk	hk	kk	kk	hk	hk	hk	kk	hk	hh	hk	hk	hh	hk	kk	kk	hk	hh	hk	hk	hk	hk	hk	hk	hh
LG12_HB_330	F_0147893_L12_PA	LG12	<hkxhk>	{10}	(hh,hk,kk)	hk	hk	hk	hk	hk	hk	hh	hk	hh	hk	hk	hk	kk	hk	hh	kk	kk	hh	hh	kk	hk	kk	kk	hk	hk	hk	kk	hk	hh	hk	hk	hh	hk	kk	kk	hk	hh	hk	hk	hk	hk	hk	hk	hh
LG12_HB_330	F_0147901_L12_PA	LG12	<hkxhk>	{01}	(hh,hk,kk)	hk	hk	hk	hk	hk	hk	kk	hk	kk	hk	hk	hk	hh	hk	kk	hh	hh	kk	kk	hh	hk	hh	hh	hk	hk	hk	hh	hk	kk	hk	hk	kk	hk	hh	hh	hk	kk	hk	hk	hk	hk	hk	hk	kk
LG12_HB_330	F_0147903_L12_PA	LG12	<lmxll>	{0-}	(ll,lm)	ll	lm	ll	lm	lm	ll	lm	lm	lm	ll	ll	lm	ll	ll	lm	ll	ll	lm	lm	ll	ll	ll	ll	ll	lm	ll	ll	lm	lm	lm	lm	lm	ll	ll	ll	ll	lm	ll	ll	lm	lm	lm	lm	lm
LG12_HB_330	R_31584911_L12_PA	LG12	<lmxll>	{1-}	(ll,lm)	lm	ll	lm	ll	ll	lm	ll	ll	ll	lm	lm	ll	lm	lm	ll	lm	lm	ll	ll	lm	lm	lm	lm	lm	ll	lm	lm	ll	ll	ll	ll	ll	lm	lm	lm	lm	ll	lm	lm	ll	ll	ll	ll	ll
LG12_HB_330	F_0147881_L12_PA	LG12	<nnxnp>	{-1}	(nn,np)	np	nn	np	nn	nn	np	np	nn	np	np	np	nn	nn	np	np	nn	nn	np	np	nn	np	nn	nn	np	nn	np	nn	nn	np	nn	nn	np	np	nn	nn	np	np	np	np	nn	nn	nn	nn	np
LG12_HB_330	F_0147896_L12_PA	LG12	<nnxnp>	{-1}	(nn,np)	np	nn	np	nn	nn	np	np	nn	np	np	np	nn	nn	np	np	nn	nn	np	np	nn	np	nn	nn	np	nn	np	nn	nn	np	nn	nn	np	np	nn	nn	np	np	np	np	nn	nn	nn	nn	np
LG12_HB_331	F_0147935_L12_PA	LG12	<nnxnp>	{-0}	(nn,np)	nn	np	nn	np	np	nn	nn	np	nn	nn	nn	np	np	nn	nn	np	np	nn	nn	np	nn	np	np	nn	np	nn	np	np	nn	np	np	nn	nn	np	np	nn	nn	nn	nn	np	np	np	np	nn
LG12_HB_331	F_0147949_L12_PA	LG12	<nnxnp>	{-0}	(nn,np)	nn	np	nn	np	np	nn	nn	np	nn	nn	nn	np	np	nn	nn	np	np	nn	nn	np	nn	np	np	nn	np	nn	np	np	nn	np	np	nn	nn	np	np	nn	nn	nn	nn	np	np	np	np	nn
LG12_HB_331	F_0147955_L12_PA	LG12	<nnxnp>	{-0}	(nn,np)	nn	np	nn	np	np	nn	nn	np	nn	nn	nn	np	np	nn	nn	np	np	nn	nn	np	nn	np	np	nn	np	nn	np	np	nn	np	np	nn	nn	np	np	nn	nn	nn	nn	np	np	np	np	nn
LG12_HB_331	GD_00641_L12_PA	LG12	<hkxhk>	{11}	(hh,hk,kk)	kk	hh	kk	hh	hh	kk	hk	hh	hk	kk	kk	hh	hk	kk	hk	hk	hk	hk	hk	hk	kk	hk	hk	kk	hh	kk	hk	hh	hk	hh	hh	hk	kk	hk	hk	kk	hk	kk	kk	hh	hh	hh	hh	hk
LG12_HB_331	F_0147963_L12_PA	LG12	<lmxll>	{0-}	(ll,lm)	ll	lm	ll	lm	lm	ll	lm	lm	lm	ll	ll	lm	ll	ll	lm	ll	ll	lm	lm	ll	ll	ll	ll	ll	lm	ll	ll	lm	lm	lm	lm	lm	ll	ll	ll	ll	lm	ll	ll	lm	lm	lm	lm	lm
LG12_HB_332	F_0148275_L12_PA	LG12	<nnxnp>	{-0}	(nn,np)	nn	np	nn	np	np	nn	nn	np	nn	nn	nn	np	np	nn	nn	np	np	nn	nn	np	nn	np	np	nn	np	nn	np	np	nn	np	np	nn	nn	np	np	nn	nn	nn	nn	np	np	np	np	nn
LG12_HB_332	F_0148274_L12_PA	LG12	<hkxhk>	{00}	(hh,hk,kk)	hh	kk	hh	kk	kk	hh	hk	kk	hk	hh	hh	kk	hk	hh	hk	hk	hk	hk	hk	hk	hh	hk	hk	hh	kk	hh	hk	kk	hk	kk	kk	hk	hh	hk	hk	hh	hk	hh	hh	kk	kk	kk	kk	hk
LG12_HB_332	F_0148294_L12_PA	LG12	<hkxhk>	{00}	(hh,hk,kk)	hh	kk	hh	kk	kk	hh	hk	kk	hk	hh	hh	kk	hk	hh	hk	hk	hk	hk	hk	hk	hh	hk	hk	hh	kk	hh	hk	kk	hk	kk	kk	hk	hh	hk	hk	hh	hk	hh	hh	kk	kk	kk	kk	hk
LG12_HB_332	F_0148280_L12_PA	LG12	<lmxll>	{0-}	(ll,lm)	ll	lm	ll	lm	lm	ll	lm	lm	lm	ll	ll	lm	ll	ll	lm	ll	ll	lm	lm	ll	ll	ll	ll	ll	lm	ll	ll	lm	lm	lm	lm	lm	ll	ll	ll	ll	lm	ll	ll	lm	lm	lm	lm	lm
LG12_HB_333	F_0148930_L12_PA	LG12	<lmxll>	{0-}	(ll,lm)	ll	lm	ll	lm	lm	ll	lm	lm	lm	ll	ll	lm	ll	ll	lm	ll	ll	lm	lm	ll	ll	ll	ll	ll	lm	ll	ll	lm	lm	lm	lm	lm	ll	ll	ll	ll	lm	ll	ll	lm	lm	lm	lm	lm
LG12_HB_333	F_0148933_L12_PA	LG12	<lmxll>	{0-}	(ll,lm)	ll	lm	ll	lm	lm	ll	lm	lm	lm	ll	ll	lm	ll	ll	lm	ll	ll	lm	lm	ll	ll	ll	ll	ll	lm	ll	ll	lm	lm	lm	lm	lm	ll	ll	ll	ll	lm	ll	ll	lm	lm	lm	lm	lm
LG12_HB_333	F_0148938_L12_PA	LG12	<lmxll>	{0-}	(ll,lm)	ll	lm	ll	lm	lm	ll	lm	lm	lm	ll	ll	lm	ll	ll	lm	ll	ll	lm	lm	ll	ll	ll	ll	ll	lm	ll	ll	lm	lm	lm	lm	lm	ll	ll	ll	ll	lm	ll	ll	lm	lm	lm	lm	lm
LG12_HB_333	R_32114913_L12_PA	LG12	<lmxll>	{0-}	(ll,lm)	ll	lm	ll	lm	lm	ll	lm	lm	lm	ll	ll	lm	ll	ll	lm	ll	ll	lm	lm	ll	ll	ll	ll	ll	lm	ll	ll	lm	lm	lm	lm	lm	ll	ll	ll	ll	lm	ll	ll	lm	lm	lm	lm	lm
LG12_HB_333	F_0148935_L12_PA	LG12	<hkxhk>	{00}	(hh,hk,kk)	hk	kk	hh	kk	kk	hh	kk	kk	hk	hh	hh	kk	hk	hh	hk	hk	hk	hk	hk	hh	hh	hk	hk	hh	kk	hh	hk	kk	hk	kk	kk	hk	hh	hk	hk	hh	hk	hh	hh	kk	kk	kk	kk	hk
LG12_HB_333.5	R_32163753_L12_PA	LG12	<lmxll>	{0-}	(ll,lm)	ll	lm	ll	lm	lm	ll	lm	lm	lm	ll	ll	lm	ll	ll	lm	ll	ll	lm	lm	ll	ll	ll	ll	ll	lm	ll	ll	lm	lm	lm	lm	lm	ll	ll	ll	ll	lm	ll	ll	lm	lm	lm	lm	lm
LG12_HB_333.5	GD_00762_L12_PA	LG12	<nnxnp>	{-1}	(nn,np)	nn	nn	np	nn	nn	np	nn	nn	np	np	np	nn	nn	np	np	nn	nn	np	np	np	np	nn	nn	np	nn	np	nn	nn	np	nn	nn	np	np	nn	nn	np	np	np	np	nn	nn	nn	nn	np
LG12_HB_334	F_0149400_L12_PA	LG12	<nnxnp>	{-1}	(nn,np)	nn	nn	np	nn	nn	np	nn	nn	np	np	np	nn	nn	np	np	nn	nn	np	np	np	np	nn	nn	np	nn	np	nn	nn	np	nn	nn	np	np	nn	nn	np	np	np	np	nn	nn	nn	nn	np
LG12_HB_334	F_0149402_L12_PA	LG12	<nnxnp>	{-1}	(nn,np)	nn	nn	np	nn	nn	np	nn	nn	np	np	np	nn	nn	np	np	nn	nn	np	np	np	np	nn	nn	np	nn	np	nn	nn	np	nn	nn	np	np	nn	nn	np	np	np	np	nn	nn	nn	nn	np
LG12_HB_334	F_0149403_L12_PA	LG12	<hkxhk>	{10}	(hh,hk,kk)	kk	hk	hk	hk	hk	hk	hk	hk	hh	hk	hk	hk	kk	hk	hh	kk	kk	hh	hh	hk	hk	kk	kk	hk	hk	hk	kk	hk	hh	hk	hk	hh	hk	kk	kk	hk	hh	hk	hk	hk	hk	hk	hk	hh
LG12_HB_334	F_0149414_L12_PA	LG12	<nnxnp>	{-0}	(nn,np)	np	np	nn	np	np	nn	np	np	nn	nn	nn	np	np	nn	nn	np	np	nn	nn	nn	nn	np	np	nn	np	nn	np	np	nn	np	np	nn	nn	np	np	nn	nn	nn	nn	np	np	np	np	nn
LG12_HB_334	F_0149419_L12_PA	LG12	<lmxll>	{1-}	(ll,lm)	lm	ll	lm	ll	ll	lm	ll	ll	ll	lm	lm	ll	lm	lm	ll	lm	lm	ll	ll	lm	lm	lm	lm	lm	ll	lm	lm	ll	ll	ll	ll	ll	lm	lm	lm	lm	ll	lm	lm	ll	ll	ll	ll	ll
LG12_HB_334	R_32469819_L12_PA	LG12	<nnxnp>	{-0}	(nn,np)	np	np	nn	np	np	nn	np	np	nn	nn	nn	np	np	nn	nn	np	np	nn	nn	nn	nn	np	np	nn	np	nn	np	np	nn	np	np	nn	nn	np	np	nn	nn	nn	nn	np	np	np	np	nn
LG12_HB_334.5	R_32489536_L12_PA	LG12	<lmxll>	{1-}	(ll,lm)	lm	ll	lm	ll	ll	lm	ll	ll	ll	lm	lm	ll	lm	lm	ll	lm	lm	ll	ll	lm	lm	lm	lm	lm	ll	lm	lm	ll	ll	ll	ll	ll	lm	lm	lm	lm	ll	lm	lm	ll	ll	ll	ll	ll
LG12_HB_334.8	R_32759123_L12_PA	LG12	<nnxnp>	{-1}	(nn,np)	nn	nn	np	nn	nn	np	nn	nn	np	np	np	nn	nn	np	np	nn	np	np	np	np	np	nn	nn	np	nn	np	nn	nn	np	nn	nn	np	np	nn	nn	np	np	np	np	nn	nn	nn	nn	np
LG12_HB_336.5	R_33397489_L12_PA	LG12	<lmxll>	{1-}	(ll,lm)	lm	ll	lm	ll	ll	lm	ll	ll	ll	lm	lm	ll	lm	lm	ll	lm	lm	ll	ll	lm	lm	lm	lm	lm	ll	lm	lm	ll	ll	ll	ll	ll	lm	lm	lm	lm	ll	lm	lm	ll	ll	ll	ll	ll
LG12_HB_337	F_0151248_L12_PA	LG12	<lmxll>	{0-}	(ll,lm)	ll	lm	ll	lm	lm	ll	lm	lm	lm	ll	ll	lm	ll	ll	lm	ll	ll	lm	lm	ll	ll	ll	ll	ll	lm	ll	ll	lm	lm	lm	lm	lm	ll	ll	ll	ll	lm	ll	ll	lm	lm	lm	lm	lm
LG12_HB_337	F_0151256_L12_PA	LG12	<lmxll>	{0-}	(ll,lm)	ll	lm	ll	lm	lm	ll	lm	lm	lm	ll	ll	lm	ll	ll	lm	ll	ll	lm	lm	ll	ll	ll	ll	ll	lm	ll	ll	lm	lm	lm	lm	lm	ll	ll	ll	ll	lm	ll	ll	lm	lm	lm	lm	lm
LG12_HB_337	F_0151264_L12_PA	LG12	<lmxll>	{0-}	(ll,lm)	ll	lm	ll	lm	lm	ll	lm	lm	lm	ll	ll	lm	ll	ll	lm	ll	ll	lm	lm	ll	ll	ll	ll	ll	lm	ll	ll	lm	lm	lm	lm	lm	ll	ll	ll	ll	lm	ll	ll	lm	lm	lm	lm	lm
LG12_HB_337	R_33563721_L12_PA	LG12	<lmxll>	{0-}	(ll,lm)	ll	lm	ll	lm	lm	ll	lm	lm	lm	ll	ll	lm	ll	ll	lm	ll	ll	lm	lm	ll	ll	ll	ll	ll	lm	ll	ll	lm	lm	lm	lm	lm	ll	ll	ll	ll	lm	ll	ll	lm	lm	lm	lm	lm
LG12_HB_337.5	R_33687206_L12_PA	LG12	<lmxll>	{0-}	(ll,lm)	ll	lm	ll	lm	lm	ll	lm	lm	lm	ll	ll	lm	ll	ll	lm	ll	ll	lm	lm	ll	ll	ll	ll	ll	lm	ll	ll	lm	lm	lm	lm	lm	ll	ll	ll	ll	lm	ll	ll	lm	lm	lm	lm	lm
LG12_HB_337.9	R_33690424_L12_PA	LG12	<lmxll>	{0-}	(ll,lm)	ll	lm	ll	lm	lm	ll	lm	lm	lm	ll	ll	lm	ll	ll	lm	ll	ll	lm	lm	ll	ll	ll	ll	ll	lm	ll	ll	lm	lm	lm	lm	lm	ll	ll	ll	ll	lm	ll	ll	lm	lm	lm	lm	lm
LG12_HB_340	F_0153240_L12_PA	LG12	<lmxll>	{0-}	(ll,lm)	ll	lm	ll	lm	lm	ll	lm	lm	lm	ll	ll	lm	ll	lm	lm	ll	ll	lm	lm	ll	ll	lm	ll	ll	lm	ll	ll	lm	lm	lm	lm	lm	ll	ll	lm	ll	lm	ll	ll	lm	lm	lm	ll	lm
LG12_HB_340	F_0153255_L12_PA	LG12	<lmxll>	{0-}	(ll,lm)	ll	lm	ll	lm	lm	ll	lm	lm	lm	ll	ll	lm	ll	lm	lm	ll	ll	lm	lm	ll	ll	lm	ll	ll	lm	ll	ll	lm	lm	lm	lm	lm	ll	ll	lm	ll	lm	ll	ll	lm	lm	lm	ll	lm
LG12_HB_341	F_0153833_L12_PA	LG12	<lmxll>	{0-}	(ll,lm)	ll	lm	ll	lm	lm	ll	lm	lm	lm	ll	ll	lm	ll	lm	lm	ll	ll	ll	lm	ll	ll	lm	ll	ll	lm	ll	ll	lm	lm	lm	lm	lm	ll	ll	lm	ll	lm	ll	ll	lm	lm	lm	ll	lm
LG12_HB_341	F_0153836_L12_PA	LG12	<lmxll>	{0-}	(ll,lm)	ll	lm	ll	lm	lm	ll	lm	lm	lm	ll	ll	lm	ll	lm	lm	ll	ll	ll	lm	ll	ll	lm	ll	ll	lm	ll	ll	lm	lm	lm	lm	lm	ll	ll	lm	ll	lm	ll	ll	lm	lm	lm	ll	lm
LG12_HB_341	F_0153837_L12_PA	LG12	<lmxll>	{0-}	(ll,lm)	ll	lm	ll	lm	lm	ll	lm	lm	lm	ll	ll	lm	ll	lm	lm	ll	ll	ll	lm	ll	ll	lm	ll	ll	lm	ll	ll	lm	lm	lm	lm	lm	ll	ll	lm	ll	lm	ll	ll	lm	lm	lm	ll	lm
LG12_HB_341	F_0153863_L12_PA	LG12	<lmxll>	{0-}	(ll,lm)	ll	lm	ll	lm	lm	ll	lm	lm	lm	ll	ll	lm	ll	lm	lm	ll	ll	ll	lm	ll	ll	lm	ll	ll	lm	ll	ll	lm	lm	lm	lm	lm	ll	ll	lm	ll	lm	ll	ll	lm	lm	lm	ll	lm
LG12_HB_343	F_0154726_L12_PA	LG12	<lmxll>	{0-}	(ll,lm)	ll	ll	ll	lm	lm	ll	ll	lm	lm	ll	ll	lm	ll	lm	lm	ll	ll	ll	ll	ll	ll	lm	ll	ll	lm	ll	ll	lm	lm	lm	lm	lm	ll	ll	lm	ll	lm	ll	ll	lm	lm	lm	ll	lm
LG12_HB_343	F_0154747_L12_PA	LG12	<lmxll>	{0-}	(ll,lm)	ll	ll	ll	lm	lm	ll	ll	lm	lm	ll	ll	lm	ll	lm	lm	ll	ll	ll	ll	ll	ll	lm	ll	ll	lm	ll	ll	lm	lm	lm	lm	lm	ll	ll	lm	ll	lm	ll	ll	lm	lm	lm	ll	lm
LG12_HB_343	F_0154749_L12_PA	LG12	<lmxll>	{0-}	(ll,lm)	ll	ll	ll	lm	lm	ll	ll	lm	lm	ll	ll	lm	ll	lm	lm	ll	ll	ll	ll	ll	ll	lm	ll	ll	lm	ll	ll	lm	lm	lm	lm	lm	ll	ll	lm	ll	lm	ll	ll	lm	lm	lm	ll	lm
LG12_HB_343.5	GD_01855_L12_PA	LG12	<lmxll>	{0-}	(ll,lm)	ll	ll	ll	lm	lm	ll	ll	lm	lm	ll	ll	lm	ll	lm	lm	ll	ll	ll	ll	ll	ll	lm	ll	ll	lm	ll	ll	lm	lm	lm	lm	lm	ll	ll	lm	ll	lm	ll	ll	lm	lm	lm	ll	lm
LG12_HB_343.5	R_35615663_L12_PA	LG12	<lmxll>	{0-}	(ll,lm)	ll	ll	ll	lm	lm	ll	ll	lm	lm	ll	ll	lm	ll	lm	lm	ll	ll	ll	ll	ll	ll	lm	ll	ll	lm	ll	ll	lm	lm	lm	lm	lm	ll	ll	lm	ll	lm	ll	ll	lm	lm	lm	ll	lm
LG12_HB_343.5	R_35649702_L12_PA	LG12	<lmxll>	{0-}	(ll,lm)	ll	ll	ll	lm	lm	ll	ll	lm	lm	ll	ll	lm	ll	lm	lm	ll	ll	ll	ll	ll	ll	lm	ll	ll	lm	ll	ll	lm	lm	lm	lm	lm	ll	ll	lm	ll	lm	ll	ll	lm	lm	lm	ll	lm
cR_35721635_L12_PA	R_35721635_L12_PA	LG12	<lmxll>	{0-}	(ll,lm)	ll	ll	ll	lm	lm	ll	ll	lm	lm	ll	ll	lm	ll	lm	lm	ll	ll	ll	ll	ll	ll	lm	ll	ll	lm	ll	ll	lm	lm	lm	lm	lm	ll	ll	lm	ll	lm	ll	ll	lm	lm	lm	ll	lm
LG12_HB_344	F_0155367_L12_PA	LG12	<lmxll>	{0-}	(ll,lm)	ll	ll	ll	lm	lm	ll	ll	lm	lm	ll	ll	lm	ll	lm	lm	ll	ll	ll	ll	ll	ll	lm	ll	ll	lm	ll	ll	lm	lm	lm	lm	lm	ll	ll	lm	ll	lm	ll	ll	lm	lm	lm	ll	lm
LG12_HB_344.5	GD_00338_L12_PA	LG12	<lmxll>	{0-}	(ll,lm)	ll	ll	ll	lm	lm	ll	ll	lm	lm	ll	ll	lm	ll	lm	lm	ll	ll	ll	ll	ll	ll	lm	ll	ll	lm	ll	ll	lm	lm	lm	lm	lm	ll	ll	lm	ll	lm	ll	ll	lm	lm	lm	ll	lm
LG12_HB_344.5	R_35835624_L12_PA	LG12	<nnxnp>	{-0}	(nn,np)	np	np	nn	np	np	nn	np	np	nn	nn	nn	np	np	nn	nn	np	nn	nn	nn	nn	nn	np	np	nn	np	nn	np	np	nn	np	np	nn	np	np	np	nn	nn	nn	nn	np	np	np	np	nn
LG12_HB_345	F_0156085_L12_PA	LG12	<hkxhk>	{11}	(hh,hk,kk)	hk	hk	kk	hh	hh	kk	hk	hh	hk	kk	kk	hh	hk	hk	hk	hk	kk	kk	kk	kk	kk	hh	hk	kk	hh	kk	hk	hh	hk	hh	hh	hk	hk	hk	hh	kk	hk	kk	kk	hh	hh	hh	hk	hk
$F_0166426z_LG12	$F_0166426z_LG12_PA	LG12	<lmxll>	{0-}	(ll,lm)	ll	lm	ll	ll	lm	ll	lm	lm	lm	ll	ll	lm	ll	ll	lm	ll	ll	lm	lm	ll	ll	ll	ll	ll	lm	lm	ll	lm	lm	lm	lm	lm	ll	ll	ll	ll	lm	ll	ll	--	--	--	lm	lm
LG12_HB_400	F_0181925_L13_PA	LG12	<nnxnp>	{-0}	(nn,np)	nn	np	nn	np	np	np	nn	np	nn	np	nn	np	nn	nn	nn	np	np	nn	np	np	nn	np	np	nn	nn	nn	np	np	nn	np	np	np	nn	np	nn	nn	nn	nn	nn	nn	np	np	np	nn
LG12_HB_400	F_0181933_L13_PA	LG12	<nnxnp>	{-0}	(nn,np)	nn	np	nn	np	np	np	nn	np	nn	np	nn	np	nn	nn	nn	np	np	nn	np	np	nn	np	np	nn	nn	nn	np	np	nn	np	np	np	nn	np	nn	nn	nn	nn	nn	nn	np	np	np	nn
EV_Eve1_R422	EV_Eve1_R422	LG12	<lmxll>	{0-}	(ll,lm)	ll	ll	ll	lm	lm	ll	ll	lm	lm	ll	ll	lm	ll	lm	lm	ll	ll	ll	ll	ll	ll	lm	ll	ll	lm	ll	ll	lm	lm	lm	lm	lm	ll	ll	lm	ll	lm	ll	ll	lm	lm	lm	ll	lm
LG12_HB_489	F_0223616_L14_PA	LG12	<nnxnp>	{-0}	(nn,np)	nn	nn	nn	np	np	np	nn	np	nn	np	np	np	nn	nn	nn	np	np	nn	nn	np	np	np	np	nn	nn	nn	nn	np	nn	nn	np	np	nn	nn	nn	nn	nn	np	np	nn	nn	np	nn	nn
LG12_HB_489	F_0223625_L14_PA	LG12	<nnxnp>	{-0}	(nn,np)	nn	nn	nn	np	np	np	nn	np	nn	np	np	np	nn	nn	nn	np	np	nn	nn	np	np	np	np	nn	nn	nn	nn	np	nn	nn	np	np	nn	nn	nn	nn	nn	np	np	nn	nn	np	nn	nn
LG12_HB_489	F_0223640_L14_PA	LG12	<hkxhk>	{10}	(hh,hk,kk)	hh	hh	hk	kk	hk	kk	hh	hk	hk	kk	kk	hk	hh	hk	hh	kk	hk	hh	hh	hk	kk	kk	kk	hh	hk	hh	hk	hk	hk	hk	hk	hk	hk	hk	hk	hk	hh	kk	kk	hk	hh	kk	hh	hh
LG12_HB_489	F_0223654_L14_PA	LG12	<nnxnp>	{-1}	(nn,np)	np	np	np	nn	nn	nn	np	nn	np	nn	nn	nn	np	np	np	nn	nn	np	np	nn	nn	nn	nn	np	np	np	np	nn	np	np	nn	nn	np	np	np	np	np	nn	nn	np	np	nn	np	np
LG12_HB_489	F_0223619_L14_PA	LG12	<lmxll>	{1-}	(ll,lm)	ll	ll	lm	lm	ll	lm	ll	ll	lm	lm	lm	ll	ll	lm	ll	lm	ll	ll	ll	ll	lm	lm	lm	ll	lm	ll	lm	ll	lm	lm	ll	ll	lm	lm	lm	lm	ll	lm	lm	lm	ll	lm	ll	ll
LG12_HB_492	F_0225586_L14_PA	LG12	<nnxnp>	{-1}	(nn,np)	np	np	np	nn	nn	nn	np	nn	np	nn	nn	nn	np	np	np	nn	nn	np	np	nn	nn	nn	nn	np	np	np	np	nn	np	np	nn	nn	np	np	np	np	np	nn	nn	np	np	nn	np	np
LG12_HB_492	F_0225587_L14_PA	LG12	<nnxnp>	{-0}	(nn,np)	nn	nn	nn	np	np	np	nn	np	nn	np	np	np	nn	nn	nn	np	np	nn	nn	np	np	np	np	nn	nn	nn	nn	np	nn	nn	np	np	nn	nn	nn	nn	nn	np	np	nn	nn	np	nn	nn
LG12_HB_492	F_0225595_L14_PA	LG12	<nnxnp>	{-0}	(nn,np)	nn	nn	nn	np	np	np	nn	np	nn	np	np	np	nn	nn	nn	np	np	nn	nn	np	np	np	np	nn	nn	nn	nn	np	nn	nn	np	np	nn	nn	nn	nn	nn	np	np	nn	nn	np	nn	nn
LG12_HB_492	F_0225596_L14_PA	LG12	<nnxnp>	{-0}	(nn,np)	nn	nn	nn	np	np	np	nn	np	nn	np	np	np	nn	nn	nn	np	np	nn	nn	np	np	np	np	nn	nn	nn	nn	np	nn	nn	np	np	nn	nn	nn	nn	nn	np	np	nn	nn	np	nn	nn
LG12_HB_492	F_0225605_L14_PA	LG12	<hkxhk>	{10}	(hh,hk,kk)	hh	hh	hk	kk	hk	kk	hh	hk	hk	kk	kk	hk	hh	hk	hh	kk	hk	hh	hh	hk	kk	kk	kk	hh	hk	hh	hk	hk	hk	hk	hk	hk	hk	hk	hk	hk	hh	kk	kk	hk	hh	kk	hh	hh
LG12_HB_492	F_0225610_L14_PA	LG12	<nnxnp>	{-1}	(nn,np)	np	np	np	nn	nn	nn	np	nn	np	nn	nn	nn	np	np	np	nn	nn	np	np	nn	nn	nn	nn	np	np	np	np	nn	np	np	nn	nn	np	np	np	np	np	nn	nn	np	np	nn	np	np
LG12_HB_492	F_0225591_L14_PA	LG12	<lmxll>	{1-}	(ll,lm)	ll	ll	lm	lm	ll	lm	ll	ll	lm	lm	lm	ll	ll	lm	ll	lm	ll	ll	ll	ll	lm	lm	lm	ll	lm	ll	lm	ll	lm	lm	ll	ll	lm	lm	lm	lm	ll	lm	lm	lm	ll	lm	ll	ll
LG12_HB_492	F_0225603_L14_PA	LG12	<lmxll>	{1-}	(ll,lm)	ll	ll	lm	lm	ll	lm	ll	ll	lm	lm	lm	ll	ll	lm	ll	lm	ll	ll	ll	ll	lm	lm	lm	ll	lm	ll	lm	ll	lm	lm	ll	ll	lm	lm	lm	lm	ll	lm	lm	lm	ll	lm	ll	ll
LG12_HB_493	F_0225927_L14_PA	LG12	<lmxll>	{1-}	(ll,lm)	ll	ll	lm	lm	ll	lm	ll	ll	lm	lm	lm	ll	ll	lm	ll	lm	ll	ll	ll	ll	lm	lm	lm	ll	lm	ll	lm	ll	lm	lm	ll	ll	lm	lm	lm	lm	ll	lm	lm	lm	ll	lm	ll	ll
LG12_HB_493	F_0225931_L14_PA	LG12	<nnxnp>	{-1}	(nn,np)	np	np	np	nn	nn	nn	np	nn	np	nn	nn	nn	np	np	np	nn	nn	np	np	nn	nn	nn	nn	np	np	np	np	nn	np	np	nn	nn	np	np	np	np	np	nn	nn	np	np	nn	nn	np
LG12_HB_493	F_0225932_L14_PA	LG12	<nnxnp>	{-0}	(nn,np)	nn	nn	nn	np	np	np	nn	np	nn	np	np	np	nn	nn	nn	np	np	nn	nn	np	np	np	np	nn	nn	nn	nn	np	nn	nn	np	np	nn	nn	nn	nn	nn	np	np	nn	nn	np	np	nn
LG12_HB_547	F_0250756_L14_PA	LG12	<nnxnp>	{-0}	(nn,np)	nn	nn	nn	np	np	np	nn	np	nn	np	np	np	nn	nn	nn	np	np	nn	nn	np	np	np	np	nn	nn	nn	nn	np	nn	nn	np	np	nn	nn	nn	nn	nn	np	np	nn	nn	np	nn	nn
$F_0342922z_LG12	$F_0342922z_LG12_PA	LG12	<lmxll>	{0-}	(ll,lm)	ll	lm	ll	lm	lm	ll	lm	lm	lm	ll	ll	lm	ll	ll	lm	ll	ll	lm	lm	ll	ll	ll	ll	ll	lm	ll	ll	lm	lm	lm	lm	lm	ll	ll	ll	ll	lm	ll	ll	lm	lm	lm	lm	lm
LG12_HB_894	F_0418374_L1_PA	LG12	<nnxnp>	{-1}	(nn,np)	np	np	np	nn	nn	nn	np	nn	nn	nn	nn	nn	nn	np	np	nn	nn	np	np	nn	nn	nn	nn	np	np	np	np	np	np	np	nn	nn	np	nn	np	np	np	nn	nn	np	np	nn	np	np
LG13_HB_1034	F_0481015_L2_PA	LG13	<lmxll>	{0-}	(ll,lm)	lm	ll	ll	ll	ll	ll	lm	ll	ll	ll	lm	ll	lm	ll	lm	lm	ll	ll	ll	lm	lm	ll	lm	ll	ll	ll	ll	ll	lm	lm	lm	ll	ll	ll	ll	lm	ll	lm	ll	lm	lm	lm	lm	ll
LG13_HB_1034	F_0481021_L2_PA	LG13	<lmxll>	{0-}	(ll,lm)	lm	ll	ll	ll	ll	ll	lm	ll	ll	ll	lm	ll	lm	ll	lm	lm	ll	ll	ll	lm	lm	ll	lm	ll	ll	ll	ll	ll	lm	lm	lm	ll	ll	ll	ll	lm	ll	lm	ll	lm	lm	lm	lm	ll
LG13_HB_1040	F_0482828_L2_PA	LG13	<lmxll>	{0-}	(ll,lm)	lm	ll	ll	ll	ll	ll	lm	ll	ll	ll	lm	ll	lm	ll	lm	lm	ll	ll	ll	lm	lm	ll	lm	ll	ll	ll	ll	ll	lm	lm	lm	ll	ll	ll	ll	lm	ll	lm	ll	lm	lm	lm	lm	ll
LG13_HB_1040	F_0482842_L2_PA	LG13	<lmxll>	{0-}	(ll,lm)	lm	ll	ll	ll	ll	ll	lm	ll	ll	ll	lm	ll	lm	ll	lm	lm	ll	ll	ll	lm	lm	ll	lm	ll	ll	ll	ll	ll	lm	lm	lm	ll	ll	ll	ll	lm	ll	lm	ll	lm	lm	lm	lm	ll
LG13_HB_1040	F_0482849_L2_PA	LG13	<lmxll>	{0-}	(ll,lm)	lm	ll	ll	ll	ll	ll	lm	ll	ll	ll	lm	ll	lm	ll	lm	lm	ll	ll	ll	lm	lm	ll	lm	ll	ll	ll	ll	ll	lm	lm	lm	ll	ll	ll	ll	lm	ll	lm	ll	lm	lm	lm	lm	ll
LG13_HB_1040	F_0482853_L2_PA	LG13	<lmxll>	{0-}	(ll,lm)	lm	ll	ll	ll	ll	ll	lm	ll	ll	ll	lm	ll	lm	ll	lm	lm	ll	ll	ll	lm	lm	ll	lm	ll	ll	ll	ll	ll	lm	lm	lm	ll	ll	ll	ll	lm	ll	lm	ll	lm	lm	lm	lm	ll
LG13_HB_121	F_0055385_L11_PA	LG13	<lmxll>	{0-}	(ll,lm)	lm	ll	ll	ll	ll	ll	lm	ll	ll	ll	lm	ll	lm	ll	lm	lm	ll	ll	ll	lm	lm	ll	lm	ll	ll	ll	ll	ll	lm	lm	lm	ll	ll	ll	ll	lm	ll	lm	ll	lm	lm	lm	lm	ll
LG13_HB_121	F_0055387_L11_PA	LG13	<lmxll>	{0-}	(ll,lm)	lm	ll	ll	ll	ll	ll	lm	ll	ll	ll	lm	ll	lm	ll	lm	lm	ll	ll	ll	lm	lm	ll	lm	ll	ll	ll	ll	ll	lm	lm	lm	ll	ll	ll	ll	lm	ll	lm	ll	lm	lm	lm	lm	ll
LG13_HB_1211	F_0566181_L4_PA	LG13	<lmxll>	{0-}	(ll,lm)	lm	ll	ll	ll	ll	ll	lm	ll	ll	ll	lm	ll	lm	ll	lm	lm	ll	ll	ll	lm	lm	ll	lm	ll	ll	ll	ll	ll	lm	lm	lm	ll	ll	ll	ll	lm	ll	lm	ll	lm	lm	lm	lm	ll
LG13_HB_1211	F_0566193_L4_PA	LG13	<lmxll>	{0-}	(ll,lm)	lm	ll	ll	ll	ll	ll	lm	ll	ll	ll	lm	ll	lm	ll	lm	lm	ll	ll	ll	lm	lm	ll	lm	ll	ll	ll	ll	ll	lm	lm	lm	ll	ll	ll	ll	lm	ll	lm	ll	lm	lm	lm	lm	ll
LG13_HB_1222	F_0570977_L4_PA	LG13	<nnxnp>	{-1}	(nn,np)	nn	np	nn	np	np	nn	np	np	nn	nn	nn	nn	np	np	np	np	nn	np	nn	nn	np	nn	np	nn	nn	np	nn	np	nn	nn	np	nn	nn	nn	np	nn	np	nn	np	np	nn	np	np	np
LG13_HB_1222	F_0570998_L4_PA	LG13	<nnxnp>	{-1}	(nn,np)	nn	np	nn	np	np	nn	np	np	nn	nn	nn	nn	np	np	np	np	nn	np	nn	nn	np	nn	np	nn	nn	np	nn	np	nn	nn	np	nn	nn	nn	np	nn	np	nn	np	np	nn	np	np	np
LG13_HB_1222	F_0571000_L4_PA	LG13	<nnxnp>	{-1}	(nn,np)	nn	np	nn	np	np	nn	np	np	nn	nn	nn	nn	np	np	np	np	nn	np	nn	nn	np	nn	np	nn	nn	np	nn	np	nn	nn	np	nn	nn	nn	np	nn	np	nn	np	np	nn	np	np	np
LG13_HB_1222	F_0571001_L4_PA	LG13	<nnxnp>	{-1}	(nn,np)	nn	np	nn	np	np	nn	np	np	nn	nn	nn	nn	np	np	np	np	nn	np	nn	nn	np	nn	np	nn	nn	np	nn	np	nn	nn	np	nn	nn	nn	np	nn	np	nn	np	np	nn	np	np	np
LG13_HB_1222	F_0571003_L4_PA	LG13	<nnxnp>	{-1}	(nn,np)	nn	np	nn	np	np	nn	np	np	nn	nn	nn	nn	np	np	np	np	nn	np	nn	nn	np	nn	np	nn	nn	np	nn	np	nn	nn	np	nn	nn	nn	np	nn	np	nn	np	np	nn	np	np	np
LG13_HB_1250	F_0585451_L4_PA	LG13	<hkxhk>	{01}	(hh,hk,kk)	hk	hk	hh	hk	hk	hh	kk	hk	hk	hk	hk	hh	kk	hk	kk	hk	hh	hh	hh	kk	kk	hh	hk	hh	hh	hk	hh	hk	hk	hk	kk	hh	hh	hh	hk	hk	hk	kk	hh	kk	hk	kk	hk	hk
LG13_HB_1250	F_0585446_L4_PA	LG13	<lmxll>	{0-}	(ll,lm)	lm	ll	ll	ll	ll	ll	lm	ll	ll	lm	lm	ll	lm	ll	lm	lm	ll	ll	ll	lm	lm	ll	ll	ll	ll	ll	ll	ll	lm	lm	lm	ll	ll	ll	ll	lm	ll	lm	ll	lm	lm	lm	ll	ll
LG13_HB_1390	F_0656543_L6_PA	LG13	<nnxnp>	{-1}	(nn,np)	nn	np	nn	np	np	nn	np	np	np	nn	np	nn	np	np	np	nn	nn	nn	nn	nn	np	nn	np	nn	nn	np	nn	np	nn	nn	np	nn	nn	nn	nn	nn	np	nn	nn	nn	nn	np	np	np
LG13_HB_1390	F_0656544_L6_PA	LG13	<nnxnp>	{-1}	(nn,np)	nn	np	nn	np	np	nn	np	np	np	nn	np	nn	np	np	np	nn	nn	nn	nn	nn	np	nn	np	nn	nn	np	nn	np	nn	nn	np	nn	nn	nn	nn	nn	np	nn	nn	nn	nn	np	np	np
LG13_HB_1390	F_0656556_L6_PA	LG13	<nnxnp>	{-1}	(nn,np)	nn	np	nn	np	np	nn	np	np	np	nn	np	nn	np	np	np	nn	nn	nn	nn	nn	np	nn	np	nn	nn	np	nn	np	nn	nn	np	nn	nn	nn	nn	nn	np	nn	nn	nn	nn	np	np	np
LG13_HB_15	F_0005457_L10_PA	LG13	<nnxnp>	{-1}	(nn,np)	nn	np	nn	np	np	nn	np	np	nn	nn	nn	nn	np	np	np	np	nn	np	nn	nn	np	nn	np	nn	nn	np	nn	np	nn	nn	np	nn	nn	nn	np	nn	np	nn	np	np	nn	np	np	np
LG13_HB_15	F_0005458_L10_PA	LG13	<nnxnp>	{-1}	(nn,np)	nn	np	nn	np	np	nn	np	np	nn	nn	nn	nn	np	np	np	np	nn	np	nn	nn	np	nn	np	nn	nn	np	nn	np	nn	nn	np	nn	nn	nn	np	nn	np	nn	np	np	nn	np	np	np
LG13_HB_15	F_0005460_L10_PA	LG13	<nnxnp>	{-1}	(nn,np)	nn	--	nn	np	np	nn	np	--	nn	nn	nn	nn	np	np	np	np	nn	--	nn	nn	--	nn	--	nn	nn	--	nn	np	nn	nn	--	nn	nn	nn	np	nn	np	nn	--	--	nn	--	np	np
LG13_HB_1608	F_0755306_L8_PA	LG13	<nnxnp>	{-1}	(nn,np)	nn	np	nn	np	np	nn	np	np	np	nn	np	nn	np	np	np	--	nn	--	nn	nn	np	nn	np	nn	nn	np	nn	np	nn	nn	np	nn	nn	nn	--	nn	np	nn	--	np	--	np	np	np
LG13_HB_1608	F_0755309_L8_PA	LG13	<nnxnp>	{-1}	(nn,np)	nn	np	nn	np	np	nn	np	np	np	nn	np	nn	np	np	np	nn	nn	nn	nn	nn	np	nn	np	nn	nn	np	nn	np	nn	nn	np	nn	nn	nn	nn	nn	np	nn	nn	np	nn	np	np	np
LG13_HB_1608	F_0755313_L8_PA	LG13	<nnxnp>	{-1}	(nn,np)	nn	np	nn	np	np	nn	np	np	np	nn	np	nn	np	np	np	nn	nn	nn	nn	nn	np	nn	np	nn	nn	np	nn	np	nn	nn	np	nn	nn	nn	nn	nn	np	nn	nn	np	nn	np	np	np
LG13_HB_1608	F_0755333_L8_PA	LG13	<nnxnp>	{-1}	(nn,np)	nn	np	nn	np	np	nn	np	np	np	nn	np	nn	np	np	np	nn	nn	nn	nn	nn	np	nn	np	nn	nn	np	nn	np	nn	nn	np	nn	nn	nn	nn	nn	np	nn	nn	np	nn	np	np	np
LG13_HB_1608	F_0755334_L8_PA	LG13	<nnxnp>	{-1}	(nn,np)	nn	np	nn	np	np	nn	np	np	np	nn	np	nn	np	np	np	nn	nn	nn	nn	nn	np	nn	np	nn	nn	np	nn	np	nn	nn	np	nn	nn	nn	nn	nn	np	nn	nn	np	nn	np	np	np
LG13_HB_1620	F_0759952_L8_PA	LG13	<nnxnp>	{-1}	(nn,np)	nn	np	nn	np	np	nn	np	np	nn	nn	nn	nn	np	np	np	np	nn	np	nn	nn	np	nn	np	nn	nn	np	nn	np	nn	nn	np	nn	nn	nn	np	nn	np	nn	nn	np	nn	np	np	np
LG13_HB_1620	F_0759954_L8_PA	LG13	<nnxnp>	{-1}	(nn,np)	nn	np	nn	np	np	nn	np	np	nn	nn	nn	nn	np	np	np	np	nn	np	nn	nn	np	nn	np	nn	nn	np	nn	np	nn	nn	np	nn	nn	nn	np	nn	np	nn	nn	np	nn	np	np	np
LG13_HB_1620	F_0759955_L8_PA	LG13	<nnxnp>	{-1}	(nn,np)	nn	np	nn	np	np	nn	np	np	nn	nn	nn	nn	np	np	np	np	nn	np	nn	nn	np	nn	np	nn	nn	np	nn	np	nn	nn	np	nn	nn	nn	np	nn	np	nn	nn	np	nn	np	np	np
LG13_HB_1620	F_0759958_L8_PA	LG13	<nnxnp>	{-1}	(nn,np)	nn	np	nn	np	np	nn	np	np	nn	nn	nn	nn	np	np	np	np	nn	np	nn	nn	np	nn	np	nn	nn	np	nn	np	nn	nn	np	nn	nn	nn	np	nn	np	nn	nn	np	nn	np	np	np
LG13_HB_1620	F_0759960_L8_PA	LG13	<nnxnp>	{-1}	(nn,np)	nn	np	nn	np	np	nn	np	np	nn	nn	nn	nn	np	np	np	np	nn	np	nn	nn	np	nn	np	nn	nn	np	nn	np	nn	nn	np	nn	nn	nn	np	nn	np	nn	nn	np	nn	np	np	np
LG13_HB_1676	F_0789025_L9_PA	LG13	<lmxll>	{0-}	(ll,lm)	lm	ll	ll	ll	ll	ll	lm	ll	ll	ll	lm	ll	lm	ll	lm	lm	ll	ll	ll	lm	lm	ll	lm	ll	ll	ll	ll	ll	lm	lm	lm	ll	ll	ll	ll	lm	ll	lm	ll	lm	lm	lm	lm	ll
LG13_HB_1676	F_0789037_L9_PA	LG13	<lmxll>	{0-}	(ll,lm)	lm	ll	ll	ll	ll	ll	lm	ll	ll	ll	lm	ll	lm	ll	lm	lm	ll	ll	ll	lm	lm	ll	lm	ll	ll	ll	ll	ll	lm	lm	lm	ll	ll	ll	ll	lm	ll	lm	ll	lm	lm	lm	lm	ll
LG13_HB_1714	F_0806469_L9_PA	LG13	<lmxll>	{0-}	(ll,lm)	lm	ll	ll	ll	ll	ll	lm	ll	ll	ll	lm	ll	lm	ll	lm	lm	ll	ll	ll	lm	lm	ll	lm	ll	ll	ll	ll	ll	lm	lm	lm	ll	ll	ll	ll	lm	ll	lm	ll	lm	lm	lm	lm	ll
LG13_HB_1714	F_0806473_L9_PA	LG13	<lmxll>	{0-}	(ll,lm)	lm	ll	ll	ll	ll	ll	lm	ll	ll	ll	lm	ll	lm	ll	lm	lm	ll	ll	ll	lm	lm	ll	lm	ll	ll	ll	ll	ll	lm	lm	lm	ll	ll	ll	ll	lm	ll	lm	ll	lm	lm	lm	lm	ll
LG13_HB_1715	F_0806580_L9_PA	LG13	<efxeg>	{01}	(ee,ef,eg,fg)	ef	eg	ee	eg	eg	ee	ef	eg	ee	ee	ef	ee	fg	eg	fg	fg	ee	eg	ee	ef	fg	ee	fg	ee	ee	eg	ee	eg	ef	ef	fg	ee	ee	ee	eg	ef	eg	ef	eg	fg	ef	fg	fg	eg
LG13_HB_1715	F_0806586_L9_PA	LG13	<nnxnp>	{-1}	(nn,np)	nn	np	nn	np	np	nn	nn	np	nn	nn	nn	nn	np	np	np	np	nn	np	nn	nn	np	nn	np	nn	nn	np	nn	np	nn	nn	np	nn	nn	nn	np	nn	np	nn	np	np	nn	np	np	np
LG13_HB_1741	F_0822194_L9_PA	LG13	<lmxll>	{0-}	(ll,lm)	lm	ll	ll	ll	ll	ll	lm	ll	ll	ll	lm	ll	lm	ll	lm	lm	ll	ll	ll	lm	lm	ll	lm	ll	ll	ll	ll	ll	lm	lm	lm	ll	ll	ll	ll	lm	ll	lm	ll	lm	lm	lm	lm	ll
LG13_HB_1741	F_0822200_L9_PA	LG13	<lmxll>	{0-}	(ll,lm)	lm	ll	ll	ll	ll	ll	lm	ll	ll	ll	lm	ll	lm	ll	lm	lm	ll	ll	ll	lm	lm	ll	lm	ll	ll	ll	ll	ll	lm	lm	lm	ll	ll	ll	ll	lm	ll	lm	ll	lm	lm	lm	lm	ll
LG13_HB_1776	F_0835207_L10_45_1	LG13	<nnxnp>	{-1}	(nn,np)	nn	np	nn	np	np	nn	nn	np	nn	nn	nn	nn	np	np	np	np	nn	np	nn	nn	np	nn	np	nn	nn	np	nn	np	nn	nn	np	nn	nn	nn	np	nn	np	nn	np	np	np	np	np	np
LG13_HB_1776	F_0835217_L10_45_1	LG13	<nnxnp>	{-1}	(nn,np)	nn	np	nn	np	np	nn	nn	np	nn	nn	nn	nn	np	np	np	np	nn	np	nn	nn	np	nn	np	nn	nn	np	nn	np	nn	nn	np	nn	nn	nn	np	nn	np	nn	np	np	np	np	np	np
LG13_HB_1776	F_0835223_L10_45_1	LG13	<nnxnp>	{-1}	(nn,np)	nn	np	nn	np	np	nn	nn	np	nn	nn	nn	nn	np	np	np	np	nn	np	nn	nn	np	nn	np	nn	nn	np	nn	np	nn	nn	np	nn	nn	nn	np	nn	np	nn	np	np	np	np	np	np
LG13_HB_1870_s32h1	F_0873946_L13_32_1	LG13	<nnxnp>	{-1}	(nn,np)	nn	np	nn	np	np	nn	np	np	np	nn	nn	nn	np	np	np	nn	nn	nn	nn	np	np	nn	np	nn	nn	np	nn	np	nn	nn	np	nn	nn	nn	nn	nn	np	np	nn	np	nn	np	np	np
LG13_HB_1870_s32h1	F_0873957_L13_32_1	LG13	<nnxnp>	{-1}	(nn,np)	nn	np	nn	np	np	nn	np	np	np	nn	nn	nn	np	np	np	nn	nn	nn	nn	np	np	nn	np	nn	nn	np	nn	np	nn	nn	np	nn	nn	nn	nn	nn	np	np	nn	np	nn	np	np	np
LG13_HB_1870_s32h1	F_0873958_L13_32_1	LG13	<nnxnp>	{-1}	(nn,np)	nn	np	nn	np	np	nn	np	np	np	nn	nn	nn	np	np	np	nn	nn	nn	nn	np	np	nn	np	nn	nn	np	nn	np	nn	nn	np	nn	nn	nn	nn	nn	np	np	nn	np	nn	np	np	np
LG13_HB_1871_s33h1	F_0874514_L13_33_1	LG13	<nnxnp>	{-1}	(nn,np)	nn	np	nn	np	np	nn	np	np	np	nn	nn	nn	np	np	np	nn	nn	nn	nn	np	np	nn	np	nn	nn	np	nn	np	nn	nn	np	nn	nn	nn	nn	nn	np	np	nn	np	nn	np	np	np
LG13_HB_1871_s33h1	F_0874515_L13_33_1	LG13	<nnxnp>	{-1}	(nn,np)	nn	np	nn	np	np	nn	np	np	np	nn	nn	nn	np	np	np	nn	nn	nn	nn	np	np	nn	np	nn	nn	np	nn	np	nn	nn	np	nn	nn	nn	nn	nn	np	np	nn	np	nn	np	np	np
LG13_HB_1871_s33h1	F_0874521_L13_33_1	LG13	<nnxnp>	{-1}	(nn,np)	nn	np	nn	np	np	nn	np	np	np	nn	nn	nn	np	np	np	nn	nn	nn	nn	np	np	nn	np	nn	nn	np	nn	np	nn	nn	np	nn	nn	nn	nn	nn	np	np	nn	np	nn	np	np	np
LG13_HB_1871_s33h1	F_0874522_L13_33_1	LG13	<nnxnp>	{-1}	(nn,np)	nn	np	nn	np	np	nn	np	np	np	nn	nn	nn	np	np	np	nn	nn	nn	nn	np	np	nn	np	nn	nn	np	nn	np	nn	nn	np	nn	nn	nn	nn	nn	np	np	nn	np	nn	np	np	np
LG13_HB_1874_s35h1	F_0875076_L13_35_1	LG13	<nnxnp>	{-1}	(nn,np)	nn	np	nn	np	np	nn	np	np	np	nn	nn	nn	np	np	np	nn	nn	nn	nn	np	np	nn	np	nn	nn	np	nn	np	nn	nn	np	nn	nn	nn	np	nn	np	np	nn	np	nn	np	np	np
LG13_HB_1874_s35h1	F_0875102_L13_35_1	LG13	<nnxnp>	{-1}	(nn,np)	nn	np	nn	np	np	nn	np	np	np	nn	nn	nn	np	np	np	nn	nn	nn	nn	np	np	nn	np	nn	nn	np	nn	np	nn	nn	np	nn	nn	nn	np	nn	np	np	nn	np	nn	np	np	np
LG13_HB_1877_s37h1	F_0877051_L13_37_1	LG13	<nnxnp>	{-1}	(nn,np)	nn	np	nn	np	np	nn	nn	np	nn	nn	nn	nn	np	np	np	np	nn	np	nn	nn	np	nn	np	nn	nn	np	nn	np	nn	nn	np	nn	nn	nn	np	nn	np	nn	np	np	np	np	np	np
LG13_HB_1877_s37h1	F_0877061_L13_37_1	LG13	<hkxhk>	{10}	(hh,hk,kk)	hk	hk	kk	hk	hk	kk	hk	hk	kk	kk	hk	kk	hh	hk	hh	hh	kk	hk	kk	hk	hh	kk	hh	kk	kk	hk	kk	hk	hk	hk	hh	kk	kk	kk	hk	hk	hk	hk	hk	hh	hh	hh	hh	hk
LG13_HB_1877_s37h1	F_0877071_L13_37_1	LG13	<hkxhk>	{01}	(hh,hk,kk)	hk	hk	hh	hk	hk	hh	hk	hk	hh	hh	hk	hh	kk	hk	kk	kk	hh	hk	hh	hk	kk	hh	kk	hh	hh	hk	hh	hk	hk	hk	kk	hh	hh	hh	hk	hk	hk	hk	hk	kk	kk	kk	kk	hk
LG13_HB_1878_s38h1	F_0877272_L13_38_1	LG13	<nnxnp>	{-1}	(nn,np)	nn	np	nn	np	np	nn	np	np	nn	nn	nn	nn	np	np	np	np	nn	np	nn	nn	np	nn	np	nn	nn	np	nn	np	nn	nn	np	nn	nn	nn	np	nn	np	nn	nn	np	nn	np	np	np
LG13_HB_1878_s38h1	F_0877275_L13_38_1	LG13	<nnxnp>	{-1}	(nn,np)	nn	np	nn	np	np	nn	np	np	nn	nn	nn	nn	np	np	np	np	nn	np	nn	nn	np	nn	np	nn	nn	np	nn	np	nn	nn	np	nn	nn	nn	np	nn	np	nn	nn	np	nn	np	--	np
LG13_HB_1878_s38h1	F_0877297_L13_38_1	LG13	<nnxnp>	{-1}	(nn,np)	nn	np	nn	np	np	nn	np	np	nn	nn	nn	nn	np	np	np	np	nn	np	nn	nn	np	nn	np	nn	nn	np	nn	np	nn	nn	np	nn	nn	nn	np	nn	np	nn	nn	np	nn	np	np	np
LG13_HB_1883_s46h1	F_0879783_L13_46_1	LG13	<nnxnp>	{-1}	(nn,np)	nn	np	nn	np	np	nn	nn	np	nn	nn	nn	nn	np	np	np	np	nn	np	nn	nn	np	nn	np	nn	nn	np	nn	np	nn	nn	np	nn	nn	nn	np	nn	np	nn	np	np	nn	np	np	np
LG13_HB_1883_s46h1	F_0879784_L13_46_1	LG13	<nnxnp>	{-1}	(nn,np)	nn	np	nn	np	np	nn	nn	np	nn	nn	nn	nn	np	np	np	np	nn	np	nn	nn	np	nn	np	nn	nn	np	nn	np	nn	nn	np	nn	nn	nn	np	nn	np	nn	np	np	nn	np	np	np
LG13_HB_1883_s46h1	F_0879807_L13_46_1	LG13	<lmxll>	{0-}	(ll,lm)	lm	ll	ll	ll	ll	ll	lm	ll	ll	ll	lm	ll	lm	ll	lm	lm	ll	ll	ll	lm	lm	ll	lm	ll	ll	ll	ll	ll	lm	lm	lm	ll	ll	ll	ll	lm	ll	lm	ll	lm	lm	lm	lm	ll
LG13_HB_1887_s46h1	F_0881259_L13_46_1	LG13	<nnxnp>	{-1}	(nn,np)	nn	np	nn	np	np	nn	nn	np	nn	nn	nn	nn	np	np	np	np	nn	np	nn	nn	np	nn	np	nn	nn	np	nn	np	nn	nn	np	nn	nn	nn	np	nn	np	nn	np	np	nn	np	np	np
LG13_HB_1887_s46h1	F_0881268_L13_46_1	LG13	<nnxnp>	{-1}	(nn,np)	nn	np	nn	np	np	nn	nn	np	nn	nn	nn	nn	np	np	np	np	nn	np	nn	nn	np	nn	np	nn	nn	np	nn	np	nn	nn	np	nn	nn	nn	np	nn	np	nn	np	np	nn	np	np	np
LG13_HB_1887_s46h1	F_0881270_L13_46_1	LG13	<nnxnp>	{-1}	(nn,np)	nn	np	nn	np	np	nn	nn	np	nn	nn	nn	nn	np	np	np	np	nn	np	nn	nn	np	nn	np	nn	nn	np	nn	np	nn	nn	np	nn	nn	nn	np	nn	np	nn	np	np	nn	np	np	np
LG13_HB_1925_s45h1	F_0902736_L15_45_1	LG13	<hkxhk>	{01}	(hh,hk,kk)	hk	hk	hh	hk	hk	hh	hk	hk	hh	hk	hk	hh	kk	hk	kk	kk	hh	hk	hh	hk	kk	hh	kk	hh	hh	hk	hh	hk	hk	hk	kk	hh	hh	hh	hk	hk	hk	hk	hk	kk	hk	kk	kk	hk
LG13_HB_1925_s45h1	F_0902720_L15_45_1	LG13	<nnxnp>	{-1}	(nn,np)	nn	np	nn	np	np	nn	nn	np	nn	nn	nn	nn	np	np	np	np	nn	np	nn	nn	np	nn	np	nn	nn	np	nn	np	nn	nn	np	nn	nn	nn	np	nn	np	nn	np	np	nn	np	np	np
LG13_HB_1925_s45h1	F_0902721_L15_45_1	LG13	<nnxnp>	{-1}	(nn,np)	nn	np	nn	np	np	nn	nn	np	nn	nn	nn	nn	np	np	np	np	nn	np	nn	nn	np	nn	np	nn	nn	np	nn	np	nn	nn	np	nn	nn	nn	np	nn	np	nn	np	np	nn	np	np	np
LG13_HB_1926_s45h1	F_0902899_L15_45_1	LG13	<lmxll>	{0-}	(ll,lm)	lm	ll	ll	ll	ll	ll	lm	ll	ll	ll	lm	ll	lm	ll	lm	lm	ll	ll	ll	lm	lm	ll	lm	ll	ll	ll	ll	ll	lm	lm	lm	ll	ll	ll	ll	lm	ll	lm	ll	lm	lm	lm	lm	ll
LG13_HB_1926_s45h1	F_0902907_L15_45_1	LG13	<lmxll>	{0-}	(ll,lm)	lm	ll	ll	ll	ll	ll	lm	ll	ll	ll	lm	ll	lm	ll	lm	lm	ll	ll	ll	lm	lm	ll	lm	ll	ll	ll	ll	ll	lm	lm	lm	ll	ll	ll	ll	lm	ll	lm	ll	lm	lm	lm	lm	ll
LG13_HB_1930_s46h1	F_0904055_L15_46_1	LG13	<nnxnp>	{-1}	(nn,np)	nn	nn	nn	nn	np	np	np	np	np	nn	np	nn	np	np	np	nn	nn	nn	np	np	nn	nn	np	nn	np	nn	nn	nn	nn	nn	nn	nn	np	nn	nn	nn	np	nn	nn	nn	nn	np	np	nn
LG13_HB_1930_s46h1	F_0904050_L15_46_1	LG13	<lmxll>	{1-}	(ll,lm)	lm	lm	ll	ll	lm	ll	lm	lm	lm	ll	ll	ll	lm	ll	lm	lm	ll	ll	ll	lm	ll	lm	lm	lm	lm	ll	lm	ll	ll	ll	ll	ll	lm	lm	lm	lm	ll	ll	ll	ll	lm	ll	ll	ll
LG13_HB_1930_s46h1	F_0904054_L15_46_1	LG13	<lmxll>	{1-}	(ll,lm)	lm	lm	ll	ll	lm	ll	lm	lm	lm	ll	ll	ll	lm	ll	lm	lm	ll	ll	ll	lm	ll	lm	lm	lm	lm	ll	lm	ll	ll	ll	ll	ll	lm	lm	lm	lm	ll	ll	ll	ll	lm	ll	ll	ll
LG13_HB_1946_s59h1	F_0908423_L15_59_1	LG13	<nnxnp>	{-1}	(nn,np)	nn	np	nn	np	np	nn	nn	np	nn	nn	nn	nn	np	np	np	np	nn	np	nn	nn	np	nn	np	nn	nn	np	nn	np	nn	nn	np	nn	nn	nn	np	nn	np	nn	np	np	np	np	np	np
LG13_HB_1946_s59h1	F_0908445_L15_59_1	LG13	<nnxnp>	{-1}	(nn,np)	nn	np	nn	np	np	nn	nn	np	nn	nn	nn	nn	np	np	np	np	nn	np	nn	nn	np	nn	np	nn	nn	np	nn	np	nn	nn	np	nn	nn	nn	np	nn	np	nn	np	np	np	np	np	np
LG13_HB_1946_s59h1	F_0908449_L15_59_1	LG13	<nnxnp>	{-1}	(nn,np)	nn	np	nn	np	np	nn	nn	np	nn	nn	nn	nn	np	np	np	np	nn	np	nn	nn	np	nn	np	nn	nn	np	nn	np	nn	nn	np	nn	nn	nn	np	nn	np	nn	np	np	np	np	np	np
LG13_HB_1946_s59h1	F_0908450_L15_59_1	LG13	<nnxnp>	{-1}	(nn,np)	nn	np	nn	np	np	nn	nn	np	nn	nn	nn	nn	np	np	np	np	nn	np	nn	nn	np	nn	np	nn	nn	np	nn	np	nn	nn	np	nn	nn	nn	np	nn	np	nn	np	np	np	np	np	np
LG13_HB_1946_s59h1	F_0908453_L15_59_1	LG13	<nnxnp>	{-1}	(nn,np)	nn	np	nn	np	np	nn	nn	np	nn	nn	nn	nn	np	np	np	np	nn	np	nn	nn	np	nn	np	nn	nn	np	nn	np	nn	nn	np	nn	nn	nn	np	nn	np	nn	np	np	np	np	np	np
LG13_HB_1980_s16h1	F_0917941_L16_16_1	LG13	<lmxll>	{0-}	(ll,lm)	lm	ll	ll	ll	ll	ll	lm	ll	ll	ll	lm	ll	lm	ll	lm	lm	ll	ll	ll	lm	lm	ll	lm	ll	ll	ll	ll	ll	lm	lm	lm	ll	ll	ll	ll	lm	ll	lm	ll	lm	lm	lm	lm	ll
LG13_HB_2012_s16h1	F_0932458_L17_16_1	LG13	<nnxnp>	{-1}	(nn,np)	nn	nn	nn	nn	np	np	np	np	np	nn	np	nn	np	np	np	nn	nn	nn	np	np	nn	nn	np	nn	np	nn	nn	nn	nn	nn	nn	nn	np	nn	nn	nn	np	nn	nn	nn	nn	np	np	np
LG13_HB_2015_s16h1	F_0933501_L17_16_1	LG13	<lmxll>	{0-}	(ll,lm)	lm	ll	ll	ll	ll	ll	lm	ll	ll	lm	lm	ll	lm	ll	lm	lm	ll	ll	ll	lm	lm	ll	lm	ll	ll	ll	ll	ll	lm	lm	lm	ll	ll	ll	ll	lm	ll	lm	ll	lm	lm	lm	lm	ll
LG13_HB_2015_s16h1	F_0933502_L17_16_1	LG13	<lmxll>	{0-}	(ll,lm)	lm	ll	ll	ll	ll	ll	lm	ll	ll	lm	lm	ll	lm	ll	lm	lm	ll	ll	ll	lm	lm	ll	lm	ll	ll	ll	ll	ll	lm	lm	lm	ll	ll	ll	ll	lm	ll	lm	ll	lm	lm	lm	lm	ll
LG13_HB_2015_s16h1	F_0933525_L17_16_1	LG13	<hkxhk>	{10}	(hh,hk,kk)	hk	hk	kk	hk	hk	kk	hk	hk	kk	hk	hk	kk	hh	hk	hh	hh	kk	hk	kk	hk	hh	kk	hh	kk	kk	hk	kk	hk	hk	hk	hh	kk	kk	kk	hk	hk	hk	hk	hk	hh	hk	hh	hh	hk
LG13_HB_2015_s16h1	F_0933528_L17_16_1	LG13	<lmxll>	{0-}	(ll,lm)	lm	ll	ll	ll	ll	ll	lm	ll	ll	lm	lm	ll	lm	ll	lm	lm	ll	ll	ll	lm	lm	ll	lm	ll	ll	ll	ll	ll	lm	lm	lm	ll	ll	ll	ll	lm	ll	lm	ll	lm	lm	lm	lm	ll
LG13_HB_2015_s16h1	F_0933530_L17_16_1	LG13	<hkxhk>	{10}	(hh,hk,kk)	hk	hk	kk	hk	hk	kk	hk	hk	kk	hk	hk	kk	hh	hk	hh	hh	kk	hk	kk	hk	hh	kk	hh	kk	kk	hk	kk	hk	hk	hk	hh	kk	kk	kk	hk	hk	hk	hk	hk	hh	hk	hh	hh	hk
LG13_HB_2015_s16h1	F_0933510_L17_16_1	LG13	<nnxnp>	{-1}	(nn,np)	nn	np	nn	np	np	nn	nn	np	nn	nn	nn	nn	np	np	np	np	nn	np	nn	nn	np	nn	np	nn	nn	np	nn	np	nn	nn	np	nn	nn	nn	np	nn	np	nn	np	np	nn	np	np	np
LG13_HB_2015_s16h1	F_0933527_L17_16_1	LG13	<nnxnp>	{-1}	(nn,np)	nn	np	nn	np	np	nn	nn	np	nn	nn	nn	nn	np	np	np	np	nn	np	nn	nn	np	nn	np	nn	nn	np	nn	np	nn	nn	np	nn	nn	nn	np	nn	np	nn	np	np	nn	np	np	np
LG13_HB_2015_s16h1	F_0933532_L17_16_1	LG13	<nnxnp>	{-1}	(nn,np)	nn	np	nn	np	np	nn	nn	np	nn	nn	nn	nn	np	np	np	np	nn	np	nn	nn	np	nn	np	nn	nn	np	nn	np	nn	nn	np	nn	nn	nn	np	nn	np	nn	np	np	nn	np	np	np
LG13_HB_2018_s18h1	F_0934608_L17_18_1	LG13	<lmxll>	{0-}	(ll,lm)	lm	ll	ll	ll	ll	ll	lm	ll	ll	ll	lm	ll	lm	ll	lm	lm	ll	ll	ll	lm	lm	ll	lm	ll	ll	ll	ll	ll	lm	lm	lm	ll	ll	ll	ll	lm	ll	lm	ll	lm	lm	lm	lm	ll
LG13_HB_2145_s19h1	F_0980500_L4_19_1	LG13	<lmxll>	{0-}	(ll,lm)	lm	ll	ll	ll	ll	ll	lm	ll	ll	ll	lm	ll	lm	ll	lm	lm	ll	ll	ll	lm	lm	ll	lm	ll	ll	ll	ll	ll	lm	lm	lm	ll	ll	ll	ll	lm	ll	lm	ll	lm	lm	lm	lm	ll
LG13_HB_2157_s24h1	F_0984682_L4_24_1	LG13	<nnxnp>	{-1}	(nn,np)	nn	np	nn	np	np	nn	np	np	np	nn	nn	nn	np	np	np	nn	nn	nn	nn	np	np	nn	np	nn	nn	np	nn	np	nn	nn	np	nn	nn	nn	nn	nn	np	np	nn	np	nn	np	np	np
LG13_HB_2157_s24h1	F_0984687_L4_24_1	LG13	<nnxnp>	{-1}	(nn,np)	nn	np	nn	np	np	nn	np	np	np	nn	nn	nn	np	np	np	nn	nn	nn	nn	np	np	nn	np	nn	nn	np	nn	np	nn	nn	np	nn	nn	nn	nn	nn	np	np	nn	np	nn	np	np	np
LG13_HB_2244_s38h1	F_1016678_L7_38_1	LG13	<lmxll>	{0-}	(ll,lm)	lm	ll	ll	ll	ll	ll	lm	ll	ll	ll	lm	ll	lm	ll	lm	lm	ll	ll	ll	lm	lm	ll	lm	ll	ll	ll	ll	ll	lm	lm	lm	ll	ll	ll	ll	lm	ll	lm	ll	lm	lm	lm	lm	ll
LG13_HB_2244_s38h1	F_1016684_L7_38_1	LG13	<lmxll>	{0-}	(ll,lm)	lm	ll	ll	ll	ll	ll	lm	ll	ll	ll	lm	ll	lm	ll	lm	lm	ll	ll	ll	lm	lm	ll	lm	ll	ll	ll	ll	ll	lm	lm	lm	ll	ll	ll	ll	lm	ll	lm	ll	lm	lm	lm	lm	ll
LG13_HB_2305_s24h1	F_1045535_L9_24_1	LG13	<lmxll>	{0-}	(ll,lm)	lm	ll	ll	ll	ll	ll	lm	ll	ll	ll	lm	ll	lm	ll	lm	lm	ll	ll	ll	lm	lm	ll	lm	ll	ll	ll	ll	ll	lm	lm	lm	ll	ll	ll	ll	lm	ll	lm	ll	lm	lm	lm	lm	ll
F_1051784_L9_36_1	F_1051784_L9_36_1	LG13	<lmxll>	{0-}	(ll,lm)	lm	ll	ll	ll	ll	ll	lm	ll	ll	ll	lm	ll	lm	ll	lm	lm	ll	ll	ll	lm	lm	ll	lm	ll	ll	ll	ll	ll	lm	lm	lm	ll	ll	ll	ll	lm	ll	lm	ll	lm	lm	lm	lm	ll
LG13_HB_2349_s63h2	F_1058709_L11_63_2	LG13	<lmxll>	{0-}	(ll,lm)	lm	ll	ll	ll	ll	ll	lm	ll	ll	ll	lm	ll	lm	ll	lm	lm	ll	ll	ll	lm	lm	ll	lm	ll	ll	ll	ll	ll	lm	lm	lm	ll	ll	ll	ll	lm	ll	lm	ll	lm	--	lm	lm	ll
LG13_HB_2362_s50h2	F_1062744_L13_50_2	LG13	<lmxll>	{1-}	(ll,lm)	lm	lm	ll	ll	lm	ll	lm	lm	lm	ll	ll	lm	lm	ll	lm	lm	ll	ll	ll	lm	ll	lm	lm	lm	lm	ll	lm	ll	ll	ll	ll	ll	lm	lm	lm	lm	ll	ll	ll	ll	lm	ll	ll	ll
LG13_HB_2362_s50h2	F_1062750_L13_50_2	LG13	<lmxll>	{1-}	(ll,lm)	lm	lm	ll	ll	lm	ll	lm	lm	lm	ll	ll	lm	lm	ll	lm	lm	ll	ll	ll	lm	ll	lm	lm	lm	lm	ll	lm	ll	ll	ll	ll	ll	lm	lm	lm	lm	ll	ll	ll	ll	lm	ll	ll	ll
LG13_HB_2363_s50h2	F_1062846_L13_50_2	LG13	<lmxll>	{1-}	(ll,lm)	lm	lm	ll	ll	lm	ll	lm	lm	lm	ll	ll	lm	lm	ll	lm	lm	ll	ll	ll	lm	ll	lm	lm	lm	lm	ll	lm	ll	ll	ll	ll	ll	lm	lm	lm	lm	ll	ll	ll	ll	lm	ll	ll	ll
LG13_HB_2363_s50h2	F_1062847_L13_50_2	LG13	<lmxll>	{1-}	(ll,lm)	lm	lm	ll	ll	lm	ll	lm	lm	lm	ll	ll	lm	lm	ll	lm	lm	ll	ll	ll	lm	ll	lm	lm	lm	lm	ll	lm	ll	ll	ll	ll	ll	lm	lm	lm	lm	ll	ll	ll	ll	lm	ll	ll	ll
LG13_HB_2365_s50h2	F_1063135_L13_50_2	LG13	<lmxll>	{1-}	(ll,lm)	ll	lm	ll	ll	lm	ll	lm	lm	lm	ll	ll	lm	lm	ll	lm	lm	ll	ll	lm	lm	ll	lm	lm	lm	lm	ll	lm	ll	ll	ll	ll	lm	lm	lm	lm	lm	lm	ll	lm	ll	lm	ll	ll	ll
LG13_HB_2365_s50h2	F_1063136_L13_50_2	LG13	<lmxll>	{1-}	(ll,lm)	ll	lm	ll	ll	lm	ll	lm	lm	lm	ll	ll	lm	lm	ll	lm	lm	ll	ll	lm	lm	ll	lm	lm	lm	lm	ll	lm	ll	ll	ll	ll	lm	lm	lm	lm	lm	lm	ll	lm	ll	lm	ll	ll	ll
LG13_HB_2365_s50h2	F_1063138_L13_50_2	LG13	<lmxll>	{1-}	(ll,lm)	ll	lm	ll	ll	lm	ll	lm	lm	lm	ll	ll	lm	lm	ll	lm	lm	ll	ll	lm	lm	ll	lm	lm	lm	lm	ll	lm	ll	ll	ll	ll	lm	lm	lm	lm	lm	lm	ll	lm	ll	lm	ll	ll	ll
LG13_HB_2365_s50h2	F_1063148_L13_50_2	LG13	<lmxll>	{1-}	(ll,lm)	ll	lm	ll	ll	lm	ll	lm	lm	lm	ll	ll	lm	lm	ll	lm	lm	ll	ll	lm	lm	ll	lm	lm	lm	lm	ll	lm	ll	ll	ll	ll	lm	lm	lm	lm	lm	lm	ll	lm	ll	lm	ll	ll	ll
LG13_HB_2368_s50h2	F_1063443_L13_50_2	LG13	<nnxnp>	{-1}	(nn,np)	nn	nn	nn	np	np	np	np	np	np	nn	np	nn	np	np	np	nn	nn	nn	np	np	np	nn	np	nn	nn	nn	nn	np	nn	nn	nn	nn	np	nn	nn	nn	np	nn	nn	nn	nn	np	np	np
LG13_HB_2368_s50h2	F_1063445_L13_50_2	LG13	<nnxnp>	{-0}	(nn,np)	np	np	np	nn	nn	nn	nn	nn	nn	np	nn	np	nn	nn	nn	np	np	np	nn	nn	nn	np	nn	np	np	np	np	nn	np	np	np	np	nn	np	np	np	nn	np	np	np	np	nn	nn	nn
LG13_HB_2368_s50h2	F_1063447_L13_50_2	LG13	<nnxnp>	{-0}	(nn,np)	np	np	np	nn	nn	nn	nn	nn	nn	np	nn	np	nn	nn	nn	np	np	np	nn	nn	nn	np	nn	np	np	np	np	nn	np	np	np	np	nn	np	np	np	nn	np	np	np	np	nn	nn	nn
LG13_HB_2369_s50h2	F_1063469_L13_50_2	LG13	<nnxnp>	{-0}	(nn,np)	np	np	np	nn	nn	nn	nn	nn	nn	np	nn	np	nn	nn	nn	np	np	np	nn	nn	nn	np	nn	np	np	np	np	nn	np	np	np	np	nn	np	np	np	nn	np	np	np	np	nn	nn	nn
LG13_HB_2369_s50h2	F_1063477_L13_50_2	LG13	<nnxnp>	{-0}	(nn,np)	np	np	np	nn	nn	nn	nn	nn	nn	np	nn	np	nn	nn	nn	np	np	np	nn	nn	nn	np	nn	np	np	np	np	nn	np	np	np	np	nn	np	np	np	nn	np	np	np	np	nn	nn	nn
LG13_HB_2371_s50h2	F_1063538_L13_50_2	LG13	<hkxhk>	{11}	(h-,kk)	h-	kk	h-	h-	kk	h-	h-	kk	kk	h-	h-	h-	kk	h-	h-	h-	h-	h-	h-	h-	h-	h-	kk	h-	h-	h-	h-	h-	h-	h-	h-	h-	h-	h-	h-	h-	kk	h-	h-	h-	h-	h-	h-	h-
LG13_HB_2371_s50h2	F_1063539_L13_50_2	LG13	<hkxhk>	{11}	(h-,kk)	h-	kk	h-	h-	kk	h-	h-	kk	kk	h-	h-	h-	kk	h-	h-	h-	h-	h-	h-	h-	h-	h-	kk	h-	h-	h-	h-	h-	h-	h-	h-	h-	h-	h-	h-	h-	kk	h-	h-	h-	h-	h-	h-	h-
LG13_HB_2371_s50h2	F_1063540_L13_50_2	LG13	<hkxhk>	{11}	(h-,kk)	h-	kk	h-	h-	kk	h-	h-	kk	kk	h-	h-	h-	kk	h-	h-	h-	h-	h-	h-	h-	h-	h-	kk	h-	h-	h-	h-	h-	h-	h-	h-	h-	h-	h-	h-	h-	kk	h-	h-	h-	h-	h-	h-	h-
LG13_HB_2371_s50h2	F_1063545_L13_50_2	LG13	<hkxhk>	{11}	(hh,hk,kk)	hh	kk	hk	hk	kk	hk	hk	kk	kk	hh	hk	hk	kk	hk	hk	hk	hk	hk	hk	hh	hk	hk	kk	hk	hk	hk	hk	hk	hh	hh	hk	hk	hk	hk	hk	hk	kk	hh	hk	hh	hh	hk	hk	hk
LG13_HB_2371_s50h2	F_1063546_L13_50_2	LG13	<hkxhk>	{11}	(hh,hk,kk)	hh	kk	hk	hk	kk	hk	hk	kk	kk	hh	hk	hk	kk	hk	hk	hk	hk	hk	hk	hh	hk	hk	kk	hk	hk	hk	hk	hk	hh	hh	hk	hk	hk	hk	hk	hk	kk	hh	hk	hh	hh	hk	hk	hk
LG13_HB_2372_s50h2	F_1063552_L13_50_2	LG13	<nnxnp>	{-1}	(nn,np)	nn	np	nn	np	np	nn	np	np	np	nn	np	nn	np	np	np	nn	nn	nn	nn	nn	np	nn	np	nn	nn	np	nn	np	nn	nn	np	nn	nn	nn	nn	nn	np	nn	nn	nn	nn	np	np	np
LG13_HB_2372_s50h2	F_1063559_L13_50_2	LG13	<nnxnp>	{-1}	(nn,np)	nn	np	nn	np	np	nn	np	np	np	nn	np	nn	np	np	np	nn	nn	nn	nn	nn	np	nn	np	nn	nn	np	nn	np	nn	nn	np	nn	nn	nn	nn	nn	np	nn	nn	nn	nn	np	np	np
LG13_HB_2373_s57h2	F_1063850_L13_57_2	LG13	<nnxnp>	{-1}	(nn,np)	nn	np	nn	np	np	nn	np	np	np	nn	nn	nn	np	np	np	nn	nn	nn	nn	np	np	nn	np	nn	nn	np	nn	np	nn	nn	np	nn	nn	nn	nn	nn	np	np	nn	np	nn	np	np	np
LG13_HB_2373_s57h2	F_1063856_L13_57_2	LG13	<nnxnp>	{-1}	(nn,np)	nn	np	nn	np	np	nn	np	np	np	nn	nn	nn	np	np	np	nn	nn	nn	nn	np	np	nn	np	nn	nn	np	nn	np	nn	nn	np	nn	nn	nn	nn	nn	np	np	nn	np	nn	np	np	np
LG13_HB_2375_s67h2	F_1065410_L13_67_2	LG13	<nnxnp>	{-1}	(nn,np)	nn	np	nn	np	np	nn	nn	np	nn	nn	nn	nn	np	np	np	np	nn	np	nn	nn	np	nn	np	nn	nn	np	nn	np	nn	nn	np	nn	nn	nn	np	nn	np	nn	np	np	np	np	np	np
LG13_HB_2375_s67h2	F_1065411_L13_67_2	LG13	<nnxnp>	{-1}	(nn,np)	nn	np	nn	np	np	nn	nn	np	nn	nn	nn	nn	np	np	np	np	nn	np	nn	nn	np	nn	np	nn	nn	np	nn	np	nn	nn	np	nn	nn	nn	np	nn	np	nn	np	np	np	np	np	np
LG13_HB_2375_s67h2	F_1065416_L13_67_2	LG13	<nnxnp>	{-1}	(nn,np)	nn	np	nn	np	np	nn	nn	np	nn	nn	nn	nn	np	np	np	np	nn	np	nn	nn	np	nn	np	nn	nn	np	nn	np	nn	nn	np	nn	nn	nn	np	nn	np	nn	np	np	np	np	np	np
LG13_HB_2376_s67h2	F_1065729_L13_67_2	LG13	<nnxnp>	{-1}	(nn,np)	nn	np	nn	np	np	nn	nn	np	nn	nn	nn	nn	np	np	np	np	nn	np	nn	nn	np	nn	np	nn	nn	np	nn	np	nn	nn	np	nn	nn	nn	np	nn	np	nn	np	np	nn	np	np	np
LG13_HB_2376_s67h2	F_1065730_L13_67_2	LG13	<nnxnp>	{-1}	(nn,np)	nn	np	nn	np	np	nn	nn	np	nn	nn	nn	nn	np	np	np	np	nn	np	nn	nn	np	nn	np	nn	nn	np	nn	np	nn	nn	np	nn	nn	nn	np	nn	np	nn	np	np	nn	np	np	np
LG13_HB_2377_s68h2	F_1065919_L13_68_2	LG13	<nnxnp>	{-1}	(nn,np)	nn	np	nn	np	np	nn	nn	np	nn	nn	nn	nn	np	np	np	np	nn	np	nn	nn	np	nn	np	nn	nn	np	nn	np	nn	nn	np	nn	nn	nn	np	nn	np	nn	np	np	np	np	np	np
LG13_HB_2377_s68h2	F_1065933_L13_68_2	LG13	<nnxnp>	{-1}	(nn,np)	nn	np	nn	np	np	nn	nn	np	nn	nn	nn	nn	np	np	np	np	nn	np	nn	nn	np	nn	np	nn	nn	np	nn	np	nn	nn	np	nn	nn	nn	np	nn	np	nn	np	np	np	np	np	np
LG13_HB_2406_s86h2	F_1072535_L15_86_2	LG13	<lmxll>	{0-}	(ll,lm)	lm	ll	ll	ll	ll	ll	lm	ll	ll	lm	lm	ll	lm	ll	lm	lm	ll	ll	ll	lm	lm	ll	ll	ll	ll	ll	ll	ll	lm	lm	lm	ll	ll	ll	ll	lm	ll	lm	ll	lm	lm	lm	ll	ll
LG13_HB_2421_s31h2	F_1075062_L16_31_2	LG13	<lmxll>	{0-}	(ll,lm)	lm	ll	ll	ll	ll	ll	lm	ll	ll	ll	lm	ll	lm	ll	lm	lm	ll	ll	ll	lm	lm	ll	lm	ll	ll	ll	ll	ll	lm	lm	lm	ll	ll	ll	ll	lm	ll	lm	ll	lm	lm	lm	lm	ll
LG13_HB_2421_s31h2	F_1075064_L16_31_2	LG13	<lmxll>	{0-}	(ll,lm)	lm	ll	ll	ll	ll	ll	lm	ll	ll	ll	lm	ll	lm	ll	lm	lm	ll	ll	ll	lm	lm	ll	lm	ll	ll	ll	ll	ll	lm	lm	lm	ll	ll	ll	ll	lm	ll	lm	ll	lm	lm	lm	lm	ll
F_1075679_L16_33_2	F_1075679_L16_33_2	LG13	<nnxnp>	{-1}	(nn,np)	nn	np	nn	np	np	nn	nn	np	nn	nn	nn	nn	np	np	np	np	nn	np	nn	nn	np	nn	np	nn	nn	np	nn	np	nn	nn	np	nn	nn	nn	np	nn	np	nn	np	np	np	np	np	np
LG13_HB_2458_s38h2	F_1083791_L2_38_2	LG13	<lmxll>	{0-}	(ll,lm)	lm	ll	ll	ll	ll	ll	lm	ll	ll	ll	lm	ll	lm	ll	lm	lm	ll	ll	ll	lm	lm	ll	lm	ll	ll	ll	ll	ll	lm	lm	lm	ll	ll	ll	ll	lm	ll	lm	ll	lm	lm	lm	lm	ll
LG13_HB_2458_s38h2	F_1083794_L2_38_2	LG13	<lmxll>	{0-}	(ll,lm)	lm	ll	ll	ll	ll	ll	lm	ll	ll	ll	lm	ll	lm	ll	lm	lm	ll	ll	ll	lm	lm	ll	lm	ll	ll	ll	ll	ll	lm	lm	lm	ll	ll	ll	ll	lm	ll	lm	ll	lm	lm	lm	lm	ll
LG13_HB_2458_s38h2	F_1083800_L2_38_2	LG13	<lmxll>	{0-}	(ll,lm)	lm	ll	ll	ll	ll	ll	lm	ll	ll	ll	lm	ll	lm	ll	lm	lm	ll	ll	ll	lm	lm	ll	lm	ll	ll	ll	ll	ll	lm	lm	lm	ll	ll	ll	ll	lm	ll	lm	ll	lm	lm	lm	lm	ll
LG13_HB_2581_s70h3	F_1109352_L13_70_3	LG13	<lmxll>	{1-}	(ll,lm)	lm	lm	ll	ll	lm	ll	lm	lm	lm	ll	ll	lm	lm	ll	lm	lm	ll	ll	ll	lm	ll	lm	lm	lm	lm	ll	lm	ll	ll	ll	ll	ll	lm	lm	lm	lm	ll	ll	ll	ll	lm	ll	ll	ll
LG13_HB_2581_s70h3	F_1109354_L13_70_3	LG13	<lmxll>	{1-}	(ll,lm)	lm	lm	ll	ll	lm	ll	lm	lm	lm	ll	ll	lm	lm	ll	lm	lm	ll	ll	ll	lm	ll	lm	lm	lm	lm	ll	lm	ll	ll	ll	ll	ll	lm	lm	lm	lm	ll	ll	ll	ll	lm	ll	ll	ll
LG13_HB_2581_s70h3	F_1109360_L13_70_3	LG13	<lmxll>	{1-}	(ll,lm)	lm	lm	ll	ll	lm	ll	lm	lm	lm	ll	ll	lm	lm	ll	lm	lm	ll	ll	ll	lm	ll	lm	lm	lm	lm	ll	lm	ll	ll	ll	ll	ll	lm	lm	lm	lm	ll	ll	ll	ll	lm	ll	ll	ll
LG13_HB_2581_s70h3	F_1109362_L13_70_3	LG13	<hkxhk>	{00}	(hh,hk,kk)	hk	hk	kk	kk	hh	hk	hh	hh	hh	kk	hk	hk	hh	hk	hh	hk	kk	kk	hk	hh	kk	hk	hh	hk	hh	kk	hk	kk	kk	kk	kk	kk	hh	hk	hk	hk	hk	kk	kk	kk	hk	hk	hk	hk
LG13_HB_2581_s70h3	F_1109367_L13_70_3	LG13	<nnxnp>	{-1}	(nn,np)	nn	nn	nn	nn	np	np	np	np	np	nn	np	nn	np	np	np	nn	nn	nn	np	np	nn	nn	np	nn	np	nn	nn	nn	nn	nn	nn	nn	np	nn	nn	nn	np	nn	nn	nn	nn	np	np	np
LG13_HB_2581_s70h3	F_1109370_L13_70_3	LG13	<lmxll>	{1-}	(ll,lm)	lm	lm	ll	ll	lm	ll	lm	lm	lm	ll	ll	lm	lm	ll	lm	lm	ll	ll	ll	lm	ll	lm	lm	lm	lm	ll	lm	ll	ll	ll	ll	ll	lm	lm	lm	lm	ll	ll	ll	ll	lm	ll	ll	ll
LG13_HB_2582_s70h3	F_1109489_L13_70_3	LG13	<nnxnp>	{-0}	(nn,np)	np	np	np	nn	nn	nn	nn	nn	nn	np	nn	np	nn	nn	nn	np	np	np	nn	nn	nn	np	nn	np	np	np	np	nn	np	np	np	np	nn	np	np	np	nn	np	np	np	np	nn	nn	nn
LG13_HB_2582_s70h3	F_1109494_L13_70_3	LG13	<nnxnp>	{-0}	(nn,np)	np	np	np	nn	nn	nn	nn	nn	nn	np	nn	np	nn	nn	nn	np	np	np	nn	nn	nn	np	nn	np	np	np	np	nn	np	np	np	np	nn	np	np	np	nn	np	np	np	np	nn	nn	nn
LG13_HB_2582_s70h3	F_1109505_L13_70_3	LG13	<nnxnp>	{-0}	(nn,np)	np	np	np	nn	nn	nn	nn	nn	nn	np	nn	np	nn	nn	nn	np	np	np	nn	nn	nn	np	nn	np	np	np	np	nn	np	np	np	np	nn	np	np	np	nn	np	np	np	np	nn	nn	nn
LG13_HB_2582_s70h3	F_1109507_L13_70_3	LG13	<nnxnp>	{-0}	(nn,np)	np	np	np	nn	nn	nn	nn	nn	nn	np	nn	np	nn	nn	nn	np	np	np	nn	nn	nn	np	nn	np	np	np	np	nn	np	np	np	np	nn	np	np	np	nn	np	np	np	np	nn	nn	nn
LG13_HB_2584_s74h3	F_1109827_L13_74_3	LG13	<nnxnp>	{-1}	(nn,np)	nn	np	nn	np	np	nn	np	np	nn	nn	nn	nn	np	np	np	np	nn	np	nn	nn	np	nn	np	nn	nn	np	nn	np	nn	nn	np	nn	nn	nn	np	nn	np	nn	nn	np	nn	np	np	np
LG13_HB_2585_s75h3	F_1109943_L13_75_3	LG13	<nnxnp>	{-1}	(nn,np)	nn	np	nn	np	np	nn	nn	np	nn	nn	nn	nn	np	np	np	np	nn	np	nn	nn	np	nn	np	nn	nn	np	nn	np	nn	nn	np	nn	nn	nn	np	nn	np	nn	np	np	np	np	np	np
LG13_HB_275	$F_0124504y_LG13_PA	LG13	<lmxll>	{0-}	(ll,lm)	lm	ll	ll	ll	ll	ll	lm	ll	ll	ll	lm	ll	lm	ll	lm	lm	ll	ll	ll	lm	lm	ll	lm	ll	ll	ll	ll	ll	lm	lm	lm	ll	ll	ll	ll	lm	ll	lm	ll	lm	lm	lm	lm	ll
LG13_HB_275	$F_0124505y_LG13_PA	LG13	<lmxll>	{0-}	(ll,lm)	lm	ll	ll	ll	ll	ll	lm	ll	ll	ll	lm	ll	lm	ll	lm	lm	ll	ll	ll	lm	lm	ll	lm	ll	ll	ll	ll	ll	lm	lm	lm	ll	ll	ll	ll	lm	ll	lm	ll	lm	lm	lm	lm	ll
LG13_HB_275	F_0124506_L12_PA	LG13	<lmxll>	{0-}	(ll,lm)	lm	ll	ll	ll	ll	ll	lm	ll	ll	ll	lm	ll	lm	ll	lm	lm	ll	ll	ll	lm	lm	ll	lm	ll	ll	ll	ll	ll	lm	lm	lm	ll	ll	ll	ll	lm	ll	lm	ll	lm	lm	lm	lm	ll
R_16737064_L13_34_1	R_16737064_L13_34_1	LG13	<nnxnp>	{-1}	(nn,np)	nn	np	nn	np	np	nn	np	np	np	nn	nn	nn	np	np	np	nn	nn	nn	nn	np	np	nn	np	nn	nn	np	nn	np	nn	nn	np	nn	nn	nn	nn	nn	np	np	nn	np	nn	np	np	np
GD_02452_L13_43_1	GD_02452_L13_43_1	LG13	<nnxnp>	{-1}	(nn,np)	nn	np	nn	np	np	nn	np	np	nn	nn	nn	nn	np	np	np	np	nn	np	nn	nn	np	nn	np	nn	nn	np	nn	np	nn	nn	np	nn	nn	nn	np	nn	np	nn	np	np	nn	np	np	np
LG13_HB_3253_s26h1	R_895608_L13_26_1	LG13	<lmxll>	{1-}	(ll,lm)	lm	lm	ll	ll	lm	ll	lm	lm	lm	ll	ll	lm	lm	ll	lm	lm	ll	ll	ll	lm	ll	lm	lm	lm	lm	ll	lm	ll	ll	ll	ll	ll	lm	lm	lm	lm	ll	ll	ll	ll	lm	ll	ll	ll
LG13_HB_3254	GD_00279_L13_PA	LG13	<lmxll>	{1-}	(ll,lm)	lm	lm	ll	ll	lm	ll	lm	lm	lm	ll	ll	lm	lm	ll	lm	lm	ll	ll	ll	lm	ll	lm	lm	lm	lm	ll	lm	ll	ll	ll	ll	ll	lm	lm	lm	lm	ll	ll	ll	ll	lm	ll	ll	ll
LG13_HB_3254	R_1140009_L13_PA	LG13	<lmxll>	{1-}	(ll,lm)	lm	lm	ll	ll	lm	ll	lm	lm	lm	ll	ll	lm	lm	ll	lm	lm	ll	ll	ll	lm	ll	lm	lm	lm	lm	ll	lm	ll	ll	ll	ll	ll	lm	lm	lm	lm	ll	ll	ll	ll	lm	ll	ll	ll
GD_02890_L13_67_2	GD_02890_L13_67_2	LG13	<nnxnp>	{-1}	(nn,np)	nn	np	nn	np	np	nn	nn	np	nn	nn	nn	nn	np	np	np	np	nn	np	nn	nn	np	nn	np	nn	nn	np	nn	np	nn	nn	np	nn	nn	nn	np	nn	np	nn	np	np	np	np	np	np
R_6926009_L13_26_1	R_6926009_L13_26_1	LG13	<nnxnp>	{-1}	(nn,np)	nn	np	nn	np	np	nn	np	np	np	nn	np	nn	np	np	np	nn	nn	nn	nn	nn	np	nn	np	nn	nn	np	nn	np	nn	nn	np	nn	nn	nn	nn	nn	np	nn	nn	nn	nn	np	np	np
R_9219470_L13_PA	R_9219470_L13_PA	LG13	<lmxll>	{1-}	(ll,lm)	ll	lm	ll	ll	lm	ll	lm	lm	lm	ll	ll	lm	lm	ll	lm	lm	ll	ll	lm	lm	ll	lm	lm	lm	lm	ll	lm	ll	ll	ll	ll	lm	lm	lm	lm	lm	lm	ll	lm	ll	lm	ll	ll	ll
R_18291721_L13_PA	R_18291721_L13_PA	LG13	<lmxll>	{0-}	(ll,lm)	lm	ll	ll	ll	ll	ll	lm	ll	ll	lm	lm	ll	lm	ll	lm	lm	ll	ll	ll	lm	lm	ll	ll	ll	ll	ll	ll	ll	lm	lm	lm	ll	ll	ll	ll	lm	ll	lm	ll	lm	lm	lm	ll	ll
R_19722424_L13_PA	R_19722424_L13_PA	LG13	<lmxll>	{0-}	(ll,lm)	lm	ll	ll	ll	ll	ll	lm	ll	ll	lm	lm	ll	lm	ll	lm	lm	ll	ll	ll	lm	lm	ll	ll	ll	ll	ll	ll	ll	lm	lm	lm	ll	ll	ll	ll	lm	ll	lm	ll	lm	lm	lm	ll	ll
GD_00390_L13_PA	GD_00390_L13_PA	LG13	<nnxnp>	{-1}	(nn,np)	nn	np	nn	np	np	nn	np	np	np	nn	nn	nn	np	np	np	nn	nn	nn	nn	np	np	nn	np	nn	nn	np	nn	np	nn	nn	np	nn	nn	nn	np	nn	np	np	nn	np	nn	np	np	np
LG13_HB_3287	R_19729805_L13_PA	LG13	<lmxll>	{0-}	(ll,lm)	lm	ll	ll	ll	ll	ll	lm	ll	ll	lm	lm	ll	lm	ll	lm	lm	ll	ll	ll	lm	lm	ll	ll	ll	ll	ll	ll	ll	lm	lm	lm	ll	ll	ll	ll	lm	ll	lm	ll	lm	lm	lm	ll	ll
LG13_HB_3287	R_19740521_L13_PA	LG13	<lmxll>	{0-}	(ll,lm)	lm	ll	ll	ll	ll	ll	lm	ll	ll	lm	lm	ll	lm	ll	lm	lm	ll	ll	ll	lm	lm	ll	ll	ll	ll	ll	ll	ll	lm	lm	lm	ll	ll	ll	ll	lm	ll	lm	ll	lm	lm	lm	ll	ll
GD_01786_L13_PA	GD_01786_L13_PA	LG13	<hkxhk>	{10}	(hh,hk,kk)	hk	hk	kk	hk	hk	kk	hk	hk	kk	hk	hk	kk	hh	hk	hh	hh	kk	hk	kk	hk	hh	kk	hh	kk	kk	hk	kk	hk	hk	hk	hh	kk	kk	kk	hk	hk	hk	hk	hk	hh	hk	hh	hh	hk
LG13_HB_346	F_0156321_L13_PA	LG13	<lmxll>	{1-}	(ll,lm)	lm	lm	ll	ll	lm	ll	lm	lm	lm	ll	ll	ll	lm	ll	lm	lm	ll	ll	ll	lm	ll	lm	lm	lm	lm	ll	lm	ll	lm	ll	ll	ll	lm	lm	lm	lm	ll	ll	ll	ll	lm	ll	ll	ll
LG13_HB_346	F_0156323_L13_PA	LG13	<lmxll>	{1-}	(ll,lm)	lm	lm	ll	ll	lm	ll	lm	lm	lm	ll	ll	ll	lm	ll	lm	lm	ll	ll	ll	lm	ll	lm	lm	lm	lm	ll	lm	ll	lm	ll	ll	ll	lm	lm	lm	lm	ll	ll	ll	ll	lm	ll	ll	ll
LG13_HB_346	F_0156324_L13_PA	LG13	<lmxll>	{1-}	(ll,lm)	lm	lm	ll	ll	lm	ll	lm	lm	lm	ll	ll	ll	lm	ll	lm	lm	ll	ll	ll	lm	ll	lm	lm	lm	lm	ll	lm	ll	lm	ll	ll	ll	lm	lm	lm	lm	ll	ll	ll	ll	lm	ll	ll	ll
LG13_HB_347	F_0156340_L13_PA	LG13	<lmxll>	{1-}	(ll,lm)	lm	lm	ll	ll	lm	ll	lm	lm	lm	ll	ll	ll	lm	ll	lm	lm	ll	ll	ll	lm	ll	lm	lm	lm	lm	ll	lm	ll	lm	ll	ll	ll	lm	lm	lm	lm	ll	ll	ll	ll	lm	ll	ll	ll
LG13_HB_347	F_0156346_L13_PA	LG13	<lmxll>	{1-}	(ll,lm)	lm	lm	ll	ll	lm	ll	lm	lm	lm	ll	ll	ll	lm	ll	lm	lm	ll	ll	ll	lm	ll	lm	lm	lm	lm	ll	lm	ll	lm	ll	ll	ll	lm	lm	lm	lm	ll	ll	ll	ll	lm	ll	ll	ll
LG13_HB_347	F_0156349_L13_PA	LG13	<lmxll>	{1-}	(ll,lm)	lm	lm	ll	ll	lm	ll	lm	lm	lm	ll	ll	ll	lm	ll	lm	lm	ll	ll	ll	lm	ll	lm	lm	lm	lm	ll	lm	ll	lm	ll	ll	ll	lm	lm	lm	lm	ll	ll	ll	ll	lm	ll	ll	ll
LG13_HB_347	R_41497_L13_PA	LG13	<hkxhk>	{11}	(hh,hk,kk)	hk	hk	hh	hh	kk	hk	kk	kk	kk	hh	hk	hh	kk	hk	kk	hk	hh	hh	hk	kk	hh	hk	kk	hk	kk	hh	hk	hh	hk	hh	hh	hh	kk	hk	hk	hk	hk	hh	hh	hh	hk	hk	hk	hh
LG13_HB_347.5	R_256845_L13_PA	LG13	<hkxhk>	{11}	(hh,hk,kk)	hk	hk	hh	hh	kk	hk	kk	kk	kk	hh	hk	hh	kk	hk	kk	hk	hh	hh	hk	kk	hh	hk	kk	hk	kk	hh	hk	hh	hh	hh	hh	hh	kk	hk	hk	hk	hk	hh	hh	hh	hk	hk	hk	hh
LG13_HB_347.8	R_357151_L13_PA	LG13	<nnxnp>	{-1}	(nn,np)	nn	nn	nn	nn	np	np	np	np	np	nn	np	nn	np	np	np	nn	nn	nn	np	np	nn	nn	np	nn	np	nn	nn	nn	nn	nn	nn	nn	np	nn	nn	nn	np	nn	nn	nn	nn	np	np	nn
LG13_HB_347.9	R_570740_L13_PA	LG13	<lmxll>	{1-}	(ll,lm)	lm	lm	ll	ll	lm	ll	lm	lm	lm	ll	ll	ll	lm	ll	lm	lm	ll	ll	ll	lm	ll	lm	lm	lm	lm	ll	lm	ll	ll	ll	ll	ll	lm	lm	lm	lm	ll	ll	ll	ll	lm	ll	ll	ll
LG13_HB_347.9	R_578546_L13_PA	LG13	<lmxll>	{1-}	(ll,lm)	lm	lm	ll	ll	lm	ll	lm	lm	lm	ll	ll	ll	lm	ll	lm	lm	ll	ll	ll	lm	ll	lm	lm	lm	lm	ll	lm	ll	ll	ll	ll	ll	lm	lm	lm	lm	ll	ll	ll	ll	lm	ll	ll	ll
LG13_HB_347.9	R_602461_L13_PA	LG13	<lmxll>	{1-}	(ll,lm)	lm	lm	ll	ll	lm	ll	lm	lm	lm	ll	ll	ll	--	ll	lm	lm	ll	ll	ll	lm	ll	lm	lm	lm	lm	ll	lm	ll	ll	ll	ll	ll	lm	lm	lm	lm	ll	ll	ll	ll	lm	ll	ll	ll
LG13_HB_348	F_0156860_L13_PA	LG13	<nnxnp>	{-1}	(nn,np)	nn	nn	nn	nn	np	np	np	np	np	nn	np	nn	np	np	np	nn	nn	nn	np	np	nn	nn	np	nn	np	nn	nn	nn	nn	nn	nn	nn	np	nn	nn	nn	np	nn	nn	nn	nn	np	np	nn
LG13_HB_348	F_0156884_L13_PA	LG13	<nnxnp>	{-1}	(nn,np)	nn	nn	nn	nn	np	np	np	np	np	nn	np	nn	--	np	np	nn	nn	nn	np	np	nn	nn	np	nn	np	nn	nn	nn	nn	nn	nn	nn	np	nn	nn	nn	np	nn	nn	nn	nn	np	np	nn
LG13_HB_348	R_317637_L13_PA	LG13	<nnxnp>	{-1}	(nn,np)	nn	nn	nn	nn	np	np	np	np	np	nn	np	nn	np	np	np	nn	nn	nn	np	np	nn	nn	np	nn	np	nn	nn	nn	nn	nn	nn	nn	np	nn	nn	nn	np	nn	nn	nn	nn	np	np	nn
LG13_HB_348	F_0156858_L13_PA	LG13	<lmxll>	{1-}	(ll,lm)	lm	lm	ll	ll	lm	ll	lm	lm	lm	ll	ll	ll	lm	ll	lm	lm	ll	ll	ll	lm	ll	lm	lm	lm	lm	ll	lm	ll	ll	ll	ll	ll	lm	lm	lm	lm	ll	ll	ll	ll	lm	ll	ll	ll
LG13_HB_348	F_0156861_L13_PA	LG13	<lmxll>	{1-}	(ll,lm)	lm	lm	ll	ll	lm	ll	lm	lm	lm	ll	ll	ll	--	ll	lm	lm	ll	ll	ll	lm	ll	lm	lm	lm	lm	ll	lm	ll	ll	ll	ll	ll	lm	lm	lm	lm	ll	ll	ll	ll	lm	ll	ll	ll
LG13_HB_348	F_0156873_L13_PA	LG13	<lmxll>	{1-}	(ll,lm)	lm	lm	ll	ll	lm	ll	lm	lm	lm	ll	ll	ll	lm	ll	lm	lm	ll	ll	ll	lm	ll	lm	lm	lm	lm	ll	lm	ll	ll	ll	ll	ll	lm	lm	lm	lm	ll	ll	ll	ll	lm	ll	ll	ll
LG13_HB_348	F_0156877_L13_PA	LG13	<lmxll>	{1-}	(ll,lm)	lm	lm	ll	ll	lm	ll	lm	lm	lm	ll	ll	ll	--	ll	lm	lm	ll	ll	ll	lm	ll	lm	lm	lm	lm	ll	lm	ll	ll	ll	ll	ll	lm	lm	lm	lm	ll	ll	ll	ll	lm	ll	ll	ll
LG13_HB_348	R_329179_L13_PA	LG13	<lmxll>	{1-}	(ll,lm)	lm	lm	ll	ll	lm	ll	lm	lm	lm	ll	ll	ll	lm	ll	lm	lm	ll	ll	ll	lm	ll	lm	lm	lm	lm	ll	lm	ll	ll	ll	ll	ll	lm	lm	lm	lm	ll	ll	ll	ll	lm	ll	ll	ll
LG13_HB_349	F_0157706_L13_PA	LG13	<lmxll>	{1-}	(ll,lm)	lm	lm	ll	ll	lm	ll	lm	lm	lm	ll	ll	lm	lm	ll	lm	lm	ll	ll	ll	lm	ll	lm	lm	lm	lm	ll	lm	ll	ll	ll	ll	ll	lm	lm	lm	lm	ll	ll	ll	ll	lm	ll	ll	ll
LG13_HB_349	F_0157710_L13_PA	LG13	<lmxll>	{1-}	(ll,lm)	lm	lm	ll	ll	lm	ll	lm	lm	lm	ll	ll	lm	lm	ll	lm	lm	ll	ll	ll	lm	ll	lm	lm	lm	lm	ll	lm	ll	ll	ll	ll	ll	lm	lm	lm	lm	ll	ll	ll	ll	lm	ll	ll	ll
LG13_HB_349	F_0157718_L13_PA	LG13	<hkxhk>	{00}	(hh,hk,kk)	hk	hk	kk	kk	hh	hk	hh	hh	hh	kk	hk	hk	hh	hk	hh	hk	kk	kk	hk	hh	kk	hk	hh	hk	hh	kk	hk	kk	kk	kk	kk	kk	hh	hk	hk	hk	hk	kk	kk	kk	hk	hk	hk	hk
LG13_HB_349	F_0157725_L13_PA	LG13	<lmxll>	{1-}	(ll,lm)	lm	lm	ll	ll	lm	ll	lm	lm	lm	ll	ll	lm	lm	ll	lm	lm	ll	ll	ll	lm	ll	lm	lm	lm	lm	ll	lm	ll	ll	ll	ll	ll	lm	lm	lm	lm	ll	ll	ll	ll	lm	ll	ll	ll
LG13_HB_349	R_852820_L13_PA	LG13	<lmxll>	{1-}	(ll,lm)	lm	lm	ll	ll	lm	ll	lm	lm	lm	ll	ll	lm	lm	ll	lm	lm	ll	ll	ll	lm	ll	lm	lm	lm	lm	ll	lm	ll	ll	ll	ll	ll	lm	lm	lm	lm	ll	ll	ll	ll	lm	ll	ll	ll
LG13_HB_349.5	R_875526_L13_PA	LG13	<lmxll>	{1-}	(ll,lm)	lm	lm	ll	ll	lm	ll	lm	lm	lm	ll	ll	lm	lm	ll	lm	lm	ll	ll	ll	lm	ll	lm	lm	lm	lm	ll	lm	ll	ll	ll	ll	ll	lm	lm	lm	lm	ll	ll	ll	ll	lm	ll	ll	ll
LG13_HB_350	F_0158480_L13_PA	LG13	<lmxll>	{1-}	(ll,lm)	lm	lm	ll	ll	lm	ll	lm	lm	lm	ll	ll	lm	lm	ll	lm	lm	ll	ll	ll	lm	ll	lm	lm	lm	lm	ll	lm	ll	ll	ll	ll	ll	lm	lm	lm	lm	ll	ll	ll	ll	lm	ll	ll	ll
LG13_HB_350	F_0158492_L13_PA	LG13	<lmxll>	{1-}	(ll,lm)	lm	lm	ll	ll	lm	ll	lm	lm	lm	ll	ll	lm	lm	ll	lm	lm	ll	ll	ll	lm	ll	lm	lm	lm	lm	ll	lm	ll	ll	ll	ll	ll	lm	lm	lm	lm	ll	ll	ll	ll	lm	ll	ll	ll
LG13_HB_350	F_0158497_L13_PA	LG13	<nnxnp>	{-1}	(nn,np)	nn	nn	nn	nn	np	np	np	np	np	nn	np	nn	np	np	np	nn	nn	nn	np	np	nn	nn	np	nn	np	nn	nn	nn	nn	nn	nn	nn	np	nn	nn	nn	np	nn	nn	nn	nn	np	np	np
LG13_HB_350	F_0158498_L13_PA	LG13	<nnxnp>	{-1}	(nn,np)	nn	nn	nn	nn	np	np	np	np	np	nn	np	nn	np	np	np	nn	nn	nn	np	np	nn	nn	np	nn	np	nn	nn	nn	nn	nn	nn	nn	np	nn	nn	nn	np	nn	nn	nn	nn	np	np	np
LG13_HB_350	F_0158500_L13_PA	LG13	<lmxll>	{1-}	(ll,lm)	lm	lm	ll	ll	lm	ll	lm	lm	lm	ll	ll	lm	lm	ll	lm	lm	ll	ll	ll	lm	ll	lm	lm	lm	lm	ll	lm	ll	ll	ll	ll	ll	lm	lm	lm	lm	ll	ll	ll	ll	lm	ll	ll	ll
LG13_HB_350	F_0158505_L13_PA	LG13	<lmxll>	{1-}	(ll,lm)	lm	lm	ll	ll	lm	ll	lm	lm	lm	ll	ll	lm	lm	ll	lm	lm	ll	ll	ll	lm	ll	lm	lm	lm	lm	ll	lm	ll	ll	ll	ll	ll	lm	lm	lm	lm	ll	ll	ll	ll	lm	ll	ll	ll
LG13_HB_351	F_0159287_L13_PA	LG13	<nnxnp>	{-1}	(nn,np)	nn	nn	nn	nn	np	np	np	np	np	nn	np	nn	np	np	np	nn	nn	nn	np	np	nn	nn	np	nn	np	nn	nn	nn	nn	nn	nn	nn	np	nn	nn	nn	np	nn	nn	nn	nn	np	np	np
LG13_HB_351	F_0159271_L13_PA	LG13	<lmxll>	{1-}	(ll,lm)	ll	lm	ll	ll	lm	ll	lm	lm	lm	ll	ll	lm	lm	ll	lm	lm	ll	ll	ll	lm	ll	lm	lm	lm	lm	ll	lm	ll	ll	ll	ll	ll	lm	lm	lm	lm	ll	ll	ll	ll	lm	ll	ll	ll
LG13_HB_351	F_0159295_L13_PA	LG13	<hkxhk>	{11}	(hh,hk,kk)	hh	hk	hh	hh	kk	hk	kk	kk	kk	hh	hk	hk	kk	hk	kk	hk	hh	hh	hk	kk	hh	hk	kk	hk	kk	hh	hk	hh	hh	hh	hh	hh	kk	hk	hk	hk	hk	hh	hh	hh	hk	hk	hk	hk
GD_01579_L13_PA	GD_01579_L13_PA	LG13	<nnxnp>	{-1}	(nn,np)	nn	nn	nn	nn	np	np	np	np	np	nn	np	nn	np	np	np	nn	nn	nn	np	np	nn	nn	np	nn	nn	nn	nn	nn	nn	nn	nn	nn	np	nn	nn	nn	np	nn	nn	nn	nn	np	np	np
LG13_HB_353	F_0160147_L13_PA	LG13	<hkxhk>	{11}	(hh,hk,kk)	hh	hk	hh	hh	kk	hk	kk	kk	kk	hh	hk	hk	kk	hk	kk	hk	hh	hh	kk	kk	hh	hk	kk	hk	hk	hh	hk	hh	hh	hh	hh	hk	kk	hk	hk	hk	hk	hh	hk	hh	hk	hk	hk	hk
LG13_HB_353	F_0160149_L13_PA	LG13	<lmxll>	{1-}	(ll,lm)	ll	lm	ll	ll	lm	ll	lm	lm	lm	ll	ll	lm	lm	ll	lm	lm	ll	ll	lm	lm	ll	lm	lm	lm	lm	ll	lm	ll	ll	ll	ll	lm	lm	lm	lm	lm	ll	ll	lm	ll	lm	ll	ll	ll
LG13_HB_353	F_0160150_L13_PA	LG13	<lmxll>	{1-}	(ll,lm)	ll	lm	ll	ll	lm	ll	lm	lm	lm	ll	ll	lm	lm	ll	lm	lm	ll	ll	lm	lm	ll	lm	lm	lm	lm	ll	lm	ll	ll	ll	ll	lm	lm	lm	lm	lm	ll	ll	lm	ll	lm	ll	ll	ll
LG13_HB_353.5	GD_00098_L13_PA	LG13	<lmxll>	{1-}	(ll,lm)	ll	lm	ll	ll	lm	ll	lm	lm	lm	ll	ll	lm	lm	ll	lm	lm	ll	ll	lm	lm	ll	lm	lm	lm	lm	ll	lm	ll	ll	ll	ll	lm	lm	lm	lm	lm	lm	ll	lm	ll	lm	ll	ll	ll
LG13_HB_354	F_0160781_L13_PA	LG13	<lmxll>	{1-}	(ll,lm)	ll	lm	ll	ll	lm	ll	lm	lm	lm	ll	ll	lm	lm	ll	lm	lm	ll	ll	lm	lm	ll	lm	lm	lm	lm	ll	lm	ll	ll	ll	ll	lm	lm	lm	lm	lm	lm	ll	lm	ll	lm	ll	ll	ll
LG13_HB_354	F_0160788_L13_PA	LG13	<lmxll>	{1-}	(ll,lm)	ll	lm	ll	ll	lm	ll	lm	lm	lm	ll	ll	lm	lm	ll	lm	lm	ll	ll	lm	lm	ll	lm	lm	lm	lm	ll	lm	ll	ll	ll	ll	lm	lm	lm	lm	lm	lm	ll	lm	ll	lm	ll	ll	ll
LG13_HB_354	F_0160790_L13_PA	LG13	<lmxll>	{1-}	(ll,lm)	ll	lm	ll	ll	lm	ll	lm	lm	lm	ll	ll	lm	lm	ll	lm	lm	ll	ll	lm	lm	ll	lm	lm	lm	lm	ll	lm	ll	ll	ll	ll	lm	lm	lm	lm	lm	lm	ll	lm	ll	lm	ll	ll	ll
LG13_HB_354	F_0160792_L13_PA	LG13	<lmxll>	{1-}	(ll,lm)	ll	lm	ll	ll	lm	ll	lm	lm	lm	ll	ll	lm	lm	ll	lm	lm	ll	ll	lm	lm	ll	lm	lm	lm	lm	ll	lm	ll	ll	ll	ll	lm	lm	lm	lm	lm	lm	ll	lm	ll	lm	ll	ll	ll
LG13_HB_355	F_0161441_L13_PA	LG13	<lmxll>	{1-}	(ll,lm)	ll	lm	ll	ll	lm	ll	lm	lm	lm	ll	ll	lm	lm	ll	lm	lm	ll	ll	lm	lm	ll	lm	lm	lm	lm	ll	lm	ll	ll	ll	ll	lm	lm	lm	lm	lm	lm	ll	lm	ll	lm	ll	ll	ll
LG13_HB_355	F_0161442_L13_PA	LG13	<nnxnp>	{-0}	(nn,np)	np	np	np	np	nn	nn	nn	nn	nn	np	nn	np	nn	nn	nn	np	np	np	nn	nn	np	np	nn	np	np	np	np	nn	np	np	np	np	nn	np	np	np	nn	np	np	np	np	nn	nn	nn
LG13_HB_355	F_0161444_L13_PA	LG13	<nnxnp>	{-1}	(nn,np)	nn	nn	nn	nn	np	np	np	np	np	nn	np	nn	np	np	np	nn	nn	nn	np	np	nn	nn	np	nn	nn	nn	nn	np	nn	nn	nn	nn	np	nn	nn	nn	np	nn	nn	nn	nn	np	np	np
LG13_HB_355	F_0161448_L13_PA	LG13	<lmxll>	{1-}	(ll,lm)	ll	lm	ll	ll	lm	ll	lm	lm	lm	ll	ll	lm	lm	ll	lm	lm	ll	ll	lm	lm	ll	lm	lm	lm	lm	ll	lm	ll	ll	ll	ll	lm	lm	lm	lm	lm	lm	ll	lm	ll	lm	ll	ll	ll
LG13_HB_355	F_0161449_L13_PA	LG13	<lmxll>	{1-}	(ll,lm)	ll	lm	ll	ll	lm	ll	lm	lm	lm	ll	ll	lm	lm	ll	lm	lm	ll	ll	lm	lm	ll	lm	lm	lm	lm	ll	lm	ll	ll	ll	ll	lm	lm	lm	lm	lm	lm	ll	lm	ll	lm	ll	ll	ll
LG13_HB_355	R_2811025_L13_PA	LG13	<hkxhk>	{00}	(hh,hk,kk)	kk	hk	kk	kk	hh	hk	hh	hh	hh	kk	hk	hk	hh	hk	hh	hk	kk	kk	hh	hh	kk	hk	hh	hk	hk	kk	hk	hk	kk	kk	kk	hk	hh	hk	hk	hk	hh	kk	hk	kk	hk	hk	hk	hk
LG13_HB_355	R_2813296_L13_PA	LG13	<lmxll>	{1-}	(ll,lm)	ll	lm	ll	ll	lm	ll	lm	lm	lm	ll	ll	lm	lm	ll	lm	lm	ll	ll	lm	lm	ll	lm	lm	lm	lm	ll	lm	ll	ll	ll	ll	lm	lm	lm	lm	lm	lm	ll	lm	ll	lm	ll	ll	ll
LG13_HB_355	R_2823627_L13_PA	LG13	<lmxll>	{0-}	(ll,lm)	lm	ll	lm	lm	ll	lm	ll	ll	ll	lm	lm	ll	ll	lm	ll	ll	lm	lm	ll	ll	lm	ll	ll	ll	ll	lm	ll	lm	lm	lm	lm	ll	ll	ll	ll	ll	ll	lm	ll	lm	ll	lm	lm	lm
LG13_HB_355.8	GD_01742L13_PA	LG13	<lmxll>	{1-}	(ll,lm)	ll	lm	ll	ll	lm	ll	lm	lm	lm	ll	ll	lm	lm	ll	lm	lm	ll	ll	lm	lm	ll	lm	lm	lm	lm	ll	lm	ll	ll	ll	ll	lm	lm	lm	lm	lm	lm	ll	lm	ll	lm	ll	ll	ll
LG13_HB_355.8	R_9183120_L13_PA	LG13	<lmxll>	{1-}	(ll,lm)	ll	lm	ll	ll	lm	ll	lm	lm	lm	ll	ll	lm	lm	ll	lm	lm	ll	ll	lm	lm	ll	lm	lm	lm	lm	ll	lm	ll	ll	ll	ll	lm	lm	lm	lm	lm	lm	ll	lm	ll	lm	ll	ll	ll
LG13_HB_356	F_0162288_L13_PA	LG13	<nnxnp>	{-1}	(nn,np)	nn	nn	nn	np	np	np	np	np	np	nn	np	nn	np	np	np	nn	nn	nn	np	np	np	nn	np	nn	nn	nn	nn	np	nn	nn	nn	nn	np	nn	nn	nn	np	nn	nn	nn	nn	np	np	np
LG13_HB_356	F_0162290_L13_PA	LG13	<nnxnp>	{-0}	(nn,np)	np	np	np	nn	nn	nn	nn	nn	nn	np	nn	np	nn	nn	nn	np	np	np	nn	nn	nn	np	nn	np	np	np	np	nn	np	np	np	np	nn	np	np	np	nn	np	np	np	np	nn	nn	nn
LG13_HB_356	F_0162291_L13_PA	LG13	<nnxnp>	{-0}	(nn,np)	np	np	np	nn	nn	nn	nn	nn	nn	np	nn	np	nn	nn	nn	np	np	np	nn	nn	nn	np	nn	np	np	np	np	nn	np	np	np	np	nn	np	np	np	nn	np	np	np	np	nn	nn	nn
LG13_HB_356	F_0162295_L13_PA	LG13	<nnxnp>	{-0}	(nn,np)	np	np	np	nn	nn	nn	nn	nn	nn	np	nn	np	nn	nn	nn	np	np	np	nn	nn	nn	np	nn	np	np	np	np	nn	np	np	np	np	nn	np	np	np	nn	np	np	np	np	nn	nn	nn
LG13_HB_357	F_0163068_L13_PA	LG13	<nnxnp>	{-0}	(nn,np)	np	np	np	nn	nn	nn	nn	nn	nn	np	nn	np	nn	nn	nn	np	np	np	nn	nn	nn	np	nn	np	np	np	np	nn	np	np	np	np	nn	np	np	np	nn	np	np	np	np	nn	nn	nn
LG13_HB_357	F_0163076_L13_PA	LG13	<nnxnp>	{-0}	(nn,np)	np	np	np	nn	nn	nn	nn	nn	nn	np	nn	np	nn	nn	nn	np	np	np	nn	nn	nn	np	nn	np	np	np	np	nn	np	np	np	np	nn	np	np	np	nn	np	np	np	np	nn	nn	nn
LG13_HB_357	F_0163084_L13_PA	LG13	<nnxnp>	{-0}	(nn,np)	np	np	np	nn	nn	nn	nn	nn	nn	np	nn	np	nn	nn	nn	np	np	np	nn	nn	nn	np	nn	np	np	np	np	nn	np	np	np	np	nn	np	np	np	nn	np	np	np	np	nn	nn	nn
LG13_HB_357	F_0163090_L13_PA	LG13	<nnxnp>	{-1}	(nn,np)	nn	nn	nn	np	np	np	np	np	np	nn	np	nn	np	np	np	nn	nn	nn	np	np	np	nn	np	nn	nn	nn	nn	np	nn	nn	nn	nn	np	nn	nn	nn	np	nn	nn	nn	nn	np	np	np
LG13_HB_357	F_0163092_L13_PA	LG13	<nnxnp>	{-1}	(nn,np)	nn	nn	nn	np	np	np	np	np	np	nn	np	nn	np	np	np	nn	nn	nn	np	np	np	nn	np	nn	nn	nn	nn	np	nn	nn	nn	nn	np	nn	nn	nn	np	nn	nn	nn	nn	np	np	np
LG13_HB_357	R_3770859_L13_PA	LG13	<nnxnp>	{-0}	(nn,np)	np	np	np	nn	nn	nn	nn	nn	nn	np	nn	np	nn	nn	nn	np	np	np	nn	nn	nn	np	nn	np	np	np	np	nn	np	np	np	np	nn	np	np	np	nn	np	np	np	np	nn	nn	nn
LG13_HB_357.5	GD_00565_L13_PA	LG13	<nnxnp>	{-0}	(nn,np)	np	np	np	nn	nn	nn	nn	nn	nn	np	nn	np	nn	nn	nn	np	np	np	nn	nn	nn	np	nn	np	np	np	np	nn	np	np	np	np	nn	np	np	np	nn	np	np	np	np	nn	nn	nn
LG13_HB_357.5	R_3856174_L13_PA	LG13	<nnxnp>	{-0}	(nn,np)	np	np	np	nn	nn	nn	nn	nn	nn	np	nn	np	nn	nn	nn	np	np	np	nn	nn	nn	np	nn	np	np	np	np	nn	np	np	np	np	nn	np	np	np	nn	np	np	np	np	nn	nn	nn
LG13_HB_358	F_0163862_L13_PA	LG13	<nnxnp>	{-1}	(nn,np)	nn	nn	nn	np	np	np	np	np	np	nn	np	nn	np	np	np	nn	nn	nn	np	np	np	nn	np	nn	nn	nn	nn	np	nn	nn	nn	nn	np	nn	nn	nn	np	nn	nn	nn	nn	np	np	np
LG13_HB_360	F_0164463_L13_PA	LG13	<nnxnp>	{-1}	(nn,np)	nn	nn	nn	np	np	np	np	np	np	nn	np	nn	np	np	np	nn	nn	nn	nn	np	np	nn	np	nn	nn	nn	nn	np	nn	nn	nn	nn	np	nn	nn	nn	np	nn	nn	nn	nn	np	np	np
LG13_HB_360	F_0164464_L13_PA	LG13	<nnxnp>	{-1}	(nn,np)	nn	nn	nn	np	np	np	np	np	np	nn	np	nn	np	np	np	nn	nn	nn	nn	np	np	nn	np	nn	nn	nn	nn	np	nn	nn	nn	nn	np	nn	nn	nn	np	nn	nn	nn	nn	np	np	np
LG13_HB_360	R_4574491_L13_PA	LG13	<nnxnp>	{-1}	(nn,np)	nn	nn	nn	np	np	np	np	np	np	nn	np	nn	np	np	np	nn	nn	nn	nn	np	np	nn	np	nn	nn	nn	nn	np	nn	nn	nn	nn	np	nn	nn	nn	np	nn	nn	nn	nn	np	np	np
LG13_HB_362	F_0165636_L13_PA	LG13	<nnxnp>	{-1}	(nn,np)	nn	nn	nn	np	np	np	np	np	np	nn	np	nn	np	np	np	nn	nn	nn	nn	np	np	nn	np	nn	nn	nn	nn	np	nn	nn	nn	nn	np	nn	nn	nn	np	nn	nn	nn	nn	np	np	np
LG13_HB_363	F_0166011_L13_PA	LG13	<nnxnp>	{-1}	(nn,np)	nn	nn	nn	np	np	np	np	np	np	nn	np	nn	np	np	np	nn	nn	nn	nn	np	np	nn	np	nn	nn	nn	nn	np	nn	nn	np	nn	nn	nn	nn	nn	np	nn	nn	nn	nn	np	np	np
LG13_HB_363	F_0166015_L13_PA	LG13	<nnxnp>	{-1}	(nn,np)	nn	nn	nn	np	np	np	np	np	np	nn	np	nn	np	np	np	nn	nn	nn	nn	np	np	nn	np	nn	nn	nn	nn	np	nn	nn	np	nn	nn	nn	nn	nn	np	nn	nn	nn	nn	np	np	np
LG13_HB_363.5	R_5659750_L13_PA	LG13	<nnxnp>	{-1}	(nn,np)	nn	nn	nn	np	np	np	np	np	np	nn	np	nn	np	np	np	nn	nn	nn	nn	np	np	nn	np	nn	nn	nn	nn	np	nn	nn	np	nn	nn	nn	nn	nn	np	nn	nn	nn	nn	np	np	np
LG13_HB_363.5	R_5662695_L13_PA	LG13	<nnxnp>	{-1}	(nn,np)	nn	nn	nn	np	np	np	np	np	np	nn	np	nn	np	np	np	nn	nn	nn	nn	np	np	nn	np	nn	nn	nn	nn	np	nn	nn	np	nn	nn	nn	nn	nn	np	nn	nn	nn	nn	np	np	np
LG13_HB_364.5	R_6306433_L13_PA	LG13	<nnxnp>	{-1}	(nn,np)	nn	np	nn	np	np	np	np	np	np	nn	np	nn	np	np	np	nn	nn	nn	nn	nn	np	nn	np	nn	nn	np	nn	np	nn	nn	np	nn	nn	nn	nn	nn	np	nn	nn	nn	nn	np	np	np
LG13_HB_365	F_0166933_L13_PA	LG13	<nnxnp>	{-1}	(nn,np)	nn	np	nn	np	np	np	np	np	np	nn	np	nn	np	np	np	nn	nn	nn	nn	nn	np	nn	np	nn	nn	np	nn	np	nn	nn	np	nn	nn	nn	nn	nn	np	nn	nn	nn	nn	np	np	np
LG13_HB_365	F_0166944_L13_PA	LG13	<nnxnp>	{-1}	(nn,np)	nn	np	nn	np	np	np	np	np	np	nn	np	nn	np	np	np	nn	nn	nn	nn	nn	np	nn	np	nn	nn	np	nn	np	nn	nn	np	nn	nn	nn	nn	nn	np	nn	nn	nn	nn	np	np	np
LG13_HB_365	F_0166953_L13_PA	LG13	<nnxnp>	{-1}	(nn,np)	nn	np	nn	np	np	np	np	np	np	nn	np	nn	np	np	np	nn	nn	nn	nn	nn	np	nn	np	nn	nn	np	nn	np	nn	nn	np	nn	nn	nn	nn	nn	np	nn	nn	nn	nn	np	np	np
LG13_HB_365	F_0166956_L13_PA	LG13	<nnxnp>	{-1}	(nn,np)	nn	np	nn	np	np	np	np	np	np	nn	np	nn	np	np	np	nn	nn	nn	nn	nn	np	nn	np	nn	nn	np	nn	np	nn	nn	np	nn	nn	nn	nn	nn	np	nn	nn	nn	nn	np	np	np
LG13_HB_365	R_6361679_L13_PA	LG13	<nnxnp>	{-1}	(nn,np)	nn	np	nn	np	np	np	np	np	np	nn	np	nn	np	np	np	nn	nn	nn	nn	nn	np	nn	np	nn	nn	np	nn	np	nn	nn	np	nn	nn	nn	nn	nn	np	nn	nn	nn	nn	np	np	np
LG13_HB_365	R_6361691_L13_PA	LG13	<nnxnp>	{-1}	(nn,np)	nn	np	nn	np	np	np	np	np	np	nn	np	nn	np	np	np	nn	nn	nn	nn	nn	np	nn	np	nn	nn	np	nn	np	nn	nn	np	nn	nn	nn	nn	nn	np	nn	nn	nn	nn	np	np	np
LG13_HB_365.5	R_6451182_L13_PA	LG13	<nnxnp>	{-1}	(nn,np)	nn	np	nn	np	np	np	np	np	np	nn	np	nn	np	np	np	nn	nn	nn	nn	nn	np	nn	np	nn	nn	np	nn	np	nn	nn	np	nn	nn	nn	nn	nn	np	nn	nn	nn	nn	np	np	np
LG13_HB_365.5	R_6451261_L13_PA	LG13	<nnxnp>	{-1}	(nn,np)	nn	np	nn	np	np	np	np	np	np	nn	np	nn	np	np	np	nn	nn	nn	nn	nn	np	nn	np	nn	nn	np	nn	np	nn	nn	np	nn	nn	nn	nn	nn	np	nn	nn	nn	nn	np	np	np
LG13_HB_366	F_0167428_L13_PA	LG13	<nnxnp>	{-1}	(nn,np)	nn	np	nn	np	np	np	np	np	np	nn	np	nn	np	np	np	nn	nn	nn	nn	nn	np	nn	np	nn	nn	np	nn	np	nn	nn	np	nn	nn	nn	nn	nn	np	nn	nn	nn	nn	np	np	np
LG13_HB_366	F_0167442_L13_PA	LG13	<nnxnp>	{-1}	(nn,np)	nn	np	nn	np	np	np	np	np	np	nn	np	nn	np	np	np	nn	nn	nn	nn	nn	np	nn	np	nn	nn	np	nn	np	nn	nn	np	nn	nn	nn	nn	nn	np	nn	nn	nn	nn	np	np	np
LG13_HB_367	F_0167846_L13_PA	LG13	<nnxnp>	{-1}	(nn,np)	nn	np	nn	np	np	nn	np	np	np	nn	np	nn	np	np	np	nn	nn	nn	nn	nn	np	nn	np	nn	nn	np	nn	np	nn	nn	np	nn	nn	nn	nn	nn	np	nn	nn	nn	nn	np	np	np
LG13_HB_367	F_0167851_L13_PA	LG13	<nnxnp>	{-1}	(nn,np)	nn	np	nn	np	np	nn	np	np	np	nn	np	nn	np	np	np	nn	nn	nn	nn	nn	np	nn	np	nn	nn	np	nn	np	nn	nn	np	nn	nn	nn	nn	nn	np	nn	nn	nn	nn	np	np	np
LG13_HB_367	F_0167865_L13_PA	LG13	<nnxnp>	{-1}	(nn,np)	nn	np	nn	np	np	nn	np	np	np	nn	np	nn	np	np	np	nn	nn	nn	nn	nn	np	nn	np	nn	nn	np	nn	np	nn	nn	np	nn	nn	nn	nn	nn	np	nn	nn	nn	nn	np	np	np
LG13_HB_367	R_7141897_L13_PA	LG13	<nnxnp>	{-1}	(nn,np)	nn	np	nn	np	np	nn	np	np	np	nn	np	nn	np	np	np	nn	nn	nn	nn	nn	np	nn	np	nn	nn	np	nn	np	nn	nn	np	nn	nn	nn	nn	nn	np	nn	nn	nn	nn	np	np	np
LG13_HB_367.5	R_7167724_L13_PA	LG13	<nnxnp>	{-1}	(nn,np)	nn	np	nn	np	np	nn	np	np	np	nn	np	nn	np	np	np	nn	nn	nn	nn	nn	np	nn	np	nn	nn	np	nn	np	nn	nn	np	nn	nn	nn	nn	nn	np	nn	nn	nn	nn	np	np	np
LG13_HB_367.5	R_7227021_L13_PA	LG13	<nnxnp>	{-1}	(nn,np)	nn	np	nn	np	np	nn	np	np	np	nn	np	nn	np	np	np	nn	nn	nn	nn	nn	np	nn	np	nn	nn	np	nn	np	nn	nn	np	nn	nn	nn	nn	nn	np	nn	nn	nn	nn	np	np	np
LG13_HB_368	F_0168208_L13_PA	LG13	<lmxll>	{1-}	(ll,lm)	ll	lm	lm	ll	lm	lm	ll	lm	lm	ll	ll	lm	lm	ll	ll	lm	lm	lm	lm	ll	ll	lm	lm	lm	lm	ll	lm	ll	ll	ll	ll	lm	lm	lm	lm	lm	lm	ll	lm	ll	ll	ll	ll	ll
LG13_HB_368	F_0168210_L13_PA	LG13	<lmxll>	{1-}	(ll,lm)	ll	lm	lm	ll	lm	lm	ll	lm	lm	ll	ll	lm	lm	ll	ll	lm	lm	lm	lm	ll	ll	lm	lm	lm	lm	ll	lm	ll	ll	ll	ll	lm	lm	lm	lm	lm	lm	ll	lm	ll	ll	ll	ll	ll
LG13_HB_368	F_0168217_L13_PA	LG13	<hkxhk>	{00}	(hh,hk,kk)	kk	hh	hk	hk	hh	hk	hk	hh	hh	kk	hk	hk	hh	hk	hk	hk	hk	hk	hk	kk	hk	hk	hh	hk	hk	hk	hk	hk	kk	kk	hk	hk	hk	hk	hk	hk	hh	kk	hk	kk	kk	hk	hk	hk
LG13_HB_368	F_0168220_L13_PA	LG13	<hkxhk>	{00}	(hh,hk,kk)	kk	hh	hk	hk	hh	hk	hk	hh	hh	kk	hk	hk	hh	hk	hk	hk	hk	hk	hk	kk	hk	hk	hh	hk	hk	hk	hk	hk	kk	kk	hk	hk	hk	hk	hk	hk	hh	kk	hk	kk	kk	hk	hk	hk
LG13_HB_368	F_0168226_L13_PA	LG13	<lmxll>	{1-}	(ll,lm)	ll	lm	lm	ll	lm	lm	ll	lm	lm	ll	ll	lm	lm	ll	ll	lm	lm	lm	lm	ll	ll	lm	lm	lm	lm	ll	lm	ll	ll	ll	ll	lm	lm	lm	lm	lm	lm	ll	lm	ll	ll	ll	ll	ll
LG13_HB_368	F_0168228_L13_PA	LG13	<hkxhk>	{11}	(hh,hk,kk)	hh	kk	hk	hk	kk	hk	hk	kk	kk	hh	hk	hk	kk	hk	hk	hk	hk	hk	hk	hh	hk	hk	kk	hk	hk	hk	hk	hk	hh	hh	hk	hk	hk	hk	hk	hk	kk	hh	hk	hh	hh	hk	hk	hk
LG13_HB_368	F_0168230_L13_PA	LG13	<lmxll>	{1-}	(ll,lm)	ll	lm	lm	ll	lm	lm	ll	lm	lm	ll	ll	lm	lm	ll	ll	lm	lm	lm	lm	ll	ll	lm	lm	lm	lm	ll	lm	ll	ll	ll	ll	lm	lm	lm	lm	lm	lm	ll	lm	ll	ll	ll	ll	ll
LG13_HB_368.5	R_7504565_L13_PA	LG13	<nnxnp>	{-1}	(nn,np)	nn	np	nn	np	np	nn	np	np	np	nn	np	nn	np	np	np	nn	nn	nn	nn	nn	np	nn	np	nn	nn	np	nn	np	nn	nn	np	nn	nn	nn	nn	nn	np	nn	nn	nn	nn	np	np	np
LG13_HB_368.5	R_7516440_L13_PA	LG13	<nnxnp>	{-1}	(nn,np)	nn	np	nn	np	np	nn	np	np	np	nn	np	nn	np	np	np	nn	nn	nn	nn	nn	np	nn	np	nn	nn	np	nn	np	nn	nn	np	nn	nn	nn	nn	nn	np	nn	nn	nn	nn	np	np	np
LG13_HB_369	F_0168749_L13_PA	LG13	<hkxhk>	{11}	(hh,hk,kk)	hh	kk	hk	hk	kk	hk	hk	kk	kk	hh	hk	hk	kk	hk	hk	hk	hk	hk	hk	hh	hk	hk	kk	hk	hk	hk	hk	hk	hh	hh	hk	hk	hk	hk	hk	hk	kk	hh	hk	hh	hh	hk	hk	hk
LG13_HB_369	F_0168766_L13_PA	LG13	<hkxhk>	{00}	(hh,hk,kk)	kk	hh	hk	hk	hh	hk	hk	hh	hh	kk	hk	hk	hh	hk	hk	hk	hk	hk	hk	kk	hk	hk	hh	hk	hk	hk	hk	hk	kk	kk	hk	hk	hk	hk	hk	hk	hh	kk	hk	kk	kk	hk	hk	hk
LG13_HB_369	F_0168770_L13_PA	LG13	<hkxhk>	{11}	(hh,hk,kk)	hh	kk	hk	hk	kk	hk	hk	kk	kk	hh	hk	hk	kk	hk	hk	hk	hk	hk	hk	hh	hk	hk	kk	hk	hk	hk	hk	hk	hh	hh	hk	hk	hk	hk	hk	hk	kk	hh	hk	hh	hh	hk	hk	hk
LG13_HB_369	F_0168774_L13_PA	LG13	<lmxll>	{1-}	(ll,lm)	ll	lm	lm	ll	lm	lm	ll	lm	lm	ll	ll	lm	lm	ll	ll	lm	lm	lm	lm	ll	ll	lm	lm	lm	lm	ll	lm	ll	ll	ll	ll	lm	lm	lm	lm	lm	lm	ll	lm	ll	ll	ll	ll	ll
LG13_HB_369	F_0168780_L13_PA	LG13	<lmxll>	{1-}	(ll,lm)	ll	lm	lm	ll	lm	lm	ll	lm	lm	ll	ll	lm	lm	ll	ll	lm	lm	lm	lm	ll	ll	lm	lm	lm	lm	ll	lm	ll	ll	ll	ll	lm	lm	lm	lm	lm	lm	ll	lm	ll	ll	ll	ll	ll
LG13_HB_369	R_7588047_L13_PA	LG13	<nnxnp>	{-1}	(nn,np)	nn	np	nn	np	np	nn	np	np	np	nn	np	nn	np	np	np	nn	nn	nn	nn	nn	np	nn	np	nn	nn	np	nn	np	nn	nn	np	nn	nn	nn	nn	nn	np	nn	nn	nn	nn	np	np	np
LG13_HB_369	R_7590053_L13_PA	LG13	<nnxnp>	{-1}	(nn,np)	nn	np	nn	np	np	nn	np	np	np	nn	np	nn	np	np	np	nn	nn	nn	nn	nn	np	nn	np	nn	nn	np	nn	np	nn	nn	np	nn	nn	nn	nn	nn	np	nn	nn	nn	nn	np	np	np
LG13_HB_369	R_7598269_L13_PA	LG13	<nnxnp>	{-1}	(nn,np)	nn	np	nn	np	np	nn	np	np	np	nn	np	nn	np	np	np	nn	nn	nn	nn	nn	np	nn	np	nn	nn	np	nn	np	nn	nn	np	nn	nn	nn	nn	nn	np	nn	nn	nn	nn	np	np	np
LG13_HB_369.5	R_7603135_L13_PA	LG13	<nnxnp>	{-1}	(nn,np)	nn	np	nn	np	np	nn	np	np	np	nn	np	nn	np	np	np	nn	nn	nn	nn	nn	np	nn	np	nn	nn	np	nn	np	nn	nn	np	nn	nn	nn	nn	nn	np	nn	nn	nn	nn	np	np	np
LG13_HB_369.5	R_7608807_L13_PA	LG13	<nnxnp>	{-1}	(nn,np)	nn	np	nn	np	np	nn	np	np	np	nn	np	nn	np	np	np	nn	nn	nn	nn	nn	np	nn	np	nn	nn	np	nn	np	nn	nn	np	nn	nn	nn	nn	nn	np	nn	nn	nn	nn	np	np	np
LG13_HB_370	F_0168840_L13_PA	LG13	<nnxnp>	{-1}	(nn,np)	nn	np	nn	np	np	nn	np	np	np	nn	np	nn	np	np	np	nn	nn	nn	nn	nn	np	nn	np	nn	nn	np	nn	np	nn	nn	np	nn	nn	nn	nn	nn	np	nn	nn	nn	nn	np	np	np
LG13_HB_370	F_0168841_L13_PA	LG13	<nnxnp>	{-1}	(nn,np)	nn	np	nn	np	np	nn	np	np	np	nn	np	nn	np	np	np	nn	nn	nn	nn	nn	np	nn	np	nn	nn	np	nn	np	nn	nn	np	nn	nn	nn	nn	nn	np	nn	nn	nn	nn	np	np	np
LG13_HB_370	F_0168842_L13_PA	LG13	<nnxnp>	{-1}	(nn,np)	nn	np	nn	np	np	nn	np	np	np	nn	np	nn	np	np	np	nn	nn	nn	nn	nn	np	nn	np	nn	nn	np	nn	np	nn	nn	np	nn	nn	nn	nn	nn	np	nn	nn	nn	nn	np	np	np
LG13_HB_370	F_0168857_L13_PA	LG13	<nnxnp>	{-1}	(nn,np)	nn	np	nn	np	np	nn	np	np	np	nn	np	nn	np	np	np	nn	nn	nn	nn	nn	np	nn	np	nn	nn	np	nn	np	nn	nn	np	nn	nn	nn	nn	nn	np	nn	nn	nn	nn	np	np	np
LG13_HB_370	F_0168858_L13_PA	LG13	<nnxnp>	{-1}	(nn,np)	nn	np	nn	np	np	nn	np	np	np	nn	np	nn	np	np	np	nn	nn	nn	nn	nn	np	nn	np	nn	nn	np	nn	np	nn	nn	np	nn	nn	nn	nn	nn	np	nn	nn	nn	nn	np	np	np
LG13_HB_370	GD_02124_L13_PA	LG13	<nnxnp>	{-1}	(nn,np)	nn	np	nn	np	np	nn	np	np	np	nn	np	nn	np	np	np	nn	nn	nn	nn	nn	np	nn	np	nn	nn	np	nn	np	nn	nn	np	nn	nn	nn	nn	nn	np	nn	nn	nn	nn	np	np	np
LG13_HB_370	R_7646132_L13_PA	LG13	<nnxnp>	{-1}	(nn,np)	nn	np	nn	np	np	nn	np	np	np	nn	np	nn	np	np	np	nn	nn	nn	nn	nn	np	nn	np	nn	nn	np	nn	np	nn	nn	np	nn	nn	nn	nn	nn	np	nn	nn	nn	nn	np	np	np
F_0169288_L13_PA	F_0169288_L13_PA	LG13	<nnxnp>	{-1}	(nn,np)	nn	np	nn	np	np	nn	np	np	np	nn	np	nn	np	np	np	nn	nn	nn	nn	nn	np	nn	np	nn	nn	np	nn	np	nn	nn	np	nn	nn	nn	nn	nn	np	nn	nn	nn	nn	np	np	np
LG13_HB_372	F_0169762_L13_PA	LG13	<nnxnp>	{-1}	(nn,np)	nn	np	nn	np	np	nn	np	np	np	nn	np	nn	np	np	np	nn	nn	nn	nn	nn	np	nn	np	nn	nn	np	nn	np	nn	nn	np	nn	nn	nn	nn	nn	np	nn	nn	nn	nn	np	np	np
LG13_HB_372	F_0169764_L13_PA	LG13	<nnxnp>	{-1}	(nn,np)	nn	np	nn	np	np	nn	np	np	np	nn	np	nn	np	np	np	nn	nn	nn	nn	nn	np	nn	np	nn	nn	np	nn	np	nn	nn	np	nn	nn	nn	nn	nn	np	nn	nn	nn	nn	np	np	np
LG13_HB_373	F_0170322_L13_PA	LG13	<nnxnp>	{-1}	(nn,np)	nn	np	nn	np	np	nn	np	np	np	nn	np	nn	np	np	np	nn	nn	nn	nn	nn	np	nn	np	nn	nn	np	nn	np	nn	nn	np	nn	nn	nn	nn	nn	np	nn	nn	nn	nn	np	np	np
LG13_HB_373	F_0170331_L13_PA	LG13	<nnxnp>	{-1}	(nn,np)	nn	np	nn	np	np	nn	np	np	np	nn	np	nn	np	np	np	nn	nn	nn	nn	nn	np	nn	np	nn	nn	np	nn	np	nn	nn	np	nn	nn	nn	nn	nn	np	nn	nn	nn	nn	np	np	np
LG13_HB_373	F_0170335_L13_PA	LG13	<nnxnp>	{-1}	(nn,np)	nn	np	nn	np	np	nn	np	np	np	nn	np	nn	np	np	np	nn	nn	nn	nn	nn	np	nn	np	nn	nn	np	nn	np	nn	nn	np	nn	nn	nn	nn	nn	np	nn	nn	nn	nn	np	np	np
LG13_HB_373	R_8619897_L13_PA	LG13	<nnxnp>	{-1}	(nn,np)	nn	np	nn	np	np	nn	np	np	np	nn	np	nn	np	np	np	nn	nn	nn	nn	nn	np	nn	np	nn	nn	np	nn	np	nn	nn	np	nn	nn	nn	nn	nn	np	nn	nn	nn	nn	np	np	np
LG13_HB_374	F_0170390_L13_PA	LG13	<nnxnp>	{-1}	(nn,np)	nn	np	nn	np	np	nn	np	np	np	nn	np	nn	np	np	np	nn	nn	nn	nn	nn	np	nn	np	nn	nn	np	nn	np	nn	nn	np	nn	nn	nn	nn	nn	np	nn	nn	nn	nn	np	np	np
LG13_HB_374	F_0170391_L13_PA	LG13	<nnxnp>	{-1}	(nn,np)	nn	np	nn	np	np	nn	np	np	np	nn	np	nn	np	np	np	nn	nn	nn	nn	nn	np	nn	np	nn	nn	np	nn	np	nn	nn	np	nn	nn	nn	nn	nn	np	nn	nn	nn	nn	np	np	np
LG13_HB_374	R_8641735_L13_PA	LG13	<nnxnp>	{-1}	(nn,np)	nn	np	nn	np	np	nn	np	np	np	nn	np	nn	np	np	np	nn	nn	nn	nn	nn	np	nn	np	nn	nn	np	nn	np	nn	nn	np	nn	nn	nn	nn	nn	np	nn	nn	nn	nn	np	np	np
LG13_HB_374	R_8644507_L13_PA	LG13	<nnxnp>	{-1}	(nn,np)	nn	np	nn	np	np	nn	np	np	np	nn	np	nn	np	np	np	nn	nn	nn	nn	nn	np	nn	np	nn	nn	np	nn	np	nn	nn	np	nn	nn	nn	nn	nn	np	nn	nn	nn	nn	np	np	np
LG13_HB_374	R_8652481_L13_PA	LG13	<nnxnp>	{-1}	(nn,np)	nn	np	nn	np	np	nn	np	np	np	nn	np	nn	np	np	np	nn	nn	nn	nn	nn	np	nn	np	nn	nn	np	nn	np	nn	nn	np	nn	nn	nn	nn	nn	np	nn	nn	nn	nn	np	np	np
LG13_HB_375	F_0170803_L13_PA	LG13	<hkxhk>	{10}	(hh,hk,kk)	hk	hk	kk	hh	hk	kk	hh	hk	hk	hk	hh	kk	hk	hh	hh	hk	kk	kk	kk	hk	hh	kk	hk	kk	kk	hh	kk	hh	hk	hk	hh	kk	kk	kk	kk	hk	hk	hk	kk	hk	hk	hh	hk	hh
LG13_HB_375	F_0170808_L13_PA	LG13	<hkxhk>	{10}	(hh,hk,kk)	hk	hk	kk	hh	hk	kk	hh	hk	hk	hk	hh	kk	hk	hh	hh	hk	kk	kk	kk	hk	hh	kk	hk	kk	kk	hh	kk	hh	hk	hk	hh	kk	kk	kk	kk	hk	hk	hk	kk	hk	hk	hh	hk	hh
LG13_HB_377	F_0171445_L13_PA	LG13	<hkxhk>	{10}	(hh,hk,kk)	hk	hk	kk	hh	hk	kk	hh	hk	hk	hk	hh	kk	hk	hh	hh	hk	kk	kk	kk	hk	hh	kk	hk	kk	kk	hh	kk	hh	hk	hk	hh	kk	kk	kk	kk	hk	hk	hk	kk	hk	hk	hh	hk	hh
LG13_HB_377	F_0171446_L13_PA	LG13	<hkxhk>	{01}	(hh,hk,kk)	hk	hk	hh	kk	hk	hh	kk	hk	hk	hk	kk	hh	hk	kk	kk	hk	hh	hh	hh	hk	kk	hh	hk	hh	hh	kk	hh	kk	hk	hk	kk	hh	hh	hh	hh	hk	hk	hk	hh	hk	hk	kk	hk	kk
LG13_HB_377	F_0171459_L13_PA	LG13	<hkxhk>	{01}	(hh,hk,kk)	hk	hk	hh	kk	hk	hh	kk	hk	hk	hk	kk	hh	hk	kk	kk	hk	hh	hh	hh	hk	kk	hh	hk	hh	hh	kk	hh	kk	hk	hk	kk	hh	hh	hh	hh	hk	hk	hk	hh	hk	hk	kk	hk	kk
LG13_HB_378	F_0171576_L13_PA	LG13	<hkxhk>	{10}	(hh,hk,kk)	hk	hk	kk	hh	hk	kk	hh	hk	hk	hk	hh	kk	hk	hh	hh	hk	kk	kk	kk	hk	hh	kk	hk	kk	kk	hh	kk	hh	hk	hk	hh	kk	kk	kk	kk	hk	hk	hk	kk	hk	hk	hh	hk	hh
LG13_HB_379	F_0172131_L13_PA	LG13	<nnxnp>	{-1}	(nn,np)	nn	np	nn	np	np	nn	np	np	np	nn	np	nn	np	np	np	nn	nn	nn	nn	nn	np	nn	np	nn	nn	np	nn	np	nn	nn	np	nn	nn	nn	nn	nn	np	nn	nn	nn	nn	np	np	np
LG13_HB_379	F_0172117_L13_PA	LG13	<lmxll>	{0-}	(ll,lm)	lm	ll	ll	ll	ll	ll	lm	ll	ll	lm	lm	ll	ll	lm	lm	lm	ll	ll	ll	lm	lm	ll	ll	ll	ll	lm	ll	lm	lm	lm	lm	ll	ll	ll	ll	lm	ll	lm	ll	lm	lm	lm	ll	lm
LG13_HB_379	F_0172120_L13_PA	LG13	<hkxhk>	{10}	(hh,hk,kk)	hk	hk	kk	hk	hk	kk	hh	hk	hk	hk	hh	kk	hk	hh	hh	hk	kk	kk	kk	hk	hh	kk	hk	kk	kk	hh	kk	hh	hk	hk	hh	kk	kk	kk	kk	hk	hk	hk	kk	hk	hk	hh	hk	hh
LG13_HB_379	F_0172146_L13_PA	LG13	<hkxhk>	{10}	(hh,hk,kk)	hk	hk	kk	hk	hk	kk	hh	hk	hk	hk	hh	kk	hk	hh	hh	hk	kk	kk	kk	hk	hh	kk	hk	kk	kk	hh	kk	hh	hk	hk	hh	kk	kk	kk	kk	hk	hk	hk	kk	hk	hk	hh	hk	hh
LG13_HB_381	F_0173090_L13_PA	LG13	<nnxnp>	{-1}	(nn,np)	nn	np	nn	np	np	nn	np	np	np	nn	np	nn	np	np	np	nn	nn	nn	nn	nn	np	nn	np	nn	nn	np	nn	np	nn	nn	np	nn	nn	nn	nn	nn	np	nn	nn	np	nn	np	np	np
LG13_HB_381	F_0173105_L13_PA	LG13	<nnxnp>	{-1}	(nn,np)	nn	np	nn	np	np	nn	np	np	np	nn	np	nn	np	np	np	nn	nn	nn	nn	nn	np	nn	np	nn	nn	np	nn	np	nn	nn	np	nn	nn	nn	nn	nn	np	nn	nn	np	nn	np	np	np
R_10714013_L13_PA	R_10714013_L13_PA	LG13	<nnxnp>	{-1}	(nn,np)	nn	np	nn	np	np	nn	np	np	np	nn	np	nn	np	np	np	nn	nn	nn	nn	nn	np	nn	np	nn	nn	np	nn	np	nn	nn	np	nn	nn	nn	nn	nn	np	nn	nn	np	nn	np	np	np
LG13_HB_385	F_0174614_L13_PA	LG13	<nnxnp>	{-1}	(nn,np)	nn	np	nn	np	np	nn	np	np	np	nn	np	nn	np	np	np	nn	nn	nn	nn	nn	np	nn	np	nn	nn	np	nn	np	nn	nn	np	nn	nn	nn	nn	nn	np	nn	nn	np	nn	np	np	np
LG13_HB_385	F_0174619_L13_PA	LG13	<nnxnp>	{-1}	(nn,np)	nn	np	nn	np	np	nn	np	np	np	nn	np	nn	np	np	np	nn	nn	nn	nn	nn	np	nn	np	nn	nn	np	nn	np	nn	nn	np	nn	nn	nn	nn	nn	np	nn	nn	np	nn	np	np	np
LG13_HB_385	F_0174625_L13_PA	LG13	<nnxnp>	{-1}	(nn,np)	nn	np	nn	np	np	nn	np	np	np	nn	np	nn	np	np	np	nn	nn	nn	nn	nn	np	nn	np	nn	nn	np	nn	np	nn	nn	np	nn	nn	nn	nn	nn	np	nn	nn	np	nn	np	np	np
LG13_HB_386	F_0175124_L13_PA	LG13	<nnxnp>	{-1}	(nn,np)	nn	np	nn	np	np	nn	np	np	np	nn	np	nn	np	np	np	nn	nn	nn	nn	np	np	nn	np	nn	nn	np	nn	np	nn	nn	np	nn	nn	nn	nn	nn	np	nn	nn	np	nn	np	np	np
LG13_HB_386	F_0175134_L13_PA	LG13	<nnxnp>	{-1}	(nn,np)	nn	np	nn	np	np	nn	np	np	np	nn	np	nn	np	np	np	nn	nn	nn	nn	np	np	nn	np	nn	nn	np	nn	np	nn	nn	np	nn	nn	nn	nn	nn	np	nn	nn	np	nn	np	np	np
LG13_HB_387	F_0175652_L13_PA	LG13	<nnxnp>	{-1}	(nn,np)	nn	np	nn	np	np	nn	np	np	np	nn	nn	nn	np	np	np	nn	nn	nn	nn	np	np	nn	np	nn	nn	np	nn	np	nn	nn	np	nn	nn	nn	nn	nn	np	nn	nn	np	nn	np	np	np
LG13_HB_387	F_0175653_L13_PA	LG13	<nnxnp>	{-1}	(nn,np)	nn	np	nn	np	np	nn	np	np	np	nn	nn	nn	np	np	np	nn	nn	nn	nn	np	np	nn	np	nn	nn	np	nn	np	nn	nn	np	nn	nn	nn	nn	nn	np	nn	nn	np	nn	np	np	np
LG13_HB_387	GD_01776_L13_PA	LG13	<nnxnp>	{-1}	(nn,np)	nn	np	nn	np	np	nn	np	np	np	nn	nn	nn	np	np	np	nn	nn	nn	nn	np	np	nn	np	nn	nn	np	nn	np	nn	nn	np	nn	nn	nn	nn	nn	np	nn	nn	np	nn	np	np	np
R_14440697_L13_PA	R_14440697_L13_PA	LG13	<lmxll>	{0-}	(ll,lm)	lm	ll	ll	ll	ll	ll	lm	ll	ll	lm	lm	ll	ll	ll	lm	lm	ll	ll	ll	lm	lm	ll	ll	ll	ll	ll	ll	ll	lm	lm	lm	ll	ll	ll	ll	lm	ll	lm	ll	lm	lm	lm	ll	lm
LG13_HB_387.8	GD_01704_L13_PA	LG13	<nnxnp>	{-1}	(nn,np)	nn	np	nn	np	np	nn	np	np	np	nn	nn	nn	np	np	np	nn	nn	nn	nn	np	np	nn	np	nn	nn	np	nn	np	nn	nn	np	nn	nn	nn	nn	nn	np	nn	nn	np	nn	np	np	np
LG13_HB_387.8	R_13057490_L13_PA	LG13	<nnxnp>	{-1}	(nn,np)	nn	np	nn	np	np	nn	np	np	np	nn	nn	nn	np	np	np	nn	nn	nn	nn	np	np	nn	np	nn	nn	np	nn	np	nn	nn	np	nn	nn	nn	nn	nn	np	nn	nn	np	nn	np	np	np
LG13_HB_388	F_0176246_L13_PA	LG13	<nnxnp>	{-1}	(nn,np)	nn	np	nn	np	np	nn	np	np	np	nn	nn	nn	np	np	np	nn	nn	nn	nn	np	np	nn	np	nn	nn	np	nn	np	nn	nn	np	nn	nn	nn	nn	nn	np	nn	nn	np	nn	np	np	np
LG13_HB_388	F_0176248_L13_PA	LG13	<nnxnp>	{-1}	(nn,np)	nn	np	nn	np	np	nn	np	np	np	nn	nn	nn	np	np	np	nn	nn	nn	nn	np	np	nn	np	nn	nn	np	nn	np	nn	nn	np	nn	nn	nn	nn	nn	np	nn	nn	np	nn	np	np	np
LG13_HB_388	F_0176250_L13_PA	LG13	<nnxnp>	{-1}	(nn,np)	nn	np	nn	np	np	nn	np	np	np	nn	nn	nn	np	np	np	nn	nn	nn	nn	np	np	nn	np	nn	nn	np	nn	np	nn	nn	np	nn	nn	nn	nn	nn	np	nn	nn	np	nn	np	np	np
LG13_HB_388	F_0176281_L13_PA	LG13	<nnxnp>	{-1}	(nn,np)	nn	np	nn	np	np	nn	np	np	np	nn	nn	nn	np	np	np	nn	nn	nn	nn	np	np	nn	np	nn	nn	np	nn	np	nn	nn	np	nn	nn	nn	nn	nn	np	nn	nn	np	nn	np	np	np
LG13_HB_388	F_0176288_L13_PA	LG13	<nnxnp>	{-1}	(nn,np)	nn	np	nn	np	np	nn	np	np	np	nn	nn	nn	np	np	np	nn	nn	nn	nn	np	np	nn	np	nn	nn	np	nn	np	nn	nn	np	nn	nn	nn	nn	nn	np	nn	nn	np	nn	np	np	np
LG13_HB_388	F_0176300_L13_PA	LG13	<nnxnp>	{-1}	(nn,np)	nn	np	nn	np	np	nn	np	np	np	nn	nn	nn	np	np	np	nn	nn	nn	nn	np	np	nn	np	nn	nn	np	nn	np	nn	nn	np	nn	nn	nn	nn	nn	np	nn	nn	np	nn	np	np	np
LG13_HB_388	F_0176305_L13_PA	LG13	<nnxnp>	{-1}	(nn,np)	nn	np	nn	np	np	nn	np	np	np	nn	nn	nn	np	np	np	nn	nn	nn	nn	np	np	nn	np	nn	nn	np	nn	np	nn	nn	np	nn	nn	nn	nn	nn	np	nn	nn	np	nn	np	np	np
LG13_HB_392	F_0178007_L13_PA	LG13	<nnxnp>	{-1}	(nn,np)	nn	np	nn	np	np	nn	np	np	np	nn	nn	nn	np	np	np	nn	nn	nn	nn	np	np	nn	np	nn	nn	np	nn	np	nn	nn	np	nn	nn	nn	nn	nn	np	nn	nn	np	nn	np	np	np
LG13_HB_393	F_0178074_L13_PA	LG13	<nnxnp>	{-1}	(nn,np)	nn	np	nn	np	np	nn	np	np	np	nn	nn	nn	np	np	np	nn	nn	nn	nn	np	np	nn	np	nn	nn	np	nn	np	nn	nn	np	nn	nn	nn	nn	nn	np	np	nn	np	nn	np	np	np
LG13_HB_393	F_0178080_L13_PA	LG13	<nnxnp>	{-1}	(nn,np)	nn	np	nn	np	np	nn	np	np	np	nn	nn	nn	np	np	np	nn	nn	nn	nn	np	np	nn	np	nn	nn	np	nn	np	nn	nn	np	nn	nn	nn	nn	nn	np	np	nn	np	nn	np	np	np
LG13_HB_393	F_0178084_L13_PA	LG13	<nnxnp>	{-1}	(nn,np)	nn	np	nn	np	np	nn	np	np	np	nn	nn	nn	np	np	np	nn	nn	nn	nn	np	np	nn	np	nn	nn	np	nn	np	nn	nn	np	nn	nn	nn	nn	nn	np	np	nn	np	nn	np	np	np
LG13_HB_393	F_0178089_L13_PA	LG13	<nnxnp>	{-1}	(nn,np)	nn	np	nn	np	np	nn	np	np	np	nn	nn	nn	np	np	np	nn	nn	nn	nn	np	np	nn	np	nn	nn	np	nn	np	nn	nn	np	nn	nn	nn	nn	nn	np	np	nn	np	nn	np	np	np
LG13_HB_393	F_0178094_L13_PA	LG13	<nnxnp>	{-1}	(nn,np)	nn	np	nn	np	np	nn	np	np	np	nn	nn	nn	np	np	np	nn	nn	nn	nn	np	np	nn	np	nn	nn	np	nn	np	nn	nn	np	nn	nn	nn	nn	nn	np	np	nn	np	nn	np	np	np
LG13_HB_394	F_0178588_L13_PA	LG13	<nnxnp>	{-1}	(nn,np)	nn	np	nn	np	np	nn	np	np	np	nn	nn	nn	np	np	np	nn	nn	nn	nn	np	np	nn	np	nn	nn	np	nn	np	nn	nn	np	nn	nn	nn	nn	nn	np	np	nn	np	nn	np	np	np
LG13_HB_394	F_0178598_L13_PA	LG13	<nnxnp>	{-1}	(nn,np)	nn	np	nn	np	np	nn	np	np	np	nn	nn	nn	np	np	np	nn	nn	nn	nn	np	np	nn	np	nn	nn	np	nn	np	nn	nn	np	nn	nn	nn	nn	nn	np	np	nn	np	nn	np	np	np
LG13_HB_394	F_0178611_L13_PA	LG13	<nnxnp>	{-1}	(nn,np)	nn	np	nn	np	np	nn	np	np	np	nn	nn	nn	np	np	np	nn	nn	nn	nn	np	np	nn	np	nn	nn	np	nn	np	nn	nn	np	nn	nn	nn	nn	nn	np	np	nn	np	nn	np	np	np
LG13_HB_394	F_0178613_L13_PA	LG13	<nnxnp>	{-1}	(nn,np)	nn	np	nn	np	np	nn	np	np	np	nn	nn	nn	np	np	np	nn	nn	nn	nn	np	np	nn	np	nn	nn	np	nn	np	nn	nn	np	nn	nn	nn	nn	nn	np	np	nn	np	nn	np	np	np
LG13_HB_394	GD_00943_L13_PA	LG13	<nnxnp>	{-1}	(nn,np)	nn	np	nn	np	np	nn	np	np	np	nn	nn	nn	np	np	np	nn	nn	nn	nn	np	np	nn	np	nn	nn	np	nn	np	nn	nn	np	nn	nn	nn	nn	nn	np	np	nn	np	nn	np	np	np
LG13_HB_395	F_0179384_L13_PA	LG13	<nnxnp>	{-1}	(nn,np)	nn	np	nn	np	np	nn	np	np	np	nn	nn	nn	np	np	np	nn	nn	nn	nn	np	np	nn	np	nn	nn	np	nn	np	nn	nn	np	nn	nn	nn	nn	nn	np	np	nn	np	nn	np	np	np
LG13_HB_395	F_0179385_L13_PA	LG13	<nnxnp>	{-1}	(nn,np)	nn	np	nn	np	np	nn	np	np	np	nn	nn	nn	np	np	np	nn	nn	nn	nn	np	np	nn	np	nn	nn	np	nn	np	nn	nn	np	nn	nn	nn	nn	nn	np	np	nn	np	nn	np	np	np
LG13_HB_395	F_0179410_L13_PA	LG13	<nnxnp>	{-1}	(nn,np)	nn	np	nn	np	np	nn	np	np	np	nn	nn	nn	np	np	np	nn	nn	nn	nn	np	np	nn	np	nn	nn	np	nn	np	nn	nn	np	nn	nn	nn	nn	nn	np	np	nn	np	nn	np	np	np
LG13_HB_396	F_0179490_L13_PA	LG13	<nnxnp>	{-1}	(nn,np)	nn	np	nn	np	np	nn	np	np	np	nn	nn	nn	np	np	np	nn	nn	nn	nn	np	np	nn	np	nn	nn	np	nn	np	nn	nn	np	nn	nn	nn	nn	nn	np	np	nn	np	nn	np	np	np
LG13_HB_396	F_0179496_L13_PA	LG13	<nnxnp>	{-1}	(nn,np)	nn	np	nn	np	np	nn	np	np	np	nn	nn	nn	np	np	np	nn	nn	nn	nn	np	np	nn	np	nn	nn	np	nn	np	nn	nn	np	nn	nn	nn	nn	nn	np	np	nn	np	nn	np	np	np
LG13_HB_396	F_0179506_L13_PA	LG13	<nnxnp>	{-1}	(nn,np)	nn	np	nn	np	np	nn	np	np	np	nn	nn	nn	np	np	np	nn	nn	nn	nn	np	np	nn	np	nn	nn	np	nn	np	nn	nn	np	nn	nn	nn	nn	nn	np	np	nn	np	nn	np	np	np
LG13_HB_396	Mald1_L13_PA	LG13	<nnxnp>	{-1}	(nn,np)	nn	np	nn	np	np	nn	np	np	np	nn	nn	nn	np	np	np	nn	nn	nn	nn	np	np	nn	np	nn	nn	np	nn	np	nn	nn	np	nn	nn	nn	nn	nn	np	np	nn	np	nn	np	np	np
LG13_HB_397	F_0180266_L13_PA	LG13	<hkxhk>	{01}	(hh,hk,kk)	hk	hk	hh	hk	hk	hh	kk	hk	hk	hk	hk	hh	hk	hk	kk	hk	hh	hh	hh	kk	kk	hh	hk	hh	hh	hk	hh	hk	hk	hk	kk	hh	hh	hh	hh	hk	hk	kk	hh	kk	hk	kk	hk	hk
LG13_HB_398	F_0180668_L13_PA	LG13	<nnxnp>	{-1}	(nn,np)	nn	np	nn	np	np	nn	np	np	np	nn	nn	nn	np	np	np	nn	nn	nn	nn	np	np	nn	np	nn	nn	np	nn	np	nn	nn	np	nn	nn	nn	nn	nn	np	np	nn	np	nn	np	np	np
LG13_HB_398	F_0180676_L13_PA	LG13	<nnxnp>	{-1}	(nn,np)	nn	np	nn	np	np	nn	np	np	np	nn	nn	nn	np	np	np	nn	nn	nn	nn	np	np	nn	np	nn	nn	np	nn	np	nn	nn	np	nn	nn	nn	nn	nn	np	np	nn	np	nn	np	np	np
LG13_HB_398	F_0180677_L13_PA	LG13	<nnxnp>	{-1}	(nn,np)	nn	np	nn	np	np	nn	np	np	np	nn	nn	nn	np	np	np	nn	nn	nn	nn	np	np	nn	np	nn	nn	np	nn	np	nn	nn	np	nn	nn	nn	nn	nn	np	np	nn	np	nn	np	np	np
LG13_HB_398	F_0180683_L13_PA	LG13	<nnxnp>	{-1}	(nn,np)	nn	np	nn	np	np	nn	np	np	np	nn	nn	nn	np	np	np	nn	nn	nn	nn	np	np	nn	np	nn	nn	np	nn	np	nn	nn	np	nn	nn	nn	nn	nn	np	np	nn	np	nn	np	np	np
LG13_HB_398	F_0180701_L13_PA	LG13	<nnxnp>	{-1}	(nn,np)	nn	np	nn	np	np	nn	np	np	np	nn	nn	nn	np	np	np	nn	nn	nn	nn	np	np	nn	np	nn	nn	np	nn	np	nn	nn	np	nn	nn	nn	nn	nn	np	np	nn	np	nn	np	np	np
LG13_HB_398	GD_00890_L13_PA	LG13	<nnxnp>	{-1}	(nn,np)	nn	np	nn	np	np	nn	np	np	np	nn	nn	nn	np	np	np	nn	nn	nn	nn	np	np	nn	np	nn	nn	np	nn	np	nn	nn	np	nn	nn	nn	nn	nn	np	np	nn	np	nn	np	np	np
LG13_HB_398	F_0180707_L13_PA	LG13	<nnxnp>	{-1}	(nn,np)	nn	np	nn	np	np	nn	np	np	np	nn	nn	nn	np	np	--	nn	nn	nn	nn	np	--	nn	np	nn	nn	np	nn	np	nn	nn	--	nn	nn	nn	nn	nn	np	np	nn	np	nn	--	--	np
LG13_HB_399	F_0181259_L13_PA	LG13	<nnxnp>	{-1}	(nn,np)	nn	np	nn	np	np	nn	np	np	np	nn	nn	nn	np	np	np	nn	nn	nn	nn	np	np	nn	np	nn	nn	np	nn	np	nn	nn	np	nn	nn	nn	nn	nn	np	np	nn	np	nn	np	np	np
LG13_HB_399	F_0181260_L13_PA	LG13	<nnxnp>	{-1}	(nn,np)	nn	np	nn	np	np	nn	np	np	np	nn	nn	nn	np	np	np	nn	nn	nn	nn	np	np	nn	np	nn	nn	np	nn	np	nn	nn	np	nn	nn	nn	nn	nn	np	np	nn	np	nn	np	np	np
LG13_HB_399	F_0181274_L13_PA	LG13	<nnxnp>	{-1}	(nn,np)	nn	np	nn	np	np	nn	np	np	np	nn	nn	nn	np	np	np	nn	nn	nn	nn	np	np	nn	np	nn	nn	np	nn	np	nn	nn	np	nn	nn	nn	nn	nn	np	np	nn	np	nn	np	np	np
LG13_HB_399	F_0181277_L13_PA	LG13	<nnxnp>	{-1}	(nn,np)	nn	np	nn	np	np	nn	np	np	np	nn	nn	nn	np	np	np	nn	nn	nn	nn	np	np	nn	np	nn	nn	np	nn	np	nn	nn	np	nn	nn	nn	nn	nn	np	np	nn	np	nn	np	np	np
LG13_HB_399	F_0181290_L13_PA	LG13	<hkxhk>	{10}	(hh,hk,kk)	hk	hk	kk	hk	hk	kk	hh	hk	hk	hk	hk	kk	hh	hk	hh	hk	kk	kk	kk	hh	hh	kk	hk	kk	kk	hk	kk	hk	hk	hk	hh	kk	kk	kk	kk	hk	hk	hh	kk	hh	hk	hh	hk	hk
LG13_HB_402	F_0182710_L13_PA	LG13	<nnxnp>	{-1}	(nn,np)	nn	np	nn	np	np	nn	np	np	np	nn	nn	nn	np	np	np	nn	nn	nn	nn	np	np	nn	np	nn	nn	np	nn	np	nn	nn	np	nn	nn	nn	np	nn	np	np	nn	np	nn	np	np	np
LG13_HB_402	F_0182725_L13_PA	LG13	<hkxhk>	{01}	(hh,hk,kk)	hk	hk	hh	hk	hk	hh	kk	hk	hk	hk	hk	hh	kk	hk	kk	hk	hh	hh	hh	kk	kk	hh	hk	hh	hh	hk	hh	hk	hk	hk	kk	hh	hh	hh	hk	hk	hk	kk	hh	kk	hk	kk	hk	hk
LG13_HB_402	F_0182727_L13_PA	LG13	<nnxnp>	{-1}	(nn,np)	nn	np	nn	np	np	nn	np	np	np	nn	nn	nn	np	np	np	nn	nn	nn	nn	np	np	nn	np	nn	nn	np	nn	np	nn	nn	np	nn	nn	nn	np	nn	np	np	nn	np	nn	np	np	np
LG13_HB_402	GD_01844_L13_PA	LG13	<hkxhk>	{10}	(hh,hk,kk)	hk	hk	kk	hk	hk	kk	hh	hk	hk	hk	hk	kk	hh	hk	hh	hk	kk	kk	kk	hh	hh	kk	hk	kk	kk	hk	kk	hk	hk	hk	hh	kk	kk	kk	hk	hk	hk	hh	kk	hh	hk	hh	hk	hk
LG13_HB_402	R_18342269_L13_PA	LG13	<lmxll>	{0-}	(ll,lm)	lm	ll	ll	ll	ll	ll	lm	ll	ll	lm	lm	ll	lm	ll	lm	lm	ll	ll	ll	lm	lm	ll	ll	ll	ll	ll	ll	ll	lm	lm	lm	ll	ll	ll	ll	lm	ll	lm	ll	lm	lm	lm	ll	ll
LG13_HB_403	F_0183421_L13_PA	LG13	<nnxnp>	{-1}	(nn,np)	nn	np	nn	np	np	nn	np	np	np	nn	nn	nn	np	np	np	nn	nn	nn	nn	np	np	nn	np	nn	nn	np	nn	np	nn	nn	np	nn	nn	nn	np	nn	np	np	nn	np	nn	np	np	np
LG13_HB_403	F_0183443_L13_PA	LG13	<nnxnp>	{-1}	(nn,np)	nn	np	nn	np	np	nn	np	np	np	nn	nn	nn	np	np	np	nn	nn	nn	nn	np	np	nn	np	nn	nn	np	nn	np	nn	nn	np	nn	nn	nn	np	nn	np	np	nn	np	nn	np	np	np
LG13_HB_403	F_0183433_L13_PA	LG13	<lmxll>	{0-}	(ll,lm)	lm	ll	ll	ll	ll	ll	lm	ll	ll	lm	lm	ll	lm	ll	lm	lm	ll	ll	ll	lm	lm	ll	ll	ll	ll	ll	ll	ll	lm	lm	lm	ll	ll	ll	ll	lm	ll	lm	ll	lm	lm	lm	ll	ll
LG13_HB_403	F_0183441_L13_PA	LG13	<lmxll>	{0-}	(ll,lm)	lm	ll	ll	ll	ll	ll	lm	ll	ll	lm	lm	ll	lm	ll	lm	lm	ll	ll	ll	lm	lm	ll	ll	ll	ll	ll	ll	ll	lm	lm	lm	ll	ll	ll	ll	lm	ll	lm	ll	lm	lm	lm	ll	ll
LG13_HB_404	F_0183945_L13_PA	LG13	<hkxhk>	{10}	(hh,hk,kk)	hk	hk	kk	hk	hk	kk	hh	hk	hk	hk	hk	kk	hh	hk	hh	hk	kk	kk	kk	hh	hh	kk	hk	kk	kk	hk	kk	hk	hk	hk	hh	--	kk	kk	hk	hk	hk	hh	kk	hh	hk	hh	hk	hk
LG13_HB_404	F_0183947_L13_PA	LG13	<nnxnp>	{-1}	(nn,np)	nn	np	nn	np	np	nn	np	np	np	nn	nn	nn	np	np	np	nn	nn	nn	nn	np	np	nn	np	nn	nn	np	nn	np	nn	nn	np	nn	nn	nn	np	nn	np	np	nn	np	nn	np	np	np
LG13_HB_404	F_0183948_L13_PA	LG13	<hkxhk>	{10}	(hh,hk,kk)	hk	hk	kk	hk	hk	kk	hh	hk	hk	hk	hk	kk	hh	hk	hh	hk	kk	kk	kk	hh	hh	kk	hk	kk	kk	hk	kk	hk	hk	hk	hh	kk	kk	kk	hk	hk	hk	hh	kk	hh	hk	hh	hk	hk
LG13_HB_404	F_0183964_L13_PA	LG13	<hkxhk>	{01}	(hh,hk,kk)	hk	hk	hh	hk	hk	hh	kk	hk	hk	hk	hk	hh	kk	hk	kk	hk	hh	hh	hh	kk	kk	hh	hk	hh	hh	hk	hh	hk	hk	hk	kk	hh	hh	hh	hk	hk	hk	kk	hh	kk	hk	kk	hk	hk
LG13_HB_404	F_0183966_L13_PA	LG13	<nnxnp>	{-1}	(nn,np)	nn	np	nn	np	np	nn	np	np	np	nn	nn	nn	np	np	np	nn	nn	nn	nn	np	np	nn	np	nn	nn	np	nn	np	nn	nn	np	nn	nn	nn	np	nn	np	np	nn	np	nn	np	np	np
LG13_HB_404	F_0183949_L13_PA	LG13	<lmxll>	{0-}	(ll,lm)	lm	ll	ll	ll	ll	ll	lm	ll	ll	lm	lm	ll	lm	ll	lm	lm	ll	ll	ll	lm	lm	ll	ll	ll	ll	ll	ll	ll	lm	lm	lm	ll	ll	ll	ll	lm	ll	lm	ll	lm	lm	lm	ll	ll
LG13_HB_405	F_0184071_L13_PA	LG13	<nnxnp>	{-1}	(nn,np)	nn	np	nn	np	np	nn	np	np	np	nn	nn	nn	np	np	np	nn	nn	np	nn	np	np	nn	np	nn	nn	np	nn	np	nn	nn	np	nn	nn	nn	np	nn	np	np	nn	np	nn	np	np	np
LG13_HB_405	F_0184073_L13_PA	LG13	<hkxhk>	{10}	(hh,hk,kk)	hk	hk	kk	hk	hk	kk	hh	hk	hk	hk	hk	kk	hh	hk	hh	hk	kk	hk	kk	hh	hh	kk	hk	kk	kk	hk	kk	hk	hk	hk	hh	kk	kk	kk	hk	hk	hk	hh	kk	hh	hk	hh	hk	hk
LG13_HB_405	F_0184075_L13_PA	LG13	<hkxhk>	{01}	(hh,hk,kk)	hk	hk	hh	hk	hk	hh	kk	hk	hk	hk	hk	hh	kk	hk	kk	hk	hh	hk	hh	kk	kk	hh	hk	hh	hh	hk	hh	hk	hk	hk	kk	hh	hh	hh	hk	hk	hk	kk	hh	kk	hk	kk	hk	hk
[truncated: 4,817 more rows]
[truncated: 14 more columns]
