# Supplementary material for: A high-density, multi-parental SNP genetic map on apple validates a new mapping approach for outcrossing species
Source: Hortic Res. 2016 Nov 23;3:16057–. doi: 10.1038/hortres.2016.57 (PMC5120355; doi:10.1038/hortres.2016.57)
Supplement: Supplementary Dataset S4 [file hortres201657-s14.csv]

HB	JM_Locus_Name	LG	SegrT	Phase	Classif.	X12_I02	X12_I03	X12_I05	X12_I07	X12_I08	X12_I09	X12_I10	X12_I11	X12_I12	X12_I13	X12_I14	X12_I16	X12_I17	X12_I18	X12_I19	X12_I20	X12_I21	X12_I22	X12_I23	X12_I24	X12_I25	X12_I26	X12_I29	X12_I30	X12_I32	X12_I33	X12_I34	X12_I35	X12_I36	X12_I37	X12_I38	X12_I43	X12_I44	X12_I45	X12_I47	X12_I49	X12_I50	X12_I54	X12_I56	X12_I59	X12_I60	X12_I62	X12_I64	X12_I65
LG1_HB_1002	F_0464008_L2_PA	LG1	<nnxnp>	{-0}	(nn,np)	np	np	nn	np	nn	np	nn	np	np	np	nn	nn	nn	np	nn	nn	nn	np	np	nn	np	nn	nn	np	nn	nn	np	nn	nn	nn	nn	nn	np	np	nn	nn	nn	np	np	np	np	nn	np	np
LG1_HB_1002	F_0464041_L2_PA	LG1	<nnxnp>	{-0}	(nn,np)	np	np	nn	np	nn	np	nn	np	np	np	nn	nn	nn	np	nn	nn	nn	np	np	nn	np	nn	nn	np	nn	nn	np	nn	nn	nn	nn	nn	np	np	nn	nn	nn	np	np	np	np	nn	np	np
LG1_HB_1133	F_0530052_L3_PA	LG1	<nnxnp>	{-0}	(nn,np)	np	np	nn	np	nn	np	nn	np	np	np	nn	nn	nn	np	nn	nn	nn	np	np	nn	np	nn	nn	np	nn	nn	np	nn	nn	nn	nn	nn	np	np	nn	nn	nn	np	np	np	np	nn	np	np
LG1_HB_1133	F_0530057_L3_PA	LG1	<nnxnp>	{-0}	(nn,np)	np	np	nn	np	nn	np	nn	np	np	np	nn	nn	nn	np	nn	nn	nn	np	np	nn	np	nn	nn	np	nn	nn	np	nn	nn	nn	nn	nn	np	np	nn	nn	nn	np	np	np	np	nn	np	np
LG1_HB_1133	F_0530061_L3_PA	LG1	<nnxnp>	{-0}	(nn,np)	np	np	nn	np	nn	np	nn	np	np	np	nn	nn	nn	np	nn	nn	nn	np	np	nn	np	nn	nn	np	nn	nn	np	nn	nn	nn	nn	nn	np	np	nn	nn	nn	np	np	np	np	nn	np	np
LG1_HB_1133	F_0530079_L3_PA	LG1	<nnxnp>	{-0}	(nn,np)	np	np	nn	np	nn	np	nn	np	np	np	nn	nn	nn	np	nn	nn	nn	np	np	nn	np	nn	nn	np	nn	nn	np	nn	nn	nn	nn	nn	np	np	nn	nn	nn	np	np	np	np	nn	np	np
LG1_HB_1430	F_0673800_L6_PA	LG1	<nnxnp>	{-0}	(nn,np)	np	np	nn	np	nn	np	nn	np	np	np	nn	nn	nn	np	nn	nn	nn	np	np	nn	np	nn	nn	np	nn	nn	np	nn	nn	nn	nn	nn	np	np	nn	nn	nn	np	np	np	np	nn	np	np
LG1_HB_1430	F_0673802_L6_PA	LG1	<nnxnp>	{-0}	(nn,np)	np	np	nn	np	nn	np	nn	np	np	np	nn	nn	nn	np	nn	nn	nn	np	np	nn	np	nn	nn	np	nn	nn	np	nn	nn	nn	nn	nn	np	np	nn	nn	nn	np	np	np	np	nn	np	np
LG1_HB_1511	F_0709599_L7_PA	LG1	<nnxnp>	{-0}	(nn,np)	np	np	nn	np	nn	np	nn	np	np	np	nn	nn	nn	np	nn	nn	nn	np	np	nn	np	nn	nn	np	nn	nn	np	nn	nn	nn	nn	nn	np	np	nn	nn	nn	np	np	np	np	nn	np	np
LG1_HB_1627	F_0764005_L8_PA	LG1	<nnxnp>	{-0}	(nn,np)	np	np	nn	np	nn	np	nn	np	np	np	nn	--	nn	np	nn	nn	nn	np	np	nn	np	nn	nn	np	nn	nn	np	nn	nn	nn	nn	nn	np	np	nn	--	nn	np	np	np	np	--	np	np
LG1_HB_1627	F_0764006_L8_PA	LG1	<nnxnp>	{-0}	(nn,np)	np	np	nn	np	nn	np	nn	np	np	np	nn	nn	nn	np	nn	nn	nn	np	np	nn	np	nn	nn	np	nn	nn	np	nn	nn	nn	nn	nn	np	np	nn	nn	nn	np	np	np	np	nn	np	np
LG1_HB_1627	F_0764007_L8_PA	LG1	<nnxnp>	{-0}	(nn,np)	np	np	nn	np	nn	np	nn	np	np	np	nn	nn	nn	np	nn	nn	nn	np	np	nn	np	nn	nn	np	nn	--	np	nn	nn	nn	nn	nn	np	np	nn	nn	nn	np	np	np	np	nn	np	np
LG1_HB_1627	F_0764008_L8_PA	LG1	<nnxnp>	{-0}	(nn,np)	np	np	nn	np	nn	np	nn	np	np	np	nn	nn	nn	np	nn	nn	nn	np	np	nn	np	nn	nn	np	nn	nn	np	nn	nn	nn	nn	nn	np	np	nn	nn	nn	np	np	np	np	nn	np	np
LG1_HB_1628	F_0764324_L8_PA	LG1	<nnxnp>	{-0}	(nn,np)	np	np	nn	np	nn	np	nn	np	np	np	nn	nn	nn	np	nn	nn	nn	np	np	nn	np	nn	nn	np	nn	nn	np	nn	nn	nn	nn	nn	np	np	nn	nn	nn	np	np	np	np	nn	np	np
LG1_HB_1628	F_0764346_L8_PA	LG1	<nnxnp>	{-0}	(nn,np)	np	np	nn	np	nn	np	nn	np	np	np	nn	nn	nn	np	nn	nn	nn	np	np	nn	np	nn	nn	np	nn	nn	np	nn	nn	nn	nn	nn	np	np	nn	nn	nn	np	np	np	np	nn	np	np
LG1_HB_179	F_0079679_L11_PA	LG1	<hkxhk>	{11}	(hh,hk,kk)	hk	hh	kk	hk	hk	hk	kk	hk	hk	hh	kk	hk	kk	hk	hk	kk	kk	hh	hk	kk	hk	kk	hk	hh	kk	hk	hk	kk	kk	kk	kk	hk	hk	hk	hk	hk	kk	hk	hh	hk	hk	hk	hk	hk
LG1_HB_179	F_0079713_L11_PA	LG1	<hkxhk>	{11}	(hh,hk,kk)	hk	hh	kk	hk	hk	hk	kk	hk	hk	hh	kk	hk	kk	hk	hk	kk	kk	hh	hk	kk	hk	kk	hk	hh	kk	hk	hk	kk	kk	kk	kk	hk	hk	hk	hk	hk	kk	hk	hh	hk	hk	hk	hk	hk
LG1_HB_179	F_0079717_L11_PA	LG1	<hkxhk>	{11}	(hh,hk,kk)	hk	hh	kk	hk	hk	hk	kk	hk	hk	hh	kk	hk	kk	hk	hk	kk	kk	hh	hk	kk	hk	kk	hk	hh	kk	hk	hk	kk	kk	kk	kk	hk	hk	hk	hk	hk	kk	hk	hh	hk	hk	hk	hk	hk
LG1_HB_179	F_0079718_L11_PA	LG1	<hkxhk>	{00}	(hh,hk,kk)	hk	kk	hh	hk	hk	hk	hh	hk	hk	kk	hh	hk	hh	hk	hk	hh	hh	kk	hk	hh	hk	hh	hk	kk	hh	hk	hk	hh	hh	hh	hh	hk	hk	hk	hk	hk	hh	hk	kk	hk	hk	hk	hk	hk
LG1_HB_2029_s23h1	F_0937887_L17_23_1	LG1	<hkxhk>	{10}	(hh,hk,kk)	kk	hk	hk	hk	hh	kk	hk	kk	kk	hk	hk	hh	hk	kk	hh	hk	hk	hh	kk	hk	kk	hk	hh	kk	hk	hh	hk	hh	hk	hk	hk	hk	hk	hk	hh	hh	kk	kk	hk	kk	hk	hh	hk	kk
LG1_HB_2029_s23h1	F_0937902_L17_23_1	LG1	<hkxhk>	{10}	(hh,hk,kk)	kk	hk	hk	hk	hh	kk	hk	kk	kk	hk	hk	hh	hk	kk	hh	hk	hk	hh	kk	hk	kk	hk	hh	kk	hk	hh	hk	hh	hk	hk	hk	hk	hk	hk	hh	hh	kk	kk	hk	kk	hk	hh	hk	kk
LG1_HB_2029_s23h1	F_0937905_L17_23_1	LG1	<lmxll>	{0-}	(ll,lm))	ll	lm	ll	lm	lm	ll	ll	ll	ll	lm	ll	lm	ll	ll	lm	ll	ll	lm	ll	ll	ll	ll	lm	ll	ll	lm	ll	lm	ll	ll	ll	ll	ll	ll	lm	lm	ll	ll	lm	ll	ll	lm	ll	ll
LG1_HB_2035_s39h1	F_0938919_L1_39_1	LG1	<nnxnp>	{-0}	(nn,np)	np	np	nn	np	nn	np	nn	np	np	np	nn	nn	nn	np	nn	nn	nn	np	np	nn	np	nn	nn	np	nn	nn	np	nn	nn	nn	nn	nn	np	np	nn	nn	nn	np	np	np	np	nn	np	np
LG1_HB_2036_s41h1	F_0939067_L1_41_1	LG1	<nnxnp>	{-0}	(nn,np)	np	np	nn	np	nn	np	nn	np	np	np	nn	nn	nn	np	nn	nn	nn	np	np	nn	np	nn	nn	np	nn	nn	np	nn	nn	nn	nn	nn	np	np	nn	nn	nn	np	np	np	np	nn	np	np
LG1_HB_2043_s49h1	F_0941503_L1_49_1	LG1	<hkxhk>	{10}	(hh,hk,kk)	hk	kk	hk	hk	hh	kk	hk	kk	kk	hk	hk	hh	hk	hk	hh	hk	hk	hh	hk	hk	kk	hh	hh	kk	hk	hk	hk	hh	hk	hk	hk	hk	hk	hk	hk	hk	kk	kk	hk	kk	hk	hh	hk	kk
LG1_HB_2043_s49h1	F_0941531_L1_49_1	LG1	<hkxhk>	{10}	(hh,hk,kk)	hk	kk	hk	hk	hh	kk	hk	kk	kk	hk	hk	hh	hk	hk	hh	hk	hk	hh	hk	hk	kk	hh	hh	kk	hk	hk	hk	hh	hk	hk	hk	hk	hk	hk	hk	hk	kk	kk	hk	kk	hk	hh	hk	kk
LG1_HB_2048_s51h1	F_0942979_L1_51_1	LG1	<lmxll>	{1-}	(ll,lm))	ll	lm	lm	ll	ll	lm	lm	lm	lm	ll	lm	ll	lm	lm	ll	lm	lm	lm	lm	lm	lm	ll	ll	lm	lm	lm	lm	ll	lm	lm	lm	lm	lm	lm	lm	lm	lm	lm	ll	lm	lm	ll	lm	lm
LG1_HB_2050_s56h1	F_0943679_L1_56_1	LG1	<lmxll>	{1-}	(ll,lm))	ll	lm	lm	ll	ll	lm	lm	lm	lm	ll	lm	ll	lm	lm	ll	lm	lm	lm	lm	lm	lm	ll	ll	lm	ll	lm	lm	ll	lm	lm	lm	lm	lm	lm	lm	lm	lm	lm	ll	lm	lm	ll	lm	lm
LG1_HB_2053_s58h1	F_0945097_L1_58_1	LG1	<lmxll>	{1-}	(ll,lm))	lm	lm	lm	ll	ll	lm	lm	lm	lm	ll	lm	ll	lm	ll	ll	lm	lm	lm	lm	lm	lm	ll	ll	lm	ll	lm	lm	ll	lm	lm	ll	lm	lm	lm	lm	lm	lm	ll	ll	lm	lm	ll	lm	lm
LG1_HB_2053_s58h1	F_0945099_L1_58_1	LG1	<lmxll>	{1-}	(ll,lm))	lm	lm	lm	ll	ll	lm	lm	lm	lm	ll	lm	ll	lm	ll	ll	lm	lm	lm	lm	lm	lm	ll	ll	lm	ll	lm	lm	ll	lm	lm	ll	lm	lm	lm	lm	lm	lm	ll	ll	lm	lm	ll	lm	lm
LG1_HB_2055_s58h1	F_0945853_L1_58_1	LG1	<lmxll>	{1-}	(ll,lm))	lm	lm	lm	ll	ll	lm	lm	lm	lm	ll	lm	ll	lm	ll	ll	lm	lm	lm	lm	lm	lm	ll	ll	lm	ll	lm	lm	ll	lm	lm	ll	lm	lm	lm	lm	lm	lm	ll	ll	lm	lm	ll	lm	lm
LG1_HB_2056_s60h1	F_0945907_L1_60_1	LG1	<hkxhk>	{01}	(h-,kk)	h-	h-	h-	kk	kk	h-	h-	h-	h-	h-	h-	kk	h-	kk	kk	h-	h-	h-	h-	h-	h-	kk	kk	h-	kk	h-	h-	kk	h-	h-	h-	h-	h-	h-	h-	h-	h-	kk	kk	h-	h-	kk	h-	h-
LG1_HB_2056_s60h1	F_0945909_L1_60_1	LG1	<hkxhk>	{01}	(h-,kk)	h-	h-	h-	kk	kk	h-	h-	h-	h-	h-	h-	kk	h-	kk	kk	h-	h-	h-	h-	h-	h-	kk	kk	h-	kk	h-	h-	kk	h-	h-	h-	h-	h-	h-	h-	h-	h-	kk	kk	h-	h-	kk	h-	h-
LG1_HB_2057_s65h1	F_0946989_L1_65_1	LG1	<lmxll>	{1-}	(ll,lm))	lm	lm	lm	ll	ll	lm	lm	lm	lm	ll	lm	ll	lm	ll	ll	ll	lm	lm	lm	lm	lm	ll	ll	lm	ll	lm	lm	ll	lm	lm	ll	lm	ll	ll	lm	lm	ll	ll	ll	lm	lm	ll	ll	lm
LG1_HB_2057_s65h1	F_0947004_L1_65_1	LG1	<hkxhk>	{10}	(hh,hk,kk)	hk	hk	hk	hh	hh	hk	hk	hk	hk	hk	hk	hh	hk	hh	hh	hh	kk	hk	hk	hk	hk	hh	hh	hk	hh	hk	hk	hh	kk	hk	hk	kk	hh	hh	hk	hk	hk	hh	hh	hk	hk	hh	hh	hk
LG1_HB_2058_s65h1	F_0947613_L1_65_1	LG1	<lmxll>	{1-}	(ll,lm))	lm	lm	lm	ll	ll	lm	lm	lm	lm	ll	lm	ll	lm	ll	ll	ll	lm	lm	lm	lm	lm	ll	ll	lm	ll	lm	lm	ll	lm	lm	ll	lm	ll	ll	lm	lm	ll	ll	ll	lm	lm	ll	ll	lm
LG1_HB_2059_s65h1	F_0947848_L1_65_1	LG1	<lmxll>	{1-}	(ll,lm))	lm	lm	lm	ll	ll	lm	lm	lm	lm	ll	lm	ll	lm	ll	ll	ll	lm	lm	lm	lm	lm	ll	ll	lm	ll	lm	lm	ll	lm	lm	ll	lm	ll	ll	lm	lm	ll	ll	ll	lm	lm	ll	ll	lm
LG1_HB_2059_s65h1	F_0947856_L1_65_1	LG1	<hkxhk>	{10}	(hh,hk,kk)	hk	hk	hk	hh	hk	hk	hk	hk	hk	hk	hk	hh	hk	hh	hh	hh	kk	hk	hk	hk	hk	hh	hh	hk	hh	hk	hk	hh	kk	hk	hk	kk	hh	hh	hk	hk	hk	hh	hh	hk	hk	hh	hh	hk
LG1_HB_2060_s65h1	F_0948090_L1_65_1	LG1	<lmxll>	{1-}	(ll,lm))	lm	lm	lm	ll	ll	lm	lm	lm	lm	ll	lm	ll	lm	ll	ll	ll	lm	lm	lm	lm	lm	ll	ll	lm	ll	lm	lm	ll	lm	lm	ll	lm	ll	ll	lm	lm	ll	ll	ll	lm	lm	ll	ll	lm
LG1_HB_2060_s65h1	R_35939850_L1_65_1	LG1	<lmxll>	{1-}	(ll,lm))	lm	lm	lm	ll	ll	lm	lm	lm	lm	ll	lm	ll	lm	ll	ll	ll	lm	lm	lm	lm	lm	ll	ll	lm	ll	lm	lm	ll	lm	lm	ll	lm	ll	ll	lm	lm	ll	ll	ll	lm	lm	ll	ll	lm
LG1_HB_2074_s23h1	F_0953660_L2_23_1	LG1	<nnxnp>	{-0}	(nn,np)	np	np	nn	np	nn	np	nn	np	np	np	nn	nn	nn	np	nn	nn	nn	np	np	nn	np	nn	nn	np	nn	nn	np	nn	nn	nn	nn	nn	np	np	nn	nn	nn	np	np	np	np	nn	np	np
LG1_HB_2212_s28h1	F_1004093_L6_28_1	LG1	<nnxnp>	{-0}	(nn,np)	np	np	nn	np	nn	np	nn	np	np	np	nn	nn	nn	np	nn	nn	nn	np	np	nn	np	nn	nn	np	nn	nn	np	nn	nn	nn	nn	nn	np	np	nn	nn	nn	np	np	np	np	nn	np	np
LG1_HB_2264_s48h1	F_1021083_L7_48_1	LG1	<nnxnp>	{-0}	(nn,np)	np	np	nn	np	nn	np	nn	np	np	np	nn	nn	nn	np	nn	nn	nn	np	np	nn	np	nn	nn	np	nn	nn	np	nn	nn	nn	nn	nn	np	np	nn	nn	nn	np	np	np	np	nn	np	np
LG1_HB_2264_s48h1	F_1021087_L7_48_1	LG1	<nnxnp>	{-0}	(nn,np)	np	np	nn	np	nn	np	nn	np	np	np	nn	nn	nn	np	nn	nn	nn	np	np	nn	np	nn	nn	np	nn	nn	np	nn	nn	nn	nn	nn	np	np	nn	nn	nn	np	np	np	np	nn	np	np
LG1_HB_2264_s48h1	F_1021088_L7_48_1	LG1	<nnxnp>	{-0}	(nn,np)	np	np	nn	np	nn	np	nn	np	np	np	nn	nn	nn	np	nn	nn	nn	np	np	nn	np	nn	nn	np	nn	nn	np	nn	nn	nn	nn	nn	np	np	nn	nn	nn	np	np	np	np	nn	np	np
LG1_HB_2320_s35h1	F_1049454_L9_35_1	LG1	<nnxnp>	{-0}	(nn,np)	np	np	nn	np	nn	np	nn	np	np	np	nn	nn	nn	np	nn	nn	nn	np	np	nn	np	nn	nn	np	nn	nn	np	nn	nn	nn	nn	nn	np	np	nn	nn	nn	np	np	np	np	nn	np	np
R_121548_L1_PA	R_121548_L1_PA	LG1	<nnxnp>	{-0}	(nn,np)	np	np	nn	np	nn	np	nn	np	np	np	nn	nn	nn	np	nn	nn	nn	np	np	nn	np	nn	nn	np	nn	nn	np	nn	nn	nn	nn	nn	np	np	nn	nn	nn	np	np	np	np	nn	np	np
R_180528_L1_PA	R_180528_L1_PA	LG1	<nnxnp>	{-0}	(nn,np)	np	np	nn	np	nn	np	nn	np	np	np	nn	nn	nn	np	nn	nn	nn	np	np	nn	np	nn	nn	np	nn	nn	np	nn	nn	nn	nn	nn	np	np	nn	nn	nn	np	np	np	np	nn	np	np
LG1_HB_2439_s70h2	F_1079977_L1_70_2	LG1	<nnxnp>	{-0}	(nn,np)	np	np	nn	np	nn	np	nn	np	np	np	nn	nn	nn	np	nn	nn	nn	np	np	nn	np	nn	nn	np	nn	nn	np	nn	nn	nn	nn	nn	np	np	nn	nn	nn	np	np	np	np	nn	np	np
F_1082254_L1_84_2	F_1082254_L1_84_2	LG1	<hkxhk>	{01}	(h-,kk)	h-	h-	h-	kk	kk	h-	h-	h-	h-	h-	h-	kk	h-	kk	kk	kk	h-	h-	h-	h-	h-	kk	kk	h-	kk	h-	h-	kk	h-	h-	h-	h-	kk	kk	h-	h-	h-	kk	kk	h-	h-	kk	kk	h-
LG1_HB_2448_s84h2	F_1082423_L1_84_2	LG1	<lmxll>	{1-}	(ll,lm))	lm	lm	lm	ll	ll	lm	lm	lm	lm	ll	lm	ll	lm	ll	ll	ll	lm	lm	lm	lm	lm	ll	ll	lm	ll	lm	lm	ll	lm	lm	ll	lm	ll	ll	lm	lm	ll	ll	ll	lm	lm	ll	ll	lm
LG1_HB_2476_s81h2	F_1089798_L3_81_2	LG1	<nnxnp>	{-0}	(nn,np)	np	np	nn	np	nn	np	nn	np	np	np	nn	nn	nn	np	nn	nn	nn	np	np	nn	np	nn	nn	np	nn	nn	np	nn	nn	nn	nn	nn	np	np	nn	nn	nn	np	np	np	np	nn	np	np
LG1_HB_2476_s81h2	F_1089803_L3_81_2	LG1	<nnxnp>	{-0}	(nn,np)	np	np	nn	np	nn	np	nn	np	np	np	nn	nn	nn	np	nn	nn	nn	np	np	nn	np	nn	nn	np	nn	nn	np	nn	nn	nn	nn	nn	np	np	nn	nn	nn	np	np	np	np	nn	np	np
LG1_HB_2476_s81h2	F_1089809_L3_81_2	LG1	<nnxnp>	{-0}	(nn,np)	np	np	nn	np	nn	np	nn	np	np	np	nn	nn	nn	np	nn	nn	nn	np	np	nn	np	nn	nn	np	nn	nn	np	nn	nn	nn	nn	nn	np	np	nn	nn	nn	np	np	np	np	nn	np	np
LG1_HB_2523_s62h2	F_1099412_L7_62_2	LG1	<nnxnp>	{-0}	(nn,np)	np	np	nn	np	nn	np	nn	np	np	np	nn	nn	nn	np	nn	nn	nn	np	np	nn	np	nn	nn	np	nn	nn	np	nn	nn	nn	nn	nn	np	np	nn	nn	nn	np	--	np	np	nn	np	np
LG1_HB_2523_s62h2	F_1099420_L7_62_2	LG1	<nnxnp>	{-0}	(nn,np)	np	np	nn	np	nn	np	nn	np	np	np	nn	nn	nn	np	nn	nn	nn	np	np	nn	np	nn	nn	np	nn	nn	np	nn	nn	nn	nn	nn	np	np	nn	nn	nn	np	np	np	np	nn	np	np
F_1099992_L7_66_2	F_1099992_L7_66_2	LG1	<nnxnp>	{-0}	(nn,np)	np	np	nn	np	nn	np	nn	np	np	np	nn	nn	nn	np	nn	nn	nn	np	np	nn	np	nn	nn	np	nn	nn	np	nn	nn	nn	nn	nn	np	np	nn	nn	nn	np	np	np	np	nn	np	np
LG1_HB_2575_s69h3	F_1108208_L11_69_3	LG1	<hkxhk>	{11}	(hh,hk,kk)	hk	hh	kk	hk	hk	hk	kk	hk	hk	hh	kk	hk	kk	hk	hk	kk	kk	hh	hk	kk	hk	kk	hk	hh	kk	hk	hk	kk	kk	kk	kk	hk	hk	hk	hk	hk	kk	hk	hh	hk	hk	hk	hk	hk
LG1_HB_2588_s129h3	F_1111605_L15_129_3	LG1	<nnxnp>	{-0}	(nn,np)	np	np	nn	np	nn	np	nn	np	np	np	nn	nn	nn	np	nn	nn	nn	np	np	nn	np	nn	nn	np	nn	nn	np	nn	nn	nn	nn	nn	np	np	nn	nn	nn	np	np	np	np	nn	np	np
LG1_HB_2599_s103h3	F_1114720_L3_103_3	LG1	<nnxnp>	{-0}	(nn,np)	np	np	nn	np	nn	np	nn	np	np	np	nn	nn	nn	np	nn	nn	nn	np	np	nn	np	nn	nn	np	nn	nn	np	nn	nn	nn	nn	nn	np	np	nn	nn	nn	np	np	np	np	nn	np	np
LG1_HB_2599_s103h3	F_1114722_L3_103_3	LG1	<nnxnp>	{-0}	(nn,np)	np	np	nn	np	nn	np	nn	np	np	np	nn	nn	nn	np	nn	nn	nn	np	np	nn	np	nn	nn	np	nn	nn	np	nn	nn	nn	nn	nn	np	np	nn	nn	nn	np	np	np	np	nn	np	np
LG1_HB_2599_s103h3	F_1114742_L3_103_3	LG1	<nnxnp>	{-0}	(nn,np)	np	np	nn	np	nn	np	nn	np	np	np	nn	nn	nn	np	nn	nn	nn	np	np	nn	np	nn	nn	np	nn	nn	np	nn	nn	nn	nn	nn	np	np	nn	nn	nn	np	np	np	np	nn	np	np
F_1079904_L1_67_2	F_1079904_L1_67_2	LG1	<nnxnp>	{-0}	(nn,np)	np	np	nn	np	nn	np	nn	np	np	np	nn	nn	nn	np	nn	nn	nn	np	np	nn	np	nn	nn	np	nn	nn	np	nn	nn	nn	nn	nn	np	np	nn	nn	nn	np	np	np	np	nn	np	np
R_18695269_L1_51_1	R_18695269_L1_51_1	LG1	<lmxll>	{1-}	(ll,lm))	ll	lm	lm	ll	ll	lm	lm	lm	lm	ll	lm	ll	lm	lm	ll	lm	lm	lm	lm	lm	lm	ll	ll	lm	ll	lm	lm	ll	lm	lm	lm	lm	lm	lm	lm	lm	lm	lm	ll	lm	lm	ll	lm	lm
GD_00152_L1_42_1	GD_00152_L1_42_1	LG1	<nnxnp>	{-0}	(nn,np)	np	np	nn	np	nn	np	nn	np	np	np	nn	nn	nn	np	nn	nn	nn	np	np	nn	np	nn	nn	np	nn	nn	np	nn	nn	nn	nn	nn	np	np	nn	nn	nn	np	np	np	np	nn	np	np
LG1_HB_3009	R_3099492_L1_PA	LG1	<nnxnp>	{-0}	(nn,np)	np	np	nn	np	nn	np	nn	np	np	np	nn	nn	nn	np	nn	nn	nn	np	np	nn	np	nn	nn	np	nn	nn	np	nn	nn	nn	nn	nn	np	np	nn	nn	nn	np	np	np	np	nn	np	np
R_11532952_L1_PA	R_11532952_L1_PA	LG1	<nnxnp>	{-1}	(nn,np)	nn	nn	np	nn	np	nn	np	nn	nn	nn	np	np	np	nn	np	np	np	np	nn	np	nn	np	np	nn	np	np	nn	np	np	np	np	np	np	nn	np	np	nn	nn	nn	nn	nn	np	nn	nn
R_27060614_L1_PA	R_27060614_L1_PA	LG1	<lmxll>	{1-}	(ll,lm))	lm	lm	lm	ll	ll	lm	lm	lm	lm	ll	lm	ll	lm	ll	ll	lm	lm	lm	lm	lm	lm	ll	ll	lm	ll	lm	lm	ll	lm	lm	ll	lm	lm	lm	lm	lm	lm	ll	ll	lm	lm	ll	lm	lm
LG1_HB_3047	R_31736133_L1_PA	LG1	<hkxhk>	{01}	(h-,kk)	h-	h-	h-	kk	kk	h-	h-	h-	h-	h-	h-	kk	h-	kk	kk	kk	h-	h-	h-	h-	h-	kk	kk	h-	kk	h-	h-	kk	h-	h-	h-	h-	kk	kk	h-	h-	h-	kk	kk	h-	h-	kk	kk	h-
LG1_HB_434	F_0197405_L13_PA	LG1	<nnxnp>	{-0}	(nn,np)	np	np	nn	np	nn	np	nn	np	np	np	nn	nn	nn	np	nn	nn	nn	np	np	nn	np	nn	nn	np	nn	nn	np	nn	nn	nn	nn	nn	np	np	nn	nn	nn	np	np	np	np	nn	np	np
LG1_HB_434	F_0197414_L13_PA	LG1	<nnxnp>	{-0}	(nn,np)	np	np	nn	np	nn	np	nn	np	np	np	nn	nn	nn	np	nn	nn	nn	np	np	nn	np	nn	nn	np	nn	nn	np	nn	nn	nn	nn	nn	np	np	nn	nn	nn	np	np	np	np	nn	np	np
LG1_HB_434	F_0197433_L13_PA	LG1	<nnxnp>	{-0}	(nn,np)	np	np	nn	np	nn	np	nn	np	np	np	nn	nn	nn	np	nn	nn	nn	np	np	nn	np	nn	nn	np	nn	nn	np	nn	nn	nn	nn	nn	np	np	nn	nn	nn	np	np	np	np	nn	np	np
LG1_HB_434	F_0197440_L13_PA	LG1	<nnxnp>	{-0}	(nn,np)	np	np	nn	np	nn	np	nn	np	np	np	nn	nn	nn	np	nn	nn	nn	np	np	nn	np	nn	nn	np	nn	nn	np	nn	nn	nn	nn	nn	np	np	nn	nn	nn	np	np	np	np	nn	np	np
LG1_HB_435	F_0197737_L13_PA	LG1	<nnxnp>	{-0}	(nn,np)	np	np	nn	np	nn	np	nn	np	np	np	nn	nn	nn	np	nn	nn	nn	np	np	nn	np	nn	nn	np	nn	nn	np	nn	nn	nn	nn	nn	np	np	nn	nn	nn	np	np	np	np	nn	np	np
LG1_HB_435	F_0197753_L13_PA	LG1	<nnxnp>	{-0}	(nn,np)	np	np	nn	np	nn	np	nn	np	np	np	nn	nn	nn	np	nn	nn	nn	np	np	nn	np	nn	nn	np	nn	nn	np	nn	nn	nn	nn	nn	np	np	nn	nn	nn	np	np	np	np	nn	np	np
LG1_HB_435	F_0197759_L13_PA	LG1	<nnxnp>	{-0}	(nn,np)	np	np	nn	np	nn	np	nn	np	np	np	nn	nn	nn	np	nn	nn	nn	np	np	nn	np	nn	nn	np	nn	nn	np	nn	nn	nn	nn	nn	np	np	nn	nn	nn	np	np	np	np	nn	np	np
F_0313817_L15_PA	F_0313817_L15_PA	LG1	<nnxnp>	{-0}	(nn,np)	np	np	nn	np	nn	np	nn	np	np	np	nn	nn	nn	np	nn	nn	nn	np	np	nn	np	nn	nn	np	nn	nn	np	nn	nn	nn	nn	nn	np	np	nn	nn	nn	np	np	np	np	nn	np	np
LG1_HB_849	F_0400909_L17_PA	LG1	<nnxnp>	{-0}	(nn,np)	np	np	nn	np	nn	np	nn	np	np	np	nn	nn	nn	np	nn	nn	nn	np	np	nn	np	nn	nn	np	nn	nn	np	nn	nn	nn	nn	nn	np	np	nn	nn	nn	np	np	np	np	nn	np	np
LG1_HB_849	F_0400910_L17_PA	LG1	<nnxnp>	{-0}	(nn,np)	np	np	nn	np	nn	np	nn	np	np	np	nn	nn	nn	np	nn	nn	nn	np	np	nn	np	nn	nn	np	nn	nn	np	nn	nn	nn	nn	nn	np	np	nn	nn	nn	np	np	np	np	nn	np	np
F_0409675_L1_PA	F_0409675_L1_PA	LG1	<nnxnp>	{-0}	(nn,np)	np	np	nn	np	nn	np	nn	np	np	np	nn	nn	nn	np	nn	nn	nn	np	np	nn	np	nn	nn	np	nn	nn	np	nn	nn	nn	nn	nn	np	np	nn	nn	nn	np	np	np	np	nn	np	np
LG1_HB_868	F_0409698_L1_PA	LG1	<nnxnp>	{-0}	(nn,np)	np	np	nn	np	nn	np	nn	np	np	np	nn	nn	nn	np	nn	nn	nn	np	np	nn	np	nn	nn	np	nn	nn	np	nn	nn	nn	nn	nn	np	np	nn	nn	nn	np	np	np	np	nn	np	np
LG1_HB_876	F_0411211_L1_PA	LG1	<nnxnp>	{-0}	(nn,np)	np	np	nn	np	nn	np	nn	np	np	np	nn	nn	nn	np	nn	nn	nn	np	np	nn	np	nn	nn	np	nn	nn	np	nn	nn	nn	nn	nn	np	np	nn	nn	nn	np	np	np	np	nn	np	np
LG1_HB_877	F_0411238_L1_PA	LG1	<nnxnp>	{-0}	(nn,np)	np	np	nn	np	nn	np	nn	np	np	np	nn	nn	nn	np	nn	nn	nn	np	np	nn	np	nn	nn	np	nn	nn	np	nn	nn	nn	nn	nn	np	np	nn	nn	nn	np	np	np	np	nn	np	np
LG1_HB_877	F_0411240_L1_PA	LG1	<nnxnp>	{-0}	(nn,np)	np	np	nn	np	nn	np	nn	np	np	np	nn	nn	nn	np	nn	nn	nn	np	np	nn	np	nn	nn	np	nn	nn	np	nn	nn	nn	nn	nn	np	np	nn	nn	nn	np	np	np	np	nn	np	np
LG1_HB_877	F_0411246_L1_PA	LG1	<nnxnp>	{-0}	(nn,np)	np	np	nn	np	nn	np	nn	np	np	np	nn	nn	nn	np	nn	nn	nn	np	np	nn	np	nn	nn	np	nn	nn	np	nn	nn	nn	nn	nn	np	np	nn	nn	nn	np	np	np	np	nn	np	np
LG1_HB_878	F_0411306_L1_PA	LG1	<nnxnp>	{-0}	(nn,np)	np	np	nn	np	nn	np	nn	np	np	np	nn	nn	nn	np	nn	nn	nn	np	np	nn	np	nn	nn	np	nn	nn	np	nn	nn	nn	nn	nn	np	np	nn	nn	nn	np	np	np	np	nn	np	np
LG1_HB_878	F_0411310_L1_PA	LG1	<nnxnp>	{-0}	(nn,np)	np	np	nn	np	nn	np	nn	np	np	np	nn	nn	nn	np	nn	nn	nn	np	np	nn	np	nn	nn	np	nn	nn	np	nn	nn	nn	nn	nn	np	np	nn	nn	nn	np	np	np	np	nn	np	np
LG1_HB_879	F_0411409_L1_PA	LG1	<nnxnp>	{-0}	(nn,np)	np	np	nn	np	nn	np	nn	np	np	np	nn	nn	nn	np	nn	nn	nn	np	np	nn	np	nn	nn	np	nn	nn	np	nn	nn	nn	nn	nn	np	np	nn	nn	nn	np	np	np	np	nn	np	np
LG1_HB_880	F_0411478_L1_PA	LG1	<nnxnp>	{-0}	(nn,np)	np	np	nn	np	nn	np	nn	np	np	np	nn	nn	nn	np	nn	nn	nn	np	np	nn	np	nn	nn	np	nn	nn	np	nn	nn	nn	nn	nn	np	np	nn	nn	nn	np	np	np	np	nn	np	np
LG1_HB_880	F_0411479_L1_PA	LG1	<nnxnp>	{-0}	(nn,np)	np	np	nn	np	nn	np	nn	np	np	np	nn	nn	nn	np	nn	nn	nn	np	np	nn	np	nn	nn	np	nn	nn	np	nn	nn	nn	nn	nn	np	np	nn	nn	nn	np	np	np	np	nn	np	np
LG1_HB_880	F_0411487_L1_PA	LG1	<nnxnp>	{-0}	(nn,np)	np	np	nn	np	nn	np	nn	np	np	np	nn	nn	nn	np	nn	nn	nn	np	np	nn	np	nn	nn	np	nn	nn	np	nn	nn	nn	nn	nn	np	np	nn	nn	nn	np	np	np	np	nn	np	np
LG1_HB_880	F_0411491_L1_PA	LG1	<nnxnp>	{-0}	(nn,np)	np	np	nn	np	nn	np	nn	np	np	np	nn	nn	nn	np	nn	nn	nn	np	np	nn	np	nn	nn	np	nn	nn	np	nn	nn	nn	nn	nn	np	np	nn	nn	nn	np	np	np	np	nn	np	np
LG1_HB_880	F_0411493_L1_PA	LG1	<nnxnp>	{-0}	(nn,np)	np	np	nn	np	nn	np	nn	np	np	np	nn	nn	nn	np	nn	nn	nn	np	np	nn	np	nn	nn	np	nn	nn	np	nn	nn	nn	nn	nn	np	np	nn	nn	nn	np	np	np	np	nn	np	np
LG1_HB_881	F_0411698_L1_PA	LG1	<nnxnp>	{-0}	(nn,np)	np	np	nn	np	nn	np	nn	np	np	np	nn	nn	nn	np	nn	nn	nn	np	np	nn	np	nn	nn	np	nn	nn	np	nn	nn	nn	nn	nn	np	np	nn	nn	nn	np	np	np	np	nn	np	np
LG1_HB_887	F_0415487_L1_PA	LG1	<hkxhk>	{11}	(hh,hk,kk)	hk	hh	kk	hk	hk	hk	kk	hk	hk	hh	kk	hk	kk	hk	hk	kk	--	hh	hk	kk	hk	kk	hk	hh	kk	hk	hk	kk	kk	kk	kk	hk	hk	hk	hk	hk	kk	hk	hh	hk	hk	hk	hk	hk
LG1_HB_887	F_0415504_L1_PA	LG1	<hkxhk>	{11}	(hh,hk,kk)	hk	hh	kk	hk	hk	hk	kk	hk	hk	hh	kk	hk	kk	hk	hk	kk	kk	hh	hk	kk	hk	kk	hk	hh	kk	hk	hk	kk	kk	kk	kk	hk	hk	hk	hk	hk	kk	hk	hh	hk	hk	hk	hk	hk
LG1_HB_887	F_0415516_L1_PA	LG1	<hkxhk>	{00}	(hh,hk,kk)	hk	kk	hh	hk	hk	hk	hh	hk	hk	kk	hh	hk	hh	hk	hk	hh	hh	kk	hk	hh	hk	hh	hk	kk	hh	hk	hk	hh	hh	hh	hh	hk	hk	hk	hk	hk	hh	hk	kk	hk	hk	hk	hk	hk
LG1_HB_890	F_0416997_L1_PA	LG1	<hkxhk>	{00}	(hh,hk,kk)	hk	kk	hh	hk	hk	hk	hh	hk	hk	kk	hh	hk	hh	hk	hk	hh	hh	kk	hk	hh	hk	hh	hk	kk	hh	hk	hk	hh	hh	hh	hh	hk	hk	hk	hk	hk	hh	hk	kk	hk	hk	hk	hk	hk
LG1_HB_890	F_0417007_L1_PA	LG1	<hkxhk>	{11}	(hh,hk,kk)	hk	hh	kk	hk	hk	hk	kk	hk	hk	hh	kk	hk	kk	hk	hk	kk	kk	hh	hk	kk	hk	kk	hk	hh	kk	hk	hk	kk	kk	kk	kk	hk	hk	hk	hk	hk	kk	hk	hh	hk	hk	hk	hk	hk
LG1_HB_890	GD_02428_L1_PA	LG1	<hkxhk>	{00}	(hh,hk,kk)	hk	kk	hh	hk	hk	hk	hh	hk	hk	kk	hh	hk	hh	hk	hk	hh	hh	kk	hk	hh	hk	hh	hk	kk	hh	hk	hk	hh	hh	hh	hh	hk	hk	hk	hk	hk	hh	hk	kk	hk	hk	hk	hk	hk
LG1_HB_891	F_0417197_L1_PA	LG1	<hkxhk>	{00}	(hh,hk,kk)	hk	kk	hh	kk	hk	hk	hh	hk	hk	kk	hh	hk	hh	hk	hk	hh	hh	kk	hk	hh	hk	hh	hk	kk	hh	hk	hk	hk	hh	hh	hh	hk	hk	hk	hk	hk	hk	hk	kk	hk	hk	hk	hk	hk
LG1_HB_891	F_0417203_L1_PA	LG1	<nnxnp>	{-0}	(nn,np)	np	np	nn	np	nn	np	nn	np	np	np	nn	nn	nn	np	nn	nn	nn	np	np	nn	np	nn	nn	np	nn	nn	np	nn	nn	nn	nn	nn	np	np	nn	nn	np	np	np	np	np	nn	np	np
LG1_HB_891	F_0417208_L1_PA	LG1	<hkxhk>	{11}	(hh,hk,kk)	hk	hh	kk	hh	hk	hk	kk	hk	hk	hh	kk	hk	kk	hk	hk	kk	kk	hh	hk	kk	hk	kk	hk	hh	kk	hk	hk	hk	kk	kk	kk	hk	hk	hk	hk	hk	hk	hk	hh	hk	hk	hk	hk	hk
LG1_HB_891	GD_02580_L1_PA	LG1	<nnxnp>	{-0}	(nn,np)	np	np	nn	np	nn	np	nn	np	np	np	nn	nn	nn	np	nn	nn	nn	np	np	nn	np	nn	nn	np	nn	nn	np	nn	nn	nn	nn	nn	np	np	nn	nn	np	np	np	np	np	nn	np	np
LG1_HB_895	F_0418562_L1_PA	LG1	<hkxhk>	{00}	(hh,hk,kk)	hk	kk	hh	hk	hk	hk	hh	hk	hk	kk	hh	hk	hh	hk	hk	hh	hh	kk	hk	hh	hk	hh	hk	kk	hh	hk	hk	hh	hh	hh	hh	hk	hk	hk	hk	hk	hk	hk	kk	hk	hk	hk	hk	hk
LG1_HB_895	F_0418563_L1_PA	LG1	<nnxnp>	{-0}	(nn,np)	np	np	nn	np	nn	np	nn	np	np	np	nn	nn	nn	np	nn	nn	nn	np	np	nn	np	nn	nn	np	nn	nn	np	nn	nn	nn	nn	nn	np	np	nn	nn	np	np	np	np	np	nn	np	np
LG1_HB_895	F_0418565_L1_PA	LG1	<hkxhk>	{11}	(hh,hk,kk)	hk	hh	kk	hk	hk	hk	kk	hk	hk	hh	kk	hk	kk	hk	hk	kk	kk	hh	hk	kk	hk	kk	hk	hh	kk	hk	hk	kk	kk	kk	kk	hk	hk	hk	hk	hk	hk	hk	hh	hk	hk	hk	hk	hk
LG1_HB_895	F_0418576_L1_PA	LG1	<hkxhk>	{00}	(hh,hk,kk)	hk	kk	hh	hk	hk	hk	hh	hk	hk	kk	hh	hk	hh	hk	hk	hh	hh	kk	hk	hh	hk	hh	hk	kk	hh	hk	hk	hh	hh	hh	hh	hk	hk	hk	hk	hk	hk	hk	kk	hk	hk	hk	hk	hk
LG1_HB_895	F_0418589_L1_PA	LG1	<lmxll>	{0-}	(ll,lm))	ll	lm	ll	ll	lm	ll	ll	ll	ll	lm	ll	lm	ll	ll	lm	ll	ll	lm	ll	ll	ll	ll	lm	lm	ll	lm	ll	ll	ll	ll	ll	lm	ll	ll	lm	lm	ll	ll	lm	ll	ll	lm	ll	ll
R_9351463_L1_PA	R_9351463_L1_PA	LG1	<nnxnp>	{-0}	(nn,np)	np	np	nn	np	nn	np	nn	np	np	np	nn	nn	nn	np	nn	nn	nn	np	np	nn	np	nn	nn	np	nn	nn	np	nn	nn	nn	nn	nn	np	np	nn	nn	np	np	np	np	np	nn	np	np
LG1_HB_897.5	GD_01815_L1_PA	LG1	<nnxnp>	{-0}	(nn,np)	np	np	nn	np	nn	np	nn	np	np	np	nn	nn	nn	np	nn	nn	nn	nn	np	nn	np	nn	nn	np	nn	nn	nn	nn	nn	nn	nn	nn	nn	np	nn	nn	np	np	np	np	np	nn	np	np
LG1_HB_897.5	R_11503910_L1_PA	LG1	<nnxnp>	{-1}	(nn,np)	nn	nn	np	nn	np	nn	np	nn	nn	nn	np	np	np	nn	np	np	np	np	nn	np	nn	np	np	nn	np	np	np	np	np	np	np	np	np	nn	np	np	nn	nn	nn	nn	nn	np	nn	nn
LG1_HB_899	F_0419750_L1_PA	LG1	<nnxnp>	{-0}	(nn,np)	np	np	nn	np	nn	np	nn	np	np	np	nn	nn	nn	np	nn	nn	nn	nn	np	nn	np	nn	nn	np	nn	nn	nn	nn	nn	nn	nn	nn	nn	np	nn	nn	np	np	np	np	nn	nn	np	np
LG1_HB_899	GD_00420_L1_PA	LG1	<nnxnp>	{-0}	(nn,np)	np	np	nn	np	nn	np	nn	np	np	np	nn	nn	nn	np	nn	nn	nn	nn	np	nn	np	nn	nn	np	nn	nn	nn	nn	nn	nn	nn	nn	nn	np	nn	nn	np	np	np	np	nn	nn	np	np
LG1_HB_900	F_0420063_L1_PA	LG1	<nnxnp>	{-1}	(nn,np)	nn	nn	np	nn	np	nn	np	nn	nn	nn	np	np	np	nn	np	np	np	np	nn	np	nn	np	np	nn	np	np	np	np	np	np	np	np	np	np	np	np	nn	nn	nn	nn	np	np	nn	nn
LG1_HB_900.5	R_12382050_L1_PA	LG1	<nnxnp>	{-1}	(nn,np)	nn	nn	np	nn	np	nn	np	nn	nn	nn	np	np	np	nn	np	np	np	np	nn	np	nn	np	np	nn	np	np	np	np	np	np	np	np	np	np	np	np	nn	nn	nn	nn	np	np	nn	nn
LG1_HB_900.5	R_12392481_L1_PA	LG1	<nnxnp>	{-1}	(nn,np)	nn	nn	np	nn	np	nn	np	nn	nn	nn	np	np	np	nn	np	np	np	np	nn	np	nn	np	np	nn	np	np	np	np	np	np	np	np	np	np	np	np	nn	nn	nn	nn	np	np	nn	nn
LG1_HB_901	F_0420128_L1_PA	LG1	<nnxnp>	{-1}	(nn,np)	nn	nn	np	nn	np	nn	np	nn	nn	nn	np	np	np	nn	np	np	np	np	np	np	nn	np	np	nn	np	np	np	np	np	np	np	np	np	np	np	np	nn	nn	nn	nn	np	np	np	nn
LG1_HB_901	F_0420129_L1_PA	LG1	<hkxhk>	{01}	(hh,hk,kk)	hh	hk	hk	hk	kk	hh	hk	hh	hh	hk	hk	kk	hk	hh	kk	hk	hk	kk	hk	hk	hh	hk	kk	hh	hk	hk	hk	kk	hk	hk	hk	hk	hk	hk	kk	kk	hh	hh	hk	hh	hk	kk	hk	hh
LG1_HB_901	F_0420130_L1_PA	LG1	<nnxnp>	{-1}	(nn,np)	nn	nn	np	nn	np	nn	np	nn	nn	nn	np	np	np	nn	np	np	np	np	np	np	nn	np	np	nn	np	np	np	np	np	np	np	np	np	np	np	np	nn	nn	nn	nn	np	np	np	nn
LG1_HB_901	F_0420150_L1_PA	LG1	<hkxhk>	{10}	(hh,hk,kk)	kk	hk	hk	hk	hh	kk	hk	kk	kk	hk	hk	hh	hk	kk	hh	hk	hk	hh	hk	hk	kk	hk	hh	kk	hk	hk	hk	hh	hk	hk	hk	hk	hk	hk	hh	hh	kk	kk	hk	kk	hk	hh	hk	kk
LG1_HB_902	F_0420880_L1_PA	LG1	<nnxnp>	{-1}	(nn,np)	nn	nn	np	nn	np	nn	np	nn	nn	nn	np	np	np	nn	np	np	np	np	np	np	nn	np	np	nn	np	np	np	np	np	np	np	np	np	np	np	np	nn	nn	nn	nn	np	np	np	nn
LG1_HB_902	F_0420884_L1_PA	LG1	<nnxnp>	{-1}	(nn,np)	nn	nn	np	nn	np	nn	np	nn	nn	nn	np	np	np	nn	np	np	np	np	np	np	nn	np	np	nn	np	np	np	np	np	np	np	np	np	np	np	np	nn	nn	nn	nn	np	np	np	nn
LG1_HB_902	F_0420895_L1_PA	LG1	<hkxhk>	{10}	(hh,hk,kk)	kk	hk	hk	hk	hh	kk	hk	kk	kk	hk	hk	hh	hk	kk	hh	hk	hk	hh	hk	hk	kk	hk	hh	kk	hk	hh	hk	hh	hk	hk	hk	hk	hk	hk	hh	hh	kk	kk	hk	kk	hk	hh	hk	kk
LG1_HB_902	F_0420896_L1_PA	LG1	<lmxll>	{0-}	(ll,lm))	ll	lm	ll	lm	lm	ll	ll	ll	ll	lm	ll	lm	ll	ll	lm	ll	ll	lm	ll	ll	ll	ll	lm	ll	ll	lm	ll	lm	ll	ll	ll	ll	ll	ll	lm	lm	ll	ll	lm	ll	ll	lm	ll	ll
LG1_HB_902	F_0420898_L1_PA	LG1	<hkxhk>	{01}	(hh,hk,kk)	hh	hk	hk	hk	kk	hh	hk	hh	hh	hk	hk	kk	hk	hh	kk	hk	hk	kk	hk	hk	hh	hk	kk	hh	hk	kk	hk	kk	hk	hk	hk	hk	hk	hk	kk	kk	hh	hh	hk	hh	hk	kk	hk	hh
LG1_HB_902	F_0420902_L1_PA	LG1	<nnxnp>	{-1}	(nn,np)	nn	nn	np	nn	np	nn	np	nn	--	nn	np	np	np	nn	np	np	np	np	np	np	nn	np	np	nn	np	np	np	np	np	np	np	np	np	np	np	np	nn	nn	nn	nn	np	np	np	nn
LG1_HB_902	F_0420924_L1_PA	LG1	<hkxhk>	{10}	(hh,hk,kk)	kk	hk	hk	hk	hh	kk	hk	kk	kk	hk	hk	hh	hk	kk	hh	hk	hk	hh	hk	hk	kk	hk	hh	kk	hk	hh	hk	hh	hk	hk	hk	hk	hk	hk	hh	hh	kk	kk	hk	kk	hk	hh	hk	kk
LG1_HB_902	R_13037789_L1_PA	LG1	<lmxll>	{0-}	(ll,lm))	ll	lm	ll	lm	lm	ll	ll	ll	ll	lm	ll	lm	ll	ll	lm	ll	ll	lm	ll	ll	ll	ll	lm	ll	ll	lm	ll	lm	ll	ll	ll	ll	ll	ll	lm	lm	ll	ll	lm	ll	ll	lm	ll	ll
LG1_HB_905	F_0421614_L1_PA	LG1	<nnxnp>	{-1}	(nn,np)	nn	nn	np	nn	np	nn	np	nn	nn	nn	np	np	np	nn	np	np	np	np	np	np	nn	np	np	nn	np	np	np	np	np	np	np	np	np	np	np	np	nn	nn	nn	nn	np	np	np	nn
LG1_HB_905	F_0421620_L1_PA	LG1	<nnxnp>	{-1}	(nn,np)	nn	nn	np	nn	np	nn	np	nn	nn	nn	np	np	np	nn	np	np	np	np	np	np	nn	np	np	nn	np	np	np	np	np	np	np	np	np	np	np	np	nn	nn	nn	nn	np	np	np	nn
LG1_HB_905	F_0421635_L1_PA	LG1	<hkxhk>	{10}	(hh,hk,kk)	kk	hk	hk	hk	hh	kk	hk	kk	kk	hk	hk	hh	hk	kk	hh	hk	hk	hh	hk	hk	kk	hh	hh	kk	hk	hk	hk	hh	hk	hk	hk	hk	hk	hk	hh	hh	kk	kk	hk	kk	hk	hh	hk	kk
LG1_HB_905	F_0421638_L1_PA	LG1	<lmxll>	{0-}	(ll,lm))	ll	lm	ll	lm	lm	ll	ll	ll	ll	lm	ll	lm	ll	ll	lm	ll	ll	lm	ll	ll	ll	lm	lm	ll	ll	ll	ll	lm	ll	ll	ll	ll	ll	ll	lm	lm	ll	ll	lm	ll	ll	lm	ll	ll
LG1_HB_906	F_0422075_L1_PA	LG1	<hkxhk>	{01}	(hh,hk,kk)	hk	hh	hk	hk	kk	hh	hk	hh	hh	hk	hk	kk	hk	hk	kk	hk	hk	kk	hk	hk	hh	kk	kk	hh	hk	hk	hk	kk	hk	hk	hk	hk	hk	hk	hk	hk	hh	hh	hk	hh	hk	kk	hk	hh
LG1_HB_906	F_0422079_L1_PA	LG1	<nnxnp>	{-1}	(nn,np)	nn	nn	np	nn	np	nn	np	nn	nn	nn	np	np	np	np	np	np	np	np	np	np	nn	np	np	nn	np	np	np	np	np	np	np	np	np	np	np	np	nn	nn	nn	nn	np	np	np	nn
LG1_HB_906	F_0422081_L1_PA	LG1	<nnxnp>	{-1}	(nn,np)	nn	nn	np	nn	np	nn	np	nn	nn	nn	np	np	np	np	np	np	np	np	np	np	nn	np	np	nn	np	np	np	np	np	np	np	np	np	np	np	np	nn	nn	nn	nn	np	np	np	nn
LG1_HB_920	F_0427470_L1_PA	LG1	<lmxll>	{1-}	(ll,lm))	ll	lm	lm	ll	ll	lm	lm	lm	lm	ll	lm	ll	lm	lm	ll	lm	lm	lm	lm	lm	lm	ll	ll	lm	ll	lm	lm	ll	lm	lm	lm	lm	lm	lm	lm	lm	lm	lm	ll	lm	lm	ll	lm	lm
LG1_HB_922	F_0428218_L1_PA	LG1	<nnxnp>	{-1}	(nn,np)	nn	nn	np	np	np	np	np	nn	np	nn	np	np	np	np	np	np	np	np	np	np	nn	np	np	nn	np	np	np	np	np	np	np	np	np	np	np	np	nn	np	nn	np	np	np	np	nn
LG1_HB_923	F_0428718_L1_PA	LG1	<lmxll>	{1-}	(ll,lm))	ll	lm	lm	ll	ll	lm	lm	lm	lm	ll	lm	ll	lm	lm	ll	lm	lm	lm	lm	lm	lm	ll	ll	lm	ll	lm	lm	ll	lm	lm	lm	lm	lm	lm	lm	lm	lm	lm	ll	lm	lm	ll	lm	lm
LG1_HB_924	F_0429181_L1_PA	LG1	<nnxnp>	{-1}	(nn,np)	nn	nn	np	np	np	np	np	nn	np	nn	np	np	np	np	np	np	np	np	np	np	nn	np	np	nn	np	np	np	np	np	np	np	np	np	np	np	np	nn	np	nn	np	np	np	np	nn
LG1_HB_925	F_0429273_L1_PA	LG1	<nnxnp>	{-0}	(nn,np)	np	nn	nn	nn	nn	nn	nn	np	nn	np	nn	nn	nn	nn	nn	nn	nn	nn	nn	nn	np	nn	nn	np	nn	nn	nn	nn	nn	nn	nn	nn	nn	nn	nn	nn	np	nn	np	nn	nn	nn	nn	np
LG1_HB_926	F_0429988_L1_PA	LG1	<nnxnp>	{-1}	(nn,np)	nn	np	np	np	np	np	np	nn	np	nn	np	np	np	np	np	np	np	np	np	np	nn	np	np	nn	np	np	np	np	np	np	np	np	np	np	np	np	nn	np	nn	np	np	np	np	nn
LG1_HB_927	F_0430240_L1_PA	LG1	<nnxnp>	{-1}	(nn,np)	nn	np	np	--	--	np	np	nn	np	nn	np	np	np	np	--	np	np	np	np	np	np	--	--	nn	--	np	np	--	np	np	np	np	np	np	np	np	nn	np	--	np	np	--	np	np
LG1_HB_929	GD_00250_L1_PA	LG1	<nnxnp>	{-1}	(nn,np)	nn	np	np	np	np	np	np	nn	np	nn	np	np	np	np	np	np	np	np	np	np	np	np	np	nn	np	np	np	np	np	np	np	np	np	np	np	np	nn	np	np	np	np	np	np	np
LG1_HB_933	F_0432792_L1_PA	LG1	<nnxnp>	{-1}	(nn,np)	nn	np	np	np	np	np	np	nn	np	nn	np	np	np	np	np	np	np	np	np	np	np	np	np	nn	np	np	np	np	np	np	np	np	np	np	np	np	nn	np	np	np	np	np	np	np
LG1_HB_934	F_0433269_L1_PA	LG1	<hkxhk>	{10}	(hh,hk,kk)	kk	hk	hk	hh	hh	hk	hk	kk	hk	hk	hk	hh	hk	hk	hh	hk	hk	hk	hk	hk	hk	hh	hh	kk	hh	hk	hk	hh	hk	hk	hh	hk	hk	hk	hk	hk	kk	hk	hh	hk	hk	hh	hk	hk
LG1_HB_934	F_0433278_L1_PA	LG1	<nnxnp>	{-1}	(nn,np)	nn	np	np	np	np	np	np	nn	np	nn	np	np	np	np	np	np	np	np	np	np	np	np	np	nn	np	np	np	np	np	np	np	np	np	np	np	np	nn	np	np	np	np	np	np	np
LG1_HB_934	F_0433287_L1_PA	LG1	<hkxhk>	{01}	(hh,hk,kk)	hh	hk	hk	kk	kk	hk	hk	hh	hk	hk	hk	kk	hk	hk	kk	hk	hk	hk	hk	hk	hk	kk	kk	hh	kk	hk	hk	kk	hk	hk	kk	hk	hk	hk	hk	hk	hh	hk	kk	hk	hk	kk	hk	hk
LG1_HB_939.5	R_26262680_L1_PA	LG1	<lmxll>	{1-}	(ll,lm))	lm	lm	lm	ll	ll	lm	lm	lm	lm	ll	lm	ll	lm	ll	ll	lm	lm	lm	lm	lm	lm	ll	ll	lm	ll	lm	lm	ll	lm	lm	ll	lm	lm	lm	lm	lm	lm	ll	ll	lm	lm	ll	lm	lm
LG1_HB_940	F_0436483_L1_PA	LG1	<lmxll>	{0-}	(ll,lm))	ll	ll	ll	lm	lm	ll	ll	ll	ll	lm	ll	lm	ll	lm	lm	ll	ll	ll	ll	ll	ll	lm	lm	ll	lm	ll	ll	lm	ll	ll	lm	ll	ll	ll	ll	ll	ll	lm	lm	ll	ll	lm	ll	ll
LG1_HB_941	F_0436910_L1_PA	LG1	<lmxll>	{0-}	(ll,lm))	ll	ll	ll	lm	lm	ll	ll	ll	ll	lm	ll	lm	ll	lm	lm	ll	ll	ll	ll	ll	ll	lm	lm	ll	lm	ll	ll	lm	ll	ll	lm	ll	ll	ll	ll	ll	ll	lm	lm	ll	ll	lm	ll	ll
LG1_HB_942	F_0437669_L1_PA	LG1	<lmxll>	{1-}	(ll,lm))	lm	lm	lm	ll	ll	lm	lm	lm	lm	ll	lm	ll	lm	ll	ll	lm	lm	lm	lm	lm	lm	ll	ll	lm	ll	lm	lm	ll	lm	lm	ll	lm	lm	lm	lm	lm	lm	ll	ll	lm	lm	ll	lm	lm
LG1_HB_942.5	R_27095198_L1_PA	LG1	<lmxll>	{1-}	(ll,lm))	lm	lm	lm	ll	ll	lm	lm	lm	lm	ll	lm	ll	lm	ll	ll	lm	lm	lm	lm	lm	lm	ll	ll	lm	ll	lm	lm	ll	lm	lm	ll	lm	lm	lm	lm	lm	lm	ll	ll	lm	lm	ll	lm	lm
LG1_HB_948	F_0439075_L1_PA	LG1	<hkxhk>	{01}	(h-,kk)	h-	h-	h-	kk	kk	h-	h-	h-	h-	h-	h-	kk	h-	kk	kk	h-	h-	h-	h-	h-	h-	kk	kk	h-	kk	h-	h-	kk	h-	h-	h-	h-	h-	h-	h-	h-	h-	kk	kk	h-	h-	kk	h-	h-
LG1_HB_948	F_0439076_L1_PA	LG1	<hkxhk>	{01}	(h-,kk)	h-	h-	h-	kk	kk	h-	h-	h-	h-	h-	h-	kk	h-	kk	kk	h-	h-	h-	h-	h-	h-	kk	kk	h-	kk	h-	h-	kk	h-	h-	h-	h-	h-	h-	h-	h-	h-	kk	kk	h-	h-	kk	h-	h-
LG1_HB_948	R_29167924_L1_PA	LG1	<hkxhk>	{01}	(h-,kk)	h-	h-	h-	kk	kk	h-	h-	h-	h-	h-	h-	kk	h-	kk	kk	h-	h-	h-	h-	h-	h-	kk	kk	h-	kk	h-	h-	kk	h-	h-	h-	h-	h-	h-	h-	h-	h-	kk	kk	h-	h-	kk	h-	h-
LG1_HB_953	F_0441424_L1_PA	LG1	<hkxhk>	{01}	(h-,kk)	h-	h-	h-	kk	kk	h-	h-	h-	h-	h-	h-	kk	h-	kk	kk	h-	h-	h-	h-	h-	h-	kk	kk	h-	kk	h-	h-	kk	h-	h-	h-	h-	kk	kk	h-	h-	h-	kk	kk	h-	h-	kk	h-	h-
LG1_HB_957	F_0442481_L1_PA	LG1	<hkxhk>	{01}	(h-,kk)	h-	h-	h-	kk	kk	h-	h-	h-	h-	h-	h-	kk	h-	kk	kk	kk	h-	h-	h-	h-	h-	kk	kk	h-	kk	h-	h-	kk	h-	h-	h-	h-	kk	kk	h-	h-	h-	kk	kk	h-	h-	kk	kk	h-
LG1_HB_958	F_0442963_L1_PA	LG1	<hkxhk>	{01}	(hh,hk,kk)	hk	hk	hk	kk	kk	hk	hk	hk	hk	hk	hk	kk	hk	kk	kk	kk	hh	hk	hk	hk	hk	kk	kk	hk	kk	hk	hk	kk	hh	hk	hk	hh	kk	kk	hk	hk	hk	kk	kk	hk	hk	kk	kk	hk
LG1_HB_963	R_33663934_L1_PA	LG1	<hkxhk>	{10}	(hh,hk,kk)	hk	hk	hk	hh	hh	hk	hk	hk	hk	hk	hk	hh	hk	hh	hh	hh	kk	hk	hk	hk	hk	hh	hh	hk	hh	hk	hk	hh	kk	hk	hk	kk	hh	hh	hk	hk	hk	hh	hh	hk	hk	hh	hh	hk
LG1_HB_964	F_0444691_L1_PA	LG1	<lmxll>	{1-}	(ll,lm))	lm	lm	lm	ll	ll	lm	lm	lm	lm	ll	lm	ll	lm	ll	ll	ll	lm	lm	lm	lm	lm	ll	ll	lm	ll	lm	lm	ll	lm	lm	ll	lm	ll	ll	lm	lm	ll	ll	ll	lm	lm	ll	ll	lm
LG1_HB_965	F_0445358_L1_PA	LG1	<hkxhk>	{10}	(hh,hk,kk)	hk	hk	hk	hh	hh	hk	hk	hk	hk	hk	hk	hh	hk	hh	hh	hh	kk	hk	hk	hk	hk	hh	hh	hk	hh	hk	hk	hh	kk	hk	hk	kk	hh	hh	hk	hk	hk	hh	hh	hk	hk	hh	hh	hk
LG1_HB_966	F_0445931_L1_PA	LG1	<hkxhk>	{01}	(h-,kk)	h-	h-	h-	kk	h-	h-	h-	h-	h-	h-	h-	kk	h-	kk	kk	kk	h-	h-	h-	h-	h-	kk	kk	h-	kk	h-	h-	kk	h-	h-	h-	h-	kk	kk	h-	h-	h-	kk	kk	h-	h-	kk	kk	h-
LG1_HB_966	F_0445936_L1_PA	LG1	<hkxhk>	{01}	(hh,hk,kk)	hk	hk	hk	kk	hk	hk	hk	hk	hk	hk	hk	kk	hk	kk	kk	kk	hh	hk	hk	hk	hk	kk	kk	hk	kk	hk	hk	kk	hh	hk	hk	hh	kk	kk	hk	hk	hk	kk	kk	hk	hk	kk	kk	hk
LG1_HB_966	F_0445938_L1_PA	LG1	<lmxll>	{1-}	(ll,lm))	lm	lm	lm	ll	ll	lm	lm	lm	lm	ll	lm	ll	lm	ll	ll	ll	lm	lm	lm	lm	lm	ll	ll	lm	ll	lm	lm	ll	lm	lm	ll	lm	ll	ll	lm	lm	ll	ll	ll	lm	lm	ll	ll	lm
LG1_HB_966	F_0445939_L1_PA	LG1	<lmxll>	{1-}	(ll,lm))	lm	lm	lm	ll	ll	lm	lm	lm	lm	ll	lm	ll	lm	ll	ll	ll	lm	lm	lm	lm	lm	ll	ll	lm	ll	lm	lm	ll	lm	lm	ll	lm	ll	ll	lm	lm	ll	ll	ll	lm	lm	ll	ll	lm
R_35422934_L1_PA	R_35422934_L1_PA	LG1	<lmxll>	{1-}	(ll,lm))	lm	lm	lm	ll	ll	lm	lm	lm	lm	ll	lm	ll	lm	ll	ll	ll	lm	lm	lm	lm	lm	ll	ll	lm	ll	lm	lm	ll	lm	lm	ll	lm	ll	ll	lm	lm	ll	ll	ll	lm	lm	ll	ll	lm
LG1_HB_968	F_0446918_L1_PA	LG1	<hkxhk>	{10}	(hh,hk,kk)	hk	hk	hk	hh	hk	hk	hk	hk	hk	hk	hk	hh	hk	hh	hh	hh	kk	hk	hk	hk	hk	hh	hh	hk	hh	hk	hk	hh	kk	hk	hk	kk	hh	hh	hk	hk	hk	hh	hh	hk	hk	hh	hh	hk
LG1_HB_968	F_0446921_L1_PA	LG1	<lmxll>	{1-}	(ll,lm))	lm	lm	lm	ll	ll	lm	lm	lm	lm	ll	lm	ll	lm	ll	ll	ll	lm	lm	lm	lm	lm	ll	ll	lm	ll	lm	lm	ll	lm	lm	ll	lm	ll	ll	lm	lm	ll	ll	ll	lm	lm	ll	ll	lm
LG1_HB_968	R_35192538_L1_PA	LG1	<lmxll>	{1-}	(ll,lm))	lm	lm	lm	ll	ll	lm	lm	lm	lm	ll	lm	ll	lm	ll	ll	ll	lm	lm	lm	lm	lm	ll	ll	lm	ll	lm	lm	ll	lm	lm	ll	lm	ll	ll	lm	lm	ll	ll	ll	lm	lm	ll	ll	lm
LG1_HB_968	R_35195077_L1_PA	LG1	<lmxll>	{1-}	(ll,lm))	lm	lm	lm	ll	ll	lm	lm	lm	lm	ll	lm	ll	lm	ll	ll	ll	lm	lm	lm	lm	lm	ll	ll	lm	ll	lm	lm	ll	lm	lm	ll	lm	ll	ll	lm	lm	ll	ll	ll	lm	lm	ll	ll	lm
LG1_HB_968	R_35199556_L1_PA	LG1	<lmxll>	{1-}	(ll,lm))	lm	lm	lm	ll	ll	lm	lm	lm	lm	ll	lm	ll	lm	ll	ll	ll	lm	lm	lm	lm	lm	ll	ll	lm	ll	lm	lm	ll	lm	lm	ll	lm	ll	ll	lm	lm	ll	ll	ll	lm	lm	ll	ll	lm
LG1_HB_969	F_0447040_L1_PA	LG1	<lmxll>	{1-}	(ll,lm))	lm	lm	lm	ll	ll	lm	lm	lm	lm	ll	lm	ll	lm	ll	ll	ll	lm	lm	lm	lm	lm	ll	ll	lm	ll	lm	lm	ll	lm	lm	ll	lm	ll	ll	lm	lm	ll	ll	ll	lm	lm	ll	ll	lm
LG1_HB_971	F_0447588_L1_PA	LG1	<hkxhk>	{01}	(h-,kk)	h-	h-	h-	kk	h-	h-	h-	h-	h-	h-	h-	kk	h-	kk	kk	kk	h-	h-	h-	h-	h-	kk	kk	h-	kk	h-	h-	kk	h-	h-	h-	h-	kk	kk	h-	h-	h-	kk	kk	h-	h-	kk	kk	h-
LG1_HB_971	R_35617576_L1_PA	LG1	<lmxll>	{1-}	(ll,lm))	lm	lm	lm	ll	ll	lm	lm	lm	lm	ll	lm	ll	lm	ll	ll	ll	lm	lm	lm	lm	lm	ll	ll	lm	ll	lm	lm	ll	lm	lm	ll	lm	ll	ll	lm	lm	ll	ll	ll	lm	lm	ll	ll	lm
LG1_HB_972	F_0448114_L1_PA	LG1	<hkxhk>	{01}	(hh,hk,kk)	hk	hk	hk	kk	hk	hk	hk	hk	hk	hk	hk	kk	hk	kk	kk	kk	hh	hk	hk	hk	hk	kk	kk	hk	kk	hk	hk	kk	hh	hk	hk	hh	kk	kk	hk	hk	hk	kk	kk	hk	hk	kk	kk	hk
LG1_HB_973	F_0448193_L2_PA	LG1	<nnxnp>	{-0}	(nn,np)	np	np	nn	np	nn	np	nn	np	np	np	nn	nn	nn	np	nn	nn	nn	nn	np	nn	np	nn	nn	np	nn	nn	np	nn	nn	nn	nn	nn	nn	np	nn	nn	np	np	np	np	np	nn	np	np
LG1_HB_973	F_0448220_L2_PA	LG1	<nnxnp>	{-0}	(nn,np)	np	np	nn	np	nn	np	nn	np	np	np	nn	nn	nn	np	nn	nn	nn	nn	np	nn	np	nn	nn	np	nn	nn	np	nn	nn	nn	nn	nn	nn	np	nn	nn	np	np	np	np	np	nn	np	np
cF_0296219_L15_PA	F_0296219_L15_PA	LG10	<lmxll>	{0-}	(ll,lm))	lm	ll	lm	ll	lm	ll	ll	lm	lm	ll	ll	ll	lm	ll	lm	lm	ll	ll	ll	lm	ll	lm	ll	lm	ll	ll	ll	ll	ll	lm	ll	ll	ll	ll	ll	ll	ll	lm	lm	ll	lm	ll	ll	ll
LG10_HB_1	F_0000010_L10_PA	LG10	<efxeg>	{10}	(ee,ef,eg,fg)	ee	fg	eg	fg	ef	ef	fg	ee	ee	eg	ef	fg	ee	ef	eg	ee	ee	fg	ef	eg	fg	ee	ef	ee	ee	ef	eg	fg	fg	ee	fg	eg	eg	fg	ef	ee	eg	ee	ee	fg	fg	ef	fg	fg
LG10_HB_1	F_0000011_L10_PA	LG10	<lmxll>	{1-}	(ll,lm))	ll	lm	ll	lm	lm	lm	lm	ll	ll	ll	lm	lm	ll	lm	ll	ll	ll	lm	lm	ll	lm	ll	lm	ll	ll	lm	ll	lm	lm	ll	lm	ll	ll	lm	lm	ll	ll	ll	ll	lm	lm	lm	lm	lm
LG10_HB_10	F_0002632_L10_PA	LG10	<nnxnp>	{-1}	(nn,np)	np	nn	nn	nn	np	np	nn	np	np	nn	np	nn	np	np	nn	np	np	nn	np	nn	nn	np	np	np	np	np	nn	nn	nn	np	nn	nn	nn	nn	np	np	nn	np	np	nn	nn	np	nn	nn
LG10_HB_10	F_0002636_L10_PA	LG10	<lmxll>	{0-}	(ll,lm))	lm	ll	lm	ll	ll	ll	ll	lm	lm	lm	ll	ll	lm	ll	lm	lm	lm	ll	ll	lm	ll	lm	ll	lm	ll	ll	lm	ll	ll	lm	ll	lm	lm	ll	ll	lm	lm	lm	lm	ll	ll	ll	ll	ll
LG10_HB_10	F_0002644_L10_PA	LG10	<hkxhk>	{01}	(hh,hk,kk)	kk	hh	hk	hh	hk	hk	hh	kk	kk	hk	hk	hh	kk	hk	hk	kk	kk	hh	hk	hk	hh	kk	hk	kk	hk	hk	hk	hh	hh	kk	hh	hk	hk	hh	hk	kk	hk	kk	kk	hh	hh	hk	hh	hh
LG10_HB_10.5	R_2479664_L10_PA	LG10	<hkxhk>	{01}	(hh,hk,kk)	kk	hh	hk	hh	hk	hk	hh	kk	kk	hk	hk	hh	kk	hk	hk	kk	kk	hh	hk	hk	hh	kk	hk	kk	hk	hk	hk	hh	hh	kk	hh	hk	hk	hh	hk	kk	hk	kk	kk	hh	hh	hk	hh	hh
LG10_HB_10.5	R_2484105_L10_PA	LG10	<nnxnp>	{-0}	(nn,np)	nn	np	np	np	nn	nn	np	nn	nn	np	nn	np	nn	nn	np	nn	nn	np	nn	np	np	nn	nn	nn	nn	nn	np	np	np	nn	np	np	np	np	nn	nn	np	nn	nn	np	np	nn	np	np
cR_2498716_L10_PA	R_2498716_L10_PA	LG10	<lmxll>	{1-}	(ll,lm))	ll	lm	ll	lm	lm	lm	lm	ll	ll	ll	lm	lm	ll	lm	ll	ll	ll	lm	lm	ll	lm	ll	lm	ll	lm	lm	ll	lm	lm	ll	lm	ll	ll	lm	lm	ll	ll	ll	ll	lm	lm	lm	lm	lm
R_2563548_L10_PA	R_2563548_L10_PA	LG10	<hkxhk>	{10}	(hh,hk,kk)	hh	kk	hk	kk	hk	hk	kk	hh	hh	hk	hk	kk	hh	hk	hk	hh	hh	kk	hk	hk	kk	hh	hk	hh	hk	kk	hk	kk	kk	hh	kk	hk	hk	kk	hk	hh	hk	hh	hh	kk	kk	hk	kk	kk
LG10_HB_100	F_0048102_L10_PA	LG10	<nnxnp>	{-0}	(nn,np)	nn	nn	np	nn	nn	np	nn	np	np	np	nn	nn	nn	nn	np	nn	np	np	np	np	np	nn	nn	np	np	nn	nn	nn	nn	np	np	nn	np	nn	nn	nn	np	np	np	np	nn	nn	np	np
LG10_HB_100	F_0048104_L10_PA	LG10	<nnxnp>	{-0}	(nn,np)	nn	nn	np	nn	nn	np	nn	np	np	np	nn	nn	nn	nn	np	nn	np	np	np	np	np	nn	nn	np	np	nn	nn	nn	nn	np	np	nn	np	nn	nn	nn	np	np	np	np	nn	nn	np	np
LG10_HB_100	F_0048108_L10_PA	LG10	<nnxnp>	{-0}	(nn,np)	nn	nn	np	nn	nn	np	nn	np	np	np	nn	nn	nn	nn	np	nn	np	np	np	np	np	nn	nn	np	np	nn	nn	nn	nn	np	np	nn	np	nn	nn	nn	np	np	np	np	nn	nn	np	np
LG10_HB_105	F_0049844_L10_PA	LG10	<nnxnp>	{-0}	(nn,np)	nn	nn	np	nn	nn	np	nn	np	np	np	nn	nn	nn	nn	np	nn	np	np	np	np	np	nn	nn	np	np	nn	nn	nn	nn	np	np	nn	np	nn	nn	nn	np	--	np	np	nn	nn	np	np
LG10_HB_105	F_0049850_L10_PA	LG10	<nnxnp>	{-0}	(nn,np)	nn	nn	np	nn	nn	np	nn	np	np	np	nn	nn	nn	nn	np	nn	np	np	np	np	np	nn	nn	np	np	nn	nn	nn	nn	np	np	nn	np	nn	nn	nn	np	np	np	np	nn	nn	np	np
LG10_HB_105	F_0049851_L10_PA	LG10	<nnxnp>	{-0}	(nn,np)	nn	nn	np	nn	nn	np	nn	np	np	np	nn	nn	nn	nn	np	nn	np	np	np	np	np	nn	nn	np	np	nn	nn	nn	nn	np	np	nn	np	nn	nn	nn	np	np	np	np	nn	nn	np	np
LG10_HB_105	F_0049854_L10_PA	LG10	<nnxnp>	{-0}	(nn,np)	nn	nn	np	nn	nn	np	nn	np	np	np	nn	nn	nn	nn	np	nn	np	np	np	np	np	nn	nn	np	np	nn	nn	nn	nn	np	np	nn	np	nn	nn	nn	np	np	np	np	nn	nn	np	np
LG10_HB_105	F_0049856_L10_PA	LG10	<nnxnp>	{-0}	(nn,np)	nn	nn	np	nn	nn	np	nn	np	np	np	nn	nn	nn	nn	np	nn	np	np	np	np	np	nn	nn	np	np	nn	nn	nn	nn	np	np	nn	np	nn	nn	nn	np	np	np	np	nn	nn	np	np
LG10_HB_105.5	R_36066362_L10_PA	LG10	<nnxnp>	{-0}	(nn,np)	nn	nn	np	nn	nn	np	nn	np	np	np	nn	nn	nn	nn	np	nn	np	np	np	np	np	nn	nn	np	np	nn	nn	nn	nn	np	np	nn	np	nn	nn	nn	np	np	np	np	nn	nn	np	np
LG10_HB_105.5	R_36091067_L10_PA	LG10	<nnxnp>	{-0}	(nn,np)	nn	nn	np	nn	nn	np	nn	np	np	np	nn	nn	nn	nn	np	nn	np	np	np	np	np	nn	nn	np	np	nn	nn	nn	nn	np	np	nn	np	nn	nn	nn	np	np	np	np	nn	nn	np	np
LG10_HB_106	R_36100460_L10_PA	LG10	<nnxnp>	{-0}	(nn,np)	nn	nn	np	nn	nn	np	nn	np	np	np	nn	nn	nn	nn	np	nn	np	np	np	np	np	nn	nn	np	np	nn	nn	nn	nn	np	np	nn	np	nn	nn	nn	np	np	np	np	nn	nn	np	np
LG10_HB_107	F_0050202_L10_PA	LG10	<nnxnp>	{-0}	(nn,np)	nn	nn	np	nn	nn	np	nn	np	np	np	np	nn	nn	nn	np	nn	np	np	np	nn	np	np	nn	np	np	nn	nn	nn	nn	np	np	nn	np	nn	nn	nn	np	np	np	np	nn	nn	np	np
LG10_HB_108	F_0050923_L10_PA	LG10	<nnxnp>	{-0}	(nn,np)	nn	nn	np	nn	nn	np	nn	np	np	np	np	nn	nn	nn	np	nn	np	np	np	nn	np	np	nn	np	np	nn	nn	nn	nn	np	np	nn	nn	nn	nn	nn	np	np	np	np	nn	nn	np	np
LG10_HB_108	F_0050930_L10_PA	LG10	<hkxhk>	{01}	(hh,hk,kk)	kk	hk	hk	hk	kk	hh	kk	hk	hk	hh	hk	hk	kk	hk	hk	kk	hk	hh	hk	kk	hh	hk	hk	hk	hh	kk	hk	kk	hk	hk	hk	hk	hk	kk	hk	kk	hh	hk	hh	hh	kk	hk	hh	hh
LG10_HB_109	F_0051422_L10_PA	LG10	<hkxhk>	{10}	(hh,hk,kk)	hh	hk	hk	hk	hh	kk	hh	hk	hk	kk	hk	hk	hh	hk	hk	hh	hk	hk	hk	hh	kk	hk	hk	hk	kk	hh	hk	hh	hk	hk	hk	hk	hk	hh	hk	hh	kk	hk	kk	kk	hh	hk	kk	kk
LG10_HB_109.5	R_36883478_L10_PA	LG10	<hkxhk>	{10}	(hh,hk,kk)	hh	hk	hk	hk	hh	kk	hh	hk	hk	kk	hk	hk	hh	hk	hk	hh	hk	hk	hk	hh	kk	hk	hk	hk	kk	hh	hk	hh	hk	hk	hk	hk	hk	hh	hk	hh	kk	hk	kk	kk	hh	hk	kk	kk
LG10_HB_109.5	R_36887888_L10_PA	LG10	<hkxhk>	{01}	(hh,hk,kk)	kk	hk	hk	hk	kk	hh	kk	hk	hk	hh	hk	hk	kk	hk	hk	kk	hk	hk	hk	kk	hh	hk	hk	hk	hh	kk	hk	kk	hk	hk	hk	hk	hk	kk	hk	kk	hh	hk	hh	hh	kk	hk	hh	hh
LG10_HB_11	F_0003079_L10_PA	LG10	<nnxnp>	{-1}	(nn,np)	np	nn	nn	nn	np	np	nn	np	np	nn	np	nn	np	np	nn	np	np	nn	np	nn	np	np	np	np	np	nn	nn	nn	nn	np	nn	nn	nn	nn	np	np	nn	np	np	nn	nn	np	nn	nn
LG10_HB_11	F_0003096_L10_PA	LG10	<hkxhk>	{01}	(hh,hk,kk)	kk	hh	hk	hh	hk	hk	hh	kk	kk	hk	hk	hh	kk	hk	hk	kk	kk	hh	hk	hk	hk	kk	hk	kk	hk	hh	hk	hh	hh	kk	hh	hk	hk	hh	hk	kk	hk	kk	kk	hh	hh	hk	hh	hh
LG10_HB_11	F_0003104_L10_PA	LG10	<hkxhk>	{01}	(hh,hk,kk)	kk	hh	hk	hh	hk	hk	hh	kk	kk	hk	hk	hh	kk	hk	hk	kk	kk	hh	hk	hk	hk	kk	hk	kk	hk	hh	hk	hh	hh	kk	hh	hk	hk	hh	hk	kk	hk	kk	kk	hh	hh	hk	hh	hh
LG10_HB_11	F_0003106_L10_PA	LG10	<hkxhk>	{01}	(hh,hk,kk)	kk	hh	hk	hh	hk	hk	hh	kk	kk	hk	hk	hh	kk	hk	hk	kk	kk	hh	hk	hk	hk	kk	hk	kk	hk	hh	hk	hh	hh	kk	hh	hk	hk	hh	hk	kk	hk	kk	kk	hh	hh	hk	hh	hh
LG10_HB_11	F_0003107_L10_PA	LG10	<hkxhk>	{01}	(hh,hk,kk)	kk	hh	hk	hh	hk	hk	hh	kk	kk	hk	hk	hh	kk	hk	hk	kk	kk	hh	hk	hk	hk	kk	hk	kk	hk	hh	hk	hh	hh	kk	hh	hk	hk	hh	hk	kk	hk	kk	kk	hh	hh	hk	hh	hh
LG10_HB_11	F_0003114_L10_PA	LG10	<lmxll>	{0-}	(ll,lm))	lm	ll	lm	ll	ll	ll	ll	lm	lm	lm	ll	ll	lm	ll	lm	lm	lm	ll	ll	lm	ll	lm	ll	lm	ll	ll	lm	ll	ll	lm	ll	lm	lm	ll	ll	lm	lm	lm	lm	ll	ll	ll	ll	ll
R_37052690_L10_PA	R_37052690_L10_PA	LG10	<hkxhk>	{10}	(hh,hk,kk)	hh	hk	hk	hk	hh	kk	hh	hk	hk	kk	hk	hk	hh	hk	hk	hh	hk	hk	hk	hh	kk	hk	hk	hk	kk	hh	hk	hh	hk	hk	hk	hk	hk	hh	hk	hh	kk	hk	kk	kk	hh	hk	kk	kk
LG10_HB_111	R_37072737_L10_PA	LG10	<hkxhk>	{01}	(hh,hk,kk)	kk	hk	hk	hk	kk	hh	kk	hk	hk	hh	hk	hk	kk	hk	hk	kk	hk	hk	hk	kk	hh	hk	hk	hk	hh	kk	hk	kk	hk	hk	hk	hk	hk	kk	hk	kk	hh	hk	hh	hh	kk	hk	hh	hh
LG10_HB_112	F_0052470_L10_PA	LG10	<hkxhk>	{01}	(hh,hk,kk)	kk	hk	hh	hk	kk	hh	kk	hk	hk	hh	hk	hk	kk	hk	hk	kk	hk	hk	hk	kk	hh	hk	hk	hk	hk	kk	hk	kk	hk	hk	hk	hk	hk	kk	hk	hk	hh	hk	hh	hh	kk	hk	hh	hh
LG10_HB_112	F_0052503_L10_PA	LG10	<hkxhk>	{10}	(hh,hk,kk)	hh	hk	kk	hk	hh	kk	hh	hk	hk	kk	hk	hk	hh	hk	hk	hh	hk	hk	hk	hh	kk	hk	hk	hk	hk	hh	hk	hh	hk	hk	hk	hk	hk	hh	hk	hk	kk	hk	kk	kk	hh	hk	kk	kk
LG10_HB_12	F_0003490_L10_PA	LG10	<hkxhk>	{01}	(hh,hk,kk)	kk	hh	hk	hh	hk	hk	hh	kk	kk	hk	hk	hh	kk	hk	hk	kk	kk	hh	hk	hk	hk	kk	hk	kk	hk	hh	hk	hh	hh	kk	hh	hk	hk	hh	hk	kk	hk	kk	kk	hh	hh	hk	hh	hh
LG10_HB_12	F_0003491_L10_PA	LG10	<hkxhk>	{10}	(hh,hk,kk)	hh	kk	hk	kk	hk	hk	kk	hh	hh	hk	hk	kk	hh	hk	hk	hh	hh	kk	hk	hk	hk	hh	hk	hh	hk	kk	hk	kk	kk	hh	kk	hk	hk	kk	hk	hh	hk	hh	hh	kk	kk	hk	kk	kk
LG10_HB_12	GD_01909_L10_PA	LG10	<hkxhk>	{10}	(hh,hk,kk)	hh	kk	hk	kk	hk	hk	kk	hh	hh	hk	hk	kk	hh	hk	hk	hh	hh	kk	hk	hk	hk	hh	hk	hh	hk	kk	hk	kk	kk	hh	kk	hk	hk	kk	hk	hh	hk	hh	hh	kk	kk	hk	kk	kk
LG10_HB_1288	F_0605151_L5_PA	LG10	<lmxll>	{0-}	(ll,lm))	lm	ll	lm	ll	lm	ll	ll	lm	lm	ll	lm	ll	lm	ll	lm	lm	ll	ll	ll	lm	ll	lm	ll	lm	ll	ll	ll	lm	ll	lm	ll	ll	ll	lm	lm	lm	ll	lm	ll	ll	lm	ll	ll	ll
LG10_HB_1288	F_0605153_L5_PA	LG10	<lmxll>	{0-}	(ll,lm))	lm	ll	lm	ll	lm	ll	ll	lm	lm	ll	lm	ll	lm	ll	lm	lm	ll	ll	ll	lm	ll	lm	ll	lm	ll	ll	ll	lm	ll	lm	ll	ll	ll	lm	lm	lm	ll	lm	ll	ll	lm	ll	ll	ll
LG10_HB_1289	F_0605818_L5_PA	LG10	<lmxll>	{0-}	(ll,lm))	lm	ll	lm	ll	lm	ll	ll	lm	lm	ll	lm	ll	lm	ll	lm	lm	ll	ll	ll	lm	ll	lm	ll	lm	ll	ll	ll	lm	ll	lm	ll	ll	ll	lm	lm	lm	ll	lm	ll	ll	lm	ll	ll	ll
LG10_HB_1289	F_0605824_L5_PA	LG10	<lmxll>	{0-}	(ll,lm))	lm	ll	lm	ll	lm	ll	ll	lm	lm	ll	lm	ll	lm	ll	lm	lm	ll	ll	ll	lm	ll	lm	ll	lm	ll	ll	ll	lm	ll	lm	ll	ll	ll	lm	lm	lm	ll	lm	ll	ll	lm	ll	ll	ll
LG10_HB_1289	F_0605829_L5_PA	LG10	<lmxll>	{0-}	(ll,lm))	lm	ll	lm	ll	lm	ll	ll	lm	lm	ll	lm	ll	lm	ll	lm	lm	ll	ll	ll	lm	ll	lm	ll	lm	ll	ll	ll	lm	ll	lm	ll	ll	ll	lm	lm	lm	ll	lm	ll	ll	lm	ll	ll	ll
LG10_HB_13	F_0004014_L10_PA	LG10	<lmxll>	{0-}	(ll,lm))	lm	ll	lm	ll	ll	ll	ll	lm	lm	lm	ll	ll	lm	ll	lm	lm	lm	ll	ll	lm	ll	lm	ll	lm	ll	ll	lm	ll	ll	lm	ll	lm	lm	ll	ll	lm	lm	lm	lm	ll	ll	ll	ll	ll
LG10_HB_13	F_0004016_L10_PA	LG10	<lmxll>	{0-}	(ll,lm))	lm	ll	lm	ll	ll	ll	ll	lm	lm	lm	ll	ll	lm	ll	lm	lm	lm	ll	ll	lm	ll	lm	ll	lm	ll	ll	lm	ll	ll	lm	ll	lm	lm	ll	ll	lm	lm	lm	lm	ll	ll	ll	ll	ll
LG10_HB_13	F_0004019_L10_PA	LG10	<lmxll>	{0-}	(ll,lm))	lm	ll	lm	ll	ll	ll	ll	lm	lm	lm	ll	ll	lm	ll	lm	lm	lm	ll	ll	lm	ll	lm	ll	lm	ll	ll	lm	ll	ll	lm	ll	lm	lm	ll	ll	lm	lm	lm	lm	ll	ll	ll	ll	ll
LG10_HB_13	F_0004021_L10_PA	LG10	<hkxhk>	{10}	(hh,hk,kk)	hh	kk	hk	kk	hk	hk	kk	hh	hh	hk	hk	kk	hh	hk	hk	hh	hh	kk	hk	hh	hk	hh	hk	hh	hk	kk	hk	kk	kk	hh	kk	hk	hk	kk	hk	hh	hk	hh	hh	kk	kk	hk	kk	kk
LG10_HB_13	F_0004023_L10_PA	LG10	<nnxnp>	{-1}	(nn,np)	np	nn	nn	nn	np	np	nn	np	np	nn	np	nn	np	np	nn	np	np	nn	np	np	np	np	np	np	np	nn	nn	nn	nn	np	nn	nn	nn	nn	np	np	nn	np	np	nn	nn	np	nn	nn
LG10_HB_13	F_0004037_L10_PA	LG10	<hkxhk>	{10}	(hh,hk,kk)	hh	kk	hk	kk	hk	hk	kk	hh	hh	hk	hk	kk	hh	hk	hk	hh	hh	kk	hk	hh	hk	hh	hk	hh	hk	kk	hk	kk	kk	hh	kk	hk	hk	kk	hk	hh	hk	hh	hh	kk	kk	hk	kk	kk
LG10_HB_13	F_0004046_L10_PA	LG10	<hkxhk>	{01}	(hh,hk,kk)	kk	hh	hk	hh	hk	hk	hh	kk	kk	hk	hk	hh	kk	hk	hk	kk	kk	hh	hk	kk	hk	kk	hk	kk	hk	hh	hk	hh	hh	kk	hh	hk	hk	hh	hk	kk	hk	kk	kk	hh	hh	hk	hh	hh
LG10_HB_13	R_3285289_L10_PA	LG10	<hkxhk>	{01}	(hh,hk,kk)	kk	hh	hk	hh	hk	hk	hh	kk	kk	hk	hk	hh	kk	hk	hk	kk	kk	hh	hk	kk	hk	kk	hk	kk	hk	hh	hk	hh	hh	kk	hh	hk	hk	hh	hk	kk	hk	kk	kk	hh	hh	hk	hh	hh
LG10_HB_13.5	R_3303962_L10_PA	LG10	<lmxll>	{0-}	(ll,lm))	lm	ll	lm	ll	ll	ll	ll	lm	lm	lm	ll	ll	lm	ll	lm	lm	lm	ll	ll	lm	ll	lm	ll	lm	ll	ll	lm	ll	ll	lm	ll	lm	lm	ll	ll	lm	lm	lm	lm	ll	ll	ll	ll	ll
LG10_HB_13.5	R_3332541_L10_PA	LG10	<hkxhk>	{01}	(hh,hk,kk)	kk	hh	hk	hh	hk	hk	hh	kk	kk	hk	hk	hh	kk	hk	hk	kk	kk	hh	hk	kk	hk	kk	hk	kk	hk	hh	hk	hh	hh	kk	hh	hk	hk	hh	hk	kk	hk	kk	kk	hh	hh	hk	hh	hh
LG10_HB_13.5	R_3353551_L10_PA	LG10	<hkxhk>	{01}	(hh,hk,kk)	kk	hh	hk	hh	hk	hk	hh	kk	kk	hk	hk	hh	kk	hk	hk	kk	kk	hh	hk	kk	hk	kk	hk	kk	hk	hh	hk	hh	hh	kk	hh	hk	hk	hh	hk	kk	hk	kk	kk	hh	hh	hk	hh	hh
LG10_HB_14	F_0005003_L10_PA	LG10	<lmxll>	{1-}	(ll,lm))	ll	lm	ll	lm	lm	lm	lm	ll	ll	ll	lm	lm	ll	lm	ll	ll	ll	lm	lm	ll	lm	ll	lm	ll	lm	lm	ll	lm	lm	ll	lm	ll	ll	lm	lm	ll	lm	ll	ll	lm	lm	lm	lm	lm
LG10_HB_14	F_0005008_L10_PA	LG10	<nnxnp>	{-1}	(nn,np)	np	nn	nn	nn	np	np	nn	np	np	nn	np	nn	np	np	nn	np	np	nn	np	np	np	np	np	np	np	nn	nn	nn	nn	np	nn	nn	nn	nn	np	np	nn	np	np	nn	nn	np	nn	nn
LG10_HB_14	R_4032707_L10_PA	LG10	<lmxll>	{1-}	(ll,lm))	ll	lm	ll	lm	lm	lm	lm	ll	ll	ll	lm	lm	ll	lm	ll	ll	ll	lm	lm	ll	lm	ll	lm	ll	lm	lm	ll	lm	lm	ll	lm	ll	ll	lm	lm	ll	lm	ll	ll	lm	lm	lm	lm	lm
LG10_HB_14	R_4034839_L10_PA	LG10	<hkxhk>	{01}	(hh,hk,kk)	kk	hh	hk	hh	hk	hk	hh	kk	kk	hk	hk	hh	kk	hk	hk	kk	kk	hh	hk	kk	hk	kk	hk	kk	hk	hh	hk	hh	hh	kk	hh	hk	hk	hh	hk	kk	hh	kk	kk	hh	hh	hk	hh	hh
LG10_HB_14	R_4041727_L10_PA	LG10	<nnxnp>	{-1}	(nn,np)	np	nn	nn	nn	np	np	nn	np	np	nn	np	nn	np	np	nn	np	np	nn	np	np	np	np	np	np	np	nn	nn	nn	nn	np	nn	nn	nn	nn	np	np	nn	np	np	nn	nn	np	nn	nn
LG10_HB_1456	F_0685103_L6_PA	LG10	<hkxhk>	{11}	(hh,hk,kk)	hk	hk	hh	hk	hk	kk	hk	hk	hk	hh	kk	hk	hk	hk	hh	hk	hh	hk	hk	hh	kk	hk	kk	hk	hk	hk	hh	hk	hk	hk	hk	hk	hh	hk	kk	kk	hk	hk	hk	hk	hh	kk	hk	hk
LG10_HB_1456	F_0685122_L6_PA	LG10	<hkxhk>	{11}	(hh,hk,kk)	hk	hk	hh	hk	hk	kk	hk	hk	hk	hh	kk	hk	hk	hk	hh	hk	hh	hk	hk	hh	kk	hk	kk	hk	hk	hk	hh	hk	hk	hk	hk	hk	hh	hk	kk	kk	hk	hk	hk	hk	hh	kk	hk	hk
LG10_HB_1531	F_0716936_L7_PA	LG10	<nnxnp>	{-1}	(nn,np)	np	nn	nn	nn	np	np	nn	np	np	nn	np	nn	np	nn	nn	np	nn	nn	np	nn	np	np	np	np	nn	nn	nn	nn	nn	np	nn	nn	nn	nn	np	np	nn	np	np	nn	nn	np	nn	nn
LG10_HB_1553	F_0726964_L8_PA	LG10	<nnxnp>	{-0}	(nn,np)	nn	np	np	np	nn	nn	np	nn	nn	np	nn	np	nn	np	np	nn	np	np	np	np	nn	nn	nn	nn	np	np	np	np	np	nn	np	np	np	np	nn	nn	np	nn	nn	np	np	nn	np	np
LG10_HB_1553	F_0726979_L8_PA	LG10	<nnxnp>	{-0}	(nn,np)	nn	np	np	np	nn	nn	np	nn	nn	np	nn	np	nn	np	np	nn	np	np	np	np	nn	nn	nn	nn	np	np	np	np	np	nn	np	np	np	np	nn	nn	np	nn	nn	np	np	nn	np	np
LG10_HB_1554	F_0727256_L8_PA	LG10	<nnxnp>	{-0}	(nn,np)	nn	np	np	np	nn	nn	np	nn	nn	np	nn	np	nn	np	np	nn	np	np	np	np	nn	nn	nn	nn	np	np	np	np	np	nn	np	np	np	np	nn	nn	np	nn	nn	np	np	nn	np	np
LG10_HB_1554	F_0727268_L8_PA	LG10	<nnxnp>	{-0}	(nn,np)	nn	np	np	np	nn	nn	np	nn	nn	np	nn	np	nn	np	np	nn	np	np	np	np	nn	nn	nn	nn	np	np	np	np	np	nn	np	np	np	np	nn	nn	np	nn	nn	np	np	nn	np	np
LG10_HB_1554	F_0727275_L8_PA	LG10	<nnxnp>	{-0}	(nn,np)	nn	np	np	np	nn	nn	np	nn	nn	np	nn	np	nn	np	np	nn	np	np	np	np	nn	nn	nn	nn	np	np	np	np	np	nn	np	np	np	np	nn	nn	np	nn	nn	np	np	nn	np	np
LG10_HB_17	F_0007375_L10_PA	LG10	<hkxhk>	{10}	(hh,hk,kk)	hh	kk	hk	kk	hk	kk	kk	hk	hh	kk	hh	kk	hh	kk	hk	hh	kk	kk	kk	hk	hk	hh	hk	hk	kk	kk	hk	hk	kk	hh	kk	hk	kk	kk	hk	hh	kk	hh	hk	kk	hh	hk	kk	kk
LG10_HB_17	F_0007383_L10_PA	LG10	<lmxll>	{1-}	(ll,lm))	ll	lm	ll	lm	ll	lm	lm	ll	ll	lm	ll	lm	ll	lm	ll	ll	lm	lm	lm	ll	lm	ll	lm	ll	lm	lm	lm	lm	lm	ll	lm	lm	lm	lm	lm	ll	lm	ll	lm	lm	ll	lm	lm	lm
LG10_HB_17	F_0007388_L10_PA	LG10	<nnxnp>	{-0}	(nn,np)	nn	np	np	np	np	np	np	np	nn	np	nn	np	nn	np	np	nn	np	np	np	np	nn	nn	nn	np	np	np	nn	nn	np	nn	np	nn	np	np	nn	nn	np	nn	nn	np	nn	nn	np	np
LG10_HB_1713	F_0805702_L9_PA	LG10	<lmxll>	{1-}	(ll,lm))	ll	lm	ll	lm	ll	lm	lm	ll	ll	ll	lm	lm	ll	lm	ll	ll	ll	lm	lm	ll	lm	ll	lm	ll	lm	lm	ll	lm	lm	ll	lm	lm	ll	lm	lm	lm	lm	ll	ll	lm	ll	lm	lm	lm
LG10_HB_1713	F_0805708_L9_PA	LG10	<lmxll>	{1-}	(ll,lm))	ll	lm	ll	lm	ll	lm	lm	ll	ll	ll	lm	lm	ll	lm	ll	ll	ll	lm	lm	ll	lm	ll	lm	ll	lm	lm	ll	lm	lm	ll	lm	lm	ll	lm	lm	lm	lm	ll	ll	lm	ll	lm	lm	lm
LG10_HB_1713	F_0805709_L9_PA	LG10	<lmxll>	{1-}	(ll,lm))	ll	lm	ll	lm	ll	lm	lm	ll	ll	ll	lm	lm	ll	lm	ll	ll	ll	lm	lm	ll	lm	ll	lm	ll	lm	lm	ll	lm	lm	ll	lm	lm	ll	lm	lm	lm	lm	ll	ll	lm	ll	lm	lm	lm
LG10_HB_1713	F_0805710_L9_PA	LG10	<lmxll>	{1-}	(ll,lm))	ll	lm	ll	lm	ll	lm	lm	ll	ll	ll	lm	lm	ll	lm	ll	ll	ll	lm	lm	ll	lm	ll	lm	ll	lm	lm	ll	lm	lm	ll	lm	lm	ll	lm	lm	lm	lm	ll	ll	lm	ll	lm	lm	lm
LG10_HB_1713	F_0805743_L9_PA	LG10	<lmxll>	{1-}	(ll,lm))	ll	lm	ll	lm	ll	lm	lm	ll	ll	ll	lm	lm	ll	lm	ll	ll	ll	lm	lm	ll	lm	ll	lm	ll	lm	lm	ll	lm	lm	ll	lm	lm	ll	lm	lm	lm	lm	ll	ll	lm	ll	lm	lm	lm
LG10_HB_1749	F_0824881_L10_27_1	LG10	<nnxnp>	{-0}	(nn,np)	nn	np	np	np	nn	nn	np	nn	nn	np	nn	np	nn	nn	np	nn	nn	np	nn	np	np	nn	nn	nn	nn	nn	np	np	np	nn	np	np	np	np	nn	nn	np	nn	nn	np	np	nn	np	np
LG10_HB_1750	F_0825056_L10_28_1	LG10	<hkxhk>	{10}	(hh,hk,kk)	hh	kk	hk	kk	hk	hk	kk	hh	hh	hk	hk	kk	hh	hk	hk	hh	hh	kk	hk	hk	kk	hh	hk	hh	hh	hk	hk	kk	kk	hh	kk	hk	hk	kk	hk	hh	hk	hh	hh	kk	kk	hk	kk	kk
LG10_HB_1750	F_0825064_L10_28_1	LG10	<nnxnp>	{-0}	(nn,np)	nn	np	np	np	nn	nn	np	nn	nn	np	nn	np	nn	nn	np	nn	nn	np	nn	np	np	nn	nn	nn	nn	--	np	np	np	nn	np	np	np	np	nn	nn	np	nn	nn	np	np	nn	np	np
LG10_HB_1750	F_0825068_L10_28_1	LG10	<hkxhk>	{10}	(hh,hk,kk)	hh	kk	hk	kk	--	hk	kk	hh	hh	--	--	kk	hh	hk	hk	hh	hh	kk	hk	hk	kk	hh	--	hh	hh	hk	hk	kk	kk	hh	kk	hk	hk	kk	hk	hh	hk	hh	hh	kk	kk	hk	kk	kk
LG10_HB_1751	F_0825197_L10_28_1	LG10	<hkxhk>	{01}	(hh,hk,kk)	kk	hh	hk	hh	hk	hk	hh	kk	kk	hk	hk	hh	kk	hk	hk	kk	kk	hh	hk	hk	hh	kk	hk	kk	kk	hk	hk	hh	hh	kk	hh	hk	hk	hh	hk	kk	hk	kk	kk	hh	hh	hk	hh	hh
LG10_HB_1751	F_0825199_L10_28_1	LG10	<hkxhk>	{10}	(hh,hk,kk)	hh	kk	hk	kk	hk	hk	kk	hh	hh	hk	hk	kk	hh	hk	hk	hh	hh	kk	hk	hk	kk	hh	hk	hh	hh	hk	hk	kk	kk	hh	kk	hk	hk	kk	hk	hh	hk	hh	hh	kk	kk	hk	kk	kk
LG10_HB_1751	F_0825201_L10_28_1	LG10	<lmxll>	{0-}	(ll,lm))	lm	ll	lm	ll	ll	ll	ll	lm	lm	lm	ll	ll	lm	ll	lm	lm	lm	ll	ll	lm	ll	lm	ll	lm	lm	ll	lm	ll	ll	lm	ll	lm	lm	ll	ll	lm	lm	lm	lm	ll	ll	ll	ll	ll
R_1282648_L10_PA	R_1282648_L10_PA	LG10	<nnxnp>	{-0}	(nn,np)	nn	np	np	np	nn	nn	np	nn	nn	np	nn	np	nn	nn	np	nn	nn	np	nn	np	np	nn	nn	nn	nn	nn	np	np	np	nn	np	np	np	np	nn	nn	np	nn	nn	np	np	nn	np	np
LG10_HB_1753	F_0825437_L10_30_1	LG10	<hkxhk>	{01}	(hh,hk,kk)	kk	hh	hk	hh	hk	hk	hh	kk	kk	hk	hk	hh	kk	hk	hk	kk	kk	hh	hk	hk	hh	kk	hk	kk	hk	hh	hk	hh	hh	kk	hh	hk	hk	hh	hk	kk	hk	kk	kk	hh	hh	hk	hh	hh
LG10_HB_1753	F_0825439_L10_30_1	LG10	<hkxhk>	{01}	(hh,hk,kk)	kk	hh	hk	hh	hk	hk	hh	kk	kk	hk	hk	hh	kk	hk	hk	kk	kk	hh	hk	hk	hh	kk	hk	kk	hk	hh	hk	hh	hh	kk	hh	hk	hk	hh	hk	kk	hk	kk	kk	hh	hh	hk	hh	hh
LG10_HB_1753	F_0825447_L10_30_1	LG10	<hkxhk>	{01}	(hh,hk,kk)	kk	hh	hk	hh	hk	hk	hh	kk	kk	hk	hk	hh	kk	hk	hk	kk	kk	hh	hk	hk	hh	kk	hk	kk	hk	hh	hk	hh	hh	kk	hh	hk	hk	hh	hk	kk	hk	kk	kk	hh	hh	hk	hh	hh
GD_00839_L10_PA	GD_00839_L10_PA	LG10	<hkxhk>	{01}	(hh,hk,kk)	kk	hh	hk	hh	hk	hk	hh	kk	kk	hk	hk	hh	kk	hk	hk	kk	kk	hh	hk	hk	hh	kk	hk	kk	hk	hh	hk	hh	hh	kk	hh	hk	hk	hh	hk	kk	hk	kk	kk	hh	hh	hk	hh	hh
F_0825590_L10_30_1	F_0825590_L10_30_1	LG10	<nnxnp>	{-0}	(nn,np)	nn	np	np	np	nn	nn	np	nn	nn	np	nn	np	nn	nn	np	nn	nn	np	nn	nn	nn	nn	nn	nn	nn	np	np	np	np	nn	np	np	np	np	nn	nn	np	nn	nn	np	np	nn	np	np
LG10_HB_1757	F_0826633_L10_33_1	LG10	<hkxhk>	{01}	(hh,hk,kk)	kk	hh	hk	hh	hk	hk	hh	kk	kk	hk	hk	hh	kk	hh	hk	kk	kk	hh	hk	hk	hk	kk	hk	kk	hh	hh	hk	hh	hh	kk	hh	hk	hk	hh	hk	kk	hh	kk	kk	hh	hh	hk	hh	hh
LG10_HB_1757	F_0826641_L10_33_1	LG10	<hkxhk>	{01}	(hh,hk,kk)	kk	hh	hk	hh	hk	hk	hh	kk	kk	hk	hk	hh	kk	hh	hk	kk	kk	hh	hk	hk	hk	kk	hk	kk	hh	hh	hk	hh	hh	kk	hh	hk	hk	hh	hk	kk	hh	kk	kk	hh	hh	hk	hh	hh
LG10_HB_1764	F_0829833_L10_37_1	LG10	<lmxll>	{1-}	(ll,lm))	ll	lm	ll	lm	ll	lm	lm	ll	ll	ll	lm	lm	ll	lm	ll	ll	ll	lm	lm	ll	lm	ll	lm	ll	lm	lm	ll	lm	lm	ll	lm	ll	ll	lm	lm	ll	lm	ll	ll	lm	lm	lm	lm	lm
LG10_HB_1764	F_0829841_L10_37_1	LG10	<nnxnp>	{-1}	(nn,np)	np	nn	nn	nn	np	np	nn	np	np	nn	np	nn	np	nn	nn	np	nn	nn	nn	nn	np	np	np	np	nn	nn	nn	nn	nn	np	nn	nn	nn	nn	np	np	nn	np	np	nn	nn	np	nn	nn
LG10_HB_1767	F_0831315_L10_40_1	LG10	<lmxll>	{1-}	(ll,lm))	ll	lm	ll	lm	ll	lm	lm	ll	ll	lm	lm	lm	ll	lm	ll	ll	lm	lm	lm	ll	lm	ll	lm	ll	lm	lm	lm	lm	lm	ll	lm	lm	lm	lm	lm	lm	lm	ll	lm	lm	ll	lm	lm	lm
LG10_HB_1767	F_0831317_L10_40_1	LG10	<lmxll>	{0-}	(ll,lm))	lm	ll	lm	ll	lm	ll	ll	lm	lm	ll	ll	ll	lm	ll	lm	lm	ll	ll	ll	lm	ll	lm	ll	lm	ll	ll	ll	ll	ll	lm	ll	ll	ll	ll	ll	ll	ll	lm	ll	ll	lm	ll	ll	ll
LG10_HB_1767.7_s40h1	GD_01832_L10_40_1	LG10	<lmxll>	{1-}	(ll,lm))	ll	lm	ll	lm	ll	lm	lm	ll	ll	lm	lm	lm	ll	lm	ll	ll	lm	lm	lm	ll	lm	ll	lm	ll	lm	lm	lm	lm	lm	ll	lm	lm	lm	lm	lm	lm	lm	ll	lm	lm	ll	lm	lm	lm
LG10_HB_1769	F_0832349_L10_40_1	LG10	<lmxll>	{0-}	(ll,lm))	lm	ll	lm	ll	lm	ll	ll	lm	lm	ll	lm	ll	lm	ll	lm	lm	ll	ll	ll	lm	ll	lm	ll	lm	ll	ll	ll	ll	ll	lm	ll	ll	ll	ll	ll	ll	ll	lm	ll	ll	lm	ll	ll	ll
LG10_HB_1769	F_0832361_L10_40_1	LG10	<lmxll>	{1-}	(ll,lm))	ll	lm	ll	lm	ll	lm	lm	ll	ll	lm	ll	lm	ll	lm	ll	ll	lm	lm	lm	ll	lm	ll	lm	ll	lm	lm	lm	lm	lm	ll	lm	lm	lm	lm	lm	lm	lm	ll	lm	lm	ll	lm	lm	lm
LG10_HB_1770	F_0832819_L10_41_1	LG10	<hkxhk>	{01}	(hh,hk,kk)	kk	hh	hk	hh	hk	hh	hh	hk	kk	hh	kk	hh	kk	hh	hk	kk	hh	hh	hh	hk	hk	kk	hk	hk	hh	hh	hk	hk	hh	kk	hh	hk	hh	hh	hk	hk	hh	kk	hk	hh	hk	hk	hh	hh
F_0832999_L10_41_1	F_0832999_L10_41_1	LG10	<hkxhk>	{10}	(hh,hk,kk)	hh	kk	hk	kk	hk	kk	kk	hk	hh	kk	hh	kk	hh	kk	hk	hh	kk	kk	kk	hk	hk	hh	hk	hk	kk	kk	hk	hk	kk	hh	kk	hk	kk	kk	hk	hh	kk	hh	hk	kk	hh	hk	kk	kk
LG10_HB_1773	F_0833930_L10_43_1	LG10	<nnxnp>	{-1}	(nn,np)	np	nn	nn	np	nn	nn	nn	nn	np	nn	np	nn	np	nn	nn	np	nn	nn	nn	nn	np	np	np	nn	nn	nn	np	np	np	np	nn	np	nn	nn	np	np	nn	nn	nn	nn	np	np	nn	nn
LG10_HB_1773	F_0833943_L10_43_1	LG10	<nnxnp>	{-1}	(nn,np)	np	nn	nn	np	nn	nn	nn	nn	np	nn	np	nn	np	nn	nn	np	nn	nn	nn	nn	np	np	np	nn	nn	nn	np	np	np	np	nn	np	nn	nn	np	np	nn	nn	nn	nn	np	np	nn	nn
LG10_HB_1773	F_0833948_L10_43_1	LG10	<lmxll>	{1-}	(ll,lm))	ll	lm	ll	lm	ll	lm	lm	ll	ll	lm	ll	lm	ll	lm	ll	ll	lm	lm	lm	ll	lm	ll	lm	ll	lm	lm	lm	lm	lm	ll	lm	lm	lm	lm	lm	ll	lm	ll	lm	lm	ll	lm	lm	lm
LG10_HB_1774	F_0834908_L10_45_1	LG10	<lmxll>	{1-}	(ll,lm))	ll	lm	ll	lm	ll	lm	lm	ll	ll	lm	ll	lm	ll	lm	ll	ll	lm	lm	lm	ll	lm	ll	lm	ll	lm	lm	lm	ll	lm	ll	lm	lm	lm	ll	lm	ll	lm	ll	lm	lm	ll	lm	lm	lm
LG10_HB_1775	F_0835174_L10_45_1	LG10	<lmxll>	{1-}	(ll,lm))	ll	lm	ll	lm	ll	lm	lm	ll	ll	lm	ll	lm	ll	lm	ll	ll	lm	lm	lm	ll	lm	ll	lm	ll	lm	lm	lm	ll	lm	ll	lm	lm	lm	ll	ll	ll	lm	ll	lm	lm	ll	lm	lm	lm
LG10_HB_1775	F_0835176_L10_45_1	LG10	<lmxll>	{0-}	(ll,lm))	lm	ll	lm	ll	lm	ll	ll	lm	lm	ll	lm	ll	lm	ll	lm	lm	ll	ll	ll	lm	ll	lm	ll	lm	ll	ll	ll	lm	ll	lm	ll	ll	ll	lm	lm	lm	ll	lm	ll	ll	lm	ll	ll	ll
LG10_HB_1775	F_0835177_L10_45_1	LG10	<hkxhk>	{11}	(hh,hk,kk)	hk	hk	hh	kk	hh	hk	hk	hh	hh	hk	hk	hk	hk	hk	hh	hk	hk	hk	hk	hh	hk	hk	kk	hh	hk	hk	kk	hk	kk	hk	hk	kk	hk	hk	hk	hk	hk	hh	hk	hk	hk	kk	hk	hk
LG10_HB_1775.5	GD_00257_L10_PA	LG10	<lmxll>	{1-}	(ll,lm))	ll	lm	ll	lm	ll	lm	lm	ll	ll	lm	ll	lm	ll	lm	ll	ll	lm	lm	lm	ll	lm	ll	lm	ll	lm	lm	lm	ll	lm	ll	lm	lm	lm	ll	ll	ll	lm	ll	lm	lm	ll	lm	lm	lm
LG10_HB_1775.5	GD_00971_L10_PA	LG10	<nnxnp>	{-1}	(nn,np)	np	nn	nn	np	nn	nn	nn	nn	nn	nn	np	nn	np	nn	nn	np	nn	nn	nn	nn	np	np	np	nn	nn	nn	np	np	np	np	nn	np	nn	np	np	np	nn	nn	nn	nn	np	np	nn	nn
LG10_HB_1775.5	R_28632998_L10_PA	LG10	<lmxll>	{0-}	(ll,lm))	lm	ll	lm	ll	lm	ll	ll	lm	lm	ll	lm	ll	lm	ll	lm	lm	ll	ll	ll	lm	ll	lm	ll	lm	ll	ll	ll	lm	ll	lm	ll	ll	ll	lm	lm	lm	ll	lm	ll	ll	lm	ll	ll	ll
LG10_HB_1778	F_0837574_L10_48_1	LG10	<nnxnp>	{-0}	(nn,np)	nn	nn	np	nn	nn	np	nn	np	np	np	nn	nn	nn	nn	np	nn	np	np	np	np	np	nn	nn	np	np	nn	nn	nn	nn	np	np	nn	np	nn	nn	nn	np	np	np	np	nn	nn	np	np
LG10_HB_1778	F_0837576_L10_48_1	LG10	<nnxnp>	{-0}	(nn,np)	nn	nn	np	nn	nn	np	nn	np	np	np	nn	nn	nn	nn	np	nn	np	np	np	np	np	nn	nn	np	np	nn	nn	nn	nn	np	np	nn	np	nn	nn	nn	np	np	np	np	nn	nn	np	np
LG10_HB_1778	F_0837578_L10_48_1	LG10	<nnxnp>	{-0}	(nn,np)	nn	nn	np	nn	nn	np	nn	np	np	np	nn	nn	nn	nn	np	nn	np	np	np	np	np	nn	nn	np	np	nn	nn	nn	nn	np	np	nn	np	nn	nn	nn	np	np	np	np	nn	nn	np	np
LG10_HB_1780	F_0838244_L10_49_1	LG10	<nnxnp>	{-0}	(nn,np)	nn	nn	np	nn	nn	np	nn	np	np	np	np	nn	nn	nn	np	nn	np	np	np	nn	np	np	nn	np	np	nn	nn	nn	nn	np	np	nn	nn	nn	nn	nn	np	np	np	np	nn	nn	np	np
LG10_HB_1781	F_0838422_L10_49_1	LG10	<hkxhk>	{10}	(h-,kk)	h-	h-	h-	h-	h-	kk	h-	h-	h-	kk	h-	h-	h-	h-	h-	h-	h-	h-	h-	h-	kk	h-	h-	h-	kk	h-	h-	h-	h-	h-	h-	h-	h-	h-	h-	h-	kk	h-	kk	kk	h-	h-	kk	kk
LG10_HB_1781	F_0838443_L10_49_1	LG10	<hkxhk>	{10}	(hh,hk,kk)	hh	hk	hk	hk	hh	kk	hh	hk	hk	kk	hk	hk	hh	hk	hk	hh	hk	hk	hk	hh	kk	hk	hk	hk	kk	hh	hk	hh	hk	hk	hk	hk	hk	hh	hk	hh	kk	hk	kk	kk	hh	hk	kk	kk
LG10_HB_1781	F_0838444_L10_49_1	LG10	<nnxnp>	{-0}	(nn,np)	nn	nn	np	nn	nn	np	nn	np	np	np	np	nn	nn	nn	np	nn	np	np	np	nn	np	np	nn	np	np	nn	nn	nn	nn	np	np	nn	nn	nn	nn	nn	np	np	np	np	nn	nn	np	np
LG10_HB_1784_s26h1	F_0839802_L11_26_1	LG10	<nnxnp>	{-1}	(nn,np)	np	nn	nn	nn	np	np	nn	np	np	nn	np	nn	np	nn	nn	np	np	nn	np	nn	np	np	np	np	nn	nn	nn	nn	nn	np	nn	nn	nn	nn	np	np	nn	np	np	nn	nn	np	nn	nn
LG10_HB_1906_s39h1	F_0890021_L14_39_1	LG10	<lmxll>	{1-}	(ll,lm))	ll	lm	ll	lm	ll	lm	lm	ll	ll	ll	lm	lm	ll	lm	ll	ll	ll	lm	lm	ll	lm	ll	lm	ll	lm	lm	ll	lm	lm	ll	lm	lm	ll	lm	lm	lm	lm	ll	ll	lm	ll	lm	lm	lm
LG10_HB_2	F_0000044_L10_PA	LG10	<efxeg>	{10}	(ee,ef,eg,fg)	ee	fg	eg	fg	ef	ef	fg	ee	ee	eg	ef	fg	ee	ef	eg	ee	ee	fg	ef	eg	fg	ee	ef	ee	ee	ef	eg	fg	fg	ee	fg	eg	eg	fg	ef	ee	eg	ee	ee	fg	fg	ef	fg	fg
LG10_HB_2	F_0000045_L10_PA	LG10	<efxeg>	{10}	(ee,ef,eg,fg)	ee	fg	eg	fg	ef	ef	fg	ee	ee	eg	ef	fg	ee	ef	eg	ee	ee	fg	ef	eg	fg	ee	ef	ee	ee	ef	eg	fg	fg	ee	fg	eg	eg	fg	ef	ee	eg	ee	ee	fg	fg	ef	fg	fg
LG10_HB_20	F_0008614_L10_PA	LG10	<lmxll>	{0-}	(ll,lm))	lm	ll	lm	ll	ll	ll	ll	lm	lm	lm	ll	ll	lm	ll	lm	lm	lm	ll	ll	lm	ll	lm	ll	lm	ll	ll	lm	ll	ll	lm	ll	lm	lm	ll	ll	lm	ll	lm	lm	ll	ll	ll	ll	ll
LG10_HB_20	F_0008635_L10_PA	LG10	<hkxhk>	{01}	(hh,hk,kk)	kk	hh	hk	hh	hk	hk	hh	kk	kk	hk	hk	hh	kk	hh	hk	kk	kk	hh	hk	hk	hk	kk	hk	kk	hh	hh	hk	hh	hh	kk	hh	hk	hk	hh	hk	kk	hh	kk	kk	hh	hh	hk	hh	hh
LG10_HB_20	F_0008637_L10_PA	LG10	<lmxll>	{0-}	(ll,lm))	lm	ll	lm	ll	ll	ll	ll	lm	lm	lm	ll	ll	lm	ll	lm	lm	lm	ll	ll	lm	ll	lm	ll	lm	ll	ll	lm	ll	ll	lm	ll	lm	lm	ll	ll	lm	ll	lm	lm	ll	ll	ll	ll	ll
$F_0956867y_LG10	$F_0956867y_LG10	LG10	<lmxll>	{1-}	(ll,lm))	ll	lm	ll	lm	ll	lm	lm	ll	ll	lm	ll	lm	ll	lm	ll	ll	lm	lm	lm	ll	lm	ll	lm	ll	lm	lm	lm	lm	lm	ll	lm	lm	lm	lm	lm	ll	lm	ll	lm	lm	ll	lm	lm	lm
LG10_HB_21	F_0009212_L10_PA	LG10	<nnxnp>	{-1}	(nn,np)	np	nn	nn	nn	np	np	--	np	np	nn	np	nn	np	nn	nn	np	np	nn	np	nn	np	np	np	np	nn	nn	nn	nn	nn	np	nn	nn	nn	nn	np	np	nn	np	np	nn	nn	np	nn	nn
LG10_HB_21	F_0009218_L10_PA	LG10	<lmxll>	{0-}	(ll,lm))	lm	ll	lm	ll	ll	ll	ll	lm	lm	lm	ll	ll	lm	ll	lm	lm	lm	ll	ll	lm	ll	lm	ll	lm	ll	ll	lm	ll	ll	lm	ll	lm	lm	ll	ll	lm	ll	lm	lm	ll	ll	ll	ll	ll
LG10_HB_21	F_0009219_L10_PA	LG10	<lmxll>	{0-}	(ll,lm))	lm	ll	lm	ll	ll	ll	ll	lm	lm	lm	ll	ll	lm	ll	lm	lm	lm	ll	ll	lm	ll	lm	ll	lm	ll	ll	lm	ll	ll	lm	ll	lm	lm	ll	ll	lm	ll	lm	lm	ll	ll	ll	ll	ll
LG10_HB_21	F_0009256_L10_PA	LG10	<nnxnp>	{-1}	(nn,np)	np	nn	nn	nn	np	np	nn	np	np	nn	np	nn	np	nn	nn	np	np	nn	np	nn	np	np	np	np	nn	nn	nn	nn	nn	np	nn	nn	nn	nn	np	np	nn	np	np	nn	nn	np	nn	nn
LG10_HB_21.5	R_7121587_L10_PA	LG10	<nnxnp>	{-1}	(nn,np)	np	nn	nn	nn	np	np	nn	np	np	nn	np	nn	np	nn	nn	np	np	nn	np	nn	np	np	np	np	nn	nn	nn	nn	nn	np	nn	nn	nn	nn	np	np	nn	np	np	nn	nn	np	nn	nn
LG10_HB_21.5	R_7135490_L10_PA	LG10	<nnxnp>	{-0}	(nn,np)	nn	np	np	np	nn	nn	np	nn	nn	np	nn	np	nn	np	np	nn	nn	np	nn	np	nn	nn	nn	nn	np	np	np	np	np	nn	np	np	np	np	nn	nn	np	nn	nn	np	np	nn	np	np
LG10_HB_22	F_0009753_L10_PA	LG10	<nnxnp>	{-1}	(nn,np)	np	nn	nn	nn	np	np	nn	np	np	nn	np	nn	np	nn	nn	np	np	nn	np	nn	np	np	np	np	nn	nn	nn	nn	nn	np	nn	nn	nn	nn	np	np	nn	np	np	nn	nn	np	nn	nn
LG10_HB_22	F_0009773_L10_PA	LG10	<nnxnp>	{-0}	(nn,np)	nn	np	np	np	nn	nn	np	nn	nn	np	nn	np	nn	np	np	nn	nn	np	nn	np	nn	nn	nn	nn	np	np	np	np	np	nn	np	np	np	np	nn	nn	np	nn	nn	np	np	nn	np	np
LG10_HB_22	GD_02051_L10_PA	LG10	<hkxhk>	{00}	(hh,hk,kk)	hk	hk	kk	hk	hh	hh	hk	hk	hk	kk	hh	hk	hk	hk	kk	hk	hk	hk	hh	kk	hh	hk	hh	hk	hk	hk	kk	hk	hk	hk	hk	kk	kk	hk	hh	hk	hk	hk	hk	hk	hk	hh	hk	hk
F_0101347_L11_PA	F_0101347_L11_PA	LG10	<lmxll>	{1-}	(ll,lm))	ll	lm	ll	lm	ll	lm	lm	ll	ll	lm	ll	lm	ll	lm	ll	ll	lm	lm	lm	ll	lm	ll	lm	ll	lm	lm	lm	lm	lm	ll	lm	lm	lm	lm	lm	ll	lm	ll	lm	lm	ll	lm	lm	lm
LG10_HB_2268_s33h1	F_1023002_L8_33_1	LG10	<nnxnp>	{-0}	(nn,np)	nn	np	np	np	nn	nn	np	nn	nn	np	nn	np	nn	np	np	nn	np	np	np	np	nn	nn	nn	nn	np	np	np	np	np	nn	np	np	np	np	nn	nn	np	nn	nn	np	np	nn	np	np
LG10_HB_2269_s33h1	F_1023458_L8_33_1	LG10	<nnxnp>	{-0}	(nn,np)	nn	np	np	np	nn	nn	np	nn	nn	np	nn	np	nn	np	np	nn	np	np	np	np	nn	nn	nn	nn	np	np	np	np	np	nn	np	np	np	np	nn	nn	np	nn	nn	np	np	nn	np	np
LG10_HB_23	F_0010475_L10_PA	LG10	<hkxhk>	{11}	(hh,hk,kk)	hk	hk	hh	hk	kk	kk	hk	hk	hk	hh	kk	hk	hk	hk	hh	hk	hh	hk	kk	hh	kk	hk	kk	hk	hk	hk	hh	hk	hk	hk	hk	hh	hh	hk	kk	hk	hk	hk	hk	hk	hk	kk	hk	hk
LG10_HB_2317_s30h1	F_1048045_L9_30_1	LG10	<lmxll>	{1-}	(ll,lm))	ll	lm	ll	lm	ll	lm	lm	ll	ll	ll	lm	lm	ll	lm	ll	ll	ll	lm	lm	ll	lm	ll	lm	ll	lm	lm	ll	lm	lm	ll	lm	lm	ll	lm	lm	lm	lm	ll	ll	lm	ll	lm	lm	lm
LG10_HB_2317_s30h1	F_1048060_L9_30_1	LG10	<lmxll>	{1-}	(ll,lm))	ll	lm	ll	lm	ll	lm	lm	ll	ll	ll	lm	lm	ll	lm	ll	ll	ll	lm	lm	ll	lm	ll	lm	ll	lm	lm	ll	lm	lm	ll	lm	lm	ll	lm	lm	lm	lm	ll	ll	lm	ll	lm	lm	lm
F_1052347_L10_52_2	F_1052347_L10_52_2	LG10	<hkxhk>	{10}	(hh,hk,kk)	hh	kk	hk	kk	hk	hk	kk	hh	hh	hk	hk	kk	hh	hk	hk	hh	hh	kk	hk	hk	kk	hh	hk	hh	hh	hk	hk	kk	kk	hh	kk	hk	hk	kk	hk	hh	hk	hh	hh	kk	kk	hk	kk	kk
LG10_HB_2329_s57h2	F_1052759_L10_57_2	LG10	<nnxnp>	{-1}	(nn,np)	np	nn	nn	nn	np	np	nn	np	np	nn	np	nn	np	nn	nn	np	np	nn	np	nn	np	np	np	np	nn	nn	nn	nn	nn	np	nn	nn	nn	nn	np	np	nn	np	np	nn	nn	np	nn	nn
LG10_HB_2330_s57h2	F_1052854_L10_57_2	LG10	<hkxhk>	{00}	(hh,hk,kk)	hk	hk	kk	hk	hk	hh	hk	hk	hk	kk	hh	hk	hk	hk	kk	hk	kk	hk	hk	kk	hh	hk	hh	hk	hk	hk	kk	hk	hk	hk	hk	hk	kk	hk	hh	hh	hk	hk	hk	hk	kk	hh	hk	hk
LG10_HB_2330_s57h2	F_1052855_L10_57_2	LG10	<nnxnp>	{-1}	(nn,np)	np	nn	nn	nn	np	np	nn	np	np	nn	np	nn	np	nn	nn	np	nn	nn	nn	nn	np	np	np	np	nn	nn	nn	nn	nn	np	nn	nn	nn	nn	np	np	nn	np	np	nn	nn	np	nn	nn
LG10_HB_2330_s57h2	F_1052858_L10_57_2	LG10	<lmxll>	{1-}	(ll,lm))	ll	lm	ll	lm	ll	lm	lm	ll	ll	ll	lm	lm	ll	lm	ll	ll	ll	lm	lm	ll	lm	ll	lm	ll	lm	lm	ll	lm	lm	ll	lm	lm	ll	lm	lm	lm	lm	ll	ll	lm	ll	lm	lm	lm
LG10_HB_2330_s57h2	F_1052860_L10_57_2	LG10	<nnxnp>	{-1}	(nn,np)	np	nn	nn	nn	np	np	nn	np	np	nn	np	nn	np	nn	nn	np	nn	nn	nn	nn	np	np	np	np	nn	nn	nn	nn	nn	np	nn	nn	nn	nn	np	np	nn	np	np	nn	nn	np	nn	nn
LG10_HB_2330_s57h2	F_1052863_L10_57_2	LG10	<nnxnp>	{-1}	(nn,np)	np	nn	nn	nn	np	np	nn	np	np	nn	np	nn	np	nn	nn	np	nn	nn	nn	nn	np	np	np	np	nn	nn	nn	nn	nn	np	nn	nn	nn	nn	np	np	nn	np	np	nn	nn	np	nn	nn
LG10_HB_2333.5	GD_00099_L10_PA	LG10	<nnxnp>	{-1}	(nn,np)	np	nn	nn	np	np	nn	np	nn	nn	nn	np	np	np	np	nn	np	nn	nn	nn	nn	nn	np	np	nn	nn	np	np	np	np	np	nn	np	nn	np	np	np	nn	nn	nn	nn	np	np	nn	nn
F_1055259_L10_71_2	F_1055259_L10_71_2	LG10	<hkxhk>	{01}	(hh,hk,kk)	kk	hk	hk	hk	kk	hh	kk	hk	hk	hh	hk	hk	kk	hk	hk	kk	hk	hh	hk	kk	hh	hk	hk	hk	hh	kk	hk	kk	hk	hk	hk	hk	hk	kk	hk	kk	hh	hk	hh	hh	kk	hk	hh	hh
LG10_HB_2385_s60h2	$F_1067946y_LG10	LG10	<nnxnp>	{-1}	(nn,np)	np	nn	nn	nn	nn	np	nn	nn	np	nn	np	nn	np	nn	nn	np	nn	nn	nn	nn	np	np	np	nn	nn	nn	nn	nn	nn	np	nn	nn	nn	nn	np	np	nn	np	np	nn	nn	np	nn	nn
LG10_HB_2528_s62h2	F_1100846_L8_62_2	LG10	<nnxnp>	{-0}	(nn,np)	nn	np	np	np	nn	nn	np	nn	nn	np	nn	np	nn	np	np	nn	np	np	np	np	nn	nn	nn	nn	np	np	np	np	np	nn	np	np	np	np	nn	nn	np	nn	nn	np	np	nn	np	np
LG10_HB_2529_s62h2	F_1100862_L8_62_2	LG10	<nnxnp>	{-0}	(nn,np)	nn	np	np	np	nn	nn	np	nn	nn	np	nn	np	nn	np	np	nn	np	np	np	np	nn	nn	nn	nn	np	np	np	np	np	nn	np	np	np	np	nn	nn	np	nn	nn	np	np	nn	np	np
c$F_1106440y_LG10	$F_1106440y_LG10	LG10	<lmxll>	{1-}	(ll,lm))	ll	lm	ll	lm	lm	lm	lm	ll	ll	ll	lm	lm	ll	lm	ll	ll	ll	lm	lm	ll	lm	ll	lm	ll	lm	lm	ll	lm	lm	ll	lm	ll	ll	lm	lm	ll	lm	ll	ll	lm	lm	lm	lm	lm
LG10_HB_2571_s82h3	F_1107802_L10_82_3	LG10	<nnxnp>	{-0}	(nn,np)	nn	nn	np	nn	nn	np	nn	np	np	np	nn	nn	nn	nn	np	nn	np	np	np	np	np	nn	nn	np	np	nn	nn	nn	nn	np	np	nn	np	nn	nn	nn	np	np	np	np	nn	nn	np	np
LG10_HB_269	F_0121825_L12_PA	LG10	<nnxnp>	{-0}	(nn,np)	nn	np	np	np	nn	nn	np	nn	nn	np	nn	np	nn	np	np	nn	np	np	np	np	nn	nn	nn	nn	np	np	np	np	np	nn	np	np	np	np	nn	nn	np	nn	nn	np	np	nn	np	np
LG10_HB_269	F_0121827_L12_PA	LG10	<nnxnp>	{-0}	(nn,np)	nn	np	np	np	nn	nn	np	nn	nn	np	nn	np	nn	np	np	nn	np	np	np	np	nn	nn	nn	nn	np	np	np	np	np	nn	np	np	np	np	nn	nn	np	nn	nn	np	np	nn	np	np
LG10_HB_27	F_0012361_L10_PA	LG10	<hkxhk>	{00}	(hh,hk,kk)	hk	hk	kk	hk	hk	hh	hk	hk	hk	kk	hh	hk	hk	hk	kk	hk	kk	hk	hk	kk	hh	hk	hh	kk	hk	hk	kk	hk	hk	hk	hk	hk	kk	hk	hh	hh	hk	hk	hk	hk	kk	hh	hk	hk
LG10_HB_27	F_0012368_L10_PA	LG10	<hkxhk>	{11}	(hh,hk,kk)	hk	hk	hh	hk	hk	kk	hk	hk	hk	hh	kk	hk	hk	hk	hh	hk	hh	hk	hk	hh	kk	hk	kk	hh	hk	hk	hh	hk	hk	hk	hk	hk	hh	hk	kk	kk	hk	hk	hk	hk	hh	kk	hk	hk
LG10_HB_27	GD_00260_L10_PA	LG10	<hkxhk>	{11}	(hh,hk,kk)	hk	hk	hh	hk	hk	kk	hk	hk	hk	hh	kk	hk	hk	hk	hh	hk	hh	hk	hk	hh	kk	hk	kk	hh	hk	hk	hh	hk	hk	hk	hk	hk	hh	hk	kk	kk	hk	hk	hk	hk	hh	kk	hk	hk
LG10_HB_271	F_0122452_L12_PA	LG10	<nnxnp>	{-0}	(nn,np)	nn	np	np	np	nn	nn	np	nn	nn	np	nn	np	nn	np	np	nn	np	np	np	np	nn	nn	nn	nn	np	np	np	np	np	nn	np	np	np	np	nn	nn	np	nn	nn	np	np	nn	np	np
LG10_HB_271	F_0122469_L12_PA	LG10	<nnxnp>	{-0}	(nn,np)	nn	np	np	np	nn	nn	np	nn	nn	np	nn	np	nn	np	np	nn	np	np	np	np	nn	nn	nn	nn	np	np	np	np	np	nn	np	np	np	np	nn	nn	np	nn	nn	np	np	nn	np	np
LG10_HB_271	F_0122473_L12_PA	LG10	<nnxnp>	{-0}	(nn,np)	nn	np	np	np	nn	nn	np	nn	nn	np	nn	np	nn	np	np	nn	np	np	np	np	nn	nn	nn	nn	np	np	np	np	np	nn	np	np	np	np	nn	nn	np	nn	nn	np	np	nn	np	np
LG10_HB_28	F_0013159_L10_PA	LG10	<lmxll>	{1-}	(ll,lm))	ll	lm	ll	lm	ll	lm	lm	ll	ll	ll	lm	lm	ll	lm	ll	ll	--	lm	lm	ll	lm	ll	lm	ll	lm	lm	ll	lm	lm	ll	lm	lm	ll	lm	lm	lm	lm	ll	ll	lm	ll	lm	lm	lm
LG10_HB_28	F_0013167_L10_PA	LG10	<hkxhk>	{11}	(hh,hk,kk)	hk	hk	hh	hk	hk	kk	hk	hk	hk	hh	kk	hk	hk	hk	hh	hk	hh	hk	hk	hh	kk	hk	kk	hk	hk	hk	hh	hk	hk	hk	hk	hk	hh	hk	kk	kk	hk	hk	hk	hk	hh	kk	hk	hk
LG10_HB_28	F_0013175_L10_PA	LG10	<lmxll>	{1-}	(ll,lm))	ll	lm	ll	lm	ll	lm	lm	ll	ll	ll	lm	lm	ll	lm	ll	ll	ll	lm	lm	ll	lm	ll	lm	ll	lm	lm	ll	lm	lm	ll	lm	lm	ll	lm	lm	lm	lm	ll	ll	lm	ll	lm	lm	lm
LG10_HB_28	F_0013184_L10_PA	LG10	<nnxnp>	{-1}	(nn,np)	np	nn	nn	nn	np	np	nn	np	np	nn	np	nn	np	nn	nn	np	nn	nn	nn	nn	np	np	np	np	nn	nn	nn	nn	nn	np	nn	nn	nn	nn	np	np	nn	np	np	nn	nn	np	nn	nn
LG10_HB_299	F_0134225_L12_PA	LG10	<efxeg>	{11}	(ee,ef,eg,fg)	eg	ef	ee	ef	ee	fg	ef	ee	eg	ee	fg	ef	eg	ef	ee	eg	ee	ef	ef	ee	fg	eg	fg	ee	ef	ef	ee	ef	ef	eg	ef	ef	ef	ef	fg	fg	ef	eg	eg	ef	ee	fg	ef	ef
LG10_HB_3	F_0000517_L10_PA	LG10	<lmxll>	{0-}	(ll,lm))	lm	ll	lm	ll	ll	ll	ll	lm	lm	lm	ll	ll	lm	ll	lm	lm	lm	ll	ll	lm	ll	lm	ll	lm	lm	ll	lm	ll	ll	lm	ll	lm	lm	ll	ll	lm	lm	lm	lm	ll	ll	ll	ll	ll
LG10_HB_3	F_0000524_L10_PA	LG10	<lmxll>	{1-}	(ll,lm))	ll	lm	ll	lm	lm	lm	lm	ll	ll	ll	lm	lm	ll	lm	ll	ll	ll	lm	lm	ll	lm	ll	lm	ll	ll	lm	ll	lm	lm	ll	lm	ll	ll	lm	lm	ll	ll	ll	ll	lm	lm	lm	lm	lm
LG10_HB_3	F_0000529_L10_PA	LG10	<hkxhk>	{01}	(hh,hk,kk)	kk	hh	hk	hh	hk	hk	hh	kk	kk	hk	hk	hh	kk	hk	hk	kk	kk	hh	hk	hk	hh	kk	hk	kk	kk	hk	hk	hh	hh	kk	hh	hk	hk	hh	hk	kk	hk	kk	kk	hh	hh	hk	hh	hh
LG10_HB_3	F_0000533_L10_PA	LG10	<nnxnp>	{-0}	(nn,np)	nn	np	np	np	nn	nn	np	nn	nn	np	nn	np	nn	nn	np	nn	nn	np	nn	np	np	nn	nn	nn	nn	--	np	np	np	nn	np	np	np	np	nn	nn	np	nn	nn	np	np	nn	np	np
LG10_HB_3056_s49h1	R_36033314_L10_49_1	LG10	<lmxll>	{0-}	(ll,lm))	lm	ll	lm	ll	lm	ll	ll	lm	lm	ll	lm	ll	lm	ll	lm	lm	ll	ll	ll	lm	ll	lm	ll	lm	ll	ll	ll	lm	ll	lm	ll	ll	ll	lm	lm	lm	ll	lm	ll	ll	lm	ll	ll	ll
R_31238010_L10_69_2	R_31238010_L10_69_2	LG10	<nnxnp>	{-1}	(nn,np)	np	nn	nn	np	np	nn	np	nn	nn	nn	np	np	np	np	nn	np	nn	nn	nn	nn	nn	np	np	nn	nn	np	np	np	np	np	nn	np	nn	np	np	np	nn	nn	nn	nn	np	np	nn	nn
R_26641840_L10_44_1	R_26641840_L10_44_1	LG10	<hkxhk>	{11}	(h-,kk)	h-	h-	h-	kk	h-	h-	h-	h-	h-	h-	h-	h-	h-	h-	h-	h-	h-	h-	h-	h-	kk	h-	kk	h-	h-	h-	kk	kk	kk	h-	h-	kk	h-	kk	kk	h-	h-	h-	h-	h-	h-	kk	h-	h-
R_16680919_L10_62_2	R_16680919_L10_62_2	LG10	<lmxll>	{1-}	(ll,lm))	ll	lm	ll	lm	ll	lm	lm	ll	ll	lm	lm	lm	ll	lm	ll	ll	lm	lm	lm	ll	lm	ll	lm	ll	lm	lm	lm	lm	lm	ll	lm	lm	lm	lm	lm	lm	lm	ll	ll	lm	ll	lm	lm	lm
GD_01264_L10_44_1	GD_01264_L10_44_1	LG10	<lmxll>	{0-}	(ll,lm))	lm	ll	lm	ll	lm	ll	ll	lm	lm	ll	lm	ll	lm	ll	lm	lm	ll	ll	ll	lm	ll	lm	ll	lm	ll	ll	ll	ll	ll	lm	ll	ll	ll	ll	ll	lm	ll	lm	ll	ll	lm	ll	ll	ll
R_28610777_L10_45_1	R_28610777_L10_45_1	LG10	<lmxll>	{0-}	(ll,lm))	lm	ll	lm	ll	lm	ll	ll	lm	lm	ll	lm	ll	lm	ll	lm	lm	ll	ll	ll	lm	ll	lm	ll	lm	ll	ll	ll	lm	ll	lm	ll	ll	ll	lm	lm	lm	ll	lm	ll	ll	lm	ll	ll	ll
R_34936228_L10_48_1	R_34936228_L10_48_1	LG10	<nnxnp>	{-0}	(nn,np)	nn	nn	np	nn	nn	np	nn	np	np	np	nn	nn	nn	nn	np	nn	np	np	np	np	np	nn	nn	np	np	nn	nn	nn	nn	np	np	nn	np	nn	nn	nn	np	np	np	np	nn	nn	np	np
R_7167616_L10_33_1	R_7167616_L10_33_1	LG10	<nnxnp>	{-0}	(nn,np)	nn	np	np	np	nn	nn	np	nn	nn	np	nn	np	nn	np	np	nn	nn	np	nn	np	nn	nn	nn	nn	np	np	np	np	np	nn	np	np	np	np	nn	nn	np	nn	nn	np	np	nn	np	np
LG10_HB_3064_s33h1	R_8508757_L10_33_1	LG10	<hkxhk>	{00}	(hh,hk,kk)	hk	hk	kk	hk	hk	hh	hk	hk	hk	kk	hh	hk	hk	hk	kk	hk	kk	hk	hk	kk	hh	hk	hh	kk	hk	hk	kk	hk	hk	hk	hk	hk	kk	hk	hh	hh	hk	hk	hk	hk	kk	hh	hk	hk
R_9480406_L10_PA	R_9480406_L10_PA	LG10	<lmxll>	{1-}	(ll,lm))	ll	lm	ll	lm	lm	lm	lm	ll	ll	ll	lm	lm	ll	lm	ll	ll	ll	lm	lm	ll	lm	ll	lm	ll	lm	lm	ll	lm	lm	ll	lm	ll	ll	lm	lm	ll	lm	ll	ll	lm	lm	lm	lm	lm
LG10_HB_3074	R_9629001_L10_PA	LG10	<nnxnp>	{-1}	(nn,np)	np	nn	nn	nn	np	np	nn	np	np	nn	np	nn	np	nn	nn	np	nn	nn	nn	nn	np	np	np	np	nn	nn	nn	nn	nn	np	nn	nn	nn	nn	np	np	nn	np	np	nn	nn	np	nn	nn
LG10_HB_3074	R_9629310_L10_PA	LG10	<nnxnp>	{-1}	(nn,np)	np	nn	nn	nn	np	np	nn	np	np	nn	np	nn	np	nn	nn	np	nn	nn	nn	nn	np	np	np	np	nn	nn	nn	nn	nn	np	nn	nn	nn	nn	np	np	nn	np	np	nn	nn	np	nn	nn
LG10_HB_3116	R_37031349_L10_PA	LG10	<hkxhk>	{10}	(hh,hk,kk)	hh	hk	hk	hk	hh	kk	hh	hk	hk	kk	hk	hk	hh	hk	hk	hh	hk	hk	hk	hh	kk	hk	hk	hk	kk	hh	hk	hh	hk	hk	hk	hk	hk	hh	hk	hh	kk	hk	kk	kk	hh	hk	kk	kk
LG10_HB_32	F_0014531_L10_PA	LG10	<nnxnp>	{-1}	(nn,np)	np	nn	nn	nn	np	np	nn	np	np	nn	np	nn	np	nn	nn	np	nn	nn	nn	nn	np	np	np	np	nn	nn	nn	nn	nn	np	nn	nn	nn	nn	np	np	nn	np	np	nn	nn	np	nn	nn
LG10_HB_32	F_0014555_L10_PA	LG10	<lmxll>	{1-}	(ll,lm))	ll	lm	ll	lm	lm	lm	lm	ll	ll	ll	lm	lm	ll	lm	ll	ll	ll	lm	lm	ll	lm	ll	lm	ll	lm	lm	ll	lm	lm	ll	lm	ll	ll	lm	lm	ll	lm	ll	ll	lm	lm	lm	lm	lm
LG10_HB_32	F_0014567_L10_PA	LG10	<nnxnp>	{-1}	(nn,np)	np	nn	nn	nn	np	np	nn	np	np	nn	np	nn	np	nn	nn	np	nn	nn	nn	nn	np	np	np	np	nn	nn	nn	nn	nn	np	nn	nn	nn	nn	np	np	nn	np	np	nn	nn	np	nn	nn
LG10_HB_32	R_10712688_L10_PA	LG10	<lmxll>	{0-}	(ll,lm))	lm	ll	lm	ll	ll	ll	ll	lm	lm	lm	ll	ll	lm	ll	lm	lm	lm	ll	ll	lm	ll	lm	ll	lm	ll	ll	lm	ll	ll	lm	ll	lm	lm	ll	ll	lm	ll	lm	lm	ll	ll	ll	ll	ll
LG10_HB_33	F_0014725_L10_PA	LG10	<hkxhk>	{11}	(hh,hk,kk)	hk	hk	hh	hk	kk	kk	hk	hk	hk	hh	kk	hk	hk	hk	hh	hk	hh	hk	hk	hh	kk	hk	kk	hk	hk	hk	hh	hk	hk	hk	hk	hh	hh	hk	kk	hk	hk	hk	hk	hk	hk	kk	hk	hk
LG10_HB_33	F_0014728_L10_PA	LG10	<nnxnp>	{-1}	(nn,np)	np	nn	nn	nn	np	np	nn	np	np	nn	np	nn	np	nn	nn	np	nn	nn	nn	nn	np	np	np	np	nn	nn	nn	nn	nn	np	nn	nn	nn	nn	np	np	nn	np	np	nn	nn	np	nn	nn
LG10_HB_33	F_0014738_L10_PA	LG10	<nnxnp>	{-0}	(nn,np)	nn	np	np	np	nn	nn	np	nn	nn	np	nn	np	nn	np	np	nn	np	np	np	np	nn	nn	nn	nn	np	np	np	np	np	nn	np	np	np	np	nn	nn	np	nn	nn	np	np	nn	np	np
LG10_HB_33	F_0014747_L10_PA	LG10	<nnxnp>	{-1}	(nn,np)	np	nn	nn	nn	np	np	nn	np	np	nn	np	nn	np	nn	nn	np	nn	nn	nn	nn	np	np	np	np	nn	nn	nn	nn	nn	np	nn	nn	nn	nn	np	np	nn	np	np	nn	nn	np	nn	nn
LG10_HB_33	R_10765940_L10_PA	LG10	<hkxhk>	{01}	(hh,hk,kk)	kk	hh	hk	hh	hk	hk	hh	kk	kk	hk	hk	hh	kk	hh	hk	kk	hk	hh	hh	hk	hk	kk	hk	kk	hh	hh	hk	hh	hh	kk	hh	hk	hk	hh	hk	kk	hh	kk	kk	hh	hh	hk	hh	hh
LG10_HB_33.5	R_13016569_L10_PA	LG10	<hkxhk>	{11}	(hh,hk,kk)	hk	hk	hh	hk	kk	kk	hk	hk	hk	hh	kk	hk	hk	hk	hh	hk	hh	hk	hk	hh	kk	hk	kk	hk	hk	hk	hh	hk	hk	hk	hk	hh	hh	hk	kk	hk	hk	hk	hk	hk	hk	kk	hk	hk
LG10_HB_33.5	R_13033111_L10_PA	LG10	<hkxhk>	{00}	(hh,hk,kk)	hk	hk	kk	hk	hh	hh	hk	hk	hk	kk	hh	hk	hk	hk	kk	hk	kk	hk	hk	kk	hh	hk	hh	hk	hk	hk	kk	hk	hk	hk	hk	kk	kk	hk	hh	hk	hk	hk	hk	hk	hk	hh	hk	hk
LG10_HB_35	F_0015674_L10_PA	LG10	<nnxnp>	{-0}	(nn,np)	nn	np	np	np	nn	nn	np	nn	nn	np	nn	np	nn	np	np	nn	np	np	np	np	nn	nn	nn	nn	np	np	np	np	np	nn	np	np	np	np	nn	nn	np	nn	nn	np	np	nn	np	np
LG10_HB_35	F_0015689_L10_PA	LG10	<nnxnp>	{-0}	(nn,np)	nn	np	np	np	nn	nn	np	nn	nn	np	nn	np	nn	np	np	nn	np	np	np	np	nn	nn	nn	nn	np	np	np	np	np	nn	np	np	np	np	nn	nn	np	nn	nn	np	np	nn	np	np
LG10_HB_35.5	R_12055755_L10_PA	LG10	<nnxnp>	{-0}	(nn,np)	nn	np	np	np	nn	nn	np	nn	nn	np	nn	np	nn	np	np	nn	np	np	np	np	nn	nn	nn	nn	np	np	np	np	np	nn	np	np	np	np	nn	nn	np	nn	nn	np	np	nn	np	np
LG10_HB_36	F_0015893_L10_PA	LG10	<nnxnp>	{-0}	(nn,np)	nn	np	np	np	nn	nn	np	nn	nn	np	nn	np	nn	np	np	nn	np	np	np	np	nn	nn	nn	nn	np	np	np	np	np	nn	np	np	np	np	nn	nn	np	nn	nn	np	np	nn	np	np
LG10_HB_36	F_0015895_L10_PA	LG10	<lmxll>	{0-}	(ll,lm))	lm	ll	lm	ll	lm	ll	ll	lm	lm	lm	ll	ll	lm	ll	lm	lm	lm	ll	ll	lm	ll	lm	ll	lm	ll	ll	lm	ll	ll	lm	ll	lm	lm	ll	ll	lm	ll	lm	lm	ll	lm	ll	ll	ll
LG10_HB_36	F_0015921_L10_PA	LG10	<lmxll>	{0-}	(ll,lm))	lm	ll	lm	ll	lm	ll	ll	lm	lm	lm	ll	ll	lm	ll	lm	lm	lm	ll	ll	lm	ll	lm	ll	lm	ll	ll	lm	ll	ll	lm	ll	lm	lm	ll	ll	lm	ll	lm	lm	ll	lm	ll	ll	ll
LG10_HB_37	F_0016473_L10_PA	LG10	<nnxnp>	{-0}	(nn,np)	nn	np	np	np	nn	nn	np	nn	nn	np	nn	np	nn	np	np	nn	np	np	np	np	nn	nn	nn	nn	np	np	np	np	np	nn	np	np	np	np	nn	nn	np	nn	nn	np	np	nn	np	np
LG10_HB_37	R_12433407_L10_PA	LG10	<lmxll>	{0-}	(ll,lm))	lm	ll	lm	ll	lm	ll	ll	lm	lm	lm	ll	ll	lm	ll	lm	lm	lm	ll	ll	lm	ll	lm	ll	lm	ll	ll	lm	ll	ll	lm	ll	lm	lm	ll	ll	lm	ll	lm	lm	ll	lm	ll	ll	ll
LG10_HB_38	F_0016712_L10_PA	LG10	<lmxll>	{1-}	(ll,lm))	ll	lm	ll	lm	lm	lm	lm	ll	ll	ll	lm	lm	ll	lm	ll	ll	ll	lm	lm	ll	lm	ll	lm	ll	lm	lm	ll	lm	lm	ll	lm	ll	ll	lm	lm	ll	lm	ll	ll	lm	lm	lm	lm	lm
LG10_HB_38	F_0016721_L10_PA	LG10	<lmxll>	{0-}	(ll,lm))	lm	ll	lm	ll	ll	ll	ll	lm	lm	lm	ll	ll	lm	ll	lm	lm	lm	ll	ll	lm	ll	lm	ll	lm	ll	ll	lm	ll	ll	lm	ll	lm	lm	ll	ll	lm	ll	lm	lm	ll	ll	ll	ll	ll
LG10_HB_39	F_0017215_L10_PA	LG10	<nnxnp>	{-1}	(nn,np)	np	nn	nn	nn	np	np	nn	np	np	nn	np	nn	np	nn	nn	np	nn	nn	nn	nn	np	np	np	np	nn	nn	nn	nn	nn	np	nn	nn	nn	nn	np	np	nn	np	np	nn	nn	np	nn	nn
LG10_HB_39	F_0017217_L10_PA	LG10	<nnxnp>	{-0}	(nn,np)	nn	np	np	np	nn	nn	np	nn	nn	np	nn	np	nn	np	np	nn	np	np	np	np	nn	nn	nn	nn	np	np	np	np	np	nn	np	np	np	np	nn	nn	np	nn	nn	np	np	nn	np	np
LG10_HB_4	F_0000582_L10_PA	LG10	<nnxnp>	{-1}	(nn,np)	np	nn	nn	nn	np	np	nn	np	np	nn	np	nn	np	np	nn	np	np	nn	np	nn	nn	np	np	np	np	np	nn	nn	nn	np	nn	nn	nn	nn	np	np	nn	np	np	nn	nn	np	nn	nn
LG10_HB_4	GD_01789_L10_PA	LG10	<nnxnp>	{-0}	(nn,np)	nn	np	np	np	nn	nn	np	nn	nn	np	nn	np	nn	nn	np	nn	nn	np	nn	np	np	nn	nn	nn	nn	nn	np	np	np	nn	np	np	np	np	nn	nn	np	nn	nn	np	np	nn	np	np
CONS61_L10_PA	CONS61_L10_PA	LG10	<nnxnp>	{-1}	(nn,np)	np	nn	nn	np	nn	nn	nn	nn	nn	nn	np	nn	np	nn	nn	np	nn	nn	nn	nn	nn	np	np	nn	nn	nn	np	np	np	np	nn	np	nn	np	np	np	nn	nn	nn	nn	np	np	nn	nn
LG10_HB_4007	FEM_cg_14	LG10	<hkxhk>	{01}	(hh,hk,kk)	kk	hh	hk	hh	hk	hh	hh	hk	kk	hh	kk	hh	kk	hh	hk	kk	hh	hh	hh	hk	hk	kk	hk	hk	hh	hh	hk	hk	hh	kk	hh	hk	hh	hh	hk	hk	hh	kk	hk	hh	hk	hk	hh	hh
LG10_HB_4007	FEM_cg_19	LG10	<lmxll>	{1-}	(ll,lm))	ll	lm	ll	lm	ll	lm	lm	ll	ll	lm	ll	lm	ll	lm	ll	ll	lm	lm	lm	ll	lm	ll	lm	ll	lm	lm	lm	lm	lm	ll	lm	lm	lm	lm	lm	lm	lm	ll	lm	lm	ll	lm	lm	lm
LG10_HB_4007	FEM_cg_19-bis	LG10	<lmxll>	{1-}	(ll,lm))	ll	lm	ll	lm	ll	lm	lm	ll	ll	lm	ll	lm	ll	lm	ll	ll	lm	lm	lm	ll	lm	ll	lm	ll	lm	lm	lm	lm	lm	ll	lm	lm	lm	lm	lm	lm	lm	ll	lm	lm	ll	lm	lm	lm
LG10_HB_4016	Vd_DCA1_Gluca	LG10	<nnxnp>	{-0}	(nn,np)	nn	np	np	np	nn	nn	np	nn	nn	np	nn	np	nn	nn	np	nn	nn	np	nn	np	np	nn	nn	nn	nn	nn	np	np	np	nn	np	np	np	np	nn	nn	np	nn	nn	np	np	nn	np	np
LG10_HB_41.5	R_14712598_L10_PA	LG10	<nnxnp>	{-1}	(nn,np)	np	nn	nn	nn	nn	np	nn	nn	np	nn	np	nn	np	nn	nn	np	nn	nn	nn	nn	np	np	np	nn	nn	nn	nn	nn	nn	np	nn	nn	nn	nn	np	np	nn	np	np	nn	nn	np	nn	nn
LG10_HB_41.8	GD_01267_L10_PA	LG10	<lmxll>	{1-}	(ll,lm))	ll	lm	ll	lm	ll	lm	lm	ll	ll	ll	lm	lm	ll	lm	ll	ll	ll	lm	lm	ll	lm	ll	lm	ll	lm	lm	ll	lm	lm	ll	lm	lm	lm	lm	lm	lm	lm	ll	ll	lm	ll	lm	lm	lm
LG10_HB_42	F_0018986_L10_PA	LG10	<nnxnp>	{-1}	(nn,np)	np	nn	nn	nn	nn	np	nn	nn	np	nn	np	nn	np	nn	nn	np	nn	nn	nn	nn	np	np	np	nn	nn	nn	nn	nn	nn	np	nn	nn	nn	nn	np	np	nn	np	np	nn	nn	np	nn	nn
LG10_HB_42	F_0018991_L10_PA	LG10	<lmxll>	{1-}	(ll,lm))	ll	lm	ll	lm	ll	lm	lm	ll	ll	ll	lm	lm	ll	lm	ll	ll	ll	lm	lm	ll	lm	ll	lm	ll	lm	lm	ll	lm	lm	ll	lm	lm	lm	lm	lm	lm	lm	ll	ll	lm	ll	lm	lm	lm
LG10_HB_42	F_0018992_L10_PA	LG10	<lmxll>	{1-}	(ll,lm))	ll	lm	ll	lm	ll	lm	lm	ll	ll	ll	lm	lm	ll	lm	ll	ll	ll	lm	lm	ll	lm	ll	lm	ll	lm	lm	ll	lm	lm	ll	lm	lm	lm	lm	lm	lm	lm	ll	ll	lm	ll	lm	lm	lm
LG10_HB_42	F_0018994_L10_PA	LG10	<hkxhk>	{00}	(hh,hk,kk)	hk	hk	kk	hk	kk	hh	hk	kk	hk	kk	hh	hk	hk	hk	kk	hk	kk	hk	hk	kk	hh	hk	hh	kk	hk	hk	kk	hk	hk	hk	hk	hk	hk	hk	hh	hh	hk	hk	hk	hk	kk	hh	hk	hk
LG10_HB_42	R_14673668_L10_PA	LG10	<nnxnp>	{-1}	(nn,np)	np	nn	nn	nn	nn	np	nn	nn	np	nn	np	nn	np	nn	nn	np	nn	nn	nn	nn	np	np	np	nn	nn	nn	nn	nn	nn	np	nn	nn	nn	nn	np	np	nn	np	np	nn	nn	np	nn	nn
LG10_HB_42	R_14684226_L10_PA	LG10	<nnxnp>	{-1}	(nn,np)	np	nn	nn	nn	nn	np	nn	nn	np	nn	np	nn	np	nn	nn	np	nn	nn	nn	nn	np	np	np	nn	nn	nn	nn	nn	nn	np	nn	nn	nn	nn	np	np	nn	np	np	nn	nn	np	nn	nn
LG10_HB_47	F_0021350_L10_PA	LG10	<lmxll>	{1-}	(ll,lm))	ll	lm	ll	lm	ll	lm	lm	ll	ll	ll	lm	lm	ll	lm	ll	ll	ll	lm	lm	ll	lm	ll	lm	ll	lm	lm	lm	lm	lm	ll	lm	lm	lm	lm	lm	lm	lm	ll	ll	lm	ll	lm	lm	lm
LG10_HB_47	GD_00015_L10_PA	LG10	<lmxll>	{1-}	(ll,lm))	ll	lm	ll	lm	ll	lm	lm	ll	ll	ll	lm	lm	ll	lm	ll	ll	ll	lm	lm	ll	lm	ll	lm	ll	lm	lm	lm	lm	lm	ll	lm	lm	lm	lm	lm	lm	lm	ll	ll	lm	ll	lm	lm	lm
LG10_HB_474	F_0216377_L14_PA	LG10	<nnxnp>	{-0}	(nn,np)	nn	np	np	np	nn	nn	np	nn	nn	np	nn	np	nn	nn	np	nn	nn	np	nn	np	np	nn	nn	nn	nn	nn	np	np	np	nn	np	np	np	np	nn	nn	np	nn	nn	np	np	nn	np	np
LG10_HB_474	F_0216378_L14_PA	LG10	<lmxll>	{1-}	(ll,lm))	ll	lm	ll	lm	lm	lm	lm	ll	ll	ll	lm	lm	ll	lm	ll	ll	ll	lm	lm	ll	lm	ll	lm	ll	ll	lm	ll	lm	lm	ll	lm	ll	ll	lm	lm	ll	ll	ll	ll	lm	lm	lm	lm	lm
LG10_HB_474	F_0216380_L14_PA	LG10	<efxeg>	{10}	(ee,ef,eg,fg)	ee	fg	eg	fg	ef	ef	fg	ee	ee	eg	ef	fg	ee	ef	eg	ee	ee	fg	ef	eg	fg	ee	ef	ee	ee	ef	eg	fg	fg	ee	fg	eg	eg	fg	ef	ee	eg	ee	ee	fg	fg	ef	fg	fg
LG10_HB_475	F_0216486_L14_PA	LG10	<nnxnp>	{-1}	(nn,np)	np	nn	nn	nn	np	np	nn	np	np	nn	np	nn	np	np	nn	np	np	nn	np	nn	nn	np	np	np	np	np	nn	nn	nn	np	nn	nn	nn	nn	np	np	nn	np	np	nn	nn	np	nn	nn
LG10_HB_475	F_0216492_L14_PA	LG10	<nnxnp>	{-0}	(nn,np)	nn	np	np	np	nn	nn	np	nn	nn	np	nn	np	nn	nn	np	nn	nn	np	nn	np	np	nn	nn	nn	nn	nn	np	np	np	nn	np	np	np	np	nn	nn	np	nn	nn	np	np	nn	np	np
LG10_HB_475	F_0216512_L14_PA	LG10	<hkxhk>	{10}	(hh,hk,kk)	hh	kk	hk	kk	hk	hk	kk	hh	hh	hk	hk	kk	hh	hk	hk	hh	hh	kk	hk	hk	kk	hh	hk	hh	hh	hk	hk	kk	kk	hh	kk	hk	hk	kk	hk	hh	hk	hh	hh	kk	kk	hk	kk	kk
LG10_HB_49	F_0022000_L10_PA	LG10	<nnxnp>	{-0}	(nn,np)	nn	np	np	np	np	nn	np	np	nn	np	nn	np	nn	np	np	nn	np	np	np	np	nn	nn	nn	np	np	np	nn	np	np	nn	nn	np	np	np	nn	nn	np	nn	nn	np	np	nn	np	np
LG10_HB_49	F_0022001_L10_PA	LG10	<nnxnp>	{-0}	(nn,np)	nn	np	np	np	np	nn	np	np	nn	np	nn	np	nn	np	np	nn	np	np	np	np	nn	nn	nn	np	np	np	nn	np	np	nn	nn	np	np	np	nn	nn	np	nn	nn	np	np	nn	np	np
LG10_HB_49	R_16718103_L10_PA	LG10	<nnxnp>	{-0}	(nn,np)	nn	np	np	np	np	nn	np	np	nn	np	nn	np	nn	np	np	nn	np	np	np	np	nn	nn	nn	np	np	np	nn	nn	np	nn	nn	np	np	np	nn	nn	np	nn	nn	np	np	nn	np	np
LG10_HB_49	R_16726719_L10_PA	LG10	<nnxnp>	{-0}	(nn,np)	nn	np	np	np	np	nn	np	np	nn	np	nn	np	nn	np	np	nn	np	np	np	np	nn	nn	nn	np	np	np	nn	nn	np	nn	nn	np	np	np	nn	nn	np	nn	nn	np	np	nn	np	np
LG10_HB_49.5	GD_02009_L10_PA	LG10	<lmxll>	{1-}	(ll,lm))	ll	lm	ll	lm	ll	lm	lm	ll	ll	lm	lm	lm	ll	lm	ll	ll	lm	lm	lm	ll	lm	ll	lm	ll	lm	lm	lm	lm	lm	ll	lm	lm	lm	lm	lm	lm	lm	ll	ll	lm	ll	lm	lm	lm
LG10_HB_49.5	R_16729529_L10_PA	LG10	<nnxnp>	{-0}	(nn,np)	nn	np	np	np	np	nn	np	np	nn	np	nn	np	nn	np	np	nn	np	np	np	np	nn	nn	nn	np	np	np	nn	nn	np	nn	nn	np	np	np	nn	nn	np	nn	nn	np	np	nn	np	np
LG10_HB_5	F_0000882_L10_PA	LG10	<hkxhk>	{01}	(hh,hk,kk)	kk	hh	hk	hh	hk	hk	hh	kk	kk	hk	hk	hh	kk	hk	hk	kk	kk	hh	hk	hk	hh	kk	hk	kk	kk	hk	hk	hh	hh	kk	hh	hk	hk	hh	hk	kk	hk	kk	kk	hh	hh	hk	hh	hh
LG10_HB_50	F_0022301_L10_PA	LG10	<nnxnp>	{-0}	(nn,np)	nn	np	np	np	np	nn	np	np	nn	np	nn	np	nn	np	np	nn	np	np	np	np	nn	nn	nn	np	np	np	nn	nn	np	nn	nn	np	np	np	nn	nn	np	nn	nn	np	np	nn	np	np
LG10_HB_50	F_0022313_L10_PA	LG10	<lmxll>	{0-}	(ll,lm))	lm	ll	lm	ll	lm	ll	ll	lm	lm	ll	ll	ll	lm	ll	lm	lm	ll	ll	ll	lm	ll	lm	ll	lm	ll	ll	ll	ll	ll	lm	ll	ll	ll	ll	ll	ll	ll	lm	lm	ll	lm	ll	ll	ll
LG10_HB_50	F_0022314_L10_PA	LG10	<nnxnp>	{-0}	(nn,np)	nn	np	np	np	np	nn	np	np	nn	np	nn	np	nn	np	np	nn	np	np	np	np	nn	nn	nn	np	np	np	nn	nn	np	nn	nn	np	np	np	nn	nn	np	nn	nn	np	np	nn	np	np
LG10_HB_50	R_17036268_L10_PA	LG10	<nnxnp>	{-0}	(nn,np)	nn	np	np	np	np	nn	np	np	nn	np	nn	np	nn	np	np	nn	np	np	np	np	nn	nn	nn	np	np	np	nn	nn	np	nn	nn	np	np	np	nn	nn	np	nn	nn	np	np	nn	np	np
LG10_HB_51	F_0023034_L10_PA	LG10	<lmxll>	{1-}	(ll,lm))	ll	lm	ll	lm	ll	lm	lm	ll	ll	lm	lm	lm	ll	lm	ll	ll	lm	lm	lm	ll	lm	ll	lm	ll	lm	lm	lm	lm	lm	ll	lm	lm	lm	lm	lm	lm	lm	ll	ll	lm	ll	lm	lm	lm
LG10_HB_514	F_0235541_L14_PA	LG10	<hkxhk>	{00}	(hh,hk,kk)	hk	hk	kk	hk	kk	hh	hk	kk	hk	kk	hh	hk	hk	hk	kk	hk	kk	hk	hk	kk	hh	hk	hh	kk	hk	hk	kk	hk	hk	hk	hk	hk	kk	hk	hh	hh	hk	hk	hk	hk	kk	hh	hk	hk
LG10_HB_514	F_0235546_L14_PA	LG10	<hkxhk>	{11}	(hh,hk,kk)	hk	hk	hh	hk	hh	kk	hk	hh	hk	hh	kk	hk	hk	hk	hh	hk	hh	hk	hk	hh	kk	hk	kk	hh	hk	hk	hh	hk	hk	hk	hk	hk	hh	hk	kk	kk	hk	hk	hk	hk	hh	kk	hk	hk
LG10_HB_52	F_0023484_L10_PA	LG10	<lmxll>	{1-}	(ll,lm))	ll	lm	ll	lm	ll	lm	lm	ll	ll	lm	lm	lm	ll	lm	ll	ll	lm	lm	lm	ll	lm	ll	lm	ll	lm	lm	lm	lm	lm	ll	lm	lm	lm	lm	lm	lm	lm	ll	lm	lm	ll	lm	lm	lm
LG10_HB_52	F_0023485_L10_PA	LG10	<lmxll>	{1-}	(ll,lm))	ll	lm	ll	lm	ll	lm	lm	ll	ll	lm	lm	lm	ll	lm	ll	ll	lm	lm	lm	ll	lm	ll	lm	ll	lm	lm	lm	lm	lm	ll	lm	lm	lm	lm	lm	lm	lm	ll	lm	lm	ll	lm	lm	lm
LG10_HB_52	F_0023486_L10_PA	LG10	<nnxnp>	{-1}	(nn,np)	np	nn	nn	nn	nn	nn	nn	nn	np	nn	np	nn	np	nn	nn	np	nn	nn	nn	nn	np	np	np	nn	nn	nn	np	np	nn	np	np	nn	nn	nn	np	np	nn	np	np	nn	nn	np	nn	nn
LG10_HB_52	F_0023488_L10_PA	LG10	<lmxll>	{0-}	(ll,lm))	lm	ll	lm	ll	lm	ll	ll	lm	lm	ll	ll	ll	lm	ll	lm	lm	ll	ll	ll	lm	ll	lm	ll	lm	ll	ll	ll	ll	ll	lm	ll	ll	ll	ll	ll	ll	ll	lm	ll	ll	lm	ll	ll	ll
LG10_HB_52	F_0023491_L10_PA	LG10	<nnxnp>	{-0}	(nn,np)	nn	np	np	np	np	np	np	np	nn	np	nn	np	nn	np	np	nn	np	np	np	np	nn	nn	nn	np	np	np	nn	nn	np	nn	nn	np	np	np	nn	nn	np	nn	nn	np	np	nn	np	np
LG10_HB_52	F_0023495_L10_PA	LG10	<nnxnp>	{-1}	(nn,np)	np	nn	nn	nn	nn	nn	nn	nn	np	nn	np	nn	np	nn	nn	np	nn	nn	nn	nn	np	np	np	nn	nn	nn	np	np	nn	np	np	nn	nn	nn	np	np	nn	np	np	nn	nn	np	nn	nn
LG10_HB_53	F_0024056_L10_PA	LG10	<lmxll>	{1-}	(ll,lm))	ll	lm	ll	lm	ll	lm	lm	ll	ll	lm	lm	lm	ll	lm	ll	ll	lm	lm	lm	ll	lm	ll	lm	ll	lm	lm	lm	lm	lm	ll	lm	lm	lm	lm	lm	lm	lm	ll	lm	lm	ll	lm	lm	lm
LG10_HB_53	F_0024065_L10_PA	LG10	<lmxll>	{1-}	(ll,lm))	ll	--	ll	lm	ll	lm	--	ll	ll	lm	lm	lm	ll	lm	ll	ll	lm	lm	lm	ll	lm	ll	lm	ll	--	lm	lm	lm	lm	ll	lm	lm	lm	lm	lm	lm	lm	ll	lm	lm	ll	lm	lm	lm
LG10_HB_53	F_0024079_L10_PA	LG10	<lmxll>	{1-}	(ll,lm))	ll	--	ll	--	ll	--	--	ll	ll	--	lm	--	ll	--	ll	ll	--	--	--	ll	lm	ll	lm	ll	--	lm	lm	lm	--	ll	lm	--	--	--	lm	lm	lm	ll	lm	--	ll	lm	--	--
LG10_HB_53.5	R_17892578_L10_PA	LG10	<nnxnp>	{-1}	(nn,np)	np	nn	nn	nn	nn	nn	nn	nn	np	nn	np	nn	np	nn	nn	np	nn	nn	nn	nn	np	np	np	nn	nn	nn	np	np	nn	np	np	nn	nn	nn	np	np	nn	np	np	nn	nn	np	nn	nn
LG10_HB_53.5	R_17894779_L10_PA	LG10	<lmxll>	{1-}	(ll,lm))	ll	lm	ll	lm	ll	lm	lm	ll	ll	lm	lm	lm	ll	lm	ll	ll	lm	lm	lm	ll	lm	ll	lm	ll	lm	lm	lm	lm	lm	ll	lm	lm	lm	lm	lm	lm	lm	ll	lm	lm	ll	lm	lm	lm
LG10_HB_54	F_0024602_L10_PA	LG10	<lmxll>	{1-}	(ll,lm))	ll	lm	ll	lm	ll	lm	lm	ll	ll	lm	lm	lm	ll	lm	ll	ll	lm	lm	lm	ll	lm	ll	lm	ll	lm	lm	lm	lm	lm	ll	lm	lm	lm	lm	lm	lm	lm	ll	lm	lm	ll	lm	lm	lm
LG10_HB_54	F_0024620_L10_PA	LG10	<lmxll>	{1-}	(ll,lm))	ll	lm	ll	lm	ll	lm	lm	ll	ll	lm	lm	lm	ll	lm	ll	ll	lm	lm	lm	ll	lm	ll	lm	ll	lm	lm	lm	lm	lm	ll	lm	lm	lm	lm	lm	lm	lm	ll	lm	lm	ll	lm	lm	lm
LG10_HB_54	F_0024628_L10_PA	LG10	<lmxll>	{1-}	(ll,lm))	ll	lm	ll	lm	ll	lm	lm	ll	ll	lm	lm	lm	ll	lm	ll	ll	lm	lm	lm	ll	lm	ll	lm	ll	lm	lm	lm	lm	lm	ll	lm	lm	lm	lm	lm	lm	lm	ll	lm	lm	ll	lm	lm	lm
LG10_HB_55	F_0025075_L10_PA	LG10	<lmxll>	{0-}	(ll,lm))	lm	ll	lm	ll	lm	ll	ll	lm	lm	ll	ll	ll	lm	ll	lm	lm	ll	ll	ll	lm	ll	lm	ll	lm	ll	ll	ll	ll	ll	lm	ll	ll	ll	ll	ll	ll	ll	lm	ll	ll	lm	ll	ll	ll
LG10_HB_55	F_0025080_L10_PA	LG10	<lmxll>	{1-}	(ll,lm))	ll	lm	ll	lm	ll	lm	lm	ll	ll	lm	lm	lm	ll	lm	ll	ll	lm	lm	lm	ll	lm	ll	lm	ll	lm	lm	lm	lm	lm	ll	lm	lm	lm	lm	lm	lm	lm	ll	lm	lm	ll	lm	lm	lm
LG10_HB_55	F_0025095_L10_PA	LG10	<lmxll>	{0-}	(ll,lm))	lm	ll	lm	ll	lm	ll	ll	lm	lm	ll	ll	ll	lm	ll	lm	lm	ll	ll	ll	lm	ll	lm	ll	lm	ll	ll	ll	ll	ll	lm	ll	ll	ll	ll	ll	ll	ll	lm	ll	ll	lm	ll	ll	ll
LG10_HB_55	R_18475950_L10_PA	LG10	<nnxnp>	{-0}	(nn,np)	nn	np	np	np	np	np	np	np	nn	np	nn	np	nn	np	np	nn	np	np	np	np	nn	nn	nn	np	np	np	nn	nn	np	nn	nn	np	np	np	nn	nn	np	nn	nn	np	np	nn	np	np
LG10_HB_56	F_0026048_L10_PA	LG10	<lmxll>	{0-}	(ll,lm))	lm	ll	lm	ll	lm	ll	ll	lm	lm	ll	ll	ll	lm	ll	lm	lm	ll	ll	ll	lm	ll	lm	ll	lm	ll	ll	ll	ll	ll	lm	ll	ll	ll	ll	ll	ll	ll	lm	ll	ll	lm	ll	ll	ll
LG10_HB_56	F_0026052_L10_PA	LG10	<lmxll>	{0-}	(ll,lm))	lm	ll	lm	ll	lm	ll	ll	lm	lm	ll	ll	ll	lm	ll	lm	lm	ll	ll	ll	lm	ll	lm	ll	lm	ll	ll	ll	ll	ll	lm	ll	ll	ll	ll	ll	ll	ll	lm	ll	ll	lm	ll	ll	ll
LG10_HB_56	F_0026055_L10_PA	LG10	<lmxll>	{0-}	(ll,lm))	lm	ll	lm	ll	lm	ll	ll	lm	lm	ll	ll	ll	lm	ll	lm	lm	ll	ll	ll	lm	ll	lm	ll	lm	ll	ll	ll	ll	ll	lm	ll	ll	ll	ll	ll	ll	ll	lm	ll	ll	lm	ll	ll	ll
LG10_HB_57	F_0027053_L10_PA	LG10	<lmxll>	{0-}	(ll,lm))	lm	ll	lm	ll	lm	ll	ll	lm	lm	ll	ll	ll	lm	ll	lm	lm	ll	ll	ll	lm	ll	lm	ll	lm	ll	ll	ll	ll	ll	lm	ll	ll	ll	ll	ll	ll	ll	lm	ll	ll	lm	ll	ll	ll
LG10_HB_58	F_0027472_L10_PA	LG10	<lmxll>	{0-}	(ll,lm))	lm	ll	lm	ll	lm	ll	ll	lm	lm	ll	ll	ll	lm	ll	lm	lm	ll	ll	ll	lm	ll	lm	ll	lm	ll	ll	ll	ll	ll	lm	ll	ll	ll	ll	ll	ll	ll	lm	ll	ll	lm	ll	ll	ll
LG10_HB_58	F_0027504_L10_PA	LG10	<nnxnp>	{-1}	(nn,np)	np	nn	nn	nn	nn	nn	nn	nn	np	nn	np	nn	np	nn	nn	np	nn	nn	nn	nn	np	np	np	nn	nn	nn	np	np	nn	np	np	np	nn	nn	np	np	nn	np	np	nn	nn	np	nn	nn
LG10_HB_58	F_0027507_L10_PA	LG10	<lmxll>	{1-}	(ll,lm))	ll	lm	ll	lm	ll	lm	lm	ll	ll	lm	lm	lm	ll	lm	ll	ll	lm	lm	lm	ll	lm	ll	lm	ll	lm	lm	lm	lm	lm	ll	lm	lm	lm	lm	lm	lm	lm	ll	lm	lm	ll	lm	lm	lm
LG10_HB_58	R_19497678_L10_PA	LG10	<lmxll>	{1-}	(ll,lm))	ll	lm	ll	lm	ll	lm	lm	ll	ll	lm	lm	lm	ll	lm	ll	ll	lm	lm	lm	ll	lm	ll	lm	ll	lm	lm	lm	lm	lm	ll	lm	lm	lm	lm	lm	lm	lm	ll	lm	lm	ll	lm	lm	lm
LG10_HB_58	R_19503429_L10_PA	LG10	<lmxll>	{1-}	(ll,lm))	ll	lm	ll	lm	ll	lm	lm	ll	ll	lm	lm	lm	ll	lm	ll	ll	lm	lm	lm	ll	lm	ll	lm	ll	lm	lm	lm	lm	lm	ll	lm	lm	lm	lm	lm	lm	lm	ll	lm	lm	ll	lm	lm	lm
LG10_HB_59	F_0028109_L10_PA	LG10	<lmxll>	{0-}	(ll,lm))	lm	ll	lm	ll	lm	ll	ll	lm	lm	ll	lm	ll	lm	ll	lm	lm	ll	ll	ll	lm	ll	lm	ll	lm	ll	ll	ll	ll	ll	lm	ll	ll	ll	ll	ll	ll	ll	lm	ll	ll	lm	ll	ll	ll
LG10_HB_59	F_0028116_L10_PA	LG10	<lmxll>	{0-}	(ll,lm))	lm	ll	lm	ll	lm	ll	--	lm	lm	ll	lm	ll	lm	ll	lm	lm	--	ll	ll	lm	ll	lm	ll	lm	ll	ll	ll	ll	ll	lm	ll	ll	ll	ll	ll	ll	ll	lm	ll	ll	lm	ll	ll	ll
LG10_HB_59	F_0028123_L10_PA	LG10	<lmxll>	{1-}	(ll,lm))	ll	lm	ll	lm	ll	lm	lm	ll	ll	lm	ll	lm	ll	lm	ll	ll	lm	lm	lm	ll	lm	ll	lm	ll	lm	lm	lm	lm	lm	ll	lm	lm	lm	lm	lm	lm	lm	ll	lm	lm	ll	lm	lm	lm
LG10_HB_59	F_0028128_L10_PA	LG10	<lmxll>	{1-}	(ll,lm))	ll	lm	ll	lm	ll	lm	lm	ll	ll	lm	ll	lm	ll	lm	ll	ll	lm	lm	lm	ll	lm	ll	lm	ll	lm	lm	lm	lm	lm	ll	lm	lm	lm	lm	--	lm	lm	ll	lm	lm	ll	lm	lm	lm
LG10_HB_6	F_0000978_L10_PA	LG10	<lmxll>	{1-}	(ll,lm))	ll	lm	ll	lm	lm	lm	lm	ll	ll	ll	lm	lm	ll	lm	ll	ll	ll	lm	lm	ll	lm	ll	lm	ll	ll	lm	ll	lm	lm	ll	lm	ll	ll	lm	lm	ll	ll	ll	ll	lm	lm	lm	lm	lm
LG10_HB_6	F_0000981_L10_PA	LG10	<lmxll>	{1-}	(ll,lm))	ll	lm	ll	lm	lm	lm	lm	ll	ll	ll	lm	lm	ll	lm	ll	ll	ll	lm	lm	ll	lm	ll	lm	ll	ll	lm	ll	lm	lm	ll	lm	ll	ll	lm	lm	ll	ll	ll	ll	lm	lm	lm	lm	lm
LG10_HB_6	F_0000984_L10_PA	LG10	<lmxll>	{1-}	(ll,lm))	ll	lm	ll	lm	lm	lm	lm	ll	ll	ll	lm	lm	ll	lm	ll	ll	ll	lm	lm	ll	lm	ll	lm	ll	ll	lm	ll	lm	lm	ll	lm	ll	ll	lm	lm	ll	ll	ll	ll	lm	lm	lm	lm	lm
LG10_HB_6	F_0000988_L10_PA	LG10	<lmxll>	{1-}	(ll,lm))	ll	lm	ll	lm	lm	lm	lm	ll	ll	ll	lm	lm	ll	lm	ll	ll	ll	lm	lm	ll	lm	ll	lm	ll	ll	lm	ll	lm	lm	ll	lm	ll	ll	lm	lm	ll	ll	ll	ll	lm	lm	lm	lm	lm
LG10_HB_6	F_0000989_L10_PA	LG10	<hkxhk>	{01}	(hh,hk,kk)	kk	hh	hk	hh	hk	hk	hh	kk	kk	hk	hk	hh	kk	hk	hk	kk	kk	hh	hk	hk	hh	kk	hk	kk	kk	hk	hk	hh	hh	kk	hh	hk	hk	hh	hk	kk	hk	kk	kk	hh	hh	hk	hh	hh
LG10_HB_6	F_0000993_L10_PA	LG10	<hkxhk>	{10}	(hh,hk,kk)	hh	kk	hk	kk	hk	hk	kk	hh	hh	hk	hk	kk	hh	hk	hk	hh	hh	kk	hk	hk	kk	hh	hk	hh	hh	hk	hk	kk	kk	hh	kk	hk	hk	kk	hk	hh	hk	hh	hh	kk	kk	hk	kk	kk
LG10_HB_6	F_0000997_L10_PA	LG10	<nnxnp>	{-0}	(nn,np)	nn	np	np	np	nn	nn	np	nn	nn	np	nn	np	nn	nn	np	nn	nn	np	nn	np	np	nn	nn	nn	nn	nn	np	np	np	nn	np	np	np	np	nn	nn	np	nn	nn	np	np	nn	np	np
LG10_HB_6	GD_00106_L10_PA	LG10	<nnxnp>	{-0}	(nn,np)	--	np	np	--	nn	--	np	--	--	np	nn	--	nn	nn	np	nn	nn	np	nn	np	np	nn	nn	nn	--	nn	np	np	np	nn	np	np	np	np	nn	nn	np	nn	--	np	np	nn	np	np
LG10_HB_6	R_869972_L10_PA	LG10	<hkxhk>	{10}	(hh,hk,kk)	hh	kk	hk	kk	hk	hk	kk	hh	hh	hk	hk	kk	hh	hk	hk	hh	hh	kk	hk	hk	kk	hh	hk	hh	hh	hk	hk	kk	kk	hh	kk	hk	hk	kk	hk	hh	hk	hh	hh	kk	kk	hk	kk	kk
LG10_HB_60	F_0028767_L10_PA	LG10	<nnxnp>	{-0}	(nn,np)	nn	np	np	np	np	np	np	np	nn	np	nn	np	nn	np	np	nn	np	np	np	np	nn	nn	nn	np	np	np	nn	nn	np	nn	np	nn	np	np	nn	nn	np	nn	nn	np	np	nn	np	np
LG10_HB_60	F_0028768_L10_PA	LG10	<nnxnp>	{-0}	(nn,np)	nn	np	np	np	np	np	np	np	nn	np	nn	np	nn	np	np	nn	np	np	np	np	nn	nn	nn	np	np	np	nn	nn	np	nn	np	nn	np	np	nn	nn	np	nn	nn	np	np	nn	np	np
LG10_HB_60	F_0028771_L10_PA	LG10	<nnxnp>	{-0}	(nn,np)	nn	np	np	np	np	np	np	np	nn	np	nn	np	nn	np	np	nn	np	np	np	np	nn	nn	nn	np	np	np	nn	nn	np	nn	np	nn	np	np	nn	nn	np	nn	nn	np	np	nn	np	np
LG10_HB_60	F_0028781_L10_PA	LG10	<nnxnp>	{-0}	(nn,np)	nn	np	np	np	np	np	np	np	nn	np	nn	np	nn	np	np	nn	np	np	np	np	nn	nn	nn	np	np	np	nn	nn	np	nn	np	nn	np	np	nn	nn	np	nn	nn	np	np	nn	np	np
LG10_HB_60	GD_00869_L10_PA	LG10	<hkxhk>	{11}	(hh,hk,kk)	hk	hk	hh	hk	hh	hk	hk	hh	hk	hk	hk	hk	hk	hk	hh	hk	hk	hk	hk	hh	kk	hk	kk	hh	hk	hk	kk	kk	hk	hk	hk	kk	hk	hk	kk	kk	hk	hk	kk	hk	hh	kk	hk	hk
LG10_HB_60	R_20058117_L10_PA	LG10	<hkxhk>	{11}	(hh,hk,kk)	hk	hk	hh	hk	hh	hk	hk	hh	hk	hk	hk	hk	hk	hk	hh	hk	hk	hk	hk	hh	kk	hk	kk	hh	hk	hk	kk	kk	hk	hk	hk	kk	hk	hk	kk	kk	hk	hk	kk	hk	hh	kk	hk	hk
LG10_HB_61	F_0029595_L10_PA	LG10	<lmxll>	{1-}	(ll,lm))	ll	lm	ll	lm	ll	lm	lm	ll	ll	lm	ll	lm	ll	lm	ll	ll	lm	lm	lm	ll	lm	ll	lm	ll	lm	lm	lm	lm	lm	ll	lm	lm	lm	lm	lm	lm	lm	ll	lm	--	ll	lm	lm	lm
LG10_HB_61	F_0029596_L10_PA	LG10	<lmxll>	{1-}	(ll,lm))	ll	lm	ll	lm	ll	lm	lm	ll	ll	lm	ll	lm	ll	lm	ll	ll	lm	lm	lm	ll	lm	ll	lm	ll	lm	lm	lm	lm	lm	ll	lm	lm	lm	lm	lm	lm	lm	ll	lm	lm	ll	lm	lm	lm
LG10_HB_61	F_0029622_L10_PA	LG10	<nnxnp>	{-0}	(nn,np)	nn	np	np	np	np	np	np	np	nn	np	nn	np	nn	np	np	nn	np	np	np	np	nn	nn	nn	np	np	np	nn	nn	np	nn	np	nn	np	np	nn	nn	np	nn	nn	np	np	nn	np	np
LG10_HB_61	R_20810437_L10_PA	LG10	<hkxhk>	{01}	(hh,hk,kk)	kk	hh	hk	hh	hk	hh	hh	hk	kk	hh	kk	hh	kk	hh	hk	kk	hh	hh	hh	hk	hk	kk	hk	hk	hh	hh	hk	hk	hh	kk	hh	hk	hh	hh	hk	hk	hh	kk	hk	hh	hk	hk	hh	hh
F_0030895_L10_PA	F_0030895_L10_PA	LG10	<hkxhk>	{01}	(h-,kk)	kk	h-	h-	h-	h-	h-	h-	h-	kk	h-	kk	h-	kk	h-	h-	kk	h-	h-	h-	h-	h-	kk	h-	h-	h-	h-	h-	h-	h-	kk	h-	h-	h-	h-	h-	kk	h-	kk	h-	h-	kk	h-	h-	h-
LG10_HB_64	F_0031455_L10_PA	LG10	<nnxnp>	{-0}	(nn,np)	nn	--	np	np	np	np	np	np	nn	np	nn	np	nn	np	np	nn	np	np	np	np	nn	nn	nn	np	np	np	nn	nn	np	nn	--	nn	np	--	nn	nn	np	nn	nn	np	nn	nn	np	np
LG10_HB_65	F_0031578_L10_PA	LG10	<nnxnp>	{-0}	(nn,np)	nn	np	np	nn	np	np	np	np	nn	np	nn	np	nn	np	np	nn	np	np	np	np	nn	nn	nn	np	np	np	nn	nn	np	nn	np	nn	np	np	nn	nn	np	nn	nn	np	nn	nn	np	np
LG10_HB_65	R_22513868_L10_PA	LG10	<lmxll>	{1-}	(ll,lm))	ll	lm	ll	lm	ll	lm	lm	ll	ll	lm	ll	lm	ll	lm	ll	ll	lm	lm	lm	ll	lm	ll	lm	ll	lm	lm	lm	lm	lm	ll	lm	lm	lm	lm	lm	ll	lm	ll	lm	lm	ll	lm	lm	lm
LG10_HB_65	R_22521117_L10_PA	LG10	<lmxll>	{1-}	(ll,lm))	ll	lm	ll	lm	ll	lm	lm	ll	ll	lm	ll	lm	ll	lm	ll	ll	lm	lm	lm	ll	lm	ll	lm	ll	lm	lm	lm	lm	lm	ll	lm	lm	lm	lm	lm	ll	lm	ll	lm	lm	ll	lm	lm	lm
R_22571534_L10_PA	R_22571534_L10_PA	LG10	<nnxnp>	{-0}	(nn,np)	nn	np	np	nn	np	np	np	--	nn	np	nn	np	nn	np	np	nn	np	np	np	np	nn	nn	nn	np	np	np	nn	nn	np	nn	np	nn	np	np	nn	nn	np	nn	nn	np	nn	nn	np	np
LG10_HB_67	F_0032556_L10_PA	LG10	<lmxll>	{1-}	(ll,lm))	ll	lm	ll	lm	ll	lm	lm	ll	ll	lm	ll	lm	ll	lm	ll	ll	lm	lm	lm	ll	lm	ll	lm	ll	lm	lm	lm	lm	lm	ll	lm	lm	lm	lm	lm	ll	lm	ll	lm	lm	ll	lm	lm	lm
LG10_HB_67	F_0032576_L10_PA	LG10	<lmxll>	{1-}	(ll,lm))	ll	lm	ll	lm	ll	lm	lm	ll	ll	lm	ll	lm	ll	lm	ll	ll	lm	lm	lm	ll	lm	ll	lm	ll	lm	lm	lm	lm	lm	ll	lm	lm	lm	lm	lm	ll	lm	ll	lm	lm	ll	lm	lm	lm
LG10_HB_67	F_0032577_L10_PA	LG10	<lmxll>	{1-}	(ll,lm))	ll	lm	ll	lm	ll	lm	lm	ll	ll	lm	ll	lm	ll	lm	ll	ll	lm	lm	lm	ll	lm	ll	lm	ll	lm	lm	lm	lm	lm	ll	lm	lm	lm	lm	lm	ll	lm	ll	lm	lm	ll	lm	lm	lm
LG10_HB_67	F_0032582_L10_PA	LG10	<lmxll>	{1-}	(ll,lm))	ll	lm	ll	lm	ll	lm	lm	ll	ll	lm	ll	lm	ll	lm	ll	ll	lm	lm	lm	ll	lm	ll	lm	ll	lm	lm	lm	lm	lm	ll	lm	lm	lm	lm	lm	ll	lm	ll	lm	lm	ll	lm	lm	lm
LG10_HB_67	R_23270798_L10_PA	LG10	<lmxll>	{1-}	(ll,lm))	ll	lm	ll	lm	ll	lm	lm	ll	ll	lm	ll	lm	ll	lm	ll	ll	lm	lm	lm	ll	lm	ll	lm	ll	lm	lm	lm	lm	lm	ll	lm	lm	lm	lm	lm	ll	lm	ll	lm	lm	ll	lm	lm	lm
LG10_HB_67	R_23275647_L10_PA	LG10	<lmxll>	{1-}	(ll,lm))	ll	lm	ll	lm	ll	lm	lm	ll	ll	lm	ll	lm	ll	lm	ll	ll	lm	lm	lm	ll	lm	ll	lm	ll	lm	lm	lm	lm	lm	ll	lm	lm	lm	lm	lm	ll	lm	ll	lm	lm	ll	lm	lm	lm
R_23285470_L10_PA	R_23285470_L10_PA	LG10	<lmxll>	{1-}	(ll,lm))	ll	lm	ll	lm	ll	lm	lm	ll	ll	lm	ll	lm	ll	lm	ll	ll	lm	lm	lm	ll	lm	ll	lm	ll	lm	lm	lm	lm	lm	ll	lm	lm	lm	lm	lm	ll	lm	ll	lm	lm	ll	lm	lm	lm
LG10_HB_68	F_0033011_L10_PA	LG10	<lmxll>	{0-}	(ll,lm))	lm	ll	lm	ll	lm	ll	ll	lm	lm	ll	lm	ll	lm	ll	lm	lm	ll	ll	ll	lm	ll	lm	ll	lm	ll	ll	ll	ll	ll	lm	ll	ll	ll	ll	ll	lm	ll	lm	ll	ll	lm	ll	ll	ll
LG10_HB_69	F_0033445_L10_PA	LG10	<hkxhk>	{11}	(hh,hk,kk)	hk	hk	hh	kk	hh	hk	hk	hh	hk	hk	hk	hk	hk	hk	hh	hk	hk	hk	hk	hh	kk	hk	kk	hh	hk	hk	kk	kk	hk	hk	hk	kk	hk	hk	kk	hk	hk	hh	kk	hk	hk	kk	hk	hk
LG10_HB_69	F_0033462_L10_PA	LG10	<nnxnp>	{-1}	(nn,np)	np	nn	nn	np	nn	nn	nn	nn	np	nn	np	nn	np	nn	nn	np	nn	nn	nn	nn	np	np	np	nn	nn	nn	np	np	nn	np	nn	np	nn	nn	np	np	nn	nn	np	nn	np	np	nn	nn
LG10_HB_69	F_0033468_L10_PA	LG10	<nnxnp>	{-1}	(nn,np)	np	nn	nn	np	nn	nn	nn	nn	np	nn	np	nn	np	nn	nn	np	nn	nn	nn	nn	np	np	np	nn	nn	nn	np	np	nn	np	nn	np	nn	nn	np	np	nn	nn	np	nn	np	np	nn	nn
LG10_HB_69	R_23908228_L10_PA	LG10	<lmxll>	{1-}	(ll,lm))	ll	lm	ll	lm	ll	lm	lm	ll	ll	lm	ll	lm	ll	lm	ll	ll	lm	lm	lm	ll	lm	ll	lm	ll	lm	lm	lm	lm	lm	ll	lm	lm	lm	lm	lm	ll	lm	ll	lm	lm	ll	lm	lm	lm
R_23955045_L10_PA	R_23955045_L10_PA	LG10	<lmxll>	{1-}	(ll,lm))	ll	lm	ll	lm	ll	lm	lm	ll	ll	lm	ll	lm	ll	lm	ll	ll	lm	lm	lm	ll	lm	ll	lm	ll	lm	lm	lm	lm	lm	ll	lm	lm	lm	lm	lm	ll	lm	ll	lm	lm	ll	lm	lm	lm
LG10_HB_7	F_0001462_L10_PA	LG10	<lmxll>	{1-}	(ll,lm))	ll	lm	ll	lm	lm	lm	lm	ll	ll	ll	lm	lm	ll	lm	ll	ll	ll	lm	lm	ll	lm	ll	lm	ll	ll	lm	ll	lm	lm	ll	lm	ll	ll	lm	lm	ll	ll	ll	ll	lm	lm	lm	lm	lm
LG10_HB_7	F_0001464_L10_PA	LG10	<hkxhk>	{10}	(hh,hk,kk)	hh	kk	hk	kk	hk	--	kk	hh	hh	hk	hk	kk	hh	hk	hk	hh	hh	kk	hk	hk	kk	hh	--	hh	hh	hk	hk	kk	kk	hh	kk	hk	hk	kk	hk	hh	hk	hh	hh	kk	kk	hk	kk	kk
LG10_HB_7	F_0001465_L10_PA	LG10	<hkxhk>	{01}	(hh,hk,kk)	kk	hh	hk	hh	hk	hk	hh	kk	kk	hk	hk	hh	kk	hk	hk	kk	kk	hh	hk	hk	hh	kk	hk	kk	kk	hk	hk	hh	hh	kk	hh	hk	hk	hh	hk	kk	hk	kk	kk	hh	hh	hk	hh	hh
LG10_HB_7	F_0001467_L10_PA	LG10	<hkxhk>	{10}	(hh,hk,kk)	hh	kk	hk	kk	hk	hk	kk	hh	hh	hk	hk	kk	hh	hk	hk	hh	hh	kk	hk	hk	kk	hh	hk	hh	hh	hk	hk	kk	kk	hh	kk	hk	hk	kk	hk	hh	hk	hh	hh	kk	kk	hk	kk	kk
LG10_HB_7	F_0001475_L10_PA	LG10	<hkxhk>	{01}	(hh,hk,kk)	kk	hh	hk	hh	hk	hk	hh	kk	kk	hk	hk	hh	kk	hk	hk	kk	kk	hh	hk	hk	hh	kk	hk	kk	kk	hk	hk	hh	hh	kk	hh	hk	hk	hh	hk	kk	hk	kk	kk	hh	hh	hk	hh	hh
LG10_HB_7	F_0001477_L10_PA	LG10	<lmxll>	{0-}	(ll,lm))	lm	ll	lm	ll	ll	ll	ll	lm	lm	lm	ll	ll	lm	ll	lm	lm	lm	ll	ll	lm	ll	lm	ll	lm	lm	ll	lm	ll	ll	lm	ll	lm	lm	ll	ll	lm	lm	lm	lm	ll	ll	ll	ll	ll
LG10_HB_70	F_0034085_L10_PA	LG10	<hkxhk>	{11}	(hh,hk,kk)	hk	hk	hh	kk	hh	hk	hk	hh	hk	hk	hk	hk	hk	hk	hh	hk	hk	hk	hk	hh	kk	hk	kk	hh	hk	hk	kk	kk	kk	hk	hk	kk	hk	hk	kk	hk	hk	hh	hk	hk	hk	kk	hk	hk
LG10_HB_70	F_0034087_L10_PA	LG10	<lmxll>	{1-}	(ll,lm))	ll	lm	ll	lm	ll	lm	lm	ll	ll	lm	ll	lm	ll	lm	ll	ll	lm	lm	lm	ll	lm	ll	lm	ll	lm	lm	lm	lm	lm	ll	lm	lm	lm	lm	lm	ll	lm	ll	lm	lm	ll	lm	lm	lm
LG10_HB_70	F_0034098_L10_PA	LG10	<nnxnp>	{-1}	(nn,np)	np	nn	nn	np	nn	nn	nn	nn	np	nn	np	nn	np	nn	nn	np	nn	nn	nn	nn	np	np	np	nn	nn	nn	np	np	np	np	nn	np	nn	nn	np	np	nn	nn	nn	nn	np	np	nn	nn
LG10_HB_70.5	R_24273907_L10_PA	LG10	<lmxll>	{1-}	(ll,lm))	ll	lm	ll	lm	ll	lm	lm	ll	ll	lm	ll	lm	ll	lm	ll	ll	lm	lm	lm	ll	lm	ll	lm	ll	lm	lm	lm	lm	lm	ll	lm	lm	lm	lm	lm	ll	lm	ll	lm	lm	ll	lm	lm	lm
LG10_HB_70.5	R_24294786_L10_PA	LG10	<hkxhk>	{11}	(hh,hk,kk)	hk	hk	hh	kk	hh	hk	hk	hh	hk	hk	hk	hk	hk	hk	hh	hk	hk	hk	hk	hh	kk	hk	kk	hh	hk	hk	kk	kk	kk	hk	hk	kk	hk	hk	kk	hk	hk	hh	hk	hk	hk	kk	hk	hk
LG10_HB_73.5	R_25259266_L10_PA	LG10	<hkxhk>	{00}	(hh,hk,kk)	hk	hk	kk	hh	kk	hk	hk	kk	hk	hk	hk	hk	hk	hk	kk	hk	hk	hk	hk	kk	hh	hk	hh	kk	hk	hk	hh	hh	hh	hk	hk	hh	hk	hk	hh	hk	hk	kk	hk	hk	hk	hh	hk	hk
LG10_HB_74	F_0035181_L10_PA	LG10	<hkxhk>	{11}	(hh,hk,kk)	hk	hk	hh	kk	hh	hk	hk	hh	hk	hk	hk	hk	hk	hk	hh	hk	hk	hk	hk	hh	kk	hk	kk	hh	hk	hk	kk	kk	kk	hk	hk	kk	hk	hk	kk	hk	hk	hh	hk	hk	hk	kk	hk	hk
LG10_HB_74	F_0035187_L10_PA	LG10	<nnxnp>	{-0}	(nn,np)	nn	np	np	nn	np	np	np	np	nn	np	nn	np	nn	np	np	nn	np	np	np	np	nn	nn	nn	np	np	np	nn	nn	nn	nn	np	nn	np	np	nn	nn	np	np	np	np	nn	nn	np	np
LG10_HB_74	F_0035199_L10_PA	LG10	<nnxnp>	{-0}	(nn,np)	nn	np	np	nn	np	np	np	np	nn	np	nn	np	nn	np	np	nn	np	np	np	np	nn	nn	nn	np	np	np	nn	nn	nn	nn	np	nn	np	np	nn	nn	np	np	np	np	nn	nn	np	np
LG10_HB_74	R_25683350_L10_PA	LG10	<nnxnp>	{-1}	(nn,np)	np	nn	nn	np	nn	nn	nn	nn	np	nn	np	nn	np	nn	nn	np	nn	nn	nn	nn	np	np	np	nn	nn	nn	np	np	np	np	nn	np	nn	nn	np	np	nn	nn	nn	nn	np	np	nn	nn
LG10_HB_76	F_0036154_L10_PA	LG10	<lmxll>	{1-}	(ll,lm))	ll	lm	ll	lm	ll	lm	lm	ll	ll	lm	ll	lm	ll	lm	ll	ll	lm	lm	lm	ll	lm	ll	lm	ll	lm	lm	lm	lm	lm	ll	lm	lm	lm	lm	lm	ll	lm	ll	lm	lm	ll	lm	lm	lm
LG10_HB_76	R_26516335_L10_PA	LG10	<hkxhk>	{11}	(hh,hk,kk)	hk	hk	hh	kk	hh	hk	hk	hh	hk	hk	hk	hk	hk	hk	hh	hk	hk	hk	hk	hh	kk	hk	kk	hh	hk	hk	kk	kk	kk	hk	hk	kk	hk	hk	kk	hk	hk	hh	hk	hk	hk	kk	hk	hk
LG10_HB_76	R_26518569_L10_PA	LG10	<hkxhk>	{11}	(hh,hk,kk)	hk	hk	hh	kk	hh	hk	hk	hh	hk	hk	hk	hk	hk	hk	hh	hk	hk	hk	hk	hh	kk	hk	--	hh	hk	hk	kk	kk	kk	hk	hk	kk	hk	hk	kk	hk	hk	hh	hk	hk	hk	kk	hk	hk
LG10_HB_76.5	R_26549234_L10_PA	LG10	<nnxnp>	{-1}	(nn,np)	np	nn	nn	np	nn	nn	nn	nn	np	nn	np	nn	np	nn	nn	np	nn	nn	nn	nn	np	np	np	nn	nn	nn	np	np	np	np	nn	np	nn	nn	np	np	nn	nn	nn	nn	np	np	nn	nn
LG10_HB_76.5	R_26612165_L10_PA	LG10	<hkxhk>	{11}	(hh,hk,kk)	hk	hk	hh	kk	hh	hk	hk	hh	hk	hk	hk	hk	hk	hk	hh	hk	hk	hk	hk	hh	kk	hk	--	hh	hk	hk	kk	kk	kk	hk	hk	kk	hk	kk	kk	hk	hk	hh	hk	hk	hk	kk	hk	hk
LG10_HB_76.5	R_26614519_L10_PA	LG10	<hkxhk>	{11}	(hh,hk,kk)	hk	hk	hh	kk	hh	hk	hk	hh	hk	hk	hk	hk	hk	hk	hh	hk	hk	hk	hk	hh	kk	hk	kk	hh	hk	hk	kk	kk	kk	hk	hk	kk	hk	kk	kk	hk	hk	hh	hk	hk	hk	kk	hk	hk
LG10_HB_76.5	R_26616826_L10_PA	LG10	<hkxhk>	{11}	(hh,hk,kk)	hk	hk	hh	kk	hh	hk	hk	hh	hk	hk	hk	hk	hk	hk	hh	hk	hk	hk	hk	hh	kk	hk	kk	hh	hk	hk	kk	kk	kk	hk	hk	kk	hk	kk	kk	hk	hk	hh	hk	hk	hk	kk	hk	hk
GD_00812_L10_PA	GD_00812_L10_PA	LG10	<nnxnp>	{-0}	(nn,np)	nn	np	np	nn	np	np	np	np	nn	np	nn	np	nn	np	np	nn	np	np	np	np	nn	nn	nn	np	np	np	nn	nn	nn	nn	np	nn	np	nn	nn	nn	np	np	np	np	nn	nn	np	np
LG10_HB_77	F_0036757_L10_PA	LG10	<lmxll>	{0-}	(ll,lm))	lm	ll	lm	ll	lm	ll	ll	lm	lm	ll	lm	ll	lm	ll	lm	lm	ll	ll	ll	lm	ll	lm	ll	lm	ll	ll	ll	ll	ll	lm	ll	ll	ll	ll	ll	lm	ll	lm	ll	ll	lm	ll	ll	ll
LG10_HB_77	F_0036760_L10_PA	LG10	<hkxhk>	{00}	(hh,hk,kk)	hk	hk	kk	hh	kk	hk	hk	kk	hk	hk	hk	hk	hk	hk	kk	hk	hk	hk	hk	kk	hh	hk	hh	kk	hk	hk	hh	hh	hh	hk	hk	hh	hk	hh	hh	hk	hk	kk	hk	hk	hk	hh	hk	hk
LG10_HB_79	F_0037831_L10_PA	LG10	<lmxll>	{1-}	(ll,lm))	ll	lm	ll	lm	ll	lm	lm	ll	ll	lm	ll	lm	ll	lm	ll	ll	lm	lm	lm	ll	lm	ll	lm	ll	lm	lm	lm	lm	lm	ll	lm	lm	lm	lm	lm	ll	lm	ll	lm	lm	ll	lm	lm	lm
LG10_HB_79	F_0037836_L10_PA	LG10	<lmxll>	{1-}	(ll,lm))	ll	lm	ll	lm	ll	lm	lm	ll	ll	lm	ll	lm	ll	lm	ll	ll	lm	lm	lm	ll	lm	ll	lm	ll	lm	lm	lm	lm	lm	ll	lm	lm	lm	lm	lm	ll	lm	ll	lm	lm	ll	lm	lm	lm
LG10_HB_79	F_0037837_L10_PA	LG10	<nnxnp>	{-1}	(nn,np)	np	nn	nn	np	nn	nn	nn	nn	np	nn	np	nn	np	nn	nn	np	nn	nn	nn	nn	np	np	np	nn	nn	nn	np	np	np	np	nn	np	nn	np	np	np	nn	nn	nn	nn	np	np	nn	nn
LG10_HB_79	F_0037842_L10_PA	LG10	<nnxnp>	{-0}	(nn,np)	nn	np	np	nn	np	np	np	np	nn	np	nn	np	nn	np	np	nn	np	np	np	np	nn	nn	nn	np	np	np	nn	nn	nn	nn	np	nn	np	nn	nn	nn	np	np	np	np	nn	nn	np	np
LG10_HB_79	F_0037844_L10_PA	LG10	<lmxll>	{1-}	(ll,lm))	ll	lm	ll	lm	ll	lm	lm	ll	ll	lm	ll	lm	ll	lm	ll	ll	lm	lm	lm	ll	lm	ll	lm	ll	lm	lm	lm	lm	lm	ll	lm	lm	lm	lm	lm	ll	lm	ll	lm	lm	ll	lm	lm	lm
LG10_HB_79	R_27656951_L10_PA	LG10	<nnxnp>	{-0}	(nn,np)	nn	np	np	nn	np	np	np	np	nn	np	nn	np	nn	np	np	nn	np	np	np	np	nn	nn	nn	np	np	np	nn	nn	nn	nn	np	nn	np	nn	nn	nn	np	np	np	np	nn	nn	np	np
LG10_HB_80	F_0038514_L10_PA	LG10	<nnxnp>	{-0}	(nn,np)	nn	np	np	nn	np	np	np	np	np	np	nn	np	nn	np	np	nn	np	np	np	np	nn	nn	nn	np	np	np	nn	nn	nn	nn	np	nn	np	nn	nn	nn	np	np	np	np	nn	nn	np	np
LG10_HB_80	F_0038518_L10_PA	LG10	<lmxll>	{1-}	(ll,lm))	ll	lm	ll	lm	ll	lm	lm	ll	ll	lm	ll	lm	ll	lm	ll	ll	lm	lm	lm	ll	lm	ll	lm	ll	lm	lm	lm	ll	lm	ll	lm	lm	lm	ll	lm	ll	lm	ll	lm	lm	ll	lm	lm	lm
LG10_HB_80	F_0038520_L10_PA	LG10	<efxeg>	{01}	(ee,ef,eg,fg)	fg	ee	ef	eg	ef	ee	ee	ef	ef	ee	fg	ee	fg	ee	ef	fg	ee	ee	ee	ef	eg	fg	eg	ef	ee	ee	eg	fg	eg	fg	ee	eg	ee	fg	eg	fg	ee	ef	ee	ee	fg	eg	ee	ee
LG10_HB_82	F_0039053_L10_PA	LG10	<nnxnp>	{-1}	(nn,np)	np	nn	nn	np	nn	nn	nn	nn	nn	nn	np	nn	np	nn	nn	np	nn	nn	nn	nn	nn	np	np	nn	nn	nn	np	np	np	np	nn	np	nn	np	np	np	nn	nn	nn	nn	np	np	nn	nn
LG10_HB_82	F_0039064_L10_PA	LG10	<lmxll>	{1-}	(ll,lm))	ll	lm	ll	lm	ll	lm	lm	ll	ll	lm	ll	lm	ll	lm	ll	ll	lm	lm	lm	ll	lm	ll	lm	ll	lm	lm	lm	ll	lm	ll	lm	lm	lm	ll	ll	ll	lm	ll	lm	lm	ll	lm	lm	lm
LG10_HB_82	F_0039065_L10_PA	LG10	<lmxll>	{0-}	(ll,lm))	lm	ll	lm	ll	lm	ll	ll	lm	lm	ll	lm	ll	lm	ll	lm	lm	ll	ll	ll	lm	ll	lm	ll	lm	ll	ll	ll	lm	ll	lm	ll	ll	ll	lm	lm	lm	ll	lm	ll	ll	lm	ll	ll	ll
LG10_HB_82	F_0039071_L10_PA	LG10	<lmxll>	{0-}	(ll,lm))	lm	ll	lm	ll	lm	ll	ll	lm	lm	ll	lm	ll	lm	ll	lm	lm	ll	ll	ll	lm	ll	lm	ll	lm	ll	ll	ll	lm	ll	lm	ll	ll	ll	lm	lm	lm	ll	lm	ll	ll	lm	ll	ll	ll
LG10_HB_83	F_0039680_L10_PA	LG10	<nnxnp>	{-1}	(nn,np)	np	nn	nn	np	nn	nn	nn	nn	nn	nn	np	nn	np	nn	nn	np	nn	nn	nn	nn	nn	np	np	nn	nn	nn	np	np	np	np	nn	np	nn	np	np	np	nn	nn	nn	nn	np	np	nn	nn
LG10_HB_83	F_0039700_L10_PA	LG10	<lmxll>	{0-}	(ll,lm))	lm	ll	lm	ll	lm	ll	ll	lm	lm	ll	lm	ll	lm	ll	lm	lm	ll	ll	ll	lm	ll	lm	ll	lm	ll	ll	ll	lm	ll	lm	ll	ll	ll	lm	lm	lm	ll	lm	ll	ll	lm	ll	ll	ll
LG10_HB_83	F_0039713_L10_PA	LG10	<lmxll>	{0-}	(ll,lm))	lm	ll	lm	ll	lm	ll	ll	lm	lm	ll	lm	ll	lm	ll	lm	lm	ll	ll	ll	lm	ll	lm	ll	lm	ll	ll	ll	lm	ll	lm	ll	ll	ll	lm	lm	lm	ll	lm	ll	ll	lm	ll	ll	ll
LG10_HB_83	R_29020445_L10_PA	LG10	<lmxll>	{0-}	(ll,lm))	lm	ll	lm	ll	lm	ll	ll	lm	lm	ll	lm	ll	lm	ll	lm	lm	ll	ll	ll	lm	ll	lm	ll	lm	ll	ll	ll	lm	ll	lm	ll	ll	ll	lm	lm	lm	ll	lm	ll	ll	lm	ll	ll	ll
LG10_HB_83.5	R_29044684_L10_PA	LG10	<lmxll>	{0-}	(ll,lm))	lm	ll	lm	ll	lm	ll	ll	lm	lm	ll	lm	ll	lm	ll	lm	lm	ll	ll	ll	lm	ll	lm	ll	lm	ll	ll	ll	lm	ll	lm	ll	ll	ll	lm	lm	lm	ll	lm	ll	ll	lm	ll	ll	ll
LG10_HB_84	F_0040123_L10_PA	LG10	<lmxll>	{0-}	(ll,lm))	lm	ll	lm	ll	lm	ll	ll	lm	lm	ll	lm	ll	lm	ll	lm	lm	ll	ll	ll	lm	ll	lm	ll	lm	ll	ll	ll	lm	ll	lm	ll	ll	ll	lm	lm	lm	ll	lm	ll	ll	lm	ll	ll	ll
LG10_HB_84	F_0040125_L10_PA	LG10	<lmxll>	{0-}	(ll,lm))	lm	ll	lm	ll	lm	ll	ll	lm	lm	ll	lm	ll	lm	ll	lm	lm	ll	ll	ll	lm	ll	lm	ll	lm	ll	ll	ll	lm	ll	lm	ll	ll	ll	lm	lm	lm	ll	lm	ll	ll	lm	ll	ll	ll
LG10_HB_84	R_29213640_L10_PA	LG10	<lmxll>	{0-}	(ll,lm))	lm	ll	lm	ll	lm	ll	ll	lm	lm	ll	lm	ll	lm	ll	lm	lm	ll	ll	ll	lm	ll	lm	ll	lm	ll	ll	ll	lm	ll	lm	ll	ll	ll	lm	lm	lm	ll	lm	ll	ll	lm	ll	ll	ll
LG10_HB_84	R_29213692_L10_PA	LG10	<lmxll>	{0-}	(ll,lm))	lm	ll	lm	ll	lm	ll	ll	lm	lm	ll	lm	ll	lm	ll	lm	lm	ll	ll	ll	lm	ll	lm	ll	lm	ll	ll	ll	lm	ll	lm	ll	ll	ll	lm	lm	lm	ll	lm	ll	ll	lm	ll	ll	ll
LG10_HB_85	F_0040406_L10_PA	LG10	<lmxll>	{0-}	(ll,lm))	lm	ll	lm	ll	lm	ll	ll	lm	lm	ll	lm	ll	lm	ll	lm	lm	ll	ll	ll	lm	ll	lm	ll	lm	ll	ll	ll	lm	ll	lm	ll	ll	ll	lm	lm	lm	ll	lm	ll	ll	lm	ll	ll	ll
LG10_HB_85	F_0040410_L10_PA	LG10	<lmxll>	{0-}	(ll,lm))	lm	ll	lm	ll	lm	ll	ll	lm	lm	ll	lm	ll	lm	ll	lm	lm	ll	ll	ll	lm	ll	lm	ll	lm	ll	ll	ll	lm	ll	lm	ll	ll	ll	lm	lm	lm	ll	lm	ll	ll	lm	ll	ll	ll
LG10_HB_85	F_0040411_L10_PA	LG10	<nnxnp>	{-1}	(nn,np)	np	nn	nn	np	nn	nn	nn	nn	nn	nn	np	nn	np	nn	nn	np	nn	nn	nn	nn	nn	np	np	nn	nn	np	np	np	np	np	nn	np	nn	np	np	np	nn	nn	nn	nn	np	np	nn	nn
LG10_HB_85	F_0040418_L10_PA	LG10	<lmxll>	{1-}	(ll,lm))	ll	lm	ll	lm	ll	lm	lm	ll	ll	lm	ll	lm	ll	lm	ll	ll	lm	lm	lm	ll	lm	ll	lm	ll	lm	lm	lm	ll	lm	ll	lm	lm	lm	ll	ll	ll	lm	ll	lm	lm	ll	lm	lm	lm
LG10_HB_85	F_0040423_L10_PA	LG10	<lmxll>	{0-}	(ll,lm))	lm	ll	lm	ll	lm	ll	ll	lm	lm	ll	lm	ll	lm	ll	lm	lm	ll	ll	ll	lm	ll	lm	ll	lm	ll	ll	ll	lm	ll	lm	ll	ll	ll	lm	lm	lm	ll	lm	ll	ll	lm	ll	ll	ll
LG10_HB_85	F_0040425_L10_PA	LG10	<lmxll>	{0-}	(ll,lm))	lm	ll	lm	ll	lm	ll	ll	lm	lm	ll	lm	ll	lm	ll	lm	lm	ll	ll	ll	lm	ll	lm	ll	lm	ll	ll	ll	lm	ll	lm	ll	ll	ll	lm	lm	lm	ll	lm	ll	ll	lm	ll	ll	ll
LG10_HB_88	F_0041568_L10_PA	LG10	<lmxll>	{0-}	(ll,lm))	lm	ll	lm	ll	lm	ll	ll	lm	lm	ll	lm	ll	lm	ll	lm	lm	ll	ll	ll	lm	ll	lm	ll	lm	ll	ll	ll	lm	ll	lm	ll	ll	ll	lm	lm	lm	ll	lm	ll	ll	lm	ll	ll	ll
LG10_HB_88	F_0041570_L10_PA	LG10	<lmxll>	{0-}	(ll,lm))	lm	ll	lm	ll	lm	ll	ll	lm	lm	ll	lm	ll	lm	ll	lm	lm	ll	ll	ll	lm	ll	lm	ll	lm	ll	ll	ll	lm	ll	lm	ll	ll	ll	lm	lm	lm	ll	lm	ll	ll	lm	ll	ll	ll
LG10_HB_88	F_0041573_L10_PA	LG10	<lmxll>	{0-}	(ll,lm))	lm	ll	lm	ll	lm	ll	ll	lm	lm	ll	lm	ll	lm	ll	lm	lm	ll	ll	ll	lm	ll	lm	ll	lm	ll	ll	ll	lm	ll	lm	ll	ll	ll	lm	lm	lm	ll	lm	ll	ll	lm	ll	ll	ll
LG10_HB_88	F_0041574_L10_PA	LG10	<lmxll>	{0-}	(ll,lm))	lm	ll	lm	ll	lm	ll	ll	lm	lm	ll	lm	ll	lm	ll	lm	lm	ll	ll	ll	lm	ll	lm	ll	lm	ll	ll	ll	lm	ll	lm	ll	ll	ll	lm	lm	lm	ll	lm	ll	ll	lm	ll	ll	ll
LG10_HB_89	F_0042076_L10_PA	LG10	<lmxll>	{0-}	(ll,lm))	lm	ll	lm	ll	lm	ll	ll	lm	lm	ll	lm	ll	lm	ll	lm	lm	ll	ll	ll	lm	ll	lm	ll	lm	ll	ll	ll	lm	ll	lm	ll	ll	ll	lm	lm	lm	ll	lm	ll	ll	lm	ll	ll	ll
LG10_HB_89	F_0042078_L10_PA	LG10	<lmxll>	{1-}	(ll,lm))	ll	lm	ll	lm	ll	lm	lm	ll	ll	lm	ll	lm	--	lm	ll	ll	lm	lm	lm	ll	lm	ll	lm	--	lm	lm	lm	ll	lm	ll	lm	lm	lm	ll	ll	ll	lm	ll	lm	lm	ll	lm	lm	lm
LG10_HB_89	F_0042083_L10_PA	LG10	<lmxll>	{0-}	(ll,lm))	lm	ll	lm	ll	lm	ll	ll	lm	lm	ll	lm	ll	lm	ll	lm	lm	ll	ll	ll	lm	ll	lm	ll	lm	ll	ll	ll	lm	ll	lm	ll	ll	ll	lm	lm	lm	ll	lm	ll	ll	lm	ll	ll	ll
LG10_HB_89	R_30595771_L10_PA	LG10	<lmxll>	{0-}	(ll,lm))	lm	ll	lm	ll	lm	ll	ll	lm	lm	ll	lm	ll	lm	ll	lm	lm	ll	ll	ll	lm	ll	lm	ll	lm	ll	ll	ll	lm	ll	lm	ll	ll	ll	lm	lm	lm	ll	lm	ll	ll	lm	ll	ll	ll
LG10_HB_91	F_0042577_L10_PA	LG10	<nnxnp>	{-0}	(nn,np)	nn	np	np	nn	nn	np	nn	np	np	np	nn	nn	nn	nn	np	nn	np	np	np	np	np	nn	nn	np	np	nn	nn	nn	nn	nn	np	nn	np	nn	nn	nn	np	np	np	np	nn	nn	np	np
LG10_HB_91	F_0042578_L10_PA	LG10	<lmxll>	{0-}	(ll,lm))	lm	ll	lm	ll	lm	ll	ll	lm	lm	ll	lm	ll	lm	ll	lm	lm	ll	ll	ll	lm	ll	lm	ll	lm	ll	ll	ll	lm	ll	lm	ll	ll	ll	lm	lm	lm	ll	lm	ll	ll	lm	ll	ll	ll
LG10_HB_91	F_0042584_L10_PA	LG10	<lmxll>	{0-}	(ll,lm))	lm	ll	lm	ll	lm	ll	ll	lm	lm	ll	lm	ll	lm	ll	lm	lm	ll	ll	ll	lm	ll	lm	ll	lm	ll	ll	ll	lm	ll	lm	ll	ll	ll	lm	lm	lm	ll	lm	ll	ll	lm	ll	ll	ll
LG10_HB_91	F_0042597_L10_PA	LG10	<nnxnp>	{-1}	(nn,np)	np	nn	nn	np	np	nn	np	nn	nn	nn	np	np	np	np	nn	np	nn	nn	nn	nn	nn	np	np	nn	nn	np	np	np	np	np	nn	np	nn	np	np	np	nn	nn	nn	nn	np	np	nn	nn
LG10_HB_91	F_0042598_L10_PA	LG10	<hkxhk>	{10}	(hh,hk,kk)	hh	kk	hk	hk	hh	kk	hk	hk	hk	kk	hh	hk	hh	hk	hk	hh	kk	kk	kk	hk	kk	hh	hk	hk	kk	hk	hk	hh	hk	hh	kk	hk	kk	hh	hh	hh	kk	hk	kk	kk	hh	hk	kk	kk
LG10_HB_91	GD_01908_L10_PA	LG10	<efxeg>	{01}	(ee,ef,eg,fg)	fg	ee	ef	eg	fg	ee	eg	ef	ef	ee	fg	eg	fg	eg	ef	fg	ee	ee	ee	ef	ee	fg	eg	ef	ee	eg	eg	fg	eg	fg	ee	eg	ee	fg	fg	fg	ee	ef	ee	ee	fg	eg	ee	ee
LG10_HB_91	R_31279293_L10_PA	LG10	<lmxll>	{0-}	(ll,lm))	lm	ll	lm	ll	lm	ll	ll	lm	lm	ll	lm	ll	lm	ll	lm	lm	ll	ll	ll	lm	ll	lm	ll	lm	ll	ll	ll	lm	ll	lm	ll	ll	ll	lm	lm	lm	ll	lm	ll	ll	lm	ll	ll	ll
LG10_HB_91.5	R_31295437_L10_PA	LG10	<lmxll>	{0-}	(ll,lm))	lm	ll	lm	ll	lm	ll	ll	lm	lm	ll	lm	ll	lm	ll	lm	lm	ll	ll	ll	lm	ll	lm	ll	lm	ll	ll	ll	lm	ll	lm	ll	ll	ll	lm	lm	lm	ll	lm	ll	ll	lm	ll	ll	ll
LG10_HB_91.5	R_31299431_L10_PA	LG10	<nnxnp>	{-1}	(nn,np)	np	nn	nn	np	np	nn	np	nn	nn	nn	np	np	np	np	nn	np	nn	nn	nn	nn	nn	np	np	nn	nn	np	np	np	np	np	nn	np	nn	np	np	np	nn	nn	nn	nn	np	np	nn	nn
LG10_HB_91.5	R_31320811_L10_PA	LG10	<lmxll>	{0-}	(ll,lm))	lm	ll	lm	ll	lm	ll	ll	lm	lm	ll	lm	ll	lm	ll	lm	lm	ll	ll	ll	lm	ll	lm	ll	lm	ll	ll	ll	lm	ll	lm	lm	ll	ll	lm	lm	lm	ll	lm	ll	ll	lm	ll	ll	ll
LG10_HB_92	F_0043324_L10_PA	LG10	<nnxnp>	{-1}	(nn,np)	np	nn	nn	np	np	nn	np	nn	nn	nn	np	np	np	np	nn	np	nn	nn	nn	nn	nn	np	np	nn	nn	np	np	np	np	np	nn	np	nn	np	np	np	nn	nn	nn	nn	np	np	nn	nn
LG10_HB_94	F_0044414_L10_PA	LG10	<nnxnp>	{-1}	(nn,np)	np	nn	nn	np	np	nn	np	nn	nn	nn	np	np	np	np	nn	np	nn	nn	nn	nn	nn	np	np	nn	nn	np	np	np	np	np	nn	np	nn	np	np	np	nn	nn	nn	nn	np	np	nn	nn
LG10_HB_94	F_0044418_L10_PA	LG10	<nnxnp>	{-0}	(nn,np)	nn	np	np	nn	nn	np	nn	np	np	np	nn	nn	nn	nn	np	nn	np	np	np	np	np	nn	nn	np	np	nn	nn	nn	nn	nn	np	nn	np	nn	nn	nn	np	np	np	np	nn	nn	np	np
LG10_HB_94	F_0044430_L10_PA	LG10	<nnxnp>	{-0}	(nn,np)	nn	np	np	nn	nn	np	nn	np	np	np	nn	nn	nn	nn	np	nn	np	np	np	np	np	nn	nn	np	np	nn	nn	nn	nn	nn	np	nn	np	nn	nn	nn	np	np	np	np	nn	nn	np	np
LG10_HB_94	R_32157764_L10_PA	LG10	<nnxnp>	{-1}	(nn,np)	np	nn	nn	np	np	nn	np	nn	nn	nn	np	np	np	np	nn	np	nn	nn	nn	nn	nn	np	np	nn	nn	np	np	np	np	np	nn	np	nn	np	np	np	nn	nn	nn	nn	np	np	nn	nn
LG10_HB_96	F_0045153_L10_PA	LG10	<nnxnp>	{-0}	(nn,np)	nn	np	np	nn	nn	np	nn	np	np	np	nn	nn	nn	nn	np	nn	np	np	np	np	np	nn	nn	np	np	nn	nn	nn	nn	nn	np	nn	np	nn	nn	nn	np	np	np	np	nn	nn	np	np
LG10_HB_96	F_0045154_L10_PA	LG10	<nnxnp>	{-0}	(nn,np)	nn	np	np	nn	nn	np	nn	np	np	np	nn	nn	nn	nn	np	nn	np	np	np	np	np	nn	nn	np	np	nn	nn	nn	nn	nn	np	nn	np	nn	nn	nn	np	np	np	np	nn	nn	np	np
LG10_HB_96	F_0045158_L10_PA	LG10	<nnxnp>	{-0}	(nn,np)	nn	np	np	nn	nn	np	nn	np	np	np	nn	nn	nn	nn	np	nn	np	np	np	np	np	nn	nn	np	np	nn	nn	nn	nn	nn	np	nn	np	nn	nn	nn	np	np	np	np	nn	nn	np	np
LG10_HB_96.5	R_32730568_L10_PA	LG10	<nnxnp>	{-0}	(nn,np)	nn	np	np	nn	nn	np	nn	np	np	np	nn	nn	nn	nn	np	nn	np	np	np	np	np	nn	nn	np	np	nn	nn	nn	nn	nn	np	nn	np	nn	nn	nn	np	np	np	np	nn	nn	np	np
LG10_HB_97	F_0045914_L10_PA	LG10	<nnxnp>	{-0}	(nn,np)	nn	np	np	nn	nn	np	nn	np	np	np	nn	nn	nn	nn	np	nn	np	np	np	np	np	nn	nn	np	np	nn	nn	nn	nn	np	np	nn	np	nn	nn	nn	np	np	np	np	nn	nn	np	np
LG10_HB_97	F_0045926_L10_PA	LG10	<nnxnp>	{-0}	(nn,np)	nn	np	np	nn	nn	np	nn	np	np	np	nn	nn	nn	nn	np	nn	np	np	np	np	np	nn	nn	np	np	nn	nn	nn	nn	np	np	nn	np	nn	nn	nn	np	np	np	np	nn	nn	np	np
LG10_HB_97.5	R_33501094_L10_PA	LG10	<nnxnp>	{-0}	(nn,np)	nn	nn	np	nn	nn	np	nn	np	np	np	nn	nn	nn	nn	np	nn	np	np	np	np	np	nn	nn	np	np	nn	nn	nn	nn	np	np	nn	np	nn	nn	nn	np	np	np	np	nn	nn	np	np
LG10_HB_98	F_0046460_L10_PA	LG10	<nnxnp>	{-0}	(nn,np)	nn	nn	np	nn	nn	np	nn	np	np	np	nn	nn	nn	nn	np	nn	np	np	np	np	np	nn	nn	np	np	nn	nn	nn	nn	np	np	nn	np	nn	nn	nn	np	np	np	np	nn	nn	np	np
LG11_HB_1055	F_0488791_L2_PA	LG11	<nnxnp>	{-1}	(nn,np)	np	nn	nn	np	np	nn	--	nn	np	nn	np	np	np	--	nn	np	--	np	nn	np	nn	nn	np	np	nn	--	nn	np	np	np	nn	nn	np	np	--	np	np	nn	nn	np	np	np	np	nn
LG11_HB_1055	F_0488795_L2_PA	LG11	<nnxnp>	{-1}	(nn,np)	np	nn	nn	np	np	nn	nn	nn	np	nn	np	np	np	nn	nn	np	nn	np	nn	np	nn	nn	np	np	nn	nn	nn	np	np	np	nn	nn	np	np	nn	np	np	nn	nn	np	np	np	np	nn
LG11_HB_1055	F_0488806_L2_PA	LG11	<nnxnp>	{-0}	(nn,np)	nn	np	np	nn	nn	np	np	np	nn	np	nn	nn	nn	np	np	nn	np	nn	np	nn	np	np	nn	nn	np	np	np	nn	nn	nn	np	np	nn	nn	np	nn	nn	np	np	nn	nn	nn	nn	np
LG11_HB_1056	F_0489282_L2_PA	LG11	<lmxll>	{1-}	(ll,lm))	ll	ll	lm	ll	lm	ll	lm	ll	ll	ll	ll	lm	lm	ll	lm	ll	ll	ll	ll	lm	lm	ll	ll	lm	ll	lm	lm	ll	ll	ll	ll	lm	ll	ll	ll	lm	ll	lm	lm	ll	lm	ll	ll	lm
LG11_HB_116	F_0053621_L11_PA	LG11	<lmxll>	{1-}	(ll,lm))	lm	ll	lm	lm	ll	ll	ll	ll	ll	ll	lm	lm	lm	ll	ll	ll	ll	ll	ll	ll	lm	ll	ll	lm	lm	lm	lm	lm	lm	lm	ll	ll	ll	ll	ll	lm	ll	lm	lm	lm	lm	ll	ll	ll
LG11_HB_116	F_0053629_L11_PA	LG11	<lmxll>	{1-}	(ll,lm))	lm	ll	lm	lm	ll	ll	ll	ll	ll	ll	lm	lm	lm	ll	ll	ll	ll	ll	ll	ll	lm	ll	ll	lm	lm	lm	lm	lm	lm	lm	ll	ll	ll	ll	ll	lm	ll	lm	lm	lm	lm	ll	ll	ll
LG11_HB_116	F_0053634_L11_PA	LG11	<lmxll>	{1-}	(ll,lm))	lm	ll	lm	lm	ll	ll	ll	ll	ll	ll	lm	lm	lm	ll	ll	ll	ll	ll	ll	ll	lm	ll	ll	lm	lm	lm	lm	lm	lm	lm	ll	ll	ll	ll	ll	lm	ll	lm	lm	lm	lm	ll	ll	ll
LG11_HB_116	F_0053638_L11_PA	LG11	<lmxll>	{1-}	(ll,lm))	lm	ll	lm	lm	ll	ll	ll	ll	ll	ll	lm	lm	lm	ll	ll	ll	ll	ll	ll	ll	lm	ll	ll	lm	lm	lm	lm	lm	lm	lm	ll	ll	ll	ll	ll	lm	ll	lm	lm	lm	lm	ll	ll	ll
LG11_HB_116	F_0053645_L11_PA	LG11	<lmxll>	{0-}	(ll,lm))	ll	lm	ll	ll	lm	lm	lm	lm	lm	lm	ll	ll	ll	lm	lm	lm	lm	lm	lm	lm	ll	lm	lm	ll	ll	ll	ll	ll	ll	ll	lm	lm	lm	lm	lm	ll	lm	ll	ll	ll	ll	lm	lm	lm
LG11_HB_117	F_0053695_L11_PA	LG11	<nnxnp>	{-0}	(nn,np)	nn	nn	np	nn	nn	nn	np	np	np	np	nn	nn	nn	np	np	nn	np	nn	np	np	nn	nn	nn	nn	np	np	np	nn	nn	nn	np	np	nn	nn	np	nn	nn	np	nn	nn	nn	np	np	np
LG11_HB_117	F_0053698_L11_PA	LG11	<lmxll>	{1-}	(ll,lm))	lm	ll	lm	lm	ll	ll	ll	ll	ll	ll	lm	lm	lm	ll	ll	ll	ll	ll	ll	ll	lm	ll	ll	lm	lm	lm	lm	lm	lm	lm	ll	ll	ll	ll	ll	lm	ll	lm	lm	lm	lm	ll	ll	ll
LG11_HB_117	F_0053704_L11_PA	LG11	<lmxll>	{1-}	(ll,lm))	lm	ll	lm	lm	ll	ll	ll	ll	ll	ll	lm	lm	lm	ll	ll	ll	ll	ll	ll	ll	lm	ll	ll	lm	lm	lm	lm	lm	lm	lm	ll	ll	ll	ll	ll	lm	ll	lm	lm	lm	lm	ll	ll	ll
LG11_HB_118	F_0054185_L11_PA	LG11	<lmxll>	{1-}	(ll,lm))	lm	ll	lm	lm	ll	ll	ll	ll	ll	ll	lm	lm	lm	ll	ll	ll	ll	ll	ll	ll	lm	ll	ll	lm	lm	lm	lm	lm	ll	lm	ll	ll	ll	ll	ll	lm	ll	lm	lm	lm	lm	ll	ll	ll
LG11_HB_118	F_0054195_L11_PA	LG11	<lmxll>	{1-}	(ll,lm))	lm	ll	lm	lm	ll	ll	ll	ll	ll	ll	lm	lm	lm	ll	ll	ll	ll	ll	ll	ll	lm	ll	ll	lm	lm	lm	lm	lm	ll	lm	ll	ll	ll	ll	ll	lm	ll	lm	lm	lm	lm	ll	ll	ll
LG11_HB_119	F_0054463_L11_PA	LG11	<lmxll>	{0-}	(ll,lm))	ll	lm	ll	ll	lm	lm	lm	lm	lm	lm	ll	ll	ll	lm	lm	lm	lm	lm	lm	lm	ll	lm	lm	ll	ll	ll	ll	ll	lm	ll	lm	lm	lm	lm	lm	ll	lm	ll	ll	ll	ll	lm	lm	lm
LG11_HB_119	F_0054478_L11_PA	LG11	<lmxll>	{1-}	(ll,lm))	lm	ll	lm	lm	ll	ll	ll	ll	ll	ll	lm	lm	lm	ll	ll	ll	ll	ll	ll	ll	lm	ll	ll	lm	lm	lm	lm	lm	ll	lm	ll	ll	ll	ll	ll	lm	ll	lm	lm	lm	lm	ll	ll	ll
LG11_HB_122	F_0055551_L11_PA	LG11	<nnxnp>	{-0}	(nn,np)	nn	nn	np	nn	nn	nn	np	np	np	np	np	nn	nn	np	np	nn	np	nn	np	np	np	nn	nn	nn	np	np	np	nn	nn	nn	np	np	nn	nn	np	nn	nn	np	nn	nn	nn	np	np	np
LG11_HB_122	F_0055552_L11_PA	LG11	<lmxll>	{0-}	(ll,lm))	ll	lm	ll	ll	lm	lm	lm	lm	lm	lm	ll	ll	ll	lm	lm	lm	lm	lm	lm	lm	ll	lm	lm	ll	ll	ll	ll	ll	lm	ll	lm	lm	lm	lm	lm	ll	lm	ll	ll	ll	ll	lm	lm	lm
LG11_HB_122	F_0055558_L11_PA	LG11	<lmxll>	{1-}	(ll,lm))	lm	ll	lm	lm	ll	ll	ll	ll	ll	ll	lm	lm	lm	ll	ll	ll	ll	ll	ll	ll	lm	ll	ll	lm	lm	lm	lm	lm	ll	lm	ll	ll	ll	ll	ll	lm	ll	lm	lm	lm	lm	ll	ll	ll
LG11_HB_122	F_0055562_L11_PA	LG11	<nnxnp>	{-0}	(nn,np)	nn	nn	np	nn	nn	nn	np	np	np	np	np	nn	nn	np	np	nn	np	nn	np	np	np	nn	nn	nn	np	np	np	nn	nn	nn	np	np	nn	nn	np	nn	nn	np	nn	nn	nn	np	np	np
LG11_HB_122	R_1697921_L11_PA	LG11	<nnxnp>	{-0}	(nn,np)	nn	nn	np	nn	nn	nn	np	np	np	np	np	nn	nn	np	np	nn	np	nn	np	np	np	nn	nn	nn	np	np	np	nn	nn	nn	np	np	nn	nn	np	nn	nn	np	nn	nn	nn	np	np	np
R_1724738_L11_PA	R_1724738_L11_PA	LG11	<nnxnp>	{-0}	(nn,np)	nn	nn	np	nn	nn	nn	np	np	np	np	np	nn	nn	np	np	nn	np	nn	np	np	np	nn	nn	nn	np	np	np	nn	nn	nn	np	np	nn	nn	np	nn	nn	np	nn	nn	nn	np	np	np
LG11_HB_123	F_0055742_L11_PA	LG11	<hkxhk>	{01}	(hh,hk,kk)	hk	kk	hh	hk	kk	kk	hk	hk	hk	hk	hh	hk	hk	hk	hk	kk	hk	kk	hk	hk	hh	kk	kk	hk	hh	hh	hh	hk	kk	hk	hk	hk	kk	kk	hk	hk	kk	hh	hk	hk	hk	hk	hk	hk
LG11_HB_123	F_0055745_L11_PA	LG11	<nnxnp>	{-1}	(nn,np)	np	np	nn	np	np	np	nn	nn	nn	nn	nn	np	np	nn	nn	np	nn	np	nn	nn	nn	np	np	np	nn	nn	nn	np	np	np	nn	nn	np	np	nn	np	np	nn	np	np	np	nn	nn	nn
LG11_HB_123	F_0055746_L11_PA	LG11	<lmxll>	{0-}	(ll,lm))	ll	lm	ll	ll	lm	lm	lm	lm	lm	lm	ll	ll	ll	lm	lm	lm	lm	lm	lm	lm	ll	lm	lm	ll	ll	ll	ll	ll	lm	ll	lm	lm	lm	lm	lm	ll	lm	ll	ll	ll	ll	lm	lm	lm
LG11_HB_123	F_0055748_L11_PA	LG11	<nnxnp>	{-1}	(nn,np)	np	np	nn	np	np	np	nn	nn	nn	nn	nn	np	np	nn	nn	np	nn	np	nn	nn	nn	np	np	np	nn	nn	nn	np	np	np	nn	nn	np	np	nn	np	np	nn	np	np	np	nn	nn	nn
LG11_HB_123	F_0055750_L11_PA	LG11	<hkxhk>	{10}	(hh,hk,kk)	hk	hh	kk	hk	hh	hh	hk	hk	hk	hk	kk	hk	hk	hk	hk	hh	hk	hh	hk	hk	kk	hh	hh	hk	kk	kk	kk	hk	hh	hk	hk	hk	hh	hh	hk	hk	hh	kk	hk	hk	hk	hk	hk	hk
LG11_HB_123	F_0055753_L11_PA	LG11	<nnxnp>	{-1}	(nn,np)	np	np	nn	np	np	np	nn	nn	nn	nn	nn	np	np	nn	nn	np	nn	np	nn	nn	nn	np	np	np	nn	nn	nn	np	np	np	nn	nn	np	np	nn	np	np	nn	np	np	np	nn	nn	nn
LG11_HB_123	F_0055762_L11_PA	LG11	<hkxhk>	{10}	(hh,hk,kk)	hk	hh	kk	hk	hh	hh	hk	hk	hk	hk	kk	hk	hk	hk	hk	hh	hk	hh	hk	hk	kk	hh	hh	hk	kk	kk	kk	hk	hh	hk	hk	hk	hh	hh	hk	hk	hh	kk	hk	hk	hk	hk	hk	hk
LG11_HB_124	F_0056161_L11_PA	LG11	<lmxll>	{1-}	(ll,lm))	lm	ll	lm	lm	ll	ll	ll	ll	ll	ll	lm	lm	lm	ll	ll	ll	ll	ll	ll	ll	lm	ll	ll	lm	lm	lm	lm	lm	ll	lm	ll	ll	ll	ll	ll	lm	ll	lm	lm	lm	lm	ll	ll	ll
LG11_HB_124	F_0056178_L11_PA	LG11	<nnxnp>	{-0}	(nn,np)	nn	nn	np	nn	nn	nn	np	np	np	np	np	nn	nn	np	np	nn	np	nn	np	np	np	nn	nn	nn	np	np	np	nn	nn	nn	np	np	nn	nn	np	nn	nn	np	nn	nn	nn	np	np	np
LG11_HB_126	F_0057304_L11_PA	LG11	<nnxnp>	{-0}	(nn,np)	nn	nn	np	nn	nn	--	np	np	np	np	np	nn	--	np	np	nn	np	nn	np	np	np	nn	--	nn	np	--	np	nn	nn	nn	np	np	nn	nn	np	nn	nn	np	nn	nn	nn	np	np	np
LG11_HB_126.5	R_3469064_L11_PA	LG11	<lmxll>	{0-}	(ll,lm))	ll	lm	ll	ll	lm	lm	lm	lm	lm	lm	ll	ll	ll	lm	lm	lm	lm	lm	lm	lm	ll	lm	lm	ll	ll	ll	ll	ll	lm	ll	lm	lm	lm	lm	lm	ll	lm	ll	ll	ll	ll	lm	lm	lm
LG11_HB_127	F_0057451_L11_PA	LG11	<nnxnp>	{-1}	(nn,np)	np	np	nn	np	np	np	nn	nn	nn	nn	nn	np	np	nn	nn	np	nn	np	nn	nn	nn	np	np	np	nn	nn	nn	np	np	np	nn	nn	np	np	nn	np	np	nn	np	np	np	nn	nn	nn
LG11_HB_127	F_0057462_L11_PA	LG11	<hkxhk>	{00}	(hh,hk,kk)	hh	hk	hk	hh	hk	hk	kk	kk	kk	kk	hk	hh	hh	kk	kk	hk	kk	hk	kk	kk	hk	hk	hk	hh	hk	hk	hk	hh	hk	hh	kk	kk	hk	hk	kk	hh	hk	hk	hh	hh	hh	kk	kk	kk
LG11_HB_127	F_0057464_L11_PA	LG11	<nnxnp>	{-0}	(nn,np)	nn	nn	np	nn	nn	nn	np	np	np	np	np	nn	nn	np	np	nn	np	nn	np	np	np	nn	nn	nn	np	np	np	nn	nn	nn	np	np	nn	nn	np	nn	nn	np	nn	nn	nn	np	np	np
LG11_HB_127	F_0057478_L11_PA	LG11	<nnxnp>	{-0}	(nn,np)	nn	nn	np	nn	nn	nn	np	np	np	np	np	nn	nn	np	np	nn	np	nn	np	np	np	nn	nn	nn	np	np	np	nn	nn	nn	np	np	nn	nn	np	nn	nn	np	nn	nn	nn	np	np	np
LG11_HB_127	F_0057479_L11_PA	LG11	<lmxll>	{1-}	(ll,lm))	lm	ll	lm	lm	ll	ll	ll	ll	ll	ll	lm	lm	lm	ll	ll	ll	ll	ll	ll	ll	lm	ll	ll	lm	lm	lm	lm	lm	ll	lm	ll	ll	ll	ll	ll	lm	ll	lm	lm	lm	lm	ll	ll	ll
LG11_HB_127	F_0057481_L11_PA	LG11	<hkxhk>	{10}	(hh,hk,kk)	hk	hh	kk	hk	hh	hh	hk	hk	hk	hk	kk	hk	hk	hk	hk	hh	hk	hh	hk	hk	kk	hh	hh	hk	kk	kk	kk	hk	hh	hk	hk	hk	hh	hh	hk	hk	hh	kk	hk	hk	hk	hk	hk	hk
LG11_HB_127	GD_01167_L11_PA	LG11	<nnxnp>	{-1}	(nn,np)	np	np	nn	np	np	np	nn	nn	nn	nn	nn	np	np	nn	nn	np	nn	np	nn	nn	nn	np	np	np	nn	nn	nn	np	np	np	nn	nn	np	np	nn	np	np	nn	np	np	np	nn	nn	nn
LG11_HB_128	F_0057795_L11_PA	LG11	<lmxll>	{1-}	(ll,lm))	lm	ll	lm	lm	ll	ll	ll	ll	ll	ll	ll	lm	lm	ll	ll	ll	ll	ll	ll	ll	lm	ll	ll	lm	lm	lm	lm	lm	ll	lm	ll	ll	ll	ll	ll	lm	ll	lm	lm	lm	lm	ll	ll	ll
LG11_HB_128	F_0057814_L11_PA	LG11	<lmxll>	{1-}	(ll,lm))	lm	ll	lm	lm	ll	ll	ll	ll	ll	ll	ll	lm	lm	ll	ll	ll	ll	ll	ll	ll	lm	ll	ll	lm	lm	lm	lm	lm	ll	lm	ll	ll	ll	ll	ll	lm	ll	lm	lm	lm	lm	ll	ll	ll
LG11_HB_129	F_0058223_L11_PA	LG11	<lmxll>	{1-}	(ll,lm))	lm	ll	lm	lm	ll	ll	ll	ll	ll	ll	ll	lm	lm	ll	ll	ll	ll	ll	ll	ll	lm	ll	ll	lm	lm	lm	lm	lm	ll	lm	ll	ll	ll	ll	ll	lm	ll	lm	lm	lm	lm	ll	ll	ll
LG11_HB_129	F_0058225_L11_PA	LG11	<lmxll>	{1-}	(ll,lm))	lm	ll	lm	lm	ll	ll	--	ll	ll	ll	ll	lm	lm	ll	ll	ll	ll	ll	ll	ll	lm	ll	ll	lm	lm	lm	lm	lm	ll	lm	ll	ll	ll	ll	ll	lm	ll	lm	lm	lm	lm	ll	ll	ll
LG11_HB_129	F_0058227_L11_PA	LG11	<lmxll>	{1-}	(ll,lm))	lm	ll	lm	lm	ll	ll	ll	ll	ll	ll	ll	lm	lm	ll	ll	ll	ll	ll	ll	ll	lm	ll	ll	lm	lm	lm	lm	lm	ll	lm	ll	ll	ll	ll	ll	lm	ll	lm	lm	lm	lm	ll	ll	ll
LG11_HB_129	F_0058243_L11_PA	LG11	<nnxnp>	{-1}	(nn,np)	np	np	nn	np	nn	nn	nn	nn	nn	nn	nn	np	np	nn	nn	np	nn	np	nn	nn	nn	np	np	np	nn	nn	nn	np	np	np	nn	nn	np	np	nn	np	np	nn	np	np	np	nn	np	nn
LG11_HB_129	F_0058248_L11_PA	LG11	<nnxnp>	{-1}	(nn,np)	np	np	nn	np	nn	nn	nn	nn	nn	nn	nn	np	np	nn	nn	np	nn	np	nn	nn	nn	np	np	np	nn	nn	nn	np	np	np	nn	nn	np	np	nn	np	np	nn	np	np	np	nn	np	nn
LG11_HB_129	GD_01165_L11_PA	LG11	<lmxll>	{1-}	(ll,lm))	lm	ll	lm	lm	ll	--	ll	ll	ll	ll	ll	lm	lm	ll	ll	ll	ll	ll	ll	ll	lm	ll	ll	lm	lm	lm	lm	lm	ll	lm	ll	ll	ll	ll	ll	lm	ll	lm	lm	lm	lm	ll	ll	ll
LG11_HB_130	F_0058552_L11_PA	LG11	<lmxll>	{1-}	(ll,lm))	lm	ll	lm	lm	ll	ll	ll	ll	ll	ll	ll	lm	lm	ll	ll	ll	ll	ll	ll	ll	lm	ll	ll	lm	lm	lm	lm	lm	ll	lm	ll	ll	ll	ll	ll	lm	ll	lm	lm	lm	lm	ll	ll	ll
LG11_HB_130	F_0058557_L11_PA	LG11	<nnxnp>	{-1}	(nn,np)	np	np	nn	np	nn	nn	nn	nn	nn	nn	nn	np	np	nn	nn	np	nn	np	nn	nn	nn	np	np	np	nn	nn	nn	np	np	np	nn	nn	np	np	nn	np	np	nn	np	np	np	nn	np	nn
LG11_HB_131.5	R_5021535_L11_PA	LG11	<nnxnp>	{-1}	(nn,np)	np	np	nn	np	nn	nn	nn	nn	nn	nn	nn	np	np	nn	nn	np	nn	np	nn	nn	nn	np	np	np	nn	nn	nn	np	np	np	nn	nn	np	np	nn	np	np	nn	np	np	np	nn	np	nn
LG11_HB_132	F_0059412_L11_PA	LG11	<lmxll>	{0-}	(ll,lm))	ll	lm	ll	ll	lm	--	--	--	--	--	lm	ll	ll	lm	lm	lm	--	lm	lm	lm	ll	lm	lm	ll	ll	ll	ll	ll	lm	lm	--	--	lm	lm	--	ll	lm	ll	ll	ll	ll	--	lm	--
LG11_HB_132	F_0059424_L11_PA	LG11	<lmxll>	{1-}	(ll,lm))	lm	ll	lm	lm	ll	ll	ll	ll	ll	ll	ll	lm	lm	ll	ll	ll	ll	ll	ll	ll	lm	ll	ll	lm	lm	lm	lm	lm	ll	ll	ll	ll	ll	ll	ll	lm	ll	lm	lm	lm	lm	ll	ll	ll
LG11_HB_132	F_0059426_L11_PA	LG11	<nnxnp>	{-1}	(nn,np)	np	np	nn	np	nn	nn	nn	nn	nn	nn	nn	np	np	nn	nn	np	nn	np	nn	nn	nn	np	np	np	nn	nn	nn	np	np	np	nn	nn	np	np	nn	np	np	nn	np	np	np	nn	np	nn
LG11_HB_132	F_0059429_L11_PA	LG11	<nnxnp>	{-1}	(nn,np)	np	np	nn	np	nn	nn	nn	nn	nn	nn	nn	np	np	nn	nn	np	nn	np	nn	nn	nn	np	np	np	nn	nn	nn	np	np	np	nn	nn	np	np	nn	np	np	nn	np	np	np	nn	np	nn
LG11_HB_132	F_0059434_L11_PA	LG11	<lmxll>	{0-}	(ll,lm))	ll	lm	ll	ll	lm	lm	lm	lm	lm	lm	lm	ll	ll	lm	lm	lm	lm	lm	lm	lm	ll	lm	lm	ll	ll	ll	ll	ll	lm	lm	lm	lm	lm	lm	lm	ll	lm	ll	ll	ll	ll	lm	lm	lm
LG11_HB_132	F_0059438_L11_PA	LG11	<lmxll>	{0-}	(ll,lm))	ll	lm	ll	ll	lm	lm	lm	lm	lm	lm	lm	ll	ll	lm	lm	lm	lm	lm	lm	lm	ll	lm	lm	ll	ll	ll	ll	ll	lm	lm	lm	lm	lm	lm	lm	ll	lm	ll	ll	ll	ll	lm	lm	lm
LG11_HB_132	R_5159764_L11_PA	LG11	<nnxnp>	{-1}	(nn,np)	np	np	nn	np	nn	nn	nn	nn	nn	nn	nn	np	np	nn	nn	np	nn	np	nn	nn	nn	np	np	np	nn	nn	nn	np	np	np	nn	nn	np	np	nn	np	np	nn	np	np	np	nn	np	nn
LG11_HB_132.5	R_5197434_L11_PA	LG11	<nnxnp>	{-0}	(nn,np)	nn	nn	np	nn	np	np	np	np	np	np	np	nn	nn	np	np	nn	np	nn	np	np	np	nn	nn	nn	np	np	np	nn	nn	nn	np	np	nn	nn	np	nn	nn	np	nn	nn	nn	np	nn	np
LG11_HB_132.5	R_5208182_L11_PA	LG11	<nnxnp>	{-1}	(nn,np)	np	np	nn	np	nn	nn	nn	nn	nn	nn	nn	np	np	nn	nn	np	nn	np	nn	nn	nn	np	np	np	nn	nn	nn	np	np	np	nn	nn	np	np	nn	np	np	nn	np	np	np	nn	np	nn
LG11_HB_133	F_0060042_L11_PA	LG11	<lmxll>	{0-}	(ll,lm))	ll	lm	ll	ll	lm	lm	lm	lm	lm	lm	lm	ll	ll	lm	lm	lm	lm	lm	lm	lm	ll	lm	lm	ll	ll	ll	ll	ll	lm	lm	lm	lm	lm	lm	lm	ll	lm	ll	ll	ll	ll	lm	lm	lm
LG11_HB_133	F_0060049_L11_PA	LG11	<nnxnp>	{-0}	(nn,np)	nn	nn	np	nn	np	np	np	np	np	np	np	nn	nn	np	np	nn	np	nn	np	np	np	nn	nn	nn	np	np	np	nn	nn	nn	np	np	nn	nn	np	nn	nn	np	nn	nn	nn	np	nn	np
LG11_HB_133	F_0060059_L11_PA	LG11	<nnxnp>	{-0}	(nn,np)	nn	nn	np	nn	np	np	np	np	np	np	np	nn	nn	np	np	nn	np	nn	np	np	np	nn	nn	nn	np	np	np	nn	nn	nn	np	np	nn	nn	np	nn	nn	np	nn	nn	nn	np	nn	np
LG11_HB_133	R_5482687_L11_PA	LG11	<lmxll>	{0-}	(ll,lm))	ll	lm	ll	ll	lm	lm	lm	lm	lm	lm	lm	ll	ll	lm	lm	lm	lm	lm	lm	lm	ll	lm	lm	ll	ll	ll	ll	ll	lm	lm	lm	lm	lm	lm	lm	ll	lm	ll	ll	ll	ll	lm	lm	lm
LG11_HB_135	F_0061193_L11_PA	LG11	<hkxhk>	{10}	(hh,hk,kk)	hk	hh	kk	hk	hk	hk	kk	hk	hk	hk	hh	hk	hk	hk	hk	hh	hk	hh	hk	hk	kk	hh	hh	hk	kk	kk	kk	hk	hh	hh	hk	hk	hh	hh	hk	hk	hh	kk	hk	hk	hk	hk	hh	hk
LG11_HB_136	F_0061660_L11_PA	LG11	<nnxnp>	{-1}	(nn,np)	np	np	nn	np	nn	nn	nn	nn	nn	nn	np	np	np	nn	nn	np	nn	np	nn	nn	nn	np	np	np	nn	nn	nn	np	np	np	nn	nn	np	np	nn	np	np	nn	np	np	np	nn	np	nn
LG11_HB_136	F_0061661_L11_PA	LG11	<nnxnp>	{-1}	(nn,np)	np	np	nn	np	nn	nn	nn	nn	nn	nn	np	np	np	nn	nn	np	nn	np	nn	nn	nn	np	np	np	nn	nn	nn	np	np	np	nn	nn	np	np	nn	np	np	nn	np	np	np	nn	np	nn
LG11_HB_136.5	R_6688015_L11_PA	LG11	<nnxnp>	{-1}	(nn,np)	np	np	nn	np	nn	nn	nn	nn	nn	nn	np	np	np	nn	nn	np	nn	np	nn	nn	nn	np	np	np	nn	nn	nn	np	np	np	nn	nn	np	np	nn	np	np	nn	np	np	np	nn	np	nn
LG11_HB_136.5	R_6697510_L11_PA	LG11	<hkxhk>	{10}	(hh,hk,kk)	hk	hh	kk	hk	hk	hk	kk	hk	hk	hk	hh	hk	hk	hk	hk	hh	hk	hh	hk	hk	kk	hh	hh	hk	kk	kk	kk	hk	hh	hh	hk	hk	hh	hh	hk	hk	hh	kk	hk	hk	hk	hk	hh	hk
F_0645521_L6_PA	F_0645521_L6_PA	LG11	<lmxll>	{0-}	(ll,lm))	ll	lm	ll	ll	ll	lm	ll	lm	lm	lm	lm	ll	ll	lm	lm	lm	lm	lm	lm	lm	ll	lm	lm	ll	lm	ll	ll	ll	lm	lm	lm	lm	lm	lm	lm	ll	lm	ll	ll	ll	ll	lm	lm	lm
LG11_HB_137.5	GD_01788_L11_PA	LG11	<nnxnp>	{-1}	(nn,np)	np	np	nn	np	nn	nn	nn	nn	nn	nn	np	np	np	nn	nn	np	nn	np	nn	nn	nn	np	np	np	nn	nn	nn	np	np	np	nn	nn	np	np	nn	np	np	nn	np	np	np	nn	np	nn
LG11_HB_138	F_0062333_L11_PA	LG11	<nnxnp>	{-1}	(nn,np)	np	np	nn	np	nn	nn	nn	nn	nn	nn	np	np	np	nn	nn	np	nn	np	nn	nn	nn	np	np	np	nn	nn	nn	np	np	np	nn	nn	np	np	nn	np	np	nn	np	np	np	nn	np	nn
LG11_HB_138	F_0062335_L11_PA	LG11	<nnxnp>	{-1}	(nn,np)	np	np	nn	np	nn	nn	nn	nn	nn	nn	np	np	np	nn	nn	np	nn	np	nn	nn	nn	np	np	np	nn	nn	nn	np	np	np	nn	nn	np	np	nn	np	np	nn	np	np	np	nn	np	nn
LG11_HB_1385	F_0654293_L6_PA	LG11	<nnxnp>	{-1}	(nn,np)	np	nn	nn	np	np	nn	nn	nn	np	nn	np	np	np	nn	nn	np	nn	np	nn	np	nn	nn	np	np	nn	nn	nn	np	np	np	nn	nn	np	np	nn	np	np	nn	nn	np	np	np	np	nn
LG11_HB_1385	F_0654294_L6_PA	LG11	<nnxnp>	{-1}	(nn,np)	np	nn	nn	np	np	nn	nn	nn	np	nn	np	np	np	nn	nn	np	nn	np	nn	np	nn	nn	np	np	nn	nn	nn	np	np	np	nn	nn	np	np	nn	np	np	nn	nn	np	np	np	np	nn
LG11_HB_139	F_0062815_L11_PA	LG11	<hkxhk>	{01}	(hh,hk,kk)	hk	kk	hh	hk	hk	hk	hh	hk	hk	hk	kk	hk	hk	hk	hk	kk	hk	kk	hk	hk	hh	kk	kk	hk	hk	hh	hh	hk	kk	kk	hk	hk	kk	kk	hk	hk	kk	hh	hk	hk	hk	hk	kk	hk
LG11_HB_139.5	R_7189032_L11_PA	LG11	<hkxhk>	{10}	(hh,hk,kk)	hk	hh	kk	hk	hk	hk	kk	hk	hk	hk	hh	hk	hk	hk	hk	hh	hk	hh	hk	hk	kk	hh	hh	hk	hk	kk	kk	hk	hh	hh	hk	hk	hh	hh	hk	hk	hh	kk	hk	hk	hk	hk	hh	hk
LG11_HB_140	F_0063321_L11_PA	LG11	<nnxnp>	{-1}	(nn,np)	np	np	nn	np	nn	nn	nn	nn	nn	nn	np	np	np	nn	nn	np	nn	np	nn	nn	nn	np	np	np	nn	nn	nn	np	np	np	nn	nn	np	np	nn	np	np	nn	nn	np	np	nn	np	nn
LG11_HB_141	F_0064023_L11_PA	LG11	<nnxnp>	{-0}	(nn,np)	nn	nn	np	nn	np	np	np	np	np	np	nn	nn	nn	np	np	nn	np	nn	np	np	np	nn	nn	nn	np	np	np	nn	nn	nn	np	np	nn	nn	np	nn	nn	np	np	nn	nn	np	nn	np
LG11_HB_141	F_0064032_L11_PA	LG11	<hkxhk>	{01}	(hh,hk,kk)	hk	kk	hh	hk	hh	hk	hh	hk	hk	hk	kk	hk	hk	hk	hk	kk	hk	kk	hk	hk	hh	kk	kk	hk	hk	hh	hh	hk	kk	kk	hk	hh	kk	kk	hk	hk	kk	hh	hh	kk	hk	hk	kk	hk
LG11_HB_141	F_0064054_L11_PA	LG11	<lmxll>	{0-}	(ll,lm))	ll	lm	ll	ll	ll	--	ll	lm	lm	lm	lm	ll	ll	lm	lm	lm	lm	lm	lm	lm	ll	lm	lm	ll	lm	ll	ll	ll	lm	lm	lm	ll	lm	lm	lm	ll	lm	ll	ll	lm	ll	lm	lm	lm
LG11_HB_141	F_0064056_L11_PA	LG11	<lmxll>	{1-}	(ll,lm))	lm	ll	lm	lm	lm	ll	lm	ll	ll	ll	ll	lm	lm	ll	ll	ll	ll	ll	ll	ll	lm	ll	ll	lm	ll	lm	lm	lm	ll	ll	ll	lm	ll	ll	ll	lm	ll	lm	lm	ll	lm	ll	ll	ll
LG11_HB_141	F_0064058_L11_PA	LG11	<nnxnp>	{-0}	(nn,np)	nn	nn	np	nn	np	np	np	np	np	np	nn	nn	nn	np	np	nn	np	nn	np	np	np	nn	nn	nn	np	np	np	nn	nn	nn	np	np	nn	nn	np	nn	nn	np	np	nn	nn	np	nn	np
LG11_HB_142	F_0064302_L11_PA	LG11	<lmxll>	{1-}	(ll,lm))	lm	ll	lm	lm	lm	ll	lm	ll	ll	ll	ll	lm	lm	ll	ll	ll	ll	ll	ll	ll	lm	ll	ll	lm	ll	lm	lm	lm	ll	ll	ll	lm	ll	ll	ll	lm	ll	lm	lm	ll	lm	ll	ll	ll
LG11_HB_142.5	R_8682607_L11_PA	LG11	<lmxll>	{1-}	(ll,lm))	lm	ll	lm	lm	lm	ll	lm	ll	ll	ll	ll	lm	lm	ll	lm	ll	ll	ll	ll	ll	lm	ll	ll	lm	ll	lm	lm	lm	ll	ll	ll	lm	ll	ll	ll	lm	ll	lm	lm	ll	lm	ll	ll	ll
LG11_HB_142.5	R_8694610_L11_PA	LG11	<lmxll>	{0-}	(ll,lm))	ll	lm	ll	ll	ll	lm	ll	lm	lm	lm	lm	ll	ll	lm	ll	lm	lm	lm	lm	lm	ll	lm	lm	ll	lm	ll	ll	ll	lm	lm	lm	ll	lm	lm	lm	ll	lm	ll	ll	lm	ll	lm	lm	lm
LG11_HB_143	F_0065004_L11_PA	LG11	<lmxll>	{0-}	(ll,lm))	ll	lm	ll	ll	ll	lm	ll	lm	lm	lm	lm	ll	ll	lm	ll	lm	lm	lm	lm	lm	ll	lm	lm	ll	lm	ll	ll	ll	lm	lm	lm	ll	lm	lm	lm	ll	lm	ll	ll	lm	ll	lm	lm	lm
LG11_HB_143	F_0065012_L11_PA	LG11	<lmxll>	{0-}	(ll,lm))	ll	lm	ll	ll	ll	lm	ll	lm	lm	lm	lm	ll	ll	lm	ll	lm	lm	lm	lm	lm	ll	lm	lm	ll	lm	ll	ll	ll	lm	lm	lm	ll	lm	lm	lm	ll	lm	ll	ll	lm	ll	lm	lm	lm
LG11_HB_143	F_0065015_L11_PA	LG11	<lmxll>	{0-}	(ll,lm))	ll	lm	ll	ll	ll	lm	ll	lm	lm	lm	lm	ll	ll	lm	ll	lm	lm	lm	lm	lm	ll	lm	lm	ll	lm	ll	ll	ll	lm	lm	lm	ll	lm	lm	lm	ll	lm	ll	ll	lm	ll	lm	lm	lm
LG11_HB_143	F_0065019_L11_PA	LG11	<lmxll>	{0-}	(ll,lm))	ll	lm	ll	ll	ll	lm	ll	lm	lm	lm	lm	ll	ll	lm	ll	lm	lm	lm	lm	lm	ll	lm	lm	ll	lm	ll	ll	ll	lm	lm	lm	ll	lm	lm	lm	ll	lm	ll	ll	lm	ll	lm	lm	lm
LG11_HB_143	R_8702100_L11_PA	LG11	<lmxll>	{0-}	(ll,lm))	ll	lm	ll	ll	ll	lm	ll	lm	lm	lm	lm	ll	ll	lm	ll	lm	lm	lm	lm	lm	ll	lm	lm	ll	lm	ll	ll	ll	lm	lm	lm	ll	lm	lm	lm	ll	lm	ll	ll	lm	ll	lm	lm	lm
LG11_HB_143	R_8707503_L11_PA	LG11	<lmxll>	{0-}	(ll,lm))	ll	lm	ll	ll	ll	lm	ll	lm	lm	lm	lm	ll	ll	lm	ll	lm	lm	lm	lm	lm	ll	lm	lm	ll	lm	ll	ll	ll	lm	lm	lm	ll	lm	lm	lm	ll	lm	ll	ll	lm	ll	lm	lm	lm
GD_00735_L11_PA	GD_00735_L11_PA	LG11	<lmxll>	{0-}	(ll,lm))	ll	lm	ll	ll	ll	lm	ll	lm	lm	lm	lm	ll	ll	lm	ll	lm	lm	lm	lm	lm	ll	lm	lm	ll	lm	ll	ll	ll	lm	lm	lm	ll	lm	lm	lm	ll	lm	ll	ll	lm	ll	lm	lm	lm
LG11_HB_144	F_0065622_L11_PA	LG11	<lmxll>	{0-}	(ll,lm))	ll	lm	ll	ll	ll	lm	ll	lm	lm	lm	lm	ll	ll	lm	ll	lm	lm	lm	lm	lm	ll	lm	lm	ll	lm	ll	ll	ll	lm	lm	lm	ll	lm	lm	lm	ll	lm	ll	ll	lm	ll	lm	lm	lm
LG11_HB_144	F_0065631_L11_PA	LG11	<lmxll>	{0-}	(ll,lm))	ll	lm	ll	ll	ll	lm	ll	lm	lm	lm	lm	ll	ll	lm	ll	lm	lm	lm	lm	lm	ll	lm	lm	ll	lm	ll	ll	ll	lm	lm	lm	ll	lm	lm	lm	ll	lm	ll	ll	lm	ll	lm	lm	lm
LG11_HB_144	F_0065634_L11_PA	LG11	<lmxll>	{0-}	(ll,lm))	ll	lm	ll	ll	ll	lm	ll	lm	lm	lm	lm	ll	ll	lm	ll	lm	lm	lm	lm	lm	ll	lm	lm	ll	lm	ll	ll	ll	lm	lm	lm	ll	lm	lm	lm	ll	lm	ll	ll	lm	ll	lm	lm	lm
LG11_HB_146	F_0065847_L11_PA	LG11	<lmxll>	{1-}	(ll,lm))	lm	ll	lm	lm	lm	ll	lm	ll	ll	ll	ll	lm	lm	ll	lm	ll	ll	ll	ll	ll	lm	ll	ll	lm	ll	lm	lm	lm	ll	ll	ll	lm	ll	ll	ll	lm	ll	lm	lm	ll	lm	ll	ll	ll
LG11_HB_146	F_0065849_L11_PA	LG11	<lmxll>	{1-}	(ll,lm))	lm	ll	lm	lm	lm	ll	lm	ll	ll	ll	ll	lm	lm	ll	lm	ll	ll	ll	ll	ll	lm	ll	ll	lm	ll	lm	lm	lm	ll	ll	ll	lm	ll	ll	ll	lm	ll	lm	lm	ll	lm	ll	ll	ll
LG11_HB_146	F_0065850_L11_PA	LG11	<lmxll>	{1-}	(ll,lm))	lm	ll	lm	lm	lm	ll	lm	ll	ll	ll	ll	lm	lm	ll	lm	ll	ll	ll	ll	ll	lm	ll	ll	lm	ll	lm	lm	lm	ll	ll	ll	lm	ll	ll	ll	lm	ll	lm	lm	ll	lm	ll	ll	ll
LG11_HB_146	F_0065857_L11_PA	LG11	<lmxll>	{1-}	(ll,lm))	lm	ll	lm	lm	lm	ll	lm	ll	ll	ll	ll	lm	lm	ll	lm	ll	ll	ll	ll	ll	lm	ll	ll	lm	ll	lm	lm	lm	ll	ll	ll	lm	ll	ll	ll	lm	ll	lm	lm	ll	lm	ll	ll	ll
LG11_HB_146	F_0065861_L11_PA	LG11	<lmxll>	{1-}	(ll,lm))	lm	ll	lm	lm	lm	ll	lm	ll	ll	ll	ll	lm	lm	ll	lm	ll	ll	ll	ll	ll	lm	ll	ll	lm	ll	lm	lm	lm	ll	ll	ll	lm	ll	ll	ll	lm	ll	lm	lm	ll	lm	ll	ll	ll
LG11_HB_147	F_0066491_L11_PA	LG11	<lmxll>	{1-}	(ll,lm))	lm	ll	lm	lm	lm	ll	lm	ll	ll	ll	ll	lm	lm	ll	lm	ll	ll	ll	ll	ll	lm	ll	ll	lm	ll	lm	lm	lm	ll	ll	ll	lm	ll	ll	ll	lm	ll	lm	lm	ll	lm	ll	ll	ll
LG11_HB_149	F_0067274_L11_PA	LG11	<lmxll>	{1-}	(ll,lm))	ll	ll	lm	lm	lm	ll	lm	ll	ll	ll	ll	lm	lm	ll	lm	ll	ll	ll	ll	ll	lm	ll	ll	lm	ll	lm	lm	lm	ll	ll	ll	lm	ll	ll	ll	lm	ll	lm	lm	ll	lm	ll	ll	ll
LG11_HB_149	F_0067281_L11_PA	LG11	<lmxll>	{1-}	(ll,lm))	ll	ll	lm	lm	lm	ll	lm	ll	ll	ll	ll	lm	lm	ll	lm	ll	ll	ll	ll	ll	lm	ll	ll	lm	ll	lm	lm	lm	ll	ll	ll	lm	ll	ll	ll	lm	ll	lm	lm	ll	lm	ll	ll	ll
LG11_HB_149.5	R_10597805_L11_PA	LG11	<hkxhk>	{01}	(hh,hk,kk)	kk	kk	hh	hk	hh	hk	hh	hk	hk	hk	kk	hk	hk	hk	hh	kk	hk	kk	hk	hk	hh	kk	kk	hk	hk	hh	hh	hk	kk	kk	hk	hh	kk	kk	hk	hk	kk	hh	hh	kk	hk	hk	kk	hk
LG11_HB_150	F_0067812_L11_PA	LG11	<hkxhk>	{10}	(hh,hk,kk)	hh	hh	kk	hk	kk	hk	kk	hk	hk	hk	hh	hk	hk	hk	kk	hh	hk	hh	hk	hk	kk	hh	hh	hk	hk	kk	kk	hk	hh	hh	hk	kk	hh	hh	hk	hk	hh	kk	kk	hh	hk	hk	hh	hk
LG11_HB_150	F_0067824_L11_PA	LG11	<hkxhk>	{10}	(hh,hk,kk)	hh	hh	kk	hk	kk	hk	kk	hk	hk	hk	hh	hk	hk	hk	kk	hh	hk	hh	hk	hk	kk	hh	hh	hk	hk	kk	kk	hk	hh	hh	hk	kk	hh	hh	hk	hk	hh	kk	kk	hh	hk	hk	hh	hk
LG11_HB_150	F_0067825_L11_PA	LG11	<hkxhk>	{01}	(hh,hk,kk)	kk	kk	hh	hk	hh	hk	hh	hk	hk	hk	kk	hk	hk	hk	hh	kk	hk	kk	hk	hk	hh	kk	kk	hk	hk	--	hh	hk	kk	kk	hk	hh	kk	kk	hk	hk	kk	hh	hh	kk	hk	hk	kk	hk
LG11_HB_150	F_0067833_L11_PA	LG11	<hkxhk>	{01}	(hh,hk,kk)	kk	kk	hh	hk	hh	hk	hh	hk	hk	hk	kk	hk	hk	hk	hh	kk	hk	kk	hk	hk	hh	kk	kk	hk	hk	hh	hh	hk	kk	kk	hk	hh	kk	kk	hk	hk	kk	hh	hh	kk	hk	hk	kk	hk
LG11_HB_1502	F_0706050_L7_PA	LG11	<lmxll>	{1-}	(ll,lm))	ll	ll	lm	ll	lm	ll	lm	ll	ll	ll	ll	lm	lm	ll	lm	ll	ll	ll	ll	lm	lm	ll	ll	lm	ll	lm	lm	ll	ll	ll	ll	lm	ll	ll	ll	lm	ll	lm	lm	ll	lm	ll	ll	lm
LG11_HB_1502	F_0706064_L7_PA	LG11	<lmxll>	{1-}	(ll,lm))	ll	ll	lm	ll	lm	ll	lm	ll	ll	ll	ll	lm	lm	ll	lm	ll	ll	ll	ll	lm	lm	ll	ll	lm	ll	lm	lm	ll	ll	ll	ll	lm	ll	ll	ll	lm	ll	lm	lm	ll	lm	ll	ll	lm
LG11_HB_151	F_0067989_L11_PA	LG11	<hkxhk>	{01}	(hh,hk,kk)	kk	kk	hh	hk	hh	hk	hh	hk	hk	hk	kk	hk	hk	hk	hh	kk	hk	kk	hk	hk	hh	hk	kk	hk	hk	hh	hh	hk	kk	kk	hk	hh	kk	kk	hk	hk	kk	hh	hh	kk	hk	hk	kk	hk
LG11_HB_151	F_0067993_L11_PA	LG11	<hkxhk>	{10}	(hh,hk,kk)	hh	hh	kk	hk	kk	hk	kk	hk	hk	hk	hh	hk	hk	hk	kk	hh	hk	hh	hk	hk	kk	hk	hh	hk	hk	kk	kk	hk	hh	hh	hk	kk	hh	hh	hk	hk	hh	kk	kk	hh	hk	hk	hh	hk
LG11_HB_151	F_0067999_L11_PA	LG11	<hkxhk>	{10}	(hh,hk,kk)	hh	hh	kk	hk	kk	hk	kk	hk	hk	hk	hh	hk	hk	hk	kk	hh	hk	hh	hk	hk	kk	hk	hh	hk	hk	kk	kk	hk	hh	hh	hk	kk	hh	hh	hk	hk	hh	kk	kk	hh	hk	hk	hh	hk
LG11_HB_151	F_0068004_L11_PA	LG11	<hkxhk>	{01}	(hh,hk,kk)	kk	kk	hh	hk	hh	hk	hh	hk	hk	hk	kk	hk	hk	hk	hh	kk	hk	kk	hk	hk	hh	hk	kk	hk	hk	hh	hh	hk	kk	kk	hk	hh	kk	kk	hk	hk	kk	hh	hh	kk	hk	hk	kk	hk
LG11_HB_151	R_11309307_L11_PA	LG11	<hkxhk>	{10}	(hh,hk,kk)	hh	hh	kk	hk	kk	hk	kk	hk	hk	hk	hh	hk	hk	hk	kk	hh	hk	hh	hk	hk	kk	hk	hh	hk	hk	kk	kk	hk	hh	hh	hk	kk	hh	hh	hk	hk	hh	kk	kk	hh	hk	hk	hh	hk
LG11_HB_151	R_11312685_L11_PA	LG11	<hkxhk>	{10}	(hh,hk,kk)	hh	hh	kk	hk	kk	hk	kk	hk	hk	hk	hh	hk	hk	hk	kk	hh	hk	hh	hk	hk	kk	hk	hh	hk	hk	kk	kk	hk	hh	hh	hk	kk	hh	hh	hk	hk	hh	kk	kk	hh	hk	hk	hh	hk
LG11_HB_1515	F_0710908_L7_PA	LG11	<nnxnp>	{-0}	(nn,np)	nn	nn	nn	nn	nn	np	nn	np	nn	np	np	np	nn	np	np	np	np	nn	nn	nn	nn	np	nn	nn	nn	nn	np	nn	nn	np	nn	np	np	nn	nn	np	nn	np	np	nn	nn	nn	np	np
LG11_HB_1515	F_0710911_L7_PA	LG11	<lmxll>	{1-}	(ll,lm))	ll	ll	lm	ll	lm	lm	lm	ll	lm	ll	ll	lm	ll	ll	lm	ll	lm	ll	ll	lm	lm	ll	ll	lm	ll	lm	lm	ll	ll	ll	ll	lm	ll	ll	ll	lm	ll	ll	lm	ll	lm	ll	ll	lm
LG11_HB_1515	F_0710937_L7_PA	LG11	<lmxll>	{1-}	(ll,lm))	ll	ll	lm	ll	lm	lm	lm	ll	lm	ll	ll	lm	ll	ll	lm	ll	lm	ll	ll	lm	lm	ll	ll	lm	ll	lm	lm	ll	ll	ll	ll	lm	ll	ll	ll	lm	ll	ll	lm	ll	lm	ll	ll	lm
LG11_HB_152	F_0068398_L11_PA	LG11	<hkxhk>	{01}	(hh,hk,kk)	kk	kk	hh	hk	hh	hk	hh	hk	hk	hk	kk	hk	hk	hk	hh	kk	hk	kk	hk	hk	hh	hk	kk	hk	hk	hh	hh	hk	kk	kk	hk	hh	kk	kk	hk	hk	kk	hh	hh	kk	hk	hk	kk	hk
LG11_HB_152	R_11573565_L11_PA	LG11	<hkxhk>	{01}	(hh,hk,kk)	kk	kk	hh	hk	hh	hk	hh	hk	hk	hk	kk	hk	hk	hk	hh	kk	hk	kk	hk	hk	hh	hk	kk	hk	hk	hh	hh	hk	kk	kk	hk	hh	kk	kk	hk	hk	kk	hh	hh	kk	hk	hk	kk	hk
LG11_HB_152.5	R_11595996_L11_PA	LG11	<lmxll>	{0-}	(ll,lm))	lm	lm	ll	ll	ll	lm	ll	lm	lm	lm	lm	ll	ll	lm	ll	lm	lm	lm	lm	lm	ll	lm	lm	ll	lm	ll	ll	ll	lm	lm	lm	ll	lm	lm	lm	ll	lm	ll	ll	lm	ll	lm	lm	lm
LG11_HB_152.5	R_11608827_L11_PA	LG11	<lmxll>	{0-}	(ll,lm))	lm	lm	ll	ll	ll	lm	ll	lm	lm	lm	lm	ll	ll	lm	ll	lm	lm	lm	lm	lm	ll	lm	lm	ll	lm	ll	ll	ll	lm	lm	lm	ll	lm	lm	lm	ll	lm	ll	ll	lm	ll	lm	lm	lm
R_11824111_L11_PA	R_11824111_L11_PA	LG11	<lmxll>	{0-}	(ll,lm))	lm	lm	ll	ll	ll	lm	ll	lm	lm	lm	lm	ll	ll	lm	ll	lm	lm	lm	lm	lm	ll	lm	lm	ll	lm	ll	ll	ll	lm	lm	lm	ll	lm	lm	lm	ll	lm	ll	ll	lm	ll	lm	lm	lm
LG11_HB_153	F_0069035_L11_PA	LG11	<hkxhk>	{01}	(h-,kk)	kk	kk	h-	h-	h-	h-	h-	h-	h-	h-	kk	h-	h-	h-	h-	kk	h-	kk	h-	h-	h-	h-	kk	h-	h-	h-	h-	h-	kk	kk	h-	h-	kk	kk	h-	h-	kk	h-	h-	kk	h-	h-	kk	h-
LG11_HB_153	R_11826777_L11_PA	LG11	<hkxhk>	{01}	(hh,hk,kk)	kk	kk	hh	hk	hh	hk	hh	hk	hk	hk	kk	hk	hk	hk	hh	kk	hk	kk	hk	hk	hh	hk	kk	hk	hk	hh	hh	hk	kk	kk	hk	hh	kk	kk	hk	hk	kk	hh	hh	kk	hk	hk	kk	hk
LG11_HB_153	R_11831569_L11_PA	LG11	<lmxll>	{0-}	(ll,lm))	lm	lm	ll	ll	ll	lm	ll	lm	lm	lm	lm	ll	ll	lm	ll	lm	lm	lm	lm	lm	ll	lm	lm	ll	lm	ll	ll	ll	lm	lm	lm	ll	lm	lm	lm	ll	lm	ll	ll	lm	ll	lm	lm	lm
LG11_HB_154	F_0069360_L11_PA	LG11	<nnxnp>	{-1}	(nn,np)	np	np	nn	np	nn	nn	nn	nn	nn	nn	np	np	np	nn	nn	np	nn	np	nn	nn	nn	nn	np	np	nn	nn	nn	np	np	np	nn	nn	np	np	nn	np	np	nn	nn	np	np	nn	np	nn
LG11_HB_154	F_0069369_L11_PA	LG11	<nnxnp>	{-1}	(nn,np)	np	np	nn	np	nn	nn	nn	nn	nn	nn	np	np	np	nn	nn	np	nn	np	nn	nn	nn	nn	np	np	nn	nn	nn	np	np	np	nn	nn	np	np	nn	np	np	nn	nn	np	np	nn	np	nn
LG11_HB_154	F_0069370_L11_PA	LG11	<hkxhk>	{01}	(hh,hk,kk)	kk	kk	hh	hk	hh	hk	hh	hk	hk	hk	kk	hk	hk	hk	hh	kk	hk	kk	hk	hk	hh	hk	kk	hk	hk	hh	hh	hk	kk	kk	hk	hh	kk	kk	hk	hk	kk	hh	hh	kk	hk	hk	kk	hk
LG11_HB_154	F_0069371_L11_PA	LG11	<lmxll>	{0-}	(ll,lm))	lm	lm	ll	ll	ll	lm	ll	--	lm	lm	lm	ll	ll	lm	ll	lm	lm	lm	lm	lm	ll	lm	lm	ll	lm	ll	ll	ll	lm	lm	lm	ll	lm	lm	lm	ll	lm	ll	ll	lm	ll	lm	lm	lm
LG11_HB_154	F_0069376_L11_PA	LG11	<nnxnp>	{-1}	(nn,np)	np	np	nn	np	nn	nn	nn	nn	nn	nn	np	np	np	nn	nn	np	nn	np	nn	nn	nn	nn	np	np	nn	nn	nn	np	np	np	nn	nn	np	np	nn	np	np	nn	nn	np	np	nn	np	nn
LG11_HB_154.5	GD_00240_L11_PA	LG11	<nnxnp>	{-1}	(nn,np)	np	np	nn	np	nn	nn	nn	nn	nn	nn	np	np	np	nn	nn	np	nn	np	nn	nn	nn	nn	np	np	nn	nn	nn	np	np	np	nn	nn	np	np	nn	np	np	nn	nn	np	np	nn	np	nn
LG11_HB_154.5	R_12142492_L11_PA	LG11	<lmxll>	{0-}	(ll,lm))	lm	lm	ll	ll	ll	lm	ll	lm	lm	lm	lm	ll	ll	lm	ll	lm	lm	lm	lm	lm	ll	lm	lm	ll	lm	ll	ll	ll	lm	lm	lm	ll	lm	lm	lm	ll	lm	ll	ll	lm	ll	lm	lm	lm
LG11_HB_154.5	R_12148665_L11_PA	LG11	<hkxhk>	{01}	(hh,hk,kk)	kk	kk	hh	hk	hh	hk	hh	hk	hk	hk	kk	hk	hk	hk	hh	kk	hk	kk	hk	hk	hh	hk	kk	hk	hk	hh	hh	hk	kk	kk	hk	hh	kk	kk	hk	hk	kk	hh	hh	kk	hk	hk	kk	hk
LG11_HB_154.5	R_12150935_L11_PA	LG11	<lmxll>	{0-}	(ll,lm))	lm	lm	ll	ll	ll	lm	ll	lm	lm	lm	lm	ll	ll	lm	ll	lm	lm	lm	lm	lm	ll	lm	lm	ll	lm	ll	ll	ll	lm	lm	lm	ll	lm	lm	lm	ll	lm	ll	ll	lm	ll	lm	lm	lm
LG11_HB_154.8	R_12309737_L11_PA	LG11	<lmxll>	{0-}	(ll,lm))	lm	lm	ll	ll	ll	lm	ll	lm	lm	lm	lm	ll	ll	lm	ll	lm	lm	lm	lm	lm	ll	lm	lm	ll	lm	ll	ll	lm	lm	lm	lm	ll	lm	lm	lm	ll	lm	ll	ll	lm	ll	lm	lm	lm
LG11_HB_155	R_12383439_L11_PA	LG11	<hkxhk>	{10}	(hh,hk,kk)	hh	hk	kk	hk	kk	hk	kk	hk	hh	hk	hh	hk	hk	hk	kk	hh	hk	hh	hk	hk	kk	hk	hh	hk	hk	kk	kk	hh	hh	hh	hk	kk	hh	hh	hk	hk	hh	kk	kk	hh	hk	hh	hh	hk
LG11_HB_155.5	R_12380727_L11_PA	LG11	<lmxll>	{0-}	(ll,lm))	lm	lm	ll	ll	ll	lm	ll	lm	lm	lm	lm	ll	ll	lm	ll	lm	lm	lm	lm	lm	ll	lm	lm	ll	lm	ll	ll	lm	lm	lm	lm	ll	lm	lm	lm	ll	lm	ll	ll	lm	ll	lm	lm	lm
LG11_HB_155.5	R_12408600_L11_PA	LG11	<hkxhk>	{01}	(hh,hk,kk)	kk	hk	hh	hk	hh	hk	hh	hk	kk	hk	kk	hk	hk	hk	hh	kk	hk	kk	hk	hk	hh	hk	kk	hk	hk	hh	hh	kk	kk	kk	hk	hh	kk	kk	hk	hk	kk	hh	hh	kk	hk	kk	kk	hk
LG11_HB_1551	F_0725494_L8_PA	LG11	<nnxnp>	{-1}	(nn,np)	np	nn	nn	np	np	nn	nn	nn	np	nn	np	np	np	nn	nn	np	nn	np	nn	np	nn	nn	np	np	nn	nn	nn	np	np	np	nn	nn	np	np	nn	np	np	nn	nn	np	np	np	np	nn
LG11_HB_156	F_0070710_L11_PA	LG11	<nnxnp>	{-1}	(nn,np)	np	nn	nn	np	nn	nn	nn	nn	np	nn	np	np	np	nn	nn	np	nn	np	nn	nn	nn	nn	np	np	nn	nn	nn	np	np	np	nn	nn	np	np	nn	np	np	nn	nn	np	np	np	np	nn
LG11_HB_156	F_0070718_L11_PA	LG11	<nnxnp>	{-1}	(nn,np)	np	nn	nn	np	nn	nn	nn	nn	np	nn	np	np	np	nn	nn	np	nn	np	nn	nn	nn	nn	np	np	nn	nn	nn	np	np	np	nn	nn	np	np	nn	np	np	nn	nn	np	np	np	np	nn
LG11_HB_156	F_0070724_L11_PA	LG11	<nnxnp>	{-1}	(nn,np)	np	nn	nn	np	nn	nn	nn	nn	np	nn	np	np	np	nn	nn	np	nn	np	nn	nn	nn	nn	np	np	nn	nn	nn	np	np	np	nn	nn	np	np	nn	np	np	nn	nn	np	np	np	np	nn
LG11_HB_157	F_0071389_L11_PA	LG11	<nnxnp>	{-1}	(nn,np)	np	nn	nn	np	nn	nn	nn	nn	np	nn	np	np	np	nn	nn	np	nn	np	nn	nn	nn	nn	np	np	nn	nn	nn	np	np	np	nn	nn	np	np	nn	np	np	nn	nn	np	np	np	np	nn
LG11_HB_157	F_0071391_L11_PA	LG11	<nnxnp>	{-1}	(nn,np)	np	nn	nn	np	nn	nn	nn	nn	np	nn	np	np	np	nn	nn	np	nn	np	nn	nn	nn	nn	np	np	nn	nn	nn	np	np	np	nn	nn	np	np	nn	np	np	nn	nn	np	np	np	np	nn
LG11_HB_157	F_0071392_L11_PA	LG11	<nnxnp>	{-1}	(nn,np)	np	nn	nn	np	nn	nn	nn	nn	np	nn	np	np	np	nn	nn	np	nn	np	nn	nn	nn	nn	np	np	nn	nn	nn	np	np	np	nn	nn	np	np	nn	np	np	nn	nn	np	np	np	np	nn
LG11_HB_157	R_12898690_L11_PA	LG11	<nnxnp>	{-1}	(nn,np)	np	nn	nn	np	nn	nn	nn	nn	np	nn	np	np	np	nn	nn	np	nn	np	nn	nn	nn	nn	np	np	nn	nn	nn	np	np	np	nn	nn	np	np	nn	np	np	nn	nn	np	np	np	np	nn
LG11_HB_157.5	GD_02465_L11_PA	LG11	<lmxll>	{0-}	(ll,lm))	lm	lm	ll	lm	ll	lm	ll	lm	lm	lm	lm	ll	ll	lm	ll	lm	lm	lm	lm	lm	ll	lm	lm	ll	lm	ll	ll	lm	lm	lm	lm	ll	lm	lm	lm	ll	lm	ll	ll	lm	ll	lm	lm	ll
LG11_HB_157.5	R_12934511_L11_PA	LG11	<nnxnp>	{-1}	(nn,np)	np	nn	nn	np	nn	nn	nn	nn	np	nn	np	np	np	nn	nn	np	nn	np	nn	nn	nn	nn	np	np	nn	nn	nn	np	np	np	nn	nn	np	np	nn	np	np	nn	nn	np	np	np	np	nn
LG11_HB_158	F_0071995_L11_PA	LG11	<nnxnp>	{-1}	(nn,np)	np	nn	nn	np	nn	nn	nn	nn	np	nn	np	np	np	nn	nn	np	nn	np	nn	nn	nn	nn	np	np	nn	nn	nn	np	np	np	nn	nn	np	np	nn	np	np	nn	nn	np	np	np	np	nn
LG11_HB_158	F_0072000_L11_PA	LG11	<lmxll>	{0-}	(ll,lm))	lm	lm	ll	lm	ll	lm	ll	lm	lm	lm	lm	ll	ll	lm	ll	lm	lm	lm	lm	lm	ll	lm	lm	ll	lm	ll	ll	lm	lm	lm	lm	ll	lm	lm	lm	ll	lm	ll	ll	lm	ll	lm	lm	ll
LG11_HB_158	F_0072017_L11_PA	LG11	<nnxnp>	{-1}	(nn,np)	np	nn	nn	np	nn	nn	nn	nn	np	nn	np	np	np	nn	nn	np	nn	np	nn	nn	nn	nn	np	np	nn	nn	nn	np	np	np	nn	nn	np	np	nn	np	np	nn	nn	np	np	np	np	nn
LG11_HB_160	F_0072603_L11_PA	LG11	<nnxnp>	{-0}	(nn,np)	nn	np	np	nn	np	np	np	np	nn	np	nn	nn	nn	np	np	nn	np	nn	np	nn	np	np	nn	nn	np	np	np	nn	nn	nn	np	np	nn	nn	np	nn	nn	np	np	nn	nn	nn	nn	np
LG11_HB_160	F_0072604_L11_PA	LG11	<nnxnp>	{-0}	(nn,np)	nn	np	np	nn	np	np	np	np	nn	np	nn	nn	nn	np	np	nn	np	nn	np	nn	np	np	nn	nn	np	np	np	nn	nn	nn	np	np	nn	nn	np	nn	nn	np	np	nn	nn	nn	nn	np
LG11_HB_162	F_0073656_L11_PA	LG11	<lmxll>	{0-}	(ll,lm))	lm	lm	--	lm	ll	lm	ll	lm	lm	lm	lm	ll	ll	lm	ll	lm	lm	lm	lm	lm	ll	lm	--	ll	lm	ll	ll	lm	lm	lm	lm	ll	lm	lm	lm	ll	lm	ll	ll	lm	ll	lm	lm	ll
LG11_HB_163	F_0074196_L11_PA	LG11	<nnxnp>	{-1}	(nn,np)	np	--	nn	np	nn	nn	nn	nn	np	--	np	np	np	nn	nn	np	nn	np	nn	nn	nn	nn	np	np	nn	--	nn	np	np	np	nn	nn	np	np	nn	np	np	nn	nn	np	np	np	np	nn
LG11_HB_163	R_14850427_L11_PA	LG11	<nnxnp>	{-1}	(nn,np)	np	nn	nn	np	nn	nn	nn	nn	np	nn	np	np	np	nn	nn	np	nn	np	nn	nn	nn	nn	np	np	nn	nn	nn	np	np	np	nn	nn	np	np	nn	np	np	nn	nn	np	np	np	np	nn
LG11_HB_163	R_14856775_L11_PA	LG11	<nnxnp>	{-1}	(nn,np)	np	nn	nn	np	nn	--	nn	--	np	nn	np	np	np	nn	nn	np	nn	np	nn	nn	nn	nn	np	np	nn	nn	nn	np	np	np	nn	nn	np	np	nn	np	np	nn	nn	np	np	--	np	nn
R_14888834_L11_PA	R_14888834_L11_PA	LG11	<nnxnp>	{-0}	(nn,np)	nn	np	np	nn	np	np	np	np	nn	np	nn	nn	nn	np	np	nn	np	nn	np	np	np	np	nn	nn	np	np	np	nn	nn	nn	np	np	nn	nn	np	nn	nn	np	np	nn	nn	nn	nn	np
LG11_HB_165	F_0075140_L11_PA	LG11	<nnxnp>	{-1}	(nn,np)	np	nn	nn	np	nn	nn	nn	nn	np	nn	np	np	np	nn	nn	np	nn	np	nn	nn	nn	nn	np	np	nn	nn	nn	np	np	np	nn	nn	np	np	nn	np	np	nn	nn	np	np	np	np	nn
LG11_HB_166	F_0075428_L11_PA	LG11	<nnxnp>	{-1}	(nn,np)	np	nn	nn	np	nn	nn	nn	nn	np	nn	np	np	np	nn	nn	np	nn	np	nn	nn	nn	nn	np	np	nn	nn	nn	np	np	np	nn	nn	np	np	nn	np	np	nn	nn	np	np	np	np	nn
LG11_HB_166	F_0075446_L11_PA	LG11	<nnxnp>	{-1}	(nn,np)	np	nn	nn	np	nn	nn	nn	nn	np	nn	np	np	np	nn	nn	np	nn	np	nn	nn	nn	nn	np	np	nn	nn	nn	np	np	np	nn	nn	np	np	nn	np	np	nn	nn	np	np	np	np	nn
LG11_HB_167	F_0075778_L11_PA	LG11	<nnxnp>	{-1}	(nn,np)	np	nn	nn	np	nn	nn	nn	nn	np	nn	np	np	np	nn	nn	np	nn	np	nn	nn	nn	nn	np	np	nn	nn	nn	np	np	np	nn	nn	np	np	nn	np	np	nn	nn	np	np	np	np	nn
LG11_HB_170	F_0076552_L11_PA	LG11	<nnxnp>	{-1}	(nn,np)	np	nn	nn	np	np	nn	nn	nn	np	nn	np	np	np	nn	nn	np	nn	np	nn	np	nn	nn	np	np	nn	nn	nn	np	np	np	nn	nn	np	np	nn	np	np	nn	nn	np	np	np	np	nn
LG11_HB_170	F_0076567_L11_PA	LG11	<hkxhk>	{10}	(hh,hk,kk)	hh	hk	kk	hh	hk	hk	kk	hk	hh	hk	hh	hk	hk	hk	kk	hh	hk	hh	hk	hh	kk	hk	hh	hk	hk	kk	kk	hh	hh	hh	hk	kk	hh	hh	hk	hk	hh	kk	kk	hh	hk	hh	hh	kk
LG11_HB_171	F_0077291_L11_PA	LG11	<nnxnp>	{-1}	(nn,np)	np	nn	nn	np	np	nn	nn	nn	np	nn	np	np	np	nn	nn	np	nn	np	nn	np	nn	nn	np	np	nn	nn	nn	np	np	np	nn	nn	np	np	nn	np	np	nn	nn	np	np	np	np	nn
LG11_HB_171	F_0077294_L11_PA	LG11	<nnxnp>	{-1}	(nn,np)	np	nn	nn	np	np	nn	nn	nn	np	nn	np	np	np	nn	nn	np	nn	np	nn	np	nn	nn	np	np	nn	nn	nn	np	np	np	nn	nn	np	np	nn	np	np	nn	nn	np	np	np	np	nn
LG11_HB_171	F_0077308_L11_PA	LG11	<hkxhk>	{01}	(hh,hk,kk)	kk	hk	hh	kk	hk	hk	hh	hk	kk	hk	kk	hk	hk	hk	hh	kk	hk	kk	hk	kk	hh	hk	kk	hk	hk	hh	hh	kk	kk	kk	hk	hh	kk	kk	hk	hk	kk	hh	hh	kk	hk	kk	kk	hh
LG11_HB_171	F_0077309_L11_PA	LG11	<hkxhk>	{01}	(hh,hk,kk)	kk	hk	hh	kk	hk	hk	hh	hk	kk	hk	kk	hk	hk	hk	hh	kk	hk	kk	hk	kk	hh	hk	kk	hk	hk	hh	hh	kk	kk	kk	hk	hh	kk	kk	hk	hk	kk	hh	hh	kk	hk	kk	kk	hh
LG11_HB_171	F_0077314_L11_PA	LG11	<lmxll>	{0-}	(ll,lm))	lm	lm	ll	lm	ll	lm	ll	lm	lm	lm	lm	ll	ll	lm	ll	lm	lm	lm	lm	lm	ll	lm	lm	ll	lm	ll	ll	lm	lm	lm	lm	ll	lm	lm	lm	ll	lm	ll	ll	lm	ll	lm	lm	ll
LG11_HB_172	F_0077750_L11_PA	LG11	<nnxnp>	{-1}	(nn,np)	np	nn	nn	np	np	nn	nn	nn	np	nn	np	np	np	nn	nn	np	nn	np	nn	np	nn	nn	np	np	nn	nn	nn	np	np	np	nn	nn	np	np	nn	np	np	nn	nn	np	np	np	np	nn
LG11_HB_172	F_0077770_L11_PA	LG11	<nnxnp>	{-1}	(nn,np)	np	nn	nn	np	np	nn	nn	nn	np	nn	np	np	np	nn	nn	np	nn	np	nn	np	nn	nn	np	np	nn	nn	nn	np	np	np	nn	nn	np	np	nn	np	np	nn	nn	np	np	np	np	nn
LG11_HB_174	F_0078014_L11_PA	LG11	<nnxnp>	{-1}	(nn,np)	np	nn	nn	np	np	nn	nn	nn	np	nn	np	np	np	nn	nn	np	nn	np	nn	np	nn	nn	np	np	nn	nn	nn	np	np	np	nn	nn	np	np	nn	np	np	nn	nn	np	np	np	np	nn
LG11_HB_175	F_0078328_L11_PA	LG11	<hkxhk>	{10}	(hh,hk,kk)	hh	hk	kk	hh	hk	hk	kk	hk	hh	hk	hh	hk	hk	hk	kk	hh	hk	hh	hk	hk	kk	hk	hh	hk	hk	kk	kk	hh	hh	hh	hk	kk	hh	hh	hk	hk	hh	kk	kk	hh	hk	hh	hh	kk
LG11_HB_176	F_0078678_L11_PA	LG11	<lmxll>	{0-}	(ll,lm))	lm	lm	ll	lm	ll	lm	ll	lm	lm	lm	lm	ll	ll	lm	ll	lm	lm	lm	lm	ll	ll	lm	lm	ll	lm	ll	ll	lm	lm	lm	lm	ll	lm	lm	lm	ll	lm	ll	ll	lm	ll	lm	lm	ll
LG11_HB_177	F_0078778_L11_PA	LG11	<hkxhk>	{10}	(hh,hk,kk)	hh	hk	kk	hh	hk	hk	kk	hk	hh	hk	hh	hk	hk	hk	kk	hh	hk	hh	hk	hk	kk	hk	hh	hk	hk	kk	kk	hh	hh	hh	hk	kk	hh	hh	hk	hk	hh	kk	kk	hh	hk	hh	hh	kk
LG11_HB_1787_s27h1	F_0840085_L11_27_1	LG11	<lmxll>	{1-}	(ll,lm))	lm	ll	lm	lm	ll	ll	ll	ll	ll	ll	lm	lm	lm	ll	ll	ll	ll	ll	ll	ll	lm	ll	ll	lm	lm	lm	lm	lm	ll	lm	ll	ll	ll	ll	ll	lm	ll	lm	lm	lm	lm	ll	ll	ll
LG11_HB_1787_s27h1	F_0840091_L11_27_1	LG11	<lmxll>	{0-}	(ll,lm))	ll	lm	ll	ll	lm	lm	lm	lm	lm	lm	ll	ll	ll	lm	lm	lm	lm	lm	lm	lm	ll	lm	lm	ll	ll	ll	ll	ll	lm	ll	lm	lm	lm	lm	lm	ll	lm	ll	ll	ll	ll	lm	lm	lm
LG11_HB_1789_s29h1	F_0840952_L11_29_1	LG11	<lmxll>	{1-}	(ll,lm))	lm	ll	lm	lm	ll	ll	ll	ll	ll	ll	ll	lm	lm	ll	ll	ll	ll	ll	ll	ll	lm	ll	ll	lm	lm	lm	lm	lm	ll	lm	ll	ll	ll	ll	ll	lm	ll	lm	lm	lm	lm	ll	ll	ll
LG11_HB_1790_s29h1	F_0841916_L11_29_1	LG11	<nnxnp>	{-0}	(nn,np)	nn	nn	np	nn	np	np	np	np	np	np	nn	nn	nn	np	np	nn	np	nn	np	np	np	nn	nn	nn	np	np	np	nn	nn	nn	np	np	nn	nn	np	nn	nn	np	nn	nn	nn	np	nn	np
LG11_HB_1792_s29h1	F_0842249_L11_29_1	LG11	<nnxnp>	{-0}	(nn,np)	nn	nn	np	nn	np	np	np	np	np	np	nn	nn	nn	np	np	nn	np	nn	np	np	np	nn	nn	nn	np	np	np	nn	nn	nn	np	np	nn	nn	np	nn	nn	np	np	nn	nn	np	nn	np
R_12911499_L11_31_1	R_12911499_L11_31_1	LG11	<nnxnp>	{-1}	(nn,np)	np	nn	nn	np	nn	nn	nn	nn	np	nn	np	np	np	nn	nn	np	nn	np	nn	nn	nn	nn	np	np	nn	nn	nn	np	np	np	nn	nn	np	np	nn	np	np	nn	nn	np	np	np	np	nn
LG11_HB_1794_s31h1	F_0844561_L11_31_1	LG11	<lmxll>	{0-}	(ll,lm))	lm	lm	ll	ll	ll	lm	ll	lm	lm	lm	lm	ll	ll	lm	ll	lm	lm	lm	lm	lm	ll	lm	lm	ll	lm	ll	ll	lm	lm	lm	lm	ll	lm	lm	lm	ll	lm	ll	ll	lm	ll	lm	lm	lm
F_0845056_L11_32_1	F_0845056_L11_32_1	LG11	<lmxll>	{0-}	(ll,lm))	lm	lm	ll	lm	ll	lm	ll	lm	lm	lm	lm	ll	ll	lm	ll	lm	lm	lm	lm	lm	ll	lm	lm	ll	lm	ll	ll	lm	lm	lm	lm	ll	lm	lm	lm	ll	lm	ll	ll	lm	ll	lm	lm	ll
LG11_HB_180	F_0081117_L11_PA	LG11	<hkxhk>	{01}	(h-,kk)	kk	h-	h-	kk	h-	h-	h-	h-	kk	h-	kk	h-	h-	h-	h-	kk	h-	kk	h-	h-	h-	h-	kk	h-	h-	h-	h-	kk	kk	kk	h-	h-	kk	kk	h-	h-	kk	h-	h-	kk	h-	kk	kk	h-
LG11_HB_180	GD_01187_L11_PA	LG11	<hkxhk>	{10}	(hh,hk,kk)	hh	hk	kk	hh	hk	hk	kk	hk	hh	hk	hh	hk	hk	hk	kk	hh	hk	hh	hk	hk	kk	hk	hh	hk	hk	kk	kk	hh	hh	hh	hk	kk	hh	hh	hk	hk	hh	kk	kk	hh	hk	hh	hh	kk
LG11_HB_1800_s41h1	F_0847944_L11_41_1	LG11	<nnxnp>	{-0}	(nn,np)	np	np	np	nn	nn	np	np	np	nn	np	nn	nn	nn	np	np	nn	np	nn	np	nn	np	np	nn	nn	np	np	np	nn	nn	nn	np	np	nn	nn	np	np	nn	np	np	nn	np	nn	nn	np
LG11_HB_1800_s41h1	F_0847958_L11_41_1	LG11	<nnxnp>	{-1}	(nn,np)	nn	nn	nn	np	np	nn	nn	nn	np	nn	np	np	np	nn	nn	np	nn	np	nn	np	nn	nn	np	np	nn	nn	nn	np	np	np	nn	nn	np	np	nn	nn	np	nn	nn	np	np	np	np	nn
LG11_HB_1801_s41h1	F_0848307_L11_41_1	LG11	<lmxll>	{0-}	(ll,lm))	lm	lm	ll	lm	ll	lm	ll	lm	lm	lm	lm	ll	ll	lm	ll	lm	lm	lm	lm	ll	ll	lm	lm	ll	lm	ll	ll	lm	lm	lm	lm	ll	lm	lm	lm	ll	lm	ll	ll	lm	ll	lm	lm	ll
R_26099970_L11_41_1	R_26099970_L11_41_1	LG11	<hkxhk>	{01}	(hh,hk,kk)	kk	hk	hk	kk	hk	hk	hk	hk	kk	hk	kk	hk	hk	hk	hh	kk	hk	kk	hk	hk	hh	hk	kk	hk	hk	hh	hh	kk	kk	kk	hk	hh	kk	kk	hk	hh	kk	hh	hh	kk	hk	kk	hk	hh
LG11_HB_1805_s41h1	F_0849456_L11_41_1	LG11	<nnxnp>	{-0}	(nn,np)	NN	np	NN	nn	NN	np	NN	np	NN	np	nn	NN	NN	np	np	nn	np	nn	np	nn	np	np	NN	NN	np	np	np	--	nn	nn	np	np	NN	nn	np	np	nn	np	np	nn	nn	nn	np	np
LG11_HB_1806_s42h1	F_0849813_L11_42_1	LG11	<nnxnp>	{-0}	(nn,np)	nn	np	nn	nn	nn	np	nn	np	nn	np	nn	nn	nn	np	np	nn	np	nn	np	nn	np	np	nn	nn	np	np	np	nn	nn	nn	np	np	nn	nn	np	np	nn	np	np	nn	nn	nn	np	np
LG11_HB_1806_s42h1	F_0849822_L11_42_1	LG11	<hkxhk>	{01}	(hh,hk,kk)	kk	hk	hk	kk	hk	hk	hk	hk	hk	hk	kk	hk	hk	hk	hh	kk	hk	kk	hk	hk	hh	hk	kk	hk	hk	hh	hh	kk	kk	kk	hk	hh	kk	kk	hk	hh	kk	hh	hh	kk	hk	kk	hk	hh
LG11_HB_1806_s42h1	F_0849828_L11_42_1	LG11	<nnxnp>	{-0}	(nn,np)	nn	np	nn	nn	nn	np	nn	np	nn	np	nn	nn	nn	np	np	nn	np	nn	np	nn	np	np	nn	nn	np	np	np	nn	nn	nn	np	np	nn	nn	np	np	nn	np	np	nn	nn	nn	np	np
LG11_HB_1807_s42h1	F_0850158_L11_42_1	LG11	<lmxll>	{1-}	(ll,lm))	ll	ll	lm	ll	lm	ll	lm	ll	lm	ll	ll	lm	lm	ll	lm	ll	ll	ll	ll	lm	lm	ll	ll	lm	ll	lm	lm	ll	ll	ll	ll	lm	ll	ll	ll	lm	ll	lm	lm	ll	lm	ll	ll	lm
LG11_HB_1807_s42h1	F_0850200_L11_42_1	LG11	<lmxll>	{1-}	(ll,lm))	ll	ll	lm	ll	lm	ll	lm	ll	lm	ll	ll	lm	lm	ll	lm	ll	ll	ll	ll	lm	lm	ll	ll	lm	ll	lm	lm	ll	ll	ll	ll	lm	ll	ll	ll	lm	ll	lm	lm	ll	lm	ll	ll	lm
F_0850748_L11_42_1	F_0850748_L11_42_1	LG11	<nnxnp>	{-1}	(nn,np)	np	nn	np	np	np	nn	np	nn	np	nn	np	nn	np	nn	nn	np	nn	np	nn	np	nn	nn	np	np	nn	nn	nn	np	np	np	nn	nn	np	np	nn	nn	np	nn	nn	np	np	np	nn	nn
LG11_HB_1809_s44h1	F_0851591_L11_44_1	LG11	<hkxhk>	{10}	(hh,hk,kk)	hh	hk	hk	hh	hk	hk	hk	hk	hk	hk	hk	kk	hk	hk	kk	hh	hk	hh	hk	hk	kk	hk	hh	hk	hk	hk	kk	hh	hh	hh	hk	kk	hk	hh	hh	kk	hh	kk	kk	hh	hk	hh	hk	kk
LG11_HB_1809_s44h1	F_0851592_L11_44_1	LG11	<lmxll>	{1-}	(ll,lm))	ll	ll	lm	ll	lm	ll	lm	ll	lm	ll	ll	lm	lm	ll	lm	ll	ll	ll	ll	lm	lm	ll	ll	lm	ll	lm	lm	ll	ll	ll	ll	lm	ll	ll	ll	lm	ll	lm	lm	ll	lm	ll	ll	lm
LG11_HB_1809_s44h1	F_0851593_L11_44_1	LG11	<lmxll>	{1-}	(ll,lm))	ll	ll	lm	ll	lm	ll	lm	ll	lm	ll	ll	lm	lm	ll	lm	ll	ll	ll	ll	lm	lm	ll	ll	lm	ll	lm	lm	ll	ll	ll	ll	lm	ll	ll	ll	lm	ll	lm	lm	ll	lm	ll	ll	lm
LG11_HB_1809_s44h1	F_0851595_L11_44_1	LG11	<efxeg>	{10}	(ee,ef,eg,fg)	ee	eg	ef	ee	ef	eg	ef	eg	ef	eg	eg	fg	ef	eg	fg	ee	eg	ee	eg	ef	fg	eg	ee	ef	eg	ef	fg	ee	ee	ee	eg	fg	eg	ee	ee	fg	ee	fg	fg	ee	ef	ee	eg	fg
LG11_HB_181	F_0081364_L11_PA	LG11	<hkxhk>	{10}	(hh,hk,kk)	hh	hk	kk	hh	hk	hk	kk	hk	hh	hk	hh	hk	hk	hk	kk	hh	hk	hh	hk	hk	kk	hk	hh	hk	hk	kk	kk	hh	hh	hh	hk	kk	hh	hh	hk	hk	hh	kk	kk	hh	hk	hh	hh	kk
LG11_HB_1810_s44h1	F_0851645_L11_44_1	LG11	<lmxll>	{1-}	(ll,lm))	ll	ll	lm	ll	lm	ll	lm	ll	lm	ll	ll	lm	ll	ll	lm	ll	ll	ll	ll	lm	lm	ll	ll	lm	ll	lm	lm	ll	ll	ll	ll	lm	ll	ll	ll	lm	ll	lm	lm	ll	lm	ll	ll	lm
LG11_HB_1810_s44h1	F_0851658_L11_44_1	LG11	<lmxll>	{1-}	(ll,lm))	ll	ll	lm	ll	lm	ll	lm	ll	lm	ll	ll	lm	ll	ll	lm	ll	ll	ll	ll	lm	lm	ll	ll	lm	ll	lm	lm	ll	ll	ll	ll	lm	ll	ll	ll	lm	ll	lm	lm	ll	lm	ll	ll	lm
LG11_HB_1810_s44h1	F_0851669_L11_44_1	LG11	<lmxll>	{1-}	(ll,lm))	ll	ll	lm	ll	lm	ll	lm	ll	lm	ll	ll	lm	ll	ll	lm	ll	ll	ll	ll	lm	lm	ll	ll	lm	ll	lm	lm	ll	ll	ll	ll	lm	ll	ll	ll	lm	ll	lm	lm	ll	lm	ll	ll	lm
LG11_HB_1811.5_s46h1	R_36946479_L11_46_1	LG11	<nnxnp>	{-0}	(nn,np)	nn	nn	nn	nn	nn	np	nn	np	nn	np	np	np	nn	np	np	np	np	nn	np	nn	nn	np	nn	nn	np	nn	np	nn	nn	nn	nn	np	np	nn	nn	np	nn	np	np	nn	nn	nn	np	np
LG11_HB_1811_s45h1	F_0852583_L11_45_1	LG11	<nnxnp>	{-0}	(nn,np)	nn	nn	nn	nn	nn	np	nn	np	nn	np	np	np	nn	np	np	np	np	nn	np	nn	np	np	nn	nn	np	nn	np	nn	nn	nn	nn	np	np	nn	nn	np	nn	np	np	nn	nn	nn	np	np
LG11_HB_1811_s45h1	F_0852584_L11_45_1	LG11	<nnxnp>	{-0}	(nn,np)	nn	nn	nn	nn	nn	np	nn	np	nn	np	np	np	nn	np	np	np	np	nn	np	nn	np	np	nn	nn	np	nn	np	nn	nn	nn	nn	np	np	nn	nn	np	nn	np	np	nn	nn	nn	np	np
LG11_HB_1811_s45h1	F_0852589_L11_45_1	LG11	<nnxnp>	{-0}	(nn,np)	nn	nn	nn	nn	nn	np	nn	np	nn	np	np	np	nn	np	np	np	np	nn	np	nn	np	np	nn	nn	np	nn	np	nn	nn	nn	nn	np	np	nn	nn	np	nn	np	np	nn	nn	nn	np	np
LG11_HB_1811_s45h1	F_0852596_L11_45_1	LG11	<nnxnp>	{-0}	(nn,np)	nn	nn	nn	nn	nn	np	nn	np	nn	np	np	np	nn	np	np	np	np	nn	np	nn	np	np	nn	nn	np	nn	np	nn	nn	nn	nn	np	np	nn	nn	np	nn	np	np	nn	nn	nn	np	np
LG11_HB_1812_s46h1	F_0852930_L11_46_1	LG11	<lmxll>	{0-}	(ll,lm))	lm	lm	ll	lm	ll	ll	ll	lm	ll	lm	lm	ll	lm	lm	ll	lm	lm	lm	lm	ll	ll	lm	lm	ll	lm	ll	ll	lm	lm	lm	lm	ll	lm	lm	lm	ll	lm	lm	ll	lm	ll	lm	lm	ll
LG11_HB_1814_s47h1	F_0853712_L11_47_1	LG11	<lmxll>	{1-}	(ll,lm))	ll	ll	lm	ll	lm	lm	lm	ll	lm	ll	ll	lm	ll	ll	lm	ll	ll	ll	ll	lm	lm	ll	ll	lm	ll	lm	lm	ll	ll	ll	ll	lm	ll	ll	ll	lm	ll	ll	lm	ll	lm	ll	ll	lm
LG11_HB_1815_s47h1	F_0853797_L11_47_1	LG11	<lmxll>	{1-}	(ll,lm))	ll	ll	lm	ll	lm	lm	lm	ll	lm	ll	ll	lm	ll	ll	lm	ll	lm	ll	ll	lm	lm	ll	ll	lm	ll	lm	lm	ll	ll	ll	ll	lm	ll	ll	ll	lm	ll	ll	lm	ll	lm	ll	ll	lm
LG11_HB_1815_s47h1	F_0853800_L11_47_1	LG11	<nnxnp>	{-0}	(nn,np)	nn	nn	nn	nn	nn	np	nn	np	nn	np	np	np	nn	np	np	np	np	nn	nn	nn	nn	np	nn	nn	nn	nn	np	nn	nn	nn	nn	np	np	nn	nn	np	nn	np	np	nn	nn	nn	np	np
LG11_HB_1815_s47h1	F_0853804_L11_47_1	LG11	<lmxll>	{1-}	(ll,lm))	ll	ll	lm	ll	lm	lm	lm	ll	lm	ll	ll	lm	ll	ll	lm	ll	lm	ll	ll	lm	lm	ll	ll	lm	ll	lm	lm	ll	ll	ll	ll	lm	ll	ll	ll	lm	ll	ll	lm	ll	lm	ll	ll	lm
LG11_HB_1815_s47h1	F_0853817_L11_47_1	LG11	<lmxll>	{1-}	(ll,lm))	ll	ll	lm	ll	lm	lm	lm	ll	lm	ll	ll	lm	ll	ll	lm	ll	lm	ll	ll	lm	lm	ll	ll	lm	ll	lm	lm	ll	ll	ll	ll	lm	ll	ll	ll	lm	ll	ll	lm	ll	lm	ll	ll	lm
LG11_HB_1816_s47h1	F_0853971_L11_47_1	LG11	<hkxhk>	{11}	(hh,hk,kk)	hk	hk	kk	hk	kk	hk	kk	hh	kk	hh	hh	hk	hk	hh	hk	hh	hk	hk	hk	kk	kk	hh	hk	kk	hk	kk	hk	hk	hk	hh	hk	hk	hh	hk	hk	hk	hk	hh	hk	hk	kk	hk	hh	hk
LG11_HB_1817_s26h1	F_0854015_L12_26_1	LG11	<lmxll>	{1-}	(ll,lm))	lm	ll	lm	lm	ll	ll	ll	ll	ll	ll	lm	lm	lm	ll	ll	ll	ll	ll	ll	ll	lm	ll	ll	lm	lm	lm	lm	lm	lm	lm	ll	ll	ll	ll	ll	lm	ll	lm	lm	lm	lm	ll	ll	ll
LG11_HB_1817_s26h1	F_0854043_L12_26_1	LG11	<lmxll>	{1-}	(ll,lm))	lm	ll	lm	lm	ll	ll	ll	ll	ll	ll	lm	lm	lm	ll	ll	ll	ll	ll	ll	ll	lm	ll	ll	lm	lm	lm	lm	lm	lm	lm	ll	ll	ll	ll	ll	lm	ll	lm	lm	lm	lm	ll	ll	ll
LG11_HB_1817_s26h1	F_0854051_L12_26_1	LG11	<lmxll>	{1-}	(ll,lm))	lm	ll	lm	lm	ll	ll	ll	ll	ll	ll	lm	lm	lm	ll	ll	ll	ll	ll	ll	ll	lm	ll	ll	lm	lm	lm	lm	lm	lm	lm	ll	ll	ll	ll	ll	lm	ll	lm	lm	lm	lm	ll	ll	ll
LG11_HB_182	F_0081952_L11_PA	LG11	<nnxnp>	{-0}	(nn,np)	nn	np	np	nn	nn	np	np	np	nn	np	nn	nn	nn	np	np	nn	np	nn	np	nn	np	np	nn	nn	np	np	np	nn	nn	nn	np	np	nn	nn	np	nn	nn	np	np	nn	nn	nn	nn	np
LG11_HB_182	F_0081976_L11_PA	LG11	<nnxnp>	{-1}	(nn,np)	np	nn	nn	np	np	nn	nn	nn	np	nn	np	np	--	nn	nn	np	nn	np	nn	np	nn	nn	np	np	nn	nn	nn	np	np	np	nn	nn	np	np	nn	np	np	nn	nn	np	np	np	np	nn
LG11_HB_182.5	R_22723616_L11_PA	LG11	<nnxnp>	{-0}	(nn,np)	nn	np	np	nn	nn	np	np	np	nn	np	nn	nn	nn	np	np	nn	np	nn	np	nn	np	np	nn	nn	np	np	np	nn	nn	nn	np	np	nn	nn	np	nn	nn	np	np	nn	nn	nn	nn	np
LG11_HB_182.5	R_22729723_L11_PA	LG11	<nnxnp>	{-0}	(nn,np)	nn	np	np	nn	nn	np	np	np	nn	np	nn	nn	nn	np	np	nn	np	nn	np	nn	np	np	nn	nn	np	np	np	nn	nn	nn	np	np	nn	nn	np	nn	nn	np	np	nn	nn	nn	nn	np
LG11_HB_1820_s27h1	F_0855589_L12_27_1	LG11	<nnxnp>	{-1}	(nn,np)	np	nn	nn	np	np	nn	nn	nn	np	nn	np	np	np	nn	nn	np	nn	np	nn	np	nn	nn	np	np	nn	nn	nn	np	np	np	nn	nn	np	np	nn	np	np	nn	nn	np	np	np	np	nn
LG11_HB_1820_s27h1	F_0855601_L12_27_1	LG11	<hkxhk>	{01}	(hh,hk,kk)	kk	hk	hh	kk	hk	hk	hh	hk	kk	hk	kk	hk	hk	hk	hh	kk	hk	kk	hk	hk	hh	hk	kk	hk	hk	hh	hh	kk	kk	kk	hk	hh	kk	kk	hk	hk	kk	hh	hh	kk	hk	kk	kk	hh
LG11_HB_1833_s38h1	F_0859713_L12_38_1	LG11	<efxeg>	{00}	(ee,ef,eg,fg)	ee	ef	eg	ee	ef	ef	fg	fg	fg	fg	eg	ee	ee	fg	fg	ef	fg	ef	fg	fg	eg	ef	ef	ee	eg	eg	eg	ee	ef	ee	fg	fg	ef	ef	fg	ee	ef	eg	ee	ee	ee	fg	fg	fg
LG11_HB_186	R_23881186_L11_PA	LG11	<nnxnp>	{-1}	(nn,np)	np	nn	nn	np	np	nn	nn	nn	np	nn	np	np	np	nn	nn	np	nn	np	nn	np	nn	nn	np	np	nn	nn	nn	np	np	np	nn	nn	np	np	nn	np	np	nn	nn	np	np	np	np	nn
LG11_HB_187	F_0083429_L11_PA	LG11	<hkxhk>	{00}	(hh,hk,kk)	kk	kk	hk	hk	hh	kk	hk	kk	hk	kk	hk	hh	hh	kk	hk	hk	kk	hk	kk	hh	hk	kk	hk	hh	kk	hk	hk	hk	hk	hk	kk	hk	hk	hk	kk	hk	hk	hk	hk	hk	hh	hk	hk	hk
LG11_HB_187	F_0083436_L11_PA	LG11	<nnxnp>	{-0}	(nn,np)	np	np	np	nn	nn	np	np	np	nn	np	nn	nn	nn	np	np	nn	np	nn	np	nn	np	np	nn	nn	np	np	np	nn	nn	nn	np	np	nn	nn	np	np	nn	np	np	nn	nn	nn	nn	np
LG11_HB_187	F_0083448_L11_PA	LG11	<nnxnp>	{-1}	(nn,np)	nn	nn	nn	np	np	nn	nn	nn	np	nn	np	np	np	nn	nn	np	nn	np	nn	np	nn	nn	np	np	nn	nn	nn	np	np	np	nn	nn	np	np	nn	nn	np	nn	nn	np	np	np	np	nn
LG11_HB_187	F_0083456_L11_PA	LG11	<nnxnp>	{-1}	(nn,np)	nn	nn	nn	np	np	nn	nn	nn	np	nn	np	np	np	nn	nn	np	nn	np	nn	np	nn	nn	np	np	nn	nn	nn	np	np	np	nn	nn	np	np	nn	nn	np	nn	nn	np	np	np	np	nn
R_24562661_L11_PA	R_24562661_L11_PA	LG11	<lmxll>	{0-}	(ll,lm))	lm	lm	ll	lm	ll	lm	ll	lm	lm	lm	lm	ll	ll	lm	ll	lm	lm	lm	lm	ll	ll	lm	lm	ll	lm	ll	ll	lm	lm	lm	lm	ll	lm	lm	lm	ll	lm	ll	ll	lm	ll	lm	lm	ll
LG11_HB_188	F_0083819_L11_PA	LG11	<nnxnp>	{-0}	(nn,np)	np	np	np	nn	nn	np	np	np	nn	np	nn	nn	nn	np	np	nn	np	nn	np	nn	np	np	nn	nn	np	np	np	nn	nn	nn	np	np	nn	nn	np	np	nn	np	np	nn	nn	nn	nn	np
LG11_HB_188	F_0083820_L11_PA	LG11	<nnxnp>	{-0}	(nn,np)	np	np	np	nn	nn	np	np	np	nn	np	nn	nn	nn	np	np	nn	np	nn	np	nn	np	np	nn	nn	np	np	np	nn	nn	nn	np	np	nn	nn	np	np	nn	np	np	nn	nn	nn	nn	np
LG11_HB_188	F_0083833_L11_PA	LG11	<hkxhk>	{01}	(hh,hk,kk)	hk	hk	hh	kk	hk	hk	hh	hk	kk	hk	kk	hk	hk	hk	hh	kk	hk	kk	hk	hk	hh	hk	kk	hk	hk	hh	hh	kk	kk	kk	hk	hh	kk	kk	hk	hh	kk	hh	hh	kk	hk	kk	kk	hh
LG11_HB_188	F_0083837_L11_PA	LG11	<nnxnp>	{-1}	(nn,np)	nn	nn	nn	np	np	nn	nn	nn	np	nn	np	np	--	nn	nn	np	nn	np	nn	np	nn	nn	np	--	nn	nn	nn	np	np	np	nn	nn	np	np	nn	nn	np	nn	nn	np	np	np	np	nn
LG11_HB_188	F_0083839_L11_PA	LG11	<nnxnp>	{-0}	(nn,np)	np	np	np	nn	nn	np	np	np	nn	np	nn	nn	nn	np	np	nn	np	nn	np	nn	np	np	nn	nn	np	np	np	nn	nn	nn	np	np	nn	nn	np	np	nn	np	np	nn	nn	nn	nn	np
LG11_HB_189	F_0084534_L11_PA	LG11	<lmxll>	{0-}	(ll,lm))	lm	lm	ll	lm	ll	lm	ll	lm	lm	lm	lm	ll	ll	lm	ll	lm	lm	lm	lm	ll	ll	lm	lm	ll	lm	ll	ll	lm	lm	lm	lm	ll	lm	lm	lm	ll	lm	ll	ll	lm	ll	lm	lm	ll
LG11_HB_189	F_0084571_L11_PA	LG11	<lmxll>	{0-}	(ll,lm))	lm	lm	ll	lm	ll	lm	ll	lm	lm	lm	lm	ll	ll	lm	ll	lm	lm	lm	lm	ll	ll	lm	lm	ll	lm	ll	ll	lm	lm	lm	lm	ll	lm	lm	lm	ll	lm	ll	ll	lm	ll	lm	lm	ll
LG11_HB_190	F_0085102_L11_PA	LG11	<lmxll>	{0-}	(ll,lm))	lm	lm	ll	lm	ll	lm	ll	lm	lm	lm	lm	ll	ll	lm	ll	lm	lm	lm	lm	ll	ll	lm	lm	ll	lm	ll	ll	lm	lm	lm	lm	ll	lm	lm	lm	ll	lm	ll	ll	lm	ll	lm	lm	ll
LG11_HB_191	F_0085424_L11_PA	LG11	<lmxll>	{1-}	(ll,lm))	ll	ll	lm	ll	lm	ll	lm	ll	ll	ll	ll	lm	lm	ll	lm	ll	ll	ll	ll	lm	lm	ll	ll	lm	ll	lm	lm	ll	ll	ll	ll	lm	ll	ll	ll	lm	ll	lm	lm	ll	lm	ll	ll	lm
LG11_HB_192	F_0086583_L11_PA	LG11	<hkxhk>	{01}	(hh,hk,kk)	kk	hk	hk	kk	hk	hk	hk	hk	kk	hk	kk	hk	hk	hk	hh	kk	hk	kk	hk	hk	hh	hk	kk	hk	hk	hh	hh	kk	kk	kk	hk	hh	kk	kk	hk	hh	kk	hh	hh	kk	hk	kk	hk	hh
LG11_HB_192	F_0086587_L11_PA	LG11	<hkxhk>	{10}	(hh,hk,kk)	hh	hk	hk	hh	hk	hk	hk	hk	hh	hk	hh	hk	hk	hk	kk	hh	hk	hh	hk	hk	kk	hk	hh	hk	hk	kk	kk	hh	hh	hh	hk	kk	hh	hh	hk	kk	hh	kk	kk	hh	hk	hh	hk	kk
LG11_HB_192	R_26026377_L11_PA	LG11	<hkxhk>	{01}	(hh,hk,kk)	kk	hk	hk	kk	hk	hk	hk	hk	kk	hk	kk	hk	hk	hk	hh	kk	hk	kk	hk	hk	hh	hk	kk	hk	hk	hh	hh	kk	kk	kk	hk	hh	kk	kk	hk	hh	kk	hh	hh	kk	hk	kk	hk	hh
LG11_HB_194	F_0087720_L11_PA	LG11	<lmxll>	{1-}	(ll,lm))	ll	ll	lm	ll	lm	ll	lm	ll	ll	ll	ll	lm	lm	ll	lm	ll	ll	ll	ll	lm	lm	ll	ll	lm	ll	lm	lm	ll	ll	ll	ll	lm	ll	ll	ll	lm	ll	lm	lm	ll	lm	ll	ll	lm
LG11_HB_194	F_0087722_L11_PA	LG11	<lmxll>	{1-}	(ll,lm))	ll	ll	lm	ll	lm	ll	lm	ll	ll	ll	ll	lm	lm	ll	lm	ll	ll	ll	ll	lm	lm	ll	ll	lm	ll	lm	lm	ll	ll	ll	ll	lm	ll	ll	ll	lm	ll	lm	lm	ll	lm	ll	ll	lm
LG11_HB_194	F_0087723_L11_PA	LG11	<lmxll>	{1-}	(ll,lm))	ll	ll	lm	ll	lm	ll	lm	ll	ll	ll	ll	lm	lm	ll	lm	ll	ll	ll	ll	lm	lm	ll	ll	lm	ll	lm	lm	ll	ll	ll	ll	lm	ll	ll	ll	lm	ll	lm	lm	ll	lm	ll	ll	lm
LG11_HB_194	F_0087739_L11_PA	LG11	<lmxll>	{1-}	(ll,lm))	ll	ll	lm	ll	lm	ll	lm	ll	ll	ll	ll	lm	lm	ll	lm	ll	ll	ll	ll	lm	lm	ll	ll	lm	ll	lm	lm	ll	ll	ll	ll	lm	ll	ll	ll	lm	ll	lm	lm	ll	lm	ll	ll	lm
LG11_HB_194	F_0087746_L11_PA	LG11	<nnxnp>	{-0}	(nn,np)	nn	np	nn	nn	nn	np	nn	np	nn	np	nn	nn	nn	np	np	nn	np	nn	np	nn	np	np	nn	nn	np	np	np	nn	nn	nn	np	np	nn	nn	np	np	nn	np	np	nn	nn	nn	np	np
LG11_HB_194	GD_01361_L11_PA	LG11	<lmxll>	{1-}	(ll,lm))	ll	ll	lm	ll	lm	ll	lm	ll	ll	ll	ll	lm	lm	ll	lm	ll	ll	ll	ll	lm	lm	ll	ll	lm	ll	lm	lm	ll	ll	ll	ll	lm	ll	ll	ll	lm	ll	lm	lm	ll	lm	ll	ll	lm
LG11_HB_195	F_0087914_L11_PA	LG11	<nnxnp>	{-0}	(nn,np)	nn	np	nn	nn	nn	np	nn	np	nn	np	nn	nn	nn	np	np	nn	np	nn	np	nn	np	np	nn	nn	np	np	np	nn	nn	nn	np	np	nn	nn	np	np	nn	np	np	nn	nn	nn	np	np
LG11_HB_195	F_0087916_L11_PA	LG11	<lmxll>	{1-}	(ll,lm))	ll	ll	lm	ll	lm	ll	lm	ll	ll	ll	ll	lm	lm	ll	lm	ll	ll	ll	ll	lm	lm	ll	ll	lm	ll	lm	lm	ll	ll	ll	ll	lm	ll	ll	ll	lm	ll	lm	lm	ll	lm	ll	ll	lm
LG11_HB_195	F_0087917_L11_PA	LG11	<lmxll>	{1-}	(ll,lm))	ll	ll	lm	ll	lm	ll	lm	ll	ll	ll	ll	lm	lm	ll	lm	ll	ll	ll	ll	lm	lm	ll	ll	lm	ll	lm	lm	ll	ll	ll	ll	lm	ll	ll	ll	lm	ll	lm	lm	ll	lm	ll	ll	lm
LG11_HB_195	F_0087919_L11_PA	LG11	<hkxhk>	{01}	(hh,hk,kk)	kk	hk	hk	kk	hk	hk	hk	hk	kk	hk	kk	hk	hk	hk	hh	kk	hk	kk	hk	hk	hh	hk	kk	hk	hk	hh	hh	kk	kk	kk	hk	hh	kk	kk	hk	hh	kk	hh	hh	kk	hk	kk	hk	hh
LG11_HB_195	F_0087920_L11_PA	LG11	<lmxll>	{1-}	(ll,lm))	ll	ll	lm	ll	lm	ll	lm	ll	ll	ll	ll	lm	lm	ll	lm	ll	ll	ll	ll	lm	lm	ll	ll	lm	ll	lm	lm	ll	ll	ll	ll	lm	ll	ll	ll	lm	ll	lm	lm	ll	lm	ll	ll	lm
LG11_HB_195	F_0087922_L11_PA	LG11	<hkxhk>	{01}	(hh,hk,kk)	kk	hk	hk	kk	hk	hk	hk	hk	kk	hk	kk	hk	hk	hk	hh	kk	hk	kk	hk	hk	hh	hk	kk	hk	hk	hh	hh	kk	kk	kk	hk	hh	kk	kk	hk	hh	kk	hh	hh	kk	hk	kk	hk	hh
LG11_HB_195	F_0087936_L11_PA	LG11	<hkxhk>	{10}	(hh,hk,kk)	hh	hk	hk	hh	hk	hk	hk	hk	hh	hk	hh	hk	hk	hk	kk	hh	hk	hh	hk	hk	kk	hk	hh	hk	hk	kk	kk	hh	hh	hh	hk	kk	hh	hh	hk	kk	hh	kk	kk	hh	hk	hh	hk	kk
LG11_HB_195	F_0087944_L11_PA	LG11	<lmxll>	{1-}	(ll,lm))	ll	ll	lm	ll	lm	ll	lm	ll	ll	ll	ll	lm	lm	ll	lm	ll	ll	ll	ll	lm	lm	ll	ll	lm	ll	lm	lm	ll	ll	ll	ll	lm	ll	ll	ll	lm	ll	lm	lm	ll	lm	ll	ll	lm
LG11_HB_200	F_0089187_L11_PA	LG11	<lmxll>	{1-}	(ll,lm))	ll	ll	lm	ll	lm	ll	lm	ll	ll	ll	ll	lm	lm	ll	lm	ll	ll	ll	ll	lm	lm	ll	ll	lm	ll	lm	lm	ll	ll	ll	ll	lm	ll	ll	ll	lm	ll	lm	lm	ll	lm	ll	ll	lm
LG11_HB_200	F_0089188_L11_PA	LG11	<lmxll>	{1-}	(ll,lm))	ll	ll	lm	ll	lm	ll	lm	ll	ll	ll	ll	lm	lm	ll	lm	ll	ll	ll	ll	lm	lm	ll	ll	lm	ll	lm	lm	ll	ll	ll	ll	lm	ll	ll	ll	lm	ll	lm	lm	ll	lm	ll	ll	lm
LG11_HB_201	F_0089250_L11_PA	LG11	<lmxll>	{1-}	(ll,lm))	ll	ll	lm	ll	lm	ll	lm	ll	ll	ll	ll	lm	lm	ll	lm	ll	ll	ll	ll	lm	lm	ll	ll	lm	ll	lm	lm	ll	ll	ll	ll	lm	ll	ll	ll	lm	ll	lm	lm	ll	lm	ll	ll	lm
LG11_HB_201	F_0089256_L11_PA	LG11	<efxeg>	{10}	(ee,ef,eg,fg)	ee	eg	ef	ee	ef	eg	ef	eg	ee	eg	ee	ef	ef	eg	fg	ee	eg	ee	eg	ef	fg	eg	ee	ef	eg	fg	fg	ee	ee	ee	eg	fg	ee	ee	eg	fg	ee	fg	fg	ee	ef	ee	eg	fg
LG11_HB_201	F_0089263_L11_PA	LG11	<lmxll>	{1-}	(ll,lm))	ll	ll	lm	ll	lm	ll	lm	ll	ll	ll	ll	lm	lm	ll	lm	ll	ll	ll	ll	lm	lm	ll	ll	lm	ll	lm	lm	ll	ll	ll	ll	lm	ll	ll	ll	lm	ll	lm	lm	ll	lm	ll	ll	lm
LG11_HB_201	F_0089266_L11_PA	LG11	<hkxhk>	{10}	(hh,hk,kk)	hh	hk	hk	hh	hk	hk	hk	hk	hh	hk	hh	hk	hk	hk	kk	hh	hk	hh	hk	hk	kk	hk	hh	hk	hk	kk	kk	hh	hh	hh	hk	kk	hh	hh	hk	kk	hh	kk	kk	hh	hk	hh	hk	kk
LG11_HB_201	F_0089267_L11_PA	LG11	<nnxnp>	{-0}	(nn,np)	nn	np	nn	nn	nn	np	nn	np	nn	np	nn	nn	nn	np	np	nn	np	nn	np	nn	np	np	nn	nn	np	np	np	nn	nn	nn	np	np	nn	nn	np	np	nn	np	np	nn	nn	nn	np	np
LG11_HB_201	F_0089272_L11_PA	LG11	<lmxll>	{1-}	(ll,lm))	ll	ll	lm	ll	lm	ll	lm	ll	ll	ll	ll	lm	lm	ll	lm	ll	ll	ll	ll	lm	lm	ll	ll	lm	ll	lm	lm	ll	ll	ll	ll	lm	ll	ll	ll	lm	ll	lm	lm	ll	lm	ll	ll	lm
LG11_HB_201	R_28702187_L11_PA	LG11	<lmxll>	{1-}	(ll,lm))	ll	ll	lm	ll	lm	ll	lm	ll	ll	ll	ll	lm	lm	ll	lm	ll	ll	ll	ll	lm	lm	ll	ll	lm	ll	lm	lm	ll	ll	ll	ll	lm	ll	ll	ll	lm	ll	lm	lm	ll	lm	ll	ll	lm
LG11_HB_202	F_0089928_L11_PA	LG11	<hkxhk>	{10}	(hh,hk,kk)	hh	hk	hk	hh	hk	hk	hk	hk	hk	hk	hh	hk	hk	hk	kk	hh	hk	hh	hk	hk	kk	hk	hh	hk	hk	kk	kk	hh	hh	hh	hk	kk	hh	hh	hk	kk	hh	kk	kk	hh	hk	hh	hk	kk
LG11_HB_202	F_0089940_L11_PA	LG11	<hkxhk>	{01}	(hh,hk,kk)	kk	hk	hk	kk	hk	hk	hk	hk	hk	hk	kk	hk	hk	hk	hh	kk	hk	kk	hk	hk	hh	hk	kk	hk	hk	hh	hh	kk	kk	kk	hk	hh	kk	kk	hk	hh	kk	hh	hh	kk	hk	kk	hk	hh
LG11_HB_202	F_0089947_L11_PA	LG11	<lmxll>	{1-}	(ll,lm))	ll	ll	lm	ll	lm	ll	lm	ll	lm	ll	ll	lm	lm	ll	lm	ll	ll	ll	ll	lm	lm	ll	ll	lm	ll	lm	lm	ll	ll	ll	ll	lm	ll	ll	ll	lm	ll	lm	lm	ll	lm	ll	ll	lm
LG11_HB_203	F_0090657_L11_PA	LG11	<lmxll>	{1-}	(ll,lm))	ll	ll	lm	ll	lm	ll	lm	ll	lm	ll	ll	lm	lm	ll	lm	ll	ll	ll	ll	lm	lm	ll	ll	lm	ll	lm	lm	ll	ll	ll	ll	lm	ll	ll	ll	lm	ll	lm	lm	ll	lm	ll	ll	lm
LG11_HB_203	F_0090677_L11_PA	LG11	<lmxll>	{1-}	(ll,lm))	ll	ll	lm	ll	lm	ll	lm	ll	lm	ll	ll	lm	lm	ll	lm	ll	ll	ll	ll	lm	lm	ll	ll	lm	ll	lm	lm	ll	ll	ll	ll	lm	ll	ll	ll	lm	ll	lm	lm	ll	lm	ll	ll	lm
LG11_HB_203	F_0090678_L11_PA	LG11	<lmxll>	{1-}	(ll,lm))	ll	ll	lm	ll	lm	ll	lm	ll	lm	ll	ll	lm	lm	ll	lm	ll	ll	ll	ll	lm	lm	ll	ll	lm	ll	lm	lm	ll	ll	ll	ll	lm	ll	ll	ll	lm	ll	lm	lm	ll	lm	ll	ll	lm
LG11_HB_203	F_0090683_L11_PA	LG11	<lmxll>	{1-}	(ll,lm))	ll	ll	lm	ll	lm	ll	lm	ll	lm	ll	ll	lm	lm	ll	lm	ll	ll	ll	ll	lm	lm	ll	ll	lm	ll	lm	lm	ll	ll	ll	ll	lm	ll	ll	ll	lm	ll	lm	lm	ll	lm	ll	ll	lm
LG11_HB_204	F_0091425_L11_PA	LG11	<lmxll>	{1-}	(ll,lm))	ll	ll	lm	ll	lm	ll	lm	ll	lm	ll	ll	lm	lm	ll	lm	ll	ll	ll	ll	lm	lm	ll	ll	lm	ll	lm	lm	ll	ll	ll	ll	lm	ll	ll	ll	lm	ll	lm	lm	ll	lm	ll	ll	lm
LG11_HB_204	F_0091430_L11_PA	LG11	<lmxll>	{1-}	(ll,lm))	ll	ll	lm	ll	lm	ll	lm	ll	lm	ll	ll	lm	lm	ll	lm	ll	ll	ll	ll	lm	lm	ll	ll	lm	ll	lm	lm	ll	ll	ll	ll	lm	ll	ll	ll	lm	ll	lm	lm	ll	lm	ll	ll	lm
LG11_HB_204	F_0091436_L11_PA	LG11	<lmxll>	{1-}	(ll,lm))	ll	ll	lm	ll	lm	ll	lm	ll	lm	ll	ll	lm	lm	ll	lm	ll	ll	ll	ll	lm	lm	ll	ll	lm	ll	lm	lm	ll	ll	ll	ll	lm	ll	ll	ll	lm	ll	lm	lm	ll	lm	ll	ll	lm
LG11_HB_204	F_0091446_L11_PA	LG11	<lmxll>	{0-}	(ll,lm))	lm	lm	ll	lm	ll	lm	ll	lm	ll	lm	lm	ll	ll	lm	ll	lm	lm	lm	lm	ll	ll	lm	lm	ll	lm	ll	ll	lm	lm	lm	lm	ll	lm	lm	lm	ll	lm	ll	ll	lm	ll	lm	lm	ll
LG11_HB_204.5	R_29832087_L11_PA	LG11	<nnxnp>	{-0}	(nn,np)	nn	np	nn	nn	nn	np	nn	np	nn	np	nn	np	nn	np	np	nn	np	nn	np	nn	np	np	nn	nn	np	np	np	nn	nn	nn	np	np	nn	nn	np	np	nn	np	np	nn	nn	nn	np	np
LG11_HB_2040_s42h1	F_0940203_L1_42_1	LG11	<nnxnp>	{-0}	(nn,np)	nn	np	np	nn	np	np	np	np	nn	np	nn	nn	nn	np	np	nn	np	nn	np	nn	np	np	nn	nn	np	np	np	nn	nn	nn	np	np	nn	nn	np	nn	nn	np	np	nn	nn	nn	nn	np
LG11_HB_205	F_0092079_L11_PA	LG11	<nnxnp>	{-0}	(nn,np)	nn	np	nn	nn	nn	np	nn	np	nn	np	nn	np	nn	np	np	nn	np	nn	np	nn	np	np	nn	nn	np	np	np	nn	nn	nn	np	np	nn	nn	np	np	nn	np	np	nn	nn	nn	np	np
LG11_HB_205	F_0092083_L11_PA	LG11	<lmxll>	{1-}	(ll,lm))	ll	ll	lm	ll	lm	ll	lm	ll	lm	ll	ll	lm	lm	ll	lm	ll	ll	ll	ll	lm	lm	ll	ll	lm	ll	lm	lm	ll	ll	ll	ll	lm	ll	ll	ll	lm	ll	lm	lm	ll	lm	ll	ll	lm
LG11_HB_205	R_30055645_L11_PA	LG11	<hkxhk>	{10}	(hh,hk,kk)	hh	hk	hk	hh	hk	hk	hk	hk	hk	hk	hh	kk	hk	hk	kk	hh	hk	hh	hk	hk	kk	hk	hh	hk	hk	kk	kk	hh	hh	hh	hk	kk	hh	hh	hk	kk	hh	kk	kk	hh	hk	hh	hk	kk
LG11_HB_206	F_0092266_L11_PA	LG11	<nnxnp>	{-1}	(nn,np)	np	nn	np	np	np	nn	np	nn	np	nn	np	nn	np	nn	nn	np	nn	np	nn	np	nn	nn	np	np	nn	nn	nn	np	np	np	nn	nn	np	np	nn	nn	np	nn	nn	np	np	np	nn	nn
LG11_HB_206	F_0092278_L11_PA	LG11	<nnxnp>	{-0}	(nn,np)	nn	np	nn	nn	nn	np	nn	np	nn	np	np	np	nn	np	np	nn	np	nn	np	nn	np	np	nn	nn	np	np	np	nn	nn	nn	np	np	nn	nn	np	np	nn	np	np	nn	nn	nn	np	np
LG11_HB_206	F_0092280_L11_PA	LG11	<lmxll>	{1-}	(ll,lm))	ll	ll	lm	ll	lm	ll	lm	ll	lm	ll	ll	lm	lm	ll	lm	ll	ll	ll	ll	lm	lm	ll	ll	lm	ll	lm	lm	ll	ll	ll	ll	lm	ll	ll	ll	lm	ll	lm	lm	ll	lm	ll	ll	lm
LG11_HB_207	R_30582252_L11_PA	LG11	<lmxll>	{1-}	(ll,lm))	ll	ll	lm	ll	lm	ll	lm	ll	lm	ll	ll	lm	lm	ll	lm	ll	ll	ll	ll	lm	lm	ll	ll	lm	ll	lm	lm	ll	ll	ll	ll	lm	ll	ll	ll	lm	ll	lm	lm	ll	lm	ll	ll	lm
LG11_HB_207	R_30589564_L11_PA	LG11	<lmxll>	{1-}	(ll,lm))	ll	ll	lm	ll	lm	ll	lm	ll	lm	ll	ll	lm	lm	ll	lm	ll	ll	ll	ll	lm	lm	ll	ll	lm	ll	lm	lm	ll	ll	ll	ll	lm	ll	ll	ll	lm	ll	lm	lm	ll	lm	ll	ll	lm
LG11_HB_210	F_0094426_L11_PA	LG11	<lmxll>	{1-}	(ll,lm))	ll	ll	lm	ll	lm	ll	lm	ll	lm	ll	ll	lm	lm	ll	lm	ll	ll	ll	ll	lm	lm	ll	ll	lm	ll	lm	lm	ll	ll	ll	ll	lm	ll	ll	ll	lm	ll	lm	lm	ll	lm	ll	ll	lm
LG11_HB_210	F_0094434_L11_PA	LG11	<lmxll>	{1-}	(ll,lm))	ll	ll	lm	ll	lm	ll	lm	ll	lm	ll	ll	lm	lm	ll	lm	ll	ll	ll	ll	lm	lm	ll	ll	lm	ll	lm	lm	ll	ll	ll	ll	lm	ll	ll	ll	lm	ll	lm	lm	ll	lm	ll	ll	lm
LG11_HB_210	F_0094449_L11_PA	LG11	<lmxll>	{1-}	(ll,lm))	ll	ll	lm	ll	lm	ll	lm	ll	lm	ll	ll	lm	lm	ll	lm	ll	ll	ll	ll	lm	lm	ll	ll	lm	ll	lm	lm	ll	ll	ll	ll	lm	ll	ll	ll	lm	ll	lm	lm	ll	lm	ll	ll	lm
LG11_HB_212	F_0095750_L11_PA	LG11	<lmxll>	{1-}	(ll,lm))	ll	ll	lm	ll	lm	ll	lm	ll	lm	ll	ll	lm	lm	ll	lm	ll	ll	ll	ll	lm	lm	ll	ll	lm	ll	lm	lm	ll	ll	ll	ll	lm	ll	ll	ll	lm	ll	lm	lm	ll	lm	ll	ll	lm
LG11_HB_212	F_0095755_L11_PA	LG11	<nnxnp>	{-0}	(nn,np)	nn	np	nn	nn	nn	np	nn	np	nn	np	np	np	nn	np	np	nn	np	nn	np	nn	np	np	nn	nn	np	nn	np	nn	nn	nn	np	np	np	nn	nn	np	nn	np	np	nn	nn	nn	np	np
LG11_HB_212	F_0095759_L11_PA	LG11	<lmxll>	{1-}	(ll,lm))	ll	ll	lm	ll	lm	ll	lm	ll	lm	ll	ll	lm	lm	ll	lm	ll	ll	ll	ll	lm	lm	ll	ll	lm	ll	lm	lm	ll	ll	ll	ll	lm	ll	ll	ll	lm	ll	lm	lm	ll	lm	ll	ll	lm
LG11_HB_212	GD_00647_L11_PA	LG11	<lmxll>	{1-}	(ll,lm))	ll	ll	lm	ll	lm	ll	lm	ll	lm	ll	ll	lm	lm	ll	lm	ll	ll	ll	ll	lm	lm	ll	ll	lm	ll	lm	lm	ll	ll	ll	ll	lm	ll	ll	ll	lm	ll	lm	lm	ll	lm	ll	ll	lm
LG11_HB_212	R_32550122_L11_PA	LG11	<hkxhk>	{01}	(hh,hk,kk)	kk	hk	hk	kk	hk	hk	hk	hk	hk	hk	hk	hh	hk	hk	hh	kk	hk	kk	hk	hk	hh	hk	kk	hk	hk	hk	hh	kk	kk	kk	hk	hh	hk	kk	kk	hh	kk	hh	hh	kk	hk	kk	hk	hh
LG11_HB_212	R_32553307_L11_PA	LG11	<nnxnp>	{-0}	(nn,np)	nn	np	nn	nn	nn	np	nn	np	nn	np	np	np	nn	np	np	nn	np	nn	np	nn	np	np	nn	nn	np	nn	np	nn	nn	nn	np	np	np	nn	nn	np	nn	np	np	nn	nn	nn	np	np
LG11_HB_213	F_0096418_L11_PA	LG11	<lmxll>	{1-}	(ll,lm))	ll	ll	lm	ll	lm	ll	lm	ll	lm	ll	ll	lm	lm	ll	lm	ll	ll	ll	ll	lm	lm	ll	ll	lm	ll	lm	lm	ll	ll	ll	ll	lm	ll	ll	ll	lm	ll	lm	lm	ll	lm	ll	ll	lm
LG11_HB_213	F_0096420_L11_PA	LG11	<lmxll>	{1-}	(ll,lm))	ll	ll	lm	ll	lm	ll	lm	ll	lm	ll	ll	lm	lm	ll	lm	ll	ll	ll	ll	lm	lm	ll	ll	lm	ll	lm	lm	ll	ll	ll	ll	lm	ll	ll	ll	lm	ll	lm	lm	ll	lm	ll	ll	lm
LG11_HB_213	F_0096437_L11_PA	LG11	<lmxll>	{1-}	(ll,lm))	ll	ll	lm	ll	lm	ll	lm	ll	lm	ll	ll	lm	lm	ll	lm	ll	ll	ll	ll	lm	lm	ll	ll	lm	ll	lm	lm	ll	ll	ll	ll	lm	ll	ll	ll	lm	ll	lm	lm	ll	lm	ll	ll	lm
LG11_HB_213	GD_00566_L11_PA	LG11	<lmxll>	{1-}	(ll,lm))	ll	ll	lm	ll	lm	ll	lm	ll	lm	ll	ll	lm	lm	ll	lm	ll	ll	ll	ll	lm	lm	ll	ll	lm	ll	lm	lm	ll	ll	ll	ll	lm	ll	ll	ll	lm	ll	lm	lm	ll	lm	ll	ll	lm
LG11_HB_214	F_0096742_L11_PA	LG11	<hkxhk>	{10}	(hh,hk,kk)	hh	hk	hk	hh	hk	hk	hk	hk	hk	hk	hk	kk	hk	hk	kk	hh	hk	hh	hk	hk	kk	hk	hh	hk	hk	hk	kk	hh	hh	hh	hk	kk	hk	hh	hh	kk	hh	kk	kk	hh	hk	hh	hk	kk
LG11_HB_214	F_0096749_L11_PA	LG11	<lmxll>	{1-}	(ll,lm))	ll	ll	lm	ll	lm	ll	lm	ll	lm	ll	ll	lm	lm	ll	lm	ll	ll	ll	ll	lm	lm	ll	ll	lm	ll	lm	lm	ll	ll	ll	ll	lm	ll	ll	ll	lm	ll	lm	lm	ll	lm	ll	ll	lm
LG11_HB_214	F_0096763_L11_PA	LG11	<nnxnp>	{-0}	(nn,np)	nn	np	nn	nn	nn	np	nn	np	nn	np	--	np	nn	np	np	nn	np	nn	np	nn	np	np	nn	nn	np	nn	np	nn	nn	nn	np	np	np	nn	nn	np	nn	np	np	nn	nn	nn	--	np
LG11_HB_214	F_0096768_L11_PA	LG11	<lmxll>	{1-}	(ll,lm))	ll	ll	lm	ll	lm	ll	lm	ll	lm	ll	ll	lm	lm	ll	lm	ll	ll	ll	ll	lm	lm	ll	ll	lm	ll	lm	lm	ll	ll	ll	ll	lm	ll	ll	ll	lm	ll	lm	lm	ll	lm	ll	ll	lm
LG11_HB_215	F_0097088_L11_PA	LG11	<hkxhk>	{01}	(hh,hk,kk)	kk	hk	hk	kk	hk	hk	hk	hk	hk	hk	hk	hh	hk	hk	hh	kk	hk	kk	hk	hk	hh	hk	kk	hk	hk	hk	hh	kk	kk	kk	hk	hh	hk	kk	kk	hh	kk	hh	hh	kk	hk	kk	hk	hh
LG11_HB_215	F_0097090_L11_PA	LG11	<hkxhk>	{01}	(hh,hk,kk)	kk	hk	hk	kk	hk	hk	hk	hk	hk	hk	hk	hh	hk	hk	hh	kk	hk	kk	hk	hk	hh	hk	kk	hk	hk	hk	hh	kk	kk	kk	hk	hh	hk	kk	kk	hh	kk	hh	hh	kk	hk	kk	hk	hh
LG11_HB_215	F_0097096_L11_PA	LG11	<lmxll>	{1-}	(ll,lm))	ll	ll	lm	ll	lm	ll	lm	ll	lm	ll	ll	lm	lm	ll	lm	ll	ll	ll	ll	lm	lm	ll	ll	lm	ll	lm	lm	ll	ll	ll	ll	lm	ll	ll	ll	lm	ll	lm	lm	ll	lm	ll	ll	lm
LG11_HB_215	F_0097112_L11_PA	LG11	<lmxll>	{1-}	(ll,lm))	ll	ll	lm	ll	lm	ll	lm	ll	lm	ll	ll	lm	lm	ll	lm	ll	ll	ll	ll	lm	lm	ll	ll	lm	ll	lm	lm	ll	ll	ll	ll	lm	ll	ll	ll	lm	ll	lm	lm	ll	lm	ll	ll	lm
LG11_HB_215	F_0097116_L11_PA	LG11	<hkxhk>	{10}	(hh,hk,kk)	hh	hk	hk	hh	hk	hk	hk	hk	hk	hk	hk	kk	hk	hk	kk	hh	hk	hh	hk	hk	kk	hk	hh	hk	hk	hk	kk	hh	hh	hh	hk	kk	hk	hh	hh	kk	hh	kk	kk	hh	hk	hh	hk	kk
LG11_HB_215	GD_02576_L11_PA	LG11	<nnxnp>	{-0}	(nn,np)	nn	np	nn	nn	nn	np	nn	np	nn	np	np	np	nn	np	np	nn	np	nn	np	nn	np	np	nn	nn	np	nn	np	nn	nn	nn	np	np	np	nn	nn	np	nn	np	np	nn	nn	nn	np	np
LG11_HB_215	R_33465079_L11_PA	LG11	<hkxhk>	{10}	(hh,hk,kk)	hh	hk	hk	hh	hk	hk	hk	hk	hk	hk	hk	kk	hk	hk	kk	hh	hk	hh	hk	hk	kk	hk	hh	hk	hk	hk	kk	hh	hh	hh	hk	kk	hk	hh	hh	kk	hh	kk	kk	hh	hk	hh	hk	kk
LG11_HB_215	R_33467558_L11_PA	LG11	<hkxhk>	{10}	(hh,hk,kk)	hh	hk	hk	hh	hk	hk	hk	hk	hk	hk	hk	kk	hk	hk	kk	hh	hk	hh	hk	hk	kk	hk	hh	hk	hk	hk	kk	hh	hh	hh	hk	kk	hk	hh	hh	kk	hh	kk	kk	hh	hk	hh	hk	kk
LG11_HB_215.5	R_33478372_L11_PA	LG11	<hkxhk>	{01}	(hh,hk,kk)	kk	hk	hk	kk	hk	hk	hk	hk	hk	hk	hk	hh	hk	hk	hh	kk	hk	kk	hk	hk	hh	hk	kk	hk	hk	hk	hh	kk	kk	kk	hk	hh	hk	kk	kk	hh	kk	hh	hh	kk	hk	kk	hk	hh
LG11_HB_216	F_0098361_L11_PA	LG11	<nnxnp>	{-0}	(nn,np)	nn	nn	nn	nn	nn	np	nn	np	nn	np	np	np	nn	np	np	nn	np	nn	np	nn	np	np	nn	nn	np	nn	np	nn	nn	nn	nn	--	np	nn	nn	--	nn	--	--	nn	nn	nn	np	--
LG11_HB_216	F_0098389_L11_PA	LG11	<nnxnp>	{-0}	(nn,np)	nn	nn	nn	nn	nn	np	nn	np	nn	np	np	np	nn	np	np	nn	np	nn	np	nn	np	np	nn	nn	np	nn	np	nn	nn	nn	nn	np	np	nn	nn	np	nn	np	np	nn	nn	nn	np	np
LG11_HB_216	R_34210655_L11_PA	LG11	<hkxhk>	{10}	(hh,hk,kk)	hh	hh	hk	hh	hk	hk	hk	hk	hk	hk	hk	kk	hh	hk	kk	hh	hk	hh	hk	hk	kk	hk	hh	hk	hk	hk	kk	hh	hh	hh	hh	kk	hk	hh	hh	kk	hh	kk	kk	hh	hk	hh	hk	kk
LG11_HB_216	R_34213532_L11_PA	LG11	<nnxnp>	{-0}	(nn,np)	nn	nn	nn	nn	nn	np	nn	np	nn	np	np	np	nn	np	np	nn	np	nn	np	nn	np	np	nn	nn	np	nn	np	nn	nn	nn	nn	np	np	nn	nn	np	nn	np	np	nn	nn	nn	np	np
LG11_HB_216	R_34224444_L11_PA	LG11	<hkxhk>	{10}	(hh,hk,kk)	hh	hh	hk	hh	hk	hk	hk	hk	hk	hk	hk	kk	hh	hk	kk	hh	hk	hh	hk	hk	kk	hk	hh	hk	hk	hk	kk	hh	hh	hh	hh	kk	hk	hh	hh	kk	hh	kk	kk	hh	hk	hh	hk	kk
LG11_HB_216	R_34229286_L11_PA	LG11	<nnxnp>	{-0}	(nn,np)	nn	nn	nn	nn	nn	np	nn	np	nn	np	np	np	nn	np	np	nn	np	nn	np	nn	np	np	nn	nn	np	nn	np	nn	nn	nn	nn	--	np	nn	nn	--	nn	--	np	nn	nn	nn	np	--
LG11_HB_217	F_0098934_L11_PA	LG11	<lmxll>	{0-}	(ll,lm))	lm	lm	ll	lm	ll	lm	ll	--	ll	lm	lm	ll	lm	lm	ll	lm	lm	lm	lm	ll	ll	lm	lm	ll	lm	ll	ll	lm	lm	lm	lm	ll	lm	lm	lm	ll	lm	ll	ll	lm	ll	lm	lm	ll
LG11_HB_218	F_0099335_L11_PA	LG11	<hkxhk>	{10}	(hh,hk,kk)	hh	hh	hk	hh	hk	hk	hk	hk	hk	hk	hk	kk	hh	hk	kk	hh	hk	hh	hk	hk	kk	hk	hh	hk	hk	hk	kk	hh	hh	hh	hh	kk	hk	hh	hh	kk	hh	kk	kk	hh	hk	hh	hk	kk
LG11_HB_2192_s44h1	F_0996794_L5_44_1	LG11	<nnxnp>	{-1}	(nn,np)	np	nn	nn	np	np	nn	nn	nn	np	nn	np	np	np	nn	nn	np	nn	np	nn	np	nn	nn	np	np	nn	nn	nn	np	np	np	nn	nn	np	np	nn	np	np	nn	nn	np	np	np	np	nn
LG11_HB_2192_s44h1	F_0996803_L5_44_1	LG11	<nnxnp>	{-1}	(nn,np)	np	nn	nn	np	np	nn	nn	nn	np	nn	np	np	np	nn	nn	np	nn	np	nn	np	nn	nn	np	np	nn	nn	nn	np	np	np	nn	nn	np	np	nn	np	np	nn	nn	np	np	np	np	nn
LG11_HB_222	R_35803279_L11_PA	LG11	<nnxnp>	{-1}	(nn,np)	np	np	np	np	np	nn	np	nn	np	nn	nn	nn	np	nn	nn	nn	nn	np	nn	np	nn	nn	np	np	nn	np	nn	np	np	np	np	nn	nn	np	np	nn	np	nn	nn	np	np	np	nn	nn
LG11_HB_223.5	R_35958135_L11_PA	LG11	<nnxnp>	{-1}	(nn,np)	np	np	np	np	np	nn	np	nn	np	nn	nn	nn	np	nn	nn	nn	nn	np	nn	np	nn	nn	np	np	nn	np	nn	np	np	np	np	nn	nn	np	np	nn	np	nn	nn	np	np	np	nn	nn
LG11_HB_224	F_0101336_L11_PA	LG11	<nnxnp>	{-0}	(nn,np)	nn	nn	nn	nn	nn	np	nn	np	nn	np	np	np	nn	np	np	np	np	nn	np	nn	np	np	nn	nn	np	nn	np	nn	nn	nn	nn	np	np	nn	nn	np	nn	np	np	nn	nn	nn	np	np
LG11_HB_2246_s39h1	F_1017320_L7_39_1	LG11	<hkxhk>	{10}	(hh,hk,kk)	hh	hk	hk	hh	hk	hk	hk	hk	hh	hk	hh	hk	hk	hk	kk	hh	hk	hh	hk	hk	kk	hk	hh	hk	hk	kk	kk	hh	hh	hh	hk	kk	hh	hh	hk	kk	hh	kk	kk	hh	hk	hh	hk	kk
LG11_HB_2246_s39h1	F_1017322_L7_39_1	LG11	<lmxll>	{1-}	(ll,lm))	ll	ll	lm	ll	lm	ll	lm	ll	ll	ll	ll	lm	lm	ll	lm	ll	ll	ll	ll	lm	lm	ll	ll	lm	ll	lm	lm	ll	ll	ll	ll	lm	ll	ll	ll	lm	ll	lm	lm	ll	lm	ll	ll	lm
LG11_HB_2246_s39h1	F_1017327_L7_39_1	LG11	<lmxll>	{1-}	(ll,lm))	ll	ll	lm	ll	lm	ll	lm	ll	ll	ll	ll	lm	lm	ll	lm	ll	ll	ll	ll	lm	lm	ll	ll	lm	ll	lm	lm	ll	ll	ll	ll	lm	ll	ll	ll	lm	ll	lm	lm	ll	lm	ll	ll	lm
LG11_HB_225	F_0102218_L11_PA	LG11	<nnxnp>	{-0}	(nn,np)	nn	nn	nn	nn	nn	np	nn	np	nn	np	np	np	nn	np	np	np	np	nn	np	nn	nn	np	nn	nn	np	nn	np	nn	nn	nn	nn	np	np	nn	nn	np	nn	np	np	nn	nn	nn	np	np
LG11_HB_225	R_36931755_L11_PA	LG11	<lmxll>	{0-}	(ll,lm))	lm	lm	ll	lm	ll	ll	ll	lm	ll	lm	lm	ll	lm	lm	ll	lm	lm	lm	lm	ll	ll	lm	lm	ll	lm	ll	ll	lm	lm	lm	lm	ll	lm	lm	lm	ll	lm	lm	ll	lm	ll	lm	lm	ll
LG11_HB_230	F_0104743_L11_PA	LG11	<hkxhk>	{00}	(hh,hk,kk)	hk	hk	hh	hk	hh	hk	hh	kk	hh	kk	kk	hk	hk	kk	hk	kk	kk	hk	hk	hh	hh	kk	hk	hh	hk	hh	hk	hk	hk	hk	hk	hk	kk	hk	hk	hk	hk	kk	hk	hk	hh	hk	kk	hk
LG11_HB_230	F_0104746_L11_PA	LG11	<nnxnp>	{-0}	(nn,np)	nn	nn	nn	nn	nn	np	nn	np	nn	np	np	np	nn	np	np	np	np	nn	nn	nn	nn	np	nn	nn	nn	nn	np	nn	nn	nn	nn	np	np	nn	nn	np	nn	np	np	nn	nn	nn	np	np
LG11_HB_230	F_0104752_L11_PA	LG11	<nnxnp>	{-0}	(nn,np)	nn	nn	nn	nn	nn	np	nn	np	nn	np	np	np	nn	np	np	np	np	nn	nn	nn	nn	np	nn	nn	nn	nn	np	nn	nn	nn	nn	np	np	nn	nn	np	nn	np	np	nn	nn	nn	np	np
LG11_HB_230	F_0104755_L11_PA	LG11	<lmxll>	{0-}	(ll,lm))	lm	lm	ll	lm	ll	ll	ll	lm	ll	lm	lm	ll	lm	lm	ll	lm	lm	lm	lm	ll	ll	lm	lm	ll	lm	ll	ll	lm	lm	lm	lm	ll	lm	lm	lm	ll	lm	lm	ll	lm	ll	lm	lm	ll
LG11_HB_230	R_38697189_L11_PA	LG11	<lmxll>	{0-}	(ll,lm))	lm	lm	ll	lm	ll	ll	ll	lm	ll	lm	lm	ll	lm	lm	ll	lm	lm	lm	lm	ll	ll	lm	lm	ll	lm	ll	ll	lm	lm	lm	lm	ll	lm	lm	lm	ll	lm	lm	ll	lm	ll	lm	lm	ll
LG11_HB_230.5	R_38732054_L11_PA	LG11	<nnxnp>	{-1}	(nn,np)	np	np	np	np	np	nn	np	nn	np	nn	nn	nn	np	nn	nn	nn	nn	np	np	np	np	nn	np	np	np	np	nn	np	np	np	np	nn	nn	np	np	nn	np	nn	nn	np	np	np	nn	nn
LG11_HB_230.5	R_38742272_L11_PA	LG11	<hkxhk>	{11}	(hh,hk,kk)	hk	hk	kk	hk	kk	hk	kk	hh	kk	hh	hh	hk	hk	hh	hk	hh	hh	hk	hk	kk	kk	hh	hk	kk	hk	kk	hk	hk	hk	hk	hk	hk	hh	hk	hk	hk	hk	hh	hk	hk	kk	hk	hh	hk
LG11_HB_231	F_0105088_L11_PA	LG11	<lmxll>	{1-}	(ll,lm))	ll	ll	lm	ll	lm	lm	lm	ll	lm	ll	ll	lm	ll	ll	lm	ll	ll	ll	ll	lm	lm	ll	ll	lm	ll	lm	lm	ll	ll	ll	ll	lm	ll	ll	ll	lm	ll	ll	lm	ll	lm	ll	ll	lm
LG11_HB_231	F_0105098_L11_PA	LG11	<nnxnp>	{-1}	(nn,np)	np	np	np	np	np	nn	np	nn	np	nn	nn	nn	np	nn	nn	nn	nn	np	np	np	np	nn	np	np	np	np	nn	np	np	np	np	nn	nn	np	np	nn	np	nn	nn	np	np	np	nn	nn
LG11_HB_231	F_0105104_L11_PA	LG11	<lmxll>	{1-}	(ll,lm))	ll	ll	lm	ll	lm	lm	lm	ll	lm	ll	ll	lm	ll	ll	lm	ll	ll	ll	ll	lm	lm	ll	ll	lm	ll	lm	lm	ll	ll	ll	ll	lm	ll	ll	ll	lm	ll	ll	lm	ll	lm	ll	ll	lm
LG11_HB_231	F_0105116_L11_PA	LG11	<lmxll>	{1-}	(ll,lm))	ll	ll	lm	ll	lm	lm	lm	ll	lm	ll	ll	lm	ll	ll	lm	ll	ll	ll	ll	lm	lm	ll	ll	lm	ll	lm	lm	ll	ll	ll	ll	lm	ll	ll	ll	lm	ll	ll	lm	ll	lm	ll	ll	lm
LG11_HB_231	F_0105122_L11_PA	LG11	<nnxnp>	{-0}	(nn,np)	nn	nn	nn	nn	nn	np	nn	np	nn	np	np	np	nn	np	np	np	np	nn	nn	nn	nn	np	nn	nn	nn	nn	np	nn	nn	nn	nn	np	np	nn	nn	np	nn	np	np	nn	nn	nn	np	np
LG11_HB_232	F_0105550_L11_PA	LG11	<lmxll>	{1-}	(ll,lm))	ll	ll	lm	ll	lm	lm	lm	ll	lm	ll	ll	lm	ll	ll	lm	ll	ll	ll	ll	lm	lm	ll	ll	lm	ll	lm	lm	ll	ll	ll	ll	lm	ll	ll	ll	lm	ll	ll	lm	ll	lm	ll	ll	lm
LG11_HB_232	F_0105552_L11_PA	LG11	<lmxll>	{1-}	(ll,lm))	ll	ll	lm	ll	lm	lm	lm	ll	lm	ll	ll	lm	ll	ll	lm	ll	ll	ll	ll	lm	lm	ll	ll	lm	ll	lm	lm	ll	ll	ll	ll	lm	ll	ll	ll	lm	ll	ll	lm	ll	lm	ll	ll	lm
LG11_HB_232	F_0105555_L11_PA	LG11	<lmxll>	{1-}	(ll,lm))	ll	ll	lm	ll	lm	lm	lm	ll	lm	ll	ll	lm	ll	ll	lm	ll	ll	ll	ll	lm	lm	ll	ll	lm	ll	lm	lm	ll	ll	ll	ll	lm	ll	ll	ll	lm	ll	ll	lm	ll	lm	ll	ll	lm
LG11_HB_232	F_0105556_L11_PA	LG11	<lmxll>	{1-}	(ll,lm))	ll	ll	lm	ll	lm	lm	lm	ll	lm	ll	ll	lm	ll	ll	lm	ll	ll	ll	ll	lm	lm	ll	ll	lm	ll	lm	lm	ll	ll	ll	ll	lm	ll	ll	ll	lm	ll	ll	lm	ll	lm	ll	ll	lm
LG11_HB_232	F_0105560_L11_PA	LG11	<nnxnp>	{-0}	(nn,np)	nn	nn	nn	nn	nn	np	nn	np	nn	np	np	np	nn	np	np	np	np	nn	nn	nn	nn	np	nn	nn	nn	nn	np	nn	nn	nn	nn	np	np	nn	nn	np	nn	np	np	nn	nn	nn	np	np
LG11_HB_232	R_39149329_L11_PA	LG11	<lmxll>	{1-}	(ll,lm))	ll	ll	lm	ll	lm	lm	lm	ll	lm	ll	ll	lm	ll	ll	lm	ll	ll	ll	ll	lm	lm	ll	ll	lm	ll	lm	lm	ll	ll	ll	ll	lm	ll	ll	ll	lm	ll	ll	lm	ll	lm	ll	ll	lm
R_39190659_L11_PA	R_39190659_L11_PA	LG11	<lmxll>	{1-}	(ll,lm))	ll	ll	lm	ll	lm	lm	lm	ll	lm	ll	ll	lm	ll	ll	lm	ll	ll	ll	ll	lm	lm	ll	ll	lm	ll	lm	lm	ll	ll	ll	ll	lm	ll	ll	ll	lm	ll	ll	lm	ll	lm	ll	ll	lm
LG11_HB_2337_s48h2	F_1055659_L11_48_2	LG11	<lmxll>	{1-}	(ll,lm))	lm	ll	lm	lm	ll	ll	ll	ll	ll	ll	lm	lm	lm	ll	ll	ll	ll	ll	ll	ll	lm	ll	ll	lm	lm	lm	lm	lm	ll	lm	ll	ll	ll	ll	ll	lm	ll	lm	lm	lm	lm	ll	ll	ll
LG11_HB_2338_s48h2	F_1055740_L11_48_2	LG11	<lmxll>	{0-}	(ll,lm))	ll	lm	ll	ll	lm	lm	lm	lm	lm	lm	ll	ll	ll	lm	lm	lm	lm	lm	lm	lm	ll	lm	lm	ll	ll	ll	ll	ll	lm	ll	lm	lm	lm	lm	lm	ll	lm	ll	ll	ll	ll	lm	lm	lm
LG11_HB_2338_s48h2	F_1055746_L11_48_2	LG11	<lmxll>	{0-}	(ll,lm))	ll	lm	ll	ll	lm	lm	lm	lm	lm	lm	ll	ll	ll	lm	lm	lm	lm	lm	lm	lm	ll	lm	lm	ll	ll	ll	ll	ll	lm	ll	lm	lm	lm	lm	lm	ll	lm	ll	ll	ll	ll	lm	lm	lm
LG11_HB_234	F_0106666_L11_PA	LG11	<hkxhk>	{11}	(hh,hk,kk)	hk	hk	kk	hk	kk	hk	kk	hh	kk	hh	hh	hk	hk	hh	hk	hh	hk	hk	hk	kk	kk	hh	hk	kk	hk	kk	hk	hk	hk	hh	hk	hk	hh	hk	hk	hk	hk	hh	hk	hk	kk	hk	hh	hk
LG11_HB_234	F_0106671_L11_PA	LG11	<hkxhk>	{00}	(hh,hk,kk)	hk	hk	hh	hk	hh	hk	hh	kk	hh	kk	kk	hk	hk	kk	hk	kk	hk	hk	hk	hh	hh	kk	hk	hh	hk	hh	hk	hk	hk	kk	hk	hk	kk	hk	hk	hk	hk	kk	hk	hk	hh	hk	kk	hk
LG11_HB_234	F_0106675_L11_PA	LG11	<nnxnp>	{-1}	(nn,np)	np	np	np	np	np	nn	np	nn	np	nn	nn	nn	np	nn	nn	nn	nn	np	np	np	np	nn	np	np	np	np	nn	np	np	nn	np	nn	nn	np	np	nn	np	nn	nn	np	np	np	nn	nn
LG11_HB_234	R_39786717_L11_PA	LG11	<lmxll>	{0-}	(ll,lm))	lm	lm	ll	lm	ll	ll	ll	lm	ll	lm	lm	ll	lm	lm	ll	lm	ll	lm	lm	ll	ll	lm	lm	ll	lm	ll	ll	lm	lm	lm	lm	ll	lm	lm	lm	ll	lm	lm	ll	lm	ll	--	lm	ll
LG11_HB_234.5	R_39914254_L11_PA	LG11	<hkxhk>	{11}	(hh,hk,kk)	hk	hk	kk	hk	kk	hk	kk	hh	kk	hh	hh	hk	hk	hh	hk	hh	hk	hk	hk	kk	kk	hh	hk	kk	hk	kk	hk	hk	hk	hh	hk	hk	hh	hk	hk	hk	hk	hh	hk	hk	kk	hk	hh	hk
LG11_HB_234.5	R_39914390_L11_PA	LG11	<hkxhk>	{11}	(hh,hk,kk)	hk	hk	kk	hk	kk	hk	kk	hh	kk	hh	hh	hk	hk	hh	hk	hh	hk	hk	hk	kk	kk	hh	hk	kk	hk	kk	hk	hk	hk	hh	hk	hk	hh	hk	hk	hk	hk	hh	hk	hk	kk	hk	hh	hk
LG11_HB_2340.5_s51h2	R_8427560_L11_51_2	LG11	<lmxll>	{0-}	(ll,lm))	ll	lm	ll	ll	ll	lm	ll	lm	lm	lm	lm	ll	ll	lm	ll	lm	lm	lm	lm	lm	ll	lm	lm	ll	lm	ll	ll	ll	lm	lm	lm	ll	lm	lm	lm	ll	lm	ll	ll	lm	ll	lm	lm	lm
LG11_HB_2340.5_s51h2	R_8440050_L11_51_2	LG11	<lmxll>	{0-}	(ll,lm))	ll	lm	ll	ll	ll	lm	ll	lm	lm	lm	lm	ll	ll	lm	ll	lm	lm	lm	lm	lm	ll	lm	lm	ll	lm	ll	ll	ll	lm	lm	lm	ll	lm	lm	lm	ll	lm	ll	ll	lm	ll	lm	lm	lm
LG11_HB_2341_s51h2	F_1056519_L11_51_2	LG11	<lmxll>	{1-}	(ll,lm))	lm	ll	lm	lm	lm	ll	lm	ll	ll	ll	ll	lm	lm	ll	lm	ll	ll	ll	ll	ll	lm	ll	ll	lm	ll	lm	lm	lm	ll	ll	ll	lm	ll	ll	ll	lm	ll	lm	lm	ll	lm	ll	ll	ll
LG11_HB_2342_s53h2	F_1056717_L11_53_2	LG11	<hkxhk>	{01}	(hh,hk,kk)	kk	kk	hh	hk	hh	hk	hh	hk	hk	hk	kk	hk	hk	hk	hh	kk	hk	kk	hk	hk	hh	kk	kk	hk	hk	--	hh	hk	kk	kk	hk	hh	kk	kk	hk	hk	kk	hh	hh	kk	hk	hk	kk	hk
LG11_HB_2342_s53h2	F_1056718_L11_53_2	LG11	<hkxhk>	{01}	(hh,hk,kk)	kk	kk	hh	hk	hh	hk	hh	hk	hk	hk	kk	hk	hk	hk	hh	kk	hk	kk	hk	hk	hh	kk	kk	hk	hk	hh	hh	hk	kk	kk	hk	hh	kk	kk	hk	hk	kk	hh	hh	kk	hk	hk	kk	hk
LG11_HB_2342_s53h2	F_1056726_L11_53_2	LG11	<lmxll>	{1-}	(ll,lm))	ll	ll	lm	lm	lm	ll	lm	ll	ll	ll	ll	lm	lm	ll	lm	ll	ll	ll	ll	ll	lm	ll	ll	lm	ll	lm	lm	lm	ll	ll	ll	lm	ll	ll	ll	lm	ll	lm	lm	ll	lm	ll	ll	ll
LG11_HB_2343_s53h2	F_1056905_L11_53_2	LG11	<lmxll>	{0-}	(ll,lm))	lm	lm	ll	ll	ll	lm	ll	lm	lm	lm	lm	ll	ll	lm	ll	lm	lm	lm	lm	lm	ll	lm	lm	ll	lm	ll	ll	ll	lm	lm	lm	ll	lm	lm	lm	ll	lm	ll	ll	lm	ll	lm	lm	lm
LG11_HB_2343_s53h2	F_1056907_L11_53_2	LG11	<hkxhk>	{01}	(hh,hk,kk)	kk	kk	hh	hk	hh	hk	hh	hk	hk	hk	kk	hk	hk	hk	hh	kk	hk	kk	hk	hk	hh	hk	kk	hk	hk	hh	hh	hk	kk	kk	hk	hh	kk	kk	hk	hk	kk	hh	hh	kk	hk	hk	kk	hk
LG11_HB_2343_s53h2	F_1056909_L11_53_2	LG11	<nnxnp>	{-1}	(nn,np)	np	np	nn	np	nn	nn	nn	nn	nn	nn	np	np	np	nn	nn	np	nn	np	nn	nn	nn	nn	np	np	nn	nn	nn	np	np	np	nn	nn	np	np	nn	np	np	nn	nn	np	np	nn	np	nn
LG11_HB_2344_s53h2	F_1056992_L11_53_2	LG11	<hkxhk>	{10}	(hh,hk,kk)	hh	hh	kk	hk	kk	hk	kk	hk	hh	hk	hh	hk	hk	hk	kk	hh	hk	hh	hk	hk	kk	hk	hh	hk	hk	kk	kk	hh	hh	hh	hk	kk	hh	hh	hk	hk	hh	kk	kk	hh	hk	hh	hh	hk
LG11_HB_2344_s53h2	F_1057003_L11_53_2	LG11	<hkxhk>	{10}	(hh,hk,kk)	hh	hh	kk	hk	kk	hk	kk	hk	hh	hk	hh	hk	hk	hk	kk	hh	hk	hh	hk	hk	kk	hk	hh	hk	hk	kk	kk	hh	hh	hh	hk	kk	hh	hh	hk	hk	hh	kk	kk	hh	hk	hh	hh	hk
LG11_HB_2344_s53h2	F_1057011_L11_53_2	LG11	<hkxhk>	{10}	(hh,hk,kk)	hh	hh	kk	hk	kk	hk	kk	hk	hh	hk	hh	hk	hk	hk	kk	hh	hk	hh	hk	hk	kk	hk	hh	hk	hk	kk	kk	hh	hh	hh	hk	kk	hh	hh	hk	hk	hh	kk	kk	hh	hk	hh	hh	hk
LG11_HB_2344_s53h2	F_1057023_L11_53_2	LG11	<lmxll>	{0-}	(ll,lm))	lm	lm	ll	ll	ll	lm	ll	lm	lm	lm	lm	ll	ll	lm	ll	lm	lm	lm	lm	lm	ll	lm	lm	ll	lm	ll	ll	lm	lm	lm	lm	ll	lm	lm	lm	ll	lm	ll	ll	lm	ll	lm	lm	lm
F_1058256_L11_59_2	F_1058256_L11_59_2	LG11	<lmxll>	{1-}	(ll,lm))	ll	ll	lm	ll	lm	ll	lm	ll	lm	ll	ll	lm	lm	ll	lm	ll	ll	ll	ll	lm	lm	ll	ll	lm	ll	lm	lm	ll	ll	ll	ll	--	ll	ll	ll	lm	ll	lm	--	ll	lm	ll	ll	lm
LG11_HB_235	F_0107061_L11_PA	LG11	<hkxhk>	{00}	(h-,kk)	h-	h-	h-	h-	h-	h-	h-	kk	h-	kk	kk	h-	h-	kk	h-	kk	h-	h-	h-	h-	h-	kk	h-	h-	h-	h-	h-	h-	h-	kk	h-	h-	kk	h-	h-	h-	h-	kk	h-	h-	h-	h-	kk	h-
LG11_HB_235	R_40016890_L11_PA	LG11	<hkxhk>	{11}	(hh,hk,kk)	hk	hk	kk	hk	kk	hk	kk	hh	kk	hh	hh	hk	hk	hh	hk	hh	hk	hk	hk	kk	kk	hh	hk	kk	hk	kk	hk	hk	hk	hh	hk	hk	hh	hk	hk	hk	hk	hh	hk	hk	kk	hk	hh	hk
LG11_HB_235	R_40025534_L11_PA	LG11	<nnxnp>	{-1}	(nn,np)	np	np	np	np	np	nn	np	nn	np	nn	nn	nn	np	nn	nn	nn	nn	np	np	np	np	nn	np	np	np	np	nn	np	np	nn	np	nn	nn	np	np	nn	np	nn	nn	np	np	np	nn	nn
LG11_HB_235.5	R_40056015_L11_PA	LG11	<nnxnp>	{-1}	(nn,np)	np	np	np	np	np	nn	np	nn	np	nn	nn	nn	np	nn	nn	nn	nn	np	np	np	np	nn	np	np	np	np	nn	np	np	nn	np	nn	nn	np	np	nn	np	nn	nn	np	np	np	nn	nn
LG11_HB_2408_s87h2	F_1072864_L15_87_2	LG11	<lmxll>	{0-}	(ll,lm))	lm	lm	ll	lm	ll	lm	ll	lm	lm	lm	lm	ll	ll	lm	ll	lm	lm	lm	lm	ll	ll	lm	lm	ll	lm	ll	ll	lm	lm	lm	lm	ll	lm	lm	lm	ll	lm	ll	ll	lm	ll	lm	lm	ll
LG11_HB_2408_s87h2	F_1072866_L15_87_2	LG11	<lmxll>	{0-}	(ll,lm))	lm	lm	ll	lm	ll	lm	ll	lm	lm	lm	lm	ll	ll	lm	ll	lm	lm	lm	lm	ll	ll	lm	lm	ll	lm	ll	ll	lm	lm	lm	lm	ll	lm	lm	lm	ll	lm	ll	ll	lm	ll	lm	lm	ll
LG11_HB_2408_s87h2	F_1072869_L15_87_2	LG11	<lmxll>	{0-}	(ll,lm))	lm	lm	ll	lm	ll	lm	ll	lm	lm	lm	lm	ll	ll	lm	ll	lm	lm	lm	lm	ll	ll	lm	lm	ll	lm	ll	ll	lm	lm	lm	lm	ll	lm	lm	lm	ll	lm	ll	ll	lm	ll	lm	lm	ll
LG11_HB_2408_s87h2	F_1072883_L15_87_2	LG11	<lmxll>	{0-}	(ll,lm))	lm	lm	ll	lm	ll	lm	ll	lm	lm	lm	lm	ll	ll	lm	ll	lm	lm	lm	lm	ll	ll	lm	lm	ll	lm	ll	ll	lm	lm	lm	lm	ll	lm	lm	lm	ll	lm	ll	ll	lm	ll	lm	lm	ll
LG11_HB_245	F_0111925_L12_PA	LG11	<nnxnp>	{-1}	(nn,np)	np	nn	nn	np	np	nn	nn	nn	np	nn	np	np	np	nn	nn	np	nn	np	nn	np	nn	nn	np	np	nn	nn	nn	np	np	np	nn	nn	np	np	nn	np	np	nn	nn	np	np	np	np	nn
LG11_HB_2464_s50h2	F_1085936_L2_50_2	LG11	<nnxnp>	{-1}	(nn,np)	np	nn	nn	np	np	nn	nn	nn	np	nn	np	np	np	nn	nn	np	nn	np	nn	np	nn	nn	np	np	nn	nn	nn	np	np	np	nn	nn	np	np	nn	np	np	nn	nn	np	np	np	np	nn
LG11_HB_2464_s50h2	F_1085938_L2_50_2	LG11	<nnxnp>	{-1}	(nn,np)	np	nn	nn	np	np	nn	nn	nn	np	nn	np	np	np	nn	nn	np	nn	np	nn	np	nn	nn	np	np	nn	nn	nn	np	np	np	nn	nn	np	np	nn	np	np	nn	nn	np	np	np	np	nn
LG11_HB_2520_s49h2	F_1098464_L7_49_2	LG11	<nnxnp>	{-1}	(nn,np)	np	nn	nn	np	np	nn	nn	nn	np	nn	np	np	np	nn	nn	np	nn	np	nn	np	nn	nn	np	np	nn	nn	nn	np	np	np	nn	nn	np	np	nn	np	np	nn	nn	np	np	np	np	nn
LG11_HB_2520_s49h2	F_1098471_L7_49_2	LG11	<lmxll>	{0-}	(ll,lm))	lm	lm	ll	lm	ll	lm	ll	lm	lm	lm	lm	ll	ll	lm	ll	lm	lm	lm	lm	lm	ll	lm	lm	ll	lm	ll	ll	lm	lm	lm	lm	ll	lm	lm	lm	ll	lm	ll	ll	lm	ll	lm	lm	ll
LG11_HB_2544_s39h2	F_1104685_L9_39_2	LG11	<nnxnp>	{-1}	(nn,np)	np	nn	nn	np	np	nn	nn	nn	np	nn	np	np	np	nn	nn	np	nn	np	nn	np	nn	nn	np	np	nn	nn	nn	np	np	np	nn	nn	np	np	nn	np	np	nn	nn	np	np	np	np	nn
LG11_HB_2544_s39h2	F_1104698_L9_39_2	LG11	<nnxnp>	{-1}	(nn,np)	np	nn	nn	np	np	nn	nn	nn	np	nn	np	np	np	nn	nn	np	nn	np	nn	np	nn	nn	np	np	nn	nn	nn	np	np	np	nn	nn	np	np	nn	np	np	nn	nn	np	np	np	np	nn
LG11_HB_2576_s72h3	F_1108415_L11_72_3	LG11	<hkxhk>	{01}	(hh,hk,kk)	kk	hk	hk	kk	hk	hk	hk	hk	hk	hk	kk	hk	hk	hk	hh	kk	hk	kk	hk	hk	hh	hk	kk	hk	hk	hh	hh	kk	kk	kk	hk	hh	kk	kk	hk	hh	kk	hh	hh	kk	hk	kk	hk	hh
LG11_HB_2577_s72h3	F_1108488_L11_72_3	LG11	<hkxhk>	{10}	(hh,hk,kk)	hh	hk	hk	hh	hk	hk	hk	hk	hk	hk	hk	kk	hk	hk	kk	hh	hk	hh	hk	hk	kk	hk	hh	hk	hk	hk	kk	hh	hh	hh	hk	kk	hk	hh	hh	kk	hh	kk	kk	hh	hk	hh	hk	kk
LG11_HB_2577_s72h3	F_1108492_L11_72_3	LG11	<lmxll>	{1-}	(ll,lm))	ll	ll	lm	ll	lm	ll	lm	ll	lm	ll	ll	lm	lm	ll	lm	ll	ll	ll	ll	lm	lm	ll	ll	lm	ll	lm	lm	ll	ll	ll	ll	lm	ll	ll	ll	lm	ll	lm	lm	ll	lm	ll	ll	lm
LG11_HB_2577_s72h3	F_1108494_L11_72_3	LG11	<lmxll>	{1-}	(ll,lm))	ll	ll	lm	ll	lm	ll	lm	ll	lm	ll	ll	lm	lm	ll	lm	ll	ll	ll	ll	lm	lm	ll	ll	lm	ll	lm	lm	ll	ll	ll	ll	lm	ll	ll	ll	lm	ll	lm	lm	ll	lm	ll	ll	lm
LG11_HB_2577_s72h3	F_1108495_L11_72_3	LG11	<lmxll>	{1-}	(ll,lm))	ll	ll	lm	ll	lm	ll	lm	ll	lm	ll	ll	lm	lm	ll	lm	ll	ll	ll	ll	lm	lm	ll	ll	lm	ll	lm	lm	ll	ll	ll	ll	lm	ll	ll	ll	lm	ll	lm	lm	ll	lm	ll	ll	lm
LG11_HB_2577_s72h3	F_1108506_L11_72_3	LG11	<lmxll>	{1-}	(ll,lm))	ll	ll	lm	ll	lm	ll	lm	ll	lm	ll	ll	lm	lm	ll	lm	ll	ll	ll	ll	lm	lm	ll	ll	lm	ll	lm	lm	ll	ll	ll	ll	lm	ll	ll	ll	lm	ll	lm	lm	ll	lm	ll	ll	lm
F_0137132_L12_PA	F_0137132_L12_PA	LG11	<nnxnp>	{-0}	(nn,np)	nn	nn	nn	nn	nn	np	nn	np	nn	np	np	np	nn	np	np	np	np	nn	nn	nn	nn	np	nn	nn	nn	nn	np	nn	nn	nn	nn	np	np	nn	nn	np	nn	np	np	nn	nn	nn	np	np
GD_00212_L11_58_1	GD_00212_L11_58_1	LG11	<nnxnp>	{-1}	(nn,np)	nn	nn	nn	np	np	nn	nn	nn	np	nn	np	np	np	nn	nn	np	nn	np	nn	np	nn	nn	np	np	nn	nn	nn	np	np	np	nn	nn	np	np	nn	nn	np	nn	nn	np	np	np	np	nn
LG11_HB_3128_s29h1	R_6494081_L11_29_1	LG11	<nnxnp>	{-1}	(nn,np)	np	np	nn	np	nn	nn	nn	nn	nn	nn	np	np	np	nn	nn	np	nn	np	nn	nn	nn	np	np	np	nn	nn	nn	np	np	np	nn	nn	np	np	nn	np	np	nn	np	np	np	nn	np	nn
LG11_HB_3138	R_6372887_L11_PA	LG11	<nnxnp>	{-0}	(nn,np)	nn	nn	np	nn	np	np	np	np	np	np	nn	nn	nn	np	np	nn	np	nn	np	np	np	nn	nn	nn	np	np	np	nn	nn	nn	np	np	nn	nn	np	nn	nn	np	nn	nn	nn	np	nn	np
LG11_HB_3138.5	R_6484441_L11_PA	LG11	<lmxll>	{1-}	(ll,lm))	lm	ll	lm	lm	ll	ll	lm	ll	ll	ll	ll	lm	lm	ll	ll	ll	ll	ll	ll	ll	lm	ll	ll	lm	lm	lm	lm	lm	ll	ll	ll	ll	ll	ll	ll	lm	ll	lm	lm	lm	lm	ll	ll	ll
LG11_HB_3138.5	R_6534066_L11_PA	LG11	<lmxll>	{1-}	(ll,lm))	lm	ll	lm	lm	ll	ll	lm	ll	ll	ll	ll	lm	lm	ll	ll	ll	ll	ll	ll	ll	lm	ll	ll	lm	lm	lm	lm	lm	ll	ll	ll	ll	ll	ll	ll	lm	ll	lm	lm	lm	lm	ll	ll	ll
LG11_HB_3138.5	R_6704249_L11_PA	LG11	<lmxll>	{0-}	(ll,lm))	ll	lm	ll	ll	lm	lm	ll	lm	lm	lm	lm	ll	ll	lm	lm	lm	lm	lm	lm	lm	ll	lm	lm	ll	ll	ll	ll	ll	lm	lm	lm	lm	lm	lm	lm	ll	lm	ll	ll	ll	ll	lm	lm	lm
R_15738487_L11_PA	R_15738487_L11_PA	LG11	<nnxnp>	{-1}	(nn,np)	np	nn	nn	np	nn	nn	nn	nn	np	nn	np	np	np	nn	nn	np	nn	np	nn	nn	nn	nn	np	np	nn	nn	nn	np	np	np	nn	nn	np	np	nn	np	np	nn	nn	np	np	np	np	nn
R_26810795_L11_PA	R_26810795_L11_PA	LG11	<hkxhk>	{10}	(hh,hk,kk)	hh	hk	hk	hh	hk	hk	hk	hk	hh	hk	hh	hk	hk	hk	kk	hh	hk	hh	hk	hk	kk	hk	hh	hk	hk	kk	kk	hh	hh	hh	hk	kk	hh	hh	hk	kk	hh	kk	kk	hh	hk	hh	hk	kk
R_26829691_L11_PA	R_26829691_L11_PA	LG11	<lmxll>	{1-}	(ll,lm))	ll	ll	lm	ll	lm	ll	lm	ll	ll	ll	ll	lm	lm	ll	lm	ll	ll	ll	ll	lm	lm	ll	ll	lm	ll	lm	lm	ll	ll	ll	ll	lm	ll	ll	ll	lm	ll	lm	lm	ll	lm	ll	ll	lm
LG11_HB_3169	R_28752026_L11_PA	LG11	<nnxnp>	{-0}	(nn,np)	nn	np	nn	nn	nn	np	nn	np	nn	np	nn	nn	nn	np	np	nn	np	nn	np	nn	np	np	nn	nn	np	np	np	nn	nn	nn	np	np	nn	nn	np	np	nn	np	np	nn	nn	nn	np	np
R_32584988_L11_PA	R_32584988_L11_PA	LG11	<lmxll>	{1-}	(ll,lm))	ll	ll	lm	ll	lm	ll	lm	ll	lm	ll	ll	lm	lm	ll	lm	ll	ll	ll	ll	lm	lm	ll	ll	lm	ll	lm	lm	ll	ll	ll	ll	lm	ll	ll	ll	lm	ll	lm	lm	ll	lm	ll	ll	lm
R_38347479_L11_PA	R_38347479_L11_PA	LG11	<hkxhk>	{11}	(hh,hk,kk)	hk	hk	kk	hk	kk	hk	kk	hh	kk	hh	hh	hk	hk	hh	hk	hh	hh	hk	hh	kk	kk	hh	hk	kk	hk	kk	hk	hk	hk	hk	hk	hk	hh	hk	hk	hk	hk	hh	hk	hk	kk	hk	hh	hk
R_38694306_L11_PA	R_38694306_L11_PA	LG11	<hkxhk>	{11}	(hh,hk,kk)	hk	hk	kk	hk	kk	hk	kk	hh	kk	hh	hh	hk	hk	hh	hk	hh	hh	hk	hk	kk	kk	hh	hk	kk	hk	kk	hk	hk	hk	hk	hk	hk	hh	hk	hk	hk	hk	hh	hk	hk	kk	hk	hh	hk
LG11_HB_429	F_0195022_L13_PA	LG11	<lmxll>	{0-}	(ll,lm))	lm	lm	ll	lm	ll	lm	ll	lm	lm	lm	lm	ll	ll	lm	ll	lm	lm	lm	lm	lm	ll	lm	lm	ll	lm	ll	ll	lm	lm	lm	lm	ll	lm	lm	lm	ll	lm	ll	ll	lm	ll	lm	lm	ll
LG11_HB_477	F_0216925_L14_PA	LG11	<lmxll>	{0-}	(ll,lm))	lm	lm	ll	lm	ll	lm	ll	lm	ll	lm	lm	ll	lm	lm	ll	lm	lm	lm	lm	ll	ll	lm	lm	ll	lm	ll	ll	lm	lm	lm	lm	ll	lm	lm	lm	ll	lm	ll	ll	lm	ll	lm	lm	ll
LG11_HB_477	F_0216939_L14_PA	LG11	<lmxll>	{0-}	(ll,lm))	lm	lm	ll	lm	ll	lm	ll	lm	ll	lm	lm	ll	lm	lm	ll	lm	lm	lm	lm	ll	ll	lm	lm	ll	lm	ll	ll	lm	lm	lm	lm	ll	lm	lm	lm	ll	lm	ll	ll	lm	ll	lm	lm	ll
LG11_HB_477	F_0216941_L14_PA	LG11	<lmxll>	{0-}	(ll,lm))	lm	lm	ll	lm	ll	lm	ll	lm	ll	lm	lm	ll	lm	lm	ll	lm	lm	lm	lm	ll	ll	lm	lm	ll	lm	ll	ll	lm	lm	lm	lm	ll	lm	lm	lm	ll	lm	ll	ll	lm	ll	lm	lm	ll
LG11_HB_496	F_0226663_L14_PA	LG11	<lmxll>	{1-}	(ll,lm))	ll	ll	lm	ll	lm	ll	lm	ll	lm	ll	ll	lm	lm	ll	lm	ll	ll	ll	ll	lm	lm	ll	ll	lm	ll	lm	lm	ll	ll	ll	ll	lm	ll	ll	ll	lm	ll	lm	lm	ll	lm	ll	ll	lm
LG11_HB_496	F_0226678_L14_PA	LG11	<lmxll>	{1-}	(ll,lm))	ll	ll	lm	ll	lm	ll	lm	ll	lm	ll	ll	lm	lm	ll	lm	ll	ll	ll	ll	lm	lm	ll	ll	lm	ll	lm	lm	ll	ll	ll	ll	lm	ll	ll	ll	lm	ll	lm	lm	ll	lm	ll	ll	lm
LG11_HB_497	F_0227148_L14_PA	LG11	<hkxhk>	{01}	(hh,hk,kk)	kk	hk	hk	kk	hk	hk	hk	hk	hk	hk	kk	hh	hk	hk	hh	kk	hk	kk	hk	hk	hh	hk	kk	hk	hk	hh	hh	kk	kk	kk	hk	hh	kk	kk	hk	hh	kk	hh	hh	kk	hk	kk	hk	hh
LG11_HB_497	F_0227149_L14_PA	LG11	<nnxnp>	{-0}	(nn,np)	nn	np	nn	nn	nn	np	nn	np	nn	np	nn	np	nn	np	np	nn	np	nn	np	nn	np	np	nn	nn	np	np	np	nn	nn	nn	np	np	nn	nn	np	np	nn	np	np	nn	nn	nn	np	np
LG11_HB_497	F_0227162_L14_PA	LG11	<hkxhk>	{10}	(hh,hk,kk)	hh	hk	hk	hh	hk	hk	hk	hk	hk	hk	hh	kk	hk	hk	kk	hh	hk	hh	hk	hk	kk	hk	hh	hk	hk	kk	kk	hh	hh	hh	hk	kk	hh	hh	hk	kk	hh	kk	kk	hh	hk	hh	hk	kk
LG11_HB_543	F_0248606_L14_PA	LG11	<nnxnp>	{-0}	(nn,np)	nn	nn	np	nn	nn	nn	np	np	np	np	np	nn	nn	np	np	nn	np	nn	np	np	np	nn	nn	nn	np	np	np	nn	nn	nn	np	np	nn	nn	np	nn	nn	np	nn	nn	nn	np	np	np
LG11_HB_543	F_0248609_L14_PA	LG11	<lmxll>	{1-}	(ll,lm))	lm	ll	lm	lm	ll	ll	ll	ll	ll	ll	lm	lm	lm	ll	ll	ll	ll	ll	ll	ll	lm	ll	ll	lm	lm	lm	lm	lm	ll	lm	ll	ll	ll	ll	ll	lm	ll	lm	lm	lm	lm	ll	ll	ll
LG11_HB_543	F_0248610_L14_PA	LG11	<nnxnp>	{-0}	(nn,np)	nn	nn	np	nn	nn	nn	np	np	--	np	np	nn	nn	--	--	nn	np	nn	np	np	np	nn	nn	nn	--	np	np	nn	nn	nn	--	--	nn	nn	np	nn	nn	--	nn	nn	nn	--	--	--
LG11_HB_543	F_0248620_L14_PA	LG11	<hkxhk>	{01}	(hh,hk,kk)	hk	kk	hh	hk	kk	kk	hk	hk	hk	hk	hh	hk	hk	hk	hk	kk	hk	kk	hk	hk	hh	kk	kk	hk	hh	hh	hh	hk	kk	hk	hk	hk	kk	kk	hk	hk	kk	hh	hk	hk	hk	hk	hk	hk
LG11_HB_543	F_0248626_L14_PA	LG11	<nnxnp>	{-0}	(nn,np)	nn	nn	np	nn	nn	nn	np	np	np	np	np	nn	nn	np	np	nn	np	nn	np	np	np	nn	nn	nn	np	np	np	nn	nn	nn	np	np	nn	nn	np	nn	nn	np	nn	nn	nn	np	np	np
LG11_HB_619	F_0288673_L15_PA	LG11	<nnxnp>	{-0}	(nn,np)	np	np	np	nn	nn	np	np	np	nn	np	nn	nn	nn	np	np	nn	np	nn	np	nn	np	np	nn	nn	np	np	np	nn	nn	nn	np	np	nn	nn	np	np	nn	np	np	nn	nn	nn	nn	np
LG11_HB_619	F_0288676_L15_PA	LG11	<nnxnp>	{-0}	(nn,np)	np	np	np	nn	nn	np	np	np	nn	np	nn	nn	nn	np	np	nn	np	nn	np	nn	np	np	nn	nn	np	np	np	nn	nn	nn	np	np	nn	nn	np	np	nn	np	np	nn	nn	nn	nn	np
LG11_HB_650	F_0304729_L15_PA	LG11	<hkxhk>	{10}	(hh,hk,kk)	hk	hh	kk	hk	hh	hh	hk	hk	hk	hk	kk	hk	hk	hk	hk	hh	hk	hh	hk	hk	kk	hh	hh	hk	kk	kk	kk	hk	hh	hk	hk	hk	hh	hh	hk	hk	hh	kk	hk	hk	hk	hk	hk	hk
LG11_HB_650	F_0304732_L15_PA	LG11	<hkxhk>	{01}	(hh,hk,kk)	hk	kk	hh	hk	kk	kk	hk	hk	hk	hk	hh	hk	hk	hk	hk	kk	hk	kk	hk	hk	hh	kk	kk	hk	hh	hh	hh	hk	kk	hk	hk	hk	kk	kk	hk	hk	kk	hh	hk	hk	hk	hk	hk	hk
LG11_HB_650	F_0304741_L15_PA	LG11	<nnxnp>	{-1}	(nn,np)	np	np	nn	np	np	np	nn	nn	nn	nn	nn	np	np	nn	nn	np	nn	np	nn	nn	nn	np	np	np	nn	nn	nn	np	np	np	nn	nn	np	np	nn	np	np	nn	np	np	np	nn	nn	nn
LG11_HB_651	F_0305353_L15_PA	LG11	<lmxll>	{0-}	(ll,lm))	ll	lm	ll	ll	lm	lm	lm	lm	lm	lm	ll	ll	ll	lm	lm	lm	lm	lm	lm	lm	ll	lm	lm	ll	ll	ll	ll	ll	lm	ll	lm	lm	lm	lm	lm	ll	lm	ll	ll	ll	ll	lm	lm	lm
LG11_HB_651	F_0305361_L15_PA	LG11	<lmxll>	{1-}	(ll,lm))	lm	ll	lm	lm	ll	ll	ll	ll	ll	ll	lm	lm	lm	ll	ll	ll	ll	ll	ll	ll	lm	ll	ll	lm	lm	lm	lm	lm	ll	lm	ll	ll	ll	ll	ll	lm	ll	lm	lm	lm	lm	ll	ll	ll
LG11_HB_928	F_0430670_L1_PA	LG11	<nnxnp>	{-1}	(nn,np)	np	np	nn	np	nn	nn	nn	nn	nn	nn	np	np	np	nn	nn	np	nn	np	nn	nn	nn	nn	np	np	nn	nn	nn	np	np	np	nn	nn	np	np	nn	np	np	nn	nn	np	np	nn	np	nn
LG12_HB_1166	F_0543517_L3_PA	LG12	<nnxnp>	{-1}	(nn,np)	np	nn	np	nn	np	np	np	np	nn	nn	nn	np	nn	np	np	np	np	nn	nn	nn	np	np	nn	nn	np	np	nn	nn	nn	nn	np	np	nn	np	np	np	np	nn	np	np	np	nn	nn	np
LG12_HB_1166	F_0543523_L3_PA	LG12	<nnxnp>	{-1}	(nn,np)	np	nn	np	nn	np	np	np	np	nn	nn	nn	np	nn	np	np	np	np	nn	nn	nn	np	np	nn	nn	np	np	nn	nn	nn	nn	np	np	nn	np	np	np	np	nn	np	np	np	nn	nn	np
LG12_HB_1166	F_0543540_L3_PA	LG12	<hkxhk>	{00}	(hh,hk,kk)	hk	hk	hk	hk	hk	hk	hh	hk	kk	hk	hk	hh	kk	hh	hh	hk	hk	hk	hk	hk	hh	hk	kk	hk	hk	hk	kk	hk	hk	hk	hh	hk	hk	hh	hk	hk	hh	kk	hk	hh	hk	kk	kk	hh
LG12_HB_1166	F_0543542_L3_PA	LG12	<lmxll>	{1-}	(ll,lm))	ll	lm	ll	lm	ll	ll	lm	ll	ll	lm	lm	lm	ll	lm	lm	ll	ll	lm	lm	lm	lm	ll	ll	lm	ll	ll	ll	lm	lm	lm	lm	ll	lm	lm	ll	ll	lm	ll	ll	lm	ll	ll	ll	lm
F_0617866_L5_PA	F_0617866_L5_PA	LG12	<lmxll>	{1-}	(ll,lm))	ll	lm	ll	lm	ll	ll	ll	ll	ll	lm	lm	lm	ll	lm	lm	ll	ll	lm	lm	lm	lm	ll	ll	lm	ll	ll	ll	lm	ll	ll	lm	ll	lm	lm	ll	ll	lm	ll	lm	lm	ll	ll	ll	lm
LG12_HB_1342	F_0634977_L5_PA	LG12	<lmxll>	{1-}	(ll,lm))	ll	lm	ll	lm	ll	ll	lm	ll	ll	lm	lm	lm	ll	lm	lm	ll	ll	lm	lm	lm	lm	ll	ll	lm	ll	ll	ll	lm	lm	lm	lm	ll	lm	lm	ll	ll	lm	ll	ll	lm	ll	ll	ll	lm
LG12_HB_1583	F_0742392_L8_PA	LG12	<nnxnp>	{-1}	(nn,np)	np	nn	nn	nn	np	np	np	nn	nn	nn	np	np	nn	np	np	np	np	np	nn	nn	np	np	nn	nn	np	np	nn	nn	nn	nn	np	np	nn	np	np	np	np	nn	np	np	np	nn	nn	np
LG12_HB_1583	F_0742396_L8_PA	LG12	<nnxnp>	{-1}	(nn,np)	np	nn	nn	nn	np	np	np	nn	nn	nn	np	np	nn	np	np	np	np	np	nn	nn	np	np	nn	nn	np	np	nn	nn	nn	nn	np	np	nn	np	np	np	np	nn	np	np	np	nn	nn	np
LG12_HB_1677	F_0789346_L9_PA	LG12	<nnxnp>	{-1}	(nn,np)	np	nn	np	np	np	np	np	np	nn	nn	nn	np	nn	np	np	np	np	nn	nn	nn	np	np	nn	nn	np	nn	nn	nn	nn	nn	np	np	nn	np	np	nn	np	nn	np	np	np	nn	nn	np
LG12_HB_1677	F_0789349_L9_PA	LG12	<nnxnp>	{-1}	(nn,np)	np	nn	np	np	np	np	np	np	nn	nn	nn	np	nn	np	np	np	np	nn	nn	nn	np	np	nn	nn	np	nn	nn	nn	nn	nn	np	np	nn	np	np	nn	np	nn	np	np	np	nn	nn	np
LG12_HB_1677	F_0789350_L9_PA	LG12	<nnxnp>	{-1}	(nn,np)	np	nn	np	np	np	np	np	np	nn	nn	nn	np	nn	np	np	np	np	nn	nn	nn	np	np	nn	nn	np	nn	nn	nn	nn	nn	np	np	nn	np	np	nn	np	nn	np	np	np	nn	nn	np
LG12_HB_1677	F_0789370_L9_PA	LG12	<nnxnp>	{-1}	(nn,np)	np	nn	np	np	np	np	np	np	nn	nn	nn	np	nn	np	np	np	np	nn	nn	nn	np	np	nn	nn	np	nn	nn	nn	nn	nn	np	np	nn	np	np	nn	np	nn	np	np	np	nn	nn	np
LG12_HB_1677	F_0789387_L9_PA	LG12	<nnxnp>	{-1}	(nn,np)	np	nn	np	np	np	np	np	np	nn	nn	nn	np	nn	np	np	np	np	nn	nn	nn	np	np	nn	nn	np	nn	nn	nn	nn	nn	np	np	nn	np	np	nn	np	nn	np	np	np	nn	nn	np
F_0081365_L11_PA	F_0081365_L11_PA	LG12	<nnxnp>	{-1}	(nn,np)	np	nn	nn	nn	np	np	np	nn	nn	nn	np	np	nn	np	np	np	np	np	nn	nn	np	np	nn	nn	np	np	nn	nn	nn	nn	np	np	--	np	np	np	np	nn	np	np	np	nn	nn	np
LG12_HB_1813_s47h1	F_0853221_L11_47_1	LG12	<hkxhk>	{11}	(hh,hk,kk)	hk	hk	hk	hk	hk	hk	kk	hk	hh	hk	hk	kk	hh	kk	kk	hk	hk	hk	hk	hk	kk	hk	hh	hk	hk	hk	hh	hk	hk	hk	kk	hk	hk	kk	hk	hh	kk	hh	hk	kk	hk	hh	hh	kk
LG12_HB_1813_s47h1	F_0853225_L11_47_1	LG12	<nnxnp>	{-1}	(nn,np)	np	nn	np	nn	np	np	np	np	nn	nn	nn	np	nn	np	np	np	np	nn	nn	nn	np	np	nn	nn	np	np	nn	nn	nn	nn	np	np	nn	np	np	nn	np	nn	np	np	np	nn	nn	np
LG12_HB_1819_s27h1	F_0855286_L12_27_1	LG12	<hkxhk>	{11}	(hh,hk,kk)	hk	hk	hk	kk	hk	hk	kk	hk	hh	hk	hk	kk	hh	kk	kk	hk	hk	hk	hk	hh	kk	hk	hh	kk	kk	hh	hh	kk	kk	hk	kk	hk	hk	kk	hk	hh	kk	hh	hk	hk	hk	hh	hh	kk
LG12_HB_1819_s27h1	F_0855292_L12_27_1	LG12	<nnxnp>	{-0}	(nn,np)	nn	nn	nn	nn	nn	nn	nn	nn	np	np	np	nn	np	nn	nn	nn	nn	np	np	np	nn	nn	np	nn	nn	np	np	nn	nn	np	nn	nn	np	nn	nn	np	nn	np	nn	nn	nn	np	np	nn
LG12_HB_1819_s27h1	F_0855299_L12_27_1	LG12	<hkxhk>	{01}	(h-,kk)	kk	kk	kk	h-	kk	kk	h-	kk	h-	h-	h-	h-	h-	h-	h-	kk	kk	h-	h-	h-	h-	kk	h-	h-	h-	h-	h-	h-	h-	h-	h-	kk	h-	h-	kk	h-	h-	h-	kk	kk	kk	h-	h-	h-
LG12_HB_1819_s27h1	F_0855312_L12_27_1	LG12	<lmxll>	{0-}	(ll,lm))	lm	lm	lm	ll	lm	lm	ll	lm	lm	ll	ll	ll	lm	ll	ll	lm	lm	ll	ll	lm	ll	lm	lm	ll	ll	lm	lm	ll	ll	ll	ll	lm	ll	ll	lm	lm	ll	lm	lm	lm	lm	lm	lm	ll
LG12_HB_1821_s27h1	F_0855803_L12_27_1	LG12	<nnxnp>	{-1}	(nn,np)	np	np	np	np	np	np	np	np	nn	nn	nn	np	nn	np	np	np	np	nn	nn	nn	np	np	nn	np	np	nn	nn	np	nn	nn	np	np	nn	np	np	nn	np	nn	np	np	np	nn	nn	np
LG12_HB_1821_s27h1	F_0855807_L12_27_1	LG12	<hkxhk>	{01}	(hh,hk,kk)	kk	kk	kk	hk	kk	kk	hk	kk	hk	hh	hh	hk	hk	hk	hk	kk	kk	hh	hh	hk	hk	kk	hk	hk	hk	hk	hk	hk	hh	hh	hk	kk	hh	hk	kk	hk	hk	hk	kk	kk	kk	hk	hk	hk
LG12_HB_1821_s27h1	F_0855815_L12_27_1	LG12	<nnxnp>	{-1}	(nn,np)	np	np	np	np	np	np	np	np	nn	nn	nn	np	nn	np	np	np	np	nn	nn	nn	np	np	nn	np	np	nn	nn	np	nn	nn	np	np	nn	np	np	nn	np	nn	np	np	np	nn	nn	np
LG12_HB_1822_s27h1	F_0855922_L12_27_1	LG12	<nnxnp>	{-1}	(nn,np)	np	np	np	np	np	np	np	np	nn	nn	nn	np	nn	np	np	np	np	nn	nn	nn	np	np	nn	np	np	nn	nn	np	nn	nn	np	np	nn	np	np	nn	np	nn	np	np	np	nn	nn	np
LG12_HB_1822_s27h1	F_0855929_L12_27_1	LG12	<lmxll>	{0-}	(ll,lm))	lm	lm	lm	ll	lm	lm	ll	lm	lm	ll	ll	ll	lm	ll	ll	lm	lm	ll	ll	lm	ll	lm	lm	ll	ll	lm	lm	ll	ll	ll	ll	lm	ll	ll	lm	lm	ll	lm	lm	ll	lm	lm	lm	ll
LG12_HB_1822_s27h1	F_0855932_L12_27_1	LG12	<nnxnp>	{-1}	(nn,np)	np	np	np	np	np	np	np	np	nn	nn	nn	np	nn	np	np	np	np	nn	nn	nn	np	np	nn	np	np	nn	nn	np	nn	nn	np	np	nn	np	np	nn	np	nn	np	np	np	nn	nn	np
R_5390062_L12_28_1	R_5390062_L12_28_1	LG12	<nnxnp>	{-1}	(nn,np)	np	np	np	np	np	np	np	np	nn	nn	nn	np	nn	np	np	np	np	nn	nn	nn	np	np	nn	nn	np	nn	nn	np	nn	nn	np	np	nn	np	np	nn	np	nn	np	np	np	nn	nn	np
LG12_HB_1823_s28h1	F_0856387_L12_28_1	LG12	<nnxnp>	{-1}	(nn,np)	np	np	np	np	np	np	np	np	nn	nn	nn	np	nn	np	np	np	np	nn	nn	nn	np	np	nn	nn	np	nn	nn	np	nn	nn	np	np	nn	np	np	nn	np	nn	np	np	np	nn	nn	np
LG12_HB_1825_s32h1	F_0857165_L12_32_1	LG12	<hkxhk>	{01}	(hh,hk,kk)	kk	hk	kk	hk	kk	kk	hk	kk	hk	hh	hh	hk	hk	hk	hk	kk	kk	hh	hh	hk	hk	kk	hk	hh	kk	hk	hk	hh	hh	hh	hk	kk	hh	hk	kk	hk	hk	hk	kk	hk	kk	hk	hk	hk
F_0857216_L12_33_1	F_0857216_L12_33_1	LG12	<lmxll>	{1-}	(ll,lm))	ll	ll	ll	lm	ll	ll	lm	ll	ll	lm	lm	lm	ll	lm	lm	ll	ll	lm	lm	lm	lm	ll	ll	lm	ll	ll	ll	lm	lm	lm	lm	ll	lm	lm	ll	ll	lm	ll	ll	lm	ll	ll	ll	lm
LG12_HB_1827_s33h1	F_0857647_L12_33_1	LG12	<nnxnp>	{-1}	(nn,np)	np	nn	np	np	np	np	np	np	nn	nn	nn	np	nn	np	np	np	np	nn	nn	nn	np	np	nn	nn	np	nn	nn	nn	nn	nn	np	np	nn	np	np	nn	np	nn	np	np	np	nn	nn	np
LG12_HB_1827_s33h1	F_0857653_L12_33_1	LG12	<hkxhk>	{11}	(hh,hk,kk)	hk	hk	hk	kk	hk	hk	kk	hk	hh	hk	hk	kk	hh	kk	kk	hk	hk	hk	hk	hk	kk	hk	hh	hk	hk	hh	hh	hk	hk	hk	kk	hk	hk	kk	hk	hh	kk	hh	hk	kk	hk	hh	hh	kk
LG12_HB_1827_s33h1	F_0857657_L12_33_1	LG12	<lmxll>	{1-}	(ll,lm))	ll	lm	ll	lm	ll	ll	lm	ll	ll	lm	lm	lm	ll	lm	lm	ll	ll	lm	lm	lm	lm	ll	ll	lm	ll	ll	ll	lm	lm	lm	lm	ll	lm	lm	ll	ll	lm	ll	ll	lm	ll	ll	ll	lm
LG12_HB_1827_s33h1	F_0857668_L12_33_1	LG12	<hkxhk>	{00}	(hh,hk,kk)	hk	hk	hk	hh	hk	hk	hh	hk	kk	hk	hk	hh	kk	hh	hh	hk	hk	hk	hk	hk	hh	hk	kk	hk	hk	kk	kk	hk	hk	hk	hh	hk	hk	hh	hk	kk	hh	kk	hk	hh	hk	kk	kk	hh
LG12_HB_1831_s36h1	F_0858603_L12_36_1	LG12	<hkxhk>	{01}	(hh,hk,kk)	kk	hh	kk	hh	kk	kk	hk	kk	hk	hh	hh	hk	hk	hk	hk	kk	kk	hh	hh	hh	hk	kk	hk	hh	kk	kk	hk	hh	hh	hh	hk	kk	hh	hk	kk	hk	hk	hk	kk	hk	kk	hk	hk	hk
LG12_HB_1831_s36h1	F_0858607_L12_36_1	LG12	<lmxll>	{1-}	(ll,lm))	ll	lm	ll	lm	ll	ll	--	ll	ll	lm	lm	--	ll	--	--	ll	ll	lm	lm	lm	--	ll	ll	lm	ll	ll	ll	lm	lm	lm	--	ll	lm	--	ll	ll	--	ll	ll	--	ll	ll	ll	--
R_17347387_L12_38_1	R_17347387_L12_38_1	LG12	<nnxnp>	{-1}	(nn,np)	np	nn	np	nn	np	np	np	np	nn	nn	nn	np	nn	np	np	np	np	nn	nn	nn	np	np	nn	nn	np	np	nn	nn	nn	nn	np	np	nn	np	np	np	np	nn	np	np	np	nn	nn	np
LG12_HB_1832_s38h1	F_0859499_L12_38_1	LG12	<lmxll>	{1-}	(ll,lm))	ll	lm	ll	lm	ll	ll	lm	ll	ll	lm	lm	lm	ll	lm	lm	ll	ll	lm	lm	lm	lm	ll	ll	lm	ll	ll	ll	lm	lm	lm	lm	ll	lm	lm	ll	ll	lm	ll	ll	lm	ll	ll	ll	lm
LG12_HB_1832_s38h1	F_0859504_L12_38_1	LG12	<lmxll>	{0-}	(ll,lm))	lm	ll	lm	ll	lm	lm	ll	lm	lm	ll	ll	ll	lm	ll	ll	lm	lm	ll	ll	ll	ll	lm	lm	ll	lm	lm	lm	ll	ll	ll	ll	lm	ll	ll	lm	lm	ll	lm	lm	ll	lm	lm	lm	ll
LG12_HB_1835_s39h1	F_0860436_L12_39_1	LG12	<lmxll>	{1-}	(ll,lm))	ll	lm	ll	lm	ll	ll	lm	ll	ll	lm	lm	lm	ll	lm	lm	ll	ll	lm	lm	lm	lm	ll	ll	lm	ll	ll	ll	lm	lm	lm	lm	ll	lm	lm	ll	ll	lm	ll	ll	lm	ll	ll	ll	lm
LG12_HB_1835_s39h1	F_0860462_L12_39_1	LG12	<nnxnp>	{-1}	(nn,np)	np	nn	np	nn	np	np	np	np	nn	nn	nn	np	nn	np	np	np	np	nn	nn	nn	np	np	nn	nn	np	np	nn	nn	nn	nn	np	np	nn	np	np	np	np	nn	np	np	np	nn	nn	np
LG12_HB_1835_s39h1	F_0860466_L12_39_1	LG12	<hkxhk>	{11}	(hh,hk,kk)	hk	hk	hk	hk	hk	hk	kk	hk	hh	hk	hk	kk	hh	kk	kk	hk	hk	hk	hk	hk	kk	hk	hh	hk	hk	hk	hh	hk	hk	hk	kk	hk	hk	kk	hk	hk	kk	hh	hk	kk	hk	hh	hh	kk
F_0860971_L12_39_1	F_0860971_L12_39_1	LG12	<lmxll>	{1-}	(ll,lm))	ll	lm	ll	lm	ll	ll	lm	ll	ll	lm	lm	lm	ll	lm	lm	ll	ll	lm	lm	lm	lm	ll	ll	lm	ll	ll	ll	lm	lm	lm	lm	ll	lm	lm	ll	ll	lm	ll	ll	lm	ll	ll	ll	lm
LG12_HB_1838_s41h1	F_0861177_L12_41_1	LG12	<hkxhk>	{00}	(hh,hk,kk)	hk	hk	kk	hk	hk	hk	hh	kk	kk	hk	hk	hh	kk	hh	hh	hk	hk	hk	hk	hk	hh	hk	kk	hk	hk	hk	kk	hk	hk	hk	hh	hk	hk	hh	hk	hk	hh	kk	hk	hh	hk	kk	kk	hh
LG12_HB_1838_s41h1	F_0861179_L12_41_1	LG12	<lmxll>	{1-}	(ll,lm))	ll	lm	ll	lm	ll	ll	lm	ll	ll	lm	lm	lm	ll	lm	lm	ll	ll	lm	lm	lm	lm	ll	ll	lm	ll	ll	ll	lm	lm	lm	lm	ll	lm	lm	ll	ll	lm	ll	ll	lm	ll	ll	ll	lm
LG12_HB_1838_s41h1	F_0861180_L12_41_1	LG12	<hkxhk>	{00}	(hh,hk,kk)	hk	hk	kk	hk	hk	hk	hh	kk	kk	hk	hk	hh	kk	hh	hh	hk	hk	hk	hk	hk	hh	hk	kk	hk	hk	hk	kk	hk	hk	hk	hh	hk	hk	hh	hk	hk	hh	kk	hk	hh	hk	kk	kk	hh
LG12_HB_1838_s41h1	F_0861188_L12_41_1	LG12	<lmxll>	{1-}	(ll,lm))	ll	lm	ll	lm	ll	ll	lm	ll	ll	lm	lm	lm	ll	lm	lm	ll	ll	lm	lm	lm	lm	ll	ll	lm	ll	ll	ll	lm	lm	lm	lm	ll	lm	lm	ll	ll	lm	ll	ll	lm	ll	ll	ll	lm
R_22722118_L12_42_1	R_22722118_L12_42_1	LG12	<nnxnp>	{-1}	(nn,np)	np	nn	nn	nn	np	np	np	nn	nn	nn	np	np	nn	np	np	np	np	np	nn	nn	np	np	nn	nn	np	np	nn	nn	nn	nn	np	np	nn	np	np	np	np	nn	np	np	np	nn	nn	np
LG12_HB_1839_s42h1	F_0861603_L12_42_1	LG12	<nnxnp>	{-1}	(nn,np)	np	nn	nn	nn	np	np	np	nn	nn	nn	np	np	nn	np	np	np	np	nn	nn	nn	np	np	nn	nn	np	np	nn	nn	nn	nn	np	np	nn	np	np	np	np	nn	np	np	np	nn	nn	np
LG12_HB_1839_s42h1	F_0861607_L12_42_1	LG12	<lmxll>	{1-}	(ll,lm))	ll	lm	ll	lm	ll	ll	lm	ll	ll	lm	lm	lm	ll	lm	lm	ll	ll	lm	lm	lm	lm	ll	ll	lm	ll	ll	ll	lm	lm	lm	lm	ll	lm	lm	ll	ll	lm	ll	ll	lm	ll	ll	ll	lm
LG12_HB_1839_s42h1	F_0861619_L12_42_1	LG12	<lmxll>	{1-}	(ll,lm))	ll	lm	ll	lm	ll	ll	lm	ll	ll	lm	lm	lm	ll	lm	lm	ll	ll	lm	lm	lm	lm	ll	ll	lm	ll	ll	ll	lm	lm	lm	lm	ll	lm	lm	ll	ll	lm	ll	ll	lm	ll	ll	ll	lm
LG12_HB_1839_s42h1	F_0861622_L12_42_1	LG12	<nnxnp>	{-1}	(nn,np)	np	nn	nn	nn	np	np	np	nn	nn	nn	np	np	nn	np	np	np	np	nn	nn	nn	np	np	nn	nn	np	np	nn	nn	nn	nn	np	np	nn	np	np	np	np	nn	np	np	np	nn	nn	np
LG12_HB_1839_s42h1	F_0861630_L12_42_1	LG12	<lmxll>	{1-}	(ll,lm))	ll	lm	ll	lm	ll	ll	lm	ll	ll	lm	lm	lm	ll	lm	lm	ll	ll	lm	lm	lm	lm	ll	ll	lm	ll	ll	ll	lm	lm	lm	lm	ll	lm	lm	ll	ll	lm	ll	ll	lm	ll	ll	ll	lm
LG12_HB_184	F_0082448_L11_PA	LG12	<nnxnp>	{-1}	(nn,np)	np	nn	np	nn	np	np	np	np	nn	nn	nn	np	nn	np	np	np	np	nn	nn	nn	np	np	nn	nn	np	np	nn	nn	nn	nn	np	np	nn	np	np	nn	np	nn	np	np	np	nn	nn	np
LG12_HB_184	F_0082458_L11_PA	LG12	<hkxhk>	{11}	(hh,hk,kk)	hk	hk	hk	hk	hk	hk	kk	hk	hh	hk	hk	kk	hh	kk	kk	hk	hk	hk	hk	hk	kk	hk	hh	hk	hk	hk	hh	hk	hk	hk	kk	hk	hk	kk	hk	hh	kk	hh	hk	kk	hk	hh	hh	kk
LG12_HB_184	F_0082462_L11_PA	LG12	<lmxll>	{1-}	(ll,lm))	ll	lm	ll	lm	ll	ll	lm	ll	ll	lm	lm	lm	ll	lm	lm	ll	ll	lm	lm	lm	lm	ll	ll	lm	ll	ll	ll	lm	lm	lm	lm	ll	lm	lm	ll	ll	lm	ll	ll	lm	ll	ll	ll	lm
LG12_HB_184	F_0082475_L11_PA	LG12	<nnxnp>	{-1}	(nn,np)	np	nn	np	nn	np	np	np	np	nn	nn	nn	np	nn	np	np	np	np	nn	nn	nn	np	np	nn	nn	np	np	nn	nn	nn	nn	np	np	nn	np	np	nn	np	nn	np	np	np	nn	nn	np
LG12_HB_184	F_0082477_L11_PA	LG12	<hkxhk>	{00}	(hh,hk,kk)	hk	hk	hk	hk	hk	hk	hh	hk	kk	hk	hk	hh	kk	hh	hh	hk	hk	hk	hk	hk	hh	hk	kk	hk	hk	hk	kk	hk	hk	hk	hh	hk	hk	hh	hk	kk	hh	kk	hk	hh	hk	kk	kk	hh
LG12_HB_1841_s43h1	F_0862187_L12_43_1	LG12	<hkxhk>	{00}	(hh,hk,kk)	hk	hk	kk	hk	hk	hk	hh	kk	kk	hk	hh	hh	kk	hh	hh	hk	hk	hh	hk	hk	hh	hk	kk	hk	hk	hk	kk	hk	kk	kk	hh	hk	hk	hh	hk	hk	hh	kk	hk	hh	hk	kk	kk	hh
LG12_HB_1843_s44h1	F_0862765_L12_44_1	LG12	<nnxnp>	{-1}	(nn,np)	np	nn	nn	nn	np	np	np	nn	nn	nn	np	np	nn	np	np	np	np	np	nn	nn	np	np	nn	nn	np	np	nn	nn	nn	nn	np	np	nn	np	np	np	np	nn	np	np	np	nn	nn	np
LG12_HB_1843_s44h1	F_0862766_L12_44_1	LG12	<nnxnp>	{-1}	(nn,np)	np	nn	nn	nn	np	np	np	nn	nn	nn	np	np	nn	np	np	np	np	np	nn	nn	np	np	nn	nn	np	np	nn	nn	nn	nn	np	np	nn	np	np	np	np	nn	np	np	np	nn	nn	np
LG12_HB_1844_s44h1	F_0863120_L12_44_1	LG12	<nnxnp>	{-1}	(nn,np)	np	nn	nn	nn	np	np	np	nn	nn	nn	np	np	nn	np	np	np	np	np	nn	nn	np	np	nn	nn	np	np	nn	nn	nn	nn	np	np	nn	np	np	np	np	nn	np	np	np	nn	nn	np
LG12_HB_1844_s44h1	F_0863122_L12_44_1	LG12	<lmxll>	{1-}	(ll,lm))	ll	lm	ll	lm	ll	ll	ll	ll	ll	lm	lm	lm	ll	lm	lm	ll	ll	lm	lm	lm	lm	ll	ll	lm	ll	ll	ll	lm	ll	ll	lm	ll	lm	lm	ll	ll	lm	ll	lm	lm	ll	ll	ll	lm
F_0863154_L12_45_1	F_0863154_L12_45_1	LG12	<nnxnp>	{-1}	(nn,np)	np	nn	nn	nn	np	np	np	nn	nn	nn	np	np	nn	np	np	np	np	np	nn	nn	np	np	nn	nn	np	np	nn	nn	nn	nn	np	np	nn	np	np	np	np	nn	np	np	np	nn	nn	np
LG12_HB_1847.5	GD_01769_L12_PA	LG12	<lmxll>	{1-}	(ll,lm))	ll	lm	ll	lm	ll	ll	ll	ll	ll	lm	lm	lm	ll	lm	lm	ll	ll	lm	lm	lm	lm	ll	ll	lm	ll	ll	ll	lm	ll	ll	lm	ll	lm	lm	ll	ll	lm	ll	lm	lm	ll	ll	ll	lm
LG12_HB_1847.5	R_29040874_L12_PA	LG12	<lmxll>	{1-}	(ll,lm))	ll	lm	ll	lm	ll	ll	ll	ll	ll	lm	lm	lm	ll	lm	lm	ll	ll	lm	lm	lm	lm	ll	ll	lm	ll	ll	ll	lm	ll	ll	lm	ll	lm	lm	ll	ll	lm	ll	lm	lm	ll	ll	ll	lm
LG12_HB_1847.5	R_29053998_L12_PA	LG12	<hkxhk>	{00}	(hh,hk,kk)	hk	hk	kk	hk	hk	hk	hk	kk	kk	hk	hh	hh	kk	hh	hh	hk	hk	hh	hk	hk	hh	hk	kk	hk	hk	hk	kk	hk	kk	kk	hh	hk	hk	hh	hk	hk	hh	kk	hh	hh	hk	kk	kk	hh
LG12_HB_1847_s46h1	F_0863675_L12_46_1	LG12	<nnxnp>	{-1}	(nn,np)	np	nn	nn	nn	np	np	np	nn	nn	nn	np	np	nn	np	np	np	np	np	nn	nn	np	np	nn	nn	np	np	nn	nn	nn	nn	np	np	nn	np	np	np	np	nn	np	np	np	nn	nn	np
LG12_HB_1847_s46h1	F_0863678_L12_46_1	LG12	<lmxll>	{1-}	(ll,lm))	ll	lm	ll	lm	ll	ll	ll	ll	ll	lm	lm	lm	ll	lm	lm	ll	ll	lm	lm	lm	lm	ll	ll	lm	ll	ll	ll	lm	ll	ll	lm	ll	lm	lm	ll	ll	lm	ll	lm	lm	ll	ll	ll	lm
LG12_HB_1847_s46h1	F_0863682_L12_46_1	LG12	<nnxnp>	{-1}	(nn,np)	np	nn	nn	nn	np	np	np	nn	nn	nn	np	np	nn	np	np	np	np	np	nn	nn	np	np	nn	nn	np	np	nn	nn	nn	nn	np	np	nn	np	np	np	np	nn	np	np	np	nn	nn	np
LG12_HB_1849_s46h1	F_0864452_L12_46_1	LG12	<nnxnp>	{-1}	(nn,np)	np	nn	nn	nn	np	np	np	nn	nn	nn	np	np	nn	np	np	np	np	np	nn	nn	np	np	nn	nn	np	np	nn	nn	nn	nn	np	np	nn	np	np	np	np	nn	np	np	np	nn	nn	np
LG12_HB_1850.5_s46h1	R_30691702_L12_46_1	LG12	<nnxnp>	{-1}	(nn,np)	np	nn	nn	nn	np	np	np	nn	nn	nn	np	np	nn	np	np	np	np	np	nn	nn	np	np	nn	nn	np	np	nn	nn	nn	nn	np	np	nn	np	np	np	np	nn	np	np	nn	nn	nn	np
LG12_HB_1850_s46h1	F_0864895_L12_46_1	LG12	<nnxnp>	{-1}	(nn,np)	np	nn	nn	nn	np	np	np	nn	nn	nn	np	np	nn	np	np	np	np	np	nn	nn	np	np	nn	nn	np	np	nn	nn	nn	nn	np	np	nn	np	np	np	np	nn	np	np	nn	nn	nn	np
LG12_HB_1850_s46h1	F_0864896_L12_46_1	LG12	<nnxnp>	{-1}	(nn,np)	np	nn	nn	nn	np	np	np	nn	nn	nn	np	np	nn	np	np	np	np	np	nn	nn	np	np	nn	nn	np	np	nn	nn	nn	nn	np	np	nn	np	np	np	np	nn	np	np	nn	nn	nn	np
LG12_HB_1850_s46h1	F_0864902_L12_46_1	LG12	<nnxnp>	{-1}	(nn,np)	np	nn	nn	nn	np	np	np	nn	nn	nn	np	np	nn	np	np	np	np	np	nn	nn	np	np	nn	nn	np	np	nn	nn	nn	nn	np	np	nn	np	np	np	np	nn	np	np	nn	nn	nn	np
LG12_HB_1850_s46h1	F_0864904_L12_46_1	LG12	<nnxnp>	{-1}	(nn,np)	np	nn	nn	nn	np	np	np	nn	nn	nn	np	np	nn	np	np	np	np	np	nn	nn	np	np	nn	nn	np	np	nn	nn	nn	nn	np	np	nn	np	np	np	np	nn	np	np	nn	nn	nn	np
R_31223042_L12_46_1	R_31223042_L12_46_1	LG12	<hkxhk>	{11}	(hh,hk,kk)	hk	hk	hh	hk	hk	--	hk	hh	hh	hk	kk	kk	hh	hk	kk	hk	hk	kk	hk	hk	kk	hk	hh	hk	hk	hk	hh	hk	hh	hh	kk	hk	hh	kk	hk	hk	kk	hh	kk	kk	hh	hh	hh	kk
LG12_HB_1851_s46h1	F_0865128_L12_46_1	LG12	<nnxnp>	{-1}	(nn,np)	np	nn	nn	nn	np	np	np	nn	nn	nn	np	np	nn	np	np	np	np	np	nn	nn	np	np	nn	nn	np	np	nn	nn	nn	nn	np	np	nn	np	np	np	np	nn	np	np	nn	nn	nn	np
LG12_HB_1851_s46h1	F_0865132_L12_46_1	LG12	<nnxnp>	{-1}	(nn,np)	np	nn	nn	nn	np	np	np	nn	nn	nn	np	np	nn	np	np	np	np	np	nn	nn	np	np	nn	nn	np	np	nn	nn	nn	nn	np	np	nn	np	np	np	np	nn	np	np	nn	nn	nn	np
LG12_HB_1851_s46h1	F_0865133_L12_46_1	LG12	<lmxll>	{1-}	(ll,lm))	ll	lm	ll	lm	ll	ll	ll	ll	ll	lm	lm	lm	ll	ll	lm	ll	ll	lm	lm	lm	lm	ll	ll	lm	ll	ll	ll	lm	ll	ll	lm	ll	ll	lm	ll	ll	lm	ll	lm	lm	ll	ll	ll	lm
LG12_HB_1851_s46h1	F_0865159_L12_46_1	LG12	<nnxnp>	{-1}	(nn,np)	np	nn	nn	nn	np	np	np	nn	nn	nn	np	np	nn	np	np	np	np	np	nn	nn	np	np	nn	nn	np	np	nn	nn	nn	nn	np	np	nn	np	np	np	np	nn	np	np	nn	nn	nn	np
LG12_HB_1853_s46h1	F_0865859_L12_46_1	LG12	<lmxll>	{1-}	(ll,lm))	ll	lm	ll	lm	ll	lm	ll	ll	ll	lm	lm	lm	ll	ll	lm	ll	ll	lm	lm	lm	lm	ll	ll	lm	ll	ll	ll	lm	ll	ll	lm	ll	ll	lm	ll	ll	lm	ll	lm	lm	ll	ll	ll	lm
LG12_HB_1853_s46h1	F_0865863_L12_46_1	LG12	<nnxnp>	{-1}	(nn,np)	np	nn	nn	nn	np	np	np	nn	nn	nn	np	np	nn	np	np	np	np	np	nn	nn	np	np	nn	nn	np	np	nn	nn	nn	nn	np	np	nn	np	np	np	np	nn	np	np	nn	nn	nn	np
LG12_HB_1853_s46h1	F_0865864_L12_46_1	LG12	<lmxll>	{1-}	(ll,lm))	ll	lm	ll	lm	ll	lm	ll	ll	ll	lm	lm	lm	ll	ll	lm	ll	ll	lm	lm	lm	lm	ll	ll	lm	ll	ll	ll	lm	ll	ll	lm	ll	ll	lm	ll	ll	lm	ll	lm	lm	ll	ll	ll	lm
LG12_HB_1853_s46h1	F_0865865_L12_46_1	LG12	<hkxhk>	{11}	(hh,hk,kk)	hk	hk	hh	hk	hk	kk	hk	hh	hh	hk	kk	kk	hh	hk	kk	hk	hk	kk	hk	hk	kk	hk	hh	hk	hk	hk	hh	hk	hh	hh	kk	hk	hh	kk	hk	hk	kk	hh	kk	kk	hh	hh	hh	kk
LG12_HB_1853_s46h1	F_0865868_L12_46_1	LG12	<nnxnp>	{-1}	(nn,np)	np	nn	nn	nn	np	np	np	nn	nn	nn	np	np	nn	np	np	np	np	np	nn	nn	np	np	nn	nn	np	np	nn	nn	nn	nn	np	np	nn	np	np	np	np	nn	np	np	nn	nn	nn	np
LG12_HB_1853_s46h1	F_0865893_L12_46_1	LG12	<nnxnp>	{-1}	(nn,np)	np	nn	nn	nn	np	np	np	nn	nn	nn	np	np	nn	np	np	np	np	np	nn	nn	np	np	nn	nn	np	np	nn	nn	nn	nn	np	np	nn	np	np	np	np	nn	np	np	nn	nn	nn	np
LG12_HB_1854_s46h1	F_0865932_L12_46_1	LG12	<hkxhk>	{00}	(hh,hk,kk)	hk	--	kk	hk	hk	hh	hk	kk	kk	hk	hh	hh	kk	hk	hh	hk	hk	hh	hk	hk	hh	hk	kk	hk	hk	hk	kk	hk	kk	kk	hh	hk	kk	hh	hk	hk	hh	kk	hh	hh	kk	kk	kk	hh
LG12_HB_1855_s46h1	F_0866253_L12_46_1	LG12	<lmxll>	{0-}	(ll,lm))	lm	ll	--	ll	lm	ll	lm	lm	lm	ll	ll	ll	lm	lm	ll	lm	lm	ll	ll	ll	ll	lm	lm	ll	lm	lm	lm	ll	lm	lm	ll	lm	--	ll	lm	lm	ll	lm	ll	ll	--	ll	lm	ll
LG12_HB_1855_s46h1	F_0866257_L12_46_1	LG12	<lmxll>	{1-}	(ll,lm))	ll	lm	--	lm	ll	lm	ll	ll	ll	lm	lm	lm	ll	ll	lm	ll	ll	lm	lm	lm	lm	ll	ll	lm	ll	ll	ll	lm	ll	ll	lm	ll	ll	lm	ll	ll	lm	ll	lm	lm	ll	lm	ll	lm
LG12_HB_1855_s46h1	F_0866258_L12_46_1	LG12	<lmxll>	{1-}	(ll,lm))	ll	lm	ll	lm	ll	lm	ll	ll	ll	lm	lm	lm	ll	ll	lm	ll	ll	lm	lm	lm	lm	ll	ll	lm	ll	ll	ll	lm	ll	ll	lm	ll	ll	lm	ll	ll	lm	ll	lm	lm	ll	lm	ll	lm
LG12_HB_1856_s46h1	F_0866635_L12_46_1	LG12	<hkxhk>	{10}	(hh,hk,kk)	hh	kk	hk	kk	hh	hk	hh	hk	hk	kk	hk	hh	hk	hh	hk	hh	hh	hk	kk	kk	hk	hh	hk	kk	hh	hh	hk	kk	hk	hk	hk	hh	hk	hk	hh	hh	hk	hk	hk	hk	hk	kk	hk	hk
LG12_HB_1857_s46h1	F_0866743_L12_46_1	LG12	<nnxnp>	{-0}	(nn,np)	nn	np	np	np	nn	nn	nn	np	np	np	nn	nn	np	nn	nn	nn	nn	nn	np	np	nn	nn	np	np	nn	nn	np	np	np	np	nn	nn	np	nn	nn	nn	nn	np	nn	nn	np	np	np	nn
LG12_HB_1857_s46h1	F_0866745_L12_46_1	LG12	<hkxhk>	{01}	(hh,hk,kk)	kk	hh	hk	hh	kk	hk	kk	hk	hk	hh	hk	kk	hk	kk	hk	kk	kk	hk	hh	hh	hk	kk	hk	hh	kk	kk	hk	hk	hk	hk	hk	kk	hk	hk	kk	kk	hk	hk	hk	hk	hk	hh	hk	hk
LG12_HB_1857_s46h1	F_0866759_L12_46_1	LG12	<nnxnp>	{-0}	(nn,np)	nn	np	np	np	nn	nn	nn	np	np	np	nn	nn	np	nn	nn	nn	nn	nn	np	np	nn	nn	np	np	nn	nn	np	np	np	np	nn	nn	np	nn	nn	nn	nn	np	nn	nn	np	np	np	nn
LG12_HB_1857_s46h1	F_0866760_L12_46_1	LG12	<nnxnp>	{-0}	(nn,np)	nn	np	np	np	nn	nn	nn	np	np	np	nn	nn	np	nn	nn	nn	nn	nn	np	np	nn	nn	np	np	nn	nn	np	np	np	np	nn	nn	np	nn	nn	nn	nn	np	nn	nn	np	np	np	nn
LG12_HB_1858_s46h1	F_0866895_L12_46_1	LG12	<lmxll>	{1-}	(ll,lm))	ll	lm	ll	lm	lm	lm	ll	ll	ll	lm	ll	ll	ll	ll	lm	ll	ll	lm	lm	lm	lm	ll	ll	lm	ll	ll	ll	ll	ll	ll	lm	ll	ll	lm	ll	ll	lm	ll	lm	lm	ll	lm	ll	lm
LG12_HB_1858_s46h1	F_0866896_L12_46_1	LG12	<nnxnp>	{-0}	(nn,np)	nn	np	np	np	nn	nn	nn	np	np	np	nn	nn	np	nn	nn	nn	nn	nn	np	np	nn	nn	np	np	nn	nn	np	np	np	np	nn	nn	np	nn	nn	nn	nn	np	nn	nn	np	np	np	nn
LG12_HB_1858_s46h1	F_0866897_L12_46_1	LG12	<lmxll>	{1-}	(ll,lm))	ll	lm	ll	lm	lm	lm	ll	ll	ll	lm	ll	ll	ll	ll	lm	ll	ll	lm	lm	lm	lm	ll	ll	lm	ll	ll	ll	ll	ll	ll	lm	ll	ll	lm	ll	ll	lm	ll	lm	lm	ll	lm	ll	lm
LG12_HB_1858_s46h1	F_0866902_L12_46_1	LG12	<hkxhk>	{10}	(hh,hk,kk)	hh	kk	hk	kk	hk	hk	hh	hk	hk	kk	hh	hh	hk	hh	hk	hh	hh	hk	kk	kk	hk	hh	hk	kk	hh	hh	hk	hk	hk	hk	hk	hh	hk	hk	hh	hh	hk	hk	hk	hk	hk	kk	hk	hk
LG12_HB_1858_s46h1	F_0866910_L12_46_1	LG12	<lmxll>	{1-}	(ll,lm))	ll	lm	ll	lm	lm	lm	ll	ll	ll	lm	ll	ll	ll	ll	lm	ll	ll	lm	lm	lm	lm	ll	ll	lm	ll	ll	ll	ll	ll	ll	lm	ll	ll	lm	ll	ll	lm	ll	lm	lm	ll	lm	ll	lm
LG12_HB_1858_s46h1	F_0866918_L12_46_1	LG12	<nnxnp>	{-0}	(nn,np)	nn	np	np	np	nn	nn	nn	np	np	np	nn	nn	np	nn	nn	nn	nn	nn	np	np	nn	nn	np	np	nn	nn	np	np	np	np	nn	nn	np	nn	nn	nn	nn	np	nn	nn	np	np	np	nn
LG12_HB_1858_s46h1	F_0866920_L12_46_1	LG12	<hkxhk>	{10}	(hh,hk,kk)	hh	kk	hk	kk	hk	hk	hh	hk	hk	kk	hh	hh	hk	hh	hk	hh	hh	hk	kk	kk	hk	hh	hk	kk	hh	hh	hk	hk	hk	hk	hk	hh	hk	hk	hh	hh	hk	hk	hk	hk	hk	kk	hk	hk
LG12_HB_1860_s46h1	F_0867407_L12_46_1	LG12	<nnxnp>	{-1}	(nn,np)	np	np	nn	nn	np	np	np	nn	nn	nn	np	np	nn	np	np	np	np	np	nn	nn	np	np	nn	nn	np	np	np	nn	nn	nn	np	np	nn	np	np	np	np	nn	np	np	nn	nn	nn	np
LG12_HB_1860_s46h1	F_0867409_L12_46_1	LG12	<nnxnp>	{-1}	(nn,np)	np	np	nn	nn	np	np	np	nn	nn	nn	np	np	nn	np	np	np	np	np	nn	nn	np	np	nn	nn	np	np	np	nn	nn	nn	np	np	nn	np	np	np	np	nn	np	np	nn	nn	nn	np
LG12_HB_1860_s46h1	F_0867411_L12_46_1	LG12	<nnxnp>	{-1}	(nn,np)	np	np	nn	nn	np	np	np	nn	nn	nn	np	np	nn	np	np	np	np	np	nn	nn	np	np	nn	nn	np	np	np	nn	nn	nn	np	np	nn	np	np	np	np	nn	np	np	nn	nn	nn	np
LG12_HB_1860_s46h1	F_0867413_L12_46_1	LG12	<lmxll>	{1-}	(ll,lm))	ll	lm	ll	lm	lm	lm	ll	ll	ll	lm	ll	ll	ll	ll	lm	ll	ll	lm	lm	lm	lm	ll	ll	lm	ll	lm	ll	ll	ll	ll	lm	ll	ll	lm	ll	ll	lm	ll	lm	lm	ll	lm	ll	lm
LG12_HB_1860_s46h1	F_0867418_L12_46_1	LG12	<lmxll>	{1-}	(ll,lm))	ll	lm	ll	lm	lm	lm	ll	ll	ll	lm	ll	ll	ll	ll	lm	ll	ll	lm	lm	lm	lm	ll	ll	lm	ll	lm	ll	ll	ll	ll	lm	ll	ll	lm	ll	ll	lm	ll	lm	lm	ll	lm	ll	lm
LG12_HB_1861_s46h1	$F_0867540y_LG12	LG12	<nnxnp>	{-1}	(nn,np)	np	np	nn	nn	np	np	np	nn	nn	nn	np	np	nn	np	np	np	np	np	nn	nn	np	np	nn	nn	np	np	np	nn	nn	nn	np	np	nn	np	np	np	np	nn	np	np	nn	nn	nn	np
LG12_HB_1861_s46h1	F_0867527_L12_46_1	LG12	<hkxhk>	{11}	(hh,hk,kk)	hk	kk	hh	hk	kk	kk	hk	hh	hh	hk	hk	hk	hh	hk	kk	kk	hk	kk	hk	hk	kk	hk	hh	hk	hk	kk	hk	hh	hh	hh	kk	hk	hh	kk	hk	hk	kk	hh	kk	kk	hh	hk	hh	kk
LG12_HB_1861_s46h1	F_0867533_L12_46_1	LG12	<efxeg>	{11}	(ee,ef,eg,fg)	eg	fg	ee	ef	fg	fg	eg	ee	ee	ef	eg	eg	ee	eg	fg	fg	eg	fg	ef	ef	fg	eg	ee	ef	eg	fg	eg	ee	ee	ee	fg	eg	ee	fg	eg	eg	fg	ee	fg	fg	ee	ef	ee	fg
LG12_HB_1861_s46h1	F_0867539_L12_46_1	LG12	<hkxhk>	{00}	(hh,hk,kk)	hk	hh	kk	hk	hh	hh	hk	kk	kk	hk	hk	hk	kk	hk	hh	hh	hk	hh	hk	hk	hh	hk	kk	hk	hk	hh	hk	kk	kk	kk	hh	hk	kk	hh	hk	hk	hh	kk	hh	hh	kk	hk	kk	hh
LG12_HB_1861_s46h1	F_0867543_L12_46_1	LG12	<hkxhk>	{00}	(hh,hk,kk)	hk	hh	kk	hk	hh	hh	hk	kk	kk	hk	hk	hk	kk	hk	hh	hh	hk	hh	hk	hk	hh	hk	kk	hk	hk	hh	hk	kk	kk	kk	hh	hk	kk	hh	hk	hk	hh	kk	hh	hh	kk	hk	kk	hh
LG12_HB_1861_s46h1	F_0867544_L12_46_1	LG12	<lmxll>	{1-}	(ll,lm))	ll	lm	ll	lm	lm	lm	ll	ll	ll	lm	ll	ll	ll	ll	lm	lm	ll	lm	lm	lm	lm	ll	ll	lm	ll	lm	ll	ll	ll	ll	lm	ll	ll	lm	ll	ll	lm	ll	lm	lm	ll	lm	ll	lm
LG12_HB_1861_s46h1	F_0867549_L12_46_1	LG12	<lmxll>	{1-}	(ll,lm))	ll	lm	ll	lm	lm	lm	ll	ll	ll	lm	ll	ll	ll	ll	lm	lm	ll	lm	lm	lm	lm	ll	ll	lm	ll	lm	ll	ll	ll	ll	lm	ll	ll	lm	ll	ll	lm	ll	lm	lm	ll	lm	ll	lm
LG12_HB_1862_s46h1	F_0867853_L12_46_1	LG12	<hkxhk>	{00}	(hh,hk,kk)	hk	hh	kk	hk	hh	hh	hk	kk	kk	hk	hk	hk	kk	hk	hh	hh	hk	hh	hk	hk	hh	hk	kk	hk	hk	hh	hk	kk	kk	kk	hh	hk	kk	hk	hk	hk	hh	kk	hk	hh	kk	hk	kk	hh
LG12_HB_1862_s46h1	F_0867854_L12_46_1	LG12	<nnxnp>	{-1}	(nn,np)	np	np	nn	nn	np	np	np	nn	nn	nn	np	np	nn	np	np	np	np	np	nn	nn	np	np	nn	nn	np	np	np	nn	nn	nn	np	np	nn	np	np	np	np	nn	nn	np	nn	nn	nn	np
LG12_HB_1862_s46h1	F_0867856_L12_46_1	LG12	<nnxnp>	{-1}	(nn,np)	np	np	nn	nn	np	np	np	nn	nn	nn	np	np	nn	np	np	np	np	np	nn	nn	np	np	nn	nn	np	np	np	nn	nn	nn	np	np	nn	np	np	np	np	nn	nn	np	nn	nn	nn	np
LG12_HB_1862_s46h1	F_0867857_L12_46_1	LG12	<hkxhk>	{11}	(hh,hk,kk)	hk	kk	hh	hk	kk	kk	hk	hh	hh	hk	hk	hk	hh	hk	kk	kk	hk	kk	hk	hk	kk	hk	hh	hk	hk	kk	hk	hh	hh	hh	kk	hk	hh	hk	hk	hk	kk	hh	hk	kk	hh	hk	hh	kk
LG12_HB_1862_s46h1	F_0867878_L12_46_1	LG12	<hkxhk>	{11}	(hh,hk,kk)	hk	kk	hh	hk	kk	kk	hk	hh	hh	hk	hk	hk	hh	hk	kk	kk	hk	kk	hk	hk	kk	hk	hh	hk	hk	kk	hk	hh	hh	hh	kk	hk	hh	hk	hk	hk	kk	hh	hk	kk	hh	hk	hh	kk
LG12_HB_1862_s46h1	F_0867888_L12_46_1	LG12	<lmxll>	{1-}	(ll,lm))	ll	lm	ll	lm	lm	lm	ll	ll	ll	lm	ll	ll	ll	ll	lm	lm	ll	lm	lm	lm	lm	ll	ll	lm	ll	lm	ll	ll	ll	ll	lm	ll	ll	ll	ll	ll	lm	ll	lm	lm	ll	lm	ll	lm
LG12_HB_1864_s46h1	F_0868150_L12_46_1	LG12	<nnxnp>	{-1}	(nn,np)	np	np	nn	nn	np	np	np	nn	nn	nn	np	np	nn	np	np	np	np	np	nn	nn	np	np	nn	nn	np	np	np	nn	nn	nn	np	nn	nn	np	np	np	np	nn	nn	nn	nn	nn	nn	np
LG12_HB_1864_s46h1	F_0868156_L12_46_1	LG12	<lmxll>	{1-}	(ll,lm))	ll	lm	ll	lm	lm	lm	ll	ll	ll	lm	ll	ll	ll	ll	lm	lm	ll	lm	lm	lm	lm	ll	ll	lm	ll	lm	ll	ll	ll	ll	lm	ll	ll	ll	ll	ll	lm	ll	lm	lm	ll	lm	ll	lm
LG12_HB_1864_s46h1	F_0868163_L12_46_1	LG12	<hkxhk>	{11}	(hh,hk,kk)	hk	kk	hh	hk	kk	kk	hk	hh	hh	hk	hk	hk	hh	hk	kk	kk	hk	kk	hk	hk	kk	hk	hh	hk	hk	kk	hk	hh	hh	hh	kk	hh	hh	hk	hk	hk	kk	hh	hk	hk	hh	hk	hh	kk
LG12_HB_1864_s46h1	F_0868172_L12_46_1	LG12	<nnxnp>	{-1}	(nn,np)	np	np	nn	nn	np	np	np	nn	nn	nn	np	np	nn	np	np	np	np	np	nn	nn	np	np	nn	nn	np	np	np	nn	nn	nn	np	nn	nn	np	np	np	np	nn	nn	nn	nn	nn	nn	np
LG12_HB_1865_s46h1	F_0868356_L12_46_1	LG12	<efxeg>	{11}	(ee,ef,eg,fg)	eg	fg	ee	ef	fg	fg	eg	ee	ee	ef	eg	eg	ee	eg	fg	fg	eg	fg	ef	ef	fg	eg	ee	ef	ee	fg	ee	ee	ee	ee	fg	ee	ee	eg	eg	ee	fg	ee	ef	ef	ee	ef	ee	fg
LG12_HB_1865_s46h1	F_0868359_L12_46_1	LG12	<hkxhk>	{00}	(hh,hk,kk)	hk	hh	kk	hk	hh	hh	hk	kk	kk	hk	hk	hk	kk	hk	hh	hh	hk	hh	hk	hk	hh	hk	kk	hk	hk	hh	hk	kk	kk	kk	hh	kk	kk	hk	hk	hk	hh	kk	hk	hk	kk	hk	kk	hh
LG12_HB_1865_s46h1	F_0868360_L12_46_1	LG12	<nnxnp>	{-1}	(nn,np)	np	np	nn	nn	np	np	np	nn	nn	nn	np	np	nn	np	np	np	np	np	nn	nn	np	np	nn	nn	np	np	np	nn	nn	nn	np	nn	nn	np	np	np	np	nn	nn	nn	nn	nn	nn	np
LG12_HB_1865_s46h1	F_0868362_L12_46_1	LG12	<nnxnp>	{-1}	(nn,np)	np	np	nn	nn	np	np	np	nn	nn	nn	np	np	nn	np	np	np	np	np	nn	nn	np	np	nn	nn	np	np	np	nn	nn	nn	np	nn	nn	np	np	np	np	nn	nn	nn	nn	nn	nn	np
LG12_HB_2078_s26h1	F_0955785_L2_26_1	LG12	<hkxhk>	{01}	(hh,hk,kk)	kk	hh	hk	hh	kk	kk	hk	hk	hk	hh	hh	hk	hk	hk	hk	kk	kk	hh	hh	hh	hk	kk	hk	hh	kk	kk	hk	hh	hh	hh	hk	kk	hh	hk	kk	kk	hk	hk	kk	hk	kk	hk	hk	hk
LG12_HB_2152_s22h1	F_0983199_L4_22_1	LG12	<nnxnp>	{-1}	(nn,np)	np	nn	nn	nn	np	np	np	nn	nn	nn	np	np	nn	np	np	np	np	np	nn	nn	np	np	nn	nn	np	np	nn	nn	nn	nn	np	np	nn	np	np	np	np	nn	np	np	np	nn	nn	np
LG12_HB_2198_s51h1	F_0999931_L5_51_1	LG12	<nnxnp>	{-0}	(nn,np)	nn	np	nn	nn	nn	nn	nn	nn	np	np	np	nn	np	nn	nn	nn	nn	np	np	np	nn	nn	np	np	nn	nn	np	np	np	np	nn	nn	np	nn	nn	np	nn	np	nn	nn	nn	np	np	nn
LG12_HB_2198_s51h1	F_0999945_L5_51_1	LG12	<nnxnp>	{-0}	(nn,np)	nn	np	nn	nn	nn	nn	nn	nn	np	np	np	nn	np	nn	nn	nn	nn	np	np	np	nn	nn	np	np	nn	nn	np	np	np	np	nn	nn	np	nn	nn	np	nn	np	nn	nn	nn	np	np	nn
LG12_HB_2198_s51h1	F_0999957_L5_51_1	LG12	<hkxhk>	{11}	(hh,hk,kk)	hk	hk	hk	kk	hk	hk	kk	hk	hh	hk	hk	kk	hh	kk	kk	hk	hk	hk	hk	hk	kk	hk	hh	hk	hk	hk	hh	hk	hk	hk	kk	hk	hk	kk	hk	hh	kk	hh	hk	kk	hk	hh	hh	kk
LG12_HB_2247_s39h1	F_1017431_L7_39_1	LG12	<lmxll>	{1-}	(ll,lm))	ll	lm	ll	lm	lm	lm	ll	ll	ll	lm	ll	ll	ll	ll	lm	ll	ll	lm	lm	lm	lm	ll	ll	lm	ll	ll	ll	ll	ll	ll	lm	ll	ll	lm	ll	ll	lm	ll	lm	lm	ll	lm	ll	lm
LG12_HB_2247_s39h1	F_1017440_L7_39_1	LG12	<lmxll>	{1-}	(ll,lm))	ll	lm	ll	lm	lm	lm	ll	ll	ll	lm	ll	ll	ll	ll	lm	ll	ll	lm	lm	lm	lm	ll	ll	lm	ll	ll	ll	ll	ll	ll	lm	ll	ll	lm	ll	ll	lm	ll	lm	lm	ll	lm	ll	lm
LG12_HB_2247_s39h1	F_1017441_L7_39_1	LG12	<lmxll>	{1-}	(ll,lm))	ll	lm	ll	lm	lm	lm	ll	ll	ll	lm	ll	ll	ll	ll	lm	ll	ll	lm	lm	lm	lm	ll	ll	lm	ll	ll	ll	ll	ll	ll	lm	ll	ll	lm	ll	ll	lm	ll	lm	lm	ll	lm	ll	lm
LG12_HB_2247_s39h1	F_1017455_L7_39_1	LG12	<lmxll>	{1-}	(ll,lm))	ll	lm	ll	lm	lm	lm	ll	ll	ll	lm	ll	ll	ll	ll	lm	ll	ll	lm	lm	lm	lm	ll	ll	lm	ll	ll	ll	ll	ll	ll	lm	ll	ll	lm	ll	ll	lm	ll	lm	lm	ll	lm	ll	lm
LG12_HB_228	F_0103288_L11_PA	LG12	<lmxll>	{1-}	(ll,lm))	ll	lm	ll	lm	ll	ll	lm	ll	ll	lm	lm	lm	ll	lm	lm	ll	ll	lm	lm	lm	lm	ll	ll	lm	ll	ll	ll	lm	lm	lm	lm	ll	lm	lm	ll	ll	lm	ll	ll	lm	ll	ll	ll	lm
LG12_HB_228	F_0103289_L11_PA	LG12	<lmxll>	{1-}	(ll,lm))	ll	lm	ll	lm	ll	ll	lm	ll	ll	lm	lm	lm	ll	lm	lm	ll	ll	lm	lm	lm	lm	ll	ll	lm	ll	ll	ll	lm	lm	lm	lm	ll	lm	lm	ll	ll	lm	ll	ll	lm	ll	ll	ll	lm
LG12_HB_2302_s23h1	F_1044212_L9_23_1	LG12	<nnxnp>	{-1}	(nn,np)	np	nn	np	np	np	np	np	np	nn	nn	nn	np	nn	np	np	np	np	nn	nn	nn	np	np	nn	nn	np	nn	nn	nn	nn	nn	np	np	nn	np	np	nn	np	nn	np	np	np	nn	nn	np
LG12_HB_2304_s23h1	F_1045122_L9_23_1	LG12	<lmxll>	{0-}	(ll,lm))	lm	lm	lm	ll	lm	lm	ll	lm	lm	ll	ll	ll	lm	ll	ll	lm	lm	ll	ll	lm	ll	lm	lm	ll	ll	lm	lm	ll	ll	ll	ll	lm	ll	ll	lm	lm	ll	lm	lm	ll	lm	lm	lm	ll
LG12_HB_2304_s23h1	F_1045123_L9_23_1	LG12	<hkxhk>	{01}	(hh,hk,kk)	kk	kk	kk	hk	kk	kk	hk	kk	hk	hh	hh	hk	hk	hk	hk	kk	kk	hh	hh	hk	hk	kk	hk	hk	hk	hk	hk	hk	hh	hh	hk	kk	hh	hk	kk	hk	hk	hk	kk	hk	kk	hk	hk	hk
LG12_HB_2346_s58h2	F_1057895_L11_58_2	LG12	<nnxnp>	{-0}	(nn,np)	nn	np	nn	np	nn	nn	nn	nn	np	np	np	nn	np	nn	nn	nn	nn	np	np	np	nn	nn	np	np	nn	nn	np	np	np	np	nn	nn	np	nn	nn	np	nn	np	nn	nn	nn	np	np	nn
LG12_HB_2350_s49h2	F_1059512_L12_49_2	LG12	<lmxll>	{0-}	(ll,lm))	lm	lm	lm	ll	lm	lm	ll	lm	lm	ll	ll	ll	lm	ll	ll	lm	lm	ll	ll	lm	ll	lm	lm	ll	ll	lm	lm	ll	ll	ll	ll	lm	ll	ll	lm	lm	ll	lm	lm	ll	lm	lm	lm	ll
LG12_HB_2350_s49h2	F_1059526_L12_49_2	LG12	<nnxnp>	{-1}	(nn,np)	np	np	np	np	np	np	np	np	nn	nn	nn	np	nn	np	np	np	np	nn	nn	nn	np	np	nn	nn	np	nn	nn	np	nn	nn	np	np	nn	np	np	nn	np	nn	np	np	np	nn	nn	np
LG12_HB_2352_s58h2	F_1060723_L12_58_2	LG12	<lmxll>	{1-}	(ll,lm))	ll	lm	ll	lm	ll	ll	lm	ll	ll	lm	lm	lm	ll	lm	lm	ll	ll	lm	lm	lm	lm	ll	ll	lm	ll	ll	ll	lm	lm	lm	lm	ll	lm	lm	ll	ll	lm	ll	ll	lm	ll	ll	ll	lm
LG12_HB_2352_s58h2	F_1060729_L12_58_2	LG12	<lmxll>	{1-}	(ll,lm))	ll	lm	ll	lm	ll	ll	lm	ll	ll	lm	lm	lm	ll	lm	lm	ll	ll	lm	lm	lm	lm	ll	ll	lm	ll	ll	ll	lm	lm	lm	lm	ll	lm	lm	ll	ll	lm	ll	ll	lm	ll	ll	ll	lm
LG12_HB_2357_s61h2	F_1061424_L12_61_2	LG12	<nnxnp>	{-1}	(nn,np)	np	nn	nn	nn	np	np	np	nn	nn	nn	np	np	nn	np	np	np	np	np	nn	nn	np	np	nn	nn	np	np	nn	nn	nn	nn	np	np	nn	np	np	np	np	nn	np	np	nn	nn	nn	np
LG12_HB_2357_s61h2	F_1061426_L12_61_2	LG12	<nnxnp>	{-1}	(nn,np)	np	nn	nn	nn	np	np	np	nn	nn	nn	np	np	nn	np	np	np	np	np	nn	nn	np	np	nn	nn	np	np	nn	nn	nn	nn	np	np	nn	np	np	np	np	nn	np	np	nn	nn	nn	np
LG12_HB_2357_s61h2	F_1061427_L12_61_2	LG12	<nnxnp>	{-1}	(nn,np)	np	nn	nn	nn	np	np	np	nn	nn	nn	np	np	nn	np	np	np	np	np	nn	nn	np	np	nn	nn	np	np	nn	nn	nn	nn	np	np	nn	np	np	np	np	nn	np	np	nn	nn	nn	np
LG12_HB_2358_s61h2	F_1061765_L12_61_2	LG12	<nnxnp>	{-1}	(nn,np)	np	nn	nn	nn	np	np	np	nn	nn	nn	np	np	nn	np	np	np	np	np	nn	nn	np	np	nn	nn	np	np	nn	nn	nn	nn	np	np	nn	np	np	np	np	nn	np	np	np	nn	nn	np
LG12_HB_2358_s61h2	F_1061772_L12_61_2	LG12	<nnxnp>	{-1}	(nn,np)	np	nn	nn	nn	np	np	np	nn	nn	nn	np	np	nn	np	np	np	np	np	nn	nn	np	np	nn	nn	np	np	nn	nn	nn	nn	np	np	nn	np	np	np	np	nn	np	np	np	nn	nn	np
LG12_HB_2359_s61h2	F_1062016_L12_61_2	LG12	<nnxnp>	{-0}	(nn,np)	nn	np	np	np	nn	nn	nn	np	np	np	nn	nn	np	nn	nn	nn	nn	nn	np	np	nn	nn	np	np	nn	nn	np	np	np	np	nn	nn	np	nn	nn	nn	nn	np	nn	nn	np	np	np	nn
LG12_HB_2359_s61h2	F_1062023_L12_61_2	LG12	<lmxll>	{1-}	(ll,lm))	ll	lm	ll	lm	ll	lm	ll	ll	ll	lm	lm	lm	ll	ll	lm	ll	ll	lm	lm	lm	lm	ll	ll	lm	ll	ll	ll	lm	ll	ll	lm	ll	ll	lm	ll	ll	lm	ll	lm	lm	ll	ll	ll	lm
LG12_HB_2359_s61h2	F_1062028_L12_61_2	LG12	<lmxll>	{0-}	(ll,lm))	lm	ll	lm	ll	lm	ll	lm	lm	lm	ll	ll	ll	lm	lm	ll	lm	lm	ll	ll	ll	ll	lm	lm	ll	lm	lm	lm	ll	lm	lm	ll	lm	lm	ll	lm	lm	ll	lm	ll	ll	lm	lm	lm	ll
LG12_HB_236	R_22208_L12_PA	LG12	<nnxnp>	{-1}	(nn,np)	np	np	np	np	np	np	np	np	nn	nn	nn	np	nn	np	np	np	np	nn	nn	nn	np	np	nn	np	np	nn	nn	np	np	np	np	np	nn	np	np	nn	nn	nn	np	np	np	nn	nn	np
R_31831_L12_PA	R_31831_L12_PA	LG12	<nnxnp>	{-1}	(nn,np)	np	np	np	np	np	np	np	np	nn	nn	nn	np	nn	np	np	np	np	nn	nn	nn	np	np	nn	np	np	nn	nn	np	np	np	np	np	nn	np	np	nn	nn	nn	np	np	np	nn	nn	np
LG12_HB_2360_s61h2	F_1062407_L12_61_2	LG12	<lmxll>	{1-}	(ll,lm))	ll	lm	ll	lm	lm	lm	ll	ll	ll	lm	ll	ll	ll	ll	lm	lm	ll	lm	lm	lm	lm	ll	ll	lm	ll	lm	ll	ll	ll	ll	lm	ll	ll	lm	ll	ll	lm	ll	lm	lm	ll	lm	ll	lm
LG12_HB_2360_s61h2	F_1062411_L12_61_2	LG12	<lmxll>	{1-}	(ll,lm))	ll	lm	ll	lm	lm	lm	ll	ll	ll	lm	ll	ll	ll	ll	lm	lm	ll	lm	lm	lm	lm	ll	ll	lm	ll	lm	ll	ll	ll	ll	lm	ll	ll	lm	ll	ll	lm	ll	lm	lm	ll	lm	ll	lm
LG12_HB_2360_s61h2	F_1062413_L12_61_2	LG12	<efxeg>	{11}	(ee,ef,eg,fg)	eg	fg	ee	ef	fg	fg	eg	ee	ee	ef	eg	eg	ee	eg	fg	fg	eg	fg	ef	ef	fg	eg	ee	ef	eg	fg	eg	ee	ee	ee	fg	eg	ee	fg	eg	eg	fg	ee	fg	fg	ee	ef	ee	fg
LG12_HB_2360_s61h2	F_1062419_L12_61_2	LG12	<lmxll>	{1-}	(ll,lm))	ll	lm	ll	lm	lm	lm	ll	ll	ll	lm	ll	ll	ll	ll	lm	lm	ll	lm	lm	lm	lm	ll	ll	lm	ll	lm	ll	ll	ll	ll	lm	ll	ll	lm	ll	ll	lm	ll	lm	lm	ll	lm	ll	lm
LG12_HB_2360_s61h2	F_1062420_L12_61_2	LG12	<hkxhk>	{11}	(hh,hk,kk)	hk	kk	hh	hk	kk	kk	hk	hh	hh	hk	hk	hk	hh	hk	kk	kk	hk	kk	hk	hk	kk	hk	hh	hk	hk	kk	hk	hh	hh	hh	kk	hk	--	kk	hk	hk	kk	hh	kk	kk	hh	hk	hh	kk
LG12_HB_2360_s61h2	F_1062422_L12_61_2	LG12	<lmxll>	{1-}	(ll,lm))	ll	lm	ll	lm	lm	lm	ll	ll	ll	lm	ll	ll	ll	ll	lm	lm	ll	lm	lm	lm	lm	ll	ll	lm	ll	lm	ll	ll	ll	ll	lm	ll	ll	lm	ll	ll	lm	ll	lm	lm	ll	lm	ll	lm
LG12_HB_2361_s61h2	F_1062550_L12_61_2	LG12	<hkxhk>	{11}	(hh,hk,kk)	hk	kk	hh	hk	kk	kk	hk	hh	hh	hk	hk	hk	hh	hk	kk	kk	hk	kk	hk	hk	kk	hk	hh	hk	hk	kk	hk	hh	hh	hh	kk	hk	hh	hk	hk	hk	kk	hh	hk	hk	hh	hk	hh	kk
LG12_HB_2361_s61h2	F_1062559_L12_61_2	LG12	<lmxll>	{1-}	(ll,lm))	ll	lm	ll	lm	lm	lm	ll	ll	ll	lm	ll	ll	ll	ll	lm	lm	ll	lm	lm	lm	lm	ll	ll	lm	ll	lm	ll	ll	ll	ll	lm	ll	ll	ll	ll	ll	lm	ll	lm	lm	ll	lm	ll	lm
LG12_HB_2361_s61h2	F_1062561_L12_61_2	LG12	<hkxhk>	{11}	(hh,hk,kk)	hk	kk	hh	hk	kk	kk	hk	hh	hh	hk	hk	hk	hh	hk	kk	kk	hk	kk	hk	hk	kk	hk	hh	hk	hk	kk	hk	hh	hh	hh	kk	hk	hh	hk	hk	hk	kk	hh	hk	hk	hh	hk	hh	kk
LG12_HB_2361_s61h2	F_1062573_L12_61_2	LG12	<hkxhk>	{00}	(hh,hk,kk)	hk	hh	kk	hk	hh	hh	hk	kk	kk	hk	hk	hk	kk	hk	hh	hh	hk	hh	hk	hk	hh	hk	kk	hk	hk	hh	hk	kk	kk	kk	hh	kk	kk	hk	hk	hk	hh	kk	hk	hk	kk	hk	kk	hh
LG12_HB_2361_s61h2	F_1062575_L12_61_2	LG12	<lmxll>	{1-}	(ll,lm))	ll	lm	ll	lm	lm	lm	ll	ll	ll	lm	ll	ll	ll	ll	lm	lm	ll	lm	lm	lm	lm	ll	ll	lm	ll	lm	ll	ll	ll	ll	lm	ll	ll	ll	ll	ll	lm	ll	lm	lm	ll	lm	ll	lm
LG12_HB_237	F_0107526_L12_PA	LG12	<lmxll>	{0-}	(ll,lm))	lm	lm	lm	ll	lm	lm	ll	ll	ll	ll	ll	ll	lm	ll	ll	lm	ll	ll	ll	lm	ll	ll	lm	ll	ll	lm	lm	ll	ll	ll	ll	lm	ll	ll	lm	ll	ll	lm	lm	lm	lm	lm	lm	ll
LG12_HB_237	F_0107529_L12_PA	LG12	<lmxll>	{1-}	(ll,lm))	ll	ll	ll	lm	ll	ll	lm	lm	lm	lm	lm	lm	ll	lm	lm	ll	lm	lm	lm	ll	lm	lm	ll	lm	lm	ll	ll	lm	lm	lm	lm	ll	lm	lm	ll	lm	lm	ll	ll	ll	ll	ll	ll	lm
LG12_HB_237	F_0107532_L12_PA	LG12	<lmxll>	{0-}	(ll,lm))	lm	lm	lm	ll	lm	lm	ll	ll	ll	ll	ll	ll	lm	ll	ll	lm	ll	ll	ll	lm	ll	ll	lm	ll	ll	lm	lm	ll	ll	ll	ll	lm	ll	ll	lm	ll	ll	lm	lm	lm	lm	lm	lm	ll
LG12_HB_237	R_502092_L12_PA	LG12	<lmxll>	{0-}	(ll,lm))	lm	lm	lm	ll	lm	lm	ll	ll	ll	ll	ll	ll	lm	ll	ll	lm	ll	ll	ll	lm	ll	ll	lm	ll	ll	lm	lm	ll	ll	ll	ll	lm	ll	ll	lm	ll	ll	lm	lm	lm	lm	lm	lm	ll
LG12_HB_238	F_0107984_L12_PA	LG12	<nnxnp>	{-0}	(nn,np)	nn	nn	nn	nn	nn	nn	nn	nn	np	np	np	nn	np	nn	nn	nn	nn	np	np	np	nn	nn	np	nn	nn	np	np	nn	nn	np	nn	nn	np	nn	nn	np	np	np	nn	nn	nn	np	np	nn
LG12_HB_238	F_0107987_L12_PA	LG12	<lmxll>	{0-}	(ll,lm))	lm	lm	lm	ll	lm	lm	ll	ll	ll	ll	ll	ll	lm	ll	ll	lm	ll	ll	ll	lm	ll	ll	lm	ll	ll	lm	lm	ll	ll	ll	ll	lm	ll	ll	lm	ll	ll	lm	lm	lm	lm	lm	lm	ll
LG12_HB_239	F_0108809_L12_PA	LG12	<lmxll>	{1-}	(ll,lm))	ll	ll	ll	lm	ll	ll	lm	ll	lm	lm	lm	lm	ll	lm	lm	ll	lm	lm	lm	ll	lm	lm	ll	lm	lm	ll	ll	lm	lm	lm	lm	ll	lm	lm	ll	lm	lm	ll	ll	ll	ll	ll	ll	lm
LG12_HB_239	F_0108815_L12_PA	LG12	<lmxll>	{0-}	(ll,lm))	lm	lm	lm	ll	lm	lm	ll	lm	ll	ll	ll	ll	lm	ll	ll	lm	ll	ll	ll	lm	ll	ll	lm	ll	ll	lm	lm	ll	ll	ll	ll	lm	ll	ll	lm	ll	ll	lm	lm	lm	lm	lm	lm	ll
LG12_HB_240	R_1475357_L12_PA	LG12	<lmxll>	{0-}	(ll,lm))	lm	lm	lm	ll	lm	lm	ll	lm	lm	ll	ll	ll	lm	ll	ll	lm	ll	ll	ll	lm	ll	ll	lm	ll	ll	lm	lm	ll	ll	ll	ll	lm	ll	ll	lm	ll	ll	lm	lm	lm	lm	lm	lm	ll
GD_00116_L12_PA	GD_00116_L12_PA	LG12	<lmxll>	{0-}	(ll,lm))	lm	lm	lm	ll	lm	lm	ll	lm	lm	ll	ll	ll	lm	ll	ll	lm	lm	ll	ll	lm	ll	ll	lm	ll	ll	lm	lm	ll	ll	ll	ll	lm	ll	ll	lm	ll	ll	lm	lm	lm	lm	lm	lm	ll
R_1799179_L12_PA	R_1799179_L12_PA	LG12	<lmxll>	{0-}	(ll,lm))	lm	lm	lm	ll	lm	lm	ll	lm	lm	ll	ll	ll	lm	ll	ll	lm	lm	ll	ll	lm	ll	ll	lm	ll	ll	lm	lm	ll	ll	ll	ll	lm	ll	ll	lm	ll	ll	lm	lm	lm	lm	lm	lm	ll
LG12_HB_241	F_0110360_L12_PA	LG12	<hkxhk>	{01}	(hh,hk,kk)	kk	kk	kk	hk	kk	kk	hk	kk	hk	hh	hh	hk	hk	hk	hk	kk	kk	hh	hh	hk	hk	hk	hk	hk	hk	hk	hk	hk	hk	hh	hk	kk	hh	hk	kk	hh	hh	hk	kk	kk	kk	hk	hk	hk
LG12_HB_241	F_0110362_L12_PA	LG12	<lmxll>	{0-}	(ll,lm))	lm	lm	lm	ll	lm	lm	ll	lm	lm	ll	ll	ll	lm	ll	ll	lm	lm	ll	ll	lm	ll	ll	lm	ll	ll	lm	lm	ll	ll	ll	ll	lm	ll	ll	lm	ll	ll	lm	lm	lm	lm	lm	lm	ll
LG12_HB_241	F_0110363_L12_PA	LG12	<nnxnp>	{-1}	(nn,np)	np	np	np	np	np	np	np	np	nn	nn	nn	np	nn	np	np	np	np	nn	nn	nn	np	np	nn	np	np	nn	nn	np	np	nn	np	np	nn	np	np	nn	nn	nn	np	np	np	nn	nn	np
LG12_HB_241	F_0110376_L12_PA	LG12	<lmxll>	{0-}	(ll,lm))	lm	lm	lm	ll	lm	lm	ll	lm	lm	ll	ll	ll	lm	ll	ll	lm	lm	ll	ll	lm	ll	ll	lm	ll	ll	lm	lm	ll	ll	ll	ll	lm	ll	ll	lm	ll	ll	lm	lm	lm	lm	lm	lm	ll
LG12_HB_241	F_0110377_L12_PA	LG12	<lmxll>	{0-}	(ll,lm))	lm	lm	lm	ll	lm	lm	ll	lm	lm	ll	ll	ll	lm	ll	ll	lm	lm	ll	ll	lm	ll	ll	lm	ll	ll	lm	lm	ll	ll	ll	ll	lm	ll	ll	lm	ll	ll	lm	lm	lm	lm	lm	lm	ll
LG12_HB_241	F_0110379_L12_PA	LG12	<lmxll>	{0-}	(ll,lm))	lm	lm	lm	ll	lm	lm	ll	lm	lm	ll	ll	ll	lm	ll	ll	lm	lm	ll	ll	lm	ll	ll	lm	ll	ll	lm	lm	ll	ll	ll	ll	lm	ll	ll	lm	ll	ll	lm	lm	lm	lm	lm	lm	ll
LG12_HB_241	R_1813514_L12_PA	LG12	<lmxll>	{0-}	(ll,lm))	lm	lm	lm	ll	lm	lm	ll	lm	lm	ll	ll	ll	lm	ll	ll	lm	lm	ll	ll	lm	ll	ll	lm	ll	ll	lm	lm	ll	ll	ll	ll	lm	ll	ll	lm	ll	ll	lm	lm	lm	lm	lm	lm	ll
LG12_HB_241	R_1816057_L12_PA	LG12	<lmxll>	{0-}	(ll,lm))	lm	lm	lm	ll	lm	lm	ll	lm	lm	ll	ll	ll	lm	ll	ll	lm	lm	ll	ll	lm	ll	ll	lm	ll	ll	lm	lm	ll	ll	ll	ll	lm	ll	ll	lm	ll	ll	lm	lm	lm	lm	lm	lm	ll
LG12_HB_241	R_1818084_L12_PA	LG12	<lmxll>	{0-}	(ll,lm))	lm	lm	lm	ll	lm	lm	ll	lm	lm	ll	ll	ll	lm	ll	ll	lm	lm	ll	ll	lm	ll	ll	lm	ll	ll	lm	lm	ll	ll	ll	ll	lm	ll	ll	lm	ll	ll	lm	lm	lm	lm	lm	lm	ll
LG12_HB_242	F_0110881_L12_PA	LG12	<hkxhk>	{10}	(hh,hk,kk)	hh	hh	hh	hk	hh	hh	hk	hh	hk	kk	kk	hk	hk	hk	hk	hh	hh	kk	kk	hk	hk	hh	hk	hk	hk	hk	hk	hk	hk	kk	hk	hh	kk	hk	hh	hk	hk	hk	hh	hh	hh	hk	hk	hk
LG12_HB_242	F_0110884_L12_PA	LG12	<nnxnp>	{-1}	(nn,np)	np	np	np	np	np	np	np	np	nn	nn	nn	np	nn	np	np	np	np	nn	nn	nn	np	np	nn	np	np	nn	nn	np	np	nn	np	np	nn	np	np	nn	np	nn	np	np	np	nn	nn	np
LG12_HB_242	F_0110887_L12_PA	LG12	<lmxll>	{0-}	(ll,lm))	lm	lm	lm	ll	lm	lm	ll	lm	lm	ll	ll	ll	lm	ll	ll	lm	lm	ll	ll	lm	ll	lm	lm	ll	ll	lm	lm	ll	ll	ll	ll	lm	ll	ll	lm	lm	ll	lm	lm	lm	lm	lm	lm	ll
F_0111163_L12_PA	F_0111163_L12_PA	LG12	<lmxll>	{0-}	(ll,lm))	lm	lm	lm	ll	lm	lm	ll	lm	lm	ll	ll	ll	lm	ll	ll	lm	lm	ll	ll	lm	ll	lm	lm	ll	ll	lm	lm	ll	ll	ll	ll	lm	ll	ll	lm	lm	ll	lm	lm	lm	lm	lm	lm	ll
LG12_HB_243.5	R_2958778_L12_PA	LG12	<nnxnp>	{-1}	(nn,np)	np	np	np	np	np	np	np	np	nn	nn	nn	np	nn	np	np	np	np	nn	nn	nn	np	np	nn	np	np	nn	nn	np	np	nn	np	np	nn	np	np	nn	np	nn	np	np	np	nn	nn	np
LG12_HB_244	F_0111351_L12_PA	LG12	<nnxnp>	{-1}	(nn,np)	np	np	np	np	np	np	np	np	nn	nn	nn	np	nn	np	np	np	np	nn	nn	nn	np	np	nn	np	np	nn	nn	np	np	nn	np	np	nn	np	np	nn	np	nn	np	np	np	nn	nn	np
LG12_HB_244	F_0111352_L12_PA	LG12	<lmxll>	{0-}	(ll,lm))	lm	lm	lm	ll	lm	lm	ll	lm	lm	ll	ll	ll	lm	ll	ll	lm	lm	ll	ll	lm	ll	lm	lm	ll	ll	lm	lm	ll	ll	ll	ll	lm	ll	ll	lm	lm	ll	lm	lm	lm	lm	lm	lm	ll
LG12_HB_244	F_0111366_L12_PA	LG12	<nnxnp>	{-1}	(nn,np)	np	np	np	np	np	np	np	np	nn	nn	nn	np	nn	np	np	np	np	nn	nn	nn	np	np	nn	np	np	nn	nn	np	np	nn	np	np	nn	np	np	nn	np	nn	np	np	np	nn	nn	np
LG12_HB_244	R_3007964_L12_PA	LG12	<efxeg>	{01}	(ee,ef,eg,fg)	fg	fg	fg	eg	fg	fg	eg	fg	ef	ee	ee	eg	ef	eg	eg	fg	fg	ee	ee	ef	eg	fg	ef	eg	eg	ef	ef	eg	eg	ee	eg	fg	ee	eg	fg	ef	eg	ef	fg	fg	fg	ef	ef	eg
LG12_HB_244.5	R_3025133_L12_PA	LG12	<lmxll>	{0-}	(ll,lm))	lm	lm	lm	ll	lm	lm	ll	lm	lm	ll	ll	ll	lm	ll	ll	lm	lm	ll	ll	lm	ll	lm	lm	ll	ll	lm	lm	ll	ll	ll	ll	lm	ll	ll	lm	lm	ll	lm	lm	lm	lm	lm	lm	ll
F_0111904_L12_PA	F_0111904_L12_PA	LG12	<lmxll>	{0-}	(ll,lm))	lm	lm	lm	ll	lm	lm	ll	lm	lm	ll	ll	ll	lm	ll	ll	lm	lm	ll	ll	lm	ll	lm	lm	ll	ll	lm	lm	ll	ll	ll	ll	lm	ll	ll	lm	lm	ll	lm	lm	lm	lm	lm	lm	ll
LG12_HB_246	F_0112238_L12_PA	LG12	<lmxll>	{0-}	(ll,lm))	lm	lm	lm	ll	lm	lm	ll	lm	lm	ll	ll	ll	lm	ll	ll	lm	lm	ll	ll	lm	ll	lm	lm	ll	ll	lm	lm	ll	ll	ll	ll	lm	ll	ll	lm	lm	ll	lm	lm	lm	lm	lm	lm	ll
LG12_HB_246	F_0112239_L12_PA	LG12	<hkxhk>	{01}	(hh,hk,kk)	kk	kk	kk	hk	kk	kk	hk	kk	hk	hh	hh	hk	hk	hk	hk	kk	kk	hh	hh	hk	hk	kk	hk	hk	hk	hk	hk	hk	hk	hh	hk	kk	hh	hk	kk	hk	hk	hk	kk	kk	kk	hk	hk	hk
LG12_HB_246	F_0112245_L12_PA	LG12	<nnxnp>	{-1}	(nn,np)	np	np	np	np	np	np	np	np	nn	nn	nn	np	nn	np	np	np	np	nn	nn	nn	np	np	nn	np	np	nn	nn	np	np	nn	np	np	nn	np	np	nn	np	nn	np	np	np	nn	nn	np
LG12_HB_246	F_0112260_L12_PA	LG12	<nnxnp>	{-1}	(nn,np)	np	np	np	np	np	np	np	np	nn	nn	nn	np	nn	np	np	np	np	nn	nn	nn	np	np	nn	np	np	nn	nn	np	np	nn	np	np	nn	np	np	nn	np	nn	np	np	np	nn	nn	np
LG12_HB_246.5	GD_00430_L12_PA	LG12	<lmxll>	{0-}	(ll,lm))	lm	lm	lm	ll	lm	lm	ll	lm	lm	ll	ll	ll	lm	ll	ll	lm	lm	ll	ll	lm	ll	lm	lm	ll	ll	lm	lm	ll	ll	ll	ll	lm	ll	ll	lm	lm	ll	lm	lm	ll	lm	lm	lm	ll
LG12_HB_246.5	GD_01391_L12_PA	LG12	<nnxnp>	{-1}	(nn,np)	np	np	np	np	np	np	np	np	nn	nn	nn	np	nn	np	np	np	np	nn	nn	nn	np	np	nn	np	np	nn	nn	np	np	nn	np	np	nn	np	np	nn	np	nn	np	np	np	nn	nn	np
LG12_HB_246.5	R_3506169_L12_PA	LG12	<lmxll>	{0-}	(ll,lm))	lm	lm	lm	ll	lm	lm	ll	lm	lm	ll	ll	ll	lm	ll	ll	lm	lm	ll	ll	lm	ll	lm	lm	ll	ll	lm	lm	ll	ll	ll	ll	lm	ll	ll	lm	lm	ll	lm	lm	lm	lm	lm	lm	ll
LG12_HB_246.5	R_3725831_L12_PA	LG12	<hkxhk>	{10}	(hh,hk,kk)	hh	hh	hh	hk	hh	hh	hk	hh	hk	kk	kk	hk	hk	hk	hk	hh	hh	kk	kk	hk	hk	hh	hk	hk	hk	hk	hk	hk	kk	kk	hk	hh	kk	hk	hh	hk	hk	hk	hh	hh	hh	hk	hk	hk
LG12_HB_247	F_0112837_L12_PA	LG12	<lmxll>	{0-}	(ll,lm))	lm	lm	lm	ll	lm	lm	ll	lm	lm	ll	ll	ll	lm	ll	ll	lm	lm	ll	ll	lm	ll	lm	lm	ll	ll	lm	lm	ll	ll	ll	ll	lm	ll	ll	lm	lm	ll	lm	lm	ll	lm	lm	lm	ll
LG12_HB_247	F_0112838_L12_PA	LG12	<lmxll>	{0-}	(ll,lm))	lm	lm	lm	ll	lm	lm	ll	lm	lm	ll	ll	ll	lm	ll	ll	lm	lm	ll	ll	lm	ll	lm	lm	ll	ll	lm	lm	ll	ll	ll	ll	lm	ll	ll	lm	lm	ll	lm	lm	ll	lm	lm	lm	ll
LG12_HB_247	F_0112839_L12_PA	LG12	<lmxll>	{0-}	(ll,lm))	lm	lm	lm	ll	lm	lm	ll	lm	lm	ll	ll	ll	lm	ll	ll	lm	lm	ll	ll	lm	ll	lm	lm	ll	ll	lm	lm	ll	ll	ll	ll	lm	ll	ll	lm	lm	ll	lm	lm	ll	lm	lm	lm	ll
LG12_HB_248	F_0113090_L12_PA	LG12	<hkxhk>	{10}	(hh,hk,kk)	hh	hh	hh	hk	hh	hh	hk	hh	hk	kk	kk	hk	hk	hk	hk	hh	hh	kk	kk	hk	hk	hh	hk	hk	hk	hk	hk	hk	kk	kk	hk	hh	kk	hk	hh	hk	hk	hk	hh	hk	hh	hk	hk	hk
LG12_HB_2485_s28h2	F_1091494_L4_28_2	LG12	<nnxnp>	{-1}	(nn,np)	np	nn	nn	nn	np	np	np	nn	nn	nn	np	np	nn	np	np	np	np	np	nn	nn	np	np	nn	nn	np	np	nn	nn	nn	nn	np	np	nn	np	np	np	np	nn	np	np	np	nn	nn	np
LG12_HB_2485_s28h2	F_1091498_L4_28_2	LG12	<lmxll>	{1-}	(ll,lm))	ll	lm	ll	lm	ll	ll	ll	ll	ll	lm	lm	lm	ll	lm	lm	ll	ll	lm	lm	lm	lm	ll	ll	lm	ll	ll	ll	lm	ll	ll	lm	ll	lm	lm	ll	ll	lm	ll	lm	lm	ll	ll	ll	lm
LG12_HB_2485_s28h2	F_1091500_L4_28_2	LG12	<nnxnp>	{-1}	(nn,np)	np	nn	nn	nn	np	np	np	nn	nn	nn	np	np	nn	np	np	np	np	np	nn	nn	np	np	nn	nn	np	np	nn	nn	nn	nn	np	np	nn	np	np	np	np	nn	np	np	np	nn	nn	np
LG12_HB_2485_s28h2	F_1091502_L4_28_2	LG12	<nnxnp>	{-1}	(nn,np)	np	nn	nn	nn	np	np	np	nn	nn	nn	np	np	nn	np	np	np	np	np	nn	nn	np	np	nn	nn	np	np	nn	nn	nn	nn	np	np	nn	np	np	np	np	nn	np	np	np	nn	nn	np
LG12_HB_249	F_0113339_L12_PA	LG12	<hkxhk>	{01}	(hh,hk,kk)	kk	kk	kk	hk	kk	kk	hk	kk	hk	hh	hh	hk	hk	hk	hk	kk	kk	hh	hh	hk	hk	kk	hk	hh	hk	hk	hk	hk	hh	hh	hk	kk	hh	hk	kk	hk	hk	hk	kk	hk	kk	hk	hk	hk
LG12_HB_249	F_0113340_L12_PA	LG12	<hkxhk>	{10}	(hh,hk,kk)	hh	hh	hh	hk	hh	hh	hk	hh	hk	kk	kk	hk	hk	hk	hk	hh	hh	kk	kk	hk	hk	hh	hk	kk	hk	hk	hk	hk	kk	kk	hk	hh	kk	hk	hh	hk	hk	hk	hh	hk	hh	hk	hk	hk
LG12_HB_249	R_4304933_L12_PA	LG12	<hkxhk>	{01}	(hh,hk,kk)	kk	kk	kk	hk	kk	kk	hk	kk	hk	hh	hh	hk	hk	hk	hk	kk	kk	hh	hh	hk	hk	kk	hk	hh	hk	hk	hk	hk	hh	hh	hk	kk	hh	hk	kk	hk	hk	hk	kk	hk	kk	hk	hk	hk
R_4686156_L12_PA	R_4686156_L12_PA	LG12	<hkxhk>	{10}	(hh,hk,kk)	hh	--	hh	hk	--	--	hk	--	hk	kk	kk	hk	hk	hk	hk	--	--	kk	kk	hk	hk	hh	hk	kk	hk	hk	hk	hk	kk	kk	hk	hh	kk	hk	hh	hk	hk	hk	hh	hk	--	hk	hk	hk
LG12_HB_250	F_0114362_L12_PA	LG12	<hkxhk>	{10}	(hh,hk,kk)	hh	hh	hh	hk	hh	hh	hk	hh	hk	kk	kk	hk	hk	hk	hk	hh	hh	kk	kk	hk	hk	hh	hk	kk	hk	hk	hk	hk	kk	kk	hk	hh	kk	hk	hh	hk	hk	hk	hh	hk	hh	hk	hk	hk
LG12_HB_250	F_0114363_L12_PA	LG12	<hkxhk>	{01}	(hh,hk,kk)	kk	kk	kk	hk	kk	kk	hk	kk	hk	hh	hh	hk	hk	hk	hk	kk	kk	hh	hh	hk	hk	kk	hk	hh	hk	hk	hk	hk	hh	hh	hk	kk	hh	hk	kk	hk	hk	hk	kk	hk	kk	hk	hk	hk
LG12_HB_250	F_0114369_L12_PA	LG12	<hkxhk>	{10}	(hh,hk,kk)	hh	hh	hh	hk	hh	hh	hk	hh	hk	kk	kk	hk	hk	hk	hk	hh	hh	kk	kk	hk	hk	hh	hk	kk	hk	hk	hk	hk	kk	kk	hk	hh	kk	hk	hh	hk	hk	hk	hh	hk	hh	hk	hk	hk
LG12_HB_250	GD_01907_L12_PA	LG12	<nnxnp>	{-1}	(nn,np)	np	np	np	np	np	np	np	np	nn	nn	nn	np	nn	np	np	np	np	nn	nn	nn	np	np	nn	nn	np	nn	nn	np	nn	nn	np	np	nn	np	np	nn	np	nn	np	np	np	nn	nn	np
LG12_HB_251	F_0114807_L12_PA	LG12	<efxeg>	{01}	(ee,ef,eg,fg)	fg	fg	fg	eg	fg	fg	eg	fg	ef	ee	ee	eg	ef	eg	eg	fg	fg	ee	ee	ef	eg	fg	ef	ee	eg	ef	ef	eg	ee	ee	eg	fg	ee	eg	fg	ef	eg	ef	fg	eg	fg	ef	ef	eg
LG12_HB_251	F_0114810_L12_PA	LG12	<hkxhk>	{10}	(hh,hk,kk)	hh	hh	hh	hk	hh	--	hk	hh	hk	kk	kk	hk	hk	hk	hk	hh	hh	kk	kk	hk	hk	hh	hk	kk	hk	hk	hk	hk	kk	kk	hk	hh	kk	hk	hh	hk	hk	hk	hh	hk	hh	hk	hk	hk
LG12_HB_251	F_0114819_L12_PA	LG12	<hkxhk>	{10}	(hh,hk,kk)	hh	hh	hh	hk	hh	hh	hk	hh	hk	kk	kk	hk	hk	hk	hk	hh	hh	kk	kk	hk	hk	hh	hk	kk	hk	hk	hk	hk	kk	kk	hk	hh	kk	hk	hh	hk	hk	hk	hh	hk	hh	hk	hk	hk
LG12_HB_251	F_0114826_L12_PA	LG12	<nnxnp>	{-1}	(nn,np)	np	np	np	np	np	np	np	np	nn	nn	nn	np	nn	np	np	np	np	nn	nn	nn	np	np	nn	nn	np	nn	nn	np	nn	nn	np	np	nn	np	np	nn	np	nn	np	np	np	nn	nn	np
LG12_HB_253	F_0116519_L12_PA	LG12	<hkxhk>	{10}	(hh,hk,kk)	hh	hh	hh	hk	hh	hh	hk	hh	hk	kk	kk	hk	hk	hk	hk	hh	hh	kk	kk	hk	hk	hh	hk	kk	hk	hk	hk	hk	kk	kk	hk	hh	kk	hk	hh	hk	hk	hk	hh	hk	hh	hk	hk	hk
LG12_HB_253	F_0116521_L12_PA	LG12	<nnxnp>	{-1}	(nn,np)	np	np	np	np	np	np	np	np	nn	nn	nn	np	nn	np	np	np	np	nn	nn	nn	np	np	nn	nn	np	nn	nn	np	nn	nn	np	np	nn	np	np	nn	np	nn	np	np	np	nn	nn	np
LG12_HB_253	F_0116525_L12_PA	LG12	<nnxnp>	{-1}	(nn,np)	np	np	np	np	np	np	np	np	nn	nn	nn	np	nn	np	np	np	np	nn	nn	nn	np	np	nn	nn	np	nn	nn	np	nn	nn	np	np	nn	np	np	nn	np	nn	np	np	np	nn	nn	np
LG12_HB_253	F_0116528_L12_PA	LG12	<nnxnp>	{-1}	(nn,np)	np	np	np	np	np	np	np	np	nn	nn	nn	np	nn	np	np	np	np	nn	nn	nn	np	np	nn	nn	np	nn	nn	np	nn	nn	np	np	nn	np	np	nn	np	nn	np	np	np	nn	nn	np
LG12_HB_254	F_0117239_L12_PA	LG12	<nnxnp>	{-1}	(nn,np)	np	np	np	np	np	np	np	np	nn	nn	nn	np	nn	np	np	np	np	nn	nn	nn	np	np	nn	nn	np	nn	nn	nn	nn	nn	np	np	nn	np	np	nn	np	nn	np	np	np	nn	nn	np
LG12_HB_254	F_0117243_L12_PA	LG12	<nnxnp>	{-1}	(nn,np)	np	np	np	np	np	np	np	np	nn	nn	nn	np	nn	np	np	np	np	nn	nn	nn	np	np	nn	nn	np	nn	nn	nn	nn	nn	np	np	nn	np	np	nn	np	nn	np	np	np	nn	nn	np
LG12_HB_254	F_0117245_L12_PA	LG12	<nnxnp>	{-1}	(nn,np)	np	np	np	np	np	np	np	np	nn	nn	nn	np	nn	np	np	np	np	nn	nn	nn	np	np	nn	nn	np	nn	nn	nn	nn	nn	np	np	nn	np	np	nn	np	nn	np	np	np	nn	nn	np
LG12_HB_254	F_0117252_L12_PA	LG12	<nnxnp>	{-1}	(nn,np)	np	np	np	np	np	np	np	np	nn	nn	nn	np	nn	np	np	np	np	nn	nn	nn	np	np	nn	nn	np	nn	nn	nn	nn	nn	np	np	nn	np	np	nn	np	nn	np	np	np	nn	nn	np
LG12_HB_255	F_0117714_L12_PA	LG12	<nnxnp>	{-1}	(nn,np)	np	nn	np	np	np	np	np	np	nn	nn	nn	np	nn	np	np	np	np	nn	nn	nn	np	np	nn	nn	np	nn	nn	nn	nn	nn	np	np	nn	np	np	nn	np	nn	np	np	np	nn	nn	np
LG12_HB_255	F_0117717_L12_PA	LG12	<nnxnp>	{-1}	(nn,np)	np	nn	np	np	np	np	np	np	nn	nn	nn	np	nn	np	np	np	np	nn	nn	nn	np	np	nn	nn	np	nn	nn	nn	nn	nn	np	np	nn	np	np	nn	np	nn	np	np	np	nn	nn	np
LG12_HB_256	F_0117741_L12_PA	LG12	<nnxnp>	{-1}	(nn,np)	np	nn	np	np	np	np	np	np	nn	nn	nn	np	nn	np	np	np	np	nn	nn	nn	np	np	nn	nn	np	nn	nn	nn	nn	nn	np	np	nn	np	np	nn	np	nn	np	np	np	nn	nn	np
LG12_HB_256	F_0117748_L12_PA	LG12	<nnxnp>	{-1}	(nn,np)	np	nn	np	np	np	np	np	np	nn	nn	nn	np	nn	np	np	np	np	nn	nn	nn	np	np	nn	nn	np	nn	nn	nn	nn	nn	np	np	nn	np	np	nn	np	nn	np	np	np	nn	nn	np
LG12_HB_256	F_0117753_L12_PA	LG12	<nnxnp>	{-1}	(nn,np)	np	nn	np	np	np	np	np	np	nn	nn	nn	np	nn	np	np	np	np	nn	nn	nn	np	np	nn	nn	np	nn	nn	nn	nn	nn	np	np	nn	np	np	nn	np	nn	np	np	np	nn	nn	np
LG12_HB_256	F_0117756_L12_PA	LG12	<nnxnp>	{-1}	(nn,np)	np	nn	np	np	np	np	np	np	nn	nn	nn	np	nn	np	np	np	np	nn	nn	nn	np	np	nn	nn	np	nn	nn	nn	nn	nn	np	np	nn	np	np	nn	np	nn	np	np	np	nn	nn	np
LG12_HB_256	F_0117757_L12_PA	LG12	<nnxnp>	{-1}	(nn,np)	np	nn	np	np	np	np	np	np	nn	nn	nn	np	nn	np	np	np	np	nn	nn	nn	np	np	nn	nn	np	nn	nn	nn	nn	nn	np	np	nn	np	np	nn	np	nn	np	np	np	nn	nn	np
LG12_HB_257	F_0118080_L12_PA	LG12	<nnxnp>	{-1}	(nn,np)	np	nn	np	np	np	np	np	np	nn	nn	nn	np	nn	np	np	np	np	nn	nn	nn	np	np	nn	nn	np	nn	nn	nn	nn	nn	np	np	nn	np	np	nn	np	nn	np	np	np	nn	nn	np
LG12_HB_257	F_0118087_L12_PA	LG12	<nnxnp>	{-1}	(nn,np)	np	nn	np	np	np	np	np	np	nn	nn	nn	np	nn	np	np	np	np	nn	nn	nn	np	np	nn	nn	np	nn	nn	nn	nn	nn	np	np	nn	np	np	nn	np	nn	np	np	np	nn	nn	np
LG12_HB_257	F_0118091_L12_PA	LG12	<nnxnp>	{-1}	(nn,np)	np	nn	np	np	np	np	np	np	nn	nn	nn	np	nn	np	np	np	np	nn	nn	nn	np	np	nn	nn	np	nn	nn	nn	nn	nn	np	np	nn	np	np	nn	np	nn	np	np	np	nn	nn	np
LG12_HB_257	R_7044670_L12_PA	LG12	<nnxnp>	{-1}	(nn,np)	np	nn	np	np	np	np	np	np	nn	nn	nn	np	nn	np	np	np	np	nn	nn	nn	np	np	nn	nn	np	nn	nn	nn	nn	nn	np	np	nn	np	np	nn	np	nn	np	np	np	nn	nn	np
F_0118326_L12_PA	F_0118326_L12_PA	LG12	<nnxnp>	{-1}	(nn,np)	np	nn	np	np	np	np	np	np	nn	nn	nn	np	nn	np	np	np	np	nn	nn	nn	np	np	nn	nn	np	nn	nn	nn	nn	nn	np	np	nn	np	np	nn	np	nn	np	np	np	nn	nn	np
LG12_HB_2580_s71h3	F_1108951_L12_71_3	LG12	<lmxll>	{1-}	(ll,lm))	ll	lm	ll	lm	ll	ll	ll	ll	ll	lm	lm	lm	ll	lm	lm	ll	ll	lm	lm	lm	lm	ll	ll	lm	ll	ll	ll	lm	ll	ll	lm	ll	lm	lm	ll	ll	lm	ll	lm	lm	ll	ll	ll	lm
F_1109632_L13_73_3	F_1109632_L13_73_3	LG12	<lmxll>	{1-}	(ll,lm))	ll	lm	ll	lm	ll	ll	ll	ll	ll	lm	lm	lm	ll	lm	lm	ll	ll	lm	lm	lm	lm	ll	ll	lm	ll	ll	ll	lm	ll	ll	lm	ll	lm	lm	ll	ll	lm	ll	lm	lm	ll	ll	ll	lm
LG12_HB_259	F_0118486_L12_PA	LG12	<nnxnp>	{-0}	(nn,np)	nn	np	nn	nn	nn	nn	nn	nn	np	np	np	nn	np	nn	nn	nn	nn	np	np	np	nn	nn	np	np	nn	np	np	np	np	np	nn	nn	np	nn	nn	np	nn	np	nn	nn	nn	np	np	nn
LG12_HB_2609_s91h3	F_1115961_L5_91_3	LG12	<nnxnp>	{-1}	(nn,np)	np	nn	nn	nn	np	np	np	nn	nn	nn	np	np	nn	np	np	np	np	np	nn	nn	np	np	nn	nn	np	np	nn	nn	nn	nn	np	np	nn	np	np	np	np	nn	np	np	nn	nn	nn	np
LG12_HB_2609_s91h3	F_1115969_L5_91_3	LG12	<lmxll>	{1-}	(ll,lm))	ll	lm	ll	lm	ll	lm	ll	ll	ll	lm	lm	lm	ll	ll	lm	ll	ll	lm	lm	lm	lm	ll	ll	lm	ll	ll	ll	lm	ll	ll	lm	ll	ll	lm	ll	ll	lm	ll	lm	lm	ll	ll	ll	lm
LG12_HB_2609_s91h3	F_1115970_L5_91_3	LG12	<lmxll>	{1-}	(ll,lm))	ll	lm	ll	lm	ll	lm	ll	ll	ll	lm	lm	lm	ll	ll	lm	ll	ll	lm	lm	lm	lm	ll	ll	lm	ll	ll	ll	lm	ll	ll	lm	ll	ll	lm	ll	ll	lm	ll	lm	lm	ll	ll	ll	lm
LG12_HB_261	F_0118958_L12_PA	LG12	<lmxll>	{0-}	(ll,lm))	lm	lm	lm	ll	lm	lm	ll	lm	lm	ll	ll	ll	lm	ll	ll	lm	lm	ll	ll	lm	ll	lm	lm	ll	lm	lm	lm	ll	ll	ll	ll	lm	ll	ll	lm	lm	ll	lm	lm	ll	lm	lm	lm	ll
LG12_HB_261	F_0118970_L12_PA	LG12	<hkxhk>	{01}	(hh,hk,kk)	kk	hk	kk	hk	kk	kk	hk	kk	hk	hh	hh	hk	hk	hk	hk	kk	kk	hh	hh	hk	hk	kk	hk	hh	kk	hk	hk	hh	hh	hh	hk	kk	hh	hk	kk	hk	hk	hk	kk	hk	kk	hk	hk	hk
LG12_HB_261	F_0118976_L12_PA	LG12	<hkxhk>	{10}	(hh,hk,kk)	hh	hk	hh	hk	hh	hh	hk	hh	hk	kk	kk	hk	hk	hk	hk	hh	hh	kk	kk	hk	hk	hh	hk	kk	hh	hk	hk	kk	kk	kk	hk	hh	kk	hk	hh	hk	hk	hk	hh	hk	hh	hk	hk	hk
LG12_HB_261	GD_01703_L12_PA	LG12	<hkxhk>	{01}	(hh,hk,kk)	kk	hk	kk	hk	kk	kk	hk	kk	hk	hh	hh	hk	hk	hk	hk	kk	kk	hh	hh	hk	hk	kk	hk	hh	kk	hk	hk	hh	hh	hh	hk	kk	hh	hk	kk	hk	hk	hk	kk	hk	kk	hk	hk	hk
LG12_HB_263	F_0119337_L12_PA	LG12	<lmxll>	{0-}	(ll,lm))	lm	lm	lm	ll	lm	lm	ll	lm	lm	ll	ll	ll	lm	ll	ll	lm	lm	ll	ll	ll	ll	lm	lm	ll	lm	lm	lm	ll	ll	ll	ll	lm	ll	ll	lm	lm	ll	lm	lm	ll	lm	lm	lm	ll
LG12_HB_263	F_0119339_L12_PA	LG12	<hkxhk>	{00}	(hh,hk,kk)	hk	kk	hk	hh	hk	hk	hh	hk	kk	hk	hk	hh	kk	hh	hh	hk	hk	hk	hk	hk	hh	hk	kk	hk	hk	kk	kk	hk	hk	hk	hh	hk	hk	hh	hk	kk	hh	kk	hk	hh	hk	kk	kk	hh
LG12_HB_263	F_0119340_L12_PA	LG12	<nnxnp>	{-1}	(nn,np)	np	nn	np	np	np	np	np	np	nn	nn	nn	np	nn	np	np	np	np	nn	nn	nn	np	np	nn	nn	np	nn	nn	nn	nn	nn	np	np	nn	np	np	nn	np	nn	np	np	np	nn	nn	np
LG12_HB_263	F_0119342_L12_PA	LG12	<lmxll>	{1-}	(ll,lm))	ll	ll	ll	lm	ll	ll	lm	ll	ll	lm	lm	lm	ll	lm	lm	ll	ll	lm	lm	lm	lm	ll	ll	lm	ll	ll	ll	lm	lm	lm	lm	ll	lm	lm	ll	ll	lm	ll	ll	lm	ll	ll	ll	lm
LG12_HB_263	F_0119366_L12_PA	LG12	<hkxhk>	{01}	(hh,hk,kk)	kk	hk	kk	hk	kk	kk	hk	kk	hk	hh	hh	hk	hk	hk	hk	kk	kk	hh	hh	hh	hk	kk	hk	hh	kk	hk	hk	hh	hh	hh	hk	kk	hh	hk	kk	hk	hk	hk	kk	hk	kk	hk	hk	hk
LG12_HB_263	R_8805420_L12_PA	LG12	<lmxll>	{0-}	(ll,lm))	lm	lm	lm	ll	lm	lm	ll	lm	lm	ll	ll	ll	lm	ll	ll	lm	lm	ll	ll	ll	ll	lm	lm	ll	lm	lm	lm	ll	ll	ll	ll	lm	ll	ll	lm	lm	ll	lm	lm	ll	lm	lm	lm	ll
LG12_HB_264	F_0119565_L12_PA	LG12	<lmxll>	{1-}	(ll,lm))	ll	lm	ll	lm	ll	ll	lm	ll	ll	lm	lm	lm	ll	lm	lm	ll	ll	lm	lm	lm	lm	ll	ll	lm	ll	ll	ll	lm	lm	lm	lm	ll	lm	lm	ll	ll	lm	ll	ll	lm	ll	ll	ll	lm
LG12_HB_264	F_0119584_L12_PA	LG12	<efxeg>	{10}	(ee,ef,eg,fg)	ee	fg	ee	ef	ee	ee	ef	ee	eg	fg	fg	ef	eg	ef	ef	ee	ee	fg	fg	fg	ef	ee	eg	fg	ee	eg	eg	fg	fg	fg	ef	ee	fg	ef	ee	eg	ef	eg	ee	ef	ee	eg	eg	ef
LG12_HB_265	F_0120075_L12_PA	LG12	<nnxnp>	{-0}	(nn,np)	nn	np	nn	nn	nn	nn	nn	nn	np	np	np	nn	np	nn	nn	nn	nn	np	np	np	nn	nn	np	np	nn	nn	np	np	np	np	nn	nn	np	nn	nn	np	nn	np	nn	nn	nn	np	np	nn
LG12_HB_265	F_0120077_L12_PA	LG12	<nnxnp>	{-0}	(nn,np)	nn	np	nn	nn	nn	nn	nn	nn	np	np	np	nn	np	nn	nn	nn	nn	np	np	np	nn	nn	np	np	nn	nn	np	np	np	np	nn	nn	np	nn	nn	np	nn	np	nn	nn	nn	np	np	nn
LG12_HB_265	F_0120078_L12_PA	LG12	<lmxll>	{1-}	(ll,lm))	ll	lm	ll	lm	ll	ll	lm	ll	ll	lm	lm	lm	ll	lm	lm	ll	ll	lm	lm	lm	lm	ll	ll	lm	ll	ll	ll	lm	lm	lm	lm	ll	lm	lm	ll	ll	lm	ll	ll	lm	ll	ll	ll	lm
LG12_HB_265	F_0120081_L12_PA	LG12	<nnxnp>	{-1}	(nn,np)	np	nn	np	np	np	np	np	np	nn	nn	nn	np	nn	np	np	np	np	nn	nn	nn	np	np	nn	nn	np	np	nn	nn	nn	nn	np	np	nn	np	np	nn	np	nn	np	np	np	nn	nn	np
LG12_HB_265	F_0120095_L12_PA	LG12	<nnxnp>	{-0}	(nn,np)	nn	np	nn	nn	nn	nn	nn	nn	np	np	np	nn	np	nn	nn	nn	nn	np	np	np	nn	nn	np	np	nn	nn	np	np	np	np	nn	nn	np	nn	nn	np	nn	np	nn	nn	nn	np	np	nn
LG12_HB_265	F_0120098_L12_PA	LG12	<nnxnp>	{-1}	(nn,np)	np	nn	np	np	np	np	np	np	nn	nn	nn	np	nn	np	np	np	np	nn	nn	nn	np	np	nn	nn	np	np	nn	nn	nn	nn	np	np	nn	np	np	nn	np	nn	np	np	np	nn	nn	np
LG12_HB_265	R_9274031_L12_PA	LG12	<nnxnp>	{-1}	(nn,np)	np	nn	np	np	np	np	np	np	nn	nn	nn	np	nn	np	np	np	np	nn	nn	nn	np	np	nn	nn	np	np	nn	nn	nn	nn	np	np	nn	np	np	nn	np	nn	np	np	np	nn	nn	np
LG12_HB_265.5	R_9333311_L12_PA	LG12	<nnxnp>	{-0}	(nn,np)	nn	np	nn	nn	nn	nn	nn	nn	np	np	np	nn	np	nn	nn	nn	nn	np	np	np	nn	nn	np	np	nn	np	np	np	np	np	nn	nn	np	nn	nn	np	nn	np	nn	nn	nn	np	np	nn
LG12_HB_268	F_0121061_L12_PA	LG12	<nnxnp>	{-0}	(nn,np)	nn	np	nn	np	nn	nn	nn	nn	np	np	np	nn	np	nn	nn	nn	nn	np	np	np	nn	nn	np	np	nn	nn	np	np	np	np	nn	nn	np	nn	nn	np	nn	np	nn	nn	nn	np	np	nn
LG12_HB_268	F_0121073_L12_PA	LG12	<nnxnp>	{-0}	(nn,np)	nn	np	nn	np	nn	nn	nn	nn	np	np	np	nn	np	nn	nn	nn	nn	np	np	np	nn	nn	np	np	nn	nn	np	np	np	np	nn	nn	np	nn	nn	np	nn	np	nn	nn	nn	np	np	nn
LG12_HB_268	F_0121089_L12_PA	LG12	<nnxnp>	{-0}	(nn,np)	nn	np	nn	np	nn	nn	nn	nn	np	np	np	nn	np	nn	nn	nn	nn	np	np	np	nn	nn	np	np	nn	nn	np	np	np	np	nn	nn	np	nn	nn	np	nn	np	nn	nn	nn	np	np	nn
LG12_HB_268	F_0121090_L12_PA	LG12	<nnxnp>	{-0}	(nn,np)	nn	np	nn	np	nn	nn	nn	nn	np	np	np	nn	np	nn	nn	nn	nn	np	np	np	nn	nn	np	np	nn	nn	np	np	np	np	nn	nn	np	nn	nn	np	nn	np	nn	nn	nn	np	np	nn
LG12_HB_268	GD_02814_L12_PA	LG12	<nnxnp>	{-1}	(nn,np)	np	nn	np	nn	np	np	np	np	nn	nn	nn	np	nn	np	np	np	np	nn	nn	nn	np	np	nn	nn	np	np	nn	nn	nn	nn	np	np	nn	np	np	nn	np	nn	np	np	np	nn	nn	np
F_0123463_L12_PA	F_0123463_L12_PA	LG12	<nnxnp>	{-0}	(nn,np)	nn	np	nn	np	nn	nn	nn	nn	np	np	np	nn	np	nn	nn	nn	nn	np	np	np	nn	nn	np	np	nn	nn	np	np	np	np	nn	nn	np	nn	nn	np	nn	np	nn	nn	nn	np	np	nn
LG12_HB_274	F_0124073_L12_PA	LG12	<nnxnp>	{-1}	(nn,np)	np	nn	np	nn	np	np	np	np	nn	nn	nn	np	nn	np	np	np	np	nn	nn	nn	np	np	nn	nn	np	np	nn	nn	nn	nn	np	np	nn	np	np	nn	np	nn	np	np	np	nn	nn	np
LG12_HB_274	F_0124088_L12_PA	LG12	<nnxnp>	{-0}	(nn,np)	nn	np	nn	np	nn	nn	nn	nn	np	np	np	nn	np	nn	nn	nn	nn	np	np	np	nn	nn	np	np	nn	nn	np	np	np	np	nn	nn	np	nn	nn	np	nn	np	nn	nn	nn	np	np	nn
LG12_HB_274	F_0124090_L12_PA	LG12	<nnxnp>	{-0}	(nn,np)	nn	np	nn	np	nn	nn	nn	nn	np	np	np	nn	np	nn	nn	nn	nn	np	np	np	nn	nn	np	np	nn	nn	np	np	np	np	nn	nn	np	nn	nn	np	nn	np	nn	nn	nn	np	np	nn
LG12_HB_274	F_0124093_L12_PA	LG12	<nnxnp>	{-0}	(nn,np)	nn	np	nn	np	nn	nn	nn	nn	np	np	np	nn	np	nn	nn	nn	nn	np	np	np	nn	nn	np	np	nn	nn	np	np	np	np	nn	nn	np	nn	nn	np	nn	np	nn	nn	nn	np	--	nn
LG12_HB_276	F_0124567_L12_PA	LG12	<lmxll>	{1-}	(ll,lm))	ll	lm	ll	lm	ll	ll	lm	ll	ll	lm	lm	--	ll	lm	lm	ll	ll	lm	lm	lm	--	ll	ll	lm	ll	ll	ll	lm	lm	lm	--	ll	lm	--	ll	ll	--	ll	ll	--	ll	ll	ll	--
LG12_HB_276	F_0124568_L12_PA	LG12	<nnxnp>	{-0}	(nn,np)	nn	np	nn	np	nn	nn	nn	nn	np	np	np	nn	np	nn	nn	nn	nn	np	np	np	nn	nn	np	np	nn	nn	np	np	np	np	nn	nn	np	nn	nn	np	nn	np	nn	nn	nn	np	np	nn
LG12_HB_276	F_0124582_L12_PA	LG12	<hkxhk>	{11}	(hh,hk,kk)	hk	hk	hk	hk	hk	hk	kk	hk	hh	hk	hk	kk	hh	kk	kk	hk	hk	hk	hk	hk	kk	hk	hh	hk	hk	hk	hh	hk	hk	hk	kk	hk	hk	kk	hk	hh	kk	hh	hk	kk	hk	hh	hh	kk
LG12_HB_276	F_0124583_L12_PA	LG12	<nnxnp>	{-1}	(nn,np)	np	nn	np	nn	np	np	np	np	nn	nn	nn	np	nn	np	np	np	np	nn	nn	nn	np	np	nn	nn	np	np	nn	nn	nn	nn	np	np	nn	np	np	nn	np	nn	np	np	np	nn	nn	np
LG12_HB_276	F_0124597_L12_PA	LG12	<nnxnp>	{-0}	(nn,np)	nn	np	nn	np	nn	nn	nn	nn	np	np	np	nn	np	nn	nn	nn	nn	np	np	np	nn	nn	np	np	nn	nn	np	np	np	np	nn	nn	np	nn	nn	np	nn	np	nn	nn	nn	np	np	nn
LG12_HB_277	F_0124929_L12_PA	LG12	<hkxhk>	{10}	(hh,hk,kk)	hh	kk	hh	kk	hh	hh	hk	hh	hk	kk	kk	hk	hk	hk	hk	hh	hh	kk	kk	kk	hk	hh	hk	kk	hh	hh	hk	kk	kk	kk	hk	hh	kk	hk	hh	hk	hk	hk	hh	hk	hh	hk	hk	hk
LG12_HB_277	F_0124934_L12_PA	LG12	<lmxll>	{0-}	(ll,lm))	lm	ll	lm	ll	lm	lm	ll	lm	lm	ll	ll	ll	lm	ll	ll	lm	lm	ll	ll	ll	ll	lm	lm	ll	lm	lm	lm	ll	ll	ll	ll	lm	ll	ll	lm	lm	ll	lm	lm	ll	lm	lm	lm	ll
LG12_HB_277	F_0124935_L12_PA	LG12	<nnxnp>	{-1}	(nn,np)	np	nn	np	nn	np	np	np	np	nn	nn	nn	np	nn	np	np	np	np	nn	nn	nn	np	np	nn	nn	np	np	nn	nn	nn	nn	np	np	nn	np	np	nn	np	nn	np	np	np	nn	nn	np
LG12_HB_277	F_0124936_L12_PA	LG12	<nnxnp>	{-0}	(nn,np)	nn	np	nn	np	nn	nn	nn	nn	np	np	np	nn	np	nn	nn	nn	nn	np	np	np	nn	nn	np	np	nn	nn	np	np	np	np	nn	nn	np	nn	nn	np	nn	np	nn	nn	nn	np	np	nn
LG12_HB_277	F_0124940_L12_PA	LG12	<nnxnp>	{-0}	(nn,np)	nn	np	nn	np	nn	nn	nn	nn	np	np	np	nn	np	nn	nn	nn	nn	np	np	np	nn	nn	np	np	nn	nn	np	np	np	np	nn	nn	np	nn	nn	np	nn	np	nn	nn	nn	np	np	nn
LG12_HB_277	F_0124942_L12_PA	LG12	<nnxnp>	{-0}	(nn,np)	nn	np	nn	np	nn	nn	nn	nn	np	np	np	nn	np	nn	nn	nn	nn	np	np	np	nn	nn	np	np	nn	nn	np	np	np	np	nn	nn	np	nn	nn	np	nn	np	nn	nn	nn	np	np	nn
LG12_HB_278	F_0125385_L12_PA	LG12	<nnxnp>	{-1}	(nn,np)	np	nn	np	nn	np	np	np	np	nn	nn	nn	np	nn	np	np	np	np	nn	nn	nn	np	np	nn	nn	np	np	nn	nn	nn	nn	np	np	nn	np	np	nn	np	nn	np	np	np	nn	nn	np
LG12_HB_278	F_0125386_L12_PA	LG12	<hkxhk>	{11}	(hh,hk,kk)	hk	hk	hk	hk	hk	hk	kk	hk	hh	hk	hk	kk	hh	kk	kk	hk	hk	hk	hk	hk	kk	hk	hh	hk	hk	hk	hh	hk	hk	hk	kk	hk	hk	kk	hk	hh	kk	hh	hk	kk	hk	hh	hh	kk
LG12_HB_279	F_0125520_L12_PA	LG12	<lmxll>	{1-}	(ll,lm))	ll	lm	ll	lm	ll	ll	lm	ll	ll	lm	lm	lm	ll	lm	lm	ll	ll	lm	lm	lm	lm	ll	ll	lm	ll	ll	ll	lm	lm	lm	lm	ll	lm	lm	ll	ll	lm	ll	ll	lm	ll	ll	ll	lm
LG12_HB_279	F_0125521_L12_PA	LG12	<nnxnp>	{-1}	(nn,np)	np	nn	np	nn	np	np	np	np	nn	nn	nn	np	nn	np	np	np	np	nn	nn	nn	np	np	nn	nn	np	np	nn	nn	nn	nn	np	np	nn	np	np	nn	np	nn	np	np	np	nn	nn	np
LG12_HB_279	F_0125525_L12_PA	LG12	<nnxnp>	{-1}	(nn,np)	np	nn	np	nn	np	np	np	np	nn	nn	nn	np	nn	np	np	np	np	nn	nn	nn	np	np	nn	nn	np	np	nn	nn	nn	nn	np	np	nn	np	np	nn	np	nn	np	np	np	nn	nn	np
LG12_HB_281	F_0126141_L12_PA	LG12	<nnxnp>	{-0}	(nn,np)	nn	np	nn	np	nn	nn	nn	nn	np	np	np	nn	np	nn	nn	nn	nn	np	np	np	nn	nn	np	np	nn	nn	np	np	np	np	nn	nn	np	nn	nn	nn	nn	np	nn	nn	nn	np	np	nn
LG12_HB_281	F_0126149_L12_PA	LG12	<nnxnp>	{-1}	(nn,np)	np	nn	np	nn	np	np	np	np	nn	nn	nn	np	nn	np	np	np	np	nn	nn	nn	np	np	nn	nn	np	np	nn	nn	nn	nn	np	np	nn	np	np	np	np	nn	np	np	np	nn	nn	np
LG12_HB_281	F_0126179_L12_PA	LG12	<nnxnp>	{-0}	(nn,np)	nn	np	nn	np	nn	nn	nn	nn	np	np	np	nn	np	nn	nn	nn	nn	np	np	np	nn	nn	np	np	nn	nn	np	np	np	np	nn	nn	np	nn	nn	nn	nn	np	nn	nn	nn	np	np	nn
LG12_HB_281	F_0126187_L12_PA	LG12	<nnxnp>	{-0}	(nn,np)	nn	np	nn	np	nn	nn	nn	nn	np	np	np	nn	np	nn	nn	nn	nn	np	np	np	nn	nn	np	np	nn	nn	np	np	np	np	nn	nn	np	nn	nn	nn	nn	np	nn	nn	nn	np	np	nn
LG12_HB_284	F_0127615_L12_PA	LG12	<lmxll>	{1-}	(ll,lm))	ll	lm	ll	lm	ll	--	lm	ll	ll	lm	lm	lm	ll	lm	lm	ll	ll	lm	lm	lm	lm	ll	ll	lm	ll	ll	ll	lm	lm	lm	lm	ll	lm	lm	ll	ll	lm	ll	ll	lm	ll	ll	ll	lm
LG12_HB_284	F_0127617_L12_PA	LG12	<nnxnp>	{-1}	(nn,np)	np	nn	np	nn	np	np	np	np	nn	nn	nn	np	nn	np	np	np	np	nn	nn	nn	np	np	nn	nn	np	np	nn	nn	nn	nn	np	np	nn	np	np	np	np	nn	np	np	np	nn	nn	np
LG12_HB_284	R_16317377_L12_PA	LG12	<nnxnp>	{-1}	(nn,np)	np	nn	np	nn	np	np	np	np	nn	nn	nn	np	nn	np	np	np	np	nn	nn	nn	np	np	nn	nn	np	np	nn	nn	nn	nn	np	np	nn	np	np	np	np	nn	np	np	np	nn	nn	np
LG12_HB_284.5	R_16343119_L12_PA	LG12	<nnxnp>	{-1}	(nn,np)	np	nn	np	nn	np	np	np	np	nn	nn	nn	np	nn	np	np	np	np	nn	nn	nn	np	np	nn	nn	np	np	nn	nn	nn	nn	np	np	nn	np	np	np	np	nn	np	np	np	nn	nn	np
LG12_HB_284.5	R_16355366_L12_PA	LG12	<nnxnp>	{-1}	(nn,np)	np	nn	np	nn	np	np	np	np	nn	nn	nn	np	nn	np	np	np	np	nn	nn	nn	np	np	nn	nn	np	np	nn	nn	nn	nn	np	np	nn	np	np	np	np	nn	np	np	np	nn	nn	np
LG12_HB_284.5	R_16369231_L12_PA	LG12	<nnxnp>	{-1}	(nn,np)	np	nn	np	nn	np	np	np	np	nn	nn	nn	np	nn	np	np	np	np	nn	nn	nn	np	np	nn	nn	np	np	nn	nn	nn	nn	np	np	nn	np	np	np	np	nn	np	np	np	nn	nn	np
LG12_HB_285	F_0128307_L12_PA	LG12	<hkxhk>	{01}	(hh,hk,kk)	kk	hh	kk	hh	kk	kk	hk	kk	hk	hh	hh	hk	hk	hk	hk	kk	kk	hh	hh	hh	hk	kk	hk	hh	kk	kk	hk	hh	hh	hh	hk	kk	hh	hk	kk	kk	hk	hk	kk	hk	kk	hk	hk	hk
LG12_HB_286	F_0128823_L12_PA	LG12	<nnxnp>	{-0}	(nn,np)	nn	np	nn	np	nn	nn	nn	nn	np	np	np	nn	np	nn	nn	nn	nn	np	np	np	nn	nn	np	np	nn	nn	np	np	np	np	nn	nn	np	nn	nn	nn	nn	np	nn	nn	nn	np	np	nn
LG12_HB_286	F_0128844_L12_PA	LG12	<lmxll>	{0-}	(ll,lm))	lm	ll	lm	ll	lm	lm	ll	lm	lm	ll	ll	ll	lm	ll	ll	lm	lm	ll	ll	ll	ll	lm	lm	ll	lm	lm	lm	ll	ll	ll	ll	lm	ll	ll	lm	lm	ll	lm	lm	ll	lm	lm	lm	ll
LG12_HB_287	F_0129376_L12_PA	LG12	<nnxnp>	{-1}	(nn,np)	np	nn	np	nn	np	np	np	np	nn	nn	nn	np	nn	np	np	np	np	nn	nn	nn	np	np	nn	nn	np	np	nn	nn	nn	nn	np	np	nn	np	np	np	np	nn	np	np	np	nn	nn	np
LG12_HB_287	F_0129398_L12_PA	LG12	<lmxll>	{1-}	(ll,lm))	ll	lm	ll	lm	ll	ll	lm	ll	ll	lm	lm	lm	ll	lm	lm	ll	ll	lm	lm	lm	lm	ll	ll	lm	ll	ll	ll	lm	lm	lm	lm	ll	lm	lm	ll	ll	lm	ll	ll	lm	ll	ll	ll	lm
LG12_HB_287	R_17312775_L12_PA	LG12	<lmxll>	{1-}	(ll,lm))	ll	lm	ll	lm	ll	ll	lm	ll	ll	lm	lm	lm	ll	lm	lm	ll	ll	lm	lm	lm	lm	ll	ll	lm	ll	ll	ll	lm	lm	lm	lm	ll	lm	lm	ll	ll	lm	ll	ll	lm	ll	ll	ll	lm
LG12_HB_288	F_0130143_L12_PA	LG12	<lmxll>	{1-}	(ll,lm))	ll	lm	ll	lm	ll	ll	lm	ll	ll	lm	lm	lm	ll	lm	lm	ll	ll	lm	lm	lm	lm	ll	ll	lm	ll	ll	ll	lm	lm	lm	lm	ll	lm	lm	ll	ll	lm	ll	ll	lm	ll	ll	ll	lm
LG12_HB_289	F_0130417_L12_PA	LG12	<nnxnp>	{-1}	(nn,np)	np	nn	np	nn	np	np	np	np	nn	nn	nn	np	nn	np	np	np	np	nn	nn	nn	np	np	nn	nn	np	np	nn	nn	nn	nn	np	np	nn	np	np	np	np	nn	np	np	np	nn	nn	np
LG12_HB_290	F_0130997_L12_PA	LG12	<lmxll>	{1-}	(ll,lm))	ll	lm	ll	lm	ll	ll	lm	ll	ll	lm	lm	lm	ll	lm	lm	ll	ll	lm	lm	lm	lm	ll	ll	lm	ll	ll	ll	lm	lm	lm	lm	ll	lm	lm	ll	ll	lm	ll	ll	lm	ll	ll	ll	lm
LG12_HB_290	F_0131004_L12_PA	LG12	<lmxll>	{0-}	(ll,lm))	lm	ll	lm	ll	lm	lm	ll	lm	lm	ll	ll	ll	lm	ll	ll	lm	lm	ll	ll	ll	ll	lm	lm	ll	lm	lm	lm	ll	ll	ll	ll	lm	ll	ll	lm	lm	ll	lm	lm	ll	lm	lm	lm	ll
LG12_HB_291	F_0131435_L12_PA	LG12	<nnxnp>	{-0}	(nn,np)	nn	np	nn	np	nn	nn	nn	nn	np	np	np	nn	np	nn	nn	nn	nn	np	np	np	nn	nn	np	np	nn	nn	np	np	np	np	nn	nn	np	nn	nn	nn	nn	np	nn	nn	nn	np	np	nn
GD_01555_L12_PA	GD_01555_L12_PA	LG12	<nnxnp>	{-1}	(nn,np)	np	nn	np	nn	np	np	np	np	nn	nn	nn	np	nn	np	np	np	np	nn	nn	nn	np	np	nn	nn	np	np	nn	nn	nn	nn	np	np	nn	np	np	np	np	nn	np	np	np	nn	nn	np
LG12_HB_292	F_0131933_L12_PA	LG12	<nnxnp>	{-1}	(nn,np)	np	nn	np	nn	np	np	np	np	nn	nn	nn	np	nn	np	np	np	np	nn	nn	nn	np	np	nn	nn	np	np	nn	nn	nn	nn	np	np	nn	np	np	np	np	nn	np	np	np	nn	nn	np
LG12_HB_292	F_0131936_L12_PA	LG12	<hkxhk>	{01}	(hh,hk,kk)	kk	hh	kk	hh	kk	kk	hk	kk	hk	hh	hh	hk	hk	hk	hk	kk	kk	hh	hh	hh	hk	kk	hk	hh	kk	kk	hk	hh	hh	hh	hk	kk	hh	hk	kk	kk	hk	hk	kk	hk	kk	hk	hk	hk
LG12_HB_292	R_19224299_L12_PA	LG12	<nnxnp>	{-1}	(nn,np)	np	nn	np	nn	np	np	np	np	nn	nn	nn	np	nn	np	np	np	np	nn	nn	nn	np	np	nn	nn	np	np	nn	nn	nn	nn	np	np	nn	np	np	np	np	nn	np	np	np	nn	nn	np
LG12_HB_292.5	R_19244913_L12_PA	LG12	<lmxll>	{0-}	(ll,lm))	lm	ll	lm	ll	lm	lm	ll	lm	lm	ll	ll	ll	lm	ll	ll	lm	lm	ll	ll	ll	ll	lm	lm	ll	lm	lm	lm	ll	ll	ll	ll	lm	ll	ll	lm	lm	ll	lm	lm	ll	lm	lm	lm	ll
LG12_HB_293.5	R_21195004_L12_PA	LG12	<nnxnp>	{-0}	(nn,np)	nn	np	np	np	nn	nn	nn	np	np	np	np	nn	np	nn	nn	nn	nn	np	np	np	nn	nn	np	np	nn	nn	np	np	np	np	nn	nn	np	nn	nn	nn	nn	np	nn	nn	nn	np	np	nn
LG12_HB_296	F_0133548_L12_PA	LG12	<nnxnp>	{-1}	(nn,np)	np	nn	np	nn	np	np	np	np	nn	nn	nn	np	nn	np	np	np	np	nn	nn	nn	np	np	nn	nn	np	np	nn	nn	nn	nn	np	np	nn	np	np	np	np	nn	np	np	np	nn	nn	np
LG12_HB_296	F_0133559_L12_PA	LG12	<nnxnp>	{-1}	(nn,np)	np	nn	np	nn	np	np	np	np	nn	nn	nn	np	nn	np	np	np	np	nn	nn	nn	np	np	nn	nn	np	np	nn	nn	nn	nn	np	np	nn	np	np	np	np	nn	np	np	np	nn	nn	np
LG12_HB_296	R_20525005_L12_PA	LG12	<nnxnp>	{-1}	(nn,np)	np	nn	np	nn	np	np	np	np	nn	nn	nn	np	nn	np	np	np	np	nn	nn	nn	np	np	nn	nn	np	np	nn	nn	nn	nn	np	np	nn	np	np	np	np	nn	np	np	np	nn	nn	np
LG12_HB_297	F_0133815_L12_PA	LG12	<nnxnp>	{-1}	(nn,np)	np	nn	nn	nn	np	np	np	nn	nn	nn	nn	np	nn	np	np	np	np	nn	nn	nn	np	np	nn	nn	np	np	nn	nn	nn	nn	np	np	nn	np	np	np	np	nn	np	np	np	nn	nn	np
LG12_HB_297	F_0133816_L12_PA	LG12	<hkxhk>	{11}	(hh,hk,kk)	hk	hk	hh	hk	hk	hk	kk	hh	hh	hk	hk	kk	hh	kk	kk	hk	hk	hk	hk	hk	kk	hk	hh	hk	hk	hk	hh	hk	hk	hk	kk	hk	hk	kk	hk	hk	kk	hh	hk	kk	hk	hh	hh	kk
LG12_HB_297	F_0133818_L12_PA	LG12	<hkxhk>	{11}	(hh,hk,kk)	hk	hk	hh	hk	hk	hk	kk	hh	hh	hk	hk	kk	hh	kk	kk	hk	hk	hk	hk	hk	kk	hk	hh	hk	hk	hk	hh	hk	hk	hk	kk	hk	hk	kk	hk	hk	kk	hh	hk	kk	hk	hh	hh	kk
LG12_HB_297	F_0133819_L12_PA	LG12	<nnxnp>	{-0}	(nn,np)	nn	np	np	np	nn	nn	nn	np	np	np	np	nn	np	nn	nn	nn	nn	np	np	np	nn	nn	np	np	nn	nn	np	np	np	np	nn	nn	np	nn	nn	nn	nn	np	nn	nn	nn	np	np	nn
LG12_HB_297	F_0133826_L12_PA	LG12	<nnxnp>	{-1}	(nn,np)	np	nn	nn	nn	np	np	np	nn	nn	nn	nn	np	nn	np	np	np	np	nn	nn	nn	np	np	nn	nn	np	np	nn	nn	nn	nn	np	np	nn	np	np	np	np	nn	np	np	np	nn	nn	np
LG12_HB_297	R_21248954_L12_PA	LG12	<nnxnp>	{-1}	(nn,np)	np	nn	nn	nn	np	np	np	nn	nn	nn	nn	np	nn	np	np	np	np	nn	nn	nn	np	np	nn	nn	np	np	nn	nn	nn	nn	np	np	nn	np	np	np	np	nn	np	np	np	nn	nn	np
LG12_HB_297	R_21257957_L12_PA	LG12	<lmxll>	{1-}	(ll,lm))	ll	lm	ll	lm	ll	ll	lm	ll	ll	lm	lm	lm	ll	lm	lm	ll	ll	lm	lm	lm	lm	ll	ll	lm	ll	ll	ll	lm	lm	lm	lm	ll	lm	lm	ll	ll	lm	ll	ll	lm	ll	ll	ll	lm
LG12_HB_297	R_21264640_L12_PA	LG12	<hkxhk>	{11}	(hh,hk,kk)	hk	hk	hh	hk	hk	hk	kk	hh	hh	hk	hk	kk	hh	kk	kk	hk	hk	hk	hk	hk	kk	hk	hh	hk	hk	hk	hh	hk	hk	hk	kk	hk	hk	kk	hk	hk	kk	hh	hk	kk	hk	hh	hh	kk
LG12_HB_300	F_0134628_L12_PA	LG12	<nnxnp>	{-1}	(nn,np)	np	nn	nn	nn	np	np	np	nn	nn	nn	np	np	nn	np	np	np	np	nn	nn	nn	np	np	nn	nn	np	np	nn	nn	nn	nn	np	np	nn	np	np	np	np	nn	np	np	np	nn	nn	np
LG12_HB_300	F_0134629_L12_PA	LG12	<hkxhk>	{00}	(hh,hk,kk)	hk	hk	kk	hk	hk	hk	hh	kk	kk	hk	hh	hh	kk	hh	hh	hk	hk	hk	hk	hk	hh	hk	kk	hk	hk	hk	kk	hk	hk	hk	hh	hk	hk	hh	hk	hk	hh	kk	hk	hh	hk	kk	kk	hh
LG12_HB_300	F_0134639_L12_PA	LG12	<lmxll>	{1-}	(ll,lm))	ll	lm	ll	lm	ll	ll	lm	ll	ll	lm	lm	lm	ll	lm	lm	ll	ll	lm	lm	lm	lm	ll	ll	lm	ll	ll	ll	lm	lm	lm	lm	ll	lm	lm	ll	ll	lm	ll	ll	lm	ll	ll	ll	lm
LG12_HB_300	F_0134646_L12_PA	LG12	<lmxll>	{1-}	(ll,lm))	ll	lm	ll	lm	ll	ll	lm	ll	ll	lm	lm	lm	ll	lm	lm	ll	ll	lm	lm	lm	lm	ll	ll	lm	ll	ll	ll	lm	lm	lm	lm	ll	lm	lm	ll	ll	lm	ll	ll	lm	ll	ll	ll	lm
LG12_HB_300	F_0134656_L12_PA	LG12	<nnxnp>	{-1}	(nn,np)	np	nn	nn	nn	np	np	np	nn	nn	nn	np	np	nn	np	np	np	np	nn	nn	nn	np	np	nn	nn	np	np	nn	nn	nn	nn	np	np	nn	np	np	np	np	nn	np	np	np	nn	nn	np
LG12_HB_301	F_0134949_L12_PA	LG12	<nnxnp>	{-1}	(nn,np)	np	nn	np	np	np	np	np	np	nn	nn	nn	np	nn	np	np	np	np	nn	nn	nn	np	np	nn	nn	np	nn	nn	nn	nn	nn	np	np	nn	np	np	nn	np	nn	np	np	np	nn	nn	np
LG12_HB_301	F_0134978_L12_PA	LG12	<nnxnp>	{-1}	(nn,np)	np	nn	np	np	np	np	np	np	nn	nn	nn	np	nn	np	np	np	np	nn	nn	nn	np	np	nn	nn	np	nn	nn	nn	nn	nn	np	np	nn	np	np	nn	np	nn	np	np	np	nn	nn	np
LG12_HB_302	F_0135153_L12_PA	LG12	<hkxhk>	{11}	(hh,hk,kk)	hk	hk	hh	hk	hk	hk	kk	hh	hh	hk	kk	kk	hh	kk	kk	hk	hk	kk	hk	hk	kk	hk	hh	hk	hk	hk	hh	hk	hk	hk	kk	hk	hk	kk	hk	hk	kk	hh	hk	kk	hk	hh	hh	kk
LG12_HB_302	F_0135158_L12_PA	LG12	<lmxll>	{1-}	(ll,lm))	ll	lm	ll	lm	ll	ll	lm	ll	ll	lm	lm	lm	ll	lm	lm	ll	ll	lm	lm	lm	lm	ll	ll	lm	ll	ll	ll	lm	lm	lm	lm	ll	lm	lm	ll	ll	lm	ll	ll	lm	ll	ll	ll	lm
LG12_HB_302	F_0135161_L12_PA	LG12	<lmxll>	{1-}	(ll,lm))	ll	lm	ll	lm	ll	ll	lm	ll	ll	lm	lm	lm	ll	lm	lm	ll	ll	lm	lm	lm	lm	ll	ll	lm	ll	ll	ll	lm	lm	lm	lm	ll	lm	lm	ll	ll	lm	ll	ll	lm	ll	ll	ll	lm
LG12_HB_302	F_0135166_L12_PA	LG12	<hkxhk>	{11}	(hh,hk,kk)	hk	hk	hh	hk	hk	hk	kk	hh	hh	hk	kk	kk	hh	kk	kk	hk	hk	kk	hk	hk	kk	hk	hh	hk	hk	hk	hh	hk	hk	hk	kk	hk	hk	kk	hk	hk	kk	hh	hk	kk	hk	hh	hh	kk
LG12_HB_302.5	GD_00314_L12_PA	LG12	<nnxnp>	{-1}	(nn,np)	np	nn	nn	nn	np	np	np	nn	nn	nn	np	np	nn	np	np	np	np	np	nn	nn	np	np	nn	nn	np	np	nn	nn	nn	nn	np	np	nn	np	np	np	np	nn	np	np	np	nn	nn	np
LG12_HB_302.5	GD_01150_L12_PA	LG12	<nnxnp>	{-1}	(nn,np)	np	nn	nn	nn	np	np	np	nn	nn	nn	np	np	nn	np	np	np	np	np	nn	nn	np	np	nn	nn	np	np	nn	nn	nn	nn	np	np	nn	np	np	np	np	nn	np	np	np	nn	nn	np
LG12_HB_303	F_0135442_L12_PA	LG12	<nnxnp>	{-1}	(nn,np)	np	nn	nn	nn	np	np	np	nn	nn	nn	np	np	nn	np	np	np	np	np	nn	nn	np	np	nn	nn	np	np	nn	nn	nn	nn	np	np	nn	np	np	np	np	nn	np	np	np	nn	nn	np
LG12_HB_303	F_0135452_L12_PA	LG12	<lmxll>	{1-}	(ll,lm))	ll	lm	ll	lm	ll	ll	lm	ll	ll	lm	lm	lm	ll	lm	lm	ll	ll	lm	lm	lm	lm	ll	ll	lm	ll	ll	ll	lm	lm	ll	lm	ll	lm	lm	ll	ll	lm	ll	ll	lm	ll	ll	ll	lm
LG12_HB_303	F_0135458_L12_PA	LG12	<nnxnp>	{-1}	(nn,np)	np	nn	nn	nn	np	np	np	nn	nn	nn	np	np	nn	np	np	np	np	np	nn	nn	np	np	nn	nn	np	np	nn	nn	nn	nn	np	np	nn	np	np	np	np	nn	np	np	np	nn	nn	np
LG12_HB_303	F_0135471_L12_PA	LG12	<nnxnp>	{-1}	(nn,np)	np	nn	nn	nn	np	np	np	nn	nn	nn	np	np	nn	np	np	np	np	np	nn	nn	np	np	nn	nn	np	np	nn	nn	nn	nn	np	np	nn	np	np	np	np	nn	np	np	np	nn	nn	np
LG12_HB_304	F_0135585_L12_PA	LG12	<nnxnp>	{-1}	(nn,np)	np	nn	nn	nn	np	np	np	nn	nn	nn	np	np	nn	np	np	np	np	np	nn	nn	np	np	nn	nn	np	np	nn	nn	nn	nn	np	np	nn	np	np	np	np	nn	np	np	np	nn	nn	np
LG12_HB_304	F_0135588_L12_PA	LG12	<nnxnp>	{-1}	(nn,np)	np	nn	nn	nn	np	np	np	nn	nn	nn	np	np	nn	np	np	np	np	np	nn	nn	np	np	nn	nn	np	np	nn	nn	nn	nn	np	np	nn	np	np	np	np	nn	np	np	np	nn	nn	np
LG12_HB_304	F_0135591_L12_PA	LG12	<lmxll>	{1-}	(ll,lm))	ll	lm	ll	lm	ll	ll	lm	ll	ll	lm	lm	lm	ll	lm	lm	ll	ll	lm	lm	lm	lm	ll	ll	lm	ll	ll	ll	lm	ll	ll	lm	ll	lm	lm	ll	ll	lm	ll	ll	lm	ll	ll	ll	lm
LG12_HB_304	F_0135594_L12_PA	LG12	<hkxhk>	{11}	(hh,hk,kk)	hk	hk	hh	hk	hk	hk	kk	hh	hh	hk	kk	kk	hh	kk	kk	hk	hk	kk	hk	hk	kk	hk	hh	hk	hk	hk	hh	hk	hh	hh	kk	hk	hk	kk	hk	hk	kk	hh	hk	kk	hk	hh	hh	kk
LG12_HB_304	F_0135596_L12_PA	LG12	<lmxll>	{1-}	(ll,lm))	ll	lm	ll	lm	ll	ll	lm	ll	ll	lm	lm	lm	ll	lm	lm	ll	ll	lm	lm	lm	lm	ll	ll	lm	ll	ll	ll	lm	ll	ll	lm	ll	lm	lm	ll	ll	lm	ll	ll	lm	ll	ll	ll	lm
LG12_HB_304	F_0135600_L12_PA	LG12	<nnxnp>	{-1}	(nn,np)	np	nn	nn	nn	np	np	np	nn	nn	nn	np	np	nn	np	np	np	np	np	nn	nn	np	np	nn	nn	np	np	nn	nn	nn	nn	np	np	nn	np	np	np	np	nn	np	np	np	nn	nn	np
LG12_HB_304	F_0135603_L12_PA	LG12	<lmxll>	{1-}	(ll,lm))	ll	lm	ll	lm	ll	ll	lm	ll	ll	lm	lm	lm	ll	lm	lm	ll	ll	lm	lm	lm	lm	ll	ll	lm	ll	ll	ll	lm	ll	ll	lm	ll	lm	lm	ll	ll	lm	ll	ll	lm	ll	ll	ll	lm
LG12_HB_304	F_0135604_L12_PA	LG12	<lmxll>	{1-}	(ll,lm))	ll	lm	ll	lm	ll	ll	lm	ll	ll	lm	lm	lm	ll	lm	lm	ll	ll	lm	lm	lm	lm	ll	ll	lm	ll	ll	ll	lm	ll	ll	lm	ll	lm	lm	ll	ll	lm	ll	ll	lm	ll	ll	ll	lm
LG12_HB_304	R_23280662_L12_PA	LG12	<nnxnp>	{-1}	(nn,np)	np	nn	nn	nn	np	np	np	nn	nn	nn	np	np	nn	np	np	np	np	np	nn	nn	np	np	nn	nn	np	np	nn	nn	nn	nn	np	np	nn	np	np	np	np	nn	np	np	np	nn	nn	np
LG12_HB_304	R_23385635_L12_PA	LG12	<nnxnp>	{-1}	(nn,np)	np	nn	nn	nn	np	np	np	nn	nn	nn	np	np	nn	np	np	np	np	np	nn	nn	np	np	nn	nn	np	np	nn	nn	nn	nn	np	np	nn	np	np	np	np	nn	np	np	np	nn	nn	np
LG12_HB_304.5	R_23391266_L12_PA	LG12	<hkxhk>	{00}	(hh,hk,kk)	hk	hk	kk	hk	hk	hk	hh	kk	kk	hk	hh	hh	kk	hh	hh	hk	hk	hh	hk	hk	hh	hk	kk	hk	hk	hk	kk	hk	kk	kk	hh	hk	hk	hh	hk	hk	hh	kk	hk	hh	hk	kk	kk	hh
LG12_HB_304.5	R_23400893_L12_PA	LG12	<hkxhk>	{00}	(hh,hk,kk)	hk	hk	kk	hk	hk	hk	hh	kk	kk	hk	hh	hh	kk	hh	hh	hk	hk	hh	hk	hk	hh	hk	kk	hk	hk	hk	kk	hk	kk	kk	hh	hk	hk	hh	hk	hk	hh	kk	hk	hh	hk	kk	kk	hh
LG12_HB_306	F_0136411_L12_PA	LG12	<hkxhk>	{11}	(hh,hk,kk)	hk	hk	hh	hk	hk	hk	kk	hh	hh	hk	kk	kk	hh	kk	kk	hk	hk	kk	hk	hk	kk	hk	hh	hk	hk	hk	hh	hk	hh	hh	kk	hk	hk	kk	hk	hk	kk	hh	hk	kk	hk	hh	hh	kk
LG12_HB_306	F_0136416_L12_PA	LG12	<lmxll>	{1-}	(ll,lm))	ll	lm	ll	lm	ll	ll	lm	ll	ll	lm	lm	lm	ll	lm	lm	ll	ll	lm	lm	lm	lm	ll	ll	lm	ll	ll	ll	lm	ll	ll	lm	ll	lm	lm	ll	ll	lm	ll	ll	lm	ll	ll	ll	lm
LG12_HB_306	F_0136418_L12_PA	LG12	<lmxll>	{1-}	(ll,lm))	ll	lm	ll	lm	ll	ll	lm	ll	ll	lm	lm	lm	ll	lm	lm	ll	ll	lm	lm	lm	lm	ll	ll	lm	ll	ll	ll	lm	ll	ll	lm	ll	lm	lm	ll	ll	lm	ll	ll	lm	ll	ll	ll	lm
LG12_HB_306	F_0136419_L12_PA	LG12	<nnxnp>	{-1}	(nn,np)	np	nn	nn	nn	np	np	np	nn	nn	nn	np	np	nn	np	np	np	np	np	nn	nn	np	np	nn	nn	np	np	nn	nn	nn	nn	np	np	nn	np	np	np	np	nn	np	np	np	nn	nn	np
LG12_HB_306	F_0136421_L12_PA	LG12	<nnxnp>	{-1}	(nn,np)	np	nn	nn	nn	np	np	np	nn	nn	nn	np	np	nn	np	np	np	np	np	nn	nn	np	np	nn	nn	np	np	nn	nn	nn	nn	np	np	nn	np	np	np	np	nn	np	np	np	nn	nn	np
LG12_HB_306	F_0136425_L12_PA	LG12	<nnxnp>	{-1}	(nn,np)	np	nn	nn	nn	np	np	np	nn	nn	nn	np	np	nn	np	np	np	np	np	nn	nn	np	np	nn	nn	np	np	nn	nn	nn	nn	np	np	nn	np	np	np	np	nn	np	np	np	nn	nn	np
LG12_HB_306	GD_01798_L12_PA	LG12	<nnxnp>	{-1}	(nn,np)	np	nn	nn	nn	np	np	np	nn	nn	nn	np	np	nn	np	np	np	np	np	nn	nn	np	np	nn	nn	np	np	nn	nn	nn	nn	np	np	nn	np	np	np	np	nn	np	np	np	nn	nn	np
LG12_HB_307	F_0137091_L12_PA	LG12	<nnxnp>	{-1}	(nn,np)	np	nn	nn	nn	np	np	np	nn	nn	nn	np	np	nn	np	np	np	np	np	nn	nn	np	np	nn	nn	np	np	nn	nn	nn	nn	np	np	nn	np	np	np	np	nn	np	np	np	nn	nn	np
LG12_HB_307	F_0137094_L12_PA	LG12	<nnxnp>	{-1}	(nn,np)	np	nn	nn	nn	np	np	np	nn	nn	nn	np	np	nn	np	np	np	np	np	nn	nn	np	np	nn	nn	np	np	nn	nn	nn	nn	np	np	nn	np	np	np	np	nn	np	np	np	nn	nn	np
LG12_HB_307	F_0137102_L12_PA	LG12	<nnxnp>	{-1}	(nn,np)	np	nn	nn	nn	np	np	np	nn	nn	nn	np	np	nn	np	np	np	np	np	nn	nn	np	np	nn	nn	np	np	nn	nn	nn	nn	np	np	nn	np	np	np	np	nn	np	np	np	nn	nn	np
LG12_HB_307	F_0137109_L12_PA	LG12	<nnxnp>	{-1}	(nn,np)	np	nn	nn	nn	np	np	np	nn	nn	nn	np	np	nn	np	np	np	np	np	nn	nn	np	np	nn	nn	np	np	nn	nn	nn	nn	np	np	nn	np	np	np	np	nn	np	np	np	nn	nn	np
LG12_HB_307	F_0137116_L12_PA	LG12	<nnxnp>	{-1}	(nn,np)	np	nn	nn	nn	np	np	np	nn	nn	nn	np	np	nn	np	np	np	np	np	nn	nn	np	np	nn	nn	np	np	nn	nn	nn	nn	np	np	nn	np	np	np	np	nn	np	np	np	nn	nn	np
LG12_HB_314	F_0139763_L12_PA	LG12	<nnxnp>	{-1}	(nn,np)	np	nn	nn	nn	np	np	np	nn	nn	nn	np	np	nn	np	np	np	np	np	nn	nn	np	np	nn	nn	np	np	nn	nn	nn	nn	np	np	nn	np	np	np	np	nn	np	np	np	nn	nn	np
LG12_HB_314	F_0139780_L12_PA	LG12	<nnxnp>	{-1}	(nn,np)	np	nn	nn	nn	np	np	np	nn	nn	nn	np	np	nn	np	np	np	np	np	nn	nn	np	np	nn	nn	np	np	nn	nn	nn	nn	np	np	nn	np	np	np	np	nn	np	np	np	nn	nn	np
LG12_HB_314	F_0139788_L12_PA	LG12	<lmxll>	{1-}	(ll,lm))	ll	lm	ll	lm	ll	ll	ll	ll	ll	lm	lm	lm	ll	lm	lm	ll	ll	lm	lm	lm	lm	ll	ll	lm	ll	ll	ll	lm	ll	ll	lm	ll	lm	lm	ll	ll	lm	ll	ll	lm	ll	ll	ll	lm
F_0140326_L12_PA	F_0140326_L12_PA	LG12	<nnxnp>	{-1}	(nn,np)	np	nn	nn	nn	np	np	np	nn	nn	nn	np	np	nn	np	np	np	np	np	nn	nn	np	np	nn	nn	np	np	nn	nn	nn	nn	np	np	nn	np	np	np	np	nn	np	np	np	nn	nn	np
LG12_HB_316	F_0140790_L12_PA	LG12	<nnxnp>	{-1}	(nn,np)	np	nn	nn	nn	np	np	np	nn	nn	nn	np	np	nn	np	np	np	np	np	nn	nn	np	np	nn	nn	np	np	nn	nn	nn	nn	np	np	nn	np	np	np	np	nn	np	np	np	nn	nn	np
LG12_HB_316	F_0140796_L12_PA	LG12	<nnxnp>	{-1}	(nn,np)	np	nn	nn	nn	np	np	np	nn	nn	nn	np	np	nn	np	np	np	np	np	nn	nn	np	np	nn	nn	np	np	nn	nn	nn	nn	np	np	nn	np	np	np	np	nn	np	np	np	nn	nn	np
LG12_HB_316	F_0140797_L12_PA	LG12	<lmxll>	{1-}	(ll,lm))	ll	lm	ll	lm	ll	ll	ll	ll	ll	lm	lm	lm	ll	lm	lm	ll	ll	lm	lm	lm	lm	ll	ll	lm	ll	ll	ll	lm	ll	ll	lm	ll	lm	lm	ll	ll	lm	ll	lm	lm	ll	ll	ll	lm
LG12_HB_316	F_0140802_L12_PA	LG12	<hkxhk>	{00}	(hh,hk,kk)	hk	hk	kk	hk	hk	hk	hk	kk	kk	hk	hh	hh	kk	hh	hh	hk	hk	hh	hk	hk	hh	hk	kk	hk	hk	hk	kk	hk	kk	kk	hh	hk	hk	hh	hk	hk	hh	kk	hh	hh	hk	kk	kk	hh
LG12_HB_316	F_0140805_L12_PA	LG12	<lmxll>	{1-}	(ll,lm))	ll	lm	ll	lm	ll	ll	ll	ll	ll	lm	lm	lm	ll	lm	lm	ll	ll	lm	lm	lm	lm	ll	ll	lm	ll	ll	ll	lm	ll	ll	lm	ll	lm	lm	ll	ll	lm	ll	lm	lm	ll	ll	ll	lm
LG12_HB_316	F_0140808_L12_PA	LG12	<nnxnp>	{-1}	(nn,np)	np	nn	nn	nn	np	np	np	nn	nn	nn	np	np	nn	np	np	np	np	np	nn	nn	np	np	nn	nn	np	np	nn	nn	nn	nn	np	np	nn	np	np	np	np	nn	np	np	np	nn	nn	np
LG12_HB_316	R_27155494_L12_PA	LG12	<nnxnp>	{-1}	(nn,np)	np	nn	nn	nn	np	np	np	nn	nn	nn	np	np	nn	np	np	np	np	np	nn	nn	np	np	nn	nn	np	np	nn	nn	nn	nn	np	np	nn	np	np	np	np	nn	np	np	np	nn	nn	np
LG12_HB_317	F_0140968_L12_PA	LG12	<nnxnp>	{-1}	(nn,np)	np	nn	nn	nn	np	np	np	nn	nn	nn	np	np	nn	np	np	np	np	np	nn	nn	np	np	nn	nn	np	np	nn	nn	nn	nn	np	np	nn	np	np	np	np	nn	np	np	np	nn	nn	np
LG12_HB_317	F_0140970_L12_PA	LG12	<hkxhk>	{00}	(hh,hk,kk)	hk	hk	kk	hk	hk	hk	hk	kk	kk	hk	hh	hh	kk	hh	hh	hk	hk	hh	hk	hk	hh	hk	kk	hk	hk	hk	kk	hk	kk	kk	hh	hk	hk	hh	hk	hk	hh	kk	hh	hh	hk	kk	kk	hh
LG12_HB_317	F_0140974_L12_PA	LG12	<hkxhk>	{00}	(h-,kk)	h-	h-	kk	h-	h-	h-	h-	kk	kk	h-	h-	h-	kk	h-	h-	h-	h-	h-	h-	h-	h-	h-	kk	h-	h-	h-	kk	h-	kk	kk	h-	h-	h-	h-	h-	h-	h-	kk	h-	h-	h-	kk	kk	h-
LG12_HB_317	F_0140979_L12_PA	LG12	<lmxll>	{1-}	(ll,lm))	ll	lm	ll	lm	ll	ll	ll	ll	ll	lm	lm	lm	ll	lm	lm	ll	ll	lm	lm	lm	lm	ll	ll	lm	ll	ll	ll	lm	ll	ll	lm	ll	lm	lm	ll	ll	lm	ll	lm	lm	ll	ll	ll	lm
LG12_HB_317	F_0140991_L12_PA	LG12	<lmxll>	{1-}	(ll,lm))	ll	lm	ll	lm	ll	ll	ll	ll	ll	lm	lm	lm	ll	lm	lm	ll	ll	lm	lm	lm	lm	ll	ll	lm	ll	ll	ll	lm	ll	ll	lm	ll	lm	lm	ll	ll	lm	ll	lm	lm	ll	ll	ll	lm
LG12_HB_318	F_0141244_L12_PA	LG12	<nnxnp>	{-1}	(nn,np)	np	nn	nn	nn	np	np	np	nn	nn	nn	np	np	nn	np	np	np	np	np	nn	nn	np	np	nn	nn	np	np	nn	nn	nn	nn	np	np	nn	np	np	np	np	nn	np	np	np	nn	nn	np
LG12_HB_318	F_0141245_L12_PA	LG12	<nnxnp>	{-1}	(nn,np)	np	nn	nn	nn	np	np	np	nn	nn	nn	np	np	nn	np	np	np	np	np	nn	nn	np	np	nn	nn	np	np	nn	nn	nn	nn	np	np	nn	np	np	np	np	nn	np	np	np	nn	nn	np
LG12_HB_318	R_27689885_L12_PA	LG12	<nnxnp>	{-1}	(nn,np)	np	nn	nn	nn	np	np	np	nn	nn	nn	np	np	nn	np	np	np	np	np	nn	nn	np	np	nn	nn	np	np	nn	nn	nn	nn	np	np	nn	np	np	np	np	nn	np	np	np	nn	nn	np
GD_02115_L12_39_1	GD_02115_L12_39_1	LG12	<nnxnp>	{-1}	(nn,np)	np	nn	np	nn	np	np	np	np	nn	nn	nn	np	nn	np	np	np	np	nn	nn	nn	np	np	nn	nn	np	np	nn	nn	nn	nn	np	np	nn	np	np	np	np	nn	np	np	np	nn	nn	np
LG12_HB_3189_s48h2	R_2970938_L12_48_2	LG12	<hkxhk>	{01}	(hh,hk,kk)	kk	kk	kk	hk	kk	kk	hk	kk	hk	hh	hh	hk	hk	hk	hk	kk	kk	hh	hh	hk	hk	kk	hk	hk	hk	hk	hk	hk	hk	hh	hk	kk	hh	hk	kk	hk	hk	hk	kk	kk	kk	hk	hk	hk
LG12_HB_319	F_0141443_L12_PA	LG12	<lmxll>	{1-}	(ll,lm))	ll	lm	ll	lm	ll	ll	ll	ll	ll	lm	lm	lm	ll	lm	lm	ll	ll	lm	lm	lm	lm	ll	ll	lm	ll	ll	ll	lm	ll	ll	lm	ll	lm	lm	ll	ll	lm	ll	lm	lm	ll	ll	ll	lm
LG12_HB_319	F_0141444_L12_PA	LG12	<hkxhk>	{11}	(hh,hk,kk)	hk	hk	hh	hk	hk	hk	hk	hh	hh	hk	kk	kk	hh	kk	kk	hk	hk	kk	hk	hk	kk	hk	hh	hk	hk	hk	hh	hk	hh	hh	kk	hk	hk	kk	hk	hk	kk	hh	kk	kk	hk	hh	hh	kk
LG12_HB_319	F_0141454_L12_PA	LG12	<lmxll>	{1-}	(ll,lm))	ll	lm	ll	lm	ll	ll	ll	ll	ll	lm	lm	lm	ll	lm	lm	ll	ll	lm	lm	lm	lm	ll	ll	lm	ll	ll	ll	lm	ll	ll	lm	ll	lm	lm	ll	ll	lm	ll	lm	lm	ll	ll	ll	lm
LG12_HB_319	F_0141468_L12_PA	LG12	<nnxnp>	{-1}	(nn,np)	np	nn	nn	nn	np	np	np	nn	nn	nn	np	np	nn	np	np	np	np	np	nn	nn	np	np	nn	nn	np	np	nn	nn	nn	nn	np	np	nn	np	np	np	np	nn	np	np	np	nn	nn	np
LG12_HB_319	F_0141482_L12_PA	LG12	<hkxhk>	{11}	(hh,hk,kk)	hk	hk	hh	hk	hk	hk	hk	hh	hh	hk	kk	kk	hh	kk	kk	hk	hk	kk	hk	hk	kk	hk	hh	hk	hk	hk	hh	hk	hh	hh	kk	hk	hk	kk	hk	hk	kk	hh	kk	kk	hk	hh	hh	kk
LG12_HB_319	F_0141486_L12_PA	LG12	<nnxnp>	{-1}	(nn,np)	np	nn	nn	nn	np	np	np	nn	nn	nn	np	np	nn	np	np	np	np	np	nn	nn	np	np	nn	nn	np	np	nn	nn	nn	nn	np	np	nn	np	np	np	np	nn	np	np	np	nn	nn	np
GD_02228_L12_61_2	GD_02228_L12_61_2	LG12	<nnxnp>	{-1}	(nn,np)	np	np	nn	nn	np	np	np	nn	nn	nn	np	np	nn	np	np	np	np	np	nn	nn	np	np	nn	nn	np	np	np	nn	nn	nn	np	np	nn	np	np	np	np	nn	np	np	nn	nn	nn	np
R_21317748_L12_PA	R_21317748_L12_PA	LG12	<hkxhk>	{11}	(hh,hk,kk)	hk	hk	hh	hk	hk	hk	kk	hh	hh	hk	hk	kk	hh	kk	kk	hk	hk	hk	hk	hk	kk	hk	hh	hk	hk	hk	hh	hk	hk	hk	kk	hk	hk	kk	hk	hk	kk	hh	hk	kk	hk	hh	hh	kk
LG12_HB_322	F_0142631_L12_PA	LG12	<lmxll>	{1-}	(ll,lm))	ll	lm	ll	lm	ll	ll	ll	ll	ll	lm	lm	lm	ll	lm	lm	ll	ll	lm	lm	lm	lm	ll	ll	lm	ll	ll	ll	lm	ll	ll	lm	ll	lm	lm	ll	ll	lm	ll	lm	lm	ll	ll	ll	lm
LG12_HB_322	F_0142636_L12_PA	LG12	<nnxnp>	{-1}	(nn,np)	np	nn	nn	nn	np	np	np	nn	nn	nn	np	np	nn	np	np	np	np	np	nn	nn	np	np	nn	nn	np	np	nn	nn	nn	nn	np	np	nn	np	np	np	np	nn	np	np	np	nn	nn	np
LG12_HB_322	F_0142648_L12_PA	LG12	<nnxnp>	{-1}	(nn,np)	np	nn	nn	nn	np	np	np	nn	nn	nn	np	np	nn	np	np	np	np	np	nn	nn	np	np	nn	nn	np	np	nn	nn	nn	nn	np	np	nn	np	np	np	np	nn	np	np	np	nn	nn	np
LG12_HB_322	F_0142653_L12_PA	LG12	<nnxnp>	{-1}	(nn,np)	np	nn	nn	nn	np	np	np	nn	nn	nn	np	np	nn	np	np	np	np	np	nn	nn	np	np	nn	nn	np	np	nn	nn	nn	nn	np	np	nn	np	np	np	np	nn	np	np	np	nn	nn	np
LG12_HB_322	F_0142655_L12_PA	LG12	<lmxll>	{1-}	(ll,lm))	ll	lm	ll	lm	ll	ll	ll	ll	ll	lm	lm	lm	ll	lm	lm	ll	ll	lm	lm	lm	lm	ll	ll	lm	ll	ll	ll	lm	ll	ll	lm	ll	lm	lm	ll	ll	lm	ll	lm	lm	ll	ll	ll	lm
LG12_HB_322	F_0142656_L12_PA	LG12	<lmxll>	{1-}	(ll,lm))	ll	lm	ll	lm	ll	ll	ll	ll	ll	lm	lm	lm	ll	lm	lm	ll	ll	lm	lm	lm	lm	ll	ll	lm	ll	ll	ll	lm	ll	ll	lm	ll	lm	lm	ll	ll	lm	ll	lm	lm	ll	ll	ll	lm
LG12_HB_322	F_0142661_L12_PA	LG12	<lmxll>	{1-}	(ll,lm))	ll	lm	ll	lm	ll	ll	ll	ll	ll	lm	lm	lm	ll	lm	lm	ll	ll	lm	lm	lm	lm	ll	ll	lm	ll	ll	ll	lm	ll	ll	lm	ll	lm	lm	ll	ll	lm	ll	lm	lm	ll	ll	ll	lm
LG12_HB_3222	R_21326884_L12_PA	LG12	<lmxll>	{1-}	(ll,lm))	ll	lm	ll	lm	ll	ll	lm	ll	ll	lm	lm	lm	ll	lm	lm	ll	ll	lm	lm	lm	lm	ll	ll	lm	ll	ll	ll	lm	lm	lm	lm	ll	lm	lm	ll	ll	lm	ll	ll	lm	ll	ll	ll	lm
LG12_HB_3222	R_21385102_L12_PA	LG12	<lmxll>	{1-}	(ll,lm))	ll	lm	ll	lm	ll	ll	lm	ll	ll	lm	lm	lm	ll	lm	lm	ll	ll	lm	lm	lm	lm	ll	ll	lm	ll	ll	ll	lm	lm	lm	lm	ll	lm	lm	ll	ll	lm	ll	ll	lm	ll	ll	ll	lm
LG12_HB_3222	R_21401673_L12_PA	LG12	<hkxhk>	{00}	(hh,hk,kk)	hk	hk	kk	hk	hk	hk	hh	kk	kk	hk	hk	hh	kk	hh	hh	hk	hk	hk	hk	hk	hh	hk	kk	hk	hk	hk	kk	hk	hk	hk	hh	hk	hk	hh	hk	hk	hh	kk	hk	hh	hk	kk	kk	hh
LG12_HB_323	F_0143041_L12_PA	LG12	<hkxhk>	{11}	(hh,hk,kk)	hk	hk	hh	hk	hk	hk	hk	hh	hh	hk	kk	kk	hh	hk	kk	hk	hk	kk	hk	hk	kk	hk	hh	hk	hk	hk	hh	hk	hh	hh	kk	hk	hk	kk	hk	hk	kk	hh	kk	kk	hk	hh	hh	kk
LG12_HB_323	F_0143061_L12_PA	LG12	<efxeg>	{11}	(ee,ef,eg,fg)	eg	ef	ee	ef	eg	eg	eg	ee	ee	ef	fg	fg	ee	eg	fg	eg	eg	fg	ef	ef	fg	eg	ee	ef	eg	eg	ee	ef	ee	ee	fg	eg	ef	fg	eg	eg	fg	ee	fg	fg	eg	ee	ee	fg
LG12_HB_323	F_0143071_L12_PA	LG12	<efxeg>	{11}	(ee,ef,eg,fg)	eg	ef	ee	ef	eg	eg	eg	ee	ee	ef	fg	fg	ee	eg	fg	eg	eg	fg	ef	ef	fg	eg	ee	ef	eg	eg	ee	ef	ee	ee	fg	eg	ef	fg	eg	eg	fg	ee	fg	fg	eg	ee	ee	fg
GD_01426_L12_PA	GD_01426_L12_PA	LG12	<lmxll>	{1-}	(ll,lm))	ll	lm	ll	lm	ll	lm	ll	ll	ll	lm	lm	lm	ll	ll	lm	ll	ll	lm	lm	lm	lm	ll	ll	lm	ll	ll	ll	lm	ll	ll	lm	ll	ll	lm	ll	ll	lm	ll	lm	lm	ll	ll	ll	lm
LG12_HB_325	F_0145023_L12_PA	LG12	<nnxnp>	{-1}	(nn,np)	np	nn	nn	nn	np	np	np	nn	nn	nn	np	np	nn	np	np	np	np	np	nn	nn	np	np	nn	nn	np	np	nn	nn	nn	nn	np	np	nn	np	np	np	np	nn	np	np	nn	nn	nn	np
LG12_HB_325	F_0145027_L12_PA	LG12	<nnxnp>	{-1}	(nn,np)	np	nn	nn	nn	np	np	np	nn	nn	nn	np	np	nn	np	np	np	np	np	nn	nn	np	np	nn	nn	np	np	nn	nn	nn	nn	np	np	nn	np	np	np	np	nn	np	np	nn	nn	nn	np
LG12_HB_325	F_0145037_L12_PA	LG12	<nnxnp>	{-1}	(nn,np)	np	nn	nn	nn	np	np	np	nn	nn	nn	np	np	nn	np	np	np	np	np	nn	nn	np	np	nn	nn	np	np	nn	nn	nn	nn	np	np	nn	np	np	np	np	nn	np	np	nn	nn	nn	np
LG12_HB_325	F_0145054_L12_PA	LG12	<nnxnp>	{-1}	(nn,np)	np	nn	nn	nn	np	np	np	nn	nn	nn	np	np	nn	np	np	np	np	np	nn	nn	np	np	nn	nn	np	np	nn	nn	nn	nn	np	np	nn	np	np	np	np	nn	np	np	nn	nn	nn	np
LG12_HB_325	F_0145074_L12_PA	LG12	<nnxnp>	{-1}	(nn,np)	np	nn	nn	nn	np	np	np	nn	nn	nn	np	np	nn	np	np	np	np	np	nn	nn	np	np	nn	nn	np	np	nn	nn	nn	nn	np	np	nn	np	np	np	np	nn	np	np	nn	nn	nn	np
LG12_HB_326	GD_01420_L12_PA	LG12	<nnxnp>	{-1}	(nn,np)	np	nn	nn	nn	np	np	np	nn	nn	nn	np	np	nn	np	np	np	np	np	nn	nn	np	np	nn	nn	np	np	nn	nn	nn	nn	np	np	nn	np	np	np	np	nn	np	np	nn	nn	nn	np
LG12_HB_327	F_0146178_L12_PA	LG12	<nnxnp>	{-1}	(nn,np)	np	nn	nn	nn	np	np	np	nn	nn	nn	np	np	nn	np	np	np	np	np	nn	nn	np	np	nn	nn	np	np	nn	nn	nn	nn	np	np	nn	np	np	np	np	nn	np	np	nn	nn	nn	np
LG12_HB_327	F_0146181_L12_PA	LG12	<nnxnp>	{-1}	(nn,np)	np	nn	nn	nn	np	np	np	nn	nn	nn	np	np	nn	np	np	np	np	np	nn	nn	np	np	nn	nn	np	np	nn	nn	nn	nn	np	np	nn	np	np	np	np	nn	np	np	nn	nn	nn	np
LG12_HB_327	F_0146183_L12_PA	LG12	<nnxnp>	{-1}	(nn,np)	np	nn	nn	nn	np	np	np	nn	nn	nn	np	np	nn	np	np	np	np	np	nn	nn	np	np	nn	nn	np	np	nn	nn	nn	nn	np	np	nn	np	np	np	np	nn	np	np	nn	nn	nn	np
LG12_HB_327	F_0146185_L12_PA	LG12	<nnxnp>	{-1}	(nn,np)	np	nn	nn	nn	np	np	np	nn	nn	nn	np	np	nn	np	np	np	np	np	nn	nn	np	np	nn	nn	np	np	nn	nn	nn	nn	np	np	nn	np	np	np	np	nn	np	np	nn	nn	nn	np
LG12_HB_327	F_0146191_L12_PA	LG12	<nnxnp>	{-1}	(nn,np)	np	nn	nn	nn	np	np	np	nn	nn	nn	np	np	nn	np	np	np	np	np	nn	nn	np	np	nn	nn	np	np	nn	nn	nn	nn	np	np	nn	np	np	np	np	nn	np	np	nn	nn	nn	np
LG12_HB_327	R_30684803_L12_PA	LG12	<nnxnp>	{-1}	(nn,np)	np	nn	nn	nn	np	np	np	nn	nn	nn	np	np	nn	np	np	np	np	np	nn	nn	np	np	nn	nn	np	np	nn	nn	nn	nn	np	np	nn	np	np	np	np	nn	np	np	nn	nn	nn	np
LG12_HB_328	F_0146875_L12_PA	LG12	<lmxll>	{1-}	(ll,lm))	ll	lm	ll	lm	ll	lm	ll	ll	ll	lm	lm	lm	ll	ll	lm	ll	ll	lm	lm	lm	lm	ll	ll	lm	ll	ll	ll	lm	ll	ll	lm	ll	ll	lm	ll	ll	lm	ll	lm	lm	ll	ll	ll	lm
LG12_HB_328	F_0146888_L12_PA	LG12	<nnxnp>	{-1}	(nn,np)	np	nn	nn	nn	np	np	np	nn	nn	nn	np	np	nn	np	np	np	np	np	nn	nn	np	np	nn	nn	np	np	nn	nn	nn	nn	np	np	nn	np	np	np	np	nn	np	np	nn	nn	nn	np
LG12_HB_328	F_0146895_L12_PA	LG12	<nnxnp>	{-0}	(nn,np)	nn	np	np	np	nn	nn	nn	np	np	np	nn	nn	np	nn	nn	nn	nn	nn	np	np	nn	nn	np	np	nn	nn	np	np	np	np	nn	nn	np	nn	nn	nn	nn	np	nn	nn	np	np	np	nn
LG12_HB_329	F_0147249_L12_PA	LG12	<nnxnp>	{-1}	(nn,np)	np	nn	nn	nn	np	np	np	nn	nn	nn	np	np	nn	np	np	np	np	np	nn	nn	np	np	nn	nn	np	np	nn	nn	nn	nn	np	np	nn	np	np	np	np	nn	np	np	nn	nn	nn	np
LG12_HB_329	F_0147250_L12_PA	LG12	<lmxll>	{1-}	(ll,lm))	ll	lm	ll	lm	ll	lm	ll	ll	ll	lm	lm	lm	ll	ll	lm	ll	ll	lm	lm	lm	lm	ll	ll	lm	ll	ll	ll	lm	ll	ll	lm	ll	ll	lm	ll	ll	lm	ll	lm	lm	ll	ll	ll	lm
LG12_HB_329	F_0147252_L12_PA	LG12	<lmxll>	{1-}	(ll,lm))	ll	lm	ll	lm	ll	lm	ll	ll	ll	lm	lm	lm	ll	ll	lm	ll	ll	lm	lm	lm	lm	ll	ll	lm	ll	ll	ll	lm	ll	ll	lm	ll	ll	lm	ll	ll	lm	ll	lm	lm	ll	ll	ll	lm
LG12_HB_329	F_0147255_L12_PA	LG12	<lmxll>	{1-}	(ll,lm))	ll	lm	ll	lm	ll	lm	ll	ll	ll	lm	lm	lm	ll	ll	lm	ll	ll	lm	lm	lm	lm	ll	ll	lm	ll	ll	ll	lm	ll	ll	lm	ll	ll	lm	ll	ll	lm	ll	lm	lm	ll	ll	ll	lm
LG12_HB_329	F_0147256_L12_PA	LG12	<lmxll>	{1-}	(ll,lm))	ll	lm	ll	lm	ll	lm	ll	ll	ll	lm	lm	lm	ll	ll	lm	ll	ll	lm	lm	lm	lm	ll	ll	lm	ll	ll	ll	lm	ll	ll	lm	ll	ll	lm	ll	ll	lm	ll	lm	lm	ll	ll	ll	lm
LG12_HB_329	F_0147260_L12_PA	LG12	<lmxll>	{1-}	(ll,lm))	ll	lm	ll	lm	ll	lm	ll	ll	ll	lm	lm	lm	ll	ll	lm	ll	ll	lm	lm	lm	lm	ll	ll	lm	ll	ll	ll	lm	ll	ll	lm	ll	ll	lm	ll	ll	lm	ll	lm	lm	ll	ll	ll	lm
LG12_HB_329	F_0147267_L12_PA	LG12	<lmxll>	{1-}	(ll,lm))	ll	lm	ll	lm	ll	lm	ll	ll	ll	lm	lm	lm	ll	ll	lm	ll	ll	lm	lm	lm	lm	ll	ll	lm	ll	ll	ll	lm	ll	ll	lm	ll	ll	lm	ll	ll	lm	ll	lm	lm	ll	ll	ll	lm
LG12_HB_329	F_0147268_L12_PA	LG12	<hkxhk>	{00}	(hh,hk,kk)	hk	hk	kk	hk	hk	hh	hk	kk	kk	hk	hh	hh	kk	hk	hh	hk	hk	hh	hk	hk	hh	hk	kk	hk	hk	hk	kk	hk	kk	kk	hh	hk	kk	hh	hk	hk	hh	kk	hh	hh	kk	kk	kk	hh
LG12_HB_329	R_31180930_L12_PA	LG12	<hkxhk>	{00}	(hh,hk,kk)	hk	hk	kk	hk	hk	hh	hk	kk	kk	hk	hh	hh	kk	hk	hh	hk	hk	hh	hk	hk	hh	hk	kk	hk	hk	hk	kk	hk	kk	kk	hh	hk	kk	hh	hk	hk	hh	kk	hh	hh	kk	kk	kk	hh
LG12_HB_330	F_0147881_L12_PA	LG12	<lmxll>	{1-}	(ll,lm))	ll	lm	ll	lm	ll	lm	ll	ll	ll	lm	lm	lm	ll	ll	lm	ll	ll	lm	lm	lm	lm	ll	ll	lm	ll	ll	ll	lm	ll	ll	lm	ll	ll	lm	ll	ll	lm	ll	lm	lm	ll	ll	ll	lm
LG12_HB_330	F_0147890_L12_PA	LG12	<lmxll>	{1-}	(ll,lm))	ll	lm	ll	lm	ll	lm	ll	ll	ll	lm	lm	lm	ll	ll	lm	ll	ll	lm	lm	lm	lm	ll	ll	lm	ll	ll	ll	lm	ll	ll	lm	ll	ll	lm	ll	ll	lm	ll	lm	lm	ll	ll	ll	lm
LG12_HB_330	F_0147893_L12_PA	LG12	<lmxll>	{1-}	(ll,lm))	ll	lm	ll	lm	ll	lm	ll	ll	ll	lm	lm	lm	ll	ll	lm	ll	ll	lm	lm	lm	lm	ll	ll	lm	ll	ll	ll	lm	ll	ll	lm	ll	ll	lm	ll	ll	lm	ll	lm	lm	ll	ll	ll	lm
LG12_HB_330	F_0147896_L12_PA	LG12	<lmxll>	{1-}	(ll,lm))	ll	lm	ll	lm	ll	lm	ll	ll	ll	lm	lm	lm	ll	ll	lm	ll	ll	lm	lm	lm	lm	ll	ll	lm	ll	ll	ll	lm	ll	ll	lm	ll	ll	lm	ll	ll	lm	ll	lm	lm	ll	ll	ll	lm
LG12_HB_330	F_0147901_L12_PA	LG12	<lmxll>	{1-}	(ll,lm))	ll	lm	ll	lm	ll	lm	ll	ll	ll	lm	lm	lm	ll	ll	lm	ll	ll	lm	lm	lm	lm	ll	ll	lm	ll	ll	ll	lm	ll	ll	lm	ll	ll	lm	ll	ll	lm	ll	lm	lm	ll	ll	ll	lm
LG12_HB_330	F_0147906_L12_PA	LG12	<nnxnp>	{-1}	(nn,np)	np	nn	nn	nn	np	np	np	nn	nn	nn	np	np	nn	np	np	np	np	np	nn	nn	np	np	nn	nn	np	np	nn	nn	nn	nn	np	np	nn	np	np	np	np	nn	np	np	nn	nn	nn	np
LG12_HB_330	R_31584911_L12_PA	LG12	<hkxhk>	{00}	(hh,hk,kk)	hk	hk	kk	hk	hk	hh	hk	kk	kk	hk	hh	hh	kk	hk	hh	hk	hk	hh	hk	hk	hh	hk	kk	hk	hk	hk	kk	hk	kk	kk	hh	hk	kk	hh	hk	hk	hh	kk	hh	hh	kk	kk	kk	hh
LG12_HB_331	F_0147935_L12_PA	LG12	<nnxnp>	{-1}	(nn,np)	np	nn	nn	nn	np	np	np	nn	nn	nn	np	np	nn	np	np	np	np	np	nn	nn	np	np	nn	nn	np	np	nn	nn	nn	nn	np	np	nn	np	np	np	np	nn	np	np	nn	nn	nn	np
LG12_HB_331	F_0147940_L12_PA	LG12	<nnxnp>	{-1}	(nn,np)	np	nn	nn	nn	np	np	np	nn	nn	nn	np	np	nn	np	np	np	np	np	nn	nn	np	np	nn	nn	np	np	nn	nn	nn	nn	np	np	nn	np	np	np	np	nn	np	np	nn	nn	nn	np
LG12_HB_331	F_0147965_L12_PA	LG12	<nnxnp>	{-1}	(nn,np)	np	nn	nn	nn	np	np	np	nn	nn	nn	np	np	nn	np	np	np	np	np	nn	nn	np	np	nn	nn	np	np	nn	nn	nn	nn	np	np	nn	np	np	np	np	nn	np	np	nn	nn	nn	np
LG12_HB_331	F_0147969_L12_PA	LG12	<nnxnp>	{-0}	(nn,np)	nn	np	np	np	nn	nn	nn	np	np	np	nn	nn	np	nn	nn	nn	nn	nn	np	np	nn	nn	np	np	nn	nn	np	np	np	np	nn	nn	np	nn	nn	nn	nn	np	nn	nn	np	np	np	nn
LG12_HB_331	F_0147970_L12_PA	LG12	<nnxnp>	{-0}	(nn,np)	nn	np	np	np	nn	nn	nn	np	np	np	nn	nn	np	nn	nn	nn	nn	nn	np	np	nn	nn	np	np	nn	nn	np	np	np	np	nn	nn	np	nn	nn	nn	nn	np	nn	nn	np	np	np	nn
LG12_HB_331	R_31638697_L12_PA	LG12	<nnxnp>	{-0}	(nn,np)	nn	np	np	np	nn	nn	nn	np	np	np	nn	nn	np	nn	nn	nn	nn	nn	np	np	nn	nn	np	np	nn	nn	np	np	np	np	nn	nn	np	nn	nn	nn	nn	np	nn	nn	np	np	np	nn
LG12_HB_333	F_0148922_L12_PA	LG12	<nnxnp>	{-1}	(nn,np)	np	nn	nn	nn	np	np	np	nn	nn	nn	np	np	nn	np	np	np	np	np	nn	nn	np	np	nn	nn	np	np	nn	nn	nn	nn	np	np	nn	np	np	np	np	nn	np	np	nn	nn	nn	np
LG12_HB_333	F_0148933_L12_PA	LG12	<nnxnp>	{-1}	(nn,np)	np	nn	nn	nn	np	np	np	nn	nn	nn	np	np	nn	np	np	np	np	np	nn	nn	np	np	nn	nn	np	np	nn	nn	nn	nn	np	np	nn	np	np	np	np	nn	np	np	nn	nn	nn	np
LG12_HB_333	F_0148935_L12_PA	LG12	<nnxnp>	{-1}	(nn,np)	np	nn	nn	nn	np	np	np	nn	nn	nn	np	np	nn	np	np	np	np	np	nn	nn	np	np	nn	nn	np	np	nn	nn	nn	nn	np	np	nn	np	np	np	np	nn	np	np	nn	nn	nn	np
LG12_HB_333.5	GD_00762_L12_PA	LG12	<lmxll>	{1-}	(ll,lm))	ll	lm	ll	lm	ll	lm	ll	ll	ll	lm	lm	lm	ll	ll	lm	ll	ll	lm	lm	lm	lm	ll	ll	lm	ll	ll	ll	lm	ll	ll	lm	ll	ll	lm	ll	ll	lm	ll	lm	lm	ll	ll	ll	lm
LG12_HB_334	F_0149400_L12_PA	LG12	<lmxll>	{1-}	(ll,lm))	ll	lm	ll	lm	ll	lm	ll	ll	ll	lm	lm	lm	ll	ll	lm	ll	ll	lm	lm	lm	lm	ll	ll	lm	ll	ll	ll	lm	ll	ll	lm	ll	ll	lm	ll	ll	lm	ll	lm	lm	ll	lm	ll	lm
LG12_HB_334	F_0149401_L12_PA	LG12	<lmxll>	{1-}	(ll,lm))	ll	lm	ll	lm	ll	lm	ll	ll	ll	lm	lm	lm	ll	ll	lm	ll	ll	lm	lm	lm	lm	ll	ll	lm	ll	ll	ll	lm	ll	ll	lm	ll	ll	lm	ll	ll	lm	ll	lm	lm	ll	lm	ll	lm
LG12_HB_334	F_0149417_L12_PA	LG12	<lmxll>	{1-}	(ll,lm))	ll	lm	ll	lm	ll	lm	ll	ll	ll	lm	lm	lm	ll	ll	lm	ll	ll	lm	lm	lm	lm	ll	ll	lm	ll	ll	ll	lm	ll	ll	lm	ll	ll	lm	ll	ll	lm	ll	lm	lm	ll	lm	ll	lm
LG12_HB_334	F_0149419_L12_PA	LG12	<hkxhk>	{10}	(hh,hk,kk)	hh	kk	hk	kk	hh	hk	hh	hk	hk	kk	hk	hk	hk	hh	hk	hh	hh	hk	kk	kk	hk	hh	hk	kk	hh	hh	hk	kk	hk	hk	hk	hh	hk	hk	hh	hh	hk	hk	hk	hk	hk	kk	hk	hk
LG12_HB_334.5	GD_00362_L12_PA	LG12	<hkxhk>	{10}	(hh,hk,kk)	hh	kk	hk	kk	hh	hk	hh	hk	hk	kk	hk	hk	hk	hh	hk	hh	hh	hk	kk	kk	hk	hh	hk	kk	hh	hh	hk	kk	hk	hk	hk	hh	hk	hk	hh	hh	hk	hk	hk	hk	hk	kk	hk	hk
LG12_HB_334.8	GD_00840_L12_PA	LG12	<hkxhk>	{01}	(hh,hk,kk)	kk	hh	hk	hh	kk	hk	kk	hk	hk	hh	hk	kk	hk	kk	hk	kk	kk	hk	hh	hh	hk	kk	hk	hh	kk	kk	hk	hh	hk	hk	hk	kk	hk	hk	kk	kk	hk	hk	hk	hk	hk	hh	hk	hk
LG12_HB_334.8	R_32711249_L12_PA	LG12	<nnxnp>	{-0}	(nn,np)	nn	np	np	np	nn	nn	nn	np	np	np	nn	nn	np	nn	nn	nn	nn	nn	np	np	nn	nn	np	np	nn	nn	np	np	np	np	nn	nn	np	nn	nn	nn	nn	np	nn	nn	np	np	np	nn
LG12_HB_334.8	R_32726730_L12_PA	LG12	<nnxnp>	{-0}	(nn,np)	nn	np	np	np	nn	nn	nn	np	np	np	nn	nn	np	nn	nn	nn	nn	nn	np	np	nn	nn	np	np	nn	nn	np	np	np	np	nn	nn	np	nn	nn	nn	nn	np	nn	nn	np	np	np	nn
LG12_HB_335	F_0149985_L12_PA	LG12	<nnxnp>	{-0}	(nn,np)	nn	--	np	--	nn	nn	nn	np	np	--	nn	nn	np	nn	nn	nn	nn	nn	np	--	nn	nn	np	np	nn	nn	np	np	np	np	nn	nn	np	nn	nn	nn	nn	np	nn	nn	np	np	np	nn
LG12_HB_335	F_0149992_L12_PA	LG12	<lmxll>	{1-}	(ll,lm))	ll	lm	ll	lm	ll	lm	ll	ll	ll	lm	lm	ll	ll	ll	lm	ll	ll	lm	lm	lm	lm	ll	ll	lm	ll	ll	ll	lm	ll	ll	lm	ll	ll	lm	ll	ll	lm	ll	lm	lm	ll	lm	ll	lm
LG12_HB_335	F_0149997_L12_PA	LG12	<lmxll>	{1-}	(ll,lm))	ll	lm	ll	lm	ll	lm	ll	ll	ll	lm	lm	ll	ll	ll	lm	ll	ll	lm	lm	lm	lm	ll	ll	lm	ll	ll	ll	lm	ll	ll	lm	ll	ll	lm	ll	ll	lm	ll	lm	lm	ll	lm	ll	lm
LG12_HB_335	F_0150001_L12_PA	LG12	<hkxhk>	{10}	(hh,hk,kk)	hh	kk	hk	kk	hh	hk	hh	hk	hk	kk	hk	hh	hk	hh	hk	hh	hh	hk	kk	kk	hk	hh	hk	kk	hh	hh	hk	kk	hk	hk	hk	hh	hk	hk	hh	hh	hk	hk	hk	hk	hk	kk	hk	hk
LG12_HB_335	F_0150011_L12_PA	LG12	<hkxhk>	{01}	(hh,hk,kk)	kk	hh	hk	hh	kk	hk	kk	hk	hk	hh	hk	kk	hk	kk	hk	kk	kk	hk	hh	hh	hk	kk	hk	hh	kk	kk	hk	hh	hk	hk	hk	kk	hk	hk	kk	kk	hk	hk	hk	hk	hk	hh	hk	hk
LG12_HB_336	F_0150533_L12_PA	LG12	<lmxll>	{1-}	(ll,lm))	ll	--	ll	lm	ll	lm	ll	ll	ll	lm	lm	ll	ll	ll	lm	ll	ll	lm	--	lm	lm	ll	ll	lm	ll	ll	ll	ll	ll	ll	lm	ll	ll	lm	ll	ll	lm	ll	lm	lm	ll	lm	ll	lm
LG12_HB_336	F_0150537_L12_PA	LG12	<hkxhk>	{10}	(hh,hk,kk)	hh	kk	hk	kk	hh	hk	hh	hk	hk	kk	hk	hh	hk	hh	hk	hh	hh	hk	kk	kk	hk	hh	hk	kk	hh	hh	hk	hk	hk	hk	hk	hh	hk	hk	hh	hh	hk	hk	hk	hk	hk	kk	hk	hk
LG12_HB_336	F_0150538_L12_PA	LG12	<lmxll>	{1-}	(ll,lm))	ll	lm	ll	lm	ll	lm	ll	ll	ll	lm	lm	ll	ll	ll	lm	ll	ll	lm	lm	lm	lm	ll	ll	lm	ll	ll	ll	ll	ll	ll	lm	ll	ll	lm	ll	ll	lm	ll	lm	lm	ll	lm	ll	lm
LG12_HB_336	F_0150541_L12_PA	LG12	<lmxll>	{1-}	(ll,lm))	ll	lm	ll	lm	ll	lm	ll	ll	ll	lm	lm	ll	ll	ll	lm	ll	ll	lm	lm	lm	lm	ll	ll	lm	ll	ll	ll	ll	ll	ll	lm	ll	ll	lm	ll	ll	lm	ll	lm	lm	ll	lm	ll	lm
LG12_HB_336	F_0150544_L12_PA	LG12	<lmxll>	{1-}	(ll,lm))	ll	lm	ll	lm	ll	lm	ll	ll	ll	lm	lm	ll	ll	ll	lm	ll	ll	lm	lm	lm	lm	ll	ll	lm	ll	ll	ll	ll	ll	ll	lm	ll	ll	lm	ll	ll	lm	ll	lm	lm	ll	lm	ll	lm
LG12_HB_336	F_0150547_L12_PA	LG12	<lmxll>	{1-}	(ll,lm))	ll	lm	ll	lm	ll	lm	ll	ll	ll	lm	lm	ll	ll	ll	lm	ll	ll	lm	lm	lm	lm	ll	ll	lm	ll	ll	ll	ll	ll	ll	lm	ll	ll	lm	ll	ll	lm	ll	lm	lm	ll	lm	ll	lm
LG12_HB_336	F_0150553_L12_PA	LG12	<nnxnp>	{-0}	(nn,np)	nn	np	np	np	nn	nn	nn	np	np	np	nn	nn	np	nn	nn	nn	nn	nn	np	np	nn	nn	np	np	nn	nn	np	np	np	np	nn	nn	np	nn	nn	nn	nn	np	nn	nn	np	np	np	nn
LG12_HB_336	R_33182882_L12_PA	LG12	<nnxnp>	{-0}	(nn,np)	nn	--	np	np	nn	nn	nn	np	np	--	nn	nn	np	nn	nn	nn	nn	nn	--	np	nn	nn	np	np	nn	nn	np	np	np	np	nn	nn	np	nn	nn	nn	nn	np	nn	nn	np	--	np	nn
LG12_HB_336	R_33183417_L12_PA	LG12	<nnxnp>	{-0}	(nn,np)	nn	np	np	np	nn	nn	nn	np	np	np	nn	nn	np	nn	nn	nn	nn	nn	np	np	nn	nn	np	np	nn	nn	np	np	np	np	nn	nn	np	nn	nn	nn	nn	np	nn	nn	np	np	np	nn
LG12_HB_336.5	R_33383602_L12_PA	LG12	<nnxnp>	{-0}	(nn,np)	nn	np	np	np	nn	nn	nn	np	np	np	nn	nn	np	nn	nn	nn	nn	nn	np	np	nn	nn	np	np	nn	nn	np	np	np	np	nn	nn	np	nn	nn	nn	nn	np	nn	nn	np	np	np	nn
LG12_HB_336.5	R_33388245_L12_PA	LG12	<nnxnp>	{-0}	(nn,np)	nn	np	np	np	nn	nn	nn	np	np	np	nn	nn	np	nn	nn	nn	nn	nn	np	np	nn	nn	np	np	nn	nn	np	np	np	np	nn	nn	np	nn	nn	nn	nn	np	nn	nn	np	np	np	nn
LG12_HB_336.5	R_33390300_L12_PA	LG12	<nnxnp>	{-0}	(nn,np)	nn	np	np	np	nn	nn	nn	np	np	np	nn	nn	np	nn	nn	nn	nn	nn	np	np	nn	nn	np	np	nn	nn	np	np	np	np	nn	nn	np	nn	nn	nn	nn	np	nn	nn	np	np	np	nn
LG12_HB_337	F_0151248_L12_PA	LG12	<lmxll>	{1-}	(ll,lm))	ll	lm	ll	lm	lm	lm	ll	ll	ll	lm	ll	ll	ll	ll	lm	ll	ll	lm	lm	lm	lm	ll	ll	lm	ll	ll	ll	ll	ll	ll	lm	ll	ll	lm	ll	ll	lm	ll	lm	lm	ll	lm	ll	lm
LG12_HB_337	F_0151256_L12_PA	LG12	<lmxll>	{1-}	(ll,lm))	ll	lm	ll	lm	lm	lm	ll	ll	ll	lm	ll	ll	ll	ll	lm	ll	ll	lm	lm	lm	lm	ll	ll	lm	ll	ll	ll	ll	ll	ll	lm	ll	ll	lm	ll	ll	lm	ll	lm	lm	ll	lm	ll	lm
LG12_HB_337	F_0151258_L12_PA	LG12	<hkxhk>	{10}	(hh,hk,kk)	hh	kk	hk	kk	hk	hk	hh	hk	hk	kk	hh	hh	hk	hh	hk	hh	hh	hk	kk	kk	hk	hh	hk	kk	hh	hh	hk	hk	hk	hk	hk	hh	hk	hk	hh	hh	hk	hk	hk	hk	hk	kk	hk	hk
LG12_HB_337	F_0151264_L12_PA	LG12	<hkxhk>	{01}	(hh,hk,kk)	kk	hh	hk	hh	hk	hk	kk	hk	hk	hh	kk	kk	hk	kk	hk	kk	kk	hk	hh	hh	hk	kk	hk	hh	kk	kk	hk	hk	hk	hk	hk	kk	hk	hk	kk	kk	hk	hk	hk	hk	hk	hh	hk	hk
LG12_HB_337	R_33563721_L12_PA	LG12	<lmxll>	{1-}	(ll,lm))	ll	lm	ll	lm	lm	lm	ll	ll	ll	lm	ll	ll	ll	ll	lm	ll	ll	lm	lm	lm	lm	ll	ll	lm	ll	ll	ll	ll	ll	ll	lm	ll	ll	lm	ll	ll	lm	ll	lm	lm	ll	lm	ll	lm
LG12_HB_337.5	GD_02008_L12_PA	LG12	<lmxll>	{1-}	(ll,lm))	ll	lm	ll	lm	lm	lm	ll	ll	ll	lm	ll	ll	ll	ll	lm	ll	ll	lm	lm	lm	lm	ll	ll	lm	ll	ll	ll	ll	ll	ll	lm	ll	ll	lm	ll	ll	lm	ll	lm	lm	ll	lm	ll	lm
LG12_HB_337.5	R_33692967_L12_PA	LG12	<lmxll>	{1-}	(ll,lm))	ll	lm	ll	lm	lm	lm	ll	ll	ll	lm	ll	ll	ll	ll	lm	ll	ll	lm	lm	lm	lm	ll	ll	lm	ll	ll	ll	ll	ll	ll	lm	ll	ll	lm	ll	ll	lm	ll	lm	lm	ll	lm	ll	lm
LG12_HB_337.9	R_33709896_L12_PA	LG12	<lmxll>	{1-}	(ll,lm))	ll	lm	ll	lm	lm	lm	ll	ll	ll	lm	ll	ll	ll	ll	lm	ll	ll	lm	lm	lm	lm	ll	ll	lm	ll	ll	ll	ll	ll	ll	lm	ll	ll	lm	ll	ll	lm	ll	lm	lm	ll	lm	ll	lm
LG12_HB_339	F_0152374_L12_PA	LG12	<nnxnp>	{-1}	(nn,np)	np	np	nn	nn	np	np	np	nn	nn	nn	np	np	nn	np	np	np	np	np	nn	nn	np	np	nn	nn	np	np	np	nn	nn	nn	np	np	nn	np	np	np	np	nn	np	np	nn	nn	nn	np
LG12_HB_339	F_0152382_L12_PA	LG12	<nnxnp>	{-1}	(nn,np)	np	np	nn	nn	np	np	np	nn	nn	nn	np	np	nn	np	np	np	np	np	nn	nn	np	np	nn	nn	np	np	np	nn	nn	nn	np	np	nn	np	np	np	np	nn	np	np	nn	nn	nn	np
LG12_HB_340	F_0153240_L12_PA	LG12	<nnxnp>	{-1}	(nn,np)	np	np	nn	nn	np	np	np	nn	nn	nn	np	np	nn	np	np	np	np	np	nn	nn	np	np	nn	nn	np	np	np	nn	nn	nn	np	np	nn	np	np	np	np	nn	np	np	nn	nn	nn	np
LG12_HB_340	F_0153246_L12_PA	LG12	<hkxhk>	{00}	(hh,hk,kk)	hk	hh	kk	hk	hh	hh	hk	kk	kk	hk	hk	hk	kk	hk	hh	hh	hk	hh	hk	hk	hh	hk	kk	hk	hk	hh	hk	kk	kk	kk	hh	hk	kk	hh	hk	hk	hh	kk	hh	hh	kk	hk	kk	hh
LG12_HB_340	F_0153255_L12_PA	LG12	<nnxnp>	{-1}	(nn,np)	np	np	nn	nn	np	np	np	nn	nn	nn	np	np	nn	np	np	np	np	np	nn	nn	np	np	nn	nn	np	np	np	nn	nn	nn	np	np	nn	np	np	np	np	nn	np	np	nn	nn	nn	np
LG12_HB_340	F_0153268_L12_PA	LG12	<nnxnp>	{-1}	(nn,np)	np	np	nn	nn	np	np	np	nn	nn	nn	np	np	nn	np	np	np	np	np	nn	nn	np	np	nn	nn	np	np	np	nn	nn	nn	np	np	nn	np	np	np	np	nn	np	np	nn	nn	nn	np
LG12_HB_340.5	GD_01874_L12_PA	LG12	<nnxnp>	{-1}	(nn,np)	np	np	nn	nn	np	np	np	nn	nn	nn	np	np	nn	np	np	np	np	np	nn	nn	np	np	nn	nn	np	np	np	nn	nn	nn	np	np	nn	np	np	np	np	nn	nn	np	nn	nn	nn	np
LG12_HB_340.5	R_34800048_L12_PA	LG12	<hkxhk>	{11}	(hh,hk,kk)	hk	kk	hh	hk	kk	kk	hk	hh	hh	hk	hk	hk	hh	hk	kk	kk	hk	kk	hk	hk	kk	hk	hh	hk	hk	kk	hk	hh	hh	hh	kk	hk	hh	hk	hk	hk	kk	hh	kk	kk	hh	hk	hh	kk
LG12_HB_340.5	R_34809522_L12_PA	LG12	<hkxhk>	{00}	(hh,hk,kk)	hk	hh	kk	hk	hh	hh	hk	kk	kk	hk	hk	hk	kk	hk	hh	hh	hk	hh	hk	hk	hh	hk	kk	hk	hk	hh	hk	kk	kk	kk	hh	hk	kk	hk	hk	hk	hh	kk	hk	hh	kk	hk	kk	hh
LG12_HB_340.5	R_34815269_L12_PA	LG12	<hkxhk>	{11}	(hh,hk,kk)	hk	kk	hh	hk	kk	kk	hk	hh	hh	hk	hk	hk	hh	hk	kk	kk	hk	kk	hk	hk	kk	hk	hh	hk	hk	kk	hk	hh	hh	hh	kk	hk	hh	hk	hk	hk	kk	hh	hk	kk	hh	hk	hh	kk
LG12_HB_340.8	R_34921188_L12_PA	LG12	<hkxhk>	{11}	(hh,hk,kk)	hk	kk	hh	hk	kk	kk	hk	hh	hh	hk	hk	hk	hh	hk	kk	kk	hk	kk	hk	hk	kk	hk	hh	hk	hk	kk	hk	hh	hh	hh	kk	hk	hh	hk	hk	hk	kk	hh	hk	kk	hh	hk	hh	kk
LG12_HB_340.8	R_34926642_L12_PA	LG12	<hkxhk>	{00}	(hh,hk,kk)	hk	hh	kk	hk	hh	hh	hk	kk	kk	hk	hk	hk	kk	hk	hh	hh	hk	hh	hk	hk	hh	hk	kk	hk	hk	hh	hk	kk	kk	kk	hh	hk	kk	hk	hk	hk	hh	kk	hk	hh	kk	hk	kk	hh
LG12_HB_341	F_0153826_L12_PA	LG12	<hkxhk>	{00}	(hh,hk,kk)	hk	hh	kk	hk	hh	hh	hk	kk	kk	hk	hk	hk	kk	hk	hh	hh	hk	hh	hk	hk	hh	hk	kk	hk	hk	hh	hk	kk	kk	kk	hh	hk	kk	hk	hk	hk	hh	kk	hk	hh	kk	hk	kk	hh
LG12_HB_341	F_0153833_L12_PA	LG12	<lmxll>	{1-}	(ll,lm))	ll	lm	ll	lm	lm	lm	ll	ll	ll	lm	ll	ll	ll	ll	lm	lm	ll	lm	lm	lm	lm	ll	ll	lm	ll	lm	ll	ll	ll	ll	lm	ll	ll	ll	ll	ll	lm	ll	lm	lm	ll	lm	ll	lm
LG12_HB_341	F_0153836_L12_PA	LG12	<hkxhk>	{00}	(hh,hk,kk)	hk	hh	kk	hk	hh	hh	hk	kk	kk	hk	hk	hk	kk	hk	hh	hh	hk	hh	hk	hk	hh	hk	kk	hk	hk	hh	hk	kk	kk	kk	hh	hk	kk	hk	hk	hk	hh	kk	hk	hh	kk	hk	kk	hh
LG12_HB_341	F_0153850_L12_PA	LG12	<lmxll>	{1-}	(ll,lm))	ll	lm	ll	lm	lm	lm	ll	ll	ll	lm	ll	ll	ll	ll	lm	lm	ll	lm	lm	lm	lm	ll	ll	lm	ll	lm	ll	ll	ll	ll	lm	ll	ll	ll	ll	ll	lm	ll	lm	lm	ll	lm	ll	lm
LG12_HB_341	F_0153863_L12_PA	LG12	<nnxnp>	{-1}	(nn,np)	np	np	nn	nn	np	np	np	nn	nn	nn	np	np	nn	np	np	np	np	np	nn	nn	np	np	nn	nn	np	np	np	nn	nn	nn	np	np	nn	np	np	np	np	nn	nn	np	nn	nn	nn	np
LG12_HB_341.5	R_35103565_L12_PA	LG12	<hkxhk>	{11}	(hh,hk,kk)	hk	kk	hh	hk	kk	kk	hk	hh	hh	hk	hk	hk	hh	hk	kk	kk	hk	kk	hk	hk	kk	hk	hh	hk	hk	kk	hk	hh	hh	hh	kk	hk	hh	hk	hk	hk	kk	hh	hk	hk	hh	hk	hh	kk
LG12_HB_342	F_0154283_L12_PA	LG12	<lmxll>	{1-}	(ll,lm))	ll	lm	ll	lm	lm	lm	ll	ll	ll	lm	ll	ll	ll	ll	lm	lm	ll	lm	lm	lm	lm	ll	ll	lm	ll	lm	ll	ll	ll	ll	lm	ll	ll	ll	ll	ll	lm	ll	lm	lm	ll	lm	ll	lm
LG12_HB_342	F_0154286_L12_PA	LG12	<nnxnp>	{-1}	(nn,np)	np	np	nn	nn	np	np	np	nn	nn	nn	np	np	nn	np	np	np	np	np	nn	nn	np	np	nn	nn	np	np	np	nn	nn	nn	np	np	nn	np	np	np	np	nn	nn	nn	nn	nn	nn	np
LG12_HB_342	F_0154293_L12_PA	LG12	<lmxll>	{1-}	(ll,lm))	ll	lm	ll	lm	lm	lm	ll	ll	ll	lm	ll	ll	ll	ll	lm	lm	ll	lm	lm	lm	lm	ll	ll	lm	ll	lm	ll	ll	ll	ll	lm	ll	ll	ll	ll	ll	lm	ll	lm	lm	ll	lm	ll	lm
LG12_HB_342	F_0154300_L12_PA	LG12	<nnxnp>	{-1}	(nn,np)	np	np	nn	nn	np	np	np	nn	nn	nn	np	np	nn	np	np	np	np	np	nn	nn	np	np	nn	nn	np	np	np	nn	nn	nn	np	np	nn	np	np	np	np	nn	nn	nn	nn	nn	nn	np
LG12_HB_342	F_0154303_L12_PA	LG12	<nnxnp>	{-1}	(nn,np)	np	np	nn	nn	np	np	np	nn	nn	nn	np	np	nn	np	np	np	np	np	nn	nn	np	np	nn	nn	np	np	np	nn	nn	nn	np	np	nn	np	np	np	np	nn	nn	nn	nn	nn	nn	np
LG12_HB_342	R_35171763_L12_PA	LG12	<lmxll>	{1-}	(ll,lm))	ll	lm	ll	lm	lm	lm	ll	ll	ll	lm	ll	ll	ll	ll	lm	lm	ll	lm	lm	lm	lm	ll	ll	lm	ll	lm	ll	ll	ll	ll	lm	ll	ll	ll	ll	ll	lm	ll	lm	lm	ll	lm	ll	lm
LG12_HB_342	R_35179829_L12_PA	LG12	<lmxll>	{1-}	(ll,lm))	ll	lm	ll	lm	lm	lm	ll	ll	ll	lm	ll	ll	ll	ll	lm	lm	ll	lm	lm	lm	lm	ll	ll	lm	ll	lm	ll	ll	ll	ll	lm	ll	ll	ll	ll	ll	lm	ll	lm	lm	ll	lm	ll	lm
LG12_HB_343	F_0154726_L12_PA	LG12	<hkxhk>	{11}	(hh,hk,kk)	hk	kk	hh	hk	kk	kk	hk	hh	hh	hk	hk	hk	hh	hk	kk	kk	hk	kk	hk	hk	kk	hk	hh	hk	hk	kk	hk	hh	hh	hh	kk	hk	hh	hk	hk	hk	kk	hh	hk	hk	hh	hk	hh	kk
LG12_HB_343	F_0154727_L12_PA	LG12	<hkxhk>	{00}	(hh,hk,kk)	hk	hh	kk	hk	hh	hh	hk	kk	kk	hk	hk	hk	kk	hk	hh	hh	hk	hh	hk	hk	hh	hk	kk	hk	hk	hh	hk	kk	kk	kk	hh	hk	kk	hk	hk	hk	hh	kk	hk	hk	kk	hk	kk	hh
LG12_HB_343	F_0154733_L12_PA	LG12	<nnxnp>	{-1}	(nn,np)	np	np	nn	nn	np	np	np	nn	nn	nn	np	np	nn	np	np	np	np	np	nn	nn	np	np	nn	nn	np	np	np	nn	nn	nn	np	np	nn	np	np	np	np	nn	nn	nn	nn	nn	nn	np
LG12_HB_343	F_0154743_L12_PA	LG12	<efxeg>	{11}	(ee,ef,eg,fg)	eg	fg	ee	ef	fg	fg	eg	ee	ee	ef	eg	eg	ee	eg	fg	fg	eg	fg	ef	ef	fg	eg	ee	ef	eg	fg	eg	ee	ee	ee	fg	eg	ee	eg	eg	eg	fg	ee	ef	ef	ee	ef	ee	fg
LG12_HB_343	F_0154747_L12_PA	LG12	<lmxll>	{1-}	(ll,lm))	ll	lm	ll	lm	lm	lm	ll	ll	ll	lm	ll	ll	ll	ll	lm	lm	ll	lm	lm	lm	lm	ll	ll	lm	ll	lm	ll	ll	ll	ll	lm	ll	ll	ll	ll	ll	lm	ll	lm	lm	ll	lm	ll	lm
LG12_HB_343	F_0154749_L12_PA	LG12	<lmxll>	{1-}	(ll,lm))	ll	lm	ll	lm	lm	lm	ll	ll	ll	lm	ll	ll	ll	ll	lm	lm	ll	lm	lm	lm	lm	ll	ll	lm	ll	lm	ll	ll	ll	ll	lm	ll	ll	ll	ll	ll	lm	ll	lm	lm	ll	lm	ll	lm
LG12_HB_343	GD_01793_L12_PA	LG12	<nnxnp>	{-1}	(nn,np)	np	np	nn	nn	np	np	np	nn	nn	nn	np	np	nn	np	np	np	np	np	nn	nn	np	np	nn	nn	np	np	np	nn	nn	nn	np	np	nn	np	np	np	np	nn	nn	nn	nn	nn	nn	np
LG12_HB_343.5	GD_01855_L12_PA	LG12	<lmxll>	{1-}	(ll,lm))	ll	lm	ll	lm	lm	lm	ll	ll	ll	lm	ll	ll	ll	ll	lm	lm	ll	lm	lm	lm	lm	ll	ll	lm	ll	lm	ll	ll	ll	ll	lm	ll	ll	ll	ll	ll	lm	ll	lm	lm	ll	lm	ll	lm
LG12_HB_343.5	R_35649702_L12_PA	LG12	<nnxnp>	{-1}	(nn,np)	np	np	nn	nn	np	np	np	nn	nn	nn	np	np	nn	np	np	np	np	np	nn	nn	np	np	nn	nn	np	np	np	nn	nn	nn	np	np	nn	np	np	np	np	nn	nn	nn	nn	nn	nn	np
cR_35721635_L12_PA	R_35721635_L12_PA	LG12	<hkxhk>	{11}	(hh,hk,kk)	hk	kk	hh	hk	kk	kk	hk	hh	hh	hk	hk	hk	hh	hk	kk	kk	hk	kk	hk	hk	kk	hk	hh	hk	hk	kk	hk	hh	hh	hh	kk	hk	hh	hk	hk	hk	kk	hh	hk	hk	hh	hk	hh	kk
LG12_HB_344	F_0155354_L12_PA	LG12	<hkxhk>	{11}	(hh,hk,kk)	hk	kk	hh	hk	kk	kk	hk	hh	hh	hk	hk	hk	hh	hk	kk	kk	hk	kk	hk	hk	kk	hk	hh	hk	hk	kk	hk	hh	hh	hh	kk	hk	hh	hk	hk	hk	kk	hh	hk	hk	hh	hk	hh	kk
LG12_HB_344	F_0155355_L12_PA	LG12	<hkxhk>	{11}	(hh,hk,kk)	hk	kk	hh	hk	kk	kk	hk	hh	hh	hk	hk	hk	hh	hk	kk	kk	hk	kk	hk	hk	kk	hk	hh	hk	hk	kk	hk	hh	hh	hh	kk	hk	hh	hk	hk	hk	kk	hh	hk	hk	hh	hk	hh	kk
LG12_HB_344.5	GD_00338_L12_PA	LG12	<lmxll>	{1-}	(ll,lm))	ll	lm	ll	lm	lm	lm	ll	ll	ll	lm	ll	ll	ll	ll	lm	lm	ll	lm	lm	lm	lm	ll	ll	lm	ll	lm	ll	ll	ll	ll	lm	ll	ll	ll	ll	ll	lm	ll	lm	lm	ll	lm	ll	lm
GD_02848_L12_PA	GD_02848_L12_PA	LG12	<lmxll>	{1-}	(ll,lm))	ll	lm	ll	lm	lm	lm	ll	ll	ll	lm	ll	ll	ll	ll	lm	lm	ll	lm	lm	lm	lm	ll	ll	lm	ll	lm	ll	ll	ll	ll	lm	ll	ll	ll	ll	ll	lm	ll	lm	lm	ll	lm	ll	lm
LG12_HB_345	F_0156085_L12_PA	LG12	<lmxll>	{1-}	(ll,lm))	ll	lm	ll	lm	lm	lm	ll	ll	ll	lm	ll	ll	ll	ll	lm	lm	ll	lm	lm	lm	lm	ll	ll	lm	ll	lm	ll	ll	ll	ll	lm	ll	ll	ll	ll	ll	lm	ll	lm	lm	ll	lm	ll	lm
LG12_HB_345	F_0156087_L12_PA	LG12	<hkxhk>	{11}	(hh,hk,kk)	hk	kk	hh	hk	kk	kk	hk	hh	hh	hk	hk	hk	hh	hk	kk	kk	hk	kk	hk	hk	kk	hk	hh	hk	hk	kk	hk	hh	hh	hh	kk	hh	hh	hk	hk	hk	kk	hh	hk	hk	hh	hk	hh	kk
LG12_HB_400	F_0181906_L13_PA	LG12	<nnxnp>	{-1}	(nn,np)	np	nn	nn	nn	np	np	np	nn	nn	nn	np	np	nn	np	np	np	np	np	nn	nn	np	np	nn	nn	np	np	nn	nn	nn	nn	np	np	nn	np	np	np	np	nn	np	np	np	nn	nn	np
LG12_HB_400	F_0181908_L13_PA	LG12	<nnxnp>	{-1}	(nn,np)	np	nn	nn	nn	np	np	np	nn	nn	nn	np	np	nn	np	np	np	np	np	nn	nn	np	np	nn	nn	np	np	nn	nn	nn	nn	np	np	nn	np	np	np	np	nn	np	np	np	nn	nn	np
LG12_HB_400	F_0181929_L13_PA	LG12	<nnxnp>	{-1}	(nn,np)	np	nn	nn	nn	np	np	np	nn	nn	nn	np	np	nn	np	np	np	np	np	nn	nn	np	np	nn	nn	np	np	nn	nn	nn	nn	np	np	nn	np	np	np	np	nn	np	np	np	nn	nn	np
LG12_HB_400	F_0181933_L13_PA	LG12	<lmxll>	{1-}	(ll,lm))	ll	lm	ll	lm	ll	ll	ll	ll	ll	lm	lm	lm	ll	lm	lm	ll	ll	lm	lm	lm	lm	ll	ll	lm	ll	ll	ll	lm	ll	ll	lm	ll	lm	lm	ll	ll	lm	ll	lm	lm	ll	ll	ll	lm
EV_Eve1_R422	EV_Eve1_R422	LG12	<nnxnp>	{-1}	(nn,np)	np	np	nn	nn	np	np	np	nn	nn	nn	np	np	nn	np	np	np	np	np	nn	nn	np	np	nn	nn	np	np	np	nn	nn	nn	np	np	nn	np	np	np	np	nn	nn	nn	nn	nn	nn	np
LG12_HB_489	F_0223616_L14_PA	LG12	<nnxnp>	{-1}	(nn,np)	np	nn	np	np	np	np	np	np	nn	nn	nn	np	nn	np	np	np	np	nn	nn	nn	np	np	nn	nn	np	nn	nn	nn	nn	nn	np	np	nn	np	np	nn	np	nn	np	np	np	nn	nn	np
LG12_HB_489	F_0223625_L14_PA	LG12	<nnxnp>	{-1}	(nn,np)	np	nn	np	np	np	np	np	np	nn	nn	nn	np	nn	np	np	np	np	nn	nn	nn	np	np	nn	nn	np	nn	nn	nn	nn	nn	np	np	nn	np	np	nn	np	nn	np	np	np	nn	nn	np
LG12_HB_489	F_0223640_L14_PA	LG12	<nnxnp>	{-1}	(nn,np)	np	nn	np	np	np	np	np	np	nn	nn	nn	np	nn	np	np	np	np	nn	nn	nn	np	np	nn	nn	np	nn	nn	nn	nn	nn	np	np	nn	np	np	nn	np	nn	np	np	np	nn	nn	np
LG12_HB_489	F_0223654_L14_PA	LG12	<nnxnp>	{-1}	(nn,np)	np	nn	np	np	np	np	np	np	nn	nn	nn	np	nn	np	np	np	np	nn	nn	nn	np	np	nn	nn	np	nn	nn	nn	nn	nn	np	np	nn	np	np	nn	np	nn	np	np	np	nn	nn	np
LG12_HB_492	F_0225586_L14_PA	LG12	<lmxll>	{0-}	(ll,lm))	lm	lm	lm	ll	lm	lm	ll	lm	lm	ll	ll	ll	lm	ll	ll	lm	lm	ll	ll	lm	ll	lm	lm	ll	lm	lm	lm	ll	ll	ll	ll	lm	ll	ll	lm	lm	ll	lm	lm	ll	lm	lm	lm	ll
LG12_HB_492	F_0225595_L14_PA	LG12	<nnxnp>	{-1}	(nn,np)	np	nn	np	np	np	np	np	np	nn	nn	nn	np	nn	np	np	np	np	nn	nn	nn	np	np	nn	nn	np	nn	nn	nn	nn	nn	np	np	nn	np	np	nn	np	nn	np	np	np	nn	nn	np
LG12_HB_492	F_0225596_L14_PA	LG12	<nnxnp>	{-1}	(nn,np)	np	nn	np	np	np	np	np	np	nn	nn	nn	np	nn	np	np	np	np	nn	nn	nn	np	np	nn	nn	np	nn	nn	nn	nn	nn	np	np	nn	np	np	nn	np	nn	np	np	np	nn	nn	np
LG12_HB_492	F_0225599_L14_PA	LG12	<lmxll>	{0-}	(ll,lm))	lm	lm	lm	ll	lm	lm	ll	lm	lm	ll	ll	ll	lm	ll	ll	lm	lm	ll	ll	lm	ll	lm	lm	ll	lm	lm	lm	ll	ll	ll	ll	lm	ll	ll	lm	lm	ll	lm	lm	ll	lm	lm	lm	ll
LG12_HB_492	F_0225603_L14_PA	LG12	<lmxll>	{0-}	(ll,lm))	lm	lm	lm	ll	lm	lm	ll	lm	lm	ll	ll	ll	lm	ll	ll	lm	lm	ll	ll	lm	ll	lm	lm	ll	lm	lm	lm	ll	ll	ll	ll	lm	ll	ll	lm	lm	ll	lm	lm	ll	lm	lm	lm	ll
LG12_HB_492	F_0225605_L14_PA	LG12	<lmxll>	{0-}	(ll,lm))	lm	lm	lm	ll	lm	lm	ll	lm	lm	ll	ll	ll	lm	ll	ll	lm	lm	ll	ll	lm	ll	lm	lm	ll	lm	lm	lm	ll	ll	ll	ll	lm	ll	ll	lm	lm	ll	lm	lm	ll	lm	lm	lm	ll
LG12_HB_492	F_0225610_L14_PA	LG12	<nnxnp>	{-1}	(nn,np)	np	nn	np	np	np	np	np	np	nn	nn	nn	np	nn	np	np	np	np	nn	nn	nn	np	np	nn	nn	np	nn	nn	nn	nn	nn	np	np	nn	np	np	nn	np	nn	np	np	np	nn	nn	np
LG12_HB_493	F_0225927_L14_PA	LG12	<lmxll>	{0-}	(ll,lm))	lm	lm	lm	ll	lm	lm	ll	lm	lm	ll	ll	ll	lm	ll	ll	lm	lm	ll	ll	lm	ll	lm	lm	ll	lm	lm	lm	ll	ll	ll	ll	lm	ll	ll	lm	lm	ll	lm	lm	ll	lm	lm	lm	ll
LG12_HB_493	F_0225931_L14_PA	LG12	<hkxhk>	{10}	(hh,hk,kk)	hh	hk	hh	hk	hh	hh	hk	hh	hk	kk	kk	hk	hk	hk	hk	hh	hh	kk	kk	hk	hk	hh	hk	kk	hh	hk	hk	kk	kk	kk	hk	hh	kk	hk	hh	hk	hk	hk	hh	hk	hh	hk	hk	hk
LG12_HB_493	F_0225934_L14_PA	LG12	<lmxll>	{0-}	(ll,lm))	lm	lm	lm	ll	lm	lm	ll	lm	lm	ll	ll	ll	lm	ll	ll	lm	lm	ll	ll	lm	ll	lm	lm	ll	lm	lm	lm	ll	ll	ll	ll	lm	ll	ll	lm	lm	ll	lm	lm	ll	lm	lm	lm	ll
LG12_HB_547	F_0250746_L14_PA	LG12	<nnxnp>	{-1}	(nn,np)	np	nn	np	np	np	np	np	np	nn	nn	nn	np	nn	np	np	np	np	nn	nn	nn	np	np	nn	nn	np	nn	nn	nn	nn	nn	np	np	nn	np	np	nn	np	nn	np	np	np	nn	nn	np
LG12_HB_547	F_0250756_L14_PA	LG12	<nnxnp>	{-1}	(nn,np)	np	nn	np	np	np	np	np	np	nn	nn	nn	np	nn	np	np	np	np	nn	nn	nn	np	np	nn	nn	np	nn	nn	nn	nn	nn	np	np	nn	np	np	nn	np	nn	np	np	np	nn	nn	np
LG12_HB_894	F_0418374_L1_PA	LG12	<lmxll>	{0-}	(ll,lm))	lm	lm	lm	ll	lm	lm	ll	lm	lm	ll	ll	ll	lm	ll	ll	lm	lm	ll	ll	lm	ll	lm	lm	ll	ll	lm	lm	ll	ll	ll	ll	lm	ll	ll	lm	lm	ll	lm	lm	lm	lm	lm	lm	ll
LG13_HB_1034	F_0481015_L2_PA	LG13	<nnxnp>	{-0}	(nn,np)	nn	nn	np	np	np	np	np	np	np	nn	nn	np	np	nn	nn	nn	np	np	nn	np	nn	np	np	np	nn	nn	np	np	np	np	nn	nn	np	np	np	np	nn	np	np	nn	np	nn	np	np
LG13_HB_1034	F_0481021_L2_PA	LG13	<nnxnp>	{-0}	(nn,np)	nn	nn	np	np	np	np	np	np	np	nn	nn	np	np	nn	nn	nn	np	np	nn	np	nn	np	np	np	nn	nn	np	np	np	np	nn	nn	np	np	np	np	nn	np	np	nn	np	nn	np	np
LG13_HB_1040	F_0482828_L2_PA	LG13	<nnxnp>	{-0}	(nn,np)	nn	nn	np	np	np	np	np	np	np	nn	nn	np	np	nn	nn	nn	np	np	nn	np	nn	np	np	np	nn	nn	np	np	np	np	nn	nn	np	np	np	np	nn	np	np	nn	np	nn	np	np
LG13_HB_1040	F_0482842_L2_PA	LG13	<nnxnp>	{-0}	(nn,np)	nn	nn	np	np	np	np	np	np	np	nn	nn	np	np	nn	nn	nn	np	np	nn	np	nn	np	np	np	nn	nn	np	np	np	np	nn	nn	np	np	np	np	nn	np	np	nn	np	nn	np	np
LG13_HB_1040	F_0482849_L2_PA	LG13	<nnxnp>	{-0}	(nn,np)	nn	nn	np	np	np	np	np	np	np	nn	nn	np	np	nn	nn	nn	np	np	nn	np	nn	np	np	np	nn	nn	np	np	np	np	nn	nn	np	np	np	np	nn	np	np	nn	np	nn	np	np
LG13_HB_1040	F_0482853_L2_PA	LG13	<nnxnp>	{-0}	(nn,np)	nn	nn	np	np	np	np	np	np	np	nn	nn	np	np	nn	nn	nn	np	np	nn	np	nn	np	np	np	nn	nn	np	np	np	np	nn	nn	np	np	np	np	nn	np	np	nn	np	nn	np	np
LG13_HB_121	F_0055385_L11_PA	LG13	<nnxnp>	{-0}	(nn,np)	nn	nn	np	np	np	np	np	np	np	nn	nn	np	np	nn	nn	nn	np	np	nn	np	nn	np	np	np	nn	nn	np	np	np	np	nn	nn	np	np	np	np	nn	np	np	nn	np	nn	np	np
LG13_HB_121	F_0055387_L11_PA	LG13	<nnxnp>	{-0}	(nn,np)	nn	nn	np	np	np	np	np	np	np	nn	nn	np	np	nn	nn	nn	np	np	nn	np	nn	np	np	np	nn	nn	np	np	np	np	nn	nn	np	np	np	np	nn	np	np	nn	np	nn	np	np
LG13_HB_1211	F_0566181_L4_PA	LG13	<nnxnp>	{-0}	(nn,np)	nn	nn	np	np	np	np	np	np	np	nn	nn	np	np	np	nn	nn	np	np	nn	np	nn	np	np	np	nn	nn	np	np	np	np	nn	nn	np	np	np	np	nn	np	np	nn	np	nn	np	np
LG13_HB_1211	F_0566193_L4_PA	LG13	<nnxnp>	{-0}	(nn,np)	nn	nn	np	np	np	np	np	np	np	nn	nn	np	np	np	nn	nn	np	np	nn	np	nn	np	np	np	nn	nn	np	np	np	np	nn	nn	np	np	np	np	nn	np	np	nn	np	nn	np	np
LG13_HB_1222	F_0570977_L4_PA	LG13	<hkxhk>	{11}	(hh,hk,kk)	hh	kk	hk	hh	hk	hh	hk	hh	hk	kk	hk	hk	hk	hh	hk	hh	hh	hk	hk	hh	kk	hk	hk	hh	hk	kk	hh	hh	hk	hk	kk	hk	hk	hk	hh	hk	hk	hh	hh	hk	hh	hk	hk	kk
LG13_HB_1222	F_0570998_L4_PA	LG13	<hkxhk>	{00}	(hh,hk,kk)	kk	hh	hk	kk	hk	kk	hk	kk	hk	hh	hk	hk	hk	kk	hk	kk	kk	hk	hk	kk	hh	hk	hk	kk	hk	hh	kk	kk	hk	hk	hh	hk	hk	hk	kk	hk	hk	kk	kk	hk	kk	hk	hk	hh
LG13_HB_1222	F_0571001_L4_PA	LG13	<nnxnp>	{-1}	(nn,np)	nn	np	np	nn	nn	nn	nn	nn	nn	np	np	nn	nn	nn	np	nn	nn	nn	np	nn	np	nn	nn	nn	np	np	nn	nn	nn	nn	np	np	nn	nn	nn	nn	np	nn	nn	np	nn	nn	nn	np
LG13_HB_1222	F_0571003_L4_PA	LG13	<hkxhk>	{11}	(hh,hk,kk)	hh	kk	hk	hh	hk	hh	hk	hh	hk	kk	hk	hk	hk	hh	hk	hh	hh	hk	hk	hh	kk	hk	hk	hh	hk	kk	hh	hh	hk	hk	kk	hk	hk	hk	hh	hk	hk	hh	hh	hk	hh	hk	hk	kk
LG13_HB_1250	F_0585446_L4_PA	LG13	<nnxnp>	{-1}	(nn,np)	nn	np	np	nn	nn	nn	nn	nn	np	np	np	nn	nn	nn	np	nn	nn	nn	nn	nn	np	nn	nn	nn	np	np	nn	nn	nn	nn	nn	np	nn	nn	nn	nn	np	nn	nn	np	nn	nn	np	np
LG13_HB_1250	F_0585451_L4_PA	LG13	<lmxll>	{0-}	(ll,lm))	lm	ll	lm	lm	ll	lm	ll	lm	ll	ll	lm	ll	ll	lm	lm	lm	lm	ll	lm	lm	ll	ll	ll	lm	lm	ll	lm	lm	ll	ll	ll	lm	lm	ll	lm	ll	lm	lm	lm	lm	lm	ll	ll	lm
LG13_HB_1250	F_0585453_L4_PA	LG13	<hkxhk>	{01}	(hh,hk,kk)	hk	hk	kk	hk	hh	hk	hh	hk	hk	hk	kk	hh	hh	hk	kk	hk	hk	hh	hk	hk	hk	hh	hh	hk	kk	hk	hk	hk	hh	hh	hh	kk	hk	hh	hk	hh	kk	hk	hk	kk	hk	hh	hk	kk
LG13_HB_1390	F_0656547_L6_PA	LG13	<nnxnp>	{-1}	(nn,np)	nn	np	nn	np	np	nn	nn	np	np	nn	nn	np	nn	np	np	nn	nn	nn	nn	nn	np	nn	nn	nn	np	np	nn	np	np	nn	nn	nn	nn	nn	nn	np	nn	nn	nn	np	nn	nn	np	np
LG13_HB_1390	F_0656556_L6_PA	LG13	<nnxnp>	{-1}	(nn,np)	nn	np	nn	np	np	nn	nn	np	np	nn	nn	np	nn	np	np	nn	nn	nn	nn	nn	np	nn	nn	nn	np	np	nn	np	np	nn	nn	nn	nn	nn	nn	np	nn	nn	nn	np	nn	nn	np	np
LG13_HB_15	F_0005450_L10_PA	LG13	<efxeg>	{11}	(ee,ef,eg,fg)	ee	fg	eg	ee	ef	ee	ef	ee	ef	fg	eg	ef	ef	ee	eg	ee	ee	ef	eg	ee	fg	ef	ef	ee	eg	fg	ee	ee	ef	ef	fg	eg	ef	ef	ee	ef	eg	ee	ee	eg	ee	ef	ef	fg
LG13_HB_15	F_0005457_L10_PA	LG13	<hkxhk>	{00}	(hh,hk,kk)	kk	hh	hk	kk	hk	kk	hk	kk	hk	hh	hk	hk	hk	kk	hk	kk	kk	hk	hk	kk	hh	hk	hk	kk	hk	hh	kk	kk	hk	hk	hh	hk	hk	hk	kk	hk	hk	kk	kk	hk	kk	hk	hk	hh
LG13_HB_1608	F_0755306_L8_PA	LG13	<hkxhk>	{11}	(hh,hk,kk)	hh	hk	hh	hk	hk	--	hk	--	kk	kk	hh	hh	hk	hk	kk	hh	--	hh	hk	hh	kk	hk	hk	--	hk	--	hh	hk	kk	hk	hk	hh	--	hk	hk	hk	hh	hk	--	hk	hh	hk	kk	hk
LG13_HB_1608	F_0755309_L8_PA	LG13	<hkxhk>	{11}	(hh,hk,kk)	hh	hk	hh	hk	hk	hh	hk	hh	kk	kk	hh	hh	hk	hk	kk	hh	hh	hh	hk	hh	kk	hk	hk	hh	hk	kk	hh	hk	kk	hk	hk	hh	hh	hk	hk	hk	hh	hk	hh	hk	hh	hk	kk	hk
LG13_HB_1608	F_0755313_L8_PA	LG13	<hkxhk>	{11}	(hh,hk,kk)	hh	hk	hh	hk	hk	hh	hk	hh	kk	kk	hh	hh	hk	hk	kk	hh	hh	hh	hk	hh	kk	hk	hk	hh	hk	kk	hh	hk	kk	hk	hk	hh	hh	hk	hk	hk	hh	hk	hh	hk	hh	hk	kk	hk
LG13_HB_1620	F_0759952_L8_PA	LG13	<nnxnp>	{-1}	(nn,np)	nn	np	np	nn	nn	nn	nn	nn	nn	np	np	nn	nn	nn	np	nn	nn	nn	np	nn	np	nn	nn	nn	np	np	nn	nn	nn	nn	np	np	nn	nn	nn	nn	np	nn	nn	np	nn	nn	nn	np
LG13_HB_1620	F_0759954_L8_PA	LG13	<hkxhk>	{00}	(hh,hk,kk)	kk	hh	hk	kk	hk	kk	hk	kk	hk	hh	hk	hk	hk	kk	hk	kk	kk	hk	hk	kk	hh	hk	hk	kk	hk	hh	kk	kk	hk	hk	hh	hk	kk	hk	kk	hk	hk	kk	kk	hk	kk	hk	hk	hk
LG13_HB_1620	F_0759955_L8_PA	LG13	<hkxhk>	{11}	(hh,hk,kk)	hh	kk	hk	hh	hk	hh	hk	hh	hk	kk	hk	hk	hk	hh	hk	hh	hh	hk	hk	hh	kk	hk	hk	hh	hk	kk	hh	hh	hk	hk	kk	hk	hh	hk	hh	hk	hk	hh	hh	hk	hh	hk	hk	hk
LG13_HB_1620	F_0759958_L8_PA	LG13	<hkxhk>	{11}	(hh,hk,kk)	hh	kk	hk	hh	hk	hh	hk	hh	hk	kk	hk	hk	hk	hh	hk	hh	hh	hk	hk	hh	kk	hk	hk	hh	hk	kk	hh	hh	hk	hk	kk	hk	hh	hk	hh	hk	hk	hh	hh	hk	hh	hk	hk	hk
LG13_HB_1620	F_0759960_L8_PA	LG13	<hkxhk>	{00}	(hh,hk,kk)	kk	hh	hk	kk	hk	kk	hk	kk	hk	hh	hk	hk	hk	kk	hk	kk	kk	hk	hk	kk	hh	hk	hk	kk	hk	hh	kk	kk	hk	hk	hh	hk	kk	hk	kk	hk	hk	kk	kk	hk	kk	hk	hk	hk
LG13_HB_1676	F_0789025_L9_PA	LG13	<nnxnp>	{-0}	(nn,np)	nn	nn	np	np	np	np	np	np	np	nn	nn	np	np	np	nn	nn	np	np	nn	np	nn	np	np	np	nn	nn	np	np	np	np	nn	nn	np	np	np	np	nn	np	np	nn	np	nn	np	np
LG13_HB_1676	F_0789037_L9_PA	LG13	<lmxll>	{1-}	(ll,lm))	ll	lm	ll	ll	lm	ll	lm	ll	lm	lm	ll	lm	lm	ll	ll	ll	ll	lm	ll	ll	lm	lm	lm	ll	ll	lm	ll	ll	lm	lm	lm	ll	lm	lm	ll	lm	ll	ll	ll	ll	ll	ll	lm	lm
LG13_HB_1714	F_0806469_L9_PA	LG13	<nnxnp>	{-0}	(nn,np)	nn	nn	np	np	np	np	np	np	np	nn	nn	np	np	nn	nn	nn	np	np	nn	np	nn	np	np	np	nn	nn	np	np	np	np	nn	nn	np	np	np	np	nn	np	np	nn	np	nn	np	np
LG13_HB_1714	F_0806473_L9_PA	LG13	<nnxnp>	{-0}	(nn,np)	nn	nn	np	np	np	np	np	np	np	nn	nn	np	np	nn	nn	nn	np	np	nn	np	nn	np	np	np	nn	nn	np	np	np	np	nn	nn	np	np	np	np	nn	np	np	nn	np	nn	np	np
LG13_HB_1715	F_0806586_L9_PA	LG13	<hkxhk>	{01}	(hh,hk,kk)	kk	hk	hk	hk	hh	hk	hh	hk	hh	hk	kk	hh	hh	hk	kk	kk	hk	hh	kk	hk	hk	hh	hh	hk	kk	hk	hk	hk	hh	hh	hk	kk	hh	hh	hk	hh	kk	hk	hk	kk	hk	hk	hh	hk
LG13_HB_1715	F_0806594_L9_PA	LG13	<lmxll>	{0-}	(ll,lm))	lm	ll	lm	lm	ll	lm	ll	lm	ll	ll	lm	ll	ll	lm	lm	lm	lm	ll	lm	lm	ll	ll	ll	lm	lm	ll	lm	lm	ll	ll	ll	lm	ll	ll	lm	ll	lm	lm	lm	lm	lm	lm	ll	ll
LG13_HB_1741	F_0822194_L9_PA	LG13	<nnxnp>	{-0}	(nn,np)	nn	nn	np	np	np	np	np	np	np	nn	nn	np	np	nn	nn	nn	np	np	nn	np	nn	np	np	np	nn	nn	np	np	np	np	nn	nn	np	np	np	np	nn	np	np	nn	np	nn	np	np
LG13_HB_1741	F_0822200_L9_PA	LG13	<nnxnp>	{-0}	(nn,np)	nn	nn	np	np	np	np	np	np	np	nn	nn	np	np	nn	nn	nn	np	np	nn	np	nn	np	np	np	nn	nn	np	np	np	np	nn	nn	np	np	np	np	nn	np	np	nn	np	nn	np	np
LG13_HB_1776	F_0835207_L10_45_1	LG13	<nnxnp>	{-0}	(nn,np)	nn	nn	np	np	np	np	np	np	np	nn	nn	np	np	np	nn	nn	np	np	nn	np	nn	np	np	np	nn	nn	np	np	np	np	nn	nn	np	np	np	np	nn	np	np	nn	np	nn	np	np
LG13_HB_1776	F_0835217_L10_45_1	LG13	<nnxnp>	{-0}	(nn,np)	nn	nn	np	np	np	np	np	np	np	nn	nn	np	np	np	nn	nn	np	np	nn	np	nn	np	np	np	nn	nn	np	np	np	np	nn	nn	np	np	np	np	nn	np	np	nn	np	nn	np	np
LG13_HB_1776	F_0835223_L10_45_1	LG13	<nnxnp>	{-0}	(nn,np)	nn	nn	np	np	np	np	np	np	np	nn	nn	np	np	np	nn	nn	np	np	nn	np	nn	np	np	np	nn	nn	np	np	np	np	nn	nn	np	np	np	np	nn	np	np	nn	np	nn	np	np
LG13_HB_1870_s32h1	F_0873946_L13_32_1	LG13	<nnxnp>	{-0}	(nn,np)	np	nn	np	nn	np	np	np	np	nn	nn	np	np	np	np	nn	np	np	np	np	np	nn	np	np	np	nn	nn	np	np	nn	np	np	np	np	np	np	np	nn	np	np	nn	np	np	nn	nn
LG13_HB_1870_s32h1	F_0873957_L13_32_1	LG13	<nnxnp>	{-0}	(nn,np)	np	nn	np	nn	np	np	np	np	nn	nn	np	np	np	np	nn	np	np	np	np	np	nn	np	np	np	nn	nn	np	np	nn	np	np	np	np	np	np	np	nn	np	np	nn	np	np	nn	nn
LG13_HB_1870_s32h1	F_0873958_L13_32_1	LG13	<nnxnp>	{-0}	(nn,np)	np	nn	np	nn	np	np	np	np	nn	nn	np	np	np	np	nn	np	np	np	np	np	nn	np	np	np	nn	nn	np	np	nn	np	np	np	np	np	np	np	nn	np	np	nn	np	np	nn	nn
LG13_HB_1871_s33h1	F_0874514_L13_33_1	LG13	<hkxhk>	{01}	(hh,hk,kk)	hk	hk	kk	hk	hh	hk	hh	hk	hk	hk	hk	hk	hk	hk	kk	hk	hk	hh	hk	hk	hk	hh	hh	hk	kk	hk	hk	hk	hk	hh	hh	hk	hk	hh	hh	hh	kk	hk	hk	kk	hk	hh	hk	kk
LG13_HB_1871_s33h1	F_0874522_L13_33_1	LG13	<hkxhk>	{01}	(hh,hk,kk)	hk	hk	kk	hk	hh	hk	hh	hk	hk	hk	hk	hk	hk	hk	kk	hk	hk	hh	hk	hk	hk	hh	hh	hk	kk	hk	hk	hk	hk	hh	hh	hk	hk	hh	hh	hh	kk	hk	hk	kk	hk	hh	hk	kk
LG13_HB_1874_s35h1	F_0875076_L13_35_1	LG13	<hkxhk>	{01}	(hh,hk,kk)	hk	hk	kk	hk	hh	hk	hh	hk	hk	hk	kk	hk	hk	hk	kk	hk	hk	hh	hk	hk	hk	hh	hh	hk	kk	hk	hk	hk	hk	hh	hh	hk	hk	hh	hh	hh	kk	hk	hk	kk	hk	hh	hk	kk
LG13_HB_1877_s37h1	F_0877051_L13_37_1	LG13	<nnxnp>	{-0}	(nn,np)	nn	nn	np	np	np	np	np	np	np	nn	nn	np	np	np	nn	nn	np	np	nn	np	nn	np	np	np	nn	nn	np	np	np	np	nn	nn	np	np	np	np	nn	np	np	nn	np	nn	np	np
LG13_HB_1877_s37h1	F_0877061_L13_37_1	LG13	<hkxhk>	{01}	(hh,hk,kk)	kk	hk	hk	hk	hh	hk	hh	hk	hh	hk	kk	hh	hh	hk	kk	kk	hk	hh	kk	hk	hk	hh	hh	hk	kk	hk	hk	hk	hh	hh	hk	kk	hh	hh	hk	hh	kk	hk	hk	kk	hk	kk	hh	hh
LG13_HB_1877_s37h1	F_0877071_L13_37_1	LG13	<hkxhk>	{10}	(hh,hk,kk)	hh	hk	hk	hk	kk	hk	kk	hk	kk	hk	hh	kk	kk	hk	hh	hh	hk	kk	hh	hk	hk	kk	kk	hk	hh	hk	hk	hk	kk	kk	hk	hh	kk	kk	hk	kk	hh	hk	hk	hh	hk	hh	kk	kk
LG13_HB_1883_s46h1	F_0879783_L13_46_1	LG13	<hkxhk>	{01}	(hh,hk,kk)	kk	hk	hk	hk	hh	hk	hh	hk	hh	hk	kk	hh	hh	hk	kk	kk	hk	hh	kk	hk	hk	hh	hh	hk	kk	hk	hk	hk	hh	hh	hk	kk	hh	hh	hk	hh	kk	hk	hk	kk	hk	hk	hh	hk
LG13_HB_1883_s46h1	F_0879784_L13_46_1	LG13	<hkxhk>	{01}	(hh,hk,kk)	kk	hk	hk	hk	hh	hk	hh	hk	hh	hk	kk	hh	hh	hk	kk	kk	hk	hh	kk	hk	hk	hh	hh	hk	kk	hk	hk	hk	hh	hh	hk	kk	hh	hh	hk	hh	kk	hk	hk	kk	hk	hk	hh	hk
LG13_HB_1883_s46h1	F_0879807_L13_46_1	LG13	<nnxnp>	{-1}	(nn,np)	np	np	nn	nn	nn	nn	nn	nn	nn	np	np	nn	nn	nn	np	np	nn	nn	np	nn	np	nn	nn	nn	np	np	nn	nn	nn	nn	np	np	nn	nn	nn	nn	np	nn	nn	np	nn	nn	nn	np
LG13_HB_1887_s46h1	F_0881259_L13_46_1	LG13	<nnxnp>	{-0}	(nn,np)	nn	nn	--	np	--	np	np	np	np	nn	nn	--	np	np	nn	nn	np	np	nn	np	nn	--	np	np	nn	nn	np	np	np	--	nn	nn	np	np	np	np	nn	np	np	nn	np	nn	np	np
LG13_HB_1887_s46h1	F_0881268_L13_46_1	LG13	<nnxnp>	{-0}	(nn,np)	nn	nn	np	np	np	np	np	np	np	nn	nn	np	np	np	nn	nn	np	np	nn	np	nn	np	np	np	nn	nn	np	np	np	np	nn	nn	np	np	np	np	nn	np	np	nn	np	nn	np	np
LG13_HB_1887_s46h1	F_0881270_L13_46_1	LG13	<nnxnp>	{-0}	(nn,np)	nn	nn	np	np	np	np	np	np	np	nn	nn	np	np	np	nn	nn	np	np	nn	np	nn	np	np	np	nn	nn	np	np	np	np	nn	nn	np	np	np	np	nn	np	np	nn	np	nn	np	np
LG13_HB_1888_s46h1	F_0881390_L13_46_1	LG13	<nnxnp>	{-1}	(nn,np)	np	np	nn	nn	nn	nn	nn	nn	nn	np	np	nn	nn	nn	np	np	nn	nn	np	nn	np	nn	nn	nn	np	np	nn	nn	nn	nn	np	np	nn	nn	nn	nn	np	nn	nn	np	nn	nn	nn	nn
LG13_HB_1925_s45h1	F_0902720_L15_45_1	LG13	<hkxhk>	{00}	(hh,hk,kk)	kk	hh	hk	kk	hk	kk	hk	kk	hk	hh	hk	hk	hk	kk	hk	kk	kk	hk	hk	kk	hh	hk	hk	kk	hk	hh	kk	kk	hk	hk	hh	hk	hk	hk	kk	hk	hk	kk	kk	hk	kk	hk	hk	hh
LG13_HB_1925_s45h1	F_0902721_L15_45_1	LG13	<hkxhk>	{11}	(hh,hk,kk)	hh	kk	hk	hh	hk	hh	hk	hh	hk	kk	hk	hk	hk	hh	hk	hh	hh	hk	hk	hh	kk	hk	hk	hh	hk	kk	hh	hh	hk	hk	kk	hk	hk	hk	hh	hk	hk	hh	hh	hk	hh	hk	hk	kk
LG13_HB_1926_s45h1	F_0902899_L15_45_1	LG13	<nnxnp>	{-0}	(nn,np)	nn	nn	np	np	np	np	np	np	np	nn	nn	np	np	nn	nn	nn	np	np	nn	np	nn	np	np	np	nn	nn	np	np	np	np	nn	nn	np	np	np	np	nn	np	np	nn	np	nn	np	np
LG13_HB_1926_s45h1	F_0902907_L15_45_1	LG13	<nnxnp>	{-0}	(nn,np)	nn	nn	np	np	np	np	np	np	np	nn	nn	np	np	nn	nn	nn	np	np	nn	np	nn	np	np	np	nn	nn	np	np	np	np	nn	nn	np	np	np	np	nn	np	np	nn	np	nn	np	np
LG13_HB_1930_s46h1	F_0904050_L15_46_1	LG13	<lmxll>	{0-}	(ll,lm))	ll	lm	ll	ll	ll	ll	ll	lm	ll	lm	ll	lm	ll	lm	ll	lm	lm	lm	ll	lm	ll	lm	ll	ll	lm	ll	ll	lm	lm	lm	ll	ll	lm	ll	ll	lm	ll	ll	ll	lm	ll	ll	ll	lm
LG13_HB_1930_s46h1	F_0904054_L15_46_1	LG13	<lmxll>	{0-}	(ll,lm))	ll	lm	ll	ll	ll	ll	ll	lm	ll	lm	ll	lm	ll	lm	ll	lm	lm	lm	ll	lm	ll	lm	ll	ll	lm	ll	ll	lm	lm	lm	ll	ll	lm	ll	ll	lm	ll	ll	ll	lm	ll	ll	ll	lm
LG13_HB_1946_s59h1	F_0908423_L15_59_1	LG13	<efxeg>	{10}	(ee,ef,eg,fg)	ee	ef	eg	eg	fg	eg	fg	eg	fg	ef	ee	fg	fg	eg	ee	ee	eg	fg	ee	eg	ef	fg	fg	eg	ee	ef	eg	eg	fg	fg	ef	ee	fg	fg	eg	fg	ee	eg	eg	ee	eg	ee	fg	fg
LG13_HB_1946_s59h1	F_0908449_L15_59_1	LG13	<nnxnp>	{-0}	(nn,np)	nn	nn	np	np	np	np	np	np	np	nn	nn	np	np	np	nn	nn	np	np	nn	np	nn	np	np	np	nn	nn	np	np	np	np	nn	nn	np	np	np	np	nn	np	np	nn	np	nn	np	np
LG13_HB_1946_s59h1	F_0908450_L15_59_1	LG13	<nnxnp>	{-0}	(nn,np)	nn	nn	np	np	np	np	np	np	np	nn	nn	np	np	np	nn	nn	np	np	nn	np	nn	np	np	np	nn	nn	np	np	np	np	nn	nn	np	np	np	np	nn	np	np	nn	np	nn	np	np
LG13_HB_1946_s59h1	F_0908453_L15_59_1	LG13	<nnxnp>	{-0}	(nn,np)	nn	nn	np	np	np	np	--	np	np	nn	nn	--	np	np	nn	nn	np	np	nn	np	nn	np	--	np	nn	nn	np	np	np	np	nn	nn	np	--	np	np	nn	np	np	nn	np	nn	--	--
LG13_HB_1980_s16h1	F_0917941_L16_16_1	LG13	<nnxnp>	{-1}	(nn,np)	np	np	nn	nn	nn	nn	nn	nn	nn	np	np	nn	nn	nn	np	np	nn	nn	np	nn	np	nn	nn	nn	np	np	nn	nn	nn	nn	np	np	nn	nn	nn	nn	np	nn	nn	np	nn	nn	nn	np
LG13_HB_2015_s16h1	F_0933501_L17_16_1	LG13	<hkxhk>	{11}	(hh,hk,kk)	hh	kk	hk	hh	hk	hh	hk	hh	hk	kk	hk	hk	hk	hh	hk	hh	hh	hk	hk	hh	kk	hk	hk	hh	hk	kk	hh	hh	hk	hk	kk	hk	hk	hk	hh	hk	hk	hh	hh	hk	hh	hk	hk	kk
LG13_HB_2015_s16h1	F_0933502_L17_16_1	LG13	<nnxnp>	{-1}	(nn,np)	nn	np	np	nn	nn	nn	nn	nn	nn	np	np	nn	nn	nn	np	nn	nn	nn	np	nn	np	nn	nn	nn	np	np	nn	nn	nn	nn	np	np	nn	nn	nn	nn	np	nn	nn	np	nn	nn	nn	np
LG13_HB_2015_s16h1	F_0933510_L17_16_1	LG13	<hkxhk>	{11}	(hh,hk,kk)	hh	kk	hk	hh	hk	hh	hk	hh	hk	kk	hk	hk	hk	hh	hk	hh	hh	hk	hk	hh	kk	hk	hk	hh	hk	kk	hh	hh	hk	hk	kk	hk	hk	hk	hh	hk	hk	hh	hh	hk	hh	hk	hk	kk
LG13_HB_2015_s16h1	F_0933527_L17_16_1	LG13	<hkxhk>	{00}	(hh,hk,kk)	kk	hh	hk	kk	hk	kk	hk	kk	hk	hh	hk	hk	hk	kk	hk	kk	kk	hk	hk	kk	hh	hk	hk	kk	hk	hh	kk	kk	hk	hk	hh	hk	hk	hk	kk	hk	hk	kk	kk	hk	kk	hk	hk	hh
LG13_HB_2015_s16h1	F_0933528_L17_16_1	LG13	<nnxnp>	{-1}	(nn,np)	nn	np	np	nn	nn	nn	nn	nn	nn	np	np	nn	nn	nn	np	nn	nn	nn	np	nn	np	nn	nn	nn	np	np	nn	nn	nn	nn	np	np	nn	nn	nn	nn	np	nn	nn	np	nn	nn	nn	np
LG13_HB_2015_s16h1	F_0933532_L17_16_1	LG13	<hkxhk>	{00}	(hh,hk,kk)	kk	hh	hk	kk	hk	kk	hk	kk	hk	hh	hk	hk	hk	kk	hk	kk	kk	hk	hk	kk	hh	hk	hk	kk	hk	hh	kk	kk	hk	hk	hh	hk	hk	hk	kk	hk	hk	kk	kk	hk	kk	hk	hk	hh
LG13_HB_2018_s18h1	F_0934606_L17_18_1	LG13	<lmxll>	{1-}	(ll,lm))	--	lm	ll	--	lm	ll	lm	ll	lm	lm	--	lm	lm	ll	ll	ll	ll	--	ll	ll	lm	lm	lm	ll	ll	--	ll	ll	lm	lm	lm	ll	lm	lm	ll	lm	ll	ll	ll	ll	ll	--	lm	--
LG13_HB_2018_s18h1	F_0934608_L17_18_1	LG13	<nnxnp>	{-0}	(nn,np)	nn	nn	np	np	np	np	np	np	np	nn	nn	np	np	np	nn	nn	np	np	nn	np	nn	np	np	np	nn	nn	np	np	np	np	nn	nn	np	np	np	np	nn	np	np	nn	np	nn	np	np
LG13_HB_2145_s19h1	F_0980500_L4_19_1	LG13	<nnxnp>	{-0}	(nn,np)	nn	nn	np	np	np	np	np	np	np	nn	nn	np	np	nn	nn	nn	np	np	nn	np	nn	np	np	np	nn	nn	np	np	np	np	nn	nn	np	np	np	np	nn	np	np	nn	np	nn	np	np
LG13_HB_2157_s24h1	F_0984682_L4_24_1	LG13	<hkxhk>	{01}	(hh,hk,kk)	hk	hk	kk	hk	hh	hk	hh	hk	hk	hk	hk	hk	hk	hk	kk	hk	hk	hh	hk	hk	hk	hh	hh	hk	kk	hk	hk	hk	hk	hh	hh	hk	hk	hh	hh	hh	kk	hk	hk	kk	hk	hh	hk	kk
LG13_HB_2157_s24h1	F_0984687_L4_24_1	LG13	<hkxhk>	{10}	(hh,hk,kk)	hk	hk	hh	hk	kk	hk	kk	hk	hk	hk	hk	hk	hk	hk	hh	hk	hk	kk	hk	hk	hk	kk	kk	hk	hh	hk	hk	hk	hk	kk	kk	hk	hk	kk	kk	kk	hh	hk	hk	hh	hk	kk	hk	hh
LG13_HB_2244_s38h1	F_1016678_L7_38_1	LG13	<nnxnp>	{-0}	(nn,np)	nn	nn	np	np	np	np	np	np	np	nn	nn	np	np	np	nn	nn	np	np	nn	np	nn	np	np	np	nn	nn	np	np	np	np	nn	nn	np	np	np	np	nn	np	np	nn	np	nn	np	np
LG13_HB_2244_s38h1	F_1016684_L7_38_1	LG13	<nnxnp>	{-0}	(nn,np)	nn	nn	np	np	np	np	np	np	np	nn	nn	np	np	np	nn	nn	np	np	nn	np	nn	np	np	np	nn	nn	np	np	np	np	nn	nn	np	np	np	np	nn	np	np	nn	np	nn	np	np
LG13_HB_2305_s24h1	F_1045535_L9_24_1	LG13	<nnxnp>	{-0}	(nn,np)	nn	nn	np	np	np	np	np	np	np	nn	nn	np	np	nn	nn	nn	np	np	nn	np	nn	np	np	np	nn	nn	np	np	np	np	nn	nn	np	np	np	np	nn	np	np	nn	np	nn	np	np
LG13_HB_2362_s50h2	F_1062744_L13_50_2	LG13	<lmxll>	{0-}	(ll,lm))	ll	lm	ll	ll	ll	ll	ll	lm	ll	lm	ll	lm	ll	lm	ll	lm	lm	lm	ll	lm	ll	lm	ll	ll	lm	ll	ll	lm	lm	lm	ll	ll	lm	ll	ll	lm	ll	ll	ll	lm	ll	ll	ll	lm
LG13_HB_2362_s50h2	F_1062750_L13_50_2	LG13	<lmxll>	{0-}	(ll,lm))	ll	lm	ll	ll	ll	ll	ll	lm	ll	lm	ll	lm	ll	lm	ll	lm	lm	lm	ll	lm	ll	lm	ll	ll	lm	ll	ll	lm	lm	lm	ll	ll	lm	ll	ll	lm	ll	ll	ll	lm	ll	ll	ll	lm
LG13_HB_2363_s50h2	F_1062847_L13_50_2	LG13	<lmxll>	{0-}	(ll,lm))	ll	lm	ll	ll	ll	ll	ll	lm	ll	lm	ll	lm	ll	lm	ll	lm	lm	lm	ll	lm	ll	lm	ll	ll	lm	ll	ll	lm	lm	lm	ll	ll	lm	ll	ll	lm	ll	ll	ll	lm	ll	ll	ll	lm
LG13_HB_2363_s50h2	F_1062848_L13_50_2	LG13	<nnxnp>	{-1}	(nn,np)	nn	np	nn	np	np	nn	nn	np	np	nn	nn	np	nn	np	nn	nn	nn	nn	nn	np	nn	nn	nn	nn	np	nn	nn	np	np	nn	nn	nn	np	nn	nn	np	nn	nn	nn	np	nn	np	np	np
LG13_HB_2363_s50h2	F_1062851_L13_50_2	LG13	<nnxnp>	{-1}	(nn,np)	nn	np	nn	np	np	nn	nn	np	np	nn	nn	np	nn	np	nn	nn	nn	nn	nn	np	nn	nn	nn	nn	np	nn	nn	np	np	nn	nn	nn	np	nn	nn	np	nn	nn	nn	np	nn	np	np	np
LG13_HB_2365_s50h2	F_1063135_L13_50_2	LG13	<lmxll>	{0-}	(ll,lm))	ll	lm	lm	ll	ll	ll	ll	lm	ll	lm	ll	lm	ll	lm	ll	lm	lm	lm	ll	lm	ll	lm	ll	ll	lm	ll	lm	lm	ll	lm	ll	lm	lm	ll	ll	lm	ll	ll	ll	lm	ll	ll	ll	lm
LG13_HB_2365_s50h2	F_1063136_L13_50_2	LG13	<lmxll>	{0-}	(ll,lm))	ll	lm	lm	ll	ll	ll	ll	lm	ll	lm	ll	lm	ll	lm	ll	lm	lm	lm	ll	lm	ll	lm	ll	ll	lm	ll	lm	lm	ll	lm	ll	lm	lm	ll	ll	lm	ll	ll	ll	lm	ll	ll	ll	lm
LG13_HB_2365_s50h2	F_1063138_L13_50_2	LG13	<lmxll>	{0-}	(ll,lm))	ll	lm	lm	ll	ll	ll	ll	lm	ll	lm	ll	lm	ll	lm	ll	lm	lm	lm	ll	lm	ll	lm	ll	ll	lm	ll	lm	lm	ll	lm	ll	lm	lm	ll	ll	lm	ll	ll	ll	lm	ll	ll	ll	lm
LG13_HB_2365_s50h2	F_1063148_L13_50_2	LG13	<lmxll>	{0-}	(ll,lm))	ll	lm	lm	ll	ll	ll	ll	lm	ll	lm	ll	lm	ll	lm	ll	lm	lm	lm	ll	lm	ll	lm	ll	ll	lm	ll	lm	lm	ll	lm	ll	lm	lm	ll	ll	lm	ll	ll	ll	lm	ll	ll	ll	lm
LG13_HB_2368_s50h2	F_1063440_L13_50_2	LG13	<hkxhk>	{01}	(hh,hk,kk)	hh	kk	hk	kk	hk	hh	hh	kk	hk	hk	hh	kk	hh	kk	hk	hk	hk	hk	hh	kk	hk	hk	hh	hh	kk	hh	hk	kk	hk	hk	hh	hk	hk	hh	hh	kk	hh	hh	hh	kk	hh	hh	hk	kk
LG13_HB_2368_s50h2	F_1063447_L13_50_2	LG13	<lmxll>	{0-}	(ll,lm))	ll	lm	lm	lm	ll	ll	ll	lm	ll	lm	ll	lm	ll	lm	ll	lm	lm	lm	ll	lm	ll	lm	ll	ll	lm	ll	lm	lm	ll	lm	ll	lm	lm	ll	ll	lm	ll	ll	ll	lm	ll	ll	ll	lm
LG13_HB_2369_s50h2	F_1063469_L13_50_2	LG13	<lmxll>	{0-}	(ll,lm))	ll	lm	lm	lm	ll	ll	ll	lm	ll	lm	ll	lm	ll	lm	ll	lm	lm	lm	ll	lm	ll	lm	ll	ll	lm	ll	lm	lm	ll	lm	ll	lm	lm	ll	ll	lm	ll	ll	ll	lm	ll	ll	ll	lm
LG13_HB_2369_s50h2	F_1063470_L13_50_2	LG13	<lmxll>	{0-}	(ll,lm))	ll	lm	lm	lm	ll	ll	ll	lm	ll	lm	ll	lm	ll	lm	ll	lm	lm	lm	ll	lm	ll	lm	ll	ll	lm	ll	lm	lm	ll	lm	ll	lm	lm	ll	ll	lm	ll	ll	ll	lm	ll	ll	ll	lm
LG13_HB_2369_s50h2	F_1063477_L13_50_2	LG13	<lmxll>	{0-}	(ll,lm))	ll	lm	lm	lm	ll	ll	ll	lm	ll	lm	ll	lm	ll	lm	ll	lm	lm	lm	ll	lm	ll	lm	ll	ll	lm	ll	lm	lm	ll	lm	ll	lm	lm	ll	ll	lm	ll	ll	ll	lm	ll	ll	ll	lm
LG13_HB_2371_s50h2	F_1063538_L13_50_2	LG13	<hkxhk>	{11}	(h-,kk)	h-	h-	h-	h-	kk	h-	h-	h-	kk	h-	h-	h-	h-	h-	kk	h-	h-	h-	h-	h-	kk	h-	h-	h-	h-	kk	h-	h-	kk	h-	h-	h-	h-	h-	h-	h-	h-	h-	h-	h-	h-	h-	kk	h-
LG13_HB_2371_s50h2	F_1063540_L13_50_2	LG13	<hkxhk>	{11}	(h-,kk)	h-	h-	h-	h-	kk	h-	h-	h-	kk	h-	h-	h-	h-	h-	kk	h-	h-	h-	h-	h-	kk	h-	h-	h-	h-	h-	h-	h-	kk	h-	h-	h-	h-	h-	h-	h-	h-	h-	h-	h-	h-	h-	kk	h-
LG13_HB_2371_s50h2	F_1063545_L13_50_2	LG13	<hkxhk>	{11}	(hh,hk,kk)	hh	hk	hh	hk	kk	hh	hk	hk	kk	hk	hh	hk	hk	hk	kk	hh	hh	hh	hk	hh	kk	hh	hk	hh	hk	kk	hh	hk	kk	hh	hk	hh	hh	hk	hk	hk	hk	hk	hk	hk	hh	hk	kk	hk
LG13_HB_2371_s50h2	F_1063546_L13_50_2	LG13	<hkxhk>	{11}	(hh,hk,kk)	hh	hk	hh	hk	kk	hh	hk	hk	kk	hk	hh	hk	hk	hk	kk	hh	hh	hh	hk	hh	kk	hh	hk	hh	hk	kk	hh	hk	kk	hh	hk	hh	hh	hk	hk	hk	hk	hk	hk	hk	hh	hk	kk	hk
LG13_HB_2373_s57h2	F_1063850_L13_57_2	LG13	<hkxhk>	{01}	(hh,hk,kk)	hk	hk	kk	hk	hh	hk	hh	hk	hk	hk	kk	hk	hk	hk	kk	hk	hk	hh	hk	hk	hk	hh	hh	hk	kk	hk	hk	hk	hk	hh	hh	hk	hk	hh	hh	hh	kk	hk	hk	kk	hk	hh	hk	kk
LG13_HB_2373_s57h2	F_1063856_L13_57_2	LG13	<hkxhk>	{01}	(hh,hk,kk)	hk	hk	kk	hk	hh	hk	hh	hk	hk	hk	kk	hk	hk	hk	kk	hk	hk	hh	hk	hk	hk	hh	hh	hk	kk	hk	hk	hk	hk	hh	hh	hk	hk	hh	hh	hh	kk	hk	hk	kk	hk	hh	hk	kk
LG13_HB_2375_s67h2	F_1065410_L13_67_2	LG13	<nnxnp>	{-0}	(nn,np)	nn	nn	np	np	np	np	np	np	np	nn	nn	np	np	np	nn	nn	np	np	nn	np	nn	np	np	np	nn	nn	np	np	np	np	nn	nn	np	np	np	np	nn	np	np	nn	np	nn	np	np
LG13_HB_2375_s67h2	F_1065411_L13_67_2	LG13	<nnxnp>	{-0}	(nn,np)	nn	nn	np	np	np	np	np	np	np	nn	nn	np	np	np	nn	nn	np	np	nn	np	nn	np	np	np	nn	nn	np	np	np	np	nn	nn	np	np	np	np	nn	np	np	nn	np	nn	np	np
LG13_HB_2375_s67h2	F_1065416_L13_67_2	LG13	<nnxnp>	{-0}	(nn,np)	nn	nn	np	np	np	np	np	np	np	nn	nn	np	np	np	nn	nn	np	np	nn	np	nn	np	np	np	nn	nn	np	np	np	np	nn	nn	np	np	np	np	nn	np	np	nn	np	nn	np	np
LG13_HB_2377_s68h2	F_1065919_L13_68_2	LG13	<nnxnp>	{-0}	(nn,np)	nn	nn	np	np	np	np	np	np	np	nn	nn	np	np	np	nn	nn	np	np	nn	np	nn	np	np	np	nn	nn	np	np	np	np	nn	nn	np	np	np	np	nn	np	np	nn	np	nn	np	np
LG13_HB_2377_s68h2	F_1065933_L13_68_2	LG13	<nnxnp>	{-0}	(nn,np)	nn	nn	np	np	np	np	np	np	np	--	nn	np	np	np	nn	nn	np	np	nn	np	nn	np	np	np	nn	nn	np	np	np	np	nn	nn	np	np	np	np	nn	np	np	nn	np	nn	np	np
LG13_HB_2406_s86h2	F_1072535_L15_86_2	LG13	<nnxnp>	{-1}	(nn,np)	nn	np	np	nn	nn	nn	nn	nn	np	np	np	nn	nn	nn	np	nn	nn	nn	nn	nn	np	nn	nn	nn	np	np	nn	nn	nn	nn	nn	np	nn	nn	nn	nn	np	nn	nn	np	nn	nn	np	np
LG13_HB_2421_s31h2	F_1075062_L16_31_2	LG13	<nnxnp>	{-0}	(nn,np)	nn	nn	np	np	np	np	np	np	np	nn	nn	np	np	nn	nn	nn	np	np	nn	np	nn	np	np	np	nn	nn	np	np	np	np	nn	nn	np	np	np	np	nn	np	np	nn	np	nn	np	np
LG13_HB_2421_s31h2	F_1075064_L16_31_2	LG13	<nnxnp>	{-0}	(nn,np)	nn	nn	np	np	np	np	np	np	np	nn	nn	np	np	nn	nn	nn	np	np	nn	np	nn	np	np	np	nn	nn	np	np	np	np	nn	nn	np	np	np	np	nn	np	np	nn	np	nn	np	np
F_1075679_L16_33_2	F_1075679_L16_33_2	LG13	<nnxnp>	{-0}	(nn,np)	nn	nn	np	np	np	np	np	np	np	nn	nn	np	np	np	nn	nn	np	np	nn	np	nn	np	np	np	nn	nn	np	np	np	np	nn	nn	np	np	np	np	nn	np	np	nn	np	nn	np	np
LG13_HB_2458_s38h2	F_1083791_L2_38_2	LG13	<nnxnp>	{-0}	(nn,np)	nn	nn	np	np	np	np	np	np	np	nn	nn	np	np	np	nn	nn	np	np	nn	np	nn	np	np	np	nn	nn	np	np	np	np	nn	nn	np	np	np	np	nn	np	np	nn	np	nn	np	np
LG13_HB_2458_s38h2	F_1083794_L2_38_2	LG13	<nnxnp>	{-0}	(nn,np)	nn	nn	np	np	np	np	np	np	np	nn	nn	np	np	np	nn	nn	np	np	nn	np	nn	np	np	np	nn	nn	np	np	np	np	nn	nn	np	np	np	np	nn	np	np	nn	np	nn	np	np
LG13_HB_2458_s38h2	F_1083800_L2_38_2	LG13	<nnxnp>	{-0}	(nn,np)	nn	nn	np	np	np	np	np	np	np	nn	nn	np	np	np	nn	nn	np	np	nn	np	nn	np	np	np	nn	nn	np	np	np	np	nn	nn	np	np	np	np	nn	np	np	nn	np	nn	np	np
LG13_HB_2581_s70h3	F_1109352_L13_70_3	LG13	<lmxll>	{0-}	(ll,lm))	ll	lm	ll	ll	ll	ll	ll	lm	ll	lm	ll	lm	ll	lm	ll	lm	lm	lm	ll	lm	ll	lm	ll	ll	lm	ll	ll	lm	lm	lm	ll	ll	lm	ll	ll	lm	ll	ll	ll	lm	ll	ll	ll	lm
LG13_HB_2581_s70h3	F_1109354_L13_70_3	LG13	<lmxll>	{0-}	(ll,lm))	ll	lm	ll	ll	ll	ll	ll	lm	ll	lm	ll	lm	ll	lm	ll	lm	lm	lm	ll	lm	ll	lm	ll	ll	lm	ll	ll	lm	lm	lm	ll	ll	lm	ll	ll	lm	ll	ll	ll	lm	ll	ll	ll	lm
LG13_HB_2581_s70h3	F_1109360_L13_70_3	LG13	<lmxll>	{0-}	(ll,lm))	ll	lm	ll	ll	ll	ll	ll	lm	ll	lm	ll	lm	ll	lm	ll	lm	lm	lm	ll	lm	ll	lm	ll	ll	lm	ll	ll	lm	lm	lm	ll	ll	lm	ll	ll	lm	ll	ll	ll	lm	ll	ll	ll	lm
LG13_HB_2581_s70h3	F_1109362_L13_70_3	LG13	<lmxll>	{0-}	(ll,lm))	ll	lm	ll	ll	ll	ll	ll	lm	ll	lm	ll	lm	ll	lm	ll	lm	lm	lm	ll	lm	ll	lm	ll	ll	lm	ll	ll	lm	lm	lm	ll	ll	lm	ll	ll	lm	ll	ll	ll	lm	ll	ll	ll	lm
LG13_HB_2581_s70h3	F_1109370_L13_70_3	LG13	<lmxll>	{0-}	(ll,lm))	ll	lm	ll	ll	ll	ll	ll	lm	ll	lm	ll	lm	ll	lm	ll	lm	lm	lm	ll	lm	ll	lm	ll	ll	lm	ll	ll	lm	lm	lm	ll	ll	lm	ll	ll	lm	ll	ll	ll	lm	ll	ll	ll	lm
LG13_HB_2582_s70h3	F_1109489_L13_70_3	LG13	<lmxll>	{0-}	(ll,lm))	ll	lm	lm	lm	ll	ll	ll	lm	ll	lm	ll	lm	ll	lm	ll	lm	lm	lm	ll	lm	ll	lm	ll	ll	lm	ll	lm	lm	ll	lm	ll	lm	lm	ll	ll	lm	ll	ll	ll	lm	ll	ll	ll	lm
LG13_HB_2582_s70h3	F_1109494_L13_70_3	LG13	<lmxll>	{0-}	(ll,lm))	ll	lm	lm	lm	ll	ll	ll	lm	ll	lm	ll	lm	ll	lm	ll	lm	lm	lm	ll	lm	ll	lm	ll	ll	lm	ll	lm	lm	ll	lm	ll	lm	lm	ll	ll	lm	ll	ll	ll	lm	ll	ll	ll	lm
LG13_HB_2582_s70h3	F_1109505_L13_70_3	LG13	<hkxhk>	{10}	(hh,hk,kk)	kk	hh	hk	hh	hk	kk	kk	hh	hk	hk	kk	hh	kk	hh	hk	hk	hk	hk	kk	hh	hk	hk	kk	kk	hh	kk	hk	hh	hk	hk	kk	hk	hk	kk	kk	hh	kk	kk	kk	hh	kk	kk	hk	hh
LG13_HB_2584_s74h3	F_1109827_L13_74_3	LG13	<nnxnp>	{-1}	(nn,np)	nn	np	np	nn	nn	nn	nn	nn	nn	np	np	nn	nn	nn	np	nn	nn	nn	np	nn	np	nn	nn	nn	np	np	nn	nn	nn	nn	np	np	nn	nn	nn	nn	np	nn	nn	np	nn	nn	nn	np
LG13_HB_2585_s75h3	F_1109943_L13_75_3	LG13	<hkxhk>	{01}	(hh,hk,kk)	kk	hk	hk	hk	hh	hk	hh	hk	hh	hk	kk	hh	hh	hk	kk	kk	hk	hh	kk	hk	hk	hh	hh	hk	kk	hk	hk	hk	hh	hh	hk	kk	hh	hh	hk	hh	kk	hk	hk	kk	hk	kk	hh	hh
LG13_HB_275	$F_0124505y_LG13_PA	LG13	<nnxnp>	{-0}	(nn,np)	nn	nn	np	np	np	np	np	np	np	nn	nn	np	np	nn	nn	nn	np	np	nn	np	nn	np	np	np	nn	nn	np	np	np	np	nn	nn	np	np	np	np	nn	np	np	nn	np	nn	np	np
LG13_HB_275	F_0124506_L12_PA	LG13	<nnxnp>	{-0}	(nn,np)	nn	nn	np	np	np	np	np	np	np	nn	nn	np	np	nn	nn	nn	np	np	nn	np	nn	np	np	np	nn	nn	np	np	np	np	nn	nn	np	np	np	np	nn	np	np	nn	np	nn	np	np
R_16737064_L13_34_1	R_16737064_L13_34_1	LG13	<hkxhk>	{10}	(hh,hk,kk)	hk	hk	hh	hk	kk	hk	kk	hk	hk	hk	hh	hk	hk	hk	hh	hk	hk	kk	hk	hk	hk	kk	kk	hk	hh	hk	hk	hk	hk	kk	kk	hk	hk	kk	kk	kk	hh	hk	hk	hh	hk	kk	hk	hh
GD_02452_L13_43_1	GD_02452_L13_43_1	LG13	<hkxhk>	{00}	(hh,hk,kk)	kk	hh	hk	kk	hk	kk	hk	kk	hk	hh	hk	hk	hk	kk	hk	kk	kk	hk	hk	kk	hh	hk	hk	kk	hk	hh	kk	kk	hk	hk	hh	hk	hk	hk	kk	hk	hk	kk	kk	hk	kk	hk	hk	hh
LG13_HB_3253_s26h1	R_895608_L13_26_1	LG13	<lmxll>	{0-}	(ll,lm))	ll	lm	ll	ll	ll	ll	ll	lm	ll	lm	ll	lm	ll	lm	ll	lm	lm	lm	ll	lm	ll	lm	ll	ll	lm	ll	ll	lm	lm	lm	ll	ll	lm	ll	ll	lm	ll	ll	ll	lm	ll	ll	ll	lm
LG13_HB_3254	GD_00279_L13_PA	LG13	<lmxll>	{0-}	(ll,lm))	ll	lm	ll	ll	ll	ll	ll	lm	ll	lm	ll	lm	ll	lm	ll	lm	lm	lm	ll	lm	ll	lm	ll	ll	lm	ll	ll	lm	lm	lm	ll	ll	lm	ll	ll	lm	ll	ll	ll	lm	ll	ll	ll	lm
LG13_HB_3254	R_1140009_L13_PA	LG13	<lmxll>	{0-}	(ll,lm))	ll	lm	ll	ll	ll	ll	ll	lm	ll	lm	ll	lm	ll	lm	ll	lm	lm	lm	ll	lm	ll	lm	ll	ll	lm	ll	ll	lm	lm	lm	ll	ll	lm	ll	ll	lm	ll	ll	ll	lm	ll	ll	ll	lm
GD_02890_L13_67_2	GD_02890_L13_67_2	LG13	<nnxnp>	{-0}	(nn,np)	nn	nn	np	np	np	np	np	np	np	nn	nn	np	np	np	nn	nn	np	np	nn	np	nn	np	np	np	nn	nn	np	np	np	np	nn	nn	np	np	np	np	nn	np	np	nn	np	nn	np	np
R_3776960_L13_26_1	R_3776960_L13_26_1	LG13	<hkxhk>	{10}	(hh,hk,kk)	kk	hh	hk	hh	hk	kk	kk	hh	hk	hk	kk	hh	kk	hh	hk	hk	hk	hk	kk	hh	hk	hk	kk	kk	hh	kk	hk	hh	hk	hk	kk	hk	hk	kk	kk	hh	kk	kk	kk	hh	kk	kk	hk	hh
R_6926009_L13_26_1	R_6926009_L13_26_1	LG13	<hkxhk>	{11}	(hh,hk,kk)	hh	hk	hh	hk	kk	hh	hk	hk	kk	hk	hh	hk	hk	hk	kk	hh	hh	hh	hk	hh	kk	hh	hk	hh	hk	hk	hh	hk	kk	hh	hk	hh	hh	hk	hk	hk	hk	hk	hk	hk	hh	hk	kk	hk
R_9219470_L13_PA	R_9219470_L13_PA	LG13	<lmxll>	{0-}	(ll,lm))	ll	lm	lm	ll	ll	ll	ll	lm	ll	lm	ll	lm	ll	lm	ll	lm	lm	lm	ll	lm	ll	lm	ll	ll	lm	ll	lm	lm	ll	lm	ll	lm	lm	ll	ll	lm	ll	ll	ll	lm	ll	ll	ll	lm
R_18291721_L13_PA	R_18291721_L13_PA	LG13	<nnxnp>	{-1}	(nn,np)	nn	np	np	nn	nn	nn	nn	nn	np	np	np	nn	nn	nn	np	nn	nn	nn	nn	nn	np	nn	nn	nn	np	np	nn	nn	np	nn	nn	np	nn	nn	nn	nn	np	nn	nn	np	nn	nn	np	np
R_19722424_L13_PA	R_19722424_L13_PA	LG13	<nnxnp>	{-1}	(nn,np)	nn	np	np	nn	nn	nn	nn	nn	np	np	np	nn	nn	nn	np	nn	nn	nn	nn	nn	np	nn	nn	nn	np	np	nn	nn	nn	nn	nn	np	nn	nn	nn	nn	np	nn	nn	np	nn	nn	np	np
LG13_HB_3287	R_19729805_L13_PA	LG13	<nnxnp>	{-1}	(nn,np)	nn	np	np	nn	nn	nn	nn	nn	np	np	np	nn	nn	nn	np	nn	nn	nn	nn	nn	np	nn	nn	nn	np	np	nn	nn	nn	nn	nn	np	nn	nn	nn	nn	np	nn	nn	np	nn	nn	np	np
LG13_HB_3287	R_19740521_L13_PA	LG13	<nnxnp>	{-1}	(nn,np)	nn	np	np	nn	nn	nn	nn	nn	np	np	np	nn	nn	nn	np	nn	nn	nn	nn	nn	np	nn	nn	nn	np	np	nn	nn	nn	nn	nn	np	nn	nn	nn	nn	np	nn	nn	np	nn	nn	np	np
LG13_HB_3297	GD_01899_L13_PA	LG13	<hkxhk>	{10}	(hh,hk,kk)	hh	hk	hk	hk	kk	hk	kk	hk	kk	hk	hh	kk	kk	hk	hh	hh	hk	kk	hh	hk	hk	kk	kk	hk	hh	hk	hk	hk	kk	kk	hk	hh	kk	kk	hk	kk	hh	hk	hk	hh	hk	hh	kk	kk
LG13_HB_346	F_0156321_L13_PA	LG13	<lmxll>	{0-}	(ll,lm))	ll	lm	ll	ll	ll	ll	ll	lm	ll	lm	ll	lm	ll	lm	ll	lm	lm	lm	ll	lm	ll	lm	ll	ll	lm	ll	ll	lm	lm	lm	ll	ll	lm	ll	ll	lm	ll	ll	ll	lm	ll	ll	ll	lm
LG13_HB_346	F_0156323_L13_PA	LG13	<lmxll>	{0-}	(ll,lm))	ll	lm	ll	ll	ll	ll	ll	lm	ll	lm	ll	lm	ll	lm	ll	lm	lm	lm	ll	lm	ll	lm	ll	ll	lm	ll	ll	lm	lm	lm	ll	ll	lm	ll	ll	lm	ll	ll	ll	lm	ll	ll	ll	lm
LG13_HB_346	F_0156324_L13_PA	LG13	<lmxll>	{0-}	(ll,lm))	ll	lm	ll	ll	ll	ll	ll	lm	ll	lm	ll	lm	ll	lm	ll	lm	lm	lm	ll	lm	ll	lm	ll	ll	lm	ll	ll	lm	lm	lm	ll	ll	lm	ll	ll	lm	ll	ll	ll	lm	ll	ll	ll	lm
LG13_HB_347	F_0156340_L13_PA	LG13	<lmxll>	{0-}	(ll,lm))	ll	lm	ll	ll	ll	ll	ll	lm	ll	lm	ll	lm	ll	lm	ll	lm	lm	lm	ll	lm	ll	lm	ll	ll	lm	ll	ll	lm	lm	lm	ll	ll	lm	ll	ll	lm	ll	ll	ll	lm	ll	ll	ll	lm
LG13_HB_347	F_0156346_L13_PA	LG13	<lmxll>	{0-}	(ll,lm))	ll	lm	ll	ll	ll	ll	ll	lm	ll	lm	ll	lm	ll	lm	ll	lm	lm	lm	ll	lm	ll	lm	ll	ll	lm	ll	ll	lm	lm	lm	ll	ll	lm	ll	ll	lm	ll	ll	ll	lm	ll	ll	ll	lm
LG13_HB_347	F_0156349_L13_PA	LG13	<lmxll>	{0-}	(ll,lm))	ll	lm	ll	ll	ll	ll	ll	lm	ll	lm	ll	lm	ll	lm	ll	lm	lm	lm	ll	lm	ll	lm	ll	ll	lm	ll	ll	lm	lm	lm	ll	ll	lm	ll	ll	lm	ll	ll	ll	lm	ll	ll	ll	lm
LG13_HB_347	R_41497_L13_PA	LG13	<hkxhk>	{01}	(hh,hk,kk)	hh	kk	hh	hk	hk	hh	hh	kk	hk	hk	hh	kk	hk	kk	hh	hk	hk	kk	hh	kk	hh	hk	hh	hh	kk	hh	hh	kk	kk	hk	hh	hh	kk	hh	hh	kk	hh	hh	hk	kk	hk	hk	hk	kk
LG13_HB_347.5	R_256845_L13_PA	LG13	<lmxll>	{0-}	(ll,lm))	ll	lm	ll	ll	ll	ll	ll	lm	ll	lm	ll	lm	ll	lm	ll	lm	lm	lm	ll	lm	ll	lm	ll	ll	lm	ll	ll	lm	lm	lm	ll	ll	lm	ll	ll	lm	ll	ll	ll	lm	ll	ll	ll	lm
LG13_HB_347.8	R_357151_L13_PA	LG13	<nnxnp>	{-1}	(nn,np)	nn	np	nn	np	np	nn	nn	np	np	nn	nn	np	np	np	nn	nn	nn	np	nn	np	nn	nn	nn	nn	np	nn	nn	np	np	nn	nn	nn	np	nn	nn	np	nn	nn	nn	np	nn	np	np	np
LG13_HB_347.9	R_570740_L13_PA	LG13	<lmxll>	{0-}	(ll,lm))	ll	lm	ll	ll	ll	ll	ll	lm	ll	lm	ll	lm	ll	lm	ll	lm	lm	lm	ll	lm	ll	lm	ll	ll	lm	ll	ll	lm	lm	lm	ll	ll	lm	ll	ll	lm	ll	ll	ll	lm	ll	ll	ll	lm
LG13_HB_347.9	R_578546_L13_PA	LG13	<lmxll>	{0-}	(ll,lm))	ll	lm	ll	ll	ll	ll	ll	lm	ll	lm	ll	lm	ll	lm	ll	lm	lm	lm	ll	lm	ll	lm	ll	ll	lm	ll	ll	lm	lm	lm	ll	ll	lm	ll	ll	lm	ll	ll	ll	lm	ll	ll	ll	lm
LG13_HB_347.9	R_602461_L13_PA	LG13	<lmxll>	{0-}	(ll,lm))	ll	lm	ll	ll	ll	ll	ll	lm	ll	lm	ll	lm	ll	lm	ll	lm	lm	lm	ll	lm	ll	lm	ll	ll	lm	ll	ll	lm	lm	lm	ll	ll	lm	ll	ll	lm	ll	ll	ll	lm	ll	ll	ll	lm
LG13_HB_348	F_0156858_L13_PA	LG13	<lmxll>	{0-}	(ll,lm))	ll	lm	ll	ll	ll	ll	ll	lm	ll	lm	ll	lm	ll	lm	ll	lm	lm	lm	ll	lm	ll	lm	ll	ll	lm	ll	ll	lm	lm	lm	ll	ll	lm	ll	ll	lm	ll	ll	ll	lm	ll	ll	ll	lm
LG13_HB_348	F_0156861_L13_PA	LG13	<lmxll>	{0-}	(ll,lm))	ll	lm	ll	ll	ll	ll	ll	lm	ll	lm	ll	lm	ll	lm	ll	lm	lm	lm	ll	lm	ll	lm	ll	ll	lm	ll	ll	lm	lm	lm	ll	ll	lm	ll	ll	lm	ll	ll	ll	lm	ll	ll	ll	lm
LG13_HB_348	F_0156873_L13_PA	LG13	<lmxll>	{0-}	(ll,lm))	ll	lm	ll	ll	ll	ll	ll	lm	ll	lm	ll	lm	ll	lm	ll	lm	lm	lm	ll	lm	ll	lm	ll	ll	lm	ll	ll	lm	lm	lm	ll	ll	lm	ll	ll	lm	ll	ll	ll	lm	ll	ll	ll	lm
LG13_HB_348	F_0156877_L13_PA	LG13	<lmxll>	{0-}	(ll,lm))	ll	lm	ll	ll	ll	ll	ll	lm	ll	lm	ll	lm	ll	lm	ll	lm	lm	lm	ll	lm	ll	lm	ll	ll	lm	ll	ll	lm	lm	lm	ll	ll	lm	ll	ll	lm	ll	ll	ll	lm	ll	ll	ll	lm
LG13_HB_348	F_0156884_L13_PA	LG13	<nnxnp>	{-1}	(nn,np)	nn	np	nn	np	np	nn	nn	np	np	nn	nn	np	np	np	nn	nn	nn	np	nn	np	nn	nn	nn	nn	np	nn	nn	np	np	nn	nn	nn	np	nn	nn	np	nn	nn	nn	np	np	np	np	np
LG13_HB_348	R_329179_L13_PA	LG13	<lmxll>	{0-}	(ll,lm))	ll	lm	ll	ll	ll	ll	ll	lm	ll	lm	ll	lm	ll	lm	ll	lm	lm	lm	ll	lm	ll	lm	ll	ll	lm	ll	ll	lm	lm	lm	ll	ll	lm	ll	ll	lm	ll	ll	ll	lm	ll	ll	ll	lm
LG13_HB_349	F_0157703_L13_PA	LG13	<nnxnp>	{-1}	(nn,np)	nn	np	nn	np	np	nn	nn	np	np	nn	nn	np	nn	np	nn	nn	nn	nn	nn	np	nn	nn	nn	nn	np	nn	nn	np	np	nn	nn	nn	np	nn	nn	np	nn	nn	nn	np	nn	np	np	np
LG13_HB_349	F_0157706_L13_PA	LG13	<lmxll>	{0-}	(ll,lm))	ll	lm	ll	ll	ll	ll	ll	lm	ll	lm	ll	lm	ll	lm	ll	lm	lm	lm	ll	lm	ll	lm	ll	ll	lm	ll	ll	lm	lm	lm	ll	ll	lm	ll	ll	lm	ll	ll	ll	lm	ll	ll	ll	lm
LG13_HB_349	F_0157710_L13_PA	LG13	<lmxll>	{0-}	(ll,lm))	ll	lm	ll	ll	ll	ll	ll	lm	ll	lm	ll	lm	ll	lm	ll	lm	lm	lm	ll	lm	ll	lm	ll	ll	lm	ll	ll	lm	lm	lm	ll	ll	lm	ll	ll	lm	ll	ll	ll	lm	ll	ll	ll	lm
LG13_HB_349	F_0157718_L13_PA	LG13	<hkxhk>	{10}	(hh,hk,kk)	kk	hh	kk	hk	hk	kk	kk	hh	hk	hk	kk	hh	kk	hh	kk	hk	hk	hk	kk	hh	kk	hk	kk	kk	hh	kk	kk	hh	hh	hk	kk	kk	hh	kk	kk	hh	kk	kk	kk	hh	kk	hk	hk	hh
LG13_HB_349	F_0157725_L13_PA	LG13	<lmxll>	{0-}	(ll,lm))	ll	lm	ll	ll	ll	ll	ll	lm	ll	lm	ll	lm	ll	lm	ll	lm	lm	lm	ll	lm	ll	lm	ll	ll	lm	ll	ll	lm	lm	lm	ll	ll	lm	ll	ll	lm	ll	ll	ll	lm	ll	ll	ll	lm
LG13_HB_349	F_0157730_L13_PA	LG13	<nnxnp>	{-1}	(nn,np)	nn	np	nn	np	np	nn	nn	np	np	nn	nn	np	nn	np	nn	nn	nn	nn	nn	np	nn	nn	nn	nn	np	nn	nn	np	np	nn	nn	nn	np	nn	nn	np	nn	nn	nn	np	nn	np	np	np
LG13_HB_349	R_852820_L13_PA	LG13	<lmxll>	{0-}	(ll,lm))	ll	lm	ll	ll	ll	ll	ll	lm	ll	lm	ll	lm	ll	lm	ll	lm	lm	lm	ll	lm	ll	lm	ll	ll	lm	ll	ll	lm	lm	lm	ll	ll	lm	ll	ll	lm	ll	ll	ll	lm	ll	ll	ll	lm
LG13_HB_349.5	GD_02018_L13_PA	LG13	<nnxnp>	{-1}	(nn,np)	nn	np	nn	np	np	nn	nn	np	np	nn	nn	np	nn	np	nn	nn	nn	nn	nn	np	nn	nn	nn	nn	np	nn	nn	np	np	nn	nn	nn	np	nn	nn	np	nn	nn	nn	np	nn	np	np	np
LG13_HB_350	F_0158480_L13_PA	LG13	<lmxll>	{0-}	(ll,lm))	ll	lm	ll	ll	ll	ll	ll	lm	ll	lm	ll	lm	ll	lm	ll	lm	lm	lm	ll	lm	ll	lm	ll	ll	lm	ll	ll	lm	lm	lm	ll	ll	lm	ll	ll	lm	ll	ll	ll	lm	ll	ll	ll	lm
LG13_HB_350	F_0158492_L13_PA	LG13	<lmxll>	{0-}	(ll,lm))	ll	lm	ll	ll	ll	ll	ll	lm	ll	lm	ll	lm	ll	lm	ll	lm	lm	lm	ll	lm	ll	lm	ll	ll	lm	ll	ll	lm	lm	lm	ll	ll	lm	ll	ll	lm	ll	ll	ll	lm	ll	ll	ll	lm
LG13_HB_350	F_0158500_L13_PA	LG13	<lmxll>	{0-}	(ll,lm))	ll	lm	ll	ll	ll	ll	ll	lm	ll	lm	ll	lm	ll	lm	ll	lm	lm	lm	ll	lm	ll	lm	ll	ll	lm	ll	ll	lm	lm	lm	ll	ll	lm	ll	ll	lm	ll	ll	ll	lm	ll	ll	ll	lm
LG13_HB_350	F_0158505_L13_PA	LG13	<lmxll>	{0-}	(ll,lm))	ll	lm	ll	ll	ll	ll	ll	lm	ll	lm	ll	lm	ll	lm	ll	lm	lm	lm	ll	lm	ll	lm	ll	ll	lm	ll	ll	lm	lm	lm	ll	ll	lm	ll	ll	lm	ll	ll	ll	lm	ll	ll	ll	lm
LG13_HB_351	F_0159271_L13_PA	LG13	<lmxll>	{0-}	(ll,lm))	ll	lm	ll	ll	ll	ll	ll	lm	ll	lm	ll	lm	ll	lm	ll	lm	lm	lm	ll	lm	ll	lm	ll	ll	lm	ll	lm	lm	lm	lm	ll	lm	lm	ll	ll	lm	ll	ll	ll	lm	ll	ll	ll	lm
LG13_HB_351	F_0159290_L13_PA	LG13	<lmxll>	{0-}	(ll,lm))	ll	lm	ll	ll	ll	ll	ll	lm	ll	lm	ll	lm	ll	lm	ll	lm	lm	lm	ll	lm	ll	lm	ll	ll	lm	ll	lm	lm	lm	lm	ll	lm	lm	ll	ll	lm	ll	ll	ll	lm	ll	ll	ll	lm
LG13_HB_351	F_0159295_L13_PA	LG13	<lmxll>	{0-}	(ll,lm))	ll	lm	ll	ll	ll	ll	ll	lm	ll	lm	ll	lm	ll	lm	ll	lm	lm	lm	ll	lm	ll	lm	ll	ll	lm	ll	lm	lm	lm	lm	ll	lm	lm	ll	ll	lm	ll	ll	ll	lm	ll	ll	ll	lm
LG13_HB_353	F_0160150_L13_PA	LG13	<lmxll>	{0-}	(ll,lm))	ll	lm	ll	ll	ll	ll	ll	lm	ll	lm	ll	lm	ll	lm	ll	lm	lm	lm	ll	lm	ll	lm	ll	ll	lm	ll	lm	lm	ll	lm	ll	lm	lm	ll	ll	lm	ll	ll	ll	lm	ll	ll	ll	lm
LG13_HB_353.5	GD_00098_L13_PA	LG13	<lmxll>	{0-}	(ll,lm))	ll	lm	ll	ll	ll	ll	ll	lm	ll	lm	ll	lm	ll	lm	ll	lm	lm	lm	ll	lm	ll	lm	ll	ll	lm	ll	lm	lm	ll	lm	ll	lm	lm	ll	ll	lm	ll	ll	ll	lm	ll	ll	ll	lm
LG13_HB_354	F_0160781_L13_PA	LG13	<lmxll>	{0-}	(ll,lm))	ll	lm	ll	ll	ll	ll	ll	lm	ll	lm	ll	lm	ll	lm	ll	lm	lm	lm	ll	lm	ll	lm	ll	ll	lm	ll	lm	lm	ll	lm	ll	lm	lm	ll	ll	lm	ll	ll	ll	lm	ll	ll	ll	lm
LG13_HB_354	F_0160788_L13_PA	LG13	<lmxll>	{0-}	(ll,lm))	ll	lm	ll	ll	ll	ll	ll	lm	ll	lm	ll	lm	ll	lm	ll	lm	lm	lm	ll	lm	ll	lm	ll	ll	lm	ll	lm	lm	ll	lm	ll	lm	lm	ll	ll	lm	ll	ll	ll	lm	ll	ll	ll	lm
LG13_HB_354	F_0160790_L13_PA	LG13	<lmxll>	{0-}	(ll,lm))	ll	lm	ll	ll	ll	ll	ll	lm	ll	lm	ll	lm	ll	lm	ll	lm	lm	lm	ll	lm	ll	lm	ll	ll	lm	ll	lm	lm	ll	lm	ll	lm	lm	ll	ll	lm	ll	ll	ll	lm	ll	ll	ll	lm
LG13_HB_354	F_0160792_L13_PA	LG13	<lmxll>	{0-}	(ll,lm))	ll	lm	ll	ll	ll	ll	ll	lm	ll	lm	ll	lm	ll	lm	ll	lm	lm	lm	ll	lm	ll	lm	ll	ll	lm	ll	lm	lm	ll	lm	ll	lm	lm	ll	ll	lm	ll	ll	ll	lm	ll	ll	ll	lm
LG13_HB_355	F_0161441_L13_PA	LG13	<lmxll>	{0-}	(ll,lm))	ll	lm	lm	ll	ll	ll	ll	lm	ll	lm	ll	lm	ll	lm	ll	lm	lm	lm	ll	lm	ll	lm	ll	ll	lm	ll	lm	lm	ll	lm	ll	lm	lm	ll	ll	lm	ll	ll	ll	lm	ll	ll	ll	lm
LG13_HB_355	F_0161442_L13_PA	LG13	<nnxnp>	{-1}	(nn,np)	nn	np	nn	np	np	nn	nn	np	np	nn	nn	np	nn	np	nn	nn	nn	nn	nn	np	nn	nn	nn	nn	np	nn	nn	np	np	nn	nn	nn	nn	nn	nn	np	nn	nn	nn	np	nn	np	np	np
LG13_HB_355	F_0161448_L13_PA	LG13	<lmxll>	{0-}	(ll,lm))	ll	lm	lm	ll	ll	ll	ll	lm	ll	lm	ll	lm	ll	lm	ll	lm	lm	lm	ll	lm	ll	lm	ll	ll	lm	ll	lm	lm	ll	lm	ll	lm	lm	ll	ll	lm	ll	ll	ll	lm	ll	ll	ll	lm
LG13_HB_355	F_0161449_L13_PA	LG13	<lmxll>	{0-}	(ll,lm))	ll	lm	lm	ll	ll	ll	ll	lm	ll	lm	ll	lm	ll	lm	ll	lm	lm	lm	ll	lm	ll	lm	ll	ll	lm	ll	lm	lm	ll	lm	ll	lm	lm	ll	ll	lm	ll	ll	ll	lm	ll	ll	ll	lm
LG13_HB_355	F_0161453_L13_PA	LG13	<nnxnp>	{-1}	(nn,np)	nn	np	nn	np	np	nn	nn	np	np	nn	nn	np	nn	np	nn	nn	nn	nn	nn	np	nn	nn	nn	nn	np	nn	nn	np	np	nn	nn	nn	nn	nn	nn	np	nn	nn	nn	np	nn	np	np	np
LG13_HB_355	F_0161454_L13_PA	LG13	<nnxnp>	{-1}	(nn,np)	nn	np	nn	np	np	nn	nn	np	np	nn	nn	np	nn	np	nn	nn	nn	nn	nn	np	nn	nn	nn	nn	np	nn	nn	np	np	nn	nn	nn	nn	nn	nn	np	nn	nn	nn	np	nn	np	np	np
LG13_HB_355	R_2811025_L13_PA	LG13	<lmxll>	{0-}	(ll,lm))	ll	lm	lm	ll	ll	ll	ll	lm	ll	lm	ll	lm	ll	lm	ll	lm	lm	lm	ll	lm	ll	lm	ll	ll	lm	ll	lm	lm	ll	lm	ll	lm	lm	ll	ll	lm	ll	ll	ll	lm	ll	ll	ll	lm
LG13_HB_355	R_2813296_L13_PA	LG13	<lmxll>	{0-}	(ll,lm))	ll	lm	lm	ll	ll	ll	ll	lm	ll	lm	ll	lm	ll	lm	ll	lm	lm	lm	ll	lm	ll	lm	ll	ll	lm	ll	lm	lm	ll	lm	ll	lm	lm	ll	ll	lm	ll	ll	ll	lm	ll	ll	ll	lm
LG13_HB_355	R_2823627_L13_PA	LG13	<hkxhk>	{10}	(hh,hk,kk)	kk	hh	hk	hk	hk	kk	kk	hh	hk	hk	kk	hh	kk	hh	kk	hk	hk	hk	kk	hh	kk	hk	kk	kk	hh	kk	hk	hh	hk	hk	kk	hk	hk	kk	kk	hh	kk	kk	kk	hh	kk	hk	hk	hh
LG13_HB_355.8	GD_01742L13_PA	LG13	<lmxll>	{0-}	(ll,lm))	ll	lm	lm	ll	ll	ll	ll	lm	ll	lm	ll	lm	ll	lm	ll	lm	lm	lm	ll	lm	ll	lm	ll	ll	lm	ll	lm	lm	ll	lm	ll	lm	lm	ll	ll	lm	ll	ll	ll	lm	ll	ll	ll	lm
LG13_HB_355.8	R_9183120_L13_PA	LG13	<lmxll>	{0-}	(ll,lm))	ll	lm	lm	ll	ll	ll	ll	lm	ll	lm	ll	lm	ll	lm	ll	lm	lm	lm	ll	lm	ll	lm	ll	ll	lm	ll	lm	lm	ll	lm	ll	lm	lm	ll	ll	lm	ll	ll	ll	lm	ll	ll	ll	lm
LG13_HB_356	F_0162262_L13_PA	LG13	<nnxnp>	{-1}	(nn,np)	nn	np	nn	np	np	nn	nn	np	np	nn	nn	np	nn	np	np	nn	nn	nn	nn	np	np	nn	nn	nn	np	nn	nn	np	np	nn	nn	nn	nn	nn	nn	np	nn	nn	nn	np	nn	nn	np	--
LG13_HB_356	F_0162290_L13_PA	LG13	<lmxll>	{0-}	(ll,lm))	ll	lm	lm	lm	ll	ll	ll	lm	ll	lm	ll	lm	ll	lm	ll	lm	lm	lm	ll	lm	ll	lm	ll	ll	lm	ll	lm	lm	ll	lm	ll	lm	lm	ll	ll	lm	ll	ll	ll	lm	ll	ll	ll	lm
LG13_HB_356	F_0162293_L13_PA	LG13	<lmxll>	{0-}	(ll,lm))	ll	lm	lm	lm	ll	ll	ll	lm	ll	lm	ll	lm	ll	lm	ll	lm	lm	lm	ll	lm	ll	lm	ll	ll	lm	ll	lm	lm	ll	lm	ll	lm	lm	ll	ll	lm	ll	ll	ll	lm	ll	ll	ll	lm
LG13_HB_356	F_0162295_L13_PA	LG13	<lmxll>	{0-}	(ll,lm))	ll	lm	lm	lm	ll	ll	ll	lm	ll	lm	ll	lm	ll	lm	ll	lm	lm	lm	ll	lm	ll	lm	ll	ll	lm	ll	lm	lm	ll	lm	ll	lm	lm	ll	ll	lm	ll	ll	ll	lm	ll	ll	ll	lm
LG13_HB_357	F_0163066_L13_PA	LG13	<hkxhk>	{01}	(hh,hk,kk)	hh	kk	hk	kk	hk	hh	hh	kk	hk	hk	hh	kk	hh	kk	hk	hk	hk	hk	hh	kk	hk	hk	hh	hh	kk	hh	hk	kk	hk	hk	hh	hk	hk	hh	hh	kk	hh	hh	hh	kk	hh	hh	hk	kk
LG13_HB_357	F_0163068_L13_PA	LG13	<lmxll>	{0-}	(ll,lm))	ll	lm	lm	lm	ll	ll	ll	lm	ll	lm	ll	lm	ll	lm	ll	lm	lm	lm	ll	lm	ll	lm	ll	ll	lm	ll	lm	lm	ll	lm	ll	lm	lm	ll	ll	lm	ll	ll	ll	lm	ll	ll	ll	lm
LG13_HB_357	F_0163076_L13_PA	LG13	<lmxll>	{0-}	(ll,lm))	ll	lm	lm	lm	ll	ll	ll	lm	ll	lm	ll	lm	ll	lm	ll	lm	lm	lm	ll	lm	ll	lm	ll	ll	lm	ll	lm	lm	ll	lm	ll	lm	lm	ll	ll	lm	ll	ll	ll	lm	ll	ll	ll	lm
LG13_HB_357	F_0163084_L13_PA	LG13	<lmxll>	{0-}	(ll,lm))	ll	lm	lm	lm	ll	ll	ll	lm	ll	lm	ll	lm	ll	lm	ll	lm	lm	lm	ll	lm	ll	lm	ll	ll	lm	ll	lm	lm	ll	lm	ll	lm	lm	ll	ll	lm	ll	ll	ll	lm	ll	ll	ll	lm
LG13_HB_357	F_0163086_L13_PA	LG13	<hkxhk>	{01}	(hh,hk,kk)	hh	kk	hk	kk	hk	hh	hh	kk	hk	hk	hh	kk	hh	kk	hk	hk	hk	hk	hh	kk	hk	hk	hh	hh	kk	hh	hk	kk	hk	hk	hh	hk	hk	hh	hh	kk	hh	hh	hh	kk	hh	hh	hk	kk
LG13_HB_357	F_0163090_L13_PA	LG13	<nnxnp>	{-1}	(nn,np)	nn	np	nn	np	np	nn	nn	np	np	nn	nn	np	nn	np	np	nn	nn	nn	nn	np	np	nn	nn	nn	np	nn	nn	np	np	nn	nn	nn	nn	nn	nn	np	nn	nn	nn	np	nn	nn	np	np
LG13_HB_357	F_0163099_L13_PA	LG13	<hkxhk>	{01}	(hh,hk,kk)	hh	kk	hk	kk	hk	hh	hh	kk	hk	hk	hh	kk	hh	kk	hk	hk	hk	hk	hh	kk	hk	hk	hh	hh	kk	hh	hk	kk	hk	hk	hh	hk	hk	hh	hh	kk	hh	hh	hh	kk	hh	hh	hk	kk
LG13_HB_357	R_3770859_L13_PA	LG13	<lmxll>	{0-}	(ll,lm))	ll	lm	lm	lm	ll	ll	ll	lm	ll	lm	ll	lm	ll	lm	ll	lm	lm	lm	ll	lm	ll	lm	ll	ll	lm	ll	lm	lm	ll	lm	ll	lm	lm	ll	ll	lm	ll	ll	ll	lm	ll	ll	ll	lm
LG13_HB_357.5	GD_00565_L13_PA	LG13	<lmxll>	{0-}	(ll,lm))	ll	lm	lm	lm	ll	ll	ll	lm	ll	lm	ll	lm	ll	lm	ll	lm	lm	lm	ll	lm	ll	lm	ll	ll	lm	ll	lm	lm	ll	lm	ll	lm	lm	ll	ll	lm	ll	ll	ll	lm	ll	ll	ll	lm
LG13_HB_357.5	GD_00980_L13_PA	LG13	<hkxhk>	{01}	(hh,hk,kk)	hh	kk	hk	kk	hk	hh	hh	kk	hk	hk	hh	kk	hh	kk	hk	hk	hk	hk	hh	kk	hk	hk	hh	hh	kk	hh	hk	kk	hk	hk	hh	hk	hk	hh	hh	kk	hh	hh	hh	kk	hh	hh	hk	kk
LG13_HB_357.5	R_3832821_L13_PA	LG13	<nnxnp>	{-1}	(nn,np)	nn	np	nn	np	np	nn	nn	np	np	nn	nn	np	nn	np	np	nn	nn	nn	nn	np	np	nn	nn	nn	np	nn	nn	np	np	nn	nn	nn	nn	nn	nn	np	nn	nn	nn	np	nn	nn	np	np
LG13_HB_357.5	R_3856174_L13_PA	LG13	<hkxhk>	{01}	(hh,hk,kk)	hh	kk	hk	kk	hk	hh	hh	kk	hk	hk	hh	kk	hh	kk	hk	hk	hk	hk	hh	kk	hk	hk	hh	hh	kk	hh	hk	kk	hk	hk	hh	hk	hk	hh	hh	kk	hh	hh	hh	kk	hh	hh	hk	kk
LG13_HB_358	F_0163862_L13_PA	LG13	<lmxll>	{0-}	(ll,lm))	ll	lm	lm	lm	ll	lm	ll	lm	ll	lm	lm	lm	ll	lm	ll	lm	lm	lm	ll	lm	ll	lm	ll	lm	lm	ll	lm	lm	ll	lm	ll	lm	lm	ll	ll	lm	ll	ll	ll	lm	lm	ll	ll	lm
LG13_HB_363	F_0166004_L13_PA	LG13	<nnxnp>	{-1}	(nn,np)	nn	np	nn	np	np	nn	nn	np	np	nn	nn	np	nn	np	np	nn	nn	nn	nn	np	np	nn	nn	nn	np	nn	nn	np	np	nn	nn	nn	nn	nn	nn	np	nn	nn	nn	np	nn	nn	np	np
LG13_HB_363	F_0166008_L13_PA	LG13	<nnxnp>	{-1}	(nn,np)	nn	np	nn	np	np	nn	nn	np	np	nn	nn	np	nn	np	np	nn	nn	nn	nn	np	np	nn	nn	nn	np	nn	nn	np	np	nn	nn	nn	nn	nn	nn	np	nn	nn	nn	np	nn	nn	np	np
LG13_HB_363	F_0166015_L13_PA	LG13	<nnxnp>	{-1}	(nn,np)	nn	np	nn	np	np	nn	nn	np	np	nn	nn	np	nn	np	np	nn	nn	nn	nn	np	np	nn	nn	nn	np	nn	nn	np	np	nn	nn	nn	nn	nn	nn	np	nn	nn	nn	np	nn	nn	np	np
LG13_HB_363	R_5611802_L13_PA	LG13	<nnxnp>	{-1}	(nn,np)	nn	np	nn	np	np	nn	nn	np	np	nn	nn	np	nn	np	np	nn	nn	nn	nn	np	np	nn	nn	nn	np	nn	nn	np	np	nn	nn	nn	nn	nn	nn	np	nn	nn	nn	np	nn	nn	np	np
LG13_HB_363.5	R_5621134_L13_PA	LG13	<nnxnp>	{-1}	(nn,np)	nn	np	nn	np	np	nn	nn	np	np	nn	nn	np	nn	np	np	nn	nn	nn	nn	np	np	nn	nn	nn	np	nn	nn	np	np	nn	nn	nn	nn	nn	nn	np	nn	nn	nn	np	nn	nn	np	np
LG13_HB_363.5	R_5624353_L13_PA	LG13	<nnxnp>	{-1}	(nn,np)	nn	np	nn	np	np	nn	nn	np	np	nn	nn	np	nn	np	np	nn	nn	nn	nn	np	np	nn	nn	nn	np	nn	nn	np	np	nn	nn	nn	nn	nn	nn	np	nn	nn	nn	np	nn	nn	np	np
LG13_HB_363.5	R_5662695_L13_PA	LG13	<nnxnp>	{-1}	(nn,np)	nn	np	nn	np	np	nn	nn	np	np	nn	nn	np	nn	np	np	nn	nn	nn	nn	np	np	nn	nn	nn	np	nn	nn	np	np	nn	nn	nn	nn	nn	nn	np	nn	nn	nn	np	nn	nn	np	np
LG13_HB_364	F_0166446_L13_PA	LG13	<nnxnp>	{-1}	(nn,np)	nn	np	nn	np	np	nn	nn	np	np	nn	nn	np	nn	np	np	nn	nn	nn	nn	nn	np	nn	nn	nn	np	nn	nn	np	np	nn	nn	nn	nn	nn	nn	np	nn	nn	nn	np	nn	nn	np	np
LG13_HB_364	R_6005626_L13_PA	LG13	<nnxnp>	{-1}	(nn,np)	nn	np	nn	np	np	nn	nn	np	np	nn	nn	np	nn	np	np	nn	nn	nn	nn	nn	np	nn	nn	nn	np	nn	nn	np	np	nn	nn	nn	nn	nn	nn	np	nn	nn	nn	np	nn	nn	np	np
LG13_HB_364	R_6017316_L13_PA	LG13	<nnxnp>	{-1}	(nn,np)	nn	np	nn	np	np	nn	nn	np	np	nn	nn	np	nn	np	np	nn	nn	nn	nn	nn	np	nn	nn	nn	np	nn	nn	np	np	nn	nn	nn	nn	nn	nn	np	nn	nn	nn	np	nn	nn	np	np
LG13_HB_364.5	R_6306433_L13_PA	LG13	<nnxnp>	{-1}	(nn,np)	nn	np	nn	np	np	nn	nn	np	np	nn	nn	np	nn	np	np	nn	nn	nn	nn	nn	np	nn	nn	nn	np	nn	nn	np	np	nn	nn	nn	nn	nn	nn	np	nn	nn	nn	np	nn	nn	np	np
LG13_HB_365	F_0166933_L13_PA	LG13	<nnxnp>	{-1}	(nn,np)	nn	np	nn	np	np	nn	nn	np	np	nn	nn	np	nn	np	np	nn	nn	nn	nn	nn	np	nn	nn	nn	np	nn	nn	np	np	nn	nn	nn	nn	nn	nn	np	nn	nn	nn	np	nn	nn	np	np
LG13_HB_365	F_0166944_L13_PA	LG13	<nnxnp>	{-1}	(nn,np)	nn	np	nn	np	np	nn	nn	np	np	nn	nn	np	nn	np	np	nn	nn	nn	nn	nn	np	nn	nn	nn	np	nn	nn	np	np	nn	nn	nn	nn	nn	nn	np	nn	nn	nn	np	nn	nn	np	np
LG13_HB_365	F_0166953_L13_PA	LG13	<nnxnp>	{-1}	(nn,np)	nn	np	nn	np	np	nn	nn	np	np	nn	nn	np	nn	np	np	nn	nn	nn	nn	nn	np	nn	nn	nn	np	nn	nn	np	np	nn	nn	nn	nn	nn	nn	np	nn	nn	nn	np	nn	nn	np	np
LG13_HB_365	F_0166956_L13_PA	LG13	<nnxnp>	{-1}	(nn,np)	nn	np	nn	np	np	nn	nn	np	np	nn	nn	np	nn	np	np	nn	nn	nn	nn	nn	np	nn	nn	nn	np	nn	nn	np	np	nn	nn	nn	nn	nn	nn	np	nn	nn	nn	np	nn	nn	np	np
LG13_HB_365	R_6361679_L13_PA	LG13	<nnxnp>	{-1}	(nn,np)	nn	np	nn	np	np	nn	nn	np	np	nn	nn	np	nn	np	np	nn	nn	nn	nn	nn	np	nn	nn	nn	np	nn	nn	np	np	nn	nn	nn	nn	nn	nn	np	nn	nn	nn	np	nn	nn	np	np
LG13_HB_365	R_6361691_L13_PA	LG13	<nnxnp>	{-1}	(nn,np)	nn	np	nn	np	np	nn	nn	np	np	nn	nn	np	nn	np	np	nn	nn	nn	nn	nn	np	nn	nn	nn	np	nn	nn	np	np	nn	nn	nn	nn	nn	nn	np	nn	nn	nn	np	nn	nn	np	np
LG13_HB_365.5	R_6451264_L13_PA	LG13	<nnxnp>	{-1}	(nn,np)	nn	np	nn	np	np	nn	nn	np	np	nn	nn	np	nn	np	np	nn	nn	nn	nn	nn	np	nn	nn	nn	np	nn	nn	np	np	nn	nn	nn	nn	nn	nn	np	nn	nn	nn	np	nn	nn	np	np
LG13_HB_366	F_0167426_L13_PA	LG13	<hkxhk>	{00}	(hh,hk,kk)	kk	hk	kk	hk	hh	kk	hk	hk	hh	hk	kk	hk	hk	hk	hh	kk	kk	kk	hk	kk	hh	kk	hk	kk	hk	hk	kk	hk	hh	kk	hk	kk	kk	hk	hk	hk	hk	hk	hk	hk	kk	hk	hh	hk
LG13_HB_367	F_0167846_L13_PA	LG13	<hkxhk>	{00}	(hh,hk,kk)	kk	hk	kk	hk	hh	kk	hk	hk	hh	hk	kk	hk	hk	hk	hh	kk	kk	kk	hk	kk	hh	kk	hk	kk	hk	hk	kk	hk	hh	kk	hk	kk	kk	hk	hk	hk	hk	hk	hk	hk	kk	hk	hh	hk
LG13_HB_367	F_0167851_L13_PA	LG13	<hkxhk>	{11}	(hh,hk,kk)	hh	hk	hh	hk	kk	hh	hk	hk	kk	hk	hh	hk	hk	hk	kk	hh	hh	hh	hk	hh	kk	hh	hk	hh	hk	hk	hh	hk	kk	hh	hk	hh	hh	hk	hk	hk	hk	hk	hk	hk	hh	hk	kk	hk
LG13_HB_367	F_0167865_L13_PA	LG13	<hkxhk>	{11}	(hh,hk,kk)	hh	hk	hh	hk	kk	hh	hk	hk	kk	hk	hh	hk	hk	hk	kk	hh	hh	hh	hk	hh	kk	hh	hk	hh	hk	hk	hh	hk	kk	hh	hk	hh	hh	hk	hk	hk	hk	hk	hk	hk	hh	hk	kk	hk
LG13_HB_367	R_7141897_L13_PA	LG13	<hkxhk>	{11}	(hh,hk,kk)	hh	hk	hh	hk	kk	hh	hk	hk	kk	hk	hh	hk	hk	hk	kk	hh	hh	hh	hk	hh	kk	hh	hk	hh	hk	hk	hh	hk	kk	hh	hk	hh	hh	hk	hk	hk	hk	hk	hk	hk	hh	hk	kk	hk
LG13_HB_367.5	R_7167724_L13_PA	LG13	<hkxhk>	{11}	(hh,hk,kk)	hh	hk	hh	hk	kk	hh	hk	hk	kk	hk	hh	hk	hk	hk	kk	hh	hh	hh	hk	hh	kk	hh	hk	hh	hk	hk	hh	hk	kk	hh	hk	hh	hh	hk	hk	hk	hk	hk	hk	hk	hh	hk	kk	hk
LG13_HB_368	F_0168191_L13_PA	LG13	<hkxhk>	{11}	(h-,kk)	h-	h-	h-	h-	kk	h-	h-	h-	kk	h-	h-	h-	h-	h-	kk	h-	h-	h-	h-	h-	kk	h-	h-	h-	h-	kk	h-	h-	kk	h-	h-	h-	h-	h-	h-	h-	h-	h-	h-	h-	h-	h-	kk	h-
LG13_HB_368	F_0168217_L13_PA	LG13	<hkxhk>	{00}	(hh,hk,kk)	kk	hk	kk	hk	hh	kk	hk	hk	hh	hk	kk	hk	hk	hk	hh	kk	kk	kk	hk	kk	hh	kk	hk	kk	hk	hh	kk	hk	hh	kk	hk	kk	kk	hk	hk	hk	hk	hk	hk	hk	kk	hk	hh	hk
LG13_HB_368	F_0168220_L13_PA	LG13	<hkxhk>	{00}	(hh,hk,kk)	kk	hk	kk	hk	hh	kk	hk	hk	hh	hk	kk	hk	hk	hk	hh	kk	kk	kk	hk	kk	hh	kk	hk	kk	hk	hh	kk	hk	hh	kk	hk	kk	kk	hk	hk	hk	hk	hk	hk	hk	kk	hk	hh	hk
LG13_HB_368	F_0168228_L13_PA	LG13	<hkxhk>	{11}	(hh,hk,kk)	hh	hk	hh	hk	kk	hh	hk	hk	kk	hk	hh	hk	hk	hk	kk	hh	hh	hh	hk	hh	kk	hh	hk	hh	hk	kk	hh	hk	kk	hh	hk	hh	hh	hk	hk	hk	hk	hk	hk	hk	hh	hk	kk	hk
LG13_HB_369	F_0168749_L13_PA	LG13	<hkxhk>	{11}	(hh,hk,kk)	hh	hk	hh	hk	kk	hh	hk	hk	kk	hk	hh	hk	hk	hk	kk	hh	hh	hh	hk	hh	kk	hh	hk	hh	hk	kk	hh	hk	kk	hh	hk	hh	hh	hk	hk	hk	hk	hk	hk	hk	hh	hk	kk	hk
LG13_HB_369	F_0168762_L13_PA	LG13	<hkxhk>	{00}	(hh,hk,kk)	kk	hk	kk	hk	hh	kk	hk	hk	hh	hk	kk	hk	hk	hk	hh	kk	kk	kk	hk	kk	hh	kk	hk	kk	hk	hh	kk	hk	hh	kk	hk	kk	kk	hk	hk	hk	hk	hk	hk	hk	kk	hk	hh	hk
LG13_HB_369	F_0168766_L13_PA	LG13	<hkxhk>	{00}	(hh,hk,kk)	kk	hk	kk	hk	hh	kk	hk	hk	hh	hk	kk	hk	hk	hk	hh	kk	kk	kk	hk	kk	hh	kk	hk	kk	hk	hh	kk	hk	hh	kk	hk	kk	kk	hk	hk	hk	hk	hk	hk	hk	kk	hk	hh	hk
LG13_HB_369.5	R_7608807_L13_PA	LG13	<hkxhk>	{11}	(hh,hk,kk)	hh	hk	hh	hk	kk	hh	hk	hk	kk	hk	hh	hk	hk	hk	kk	hh	hh	hh	hk	hh	kk	hh	hk	hh	hk	kk	hh	hk	kk	hh	hk	hh	hh	hk	hk	hk	hk	hk	hk	hk	hh	hk	kk	hk
LG13_HB_370	F_0168841_L13_PA	LG13	<hkxhk>	{11}	(hh,hk,kk)	hh	hk	hh	hk	kk	hh	hk	hk	kk	hk	hh	hk	hk	hk	kk	hh	hh	hh	hk	hh	kk	hh	hk	hh	hk	kk	hh	hk	kk	hh	hk	hh	hh	hk	hk	hk	hk	hk	hk	hk	hh	hk	kk	hk
LG13_HB_370	F_0168842_L13_PA	LG13	<hkxhk>	{11}	(hh,hk,kk)	hh	hk	hh	hk	kk	hh	hk	hk	kk	hk	hh	hk	hk	hk	kk	hh	hh	hh	hk	hh	kk	hh	hk	hh	hk	kk	hh	hk	kk	hh	hk	hh	hh	hk	hk	hk	hk	hk	hk	hk	hh	hk	kk	hk
LG13_HB_370	F_0168858_L13_PA	LG13	<hkxhk>	{00}	(hh,hk,kk)	kk	hk	kk	hk	hh	kk	hk	hk	hh	hk	kk	hk	hk	hk	hh	kk	kk	kk	hk	kk	hh	kk	hk	kk	hk	hh	kk	hk	hh	kk	hk	kk	kk	hk	hk	hk	hk	hk	hk	hk	kk	hk	hh	hk
LG13_HB_370	R_7646132_L13_PA	LG13	<hkxhk>	{11}	(hh,hk,kk)	hh	hk	hh	hk	kk	hh	hk	hk	kk	hk	hh	hk	hk	hk	kk	hh	hh	hh	hk	hh	kk	hh	hk	hh	hk	kk	hh	hk	kk	hh	hk	hh	hh	hk	hk	hk	hk	hk	hk	hk	hh	hk	kk	hk
F_0169288_L13_PA	F_0169288_L13_PA	LG13	<nnxnp>	{-1}	(nn,np)	nn	np	nn	np	np	nn	nn	np	np	nn	nn	np	nn	np	np	nn	nn	nn	nn	nn	np	nn	nn	nn	np	np	nn	np	np	nn	nn	nn	nn	nn	nn	np	nn	nn	nn	np	nn	nn	np	np
LG13_HB_372	F_0169770_L13_PA	LG13	<nnxnp>	{-1}	(nn,np)	nn	np	nn	np	np	nn	nn	np	np	nn	nn	np	nn	np	np	nn	nn	nn	nn	nn	np	nn	nn	nn	np	np	nn	np	np	nn	nn	nn	nn	nn	nn	np	nn	nn	nn	np	nn	nn	np	np
LG13_HB_373	F_0170322_L13_PA	LG13	<nnxnp>	{-1}	(nn,np)	nn	np	nn	np	np	nn	nn	np	np	nn	nn	np	nn	np	np	nn	nn	nn	nn	nn	np	nn	nn	nn	np	np	nn	np	np	nn	nn	nn	nn	nn	nn	nn	nn	nn	nn	np	nn	nn	np	np
LG13_HB_373	F_0170332_L13_PA	LG13	<nnxnp>	{-1}	(nn,np)	nn	np	nn	np	np	nn	nn	np	np	nn	nn	np	nn	np	np	nn	nn	nn	nn	nn	np	nn	nn	nn	np	np	nn	np	np	nn	nn	nn	nn	nn	nn	nn	nn	nn	nn	np	nn	nn	np	np
LG13_HB_373	F_0170335_L13_PA	LG13	<nnxnp>	{-1}	(nn,np)	nn	np	nn	np	np	nn	nn	np	np	nn	nn	np	nn	np	np	nn	nn	nn	nn	nn	np	nn	nn	nn	np	np	nn	np	np	nn	nn	nn	nn	nn	nn	nn	nn	nn	nn	np	nn	nn	np	np
LG13_HB_373	R_8619897_L13_PA	LG13	<nnxnp>	{-1}	(nn,np)	nn	np	nn	np	np	nn	nn	np	np	nn	nn	np	nn	np	np	nn	nn	nn	nn	nn	np	nn	nn	nn	np	np	nn	np	np	nn	nn	nn	nn	nn	nn	nn	nn	nn	nn	np	nn	nn	np	np
LG13_HB_374	F_0170390_L13_PA	LG13	<nnxnp>	{-1}	(nn,np)	nn	np	nn	np	np	nn	nn	np	np	nn	nn	nn	nn	np	np	nn	nn	nn	nn	nn	np	nn	nn	nn	np	np	nn	np	np	nn	nn	nn	nn	nn	nn	nn	nn	nn	nn	np	nn	nn	np	np
LG13_HB_374	F_0170394_L13_PA	LG13	<nnxnp>	{-1}	(nn,np)	nn	np	nn	np	np	nn	nn	np	np	nn	nn	nn	nn	np	np	nn	nn	nn	nn	nn	np	nn	nn	nn	np	np	nn	np	np	nn	nn	nn	nn	nn	nn	nn	nn	nn	nn	np	nn	nn	np	np
LG13_HB_375	F_0170803_L13_PA	LG13	<nnxnp>	{-1}	(nn,np)	nn	np	nn	np	np	nn	nn	np	np	nn	nn	nn	nn	np	np	nn	nn	nn	nn	nn	np	nn	nn	nn	np	np	nn	np	np	nn	nn	nn	nn	nn	nn	nn	nn	nn	nn	np	nn	nn	np	np
LG13_HB_375	F_0170808_L13_PA	LG13	<nnxnp>	{-1}	(nn,np)	nn	np	nn	np	np	nn	nn	np	np	nn	nn	nn	nn	np	np	nn	nn	nn	nn	nn	np	nn	nn	nn	np	np	nn	np	np	nn	nn	nn	nn	nn	nn	nn	nn	nn	nn	np	nn	nn	np	np
LG13_HB_377	F_0171446_L13_PA	LG13	<nnxnp>	{-1}	(nn,np)	nn	np	nn	np	np	nn	nn	nn	np	nn	nn	nn	nn	np	np	nn	nn	nn	nn	nn	np	nn	nn	nn	np	np	nn	np	np	nn	nn	nn	nn	nn	nn	nn	nn	nn	nn	np	nn	nn	np	np
LG13_HB_377	F_0171459_L13_PA	LG13	<nnxnp>	{-1}	(nn,np)	nn	np	nn	np	np	nn	nn	nn	np	nn	nn	nn	nn	np	np	nn	nn	nn	nn	nn	np	nn	nn	nn	np	np	nn	np	np	nn	nn	nn	nn	nn	nn	nn	nn	nn	nn	np	nn	nn	np	np
LG13_HB_378	F_0171576_L13_PA	LG13	<hkxhk>	{11}	(hh,hk,kk)	hh	hk	hh	hk	kk	hh	hk	hh	kk	hk	hh	hh	hk	hk	kk	hh	hh	hh	hk	hh	kk	hh	hk	hh	hk	kk	hh	hk	kk	hk	hk	hh	hh	hk	hk	hk	hh	hk	hk	hk	hh	hk	kk	hk
LG13_HB_379	F_0172117_L13_PA	LG13	<nnxnp>	{-1}	(nn,np)	nn	np	nn	np	np	nn	nn	nn	np	np	nn	nn	nn	np	np	nn	nn	nn	nn	nn	np	nn	nn	nn	np	np	nn	np	np	nn	nn	nn	nn	nn	nn	nn	nn	nn	nn	np	nn	nn	np	np
LG13_HB_379	F_0172119_L13_PA	LG13	<nnxnp>	{-1}	(nn,np)	nn	np	nn	np	np	nn	nn	nn	np	np	nn	nn	nn	np	np	nn	nn	nn	nn	nn	np	nn	nn	nn	np	np	nn	np	np	nn	nn	nn	nn	nn	nn	nn	nn	nn	nn	np	nn	nn	np	np
LG13_HB_379	F_0172145_L13_PA	LG13	<nnxnp>	{-1}	(nn,np)	nn	np	nn	np	np	nn	nn	nn	np	np	nn	nn	nn	np	np	nn	nn	nn	nn	nn	np	nn	nn	nn	np	np	nn	np	np	nn	nn	nn	nn	nn	nn	nn	nn	nn	nn	np	nn	nn	np	np
LG13_HB_379	F_0172146_L13_PA	LG13	<lmxll>	{1-}	(ll,lm))	ll	ll	ll	ll	lm	ll	lm	ll	lm	lm	ll	ll	lm	ll	lm	ll	ll	ll	lm	ll	lm	lm	lm	ll	ll	lm	ll	ll	lm	lm	lm	ll	ll	lm	lm	lm	ll	lm	lm	ll	ll	lm	lm	ll
LG13_HB_380	F_0172568_L13_PA	LG13	<lmxll>	{1-}	(ll,lm))	ll	ll	ll	ll	lm	ll	lm	ll	lm	lm	ll	ll	lm	ll	lm	ll	ll	ll	lm	ll	lm	lm	lm	ll	ll	lm	ll	ll	lm	lm	lm	ll	ll	lm	lm	lm	ll	lm	lm	ll	ll	lm	lm	ll
LG13_HB_380	F_0172569_L13_PA	LG13	<nnxnp>	{-1}	(nn,np)	nn	np	nn	np	np	nn	nn	nn	np	np	nn	nn	nn	np	np	nn	nn	nn	nn	nn	np	nn	nn	nn	np	np	nn	np	np	nn	nn	nn	nn	nn	nn	nn	nn	nn	nn	np	nn	nn	np	np
LG13_HB_381	F_0173090_L13_PA	LG13	<hkxhk>	{11}	(hh,hk,kk)	hh	hk	hh	hk	hk	hh	hk	hh	kk	kk	hh	hh	hk	hk	kk	hh	hh	hh	hk	hh	kk	hk	hk	hh	hk	kk	hh	hk	kk	hk	hk	hh	hh	hk	hk	hk	hh	hk	hh	hk	hh	hk	kk	hk
R_12111151_L13_PA	R_12111151_L13_PA	LG13	<hkxhk>	{11}	(hh,hk,kk)	hh	hk	hh	hk	hk	hh	hk	hh	kk	kk	hh	hh	hk	hk	kk	hh	hh	hk	hk	hh	hk	hk	hk	hh	hk	kk	hh	hh	kk	hk	hk	hh	hh	hk	hk	hk	hh	hk	hh	hk	hh	hk	kk	hk
LG13_HB_385	F_0174619_L13_PA	LG13	<hkxhk>	{00}	(hh,hk,kk)	kk	hk	kk	hk	hk	kk	hk	kk	hh	hh	kk	kk	hk	hk	hh	kk	kk	hk	hk	kk	hk	hk	hk	kk	hk	hh	kk	kk	hh	hk	hk	kk	kk	hk	hk	hk	kk	hk	kk	hk	kk	hk	hh	hk
LG13_HB_385	F_0174626_L13_PA	LG13	<hkxhk>	{00}	(hh,hk,kk)	kk	hk	kk	hk	hk	kk	hk	kk	hh	hh	kk	kk	hk	hk	hh	kk	kk	hk	hk	kk	hk	hk	hk	kk	hk	hh	kk	kk	hh	hk	hk	kk	kk	hk	hk	hk	kk	hk	kk	hk	kk	hk	hh	hk
LG13_HB_385	R_12127305_L13_PA	LG13	<hkxhk>	{11}	(hh,hk,kk)	hh	hk	hh	hk	hk	hh	hk	hh	kk	kk	hh	hh	hk	hk	kk	hh	hh	hk	hk	hh	hk	hk	hk	hh	hk	kk	hh	hh	kk	hk	hk	hh	hh	hk	hk	hk	hh	hk	hh	hk	hh	hk	kk	hk
LG13_HB_387	F_0175652_L13_PA	LG13	<hkxhk>	{00}	(hh,hk,kk)	kk	hh	kk	hk	hk	kk	hk	kk	hh	hh	kk	kk	hk	hk	hh	kk	kk	hk	hk	kk	hk	hk	hk	kk	hk	hh	kk	kk	hh	hk	hk	kk	kk	hk	hk	hk	hk	kk	kk	hk	kk	hk	hh	hk
LG13_HB_387	F_0175660_L13_PA	LG13	<hkxhk>	{11}	(hh,hk,kk)	hh	kk	hh	hk	hk	hh	hk	hh	kk	kk	hh	hh	hk	hk	kk	hh	hh	hk	hk	hh	hk	hk	hk	hh	hk	kk	hh	hh	kk	hk	hk	hh	hh	hk	hk	hk	hk	hh	hh	hk	hh	hk	kk	hk
LG13_HB_387	GD_01776_L13_PA	LG13	<hkxhk>	{11}	(hh,hk,kk)	hh	kk	hh	hk	hk	hh	hk	hh	kk	kk	hh	hh	hk	hk	kk	hh	hh	hk	hk	hh	hk	hk	hk	hh	hk	kk	hh	hh	kk	hk	hk	hh	hh	hk	hk	hk	hk	hh	hh	hk	hh	hk	kk	hk
LG13_HB_395	F_0179384_L13_PA	LG13	<nnxnp>	{-0}	(nn,np)	np	nn	nn	nn	np	np	np	np	nn	nn	np	np	np	np	nn	np	np	np	np	np	nn	np	np	np	nn	nn	np	np	nn	np	np	np	np	np	np	np	nn	np	np	nn	np	np	nn	nn
LG13_HB_395	F_0179385_L13_PA	LG13	<nnxnp>	{-0}	(nn,np)	np	nn	nn	nn	np	np	np	np	nn	nn	np	np	np	np	nn	np	np	np	np	np	nn	np	np	np	nn	nn	np	np	nn	np	np	np	np	np	np	np	nn	np	np	nn	np	np	nn	nn
LG13_HB_395	F_0179410_L13_PA	LG13	<nnxnp>	{-0}	(nn,np)	np	nn	nn	nn	np	np	np	np	nn	nn	np	np	np	np	nn	np	np	np	np	np	nn	np	np	np	nn	nn	np	np	nn	np	np	np	np	np	np	np	nn	np	np	nn	np	np	nn	nn
LG13_HB_396	F_0179490_L13_PA	LG13	<nnxnp>	{-0}	(nn,np)	np	nn	nn	nn	np	np	np	np	nn	nn	np	np	np	np	nn	np	np	np	np	np	nn	np	np	np	nn	nn	np	np	nn	np	np	np	np	np	np	np	nn	np	np	nn	np	np	nn	nn
LG13_HB_396	F_0179496_L13_PA	LG13	<nnxnp>	{-0}	(nn,np)	np	nn	nn	nn	np	np	np	np	nn	nn	np	np	np	np	nn	np	np	np	np	np	nn	np	np	np	nn	nn	np	np	nn	np	np	np	np	np	np	np	nn	np	np	nn	np	np	nn	nn
LG13_HB_396	F_0179506_L13_PA	LG13	<nnxnp>	{-0}	(nn,np)	np	nn	nn	nn	np	np	np	np	nn	nn	np	np	np	np	nn	np	np	np	np	np	nn	np	np	np	nn	nn	np	np	nn	np	np	np	np	np	np	np	nn	np	np	nn	np	np	nn	nn
LG13_HB_396	Mald1_L13_PA	LG13	<nnxnp>	{-0}	(nn,np)	np	nn	nn	nn	np	np	np	np	nn	nn	np	np	np	np	nn	np	np	np	np	np	nn	np	np	np	nn	nn	np	np	nn	np	np	np	np	np	np	np	nn	np	np	nn	np	np	nn	nn
LG13_HB_397	F_0180266_L13_PA	LG13	<hkxhk>	{10}	(hh,hk,kk)	hk	hk	hh	hk	kk	hk	kk	hk	hk	hk	hk	hk	hk	hk	hh	hk	hk	kk	hk	hk	hk	kk	kk	hk	hh	hk	hk	hk	hk	kk	kk	hk	hk	kk	kk	kk	hh	hk	hk	hh	hk	kk	hk	hh
LG13_HB_398	F_0180676_L13_PA	LG13	<hkxhk>	{10}	(hh,hk,kk)	hk	hk	hh	hk	kk	hk	kk	hk	hk	hk	hh	hk	hk	hk	hh	hk	hk	kk	hk	hk	hk	kk	kk	hk	hh	hk	hk	hk	hk	kk	kk	hk	hk	kk	kk	kk	hh	hk	hk	hh	hk	kk	hk	hh
LG13_HB_398	F_0180677_L13_PA	LG13	<hkxhk>	{01}	(hh,hk,kk)	hk	hk	kk	hk	hh	hk	hh	hk	hk	hk	kk	hk	hk	hk	kk	hk	hk	hh	hk	hk	hk	hh	hh	hk	kk	hk	hk	hk	hk	hh	hh	hk	hk	hh	hh	hh	kk	hk	hk	kk	hk	hh	hk	kk
LG13_HB_398	F_0180683_L13_PA	LG13	<hkxhk>	{10}	(hh,hk,kk)	hk	hk	hh	hk	kk	hk	kk	hk	hk	hk	hh	hk	hk	hk	hh	hk	hk	kk	hk	hk	hk	kk	kk	hk	hh	hk	hk	hk	hk	kk	kk	hk	hk	kk	kk	kk	hh	hk	hk	hh	hk	kk	hk	hh
LG13_HB_398	F_0180701_L13_PA	LG13	<hkxhk>	{10}	(hh,hk,kk)	hk	hk	hh	hk	kk	hk	kk	hk	hk	hk	hh	hk	hk	hk	hh	hk	hk	kk	hk	hk	hk	kk	kk	hk	hh	hk	hk	hk	hk	kk	kk	hk	hk	kk	kk	kk	hh	hk	hk	hh	hk	kk	hk	hh
LG13_HB_398	GD_00890_L13_PA	LG13	<hkxhk>	{10}	(hh,hk,kk)	hk	hk	hh	hk	kk	hk	kk	hk	hk	hk	hh	hk	hk	hk	hh	hk	hk	kk	hk	hk	hk	kk	kk	hk	hh	hk	hk	hk	hk	kk	kk	hk	hk	kk	kk	kk	hh	hk	hk	hh	hk	kk	hk	hh
LG13_HB_399	F_0181259_L13_PA	LG13	<hkxhk>	{10}	(hh,hk,kk)	hk	hk	hh	hk	kk	hk	kk	hk	hk	hk	hh	hk	hk	hk	hh	hk	hk	kk	hk	hk	hk	kk	kk	hk	hh	hk	hk	hk	hk	kk	kk	hk	hk	kk	kk	kk	hh	hk	hk	hh	hk	kk	hk	hh
LG13_HB_399	F_0181260_L13_PA	LG13	<hkxhk>	{01}	(hh,hk,kk)	hk	hk	kk	hk	hh	hk	hh	hk	hk	hk	kk	hk	hk	hk	kk	hk	hk	hh	hk	hk	hk	hh	hh	hk	kk	hk	hk	hk	hk	hh	hh	hk	hk	hh	hh	hh	kk	hk	hk	kk	hk	hh	hk	kk
LG13_HB_399	F_0181274_L13_PA	LG13	<hkxhk>	{01}	(hh,hk,kk)	hk	hk	kk	hk	hh	hk	hh	hk	hk	hk	kk	hk	hk	hk	kk	hk	hk	hh	hk	hk	hk	hh	hh	hk	kk	hk	hk	hk	hk	hh	hh	hk	hk	hh	hh	hh	kk	hk	hk	kk	hk	hh	hk	kk
LG13_HB_399	F_0181277_L13_PA	LG13	<hkxhk>	{10}	(hh,hk,kk)	hk	hk	hh	hk	kk	hk	kk	hk	hk	hk	hh	hk	hk	hk	hh	hk	hk	kk	hk	hk	hk	kk	kk	hk	hh	hk	hk	hk	hk	kk	kk	hk	hk	kk	kk	kk	hh	hk	hk	hh	hk	kk	hk	hh
LG13_HB_399	F_0181290_L13_PA	LG13	<hkxhk>	{01}	(hh,hk,kk)	hk	hk	kk	hk	hh	hk	hh	hk	hk	hk	kk	hk	hk	hk	kk	hk	hk	hh	hk	hk	hk	hh	hh	hk	kk	hk	hk	hk	hk	hh	hh	hk	hk	hh	hh	hh	kk	hk	hk	kk	hk	hh	hk	kk
LG13_HB_402	F_0182710_L13_PA	LG13	<hkxhk>	{01}	(hh,hk,kk)	hk	hk	kk	hk	hh	hk	hh	hk	hk	hk	kk	hh	hh	hk	kk	hk	hk	hh	hk	hk	hk	hh	hh	hk	kk	hk	hk	hk	hk	hh	hh	kk	hk	hh	hh	hh	kk	hk	hk	kk	hk	hh	hk	kk
LG13_HB_402	F_0182725_L13_PA	LG13	<lmxll>	{0-}	(ll,lm))	lm	ll	lm	lm	ll	lm	ll	lm	ll	ll	lm	ll	ll	lm	lm	lm	lm	ll	lm	lm	ll	ll	ll	lm	lm	ll	lm	lm	ll	ll	ll	lm	lm	ll	ll	ll	lm	lm	lm	lm	lm	ll	ll	lm
LG13_HB_402	F_0182727_L13_PA	LG13	<hkxhk>	{10}	(hh,hk,kk)	hk	hk	hh	hk	kk	hk	kk	hk	hk	hk	hh	kk	kk	hk	hh	hk	hk	kk	hk	hk	hk	kk	kk	hk	hh	hk	hk	hk	hk	kk	kk	hh	hk	kk	kk	kk	hh	hk	hk	hh	hk	kk	hk	hh
LG13_HB_402	GD_01844_L13_PA	LG13	<lmxll>	{0-}	(ll,lm))	lm	ll	lm	lm	ll	lm	ll	lm	ll	ll	lm	ll	ll	lm	lm	lm	lm	ll	lm	lm	ll	ll	ll	lm	lm	ll	lm	lm	ll	ll	ll	lm	lm	ll	ll	ll	lm	lm	lm	lm	lm	ll	ll	lm
LG13_HB_402	R_18334288_L13_PA	LG13	<nnxnp>	{-1}	(nn,np)	nn	np	np	nn	nn	nn	nn	nn	np	np	np	nn	nn	nn	np	nn	nn	nn	nn	nn	np	nn	nn	nn	np	np	nn	nn	np	nn	nn	np	nn	nn	nn	nn	np	nn	nn	np	nn	nn	np	np
LG13_HB_402	R_18342269_L13_PA	LG13	<nnxnp>	{-1}	(nn,np)	nn	np	np	nn	nn	nn	nn	nn	np	np	np	nn	nn	nn	np	nn	nn	nn	nn	nn	np	nn	nn	nn	np	np	nn	nn	np	nn	nn	np	nn	nn	nn	nn	np	nn	nn	np	nn	nn	np	np
LG13_HB_403	F_0183421_L13_PA	LG13	<hkxhk>	{01}	(hh,hk,kk)	hk	hk	kk	hk	hh	hk	hh	hk	hk	hk	kk	hh	hh	hk	kk	hk	hk	hh	hk	hk	hk	hh	hh	hk	kk	hk	hk	hk	hk	hh	hh	kk	hk	hh	hk	hh	kk	hk	hk	kk	hk	hh	hk	kk
LG13_HB_403	F_0183433_L13_PA	LG13	<nnxnp>	{-1}	(nn,np)	nn	np	np	nn	nn	nn	nn	nn	np	np	np	nn	nn	nn	np	nn	nn	nn	nn	nn	np	nn	nn	nn	np	np	nn	nn	np	nn	nn	np	nn	nn	nn	nn	np	nn	nn	np	nn	nn	np	np
LG13_HB_403	F_0183439_L13_PA	LG13	<lmxll>	{0-}	(ll,lm))	lm	ll	lm	lm	ll	lm	ll	lm	ll	ll	lm	ll	ll	lm	lm	lm	lm	ll	lm	lm	ll	ll	ll	lm	lm	ll	lm	lm	ll	ll	ll	lm	lm	ll	lm	ll	lm	lm	lm	lm	lm	ll	ll	lm
LG13_HB_403	F_0183441_L13_PA	LG13	<nnxnp>	{-1}	(nn,np)	nn	np	np	nn	nn	nn	nn	nn	np	np	np	nn	nn	nn	np	nn	nn	nn	nn	nn	np	nn	nn	nn	np	np	nn	nn	np	nn	nn	np	nn	nn	nn	nn	np	nn	nn	np	nn	nn	np	np
LG13_HB_403	F_0183443_L13_PA	LG13	<hkxhk>	{10}	(hh,hk,kk)	hk	hk	hh	hk	kk	hk	kk	hk	hk	hk	hh	kk	kk	hk	hh	hk	hk	kk	hk	hk	hk	kk	kk	hk	hh	hk	hk	hk	hk	kk	kk	hh	hk	kk	hk	kk	hh	hk	hk	hh	hk	kk	hk	hh
LG13_HB_404	F_0183945_L13_PA	LG13	<lmxll>	{0-}	(ll,lm))	lm	ll	lm	lm	ll	lm	ll	lm	ll	ll	lm	ll	ll	--	lm	--	lm	ll	lm	lm	ll	ll	ll	lm	lm	ll	lm	lm	ll	ll	ll	lm	lm	ll	lm	ll	lm	--	lm	lm	lm	ll	ll	lm
LG13_HB_404	F_0183947_L13_PA	LG13	<hkxhk>	{01}	(hh,hk,kk)	hk	hk	kk	hk	hh	hk	hh	hk	hk	hk	kk	hh	hh	hk	kk	hk	hk	hh	hk	hk	hk	hh	hh	hk	kk	hk	hk	hk	hh	hh	hh	kk	hk	hh	hk	hh	kk	hk	hk	kk	hk	hh	hk	kk
LG13_HB_404	F_0183948_L13_PA	LG13	<lmxll>	{0-}	(ll,lm))	lm	ll	lm	lm	ll	lm	ll	lm	ll	ll	lm	ll	ll	lm	lm	lm	lm	ll	lm	lm	ll	ll	ll	lm	lm	ll	lm	lm	ll	ll	ll	lm	lm	ll	lm	ll	lm	lm	lm	lm	lm	ll	ll	lm
LG13_HB_404	F_0183949_L13_PA	LG13	<nnxnp>	{-1}	(nn,np)	nn	np	np	nn	nn	nn	nn	nn	np	np	np	nn	nn	nn	np	nn	nn	nn	nn	nn	np	nn	nn	nn	np	np	nn	nn	nn	nn	nn	np	nn	nn	nn	nn	np	nn	nn	np	nn	nn	np	np
LG13_HB_404	F_0183964_L13_PA	LG13	<lmxll>	{0-}	(ll,lm))	lm	ll	lm	lm	ll	lm	ll	lm	ll	ll	lm	ll	ll	lm	lm	lm	lm	ll	lm	lm	ll	ll	ll	lm	lm	ll	lm	lm	ll	ll	ll	lm	lm	ll	lm	ll	lm	lm	lm	lm	lm	ll	ll	lm
LG13_HB_404	F_0183966_L13_PA	LG13	<hkxhk>	{10}	(hh,hk,kk)	hk	hk	hh	hk	kk	hk	kk	hk	hk	hk	hh	kk	kk	hk	hh	hk	hk	kk	hk	hk	hk	kk	kk	hk	hh	hk	hk	hk	kk	kk	kk	hh	hk	kk	hk	kk	hh	hk	hk	hh	hk	kk	hk	hh
LG13_HB_405	F_0184043_L13_PA	LG13	<nnxnp>	{-1}	(nn,np)	nn	np	np	nn	nn	nn	nn	nn	np	np	np	nn	nn	nn	np	nn	nn	nn	nn	nn	np	nn	nn	nn	np	np	nn	nn	nn	nn	nn	np	nn	nn	nn	nn	np	nn	nn	np	nn	nn	np	np
LG13_HB_405	F_0184050_L13_PA	LG13	<nnxnp>	{-1}	(nn,np)	nn	np	np	nn	nn	nn	nn	nn	np	np	np	nn	nn	nn	np	nn	nn	nn	nn	nn	np	nn	nn	nn	np	np	nn	nn	nn	nn	nn	np	nn	nn	nn	nn	np	nn	nn	np	nn	nn	np	np
LG13_HB_405	F_0184060_L13_PA	LG13	<nnxnp>	{-1}	(nn,np)	nn	np	np	nn	nn	nn	nn	nn	np	np	np	nn	nn	nn	np	nn	nn	nn	nn	nn	np	nn	nn	nn	np	np	nn	nn	nn	nn	nn	np	nn	nn	nn	nn	np	nn	nn	np	nn	nn	np	np
LG13_HB_405	F_0184071_L13_PA	LG13	<hkxhk>	{01}	(hh,hk,kk)	hk	hk	kk	hk	hh	hk	hh	hk	hk	hk	kk	hh	hh	hk	kk	hk	hk	hh	hk	hk	hk	hh	hh	hk	kk	hk	hk	hk	hh	hh	hh	kk	hk	hh	hk	hh	kk	hk	hk	kk	hk	hh	hk	kk
LG13_HB_405	F_0184073_L13_PA	LG13	<lmxll>	{0-}	(ll,lm))	lm	ll	lm	lm	ll	lm	ll	lm	ll	ll	lm	ll	ll	lm	lm	lm	lm	ll	lm	lm	ll	ll	ll	lm	lm	ll	lm	lm	ll	ll	ll	lm	lm	ll	lm	ll	lm	lm	lm	lm	lm	ll	ll	lm
LG13_HB_405	F_0184075_L13_PA	LG13	<lmxll>	{0-}	(ll,lm))	lm	ll	lm	lm	ll	lm	ll	lm	ll	ll	lm	ll	ll	lm	lm	lm	lm	ll	lm	lm	ll	ll	ll	lm	lm	ll	lm	lm	ll	ll	ll	lm	lm	ll	lm	ll	lm	lm	lm	lm	lm	ll	ll	lm
GD_00902_L13_PA	GD_00902_L13_PA	LG13	<lmxll>	{0-}	(ll,lm))	lm	ll	lm	lm	ll	lm	ll	lm	ll	ll	lm	ll	ll	lm	lm	lm	lm	ll	lm	lm	ll	ll	ll	lm	lm	ll	lm	lm	ll	ll	ll	lm	lm	ll	lm	ll	lm	lm	lm	lm	lm	ll	ll	lm
LG13_HB_407	F_0184835_L13_PA	LG13	<hkxhk>	{10}	(hh,hk,kk)	hk	hk	hh	hk	kk	hk	kk	hk	hk	hk	hh	kk	kk	hk	hh	hk	hk	kk	hk	hk	hk	kk	kk	hk	hh	hk	hk	hk	kk	kk	kk	hh	hk	kk	hk	kk	hh	hk	hk	hh	hk	kk	hk	hh
LG13_HB_407	F_0184845_L13_PA	LG13	<hkxhk>	{10}	(hh,hk,kk)	hk	hk	hh	hk	kk	hk	kk	hk	hk	hk	hh	kk	kk	hk	hh	hk	hk	kk	hk	hk	hk	kk	kk	hk	hh	hk	hk	hk	kk	kk	kk	hh	hk	kk	hk	kk	hh	hk	hk	hh	hk	kk	hk	hh
LG13_HB_407	F_0184855_L13_PA	LG13	<lmxll>	{1-}	(ll,lm))	ll	lm	ll	ll	lm	ll	lm	ll	lm	lm	ll	lm	lm	ll	ll	ll	ll	lm	ll	ll	lm	lm	lm	ll	ll	lm	ll	ll	lm	lm	lm	ll	ll	lm	ll	lm	ll	ll	ll	ll	ll	lm	lm	ll
LG13_HB_407	F_0184866_L13_PA	LG13	<hkxhk>	{00}	(hh,hk,kk)	kk	hh	hk	kk	hk	kk	hk	kk	hh	hh	hk	hk	hk	kk	hk	kk	kk	hk	kk	kk	hh	hk	hk	kk	hk	hh	kk	kk	hk	hk	hk	hk	kk	hk	kk	hk	hk	kk	kk	hk	kk	hk	hh	hk
LG13_HB_407	GD_01334_L13_PA	LG13	<lmxll>	{0-}	(ll,lm))	lm	ll	lm	lm	ll	lm	ll	lm	ll	ll	lm	ll	ll	lm	lm	lm	lm	ll	lm	lm	ll	ll	ll	lm	lm	ll	lm	lm	ll	ll	ll	lm	lm	ll	lm	ll	lm	lm	lm	lm	lm	ll	ll	lm
LG13_HB_408.5	GD_00532_L13_PA	LG13	<lmxll>	{0-}	(ll,lm))	lm	ll	lm	lm	ll	lm	ll	lm	ll	ll	lm	ll	ll	lm	lm	lm	lm	ll	lm	lm	ll	ll	ll	lm	lm	ll	lm	lm	ll	ll	ll	lm	lm	ll	lm	ll	lm	lm	lm	lm	lm	ll	ll	lm
LG13_HB_408.8	GD_02063_L13_PA	LG13	<lmxll>	{0-}	(ll,lm))	lm	ll	lm	lm	ll	lm	ll	lm	ll	ll	lm	ll	ll	lm	lm	lm	lm	ll	lm	lm	ll	ll	ll	lm	lm	ll	lm	lm	ll	ll	ll	lm	lm	ll	lm	ll	lm	lm	lm	lm	lm	ll	ll	lm
LG13_HB_408.8	R_20353369_L13_PA	LG13	<nnxnp>	{-1}	(nn,np)	nn	np	np	nn	nn	nn	nn	nn	np	np	np	nn	nn	nn	np	nn	nn	nn	np	nn	np	nn	nn	nn	np	np	nn	nn	nn	nn	nn	np	nn	nn	nn	nn	np	nn	nn	np	nn	nn	np	np
LG13_HB_408.8	R_20356064_L13_PA	LG13	<nnxnp>	{-1}	(nn,np)	nn	np	np	nn	nn	nn	nn	nn	np	np	np	nn	nn	nn	np	nn	nn	nn	np	nn	np	nn	nn	nn	np	np	nn	nn	nn	nn	nn	np	nn	nn	nn	nn	np	nn	nn	np	nn	nn	np	np
LG13_HB_409	F_0186186_L13_PA	LG13	<nnxnp>	{-1}	(nn,np)	nn	np	np	nn	nn	nn	nn	nn	np	np	np	nn	nn	nn	np	nn	nn	nn	np	nn	np	nn	nn	nn	np	np	nn	nn	nn	nn	nn	np	nn	nn	nn	nn	np	nn	nn	np	nn	nn	np	np
LG13_HB_409	F_0186188_L13_PA	LG13	<lmxll>	{0-}	(ll,lm))	lm	ll	lm	lm	ll	lm	ll	lm	ll	ll	lm	ll	ll	lm	lm	lm	lm	ll	lm	lm	ll	ll	ll	lm	lm	ll	lm	lm	ll	ll	ll	lm	lm	ll	lm	ll	lm	lm	lm	lm	lm	ll	ll	lm
LG13_HB_409	F_0186189_L13_PA	LG13	<hkxhk>	{01}	(hh,hk,kk)	hk	hk	kk	hk	hh	hk	hh	hk	hk	hk	kk	hh	hh	hk	kk	hk	hk	hh	kk	hk	hk	hh	hh	hk	kk	hk	hk	hk	hh	hh	hh	kk	hk	hh	hk	hh	kk	hk	hk	kk	hk	hh	hk	kk
LG13_HB_409	F_0186190_L13_PA	LG13	<lmxll>	{0-}	(ll,lm))	lm	ll	--	lm	ll	lm	ll	lm	ll	ll	lm	ll	ll	lm	lm	lm	lm	ll	lm	lm	ll	ll	ll	lm	lm	ll	lm	lm	ll	ll	ll	--	lm	ll	lm	ll	lm	lm	lm	lm	lm	ll	ll	lm
LG13_HB_409	F_0186191_L13_PA	LG13	<hkxhk>	{01}	(hh,hk,kk)	hk	hk	kk	hk	hh	hk	hh	hk	hk	hk	kk	hh	hh	hk	kk	hk	hk	hh	kk	hk	hk	hh	hh	hk	kk	hk	hk	hk	hh	hh	hh	kk	hk	hh	hk	hh	kk	hk	hk	kk	hk	hh	hk	kk
LG13_HB_409	F_0186203_L13_PA	LG13	<nnxnp>	{-1}	(nn,np)	nn	np	np	nn	nn	nn	nn	nn	np	np	np	nn	nn	nn	np	nn	nn	nn	np	nn	np	nn	nn	nn	np	np	nn	nn	nn	nn	nn	np	nn	nn	nn	nn	np	nn	nn	np	nn	nn	np	np
LG13_HB_409	F_0186209_L13_PA	LG13	<hkxhk>	{01}	(hh,hk,kk)	hk	hk	kk	hk	hh	hk	hh	hk	hk	hk	kk	hh	hh	hk	kk	hk	hk	hh	kk	hk	hk	hh	hh	hk	kk	hk	hk	hk	hh	hh	hh	kk	hk	hh	hk	hh	kk	hk	hk	kk	hk	hh	hk	kk
LG13_HB_409	F_0186215_L13_PA	LG13	<lmxll>	{0-}	(ll,lm))	lm	ll	lm	lm	ll	lm	ll	lm	ll	ll	lm	ll	ll	lm	lm	lm	lm	ll	lm	lm	ll	ll	ll	lm	lm	ll	lm	lm	ll	ll	ll	lm	lm	ll	lm	ll	lm	lm	lm	lm	lm	ll	ll	lm
LG13_HB_411	F_0187158_L13_PA	LG13	<lmxll>	{1-}	(ll,lm))	ll	lm	ll	ll	lm	ll	lm	ll	lm	lm	ll	lm	lm	ll	ll	ll	ll	lm	ll	ll	lm	lm	lm	ll	ll	lm	ll	ll	lm	lm	lm	ll	ll	lm	ll	lm	ll	ll	ll	ll	ll	lm	lm	ll
LG13_HB_411	F_0187183_L13_PA	LG13	<hkxhk>	{00}	(hh,hk,kk)	kk	hh	hk	kk	hk	kk	hk	kk	hk	hh	hk	hk	hk	kk	hk	kk	kk	hk	hk	kk	hh	hk	hk	kk	hk	hh	kk	kk	hk	hk	hh	hk	kk	hk	kk	hk	hk	kk	kk	hk	kk	hk	hh	hk
LG13_HB_413	F_0187717_L13_PA	LG13	<hkxhk>	{11}	(hh,hk,kk)	hh	kk	hk	hh	hk	hh	hk	hh	hk	kk	hk	hk	hk	hh	hk	hh	hh	hk	hk	hh	kk	hk	hk	hh	hk	kk	hh	hh	hk	hk	kk	hk	hh	hk	hh	hk	hk	hh	hh	hk	hh	hk	kk	hk
LG13_HB_413	F_0187718_L13_PA	LG13	<hkxhk>	{00}	(hh,hk,kk)	kk	hh	hk	kk	hk	kk	hk	kk	hk	hh	hk	hk	hk	kk	hk	kk	kk	hk	hk	kk	hh	hk	hk	kk	hk	hh	kk	kk	hk	hk	hh	hk	kk	hk	kk	hk	hk	kk	kk	hk	kk	hk	hh	hk
LG13_HB_413	F_0187723_L13_PA	LG13	<hkxhk>	{11}	(hh,hk,kk)	hh	kk	hk	hh	hk	hh	hk	hh	hk	kk	hk	hk	hk	hh	hk	hh	hh	hk	hk	hh	kk	hk	hk	hh	hk	kk	hh	hh	hk	hk	kk	hk	hh	hk	hh	hk	hk	hh	hh	hk	hh	hk	kk	hk
LG13_HB_413	F_0187733_L13_PA	LG13	<hkxhk>	{11}	(hh,hk,kk)	hh	kk	hk	hh	hk	hh	hk	hh	hk	kk	hk	hk	hk	hh	hk	hh	hh	hk	hk	hh	kk	hk	hk	hh	hk	kk	hh	hh	hk	hk	kk	hk	hh	hk	hh	hk	hk	hh	hh	hk	hh	hk	kk	hk
LG13_HB_414	F_0188000_L13_PA	LG13	<nnxnp>	{-1}	(nn,np)	nn	np	np	nn	nn	nn	nn	nn	nn	np	np	nn	nn	nn	np	nn	nn	nn	np	nn	np	nn	nn	nn	np	np	nn	nn	nn	nn	np	np	nn	nn	nn	nn	np	nn	nn	np	nn	nn	np	np
LG13_HB_414	F_0188001_L13_PA	LG13	<hkxhk>	{00}	(hh,hk,kk)	kk	hh	hk	kk	hk	kk	hk	kk	hk	hh	hk	hk	hk	kk	hk	kk	kk	hk	hk	kk	hh	hk	hk	kk	hk	hh	kk	kk	hk	hk	hh	hk	kk	hk	kk	hk	hk	kk	kk	hk	kk	hk	hh	hk
LG13_HB_414	F_0188005_L13_PA	LG13	<hkxhk>	{00}	(hh,hk,kk)	kk	hh	hk	kk	hk	kk	hk	kk	hk	hh	hk	hk	hk	kk	hk	kk	kk	hk	hk	kk	hh	hk	hk	kk	hk	hh	kk	kk	hk	hk	hh	hk	kk	hk	kk	hk	hk	kk	kk	hk	kk	hk	hh	hk
LG13_HB_414	F_0188007_L13_PA	LG13	<hkxhk>	{00}	(hh,hk,kk)	kk	hh	hk	kk	hk	kk	hk	kk	hk	hh	hk	hk	hk	kk	hk	kk	kk	hk	hk	kk	hh	hk	hk	kk	hk	hh	kk	kk	hk	hk	hh	hk	kk	hk	kk	hk	hk	kk	kk	hk	kk	hk	hh	hk
LG13_HB_414	F_0188008_L13_PA	LG13	<hkxhk>	{00}	(hh,hk,kk)	kk	hh	hk	kk	hk	kk	hk	kk	hk	hh	hk	hk	hk	kk	hk	kk	kk	hk	hk	kk	hh	hk	hk	kk	hk	hh	kk	kk	hk	hk	hh	hk	kk	hk	kk	hk	hk	kk	kk	hk	kk	hk	hh	hk
LG13_HB_414.5	R_23186788_L13_PA	LG13	<nnxnp>	{-1}	(nn,np)	nn	np	np	nn	nn	nn	nn	nn	nn	np	np	nn	nn	nn	np	nn	nn	nn	np	nn	np	nn	nn	nn	np	np	nn	nn	nn	nn	np	np	nn	nn	nn	nn	np	nn	nn	np	nn	nn	nn	np
LG13_HB_416	F_0188837_L13_PA	LG13	<nnxnp>	{-0}	(nn,np)	nn	nn	np	np	np	np	np	np	np	nn	nn	np	np	nn	nn	nn	np	np	nn	np	nn	np	np	np	nn	nn	np	np	np	np	nn	nn	np	np	np	np	nn	np	np	nn	np	nn	np	np
LG13_HB_416	F_0188856_L13_PA	LG13	<nnxnp>	{-0}	(nn,np)	nn	nn	np	np	np	np	np	np	np	nn	nn	np	np	nn	nn	nn	np	np	nn	np	nn	np	np	np	nn	nn	np	np	np	np	nn	nn	np	np	np	np	nn	np	np	nn	np	nn	np	np
LG13_HB_418	F_0189854_L13_PA	LG13	<hkxhk>	{00}	(hh,hk,kk)	kk	hh	hk	kk	hk	kk	hk	kk	hk	hh	hk	hk	hk	kk	hk	kk	kk	hk	hk	kk	hh	hk	hk	kk	hk	hh	kk	kk	hk	hk	hh	hk	kk	hk	kk	hk	hk	kk	kk	hk	kk	hk	hh	hk
LG13_HB_418	F_0189856_L13_PA	LG13	<hkxhk>	{11}	(hh,hk,kk)	hh	kk	hk	hh	hk	hh	hk	hh	hk	kk	hk	hk	hk	hh	hk	hh	hh	hk	hk	hh	kk	hk	hk	hh	hk	kk	hh	hh	hk	hk	kk	hk	hh	hk	hh	hk	hk	hh	hh	hk	hh	hk	kk	hk
LG13_HB_421	F_0190893_L13_PA	LG13	<hkxhk>	{00}	(hh,hk,kk)	kk	hh	hk	kk	hk	kk	hk	kk	hk	hh	hk	hk	hk	kk	hk	kk	kk	hk	hk	kk	hh	hk	hk	kk	hk	hh	kk	kk	hk	hk	hh	hk	kk	hk	kk	hk	hk	kk	kk	hk	kk	hk	hk	hh
LG13_HB_421	F_0190901_L13_PA	LG13	<hkxhk>	{00}	(hh,hk,kk)	kk	hh	hk	kk	hk	kk	hk	kk	hk	hh	hk	hk	hk	kk	hk	kk	kk	hk	hk	kk	hh	hk	hk	kk	hk	hh	kk	kk	hk	hk	hh	hk	kk	hk	kk	hk	hk	kk	kk	hk	kk	hk	hk	hh
LG13_HB_421	R_23962473_L13_PA	LG13	<hkxhk>	{11}	(hh,hk,kk)	hh	kk	hk	hh	hk	hh	hk	hh	hk	kk	hk	hk	hk	hh	hk	hh	hh	hk	hk	hh	kk	hk	hk	hh	hk	kk	hh	hh	hk	hk	kk	hk	hh	hk	hh	hk	hk	hh	hh	hk	hh	hk	hk	kk
GD_02333_L13_PA	GD_02333_L13_PA	LG13	<hkxhk>	{11}	(hh,hk,kk)	hh	kk	hk	hh	hk	hh	hk	hh	hk	kk	hk	hk	hk	hh	hk	hh	hh	hk	hk	hh	kk	hk	hk	hh	hk	kk	hh	hh	hk	hk	kk	hk	hh	hk	hh	hk	hk	hh	hh	hk	hh	hk	hk	kk
LG13_HB_422	F_0191439_L13_PA	LG13	<hkxhk>	{11}	(hh,hk,kk)	hh	kk	hk	hh	hk	hh	hk	hh	hk	kk	hk	hk	hk	hh	hk	hh	hh	hk	hk	hh	kk	hk	hk	hh	hk	kk	hh	hh	hk	hk	kk	hk	hk	hk	hh	hk	hk	hh	hh	hk	hh	hk	hk	kk
LG13_HB_422	GD_00164_L13_PA	LG13	<hkxhk>	{00}	(hh,hk,kk)	kk	hh	hk	kk	hk	kk	hk	kk	hk	hh	hk	hk	hk	kk	hk	kk	kk	hk	hk	kk	hh	hk	hk	kk	hk	hh	kk	kk	hk	hk	hh	hk	hk	hk	kk	hk	hk	kk	kk	hk	kk	hk	hk	hh
LG13_HB_425	F_0193083_L13_PA	LG13	<hkxhk>	{11}	(hh,hk,kk)	hh	kk	hk	hh	hk	hh	hk	hh	hk	kk	hk	hk	hk	hh	hk	hh	hh	hk	hk	hh	kk	hk	hk	hh	hk	kk	hh	hh	hk	hk	kk	hk	hk	hk	hh	hk	hk	hh	hh	hk	hh	hk	hk	kk
LG13_HB_425	F_0193093_L13_PA	LG13	<hkxhk>	{11}	(hh,hk,kk)	hh	kk	hk	hh	hk	hh	hk	hh	hk	kk	hk	hk	hk	hh	hk	hh	hh	hk	hk	hh	kk	hk	hk	hh	hk	kk	hh	hh	hk	hk	kk	hk	hk	hk	hh	hk	hk	hh	hh	hk	hh	hk	hk	kk
LG13_HB_425	F_0193094_L13_PA	LG13	<hkxhk>	{11}	(hh,hk,kk)	hh	kk	hk	hh	hk	hh	hk	hh	hk	kk	hk	hk	hk	hh	hk	hh	hh	hk	hk	hh	kk	hk	hk	hh	hk	kk	hh	hh	hk	hk	kk	hk	hk	hk	hh	hk	hk	hh	hh	hk	hh	hk	hk	kk
LG13_HB_425	F_0193100_L13_PA	LG13	<hkxhk>	{00}	(hh,hk,kk)	kk	hh	hk	kk	hk	kk	hk	kk	hk	hh	hk	hk	hk	kk	hk	kk	kk	hk	hk	kk	hh	hk	hk	kk	hk	hh	kk	kk	hk	hk	hh	hk	hk	hk	kk	hk	hk	kk	kk	hk	kk	hk	hk	hh
LG13_HB_430	F_0195478_L13_PA	LG13	<hkxhk>	{00}	(hh,hk,kk)	kk	hh	hk	kk	hk	kk	hk	kk	hk	hh	hk	hk	hk	kk	hk	kk	kk	hk	hk	kk	hh	hk	hk	kk	hk	hh	kk	kk	hk	hk	hh	hk	hk	hk	kk	hk	hk	kk	kk	hk	kk	hk	hk	hh
LG13_HB_430	F_0195480_L13_PA	LG13	<nnxnp>	{-1}	(nn,np)	nn	np	np	nn	nn	nn	nn	nn	nn	np	np	nn	nn	nn	np	nn	nn	nn	np	nn	np	nn	nn	nn	np	np	nn	nn	nn	nn	np	np	nn	nn	nn	nn	np	nn	nn	np	nn	nn	nn	np
LG13_HB_430	F_0195485_L13_PA	LG13	<hkxhk>	{00}	(hh,hk,kk)	kk	hh	hk	kk	hk	kk	hk	kk	hk	hh	hk	hk	hk	kk	hk	kk	kk	hk	hk	kk	hh	hk	hk	kk	hk	hh	kk	kk	hk	hk	hh	hk	hk	hk	kk	hk	hk	kk	kk	hk	kk	hk	hk	hh
LG13_HB_430	F_0195506_L13_PA	LG13	<hkxhk>	{11}	(hh,hk,kk)	hh	kk	hk	hh	hk	hh	hk	hh	hk	kk	hk	hk	hk	hh	hk	hh	hh	hk	hk	hh	kk	hk	hk	hh	hk	kk	hh	hh	hk	hk	kk	hk	hk	hk	hh	hk	hk	hh	hh	hk	hh	hk	hk	kk
LG13_HB_430	F_0195519_L13_PA	LG13	<nnxnp>	{-1}	(nn,np)	nn	np	np	nn	nn	nn	nn	nn	nn	np	np	nn	nn	nn	np	nn	nn	nn	np	nn	np	nn	nn	nn	np	np	nn	nn	nn	nn	np	np	nn	nn	nn	nn	np	nn	nn	np	nn	nn	nn	np
LG13_HB_431	F_0195736_L13_PA	LG13	<nnxnp>	{-1}	(nn,np)	nn	np	np	nn	nn	nn	nn	nn	nn	np	np	nn	nn	nn	np	nn	nn	nn	np	nn	np	nn	nn	nn	np	np	nn	nn	nn	nn	np	np	nn	nn	nn	nn	np	nn	nn	np	nn	nn	nn	np
LG13_HB_431	F_0195737_L13_PA	LG13	<hkxhk>	{11}	(hh,hk,kk)	hh	kk	hk	hh	hk	hh	hk	hh	hk	kk	hk	hk	hk	hh	hk	hh	hh	hk	hk	hh	kk	hk	hk	hh	hk	kk	hh	hh	hk	hk	kk	hk	hk	hk	hh	hk	hk	hh	hh	hk	hh	hk	hk	kk
LG13_HB_431	F_0195744_L13_PA	LG13	<hkxhk>	{11}	(hh,hk,kk)	hh	kk	hk	hh	hk	hh	hk	hh	hk	kk	hk	hk	hk	hh	hk	hh	hh	hk	hk	hh	kk	hk	hk	hh	hk	kk	hh	hh	hk	hk	kk	hk	hk	hk	hh	hk	hk	hh	hh	hk	hh	hk	hk	kk
LG13_HB_431	F_0195762_L13_PA	LG13	<hkxhk>	{11}	(hh,hk,kk)	hh	kk	hk	hh	hk	hh	hk	hh	hk	kk	hk	hk	hk	hh	hk	hh	hh	hk	hk	hh	kk	hk	hk	hh	hk	kk	hh	hh	hk	hk	kk	hk	hk	hk	hh	hk	hk	hh	hh	hk	hh	hk	hk	kk
LG13_HB_431	F_0195764_L13_PA	LG13	<hkxhk>	{11}	(hh,hk,kk)	hh	kk	hk	hh	hk	hh	hk	hh	hk	kk	hk	hk	hk	hh	hk	hh	hh	hk	hk	hh	kk	hk	hk	hh	hk	kk	hh	hh	hk	hk	kk	hk	hk	hk	hh	hk	hk	hh	hh	hk	hh	hk	hk	kk
LG13_HB_432	F_0196568_L13_PA	LG13	<hkxhk>	{11}	(hh,hk,kk)	hh	kk	hk	hh	hk	hh	hk	hh	hk	kk	hk	hk	hk	hh	hk	hh	hh	hk	hk	hh	kk	hk	hk	hh	hk	kk	hh	hh	hk	hk	kk	hk	hk	hk	hh	hk	hk	hh	hh	hk	hh	hk	hk	kk
LG13_HB_432	F_0196570_L13_PA	LG13	<hkxhk>	{11}	(hh,hk,kk)	hh	kk	hk	hh	hk	hh	hk	hh	hk	kk	hk	hk	hk	hh	hk	hh	hh	hk	hk	hh	kk	hk	hk	hh	hk	kk	hh	hh	hk	hk	kk	hk	hk	hk	hh	hk	hk	hh	hh	hk	hh	hk	hk	kk
LG13_HB_433	F_0197195_L13_PA	LG13	<hkxhk>	{00}	(hh,hk,kk)	kk	hh	hk	kk	hk	kk	hk	kk	hk	hh	hk	hk	hk	kk	hk	kk	kk	hk	hk	kk	hh	hk	hk	kk	hk	hh	kk	kk	hk	hk	hh	hk	hk	hk	kk	hk	hk	kk	kk	hk	kk	hk	hk	hh
LG13_HB_433	F_0197217_L13_PA	LG13	<hkxhk>	{00}	(hh,hk,kk)	kk	hh	hk	kk	hk	kk	hk	kk	hk	hh	hk	hk	hk	kk	hk	kk	kk	hk	hk	kk	hh	hk	hk	kk	hk	hh	kk	kk	hk	hk	hh	hk	hk	hk	kk	hk	hk	kk	kk	hk	kk	hk	hk	hh
LG13_HB_433	F_0197233_L13_PA	LG13	<nnxnp>	{-1}	(nn,np)	nn	np	np	nn	nn	nn	nn	nn	nn	np	np	nn	nn	nn	np	nn	nn	nn	np	nn	np	nn	nn	nn	np	np	nn	nn	nn	nn	np	np	nn	nn	nn	nn	np	nn	nn	np	nn	nn	nn	np
LG13_HB_437	F_0198553_L13_PA	LG13	<nnxnp>	{-1}	(nn,np)	nn	np	np	nn	nn	nn	nn	nn	nn	np	np	nn	nn	nn	np	nn	nn	nn	np	nn	np	nn	nn	nn	np	np	nn	nn	nn	nn	np	np	nn	nn	nn	nn	np	nn	nn	np	nn	nn	nn	np
LG13_HB_437	F_0198554_L13_PA	LG13	<hkxhk>	{00}	(hh,hk,kk)	kk	hh	hk	kk	hk	kk	hk	kk	hk	hh	hk	hk	hk	kk	hk	kk	kk	hk	hk	kk	hh	hk	hk	kk	hk	hh	kk	kk	hk	hk	hh	hk	hk	hk	kk	hk	hk	kk	kk	hk	kk	hk	hk	hh
LG13_HB_437	F_0198556_L13_PA	LG13	<hkxhk>	{11}	(hh,hk,kk)	hh	kk	hk	hh	hk	hh	hk	hh	hk	kk	hk	hk	hk	hh	hk	hh	hh	hk	hk	hh	kk	hk	hk	hh	hk	kk	hh	hh	hk	hk	kk	hk	hk	hk	hh	hk	hk	hh	hh	hk	hh	hk	hk	kk
LG13_HB_437	F_0198572_L13_PA	LG13	<nnxnp>	{-1}	(nn,np)	nn	np	np	nn	nn	nn	nn	nn	nn	np	np	nn	nn	nn	np	nn	nn	nn	np	nn	np	nn	nn	nn	np	np	nn	nn	nn	nn	np	np	nn	nn	nn	nn	np	nn	nn	np	nn	nn	nn	np
LG13_HB_437	F_0198574_L13_PA	LG13	<lmxll>	{1-}	(ll,lm))	ll	lm	ll	ll	lm	ll	lm	ll	lm	lm	ll	lm	lm	ll	ll	ll	ll	lm	ll	ll	lm	lm	lm	ll	ll	lm	ll	ll	lm	lm	lm	ll	lm	lm	ll	lm	ll	ll	ll	ll	ll	lm	lm	lm
LG13_HB_438	F_0199082_L13_PA	LG13	<hkxhk>	{00}	(hh,hk,kk)	kk	hh	hk	kk	hk	kk	hk	kk	hk	hh	hk	hk	hk	kk	hk	kk	kk	hk	hk	kk	hh	hk	hk	kk	hk	hh	kk	kk	hk	hk	hh	hk	hk	hk	kk	hk	hk	kk	kk	hk	kk	hk	hk	hh
LG13_HB_439	F_0199144_L13_PA	LG13	<nnxnp>	{-1}	(nn,np)	nn	np	np	nn	nn	nn	nn	nn	nn	np	np	nn	nn	nn	np	nn	nn	nn	np	nn	np	nn	nn	nn	np	np	nn	nn	nn	nn	np	np	nn	nn	nn	nn	np	nn	nn	np	nn	nn	nn	np
LG13_HB_439	F_0199149_L13_PA	LG13	<nnxnp>	{-1}	(nn,np)	nn	np	np	nn	nn	nn	nn	nn	nn	np	np	nn	nn	nn	np	nn	nn	nn	np	nn	np	nn	nn	nn	np	np	nn	nn	nn	nn	np	np	nn	nn	nn	nn	np	nn	nn	np	nn	nn	nn	np
LG13_HB_439	F_0199150_L13_PA	LG13	<hkxhk>	{11}	(hh,hk,kk)	hh	kk	hk	hh	hk	hh	hk	hh	hk	kk	hk	hk	hk	hh	hk	hh	hh	hk	hk	hh	kk	hk	hk	hh	hk	kk	hh	hh	hk	hk	kk	hk	hk	hk	hh	hk	hk	hh	hh	hk	hh	hk	hk	kk
LG13_HB_439	F_0199158_L13_PA	LG13	<hkxhk>	{11}	(hh,hk,kk)	hh	kk	hk	hh	hk	hh	hk	hh	hk	kk	hk	hk	hk	hh	hk	hh	hh	hk	hk	hh	kk	hk	hk	hh	hk	kk	hh	hh	hk	hk	kk	hk	hk	hk	hh	hk	hk	hh	hh	hk	hh	hk	hk	kk
LG13_HB_439	F_0199161_L13_PA	LG13	<hkxhk>	{11}	(hh,hk,kk)	hh	kk	hk	hh	hk	hh	hk	hh	hk	kk	hk	hk	hk	hh	hk	hh	hh	hk	hk	hh	kk	hk	hk	hh	hk	kk	hh	hh	hk	hk	kk	hk	hk	hk	hh	hk	hk	hh	hh	hk	hh	hk	hk	kk
LG13_HB_440	F_0199599_L13_PA	LG13	<lmxll>	{1-}	(ll,lm))	ll	lm	ll	ll	lm	ll	lm	ll	lm	lm	ll	lm	lm	ll	ll	ll	ll	lm	ll	ll	lm	lm	lm	ll	ll	lm	ll	ll	lm	lm	lm	ll	lm	lm	ll	lm	ll	ll	ll	ll	ll	lm	lm	lm
LG13_HB_440	F_0199604_L13_PA	LG13	<lmxll>	{1-}	(ll,lm))	ll	lm	ll	ll	lm	ll	lm	ll	lm	lm	ll	lm	lm	ll	ll	ll	ll	lm	ll	ll	lm	lm	lm	ll	ll	lm	ll	ll	lm	lm	lm	ll	lm	lm	ll	lm	ll	ll	ll	ll	ll	lm	lm	lm
LG13_HB_440	F_0199605_L13_PA	LG13	<nnxnp>	{-1}	(nn,np)	nn	np	np	nn	nn	nn	nn	nn	nn	np	np	nn	nn	nn	np	nn	nn	nn	np	nn	np	nn	nn	nn	np	np	nn	nn	nn	nn	np	np	nn	nn	nn	nn	np	nn	nn	np	nn	nn	nn	np
LG13_HB_440	F_0199606_L13_PA	LG13	<nnxnp>	{-1}	(nn,np)	nn	np	np	nn	nn	nn	nn	nn	nn	np	np	nn	nn	nn	np	nn	nn	nn	np	nn	np	nn	nn	nn	np	np	nn	nn	nn	nn	np	np	nn	nn	nn	nn	np	nn	nn	np	nn	nn	nn	np
LG13_HB_440	F_0199612_L13_PA	LG13	<hkxhk>	{00}	(hh,hk,kk)	kk	hh	hk	kk	hk	kk	hk	kk	hk	hh	hk	hk	hk	kk	hk	kk	kk	hk	hk	kk	hh	hk	hk	kk	hk	hh	kk	kk	hk	hk	hh	hk	hk	hk	kk	hk	hk	kk	kk	hk	kk	hk	hk	hh
LG13_HB_441	F_0199836_L13_PA	LG13	<hkxhk>	{00}	(hh,hk,kk)	hk	hh	kk	kk	hk	kk	hk	kk	hk	hh	hk	hk	hk	kk	hk	hk	kk	hk	hk	kk	hh	hk	hk	kk	hk	hh	kk	kk	hk	hk	hh	hk	hk	hk	kk	hk	hk	kk	kk	hk	kk	kk	hk	hh
LG13_HB_441	F_0199852_L13_PA	LG13	<hkxhk>	{00}	(hh,hk,kk)	hk	hh	kk	kk	hk	kk	hk	kk	hk	hh	hk	hk	hk	kk	hk	hk	kk	hk	hk	kk	hh	hk	hk	kk	hk	hh	kk	kk	hk	hk	hh	hk	hk	hk	kk	hk	hk	kk	kk	hk	kk	kk	hk	hh
LG13_HB_441	R_31050547_L13_PA	LG13	<hkxhk>	{11}	(hh,hk,kk)	hk	kk	hh	hh	hk	hh	hk	hh	hk	kk	hk	hk	hk	hh	hk	hk	hh	hk	hk	hh	kk	hk	hk	hh	hk	kk	hh	hh	hk	hk	kk	hk	hk	hk	hh	hk	hk	hh	hh	hk	hh	hh	hk	kk
LG13_HB_441	R_31057207_L13_PA	LG13	<hkxhk>	{11}	(hh,hk,kk)	hk	kk	hh	hh	hk	hh	hk	hh	hk	kk	hk	hk	hk	hh	hk	hk	hh	hk	hk	hh	kk	hk	hk	hh	hk	kk	hh	hh	hk	hk	kk	hk	hk	hk	hh	hk	hk	hh	hh	hk	hh	hh	hk	kk
LG13_HB_441	R_31059344_L13_PA	LG13	<hkxhk>	{11}	(hh,hk,kk)	hk	kk	hh	hh	hk	hh	hk	hh	hk	kk	hk	hk	hk	hh	hk	hk	hh	hk	hk	hh	kk	hk	hk	hh	hk	kk	hh	hh	hk	hk	kk	hk	hk	hk	hh	hk	hk	hh	hh	hk	hh	hh	hk	kk
LG13_HB_441.5	GD_01316_L13_PA	LG13	<nnxnp>	{-0}	(nn,np)	nn	nn	np	np	np	np	np	np	np	nn	nn	np	np	np	nn	nn	np	np	nn	np	nn	np	np	np	nn	nn	np	np	np	np	nn	nn	np	np	np	np	nn	np	np	nn	np	np	np	nn
LG13_HB_441.5	R_31085738_L13_PA	LG13	<hkxhk>	{00}	(hh,hk,kk)	hk	hh	kk	kk	hk	kk	hk	kk	hk	hh	hk	hk	hk	kk	hk	hk	kk	hk	hk	kk	hh	hk	hk	kk	hk	hh	kk	kk	hk	hk	hh	hk	hk	hk	kk	hk	hk	kk	kk	hk	kk	kk	hk	hh
LG13_HB_441.5	R_31089065_L13_PA	LG13	<hkxhk>	{00}	(hh,hk,kk)	hk	hh	kk	kk	hk	kk	hk	kk	hk	hh	hk	hk	hk	kk	hk	hk	kk	hk	hk	kk	hh	hk	hk	kk	hk	hh	kk	kk	hk	hk	hh	hk	hk	hk	kk	hk	hk	kk	kk	hk	kk	kk	hk	hh
LG13_HB_451	F_0204990_L13_PA	LG13	<nnxnp>	{-0}	(nn,np)	nn	nn	np	np	np	np	np	np	np	nn	nn	np	np	np	nn	nn	np	np	nn	np	nn	np	np	np	nn	nn	np	np	np	np	nn	nn	np	np	np	np	nn	np	np	nn	np	nn	np	np
LG13_HB_451	F_0204991_L13_PA	LG13	<nnxnp>	{-0}	(nn,np)	nn	nn	np	np	np	np	np	np	np	nn	nn	np	np	np	nn	nn	np	np	nn	np	nn	np	np	np	nn	nn	np	np	np	np	nn	nn	np	np	np	np	nn	np	np	nn	np	nn	np	np
LG13_HB_451	F_0204997_L13_PA	LG13	<nnxnp>	{-0}	(nn,np)	nn	nn	np	np	np	np	np	np	np	nn	nn	np	np	np	nn	nn	np	np	nn	np	nn	np	np	np	nn	nn	np	np	np	np	nn	nn	np	np	np	np	nn	np	np	nn	np	nn	np	np
LG13_HB_451	F_0205006_L13_PA	LG13	<nnxnp>	{-0}	(nn,np)	nn	nn	np	np	np	np	np	np	np	nn	nn	np	np	np	nn	nn	np	np	nn	np	nn	np	np	np	nn	nn	np	np	np	np	nn	nn	np	np	np	np	nn	np	np	nn	np	nn	np	np
LG13_HB_451	F_0205009_L13_PA	LG13	<nnxnp>	{-0}	(nn,np)	nn	nn	np	np	np	np	np	np	np	nn	nn	np	np	np	nn	nn	np	np	nn	np	nn	np	np	np	nn	nn	np	np	np	np	nn	nn	np	np	np	np	nn	np	np	nn	np	nn	np	np
LG13_HB_451	F_0205018_L13_PA	LG13	<nnxnp>	{-0}	(nn,np)	nn	nn	np	np	np	np	np	np	np	nn	nn	np	np	np	nn	nn	np	np	nn	np	nn	np	np	np	nn	nn	np	np	np	np	nn	nn	np	np	np	np	nn	np	np	nn	np	nn	np	np
LG13_HB_452	F_0205534_L13_PA	LG13	<nnxnp>	{-0}	(nn,np)	nn	nn	np	np	np	np	np	np	np	nn	nn	np	np	np	nn	nn	np	np	nn	np	nn	np	np	np	nn	nn	np	np	np	np	nn	nn	np	np	np	np	nn	np	np	nn	np	np	np	np
LG13_HB_452	F_0205536_L13_PA	LG13	<nnxnp>	{-0}	(nn,np)	nn	nn	np	np	np	np	np	np	np	nn	nn	np	np	np	nn	nn	np	np	nn	np	nn	np	np	np	nn	nn	np	np	np	np	nn	nn	np	np	np	np	nn	np	np	nn	np	np	np	np
LG13_HB_452	F_0205543_L13_PA	LG13	<nnxnp>	{-0}	(nn,np)	nn	nn	np	np	np	np	np	np	np	nn	nn	np	np	np	nn	nn	np	np	nn	np	nn	np	np	np	nn	nn	np	np	np	np	nn	nn	np	np	np	np	nn	np	np	nn	np	np	np	np
LG13_HB_452	F_0205545_L13_PA	LG13	<lmxll>	{1-}	(ll,lm))	ll	lm	ll	ll	lm	ll	lm	ll	lm	lm	ll	lm	lm	ll	ll	ll	ll	lm	ll	ll	lm	lm	lm	ll	ll	lm	ll	ll	lm	lm	lm	ll	lm	lm	ll	lm	ll	ll	ll	ll	ll	ll	lm	lm
LG13_HB_456	F_0208042_L13_PA	LG13	<nnxnp>	{-0}	(nn,np)	nn	nn	np	np	np	np	np	np	np	nn	nn	np	np	np	nn	nn	np	np	nn	np	nn	np	np	np	nn	nn	np	np	np	np	nn	nn	np	np	np	np	nn	np	np	nn	np	nn	np	np
LG13_HB_456	F_0208044_L13_PA	LG13	<hkxhk>	{10}	(hh,hk,kk)	hh	hk	hk	hk	kk	hk	kk	hk	kk	hk	hh	kk	kk	hk	hh	hh	hk	kk	hh	hk	hk	kk	kk	hk	hh	hk	hk	hk	kk	kk	hk	hh	kk	kk	hk	kk	hh	hk	hk	hh	hk	hh	kk	kk
LG13_HB_456	F_0208054_L13_PA	LG13	<nnxnp>	{-0}	(nn,np)	nn	nn	np	np	np	np	np	np	np	nn	nn	np	np	np	nn	nn	np	np	nn	np	nn	np	np	np	nn	nn	np	np	np	np	nn	nn	np	np	np	np	nn	np	np	nn	np	nn	np	np
LG13_HB_456	F_0208065_L13_PA	LG13	<nnxnp>	{-0}	(nn,np)	nn	nn	np	np	np	np	np	np	np	nn	nn	np	np	np	nn	nn	np	np	nn	np	nn	np	np	np	nn	nn	np	np	np	np	nn	nn	np	np	np	np	nn	np	np	nn	np	nn	np	np
LG13_HB_456	F_0208076_L13_PA	LG13	<nnxnp>	{-0}	(nn,np)	nn	nn	np	np	np	np	np	np	np	nn	nn	np	np	np	nn	nn	np	np	nn	np	nn	np	np	np	nn	nn	np	np	np	np	nn	nn	np	np	np	np	nn	np	np	nn	np	nn	np	np
LG13_HB_456	F_0208080_L13_PA	LG13	<nnxnp>	{-0}	(nn,np)	nn	nn	np	np	np	np	np	np	np	nn	nn	np	np	np	nn	nn	np	np	nn	np	nn	np	np	np	nn	nn	np	np	np	np	nn	nn	np	np	np	np	nn	np	np	nn	np	nn	np	np
LG13_HB_456	F_0208086_L13_PA	LG13	<hkxhk>	{10}	(hh,hk,kk)	hh	hk	hk	hk	kk	hk	kk	hk	kk	hk	hh	kk	kk	hk	hh	hh	hk	kk	hh	hk	hk	kk	kk	hk	hh	hk	hk	hk	kk	kk	hk	hh	kk	kk	hk	kk	hh	hk	hk	hh	hk	hh	kk	kk
LG13_HB_457	F_0208507_L13_PA	LG13	<nnxnp>	{-0}	(nn,np)	nn	nn	np	np	np	np	np	np	np	nn	nn	np	np	np	nn	nn	np	np	nn	np	nn	np	np	np	nn	nn	np	np	np	np	nn	nn	np	np	np	np	nn	np	np	nn	np	nn	np	np
LG13_HB_457	F_0208508_L13_PA	LG13	<hkxhk>	{10}	(hh,hk,kk)	hh	hk	hk	hk	kk	hk	kk	hk	kk	hk	hh	kk	kk	hk	hh	hh	hk	kk	hh	hk	hk	kk	kk	hk	hh	hk	hk	hk	kk	kk	hk	hh	kk	kk	hk	kk	hh	hk	hk	hh	hk	hh	kk	kk
LG13_HB_457	F_0208520_L13_PA	LG13	<nnxnp>	{-0}	(nn,np)	nn	nn	np	np	np	np	np	np	np	nn	nn	np	np	np	nn	nn	np	np	nn	np	nn	np	np	np	nn	nn	np	np	np	np	nn	nn	np	np	np	np	nn	np	np	nn	np	nn	np	np
LG13_HB_457	F_0208522_L13_PA	LG13	<lmxll>	{1-}	(ll,lm))	ll	lm	ll	ll	lm	ll	lm	ll	lm	lm	ll	lm	lm	ll	ll	ll	ll	lm	ll	ll	lm	lm	lm	ll	ll	lm	ll	ll	lm	lm	lm	ll	lm	lm	ll	lm	ll	ll	ll	ll	ll	ll	lm	lm
LG13_HB_457	F_0208528_L13_PA	LG13	<nnxnp>	{-0}	(nn,np)	nn	nn	np	np	np	np	np	np	np	nn	nn	np	np	np	nn	nn	np	np	nn	np	nn	np	np	np	nn	nn	np	np	np	np	nn	nn	np	np	np	np	nn	np	np	nn	np	nn	np	np
LG13_HB_457	F_0208534_L13_PA	LG13	<nnxnp>	{-0}	(nn,np)	nn	nn	np	np	np	np	np	np	np	nn	nn	np	np	np	nn	nn	np	np	nn	np	nn	np	np	np	nn	nn	np	np	np	np	nn	nn	np	np	np	np	nn	np	np	nn	np	nn	np	np
LG13_HB_458	F_0209689_L13_PA	LG13	<hkxhk>	{10}	(hh,hk,kk)	hh	hk	hk	hk	kk	hk	kk	hk	kk	hk	hh	kk	kk	hk	hh	hh	hk	kk	hh	hk	hk	kk	kk	hk	hh	hk	hk	hk	kk	kk	hk	hh	kk	kk	hk	kk	hh	hk	hk	hh	hk	hh	kk	kk
LG13_HB_458	F_0209711_L13_PA	LG13	<hkxhk>	{01}	(hh,hk,kk)	kk	hk	hk	hk	hh	hk	hh	hk	hh	hk	kk	hh	hh	hk	kk	kk	hk	hh	kk	hk	hk	hh	hh	hk	kk	hk	hk	hk	hh	hh	hk	kk	hh	hh	hk	hh	kk	hk	hk	kk	hk	kk	hh	hh
LG13_HB_458	F_0209712_L13_PA	LG13	<lmxll>	{1-}	(ll,lm))	ll	lm	ll	ll	lm	ll	lm	ll	lm	lm	ll	lm	lm	ll	ll	ll	ll	lm	ll	ll	lm	lm	lm	ll	ll	lm	ll	ll	lm	lm	lm	ll	lm	lm	ll	lm	ll	ll	ll	ll	ll	ll	lm	lm
LG13_HB_460	F_0210831_L13_PA	LG13	<nnxnp>	{-0}	(nn,np)	nn	nn	np	np	np	np	np	np	np	nn	nn	np	np	np	nn	nn	np	np	nn	np	nn	np	np	np	nn	nn	np	np	np	np	nn	nn	np	np	np	np	nn	np	np	nn	np	nn	np	np
LG13_HB_460	F_0210865_L13_PA	LG13	<nnxnp>	{-0}	(nn,np)	nn	nn	np	np	np	np	np	np	np	nn	nn	np	np	np	nn	nn	np	np	nn	np	nn	np	np	np	nn	nn	np	np	np	np	nn	nn	np	np	np	np	nn	np	np	nn	np	nn	np	np
LG13_HB_461	F_0211719_L13_PA	LG13	<lmxll>	{1-}	(ll,lm))	ll	lm	ll	ll	lm	ll	lm	ll	lm	lm	ll	lm	lm	ll	ll	ll	ll	lm	ll	ll	lm	lm	lm	ll	ll	lm	ll	ll	lm	lm	lm	ll	lm	lm	ll	lm	ll	ll	ll	ll	ll	ll	lm	lm
LG13_HB_462	F_0212297_L13_PA	LG13	<hkxhk>	{10}	(hh,hk,kk)	hh	hk	hk	hk	kk	hk	kk	hk	kk	hk	hh	kk	kk	hk	hh	hh	hk	kk	hh	hk	hk	kk	kk	hk	hh	hk	hk	hk	kk	kk	hk	hh	kk	kk	hk	kk	hh	hk	hk	hh	hk	hh	kk	kk
LG13_HB_462	R_39662008_L13_PA	LG13	<hkxhk>	{10}	(hh,hk,kk)	hh	hk	hk	hk	kk	hk	kk	hk	kk	hk	hh	kk	kk	hk	hh	hh	hk	kk	hh	hk	hk	kk	kk	hk	hh	hk	hk	hk	kk	kk	hk	hh	kk	kk	hk	kk	hh	hk	hk	hh	hk	hh	kk	kk
LG13_HB_504	F_0230053_L14_PA	LG13	<nnxnp>	{-0}	(nn,np)	nn	nn	np	np	np	np	np	np	np	nn	nn	np	np	np	nn	nn	np	np	nn	np	nn	np	np	np	nn	nn	np	np	np	np	nn	nn	np	np	np	np	nn	np	np	nn	np	nn	np	np
LG13_HB_504	F_0230056_L14_PA	LG13	<nnxnp>	{-0}	(nn,np)	nn	nn	np	np	np	np	np	np	np	nn	nn	np	np	np	nn	nn	np	np	nn	np	nn	np	np	np	nn	nn	np	np	np	np	nn	nn	np	np	np	np	nn	np	np	nn	np	nn	np	np
LG13_HB_781	F_0366862_L16_PA	LG13	<hkxhk>	{00}	(hh,hk,kk)	kk	hh	hk	kk	hk	kk	hk	kk	hk	hh	hk	hk	hk	kk	hk	kk	kk	hk	hk	kk	hh	hk	hk	kk	hk	hh	kk	kk	hk	hk	hh	hk	hk	hk	kk	hk	hk	kk	kk	hk	kk	hk	hk	hh
LG13_HB_781	F_0366863_L16_PA	LG13	<hkxhk>	{11}	(hh,hk,kk)	hh	kk	hk	hh	hk	hh	hk	hh	hk	kk	hk	hk	hk	hh	hk	hh	hh	hk	hk	hh	kk	hk	hk	hh	hk	kk	hh	hh	hk	hk	kk	hk	hk	hk	hh	hk	hk	hh	hh	hk	hh	hk	hk	kk
LG13_HB_781	F_0366865_L16_PA	LG13	<hkxhk>	{11}	(hh,hk,kk)	hh	kk	hk	hh	hk	hh	hk	hh	hk	kk	hk	hk	hk	hh	hk	hh	hh	hk	hk	hh	kk	hk	hk	hh	hk	kk	hh	hh	hk	hk	kk	hk	hk	hk	hh	hk	hk	hh	hh	hk	hh	hk	hk	kk
[truncated: 4,604 more rows]
[truncated: 3 more columns]
