# Supplementary material for: A high-density, multi-parental SNP genetic map on apple validates a new mapping approach for outcrossing species
Source: Hortic Res. 2016 Nov 23;3:16057–. doi: 10.1038/hortres.2016.57 (PMC5120355; doi:10.1038/hortres.2016.57)
Supplement: Supplementary Dataset S5 [file hortres201657-s15.csv]

HB	JM_Locus_Name	LG	SegrT	Phase	Classif.	X12_J01	X12_J04	X12_J06	X12_J07	X12_J09	X12_J10	X12_J11	X12_J13	X12_J14	X12_J15	X12_J16	X12_J18	X12_J19	X12_J20	X12_J22	X12_J23	X12_J27	X12_J28	X12_J29	X12_J30	X12_J31	X12_J33	X12_J45
LG1_HB_1002	F_0464008_L2_PA	LG1	<lmxll>	{0-}	(ll,lm)	lm	ll	lm	ll	lm	ll	ll	lm	ll	ll	ll	ll	lm	lm	ll	ll	lm	lm	ll	lm	lm	lm	ll
LG1_HB_1002	F_0464041_L2_PA	LG1	<hkxhk>	{00}	(hh,hk,kk)	kk	hh	hk	hk	hk	hh	hk	kk	hk	hh	hk	hh	kk	hk	hh	hh	kk	hk	hk	kk	hk	hk	hh
LG1_HB_1073	F_0497566_L2_PA	LG1	<nnxnp>	{-0}	(nn,np)	np	nn	nn	np	nn	np	np	np	np	nn	np	nn	np	np	nn	nn	np	nn	np	np	nn	nn	nn
LG1_HB_1133	F_0530052_L3_PA	LG1	<hkxhk>	{00}	(hh,hk,kk)	kk	hh	hk	hk	hk	hh	hk	kk	hk	hh	hk	hh	kk	hk	hh	hh	kk	hk	hk	kk	hk	hk	hh
LG1_HB_1133	F_0530057_L3_PA	LG1	<hkxhk>	{00}	(hh,hk,kk)	kk	hh	hk	hk	hk	hh	hk	kk	hk	hh	hk	hh	kk	hk	hh	hh	kk	hk	hk	kk	hk	hk	hh
LG1_HB_1133	F_0530061_L3_PA	LG1	<hkxhk>	{00}	(hh,hk,kk)	kk	hh	hk	hk	hk	hh	hk	kk	hk	hh	hk	hh	kk	hk	hh	hh	kk	hk	hk	kk	hk	hk	hh
LG1_HB_1133	F_0530079_L3_PA	LG1	<hkxhk>	{11}	(hh,hk,kk)	hh	kk	hk	hk	hk	kk	hk	hh	hk	kk	hk	kk	hh	hk	kk	kk	hh	hk	hk	hh	hk	hk	kk
LG1_HB_1430	F_0673800_L6_PA	LG1	<hkxhk>	{11}	(hh,hk,kk)	hh	kk	hk	hk	hk	kk	hk	hh	hk	kk	hk	kk	hh	hk	kk	kk	hh	hk	hk	hh	hk	hk	kk
LG1_HB_1430	F_0673802_L6_PA	LG1	<hkxhk>	{11}	(hh,hk,kk)	hh	kk	hk	hk	hk	kk	hk	hh	hk	kk	hk	kk	hh	hk	kk	kk	hh	hk	hk	hh	hk	hk	kk
LG1_HB_1511	F_0709599_L7_PA	LG1	<lmxll>	{0-}	(ll,lm)	lm	ll	lm	ll	lm	ll	ll	lm	ll	ll	ll	ll	lm	lm	ll	ll	lm	lm	ll	lm	lm	lm	ll
LG1_HB_1627	F_0764008_L8_PA	LG1	<hkxhk>	{11}	(hh,hk,kk)	hh	kk	hk	hk	hk	kk	hk	hh	hk	kk	hk	kk	hh	hk	kk	kk	hh	hk	hk	hh	hk	hk	kk
LG1_HB_1628	F_0764324_L8_PA	LG1	<hkxhk>	{00}	(hh,hk,kk)	kk	hh	hk	hk	hk	hh	hk	kk	hk	hh	hk	hh	kk	hk	hh	hh	kk	hk	hk	kk	hk	hk	hh
LG1_HB_1628	F_0764346_L8_PA	LG1	<hkxhk>	{00}	(hh,hk,kk)	kk	hh	hk	hk	hk	hh	hk	kk	hk	hh	hk	hh	kk	hk	hh	hh	kk	hk	hk	kk	hk	hk	hh
R_13068176_L1_PA	R_13068176_L1_PA	LG1	<lmxll>	{1-}	(ll,lm)	ll	ll	ll	lm	ll	lm	lm	ll	lm	lm	lm	lm	ll	ll	ll	lm	ll	ll	lm	ll	ll	ll	lm
LG1_HB_2035_s39h1	F_0938919_L1_39_1	LG1	<hkxhk>	{00}	(hh,hk,kk)	kk	hh	hk	hk	hk	hh	hk	kk	hk	hh	hk	hh	kk	hk	hh	hh	kk	hk	hk	kk	hk	hk	hh
LG1_HB_2036_s41h1	F_0939067_L1_41_1	LG1	<hkxhk>	{00}	(hh,hk,kk)	kk	hh	hk	hk	hk	hh	hk	kk	hk	hh	hk	hh	kk	hk	hh	hh	kk	hk	hk	kk	hk	hk	hh
LG1_HB_2043.1	R_14529153_L1_PA	LG1	<hkxhk>	{00}	(hh,hk,kk)	kk	hk	hk	hk	hk	hh	kk	kk	hk	hh	kk	hh	hk	kk	hk	hk	kk	hk	hk	kk	hk	hk	hh
LG1_HB_2043.1	R_14545022_L1_PA	LG1	<nnxnp>	{-0}	(nn,np)	np	nn	nn	np	nn	nn	np	np	np	nn	np	nn	np	np	nn	nn	np	nn	np	np	nn	nn	nn
LG1_HB_2043.5_s49h1	R_14798027_L1_49_1	LG1	<hkxhk>	{00}	(hh,hk,kk)	kk	hk	hk	hk	hk	hh	kk	kk	hk	hh	kk	hh	hk	kk	hk	hk	kk	hk	hk	hk	hk	hk	hh
LG1_HB_2046_s51h1	F_0942698_L1_51_1	LG1	<nnxnp>	{-1}	(nn,np)	nn	np	np	nn	np	nn	nn	nn	nn	np	nn	np	nn	nn	np	np	nn	np	nn	nn	np	nn	np
LG1_HB_2057_s65h1	F_0946984_L1_65_1	LG1	<lmxll>	{0-}	(ll,lm)	ll	lm	lm	ll	lm	ll	lm	lm	ll	ll	lm	ll	ll	lm	lm	lm	lm	lm	ll	ll	lm	lm	lm
LG1_HB_2057_s65h1	F_0947004_L1_65_1	LG1	<lmxll>	{0-}	(ll,lm)	ll	lm	lm	ll	lm	ll	lm	lm	ll	ll	lm	ll	ll	lm	lm	lm	lm	lm	ll	ll	lm	lm	lm
LG1_HB_2057_s65h1	F_0947015_L1_65_1	LG1	<lmxll>	{0-}	(ll,lm)	ll	lm	lm	ll	lm	ll	lm	lm	ll	ll	lm	ll	ll	lm	lm	lm	lm	lm	ll	ll	lm	lm	lm
R_35468899_L1_65_1	R_35468899_L1_65_1	LG1	<hkxhk>	{01}	(hh,hk,kk)	hh	hk	hk	kk	hk	hk	hk	hk	hh	hh	hk	hh	hh	hk	kk	kk	hk	kk	hh	hh	hk	hk	kk
F_0969517_L3_39_1	F_0969517_L3_39_1	LG1	<nnxnp>	{-1}	(nn,np)	nn	np	np	nn	np	np	nn	nn	nn	np	nn	np	nn	--	np	np	nn	np	nn	nn	np	np	np
LG1_HB_2128_s55h1	F_0974443_L3_55_1	LG1	<hkxhk>	{00}	(hh,hk,kk)	kk	hk	hk	hk	hk	hh	kk	kk	hk	hh	kk	hh	hk	kk	hk	hk	kk	hk	hk	hk	hk	hk	hh
LG1_HB_2128_s55h1	F_0974451_L3_55_1	LG1	<lmxll>	{0-}	(ll,lm)	lm	lm	lm	ll	lm	ll	lm	lm	ll	ll	lm	ll	ll	--	lm	lm	lm	lm	ll	ll	lm	lm	ll
LG1_HB_2212_s28h1	F_1004093_L6_28_1	LG1	<hkxhk>	{11}	(hh,hk,kk)	hh	kk	hk	hk	hk	kk	hk	hh	hk	kk	hk	kk	hh	hk	kk	kk	hh	hk	hk	hh	hk	hk	kk
LG1_HB_2228_s43h1	F_1010747_L6_43_1	LG1	<nnxnp>	{-0}	(nn,np)	np	nn	nn	np	nn	np	np	np	np	nn	np	nn	np	np	nn	nn	np	nn	np	np	nn	nn	nn
LG1_HB_2264_s48h1	F_1021083_L7_48_1	LG1	<hkxhk>	{11}	(hh,hk,kk)	hh	kk	hk	hk	hk	kk	hk	hh	hk	kk	hk	kk	hh	hk	kk	kk	hh	hk	hk	hh	hk	hk	kk
LG1_HB_2264_s48h1	F_1021087_L7_48_1	LG1	<hkxhk>	{00}	(hh,hk,kk)	kk	hh	hk	hk	hk	hh	hk	kk	hk	hh	hk	hh	kk	hk	hh	hh	kk	hk	hk	kk	hk	hk	hh
LG1_HB_2264_s48h1	F_1021088_L7_48_1	LG1	<hkxhk>	{00}	(hh,hk,kk)	kk	hh	hk	hk	hk	hh	hk	kk	hk	hh	hk	hh	kk	hk	hh	hh	kk	hk	hk	kk	hk	hk	hh
R_5940163_L1_PA	R_5940163_L1_PA	LG1	<lmxll>	{1-}	(ll,lm)	ll	lm	ll	lm	ll	lm	lm	ll	lm	lm	lm	lm	ll	ll	lm	lm	ll	ll	lm	ll	ll	ll	lm
R_180528_L1_PA	R_180528_L1_PA	LG1	<hkxhk>	{00}	(hh,hk,kk)	kk	hh	hk	hk	hk	hh	hk	kk	hk	hh	hk	hh	kk	hk	hh	hh	kk	hk	hk	kk	hk	hk	hh
LG1_HB_2439_s70h2	F_1079977_L1_70_2	LG1	<nnxnp>	{-1}	(nn,np)	nn	np	np	nn	np	np	nn	nn	nn	np	nn	np	nn	np	np	np	nn	np	nn	nn	np	np	np
LG1_HB_2448_s84h2	F_1082444_L1_84_2	LG1	<lmxll>	{1-}	(ll,lm)	lm	ll	ll	ll	ll	ll	ll	ll	lm	lm	ll	--	lm	ll	--	ll	ll	--	lm	lm	lm	ll	--
LG1_HB_2476_s81h2	F_1089798_L3_81_2	LG1	<hkxhk>	{11}	(hh,hk,kk)	hh	kk	hk	hk	hk	kk	hk	hh	hk	kk	hk	kk	hh	hk	kk	kk	hh	hk	hk	hh	hk	hk	kk
LG1_HB_2476_s81h2	F_1089803_L3_81_2	LG1	<nnxnp>	{-1}	(nn,np)	nn	np	np	nn	np	np	nn	nn	nn	np	nn	np	nn	np	np	np	nn	np	nn	nn	np	np	np
LG1_HB_2476_s81h2	F_1089809_L3_81_2	LG1	<nnxnp>	{-1}	(nn,np)	nn	np	np	nn	np	np	nn	nn	nn	np	nn	np	nn	np	np	np	nn	np	nn	nn	np	np	np
LG1_HB_2523_s62h2	F_1099420_L7_62_2	LG1	<hkxhk>	{11}	(hh,hk,kk)	hh	kk	hk	hk	hk	kk	hk	hh	hk	kk	hk	kk	hh	hk	kk	kk	hh	hk	hk	hh	hk	hk	kk
F_1099992_L7_66_2	F_1099992_L7_66_2	LG1	<hkxhk>	{11}	(hh,hk,kk)	hh	kk	hk	hk	hk	kk	hk	hh	hk	kk	hk	kk	hh	hk	kk	kk	hh	hk	hk	hh	hk	hk	kk
LG1_HB_2588_s129h3	F_1111605_L15_129_3	LG1	<hkxhk>	{00}	(hh,hk,kk)	kk	hh	hk	hk	hk	hh	hk	kk	hk	hh	hk	hh	kk	hk	hh	hh	kk	hk	hk	kk	hk	hk	hh
LG1_HB_2599_s103h3	F_1114720_L3_103_3	LG1	<hkxhk>	{00}	(hh,hk,kk)	kk	hh	hk	hk	hk	hh	hk	kk	hk	hh	hk	hh	kk	hk	hh	hh	kk	hk	hk	kk	hk	hk	hh
LG1_HB_2599_s103h3	F_1114722_L3_103_3	LG1	<hkxhk>	{00}	(hh,hk,kk)	kk	hh	hk	hk	hk	hh	hk	kk	hk	hh	hk	hh	kk	hk	hh	hh	kk	hk	hk	kk	hk	hk	hh
LG1_HB_3001_s56h1	R_21289759_L1_56_1	LG1	<lmxll>	{1-}	(ll,lm)	ll	ll	ll	lm	ll	lm	ll	ll	lm	lm	ll	lm	lm	ll	ll	ll	ll	ll	lm	lm	ll	ll	ll
F_1079904_L1_67_2	F_1079904_L1_67_2	LG1	<nnxnp>	{-1}	(nn,np)	nn	np	np	nn	np	np	nn	nn	nn	np	nn	np	nn	np	np	np	nn	np	nn	nn	np	np	np
R_12148172_L1_47_1	R_12148172_L1_47_1	LG1	<nnxnp>	{-1}	(nn,np)	nn	np	np	nn	np	np	nn	nn	nn	np	nn	np	nn	nn	np	np	nn	np	nn	nn	--	--	nn
GD_00152_L1_42_1	GD_00152_L1_42_1	LG1	<hkxhk>	{00}	(hh,hk,kk)	kk	hh	hk	hk	hk	hh	hk	kk	hk	hh	hk	hh	kk	hk	hh	hh	kk	hk	hk	kk	hk	hk	hk
R_11532952_L1_PA	R_11532952_L1_PA	LG1	<hkxhk>	{00}	(hh,hk,kk)	kk	hk	hk	hk	hk	hh	hk	kk	hk	hh	hk	hh	kk	kk	hk	hh	kk	hk	hk	kk	hk	hk	hk
R_13093630_L1_PA	R_13093630_L1_PA	LG1	<hkxhk>	{11}	(hh,hk,kk)	hh	hk	hk	hk	hk	kk	hk	hh	hk	kk	hk	kk	hh	hh	hk	kk	hh	hk	hk	hh	hk	hk	hk
LG1_HB_3022	GD_02538_L1_PA	LG1	<nnxnp>	{-1}	(nn,np)	nn	np	np	nn	np	nn	nn	nn	nn	np	nn	np	nn	nn	np	np	nn	np	nn	nn	np	np	np
LG1_HB_3022	R_16653424_L1_PA	LG1	<nnxnp>	{-1}	(nn,np)	nn	np	np	nn	np	nn	nn	nn	nn	np	nn	np	nn	nn	np	np	nn	np	nn	nn	np	np	np
LG1_HB_3023	R_14699213_L1_PA	LG1	<hkxhk>	{11}	(hh,hk,kk)	hh	hk	hk	hk	hk	kk	hh	hh	hk	kk	hh	kk	hk	hh	hk	hk	hh	hk	hk	hk	hk	hk	kk
LG1_HB_3023	R_14708397_L1_PA	LG1	<hkxhk>	{11}	(hh,hk,kk)	hh	hk	hk	hk	hk	kk	hh	hh	hk	kk	hh	kk	hk	hh	hk	hk	hh	hk	hk	hk	hk	hk	kk
LG1_HB_3038	R_29128835_L1_PA	LG1	<lmxll>	{1-}	(ll,lm)	lm	ll	ll	lm	ll	lm	ll	ll	lm	lm	ll	lm	lm	ll	ll	ll	ll	ll	lm	lm	ll	ll	ll
R_35787897_L1_PA	R_35787897_L1_PA	LG1	<hkxhk>	{01}	(hh,hk,kk)	hh	kk	kk	hh	hk	hh	hk	hk	hh	hk	hk	hh	hh	hk	kk	kk	hk	kk	hh	hh	kk	hk	kk
LG1_HB_434	F_0197405_L13_PA	LG1	<hkxhk>	{00}	(hh,hk,kk)	kk	hh	hk	hk	hk	hh	hk	kk	hk	hh	hk	hh	kk	hk	hh	hh	kk	hk	hk	kk	hk	hk	hh
LG1_HB_434	F_0197414_L13_PA	LG1	<hkxhk>	{11}	(hh,hk,kk)	hh	kk	hk	hk	hk	kk	hk	hh	hk	kk	hk	kk	hh	hk	kk	kk	hh	hk	hk	hh	hk	hk	kk
LG1_HB_435	F_0197737_L13_PA	LG1	<hkxhk>	{00}	(hh,hk,kk)	kk	hh	hk	hk	hk	hh	hk	kk	hk	hh	hk	hh	kk	hk	hh	hh	kk	hk	hk	kk	hk	hk	hh
LG1_HB_435	F_0197753_L13_PA	LG1	<hkxhk>	{00}	(hh,hk,kk)	kk	hh	hk	hk	hk	hh	hk	kk	hk	hh	hk	hh	kk	hk	hh	hh	kk	hk	hk	kk	hk	hk	hh
F_0313817_L15_PA	F_0313817_L15_PA	LG1	<nnxnp>	{-1}	(nn,np)	nn	np	np	nn	np	np	nn	nn	nn	np	nn	np	nn	np	np	np	nn	np	nn	nn	np	np	np
LG1_HB_849	F_0400909_L17_PA	LG1	<nnxnp>	{-1}	(nn,np)	nn	np	np	nn	np	np	nn	nn	nn	np	nn	np	nn	np	np	np	nn	np	nn	nn	np	np	np
LG1_HB_849	F_0400910_L17_PA	LG1	<nnxnp>	{-1}	(nn,np)	nn	np	np	nn	np	np	nn	nn	nn	np	nn	np	nn	np	np	np	nn	np	nn	nn	np	np	np
F_0410792_L1_PA	F_0410792_L1_PA	LG1	<lmxll>	{1-}	(ll,lm)	ll	lm	ll	lm	ll	lm	lm	ll	lm	lm	lm	lm	ll	ll	lm	lm	ll	--	lm	ll	ll	ll	lm
LG1_HB_876	F_0411211_L1_PA	LG1	<lmxll>	{0-}	(ll,lm)	lm	ll	lm	ll	lm	ll	ll	lm	ll	ll	ll	ll	lm	lm	ll	ll	lm	lm	ll	lm	lm	lm	ll
LG1_HB_877	F_0411238_L1_PA	LG1	<nnxnp>	{-1}	(nn,np)	nn	np	np	nn	np	np	nn	nn	nn	np	nn	np	nn	np	np	np	nn	np	nn	nn	np	np	np
LG1_HB_877	F_0411240_L1_PA	LG1	<hkxhk>	{11}	(hh,hk,kk)	hh	kk	hk	hk	hk	kk	hk	hh	hk	kk	hk	kk	hh	hk	kk	kk	hh	hk	hk	hh	hk	hk	kk
LG1_HB_877	F_0411246_L1_PA	LG1	<nnxnp>	{-1}	(nn,np)	nn	np	np	nn	np	np	nn	nn	nn	np	nn	np	nn	np	np	np	nn	np	nn	nn	np	np	np
LG1_HB_878	F_0411306_L1_PA	LG1	<hkxhk>	{00}	(hh,hk,kk)	kk	hh	hk	hk	hk	hh	hk	kk	hk	hh	hk	hh	kk	hk	hh	hh	kk	hk	hk	kk	hk	hk	hh
LG1_HB_878	F_0411310_L1_PA	LG1	<hkxhk>	{00}	(hh,hk,kk)	kk	hh	hk	hk	hk	hh	hk	kk	hk	hh	hk	hh	kk	hk	hh	hh	kk	hk	hk	kk	hk	hk	hh
LG1_HB_880	F_0411478_L1_PA	LG1	<hkxhk>	{00}	(hh,hk,kk)	kk	hh	hk	hk	hk	hh	hk	kk	hk	hh	hk	hh	kk	hk	hh	hh	kk	hk	hk	kk	hk	hk	hh
LG1_HB_880	F_0411487_L1_PA	LG1	<hkxhk>	{11}	(hh,hk,kk)	hh	kk	hk	hk	hk	kk	hk	hh	hk	kk	hk	kk	hh	hk	kk	kk	hh	hk	hk	hh	hk	hk	kk
LG1_HB_880	F_0411491_L1_PA	LG1	<hkxhk>	{00}	(hh,hk,kk)	kk	hh	hk	hk	hk	hh	hk	kk	hk	hh	hk	hh	kk	hk	hh	hh	kk	hk	hk	kk	hk	hk	hh
LG1_HB_880	F_0411493_L1_PA	LG1	<hkxhk>	{11}	(hh,hk,kk)	hh	kk	hk	hk	hk	kk	hk	hh	hk	kk	hk	kk	hh	hk	kk	kk	hh	hk	hk	hh	hk	hk	kk
LG1_HB_890	GD_02428_L1_PA	LG1	<hkxhk>	{11}	(hh,hk,kk)	hh	kk	hk	hk	hk	kk	hk	hh	hk	kk	hk	kk	hh	hk	kk	kk	hh	hk	hk	hh	hk	hk	hk
LG1_HB_891	F_0417197_L1_PA	LG1	<hkxhk>	{11}	(hh,hk,kk)	hh	kk	hk	hk	hk	kk	hk	hh	hk	kk	hk	kk	hh	hh	hk	kk	hh	hk	hk	hh	hk	hk	hk
LG1_HB_891	F_0417208_L1_PA	LG1	<hkxhk>	{00}	(hh,hk,kk)	kk	hh	hk	hk	hk	hh	hk	kk	hk	hh	hk	hh	kk	kk	hk	hh	kk	hk	hk	kk	hk	hk	hk
LG1_HB_891	GD_02580_L1_PA	LG1	<nnxnp>	{-1}	(nn,np)	nn	np	np	nn	np	np	nn	nn	nn	np	nn	np	nn	nn	np	np	nn	np	nn	nn	np	np	nn
LG1_HB_892	R_9907051_L1_PA	LG1	<lmxll>	{1-}	(ll,lm)	ll	lm	ll	lm	ll	lm	lm	ll	lm	lm	lm	lm	ll	ll	ll	lm	ll	ll	lm	ll	ll	ll	lm
LG1_HB_895	F_0418589_L1_PA	LG1	<lmxll>	{1-}	(ll,lm)	ll	lm	ll	lm	ll	lm	lm	ll	lm	lm	lm	lm	ll	ll	lm	lm	ll	ll	lm	ll	ll	ll	lm
R_9351463_L1_PA	R_9351463_L1_PA	LG1	<nnxnp>	{-1}	(nn,np)	nn	np	np	nn	np	np	nn	nn	nn	np	nn	np	nn	np	np	np	nn	np	nn	nn	np	np	nn
LG1_HB_897.5	R_11508677_L1_PA	LG1	<lmxll>	{1-}	(ll,lm)	ll	ll	ll	lm	ll	lm	lm	ll	lm	lm	lm	lm	ll	ll	ll	lm	ll	ll	lm	ll	ll	ll	lm
LG1_HB_897.5	GD_01815_L1_PA	LG1	<nnxnp>	{-1}	(nn,np)	nn	np	np	nn	np	np	nn	nn	nn	np	nn	np	nn	nn	np	np	nn	np	nn	nn	np	np	nn
LG1_HB_899	GD_00420_L1_PA	LG1	<nnxnp>	{-1}	(nn,np)	nn	np	np	nn	np	np	nn	nn	nn	np	nn	np	nn	nn	np	np	nn	np	nn	nn	np	np	nn
LG1_HB_899	R_12196570_L1_PA	LG1	<nnxnp>	{-1}	(nn,np)	nn	np	np	nn	np	np	nn	nn	nn	np	nn	np	nn	nn	np	np	nn	np	nn	nn	np	np	nn
LG1_HB_900	GD_02334_L1_PA	LG1	<lmxll>	{1-}	(ll,lm)	ll	ll	ll	lm	ll	lm	lm	ll	lm	lm	lm	lm	ll	ll	ll	lm	ll	ll	lm	ll	ll	ll	lm
LG1_HB_901	F_0420129_L1_PA	LG1	<nnxnp>	{-1}	(nn,np)	nn	np	np	nn	np	np	nn	nn	nn	np	nn	np	nn	nn	np	np	nn	np	nn	nn	np	np	np
LG1_HB_901	F_0420150_L1_PA	LG1	<nnxnp>	{-1}	(nn,np)	nn	np	np	nn	np	np	nn	nn	nn	np	nn	np	nn	nn	np	np	nn	np	nn	nn	np	np	np
LG1_HB_901	F_0420170_L1_PA	LG1	<nnxnp>	{-1}	(nn,np)	nn	np	np	nn	np	np	nn	nn	nn	np	nn	np	nn	nn	np	np	nn	np	nn	nn	np	np	np
LG1_HB_902	F_0420898_L1_PA	LG1	<hkxhk>	{00}	(hh,hk,kk)	kk	hk	hk	hk	hk	hh	hk	kk	hk	hh	kk	hh	kk	kk	hk	hh	kk	hk	hk	kk	hk	hk	hk
LG1_HB_902	R_13037789_L1_PA	LG1	<hkxhk>	{11}	(hh,hk,kk)	hh	hk	hk	hk	hk	kk	hk	hh	hk	kk	hh	kk	hh	hh	hk	kk	hh	hk	hk	hh	hk	hk	hk
LG1_HB_905	F_0421635_L1_PA	LG1	<nnxnp>	{-1}	(nn,np)	nn	np	np	nn	np	np	nn	nn	nn	np	nn	np	nn	nn	np	np	nn	np	nn	nn	np	np	np
LG1_HB_905	F_0421625_L1_PA	LG1	<lmxll>	{1-}	(ll,lm)	ll	ll	ll	lm	ll	lm	ll	ll	lm	lm	ll	lm	lm	ll	ll	ll	ll	ll	lm	ll	ll	ll	lm
LG1_HB_905.5	R_14001081_L1_PA	LG1	<hkxhk>	{11}	(hh,hk,kk)	hh	hk	hk	hk	hk	kk	hh	hh	hk	kk	hh	kk	hk	hh	hk	hk	hh	hk	hk	hh	hk	hk	kk
LG1_HB_906	F_0422076_L1_PA	LG1	<nnxnp>	{-1}	(nn,np)	nn	np	np	nn	np	np	nn	nn	nn	np	nn	np	nn	nn	np	np	nn	np	nn	nn	np	np	np
LG1_HB_907	F_0423029_L1_PA	LG1	<lmxll>	{0-}	(ll,lm)	lm	lm	lm	ll	lm	ll	lm	lm	ll	ll	lm	ll	ll	lm	lm	lm	lm	lm	ll	lm	lm	lm	ll
LG1_HB_908	R_14662213_L1_PA	LG1	<hkxhk>	{11}	(hh,hk,kk)	hh	hk	hk	hk	hk	kk	hh	hh	hk	kk	hh	kk	hk	hh	hk	hk	hh	hk	hk	hh	hk	hk	kk
LG1_HB_909	R_14836061_L1_PA	LG1	<lmxll>	{0-}	(ll,lm)	lm	lm	lm	ll	lm	ll	lm	lm	ll	ll	lm	ll	ll	lm	lm	lm	--	lm	ll	ll	lm	lm	ll
LG1_HB_914	F_0425611_L1_PA	LG1	<nnxnp>	{-1}	(nn,np)	nn	np	np	nn	np	np	nn	nn	nn	np	nn	np	nn	nn	np	np	nn	np	nn	nn	np	np	np
LG1_HB_914	F_0425614_L1_PA	LG1	<nnxnp>	{-1}	(nn,np)	nn	np	np	nn	np	np	nn	nn	nn	np	nn	np	nn	nn	np	np	nn	np	nn	nn	np	np	np
LG1_HB_915	R_16623809_L1_PA	LG1	<nnxnp>	{-1}	(nn,np)	nn	np	np	nn	np	nn	nn	nn	nn	np	nn	np	nn	nn	np	np	nn	np	nn	nn	np	np	np
LG1_HB_915	R_16626073_L1_PA	LG1	<nnxnp>	{-1}	(nn,np)	nn	np	np	nn	np	nn	nn	nn	nn	np	nn	np	nn	nn	np	np	nn	np	nn	nn	np	np	np
LG1_HB_916	F_0426233_L1_PA	LG1	<nnxnp>	{-0}	(nn,np)	np	nn	nn	np	nn	np	np	np	np	nn	np	nn	np	np	nn	nn	np	nn	np	np	nn	np	nn
LG1_HB_916	R_17236158_L1_PA	LG1	<hkxhk>	{10}	(hh,hk,kk)	hk	hh	hh	kk	hh	kk	hk	hk	kk	hk	hk	hk	kk	hk	hh	hh	hk	hh	kk	kk	hh	hk	hk
LG1_HB_916	R_17242135_L1_PA	LG1	<lmxll>	{1-}	(ll,lm)	ll	ll	ll	lm	ll	lm	ll	ll	lm	lm	ll	lm	lm	ll	ll	ll	ll	ll	lm	lm	ll	ll	lm
LG1_HB_916	R_17245435_L1_PA	LG1	<lmxll>	{1-}	(ll,lm)	ll	ll	ll	lm	ll	lm	ll	ll	lm	lm	ll	lm	lm	ll	ll	ll	ll	ll	lm	lm	ll	ll	lm
LG1_HB_919	F_0427282_L1_PA	LG1	<hkxhk>	{10}	(hh,hk,kk)	hk	hh	hh	kk	hh	kk	hk	hk	kk	hk	hk	kk	kk	hk	hh	hh	--	hh	kk	kk	hh	hk	hk
LG1_HB_919	F_0427291_L1_PA	LG1	<nnxnp>	{-0}	(nn,np)	np	nn	nn	np	nn	np	np	np	np	nn	np	np	np	np	nn	nn	np	nn	np	np	nn	np	nn
LG1_HB_919	R_17869158_L1_PA	LG1	<hkxhk>	{01}	(hh,hk,kk)	hk	kk	kk	hh	kk	hh	hk	hk	hh	hk	hk	hh	hh	hk	kk	kk	hk	kk	hh	hh	kk	hk	hk
LG1_HB_919	R_17871172_L1_PA	LG1	<hkxhk>	{10}	(hh,hk,kk)	hk	hh	hh	kk	hh	kk	hk	hk	kk	hk	hk	kk	kk	hk	hh	hh	hk	hh	kk	kk	hh	hk	hk
LG1_HB_919.5	R_17882923_L1_PA	LG1	<lmxll>	{1-}	(ll,lm)	ll	ll	ll	lm	ll	lm	ll	ll	lm	lm	ll	lm	lm	ll	ll	ll	ll	ll	lm	lm	ll	ll	lm
LG1_HB_919.5	R_17878675_L1_PA	LG1	<nnxnp>	{-1}	(nn,np)	nn	np	np	nn	np	nn	nn	nn	nn	np	nn	nn	nn	nn	np	np	nn	np	nn	nn	np	nn	np
LG1_HB_919.5	R_17912183_L1_PA	LG1	<lmxll>	{0-}	(ll,lm)	lm	lm	lm	ll	lm	ll	lm	lm	ll	ll	lm	ll	ll	lm	lm	lm	lm	lm	ll	ll	lm	lm	ll
LG1_HB_920	F_0427463_L1_PA	LG1	<nnxnp>	{-0}	(nn,np)	np	nn	nn	np	nn	np	np	np	np	nn	np	np	np	np	nn	nn	np	nn	np	np	nn	np	nn
LG1_HB_921	R_18064090_L1_PA	LG1	<hkxhk>	{01}	(hh,hk,kk)	hk	kk	kk	hh	hk	hh	hk	hk	hh	hk	hk	hh	hh	hk	kk	kk	hk	kk	hh	hh	kk	hk	hk
LG1_HB_921	R_18067488_L1_PA	LG1	<hkxhk>	{10}	(hh,hk,kk)	hk	hh	hh	kk	hk	kk	hk	hk	kk	hk	hk	kk	kk	hk	hh	hh	hk	hh	kk	kk	hh	hk	hk
LG1_HB_922	F_0428250_L1_PA	LG1	<lmxll>	{0-}	(ll,lm)	--	lm	lm	ll	--	ll	--	--	ll	ll	--	ll	ll	--	lm	lm	--	lm	ll	ll	lm	--	ll
LG1_HB_922.5	R_18791535_L1_PA	LG1	<hkxhk>	{10}	(hh,hk,kk)	hk	hh	hh	kk	hk	kk	hk	hk	kk	hk	hk	kk	kk	hk	hh	hh	hk	hh	kk	kk	hh	hk	hk
LG1_HB_922.5	R_18794918_L1_PA	LG1	<nnxnp>	{-0}	(nn,np)	np	nn	nn	np	np	np	np	np	np	nn	np	np	np	np	nn	nn	np	nn	np	np	nn	np	nn
LG1_HB_923	GD_02731_L1_PA	LG1	<lmxll>	{1-}	(ll,lm)	ll	ll	ll	lm	ll	lm	ll	ll	lm	lm	ll	lm	lm	ll	ll	ll	ll	ll	lm	lm	ll	ll	lm
GD_02302_L1_PA	GD_02302_L1_PA	LG1	<lmxll>	{1-}	(ll,lm)	ll	ll	ll	lm	ll	lm	ll	ll	lm	lm	ll	lm	lm	ll	ll	ll	ll	ll	lm	lm	ll	ll	ll
GD_02518_L1_PA	GD_02518_L1_PA	LG1	<lmxll>	{0-}	(ll,lm)	lm	lm	lm	ll	lm	ll	lm	lm	ll	ll	lm	ll	ll	lm	lm	lm	lm	lm	ll	ll	lm	lm	lm
LG1_HB_927	F_0430236_L1_PA	LG1	<efxeg>	{01}	(ee,ef,eg,fg)	ef	fg	fg	ee	ef	ee	ef	ef	ee	eg	ef	ee	ee	ef	fg	fg	ef	fg	ee	ee	fg	ef	fg
LG1_HB_927	R_21327009_L1_PA	LG1	<nnxnp>	{-1}	(nn,np)	nn	np	np	nn	nn	nn	nn	nn	nn	np	nn	nn	nn	nn	np	np	nn	np	nn	nn	np	nn	np
LG1_HB_929	GD_00250_L1_PA	LG1	<lmxll>	{0-}	(ll,lm)	lm	lm	lm	ll	lm	ll	lm	lm	ll	ll	lm	ll	ll	lm	lm	lm	lm	lm	ll	ll	lm	lm	lm
LG1_HB_933	F_0432805_L1_PA	LG1	<efxeg>	{01}	(ee,ef,eg,fg)	ef	fg	fg	ee	ef	ee	ef	ef	ee	eg	ef	ee	ee	ef	fg	fg	ef	fg	ee	ee	fg	ef	fg
LG1_HB_933	R_23134240_L1_PA	LG1	<hkxhk>	{10}	(hh,hk,kk)	hk	hh	hh	kk	hk	kk	hk	hk	kk	hk	hk	kk	kk	hk	hh	hh	hk	hh	kk	kk	hh	hk	hh
LG1_HB_934	F_0433266_L1_PA	LG1	<hkxhk>	{01}	(hh,hk,kk)	hh	kk	kk	hh	hk	hh	hk	hk	hh	hk	hk	hh	hh	hk	kk	kk	hk	kk	hh	hh	kk	hk	kk
LG1_HB_934	F_0433285_L1_PA	LG1	<hkxhk>	{10}	(hh,hk,kk)	kk	hh	hh	kk	hk	kk	hk	hk	kk	hk	hk	kk	kk	hk	hh	hh	hk	hh	kk	kk	hh	hk	hh
LG1_HB_934	F_0433278_L1_PA	LG1	<lmxll>	{0-}	(ll,lm)	ll	lm	lm	ll	lm	ll	lm	lm	ll	ll	lm	ll	ll	lm	lm	lm	lm	lm	ll	ll	lm	lm	lm
LG1_HB_939.5	GD_00674_L1_PA	LG1	<hkxhk>	{01}	(hh,hk,kk)	hh	kk	kk	hh	hk	hh	hk	hk	hh	hk	hk	hh	hh	hk	kk	kk	hk	kk	hh	hh	kk	hk	kk
LG1_HB_939.5	R_26256055_L1_PA	LG1	<hkxhk>	{10}	(hh,hk,kk)	kk	hh	hh	kk	hk	kk	hk	hk	kk	hk	hk	kk	kk	hk	hh	hh	hk	hh	kk	kk	hh	hk	hh
LG1_HB_941	R_26729463_L1_PA	LG1	<nnxnp>	{-1}	(nn,np)	nn	np	nn	nn	nn	nn	nn	nn	nn	np	nn	nn	nn	nn	np	np	nn	np	nn	nn	np	nn	np
LG1_HB_941	R_26734911_L1_PA	LG1	<lmxll>	{1-}	(ll,lm)	lm	ll	ll	lm	ll	lm	ll	ll	lm	lm	ll	lm	lm	ll	ll	ll	ll	ll	lm	lm	ll	ll	ll
LG1_HB_958	F_0442968_L1_PA	LG1	<nnxnp>	{-0}	(nn,np)	np	nn	np	np	np	np	np	np	np	np	np	np	np	np	nn	nn	np	nn	np	np	nn	np	nn
LG1_HB_958	F_0442970_L1_PA	LG1	<nnxnp>	{-0}	(nn,np)	np	nn	np	np	np	np	np	np	np	np	np	np	np	np	nn	nn	np	nn	np	np	nn	np	nn
GD_01371_L1_PA	GD_01371_L1_PA	LG1	<lmxll>	{1-}	(ll,lm)	lm	ll	ll	lm	ll	lm	ll	ll	lm	lm	ll	lm	lm	ll	ll	ll	ll	ll	lm	lm	ll	ll	ll
R_31945251_L1_PA	R_31945251_L1_PA	LG1	<lmxll>	{1-}	(ll,lm)	lm	ll	ll	lm	ll	lm	ll	ll	lm	lm	ll	lm	lm	ll	ll	ll	ll	ll	lm	lm	ll	ll	ll
LG1_HB_963	R_33663934_L1_PA	LG1	<hkxhk>	{01}	(hh,hk,kk)	hh	kk	hk	hh	hk	hh	hk	hk	hh	hh	hk	hh	hh	hk	kk	kk	hk	kk	hh	hh	kk	hk	kk
LG1_HB_964	F_0444691_L1_PA	LG1	<hkxhk>	{10}	(hh,hk,kk)	kk	hh	hk	kk	hk	kk	hk	hk	kk	kk	hk	kk	kk	hk	hh	hh	hk	hh	kk	kk	hh	hk	hh
LG1_HB_964	F_0444702_L1_PA	LG1	<hkxhk>	{10}	(hh,hk,kk)	kk	hh	hk	kk	hk	kk	hk	hk	kk	kk	hk	kk	kk	hk	hh	hh	hk	hh	kk	kk	hh	hk	hh
LG1_HB_965	F_0445358_L1_PA	LG1	<lmxll>	{0-}	(ll,lm)	ll	lm	lm	ll	lm	ll	lm	lm	ll	ll	lm	ll	ll	lm	lm	lm	lm	lm	ll	ll	lm	lm	lm
LG1_HB_965	F_0445359_L1_PA	LG1	<lmxll>	{0-}	(ll,lm)	ll	lm	lm	ll	lm	ll	lm	lm	ll	ll	lm	ll	ll	lm	lm	lm	lm	lm	ll	ll	lm	lm	lm
LG1_HB_965	F_0445360_L1_PA	LG1	<lmxll>	{0-}	(ll,lm)	ll	lm	lm	ll	lm	ll	lm	lm	ll	ll	lm	ll	ll	lm	lm	lm	lm	lm	ll	ll	lm	lm	lm
LG1_HB_965	F_0445366_L1_PA	LG1	<lmxll>	{0-}	(ll,lm)	ll	lm	lm	ll	lm	ll	lm	lm	ll	ll	lm	ll	ll	lm	lm	lm	lm	lm	ll	ll	lm	lm	lm
R_34421998_L1_PA	R_34421998_L1_PA	LG1	<hkxhk>	{10}	(hh,hk,kk)	kk	hk	hk	kk	hk	kk	hk	hk	kk	kk	hk	kk	kk	hk	hh	hh	hk	hh	kk	kk	hh	hk	hh
LG1_HB_966	F_0445939_L1_PA	LG1	<hkxhk>	{01}	(hh,hk,kk)	hh	hk	hk	hh	hk	hh	hk	hk	hh	hh	hk	hh	hh	hk	kk	kk	hk	kk	hh	hh	kk	hk	kk
LG1_HB_966	GD_02371_L1_PA	LG1	<hkxhk>	{10}	(hh,hk,kk)	kk	hk	hk	kk	hk	kk	hk	hk	kk	kk	hk	kk	kk	hk	hh	hh	hk	hh	kk	kk	hh	hk	hh
LG1_HB_969	F_0447065_L1_PA	LG1	<lmxll>	{0-}	(ll,lm)	ll	lm	lm	lm	lm	lm	lm	lm	ll	ll	lm	ll	ll	lm	lm	lm	lm	lm	ll	ll	ll	lm	lm
LG1_HB_969	R_35251020_L1_PA	LG1	<lmxll>	{1-}	(ll,lm)	lm	ll	ll	ll	ll	ll	ll	ll	lm	lm	ll	lm	lm	ll	ll	ll	ll	ll	lm	lm	lm	ll	ll
LG1_HB_972	F_0448111_L1_PA	LG1	<hkxhk>	{10}	(hh,hk,kk)	kk	hk	hk	hh	hk	hk	hk	hk	kk	kk	hk	kk	kk	hk	hh	hh	hk	hh	kk	kk	hk	hk	hh
LG10_HB_10	F_0002636_L10_PA	LG10	<nnxnp>	{-1}	(nn,np)	np	np	nn	nn	nn	np	np	nn	nn	nn	nn	nn	np	nn	np	nn	nn	nn	np	np	nn	nn	np
LG10_HB_10	F_0002637_L10_PA	LG10	<nnxnp>	{-1}	(nn,np)	np	np	nn	nn	nn	np	np	nn	nn	nn	nn	nn	np	nn	np	nn	nn	nn	np	np	nn	nn	np
LG10_HB_10	F_0002639_L10_PA	LG10	<nnxnp>	{-1}	(nn,np)	np	np	nn	nn	nn	np	np	nn	nn	nn	nn	nn	np	nn	np	nn	nn	nn	np	np	nn	nn	np
cR_2498716_L10_PA	R_2498716_L10_PA	LG10	<lmxll>	{1-}	(ll,lm)	ll	lm	ll	ll	ll	lm	ll	lm	ll	ll	lm	lm	lm	ll	ll	lm	ll	lm	lm	ll	ll	ll	lm
LG10_HB_10.5	R_2479664_L10_PA	LG10	<nnxnp>	{-0}	(nn,np)	nn	nn	np	np	np	nn	nn	np	np	np	np	np	nn	np	nn	np	np	np	nn	nn	np	np	nn
cR_2553386_L10_PA	R_2553386_L10_PA	LG10	<nnxnp>	{-0}	(nn,np)	nn	nn	np	np	np	nn	nn	np	np	nn	np	np	nn	np	nn	np	np	np	nn	nn	np	np	nn
LG10_HB_100	F_0048102_L10_PA	LG10	<hkxhk>	{10}	(hh,hk,kk)	kk	kk	kk	hh	hk	hh	hk	hk	hk	hk	kk	hh	hk	hh	hk	kk	hk	hk	kk	kk	kk	kk	hh
LG10_HB_100	F_0048123_L10_PA	LG10	<nnxnp>	{-0}	(nn,np)	np	np	np	nn	nn	nn	np	np	nn	nn	np	nn	nn	nn	np	np	np	nn	np	np	np	np	nn
LG10_HB_104	F_0049731_L10_PA	LG10	<lmxll>	{1-}	(ll,lm)	lm	lm	lm	ll	lm	ll	ll	ll	lm	lm	--	ll	lm	ll	ll	lm	ll	lm	lm	lm	lm	lm	ll
LG10_HB_105	F_0049851_L10_PA	LG10	<hkxhk>	{10}	(hh,hk,kk)	kk	kk	kk	hh	hk	hh	hk	hk	hk	hk	kk	hh	hk	hh	hk	kk	hk	hk	kk	kk	kk	kk	hh
LG10_HB_105	F_0049854_L10_PA	LG10	<nnxnp>	{-0}	(nn,np)	np	np	np	nn	nn	nn	np	np	nn	nn	np	nn	nn	nn	np	np	np	nn	np	np	np	np	nn
LG10_HB_105	F_0049856_L10_PA	LG10	<hkxhk>	{10}	(hh,hk,kk)	kk	kk	kk	hh	hk	hh	hk	hk	hk	hk	kk	hh	hk	hh	hk	kk	hk	hk	kk	kk	kk	kk	hh
LG10_HB_105	F_0049857_L10_PA	LG10	<nnxnp>	{-0}	(nn,np)	np	np	np	nn	nn	nn	np	np	nn	nn	np	nn	nn	nn	np	np	np	nn	np	np	np	np	nn
LG10_HB_105.5	R_36091067_L10_PA	LG10	<hkxhk>	{01}	(hh,hk,kk)	hh	hh	hh	kk	hk	kk	hk	hk	hk	hk	hh	kk	hk	kk	hk	hh	hk	hk	hh	hh	hh	hh	kk
LG10_HB_106	F_0049924_L10_PA	LG10	<nnxnp>	{-0}	(nn,np)	np	np	np	nn	nn	nn	np	np	nn	nn	np	nn	nn	nn	np	np	np	nn	np	np	np	np	nn
LG10_HB_106	F_0049926_L10_PA	LG10	<nnxnp>	{-0}	(nn,np)	np	np	np	nn	nn	nn	np	np	nn	nn	np	nn	nn	nn	np	np	np	nn	np	np	np	np	nn
LG10_HB_106	R_36100460_L10_PA	LG10	<lmxll>	{1-}	(ll,lm)	lm	lm	lm	ll	lm	ll	ll	ll	lm	lm	lm	ll	lm	ll	ll	lm	ll	lm	lm	lm	lm	lm	ll
LG10_HB_107	F_0050201_L10_PA	LG10	<nnxnp>	{-0}	(nn,np)	np	np	np	nn	nn	nn	np	np	nn	nn	np	nn	nn	nn	np	np	np	nn	np	np	np	np	nn
LG10_HB_107	F_0050215_L10_PA	LG10	<nnxnp>	{-0}	(nn,np)	np	np	np	nn	nn	nn	np	np	nn	nn	np	nn	nn	nn	np	np	np	nn	np	np	np	np	nn
LG10_HB_107	F_0050233_L10_PA	LG10	<nnxnp>	{-0}	(nn,np)	np	np	np	nn	nn	nn	np	np	nn	nn	np	nn	nn	nn	np	np	np	nn	np	np	np	np	nn
LG10_HB_108	F_0050921_L10_PA	LG10	<hkxhk>	{10}	(hh,hk,kk)	kk	kk	kk	hh	hk	hh	hk	hk	hk	hk	kk	hh	hk	hh	hk	kk	hh	hk	kk	kk	kk	kk	hh
LG10_HB_108	GD_01761_L10_PA	LG10	<nnxnp>	{-0}	(nn,np)	np	np	np	nn	nn	nn	np	np	nn	nn	np	nn	nn	nn	np	np	nn	nn	np	np	np	np	nn
LG10_HB_109	R_36862797_L10_PA	LG10	<nnxnp>	{-0}	(nn,np)	np	np	np	nn	nn	nn	np	np	nn	nn	np	nn	nn	nn	np	np	nn	nn	np	np	np	np	nn
LG10_HB_109.5	GD_00405_L10_PA	LG10	<nnxnp>	{-0}	(nn,np)	np	np	np	nn	nn	nn	np	np	nn	nn	np	nn	nn	nn	np	np	nn	nn	np	np	np	np	nn
LG10_HB_109.5	R_36865919_L10_PA	LG10	<nnxnp>	{-0}	(nn,np)	np	np	np	nn	nn	nn	np	np	nn	nn	np	nn	nn	nn	np	np	nn	nn	np	np	np	np	nn
LG10_HB_11	F_0003114_L10_PA	LG10	<lmxll>	{1-}	(ll,lm)	lm	lm	ll	ll	ll	lm	ll	lm	ll	ll	lm	lm	lm	ll	ll	lm	ll	lm	ll	ll	ll	ll	lm
R_37052690_L10_PA	R_37052690_L10_PA	LG10	<nnxnp>	{-1}	(nn,np)	nn	nn	nn	np	np	np	nn	nn	np	np	nn	np	np	np	nn	nn	np	np	nn	nn	nn	nn	np
LG10_HB_111	R_37072737_L10_PA	LG10	<nnxnp>	{-1}	(nn,np)	nn	nn	nn	np	np	np	nn	nn	np	np	nn	np	np	np	nn	nn	np	np	nn	nn	nn	nn	np
LG10_HB_112	F_0052515_L10_PA	LG10	<nnxnp>	{-0}	(nn,np)	np	np	np	nn	nn	nn	np	np	nn	nn	np	nn	nn	--	np	np	nn	nn	np	np	np	np	nn
LG10_HB_13	F_0004014_L10_PA	LG10	<lmxll>	{1-}	(ll,lm)	lm	lm	lm	ll	ll	lm	ll	lm	ll	ll	lm	lm	lm	ll	ll	lm	ll	lm	ll	ll	ll	ll	lm
LG10_HB_13	F_0004016_L10_PA	LG10	<lmxll>	{1-}	(ll,lm)	lm	lm	lm	ll	ll	lm	ll	lm	ll	ll	lm	lm	lm	ll	ll	lm	ll	lm	ll	ll	ll	ll	lm
LG10_HB_13	F_0004019_L10_PA	LG10	<lmxll>	{1-}	(ll,lm)	lm	lm	lm	ll	ll	lm	ll	lm	ll	ll	lm	lm	lm	ll	ll	lm	ll	lm	ll	ll	ll	ll	lm
LG10_HB_13	R_3285289_L10_PA	LG10	<nnxnp>	{-0}	(nn,np)	nn	nn	np	np	np	nn	nn	np	np	nn	np	np	nn	np	nn	np	np	np	nn	nn	np	np	nn
cR_4016435_L10_PA	R_4016435_L10_PA	LG10	<lmxll>	{0-}	(ll,lm)	ll	ll	ll	lm	lm	ll	lm	ll	lm	lm	ll	ll	ll	lm	lm	ll	lm	ll	lm	lm	lm	lm	ll
LG10_HB_13.5	R_3353551_L10_PA	LG10	<nnxnp>	{-0}	(nn,np)	nn	nn	np	np	np	nn	nn	np	np	nn	np	np	nn	np	nn	np	np	np	nn	nn	np	np	nn
LG10_HB_14	R_4045102_L10_PA	LG10	<nnxnp>	{-1}	(nn,np)	np	np	nn	nn	nn	np	np	nn	nn	np	nn	nn	np	nn	np	nn	nn	nn	np	np	nn	nn	np
LG10_HB_1456	F_0685103_L6_PA	LG10	<lmxll>	{0-}	(ll,lm)	ll	ll	ll	lm	ll	ll	ll	lm	ll	lm	ll	ll	ll	ll	lm	ll	lm	ll	lm	lm	ll	lm	lm
LG10_HB_1456	F_0685122_L6_PA	LG10	<lmxll>	{1-}	(ll,lm)	lm	lm	lm	ll	lm	lm	lm	ll	lm	ll	lm	lm	lm	lm	ll	lm	ll	lm	ll	ll	lm	ll	ll
LG10_HB_1499	F_0704823_L7_PA	LG10	<nnxnp>	{-1}	(nn,np)	np	np	np	nn	nn	np	np	nn	nn	np	nn	nn	np	nn	nn	nn	nn	nn	np	np	nn	nn	np
LG10_HB_1525	F_0714394_L7_PA	LG10	<lmxll>	{1-}	(ll,lm)	lm	lm	lm	ll	lm	lm	lm	ll	lm	ll	lm	lm	lm	lm	ll	lm	ll	lm	ll	ll	lm	ll	lm
LG10_HB_1552	F_0726166_L8_PA	LG10	<lmxll>	{1-}	(ll,lm)	lm	lm	lm	ll	lm	lm	lm	ll	lm	ll	lm	lm	lm	lm	ll	lm	ll	lm	ll	ll	ll	ll	lm
LG10_HB_1552	F_0726172_L8_PA	LG10	<lmxll>	{1-}	(ll,lm)	lm	lm	lm	ll	lm	lm	lm	ll	lm	ll	lm	lm	lm	lm	ll	lm	ll	lm	ll	ll	ll	ll	lm
LG10_HB_1552	F_0726173_L8_PA	LG10	<lmxll>	{1-}	(ll,lm)	lm	lm	lm	ll	lm	lm	lm	ll	lm	ll	lm	lm	lm	lm	ll	lm	ll	lm	ll	ll	ll	ll	lm
LG10_HB_1552	F_0726189_L8_PA	LG10	<lmxll>	{1-}	(ll,lm)	lm	lm	lm	ll	lm	lm	lm	ll	lm	ll	lm	lm	lm	lm	ll	lm	ll	lm	ll	ll	ll	ll	lm
LG10_HB_1553	F_0726977_L8_PA	LG10	<lmxll>	{1-}	(ll,lm)	lm	lm	lm	ll	lm	lm	lm	ll	lm	ll	lm	lm	lm	lm	ll	lm	ll	lm	ll	ll	ll	ll	lm
LG10_HB_1553	F_0726979_L8_PA	LG10	<lmxll>	{1-}	(ll,lm)	lm	lm	lm	ll	lm	lm	lm	ll	lm	ll	lm	lm	lm	lm	ll	lm	ll	lm	ll	ll	ll	ll	lm
LG10_HB_1554	F_0727256_L8_PA	LG10	<lmxll>	{1-}	(ll,lm)	lm	lm	lm	ll	lm	lm	lm	ll	lm	ll	lm	lm	lm	lm	ll	lm	ll	lm	ll	ll	ll	ll	lm
LG10_HB_1554	F_0727268_L8_PA	LG10	<lmxll>	{1-}	(ll,lm)	lm	lm	lm	ll	lm	lm	lm	ll	lm	ll	lm	lm	lm	lm	ll	lm	ll	lm	ll	ll	ll	ll	lm
LG10_HB_1554	F_0727275_L8_PA	LG10	<lmxll>	{1-}	(ll,lm)	lm	lm	lm	ll	lm	lm	lm	ll	lm	ll	lm	lm	lm	lm	ll	lm	ll	lm	ll	ll	ll	ll	lm
F_0795113_L9_PA	F_0795113_L9_PA	LG10	<nnxnp>	{-0}	(nn,np)	nn	nn	nn	np	np	nn	nn	np	np	nn	np	np	nn	np	np	np	np	np	nn	nn	np	np	nn
LG10_HB_17	F_0007370_L10_PA	LG10	<nnxnp>	{-1}	(nn,np)	np	np	nn	np	nn	np	nn	nn	np	np	nn	nn	np	np	nn	nn	nn	np	np	nn	nn	nn	np
LG10_HB_17	F_0007375_L10_PA	LG10	<nnxnp>	{-1}	(nn,np)	np	np	nn	np	nn	np	nn	nn	np	np	nn	nn	np	np	nn	nn	nn	np	np	nn	nn	nn	np
LG10_HB_17	F_0007388_L10_PA	LG10	<nnxnp>	{-1}	(nn,np)	np	np	nn	np	nn	np	nn	nn	np	np	nn	nn	np	np	nn	nn	nn	np	np	nn	nn	nn	np
LG10_HB_1713	F_0805702_L9_PA	LG10	<efxeg>	{10}	(ee,ef,eg,fg)	ef	ef	ef	fg	fg	ef	fg	eg	fg	ee	fg	fg	ef	fg	eg	fg	eg	fg	ee	ee	fg	eg	ee
R_1282648_L10_PA	R_1282648_L10_PA	LG10	<nnxnp>	{-0}	(nn,np)	nn	nn	np	np	np	nn	nn	np	np	np	np	np	nn	np	nn	np	np	np	nn	nn	np	np	nn
LG10_HB_1764	F_0829833_L10_37_1	LG10	<lmxll>	{1-}	(ll,lm)	lm	lm	lm	ll	lm	lm	lm	lm	ll	ll	lm	lm	lm	lm	ll	lm	ll	lm	ll	ll	ll	ll	lm
R_16666886_L10_40_1	R_16666886_L10_40_1	LG10	<lmxll>	{0-}	(ll,lm)	ll	ll	ll	ll	ll	ll	ll	lm	ll	lm	ll	ll	ll	ll	lm	ll	lm	ll	lm	lm	ll	lm	lm
LG10_HB_1767.7_s40h1	GD_01832_L10_40_1	LG10	<nnxnp>	{-1}	(nn,np)	np	np	nn	nn	nn	np	nn	nn	np	np	nn	nn	np	nn	nn	nn	nn	nn	np	np	nn	nn	np
LG10_HB_1767.7_s40h1	R_18510791_L10_40_1	LG10	<nnxnp>	{-1}	(nn,np)	np	np	nn	nn	nn	np	nn	nn	np	np	nn	nn	np	nn	nn	nn	nn	nn	np	np	nn	nn	np
F_0832999_L10_41_1	F_0832999_L10_41_1	LG10	<nnxnp>	{-1}	(nn,np)	np	np	nn	np	nn	np	nn	nn	np	np	nn	nn	np	np	nn	nn	nn	np	np	nn	nn	nn	np
LG10_HB_1774	F_0834908_L10_45_1	LG10	<lmxll>	{0-}	(ll,lm)	ll	ll	ll	lm	ll	lm	lm	lm	ll	ll	ll	lm	ll	ll	lm	ll	lm	ll	lm	ll	ll	lm	lm
LG10_HB_1775	F_0835176_L10_45_1	LG10	<lmxll>	{0-}	(ll,lm)	ll	ll	ll	lm	ll	lm	lm	lm	ll	ll	ll	lm	ll	ll	lm	ll	lm	ll	lm	ll	ll	lm	lm
LG10_HB_1775	F_0835177_L10_45_1	LG10	<lmxll>	{0-}	(ll,lm)	ll	ll	ll	lm	ll	lm	lm	lm	ll	ll	ll	lm	ll	ll	lm	ll	lm	ll	lm	ll	ll	lm	lm
LG10_HB_1775.5	GD_00971_L10_PA	LG10	<lmxll>	{1-}	(ll,lm)	lm	lm	lm	ll	lm	ll	ll	ll	lm	lm	lm	ll	lm	lm	ll	lm	ll	lm	ll	lm	lm	ll	ll
LG10_HB_1775.5	R_28632998_L10_PA	LG10	<lmxll>	{0-}	(ll,lm)	ll	ll	ll	lm	ll	lm	lm	lm	ll	ll	ll	lm	ll	ll	lm	ll	lm	ll	lm	ll	ll	lm	lm
F_0835532_L10_45_1	F_0835532_L10_45_1	LG10	<lmxll>	{0-}	(ll,lm)	ll	ll	ll	lm	ll	lm	lm	lm	ll	ll	ll	lm	ll	ll	lm	ll	lm	ll	lm	ll	ll	lm	lm
LG10_HB_1778	F_0837578_L10_48_1	LG10	<nnxnp>	{-0}	(nn,np)	np	np	np	nn	nn	nn	np	np	nn	nn	np	nn	nn	nn	np	np	np	nn	np	np	np	np	nn
LG10_HB_1778	F_0837602_L10_48_1	LG10	<hkxhk>	{10}	(hh,hk,kk)	kk	kk	kk	hh	hk	hh	hk	hk	hk	hk	kk	hh	hk	hh	hk	kk	hk	hk	kk	kk	kk	kk	hh
LG10_HB_1828_s34h1	F_0858026_L12_34_1	LG10	<lmxll>	{0-}	(ll,lm)	ll	ll	ll	lm	ll	ll	ll	lm	ll	lm	ll	ll	ll	ll	lm	ll	lm	ll	lm	lm	ll	lm	ll
LG10_HB_1828_s34h1	F_0858029_L12_34_1	LG10	<lmxll>	{0-}	(ll,lm)	ll	ll	ll	lm	ll	ll	ll	lm	ll	lm	ll	ll	ll	ll	lm	ll	lm	ll	lm	lm	ll	lm	ll
LG10_HB_2046_s51h1	F_0942709_L1_51_1	LG10	<nnxnp>	{-1}	(nn,np)	np	np	np	nn	nn	np	np	nn	nn	np	nn	nn	np	nn	nn	nn	nn	nn	np	np	nn	nn	np
LG10_HB_21.5	R_7121587_L10_PA	LG10	<lmxll>	{0-}	(ll,lm)	ll	ll	ll	lm	ll	ll	lm	ll	lm	lm	ll	ll	ll	ll	lm	ll	lm	ll	lm	lm	lm	lm	ll
LG10_HB_22	GD_02051_L10_PA	LG10	<lmxll>	{1-}	(ll,lm)	lm	lm	lm	ll	lm	lm	ll	lm	ll	ll	lm	lm	lm	lm	ll	lm	ll	lm	ll	ll	ll	ll	lm
LG10_HB_2268_s33h1	F_1022997_L8_33_1	LG10	<lmxll>	{1-}	(ll,lm)	lm	lm	lm	ll	lm	lm	lm	ll	lm	ll	lm	lm	lm	lm	ll	lm	ll	lm	ll	ll	ll	ll	lm
LG10_HB_2268_s33h1	F_1023006_L8_33_1	LG10	<lmxll>	{1-}	(ll,lm)	lm	lm	lm	ll	lm	lm	lm	ll	lm	ll	lm	lm	lm	lm	ll	lm	ll	lm	ll	ll	ll	ll	lm
LG10_HB_2330_s57h2	F_1052854_L10_57_2	LG10	<hkxhk>	{01}	(hh,hk,kk)	hk	hk	hk	hk	hh	hk	hh	hk	hh	kk	hh	hh	hk	hh	hk	hh	hk	hh	kk	kk	hh	hk	kk
LG10_HB_2330_s57h2	F_1052855_L10_57_2	LG10	<hkxhk>	{01}	(hh,hk,kk)	hk	hk	hk	hk	hh	hk	hh	hk	hh	kk	hh	hh	hk	hh	hk	hh	hk	hh	kk	kk	hh	hk	kk
LG10_HB_2330_s57h2	F_1052860_L10_57_2	LG10	<lmxll>	{0-}	(ll,lm)	ll	ll	ll	lm	ll	ll	ll	lm	ll	lm	ll	ll	ll	ll	lm	ll	lm	ll	lm	lm	ll	lm	lm
LG10_HB_2330_s57h2	F_1052863_L10_57_2	LG10	<hkxhk>	{10}	(hh,hk,kk)	hk	hk	hk	hk	kk	hk	kk	hk	kk	hh	kk	kk	hk	kk	hk	kk	hk	kk	hh	hh	kk	hk	hh
LG10_HB_2333.5	R_31707563_L10_PA	LG10	<lmxll>	{1-}	(ll,lm)	lm	lm	lm	ll	lm	ll	ll	ll	lm	lm	lm	ll	lm	lm	ll	lm	ll	lm	ll	lm	lm	lm	ll
LG10_HB_2333.5	GD_00099_L10_PA	LG10	<nnxnp>	{-0}	(nn,np)	np	np	np	nn	np	nn	np	np	nn	nn	np	nn	nn	nn	np	np	np	nn	np	np	np	np	nn
LG10_HB_2398_s112h2	F_1070796_L15_112_2	LG10	<nnxnp>	{-0}	(nn,np)	nn	nn	nn	np	np	nn	nn	np	np	nn	np	np	nn	np	np	np	np	np	nn	nn	np	np	nn
LG10_HB_2465_s51h2	F_1086045_L2_51_2	LG10	<hkxhk>	{11}	(hh,hk,kk)	kk	kk	kk	hh	hk	kk	kk	hh	hk	hk	hk	hk	kk	hk	hh	hk	hh	hk	hk	hk	hk	hh	kk
LG10_HB_2465_s51h2	F_1086046_L2_51_2	LG10	<lmxll>	{0-}	(ll,lm)	ll	ll	ll	lm	ll	ll	ll	lm	ll	lm	ll	ll	ll	ll	lm	ll	lm	ll	lm	lm	ll	lm	ll
LG10_HB_2465_s51h2	F_1086053_L2_51_2	LG10	<lmxll>	{1-}	(ll,lm)	lm	lm	lm	ll	lm	lm	lm	ll	lm	ll	lm	lm	lm	lm	ll	lm	ll	lm	ll	ll	lm	ll	lm
LG10_HB_2465_s51h2	F_1086040_L2_51_2	LG10	<nnxnp>	{-1}	(nn,np)	np	np	np	nn	nn	np	np	nn	nn	np	nn	nn	np	nn	nn	nn	nn	nn	np	np	nn	nn	np
LG10_HB_2465_s51h2	F_1086048_L2_51_2	LG10	<hkxhk>	{01}	(hh,hk,kk)	hk	hk	hk	hk	hh	hk	hk	hk	hh	kk	hh	hh	hk	hh	hk	hh	hk	hh	kk	kk	hh	hk	hk
LG10_HB_2465_s51h2	F_1086057_L2_51_2	LG10	<nnxnp>	{-1}	(nn,np)	np	np	np	nn	nn	np	np	nn	nn	np	nn	nn	np	nn	nn	nn	nn	nn	np	np	nn	nn	np
LG10_HB_2528_s62h2	F_1100839_L8_62_2	LG10	<lmxll>	{1-}	(ll,lm)	lm	lm	lm	ll	lm	lm	lm	ll	lm	ll	lm	lm	lm	lm	ll	lm	ll	lm	ll	ll	ll	ll	lm
LG10_HB_2528_s62h2	F_1100846_L8_62_2	LG10	<lmxll>	{1-}	(ll,lm)	lm	lm	lm	ll	lm	lm	lm	ll	lm	ll	lm	lm	lm	lm	ll	lm	ll	lm	ll	ll	ll	ll	lm
LG10_HB_2528_s62h2	$F_1100858y_LG10	LG10	<lmxll>	{1-}	(ll,lm)	lm	lm	lm	ll	lm	lm	lm	ll	lm	ll	lm	lm	lm	lm	ll	lm	ll	lm	ll	ll	ll	ll	lm
LG10_HB_2529_s62h2	F_1100862_L8_62_2	LG10	<lmxll>	{1-}	(ll,lm)	lm	lm	lm	ll	lm	lm	lm	ll	lm	ll	lm	lm	lm	--	ll	lm	ll	lm	ll	ll	lm	ll	lm
LG10_HB_2604_s40h3	F_1115483_L4_40_3	LG10	<nnxnp>	{-0}	(nn,np)	nn	nn	nn	np	np	nn	nn	np	np	nn	np	np	nn	np	np	np	np	np	nn	nn	np	np	nn
LG10_HB_2604_s40h3	F_1115487_L4_40_3	LG10	<nnxnp>	{-1}	(nn,np)	np	np	np	nn	nn	np	np	nn	nn	np	nn	nn	np	nn	nn	nn	nn	nn	np	np	nn	nn	np
LG10_HB_2604_s40h3	F_1115484_L4_40_3	LG10	<nnxnp>	{-1}	(nn,np)	np	np	np	nn	nn	np	np	nn	nn	np	nn	nn	np	nn	nn	nn	nn	nn	np	np	nn	nn	np
LG10_HB_2604_s40h3	F_1115486_L4_40_3	LG10	<nnxnp>	{-1}	(nn,np)	np	np	np	nn	nn	np	np	nn	nn	np	nn	nn	np	nn	nn	nn	nn	nn	np	np	nn	nn	np
LG10_HB_267	F_0120455_L12_PA	LG10	<nnxnp>	{-0}	(nn,np)	nn	nn	nn	np	np	nn	nn	np	np	nn	np	np	nn	np	np	np	np	np	nn	nn	np	np	nn
LG10_HB_269	F_0121827_L12_PA	LG10	<nnxnp>	{-1}	(nn,np)	np	np	np	nn	nn	np	np	nn	nn	np	nn	nn	np	nn	nn	nn	nn	nn	np	np	nn	nn	np
LG10_HB_269	F_0121825_L12_PA	LG10	<nnxnp>	{-1}	(nn,np)	np	np	np	nn	nn	np	np	nn	nn	np	nn	nn	np	nn	nn	nn	nn	nn	np	np	nn	nn	np
LG10_HB_27	R_8544939_L10_PA	LG10	<nnxnp>	{-0}	(nn,np)	nn	nn	nn	np	np	nn	np	np	np	nn	np	np	nn	np	np	np	np	np	nn	nn	np	np	nn
LG10_HB_27	R_8550026_L10_PA	LG10	<nnxnp>	{-0}	(nn,np)	nn	nn	nn	np	np	nn	np	np	np	nn	np	np	nn	np	np	np	np	np	nn	nn	np	np	nn
LG10_HB_27	R_8552134_L10_PA	LG10	<nnxnp>	{-0}	(nn,np)	nn	nn	nn	np	np	nn	np	np	np	nn	np	np	nn	np	np	np	np	np	nn	nn	np	np	nn
LG10_HB_27	GD_00260_L10_PA	LG10	<lmxll>	{1-}	(ll,lm)	lm	lm	lm	lm	lm	lm	lm	ll	lm	ll	lm	lm	lm	lm	ll	lm	ll	lm	ll	ll	lm	ll	ll
LG10_HB_271	F_0122473_L12_PA	LG10	<lmxll>	{1-}	(ll,lm)	lm	lm	lm	ll	lm	lm	lm	ll	lm	ll	lm	lm	lm	lm	ll	lm	ll	lm	ll	ll	lm	ll	lm
LG10_HB_271	F_0122479_L12_PA	LG10	<lmxll>	{1-}	(ll,lm)	lm	lm	lm	ll	lm	lm	lm	ll	lm	ll	lm	lm	lm	lm	ll	lm	ll	lm	ll	ll	lm	ll	lm
LG10_HB_28	F_0013158_L10_PA	LG10	<lmxll>	{0-}	(ll,lm)	ll	ll	ll	lm	ll	ll	ll	lm	ll	lm	ll	ll	ll	ll	lm	ll	lm	ll	lm	lm	ll	lm	lm
LG10_HB_28	F_0013184_L10_PA	LG10	<hkxhk>	{00}	(hh,hk,kk)	hh	hh	hh	kk	hk	hh	hk	kk	hk	hk	hk	hk	hh	hk	kk	hk	kk	hk	hk	hk	hk	kk	hk
R_26641840_L10_44_1	R_26641840_L10_44_1	LG10	<nnxnp>	{-1}	(nn,np)	nn	np	nn	np	nn	np	nn	nn	np	np	nn	np	np	np	nn	nn	nn	np	nn	nn	nn	nn	np
R_16680919_L10_62_2	R_16680919_L10_62_2	LG10	<nnxnp>	{-1}	(nn,np)	np	np	np	nn	nn	np	nn	nn	np	np	nn	nn	np	nn	nn	nn	nn	nn	np	np	nn	nn	np
GD_01264_L10_44_1	GD_01264_L10_44_1	LG10	<nnxnp>	{-1}	(nn,np)	nn	nn	nn	np	nn	np	nn	nn	np	np	nn	np	np	np	nn	nn	nn	np	nn	nn	nn	nn	np
R_28610777_L10_45_1	R_28610777_L10_45_1	LG10	<lmxll>	{0-}	(ll,lm)	ll	ll	ll	lm	ll	lm	lm	lm	ll	ll	ll	lm	ll	ll	lm	ll	lm	ll	lm	ll	ll	lm	lm
LG10_HB_3061_s47h1	R_32395620_L10_47_1	LG10	<lmxll>	{0-}	(ll,lm)	ll	ll	ll	lm	ll	lm	lm	lm	ll	ll	ll	lm	ll	lm	lm	ll	lm	ll	lm	ll	ll	ll	lm
LG10_HB_3064_s33h1	R_8522809_L10_33_1	LG10	<nnxnp>	{-0}	(nn,np)	nn	nn	nn	np	np	nn	np	np	np	nn	np	np	nn	np	np	np	np	np	nn	nn	np	np	nn
LG10_HB_3064_s33h1	R_8508757_L10_33_1	LG10	<lmxll>	{1-}	(ll,lm)	lm	lm	lm	lm	lm	lm	lm	ll	lm	ll	lm	lm	lm	lm	ll	lm	ll	lm	ll	ll	lm	ll	ll
R_20013910_L10_40_1	R_20013910_L10_40_1	LG10	<nnxnp>	{-1}	(nn,np)	np	np	nn	np	nn	np	nn	nn	np	np	nn	nn	np	nn	nn	nn	nn	nn	np	np	nn	nn	np
R_8533446_L10_PA	R_8533446_L10_PA	LG10	<nnxnp>	{-1}	(nn,np)	np	np	np	nn	nn	np	nn	nn	nn	np	nn	nn	np	nn	nn	nn	nn	nn	np	np	nn	nn	np
LG10_HB_3073	GD_00875_L10_PA	LG10	<lmxll>	{1-}	(ll,lm)	lm	lm	lm	ll	lm	lm	ll	lm	ll	ll	lm	lm	lm	lm	ll	lm	ll	lm	ll	ll	ll	ll	lm
LG10_HB_3116	GD_00604_L10_PA	LG10	<nnxnp>	{-0}	(nn,np)	np	np	np	nn	nn	nn	np	np	nn	nn	np	nn	nn	nn	np	np	nn	nn	np	np	np	np	nn
LG10_HB_33.5	R_13033111_L10_PA	LG10	<lmxll>	{0-}	(ll,lm)	ll	ll	ll	lm	ll	ll	ll	ll	lm	lm	ll	ll	ll	ll	lm	ll	lm	ll	lm	lm	lm	lm	ll
LG10_HB_35	R_11952578_L10_PA	LG10	<lmxll>	{1-}	(ll,lm)	lm	lm	lm	ll	lm	lm	lm	lm	lm	ll	lm	lm	lm	lm	ll	lm	ll	lm	ll	ll	ll	ll	lm
LG10_HB_35.5	R_12055755_L10_PA	LG10	<lmxll>	{1-}	(ll,lm)	lm	lm	lm	ll	lm	lm	lm	lm	lm	ll	lm	lm	lm	lm	ll	lm	ll	lm	ll	ll	ll	ll	lm
LG10_HB_37	R_12422488_L10_PA	LG10	<lmxll>	{1-}	(ll,lm)	lm	lm	lm	ll	lm	lm	lm	lm	lm	ll	lm	lm	lm	lm	ll	lm	ll	lm	ll	ll	ll	ll	lm
LG10_HB_39	F_0017224_L10_PA	LG10	<lmxll>	{1-}	(ll,lm)	lm	lm	lm	ll	lm	lm	lm	lm	ll	ll	lm	lm	lm	lm	ll	lm	ll	lm	ll	ll	ll	ll	lm
LG10_HB_39	F_0017226_L10_PA	LG10	<lmxll>	{1-}	(ll,lm)	lm	lm	lm	ll	lm	lm	lm	lm	ll	ll	lm	lm	lm	lm	ll	lm	ll	lm	ll	ll	ll	ll	lm
LG10_HB_39	R_13071892_L10_PA	LG10	<lmxll>	{0-}	(ll,lm)	ll	ll	ll	lm	ll	ll	ll	ll	lm	lm	ll	ll	ll	ll	lm	ll	lm	ll	lm	lm	lm	lm	ll
LG10_HB_4	GD_01789_L10_PA	LG10	<nnxnp>	{-0}	(nn,np)	nn	nn	np	np	np	nn	nn	np	np	np	np	np	nn	np	nn	np	np	np	nn	nn	np	np	nn
LG10_HB_40	F_0017889_L10_PA	LG10	<lmxll>	{0-}	(ll,lm)	ll	ll	ll	lm	ll	ll	ll	lm	ll	lm	ll	ll	ll	ll	lm	ll	lm	ll	lm	lm	ll	lm	ll
LG10_HB_40	R_13706234_L10_PA	LG10	<nnxnp>	{-1}	(nn,np)	np	np	np	nn	nn	np	nn	nn	nn	np	nn	nn	np	nn	nn	nn	nn	nn	np	np	nn	nn	np
LG10_HB_40	R_13708618_L10_PA	LG10	<nnxnp>	{-1}	(nn,np)	np	np	np	nn	nn	np	nn	nn	nn	np	nn	nn	np	nn	nn	nn	nn	nn	np	np	nn	nn	np
CONS61_L10_PA	CONS61_L10_PA	LG10	<lmxll>	{0-}	(ll,lm)	ll	ll	ll	lm	ll	lm	lm	lm	ll	ll	ll	lm	ll	ll	lm	ll	lm	ll	lm	ll	ll	lm	lm
LG10_HB_4005	FEM_cg_1	LG10	<nnxnp>	{-0}	(nn,np)	np	np	np	nn	nn	nn	np	np	nn	nn	np	nn	nn	nn	np	np	nn	nn	np	np	np	np	nn
LG10_HB_4005	FEM_cg_3	LG10	<nnxnp>	{-0}	(nn,np)	np	np	np	nn	nn	nn	np	np	nn	nn	np	nn	nn	nn	np	np	nn	nn	np	np	np	np	nn
LG10_HB_4007	FEM_cg_14	LG10	<nnxnp>	{-1}	(nn,np)	np	np	nn	np	nn	np	nn	nn	np	np	nn	nn	np	np	nn	nn	nn	nn	np	np	nn	nn	np
LG10_HB_4007	FEM_cg_19	LG10	<nnxnp>	{-1}	(nn,np)	np	np	nn	np	nn	np	nn	nn	np	np	nn	nn	np	np	nn	nn	nn	nn	np	np	nn	nn	np
LG10_HB_4007	FEM_cg_19-bis	LG10	<nnxnp>	{-1}	(nn,np)	np	np	nn	np	nn	np	nn	nn	np	np	nn	nn	np	np	nn	nn	nn	nn	np	np	nn	nn	np
LG10_HB_4016	Vd_DCA1_Gluca	LG10	<nnxnp>	{-0}	(nn,np)	nn	nn	np	np	np	nn	nn	np	np	np	np	np	nn	np	nn	np	np	np	nn	nn	np	np	nn
LG10_HB_41.5	R_14662823_L10_PA	LG10	<nnxnp>	{-1}	(nn,np)	np	np	np	nn	nn	np	nn	nn	nn	np	nn	nn	np	nn	nn	nn	nn	nn	np	np	nn	nn	np
LG10_HB_41.5	R_14712598_L10_PA	LG10	<lmxll>	{1-}	(ll,lm)	lm	lm	lm	lm	lm	lm	lm	ll	lm	ll	lm	lm	lm	lm	ll	lm	ll	lm	ll	ll	lm	ll	ll
LG10_HB_41.8	GD_01267_L10_PA	LG10	<lmxll>	{1-}	(ll,lm)	lm	lm	lm	lm	lm	lm	lm	ll	lm	ll	lm	lm	lm	lm	ll	lm	ll	lm	ll	ll	lm	ll	ll
LG10_HB_42	R_14684226_L10_PA	LG10	<lmxll>	{0-}	(ll,lm)	ll	ll	ll	ll	ll	ll	ll	lm	ll	lm	ll	ll	ll	ll	lm	ll	lm	ll	lm	lm	ll	lm	lm
LG10_HB_47	GD_00015_L10_PA	LG10	<hkxhk>	{10}	(hh,hk,kk)	hk	hk	hk	kk	kk	hk	kk	hk	hk	hh	kk	kk	hk	kk	hk	kk	hk	kk	hh	hh	kk	hk	hh
LG10_HB_48	R_16552378_L10_PA	LG10	<hkxhk>	{10}	(hh,hk,kk)	hk	hk	hk	kk	kk	hk	kk	hk	hk	hh	kk	kk	hk	kk	hk	kk	hk	kk	hh	hh	kk	hk	hh
LG10_HB_48	R_16552411_L10_PA	LG10	<nnxnp>	{-1}	(nn,np)	np	np	np	nn	nn	np	nn	nn	np	np	nn	nn	np	nn	nn	nn	nn	nn	np	np	nn	nn	np
LG10_HB_48	R_16552703_L10_PA	LG10	<nnxnp>	{-1}	(nn,np)	np	np	np	nn	nn	np	nn	nn	np	np	nn	nn	np	nn	nn	nn	nn	nn	np	np	nn	nn	np
LG10_HB_49	R_16718103_L10_PA	LG10	<hkxhk>	{01}	(hh,hk,kk)	hk	hk	hk	hh	hh	hk	hh	hk	hk	kk	hh	hh	hk	hh	hk	hh	hk	hh	kk	kk	hh	hk	kk
LG10_HB_49	R_16720641_L10_PA	LG10	<nnxnp>	{-1}	(nn,np)	np	np	np	nn	nn	np	nn	nn	np	np	nn	nn	np	nn	nn	nn	nn	nn	np	np	nn	nn	np
LG10_HB_49	R_16726719_L10_PA	LG10	<nnxnp>	{-1}	(nn,np)	np	np	np	nn	nn	np	nn	nn	np	np	nn	nn	np	nn	nn	nn	nn	nn	np	np	nn	nn	np
LG10_HB_49.5	R_16729529_L10_PA	LG10	<hkxhk>	{10}	(hh,hk,kk)	hk	hk	hk	kk	kk	hk	kk	hk	hk	hh	kk	kk	hk	kk	hk	kk	hk	kk	hh	hh	kk	hk	hh
LG10_HB_49.5	GD_02009_L10_PA	LG10	<hkxhk>	{01}	(hh,hk,kk)	hk	hk	hk	hh	hh	hk	hh	hk	hk	hk	hh	hh	hk	hh	hk	hh	hk	hh	kk	kk	hh	hk	kk
LG10_HB_49.5	R_16997826_L10_PA	LG10	<lmxll>	{0-}	(ll,lm)	ll	ll	ll	ll	ll	ll	ll	lm	ll	ll	ll	ll	ll	ll	lm	ll	lm	ll	lm	lm	ll	lm	lm
LG10_HB_49.8	R_17043353_L10_PA	LG10	<nnxnp>	{-1}	(nn,np)	np	np	np	nn	nn	np	nn	nn	np	np	nn	nn	np	nn	nn	nn	nn	nn	np	np	nn	nn	np
LG10_HB_49.8	R_17046031_L10_PA	LG10	<hkxhk>	{01}	(hh,hk,kk)	hk	hk	hk	hh	hh	hk	hh	hk	hk	hk	hh	hh	hk	hh	hk	hh	hk	hh	kk	kk	hh	hk	kk
LG10_HB_50	R_17032808_L10_PA	LG10	<hkxhk>	{10}	(hh,hk,kk)	hk	hk	hk	kk	kk	hk	kk	hk	hk	hk	kk	kk	hk	kk	hk	kk	hk	kk	hh	hh	kk	hk	hh
LG10_HB_505	F_0230391_L14_PA	LG10	<nnxnp>	{-0}	(nn,np)	nn	nn	nn	np	np	nn	nn	np	np	nn	np	np	nn	np	np	np	np	np	nn	nn	np	np	nn
LG10_HB_505	F_0230393_L14_PA	LG10	<nnxnp>	{-1}	(nn,np)	np	np	np	nn	nn	np	np	nn	nn	np	nn	nn	np	nn	nn	nn	nn	nn	np	np	nn	nn	np
LG10_HB_52	R_17592310_L10_PA	LG10	<nnxnp>	{-1}	(nn,np)	np	np	np	nn	nn	np	nn	nn	np	np	nn	nn	np	nn	nn	nn	nn	nn	np	np	nn	nn	np
LG10_HB_53	F_0024064_L10_PA	LG10	<nnxnp>	{-1}	(nn,np)	np	np	np	nn	nn	np	nn	nn	np	np	nn	nn	np	nn	nn	nn	nn	nn	np	np	nn	nn	np
LG10_HB_53.5	R_17892578_L10_PA	LG10	<nnxnp>	{-1}	(nn,np)	np	np	nn	nn	nn	np	nn	nn	np	np	nn	nn	np	nn	nn	nn	nn	nn	np	np	nn	nn	np
LG10_HB_53.5	R_17894779_L10_PA	LG10	<nnxnp>	{-1}	(nn,np)	np	np	nn	nn	nn	np	nn	nn	np	np	nn	nn	np	nn	nn	nn	nn	nn	np	np	nn	nn	np
LG10_HB_53.5	R_17914122_L10_PA	LG10	<nnxnp>	{-1}	(nn,np)	np	np	nn	nn	nn	np	nn	nn	np	np	nn	nn	np	nn	nn	nn	nn	nn	np	np	nn	nn	np
LG10_HB_57	F_0027053_L10_PA	LG10	<nnxnp>	{-1}	(nn,np)	np	np	nn	nn	nn	np	nn	nn	np	np	nn	nn	np	nn	nn	nn	nn	nn	np	np	nn	nn	np
LG10_HB_572	F_0263746_L15_PA	LG10	<nnxnp>	{-1}	(nn,np)	np	np	np	nn	nn	np	np	nn	nn	np	nn	nn	np	nn	nn	nn	nn	nn	np	np	nn	nn	np
LG10_HB_572	F_0263752_L15_PA	LG10	<nnxnp>	{-1}	(nn,np)	np	np	np	nn	nn	np	np	nn	nn	np	nn	nn	np	nn	nn	nn	nn	nn	np	np	nn	nn	np
LG10_HB_58	R_19497678_L10_PA	LG10	<nnxnp>	{-1}	(nn,np)	np	np	nn	np	nn	np	nn	nn	np	np	nn	nn	np	nn	nn	nn	nn	nn	np	np	nn	nn	np
LG10_HB_58	R_19503429_L10_PA	LG10	<nnxnp>	{-1}	(nn,np)	np	np	nn	np	nn	np	nn	nn	np	np	nn	nn	np	nn	nn	nn	nn	nn	np	np	nn	nn	np
LG10_HB_595	F_0275982_L15_PA	LG10	<lmxll>	{1-}	(ll,lm)	lm	lm	lm	ll	ll	lm	ll	lm	ll	ll	lm	lm	lm	lm	ll	lm	ll	lm	ll	ll	ll	ll	lm
LG10_HB_6	F_0000978_L10_PA	LG10	<nnxnp>	{-1}	(nn,np)	np	np	nn	nn	nn	np	np	nn	nn	nn	nn	nn	np	nn	np	nn	nn	nn	np	np	nn	nn	np
LG10_HB_601	R_14769213_L10_PA	LG10	<nnxnp>	{-0}	(nn,np)	nn	nn	nn	np	np	nn	np	np	np	nn	np	np	nn	np	np	np	np	np	nn	nn	np	np	nn
LG10_HB_61	R_20810437_L10_PA	LG10	<nnxnp>	{-1}	(nn,np)	np	np	nn	np	nn	np	nn	nn	np	np	nn	nn	np	np	nn	nn	nn	nn	np	np	nn	nn	np
LG10_HB_634	F_0296224_L15_PA	LG10	<nnxnp>	{-0}	(nn,np)	nn	nn	nn	np	np	nn	nn	np	np	nn	np	np	nn	np	np	np	np	np	nn	nn	np	np	nn
LG10_HB_634	F_0296210_L15_PA	LG10	<nnxnp>	{-1}	(nn,np)	np	np	np	nn	nn	np	np	nn	nn	np	nn	nn	np	nn	nn	nn	nn	nn	np	np	nn	nn	np
LG10_HB_634	F_0296212_L15_PA	LG10	<nnxnp>	{-1}	(nn,np)	np	np	np	nn	nn	np	np	nn	nn	np	nn	nn	np	nn	nn	nn	nn	nn	np	np	nn	nn	np
LG10_HB_635	F_0296801_L15_PA	LG10	<nnxnp>	{-0}	(nn,np)	nn	nn	nn	np	np	nn	nn	np	np	nn	np	np	nn	np	np	np	np	np	nn	nn	np	np	nn
LG10_HB_64	F_0031455_L10_PA	LG10	<nnxnp>	{-1}	(nn,np)	np	np	nn	np	nn	np	nn	nn	np	np	nn	nn	np	np	nn	nn	nn	np	np	nn	nn	nn	np
LG10_HB_65	F_0031585_L10_PA	LG10	<nnxnp>	{-1}	(nn,np)	nn	np	nn	np	nn	np	nn	nn	np	np	nn	nn	np	np	nn	nn	nn	np	np	nn	nn	nn	np
LG10_HB_65	R_22517441_L10_PA	LG10	<nnxnp>	{-1}	(nn,np)	nn	np	nn	np	nn	np	nn	nn	np	np	nn	nn	np	np	nn	nn	nn	np	np	nn	nn	nn	np
R_22571534_L10_PA	R_22571534_L10_PA	LG10	<nnxnp>	{-1}	(nn,np)	nn	np	nn	np	nn	np	nn	nn	np	np	nn	nn	np	np	nn	nn	nn	np	nn	nn	nn	nn	np
LG10_HB_67	R_23270798_L10_PA	LG10	<nnxnp>	{-1}	(nn,np)	nn	np	nn	np	nn	np	nn	nn	np	np	nn	nn	np	np	nn	nn	nn	np	nn	nn	nn	nn	np
LG10_HB_7	F_0001462_L10_PA	LG10	<nnxnp>	{-1}	(nn,np)	np	np	nn	nn	nn	np	np	nn	nn	nn	nn	nn	np	nn	np	nn	nn	nn	np	np	nn	nn	np
LG10_HB_70	R_24245886_L10_PA	LG10	<nnxnp>	{-1}	(nn,np)	nn	np	nn	np	nn	np	nn	nn	np	np	nn	np	np	np	nn	nn	nn	np	nn	nn	nn	nn	np
LG10_HB_73.5	R_25256330_L10_PA	LG10	<nnxnp>	{-1}	(nn,np)	nn	np	nn	np	nn	np	nn	nn	np	np	nn	np	np	np	nn	nn	nn	np	nn	nn	nn	nn	np
GD_00812_L10_PA	GD_00812_L10_PA	LG10	<nnxnp>	{-1}	(nn,np)	nn	np	nn	np	nn	np	nn	nn	np	np	nn	np	np	np	nn	nn	nn	np	nn	nn	nn	nn	np
LG10_HB_79	R_27656951_L10_PA	LG10	<nnxnp>	{-1}	(nn,np)	nn	nn	nn	np	nn	np	nn	nn	np	np	nn	np	np	np	nn	nn	nn	np	nn	nn	nn	nn	np
LG10_HB_80	F_0038520_L10_PA	LG10	<lmxll>	{0-}	(ll,lm)	ll	ll	ll	lm	ll	lm	lm	lm	ll	ll	ll	lm	ll	ll	lm	ll	lm	ll	lm	ll	ll	lm	lm
LG10_HB_80	R_28354774_L10_PA	LG10	<lmxll>	{0-}	(ll,lm)	ll	ll	ll	lm	ll	lm	lm	lm	ll	ll	ll	lm	ll	ll	lm	ll	lm	ll	lm	ll	ll	lm	lm
LG10_HB_80	R_28354787_L10_PA	LG10	<lmxll>	{0-}	(ll,lm)	ll	ll	ll	lm	ll	lm	lm	lm	ll	ll	ll	lm	ll	ll	lm	ll	lm	ll	lm	ll	ll	lm	lm
LG10_HB_82	F_0039053_L10_PA	LG10	<lmxll>	{0-}	(ll,lm)	ll	ll	ll	lm	ll	lm	lm	lm	ll	ll	ll	lm	ll	ll	lm	ll	lm	ll	lm	ll	ll	lm	lm
LG10_HB_83	F_0039685_L10_PA	LG10	<lmxll>	{0-}	(ll,lm)	ll	ll	ll	lm	ll	lm	lm	lm	ll	ll	ll	lm	ll	ll	lm	ll	lm	ll	lm	ll	ll	lm	lm
LG10_HB_87	F_0041082_L10_PA	LG10	<lmxll>	{0-}	(ll,lm)	ll	ll	ll	lm	ll	lm	lm	lm	ll	ll	ll	lm	ll	ll	lm	ll	lm	ll	lm	ll	ll	lm	lm
LG10_HB_87	F_0041084_L10_PA	LG10	<lmxll>	{0-}	(ll,lm)	ll	ll	ll	lm	ll	lm	lm	lm	ll	ll	ll	lm	ll	ll	lm	ll	lm	ll	lm	ll	ll	lm	lm
LG10_HB_88	F_0041592_L10_PA	LG10	<lmxll>	{0-}	(ll,lm)	ll	ll	ll	lm	ll	lm	lm	lm	ll	ll	ll	lm	ll	ll	lm	ll	lm	ll	lm	ll	ll	lm	lm
LG10_HB_88	R_30396941_L10_PA	LG10	<lmxll>	{0-}	(ll,lm)	ll	ll	ll	lm	ll	lm	lm	lm	ll	ll	ll	lm	ll	ll	lm	ll	lm	ll	lm	ll	ll	lm	lm
LG10_HB_89	F_0042078_L10_PA	LG10	<lmxll>	{0-}	(ll,lm)	ll	ll	ll	lm	ll	lm	lm	lm	ll	ll	ll	lm	ll	ll	lm	ll	lm	ll	lm	ll	ll	lm	lm
LG10_HB_89	F_0042083_L10_PA	LG10	<lmxll>	{0-}	(ll,lm)	ll	ll	ll	lm	ll	lm	lm	lm	ll	ll	ll	lm	ll	ll	lm	ll	lm	ll	lm	ll	ll	lm	lm
LG10_HB_89	R_30595771_L10_PA	LG10	<lmxll>	{0-}	(ll,lm)	ll	ll	ll	lm	ll	lm	lm	lm	ll	ll	ll	lm	ll	ll	lm	ll	lm	ll	lm	ll	ll	lm	lm
LG10_HB_91	R_31279293_L10_PA	LG10	<lmxll>	{0-}	(ll,lm)	ll	ll	ll	lm	ll	lm	lm	lm	ll	ll	ll	lm	ll	ll	lm	ll	lm	ll	lm	ll	ll	lm	lm
LG10_HB_91.5	R_31295437_L10_PA	LG10	<lmxll>	{1-}	(ll,lm)	lm	lm	lm	ll	lm	ll	ll	ll	lm	lm	lm	ll	lm	lm	ll	lm	ll	lm	ll	lm	lm	ll	ll
LG10_HB_91.5	R_31306024_L10_PA	LG10	<lmxll>	{1-}	(ll,lm)	lm	lm	lm	ll	lm	ll	ll	ll	lm	lm	lm	ll	lm	lm	ll	lm	ll	lm	ll	lm	lm	ll	ll
LG10_HB_91.5	R_31320811_L10_PA	LG10	<lmxll>	{0-}	(ll,lm)	ll	ll	ll	lm	ll	lm	lm	lm	ll	ll	ll	lm	ll	ll	lm	ll	lm	ll	lm	ll	ll	lm	lm
LG10_HB_91.5	R_31331375_L10_PA	LG10	<lmxll>	{1-}	(ll,lm)	lm	lm	lm	ll	lm	ll	ll	ll	lm	lm	lm	ll	lm	lm	ll	lm	ll	lm	ll	lm	lm	ll	ll
LG10_HB_91.5	R_31345666_L10_PA	LG10	<lmxll>	{0-}	(ll,lm)	ll	ll	ll	lm	ll	lm	lm	lm	ll	ll	ll	lm	ll	ll	lm	ll	lm	ll	lm	ll	ll	lm	lm
LG10_HB_91.5	GD_01961_L10_PA	LG10	<nnxnp>	{-1}	(nn,np)	nn	nn	nn	np	nn	np	nn	nn	np	np	nn	np	np	np	nn	nn	nn	np	nn	nn	nn	nn	np
LG10_HB_97.5	R_33501094_L10_PA	LG10	<lmxll>	{1-}	(ll,lm)	lm	lm	lm	ll	lm	ll	ll	ll	lm	lm	lm	ll	lm	ll	ll	lm	ll	lm	ll	lm	lm	lm	ll
LG10_HB_97.5	R_33506050_L10_PA	LG10	<lmxll>	{1-}	(ll,lm)	lm	lm	lm	ll	lm	ll	ll	ll	lm	lm	lm	ll	lm	ll	ll	lm	ll	lm	ll	lm	lm	lm	ll
LG10_HB_97.5	R_33513449_L10_PA	LG10	<lmxll>	{1-}	(ll,lm)	lm	lm	lm	ll	lm	ll	ll	ll	lm	lm	lm	ll	lm	ll	ll	lm	ll	lm	ll	lm	lm	lm	ll
LG10_HB_97.5	R_33520271_L10_PA	LG10	<lmxll>	{1-}	(ll,lm)	lm	lm	lm	ll	lm	ll	ll	ll	lm	lm	lm	ll	lm	ll	ll	lm	ll	lm	ll	lm	lm	lm	ll
LG10_HB_98	F_0046460_L10_PA	LG10	<hkxhk>	{10}	(hh,hk,kk)	kk	kk	kk	hh	hk	hh	hk	hk	hk	hk	kk	hh	hk	hh	hk	kk	hk	hk	hk	kk	kk	kk	hh
LG10_HB_98	F_0046458_L10_PA	LG10	<nnxnp>	{-0}	(nn,np)	np	np	np	nn	nn	nn	np	np	nn	nn	np	nn	nn	nn	np	np	np	nn	np	np	np	np	nn
LG11_HB_1055	F_0488794_L2_PA	LG11	<hkxhk>	{00}	(hh,hk,kk)	hk	hk	kk	hh	kk	hk	kk	hh	hh	kk	kk	hh	hk	hh	hk	hk	hk	hk	hk	hk	hk	hh	kk
LG11_HB_1056	F_0489265_L2_PA	LG11	<hkxhk>	{11}	(hh,hk,kk)	hk	hk	hh	kk	hh	hk	hh	kk	kk	hh	hh	kk	hk	kk	hk	hk	hk	hk	hk	hk	hk	kk	hh
LG11_HB_1056	F_0489266_L2_PA	LG11	<hkxhk>	{11}	(hh,hk,kk)	hk	hk	hh	kk	hh	hk	hh	kk	kk	hh	hh	kk	hk	kk	hk	hk	hk	hk	hk	hk	hk	kk	hh
LG11_HB_1056	F_0489251_L2_PA	LG11	<lmxll>	{0-}	(ll,lm)	ll	lm	lm	ll	lm	ll	lm	ll	ll	lm	lm	ll	lm	ll	ll	ll	ll	lm	ll	ll	lm	ll	lm
LG11_HB_1057	F_0489512_L2_PA	LG11	<lmxll>	{0-}	(ll,lm)	ll	lm	lm	ll	lm	ll	lm	ll	ll	lm	lm	ll	lm	ll	ll	ll	ll	lm	ll	ll	lm	ll	lm
LG11_HB_117	F_0053679_L11_PA	LG11	<hkxhk>	{11}	(hh,hk,kk)	kk	hk	hh	hh	hh	kk	hk	hk	hh	hh	hh	hk	hh	kk	hh	hk	hk	hh	hh	hk	hk	hh	hh
LG11_HB_117	F_0053695_L11_PA	LG11	<nnxnp>	{-0}	(nn,np)	nn	nn	np	np	np	nn	nn	nn	np	np	np	np	np	nn	np	np	np	np	np	np	nn	np	np
LG11_HB_118	F_0054183_L11_PA	LG11	<hkxhk>	{11}	(hh,hk,kk)	kk	hk	hh	hh	hh	kk	hk	hk	hh	hh	hh	kk	hh	kk	hh	hk	hk	hh	hh	hk	hk	hh	hh
LG11_HB_124	F_0056171_L11_PA	LG11	<efxeg>	{00}	(ee,ef,eg,fg)	ee	ef	fg	ef	fg	ee	ef	ef	fg	fg	fg	ee	fg	ee	fg	eg	eg	fg	fg	eg	ef	fg	fg
LG11_HB_126.5	R_3463798_L11_PA	LG11	<hkxhk>	{11}	(hh,hk,kk)	kk	hk	hh	hk	hh	kk	hk	hk	hh	hh	hh	kk	hh	kk	hh	hk	hk	hh	hh	hk	hk	hh	hh
LG11_HB_126.5	R_3469064_L11_PA	LG11	<nnxnp>	{-0}	(nn,np)	nn	nn	np	nn	np	nn	nn	nn	np	np	np	nn	np	nn	np	np	np	np	np	np	nn	np	np
LG11_HB_127	F_0057451_L11_PA	LG11	<hkxhk>	{00}	(hh,hk,kk)	hh	hk	kk	hk	kk	hh	hk	hk	kk	kk	kk	hh	kk	hh	kk	hk	hk	kk	kk	hk	hk	kk	kk
LG11_HB_127	F_0057481_L11_PA	LG11	<efxeg>	{00}	(ee,ef,eg,fg)	ee	ef	fg	ef	fg	ee	ef	ef	fg	fg	fg	ee	fg	ee	fg	eg	eg	fg	fg	eg	ef	fg	fg
LG11_HB_129	GD_01165_L11_PA	LG11	<lmxll>	{0-}	(ll,lm)	ll	lm	lm	lm	lm	ll	lm	lm	lm	lm	lm	ll	lm	ll	lm	ll	ll	lm	lm	ll	lm	lm	lm
LG11_HB_130	F_0058557_L11_PA	LG11	<nnxnp>	{-1}	(nn,np)	np	np	nn	np	nn	np	np	np	nn	nn	nn	np	nn	np	nn	nn	nn	nn	nn	nn	np	nn	nn
LG11_HB_131.5	R_5027432_L11_PA	LG11	<nnxnp>	{-1}	(nn,np)	np	np	nn	np	nn	np	np	np	nn	nn	nn	np	nn	np	nn	nn	nn	nn	nn	nn	np	nn	nn
LG11_HB_131.5	R_5016587_L11_PA	LG11	<lmxll>	{1-}	(ll,lm)	lm	ll	ll	ll	ll	lm	ll	ll	ll	ll	ll	lm	ll	lm	lm	lm	lm	ll	ll	lm	ll	ll	ll
LG11_HB_131.5	R_5021535_L11_PA	LG11	<lmxll>	{1-}	(ll,lm)	lm	ll	ll	ll	ll	lm	ll	ll	ll	ll	ll	lm	ll	lm	lm	lm	lm	ll	ll	lm	ll	ll	ll
R_5011588_L11_PA	R_5011588_L11_PA	LG11	<nnxnp>	{-1}	(nn,np)	np	np	nn	np	nn	np	np	np	nn	nn	nn	np	nn	np	nn	nn	nn	nn	nn	nn	np	nn	nn
LG11_HB_132	R_5154472_L11_PA	LG11	<nnxnp>	{-1}	(nn,np)	np	np	nn	np	nn	np	np	np	nn	nn	nn	np	nn	np	nn	nn	nn	nn	nn	nn	np	nn	nn
LG11_HB_132	R_5159764_L11_PA	LG11	<nnxnp>	{-1}	(nn,np)	np	np	nn	np	nn	np	np	np	nn	nn	nn	np	nn	np	nn	nn	nn	nn	nn	nn	np	nn	nn
LG11_HB_132	F_0059434_L11_PA	LG11	<hkxhk>	{01}	(hh,hk,kk)	hk	kk	hk	kk	hk	hk	kk	kk	hk	hk	hk	hk	hk	hk	hh	hh	hh	hk	hk	hh	kk	hk	hk
LG11_HB_132.5	GD_00418_L11_PA	LG11	<nnxnp>	{-1}	(nn,np)	np	np	nn	np	nn	np	np	np	nn	nn	nn	np	nn	np	nn	nn	nn	nn	nn	nn	np	nn	nn
LG11_HB_132.5	R_5197434_L11_PA	LG11	<hkxhk>	{00}	(hh,hk,kk)	hh	hk	kk	hk	kk	hh	hk	hk	kk	kk	kk	hh	kk	hh	hk	hk	hk	kk	kk	hk	hk	kk	kk
LG11_HB_133	R_5482687_L11_PA	LG11	<lmxll>	{0-}	(ll,lm)	ll	lm	lm	lm	lm	ll	lm	lm	lm	lm	lm	ll	lm	ll	ll	ll	ll	lm	lm	ll	lm	lm	lm
LG11_HB_133	F_0060049_L11_PA	LG11	<hkxhk>	{11}	(hh,hk,kk)	kk	hk	hh	hk	hh	kk	hk	hk	hh	hh	hh	kk	hh	kk	hk	hk	hk	hh	hh	hk	hk	hh	hh
LG11_HB_135	F_0061199_L11_PA	LG11	<hkxhk>	{11}	(hh,hk,kk)	kk	hk	hh	hk	hh	kk	hk	hk	hh	hh	hh	kk	hh	kk	hk	hk	hk	hh	hh	hk	hk	hh	hh
LG11_HB_136	F_0061654_L11_PA	LG11	<hkxhk>	{00}	(hh,hk,kk)	hh	hk	kk	hk	kk	hh	hk	hk	kk	kk	kk	hh	kk	hh	hk	hk	hk	kk	kk	hk	hk	kk	kk
LG11_HB_136.5	R_6688015_L11_PA	LG11	<lmxll>	{0-}	(ll,lm)	ll	lm	lm	lm	lm	ll	lm	lm	lm	lm	lm	ll	lm	ll	ll	ll	ll	lm	lm	ll	lm	lm	lm
LG11_HB_139	R_7143110_L11_PA	LG11	<lmxll>	{0-}	(ll,lm)	ll	lm	lm	lm	lm	ll	lm	lm	lm	lm	lm	ll	lm	ll	ll	ll	ll	lm	lm	ll	lm	lm	lm
LG11_HB_140	F_0063329_L11_PA	LG11	<hkxhk>	{00}	(hh,hk,kk)	hh	hk	kk	hk	kk	hk	hk	hk	kk	kk	kk	hh	kk	hh	hk	hk	hk	kk	kk	hk	hk	hk	kk
GD_00621_L11_PA	GD_00621_L11_PA	LG11	<nnxnp>	{-0}	(nn,np)	nn	nn	np	nn	np	np	nn	nn	np	np	np	nn	np	nn	np	np	np	np	np	np	nn	nn	np
LG11_HB_141	F_0064051_L11_PA	LG11	<nnxnp>	{-0}	(nn,np)	nn	nn	np	nn	np	np	nn	nn	np	np	np	nn	np	nn	np	np	np	np	np	np	nn	nn	np
LG11_HB_142	F_0064308_L11_PA	LG11	<nnxnp>	{-0}	(nn,np)	nn	nn	np	nn	np	np	nn	nn	np	np	np	nn	np	nn	np	np	np	np	np	np	nn	nn	np
LG11_HB_142.5	R_8682607_L11_PA	LG11	<lmxll>	{0-}	(ll,lm)	ll	lm	lm	lm	lm	ll	lm	lm	lm	lm	lm	ll	lm	ll	ll	ll	ll	lm	lm	ll	lm	lm	lm
LG11_HB_142.5	R_8694610_L11_PA	LG11	<lmxll>	{0-}	(ll,lm)	ll	lm	lm	lm	lm	ll	lm	lm	lm	lm	lm	ll	lm	ll	ll	ll	ll	lm	lm	ll	lm	lm	lm
LG11_HB_143	R_8707503_L11_PA	LG11	<hkxhk>	{00}	(hh,hk,kk)	hh	hk	kk	hk	kk	hk	hk	hk	kk	kk	kk	hh	kk	hh	hk	hk	hk	kk	kk	hk	hk	hk	kk
LG11_HB_143	F_0064988_L11_PA	LG11	<nnxnp>	{-0}	(nn,np)	nn	nn	np	nn	np	np	nn	nn	np	np	np	nn	np	nn	np	np	np	np	np	np	nn	nn	np
LG11_HB_143	F_0065000_L11_PA	LG11	<nnxnp>	{-0}	(nn,np)	nn	nn	np	nn	np	np	nn	nn	np	np	np	nn	np	nn	np	np	np	np	np	np	nn	nn	np
GD_00735_L11_PA	GD_00735_L11_PA	LG11	<hkxhk>	{11}	(hh,hk,kk)	kk	hk	hh	hk	hh	hk	hk	hk	hh	hh	hh	kk	hh	kk	hk	hk	hk	hh	hh	hk	hk	hk	hh
LG11_HB_144	F_0065643_L11_PA	LG11	<nnxnp>	{-0}	(nn,np)	nn	nn	np	nn	np	np	nn	nn	np	np	np	nn	np	nn	np	np	np	np	np	np	nn	nn	np
LG11_HB_146	F_0065872_L11_PA	LG11	<hkxhk>	{00}	(hh,hk,kk)	hh	hk	kk	hk	kk	hk	hk	hk	hk	kk	kk	hh	kk	hh	hk	hk	hk	kk	kk	hk	hk	hk	kk
LG11_HB_146	F_0065876_L11_PA	LG11	<hkxhk>	{00}	(hh,hk,kk)	hh	hk	kk	hk	kk	hk	hk	hk	hk	kk	kk	hh	kk	hh	hk	hk	hk	kk	kk	hk	hk	hk	kk
LG11_HB_147	F_0066483_L11_PA	LG11	<hkxhk>	{00}	(hh,hk,kk)	hh	hk	kk	hk	kk	hk	hk	hk	hk	kk	kk	hh	kk	hh	hk	hk	hk	kk	kk	hk	hk	hk	kk
LG11_HB_147	F_0066494_L11_PA	LG11	<hkxhk>	{00}	(hh,hk,kk)	hh	hk	kk	hk	kk	hk	hk	hk	hk	kk	kk	hh	kk	hh	hk	hk	hk	kk	kk	hk	hk	hk	kk
LG11_HB_147	R_9950691_L11_PA	LG11	<nnxnp>	{-0}	(nn,np)	nn	nn	np	nn	np	np	nn	nn	nn	np	np	nn	np	nn	np	np	np	np	np	np	nn	nn	np
LG11_HB_149.5	R_10600067_L11_PA	LG11	<lmxll>	{0-}	(ll,lm)	ll	lm	lm	lm	lm	ll	lm	ll	lm	lm	lm	ll	lm	ll	ll	ll	ll	lm	lm	ll	lm	lm	lm
LG11_HB_149.5	R_10597805_L11_PA	LG11	<lmxll>	{0-}	(ll,lm)	ll	lm	lm	lm	lm	ll	lm	ll	lm	lm	lm	ll	lm	ll	ll	ll	ll	lm	lm	ll	lm	lm	lm
LG11_HB_150	F_0067824_L11_PA	LG11	<lmxll>	{0-}	(ll,lm)	ll	lm	lm	lm	lm	ll	lm	ll	lm	lm	lm	ll	lm	ll	ll	ll	ll	lm	lm	ll	lm	lm	lm
LG11_HB_150	F_0067834_L11_PA	LG11	<lmxll>	{0-}	(ll,lm)	ll	lm	lm	lm	lm	ll	lm	ll	lm	lm	lm	ll	lm	ll	ll	ll	ll	lm	lm	ll	lm	lm	lm
LG11_HB_151	R_11309307_L11_PA	LG11	<lmxll>	{0-}	(ll,lm)	ll	lm	lm	lm	lm	ll	lm	ll	lm	lm	lm	ll	lm	ll	ll	ll	ll	lm	lm	ll	lm	lm	lm
LG11_HB_151	R_11312685_L11_PA	LG11	<lmxll>	{0-}	(ll,lm)	ll	lm	lm	lm	lm	ll	lm	ll	lm	lm	lm	ll	lm	ll	ll	ll	ll	lm	lm	ll	lm	lm	lm
LG11_HB_152	R_11573565_L11_PA	LG11	<lmxll>	{0-}	(ll,lm)	ll	lm	lm	lm	lm	ll	lm	ll	lm	lm	lm	ll	lm	ll	ll	ll	ll	lm	lm	ll	lm	lm	lm
LG11_HB_152.5	R_11608827_L11_PA	LG11	<lmxll>	{0-}	(ll,lm)	ll	lm	lm	lm	lm	ll	lm	ll	lm	lm	lm	ll	lm	ll	ll	ll	ll	lm	lm	ll	lm	lm	lm
LG11_HB_152.5	R_11595996_L11_PA	LG11	<lmxll>	{0-}	(ll,lm)	ll	lm	lm	lm	lm	ll	lm	ll	lm	lm	lm	ll	lm	ll	ll	ll	ll	lm	lm	ll	lm	lm	lm
LG11_HB_153	R_11831569_L11_PA	LG11	<lmxll>	{0-}	(ll,lm)	ll	lm	lm	lm	lm	ll	lm	ll	lm	lm	lm	ll	lm	ll	ll	ll	ll	lm	lm	ll	lm	lm	lm
LG11_HB_154	F_0069361_L11_PA	LG11	<hkxhk>	{00}	(hh,hk,kk)	hh	hk	kk	hk	kk	hk	kk	hh	hk	kk	kk	hh	kk	hh	hk	hk	hk	hk	kk	hk	hk	hk	kk
LG11_HB_155	F_0070276_L11_PA	LG11	<hkxhk>	{00}	(hh,hk,kk)	hh	hk	kk	hk	kk	hk	kk	hh	hk	kk	kk	hh	kk	hh	hk	hk	hk	hk	kk	hk	hk	hk	kk
LG11_HB_155.5	R_12328377_L11_PA	LG11	<hkxhk>	{11}	(hh,hk,kk)	kk	hk	hh	hk	hh	hk	hh	kk	hk	hh	hh	kk	hh	kk	hk	hk	hk	hk	hh	hk	hk	hk	hh
LG11_HB_1551	F_0725484_L8_PA	LG11	<efxeg>	{00}	(ee,ef,eg,fg)	eg	ef	fg	ee	fg	eg	fg	ee	ee	fg	fg	ee	ef	ee	eg	eg	eg	ef	eg	eg	ef	ee	fg
LG11_HB_1551	F_0725494_L8_PA	LG11	<hkxhk>	{00}	(hh,hk,kk)	hk	hk	kk	hh	kk	hk	kk	hh	hh	kk	kk	hh	hk	hh	hk	hk	hk	hk	hk	hk	hk	hh	kk
LG11_HB_1551	F_0725507_L8_PA	LG11	<hkxhk>	{00}	(hh,hk,kk)	hk	hk	kk	hh	kk	hk	kk	hh	hh	kk	kk	hh	hk	hh	hk	hk	hk	hk	hk	hk	hk	hh	kk
LG11_HB_157	F_0071391_L11_PA	LG11	<lmxll>	{0-}	(ll,lm)	ll	lm	lm	lm	lm	ll	lm	ll	ll	lm	lm	ll	lm	ll	ll	ll	ll	lm	lm	ll	lm	lm	lm
LG11_HB_157	R_12898690_L11_PA	LG11	<nnxnp>	{-0}	(nn,np)	--	--	np	nn	np	np	np	nn	nn	np	np	nn	np	nn	np	np	np	nn	np	np	nn	nn	np
LG11_HB_157	R_12901242_L11_PA	LG11	<nnxnp>	{-0}	(nn,np)	nn	nn	--	nn	--	np	--	nn	nn	--	--	nn	--	nn	np	np	np	nn	--	np	nn	nn	--
LG11_HB_158	F_0072005_L11_PA	LG11	<nnxnp>	{-0}	(nn,np)	nn	nn	np	nn	--	np	np	nn	nn	np	np	nn	--	nn	np	np	np	nn	--	np	nn	nn	np
LG11_HB_158	F_0072015_L11_PA	LG11	<nnxnp>	{-0}	(nn,np)	nn	nn	np	nn	np	np	np	nn	nn	--	np	nn	np	nn	np	np	np	nn	np	np	--	--	np
LG11_HB_159	R_13655380_L11_PA	LG11	<nnxnp>	{-0}	(nn,np)	np	nn	np	nn	np	np	np	nn	nn	np	np	nn	nn	nn	np	np	np	nn	np	np	nn	nn	np
LG11_HB_160	F_0072603_L11_PA	LG11	<lmxll>	{0-}	(ll,lm)	ll	lm	lm	ll	lm	ll	lm	ll	ll	lm	lm	ll	lm	ll	ll	ll	ll	lm	ll	ll	lm	ll	lm
LG11_HB_160	F_0072604_L11_PA	LG11	<hkxhk>	{00}	(hh,hk,kk)	hk	hk	kk	hh	kk	hk	kk	hh	hh	kk	kk	hh	hk	hh	hk	hk	hk	hk	hk	hk	hk	hh	kk
LG11_HB_160	F_0072612_L11_PA	LG11	<hkxhk>	{00}	(hh,hk,kk)	hk	hk	kk	hh	kk	hk	kk	hh	hh	kk	kk	hh	hk	hh	hk	hk	hk	hk	hk	hk	hk	hh	kk
LG11_HB_166	F_0075427_L11_PA	LG11	<hkxhk>	{00}	(hh,hk,kk)	hh	hk	kk	hk	kk	hk	kk	hh	hh	kk	kk	hh	kk	hh	hk	hk	hk	hk	hk	hk	hk	hh	kk
LG11_HB_166	F_0075446_L11_PA	LG11	<hkxhk>	{00}	(hh,hk,kk)	hh	hk	kk	hk	kk	hk	kk	hh	hh	kk	kk	hh	kk	hh	hk	hk	hk	hk	hk	hk	hk	hh	kk
LG11_HB_167	F_0075769_L11_PA	LG11	<lmxll>	{0-}	(ll,lm)	ll	lm	lm	lm	lm	ll	lm	ll	ll	lm	lm	ll	lm	ll	ll	ll	ll	lm	ll	ll	lm	ll	lm
LG11_HB_167	F_0075780_L11_PA	LG11	<lmxll>	{0-}	(ll,lm)	ll	lm	lm	lm	lm	ll	lm	ll	ll	lm	lm	ll	lm	ll	ll	ll	ll	lm	ll	ll	lm	ll	lm
LG11_HB_170	R_16672448_L11_PA	LG11	<nnxnp>	{-0}	(nn,np)	np	nn	np	nn	np	np	np	nn	nn	np	np	nn	nn	nn	np	np	np	nn	np	np	nn	nn	np
LG11_HB_171	F_0077308_L11_PA	LG11	<hkxhk>	{11}	(hh,hk,kk)	hk	hk	hh	kk	hh	hk	hh	kk	kk	hh	hh	kk	hk	kk	hk	hk	hk	hk	hk	hk	hk	kk	hh
LG11_HB_171	F_0077309_L11_PA	LG11	<lmxll>	{0-}	(ll,lm)	ll	lm	lm	ll	lm	ll	lm	ll	ll	lm	lm	ll	lm	ll	ll	ll	ll	lm	ll	ll	lm	ll	lm
LG11_HB_171	F_0077291_L11_PA	LG11	<hkxhk>	{01}	(hh,hk,kk)	hh	kk	hk	hk	hk	hh	hk	hk	hk	hk	hk	hk	kk	hk	hh	hh	hh	kk	hh	hh	kk	hk	hk
LG11_HB_173	F_0077916_L11_PA	LG11	<hkxhk>	{10}	(hh,hk,kk)	kk	hh	hk	hk	hk	kk	hk	hk	hk	hk	hk	hk	hh	hk	kk	kk	kk	hh	kk	kk	hh	hk	hk
LG11_HB_174	F_0078014_L11_PA	LG11	<lmxll>	{1-}	(ll,lm)	lm	ll	ll	lm	ll	lm	ll	lm	lm	ll	ll	lm	ll	lm	lm	lm	lm	ll	lm	lm	ll	lm	ll
LG11_HB_175	F_0078313_L11_PA	LG11	<hkxhk>	{10}	(hh,hk,kk)	kk	hh	hk	hk	hk	kk	hk	hk	hk	hk	hk	hk	hh	hk	kk	kk	kk	hh	kk	kk	hh	hk	hk
R_19378044_L11_PA	R_19378044_L11_PA	LG11	<nnxnp>	{-1}	(nn,np)	nn	np	nn	np	nn	nn	nn	np	np	nn	nn	np	np	np	nn	nn	nn	np	nn	nn	np	np	nn
LG11_HB_177	F_0078775_L11_PA	LG11	<efxeg>	{11}	(ee,ef,eg,fg)	ef	eg	ee	fg	ee	ef	ee	fg	fg	ee	ee	fg	eg	fg	ef	ef	ef	eg	ef	ef	eg	fg	ee
LG11_HB_177	F_0078776_L11_PA	LG11	<hkxhk>	{10}	(hh,hk,kk)	kk	hh	hk	hk	hk	kk	hk	hk	hk	hk	hk	hk	hh	hk	kk	kk	kk	hh	kk	kk	hh	hk	hk
LG11_HB_177	GD_01878_L11_PA	LG11	<lmxll>	{1-}	(ll,lm)	lm	ll	ll	lm	ll	lm	ll	lm	lm	ll	ll	lm	ll	lm	lm	lm	lm	ll	lm	lm	ll	lm	ll
LG11_HB_1783_s36h1	F_0839413_L11_26_1	LG11	<hkxhk>	{11}	(hh,hk,kk)	kk	hk	hh	hh	hh	kk	hk	hk	hh	hh	hh	kk	hh	kk	hh	hk	hk	hh	hh	hk	hk	hh	hh
LG11_HB_1790_s29h1	F_0841914_L11_29_1	LG11	<nnxnp>	{-0}	(nn,np)	nn	nn	np	nn	np	np	nn	nn	np	np	np	nn	np	nn	np	np	np	np	np	np	nn	np	np
F_0847269_L11_40_1	F_0847269_L11_40_1	LG11	<hkxhk>	{11}	(hh,hk,kk)	hk	hk	hh	kk	hh	hk	hh	kk	kk	hh	hh	kk	hk	kk	hk	hk	hk	hk	hk	hk	hk	kk	hh
LG11_HB_180	F_0081115_L11_PA	LG11	<lmxll>	{0-}	(ll,lm)	ll	lm	lm	ll	lm	ll	lm	ll	ll	lm	lm	ll	lm	ll	ll	ll	ll	lm	ll	ll	lm	ll	lm
LG11_HB_180	GD_01187_L11_PA	LG11	<lmxll>	{1-}	(ll,lm)	lm	ll	ll	lm	ll	lm	ll	lm	lm	ll	ll	lm	ll	lm	lm	lm	lm	ll	lm	lm	ll	lm	ll
LG11_HB_1800_s41h1	F_0847958_L11_41_1	LG11	<lmxll>	{1-}	(ll,lm)	lm	ll	ll	lm	lm	lm	ll	lm	lm	ll	ll	lm	ll	lm	lm	lm	lm	ll	lm	lm	ll	lm	ll
LG11_HB_1801_s41h1	F_0848270_L11_41_1	LG11	<lmxll>	{0-}	(ll,lm)	ll	lm	lm	ll	ll	ll	lm	ll	ll	lm	lm	ll	lm	ll	ll	ll	ll	lm	ll	ll	lm	ll	lm
LG11_HB_1801_s41h1	F_0848307_L11_41_1	LG11	<hkxhk>	{01}	(hh,hk,kk)	hh	kk	hk	hk	hh	hh	hk	hk	hk	hk	hk	hk	kk	hk	hh	hh	hh	kk	hh	hh	kk	hk	hk
LG11_HB_1806_s42h1	F_0849828_L11_42_1	LG11	<nnxnp>	{-0}	(nn,np)	np	nn	np	nn	np	np	np	nn	nn	np	np	nn	nn	nn	np	np	np	nn	np	np	np	nn	nn
LG11_HB_1807_s42h1	F_0850158_L11_42_1	LG11	<hkxhk>	{11}	(hh,hk,kk)	hk	hk	hh	kk	hk	hk	hh	kk	kk	hh	hh	kk	kk	kk	hk	hk	hk	hk	hk	hh	hh	kk	hk
LG11_HB_1807_s42h1	F_0850156_L11_42_1	LG11	<lmxll>	{1-}	(ll,lm)	lm	ll	ll	lm	lm	lm	ll	lm	lm	ll	ll	--	lm	--	lm	lm	lm	ll	lm	ll	ll	lm	ll
LG11_HB_181	F_0081348_L11_PA	LG11	<hkxhk>	{00}	(hh,hk,kk)	hk	hk	kk	hh	kk	hk	kk	hh	hh	kk	kk	hh	hk	hh	hk	hk	hk	hk	hk	hk	hk	hh	kk
LG11_HB_181	F_0081364_L11_PA	LG11	<hkxhk>	{00}	(hh,hk,kk)	hk	hk	kk	hh	kk	hk	kk	hh	hh	kk	kk	hh	hk	hh	hk	hk	hk	hk	hk	hk	hk	hh	kk
LG11_HB_1811.5_s46h1	R_36946479_L11_46_1	LG11	<lmxll>	{0-}	(ll,lm)	lm	lm	lm	ll	ll	ll	lm	lm	ll	lm	lm	ll	ll	ll	ll	ll	ll	lm	ll	lm	ll	ll	lm
LG11_HB_1814_s47h1	F_0853704_L11_47_1	LG11	<lmxll>	{0-}	(ll,lm)	lm	lm	lm	ll	ll	ll	lm	lm	ll	lm	lm	ll	ll	ll	ll	lm	ll	lm	ll	lm	ll	ll	lm
LG11_HB_1815_s47h1	F_0853819_L11_47_1	LG11	<lmxll>	{0-}	(ll,lm)	lm	lm	lm	ll	ll	ll	lm	lm	ll	lm	lm	ll	ll	ll	ll	lm	ll	lm	ll	lm	ll	ll	lm
LG11_HB_1815_s47h1	F_0853820_L11_47_1	LG11	<lmxll>	{0-}	(ll,lm)	lm	lm	lm	ll	ll	ll	lm	lm	ll	lm	lm	ll	ll	ll	ll	lm	ll	lm	ll	lm	ll	ll	lm
LG11_HB_182	F_0081967_L11_PA	LG11	<hkxhk>	{00}	(hh,hk,kk)	hk	hk	kk	hh	kk	hk	kk	hh	hh	kk	kk	hh	hk	hh	hk	hk	hk	hk	hk	hk	hk	hh	kk
LG11_HB_182	F_0081976_L11_PA	LG11	<hkxhk>	{00}	(hh,hk,kk)	hk	hk	kk	hh	kk	hk	kk	hh	hh	kk	kk	hh	hk	hh	hk	hk	hk	hk	hk	hk	hk	hh	kk
LG11_HB_182	R_22759608_L11_PA	LG11	<nnxnp>	{-0}	(nn,np)	np	nn	np	nn	np	np	np	nn	nn	np	np	nn	nn	nn	np	np	np	nn	np	np	nn	nn	np
LG11_HB_1833_s38h1	F_0859705_L12_38_1	LG11	<lmxll>	{1-}	(ll,lm)	lm	ll	ll	ll	ll	lm	ll	ll	ll	ll	ll	lm	ll	lm	ll	lm	lm	ll	ll	lm	ll	ll	ll
LG11_HB_186	R_23881186_L11_PA	LG11	<lmxll>	{1-}	(ll,lm)	lm	ll	ll	lm	ll	lm	ll	lm	lm	ll	ll	lm	ll	lm	lm	lm	lm	ll	lm	lm	ll	lm	ll
LG11_HB_187	F_0083429_L11_PA	LG11	<hkxhk>	{00}	(hh,hk,kk)	hk	hk	kk	hh	kk	hk	kk	hh	hh	kk	kk	hh	hk	hh	hk	hk	hk	hk	hk	hk	hk	hh	kk
LG11_HB_187	F_0083444_L11_PA	LG11	<hkxhk>	{00}	(hh,hk,kk)	hk	hk	kk	hh	kk	hk	kk	hh	hh	kk	kk	hh	hk	hh	hk	hk	hk	hk	hk	hk	hk	hh	kk
LG11_HB_187	F_0083452_L11_PA	LG11	<lmxll>	{0-}	(ll,lm)	ll	lm	lm	ll	lm	ll	lm	ll	ll	lm	lm	ll	lm	ll	ll	ll	ll	lm	ll	ll	lm	ll	lm
LG11_HB_188	F_0083830_L11_PA	LG11	<hkxhk>	{10}	(hh,hk,kk)	kk	hh	hk	hk	hk	kk	hk	hk	hk	hk	hk	hk	hh	hk	kk	kk	kk	hh	kk	kk	hh	hk	hk
LG11_HB_190	F_0085106_L11_PA	LG11	<hkxhk>	{10}	(hh,hk,kk)	kk	hh	hk	hk	kk	kk	hk	hk	hk	hk	hk	hk	hh	hk	kk	kk	kk	hh	kk	kk	hh	hk	hk
LG11_HB_191	F_0085425_L11_PA	LG11	<hkxhk>	{10}	(hh,hk,kk)	kk	hh	hk	hk	kk	kk	hk	hk	hk	hk	hk	hk	hh	hk	kk	kk	kk	hh	kk	hk	hh	hk	hk
LG11_HB_192	R_26026377_L11_PA	LG11	<hkxhk>	{01}	(hh,hk,kk)	hh	kk	hk	hk	hh	hh	hk	hk	hk	hk	hk	hk	kk	hk	hh	hh	hh	kk	hh	hk	kk	hk	hk
GD_01797_L11_PA	GD_01797_L11_PA	LG11	<nnxnp>	{-0}	(nn,np)	np	nn	np	nn	np	np	np	nn	nn	np	np	nn	nn	nn	np	np	np	nn	np	np	nn	nn	np
LG11_HB_193	F_0087003_L11_PA	LG11	<lmxll>	{1-}	(ll,lm)	lm	ll	ll	lm	lm	lm	ll	lm	lm	ll	ll	lm	ll	lm	lm	lm	lm	--	lm	ll	ll	lm	ll
LG11_HB_194	F_0087720_L11_PA	LG11	<hkxhk>	{10}	(hh,hk,kk)	kk	hh	hk	hk	kk	kk	hk	hk	hk	hk	hk	hk	hh	hk	kk	kk	kk	hh	kk	hk	hh	hk	hh
LG11_HB_194	F_0087723_L11_PA	LG11	<hkxhk>	{10}	(hh,hk,kk)	kk	hh	hk	hk	kk	kk	hk	hk	hk	hk	hk	hk	hh	hk	kk	kk	kk	hh	kk	hk	hh	hk	hh
LG11_HB_194	F_0087739_L11_PA	LG11	<lmxll>	{0-}	(ll,lm)	ll	lm	lm	ll	ll	ll	lm	ll	ll	lm	lm	ll	lm	ll	ll	ll	ll	lm	ll	lm	lm	ll	lm
LG11_HB_194	GD_01361_L11_PA	LG11	<lmxll>	{0-}	(ll,lm)	ll	lm	lm	ll	ll	ll	lm	ll	ll	lm	lm	ll	lm	ll	ll	ll	ll	lm	ll	lm	lm	ll	lm
LG11_HB_195	F_0087928_L11_PA	LG11	<nnxnp>	{-0}	(nn,np)	np	nn	np	nn	np	np	np	nn	nn	np	np	nn	nn	nn	np	np	np	nn	np	np	nn	nn	nn
LG11_HB_195	F_0087944_L11_PA	LG11	<hkxhk>	{00}	(hh,hk,kk)	hk	hk	kk	hh	hk	hk	kk	hh	hh	kk	kk	hh	hk	hh	hk	hk	hk	hk	hk	kk	hk	hh	hk
LG11_HB_200	F_0089190_L11_PA	LG11	<nnxnp>	{-0}	(nn,np)	np	nn	np	nn	np	np	np	nn	nn	np	np	nn	nn	nn	np	np	np	nn	np	np	np	nn	nn
LG11_HB_200	F_0089188_L11_PA	LG11	<lmxll>	{0-}	(ll,lm)	--	lm	lm	ll	ll	ll	lm	ll	ll	lm	lm	ll	ll	ll	ll	ll	ll	lm	ll	lm	lm	ll	lm
LG11_HB_201	R_28702187_L11_PA	LG11	<lmxll>	{0-}	(ll,lm)	ll	lm	lm	ll	ll	ll	lm	ll	ll	lm	lm	ll	ll	ll	ll	ll	ll	lm	ll	lm	lm	ll	lm
LG11_HB_202	F_0089928_L11_PA	LG11	<nnxnp>	{-0}	(nn,np)	np	nn	np	nn	np	np	np	nn	nn	np	np	nn	nn	nn	np	np	np	nn	np	np	np	nn	nn
LG11_HB_203	F_0090676_L11_PA	LG11	<nnxnp>	{-0}	(nn,np)	np	nn	np	nn	np	np	np	nn	nn	np	np	nn	nn	nn	np	np	np	nn	np	np	np	nn	nn
LG11_HB_203	F_0090677_L11_PA	LG11	<nnxnp>	{-0}	(nn,np)	np	nn	np	nn	np	np	np	nn	nn	np	np	nn	nn	nn	np	np	np	nn	np	np	np	nn	nn
LG11_HB_203	F_0090683_L11_PA	LG11	<nnxnp>	{-0}	(nn,np)	np	nn	np	nn	np	np	np	nn	nn	np	np	nn	nn	nn	np	np	np	nn	np	np	np	nn	nn
LG11_HB_2040_s42h1	F_0940203_L1_42_1	LG11	<hkxhk>	{11}	(hh,hk,kk)	hk	hk	hh	kk	hh	hk	hh	kk	kk	hh	hh	kk	hk	kk	hk	hk	hk	hk	hk	hk	hk	kk	hh
LG11_HB_205	R_30055645_L11_PA	LG11	<lmxll>	{1-}	(ll,lm)	lm	ll	ll	lm	lm	lm	ll	lm	lm	ll	ll	lm	lm	lm	lm	lm	lm	ll	lm	ll	ll	lm	ll
LG11_HB_205	R_30066535_L11_PA	LG11	<lmxll>	{1-}	(ll,lm)	lm	ll	ll	lm	lm	lm	ll	lm	lm	ll	ll	lm	lm	lm	lm	lm	lm	ll	lm	ll	ll	lm	ll
LG11_HB_206	F_0092266_L11_PA	LG11	<lmxll>	{0-}	(ll,lm)	ll	lm	lm	ll	ll	ll	lm	lm	ll	lm	lm	ll	ll	ll	ll	ll	ll	lm	ll	lm	lm	ll	lm
LG11_HB_206	F_0092278_L11_PA	LG11	<lmxll>	{1-}	(ll,lm)	lm	ll	ll	lm	lm	lm	ll	ll	lm	ll	ll	lm	lm	lm	lm	lm	lm	ll	lm	ll	ll	lm	ll
LG11_HB_210	F_0094449_L11_PA	LG11	<nnxnp>	{-1}	(nn,np)	nn	np	nn	np	nn	nn	nn	np	np	nn	nn	np	np	np	nn	nn	nn	np	nn	nn	nn	nn	np
LG11_HB_210	F_0094479_L11_PA	LG11	<lmxll>	{1-}	(ll,lm)	lm	ll	ll	lm	lm	lm	ll	ll	lm	ll	ll	lm	lm	lm	lm	lm	lm	ll	lm	ll	lm	lm	ll
cR_37675625_L11_PA	R_37675625_L11_PA	LG11	<lmxll>	{1-}	(ll,lm)	ll	ll	ll	lm	lm	lm	ll	ll	lm	ll	ll	lm	lm	lm	lm	lm	lm	ll	lm	ll	lm	lm	ll
LG11_HB_2192_s44h1	F_0996794_L5_44_1	LG11	<lmxll>	{0-}	(ll,lm)	ll	lm	lm	ll	lm	ll	lm	ll	ll	lm	lm	ll	lm	ll	ll	ll	ll	lm	ll	ll	lm	ll	lm
LG11_HB_223.5	R_35958135_L11_PA	LG11	<lmxll>	{1-}	(ll,lm)	ll	ll	ll	lm	lm	lm	ll	ll	lm	ll	ll	lm	lm	lm	lm	lm	lm	ll	lm	ll	lm	lm	ll
LG11_HB_223.5	R_35967392_L11_PA	LG11	<lmxll>	{1-}	(ll,lm)	ll	ll	ll	lm	lm	lm	ll	ll	lm	ll	ll	lm	lm	lm	lm	lm	lm	ll	lm	ll	lm	lm	ll
LG11_HB_223.5	R_36008454_L11_PA	LG11	<lmxll>	{1-}	(ll,lm)	ll	ll	ll	lm	lm	lm	ll	ll	lm	ll	ll	lm	lm	lm	lm	lm	lm	ll	lm	ll	lm	lm	ll
LG11_HB_223.5	R_36011885_L11_PA	LG11	<lmxll>	{1-}	(ll,lm)	ll	ll	ll	lm	lm	lm	ll	ll	lm	ll	ll	lm	lm	lm	lm	lm	lm	ll	lm	ll	lm	lm	ll
LG11_HB_224	F_0101355_L11_PA	LG11	<lmxll>	{1-}	(ll,lm)	ll	ll	ll	lm	lm	lm	ll	ll	lm	ll	ll	lm	lm	lm	lm	lm	lm	ll	lm	ll	lm	lm	ll
LG11_HB_225	R_36931755_L11_PA	LG11	<lmxll>	{1-}	(ll,lm)	ll	ll	ll	lm	lm	lm	ll	ll	lm	ll	ll	lm	lm	lm	lm	lm	lm	ll	lm	ll	lm	lm	ll
LG11_HB_230.5	R_38742272_L11_PA	LG11	<lmxll>	{1-}	(ll,lm)	ll	ll	ll	lm	lm	lm	ll	ll	lm	ll	ll	lm	lm	lm	lm	ll	lm	ll	lm	ll	lm	lm	ll
LG11_HB_233	F_0106095_L11_PA	LG11	<lmxll>	{1-}	(ll,lm)	ll	ll	ll	lm	lm	lm	ll	ll	lm	ll	lm	lm	lm	lm	lm	ll	lm	ll	lm	ll	lm	lm	ll
LG11_HB_233	F_0106133_L11_PA	LG11	<lmxll>	{1-}	(ll,lm)	ll	ll	ll	lm	lm	lm	ll	ll	lm	ll	lm	lm	lm	lm	lm	ll	lm	ll	lm	ll	lm	lm	ll
LG11_HB_2338_s48h2	F_1055748_L11_48_2	LG11	<nnxnp>	{-0}	(nn,np)	nn	nn	np	np	np	nn	nn	nn	np	np	np	nn	np	nn	np	np	np	np	np	np	nn	np	np
LG11_HB_2344_s53h2	F_1056990_L11_53_2	LG11	<hkxhk>	{00}	(hh,hk,kk)	hh	hk	kk	hk	kk	hk	kk	hh	hk	kk	kk	hh	kk	hh	hk	hk	hk	hk	kk	hk	hk	hk	kk
LG11_HB_2344_s53h2	F_1057014_L11_53_2	LG11	<nnxnp>	{-0}	(nn,np)	nn	nn	np	nn	np	np	np	nn	nn	np	np	--	--	nn	np	np	np	nn	np	np	nn	nn	np
LG11_HB_235	F_0107064_L11_PA	LG11	<lmxll>	{1-}	(ll,lm)	ll	ll	ll	lm	lm	lm	ll	ll	lm	ll	lm	lm	lm	lm	lm	ll	lm	ll	lm	ll	lm	lm	ll
LG11_HB_235	GD_00182_L11_PA	LG11	<lmxll>	{0-}	(ll,lm)	lm	lm	lm	ll	ll	ll	lm	lm	ll	lm	ll	ll	ll	ll	ll	lm	ll	lm	ll	lm	ll	ll	lm
LG11_HB_2408_s87h2	F_1072865_L15_87_2	LG11	<hkxhk>	{10}	(hh,hk,kk)	kk	hh	hk	hk	kk	kk	hk	hk	hk	hk	hk	hk	hh	hk	kk	kk	kk	hh	kk	kk	hh	hk	hk
LG11_HB_2408_s87h2	F_1072883_L15_87_2	LG11	<hkxhk>	{10}	(hh,hk,kk)	kk	hh	hk	hk	kk	kk	hk	hk	hk	hk	hk	hk	hh	hk	kk	kk	kk	hh	kk	kk	hh	hk	hk
LG11_HB_2464_s50h2	F_1085951_L2_50_2	LG11	<hkxhk>	{11}	(hh,hk,kk)	hk	hk	hh	kk	hh	hk	hh	kk	kk	hh	hh	kk	hk	kk	hk	hk	hk	hk	hk	hk	hk	kk	hh
LG11_HB_2464_s50h2	F_1085947_L2_50_2	LG11	<hkxhk>	{11}	(hh,hk,kk)	hk	hk	hh	kk	hh	hk	hh	kk	kk	hh	hh	kk	hk	kk	hk	hk	hk	hk	hk	hk	hk	kk	hh
LG11_HB_2520_s49h2	F_1098476_L7_49_2	LG11	<lmxll>	{1-}	(ll,lm)	lm	ll	ll	lm	ll	lm	ll	lm	lm	ll	ll	lm	ll	lm	lm	lm	lm	ll	lm	lm	ll	lm	ll
LG11_HB_2544_s39h2	F_1104688_L9_39_2	LG11	<nnxnp>	{-0}	(nn,np)	np	nn	np	nn	np	np	--	nn	nn	np	--	nn	nn	nn	np	np	np	nn	np	np	nn	nn	--
R_557285_L11_PA	R_557285_L11_PA	LG11	<lmxll>	{0-}	(ll,lm)	ll	lm	lm	lm	lm	ll	lm	lm	lm	lm	lm	ll	lm	ll	lm	ll	ll	lm	lm	ll	lm	lm	lm
LG11_HB_2576_s72h3	F_1108415_L11_72_3	LG11	<nnxnp>	{-0}	(nn,np)	np	nn	np	nn	np	np	np	nn	nn	np	np	nn	nn	nn	np	np	np	nn	np	np	np	nn	nn
GD_00212_L11_58_1	GD_00212_L11_58_1	LG11	<nnxnp>	{-0}	(nn,np)	np	nn	np	nn	np	np	np	nn	nn	np	np	nn	nn	nn	np	np	np	nn	np	np	nn	nn	np
LG11_HB_3128_s29h1	R_6496114_L11_29_1	LG11	<nnxnp>	{-0}	(nn,np)	nn	nn	np	nn	np	nn	nn	nn	np	np	np	nn	np	nn	np	np	np	np	np	np	nn	np	np
GD_01713_L11_PA	GD_01713_L11_PA	LG11	<lmxll>	{0-}	(ll,lm)	ll	lm	lm	lm	lm	ll	lm	lm	lm	lm	lm	ll	lm	ll	ll	ll	ll	lm	lm	ll	lm	lm	lm
LG11_HB_3138.5	R_6484441_L11_PA	LG11	<lmxll>	{0-}	(ll,lm)	ll	lm	lm	lm	lm	ll	lm	lm	lm	lm	lm	ll	lm	ll	ll	ll	ll	lm	lm	ll	lm	lm	lm
R_15738487_L11_PA	R_15738487_L11_PA	LG11	<nnxnp>	{-0}	(nn,np)	nn	nn	np	nn	np	np	np	nn	nn	np	np	nn	np	nn	np	np	np	nn	np	np	nn	nn	np
GD_10010_L11_PA	GD_10010_L11_PA	LG11	<lmxll>	{1-}	(ll,lm)	lm	ll	ll	lm	ll	lm	ll	lm	lm	ll	ll	lm	ll	lm	lm	lm	lm	ll	lm	lm	ll	lm	ll
R_26829691_L11_PA	R_26829691_L11_PA	LG11	<lmxll>	{1-}	(ll,lm)	lm	ll	ll	lm	lm	lm	ll	lm	lm	ll	ll	lm	ll	lm	lm	lm	lm	ll	lm	ll	ll	lm	ll
R_29463163_L11_PA	R_29463163_L11_PA	LG11	<nnxnp>	{-1}	(nn,np)	nn	np	nn	np	nn	nn	nn	np	np	nn	nn	np	np	np	nn	nn	nn	np	nn	nn	nn	np	np
R_38694306_L11_PA	R_38694306_L11_PA	LG11	<lmxll>	{1-}	(ll,lm)	ll	ll	ll	lm	lm	lm	ll	ll	lm	ll	ll	lm	lm	lm	lm	ll	lm	ll	lm	ll	lm	lm	ll
LG11_HB_426	F_0193332_L13_PA	LG11	<hkxhk>	{00}	(hh,hk,kk)	hk	hk	kk	hh	kk	hk	kk	hh	hh	kk	kk	hh	hk	hh	hk	hk	hk	hk	hk	hk	hk	hh	kk
LG11_HB_426	F_0193335_L13_PA	LG11	<hkxhk>	{00}	(hh,hk,kk)	hk	hk	kk	hh	kk	hk	kk	hh	hh	kk	kk	hh	hk	hh	hk	hk	hk	hk	hk	hk	hk	hh	kk
LG11_HB_429	F_0195017_L13_PA	LG11	<hkxhk>	{11}	(hh,hk,kk)	hk	hk	hh	kk	hh	hk	hh	kk	kk	hh	hh	kk	hk	kk	hk	hk	hk	hk	hk	hk	hk	kk	hh
LG11_HB_429	F_0195023_L13_PA	LG11	<lmxll>	{0-}	(ll,lm)	ll	lm	lm	ll	lm	ll	lm	ll	ll	lm	lm	ll	lm	ll	ll	ll	ll	lm	ll	ll	lm	ll	lm
LG11_HB_496	F_0226677_L14_PA	LG11	<nnxnp>	{-0}	(nn,np)	np	nn	np	nn	np	np	np	nn	nn	np	np	nn	nn	nn	np	np	np	nn	np	np	np	nn	nn
LG11_HB_497	F_0227146_L14_PA	LG11	<lmxll>	{0-}	(ll,lm)	ll	lm	lm	ll	ll	ll	lm	ll	ll	lm	lm	ll	ll	ll	ll	ll	ll	lm	ll	lm	lm	ll	lm
LG11_HB_650	F_0304723_L15_PA	LG11	<efxeg>	{00}	(ee,ef,eg,fg)	ee	ef	fg	ef	fg	ee	ef	ef	fg	fg	fg	ee	fg	ee	fg	eg	eg	fg	fg	eg	ef	fg	fg
LG11_HB_651	F_0305355_L15_PA	LG11	<hkxhk>	{00}	(hh,hk,kk)	hh	hk	kk	kk	kk	hh	hk	hk	kk	kk	kk	hh	kk	hh	kk	hk	hk	kk	kk	hk	hk	kk	kk
LG12_HB_1166	F_0543510_L3_PA	LG12	<lmxll>	{0-}	(ll,lm)	lm	lm	lm	ll	ll	ll	lm	lm	lm	lm	ll	ll	ll	ll	ll	ll	lm	lm	lm	lm	ll	ll	lm
LG12_HB_1677	F_0789346_L9_PA	LG12	<hkxhk>	{01}	(hh,hk,kk)	hk	kk	kk	hk	hh	hk	kk	hh	hk	hk	hh	hh	hh	hh	hk	hh	kk	kk	kk	kk	hh	hk	kk
LG12_HB_1677	F_0789349_L9_PA	LG12	<lmxll>	{1-}	(ll,lm)	ll	ll	ll	lm	lm	lm	ll	lm	ll	ll	lm	lm	lm	lm	lm	lm	ll	ll	ll	ll	lm	ll	ll
LG12_HB_1677	F_0789350_L9_PA	LG12	<lmxll>	{1-}	(ll,lm)	ll	ll	ll	lm	lm	lm	ll	lm	ll	ll	lm	lm	lm	lm	lm	lm	ll	ll	ll	ll	lm	ll	ll
LG12_HB_1677	F_0789370_L9_PA	LG12	<lmxll>	{1-}	(ll,lm)	ll	ll	ll	lm	lm	lm	ll	lm	ll	ll	lm	lm	lm	lm	lm	lm	ll	ll	ll	ll	lm	ll	ll
LG12_HB_1677	F_0789387_L9_PA	LG12	<lmxll>	{1-}	(ll,lm)	ll	ll	ll	lm	lm	lm	ll	lm	ll	ll	lm	lm	lm	lm	lm	lm	ll	ll	ll	ll	lm	ll	ll
LG12_HB_1677	F_0789367_L9_PA	LG12	<nnxnp>	{-0}	(nn,np)	np	nn	nn	nn	np	nn	nn	np	np	np	np	np	np	np	nn	np	nn	nn	nn	nn	np	np	nn
LG12_HB_1813_s47h1	F_0853221_L11_47_1	LG12	<hkxhk>	{10}	(hh,hk,kk)	hk	hh	hh	hk	kk	hk	hh	hk	hk	hk	kk	kk	kk	kk	hk	kk	hh	hh	hh	hh	kk	hk	hh
LG12_HB_1819_s27h1	F_0855318_L12_27_1	LG12	<nnxnp>	{-0}	(nn,np)	np	nn	nn	nn	np	nn	nn	np	np	np	np	np	np	np	nn	np	nn	nn	np	nn	nn	np	nn
LG12_HB_1829.5_s35h1	R_12543592_L12_35_1	LG12	<nnxnp>	{-0}	(nn,np)	np	nn	nn	nn	np	nn	nn	np	np	np	np	np	np	np	nn	np	nn	nn	nn	nn	np	np	nn
LG12_HB_1829.5_s35h1	R_12543616_L12_35_1	LG12	<nnxnp>	{-0}	(nn,np)	np	nn	nn	nn	np	nn	nn	np	np	np	np	np	np	np	nn	np	nn	nn	nn	nn	np	np	nn
LG12_HB_1829.5_s35h1	R_12543650_L12_35_1	LG12	<nnxnp>	{-0}	(nn,np)	np	nn	nn	nn	np	nn	nn	np	np	np	np	np	np	np	nn	np	nn	nn	nn	nn	np	np	nn
LG12_HB_1829_s35h1	F_0858095_L12_35_1	LG12	<nnxnp>	{-1}	(nn,np)	nn	np	np	np	nn	np	np	nn	nn	nn	nn	nn	nn	nn	np	nn	np	np	np	np	nn	nn	np
R_17347387_L12_38_1	R_17347387_L12_38_1	LG12	<nnxnp>	{-0}	(nn,np)	np	nn	nn	nn	np	nn	nn	np	np	np	np	np	np	np	nn	nn	nn	nn	nn	nn	np	np	nn
LG12_HB_1835_s39h1	F_0860466_L12_39_1	LG12	<lmxll>	{0-}	(ll,lm)	lm	lm	lm	ll	ll	ll	lm	lm	lm	lm	ll	ll	ll	ll	ll	ll	lm	lm	lm	lm	ll	ll	lm
R_22722118_L12_42_1	R_22722118_L12_42_1	LG12	<nnxnp>	{-1}	(nn,np)	nn	np	np	np	nn	np	nn	nn	nn	nn	nn	nn	nn	nn	np	np	np	np	np	np	nn	nn	np
LG12_HB_184	F_0082448_L11_PA	LG12	<hkxhk>	{10}	(hh,hk,kk)	hk	hh	hh	hk	kk	hk	hh	hk	hk	hk	kk	kk	kk	kk	hk	kk	hh	hh	hh	hh	kk	hk	hh
LG12_HB_184	F_0082462_L11_PA	LG12	<hkxhk>	{01}	(hh,hk,kk)	hk	kk	kk	hk	hh	hk	kk	hk	hk	hk	hh	hh	hh	hh	hk	hh	kk	kk	kk	kk	hh	hk	kk
LG12_HB_184	F_0082477_L11_PA	LG12	<hkxhk>	{01}	(hh,hk,kk)	hk	kk	kk	hk	hh	hk	kk	hk	hk	hk	hh	hh	hh	hh	hk	hh	kk	kk	kk	kk	hh	hk	kk
LG12_HB_1847.5	R_29053998_L12_PA	LG12	<lmxll>	{0-}	(ll,lm)	lm	lm	lm	ll	ll	ll	ll	lm	ll	lm	ll	ll	ll	ll	ll	lm	lm	lm	lm	lm	lm	ll	ll
LG12_HB_1847.5	R_29040874_L12_PA	LG12	<hkxhk>	{01}	(hh,hk,kk)	hk	kk	kk	hk	hh	hh	hh	hk	hh	hk	hh	hh	hh	hk	hk	kk	kk	hk	kk	kk	hk	hh	hh
LG12_HB_1847.5	R_29070012_L12_PA	LG12	<lmxll>	{1-}	(ll,lm)	ll	ll	ll	lm	lm	lm	lm	ll	lm	ll	lm	lm	lm	lm	lm	ll	ll	ll	ll	ll	ll	lm	lm
LG12_HB_1847_s46h1	F_0863682_L12_46_1	LG12	<hkxhk>	{11}	(hh,hk,kk)	hh	hk	hk	kk	hk	hk	hk	hh	hk	hh	hk	hk	hk	kk	kk	hk	hk	hh	hk	hk	hh	hk	hk
LG12_HB_1850_s46h1	F_0864902_L12_46_1	LG12	<nnxnp>	{-1}	(nn,np)	nn	np	np	np	nn	nn	nn	nn	nn	nn	nn	nn	nn	np	np	np	np	nn	np	nn	nn	nn	nn
LG12_HB_1855_s46h1	F_0866253_L12_46_1	LG12	<lmxll>	{1-}	(ll,lm)	ll	--	ll	lm	lm	lm	lm	ll	lm	lm	lm	lm	lm	lm	ll	ll	ll	ll	ll	ll	lm	lm	lm
LG12_HB_1860_s46h1	F_0867407_L12_46_1	LG12	<nnxnp>	{-1}	(nn,np)	np	np	np	nn	nn	nn	nn	nn	nn	nn	nn	nn	nn	np	np	np	nn	nn	np	nn	nn	nn	nn
LG12_HB_1860_s46h1	F_0867409_L12_46_1	LG12	<nnxnp>	{-1}	(nn,np)	np	np	np	nn	nn	nn	nn	nn	nn	nn	nn	nn	nn	np	np	np	nn	nn	np	nn	nn	nn	nn
LG12_HB_1860_s46h1	F_0867411_L12_46_1	LG12	<nnxnp>	{-1}	(nn,np)	np	np	np	nn	nn	nn	nn	nn	nn	nn	nn	nn	nn	np	np	np	nn	nn	np	nn	nn	nn	nn
LG12_HB_1861_s46h1	F_0867539_L12_46_1	LG12	<nnxnp>	{-0}	(nn,np)	nn	nn	nn	np	np	np	np	np	np	np	np	np	np	nn	nn	nn	np	np	nn	np	np	np	np
LG12_HB_1861_s46h1	$F_0867540y_LG12	LG12	<nnxnp>	{-1}	(nn,np)	np	np	np	nn	nn	nn	nn	nn	nn	nn	nn	nn	nn	np	np	np	nn	nn	np	nn	nn	nn	nn
LG12_HB_2198_s51h1	F_0999931_L5_51_1	LG12	<nnxnp>	{-0}	(nn,np)	np	nn	nn	nn	np	nn	nn	np	np	np	np	np	np	np	nn	np	nn	nn	nn	nn	np	np	nn
LG12_HB_2198_s51h1	F_0999945_L5_51_1	LG12	<nnxnp>	{-0}	(nn,np)	np	nn	nn	nn	np	nn	nn	np	np	np	np	np	np	np	nn	np	nn	nn	nn	nn	np	np	nn
LG12_HB_2198_s51h1	F_0999953_L5_51_1	LG12	<nnxnp>	{-0}	(nn,np)	np	nn	nn	nn	np	nn	nn	np	np	np	np	np	np	np	nn	np	nn	nn	nn	nn	np	np	nn
LG12_HB_2302_s23h1	F_1044212_L9_23_1	LG12	<lmxll>	{1-}	(ll,lm)	ll	ll	ll	lm	lm	lm	ll	lm	ll	ll	lm	lm	lm	lm	lm	lm	ll	ll	ll	ll	lm	ll	ll
LG12_HB_2350_s49h2	F_1059526_L12_49_2	LG12	<lmxll>	{0-}	(ll,lm)	lm	lm	lm	ll	ll	lm	lm	ll	lm	lm	ll	ll	ll	ll	ll	ll	lm	lm	ll	lm	ll	lm	lm
F_1060566_L12_56_2	F_1060566_L12_56_2	LG12	<nnxnp>	{-0}	(nn,np)	np	nn	nn	nn	np	nn	np	np	np	np	np	np	np	np	nn	nn	nn	nn	nn	nn	np	np	nn
LG12_HB_2352_s58h2	F_1060727_L12_58_2	LG12	<nnxnp>	{-0}	(nn,np)	np	nn	nn	nn	np	nn	np	np	np	np	np	np	np	np	nn	nn	nn	nn	nn	nn	np	np	nn
LG12_HB_236	R_22208_L12_PA	LG12	<nnxnp>	{-0}	(nn,np)	np	nn	nn	nn	np	nn	nn	np	nn	np	np	np	np	np	nn	np	nn	nn	np	nn	nn	np	nn
R_473947_L12_PA	R_473947_L12_PA	LG12	<nnxnp>	{-0}	(nn,np)	np	nn	nn	nn	np	nn	nn	np	nn	np	np	np	np	np	nn	np	nn	nn	np	nn	nn	np	nn
R_31831_L12_PA	R_31831_L12_PA	LG12	<nnxnp>	{-0}	(nn,np)	np	nn	nn	nn	np	nn	nn	np	nn	np	np	np	np	np	nn	np	nn	nn	np	nn	nn	np	nn
R_500084_L12_PA	R_500084_L12_PA	LG12	<nnxnp>	{-0}	(nn,np)	np	nn	nn	nn	np	nn	nn	np	nn	np	np	np	np	np	nn	np	nn	nn	np	nn	nn	np	nn
LG12_HB_237	GD_00173_L12_PA	LG12	<nnxnp>	{-1}	(nn,np)	nn	np	np	np	nn	np	np	nn	np	nn	nn	nn	nn	nn	np	nn	np	np	nn	np	np	nn	np
LG12_HB_239	R_1193551_L12_PA	LG12	<nnxnp>	{-1}	(nn,np)	nn	np	np	np	nn	np	np	nn	np	nn	nn	nn	nn	nn	np	nn	np	np	nn	np	np	nn	np
LG12_HB_239.5	R_1205264_L12_PA	LG12	<nnxnp>	{-0}	(nn,np)	np	nn	nn	nn	np	nn	nn	np	nn	np	np	np	np	np	nn	np	nn	nn	np	nn	nn	np	nn
LG12_HB_239.5	R_1215786_L12_PA	LG12	<nnxnp>	{-1}	(nn,np)	nn	np	np	np	nn	np	np	nn	nn	nn	nn	nn	nn	nn	np	nn	np	np	nn	np	np	nn	np
LG12_HB_240	R_1475357_L12_PA	LG12	<nnxnp>	{-1}	(nn,np)	nn	np	np	np	nn	np	np	nn	nn	nn	nn	nn	nn	nn	np	nn	np	np	nn	np	np	nn	np
GD_00116_L12_PA	GD_00116_L12_PA	LG12	<nnxnp>	{-1}	(nn,np)	nn	np	np	np	nn	np	np	nn	nn	nn	nn	nn	nn	nn	np	nn	np	np	nn	np	np	nn	np
LG12_HB_241	R_1813514_L12_PA	LG12	<nnxnp>	{-1}	(nn,np)	nn	np	np	np	nn	np	np	nn	nn	nn	nn	nn	nn	nn	np	nn	np	np	nn	np	np	nn	np
LG12_HB_241	R_1816057_L12_PA	LG12	<nnxnp>	{-1}	(nn,np)	nn	np	np	np	nn	np	np	nn	nn	nn	nn	nn	nn	nn	np	nn	np	np	nn	np	np	nn	np
LG12_HB_241	R_1818084_L12_PA	LG12	<nnxnp>	{-1}	(nn,np)	nn	np	np	np	nn	np	np	nn	nn	nn	nn	nn	nn	nn	np	nn	np	np	nn	np	np	nn	np
LG12_HB_243.5	R_2956505_L12_PA	LG12	<lmxll>	{1-}	(ll,lm)	ll	ll	ll	lm	lm	ll	ll	lm	ll	ll	lm	lm	lm	lm	lm	lm	ll	ll	lm	ll	lm	ll	ll
LG12_HB_244	F_0111348_L12_PA	LG12	<nnxnp>	{-0}	(nn,np)	np	nn	nn	nn	np	nn	nn	np	np	np	np	np	np	np	nn	np	nn	nn	np	nn	nn	np	nn
LG12_HB_244.5	GD_01615_L12_PA	LG12	<nnxnp>	{-1}	(nn,np)	nn	np	np	np	nn	np	np	nn	nn	nn	nn	nn	nn	nn	np	nn	np	np	nn	np	np	nn	np
LG12_HB_244.5	R_3025133_L12_PA	LG12	<lmxll>	{0-}	(ll,lm)	lm	lm	lm	ll	ll	lm	lm	ll	lm	lm	ll	ll	ll	ll	ll	ll	lm	lm	ll	lm	ll	lm	lm
LG12_HB_246.5	GD_00430_L12_PA	LG12	<lmxll>	{0-}	(ll,lm)	lm	lm	lm	ll	ll	lm	lm	ll	lm	lm	ll	ll	ll	ll	ll	ll	lm	lm	ll	lm	ll	lm	lm
LG12_HB_246.5	R_3506169_L12_PA	LG12	<hkxhk>	{01}	(hh,hk,kk)	hk	kk	kk	hk	hh	kk	kk	hh	hk	hk	hh	hh	hh	hh	hk	hh	kk	kk	hh	kk	hk	hk	kk
LG12_HB_246.5	R_3725831_L12_PA	LG12	<lmxll>	{0-}	(ll,lm)	lm	lm	lm	ll	ll	lm	lm	ll	lm	lm	ll	ll	ll	ll	ll	ll	lm	lm	ll	lm	ll	lm	lm
LG12_HB_248	F_0113072_L12_PA	LG12	<hkxhk>	{01}	(hh,hk,kk)	hk	kk	kk	hk	hh	kk	kk	hh	hk	hk	hh	hh	hh	hh	hk	hh	kk	kk	hh	kk	hk	hk	kk
LG12_HB_2485_s28h2	F_1091498_L4_28_2	LG12	<hkxhk>	{10}	(hh,hk,kk)	hk	hh	hh	hk	kk	kk	kk	hk	kk	hk	kk	kk	kk	kk	hk	hh	hh	hk	hh	hh	hk	kk	kk
LG12_HB_2485_s28h2	F_1091503_L4_28_2	LG12	<hkxhk>	{10}	(hh,hk,kk)	hk	hh	hh	hk	kk	kk	kk	hk	kk	hk	kk	kk	kk	kk	hk	hh	hh	hk	hh	hh	hk	kk	kk
LG12_HB_249	R_4304933_L12_PA	LG12	<hkxhk>	{10}	(hh,hk,kk)	hk	hh	hh	hk	kk	hh	hh	kk	hk	hk	kk	kk	kk	kk	hk	kk	hh	hh	kk	hh	hk	hk	hh
LG12_HB_250	GD_01907_L12_PA	LG12	<nnxnp>	{-1}	(nn,np)	nn	np	np	np	nn	np	np	nn	nn	nn	nn	nn	nn	nn	np	nn	np	np	nn	np	np	nn	np
LG12_HB_251.5	R_5173778_L12_PA	LG12	<nnxnp>	{-1}	(nn,np)	nn	np	np	np	nn	np	np	nn	nn	nn	nn	nn	nn	nn	np	nn	np	np	nn	np	np	nn	np
LG12_HB_256	F_0117741_L12_PA	LG12	<hkxhk>	{10}	(hh,hk,kk)	hk	hh	hh	hk	kk	hk	hh	kk	hk	hk	kk	kk	kk	kk	hk	kk	hh	hh	hh	hh	kk	hk	hh
LG12_HB_256	F_0117748_L12_PA	LG12	<lmxll>	{1-}	(ll,lm)	ll	ll	ll	lm	lm	lm	ll	lm	ll	ll	lm	lm	lm	lm	lm	lm	ll	ll	ll	ll	lm	ll	ll
LG12_HB_256	F_0117753_L12_PA	LG12	<lmxll>	{1-}	(ll,lm)	ll	ll	ll	lm	lm	lm	ll	lm	ll	ll	lm	lm	lm	lm	lm	lm	ll	ll	ll	ll	lm	ll	ll
LG12_HB_256	F_0117738_L12_PA	LG12	<nnxnp>	{-0}	(nn,np)	np	nn	nn	nn	np	nn	nn	np	np	np	np	np	np	np	nn	np	nn	nn	nn	nn	np	np	nn
F_0118326_L12_PA	F_0118326_L12_PA	LG12	<lmxll>	{1-}	(ll,lm)	ll	ll	ll	lm	lm	lm	ll	lm	ll	ll	lm	lm	lm	lm	lm	lm	ll	ll	ll	ll	lm	ll	ll
LG12_HB_2580_s71h3	F_1108951_L12_71_3	LG12	<hkxhk>	{10}	(hh,hk,kk)	hk	hh	hh	hk	kk	kk	kk	hk	kk	hk	kk	kk	kk	kk	hk	hh	hh	hk	hh	hh	hk	kk	kk
LG12_HB_259	F_0118475_L12_PA	LG12	<lmxll>	{1-}	(ll,lm)	ll	ll	ll	lm	lm	lm	ll	ll	ll	ll	lm	lm	lm	--	lm	lm	ll	ll	ll	ll	lm	ll	ll
LG12_HB_259	F_0118486_L12_PA	LG12	<lmxll>	{1-}	(ll,lm)	ll	ll	ll	lm	lm	lm	ll	ll	ll	ll	lm	lm	lm	--	lm	lm	ll	ll	ll	ll	lm	ll	ll
LG12_HB_261	GD_01703_L12_PA	LG12	<lmxll>	{1-}	(ll,lm)	ll	ll	ll	lm	lm	lm	ll	ll	ll	ll	lm	lm	lm	lm	lm	lm	ll	ll	ll	ll	lm	ll	ll
LG12_HB_263	R_8802561_L12_PA	LG12	<lmxll>	{1-}	(ll,lm)	ll	ll	ll	lm	lm	lm	ll	ll	ll	ll	lm	lm	lm	lm	lm	lm	ll	ll	ll	ll	lm	ll	ll
LG12_HB_263	R_8810680_L12_PA	LG12	<lmxll>	{1-}	(ll,lm)	ll	ll	ll	lm	lm	lm	ll	ll	ll	ll	lm	lm	lm	lm	lm	lm	ll	ll	ll	ll	lm	ll	ll
LG12_HB_263	R_8821550_L12_PA	LG12	<lmxll>	{1-}	(ll,lm)	ll	ll	ll	lm	lm	lm	ll	ll	ll	ll	lm	lm	lm	lm	lm	lm	ll	ll	ll	ll	lm	ll	ll
LG12_HB_265.5	GD_02053_L12_PA	LG12	<lmxll>	{1-}	(ll,lm)	ll	ll	ll	lm	lm	lm	ll	ll	ll	ll	lm	lm	lm	lm	lm	lm	ll	ll	ll	ll	lm	ll	ll
LG12_HB_265.5	R_9330075_L12_PA	LG12	<lmxll>	{1-}	(ll,lm)	ll	ll	ll	lm	lm	lm	ll	ll	ll	ll	lm	lm	lm	lm	lm	lm	ll	ll	ll	ll	lm	ll	ll
LG12_HB_268	F_0121090_L12_PA	LG12	<hkxhk>	{10}	(hh,hk,kk)	hk	hh	hh	hk	kk	hk	hh	hk	hk	hk	kk	kk	kk	kk	hk	kk	hh	hh	hh	hh	kk	hk	hh
LG12_HB_268	GD_02814_L12_PA	LG12	<nnxnp>	{-0}	(nn,np)	np	nn	nn	nn	np	nn	nn	np	np	np	np	np	np	np	nn	np	nn	nn	nn	nn	np	np	nn
F_0123463_L12_PA	F_0123463_L12_PA	LG12	<hkxhk>	{01}	(hh,hk,kk)	hk	kk	kk	hk	hh	hk	kk	hk	hk	hk	hh	hh	hh	hh	hk	hh	kk	kk	kk	kk	hh	hk	kk
LG12_HB_274	F_0124090_L12_PA	LG12	<hkxhk>	{10}	(hh,hk,kk)	hk	hh	hh	hk	kk	hk	hh	hk	hk	hk	kk	kk	kk	kk	hk	kk	hh	hh	hh	hh	kk	hk	hh
LG12_HB_277	F_0124934_L12_PA	LG12	<hkxhk>	{01}	(hh,hk,kk)	hk	kk	kk	hk	hh	hk	kk	hk	hk	hk	hh	hh	hh	hh	hk	hh	kk	kk	kk	kk	hh	hk	kk
LG12_HB_277	F_0124940_L12_PA	LG12	<hkxhk>	{10}	(hh,hk,kk)	hk	hh	hh	hk	kk	hk	hh	hk	hk	hk	kk	kk	kk	kk	hk	kk	hh	hh	hh	hh	kk	hk	hh
LG12_HB_277	F_0124942_L12_PA	LG12	<hkxhk>	{01}	(hh,hk,kk)	hk	kk	kk	hk	hh	hk	kk	hk	hk	hk	hh	hh	hh	hh	hk	hh	kk	kk	kk	kk	hh	hk	kk
LG12_HB_277	F_0124944_L12_PA	LG12	<hkxhk>	{01}	(hh,hk,kk)	hk	kk	kk	hk	hh	hk	kk	hk	hk	hk	hh	hh	hh	hh	hk	hh	kk	kk	kk	kk	hh	hk	kk
LG12_HB_278	F_0125386_L12_PA	LG12	<hkxhk>	{10}	(hh,hk,kk)	hk	hh	hh	hk	kk	hk	hh	hk	hk	hk	kk	kk	kk	kk	hk	kk	hh	hh	hh	hh	kk	hk	hh
LG12_HB_279	F_0125525_L12_PA	LG12	<hkxhk>	{10}	(hh,hk,kk)	hk	hh	hh	hk	kk	hk	hh	hk	hk	hk	kk	kk	kk	kk	hk	kk	hh	hh	hh	hh	kk	hk	hh
LG12_HB_284	F_0127615_L12_PA	LG12	<nnxnp>	{-0}	(nn,np)	np	--	nn	nn	np	nn	nn	np	np	np	np	np	np	np	--	nn	nn	--	nn	nn	np	np	nn
LG12_HB_284	F_0127618_L12_PA	LG12	<hkxhk>	{10}	(hh,hk,kk)	hk	hh	hh	hk	kk	hk	hh	hk	hk	hk	kk	kk	kk	kk	hk	hk	hh	hh	hh	hh	kk	kk	hh
LG12_HB_284.5	R_16343119_L12_PA	LG12	<lmxll>	{1-}	(ll,lm)	ll	ll	ll	lm	lm	lm	ll	ll	ll	ll	lm	lm	lm	lm	lm	lm	ll	ll	ll	ll	lm	lm	ll
LG12_HB_284.5	R_16355366_L12_PA	LG12	<lmxll>	{1-}	(ll,lm)	ll	ll	ll	lm	lm	lm	ll	ll	ll	ll	lm	lm	lm	lm	lm	lm	ll	ll	ll	ll	lm	lm	ll
LG12_HB_286	F_0128823_L12_PA	LG12	<hkxhk>	{10}	(hh,hk,kk)	hk	hh	hh	hk	kk	hk	hh	hk	hk	hk	kk	kk	kk	kk	hk	hk	hh	hh	hh	hh	kk	kk	hh
LG12_HB_286	F_0128827_L12_PA	LG12	<hkxhk>	{01}	(hh,hk,kk)	hk	kk	kk	hk	hh	hk	kk	hk	hk	hk	hh	hh	hh	hh	hk	hk	kk	kk	kk	kk	hh	hh	kk
LG12_HB_286	F_0128851_L12_PA	LG12	<hkxhk>	{10}	(hh,hk,kk)	hk	hh	hh	hk	kk	hk	hh	hk	hk	hk	kk	kk	kk	kk	hk	hk	hh	hh	hh	hh	kk	kk	hh
LG12_HB_288	F_0130114_L12_PA	LG12	<nnxnp>	{-0}	(nn,np)	np	nn	nn	nn	np	nn	nn	np	np	np	np	np	np	np	nn	nn	nn	nn	nn	nn	np	np	nn
LG12_HB_288	F_0130145_L12_PA	LG12	<nnxnp>	{-0}	(nn,np)	np	nn	nn	nn	np	nn	nn	np	np	np	np	np	np	np	nn	nn	nn	nn	nn	nn	np	np	nn
LG12_HB_291	F_0131435_L12_PA	LG12	<lmxll>	{0-}	(ll,lm)	lm	lm	lm	ll	ll	ll	lm	lm	lm	lm	ll	ll	ll	ll	ll	ll	lm	lm	lm	lm	ll	ll	lm
GD_01555_L12_PA	GD_01555_L12_PA	LG12	<nnxnp>	{-1}	(nn,np)	nn	np	np	np	nn	np	nn	nn	nn	nn	nn	nn	nn	nn	np	np	np	np	np	np	nn	nn	np
F_0132309_L12_PA	F_0132309_L12_PA	LG12	<nnxnp>	{-0}	(nn,np)	np	nn	nn	nn	np	nn	np	np	np	np	np	np	np	np	nn	nn	nn	nn	nn	nn	np	np	nn
LG12_HB_296	R_20525005_L12_PA	LG12	<nnxnp>	{-1}	(nn,np)	nn	np	np	np	nn	np	nn	nn	nn	nn	nn	nn	nn	nn	np	np	np	np	np	np	nn	nn	np
LG12_HB_301	F_0134946_L12_PA	LG12	<lmxll>	{1-}	(ll,lm)	ll	ll	ll	lm	lm	lm	ll	lm	ll	ll	lm	lm	lm	lm	lm	lm	ll	ll	ll	ll	lm	ll	ll
LG12_HB_301	F_0134978_L12_PA	LG12	<hkxhk>	{01}	(hh,hk,kk)	hk	kk	kk	hk	hh	hk	kk	hh	hk	hk	hh	hh	hh	hh	hk	hh	kk	kk	kk	kk	hh	hk	kk
LG12_HB_301	F_0134949_L12_PA	LG12	<nnxnp>	{-0}	(nn,np)	np	nn	nn	nn	np	nn	nn	np	np	np	np	np	np	np	nn	np	nn	nn	nn	nn	np	np	nn
LG12_HB_301	F_0134989_L12_PA	LG12	<nnxnp>	{-0}	(nn,np)	np	nn	nn	nn	np	nn	nn	np	np	np	np	np	np	np	nn	np	nn	nn	nn	nn	np	np	nn
LG12_HB_302	R_22652840_L12_PA	LG12	<nnxnp>	{-1}	(nn,np)	nn	np	np	np	nn	np	nn	nn	nn	nn	nn	nn	nn	nn	np	np	np	np	np	np	nn	nn	np
LG12_HB_302	R_22654900_L12_PA	LG12	<nnxnp>	{-0}	(nn,np)	np	nn	nn	nn	np	nn	np	np	np	np	np	np	np	np	nn	nn	nn	nn	nn	nn	np	np	nn
LG12_HB_302.5	GD_00314_L12_PA	LG12	<nnxnp>	{-1}	(nn,np)	nn	np	np	np	nn	np	nn	nn	nn	nn	nn	nn	nn	nn	np	np	np	np	np	np	nn	nn	np
LG12_HB_304	R_23280662_L12_PA	LG12	<nnxnp>	{-1}	(nn,np)	nn	np	np	np	nn	np	nn	nn	nn	nn	nn	nn	nn	nn	np	np	np	np	np	np	nn	nn	np
LG12_HB_304	R_23385635_L12_PA	LG12	<nnxnp>	{-1}	(nn,np)	nn	np	np	np	nn	np	nn	nn	nn	nn	nn	nn	nn	nn	np	np	np	np	np	np	nn	nn	np
LG12_HB_304	F_0135603_L12_PA	LG12	<lmxll>	{1-}	(ll,lm)	ll	ll	ll	lm	lm	lm	lm	ll	ll	ll	lm	lm	lm	lm	lm	ll	ll	ll	ll	ll	ll	lm	lm
LG12_HB_304	F_0135604_L12_PA	LG12	<hkxhk>	{10}	(hh,hk,kk)	hk	hh	hh	hk	kk	hk	kk	hk	hk	hk	kk	kk	kk	kk	hk	hh	hh	hh	hh	hh	hk	kk	hk
LG12_HB_304.5	R_23400893_L12_PA	LG12	<lmxll>	{0-}	(ll,lm)	lm	lm	lm	ll	ll	ll	ll	lm	lm	lm	ll	ll	ll	ll	ll	lm	lm	lm	lm	lm	lm	ll	ll
LG12_HB_306	GD_01798_L12_PA	LG12	<nnxnp>	{-1}	(nn,np)	nn	np	np	np	nn	np	nn	nn	nn	nn	nn	nn	nn	nn	np	np	np	np	np	np	nn	nn	np
LG12_HB_306	F_0136416_L12_PA	LG12	<hkxhk>	{01}	(hh,hk,kk)	hk	kk	kk	hk	hh	hk	hh	hk	hk	hk	hh	hh	hh	hh	hk	kk	kk	kk	kk	kk	hk	hh	hk
LG12_HB_306	F_0136418_L12_PA	LG12	<lmxll>	{1-}	(ll,lm)	ll	ll	ll	lm	lm	lm	lm	ll	ll	ll	lm	lm	lm	lm	lm	ll	ll	ll	ll	ll	ll	lm	lm
LG12_HB_307	F_0137082_L12_PA	LG12	<lmxll>	{1-}	(ll,lm)	ll	ll	ll	lm	lm	lm	lm	ll	ll	ll	lm	lm	lm	lm	lm	ll	ll	ll	ll	ll	ll	lm	lm
LG12_HB_314	F_0139764_L12_PA	LG12	<lmxll>	{1-}	(ll,lm)	ll	ll	ll	lm	lm	lm	lm	ll	ll	ll	lm	lm	lm	--	lm	ll	ll	ll	ll	ll	ll	lm	lm
LG12_HB_314	F_0139781_L12_PA	LG12	<lmxll>	{1-}	(ll,lm)	ll	ll	ll	lm	lm	lm	lm	ll	ll	ll	lm	lm	lm	lm	lm	ll	ll	ll	ll	ll	ll	lm	lm
LG12_HB_314	F_0139788_L12_PA	LG12	<lmxll>	{1-}	(ll,lm)	ll	ll	ll	lm	lm	lm	lm	ll	ll	ll	lm	lm	lm	lm	lm	ll	ll	ll	ll	ll	ll	lm	lm
LG12_HB_316	R_27168371_L12_PA	LG12	<hkxhk>	{01}	(hh,hk,kk)	hk	kk	kk	hk	hh	hh	hh	hk	hh	hk	hh	hh	hh	hh	hk	kk	kk	hk	kk	kk	hk	hh	hh
LG12_HB_317	F_0140979_L12_PA	LG12	<hkxhk>	{10}	(hh,hk,kk)	hk	hh	hh	hk	kk	kk	kk	hk	kk	hk	kk	kk	kk	kk	hk	hh	hh	hk	hh	hh	hk	kk	kk
LG12_HB_317	F_0140991_L12_PA	LG12	<hkxhk>	{01}	(hh,hk,kk)	hk	kk	kk	hk	hh	hh	hh	hk	hh	hk	hh	hh	hh	hh	hk	kk	kk	hk	kk	kk	hk	hh	hh
LG12_HB_318	R_27689885_L12_PA	LG12	<nnxnp>	{-1}	(nn,np)	nn	np	np	np	nn	nn	nn	nn	nn	nn	nn	nn	nn	nn	np	np	np	nn	np	np	nn	nn	nn
GD_02115_L12_39_1	GD_02115_L12_39_1	LG12	<nnxnp>	{-1}	(nn,np)	nn	np	np	np	nn	np	np	nn	nn	nn	nn	nn	nn	nn	np	np	np	np	np	np	nn	nn	np
LG12_HB_3189_s48h2	R_2970938_L12_48_2	LG12	<lmxll>	{0-}	(ll,lm)	lm	lm	lm	ll	ll	lm	lm	--	lm	lm	ll	ll	ll	ll	ll	ll	lm	lm	ll	lm	ll	lm	lm
R_7275449_L12_PA	R_7275449_L12_PA	LG12	<nnxnp>	{-0}	(nn,np)	np	nn	nn	nn	np	nn	nn	np	np	np	np	np	np	np	nn	np	nn	nn	nn	nn	nn	np	nn
LG12_HB_322	F_0142651_L12_PA	LG12	<nnxnp>	{-0}	(nn,np)	np	nn	nn	nn	np	np	np	np	np	np	np	np	np	nn	nn	nn	nn	np	nn	nn	np	np	np
LG12_HB_322	R_29023351_L12_PA	LG12	<nnxnp>	{-0}	(nn,np)	np	nn	nn	nn	np	np	np	np	np	np	np	np	np	nn	nn	nn	nn	np	nn	nn	np	np	np
LG12_HB_322	F_0142661_L12_PA	LG12	<hkxhk>	{10}	(hh,hk,kk)	hk	hh	hh	hk	kk	kk	kk	hk	kk	hk	kk	kk	kk	hk	hk	hh	hh	hk	hh	hh	hk	kk	kk
LG12_HB_3222	R_21326884_L12_PA	LG12	<nnxnp>	{-0}	(nn,np)	np	nn	nn	nn	np	nn	np	np	np	np	np	np	np	np	nn	nn	nn	nn	nn	nn	np	np	nn
LG12_HB_3222	R_21385102_L12_PA	LG12	<nnxnp>	{-0}	(nn,np)	np	nn	nn	nn	np	nn	np	np	np	np	np	np	np	np	nn	nn	nn	nn	nn	nn	np	np	nn
LG12_HB_3222	R_21322878_L12_PA	LG12	<nnxnp>	{-1}	(nn,np)	--	np	np	np	--	np	nn	--	nn	nn	nn	--	nn	nn	np	np	np	np	np	np	--	--	np
R_29723749_L12_PA	R_29723749_L12_PA	LG12	<nnxnp>	{-0}	(nn,np)	np	nn	nn	nn	np	np	np	np	np	np	np	np	np	nn	nn	nn	nn	np	nn	np	np	np	np
GD_01426_L12_PA	GD_01426_L12_PA	LG12	<lmxll>	{1-}	(ll,lm)	ll	ll	ll	lm	lm	lm	lm	ll	lm	ll	lm	lm	lm	lm	lm	ll	ll	ll	ll	ll	lm	lm	lm
LG12_HB_325	F_0145022_L12_PA	LG12	<nnxnp>	{-0}	(nn,np)	np	nn	nn	nn	np	np	np	np	np	np	np	np	np	nn	nn	nn	nn	np	nn	np	np	np	np
LG12_HB_325	F_0145037_L12_PA	LG12	<nnxnp>	{-1}	(nn,np)	nn	np	np	np	nn	nn	nn	nn	nn	nn	nn	nn	nn	np	np	np	np	nn	np	nn	nn	nn	nn
LG12_HB_325	F_0145054_L12_PA	LG12	<nnxnp>	{-1}	(nn,np)	nn	np	np	np	nn	nn	nn	nn	nn	nn	nn	nn	nn	np	np	np	np	nn	np	nn	nn	nn	nn
LG12_HB_325	F_0145074_L12_PA	LG12	<nnxnp>	{-1}	(nn,np)	nn	np	np	np	nn	nn	nn	nn	nn	nn	nn	nn	nn	np	np	np	np	nn	np	nn	nn	nn	nn
R_30657538_L12_PA	R_30657538_L12_PA	LG12	<nnxnp>	{-0}	(nn,np)	nn	nn	nn	nn	np	np	np	np	np	np	np	np	np	nn	nn	nn	nn	np	nn	np	np	np	np
LG12_HB_331	GD_00641_L12_PA	LG12	<lmxll>	{1-}	(ll,lm)	ll	ll	ll	lm	lm	lm	lm	ll	lm	ll	lm	lm	lm	lm	lm	ll	ll	ll	ll	ll	lm	lm	lm
LG12_HB_331	R_31638697_L12_PA	LG12	<lmxll>	{0-}	(ll,lm)	lm	lm	lm	ll	ll	ll	ll	lm	ll	lm	ll	ll	ll	ll	ll	lm	lm	lm	lm	lm	ll	ll	ll
LG12_HB_336.5	R_33383602_L12_PA	LG12	<lmxll>	{0-}	(ll,lm)	lm	lm	lm	ll	ll	ll	ll	lm	ll	ll	ll	ll	ll	ll	lm	lm	lm	lm	lm	lm	ll	ll	ll
LG12_HB_336.5	R_33385879_L12_PA	LG12	<lmxll>	{0-}	(ll,lm)	lm	lm	lm	ll	ll	ll	ll	lm	ll	ll	ll	ll	ll	ll	lm	lm	lm	lm	lm	lm	ll	ll	ll
LG12_HB_336.5	R_33388245_L12_PA	LG12	<lmxll>	{0-}	(ll,lm)	lm	lm	lm	ll	ll	ll	ll	lm	ll	ll	ll	ll	ll	ll	lm	lm	lm	lm	lm	lm	ll	ll	ll
LG12_HB_336.5	R_33390300_L12_PA	LG12	<lmxll>	{0-}	(ll,lm)	lm	lm	lm	ll	ll	ll	ll	lm	ll	ll	ll	ll	ll	ll	lm	lm	lm	lm	lm	lm	ll	ll	ll
LG12_HB_336.5	R_33397489_L12_PA	LG12	<lmxll>	{1-}	(ll,lm)	ll	ll	ll	lm	lm	lm	lm	ll	lm	lm	lm	lm	lm	lm	ll	ll	ll	ll	ll	ll	lm	lm	lm
LG12_HB_339	F_0152374_L12_PA	LG12	<nnxnp>	{-1}	(nn,np)	np	np	np	nn	nn	nn	nn	nn	nn	nn	nn	nn	nn	np	np	np	nn	nn	np	nn	nn	nn	nn
LG12_HB_339	F_0152382_L12_PA	LG12	<nnxnp>	{-1}	(nn,np)	np	np	np	nn	nn	nn	nn	nn	nn	nn	nn	nn	nn	np	np	np	nn	nn	np	nn	nn	nn	nn
LG12_HB_340.5	R_34809522_L12_PA	LG12	<nnxnp>	{-0}	(nn,np)	nn	np	nn	np	np	np	np	np	np	np	np	np	np	nn	nn	nn	np	np	nn	np	np	np	np
LG12_HB_340.5	R_34815269_L12_PA	LG12	<nnxnp>	{-0}	(nn,np)	nn	np	nn	np	np	np	np	np	np	np	np	np	np	nn	nn	nn	np	np	nn	np	np	np	np
LG12_HB_340.5	R_34822031_L12_PA	LG12	<nnxnp>	{-0}	(nn,np)	nn	np	nn	np	np	np	np	np	np	np	np	np	np	nn	nn	nn	np	np	nn	np	np	np	np
LG12_HB_340.8	R_34921188_L12_PA	LG12	<nnxnp>	{-0}	(nn,np)	nn	np	nn	np	np	np	np	np	np	np	np	np	np	nn	nn	nn	np	np	nn	np	np	np	np
LG12_HB_340.8	R_34926642_L12_PA	LG12	<nnxnp>	{-0}	(nn,np)	nn	np	nn	np	np	np	np	np	np	np	np	np	np	nn	nn	nn	np	np	nn	np	np	np	np
LG12_HB_341.5	R_35103565_L12_PA	LG12	<nnxnp>	{-0}	(nn,np)	nn	np	nn	np	np	np	np	np	np	np	np	np	np	nn	nn	nn	np	np	nn	np	np	np	np
LG12_HB_343.5	R_35612232_L12_PA	LG12	<nnxnp>	{-0}	(nn,np)	nn	np	nn	np	np	np	np	np	np	np	np	np	np	nn	nn	nn	np	np	nn	np	np	np	np
cR_35721635_L12_PA	R_35721635_L12_PA	LG12	<nnxnp>	{-0}	(nn,np)	nn	np	nn	np	np	np	np	np	np	np	np	np	np	nn	nn	nn	np	np	nn	np	np	np	np
LG12_HB_344	R_35724634_L12_PA	LG12	<nnxnp>	{-0}	(nn,np)	nn	np	nn	np	np	np	np	np	np	np	np	np	np	nn	nn	nn	np	np	nn	np	np	np	np
LG12_HB_400	F_0181908_L13_PA	LG12	<hkxhk>	{00}	(hh,hk,kk)	kk	hk	hk	hh	hk	hk	hk	kk	hk	kk	hk	hk	hk	hh	hh	hk	hk	kk	hk	hk	kk	hk	hk
LG12_HB_400	F_0181906_L13_PA	LG12	<hkxhk>	{11}	(hh,hk,kk)	hh	hk	hk	kk	hk	hk	hk	hh	hk	hh	hk	hk	hk	kk	kk	hk	hk	hh	hk	hk	hh	hk	hk
LG12_HB_400	F_0181929_L13_PA	LG12	<hkxhk>	{11}	(hh,hk,kk)	hh	hk	hk	kk	hk	hk	hk	hh	hk	hh	hk	hk	hk	kk	kk	hk	hk	hh	hk	hk	hh	hk	hk
LG12_HB_400	F_0181933_L13_PA	LG12	<nnxnp>	{-0}	(nn,np)	np	nn	nn	nn	np	np	np	np	np	np	np	np	np	nn	nn	nn	nn	np	nn	nn	np	np	np
LG12_HB_489	F_0223619_L14_PA	LG12	<nnxnp>	{-0}	(nn,np)	np	nn	nn	nn	np	nn	nn	np	np	np	np	np	np	np	nn	np	nn	nn	nn	nn	np	np	nn
LG12_HB_489	F_0223640_L14_PA	LG12	<nnxnp>	{-0}	(nn,np)	np	nn	nn	nn	np	nn	nn	np	np	np	np	np	np	np	nn	np	nn	nn	nn	nn	np	np	nn
LG12_HB_489	F_0223654_L14_PA	LG12	<nnxnp>	{-0}	(nn,np)	np	nn	nn	nn	np	nn	nn	np	np	np	np	np	np	np	nn	np	nn	nn	nn	nn	np	np	nn
LG12_HB_492	F_0225591_L14_PA	LG12	<nnxnp>	{-0}	(nn,np)	np	nn	nn	nn	np	nn	nn	np	np	np	np	np	np	np	nn	np	nn	nn	nn	nn	np	np	nn
LG12_HB_492	F_0225610_L14_PA	LG12	<nnxnp>	{-0}	(nn,np)	np	nn	nn	nn	np	nn	nn	np	np	np	np	np	np	np	nn	np	nn	nn	nn	nn	np	np	nn
LG12_HB_493	F_0225927_L14_PA	LG12	<nnxnp>	{-0}	(nn,np)	np	nn	nn	nn	np	nn	nn	np	np	np	np	np	np	np	nn	np	nn	nn	nn	nn	np	np	nn
LG12_HB_493	F_0225931_L14_PA	LG12	<nnxnp>	{-0}	(nn,np)	np	nn	nn	nn	np	nn	nn	np	np	np	np	np	np	np	nn	np	nn	nn	nn	nn	np	np	nn
LG12_HB_493	F_0225936_L14_PA	LG12	<nnxnp>	{-0}	(nn,np)	np	nn	nn	nn	np	nn	nn	np	np	np	np	np	np	np	nn	np	nn	nn	nn	nn	np	np	nn
LG12_HB_547	F_0250746_L14_PA	LG12	<hkxhk>	{10}	(hh,hk,kk)	hk	hh	hh	hk	kk	hk	hh	kk	hk	hk	kk	kk	kk	kk	hk	kk	hh	hh	hh	hh	kk	hk	hh
LG12_HB_547	F_0250747_L14_PA	LG12	<nnxnp>	{-0}	(nn,np)	np	nn	nn	nn	np	nn	nn	np	np	np	np	np	np	np	nn	np	nn	nn	nn	nn	np	np	nn
LG13_HB_1040	F_0482849_L2_PA	LG13	<hkxhk>	{10}	(hh,hk,kk)	hh	kk	hk	hk	hh	hk	hk	hk	hh	kk	kk	hk	hk	hh	kk	hh	hk	kk	hk	kk	hh	hk	hk
LG13_HB_1040	F_0482859_L2_PA	LG13	<hkxhk>	{01}	(hh,hk,kk)	kk	hh	hk	hk	kk	hk	hk	hk	kk	hh	hh	hk	hk	kk	hh	kk	hk	hh	hk	hh	kk	hk	hk
LG13_HB_1390	F_0656547_L6_PA	LG13	<nnxnp>	{-0}	(nn,np)	nn	np	np	np	nn	np	np	nn	nn	nn	np	nn	nn	np	np	nn	nn	np	nn	np	nn	np	nn
LG13_HB_1390	F_0656556_L6_PA	LG13	<hkxhk>	{10}	(hh,hk,kk)	hh	kk	kk	kk	hh	kk	hk	hk	hk	hk	hk	hk	hh	hk	kk	hh	hk	kk	hh	kk	hk	hk	hh
LG13_HB_15	F_0005458_L10_PA	LG13	<nnxnp>	{-0}	(nn,np)	nn	nn	nn	nn	nn	nn	np	nn	nn	np	np	nn	np	nn	np	nn	nn	np	nn	np	nn	np	np
LG13_HB_15	F_0005460_L10_PA	LG13	<lmxll>	{1-}	(ll,lm)	--	lm	lm	lm	ll	lm	ll	lm	ll	lm	lm	lm	ll	ll	lm	ll	lm	lm	lm	lm	ll	ll	ll
LG13_HB_1608	F_0755309_L8_PA	LG13	<hkxhk>	{10}	(hh,hk,kk)	hh	hk	kk	kk	hh	kk	hk	hk	hh	hk	hk	hk	hh	hk	kk	hh	hk	kk	hh	kk	hh	hk	hh
LG13_HB_1620	F_0759954_L8_PA	LG13	<nnxnp>	{-0}	(nn,np)	nn	nn	np	nn	nn	np	np	nn	nn	np	np	nn	np	nn	np	nn	nn	np	nn	np	nn	np	np
LG13_HB_1620	F_0759957_L8_PA	LG13	<hkxhk>	{01}	(hh,hk,kk)	kk	hk	hh	hk	kk	hh	hk	hk	kk	hh	hh	hk	hk	kk	hh	kk	hk	hh	hk	hh	kk	hk	hk
LG13_HB_1620	F_0759967_L8_PA	LG13	<nnxnp>	{-0}	(nn,np)	nn	nn	np	nn	nn	np	np	nn	nn	np	np	nn	np	nn	np	nn	nn	np	nn	np	nn	np	np
F_0801346_L9_PA	F_0801346_L9_PA	LG13	<nnxnp>	{-0}	(nn,np)	nn	np	nn	nn	nn	nn	np	nn	nn	np	np	nn	np	nn	np	nn	nn	np	nn	np	nn	np	np
LG13_HB_1714	F_0806468_L9_PA	LG13	<hkxhk>	{10}	(hh,hk,kk)	hh	kk	hk	hk	hh	hk	hk	hk	hh	kk	kk	hk	hk	hh	kk	hh	hk	kk	hk	kk	hh	hk	hk
LG13_HB_1715	F_0806586_L9_PA	LG13	<nnxnp>	{-0}	(nn,np)	nn	nn	nn	nn	nn	nn	np	nn	nn	np	np	nn	np	nn	np	nn	nn	np	nn	np	nn	np	np
LG13_HB_1741	F_0822194_L9_PA	LG13	<hkxhk>	{10}	(hh,hk,kk)	hh	kk	hk	hk	hh	hk	hk	hk	hh	kk	kk	hk	hk	hh	kk	hh	hk	kk	hk	kk	hh	hk	hk
LG13_HB_1741	F_0822195_L9_PA	LG13	<hkxhk>	{10}	(hh,hk,kk)	hh	kk	hk	hk	hh	hk	hk	hk	hh	kk	kk	hk	hk	hh	kk	hh	hk	kk	hk	kk	hh	hk	hk
LG13_HB_1776	F_0835207_L10_45_1	LG13	<nnxnp>	{-1}	(nn,np)	np	nn	np	np	np	np	nn	np	np	nn	nn	np	nn	np	nn	np	np	nn	np	nn	np	nn	nn
LG13_HB_1776	F_0835217_L10_45_1	LG13	<nnxnp>	{-1}	(nn,np)	np	nn	np	np	np	np	nn	np	np	nn	nn	np	nn	np	nn	np	np	nn	np	nn	np	nn	nn
LG13_HB_1776	F_0835223_L10_45_1	LG13	<nnxnp>	{-1}	(nn,np)	np	nn	np	np	np	np	nn	np	np	nn	nn	np	nn	np	nn	np	np	nn	np	nn	np	nn	nn
LG13_HB_1867_s28h1	F_0872897_L13_28_1	LG13	<nnxnp>	{-0}	(nn,np)	nn	--	np	np	nn	np	np	nn	nn	nn	--	nn	nn	--	np	--	--	np	--	np	nn	np	nn
LG13_HB_1874_s35h1	F_0875074_L13_35_1	LG13	<hkxhk>	{10}	(hh,hk,kk)	hh	hk	kk	kk	hh	kk	hk	hk	hh	hk	kk	hk	hk	hk	kk	hh	hk	kk	hk	kk	hh	hk	hk
LG13_HB_1877_s37h1	F_0877071_L13_37_1	LG13	<nnxnp>	{-0}	(nn,np)	nn	np	nn	nn	nn	nn	np	nn	nn	np	np	nn	np	nn	np	nn	nn	np	nn	np	nn	np	np
LG13_HB_1946_s59h1	F_0908445_L15_59_1	LG13	<nnxnp>	{-1}	(nn,np)	np	nn	np	np	np	np	nn	np	np	nn	nn	np	nn	np	nn	np	np	nn	np	nn	np	nn	nn
LG13_HB_1980_s16h1	F_0917911_L16_16_1	LG13	<lmxll>	{0-}	(ll,lm)	lm	ll	ll	ll	lm	ll	lm	ll	lm	ll	ll	ll	lm	lm	ll	lm	ll	ll	ll	ll	lm	lm	lm
LG13_HB_1980_s16h1	F_0917937_L16_16_1	LG13	<lmxll>	{0-}	(ll,lm)	lm	ll	ll	ll	lm	ll	lm	ll	lm	ll	ll	ll	lm	lm	ll	lm	ll	ll	ll	ll	lm	lm	lm
LG13_HB_2015_s16h1	F_0933513_L17_16_1	LG13	<hkxhk>	{10}	(hh,hk,kk)	hh	hk	hk	hk	hh	hk	hk	hk	hh	kk	kk	hk	hk	hh	kk	hh	hk	kk	hk	kk	hh	hk	hk
LG13_HB_2157_s24h1	F_0984687_L4_24_1	LG13	<lmxll>	{1-}	(ll,lm)	ll	lm	lm	lm	ll	lm	ll	lm	ll	lm	lm	lm	ll	ll	lm	ll	lm	lm	ll	lm	ll	ll	ll
LG13_HB_2349_s63h2	F_1058711_L11_63_2	LG13	<nnxnp>	{-0}	(nn,np)	nn	np	nn	nn	nn	nn	np	nn	nn	np	np	nn	np	nn	np	nn	nn	np	nn	np	nn	np	np
LG13_HB_2365_s50h2	F_1063135_L13_50_2	LG13	<lmxll>	{0-}	(ll,lm)	lm	lm	lm	ll	lm	ll	ll	ll	ll	ll	lm	lm	ll	lm	lm	lm	ll	lm	lm	ll	ll	ll	lm
LG13_HB_2368_s50h2	F_1063445_L13_50_2	LG13	<hkxhk>	{11}	(hh,hk,kk)	hk	hk	hh	hk	hk	hk	hk	kk	hk	kk	hk	kk	kk	hh	hh	hk	hk	hh	hk	hk	hk	kk	hk
LG13_HB_2371_s50h2	F_1063536_L13_50_2	LG13	<nnxnp>	{-0}	(nn,np)	nn	np	np	np	nn	np	np	nn	nn	nn	np	nn	nn	np	np	nn	nn	np	nn	np	nn	nn	nn
LG13_HB_2371_s50h2	F_1063539_L13_50_2	LG13	<hkxhk>	{10}	(hh,hk,kk)	hh	kk	kk	kk	hh	kk	hk	hk	hk	hk	hk	hk	hh	hk	hk	hh	hk	kk	hh	kk	hk	hk	hh
LG13_HB_2371_s50h2	F_1063545_L13_50_2	LG13	<hkxhk>	{10}	(hh,hk,kk)	hh	kk	kk	kk	hh	kk	hk	hk	hk	hk	hk	hk	hh	hk	hk	hh	hk	kk	hh	kk	hk	hk	hh
LG13_HB_2373_s57h2	F_1063850_L13_57_2	LG13	<lmxll>	{1-}	(ll,lm)	ll	lm	lm	lm	ll	lm	ll	lm	ll	lm	lm	lm	ll	ll	lm	ll	lm	lm	ll	lm	ll	ll	ll
LG13_HB_2373_s57h2	F_1063856_L13_57_2	LG13	<lmxll>	{1-}	(ll,lm)	ll	lm	lm	lm	ll	lm	ll	lm	ll	lm	lm	lm	ll	ll	lm	ll	lm	lm	ll	lm	ll	ll	ll
LG13_HB_2377_s68h2	F_1065919_L13_68_2	LG13	<nnxnp>	{-1}	(nn,np)	np	nn	np	np	np	np	nn	np	np	nn	nn	np	nn	np	nn	np	np	nn	np	nn	np	nn	nn
LG13_HB_2377_s68h2	F_1065933_L13_68_2	LG13	<nnxnp>	{-1}	(nn,np)	np	nn	np	np	np	np	nn	np	np	nn	nn	np	nn	np	nn	np	np	nn	np	nn	np	nn	nn
LG13_HB_2458_s38h2	F_1083811_L2_38_2	LG13	<hkxhk>	{10}	(hh,hk,kk)	hh	kk	hk	hk	hh	hk	hk	hk	hh	kk	kk	hk	hk	hh	kk	hh	hk	kk	hk	kk	hh	hk	hk
LG13_HB_2582_s70h3	F_1109486_L13_70_3	LG13	<lmxll>	{0-}	(ll,lm)	lm	ll	lm	ll	lm	ll	ll	ll	ll	ll	lm	ll	ll	lm	lm	lm	ll	lm	lm	ll	ll	ll	lm
LG13_HB_275	F_0124506_L12_PA	LG13	<hkxhk>	{10}	(hh,hk,kk)	hh	kk	hk	hk	hh	hk	hk	hk	hh	kk	kk	hk	hk	hh	kk	hh	hk	kk	hk	kk	hh	hk	hk
R_15693091_L13_33_1	R_15693091_L13_33_1	LG13	<hkxhk>	{01}	(hh,hk,kk)	kk	hk	hh	hh	kk	hh	hk	hk	kk	hk	hh	hk	hk	hk	hh	kk	hk	hh	kk	hh	kk	hk	hk
R_16737064_L13_34_1	R_16737064_L13_34_1	LG13	<nnxnp>	{-0}	(nn,np)	nn	nn	np	np	nn	np	np	nn	nn	nn	np	nn	np	np	np	nn	nn	np	nn	np	nn	np	np
GD_02452_L13_43_1	GD_02452_L13_43_1	LG13	<nnxnp>	{-0}	(nn,np)	nn	nn	nn	nn	nn	nn	np	nn	nn	np	np	nn	np	nn	np	nn	nn	np	nn	np	nn	np	np
GD_01507_L13_28_1	GD_01507_L13_28_1	LG13	<lmxll>	{1-}	(ll,lm)	ll	lm	lm	lm	ll	lm	ll	lm	ll	lm	ll	lm	ll	ll	lm	ll	lm	lm	ll	lm	lm	ll	ll
LG13_HB_3254	GD_00279_L13_PA	LG13	<lmxll>	{0-}	(ll,lm)	lm	lm	lm	ll	lm	lm	ll	ll	ll	ll	lm	lm	ll	lm	lm	ll	lm	lm	lm	ll	ll	ll	lm
LG13_HB_3254	R_1140009_L13_PA	LG13	<lmxll>	{0-}	(ll,lm)	lm	lm	lm	ll	lm	lm	ll	ll	ll	ll	lm	lm	ll	lm	lm	ll	lm	lm	lm	ll	ll	ll	lm
R_3776960_L13_26_1	R_3776960_L13_26_1	LG13	<nnxnp>	{-0}	(nn,np)	nn	np	np	np	nn	np	np	nn	np	nn	nn	nn	nn	np	np	nn	np	np	nn	np	np	nn	nn
LG13_HB_349	F_0157703_L13_PA	LG13	<hkxhk>	{00}	(hh,hk,kk)	hk	kk	kk	hk	hk	kk	hk	hh	hk	hh	hk	hk	hh	hk	kk	hh	kk	hk	kk	hk	hk	hh	hk
LG13_HB_349	F_0157718_L13_PA	LG13	<hkxhk>	{00}	(hh,hk,kk)	hk	kk	kk	hk	hk	kk	hk	hh	hk	hh	hk	hk	hh	hk	kk	hh	kk	hk	kk	hk	hk	hh	hk
LG13_HB_349.5	R_875526_L13_PA	LG13	<hkxhk>	{11}	(hh,hk,kk)	hk	hh	hh	hk	hk	hh	hk	kk	hk	kk	hk	hk	kk	hk	hh	kk	hh	hk	hh	hk	hk	kk	hk
LG13_HB_350	F_0158498_L13_PA	LG13	<hkxhk>	{00}	(hh,hk,kk)	hk	kk	kk	hk	hk	kk	hk	hh	hk	hh	hk	hk	hh	hk	kk	hh	kk	hk	kk	hk	hk	hh	hk
LG13_HB_351	F_0159271_L13_PA	LG13	<lmxll>	{0-}	(ll,lm)	lm	lm	lm	ll	lm	lm	ll	ll	ll	ll	lm	lm	ll	lm	lm	lm	lm	lm	lm	ll	ll	ll	lm
LG13_HB_351	F_0159290_L13_PA	LG13	<lmxll>	{0-}	(ll,lm)	lm	lm	lm	ll	lm	lm	ll	ll	ll	ll	lm	lm	ll	lm	lm	lm	lm	lm	lm	ll	ll	ll	lm
LG13_HB_351	F_0159295_L13_PA	LG13	<lmxll>	{0-}	(ll,lm)	lm	lm	lm	ll	lm	lm	ll	ll	ll	ll	lm	lm	ll	lm	lm	lm	lm	lm	lm	ll	ll	ll	lm
GD_01579_L13_PA	GD_01579_L13_PA	LG13	<hkxhk>	{11}	(hh,hk,kk)	hk	hh	hh	hk	hk	hh	hk	kk	hk	kk	hk	hk	kk	hk	hh	hk	hh	hk	hh	hk	hk	kk	hk
LG13_HB_353.5	GD_00098_L13_PA	LG13	<lmxll>	{0-}	(ll,lm)	lm	lm	lm	ll	lm	ll	ll	ll	ll	ll	lm	lm	ll	lm	lm	lm	lm	lm	lm	ll	ll	ll	lm
LG13_HB_353.5	R_2180685_L13_PA	LG13	<nnxnp>	{-0}	(nn,np)	nn	np	np	np	nn	np	np	nn	np	nn	nn	nn	nn	nn	np	nn	np	nn	np	np	np	nn	nn
LG13_HB_354	F_0160784_L13_PA	LG13	<lmxll>	{0-}	(ll,lm)	lm	lm	lm	ll	lm	ll	ll	ll	ll	ll	lm	lm	ll	lm	lm	lm	lm	lm	lm	ll	ll	ll	lm
LG13_HB_355	F_0161453_L13_PA	LG13	<hkxhk>	{00}	(hh,hk,kk)	hk	hk	kk	hk	hk	hk	hk	hh	hk	hh	hk	hk	hh	kk	kk	hk	hk	hk	kk	hk	hk	hh	hk
LG13_HB_355	R_2823627_L13_PA	LG13	<nnxnp>	{-0}	(nn,np)	nn	np	np	np	nn	np	np	nn	np	nn	nn	nn	nn	np	np	nn	np	nn	np	np	np	nn	nn
LG13_HB_355	R_2826288_L13_PA	LG13	<lmxll>	{0-}	(ll,lm)	lm	ll	lm	ll	lm	ll	ll	ll	ll	ll	lm	lm	ll	lm	lm	lm	ll	lm	lm	ll	ll	ll	lm
R_2852846_L13_PA	R_2852846_L13_PA	LG13	<hkxhk>	{11}	(hh,hk,kk)	hk	hk	hh	hk	hk	hk	hk	kk	hk	kk	hk	hk	kk	hh	hh	hk	hk	hk	hh	hk	hk	kk	hk
LG13_HB_355.8	R_9183120_L13_PA	LG13	<nnxnp>	{-0}	(nn,np)	nn	np	np	np	nn	np	np	nn	np	nn	nn	nn	nn	np	np	nn	np	nn	nn	np	np	nn	nn
LG13_HB_355.8	GD_01742L13_PA	LG13	<lmxll>	{0-}	(ll,lm)	lm	ll	lm	ll	lm	ll	ll	ll	ll	ll	lm	lm	ll	lm	lm	lm	ll	lm	lm	ll	ll	ll	lm
LG13_HB_356	F_0162291_L13_PA	LG13	<hkxhk>	{00}	(hh,hk,kk)	hk	hk	kk	hk	hk	hk	hk	hh	hk	hh	hk	hh	hh	kk	kk	hk	hk	hk	hk	hk	hk	hh	hk
LG13_HB_357	R_3770859_L13_PA	LG13	<nnxnp>	{-0}	(nn,np)	nn	np	np	np	nn	np	np	nn	np	nn	nn	nn	nn	np	np	nn	np	np	nn	np	np	nn	nn
LG13_HB_357.5	GD_00980_L13_PA	LG13	<nnxnp>	{-0}	(nn,np)	nn	np	np	np	nn	np	np	nn	np	nn	nn	nn	nn	np	np	nn	np	np	nn	np	np	nn	nn
LG13_HB_358	F_0163858_L13_PA	LG13	<lmxll>	{0-}	(ll,lm)	lm	ll	lm	ll	lm	ll	ll	ll	ll	ll	lm	ll	ll	lm	lm	lm	ll	lm	lm	ll	ll	ll	lm
LG13_HB_360	R_4566253_L13_PA	LG13	<lmxll>	{1-}	(ll,lm)	ll	lm	ll	lm	ll	lm	lm	lm	lm	lm	ll	lm	lm	ll	ll	ll	lm	ll	ll	lm	lm	lm	ll
LG13_HB_360	F_0164463_L13_PA	LG13	<nnxnp>	{-0}	(nn,np)	nn	np	np	np	nn	np	np	nn	nn	nn	nn	nn	nn	np	np	nn	np	np	nn	np	np	nn	nn
LG13_HB_360	R_4574491_L13_PA	LG13	<nnxnp>	{-1}	(nn,np)	np	nn	nn	nn	np	nn	nn	np	np	np	np	np	np	nn	nn	np	nn	nn	np	nn	nn	np	np
LG13_HB_362	F_0165639_L13_PA	LG13	<lmxll>	{1-}	(ll,lm)	ll	lm	ll	lm	ll	lm	lm	lm	lm	lm	ll	lm	ll	ll	ll	ll	lm	ll	ll	lm	lm	lm	ll
LG13_HB_363	R_5611802_L13_PA	LG13	<lmxll>	{1-}	(ll,lm)	ll	lm	ll	lm	ll	lm	lm	lm	lm	lm	ll	lm	ll	ll	ll	ll	lm	lm	ll	lm	lm	lm	ll
LG13_HB_363.5	R_5621134_L13_PA	LG13	<lmxll>	{1-}	(ll,lm)	ll	lm	ll	lm	ll	lm	lm	lm	lm	lm	ll	lm	ll	ll	ll	ll	lm	lm	ll	lm	lm	lm	ll
LG13_HB_363.5	R_5624353_L13_PA	LG13	<lmxll>	{1-}	(ll,lm)	ll	lm	ll	lm	ll	lm	lm	lm	lm	lm	ll	lm	ll	ll	ll	ll	lm	lm	ll	lm	lm	lm	ll
LG13_HB_364	R_6005626_L13_PA	LG13	<lmxll>	{1-}	(ll,lm)	ll	lm	ll	lm	ll	lm	lm	lm	lm	lm	ll	lm	ll	ll	ll	ll	lm	lm	ll	lm	lm	lm	ll
LG13_HB_364	R_6017316_L13_PA	LG13	<lmxll>	{1-}	(ll,lm)	ll	lm	ll	lm	ll	lm	lm	lm	lm	lm	ll	lm	ll	ll	ll	ll	lm	lm	ll	lm	lm	lm	ll
LG13_HB_364.5	R_6306433_L13_PA	LG13	<nnxnp>	{-1}	(nn,np)	np	nn	nn	nn	np	nn	nn	np	np	np	nn	np	np	nn	nn	np	nn	nn	np	nn	np	np	np
LG13_HB_365	F_0166956_L13_PA	LG13	<lmxll>	{0-}	(ll,lm)	lm	ll	lm	ll	lm	ll	lm	ll	ll	ll	lm	ll	lm	lm	lm	lm	ll	ll	lm	ll	ll	ll	lm
LG13_HB_365	R_6361679_L13_PA	LG13	<nnxnp>	{-1}	(nn,np)	np	nn	nn	nn	np	nn	nn	np	np	np	nn	np	np	nn	nn	np	nn	nn	np	nn	np	np	np
LG13_HB_365	R_6361691_L13_PA	LG13	<nnxnp>	{-1}	(nn,np)	np	nn	nn	nn	np	nn	nn	np	np	np	nn	np	np	nn	nn	np	nn	nn	np	nn	np	np	np
LG13_HB_365	R_6361720_L13_PA	LG13	<nnxnp>	{-1}	(nn,np)	np	nn	nn	nn	np	nn	nn	np	np	np	nn	np	np	nn	nn	np	nn	nn	np	nn	np	np	np
LG13_HB_365.5	R_6451261_L13_PA	LG13	<nnxnp>	{-1}	(nn,np)	np	nn	nn	nn	np	nn	nn	np	np	np	nn	np	np	nn	nn	np	nn	nn	np	nn	np	np	np
LG13_HB_365.5	R_6451182_L13_PA	LG13	<nnxnp>	{-1}	(nn,np)	np	nn	nn	nn	np	nn	nn	np	np	np	nn	np	np	nn	nn	np	nn	nn	np	nn	np	np	np
LG13_HB_367.5	R_7165677_L13_PA	LG13	<nnxnp>	{-0}	(nn,np)	nn	np	np	np	nn	np	np	nn	nn	nn	np	nn	nn	np	np	nn	np	np	nn	np	nn	nn	nn
LG13_HB_367.5	R_7167724_L13_PA	LG13	<lmxll>	{1-}	(ll,lm)	ll	lm	lm	lm	ll	lm	ll	lm	lm	lm	ll	lm	ll	ll	ll	ll	lm	lm	ll	lm	lm	lm	ll
LG13_HB_368	F_0168208_L13_PA	LG13	<hkxhk>	{01}	(hh,hk,kk)	kk	hh	hh	hh	kk	hh	hk	hk	hk	hk	hk	hk	kk	hk	hk	kk	hk	hh	kk	hh	hk	hk	kk
LG13_HB_368	F_0168210_L13_PA	LG13	<hkxhk>	{01}	(hh,hk,kk)	kk	hh	hh	hh	kk	hh	hk	hk	hk	hk	hk	hk	kk	hk	hk	kk	hk	hh	kk	hh	hk	hk	kk
LG13_HB_368	F_0168217_L13_PA	LG13	<hkxhk>	{01}	(hh,hk,kk)	kk	hh	hh	hh	kk	hh	hk	hk	hk	hk	hk	hk	kk	hk	hk	kk	hk	hh	kk	hh	hk	hk	kk
LG13_HB_368	F_0168191_L13_PA	LG13	<hkxhk>	{10}	(hh,hk,kk)	hh	kk	kk	kk	hh	kk	hk	hk	hk	hk	hk	hk	hh	hk	hk	hh	hk	kk	hh	kk	hk	hk	hh
LG13_HB_368	F_0168228_L13_PA	LG13	<hkxhk>	{10}	(hh,hk,kk)	hh	kk	kk	kk	hh	kk	hk	hk	hk	hk	hk	hk	hh	hk	hk	hh	hk	kk	hh	kk	hk	hk	hh
LG13_HB_368	F_0168230_L13_PA	LG13	<hkxhk>	{10}	(hh,hk,kk)	hh	kk	kk	kk	hh	kk	hk	hk	hk	hk	hk	hk	hh	hk	hk	hh	hk	kk	hh	kk	hk	hk	hh
LG13_HB_369	F_0168749_L13_PA	LG13	<hkxhk>	{10}	(hh,hk,kk)	hh	kk	kk	kk	hh	kk	hk	hk	hk	hk	hk	hk	hh	hk	hk	hh	hk	kk	hh	kk	hk	kk	hh
LG13_HB_369	F_0168766_L13_PA	LG13	<hkxhk>	{01}	(hh,hk,kk)	kk	hh	hh	hh	kk	hh	hk	hk	hk	hk	hk	hk	kk	hk	hk	kk	hk	hh	kk	hh	hk	hh	kk
LG13_HB_369	F_0168774_L13_PA	LG13	<hkxhk>	{01}	(hh,hk,kk)	kk	hh	hh	hh	kk	hh	hk	hk	hk	hk	hk	hk	kk	hk	hk	kk	hk	hh	kk	hh	hk	hh	kk
LG13_HB_370	F_0168843_L13_PA	LG13	<lmxll>	{1-}	(ll,lm)	ll	lm	lm	lm	ll	lm	ll	lm	lm	lm	ll	lm	ll	ll	lm	ll	lm	lm	ll	lm	lm	lm	ll
LG13_HB_370	F_0168845_L13_PA	LG13	<lmxll>	{1-}	(ll,lm)	ll	lm	lm	lm	ll	lm	ll	lm	lm	lm	ll	lm	ll	ll	lm	ll	lm	lm	ll	lm	lm	lm	ll
LG13_HB_370	F_0168858_L13_PA	LG13	<lmxll>	{1-}	(ll,lm)	ll	lm	lm	lm	ll	lm	ll	lm	lm	lm	ll	lm	ll	ll	lm	ll	lm	lm	ll	lm	lm	lm	ll
LG13_HB_370	GD_02124_L13_PA	LG13	<hkxhk>	{01}	(hh,hk,kk)	kk	hh	hh	hh	kk	hh	hk	hk	hk	hk	hk	hk	kk	hk	hh	kk	hk	hh	kk	hh	hk	hh	kk
LG13_HB_372	F_0169770_L13_PA	LG13	<nnxnp>	{-0}	(nn,np)	nn	np	np	np	nn	np	np	nn	nn	nn	np	nn	nn	np	np	nn	nn	np	nn	np	nn	np	nn
LG13_HB_373	R_8619897_L13_PA	LG13	<nnxnp>	{-0}	(nn,np)	nn	nn	np	np	nn	np	np	nn	nn	nn	np	nn	nn	np	np	nn	nn	np	nn	np	nn	np	nn
LG13_HB_374	F_0170390_L13_PA	LG13	<hkxhk>	{10}	(hh,hk,kk)	hh	hk	kk	kk	hh	kk	hk	hk	hk	hk	hk	hk	hh	hk	kk	hh	hk	kk	hh	kk	hk	hk	hh
LG13_HB_375	F_0170808_L13_PA	LG13	<hkxhk>	{10}	(hh,hk,kk)	hh	hk	kk	kk	hh	kk	hk	hk	hk	hk	hk	hk	hh	hk	kk	hh	hk	kk	hh	kk	hk	hk	hh
LG13_HB_378.5	R_9958893_L13_PA	LG13	<lmxll>	{1-}	(ll,lm)	ll	lm	lm	lm	ll	lm	ll	lm	lm	lm	ll	lm	ll	ll	lm	ll	lm	lm	ll	lm	lm	ll	ll
LG13_HB_378.5	R_9987182_L13_PA	LG13	<lmxll>	{1-}	(ll,lm)	ll	lm	lm	lm	ll	lm	ll	lm	lm	lm	ll	lm	ll	ll	lm	ll	lm	lm	ll	lm	lm	ll	ll
LG13_HB_378.5	R_9993956_L13_PA	LG13	<lmxll>	{1-}	(ll,lm)	ll	lm	lm	lm	ll	lm	ll	lm	lm	lm	ll	lm	ll	ll	lm	ll	lm	lm	ll	lm	lm	ll	ll
LG13_HB_380	F_0172568_L13_PA	LG13	<hkxhk>	{01}	(hh,hk,kk)	kk	hk	hh	hh	kk	hh	hk	hk	kk	hk	hk	hk	kk	hk	hh	kk	hk	hh	kk	hh	hk	hk	kk
LG13_HB_381	R_10684342_L13_PA	LG13	<nnxnp>	{-0}	(nn,np)	nn	nn	np	np	nn	np	np	nn	nn	nn	np	nn	nn	np	np	nn	nn	np	nn	np	nn	np	nn
LG13_HB_385	R_12139342_L13_PA	LG13	<nnxnp>	{-0}	(nn,np)	nn	nn	np	np	nn	np	np	nn	nn	nn	np	nn	nn	np	np	nn	nn	np	nn	np	nn	np	nn
LG13_HB_387	F_0175652_L13_PA	LG13	<hkxhk>	{10}	(hh,hk,kk)	hh	hk	kk	kk	hh	kk	hk	hk	hh	hk	hk	hk	hh	hk	kk	hh	hk	kk	hh	kk	hh	hk	hh
LG13_HB_387	F_0175654_L13_PA	LG13	<hkxhk>	{10}	(hh,hk,kk)	hh	hk	kk	kk	hh	kk	hk	hk	hh	hk	hk	hk	hh	hk	kk	hh	hk	kk	hh	kk	hh	hk	hh
LG13_HB_387	F_0175657_L13_PA	LG13	<hkxhk>	{01}	(hh,hk,kk)	kk	hk	hh	hh	kk	hh	hk	hk	kk	hk	hk	hk	kk	hk	hh	kk	hk	hh	kk	hh	kk	hk	kk
LG13_HB_387	GD_01776_L13_PA	LG13	<lmxll>	{1-}	(ll,lm)	ll	lm	lm	lm	ll	lm	ll	lm	ll	lm	ll	lm	ll	ll	lm	ll	lm	lm	ll	lm	ll	ll	ll
LG13_HB_388	F_0176316_L13_PA	LG13	<hkxhk>	{10}	(hh,hk,kk)	hh	hk	kk	kk	hh	kk	hk	hk	hh	hk	hk	hk	hh	hk	kk	hh	hk	kk	hh	kk	hh	hk	hk
LG13_HB_392	F_0178008_L13_PA	LG13	<hkxhk>	{10}	(hh,hk,kk)	hh	hk	kk	kk	hh	kk	hk	hk	hh	hk	hk	hk	hh	hk	kk	hh	hk	kk	hh	kk	hh	hk	hh
LG13_HB_393	F_0178089_L13_PA	LG13	<hkxhk>	{10}	(hh,hk,kk)	hh	hk	kk	kk	hh	kk	hk	hk	hh	hk	hk	hk	hh	hk	kk	hh	hk	kk	hh	kk	hh	hk	hk
LG13_HB_393	F_0178074_L13_PA	LG13	<hkxhk>	{01}	(hh,hk,kk)	kk	hk	hh	hh	kk	hh	hk	hk	kk	hk	hh	hk	kk	hk	hh	kk	hk	hh	kk	hh	kk	hk	hk
LG13_HB_398	F_0180677_L13_PA	LG13	<lmxll>	{1-}	(ll,lm)	ll	lm	lm	lm	ll	lm	ll	lm	ll	lm	lm	lm	ll	ll	lm	ll	lm	lm	ll	lm	ll	ll	ll
LG13_HB_398	GD_00890_L13_PA	LG13	<nnxnp>	{-0}	(nn,np)	nn	nn	np	np	nn	np	np	nn	nn	nn	np	nn	np	np	np	nn	nn	np	nn	np	nn	np	np
R_16725454_L13_PA	R_16725454_L13_PA	LG13	<nnxnp>	{-0}	(nn,np)	nn	nn	np	np	nn	np	np	nn	nn	nn	np	nn	np	np	np	nn	nn	np	nn	np	nn	np	np
LG13_HB_399	F_0181259_L13_PA	LG13	<lmxll>	{1-}	(ll,lm)	ll	lm	lm	lm	ll	lm	ll	lm	ll	lm	lm	lm	ll	ll	lm	ll	lm	lm	ll	lm	ll	ll	ll
LG13_HB_399	F_0181260_L13_PA	LG13	<lmxll>	{1-}	(ll,lm)	ll	lm	lm	lm	ll	lm	ll	lm	ll	lm	lm	lm	ll	ll	lm	ll	lm	lm	ll	lm	ll	ll	ll
LG13_HB_399	F_0181265_L13_PA	LG13	<lmxll>	{1-}	(ll,lm)	ll	lm	lm	lm	ll	lm	ll	lm	ll	lm	lm	lm	ll	ll	lm	ll	lm	lm	ll	lm	ll	ll	ll
LG13_HB_399	F_0181270_L13_PA	LG13	<lmxll>	{1-}	(ll,lm)	ll	lm	lm	lm	ll	lm	ll	lm	ll	lm	lm	lm	ll	ll	lm	ll	lm	lm	ll	lm	ll	ll	ll
LG13_HB_399	F_0181290_L13_PA	LG13	<lmxll>	{1-}	(ll,lm)	ll	lm	lm	lm	ll	lm	ll	lm	ll	lm	lm	lm	ll	ll	lm	ll	lm	lm	ll	lm	ll	ll	ll
LG13_HB_402	GD_01844_L13_PA	LG13	<lmxll>	{1-}	(ll,lm)	ll	lm	lm	lm	ll	lm	ll	lm	ll	lm	lm	lm	ll	ll	lm	ll	lm	lm	lm	lm	ll	ll	ll
LG13_HB_407.5	R_19786931_L13_PA	LG13	<nnxnp>	{-0}	(nn,np)	nn	nn	np	nn	nn	np	np	nn	nn	np	np	nn	np	np	np	nn	nn	np	nn	np	nn	np	np
LG13_HB_407.5	R_19805064_L13_PA	LG13	<nnxnp>	{-0}	(nn,np)	nn	nn	np	nn	nn	np	np	nn	nn	np	np	nn	np	np	np	nn	nn	np	nn	np	nn	np	np
LG13_HB_408.5	GD_00532_L13_PA	LG13	<nnxnp>	{-0}	(nn,np)	nn	nn	np	nn	nn	np	np	nn	nn	np	np	nn	np	np	np	nn	nn	np	nn	np	nn	np	np
LG13_HB_408.5	R_20181857_L13_PA	LG13	<nnxnp>	{-0}	(nn,np)	nn	nn	np	nn	nn	np	np	nn	nn	np	np	nn	np	np	np	nn	nn	np	nn	np	nn	np	np
LG13_HB_408.5	R_20187735_L13_PA	LG13	<nnxnp>	{-0}	(nn,np)	nn	nn	np	nn	nn	np	np	nn	nn	np	np	nn	np	np	np	nn	nn	np	nn	np	nn	np	np
LG13_HB_408.8	GD_02063_L13_PA	LG13	<nnxnp>	{-0}	(nn,np)	nn	nn	np	nn	nn	np	np	nn	nn	np	np	nn	np	np	np	nn	nn	np	nn	np	nn	np	np
LG13_HB_408.8	R_20353369_L13_PA	LG13	<nnxnp>	{-0}	(nn,np)	nn	nn	np	nn	nn	np	np	nn	nn	np	np	nn	np	np	np	nn	nn	np	nn	np	nn	np	np
LG13_HB_409	R_20377010_L13_PA	LG13	<nnxnp>	{-0}	(nn,np)	nn	nn	np	nn	nn	np	np	nn	nn	np	np	nn	np	np	np	nn	nn	np	nn	np	nn	np	np
LG13_HB_410	F_0186817_L13_PA	LG13	<nnxnp>	{-0}	(nn,np)	nn	--	np	nn	nn	np	np	nn	nn	np	np	nn	np	np	np	nn	nn	np	nn	np	nn	np	np
LG13_HB_413	F_0187723_L13_PA	LG13	<efxeg>	{10}	(ee,ef,eg,fg)	ee	ef	fg	ef	ee	fg	eg	ef	ee	fg	fg	ef	eg	eg	fg	ee	ef	fg	ef	fg	ee	eg	eg
R_21716536_L13_PA	R_21716536_L13_PA	LG13	<hkxhk>	{10}	(hh,hk,kk)	hh	hk	kk	hk	hh	kk	hk	hk	hh	kk	kk	hk	hk	hk	kk	hh	hk	kk	hk	kk	hh	hk	hk
LG13_HB_414.5	R_21675582_L13_PA	LG13	<hkxhk>	{01}	(hh,hk,kk)	kk	hk	hh	hk	kk	hh	hk	hk	kk	hh	hh	hk	hk	hk	hh	kk	hk	hh	hk	hh	kk	hk	hk
F_0190382_L13_PA	F_0190382_L13_PA	LG13	<nnxnp>	{-0}	(nn,np)	nn	nn	np	nn	nn	np	np	nn	nn	np	np	nn	np	nn	np	nn	nn	np	nn	np	nn	np	np
LG13_HB_421	F_0190892_L13_PA	LG13	<hkxhk>	{01}	(hh,hk,kk)	kk	hk	hh	hk	kk	hk	hk	hk	kk	hh	hh	hk	hk	kk	hh	kk	hk	hh	hk	hh	kk	hk	hk
LG13_HB_422	F_0191439_L13_PA	LG13	<nnxnp>	{-0}	(nn,np)	nn	nn	np	nn	nn	nn	np	nn	nn	np	np	nn	np	nn	np	nn	nn	np	nn	np	nn	np	np
LG13_HB_422	F_0191442_L13_PA	LG13	<nnxnp>	{-0}	(nn,np)	nn	nn	np	nn	nn	nn	np	nn	nn	np	np	nn	np	nn	np	nn	nn	np	nn	np	nn	np	np
LG13_HB_422	F_0191443_L13_PA	LG13	<nnxnp>	{-0}	(nn,np)	nn	nn	np	nn	nn	nn	np	nn	nn	np	np	nn	np	nn	np	nn	nn	np	nn	np	nn	np	np
LG13_HB_422	F_0191446_L13_PA	LG13	<nnxnp>	{-0}	(nn,np)	nn	nn	np	nn	nn	nn	np	nn	nn	np	np	nn	np	nn	np	nn	nn	np	nn	np	nn	np	np
LG13_HB_425	F_0193083_L13_PA	LG13	<nnxnp>	{-0}	(nn,np)	nn	nn	np	nn	nn	nn	np	nn	nn	np	np	nn	np	nn	np	nn	nn	np	nn	np	nn	np	np
LG13_HB_425	F_0193093_L13_PA	LG13	<nnxnp>	{-0}	(nn,np)	nn	nn	np	nn	nn	nn	np	nn	nn	np	np	nn	np	nn	np	nn	nn	np	nn	np	nn	np	np
LG13_HB_425	F_0193094_L13_PA	LG13	<nnxnp>	{-0}	(nn,np)	nn	nn	np	nn	nn	nn	np	nn	nn	np	np	nn	np	nn	np	nn	nn	np	nn	np	nn	np	np
LG13_HB_425	F_0193100_L13_PA	LG13	<nnxnp>	{-0}	(nn,np)	nn	nn	np	nn	nn	nn	np	nn	nn	np	np	nn	np	nn	np	nn	nn	np	nn	np	nn	np	np
LG13_HB_431	R_27872911_L13_PA	LG13	<lmxll>	{1-}	(ll,lm)	ll	lm	lm	lm	ll	lm	ll	lm	ll	lm	lm	lm	ll	ll	lm	ll	lm	lm	lm	lm	ll	ll	ll
LG13_HB_431	F_0195764_L13_PA	LG13	<nnxnp>	{-0}	(nn,np)	nn	nn	np	nn	nn	nn	np	nn	nn	np	np	nn	np	nn	np	nn	nn	np	nn	np	nn	np	np
LG13_HB_432	F_0196606_L13_PA	LG13	<hkxhk>	{10}	(hh,hk,kk)	hh	hk	hk	hk	hh	hk	hk	hk	hh	kk	kk	hk	hk	hh	kk	hh	hk	kk	hk	kk	hh	hk	hk
LG13_HB_439	F_0199147_L13_PA	LG13	<hkxhk>	{01}	(hh,hk,kk)	kk	hk	hk	hk	kk	hk	hk	hk	kk	hh	hh	hk	hk	kk	hh	kk	hk	hh	hk	hh	kk	hk	hk
LG13_HB_439	F_0199150_L13_PA	LG13	<efxeg>	{10}	(ee,ef,eg,fg)	ee	ef	ef	ef	ee	ef	eg	ef	ee	fg	fg	ef	eg	ee	fg	ee	ef	fg	ef	fg	ee	eg	eg
LG13_HB_440	F_0199601_L13_PA	LG13	<hkxhk>	{01}	(hh,hk,kk)	kk	hk	hk	hk	kk	hk	hk	hk	kk	hh	hh	hk	hk	kk	hh	kk	hk	hh	hk	hh	kk	hk	hk
LG13_HB_440	F_0199619_L13_PA	LG13	<nnxnp>	{-0}	(nn,np)	nn	nn	nn	nn	nn	nn	np	nn	--	np	np	nn	np	nn	np	nn	nn	--	nn	np	nn	np	np
LG13_HB_441	R_31059344_L13_PA	LG13	<hkxhk>	{00}	(hh,hk,kk)	hk	hh	hh	hh	hk	hh	kk	hh	hk	hk	hk	hh	kk	hk	hk	hk	hh	hk	hh	hk	hk	kk	kk
LG13_HB_441	R_31057207_L13_PA	LG13	<nnxnp>	{-0}	(nn,np)	nn	nn	nn	nn	nn	nn	np	nn	nn	np	np	nn	np	nn	np	nn	nn	np	nn	np	nn	np	np
LG13_HB_441.5	R_31089065_L13_PA	LG13	<hkxhk>	{11}	(hh,hk,kk)	hk	kk	kk	kk	hk	kk	hh	kk	hk	hk	hk	kk	hh	hk	hk	hk	kk	hk	kk	hk	hk	hh	hh
LG13_HB_456	F_0208042_L13_PA	LG13	<nnxnp>	{-1}	(nn,np)	np	nn	np	np	np	np	nn	np	np	nn	nn	np	nn	np	nn	np	np	nn	np	nn	np	nn	nn
LG13_HB_456	F_0208044_L13_PA	LG13	<nnxnp>	{-1}	(nn,np)	np	nn	np	np	np	np	nn	np	np	nn	nn	np	nn	np	nn	np	np	nn	np	nn	np	nn	nn
LG13_HB_456	F_0208051_L13_PA	LG13	<nnxnp>	{-0}	(nn,np)	nn	np	nn	nn	nn	nn	np	nn	nn	np	np	nn	np	nn	np	nn	nn	np	nn	np	nn	np	np
LG13_HB_456	F_0208054_L13_PA	LG13	<nnxnp>	{-1}	(nn,np)	np	nn	np	np	np	np	nn	np	np	nn	nn	np	nn	np	nn	np	np	nn	np	nn	np	nn	nn
LG13_HB_456	F_0208065_L13_PA	LG13	<nnxnp>	{-1}	(nn,np)	np	nn	np	np	np	np	nn	np	np	nn	nn	np	nn	np	nn	np	np	nn	np	nn	np	nn	nn
LG13_HB_456	F_0208076_L13_PA	LG13	<nnxnp>	{-1}	(nn,np)	np	nn	np	np	np	np	nn	np	np	nn	nn	np	nn	np	nn	np	np	nn	np	nn	np	nn	nn
LG13_HB_456	F_0208086_L13_PA	LG13	<nnxnp>	{-1}	(nn,np)	np	nn	np	np	np	np	nn	np	np	nn	nn	np	nn	np	nn	np	np	nn	np	nn	np	nn	nn
LG13_HB_457	F_0208507_L13_PA	LG13	<nnxnp>	{-1}	(nn,np)	np	nn	np	np	np	np	nn	np	np	nn	nn	np	nn	np	nn	np	np	nn	np	nn	np	nn	nn
LG13_HB_457	F_0208508_L13_PA	LG13	<nnxnp>	{-1}	(nn,np)	np	nn	np	np	np	np	nn	np	np	nn	nn	np	nn	np	nn	np	np	nn	np	nn	np	nn	nn
LG13_HB_457	F_0208520_L13_PA	LG13	<nnxnp>	{-1}	(nn,np)	np	nn	np	np	np	np	nn	np	np	nn	nn	np	nn	np	nn	np	np	nn	np	nn	np	nn	nn
LG13_HB_457	F_0208528_L13_PA	LG13	<nnxnp>	{-1}	(nn,np)	np	nn	np	np	np	np	nn	np	np	nn	nn	np	nn	np	nn	np	np	nn	np	nn	np	nn	nn
LG13_HB_457	F_0208524_L13_PA	LG13	<nnxnp>	{-1}	(nn,np)	np	nn	np	np	np	np	nn	np	np	nn	nn	np	nn	np	nn	np	np	nn	np	nn	np	nn	nn
LG13_HB_460	F_0210831_L13_PA	LG13	<hkxhk>	{10}	(hh,hk,kk)	hh	kk	hk	hk	hh	hk	hk	hk	hh	kk	kk	hk	hk	hh	kk	hh	hk	kk	hk	kk	hh	hk	hk
LG13_HB_782	F_0367318_L16_PA	LG13	<nnxnp>	{-0}	(nn,np)	nn	np	nn	nn	nn	nn	np	nn	nn	np	np	nn	np	nn	np	nn	nn	np	nn	np	nn	np	np
LG13_HB_782	F_0367331_L16_PA	LG13	<hkxhk>	{01}	(hh,hk,kk)	kk	hh	hk	hk	kk	hk	hk	hk	kk	hh	hh	hk	hk	kk	hh	kk	hk	hh	hk	hh	kk	hk	hk
LG13_HB_783	F_0367674_L16_PA	LG13	<nnxnp>	{-0}	(nn,np)	nn	np	nn	nn	nn	nn	np	nn	nn	np	np	nn	np	nn	np	nn	nn	np	nn	np	nn	np	np
LG13_HB_783	F_0367677_L16_PA	LG13	<lmxll>	{1-}	(ll,lm)	--	lm	lm	lm	ll	lm	--	lm	ll	lm	lm	lm	ll	ll	lm	ll	lm	--	lm	lm	ll	ll	ll
LG13_HB_875	F_0410956_L1_PA	LG13	<nnxnp>	{-0}	(nn,np)	nn	np	nn	nn	nn	nn	np	nn	nn	np	np	nn	np	nn	np	nn	nn	np	nn	np	nn	np	np
LG14_HB_1029	F_0478225_L2_PA	LG14	<hkxhk>	{00}	(hh,hk,kk)	hk	kk	hk	kk	hk	hh	hk	hk	kk	hh	kk	hk	hk	hk	hh	hk	hk	hh	hh	kk	hk	kk	hh
LG14_HB_1030	F_0479161_L2_PA	LG14	<nnxnp>	{-1}	(nn,np)	np	nn	np	nn	nn	np	nn	nn	nn	np	nn	nn	np	nn	np	np	nn	np	np	nn	np	nn	np
LG14_HB_1030	F_0479162_L2_PA	LG14	<nnxnp>	{-1}	(nn,np)	np	nn	np	nn	nn	np	nn	nn	nn	np	nn	nn	np	nn	np	np	nn	np	np	nn	np	nn	np
LG14_HB_1031	F_0479716_L2_PA	LG14	<hkxhk>	{11}	(hh,hk,kk)	hk	hh	hk	hh	hk	kk	hk	hk	hh	kk	hh	hk	hk	hk	kk	hk	hk	kk	kk	hh	hk	hh	kk
LG14_HB_1031	F_0479722_L2_PA	LG14	<lmxll>	{1-}	(ll,lm)	ll	ll	ll	ll	lm	lm	lm	lm	ll	lm	ll	lm	ll	lm	lm	ll	lm	lm	lm	ll	ll	ll	lm
LG14_HB_1031	F_0479723_L2_PA	LG14	<hkxhk>	{11}	(hh,hk,kk)	hk	hh	hk	hh	hk	kk	hk	hk	hh	kk	hh	hk	hk	hk	kk	hk	hk	kk	kk	hh	hk	hh	kk
LG14_HB_1031	F_0479724_L2_PA	LG14	<nnxnp>	{-1}	(nn,np)	np	nn	np	nn	nn	np	nn	nn	nn	np	nn	nn	np	nn	np	np	nn	np	np	nn	np	nn	np
LG14_HB_1031	F_0479731_L2_PA	LG14	<nnxnp>	{-1}	(nn,np)	np	nn	np	nn	nn	np	nn	nn	nn	np	nn	nn	np	nn	np	np	nn	np	np	nn	np	nn	np
LG14_HB_1031	F_0479732_L2_PA	LG14	<nnxnp>	{-1}	(nn,np)	np	nn	np	nn	nn	np	nn	nn	nn	np	nn	nn	np	nn	np	np	nn	np	np	nn	np	nn	np
LG14_HB_1037	F_0481538_L2_PA	LG14	<lmxll>	{0-}	(ll,lm)	lm	lm	lm	lm	ll	ll	ll	ll	lm	ll	lm	ll	lm	ll	ll	lm	ll	ll	ll	lm	lm	lm	ll
LG14_HB_1037	F_0481539_L2_PA	LG14	<lmxll>	{0-}	(ll,lm)	lm	lm	lm	lm	ll	ll	ll	ll	lm	ll	lm	ll	lm	ll	ll	lm	ll	ll	ll	lm	lm	lm	ll
LG14_HB_1037	F_0481505_L2_PA	LG14	<nnxnp>	{-0}	(nn,np)	nn	np	nn	np	np	nn	np	np	np	nn	np	np	np	nn	nn	nn	np	nn	nn	np	nn	np	nn
LG14_HB_1037	F_0481522_L2_PA	LG14	<nnxnp>	{-0}	(nn,np)	nn	np	nn	--	np	nn	np	np	np	nn	np	np	--	nn	nn	nn	np	nn	nn	np	nn	--	nn
LG14_HB_1077	F_0500921_L2_PA	LG14	<nnxnp>	{-1}	(nn,np)	np	nn	nn	nn	nn	np	nn	nn	nn	np	nn	nn	np	nn	np	np	nn	np	np	nn	np	nn	np
LG14_HB_1267	F_0594515_L5_PA	LG14	<lmxll>	{1-}	(ll,lm)	ll	ll	ll	ll	lm	lm	ll	lm	ll	lm	ll	lm	ll	lm	lm	lm	ll	lm	lm	ll	ll	ll	ll
LG14_HB_1363	F_0643855_L5_PA	LG14	<hkxhk>	{00}	(hh,hk,kk)	hk	kk	kk	kk	hk	hh	hk	hk	kk	hh	kk	hk	hk	hk	hh	hh	hk	hh	hh	kk	hk	kk	hk
LG14_HB_1363	F_0643870_L5_PA	LG14	<hkxhk>	{00}	(hh,hk,kk)	hk	kk	kk	kk	hk	hh	hk	hk	kk	hh	kk	hk	hk	hk	hh	hh	hk	hh	hh	kk	hk	kk	hk
LG14_HB_1363	F_0643901_L5_PA	LG14	<hkxhk>	{00}	(hh,hk,kk)	hk	kk	kk	kk	hk	hh	hk	hk	kk	hh	kk	hk	hk	hk	hh	hh	hk	hh	hh	kk	hk	kk	hk
LG14_HB_1363	F_0643911_L5_PA	LG14	<nnxnp>	{-0}	(nn,np)	--	np	np	np	np	nn	np	np	np	nn	np	np	nn	np	nn	nn	np	nn	nn	np	nn	np	nn
LG14_HB_1431	F_0674168_L6_PA	LG14	<lmxll>	{0-}	(ll,lm)	ll	lm	lm	lm	ll	ll	ll	ll	lm	ll	lm	ll	lm	ll	ll	lm	ll	ll	ll	lm	lm	lm	ll
LG14_HB_1431	F_0674140_L6_PA	LG14	<hkxhk>	{00}	(hh,hk,kk)	hh	kk	hk	kk	hk	hh	hk	hk	kk	hh	kk	hk	kk	hh	hh	kk	hk	hh	hh	kk	hk	hk	hh
LG14_HB_1431	F_0674147_L6_PA	LG14	<nnxnp>	{-0}	(nn,np)	nn	np	nn	np	np	nn	np	np	np	nn	np	np	np	nn	nn	np	np	nn	nn	np	nn	nn	nn
LG14_HB_1859_s46h1	F_0867268_L12_46_1	LG14	<lmxll>	{0-}	(ll,lm)	lm	lm	lm	lm	ll	ll	ll	ll	lm	ll	lm	ll	lm	ll	ll	lm	ll	ll	ll	lm	lm	lm	ll
LG14_HB_1859_s46h1	F_0867280_L12_46_1	LG14	<lmxll>	{0-}	(ll,lm)	lm	lm	lm	lm	ll	ll	ll	ll	lm	ll	lm	ll	lm	ll	ll	lm	ll	ll	ll	lm	lm	lm	ll
LG14_HB_1859_s46h1	F_0867284_L12_46_1	LG14	<nnxnp>	{-1}	(nn,np)	np	nn	np	nn	nn	np	nn	nn	nn	np	nn	nn	nn	np	np	np	nn	np	np	nn	np	nn	np
LG14_HB_1868_s29h1	F_0873029_L13_29_1	LG14	<lmxll>	{0-}	(ll,lm)	lm	lm	lm	lm	ll	ll	ll	ll	lm	ll	lm	ll	lm	ll	ll	lm	ll	ll	ll	lm	lm	lm	ll
LG14_HB_1869_s29h1	F_0873047_L13_29_1	LG14	<lmxll>	{0-}	(ll,lm)	lm	lm	lm	lm	ll	ll	ll	ll	lm	ll	lm	ll	lm	ll	ll	lm	ll	ll	ll	lm	lm	lm	ll
LG14_HB_1869_s29h1	F_0873056_L13_29_1	LG14	<nnxnp>	{-0}	(nn,np)	nn	np	nn	np	np	nn	np	np	np	nn	np	np	nn	np	nn	nn	np	nn	nn	np	nn	np	nn
LG14_HB_1869_s29h1	F_0873060_L13_29_1	LG14	<lmxll>	{1-}	(ll,lm)	ll	ll	ll	ll	lm	lm	lm	lm	ll	lm	ll	lm	ll	lm	lm	ll	lm	lm	lm	ll	ll	ll	lm
LG14_HB_1869_s29h1	F_0873065_L13_29_1	LG14	<lmxll>	{0-}	(ll,lm)	lm	lm	lm	lm	ll	ll	ll	ll	lm	ll	lm	ll	lm	ll	ll	lm	ll	ll	ll	lm	lm	lm	ll
LG14_HB_1869_s29h1	F_0873066_L13_29_1	LG14	<lmxll>	{0-}	(ll,lm)	lm	lm	lm	lm	ll	ll	ll	ll	lm	ll	lm	ll	lm	ll	ll	lm	ll	ll	ll	lm	lm	lm	ll
LG14_HB_1869_s29h1	F_0873073_L13_29_1	LG14	<lmxll>	{0-}	(ll,lm)	lm	lm	lm	lm	ll	ll	ll	ll	lm	ll	lm	ll	lm	ll	ll	lm	ll	ll	ll	lm	lm	lm	ll
R_6394163_L14_PA	R_6394163_L14_PA	LG14	<nnxnp>	{-1}	(nn,np)	np	nn	nn	nn	nn	np	nn	nn	nn	nn	nn	nn	np	nn	np	np	nn	np	nn	nn	np	nn	nn
LG14_HB_1897_s31h1	F_0885523_L14_31_1	LG14	<nnxnp>	{-0}	(nn,np)	nn	np	np	np	np	nn	np	np	np	np	np	np	nn	np	nn	nn	np	nn	np	np	nn	np	np
LG14_HB_1898_s31h1	F_0886144_L14_31_1	LG14	<nnxnp>	{-0}	(nn,np)	nn	np	np	np	np	nn	np	np	np	nn	np	np	nn	np	nn	nn	np	nn	np	np	nn	np	np
LG14_HB_1912_s42h1	F_0892346_L14_42_1	LG14	<lmxll>	{0-}	(ll,lm)	ll	lm	lm	lm	ll	ll	ll	ll	lm	ll	lm	ll	lm	ll	ll	lm	ll	ll	ll	lm	lm	lm	ll
LG14_HB_1912_s42h1	F_0892351_L14_42_1	LG14	<lmxll>	{1-}	(ll,lm)	lm	ll	ll	ll	lm	lm	lm	lm	ll	lm	ll	lm	ll	lm	lm	ll	lm	lm	lm	ll	ll	ll	lm
LG14_HB_1912_s42h1	F_0892353_L14_42_1	LG14	<lmxll>	{0-}	(ll,lm)	ll	lm	lm	lm	ll	ll	ll	ll	lm	ll	lm	ll	lm	ll	ll	lm	ll	ll	ll	lm	lm	lm	ll
LG14_HB_1912_s42h1	F_0892354_L14_42_1	LG14	<lmxll>	{0-}	(ll,lm)	ll	lm	lm	lm	ll	ll	ll	ll	lm	ll	lm	ll	lm	ll	ll	lm	ll	ll	ll	lm	lm	lm	ll
LG14_HB_1913_s45h1	F_0893029_L14_45_1	LG14	<hkxhk>	{00}	(hh,hk,kk)	hh	kk	hk	kk	hk	hh	hk	hk	kk	hh	kk	hk	kk	hh	hh	kk	hk	hh	hh	kk	hk	kk	hh
LG14_HB_1913_s45h1	F_0893020_L14_45_1	LG14	<lmxll>	{1-}	(ll,lm)	lm	ll	ll	ll	lm	lm	lm	lm	ll	lm	ll	lm	ll	lm	lm	ll	lm	lm	lm	ll	ll	ll	lm
LG14_HB_1914_s46h1	F_0893588_L14_46_1	LG14	<hkxhk>	{11}	(hh,hk,kk)	kk	hh	hk	hh	hk	kk	hk	hk	hh	kk	hh	kk	hh	hk	kk	hh	hk	kk	kk	hh	hk	hk	kk
LG14_HB_1914_s46h1	F_0893599_L14_46_1	LG14	<hkxhk>	{11}	(hh,hk,kk)	kk	hh	hk	hh	hk	kk	hk	hk	hh	kk	hh	kk	hh	hk	kk	hh	hk	kk	kk	hh	hk	hk	kk
LG14_HB_1914_s46h1	F_0893604_L14_46_1	LG14	<hkxhk>	{11}	(hh,hk,kk)	kk	hh	hk	hh	hk	kk	hk	hk	hh	kk	hh	kk	hh	hk	kk	hh	hk	kk	kk	hh	hk	hk	kk
LG14_HB_1914_s46h1	F_0893621_L14_46_1	LG14	<hkxhk>	{11}	(hh,hk,kk)	kk	hh	hk	hh	hk	kk	hk	hk	hh	kk	hh	kk	hh	hk	kk	hh	hk	kk	kk	hh	hk	hk	kk
LG14_HB_1914_s46h1	F_0893615_L14_46_1	LG14	<nnxnp>	{-0}	(nn,np)	nn	np	nn	np	np	nn	np	np	np	nn	np	nn	np	nn	nn	np	np	nn	nn	np	nn	nn	nn
LG14_HB_1916_s47h1	GD_02039_L14_47_1	LG14	<nnxnp>	{-0}	(nn,np)	nn	np	nn	np	np	nn	np	np	np	nn	np	nn	np	nn	nn	np	np	nn	nn	np	nn	nn	nn
LG14_HB_1917_s47h1	F_0895019_L14_47_1	LG14	<hkxhk>	{00}	(hh,hk,kk)	hh	kk	hh	kk	hk	hh	hk	hk	kk	hh	kk	hh	kk	hk	hh	kk	hk	hh	hh	kk	hk	hk	hh
LG14_HB_1917_s47h1	F_0895022_L14_47_1	LG14	<hkxhk>	{11}	(hh,hk,kk)	kk	hh	kk	hh	hk	kk	hk	hk	hh	kk	hh	kk	hh	hk	kk	hh	hk	kk	kk	hh	hk	hk	kk
F_0895641_L14_47_1	F_0895641_L14_47_1	LG14	<hkxhk>	{11}	(hh,hk,kk)	kk	hh	kk	hh	hk	kk	hk	hk	hh	kk	hh	kk	hh	hk	kk	hh	hk	kk	kk	hh	hk	hk	kk
LG14_HB_1999_s13h1	F_0928127_L17_13_1	LG14	<hkxhk>	{00}	(hh,hk,kk)	hh	kk	hk	kk	hk	hh	hk	hk	kk	hh	kk	hk	kk	hh	hh	kk	hk	hh	hh	kk	hk	kk	hh
LG14_HB_2076_s24h1	F_0954098_L2_24_1	LG14	<nnxnp>	{-0}	(nn,np)	nn	np	np	np	np	nn	np	np	np	nn	np	np	nn	np	nn	nn	np	nn	nn	np	nn	np	nn
LG14_HB_2076_s24h1	F_0954101_L2_24_1	LG14	<hkxhk>	{11}	(hh,hk,kk)	hk	hh	hh	hh	hk	kk	hk	hk	hh	kk	hh	hk	hk	hk	kk	kk	hk	kk	kk	hh	hk	hh	hk
LG14_HB_2223_s41h1	F_1008286_L6_41_1	LG14	<hkxhk>	{11}	(hh,hk,kk)	kk	hh	hk	hh	hk	kk	hk	hk	hh	kk	hh	hk	hh	kk	kk	hh	hk	kk	kk	hh	hk	hh	kk
LG14_HB_2223_s41h1	F_1008287_L6_41_1	LG14	<hkxhk>	{11}	(hh,hk,kk)	kk	hh	hk	hh	hk	kk	hk	hk	hh	kk	hh	hk	hh	kk	kk	hh	hk	kk	kk	hh	hk	hh	kk
LG14_HB_2283_s41h1	F_1030164_L8_41_1	LG14	<hkxhk>	{01}	(hh,hk,kk)	kk	hk	hk	hk	hh	hk	hh	hh	hk	hk	hk	hh	kk	hh	hk	hk	hh	hk	hk	hk	kk	hk	kk
LG14_HB_2283_s41h1	F_1030171_L8_41_1	LG14	<hkxhk>	{10}	(hh,hk,kk)	hh	hk	hk	hk	kk	hk	kk	kk	hk	hk	hk	kk	hh	kk	hk	hk	kk	hk	hk	hk	hh	hk	hh
LG14_HB_2283_s41h1	F_1030192_L8_41_1	LG14	<hkxhk>	{10}	(hh,hk,kk)	hh	hk	hk	hk	kk	hk	kk	kk	hk	hk	hk	kk	hh	kk	hk	hk	kk	hk	hk	hk	hh	hk	hh
LG14_HB_2381_s55h2	F_1066936_L14_55_2	LG14	<nnxnp>	{-0}	(nn,np)	nn	np	np	np	np	nn	np	np	np	nn	np	np	nn	np	nn	nn	np	nn	np	np	nn	np	np
LG14_HB_2381_s55h2	F_1066937_L14_55_2	LG14	<nnxnp>	{-0}	(nn,np)	nn	np	np	np	np	nn	np	np	np	nn	np	np	nn	np	nn	nn	np	nn	np	np	nn	np	np
LG14_HB_2381_s55h2	F_1066959_L14_55_2	LG14	<nnxnp>	{-0}	(nn,np)	nn	np	np	np	np	nn	np	np	np	nn	np	np	nn	np	nn	nn	np	nn	np	np	nn	np	np
LG14_HB_2384_s58h2	F_1067584_L14_58_2	LG14	<hkxhk>	{00}	(hh,hk,kk)	hk	kk	kk	kk	hk	hh	hk	hk	kk	hh	kk	hk	hk	hk	hh	hh	hk	hh	hh	kk	hk	kk	kk
LG14_HB_2390_s62h2	F_1068591_L14_62_2	LG14	<lmxll>	{1-}	(ll,lm)	lm	ll	ll	ll	lm	lm	lm	lm	ll	lm	ll	lm	ll	lm	lm	ll	lm	lm	lm	ll	ll	ll	lm
LG14_HB_2391_s65h2	F_1068708_L14_65_2	LG14	<hkxhk>	{11}	(hh,hk,kk)	kk	hh	hk	hh	hk	kk	hk	hk	hh	kk	hh	kk	hh	hk	kk	hh	hk	kk	kk	hh	hk	hk	kk
LG14_HB_2394_s66h2	F_1069377_L14_66_2	LG14	<hkxhk>	{11}	(hh,hk,kk)	kk	hh	kk	hh	hk	kk	hk	hk	hh	kk	hh	kk	hh	hk	kk	hh	hk	kk	kk	hh	hk	hk	kk
LG14_HB_2394_s66h2	F_1069374_L14_66_2	LG14	<nnxnp>	{-0}	(nn,np)	nn	np	nn	np	--	nn	np	np	np	nn	np	nn	np	nn	nn	np	np	nn	nn	np	nn	nn	nn
$F_1073522y_LG14	$F_1073522y_LG14	LG14	<nnxnp>	{-0}	(nn,np)	nn	np	np	np	np	nn	np	np	np	nn	np	np	nn	np	nn	nn	np	nn	np	np	nn	np	np
GD_00025_L14_27_1	GD_00025_L14_27_1	LG14	<nnxnp>	{-0}	(nn,np)	nn	np	np	np	np	nn	np	np	np	np	np	np	nn	np	nn	nn	np	nn	np	nn	nn	np	np
GD_02638_L14_41_1	GD_02638_L14_41_1	LG14	<nnxnp>	{-0}	(nn,np)	nn	np	np	np	np	nn	np	np	np	nn	np	np	nn	np	nn	nn	np	nn	nn	np	nn	np	nn
R_23403516_L14_62_2	R_23403516_L14_62_2	LG14	<lmxll>	{0-}	(ll,lm)	ll	lm	lm	lm	ll	ll	ll	ll	lm	ll	lm	ll	lm	ll	ll	lm	ll	ll	ll	lm	lm	lm	ll
LG14_HB_3302_s46h1	R_27509563_L14_46_1	LG14	<lmxll>	{0-}	(ll,lm)	ll	lm	lm	lm	ll	ll	ll	ll	lm	ll	lm	ll	lm	lm	ll	lm	ll	ll	ll	lm	lm	lm	ll
LG14_HB_3302_s46h1	R_27524282_L14_46_1	LG14	<nnxnp>	{-1}	(nn,np)	np	nn	np	nn	nn	np	nn	nn	nn	np	nn	np	nn	np	np	nn	nn	np	np	nn	np	np	np
LG14_HB_3302_s65h2	R_27605568_L14_65_2	LG14	<hkxhk>	{00}	(hh,hk,kk)	hh	kk	hk	kk	hk	hh	hk	hk	kk	hh	kk	hh	kk	hk	hh	kk	hk	hh	hh	kk	hk	hk	hh
GD_02021_L14_67_2	GD_02021_L14_67_2	LG14	<nnxnp>	{-0}	(nn,np)	np	np	nn	np	nn	nn	np	np	np	nn	np	nn	np	nn	nn	np	np	nn	nn	np	nn	nn	nn
LG14_HB_3309	R_6133421_L14_PA	LG14	<nnxnp>	{-0}	(nn,np)	nn	np	np	np	np	nn	np	np	np	np	np	np	nn	np	nn	nn	np	nn	np	np	nn	np	np
LG14_HB_3309	R_6130026_L14_PA	LG14	<lmxll>	{1-}	(ll,lm)	ll	ll	ll	ll	lm	lm	ll	lm	ll	lm	ll	lm	ll	lm	lm	lm	ll	lm	ll	ll	ll	ll	ll
LG14_HB_3327	R_26884307_L14_PA	LG14	<lmxll>	{0-}	(ll,lm)	ll	lm	lm	lm	ll	ll	ll	ll	lm	ll	lm	ll	lm	ll	ll	lm	ll	ll	ll	lm	lm	lm	ll
LG14_HB_3327	R_26920534_L14_PA	LG14	<lmxll>	{0-}	(ll,lm)	ll	lm	lm	lm	ll	ll	ll	ll	lm	ll	lm	ll	lm	ll	ll	lm	ll	ll	ll	lm	lm	lm	ll
LG14_HB_338	F_0151805_L12_PA	LG14	<lmxll>	{1-}	(ll,lm)	ll	ll	ll	ll	lm	lm	lm	lm	ll	lm	ll	lm	ll	lm	lm	ll	lm	lm	lm	ll	ll	ll	lm
LG14_HB_382	F_0173299_L13_PA	LG14	<lmxll>	{1-}	(ll,lm)	ll	ll	ll	ll	lm	lm	lm	lm	ll	lm	ll	lm	ll	lm	lm	ll	lm	lm	lm	ll	ll	ll	lm
LG14_HB_382	F_0173301_L13_PA	LG14	<lmxll>	{0-}	(ll,lm)	lm	lm	lm	lm	ll	ll	ll	ll	lm	ll	lm	ll	lm	ll	ll	lm	ll	ll	ll	lm	lm	lm	ll
LG14_HB_382	F_0173312_L13_PA	LG14	<nnxnp>	{-1}	(nn,np)	np	nn	np	nn	nn	np	nn	nn	nn	np	nn	nn	nn	np	np	np	nn	np	np	nn	np	nn	np
LG14_HB_382	F_0173317_L13_PA	LG14	<nnxnp>	{-0}	(nn,np)	nn	np	nn	np	np	nn	np	np	np	nn	np	np	np	nn	nn	nn	np	nn	nn	np	nn	np	nn
LG14_HB_383	F_0173696_L13_PA	LG14	<lmxll>	{0-}	(ll,lm)	lm	lm	lm	lm	ll	ll	ll	ll	lm	ll	lm	ll	lm	ll	ll	lm	ll	ll	ll	lm	lm	lm	ll
LG14_HB_383	F_0173715_L13_PA	LG14	<lmxll>	{0-}	(ll,lm)	lm	lm	lm	lm	ll	ll	ll	ll	lm	ll	lm	ll	lm	ll	ll	lm	ll	ll	ll	lm	lm	lm	ll
LG14_HB_383	F_0173730_L13_PA	LG14	<lmxll>	{1-}	(ll,lm)	ll	ll	ll	ll	lm	lm	lm	lm	ll	lm	ll	lm	ll	lm	lm	ll	lm	lm	lm	ll	ll	ll	lm
AFL2_L14_42_1	AFL2_L14_42_1	LG14	<lmxll>	{0-}	(ll,lm)	ll	lm	lm	lm	ll	ll	ll	ll	lm	ll	lm	ll	lm	ll	ll	lm	ll	ll	ll	lm	lm	lm	ll
LG14_HB_463	F_0212348_L14_PA	LG14	<hkxhk>	{00}	(hh,hk,kk)	hk	kk	kk	kk	hk	hh	kk	hk	kk	hk	kk	hk	hk	hk	hh	hh	kk	hh	kk	hk	hk	kk	kk
LG14_HB_463	F_0212356_L14_PA	LG14	<hkxhk>	{11}	(hh,hk,kk)	hk	hh	hh	hh	hk	kk	hh	hk	hh	hk	hh	hk	hk	hk	kk	kk	hh	kk	hh	hk	hk	hh	hh
LG14_HB_464	F_0212425_L14_PA	LG14	<hkxhk>	{11}	(hh,hk,kk)	hk	hh	hh	hh	hk	kk	hh	hk	hh	hk	hh	hk	hk	hk	kk	kk	hh	kk	hh	hk	hk	hh	hh
LG14_HB_465	F_0212712_L14_PA	LG14	<hkxhk>	{11}	(hh,hk,kk)	hk	hh	hh	hh	hk	kk	hh	hk	hh	hk	hh	hk	hk	hk	kk	kk	hh	kk	hh	hk	hk	hh	hh
LG14_HB_465	R_197462_L14_PA	LG14	<nnxnp>	{-1}	(nn,np)	np	nn	nn	nn	nn	np	nn	nn	nn	nn	nn	nn	np	nn	np	np	nn	np	nn	np	np	nn	nn
LG14_HB_465.5	R_226288_L14_PA	LG14	<nnxnp>	{-1}	(nn,np)	np	nn	nn	nn	nn	np	nn	nn	nn	nn	nn	nn	np	nn	np	np	nn	np	nn	np	np	nn	nn
LG14_HB_465.8	R_586914_L14_PA	LG14	<nnxnp>	{-0}	(nn,np)	nn	np	np	np	np	nn	np	np	np	np	np	np	nn	np	nn	nn	np	nn	np	nn	nn	np	np
LG14_HB_465.8	R_612490_L14_PA	LG14	<lmxll>	{0-}	(ll,lm)	lm	lm	lm	lm	ll	ll	lm	ll	lm	ll	lm	ll	lm	ll	ll	ll	lm	ll	lm	lm	lm	lm	lm
LG14_HB_465.8	R_623818_L14_PA	LG14	<lmxll>	{0-}	(ll,lm)	lm	lm	lm	lm	ll	ll	lm	ll	lm	ll	lm	ll	lm	ll	ll	ll	lm	ll	lm	lm	lm	lm	lm
LG14_HB_467	F_0213698_L14_PA	LG14	<hkxhk>	{10}	(hh,hk,kk)	hh	hk	hk	hk	kk	--	hk	kk	hk	kk	hk	kk	hh	kk	hk	hk	hk	hk	hk	hh	hh	hk	hk
LG14_HB_467	R_738185_L14_PA	LG14	<hkxhk>	{10}	(hh,hk,kk)	hh	hk	hk	hk	kk	hk	hk	kk	hk	kk	hk	kk	hh	kk	hk	hk	hk	hk	hk	hh	hh	hk	hk
LG14_HB_467.5	GD_01902_L14_PA	LG14	<hkxhk>	{01}	(hh,hk,kk)	kk	hk	hk	hk	hh	hk	hk	hh	hk	hh	hk	hh	kk	hh	hk	hk	hk	hk	hk	kk	kk	hk	hk
LG14_HB_467.5	R_735528_L14_PA	LG14	<hkxhk>	{01}	(hh,hk,kk)	kk	hk	hk	hk	hh	hk	hk	hh	hk	hh	hk	hh	kk	hh	hk	hk	hk	hk	hk	kk	kk	hk	hk
LG14_HB_467.5	R_741541_L14_PA	LG14	<lmxll>	{0-}	(ll,lm)	lm	lm	lm	lm	ll	ll	lm	ll	lm	ll	lm	ll	lm	ll	ll	ll	lm	ll	lm	lm	lm	lm	lm
LG14_HB_469.5	GD_00163_L14_PA	LG14	<nnxnp>	{-0}	(nn,np)	nn	np	np	np	np	nn	np	np	np	np	np	np	nn	np	nn	nn	np	nn	np	nn	nn	np	np
LG14_HB_469.5	R_1324347_L14_PA	LG14	<nnxnp>	{-1}	(nn,np)	np	nn	nn	nn	nn	np	nn	nn	nn	nn	nn	nn	np	nn	np	np	nn	np	nn	np	np	nn	nn
LG14_HB_471.5	R_2130966_L14_PA	LG14	<nnxnp>	{-1}	(nn,np)	np	nn	nn	nn	nn	np	nn	nn	nn	nn	nn	nn	np	nn	np	np	nn	np	nn	np	np	nn	nn
LG14_HB_471.5	R_2138918_L14_PA	LG14	<nnxnp>	{-1}	(nn,np)	np	nn	nn	nn	nn	np	nn	nn	nn	nn	nn	nn	np	nn	np	np	nn	np	nn	np	np	nn	nn
LG14_HB_472.5	R_3598110_L14_PA	LG14	<hkxhk>	{01}	(hh,hk,kk)	kk	hk	hk	hk	hh	hk	hk	hh	hk	hh	hk	hh	kk	hh	hk	hk	hk	hk	hk	kk	kk	hk	hk
LG14_HB_476	GD_01767_L14_PA	LG14	<lmxll>	{0-}	(ll,lm)	lm	lm	lm	lm	ll	ll	lm	ll	lm	ll	lm	ll	lm	ll	ll	ll	lm	ll	lm	lm	lm	lm	lm
LG14_HB_479	F_0218294_L14_PA	LG14	<hkxhk>	{01}	(hh,hk,kk)	kk	hk	hk	hk	hh	hk	hk	hh	hk	hh	hk	hh	kk	hh	hk	hk	hk	hk	hk	hk	kk	hk	hk
LG14_HB_479	R_4987187_L14_PA	LG14	<lmxll>	{1-}	(ll,lm)	ll	ll	ll	ll	lm	lm	ll	lm	ll	lm	ll	lm	ll	lm	lm	lm	ll	lm	ll	ll	ll	ll	ll
LG14_HB_480.5	GD_00248_L14_PA	LG14	<nnxnp>	{-0}	(nn,np)	nn	np	np	np	np	nn	np	np	np	np	np	np	nn	np	nn	nn	np	nn	np	np	nn	np	np
LG14_HB_480.5	R_4973511_L14_PA	LG14	<hkxhk>	{10}	(hh,hk,kk)	hh	hk	hk	hk	kk	hk	hk	kk	hk	kk	hk	kk	hh	kk	hk	hk	hk	hk	hk	hk	hh	hk	hk
LG14_HB_482	GD_00010_L14_PA	LG14	<nnxnp>	{-0}	(nn,np)	nn	np	np	np	np	nn	np	np	np	np	np	np	nn	np	nn	nn	np	nn	np	np	nn	np	np
LG14_HB_482	R_6097002_L14_PA	LG14	<nnxnp>	{-0}	(nn,np)	nn	np	np	np	np	nn	np	np	np	np	np	np	nn	np	nn	nn	np	nn	np	np	nn	np	np
LG14_HB_482.5	R_6153056_L14_PA	LG14	<hkxhk>	{10}	(hh,hk,kk)	hh	hk	hk	hk	kk	hk	hk	kk	hk	kk	hk	kk	hh	kk	hk	hk	hk	hk	hk	hk	hh	hk	hk
LG14_HB_482.5	R_6168713_L14_PA	LG14	<lmxll>	{1-}	(ll,lm)	ll	ll	ll	ll	lm	lm	ll	lm	ll	lm	ll	lm	ll	lm	lm	lm	ll	lm	ll	ll	ll	ll	ll
GD_01401_L14_PA	GD_01401_L14_PA	LG14	<nnxnp>	{-0}	(nn,np)	nn	np	np	np	np	nn	np	np	np	np	np	np	nn	np	nn	nn	np	nn	np	np	nn	np	np
LG14_HB_483	R_6465741_L14_PA	LG14	<nnxnp>	{-0}	(nn,np)	nn	np	np	np	np	nn	np	np	np	np	np	np	nn	np	nn	nn	np	nn	np	np	nn	np	np
LG14_HB_484	F_0221139_L14_PA	LG14	<nnxnp>	{-0}	(nn,np)	nn	np	np	np	np	nn	np	np	np	nn	np	np	nn	np	nn	nn	np	nn	np	np	nn	np	np
LG14_HB_488	F_0222992_L14_PA	LG14	<nnxnp>	{-0}	(nn,np)	nn	np	np	np	np	nn	np	np	np	nn	np	np	nn	np	nn	nn	np	nn	np	np	nn	np	np
LG14_HB_490	F_0224658_L14_PA	LG14	<nnxnp>	{-1}	(nn,np)	np	nn	nn	nn	nn	np	nn	nn	nn	np	nn	nn	np	nn	np	np	nn	np	nn	nn	np	nn	nn
LG14_HB_500.5	GD_00170_L14_PA	LG14	<hkxhk>	{11}	(hh,hk,kk)	hk	hh	hh	hh	hk	kk	hk	hk	hh	kk	hh	hk	hk	hk	kk	kk	hk	kk	kk	hh	hk	hh	hh
LG14_HB_500.5	R_12558583_L14_PA	LG14	<lmxll>	{1-}	(ll,lm)	ll	ll	ll	ll	lm	lm	lm	lm	ll	lm	ll	lm	ll	lm	lm	lm	lm	lm	lm	ll	ll	ll	ll
LG14_HB_501	F_0228549_L14_PA	LG14	<hkxhk>	{11}	(hh,hk,kk)	hk	hh	hh	hh	hk	kk	hk	hk	hh	kk	hh	hk	hk	hk	kk	kk	hk	kk	kk	hh	hk	hh	hh
LG14_HB_501	F_0228551_L14_PA	LG14	<nnxnp>	{-1}	(nn,np)	np	nn	nn	nn	nn	np	nn	nn	nn	np	nn	nn	np	nn	np	np	nn	np	np	nn	np	nn	nn
LG14_HB_501	F_0228555_L14_PA	LG14	<nnxnp>	{-1}	(nn,np)	np	nn	nn	nn	nn	np	nn	nn	nn	np	nn	nn	np	nn	np	np	nn	np	np	nn	np	nn	nn
LG14_HB_501	F_0228563_L14_PA	LG14	<nnxnp>	{-1}	(nn,np)	np	nn	nn	nn	nn	np	nn	nn	nn	np	nn	nn	np	nn	np	np	nn	np	np	nn	np	nn	nn
LG14_HB_502	F_0228724_L14_PA	LG14	<nnxnp>	{-1}	(nn,np)	np	nn	nn	nn	nn	np	nn	nn	nn	np	nn	nn	np	nn	np	np	nn	np	np	nn	np	nn	nn
LG14_HB_502	F_0228731_L14_PA	LG14	<hkxhk>	{00}	(hh,hk,kk)	hk	kk	kk	kk	hk	hh	hk	hk	kk	hh	kk	hk	hk	hk	hh	hh	hk	hh	hh	kk	hk	kk	kk
LG14_HB_507	F_0231494_L14_PA	LG14	<nnxnp>	{-0}	(nn,np)	nn	np	np	np	np	nn	np	np	np	nn	np	np	nn	np	nn	nn	np	nn	nn	np	nn	np	nn
LG14_HB_507	F_0231503_L14_PA	LG14	<nnxnp>	{-0}	(nn,np)	nn	np	np	np	np	nn	np	np	np	nn	np	np	nn	np	nn	nn	np	nn	nn	np	nn	np	nn
LG14_HB_508	F_0232191_L14_PA	LG14	<nnxnp>	{-0}	(nn,np)	nn	np	np	np	np	nn	np	np	np	nn	np	np	nn	np	nn	nn	np	nn	nn	np	nn	np	nn
LG14_HB_508	F_0232225_L14_PA	LG14	<nnxnp>	{-0}	(nn,np)	nn	np	np	np	np	nn	np	np	np	nn	np	np	nn	np	nn	nn	np	nn	nn	np	nn	np	nn
LG14_HB_510	F_0233257_L14_PA	LG14	<nnxnp>	{-0}	(nn,np)	nn	np	np	np	np	nn	np	np	np	nn	np	np	nn	np	nn	nn	np	nn	nn	np	nn	np	nn
LG14_HB_510	F_0233281_L14_PA	LG14	<hkxhk>	{01}	(hh,hk,kk)	kk	hk	hk	hk	hh	hk	hh	hh	hk	hk	hk	hh	kk	hh	hk	hk	hh	hk	hk	hk	kk	hk	kk
LG14_HB_510	GD_00259L14_PA	LG14	<nnxnp>	{-1}	(nn,np)	np	nn	nn	nn	nn	np	nn	nn	nn	np	nn	nn	np	nn	np	np	nn	np	np	nn	np	nn	np
R_16037281_L14_PA	R_16037281_L14_PA	LG14	<nnxnp>	{-1}	(nn,np)	np	nn	nn	nn	nn	np	nn	nn	nn	np	nn	nn	np	nn	np	np	nn	np	np	nn	np	nn	np
LG14_HB_511	F_0233852_L14_PA	LG14	<hkxhk>	{10}	(hh,hk,kk)	hh	hk	hk	hk	kk	hk	kk	kk	hk	hk	hk	kk	hh	kk	hk	hk	kk	hk	hk	hk	hh	hk	hh
LG14_HB_516	F_0236531_L14_PA	LG14	<hkxhk>	{10}	(hh,hk,kk)	hh	hk	hk	hk	kk	hk	kk	kk	hk	hk	hk	kk	hh	kk	hk	hk	kk	hk	hk	hk	hh	hk	hh
LG14_HB_516	R_18388411_L14_PA	LG14	<lmxll>	{1-}	(ll,lm)	ll	ll	ll	ll	lm	lm	lm	lm	ll	lm	ll	lm	ll	lm	lm	lm	lm	lm	lm	ll	ll	ll	ll
GD_02426_L14_PA	GD_02426_L14_PA	LG14	<hkxhk>	{01}	(hh,hk,kk)	kk	hk	hk	hk	hh	hk	hh	hh	hk	hk	hk	hh	kk	hh	hk	hk	hh	hk	hk	hk	kk	hk	kk
LG14_HB_521	F_0239456_L14_PA	LG14	<nnxnp>	{-1}	(nn,np)	np	nn	nn	nn	nn	np	nn	nn	nn	np	nn	nn	np	nn	np	np	nn	np	np	nn	np	nn	np
LG14_HB_521	F_0239463_L14_PA	LG14	<hkxhk>	{11}	(hh,hk,kk)	hk	hh	hh	hh	hk	kk	hk	hk	hh	kk	hh	hk	hk	hk	kk	kk	hk	kk	kk	hh	hk	hh	hk
LG14_HB_521	R_20343075_L14_PA	LG14	<nnxnp>	{-1}	(nn,np)	np	nn	nn	nn	nn	np	nn	nn	nn	np	nn	nn	np	nn	np	np	nn	np	np	nn	np	nn	np
LG14_HB_521.5	GD_02363_L14_PA	LG14	<nnxnp>	{-0}	(nn,np)	nn	np	np	np	np	nn	np	np	np	nn	np	np	nn	np	nn	nn	np	nn	nn	np	nn	np	nn
LG14_HB_521.5	R_20371627_L14_PA	LG14	<nnxnp>	{-1}	(nn,np)	np	nn	nn	nn	nn	np	nn	nn	nn	np	nn	nn	np	nn	np	np	nn	np	np	nn	np	nn	np
LG14_HB_523	F_0240849_L14_PA	LG14	<hkxhk>	{10}	(hh,hk,kk)	hh	hk	hk	hk	kk	hk	kk	kk	hk	hk	hk	kk	hh	kk	hk	hk	kk	hk	hk	hk	hh	hk	hh
LG14_HB_523	F_0240854_L14_PA	LG14	<hkxhk>	{11}	(hh,hk,kk)	hk	hh	hh	hh	hk	kk	hk	hk	hh	kk	hh	hk	hk	hk	kk	kk	hk	kk	kk	hh	hk	hh	hk
LG14_HB_524	F_0241199_L14_PA	LG14	<hkxhk>	{01}	(hh,hk,kk)	kk	hk	hk	hk	hh	hk	hh	hh	hk	hk	hk	hh	kk	hh	hk	hk	hh	hk	hk	hk	kk	hk	kk
LG14_HB_524	R_21190967_L14_PA	LG14	<nnxnp>	{-1}	(nn,np)	np	nn	nn	nn	nn	np	nn	nn	nn	np	nn	nn	np	nn	np	np	nn	np	np	nn	np	nn	np
R_21880406_L14_PA	R_21880406_L14_PA	LG14	<lmxll>	{0-}	(ll,lm)	lm	lm	lm	lm	ll	ll	ll	ll	lm	ll	lm	ll	lm	ll	ll	ll	ll	ll	ll	lm	lm	lm	lm
LG14_HB_527	R_21893245_L14_PA	LG14	<lmxll>	{0-}	(ll,lm)	lm	lm	lm	lm	ll	ll	ll	ll	lm	ll	lm	ll	lm	ll	ll	ll	ll	ll	ll	lm	lm	lm	lm
LG14_HB_527	F_0242651_L14_PA	LG14	<hkxhk>	{11}	(hh,hk,kk)	hk	hh	hh	hh	hk	kk	hk	hk	hh	kk	hh	hk	hk	hk	kk	kk	hk	kk	kk	hh	hk	hh	hk
LG14_HB_527	F_0242652_L14_PA	LG14	<nnxnp>	{-0}	(nn,np)	nn	np	np	np	np	nn	np	np	np	nn	np	np	nn	np	nn	nn	np	nn	nn	np	nn	np	nn
LG14_HB_527	F_0242657_L14_PA	LG14	<hkxhk>	{11}	(hh,hk,kk)	hk	hh	hh	hh	hk	kk	hk	hk	hh	kk	hh	hk	hk	hk	kk	kk	hk	kk	kk	hh	hk	hh	hk
LG14_HB_527	R_21895761_L14_PA	LG14	<nnxnp>	{-0}	(nn,np)	nn	np	np	np	np	nn	np	np	np	nn	np	np	nn	np	nn	nn	np	nn	nn	np	nn	np	nn
LG14_HB_528	F_0242970_L14_PA	LG14	<lmxll>	{1-}	(ll,lm)	lm	ll	ll	ll	lm	lm	lm	lm	ll	lm	ll	lm	ll	lm	lm	ll	lm	lm	lm	ll	ll	ll	lm
LG14_HB_529	F_0243294_L14_PA	LG14	<lmxll>	{0-}	(ll,lm)	ll	lm	lm	lm	ll	ll	ll	ll	lm	ll	lm	ll	lm	ll	ll	lm	ll	ll	ll	lm	lm	lm	ll
LG14_HB_529	F_0243307_L14_PA	LG14	<lmxll>	{0-}	(ll,lm)	ll	lm	lm	lm	ll	ll	ll	ll	lm	ll	lm	ll	lm	ll	ll	lm	ll	ll	ll	lm	lm	lm	ll
LG14_HB_529	R_22376050_L14_PA	LG14	<lmxll>	{0-}	(ll,lm)	ll	lm	lm	lm	ll	ll	ll	ll	lm	ll	lm	ll	lm	ll	ll	lm	ll	ll	ll	lm	lm	lm	ll
LG14_HB_529	R_22384593_L14_PA	LG14	<lmxll>	{0-}	(ll,lm)	ll	lm	lm	lm	ll	ll	ll	ll	lm	ll	lm	ll	lm	ll	ll	lm	ll	ll	ll	lm	lm	lm	ll
LG14_HB_529.5	R_22424149_L14_PA	LG14	<lmxll>	{0-}	(ll,lm)	--	lm	lm	lm	ll	ll	ll	ll	lm	ll	lm	ll	lm	--	ll	lm	ll	ll	ll	lm	lm	lm	ll
LG14_HB_529.5	R_22410872_L14_PA	LG14	<lmxll>	{0-}	(ll,lm)	ll	lm	lm	lm	ll	ll	ll	ll	lm	ll	lm	ll	lm	ll	ll	lm	ll	ll	ll	lm	lm	lm	ll
LG14_HB_530	F_0243916_L14_PA	LG14	<nnxnp>	{-1}	(nn,np)	np	nn	np	nn	nn	np	nn	nn	nn	np	nn	nn	nn	np	np	np	nn	np	np	nn	np	nn	np
LG14_HB_530	F_0243903_L14_PA	LG14	<lmxll>	{0-}	(ll,lm)	ll	lm	lm	lm	ll	ll	ll	ll	lm	ll	lm	ll	lm	ll	ll	lm	ll	ll	ll	lm	lm	lm	ll
LG14_HB_530	F_0243906_L14_PA	LG14	<lmxll>	{0-}	(ll,lm)	ll	lm	lm	lm	ll	ll	ll	ll	lm	ll	lm	ll	lm	ll	ll	lm	ll	ll	ll	lm	lm	lm	ll
LG14_HB_530	F_0243929_L14_PA	LG14	<lmxll>	{1-}	(ll,lm)	lm	ll	ll	ll	lm	lm	lm	lm	ll	lm	ll	lm	ll	lm	lm	ll	lm	lm	lm	ll	ll	ll	lm
LG14_HB_532	F_0245109_L14_PA	LG14	<lmxll>	{0-}	(ll,lm)	ll	lm	lm	lm	ll	ll	ll	ll	lm	ll	lm	ll	lm	ll	ll	lm	ll	ll	ll	lm	lm	lm	ll
LG14_HB_532	R_23373351_L14_PA	LG14	<lmxll>	{0-}	(ll,lm)	ll	lm	lm	lm	ll	ll	ll	ll	lm	ll	lm	ll	lm	ll	ll	lm	ll	ll	ll	lm	lm	lm	ll
LG14_HB_532	F_0245101_L14_PA	LG14	<lmxll>	{0-}	(ll,lm)	ll	lm	lm	lm	ll	ll	ll	ll	lm	ll	lm	ll	lm	--	ll	lm	ll	ll	ll	lm	lm	lm	ll
LG14_HB_532.3	R_23384607_L14_PA	LG14	<lmxll>	{0-}	(ll,lm)	ll	lm	lm	lm	ll	ll	ll	ll	lm	ll	lm	ll	lm	ll	ll	lm	ll	ll	ll	lm	lm	lm	ll
LG14_HB_532.3	R_23443053_L14_PA	LG14	<lmxll>	{0-}	(ll,lm)	ll	lm	lm	lm	ll	ll	ll	ll	lm	ll	lm	ll	lm	ll	ll	lm	ll	ll	ll	lm	lm	lm	ll
LG14_HB_532.3	R_23448287_L14_PA	LG14	<lmxll>	{0-}	(ll,lm)	ll	lm	lm	lm	ll	ll	ll	ll	lm	ll	lm	ll	lm	ll	ll	lm	ll	ll	ll	lm	lm	lm	ll
LG14_HB_534	F_0245791_L14_PA	LG14	<lmxll>	{0-}	(ll,lm)	ll	lm	lm	lm	ll	ll	ll	ll	lm	ll	lm	ll	lm	ll	ll	lm	ll	ll	ll	lm	lm	lm	ll
LG14_HB_534	F_0245793_L14_PA	LG14	<lmxll>	{0-}	(ll,lm)	ll	lm	lm	lm	ll	ll	ll	ll	lm	ll	lm	ll	lm	ll	ll	lm	ll	ll	ll	lm	lm	lm	ll
LG14_HB_534	F_0245797_L14_PA	LG14	<lmxll>	{1-}	(ll,lm)	lm	ll	ll	ll	lm	lm	lm	lm	ll	lm	ll	lm	ll	lm	lm	ll	lm	lm	lm	ll	ll	ll	lm
LG14_HB_534	R_23859847_L14_PA	LG14	<lmxll>	{0-}	(ll,lm)	ll	lm	lm	lm	ll	ll	ll	ll	lm	ll	lm	ll	lm	ll	ll	lm	ll	ll	ll	lm	lm	lm	ll
LG14_HB_534	R_23859882_L14_PA	LG14	<lmxll>	{0-}	(ll,lm)	ll	lm	lm	lm	ll	ll	ll	ll	lm	ll	lm	ll	lm	ll	ll	lm	ll	ll	ll	lm	lm	lm	ll
LG14_HB_534	R_23860486_L14_PA	LG14	<lmxll>	{0-}	(ll,lm)	ll	lm	lm	lm	ll	ll	ll	ll	lm	ll	lm	ll	lm	ll	ll	lm	ll	ll	ll	lm	lm	lm	ll
LG14_HB_535	R_24054772_L14_PA	LG14	<nnxnp>	{-1}	(nn,np)	np	nn	np	nn	nn	np	nn	nn	nn	np	nn	nn	nn	np	np	nn	nn	np	np	nn	np	nn	np
LG14_HB_535	F_0246009_L14_PA	LG14	<lmxll>	{0-}	(ll,lm)	ll	lm	lm	lm	ll	ll	ll	ll	lm	ll	lm	ll	lm	ll	ll	lm	ll	ll	ll	lm	lm	lm	ll
LG14_HB_535	F_0246016_L14_PA	LG14	<lmxll>	{0-}	(ll,lm)	ll	lm	lm	lm	ll	ll	ll	ll	lm	ll	lm	ll	lm	ll	ll	lm	ll	ll	ll	lm	lm	lm	ll
LG14_HB_535	F_0246018_L14_PA	LG14	<lmxll>	{0-}	(ll,lm)	ll	lm	lm	lm	ll	ll	ll	ll	lm	ll	lm	ll	lm	ll	ll	lm	ll	ll	ll	lm	lm	lm	ll
LG14_HB_535	R_24046950_L14_PA	LG14	<lmxll>	{0-}	(ll,lm)	ll	lm	lm	lm	ll	ll	ll	ll	lm	ll	lm	ll	lm	ll	ll	lm	ll	ll	ll	lm	lm	lm	ll
LG14_HB_537	F_0246451_L14_PA	LG14	<lmxll>	{1-}	(ll,lm)	lm	ll	ll	ll	lm	lm	lm	lm	ll	lm	ll	lm	ll	lm	lm	ll	lm	lm	lm	ll	ll	ll	lm
LG14_HB_537	F_0246461_L14_PA	LG14	<lmxll>	{0-}	(ll,lm)	ll	lm	lm	lm	ll	ll	ll	ll	lm	ll	lm	ll	lm	ll	ll	lm	ll	ll	ll	lm	lm	lm	ll
LG14_HB_537	R_24800426_L14_PA	LG14	<lmxll>	{0-}	(ll,lm)	ll	lm	lm	lm	ll	ll	ll	ll	lm	ll	lm	ll	lm	ll	ll	lm	ll	ll	ll	lm	lm	lm	ll
LG14_HB_537.5	GD_02673_L14_PA	LG14	<nnxnp>	{-0}	(nn,np)	nn	np	nn	np	np	nn	np	np	np	nn	np	np	np	nn	nn	np	np	nn	nn	np	nn	np	nn
LG14_HB_537.5	R_24822463_L14_PA	LG14	<lmxll>	{0-}	(ll,lm)	ll	lm	lm	lm	ll	ll	ll	ll	lm	ll	lm	ll	lm	ll	ll	lm	ll	ll	ll	lm	lm	lm	ll
LG14_HB_538	F_0246609_L14_PA	LG14	<hkxhk>	{00}	(hh,hk,kk)	hh	kk	hk	kk	hk	hh	hk	hk	kk	hh	kk	hk	kk	hh	hh	kk	hk	hh	hh	kk	hk	kk	hh
LG14_HB_538	F_0246614_L14_PA	LG14	<hkxhk>	{11}	(hh,hk,kk)	kk	hh	hk	hh	hk	kk	hk	hk	hh	kk	hh	hk	hh	kk	kk	hh	hk	kk	kk	hh	hk	hh	kk
LG14_HB_539	F_0247138_L14_PA	LG14	<hkxhk>	{00}	(hh,hk,kk)	hh	kk	hk	kk	hk	hh	hk	hk	kk	hh	kk	hk	kk	hh	hh	kk	hk	hh	hh	kk	hk	kk	hh
LG14_HB_539	F_0247179_L14_PA	LG14	<hkxhk>	{11}	(hh,hk,kk)	kk	hh	hk	hh	hk	kk	hk	hk	hh	kk	hh	hk	hh	kk	kk	hh	hk	kk	kk	hh	hk	hh	kk
LG14_HB_539	F_0247146_L14_PA	LG14	<lmxll>	{1-}	(ll,lm)	lm	ll	ll	ll	lm	lm	lm	lm	ll	lm	ll	lm	ll	lm	lm	ll	lm	lm	lm	ll	ll	ll	lm
LG14_HB_541	F_0247527_L14_PA	LG14	<lmxll>	{1-}	(ll,lm)	lm	ll	ll	ll	lm	lm	lm	lm	ll	lm	ll	lm	ll	--	lm	ll	lm	lm	lm	ll	ll	ll	lm
LG14_HB_542	F_0247833_L14_PA	LG14	<hkxhk>	{11}	(hh,hk,kk)	kk	hh	hk	hh	hk	kk	hk	hk	hh	kk	hh	hk	hh	kk	kk	hh	hk	kk	kk	hh	hk	hh	kk
LG14_HB_542	F_0247841_L14_PA	LG14	<lmxll>	{1-}	(ll,lm)	lm	ll	ll	ll	lm	lm	lm	lm	ll	lm	ll	lm	ll	lm	lm	ll	lm	lm	lm	ll	ll	ll	lm
LG14_HB_542	F_0247873_L14_PA	LG14	<lmxll>	{1-}	(ll,lm)	lm	ll	ll	ll	lm	lm	lm	lm	ll	lm	ll	lm	ll	lm	lm	ll	lm	lm	lm	ll	ll	ll	lm
LG14_HB_544	F_0249076_L14_PA	LG14	<hkxhk>	{11}	(hh,hk,kk)	kk	hh	hk	hh	hk	kk	hk	hk	hh	kk	hh	kk	hh	hk	kk	hh	hk	kk	kk	hh	hk	hk	kk
LG14_HB_544	F_0249074_L14_PA	LG14	<nnxnp>	{-0}	(nn,np)	nn	np	nn	np	np	nn	np	np	np	nn	np	nn	np	nn	nn	np	np	nn	nn	np	nn	nn	nn
LG14_HB_545	F_0249704_L14_PA	LG14	<lmxll>	{0-}	(ll,lm)	ll	lm	lm	lm	ll	ll	ll	ll	lm	ll	lm	ll	lm	--	ll	lm	ll	ll	ll	lm	lm	lm	ll
LG14_HB_545	F_0249691_L14_PA	LG14	<nnxnp>	{-0}	(nn,np)	nn	np	nn	np	np	nn	np	np	np	nn	np	nn	np	nn	nn	np	np	nn	nn	np	nn	nn	nn
LG14_HB_548	F_0251410_L14_PA	LG14	<hkxhk>	{00}	(hh,hk,kk)	hh	kk	hh	kk	hk	hh	hk	hk	kk	hh	kk	hh	kk	hk	hh	kk	hk	hh	hh	kk	hk	hk	hh
LG14_HB_548	F_0251414_L14_PA	LG14	<nnxnp>	{-0}	(nn,np)	nn	np	nn	np	np	nn	np	np	np	nn	np	nn	np	nn	nn	np	np	nn	nn	np	nn	nn	nn
LG14_HB_548	F_0251432_L14_PA	LG14	<hkxhk>	{11}	(hh,hk,kk)	kk	hh	kk	hh	hk	kk	hk	hk	hh	kk	hh	kk	hh	hk	kk	hh	hk	kk	kk	hh	hk	hk	kk
LG14_HB_548	F_0251435_L14_PA	LG14	<nnxnp>	{-0}	(nn,np)	nn	np	nn	np	np	nn	np	np	np	nn	np	nn	np	nn	nn	np	np	nn	nn	np	nn	nn	nn
LG14_HB_548	F_0251436_L14_PA	LG14	<nnxnp>	{-0}	(nn,np)	nn	np	nn	np	np	nn	np	np	np	nn	np	nn	np	nn	nn	np	np	nn	nn	np	nn	nn	nn
LG14_HB_548	F_0251437_L14_PA	LG14	<nnxnp>	{-0}	(nn,np)	nn	np	nn	np	np	nn	np	np	np	nn	np	nn	np	nn	nn	np	np	nn	nn	np	nn	nn	nn
LG14_HB_548	F_0251446_L14_PA	LG14	<nnxnp>	{-0}	(nn,np)	nn	np	nn	np	np	nn	np	np	np	nn	np	nn	np	nn	nn	np	np	nn	nn	np	nn	nn	nn
LG14_HB_549	F_0252199_L14_PA	LG14	<lmxll>	{0-}	(ll,lm)	ll	lm	ll	lm	ll	ll	ll	ll	lm	ll	lm	ll	lm	--	ll	lm	ll	ll	ll	lm	lm	lm	ll
LG14_HB_549	F_0252201_L14_PA	LG14	<nnxnp>	{-0}	(nn,np)	nn	np	nn	np	np	nn	np	np	np	nn	np	nn	np	nn	nn	np	np	nn	nn	np	nn	nn	nn
LG14_HB_549	F_0252229_L14_PA	LG14	<hkxhk>	{00}	(hh,hk,kk)	hh	kk	hh	kk	hk	hh	hk	hk	kk	hh	kk	hh	kk	hk	hh	kk	hk	hh	hh	kk	hk	hk	hh
LG14_HB_549	F_0252239_L14_PA	LG14	<nnxnp>	{-0}	(nn,np)	nn	np	nn	np	np	nn	np	np	np	nn	np	nn	np	nn	nn	np	np	nn	nn	np	nn	nn	nn
LG14_HB_550	F_0252941_L14_PA	LG14	<nnxnp>	{-0}	(nn,np)	nn	np	nn	np	np	nn	np	np	np	nn	np	nn	np	nn	nn	np	np	nn	nn	np	nn	nn	nn
LG14_HB_550	F_0252945_L14_PA	LG14	<hkxhk>	{11}	(hh,hk,kk)	kk	hh	kk	hh	hk	kk	hk	hk	hh	kk	hh	kk	hh	hk	kk	hh	hk	kk	kk	hh	hk	hk	kk
LG14_HB_550	F_0252951_L14_PA	LG14	<nnxnp>	{-0}	(nn,np)	nn	np	nn	np	np	nn	np	np	np	nn	np	nn	np	nn	nn	np	np	nn	nn	np	nn	nn	nn
LG14_HB_550	F_0252953_L14_PA	LG14	<nnxnp>	{-0}	(nn,np)	nn	np	nn	np	np	nn	np	np	np	nn	np	nn	np	nn	nn	np	np	nn	nn	np	nn	nn	nn
LG14_HB_550.5	R_29621172_L14_PA	LG14	<lmxll>	{1-}	(ll,lm)	lm	ll	lm	ll	lm	lm	lm	lm	ll	lm	ll	lm	ll	ll	lm	ll	lm	lm	lm	ll	ll	ll	lm
LG14_HB_550.5	R_29623528_L14_PA	LG14	<lmxll>	{1-}	(ll,lm)	lm	ll	lm	ll	lm	lm	lm	lm	ll	lm	ll	lm	ll	ll	lm	ll	lm	lm	lm	ll	ll	ll	lm
LG14_HB_551	F_0253389_L14_PA	LG14	<nnxnp>	{-0}	(nn,np)	nn	np	nn	np	np	nn	np	np	np	nn	np	nn	np	nn	nn	np	np	nn	nn	np	nn	nn	nn
LG14_HB_551	R_29660783_L14_PA	LG14	<lmxll>	{0-}	(ll,lm)	ll	lm	ll	lm	ll	ll	ll	ll	lm	ll	lm	ll	lm	lm	ll	lm	ll	ll	ll	lm	lm	lm	ll
LG14_HB_552	F_0253620_L14_PA	LG14	<nnxnp>	{-0}	(nn,np)	nn	np	nn	np	nn	nn	np	np	np	nn	np	nn	np	nn	nn	np	np	nn	nn	np	nn	nn	nn
LG14_HB_552	F_0253621_L14_PA	LG14	<nnxnp>	{-0}	(nn,np)	nn	np	nn	np	nn	nn	np	np	np	nn	np	nn	np	nn	nn	np	np	nn	nn	np	nn	nn	nn
LG14_HB_552	F_0253624_L14_PA	LG14	<hkxhk>	{11}	(hh,hk,kk)	kk	hh	kk	hh	kk	kk	hk	hk	hh	hk	hh	kk	hh	hk	kk	hh	hk	kk	kk	hh	hk	hk	kk
LG14_HB_552	F_0253627_L14_PA	LG14	<hkxhk>	{11}	(hh,hk,kk)	kk	hh	kk	hh	kk	kk	hk	hk	hh	hk	hh	kk	hh	hk	kk	hh	hk	kk	kk	hh	hk	hk	kk
LG14_HB_552	F_0253631_L14_PA	LG14	<nnxnp>	{-0}	(nn,np)	nn	np	nn	np	nn	nn	np	np	np	nn	np	nn	np	nn	nn	np	np	nn	nn	np	nn	nn	nn
LG14_HB_552	F_0253637_L14_PA	LG14	<nnxnp>	{-1}	(nn,np)	np	nn	np	nn	np	np	nn	nn	nn	np	nn	np	nn	np	np	nn	nn	np	np	nn	np	np	np
LG14_HB_552	F_0253665_L14_PA	LG14	<nnxnp>	{-1}	(nn,np)	np	nn	np	nn	np	np	nn	nn	nn	np	nn	np	nn	np	np	nn	nn	np	np	nn	np	np	np
LG14_HB_553	F_0254154_L14_PA	LG14	<lmxll>	{0-}	(ll,lm)	ll	lm	ll	lm	ll	ll	ll	ll	lm	lm	lm	ll	lm	lm	ll	lm	ll	ll	ll	lm	lm	lm	ll
LG14_HB_553	F_0254156_L14_PA	LG14	<nnxnp>	{-0}	(nn,np)	np	np	nn	np	nn	nn	np	np	np	nn	nn	nn	np	nn	nn	np	np	nn	nn	np	nn	nn	nn
LG14_HB_553	F_0254158_L14_PA	LG14	<hkxhk>	{00}	(hh,hk,kk)	hk	kk	hh	kk	hh	hh	hk	hk	kk	hk	hk	hh	kk	hk	hh	kk	hk	hh	hh	kk	hk	hk	hh
LG14_HB_554	F_0254702_L14_PA	LG14	<nnxnp>	{-0}	(nn,np)	np	np	nn	np	nn	nn	np	np	np	nn	nn	nn	np	nn	nn	np	np	nn	nn	np	nn	nn	nn
LG14_HB_554	F_0254713_L14_PA	LG14	<hkxhk>	{00}	(hh,hk,kk)	hk	kk	hh	kk	hh	hh	hk	hk	kk	hk	hk	hh	kk	hk	hh	kk	hk	hh	hh	kk	hk	hk	hh
LG14_HB_554	F_0254716_L14_PA	LG14	<hkxhk>	{11}	(hh,hk,kk)	hk	hh	kk	hh	kk	kk	hk	hk	hh	hk	hk	kk	hh	hk	kk	hh	hk	kk	kk	hh	hk	hk	kk
LG14_HB_554	F_0254729_L14_PA	LG14	<nnxnp>	{-0}	(nn,np)	np	np	nn	np	nn	nn	np	np	np	nn	nn	nn	np	nn	nn	np	np	nn	nn	np	nn	nn	nn
LG14_HB_554	F_0254735_L14_PA	LG14	<lmxll>	{0-}	(ll,lm)	ll	lm	ll	lm	ll	ll	ll	ll	lm	lm	lm	ll	lm	lm	ll	lm	ll	ll	ll	lm	lm	lm	ll
LG14_HB_555	F_0255209_L14_PA	LG14	<hkxhk>	{11}	(hh,hk,kk)	hk	hh	kk	hh	kk	kk	hk	hk	hh	hk	hh	kk	hh	hk	kk	hh	hk	kk	kk	hh	hk	hk	kk
LG14_HB_556	F_0255952_L14_PA	LG14	<nnxnp>	{-1}	(nn,np)	nn	nn	np	nn	np	np	nn	nn	nn	np	nn	np	nn	np	np	nn	nn	np	np	nn	np	np	np
LG14_HB_557.5	R_31737586_L14_PA	LG14	<nnxnp>	{-1}	(nn,np)	nn	nn	np	nn	np	np	nn	nn	nn	np	nn	np	nn	np	np	nn	nn	np	np	nn	np	np	np
LG14_HB_558	R_31889669_L14_PA	LG14	<nnxnp>	{-1}	(nn,np)	nn	nn	np	nn	np	np	nn	nn	nn	np	nn	np	nn	np	np	nn	nn	np	np	nn	np	np	np
LG14_HB_558.5	R_31997923_L14_PA	LG14	<lmxll>	{1-}	(ll,lm)	lm	ll	lm	ll	lm	lm	lm	lm	ll	ll	ll	lm	ll	ll	lm	ll	lm	lm	lm	ll	ll	ll	lm
LG14_HB_559	F_0256872_L14_PA	LG14	<hkxhk>	{01}	(hh,hk,kk)	hh	hk	hk	hk	hk	hk	hh	hh	hk	kk	hk	hk	hk	kk	hk	hk	hh	hk	hk	hk	kk	kk	hk
GD_02079_L14_PA	GD_02079_L14_PA	LG14	<nnxnp>	{-0}	(nn,np)	np	np	nn	np	nn	nn	np	np	np	nn	np	nn	np	nn	nn	np	np	nn	nn	np	nn	nn	nn
F_0275155_L15_PA	F_0275155_L15_PA	LG14	<lmxll>	{0-}	(ll,lm)	ll	lm	ll	lm	ll	ll	ll	ll	lm	lm	lm	ll	lm	lm	ll	lm	ll	ll	ll	lm	lm	lm	ll
$R_9381674y_LG14	$R_9381674y_LG14_PA	LG14	<nnxnp>	{-1}	(nn,np)	np	nn	nn	nn	nn	np	nn	nn	nn	np	nn	nn	np	nn	np	np	nn	np	nn	nn	np	nn	nn
F_0411694_L1_PA	F_0411694_L1_PA	LG14	<nnxnp>	{-1}	(nn,np)	np	nn	nn	nn	nn	np	nn	nn	nn	np	nn	nn	np	nn	np	np	nn	np	np	nn	np	nn	np
LG15_HB_1329	F_0627892_L5_PA	LG15	<lmxll>	{1-}	(ll,lm)	lm	--	ll	ll	lm	ll	ll	ll	lm	lm	ll	lm	ll	lm	lm	ll	ll	lm	ll	lm	lm	ll	lm
LG15_HB_1341	F_0634865_L5_PA	LG15	<lmxll>	{0-}	(ll,lm)	lm	ll	lm	lm	ll	lm	lm	lm	ll	ll	lm	lm	ll	ll	ll	lm	lm	lm	lm	lm	ll	lm	ll
LG15_HB_145	F_0065736_L11_PA	LG15	<nnxnp>	{-1}	(nn,np)	np	nn	nn	nn	np	nn	nn	np	np	nn	nn	np	np	np	nn	np	nn	nn	np	nn	np	nn	np
LG15_HB_1453	F_0683490_L6_PA	LG15	<nnxnp>	{-0}	(nn,np)	np	nn	np	nn	nn	np	nn	nn	np	np	np	nn	nn	np	np	np	np	nn	nn	nn	np	np	np
LG15_HB_1556	F_0728415_L8_PA	LG15	<efxeg>	{10}	(ee,ef,eg,fg)	ef	eg	fg	eg	ee	fg	fg	ee	ee	eg	fg	fg	eg	ef	fg	fg	fg	fg	ee	ee	ef	fg	ee
LG15_HB_1556	F_0728421_L8_PA	LG15	<nnxnp>	{-0}	(nn,np)	nn	np	np	np	nn	np	np	nn	nn	np	np	np	np	nn	np	np	np	np	nn	nn	nn	np	nn
LG15_HB_1556	F_0728420_L8_PA	LG15	<hkxhk>	{10}	(hh,hk,kk)	hk	hk	kk	hk	hh	kk	kk	hh	hh	hk	kk	kk	hk	hk	kk	kk	kk	kk	hh	hh	hk	kk	hh
LG15_HB_1763	F_0829524_L10_36_1	LG15	<lmxll>	{1-}	(ll,lm)	ll	ll	ll	ll	lm	ll	ll	ll	lm	lm	ll	ll	lm	lm	lm	ll	ll	ll	ll	lm	lm	ll	lm
LG15_HB_1763	F_0829528_L10_36_1	LG15	<lmxll>	{1-}	(ll,lm)	ll	ll	ll	ll	lm	ll	ll	ll	lm	lm	ll	ll	lm	lm	lm	ll	ll	ll	ll	lm	lm	ll	lm
LG15_HB_1763	F_0829531_L10_36_1	LG15	<lmxll>	{1-}	(ll,lm)	ll	ll	ll	ll	lm	ll	ll	ll	lm	lm	ll	ll	lm	lm	lm	ll	ll	ll	ll	lm	lm	ll	lm
LG15_HB_1842_s44h1	F_0862419_L12_44_1	LG15	<lmxll>	{0-}	(ll,lm)	ll	lm	ll	lm	lm	ll	ll	lm	lm	lm	ll	ll	lm	ll	ll	ll	ll	ll	lm	lm	ll	ll	lm
LG15_HB_1842_s44h1	F_0862427_L12_44_1	LG15	<lmxll>	{0-}	(ll,lm)	ll	lm	ll	lm	lm	ll	ll	lm	lm	lm	ll	ll	lm	ll	ll	ll	ll	ll	lm	lm	ll	ll	lm
LG15_HB_1842_s44h1	F_0862434_L12_44_1	LG15	<lmxll>	{0-}	(ll,lm)	ll	lm	ll	lm	lm	ll	ll	lm	lm	lm	ll	ll	lm	ll	ll	ll	ll	ll	lm	lm	ll	ll	lm
LG15_HB_1945.3_s58h1	GD_02859_L15_58_1	LG15	<lmxll>	{1-}	(ll,lm)	lm	ll	ll	ll	lm	ll	ll	ll	lm	lm	ll	ll	ll	lm	lm	ll	ll	lm	ll	lm	lm	ll	lm
F_0908882_L15_59_1	F_0908882_L15_59_1	LG15	<hkxhk>	{10}	(hh,hk,kk)	hh	hh	hk	hh	hk	hk	hk	hh	kk	kk	hk	hh	hh	kk	kk	hk	hk	hk	hh	hk	kk	hk	kk
LG15_HB_1965_s73h1	F_0913791_L15_73_1	LG15	<lmxll>	{0-}	(ll,lm)	lm	ll	lm	lm	ll	lm	lm	lm	ll	ll	lm	lm	ll	ll	ll	lm	lm	lm	lm	lm	ll	lm	ll
LG15_HB_1966_s73h1	F_0913965_L15_73_1	LG15	<lmxll>	{0-}	(ll,lm)	lm	ll	lm	lm	lm	lm	lm	lm	ll	ll	lm	lm	ll	ll	ll	lm	lm	lm	lm	lm	ll	lm	ll
LG15_HB_1967_s73h1	F_0914369_L15_73_1	LG15	<lmxll>	{1-}	(ll,lm)	ll	lm	ll	ll	ll	ll	ll	ll	lm	lm	ll	ll	lm	lm	lm	ll	ll	ll	ll	ll	lm	lm	lm
LG15_HB_1967_s73h1	F_0914401_L15_73_1	LG15	<lmxll>	{1-}	(ll,lm)	ll	lm	ll	ll	ll	ll	ll	ll	lm	lm	ll	ll	lm	lm	lm	ll	ll	ll	ll	ll	lm	lm	lm
R_45910901_L15_73_1	R_45910901_L15_73_1	LG15	<nnxnp>	{-1}	(nn,np)	nn	np	nn	nn	np	nn	np	np	np	np	nn	np	np	nn	nn	nn	nn	np	np	np	nn	nn	nn
LG15_HB_1972_s76h1	F_0915567_L15_76_1	LG15	<nnxnp>	{-0}	(nn,np)	np	nn	np	np	nn	np	nn	nn	nn	nn	np	nn	nn	np	np	np	np	nn	np	nn	np	np	np
LG15_HB_2023_s21h1	F_0935898_L17_21_1	LG15	<hkxhk>	{10}	(hh,hk,kk)	hk	hh	hk	hh	hk	hk	hh	hh	kk	kk	hk	hh	hk	kk	kk	hk	hk	hh	hh	hh	kk	hk	kk
LG15_HB_2023_s21h1	F_0935903_L17_21_1	LG15	<hkxhk>	{01}	(hh,hk,kk)	hk	kk	hk	kk	hk	hk	kk	kk	hh	hh	hk	kk	hk	hh	hh	hk	hk	kk	kk	kk	hh	hk	hh
LG15_HB_2023_s21h1	F_0935929_L17_21_1	LG15	<hkxhk>	{10}	(hh,hk,kk)	hk	hh	hk	hh	hk	hk	hh	hh	kk	kk	hk	hh	hk	kk	kk	hk	hk	hh	hh	hh	kk	hk	kk
LG15_HB_2038_s42h1	F_0939336_L1_42_1	LG15	<hkxhk>	{01}	(hh,hk,kk)	hk	hk	hk	hk	hk	hk	kk	kk	hh	hk	hk	kk	hk	hh	hh	hk	hk	kk	kk	kk	hh	hk	hh
LG15_HB_2138_s14h1	F_0977419_L4_14_1	LG15	<hkxhk>	{01}	(hh,hk,kk)	kk	kk	hk	kk	hk	hk	kk	kk	hh	hh	hk	kk	hk	hh	hh	hk	hk	kk	kk	hk	hh	hk	hh
LG15_HB_2138_s14h1	F_0977428_L4_14_1	LG15	<hkxhk>	{10}	(hh,hk,kk)	hh	hh	hk	hh	hk	hk	hh	hh	kk	kk	hk	hh	hk	kk	kk	hk	hk	hh	hh	hk	kk	hk	kk
LG15_HB_2230_s43h1	F_1011112_L6_43_1	LG15	<nnxnp>	{-1}	(nn,np)	np	np	nn	nn	np	nn	nn	np	nn	nn	nn	np	np	np	nn	np	nn	nn	np	nn	np	nn	nn
LG15_HB_2354_s60h2	F_1061085_L12_60_2	LG15	<lmxll>	{0-}	(ll,lm)	ll	lm	ll	lm	lm	ll	ll	lm	lm	lm	ll	ll	lm	ll	ll	ll	ll	ll	lm	lm	ll	ll	lm
LG15_HB_2354_s60h2	F_1061094_L12_60_2	LG15	<lmxll>	{0-}	(ll,lm)	ll	lm	ll	lm	lm	ll	ll	lm	lm	lm	ll	ll	lm	ll	ll	ll	ll	ll	lm	lm	ll	ll	lm
F_1061122_L12_60_2	F_1061122_L12_60_2	LG15	<lmxll>	{0-}	(ll,lm)	ll	lm	ll	lm	lm	ll	ll	lm	lm	lm	ll	ll	lm	ll	ll	ll	ll	ll	lm	lm	ll	ll	lm
LG15_HB_2399_s84h2	F_1071599_L15_84_2	LG15	<lmxll>	{0-}	(ll,lm)	lm	ll	lm	lm	ll	lm	lm	lm	ll	ll	lm	lm	ll	ll	ll	lm	lm	lm	lm	lm	ll	lm	ll
F_1100947_L8_62_2	F_1100947_L8_62_2	LG15	<nnxnp>	{-1}	(nn,np)	np	nn	nn	nn	np	nn	nn	np	np	nn	nn	nn	nn	np	nn	nn	nn	nn	np	np	np	nn	np
LG15_HB_309	F_0137520_L12_PA	LG15	<lmxll>	{0-}	(ll,lm)	ll	lm	ll	lm	lm	ll	ll	lm	lm	lm	ll	ll	lm	ll	ll	ll	ll	ll	lm	lm	ll	ll	lm
LG15_HB_309	F_0137524_L12_PA	LG15	<lmxll>	{0-}	(ll,lm)	ll	lm	ll	lm	lm	ll	ll	lm	lm	lm	ll	ll	lm	ll	ll	ll	ll	ll	lm	lm	ll	ll	lm
LG15_HB_309	F_0137528_L12_PA	LG15	<lmxll>	{1-}	(ll,lm)	lm	ll	lm	ll	ll	lm	lm	ll	ll	ll	lm	lm	ll	lm	lm	lm	lm	lm	ll	ll	lm	lm	ll
LG15_HB_309	F_0137538_L12_PA	LG15	<lmxll>	{0-}	(ll,lm)	ll	lm	ll	lm	lm	ll	ll	lm	lm	lm	ll	ll	lm	ll	ll	ll	ll	ll	lm	lm	ll	ll	lm
LG15_HB_309	F_0137546_L12_PA	LG15	<lmxll>	{0-}	(ll,lm)	ll	lm	ll	lm	lm	ll	ll	lm	lm	lm	ll	ll	lm	ll	ll	ll	ll	ll	lm	lm	ll	ll	lm
LG15_HB_310	F_0137800_L12_PA	LG15	<lmxll>	{1-}	(ll,lm)	lm	ll	lm	ll	ll	lm	lm	ll	ll	ll	lm	lm	ll	lm	lm	lm	lm	lm	ll	ll	lm	lm	ll
LG15_HB_310	F_0137801_L12_PA	LG15	<lmxll>	{0-}	(ll,lm)	ll	lm	ll	lm	lm	ll	ll	lm	lm	lm	ll	ll	lm	ll	ll	ll	ll	ll	lm	lm	ll	ll	lm
LG15_HB_311	F_0138059_L12_PA	LG15	<lmxll>	{0-}	(ll,lm)	ll	lm	ll	lm	lm	ll	ll	lm	lm	lm	ll	ll	lm	ll	ll	ll	ll	ll	lm	lm	ll	ll	lm
LG15_HB_311	F_0138062_L12_PA	LG15	<lmxll>	{0-}	(ll,lm)	ll	lm	ll	lm	lm	ll	ll	lm	lm	lm	ll	ll	lm	ll	ll	ll	ll	ll	lm	lm	ll	ll	lm
LG15_HB_311	F_0138067_L12_PA	LG15	<lmxll>	{0-}	(ll,lm)	ll	lm	ll	lm	lm	ll	ll	lm	lm	lm	ll	ll	lm	ll	ll	ll	ll	ll	lm	lm	ll	ll	lm
LG15_HB_311	F_0138071_L12_PA	LG15	<lmxll>	{0-}	(ll,lm)	ll	lm	ll	lm	lm	ll	ll	lm	lm	lm	ll	ll	lm	ll	ll	ll	ll	ll	lm	lm	ll	ll	lm
F_0138762_L12_PA	F_0138762_L12_PA	LG15	<lmxll>	{0-}	(ll,lm)	ll	lm	ll	lm	lm	ll	ll	lm	lm	lm	ll	ll	lm	ll	ll	ll	ll	ll	lm	lm	ll	ll	lm
R_976750_L15_84_2	R_976750_L15_84_2	LG15	<hkxhk>	{00}	(hh,hk,kk)	hh	kk	hk	kk	hk	hk	hk	hk	hk	kk	hk	hk	hk	hh	hk	hh	kk	hk	hk	hh	hh	hk	hh
LG15_HB_3348_s96h2	R_28687459_L15_96_2	LG15	<lmxll>	{1-}	(ll,lm)	ll	ll	ll	ll	lm	ll	ll	ll	lm	lm	ll	ll	ll	lm	lm	ll	ll	ll	ll	lm	lm	ll	lm
LG15_HB_3348_s96h2	R_28693156_L15_96_2	LG15	<lmxll>	{1-}	(ll,lm)	ll	ll	ll	ll	lm	ll	ll	ll	lm	lm	ll	ll	ll	lm	lm	ll	ll	ll	ll	lm	lm	ll	lm
GD_00694_L15_44_1	GD_00694_L15_44_1	LG15	<nnxnp>	{-1}	(nn,np)	np	nn	nn	nn	np	nn	nn	np	np	nn	nn	nn	np	np	nn	np	nn	nn	np	np	np	nn	np
GD_00615_L15_53_1	GD_00615_L15_53_1	LG15	<lmxll>	{1-}	(ll,lm)	lm	ll	ll	ll	lm	ll	ll	ll	lm	lm	ll	lm	ll	lm	lm	lm	ll	lm	ll	lm	lm	ll	lm
R_1872379_L15_PA	R_1872379_L15_PA	LG15	<nnxnp>	{-1}	(nn,np)	np	nn	nn	nn	np	nn	nn	np	np	nn	nn	np	np	np	nn	np	nn	nn	np	nn	np	nn	np
LG15_HB_3352_s117h3	R_2548564_L15_117_3	LG15	<nnxnp>	{-1}	(nn,np)	np	nn	nn	nn	np	nn	nn	np	np	nn	nn	np	np	np	nn	np	nn	nn	np	nn	np	nn	np
LG15_HB_3352_s44h1	R_1857875_L15_44_1	LG15	<nnxnp>	{-1}	(nn,np)	np	nn	nn	nn	np	nn	nn	np	np	nn	nn	np	np	np	nn	np	nn	nn	np	nn	np	nn	np
LG15_HB_3352_s44h1	R_1883712_L15_44_1	LG15	<lmxll>	{1-}	(ll,lm)	lm	ll	lm	ll	ll	lm	lm	ll	ll	ll	lm	lm	ll	lm	lm	lm	ll	lm	ll	ll	lm	ll	lm
R_2337559_L15_PA	R_2337559_L15_PA	LG15	<nnxnp>	{-1}	(nn,np)	np	nn	nn	nn	np	nn	nn	np	np	nn	nn	np	np	np	nn	np	nn	nn	np	nn	np	nn	np
LG15_HB_3354_s44h1	GD_00842_L15_44_1	LG15	<nnxnp>	{-1}	(nn,np)	np	nn	nn	nn	np	nn	nn	np	np	nn	nn	np	np	np	nn	np	nn	nn	np	nn	np	nn	np
R_33667246_L15_PA	R_33667246_L15_PA	LG15	<hkxhk>	{01}	(hh,hk,kk)	kk	kk	hk	kk	hk	hk	kk	kk	hh	hh	hk	kk	hk	hh	hh	hk	hk	kk	kk	kk	hh	hk	hh
R_44333089_L15_PA	R_44333089_L15_PA	LG15	<nnxnp>	{-1}	(nn,np)	nn	np	nn	nn	np	nn	np	np	nn	np	nn	np	np	nn	nn	nn	nn	np	np	np	nn	nn	nn
LG15_HB_3422	R_49250482_L15_PA	LG15	<nnxnp>	{-1}	(nn,np)	nn	np	nn	nn	np	nn	np	np	np	np	nn	np	np	nn	nn	nn	nn	np	nn	np	nn	nn	nn
LG15_HB_3433.5	R_49274977_L15_PA	LG15	<nnxnp>	{-1}	(nn,np)	nn	np	nn	nn	np	nn	np	np	np	np	nn	np	np	nn	nn	nn	nn	np	nn	np	nn	nn	nn
LG15_HB_485	F_0221986_L14_PA	LG15	<lmxll>	{1-}	(ll,lm)	ll	ll	ll	ll	lm	ll	ll	ll	lm	lm	ll	ll	lm	lm	lm	ll	ll	ll	ll	ll	lm	ll	lm
LG15_HB_485	F_0221987_L14_PA	LG15	<lmxll>	{1-}	(ll,lm)	ll	ll	ll	ll	lm	ll	ll	ll	lm	lm	ll	ll	lm	lm	lm	ll	ll	ll	ll	ll	lm	ll	lm
LG15_HB_485	F_0221996_L14_PA	LG15	<lmxll>	{1-}	(ll,lm)	ll	ll	ll	ll	lm	ll	ll	ll	lm	lm	ll	ll	lm	lm	lm	ll	ll	ll	ll	ll	lm	ll	lm
LG15_HB_485	F_0222015_L14_PA	LG15	<lmxll>	{1-}	(ll,lm)	ll	ll	ll	ll	lm	ll	ll	ll	lm	lm	ll	ll	lm	lm	lm	ll	ll	ll	ll	ll	lm	ll	lm
LG15_HB_485	F_0222017_L14_PA	LG15	<nnxnp>	{-0}	(nn,np)	np	nn	np	nn	nn	np	nn	nn	np	np	np	nn	nn	np	np	np	np	nn	nn	nn	np	np	np
LG15_HB_485	F_0222033_L14_PA	LG15	<hkxhk>	{01}	(hh,hk,kk)	hk	kk	hk	kk	hk	hk	kk	kk	hh	hh	hk	kk	hk	hh	hh	hk	hk	kk	kk	kk	hh	hk	hh
LG15_HB_486	F_0222417_L14_PA	LG15	<lmxll>	{1-}	(ll,lm)	ll	ll	ll	ll	lm	ll	ll	ll	lm	lm	ll	ll	lm	lm	lm	ll	ll	ll	ll	ll	lm	ll	lm
LG15_HB_486	F_0222428_L14_PA	LG15	<lmxll>	{1-}	(ll,lm)	ll	ll	ll	ll	lm	ll	ll	ll	lm	lm	ll	ll	lm	lm	lm	ll	ll	ll	ll	ll	lm	ll	lm
LG15_HB_486	F_0222440_L14_PA	LG15	<nnxnp>	{-0}	(nn,np)	np	nn	np	nn	nn	np	nn	nn	np	np	np	nn	nn	np	np	np	np	nn	nn	nn	np	np	np
LG15_HB_486	F_0222462_L14_PA	LG15	<lmxll>	{1-}	(ll,lm)	ll	ll	ll	ll	lm	ll	ll	ll	lm	lm	ll	ll	lm	lm	lm	ll	ll	ll	ll	ll	lm	ll	lm
R_988661_L15_PA	R_988661_L15_PA	LG15	<nnxnp>	{-1}	(nn,np)	np	nn	nn	nn	np	nn	nn	np	np	nn	nn	nn	np	np	nn	np	nn	nn	np	np	np	nn	np
LG15_HB_568	F_0260791_L15_PA	LG15	<nnxnp>	{-0}	(nn,np)	nn	np	np	np	nn	np	np	nn	nn	np	np	np	nn	nn	np	nn	np	np	nn	nn	nn	np	nn
LG15_HB_568	F_0260793_L15_PA	LG15	<lmxll>	{0-}	(ll,lm)	ll	lm	ll	lm	lm	ll	ll	lm	lm	lm	ll	ll	lm	ll	ll	ll	lm	ll	lm	ll	ll	ll	ll
LG15_HB_568	F_0260796_L15_PA	LG15	<lmxll>	{0-}	(ll,lm)	ll	lm	ll	lm	lm	ll	ll	lm	lm	lm	ll	ll	lm	ll	ll	ll	lm	ll	lm	ll	ll	ll	ll
LG15_HB_568	F_0260806_L15_PA	LG15	<nnxnp>	{-0}	(nn,np)	nn	np	np	np	nn	np	np	nn	nn	np	np	np	nn	nn	np	nn	np	np	nn	nn	nn	np	nn
LG15_HB_568	R_966107_L15_PA	LG15	<lmxll>	{1-}	(ll,lm)	lm	ll	lm	ll	ll	lm	lm	ll	ll	ll	lm	lm	ll	lm	lm	lm	ll	lm	ll	lm	lm	lm	lm
LG15_HB_568.5	R_1002905_L15_PA	LG15	<nnxnp>	{-1}	(nn,np)	np	nn	nn	nn	np	nn	nn	np	np	nn	nn	nn	np	np	nn	np	nn	nn	np	np	np	nn	np
LG15_HB_568.5	R_1065683_L15_PA	LG15	<nnxnp>	{-1}	(nn,np)	np	nn	nn	nn	np	nn	nn	np	np	nn	nn	np	np	np	nn	np	nn	nn	np	np	np	nn	np
LG15_HB_569	R_1098793_L15_PA	LG15	<nnxnp>	{-1}	(nn,np)	np	nn	nn	nn	np	nn	nn	np	np	nn	nn	np	np	np	nn	np	nn	nn	np	np	np	nn	np
LG15_HB_569.5	GD_01009_L15_PA	LG15	<nnxnp>	{-1}	(nn,np)	np	nn	nn	nn	np	nn	nn	np	np	nn	nn	np	np	np	nn	np	nn	nn	np	np	np	nn	np
LG15_HB_570.5	R_1508786_L15_PA	LG15	<hkxhk>	{11}	(hh,hk,kk)	kk	hh	hk	hh	hk	hk	hk	hk	hk	hh	hk	kk	hk	kk	hk	kk	hh	hk	hk	hk	kk	hk	kk
LG15_HB_570.5	R_1511146_L15_PA	LG15	<nnxnp>	{-1}	(nn,np)	np	nn	nn	nn	np	nn	nn	np	np	nn	nn	np	np	np	nn	np	nn	nn	np	np	np	nn	np
LG15_HB_570.5	R_1516126_L15_PA	LG15	<lmxll>	{1-}	(ll,lm)	lm	ll	lm	ll	ll	lm	lm	ll	ll	ll	lm	lm	ll	lm	lm	lm	ll	lm	ll	ll	lm	lm	lm
LG15_HB_570.5	R_1539502_L15_PA	LG15	<nnxnp>	{-1}	(nn,np)	np	nn	nn	nn	np	nn	nn	np	np	nn	nn	np	np	np	nn	np	nn	nn	np	np	np	nn	np
LG15_HB_574	R_3034504_L15_PA	LG15	<hkxhk>	{00}	(hh,hk,kk)	hh	kk	hk	kk	hk	hk	hk	hk	hk	kk	hk	hh	hk	hh	hk	hh	kk	hk	hk	kk	hh	kk	hh
LG15_HB_574.5	R_3055741_L15_PA	LG15	<hkxhk>	{11}	(hh,hk,kk)	kk	hh	hk	hh	hk	hk	hk	hk	hk	hh	hk	kk	hk	kk	hk	kk	hh	hk	hk	hh	kk	hh	kk
LG15_HB_574.8	R_3458389_L15_PA	LG15	<nnxnp>	{-1}	(nn,np)	np	nn	nn	nn	np	nn	nn	np	np	nn	nn	np	np	np	nn	np	nn	nn	np	nn	np	nn	np
LG15_HB_574.8	R_3536720_L15_PA	LG15	<nnxnp>	{-1}	(nn,np)	np	nn	nn	nn	np	nn	nn	np	np	nn	nn	np	np	np	nn	np	nn	nn	np	nn	np	nn	np
LG15_HB_574.8	R_3458233_L15_PA	LG15	<lmxll>	{1-}	(ll,lm)	lm	ll	lm	ll	ll	lm	lm	lm	ll	ll	lm	lm	ll	lm	lm	lm	ll	lm	ll	ll	lm	ll	lm
LG15_HB_575	GD_00134_L15_PA	LG15	<nnxnp>	{-1}	(nn,np)	nn	nn	nn	nn	np	nn	nn	np	np	nn	nn	np	np	np	nn	np	nn	nn	np	nn	np	nn	np
LG15_HB_575.5	GD_01047_L15_PA	LG15	<nnxnp>	{-1}	(nn,np)	nn	nn	nn	nn	np	nn	nn	np	np	nn	nn	np	np	np	nn	np	nn	nn	np	nn	np	nn	np
LG15_HB_575.5	R_3556145_L15_PA	LG15	<nnxnp>	{-1}	(nn,np)	nn	nn	nn	nn	np	nn	nn	np	np	nn	nn	np	np	np	nn	np	nn	nn	np	nn	np	nn	np
LG15_HB_575.5	R_3558718_L15_PA	LG15	<nnxnp>	{-1}	(nn,np)	nn	nn	nn	nn	np	nn	nn	np	np	nn	nn	np	np	np	nn	np	nn	nn	np	nn	np	nn	np
LG15_HB_575.5	R_3588459_L15_PA	LG15	<lmxll>	{1-}	(ll,lm)	lm	ll	lm	ll	ll	lm	lm	lm	ll	ll	lm	lm	ll	lm	lm	lm	ll	lm	ll	ll	lm	ll	lm
LG15_HB_576	F_0266201_L15_PA	LG15	<hkxhk>	{00}	(hh,hk,kk)	hk	kk	hk	kk	hk	hk	hk	hh	hk	kk	hk	hh	hk	hh	hk	hh	kk	hk	hk	kk	hh	kk	hh
R_3911695_L15_PA	R_3911695_L15_PA	LG15	<lmxll>	{1-}	(ll,lm)	lm	ll	lm	ll	ll	lm	lm	lm	ll	ll	lm	lm	ll	lm	lm	lm	ll	lm	ll	ll	lm	ll	lm
LG15_HB_577	R_4061886_L15_PA	LG15	<nnxnp>	{-1}	(nn,np)	nn	nn	nn	nn	np	nn	nn	np	np	nn	nn	np	np	np	nn	np	nn	nn	np	nn	np	nn	np
LG15_HB_578	R_4223857_L15_PA	LG15	<hkxhk>	{11}	(hh,hk,kk)	hk	hh	hk	hh	hk	hk	hk	kk	hk	hh	hk	kk	hk	kk	hk	kk	hh	hk	hk	hh	kk	hh	kk
LG15_HB_579	F_0267066_L15_PA	LG15	<lmxll>	{1-}	(ll,lm)	lm	ll	lm	ll	ll	lm	lm	lm	ll	ll	lm	lm	ll	--	lm	--	ll	lm	ll	ll	lm	ll	lm
R_4957230_L15_PA	R_4957230_L15_PA	LG15	<lmxll>	{1-}	(ll,lm)	lm	ll	lm	ll	ll	lm	lm	lm	ll	ll	lm	lm	ll	lm	lm	lm	ll	lm	ll	ll	lm	ll	lm
LG15_HB_583	R_5724203_L15_PA	LG15	<lmxll>	{1-}	(ll,lm)	lm	ll	lm	ll	ll	lm	lm	lm	ll	ll	lm	lm	ll	lm	lm	lm	ll	lm	ll	ll	lm	ll	lm
LG15_HB_583	GD_01185_L15_PA	LG15	<hkxhk>	{00}	(hh,hk,kk)	hk	kk	hk	kk	hk	hk	hk	hh	kk	kk	hk	hh	hk	hh	hk	hh	kk	hh	hk	kk	hh	kk	hh
LG15_HB_584.5	R_5967251_L15_PA	LG15	<hkxhk>	{11}	(hh,hk,kk)	hk	hh	hk	hh	hk	hk	hk	kk	hh	hh	hk	kk	hk	kk	hk	kk	hh	kk	hk	hh	kk	hh	kk
LG15_HB_584.5	R_5972769_L15_PA	LG15	<nnxnp>	{-1}	(nn,np)	nn	nn	nn	nn	np	nn	nn	np	nn	nn	nn	np	np	np	nn	np	nn	np	np	nn	np	nn	np
LG15_HB_586	F_0270357_L15_PA	LG15	<lmxll>	{1-}	(ll,lm)	lm	ll	lm	ll	ll	lm	lm	lm	ll	ll	lm	lm	ll	--	lm	lm	ll	lm	ll	lm	lm	ll	lm
LG15_HB_586.5	R_6637447_L15_PA	LG15	<lmxll>	{1-}	(ll,lm)	lm	ll	lm	ll	ll	lm	lm	lm	ll	ll	lm	lm	ll	lm	lm	lm	ll	lm	ll	lm	lm	ll	lm
LG15_HB_597.5	R_11089972_L15_PA	LG15	<nnxnp>	{-1}	(nn,np)	np	np	nn	nn	np	nn	nn	np	nn	nn	nn	np	np	np	nn	np	nn	nn	np	nn	np	nn	nn
LG15_HB_597.5	R_11092150_L15_PA	LG15	<nnxnp>	{-1}	(nn,np)	np	np	nn	nn	np	nn	nn	np	nn	nn	nn	np	np	np	nn	np	nn	nn	np	nn	np	nn	nn
LG15_HB_598	R_11070621_L15_PA	LG15	<nnxnp>	{-1}	(nn,np)	np	np	nn	nn	np	nn	nn	np	nn	nn	nn	np	np	np	nn	np	nn	nn	np	nn	np	nn	nn
LG15_HB_600	R_11858781_L15_PA	LG15	<nnxnp>	{-1}	(nn,np)	np	np	nn	nn	np	nn	nn	np	nn	nn	nn	np	np	np	nn	np	nn	nn	np	nn	np	nn	nn
LG15_HB_600	R_11858982_L15_PA	LG15	<nnxnp>	{-1}	(nn,np)	np	np	nn	nn	np	nn	nn	np	nn	nn	nn	np	np	np	nn	np	nn	nn	np	nn	np	nn	nn
LG15_HB_600	R_11859098_L15_PA	LG15	<nnxnp>	{-1}	(nn,np)	np	np	nn	nn	np	nn	nn	np	nn	nn	nn	np	np	np	nn	np	nn	nn	np	nn	np	nn	nn
LG15_HB_600.5	R_12159735_L15_PA	LG15	<nnxnp>	{-1}	(nn,np)	np	np	nn	nn	np	nn	nn	np	nn	nn	nn	np	np	np	nn	np	nn	nn	np	nn	np	nn	nn
LG15_HB_601	R_12572371_L15_PA	LG15	<nnxnp>	{-1}	(nn,np)	np	np	nn	nn	np	nn	nn	np	nn	nn	nn	np	np	np	nn	np	nn	nn	np	nn	np	nn	nn
LG15_HB_605	F_0282004_L15_PA	LG15	<nnxnp>	{-1}	(nn,np)	np	np	nn	nn	np	nn	nn	np	nn	nn	nn	np	np	np	nn	np	nn	nn	np	nn	np	nn	nn
LG15_HB_607	R_14680263_L15_PA	LG15	<nnxnp>	{-1}	(nn,np)	np	np	nn	nn	np	nn	nn	np	nn	nn	nn	np	np	np	nn	np	nn	nn	np	nn	np	nn	nn
LG15_HB_607.5	R_15046874_L15_PA	LG15	<lmxll>	{1-}	(ll,lm)	lm	ll	ll	ll	ll	ll	lm	lm	lm	lm	lm	lm	ll	lm	ll	lm	ll	lm	ll	lm	lm	ll	lm
LG15_HB_607.8	R_15755494_L15_PA	LG15	<lmxll>	{1-}	(ll,lm)	lm	ll	ll	ll	ll	ll	lm	lm	lm	lm	lm	lm	ll	lm	ll	lm	ll	lm	ll	lm	lm	ll	lm
LG15_HB_607.8	R_15778193_L15_PA	LG15	<lmxll>	{1-}	(ll,lm)	lm	ll	ll	ll	ll	ll	lm	lm	lm	lm	lm	lm	ll	lm	ll	lm	ll	lm	ll	lm	lm	ll	lm
LG15_HB_609	GD_00273_L15_PA	LG15	<lmxll>	{1-}	(ll,lm)	lm	ll	ll	ll	ll	ll	lm	lm	lm	lm	lm	lm	ll	lm	ll	lm	ll	lm	ll	lm	lm	ll	lm
LG15_HB_610	F_0285534_L15_PA	LG15	<lmxll>	{1-}	(ll,lm)	lm	ll	ll	ll	lm	ll	lm	lm	lm	lm	lm	lm	ll	lm	lm	lm	ll	lm	ll	lm	lm	ll	lm
LG15_HB_611	R_16440305_L15_PA	LG15	<lmxll>	{1-}	(ll,lm)	lm	ll	ll	ll	lm	ll	lm	lm	lm	lm	ll	lm	ll	lm	lm	lm	ll	lm	ll	lm	lm	ll	lm
LG15_HB_611.5	GD_01229_L15_PA	LG15	<lmxll>	{1-}	(ll,lm)	lm	ll	ll	ll	lm	ll	lm	lm	lm	lm	ll	lm	ll	lm	lm	lm	ll	lm	ll	lm	lm	ll	lm
LG15_HB_612	F_0286279_L15_PA	LG15	<hkxhk>	{00}	(hh,hk,kk)	hh	hk	kk	kk	hh	kk	hk	hh	hk	hk	kk	hh	hk	hh	hk	hh	kk	hh	hk	hk	hh	kk	hk
LG15_HB_612	F_0286285_L15_PA	LG15	<hkxhk>	{00}	(hh,hk,kk)	hh	hk	kk	kk	hh	kk	hk	hh	hk	hk	kk	hh	hk	hh	hk	hh	kk	hh	hk	hk	hh	kk	hk
LG15_HB_613	F_0286354_L15_PA	LG15	<hkxhk>	{11}	(hh,hk,kk)	kk	hk	hh	hh	kk	hh	hk	kk	hk	hk	hh	kk	hk	kk	hk	kk	hh	kk	hk	hk	kk	hh	hk
LG15_HB_613	F_0286355_L15_PA	LG15	<hkxhk>	{00}	(hh,hk,kk)	hh	hk	kk	kk	hh	kk	hk	hh	hk	hk	kk	hh	hk	hh	hk	hh	kk	hh	hk	hk	hh	kk	hk
LG15_HB_613	F_0286360_L15_PA	LG15	<hkxhk>	{00}	(hh,hk,kk)	hh	hk	kk	kk	hh	kk	hk	hh	hk	hk	kk	hh	hk	hh	hk	hh	kk	hh	hk	hk	hh	kk	hk
LG15_HB_613	F_0286377_L15_PA	LG15	<hkxhk>	{11}	(hh,hk,kk)	kk	hk	hh	hh	kk	hh	hk	kk	hk	hk	hh	kk	hk	kk	hk	kk	hh	kk	hk	hk	kk	hh	hk
LG15_HB_614	R_17220267_L15_PA	LG15	<lmxll>	{1-}	(ll,lm)	lm	ll	ll	ll	lm	ll	lm	lm	lm	lm	ll	lm	ll	lm	lm	lm	ll	lm	ll	lm	lm	ll	lm
LG15_HB_615.5	R_17583563_L15_PA	LG15	<lmxll>	{1-}	(ll,lm)	lm	ll	ll	ll	lm	ll	lm	lm	lm	lm	ll	lm	ll	lm	lm	lm	ll	lm	ll	lm	lm	ll	lm
LG15_HB_615.5	R_17586388_L15_PA	LG15	<lmxll>	{1-}	(ll,lm)	lm	ll	ll	ll	lm	ll	lm	lm	lm	lm	ll	lm	ll	lm	lm	lm	ll	lm	ll	lm	lm	ll	lm
LG15_HB_621	GD_01518_L15_PA	LG15	<lmxll>	{1-}	(ll,lm)	lm	ll	ll	ll	lm	ll	ll	ll	lm	lm	ll	lm	ll	lm	lm	lm	ll	lm	ll	lm	lm	ll	lm
LG15_HB_624	GD_02080_L15_PA	LG15	<lmxll>	{1-}	(ll,lm)	lm	ll	ll	ll	lm	ll	ll	ll	lm	lm	ll	lm	ll	lm	lm	ll	ll	lm	ll	lm	lm	ll	lm
R_20420907_L15_PA	R_20420907_L15_PA	LG15	<lmxll>	{1-}	(ll,lm)	lm	ll	ll	ll	lm	ll	ll	ll	lm	lm	ll	lm	ll	lm	lm	ll	ll	lm	ll	lm	lm	ll	lm
LG15_HB_626	R_21316696_L15_PA	LG15	<lmxll>	{1-}	(ll,lm)	lm	ll	ll	ll	lm	ll	ll	ll	lm	lm	ll	lm	ll	lm	lm	ll	ll	lm	ll	lm	lm	ll	lm
LG15_HB_626.5	GD_02313_L15_PA	LG15	<lmxll>	{1-}	(ll,lm)	lm	ll	ll	ll	lm	ll	ll	ll	lm	lm	ll	lm	ll	lm	lm	ll	ll	lm	ll	lm	lm	ll	lm
LG15_HB_628	R_21936514_L15_PA	LG15	<lmxll>	{1-}	(ll,lm)	lm	ll	ll	ll	lm	ll	ll	ll	lm	lm	ll	lm	ll	lm	lm	ll	ll	lm	ll	lm	lm	ll	lm
LG15_HB_628.5	GD_01813_L15_PA	LG15	<lmxll>	{1-}	(ll,lm)	lm	ll	ll	ll	lm	ll	ll	ll	lm	lm	ll	lm	ll	lm	lm	ll	ll	lm	ll	lm	lm	ll	lm
LG15_HB_628.5	R_22117026_L15_PA	LG15	<lmxll>	{1-}	(ll,lm)	lm	ll	ll	ll	lm	ll	ll	ll	lm	lm	ll	lm	ll	lm	lm	ll	ll	lm	ll	lm	lm	ll	lm
LG15_HB_628.5	R_22160069_L15_PA	LG15	<lmxll>	{1-}	(ll,lm)	lm	ll	ll	ll	lm	ll	ll	ll	lm	lm	ll	lm	ll	lm	lm	ll	ll	lm	ll	lm	lm	ll	lm
LG15_HB_631	GD_00038_L15_PA	LG15	<lmxll>	{1-}	(ll,lm)	lm	ll	ll	ll	lm	ll	ll	ll	lm	lm	ll	lm	ll	lm	lm	ll	ll	lm	ll	lm	lm	ll	lm
LG15_HB_633	R_24710442_L15_PA	LG15	<hkxhk>	{01}	(hh,hk,kk)	hk	kk	hk	kk	hk	hk	hk	kk	hh	hh	hk	kk	kk	hh	hh	hk	hk	hk	kk	hk	hh	hk	hh
R_26306308_L15_PA	R_26306308_L15_PA	LG15	<hkxhk>	{01}	(hh,hk,kk)	kk	kk	hk	kk	hk	hk	hk	kk	hh	hh	hk	kk	kk	hh	hh	hk	hk	hk	kk	hk	hh	hk	hh
LG15_HB_637	GD_01850_L15_PA	LG15	<lmxll>	{1-}	(ll,lm)	ll	ll	ll	ll	lm	ll	ll	ll	lm	lm	ll	ll	ll	lm	lm	ll	ll	lm	ll	lm	lm	ll	lm
R_27079169_L15_PA	R_27079169_L15_PA	LG15	<nnxnp>	{-0}	(nn,np)	nn	nn	np	nn	nn	np	np	nn	np	np	np	nn	nn	np	np	np	np	nn	nn	nn	np	np	np
LG15_HB_639	R_27052178_L15_PA	LG15	<hkxhk>	{01}	(hh,hk,kk)	kk	kk	hk	kk	hk	hk	hk	kk	hh	hh	hk	kk	kk	hh	hh	hk	hk	hk	kk	hk	hh	hk	hh
LG15_HB_639	R_27056933_L15_PA	LG15	<lmxll>	{1-}	(ll,lm)	ll	ll	ll	ll	lm	ll	ll	ll	lm	lm	ll	ll	ll	lm	lm	ll	ll	lm	ll	lm	lm	ll	lm
cGD_02219_L15_PA	GD_02219_L15_PA	LG15	<lmxll>	{1-}	(ll,lm)	ll	ll	ll	ll	lm	ll	ll	ll	lm	lm	ll	ll	ll	lm	lm	ll	ll	ll	ll	lm	lm	ll	lm
LG15_HB_640	R_27352264_L15_PA	LG15	<lmxll>	{1-}	(ll,lm)	ll	ll	ll	ll	lm	ll	ll	ll	lm	lm	ll	ll	ll	lm	lm	ll	ll	ll	ll	lm	lm	ll	lm
LG15_HB_642	F_0301373_L15_PA	LG15	<hkxhk>	{10}	(hh,hk,kk)	hh	hh	hk	hh	hk	hk	hh	hh	kk	kk	hk	hh	hh	kk	kk	hk	hk	hh	hh	hk	kk	hk	kk
LG15_HB_642	GD_00208_L15_PA	LG15	<nnxnp>	{-0}	(nn,np)	nn	nn	np	nn	nn	np	nn	nn	np	np	np	nn	nn	np	np	np	np	nn	nn	nn	np	np	np
LG15_HB_643	GD_02592_L15_PA	LG15	<lmxll>	{1-}	(ll,lm)	ll	ll	ll	ll	lm	ll	ll	ll	lm	lm	ll	ll	ll	lm	lm	ll	ll	ll	ll	lm	lm	ll	lm
LG15_HB_648	F_0304158_L15_PA	LG15	<lmxll>	{1-}	(ll,lm)	ll	ll	ll	ll	lm	ll	ll	ll	lm	lm	ll	ll	lm	lm	lm	ll	ll	ll	ll	lm	lm	ll	lm
LG15_HB_652	F_0305605_L15_PA	LG15	<hkxhk>	{10}	(hh,hk,kk)	hh	hh	hk	hh	hk	hk	hh	hh	kk	kk	hk	hh	hk	kk	kk	hk	hk	hh	hh	hk	kk	hk	kk
LG15_HB_652	F_0305613_L15_PA	LG15	<hkxhk>	{10}	(hh,hk,kk)	hh	hh	hk	hh	hk	hk	hh	hh	kk	kk	hk	hh	hk	kk	kk	hk	hk	hh	hh	hk	kk	hk	kk
LG15_HB_652	F_0305614_L15_PA	LG15	<hkxhk>	{01}	(hh,hk,kk)	kk	kk	hk	kk	hk	hk	kk	kk	hh	hh	hk	kk	hk	hh	hh	hk	hk	kk	kk	hk	hh	hk	hh
LG15_HB_653	F_0305826_L15_PA	LG15	<hkxhk>	{01}	(hh,hk,kk)	kk	kk	hk	kk	hk	hk	kk	kk	hh	hh	hk	kk	hk	hh	hh	hk	hk	kk	kk	hk	hh	hk	hh
LG15_HB_653	F_0305838_L15_PA	LG15	<hkxhk>	{01}	(hh,hk,kk)	kk	kk	hk	kk	hk	hk	kk	kk	hh	hh	hk	kk	hk	hh	hh	hk	hk	kk	kk	hk	hh	hk	hh
LG15_HB_655	R_33627719_L15_PA	LG15	<hkxhk>	{10}	(hh,hk,kk)	hh	hh	hk	hh	hk	hk	hh	hh	kk	kk	hk	hh	hk	kk	kk	hk	hk	hh	hh	hh	kk	hk	kk
LG15_HB_662	F_0310353_L15_PA	LG15	<hkxhk>	{10}	(hh,hk,kk)	hk	hh	hk	hh	hk	hk	hh	hh	kk	kk	hk	hh	hk	kk	kk	hk	hk	hh	hh	hh	kk	hk	kk
LG15_HB_664	F_0310784_L15_PA	LG15	<hkxhk>	{10}	(hh,hk,kk)	hk	hh	hk	hh	hk	hk	hh	hh	kk	kk	hk	hh	hk	kk	kk	hk	hk	hh	hh	hh	kk	hk	kk
LG15_HB_665	F_0311625_L15_PA	LG15	<hkxhk>	{01}	(hh,hk,kk)	hk	kk	hk	kk	hk	hk	kk	kk	hh	hh	hk	kk	hk	hh	hh	hk	hk	kk	kk	kk	hh	hk	hh
LG15_HB_666	F_0312303_L15_PA	LG15	<hkxhk>	{10}	(hh,hk,kk)	hk	hh	hk	hh	hk	hk	hh	hh	kk	kk	hk	hh	hk	kk	kk	hk	hk	hh	hh	hh	kk	hk	kk
LG15_HB_672	F_0314218_L15_PA	LG15	<hkxhk>	{10}	(hh,hk,kk)	hk	hh	hk	hh	hk	hk	hh	hh	kk	kk	hk	hh	hk	kk	kk	hk	hk	hh	hh	hh	kk	hk	kk
LG15_HB_677	R_41915787_L15_PA	LG15	<hkxhk>	{10}	(hh,hk,kk)	hk	hh	hk	hh	hk	hk	hh	hh	kk	kk	hk	hh	hk	kk	kk	hk	hk	hh	hh	hh	kk	hk	kk
LG15_HB_677	R_41915853_L15_PA	LG15	<hkxhk>	{01}	(hh,hk,kk)	hk	kk	hk	kk	hk	hk	kk	kk	hh	hh	hk	kk	hk	hh	hh	hk	hk	kk	kk	kk	hh	hk	hh
cR_46758413_L15_PA	R_46758413_L15_PA	LG15	<nnxnp>	{-1}	(nn,np)	nn	np	nn	nn	np	nn	np	np	np	np	nn	np	np	nn	nn	nn	nn	np	nn	np	nn	nn	nn
LG15_HB_679	F_0317373_L15_PA	LG15	<lmxll>	{1-}	(ll,lm)	ll	ll	ll	ll	lm	ll	ll	ll	lm	lm	ll	ll	lm	lm	lm	ll	ll	ll	ll	ll	lm	ll	lm
LG15_HB_679	F_0317365_L15_PA	LG15	<nnxnp>	{-0}	(nn,np)	np	nn	np	nn	nn	np	nn	nn	np	np	np	nn	nn	np	np	np	np	nn	nn	nn	np	np	np
LG15_HB_679	GD_01133_L15_PA	LG15	<nnxnp>	{-0}	(nn,np)	np	nn	np	nn	nn	np	nn	nn	np	np	np	nn	nn	np	np	np	np	nn	nn	nn	np	np	np
LG15_HB_683	F_0319548_L15_PA	LG15	<lmxll>	{0-}	(ll,lm)	lm	ll	lm	lm	ll	lm	lm	lm	ll	ll	lm	lm	ll	ll	ll	lm	lm	lm	lm	lm	ll	lm	ll
LG15_HB_683	F_0319560_L15_PA	LG15	<lmxll>	{0-}	(ll,lm)	lm	ll	lm	lm	ll	lm	lm	lm	ll	ll	lm	lm	ll	ll	ll	lm	lm	lm	lm	lm	ll	lm	ll
LG15_HB_683	F_0319552_L15_PA	LG15	<lmxll>	{1-}	(ll,lm)	ll	lm	ll	ll	lm	ll	ll	ll	lm	lm	ll	ll	lm	lm	lm	ll	ll	ll	ll	ll	lm	ll	lm
LG15_HB_683	F_0319565_L15_PA	LG15	<lmxll>	{1-}	(ll,lm)	ll	lm	ll	ll	lm	ll	ll	ll	lm	lm	ll	ll	lm	lm	lm	ll	ll	ll	ll	ll	lm	ll	lm
LG15_HB_684	F_0320326_L15_PA	LG15	<lmxll>	{0-}	(ll,lm)	lm	ll	lm	lm	lm	lm	lm	lm	ll	ll	lm	lm	ll	ll	ll	lm	lm	lm	lm	lm	ll	lm	ll
LG15_HB_685	F_0321072_L15_PA	LG15	<lmxll>	{1-}	(ll,lm)	ll	lm	ll	ll	ll	ll	ll	ll	lm	lm	ll	ll	lm	lm	lm	ll	ll	ll	ll	ll	lm	ll	lm
LG15_HB_685	F_0321077_L15_PA	LG15	<lmxll>	{1-}	(ll,lm)	ll	lm	ll	ll	ll	ll	ll	ll	lm	lm	ll	ll	lm	lm	lm	ll	ll	ll	ll	ll	lm	ll	lm
LG15_HB_685.5	GD_01805_L15_PA	LG15	<nnxnp>	{-0}	(nn,np)	np	nn	np	np	nn	np	nn	nn	np	nn	np	nn	nn	np	np	np	np	nn	nn	nn	np	np	np
LG15_HB_685.5	R_44674746_L15_PA	LG15	<nnxnp>	{-0}	(nn,np)	np	nn	np	np	nn	np	nn	nn	np	nn	np	nn	nn	np	np	np	np	nn	nn	nn	np	np	np
LG15_HB_685.5	R_44682057_L15_PA	LG15	<nnxnp>	{-0}	(nn,np)	np	nn	np	np	nn	np	nn	nn	np	nn	np	nn	nn	np	np	np	np	nn	nn	nn	np	np	np
LG15_HB_686	R_45049266_L15_PA	LG15	<nnxnp>	{-0}	(nn,np)	np	nn	np	np	nn	np	nn	nn	nn	nn	np	nn	nn	np	np	np	np	nn	nn	nn	np	np	np
R_50088799_L15_PA	R_50088799_L15_PA	LG15	<nnxnp>	{-1}	(nn,np)	nn	np	nn	nn	np	nn	np	np	np	np	nn	np	np	nn	nn	nn	nn	np	nn	np	nn	nn	nn
LG15_HB_687	F_0322186_L15_PA	LG15	<nnxnp>	{-0}	(nn,np)	np	nn	np	np	nn	np	nn	nn	nn	nn	np	nn	nn	np	np	np	np	nn	nn	nn	np	np	np
LG15_HB_689	R_45920803_L15_PA	LG15	<nnxnp>	{-1}	(nn,np)	nn	np	nn	nn	np	nn	np	np	np	np	nn	np	np	nn	nn	nn	nn	np	np	np	nn	nn	nn
LG15_HB_689	R_45923143_L15_PA	LG15	<nnxnp>	{-1}	(nn,np)	nn	np	nn	nn	np	nn	np	np	np	np	nn	np	np	nn	nn	nn	nn	np	np	np	nn	nn	nn
LG15_HB_689	R_45932116_L15_PA	LG15	<nnxnp>	{-1}	(nn,np)	nn	np	nn	nn	np	nn	np	np	np	np	nn	np	np	nn	nn	nn	nn	np	np	np	nn	nn	nn
cR_51295332_L15_PA	R_51295332_L15_PA	LG15	<nnxnp>	{-0}	(nn,np)	np	nn	np	np	nn	np	nn	nn	nn	nn	np	np	nn	np	np	np	np	nn	np	nn	np	np	np
LG15_HB_692.5	R_46711004_L15_PA	LG15	<nnxnp>	{-1}	(nn,np)	nn	np	nn	nn	np	nn	np	np	np	np	nn	np	np	nn	nn	nn	nn	np	nn	np	nn	nn	nn
LG15_HB_699	F_0326214_L15_PA	LG15	<nnxnp>	{-0}	(nn,np)	np	nn	np	np	nn	np	nn	nn	nn	nn	np	nn	nn	np	np	np	np	nn	np	nn	np	np	np
LG15_HB_699	F_0326218_L15_PA	LG15	<nnxnp>	{-0}	(nn,np)	np	nn	np	np	nn	np	nn	nn	nn	nn	np	nn	nn	np	np	np	np	nn	np	nn	np	np	np
LG15_HB_699	R_49031915_L15_PA	LG15	<nnxnp>	{-1}	(nn,np)	nn	np	nn	nn	np	nn	np	np	np	np	nn	np	np	nn	nn	nn	nn	np	nn	np	nn	nn	nn
LG15_HB_699.5	R_49891950_L15_PA	LG15	<nnxnp>	{-1}	(nn,np)	nn	np	nn	nn	np	nn	np	np	np	np	nn	nn	np	nn	nn	nn	nn	np	nn	np	nn	nn	nn
LG15_HB_700	GD_00079_L15_PA	LG15	<nnxnp>	{-1}	(nn,np)	nn	np	nn	nn	np	nn	np	np	np	np	nn	np	np	nn	nn	nn	nn	np	nn	np	nn	nn	nn
LG15_HB_704	F_0329387_L15_PA	LG15	<nnxnp>	{-1}	(nn,np)	nn	np	nn	nn	np	nn	np	np	np	np	nn	nn	np	nn	nn	nn	nn	np	--	np	nn	nn	nn
LG15_HB_705	F_0329820_L15_PA	LG15	<nnxnp>	{-1}	(nn,np)	nn	np	nn	nn	nn	nn	np	np	np	np	nn	nn	np	nn	nn	nn	nn	np	nn	np	nn	nn	nn
LG15_HB_705	F_0329836_L15_PA	LG15	<nnxnp>	{-1}	(nn,np)	nn	np	nn	nn	nn	nn	np	np	np	np	nn	nn	np	nn	nn	nn	nn	np	nn	np	nn	nn	nn
LG15_HB_706	F_0330071_L15_PA	LG15	<nnxnp>	{-1}	(nn,np)	nn	np	nn	nn	nn	nn	np	np	np	np	nn	nn	np	nn	nn	nn	nn	np	nn	np	nn	nn	nn
LG15_HB_706	F_0330077_L15_PA	LG15	<nnxnp>	{-0}	(nn,np)	np	nn	np	np	np	np	nn	nn	nn	nn	np	np	nn	np	np	np	np	nn	np	nn	np	np	np
LG15_HB_713	F_0333044_L15_PA	LG15	<nnxnp>	{-0}	(nn,np)	np	nn	np	np	np	np	nn	nn	nn	nn	np	np	nn	np	np	nn	nn	nn	np	nn	np	np	np
LG15_HB_848	F_0400311_L17_PA	LG15	<lmxll>	{1-}	(ll,lm)	ll	ll	ll	ll	lm	ll	ll	ll	lm	lm	ll	ll	lm	lm	lm	ll	ll	ll	ll	ll	lm	ll	lm
LG15_HB_848	F_0400312_L17_PA	LG15	<lmxll>	{1-}	(ll,lm)	ll	ll	ll	ll	lm	ll	ll	ll	lm	lm	ll	ll	lm	lm	lm	ll	ll	ll	ll	ll	lm	ll	lm
LG15_HB_865	F_0409129_L17_PA	LG15	<hkxhk>	{10}	(hh,hk,kk)	hh	hh	hk	hh	hk	hk	hh	hh	kk	kk	hk	hh	hk	kk	kk	hk	hk	hh	hh	hk	kk	hk	kk
LG15_HB_865	F_0409141_L17_PA	LG15	<hkxhk>	{10}	(hh,hk,kk)	hh	hh	hk	hh	hk	hk	hh	hh	kk	kk	hk	hh	hk	kk	kk	hk	hk	hh	hh	hk	kk	hk	kk
LG15_HB_883	F_0412425_L1_PA	LG15	<lmxll>	{0-}	(ll,lm)	lm	ll	lm	lm	ll	lm	lm	lm	ll	ll	lm	lm	ll	ll	ll	lm	lm	lm	lm	lm	ll	lm	ll
LG15_HB_883	F_0412436_L1_PA	LG15	<lmxll>	{0-}	(ll,lm)	lm	ll	lm	lm	ll	lm	lm	lm	ll	ll	lm	lm	ll	ll	ll	lm	lm	lm	lm	lm	ll	lm	ll
LG15_HB_884	F_0413173_L1_PA	LG15	<hkxhk>	{10}	(hh,hk,kk)	hk	hk	hk	hk	hk	hk	hh	hh	kk	hk	hk	hh	hk	kk	kk	hk	hk	hh	hh	hh	kk	hk	kk
LG15_HB_884	F_0413175_L1_PA	LG15	<hkxhk>	{10}	(hh,hk,kk)	hk	hk	hk	hk	hk	hk	hh	hh	kk	hk	hk	hh	hk	kk	kk	hk	hk	hh	hh	hh	kk	hk	kk
LG15_HB_885	F_0414059_L1_PA	LG15	<lmxll>	{0-}	(ll,lm)	lm	ll	lm	lm	ll	lm	lm	lm	ll	ll	lm	lm	ll	ll	ll	lm	lm	lm	lm	lm	ll	lm	ll
LG15_HB_885	F_0414063_L1_PA	LG15	<lmxll>	{0-}	(ll,lm)	lm	ll	lm	lm	ll	lm	lm	lm	ll	ll	lm	lm	ll	ll	ll	lm	lm	lm	lm	lm	ll	lm	ll
LG15_HB_885	F_0414099_L1_PA	LG15	<lmxll>	{0-}	(ll,lm)	lm	ll	lm	lm	ll	lm	lm	lm	ll	ll	lm	lm	ll	ll	ll	lm	lm	lm	lm	lm	ll	lm	ll
LG15_HB_885	F_0414109_L1_PA	LG15	<lmxll>	{0-}	(ll,lm)	lm	ll	lm	lm	ll	lm	lm	lm	ll	ll	lm	lm	ll	ll	ll	lm	lm	lm	lm	lm	ll	lm	ll
LG15_HB_886	F_0414694_L1_PA	LG15	<hkxhk>	{10}	(hh,hk,kk)	hk	hk	hk	hh	hk	hk	hh	hh	kk	kk	hk	hh	hk	kk	kk	hk	hk	hh	hh	hh	kk	hk	kk
LG15_HB_886	F_0414653_L1_PA	LG15	<lmxll>	{1-}	(ll,lm)	ll	lm	ll	ll	lm	ll	ll	ll	lm	lm	ll	ll	lm	lm	lm	ll	ll	ll	ll	ll	lm	ll	lm
LG15_HB_938	F_0435530_L1_PA	LG15	<efxeg>	{10}	(ee,ef,eg,fg)	eg	ee	eg	ee	ef	eg	ee	ee	fg	fg	eg	ee	ef	fg	fg	eg	eg	ee	ee	ee	fg	eg	fg
LG15_HB_960	F_0443333_L1_PA	LG15	<nnxnp>	{-1}	(nn,np)	np	nn	nn	nn	np	nn	nn	np	np	nn	nn	nn	nn	np	nn	nn	nn	nn	np	np	np	nn	np
LG15_HB_960	F_0443334_L1_PA	LG15	<nnxnp>	{-1}	(nn,np)	np	nn	nn	nn	np	nn	nn	np	np	nn	nn	nn	nn	np	nn	nn	nn	nn	np	np	np	nn	np
LG15_HB_961	F_0443787_L1_PA	LG15	<nnxnp>	{-1}	(nn,np)	np	nn	nn	nn	np	nn	nn	np	np	nn	nn	nn	nn	np	nn	nn	nn	nn	np	np	np	nn	np
LG15_HB_961	F_0443798_L1_PA	LG15	<nnxnp>	{-1}	(nn,np)	np	nn	nn	nn	np	nn	nn	np	np	nn	nn	nn	nn	np	nn	nn	nn	nn	np	np	np	nn	np
LG15_HB_961	F_0443799_L1_PA	LG15	<lmxll>	{1-}	(ll,lm)	lm	ll	lm	ll	ll	lm	lm	ll	ll	ll	lm	lm	ll	lm	lm	lm	lm	lm	ll	lm	lm	lm	lm
LG16_HB_1217	F_0568945_L4_PA	LG16	<nnxnp>	{-1}	(nn,np)	nn	nn	nn	np	nn	np	nn	nn	np	nn	np	np	np	nn	nn	np	nn	np	nn	nn	np	np	nn
LG16_HB_1217	F_0568952_L4_PA	LG16	<nnxnp>	{-1}	(nn,np)	nn	nn	nn	np	nn	np	nn	nn	np	nn	np	np	np	nn	nn	np	nn	np	nn	nn	np	np	nn
LG16_HB_1217	F_0568955_L4_PA	LG16	<nnxnp>	{-1}	(nn,np)	nn	nn	nn	np	nn	np	nn	nn	np	nn	np	np	np	nn	nn	np	nn	np	nn	nn	np	np	nn
LG16_HB_1217	F_0568959_L4_PA	LG16	<nnxnp>	{-1}	(nn,np)	nn	nn	nn	np	nn	np	nn	nn	np	nn	np	np	np	nn	nn	np	nn	np	nn	nn	np	np	nn
LG16_HB_1217	F_0568960_L4_PA	LG16	<nnxnp>	{-1}	(nn,np)	nn	nn	nn	np	nn	np	nn	nn	np	nn	np	np	np	nn	nn	np	nn	np	nn	nn	np	np	nn
LG16_HB_1218	F_0569177_L4_PA	LG16	<nnxnp>	{-1}	(nn,np)	nn	nn	nn	np	nn	np	nn	nn	np	nn	np	np	np	nn	nn	np	nn	np	nn	nn	np	np	nn
LG16_HB_1218	F_0569180_L4_PA	LG16	<nnxnp>	{-1}	(nn,np)	nn	nn	nn	np	nn	np	nn	nn	np	nn	np	np	np	nn	nn	np	nn	np	nn	nn	np	np	nn
LG16_HB_1218	F_0569186_L4_PA	LG16	<nnxnp>	{-1}	(nn,np)	nn	nn	nn	np	nn	np	nn	nn	np	nn	np	np	np	nn	nn	np	nn	np	nn	nn	np	np	nn
LG16_HB_1218	F_0569195_L4_PA	LG16	<hkxhk>	{11}	(hh,hk,kk)	hk	hk	hh	kk	hh	kk	hk	hh	hk	hh	hk	hk	kk	hk	hh	hk	hk	kk	hk	hk	hk	hk	hk
LG16_HB_1454	F_0684182_L6_PA	LG16	<nnxnp>	{-0}	(nn,np)	nn	np	nn	np	np	nn	np	nn	nn	np	nn	nn	nn	np	np	nn	np	nn	nn	np	nn	nn	np
LG16_HB_1454	F_0684212_L6_PA	LG16	<nnxnp>	{-0}	(nn,np)	nn	np	nn	np	np	nn	np	nn	nn	np	nn	nn	nn	np	np	nn	np	nn	nn	np	nn	nn	np
LG16_HB_1675	F_0788914_L9_PA	LG16	<nnxnp>	{-0}	(nn,np)	nn	np	nn	np	np	np	np	nn	nn	np	nn	nn	np	np	np	nn	np	nn	nn	np	nn	nn	np
LG16_HB_1675	F_0788926_L9_PA	LG16	<nnxnp>	{-0}	(nn,np)	nn	np	nn	np	np	np	np	nn	nn	np	nn	nn	np	np	np	nn	np	nn	nn	np	nn	nn	np
LG16_HB_1684	F_0793212_L9_PA	LG16	<nnxnp>	{-0}	(nn,np)	nn	np	nn	np	np	nn	np	np	nn	np	nn	nn	nn	np	np	nn	np	nn	nn	np	nn	nn	np
LG16_HB_1684	F_0793221_L9_PA	LG16	<nnxnp>	{-0}	(nn,np)	nn	np	nn	np	np	nn	np	np	nn	np	nn	nn	nn	np	np	nn	np	nn	nn	np	nn	nn	np
LG16_HB_1752	F_0825262_L10_29_1	LG16	<nnxnp>	{-1}	(nn,np)	nn	np	nn	np	np	nn	nn	nn	np	nn	nn	np	np	nn	nn	np	nn	np	nn	nn	np	nn	nn
LG16_HB_1752	F_0825267_L10_29_1	LG16	<nnxnp>	{-1}	(nn,np)	nn	np	nn	np	np	nn	nn	nn	np	nn	nn	np	np	nn	nn	np	nn	np	nn	nn	np	nn	nn
LG16_HB_1981_s16h1	F_0918150_L16_16_1	LG16	<hkxhk>	{01}	(hh,hk,kk)	hh	hk	hh	hk	kk	hh	hh	hk	kk	hh	hh	kk	hk	hh	hh	kk	hh	hk	hh	hh	kk	hk	hh
LG16_HB_1988_s22h1	F_0924003_L16_22_1	LG16	<lmxll>	{0-}	(ll,lm)	ll	ll	lm	ll	lm	ll	ll	lm	ll	lm	lm	ll	ll	ll	lm	ll	ll	ll	ll	ll	lm	lm	ll
LG16_HB_1991_s22h1	F_0925084_L16_22_1	LG16	<nnxnp>	{-1}	(nn,np)	np	nn	np	nn	nn	np	nn	nn	np	nn	np	np	np	nn	nn	np	nn	np	np	nn	np	np	nn
LG16_HB_1991_s22h1	F_0925093_L16_22_1	LG16	<nnxnp>	{-1}	(nn,np)	np	--	np	nn	nn	np	nn	nn	np	nn	np	np	np	nn	nn	np	nn	np	np	nn	np	np	nn
LG16_HB_1992_s25h1	F_0925846_L16_25_1	LG16	<nnxnp>	{-0}	(nn,np)	nn	np	nn	np	np	nn	np	nn	nn	np	nn	nn	nn	np	np	nn	np	nn	nn	np	nn	nn	np
LG16_HB_1993_s25h1	F_0926216_L16_25_1	LG16	<nnxnp>	{-0}	(nn,np)	nn	np	nn	np	np	np	np	nn	nn	np	nn	nn	np	np	np	nn	np	nn	nn	np	nn	nn	np
LG16_HB_1993_s25h1	F_0926221_L16_25_1	LG16	<nnxnp>	{-0}	(nn,np)	nn	np	nn	np	np	np	np	nn	nn	np	nn	nn	np	np	np	nn	np	nn	nn	np	nn	nn	np
LG16_HB_2017_s18h1	F_0934532_L17_18_1	LG16	<nnxnp>	{-1}	(nn,np)	np	nn	np	nn	nn	nn	nn	np	np	nn	np	np	nn	nn	nn	np	nn	np	np	np	np	np	nn
F_0952160_L2_21_1	F_0952160_L2_21_1	LG16	<nnxnp>	{-0}	(nn,np)	nn	np	nn	np	np	np	np	nn	nn	np	nn	nn	np	np	np	nn	nn	nn	nn	nn	nn	nn	np
LG16_HB_2261_s48h1	F_1020723_L7_48_1	LG16	<efxeg>	{00}	(ee,ef,eg,fg)	ee	eg	ef	eg	eg	ee	eg	ee	ee	fg	ef	ee	ee	eg	fg	ee	eg	ee	ee	eg	ef	ef	eg
LG16_HB_2261_s48h1	F_1020738_L7_48_1	LG16	<nnxnp>	{-0}	(nn,np)	nn	np	nn	np	np	nn	np	nn	nn	np	nn	nn	nn	np	np	nn	np	nn	nn	np	nn	nn	np
LG16_HB_2420_s31h2	F_1075037_L16_31_2	LG16	<hkxhk>	{01}	(hh,hk,kk)	hh	hk	hh	hk	kk	hk	hh	hk	kk	hk	kk	kk	hk	--	hk	kk	hh	hk	hh	hh	kk	hk	hh
LG16_HB_2420_s31h2	F_1075047_L16_31_2	LG16	<nnxnp>	{-0}	(nn,np)	np	nn	np	nn	nn	nn	np	np	nn	np	nn	nn	nn	np	np	nn	np	nn	np	np	nn	np	np
LG16_HB_2426_s35h2	F_1076328_L16_35_2	LG16	<hkxhk>	{11}	(hh,hk,kk)	hk	hk	hk	hk	hh	kk	hk	hh	kk	hh	hk	kk	kk	hk	hh	kk	hk	kk	kk	hk	hk	hk	hk
LG16_HB_2611_s99h3	$F_1116394y_LG16	LG16	<nnxnp>	{-1}	(nn,np)	np	nn	np	nn	nn	nn	nn	np	np	nn	np	np	nn	nn	nn	np	np	np	np	np	np	np	nn
LG16_HB_2615_s67h3	F_1116817_L6_67_3	LG16	<nnxnp>	{-0}	(nn,np)	nn	np	nn	np	np	np	np	nn	nn	np	nn	nn	np	np	np	nn	nn	nn	nn	nn	nn	nn	np
LG16_HB_2615_s67h3	F_1116824_L6_67_3	LG16	<nnxnp>	{-1}	(nn,np)	np	nn	np	nn	nn	nn	nn	np	np	nn	np	np	nn	nn	nn	np	np	np	np	np	np	np	nn
GD_01715_L16_19_1	GD_01715_L16_19_1	LG16	<hkxhk>	{00}	(hh,hk,kk)	hk	hk	kk	hk	kk	hh	hk	kk	hh	kk	hk	hh	hh	hk	kk	hh	hk	hh	hk	hk	hk	hk	hk
R_3978947_L16_31_2	R_3978947_L16_31_2	LG16	<lmxll>	{0-}	(ll,lm)	ll	ll	ll	ll	lm	ll	ll	lm	lm	lm	lm	lm	ll	ll	lm	lm	ll	ll	ll	ll	lm	lm	ll
LG16_HB_3441_s16h1	R_5601568_L16_16_1	LG16	<lmxll>	{1-}	(ll,lm)	lm	lm	lm	lm	ll	lm	lm	ll	ll	ll	ll	ll	lm	lm	ll	ll	lm	lm	lm	lm	ll	ll	lm
LG16_HB_3441_s16h1	R_5603911_L16_16_1	LG16	<lmxll>	{1-}	(ll,lm)	lm	lm	lm	lm	ll	lm	lm	ll	ll	ll	ll	ll	lm	lm	ll	ll	lm	lm	lm	lm	ll	ll	lm
R_15414062_L16_PA	R_15414062_L16_PA	LG16	<nnxnp>	{-1}	(nn,np)	nn	nn	np	nn	nn	np	nn	nn	np	nn	np	np	np	nn	nn	np	nn	np	np	nn	np	np	nn
LG16_HB_391.3	R_8348973_L16_PA	LG16	<lmxll>	{1-}	(ll,lm)	lm	lm	ll	lm	ll	lm	lm	ll	ll	ll	ll	ll	lm	lm	ll	ll	lm	lm	lm	lm	ll	ll	lm
LG16_HB_417	F_0188884_L13_PA	LG16	<nnxnp>	{-0}	(nn,np)	nn	np	nn	np	np	nn	np	nn	nn	np	nn	nn	nn	np	np	nn	np	nn	nn	np	nn	nn	np
LG16_HB_417	F_0188886_L13_PA	LG16	<nnxnp>	{-0}	(nn,np)	nn	np	nn	np	np	nn	np	nn	nn	np	nn	nn	nn	np	np	nn	np	nn	nn	np	nn	nn	np
LG16_HB_608	F_0284557_L15_PA	LG16	<nnxnp>	{-0}	(nn,np)	nn	np	nn	np	np	nn	np	nn	nn	np	nn	nn	nn	np	np	nn	np	nn	nn	np	nn	nn	np
LG16_HB_608	F_0284577_L15_PA	LG16	<nnxnp>	{-0}	(nn,np)	nn	np	nn	np	np	nn	np	nn	nn	np	nn	nn	nn	np	np	nn	np	nn	nn	np	nn	nn	np
LG16_HB_690	F_0322940_L15_PA	LG16	<nnxnp>	{-0}	(nn,np)	nn	np	nn	np	np	np	np	nn	nn	np	nn	nn	np	np	np	nn	np	nn	nn	np	nn	nn	np
LG16_HB_716	F_0333915_L16_PA	LG16	<nnxnp>	{-1}	(nn,np)	nn	np	nn	np	np	nn	nn	nn	np	nn	nn	np	np	nn	nn	np	nn	np	nn	nn	np	nn	nn
LG16_HB_717	F_0334307_L16_PA	LG16	<lmxll>	{1-}	(ll,lm)	lm	lm	lm	lm	ll	lm	lm	ll	ll	lm	lm	ll	lm	lm	lm	ll	lm	lm	lm	ll	ll	ll	lm
LG16_HB_717	F_0334329_L16_PA	LG16	<lmxll>	{1-}	(ll,lm)	lm	lm	lm	lm	ll	lm	lm	ll	ll	lm	lm	ll	lm	lm	lm	ll	lm	lm	lm	ll	ll	ll	lm
F_0334926_L16_PA	F_0334926_L16_PA	LG16	<hkxhk>	{10}	(hh,hk,kk)	kk	hk	kk	hk	hh	kk	kk	hk	hh	kk	kk	hh	hk	kk	kk	hh	kk	hk	kk	kk	hh	hk	kk
LG16_HB_72	F_0034754_L10_PA	LG16	<nnxnp>	{-1}	(nn,np)	np	--	np	nn	nn	nn	nn	np	np	nn	np	np	nn	nn	--	np	np	np	np	np	np	np	nn
LG16_HB_720	GD_01588_L16_PA	LG16	<hkxhk>	{10}	(hh,hk,kk)	kk	hk	kk	hk	hh	kk	kk	hk	hh	kk	hk	hh	hk	kk	kk	hh	kk	hk	kk	kk	hh	hk	kk
LG16_HB_721.5	R_1540624_L16_PA	LG16	<hkxhk>	{10}	(hh,hk,kk)	kk	hk	kk	hk	hh	kk	kk	hk	hh	kk	hk	hh	hk	kk	kk	hh	kk	hk	kk	kk	hh	hk	kk
LG16_HB_721.8	R_1578941_L16_PA	LG16	<lmxll>	{0-}	(ll,lm)	ll	ll	ll	ll	lm	ll	ll	lm	lm	ll	ll	lm	ll	ll	ll	lm	ll	ll	ll	ll	lm	lm	ll
LG16_HB_722	GD_01734_L16_PA	LG16	<hkxhk>	{10}	(hh,hk,kk)	kk	hk	kk	hk	hh	kk	kk	hk	hh	kk	hk	hh	hk	kk	kk	hh	kk	hk	kk	kk	hh	hk	kk
LG16_HB_722.5	R_1929917_L16_PA	LG16	<nnxnp>	{-1}	(nn,np)	nn	np	nn	np	np	nn	nn	nn	np	nn	np	np	np	nn	nn	np	nn	np	nn	nn	np	nn	nn
cR_1669091_L16_PA	R_1669091_L16_PA	LG16	<hkxhk>	{10}	(hh,hk,kk)	kk	hk	kk	hk	hh	kk	kk	hk	hh	kk	hh	hh	hk	kk	kk	hh	kk	hk	kk	kk	hh	hk	kk
LG16_HB_723	F_0337042_L16_PA	LG16	<hkxhk>	{01}	(hh,hk,kk)	hh	hk	hh	hk	kk	hh	hh	hk	kk	hh	kk	kk	hk	hh	hh	kk	hh	hk	hh	hh	kk	hk	hh
LG16_HB_723	R_1972373_L16_PA	LG16	<lmxll>	{0-}	(ll,lm)	ll	ll	ll	ll	lm	ll	ll	lm	lm	ll	lm	lm	ll	ll	ll	lm	ll	ll	ll	ll	lm	lm	ll
GD_00719_L16_PA	GD_00719_L16_PA	LG16	<lmxll>	{0-}	(ll,lm)	ll	ll	ll	ll	lm	ll	ll	lm	lm	ll	lm	lm	ll	ll	ll	lm	ll	ll	ll	ll	lm	lm	ll
cR_2419416_L16_PA	R_2419416_L16_PA	LG16	<lmxll>	{0-}	(ll,lm)	ll	ll	ll	ll	lm	ll	ll	lm	lm	ll	lm	lm	ll	ll	ll	lm	ll	ll	ll	ll	lm	lm	ll
cR_2593090_L16_PA	R_2593090_L16_PA	LG16	<lmxll>	{0-}	(ll,lm)	ll	ll	ll	ll	lm	ll	ll	lm	lm	ll	lm	lm	ll	ll	ll	lm	ll	ll	ll	ll	lm	lm	ll
LG16_HB_726.5	R_3193686_L16_PA	LG16	<lmxll>	{1-}	(ll,lm)	lm	lm	lm	lm	ll	lm	lm	ll	ll	ll	ll	ll	lm	lm	lm	ll	lm	lm	lm	lm	ll	ll	lm
LG16_HB_727.5	R_3756948_L16_PA	LG16	<lmxll>	{1-}	(ll,lm)	lm	lm	lm	lm	ll	lm	lm	ll	ll	ll	ll	ll	lm	lm	lm	ll	lm	lm	lm	lm	ll	ll	lm
LG16_HB_728	R_3777151_L16_PA	LG16	<lmxll>	{1-}	(ll,lm)	lm	lm	lm	lm	ll	lm	lm	ll	ll	ll	ll	ll	lm	lm	lm	ll	lm	lm	lm	lm	ll	ll	lm
LG16_HB_728	R_3779751_L16_PA	LG16	<lmxll>	{1-}	(ll,lm)	lm	lm	lm	lm	ll	lm	lm	ll	ll	ll	ll	ll	lm	lm	lm	ll	lm	lm	lm	lm	ll	ll	lm
LG16_HB_728.5	R_3810235_L16_PA	LG16	<lmxll>	{1-}	(ll,lm)	lm	lm	lm	lm	ll	lm	lm	ll	ll	ll	ll	ll	lm	lm	lm	ll	lm	lm	lm	lm	ll	ll	lm
LG16_HB_728.5	R_3855345_L16_PA	LG16	<lmxll>	{0-}	(ll,lm)	ll	ll	ll	ll	lm	ll	ll	lm	lm	lm	lm	lm	ll	ll	ll	lm	ll	ll	ll	ll	lm	lm	ll
LG16_HB_728.8	R_3986331_L16_PA	LG16	<lmxll>	{0-}	(ll,lm)	ll	ll	ll	ll	lm	ll	ll	lm	lm	lm	lm	lm	ll	ll	lm	lm	ll	ll	ll	ll	lm	lm	ll
LG16_HB_730	F_0342929_L16_PA	LG16	<nnxnp>	{-0}	(nn,np)	np	nn	np	nn	nn	nn	np	np	nn	np	nn	nn	nn	np	np	nn	np	nn	np	np	nn	np	np
LG16_HB_730	F_0342932_L16_PA	LG16	<nnxnp>	{-0}	(nn,np)	np	nn	np	nn	nn	nn	np	np	nn	np	nn	nn	nn	np	np	nn	np	nn	np	np	nn	np	np
LG16_HB_730	F_0342934_L16_PA	LG16	<nnxnp>	{-0}	(nn,np)	np	nn	np	nn	nn	nn	np	np	nn	np	nn	nn	nn	np	np	nn	np	nn	np	np	nn	np	np
LG16_HB_733.5	GD_01003_L16_PA	LG16	<lmxll>	{1-}	(ll,lm)	lm	lm	ll	lm	ll	lm	lm	ll	ll	ll	ll	ll	lm	lm	ll	ll	lm	lm	lm	lm	ll	ll	lm
LG16_HB_733.5	R_6047197_L16_PA	LG16	<lmxll>	{1-}	(ll,lm)	lm	lm	ll	lm	ll	lm	lm	ll	ll	ll	ll	ll	lm	lm	ll	ll	lm	lm	lm	lm	ll	ll	lm
LG16_HB_733.5	R_6054018_L16_PA	LG16	<lmxll>	{1-}	(ll,lm)	lm	lm	ll	lm	ll	lm	lm	ll	ll	ll	ll	ll	lm	lm	ll	ll	lm	lm	lm	lm	ll	ll	lm
LG16_HB_735	GD_01866_L16_PA	LG16	<hkxhk>	{00}	(hh,hk,kk)	hk	hk	kk	hh	kk	hh	hk	kk	hk	kk	hk	hk	hh	hk	kk	hk	hk	hh	hk	hk	hk	kk	hk
LG16_HB_735.5	GD_01173_L16_PA	LG16	<hkxhk>	{00}	(hh,hk,kk)	hk	hk	kk	hh	kk	hh	hk	kk	hk	kk	hk	hk	hh	hk	kk	hk	hk	hh	hk	hk	hk	kk	hk
LG16_HB_735.8	GD_02194_L16_PA	LG16	<hkxhk>	{11}	(hh,hk,kk)	hk	hk	hh	kk	hh	kk	hk	hh	hk	hh	hk	hk	kk	hk	hh	hk	hk	kk	hk	hk	hk	hh	hk
LG16_HB_735.8	R_6842969_L16_PA	LG16	<hkxhk>	{11}	(hh,hk,kk)	hk	hk	hh	kk	hh	kk	hk	hh	hk	hh	hk	hk	kk	hk	hh	hk	hk	kk	hk	hk	hk	hh	hk
LG16_HB_735.9	R_8380997_L16_PA	LG16	<lmxll>	{1-}	(ll,lm)	lm	lm	ll	lm	ll	lm	lm	ll	ll	ll	ll	ll	lm	lm	ll	ll	lm	lm	lm	lm	ll	ll	lm
LG16_HB_735.9	R_8392816_L16_PA	LG16	<lmxll>	{0-}	(ll,lm)	ll	ll	lm	ll	lm	ll	ll	lm	lm	lm	lm	lm	ll	ll	lm	lm	ll	ll	ll	ll	lm	lm	ll
LG16_HB_736	F_0346906_L16_PA	LG16	<nnxnp>	{-0}	(nn,np)	np	nn	np	nn	nn	np	np	np	nn	np	np	nn	nn	np	np	nn	np	nn	np	np	np	np	np
LG16_HB_736	F_0346912_L16_PA	LG16	<nnxnp>	{-0}	(nn,np)	np	nn	np	nn	nn	np	np	np	nn	np	np	nn	nn	np	np	nn	np	nn	np	np	np	np	np
LG16_HB_736	F_0346915_L16_PA	LG16	<nnxnp>	{-0}	(nn,np)	np	nn	np	nn	nn	np	np	np	nn	np	np	nn	nn	np	np	nn	np	nn	np	np	np	np	np
LG16_HB_737	F_0347189_L16_PA	LG16	<nnxnp>	{-0}	(nn,np)	np	nn	np	nn	nn	np	np	np	nn	np	np	nn	nn	np	np	nn	np	nn	np	np	np	np	np
LG16_HB_737	F_0347190_L16_PA	LG16	<nnxnp>	{-0}	(nn,np)	np	nn	np	nn	nn	np	np	np	nn	np	np	nn	nn	np	np	nn	np	nn	np	np	np	np	np
LG16_HB_737	F_0347192_L16_PA	LG16	<nnxnp>	{-0}	(nn,np)	np	nn	np	nn	nn	np	np	np	nn	np	np	nn	nn	np	np	nn	np	nn	np	np	np	np	np
LG16_HB_737	F_0347198_L16_PA	LG16	<nnxnp>	{-0}	(nn,np)	np	nn	np	nn	nn	np	np	np	nn	np	np	nn	nn	np	np	nn	np	nn	np	np	np	np	np
LG16_HB_738	R_7623675_L16_PA	LG16	<nnxnp>	{-0}	(nn,np)	np	nn	np	nn	nn	np	np	np	nn	np	np	nn	nn	np	np	nn	np	nn	np	np	nn	np	np
LG16_HB_742.5	R_9033706_L16_PA	LG16	<lmxll>	{1-}	(ll,lm)	lm	lm	ll	lm	ll	lm	lm	ll	ll	ll	ll	lm	lm	lm	ll	ll	lm	lm	lm	lm	ll	ll	lm
LG16_HB_743	F_0349750_L16_PA	LG16	<nnxnp>	{-0}	(nn,np)	np	np	np	np	np	nn	np	np	nn	np	nn	nn	nn	np	np	nn	np	nn	np	np	nn	nn	np
LG16_HB_743	F_0349751_L16_PA	LG16	<nnxnp>	{-0}	(nn,np)	np	np	np	np	np	nn	np	np	nn	np	nn	nn	nn	np	np	nn	np	nn	np	np	nn	nn	np
LG16_HB_743	F_0349752_L16_PA	LG16	<nnxnp>	{-0}	(nn,np)	np	np	np	np	np	nn	np	np	nn	np	nn	nn	nn	np	np	nn	np	nn	np	np	nn	nn	np
LG16_HB_743	F_0349753_L16_PA	LG16	<nnxnp>	{-0}	(nn,np)	np	np	np	np	np	nn	np	np	nn	np	nn	nn	nn	np	np	nn	np	nn	np	np	nn	nn	np
LG16_HB_743	F_0349767_L16_PA	LG16	<nnxnp>	{-0}	(nn,np)	np	np	np	np	np	nn	np	np	nn	np	nn	nn	nn	np	np	nn	np	nn	np	np	nn	nn	np
LG16_HB_743	F_0349776_L16_PA	LG16	<nnxnp>	{-0}	(nn,np)	np	np	np	np	np	nn	np	np	nn	np	nn	nn	nn	np	np	nn	np	nn	np	np	nn	nn	np
LG16_HB_743	F_0349781_L16_PA	LG16	<nnxnp>	{-0}	(nn,np)	np	np	np	np	np	nn	np	np	nn	np	nn	nn	nn	np	np	nn	np	nn	np	np	nn	nn	np
LG16_HB_743	F_0349785_L16_PA	LG16	<nnxnp>	{-0}	(nn,np)	np	np	np	np	np	nn	np	np	nn	np	nn	nn	nn	np	np	nn	np	nn	np	np	nn	nn	np
LG16_HB_744	F_0350128_L16_PA	LG16	<nnxnp>	{-1}	(nn,np)	np	nn	np	nn	nn	nn	nn	np	np	nn	np	np	nn	nn	nn	np	np	np	np	np	np	np	nn
LG16_HB_745	R_9785585_L16_PA	LG16	<nnxnp>	{-1}	(nn,np)	np	nn	np	nn	nn	nn	nn	np	np	nn	np	np	nn	nn	nn	np	np	np	np	np	np	np	nn
LG16_HB_745.8	GD_00879_L16_PA	LG16	<nnxnp>	{-0}	(nn,np)	nn	np	nn	np	np	np	np	nn	nn	--	nn	nn	np	np	np	nn	np	nn	nn	nn	nn	nn	np
LG16_HB_745.8	R_9996257_L16_PA	LG16	<nnxnp>	{-0}	(nn,np)	nn	np	nn	np	np	np	np	nn	nn	np	nn	nn	np	np	np	nn	np	nn	nn	nn	nn	nn	np
LG16_HB_746	F_0351380_L16_PA	LG16	<nnxnp>	{-1}	(nn,np)	np	nn	np	nn	nn	nn	nn	np	np	nn	np	np	nn	nn	nn	np	nn	np	np	np	np	np	nn
LG16_HB_748	F_0352059_L16_PA	LG16	<nnxnp>	{-1}	(nn,np)	np	nn	np	nn	nn	nn	nn	np	np	nn	np	np	nn	nn	nn	np	nn	np	np	np	np	np	nn
LG16_HB_749	F_0352410_L16_PA	LG16	<hkxhk>	{00}	(hh,hk,kk)	hk	hk	kk	hk	kk	hh	hk	kk	hh	kk	hk	hh	hh	hk	--	hh	hk	hh	hk	hk	hk	hk	hk
LG16_HB_75	F_0035911_L10_PA	LG16	<nnxnp>	{-0}	(nn,np)	nn	np	nn	np	np	nn	np	np	nn	np	nn	nn	nn	np	np	nn	np	nn	nn	np	nn	nn	np
LG16_HB_752	F_0353770_L16_PA	LG16	<lmxll>	{1-}	(ll,lm)	lm	lm	ll	lm	ll	lm	lm	ll	lm	ll	ll	lm	lm	lm	ll	lm	lm	lm	lm	lm	ll	ll	lm
LG16_HB_752.5	GD_01244_L16_PA	LG16	<hkxhk>	{11}	(hh,hk,kk)	hk	hk	hh	hk	hh	kk	hk	hh	kk	hh	hk	kk	kk	hk	hh	kk	hk	kk	hk	hk	hk	hk	hk
cR_12334023_L16_PA	R_12334023_L16_PA	LG16	<hkxhk>	{00}	(hh,hk,kk)	hk	hk	kk	hk	kk	hh	hk	kk	hh	kk	hk	hh	hh	hk	kk	hh	hk	hh	hk	hk	hk	hk	hk
LG16_HB_752.5	R_12362737_L16_PA	LG16	<hkxhk>	{11}	(hh,hk,kk)	hk	hk	hh	hk	hh	kk	hk	hh	kk	hh	hk	kk	kk	hk	hh	kk	hk	kk	hk	hk	hk	hk	hk
LG16_HB_752.5	R_12364910_L16_PA	LG16	<hkxhk>	{11}	(hh,hk,kk)	hk	hk	hh	hk	hh	kk	hk	hh	kk	hh	hk	kk	kk	hk	hh	kk	hk	kk	hk	hk	hk	hk	hk
cR_12320066_L16_PA	R_12320066_L16_PA	LG16	<nnxnp>	{-1}	(nn,np)	nn	nn	nn	nn	nn	np	nn	nn	np	nn	np	np	np	nn	nn	np	nn	np	nn	nn	np	np	nn
cR_12329007_L16_PA	R_12329007_L16_PA	LG16	<nnxnp>	{-1}	(nn,np)	nn	nn	nn	nn	nn	np	nn	nn	np	nn	np	np	np	nn	nn	np	nn	np	nn	nn	np	np	nn
LG16_HB_752.5	R_12359661_L16_PA	LG16	<nnxnp>	{-1}	(nn,np)	nn	nn	nn	nn	nn	np	nn	nn	np	nn	np	np	np	nn	nn	np	nn	np	nn	nn	np	np	nn
LG16_HB_753	F_0354202_L16_PA	LG16	<lmxll>	{1-}	(ll,lm)	lm	lm	ll	lm	ll	lm	lm	ll	lm	ll	ll	lm	lm	lm	ll	lm	lm	lm	lm	lm	ll	ll	lm
LG16_HB_753	F_0354239_L16_PA	LG16	<lmxll>	{1-}	(ll,lm)	lm	lm	ll	lm	ll	lm	lm	ll	lm	ll	ll	lm	lm	lm	ll	lm	lm	lm	lm	lm	ll	ll	lm
LG16_HB_753	F_0354224_L16_PA	LG16	<lmxll>	{0-}	(ll,lm)	ll	ll	lm	ll	lm	ll	ll	lm	ll	lm	lm	ll	ll	ll	lm	ll	ll	ll	ll	ll	lm	lm	ll
LG16_HB_753	GD_02087_L16_PA	LG16	<hkxhk>	{00}	(hh,hk,kk)	hk	hk	kk	hk	kk	hh	hk	kk	hh	kk	hk	hh	hh	hk	kk	hh	hk	hh	hh	hk	hk	hk	hk
LG16_HB_755	F_0354732_L16_PA	LG16	<nnxnp>	{-0}	(nn,np)	np	np	np	np	np	nn	np	np	nn	np	nn	nn	nn	np	np	nn	np	nn	nn	np	nn	nn	np
LG16_HB_755	F_0354746_L16_PA	LG16	<nnxnp>	{-0}	(nn,np)	np	np	np	np	np	nn	np	np	nn	np	nn	nn	nn	np	np	nn	np	nn	nn	np	nn	nn	np
LG16_HB_755	F_0354750_L16_PA	LG16	<nnxnp>	{-0}	(nn,np)	np	np	np	np	np	nn	np	np	nn	np	nn	nn	nn	np	np	nn	np	nn	nn	np	nn	nn	np
LG16_HB_755	F_0354753_L16_PA	LG16	<nnxnp>	{-0}	(nn,np)	np	np	np	np	np	nn	np	np	nn	np	nn	nn	nn	np	np	nn	np	nn	nn	np	nn	nn	np
LG16_HB_755	F_0354767_L16_PA	LG16	<lmxll>	{0-}	(ll,lm)	ll	ll	lm	ll	lm	ll	ll	lm	ll	lm	lm	ll	ll	ll	lm	ll	ll	ll	ll	ll	lm	lm	ll
LG16_HB_755	F_0354768_L16_PA	LG16	<nnxnp>	{-0}	(nn,np)	np	np	np	np	np	nn	np	np	nn	np	nn	nn	nn	np	np	nn	np	nn	nn	np	nn	nn	np
LG16_HB_755	GD_01484_L16_PA	LG16	<hkxhk>	{11}	(hh,hk,kk)	hk	hk	hh	hk	hh	kk	hk	hh	kk	hh	hk	kk	kk	hk	hh	kk	hk	kk	kk	hk	hk	hk	hk
LG16_HB_756	F_0355078_L16_PA	LG16	<lmxll>	{1-}	(ll,lm)	lm	lm	ll	lm	ll	lm	lm	ll	lm	ll	ll	lm	lm	lm	ll	lm	lm	lm	lm	lm	ll	ll	lm
LG16_HB_756	F_0355084_L16_PA	LG16	<lmxll>	{1-}	(ll,lm)	lm	lm	ll	lm	ll	lm	lm	ll	lm	ll	ll	lm	lm	lm	ll	lm	lm	lm	lm	lm	ll	ll	lm
LG16_HB_756	F_0355085_L16_PA	LG16	<lmxll>	{0-}	(ll,lm)	ll	ll	lm	ll	lm	ll	ll	lm	ll	lm	lm	ll	ll	ll	lm	ll	ll	ll	ll	ll	lm	lm	ll
LG16_HB_756	F_0355073_L16_PA	LG16	<hkxhk>	{11}	(hh,hk,kk)	hk	hk	hk	hk	hh	kk	hk	hh	kk	hh	hk	kk	kk	hk	hh	kk	hk	kk	kk	hk	hk	hk	hk
LG16_HB_757	F_0355403_L16_PA	LG16	<hkxhk>	{00}	(hh,hk,kk)	hk	hk	hk	hk	kk	hh	hk	kk	hh	kk	hk	hh	hh	hk	kk	hh	hk	hh	hh	hk	hk	hk	hk
LG16_HB_757	GD_01624_L16_PA	LG16	<hkxhk>	{11}	(hh,hk,kk)	hk	hk	hk	hk	hh	kk	hk	hh	kk	hh	hk	kk	kk	hk	hh	kk	hk	kk	kk	hk	hk	hk	hk
LG16_HB_758	F_0356160_L16_PA	LG16	<lmxll>	{1-}	(ll,lm)	lm	lm	ll	lm	ll	lm	lm	ll	lm	ll	ll	lm	lm	lm	ll	lm	lm	lm	lm	lm	ll	ll	lm
LG16_HB_758	R_14504645_L16_PA	LG16	<hkxhk>	{00}	(hh,hk,kk)	hk	hk	hk	hk	kk	hh	hk	kk	hh	kk	hk	hh	hh	hk	kk	hh	hk	hh	hh	hk	hk	hk	hk
LG16_HB_758	R_14645161_L16_PA	LG16	<nnxnp>	{-0}	(nn,np)	np	np	nn	np	np	nn	np	np	nn	np	nn	nn	nn	np	np	nn	np	nn	nn	np	nn	nn	np
LG16_HB_759	GD_00356_L16_PA	LG16	<nnxnp>	{-1}	(nn,np)	nn	nn	np	nn	nn	np	nn	nn	np	nn	np	np	np	nn	nn	np	nn	np	np	nn	np	np	nn
LG16_HB_760	R_15032763_L16_PA	LG16	<nnxnp>	{-1}	(nn,np)	nn	nn	np	nn	nn	np	nn	nn	np	nn	np	np	np	nn	nn	np	nn	np	np	nn	np	np	nn
LG16_HB_760	F_0357369_L16_PA	LG16	<hkxhk>	{00}	(hh,hk,kk)	hk	hk	hk	hk	hk	hh	hk	hk	hh	kk	hk	hh	hh	hk	kk	hh	hk	hh	hh	hk	hk	hk	hk
LG16_HB_760.5	GD_02130_L16_PA	LG16	<nnxnp>	{-1}	(nn,np)	nn	nn	np	nn	nn	np	nn	nn	np	nn	np	np	np	nn	nn	np	nn	np	np	nn	np	np	nn
LG16_HB_764	F_0358842_L16_PA	LG16	<nnxnp>	{-0}	(nn,np)	nn	np	nn	np	np	nn	np	np	nn	np	nn	nn	nn	np	np	nn	np	nn	nn	np	nn	nn	np
LG16_HB_764	F_0358851_L16_PA	LG16	<nnxnp>	{-0}	(nn,np)	nn	np	nn	np	np	nn	np	np	nn	np	nn	nn	nn	np	np	nn	np	nn	nn	np	nn	nn	np
LG16_HB_766	F_0359645_L16_PA	LG16	<nnxnp>	{-0}	(nn,np)	nn	np	nn	np	np	nn	np	nn	nn	np	nn	nn	nn	np	np	nn	np	nn	nn	np	nn	nn	np
LG16_HB_766	F_0359651_L16_PA	LG16	<nnxnp>	{-0}	(nn,np)	nn	np	nn	np	np	nn	np	nn	nn	np	nn	nn	nn	np	np	nn	np	nn	nn	np	nn	nn	np
LG16_HB_766	F_0359684_L16_PA	LG16	<nnxnp>	{-0}	(nn,np)	nn	np	nn	np	np	nn	np	nn	nn	np	nn	nn	nn	np	np	nn	np	nn	nn	np	nn	nn	np
LG16_HB_767	F_0360031_L16_PA	LG16	<nnxnp>	{-0}	(nn,np)	nn	np	nn	np	np	nn	np	nn	nn	np	nn	nn	nn	np	np	nn	np	nn	nn	np	nn	nn	np
LG16_HB_767	F_0360039_L16_PA	LG16	<nnxnp>	{-0}	(nn,np)	nn	np	nn	np	np	nn	np	nn	nn	np	nn	nn	nn	np	np	nn	np	nn	nn	np	nn	nn	np
LG16_HB_767	F_0360045_L16_PA	LG16	<nnxnp>	{-0}	(nn,np)	nn	np	nn	np	np	nn	np	nn	nn	np	nn	nn	nn	np	np	nn	np	nn	nn	np	nn	nn	np
LG16_HB_768	F_0360630_L16_PA	LG16	<nnxnp>	{-0}	(nn,np)	nn	np	nn	np	np	nn	np	nn	nn	np	nn	nn	nn	np	--	nn	np	nn	nn	np	nn	nn	np
LG16_HB_775	F_0364483_L16_PA	LG16	<nnxnp>	{-0}	(nn,np)	nn	np	nn	np	np	np	np	nn	nn	np	nn	nn	np	np	np	nn	np	nn	nn	nn	nn	nn	np
LG16_HB_779	F_0366017_L16_PA	LG16	<nnxnp>	{-1}	(nn,np)	np	nn	np	nn	nn	nn	nn	np	np	nn	np	np	nn	nn	nn	np	nn	np	np	np	np	np	nn
LG16_HB_780	F_0366582_L16_PA	LG16	<nnxnp>	{-1}	(nn,np)	np	nn	np	nn	nn	nn	nn	np	np	nn	np	np	nn	nn	nn	np	nn	np	np	np	np	np	nn
LG16_HB_833	F_0393195_L17_PA	LG16	<nnxnp>	{-0}	(nn,np)	nn	np	nn	np	np	np	np	nn	nn	np	nn	nn	np	np	np	nn	np	nn	nn	nn	nn	nn	np
LG16_HB_936	F_0434405_L1_PA	LG16	<nnxnp>	{-0}	(nn,np)	nn	np	nn	np	np	np	np	nn	nn	np	nn	nn	np	np	np	nn	np	nn	nn	np	nn	nn	np
LG16_HB_936	F_0434464_L1_PA	LG16	<nnxnp>	{-0}	(nn,np)	nn	np	nn	np	np	np	np	nn	nn	np	nn	nn	np	np	np	nn	np	nn	nn	np	nn	nn	np
LG16_HB_974	F_0448914_L2_PA	LG16	<nnxnp>	{-0}	(nn,np)	nn	np	nn	np	np	np	np	nn	nn	np	nn	nn	np	np	np	nn	nn	nn	nn	nn	nn	nn	np
LG17_HB_1063	F_0491281_L2_PA	LG17	<nnxnp>	{-0}	(nn,np)	--	--	nn	np	np	nn	nn	nn	nn	np	nn	nn	nn	np	nn	nn	nn	np	np	--	nn	nn	nn
LG17_HB_1323	F_0624539_L5_PA	LG17	<nnxnp>	{-0}	(nn,np)	np	nn	nn	np	np	nn	np	np	nn	np	np	np	nn	nn	nn	np	nn	np	np	np	np	nn	nn
LG17_HB_1406	F_0665035_L6_PA	LG17	<lmxll>	{1-}	(ll,lm)	lm	lm	lm	lm	ll	lm	lm	ll	ll	lm	ll	ll	lm	ll	ll	ll	lm	ll	ll	ll	ll	lm	lm
LG17_HB_1406	F_0665010_L6_PA	LG17	<lmxll>	{1-}	(ll,lm)	lm	lm	lm	lm	ll	lm	lm	ll	ll	lm	ll	ll	lm	ll	ll	ll	lm	ll	ll	ll	ll	lm	lm
LG17_HB_1406	F_0665012_L6_PA	LG17	<lmxll>	{1-}	(ll,lm)	lm	lm	lm	lm	ll	lm	lm	ll	ll	lm	ll	ll	lm	ll	ll	ll	lm	ll	ll	ll	ll	lm	lm
LG17_HB_1406	F_0665015_L6_PA	LG17	<lmxll>	{1-}	(ll,lm)	lm	lm	lm	lm	ll	lm	lm	ll	ll	lm	ll	ll	lm	ll	ll	ll	lm	ll	ll	ll	ll	lm	lm
LG17_HB_1407	F_0665265_L6_PA	LG17	<lmxll>	{1-}	(ll,lm)	lm	lm	lm	lm	ll	lm	lm	ll	ll	lm	ll	ll	lm	ll	ll	ll	lm	ll	ll	ll	ll	lm	lm
LG17_HB_1746	F_0824237_L9_PA	LG17	<hkxhk>	{01}	(hh,hk,kk)	hh	kk	hk	hh	hh	hk	hh	kk	kk	hh	kk	kk	hk	kk	kk	hk	hk	hk	hk	hk	kk	hk	hh
LG17_HB_2000_s13h1	F_0928328_L17_13_1	LG17	<nnxnp>	{-1}	(nn,np)	nn	np	np	nn	nn	np	np	np	np	nn	nn	nn	np	nn	nn	np	np	nn	np	nn	nn	nn	np
LG17_HB_2000_s13h1	F_0928329_L17_13_1	LG17	<nnxnp>	{-1}	(nn,np)	nn	np	np	nn	nn	np	np	np	np	nn	nn	nn	np	nn	nn	np	np	nn	np	nn	nn	nn	np
LG17_HB_2000_s13h1	F_0928334_L17_13_1	LG17	<nnxnp>	{-1}	(nn,np)	--	np	np	nn	nn	np	np	np	np	nn	nn	--	np	nn	nn	np	np	nn	np	nn	nn	nn	np
LG17_HB_2014_s16h1	F_0933277_L17_16_1	LG17	<lmxll>	{1-}	(ll,lm)	ll	ll	lm	lm	ll	lm	lm	ll	ll	lm	ll	ll	lm	ll	ll	ll	lm	ll	lm	ll	ll	lm	lm
LG17_HB_2014_s16h1	F_0933278_L17_16_1	LG17	<hkxhk>	{01}	(hh,hk,kk)	hk	kk	hk	hh	hk	hk	hk	kk	kk	hh	kk	kk	hk	kk	kk	hk	hk	hk	hh	hk	kk	hk	hk
LG17_HB_2014_s16h1	F_0933284_L17_16_1	LG17	<hkxhk>	{10}	(hh,hk,kk)	hk	hh	hk	kk	hk	hk	hk	hh	hh	kk	hh	hh	hk	hh	hh	hk	hk	hk	kk	hk	hh	hk	hk
LG17_HB_2014_s16h1	F_0933297_L17_16_1	LG17	<lmxll>	{1-}	(ll,lm)	ll	ll	lm	lm	ll	lm	lm	ll	ll	lm	ll	ll	lm	ll	ll	ll	lm	ll	lm	ll	ll	lm	lm
LG17_HB_2022_s21h1	F_0935827_L17_21_1	LG17	<lmxll>	{0-}	(ll,lm)	ll	ll	ll	ll	lm	ll	ll	lm	lm	ll	lm	lm	ll	lm	lm	lm	ll	lm	lm	lm	lm	ll	ll
LG17_HB_2027_s22h1	F_0937353_L17_22_1	LG17	<lmxll>	{1-}	(ll,lm)	lm	lm	lm	lm	ll	lm	lm	ll	ll	lm	ll	ll	lm	ll	ll	ll	lm	ll	ll	ll	ll	lm	lm
LG17_HB_2027_s22h1	F_0937354_L17_22_1	LG17	<lmxll>	{1-}	(ll,lm)	lm	lm	lm	lm	ll	lm	lm	ll	ll	lm	ll	ll	lm	ll	ll	ll	lm	ll	ll	ll	ll	lm	lm
LG17_HB_2031_s23h1	F_0938197_L17_23_1	LG17	<hkxhk>	{11}	(hh,hk,kk)	hh	kk	kk	hk	hh	kk	hk	hh	hk	hk	hh	hh	kk	hk	hk	hh	kk	hh	hh	hh	hk	kk	kk
LG17_HB_2031_s23h1	F_0938201_L17_23_1	LG17	<hkxhk>	{00}	(hh,hk,kk)	kk	hh	hh	hk	kk	hh	hk	kk	hk	hk	kk	kk	hh	hk	hk	kk	hh	kk	kk	kk	hk	hh	hh
LG17_HB_2188_s42h1	F_0995529_L5_42_1	LG17	<nnxnp>	{-0}	(nn,np)	np	nn	nn	np	np	nn	nn	nn	nn	np	nn	nn	nn	np	np	nn	nn	np	np	np	nn	nn	nn
LG17_HB_2216_s37h1	F_1006291_L6_37_1	LG17	<lmxll>	{1-}	(ll,lm)	lm	lm	lm	lm	ll	lm	lm	ll	ll	lm	ll	ll	lm	ll	ll	ll	lm	ll	ll	ll	ll	lm	lm
LG17_HB_226	F_0102605_L11_PA	LG17	<nnxnp>	{-0}	(nn,np)	np	nn	nn	np	np	nn	np	np	nn	np	np	np	nn	nn	nn	np	nn	np	np	np	np	nn	nn
LG17_HB_226	F_0102606_L11_PA	LG17	<lmxll>	{1-}	(ll,lm)	lm	lm	lm	lm	ll	lm	lm	ll	ll	lm	ll	ll	lm	ll	ll	ll	lm	ll	ll	ll	ll	lm	lm
LG17_HB_226	F_0102613_L11_PA	LG17	<lmxll>	{1-}	(ll,lm)	lm	lm	lm	lm	ll	lm	lm	ll	ll	lm	ll	ll	lm	ll	ll	ll	lm	ll	ll	ll	ll	lm	lm
LG17_HB_2383_s55h2	F_1067275_L14_55_2	LG17	<lmxll>	{0-}	(ll,lm)	ll	lm	ll	ll	ll	ll	ll	lm	lm	ll	lm	lm	ll	lm	lm	lm	ll	lm	ll	lm	lm	ll	ll
LG17_HB_2383_s55h2	F_1067277_L14_55_2	LG17	<hkxhk>	{01}	(hh,hk,kk)	hh	kk	hk	hh	hh	hk	hh	kk	kk	hh	kk	kk	hk	kk	kk	hk	hk	hk	hh	hk	kk	hk	hk
LG17_HB_2432_s28h2	F_1078715_L17_28_2	LG17	<hkxhk>	{01}	(hh,hk,kk)	hh	kk	hk	hh	hh	hk	hh	kk	kk	hh	kk	kk	hk	kk	kk	hk	hk	hk	hk	hk	kk	hk	hh
LG17_HB_2518_s60h2	F_1098256_L6_60_2	LG17	<nnxnp>	{-1}	(nn,np)	nn	np	np	nn	nn	np	np	np	np	nn	np	np	np	nn	nn	np	np	nn	nn	nn	nn	nn	np
LG17_HB_2541_s39h2	F_1104480_L9_39_2	LG17	<hkxhk>	{10}	(hh,hk,kk)	hk	hk	hk	kk	kk	hh	hh	hk	hh	kk	hk	kk	hh	hk	hk	hh	hh	hk	kk	kk	hk	hk	hk
LG17_HB_2541_s39h2	F_1104483_L9_39_2	LG17	<hkxhk>	{01}	(hh,hk,kk)	hk	hk	hk	hh	hh	kk	kk	hk	kk	hh	hk	hh	kk	hk	hk	kk	kk	hk	hh	hh	hk	hk	hk
LG17_HB_2547_s39h2	F_1104890_L9_39_2	LG17	<lmxll>	{0-}	(ll,lm)	lm	ll	ll	ll	ll	ll	lm	lm	lm	ll	lm	lm	lm	lm	ll	lm	lm	lm	ll	ll	lm	lm	ll
LG17_HB_2592_s40h3	F_1112861_L17_40_3	LG17	<hkxhk>	{00}	(hh,hk,kk)	hk	hh	hh	hk	kk	hh	hk	kk	hk	hk	kk	kk	hh	hk	hk	kk	hh	kk	kk	kk	kk	hh	hh
LG17_HB_2592_s40h3	F_1112867_L17_40_3	LG17	<lmxll>	{1-}	(ll,lm)	lm	lm	lm	lm	ll	lm	lm	ll	ll	lm	ll	ll	lm	ll	ll	ll	lm	ll	ll	ll	ll	lm	lm
LG17_HB_2592_s40h3	F_1112856_L17_40_3	LG17	<lmxll>	{1-}	(ll,lm)	lm	lm	lm	lm	ll	lm	lm	ll	ll	lm	ll	ll	lm	ll	ll	ll	lm	ll	ll	ll	ll	lm	lm
LG17_HB_2593_s42h3	F_1112996_L17_42_3	LG17	<lmxll>	{0-}	(ll,lm)	lm	ll	ll	ll	lm	ll	ll	lm	lm	ll	lm	lm	ll	lm	lm	lm	ll	lm	lm	lm	ll	ll	ll
R_1149469_L17_13_1	R_1149469_L17_13_1	LG17	<nnxnp>	{-1}	(nn,np)	nn	np	np	nn	nn	np	np	np	np	nn	nn	nn	np	nn	nn	np	np	nn	nn	nn	nn	nn	np
R_21262086_L17_21_1	R_21262086_L17_21_1	LG17	<lmxll>	{0-}	(ll,lm)	ll	ll	ll	ll	lm	ll	ll	lm	lm	ll	lm	lm	ll	lm	lm	lm	ll	lm	lm	lm	lm	ll	ll
LG17_HB_3510.5	F_0396862_L17_PA	LG17	<nnxnp>	{-1}	(nn,np)	nn	np	np	nn	nn	np	nn	np	np	nn	nn	np	np	np	np	nn	np	nn	nn	nn	nn	np	nn
LG17_HB_412	F_0187371_L13_PA	LG17	<lmxll>	{1-}	(ll,lm)	lm	lm	lm	lm	ll	lm	lm	ll	ll	lm	ll	ll	lm	ll	ll	ll	lm	ll	ll	ll	ll	lm	lm
LG17_HB_427	F_0193904_L13_PA	LG17	<hkxhk>	{01}	(hh,hk,kk)	hh	hk	hk	hh	hk	hk	hh	hk	kk	hh	hk	hk	hk	kk	kk	hk	hk	hk	hk	hk	hk	hk	hk
LG17_HB_427	F_0193910_L13_PA	LG17	<nnxnp>	{-0}	(nn,np)	np	nn	nn	np	np	nn	np	np	nn	np	np	np	nn	nn	nn	np	nn	np	np	np	np	nn	nn
LG17_HB_427	F_0193921_L13_PA	LG17	<nnxnp>	{-0}	(nn,np)	np	nn	nn	np	np	nn	np	np	nn	np	np	np	nn	nn	nn	np	nn	np	np	np	np	nn	nn
LG17_HB_786.5	R_71128_L17_PA	LG17	<nnxnp>	{-0}	(nn,np)	np	nn	nn	np	np	nn	nn	nn	nn	np	np	np	nn	nn	np	nn	nn	np	nn	np	np	np	nn
LG17_HB_787	R_300897_L17_PA	LG17	<hkxhk>	{11}	(hh,hk,kk)	hh	kk	hk	hk	hk	hk	hk	kk	hk	hk	hh	hk	hk	hk	hh	hk	hk	hh	kk	hk	hh	hh	kk
LG17_HB_787.5	GD_01974_L17_PA	LG17	<nnxnp>	{-0}	(nn,np)	np	nn	nn	np	np	nn	nn	nn	nn	np	np	np	nn	nn	np	nn	nn	np	nn	np	np	np	nn
LG17_HB_787.5	R_343464_L17_PA	LG17	<hkxhk>	{00}	(hh,hk,kk)	kk	hh	hk	hk	hk	hk	hk	hh	hk	hk	kk	hk	hk	hk	kk	hk	hk	kk	hh	hk	kk	kk	hh
LG17_HB_787.5	R_413069_L17_PA	LG17	<hkxhk>	{01}	(hh,hk,kk)	hk	hk	kk	hh	hh	kk	kk	hk	kk	hh	hk	hh	kk	kk	hk	kk	kk	hk	hk	hh	hk	hk	hk
LG17_HB_787.5	R_406763_L17_PA	LG17	<nnxnp>	{-1}	(nn,np)	nn	np	np	nn	nn	np	np	np	np	nn	nn	nn	np	np	nn	np	np	nn	np	nn	nn	nn	np
LG17_HB_788.5	R_819070_L17_PA	LG17	<hkxhk>	{11}	(hh,hk,kk)	hh	kk	kk	hk	hk	hk	hk	kk	hk	hk	hh	hk	hk	hh	hh	hk	hk	hh	kk	hk	hh	hh	kk
LG17_HB_789	F_0370195_L17_PA	LG17	<hkxhk>	{01}	(hh,hk,kk)	hk	hk	hk	hh	hh	kk	kk	hk	kk	hh	hk	hh	kk	hk	hk	kk	kk	hk	hk	hh	hk	hk	hk
LG17_HB_789	F_0370197_L17_PA	LG17	<nnxnp>	{-1}	(nn,np)	nn	np	np	nn	nn	np	np	np	np	nn	nn	nn	np	nn	nn	np	np	nn	np	nn	nn	nn	np
LG17_HB_789	F_0370202_L17_PA	LG17	<nnxnp>	{-1}	(nn,np)	nn	np	np	nn	nn	np	np	np	np	nn	nn	nn	np	nn	nn	np	np	nn	np	nn	nn	nn	np
LG17_HB_789	F_0370217_L17_PA	LG17	<nnxnp>	{-1}	(nn,np)	nn	np	np	nn	nn	np	np	np	np	nn	nn	nn	np	nn	nn	np	np	nn	np	nn	nn	nn	np
LG17_HB_789	F_0370204_L17_PA	LG17	<lmxll>	{1-}	(ll,lm)	ll	lm	lm	lm	lm	ll	ll	lm	ll	lm	ll	lm	ll	ll	ll	ll	ll	ll	lm	lm	ll	ll	lm
LG17_HB_790	GD_00864_L17_PA	LG17	<nnxnp>	{-1}	(nn,np)	nn	np	np	nn	nn	np	np	np	np	nn	nn	nn	np	nn	nn	np	np	nn	nn	nn	nn	nn	np
LG17_HB_791	F_0370766_L17_PA	LG17	<hkxhk>	{01}	(hh,hk,kk)	hk	hk	hk	hh	hh	kk	kk	kk	kk	hh	hk	hh	kk	hk	hk	kk	kk	hk	hh	hh	hk	hk	hk
LG17_HB_791	R_1604094_L17_PA	LG17	<hkxhk>	{11}	(hh,hk,kk)	hh	kk	kk	hk	hk	hk	hk	hk	hk	hk	hh	hk	hk	hh	hh	hk	hk	hh	hk	hk	hh	hh	kk
LG17_HB_791	R_1601079_L17_PA	LG17	<lmxll>	{1-}	(ll,lm)	ll	lm	lm	lm	lm	ll	ll	ll	ll	lm	ll	lm	ll	ll	ll	ll	ll	ll	lm	lm	ll	ll	lm
LG17_HB_791.5	R_1621844_L17_PA	LG17	<lmxll>	{0-}	(ll,lm)	lm	ll	ll	ll	ll	lm	lm	lm	lm	ll	lm	ll	lm	lm	lm	lm	lm	lm	ll	ll	lm	lm	ll
LG17_HB_791.5	R_1640875_L17_PA	LG17	<nnxnp>	{-0}	(nn,np)	np	nn	nn	np	np	nn	nn	nn	nn	np	np	np	nn	np	np	nn	nn	np	np	np	np	np	nn
LG17_HB_792	F_0371534_L17_PA	LG17	<hkxhk>	{01}	(hh,hk,kk)	hk	hk	hk	hh	hh	kk	kk	kk	kk	hh	hk	hh	kk	hk	hk	kk	kk	hk	hh	hh	hk	hk	hk
LG17_HB_792	F_0371541_L17_PA	LG17	<hkxhk>	{01}	(hh,hk,kk)	hk	hk	hk	hh	hh	kk	kk	kk	kk	hh	hk	hh	kk	hk	hk	kk	kk	hk	hh	hh	hk	hk	hk
LG17_HB_792	R_2034824_L17_PA	LG17	<nnxnp>	{-1}	(nn,np)	nn	np	np	nn	nn	np	np	np	np	nn	nn	nn	np	nn	nn	np	np	nn	nn	nn	nn	nn	np
LG17_HB_792	R_2045677_L17_PA	LG17	<nnxnp>	{-0}	(nn,np)	np	nn	nn	np	np	nn	nn	nn	nn	np	np	np	nn	np	np	nn	nn	np	np	np	np	np	nn
LG17_HB_792.5	R_2053599_L17_PA	LG17	<hkxhk>	{10}	(hh,hk,kk)	hk	hk	hk	kk	kk	hh	hh	hh	hh	kk	hk	kk	hh	hk	hk	hh	hh	hk	kk	kk	hk	hk	hk
LG17_HB_792.5	R_2073815_L17_PA	LG17	<nnxnp>	{-1}	(nn,np)	nn	np	np	nn	nn	np	np	np	np	nn	nn	nn	np	nn	nn	np	np	nn	nn	nn	nn	nn	np
cR_2378561_L17_PA	R_2378561_L17_PA	LG17	<lmxll>	{1-}	(ll,lm)	ll	lm	lm	lm	lm	lm	ll	ll	ll	lm	ll	lm	ll	ll	ll	ll	ll	ll	lm	lm	ll	ll	lm
LG17_HB_793	R_2415744_L17_PA	LG17	<lmxll>	{0-}	(ll,lm)	lm	ll	ll	ll	ll	ll	lm	lm	lm	ll	lm	ll	lm	lm	lm	lm	lm	lm	ll	ll	lm	lm	ll
LG17_HB_793.5	R_2688072_L17_PA	LG17	<lmxll>	{1-}	(ll,lm)	ll	lm	lm	lm	lm	lm	ll	ll	ll	lm	ll	lm	ll	ll	ll	ll	ll	ll	lm	lm	ll	ll	lm
LG17_HB_796	F_0374747_L17_PA	LG17	<lmxll>	{0-}	(ll,lm)	lm	--	ll	ll	ll	ll	lm	lm	lm	ll	lm	ll	lm	lm	ll	lm	lm	lm	ll	ll	lm	lm	ll
LG17_HB_796	R_3492127_L17_PA	LG17	<lmxll>	{0-}	(ll,lm)	lm	ll	ll	ll	ll	ll	lm	lm	lm	ll	lm	ll	lm	lm	ll	lm	lm	lm	ll	ll	lm	lm	ll
LG17_HB_797	F_0375668_L17_PA	LG17	<lmxll>	{0-}	(ll,lm)	lm	ll	ll	ll	ll	ll	lm	lm	lm	ll	lm	lm	lm	lm	ll	lm	lm	lm	ll	ll	lm	lm	ll
LG17_HB_797	F_0375696_L17_PA	LG17	<lmxll>	{0-}	(ll,lm)	lm	ll	ll	ll	ll	ll	lm	lm	lm	ll	lm	lm	lm	lm	ll	lm	lm	lm	ll	ll	lm	lm	ll
LG17_HB_798	F_0375945_L17_PA	LG17	<lmxll>	{0-}	(ll,lm)	lm	ll	ll	ll	ll	ll	lm	lm	lm	ll	lm	lm	lm	lm	ll	lm	lm	lm	ll	ll	lm	lm	ll
LG17_HB_798	R_4101051_L17_PA	LG17	<lmxll>	{1-}	(ll,lm)	ll	lm	lm	lm	lm	lm	ll	ll	ll	lm	ll	ll	ll	ll	lm	ll	ll	ll	lm	lm	ll	ll	lm
LG17_HB_803.5	R_5726495_L17_PA	LG17	<lmxll>	{0-}	(ll,lm)	lm	ll	ll	ll	ll	ll	lm	lm	lm	ll	lm	lm	lm	lm	ll	lm	ll	lm	ll	ll	lm	lm	ll
LG17_HB_803.5	GD_00606_L17_PA	LG17	<nnxnp>	{-1}	(nn,np)	nn	np	np	nn	nn	np	np	np	np	nn	np	np	np	nn	nn	np	np	nn	nn	nn	np	nn	np
LG17_HB_806	F_0379786_L17_PA	LG17	<hkxhk>	{00}	(hh,hk,kk)	kk	hh	hh	hk	hk	hh	hh	hk	hk	hk	hk	hk	hk	kk	kk	hk	hh	kk	hk	hk	hk	kk	hh
LG17_HB_806	F_0379788_L17_PA	LG17	<hkxhk>	{00}	(hh,hk,kk)	kk	hh	hh	hk	hk	hh	hh	hk	hk	hk	hk	hk	hk	kk	kk	hk	hh	kk	hk	hk	hk	kk	hh
LG17_HB_806	F_0379793_L17_PA	LG17	<hkxhk>	{11}	(hh,hk,kk)	hh	kk	kk	hk	hk	kk	kk	hk	hk	hk	hk	hk	hk	hh	hh	hk	kk	hh	hk	hk	hk	hh	kk
LG17_HB_806	F_0379809_L17_PA	LG17	<hkxhk>	{00}	(hh,hk,kk)	kk	hh	hh	hk	hk	hh	hh	hk	hk	hk	hk	hk	hk	kk	kk	hk	hh	kk	hk	hk	hk	kk	hh
LG17_HB_806	F_0379818_L17_PA	LG17	<hkxhk>	{00}	(hh,hk,kk)	kk	hh	hh	hk	hk	hh	hh	hk	hk	hk	hk	hk	hk	kk	kk	hk	hh	kk	hk	hk	hk	kk	hh
LG17_HB_806.5	GD_01542_L17_PA	LG17	<lmxll>	{0-}	(ll,lm)	lm	ll	ll	ll	ll	ll	ll	lm	lm	ll	lm	lm	lm	lm	lm	lm	ll	lm	ll	ll	lm	lm	ll
LG17_HB_807	R_6914390_L17_PA	LG17	<nnxnp>	{-0}	(nn,np)	np	nn	nn	np	np	nn	nn	nn	nn	np	nn	nn	nn	np	np	nn	nn	np	np	np	nn	np	nn
LG17_HB_808	F_0380679_L17_PA	LG17	<hkxhk>	{11}	(hh,hk,kk)	hh	kk	kk	hk	hk	kk	kk	hk	hk	hk	hk	hk	hk	hh	hh	hk	kk	hh	hk	hk	hk	hk	kk
LG17_HB_808	F_0380683_L17_PA	LG17	<nnxnp>	{-0}	(nn,np)	np	nn	nn	np	np	nn	nn	nn	nn	np	nn	nn	nn	np	np	nn	nn	np	np	np	nn	nn	nn
LG17_HB_808	F_0380688_L17_PA	LG17	<nnxnp>	{-0}	(nn,np)	np	nn	nn	np	np	nn	nn	nn	nn	np	nn	nn	nn	np	np	nn	nn	np	np	np	nn	nn	nn
LG17_HB_808.5	R_7402862_L17_PA	LG17	<lmxll>	{0-}	(ll,lm)	lm	ll	ll	ll	ll	ll	ll	lm	lm	ll	lm	lm	lm	lm	lm	lm	ll	lm	ll	ll	lm	lm	ll
LG17_HB_809	F_0381109_L17_PA	LG17	<hkxhk>	{00}	(hh,hk,kk)	kk	hh	hh	hk	hk	hh	hh	hk	hk	hk	hk	hk	hk	kk	kk	hk	hh	kk	hk	hk	hk	hk	hh
LG17_HB_810	F_0381659_L17_PA	LG17	<nnxnp>	{-0}	(nn,np)	np	nn	nn	np	np	nn	nn	nn	nn	np	nn	nn	nn	np	np	nn	nn	np	np	np	nn	nn	nn
LG17_HB_810	F_0381686_L17_PA	LG17	<nnxnp>	{-0}	(nn,np)	np	nn	nn	np	np	nn	nn	nn	nn	np	nn	nn	nn	np	np	nn	nn	np	np	np	nn	nn	nn
LG17_HB_812.5	R_8261983_L17_PA	LG17	<lmxll>	{0-}	(ll,lm)	lm	ll	ll	ll	ll	ll	ll	lm	lm	ll	lm	lm	lm	lm	lm	lm	ll	lm	ll	lm	lm	lm	ll
LG17_HB_812.5	R_8655852_L17_PA	LG17	<lmxll>	{0-}	(ll,lm)	lm	ll	ll	ll	lm	ll	ll	lm	lm	ll	lm	lm	lm	lm	lm	lm	ll	lm	ll	lm	lm	lm	ll
F_0382985_L17_PA	F_0382985_L17_PA	LG17	<hkxhk>	{11}	(hh,hk,kk)	hh	kk	kk	hk	hh	kk	kk	hk	hk	hk	hk	hk	hk	hh	hk	hk	kk	hh	hk	hh	hk	hk	kk
LG17_HB_813.5	R_8806260_L17_PA	LG17	<nnxnp>	{-0}	(nn,np)	np	nn	nn	np	np	nn	nn	nn	nn	np	nn	nn	nn	np	nn	nn	nn	np	np	np	nn	nn	nn
LG17_HB_814	R_8820322_L17_PA	LG17	<nnxnp>	{-0}	(nn,np)	np	nn	nn	np	np	nn	nn	nn	nn	np	nn	nn	nn	np	nn	nn	nn	np	np	np	nn	nn	nn
LG17_HB_816	F_0384527_L17_PA	LG17	<nnxnp>	{-0}	(nn,np)	np	nn	nn	np	np	nn	nn	nn	nn	np	nn	nn	nn	np	nn	np	nn	np	np	np	nn	nn	nn
LG17_HB_816	F_0384528_L17_PA	LG17	<nnxnp>	{-0}	(nn,np)	np	nn	nn	np	np	nn	nn	nn	nn	np	nn	nn	nn	np	nn	np	nn	np	np	np	nn	nn	nn
LG17_HB_816	F_0384539_L17_PA	LG17	<nnxnp>	{-0}	(nn,np)	np	nn	nn	np	np	nn	nn	nn	nn	np	nn	nn	nn	np	nn	np	nn	np	np	np	nn	nn	nn
LG17_HB_818	R_10385387_L17_PA	LG17	<nnxnp>	{-1}	(nn,np)	nn	np	np	nn	nn	np	np	np	np	nn	np	np	np	nn	np	nn	np	nn	nn	nn	np	np	np
LG17_HB_818	F_0385970_L17_PA	LG17	<hkxhk>	{10}	(hh,hk,kk)	hk	hk	hk	kk	hk	hk	hk	hh	hh	kk	hh	hh	hk	hk	hh	hk	hk	hk	kk	hk	hh	hk	hk
LG17_HB_818	R_10388012_L17_PA	LG17	<lmxll>	{0-}	(ll,lm)	lm	ll	ll	ll	lm	ll	ll	lm	lm	ll	lm	lm	ll	lm	lm	lm	ll	lm	ll	lm	lm	ll	ll
GD_01044_L17_PA	GD_01044_L17_PA	LG17	<nnxnp>	{-1}	(nn,np)	nn	np	np	nn	nn	np	np	np	np	nn	np	np	np	nn	np	nn	np	nn	nn	nn	np	np	np
LG17_HB_819.5	R_10872135_L17_PA	LG17	<lmxll>	{0-}	(ll,lm)	lm	ll	ll	ll	lm	ll	ll	lm	lm	ll	lm	lm	ll	lm	lm	lm	ll	lm	ll	lm	lm	ll	ll
LG17_HB_819.5	GD_00918_L17_PA	LG17	<hkxhk>	{10}	(hh,hk,kk)	hk	hk	hk	kk	hk	hk	hk	hh	hh	kk	hh	hh	hk	hh	hh	hk	hk	hk	kk	hk	hh	hk	hk
LG17_HB_822	F_0387786_L17_PA	LG17	<nnxnp>	{-0}	(nn,np)	np	nn	nn	np	np	nn	nn	nn	nn	np	nn	nn	nn	nn	nn	np	nn	np	np	np	nn	nn	nn
LG17_HB_823.5	R_11958448_L17_PA	LG17	<lmxll>	{0-}	(ll,lm)	lm	lm	ll	ll	lm	ll	ll	lm	lm	ll	lm	lm	ll	lm	lm	lm	ll	lm	ll	lm	lm	ll	ll
LG17_HB_823.5	R_11993319_L17_PA	LG17	<nnxnp>	{-0}	(nn,np)	np	nn	nn	np	np	nn	nn	nn	nn	np	nn	nn	nn	nn	nn	np	nn	np	np	np	nn	nn	nn
LG17_HB_824	F_0389305_L17_PA	LG17	<hkxhk>	{00}	(hh,hk,kk)	kk	hk	hh	hk	kk	hh	hh	hk	hk	hk	hk	hk	hh	hk	hk	kk	hh	kk	hk	kk	hk	hh	hh
LG17_HB_824	F_0389309_L17_PA	LG17	<hkxhk>	{00}	(hh,hk,kk)	kk	hk	hh	hk	kk	hh	hh	hk	hk	hk	hk	hk	hh	hk	hk	kk	hh	kk	hk	kk	hk	hh	hh
LG17_HB_825	F_0389888_L17_PA	LG17	<nnxnp>	{-1}	(nn,np)	nn	np	np	nn	nn	np	np	np	np	nn	np	np	np	np	np	nn	np	nn	nn	nn	np	np	np
LG17_HB_825	F_0389889_L17_PA	LG17	<nnxnp>	{-1}	(nn,np)	nn	np	np	nn	nn	np	np	np	np	nn	np	np	np	np	np	nn	np	nn	nn	nn	np	np	np
LG17_HB_826	F_0389993_L17_PA	LG17	<nnxnp>	{-0}	(nn,np)	np	nn	nn	np	np	nn	nn	nn	nn	np	nn	nn	nn	nn	nn	np	nn	np	np	np	nn	nn	nn
LG17_HB_826	F_0389991_L17_PA	LG17	<nnxnp>	{-1}	(nn,np)	nn	np	np	nn	nn	np	np	np	np	nn	np	np	np	np	np	nn	np	nn	nn	nn	np	np	np
LG17_HB_826	R_12552493_L17_PA	LG17	<lmxll>	{1-}	(ll,lm)	ll	ll	lm	lm	lm	lm	lm	ll	ll	lm	ll	ll	lm	ll	ll	ll	lm	ll	lm	ll	ll	lm	lm
LG17_HB_826	F_0390000_L17_PA	LG17	<nnxnp>	{-0}	(nn,np)	np	nn	nn	np	np	nn	nn	nn	nn	np	nn	nn	nn	nn	nn	np	nn	np	np	np	nn	nn	nn
LG17_HB_826	GD_02172_L17_PA	LG17	<hkxhk>	{01}	(hh,hk,kk)	hk	kk	hk	hh	hh	hk	hk	kk	kk	hh	kk	kk	hk	kk	kk	hk	hk	hk	hh	hk	kk	hk	hk
LG17_HB_826.5	R_12632221_L17_PA	LG17	<lmxll>	{1-}	(ll,lm)	ll	ll	lm	lm	lm	lm	lm	ll	ll	lm	ll	ll	lm	ll	ll	ll	lm	ll	lm	ll	ll	lm	lm
LG17_HB_827	F_0390479_L17_PA	LG17	<nnxnp>	{-1}	(nn,np)	nn	np	np	nn	nn	np	np	np	np	nn	np	np	np	np	np	nn	np	nn	nn	nn	np	np	np
LG17_HB_827	F_0390508_L17_PA	LG17	<hkxhk>	{11}	(hh,hk,kk)	hh	hk	kk	hk	hk	kk	kk	hk	hk	hk	hk	hk	kk	hk	hk	hh	kk	hh	hk	hh	hk	kk	kk
LG17_HB_827	F_0390491_L17_PA	LG17	<hkxhk>	{10}	(hh,hk,kk)	hk	hh	hk	kk	kk	hk	hk	hh	hh	kk	hh	hh	hk	hh	hh	hk	hk	hk	kk	hk	hh	hk	hk
LG17_HB_828	F_0391323_L17_PA	LG17	<lmxll>	{0-}	(ll,lm)	lm	lm	ll	ll	ll	ll	ll	lm	lm	ll	lm	lm	ll	lm	lm	lm	ll	lm	ll	lm	lm	ll	ll
LG17_HB_828	F_0391310_L17_PA	LG17	<hkxhk>	{01}	(hh,hk,kk)	hk	kk	hk	hh	hh	hk	hh	kk	kk	hh	kk	kk	hk	kk	kk	hk	hk	hk	hh	hk	kk	hk	hk
LG17_HB_829	F_0392193_L17_PA	LG17	<hkxhk>	{10}	(hh,hk,kk)	kk	hh	hk	kk	kk	hk	kk	hh	hh	kk	hh	hh	hk	hh	hh	hk	hk	hk	kk	hk	hh	hk	hk
LG17_HB_829	F_0392204_L17_PA	LG17	<hkxhk>	{10}	(hh,hk,kk)	kk	hh	hk	kk	kk	hk	kk	hh	hh	kk	hh	hh	hk	hh	hh	hk	hk	hk	kk	hk	hh	hk	hk
LG17_HB_829	F_0392208_L17_PA	LG17	<hkxhk>	{01}	(hh,hk,kk)	hh	kk	hk	hh	hh	hk	hh	kk	kk	hh	kk	kk	hk	kk	kk	hk	hk	hk	hh	hk	kk	hk	hk
LG17_HB_830	F_0392421_L17_PA	LG17	<hkxhk>	{01}	(hh,hk,kk)	hh	kk	hk	hh	hh	hk	hh	kk	kk	hh	kk	kk	hk	kk	kk	hk	hk	hk	hh	hk	kk	hk	hk
LG17_HB_830	GD_02572_L17_PA	LG17	<hkxhk>	{10}	(hh,hk,kk)	kk	hh	hk	kk	kk	hk	kk	hh	hh	kk	hh	hh	hk	hh	hh	hk	hk	hk	kk	hk	hh	hk	hk
LG17_HB_830.5	R_14005103_L17_PA	LG17	<nnxnp>	{-1}	(nn,np)	nn	np	np	nn	nn	np	nn	np	np	nn	np	np	np	np	np	nn	np	nn	nn	nn	np	np	np
LG17_HB_830.5	R_14008824_L17_PA	LG17	<lmxll>	{0-}	(ll,lm)	ll	lm	ll	ll	ll	ll	ll	lm	lm	ll	lm	lm	ll	lm	lm	lm	ll	lm	ll	lm	lm	ll	ll
LG17_HB_831	F_0392512_L17_PA	LG17	<hkxhk>	{01}	(hh,hk,kk)	hh	kk	hk	hh	hh	hk	hh	kk	kk	hh	kk	kk	hk	kk	kk	hk	hk	hk	hk	hk	kk	hk	hk
GD_01438_L17_PA	GD_01438_L17_PA	LG17	<nnxnp>	{-1}	(nn,np)	nn	np	np	nn	nn	np	nn	np	np	nn	np	np	np	np	np	nn	np	nn	nn	nn	np	np	nn
LG17_HB_836	R_15760100_L17_PA	LG17	<lmxll>	{0-}	(ll,lm)	ll	lm	ll	ll	ll	ll	ll	lm	lm	ll	lm	lm	ll	lm	lm	lm	ll	lm	lm	lm	lm	ll	ll
LG17_HB_836	R_15764597_L17_PA	LG17	<lmxll>	{0-}	(ll,lm)	ll	lm	ll	ll	ll	ll	ll	lm	lm	ll	lm	lm	ll	lm	lm	lm	ll	lm	lm	lm	lm	ll	ll
R_15782830_L17_PA	R_15782830_L17_PA	LG17	<lmxll>	{0-}	(ll,lm)	ll	lm	ll	ll	ll	ll	ll	lm	lm	ll	lm	lm	ll	lm	lm	lm	ll	lm	lm	lm	lm	ll	ll
LG17_HB_837	F_0394731_L17_PA	LG17	<nnxnp>	{-1}	(nn,np)	nn	np	np	nn	nn	np	nn	np	np	nn	np	np	np	np	np	nn	np	nn	nn	nn	np	np	nn
LG17_HB_838	R_16478194_L17_PA	LG17	<lmxll>	{0-}	(ll,lm)	ll	lm	ll	ll	ll	ll	ll	lm	lm	ll	lm	lm	ll	lm	lm	lm	ll	lm	lm	lm	lm	ll	ll
LG17_HB_840.5	GD_01964_L17_PA	LG17	<nnxnp>	{-0}	(nn,np)	np	nn	nn	np	np	nn	np	nn	nn	np	np	nn	nn	nn	nn	np	nn	np	np	np	np	nn	np
LG17_HB_844	GD_00235_L17_PA	LG17	<lmxll>	{0-}	(ll,lm)	ll	ll	ll	ll	lm	ll	ll	lm	lm	ll	lm	lm	ll	lm	lm	lm	ll	lm	lm	lm	lm	ll	ll
LG17_HB_847	F_0399637_L17_PA	LG17	<hkxhk>	{01}	(hh,hk,kk)	hh	hk	hk	hh	hk	hk	hh	hk	kk	hh	hk	hk	hk	kk	kk	hk	hk	hk	hk	hk	hk	hk	hk
LG17_HB_847	F_0399644_L17_PA	LG17	<hkxhk>	{01}	(hh,hk,kk)	hh	hk	hk	hh	hk	hk	hh	hk	kk	hh	hk	hk	hk	kk	kk	hk	hk	hk	hk	hk	hk	hk	hk
LG17_HB_847	R_20000116_L17_PA	LG17	<lmxll>	{0-}	(ll,lm)	ll	ll	ll	ll	lm	ll	ll	lm	lm	ll	lm	lm	ll	lm	lm	lm	ll	lm	lm	lm	lm	ll	ll
LG17_HB_847.5	GD_01298_L17_PA	LG17	<lmxll>	{0-}	(ll,lm)	ll	ll	ll	ll	lm	ll	ll	lm	lm	ll	lm	lm	ll	lm	lm	lm	ll	lm	lm	lm	lm	ll	ll
LG17_HB_847.5	R_20028330_L17_PA	LG17	<lmxll>	{0-}	(ll,lm)	ll	ll	ll	ll	lm	ll	ll	lm	lm	ll	lm	lm	ll	lm	lm	lm	ll	lm	lm	lm	lm	ll	ll
LG17_HB_847.5	R_20030687_L17_PA	LG17	<lmxll>	{0-}	(ll,lm)	ll	ll	ll	ll	lm	ll	ll	lm	lm	ll	lm	lm	ll	lm	lm	lm	ll	lm	lm	lm	lm	ll	ll
LG17_HB_847.5	R_20010409_L17_PA	LG17	<nnxnp>	{-1}	(nn,np)	nn	np	np	nn	nn	np	nn	nn	np	nn	nn	nn	np	np	np	nn	np	nn	nn	nn	nn	np	np
GD_00125_L17_PA	GD_00125_L17_PA	LG17	<lmxll>	{0-}	(ll,lm)	ll	ll	ll	ll	lm	ll	ll	lm	lm	ll	lm	lm	ll	lm	lm	lm	ll	lm	lm	lm	lm	ll	ll
LG17_HB_850	GD_01525_L17_PA	LG17	<lmxll>	{0-}	(ll,lm)	ll	ll	ll	ll	lm	ll	ll	lm	lm	ll	lm	lm	ll	lm	lm	lm	ll	lm	lm	lm	lm	ll	ll
LG17_HB_850.5	GD_00423_L17_PA	LG17	<lmxll>	{0-}	(ll,lm)	ll	ll	ll	ll	lm	ll	ll	lm	lm	ll	lm	lm	ll	lm	lm	lm	ll	lm	lm	lm	lm	ll	ll
LG17_HB_850.5	R_21188396_L17_PA	LG17	<lmxll>	{0-}	(ll,lm)	ll	ll	ll	ll	lm	ll	ll	lm	lm	ll	lm	lm	ll	lm	lm	lm	ll	lm	lm	lm	lm	ll	ll
LG17_HB_850.5	R_21201745_L17_PA	LG17	<lmxll>	{0-}	(ll,lm)	ll	ll	ll	ll	lm	ll	ll	lm	lm	ll	lm	lm	ll	lm	lm	lm	ll	lm	lm	lm	lm	ll	ll
R_21775385_L17_PA	R_21775385_L17_PA	LG17	<nnxnp>	{-1}	(nn,np)	nn	np	np	nn	nn	np	nn	nn	np	nn	nn	nn	np	np	np	nn	np	nn	nn	nn	nn	np	np
LG17_HB_855	F_0404051_L17_PA	LG17	<lmxll>	{1-}	(ll,lm)	lm	lm	lm	lm	ll	lm	lm	ll	ll	lm	ll	ll	lm	ll	ll	ll	lm	ll	ll	ll	ll	lm	lm
LG17_HB_855	F_0404052_L17_PA	LG17	<efxeg>	{11}	(ee,ef,eg,fg)	ef	fg	fg	ef	ee	fg	ef	ee	eg	ef	ee	ee	fg	eg	eg	ee	fg	ee	ee	ee	ee	fg	fg
LG17_HB_855	F_0404054_L17_PA	LG17	<lmxll>	{1-}	(ll,lm)	lm	lm	lm	lm	ll	lm	lm	ll	ll	lm	ll	ll	lm	ll	ll	ll	lm	ll	ll	ll	ll	lm	lm
LG17_HB_855	R_22789618_L17_PA	LG17	<nnxnp>	{-1}	(nn,np)	nn	np	np	nn	nn	np	nn	nn	np	nn	nn	nn	np	np	np	nn	np	nn	nn	nn	nn	np	np
LG17_HB_855.5	R_22813928_L17_PA	LG17	<nnxnp>	{-1}	(nn,np)	nn	np	np	nn	nn	np	nn	nn	np	nn	nn	nn	np	np	np	nn	np	nn	nn	nn	nn	np	np
LG17_HB_858	F_0405232_L17_PA	LG17	<lmxll>	{1-}	(ll,lm)	lm	lm	lm	lm	ll	lm	lm	ll	ll	lm	ll	ll	lm	ll	ll	ll	lm	ll	ll	ll	ll	lm	lm
LG17_HB_858	F_0405233_L17_PA	LG17	<lmxll>	{1-}	(ll,lm)	lm	lm	lm	lm	ll	lm	lm	ll	ll	lm	ll	ll	lm	ll	ll	ll	lm	ll	ll	ll	ll	lm	lm
LG17_HB_858	F_0405253_L17_PA	LG17	<lmxll>	{1-}	(ll,lm)	lm	lm	lm	lm	ll	lm	lm	ll	ll	lm	ll	ll	lm	ll	ll	ll	lm	ll	ll	ll	ll	lm	lm
LG17_HB_858	F_0405255_L17_PA	LG17	<lmxll>	{1-}	(ll,lm)	lm	lm	lm	lm	ll	lm	lm	ll	ll	lm	ll	ll	lm	ll	ll	ll	lm	ll	ll	ll	ll	lm	lm
LG17_HB_860	F_0406117_L17_PA	LG17	<lmxll>	{1-}	(ll,lm)	lm	lm	lm	lm	ll	lm	lm	ll	ll	lm	ll	ll	lm	ll	ll	ll	lm	ll	ll	ll	ll	lm	lm
LG17_HB_861	F_0406852_L17_PA	LG17	<nnxnp>	{-0}	(nn,np)	np	nn	nn	np	np	nn	np	np	nn	np	np	np	nn	nn	nn	np	nn	np	np	np	np	nn	nn
LG17_HB_861	R_25370424_L17_PA	LG17	<lmxll>	{1-}	(ll,lm)	ll	lm	lm	lm	ll	lm	lm	ll	ll	lm	ll	ll	lm	ll	ll	ll	lm	ll	ll	ll	ll	lm	lm
LG17_HB_861	F_0406871_L17_PA	LG17	<lmxll>	{0-}	(ll,lm)	lm	ll	ll	ll	lm	ll	ll	lm	lm	ll	lm	lm	ll	lm	lm	lm	ll	lm	lm	lm	lm	ll	ll
LG17_HB_861.5	R_25452621_L17_PA	LG17	<lmxll>	{1-}	(ll,lm)	ll	lm	lm	lm	ll	lm	lm	ll	ll	lm	ll	ll	lm	ll	ll	ll	lm	ll	ll	ll	ll	lm	lm
LG17_HB_863	F_0408394_L17_PA	LG17	<nnxnp>	{-0}	(nn,np)	np	nn	nn	np	np	nn	np	np	nn	np	np	np	nn	nn	nn	np	nn	np	np	np	np	nn	nn
LG17_HB_863	F_0408387_L17_PA	LG17	<lmxll>	{0-}	(ll,lm)	lm	ll	ll	ll	lm	ll	ll	lm	lm	ll	lm	lm	ll	lm	lm	lm	ll	lm	lm	lm	ll	ll	ll
LG17_HB_863	F_0408412_L17_PA	LG17	<lmxll>	{0-}	(ll,lm)	lm	ll	ll	ll	lm	ll	ll	lm	lm	ll	lm	lm	ll	lm	lm	lm	ll	lm	lm	lm	ll	ll	ll
LG17_HB_864	F_0408806_L17_PA	LG17	<lmxll>	{0-}	(ll,lm)	lm	ll	ll	ll	lm	ll	ll	lm	lm	ll	lm	lm	ll	lm	lm	lm	ll	lm	lm	lm	ll	ll	ll
LG17_HB_864	R_26487167_L17_PA	LG17	<lmxll>	{0-}	(ll,lm)	lm	ll	ll	ll	lm	ll	ll	lm	lm	ll	lm	lm	ll	lm	lm	lm	ll	lm	lm	lm	ll	ll	ll
LG17_HB_947	F_0438851_L1_PA	LG17	<nnxnp>	{-0}	(nn,np)	np	nn	nn	np	np	nn	np	np	nn	np	np	np	nn	nn	nn	np	nn	np	np	np	np	nn	nn
LG17_HB_947	F_0438865_L1_PA	LG17	<lmxll>	{1-}	(ll,lm)	lm	lm	lm	lm	ll	lm	lm	ll	ll	lm	ll	ll	lm	ll	ll	ll	lm	ll	ll	ll	ll	lm	lm
LG2_HB_1005	R_11509973_L2_PA	LG2	<nnxnp>	{-1}	(nn,np)	np	np	nn	np	nn	nn	nn	nn	np	nn	np	nn	np	nn	nn	nn	np	np	np	nn	nn	np	nn
LG2_HB_1005.5	GD_01005_L2_PA	LG2	<nnxnp>	{-1}	(nn,np)	np	np	nn	np	nn	nn	nn	nn	np	nn	np	nn	np	nn	nn	nn	np	np	np	nn	nn	np	nn
LG2_HB_1005.5	R_11512294_L2_PA	LG2	<nnxnp>	{-1}	(nn,np)	np	np	nn	np	nn	nn	nn	nn	np	nn	np	nn	np	nn	nn	nn	np	np	np	nn	nn	np	nn
LG2_HB_1005.5	R_11546546_L2_PA	LG2	<nnxnp>	{-1}	(nn,np)	np	np	nn	np	nn	nn	nn	nn	np	nn	np	nn	np	nn	nn	nn	np	np	np	nn	nn	np	nn
LG2_HB_1005.5	R_11554302_L2_PA	LG2	<nnxnp>	{-1}	(nn,np)	np	np	nn	np	nn	nn	nn	nn	np	nn	np	nn	np	nn	nn	nn	np	np	np	nn	nn	np	nn
LG2_HB_1005.8	R_11771410_L2_PA	LG2	<nnxnp>	{-1}	(nn,np)	np	np	nn	np	nn	nn	nn	nn	np	nn	np	nn	np	nn	nn	nn	np	np	np	nn	nn	np	nn
LG2_HB_1006	GD_00614_L2_PA	LG2	<nnxnp>	{-1}	(nn,np)	np	np	nn	np	nn	nn	nn	nn	np	nn	np	nn	np	nn	nn	nn	np	np	np	nn	nn	np	nn
LG2_HB_1006.8	R_11969851_L2_PA	LG2	<nnxnp>	{-1}	(nn,np)	np	np	nn	np	nn	nn	nn	nn	np	nn	np	nn	np	nn	nn	nn	np	np	np	nn	nn	np	nn
LG2_HB_1009	GD_01552_L2_PA	LG2	<nnxnp>	{-1}	(nn,np)	np	np	nn	np	nn	nn	nn	nn	np	nn	np	nn	np	nn	nn	nn	np	np	np	nn	nn	np	nn
LG2_HB_1009.5	R_13646169_L2_PA	LG2	<nnxnp>	{-1}	(nn,np)	np	np	nn	np	nn	nn	nn	nn	np	nn	np	nn	np	nn	nn	nn	nn	np	np	nn	nn	np	nn
LG2_HB_1011	F_0468388_L2_PA	LG2	<nnxnp>	{-1}	(nn,np)	--	np	nn	np	nn	nn	nn	nn	--	nn	np	nn	np	nn	nn	nn	nn	np	np	nn	nn	np	nn
LG2_HB_1012	F_0468907_L2_PA	LG2	<hkxhk>	{01}	(hh,hk,kk)	kk	kk	hk	kk	hh	hh	hk	hh	kk	hh	hk	hk	hk	hh	hh	hk	hk	hk	kk	hk	hh	kk	hk
LG2_HB_1012	F_0468911_L2_PA	LG2	<hkxhk>	{10}	(hh,hk,kk)	hh	hh	hk	hh	kk	kk	hk	kk	hh	kk	hk	hk	hk	kk	kk	hk	hk	hk	hh	hk	kk	hh	hk
LG2_HB_1014.5	R_14588942_L2_PA	LG2	<nnxnp>	{-1}	(nn,np)	np	np	nn	np	nn	nn	nn	nn	np	nn	nn	nn	np	nn	nn	nn	nn	np	np	nn	nn	np	nn
R_14599407_L2_PA	R_14599407_L2_PA	LG2	<lmxll>	{0-}	(ll,lm)	lm	lm	lm	lm	ll	ll	lm	ll	lm	ll	ll	lm	ll	ll	ll	lm	lm	ll	lm	lm	ll	lm	lm
LG2_HB_1015	F_0470620_L2_PA	LG2	<hkxhk>	{10}	(hh,hk,kk)	hh	hh	hk	hh	kk	kk	hk	kk	hh	kk	kk	hk	hk	kk	kk	hk	hk	hk	hh	hk	kk	hh	hk
LG2_HB_1016	F_0471071_L2_PA	LG2	<nnxnp>	{-1}	(nn,np)	np	np	nn	np	nn	nn	nn	nn	np	nn	nn	nn	np	nn	nn	np	nn	np	np	nn	nn	np	nn
LG2_HB_1016	F_0471072_L2_PA	LG2	<nnxnp>	{-1}	(nn,np)	np	np	nn	np	nn	nn	nn	nn	np	nn	nn	nn	np	nn	nn	np	nn	np	np	nn	nn	np	nn
LG2_HB_1016	GD_00222_L2_PA	LG2	<hkxhk>	{01}	(hh,hk,kk)	kk	kk	hk	kk	hh	hh	hk	hh	kk	hh	hh	hk	hk	hh	hh	kk	hh	hk	kk	hk	hh	kk	hk
LG2_HB_1016	R_15211202_L2_PA	LG2	<hkxhk>	{01}	(hh,hk,kk)	kk	kk	hk	kk	hh	hh	hk	hh	kk	hh	hh	hk	hk	hh	hh	kk	hh	hk	kk	hk	hh	kk	hk
LG2_HB_1018	F_0472023_L2_PA	LG2	<nnxnp>	{-1}	(nn,np)	np	np	nn	np	nn	nn	nn	nn	np	nn	nn	nn	np	nn	nn	np	nn	np	np	nn	nn	np	nn
LG2_HB_1020	F_0473493_L2_PA	LG2	<nnxnp>	{-1}	(nn,np)	np	np	nn	np	nn	nn	nn	nn	np	nn	nn	nn	np	nn	nn	np	nn	np	np	nn	nn	np	nn
LG2_HB_1020	F_0473495_L2_PA	LG2	<nnxnp>	{-1}	(nn,np)	np	np	nn	np	nn	nn	nn	nn	np	nn	nn	nn	np	nn	nn	np	nn	np	np	nn	nn	np	nn
LG2_HB_1020	F_0473496_L2_PA	LG2	<nnxnp>	{-1}	(nn,np)	np	np	nn	np	nn	nn	nn	nn	np	nn	nn	nn	np	nn	nn	np	nn	np	np	nn	nn	np	nn
LG2_HB_1020	F_0473501_L2_PA	LG2	<nnxnp>	{-1}	(nn,np)	np	np	nn	np	nn	nn	nn	nn	np	nn	nn	nn	np	nn	nn	np	nn	np	np	nn	nn	np	nn
LG2_HB_1020	F_0473506_L2_PA	LG2	<nnxnp>	{-1}	(nn,np)	np	np	nn	np	nn	nn	nn	nn	np	nn	nn	nn	np	nn	nn	np	nn	np	np	nn	nn	np	nn
LG2_HB_1020	F_0473512_L2_PA	LG2	<nnxnp>	{-1}	(nn,np)	np	np	nn	np	nn	nn	nn	nn	np	nn	nn	nn	np	nn	nn	np	nn	np	np	nn	nn	np	nn
R_16803165_L2_PA	R_16803165_L2_PA	LG2	<hkxhk>	{10}	(hh,hk,kk)	hh	hh	hk	hh	kk	kk	hk	kk	hh	kk	kk	hk	hk	kk	kk	hh	kk	hk	hh	hk	kk	hh	hk
LG2_HB_1021	F_0474177_L2_PA	LG2	<nnxnp>	{-1}	(nn,np)	np	np	nn	np	nn	nn	nn	nn	np	nn	nn	nn	np	nn	nn	np	nn	np	np	nn	nn	np	nn
LG2_HB_1021	F_0474189_L2_PA	LG2	<nnxnp>	{-1}	(nn,np)	np	np	nn	np	nn	nn	nn	nn	np	nn	nn	nn	np	nn	nn	np	nn	np	np	nn	nn	np	nn
LG2_HB_1021	F_0474192_L2_PA	LG2	<nnxnp>	{-1}	(nn,np)	np	np	nn	np	nn	nn	nn	nn	np	nn	nn	nn	np	nn	nn	np	nn	np	np	nn	nn	np	nn
LG2_HB_1022	F_0475045_L2_PA	LG2	<nnxnp>	{-1}	(nn,np)	np	np	nn	np	nn	nn	nn	nn	np	nn	nn	nn	np	nn	nn	np	nn	np	np	nn	nn	np	nn
LG2_HB_1022	F_0475059_L2_PA	LG2	<nnxnp>	{-1}	(nn,np)	np	np	nn	np	nn	nn	nn	nn	np	nn	nn	nn	np	--	nn	np	nn	np	np	nn	nn	np	nn
LG2_HB_1026.5	GD_00934_L2_PA	LG2	<lmxll>	{0-}	(ll,lm)	lm	lm	lm	ll	ll	lm	lm	ll	lm	ll	ll	lm	ll	ll	ll	lm	ll	ll	lm	lm	ll	lm	lm
LG2_HB_1032	R_21105289_L2_PA	LG2	<nnxnp>	{-1}	(nn,np)	np	np	nn	np	nn	nn	nn	nn	np	nn	nn	nn	np	nn	nn	np	nn	np	np	nn	nn	np	nn
LG2_HB_1033.5	R_23095096_L2_PA	LG2	<hkxhk>	{10}	(hh,hk,kk)	hh	hk	hk	hk	kk	hk	hk	kk	hh	kk	kk	hk	hk	kk	kk	hh	kk	hk	hh	hk	kk	hh	hk
LG2_HB_1035	F_0481298_L2_PA	LG2	<hkxhk>	{01}	(hh,hk,kk)	kk	hk	hk	hk	hh	hk	hk	hh	kk	hh	hh	hk	hk	hh	hh	kk	hh	hk	kk	hk	hh	kk	kk
LG2_HB_1035	F_0481305_L2_PA	LG2	<hkxhk>	{01}	(hh,hk,kk)	kk	hk	hk	hk	hh	hk	hk	hh	kk	hh	hh	hk	hk	hh	hh	kk	hh	hk	kk	hk	hh	kk	kk
LG2_HB_1035	F_0481309_L2_PA	LG2	<nnxnp>	{-1}	(nn,np)	np	np	nn	np	nn	nn	nn	nn	np	nn	nn	nn	np	nn	nn	np	nn	np	np	nn	nn	np	np
LG2_HB_1035	F_0481312_L2_PA	LG2	<nnxnp>	{-1}	(nn,np)	np	np	nn	np	nn	nn	nn	nn	np	nn	nn	nn	np	nn	nn	np	nn	np	np	nn	nn	np	np
LG2_HB_1038	R_23078001_L2_PA	LG2	<lmxll>	{0-}	(ll,lm)	lm	ll	--	ll	ll	lm	lm	ll	lm	ll	ll	--	ll	ll	ll	lm	ll	ll	lm	lm	ll	lm	lm
LG2_HB_1041	F_0483067_L2_PA	LG2	<nnxnp>	{-1}	(nn,np)	np	np	nn	np	nn	nn	nn	--	np	nn	nn	nn	np	nn	nn	np	nn	np	np	nn	nn	np	nn
LG2_HB_1042	F_0483282_L2_PA	LG2	<hkxhk>	{10}	(hh,hk,kk)	hh	hk	hk	hk	kk	hk	hk	kk	hh	kk	kk	kk	hk	kk	kk	hh	kk	hk	hh	hk	kk	hh	hk
LG2_HB_1044	R_24744626_L2_PA	LG2	<nnxnp>	{-1}	(nn,np)	np	np	nn	np	nn	nn	nn	np	np	nn	nn	nn	np	nn	nn	np	nn	np	np	nn	nn	np	nn
LG2_HB_1045	F_0485380_L2_PA	LG2	<nnxnp>	{-1}	(nn,np)	--	np	nn	np	nn	nn	--	np	np	nn	nn	nn	np	nn	nn	np	nn	np	np	--	nn	np	nn
LG2_HB_1045	F_0485412_L2_PA	LG2	<hkxhk>	{01}	(hh,hk,kk)	hk	hk	hk	hk	hh	hk	hk	hk	kk	hh	hh	hh	hk	hh	hh	kk	hh	hk	kk	hk	hh	kk	hk
LG2_HB_1050	F_0487035_L2_PA	LG2	<hkxhk>	{10}	(hh,hk,kk)	hk	hk	hk	hk	kk	hk	hk	hk	hh	kk	kk	kk	hk	kk	kk	hh	kk	hk	hh	hk	kk	hh	hk
LG2_HB_1051	R_27286399_L2_PA	LG2	<nnxnp>	{-1}	(nn,np)	nn	np	nn	np	nn	nn	nn	np	np	nn	nn	nn	np	nn	nn	np	nn	np	np	nn	nn	np	nn
LG2_HB_1051.5	R_27306234_L2_PA	LG2	<nnxnp>	{-1}	(nn,np)	nn	np	nn	np	nn	nn	nn	np	np	nn	nn	nn	np	nn	nn	np	nn	np	np	nn	nn	np	nn
LG2_HB_1051.5	R_27303643_L2_PA	LG2	<lmxll>	{0-}	(ll,lm)	lm	ll	lm	ll	ll	lm	lm	ll	lm	ll	ll	ll	ll	ll	ll	lm	ll	ll	lm	ll	ll	lm	lm
LG2_HB_1052	GD_02376_L2_PA	LG2	<nnxnp>	{-1}	(nn,np)	nn	np	nn	np	nn	nn	nn	np	np	nn	nn	nn	np	nn	nn	np	nn	np	np	nn	nn	np	nn
LG2_HB_1052.1	GD_01935_L2_PA	LG2	<nnxnp>	{-1}	(nn,np)	nn	np	nn	np	nn	nn	nn	np	np	nn	nn	nn	np	nn	nn	np	nn	np	np	nn	nn	np	nn
LG2_HB_1052.1	R_25674246_L2_PA	LG2	<nnxnp>	{-1}	(nn,np)	nn	np	nn	np	nn	nn	nn	np	np	nn	nn	nn	np	nn	nn	np	nn	np	np	nn	nn	np	nn
LG2_HB_1052.1	R_25677361_L2_PA	LG2	<nnxnp>	{-1}	(nn,np)	nn	np	nn	np	nn	nn	nn	np	np	nn	nn	nn	np	nn	nn	np	nn	np	np	nn	nn	np	nn
LG2_HB_1052.1	R_25680654_L2_PA	LG2	<nnxnp>	{-1}	(nn,np)	nn	np	nn	np	nn	nn	nn	np	np	nn	nn	nn	np	nn	nn	np	nn	np	np	nn	nn	np	nn
LG2_HB_1052.5	GD_00092_L2_PA	LG2	<nnxnp>	{-1}	(nn,np)	nn	np	nn	np	nn	nn	nn	np	np	nn	nn	nn	np	nn	nn	np	nn	np	np	nn	nn	np	nn
LG2_HB_1052.5	R_26390694_L2_PA	LG2	<nnxnp>	{-1}	(nn,np)	nn	np	nn	np	nn	nn	nn	np	np	nn	nn	nn	np	nn	nn	np	nn	np	np	nn	nn	np	nn
LG2_HB_1059	F_0489789_L2_PA	LG2	<hkxhk>	{01}	(hh,hk,kk)	hk	hk	hk	hk	hh	hk	hk	hk	kk	hh	hh	hh	hk	hh	hh	kk	hh	hk	kk	hh	hh	kk	hk
LG2_HB_1060	R_30299235_L2_PA	LG2	<nnxnp>	{-1}	(nn,np)	nn	np	nn	np	nn	nn	nn	np	np	nn	nn	nn	np	nn	nn	np	nn	np	np	nn	nn	np	nn
LG2_HB_1060	R_30305383_L2_PA	LG2	<lmxll>	{0-}	(ll,lm)	lm	ll	lm	ll	ll	lm	lm	ll	lm	ll	ll	ll	ll	ll	ll	lm	ll	ll	lm	ll	ll	lm	lm
R_30314379_L2_PA	R_30314379_L2_PA	LG2	<nnxnp>	{-1}	(nn,np)	nn	np	nn	np	nn	nn	nn	np	np	nn	nn	nn	np	nn	nn	np	nn	np	np	nn	nn	np	nn
LG2_HB_1062	R_30846189_L2_PA	LG2	<nnxnp>	{-1}	(nn,np)	nn	np	nn	np	nn	nn	nn	np	np	nn	nn	nn	np	nn	nn	np	nn	np	np	nn	nn	np	nn
LG2_HB_1062	R_30846581_L2_PA	LG2	<nnxnp>	{-1}	(nn,np)	nn	np	nn	np	nn	nn	nn	np	np	nn	nn	nn	np	nn	nn	np	nn	np	np	nn	nn	np	nn
LG2_HB_1062	R_30846663_L2_PA	LG2	<nnxnp>	{-1}	(nn,np)	nn	np	nn	np	nn	nn	nn	np	np	nn	nn	nn	np	nn	nn	np	nn	np	np	nn	nn	np	nn
LG2_HB_1062	R_30846147_L2_PA	LG2	<nnxnp>	{-1}	(nn,np)	nn	np	--	np	nn	nn	--	np	np	nn	nn	nn	np	nn	--	np	nn	np	np	nn	nn	np	nn
GD_01251_L2_PA	GD_01251_L2_PA	LG2	<nnxnp>	{-1}	(nn,np)	nn	np	nn	np	nn	nn	nn	np	np	nn	nn	nn	np	nn	nn	np	nn	np	np	nn	nn	np	nn
R_32171222_L2_PA	R_32171222_L2_PA	LG2	<nnxnp>	{-1}	(nn,np)	nn	np	nn	np	nn	nn	nn	np	np	nn	nn	nn	np	nn	nn	np	nn	np	np	nn	nn	np	nn
LG2_HB_1064.8	R_32112556_L2_PA	LG2	<nnxnp>	{-1}	(nn,np)	nn	np	nn	np	nn	nn	nn	np	np	nn	nn	nn	np	nn	nn	np	nn	np	np	nn	nn	np	nn
LG2_HB_1064.8	R_32121227_L2_PA	LG2	<nnxnp>	{-1}	(nn,np)	nn	np	nn	np	nn	nn	nn	np	np	nn	nn	nn	np	nn	nn	np	nn	np	np	nn	nn	np	nn
LG2_HB_1064.8	R_32142149_L2_PA	LG2	<nnxnp>	{-1}	(nn,np)	nn	np	nn	np	nn	nn	nn	np	np	nn	nn	nn	np	nn	nn	np	nn	np	np	nn	nn	np	nn
LG2_HB_1064.9	R_32203002_L2_PA	LG2	<nnxnp>	{-1}	(nn,np)	nn	np	nn	np	nn	nn	nn	np	np	nn	nn	nn	np	nn	nn	np	nn	np	np	nn	nn	np	nn
cR_32205884_L2_PA	R_32205884_L2_PA	LG2	<nnxnp>	{-1}	(nn,np)	nn	np	nn	np	nn	nn	nn	np	np	nn	nn	nn	np	nn	nn	np	nn	np	np	nn	nn	np	nn
LG2_HB_1067	GD_02223_L2_PA	LG2	<nnxnp>	{-1}	(nn,np)	nn	np	nn	np	nn	nn	nn	np	np	nn	nn	nn	np	nn	nn	np	nn	np	np	nn	nn	np	nn
LG2_HB_1067	R_32999908_L2_PA	LG2	<nnxnp>	{-1}	(nn,np)	nn	np	nn	np	nn	nn	nn	np	np	nn	nn	nn	np	nn	nn	np	nn	np	np	nn	nn	np	nn
LG2_HB_1067.5	R_33257933_L2_PA	LG2	<nnxnp>	{-1}	(nn,np)	nn	np	nn	np	nn	nn	nn	np	np	nn	nn	nn	np	nn	nn	np	nn	np	np	nn	nn	np	nn
LG2_HB_1067.5	R_33262034_L2_PA	LG2	<nnxnp>	{-1}	(nn,np)	nn	np	nn	np	nn	nn	nn	np	np	nn	nn	nn	np	nn	nn	np	nn	np	np	nn	nn	np	nn
LG2_HB_1068	GD_00629_L2_PA	LG2	<nnxnp>	{-1}	(nn,np)	nn	np	nn	np	nn	nn	nn	np	np	nn	nn	nn	np	nn	nn	np	nn	np	np	nn	nn	np	nn
LG2_HB_1069	F_0495616_L2_PA	LG2	<hkxhk>	{01}	(hh,hk,kk)	hk	hk	hk	hk	hh	hk	hk	hk	kk	hh	hh	hh	hk	hh	hh	kk	hh	hk	kk	hh	hh	kk	hk
LG2_HB_1070	F_0495964_L2_PA	LG2	<hkxhk>	{01}	(hh,hk,kk)	hk	hk	hk	hk	hh	hk	hk	hk	kk	hh	hh	hh	hk	hh	hh	kk	hh	hk	kk	hh	hh	kk	hk
LG2_HB_1071	R_34054741_L2_PA	LG2	<nnxnp>	{-1}	(nn,np)	nn	np	nn	np	nn	nn	nn	np	np	nn	nn	nn	np	nn	nn	np	nn	np	np	nn	nn	np	nn
LG2_HB_1071	F_0496338_L2_PA	LG2	<hkxhk>	{01}	(hh,hk,kk)	hk	hk	hk	hk	hh	hk	hk	hk	kk	hh	hh	hh	hk	hh	hh	kk	hh	hk	kk	hh	hh	kk	hk
LG2_HB_1071.5	R_34233785_L2_PA	LG2	<hkxhk>	{10}	(hh,hk,kk)	hk	hk	hk	hk	kk	hk	hk	hk	hh	kk	kk	kk	hk	kk	kk	hh	kk	hk	hh	kk	kk	hh	hk
LG2_HB_1072	F_0497074_L2_PA	LG2	<nnxnp>	{-1}	(nn,np)	nn	np	nn	np	nn	nn	nn	np	np	nn	nn	nn	np	nn	nn	np	nn	np	np	nn	nn	np	nn
LG2_HB_1072	F_0497077_L2_PA	LG2	<nnxnp>	{-1}	(nn,np)	nn	np	nn	np	nn	nn	nn	np	np	nn	nn	nn	np	nn	nn	np	nn	np	np	nn	nn	np	nn
LG2_HB_1072	F_0497067_L2_PA	LG2	<hkxhk>	{01}	(hh,hk,kk)	hk	hk	hk	hk	hh	hk	hk	hk	kk	hh	hh	hh	hk	hh	hh	kk	hh	hk	kk	hh	hh	kk	hk
LG2_HB_1075	F_0498492_L2_PA	LG2	<nnxnp>	{-1}	(nn,np)	nn	np	nn	np	nn	nn	nn	np	nn	nn	nn	nn	np	nn	nn	np	nn	np	np	nn	nn	np	nn
LG2_HB_1075	GD_00267_L2_PA	LG2	<nnxnp>	{-1}	(nn,np)	nn	np	nn	np	nn	nn	nn	np	nn	nn	nn	nn	np	nn	nn	np	nn	np	np	nn	nn	np	nn
LG2_HB_1075.5	R_35446282_L2_PA	LG2	<nnxnp>	{-1}	(nn,np)	nn	np	nn	np	nn	nn	nn	np	nn	nn	nn	nn	np	nn	nn	np	nn	np	np	nn	nn	np	nn
LG2_HB_1076.7	R_36462247_L2_PA	LG2	<nnxnp>	{-1}	(nn,np)	nn	np	nn	np	nn	nn	nn	np	nn	nn	nn	nn	np	nn	nn	np	nn	np	np	nn	nn	np	nn
LG2_HB_1076.8	GD_00669_L2_PA	LG2	<nnxnp>	{-1}	(nn,np)	nn	np	nn	np	nn	nn	nn	np	nn	nn	nn	nn	np	nn	nn	np	nn	np	np	nn	nn	np	nn
LG2_HB_1076.8	R_36357685_L2_PA	LG2	<nnxnp>	{-1}	(nn,np)	nn	np	nn	np	nn	nn	nn	np	nn	nn	nn	nn	np	nn	nn	np	nn	np	np	nn	nn	np	nn
LG2_HB_1078	F_0501805_L2_PA	LG2	<nnxnp>	{-0}	(nn,np)	np	nn	np	nn	np	np	np	nn	np	np	np	np	nn	np	np	nn	np	nn	nn	np	np	nn	np
LG2_HB_1078	F_0501806_L2_PA	LG2	<hkxhk>	{10}	(hh,hk,kk)	hk	hk	kk	hk	kk	hk	hk	hk	hk	kk	kk	kk	hh	kk	kk	hh	kk	hk	hh	kk	kk	hh	hk
LG2_HB_1078	R_37999186_L2_PA	LG2	<lmxll>	{1-}	(ll,lm)	ll	lm	lm	lm	lm	ll	ll	lm	ll	lm	lm	lm	ll	lm	lm	ll	lm	lm	ll	lm	lm	ll	ll
LG2_HB_1078	R_38008622_L2_PA	LG2	<lmxll>	{1-}	(ll,lm)	ll	lm	lm	lm	lm	ll	ll	lm	ll	lm	lm	lm	ll	lm	lm	ll	lm	lm	ll	lm	lm	ll	ll
LG2_HB_1078	F_0501810_L2_PA	LG2	<nnxnp>	{-0}	(nn,np)	np	nn	np	nn	np	np	np	nn	np	np	np	np	nn	np	np	nn	np	nn	nn	np	np	nn	np
LG2_HB_1079	F_0502391_L2_PA	LG2	<nnxnp>	{-1}	(nn,np)	nn	nn	nn	np	nn	nn	nn	np	nn	nn	nn	nn	np	nn	nn	np	nn	np	np	nn	nn	np	nn
LG2_HB_1079	F_0502400_L2_PA	LG2	<hkxhk>	{01}	(hh,hk,kk)	hk	hh	hh	hk	hh	hk	hk	kk	hk	hh	hh	hh	kk	hh	hh	kk	hh	hk	kk	hh	hh	kk	hk
LG2_HB_1079	F_0502407_L2_PA	LG2	<lmxll>	{0-}	(ll,lm)	lm	ll	ll	ll	ll	lm	lm	lm	lm	ll	ll	ll	lm	ll	ll	lm	ll	ll	lm	ll	ll	lm	lm
LG2_HB_1079	F_0502408_L2_PA	LG2	<lmxll>	{0-}	(ll,lm)	lm	ll	ll	ll	ll	lm	lm	lm	lm	ll	ll	ll	lm	ll	ll	lm	ll	ll	lm	ll	ll	lm	lm
LG2_HB_1080	F_0502931_L2_PA	LG2	<lmxll>	{0-}	(ll,lm)	lm	ll	ll	ll	ll	lm	lm	lm	lm	ll	ll	ll	lm	ll	ll	lm	ll	ll	lm	ll	ll	lm	lm
LG2_HB_1080	F_0502932_L2_PA	LG2	<lmxll>	{0-}	(ll,lm)	lm	ll	ll	ll	ll	lm	lm	lm	lm	ll	ll	ll	lm	ll	ll	lm	ll	ll	lm	ll	ll	lm	lm
LG2_HB_1080	F_0502933_L2_PA	LG2	<lmxll>	{0-}	(ll,lm)	lm	ll	ll	ll	ll	lm	lm	lm	lm	ll	ll	ll	lm	ll	ll	lm	ll	ll	lm	ll	ll	lm	lm
LG2_HB_1080	F_0502952_L2_PA	LG2	<lmxll>	{0-}	(ll,lm)	lm	ll	ll	ll	ll	lm	lm	lm	lm	ll	ll	ll	lm	ll	ll	lm	ll	ll	lm	ll	ll	lm	lm
LG2_HB_1081	R_38977655_L2_PA	LG2	<lmxll>	{0-}	(ll,lm)	lm	ll	ll	ll	ll	lm	lm	lm	lm	ll	ll	ll	lm	ll	ll	lm	ll	ll	lm	ll	ll	lm	ll
LG2_HB_1083	R_39493539_L2_PA	LG2	<lmxll>	{0-}	(ll,lm)	lm	ll	ll	ll	ll	lm	lm	lm	lm	ll	ll	ll	lm	ll	ll	lm	ll	ll	lm	ll	ll	lm	ll
LG2_HB_1083	R_39497984_L2_PA	LG2	<lmxll>	{0-}	(ll,lm)	lm	ll	ll	ll	ll	lm	lm	lm	lm	ll	ll	ll	lm	ll	ll	lm	ll	ll	lm	ll	ll	lm	ll
LG2_HB_1396	F_0659636_L6_PA	LG2	<hkxhk>	{01}	(hh,hk,kk)	hk	hk	hk	hk	hh	hk	hk	hk	kk	hh	hh	hh	hk	hh	hh	kk	hh	hk	kk	hh	hh	kk	hk
LG2_HB_1903_s37h1	F_0888731_L14_37_1	LG2	<nnxnp>	{-1}	(nn,np)	np	np	nn	np	nn	nn	nn	nn	np	nn	nn	nn	np	nn	nn	np	nn	np	np	nn	nn	np	nn
LG2_HB_1903_s37h1	F_0888751_L14_37_1	LG2	<nnxnp>	{-1}	(nn,np)	np	np	nn	np	nn	nn	nn	nn	np	nn	nn	nn	np	nn	nn	np	nn	np	np	nn	nn	np	nn
LG2_HB_1903_s37h1	F_0888754_L14_37_1	LG2	<nnxnp>	{-1}	(nn,np)	np	np	nn	np	nn	nn	nn	nn	np	nn	nn	nn	np	nn	nn	np	nn	np	np	nn	nn	np	nn
LG2_HB_2063_s21h1	F_0949261_L2_21_1	LG2	<hkxhk>	{10}	(hh,hk,kk)	hh	hh	hk	hk	hk	kk	kk	hk	hh	kk	hh	hk	hk	kk	kk	kk	hh	hh	hh	hh	kk	hk	hh
LG2_HB_2064_s21h1	F_0949513_L2_21_1	LG2	<nnxnp>	{-0}	(nn,np)	nn	nn	np	nn	np	np	np	np	nn	np	nn	np	nn	--	np	np	nn	nn	nn	nn	np	np	nn
F_0949693_L2_21_1	F_0949693_L2_21_1	LG2	<lmxll>	{1-}	(ll,lm)	ll	ll	ll	lm	ll	lm	lm	ll	ll	lm	lm	ll	lm	lm	lm	lm	ll	lm	ll	ll	lm	ll	ll
LG2_HB_2066_s21h1	R_3303584_L2_21_1	LG2	<nnxnp>	{-0}	(nn,np)	nn	nn	np	nn	np	np	np	np	nn	np	nn	np	nn	np	np	np	nn	nn	nn	nn	np	np	nn
LG2_HB_2066_s21h1	R_3307093_L2_21_1	LG2	<lmxll>	{1-}	(ll,lm)	ll	ll	ll	lm	ll	lm	ll	ll	ll	lm	lm	ll	lm	lm	lm	lm	ll	lm	ll	ll	lm	ll	ll
LG2_HB_2069_s21h1	F_0950604_L2_21_1	LG2	<nnxnp>	{-1}	(nn,np)	np	np	nn	np	nn	nn	nn	nn	np	nn	np	nn	np	nn	nn	nn	np	np	np	np	nn	nn	nn
LG2_HB_2069_s21h1	F_0950614_L2_21_1	LG2	<hkxhk>	{10}	(hh,hk,kk)	hh	hh	hk	hk	hk	kk	hk	hk	hh	kk	hk	hk	hk	kk	kk	kk	hh	hk	hh	hh	kk	hk	hk
F_0951112_L2_21_1	F_0951112_L2_21_1	LG2	<hkxhk>	{01}	(hh,hk,kk)	kk	kk	hk	hk	hk	hh	hk	hh	kk	hh	hk	hk	hk	hh	hh	hh	kk	hk	kk	hk	hh	hk	hk
LG2_HB_2075_s24h1	GD_01223_L2_24_1	LG2	<nnxnp>	{-1}	(nn,np)	np	np	nn	np	nn	nn	nn	nn	np	nn	np	nn	np	nn	nn	nn	np	np	np	nn	nn	nn	nn
LG2_HB_2077_s25h1	F_0954523_L2_25_1	LG2	<nnxnp>	{-1}	(nn,np)	np	np	nn	np	nn	nn	nn	nn	np	nn	np	--	np	--	nn	nn	np	np	np	nn	nn	np	nn
LG2_HB_2081.5	R_18003967_L2_PA	LG2	<hkxhk>	{01}	(hh,hk,kk)	kk	kk	hk	kk	hh	hh	hk	hh	kk	hh	hh	hk	hk	hh	hh	kk	hh	hk	kk	hk	hh	kk	hk
LG2_HB_2081.5	R_18004558_L2_PA	LG2	<lmxll>	{0-}	(ll,lm)	lm	lm	lm	lm	ll	ll	lm	ll	lm	ll	ll	lm	ll	ll	ll	lm	ll	ll	lm	lm	ll	lm	lm
LG2_HB_2081.5	R_18005035_L2_PA	LG2	<lmxll>	{0-}	(ll,lm)	lm	lm	lm	lm	ll	ll	lm	ll	lm	ll	ll	lm	ll	ll	ll	lm	ll	ll	lm	lm	ll	lm	lm
LG2_HB_2088_s34h1	F_0958931_L2_34_1	LG2	<hkxhk>	{01}	(hh,hk,kk)	hk	hk	hk	hk	hh	hk	hk	hk	kk	hh	hh	hh	hk	hh	hh	kk	hh	hk	kk	hk	hh	kk	hk
LG2_HB_2093_s36h1	F_0960305_L2_36_1	LG2	<nnxnp>	{-1}	(nn,np)	--	np	nn	np	nn	nn	nn	np	np	nn	nn	nn	np	nn	nn	np	nn	np	np	nn	nn	np	nn
LG2_HB_2100.5	R_33891250_L2_PA	LG2	<nnxnp>	{-1}	(nn,np)	nn	np	nn	np	nn	nn	nn	np	np	nn	nn	nn	np	nn	nn	np	nn	np	np	nn	nn	np	nn
LG2_HB_2100.5	R_33893725_L2_PA	LG2	<nnxnp>	{-1}	(nn,np)	nn	np	nn	np	nn	nn	nn	np	np	nn	nn	nn	np	nn	nn	np	nn	np	np	nn	nn	np	nn
LG2_HB_2100.5	R_33896449_L2_PA	LG2	<nnxnp>	{-1}	(nn,np)	nn	np	nn	np	nn	nn	nn	np	np	nn	nn	nn	np	nn	nn	np	nn	np	np	nn	nn	np	nn
LG2_HB_2100.5	GD_01349_L2_PA	LG2	<lmxll>	{0-}	(ll,lm)	lm	ll	lm	ll	ll	lm	lm	ll	lm	ll	ll	ll	ll	ll	ll	lm	ll	ll	lm	ll	ll	lm	lm
R_36217156_L2_PA	R_36217156_L2_PA	LG2	<hkxhk>	{01}	(hh,hk,kk)	hk	hk	hh	hk	hh	hk	hk	hk	hk	hh	hh	hh	kk	hh	hh	kk	hh	hk	kk	hh	hh	kk	hk
LG2_HB_2366.5	R_38055441_L2_PA	LG2	<lmxll>	{0-}	(ll,lm)	lm	ll	ll	ll	ll	lm	lm	ll	lm	ll	ll	ll	lm	ll	ll	lm	ll	ll	lm	ll	ll	lm	lm
LG2_HB_2366.5	GD_10007_L2_PA	LG2	<hkxhk>	{01}	(hh,hk,kk)	hk	hh	hh	hk	hh	hk	hk	hk	hk	hh	hh	hh	kk	hh	hh	kk	hh	hk	kk	hh	hh	kk	hk
LG2_HB_2366_s50h2	F_1063203_L13_50_2	LG2	<hkxhk>	{10}	(hh,hk,kk)	hk	hk	kk	hk	kk	hk	hk	hk	hk	kk	kk	kk	hh	kk	kk	hh	kk	hk	hh	kk	kk	hh	hk
LG2_HB_2452_s38h2	F_1083115_L2_38_2	LG2	<lmxll>	{1-}	(ll,lm)	ll	ll	ll	lm	ll	lm	lm	ll	ll	lm	lm	ll	lm	lm	lm	lm	ll	lm	ll	ll	lm	ll	ll
LG2_HB_2452_s38h2	F_1083130_L2_38_2	LG2	<lmxll>	{1-}	(ll,lm)	ll	ll	ll	lm	ll	lm	lm	ll	ll	lm	lm	ll	lm	lm	lm	lm	ll	lm	ll	ll	lm	ll	ll
LG2_HB_2452_s38h2	F_1083131_L2_38_2	LG2	<lmxll>	{1-}	(ll,lm)	ll	ll	ll	lm	ll	lm	lm	ll	ll	lm	lm	ll	lm	lm	lm	lm	ll	lm	ll	ll	lm	ll	ll
LG2_HB_2454_s38h2	$F_1083238z_LG2	LG2	<nnxnp>	{-0}	(nn,np)	--	--	np	nn	np	np	np	np	nn	np	nn	np	nn	np	np	np	nn	nn	nn	nn	np	np	np
LG2_HB_2454_s38h2	F_1083242_L2_38_2	LG2	<nnxnp>	{-0}	(nn,np)	nn	nn	np	nn	np	np	np	np	nn	np	nn	np	nn	np	np	np	nn	nn	nn	nn	np	np	np
GD_00308_L2_38_2	GD_00308_L2_38_2	LG2	<lmxll>	{0-}	(ll,lm)	lm	lm	lm	lm	lm	ll	lm	ll	lm	ll	ll	lm	ll	ll	ll	lm	lm	ll	lm	lm	ll	lm	lm
LG2_HB_2457.2	GD_01162_L2_PA	LG2	<lmxll>	{0-}	(ll,lm)	lm	lm	lm	lm	lm	ll	lm	ll	lm	ll	ll	lm	ll	ll	ll	lm	lm	ll	lm	lm	ll	lm	lm
LG2_HB_2457.2	R_6466363_L2_PA	LG2	<hkxhk>	{01}	(hh,hk,kk)	kk	kk	hk	kk	hk	hh	hk	hh	kk	hh	hk	hk	hk	hh	hh	hk	kk	hk	kk	hk	hh	hk	hk
LG2_HB_2457.2	R_6473341_L2_PA	LG2	<lmxll>	{0-}	(ll,lm)	lm	lm	lm	lm	lm	ll	lm	ll	lm	ll	ll	lm	ll	ll	ll	lm	lm	ll	lm	lm	ll	lm	lm
LG2_HB_2457.2	R_6522059_L2_PA	LG2	<lmxll>	{0-}	(ll,lm)	lm	lm	lm	lm	lm	ll	lm	ll	lm	ll	ll	lm	ll	ll	ll	lm	lm	ll	lm	lm	ll	lm	lm
LG2_HB_2457_s38h2	F_1083540_L2_38_2	LG2	<lmxll>	{0-}	(ll,lm)	--	--	lm	--	lm	ll	lm	ll	--	ll	ll	lm	ll	ll	ll	--	--	ll	--	lm	ll	--	lm
LG2_HB_2462.5	GD_00159_L2_PA	LG2	<nnxnp>	{-1}	(nn,np)	np	np	nn	np	nn	nn	nn	nn	np	nn	np	nn	np	nn	nn	nn	np	np	np	nn	nn	np	nn
LG2_HB_2462.5	R_11438433_L2_PA	LG2	<nnxnp>	{-1}	(nn,np)	np	np	nn	np	nn	nn	nn	nn	np	nn	np	nn	np	nn	nn	nn	np	np	np	nn	nn	np	nn
LG2_HB_2462.5	R_11503103_L2_PA	LG2	<nnxnp>	{-1}	(nn,np)	np	np	nn	np	nn	nn	nn	nn	np	nn	np	nn	np	nn	nn	nn	np	np	np	nn	nn	np	nn
LG2_HB_2463_s42h2	F_1084871_L2_42_2	LG2	<efxeg>	{01}	(ee,ef,eg,fg)	fg	fg	ef	fg	ee	ee	ef	ee	fg	ee	eg	ef	eg	ee	ee	ef	ef	eg	fg	ef	ee	fg	ef
LG2_HB_2467_s52h2	F_1086652_L2_52_2	LG2	<hkxhk>	{10}	(hh,hk,kk)	hk	hk	hk	hk	kk	hk	hk	hk	hk	kk	kk	kk	hh	kk	kk	hh	kk	hk	hh	kk	kk	hh	hk
LG2_HB_2468_s53h2	F_1087151_L2_53_2	LG2	<nnxnp>	{-0}	(nn,np)	np	np	np	nn	np	np	np	nn	np	np	np	np	nn	np	np	nn	np	nn	nn	np	np	nn	np
LG2_HB_2468_s53h2	F_1087157_L2_53_2	LG2	<nnxnp>	{-0}	(nn,np)	np	np	np	nn	np	np	np	nn	np	np	np	np	nn	np	np	nn	np	nn	nn	np	np	nn	np
LG2_HB_2491_s63h2	F_1093752_L5_63_2	LG2	<nnxnp>	{-1}	(nn,np)	nn	np	nn	np	nn	nn	nn	--	np	nn	nn	nn	np	nn	nn	np	nn	np	np	nn	nn	np	nn
LG2_HB_305	F_0136078_L12_PA	LG2	<nnxnp>	{-1}	(nn,np)	np	np	nn	np	nn	nn	nn	nn	np	nn	nn	nn	np	nn	nn	np	nn	np	np	nn	nn	np	np
R_18803921_L2_28_1	R_18803921_L2_28_1	LG2	<hkxhk>	{10}	(hh,hk,kk)	hh	hh	hk	hh	kk	kk	hk	kk	hh	kk	kk	hk	hk	kk	kk	hh	kk	hk	hh	hk	kk	hh	hk
GD_02076_L2_30_1	GD_02076_L2_30_1	LG2	<lmxll>	{0-}	(ll,lm)	lm	ll	lm	ll	ll	lm	lm	ll	lm	ll	ll	lm	ll	ll	ll	lm	ll	ll	lm	lm	ll	lm	lm
GD_02155_L2_32_1	GD_02155_L2_32_1	LG2	<nnxnp>	{-1}	(nn,np)	nn	np	nn	np	nn	nn	nn	np	np	nn	nn	nn	np	nn	nn	np	nn	np	np	nn	nn	np	nn
R_8936738_L2_23_1	R_8936738_L2_23_1	LG2	<nnxnp>	{-1}	(nn,np)	np	np	nn	np	nn	nn	nn	nn	np	nn	np	nn	np	nn	nn	nn	np	np	np	nn	nn	nn	nn
GD_01309_L2_27_1	GD_01309_L2_27_1	LG2	<efxeg>	{01}	(ee,ef,eg,fg)	fg	fg	ef	fg	ee	ee	ef	ee	fg	ee	ee	ef	eg	ee	ee	fg	ee	eg	fg	ef	ee	fg	ef
LG2_HB_3531_s21h1	R_1590717_L2_21_1	LG2	<nnxnp>	{-0}	(nn,np)	nn	nn	np	nn	np	np	np	np	nn	np	nn	np	nn	np	np	np	nn	nn	nn	nn	np	np	nn
LG2_HB_3532_s38h1	R_39523918_L2_38_1	LG2	<lmxll>	{0-}	(ll,lm)	lm	ll	ll	ll	ll	lm	lm	lm	lm	ll	ll	ll	lm	ll	ll	lm	ll	ll	lm	ll	ll	lm	ll
LG2_HB_3532_s38h1	R_39526012_L2_38_1	LG2	<lmxll>	{0-}	(ll,lm)	lm	ll	ll	ll	ll	lm	lm	lm	lm	ll	ll	ll	lm	ll	ll	lm	ll	ll	lm	ll	ll	lm	ll
LG2_HB_3533_s21h1	R_1877053_L2_21_1	LG2	<nnxnp>	{-1}	(nn,np)	np	np	nn	np	nn	nn	nn	nn	np	nn	np	nn	np	nn	nn	nn	np	np	np	np	nn	nn	np
GD_01565_L2_21_1	GD_01565_L2_21_1	LG2	<hkxhk>	{01}	(hh,hk,kk)	kk	kk	hk	hk	hk	hh	hh	hk	kk	hh	kk	hk	hk	hh	hh	hh	kk	kk	kk	kk	hh	hk	kk
R_2425858_L2_38_2	R_2425858_L2_38_2	LG2	<lmxll>	{1-}	(ll,lm)	ll	ll	ll	lm	lm	lm	lm	ll	ll	lm	ll	ll	lm	lm	lm	lm	ll	ll	ll	ll	lm	ll	ll
R_2916981_L2_21_1	R_2916981_L2_21_1	LG2	<lmxll>	{1-}	(ll,lm)	ll	ll	ll	lm	ll	lm	lm	ll	ll	lm	lm	ll	lm	lm	lm	lm	ll	ll	ll	ll	lm	ll	ll
LG2_HB_3538	R_4045153_L2_PA	LG2	<nnxnp>	{-0}	(nn,np)	nn	nn	np	nn	np	np	np	np	nn	np	nn	np	nn	np	np	np	nn	nn	nn	nn	np	np	nn
LG2_HB_3540.5_s36h1	R_34290779_L2_36_1	LG2	<lmxll>	{0-}	(ll,lm)	lm	ll	lm	ll	ll	lm	lm	ll	lm	ll	ll	ll	ll	ll	ll	lm	ll	ll	lm	lm	ll	lm	lm
GD_00991_L2_PA	GD_00991_L2_PA	LG2	<nnxnp>	{-1}	(nn,np)	np	np	nn	np	nn	nn	nn	nn	np	nn	np	nn	np	nn	nn	nn	np	np	np	nn	nn	np	nn
LG2_HB_3593	R_36331759_L2_PA	LG2	<nnxnp>	{-1}	(nn,np)	nn	np	nn	np	nn	nn	nn	np	nn	nn	nn	nn	np	nn	nn	np	nn	np	np	nn	nn	np	nn
FEM_cg_23	FEM_cg_23	LG2	<nnxnp>	{-1}	(nn,np)	np	np	nn	np	nn	nn	nn	nn	np	nn	np	nn	np	nn	nn	nn	np	np	np	np	nn	nn	np
LG2_HB_4013	Rvi2_reg27.2_M133-bis	LG2	<nnxnp>	{-1}	(nn,np)	nn	np	nn	np	nn	nn	nn	np	np	nn	nn	nn	np	nn	nn	np	nn	np	np	nn	nn	np	nn
LG2_HB_4013	Rvi2_region21_Y693	LG2	<nnxnp>	{-1}	(nn,np)	nn	np	nn	np	nn	nn	nn	np	np	nn	nn	nn	np	nn	nn	np	nn	np	np	nn	nn	np	nn
LG2_HB_4013	Rvi2_region21_Y732	LG2	<nnxnp>	{-1}	(nn,np)	nn	np	nn	np	nn	nn	nn	np	np	nn	nn	nn	np	nn	nn	np	nn	np	np	nn	nn	np	nn
LG2_HB_4013	Rvi2_region23_R366	LG2	<nnxnp>	{-1}	(nn,np)	nn	np	nn	np	nn	nn	nn	np	np	nn	nn	nn	np	nn	nn	np	nn	np	np	nn	nn	np	nn
LG2_HB_4013	Rvi2_region23_R468	LG2	<nnxnp>	{-1}	(nn,np)	nn	np	nn	np	nn	nn	nn	np	np	nn	nn	nn	np	nn	nn	np	nn	np	np	nn	nn	np	nn
cRvi2_region41_Y341	Rvi2_region41_Y341	LG2	<nnxnp>	{-1}	(nn,np)	nn	np	nn	np	nn	nn	nn	np	np	nn	nn	nn	np	nn	nn	np	nn	np	np	nn	nn	np	nn
LG2_HB_4014	Rvi4_region3_K9356	LG2	<lmxll>	{1-}	(ll,lm)	ll	ll	ll	lm	ll	lm	ll	ll	ll	lm	lm	ll	lm	lm	lm	lm	ll	lm	ll	ll	lm	ll	ll
LG2_HB_975	F_0449393_L2_PA	LG2	<lmxll>	{0-}	(ll,lm)	lm	lm	ll	ll	ll	ll	ll	lm	lm	ll	lm	lm	ll	ll	ll	ll	lm	lm	lm	lm	ll	lm	lm
LG2_HB_975.5	R_1219423_L2_PA	LG2	<lmxll>	{1-}	(ll,lm)	ll	ll	lm	lm	lm	lm	lm	ll	ll	lm	ll	ll	lm	lm	lm	lm	ll	ll	ll	ll	lm	ll	ll
LG2_HB_975.5	R_1241012_L2_PA	LG2	<nnxnp>	{-0}	(nn,np)	nn	nn	np	nn	np	np	np	np	nn	np	nn	np	nn	np	np	np	nn	nn	nn	nn	np	np	nn
LG2_HB_976	GD_01134_L2_PA	LG2	<nnxnp>	{-1}	(nn,np)	np	np	nn	np	nn	nn	nn	nn	np	nn	np	nn	np	nn	nn	nn	np	np	np	np	nn	nn	np
LG2_HB_976	R_1272762_L2_PA	LG2	<nnxnp>	{-1}	(nn,np)	np	np	nn	np	nn	nn	nn	nn	np	nn	np	nn	np	nn	nn	nn	np	np	np	np	nn	nn	np
R_1904567_L2_PA	R_1904567_L2_PA	LG2	<nnxnp>	{-1}	(nn,np)	np	np	nn	np	nn	nn	nn	nn	np	nn	np	nn	np	nn	nn	nn	np	np	np	np	nn	nn	np
LG2_HB_978.5	R_1979331_L2_PA	LG2	<nnxnp>	{-1}	(nn,np)	np	np	nn	np	nn	nn	nn	nn	np	nn	np	nn	np	nn	nn	nn	np	np	np	np	nn	nn	np
R_2490535_L2_PA	R_2490535_L2_PA	LG2	<lmxll>	{1-}	(ll,lm)	ll	ll	ll	lm	ll	lm	lm	ll	ll	lm	ll	ll	lm	lm	lm	lm	ll	ll	ll	ll	lm	ll	ll
LG2_HB_982	R_2995367_L2_PA	LG2	<lmxll>	{1-}	(ll,lm)	ll	ll	ll	lm	ll	lm	lm	ll	ll	lm	lm	ll	lm	lm	lm	lm	ll	ll	ll	ll	lm	ll	ll
LG2_HB_982.5	R_3243976_L2_PA	LG2	<lmxll>	{1-}	(ll,lm)	ll	ll	ll	lm	ll	lm	ll	ll	ll	lm	lm	ll	lm	lm	lm	lm	ll	lm	ll	ll	lm	ll	ll
LG2_HB_982.5	R_3273690_L2_PA	LG2	<lmxll>	{1-}	(ll,lm)	ll	ll	ll	lm	ll	lm	ll	ll	ll	lm	lm	ll	lm	lm	lm	lm	ll	lm	ll	ll	lm	ll	ll
LG2_HB_982.8	GD_01641_L2_PA	LG2	<hkxhk>	{10}	(hh,hk,kk)	hh	hh	hk	hk	hk	kk	hk	hk	hh	kk	hk	hk	hk	kk	kk	kk	hh	hk	hh	hh	kk	hk	hh
LG2_HB_982.8	R_3428296_L2_PA	LG2	<lmxll>	{1-}	(ll,lm)	ll	ll	ll	lm	ll	lm	ll	ll	ll	lm	lm	ll	lm	lm	lm	lm	ll	lm	ll	ll	lm	ll	ll
LG2_HB_982.8	R_3420282_L2_PA	LG2	<nnxnp>	{-0}	(nn,np)	nn	nn	np	nn	np	np	np	np	nn	np	nn	np	nn	np	np	np	nn	nn	nn	nn	np	np	nn
R_4030165_L2_PA	R_4030165_L2_PA	LG2	<lmxll>	{1-}	(ll,lm)	ll	ll	ll	lm	ll	lm	ll	ll	ll	lm	lm	ll	lm	lm	lm	lm	ll	lm	ll	ll	lm	ll	ll
LG2_HB_984.8	R_4176344_L2_PA	LG2	<lmxll>	{1-}	(ll,lm)	ll	ll	ll	lm	ll	lm	ll	ll	ll	lm	lm	ll	lm	lm	lm	lm	ll	lm	ll	ll	lm	ll	ll
LG2_HB_984.8	R_4194273_L2_PA	LG2	<lmxll>	{1-}	(ll,lm)	ll	ll	ll	lm	ll	lm	ll	ll	ll	lm	lm	ll	lm	lm	lm	lm	ll	lm	ll	ll	lm	ll	ll
R_4373183_L2_PA	R_4373183_L2_PA	LG2	<lmxll>	{1-}	(ll,lm)	ll	ll	ll	lm	ll	lm	ll	ll	ll	lm	lm	ll	lm	lm	lm	lm	ll	lm	ll	ll	lm	ll	ll
R_4411200_L2_PA	R_4411200_L2_PA	LG2	<hkxhk>	{10}	(hh,hk,kk)	hh	hh	hk	hk	hk	kk	hk	hk	hh	kk	hk	hk	hk	kk	kk	kk	hh	hk	hh	hh	kk	hk	hk
LG2_HB_985.4	R_4455017_L2_PA	LG2	<nnxnp>	{-0}	(nn,np)	nn	nn	np	nn	np	--	np	np	nn	--	nn	np	nn	--	np	--	nn	nn	nn	nn	--	np	np
LG2_HB_986	F_0455800_L2_PA	LG2	<nnxnp>	{-1}	(nn,np)	np	np	nn	np	nn	nn	nn	nn	np	nn	np	nn	np	nn	nn	nn	np	np	np	np	nn	nn	nn
LG2_HB_987	R_4873695_L2_PA	LG2	<lmxll>	{0-}	(ll,lm)	lm	lm	lm	ll	lm	ll	lm	lm	lm	ll	ll	lm	ll	ll	ll	ll	lm	ll	lm	lm	ll	lm	lm
LG2_HB_987	F_0456226_L2_PA	LG2	<nnxnp>	{-1}	(nn,np)	np	np	nn	np	nn	nn	nn	nn	np	nn	np	nn	np	nn	nn	nn	np	np	np	np	nn	nn	nn
LG2_HB_987	F_0456228_L2_PA	LG2	<nnxnp>	{-1}	(nn,np)	np	np	nn	np	nn	nn	nn	nn	np	nn	np	nn	np	nn	nn	nn	np	np	np	np	nn	nn	nn
LG2_HB_988	R_5074647_L2_PA	LG2	<hkxhk>	{01}	(hh,hk,kk)	kk	kk	hk	hk	hk	hh	hk	hk	kk	hh	hk	hk	hk	hh	hh	hh	kk	hk	kk	kk	hh	hk	hk
LG2_HB_988	GD_00077_L2_PA	LG2	<nnxnp>	{-1}	(nn,np)	np	np	nn	np	nn	nn	nn	nn	np	nn	np	nn	np	nn	nn	nn	np	np	np	nn	nn	nn	nn
LG2_HB_988.5	R_5314728_L2_PA	LG2	<lmxll>	{0-}	(ll,lm)	lm	lm	lm	ll	lm	ll	lm	ll	lm	ll	ll	lm	ll	ll	ll	ll	lm	ll	lm	lm	ll	lm	lm
LG2_HB_988.5	R_5335844_L2_PA	LG2	<hkxhk>	{10}	(hh,hk,kk)	hh	hh	hk	hk	hk	kk	hk	kk	hh	kk	hk	hk	hk	kk	kk	kk	hh	hk	hh	hk	kk	hk	hk
LG2_HB_989	F_0457244_L2_PA	LG2	<hkxhk>	{01}	(hh,hk,kk)	kk	kk	hk	hk	hk	hh	hk	hh	kk	hh	hk	hk	hk	hh	hh	hh	kk	hk	kk	hk	hh	hk	hk
LG2_HB_990	F_0457719_L2_PA	LG2	<nnxnp>	{-1}	(nn,np)	np	np	nn	np	nn	nn	nn	nn	np	nn	np	nn	np	--	nn	nn	np	np	np	nn	nn	nn	nn
LG2_HB_991	R_5926620_L2_PA	LG2	<hkxhk>	{01}	(hh,hk,kk)	kk	kk	hk	kk	hk	hh	hk	hh	kk	hh	hk	hk	hk	hh	hh	hh	kk	hk	kk	hk	hh	hk	hk
LG2_HB_992	F_0458628_L2_PA	LG2	<lmxll>	{0-}	(ll,lm)	lm	lm	lm	lm	lm	ll	lm	ll	lm	ll	ll	lm	ll	ll	ll	ll	lm	--	lm	lm	ll	lm	lm
LG2_HB_992	F_0458664_L2_PA	LG2	<hkxhk>	{10}	(hh,hk,kk)	hh	hh	hk	hh	hk	kk	hk	kk	hh	kk	hk	hk	hk	kk	kk	kk	hh	hk	hh	hk	kk	hk	hk
LG2_HB_992	R_6261234_L2_PA	LG2	<lmxll>	{0-}	(ll,lm)	lm	lm	lm	lm	lm	ll	lm	ll	lm	ll	ll	lm	ll	ll	ll	ll	lm	ll	lm	lm	ll	lm	lm
LG2_HB_992	R_6266265_L2_PA	LG2	<lmxll>	{0-}	(ll,lm)	lm	lm	lm	lm	lm	ll	lm	ll	lm	ll	ll	lm	ll	ll	ll	ll	lm	ll	lm	lm	ll	lm	lm
R_6616886_L2_PA	R_6616886_L2_PA	LG2	<nnxnp>	{-1}	(nn,np)	np	np	nn	np	nn	nn	nn	nn	np	nn	np	nn	np	nn	nn	nn	np	np	np	nn	nn	nn	nn
LG2_HB_993.5	GD_00505_L2_PA	LG2	<nnxnp>	{-1}	(nn,np)	np	np	nn	np	nn	nn	nn	nn	np	nn	np	nn	np	nn	nn	nn	np	np	np	nn	nn	nn	nn
LG2_HB_993.5	R_7244943_L2_PA	LG2	<nnxnp>	{-1}	(nn,np)	np	np	nn	np	nn	nn	nn	nn	np	nn	np	nn	np	nn	nn	nn	np	np	np	nn	nn	nn	nn
LG2_HB_993.5	R_7318523_L2_PA	LG2	<nnxnp>	{-1}	(nn,np)	np	np	nn	np	nn	nn	nn	nn	np	nn	np	nn	np	nn	nn	nn	np	np	np	nn	nn	nn	nn
LG2_HB_994	F_0460372_L2_PA	LG2	<lmxll>	{0-}	(ll,lm)	lm	lm	lm	ll	ll	ll	ll	lm	lm	ll	lm	lm	ll	ll	ll	ll	lm	lm	lm	lm	ll	lm	lm
R_7255188_L2_PA	R_7255188_L2_PA	LG2	<nnxnp>	{-1}	(nn,np)	np	np	nn	np	nn	nn	nn	nn	np	nn	np	nn	np	nn	nn	nn	np	np	np	nn	nn	nn	nn
LG2_HB_999	R_8922212_L2_PA	LG2	<nnxnp>	{-1}	(nn,np)	np	np	nn	np	nn	nn	nn	nn	np	nn	np	nn	np	nn	nn	nn	np	np	np	nn	nn	nn	nn
LG2_HB_999	R_8928904_L2_PA	LG2	<nnxnp>	{-1}	(nn,np)	np	np	nn	np	nn	nn	nn	nn	np	nn	np	nn	np	nn	nn	nn	np	np	np	nn	nn	nn	nn
R_8945207_L2_PA	R_8945207_L2_PA	LG2	<nnxnp>	{-1}	(nn,np)	np	np	nn	np	nn	nn	nn	nn	np	nn	np	nn	np	nn	nn	nn	np	np	np	nn	nn	nn	nn
LG3_HB_1089	F_0506601_L3_PA	LG3	<nnxnp>	{-1}	(nn,np)	np	np	np	nn	np	np	nn	nn	nn	nn	np	np	np	np	nn	nn	nn	nn	nn	np	np	nn	nn
LG3_HB_1089	F_0506602_L3_PA	LG3	<nnxnp>	{-1}	(nn,np)	np	np	np	nn	np	np	nn	nn	nn	nn	np	np	np	np	nn	nn	nn	nn	nn	np	np	nn	nn
LG3_HB_1089	F_0506616_L3_PA	LG3	<nnxnp>	{-1}	(nn,np)	np	np	np	nn	np	np	nn	nn	nn	nn	np	np	np	np	nn	nn	nn	nn	nn	np	np	nn	nn
LG3_HB_1089.5	GD_00506_L3_PA	LG3	<hkxhk>	{10}	(hh,hk,kk)	hh	hk	hh	kk	hh	hh	hk	hk	kk	hk	hh	hk	hk	hk	kk	kk	kk	hk	hk	hh	hk	kk	hk
LG3_HB_1089.5	R_1035920_L3_PA	LG3	<lmxll>	{0-}	(ll,lm)	lm	ll	lm	ll	lm	lm	lm	lm	ll	lm	lm	ll	ll	ll	ll	ll	ll	lm	lm	lm	ll	ll	lm
LG3_HB_1089.5	R_1057933_L3_PA	LG3	<lmxll>	{0-}	(ll,lm)	lm	ll	lm	ll	lm	lm	lm	lm	ll	lm	lm	ll	ll	ll	ll	ll	ll	lm	lm	lm	ll	ll	lm
LG3_HB_1089.8	R_1131825_L3_PA	LG3	<hkxhk>	{10}	(hh,hk,kk)	hh	hk	hh	kk	hh	hh	hk	hk	kk	hk	hh	hk	hk	hk	kk	kk	kk	hk	hk	hh	hk	kk	hk
LG3_HB_1089.8	R_1142062_L3_PA	LG3	<lmxll>	{0-}	(ll,lm)	lm	ll	lm	ll	lm	lm	lm	lm	ll	lm	lm	ll	ll	ll	ll	ll	ll	lm	lm	lm	ll	ll	lm
LG3_HB_1091	F_0507628_L3_PA	LG3	<nnxnp>	{-1}	(nn,np)	np	np	np	nn	np	np	nn	nn	nn	nn	np	np	np	np	nn	nn	np	nn	nn	np	np	nn	nn
LG3_HB_1091	R_1996499_L3_PA	LG3	<nnxnp>	{-1}	(nn,np)	np	np	np	nn	np	np	nn	nn	nn	nn	np	np	np	np	nn	nn	np	nn	nn	np	np	nn	nn
LG3_HB_1092	R_2462827_L3_PA	LG3	<nnxnp>	{-1}	(nn,np)	np	np	np	nn	np	np	nn	nn	nn	nn	np	np	np	np	nn	nn	np	nn	nn	np	np	nn	nn
LG3_HB_1093	R_2659646_L3_PA	LG3	<nnxnp>	{-1}	(nn,np)	np	np	np	nn	np	np	nn	nn	nn	nn	np	np	np	np	nn	nn	np	nn	nn	np	np	nn	nn
LG3_HB_1096	R_3897206_L3_PA	LG3	<nnxnp>	{-1}	(nn,np)	np	np	np	nn	np	np	nn	nn	nn	nn	np	np	np	np	nn	nn	np	nn	nn	np	np	nn	nn
LG3_HB_1096	GD_00124_L3_PA	LG3	<hkxhk>	{10}	(hh,hk,kk)	hh	hk	hh	kk	hk	hh	hk	hh	kk	hk	hh	hk	hh	hk	kk	kk	hk	hk	hk	hh	hk	kk	hk
LG3_HB_1100	GD_01957_L3_PA	LG3	<lmxll>	{1-}	(ll,lm)	ll	lm	ll	lm	lm	ll	ll	ll	lm	ll	ll	lm	ll	lm	lm	lm	lm	ll	ll	ll	lm	lm	ll
LG3_HB_1102	F_0512515_L3_PA	LG3	<nnxnp>	{-1}	(nn,np)	np	np	np	nn	np	np	nn	np	nn	nn	np	np	np	np	nn	nn	np	nn	nn	np	np	nn	nn
LG3_HB_1102	R_5968340_L3_PA	LG3	<nnxnp>	{-1}	(nn,np)	np	np	np	nn	np	np	nn	np	nn	nn	np	np	np	np	nn	nn	np	nn	nn	np	np	nn	nn
LG3_HB_1103	F_0513161_L3_PA	LG3	<hkxhk>	{00}	(hh,hk,kk)	hk	hh	hk	hk	hh	hk	kk	hk	hk	kk	hk	hh	hk	hh	hk	hk	hh	kk	kk	hk	hh	hk	kk
LG3_HB_1103	R_6212477_L3_PA	LG3	<hkxhk>	{11}	(hh,hk,kk)	hk	kk	hk	hk	kk	hk	hh	hk	hk	hh	hk	kk	hk	kk	hk	hk	kk	hh	hh	hk	kk	hk	hh
LG3_HB_1104	R_6561113_L3_PA	LG3	<nnxnp>	{-1}	(nn,np)	np	np	np	nn	np	np	nn	np	nn	nn	np	np	np	np	nn	nn	np	nn	nn	np	np	nn	nn
LG3_HB_1106.5	GD_01493_L3_PA	LG3	<nnxnp>	{-1}	(nn,np)	np	np	np	nn	np	np	nn	np	nn	nn	np	np	np	nn	nn	nn	np	nn	nn	np	np	nn	nn
LG3_HB_1106.5	R_7164921_L3_PA	LG3	<nnxnp>	{-1}	(nn,np)	np	np	np	nn	np	np	nn	np	nn	nn	np	np	np	nn	nn	nn	np	nn	nn	np	np	nn	nn
LG3_HB_1106.5	R_7171067_L3_PA	LG3	<nnxnp>	{-1}	(nn,np)	np	np	np	nn	np	np	nn	np	nn	nn	np	np	np	nn	nn	nn	np	nn	nn	np	np	nn	nn
LG3_HB_1107	F_0515442_L3_PA	LG3	<lmxll>	{1-}	(ll,lm)	ll	lm	ll	lm	lm	ll	ll	ll	lm	ll	ll	lm	ll	lm	lm	lm	lm	ll	ll	ll	lm	lm	lm
LG3_HB_1107	F_0515444_L3_PA	LG3	<lmxll>	{1-}	(ll,lm)	ll	lm	ll	lm	lm	ll	ll	ll	lm	ll	ll	lm	ll	lm	lm	lm	lm	ll	ll	ll	lm	lm	lm
LG3_HB_1109	F_0516384_L3_PA	LG3	<hkxhk>	{00}	(hh,hk,kk)	hk	hh	hk	hk	hk	hk	kk	hk	hk	kk	hk	hh	hk	hk	hk	hk	hh	kk	kk	hk	hh	hk	hk
LG3_HB_1109	F_0516385_L3_PA	LG3	<hkxhk>	{11}	(hh,hk,kk)	hk	--	hk	hk	hk	hk	hh	hk	hk	hh	hk	kk	hk	hk	hk	hk	kk	hh	hh	hk	kk	hk	hk
LG3_HB_1109.5	R_8503130_L3_PA	LG3	<hkxhk>	{11}	(hh,hk,kk)	hk	kk	hk	hk	hk	hk	hh	hk	hk	hh	hk	kk	hk	hk	hk	hk	kk	hh	hh	hk	kk	hk	hk
LG3_HB_1109.5	R_8516804_L3_PA	LG3	<hkxhk>	{11}	(hh,hk,kk)	hk	kk	hk	hk	hk	hk	hh	hk	hk	hh	hk	kk	hk	hk	hk	hk	kk	hh	hh	hk	kk	hk	hk
LG3_HB_1110	F_0516974_L3_PA	LG3	<lmxll>	{1-}	(ll,lm)	ll	lm	ll	lm	lm	ll	ll	ll	lm	ll	ll	lm	ll	lm	lm	lm	lm	ll	ll	ll	lm	lm	lm
LG3_HB_1110	F_0516981_L3_PA	LG3	<hkxhk>	{11}	(hh,hk,kk)	hk	kk	hk	hk	hk	hk	hh	hk	hk	hh	hk	kk	hk	hk	hk	hk	kk	hh	hh	hk	kk	hk	hk
LG3_HB_1111	R_9091637_L3_PA	LG3	<nnxnp>	{-1}	(nn,np)	np	np	np	nn	nn	np	nn	np	nn	nn	np	np	np	nn	nn	nn	np	nn	nn	np	np	nn	nn
LG3_HB_1111	R_9101679_L3_PA	LG3	<nnxnp>	{-1}	(nn,np)	np	np	np	nn	nn	np	nn	np	nn	nn	np	np	np	nn	nn	nn	np	nn	nn	np	np	nn	nn
R_9544220_L3_PA	R_9544220_L3_PA	LG3	<lmxll>	{1-}	(ll,lm)	ll	lm	ll	lm	lm	ll	ll	ll	lm	ll	ll	lm	ll	lm	ll	lm	lm	ll	ll	ll	lm	lm	lm
LG3_HB_1124	F_0526121_L3_PA	LG3	<nnxnp>	{-1}	(nn,np)	nn	np	np	nn	nn	nn	nn	np	np	nn	np	np	np	nn	nn	nn	np	nn	nn	np	np	nn	nn
F_0526347_L3_PA	F_0526347_L3_PA	LG3	<nnxnp>	{-1}	(nn,np)	nn	np	np	nn	nn	nn	nn	np	np	nn	np	np	np	nn	nn	nn	np	nn	nn	np	np	nn	nn
LG3_HB_1126	R_14457107_L3_PA	LG3	<nnxnp>	{-1}	(nn,np)	nn	np	np	nn	nn	nn	nn	np	np	nn	np	np	np	nn	nn	nn	np	nn	nn	np	np	nn	nn
LG3_HB_1126	F_0526754_L3_PA	LG3	<lmxll>	{1-}	(ll,lm)	ll	lm	ll	lm	lm	ll	ll	ll	lm	ll	ll	ll	ll	lm	ll	ll	lm	ll	ll	ll	ll	ll	lm
LG3_HB_1127	F_0528085_L3_PA	LG3	<nnxnp>	{-1}	(nn,np)	nn	np	np	nn	nn	nn	nn	np	np	nn	np	np	np	nn	nn	nn	np	nn	nn	np	np	nn	nn
LG3_HB_1128	R_15329250_L3_PA	LG3	<nnxnp>	{-1}	(nn,np)	nn	np	np	nn	nn	nn	nn	np	np	nn	np	np	np	nn	nn	nn	np	nn	nn	np	np	nn	nn
LG3_HB_1128.5	GD_02546_L3_PA	LG3	<nnxnp>	{-1}	(nn,np)	nn	np	np	nn	nn	nn	nn	np	np	nn	np	np	np	nn	nn	nn	np	nn	nn	np	np	nn	nn
LG3_HB_1128.5	R_15369623_L3_PA	LG3	<nnxnp>	{-1}	(nn,np)	nn	np	np	nn	nn	nn	nn	np	np	nn	np	np	np	nn	nn	nn	np	nn	nn	np	np	nn	nn
LG3_HB_1131	F_0529492_L3_PA	LG3	<nnxnp>	{-1}	(nn,np)	nn	np	np	nn	nn	nn	nn	np	np	nn	np	np	np	nn	nn	nn	np	nn	nn	np	np	nn	nn
LG3_HB_1132	R_16704372_L3_PA	LG3	<nnxnp>	{-1}	(nn,np)	nn	np	np	nn	nn	nn	nn	np	np	nn	np	np	np	nn	nn	nn	np	nn	nn	np	np	nn	nn
LG3_HB_1132	R_16704479_L3_PA	LG3	<nnxnp>	{-1}	(nn,np)	nn	np	np	nn	nn	nn	nn	np	np	nn	np	np	np	nn	nn	nn	np	nn	nn	np	np	nn	nn
LG3_HB_1132	R_16704383_L3_PA	LG3	<hkxhk>	{00}	(hh,hk,kk)	kk	hh	hk	hk	hk	kk	kk	hk	hh	kk	hk	hk	hk	hk	kk	kk	hh	kk	kk	hk	hk	kk	hk
LG3_HB_1132.1	R_16948009_L3_PA	LG3	<nnxnp>	{-1}	(nn,np)	nn	np	np	nn	nn	nn	nn	np	np	nn	np	np	np	nn	nn	nn	np	nn	nn	np	np	nn	nn
LG3_HB_1132.1	GD_00921_L3_PA	LG3	<nnxnp>	{-1}	(nn,np)	nn	np	np	nn	nn	nn	nn	np	np	nn	np	np	np	nn	nn	nn	np	nn	nn	np	np	nn	nn
LG3_HB_1150.8	R_24141313_L3_PA	LG3	<hkxhk>	{00}	(hh,hk,kk)	kk	hh	hk	hk	hk	kk	kk	hh	hh	kk	hk	hk	hk	hk	kk	kk	hh	kk	kk	hk	hk	kk	hk
LG3_HB_1152	R_24111076_L3_PA	LG3	<hkxhk>	{11}	(hh,hk,kk)	hh	kk	hk	hk	hk	hh	hh	kk	kk	hh	hk	hk	hk	hk	hh	hh	kk	hh	hh	hk	hk	hh	hk
LG3_HB_1153	R_24524197_L3_PA	LG3	<hkxhk>	{11}	(hh,hk,kk)	hh	kk	hk	hk	hk	hh	hh	kk	kk	hh	hk	hk	hk	hk	hh	hh	kk	hh	hh	hk	hk	hh	hk
LG3_HB_1156	R_25869287_L3_PA	LG3	<nnxnp>	{-0}	(nn,np)	np	nn	nn	np	np	np	np	nn	nn	np	nn	nn	nn	np	np	np	nn	np	np	nn	nn	np	np
LG3_HB_1156.5	R_25900349_L3_PA	LG3	<nnxnp>	{-0}	(nn,np)	np	nn	nn	np	np	np	np	nn	nn	np	nn	nn	nn	np	np	np	nn	np	np	nn	nn	np	np
LG3_HB_1156.5	R_25903444_L3_PA	LG3	<nnxnp>	{-0}	(nn,np)	np	nn	nn	np	np	np	np	nn	nn	np	nn	nn	nn	np	np	np	nn	np	np	nn	nn	np	np
LG3_HB_1157	F_0538276_L3_PA	LG3	<nnxnp>	{-0}	(nn,np)	np	nn	nn	np	np	np	np	nn	nn	np	nn	nn	nn	np	np	np	nn	np	np	nn	nn	np	np
LG3_HB_1157	F_0538287_L3_PA	LG3	<nnxnp>	{-0}	(nn,np)	np	nn	nn	np	np	np	np	nn	nn	np	nn	nn	nn	np	np	np	nn	np	np	nn	nn	np	np
LG3_HB_1159	F_0539099_L3_PA	LG3	<nnxnp>	{-0}	(nn,np)	np	nn	nn	np	np	np	np	np	nn	np	nn	nn	nn	np	np	np	nn	np	np	nn	nn	np	np
LG3_HB_1159	F_0539100_L3_PA	LG3	<nnxnp>	{-0}	(nn,np)	np	nn	nn	np	np	np	np	np	nn	np	nn	nn	nn	np	np	np	nn	np	np	nn	nn	np	np
LG3_HB_1159	F_0539107_L3_PA	LG3	<nnxnp>	{-0}	(nn,np)	np	nn	nn	np	np	np	np	np	nn	np	nn	nn	nn	np	np	np	nn	np	np	nn	nn	np	np
LG3_HB_1159	F_0539115_L3_PA	LG3	<nnxnp>	{-0}	(nn,np)	np	nn	nn	np	np	np	np	np	nn	np	nn	nn	nn	np	np	np	nn	np	np	nn	nn	np	np
LG3_HB_1159	F_0539117_L3_PA	LG3	<nnxnp>	{-0}	(nn,np)	np	nn	nn	np	np	np	np	np	nn	np	nn	nn	nn	np	np	np	nn	np	np	nn	nn	np	np
LG3_HB_1159.5	R_27219279_L3_PA	LG3	<nnxnp>	{-0}	(nn,np)	np	np	nn	np	np	np	np	np	nn	np	nn	nn	nn	np	np	np	nn	np	np	nn	nn	np	np
LG3_HB_1163	R_29370809_L3_PA	LG3	<nnxnp>	{-0}	(nn,np)	np	np	nn	np	np	np	np	np	nn	np	nn	nn	nn	np	np	np	nn	np	np	nn	nn	np	np
LG3_HB_1164	F_0542265_L3_PA	LG3	<nnxnp>	{-0}	(nn,np)	np	np	nn	np	np	np	np	np	--	np	nn	nn	nn	np	np	np	nn	np	np	nn	nn	np	np
LG3_HB_1164	GD_01969_L3_PA	LG3	<nnxnp>	{-0}	(nn,np)	np	np	nn	np	np	np	np	np	nn	np	nn	nn	nn	np	np	np	nn	np	np	nn	nn	np	np
R_29674295_L3_PA	R_29674295_L3_PA	LG3	<nnxnp>	{-0}	(nn,np)	np	np	nn	np	np	np	np	np	nn	np	nn	nn	nn	np	np	np	nn	np	np	nn	nn	np	np
LG3_HB_1165	R_29843361_L3_PA	LG3	<nnxnp>	{-0}	(nn,np)	np	np	nn	np	np	np	np	np	nn	np	nn	nn	nn	np	np	np	nn	np	np	nn	nn	np	np
LG3_HB_1165.5	GD_01937_L3_PA	LG3	<nnxnp>	{-0}	(nn,np)	np	np	nn	np	np	np	np	np	nn	np	nn	nn	nn	np	np	np	nn	np	np	nn	nn	np	np
LG3_HB_1165.5	R_29875324_L3_PA	LG3	<nnxnp>	{-0}	(nn,np)	np	np	nn	np	np	np	np	np	nn	np	nn	nn	nn	np	np	np	nn	np	np	nn	nn	np	np
LG3_HB_1165.5	R_29946084_L3_PA	LG3	<nnxnp>	{-0}	(nn,np)	np	np	nn	np	np	np	np	np	nn	np	nn	nn	nn	np	np	np	nn	np	np	nn	nn	np	np
LG3_HB_1168.5	GD_01779_L3_PA	LG3	<nnxnp>	{-0}	(nn,np)	np	np	nn	np	np	np	np	np	nn	np	nn	nn	nn	np	np	np	np	np	np	nn	nn	np	np
LG3_HB_1168.5	R_31160644_L3_PA	LG3	<nnxnp>	{-0}	(nn,np)	np	np	nn	np	np	np	np	np	nn	np	nn	nn	nn	np	np	np	np	np	np	nn	nn	np	np
LG3_HB_1169	R_31543437_L3_PA	LG3	<nnxnp>	{-0}	(nn,np)	np	np	nn	np	np	np	np	np	nn	np	nn	nn	nn	np	np	np	np	np	np	nn	nn	np	np
LG3_HB_1175	F_0548155_L3_PA	LG3	<nnxnp>	{-0}	(nn,np)	np	np	nn	np	np	np	np	np	--	np	np	nn	nn	np	np	np	np	np	np	nn	nn	np	np
LG3_HB_1175	R_33286299_L3_PA	LG3	<nnxnp>	{-0}	(nn,np)	np	np	nn	np	np	np	np	np	nn	np	np	nn	nn	np	np	np	np	np	np	nn	nn	np	np
LG3_HB_1176	GD_01014_L3_PA	LG3	<nnxnp>	{-0}	(nn,np)	np	np	nn	np	np	np	np	np	nn	np	np	nn	nn	np	np	np	np	np	np	nn	nn	np	np
LG3_HB_1176	R_33670772_L3_PA	LG3	<nnxnp>	{-0}	(nn,np)	np	np	nn	np	np	np	np	np	nn	np	np	nn	nn	np	np	np	np	np	np	nn	nn	np	np
LG3_HB_1176	R_33672910_L3_PA	LG3	<nnxnp>	{-0}	(nn,np)	np	np	nn	np	np	np	np	np	nn	np	np	nn	nn	np	np	np	np	np	np	nn	nn	np	np
LG3_HB_1183	R_36483536_L3_PA	LG3	<nnxnp>	{-0}	(nn,np)	np	np	nn	np	np	np	np	np	nn	np	np	nn	nn	np	np	np	np	np	np	nn	nn	np	np
LG3_HB_1183	R_36486314_L3_PA	LG3	<nnxnp>	{-0}	(nn,np)	np	np	nn	np	np	np	np	np	nn	np	np	nn	nn	np	np	np	np	np	np	nn	nn	np	np
LG3_HB_1185	R_37069303_L3_PA	LG3	<nnxnp>	{-0}	(nn,np)	np	np	nn	np	np	np	np	np	nn	np	np	nn	nn	np	np	np	np	np	np	nn	nn	np	np
LG3_HB_1186.5	GD_01822_L3_PA	LG3	<nnxnp>	{-0}	(nn,np)	np	np	nn	np	np	np	np	np	nn	np	np	nn	nn	np	np	np	np	np	np	nn	nn	np	np
LG3_HB_1186.5	R_37548828_L3_PA	LG3	<nnxnp>	{-0}	(nn,np)	np	np	nn	np	np	np	np	np	nn	np	np	nn	nn	np	np	np	np	np	np	nn	nn	np	np
LG3_HB_1188	F_0554550_L3_PA	LG3	<nnxnp>	{-0}	(nn,np)	np	np	nn	--	np	--	np	np	nn	np	np	nn	nn	--	np	np	np	np	np	nn	nn	np	np
LG3_HB_1189.5	R_38267677_L3_PA	LG3	<nnxnp>	{-0}	(nn,np)	np	np	nn	np	np	np	np	np	nn	np	np	nn	nn	np	np	np	np	np	np	nn	nn	np	np
LG3_HB_1413	F_0666811_L6_PA	LG3	<nnxnp>	{-1}	(nn,np)	np	np	np	nn	np	np	nn	nn	nn	nn	np	np	np	np	nn	nn	nn	nn	nn	np	np	nn	nn
LG3_HB_1597	F_0750664_L8_PA	LG3	<hkxhk>	{11}	(hh,hk,kk)	hh	kk	hk	hk	hk	hh	hh	hk	kk	hh	hk	hk	hk	hk	hh	hh	kk	hh	hh	hk	hk	hh	hk
LG3_HB_1866_s27h1	F_0872518_L13_27_1	LG3	<nnxnp>	{-1}	(nn,np)	np	np	np	nn	np	np	nn	nn	nn	nn	np	np	np	np	nn	nn	np	nn	nn	np	np	nn	nn
LG3_HB_1939.5	R_5177248_L3_PA	LG3	<nnxnp>	{-1}	(nn,np)	np	np	np	nn	np	np	nn	np	nn	nn	np	np	np	np	nn	nn	np	nn	nn	np	np	nn	nn
LG3_HB_1939.5	R_5949706_L3_PA	LG3	<nnxnp>	{-1}	(nn,np)	np	np	np	nn	np	np	nn	np	nn	nn	np	np	np	np	nn	nn	np	nn	nn	np	np	nn	nn
LG3_HB_2106_s33h1	F_0964039_L3_33_1	LG3	<hkxhk>	{10}	(hh,hk,kk)	hh	hk	hh	kk	hk	hh	hk	hk	kk	hk	hh	hk	hh	hk	kk	kk	hk	hk	hk	hh	hk	kk	hk
LG3_HB_2106_s33h1	F_0964042_L3_33_1	LG3	<hkxhk>	{01}	(hh,hk,kk)	kk	hk	kk	hh	hk	kk	hk	hk	hh	hk	kk	hk	kk	hk	hh	hh	hk	hk	hk	kk	hk	hh	hk
LG3_HB_2108_s36h1	F_0966316_L3_36_1	LG3	<hkxhk>	{00}	(hh,hk,kk)	hk	hh	hk	hk	hk	hk	kk	hk	hk	kk	hk	hh	hk	hk	hk	hk	hh	kk	kk	hk	hh	hk	hk
LG3_HB_2109_s36h1	F_0966546_L3_36_1	LG3	<lmxll>	{1-}	(ll,lm)	ll	lm	ll	lm	lm	ll	ll	ll	lm	ll	ll	lm	ll	lm	ll	lm	lm	ll	ll	ll	lm	ll	lm
LG3_HB_2109_s36h1	F_0966555_L3_36_1	LG3	<lmxll>	{1-}	(ll,lm)	ll	lm	ll	lm	lm	ll	ll	ll	lm	ll	ll	lm	ll	lm	ll	lm	lm	ll	ll	ll	lm	ll	lm
LG3_HB_2109_s36h1	F_0966558_L3_36_1	LG3	<lmxll>	{1-}	(ll,lm)	ll	lm	ll	lm	lm	ll	ll	ll	lm	ll	ll	lm	ll	lm	ll	lm	lm	ll	ll	ll	lm	ll	lm
LG3_HB_2109_s36h1	F_0966560_L3_36_1	LG3	<lmxll>	{1-}	(ll,lm)	ll	lm	ll	lm	lm	ll	ll	ll	lm	ll	ll	lm	ll	lm	ll	ll	lm	ll	ll	ll	lm	ll	lm
LG3_HB_2134.5	GD_00319_L3_PA	LG3	<nnxnp>	{-0}	(nn,np)	np	np	nn	np	np	np	np	np	nn	np	np	nn	nn	np	np	np	np	np	np	nn	nn	np	np
LG3_HB_2168_s34h1	F_0989070_L5_34_1	LG3	<hkxhk>	{11}	(hh,hk,kk)	hh	kk	hk	hk	hk	hh	hh	hk	kk	hh	hk	hk	hk	hk	hh	hh	kk	hh	hh	hk	hk	hh	hk
LG3_HB_2168_s34h1	F_0989077_L5_34_1	LG3	<lmxll>	{1-}	(ll,lm)	ll	lm	ll	lm	lm	ll	ll	ll	lm	ll	ll	ll	ll	lm	ll	ll	lm	ll	ll	ll	ll	ll	lm
LG3_HB_2168_s34h1	F_0989088_L5_34_1	LG3	<hkxhk>	{11}	(hh,hk,kk)	hh	kk	hk	hk	hk	hh	hh	hk	kk	hh	hk	hk	hk	hk	hh	hh	kk	hh	hh	hk	hk	hh	hk
LG3_HB_2168_s34h1	F_0989098_L5_34_1	LG3	<lmxll>	{1-}	(ll,lm)	ll	lm	ll	lm	lm	ll	ll	ll	lm	ll	ll	ll	ll	lm	ll	ll	lm	ll	ll	ll	ll	ll	lm
[truncated: 970 more rows]
