# Supplementary material for: A high-density, multi-parental SNP genetic map on apple validates a new mapping approach for outcrossing species
Source: Hortic Res. 2016 Nov 23;3:16057–. doi: 10.1038/hortres.2016.57 (PMC5120355; doi:10.1038/hortres.2016.57)
Supplement: Supplementary Dataset S6 [file hortres201657-s16.csv]

HB	JM_Locus_Name	LG	SegrT	Phase	Classif.	X12_K01	X12_K04	X12_K07	X12_K08	X12_K09	X12_K10	X12_K11	X12_K14	X12_K16	X12_K17	X12_K18	X12_K19	X12_K20	X12_K22	X12_K23	X12_K24	X12_K25	X12_K27	X12_K28	X12_K29	X12_K30	X12_K31	X12_K35	X12_K36	X12_K40	X12_K42	X12_K43	X12_K44	X12_K45	X12_K46	X12_K47	X12_K48	X12_K49	X12_K50	X12_K52	X12_K53	X12_K54	X12_K56	X12_K58	X12_K60	X12_K61	X12_K62	X12_K63	X12_K64
LG1_HB_1002	F_0464041_L2_PA	LG1	<hkxhk>	{00}	(hh,hk,kk)	hh	kk	hk	hh	hk	hk	hk	kk	hk	hk	kk	hk	hk	hh	hk	hh	kk	kk	hk	hh	hh	kk	hk	hk	kk	kk	kk	hh	hk	hk	kk	hk	hk	hh	hk	kk	kk	hk	hh	hk	kk	hk	hh	hk
LG1_HB_1002	F_0464008_L2_PA	LG1	<lmxll>	{0-}	(ll,lm)	ll	lm	lm	ll	lm	lm	ll	lm	lm	ll	lm	lm	ll	ll	ll	ll	lm	lm	lm	ll	ll	lm	ll	lm	lm	lm	lm	ll	lm	ll	lm	lm	ll	ll	ll	lm	lm	lm	ll	lm	lm	lm	ll	ll
LG1_HB_1073	F_0497578_L2_PA	LG1	<hkxhk>	{11}	(h-,kk)	kk	h-	h-	h-	h-	h-	h-	h-	h-	h-	kk	h-	kk	h-	h-	h-	h-	h-	h-	h-	kk	h-	kk	h-	h-	h-	h-	h-	h-	h-	h-	h-	kk	kk	h-	h-	h-	h-	h-	h-	h-	h-	kk	h-
LG1_HB_1133	F_0530052_L3_PA	LG1	<hkxhk>	{00}	(hh,hk,kk)	hh	kk	hk	hh	hk	hk	hk	kk	hk	hk	kk	hk	hk	hh	hk	hh	kk	kk	hk	hh	hh	kk	hk	hk	kk	kk	kk	hh	hk	hk	kk	hk	hk	hh	hk	kk	kk	hk	hh	hk	kk	hk	hh	hk
LG1_HB_1133	F_0530057_L3_PA	LG1	<hkxhk>	{00}	(hh,hk,kk)	hh	kk	hk	hh	hk	hk	hk	kk	hk	hk	kk	hk	hk	hh	hk	hh	kk	kk	hk	hh	hh	kk	hk	hk	kk	kk	kk	hh	hk	hk	kk	hk	hk	hh	hk	kk	kk	hk	hh	hk	kk	hk	hh	hk
LG1_HB_1133	F_0530061_L3_PA	LG1	<hkxhk>	{00}	(hh,hk,kk)	hh	kk	hk	hh	hk	hk	hk	kk	hk	hk	kk	hk	hk	hh	hk	hh	kk	kk	hk	hh	hh	kk	hk	hk	kk	kk	kk	hh	hk	hk	kk	hk	hk	hh	hk	kk	kk	hk	hh	hk	kk	hk	hh	hk
LG1_HB_1133	F_0530079_L3_PA	LG1	<hkxhk>	{11}	(hh,hk,kk)	kk	hh	hk	kk	hk	hk	hk	hh	hk	hk	hh	hk	hk	kk	hk	kk	hh	hh	hk	kk	kk	hh	hk	hk	hh	hh	hh	kk	hk	hk	hh	hk	hk	kk	hk	hh	hh	hk	kk	hk	hh	hk	kk	hk
LG1_HB_1133	F_0530074_L3_PA	LG1	<lmxll>	{0-}	(ll,lm)	ll	lm	lm	ll	lm	lm	ll	lm	lm	ll	lm	lm	ll	ll	ll	ll	lm	lm	lm	ll	ll	lm	ll	lm	lm	lm	lm	ll	lm	ll	lm	lm	ll	ll	ll	lm	lm	lm	ll	lm	lm	lm	ll	ll
LG1_HB_1430	F_0673808_L6_PA	LG1	<nnxnp>	{-0}	(nn,np)	np	np	nn	nn	nn	nn	np	np	nn	np	np	nn	np	nn	np	nn	np	np	nn	nn	nn	np	np	nn	np	np	np	nn	nn	np	np	nn	np	nn	np	np	np	nn	nn	nn	np	np	nn	np
LG1_HB_1430	F_0673809_L6_PA	LG1	<nnxnp>	{-0}	(nn,np)	np	np	nn	nn	nn	nn	np	np	nn	np	np	nn	np	nn	np	nn	np	np	nn	nn	nn	np	np	nn	np	np	np	nn	nn	np	np	nn	np	nn	np	np	np	nn	nn	nn	np	np	nn	np
LG1_HB_1430	F_0673798_L6_PA	LG1	<lmxll>	{0-}	(ll,lm)	ll	lm	lm	ll	lm	lm	ll	lm	lm	ll	lm	lm	ll	ll	ll	ll	lm	lm	lm	ll	ll	lm	ll	lm	lm	lm	lm	ll	lm	ll	lm	lm	ll	ll	ll	lm	lm	lm	ll	lm	lm	lm	ll	ll
LG1_HB_1627	F_0764006_L8_PA	LG1	<nnxnp>	{-0}	(nn,np)	nn	np	nn	nn	nn	nn	np	np	nn	np	np	nn	np	nn	np	nn	np	np	nn	nn	nn	np	np	nn	np	np	np	nn	nn	np	np	nn	np	nn	np	np	np	nn	nn	nn	np	--	nn	np
LG1_HB_1628	F_0764315_L8_PA	LG1	<nnxnp>	{-0}	(nn,np)	nn	np	nn	nn	nn	nn	np	np	nn	np	np	nn	np	nn	np	nn	np	np	nn	nn	nn	np	np	nn	np	np	np	nn	nn	np	np	nn	np	nn	np	np	np	nn	nn	nn	np	np	nn	np
LG1_HB_1628	F_0764324_L8_PA	LG1	<hkxhk>	{00}	(hh,hk,kk)	hh	kk	hk	hh	hk	hk	hk	kk	hk	hk	kk	hk	hk	hh	hk	hh	kk	kk	hk	hh	hh	kk	hk	hk	kk	kk	kk	hh	hk	hk	kk	hk	hk	hh	hk	kk	kk	hk	hh	hk	kk	hk	hh	hk
R_13068176_L1_PA	R_13068176_L1_PA	LG1	<hkxhk>	{11}	(hh,hk,kk)	hk	hh	hk	kk	hk	hk	hk	hk	hk	hk	kk	hk	hk	hk	hk	kk	hh	hh	hk	hk	kk	hk	kk	hk	hh	hh	hh	hk	hh	hk	hh	hk	kk	kk	hk	hh	hk	hk	hk	hk	hh	hk	kk	hk
LG1_HB_2029_s23h1	F_0937887_L17_23_1	LG1	<hkxhk>	{11}	(hh,hk,kk)	hk	hh	hk	kk	hk	hk	hk	hk	hk	hk	kk	hk	hk	hk	hk	kk	hh	hh	hk	hk	kk	hk	kk	hh	hh	hh	hh	hk	hh	hk	hh	hk	kk	kk	hk	hh	hk	hk	hk	hk	hh	hk	kk	hk
LG1_HB_2029_s23h1	F_0937902_L17_23_1	LG1	<hkxhk>	{11}	(hh,hk,kk)	hk	hh	hk	kk	hk	hk	hk	hk	hk	hk	kk	hk	hk	hk	hk	kk	hh	hh	hk	hk	kk	hk	kk	hh	hh	hh	hh	hk	hh	hk	hh	hk	kk	kk	hk	hh	hk	hk	hk	hk	hh	hk	kk	hk
LG1_HB_2029_s23h1	F_0937906_L17_23_1	LG1	<hkxhk>	{11}	(hh,hk,kk)	hk	hh	hk	kk	hk	hk	hk	hk	hk	hk	kk	hk	hk	hk	hk	kk	hh	hh	hk	hk	kk	hk	kk	hh	hh	hh	hh	hk	hh	hk	hh	hk	kk	kk	hk	hh	hk	hk	hk	hk	hh	hk	kk	hk
LG1_HB_2035_s39h1	F_0938917_L1_39_1	LG1	<hkxhk>	{00}	(hh,hk,kk)	hk	kk	hk	hh	hk	hk	hk	kk	hk	hk	kk	hk	hk	hh	hk	hh	kk	kk	hk	hh	hh	kk	hk	hk	kk	kk	kk	hh	hk	hk	kk	hk	hk	hh	hk	kk	kk	hk	hk	hk	kk	hk	hh	hk
LG1_HB_2036_s41h1	F_0939067_L1_41_1	LG1	<hkxhk>	{00}	(hh,hk,kk)	hk	kk	hk	hh	hk	hk	hk	kk	hk	hk	kk	hk	hk	hh	hk	hh	kk	kk	hk	hh	hh	kk	hk	hk	kk	kk	kk	hh	hk	hk	kk	hk	hk	hh	hk	kk	kk	hk	hk	hk	kk	hk	hh	hk
LG1_HB_2036_s41h1	F_0939068_L1_41_1	LG1	<hkxhk>	{11}	(hh,hk,kk)	hk	hh	hk	kk	hk	hk	hk	hh	hk	hk	hh	hk	hk	kk	hk	kk	hh	hh	hk	kk	kk	hh	hk	hk	hh	hh	hh	kk	hk	hk	hh	hk	hk	kk	hk	hh	hh	hk	hk	hk	hh	hk	kk	hk
LG1_HB_2043.5_s49h1	GD_01500_L1_49_1	LG1	<hkxhk>	{00}	(hh,hk,kk)	hh	hk	hk	hk	hk	hk	hk	hk	hk	hk	hh	hk	hh	hk	hk	hk	kk	kk	kk	hk	hh	hk	hh	hk	hk	kk	kk	hk	kk	hk	hk	hk	hh	hh	hk	kk	hk	hk	hk	hk	kk	hk	hh	hk
LG1_HB_2043_s49h1	F_0941503_L1_49_1	LG1	<hkxhk>	{11}	(hh,hk,kk)	hk	hh	hk	hk	hk	hk	hk	hk	hk	hk	kk	hk	kk	hk	hk	kk	hh	hh	hk	hk	kk	hk	kk	hk	hk	hh	hh	hk	hh	hk	hh	hk	kk	kk	hk	hh	hk	hk	hk	hk	hh	hk	kk	hk
LG1_HB_2050_s56h1	F_0943679_L1_56_1	LG1	<hkxhk>	{11}	(hh,hk,kk)	hk	hk	hh	hk	hk	hk	hk	hk	hh	hk	hk	hk	kk	hk	hk	hk	--	hh	hh	hk	kk	hk	kk	hk	hk	hh	hk	hk	hh	hk	hk	hh	kk	hk	hk	hk	hk	hk	hh	hk	hk	hk	hk	hk
LG1_HB_2053_s58h1	F_0945097_L1_58_1	LG1	<lmxll>	{1-}	(ll,lm)	ll	lm	ll	lm	ll	ll	lm	lm	ll	ll	lm	ll	ll	lm	lm	ll	ll	lm	ll	ll	lm	lm	ll	lm	lm	ll	lm	--	ll	lm	ll	ll	lm	lm	lm	ll	lm	ll	ll	ll	ll	ll	ll	lm
LG1_HB_2053_s58h1	F_0945099_L1_58_1	LG1	<lmxll>	{1-}	(ll,lm)	ll	lm	ll	lm	ll	ll	lm	lm	ll	ll	lm	ll	ll	lm	lm	ll	ll	lm	ll	ll	lm	lm	ll	lm	lm	ll	lm	lm	ll	lm	ll	ll	lm	lm	lm	ll	lm	ll	ll	ll	ll	ll	ll	lm
LG1_HB_2055_s58h1	F_0945847_L1_58_1	LG1	<nnxnp>	{-1}	(nn,np)	nn	nn	nn	nn	np	np	nn	nn	nn	np	nn	np	np	nn	nn	np	nn	nn	nn	np	nn	nn	np	nn	nn	nn	nn	nn	nn	nn	np	nn	np	nn	nn	np	nn	np	nn	np	np	np	np	nn
LG1_HB_2056_s60h1	F_0945897_L1_60_1	LG1	<nnxnp>	{-1}	(nn,np)	nn	nn	nn	nn	np	np	nn	nn	nn	np	nn	np	np	nn	nn	np	nn	nn	nn	np	nn	nn	np	nn	nn	nn	nn	nn	nn	nn	np	nn	np	nn	nn	np	nn	np	nn	np	np	np	nn	nn
LG1_HB_2057_s65h1	F_0946984_L1_65_1	LG1	<nnxnp>	{-1}	(nn,np)	nn	nn	nn	nn	np	np	nn	nn	nn	np	nn	np	np	nn	nn	np	nn	nn	nn	np	nn	nn	np	nn	nn	nn	nn	nn	nn	nn	np	nn	np	nn	nn	np	nn	np	nn	np	np	np	nn	nn
LG1_HB_2057_s65h1	F_0946995_L1_65_1	LG1	<nnxnp>	{-1}	(nn,np)	NN	NN	NN	NN	NP	NP	NN	NN	NN	NP	NN	NP	NP	NN	--	NP	NN	NN	NN	NP	NN	NN	NP	NN	NN	NN	NN	NN	NN	NN	NP	--	NP	NN	NN	NP	NN	NP	NN	NP	NP	NP	NN	NN
LG1_HB_2057_s65h1	F_0947004_L1_65_1	LG1	<nnxnp>	{-1}	(nn,np)	nn	nn	nn	nn	np	np	nn	nn	nn	np	nn	np	np	nn	nn	np	nn	nn	nn	np	nn	nn	np	nn	nn	nn	nn	nn	nn	nn	np	nn	np	nn	nn	np	nn	np	nn	np	np	np	nn	nn
LG1_HB_2057_s65h1	F_0947015_L1_65_1	LG1	<nnxnp>	{-1}	(nn,np)	nn	nn	nn	nn	np	np	nn	nn	nn	np	nn	np	np	nn	nn	np	nn	nn	nn	np	nn	nn	np	nn	nn	nn	nn	nn	nn	nn	np	nn	np	nn	nn	np	nn	np	nn	np	np	np	nn	nn
LG1_HB_2058_s65h1	F_0947619_L1_65_1	LG1	<nnxnp>	{-1}	(nn,np)	nn	nn	nn	nn	np	np	nn	nn	nn	np	nn	np	np	nn	nn	np	nn	nn	nn	np	nn	nn	np	nn	nn	nn	nn	nn	nn	nn	np	nn	np	nn	nn	np	nn	np	nn	np	np	np	nn	nn
LG1_HB_2058_s65h1	F_0947635_L1_65_1	LG1	<nnxnp>	{-1}	(nn,np)	nn	nn	nn	nn	np	np	nn	nn	nn	np	nn	np	np	nn	nn	np	nn	nn	nn	np	nn	nn	np	nn	nn	nn	nn	nn	nn	nn	np	nn	np	nn	nn	np	nn	np	nn	np	np	np	nn	nn
LG1_HB_2058_s65h1	F_0947613_L1_65_1	LG1	<lmxll>	{1-}	(ll,lm)	ll	lm	ll	lm	lm	ll	lm	lm	ll	ll	lm	ll	ll	lm	lm	ll	ll	lm	lm	ll	lm	lm	ll	lm	lm	ll	lm	ll	ll	ll	ll	ll	ll	lm	lm	ll	lm	lm	ll	ll	ll	ll	ll	lm
LG1_HB_2061_s21h1	F_0948167_L2_21_1	LG1	<hkxhk>	{11}	(hh,hk,kk)	hk	hh	hk	kk	hk	hk	hk	hk	hk	hk	hk	hk	hk	hk	hk	kk	hh	hh	hk	hk	kk	hk	kk	hh	hh	hh	hh	kk	hk	hk	hh	hk	hk	kk	hk	hh	hh	hk	hk	hk	hh	hk	kk	hk
LG1_HB_2128_s55h1	F_0974449_L3_55_1	LG1	<hkxhk>	{00}	(hh,hk,kk)	hh	hk	hk	hk	hk	hk	hk	hk	kk	hk	hh	hk	hh	hk	hk	hk	kk	kk	kk	hk	hh	hk	hh	hk	hk	kk	kk	hk	kk	hk	hk	hk	hh	hh	hk	kk	hk	hk	hk	hk	kk	hk	hh	hk
LG1_HB_2212_s28h1	F_1004090_L6_28_1	LG1	<hkxhk>	{11}	(hh,hk,kk)	hk	hh	hk	kk	hk	hk	hk	hh	hk	hk	hh	hk	hk	kk	hk	kk	hh	hh	hk	kk	kk	hh	hk	hk	hh	hh	hh	kk	hk	hk	hh	hk	hk	kk	hk	hh	hh	hk	kk	hk	hh	hk	kk	hk
LG1_HB_2212_s28h1	F_1004093_L6_28_1	LG1	<hkxhk>	{11}	(hh,hk,kk)	hk	hh	hk	kk	hk	hk	hk	hh	hk	hk	hh	hk	hk	kk	hk	kk	hh	hh	hk	kk	kk	hh	hk	hk	hh	hh	hh	kk	hk	hk	hh	hk	hk	kk	hk	hh	hh	hk	kk	hk	hh	hk	kk	hk
LG1_HB_2228_s43h1	F_1010747_L6_43_1	LG1	<hkxhk>	{11}	(hh,hk,kk)	kk	hk	hh	hk	hk	hk	hk	hk	hh	hh	kk	hk	kk	hk	hk	hk	hh	hh	hh	hk	kk	hk	kk	hk	hk	hh	hh	hk	hh	hk	hk	hk	kk	kk	hk	hh	hk	hk	hk	hk	hk	hk	kk	hk
LG1_HB_2264_s48h1	F_1021083_L7_48_1	LG1	<hkxhk>	{11}	(hh,hk,kk)	hk	hh	hk	kk	hk	hk	hk	hh	hk	hk	hh	hk	hk	kk	hk	kk	hh	hh	hk	kk	kk	hh	hk	hk	hh	hh	hh	kk	hk	hk	hh	hk	hk	kk	hk	hh	hh	hk	hk	hk	hh	hk	kk	hk
LG1_HB_2264_s48h1	F_1021091_L7_48_1	LG1	<hkxhk>	{11}	(hh,hk,kk)	hk	hh	hk	kk	hk	hk	hk	hh	hk	hk	hh	hk	hk	kk	hk	kk	hh	hh	hk	kk	kk	hh	hk	hk	hh	hh	hh	kk	hk	hk	hh	hk	hk	kk	hk	hh	hh	hk	hk	hk	hh	hk	kk	hk
LG1_HB_2294_s56h1	F_1035153_L8_56_1	LG1	<hkxhk>	{00}	(hh,hk,kk)	hh	kk	hk	hh	hk	hk	hk	kk	hk	hk	kk	hk	hk	hh	hk	hh	kk	kk	hk	hh	hh	kk	hk	hk	kk	kk	kk	hh	hk	hk	kk	hk	hk	hh	hk	kk	kk	hk	hh	hk	kk	hk	hh	hk
LG1_HB_2294_s56h1	F_1035140_L8_56_1	LG1	<lmxll>	{0-}	(ll,lm)	ll	lm	lm	ll	lm	lm	ll	lm	lm	ll	lm	lm	ll	ll	ll	ll	lm	lm	lm	ll	ll	lm	ll	lm	lm	lm	lm	ll	lm	ll	lm	lm	ll	ll	ll	lm	lm	lm	ll	lm	lm	lm	ll	ll
LG1_HB_2320_s35h1	F_1049447_L9_35_1	LG1	<hkxhk>	{00}	(hh,hk,kk)	hk	kk	hk	hh	hk	hk	hk	kk	hk	hk	kk	hk	hk	hh	hk	hh	kk	kk	hk	hh	hh	kk	hk	hk	kk	kk	kk	hh	hk	hk	kk	hk	hk	hh	hk	kk	kk	hk	hk	hk	kk	hk	hh	hk
LG1_HB_2442_s74h2	F_1080640_L1_74_2	LG1	<hkxhk>	{11}	(hh,hk,kk)	kk	hk	hk	hk	hk	hk	hk	hk	hk	hk	kk	hk	kk	hk	hk	hk	hh	hh	hh	hk	kk	hk	kk	hk	hk	hh	hh	hk	hh	hk	hk	hk	kk	kk	hk	hh	hk	hk	hk	hk	hh	hk	kk	hk
LG1_HB_2442_s74h2	F_1080641_L1_74_2	LG1	<hkxhk>	{11}	(hh,hk,kk)	kk	hk	hk	hk	hk	hk	hk	hk	hk	hk	kk	hk	kk	hk	hk	hk	hh	hh	hh	hk	kk	hk	kk	hk	hk	hh	hh	hk	hh	hk	hk	hk	kk	kk	hk	hh	hk	hk	hk	hk	hh	hk	kk	hk
LG1_HB_2448_s84h2	F_1082420_L1_84_2	LG1	<nnxnp>	{-1}	(nn,np)	nn	nn	nn	nn	np	np	nn	nn	nn	np	nn	np	np	nn	nn	np	nn	nn	nn	np	nn	nn	np	nn	nn	nn	nn	nn	nn	nn	np	nn	np	nn	nn	np	nn	np	nn	np	np	np	nn	nn
LG1_HB_2448_s84h2	F_1082431_L1_84_2	LG1	<nnxnp>	{-1}	(nn,np)	nn	nn	nn	nn	np	np	nn	nn	nn	np	nn	np	np	nn	nn	np	nn	nn	nn	np	nn	nn	np	nn	nn	nn	nn	nn	nn	nn	np	nn	np	nn	nn	np	nn	np	nn	np	np	np	nn	nn
LG1_HB_2448_s84h2	F_1082453_L1_84_2	LG1	<nnxnp>	{-1}	(nn,np)	nn	nn	nn	nn	np	np	nn	nn	nn	np	nn	np	np	nn	nn	np	nn	nn	nn	np	nn	nn	np	nn	nn	nn	nn	nn	nn	nn	np	nn	np	nn	nn	np	nn	np	nn	np	np	np	nn	nn
LG1_HB_2448_s84h2	F_1082444_L1_84_2	LG1	<lmxll>	{1-}	(ll,lm)	ll	lm	ll	lm	ll	ll	lm	lm	ll	ll	--	ll	ll	lm	lm	ll	ll	--	lm	ll	lm	--	ll	lm	lm	ll	lm	ll	ll	ll	ll	ll	ll	lm	lm	ll	lm	ll	ll	ll	ll	ll	ll	lm
LG1_HB_2448_s84h2	F_1082432_L1_84_2	LG1	<lmxll>	{1-}	(ll,lm)	ll	lm	ll	lm	lm	ll	lm	lm	ll	ll	lm	ll	ll	lm	lm	ll	ll	lm	lm	ll	lm	lm	ll	lm	lm	ll	lm	ll	ll	ll	ll	ll	ll	lm	lm	ll	lm	lm	ll	ll	ll	ll	ll	lm
LG1_HB_2476_s81h2	F_1089803_L3_81_2	LG1	<hkxhk>	{11}	(hh,hk,kk)	kk	hh	hk	kk	hk	hk	hk	hh	hk	hk	hh	hk	hk	kk	hk	kk	hh	hh	hk	kk	kk	hh	hk	hk	hh	hh	hh	kk	hk	hk	hh	hk	hk	kk	hk	hh	hh	hk	kk	hk	hh	hk	kk	hk
F_1099992_L7_66_2	F_1099992_L7_66_2	LG1	<hkxhk>	{11}	(hh,hk,kk)	hk	hh	hk	kk	hk	hk	hk	hh	hk	hk	hh	hk	hk	kk	hk	kk	hh	hh	hk	kk	kk	hh	hk	hk	hh	hh	hh	kk	hk	hk	hh	hk	hk	kk	hk	hh	hh	hk	hk	hk	hh	hk	kk	hk
LG1_HB_2575_s69h3	F_1108208_L11_69_3	LG1	<hkxhk>	{00}	(hh,hk,kk)	hk	kk	hk	hh	hk	hk	hk	hk	hk	hk	kk	hk	hk	hh	hk	hh	kk	kk	hk	hh	hh	kk	hk	hk	kk	kk	kk	hh	hk	hk	kk	hk	hk	hh	hk	kk	kk	hk	kk	hk	kk	hk	hh	hk
LG1_HB_2588_s129h3	F_1111605_L15_129_3	LG1	<nnxnp>	{-0}	(nn,np)	nn	np	nn	nn	nn	nn	np	np	nn	np	np	nn	np	nn	np	nn	np	np	nn	nn	nn	np	np	nn	np	np	np	nn	nn	np	np	nn	np	nn	np	np	np	nn	nn	nn	np	np	nn	np
LG1_HB_2599_s103h3	F_1114722_L3_103_3	LG1	<hkxhk>	{00}	(hh,hk,kk)	hk	kk	hk	hh	hk	hk	hk	kk	hk	hk	kk	hk	hk	hh	hk	hh	kk	kk	hk	hh	hh	kk	hk	hk	kk	kk	kk	hh	hk	hk	kk	hk	hk	hh	hk	kk	kk	hk	hk	hk	kk	hk	hh	hk
R_30217061_L1_82_2	R_30217061_L1_82_2	LG1	<nnxnp>	{-1}	(nn,np)	nn	nn	nn	nn	np	np	nn	nn	nn	np	nn	np	np	nn	nn	np	--	nn	nn	np	nn	nn	np	nn	nn	nn	nn	nn	nn	nn	np	nn	np	nn	nn	np	nn	np	nn	np	np	np	nn	nn
GD_00152_L1_42_1	GD_00152_L1_42_1	LG1	<hkxhk>	{00}	(hh,hk,kk)	hk	kk	hk	hh	hk	hk	hk	kk	hk	hk	kk	hk	hk	hh	hk	hh	kk	kk	hk	hh	hh	kk	hk	hk	kk	kk	kk	hh	hk	hk	kk	hk	hk	hh	hk	kk	kk	hk	hk	hk	kk	hk	hh	hk
R_11532952_L1_PA	R_11532952_L1_PA	LG1	<hkxhk>	{00}	(hh,hk,kk)	hk	kk	hk	hh	hk	hk	hk	hk	hk	hk	hh	hk	hk	hk	hk	hh	kk	kk	hk	hk	hh	hk	hh	kk	kk	kk	kk	hh	hk	hk	kk	hk	hh	hh	hk	kk	kk	hk	hk	hk	kk	hk	hh	hk
LG1_HB_3022	GD_02538_L1_PA	LG1	<hkxhk>	{11}	(hh,hk,kk)	kk	hk	hh	hk	hk	hk	hk	hk	hh	hh	kk	hk	kk	hk	hk	hk	hh	hh	hh	hk	kk	hk	kk	hk	hk	hh	hh	hk	hh	hk	hk	hk	kk	kk	hk	hh	hk	hk	hk	hk	hk	hk	kk	hk
cR_14519247_L1_PA	R_14519247_L1_PA	LG1	<hkxhk>	{00}	(hh,hk,kk)	hh	kk	hk	hk	hk	hk	hk	hk	hk	hk	hh	hk	hh	hk	hk	hh	kk	kk	kk	hk	hh	hk	hh	hk	hk	kk	kk	hk	kk	hk	kk	hk	hh	hh	hk	kk	hk	hk	hk	hk	kk	hk	hh	hk
LG1_HB_3023	R_14699213_L1_PA	LG1	<hkxhk>	{11}	(hh,hk,kk)	kk	hk	hk	hk	hk	hk	hk	hk	hk	hk	kk	hk	kk	hk	hk	hk	hh	hh	hh	hk	kk	hk	kk	hk	hk	hh	hh	hk	hh	hk	hk	hk	kk	kk	hk	hh	hk	hk	hk	hk	hh	hk	kk	hk
LG1_HB_3038	R_29120475_L1_PA	LG1	<lmxll>	{1-}	(ll,lm)	ll	lm	ll	lm	ll	ll	lm	lm	ll	ll	lm	ll	ll	lm	lm	ll	ll	lm	lm	ll	lm	lm	ll	lm	lm	ll	lm	ll	ll	lm	ll	ll	ll	lm	lm	ll	lm	ll	ll	ll	ll	ll	ll	lm
LG1_HB_3047	R_31736133_L1_PA	LG1	<hkxhk>	{00}	(h-,kk)	kk	h-	kk	h-	h-	h-	h-	h-	kk	h-	h-	h-	h-	h-	h-	h-	kk	h-	h-	h-	h-	h-	h-	h-	h-	kk	h-	kk	kk	h-	h-	kk	h-	h-	h-	h-	h-	h-	kk	h-	h-	h-	kk	h-
LG1_HB_3052	R_34439805_L1_PA	LG1	<nnxnp>	{-1}	(nn,np)	nn	nn	nn	nn	np	np	nn	nn	nn	np	nn	np	np	nn	nn	np	nn	nn	nn	np	nn	nn	np	nn	nn	nn	nn	nn	nn	nn	np	nn	np	nn	nn	np	nn	np	nn	np	np	np	nn	nn
LG1_HB_4015	Rvi6_Vf5_R416	LG1	<nnxnp>	{-1}	(nn,np)	nn	nn	nn	nn	np	np	nn	nn	nn	np	nn	np	np	nn	nn	np	nn	nn	nn	np	nn	nn	np	nn	nn	nn	nn	nn	nn	nn	np	nn	np	nn	nn	np	nn	np	nn	np	np	--	nn	nn
LG1_HB_434	F_0197405_L13_PA	LG1	<hkxhk>	{00}	(hh,hk,kk)	hh	kk	hk	hh	hk	hk	hk	kk	hk	hk	kk	hk	hk	hh	hk	hh	kk	kk	hk	hh	hh	kk	hk	hk	kk	kk	kk	hh	hk	hk	kk	hk	hk	hh	hk	kk	kk	hk	hh	hk	kk	hk	hh	hk
LG1_HB_434	F_0197414_L13_PA	LG1	<hkxhk>	{11}	(hh,hk,kk)	kk	hh	hk	kk	hk	hk	hk	hh	hk	hk	hh	hk	hk	kk	hk	kk	hh	hh	hk	kk	kk	hh	hk	hk	hh	hh	hh	kk	hk	hk	hh	hk	hk	kk	hk	hh	hh	hk	kk	hk	hh	hk	kk	hk
LG1_HB_435	F_0197737_L13_PA	LG1	<hkxhk>	{00}	(hh,hk,kk)	hh	kk	hk	hh	hk	hk	hk	kk	hk	hk	kk	hk	hk	hh	hk	hh	kk	kk	hk	hh	hh	kk	hk	hk	kk	kk	kk	hh	hk	hk	kk	hk	hk	hh	hk	kk	kk	hk	hh	hk	kk	hk	hh	hk
LG1_HB_435	F_0197753_L13_PA	LG1	<hkxhk>	{00}	(hh,hk,kk)	hh	kk	hk	hh	hk	hk	hk	kk	hk	hk	kk	hk	hk	hh	hk	hh	kk	kk	hk	hh	hh	kk	hk	hk	kk	kk	kk	hh	hk	hk	kk	hk	hk	hh	hk	kk	kk	hk	hh	hk	kk	hk	hh	hk
LG1_HB_546	F_0250474_L14_PA	LG1	<nnxnp>	{-1}	(nn,np)	nn	nn	nn	nn	np	np	nn	nn	nn	np	nn	np	np	nn	nn	np	nn	nn	nn	np	nn	nn	np	nn	nn	nn	nn	nn	nn	nn	np	nn	np	nn	nn	np	nn	np	nn	np	np	np	np	nn
LG1_HB_546	F_0250486_L14_PA	LG1	<nnxnp>	{-1}	(nn,np)	nn	nn	nn	nn	np	np	nn	nn	nn	np	nn	np	np	nn	nn	np	nn	nn	nn	np	nn	nn	np	nn	nn	nn	nn	nn	nn	nn	np	nn	np	nn	nn	np	nn	np	nn	np	np	np	np	nn
F_0313817_L15_PA	F_0313817_L15_PA	LG1	<hkxhk>	{11}	(hh,hk,kk)	kk	hh	hk	kk	hk	hk	hk	hh	hk	hk	hh	hk	hk	kk	hk	kk	hh	hh	hk	kk	kk	hh	hk	hk	hh	hh	hh	kk	hk	hk	hh	hk	hk	kk	hk	hh	hh	hk	kk	hk	hh	hk	kk	hk
LG1_HB_849	F_0400916_L17_PA	LG1	<lmxll>	{0-}	(ll,lm)	ll	lm	lm	ll	lm	lm	ll	lm	lm	ll	lm	lm	ll	ll	ll	ll	lm	lm	lm	ll	ll	lm	ll	lm	lm	lm	lm	ll	lm	ll	lm	lm	ll	ll	ll	lm	lm	lm	ll	lm	lm	lm	ll	ll
LG1_HB_877	F_0411240_L1_PA	LG1	<hkxhk>	{11}	(hh,hk,kk)	kk	hh	hk	kk	hk	hk	hk	hh	hk	hk	hh	hk	hk	kk	hk	kk	hh	hh	hk	kk	kk	hh	hk	hk	hh	hh	hh	kk	hk	hk	hh	hk	hk	kk	hk	hh	hh	hk	kk	hk	hh	hk	kk	hk
LG1_HB_877	F_0411246_L1_PA	LG1	<hkxhk>	{00}	(hh,hk,kk)	hh	kk	hk	hh	hk	hk	hk	kk	hk	hk	kk	hk	hk	hh	hk	hh	kk	kk	hk	hh	hh	kk	hk	hk	kk	kk	kk	hh	hk	hk	kk	hk	hk	hh	hk	kk	kk	hk	hh	hk	kk	hk	hh	hk
LG1_HB_878	F_0411306_L1_PA	LG1	<hkxhk>	{00}	(hh,hk,kk)	hk	kk	hk	hh	hk	hk	hk	kk	hk	hk	kk	hk	hk	hh	hk	hh	kk	kk	hk	hh	hh	kk	hk	hk	kk	kk	kk	hh	hk	hk	kk	hk	hk	hh	hk	kk	kk	hk	hh	hk	kk	hk	hh	hk
LG1_HB_878	F_0411310_L1_PA	LG1	<hkxhk>	{00}	(hh,hk,kk)	hk	kk	hk	hh	hk	hk	hk	kk	hk	hk	kk	hk	hk	hh	hk	hh	kk	kk	hk	hh	hh	kk	hk	hk	kk	kk	kk	hh	hk	hk	kk	hk	hk	hh	hk	kk	kk	hk	hh	hk	kk	hk	hh	hk
LG1_HB_880	F_0411479_L1_PA	LG1	<hkxhk>	{00}	(h-,kk)	h-	kk	h-	h-	h-	h-	h-	kk	h-	h-	kk	h-	h-	h-	h-	h-	kk	kk	h-	h-	h-	kk	h-	h-	kk	kk	kk	h-	h-	h-	kk	h-	h-	h-	h-	kk	kk	h-	h-	h-	kk	h-	h-	h-
LG1_HB_880	F_0411487_L1_PA	LG1	<hkxhk>	{11}	(hh,hk,kk)	hk	hh	hk	kk	hk	hk	hk	hh	hk	hk	hh	hk	hk	kk	hk	kk	hh	hh	hk	kk	kk	hh	hk	hk	hh	hh	hh	kk	hk	hk	hh	hk	hk	kk	hk	hh	hh	hk	hk	hk	hh	hk	kk	hk
LG1_HB_880	R_4746500_L1_PA	LG1	<hkxhk>	{00}	(hh,hk,kk)	hk	kk	hk	hh	hk	hk	hk	kk	hk	hk	kk	hk	hk	hh	hk	hh	kk	kk	hk	hh	hh	kk	hk	hk	kk	kk	kk	hh	hk	hk	kk	hk	hk	hh	hk	kk	kk	hk	hk	hk	kk	hk	hh	hk
LG1_HB_881	F_0411698_L1_PA	LG1	<hkxhk>	{00}	(hh,hk,kk)	hk	kk	hk	hh	hk	hk	hk	kk	hk	hk	kk	hk	hk	hh	hk	hh	kk	kk	hk	hh	hh	kk	hk	hk	kk	kk	kk	hh	hk	hk	kk	hk	hk	hh	hk	kk	kk	hk	hk	hk	kk	hk	hh	hk
LG1_HB_881	F_0411700_L1_PA	LG1	<hkxhk>	{00}	(hh,hk,kk)	hk	kk	hk	hh	hk	hk	hk	kk	hk	hk	kk	hk	hk	hh	hk	hh	kk	kk	hk	hh	hh	kk	hk	hk	kk	kk	kk	hh	hk	hk	kk	hk	hk	hh	hk	kk	kk	hk	hk	hk	kk	hk	hh	hk
LG1_HB_882	F_0411947_L1_PA	LG1	<hkxhk>	{11}	(hh,hk,kk)	kk	hh	hk	kk	hk	hk	hk	hh	hk	hk	hh	hk	hk	kk	hk	kk	hh	hh	hk	kk	kk	hh	hk	hk	hh	hh	hh	kk	hk	hk	hh	hk	hk	kk	hk	hh	hh	hk	kk	hk	hh	hk	kk	hk
LG1_HB_890	F_0416997_L1_PA	LG1	<hkxhk>	{11}	(hh,hk,kk)	hk	hh	hk	kk	hk	hk	hk	hh	hk	hk	hh	hk	hk	kk	hk	kk	hh	hh	hk	kk	kk	hh	hk	hk	hh	hh	hh	kk	hk	hk	hh	hk	hk	kk	hk	hh	hh	hk	hk	hk	hh	hk	kk	hk
LG1_HB_891	F_0417203_L1_PA	LG1	<hkxhk>	{11}	(hh,hk,kk)	hk	hh	hk	kk	hk	hk	hk	hk	hk	hk	hk	hk	hk	kk	hk	kk	hh	hh	hk	kk	kk	hh	kk	hk	hh	hh	hh	kk	hk	hk	hh	hk	hk	kk	hk	hh	hh	hk	hk	hk	hh	hk	kk	hk
LG1_HB_891	F_0417208_L1_PA	LG1	<hkxhk>	{00}	(hh,hk,kk)	hk	kk	hk	hh	hk	hk	hk	hk	hk	hk	hk	hk	hk	hh	hk	hh	kk	kk	hk	hh	hh	kk	hh	hk	kk	kk	kk	hh	hk	hk	kk	hk	hk	hh	hk	kk	kk	hk	hk	hk	kk	hk	hh	hk
LG1_HB_891	GD_02580_L1_PA	LG1	<hkxhk>	{11}	(hh,hk,kk)	hk	hh	hk	kk	hk	hk	hk	hk	hk	hk	hk	hk	hk	kk	hk	kk	hh	hh	hk	kk	kk	hh	kk	hk	hh	hh	hh	kk	hk	hk	hh	hk	hk	kk	hk	hh	hh	hk	hk	hk	hh	hk	kk	hk
LG1_HB_895	F_0418562_L1_PA	LG1	<hkxhk>	{00}	(h-,kk)	h-	kk	h-	h-	h-	h-	h-	h-	h-	h-	kk	h-	h-	h-	h-	h-	kk	kk	h-	h-	h-	kk	h-	h-	kk	kk	kk	h-	h-	h-	kk	h-	h-	h-	h-	kk	kk	h-	h-	h-	kk	h-	h-	h-
LG1_HB_895	F_0418563_L1_PA	LG1	<hkxhk>	{11}	(hh,hk,kk)	hk	hh	hk	kk	hk	hk	hk	hk	hk	hk	hh	hk	hk	kk	hk	kk	hh	hh	hk	kk	kk	hh	kk	hk	hh	hh	hh	kk	hk	hk	hh	hk	hk	kk	hk	hh	hh	hk	hk	hk	hh	hk	kk	hk
R_9351463_L1_PA	R_9351463_L1_PA	LG1	<hkxhk>	{11}	(hh,hk,kk)	hk	hh	hk	kk	hk	hk	hk	hk	hk	hk	hk	hk	hk	kk	hk	kk	hh	hh	hk	kk	kk	hh	kk	hk	hh	hh	hh	kk	hk	hk	hh	hk	hk	kk	hk	hh	hh	hk	hk	hk	hh	hk	kk	hk
LG1_HB_897.5	R_11503910_L1_PA	LG1	<hkxhk>	{00}	(hh,hk,kk)	hk	kk	hk	hh	hk	hk	hk	hk	hk	hk	hh	hk	hk	hk	hk	hh	kk	kk	hk	hk	hh	hk	hh	kk	kk	kk	kk	hh	hk	hk	kk	hk	hh	hh	hk	kk	kk	hk	hk	hk	kk	hk	hh	hk
LG1_HB_899	R_12196570_L1_PA	LG1	<hkxhk>	{00}	(h-,kk)	h-	kk	h-	h-	h-	h-	h-	h-	h-	h-	h-	h-	h-	h-	h-	h-	kk	kk	h-	h-	h-	h-	h-	kk	kk	kk	kk	h-	h-	h-	kk	h-	h-	h-	h-	kk	kk	h-	h-	h-	kk	h-	h-	h-
LG1_HB_899	GD_00420_L1_PA	LG1	<hkxhk>	{00}	(hh,hk,kk)	hk	kk	hk	hh	hk	hk	hk	hk	hk	hk	hh	hk	hk	hk	hk	hh	kk	kk	hk	hk	hh	hk	hh	kk	kk	kk	kk	hk	hk	hk	kk	hk	hh	hh	hk	kk	kk	hk	hk	hk	kk	hk	hh	hk
LG1_HB_900	GD_02334_L1_PA	LG1	<hkxhk>	{11}	(hh,hk,kk)	hk	hh	hk	kk	hk	hk	hk	hk	hk	hk	kk	hk	hk	hk	hk	kk	hh	hh	hk	hk	kk	hk	kk	hh	hh	hh	hh	hk	hh	hk	hh	hk	kk	kk	hk	hh	hh	hk	hk	hk	hh	hk	kk	hk
LG1_HB_900.5	R_12382050_L1_PA	LG1	<hkxhk>	{00}	(hh,hk,kk)	hk	kk	hk	hh	hk	hk	hk	hk	hk	hk	hh	hk	hk	hk	hk	hh	kk	kk	hk	hk	hh	hk	hh	kk	kk	kk	kk	hk	kk	hk	kk	hk	hh	hh	hk	kk	hk	hk	hk	hk	kk	hk	hh	hk
LG1_HB_901	F_0420129_L1_PA	LG1	<hkxhk>	{00}	(hh,hk,kk)	hk	kk	hk	hh	hk	hk	hk	hk	hk	hk	hh	hk	hh	hk	hk	hh	kk	kk	hk	hk	hh	hk	hh	hk	hk	kk	kk	hk	kk	hk	kk	hk	hh	hh	hk	kk	hk	hk	hk	hk	kk	hk	hh	hk
LG1_HB_901	F_0420150_L1_PA	LG1	<hkxhk>	{11}	(hh,hk,kk)	hk	hh	hk	kk	hk	hk	hk	hk	hk	hk	kk	hk	kk	hk	hk	kk	hh	hh	hk	hk	kk	hk	kk	hk	hk	hh	hh	hk	hh	hk	hh	hk	kk	kk	hk	hh	hk	hk	hk	hk	hh	hk	kk	hk
LG1_HB_901	F_0420170_L1_PA	LG1	<hkxhk>	{11}	(hh,hk,kk)	hk	hh	hk	kk	hk	hk	hk	hk	hk	hk	kk	hk	kk	hk	hk	kk	hh	hh	hk	hk	kk	hk	kk	hk	hk	hh	hh	hk	hh	hk	hh	hk	kk	kk	hk	hh	hk	hk	hk	hk	hh	hk	kk	hk
LG1_HB_905	F_0421635_L1_PA	LG1	<hkxhk>	{11}	(hh,hk,kk)	hk	hh	hk	kk	hk	hk	hk	hk	hk	hk	kk	hk	kk	hk	hk	kk	hh	hh	hk	hk	kk	hk	kk	hk	hk	hh	hh	hk	hh	hk	hh	hk	kk	kk	hk	hh	hk	hk	hk	hk	hh	hk	kk	hk
LG1_HB_905.5	R_14001081_L1_PA	LG1	<hkxhk>	{11}	(hh,hk,kk)	hk	hh	hk	kk	hk	hk	hk	hk	hk	hk	kk	hk	kk	hk	hk	kk	hh	hh	hk	hk	kk	hk	kk	hk	hk	hh	hh	hk	hh	hk	hh	hk	kk	kk	hk	hh	hk	hk	hk	hk	hh	hk	kk	hk
LG1_HB_906	F_0422079_L1_PA	LG1	<hkxhk>	{11}	(hh,hk,kk)	hk	hh	hk	kk	hk	hk	hk	hk	hk	hk	kk	hk	kk	hk	hk	kk	hh	hh	hk	hk	kk	hk	kk	hk	hk	hh	hh	hk	hh	hk	hh	hk	kk	kk	hk	hh	hk	hk	hk	hk	hh	hk	kk	hk
LG1_HB_906	F_0422081_L1_PA	LG1	<hkxhk>	{00}	(hh,hk,kk)	hk	kk	hk	hh	hk	hk	hk	hk	hk	hk	hh	hk	hh	hk	hk	hh	kk	kk	hk	hk	hh	hk	hh	hk	hk	kk	kk	hk	kk	hk	kk	hk	hh	hh	hk	kk	hk	hk	hk	hk	kk	hk	hh	hk
LG1_HB_907	F_0423029_L1_PA	LG1	<hkxhk>	{00}	(hh,hk,kk)	hh	kk	hk	hk	hk	hk	hk	hk	hk	hk	hh	hk	hh	hk	hk	hh	kk	kk	kk	hk	hh	hk	hh	hk	hk	kk	kk	hk	kk	hk	kk	hk	hh	hh	hk	kk	hk	hk	hk	hk	kk	hk	hh	hk
LG1_HB_908	R_14657993_L1_PA	LG1	<hkxhk>	{11}	(hh,hk,kk)	kk	hh	hk	hk	hk	hk	hk	hk	hk	hk	kk	hk	kk	hk	hk	hk	hh	hh	hh	hk	kk	hk	kk	hk	hk	hh	hh	hk	hh	hk	hk	hk	kk	kk	hk	hh	hk	hk	hk	hk	hh	hk	kk	hk
LG1_HB_908	F_0423239_L1_PA	LG1	<hkxhk>	{00}	(hh,hk,kk)	hh	hk	hk	hk	hk	hk	hk	hk	hk	hk	hh	hk	hh	hk	hk	hk	kk	kk	kk	hk	hh	hk	hh	hk	hk	kk	kk	hk	kk	hk	hk	hk	hh	hh	hk	kk	hk	hk	hk	hk	kk	hk	hh	hk
LG1_HB_908	R_14662213_L1_PA	LG1	<hkxhk>	{11}	(hh,hk,kk)	kk	hk	hk	hk	hk	hk	hk	hk	hk	hk	kk	hk	kk	hk	hk	hk	hh	hh	hh	hk	kk	hk	kk	hk	hk	hh	hh	hk	hh	hk	hk	hk	kk	kk	hk	hh	hk	hk	hk	hk	hh	hk	kk	hk
LG1_HB_909	F_0423612_L1_PA	LG1	<hkxhk>	{00}	(hh,hk,kk)	hh	hk	hk	hk	hk	hk	hk	hk	hk	hk	hh	hk	hh	hk	hk	hk	kk	kk	kk	hk	hh	hk	hh	hk	hk	kk	kk	hk	kk	hk	hk	hk	hh	hh	hk	kk	hk	hk	hk	hk	kk	hk	hh	hk
LG1_HB_909	F_0423615_L1_PA	LG1	<hkxhk>	{00}	(hh,hk,kk)	hh	hk	hk	hk	hk	hk	hk	hk	hk	hk	hh	hk	hh	hk	hk	hk	kk	kk	kk	hk	hh	hk	hh	hk	hk	kk	kk	hk	kk	hk	hk	hk	hh	hh	hk	kk	hk	hk	hk	hk	kk	hk	hh	hk
LG1_HB_909	F_0423631_L1_PA	LG1	<hkxhk>	{11}	(hh,hk,kk)	kk	hk	hk	hk	hk	hk	hk	hk	hk	hk	kk	hk	kk	hk	hk	hk	hh	hh	hh	hk	kk	hk	kk	hk	hk	hh	hh	hk	hh	hk	hk	hk	kk	kk	hk	hh	hk	hk	hk	hk	hh	hk	kk	hk
LG1_HB_909	F_0423637_L1_PA	LG1	<hkxhk>	{00}	(hh,hk,kk)	hh	hk	hk	hk	hk	hk	hk	hk	hk	hk	hh	hk	hh	hk	hk	hk	kk	kk	kk	hk	hh	hk	hh	hk	hk	kk	kk	hk	kk	hk	hk	hk	hh	hh	hk	kk	hk	hk	hk	hk	kk	hk	hh	hk
LG1_HB_912	F_0424557_L1_PA	LG1	<hkxhk>	{00}	(hh,hk,kk)	hh	hk	hk	hk	hk	hk	hk	hk	kk	hk	hh	hk	hh	hk	hk	hk	kk	kk	kk	hk	hh	hk	hh	hk	hk	kk	kk	hk	kk	hk	hk	hk	hh	hh	hk	kk	hk	hk	hk	hk	kk	hk	hh	hk
LG1_HB_914	F_0425610_L1_PA	LG1	<hkxhk>	{11}	(hh,hk,kk)	kk	hk	hh	hk	hk	hk	hk	hk	hh	hk	kk	hk	kk	hk	hk	hk	hh	hh	hh	hk	kk	hk	kk	hk	hk	hh	hh	hk	hh	hk	hk	hk	kk	kk	hk	hh	hk	hk	hk	hk	hh	hk	kk	hk
LG1_HB_914	F_0425611_L1_PA	LG1	<hkxhk>	{00}	(hh,hk,kk)	hh	hk	kk	hk	hk	hk	hk	hk	kk	hk	hh	hk	hh	hk	hk	hk	kk	kk	kk	hk	hh	hk	hh	hk	hk	kk	kk	hk	kk	hk	hk	hk	hh	hh	hk	kk	hk	hk	hk	hk	kk	hk	hh	hk
LG1_HB_914	F_0425621_L1_PA	LG1	<hkxhk>	{00}	(h-,kk)	h-	h-	kk	h-	h-	h-	h-	h-	kk	h-	h-	h-	h-	h-	h-	h-	kk	kk	kk	h-	h-	h-	h-	h-	h-	kk	kk	h-	kk	h-	h-	h-	h-	h-	h-	kk	h-	h-	h-	h-	kk	h-	h-	h-
LG1_HB_923	F_0428720_L1_PA	LG1	<hkxhk>	{11}	(hh,hk,kk)	kk	hk	hh	hk	hk	hk	hk	hk	hh	hk	hk	hk	kk	hk	hk	hk	hh	hh	hh	hk	kk	hk	kk	hk	hk	hh	hh	hk	hh	hk	hk	hh	kk	hk	hk	hk	hk	hk	hh	hk	hk	--	hk	hk
LG1_HB_929	F_0431157_L1_PA	LG1	<hkxhk>	{11}	(hh,hk,kk)	kk	hk	hh	hk	hk	hk	hk	hk	hh	hk	hk	hk	kk	hk	hk	hk	hh	hh	hh	hk	kk	hk	kk	hk	hk	hh	hk	hk	hh	hk	hk	hh	kk	hk	hk	hk	hk	hk	hh	hk	hk	hk	hk	hk
LG1_HB_929	GD_00250_L1_PA	LG1	<hkxhk>	{00}	(hh,hk,kk)	hh	hk	kk	hk	hk	hk	hk	hk	kk	hk	hk	hk	hh	hk	hk	hk	kk	kk	kk	hk	hh	hk	hh	hk	hk	kk	hk	hk	kk	hk	hk	kk	hh	hk	hk	hk	hk	hk	kk	hk	hk	hk	hk	hk
LG1_HB_933	F_0432789_L1_PA	LG1	<nnxnp>	{-1}	(nn,np)	nn	nn	nn	nn	np	np	nn	nn	nn	np	nn	np	np	nn	--	np	nn	nn	nn	np	np	nn	np	nn	nn	nn	nn	nn	nn	nn	np	nn	np	nn	nn	np	nn	np	nn	np	np	np	np	nn
LG1_HB_933	F_0432792_L1_PA	LG1	<nnxnp>	{-1}	(nn,np)	nn	nn	nn	nn	np	np	nn	nn	nn	np	nn	np	np	nn	nn	np	nn	nn	nn	np	np	nn	np	nn	nn	nn	nn	nn	nn	nn	np	nn	np	nn	nn	np	nn	np	nn	np	np	np	np	nn
LG1_HB_933	F_0432796_L1_PA	LG1	<nnxnp>	{-1}	(nn,np)	nn	nn	nn	nn	np	np	nn	nn	nn	np	nn	np	np	nn	nn	np	nn	nn	nn	np	np	nn	np	nn	nn	nn	nn	nn	nn	nn	np	nn	np	nn	nn	np	nn	np	nn	np	np	np	np	nn
LG1_HB_933	F_0432803_L1_PA	LG1	<nnxnp>	{-1}	(nn,np)	nn	nn	nn	nn	np	np	nn	nn	nn	np	nn	np	np	nn	nn	np	nn	nn	nn	np	np	nn	np	nn	nn	nn	nn	nn	nn	nn	np	nn	np	nn	nn	np	nn	np	nn	np	np	np	np	nn
LG1_HB_933	R_23134240_L1_PA	LG1	<nnxnp>	{-1}	(nn,np)	nn	nn	nn	nn	np	np	nn	nn	nn	np	nn	np	np	nn	nn	np	nn	nn	nn	np	np	nn	np	nn	nn	nn	nn	nn	nn	nn	np	nn	np	nn	nn	np	nn	np	nn	np	np	np	np	nn
LG1_HB_939.5	GD_00674_L1_PA	LG1	<hkxhk>	{01}	(hh,hk,kk)	hk	hh	hk	hh	kk	kk	hh	hh	hk	kk	hh	kk	kk	hh	hh	kk	hk	hh	hk	kk	hh	hh	kk	hh	hh	hk	hh	hh	hk	hh	kk	hk	hk	hh	hh	kk	hh	kk	hk	kk	kk	hk	kk	hh
LG1_HB_939.5	R_26262680_L1_PA	LG1	<lmxll>	{1-}	(ll,lm)	ll	lm	ll	lm	ll	ll	lm	lm	ll	ll	lm	ll	ll	lm	lm	ll	ll	lm	ll	ll	lm	lm	ll	lm	lm	ll	lm	lm	ll	lm	ll	ll	lm	lm	lm	ll	lm	ll	ll	ll	ll	ll	ll	lm
GD_00107_L1_PA	GD_00107_L1_PA	LG1	<nnxnp>	{-1}	(nn,np)	nn	nn	nn	nn	np	np	nn	nn	nn	np	nn	np	np	nn	nn	np	nn	nn	nn	np	nn	nn	np	nn	nn	nn	nn	nn	nn	nn	np	nn	np	nn	nn	np	nn	np	nn	np	np	np	np	nn
LG1_HB_940	F_0436495_L1_PA	LG1	<nnxnp>	{-1}	(nn,np)	nn	nn	nn	nn	np	np	nn	nn	nn	np	nn	np	np	nn	nn	np	nn	nn	nn	np	nn	nn	np	nn	nn	nn	nn	nn	nn	nn	np	nn	np	nn	nn	np	nn	np	nn	np	np	np	np	nn
LG1_HB_940	F_0436482_L1_PA	LG1	<lmxll>	{1-}	(ll,lm)	ll	lm	ll	lm	ll	ll	lm	lm	ll	ll	lm	ll	ll	lm	lm	ll	ll	lm	ll	ll	lm	lm	ll	lm	lm	ll	lm	lm	ll	lm	ll	ll	lm	lm	lm	ll	lm	ll	ll	ll	ll	ll	ll	lm
LG1_HB_940	F_0436484_L1_PA	LG1	<lmxll>	{1-}	(ll,lm)	ll	lm	ll	lm	ll	ll	lm	lm	ll	ll	lm	ll	ll	lm	lm	ll	ll	lm	ll	ll	lm	lm	ll	lm	lm	ll	lm	lm	ll	lm	ll	ll	lm	lm	lm	ll	lm	ll	ll	ll	ll	ll	ll	lm
LG1_HB_940	F_0436491_L1_PA	LG1	<lmxll>	{1-}	(ll,lm)	ll	lm	ll	lm	ll	ll	lm	lm	ll	ll	lm	ll	ll	lm	lm	ll	ll	lm	lm	ll	lm	lm	ll	lm	lm	ll	lm	lm	ll	lm	ll	ll	lm	lm	lm	ll	lm	ll	ll	ll	ll	ll	ll	lm
LG1_HB_941	F_0436910_L1_PA	LG1	<nnxnp>	{-1}	(nn,np)	nn	nn	nn	nn	np	np	nn	nn	nn	np	nn	np	np	nn	nn	np	nn	nn	nn	np	nn	nn	np	nn	nn	nn	nn	nn	nn	nn	np	nn	np	nn	nn	np	nn	np	nn	np	np	np	np	nn
LG1_HB_941	F_0436919_L1_PA	LG1	<nnxnp>	{-1}	(nn,np)	nn	nn	nn	nn	np	np	nn	nn	nn	np	nn	np	np	nn	nn	np	nn	nn	nn	np	nn	nn	np	nn	nn	nn	nn	nn	nn	nn	np	nn	np	nn	nn	np	nn	np	nn	np	np	np	np	nn
LG1_HB_941	F_0436921_L1_PA	LG1	<nnxnp>	{-1}	(nn,np)	nn	nn	nn	nn	np	np	nn	nn	nn	np	nn	np	np	nn	nn	np	nn	nn	nn	np	nn	nn	np	nn	nn	nn	nn	nn	nn	nn	np	nn	np	nn	nn	np	nn	np	nn	np	np	np	np	nn
LG1_HB_941	F_0436914_L1_PA	LG1	<lmxll>	{1-}	(ll,lm)	ll	lm	ll	lm	ll	ll	lm	lm	ll	ll	lm	ll	ll	lm	lm	ll	ll	lm	lm	ll	lm	lm	ll	lm	lm	ll	lm	lm	ll	lm	ll	ll	lm	lm	lm	ll	lm	ll	ll	ll	ll	ll	ll	lm
LG1_HB_941	F_0436917_L1_PA	LG1	<lmxll>	{1-}	(ll,lm)	ll	lm	ll	lm	ll	ll	lm	lm	ll	ll	lm	ll	ll	lm	lm	ll	ll	lm	lm	ll	lm	lm	ll	lm	lm	ll	lm	lm	ll	lm	ll	ll	lm	lm	lm	ll	lm	ll	ll	ll	ll	ll	ll	lm
LG1_HB_941	F_0436932_L1_PA	LG1	<lmxll>	{1-}	(ll,lm)	ll	lm	ll	lm	ll	ll	lm	lm	ll	ll	lm	ll	ll	lm	lm	ll	ll	lm	lm	ll	lm	lm	ll	lm	lm	ll	lm	lm	ll	lm	ll	ll	lm	lm	lm	ll	lm	ll	ll	ll	ll	ll	ll	lm
LG1_HB_941	R_26734911_L1_PA	LG1	<lmxll>	{1-}	(ll,lm)	ll	lm	ll	lm	ll	ll	lm	lm	ll	ll	lm	ll	ll	lm	lm	ll	ll	lm	lm	ll	lm	lm	ll	lm	lm	ll	lm	lm	ll	lm	ll	ll	lm	lm	lm	ll	lm	ll	ll	ll	ll	ll	ll	lm
LG1_HB_942	F_0437642_L1_PA	LG1	<nnxnp>	{-1}	(nn,np)	nn	nn	nn	nn	np	np	nn	nn	nn	np	nn	np	np	nn	nn	np	nn	nn	nn	np	nn	nn	np	nn	nn	nn	nn	nn	nn	nn	np	nn	np	nn	nn	np	nn	np	nn	np	np	np	np	nn
LG1_HB_942	F_0437644_L1_PA	LG1	<nnxnp>	{-1}	(nn,np)	nn	nn	nn	nn	np	np	nn	nn	nn	np	nn	np	np	nn	nn	np	nn	nn	nn	np	nn	nn	np	nn	nn	nn	nn	nn	nn	nn	np	nn	np	nn	nn	np	nn	np	nn	np	np	np	np	nn
LG1_HB_942	F_0437661_L1_PA	LG1	<nnxnp>	{-1}	(nn,np)	nn	nn	nn	nn	np	np	nn	nn	nn	np	nn	np	np	nn	nn	np	nn	nn	nn	np	nn	nn	np	nn	nn	nn	nn	nn	nn	nn	np	nn	np	nn	nn	np	nn	np	nn	np	np	np	np	nn
LG1_HB_942	F_0437666_L1_PA	LG1	<nnxnp>	{-1}	(nn,np)	nn	nn	nn	nn	np	np	nn	nn	nn	np	nn	np	np	nn	nn	np	nn	nn	nn	np	nn	nn	np	nn	nn	nn	nn	nn	nn	nn	np	nn	np	nn	nn	np	nn	np	nn	np	np	np	np	nn
LG1_HB_942	F_0437662_L1_PA	LG1	<lmxll>	{1-}	(ll,lm)	ll	lm	ll	lm	ll	ll	lm	lm	ll	ll	lm	ll	ll	lm	lm	ll	ll	lm	lm	ll	lm	lm	ll	lm	lm	ll	lm	lm	ll	lm	ll	ll	lm	lm	lm	ll	lm	ll	ll	ll	ll	ll	ll	lm
LG1_HB_942	F_0437669_L1_PA	LG1	<lmxll>	{1-}	(ll,lm)	ll	lm	ll	lm	ll	ll	lm	lm	ll	ll	lm	ll	ll	lm	lm	ll	ll	lm	lm	ll	lm	lm	ll	lm	lm	ll	lm	lm	ll	lm	ll	ll	lm	lm	lm	ll	lm	ll	ll	ll	ll	ll	ll	lm
LG1_HB_942.5	GD_01693_L1_PA	LG1	<lmxll>	{1-}	(ll,lm)	ll	lm	ll	lm	ll	ll	lm	lm	ll	ll	lm	ll	ll	lm	lm	ll	ll	lm	lm	ll	lm	lm	ll	lm	lm	ll	lm	lm	ll	lm	ll	ll	lm	lm	lm	ll	lm	ll	ll	ll	ll	ll	ll	lm
LG1_HB_945	F_0438222_L1_PA	LG1	<lmxll>	{1-}	(ll,lm)	ll	lm	ll	lm	ll	ll	lm	lm	ll	ll	lm	ll	ll	lm	lm	ll	ll	lm	lm	ll	lm	lm	ll	lm	lm	ll	lm	ll	ll	lm	ll	ll	lm	lm	lm	ll	lm	ll	ll	ll	ll	ll	ll	lm
LG1_HB_945	F_0438227_L1_PA	LG1	<lmxll>	{1-}	(ll,lm)	ll	lm	ll	lm	ll	ll	lm	lm	ll	ll	lm	ll	ll	lm	lm	ll	ll	lm	lm	ll	lm	lm	ll	lm	lm	ll	lm	ll	ll	lm	ll	ll	lm	lm	lm	ll	lm	ll	ll	ll	ll	ll	ll	lm
LG1_HB_945	F_0438218_L1_PA	LG1	<nnxnp>	{-1}	(nn,np)	nn	nn	nn	nn	np	np	nn	nn	nn	np	nn	np	np	nn	nn	np	nn	nn	nn	np	nn	nn	np	nn	nn	nn	nn	nn	nn	nn	np	nn	np	nn	nn	np	nn	np	nn	np	np	np	nn	nn
LG1_HB_945	F_0438233_L1_PA	LG1	<nnxnp>	{-1}	(nn,np)	nn	nn	nn	nn	np	np	nn	nn	nn	np	nn	np	np	nn	nn	np	nn	nn	nn	np	nn	nn	np	nn	nn	nn	nn	nn	nn	nn	np	nn	np	nn	nn	np	nn	np	nn	np	np	np	nn	nn
LG1_HB_948	F_0439065_L1_PA	LG1	<nnxnp>	{-1}	(nn,np)	nn	nn	nn	nn	np	np	nn	nn	nn	np	nn	np	np	nn	nn	np	nn	nn	nn	np	nn	nn	np	nn	nn	nn	nn	nn	nn	nn	np	nn	np	nn	nn	np	nn	np	nn	np	np	np	nn	nn
LG1_HB_948	F_0439086_L1_PA	LG1	<nnxnp>	{-1}	(nn,np)	nn	nn	nn	nn	np	np	nn	nn	nn	np	nn	np	np	nn	nn	np	nn	nn	nn	np	nn	nn	np	nn	nn	nn	nn	nn	nn	nn	np	nn	np	nn	nn	np	nn	np	nn	np	np	np	nn	nn
LG1_HB_948	F_0439095_L1_PA	LG1	<nnxnp>	{-1}	(nn,np)	nn	nn	nn	nn	np	np	nn	nn	nn	np	nn	np	np	nn	nn	np	nn	nn	nn	np	nn	nn	np	nn	nn	nn	nn	nn	nn	nn	np	nn	np	nn	nn	np	nn	np	nn	np	np	np	nn	nn
LG1_HB_948	R_29167924_L1_PA	LG1	<hkxhk>	{00}	(h-,kk)	kk	h-	kk	h-	h-	h-	h-	h-	kk	h-	h-	h-	h-	h-	h-	h-	kk	h-	h-	h-	h-	h-	h-	h-	h-	kk	h-	kk	kk	h-	h-	kk	h-	h-	h-	h-	h-	h-	kk	h-	h-	h-	kk	h-
LG1_HB_948	F_0439059_L1_PA	LG1	<lmxll>	{1-}	(ll,lm)	ll	lm	ll	lm	ll	ll	lm	lm	ll	ll	lm	ll	ll	lm	lm	ll	ll	lm	lm	ll	lm	lm	ll	lm	lm	ll	lm	ll	ll	lm	ll	ll	ll	lm	lm	ll	lm	ll	ll	ll	ll	ll	ll	lm
LG1_HB_948	F_0439066_L1_PA	LG1	<lmxll>	{1-}	(ll,lm)	ll	lm	ll	lm	ll	ll	lm	lm	ll	ll	lm	ll	ll	lm	lm	ll	ll	lm	lm	ll	lm	lm	ll	lm	lm	ll	lm	ll	ll	lm	ll	ll	ll	lm	lm	ll	lm	ll	ll	ll	ll	ll	ll	lm
LG1_HB_948	F_0439071_L1_PA	LG1	<lmxll>	{1-}	(ll,lm)	ll	lm	ll	lm	ll	ll	lm	lm	ll	ll	lm	ll	ll	lm	lm	ll	ll	lm	lm	ll	lm	lm	ll	lm	lm	ll	lm	ll	ll	lm	ll	ll	ll	lm	lm	ll	lm	ll	ll	ll	ll	ll	ll	lm
LG1_HB_948	F_0439088_L1_PA	LG1	<lmxll>	{1-}	(ll,lm)	ll	lm	ll	lm	ll	ll	lm	lm	ll	ll	lm	ll	ll	lm	lm	ll	ll	lm	lm	ll	lm	lm	ll	lm	lm	ll	lm	ll	ll	lm	ll	ll	ll	lm	lm	ll	lm	ll	ll	ll	ll	ll	ll	lm
LG1_HB_951	F_0440719_L1_PA	LG1	<lmxll>	{1-}	(ll,lm)	ll	lm	ll	lm	ll	ll	lm	lm	ll	ll	lm	ll	ll	lm	lm	ll	ll	lm	lm	ll	lm	lm	ll	lm	lm	ll	lm	ll	ll	lm	ll	ll	ll	lm	lm	ll	lm	ll	ll	ll	ll	ll	ll	lm
LG1_HB_951	F_0440721_L1_PA	LG1	<lmxll>	{1-}	(ll,lm)	ll	lm	ll	lm	ll	ll	lm	lm	ll	ll	lm	ll	ll	lm	lm	ll	ll	lm	lm	ll	lm	lm	ll	lm	lm	ll	lm	ll	ll	lm	ll	ll	ll	lm	lm	ll	lm	ll	ll	ll	ll	ll	ll	lm
R_30246914_L1_PA	R_30246914_L1_PA	LG1	<nnxnp>	{-1}	(nn,np)	nn	nn	nn	nn	np	np	nn	nn	nn	np	nn	np	np	nn	nn	np	nn	nn	nn	np	nn	nn	np	nn	nn	nn	nn	nn	nn	nn	np	nn	np	nn	nn	np	nn	np	nn	np	np	np	nn	nn
GD_00782_L1_PA	GD_00782_L1_PA	LG1	<nnxnp>	{-1}	(nn,np)	nn	nn	nn	nn	np	np	nn	nn	nn	np	nn	np	np	nn	nn	np	nn	nn	nn	np	nn	nn	np	nn	nn	nn	nn	nn	nn	nn	np	nn	np	nn	nn	np	nn	np	nn	np	np	np	nn	nn
LG1_HB_952	F_0441010_L1_PA	LG1	<nnxnp>	{-1}	(nn,np)	nn	nn	nn	nn	np	np	nn	nn	nn	np	nn	np	np	nn	nn	np	nn	nn	nn	np	nn	nn	np	nn	nn	nn	nn	nn	nn	nn	np	nn	np	nn	nn	np	nn	np	nn	np	np	np	nn	nn
LG1_HB_952	F_0441015_L1_PA	LG1	<nnxnp>	{-1}	(nn,np)	nn	nn	nn	nn	np	np	nn	nn	nn	np	nn	np	np	nn	nn	np	nn	nn	nn	np	nn	nn	np	nn	nn	nn	nn	nn	nn	nn	np	nn	np	nn	nn	np	nn	np	nn	np	np	np	nn	nn
LG1_HB_952	F_0441006_L1_PA	LG1	<lmxll>	{1-}	(ll,lm)	ll	lm	ll	lm	ll	ll	lm	lm	ll	ll	lm	ll	ll	lm	lm	ll	ll	lm	lm	ll	lm	lm	ll	lm	lm	ll	lm	ll	ll	lm	ll	ll	ll	lm	lm	ll	lm	ll	ll	ll	ll	ll	ll	lm
LG1_HB_952	F_0441028_L1_PA	LG1	<lmxll>	{1-}	(ll,lm)	ll	lm	ll	lm	ll	ll	lm	lm	ll	ll	lm	ll	ll	lm	lm	ll	ll	lm	lm	ll	lm	lm	ll	lm	lm	ll	lm	ll	ll	lm	ll	ll	ll	lm	lm	ll	lm	ll	ll	ll	ll	ll	ll	lm
LG1_HB_953	F_0441424_L1_PA	LG1	<hkxhk>	{00}	(h-,kk)	kk	h-	kk	h-	h-	h-	h-	h-	kk	h-	h-	h-	h-	h-	h-	h-	kk	h-	h-	h-	h-	h-	h-	h-	h-	kk	h-	kk	kk	h-	h-	kk	h-	h-	h-	h-	h-	h-	kk	h-	h-	h-	kk	h-
LG1_HB_956	$F_0442329z_LG1_PA	LG1	<hkxhk>	{00}	(h-,kk)	kk	h-	kk	h-	h-	h-	h-	h-	kk	h-	h-	h-	h-	h-	h-	h-	kk	h-	h-	h-	h-	h-	h-	h-	h-	kk	h-	kk	kk	h-	h-	kk	h-	h-	h-	h-	h-	h-	kk	h-	h-	h-	kk	h-
LG1_HB_957	F_0442481_L1_PA	LG1	<hkxhk>	{00}	(h-,kk)	kk	h-	kk	h-	h-	h-	h-	h-	kk	h-	h-	h-	h-	h-	h-	h-	kk	h-	h-	h-	h-	h-	h-	h-	h-	kk	h-	kk	kk	h-	h-	kk	h-	h-	h-	h-	h-	h-	kk	h-	h-	h-	kk	h-
GD_01371_L1_PA	GD_01371_L1_PA	LG1	<nnxnp>	{-1}	(nn,np)	nn	nn	nn	nn	np	np	nn	nn	nn	np	nn	np	np	nn	nn	np	nn	nn	nn	np	nn	nn	np	nn	nn	nn	nn	nn	nn	nn	np	nn	np	nn	nn	np	nn	np	nn	np	np	np	nn	nn
LG1_HB_964	F_0444702_L1_PA	LG1	<nnxnp>	{-1}	(nn,np)	nn	nn	nn	nn	np	np	nn	nn	nn	np	nn	np	np	nn	nn	np	nn	nn	nn	np	nn	nn	np	nn	nn	nn	nn	nn	nn	nn	np	nn	np	nn	nn	np	nn	np	nn	np	np	np	nn	nn
LG1_HB_964	F_0444691_L1_PA	LG1	<lmxll>	{1-}	(ll,lm)	ll	lm	ll	lm	ll	ll	lm	lm	ll	ll	lm	ll	ll	lm	lm	ll	ll	lm	lm	ll	lm	lm	ll	lm	lm	ll	lm	ll	ll	lm	ll	ll	ll	lm	lm	ll	lm	lm	ll	ll	ll	ll	ll	lm
LG1_HB_965	F_0445358_L1_PA	LG1	<nnxnp>	{-1}	(nn,np)	nn	nn	nn	nn	np	np	nn	nn	nn	np	nn	np	np	nn	nn	np	nn	nn	nn	np	nn	nn	np	nn	nn	nn	nn	nn	nn	nn	np	nn	np	nn	nn	np	nn	np	nn	np	np	np	nn	nn
LG1_HB_965	F_0445359_L1_PA	LG1	<nnxnp>	{-1}	(nn,np)	nn	nn	nn	nn	np	np	nn	nn	nn	np	nn	np	np	nn	nn	np	nn	nn	nn	np	nn	nn	np	nn	nn	nn	nn	nn	nn	nn	np	nn	np	nn	nn	np	nn	np	nn	np	np	np	nn	nn
LG1_HB_965	F_0445360_L1_PA	LG1	<lmxll>	{1-}	(ll,lm)	ll	lm	ll	lm	lm	ll	lm	lm	ll	ll	lm	ll	ll	lm	lm	ll	ll	lm	lm	ll	lm	lm	ll	lm	lm	ll	lm	ll	ll	lm	ll	ll	ll	lm	lm	ll	lm	lm	ll	ll	ll	ll	ll	lm
LG1_HB_965	F_0445366_L1_PA	LG1	<lmxll>	{1-}	(ll,lm)	ll	lm	ll	lm	lm	ll	lm	lm	ll	ll	lm	ll	ll	lm	lm	ll	ll	lm	lm	ll	lm	lm	ll	lm	lm	ll	lm	ll	ll	lm	ll	ll	ll	lm	lm	ll	lm	lm	ll	ll	ll	ll	ll	lm
R_34421998_L1_PA	R_34421998_L1_PA	LG1	<nnxnp>	{-1}	(nn,np)	nn	nn	nn	nn	np	np	nn	nn	nn	np	nn	np	np	nn	nn	np	nn	nn	nn	np	nn	nn	np	nn	nn	nn	nn	nn	nn	nn	np	nn	np	nn	nn	np	nn	np	nn	np	np	np	nn	nn
LG1_HB_966	F_0445935_L1_PA	LG1	<nnxnp>	{-1}	(nn,np)	nn	nn	nn	nn	np	np	nn	nn	nn	np	nn	np	np	nn	nn	np	nn	nn	nn	np	nn	nn	np	nn	nn	nn	nn	nn	nn	nn	np	nn	np	nn	nn	np	nn	np	nn	np	np	np	nn	nn
LG1_HB_966	GD_02371_L1_PA	LG1	<nnxnp>	{-1}	(nn,np)	nn	nn	nn	nn	np	np	nn	nn	nn	np	nn	np	np	nn	nn	np	nn	nn	nn	np	nn	nn	np	nn	nn	nn	nn	nn	nn	nn	np	nn	np	nn	nn	np	nn	np	nn	np	np	np	nn	nn
LG1_HB_966	F_0445938_L1_PA	LG1	<lmxll>	{1-}	(ll,lm)	ll	lm	ll	lm	lm	ll	lm	lm	ll	ll	lm	ll	ll	lm	lm	ll	ll	lm	lm	ll	lm	lm	ll	lm	lm	ll	lm	ll	ll	lm	ll	ll	ll	lm	lm	ll	lm	lm	ll	ll	ll	ll	ll	lm
LG1_HB_966	F_0445939_L1_PA	LG1	<lmxll>	{1-}	(ll,lm)	ll	lm	ll	lm	lm	ll	lm	lm	ll	ll	lm	ll	ll	lm	lm	ll	ll	lm	lm	ll	lm	lm	ll	lm	lm	ll	lm	ll	ll	lm	ll	ll	ll	lm	lm	ll	lm	lm	ll	ll	ll	ll	ll	lm
LG1_HB_967	F_0446508_L1_PA	LG1	<hkxhk>	{00}	(h-,kk)	kk	h-	kk	h-	h-	h-	h-	h-	kk	h-	h-	h-	h-	h-	h-	h-	--	h-	h-	h-	h-	h-	h-	h-	h-	kk	h-	kk	kk	kk	h-	kk	h-	h-	h-	h-	h-	h-	kk	h-	h-	h-	kk	h-
GD_00583_L1_PA	GD_00583_L1_PA	LG1	<nnxnp>	{-1}	(nn,np)	nn	nn	nn	nn	np	np	nn	nn	nn	np	nn	np	np	nn	nn	np	nn	nn	nn	np	nn	nn	np	nn	nn	nn	nn	nn	nn	nn	np	nn	np	nn	nn	np	nn	np	nn	np	np	np	nn	nn
LG1_HB_969	F_0447050_L1_PA	LG1	<nnxnp>	{-1}	(nn,np)	nn	nn	nn	nn	np	np	nn	nn	nn	np	nn	np	np	nn	nn	np	nn	nn	nn	np	nn	nn	np	nn	nn	nn	nn	nn	nn	nn	np	nn	np	nn	nn	np	nn	np	nn	np	np	np	nn	nn
LG1_HB_969	F_0447053_L1_PA	LG1	<nnxnp>	{-1}	(nn,np)	nn	nn	nn	nn	np	np	nn	nn	nn	np	nn	np	np	nn	nn	np	nn	nn	nn	np	nn	nn	np	nn	nn	nn	nn	nn	nn	nn	np	nn	np	nn	nn	np	nn	np	nn	np	np	np	nn	nn
LG1_HB_969	F_0447061_L1_PA	LG1	<nnxnp>	{-1}	(nn,np)	nn	nn	nn	nn	np	np	nn	nn	nn	np	nn	np	np	nn	nn	np	nn	nn	nn	np	nn	nn	np	nn	nn	nn	nn	nn	nn	nn	np	nn	np	nn	nn	np	nn	np	nn	np	np	np	nn	nn
GD_00495_L1_PA	GD_00495_L1_PA	LG1	<nnxnp>	{-1}	(nn,np)	nn	nn	nn	nn	np	np	nn	nn	nn	np	nn	np	np	nn	nn	np	nn	nn	nn	np	nn	nn	np	nn	nn	nn	nn	nn	nn	nn	np	nn	np	nn	nn	np	nn	np	nn	np	np	--	nn	nn
LG1_HB_970	GD_02092_L1_PA	LG1	<nnxnp>	{-1}	(nn,np)	nn	nn	nn	nn	np	np	nn	nn	nn	np	nn	np	np	nn	nn	np	nn	nn	nn	np	nn	nn	np	nn	nn	nn	nn	nn	nn	nn	np	nn	np	nn	nn	np	nn	np	nn	np	np	--	nn	nn
LG1_HB_970	F_0447351_L1_PA	LG1	<lmxll>	{1-}	(ll,lm)	ll	lm	ll	lm	lm	ll	lm	lm	ll	ll	lm	ll	ll	lm	lm	ll	ll	lm	lm	ll	lm	lm	ll	lm	lm	ll	lm	ll	ll	ll	ll	ll	ll	lm	lm	ll	lm	lm	ll	ll	ll	ll	ll	lm
LG1_HB_971	F_0447588_L1_PA	LG1	<hkxhk>	{00}	(h-,kk)	kk	h-	kk	h-	h-	h-	h-	h-	kk	h-	h-	h-	h-	h-	h-	h-	kk	h-	h-	h-	h-	h-	h-	h-	h-	kk	h-	kk	h-	kk	h-	kk	h-	h-	h-	h-	h-	h-	kk	h-	h-	h-	kk	h-
LG10_HB_1	F_0000010_L10_PA	LG10	<nnxnp>	{-0}	(nn,np)	np	np	np	nn	nn	np	np	nn	nn	np	nn	np	np	nn	nn	nn	np	nn	np	nn	np	np	np	np	nn	nn	np	nn	nn	nn	np	nn	np	nn	np	np	nn	nn	nn	nn	nn	nn	np	np
LG10_HB_1	F_0000011_L10_PA	LG10	<nnxnp>	{-0}	(nn,np)	np	np	np	nn	nn	np	np	nn	nn	np	nn	np	np	nn	nn	nn	np	nn	np	nn	np	np	np	np	nn	nn	np	nn	nn	nn	np	nn	np	nn	np	np	nn	nn	nn	nn	nn	nn	np	np
LG10_HB_10	F_0002637_L10_PA	LG10	<hkxhk>	{01}	(hh,hk,kk)	hh	hh	hh	hk	kk	hh	hh	kk	hk	hh	kk	hk	hk	hk	hk	hk	hk	kk	hk	hk	hk	hk	hh	hh	kk	hk	hh	kk	hk	hk	hk	hh	hk	hk	hk	hh	kk	hk	kk	hk	hk	hk	hh	hk
LG10_HB_10	F_0002639_L10_PA	LG10	<hkxhk>	{01}	(hh,hk,kk)	hh	hh	hh	hk	kk	hh	hh	kk	hk	hh	kk	hk	hk	hk	hk	hk	hk	kk	hk	hk	hk	hk	hh	hh	kk	hk	hh	kk	hk	hk	hk	hh	hk	hk	hk	hh	kk	hk	kk	hk	hk	hk	hh	hk
LG10_HB_10	F_0002644_L10_PA	LG10	<nnxnp>	{-0}	(nn,np)	np	np	np	nn	nn	np	np	nn	nn	np	nn	np	np	nn	nn	np	np	nn	np	nn	np	np	np	np	nn	nn	np	nn	nn	nn	np	np	np	nn	np	np	nn	nn	nn	nn	nn	nn	np	np
LG10_HB_10	F_0002632_L10_PA	LG10	<lmxll>	{1-}	(ll,lm)	lm	lm	lm	lm	ll	lm	lm	ll	lm	lm	ll	ll	ll	lm	lm	ll	ll	ll	ll	lm	ll	ll	lm	lm	ll	lm	lm	ll	lm	lm	ll	lm	ll	lm	ll	lm	ll	lm	ll	lm	lm	lm	lm	ll
LG10_HB_10.5	R_2479664_L10_PA	LG10	<nnxnp>	{-0}	(nn,np)	np	np	np	nn	nn	np	np	nn	nn	np	nn	np	np	nn	nn	np	np	nn	np	nn	np	np	np	np	nn	nn	np	nn	nn	nn	np	np	np	nn	np	np	nn	nn	nn	nn	nn	nn	np	np
cR_2553386_L10_PA	R_2553386_L10_PA	LG10	<nnxnp>	{-0}	(nn,np)	np	np	np	nn	nn	np	np	nn	nn	np	nn	np	np	nn	nn	np	np	nn	np	nn	np	np	np	np	nn	nn	np	nn	nn	nn	np	np	np	nn	np	np	nn	nn	nn	nn	nn	nn	np	np
LG10_HB_10.5	R_2484105_L10_PA	LG10	<lmxll>	{1-}	(ll,lm)	lm	lm	lm	lm	ll	lm	lm	ll	lm	lm	ll	ll	ll	lm	lm	ll	ll	ll	ll	lm	ll	ll	lm	lm	ll	lm	lm	ll	lm	lm	ll	lm	ll	lm	ll	lm	ll	lm	ll	lm	lm	lm	lm	ll
R_2563548_L10_PA	R_2563548_L10_PA	LG10	<lmxll>	{1-}	(ll,lm)	lm	lm	lm	lm	ll	lm	lm	ll	lm	lm	ll	ll	ll	lm	lm	ll	ll	ll	ll	lm	ll	ll	lm	lm	ll	lm	lm	ll	lm	lm	ll	lm	ll	lm	ll	lm	ll	lm	ll	lm	lm	lm	lm	ll
LG10_HB_105	F_0049856_L10_PA	LG10	<nnxnp>	{-0}	(nn,np)	np	nn	nn	np	np	np	np	nn	nn	np	np	np	nn	nn	np	np	nn	nn	np	np	nn	np	np	np	nn	nn	nn	nn	nn	nn	nn	np	np	nn	np	np	np	np	np	np	nn	nn	np	nn
LG10_HB_107	F_0050215_L10_PA	LG10	<nnxnp>	{-0}	(nn,np)	np	nn	nn	np	np	np	np	nn	nn	np	np	np	nn	nn	np	np	nn	np	np	np	nn	np	np	np	nn	nn	nn	nn	nn	nn	nn	np	np	nn	np	np	np	np	nn	np	nn	nn	np	nn
LG10_HB_108	F_0050921_L10_PA	LG10	<nnxnp>	{-0}	(nn,np)	np	nn	nn	np	np	np	np	nn	nn	np	np	np	nn	nn	np	np	nn	np	np	np	nn	np	np	np	nn	nn	nn	nn	nn	nn	nn	np	np	nn	np	np	np	np	nn	np	nn	nn	np	nn
LG10_HB_108	F_0050930_L10_PA	LG10	<nnxnp>	{-0}	(nn,np)	np	nn	nn	np	np	np	np	nn	nn	np	np	np	nn	nn	np	np	nn	np	np	np	nn	np	np	np	nn	nn	nn	nn	nn	nn	nn	np	np	nn	np	np	np	np	nn	np	nn	nn	np	nn
LG10_HB_109	F_0051416_L10_PA	LG10	<nnxnp>	{-0}	(nn,np)	np	nn	nn	np	np	np	np	nn	nn	np	np	np	nn	nn	np	np	nn	np	np	np	nn	np	np	np	nn	nn	nn	nn	nn	nn	nn	np	np	nn	np	np	np	np	nn	np	nn	nn	np	nn
LG10_HB_109	F_0051420_L10_PA	LG10	<nnxnp>	{-0}	(nn,np)	np	nn	nn	np	np	np	np	nn	nn	np	np	np	nn	nn	np	np	nn	np	np	np	nn	np	np	np	nn	nn	nn	nn	nn	nn	nn	np	np	nn	np	np	np	np	nn	np	nn	nn	np	nn
LG10_HB_109	F_0051422_L10_PA	LG10	<nnxnp>	{-0}	(nn,np)	np	nn	nn	np	np	np	np	nn	nn	np	np	np	nn	nn	np	np	nn	np	np	np	nn	np	np	np	nn	nn	nn	nn	nn	nn	nn	np	np	nn	np	np	np	np	nn	np	nn	nn	np	nn
LG10_HB_109	F_0051428_L10_PA	LG10	<nnxnp>	{-0}	(nn,np)	np	nn	nn	np	np	np	np	nn	nn	np	np	np	nn	nn	np	np	nn	np	np	np	nn	np	np	np	nn	nn	nn	nn	nn	nn	nn	np	np	nn	np	np	np	np	nn	np	nn	nn	np	nn
LG10_HB_109	F_0051435_L10_PA	LG10	<nnxnp>	{-0}	(nn,np)	np	nn	nn	np	np	np	np	nn	nn	np	np	np	nn	nn	np	np	nn	np	np	np	nn	np	np	np	nn	nn	nn	nn	nn	nn	nn	np	np	nn	np	np	np	np	nn	np	nn	nn	np	nn
LG10_HB_109	R_36862797_L10_PA	LG10	<nnxnp>	{-0}	(nn,np)	np	nn	nn	np	np	np	np	nn	nn	np	np	np	nn	nn	np	np	nn	np	np	np	nn	np	np	np	nn	nn	nn	nn	nn	nn	nn	np	np	nn	np	np	np	np	nn	np	nn	nn	np	nn
LG10_HB_109.5	R_36865919_L10_PA	LG10	<nnxnp>	{-0}	(nn,np)	np	nn	nn	np	np	np	np	nn	nn	np	np	np	nn	nn	np	np	--	np	np	np	nn	np	np	np	nn	nn	nn	nn	nn	nn	nn	np	np	nn	np	np	np	np	nn	np	nn	nn	np	nn
LG10_HB_11	F_0003079_L10_PA	LG10	<lmxll>	{1-}	(ll,lm)	lm	lm	lm	lm	ll	lm	lm	ll	lm	lm	ll	ll	ll	lm	lm	ll	ll	ll	ll	lm	ll	ll	lm	lm	ll	lm	lm	ll	lm	lm	ll	lm	ll	lm	ll	lm	ll	lm	ll	lm	lm	lm	lm	ll
LG10_HB_11	F_0003096_L10_PA	LG10	<lmxll>	{1-}	(ll,lm)	lm	lm	lm	lm	ll	lm	lm	ll	lm	lm	ll	ll	ll	lm	lm	ll	ll	ll	ll	lm	ll	ll	lm	lm	ll	lm	lm	ll	lm	lm	ll	lm	ll	lm	ll	lm	ll	lm	ll	lm	lm	lm	lm	ll
LG10_HB_11	F_0003104_L10_PA	LG10	<lmxll>	{1-}	(ll,lm)	lm	lm	lm	lm	ll	lm	lm	ll	lm	lm	ll	ll	ll	lm	lm	ll	ll	ll	ll	lm	ll	ll	lm	lm	ll	lm	lm	ll	lm	lm	ll	lm	ll	lm	ll	lm	ll	lm	ll	lm	lm	lm	lm	ll
LG10_HB_11	F_0003106_L10_PA	LG10	<lmxll>	{1-}	(ll,lm)	lm	lm	lm	lm	ll	lm	lm	ll	lm	lm	ll	ll	ll	lm	lm	ll	ll	ll	ll	lm	ll	ll	lm	lm	ll	lm	lm	ll	lm	lm	ll	lm	ll	lm	ll	lm	ll	lm	ll	lm	lm	lm	lm	ll
LG10_HB_11	F_0003107_L10_PA	LG10	<lmxll>	{1-}	(ll,lm)	lm	lm	lm	lm	ll	lm	lm	ll	lm	lm	ll	ll	ll	lm	lm	ll	ll	ll	ll	lm	ll	ll	lm	lm	ll	lm	lm	ll	lm	lm	ll	lm	ll	lm	ll	lm	ll	lm	ll	lm	lm	lm	lm	ll
LG10_HB_11	F_0003110_L10_PA	LG10	<lmxll>	{1-}	(ll,lm)	lm	lm	lm	lm	ll	lm	lm	ll	lm	lm	ll	ll	ll	lm	lm	ll	ll	ll	ll	lm	ll	ll	lm	lm	ll	lm	lm	ll	lm	lm	ll	lm	ll	lm	ll	lm	ll	lm	ll	lm	lm	lm	lm	ll
LG10_HB_110	F_0051751_L10_PA	LG10	<nnxnp>	{-0}	(nn,np)	np	nn	nn	np	np	np	np	nn	nn	np	np	np	nn	nn	np	np	nn	np	np	np	nn	np	np	np	nn	nn	nn	nn	nn	nn	nn	np	np	nn	np	np	np	np	nn	np	nn	nn	np	nn
LG10_HB_110	F_0051764_L10_PA	LG10	<nnxnp>	{-0}	(nn,np)	np	nn	nn	np	np	np	np	nn	nn	np	np	np	nn	nn	np	np	nn	np	np	np	nn	np	np	np	nn	nn	nn	nn	nn	nn	nn	np	np	nn	np	np	np	np	nn	np	nn	nn	np	nn
LG10_HB_110	F_0051784_L10_PA	LG10	<nnxnp>	{-0}	(nn,np)	np	nn	nn	np	np	np	np	nn	nn	np	np	np	nn	nn	np	np	nn	np	np	np	nn	np	np	np	nn	nn	nn	nn	nn	nn	nn	np	np	nn	np	np	np	np	nn	np	nn	nn	np	nn
R_37052690_L10_PA	R_37052690_L10_PA	LG10	<nnxnp>	{-0}	(nn,np)	np	nn	nn	np	np	np	np	nn	nn	np	np	np	nn	nn	np	np	nn	np	np	np	nn	np	np	np	nn	nn	nn	nn	nn	nn	nn	np	np	nn	np	np	np	np	nn	np	nn	nn	np	nn
LG10_HB_111	R_37072737_L10_PA	LG10	<nnxnp>	{-0}	(nn,np)	np	nn	nn	np	np	np	np	nn	nn	np	np	np	nn	nn	np	np	nn	np	np	np	nn	np	np	np	nn	nn	nn	nn	nn	nn	nn	np	np	nn	np	np	np	np	nn	np	nn	nn	np	nn
LG10_HB_112	F_0052480_L10_PA	LG10	<nnxnp>	{-0}	(nn,np)	np	nn	nn	np	np	np	np	nn	nn	np	np	np	nn	nn	np	np	nn	np	np	np	nn	np	np	np	nn	nn	nn	nn	nn	nn	nn	np	np	nn	np	np	np	np	nn	np	nn	nn	np	nn
LG10_HB_1179	F_0551217_L3_PA	LG10	<lmxll>	{0-}	(ll,lm)	ll	ll	ll	ll	ll	ll	ll	lm	lm	ll	lm	lm	lm	ll	lm	lm	lm	lm	ll	ll	lm	lm	lm	ll	lm	ll	lm	lm	ll	ll	ll	ll	lm	ll	lm	ll	lm	ll	lm	lm	ll	ll	ll	lm
LG10_HB_1179	F_0551223_L3_PA	LG10	<lmxll>	{0-}	(ll,lm)	ll	ll	ll	ll	ll	ll	ll	lm	lm	ll	lm	lm	lm	ll	lm	lm	lm	lm	ll	ll	lm	lm	lm	ll	lm	ll	lm	lm	ll	ll	ll	ll	lm	ll	lm	ll	lm	ll	lm	lm	ll	ll	ll	lm
LG10_HB_1179	F_0551236_L3_PA	LG10	<lmxll>	{0-}	(ll,lm)	ll	ll	ll	ll	ll	ll	ll	lm	lm	ll	lm	lm	lm	ll	lm	lm	lm	lm	ll	ll	lm	lm	lm	ll	lm	ll	lm	lm	ll	ll	ll	ll	lm	ll	lm	ll	lm	ll	lm	lm	ll	ll	ll	lm
LG10_HB_1180	F_0551553_L3_PA	LG10	<lmxll>	{0-}	(ll,lm)	ll	ll	ll	ll	ll	ll	ll	lm	lm	ll	lm	lm	lm	ll	lm	lm	lm	lm	ll	ll	lm	lm	lm	ll	lm	ll	lm	lm	ll	ll	ll	ll	lm	ll	lm	ll	lm	ll	lm	lm	ll	ll	ll	lm
LG10_HB_12	F_0003482_L10_PA	LG10	<hkxhk>	{01}	(hh,hk,kk)	hh	hh	hh	hk	kk	hh	hh	kk	hk	hh	hk	hk	hk	hk	hk	hk	hk	kk	hk	hk	hk	hk	hh	hh	kk	hk	hh	kk	hk	hk	hk	hh	hk	hk	hk	hh	kk	hk	kk	hk	hk	hk	hh	hk
LG10_HB_12	F_0003489_L10_PA	LG10	<lmxll>	{1-}	(ll,lm)	lm	lm	lm	lm	ll	lm	lm	ll	lm	lm	ll	ll	ll	lm	lm	ll	ll	ll	ll	lm	ll	ll	lm	lm	ll	lm	lm	ll	lm	lm	ll	lm	ll	lm	ll	lm	ll	lm	ll	lm	lm	lm	lm	ll
LG10_HB_12	F_0003490_L10_PA	LG10	<lmxll>	{1-}	(ll,lm)	lm	lm	lm	lm	ll	lm	lm	ll	lm	lm	ll	ll	ll	lm	lm	ll	ll	ll	ll	lm	ll	ll	lm	lm	ll	lm	lm	ll	lm	lm	ll	lm	ll	lm	ll	lm	ll	lm	ll	lm	lm	lm	lm	ll
LG10_HB_12	F_0003491_L10_PA	LG10	<lmxll>	{1-}	(ll,lm)	lm	lm	lm	lm	ll	lm	lm	ll	lm	lm	ll	ll	ll	lm	lm	ll	ll	ll	ll	lm	ll	ll	lm	lm	ll	lm	lm	ll	lm	lm	ll	lm	ll	lm	ll	lm	ll	lm	ll	lm	lm	lm	lm	ll
LG10_HB_12	GD_01909_L10_PA	LG10	<lmxll>	{1-}	(ll,lm)	lm	lm	lm	lm	ll	lm	lm	ll	lm	lm	ll	ll	ll	lm	lm	ll	ll	ll	ll	lm	ll	ll	lm	lm	ll	lm	lm	ll	lm	lm	ll	lm	ll	lm	ll	lm	ll	lm	ll	lm	lm	lm	lm	ll
LG10_HB_120	F_0055224_L11_PA	LG10	<hkxhk>	{10}	(hh,hk,kk)	kk	kk	kk	hk	hk	kk	kk	hh	hk	kk	hk	hk	hk	hk	hk	hk	hk	hh	hk	hk	hk	hk	hk	kk	hh	hk	kk	hh	hk	hk	hk	kk	hk	hk	hk	kk	hh	hk	hh	hk	hk	hk	kk	hk
LG10_HB_120	F_0055215_L11_PA	LG10	<nnxnp>	{-0}	(nn,np)	np	np	np	nn	nn	np	np	nn	nn	np	np	np	np	nn	nn	np	np	nn	np	nn	np	np	nn	np	nn	nn	np	nn	nn	nn	np	np	np	nn	np	np	nn	nn	nn	nn	nn	nn	np	np
LG10_HB_1288	F_0605152_L5_PA	LG10	<hkxhk>	{00}	(hh,hk,kk)	hk	hk	hh	kk	hk	kk	kk	hh	hk	hk	kk	hk	hk	hk	kk	kk	hh	hh	hk	hk	hh	kk	kk	hk	hh	hh	kk	hk	hk	hh	hh	kk	kk	hk	hk	hk	hk	hk	hk	kk	hk	hh	hk	hh
LG10_HB_1288	F_0605153_L5_PA	LG10	<hkxhk>	{00}	(hh,hk,kk)	hk	hk	hh	kk	hk	kk	kk	hh	hk	hk	kk	hk	hk	hk	kk	kk	hh	hh	hk	hk	hh	kk	kk	hk	hh	hh	kk	hk	hk	hh	hh	kk	kk	hk	hk	hk	hk	hk	hk	kk	hk	hh	hk	hh
LG10_HB_13	F_0004021_L10_PA	LG10	<nnxnp>	{-0}	(nn,np)	np	np	np	nn	nn	np	np	nn	nn	np	np	np	np	nn	nn	np	np	nn	np	nn	np	np	np	np	nn	nn	np	nn	nn	nn	np	np	np	nn	np	np	nn	nn	nn	nn	nn	nn	np	np
LG10_HB_13	R_3285289_L10_PA	LG10	<nnxnp>	{-0}	(nn,np)	np	np	np	nn	nn	np	np	nn	nn	np	np	np	np	nn	nn	np	np	nn	np	nn	np	np	np	np	nn	nn	np	nn	nn	nn	np	np	np	nn	np	np	nn	nn	nn	nn	nn	nn	np	np
LG10_HB_13	F_0004014_L10_PA	LG10	<lmxll>	{1-}	(ll,lm)	lm	lm	lm	lm	lm	lm	lm	ll	lm	lm	ll	ll	ll	lm	lm	ll	ll	ll	ll	lm	ll	ll	lm	lm	ll	lm	lm	ll	lm	lm	ll	lm	ll	lm	ll	lm	ll	lm	ll	lm	lm	lm	lm	ll
LG10_HB_13	F_0004016_L10_PA	LG10	<lmxll>	{1-}	(ll,lm)	lm	lm	lm	lm	lm	lm	lm	ll	lm	lm	ll	ll	ll	lm	lm	ll	ll	ll	ll	lm	ll	ll	lm	lm	ll	lm	lm	ll	lm	lm	ll	lm	ll	lm	ll	lm	ll	lm	ll	lm	lm	lm	lm	ll
LG10_HB_13	F_0004019_L10_PA	LG10	<lmxll>	{1-}	(ll,lm)	lm	lm	lm	lm	lm	lm	lm	ll	lm	lm	ll	ll	ll	lm	lm	ll	ll	ll	ll	lm	ll	ll	lm	lm	ll	lm	lm	ll	lm	lm	ll	lm	ll	lm	ll	lm	ll	lm	ll	lm	lm	lm	lm	ll
LG10_HB_13	F_0004037_L10_PA	LG10	<lmxll>	{1-}	(ll,lm)	lm	lm	lm	lm	lm	lm	lm	ll	lm	lm	ll	ll	ll	lm	lm	ll	ll	ll	ll	lm	ll	ll	lm	lm	ll	lm	lm	ll	lm	lm	ll	lm	ll	lm	ll	lm	ll	lm	ll	lm	lm	lm	lm	ll
LG10_HB_13	F_0004038_L10_PA	LG10	<hkxhk>	{01}	(hh,hk,kk)	hh	hh	hh	hk	hk	hh	hh	kk	hk	hh	hk	hk	hk	hk	hk	hk	hk	kk	hk	hk	hk	hk	hh	hh	kk	hk	hh	kk	hk	hk	hk	hh	hk	hk	hk	hh	kk	hk	kk	hk	hk	hk	hh	hk
LG10_HB_13	F_0004046_L10_PA	LG10	<lmxll>	{1-}	(ll,lm)	lm	lm	lm	lm	lm	lm	lm	ll	lm	lm	ll	ll	ll	lm	lm	ll	ll	ll	ll	lm	ll	ll	lm	lm	ll	lm	lm	ll	lm	lm	ll	lm	ll	lm	ll	lm	ll	lm	ll	lm	lm	lm	lm	ll
LG10_HB_13.5	R_3353551_L10_PA	LG10	<nnxnp>	{-0}	(nn,np)	np	np	np	nn	nn	np	np	nn	nn	np	np	np	np	nn	nn	np	np	nn	np	nn	np	np	np	np	nn	nn	np	nn	nn	nn	np	np	np	nn	np	np	nn	nn	nn	nn	nn	nn	np	np
LG10_HB_14	F_0004993_L10_PA	LG10	<nnxnp>	{-0}	(nn,np)	np	np	np	nn	nn	np	np	nn	nn	np	np	np	np	nn	nn	np	np	nn	np	nn	np	np	np	np	nn	nn	np	nn	nn	nn	np	np	np	nn	np	np	nn	nn	nn	nn	nn	nn	np	np
LG10_HB_14	R_4034839_L10_PA	LG10	<nnxnp>	{-0}	(nn,np)	np	np	np	nn	nn	np	np	nn	nn	np	np	np	np	nn	nn	np	np	nn	np	nn	np	np	np	np	nn	nn	np	nn	nn	nn	np	np	np	nn	np	np	nn	nn	nn	nn	nn	nn	np	np
LG10_HB_14	R_4041727_L10_PA	LG10	<nnxnp>	{-0}	(nn,np)	np	np	np	nn	nn	np	np	nn	nn	np	np	np	np	nn	nn	np	np	nn	np	nn	np	np	np	np	nn	nn	np	nn	nn	nn	np	np	np	nn	np	np	nn	nn	nn	nn	nn	nn	np	np
LG10_HB_14	F_0005008_L10_PA	LG10	<lmxll>	{1-}	(ll,lm)	lm	lm	lm	lm	lm	lm	lm	ll	lm	lm	ll	ll	ll	lm	lm	ll	ll	ll	ll	lm	ll	ll	lm	lm	ll	lm	lm	ll	lm	lm	ll	lm	ll	lm	ll	lm	ll	lm	ll	lm	lm	lm	lm	ll
LG10_HB_14	GD_01810_L10_PA	LG10	<hkxhk>	{10}	(hh,hk,kk)	kk	kk	kk	hk	hk	kk	kk	hh	hk	kk	hk	hk	hk	hk	hk	hk	hk	hh	hk	hk	hk	hk	kk	kk	hh	hk	kk	hh	hk	hk	hk	kk	hk	hk	hk	kk	hh	hk	hh	hk	hk	hk	kk	hk
LG10_HB_1456	F_0685113_L6_PA	LG10	<nnxnp>	{-0}	(nn,np)	np	nn	nn	nn	nn	np	np	nn	nn	np	np	np	np	nn	nn	np	nn	np	np	nn	nn	np	nn	nn	np	nn	np	nn	nn	nn	np	np	nn	nn	nn	np	nn	np	nn	nn	np	nn	np	np
LG10_HB_1456	F_0685103_L6_PA	LG10	<hkxhk>	{11}	(hh,hk,kk)	hk	kk	kk	kk	kk	hk	hk	hk	hk	hk	hh	hh	hh	hk	hk	hh	hk	hh	hk	kk	kk	hh	hk	kk	hh	kk	hh	hk	kk	kk	hk	hk	hk	kk	hk	hk	hk	hk	hk	hk	hk	kk	hk	hh
LG10_HB_1456	F_0685122_L6_PA	LG10	<hkxhk>	{11}	(hh,hk,kk)	hk	kk	kk	kk	kk	hk	hk	hk	hk	hk	hh	hh	hh	hk	hk	hh	hk	hh	hk	kk	kk	hh	hk	kk	hh	kk	hh	hk	kk	kk	hk	hk	hk	kk	hk	hk	hk	hk	hk	hk	hk	kk	hk	hh
LG10_HB_1552	F_0726173_L8_PA	LG10	<hkxhk>	{00}	(hh,hk,kk)	hk	hk	hk	hh	hh	hk	hk	hk	hh	hk	kk	kk	kk	hh	hh	kk	kk	kk	hk	hh	kk	kk	hh	hk	hk	hh	hk	hk	hh	hh	kk	hk	kk	hh	kk	hk	hk	hh	hk	hh	hh	hh	hk	kk
LG10_HB_1552	F_0726166_L8_PA	LG10	<lmxll>	{0-}	(ll,lm)	ll	ll	ll	ll	ll	ll	ll	lm	ll	ll	lm	lm	lm	ll	ll	lm	lm	lm	ll	ll	lm	lm	ll	ll	lm	ll	ll	lm	ll	ll	lm	ll	lm	ll	lm	ll	lm	ll	lm	ll	ll	ll	ll	lm
LG10_HB_1552	F_0726172_L8_PA	LG10	<lmxll>	{0-}	(ll,lm)	ll	ll	ll	ll	ll	ll	ll	lm	ll	ll	lm	lm	lm	ll	ll	lm	lm	lm	ll	ll	lm	lm	ll	ll	lm	ll	ll	lm	ll	ll	lm	ll	lm	ll	lm	ll	lm	ll	lm	ll	ll	ll	ll	lm
LG10_HB_1552	F_0726189_L8_PA	LG10	<lmxll>	{0-}	(ll,lm)	ll	ll	ll	ll	ll	ll	ll	lm	ll	ll	lm	lm	lm	ll	ll	lm	lm	lm	ll	ll	lm	lm	ll	ll	lm	ll	ll	lm	ll	ll	lm	ll	lm	ll	lm	ll	lm	ll	lm	ll	ll	ll	ll	lm
LG10_HB_1553	F_0726964_L8_PA	LG10	<nnxnp>	{-0}	(nn,np)	np	np	np	nn	nn	np	np	nn	nn	np	np	np	np	nn	nn	np	np	np	np	nn	np	np	nn	np	nn	nn	np	nn	nn	nn	np	np	np	nn	np	np	nn	nn	nn	nn	nn	nn	np	np
LG10_HB_1553	F_0726979_L8_PA	LG10	<hkxhk>	{11}	(hh,hk,kk)	hk	hk	hk	kk	kk	hk	hk	hk	kk	hk	hh	hh	hh	kk	kk	hh	--	hh	hk	kk	hh	hh	kk	hk	hk	kk	hk	hk	kk	kk	hh	hk	hh	kk	hh	hk	hk	kk	hk	kk	kk	kk	hk	hh
LG10_HB_1553	F_0726977_L8_PA	LG10	<lmxll>	{0-}	(ll,lm)	ll	ll	ll	ll	ll	ll	ll	lm	ll	ll	lm	lm	lm	ll	ll	lm	lm	lm	ll	ll	lm	lm	ll	ll	lm	ll	ll	lm	ll	ll	lm	ll	lm	ll	lm	ll	lm	ll	lm	ll	ll	ll	ll	lm
LG10_HB_1554	F_0727256_L8_PA	LG10	<hkxhk>	{00}	(hh,hk,kk)	hk	hk	hk	hh	hh	hk	hk	hk	hh	hk	kk	kk	kk	hh	hh	kk	--	kk	hk	hh	kk	kk	hh	hk	hk	hh	hk	hk	hh	hh	kk	hk	kk	hh	kk	hk	hk	hh	hk	hh	hh	hh	hk	kk
LG10_HB_1554	F_0727268_L8_PA	LG10	<hkxhk>	{11}	(hh,hk,kk)	hk	hk	hk	kk	kk	hk	hk	hk	kk	hk	hh	hh	hh	kk	kk	hh	hh	hh	hk	kk	hh	hh	kk	hk	hk	kk	hk	hk	kk	kk	hh	hk	hh	kk	hh	hk	hk	kk	hk	kk	kk	kk	hk	hh
LG10_HB_1554	F_0727275_L8_PA	LG10	<hkxhk>	{00}	(hh,hk,kk)	hk	hk	hk	hh	hh	hk	hk	hk	hh	hk	kk	kk	kk	hh	hh	kk	kk	kk	hk	hh	kk	kk	hh	hk	hk	hh	hk	hk	hh	hh	kk	hk	kk	hh	kk	hk	hk	hh	hk	hh	hh	hh	hk	kk
LG10_HB_1633	F_0766229_L8_PA	LG10	<lmxll>	{0-}	(ll,lm)	ll	ll	ll	ll	ll	ll	ll	lm	ll	ll	lm	lm	lm	ll	ll	lm	lm	lm	ll	ll	lm	lm	ll	ll	lm	ll	ll	lm	ll	ll	lm	ll	lm	ll	lm	ll	lm	ll	lm	lm	ll	ll	ll	lm
LG10_HB_1713	F_0805702_L9_PA	LG10	<lmxll>	{1-}	(ll,lm)	lm	lm	lm	lm	lm	ll	lm	lm	ll	lm	ll	ll	ll	ll	ll	ll	ll	ll	lm	lm	lm	ll	ll	lm	ll	lm	ll	ll	ll	lm	lm	lm	ll	lm	ll	lm	lm	lm	lm	ll	lm	lm	lm	ll
LG10_HB_1713	F_0805743_L9_PA	LG10	<lmxll>	{1-}	(ll,lm)	lm	lm	lm	lm	lm	ll	lm	lm	ll	lm	ll	ll	ll	ll	ll	ll	ll	ll	lm	lm	lm	ll	ll	lm	ll	lm	ll	ll	ll	lm	lm	lm	ll	lm	ll	lm	lm	lm	lm	ll	lm	lm	lm	ll
LG10_HB_1713	F_0805708_L9_PA	LG10	<hkxhk>	{11}	(hh,hk,kk)	hk	kk	kk	kk	kk	hh	hk	kk	hk	hk	hh	hh	hh	hk	hk	hh	hk	hh	hk	kk	kk	hh	hh	kk	hh	kk	hh	hk	hk	hk	hk	hk	hk	kk	hk	hk	hk	hk	kk	hk	hk	kk	hk	hh
LG10_HB_1713	F_0805709_L9_PA	LG10	<hkxhk>	{00}	(hh,hk,kk)	hk	hh	hh	hh	hh	kk	hk	hh	hk	hk	kk	kk	kk	hk	hk	kk	hk	kk	hk	hh	hh	kk	kk	hh	kk	hh	kk	hk	hk	hk	hk	hk	hk	hh	hk	hk	hk	hk	hh	hk	hk	hh	hk	kk
LG10_HB_1713	F_0805710_L9_PA	LG10	<hkxhk>	{11}	(hh,hk,kk)	hk	kk	kk	kk	kk	hh	hk	kk	hk	hk	hh	hh	hh	hk	hk	hh	hk	hh	hk	kk	kk	hh	hh	kk	hh	kk	hh	hk	hk	hk	hk	hk	hk	kk	hk	hk	hk	hk	kk	hk	hk	kk	hk	hh
LG10_HB_1713	F_0805745_L9_PA	LG10	<nnxnp>	{-1}	(nn,np)	nn	np	np	np	np	nn	nn	np	np	nn	nn	nn	nn	np	np	nn	np	nn	nn	np	np	nn	nn	np	nn	np	nn	np	np	nn	nn	nn	np	np	np	nn	nn	nn	np	np	nn	np	nn	nn
LG10_HB_1713	F_0805750_L9_PA	LG10	<nnxnp>	{-1}	(nn,np)	nn	np	np	np	np	nn	nn	np	np	nn	nn	nn	nn	np	np	nn	np	nn	nn	np	np	nn	nn	np	nn	np	nn	np	np	nn	nn	nn	np	np	np	nn	nn	nn	np	np	nn	np	nn	nn
LG10_HB_1749	F_0824881_L10_27_1	LG10	<nnxnp>	{-0}	(nn,np)	np	np	np	nn	nn	np	np	nn	nn	np	nn	np	np	nn	nn	nn	np	nn	np	nn	np	np	np	np	nn	nn	np	nn	nn	nn	np	nn	np	nn	np	np	nn	nn	nn	nn	nn	nn	np	np
LG10_HB_1749	F_0824887_L10_27_1	LG10	<nnxnp>	{-0}	(nn,np)	np	np	np	nn	nn	np	np	nn	nn	np	nn	np	np	nn	nn	nn	np	nn	np	nn	np	np	np	np	nn	nn	np	nn	nn	nn	np	nn	np	nn	np	np	nn	nn	nn	nn	nn	nn	np	np
LG10_HB_1750	F_0825064_L10_28_1	LG10	<nnxnp>	{-0}	(nn,np)	np	np	np	nn	nn	np	np	nn	nn	np	nn	np	np	nn	nn	nn	np	nn	np	nn	np	np	np	np	nn	nn	np	nn	nn	nn	np	nn	np	nn	np	np	nn	nn	nn	nn	nn	nn	np	np
R_1282648_L10_PA	R_1282648_L10_PA	LG10	<nnxnp>	{-0}	(nn,np)	np	np	np	nn	nn	np	np	nn	nn	np	nn	np	np	nn	nn	nn	np	nn	np	nn	np	np	np	np	nn	nn	np	nn	nn	nn	np	nn	np	nn	np	np	nn	nn	nn	nn	nn	nn	np	np
LG10_HB_1753	F_0825437_L10_30_1	LG10	<lmxll>	{1-}	(ll,lm)	lm	lm	lm	lm	ll	lm	lm	ll	lm	lm	ll	ll	ll	lm	lm	ll	ll	ll	ll	lm	ll	ll	lm	lm	ll	lm	lm	ll	lm	lm	ll	lm	ll	lm	ll	lm	ll	lm	ll	lm	lm	lm	lm	ll
LG10_HB_1753	F_0825439_L10_30_1	LG10	<lmxll>	{1-}	(ll,lm)	lm	lm	lm	lm	ll	lm	lm	ll	lm	lm	ll	ll	ll	lm	lm	ll	ll	ll	ll	lm	ll	ll	lm	lm	ll	lm	lm	ll	lm	lm	ll	lm	ll	lm	ll	lm	ll	lm	ll	lm	lm	lm	lm	ll
LG10_HB_1753	F_0825447_L10_30_1	LG10	<lmxll>	{1-}	(ll,lm)	lm	lm	lm	lm	ll	lm	lm	ll	lm	lm	ll	ll	ll	lm	lm	ll	ll	ll	ll	lm	ll	ll	lm	lm	ll	lm	lm	ll	lm	lm	ll	lm	ll	lm	ll	lm	ll	lm	ll	lm	lm	lm	lm	ll
GD_00839_L10_PA	GD_00839_L10_PA	LG10	<lmxll>	{1-}	(ll,lm)	lm	lm	lm	lm	ll	lm	lm	ll	lm	lm	ll	ll	ll	lm	lm	ll	ll	ll	ll	lm	ll	ll	lm	lm	ll	lm	lm	ll	lm	lm	ll	lm	ll	lm	ll	lm	ll	lm	ll	lm	lm	lm	lm	ll
F_0825590_L10_30_1	F_0825590_L10_30_1	LG10	<lmxll>	{1-}	(ll,lm)	lm	lm	lm	lm	ll	lm	lm	ll	lm	lm	ll	ll	ll	lm	lm	ll	ll	ll	ll	lm	ll	ll	lm	lm	ll	lm	lm	ll	lm	lm	ll	lm	ll	lm	ll	lm	ll	lm	ll	lm	lm	lm	lm	ll
LG10_HB_1757	F_0826641_L10_33_1	LG10	<hkxhk>	{01}	(hh,hk,kk)	hh	hh	hh	hk	hk	hh	hh	kk	hk	hh	hk	hk	hk	hk	hk	hk	hk	kk	hk	hk	hk	hk	hk	hh	kk	hk	hh	kk	hk	hk	hk	hh	hk	hk	hk	hh	kk	hk	kk	hk	hk	hk	hh	hk
LG10_HB_1757	F_0826639_L10_33_1	LG10	<lmxll>	{1-}	(ll,lm)	lm	lm	lm	lm	lm	lm	lm	ll	lm	lm	ll	ll	ll	lm	--	ll	ll	ll	ll	lm	ll	ll	lm	lm	ll	lm	lm	ll	lm	lm	ll	lm	ll	lm	ll	lm	ll	lm	ll	lm	lm	lm	lm	ll
F_0827716_L10_33_1	F_0827716_L10_33_1	LG10	<lmxll>	{1-}	(ll,lm)	lm	lm	lm	lm	lm	ll	lm	lm	ll	lm	ll	ll	ll	ll	ll	ll	ll	ll	lm	lm	lm	ll	ll	lm	ll	lm	ll	ll	ll	ll	lm	lm	ll	lm	ll	lm	lm	lm	lm	ll	lm	lm	lm	ll
LG10_HB_1764	F_0829833_L10_37_1	LG10	<nnxnp>	{-0}	(nn,np)	np	np	np	nn	nn	np	np	nn	nn	np	np	np	np	nn	nn	np	np	np	np	nn	np	np	nn	np	nn	nn	np	nn	nn	nn	np	np	np	nn	np	np	nn	nn	nn	nn	nn	nn	np	np
LG10_HB_1767	F_0831315_L10_40_1	LG10	<lmxll>	{1-}	(ll,lm)	lm	lm	lm	lm	lm	ll	lm	lm	ll	lm	ll	ll	ll	ll	ll	ll	ll	ll	lm	lm	lm	ll	ll	lm	ll	lm	ll	ll	ll	lm	lm	lm	ll	lm	ll	lm	lm	lm	lm	ll	lm	lm	lm	ll
LG10_HB_1767	F_0831297_L10_40_1	LG10	<nnxnp>	{-1}	(nn,np)	nn	np	np	nn	np	nn	nn	np	np	nn	nn	nn	nn	np	np	nn	np	nn	nn	nn	np	nn	nn	nn	nn	np	np	np	np	nn	nn	nn	np	np	np	nn	nn	nn	np	np	nn	np	nn	nn
LG10_HB_1767	F_0831298_L10_40_1	LG10	<hkxhk>	{01}	(hh,hk,kk)	hh	hk	hk	hh	hk	hk	hh	hk	kk	hh	hk	hk	hk	kk	kk	hk	kk	hk	hh	hh	hk	hk	hk	hh	hk	hk	kk	kk	kk	hh	hh	hh	kk	hk	kk	hh	hh	hh	hk	kk	hh	hk	hh	hk
LG10_HB_1767	F_0831299_L10_40_1	LG10	<lmxll>	{0-}	(ll,lm)	ll	ll	ll	ll	ll	lm	ll	ll	lm	ll	lm	lm	lm	lm	lm	lm	lm	lm	ll	ll	ll	lm	lm	ll	lm	ll	lm	lm	lm	ll	ll	ll	lm	ll	lm	ll	ll	ll	ll	lm	ll	ll	ll	lm
LG10_HB_1767.7_s40h1	GD_01832_L10_40_1	LG10	<lmxll>	{1-}	(ll,lm)	lm	lm	lm	lm	lm	ll	lm	lm	ll	lm	ll	ll	ll	ll	ll	ll	ll	ll	lm	lm	lm	ll	ll	lm	ll	lm	ll	ll	ll	lm	lm	lm	ll	lm	ll	lm	lm	lm	lm	ll	lm	lm	lm	ll
LG10_HB_1767.7_s40h1	R_18510791_L10_40_1	LG10	<lmxll>	{0-}	(ll,lm)	ll	ll	ll	ll	ll	lm	ll	ll	lm	ll	lm	lm	lm	lm	lm	lm	lm	lm	ll	ll	ll	lm	lm	ll	lm	ll	lm	lm	lm	ll	ll	ll	lm	ll	lm	ll	ll	ll	ll	lm	ll	ll	ll	lm
LG10_HB_1768	F_0831640_L10_40_1	LG10	<lmxll>	{0-}	(ll,lm)	ll	ll	ll	ll	ll	lm	ll	ll	lm	ll	lm	ll	lm	lm	lm	lm	lm	lm	ll	ll	ll	lm	lm	ll	lm	ll	lm	lm	lm	ll	ll	ll	lm	ll	lm	ll	ll	ll	ll	lm	ll	ll	ll	lm
LG10_HB_1768	F_0831641_L10_40_1	LG10	<lmxll>	{0-}	(ll,lm)	ll	ll	ll	ll	ll	lm	ll	ll	lm	ll	lm	ll	lm	lm	lm	lm	lm	lm	ll	ll	ll	lm	lm	ll	lm	ll	lm	lm	lm	ll	ll	ll	lm	ll	lm	ll	ll	ll	ll	lm	ll	ll	ll	lm
LG10_HB_1768	F_0831634_L10_40_1	LG10	<nnxnp>	{-1}	(nn,np)	nn	np	np	nn	np	nn	nn	np	np	nn	nn	nn	nn	np	np	nn	np	nn	nn	nn	np	nn	nn	nn	nn	np	np	np	np	nn	nn	nn	np	np	np	nn	nn	nn	nn	np	nn	np	nn	nn
LG10_HB_1769	F_0832349_L10_40_1	LG10	<nnxnp>	{-0}	(nn,np)	np	nn	nn	np	nn	np	np	nn	np	np	np	np	np	nn	nn	np	nn	np	np	np	nn	np	np	np	np	nn	nn	nn	nn	np	np	np	nn	nn	nn	np	np	np	np	nn	np	nn	np	np
LG10_HB_1770	F_0832810_L10_41_1	LG10	<nnxnp>	{-1}	(nn,np)	nn	np	np	nn	np	nn	nn	np	nn	nn	nn	nn	nn	np	np	nn	np	nn	nn	--	np	--	nn	nn	nn	np	np	np	np	nn	nn	nn	np	np	np	nn	nn	np	nn	np	nn	np	nn	nn
LG10_HB_1770	F_0832819_L10_41_1	LG10	<nnxnp>	{-1}	(nn,np)	nn	np	np	nn	np	nn	nn	np	nn	nn	nn	nn	nn	np	np	nn	np	nn	nn	nn	np	nn	nn	nn	nn	np	np	np	np	nn	nn	nn	np	np	np	nn	nn	np	nn	np	nn	np	nn	nn
LG10_HB_1770	F_0832820_L10_41_1	LG10	<hkxhk>	{10}	(hh,hk,kk)	kk	hh	hk	kk	hk	hk	kk	hk	hk	kk	hk	kk	hk	hh	hh	hk	hh	hk	kk	kk	hk	hk	hk	kk	hk	hk	hh	hh	hh	kk	kk	kk	hh	hk	hh	kk	kk	hk	kk	hh	kk	hk	kk	hk
LG10_HB_1773	F_0833930_L10_43_1	LG10	<lmxll>	{0-}	(ll,lm)	ll	lm	ll	lm	ll	lm	ll	ll	lm	ll	lm	ll	lm	lm	lm	lm	ll	ll	ll	ll	ll	lm	lm	ll	ll	ll	lm	lm	lm	ll	ll	ll	lm	lm	lm	ll	ll	ll	ll	lm	ll	ll	ll	lm
LG10_HB_1773	F_0833943_L10_43_1	LG10	<lmxll>	{0-}	(ll,lm)	ll	lm	ll	lm	ll	lm	ll	ll	lm	ll	lm	ll	lm	lm	lm	lm	ll	ll	ll	ll	ll	lm	lm	ll	ll	ll	lm	lm	lm	ll	ll	ll	lm	lm	lm	ll	ll	ll	ll	lm	ll	ll	ll	lm
LG10_HB_1775.5	GD_00971_L10_PA	LG10	<nnxnp>	{-0}	(nn,np)	np	nn	nn	np	np	np	np	nn	nn	np	np	np	nn	nn	nn	np	nn	np	np	np	nn	np	np	np	nn	nn	np	nn	nn	nn	nn	np	nn	nn	nn	np	np	np	np	np	np	nn	np	nn
LG10_HB_1778	F_0837574_L10_48_1	LG10	<nnxnp>	{-0}	(nn,np)	np	nn	nn	np	np	np	np	nn	nn	np	np	np	nn	nn	np	np	nn	nn	np	np	nn	np	np	np	nn	nn	nn	nn	nn	nn	nn	np	np	nn	np	np	np	np	np	np	nn	nn	np	nn
LG10_HB_1778	F_0837576_L10_48_1	LG10	<nnxnp>	{-0}	(nn,np)	np	nn	nn	np	np	np	np	nn	nn	np	np	np	nn	nn	np	np	nn	nn	np	np	nn	np	np	np	nn	nn	nn	nn	nn	nn	nn	np	np	nn	np	np	np	np	np	np	nn	nn	np	nn
LG10_HB_1778	F_0837578_L10_48_1	LG10	<nnxnp>	{-0}	(nn,np)	np	nn	nn	np	np	np	np	nn	nn	np	np	np	nn	nn	np	np	nn	nn	np	np	nn	np	np	np	nn	nn	nn	nn	nn	nn	nn	np	np	nn	np	np	np	np	np	np	nn	nn	np	nn
LG10_HB_1778	F_0837587_L10_48_1	LG10	<nnxnp>	{-0}	(nn,np)	np	nn	nn	np	np	np	np	nn	nn	np	np	np	nn	nn	np	np	nn	nn	np	np	nn	np	np	np	nn	nn	nn	nn	nn	nn	nn	np	np	nn	np	np	np	np	np	np	nn	nn	np	nn
LG10_HB_1778	F_0837602_L10_48_1	LG10	<nnxnp>	{-0}	(nn,np)	np	nn	nn	np	np	np	np	nn	nn	np	np	np	nn	nn	np	np	nn	nn	np	np	nn	np	np	np	nn	nn	nn	nn	nn	nn	nn	np	np	nn	np	np	np	np	np	np	nn	nn	np	nn
LG10_HB_1781	F_0838422_L10_49_1	LG10	<nnxnp>	{-0}	(nn,np)	np	nn	nn	np	np	np	np	nn	nn	np	np	np	nn	nn	np	np	nn	np	np	np	nn	np	np	np	nn	nn	nn	nn	nn	nn	nn	np	np	nn	np	np	np	np	nn	np	nn	nn	np	nn
LG10_HB_1784_s26h1	F_0839808_L11_26_1	LG10	<hkxhk>	{01}	(hh,hk,kk)	hh	hh	hh	hk	hk	hh	hh	kk	hk	hh	hk	hk	hk	hk	hk	hk	hk	kk	hk	hk	hk	hk	hk	hh	kk	hk	hh	kk	hk	hk	hk	hh	hk	hk	hk	hh	kk	hk	kk	hk	hk	hk	hh	hk
LG10_HB_1784_s26h1	F_0839805_L11_26_1	LG10	<hkxhk>	{10}	(hh,hk,kk)	kk	kk	kk	hk	hk	kk	kk	hh	hk	kk	hk	hk	hk	hk	hk	hk	hk	hh	hk	hk	hk	hk	hk	kk	hh	hk	kk	hh	hk	hk	hk	kk	hk	hk	hk	kk	hh	hk	hh	hk	hk	hk	kk	hk
LG10_HB_1906_s39h1	F_0890021_L14_39_1	LG10	<lmxll>	{1-}	(ll,lm)	lm	lm	lm	lm	lm	ll	lm	lm	ll	lm	ll	ll	ll	ll	ll	ll	ll	ll	lm	lm	lm	ll	ll	lm	ll	lm	ll	ll	ll	lm	lm	lm	ll	lm	ll	lm	lm	lm	lm	ll	lm	lm	lm	ll
LG10_HB_2	F_0000044_L10_PA	LG10	<nnxnp>	{-0}	(nn,np)	np	np	np	nn	nn	np	np	nn	nn	np	nn	np	np	nn	nn	nn	np	nn	np	nn	np	np	np	np	nn	nn	np	nn	nn	nn	np	nn	np	nn	np	np	nn	nn	nn	nn	nn	nn	np	np
LG10_HB_2	F_0000045_L10_PA	LG10	<nnxnp>	{-0}	(nn,np)	np	np	np	nn	nn	np	np	nn	nn	np	nn	np	np	nn	nn	nn	np	nn	np	nn	np	np	np	np	nn	nn	np	nn	nn	nn	np	nn	np	nn	np	np	nn	nn	nn	nn	nn	nn	np	np
LG10_HB_20	F_0008635_L10_PA	LG10	<hkxhk>	{01}	(hh,hk,kk)	hh	hh	hh	hk	hk	hh	hh	kk	hk	hh	hk	hk	hk	hk	hk	hk	hk	kk	hk	hk	hk	hk	hk	hh	kk	hk	hh	kk	hk	hk	hk	hh	hk	hk	hk	hh	kk	hk	kk	hk	hk	hk	hh	hk
LG10_HB_20	F_0008637_L10_PA	LG10	<hkxhk>	{01}	(hh,hk,kk)	hh	hh	hh	hk	hk	hh	hh	kk	hk	hh	hk	hk	hk	hk	hk	hk	hk	kk	hk	hk	hk	hk	hk	hh	kk	hk	hh	kk	hk	hk	hk	hh	hk	hk	hk	hh	kk	hk	kk	hk	hk	hk	hh	hk
LG10_HB_2046_s51h1	$F_0942690y_LG10	LG10	<lmxll>	{0-}	(ll,lm)	ll	ll	ll	ll	ll	ll	ll	lm	ll	ll	lm	lm	lm	ll	ll	lm	lm	lm	ll	ll	lm	lm	ll	ll	lm	ll	ll	lm	ll	ll	lm	ll	lm	ll	lm	ll	lm	ll	lm	ll	ll	ll	ll	lm
LG10_HB_2046_s51h1	F_0942709_L1_51_1	LG10	<lmxll>	{0-}	(ll,lm)	ll	ll	ll	ll	ll	ll	ll	lm	ll	ll	lm	lm	lm	ll	ll	lm	lm	lm	ll	ll	lm	lm	ll	ll	lm	ll	ll	lm	ll	ll	lm	ll	lm	ll	lm	ll	lm	ll	lm	ll	ll	ll	ll	lm
LG10_HB_21	F_0009203_L10_PA	LG10	<nnxnp>	{-0}	(nn,np)	np	np	np	nn	nn	np	np	nn	nn	np	np	np	np	nn	nn	np	np	nn	np	nn	np	np	nn	np	nn	nn	np	nn	nn	nn	np	np	np	nn	np	np	nn	nn	nn	nn	nn	nn	np	np
LG10_HB_21	F_0009212_L10_PA	LG10	<nnxnp>	{-0}	(nn,np)	np	np	np	nn	nn	np	np	nn	nn	np	np	np	np	nn	nn	np	np	nn	np	nn	np	np	nn	np	nn	nn	np	nn	nn	nn	np	np	np	nn	np	np	nn	nn	nn	nn	nn	nn	np	np
LG10_HB_21	F_0009214_L10_PA	LG10	<nnxnp>	{-0}	(nn,np)	np	np	np	nn	nn	np	np	nn	nn	np	np	np	np	nn	nn	np	np	nn	np	nn	np	np	nn	np	nn	nn	np	nn	nn	nn	np	np	np	nn	np	np	nn	nn	nn	nn	nn	nn	np	np
LG10_HB_21	F_0009237_L10_PA	LG10	<nnxnp>	{-0}	(nn,np)	np	np	np	nn	nn	np	np	nn	nn	np	np	np	np	nn	nn	np	np	nn	np	nn	np	np	nn	np	nn	nn	np	nn	nn	nn	np	np	np	nn	np	np	nn	nn	nn	nn	nn	nn	np	np
LG10_HB_21	F_0009256_L10_PA	LG10	<nnxnp>	{-0}	(nn,np)	np	np	np	nn	nn	np	np	nn	nn	np	np	np	np	nn	nn	np	np	nn	np	nn	np	np	nn	np	nn	nn	np	nn	nn	nn	np	np	np	nn	np	np	nn	nn	nn	nn	nn	nn	np	np
LG10_HB_21.5	R_7135490_L10_PA	LG10	<nnxnp>	{-0}	(nn,np)	np	np	np	nn	nn	np	np	nn	nn	np	np	np	np	nn	nn	np	np	nn	np	nn	np	np	nn	np	nn	nn	np	nn	nn	nn	np	np	np	nn	np	np	nn	nn	nn	nn	nn	nn	np	np
LG10_HB_2107_s33h1	F_0964224_L3_33_1	LG10	<lmxll>	{0-}	(ll,lm)	ll	ll	ll	ll	ll	ll	ll	lm	ll	ll	lm	lm	lm	ll	ll	lm	lm	lm	ll	ll	lm	lm	ll	ll	lm	ll	ll	lm	ll	ll	lm	ll	lm	ll	lm	ll	lm	ll	lm	lm	ll	ll	ll	lm
LG10_HB_2107_s33h1	F_0964239_L3_33_1	LG10	<lmxll>	{0-}	(ll,lm)	ll	ll	ll	ll	ll	ll	ll	lm	ll	ll	lm	lm	lm	ll	ll	lm	lm	lm	ll	ll	lm	lm	ll	ll	lm	ll	ll	lm	ll	ll	lm	ll	lm	ll	lm	ll	lm	ll	lm	lm	ll	ll	ll	lm
LG10_HB_22	F_0009743_L10_PA	LG10	<nnxnp>	{-0}	(nn,np)	np	np	np	nn	nn	np	np	nn	nn	np	np	np	np	nn	nn	np	np	nn	np	nn	np	np	nn	np	nn	nn	np	nn	nn	nn	np	np	np	nn	np	np	nn	nn	nn	nn	nn	nn	np	np
LG10_HB_22	F_0009745_L10_PA	LG10	<nnxnp>	{-0}	(nn,np)	np	np	np	nn	nn	np	np	nn	nn	np	np	np	np	nn	nn	np	np	nn	np	nn	np	np	nn	np	nn	nn	np	nn	nn	nn	np	np	np	nn	np	np	nn	nn	nn	nn	nn	nn	np	np
LG10_HB_22	F_0009753_L10_PA	LG10	<nnxnp>	{-0}	(nn,np)	np	np	np	nn	nn	np	np	nn	nn	np	np	np	np	nn	nn	np	np	nn	np	nn	np	np	nn	np	nn	nn	np	nn	nn	nn	np	np	np	nn	np	np	nn	nn	nn	nn	nn	nn	np	np
LG10_HB_22	F_0009773_L10_PA	LG10	<nnxnp>	{-0}	(nn,np)	np	np	np	nn	nn	np	np	nn	nn	np	np	np	np	nn	nn	np	np	np	np	nn	np	np	nn	np	nn	nn	np	nn	nn	nn	np	np	np	nn	np	np	nn	nn	nn	nn	nn	nn	np	np
LG10_HB_22	GD_02051_L10_PA	LG10	<nnxnp>	{-0}	(nn,np)	np	np	np	nn	nn	np	np	nn	nn	np	np	np	np	nn	nn	np	np	np	np	nn	np	np	nn	np	nn	nn	np	nn	nn	nn	np	np	np	nn	np	np	nn	nn	nn	nn	nn	nn	np	np
LG10_HB_2268_s33h1	F_1023002_L8_33_1	LG10	<nnxnp>	{-0}	(nn,np)	np	np	np	nn	nn	np	np	nn	nn	np	np	np	np	nn	nn	np	np	np	np	nn	np	np	nn	np	nn	nn	np	nn	nn	nn	np	np	np	nn	np	np	nn	nn	nn	nn	nn	nn	np	np
LG10_HB_2269_s33h1	F_1023458_L8_33_1	LG10	<hkxhk>	{00}	(hh,hk,kk)	hk	hk	hk	hh	hh	hk	hk	hk	hh	hk	kk	kk	kk	hh	hh	kk	kk	kk	hk	hh	kk	kk	hh	hk	hk	hh	hk	hk	hh	hh	kk	hk	kk	hh	kk	hk	hk	hh	hk	hh	hh	hh	hk	kk
LG10_HB_23	F_0010446_L10_PA	LG10	<nnxnp>	{-0}	(nn,np)	np	np	np	nn	nn	np	np	nn	nn	np	np	np	np	nn	nn	np	np	np	np	nn	np	np	nn	np	nn	nn	np	nn	nn	nn	np	np	np	nn	np	np	nn	nn	nn	nn	nn	nn	np	np
LG10_HB_23	F_0010458_L10_PA	LG10	<nnxnp>	{-0}	(nn,np)	np	np	np	nn	nn	np	np	nn	nn	np	np	np	np	nn	nn	np	np	np	np	nn	np	np	nn	np	nn	nn	np	nn	nn	nn	np	np	np	nn	np	np	nn	nn	nn	nn	nn	nn	np	np
LG10_HB_23	F_0010475_L10_PA	LG10	<nnxnp>	{-0}	(nn,np)	np	np	np	nn	nn	np	np	nn	nn	np	np	np	np	nn	nn	np	np	np	np	nn	np	np	nn	np	nn	nn	np	nn	nn	nn	np	np	np	nn	np	np	nn	nn	nn	nn	nn	nn	np	np
LG10_HB_2317_s30h1	F_1048045_L9_30_1	LG10	<lmxll>	{1-}	(ll,lm)	lm	lm	lm	lm	lm	ll	lm	lm	ll	lm	ll	ll	ll	ll	ll	ll	ll	ll	lm	lm	lm	ll	ll	lm	ll	lm	ll	ll	ll	lm	lm	lm	ll	lm	ll	lm	lm	lm	lm	ll	lm	lm	lm	ll
LG10_HB_2317_s30h1	F_1048060_L9_30_1	LG10	<lmxll>	{1-}	(ll,lm)	lm	lm	lm	lm	lm	ll	lm	lm	ll	lm	ll	ll	ll	ll	ll	ll	ll	ll	lm	lm	lm	ll	ll	lm	ll	lm	ll	ll	ll	lm	lm	lm	ll	lm	ll	lm	lm	lm	lm	ll	lm	lm	lm	ll
LG10_HB_2317_s30h1	F_1048040_L9_30_1	LG10	<nnxnp>	{-1}	(nn,np)	nn	np	np	np	np	nn	nn	np	np	nn	nn	nn	nn	np	np	nn	np	nn	nn	np	np	nn	nn	np	nn	np	nn	np	np	nn	nn	nn	np	np	np	nn	nn	nn	np	np	nn	np	nn	nn
LG10_HB_2317_s30h1	F_1048041_L9_30_1	LG10	<nnxnp>	{-1}	(nn,np)	nn	np	np	np	np	nn	nn	np	np	nn	nn	nn	nn	np	np	nn	np	nn	nn	np	np	nn	nn	np	nn	np	nn	np	np	nn	nn	nn	np	np	np	nn	nn	nn	np	np	nn	np	nn	nn
LG10_HB_2317_s30h1	$F_1048043y_LG10	LG10	<nnxnp>	{-1}	(nn,np)	nn	np	np	np	np	nn	nn	np	np	nn	nn	nn	nn	np	np	nn	np	nn	nn	np	np	nn	nn	np	nn	np	nn	np	np	nn	nn	nn	np	np	np	nn	nn	nn	np	np	nn	np	nn	nn
LG10_HB_2317_s30h1	F_1048047_L9_30_1	LG10	<nnxnp>	{-1}	(nn,np)	nn	np	np	np	np	nn	nn	np	np	nn	nn	nn	nn	np	np	nn	np	nn	nn	np	np	nn	nn	np	nn	np	nn	np	np	nn	nn	nn	np	np	np	nn	nn	nn	np	np	nn	np	nn	nn
LG10_HB_2330_s57h2	F_1052854_L10_57_2	LG10	<nnxnp>	{-0}	(nn,np)	np	nn	nn	nn	nn	np	np	nn	nn	np	np	np	np	nn	nn	np	nn	np	np	nn	nn	np	nn	nn	np	nn	np	nn	nn	nn	np	np	nn	nn	nn	np	np	np	nn	nn	np	nn	np	np
LG10_HB_2330_s57h2	F_1052855_L10_57_2	LG10	<lmxll>	{0-}	(ll,lm)	ll	ll	ll	ll	ll	lm	ll	lm	lm	ll	lm	lm	lm	lm	lm	lm	lm	lm	ll	ll	ll	lm	lm	ll	lm	ll	lm	lm	ll	ll	ll	ll	lm	ll	lm	ll	ll	ll	lm	lm	ll	ll	ll	lm
LG10_HB_2330_s57h2	F_1052858_L10_57_2	LG10	<hkxhk>	{00}	(hh,hk,kk)	hk	hh	hh	hh	hh	kk	hk	hk	hk	hk	kk	kk	kk	hk	hk	kk	hk	kk	hk	hh	hh	kk	hk	hh	kk	hh	kk	hk	hh	hh	hk	hk	hk	hh	hk	hk	hk	hk	hk	hk	hk	hh	hk	kk
LG10_HB_2330_s57h2	F_1052860_L10_57_2	LG10	<lmxll>	{0-}	(ll,lm)	ll	ll	ll	ll	ll	lm	ll	lm	lm	ll	lm	lm	lm	lm	lm	lm	lm	lm	ll	ll	ll	lm	lm	ll	lm	ll	lm	lm	ll	ll	ll	ll	lm	ll	lm	ll	ll	ll	lm	lm	ll	ll	ll	lm
LG10_HB_2330_s57h2	F_1052863_L10_57_2	LG10	<lmxll>	{0-}	(ll,lm)	ll	ll	ll	ll	ll	lm	ll	lm	lm	ll	lm	lm	lm	lm	lm	lm	lm	lm	ll	ll	ll	lm	lm	ll	lm	ll	lm	lm	ll	ll	ll	ll	lm	ll	lm	ll	ll	ll	lm	lm	ll	ll	ll	lm
LG10_HB_2333.5	GD_00099_L10_PA	LG10	<lmxll>	{0-}	(ll,lm)	ll	lm	ll	lm	lm	lm	lm	ll	lm	ll	lm	ll	lm	lm	lm	ll	ll	ll	ll	ll	ll	ll	lm	ll	ll	ll	lm	lm	lm	ll	ll	lm	lm	lm	lm	ll	ll	ll	ll	lm	ll	ll	ll	ll
LG10_HB_2333_s69h2	F_1054768_L10_69_2	LG10	<hkxhk>	{00}	(hh,hk,kk)	hk	hk	hh	kk	kk	kk	kk	hh	hk	hk	kk	hk	hk	hk	kk	hk	hh	hh	hk	hk	hh	hk	kk	hk	hh	hh	kk	hk	hk	hh	hh	kk	kk	hk	kk	hk	hk	hk	hk	kk	hk	hh	hk	hh
LG10_HB_2333_s69h2	F_1054781_L10_69_2	LG10	<hkxhk>	{00}	(hh,hk,kk)	hk	hk	hh	kk	kk	kk	kk	hh	hk	hk	kk	hk	hk	hk	kk	hk	hh	hh	hk	hk	hh	hk	kk	hk	hh	hh	kk	hk	hk	hh	hh	kk	kk	hk	kk	hk	hk	hk	hk	kk	hk	hh	hk	hh
LG10_HB_2333_s69h2	F_1054784_L10_69_2	LG10	<hkxhk>	{11}	(hh,hk,kk)	hk	hk	kk	hh	hh	hh	hh	kk	hk	hk	hh	hk	hk	hk	hh	hk	kk	kk	hk	hk	kk	hk	hh	hk	kk	kk	hh	hk	hk	kk	kk	hh	hh	hk	hh	hk	hk	hk	hk	hh	hk	kk	hk	kk
LG10_HB_2333_s69h2	F_1054790_L10_69_2	LG10	<hkxhk>	{11}	(hh,hk,kk)	hk	hk	kk	hh	hh	hh	hh	kk	hk	hk	hh	hk	hk	hk	hh	hk	kk	kk	hk	hk	kk	hk	hh	hk	kk	kk	hh	hk	hk	kk	kk	hh	hh	hk	hh	hk	hk	hk	hk	hh	hk	kk	hk	kk
LG10_HB_2385_s60h2	$F_1067928y_LG10	LG10	<lmxll>	{1-}	(ll,lm)	lm	lm	lm	lm	lm	ll	lm	lm	ll	lm	ll	ll	ll	ll	ll	ll	ll	ll	lm	lm	lm	ll	ll	lm	ll	lm	ll	ll	ll	lm	lm	lm	ll	lm	ll	lm	lm	lm	lm	ll	lm	lm	lm	ll
LG10_HB_2385_s60h2	F_1067940_L14_60_2	LG10	<lmxll>	{1-}	(ll,lm)	lm	lm	lm	lm	lm	ll	lm	lm	ll	lm	ll	ll	ll	ll	ll	ll	ll	ll	lm	lm	lm	ll	ll	lm	ll	lm	ll	ll	ll	lm	lm	lm	ll	lm	ll	lm	lm	lm	lm	ll	lm	lm	lm	ll
LG10_HB_2385_s60h2	F_1067947_L14_60_2	LG10	<lmxll>	{1-}	(ll,lm)	lm	lm	lm	lm	lm	ll	lm	lm	ll	lm	ll	ll	ll	ll	ll	ll	ll	ll	lm	lm	lm	ll	ll	lm	ll	lm	ll	ll	ll	lm	lm	lm	ll	lm	ll	lm	lm	lm	lm	ll	lm	lm	lm	ll
LG10_HB_2385_s60h2	$F_1067946y_LG10	LG10	<hkxhk>	{10}	(hh,hk,kk)	kk	hk	hk	hk	hk	hk	kk	hk	hh	kk	hk	hk	hk	hh	hh	hk	hh	hk	kk	hk	hk	hk	hk	hk	hk	hk	hk	hh	hh	kk	kk	kk	hh	hk	hh	kk	kk	kk	hk	hh	kk	hk	kk	hk
LG10_HB_2398_s112h2	F_1070778_L15_112_2	LG10	<lmxll>	{0-}	(ll,lm)	ll	ll	ll	ll	ll	ll	ll	lm	ll	ll	lm	lm	lm	ll	--	lm	lm	lm	ll	ll	lm	lm	ll	ll	lm	ll	ll	lm	ll	ll	lm	ll	lm	ll	lm	ll	lm	ll	lm	ll	ll	ll	ll	lm
LG10_HB_2410_s94h2	F_1073512_L15_94_2	LG10	<lmxll>	{0-}	(ll,lm)	ll	ll	ll	ll	ll	ll	ll	lm	lm	ll	lm	lm	lm	ll	lm	lm	lm	lm	ll	ll	lm	lm	lm	ll	lm	ll	lm	lm	ll	ll	ll	ll	lm	ll	lm	ll	lm	ll	lm	lm	ll	ll	ll	lm
LG10_HB_2465_s51h2	F_1086046_L2_51_2	LG10	<lmxll>	{0-}	(ll,lm)	ll	ll	ll	ll	ll	ll	ll	lm	ll	ll	lm	lm	lm	ll	ll	lm	lm	lm	ll	ll	lm	lm	ll	ll	lm	ll	ll	lm	ll	ll	lm	ll	lm	ll	lm	ll	lm	ll	lm	ll	ll	ll	ll	lm
LG10_HB_2465_s51h2	F_1086048_L2_51_2	LG10	<lmxll>	{0-}	(ll,lm)	ll	ll	ll	ll	ll	ll	ll	lm	ll	ll	lm	lm	lm	ll	ll	lm	lm	lm	ll	ll	lm	lm	ll	ll	lm	ll	ll	lm	ll	ll	lm	ll	lm	ll	lm	ll	lm	ll	lm	ll	ll	ll	ll	lm
LG10_HB_2469_s63h2	$F_1087370y_LG10	LG10	<lmxll>	{1-}	(ll,lm)	lm	lm	lm	lm	lm	ll	lm	lm	ll	lm	ll	ll	ll	ll	ll	ll	ll	ll	lm	lm	lm	ll	ll	lm	ll	lm	ll	ll	ll	lm	lm	lm	ll	lm	ll	lm	lm	lm	lm	ll	lm	lm	lm	ll
LG10_HB_2469_s63h2	F_1087355_L3_63_2	LG10	<nnxnp>	{-1}	(nn,np)	nn	np	np	nn	np	nn	nn	np	np	nn	nn	nn	nn	np	np	nn	np	nn	nn	nn	np	nn	nn	nn	nn	np	np	np	np	nn	nn	nn	np	np	np	nn	nn	nn	np	np	nn	np	nn	nn
LG10_HB_2475_s81h2	F_1089574_L3_81_2	LG10	<lmxll>	{0-}	(ll,lm)	ll	ll	ll	ll	ll	ll	ll	lm	lm	ll	lm	lm	lm	ll	lm	lm	lm	lm	ll	ll	lm	lm	lm	ll	lm	ll	lm	lm	ll	ll	ll	ll	lm	ll	lm	ll	lm	ll	lm	lm	ll	ll	ll	lm
LG10_HB_2528_s62h2	$F_1100858y_LG10	LG10	<lmxll>	{0-}	(ll,lm)	ll	ll	ll	ll	ll	ll	ll	lm	ll	ll	lm	lm	lm	ll	ll	lm	lm	lm	ll	ll	lm	lm	ll	ll	lm	ll	ll	lm	ll	ll	lm	ll	lm	ll	lm	ll	lm	ll	lm	ll	ll	ll	ll	lm
F_1106430_L9_46_2	F_1106430_L9_46_2	LG10	<nnxnp>	{-1}	(nn,np)	nn	np	np	np	np	nn	nn	np	np	nn	nn	nn	nn	np	np	nn	np	nn	nn	nn	np	nn	nn	np	nn	np	nn	np	np	nn	nn	nn	np	np	np	nn	nn	nn	np	np	nn	np	nn	nn
LG10_HB_2566_s73h3	F_1107364_L10_73_3	LG10	<lmxll>	{0-}	(ll,lm)	ll	ll	ll	ll	ll	lm	ll	lm	lm	ll	lm	lm	lm	lm	lm	lm	lm	lm	ll	ll	ll	lm	lm	ll	lm	ll	lm	lm	lm	ll	ll	ll	lm	ll	lm	ll	ll	ll	ll	lm	ll	ll	ll	lm
LG10_HB_2566_s73h3	F_1107365_L10_73_3	LG10	<hkxhk>	{00}	(hh,hk,kk)	hk	hh	hh	hh	hh	kk	hk	hk	hk	hk	kk	kk	kk	hk	hk	kk	hk	kk	hk	hh	hh	kk	hk	hh	kk	hh	kk	hk	hk	hk	hk	hk	hk	hh	hk	hk	hk	hk	hh	hk	hk	hh	hk	kk
LG10_HB_2566_s73h3	F_1107370_L10_73_3	LG10	<hkxhk>	{11}	(hh,hk,kk)	hk	kk	kk	kk	kk	hh	hk	hk	hk	hk	hh	hh	hh	hk	hk	hh	hk	hh	hk	kk	kk	hh	hk	kk	hh	kk	hh	hk	hk	hk	hk	hk	hk	kk	hk	hk	hk	hk	kk	hk	hk	kk	hk	hh
LG10_HB_2566_s73h3	F_1107372_L10_73_3	LG10	<lmxll>	{0-}	(ll,lm)	ll	ll	ll	ll	ll	lm	ll	lm	lm	ll	lm	lm	lm	lm	lm	lm	lm	lm	ll	ll	ll	lm	lm	ll	lm	ll	lm	lm	lm	ll	ll	ll	lm	ll	lm	ll	ll	ll	ll	lm	ll	ll	ll	lm
LG10_HB_2566_s73h3	F_1107373_L10_73_3	LG10	<hkxhk>	{00}	(hh,hk,kk)	hk	hh	hh	hh	hh	kk	hk	hk	hk	hk	kk	kk	kk	hk	hk	kk	hk	kk	hk	hh	hh	kk	hk	hh	kk	hh	kk	hk	hk	hk	hk	hk	hk	hh	hk	hk	hk	hk	hh	hk	hk	hh	hk	kk
LG10_HB_2569_s76h3	F_1107554_L10_76_3	LG10	<hkxhk>	{10}	(hh,hk,kk)	kk	hh	hk	kk	hk	hk	kk	hk	hh	kk	hk	kk	hk	hh	hh	hk	hh	hk	kk	kk	hk	hk	hk	kk	hk	hk	hh	hh	hh	kk	kk	kk	hh	hk	hh	kk	kk	kk	kk	hh	kk	hk	kk	hk
LG10_HB_26	F_0011645_L10_PA	LG10	<hkxhk>	{11}	(hh,hk,kk)	hk	kk	kk	kk	kk	hh	hk	kk	hk	hk	hh	hh	hh	hk	hk	hh	hk	hh	hk	kk	kk	hh	hk	kk	hh	kk	hh	hk	hk	hk	hk	hk	hk	kk	hk	hk	hk	hk	kk	hk	hk	kk	hk	hh
LG10_HB_26	F_0011662_L10_PA	LG10	<hkxhk>	{11}	(hh,hk,kk)	hk	kk	kk	kk	kk	hh	hk	kk	hk	hk	hh	hh	hh	hk	hk	hh	hk	hh	hk	kk	kk	hh	hk	kk	hh	kk	hh	hk	hk	hk	hk	hk	hk	kk	hk	hk	hk	hk	kk	hk	hk	kk	hk	hh
LG10_HB_26	F_0011683_L10_PA	LG10	<hkxhk>	{00}	(hh,hk,kk)	hk	hh	hh	hh	hh	kk	hk	hh	hk	hk	kk	kk	kk	hk	hk	kk	hk	kk	hk	hh	hh	kk	hk	hh	kk	hh	kk	hk	hk	hk	hk	hk	hk	hh	hk	hk	hk	hk	hh	hk	hk	hh	hk	kk
LG10_HB_2604_s40h3	F_1115486_L4_40_3	LG10	<lmxll>	{0-}	(ll,lm)	ll	ll	ll	ll	ll	ll	ll	lm	ll	ll	lm	lm	lm	ll	ll	lm	lm	lm	ll	ll	lm	lm	ll	ll	lm	ll	ll	lm	ll	ll	lm	ll	lm	ll	lm	ll	lm	ll	lm	lm	ll	ll	ll	lm
LG10_HB_2604_s40h3	F_1115489_L4_40_3	LG10	<lmxll>	{0-}	(ll,lm)	ll	ll	ll	ll	ll	ll	ll	lm	ll	ll	lm	lm	lm	ll	ll	lm	lm	lm	ll	ll	lm	lm	ll	ll	lm	ll	ll	lm	ll	ll	lm	ll	lm	ll	lm	ll	lm	ll	lm	lm	ll	ll	ll	lm
LG10_HB_267	F_0120452_L12_PA	LG10	<lmxll>	{0-}	(ll,lm)	ll	ll	ll	ll	ll	ll	ll	lm	ll	ll	lm	lm	lm	ll	ll	lm	lm	lm	ll	ll	lm	lm	ll	ll	lm	ll	ll	lm	ll	ll	lm	ll	lm	ll	lm	ll	lm	ll	lm	ll	ll	ll	ll	lm
LG10_HB_267	F_0120463_L12_PA	LG10	<lmxll>	{0-}	(ll,lm)	ll	ll	ll	ll	ll	ll	ll	lm	ll	ll	lm	lm	lm	ll	ll	lm	lm	lm	ll	ll	lm	lm	ll	ll	lm	ll	ll	lm	ll	ll	lm	ll	lm	ll	lm	ll	lm	ll	lm	ll	ll	ll	ll	lm
LG10_HB_269	F_0121827_L12_PA	LG10	<hkxhk>	{00}	(hh,hk,kk)	hk	hk	hk	hh	hh	hk	hk	hk	hh	hk	kk	kk	kk	hh	hh	kk	kk	kk	hk	hh	kk	kk	hh	hk	hk	hh	hk	hk	hh	hh	kk	hk	kk	hh	kk	hk	hk	hh	hk	hh	hh	hh	hk	kk
LG10_HB_27	F_0012361_L10_PA	LG10	<hkxhk>	{00}	(hh,hk,kk)	hk	hh	hh	hh	hh	kk	hk	hk	hk	hk	kk	kk	kk	hk	hk	kk	hk	kk	hk	hh	hh	kk	hk	hh	kk	hh	kk	hk	hk	hk	hk	hk	hk	hh	hk	hk	hk	hk	hh	hk	hk	hh	hk	kk
LG10_HB_27	F_0012368_L10_PA	LG10	<hkxhk>	{11}	(hh,hk,kk)	hk	kk	kk	kk	kk	hh	hk	hk	hk	hk	hh	hh	hh	hk	hk	hh	hk	hh	hk	kk	kk	hh	hk	kk	hh	kk	hh	hk	hk	hk	hk	hk	hk	kk	hk	hk	hk	hk	kk	hk	hk	kk	hk	hh
LG10_HB_27	F_0012375_L10_PA	LG10	<lmxll>	{0-}	(ll,lm)	ll	ll	ll	ll	ll	lm	ll	lm	lm	ll	lm	lm	lm	lm	lm	lm	lm	lm	ll	ll	ll	lm	lm	ll	lm	ll	lm	lm	lm	ll	ll	ll	lm	ll	lm	ll	ll	ll	ll	lm	ll	ll	ll	lm
LG10_HB_27	GD_00260_L10_PA	LG10	<lmxll>	{0-}	(ll,lm)	ll	ll	ll	ll	ll	lm	ll	lm	lm	ll	lm	lm	lm	lm	lm	lm	lm	lm	ll	ll	ll	lm	lm	ll	lm	ll	lm	lm	lm	ll	ll	ll	lm	ll	lm	ll	ll	ll	ll	lm	ll	ll	ll	lm
LG10_HB_271	F_0122473_L12_PA	LG10	<nnxnp>	{-0}	(nn,np)	np	np	np	nn	nn	np	np	nn	nn	np	np	np	np	nn	nn	np	np	np	np	nn	np	np	nn	np	nn	nn	np	nn	nn	nn	np	np	np	nn	np	np	nn	nn	nn	nn	nn	nn	np	np
LG10_HB_28	F_0013158_L10_PA	LG10	<nnxnp>	{-0}	(nn,np)	np	nn	nn	nn	nn	--	np	nn	nn	np	--	--	--	nn	nn	--	nn	np	np	nn	nn	--	nn	nn	--	nn	--	nn	nn	nn	np	np	nn	nn	nn	np	np	np	nn	nn	np	nn	np	np
LG10_HB_28	F_0013167_L10_PA	LG10	<nnxnp>	{-0}	(nn,np)	np	nn	nn	nn	nn	np	np	nn	nn	np	np	np	np	nn	nn	np	nn	np	np	nn	nn	np	nn	nn	np	nn	np	nn	nn	nn	np	np	nn	nn	nn	np	np	np	nn	nn	np	nn	np	np
LG10_HB_28	F_0013175_L10_PA	LG10	<nnxnp>	{-0}	(nn,np)	np	nn	nn	nn	nn	np	np	nn	nn	np	np	np	np	nn	nn	np	nn	np	np	nn	nn	np	nn	nn	np	nn	np	nn	nn	nn	np	np	nn	nn	nn	np	np	np	nn	nn	np	nn	np	np
LG10_HB_3	F_0000533_L10_PA	LG10	<nnxnp>	{-0}	(nn,np)	np	np	np	nn	nn	np	np	nn	nn	np	nn	np	np	nn	nn	nn	np	nn	np	nn	np	np	np	np	nn	nn	np	nn	nn	nn	np	nn	np	nn	np	np	nn	nn	nn	nn	nn	nn	np	np
LG10_HB_30	F_0014149_L10_PA	LG10	<lmxll>	{0-}	(ll,lm)	ll	ll	ll	ll	ll	ll	ll	lm	ll	ll	lm	lm	lm	ll	ll	lm	lm	lm	ll	ll	lm	lm	lm	ll	lm	ll	lm	lm	ll	ll	ll	ll	lm	ll	lm	ll	lm	ll	lm	lm	ll	ll	ll	lm
R_31238010_L10_69_2	R_31238010_L10_69_2	LG10	<lmxll>	{0-}	(ll,lm)	ll	lm	ll	lm	lm	lm	lm	ll	lm	ll	lm	ll	lm	lm	lm	ll	ll	ll	ll	ll	ll	lm	lm	ll	ll	ll	lm	lm	lm	ll	ll	lm	lm	lm	lm	ll	ll	ll	ll	lm	ll	ll	ll	ll
R_16680919_L10_62_2	R_16680919_L10_62_2	LG10	<hkxhk>	{00}	(hh,hk,kk)	hk	hh	hh	hk	hh	kk	hk	hh	hk	hk	kk	kk	kk	hk	hk	kk	hk	kk	hk	hk	hh	kk	kk	hh	kk	hh	kk	hk	hk	kk	hk	hk	hk	hh	hk	hk	hk	hk	hh	hk	hk	hh	hk	kk
R_7167616_L10_33_1	R_7167616_L10_33_1	LG10	<nnxnp>	{-0}	(nn,np)	np	np	np	nn	nn	np	np	nn	nn	np	np	np	np	nn	nn	np	np	np	np	nn	np	np	nn	np	nn	nn	np	nn	nn	nn	np	np	np	nn	np	np	nn	nn	nn	nn	nn	nn	np	np
R_2607542_L10_PA	R_2607542_L10_PA	LG10	<lmxll>	{1-}	(ll,lm)	lm	lm	lm	lm	ll	lm	lm	ll	lm	lm	ll	ll	ll	lm	lm	ll	ll	ll	ll	lm	ll	ll	lm	lm	ll	lm	lm	ll	lm	lm	ll	lm	ll	lm	ll	lm	ll	lm	ll	lm	lm	lm	lm	ll
R_20013910_L10_40_1	R_20013910_L10_40_1	LG10	<nnxnp>	{-1}	(nn,np)	nn	np	np	nn	np	nn	nn	np	nn	nn	nn	nn	nn	np	np	nn	np	nn	nn	nn	np	nn	nn	nn	nn	np	np	np	np	nn	nn	nn	np	np	np	nn	nn	nn	nn	np	nn	np	nn	nn
LG10_HB_3073	GD_00875_L10_PA	LG10	<nnxnp>	{-0}	(nn,np)	np	np	np	nn	nn	np	np	nn	nn	np	np	np	np	nn	nn	np	np	np	np	nn	np	np	nn	np	nn	nn	np	nn	nn	nn	np	np	np	nn	np	np	nn	nn	nn	nn	nn	nn	np	np
LG10_HB_3073	R_9388261_L10_PA	LG10	<nnxnp>	{-0}	(nn,np)	np	np	np	nn	nn	np	np	nn	nn	np	np	np	np	nn	nn	np	np	np	np	nn	np	np	nn	np	nn	nn	np	nn	nn	nn	np	np	np	nn	np	np	nn	nn	nn	nn	nn	nn	np	np
LG10_HB_3077	R_12441299_L10_PA	LG10	<nnxnp>	{-0}	(nn,np)	np	np	np	nn	nn	np	np	nn	nn	np	np	np	np	nn	nn	np	np	np	np	nn	np	np	nn	np	nn	nn	np	nn	nn	nn	np	np	np	nn	np	np	nn	nn	nn	nn	nn	nn	np	np
LG10_HB_3116	GD_00604_L10_PA	LG10	<nnxnp>	{-0}	(nn,np)	np	nn	nn	np	np	np	np	nn	nn	np	np	np	nn	nn	np	np	nn	np	np	np	nn	np	np	np	nn	nn	nn	nn	nn	nn	nn	np	np	nn	np	np	np	np	nn	np	nn	nn	np	nn
LG10_HB_32	F_0014551_L10_PA	LG10	<nnxnp>	{-0}	(nn,np)	np	np	np	nn	nn	np	np	nn	nn	np	np	np	np	nn	nn	np	np	np	np	nn	np	np	nn	np	nn	nn	np	nn	nn	nn	np	np	np	nn	np	np	nn	nn	nn	nn	nn	nn	np	np
LG10_HB_32	F_0014555_L10_PA	LG10	<nnxnp>	{-0}	(nn,np)	np	np	np	nn	nn	np	np	nn	nn	np	np	np	np	nn	nn	np	np	np	np	nn	np	np	nn	np	nn	nn	np	nn	nn	nn	np	np	np	nn	np	np	nn	nn	nn	nn	nn	nn	np	np
LG10_HB_33	F_0014721_L10_PA	LG10	<nnxnp>	{-0}	(nn,np)	np	np	np	nn	nn	np	np	nn	nn	np	np	np	np	nn	nn	np	np	np	np	nn	np	np	nn	np	nn	nn	np	nn	nn	nn	np	np	np	nn	np	np	nn	nn	nn	nn	nn	nn	np	np
LG10_HB_33	F_0014722_L10_PA	LG10	<nnxnp>	{-0}	(nn,np)	np	np	np	nn	nn	np	np	nn	nn	np	np	np	np	nn	nn	np	np	np	np	nn	np	np	nn	np	nn	nn	np	nn	nn	nn	np	np	np	nn	np	np	nn	nn	nn	nn	nn	nn	np	np
LG10_HB_33	F_0014725_L10_PA	LG10	<nnxnp>	{-0}	(nn,np)	np	np	np	nn	nn	np	np	nn	nn	np	np	np	np	nn	nn	np	np	np	np	nn	np	np	nn	np	nn	nn	np	nn	nn	nn	np	np	np	nn	np	np	nn	nn	nn	nn	nn	nn	np	np
LG10_HB_33	F_0014738_L10_PA	LG10	<nnxnp>	{-0}	(nn,np)	np	np	np	nn	nn	np	np	nn	nn	np	np	np	np	nn	nn	np	np	np	np	nn	np	np	nn	np	nn	nn	np	nn	nn	nn	np	np	np	nn	np	np	nn	nn	nn	nn	nn	nn	np	np
LG10_HB_33.5	R_13016569_L10_PA	LG10	<nnxnp>	{-0}	(nn,np)	np	np	np	nn	nn	np	np	nn	nn	np	np	np	np	nn	nn	np	np	np	np	nn	np	np	nn	np	nn	nn	np	nn	nn	nn	np	np	np	nn	np	np	nn	nn	nn	nn	nn	nn	np	np
LG10_HB_33.5	R_13033111_L10_PA	LG10	<nnxnp>	{-0}	(nn,np)	np	np	np	nn	nn	np	np	nn	nn	np	np	np	np	nn	nn	np	np	np	np	nn	np	np	nn	np	nn	nn	np	nn	nn	nn	np	np	np	nn	np	np	nn	nn	nn	nn	nn	nn	np	np
LG10_HB_35	F_0015674_L10_PA	LG10	<nnxnp>	{-0}	(nn,np)	np	np	np	nn	nn	np	np	nn	nn	np	np	np	np	nn	nn	np	np	np	np	nn	np	np	nn	np	nn	nn	np	nn	nn	nn	np	np	np	nn	np	np	nn	nn	nn	nn	nn	nn	np	np
LG10_HB_35	F_0015689_L10_PA	LG10	<nnxnp>	{-0}	(nn,np)	np	np	np	nn	nn	np	np	nn	nn	np	np	np	np	nn	nn	np	np	np	np	nn	np	np	nn	np	nn	nn	np	nn	nn	nn	np	np	np	nn	np	np	nn	nn	nn	nn	nn	nn	np	np
LG10_HB_35.5	R_12055755_L10_PA	LG10	<nnxnp>	{-0}	(nn,np)	np	np	np	nn	nn	np	np	nn	nn	np	np	np	np	nn	nn	np	np	np	np	nn	np	np	nn	np	nn	nn	np	nn	nn	nn	np	np	np	nn	np	np	nn	nn	nn	nn	nn	nn	np	np
LG10_HB_36	F_0015893_L10_PA	LG10	<nnxnp>	{-0}	(nn,np)	np	np	np	nn	nn	np	np	nn	nn	np	np	np	np	nn	nn	np	np	np	np	nn	np	np	nn	np	nn	nn	np	nn	nn	nn	np	np	np	nn	np	np	nn	nn	nn	nn	nn	nn	np	np
LG10_HB_37	F_0016473_L10_PA	LG10	<nnxnp>	{-0}	(nn,np)	np	np	np	nn	nn	np	np	nn	nn	np	np	np	np	nn	nn	np	np	np	np	nn	np	np	nn	np	nn	nn	np	nn	nn	nn	np	np	np	nn	np	np	nn	nn	nn	nn	nn	nn	np	np
LG10_HB_38	F_0016712_L10_PA	LG10	<nnxnp>	{-0}	(nn,np)	np	np	np	nn	nn	np	np	nn	nn	np	np	np	np	nn	nn	np	np	np	np	nn	np	np	nn	np	nn	nn	np	nn	nn	nn	np	np	np	nn	np	np	nn	nn	nn	nn	nn	nn	np	np
LG10_HB_38	F_0016736_L10_PA	LG10	<nnxnp>	{-0}	(nn,np)	np	np	np	nn	nn	np	np	nn	nn	np	np	np	np	nn	nn	np	np	np	np	nn	np	np	nn	np	nn	nn	np	nn	nn	nn	np	np	np	nn	np	np	nn	nn	nn	nn	nn	nn	np	np
LG10_HB_39	F_0017224_L10_PA	LG10	<nnxnp>	{-0}	(nn,np)	np	np	np	nn	nn	np	np	nn	nn	np	np	np	np	nn	nn	np	np	np	np	nn	np	np	nn	np	nn	nn	np	nn	nn	nn	np	np	np	nn	np	np	nn	nn	nn	nn	nn	nn	np	np
LG10_HB_4	GD_01789_L10_PA	LG10	<nnxnp>	{-0}	(nn,np)	np	np	np	nn	nn	np	np	nn	nn	np	nn	np	np	nn	nn	nn	np	nn	np	nn	np	np	np	np	nn	nn	np	nn	nn	nn	np	nn	np	nn	np	np	nn	nn	nn	nn	nn	nn	np	np
LG10_HB_40	F_0017911_L10_PA	LG10	<lmxll>	{0-}	(ll,lm)	ll	ll	ll	ll	ll	ll	ll	lm	lm	ll	lm	lm	lm	ll	lm	lm	lm	lm	ll	ll	lm	lm	lm	ll	lm	ll	lm	lm	ll	ll	ll	ll	lm	ll	lm	ll	lm	ll	lm	lm	ll	ll	ll	lm
LG10_HB_40	F_0017889_L10_PA	LG10	<nnxnp>	{-0}	(nn,np)	np	nn	nn	nn	nn	np	np	nn	nn	np	np	np	np	nn	nn	np	nn	np	np	nn	nn	np	nn	nn	np	nn	np	nn	nn	nn	np	np	nn	nn	nn	np	nn	np	nn	nn	np	nn	np	np
LG10_HB_4007	FEM_cg_11	LG10	<hkxhk>	{10}	(hh,hk,kk)	kk	hh	hk	kk	hk	hk	kk	hk	hk	kk	hk	kk	hk	hh	hh	hk	hh	hk	kk	kk	hk	hk	hk	kk	hk	hk	hh	hh	hh	kk	kk	kk	hh	hk	hh	kk	kk	hk	kk	hh	kk	hk	kk	hk
LG10_HB_4007	FEM_cg_14	LG10	<lmxll>	{0-}	(ll,lm)	ll	lm	ll	ll	ll	lm	ll	ll	lm	ll	lm	ll	lm	lm	lm	lm	lm	lm	ll	ll	ll	lm	lm	ll	lm	ll	lm	lm	lm	ll	ll	ll	lm	ll	lm	ll	ll	ll	ll	lm	ll	ll	ll	lm
LG10_HB_4007	FEM_cg_17	LG10	<hkxhk>	{10}	(hh,hk,kk)	kk	hh	hk	kk	hk	hk	kk	hk	hk	kk	hk	kk	hk	hh	hh	hk	hh	hk	kk	kk	hk	hk	hk	kk	hk	hk	hh	hh	hh	kk	kk	kk	hh	hk	hh	kk	kk	hk	kk	hh	kk	hk	kk	hk
LG10_HB_4007	FEM_cg_18	LG10	<hkxhk>	{10}	(hh,hk,kk)	kk	hh	hk	kk	hk	hk	kk	hk	hk	kk	hk	kk	hk	hh	hh	hk	hh	hk	kk	kk	hk	hk	hk	kk	hk	hk	hh	hh	hh	kk	kk	kk	hh	hk	hh	kk	kk	hk	kk	hh	kk	hk	kk	hk
LG10_HB_4007	FEM_cg_19	LG10	<nnxnp>	{-1}	(nn,np)	nn	np	np	nn	np	nn	nn	np	nn	nn	nn	nn	nn	np	np	nn	np	nn	nn	nn	np	nn	nn	nn	nn	np	np	np	np	nn	nn	nn	np	np	np	nn	nn	np	nn	np	nn	np	nn	nn
LG10_HB_4007	FEM_cg_19-bis	LG10	<nnxnp>	{-1}	(nn,np)	nn	np	np	nn	np	nn	nn	np	nn	nn	nn	nn	nn	np	np	nn	np	nn	nn	nn	np	nn	nn	nn	nn	np	np	np	np	nn	nn	nn	np	np	np	nn	nn	np	nn	np	nn	np	nn	nn
LG10_HB_4007	FEM_cg_8	LG10	<hkxhk>	{01}	(hh,hk,kk)	hh	kk	hk	hh	hk	hk	hh	hk	hk	hh	hk	hh	hk	kk	kk	hk	kk	hk	hh	hh	hk	hk	hk	hh	hk	hk	kk	kk	kk	hh	hh	hh	kk	hk	kk	hh	hh	hk	hh	kk	hh	hk	hh	hk
LG10_HB_4007	FEM_cg_9	LG10	<hkxhk>	{10}	(hh,hk,kk)	kk	hh	hk	kk	hk	hk	kk	hk	hk	kk	hk	kk	hk	hh	hh	hk	hh	hk	kk	kk	hk	hk	hk	kk	hk	hk	hh	hh	hh	kk	kk	kk	hh	hk	hh	kk	kk	hk	kk	hh	kk	hk	kk	hk
LG10_HB_4016	Vd_DCA1_Gluca	LG10	<nnxnp>	{-0}	(nn,np)	np	np	np	nn	nn	np	np	nn	nn	np	nn	np	np	nn	nn	nn	np	nn	np	nn	np	np	np	np	nn	nn	np	nn	nn	nn	np	nn	np	nn	np	np	nn	nn	nn	nn	nn	nn	np	np
LG10_HB_41.5	R_14712598_L10_PA	LG10	<lmxll>	{0-}	(ll,lm)	ll	ll	ll	ll	ll	lm	ll	ll	lm	ll	lm	lm	lm	lm	lm	lm	lm	lm	ll	ll	ll	lm	lm	ll	lm	ll	lm	lm	lm	lm	ll	ll	lm	ll	lm	ll	ll	ll	ll	lm	ll	ll	ll	lm
LG10_HB_41.8	GD_01267_L10_PA	LG10	<lmxll>	{1-}	(ll,lm)	lm	lm	lm	lm	lm	ll	lm	lm	ll	lm	ll	ll	ll	ll	ll	ll	ll	ll	lm	lm	lm	ll	ll	lm	ll	lm	ll	ll	ll	ll	lm	lm	ll	lm	ll	lm	lm	lm	lm	ll	lm	lm	lm	ll
LG10_HB_415	F_0188546_L13_PA	LG10	<lmxll>	{0-}	(ll,lm)	ll	ll	ll	ll	ll	ll	ll	lm	ll	ll	lm	lm	lm	ll	ll	lm	lm	lm	ll	ll	lm	lm	ll	ll	lm	ll	lm	lm	ll	ll	lm	ll	lm	ll	lm	ll	lm	ll	lm	lm	ll	ll	ll	lm
LG10_HB_415	F_0188585_L13_PA	LG10	<lmxll>	{0-}	(ll,lm)	ll	ll	ll	ll	ll	ll	ll	lm	ll	ll	lm	lm	lm	ll	ll	lm	lm	lm	ll	ll	lm	lm	ll	ll	lm	ll	lm	lm	ll	ll	lm	ll	lm	ll	lm	ll	lm	ll	lm	lm	ll	ll	ll	lm
LG10_HB_415	F_0188587_L13_PA	LG10	<lmxll>	{0-}	(ll,lm)	ll	ll	ll	ll	ll	ll	ll	lm	ll	ll	lm	lm	lm	ll	ll	lm	lm	lm	ll	ll	lm	lm	ll	ll	lm	ll	lm	lm	ll	ll	lm	ll	lm	ll	lm	ll	lm	ll	lm	lm	ll	ll	ll	lm
LG10_HB_42	F_0018994_L10_PA	LG10	<nnxnp>	{-0}	(nn,np)	np	nn	nn	nn	nn	np	np	nn	nn	np	np	np	np	nn	nn	np	nn	np	np	np	nn	np	np	nn	np	nn	np	nn	nn	np	np	np	nn	nn	nn	np	np	np	nn	nn	np	nn	np	np
LG10_HB_42	F_0018986_L10_PA	LG10	<lmxll>	{0-}	(ll,lm)	ll	ll	ll	ll	ll	lm	ll	ll	lm	ll	lm	lm	lm	lm	lm	lm	lm	lm	ll	ll	ll	lm	lm	ll	lm	ll	lm	lm	lm	lm	ll	ll	lm	ll	lm	ll	ll	ll	ll	lm	ll	ll	ll	lm
LG10_HB_42	F_0018991_L10_PA	LG10	<lmxll>	{1-}	(ll,lm)	lm	lm	lm	lm	lm	ll	lm	lm	ll	lm	ll	ll	ll	ll	ll	ll	ll	ll	lm	lm	lm	ll	ll	lm	ll	lm	ll	ll	ll	ll	lm	lm	ll	lm	ll	lm	lm	lm	lm	ll	lm	lm	lm	ll
LG10_HB_42	F_0018992_L10_PA	LG10	<lmxll>	{1-}	(ll,lm)	lm	lm	lm	lm	lm	ll	lm	lm	ll	lm	ll	ll	ll	ll	ll	ll	ll	ll	lm	lm	lm	ll	ll	lm	ll	lm	ll	ll	ll	ll	lm	lm	ll	lm	ll	lm	lm	lm	lm	ll	lm	lm	lm	ll
LG10_HB_42	R_14673668_L10_PA	LG10	<lmxll>	{0-}	(ll,lm)	ll	ll	ll	ll	ll	lm	ll	ll	lm	ll	lm	lm	lm	lm	lm	lm	lm	lm	ll	ll	ll	lm	lm	ll	lm	ll	lm	lm	lm	lm	ll	ll	lm	ll	lm	ll	ll	ll	ll	lm	ll	ll	ll	lm
LG10_HB_42	R_14684226_L10_PA	LG10	<lmxll>	{0-}	(ll,lm)	ll	ll	ll	ll	ll	lm	ll	ll	lm	ll	lm	lm	lm	lm	lm	lm	lm	lm	ll	ll	ll	lm	lm	ll	lm	ll	lm	lm	lm	lm	ll	ll	lm	ll	lm	ll	ll	ll	ll	lm	ll	ll	ll	lm
LG10_HB_47	F_0021345_L10_PA	LG10	<nnxnp>	{-1}	(nn,np)	nn	np	np	np	np	nn	nn	np	np	nn	nn	nn	nn	np	np	nn	np	nn	nn	nn	np	nn	nn	np	nn	np	nn	np	np	nn	nn	nn	np	np	np	nn	nn	nn	np	np	nn	np	nn	nn
LG10_HB_47	F_0021352_L10_PA	LG10	<nnxnp>	{-1}	(nn,np)	nn	np	np	np	np	nn	nn	np	np	nn	nn	nn	nn	np	np	nn	np	--	nn	nn	np	nn	nn	np	nn	np	nn	np	np	nn	nn	nn	np	np	np	nn	nn	nn	np	np	nn	np	nn	nn
LG10_HB_47	F_0021357_L10_PA	LG10	<nnxnp>	{-1}	(nn,np)	nn	np	np	np	np	nn	nn	np	np	nn	nn	nn	nn	np	np	nn	np	nn	nn	nn	np	nn	nn	np	nn	np	nn	np	np	nn	nn	nn	np	np	np	nn	nn	nn	np	np	nn	np	nn	nn
LG10_HB_47	F_0021360_L10_PA	LG10	<nnxnp>	{-1}	(nn,np)	nn	np	np	np	np	nn	nn	np	np	nn	nn	nn	nn	np	np	nn	np	nn	nn	nn	np	nn	nn	np	nn	np	nn	np	np	nn	nn	nn	np	np	np	nn	nn	nn	np	np	nn	np	nn	nn
LG10_HB_47	F_0021361_L10_PA	LG10	<nnxnp>	{-1}	(nn,np)	nn	np	np	np	np	nn	nn	np	np	nn	nn	nn	nn	np	np	nn	np	nn	nn	nn	np	nn	nn	np	nn	np	nn	np	np	nn	nn	nn	np	np	np	nn	nn	nn	np	np	nn	np	nn	nn
LG10_HB_47	F_0021362_L10_PA	LG10	<nnxnp>	{-1}	(nn,np)	nn	np	np	np	np	nn	nn	np	np	nn	nn	nn	nn	np	np	nn	np	nn	nn	nn	np	nn	nn	np	nn	np	nn	np	np	nn	nn	nn	np	np	np	nn	nn	nn	np	np	nn	np	nn	nn
LG10_HB_47	F_0021367_L10_PA	LG10	<nnxnp>	{-1}	(nn,np)	nn	np	np	np	np	nn	nn	np	np	nn	nn	nn	nn	np	np	nn	np	nn	nn	nn	np	nn	nn	np	nn	np	nn	np	np	nn	nn	nn	np	np	np	nn	nn	nn	np	np	nn	np	nn	nn
LG10_HB_47	F_0021350_L10_PA	LG10	<lmxll>	{1-}	(ll,lm)	lm	lm	lm	lm	lm	ll	lm	lm	ll	lm	ll	ll	ll	ll	ll	ll	ll	ll	lm	lm	lm	ll	ll	lm	ll	lm	ll	ll	ll	ll	lm	lm	ll	lm	ll	lm	lm	lm	lm	ll	lm	lm	lm	ll
LG10_HB_47	GD_00015_L10_PA	LG10	<lmxll>	{1-}	(ll,lm)	lm	lm	lm	lm	lm	ll	lm	lm	ll	lm	ll	ll	ll	ll	ll	ll	ll	ll	lm	lm	lm	ll	ll	lm	ll	lm	ll	ll	ll	ll	lm	lm	ll	lm	ll	lm	lm	lm	lm	ll	lm	lm	lm	ll
LG10_HB_474	F_0216377_L14_PA	LG10	<nnxnp>	{-0}	(nn,np)	np	np	np	nn	nn	np	np	nn	nn	np	nn	np	np	nn	nn	nn	np	nn	np	nn	np	np	np	np	nn	nn	np	nn	nn	nn	np	nn	np	nn	np	np	nn	nn	nn	nn	nn	nn	np	np
LG10_HB_474	F_0216378_L14_PA	LG10	<nnxnp>	{-0}	(nn,np)	np	np	np	nn	nn	np	np	nn	nn	np	nn	np	np	nn	nn	nn	np	nn	np	nn	np	np	np	np	nn	nn	np	nn	nn	nn	np	nn	np	nn	np	np	nn	nn	nn	nn	nn	nn	np	np
LG10_HB_474	F_0216380_L14_PA	LG10	<nnxnp>	{-0}	(nn,np)	np	np	np	nn	nn	np	np	nn	nn	np	nn	np	np	nn	nn	nn	np	nn	np	nn	np	np	np	np	nn	nn	np	nn	nn	nn	np	nn	np	nn	np	np	nn	nn	nn	nn	nn	nn	np	np
LG10_HB_475	F_0216492_L14_PA	LG10	<nnxnp>	{-0}	(nn,np)	np	np	np	nn	nn	np	np	nn	nn	np	nn	np	np	nn	--	nn	np	nn	np	nn	np	np	np	np	nn	nn	np	nn	nn	nn	np	nn	np	nn	np	np	nn	nn	nn	nn	nn	nn	np	np
LG10_HB_49	F_0022007_L10_PA	LG10	<hkxhk>	{00}	(hh,hk,kk)	hk	hh	hh	hk	hh	kk	hk	hh	hk	hk	kk	kk	kk	hk	hk	kk	hk	kk	hk	hk	hh	kk	kk	hh	kk	hh	kk	hk	hk	kk	hk	hk	hk	hh	hk	hk	hk	hk	hh	hk	hk	hh	hk	kk
LG10_HB_49	F_0022025_L10_PA	LG10	<nnxnp>	{-1}	(nn,np)	nn	np	np	nn	np	nn	nn	np	np	nn	nn	nn	nn	np	np	nn	np	nn	nn	nn	np	nn	nn	np	nn	np	nn	np	np	nn	nn	nn	np	np	np	nn	nn	nn	np	np	nn	np	nn	nn
LG10_HB_49.5	GD_02009_L10_PA	LG10	<lmxll>	{1-}	(ll,lm)	lm	lm	lm	lm	lm	ll	lm	lm	ll	lm	ll	ll	ll	ll	ll	ll	ll	ll	lm	lm	lm	ll	ll	lm	ll	lm	ll	ll	ll	ll	lm	lm	ll	lm	ll	lm	lm	lm	lm	ll	lm	lm	lm	ll
LG10_HB_49.8	R_17046031_L10_PA	LG10	<hkxhk>	{01}	(hh,hk,kk)	hh	hk	hk	hh	hk	hk	hh	hk	kk	hh	hk	hk	hk	kk	kk	hk	kk	hk	hh	hh	hk	hk	hk	hk	hk	hk	hk	kk	kk	hk	hh	hh	kk	hk	kk	hh	hh	hh	hk	kk	hh	hk	hh	hk
LG10_HB_50	F_0022308_L10_PA	LG10	<lmxll>	{1-}	(ll,lm)	lm	lm	lm	lm	lm	ll	lm	lm	ll	lm	ll	ll	ll	ll	ll	ll	ll	ll	lm	lm	lm	ll	ll	lm	ll	lm	ll	ll	ll	ll	lm	lm	ll	lm	ll	lm	lm	lm	lm	ll	lm	lm	lm	ll
LG10_HB_50	F_0022313_L10_PA	LG10	<nnxnp>	{-0}	(nn,np)	np	nn	nn	np	nn	np	np	nn	nn	np	np	np	np	nn	nn	np	nn	np	np	np	nn	np	np	nn	np	nn	np	nn	nn	np	np	np	nn	nn	nn	np	np	np	nn	nn	np	nn	np	np
LG10_HB_50	R_17032808_L10_PA	LG10	<lmxll>	{0-}	(ll,lm)	ll	ll	ll	ll	ll	lm	ll	ll	lm	ll	lm	lm	lm	lm	lm	lm	lm	lm	ll	ll	ll	lm	lm	ll	lm	ll	lm	lm	lm	lm	ll	ll	lm	ll	lm	ll	ll	ll	ll	lm	ll	ll	ll	lm
LG10_HB_505	F_0230420_L14_PA	LG10	<lmxll>	{0-}	(ll,lm)	ll	ll	ll	ll	ll	ll	ll	lm	ll	ll	lm	lm	lm	ll	ll	lm	lm	lm	ll	ll	lm	lm	ll	ll	lm	ll	ll	lm	ll	ll	lm	ll	lm	ll	lm	ll	lm	ll	lm	lm	ll	ll	ll	lm
LG10_HB_51	F_0023034_L10_PA	LG10	<lmxll>	{1-}	(ll,lm)	lm	lm	lm	lm	lm	ll	lm	lm	ll	lm	ll	ll	ll	ll	ll	ll	ll	ll	lm	lm	lm	ll	ll	lm	ll	lm	ll	ll	ll	ll	lm	lm	ll	lm	ll	lm	lm	lm	lm	ll	lm	lm	lm	ll
LG10_HB_51	F_0023045_L10_PA	LG10	<lmxll>	{0-}	(ll,lm)	ll	ll	ll	ll	ll	lm	ll	ll	lm	ll	lm	lm	lm	lm	lm	lm	lm	lm	ll	ll	ll	lm	lm	ll	lm	ll	lm	lm	lm	lm	ll	ll	lm	ll	lm	ll	ll	ll	ll	lm	ll	ll	ll	lm
LG10_HB_514	F_0235556_L14_PA	LG10	<nnxnp>	{-1}	(nn,np)	nn	np	np	np	np	nn	nn	np	np	nn	nn	nn	nn	np	np	nn	np	nn	nn	np	np	nn	nn	np	nn	np	nn	np	np	nn	nn	nn	np	np	np	nn	nn	nn	np	np	nn	np	nn	nn
LG10_HB_514	F_0235585_L14_PA	LG10	<nnxnp>	{-1}	(nn,np)	nn	np	np	np	np	nn	nn	np	np	nn	nn	nn	nn	np	np	nn	np	nn	nn	np	np	nn	nn	np	nn	np	nn	np	np	nn	nn	nn	np	np	np	nn	nn	nn	np	np	nn	np	nn	nn
LG10_HB_515	F_0236106_L14_PA	LG10	<nnxnp>	{-1}	(nn,np)	nn	np	np	np	np	nn	nn	np	np	nn	nn	nn	nn	np	np	nn	np	nn	nn	np	np	nn	nn	np	nn	np	nn	np	np	nn	nn	nn	np	np	np	nn	nn	nn	np	np	nn	np	nn	nn
LG10_HB_52	F_0023484_L10_PA	LG10	<lmxll>	{1-}	(ll,lm)	lm	lm	lm	lm	lm	ll	lm	lm	ll	lm	ll	ll	ll	ll	ll	ll	ll	ll	lm	lm	lm	ll	ll	lm	ll	lm	ll	ll	ll	ll	lm	lm	ll	lm	ll	lm	lm	lm	lm	ll	lm	lm	lm	ll
LG10_HB_52	F_0023485_L10_PA	LG10	<lmxll>	{1-}	(ll,lm)	lm	lm	lm	lm	lm	ll	lm	lm	ll	lm	ll	ll	ll	ll	ll	ll	ll	ll	lm	lm	lm	ll	ll	lm	ll	lm	ll	ll	ll	ll	lm	lm	ll	lm	ll	lm	lm	lm	lm	ll	lm	lm	lm	ll
LG10_HB_52	F_0023486_L10_PA	LG10	<lmxll>	{0-}	(ll,lm)	ll	ll	ll	ll	ll	lm	ll	ll	lm	ll	lm	lm	lm	lm	lm	lm	lm	lm	ll	ll	ll	lm	lm	ll	lm	ll	lm	lm	lm	lm	ll	ll	lm	ll	lm	ll	ll	ll	ll	lm	ll	ll	ll	lm
LG10_HB_52	F_0023495_L10_PA	LG10	<lmxll>	{0-}	(ll,lm)	ll	ll	ll	ll	ll	lm	ll	ll	lm	ll	lm	lm	lm	lm	lm	lm	lm	lm	ll	ll	ll	lm	lm	ll	lm	ll	lm	lm	lm	lm	ll	ll	lm	ll	lm	ll	ll	ll	ll	lm	ll	ll	ll	lm
LG10_HB_52	R_17592310_L10_PA	LG10	<lmxll>	{0-}	(ll,lm)	ll	ll	ll	ll	ll	lm	ll	ll	lm	ll	lm	lm	lm	lm	lm	lm	lm	lm	ll	ll	ll	lm	lm	ll	lm	ll	lm	lm	lm	lm	ll	ll	lm	ll	lm	ll	ll	ll	ll	lm	ll	ll	ll	lm
LG10_HB_52	F_0023488_L10_PA	LG10	<nnxnp>	{-0}	(nn,np)	np	nn	nn	np	nn	np	np	nn	nn	np	np	np	np	nn	nn	np	nn	np	np	np	nn	np	np	np	np	nn	np	nn	nn	np	np	np	nn	nn	nn	np	np	np	nn	nn	np	nn	np	np
LG10_HB_52	F_0023491_L10_PA	LG10	<nnxnp>	{-1}	(nn,np)	nn	np	np	nn	np	nn	nn	np	np	nn	nn	nn	nn	np	np	nn	np	nn	nn	nn	np	nn	nn	nn	nn	np	nn	np	np	nn	nn	nn	np	np	np	nn	nn	nn	np	np	nn	np	nn	nn
LG10_HB_52	GD_01987_L10_PA	LG10	<nnxnp>	{-1}	(nn,np)	nn	np	np	nn	np	nn	nn	np	np	nn	nn	nn	nn	np	np	nn	np	nn	nn	nn	np	nn	nn	nn	nn	np	nn	np	np	nn	nn	nn	np	np	np	nn	nn	nn	np	np	nn	np	nn	nn
LG10_HB_53	F_0024056_L10_PA	LG10	<lmxll>	{1-}	(ll,lm)	lm	lm	lm	lm	lm	ll	lm	lm	ll	lm	ll	ll	ll	ll	ll	ll	ll	ll	lm	lm	lm	ll	ll	lm	ll	lm	ll	ll	ll	lm	lm	lm	ll	lm	ll	lm	lm	lm	lm	ll	lm	lm	lm	ll
LG10_HB_53	F_0024079_L10_PA	LG10	<lmxll>	{1-}	(ll,lm)	lm	lm	lm	lm	lm	ll	lm	lm	ll	lm	ll	ll	ll	ll	ll	ll	ll	ll	lm	lm	lm	ll	ll	lm	ll	lm	ll	ll	ll	lm	lm	lm	ll	lm	ll	lm	lm	lm	lm	ll	lm	lm	lm	ll
LG10_HB_53	F_0024065_L10_PA	LG10	<lmxll>	{1-}	(ll,lm)	lm	lm	lm	lm	lm	ll	lm	lm	ll	lm	ll	ll	ll	ll	ll	ll	ll	ll	lm	lm	lm	ll	ll	lm	ll	lm	ll	ll	ll	--	lm	lm	ll	lm	ll	lm	lm	lm	lm	ll	lm	lm	lm	ll
LG10_HB_53	F_0024057_L10_PA	LG10	<lmxll>	{0-}	(ll,lm)	ll	ll	ll	ll	ll	lm	ll	ll	lm	ll	lm	lm	lm	lm	lm	lm	lm	lm	ll	ll	ll	lm	lm	ll	lm	ll	lm	lm	lm	ll	ll	ll	lm	ll	lm	ll	ll	ll	ll	lm	ll	ll	ll	lm
LG10_HB_53.5	R_17892578_L10_PA	LG10	<lmxll>	{0-}	(ll,lm)	ll	ll	ll	ll	ll	lm	ll	ll	lm	ll	lm	lm	lm	lm	lm	lm	lm	lm	ll	ll	ll	lm	lm	ll	lm	ll	lm	lm	lm	ll	ll	ll	lm	ll	lm	ll	ll	ll	ll	lm	ll	ll	ll	lm
LG10_HB_53.5	R_17914122_L10_PA	LG10	<lmxll>	{0-}	(ll,lm)	ll	ll	ll	ll	ll	lm	ll	ll	lm	ll	lm	lm	lm	lm	lm	lm	lm	lm	ll	ll	ll	lm	lm	ll	lm	ll	lm	lm	lm	ll	ll	ll	lm	ll	lm	ll	ll	ll	ll	lm	ll	ll	ll	lm
LG10_HB_54	F_0024602_L10_PA	LG10	<lmxll>	{1-}	(ll,lm)	lm	lm	lm	lm	lm	ll	lm	lm	ll	lm	ll	ll	ll	ll	ll	ll	ll	ll	lm	lm	lm	ll	ll	lm	ll	lm	ll	ll	ll	lm	lm	lm	ll	lm	ll	lm	lm	lm	lm	ll	lm	lm	lm	ll
LG10_HB_54	F_0024628_L10_PA	LG10	<lmxll>	{1-}	(ll,lm)	lm	lm	lm	lm	lm	ll	lm	lm	ll	lm	ll	ll	ll	ll	ll	ll	ll	ll	lm	lm	lm	ll	ll	lm	ll	lm	ll	ll	ll	lm	lm	lm	ll	lm	ll	lm	lm	lm	lm	ll	lm	lm	lm	ll
LG10_HB_54	F_0024620_L10_PA	LG10	<hkxhk>	{00}	(hh,hk,kk)	hk	hh	hh	hk	hh	kk	hk	hh	hk	hk	kk	kk	kk	hk	hk	kk	hk	kk	hk	hk	hh	kk	kk	hk	kk	hh	kk	hk	hk	hk	hk	hk	hk	hh	hk	hk	hk	hk	hh	hk	hk	hh	hk	kk
LG10_HB_54	F_0024599_L10_PA	LG10	<lmxll>	{0-}	(ll,lm)	ll	ll	ll	ll	ll	lm	ll	ll	lm	ll	lm	lm	lm	lm	lm	lm	lm	lm	ll	ll	ll	lm	lm	ll	lm	ll	lm	lm	lm	ll	ll	ll	lm	ll	lm	ll	ll	ll	ll	lm	ll	ll	ll	lm
LG10_HB_54	F_0024622_L10_PA	LG10	<lmxll>	{0-}	(ll,lm)	ll	ll	ll	ll	ll	lm	ll	ll	lm	ll	lm	lm	lm	lm	lm	lm	lm	lm	ll	ll	ll	lm	lm	ll	lm	ll	lm	lm	lm	ll	ll	ll	lm	ll	lm	ll	ll	ll	ll	lm	ll	ll	ll	lm
LG10_HB_55	F_0025080_L10_PA	LG10	<lmxll>	{1-}	(ll,lm)	lm	lm	lm	lm	lm	ll	lm	lm	ll	lm	ll	ll	ll	ll	ll	ll	ll	ll	lm	lm	lm	ll	ll	lm	ll	lm	ll	ll	ll	lm	lm	lm	ll	lm	ll	lm	lm	lm	lm	ll	lm	lm	lm	ll
LG10_HB_55	F_0025075_L10_PA	LG10	<nnxnp>	{-0}	(nn,np)	np	nn	nn	np	nn	np	np	nn	nn	np	np	np	np	nn	nn	np	nn	np	np	np	nn	np	np	np	np	nn	nn	nn	nn	np	np	np	nn	nn	nn	np	np	np	nn	nn	np	nn	np	np
LG10_HB_56	F_0026018_L10_PA	LG10	<hkxhk>	{01}	(hh,hk,kk)	hh	hk	hk	hh	hk	hk	hh	hk	kk	hh	hk	hk	hk	kk	kk	hk	kk	hk	hh	hh	hk	hk	hk	hh	hk	hk	kk	kk	kk	hh	hh	hh	kk	hk	kk	hh	hh	hh	hh	kk	hh	hk	hh	hk
LG10_HB_56	F_0026022_L10_PA	LG10	<lmxll>	{0-}	(ll,lm)	ll	ll	ll	ll	ll	lm	ll	ll	lm	ll	lm	lm	lm	lm	lm	lm	lm	lm	ll	ll	ll	lm	lm	ll	lm	ll	lm	lm	lm	ll	ll	ll	lm	ll	lm	ll	ll	ll	ll	lm	ll	ll	ll	lm
LG10_HB_56	F_0026026_L10_PA	LG10	<hkxhk>	{01}	(hh,hk,kk)	hh	hk	hk	hh	hk	hk	hh	hk	kk	hh	hk	hk	hk	kk	kk	hk	kk	hk	hh	hh	hk	hk	hk	hh	hk	hk	kk	kk	kk	hh	hh	hh	kk	hk	kk	hh	hh	hh	hh	kk	hh	hk	hh	hk
LG10_HB_56	F_0026051_L10_PA	LG10	<lmxll>	{0-}	(ll,lm)	ll	ll	ll	ll	ll	lm	ll	ll	lm	ll	lm	lm	lm	lm	lm	lm	lm	lm	ll	ll	ll	lm	lm	ll	lm	ll	lm	lm	lm	ll	ll	ll	lm	ll	lm	ll	ll	ll	ll	lm	ll	ll	ll	lm
LG10_HB_56	F_0026048_L10_PA	LG10	<nnxnp>	{-0}	(nn,np)	np	nn	nn	np	nn	np	np	nn	nn	np	np	np	np	nn	nn	np	nn	np	np	np	nn	np	np	np	np	nn	nn	nn	nn	np	np	np	nn	nn	nn	np	np	np	np	nn	np	nn	np	np
LG10_HB_56	F_0026024_L10_PA	LG10	<nnxnp>	{-1}	(nn,np)	nn	np	np	nn	np	nn	nn	np	np	nn	nn	nn	nn	np	np	nn	np	nn	nn	nn	np	nn	nn	nn	nn	np	np	np	np	nn	nn	nn	np	np	np	nn	nn	nn	nn	np	nn	np	nn	nn
LG10_HB_56	F_0026038_L10_PA	LG10	<nnxnp>	{-1}	(nn,np)	nn	np	np	nn	np	nn	nn	np	np	nn	nn	nn	nn	np	np	nn	np	nn	nn	nn	np	nn	nn	nn	nn	np	np	np	np	nn	nn	nn	np	np	np	nn	nn	nn	nn	np	nn	np	nn	nn
LG10_HB_572	F_0263745_L15_PA	LG10	<lmxll>	{0-}	(ll,lm)	ll	ll	ll	ll	ll	ll	ll	lm	ll	ll	lm	lm	lm	ll	ll	lm	lm	lm	ll	ll	lm	lm	ll	ll	lm	ll	ll	lm	ll	ll	lm	ll	lm	ll	lm	ll	lm	ll	lm	lm	ll	ll	ll	lm
LG10_HB_58	F_0027472_L10_PA	LG10	<nnxnp>	{-0}	(nn,np)	np	nn	nn	np	nn	np	np	nn	nn	np	np	np	np	nn	nn	np	nn	np	np	np	nn	np	np	np	np	nn	nn	nn	nn	np	np	np	nn	nn	nn	np	np	np	np	nn	np	nn	np	np
LG10_HB_58	F_0027479_L10_PA	LG10	<nnxnp>	{-1}	(nn,np)	nn	np	np	nn	np	nn	nn	np	np	nn	nn	nn	nn	np	np	nn	np	nn	nn	nn	np	nn	nn	nn	nn	np	np	np	np	nn	nn	nn	np	np	np	nn	nn	nn	nn	np	nn	np	nn	nn
LG10_HB_58	F_0027507_L10_PA	LG10	<lmxll>	{1-}	(ll,lm)	lm	ll	lm	lm	lm	ll	lm	lm	ll	lm	ll	lm	ll	ll	ll	ll	ll	ll	lm	lm	lm	ll	ll	lm	ll	lm	ll	ll	ll	lm	lm	lm	ll	lm	ll	lm	lm	lm	lm	ll	lm	lm	lm	ll
LG10_HB_58	F_0027504_L10_PA	LG10	<lmxll>	{0-}	(ll,lm)	ll	lm	ll	ll	ll	lm	ll	ll	lm	ll	lm	ll	lm	lm	lm	lm	lm	lm	ll	ll	ll	lm	lm	ll	lm	ll	lm	lm	lm	ll	ll	ll	lm	ll	lm	ll	ll	ll	ll	lm	ll	ll	ll	lm
GD_02183_L10_PA	GD_02183_L10_PA	LG10	<lmxll>	{1-}	(ll,lm)	lm	ll	lm	lm	lm	ll	lm	lm	ll	lm	ll	lm	ll	ll	ll	ll	ll	ll	lm	lm	lm	ll	ll	lm	ll	lm	ll	ll	ll	lm	lm	lm	ll	lm	ll	lm	lm	lm	lm	ll	lm	lm	lm	ll
LG10_HB_59	F_0028109_L10_PA	LG10	<nnxnp>	{-0}	(nn,np)	np	nn	nn	np	nn	np	np	nn	nn	np	np	np	np	nn	nn	np	nn	np	np	np	nn	np	np	np	np	nn	nn	nn	nn	np	np	np	nn	nn	nn	np	np	np	np	nn	np	nn	np	np
LG10_HB_59	F_0028116_L10_PA	LG10	<nnxnp>	{-0}	(nn,np)	np	nn	nn	np	nn	np	np	nn	nn	np	np	np	np	nn	nn	np	nn	np	np	np	nn	np	np	np	np	nn	nn	nn	nn	np	np	np	nn	nn	nn	np	np	np	np	nn	np	nn	np	np
LG10_HB_59	F_0028123_L10_PA	LG10	<lmxll>	{1-}	(ll,lm)	lm	ll	lm	lm	lm	ll	lm	lm	ll	lm	ll	lm	ll	ll	ll	ll	ll	ll	lm	lm	lm	ll	ll	lm	ll	lm	ll	ll	ll	lm	lm	lm	ll	lm	ll	lm	lm	lm	lm	ll	lm	lm	lm	ll
LG10_HB_595	F_0275982_L15_PA	LG10	<lmxll>	{1-}	(ll,lm)	lm	lm	lm	lm	lm	lm	lm	ll	lm	lm	ll	ll	ll	lm	lm	ll	ll	ll	ll	lm	ll	ll	lm	lm	ll	lm	lm	ll	lm	lm	ll	lm	ll	lm	ll	lm	ll	lm	ll	lm	lm	lm	lm	ll
LG10_HB_595	F_0275984_L15_PA	LG10	<hkxhk>	{10}	(hh,hk,kk)	kk	kk	kk	hk	hk	kk	kk	hh	hk	kk	hk	hk	hk	hk	hk	hk	hk	hh	hk	hk	hk	hk	kk	kk	hh	hk	kk	hh	hk	hk	hk	kk	hk	hk	hk	kk	hh	hk	hh	hk	hk	hk	kk	hk
LG10_HB_6	F_0000978_L10_PA	LG10	<nnxnp>	{-0}	(nn,np)	np	np	np	nn	nn	np	np	nn	nn	np	nn	np	np	nn	nn	nn	np	nn	np	nn	np	np	np	np	nn	nn	np	nn	nn	nn	np	nn	np	nn	np	np	nn	nn	nn	nn	nn	nn	np	np
LG10_HB_6	F_0000981_L10_PA	LG10	<nnxnp>	{-0}	(nn,np)	np	np	np	nn	nn	np	np	nn	nn	np	nn	np	np	nn	nn	nn	np	nn	np	nn	np	np	np	np	nn	nn	np	nn	nn	nn	np	nn	np	nn	np	np	nn	nn	nn	nn	nn	nn	np	np
LG10_HB_6	F_0000984_L10_PA	LG10	<nnxnp>	{-0}	(nn,np)	np	np	np	nn	nn	np	np	nn	nn	np	nn	np	np	nn	nn	nn	np	nn	np	nn	np	np	np	np	nn	nn	np	nn	nn	nn	np	nn	np	nn	np	np	nn	nn	nn	nn	nn	nn	np	np
LG10_HB_6	F_0000988_L10_PA	LG10	<nnxnp>	{-0}	(nn,np)	np	np	np	nn	nn	np	np	nn	nn	np	nn	np	np	nn	nn	nn	np	nn	np	nn	np	np	np	np	nn	nn	np	nn	nn	nn	np	nn	np	nn	np	np	nn	nn	nn	nn	nn	nn	np	np
LG10_HB_6	F_0000997_L10_PA	LG10	<nnxnp>	{-0}	(nn,np)	np	np	np	nn	nn	np	np	nn	nn	np	nn	np	np	nn	nn	nn	np	nn	np	nn	np	np	np	np	nn	nn	np	nn	nn	nn	np	nn	np	nn	np	np	nn	nn	nn	nn	nn	nn	np	np
LG10_HB_6	GD_00106_L10_PA	LG10	<nnxnp>	{-0}	(nn,np)	np	np	np	nn	nn	np	np	nn	nn	np	nn	np	np	nn	nn	nn	--	nn	np	--	np	np	np	np	nn	nn	np	nn	nn	nn	np	nn	np	nn	np	np	nn	nn	nn	nn	nn	nn	np	np
LG10_HB_60	F_0028767_L10_PA	LG10	<nnxnp>	{-1}	(nn,np)	nn	np	np	nn	np	nn	nn	np	nn	nn	nn	nn	nn	np	np	nn	np	nn	nn	nn	np	nn	nn	nn	nn	np	np	np	np	nn	nn	nn	np	np	np	nn	nn	nn	nn	np	nn	np	nn	nn
LG10_HB_60	F_0028768_L10_PA	LG10	<nnxnp>	{-1}	(nn,np)	nn	np	np	nn	np	nn	nn	np	nn	nn	nn	nn	nn	np	np	nn	np	nn	nn	nn	np	nn	nn	nn	nn	np	np	np	np	nn	nn	nn	np	np	np	nn	nn	nn	nn	np	nn	np	nn	nn
LG10_HB_60	F_0028781_L10_PA	LG10	<nnxnp>	{-1}	(nn,np)	nn	np	np	nn	np	nn	nn	np	nn	nn	nn	nn	nn	np	np	nn	np	nn	nn	nn	np	nn	nn	nn	nn	np	np	np	np	nn	nn	nn	np	np	np	nn	nn	nn	nn	np	nn	np	nn	nn
LG10_HB_60	F_0028782_L10_PA	LG10	<nnxnp>	{-1}	(nn,np)	nn	np	np	nn	np	nn	nn	np	nn	nn	nn	nn	nn	np	np	nn	np	nn	nn	nn	np	nn	nn	nn	nn	np	np	np	np	nn	nn	nn	np	np	np	nn	nn	nn	nn	np	nn	np	nn	nn
LG10_HB_60	F_0028786_L10_PA	LG10	<nnxnp>	{-1}	(nn,np)	nn	np	np	nn	np	nn	nn	np	nn	nn	nn	nn	nn	np	np	nn	np	nn	nn	nn	np	nn	nn	nn	nn	np	np	np	np	nn	nn	nn	np	np	np	nn	nn	nn	nn	np	nn	np	nn	nn
LG10_HB_60	F_0028790_L10_PA	LG10	<hkxhk>	{10}	(hh,hk,kk)	kk	hh	hk	kk	hk	hk	kk	hk	hk	kk	hk	kk	hk	hh	hh	hk	hh	hk	kk	kk	hk	hk	hk	kk	hk	hk	hh	hh	hh	kk	kk	kk	hh	hk	hh	kk	kk	kk	kk	hh	kk	hk	kk	hk
LG10_HB_60	GD_00869_L10_PA	LG10	<hkxhk>	{01}	(hh,hk,kk)	hh	kk	hk	hh	hk	hk	hh	hk	hk	hh	hk	hh	hk	kk	kk	hk	kk	hk	hh	hh	hk	hk	hk	hh	hk	hk	kk	kk	kk	hh	hh	hh	kk	hk	kk	hh	hh	hh	hh	kk	hh	hk	hh	hk
LG10_HB_60	R_20058117_L10_PA	LG10	<hkxhk>	{01}	(hh,hk,kk)	hh	kk	hk	hh	hk	hk	hh	hk	hk	hh	hk	hh	hk	kk	kk	hk	kk	hk	hh	hh	hk	hk	hk	hh	hk	hk	kk	kk	kk	hh	hh	hh	kk	hk	kk	hh	hh	hh	hh	kk	hh	hk	hh	hk
LG10_HB_61	F_0029596_L10_PA	LG10	<nnxnp>	{-1}	(nn,np)	nn	np	np	nn	np	nn	nn	np	nn	nn	nn	nn	nn	np	np	nn	np	nn	nn	nn	np	nn	nn	nn	nn	np	np	np	np	nn	nn	nn	np	np	np	nn	nn	nn	nn	np	nn	np	nn	nn
LG10_HB_61	F_0029600_L10_PA	LG10	<hkxhk>	{10}	(hh,hk,kk)	kk	hh	hk	kk	hk	hk	kk	hk	hk	kk	hk	kk	hk	hh	hh	hk	hh	hk	kk	kk	hk	hk	hk	kk	hk	hk	hh	hh	hh	kk	kk	kk	hh	hk	hh	kk	kk	kk	kk	hh	kk	hk	kk	hk
LG10_HB_61	F_0029606_L10_PA	LG10	<hkxhk>	{10}	(hh,hk,kk)	kk	hh	hk	kk	hk	hk	kk	hk	hk	kk	hk	kk	hk	hh	hh	hk	hh	hk	kk	kk	hk	hk	hk	kk	hk	hk	hh	hh	hh	kk	kk	kk	hh	hk	hh	kk	kk	kk	kk	hh	kk	hk	kk	hk
LG10_HB_61	F_0029607_L10_PA	LG10	<hkxhk>	{10}	(hh,hk,kk)	kk	hh	hk	kk	hk	hk	kk	hk	hk	kk	hk	kk	hk	hh	hh	hk	hh	hk	kk	kk	hk	hk	hk	kk	hk	hk	hh	hh	hh	kk	kk	kk	hh	hk	hh	kk	kk	kk	kk	hh	kk	hk	kk	hk
LG10_HB_61	F_0029621_L10_PA	LG10	<hkxhk>	{10}	(hh,hk,kk)	kk	hh	hk	kk	hk	hk	kk	hk	hk	kk	hk	kk	hk	hh	hh	hk	hh	hk	kk	kk	hk	hk	hk	kk	hk	hk	hh	hh	hh	kk	kk	kk	hh	hk	hh	kk	kk	kk	kk	hh	kk	hk	kk	hk
LG10_HB_61	F_0029622_L10_PA	LG10	<hkxhk>	{10}	(hh,hk,kk)	kk	hh	hk	kk	hk	hk	kk	hk	hk	kk	hk	kk	hk	hh	hh	hk	hh	hk	kk	kk	hk	hk	hk	kk	hk	hk	hh	hh	hh	kk	kk	kk	hh	hk	hh	kk	kk	kk	kk	hh	kk	hk	kk	hk
LG10_HB_61	R_20810437_L10_PA	LG10	<lmxll>	{0-}	(ll,lm)	ll	lm	ll	ll	ll	lm	ll	ll	lm	ll	lm	ll	lm	lm	lm	lm	lm	lm	ll	ll	ll	lm	lm	ll	lm	ll	lm	lm	lm	ll	ll	ll	lm	ll	lm	ll	ll	ll	ll	lm	ll	ll	ll	lm
LG10_HB_635	F_0296803_L15_PA	LG10	<lmxll>	{0-}	(ll,lm)	ll	ll	ll	ll	ll	ll	ll	lm	ll	ll	lm	lm	lm	ll	ll	lm	lm	lm	ll	ll	lm	lm	ll	ll	lm	ll	lm	lm	ll	ll	lm	ll	lm	ll	lm	ll	lm	ll	lm	lm	ll	ll	ll	lm
LG10_HB_65	F_0031578_L10_PA	LG10	<lmxll>	{0-}	(ll,lm)	ll	lm	ll	ll	ll	lm	ll	ll	lm	ll	lm	ll	lm	lm	lm	lm	ll	ll	ll	ll	ll	lm	lm	ll	ll	ll	lm	lm	lm	ll	ll	ll	lm	ll	lm	ll	ll	ll	ll	lm	ll	ll	ll	lm
LG10_HB_65	F_0031585_L10_PA	LG10	<lmxll>	{0-}	(ll,lm)	ll	lm	ll	ll	ll	lm	ll	ll	lm	ll	lm	ll	lm	lm	lm	lm	ll	ll	ll	ll	ll	lm	lm	ll	ll	ll	lm	lm	lm	ll	ll	ll	lm	ll	lm	ll	ll	ll	ll	lm	ll	ll	ll	lm
LG10_HB_65	R_22517441_L10_PA	LG10	<lmxll>	{0-}	(ll,lm)	ll	lm	ll	ll	ll	lm	ll	ll	lm	ll	lm	ll	lm	lm	lm	lm	ll	ll	ll	ll	ll	lm	lm	ll	ll	ll	lm	lm	lm	ll	ll	ll	lm	ll	lm	ll	ll	ll	ll	lm	ll	ll	ll	lm
LG10_HB_67	F_0032554_L10_PA	LG10	<hkxhk>	{00}	(hh,hk,kk)	hk	kk	hh	hk	hh	kk	hk	hh	hk	hk	kk	hk	kk	hk	hk	kk	hh	hk	hk	hk	hh	kk	kk	hk	hk	hh	kk	hk	hk	hh	hk	hk	hk	hh	hk	hk	hk	hh	hk	kk	hk	hh	hh	hk
LG10_HB_67	R_23270798_L10_PA	LG10	<hkxhk>	{11}	(hh,hk,kk)	hk	hh	kk	hk	kk	hh	hk	kk	hk	hk	hh	hk	hh	hk	hk	hh	kk	hk	hk	hk	kk	hh	hh	hk	hk	kk	hh	hk	hk	kk	hk	hk	hk	kk	hk	hk	hk	kk	hk	hh	hk	kk	kk	hk
LG10_HB_69	F_0033445_L10_PA	LG10	<hkxhk>	{00}	(hh,hk,kk)	hk	kk	hh	kk	hh	kk	hk	hh	hk	hk	kk	hk	kk	hk	hk	kk	hh	hk	hk	hk	hh	kk	kk	hk	hk	hh	kk	hk	hk	hh	hk	hk	hk	hk	hk	hk	hk	hh	hk	kk	hk	hh	hh	hk
LG10_HB_69	F_0033468_L10_PA	LG10	<hkxhk>	{11}	(hh,hk,kk)	hk	hh	kk	hh	kk	hh	hk	kk	hk	hk	hh	hk	hh	hk	hk	hh	kk	hk	hk	hk	kk	hh	hh	hk	hk	kk	hh	hk	hk	kk	hk	hk	hk	hk	hk	hk	hk	kk	hk	hh	hk	kk	kk	hk
LG10_HB_7	F_0001462_L10_PA	LG10	<nnxnp>	{-0}	(nn,np)	np	np	np	nn	nn	np	np	nn	nn	np	nn	np	np	nn	nn	nn	np	nn	np	nn	np	np	np	np	nn	nn	np	nn	nn	nn	np	nn	np	nn	np	np	nn	nn	nn	nn	nn	nn	np	np
LG10_HB_70	F_0034085_L10_PA	LG10	<hkxhk>	{00}	(hh,hk,kk)	hk	kk	hh	kk	hh	kk	hk	hh	hk	hk	kk	hk	kk	hk	hk	kk	hh	hk	hk	hk	hh	kk	kk	hk	hk	hh	kk	hk	hk	hh	hk	hk	hk	hk	hk	hk	hk	hh	hk	kk	hk	hh	hk	hk
LG10_HB_70	F_0034098_L10_PA	LG10	<hkxhk>	{11}	(hh,hk,kk)	hk	hh	kk	hh	kk	hh	hk	kk	hk	hk	hh	hk	hh	hk	hk	hh	kk	hk	hk	hk	kk	hh	hh	hk	hk	kk	hh	hk	hk	kk	hk	hk	hk	hk	hk	hk	hk	kk	hk	hh	hk	kk	hk	hk
LG10_HB_70.5	R_24294786_L10_PA	LG10	<lmxll>	{0-}	(ll,lm)	ll	lm	ll	lm	ll	lm	ll	ll	lm	ll	lm	ll	lm	lm	lm	lm	ll	ll	ll	ll	ll	lm	lm	ll	ll	ll	lm	lm	lm	ll	ll	ll	lm	lm	lm	ll	ll	ll	ll	lm	ll	ll	ll	lm
LG10_HB_73	F_0034805_L10_PA	LG10	<lmxll>	{0-}	(ll,lm)	ll	lm	ll	lm	ll	lm	ll	ll	lm	ll	lm	ll	lm	lm	lm	lm	ll	--	ll	ll	ll	lm	lm	ll	ll	ll	lm	lm	lm	--	--	--	lm	lm	lm	ll	ll	ll	ll	lm	ll	ll	ll	lm
LG10_HB_73	F_0034809_L10_PA	LG10	<lmxll>	{0-}	(ll,lm)	ll	lm	ll	lm	ll	lm	ll	ll	lm	ll	lm	ll	lm	lm	lm	lm	ll	ll	ll	ll	ll	lm	lm	ll	ll	ll	lm	lm	lm	ll	ll	ll	lm	lm	lm	ll	ll	ll	ll	lm	ll	ll	ll	lm
LG10_HB_73	F_0034817_L10_PA	LG10	<lmxll>	{0-}	(ll,lm)	ll	lm	ll	lm	ll	lm	ll	ll	lm	ll	lm	ll	lm	lm	lm	lm	ll	ll	ll	ll	ll	lm	lm	ll	ll	ll	lm	lm	lm	ll	ll	ll	lm	lm	lm	ll	ll	ll	ll	lm	ll	ll	ll	lm
LG10_HB_73.5	R_25256330_L10_PA	LG10	<hkxhk>	{11}	(hh,hk,kk)	hk	hh	kk	hh	kk	hh	hk	kk	hk	hk	hh	hk	hh	hk	hk	hh	kk	hk	hk	hk	kk	hh	hh	hk	hk	kk	hh	hk	hk	kk	hk	hk	hk	hk	hk	hk	hk	kk	hk	hh	hk	kk	hk	hk
LG10_HB_73.5	R_25259266_L10_PA	LG10	<lmxll>	{0-}	(ll,lm)	ll	lm	ll	lm	ll	lm	ll	ll	lm	ll	lm	ll	lm	lm	lm	lm	ll	ll	ll	ll	ll	lm	lm	ll	ll	ll	lm	lm	lm	ll	ll	ll	lm	lm	lm	ll	ll	ll	ll	lm	ll	ll	ll	lm
LG10_HB_74	F_0035181_L10_PA	LG10	<lmxll>	{0-}	(ll,lm)	ll	lm	ll	lm	ll	lm	ll	ll	lm	ll	lm	ll	lm	lm	lm	lm	ll	ll	ll	ll	ll	lm	lm	ll	ll	ll	lm	lm	lm	ll	ll	ll	lm	lm	lm	ll	ll	ll	ll	lm	ll	ll	ll	lm
LG10_HB_74	R_25683350_L10_PA	LG10	<lmxll>	{0-}	(ll,lm)	ll	lm	ll	lm	ll	lm	ll	ll	lm	ll	lm	ll	lm	lm	lm	lm	ll	ll	ll	ll	ll	lm	lm	ll	ll	ll	lm	lm	lm	ll	ll	ll	lm	lm	lm	ll	ll	ll	ll	lm	ll	ll	ll	lm
LG10_HB_76	F_0036156_L10_PA	LG10	<lmxll>	{0-}	(ll,lm)	ll	lm	ll	lm	ll	lm	ll	ll	lm	ll	lm	ll	lm	lm	lm	lm	ll	ll	ll	ll	ll	lm	lm	ll	ll	ll	lm	lm	lm	ll	ll	ll	lm	lm	lm	ll	ll	ll	ll	lm	ll	ll	ll	lm
LG10_HB_76	F_0036161_L10_PA	LG10	<lmxll>	{0-}	(ll,lm)	ll	lm	ll	lm	ll	lm	ll	ll	lm	ll	lm	ll	lm	lm	lm	lm	ll	ll	ll	ll	ll	lm	lm	ll	ll	ll	lm	lm	lm	ll	ll	ll	lm	lm	lm	ll	ll	ll	ll	lm	ll	ll	ll	lm
LG10_HB_76	F_0036166_L10_PA	LG10	<lmxll>	{0-}	(ll,lm)	ll	lm	ll	lm	ll	lm	ll	ll	lm	ll	lm	ll	lm	lm	lm	lm	ll	ll	ll	ll	ll	lm	lm	ll	ll	ll	lm	lm	lm	ll	ll	ll	lm	lm	lm	ll	ll	ll	ll	lm	ll	ll	ll	lm
LG10_HB_76	R_26516335_L10_PA	LG10	<lmxll>	{0-}	(ll,lm)	ll	lm	ll	lm	ll	lm	ll	ll	lm	ll	lm	ll	lm	lm	lm	lm	ll	ll	ll	ll	ll	lm	lm	ll	ll	ll	lm	lm	lm	ll	ll	ll	lm	lm	lm	ll	ll	ll	ll	lm	ll	ll	ll	lm
LG10_HB_76	R_26518569_L10_PA	LG10	<lmxll>	{0-}	(ll,lm)	ll	lm	ll	lm	ll	lm	ll	ll	lm	ll	lm	ll	lm	lm	lm	lm	ll	ll	ll	ll	ll	lm	lm	ll	ll	ll	lm	lm	lm	ll	ll	ll	lm	lm	lm	ll	ll	ll	ll	lm	ll	ll	ll	lm
LG10_HB_76.5	R_26549234_L10_PA	LG10	<lmxll>	{0-}	(ll,lm)	ll	lm	ll	lm	ll	lm	ll	ll	lm	ll	lm	ll	lm	lm	lm	lm	ll	ll	ll	ll	ll	lm	lm	ll	ll	ll	lm	lm	lm	ll	ll	ll	lm	lm	lm	ll	ll	ll	ll	lm	ll	ll	ll	lm
LG10_HB_76.5	R_26552010_L10_PA	LG10	<lmxll>	{0-}	(ll,lm)	ll	lm	ll	lm	ll	lm	ll	ll	lm	ll	lm	ll	lm	lm	lm	lm	ll	ll	ll	ll	ll	lm	lm	ll	ll	ll	lm	lm	lm	ll	ll	ll	lm	lm	lm	ll	ll	ll	ll	lm	ll	ll	ll	lm
LG10_HB_76.5	R_26612165_L10_PA	LG10	<lmxll>	{0-}	(ll,lm)	ll	lm	ll	lm	ll	lm	ll	ll	lm	ll	lm	ll	lm	lm	lm	lm	ll	ll	ll	ll	ll	lm	lm	ll	ll	ll	lm	lm	lm	ll	ll	ll	lm	lm	lm	ll	ll	ll	ll	lm	ll	ll	ll	lm
LG10_HB_76.5	R_26614519_L10_PA	LG10	<lmxll>	{0-}	(ll,lm)	ll	lm	ll	lm	ll	lm	ll	ll	lm	ll	lm	ll	lm	lm	lm	lm	ll	ll	ll	ll	ll	lm	lm	ll	ll	ll	lm	lm	lm	ll	ll	ll	lm	lm	lm	ll	ll	ll	ll	lm	ll	ll	ll	lm
LG10_HB_76.5	R_26616826_L10_PA	LG10	<lmxll>	{0-}	(ll,lm)	ll	lm	ll	lm	ll	lm	ll	ll	lm	ll	lm	ll	lm	lm	lm	lm	ll	ll	ll	ll	ll	lm	lm	ll	ll	ll	lm	lm	lm	ll	ll	ll	lm	lm	lm	ll	ll	ll	ll	lm	ll	ll	ll	lm
GD_00812_L10_PA	GD_00812_L10_PA	LG10	<lmxll>	{0-}	(ll,lm)	ll	lm	ll	lm	ll	lm	ll	ll	lm	ll	lm	ll	lm	lm	lm	lm	ll	ll	ll	ll	ll	lm	lm	ll	ll	ll	lm	lm	lm	ll	ll	ll	lm	lm	lm	ll	ll	ll	ll	lm	ll	ll	ll	lm
LG10_HB_77	F_0036751_L10_PA	LG10	<lmxll>	{0-}	(ll,lm)	ll	lm	ll	lm	ll	lm	ll	ll	lm	ll	lm	ll	lm	lm	lm	lm	ll	ll	ll	ll	ll	lm	lm	ll	ll	ll	lm	lm	lm	ll	ll	ll	lm	lm	lm	ll	ll	ll	ll	lm	ll	ll	ll	lm
LG10_HB_77	F_0036756_L10_PA	LG10	<lmxll>	{0-}	(ll,lm)	ll	lm	ll	lm	ll	lm	ll	ll	lm	ll	lm	ll	lm	lm	lm	lm	ll	ll	ll	ll	ll	lm	lm	ll	ll	ll	lm	lm	lm	ll	ll	ll	lm	lm	lm	ll	ll	ll	ll	lm	ll	ll	ll	lm
LG10_HB_77	F_0036760_L10_PA	LG10	<lmxll>	{0-}	(ll,lm)	ll	lm	ll	lm	ll	lm	ll	ll	lm	ll	lm	ll	lm	lm	lm	lm	ll	ll	ll	ll	ll	lm	lm	ll	ll	ll	lm	lm	lm	ll	ll	ll	lm	lm	lm	ll	ll	ll	ll	lm	ll	ll	ll	lm
LG10_HB_77	F_0036761_L10_PA	LG10	<lmxll>	{0-}	(ll,lm)	ll	lm	ll	lm	ll	lm	ll	ll	lm	ll	lm	ll	lm	lm	lm	lm	ll	ll	ll	ll	ll	lm	lm	ll	ll	ll	lm	lm	lm	ll	ll	ll	lm	lm	lm	ll	ll	ll	ll	lm	ll	ll	ll	lm
F_0037348_L10_PA	F_0037348_L10_PA	LG10	<nnxnp>	{-0}	(nn,np)	np	nn	nn	np	np	np	np	nn	nn	np	np	np	nn	nn	nn	np	nn	np	np	np	nn	np	np	np	np	nn	np	nn	nn	nn	nn	np	nn	nn	nn	np	np	np	np	np	np	nn	np	nn
LG10_HB_79	F_0037837_L10_PA	LG10	<lmxll>	{0-}	(ll,lm)	ll	lm	ll	lm	ll	lm	ll	ll	lm	ll	lm	ll	lm	lm	lm	lm	ll	ll	ll	ll	ll	lm	lm	ll	ll	ll	lm	lm	lm	ll	ll	ll	lm	lm	lm	ll	ll	ll	ll	lm	ll	ll	ll	lm
LG10_HB_79	F_0037842_L10_PA	LG10	<lmxll>	{0-}	(ll,lm)	ll	lm	ll	lm	ll	lm	ll	ll	lm	ll	lm	ll	lm	lm	lm	lm	ll	ll	ll	ll	ll	lm	lm	ll	ll	ll	lm	lm	lm	ll	ll	ll	lm	lm	lm	ll	ll	ll	ll	lm	ll	ll	ll	lm
LG10_HB_79	F_0037843_L10_PA	LG10	<lmxll>	{0-}	(ll,lm)	ll	lm	ll	lm	ll	lm	ll	ll	lm	ll	lm	ll	lm	lm	lm	lm	ll	ll	ll	ll	ll	lm	lm	ll	ll	ll	lm	lm	lm	ll	ll	ll	lm	lm	lm	ll	ll	ll	ll	lm	ll	ll	ll	lm
LG10_HB_79	F_0037856_L10_PA	LG10	<lmxll>	{0-}	(ll,lm)	ll	lm	ll	lm	ll	lm	ll	ll	lm	ll	lm	ll	lm	lm	lm	lm	ll	ll	ll	ll	ll	lm	lm	ll	ll	ll	lm	lm	lm	ll	ll	ll	lm	lm	lm	ll	ll	ll	ll	lm	ll	ll	ll	lm
LG10_HB_79	R_27656951_L10_PA	LG10	<lmxll>	{0-}	(ll,lm)	ll	lm	ll	lm	ll	lm	ll	ll	lm	ll	lm	ll	lm	lm	lm	lm	ll	ll	ll	ll	ll	lm	lm	ll	ll	ll	lm	lm	lm	ll	ll	ll	lm	lm	lm	ll	ll	ll	ll	lm	ll	ll	ll	lm
LG10_HB_79	F_0037836_L10_PA	LG10	<nnxnp>	{-0}	(nn,np)	np	nn	nn	np	np	np	np	nn	nn	np	np	np	nn	nn	nn	np	nn	np	np	np	nn	np	np	np	np	nn	np	nn	nn	nn	nn	np	nn	nn	nn	np	np	np	np	np	np	nn	np	nn
LG10_HB_85	F_0040406_L10_PA	LG10	<hkxhk>	{00}	(hh,hk,kk)	hk	hk	hh	kk	hk	kk	kk	hh	hk	hk	kk	hk	hk	hk	kk	kk	hh	hh	hk	hk	hh	kk	kk	hk	hh	hh	kk	hk	hk	hh	hh	kk	kk	hk	hk	hk	hk	hk	hk	kk	hk	hh	hk	hh
LG10_HB_85	F_0040410_L10_PA	LG10	<hkxhk>	{11}	(hh,hk,kk)	hk	hk	kk	hh	hk	hh	hh	kk	hk	hk	hh	hk	hk	hk	hh	hh	kk	kk	hk	hk	kk	hh	hh	hk	kk	kk	hh	hk	hk	kk	kk	hh	hh	hk	hk	hk	hk	hk	hk	hh	hk	kk	hk	kk
LG10_HB_85	F_0040411_L10_PA	LG10	<hkxhk>	{00}	(hh,hk,kk)	hk	hk	hh	kk	hk	kk	kk	hh	hk	hk	kk	hk	hk	hk	kk	kk	hh	hh	hk	hk	hh	kk	kk	hk	hh	hh	kk	hk	hk	hh	hh	kk	kk	hk	hk	hk	hk	hk	hk	kk	hk	hh	hk	hh
LG10_HB_85	F_0040425_L10_PA	LG10	<hkxhk>	{00}	(hh,hk,kk)	hk	hk	hh	kk	hk	kk	kk	hh	hk	hk	kk	hk	hk	hk	kk	kk	hh	hh	hk	hk	hh	kk	kk	hk	hh	hh	kk	hk	hk	hh	hh	kk	kk	hk	hk	hk	hk	hk	hk	kk	hk	hh	hk	hh
LG10_HB_86	F_0040440_L10_PA	LG10	<hkxhk>	{00}	(hh,hk,kk)	hk	hk	hh	kk	hk	kk	kk	hh	hk	hk	kk	hk	hk	hk	kk	kk	hh	hh	hk	hk	hh	kk	kk	hk	hh	hh	kk	hk	hk	hh	hh	kk	kk	hk	hk	hk	hk	hk	hk	kk	hk	hh	hk	hh
LG10_HB_86	F_0040453_L10_PA	LG10	<hkxhk>	{11}	(hh,hk,kk)	hk	hk	kk	hh	hk	hh	hh	kk	hk	hk	hh	hk	hk	hk	hh	hh	kk	kk	hk	hk	kk	hh	hh	hk	kk	kk	hh	hk	hk	kk	kk	hh	hh	hk	hk	hk	hk	hk	hk	hh	hk	kk	hk	kk
LG10_HB_87	R_30206374_L10_PA	LG10	<hkxhk>	{00}	(hh,hk,kk)	hk	hk	hh	kk	hk	kk	kk	hh	hk	hk	kk	hk	hk	hk	kk	kk	hh	hh	hk	hk	hh	kk	kk	hk	hh	hh	kk	hk	hk	hh	hh	kk	kk	hk	hk	hk	hk	hk	hk	kk	hk	hh	hk	hh
LG10_HB_87.5	GD_00734_L10_PA	LG10	<hkxhk>	{11}	(hh,hk,kk)	hk	hk	kk	hh	hk	hh	hh	kk	hk	hk	hh	hk	hk	hk	hh	hh	kk	kk	hk	hk	kk	hh	hh	hk	kk	kk	hh	hk	hk	kk	kk	hh	hh	hk	hk	hk	hk	hk	hk	hh	hk	kk	hk	kk
LG10_HB_88	F_0041570_L10_PA	LG10	<hkxhk>	{00}	(hh,hk,kk)	hk	hk	hh	kk	kk	kk	kk	hh	hk	hk	kk	hk	hk	hk	kk	hk	hh	hh	hk	hk	hh	kk	kk	hk	hh	hh	kk	hk	hk	hh	hh	kk	kk	hk	hk	hk	hk	hk	hk	kk	hk	hh	hk	hh
LG10_HB_88	F_0041573_L10_PA	LG10	<hkxhk>	{00}	(hh,hk,kk)	hk	hk	hh	kk	kk	kk	kk	hh	hk	hk	kk	hk	hk	hk	kk	hk	hh	hh	hk	hk	hh	kk	kk	hk	hh	hh	kk	hk	hk	hh	hh	kk	kk	hk	hk	hk	hk	hk	hk	kk	hk	hh	hk	hh
LG10_HB_88	F_0041574_L10_PA	LG10	<hkxhk>	{11}	(hh,hk,kk)	hk	hk	kk	hh	hh	hh	hh	kk	hk	hk	hh	hk	hk	hk	hh	hk	kk	kk	hk	hk	kk	hh	hh	hk	kk	kk	hh	hk	hk	kk	kk	hh	hh	hk	hk	hk	hk	hk	hk	hh	hk	kk	hk	kk
LG10_HB_88	F_0041596_L10_PA	LG10	<hkxhk>	{00}	(hh,hk,kk)	hk	hk	hh	kk	kk	kk	kk	hh	hk	hk	kk	hk	hk	hk	kk	hk	hh	hh	hk	hk	hh	kk	kk	hk	hh	hh	kk	hk	hk	hh	hh	kk	kk	hk	hk	hk	hk	hk	hk	kk	hk	hh	hk	hh
LG10_HB_88	GD_01299_L10_PA	LG10	<hkxhk>	{00}	(hh,hk,kk)	hk	hk	hh	kk	kk	kk	kk	hh	hk	hk	kk	hk	hk	hk	kk	hk	hh	hh	hk	hk	hh	kk	kk	hk	hh	hh	kk	hk	hk	hh	hh	kk	kk	hk	hk	hk	hk	hk	hk	kk	hk	hh	hk	hh
LG10_HB_88	R_30396941_L10_PA	LG10	<nnxnp>	{-0}	(nn,np)	np	nn	nn	np	np	np	np	nn	nn	np	np	np	nn	nn	np	np	nn	nn	np	np	nn	np	np	np	nn	nn	np	nn	nn	nn	nn	np	np	nn	nn	np	np	np	np	np	np	nn	np	nn
LG10_HB_89	F_0042083_L10_PA	LG10	<hkxhk>	{00}	(hh,hk,kk)	hk	hk	hh	kk	kk	kk	kk	hh	hk	hk	kk	hk	hk	hk	kk	hk	hh	hh	hk	hk	hh	kk	kk	hk	hh	hh	kk	hk	hk	hh	hh	kk	kk	hk	hk	hk	hk	hk	hk	kk	hk	hh	hk	hh
LG10_HB_89	R_30595771_L10_PA	LG10	<hkxhk>	{00}	(hh,hk,kk)	hk	hk	hh	kk	kk	kk	kk	hh	hk	hk	kk	hk	hk	hk	kk	hk	hh	hh	hk	hk	hh	kk	kk	hk	hh	hh	kk	hk	hk	hh	hh	kk	kk	hk	hk	hk	hk	hk	hk	kk	hk	hh	hk	hh
LG10_HB_91	F_0042563_L10_PA	LG10	<hkxhk>	{00}	(hh,hk,kk)	hk	hk	hh	kk	kk	kk	kk	hh	hk	hk	kk	hk	hk	hk	kk	hk	hh	hh	hk	hk	hh	kk	kk	hk	hh	hh	kk	hk	hk	hh	hh	kk	kk	hk	hk	hk	hk	hk	hk	kk	hk	hh	hk	hh
LG10_HB_91	F_0042577_L10_PA	LG10	<nnxnp>	{-0}	(nn,np)	np	nn	nn	np	np	np	np	nn	nn	np	np	np	nn	nn	np	np	nn	nn	np	np	nn	np	np	np	nn	nn	np	nn	nn	nn	nn	np	np	nn	nn	np	np	np	np	np	np	nn	np	nn
LG10_HB_91	F_0042597_L10_PA	LG10	<lmxll>	{0-}	(ll,lm)	ll	lm	ll	lm	lm	lm	lm	ll	lm	ll	lm	ll	lm	lm	lm	ll	ll	ll	ll	ll	ll	lm	lm	ll	ll	ll	lm	lm	lm	ll	ll	lm	lm	lm	lm	ll	ll	ll	ll	lm	ll	ll	ll	ll
LG10_HB_91	F_0042598_L10_PA	LG10	<nnxnp>	{-0}	(nn,np)	np	nn	nn	np	np	np	np	nn	nn	np	np	np	nn	nn	np	np	nn	nn	np	np	nn	np	np	np	nn	nn	np	nn	nn	nn	nn	np	np	nn	nn	np	np	np	np	np	np	nn	np	nn
LG10_HB_91	R_31279293_L10_PA	LG10	<hkxhk>	{11}	(hh,hk,kk)	hk	hk	kk	hh	hh	hh	hh	kk	hk	hk	hh	hk	hk	hk	hh	hk	kk	kk	hk	hk	kk	hh	hh	hk	kk	kk	hh	hk	hk	kk	kk	hh	hh	hk	hk	hk	hk	hk	hk	hh	hk	kk	hk	kk
LG10_HB_91.5	GD_01961_L10_PA	LG10	<hkxhk>	{11}	(hh,hk,kk)	hk	hk	kk	hh	hh	hh	hh	kk	hk	hk	hh	hk	hk	hk	hh	hk	kk	kk	hk	hk	kk	hh	hh	hk	kk	kk	hh	hk	hk	kk	kk	hh	hh	hk	hk	hk	hk	hk	hk	hh	hk	kk	hk	kk
LG10_HB_91.5	R_31299431_L10_PA	LG10	<lmxll>	{0-}	(ll,lm)	ll	lm	ll	lm	lm	lm	lm	ll	lm	ll	lm	ll	lm	lm	lm	ll	ll	ll	ll	ll	ll	lm	lm	ll	ll	ll	lm	lm	lm	ll	ll	lm	lm	lm	lm	ll	ll	ll	ll	lm	ll	ll	ll	ll
LG10_HB_91.5	R_31320811_L10_PA	LG10	<hkxhk>	{00}	(hh,hk,kk)	hk	hk	hh	kk	kk	kk	kk	hh	hk	hk	kk	hk	hk	hk	kk	hk	hh	hh	hk	hk	hh	kk	kk	hk	hh	hh	kk	hk	hk	hh	hh	kk	kk	hk	hk	hk	hk	hk	hk	kk	hk	hh	hk	hh
LG10_HB_92	F_0043317_L10_PA	LG10	<hkxhk>	{00}	(hh,hk,kk)	hk	hk	hh	kk	kk	kk	kk	hh	hk	hk	kk	hk	hk	hk	kk	hk	hh	hh	hk	hk	hh	hk	kk	hk	hh	hh	kk	hk	hk	hh	hh	kk	kk	hk	kk	hk	hk	hk	hk	kk	hk	hh	hk	hh
LG10_HB_92	F_0043322_L10_PA	LG10	<hkxhk>	{00}	(hh,hk,kk)	hk	hk	hh	kk	kk	kk	kk	hh	hk	hk	kk	hk	hk	hk	kk	hk	hh	hh	hk	hk	hh	hk	kk	hk	hh	hh	kk	hk	hk	hh	hh	kk	kk	hk	kk	hk	hk	hk	hk	kk	hk	hh	hk	hh
LG10_HB_92	F_0043324_L10_PA	LG10	<lmxll>	{0-}	(ll,lm)	ll	lm	ll	lm	lm	lm	lm	ll	lm	ll	lm	ll	lm	lm	lm	ll	ll	ll	ll	ll	ll	ll	lm	ll	ll	ll	lm	lm	lm	ll	ll	lm	lm	lm	lm	ll	ll	ll	ll	lm	ll	ll	ll	ll
LG10_HB_94	F_0044414_L10_PA	LG10	<nnxnp>	{-0}	(nn,np)	np	nn	nn	np	np	np	np	nn	nn	np	np	np	nn	nn	np	np	nn	nn	np	np	nn	np	np	np	nn	nn	np	nn	nn	nn	nn	np	np	nn	np	np	np	np	np	np	np	nn	np	nn
LG10_HB_94	F_0044418_L10_PA	LG10	<nnxnp>	{-0}	(nn,np)	np	nn	nn	np	np	np	np	nn	nn	np	np	np	nn	nn	np	np	nn	nn	np	np	nn	np	np	np	nn	nn	np	nn	nn	nn	nn	np	np	nn	np	np	np	np	np	np	np	nn	np	nn
LG10_HB_94	F_0044430_L10_PA	LG10	<nnxnp>	{-0}	(nn,np)	np	nn	nn	np	np	np	np	nn	nn	np	np	np	nn	nn	np	np	nn	nn	np	np	nn	np	np	np	nn	nn	np	nn	nn	nn	nn	np	np	nn	np	np	np	np	np	np	np	nn	np	nn
LG10_HB_96	F_0045153_L10_PA	LG10	<nnxnp>	{-0}	(nn,np)	np	nn	nn	np	np	np	np	nn	nn	np	np	np	nn	nn	np	np	nn	nn	np	np	nn	np	np	np	nn	nn	np	nn	nn	nn	nn	np	np	nn	np	np	np	np	np	np	nn	nn	np	nn
LG10_HB_96.5	R_32730568_L10_PA	LG10	<nnxnp>	{-0}	(nn,np)	np	nn	nn	np	np	np	np	nn	nn	np	np	np	nn	nn	np	np	nn	nn	np	np	nn	np	np	np	nn	nn	np	nn	nn	nn	nn	np	np	nn	np	np	np	np	np	np	nn	nn	np	nn
LG10_HB_98	F_0046468_L10_PA	LG10	<nnxnp>	{-0}	(nn,np)	np	nn	nn	np	np	np	np	nn	nn	np	np	np	nn	nn	np	np	nn	nn	np	np	nn	np	np	np	nn	nn	nn	nn	nn	nn	nn	np	np	nn	np	np	np	np	np	np	nn	nn	np	nn
LG11_HB_1055	F_0488791_L2_PA	LG11	<lmxll>	{1-}	(ll,lm)	lm	ll	--	lm	ll	lm	ll	lm	lm	--	ll	lm	lm	ll	lm	lm	lm	ll	ll	lm	lm	--	lm	ll	--	lm	lm	ll	--	--	lm	lm	lm	ll	lm	ll	ll	ll	lm	lm	lm	lm	--	lm
LG11_HB_1055	F_0488795_L2_PA	LG11	<lmxll>	{1-}	(ll,lm)	lm	ll	ll	lm	ll	lm	ll	lm	lm	ll	ll	lm	lm	ll	lm	lm	lm	ll	ll	lm	lm	ll	lm	ll	ll	lm	lm	ll	ll	ll	lm	lm	lm	ll	lm	ll	ll	ll	lm	lm	lm	lm	ll	lm
LG11_HB_1055	F_0488798_L2_PA	LG11	<lmxll>	{1-}	(ll,lm)	lm	ll	ll	lm	ll	lm	ll	lm	lm	ll	ll	lm	lm	ll	lm	lm	lm	ll	ll	lm	lm	ll	lm	ll	ll	lm	lm	ll	ll	ll	lm	lm	lm	ll	lm	ll	ll	ll	lm	lm	lm	lm	ll	lm
LG11_HB_1057	F_0489514_L2_PA	LG11	<lmxll>	{1-}	(ll,lm)	lm	ll	ll	lm	ll	lm	ll	lm	lm	ll	ll	lm	lm	ll	lm	lm	lm	ll	ll	lm	lm	ll	lm	ll	ll	lm	lm	ll	ll	ll	lm	lm	lm	ll	lm	ll	ll	ll	lm	lm	lm	lm	ll	lm
LG11_HB_1057	F_0489517_L2_PA	LG11	<lmxll>	{1-}	(ll,lm)	lm	ll	ll	lm	ll	lm	ll	lm	lm	ll	ll	lm	lm	ll	lm	lm	lm	ll	ll	lm	lm	ll	lm	ll	ll	lm	lm	ll	ll	ll	lm	lm	lm	ll	lm	ll	ll	ll	lm	lm	lm	lm	ll	lm
LG11_HB_1057	F_0489525_L2_PA	LG11	<lmxll>	{1-}	(ll,lm)	lm	ll	ll	lm	ll	lm	ll	lm	lm	ll	ll	lm	lm	ll	lm	lm	lm	ll	ll	lm	lm	ll	lm	ll	ll	lm	lm	ll	ll	ll	lm	lm	lm	ll	lm	ll	ll	ll	lm	lm	lm	lm	ll	lm
LG11_HB_116	F_0053621_L11_PA	LG11	<hkxhk>	{01}	(hh,hk,kk)	kk	hk	hk	kk	kk	hk	hh	hh	kk	hk	hk	hk	hh	kk	hh	hh	hh	kk	hk	hh	hk	hk	hk	hh	hk	hh	hh	hh	kk	hh	hh	hk	hk	hk	hk	hk	kk	hh	hk	hk	hk	hh	kk	hk
LG11_HB_116	F_0053629_L11_PA	LG11	<hkxhk>	{01}	(hh,hk,kk)	kk	hk	hk	kk	kk	hk	hh	hh	kk	hk	hk	hk	hh	kk	hh	hh	hh	kk	hk	hh	hk	hk	hk	hh	hk	hh	hh	hh	kk	hh	hh	hk	hk	hk	hk	hk	kk	hh	hk	hk	hk	hh	kk	hk
LG11_HB_116	F_0053634_L11_PA	LG11	<hkxhk>	{01}	(hh,hk,kk)	kk	hk	hk	kk	kk	hk	hh	hh	kk	hk	hk	hk	hh	kk	hh	hh	hh	kk	hk	hh	hk	hk	hk	hh	hk	hh	hh	hh	kk	hh	hh	hk	hk	hk	hk	hk	kk	hh	hk	hk	hk	hh	kk	hk
LG11_HB_117	F_0053694_L11_PA	LG11	<hkxhk>	{10}	(hh,hk,kk)	hh	hk	hk	hh	hh	hk	kk	kk	hh	hk	hk	hk	kk	hh	kk	kk	kk	hh	hk	kk	hk	hk	hk	kk	hk	kk	kk	kk	hh	kk	kk	hk	hk	hk	hk	hk	hh	kk	hk	hk	hk	kk	hh	hk
LG11_HB_117	F_0053698_L11_PA	LG11	<hkxhk>	{01}	(hh,hk,kk)	kk	hk	hk	kk	kk	hk	hh	hh	kk	hk	hk	hk	hh	kk	hh	hh	hh	kk	hk	hh	hk	hk	hk	hh	hk	hh	hh	hh	kk	hh	hh	hk	hk	hk	hk	hk	kk	hh	hk	hk	hk	hh	kk	hk
LG11_HB_117	F_0053704_L11_PA	LG11	<hkxhk>	{10}	(hh,hk,kk)	hh	hk	hk	hh	hh	hk	kk	kk	hh	hk	hk	hk	kk	hh	kk	kk	kk	hh	hk	kk	hk	hk	hk	kk	hk	kk	kk	kk	hh	kk	kk	hk	hk	hk	hk	hk	hh	kk	hk	hk	hk	kk	hh	hk
LG11_HB_118	F_0054183_L11_PA	LG11	<hkxhk>	{01}	(hh,hk,kk)	kk	hk	hk	kk	kk	hk	hh	hh	kk	hk	hk	hk	hh	kk	hh	hh	hh	kk	hk	hh	hk	hk	hk	hh	hk	hh	hh	hk	kk	hh	hh	hk	hk	hk	hk	hk	kk	hh	hk	hk	hk	hh	kk	hk
LG11_HB_118	F_0054195_L11_PA	LG11	<hkxhk>	{10}	(hh,hk,kk)	hh	hk	hk	hh	hh	hk	kk	kk	hh	hk	hk	hk	kk	hh	kk	kk	kk	hh	hk	kk	hk	hk	hk	kk	hk	kk	kk	hk	hh	kk	kk	hk	hk	hk	hk	hk	hh	kk	hk	hk	hk	kk	hh	hk
LG11_HB_119	F_0054468_L11_PA	LG11	<hkxhk>	{10}	(hh,hk,kk)	hh	hk	hk	hh	hh	hk	kk	kk	hh	hk	hk	hk	kk	hh	kk	kk	kk	hh	hk	kk	hk	hk	hk	kk	hk	kk	kk	hk	hh	kk	kk	hk	hk	hk	hk	hk	hh	kk	hk	hk	hk	kk	hh	hk
LG11_HB_119	F_0054471_L11_PA	LG11	<hkxhk>	{10}	(hh,hk,kk)	hh	hk	hk	hh	hh	hk	kk	kk	hh	hk	hk	hk	kk	hh	kk	kk	kk	hh	hk	kk	hk	hk	hk	kk	hk	kk	kk	hk	hh	kk	kk	hk	hk	hk	hk	hk	hh	kk	hk	hk	hk	kk	hh	hk
LG11_HB_119	F_0054472_L11_PA	LG11	<hkxhk>	{10}	(hh,hk,kk)	hh	hk	hk	hh	hh	hk	kk	kk	hh	hk	hk	hk	kk	hh	kk	kk	kk	hh	hk	kk	hk	hk	hk	kk	hk	kk	kk	hk	hh	kk	kk	hk	hk	hk	hk	hk	hh	kk	hk	hk	hk	kk	hh	hk
LG11_HB_119	F_0054473_L11_PA	LG11	<hkxhk>	{01}	(hh,hk,kk)	kk	hk	hk	kk	kk	hk	hh	hh	kk	hk	hk	hk	hh	kk	hh	hh	hh	kk	hk	hh	hk	hk	hk	hh	hk	hh	hh	hk	kk	hh	hh	hk	hk	hk	hk	hk	kk	hh	hk	hk	hk	hh	kk	hk
LG11_HB_119	F_0054474_L11_PA	LG11	<hkxhk>	{01}	(hh,hk,kk)	kk	hk	hk	kk	kk	hk	hh	hh	kk	hk	hk	hk	hh	kk	hh	hh	hh	kk	hk	hh	hk	hk	hk	hh	hk	hh	hh	hk	kk	hh	hh	hk	hk	hk	hk	hk	kk	hh	hk	hk	hk	hh	kk	hk
LG11_HB_124	F_0056170_L11_PA	LG11	<hkxhk>	{10}	(h-,kk)	h-	h-	h-	h-	h-	h-	kk	kk	h-	h-	h-	h-	kk	h-	kk	h-	kk	h-	h-	kk	h-	h-	h-	kk	h-	kk	kk	h-	h-	kk	kk	h-	kk	h-	h-	h-	h-	kk	h-	h-	h-	kk	h-	kk
LG11_HB_124	F_0056166_L11_PA	LG11	<hkxhk>	{01}	(hh,hk,kk)	kk	hk	hk	kk	kk	hk	hh	hh	kk	hk	hk	hk	hh	kk	hh	hk	hh	hk	hk	hh	hk	hk	hk	hh	hk	hh	hh	hk	kk	hh	hh	hk	hh	hk	hk	hk	kk	hh	hk	hk	hk	hh	kk	hh
LG11_HB_124	F_0056171_L11_PA	LG11	<hkxhk>	{10}	(hh,hk,kk)	hh	hk	hk	hh	hh	hk	kk	kk	hh	hk	hk	hk	kk	hh	kk	hk	kk	hk	hk	kk	hk	hk	hk	kk	hk	kk	kk	hk	hh	kk	kk	hk	kk	hk	hk	hk	hh	kk	hk	hk	hk	kk	hh	kk
LG11_HB_127	F_0057451_L11_PA	LG11	<hkxhk>	{01}	(hh,hk,kk)	kk	hk	hk	kk	kk	hk	hh	hh	kk	hk	hk	hk	hh	kk	hk	hk	hh	hk	hk	hh	hk	hk	hk	hk	hk	hh	hh	hk	kk	hh	hh	hk	hh	hk	hk	hk	kk	hh	hk	hk	hk	hh	kk	hh
LG11_HB_127	F_0057478_L11_PA	LG11	<hkxhk>	{01}	(hh,hk,kk)	kk	hk	hk	kk	kk	hk	hh	hh	kk	hk	hk	hk	hh	kk	hk	hk	hh	hk	hk	hh	hk	hk	hk	hk	hk	hh	hh	hk	kk	hh	hh	hk	hh	hk	hk	hk	kk	hh	hk	hk	hk	hh	kk	hh
LG11_HB_127	F_0057481_L11_PA	LG11	<hkxhk>	{01}	(hh,hk,kk)	kk	hk	hk	kk	kk	hk	hh	hh	kk	hk	hk	hk	hh	kk	hk	hk	hh	hk	hk	hh	hk	hk	hk	hk	hk	hh	hh	hk	kk	hh	hh	hk	hh	hk	hk	hk	kk	hh	hk	hk	hk	hh	kk	hh
LG11_HB_128	F_0057795_L11_PA	LG11	<nnxnp>	{-1}	(nn,np)	np	np	nn	np	np	np	nn	nn	np	np	nn	nn	nn	np	np	np	nn	nn	np	nn	np	nn	np	nn	np	nn	nn	nn	np	nn	nn	np	nn	nn	nn	nn	nn	nn	np	np	np	nn	np	nn
LG11_HB_128	F_0057814_L11_PA	LG11	<nnxnp>	{-1}	(nn,np)	np	np	nn	np	np	np	nn	nn	np	np	nn	nn	nn	np	np	np	nn	nn	np	nn	np	nn	np	nn	np	nn	nn	nn	np	nn	nn	np	nn	nn	nn	nn	nn	nn	np	np	np	nn	np	nn
LG11_HB_129	F_0058223_L11_PA	LG11	<nnxnp>	{-1}	(nn,np)	np	np	nn	np	np	np	nn	nn	np	np	nn	nn	nn	np	np	np	nn	nn	np	nn	np	nn	np	nn	np	nn	nn	nn	np	nn	nn	np	nn	nn	nn	nn	nn	nn	np	np	np	nn	np	nn
LG11_HB_129	F_0058225_L11_PA	LG11	<nnxnp>	{-1}	(nn,np)	np	np	nn	np	np	np	nn	nn	np	np	nn	nn	nn	np	np	np	nn	nn	np	nn	np	nn	np	nn	np	nn	nn	nn	np	nn	nn	np	nn	nn	nn	nn	nn	nn	np	np	np	nn	np	nn
LG11_HB_129	F_0058227_L11_PA	LG11	<nnxnp>	{-1}	(nn,np)	np	np	nn	np	np	np	nn	nn	np	np	nn	nn	nn	np	np	np	nn	nn	np	nn	np	nn	np	nn	np	nn	nn	nn	np	nn	nn	np	nn	nn	nn	nn	nn	nn	np	np	np	nn	np	nn
LG11_HB_129	F_0058240_L11_PA	LG11	<nnxnp>	{-1}	(nn,np)	np	np	nn	np	np	np	nn	nn	np	np	nn	nn	nn	np	np	np	nn	nn	np	nn	np	nn	np	nn	np	nn	nn	nn	np	nn	nn	np	nn	nn	nn	nn	nn	nn	np	np	np	nn	np	nn
LG11_HB_129	F_0058243_L11_PA	LG11	<nnxnp>	{-1}	(nn,np)	np	np	nn	np	np	np	nn	nn	np	np	nn	nn	nn	np	np	np	nn	nn	np	nn	np	nn	np	nn	np	nn	nn	nn	np	nn	nn	np	nn	nn	nn	nn	nn	nn	np	np	np	nn	np	nn
LG11_HB_129	F_0058248_L11_PA	LG11	<nnxnp>	{-1}	(nn,np)	np	np	nn	np	np	np	nn	nn	np	np	nn	nn	nn	np	np	np	nn	nn	np	nn	np	nn	np	nn	np	nn	nn	nn	np	nn	nn	np	nn	nn	nn	nn	nn	nn	np	np	np	nn	np	nn
LG11_HB_129	GD_01165_L11_PA	LG11	<nnxnp>	{-1}	(nn,np)	np	np	nn	np	np	np	nn	nn	np	np	nn	nn	nn	np	np	np	nn	nn	np	--	np	nn	np	nn	np	nn	nn	nn	np	nn	nn	np	nn	nn	nn	nn	nn	nn	np	np	np	nn	np	nn
LG11_HB_130	F_0058552_L11_PA	LG11	<nnxnp>	{-1}	(nn,np)	np	np	nn	np	np	np	nn	nn	np	np	nn	nn	nn	np	np	np	nn	nn	np	nn	np	nn	np	nn	np	nn	nn	nn	np	nn	nn	np	nn	nn	nn	nn	nn	nn	np	np	np	nn	np	nn
LG11_HB_130	F_0058557_L11_PA	LG11	<nnxnp>	{-1}	(nn,np)	np	np	nn	np	np	np	nn	nn	np	np	nn	nn	nn	np	np	np	nn	nn	np	nn	np	nn	np	nn	np	nn	nn	nn	np	nn	nn	np	nn	nn	nn	nn	nn	nn	np	np	np	nn	np	nn
LG11_HB_131	F_0058955_L11_PA	LG11	<nnxnp>	{-1}	(nn,np)	np	np	nn	np	np	np	nn	nn	np	np	nn	nn	nn	np	np	np	nn	nn	np	nn	np	nn	np	nn	np	nn	nn	nn	np	nn	nn	np	nn	nn	nn	nn	nn	nn	np	np	np	nn	np	nn
LG11_HB_131	F_0058964_L11_PA	LG11	<nnxnp>	{-1}	(nn,np)	np	np	nn	np	np	np	nn	nn	np	np	nn	nn	nn	np	np	np	nn	nn	np	nn	np	nn	np	nn	np	nn	nn	nn	np	nn	nn	np	nn	nn	nn	nn	nn	nn	np	np	np	nn	np	nn
LG11_HB_132	F_0059412_L11_PA	LG11	<nnxnp>	{-1}	(nn,np)	np	np	nn	np	np	np	nn	nn	np	np	nn	nn	nn	np	np	np	nn	nn	np	nn	np	nn	np	np	np	nn	nn	nn	np	nn	nn	np	nn	nn	nn	nn	nn	nn	np	np	np	nn	np	nn
LG11_HB_132	F_0059426_L11_PA	LG11	<nnxnp>	{-1}	(nn,np)	np	np	nn	np	np	np	nn	nn	np	np	nn	nn	nn	np	np	np	nn	nn	np	nn	np	nn	np	np	np	nn	nn	nn	np	nn	nn	np	nn	nn	nn	nn	nn	nn	np	np	np	nn	np	nn
LG11_HB_132	F_0059429_L11_PA	LG11	<nnxnp>	{-1}	(nn,np)	np	np	nn	np	np	np	nn	nn	np	np	nn	nn	nn	np	np	np	nn	nn	np	nn	np	nn	np	np	np	nn	nn	nn	np	nn	nn	np	nn	nn	nn	nn	nn	nn	np	np	np	nn	np	nn
LG11_HB_132	F_0059432_L11_PA	LG11	<nnxnp>	{-1}	(nn,np)	np	np	nn	np	np	np	nn	nn	np	np	nn	nn	nn	np	np	np	nn	nn	np	nn	np	nn	np	np	np	nn	nn	nn	np	nn	nn	np	nn	nn	nn	nn	nn	nn	np	np	np	nn	np	nn
LG11_HB_132	F_0059434_L11_PA	LG11	<nnxnp>	{-1}	(nn,np)	np	np	nn	np	np	np	nn	nn	np	np	nn	nn	nn	np	np	np	nn	nn	np	nn	np	nn	np	np	np	nn	nn	nn	np	nn	nn	np	nn	nn	nn	nn	nn	nn	np	np	np	nn	np	nn
LG11_HB_132	F_0059435_L11_PA	LG11	<nnxnp>	{-1}	(nn,np)	np	np	nn	np	np	np	nn	nn	np	np	nn	nn	nn	np	np	np	nn	nn	np	nn	np	nn	np	np	np	nn	nn	nn	np	nn	nn	np	nn	nn	nn	nn	nn	nn	np	np	np	nn	np	nn
LG11_HB_132	F_0059438_L11_PA	LG11	<nnxnp>	{-1}	(nn,np)	np	np	nn	np	np	np	nn	nn	np	np	nn	nn	nn	np	np	np	nn	nn	np	nn	np	nn	np	np	np	nn	nn	nn	np	nn	nn	np	nn	nn	nn	nn	nn	nn	np	np	np	nn	np	nn
LG11_HB_132	R_5159764_L11_PA	LG11	<nnxnp>	{-1}	(nn,np)	np	np	nn	np	np	np	nn	nn	np	np	nn	nn	nn	np	np	np	nn	nn	np	nn	np	nn	np	np	np	nn	nn	nn	np	nn	nn	np	nn	nn	nn	nn	nn	nn	np	np	np	nn	np	nn
LG11_HB_132.5	GD_00418_L11_PA	LG11	<nnxnp>	{-1}	(nn,np)	np	np	nn	np	np	np	nn	nn	np	np	nn	nn	nn	np	np	np	nn	nn	np	nn	np	nn	np	np	np	nn	nn	nn	np	nn	nn	np	nn	nn	nn	nn	nn	nn	np	np	np	nn	np	nn
LG11_HB_132.5	R_5197434_L11_PA	LG11	<nnxnp>	{-1}	(nn,np)	np	np	nn	np	np	np	nn	nn	np	np	nn	nn	nn	np	np	np	nn	nn	np	nn	np	nn	np	np	np	nn	nn	nn	np	nn	nn	np	nn	nn	nn	nn	nn	nn	np	np	np	nn	np	nn
LG11_HB_132.5	R_5208182_L11_PA	LG11	<nnxnp>	{-1}	(nn,np)	np	np	nn	np	np	np	nn	nn	np	np	nn	nn	nn	np	np	np	nn	nn	np	nn	np	nn	np	np	np	nn	nn	nn	np	nn	nn	np	nn	nn	nn	nn	nn	nn	np	np	np	nn	np	nn
LG11_HB_133	F_0060045_L11_PA	LG11	<nnxnp>	{-1}	(nn,np)	np	nn	nn	np	np	np	nn	nn	np	np	nn	nn	nn	np	np	np	nn	nn	np	nn	np	nn	np	np	np	nn	nn	nn	np	nn	nn	np	nn	nn	nn	nn	nn	nn	np	np	np	nn	np	nn
LG11_HB_133	F_0060047_L11_PA	LG11	<nnxnp>	{-1}	(nn,np)	np	nn	nn	np	np	np	nn	nn	np	np	nn	nn	nn	np	np	np	nn	nn	np	nn	np	nn	np	np	np	nn	nn	nn	np	nn	nn	np	nn	nn	nn	nn	nn	nn	np	np	np	nn	np	nn
LG11_HB_133	F_0060049_L11_PA	LG11	<nnxnp>	{-1}	(nn,np)	np	nn	nn	np	np	np	nn	nn	np	np	nn	nn	nn	np	np	np	nn	nn	np	nn	np	nn	np	np	np	nn	nn	nn	np	nn	nn	np	nn	nn	nn	nn	nn	nn	np	np	np	nn	np	nn
LG11_HB_133	F_0060059_L11_PA	LG11	<nnxnp>	{-1}	(nn,np)	np	nn	nn	np	np	np	nn	nn	np	np	nn	nn	nn	np	np	np	nn	nn	np	nn	np	nn	np	np	np	nn	nn	nn	np	nn	nn	np	nn	nn	nn	nn	nn	nn	np	np	np	nn	np	nn
LG11_HB_133	F_0060062_L11_PA	LG11	<nnxnp>	{-1}	(nn,np)	np	nn	nn	np	np	np	nn	nn	np	np	nn	nn	nn	np	np	np	nn	nn	np	nn	np	nn	np	np	np	nn	nn	nn	np	nn	nn	np	nn	nn	nn	nn	nn	nn	np	np	np	nn	np	nn
LG11_HB_133	F_0060069_L11_PA	LG11	<nnxnp>	{-1}	(nn,np)	np	nn	nn	np	np	np	nn	nn	np	np	nn	nn	nn	np	np	np	nn	nn	np	nn	np	nn	np	np	np	nn	nn	nn	np	nn	nn	np	nn	nn	nn	nn	nn	nn	np	np	np	nn	np	nn
LG11_HB_133	F_0060074_L11_PA	LG11	<nnxnp>	{-1}	(nn,np)	np	nn	nn	np	np	np	nn	nn	np	np	nn	nn	nn	np	np	np	nn	nn	np	nn	np	nn	np	np	np	nn	nn	nn	np	nn	nn	np	nn	nn	nn	nn	nn	nn	np	np	np	nn	np	nn
LG11_HB_135	F_0061193_L11_PA	LG11	<nnxnp>	{-1}	(nn,np)	np	nn	nn	np	np	np	nn	nn	np	np	nn	nn	nn	np	np	np	nn	nn	np	nn	np	nn	np	np	np	nn	nn	nn	np	nn	nn	np	nn	nn	nn	nn	nn	nn	np	np	np	nn	np	nn
LG11_HB_135	F_0061195_L11_PA	LG11	<nnxnp>	{-1}	(nn,np)	np	nn	nn	np	np	np	nn	nn	np	np	nn	nn	nn	np	np	np	nn	nn	np	nn	np	nn	np	np	np	nn	nn	nn	np	nn	nn	np	nn	nn	nn	nn	nn	nn	np	np	np	nn	np	nn
LG11_HB_135	F_0061199_L11_PA	LG11	<nnxnp>	{-1}	(nn,np)	np	nn	nn	np	np	np	nn	nn	np	np	nn	nn	nn	np	np	np	nn	nn	np	nn	np	nn	np	np	np	nn	nn	nn	np	nn	nn	np	nn	nn	nn	nn	nn	nn	np	np	np	nn	np	nn
LG11_HB_136	F_0061654_L11_PA	LG11	<nnxnp>	{-1}	(nn,np)	np	nn	nn	np	np	np	nn	nn	np	np	nn	nn	nn	np	np	np	nn	nn	np	nn	np	nn	np	np	np	nn	nn	nn	np	nn	nn	np	nn	nn	nn	nn	nn	nn	np	np	np	nn	np	nn
LG11_HB_136	F_0061658_L11_PA	LG11	<nnxnp>	{-1}	(nn,np)	np	nn	nn	np	np	np	nn	nn	np	np	nn	nn	nn	np	--	np	nn	nn	np	nn	np	nn	np	np	np	nn	nn	nn	np	nn	nn	np	nn	nn	nn	nn	nn	nn	np	np	np	nn	np	nn
LG11_HB_136	F_0061661_L11_PA	LG11	<nnxnp>	{-1}	(nn,np)	np	nn	nn	np	np	np	nn	nn	np	np	nn	nn	nn	np	np	np	nn	nn	np	nn	np	nn	np	np	np	nn	nn	nn	np	nn	nn	np	nn	nn	nn	nn	nn	nn	np	np	np	nn	np	nn
LG11_HB_137	F_0061913_L11_PA	LG11	<nnxnp>	{-1}	(nn,np)	np	nn	nn	np	np	np	nn	nn	np	np	nn	nn	nn	np	np	np	nn	nn	np	nn	np	nn	np	np	np	nn	nn	nn	np	nn	nn	np	nn	nn	nn	nn	nn	nn	np	np	np	nn	np	nn
LG11_HB_137	F_0061915_L11_PA	LG11	<nnxnp>	{-1}	(nn,np)	np	nn	nn	np	np	np	nn	nn	np	np	nn	nn	nn	np	np	np	nn	nn	np	nn	np	nn	np	np	np	nn	nn	nn	np	nn	nn	np	nn	nn	nn	nn	nn	nn	np	np	np	nn	np	nn
LG11_HB_137	F_0061923_L11_PA	LG11	<nnxnp>	{-1}	(nn,np)	np	nn	nn	np	np	np	nn	nn	np	np	nn	nn	nn	np	np	np	nn	nn	np	nn	np	nn	np	np	np	nn	nn	nn	np	nn	nn	np	nn	nn	nn	nn	nn	nn	np	np	np	nn	np	nn
LG11_HB_137	F_0061949_L11_PA	LG11	<nnxnp>	{-1}	(nn,np)	np	nn	nn	np	np	np	nn	nn	np	np	nn	nn	nn	np	np	np	nn	nn	np	nn	np	nn	np	np	np	nn	nn	nn	np	nn	nn	np	nn	nn	nn	nn	nn	nn	np	np	np	nn	np	nn
LG11_HB_137	F_0061962_L11_PA	LG11	<nnxnp>	{-1}	(nn,np)	np	nn	nn	np	np	np	nn	nn	np	np	nn	nn	nn	np	np	np	nn	nn	np	nn	np	nn	np	np	np	nn	nn	nn	np	nn	nn	np	nn	nn	nn	nn	nn	nn	np	np	np	nn	np	nn
LG11_HB_137	R_6709034_L11_PA	LG11	<nnxnp>	{-1}	(nn,np)	np	nn	nn	np	np	np	nn	nn	np	np	nn	nn	nn	np	np	np	nn	nn	np	nn	np	nn	np	np	np	nn	nn	nn	np	nn	nn	np	nn	nn	nn	nn	nn	nn	np	np	np	nn	np	nn
LG11_HB_138	F_0062295_L11_PA	LG11	<nnxnp>	{-1}	(nn,np)	np	nn	nn	np	np	np	nn	nn	np	np	nn	nn	nn	np	np	np	nn	nn	np	nn	np	nn	np	np	np	nn	nn	nn	np	nn	nn	np	nn	nn	nn	nn	nn	nn	np	np	np	nn	np	nn
LG11_HB_138	F_0062333_L11_PA	LG11	<nnxnp>	{-1}	(nn,np)	np	nn	nn	np	np	np	nn	nn	np	np	nn	nn	nn	np	np	np	nn	nn	np	nn	np	nn	np	np	np	nn	nn	nn	np	nn	nn	np	nn	nn	nn	nn	nn	nn	np	np	np	nn	np	nn
LG11_HB_1385	F_0654293_L6_PA	LG11	<lmxll>	{1-}	(ll,lm)	lm	ll	ll	lm	ll	lm	ll	lm	lm	ll	ll	lm	lm	ll	lm	lm	lm	ll	ll	lm	lm	ll	lm	ll	ll	lm	lm	ll	ll	ll	lm	lm	lm	ll	lm	ll	ll	ll	ll	lm	lm	lm	ll	lm
LG11_HB_1385	F_0654294_L6_PA	LG11	<lmxll>	{1-}	(ll,lm)	lm	ll	ll	lm	ll	lm	ll	lm	lm	ll	ll	lm	lm	ll	lm	lm	lm	ll	ll	lm	lm	ll	lm	ll	ll	lm	lm	ll	ll	ll	lm	lm	lm	ll	lm	ll	ll	ll	ll	lm	lm	lm	ll	lm
LG11_HB_139	F_0062809_L11_PA	LG11	<nnxnp>	{-1}	(nn,np)	np	nn	nn	np	np	np	nn	nn	np	np	nn	nn	nn	np	np	np	nn	nn	np	nn	np	nn	np	np	np	nn	nn	nn	np	nn	nn	np	nn	nn	nn	nn	nn	nn	np	np	np	nn	np	nn
LG11_HB_139	F_0062815_L11_PA	LG11	<nnxnp>	{-1}	(nn,np)	np	nn	nn	np	np	np	nn	nn	np	np	nn	nn	nn	np	np	np	nn	nn	np	nn	np	nn	np	np	np	nn	nn	nn	np	nn	nn	np	nn	nn	nn	nn	nn	nn	np	np	np	nn	np	nn
LG11_HB_139	F_0062824_L11_PA	LG11	<nnxnp>	{-1}	(nn,np)	np	nn	nn	np	np	np	nn	nn	np	np	nn	nn	nn	np	np	np	nn	nn	np	nn	np	nn	np	np	np	nn	nn	nn	np	nn	nn	np	nn	nn	nn	nn	nn	nn	np	np	np	nn	np	nn
LG11_HB_139	R_7143110_L11_PA	LG11	<nnxnp>	{-1}	(nn,np)	np	nn	nn	np	np	np	nn	nn	np	np	nn	nn	nn	np	np	np	nn	nn	np	nn	np	nn	np	np	np	nn	nn	nn	np	nn	nn	np	nn	nn	nn	nn	nn	nn	np	np	np	nn	np	nn
LG11_HB_139.5	GD_01483_L11_PA	LG11	<nnxnp>	{-1}	(nn,np)	np	nn	nn	np	np	np	nn	nn	np	np	nn	nn	nn	np	np	np	nn	nn	np	nn	np	nn	np	np	np	nn	nn	nn	np	nn	nn	np	nn	nn	nn	nn	nn	nn	np	np	np	nn	np	nn
LG11_HB_140	F_0063314_L11_PA	LG11	<nnxnp>	{-1}	(nn,np)	np	nn	nn	np	np	np	nn	nn	np	np	nn	nn	nn	np	np	np	nn	nn	np	nn	np	nn	np	np	np	nn	nn	np	np	nn	nn	np	nn	nn	nn	nn	nn	nn	np	np	np	nn	np	nn
LG11_HB_140	F_0063317_L11_PA	LG11	<nnxnp>	{-1}	(nn,np)	np	nn	nn	np	np	np	nn	nn	np	np	nn	nn	nn	np	np	np	nn	nn	np	nn	np	nn	np	np	np	nn	nn	np	np	nn	nn	np	nn	nn	nn	nn	nn	nn	np	np	np	nn	np	nn
LG11_HB_140	F_0063320_L11_PA	LG11	<nnxnp>	{-1}	(nn,np)	np	nn	nn	np	np	np	nn	nn	np	np	nn	nn	nn	np	np	np	nn	nn	np	nn	np	nn	np	np	np	nn	nn	np	np	nn	nn	np	nn	nn	nn	nn	nn	nn	np	np	np	nn	np	nn
LG11_HB_140	F_0063328_L11_PA	LG11	<nnxnp>	{-1}	(nn,np)	np	nn	nn	np	np	np	nn	nn	np	np	nn	nn	nn	np	np	np	nn	nn	np	nn	np	nn	np	np	np	nn	nn	np	np	nn	nn	np	nn	nn	nn	nn	nn	nn	np	np	np	nn	np	nn
LG11_HB_140	F_0063329_L11_PA	LG11	<nnxnp>	{-1}	(nn,np)	np	nn	nn	np	np	np	nn	nn	np	np	nn	nn	nn	np	np	np	nn	nn	np	nn	np	nn	np	np	np	nn	nn	np	np	nn	nn	np	nn	nn	nn	nn	nn	nn	np	np	np	nn	np	nn
GD_00621_L11_PA	GD_00621_L11_PA	LG11	<nnxnp>	{-1}	(nn,np)	np	nn	nn	np	np	np	nn	nn	np	np	nn	nn	nn	np	np	np	nn	nn	np	nn	np	nn	np	np	np	nn	nn	np	np	nn	nn	np	nn	nn	nn	nn	nn	nn	np	np	np	nn	np	nn
LG11_HB_142	F_0064291_L11_PA	LG11	<lmxll>	{1-}	(ll,lm)	ll	lm	ll	ll	ll	lm	lm	lm	ll	lm	ll	ll	lm	ll	lm	lm	lm	ll	lm	lm	lm	ll	lm	ll	lm	lm	lm	ll	ll	lm	lm	lm	lm	ll	lm	ll	ll	lm	ll	lm	lm	lm	ll	lm
LG11_HB_142	F_0064302_L11_PA	LG11	<lmxll>	{1-}	(ll,lm)	ll	lm	ll	ll	ll	lm	lm	lm	ll	lm	ll	ll	lm	ll	lm	lm	lm	ll	lm	lm	lm	ll	lm	ll	lm	lm	lm	ll	ll	lm	lm	lm	lm	ll	lm	ll	ll	lm	ll	lm	lm	lm	ll	lm
LG11_HB_142	F_0064308_L11_PA	LG11	<lmxll>	{1-}	(ll,lm)	ll	lm	ll	ll	ll	lm	lm	lm	ll	lm	ll	ll	lm	ll	lm	lm	lm	ll	lm	lm	lm	ll	lm	ll	lm	lm	lm	ll	ll	lm	lm	lm	lm	ll	lm	ll	ll	lm	ll	lm	lm	lm	ll	lm
LG11_HB_142	F_0064309_L11_PA	LG11	<lmxll>	{1-}	(ll,lm)	ll	lm	ll	ll	ll	lm	lm	lm	ll	lm	ll	ll	lm	ll	lm	lm	lm	ll	lm	lm	lm	ll	lm	ll	lm	lm	lm	ll	ll	lm	lm	lm	lm	ll	lm	ll	ll	lm	ll	lm	lm	lm	ll	lm
LG11_HB_142.5	R_8691674_L11_PA	LG11	<lmxll>	{1-}	(ll,lm)	ll	lm	ll	ll	ll	lm	lm	lm	ll	lm	ll	ll	lm	ll	lm	lm	lm	ll	lm	lm	lm	ll	lm	ll	lm	lm	lm	ll	ll	lm	lm	lm	lm	ll	lm	ll	ll	lm	ll	lm	lm	lm	ll	lm
LG11_HB_142.5	R_8694610_L11_PA	LG11	<lmxll>	{1-}	(ll,lm)	ll	lm	ll	ll	ll	lm	lm	lm	ll	lm	ll	ll	lm	ll	lm	lm	lm	ll	lm	lm	lm	ll	lm	ll	lm	lm	lm	ll	ll	lm	lm	lm	lm	ll	lm	ll	ll	lm	ll	lm	lm	lm	ll	lm
LG11_HB_143	F_0064987_L11_PA	LG11	<lmxll>	{1-}	(ll,lm)	ll	lm	ll	ll	ll	lm	lm	lm	ll	lm	ll	ll	lm	ll	lm	lm	lm	ll	lm	lm	lm	ll	lm	ll	lm	lm	lm	ll	ll	lm	lm	lm	lm	ll	lm	ll	ll	lm	ll	lm	lm	lm	ll	lm
LG11_HB_143	F_0064998_L11_PA	LG11	<lmxll>	{1-}	(ll,lm)	ll	lm	ll	ll	ll	lm	lm	lm	ll	lm	ll	ll	lm	ll	lm	lm	lm	ll	lm	lm	lm	ll	lm	ll	lm	lm	lm	ll	ll	lm	lm	lm	lm	ll	lm	ll	ll	lm	ll	lm	lm	lm	ll	lm
LG11_HB_143	F_0065012_L11_PA	LG11	<lmxll>	{1-}	(ll,lm)	ll	lm	ll	ll	ll	lm	lm	lm	ll	lm	ll	ll	lm	ll	lm	lm	lm	ll	lm	lm	lm	ll	lm	ll	lm	lm	lm	ll	ll	lm	lm	lm	lm	ll	lm	ll	ll	lm	ll	lm	lm	lm	ll	lm
LG11_HB_143	F_0065019_L11_PA	LG11	<lmxll>	{1-}	(ll,lm)	ll	lm	ll	ll	ll	lm	lm	lm	ll	lm	ll	ll	lm	ll	lm	lm	lm	ll	lm	lm	lm	ll	lm	ll	lm	lm	lm	ll	ll	lm	lm	lm	lm	ll	lm	ll	ll	lm	ll	lm	lm	lm	ll	lm
GD_00735_L11_PA	GD_00735_L11_PA	LG11	<lmxll>	{1-}	(ll,lm)	ll	lm	ll	ll	ll	lm	lm	lm	ll	lm	ll	ll	lm	ll	lm	lm	lm	ll	lm	lm	lm	ll	lm	ll	lm	lm	lm	ll	ll	lm	lm	lm	lm	ll	lm	ll	ll	lm	ll	lm	lm	lm	ll	lm
LG11_HB_144	F_0065620_L11_PA	LG11	<lmxll>	{1-}	(ll,lm)	ll	lm	ll	ll	ll	lm	lm	lm	ll	lm	ll	ll	lm	ll	lm	lm	lm	ll	lm	lm	lm	ll	lm	ll	lm	lm	lm	ll	ll	ll	lm	lm	lm	ll	lm	ll	ll	lm	ll	lm	lm	lm	ll	lm
LG11_HB_144	F_0065631_L11_PA	LG11	<lmxll>	{1-}	(ll,lm)	ll	lm	ll	ll	ll	lm	lm	lm	ll	lm	ll	ll	lm	ll	lm	lm	lm	ll	lm	lm	lm	ll	lm	ll	lm	lm	lm	ll	ll	ll	lm	lm	lm	ll	lm	ll	ll	lm	ll	lm	lm	lm	ll	lm
LG11_HB_146	F_0065848_L11_PA	LG11	<lmxll>	{1-}	(ll,lm)	ll	lm	ll	ll	ll	lm	lm	lm	ll	lm	ll	ll	lm	ll	lm	lm	lm	ll	lm	lm	lm	ll	lm	ll	lm	lm	lm	ll	ll	ll	lm	lm	lm	ll	lm	ll	ll	lm	ll	lm	lm	lm	ll	lm
LG11_HB_146	F_0065850_L11_PA	LG11	<lmxll>	{1-}	(ll,lm)	ll	lm	ll	ll	ll	lm	lm	lm	ll	lm	ll	ll	lm	ll	lm	lm	lm	ll	lm	lm	lm	ll	lm	ll	lm	lm	lm	ll	ll	ll	lm	lm	lm	ll	lm	ll	ll	lm	ll	lm	lm	lm	ll	lm
LG11_HB_146	F_0065851_L11_PA	LG11	<lmxll>	{1-}	(ll,lm)	ll	lm	ll	ll	ll	lm	lm	lm	ll	lm	ll	ll	lm	ll	lm	lm	lm	ll	lm	lm	lm	ll	lm	ll	lm	lm	lm	ll	ll	ll	lm	lm	lm	ll	lm	ll	ll	lm	ll	lm	lm	lm	ll	lm
LG11_HB_146	F_0065861_L11_PA	LG11	<lmxll>	{1-}	(ll,lm)	ll	lm	ll	ll	ll	lm	lm	lm	ll	lm	ll	ll	lm	ll	lm	lm	lm	ll	lm	lm	lm	ll	lm	ll	lm	lm	lm	ll	ll	ll	lm	lm	lm	ll	lm	ll	ll	lm	ll	lm	lm	lm	ll	lm
LG11_HB_147.5	R_10708802_L11_PA	LG11	<lmxll>	{1-}	(ll,lm)	ll	ll	ll	ll	ll	lm	ll	lm	ll	lm	ll	ll	lm	ll	lm	lm	lm	ll	ll	lm	lm	ll	lm	ll	lm	lm	lm	ll	ll	ll	lm	lm	lm	ll	lm	ll	ll	lm	ll	lm	lm	lm	ll	lm
LG11_HB_148	F_0067163_L11_PA	LG11	<lmxll>	{1-}	(ll,lm)	ll	ll	ll	ll	ll	lm	ll	lm	ll	lm	ll	ll	lm	ll	lm	lm	lm	ll	ll	lm	lm	ll	lm	ll	lm	lm	lm	ll	ll	ll	lm	lm	lm	ll	lm	ll	ll	lm	ll	lm	lm	lm	ll	lm
LG11_HB_149	F_0067279_L11_PA	LG11	<lmxll>	{1-}	(ll,lm)	ll	ll	ll	ll	ll	lm	ll	lm	ll	lm	ll	ll	lm	ll	lm	lm	lm	ll	ll	lm	lm	ll	lm	ll	lm	lm	lm	ll	ll	ll	lm	lm	lm	ll	lm	ll	ll	lm	ll	lm	lm	lm	ll	lm
LG11_HB_149	F_0067281_L11_PA	LG11	<lmxll>	{1-}	(ll,lm)	ll	ll	ll	ll	ll	lm	ll	lm	ll	lm	ll	ll	lm	ll	lm	lm	lm	ll	ll	lm	lm	ll	lm	ll	lm	lm	lm	ll	ll	ll	lm	lm	lm	ll	lm	ll	ll	lm	ll	lm	lm	lm	ll	lm
LG11_HB_149.5	GD_00254_L11_PA	LG11	<lmxll>	{1-}	(ll,lm)	ll	ll	ll	ll	ll	lm	ll	lm	ll	lm	ll	ll	lm	ll	lm	lm	lm	ll	ll	lm	lm	ll	lm	ll	lm	lm	lm	ll	ll	ll	lm	lm	lm	ll	lm	ll	ll	lm	ll	lm	lm	lm	ll	lm
LG11_HB_149.5	R_10600067_L11_PA	LG11	<lmxll>	{1-}	(ll,lm)	ll	ll	ll	ll	ll	lm	ll	lm	ll	lm	ll	ll	lm	ll	lm	lm	lm	ll	ll	lm	lm	ll	lm	ll	lm	lm	lm	ll	ll	ll	lm	lm	lm	ll	lm	ll	ll	lm	ll	lm	lm	lm	ll	lm
LG11_HB_150	F_0067812_L11_PA	LG11	<lmxll>	{1-}	(ll,lm)	ll	ll	ll	ll	ll	lm	ll	lm	ll	lm	ll	ll	lm	ll	lm	lm	lm	ll	ll	lm	lm	ll	lm	ll	lm	lm	lm	ll	ll	ll	lm	lm	lm	ll	lm	ll	ll	lm	ll	lm	lm	lm	ll	lm
LG11_HB_150	F_0067822_L11_PA	LG11	<lmxll>	{1-}	(ll,lm)	ll	ll	ll	ll	ll	lm	ll	lm	ll	lm	ll	ll	lm	ll	lm	lm	lm	ll	ll	lm	lm	ll	lm	ll	lm	lm	lm	ll	ll	ll	lm	lm	lm	ll	lm	ll	ll	lm	ll	lm	lm	lm	ll	lm
LG11_HB_150	F_0067823_L11_PA	LG11	<lmxll>	{1-}	(ll,lm)	ll	ll	ll	ll	ll	lm	ll	lm	ll	lm	ll	ll	lm	ll	lm	lm	lm	ll	ll	lm	lm	ll	lm	ll	lm	lm	lm	ll	ll	ll	lm	lm	lm	ll	lm	ll	ll	lm	ll	lm	lm	lm	ll	lm
LG11_HB_150	F_0067824_L11_PA	LG11	<lmxll>	{1-}	(ll,lm)	ll	ll	ll	ll	ll	lm	ll	lm	ll	lm	ll	ll	lm	ll	lm	lm	lm	ll	ll	lm	lm	ll	lm	ll	lm	lm	lm	ll	ll	ll	lm	lm	lm	ll	lm	ll	ll	lm	ll	lm	lm	lm	ll	lm
LG11_HB_150	F_0067825_L11_PA	LG11	<lmxll>	{1-}	(ll,lm)	ll	ll	ll	ll	ll	lm	ll	lm	ll	lm	ll	ll	lm	ll	lm	lm	lm	ll	ll	lm	lm	ll	lm	ll	lm	lm	lm	ll	ll	ll	lm	lm	lm	ll	lm	ll	ll	lm	ll	lm	lm	lm	ll	lm
LG11_HB_1502	F_0706050_L7_PA	LG11	<nnxnp>	{-1}	(nn,np)	nn	nn	np	np	nn	np	np	np	np	np	nn	nn	np	np	nn	nn	np	np	nn	nn	nn	nn	nn	nn	nn	nn	np	nn	np	np	nn	nn	np	nn	nn	nn	np	np	np	nn	np	nn	np	np
LG11_HB_1502	F_0706064_L7_PA	LG11	<nnxnp>	{-1}	(nn,np)	nn	nn	np	np	nn	np	np	np	np	np	nn	nn	np	np	nn	nn	np	np	nn	nn	nn	nn	nn	nn	nn	nn	np	nn	np	np	nn	nn	np	nn	nn	nn	np	np	np	nn	np	nn	np	np
LG11_HB_1502	F_0706061_L7_PA	LG11	<lmxll>	{0-}	(ll,lm)	ll	lm	lm	ll	lm	ll	lm	ll	ll	lm	lm	ll	ll	lm	ll	ll	ll	lm	lm	ll	ll	lm	ll	lm	lm	ll	ll	lm	lm	lm	ll	ll	lm	lm	ll	lm	lm	lm	ll	ll	ll	ll	lm	ll
LG11_HB_151	F_0067998_L11_PA	LG11	<lmxll>	{1-}	(ll,lm)	ll	ll	ll	ll	ll	lm	ll	lm	ll	lm	ll	ll	lm	ll	lm	lm	lm	ll	ll	lm	lm	ll	lm	ll	lm	lm	lm	ll	ll	ll	lm	lm	lm	ll	lm	ll	ll	lm	ll	lm	lm	lm	ll	lm
LG11_HB_151	F_0067999_L11_PA	LG11	<lmxll>	{1-}	(ll,lm)	ll	ll	ll	ll	ll	lm	ll	lm	ll	lm	ll	ll	lm	ll	lm	lm	lm	ll	ll	lm	lm	ll	lm	ll	lm	lm	lm	ll	ll	ll	lm	lm	lm	ll	lm	ll	ll	lm	ll	lm	lm	lm	ll	lm
LG11_HB_151	F_0068004_L11_PA	LG11	<lmxll>	{1-}	(ll,lm)	ll	ll	ll	ll	ll	lm	ll	lm	ll	lm	ll	ll	lm	ll	lm	lm	lm	ll	ll	lm	lm	ll	lm	ll	lm	lm	lm	ll	ll	ll	lm	lm	lm	ll	lm	ll	ll	lm	ll	lm	lm	lm	ll	lm
LG11_HB_151	F_0068007_L11_PA	LG11	<lmxll>	{1-}	(ll,lm)	ll	ll	ll	ll	ll	lm	ll	lm	ll	lm	ll	ll	lm	ll	lm	lm	lm	ll	ll	lm	lm	ll	lm	ll	lm	lm	lm	ll	ll	ll	lm	lm	lm	ll	lm	ll	ll	lm	ll	lm	lm	lm	ll	lm
LG11_HB_151	F_0068009_L11_PA	LG11	<lmxll>	{1-}	(ll,lm)	ll	ll	ll	ll	ll	lm	ll	lm	ll	lm	ll	ll	lm	ll	lm	lm	lm	ll	ll	lm	lm	ll	lm	ll	lm	lm	lm	ll	ll	ll	lm	lm	lm	ll	lm	ll	ll	lm	ll	lm	lm	lm	ll	lm
LG11_HB_1515	F_0710908_L7_PA	LG11	<nnxnp>	{-0}	(nn,np)	np	np	nn	nn	nn	np	nn	np	nn	np	nn	np	nn	np	np	nn	nn	np	np	np	np	np	nn	np	np	nn	nn	np	np	nn	np	np	nn	np	np	np	nn	nn	nn	np	np	nn	np	nn
LG11_HB_1515	F_0710911_L7_PA	LG11	<hkxhk>	{01}	(hh,hk,kk)	hh	hh	kk	hk	kk	hh	kk	hh	kk	hk	kk	hh	kk	hk	hh	hk	hk	hk	hk	hh	hh	hh	kk	hk	hk	hk	hk	hh	hk	hk	hk	hh	kk	hh	hh	hk	kk	hk	hk	hk	hk	kk	hk	hk
LG11_HB_1515	F_0710915_L7_PA	LG11	<hkxhk>	{10}	(hh,hk,kk)	kk	kk	hh	hk	hh	kk	hh	kk	hh	hk	hh	kk	hh	hk	kk	hk	hk	hk	hk	kk	kk	kk	hh	hk	hk	hk	hk	kk	hk	hk	hk	kk	hh	kk	kk	hk	hh	hk	hk	hk	hk	hh	hk	hk
LG11_HB_152	F_0068415_L11_PA	LG11	<lmxll>	{1-}	(ll,lm)	ll	ll	ll	ll	ll	lm	ll	lm	ll	lm	ll	ll	lm	ll	lm	lm	lm	ll	ll	lm	lm	ll	lm	ll	lm	lm	lm	ll	ll	ll	lm	lm	lm	ll	lm	ll	ll	lm	ll	lm	lm	lm	ll	lm
LG11_HB_152.5	R_11608827_L11_PA	LG11	<lmxll>	{1-}	(ll,lm)	ll	ll	ll	ll	ll	lm	ll	lm	ll	lm	ll	ll	lm	ll	lm	lm	lm	ll	ll	lm	lm	ll	lm	ll	lm	lm	lm	ll	ll	ll	lm	lm	lm	ll	lm	ll	ll	lm	ll	lm	lm	lm	ll	lm
LG11_HB_154	F_0069360_L11_PA	LG11	<lmxll>	{1-}	(ll,lm)	ll	ll	ll	ll	ll	lm	ll	lm	ll	ll	ll	ll	lm	ll	lm	lm	lm	ll	ll	lm	lm	ll	lm	ll	lm	lm	lm	ll	ll	ll	lm	lm	lm	ll	lm	ll	ll	lm	ll	lm	lm	lm	ll	lm
LG11_HB_154.5	R_12148665_L11_PA	LG11	<lmxll>	{1-}	(ll,lm)	ll	ll	ll	ll	ll	lm	ll	lm	ll	ll	ll	ll	lm	ll	lm	lm	lm	ll	ll	lm	lm	ll	lm	ll	lm	lm	lm	ll	ll	ll	lm	lm	lm	ll	lm	ll	ll	lm	ll	lm	lm	lm	ll	lm
LG11_HB_154.8	GD_00037_L11_PA	LG11	<lmxll>	{1-}	(ll,lm)	ll	ll	ll	ll	ll	lm	ll	lm	ll	ll	ll	ll	lm	ll	lm	lm	lm	ll	ll	lm	lm	ll	lm	ll	lm	lm	lm	ll	ll	ll	lm	lm	lm	ll	lm	ll	ll	lm	ll	lm	lm	lm	ll	lm
LG11_HB_154.8	GD_00441_L11_PA	LG11	<lmxll>	{1-}	(ll,lm)	ll	ll	ll	ll	ll	lm	ll	lm	ll	ll	ll	ll	lm	ll	lm	lm	lm	ll	ll	lm	lm	--	lm	ll	ll	lm	lm	ll	ll	ll	lm	lm	lm	ll	lm	ll	ll	lm	ll	lm	lm	lm	ll	lm
LG11_HB_155	F_0070276_L11_PA	LG11	<lmxll>	{1-}	(ll,lm)	ll	ll	ll	ll	ll	lm	ll	lm	ll	ll	ll	ll	lm	ll	lm	lm	lm	ll	ll	lm	lm	ll	lm	ll	ll	lm	lm	ll	ll	ll	lm	lm	lm	ll	lm	ll	ll	lm	ll	lm	lm	lm	ll	lm
LG11_HB_155	F_0070280_L11_PA	LG11	<lmxll>	{1-}	(ll,lm)	ll	ll	ll	ll	ll	lm	ll	lm	ll	ll	ll	ll	lm	ll	lm	lm	lm	ll	ll	lm	lm	ll	lm	ll	ll	lm	lm	ll	ll	ll	lm	lm	lm	ll	lm	ll	ll	lm	ll	lm	lm	lm	ll	lm
LG11_HB_155	F_0070281_L11_PA	LG11	<lmxll>	{1-}	(ll,lm)	ll	ll	ll	ll	ll	lm	ll	lm	ll	ll	ll	ll	lm	ll	lm	lm	lm	ll	ll	lm	lm	ll	lm	ll	ll	lm	lm	ll	ll	ll	lm	lm	lm	ll	lm	ll	ll	lm	ll	lm	lm	lm	ll	lm
LG11_HB_155	R_12383439_L11_PA	LG11	<lmxll>	{1-}	(ll,lm)	ll	ll	ll	ll	ll	lm	ll	lm	ll	ll	ll	ll	lm	ll	lm	lm	lm	ll	ll	lm	lm	ll	lm	ll	ll	lm	lm	ll	ll	ll	lm	lm	lm	ll	lm	ll	ll	lm	ll	lm	lm	lm	ll	lm
LG11_HB_1551	F_0725494_L8_PA	LG11	<lmxll>	{1-}	(ll,lm)	lm	ll	ll	lm	ll	lm	ll	lm	lm	ll	ll	lm	lm	ll	lm	lm	lm	ll	ll	lm	lm	ll	lm	ll	ll	lm	lm	ll	ll	ll	lm	lm	lm	ll	lm	ll	ll	ll	lm	lm	lm	lm	ll	lm
LG11_HB_157	F_0071389_L11_PA	LG11	<lmxll>	{1-}	(ll,lm)	ll	ll	ll	ll	ll	lm	ll	lm	ll	ll	ll	ll	lm	ll	lm	lm	lm	ll	ll	lm	lm	ll	lm	ll	ll	lm	lm	ll	ll	ll	lm	lm	lm	ll	lm	ll	ll	lm	ll	lm	lm	lm	ll	lm
LG11_HB_157	F_0071391_L11_PA	LG11	<lmxll>	{1-}	(ll,lm)	ll	ll	ll	ll	ll	lm	ll	lm	ll	ll	ll	ll	lm	ll	lm	lm	lm	ll	ll	lm	lm	ll	lm	ll	ll	lm	lm	ll	ll	ll	lm	lm	lm	ll	lm	ll	ll	lm	ll	lm	lm	lm	ll	lm
LG11_HB_157	F_0071392_L11_PA	LG11	<lmxll>	{1-}	(ll,lm)	ll	ll	ll	ll	ll	lm	ll	lm	ll	ll	ll	ll	lm	ll	lm	lm	lm	ll	ll	lm	lm	ll	lm	ll	ll	lm	lm	ll	ll	ll	lm	lm	lm	ll	lm	ll	ll	lm	ll	lm	lm	lm	ll	lm
LG11_HB_157	R_12898690_L11_PA	LG11	<lmxll>	{1-}	(ll,lm)	ll	ll	ll	ll	ll	lm	ll	lm	ll	ll	ll	ll	lm	ll	lm	lm	lm	ll	ll	lm	lm	ll	lm	ll	ll	lm	lm	ll	ll	ll	lm	lm	lm	ll	lm	ll	ll	lm	ll	lm	lm	lm	ll	lm
LG11_HB_157.5	GD_02465_L11_PA	LG11	<lmxll>	{1-}	(ll,lm)	ll	ll	ll	ll	ll	lm	ll	lm	ll	ll	ll	ll	lm	ll	lm	lm	lm	ll	ll	lm	lm	ll	lm	ll	ll	lm	lm	ll	ll	ll	lm	lm	lm	ll	lm	ll	ll	lm	ll	lm	lm	lm	ll	lm
LG11_HB_157.5	R_12934511_L11_PA	LG11	<lmxll>	{1-}	(ll,lm)	ll	ll	ll	ll	ll	lm	ll	lm	ll	ll	ll	ll	lm	ll	lm	lm	lm	ll	ll	lm	lm	ll	lm	ll	ll	lm	lm	ll	ll	ll	lm	lm	lm	ll	lm	ll	ll	lm	ll	lm	lm	lm	ll	lm
LG11_HB_158	F_0071995_L11_PA	LG11	<lmxll>	{1-}	(ll,lm)	ll	ll	ll	ll	ll	lm	ll	lm	ll	ll	ll	ll	lm	ll	lm	lm	lm	ll	ll	lm	lm	ll	lm	ll	ll	lm	lm	ll	ll	ll	lm	lm	lm	ll	lm	ll	ll	ll	ll	lm	lm	lm	ll	lm
LG11_HB_158	F_0072000_L11_PA	LG11	<lmxll>	{1-}	(ll,lm)	ll	ll	ll	ll	ll	lm	ll	lm	ll	ll	ll	ll	lm	ll	lm	lm	lm	ll	ll	lm	lm	--	lm	ll	ll	lm	lm	ll	ll	--	lm	lm	lm	ll	lm	ll	ll	ll	ll	lm	lm	lm	ll	lm
LG11_HB_158	F_0072005_L11_PA	LG11	<lmxll>	{1-}	(ll,lm)	ll	ll	ll	ll	ll	lm	ll	lm	ll	ll	ll	ll	lm	ll	lm	lm	lm	ll	ll	--	lm	ll	lm	ll	ll	lm	lm	ll	ll	ll	lm	lm	lm	ll	lm	ll	ll	ll	ll	lm	lm	lm	ll	lm
LG11_HB_158	F_0072015_L11_PA	LG11	<lmxll>	{1-}	(ll,lm)	ll	ll	ll	ll	ll	lm	ll	lm	ll	ll	ll	ll	lm	ll	lm	lm	lm	ll	ll	lm	lm	ll	lm	ll	ll	lm	lm	ll	ll	--	lm	lm	lm	ll	lm	ll	ll	ll	ll	lm	lm	lm	ll	lm
LG11_HB_158	F_0072017_L11_PA	LG11	<lmxll>	{1-}	(ll,lm)	ll	ll	ll	ll	ll	lm	ll	lm	ll	ll	ll	ll	lm	ll	lm	lm	lm	ll	ll	lm	lm	ll	lm	ll	ll	lm	lm	ll	ll	ll	lm	lm	lm	ll	lm	ll	ll	ll	ll	lm	lm	lm	ll	lm
LG11_HB_160	F_0072603_L11_PA	LG11	<nnxnp>	{-0}	(nn,np)	nn	np	np	nn	np	nn	np	nn	np	np	np	np	nn	nn	nn	np	np	nn	np	nn	np	np	np	np	np	np	np	np	nn	nn	np	nn	nn	nn	nn	np	nn	nn	nn	nn	np	nn	np	nn
LG11_HB_160	F_0072604_L11_PA	LG11	<nnxnp>	{-0}	(nn,np)	nn	np	np	nn	np	nn	np	nn	np	np	np	np	nn	nn	nn	np	np	nn	np	nn	np	np	np	np	np	np	np	np	nn	nn	np	nn	nn	nn	nn	np	nn	nn	nn	nn	np	nn	np	nn
LG11_HB_163	F_0074196_L11_PA	LG11	<lmxll>	{1-}	(ll,lm)	ll	ll	ll	lm	ll	lm	ll	lm	ll	ll	ll	ll	lm	ll	lm	lm	lm	ll	ll	lm	lm	ll	lm	ll	ll	lm	lm	ll	ll	ll	lm	lm	lm	ll	lm	ll	ll	ll	ll	lm	lm	lm	ll	lm
LG11_HB_163	R_14850427_L11_PA	LG11	<lmxll>	{1-}	(ll,lm)	ll	ll	ll	lm	ll	lm	ll	lm	ll	ll	ll	ll	lm	ll	lm	lm	lm	ll	ll	lm	lm	ll	lm	ll	ll	lm	lm	ll	ll	ll	lm	lm	lm	ll	lm	ll	ll	ll	ll	lm	lm	lm	ll	lm
LG11_HB_163	R_14856775_L11_PA	LG11	<lmxll>	{1-}	(ll,lm)	ll	ll	ll	lm	ll	lm	ll	lm	ll	ll	ll	ll	lm	ll	lm	lm	lm	ll	ll	lm	lm	ll	lm	ll	ll	lm	lm	ll	ll	ll	lm	lm	lm	ll	lm	ll	ll	ll	ll	lm	lm	lm	--	lm
LG11_HB_165	F_0075140_L11_PA	LG11	<lmxll>	{1-}	(ll,lm)	ll	ll	ll	lm	ll	lm	ll	lm	ll	ll	ll	ll	lm	ll	lm	lm	lm	ll	ll	lm	lm	ll	lm	ll	ll	lm	lm	ll	ll	ll	lm	lm	lm	ll	lm	ll	ll	ll	ll	lm	lm	lm	ll	lm
LG11_HB_166	F_0075428_L11_PA	LG11	<lmxll>	{1-}	(ll,lm)	ll	ll	ll	lm	ll	lm	ll	lm	ll	ll	ll	ll	lm	ll	lm	lm	lm	ll	ll	lm	lm	ll	lm	ll	ll	lm	lm	ll	ll	ll	lm	lm	lm	ll	lm	ll	ll	ll	ll	lm	lm	lm	ll	lm
LG11_HB_166	F_0075446_L11_PA	LG11	<lmxll>	{1-}	(ll,lm)	ll	ll	ll	lm	ll	lm	ll	lm	ll	ll	ll	ll	lm	ll	lm	lm	lm	ll	ll	lm	lm	ll	lm	ll	ll	lm	lm	ll	ll	ll	lm	lm	lm	ll	lm	ll	ll	ll	ll	lm	lm	lm	ll	lm
LG11_HB_167	F_0075778_L11_PA	LG11	<lmxll>	{1-}	(ll,lm)	ll	ll	ll	ll	ll	lm	ll	lm	ll	ll	ll	ll	lm	ll	lm	lm	lm	ll	ll	lm	lm	ll	lm	ll	ll	lm	lm	ll	ll	ll	lm	lm	lm	ll	lm	ll	ll	ll	ll	lm	lm	lm	ll	lm
LG11_HB_170	F_0076552_L11_PA	LG11	<nnxnp>	{-0}	(nn,np)	np	np	np	nn	np	nn	np	nn	np	np	np	np	nn	nn	nn	np	np	nn	np	nn	np	np	np	np	np	np	np	np	nn	nn	np	nn	nn	nn	nn	np	nn	nn	nn	nn	np	np	nn	nn
LG11_HB_170	F_0076561_L11_PA	LG11	<nnxnp>	{-0}	(nn,np)	np	np	np	nn	np	nn	np	nn	np	np	np	np	nn	nn	nn	np	np	nn	np	nn	np	np	np	np	np	np	np	np	nn	nn	np	nn	nn	nn	nn	np	nn	nn	nn	nn	np	np	nn	nn
LG11_HB_170	F_0076567_L11_PA	LG11	<nnxnp>	{-0}	(nn,np)	np	np	np	nn	np	nn	np	nn	np	np	np	np	nn	nn	nn	np	np	nn	np	nn	np	np	np	np	np	np	np	np	nn	nn	np	nn	nn	nn	nn	np	nn	nn	nn	nn	np	np	nn	nn
LG11_HB_171	F_0077308_L11_PA	LG11	<nnxnp>	{-0}	(nn,np)	np	np	np	nn	np	nn	np	nn	np	np	np	np	nn	np	np	np	np	nn	np	nn	np	np	np	np	np	np	np	np	nn	nn	np	nn	nn	nn	nn	np	nn	nn	nn	nn	np	np	nn	nn
LG11_HB_171	F_0077309_L11_PA	LG11	<nnxnp>	{-0}	(nn,np)	np	np	np	nn	np	nn	np	nn	np	np	np	np	nn	np	np	np	np	nn	np	nn	np	np	np	np	np	np	np	np	nn	nn	np	nn	nn	nn	nn	np	nn	nn	nn	nn	np	np	nn	nn
LG11_HB_171	F_0077291_L11_PA	LG11	<nnxnp>	{-0}	(nn,np)	np	np	np	nn	np	nn	np	nn	np	np	np	np	nn	nn	np	np	np	nn	np	nn	np	np	np	np	np	np	np	np	nn	nn	np	nn	nn	nn	nn	np	nn	nn	nn	nn	np	np	nn	nn
LG11_HB_171	F_0077294_L11_PA	LG11	<nnxnp>	{-0}	(nn,np)	np	np	np	nn	np	nn	np	nn	np	np	np	np	nn	nn	np	np	np	nn	np	nn	np	np	np	np	np	np	np	np	nn	nn	np	nn	nn	nn	nn	np	nn	nn	nn	nn	np	np	nn	nn
LG11_HB_172	F_0077750_L11_PA	LG11	<nnxnp>	{-0}	(nn,np)	np	np	np	nn	np	nn	np	nn	np	np	np	np	nn	nn	np	np	np	nn	np	nn	np	np	np	np	np	np	np	np	nn	nn	np	nn	nn	nn	nn	np	nn	nn	nn	nn	np	np	nn	nn
LG11_HB_172	F_0077770_L11_PA	LG11	<hkxhk>	{01}	(hh,hk,kk)	hh	hk	hk	hk	hk	hk	hk	hk	hh	hk	hk	hh	hk	kk	hh	hh	hh	kk	hk	hk	hh	hk	hh	hk	hk	hh	hh	hk	kk	kk	hh	hk	hk	kk	hk	hk	kk	kk	kk	hk	hh	hh	kk	hk
LG11_HB_172	F_0077781_L11_PA	LG11	<lmxll>	{1-}	(ll,lm)	lm	ll	ll	lm	ll	lm	ll	lm	lm	ll	ll	lm	lm	ll	lm	lm	lm	ll	ll	lm	lm	ll	lm	ll	ll	lm	lm	ll	ll	ll	lm	lm	lm	ll	lm	ll	ll	ll	ll	lm	lm	lm	ll	lm
LG11_HB_174	F_0078014_L11_PA	LG11	<lmxll>	{1-}	(ll,lm)	lm	ll	ll	lm	ll	lm	ll	lm	lm	ll	ll	lm	lm	ll	lm	lm	lm	ll	ll	lm	lm	ll	lm	ll	ll	lm	lm	ll	ll	ll	lm	lm	lm	ll	lm	ll	ll	ll	ll	lm	lm	lm	ll	lm
LG11_HB_175	F_0078328_L11_PA	LG11	<lmxll>	{1-}	(ll,lm)	lm	ll	ll	lm	ll	lm	ll	lm	lm	ll	ll	lm	lm	ll	lm	lm	lm	ll	ll	lm	lm	ll	lm	ll	ll	lm	lm	ll	ll	ll	lm	lm	lm	ll	lm	ll	ll	ll	ll	lm	lm	lm	ll	lm
LG11_HB_177	F_0078778_L11_PA	LG11	<lmxll>	{1-}	(ll,lm)	lm	ll	ll	lm	ll	lm	ll	lm	lm	ll	ll	lm	lm	ll	lm	lm	lm	ll	ll	lm	lm	ll	lm	ll	ll	lm	lm	ll	ll	ll	lm	lm	lm	ll	lm	ll	ll	ll	ll	lm	lm	lm	ll	lm
LG11_HB_1783_s36h1	F_0839399_L11_26_1	LG11	<hkxhk>	{10}	(hh,hk,kk)	hh	hk	hk	hh	hh	hk	kk	kk	hh	hk	hk	hk	kk	hh	kk	kk	kk	hh	hk	kk	hk	hk	hk	kk	hk	kk	kk	hk	hh	kk	kk	hk	hk	hk	hk	hk	hh	kk	hk	hk	hk	kk	hh	hk
LG11_HB_1783_s36h1	F_0839408_L11_26_1	LG11	<hkxhk>	{10}	(hh,hk,kk)	hh	hk	hk	hh	hh	hk	kk	kk	hh	hk	hk	hk	kk	hh	kk	kk	kk	hh	hk	kk	hk	hk	hk	kk	hk	kk	kk	hk	hh	kk	kk	hk	hk	hk	hk	hk	hh	kk	hk	hk	hk	kk	hh	hk
LG11_HB_1783_s36h1	F_0839410_L11_26_1	LG11	<hkxhk>	{01}	(hh,hk,kk)	kk	hk	hk	kk	kk	hk	hh	hh	kk	hk	hk	hk	hh	kk	hh	hh	hh	kk	hk	hh	hk	hk	hk	hh	hk	hh	hh	hk	kk	hh	hh	hk	hk	hk	hk	hk	kk	hh	hk	hk	hk	hh	kk	hk
LG11_HB_1787_s27h1	F_0840090_L11_27_1	LG11	<hkxhk>	{10}	(hh,hk,kk)	hh	hk	hk	hh	hh	hk	kk	kk	hh	hk	hk	hk	kk	hh	kk	hk	kk	hk	hk	kk	hk	hk	hk	kk	hk	kk	kk	hk	hh	kk	kk	hk	kk	hk	hk	hk	hh	kk	hk	hk	hk	kk	hh	kk
LG11_HB_1790_s29h1	F_0841915_L11_29_1	LG11	<nnxnp>	{-1}	(nn,np)	np	nn	nn	np	np	np	nn	nn	np	np	nn	nn	nn	np	np	np	nn	nn	np	nn	np	nn	np	np	np	nn	nn	nn	np	nn	nn	np	nn	nn	nn	nn	nn	nn	np	np	np	nn	np	nn
R_12911499_L11_31_1	R_12911499_L11_31_1	LG11	<lmxll>	{1-}	(ll,lm)	ll	ll	ll	ll	ll	lm	ll	lm	ll	ll	ll	ll	lm	ll	lm	lm	lm	ll	ll	lm	lm	ll	lm	ll	ll	lm	lm	ll	ll	ll	lm	lm	lm	ll	lm	ll	ll	lm	ll	lm	lm	lm	ll	lm
LG11_HB_1794_s31h1	F_0844561_L11_31_1	LG11	<lmxll>	{1-}	(ll,lm)	ll	ll	ll	ll	ll	lm	ll	lm	ll	ll	ll	ll	lm	ll	lm	lm	lm	ll	ll	lm	lm	ll	lm	ll	lm	lm	lm	ll	ll	ll	lm	lm	lm	ll	lm	ll	ll	lm	ll	lm	lm	lm	ll	lm
F_0845784_L11_33_1	F_0845784_L11_33_1	LG11	<nnxnp>	{-0}	(nn,np)	np	np	np	nn	np	nn	np	nn	np	np	np	np	nn	nn	np	np	np	nn	np	nn	np	np	np	np	np	np	np	--	nn	nn	np	nn	nn	nn	nn	--	nn	nn	nn	nn	np	np	nn	nn
LG11_HB_180	F_0081112_L11_PA	LG11	<nnxnp>	{-0}	(nn,np)	np	np	np	nn	np	nn	np	nn	np	np	np	np	nn	nn	np	np	np	nn	np	nn	np	np	np	np	np	np	np	np	nn	nn	np	nn	nn	nn	nn	np	nn	nn	nn	nn	np	np	nn	nn
LG11_HB_180	F_0081117_L11_PA	LG11	<nnxnp>	{-0}	(nn,np)	np	np	np	nn	np	nn	np	nn	np	np	np	np	nn	nn	np	np	np	nn	np	nn	np	np	np	np	np	np	np	np	nn	nn	np	nn	nn	nn	nn	np	nn	nn	nn	nn	np	np	nn	nn
LG11_HB_180	GD_01187_L11_PA	LG11	<nnxnp>	{-0}	(nn,np)	np	np	np	nn	np	nn	np	nn	np	np	np	np	nn	nn	np	np	np	nn	np	nn	np	np	np	np	np	np	np	np	nn	nn	np	nn	nn	nn	nn	np	nn	nn	nn	nn	np	np	nn	nn
LG11_HB_1800_s41h1	F_0847944_L11_41_1	LG11	<lmxll>	{1-}	(ll,lm)	lm	ll	ll	lm	ll	lm	ll	lm	lm	ll	ll	lm	lm	ll	lm	lm	lm	ll	ll	lm	lm	ll	lm	ll	ll	lm	lm	ll	ll	ll	lm	lm	lm	ll	lm	ll	ll	ll	lm	lm	lm	lm	ll	lm
LG11_HB_1800_s41h1	F_0847958_L11_41_1	LG11	<lmxll>	{1-}	(ll,lm)	lm	ll	ll	lm	ll	lm	ll	lm	lm	ll	ll	lm	lm	ll	lm	lm	lm	ll	ll	lm	lm	ll	lm	ll	ll	lm	lm	ll	ll	ll	lm	lm	lm	ll	lm	ll	ll	ll	lm	lm	lm	lm	ll	lm
LG11_HB_1801_s41h1	F_0848306_L11_41_1	LG11	<hkxhk>	{10}	(hh,hk,kk)	kk	hk	hh	hk	hk	hk	hh	hk	kk	hh	hk	kk	hk	hh	kk	kk	hk	hh	hk	kk	kk	hk	kk	hk	hk	kk	hk	hk	hh	hh	kk	kk	hk	hk	kk	hk	hh	hh	hk	kk	hk	kk	hh	hk
R_26099970_L11_41_1	R_26099970_L11_41_1	LG11	<nnxnp>	{-0}	(nn,np)	np	np	nn	nn	np	nn	nn	nn	nn	nn	np	np	nn	nn	np	np	nn	nn	np	np	np	np	np	np	np	np	nn	np	nn	nn	np	np	nn	np	np	np	nn	nn	nn	np	nn	np	nn	nn
LG11_HB_1804_s41h1	F_0849347_L11_41_1	LG11	<lmxll>	{0-}	(ll,lm)	ll	lm	lm	ll	lm	ll	lm	ll	ll	lm	lm	ll	ll	lm	ll	ll	ll	lm	lm	ll	ll	lm	ll	lm	lm	ll	ll	lm	lm	lm	ll	ll	lm	lm	ll	lm	lm	lm	ll	ll	ll	ll	lm	ll
LG11_HB_1805_s41h1	F_0849469_L11_41_1	LG11	<efxeg>	{00}	(ee,ef,eg,fg)	eg	fg	ef	ee	fg	ee	ef	ee	ee	ef	fg	eg	ee	ef	eg	eg	ee	ef	fg	eg	eg	fg	eg	fg	fg	eg	ee	fg	ef	ef	eg	eg	ef	fg	eg	fg	ef	ef	ee	eg	ee	eg	ef	ee
LG11_HB_1806_s42h1	F_0849813_L11_42_1	LG11	<hkxhk>	{00}	(hh,hk,kk)	hk	kk	hk	hh	kk	hh	hk	hh	hh	hk	kk	hk	hh	hk	hk	hk	hh	hk	kk	hk	hk	kk	hk	kk	kk	hk	hh	kk	hk	hk	hk	hk	hk	kk	hk	kk	hk	hk	hh	hk	hh	hk	hk	hh
LG11_HB_1806_s42h1	F_0849828_L11_42_1	LG11	<hkxhk>	{11}	(hh,hk,kk)	hk	hh	hk	kk	hh	kk	hk	kk	kk	hk	hh	hk	kk	hk	hk	hk	kk	hk	hh	hk	hk	hh	hk	hh	hh	hk	kk	hh	hk	hk	hk	hk	hk	hh	hk	hh	hk	hk	kk	hk	kk	hk	hk	kk
LG11_HB_1806_s42h1	F_0849822_L11_42_1	LG11	<lmxll>	{1-}	(ll,lm)	lm	ll	ll	lm	ll	lm	ll	lm	lm	ll	ll	lm	lm	ll	lm	lm	lm	ll	ll	lm	lm	ll	lm	ll	ll	lm	lm	ll	ll	ll	lm	lm	ll	ll	lm	ll	ll	ll	lm	lm	lm	lm	ll	lm
LG11_HB_1807_s42h1	F_0850158_L11_42_1	LG11	<nnxnp>	{-1}	(nn,np)	nn	nn	np	np	nn	np	np	np	np	np	nn	nn	np	np	nn	nn	np	np	nn	nn	nn	nn	nn	nn	nn	nn	np	nn	np	np	nn	nn	np	nn	nn	nn	np	np	np	nn	np	nn	np	np
LG11_HB_1807_s42h1	F_0850200_L11_42_1	LG11	<lmxll>	{0-}	(ll,lm)	ll	lm	lm	ll	lm	ll	lm	ll	ll	lm	lm	ll	ll	lm	ll	ll	ll	lm	lm	ll	ll	lm	ll	lm	lm	ll	ll	lm	lm	lm	ll	ll	lm	lm	ll	lm	lm	lm	ll	ll	ll	ll	lm	ll
F_0850748_L11_42_1	F_0850748_L11_42_1	LG11	<lmxll>	{1-}	(ll,lm)	lm	ll	ll	lm	ll	lm	ll	lm	lm	ll	ll	lm	lm	ll	lm	lm	lm	ll	ll	lm	lm	ll	lm	ll	ll	lm	lm	ll	ll	ll	lm	lm	ll	ll	lm	ll	ll	ll	lm	lm	ll	lm	ll	lm
LG11_HB_1809_s44h1	F_0851591_L11_44_1	LG11	<lmxll>	{1-}	(ll,lm)	lm	lm	ll	lm	ll	lm	ll	lm	ll	ll	ll	lm	ll	ll	lm	lm	lm	ll	ll	lm	lm	ll	lm	ll	ll	lm	lm	ll	ll	ll	lm	lm	ll	ll	lm	ll	ll	ll	lm	lm	ll	ll	ll	lm
LG11_HB_181	F_0081364_L11_PA	LG11	<lmxll>	{1-}	(ll,lm)	lm	ll	ll	lm	ll	lm	ll	lm	lm	ll	ll	lm	lm	ll	lm	lm	lm	ll	ll	lm	lm	ll	lm	ll	ll	lm	lm	ll	ll	ll	lm	lm	lm	ll	lm	ll	ll	ll	lm	lm	lm	lm	ll	lm
LG11_HB_1810_s44h1	F_0851645_L11_44_1	LG11	<lmxll>	{0-}	(ll,lm)	ll	ll	lm	ll	lm	ll	lm	ll	lm	lm	lm	ll	lm	lm	ll	ll	ll	lm	lm	ll	ll	lm	ll	lm	lm	ll	ll	lm	lm	lm	ll	ll	lm	lm	ll	lm	lm	lm	ll	ll	lm	lm	lm	ll
LG11_HB_1810_s44h1	F_0851658_L11_44_1	LG11	<lmxll>	{0-}	(ll,lm)	ll	ll	lm	ll	lm	ll	lm	ll	lm	lm	lm	ll	lm	lm	ll	ll	ll	lm	lm	ll	ll	lm	ll	lm	lm	ll	ll	lm	lm	lm	ll	ll	lm	lm	ll	lm	lm	lm	ll	ll	lm	lm	lm	ll
LG11_HB_1810_s44h1	F_0851669_L11_44_1	LG11	<lmxll>	{0-}	(ll,lm)	ll	ll	lm	ll	lm	ll	lm	ll	lm	lm	lm	ll	lm	lm	ll	ll	ll	lm	lm	ll	ll	lm	ll	lm	lm	ll	ll	lm	lm	lm	ll	ll	lm	lm	ll	lm	lm	lm	ll	ll	lm	lm	lm	ll
LG11_HB_1811.5_s46h1	R_36946479_L11_46_1	LG11	<nnxnp>	{-0}	(nn,np)	np	np	nn	nn	nn	np	nn	nn	nn	nn	np	np	nn	np	np	nn	nn	nn	np	np	np	np	np	np	np	np	np	np	np	nn	np	np	nn	np	np	np	nn	nn	nn	np	np	nn	np	nn
LG11_HB_1811.5_s46h1	R_36949843_L11_46_1	LG11	<lmxll>	{1-}	(ll,lm)	lm	lm	ll	lm	ll	lm	ll	lm	ll	ll	ll	lm	ll	ll	lm	lm	lm	ll	ll	lm	lm	lm	lm	ll	ll	lm	lm	lm	ll	lm	lm	lm	ll	lm	lm	ll	ll	lm	lm	lm	ll	ll	ll	lm
LG11_HB_1811_s45h1	F_0852584_L11_45_1	LG11	<lmxll>	{1-}	(ll,lm)	lm	lm	ll	lm	ll	lm	ll	lm	ll	ll	ll	lm	ll	ll	lm	lm	lm	ll	ll	lm	lm	lm	lm	ll	ll	lm	lm	lm	ll	lm	lm	lm	ll	lm	lm	ll	ll	lm	lm	lm	ll	ll	ll	lm
LG11_HB_1812_s46h1	F_0852908_L11_46_1	LG11	<hkxhk>	{01}	(hh,hk,kk)	hh	hh	kk	hk	kk	hh	kk	hh	kk	kk	hk	hh	kk	hk	hh	hk	hk	kk	hk	hh	hh	hh	hh	hk	hk	hk	hh	hh	hk	hk	hh	hh	kk	hh	hh	hk	kk	hk	hk	hh	hk	kk	hk	hk
LG11_HB_1812_s46h1	F_0852911_L11_46_1	LG11	<hkxhk>	{10}	(hh,hk,kk)	kk	kk	hh	hk	hh	kk	hh	kk	hh	hh	hk	kk	hh	hk	kk	hk	hk	hh	hk	kk	kk	kk	kk	hk	hk	hk	kk	kk	hk	hk	kk	kk	hh	kk	kk	hk	hh	hk	hk	kk	hk	hh	hk	hk
LG11_HB_1815_s47h1	F_0853817_L11_47_1	LG11	<hkxhk>	{10}	(hh,hk,kk)	kk	kk	hh	hk	hh	kk	hh	kk	hh	hk	hh	kk	hh	hk	kk	hk	hk	hk	hk	kk	kk	kk	hh	hk	hk	hk	hk	kk	hk	hk	kk	kk	hh	kk	kk	hk	hh	hk	hk	kk	hk	hh	hk	hk
LG11_HB_1815_s47h1	F_0853800_L11_47_1	LG11	<nnxnp>	{-0}	(nn,np)	np	np	nn	nn	nn	np	nn	np	nn	np	nn	np	nn	np	np	nn	nn	np	np	np	np	np	nn	np	np	nn	nn	np	np	nn	np	np	nn	np	np	np	nn	nn	nn	np	np	nn	np	nn
LG11_HB_1816_s47h1	F_0853955_L11_47_1	LG11	<nnxnp>	{-0}	(nn,np)	np	np	nn	nn	nn	np	nn	np	nn	np	nn	np	nn	np	np	nn	nn	np	np	np	np	np	nn	np	np	nn	nn	np	np	nn	np	np	nn	np	np	np	nn	nn	nn	np	np	nn	np	nn
LG11_HB_1816_s47h1	F_0853964_L11_47_1	LG11	<lmxll>	{1-}	(ll,lm)	lm	lm	ll	lm	ll	lm	ll	lm	ll	ll	ll	lm	ll	ll	lm	lm	lm	ll	ll	lm	lm	lm	ll	ll	ll	lm	lm	lm	ll	lm	ll	lm	ll	lm	lm	ll	ll	lm	lm	ll	ll	ll	ll	lm
LG11_HB_1816_s47h1	F_0853971_L11_47_1	LG11	<lmxll>	{1-}	(ll,lm)	lm	lm	ll	lm	ll	lm	ll	lm	ll	ll	ll	lm	ll	ll	lm	lm	lm	ll	ll	lm	lm	lm	ll	ll	ll	lm	lm	lm	ll	lm	ll	lm	ll	lm	lm	ll	ll	lm	lm	ll	ll	ll	ll	lm
LG11_HB_1817_s26h1	F_0854015_L12_26_1	LG11	<hkxhk>	{01}	(hh,hk,kk)	kk	hk	hk	kk	kk	hk	hh	hh	kk	hk	hk	hk	hh	kk	hh	hh	hh	kk	hk	hh	hk	hk	hk	hh	hk	hh	hh	hh	kk	hh	hh	hk	hk	hk	hk	hk	kk	hh	hk	hk	hk	hh	kk	hk
LG11_HB_1817_s26h1	F_0854043_L12_26_1	LG11	<hkxhk>	{01}	(hh,hk,kk)	kk	hk	hk	kk	kk	hk	hh	hh	kk	hk	hk	hk	hh	kk	hh	hh	hh	kk	hk	hh	hk	hk	hk	hh	hk	hh	hh	hh	kk	hh	hh	hk	hk	hk	hk	hk	kk	hh	hk	hk	hk	hh	kk	hk
LG11_HB_182	F_0081952_L11_PA	LG11	<lmxll>	{1-}	(ll,lm)	lm	ll	ll	lm	ll	lm	ll	lm	lm	ll	ll	lm	lm	ll	lm	lm	lm	ll	ll	lm	lm	ll	lm	ll	ll	lm	lm	ll	ll	ll	lm	lm	lm	ll	lm	ll	ll	ll	lm	lm	lm	lm	ll	lm
LG11_HB_182	F_0081976_L11_PA	LG11	<lmxll>	{1-}	(ll,lm)	lm	ll	ll	lm	ll	lm	ll	lm	lm	ll	ll	lm	lm	ll	lm	lm	lm	ll	ll	lm	lm	ll	lm	ll	ll	lm	lm	ll	ll	ll	lm	lm	lm	ll	lm	ll	ll	ll	lm	lm	lm	lm	ll	lm
LG11_HB_182	F_0081983_L11_PA	LG11	<lmxll>	{1-}	(ll,lm)	lm	ll	ll	lm	ll	lm	ll	lm	lm	ll	ll	lm	lm	ll	lm	lm	lm	ll	ll	lm	lm	ll	lm	ll	ll	lm	lm	ll	ll	ll	lm	lm	lm	ll	lm	ll	ll	ll	lm	lm	lm	lm	ll	lm
LG11_HB_1820_s27h1	F_0855587_L12_27_1	LG11	<lmxll>	{1-}	(ll,lm)	lm	ll	ll	lm	ll	lm	ll	lm	lm	ll	ll	lm	lm	ll	lm	lm	lm	ll	ll	lm	lm	ll	lm	ll	ll	lm	lm	ll	ll	ll	lm	lm	lm	ll	lm	ll	ll	ll	ll	lm	lm	lm	ll	lm
LG11_HB_1820_s27h1	F_0855601_L12_27_1	LG11	<lmxll>	{1-}	(ll,lm)	lm	ll	ll	lm	ll	lm	ll	lm	lm	ll	ll	lm	lm	ll	lm	lm	lm	ll	ll	lm	lm	ll	lm	ll	ll	lm	lm	ll	ll	ll	lm	lm	lm	ll	lm	ll	ll	ll	ll	lm	lm	lm	ll	lm
LG11_HB_1820_s27h1	F_0855589_L12_27_1	LG11	<lmxll>	{1-}	(ll,lm)	lm	ll	ll	lm	ll	lm	ll	lm	lm	ll	ll	lm	lm	--	lm	--	lm	ll	ll	lm	lm	ll	lm	ll	ll	lm	lm	ll	ll	ll	lm	lm	lm	ll	lm	ll	ll	ll	--	lm	lm	lm	--	lm
LG11_HB_186	R_23881186_L11_PA	LG11	<lmxll>	{1-}	(ll,lm)	lm	ll	ll	lm	ll	lm	ll	lm	lm	ll	ll	lm	lm	ll	lm	lm	lm	ll	ll	lm	lm	ll	lm	ll	ll	lm	lm	ll	ll	ll	lm	lm	lm	ll	lm	ll	ll	ll	ll	lm	lm	lm	ll	lm
LG11_HB_187	F_0083429_L11_PA	LG11	<lmxll>	{1-}	(ll,lm)	lm	ll	ll	lm	ll	lm	ll	lm	lm	ll	ll	lm	lm	ll	lm	lm	lm	ll	ll	lm	lm	ll	lm	ll	ll	lm	lm	ll	ll	ll	lm	lm	lm	ll	lm	ll	ll	ll	lm	lm	lm	lm	ll	lm
LG11_HB_187	F_0083436_L11_PA	LG11	<lmxll>	{1-}	(ll,lm)	lm	ll	ll	lm	ll	lm	ll	lm	lm	ll	ll	lm	lm	ll	lm	lm	lm	ll	ll	lm	lm	ll	lm	ll	ll	lm	lm	ll	ll	ll	lm	lm	lm	ll	lm	ll	ll	ll	lm	lm	lm	lm	ll	lm
LG11_HB_187	F_0083446_L11_PA	LG11	<lmxll>	{1-}	(ll,lm)	lm	ll	ll	lm	ll	lm	ll	lm	lm	ll	ll	lm	lm	ll	lm	lm	lm	ll	ll	lm	lm	ll	lm	ll	ll	lm	lm	ll	ll	ll	lm	lm	lm	ll	lm	ll	ll	ll	lm	lm	lm	lm	ll	lm
LG11_HB_187	F_0083448_L11_PA	LG11	<lmxll>	{1-}	(ll,lm)	lm	ll	ll	lm	ll	lm	ll	lm	lm	ll	ll	lm	lm	ll	lm	lm	lm	ll	ll	lm	lm	ll	lm	ll	ll	lm	lm	ll	ll	ll	lm	lm	lm	ll	lm	ll	ll	ll	lm	lm	lm	lm	ll	lm
LG11_HB_187	F_0083456_L11_PA	LG11	<lmxll>	{1-}	(ll,lm)	lm	ll	ll	lm	ll	lm	ll	lm	lm	ll	ll	lm	lm	ll	lm	lm	lm	ll	ll	lm	lm	ll	lm	ll	ll	lm	lm	ll	ll	ll	lm	lm	lm	ll	lm	ll	ll	ll	lm	lm	lm	lm	ll	lm
LG11_HB_188	F_0083819_L11_PA	LG11	<lmxll>	{1-}	(ll,lm)	lm	ll	ll	lm	ll	lm	ll	lm	lm	ll	ll	lm	lm	ll	lm	lm	lm	ll	ll	lm	lm	ll	lm	ll	ll	lm	lm	ll	ll	ll	lm	lm	lm	ll	lm	ll	ll	ll	lm	lm	lm	lm	ll	lm
LG11_HB_188	F_0083820_L11_PA	LG11	<lmxll>	{1-}	(ll,lm)	lm	ll	ll	lm	ll	lm	ll	lm	lm	ll	ll	lm	lm	ll	lm	lm	lm	ll	ll	lm	lm	ll	lm	ll	ll	lm	lm	ll	ll	ll	lm	lm	lm	ll	lm	ll	ll	ll	lm	lm	lm	lm	ll	lm
LG11_HB_188	F_0083833_L11_PA	LG11	<lmxll>	{1-}	(ll,lm)	lm	ll	ll	lm	ll	lm	ll	lm	lm	ll	ll	lm	lm	ll	lm	lm	lm	ll	ll	lm	lm	ll	lm	ll	ll	lm	lm	ll	ll	ll	lm	lm	lm	ll	lm	ll	ll	ll	lm	lm	lm	lm	ll	lm
LG11_HB_188	F_0083837_L11_PA	LG11	<lmxll>	{1-}	(ll,lm)	lm	ll	ll	lm	ll	lm	ll	lm	lm	ll	ll	lm	lm	ll	lm	lm	lm	ll	ll	lm	lm	ll	lm	ll	ll	lm	lm	ll	ll	ll	lm	lm	lm	ll	lm	ll	ll	ll	lm	lm	lm	lm	ll	lm
LG11_HB_188	F_0083839_L11_PA	LG11	<lmxll>	{1-}	(ll,lm)	lm	ll	ll	lm	ll	lm	ll	lm	lm	ll	ll	lm	lm	ll	lm	lm	lm	ll	ll	lm	lm	ll	lm	ll	ll	lm	lm	ll	ll	ll	lm	lm	lm	ll	lm	ll	ll	ll	lm	lm	lm	lm	ll	lm
LG11_HB_190	F_0085102_L11_PA	LG11	<hkxhk>	{10}	(hh,hk,kk)	kk	hk	hh	hk	hk	hk	hh	hk	kk	hh	hk	kk	hk	hh	kk	kk	hk	hh	hk	kk	kk	hk	kk	hk	hk	kk	hk	hk	hh	hh	kk	kk	hk	hk	kk	hk	hh	hh	hk	kk	hk	kk	hh	hk
LG11_HB_192	F_0086583_L11_PA	LG11	<lmxll>	{1-}	(ll,lm)	lm	ll	ll	lm	ll	lm	ll	lm	lm	ll	ll	lm	lm	ll	lm	lm	lm	ll	ll	lm	lm	ll	lm	ll	ll	lm	lm	ll	ll	ll	lm	lm	lm	ll	lm	ll	ll	ll	lm	lm	lm	lm	ll	lm
LG11_HB_192	F_0086586_L11_PA	LG11	<lmxll>	{1-}	(ll,lm)	lm	ll	ll	lm	ll	lm	ll	lm	lm	ll	ll	lm	lm	ll	lm	lm	lm	ll	ll	lm	lm	ll	lm	ll	ll	lm	lm	ll	ll	ll	lm	lm	lm	ll	lm	ll	ll	ll	lm	lm	lm	lm	ll	lm
LG11_HB_192	F_0086587_L11_PA	LG11	<lmxll>	{1-}	(ll,lm)	lm	ll	ll	lm	ll	lm	ll	lm	lm	ll	ll	lm	lm	ll	lm	lm	lm	ll	ll	lm	lm	ll	lm	ll	ll	lm	lm	ll	ll	ll	lm	lm	lm	ll	lm	ll	ll	ll	lm	lm	lm	lm	ll	lm
LG11_HB_192	R_26026377_L11_PA	LG11	<lmxll>	{1-}	(ll,lm)	lm	ll	ll	lm	ll	lm	ll	lm	lm	ll	ll	lm	lm	ll	lm	lm	lm	ll	ll	lm	lm	ll	lm	ll	ll	lm	lm	ll	ll	ll	lm	lm	lm	ll	lm	ll	ll	ll	lm	lm	lm	lm	ll	lm
LG11_HB_193	F_0086989_L11_PA	LG11	<nnxnp>	{-1}	(nn,np)	nn	nn	np	np	nn	np	np	np	np	np	nn	nn	np	np	nn	nn	np	np	nn	nn	nn	nn	nn	nn	nn	nn	np	nn	np	np	nn	nn	np	nn	nn	nn	np	np	np	nn	np	nn	np	np
LG11_HB_193	F_0086996_L11_PA	LG11	<nnxnp>	{-1}	(nn,np)	nn	nn	np	np	nn	np	np	np	np	np	nn	nn	np	np	nn	nn	np	np	nn	nn	nn	nn	nn	nn	nn	nn	np	nn	np	np	nn	nn	np	nn	nn	nn	np	np	np	nn	np	nn	np	np
LG11_HB_193	F_0087006_L11_PA	LG11	<nnxnp>	{-1}	(nn,np)	nn	nn	np	np	nn	np	np	np	np	np	nn	nn	np	np	nn	nn	np	np	nn	nn	nn	nn	nn	nn	nn	nn	np	nn	np	np	nn	nn	np	nn	nn	nn	np	np	np	nn	np	nn	np	np
LG11_HB_194	F_0087720_L11_PA	LG11	<lmxll>	{0-}	(ll,lm)	ll	lm	lm	ll	lm	ll	lm	ll	ll	lm	lm	ll	ll	lm	ll	ll	ll	lm	lm	ll	ll	lm	ll	lm	lm	ll	ll	lm	lm	lm	ll	ll	lm	lm	ll	lm	lm	lm	ll	ll	ll	ll	lm	ll
LG11_HB_194	F_0087722_L11_PA	LG11	<lmxll>	{0-}	(ll,lm)	ll	lm	lm	ll	lm	ll	lm	ll	ll	lm	lm	ll	ll	lm	ll	ll	ll	lm	lm	ll	ll	lm	ll	lm	lm	ll	ll	lm	lm	lm	ll	ll	lm	lm	ll	lm	lm	lm	ll	ll	ll	ll	lm	ll
LG11_HB_194	F_0087723_L11_PA	LG11	<lmxll>	{0-}	(ll,lm)	ll	lm	lm	ll	lm	ll	lm	ll	ll	lm	lm	ll	ll	lm	ll	ll	ll	lm	lm	ll	ll	lm	ll	lm	lm	ll	ll	lm	lm	lm	ll	ll	lm	lm	ll	lm	lm	lm	ll	ll	ll	ll	lm	ll
LG11_HB_194	F_0087739_L11_PA	LG11	<lmxll>	{0-}	(ll,lm)	ll	lm	lm	ll	lm	ll	lm	ll	ll	lm	lm	ll	ll	lm	ll	ll	ll	lm	lm	ll	ll	lm	ll	lm	lm	ll	ll	lm	lm	lm	ll	ll	lm	lm	ll	lm	lm	lm	ll	ll	ll	ll	lm	ll
LG11_HB_194	GD_01361_L11_PA	LG11	<lmxll>	{0-}	(ll,lm)	ll	lm	lm	ll	lm	ll	lm	ll	ll	lm	lm	ll	ll	lm	ll	ll	ll	lm	lm	ll	ll	lm	ll	lm	lm	ll	ll	lm	lm	lm	ll	ll	lm	lm	ll	lm	lm	lm	ll	ll	ll	ll	lm	ll
LG11_HB_195	F_0087914_L11_PA	LG11	<nnxnp>	{-0}	(nn,np)	np	np	nn	nn	np	nn	nn	nn	nn	nn	np	np	nn	nn	np	np	nn	nn	np	np	np	np	np	np	np	np	nn	np	nn	nn	np	np	nn	np	np	np	nn	nn	nn	np	nn	np	nn	nn
LG11_HB_195	F_0087916_L11_PA	LG11	<nnxnp>	{-1}	(nn,np)	nn	nn	np	np	nn	np	np	np	np	np	nn	nn	np	np	nn	nn	np	np	nn	nn	nn	nn	nn	nn	nn	nn	np	nn	np	np	nn	nn	np	nn	nn	nn	np	np	np	nn	np	nn	np	np
LG11_HB_195	F_0087917_L11_PA	LG11	<nnxnp>	{-1}	(nn,np)	nn	nn	np	np	nn	np	np	np	np	np	nn	nn	np	np	nn	nn	np	np	nn	nn	nn	nn	nn	nn	nn	nn	np	nn	np	np	nn	nn	np	nn	nn	nn	np	np	np	nn	np	nn	np	np
LG11_HB_195	F_0087920_L11_PA	LG11	<nnxnp>	{-1}	(nn,np)	nn	nn	np	np	nn	np	np	np	np	np	nn	nn	np	np	nn	nn	np	np	nn	nn	nn	nn	nn	nn	nn	nn	np	nn	np	np	nn	nn	np	nn	nn	nn	np	np	np	nn	np	nn	np	np
LG11_HB_195	F_0087944_L11_PA	LG11	<nnxnp>	{-1}	(nn,np)	nn	nn	np	np	nn	np	np	np	np	np	nn	nn	np	np	nn	nn	np	np	nn	nn	nn	nn	nn	nn	nn	nn	np	nn	np	np	nn	nn	np	nn	nn	nn	np	np	np	nn	np	nn	np	np
LG11_HB_195	F_0087936_L11_PA	LG11	<lmxll>	{1-}	(ll,lm)	lm	ll	ll	lm	ll	lm	ll	lm	lm	ll	ll	lm	lm	ll	lm	lm	lm	ll	ll	lm	lm	ll	lm	ll	ll	lm	lm	ll	ll	ll	lm	lm	ll	ll	lm	ll	ll	ll	lm	lm	lm	lm	ll	lm
LG11_HB_195	F_0087928_L11_PA	LG11	<lmxll>	{0-}	(ll,lm)	ll	lm	lm	ll	lm	ll	lm	ll	ll	lm	lm	ll	ll	lm	ll	ll	ll	lm	lm	ll	ll	lm	ll	lm	lm	ll	ll	lm	lm	lm	ll	ll	lm	lm	ll	lm	lm	lm	ll	ll	ll	ll	lm	ll
LG11_HB_200	F_0089187_L11_PA	LG11	<nnxnp>	{-1}	(nn,np)	nn	nn	np	np	nn	np	np	np	np	np	nn	nn	np	np	nn	nn	np	np	nn	nn	nn	nn	nn	nn	nn	nn	np	nn	np	np	nn	nn	np	nn	nn	nn	np	np	np	nn	np	nn	np	np
LG11_HB_200	F_0089188_L11_PA	LG11	<hkxhk>	{01}	(hh,hk,kk)	hh	hk	kk	hk	hk	hk	kk	hk	hk	kk	hk	hh	hk	kk	hh	hh	hk	kk	hk	hh	hh	hk	hh	hk	hk	hh	hk	hk	kk	kk	hh	hh	kk	hk	hh	hk	kk	kk	hk	hh	hk	hh	kk	hk
LG11_HB_200	F_0089190_L11_PA	LG11	<lmxll>	{0-}	(ll,lm)	ll	lm	lm	ll	lm	ll	lm	ll	ll	lm	lm	ll	ll	lm	ll	ll	ll	lm	lm	ll	ll	lm	ll	lm	lm	ll	ll	lm	lm	lm	ll	ll	lm	lm	ll	lm	lm	lm	ll	ll	ll	ll	lm	ll
LG11_HB_201	F_0089250_L11_PA	LG11	<nnxnp>	{-1}	(nn,np)	nn	nn	np	np	nn	np	np	np	np	np	nn	nn	np	np	nn	nn	np	np	nn	nn	nn	nn	nn	nn	nn	nn	np	nn	np	np	nn	nn	np	nn	nn	nn	np	np	np	nn	np	nn	np	np
LG11_HB_201	F_0089260_L11_PA	LG11	<efxeg>	{01}	(ee,ef,eg,fg)	ee	ef	fg	eg	ef	eg	fg	eg	eg	fg	ef	ee	eg	fg	ee	ee	eg	fg	ef	ee	ee	ef	ee	ef	ef	ee	eg	ef	fg	fg	ee	ee	fg	ef	ee	ef	fg	fg	eg	ee	eg	ee	fg	eg
LG11_HB_201	F_0089263_L11_PA	LG11	<nnxnp>	{-1}	(nn,np)	nn	nn	np	np	nn	np	np	np	np	np	nn	nn	np	np	nn	nn	np	np	nn	nn	nn	nn	nn	nn	nn	nn	np	nn	np	np	nn	nn	np	nn	nn	nn	np	np	np	nn	np	nn	np	np
LG11_HB_201	F_0089267_L11_PA	LG11	<nnxnp>	{-0}	(nn,np)	np	np	nn	nn	np	nn	nn	nn	nn	nn	np	np	nn	nn	np	np	nn	nn	np	np	np	np	np	np	np	np	nn	np	nn	nn	np	np	nn	np	np	np	nn	nn	nn	np	nn	np	nn	nn
LG11_HB_201	F_0089272_L11_PA	LG11	<nnxnp>	{-1}	(nn,np)	nn	nn	np	np	nn	np	np	np	np	np	nn	nn	np	np	nn	nn	np	np	nn	nn	nn	nn	nn	nn	nn	nn	np	nn	np	np	nn	nn	np	nn	nn	nn	np	np	np	nn	np	nn	np	np
LG11_HB_201	R_28702187_L11_PA	LG11	<hkxhk>	{10}	(hh,hk,kk)	kk	hk	hh	hk	hk	hk	hh	hk	hk	hh	hk	kk	hk	hh	kk	kk	hk	hh	hk	kk	kk	hk	kk	hk	hk	kk	hk	hk	hh	hh	kk	kk	hh	hk	kk	hk	hh	hh	hk	kk	hk	kk	hh	hk
LG11_HB_201	F_0089266_L11_PA	LG11	<lmxll>	{1-}	(ll,lm)	lm	ll	ll	lm	ll	lm	ll	lm	lm	ll	ll	lm	lm	ll	lm	lm	lm	ll	ll	lm	lm	ll	lm	ll	ll	lm	lm	ll	ll	ll	lm	lm	ll	ll	lm	ll	ll	ll	lm	lm	lm	lm	ll	lm
LG11_HB_201	GD_01705_L11_PA	LG11	<lmxll>	{0-}	(ll,lm)	ll	lm	lm	ll	lm	ll	lm	ll	ll	lm	lm	ll	ll	lm	ll	ll	ll	lm	lm	ll	ll	lm	ll	lm	lm	ll	ll	lm	lm	lm	ll	ll	lm	lm	ll	lm	lm	lm	ll	ll	ll	ll	lm	ll
LG11_HB_202	F_0089928_L11_PA	LG11	<hkxhk>	{00}	(hh,hk,kk)	hk	kk	hk	hh	kk	hh	hk	hh	hh	hk	kk	hk	hh	hk	hk	hk	hh	hk	kk	hk	hk	kk	hk	kk	kk	hk	hh	kk	hk	hk	hk	hk	hk	kk	hk	kk	hk	hk	hh	hk	hh	hk	hk	hh
LG11_HB_202	F_0089930_L11_PA	LG11	<nnxnp>	{-1}	(nn,np)	nn	nn	np	np	nn	np	np	np	np	np	nn	nn	np	np	nn	nn	np	np	nn	nn	nn	nn	nn	nn	nn	nn	np	nn	np	np	nn	nn	np	nn	nn	nn	np	np	np	nn	np	nn	np	np
LG11_HB_202	F_0089940_L11_PA	LG11	<hkxhk>	{11}	(hh,hk,kk)	hk	hh	hk	kk	hh	kk	hk	kk	kk	hk	hh	hk	kk	hk	hk	hk	kk	hk	hh	hk	hk	hh	hk	hh	hh	hk	kk	hh	hk	hk	hk	hk	hk	hh	hk	hh	hk	hk	kk	hk	kk	hk	hk	kk
LG11_HB_202	F_0089947_L11_PA	LG11	<lmxll>	{0-}	(ll,lm)	ll	lm	lm	ll	lm	ll	lm	ll	ll	lm	lm	ll	ll	lm	ll	ll	ll	lm	lm	ll	ll	lm	ll	lm	lm	ll	ll	lm	lm	lm	ll	ll	lm	lm	ll	lm	lm	lm	ll	ll	ll	ll	lm	ll
LG11_HB_203	F_0090648_L11_PA	LG11	<lmxll>	{0-}	(ll,lm)	ll	lm	lm	ll	lm	ll	lm	ll	ll	lm	lm	ll	ll	lm	ll	ll	ll	lm	lm	ll	ll	lm	ll	lm	lm	ll	ll	lm	lm	lm	ll	ll	lm	lm	ll	lm	lm	lm	ll	ll	ll	ll	lm	ll
LG11_HB_203	F_0090657_L11_PA	LG11	<lmxll>	{0-}	(ll,lm)	ll	lm	lm	ll	lm	ll	lm	ll	ll	lm	lm	ll	ll	lm	ll	ll	ll	lm	lm	ll	ll	lm	ll	lm	lm	ll	ll	lm	lm	lm	ll	ll	lm	lm	ll	lm	lm	lm	ll	ll	ll	ll	lm	ll
LG11_HB_203	F_0090676_L11_PA	LG11	<lmxll>	{0-}	(ll,lm)	ll	lm	lm	ll	lm	ll	lm	ll	ll	lm	lm	ll	ll	lm	ll	ll	ll	lm	lm	ll	ll	lm	ll	lm	lm	ll	ll	lm	lm	lm	ll	ll	lm	lm	ll	lm	lm	lm	ll	ll	ll	ll	lm	ll
LG11_HB_203	F_0090677_L11_PA	LG11	<lmxll>	{0-}	(ll,lm)	ll	lm	lm	ll	lm	ll	lm	ll	ll	lm	lm	ll	ll	lm	ll	ll	ll	lm	lm	ll	ll	lm	ll	lm	lm	ll	ll	lm	lm	lm	ll	ll	lm	lm	ll	lm	lm	lm	ll	ll	ll	ll	lm	ll
LG11_HB_203	F_0090683_L11_PA	LG11	<lmxll>	{0-}	(ll,lm)	ll	lm	lm	ll	lm	ll	lm	ll	ll	lm	lm	ll	ll	lm	ll	ll	ll	lm	lm	ll	ll	lm	ll	lm	lm	ll	ll	lm	lm	lm	ll	ll	lm	lm	ll	lm	lm	lm	ll	ll	ll	ll	lm	ll
LG11_HB_204	F_0091425_L11_PA	LG11	<lmxll>	{0-}	(ll,lm)	ll	lm	lm	ll	lm	ll	lm	ll	ll	lm	lm	ll	ll	lm	ll	ll	ll	lm	lm	ll	ll	lm	ll	lm	lm	ll	ll	lm	lm	lm	ll	ll	lm	lm	ll	lm	lm	lm	ll	ll	ll	ll	lm	ll
LG11_HB_204	F_0091430_L11_PA	LG11	<lmxll>	{0-}	(ll,lm)	ll	lm	lm	ll	lm	ll	lm	ll	ll	lm	lm	ll	ll	lm	ll	ll	ll	lm	lm	ll	ll	lm	ll	lm	lm	ll	ll	lm	lm	lm	ll	ll	lm	lm	ll	lm	lm	lm	ll	ll	ll	ll	lm	ll
LG11_HB_204.5	GD_00662_L11_PA	LG11	<efxeg>	{01}	(ee,ef,eg,fg)	ee	fg	fg	eg	ef	ee	fg	eg	eg	fg	ef	ee	eg	fg	ee	ee	eg	fg	ef	ee	ee	ef	ee	ef	ef	ee	eg	ef	fg	fg	ee	ee	fg	ef	ee	ef	fg	fg	eg	ee	eg	eg	fg	eg
LG11_HB_204.5	R_29786847_L11_PA	LG11	<hkxhk>	{10}	(hh,hk,kk)	kk	hh	hh	hk	hk	kk	hh	hk	hk	hh	hk	kk	hk	hh	kk	kk	hk	hh	hk	kk	kk	hk	kk	hk	hk	kk	hk	hk	hh	hh	kk	kk	hh	hk	kk	hk	hh	hh	hk	kk	hk	hk	hh	hk
LG11_HB_204.5	R_29832087_L11_PA	LG11	<nnxnp>	{-0}	(nn,np)	np	nn	nn	nn	np	np	nn	nn	nn	nn	np	np	nn	nn	np	np	nn	nn	np	np	np	np	np	np	np	np	nn	np	nn	nn	np	np	nn	np	np	np	nn	nn	nn	np	nn	nn	nn	nn
LG11_HB_2040_s42h1	F_0940203_L1_42_1	LG11	<nnxnp>	{-0}	(nn,np)	nn	np	np	nn	np	nn	np	nn	np	np	np	np	nn	nn	nn	np	np	nn	np	nn	np	np	np	np	np	np	np	np	nn	nn	np	nn	nn	nn	nn	np	nn	nn	nn	nn	np	nn	nn	nn
LG11_HB_205	F_0092079_L11_PA	LG11	<nnxnp>	{-0}	(nn,np)	np	nn	nn	nn	np	np	nn	nn	nn	nn	np	np	nn	nn	np	np	nn	nn	np	np	np	np	np	np	np	np	nn	np	nn	nn	np	np	nn	np	np	np	nn	nn	nn	np	nn	nn	nn	nn
LG11_HB_205	R_30055645_L11_PA	LG11	<nnxnp>	{-0}	(nn,np)	np	nn	nn	nn	np	np	nn	nn	nn	nn	np	np	nn	nn	np	np	nn	nn	np	np	np	np	np	np	np	np	nn	np	nn	nn	np	np	nn	np	np	np	nn	nn	nn	np	nn	nn	nn	nn
LG11_HB_206	F_0092266_L11_PA	LG11	<lmxll>	{1-}	(ll,lm)	lm	ll	ll	lm	ll	lm	ll	lm	lm	ll	ll	lm	lm	ll	lm	lm	lm	ll	ll	lm	lm	ll	lm	ll	ll	lm	lm	ll	ll	ll	lm	lm	ll	ll	lm	ll	ll	ll	lm	lm	ll	lm	ll	lm
LG11_HB_206	F_0092278_L11_PA	LG11	<nnxnp>	{-0}	(nn,np)	np	nn	nn	nn	np	np	nn	nn	nn	nn	np	np	nn	nn	np	np	nn	nn	np	np	np	np	np	np	np	np	nn	np	nn	nn	np	np	nn	np	np	np	nn	nn	nn	np	nn	nn	np	nn
LG11_HB_210	F_0094479_L11_PA	LG11	<lmxll>	{1-}	(ll,lm)	lm	ll	ll	lm	ll	lm	ll	lm	lm	ll	ll	lm	lm	ll	lm	lm	lm	ll	ll	lm	lm	ll	lm	ll	ll	lm	lm	ll	ll	ll	lm	lm	ll	ll	lm	ll	ll	ll	lm	lm	ll	lm	ll	lm
LG11_HB_210	F_0094463_L11_PA	LG11	<nnxnp>	{-1}	(nn,np)	nn	np	np	np	--	--	np	np	np	np	--	nn	np	nn	nn	--	np	np	nn	nn	nn	nn	nn	nn	--	nn	np	nn	np	np	nn	nn	np	nn	nn	nn	np	np	np	--	--	np	nn	np
LG11_HB_210	F_0094426_L11_PA	LG11	<nnxnp>	{-1}	(nn,np)	nn	np	np	np	nn	nn	np	np	np	np	nn	nn	np	nn	nn	nn	np	np	nn	nn	nn	nn	nn	nn	nn	nn	np	nn	np	np	nn	nn	np	nn	nn	nn	np	np	np	nn	nn	np	nn	np
LG11_HB_210	F_0094434_L11_PA	LG11	<nnxnp>	{-1}	(nn,np)	nn	np	np	np	nn	nn	np	np	np	np	nn	nn	np	nn	nn	nn	np	np	nn	nn	nn	nn	nn	nn	nn	nn	np	nn	np	np	nn	nn	np	nn	nn	nn	np	np	np	nn	nn	np	nn	np
LG11_HB_211	F_0095139_L11_PA	LG11	<lmxll>	{0-}	(ll,lm)	ll	ll	lm	ll	lm	ll	lm	ll	ll	lm	lm	ll	ll	lm	ll	ll	ll	lm	lm	ll	ll	lm	ll	lm	lm	ll	ll	lm	lm	lm	ll	ll	lm	lm	ll	lm	lm	lm	ll	ll	lm	ll	lm	ll
LG11_HB_211	F_0095158_L11_PA	LG11	<efxeg>	{01}	(ee,ef,eg,fg)	ee	eg	fg	eg	ef	ee	fg	eg	eg	fg	ef	ee	eg	ef	ee	ee	eg	fg	ef	ee	ee	ef	ee	ef	ef	ee	eg	ef	fg	fg	ee	ee	fg	ef	ee	ef	fg	fg	eg	ee	ef	eg	ef	eg
LG11_HB_212	F_0095749_L11_PA	LG11	<efxeg>	{01}	(ee,ef,eg,fg)	ee	eg	fg	eg	ef	ee	fg	eg	eg	fg	ef	ee	eg	ef	ee	ee	eg	fg	ef	ee	ee	ef	ee	ef	ef	ee	eg	ef	fg	fg	ee	ee	fg	ef	ee	ef	fg	fg	eg	ee	ef	eg	ef	eg
LG11_HB_212	F_0095750_L11_PA	LG11	<lmxll>	{0-}	(ll,lm)	ll	ll	lm	ll	lm	ll	lm	ll	ll	lm	lm	ll	ll	lm	ll	ll	ll	lm	lm	ll	ll	lm	ll	lm	lm	ll	ll	lm	lm	lm	ll	ll	lm	lm	ll	lm	lm	lm	ll	ll	lm	ll	lm	ll
LG11_HB_212	F_0095759_L11_PA	LG11	<lmxll>	{0-}	(ll,lm)	ll	ll	lm	ll	lm	ll	lm	ll	ll	lm	lm	ll	ll	lm	ll	ll	ll	lm	lm	ll	ll	lm	ll	lm	lm	ll	ll	lm	lm	lm	ll	ll	lm	lm	ll	lm	lm	lm	ll	ll	lm	ll	lm	ll
LG11_HB_212	GD_00647_L11_PA	LG11	<lmxll>	{0-}	(ll,lm)	ll	ll	lm	ll	lm	ll	lm	ll	ll	lm	lm	ll	ll	lm	ll	ll	ll	lm	lm	ll	ll	lm	ll	lm	lm	ll	ll	lm	lm	lm	ll	ll	lm	lm	ll	lm	lm	lm	ll	ll	lm	ll	lm	ll
LG11_HB_212	R_32550122_L11_PA	LG11	<lmxll>	{1-}	(ll,lm)	lm	lm	ll	lm	ll	lm	ll	lm	lm	ll	ll	lm	lm	ll	lm	lm	lm	ll	ll	lm	lm	ll	lm	ll	ll	lm	lm	ll	ll	ll	lm	lm	ll	ll	lm	ll	ll	ll	lm	lm	ll	lm	ll	lm
LG11_HB_212	F_0095755_L11_PA	LG11	<nnxnp>	{-0}	(nn,np)	np	nn	nn	nn	np	np	nn	nn	nn	nn	np	np	nn	np	np	np	nn	nn	np	np	np	np	np	np	np	np	nn	np	nn	nn	np	np	nn	np	np	np	nn	nn	nn	np	np	nn	np	nn
LG11_HB_212	R_32553307_L11_PA	LG11	<nnxnp>	{-0}	(nn,np)	np	nn	nn	nn	np	np	nn	nn	nn	nn	np	np	nn	np	np	np	nn	nn	np	np	np	np	np	np	np	np	nn	np	nn	nn	np	np	nn	np	np	np	nn	nn	nn	np	np	nn	np	nn
LG11_HB_213	F_0096418_L11_PA	LG11	<hkxhk>	{10}	(hh,hk,kk)	kk	hk	hh	hk	hk	kk	hh	hk	hh	hh	hk	kk	hk	hk	kk	kk	hk	hh	hk	kk	kk	hk	kk	hk	hk	kk	hk	hk	hh	hh	kk	kk	hh	hk	kk	hk	hh	hh	hk	kk	hk	hk	hk	hk
LG11_HB_213	F_0096420_L11_PA	LG11	<lmxll>	{0-}	(ll,lm)	ll	ll	lm	ll	lm	ll	lm	ll	lm	lm	lm	ll	ll	lm	ll	ll	ll	lm	lm	ll	ll	lm	ll	lm	lm	ll	ll	lm	lm	lm	ll	ll	lm	lm	ll	lm	lm	lm	ll	ll	lm	ll	lm	ll
LG11_HB_213	F_0096437_L11_PA	LG11	<lmxll>	{0-}	(ll,lm)	ll	ll	lm	ll	lm	ll	lm	ll	lm	lm	lm	ll	ll	lm	ll	ll	ll	lm	lm	ll	ll	lm	ll	lm	lm	ll	ll	lm	lm	lm	ll	ll	lm	lm	ll	lm	lm	lm	ll	ll	lm	ll	lm	ll
LG11_HB_213	F_0096419_L11_PA	LG11	<nnxnp>	{-1}	(nn,np)	nn	np	np	np	nn	nn	np	np	np	np	nn	nn	np	nn	nn	nn	np	np	nn	nn	nn	nn	nn	nn	nn	nn	np	nn	np	np	nn	nn	np	nn	nn	nn	np	np	np	nn	nn	np	nn	np
LG11_HB_213	F_0096426_L11_PA	LG11	<nnxnp>	{-1}	(nn,np)	nn	np	np	np	nn	nn	np	np	np	np	nn	nn	np	nn	nn	nn	np	np	nn	nn	nn	nn	nn	nn	nn	nn	np	nn	np	np	nn	nn	np	nn	nn	nn	np	np	np	nn	nn	np	nn	np
LG11_HB_213	F_0096440_L11_PA	LG11	<nnxnp>	{-1}	(nn,np)	nn	np	np	np	nn	nn	np	np	np	np	nn	nn	np	nn	nn	nn	np	np	nn	nn	nn	nn	nn	nn	nn	nn	np	nn	np	np	nn	nn	np	nn	nn	nn	np	np	np	nn	nn	np	nn	np
LG11_HB_213	GD_00566_L11_PA	LG11	<nnxnp>	{-1}	(nn,np)	nn	np	np	np	nn	nn	np	np	np	np	nn	nn	np	nn	nn	nn	np	np	nn	nn	nn	nn	nn	nn	nn	nn	np	nn	np	np	nn	nn	np	nn	nn	nn	np	np	np	nn	nn	np	nn	np
LG11_HB_214	F_0096734_L11_PA	LG11	<lmxll>	{1-}	(ll,lm)	lm	lm	ll	lm	ll	lm	ll	lm	ll	ll	ll	lm	lm	ll	lm	lm	lm	ll	ll	lm	lm	ll	lm	ll	ll	lm	lm	ll	ll	ll	lm	lm	ll	ll	lm	ll	ll	ll	lm	lm	ll	lm	ll	lm
LG11_HB_214	F_0096742_L11_PA	LG11	<lmxll>	{1-}	(ll,lm)	lm	lm	ll	lm	ll	lm	ll	lm	ll	ll	ll	lm	lm	ll	lm	lm	lm	ll	ll	lm	lm	ll	lm	ll	ll	lm	lm	ll	ll	ll	lm	lm	ll	ll	lm	ll	ll	ll	lm	lm	ll	lm	ll	lm
LG11_HB_214	F_0096768_L11_PA	LG11	<lmxll>	{0-}	(ll,lm)	ll	ll	lm	ll	lm	ll	lm	ll	lm	lm	lm	ll	ll	lm	ll	ll	ll	lm	lm	ll	ll	lm	ll	lm	lm	ll	ll	lm	lm	lm	ll	ll	lm	lm	ll	lm	lm	lm	ll	ll	lm	ll	lm	ll
LG11_HB_215	F_0097088_L11_PA	LG11	<lmxll>	{1-}	(ll,lm)	lm	lm	ll	lm	ll	lm	ll	lm	ll	ll	ll	lm	ll	ll	lm	lm	lm	ll	ll	lm	lm	ll	lm	ll	ll	lm	lm	ll	ll	ll	lm	lm	ll	ll	lm	ll	ll	ll	lm	lm	ll	ll	ll	lm
LG11_HB_215	F_0097090_L11_PA	LG11	<lmxll>	{1-}	(ll,lm)	lm	lm	ll	lm	ll	lm	ll	lm	ll	ll	ll	lm	ll	ll	lm	lm	lm	ll	ll	lm	lm	ll	lm	ll	ll	lm	lm	ll	ll	ll	lm	lm	ll	ll	lm	ll	ll	ll	lm	lm	ll	ll	ll	lm
LG11_HB_215	F_0097096_L11_PA	LG11	<lmxll>	{0-}	(ll,lm)	ll	ll	lm	ll	lm	ll	lm	ll	lm	lm	lm	ll	lm	lm	ll	ll	ll	lm	lm	ll	ll	lm	ll	lm	lm	ll	ll	lm	lm	lm	ll	ll	lm	lm	ll	lm	lm	lm	ll	ll	lm	lm	lm	ll
LG11_HB_215	F_0097112_L11_PA	LG11	<lmxll>	{0-}	(ll,lm)	ll	ll	lm	ll	lm	ll	lm	ll	lm	lm	lm	ll	lm	lm	ll	ll	ll	lm	lm	ll	ll	lm	ll	lm	lm	ll	ll	lm	lm	lm	ll	ll	lm	lm	ll	lm	lm	lm	ll	ll	lm	lm	lm	ll
LG11_HB_215	F_0097115_L11_PA	LG11	<lmxll>	{0-}	(ll,lm)	ll	ll	lm	ll	lm	ll	lm	ll	lm	lm	lm	ll	lm	lm	ll	ll	ll	lm	lm	ll	ll	lm	ll	lm	lm	ll	ll	lm	lm	lm	ll	ll	lm	lm	ll	lm	lm	lm	ll	ll	lm	lm	lm	ll
LG11_HB_215	R_33459287_L11_PA	LG11	<lmxll>	{1-}	(ll,lm)	lm	lm	ll	lm	ll	lm	ll	lm	ll	ll	ll	lm	ll	ll	lm	lm	lm	ll	ll	lm	lm	ll	lm	ll	ll	lm	lm	ll	ll	ll	lm	lm	ll	ll	lm	ll	ll	ll	lm	lm	ll	ll	ll	lm
LG11_HB_215	R_33462616_L11_PA	LG11	<lmxll>	{1-}	(ll,lm)	lm	lm	ll	lm	ll	lm	ll	lm	ll	ll	ll	lm	ll	ll	lm	lm	lm	ll	ll	lm	lm	ll	lm	ll	ll	lm	lm	ll	ll	ll	lm	lm	ll	ll	lm	ll	ll	ll	lm	lm	ll	ll	ll	lm
LG11_HB_215	R_33465079_L11_PA	LG11	<lmxll>	{1-}	(ll,lm)	lm	lm	ll	lm	ll	lm	ll	lm	ll	ll	ll	lm	ll	ll	lm	lm	lm	ll	ll	lm	lm	ll	lm	ll	ll	lm	lm	ll	ll	ll	lm	lm	ll	ll	lm	ll	ll	ll	lm	lm	ll	ll	ll	lm
LG11_HB_215	R_33467558_L11_PA	LG11	<lmxll>	{1-}	(ll,lm)	lm	lm	ll	lm	ll	lm	ll	lm	ll	ll	ll	lm	ll	ll	lm	lm	lm	ll	ll	lm	lm	ll	lm	ll	ll	lm	lm	ll	ll	ll	lm	lm	ll	ll	lm	ll	ll	ll	lm	lm	ll	ll	ll	lm
LG11_HB_215.5	R_33478372_L11_PA	LG11	<lmxll>	{1-}	(ll,lm)	lm	lm	ll	lm	ll	lm	ll	lm	ll	ll	ll	lm	ll	ll	lm	lm	lm	ll	ll	lm	lm	ll	lm	ll	ll	lm	lm	ll	ll	ll	lm	lm	ll	ll	lm	ll	ll	ll	lm	lm	ll	ll	ll	lm
LG11_HB_216	F_0098370_L11_PA	LG11	<lmxll>	{0-}	(ll,lm)	ll	ll	lm	ll	lm	ll	lm	ll	lm	lm	lm	ll	lm	lm	ll	ll	ll	lm	lm	ll	ll	lm	ll	lm	lm	ll	ll	lm	lm	lm	ll	ll	lm	lm	ll	lm	lm	lm	ll	ll	lm	lm	lm	ll
LG11_HB_216	F_0098378_L11_PA	LG11	<lmxll>	{1-}	(ll,lm)	lm	lm	ll	lm	ll	lm	ll	lm	ll	ll	ll	lm	ll	ll	lm	lm	lm	ll	ll	lm	lm	ll	lm	ll	ll	lm	lm	ll	ll	ll	lm	lm	ll	ll	lm	ll	ll	ll	lm	lm	ll	ll	ll	lm
LG11_HB_216	F_0098389_L11_PA	LG11	<lmxll>	{1-}	(ll,lm)	lm	lm	ll	lm	ll	lm	ll	lm	ll	ll	ll	lm	ll	ll	lm	lm	lm	ll	ll	lm	lm	ll	lm	ll	ll	lm	lm	ll	ll	ll	lm	lm	ll	ll	lm	ll	ll	ll	lm	lm	ll	ll	ll	lm
LG11_HB_216	R_34210655_L11_PA	LG11	<lmxll>	{1-}	(ll,lm)	lm	lm	ll	lm	ll	lm	ll	lm	ll	ll	ll	lm	ll	ll	lm	lm	lm	ll	ll	lm	lm	ll	lm	ll	ll	lm	lm	ll	ll	ll	lm	lm	ll	ll	lm	ll	ll	ll	lm	lm	ll	ll	ll	lm
LG11_HB_216	R_34213532_L11_PA	LG11	<lmxll>	{1-}	(ll,lm)	lm	lm	ll	lm	ll	lm	ll	lm	ll	ll	ll	lm	ll	ll	lm	lm	lm	ll	ll	lm	lm	ll	lm	ll	ll	lm	lm	ll	ll	ll	lm	lm	ll	ll	lm	ll	ll	ll	lm	lm	ll	ll	ll	lm
LG11_HB_216	R_34224444_L11_PA	LG11	<lmxll>	{1-}	(ll,lm)	lm	lm	ll	lm	ll	lm	ll	lm	ll	ll	ll	lm	ll	ll	lm	lm	lm	ll	ll	lm	lm	ll	lm	ll	ll	lm	lm	ll	ll	ll	lm	lm	ll	ll	lm	ll	ll	ll	lm	lm	ll	ll	ll	lm
LG11_HB_216	R_34229286_L11_PA	LG11	<lmxll>	{1-}	(ll,lm)	lm	lm	ll	lm	ll	lm	ll	lm	ll	ll	ll	lm	ll	ll	lm	lm	lm	ll	ll	lm	lm	ll	lm	ll	ll	lm	lm	ll	ll	ll	lm	lm	ll	ll	lm	ll	ll	ll	lm	lm	ll	ll	ll	lm
LG11_HB_217	F_0098937_L11_PA	LG11	<lmxll>	{0-}	(ll,lm)	ll	ll	lm	ll	lm	ll	lm	ll	lm	lm	lm	ll	lm	lm	ll	ll	ll	lm	lm	ll	ll	ll	ll	lm	lm	ll	ll	--	lm	lm	ll	ll	lm	lm	ll	lm	lm	lm	ll	ll	lm	lm	lm	ll
LG11_HB_218	F_0099335_L11_PA	LG11	<lmxll>	{1-}	(ll,lm)	lm	lm	ll	lm	ll	lm	ll	lm	ll	ll	ll	lm	ll	ll	lm	lm	lm	ll	ll	lm	lm	lm	lm	ll	ll	lm	lm	ll	ll	ll	lm	lm	ll	ll	lm	ll	ll	ll	lm	lm	ll	ll	ll	lm
LG11_HB_218	F_0099345_L11_PA	LG11	<lmxll>	{0-}	(ll,lm)	ll	ll	lm	ll	lm	ll	lm	ll	lm	lm	lm	ll	lm	lm	ll	ll	ll	lm	lm	ll	ll	ll	ll	lm	lm	ll	ll	lm	lm	lm	ll	ll	lm	lm	ll	lm	lm	lm	ll	ll	lm	lm	lm	ll
LG11_HB_2192_s44h1	F_0996794_L5_44_1	LG11	<nnxnp>	{-0}	(nn,np)	np	np	np	nn	np	nn	np	nn	np	np	np	np	nn	nn	nn	np	np	nn	np	nn	np	np	np	np	np	np	np	np	nn	nn	np	nn	nn	nn	nn	np	nn	nn	nn	nn	np	nn	nn	nn
LG11_HB_2192_s44h1	F_0996803_L5_44_1	LG11	<nnxnp>	{-0}	(nn,np)	np	np	np	nn	np	nn	np	nn	np	np	np	np	nn	nn	nn	np	np	nn	np	nn	np	np	np	np	np	np	np	np	nn	nn	np	nn	nn	nn	nn	np	nn	nn	nn	nn	np	nn	nn	nn
LG11_HB_223.5	R_35958135_L11_PA	LG11	<lmxll>	{1-}	(ll,lm)	lm	lm	ll	lm	ll	lm	ll	lm	ll	ll	ll	lm	ll	ll	lm	lm	lm	ll	ll	lm	lm	lm	lm	ll	ll	lm	lm	lm	ll	lm	lm	lm	ll	lm	lm	ll	ll	lm	lm	lm	ll	ll	ll	lm
LG11_HB_224	F_0101336_L11_PA	LG11	<nnxnp>	{-0}	(nn,np)	np	np	nn	nn	nn	np	nn	nn	nn	nn	np	np	nn	np	np	nn	nn	nn	np	np	np	np	np	np	np	np	np	np	np	nn	np	np	nn	np	np	np	nn	nn	nn	np	np	nn	np	nn
LG11_HB_2246_s39h1	F_1017322_L7_39_1	LG11	<nnxnp>	{-1}	(nn,np)	nn	nn	np	np	nn	np	np	np	np	np	nn	nn	np	np	nn	nn	np	np	nn	nn	nn	nn	nn	nn	nn	nn	np	nn	np	np	nn	nn	np	nn	nn	nn	np	np	np	nn	np	nn	np	np
LG11_HB_2246_s39h1	F_1017327_L7_39_1	LG11	<nnxnp>	{-1}	(nn,np)	nn	nn	np	np	nn	np	np	np	np	np	nn	nn	np	np	nn	nn	np	np	nn	nn	nn	nn	nn	nn	nn	nn	np	nn	np	np	nn	nn	np	nn	nn	nn	np	np	np	nn	np	nn	np	np
LG11_HB_2246_s39h1	F_1017320_L7_39_1	LG11	<lmxll>	{1-}	(ll,lm)	lm	ll	ll	lm	ll	lm	ll	lm	lm	ll	ll	lm	lm	ll	lm	lm	lm	ll	ll	lm	lm	ll	lm	ll	ll	lm	lm	ll	ll	ll	lm	lm	ll	ll	lm	ll	ll	ll	lm	lm	lm	lm	ll	lm
LG11_HB_2246_s39h1	F_1017315_L7_39_1	LG11	<lmxll>	{0-}	(ll,lm)	ll	lm	lm	ll	lm	ll	lm	ll	ll	lm	lm	ll	ll	lm	ll	ll	ll	lm	lm	ll	ll	lm	ll	lm	lm	ll	ll	lm	lm	lm	ll	ll	lm	lm	ll	lm	lm	lm	ll	ll	ll	ll	lm	ll
LG11_HB_225	F_0102218_L11_PA	LG11	<lmxll>	{1-}	(ll,lm)	lm	lm	ll	lm	ll	lm	ll	lm	ll	ll	ll	lm	ll	ll	lm	lm	lm	ll	ll	lm	lm	lm	lm	ll	ll	lm	lm	lm	ll	lm	lm	lm	ll	lm	lm	ll	ll	lm	lm	lm	ll	ll	ll	lm
LG11_HB_230	F_0104743_L11_PA	LG11	<nnxnp>	{-0}	(nn,np)	np	np	nn	nn	nn	np	nn	np	nn	np	nn	np	nn	np	np	nn	nn	nn	np	np	np	np	np	np	np	nn	nn	np	np	nn	np	np	nn	np	np	np	nn	nn	nn	np	np	nn	np	nn
LG11_HB_230	F_0104746_L11_PA	LG11	<nnxnp>	{-0}	(nn,np)	np	np	nn	nn	nn	np	nn	np	nn	np	nn	np	nn	np	np	nn	nn	nn	np	np	np	np	np	np	np	nn	nn	np	np	nn	np	np	nn	np	np	np	nn	nn	nn	np	np	nn	np	nn
LG11_HB_230	F_0104752_L11_PA	LG11	<nnxnp>	{-0}	(nn,np)	np	np	nn	nn	nn	np	nn	np	nn	np	nn	np	nn	np	np	nn	nn	nn	np	np	np	np	np	np	np	nn	nn	np	np	nn	np	np	nn	np	np	np	nn	nn	nn	np	np	nn	np	nn
LG11_HB_230	R_38702850_L11_PA	LG11	<nnxnp>	{-0}	(nn,np)	np	np	nn	nn	nn	np	nn	np	nn	np	nn	np	nn	np	np	nn	nn	nn	np	np	np	np	np	np	np	nn	nn	np	np	nn	np	np	nn	np	np	np	nn	nn	nn	np	np	nn	np	nn
LG11_HB_230.5	R_38742272_L11_PA	LG11	<nnxnp>	{-0}	(nn,np)	np	np	nn	nn	nn	np	nn	np	nn	np	nn	np	nn	np	np	nn	nn	nn	np	np	np	np	nn	np	np	nn	nn	np	np	nn	np	np	nn	np	np	np	nn	nn	nn	np	np	nn	np	nn
LG11_HB_230.5	R_38732054_L11_PA	LG11	<lmxll>	{1-}	(ll,lm)	lm	lm	ll	lm	ll	lm	ll	lm	ll	ll	ll	lm	ll	ll	lm	lm	lm	ll	ll	lm	lm	lm	ll	ll	ll	lm	lm	lm	ll	lm	lm	lm	ll	lm	lm	ll	ll	lm	lm	lm	ll	ll	ll	lm
LG11_HB_231	F_0105098_L11_PA	LG11	<nnxnp>	{-0}	(nn,np)	np	np	nn	nn	nn	np	nn	np	nn	np	nn	np	nn	np	np	nn	nn	nn	np	np	np	np	nn	np	np	nn	nn	np	np	nn	np	np	nn	np	np	np	nn	nn	nn	np	np	nn	np	nn
LG11_HB_231	F_0105122_L11_PA	LG11	<nnxnp>	{-0}	(nn,np)	np	np	nn	nn	nn	np	nn	np	nn	np	nn	np	nn	np	np	nn	nn	nn	np	np	np	np	nn	np	np	nn	nn	np	np	nn	np	np	nn	np	np	np	nn	nn	nn	np	np	nn	np	nn
LG11_HB_232	F_0105552_L11_PA	LG11	<hkxhk>	{10}	(hh,hk,kk)	kk	kk	hh	hk	hh	kk	hh	kk	hh	hk	hh	kk	hh	hk	kk	hk	hk	hk	hk	kk	kk	kk	hh	hk	hk	hk	hk	kk	hk	hk	kk	kk	hh	kk	kk	hk	hh	hk	hk	kk	hk	hh	hk	hk
LG11_HB_232	F_0105555_L11_PA	LG11	<hkxhk>	{10}	(hh,hk,kk)	kk	kk	hh	hk	hh	kk	hh	kk	hh	hk	hh	kk	hh	hk	kk	hk	hk	hk	hk	kk	kk	kk	hh	hk	hk	hk	hk	kk	hk	hk	kk	kk	hh	kk	kk	hk	hh	hk	hk	kk	hk	hh	hk	hk
LG11_HB_232	F_0105556_L11_PA	LG11	<hkxhk>	{10}	(hh,hk,kk)	kk	kk	hh	hk	hh	kk	hh	kk	hh	hk	hh	kk	hh	hk	kk	hk	hk	hk	hk	kk	kk	kk	hh	hk	hk	hk	hk	kk	hk	hk	kk	kk	hh	kk	kk	hk	hh	hk	hk	kk	hk	hh	hk	hk
LG11_HB_232	R_39149329_L11_PA	LG11	<hkxhk>	{10}	(hh,hk,kk)	kk	kk	hh	hk	hh	kk	hh	kk	hh	hk	hh	kk	hh	hk	kk	hk	hk	hk	hk	kk	kk	kk	hh	hk	hk	hk	hk	kk	hk	hk	kk	--	hh	kk	kk	hk	hh	hk	hk	kk	hk	hh	hk	hk
LG11_HB_232	F_0105560_L11_PA	LG11	<nnxnp>	{-0}	(nn,np)	np	np	nn	nn	nn	np	nn	np	nn	np	nn	np	nn	np	np	nn	nn	np	np	np	np	np	nn	np	np	nn	nn	np	np	nn	np	np	nn	np	np	np	nn	nn	nn	np	np	nn	np	nn
R_39190659_L11_PA	R_39190659_L11_PA	LG11	<hkxhk>	{01}	(hh,hk,kk)	hh	hh	kk	hk	kk	hh	kk	hh	kk	hk	kk	hh	kk	hk	hh	hk	hk	hk	hk	hh	hh	hh	kk	hk	hk	hk	hk	hh	hk	hk	hh	hh	kk	hh	hh	hk	kk	hk	hk	hh	hk	kk	hk	hk
LG11_HB_233	F_0106088_L11_PA	LG11	<lmxll>	{1-}	(ll,lm)	lm	lm	ll	lm	ll	lm	ll	lm	ll	ll	ll	lm	ll	ll	lm	lm	lm	ll	ll	lm	lm	lm	ll	ll	ll	lm	lm	lm	ll	lm	lm	lm	--	lm	lm	ll	ll	lm	lm	lm	ll	ll	ll	lm
LG11_HB_233	F_0106099_L11_PA	LG11	<lmxll>	{1-}	(ll,lm)	lm	lm	ll	lm	ll	lm	ll	lm	ll	ll	ll	lm	ll	ll	lm	lm	lm	ll	ll	lm	--	--	ll	ll	ll	lm	lm	lm	ll	lm	lm	lm	ll	lm	lm	ll	ll	lm	lm	lm	ll	ll	ll	lm
LG11_HB_233	F_0106108_L11_PA	LG11	<lmxll>	{1-}	(ll,lm)	lm	lm	ll	lm	ll	lm	ll	lm	ll	ll	ll	lm	ll	ll	lm	lm	lm	ll	ll	lm	lm	lm	ll	ll	ll	lm	lm	lm	ll	lm	lm	lm	ll	lm	lm	ll	ll	lm	lm	lm	ll	ll	ll	lm
LG11_HB_233	F_0106112_L11_PA	LG11	<nnxnp>	{-0}	(nn,np)	np	np	nn	nn	nn	np	nn	np	nn	np	nn	np	nn	np	np	nn	nn	np	np	np	np	np	nn	np	np	nn	nn	np	np	nn	np	np	nn	np	np	np	nn	nn	nn	np	np	nn	np	nn
LG11_HB_233	F_0106115_L11_PA	LG11	<nnxnp>	{-0}	(nn,np)	np	np	nn	nn	nn	np	nn	np	nn	np	nn	np	nn	np	np	nn	nn	np	np	np	np	np	nn	np	np	nn	nn	np	np	nn	np	np	nn	np	np	np	nn	nn	nn	np	np	nn	np	nn
LG11_HB_2337_s48h2	F_1055658_L11_48_2	LG11	<hkxhk>	{01}	(hh,hk,kk)	kk	hk	hk	kk	kk	hk	hh	hh	kk	hk	hk	hk	hh	kk	hh	hh	hh	kk	hk	hh	hk	hk	hk	hh	hk	hh	hh	hk	kk	hh	hh	hk	hk	hk	hk	hk	kk	hh	hk	hk	hk	hh	kk	hk
LG11_HB_2338_s48h2	F_1055739_L11_48_2	LG11	<hkxhk>	{01}	(hh,hk,kk)	kk	hk	hk	kk	kk	hk	hh	hh	kk	hk	hk	hk	hh	kk	hh	hh	hh	kk	hk	hh	hk	hk	hk	hh	hk	hh	hh	hk	kk	hh	hh	hk	hk	hk	hk	hk	kk	hh	hk	hk	hk	hh	kk	hk
LG11_HB_2338_s48h2	F_1055740_L11_48_2	LG11	<hkxhk>	{01}	(hh,hk,kk)	kk	hk	hk	kk	kk	hk	hh	hh	kk	hk	hk	hk	hh	kk	hh	hh	hh	kk	hk	hh	hk	hk	hk	hh	hk	hh	hh	hk	kk	hh	hh	hk	hk	hk	hk	hk	kk	hh	hk	hk	hk	hh	kk	hk
LG11_HB_2338_s48h2	F_1055746_L11_48_2	LG11	<hkxhk>	{10}	(hh,hk,kk)	hh	hk	hk	hh	hh	hk	kk	kk	hh	hk	hk	hk	kk	hh	kk	kk	kk	hh	hk	kk	hk	hk	hk	kk	hk	kk	kk	hk	hh	kk	kk	hk	hk	hk	hk	hk	hh	kk	hk	hk	hk	kk	hh	hk
F_1056194_L11_51_2	F_1056194_L11_51_2	LG11	<nnxnp>	{-1}	(nn,np)	np	nn	nn	np	np	np	nn	nn	np	np	nn	nn	nn	np	np	np	nn	nn	np	nn	np	nn	np	np	np	nn	nn	nn	np	nn	nn	np	nn	nn	nn	nn	nn	nn	np	np	np	nn	np	nn
LG11_HB_234	F_0106666_L11_PA	LG11	<lmxll>	{1-}	(ll,lm)	lm	lm	ll	lm	ll	lm	ll	lm	ll	ll	ll	lm	ll	ll	lm	lm	lm	ll	ll	lm	lm	lm	ll	ll	ll	lm	lm	lm	ll	lm	ll	lm	ll	lm	lm	ll	ll	lm	lm	ll	ll	ll	ll	lm
LG11_HB_234	F_0106668_L11_PA	LG11	<hkxhk>	{10}	(hh,hk,kk)	kk	kk	hh	hk	hh	kk	hh	kk	hh	hk	hh	kk	hh	hk	kk	hk	hk	hk	hk	kk	kk	kk	hh	hk	hk	hk	hk	kk	hk	hk	hk	kk	hh	kk	kk	hk	hh	hk	hk	hk	hk	hh	hk	hk
LG11_HB_234	F_0106671_L11_PA	LG11	<lmxll>	{1-}	(ll,lm)	lm	lm	ll	lm	ll	lm	ll	lm	ll	ll	ll	lm	ll	ll	lm	lm	lm	ll	ll	lm	lm	lm	ll	ll	ll	lm	lm	lm	ll	lm	ll	lm	ll	lm	lm	ll	ll	lm	lm	ll	ll	ll	ll	lm
LG11_HB_234.5	R_39914254_L11_PA	LG11	<nnxnp>	{-0}	(nn,np)	np	np	nn	nn	nn	np	nn	np	nn	np	nn	np	nn	np	np	nn	nn	np	np	np	np	np	nn	np	np	nn	nn	np	np	nn	np	np	nn	np	np	np	nn	nn	nn	np	np	nn	np	nn
LG11_HB_234.5	R_39914390_L11_PA	LG11	<nnxnp>	{-0}	(nn,np)	np	np	nn	nn	nn	np	nn	np	nn	np	nn	np	nn	np	np	nn	nn	np	np	np	np	np	nn	np	np	nn	nn	np	np	nn	np	np	nn	np	np	np	nn	nn	nn	np	np	nn	np	nn
LG11_HB_2342_s53h2	F_1056718_L11_53_2	LG11	<lmxll>	{1-}	(ll,lm)	ll	ll	ll	ll	ll	lm	ll	lm	ll	lm	ll	ll	lm	ll	lm	lm	lm	ll	ll	lm	lm	ll	lm	ll	lm	lm	lm	ll	ll	ll	lm	lm	lm	ll	lm	ll	ll	lm	ll	lm	lm	lm	ll	lm
LG11_HB_2342_s53h2	F_1056722_L11_53_2	LG11	<lmxll>	{1-}	(ll,lm)	ll	ll	ll	ll	ll	lm	ll	lm	ll	lm	ll	ll	lm	ll	lm	lm	lm	ll	ll	lm	lm	ll	lm	ll	lm	lm	lm	ll	ll	ll	lm	lm	lm	ll	lm	ll	ll	lm	ll	lm	lm	lm	ll	lm
LG11_HB_2344_s53h2	F_1057023_L11_53_2	LG11	<lmxll>	{1-}	(ll,lm)	ll	ll	ll	ll	ll	lm	ll	lm	ll	ll	ll	ll	lm	ll	lm	lm	lm	ll	ll	lm	lm	ll	lm	ll	ll	lm	lm	ll	ll	ll	lm	lm	lm	ll	lm	ll	ll	lm	ll	lm	lm	lm	ll	lm
LG11_HB_235	R_40016890_L11_PA	LG11	<nnxnp>	{-0}	(nn,np)	np	np	nn	nn	nn	np	nn	np	nn	np	nn	np	nn	np	np	nn	nn	np	np	np	np	np	nn	np	np	nn	nn	np	np	nn	np	np	nn	np	np	np	nn	nn	nn	np	np	nn	np	nn
LG11_HB_235	GD_00182_L11_PA	LG11	<hkxhk>	{10}	(hh,hk,kk)	kk	kk	hh	hk	hh	kk	hh	kk	hh	hk	hh	kk	hh	hk	--	hk	hk	hk	hk	kk	kk	kk	hh	hk	hk	hk	hk	kk	hk	hk	hk	kk	hh	kk	kk	hk	hh	hk	hk	hk	hk	hh	hk	hk
LG11_HB_235	R_40025534_L11_PA	LG11	<lmxll>	{1-}	(ll,lm)	lm	lm	ll	lm	ll	lm	ll	lm	ll	ll	ll	lm	ll	ll	lm	lm	lm	ll	ll	lm	lm	lm	ll	ll	ll	lm	lm	lm	ll	lm	ll	lm	ll	lm	lm	ll	ll	lm	lm	ll	ll	ll	ll	lm
LG11_HB_235.5	R_40045235_L11_PA	LG11	<nnxnp>	{-0}	(nn,np)	np	np	nn	nn	nn	np	nn	np	nn	np	nn	np	nn	np	np	nn	nn	np	np	np	np	np	nn	np	np	nn	nn	np	np	nn	np	np	nn	np	np	np	nn	nn	nn	np	np	nn	np	nn
LG11_HB_235.5	R_40056015_L11_PA	LG11	<lmxll>	{1-}	(ll,lm)	lm	lm	ll	lm	ll	lm	ll	lm	ll	ll	ll	lm	ll	ll	lm	lm	lm	ll	ll	lm	lm	lm	ll	ll	ll	lm	lm	lm	ll	lm	ll	lm	ll	lm	lm	ll	ll	lm	lm	ll	ll	ll	ll	lm
LG11_HB_245	F_0111923_L12_PA	LG11	<lmxll>	{1-}	(ll,lm)	lm	ll	ll	lm	ll	lm	ll	lm	lm	ll	ll	lm	lm	ll	lm	lm	lm	ll	ll	lm	lm	ll	lm	--	ll	lm	lm	ll	ll	ll	lm	lm	lm	ll	lm	ll	ll	ll	ll	lm	lm	lm	ll	lm
LG11_HB_245	F_0111925_L12_PA	LG11	<lmxll>	{1-}	(ll,lm)	lm	ll	ll	lm	ll	lm	ll	lm	lm	ll	ll	lm	lm	ll	lm	lm	lm	ll	ll	lm	lm	ll	lm	ll	ll	lm	lm	ll	ll	ll	lm	lm	lm	ll	lm	ll	ll	ll	ll	lm	lm	lm	ll	lm
LG11_HB_2464_s50h2	F_1085936_L2_50_2	LG11	<lmxll>	{1-}	(ll,lm)	lm	ll	ll	lm	ll	lm	ll	lm	lm	ll	ll	lm	lm	ll	lm	lm	lm	ll	ll	lm	lm	ll	lm	ll	ll	lm	lm	ll	ll	ll	lm	lm	lm	ll	lm	ll	ll	ll	lm	lm	lm	lm	ll	lm
LG11_HB_2464_s50h2	F_1085938_L2_50_2	LG11	<lmxll>	{1-}	(ll,lm)	lm	ll	ll	lm	ll	lm	ll	lm	lm	ll	ll	lm	lm	ll	lm	lm	lm	ll	ll	lm	lm	ll	lm	ll	ll	lm	lm	ll	ll	ll	lm	lm	lm	ll	lm	ll	ll	ll	lm	lm	lm	lm	ll	lm
LG11_HB_2520_s49h2	F_1098464_L7_49_2	LG11	<hkxhk>	{10}	(hh,hk,kk)	kk	hk	hk	hk	hk	hk	hk	hk	kk	hk	hk	kk	hk	hh	kk	kk	kk	hh	hk	hk	kk	hk	kk	hk	hk	kk	kk	hk	hh	hh	kk	hk	hk	hh	hk	hk	hh	hh	hh	hk	kk	kk	hh	hk
LG11_HB_2520_s49h2	F_1098471_L7_49_2	LG11	<lmxll>	{1-}	(ll,lm)	lm	ll	ll	lm	ll	lm	ll	lm	lm	ll	ll	lm	lm	ll	lm	lm	lm	ll	ll	lm	lm	ll	lm	ll	ll	lm	lm	ll	ll	ll	lm	lm	lm	ll	lm	ll	ll	ll	ll	lm	lm	lm	ll	lm
LG11_HB_2520_s49h2	F_1098476_L7_49_2	LG11	<nnxnp>	{-0}	(nn,np)	np	np	np	nn	np	nn	np	nn	np	np	np	np	nn	nn	np	np	np	nn	np	nn	np	np	np	np	np	np	np	np	nn	nn	np	nn	nn	nn	nn	np	nn	nn	nn	nn	np	np	nn	nn
LG11_HB_2544_s39h2	F_1104685_L9_39_2	LG11	<nnxnp>	{-0}	(nn,np)	np	np	np	nn	np	nn	np	nn	np	np	np	np	nn	nn	np	np	np	nn	np	nn	np	np	np	np	np	np	np	np	nn	nn	np	nn	nn	nn	nn	np	nn	nn	nn	nn	np	np	nn	nn
LG11_HB_2544_s39h2	F_1104698_L9_39_2	LG11	<nnxnp>	{-0}	(nn,np)	np	np	np	nn	np	nn	np	nn	np	np	np	np	nn	nn	np	np	np	nn	np	nn	np	np	np	np	np	np	np	np	nn	nn	np	nn	nn	nn	nn	np	nn	nn	nn	nn	np	np	nn	nn
LG11_HB_2573_s64h3	F_1107931_L11_64_3	LG11	<hkxhk>	{01}	(hh,hk,kk)	kk	hk	hk	kk	kk	hk	hh	hh	kk	hk	hk	hk	hh	kk	hh	hh	hh	kk	hk	hh	hk	hk	hk	hh	hk	hh	hh	hk	kk	hh	hh	hk	hk	hk	hk	hk	kk	hh	hk	hk	hk	hh	kk	hk
LG11_HB_2573_s64h3	F_1107935_L11_64_3	LG11	<hkxhk>	{01}	(hh,hk,kk)	kk	hk	hk	kk	kk	hk	hh	hh	kk	hk	hk	hk	hh	kk	hh	hh	hh	kk	hk	hh	hk	hk	hk	hh	hk	hh	hh	hk	kk	hh	hh	hk	hk	hk	hk	hk	kk	hh	hk	hk	hk	hh	kk	hk
LG11_HB_2576_s72h3	F_1108415_L11_72_3	LG11	<hkxhk>	{11}	(hh,hk,kk)	hk	hk	hk	kk	hh	kk	hk	kk	kk	hk	hh	hk	kk	hk	hk	hk	kk	hk	hh	hk	hk	hh	hk	hh	hh	hk	kk	hh	hk	hk	hk	hk	hk	hh	hk	hh	hk	hk	kk	hk	kk	hk	hk	kk
LG11_HB_2576_s72h3	F_1108418_L11_72_3	LG11	<nnxnp>	{-1}	(nn,np)	nn	np	np	np	nn	np	np	np	np	np	nn	nn	np	np	nn	nn	np	np	nn	nn	nn	nn	nn	nn	nn	nn	np	nn	np	np	nn	nn	np	nn	nn	nn	np	np	np	nn	np	nn	np	np
LG11_HB_2576_s72h3	F_1108422_L11_72_3	LG11	<nnxnp>	{-1}	(nn,np)	nn	np	np	np	nn	np	np	np	np	np	nn	nn	np	np	nn	nn	np	np	nn	nn	nn	nn	nn	nn	nn	nn	np	nn	np	np	nn	nn	np	nn	nn	nn	np	np	np	nn	np	nn	np	np
LG11_HB_2576_s72h3	F_1108431_L11_72_3	LG11	<nnxnp>	{-0}	(nn,np)	np	nn	nn	nn	np	nn	nn	nn	nn	nn	np	np	nn	nn	np	np	nn	nn	np	np	np	np	np	np	np	np	nn	np	nn	nn	np	np	nn	np	np	np	nn	nn	nn	np	nn	np	nn	nn
LG11_HB_2577_s72h3	F_1108492_L11_72_3	LG11	<lmxll>	{0-}	(ll,lm)	ll	ll	lm	ll	lm	ll	lm	ll	lm	lm	lm	ll	ll	lm	ll	ll	ll	lm	lm	ll	ll	lm	ll	lm	lm	ll	ll	--	lm	lm	ll	--	lm	lm	ll	lm	lm	lm	ll	ll	lm	ll	lm	ll
LG11_HB_2577_s72h3	F_1108494_L11_72_3	LG11	<lmxll>	{0-}	(ll,lm)	ll	ll	lm	ll	lm	ll	lm	ll	lm	lm	lm	ll	ll	lm	ll	ll	ll	lm	lm	ll	ll	lm	ll	lm	lm	ll	ll	lm	lm	lm	ll	ll	lm	lm	ll	lm	lm	lm	ll	ll	lm	ll	lm	ll
LG11_HB_2577_s72h3	F_1108506_L11_72_3	LG11	<lmxll>	{0-}	(ll,lm)	ll	ll	lm	ll	lm	ll	lm	ll	lm	lm	lm	ll	ll	lm	ll	ll	ll	lm	lm	ll	ll	lm	ll	lm	lm	ll	ll	lm	lm	lm	ll	ll	lm	lm	ll	lm	lm	lm	ll	ll	lm	ll	lm	ll
LG11_HB_2577_s72h3	F_1108493_L11_72_3	LG11	<nnxnp>	{-1}	(nn,np)	nn	np	np	np	nn	nn	np	np	np	np	nn	nn	np	nn	nn	nn	np	np	nn	nn	nn	nn	nn	nn	nn	nn	np	nn	np	np	nn	nn	np	nn	nn	nn	np	np	np	nn	nn	np	nn	np
F_0137132_L12_PA	F_0137132_L12_PA	LG11	<nnxnp>	{-0}	(nn,np)	np	np	nn	nn	nn	np	nn	np	nn	np	nn	np	nn	np	np	nn	nn	nn	np	np	np	np	nn	np	np	nn	nn	np	np	nn	np	np	nn	np	np	np	nn	nn	nn	np	np	nn	np	nn
GD_00212_L11_58_1	GD_00212_L11_58_1	LG11	<lmxll>	{1-}	(ll,lm)	lm	ll	ll	lm	ll	lm	ll	lm	lm	ll	ll	lm	lm	ll	lm	lm	lm	ll	ll	lm	lm	ll	lm	ll	ll	lm	lm	ll	ll	ll	lm	lm	lm	ll	lm	ll	ll	ll	lm	lm	lm	lm	ll	lm
R_5944780_L11_29_1	R_5944780_L11_29_1	LG11	<nnxnp>	{-1}	(nn,np)	np	nn	nn	np	np	np	nn	nn	np	np	nn	nn	nn	np	np	np	nn	nn	np	nn	np	nn	np	np	np	nn	nn	nn	np	nn	nn	np	nn	nn	nn	nn	nn	nn	np	np	np	nn	np	nn
GD_01713_L11_PA	GD_01713_L11_PA	LG11	<nnxnp>	{-1}	(nn,np)	np	nn	nn	np	np	np	nn	nn	np	np	nn	nn	nn	np	np	np	nn	nn	np	nn	np	nn	np	np	np	nn	nn	nn	np	nn	nn	np	nn	nn	nn	nn	nn	nn	np	np	np	nn	np	nn
LG11_HB_3138	R_6372814_L11_PA	LG11	<nnxnp>	{-1}	(nn,np)	np	nn	nn	np	np	np	nn	nn	np	np	nn	nn	nn	np	np	np	nn	nn	np	nn	np	nn	np	np	np	nn	nn	nn	np	nn	nn	np	nn	nn	nn	nn	nn	nn	np	np	np	nn	np	nn
LG11_HB_3138	R_6372887_L11_PA	LG11	<nnxnp>	{-1}	(nn,np)	np	nn	nn	np	np	np	nn	nn	np	np	nn	nn	nn	np	np	np	nn	nn	np	nn	np	nn	np	np	np	nn	nn	nn	np	nn	nn	np	nn	nn	nn	nn	nn	nn	np	np	np	nn	np	nn
LG11_HB_3138	R_6372895_L11_PA	LG11	<nnxnp>	{-1}	(nn,np)	np	nn	nn	np	np	np	nn	nn	np	np	nn	nn	nn	np	np	np	nn	nn	np	nn	np	nn	np	np	np	nn	nn	nn	np	nn	nn	np	nn	nn	nn	nn	nn	nn	np	np	np	nn	np	nn
LG11_HB_3138.5	R_6534066_L11_PA	LG11	<nnxnp>	{-1}	(nn,np)	np	nn	nn	np	np	np	nn	nn	np	np	nn	nn	nn	np	np	np	nn	nn	np	nn	np	nn	np	np	np	nn	nn	nn	np	nn	nn	np	nn	nn	nn	nn	nn	nn	np	np	np	nn	np	nn
R_15738487_L11_PA	R_15738487_L11_PA	LG11	<lmxll>	{1-}	(ll,lm)	ll	ll	ll	lm	ll	lm	ll	lm	ll	ll	ll	ll	lm	ll	lm	lm	lm	ll	ll	lm	lm	ll	lm	ll	ll	lm	lm	ll	ll	ll	lm	lm	lm	ll	lm	ll	ll	ll	ll	lm	lm	lm	ll	lm
R_26810795_L11_PA	R_26810795_L11_PA	LG11	<hkxhk>	{00}	(hh,hk,kk)	hk	kk	hk	hh	kk	hh	hk	hh	hh	hk	kk	hk	hh	hk	hk	hk	hh	hk	kk	hk	hk	kk	hk	kk	kk	hk	hh	kk	hk	hk	hk	hk	hk	kk	hk	kk	hk	hk	hh	hk	hh	hk	hk	hh
LG11_HB_3169	R_28752026_L11_PA	LG11	<nnxnp>	{-0}	(nn,np)	np	np	nn	nn	np	nn	nn	nn	nn	nn	np	np	nn	nn	np	np	nn	nn	np	np	np	np	np	np	np	np	nn	np	nn	nn	np	np	nn	np	np	np	nn	nn	nn	np	nn	np	nn	nn
R_32584988_L11_PA	R_32584988_L11_PA	LG11	<hkxhk>	{01}	(hh,hk,kk)	hh	hk	kk	hk	hk	hh	kk	hk	hk	kk	hk	hh	hk	hk	hh	hh	hk	kk	hk	hh	hh	hk	hh	hk	hk	hh	hk	hk	kk	kk	hh	hh	kk	hk	hh	hk	kk	kk	hk	hh	hk	hk	hk	hk
R_38347479_L11_PA	R_38347479_L11_PA	LG11	<nnxnp>	{-0}	(nn,np)	np	np	nn	nn	nn	np	nn	np	nn	np	nn	np	nn	np	np	nn	nn	nn	np	np	np	np	np	np	np	nn	nn	np	np	nn	np	np	nn	np	np	np	nn	nn	nn	np	np	nn	np	nn
R_38694306_L11_PA	R_38694306_L11_PA	LG11	<nnxnp>	{-0}	(nn,np)	np	np	nn	nn	nn	np	nn	np	nn	np	nn	np	nn	np	np	nn	nn	nn	np	np	np	np	np	np	np	nn	nn	np	np	nn	np	np	nn	np	np	np	nn	nn	nn	np	np	nn	np	nn
LG11_HB_429	F_0195023_L13_PA	LG11	<nnxnp>	{-0}	(nn,np)	np	np	np	nn	np	nn	np	nn	np	np	np	np	nn	nn	nn	np	np	nn	np	nn	np	np	np	np	np	np	np	np	nn	nn	np	nn	nn	nn	nn	np	nn	nn	nn	nn	np	nn	nn	nn
LG11_HB_477	F_0216925_L14_PA	LG11	<lmxll>	{0-}	(ll,lm)	ll	ll	lm	ll	lm	ll	lm	ll	lm	lm	lm	ll	lm	lm	ll	ll	ll	lm	lm	ll	ll	ll	ll	lm	lm	ll	ll	lm	lm	lm	ll	ll	lm	ll	ll	lm	lm	lm	ll	ll	lm	lm	lm	ll
LG11_HB_477	F_0216933_L14_PA	LG11	<lmxll>	{0-}	(ll,lm)	ll	ll	lm	ll	lm	ll	lm	ll	lm	lm	lm	ll	lm	lm	--	ll	--	--	lm	ll	ll	ll	--	lm	lm	ll	ll	lm	lm	--	ll	ll	lm	ll	ll	lm	lm	lm	ll	--	lm	lm	lm	ll
LG11_HB_477	F_0216949_L14_PA	LG11	<lmxll>	{0-}	(ll,lm)	ll	ll	lm	ll	lm	ll	lm	ll	lm	lm	lm	ll	lm	lm	ll	ll	ll	lm	lm	ll	ll	ll	ll	lm	lm	ll	ll	lm	lm	lm	ll	ll	lm	ll	ll	lm	lm	lm	ll	ll	lm	lm	lm	ll
LG11_HB_496	F_0226663_L14_PA	LG11	<hkxhk>	{01}	(hh,hk,kk)	hh	kk	kk	hk	hk	hh	kk	hk	hk	kk	hk	hh	hk	kk	hh	hh	hk	kk	hk	hh	hh	hk	hh	hk	hk	hh	hk	hk	kk	kk	hh	hh	kk	hk	hh	hk	kk	kk	hk	hh	kk	hk	kk	hk
LG11_HB_496	F_0226670_L14_PA	LG11	<nnxnp>	{-1}	(nn,np)	nn	np	np	np	nn	nn	np	np	np	np	nn	nn	np	np	nn	nn	np	np	nn	nn	nn	nn	nn	nn	nn	nn	np	nn	np	np	nn	nn	np	nn	nn	nn	np	np	np	nn	np	np	np	np
LG11_HB_496	F_0226677_L14_PA	LG11	<lmxll>	{0-}	(ll,lm)	ll	lm	lm	ll	lm	ll	lm	ll	ll	lm	lm	ll	ll	lm	ll	ll	ll	lm	lm	ll	ll	lm	ll	lm	lm	ll	ll	lm	lm	lm	ll	ll	lm	lm	ll	lm	lm	lm	ll	ll	lm	ll	lm	ll
LG11_HB_496	F_0226678_L14_PA	LG11	<nnxnp>	{-1}	(nn,np)	nn	np	np	np	nn	nn	np	np	np	np	nn	nn	np	np	nn	nn	np	np	nn	nn	nn	nn	nn	nn	nn	nn	np	nn	np	np	nn	nn	np	nn	nn	nn	np	np	np	nn	np	np	np	np
LG11_HB_496	F_0226680_L14_PA	LG11	<efxeg>	{01}	(ee,ef,eg,fg)	ee	fg	fg	eg	ef	ee	fg	eg	eg	fg	ef	ee	eg	fg	ee	ee	eg	fg	ef	ee	ee	ef	ee	ef	ef	ee	eg	ef	fg	fg	ee	ee	fg	ef	ee	ef	fg	fg	eg	ee	fg	eg	fg	eg
LG11_HB_496	F_0226687_L14_PA	LG11	<lmxll>	{0-}	(ll,lm)	ll	lm	lm	ll	lm	ll	lm	ll	ll	lm	lm	ll	ll	lm	ll	ll	ll	lm	lm	ll	ll	lm	ll	lm	lm	ll	ll	lm	lm	lm	ll	ll	lm	lm	ll	lm	lm	lm	ll	ll	lm	ll	lm	ll
LG11_HB_496	F_0226684_L14_PA	LG11	<hkxhk>	{10}	(h-,kk)	kk	h-	h-	h-	h-	kk	h-	h-	h-	h-	h-	kk	h-	h-	kk	kk	h-	h-	h-	kk	kk	h-	kk	h-	h-	kk	h-	h-	h-	h-	kk	kk	h-	h-	kk	h-	h-	h-	h-	kk	h-	h-	h-	h-
LG11_HB_497	F_0227148_L14_PA	LG11	<lmxll>	{1-}	(ll,lm)	lm	ll	ll	lm	ll	lm	ll	lm	lm	ll	ll	lm	lm	ll	lm	lm	lm	ll	ll	lm	lm	ll	lm	ll	ll	lm	lm	ll	ll	ll	lm	lm	ll	ll	lm	ll	ll	ll	lm	lm	ll	lm	ll	lm
LG11_HB_497	F_0227149_L14_PA	LG11	<nnxnp>	{-0}	(nn,np)	np	nn	nn	nn	np	np	nn	nn	nn	nn	np	np	nn	nn	np	np	nn	nn	np	np	np	np	np	np	np	np	nn	np	nn	nn	np	np	nn	np	np	np	nn	nn	nn	np	nn	nn	nn	nn
LG11_HB_497	F_0227162_L14_PA	LG11	<lmxll>	{1-}	(ll,lm)	lm	ll	ll	lm	ll	lm	ll	lm	lm	ll	ll	lm	lm	ll	lm	lm	lm	ll	ll	lm	lm	ll	lm	ll	ll	lm	lm	ll	ll	ll	lm	lm	ll	ll	lm	ll	ll	ll	lm	lm	ll	lm	ll	lm
LG11_HB_543	F_0248609_L14_PA	LG11	<hkxhk>	{01}	(hh,hk,kk)	kk	hk	hk	kk	kk	hk	hh	hh	kk	hk	hk	hk	hh	kk	hh	hk	hh	hk	hk	hh	hk	hk	hk	hh	hk	hh	hh	hk	kk	hh	hh	hk	hh	hk	hk	hk	kk	hh	hk	hk	hk	hh	kk	hh
LG11_HB_543	F_0248620_L14_PA	LG11	<hkxhk>	{10}	(hh,hk,kk)	hh	hk	hk	hh	hh	hk	kk	kk	hh	hk	hk	hk	kk	hh	kk	hk	kk	hk	hk	kk	hk	hk	hk	kk	hk	kk	kk	hk	hh	kk	kk	hk	kk	hk	hk	hk	hh	kk	hk	hk	hk	kk	hh	kk
LG11_HB_543	F_0248621_L14_PA	LG11	<hkxhk>	{10}	(hh,hk,kk)	hh	hk	hk	hh	hh	hk	kk	kk	hh	hk	hk	hk	kk	hh	kk	hk	kk	hk	hk	kk	hk	hk	hk	kk	hk	kk	kk	hk	hh	kk	kk	hk	kk	hk	hk	hk	hh	kk	hk	hk	hk	kk	hh	kk
LG11_HB_619	F_0288673_L15_PA	LG11	<lmxll>	{1-}	(ll,lm)	lm	ll	ll	lm	ll	lm	ll	lm	lm	ll	ll	lm	lm	ll	lm	lm	lm	ll	ll	lm	lm	ll	lm	ll	ll	lm	lm	ll	ll	ll	lm	lm	lm	ll	lm	ll	ll	ll	lm	lm	lm	lm	ll	lm
LG11_HB_619	F_0288676_L15_PA	LG11	<lmxll>	{1-}	(ll,lm)	lm	ll	ll	lm	ll	lm	ll	lm	lm	ll	ll	lm	lm	ll	lm	lm	lm	ll	ll	lm	lm	ll	lm	ll	ll	lm	lm	ll	ll	ll	lm	lm	lm	ll	lm	ll	ll	ll	lm	lm	lm	lm	ll	lm
LG11_HB_650	F_0304723_L15_PA	LG11	<hkxhk>	{01}	(hh,hk,kk)	kk	hk	hk	kk	kk	hk	hh	hh	kk	hk	hk	hk	hh	kk	hh	hk	hh	hk	hk	hh	hk	hk	hk	hh	hk	hh	hh	hk	kk	hh	hh	hk	hh	hk	hk	hk	kk	hh	hk	hk	hk	hh	kk	hh
LG11_HB_650	F_0304729_L15_PA	LG11	<hkxhk>	{01}	(hh,hk,kk)	kk	hk	hk	kk	kk	hk	hh	hh	kk	hk	hk	hk	hh	kk	hh	hk	hh	hk	hk	hh	hk	hk	hk	hh	hk	hh	hh	hk	kk	hh	hh	hk	hh	hk	hk	hk	kk	hh	hk	hk	hk	hh	kk	hh
LG11_HB_650	F_0304732_L15_PA	LG11	<hkxhk>	{10}	(hh,hk,kk)	hh	hk	hk	hh	hh	hk	kk	kk	hh	hk	hk	hk	kk	hh	kk	hk	kk	hk	hk	kk	hk	hk	hk	kk	hk	kk	kk	hk	hh	kk	kk	hk	kk	hk	hk	hk	hh	kk	hk	hk	hk	kk	hh	kk
LG11_HB_928	F_0430670_L1_PA	LG11	<lmxll>	{1-}	(ll,lm)	ll	ll	ll	ll	ll	lm	ll	lm	ll	lm	ll	ll	lm	ll	lm	lm	lm	ll	ll	lm	lm	ll	lm	ll	lm	lm	lm	ll	ll	ll	lm	lm	lm	ll	lm	ll	ll	lm	ll	lm	lm	lm	ll	lm
LG12_HB_1166	F_0543517_L3_PA	LG12	<hkxhk>	{00}	(hh,hk,kk)	hk	hh	hk	hh	hh	hk	kk	hk	kk	hh	hk	hk	kk	hh	kk	hk	hh	hk	kk	hk	hh	hh	hk	hk	hh	hk	hk	hk	hk	kk	hh	hk	hk	kk	hk	hh	hh	kk	hh	hk	hh	kk	hk	hh
LG12_HB_1166	F_0543542_L3_PA	LG12	<hkxhk>	{11}	(hh,hk,kk)	hk	kk	hk	kk	kk	hk	hh	hk	hh	kk	hk	hk	hh	kk	hh	hk	kk	hk	hh	hk	kk	kk	hk	hk	kk	hk	hk	hk	hk	hh	kk	hk	hk	hh	hk	kk	kk	hh	kk	hk	kk	hh	hk	kk
LG12_HB_1342	F_0635020_L5_PA	LG12	<hkxhk>	{11}	(h-,kk)	h-	kk	h-	kk	kk	h-	h-	kk	h-	h-	h-	h-	h-	kk	h-	h-	kk	h-	h-	h-	h-	kk	h-	h-	kk	h-	h-	h-	h-	h-	kk	h-	h-	h-	h-	kk	h-	h-	kk	kk	kk	h-	h-	kk
LG12_HB_1342	F_0635022_L5_PA	LG12	<hkxhk>	{11}	(h-,kk)	h-	kk	h-	kk	kk	h-	h-	kk	h-	h-	h-	h-	h-	kk	h-	h-	kk	h-	h-	h-	h-	kk	h-	h-	kk	h-	h-	h-	h-	h-	kk	h-	h-	h-	h-	kk	h-	h-	kk	kk	kk	h-	h-	kk
LG12_HB_1343	F_0635633_L5_PA	LG12	<hkxhk>	{11}	(hh,hk,kk)	hk	kk	hk	kk	kk	hk	hh	kk	hh	hk	hk	hk	hh	kk	hh	hk	kk	hk	hh	hk	hk	kk	hk	hk	kk	hk	hk	hk	hk	hh	kk	kk	hk	hk	hk	kk	hk	hh	kk	kk	kk	hk	hk	kk
LG12_HB_1343	F_0635643_L5_PA	LG12	<hkxhk>	{00}	(hh,hk,kk)	hk	hh	hk	hh	hh	hk	kk	hh	kk	hk	hk	hk	kk	hh	kk	hk	hh	hk	kk	hk	hk	hh	hk	hk	hh	hk	hk	hk	hk	kk	hh	hh	hk	hk	hk	hh	hk	kk	hh	hh	hh	hk	hk	hh
LG12_HB_1677	F_0789346_L9_PA	LG12	<nnxnp>	{-1}	(nn,np)	nn	np	nn	np	np	np	nn	nn	nn	np	nn	np	np	np	nn	nn	np	np	nn	np	np	np	np	np	np	nn	np	np	np	nn	np	np	np	nn	nn	np	nn	nn	np	nn	nn	np	nn	np
LG12_HB_1677	F_0789367_L9_PA	LG12	<nnxnp>	{-1}	(nn,np)	nn	np	nn	np	np	np	nn	nn	nn	np	nn	np	np	np	nn	nn	np	np	nn	np	np	np	np	np	np	nn	np	np	np	nn	np	np	np	nn	nn	np	nn	nn	np	nn	nn	np	nn	np
LG12_HB_1813_s47h1	F_0853221_L11_47_1	LG12	<hkxhk>	{11}	(hh,hk,kk)	hk	kk	hk	kk	kk	hk	hh	kk	hh	hk	hk	hk	hh	kk	hh	hk	kk	hk	hh	hk	kk	kk	hk	hk	kk	hk	hk	hk	hk	hh	kk	hk	hk	hk	hk	kk	hk	hh	kk	kk	kk	hk	hk	kk
LG12_HB_1819_s27h1	F_0855286_L12_27_1	LG12	<nnxnp>	{-1}	(nn,np)	nn	np	nn	np	np	np	nn	nn	nn	np	nn	np	np	nn	nn	nn	np	np	nn	np	nn	np	np	np	np	nn	np	np	np	nn	np	np	np	nn	np	np	nn	nn	np	nn	nn	np	nn	np
LG12_HB_1819_s27h1	F_0855293_L12_27_1	LG12	<nnxnp>	{-0}	(nn,np)	np	nn	np	nn	nn	nn	np	np	np	nn	np	nn	nn	np	np	np	nn	nn	np	nn	np	nn	nn	nn	nn	np	nn	nn	nn	np	nn	nn	nn	np	nn	nn	np	np	nn	np	np	nn	np	nn
LG12_HB_1819_s27h1	F_0855299_L12_27_1	LG12	<efxeg>	{00}	(ee,ef,eg,fg)	eg	ee	eg	ee	ee	ef	fg	eg	fg	ef	eg	ef	ef	eg	fg	eg	ee	ef	fg	ef	fg	ee	ef	ef	ee	fg	ef	ef	ef	fg	ef	ef	ef	eg	ee	ee	eg	fg	ee	eg	fg	ef	eg	ee
LG12_HB_1819_s27h1	F_0855312_L12_27_1	LG12	<lmxll>	{1-}	(ll,lm)	lm	lm	lm	lm	lm	ll	ll	lm	ll	ll	lm	ll	ll	lm	ll	lm	lm	ll	ll	ll	ll	lm	ll	ll	lm	ll	ll	ll	ll	ll	ll	ll	ll	lm	lm	lm	lm	ll	lm	lm	ll	ll	lm	lm
LG12_HB_1819_s27h1	F_0855318_L12_27_1	LG12	<lmxll>	{0-}	(ll,lm)	ll	ll	ll	ll	ll	lm	lm	ll	lm	lm	ll	lm	lm	ll	lm	ll	ll	lm	lm	lm	lm	ll	lm	lm	ll	lm	lm	lm	lm	lm	lm	lm	lm	ll	ll	ll	ll	lm	ll	ll	lm	lm	ll	ll
LG12_HB_1819_s27h1	F_0855319_L12_27_1	LG12	<nnxnp>	{-0}	(nn,np)	np	nn	np	nn	nn	nn	np	np	np	nn	np	nn	nn	np	np	np	nn	nn	np	nn	np	nn	nn	nn	nn	np	nn	nn	nn	np	nn	nn	nn	np	nn	nn	np	np	nn	np	np	nn	np	nn
LG12_HB_1821_s27h1	F_0855807_L12_27_1	LG12	<nnxnp>	{-0}	(nn,np)	np	nn	np	nn	nn	nn	np	np	np	nn	np	nn	nn	np	np	np	nn	nn	np	nn	np	nn	nn	nn	nn	np	nn	nn	nn	np	nn	nn	nn	np	nn	nn	np	np	nn	np	np	nn	np	nn
LG12_HB_1821_s27h1	F_0855815_L12_27_1	LG12	<hkxhk>	{10}	(hh,hk,kk)	kk	hk	kk	hk	hk	hh	hk	kk	hk	hh	kk	hh	hh	kk	hk	kk	hk	hh	hk	hh	hk	hk	hh	hh	hk	hk	hh	hh	hh	hk	hh	hh	hh	kk	hk	hk	kk	hk	hk	kk	hk	hh	kk	hk
LG12_HB_1823_s28h1	F_0856387_L12_28_1	LG12	<nnxnp>	{-1}	(nn,np)	nn	np	nn	np	np	np	nn	nn	nn	np	nn	np	np	np	nn	nn	np	np	nn	np	nn	np	np	np	np	nn	np	np	np	nn	np	np	np	nn	np	np	nn	nn	np	nn	nn	np	nn	np
LG12_HB_1823_s28h1	F_0856390_L12_28_1	LG12	<nnxnp>	{-0}	(nn,np)	np	nn	np	nn	nn	nn	np	np	np	nn	np	nn	nn	nn	np	np	nn	nn	np	nn	np	nn	nn	nn	nn	np	nn	nn	nn	np	nn	nn	nn	np	nn	nn	np	np	nn	np	np	nn	np	nn
LG12_HB_1825_s32h1	F_0857165_L12_32_1	LG12	<nnxnp>	{-1}	(nn,np)	nn	np	nn	np	np	np	nn	np	nn	np	nn	np	nn	np	nn	nn	np	np	nn	np	np	np	np	np	np	np	np	np	np	nn	np	np	np	nn	nn	np	nn	nn	np	nn	nn	np	nn	np
LG12_HB_1827_s33h1	F_0857667_L12_33_1	LG12	<hkxhk>	{00}	(hh,hk,kk)	hk	hh	hk	hh	hh	hk	kk	hh	kk	hk	hk	hk	kk	hh	kk	hk	hh	hk	kk	hk	hk	hh	hk	hk	hh	hk	hk	hk	hk	kk	hh	hk	hk	hk	hk	hh	hk	kk	hh	hh	hh	hk	kk	hh
LG12_HB_1827_s33h1	F_0857668_L12_33_1	LG12	<hkxhk>	{00}	(hh,hk,kk)	hk	hh	hk	hh	hh	hk	kk	hh	kk	hk	hk	hk	kk	hh	kk	hk	hh	hk	kk	hk	hk	hh	hk	hk	hh	hk	hk	hk	hk	kk	hh	hk	hk	hk	hk	hh	hk	kk	hh	hh	hh	hk	kk	hh
LG12_HB_1829_s35h1	F_0858095_L12_35_1	LG12	<hkxhk>	{11}	(hh,hk,kk)	hk	kk	hk	kk	kk	hk	hh	kk	hh	hk	hk	hk	hh	kk	hh	hk	kk	hk	hh	hk	hk	kk	hk	hk	kk	hk	hk	hk	hk	hh	kk	hk	hk	hk	hk	kk	hk	hh	kk	kk	kk	hk	hk	kk
LG12_HB_1832_s38h1	F_0859499_L12_38_1	LG12	<hkxhk>	{00}	(hh,hk,kk)	hk	hh	hk	hh	hh	hk	kk	hk	kk	hk	hk	hk	kk	hh	kk	hk	hh	hk	kk	hk	hh	hh	hk	hk	hh	hk	hk	hk	hk	kk	hh	hk	hk	hk	hk	hh	hh	kk	hh	hk	hh	kk	hk	hh
LG12_HB_1835_s39h1	F_0860436_L12_39_1	LG12	<hkxhk>	{11}	(hh,hk,kk)	hk	kk	hk	kk	kk	hk	hh	hk	hh	kk	hk	hk	hh	kk	hh	hk	kk	hk	hh	hk	kk	kk	hk	hk	kk	hk	hk	hk	hk	hh	kk	hk	hk	hh	hk	kk	kk	hh	kk	hk	kk	hh	hk	kk
LG12_HB_1835_s39h1	F_0860462_L12_39_1	LG12	<hkxhk>	{00}	(hh,hk,kk)	hk	hh	hk	hh	hh	hk	kk	hk	kk	hh	hk	hk	kk	hh	kk	hk	hh	hk	kk	hk	hh	hh	hk	hk	hh	hk	hk	hk	hk	kk	hh	hk	hk	kk	hk	hh	hh	kk	hh	hk	hh	kk	hk	hh
F_0860971_L12_39_1	F_0860971_L12_39_1	LG12	<hkxhk>	{00}	(hh,hk,kk)	hk	hh	hk	hh	hh	hk	kk	hk	kk	hh	hk	hh	kk	hh	kk	hk	hh	hk	kk	hk	hh	hh	hk	hk	hh	hk	hk	hk	hk	kk	hh	hk	hk	kk	hk	hh	hk	kk	hh	hk	hh	kk	hk	hh
LG12_HB_1838_s41h1	F_0861179_L12_41_1	LG12	<hkxhk>	{11}	(hh,hk,kk)	hk	kk	hk	kk	kk	hk	hh	hk	hh	kk	hk	kk	hh	kk	hh	hk	kk	hk	hh	hk	kk	kk	hk	hk	kk	hk	hk	hk	hk	hh	kk	hk	hk	hh	hk	kk	hk	hh	kk	hk	kk	hh	hk	kk
LG12_HB_1838_s41h1	F_0861188_L12_41_1	LG12	<hkxhk>	{11}	(hh,hk,kk)	hk	kk	hk	kk	kk	hk	hh	hk	hh	kk	hk	kk	hh	kk	hh	hk	kk	hk	hh	hk	kk	kk	hk	hk	kk	hk	hk	hk	hk	hh	kk	hk	hk	hh	hk	kk	hk	hh	kk	hk	kk	hh	hk	kk
R_22722118_L12_42_1	R_22722118_L12_42_1	LG12	<hkxhk>	{00}	(hh,hk,kk)	hk	hh	hk	hh	hh	hk	kk	hk	kk	hh	hk	hh	kk	hh	hk	hk	hh	hk	kk	hk	hh	hh	hk	hk	hh	hk	hk	hk	hk	kk	hh	hk	hk	kk	hk	hh	hk	kk	hh	hk	hh	kk	hk	hh
LG12_HB_1839_s42h1	F_0861607_L12_42_1	LG12	<hkxhk>	{00}	(hh,hk,kk)	hk	hh	hk	hh	hh	hk	kk	hk	kk	hh	hk	hh	kk	hh	kk	hk	hh	hk	kk	hk	hh	hh	hk	hk	hh	hk	hk	hk	hk	kk	hh	hk	hk	kk	hk	hh	hk	kk	hh	hk	hh	kk	hk	hh
LG12_HB_1839_s42h1	F_0861619_L12_42_1	LG12	<hkxhk>	{11}	(hh,hk,kk)	hk	kk	hk	kk	kk	hk	hh	hk	hh	kk	hk	kk	hh	kk	hh	hk	kk	hk	hh	hk	kk	kk	hk	hk	kk	hk	hk	hk	hk	hh	kk	hk	hk	hh	hk	kk	hk	hh	kk	hk	kk	hh	hk	kk
LG12_HB_1839_s42h1	F_0861622_L12_42_1	LG12	<hkxhk>	{11}	(hh,hk,kk)	hk	kk	hk	kk	kk	hk	hh	hk	hh	kk	hk	kk	hh	kk	hh	hk	kk	hk	hh	hk	kk	kk	hk	hk	kk	hk	hk	hk	hk	hh	kk	hk	hk	hh	hk	kk	hk	hh	kk	hk	kk	hh	hk	kk
LG12_HB_184	F_0082462_L11_PA	LG12	<hkxhk>	{00}	(hh,hk,kk)	hk	hh	hk	hh	hh	hk	kk	hh	kk	hk	hk	hk	kk	hh	kk	hk	hh	hk	kk	hk	hh	hh	hk	hk	hh	hk	hk	hk	hk	kk	hh	hk	hk	hk	hk	hh	hk	kk	hh	hh	hh	hk	hk	hh
LG12_HB_184	F_0082477_L11_PA	LG12	<hkxhk>	{00}	(hh,hk,kk)	hk	hh	hk	hh	hh	hk	kk	hh	kk	hk	hk	hk	kk	hh	kk	hk	hh	hk	kk	hk	hh	hh	hk	hk	hh	hk	hk	hk	hk	kk	hh	hk	hk	hk	hk	hh	hk	kk	hh	hh	hh	hk	hk	hh
LG12_HB_1843_s44h1	F_0862765_L12_44_1	LG12	<hkxhk>	{00}	(hh,hk,kk)	hk	hh	hk	hh	hh	hk	kk	hk	kk	hh	hh	hh	kk	hh	hk	hk	hh	hk	kk	hk	hh	hh	hk	hk	hh	hk	hk	kk	hk	kk	hh	hk	hk	kk	hk	hk	kk	hk	hh	hk	hh	kk	hk	hh
LG12_HB_1843_s44h1	F_0862766_L12_44_1	LG12	<hkxhk>	{00}	(hh,hk,kk)	hk	hh	hk	hh	hh	hk	kk	hk	kk	hh	hh	hh	kk	hh	hk	hk	hh	hk	kk	hk	hh	hh	hk	hk	hh	hk	hk	kk	hk	kk	hh	hk	hk	kk	hk	hk	kk	hk	hh	hk	hh	kk	hk	hh
LG12_HB_1844_s44h1	F_0863120_L12_44_1	LG12	<hkxhk>	{00}	(hh,hk,kk)	hk	hh	hk	hh	hh	hk	kk	hk	kk	hh	hh	hh	kk	hh	hk	hk	hh	hk	kk	hk	hh	hh	hk	hk	hh	hk	hk	kk	hk	kk	hh	hk	hk	kk	hk	hk	kk	hk	hh	hk	hh	kk	hk	hk
F_0863154_L12_45_1	F_0863154_L12_45_1	LG12	<hkxhk>	{00}	(hh,hk,kk)	hk	hh	hk	hh	hh	hk	kk	hk	kk	hh	hh	hh	kk	hh	hk	hk	hh	hk	kk	hk	hh	hh	hk	hk	hh	hk	hk	kk	hk	kk	hh	hk	hk	kk	hk	hk	kk	hk	hh	hk	hh	kk	hk	hk
LG12_HB_1847.5	GD_01769_L12_PA	LG12	<hkxhk>	{00}	(hh,hk,kk)	hk	hh	hk	hh	hh	hk	kk	hk	kk	hh	hh	hh	kk	hk	hh	hk	hh	hk	kk	hk	hh	hh	hk	hk	hh	hk	hk	hk	hk	kk	hh	hk	hk	kk	hk	hk	kk	hk	hh	hk	hh	kk	hk	hk
LG12_HB_1847.5	R_29040874_L12_PA	LG12	<hkxhk>	{00}	(hh,hk,kk)	hk	hh	hk	hh	hh	hk	kk	hk	kk	hh	hh	hh	kk	hk	hh	hk	hh	hk	kk	hk	hh	hh	hk	hk	hh	hk	hk	hk	hk	kk	hh	hk	hk	kk	hk	hk	kk	hk	hh	hk	hh	kk	hk	hk
LG12_HB_1847_s46h1	F_0863675_L12_46_1	LG12	<hkxhk>	{11}	(hh,hk,kk)	hk	kk	hk	kk	kk	hk	hh	hk	hh	kk	kk	kk	hh	hk	kk	hk	kk	hk	hh	hk	kk	kk	hk	hk	kk	hk	hk	hk	hk	hh	kk	hk	hk	hh	hk	hk	hh	hk	kk	hk	kk	hh	hk	hk
LG12_HB_1847_s46h1	F_0863678_L12_46_1	LG12	<hkxhk>	{00}	(hh,hk,kk)	hk	hh	hk	hh	hh	hk	kk	hk	kk	hh	hh	hh	kk	hk	hh	hk	hh	hk	kk	hk	hh	hh	hk	hk	hh	hk	hk	hk	hk	kk	hh	hk	hk	kk	hk	hk	kk	hk	hh	hk	hh	kk	hk	hk
LG12_HB_1847_s46h1	F_0863682_L12_46_1	LG12	<hkxhk>	{00}	(hh,hk,kk)	hk	hh	hk	hh	hh	hk	kk	hk	kk	hh	hh	hh	kk	hk	hh	hk	hh	hk	kk	hk	hh	hh	hk	hk	hh	hk	hk	hk	hk	kk	hh	hk	hk	kk	hk	hk	kk	hk	hh	hk	hh	kk	hk	hk
LG12_HB_1850.5_s46h1	R_30691702_L12_46_1	LG12	<lmxll>	{1-}	(ll,lm)	lm	lm	lm	lm	ll	lm	ll	ll	lm	lm	ll	ll	ll	lm	ll	lm	lm	ll	lm	ll	lm	lm	lm	ll	lm	ll	ll	ll	ll	ll	lm	lm	ll	ll	lm	lm	ll	lm	lm	ll	lm	ll	lm	ll
LG12_HB_1850.5_s46h1	R_30699442_L12_46_1	LG12	<nnxnp>	{-1}	(nn,np)	np	np	nn	np	np	np	nn	np	nn	np	np	np	nn	nn	np	nn	np	np	nn	np	np	np	nn	np	np	np	np	np	np	nn	np	nn	np	nn	nn	nn	nn	nn	nn	np	np	np	np	np
LG12_HB_1850_s46h1	F_0864895_L12_46_1	LG12	<nnxnp>	{-1}	(nn,np)	np	np	nn	np	np	np	nn	np	nn	np	np	np	nn	nn	np	nn	np	np	nn	np	np	np	nn	np	np	np	np	np	np	nn	np	nn	np	nn	nn	nn	nn	nn	nn	np	np	np	np	np
LG12_HB_1850_s46h1	F_0864896_L12_46_1	LG12	<nnxnp>	{-1}	(nn,np)	np	np	nn	np	np	np	nn	np	nn	np	np	np	nn	nn	np	nn	np	np	nn	np	np	np	nn	np	np	np	np	np	np	nn	np	nn	np	nn	nn	nn	nn	nn	nn	np	np	np	np	np
LG12_HB_1850_s46h1	F_0864902_L12_46_1	LG12	<nnxnp>	{-1}	(nn,np)	np	np	nn	np	np	np	nn	np	nn	np	np	np	nn	nn	np	nn	np	np	nn	np	np	np	nn	np	np	np	np	np	np	nn	np	nn	np	nn	nn	nn	nn	nn	nn	np	np	np	np	np
LG12_HB_1850_s46h1	F_0864904_L12_46_1	LG12	<nnxnp>	{-1}	(nn,np)	np	np	nn	np	np	np	nn	np	nn	np	np	np	nn	nn	np	nn	np	np	nn	np	np	np	nn	np	np	np	np	np	np	nn	np	nn	np	nn	nn	nn	nn	nn	nn	np	np	np	np	np
LG12_HB_1851_s46h1	F_0865128_L12_46_1	LG12	<nnxnp>	{-1}	(nn,np)	np	np	nn	np	np	np	nn	np	nn	np	np	np	nn	nn	np	nn	np	np	nn	np	np	np	nn	np	np	np	np	np	np	nn	np	nn	np	nn	nn	nn	nn	nn	nn	np	np	np	np	np
LG12_HB_1851_s46h1	F_0865132_L12_46_1	LG12	<hkxhk>	{11}	(hh,hk,kk)	kk	kk	hk	kk	hk	kk	hh	hk	hk	kk	hk	hk	hh	hk	hk	hk	kk	hk	hk	hk	kk	kk	hk	hk	kk	hk	hk	hk	hk	hh	kk	hk	hk	hh	hk	hk	hh	hk	hk	hk	kk	hk	kk	hk
LG12_HB_1851_s46h1	F_0865134_L12_46_1	LG12	<lmxll>	{1-}	(ll,lm)	lm	lm	lm	lm	ll	lm	ll	ll	lm	lm	ll	ll	ll	lm	ll	lm	lm	ll	lm	ll	lm	lm	lm	ll	lm	ll	ll	ll	ll	ll	lm	lm	ll	ll	lm	lm	ll	lm	lm	ll	lm	ll	lm	ll
LG12_HB_1853_s46h1	F_0865863_L12_46_1	LG12	<hkxhk>	{11}	(hh,hk,kk)	kk	kk	hk	kk	hk	kk	hh	hk	hk	kk	hk	hk	hh	hk	hk	kk	kk	hk	hk	hk	kk	kk	hk	hk	kk	hk	hk	hk	hk	hh	kk	hk	hk	hh	hk	hk	hh	hk	hk	hk	kk	hk	kk	hk
LG12_HB_1853_s46h1	F_0865865_L12_46_1	LG12	<nnxnp>	{-1}	(nn,np)	np	np	nn	np	np	np	nn	np	nn	np	np	np	nn	nn	np	np	np	np	nn	np	np	np	nn	np	np	np	np	np	np	nn	np	nn	np	nn	nn	nn	nn	nn	nn	np	np	np	np	np
LG12_HB_1853_s46h1	F_0865868_L12_46_1	LG12	<hkxhk>	{11}	(hh,hk,kk)	kk	kk	hk	kk	hk	kk	hh	hk	hk	kk	hk	hk	hh	hk	hk	kk	kk	hk	hk	hk	kk	kk	hk	hk	kk	hk	hk	hk	hk	hh	kk	hk	hk	hh	hk	hk	hh	hk	hk	hk	kk	hk	kk	hk
LG12_HB_1853_s46h1	F_0865874_L12_46_1	LG12	<lmxll>	{1-}	(ll,lm)	lm	lm	lm	lm	ll	lm	ll	ll	lm	lm	ll	ll	ll	lm	ll	lm	lm	ll	lm	ll	lm	lm	lm	ll	lm	ll	ll	ll	ll	ll	lm	lm	ll	ll	lm	lm	ll	lm	lm	ll	lm	ll	lm	ll
LG12_HB_1853_s46h1	F_0865875_L12_46_1	LG12	<lmxll>	{1-}	(ll,lm)	lm	lm	lm	lm	ll	lm	ll	ll	lm	lm	ll	ll	ll	lm	ll	lm	lm	ll	lm	ll	lm	lm	lm	ll	lm	ll	ll	ll	ll	ll	lm	lm	ll	ll	lm	lm	ll	lm	lm	ll	lm	ll	lm	ll
LG12_HB_1853_s46h1	F_0865877_L12_46_1	LG12	<lmxll>	{1-}	(ll,lm)	lm	lm	lm	lm	ll	lm	ll	ll	lm	lm	ll	ll	ll	lm	ll	lm	lm	ll	lm	ll	lm	lm	lm	ll	lm	ll	ll	ll	ll	ll	lm	lm	ll	ll	lm	lm	ll	lm	lm	ll	lm	ll	lm	ll
LG12_HB_1854_s46h1	F_0865932_L12_46_1	LG12	<hkxhk>	{11}	(hh,hk,kk)	kk	kk	hk	kk	hk	kk	hh	hk	hk	kk	hk	hk	hh	hk	hk	kk	kk	hk	hk	hk	kk	kk	hk	hk	kk	hk	hk	--	--	hh	kk	hk	hk	hh	hk	hk	hh	hk	hk	hk	kk	hk	kk	hk
LG12_HB_1855_s46h1	F_0866256_L12_46_1	LG12	<hkxhk>	{11}	(hh,hk,kk)	kk	kk	hk	kk	hk	kk	hh	hk	hk	kk	hk	hk	hh	hk	hk	kk	kk	hk	hk	hk	kk	kk	hk	hk	kk	hk	hk	hk	hk	hh	kk	hk	hk	hh	hk	hk	hh	hk	hk	hk	kk	hk	kk	hk
LG12_HB_1856_s46h1	F_0866661_L12_46_1	LG12	<hkxhk>	{11}	(hh,hk,kk)	kk	kk	hk	kk	hk	kk	hh	hk	hk	kk	hk	hk	hh	hk	hk	hk	kk	hk	hk	hk	kk	kk	hk	hk	kk	hk	hk	hk	hk	hh	hk	hk	hk	hh	hk	hh	hh	hk	hk	kk	kk	hk	kk	hk
LG12_HB_1857_s46h1	F_0866745_L12_46_1	LG12	<hkxhk>	{00}	(hh,hk,kk)	hh	hh	hk	hh	hk	hh	kk	hk	hk	hh	hk	hk	kk	hk	hk	hk	hh	hk	hk	hk	hh	hh	hk	hk	hh	hk	hk	hk	hk	kk	hk	hk	hk	kk	hh	kk	kk	hk	hk	hh	hh	hk	hh	hk
LG12_HB_1857_s46h1	F_0866747_L12_46_1	LG12	<hkxhk>	{00}	(hh,hk,kk)	hh	hh	hk	hh	hk	hh	kk	hk	hk	hh	hk	hk	kk	hk	hk	hk	hh	hk	hk	hk	hh	hh	hk	hk	hh	hk	hk	hk	hk	kk	hk	hk	hk	kk	hh	kk	kk	hk	hk	hh	hh	hk	hh	hk
LG12_HB_1857_s46h1	F_0866768_L12_46_1	LG12	<hkxhk>	{00}	(hh,hk,kk)	hh	hh	hk	hh	hk	hh	kk	hk	hk	hh	hk	hk	kk	hk	hk	hk	hh	hk	hk	hk	hh	hh	hk	hk	hh	hk	hk	hk	hk	kk	hk	hk	hk	kk	hh	kk	kk	hk	hk	hh	hh	hk	hh	hk
LG12_HB_1858_s46h1	F_0866893_L12_46_1	LG12	<hkxhk>	{00}	(hh,hk,kk)	hh	hh	hk	hh	hk	hh	kk	hk	hk	hk	hk	hk	kk	hk	hk	hk	hh	hk	hk	hk	hh	hh	hk	hk	hh	hk	hk	hk	hk	kk	hk	hk	hk	kk	hh	kk	kk	hk	hk	hh	hh	hk	hh	hk
LG12_HB_1858_s46h1	F_0866902_L12_46_1	LG12	<hkxhk>	{11}	(hh,hk,kk)	kk	kk	hk	kk	hk	kk	hh	hk	hk	hk	hk	hk	hh	hk	hk	hk	kk	hk	hk	hk	kk	kk	hk	hk	kk	hk	hk	hk	hk	hh	hk	hk	hk	hh	kk	hh	hh	hk	hk	kk	kk	hk	kk	hk
LG12_HB_1858_s46h1	F_0866920_L12_46_1	LG12	<hkxhk>	{11}	(hh,hk,kk)	kk	kk	hk	kk	hk	kk	hh	hk	hk	hk	hk	hk	hh	hk	hk	hk	kk	hk	hk	hk	kk	kk	hk	hk	kk	hk	hk	hk	hk	hh	hk	hk	hk	hh	kk	hh	hh	hk	hk	kk	kk	hk	kk	hk
LG12_HB_1862_s46h1	F_0867856_L12_46_1	LG12	<lmxll>	{1-}	(ll,lm)	lm	lm	lm	lm	ll	lm	lm	ll	lm	lm	ll	ll	lm	lm	ll	lm	lm	ll	lm	ll	lm	lm	lm	ll	lm	ll	ll	ll	ll	ll	lm	lm	ll	ll	lm	ll	ll	lm	lm	lm	lm	ll	lm	ll
LG12_HB_1862_s46h1	F_0867884_L12_46_1	LG12	<lmxll>	{1-}	(ll,lm)	lm	lm	lm	lm	ll	lm	lm	ll	lm	lm	ll	ll	lm	lm	ll	lm	lm	ll	lm	ll	lm	lm	lm	ll	lm	ll	ll	ll	ll	ll	lm	lm	ll	ll	lm	ll	ll	lm	lm	lm	lm	ll	lm	ll
LG12_HB_1865_s46h1	F_0868354_L12_46_1	LG12	<lmxll>	{1-}	(ll,lm)	lm	lm	lm	lm	ll	lm	lm	ll	lm	lm	ll	ll	lm	lm	ll	lm	lm	ll	lm	ll	lm	lm	lm	ll	lm	ll	ll	ll	ll	lm	lm	lm	ll	ll	ll	ll	ll	lm	lm	lm	lm	ll	lm	ll
LG12_HB_2078_s26h1	F_0955785_L2_26_1	LG12	<hkxhk>	{00}	(hh,hk,kk)	hk	hh	hk	hh	hh	hk	kk	hk	kk	hh	hk	hh	kk	hh	kk	hk	hh	hk	kk	hk	hh	hh	hk	hk	hh	hk	hk	hk	hk	kk	hh	hk	hk	kk	hk	hh	hk	kk	hh	hk	hh	kk	hk	hh
LG12_HB_2198_s51h1	F_0999932_L5_51_1	LG12	<hkxhk>	{00}	(hh,hk,kk)	hk	hh	hk	hh	hh	hk	kk	hh	kk	hk	hk	hk	kk	hh	kk	hk	hh	hk	kk	hk	hk	hh	hk	hk	hh	hk	hk	hk	hk	kk	hh	hk	hk	hk	hk	hh	hk	kk	hh	hh	hh	hk	hk	hh
LG12_HB_2198_s51h1	F_0999955_L5_51_1	LG12	<hkxhk>	{00}	(hh,hk,kk)	hk	hh	hk	hh	hh	hk	kk	hh	kk	hk	hk	hk	kk	hh	kk	hk	hh	hk	kk	hk	hk	hh	hk	hk	hh	hk	hk	hk	hk	kk	hh	hk	hk	hk	hk	hh	hk	kk	hh	hh	hh	hk	hk	hh
LG12_HB_2247_s39h1	F_1017440_L7_39_1	LG12	<hkxhk>	{00}	(hh,hk,kk)	hh	hh	hk	hh	hk	hh	kk	hk	hk	hk	hk	hk	kk	hk	hk	hk	hh	hk	hk	hk	hh	hh	hk	hk	hh	hk	hk	hk	hk	kk	hk	hk	hk	kk	hh	kk	kk	hk	hk	hh	hh	hk	hh	hk
LG12_HB_2247_s39h1	F_1017455_L7_39_1	LG12	<hkxhk>	{11}	(hh,hk,kk)	kk	kk	hk	kk	hk	kk	hh	hk	hk	hk	hk	hk	hh	hk	hk	hk	kk	hk	hk	hk	kk	kk	hk	hk	kk	hk	hk	hk	hk	hh	hk	hk	hk	hh	kk	hh	hh	hk	hk	kk	kk	hk	kk	hk
LG12_HB_228	F_0103306_L11_PA	LG12	<hkxhk>	{11}	(hh,hk,kk)	hk	kk	hk	kk	kk	hk	hh	kk	hh	hk	hk	hk	hh	kk	hh	hk	kk	hk	hh	hk	kk	kk	hk	hk	kk	hk	hk	hk	hk	hh	kk	hk	hk	hk	hk	kk	hk	hh	kk	kk	kk	hk	hk	kk
LG12_HB_2304_s23h1	F_1045123_L9_23_1	LG12	<nnxnp>	{-0}	(nn,np)	np	nn	np	nn	nn	nn	np	np	np	nn	np	nn	nn	nn	np	np	nn	nn	np	nn	np	nn	nn	nn	nn	np	nn	nn	nn	np	nn	nn	nn	np	nn	nn	np	np	nn	np	np	nn	np	nn
LG12_HB_2346_s58h2	F_1057904_L11_58_2	LG12	<hkxhk>	{11}	(hh,hk,kk)	hk	kk	hk	kk	kk	hk	hh	kk	hh	hk	hk	hk	hh	kk	hh	hk	kk	hk	hh	hk	hk	kk	hk	hk	kk	hk	hk	hk	hk	hh	kk	hk	hk	hk	hk	kk	hk	hh	kk	kk	kk	hk	hk	kk
LG12_HB_2350_s49h2	F_1059526_L12_49_2	LG12	<nnxnp>	{-1}	(nn,np)	nn	np	nn	np	np	np	nn	nn	nn	np	nn	np	np	np	nn	nn	np	np	nn	np	nn	np	np	np	np	nn	np	np	np	nn	np	np	np	nn	np	np	nn	nn	np	nn	nn	np	nn	np
LG12_HB_2350_s49h2	F_1059530_L12_49_2	LG12	<nnxnp>	{-0}	(nn,np)	np	nn	np	nn	nn	nn	np	np	np	nn	np	nn	nn	nn	np	np	nn	nn	np	nn	np	nn	nn	nn	nn	np	nn	nn	nn	np	nn	nn	nn	np	nn	nn	np	np	nn	np	np	nn	np	nn
LG12_HB_2352_s58h2	F_1060723_L12_58_2	LG12	<hkxhk>	{00}	(hh,hk,kk)	hk	hh	hk	hh	hh	hk	kk	hk	kk	hh	hk	hh	kk	hh	kk	hk	hh	hk	kk	hk	hh	hh	hk	hk	hh	hk	hk	hk	hk	kk	hh	hk	hk	kk	hk	hh	hk	kk	hh	hk	hh	kk	hk	hh
LG12_HB_2352_s58h2	F_1060729_L12_58_2	LG12	<hkxhk>	{00}	(hh,hk,kk)	hk	hh	hk	hh	hh	hk	kk	hk	kk	hh	hk	hh	kk	hh	kk	hk	hh	hk	kk	hk	hh	hh	hk	hk	hh	hk	hk	hk	hk	kk	hh	hk	hk	kk	hk	hh	hk	kk	hh	hk	hh	kk	hk	hh
LG12_HB_2358_s61h2	F_1061765_L12_61_2	LG12	<hkxhk>	{00}	(hh,hk,kk)	hk	hh	hk	hh	hh	hk	kk	hk	kk	hh	hk	hh	kk	hh	hk	hk	hh	hk	kk	hk	hh	hh	hk	hk	hh	hk	hk	hk	hk	kk	hh	hk	hk	kk	hk	hh	kk	kk	hh	hk	hh	kk	hk	hh
LG12_HB_2359_s61h2	F_1062023_L12_61_2	LG12	<nnxnp>	{-1}	(nn,np)	np	np	nn	np	np	np	nn	np	nn	np	np	np	nn	nn	np	np	np	np	nn	np	np	np	nn	np	np	np	np	np	np	nn	np	nn	np	nn	nn	nn	nn	nn	nn	np	np	np	np	np
LG12_HB_2359_s61h2	F_1062028_L12_61_2	LG12	<lmxll>	{1-}	(ll,lm)	lm	lm	lm	lm	ll	lm	ll	ll	lm	lm	ll	ll	ll	lm	ll	lm	lm	ll	lm	ll	lm	lm	lm	ll	lm	ll	ll	ll	ll	ll	lm	lm	ll	ll	lm	lm	ll	lm	lm	ll	lm	ll	lm	ll
LG12_HB_236	F_0107139_L12_PA	LG12	<hkxhk>	{01}	(h-,kk)	h-	h-	h-	h-	h-	kk	kk	h-	h-	kk	h-	kk	kk	h-	h-	h-	h-	kk	kk	h-	h-	h-	kk	kk	h-	h-	kk	kk	kk	h-	kk	kk	kk	h-	h-	h-	h-	h-	h-	h-	h-	kk	h-	h-
LG12_HB_236	R_22208_L12_PA	LG12	<nnxnp>	{-1}	(nn,np)	nn	np	nn	np	np	np	np	nn	nn	np	nn	np	np	nn	nn	nn	nn	np	np	np	nn	np	np	np	np	nn	np	np	np	nn	np	np	np	nn	np	np	nn	nn	np	nn	nn	np	nn	np
R_31831_L12_PA	R_31831_L12_PA	LG12	<nnxnp>	{-1}	(nn,np)	nn	np	nn	np	np	np	np	nn	nn	np	nn	np	np	nn	nn	nn	nn	np	np	np	nn	np	np	np	np	nn	np	np	np	nn	np	np	np	nn	np	np	nn	nn	np	nn	nn	np	nn	np
R_500084_L12_PA	R_500084_L12_PA	LG12	<nnxnp>	{-1}	(nn,np)	nn	np	nn	np	np	np	np	nn	nn	np	nn	np	np	nn	nn	nn	nn	np	np	np	nn	np	np	np	np	nn	np	np	np	nn	np	np	np	nn	np	np	nn	nn	np	nn	nn	np	nn	np
LG12_HB_2361_s61h2	F_1062559_L12_61_2	LG12	<lmxll>	{1-}	(ll,lm)	lm	lm	lm	lm	ll	lm	lm	ll	lm	lm	ll	ll	lm	lm	ll	lm	lm	ll	lm	ll	lm	lm	lm	ll	lm	ll	ll	ll	ll	lm	lm	lm	ll	ll	ll	ll	ll	lm	lm	lm	lm	ll	lm	ll
LG12_HB_2361_s61h2	F_1062575_L12_61_2	LG12	<lmxll>	{1-}	(ll,lm)	lm	lm	lm	lm	ll	lm	lm	ll	lm	lm	ll	ll	lm	lm	ll	lm	lm	ll	lm	ll	lm	lm	lm	ll	lm	ll	ll	ll	ll	lm	lm	lm	ll	ll	ll	ll	ll	lm	lm	lm	lm	ll	lm	ll
LG12_HB_237	F_0107522_L12_PA	LG12	<nnxnp>	{-0}	(nn,np)	np	nn	np	nn	nn	nn	nn	np	np	nn	np	nn	nn	np	np	np	np	nn	nn	nn	np	nn	nn	nn	nn	np	nn	nn	nn	np	nn	nn	nn	np	nn	nn	np	np	nn	np	np	nn	np	nn
LG12_HB_237	F_0107526_L12_PA	LG12	<nnxnp>	{-0}	(nn,np)	np	nn	np	nn	nn	nn	nn	np	np	nn	np	nn	nn	np	np	np	np	nn	nn	nn	np	nn	nn	nn	nn	np	nn	nn	nn	np	nn	nn	nn	np	nn	nn	np	np	nn	np	np	nn	np	nn
LG12_HB_237	F_0107532_L12_PA	LG12	<hkxhk>	{01}	(hh,hk,kk)	hh	hk	hh	hk	hk	kk	kk	hh	hk	kk	hh	kk	kk	hh	hk	hh	hh	kk	kk	hk	hk	hk	kk	kk	hk	hk	kk	kk	kk	hk	kk	kk	kk	hh	hk	hk	hh	hk	hk	hh	hk	kk	hh	hk
LG12_HB_237	F_0107535_L12_PA	LG12	<hkxhk>	{10}	(hh,hk,kk)	kk	hk	kk	hk	hk	hh	hh	kk	hk	hh	kk	hh	hh	kk	hk	kk	kk	hh	hh	hk	hk	hk	hh	hh	hk	hk	hh	hh	hh	hk	hh	hh	hh	kk	hk	hk	kk	hk	hk	kk	hk	hh	kk	hk
LG12_HB_237	GD_00173_L12_PA	LG12	<nnxnp>	{-0}	(nn,np)	np	nn	np	nn	nn	nn	nn	np	np	nn	np	nn	nn	np	np	np	np	nn	nn	nn	np	nn	nn	nn	nn	np	nn	nn	nn	np	nn	nn	nn	np	nn	nn	np	np	nn	np	np	nn	np	nn
LG12_HB_238	F_0107987_L12_PA	LG12	<nnxnp>	{-0}	(nn,np)	np	nn	np	nn	nn	nn	nn	np	np	nn	np	nn	nn	np	np	np	np	nn	nn	nn	np	nn	nn	nn	nn	np	nn	nn	nn	np	nn	nn	nn	np	nn	nn	np	np	nn	np	np	nn	np	nn
LG12_HB_238	F_0107999_L12_PA	LG12	<nnxnp>	{-1}	(nn,np)	nn	np	nn	np	np	np	np	nn	nn	np	nn	np	np	nn	nn	nn	nn	np	np	np	nn	np	np	np	np	nn	np	np	np	nn	np	np	np	nn	np	np	nn	nn	np	nn	nn	np	nn	np
LG12_HB_239	F_0108801_L12_PA	LG12	<lmxll>	{0-}	(ll,lm)	ll	ll	ll	ll	ll	lm	lm	ll	lm	lm	ll	lm	lm	ll	lm	ll	ll	lm	lm	ll	lm	ll	lm	lm	ll	lm	lm	--	lm	lm	lm	lm	lm	ll	ll	ll	ll	lm	ll	ll	lm	lm	ll	ll
LG12_HB_239	F_0108809_L12_PA	LG12	<nnxnp>	{-0}	(nn,np)	np	nn	np	nn	nn	nn	nn	np	np	nn	np	nn	nn	np	np	np	np	nn	nn	nn	np	nn	nn	nn	nn	np	nn	nn	nn	np	nn	nn	nn	np	nn	nn	np	np	nn	np	np	nn	np	nn
LG12_HB_239	F_0108815_L12_PA	LG12	<lmxll>	{0-}	(ll,lm)	ll	ll	ll	ll	ll	lm	lm	ll	lm	lm	ll	lm	lm	ll	lm	ll	ll	lm	lm	ll	lm	ll	lm	lm	ll	lm	lm	lm	lm	lm	lm	lm	lm	ll	ll	ll	ll	lm	ll	ll	lm	lm	ll	ll
LG12_HB_239	F_0108825_L12_PA	LG12	<hkxhk>	{11}	(hh,hk,kk)	hk	kk	hk	kk	kk	hk	hk	hk	hh	hk	hk	hk	hk	hk	hh	hk	hk	hk	hk	kk	hh	kk	hk	hk	kk	hh	hk	hk	hk	hh	hk	hk	hk	hk	kk	kk	hk	hh	kk	hk	hh	hk	hk	kk
LG12_HB_239	F_0108826_L12_PA	LG12	<lmxll>	{1-}	(ll,lm)	lm	lm	lm	lm	lm	ll	ll	lm	ll	ll	lm	ll	ll	lm	ll	lm	lm	ll	ll	lm	ll	lm	ll	ll	lm	ll	ll	ll	ll	ll	ll	ll	ll	lm	lm	lm	lm	ll	lm	lm	ll	ll	lm	lm
LG12_HB_239	R_1188294_L12_PA	LG12	<lmxll>	{1-}	(ll,lm)	lm	lm	lm	lm	lm	ll	ll	lm	ll	ll	lm	ll	ll	lm	ll	lm	lm	ll	ll	lm	ll	lm	ll	ll	lm	ll	ll	ll	ll	ll	ll	ll	ll	lm	lm	lm	lm	ll	lm	lm	ll	ll	lm	lm
LG12_HB_239	R_1193551_L12_PA	LG12	<hkxhk>	{11}	(hh,hk,kk)	hk	kk	hk	kk	kk	hk	hk	hk	hh	hk	hk	hk	hk	hk	hh	hk	hk	hk	hk	kk	hh	kk	hk	hk	kk	hh	hk	hk	hk	hh	hk	hk	hk	hk	kk	kk	hk	hh	kk	hk	hh	hk	hk	kk
LG12_HB_239	R_1195935_L12_PA	LG12	<lmxll>	{1-}	(ll,lm)	lm	lm	lm	lm	lm	ll	ll	lm	ll	ll	lm	ll	ll	lm	ll	lm	lm	ll	ll	lm	ll	lm	ll	ll	lm	ll	ll	ll	ll	ll	ll	ll	ll	lm	lm	lm	lm	ll	lm	lm	ll	ll	lm	lm
LG12_HB_239.5	R_1205264_L12_PA	LG12	<nnxnp>	{-1}	(nn,np)	nn	np	nn	np	np	np	np	nn	nn	np	nn	np	np	nn	nn	nn	nn	np	np	np	nn	np	np	np	np	nn	np	np	np	nn	np	np	np	nn	np	np	nn	nn	np	nn	nn	np	nn	np
LG12_HB_239.5	R_1215786_L12_PA	LG12	<hkxhk>	{11}	(hh,hk,kk)	hk	kk	hk	kk	kk	hk	hk	hk	hh	hk	hk	hk	hk	hk	hh	hk	hk	hk	hk	kk	hh	kk	hk	hk	kk	hh	hk	hk	hk	hh	hk	hk	hk	hk	kk	kk	hk	hh	kk	hk	hh	hk	hk	kk
LG12_HB_239.5	R_1240623_L12_PA	LG12	<hkxhk>	{00}	(hh,hk,kk)	hk	hh	hk	hh	hh	hk	hk	hk	kk	hk	hk	hk	hk	hk	kk	hk	hk	hk	hk	hh	kk	hh	hk	hk	hh	kk	hk	hk	hk	kk	hk	hk	hk	hk	hh	hh	hk	kk	hh	hk	kk	hk	hk	hh
LG12_HB_240	F_0109513_L12_PA	LG12	<efxeg>	{00}	(ee,ef,eg,fg)	eg	ee	eg	ee	ee	ef	ef	eg	fg	ef	eg	ef	ef	eg	fg	eg	ee	ef	ef	ef	fg	ee	ef	ef	ee	fg	ef	ef	ef	fg	ef	ef	ef	eg	ee	ee	eg	fg	ee	eg	fg	ef	eg	ee
LG12_HB_240	F_0109517_L12_PA	LG12	<hkxhk>	{11}	(hh,hk,kk)	hk	kk	hk	kk	kk	hk	hk	hk	hh	hk	hk	hk	hk	hk	hh	hk	kk	hk	hk	hk	hh	kk	hk	hk	kk	hh	hk	hk	hk	hh	hk	hk	hk	hk	kk	kk	hk	hh	kk	hk	hh	hk	hk	kk
LG12_HB_240	F_0109521_L12_PA	LG12	<lmxll>	{1-}	(ll,lm)	lm	lm	lm	lm	lm	ll	ll	lm	ll	ll	lm	ll	ll	lm	ll	lm	lm	ll	ll	ll	ll	lm	ll	ll	lm	ll	ll	ll	ll	ll	ll	ll	ll	lm	lm	lm	lm	ll	lm	lm	ll	ll	lm	lm
GD_00116_L12_PA	GD_00116_L12_PA	LG12	<nnxnp>	{-0}	(nn,np)	np	nn	np	nn	nn	nn	np	np	np	nn	np	nn	nn	np	np	np	nn	nn	nn	nn	np	nn	nn	nn	nn	np	nn	nn	nn	np	nn	nn	nn	np	nn	nn	np	np	nn	np	np	nn	np	nn
LG12_HB_241	F_0110363_L12_PA	LG12	<nnxnp>	{-1}	(nn,np)	nn	np	nn	np	np	np	nn	nn	nn	np	nn	np	np	nn	nn	nn	np	np	np	np	nn	np	np	np	np	nn	np	np	np	nn	np	np	np	nn	np	np	nn	nn	np	nn	nn	np	nn	np
LG12_HB_241	F_0110376_L12_PA	LG12	<hkxhk>	{11}	(hh,hk,kk)	hk	kk	hk	kk	kk	hk	hh	hk	hh	hk	hk	hk	hk	hk	hh	hk	kk	hk	hk	hk	hh	kk	hk	hk	kk	hh	hk	hk	hk	hh	hk	hk	hk	hk	kk	kk	hk	hh	kk	hk	hh	hk	hk	kk
LG12_HB_241	F_0110379_L12_PA	LG12	<hkxhk>	{11}	(hh,hk,kk)	hk	kk	hk	kk	kk	hk	hh	hk	hh	hk	hk	hk	hk	hk	hh	hk	kk	hk	hk	hk	hh	kk	hk	hk	kk	hh	hk	hk	hk	hh	hk	hk	hk	hk	kk	kk	hk	hh	kk	hk	hh	hk	hk	kk
LG12_HB_241	R_1816057_L12_PA	LG12	<hkxhk>	{00}	(hh,hk,kk)	hk	hh	hk	hh	hh	hk	kk	hk	kk	hk	hk	hk	hk	hk	kk	hk	hh	hk	hk	hk	kk	hh	hk	hk	hh	kk	hk	hk	hk	kk	hk	hk	hk	hk	hh	hh	hk	kk	hh	hk	kk	hk	hk	hh
LG12_HB_241	R_1818084_L12_PA	LG12	<hkxhk>	{00}	(hh,hk,kk)	hk	hh	hk	hh	hh	hk	kk	hk	kk	hk	hk	hk	hk	hk	kk	hk	hh	hk	hk	hk	kk	hh	hk	hk	hh	kk	hk	hk	hk	kk	hk	hk	hk	hk	hh	hh	hk	kk	hh	hk	kk	hk	hk	hh
LG12_HB_241	F_0110360_L12_PA	LG12	<lmxll>	{1-}	(ll,lm)	lm	lm	lm	lm	lm	ll	ll	lm	ll	ll	lm	ll	ll	lm	ll	lm	lm	ll	ll	ll	ll	lm	ll	ll	lm	ll	ll	ll	ll	ll	ll	ll	ll	lm	lm	lm	lm	ll	lm	lm	ll	ll	lm	lm
LG12_HB_242	F_0110884_L12_PA	LG12	<nnxnp>	{-1}	(nn,np)	nn	np	nn	np	np	np	nn	nn	nn	np	nn	np	np	nn	nn	nn	np	np	nn	np	nn	np	np	np	np	nn	np	np	np	nn	np	np	np	nn	np	np	nn	nn	np	nn	nn	np	nn	np
LG12_HB_242	F_0110887_L12_PA	LG12	<lmxll>	{1-}	(ll,lm)	lm	lm	lm	lm	lm	ll	ll	lm	ll	ll	lm	ll	ll	lm	ll	lm	lm	ll	ll	ll	ll	lm	ll	ll	lm	ll	ll	ll	ll	ll	ll	ll	ll	lm	lm	lm	lm	ll	lm	lm	ll	ll	lm	lm
LG12_HB_242	R_2343296_L12_PA	LG12	<hkxhk>	{00}	(hh,hk,kk)	hk	hh	hk	hh	hh	hk	kk	hk	kk	hk	hk	hk	hk	hk	--	hk	hh	hk	kk	hk	kk	hh	hk	hk	hh	kk	hk	hk	hk	kk	hk	hk	hk	hk	hh	hh	hk	kk	hh	hk	kk	hk	hk	hh
F_0111163_L12_PA	F_0111163_L12_PA	LG12	<lmxll>	{1-}	(ll,lm)	lm	lm	lm	lm	lm	ll	ll	lm	ll	ll	lm	ll	ll	lm	ll	lm	lm	ll	ll	ll	ll	lm	ll	ll	lm	ll	ll	ll	ll	ll	ll	ll	ll	lm	lm	lm	lm	ll	lm	lm	ll	ll	lm	lm
LG12_HB_243.5	R_2958778_L12_PA	LG12	<nnxnp>	{-1}	(nn,np)	nn	np	nn	np	np	np	nn	nn	nn	np	nn	np	np	nn	nn	nn	np	np	nn	np	nn	np	np	np	np	nn	np	np	np	nn	np	np	np	nn	np	np	nn	nn	np	nn	nn	np	nn	np
LG12_HB_244	F_0111348_L12_PA	LG12	<lmxll>	{0-}	(ll,lm)	ll	ll	ll	ll	ll	lm	lm	ll	lm	lm	ll	lm	lm	ll	lm	ll	ll	lm	lm	lm	lm	ll	lm	lm	ll	lm	lm	lm	lm	lm	lm	lm	lm	ll	ll	ll	ll	lm	ll	ll	lm	lm	ll	ll
LG12_HB_244	F_0111351_L12_PA	LG12	<nnxnp>	{-1}	(nn,np)	nn	np	nn	np	np	np	nn	nn	nn	np	nn	np	np	nn	nn	nn	np	np	nn	np	nn	np	np	np	np	nn	np	np	np	nn	np	np	np	nn	np	np	nn	nn	np	nn	nn	np	nn	np
LG12_HB_244	F_0111352_L12_PA	LG12	<lmxll>	{1-}	(ll,lm)	lm	lm	lm	lm	lm	ll	ll	lm	ll	ll	lm	ll	ll	lm	ll	lm	lm	ll	ll	ll	ll	lm	ll	ll	lm	ll	ll	ll	ll	ll	ll	ll	ll	lm	lm	lm	lm	ll	lm	lm	ll	ll	lm	lm
LG12_HB_244	F_0111355_L12_PA	LG12	<hkxhk>	{11}	(hh,hk,kk)	hk	kk	hk	kk	kk	hk	hh	hk	hh	hk	hk	hk	hk	hk	hh	hk	kk	hk	hh	hk	hh	kk	hk	hk	kk	hh	hk	hk	hk	hh	hk	hk	hk	hk	kk	kk	hk	hh	kk	hk	hh	hk	hk	kk
LG12_HB_244	F_0111366_L12_PA	LG12	<hkxhk>	{10}	(hh,hk,kk)	kk	hk	kk	hk	hk	hh	hk	kk	hk	hh	kk	hh	hh	kk	hk	kk	hk	hh	hk	hh	hk	hk	hh	hh	hk	hk	hh	hh	hh	hk	hh	hh	hh	kk	hk	hk	kk	hk	hk	kk	hk	hh	kk	hk
LG12_HB_244	R_3007964_L12_PA	LG12	<nnxnp>	{-1}	(nn,np)	nn	np	nn	np	np	np	nn	nn	nn	np	nn	np	np	nn	nn	nn	np	np	nn	np	nn	np	np	np	np	nn	np	np	np	nn	np	np	np	nn	np	np	nn	nn	np	nn	nn	np	nn	np
LG12_HB_244.5	GD_01615_L12_PA	LG12	<nnxnp>	{-0}	(nn,np)	np	nn	np	nn	nn	nn	np	np	np	nn	np	nn	nn	np	np	np	nn	nn	np	nn	np	nn	nn	nn	nn	np	nn	nn	nn	np	nn	nn	nn	np	nn	nn	np	np	nn	np	np	nn	np	nn
LG12_HB_244.5	R_3025133_L12_PA	LG12	<nnxnp>	{-1}	(nn,np)	nn	np	nn	np	np	np	nn	nn	nn	np	nn	np	np	nn	nn	nn	np	np	nn	np	nn	np	np	np	np	nn	np	np	np	nn	np	np	np	nn	np	np	nn	nn	np	nn	nn	np	nn	np
F_0111904_L12_PA	F_0111904_L12_PA	LG12	<lmxll>	{1-}	(ll,lm)	lm	lm	lm	lm	lm	ll	ll	lm	ll	ll	lm	ll	ll	lm	ll	lm	lm	ll	ll	ll	ll	lm	ll	ll	lm	ll	ll	ll	ll	ll	ll	ll	ll	lm	lm	lm	lm	ll	lm	lm	ll	ll	lm	lm
LG12_HB_246	F_0112238_L12_PA	LG12	<lmxll>	{1-}	(ll,lm)	lm	lm	lm	lm	lm	ll	ll	lm	ll	ll	lm	ll	ll	lm	ll	lm	lm	ll	ll	ll	ll	lm	ll	ll	lm	ll	ll	ll	ll	ll	ll	ll	ll	lm	lm	lm	lm	ll	lm	lm	ll	ll	lm	lm
LG12_HB_246	F_0112239_L12_PA	LG12	<nnxnp>	{-0}	(nn,np)	np	nn	np	nn	nn	nn	np	np	np	nn	np	nn	nn	np	np	np	nn	nn	np	nn	np	nn	nn	nn	nn	np	nn	nn	nn	np	nn	nn	nn	np	nn	nn	np	np	nn	np	np	nn	np	nn
LG12_HB_246	F_0112245_L12_PA	LG12	<hkxhk>	{10}	(hh,hk,kk)	kk	hk	kk	hk	hk	hh	hk	kk	hk	hh	kk	hh	hh	kk	hk	kk	hk	hh	hk	hh	hk	hk	hh	hh	hk	hk	hh	hh	hh	hk	hh	hh	hh	kk	hk	hk	kk	hk	hk	kk	hk	hh	kk	hk
LG12_HB_246.5	GD_00430_L12_PA	LG12	<lmxll>	{0-}	(ll,lm)	ll	ll	ll	ll	ll	lm	lm	ll	lm	lm	ll	lm	lm	ll	lm	ll	ll	lm	lm	lm	lm	ll	lm	lm	ll	lm	lm	lm	lm	lm	lm	lm	lm	ll	ll	ll	ll	lm	ll	ll	lm	lm	ll	ll
LG12_HB_246.5	GD_01391_L12_PA	LG12	<hkxhk>	{10}	(hh,hk,kk)	kk	hk	kk	hk	hk	hh	hk	kk	hk	hh	kk	hh	hh	kk	hk	kk	hk	hh	hk	hh	hk	hk	hh	hh	hk	hk	hh	hh	hh	hk	hh	hh	hh	kk	hk	hk	kk	hk	hk	kk	hk	hh	kk	hk
LG12_HB_246.5	R_3506169_L12_PA	LG12	<lmxll>	{1-}	(ll,lm)	lm	lm	lm	lm	lm	ll	ll	lm	ll	ll	lm	ll	ll	lm	ll	lm	lm	ll	ll	ll	ll	lm	ll	ll	lm	ll	ll	ll	ll	ll	ll	ll	ll	lm	lm	lm	lm	ll	lm	lm	ll	ll	lm	lm
LG12_HB_246.5	R_3725831_L12_PA	LG12	<lmxll>	{0-}	(ll,lm)	ll	ll	ll	ll	ll	lm	lm	ll	lm	lm	ll	lm	lm	ll	lm	ll	ll	lm	lm	lm	lm	ll	lm	lm	ll	lm	lm	lm	lm	lm	lm	lm	lm	ll	ll	ll	ll	lm	ll	ll	lm	lm	ll	ll
cR_3742049_L12_PA	R_3742049_L12_PA	LG12	<nnxnp>	{-1}	(nn,np)	nn	np	nn	np	np	np	nn	nn	nn	np	nn	np	np	np	nn	nn	np	np	nn	np	nn	np	np	np	np	nn	np	np	np	nn	np	np	np	nn	np	np	nn	nn	np	nn	nn	np	nn	np
R_3784455_L12_PA	R_3784455_L12_PA	LG12	<nnxnp>	{-1}	(nn,np)	nn	np	nn	np	np	np	nn	nn	nn	np	nn	np	np	np	nn	nn	np	np	nn	np	nn	np	np	np	np	nn	np	np	np	nn	np	np	np	nn	np	np	nn	nn	np	nn	nn	np	nn	np
LG12_HB_247	F_0112839_L12_PA	LG12	<lmxll>	{1-}	(ll,lm)	lm	lm	lm	lm	lm	ll	ll	lm	ll	ll	lm	ll	ll	lm	ll	lm	lm	ll	ll	ll	ll	lm	ll	ll	lm	ll	ll	ll	ll	ll	ll	ll	ll	lm	lm	lm	lm	ll	lm	lm	ll	ll	lm	lm
LG12_HB_247	F_0112845_L12_PA	LG12	<nnxnp>	{-1}	(nn,np)	nn	np	nn	np	np	np	nn	nn	nn	np	nn	np	np	np	nn	nn	np	np	nn	np	nn	np	np	np	np	nn	np	np	np	nn	np	np	np	nn	np	np	nn	nn	np	nn	nn	np	nn	np
LG12_HB_2485_s28h2	F_1091494_L4_28_2	LG12	<hkxhk>	{00}	(hh,hk,kk)	hk	hh	hk	hh	hh	hk	kk	hk	kk	hh	hh	hh	kk	hh	hk	hk	hh	hk	kk	hk	hh	hh	hk	hk	hh	hk	hk	kk	hk	kk	hh	hk	hk	kk	hk	hk	kk	hk	hh	hk	hh	kk	hk	hk
LG12_HB_2485_s28h2	F_1091498_L4_28_2	LG12	<hkxhk>	{11}	(hh,hk,kk)	hk	kk	hk	kk	kk	hk	hh	hk	hh	kk	kk	kk	hh	kk	hk	hk	kk	hk	hh	hk	kk	kk	hk	hk	kk	hk	hk	hh	hk	hh	kk	hk	hk	hh	hk	hk	hh	hk	kk	hk	kk	hh	hk	hk
LG12_HB_250	F_0114384_L12_PA	LG12	<nnxnp>	{-1}	(nn,np)	nn	np	nn	np	np	np	nn	nn	nn	np	nn	np	np	np	nn	nn	np	np	nn	np	nn	np	np	np	np	nn	np	np	np	nn	np	np	np	nn	np	np	nn	nn	np	nn	nn	np	nn	np
LG12_HB_250	GD_01907_L12_PA	LG12	<nnxnp>	{-0}	(nn,np)	np	nn	np	nn	nn	nn	np	np	np	nn	np	nn	nn	nn	np	np	nn	nn	np	nn	np	nn	nn	nn	nn	np	nn	nn	nn	np	nn	nn	nn	np	nn	nn	np	np	nn	np	np	nn	np	nn
LG12_HB_251	F_0114805_L12_PA	LG12	<nnxnp>	{-0}	(nn,np)	np	nn	np	nn	nn	nn	np	np	np	nn	np	nn	nn	nn	np	np	nn	nn	np	nn	np	nn	nn	nn	nn	np	nn	nn	nn	np	nn	nn	nn	np	nn	nn	np	np	nn	np	np	nn	np	nn
LG12_HB_251	F_0114807_L12_PA	LG12	<nnxnp>	{-1}	(nn,np)	nn	np	nn	np	np	np	nn	nn	nn	np	nn	np	np	np	nn	nn	np	np	nn	np	nn	np	np	np	np	nn	np	np	np	nn	np	np	np	nn	np	np	nn	nn	np	nn	nn	np	nn	np
LG12_HB_251	F_0114810_L12_PA	LG12	<nnxnp>	{-0}	(nn,np)	np	nn	np	nn	nn	nn	np	np	np	nn	np	nn	nn	nn	np	np	nn	nn	np	nn	np	nn	nn	nn	nn	np	nn	nn	nn	np	nn	nn	nn	np	nn	nn	np	np	nn	np	np	nn	np	nn
LG12_HB_251	F_0114822_L12_PA	LG12	<nnxnp>	{-0}	(nn,np)	np	nn	np	nn	nn	nn	np	np	np	nn	np	nn	nn	nn	np	np	nn	nn	np	nn	np	nn	nn	nn	nn	np	nn	nn	nn	np	nn	nn	nn	np	nn	nn	np	np	nn	np	np	nn	np	nn
LG12_HB_251	F_0114826_L12_PA	LG12	<nnxnp>	{-0}	(nn,np)	np	nn	np	nn	nn	nn	np	np	np	nn	np	nn	nn	nn	np	np	nn	nn	np	nn	np	nn	nn	nn	nn	np	nn	nn	nn	np	nn	nn	nn	np	nn	nn	np	np	nn	np	np	nn	np	nn
LG12_HB_251.5	R_5173113_L12_PA	LG12	<nnxnp>	{-1}	(nn,np)	nn	np	nn	np	np	np	nn	nn	nn	np	nn	np	np	np	nn	nn	np	np	nn	np	nn	np	np	np	np	nn	np	np	np	nn	np	np	np	nn	np	np	nn	nn	np	nn	nn	np	nn	np
LG12_HB_251.5	R_5173778_L12_PA	LG12	<nnxnp>	{-0}	(nn,np)	np	nn	np	nn	nn	nn	np	np	np	nn	np	nn	nn	nn	np	np	nn	nn	np	nn	np	nn	nn	nn	nn	np	nn	nn	nn	np	nn	nn	nn	np	nn	nn	np	np	nn	np	np	nn	np	nn
LG12_HB_251.8	R_5411076_L12_PA	LG12	<nnxnp>	{-1}	(nn,np)	nn	np	nn	np	np	np	nn	nn	nn	np	nn	np	np	np	nn	nn	np	np	nn	np	nn	np	np	np	np	nn	np	np	np	nn	np	np	np	nn	np	np	nn	nn	np	nn	nn	np	nn	np
LG12_HB_253	F_0116519_L12_PA	LG12	<nnxnp>	{-1}	(nn,np)	nn	np	nn	np	np	np	nn	nn	nn	np	nn	np	np	np	nn	nn	np	np	nn	np	nn	np	np	np	np	nn	np	np	np	nn	np	np	np	nn	np	np	nn	nn	np	nn	nn	np	nn	np
LG12_HB_253	F_0116521_L12_PA	LG12	<nnxnp>	{-1}	(nn,np)	nn	np	nn	np	np	np	nn	nn	nn	np	nn	np	np	np	nn	nn	np	np	nn	np	nn	np	np	np	np	nn	np	np	np	nn	np	np	np	nn	np	np	nn	nn	np	nn	nn	np	nn	np
LG12_HB_255	F_0117717_L12_PA	LG12	<nnxnp>	{-1}	(nn,np)	nn	np	nn	np	np	np	nn	nn	nn	np	nn	np	np	np	nn	nn	np	np	nn	np	nn	np	np	np	np	nn	np	--	np	nn	np	np	np	nn	nn	np	nn	nn	np	nn	nn	np	nn	np
LG12_HB_256	F_0117738_L12_PA	LG12	<nnxnp>	{-1}	(nn,np)	nn	np	nn	np	np	np	nn	nn	nn	np	nn	np	np	np	nn	nn	np	np	nn	np	np	np	np	np	np	nn	np	np	np	nn	np	np	np	nn	nn	np	nn	nn	np	nn	nn	np	nn	np
LG12_HB_256	F_0117741_L12_PA	LG12	<nnxnp>	{-1}	(nn,np)	nn	np	nn	np	np	np	nn	nn	nn	np	nn	np	np	np	nn	nn	np	np	nn	np	np	np	np	np	np	nn	np	np	np	nn	np	np	np	nn	nn	np	nn	nn	np	nn	nn	np	nn	np
LG12_HB_2580_s71h3	F_1108951_L12_71_3	LG12	<hkxhk>	{11}	(hh,hk,kk)	hk	kk	hk	kk	kk	hk	hh	hk	hh	kk	kk	kk	hh	kk	hk	hk	kk	hk	hh	hk	kk	kk	hk	hk	kk	hk	hk	hh	hk	hh	kk	hk	hk	hh	hk	hk	hh	hk	kk	hk	kk	hh	hk	hk
F_1109632_L13_73_3	F_1109632_L13_73_3	LG12	<hkxhk>	{00}	(hh,hk,kk)	hk	hh	hk	hh	hh	hk	kk	hk	kk	hh	hh	hh	kk	hh	hh	hk	hh	hk	kk	hk	hh	hh	hk	hk	hh	hk	hk	kk	hk	kk	hh	hk	hk	kk	hk	hk	kk	hk	hh	hk	hh	kk	hk	hk
LG12_HB_259	F_0118475_L12_PA	LG12	<nnxnp>	{-1}	(nn,np)	nn	np	nn	np	np	np	nn	np	nn	np	nn	np	nn	np	nn	nn	np	np	nn	np	np	np	np	np	np	np	np	np	np	nn	np	np	np	nn	nn	np	nn	nn	np	nn	np	np	nn	np
LG12_HB_259	F_0118484_L12_PA	LG12	<nnxnp>	{-1}	(nn,np)	nn	np	nn	np	np	np	nn	np	nn	np	nn	np	nn	np	nn	nn	np	np	nn	np	np	np	np	np	np	np	np	np	np	nn	np	np	np	nn	nn	np	nn	nn	np	nn	np	np	nn	np
LG12_HB_261	F_0118958_L12_PA	LG12	<nnxnp>	{-1}	(nn,np)	nn	np	nn	np	np	np	nn	nn	nn	np	nn	np	nn	np	nn	nn	np	np	nn	np	np	np	np	np	np	np	np	np	np	nn	np	np	np	nn	nn	np	nn	nn	np	nn	nn	np	nn	np
LG12_HB_261	F_0118970_L12_PA	LG12	<nnxnp>	{-1}	(nn,np)	nn	np	nn	np	np	np	nn	nn	nn	np	nn	np	nn	np	nn	nn	np	np	nn	np	np	np	np	np	np	np	np	np	np	nn	np	np	np	nn	nn	np	nn	nn	np	nn	nn	np	nn	np
LG12_HB_261	F_0118976_L12_PA	LG12	<nnxnp>	{-1}	(nn,np)	nn	np	nn	np	np	np	nn	nn	nn	np	nn	np	nn	np	nn	nn	np	np	nn	np	np	np	np	np	np	np	np	np	np	nn	np	np	np	nn	nn	np	nn	nn	np	nn	nn	np	nn	np
LG12_HB_261	GD_01703_L12_PA	LG12	<nnxnp>	{-1}	(nn,np)	nn	np	nn	np	np	np	nn	nn	nn	np	nn	np	nn	np	nn	nn	np	np	nn	np	np	np	np	np	np	np	np	np	np	nn	np	np	np	nn	nn	np	nn	nn	np	nn	nn	np	nn	np
LG12_HB_263	F_0119339_L12_PA	LG12	<nnxnp>	{-1}	(nn,np)	nn	np	nn	np	np	np	nn	np	nn	np	nn	np	nn	np	nn	nn	np	np	nn	np	np	np	np	np	np	np	np	np	np	nn	np	np	np	nn	nn	np	nn	nn	np	nn	np	np	nn	np
LG12_HB_263	F_0119348_L12_PA	LG12	<nnxnp>	{-1}	(nn,np)	nn	np	nn	np	np	np	nn	np	nn	np	nn	np	nn	np	nn	nn	np	np	nn	np	np	np	np	np	np	np	np	np	np	nn	np	np	np	nn	nn	np	nn	nn	np	nn	np	np	nn	np
LG12_HB_263	F_0119353_L12_PA	LG12	<nnxnp>	{-1}	(nn,np)	nn	np	nn	np	np	np	nn	np	nn	np	nn	np	nn	np	nn	nn	np	np	nn	np	np	np	np	np	np	np	np	np	np	nn	np	np	np	nn	nn	np	nn	nn	np	nn	np	np	nn	np
LG12_HB_263	F_0119357_L12_PA	LG12	<nnxnp>	{-1}	(nn,np)	nn	np	nn	np	np	np	nn	np	nn	np	nn	np	nn	np	nn	nn	np	np	nn	np	np	np	np	np	np	np	np	np	np	nn	np	np	np	nn	nn	np	nn	nn	np	nn	np	np	nn	np
LG12_HB_263	R_8802561_L12_PA	LG12	<nnxnp>	{-1}	(nn,np)	nn	np	nn	np	np	np	nn	np	nn	np	nn	np	nn	np	nn	nn	np	np	nn	np	np	np	np	np	np	np	np	np	np	nn	np	np	np	nn	nn	np	nn	nn	np	nn	np	np	nn	np
LG12_HB_263	R_8805420_L12_PA	LG12	<nnxnp>	{-1}	(nn,np)	nn	np	nn	np	np	np	nn	np	nn	np	nn	np	nn	np	nn	nn	np	np	nn	np	np	np	np	np	np	np	np	np	np	nn	np	np	np	nn	nn	np	nn	nn	np	nn	np	np	nn	np
LG12_HB_263	R_8810680_L12_PA	LG12	<nnxnp>	{-1}	(nn,np)	nn	np	nn	np	np	np	nn	np	nn	np	nn	np	nn	np	nn	nn	np	np	nn	np	np	np	np	np	np	np	np	np	np	nn	np	np	np	nn	nn	np	nn	nn	np	nn	np	np	nn	np
LG12_HB_264	F_0119584_L12_PA	LG12	<hkxhk>	{11}	(hh,hk,kk)	hk	kk	hk	kk	kk	hk	hh	kk	hh	hk	hk	hk	hh	kk	hh	hk	kk	hk	hh	hk	hk	kk	hk	hk	kk	hk	hk	hk	hk	hh	kk	hk	hk	hk	hk	kk	hk	hh	kk	hk	kk	hk	hh	kk
LG12_HB_265	F_0120078_L12_PA	LG12	<hkxhk>	{11}	(hh,hk,kk)	hk	kk	hk	kk	kk	hk	hh	kk	hh	hk	hk	hk	hh	kk	hh	hk	kk	hk	hh	hk	hk	kk	hk	hk	kk	hk	hk	hk	hk	hh	kk	hk	hk	hk	hk	kk	hk	hh	kk	kk	kk	hk	hk	kk
LG12_HB_265	F_0120082_L12_PA	LG12	<hkxhk>	{11}	(hh,hk,kk)	hk	kk	hk	kk	kk	hk	hh	kk	hh	hk	hk	hk	hh	kk	hh	hk	kk	hk	hh	hk	hk	kk	hk	hk	kk	hk	hk	hk	hk	hh	kk	hk	hk	hk	hk	kk	hk	hh	kk	kk	kk	hk	hk	kk
LG12_HB_265	F_0120077_L12_PA	LG12	<hkxhk>	{00}	(hh,hk,kk)	hk	hh	hk	hh	hh	hk	kk	hh	kk	hk	hk	hk	kk	hh	kk	hk	hh	hk	kk	hk	hk	hh	hk	hk	hh	hk	hk	hk	hk	kk	hh	hk	hk	hk	hk	hh	hk	kk	hh	hh	hh	hk	hk	hh
LG12_HB_265	F_0120095_L12_PA	LG12	<hkxhk>	{00}	(hh,hk,kk)	hk	hh	hk	hh	hh	hk	kk	hh	kk	hk	hk	hk	kk	hh	kk	hk	hh	hk	kk	hk	hk	hh	hk	hk	hh	hk	hk	hk	hk	kk	hh	hk	hk	hk	hk	hh	hk	kk	hh	hh	hh	hk	hk	hh
LG12_HB_265.5	R_9330075_L12_PA	LG12	<hkxhk>	{00}	(hh,hk,kk)	hk	hh	hk	hh	hh	hk	kk	hh	kk	hk	hk	hk	kk	hh	kk	hk	hh	hk	kk	hk	hk	hh	hk	hk	hh	hk	hk	hk	hk	kk	hh	hk	hk	hk	hk	hh	hk	kk	hh	hh	hh	hk	hk	hh
LG12_HB_268	F_0121061_L12_PA	LG12	<hkxhk>	{11}	(hh,hk,kk)	hk	kk	hk	kk	kk	hk	hh	kk	hh	hk	hk	hk	hh	kk	hh	hk	kk	hk	hh	hk	hk	kk	hk	hk	kk	hk	hk	hk	hk	hh	kk	hk	hk	hk	hk	kk	hk	hh	kk	kk	kk	hk	hk	kk
LG12_HB_268	F_0121090_L12_PA	LG12	<hkxhk>	{11}	(hh,hk,kk)	hk	kk	hk	kk	kk	hk	hh	kk	hh	hk	hk	hk	hh	kk	hh	hk	kk	hk	hh	hk	hk	kk	hk	hk	kk	hk	hk	hk	hk	hh	kk	hk	hk	hk	hk	kk	hk	hh	kk	kk	kk	hk	hk	kk
cF_0121066_L12_PA	F_0121066_L12_PA	LG12	<lmxll>	{1-}	(ll,lm)	lm	lm	lm	lm	ll	lm	ll	ll	lm	lm	ll	ll	ll	lm	ll	lm	lm	ll	lm	ll	lm	lm	lm	ll	lm	ll	ll	ll	ll	ll	lm	lm	ll	ll	lm	lm	ll	lm	lm	ll	lm	ll	lm	ll
F_0123463_L12_PA	F_0123463_L12_PA	LG12	<hkxhk>	{00}	(hh,hk,kk)	hk	hh	hk	hh	hh	hk	kk	hh	kk	hk	hk	hk	kk	hh	kk	hk	hh	hk	kk	hk	hk	hh	hk	hk	hh	hk	hk	hk	hk	kk	hh	hk	hk	hk	hk	hh	hk	kk	hh	hh	hh	hk	hk	hh
LG12_HB_274	F_0124090_L12_PA	LG12	<hkxhk>	{11}	(hh,hk,kk)	hk	kk	hk	kk	kk	hk	hh	kk	hh	hk	hk	hk	hh	kk	hh	hk	kk	hk	hh	hk	hk	kk	hk	hk	kk	hk	hk	hk	hk	hh	kk	hk	hk	hk	hk	kk	hk	hh	kk	kk	kk	hk	hk	kk
LG12_HB_276	F_0124582_L12_PA	LG12	<hkxhk>	{11}	(hh,hk,kk)	hk	kk	hk	kk	kk	hk	hh	kk	hh	hk	hk	hk	hh	kk	hh	hk	kk	hk	hh	hk	hk	kk	hk	hk	kk	hk	hk	hk	hk	hh	kk	hk	hk	hk	hk	kk	hk	hh	kk	kk	kk	hk	hk	kk
LG12_HB_276	F_0124597_L12_PA	LG12	<hkxhk>	{11}	(hh,hk,kk)	hk	kk	hk	kk	kk	hk	hh	kk	hh	hk	hk	hk	hh	kk	hh	hk	kk	hk	hh	hk	hk	kk	hk	hk	kk	hk	hk	hk	hk	hh	kk	hk	hk	hk	hk	kk	hk	hh	kk	kk	kk	hk	hk	kk
LG12_HB_276	F_0124614_L12_PA	LG12	<hkxhk>	{11}	(hh,hk,kk)	hk	kk	hk	kk	kk	hk	hh	kk	hh	hk	hk	hk	hh	kk	hh	hk	kk	hk	hh	hk	hk	kk	hk	hk	kk	hk	hk	hk	hk	hh	kk	hk	hk	hk	hk	kk	hk	hh	kk	kk	kk	hk	hk	kk
LG12_HB_276	F_0124565_L12_PA	LG12	<hkxhk>	{11}	(h-,kk)	h-	kk	h-	kk	kk	h-	h-	kk	h-	h-	h-	h-	h-	kk	h-	h-	kk	h-	h-	h-	h-	kk	h-	h-	kk	h-	h-	h-	h-	h-	kk	h-	h-	h-	h-	kk	h-	h-	kk	kk	kk	h-	h-	kk
LG12_HB_276	F_0124600_L12_PA	LG12	<hkxhk>	{00}	(hh,hk,kk)	hk	hh	hk	hh	hh	hk	kk	hh	kk	hk	hk	hk	kk	hh	kk	hk	hh	hk	kk	hk	hk	hh	hk	hk	hh	hk	hk	hk	hk	kk	hh	hk	hk	hk	hk	hh	hk	kk	hh	hh	hh	hk	hk	hh
LG12_HB_277	F_0124940_L12_PA	LG12	<hkxhk>	{11}	(hh,hk,kk)	hk	kk	hk	kk	kk	hk	hh	kk	hh	hk	hk	hk	hh	kk	hh	hk	kk	hk	hh	hk	kk	kk	hk	hk	kk	hk	hk	hk	hk	hh	kk	hk	hk	hk	hk	kk	hk	hh	kk	kk	kk	hk	hk	kk
LG12_HB_277	F_0124942_L12_PA	LG12	<hkxhk>	{00}	(hh,hk,kk)	hk	hh	hk	hh	hh	hk	kk	hh	kk	hk	hk	hk	kk	hh	kk	hk	hh	hk	kk	hk	hh	hh	hk	hk	hh	hk	hk	hk	hk	kk	hh	hk	hk	hk	hk	hh	hk	kk	hh	hh	hh	hk	hk	hh
LG12_HB_277	F_0124944_L12_PA	LG12	<hkxhk>	{00}	(hh,hk,kk)	hk	hh	hk	hh	hh	hk	kk	hh	kk	hk	hk	hk	kk	hh	kk	hk	hh	hk	kk	hk	hh	hh	hk	hk	hh	hk	hk	hk	hk	kk	hh	hk	hk	hk	hk	hh	hk	kk	hh	hh	hh	hk	hk	hh
LG12_HB_278	F_0125386_L12_PA	LG12	<hkxhk>	{11}	(hh,hk,kk)	hk	kk	hk	kk	kk	hk	hh	kk	hh	hk	hk	hk	hh	kk	hh	hk	kk	hk	hh	hk	kk	kk	hk	hk	kk	hk	hk	hk	hk	hh	kk	hk	hk	hk	hk	kk	hk	hh	kk	kk	kk	hk	hk	kk
LG12_HB_279	F_0125520_L12_PA	LG12	<hkxhk>	{11}	(hh,hk,kk)	hk	kk	hk	kk	kk	hk	hh	kk	hh	hk	hk	hk	hh	kk	hh	hk	kk	hk	hh	hk	kk	kk	hk	hk	kk	hk	hk	hk	hk	hh	kk	hk	hk	hk	hk	kk	hk	hh	kk	kk	kk	hk	hk	kk
LG12_HB_281	F_0126179_L12_PA	LG12	<hkxhk>	{11}	(hh,hk,kk)	hk	kk	hk	kk	kk	hk	hh	kk	hh	hk	hk	hk	hh	kk	hh	hk	kk	hk	hh	hk	kk	kk	kk	hk	kk	hk	hk	hk	hk	hh	kk	hk	hk	hk	hk	kk	hk	hh	kk	kk	kk	hh	hk	kk
LG12_HB_284	F_0127618_L12_PA	LG12	<hkxhk>	{11}	(hh,hk,kk)	hk	kk	hk	kk	kk	hk	hh	kk	hh	hk	hk	hk	hh	kk	hh	hk	kk	hk	hh	hk	kk	kk	hk	hk	kk	hk	hk	hk	hk	hh	kk	hk	hk	hk	hk	kk	hk	hh	kk	kk	kk	hh	hk	kk
LG12_HB_286	F_0128823_L12_PA	LG12	<hkxhk>	{11}	(hh,hk,kk)	hk	kk	hk	kk	kk	hk	hh	hk	hh	hk	hk	hk	hh	kk	hh	hk	kk	hk	hh	hk	kk	kk	hk	hk	kk	hk	hk	hk	hk	hh	kk	hk	hk	hk	hk	kk	kk	hh	kk	hk	kk	hh	hk	kk
LG12_HB_286	F_0128827_L12_PA	LG12	<hkxhk>	{00}	(hh,hk,kk)	hk	hh	hk	hh	hh	hk	kk	hk	kk	hk	hk	hk	kk	hh	kk	hk	hh	hk	kk	hk	hh	hh	hk	hk	hh	hk	hk	hk	hk	kk	hh	hk	hk	hk	hk	hh	hh	kk	hh	hk	hh	kk	hk	hh
LG12_HB_286	F_0128851_L12_PA	LG12	<hkxhk>	{11}	(hh,hk,kk)	hk	kk	hk	kk	kk	hk	hh	hk	hh	hk	hk	hk	hh	kk	hh	hk	kk	hk	hh	hk	kk	kk	hk	hk	kk	hk	hk	hk	hk	hh	kk	hk	hk	hk	hk	kk	kk	hh	kk	hk	kk	hh	hk	kk
LG12_HB_287	F_0129370_L12_PA	LG12	<hkxhk>	{11}	(hh,hk,kk)	hk	kk	hk	kk	kk	hk	hh	hk	hh	hk	hk	hk	hh	kk	hh	hk	kk	hk	hh	hk	kk	kk	hk	hk	kk	hk	hk	hk	hk	hh	kk	hk	hk	hh	hk	kk	kk	hh	kk	hk	kk	hh	hk	kk
LG12_HB_287	F_0129371_L12_PA	LG12	<hkxhk>	{11}	(hh,hk,kk)	hk	kk	hk	kk	kk	hk	hh	hk	hh	hk	hk	hk	hh	kk	hh	hk	kk	hk	hh	hk	kk	kk	hk	hk	kk	hk	hk	hk	hk	hh	kk	hk	hk	hh	hk	kk	kk	hh	kk	hk	kk	hh	hk	kk
LG12_HB_288	F_0130114_L12_PA	LG12	<hkxhk>	{11}	(hh,hk,kk)	hk	kk	hk	kk	kk	hk	hh	hk	hh	kk	hk	hk	hh	kk	hh	hk	kk	hk	hh	hk	kk	kk	hk	hk	kk	hk	hk	hk	hk	hh	kk	hk	hk	hh	hk	kk	kk	hh	kk	hk	kk	hh	hk	kk
LG12_HB_288	F_0130131_L12_PA	LG12	<hkxhk>	{00}	(hh,hk,kk)	hk	hh	hk	hh	hh	hk	kk	hk	kk	hh	hk	hk	kk	hh	kk	hk	hh	hk	kk	hk	hh	hh	hk	hk	hh	hk	hk	hk	hk	kk	hh	hk	hk	kk	hk	hh	hh	kk	hh	hk	hh	kk	hk	hh
LG12_HB_288	F_0130143_L12_PA	LG12	<hkxhk>	{00}	(hh,hk,kk)	hk	hh	hk	hh	hh	hk	kk	hk	kk	hh	hk	hk	kk	hh	kk	hk	hh	hk	kk	hk	hh	hh	hk	hk	hh	hk	hk	hk	hk	kk	hh	hk	hk	kk	hk	hh	hh	kk	hh	hk	hh	kk	hk	hh
LG12_HB_290	F_0130997_L12_PA	LG12	<hkxhk>	{11}	(hh,hk,kk)	hk	kk	hk	kk	kk	hk	hh	hk	hh	kk	hk	hk	hh	kk	hh	hk	kk	hk	hh	hk	kk	kk	hk	hk	kk	hk	hk	hk	hk	hh	kk	hk	hk	hh	hk	kk	kk	hh	kk	hk	kk	hh	hk	kk
GD_01555_L12_PA	GD_01555_L12_PA	LG12	<hkxhk>	{00}	(hh,hk,kk)	hk	hh	hk	hh	hh	hk	kk	hk	kk	hh	hk	hk	kk	hh	kk	hk	hh	hk	kk	hk	hh	hh	hk	hk	hh	hk	hk	hk	hk	kk	hh	hk	hk	kk	hk	hh	hk	kk	hh	hk	hh	kk	hk	hh
LG12_HB_292	F_0131933_L12_PA	LG12	<hkxhk>	{00}	(hh,hk,kk)	hk	hh	hk	hh	hh	hk	kk	hk	kk	hh	hk	hk	kk	hh	kk	hk	hh	hk	kk	hk	hh	hh	hk	hk	hh	hk	hk	hk	hk	kk	hh	hk	hk	kk	hk	hh	hk	kk	hh	hk	hh	kk	hk	hh
LG12_HB_292	F_0131936_L12_PA	LG12	<hkxhk>	{00}	(hh,hk,kk)	hk	hh	hk	hh	hh	hk	kk	hk	kk	hh	hk	hk	kk	hh	kk	hk	hh	hk	kk	hk	hh	hh	hk	hk	hh	hk	hk	hk	hk	kk	hh	hk	hk	kk	hk	hh	hk	kk	hh	hk	hh	kk	hk	hh
LG12_HB_292	R_19224299_L12_PA	LG12	<hkxhk>	{11}	(hh,hk,kk)	hk	kk	hk	kk	kk	hk	hh	hk	hh	kk	hk	hk	hh	kk	hh	hk	kk	hk	hh	hk	kk	kk	hk	hk	kk	hk	hk	hk	hk	hh	kk	hk	hk	hh	hk	kk	hk	hh	kk	hk	kk	hh	hk	kk
LG12_HB_296	F_0133548_L12_PA	LG12	<hkxhk>	{00}	(hh,hk,kk)	hk	hh	hk	hh	hh	hk	kk	hk	kk	hh	hk	hk	kk	hh	kk	hk	hh	hk	kk	hk	hh	hh	hk	hk	hh	hk	hk	hk	hk	kk	hh	hk	hk	kk	hk	hh	hk	kk	hh	hk	hh	kk	hk	hh
LG12_HB_296	F_0133559_L12_PA	LG12	<hkxhk>	{11}	(hh,hk,kk)	hk	kk	hk	kk	kk	hk	hh	hk	hh	kk	hk	hk	hh	kk	hh	hk	kk	hk	hh	hk	kk	kk	hk	hk	kk	hk	hk	hk	hk	hh	kk	hk	hk	hh	hk	kk	hk	hh	kk	hk	kk	hh	hk	kk
LG12_HB_297	F_0133815_L12_PA	LG12	<hkxhk>	{00}	(hh,hk,kk)	hk	hh	hk	hh	hh	hk	kk	hk	kk	hh	hk	hh	kk	hh	kk	hk	hh	hk	kk	hk	hh	hh	hk	hk	hh	hk	hk	hk	hk	kk	hh	hk	hk	kk	hk	hh	hk	kk	hh	hk	hh	kk	hk	hh
LG12_HB_297	F_0133826_L12_PA	LG12	<hkxhk>	{11}	(hh,hk,kk)	hk	kk	hk	kk	kk	hk	hh	hk	hh	kk	hk	kk	hh	kk	hh	hk	kk	hk	hh	hk	kk	kk	hk	hk	kk	hk	hk	hk	hk	hh	kk	hk	hk	hh	hk	kk	hk	hh	kk	hk	kk	hh	hk	kk
LG12_HB_297	R_21248954_L12_PA	LG12	<hkxhk>	{00}	(hh,hk,kk)	hk	hh	hk	hh	hh	hk	kk	hk	kk	hh	hk	hh	kk	hh	kk	hk	hh	hk	kk	hk	hh	hh	hk	hk	hh	hk	hk	hk	hk	kk	hh	hk	hk	kk	hk	hh	hk	kk	hh	hk	hh	kk	hk	hh
LG12_HB_300	F_0134628_L12_PA	LG12	<hkxhk>	{11}	(hh,hk,kk)	hk	kk	hk	kk	kk	hk	hh	hk	hh	kk	hk	kk	hh	kk	hh	hk	kk	hk	hh	hk	kk	kk	hk	hk	kk	hk	hk	hk	hk	hh	kk	hk	hk	hh	hk	kk	hk	hh	kk	hk	kk	hh	hk	kk
LG12_HB_300	F_0134656_L12_PA	LG12	<hkxhk>	{00}	(hh,hk,kk)	hk	hh	hk	hh	hh	hk	kk	hk	kk	hh	hk	hh	kk	hh	kk	hk	hh	hk	kk	hk	hh	hh	hk	hk	hh	hk	hk	hk	hk	kk	hh	hk	hk	kk	hk	hh	hk	kk	hh	hk	hh	kk	hk	hh
LG12_HB_301	F_0134949_L12_PA	LG12	<nnxnp>	{-1}	(nn,np)	nn	np	nn	np	np	np	nn	nn	nn	np	nn	np	np	np	nn	nn	np	np	nn	np	np	np	np	np	np	nn	np	np	np	nn	np	np	np	nn	nn	np	nn	nn	np	nn	nn	np	nn	np
LG12_HB_301	F_0134978_L12_PA	LG12	<nnxnp>	{-1}	(nn,np)	nn	np	nn	np	np	np	nn	nn	nn	np	nn	np	np	np	nn	nn	np	np	nn	np	np	np	np	np	np	nn	np	np	np	nn	np	np	np	nn	nn	np	nn	nn	np	nn	nn	np	nn	np
LG12_HB_301	F_0134989_L12_PA	LG12	<nnxnp>	{-1}	(nn,np)	nn	np	nn	np	np	np	nn	nn	nn	np	nn	np	np	np	nn	nn	np	np	nn	np	np	np	np	np	np	nn	np	np	np	nn	np	np	np	nn	nn	np	nn	nn	np	nn	nn	np	nn	np
LG12_HB_302	F_0135158_L12_PA	LG12	<hkxhk>	{00}	(hh,hk,kk)	hk	hh	hk	hh	hh	hk	kk	hk	kk	hh	hk	hh	kk	hh	kk	hk	hh	hk	kk	hk	hh	hh	hk	hk	hh	hk	hk	hk	hk	kk	hh	hk	hk	kk	hk	hh	hk	kk	hh	hk	hh	kk	hk	hh
LG12_HB_302	F_0135161_L12_PA	LG12	<hkxhk>	{11}	(hh,hk,kk)	hk	kk	hk	kk	kk	hk	hh	hk	hh	kk	hk	kk	hh	kk	hh	hk	kk	hk	hh	hk	kk	kk	hk	hk	kk	hk	hk	hk	hk	hh	kk	hk	hk	hh	hk	kk	hk	hh	kk	hk	kk	hh	hk	kk
LG12_HB_302.5	GD_00314_L12_PA	LG12	<hkxhk>	{11}	(hh,hk,kk)	hk	kk	hk	kk	kk	hk	hh	hk	hh	kk	hk	kk	hh	kk	hk	hk	kk	hk	hh	hk	kk	kk	hk	hk	kk	hk	hk	hk	hk	hh	kk	hk	hk	hh	hk	kk	hk	hh	kk	hk	kk	hh	hk	kk
LG12_HB_303	F_0135442_L12_PA	LG12	<hkxhk>	{11}	(hh,hk,kk)	hk	kk	hk	kk	kk	hk	hh	hk	hh	kk	hk	kk	hh	kk	hk	hk	kk	hk	hh	hk	kk	kk	hk	hk	kk	hk	hk	hk	hk	hh	kk	hk	hk	hh	hk	kk	hk	hh	kk	hk	kk	hh	hk	kk
LG12_HB_303	F_0135452_L12_PA	LG12	<hkxhk>	{11}	(hh,hk,kk)	hk	kk	hk	kk	kk	hk	hh	hk	hh	kk	hk	kk	hh	kk	hk	hk	kk	hk	hh	hk	kk	kk	hk	hk	kk	hk	hk	hk	hk	hh	kk	hk	hk	hh	hk	kk	hk	hh	kk	hk	kk	hh	hk	kk
LG12_HB_303	F_0135458_L12_PA	LG12	<hkxhk>	{00}	(hh,hk,kk)	hk	hh	hk	hh	hh	hk	kk	hk	kk	hh	hk	hh	kk	hh	hk	hk	hh	hk	kk	hk	hh	hh	hk	hk	hh	hk	hk	hk	hk	kk	hh	hk	hk	kk	hk	hh	hk	kk	hh	hk	hh	kk	hk	hh
LG12_HB_303	F_0135471_L12_PA	LG12	<hkxhk>	{00}	(hh,hk,kk)	hk	hh	hk	hh	hh	hk	kk	hk	kk	hh	hk	hh	kk	hh	hk	hk	hh	hk	kk	hk	hh	hh	hk	hk	hh	hk	hk	hk	hk	kk	hh	hk	hk	kk	hk	hh	hk	kk	hh	hk	hh	kk	hk	hh
LG12_HB_304	F_0135585_L12_PA	LG12	<hkxhk>	{11}	(hh,hk,kk)	hk	kk	hk	kk	kk	hk	hh	hk	hh	kk	hk	kk	hh	kk	hk	hk	kk	hk	hh	hk	kk	kk	hk	hk	kk	hk	hk	hk	hk	hh	kk	hk	hk	hh	hk	kk	hh	hh	kk	hk	kk	hh	hk	kk
LG12_HB_304	F_0135591_L12_PA	LG12	<hkxhk>	{11}	(hh,hk,kk)	hk	kk	hk	kk	kk	hk	hh	hk	hh	kk	hk	kk	hh	kk	hk	hk	kk	hk	hh	hk	kk	kk	hk	hk	kk	hk	hk	hk	hk	hh	kk	hk	hk	hh	hk	kk	hh	hh	kk	hk	kk	hh	hk	kk
LG12_HB_304	F_0135603_L12_PA	LG12	<hkxhk>	{11}	(hh,hk,kk)	hk	kk	hk	kk	kk	hk	hh	hk	hh	kk	hk	kk	hh	kk	hk	hk	kk	hk	hh	hk	kk	kk	hk	hk	kk	hk	hk	hk	hk	hh	kk	hk	hk	hh	hk	kk	hh	hh	kk	hk	kk	hh	hk	kk
LG12_HB_304	F_0135604_L12_PA	LG12	<hkxhk>	{11}	(hh,hk,kk)	hk	kk	hk	kk	kk	hk	hh	hk	hh	kk	hk	kk	hh	kk	hk	hk	kk	hk	hh	hk	kk	kk	hk	hk	kk	hk	hk	hk	hk	hh	kk	hk	hk	hh	hk	kk	hh	hh	kk	hk	kk	hh	hk	kk
LG12_HB_304	R_23280662_L12_PA	LG12	<hkxhk>	{11}	(hh,hk,kk)	hk	kk	hk	kk	kk	hk	hh	hk	hh	kk	hk	kk	hh	kk	hk	hk	kk	hk	hh	hk	kk	kk	hk	hk	kk	hk	hk	hk	hk	hh	kk	hk	hk	hh	hk	kk	hh	hh	kk	hk	kk	hh	hk	kk
LG12_HB_306	F_0136425_L12_PA	LG12	<hkxhk>	{11}	(h-,kk)	h-	kk	h-	kk	kk	h-	h-	h-	h-	kk	h-	kk	h-	kk	h-	h-	kk	h-	h-	h-	kk	kk	h-	h-	kk	h-	h-	h-	h-	h-	kk	h-	h-	h-	h-	h-	h-	h-	kk	h-	kk	h-	h-	kk
LG12_HB_306	F_0136418_L12_PA	LG12	<hkxhk>	{11}	(hh,hk,kk)	hk	kk	hk	kk	kk	hk	hh	hk	hh	kk	hk	kk	hh	kk	hk	hk	kk	hk	hh	hk	kk	kk	hk	hk	kk	hk	hk	hh	hk	hh	kk	hk	hk	hh	hk	hk	hh	hk	kk	hk	kk	hh	hk	kk
LG12_HB_306	F_0136419_L12_PA	LG12	<hkxhk>	{00}	(hh,hk,kk)	hk	hh	hk	hh	hh	hk	kk	hk	kk	hh	hk	hh	kk	hh	hk	hk	hh	hk	kk	hk	hh	hh	hk	hk	hh	hk	hk	kk	hk	kk	hh	hk	hk	kk	hk	hk	kk	hk	hh	hk	hh	kk	hk	hh
LG12_HB_307	F_0137102_L12_PA	LG12	<hkxhk>	{11}	(hh,hk,kk)	hk	kk	hk	kk	kk	hk	hh	hk	hh	kk	kk	kk	hh	kk	hk	hk	kk	hk	hh	hk	kk	kk	hk	hk	kk	hk	hk	hh	hk	hh	kk	hk	hk	hh	hk	hk	hh	hk	kk	hk	kk	hh	hk	kk
LG12_HB_307	F_0137109_L12_PA	LG12	<hkxhk>	{11}	(hh,hk,kk)	hk	kk	hk	kk	kk	hk	hh	hk	hh	kk	kk	kk	hh	kk	hk	hk	kk	hk	hh	hk	kk	kk	hk	hk	kk	hk	hk	hh	hk	hh	kk	hk	hk	hh	hk	hk	hh	hk	kk	hk	kk	hh	hk	kk
LG12_HB_307	F_0137116_L12_PA	LG12	<hkxhk>	{00}	(hh,hk,kk)	hk	hh	hk	hh	hh	hk	kk	hk	kk	hh	hh	hh	kk	hh	hk	hk	hh	hk	kk	hk	hh	hh	hk	hk	hh	hk	hk	kk	hk	kk	hh	hk	hk	kk	hk	hk	kk	hk	hh	hk	hh	kk	hk	hh
LG12_HB_307	F_0137084_L12_PA	LG12	<hkxhk>	{00}	(h-,kk)	h-	h-	h-	h-	h-	h-	kk	h-	kk	h-	h-	h-	kk	h-	h-	h-	h-	h-	kk	h-	h-	h-	h-	h-	h-	h-	h-	kk	h-	kk	h-	h-	h-	kk	h-	h-	kk	h-	h-	h-	h-	kk	h-	h-
LG12_HB_314	F_0139780_L12_PA	LG12	<hkxhk>	{11}	(hh,hk,kk)	hk	kk	hk	kk	kk	hk	hh	hk	hh	kk	kk	kk	hh	kk	hk	hk	kk	hk	hh	hk	kk	kk	hk	hk	kk	hk	hk	hh	hk	hh	kk	hk	hk	hh	hk	hk	hh	hk	kk	hk	kk	hh	hk	kk
LG12_HB_314	F_0139788_L12_PA	LG12	<hkxhk>	{00}	(hh,hk,kk)	hk	hh	hk	hh	hh	hk	kk	hk	kk	hh	hh	hh	kk	hh	hk	hk	hh	hk	kk	hk	hh	hh	hk	hk	hh	hk	hk	kk	hk	kk	hh	hk	hk	kk	hk	hk	kk	hk	hh	hk	hh	kk	hk	hh
F_0140326_L12_PA	F_0140326_L12_PA	LG12	<hkxhk>	{11}	(hh,hk,kk)	hk	kk	hk	kk	kk	hk	hh	hk	hh	kk	kk	kk	hh	kk	hk	hk	kk	hk	hh	hk	kk	kk	hk	hk	kk	hk	hk	hh	hk	hh	kk	hk	hk	hh	hk	hk	hh	hk	kk	hk	kk	hh	hk	kk
LG12_HB_316	F_0140790_L12_PA	LG12	<hkxhk>	{11}	(hh,hk,kk)	hk	kk	hk	kk	kk	hk	hh	hk	hh	kk	kk	kk	hh	kk	hk	hk	kk	hk	hh	hk	kk	kk	hk	hk	kk	hk	hk	hh	hk	hh	kk	hk	hk	hh	hk	hk	hh	hk	kk	hk	kk	hh	hk	kk
LG12_HB_316	F_0140796_L12_PA	LG12	<hkxhk>	{00}	(hh,hk,kk)	hk	hh	hk	hh	hh	hk	kk	hk	kk	hh	hh	hh	kk	hh	hk	hk	hh	hk	kk	hk	hh	hh	hk	hk	hh	hk	hk	kk	hk	kk	hh	hk	hk	kk	hk	hk	kk	hk	hh	hk	hh	kk	hk	hh
LG12_HB_316	F_0140805_L12_PA	LG12	<hkxhk>	{11}	(hh,hk,kk)	hk	kk	hk	kk	kk	hk	hh	hk	hh	kk	kk	kk	hh	kk	hk	hk	kk	hk	hh	hk	kk	kk	hk	hk	kk	hk	hk	hh	hk	hh	kk	hk	hk	hh	hk	hk	hh	hk	kk	hk	kk	hh	hk	kk
LG12_HB_316	F_0140808_L12_PA	LG12	<hkxhk>	{11}	(hh,hk,kk)	hk	kk	hk	kk	kk	hk	hh	hk	hh	kk	kk	kk	hh	kk	hk	hk	kk	hk	hh	hk	kk	kk	hk	hk	kk	hk	hk	hh	hk	hh	kk	hk	hk	hh	hk	hk	hh	hk	kk	hk	kk	hh	hk	hk
LG12_HB_317	F_0140968_L12_PA	LG12	<hkxhk>	{00}	(hh,hk,kk)	hk	hh	hk	hh	hh	hk	kk	hk	kk	hh	hh	hh	kk	hh	hk	hk	hh	hk	kk	hk	hh	hh	hk	hk	hh	hk	hk	kk	hk	kk	hh	hk	hk	kk	hk	hk	kk	hk	hh	hk	hh	kk	hk	hk
LG12_HB_317	F_0140979_L12_PA	LG12	<hkxhk>	{11}	(hh,hk,kk)	hk	kk	hk	kk	kk	hk	hh	hk	hh	kk	kk	kk	hh	kk	hk	hk	kk	hk	hh	hk	kk	kk	hk	hk	kk	hk	hk	hh	hk	hh	kk	hk	hk	hh	hk	hk	hh	hk	kk	hk	kk	hh	hk	hk
LG12_HB_317	F_0140991_L12_PA	LG12	<hkxhk>	{00}	(hh,hk,kk)	hk	hh	hk	hh	hh	hk	kk	hk	kk	hh	hh	hh	kk	hh	hk	hk	hh	hk	kk	hk	hh	hh	hk	hk	hh	hk	hk	kk	hk	kk	hh	hk	hk	kk	hk	hk	kk	hk	hh	hk	hh	kk	hk	hk
LG12_HB_318	F_0141244_L12_PA	LG12	<hkxhk>	{11}	(hh,hk,kk)	hk	kk	hk	kk	kk	hk	hh	hk	hh	kk	kk	kk	hh	kk	hk	hk	kk	hk	hh	hk	kk	kk	hk	hk	kk	hk	hk	hh	hk	hh	kk	hk	hk	hh	hk	hk	hh	hk	kk	hk	kk	hh	hk	hk
LG12_HB_318	F_0141245_L12_PA	LG12	<hkxhk>	{00}	(hh,hk,kk)	hk	hh	hk	hh	hh	hk	kk	hk	kk	hh	hh	hh	kk	hh	hk	hk	hh	hk	kk	hk	hh	hh	hk	hk	hh	hk	hk	kk	hk	kk	hh	hk	hk	kk	hk	hk	kk	hk	hh	hk	hh	kk	hk	hk
LG12_HB_318	R_27689885_L12_PA	LG12	<hkxhk>	{11}	(hh,hk,kk)	hk	kk	hk	kk	kk	hk	hh	hk	hh	kk	kk	kk	hh	kk	hk	hk	kk	hk	hh	hk	kk	kk	hk	hk	kk	hk	hk	hh	hk	hh	kk	hk	hk	hh	hk	hk	hh	hk	kk	hk	kk	hh	hk	hk
GD_02115_L12_39_1	GD_02115_L12_39_1	LG12	<hkxhk>	{11}	(hh,hk,kk)	hk	kk	hk	kk	kk	hk	hh	hk	hh	kk	hk	hk	hh	kk	hh	hk	kk	hk	hh	hk	kk	kk	hk	hk	kk	hk	hk	hk	hk	hh	kk	hk	hk	hh	hk	kk	kk	hh	kk	hk	kk	hh	hk	kk
LG12_HB_319	F_0141454_L12_PA	LG12	<hkxhk>	{11}	(hh,hk,kk)	hk	kk	hk	kk	kk	hk	hh	hk	hh	kk	kk	kk	hh	kk	kk	hk	kk	hk	hh	hk	kk	kk	hk	hk	kk	hk	hk	hh	hk	hh	kk	hk	hk	hh	hk	hk	hh	hk	kk	hk	kk	hh	hk	hk
LG12_HB_319	F_0141486_L12_PA	LG12	<hkxhk>	{00}	(hh,hk,kk)	hk	hh	hk	hh	hh	hk	kk	hk	kk	hh	hh	hh	kk	hh	hh	hk	hh	hk	kk	hk	hh	hh	hk	hk	hh	hk	hk	kk	hk	kk	hh	hk	hk	kk	hk	hk	kk	hk	hh	hk	hh	kk	hk	hk
R_7275449_L12_PA	R_7275449_L12_PA	LG12	<nnxnp>	{-1}	(nn,np)	nn	np	nn	np	np	np	nn	nn	nn	np	nn	np	np	np	nn	nn	np	np	nn	np	nn	np	np	np	np	nn	np	np	np	nn	np	np	np	nn	nn	np	nn	nn	np	nn	nn	np	nn	np
LG12_HB_322	F_0142636_L12_PA	LG12	<hkxhk>	{11}	(hh,hk,kk)	hk	kk	hk	kk	kk	hk	hh	hk	hh	kk	kk	kk	hh	hk	kk	hk	kk	hk	hh	hk	kk	kk	hk	hk	kk	hk	hk	hk	hk	hh	kk	hk	hk	hh	hk	hk	hh	hk	kk	hk	kk	hh	hk	hk
LG12_HB_322	F_0142655_L12_PA	LG12	<hkxhk>	{11}	(hh,hk,kk)	hk	kk	hk	kk	kk	hk	hh	hk	hh	kk	kk	kk	hh	hk	kk	hk	kk	hk	hh	hk	kk	kk	hk	hk	kk	hk	hk	hk	hk	hh	kk	hk	hk	hh	hk	hk	hh	hk	kk	hk	kk	hh	hk	hk
LG12_HB_322	F_0142661_L12_PA	LG12	<hkxhk>	{11}	(hh,hk,kk)	hk	kk	hk	kk	kk	hk	hh	hk	hh	kk	kk	kk	hh	hk	kk	hk	kk	hk	hh	hk	kk	kk	hk	hk	kk	hk	hk	hk	hk	hh	kk	hk	hk	hh	hk	hk	hh	hk	kk	hk	kk	hh	hk	hk
LG12_HB_323	F_0143061_L12_PA	LG12	<hkxhk>	{11}	(hh,hk,kk)	hk	kk	hk	kk	kk	hk	hh	hk	hh	kk	kk	kk	hh	hk	hk	hk	kk	hk	hh	hk	kk	kk	hk	hk	kk	hk	hk	hk	hk	hh	kk	hk	hk	hh	hk	hk	hh	hk	kk	hk	kk	hh	hk	hk
LG12_HB_323	F_0143071_L12_PA	LG12	<hkxhk>	{11}	(hh,hk,kk)	hk	kk	hk	kk	kk	hk	hh	hk	hh	kk	kk	kk	hh	hk	hk	hk	kk	hk	hh	hk	kk	kk	hk	hk	kk	hk	hk	hk	hk	hh	kk	hk	hk	hh	hk	hk	hh	hk	kk	hk	kk	hh	hk	hk
LG12_HB_325	F_0145022_L12_PA	LG12	<lmxll>	{1-}	(ll,lm)	lm	lm	lm	lm	ll	lm	ll	ll	lm	lm	lm	lm	ll	lm	ll	lm	lm	ll	ll	ll	lm	lm	lm	ll	lm	ll	ll	ll	ll	ll	lm	lm	ll	ll	lm	lm	ll	lm	lm	ll	lm	ll	lm	ll
LG12_HB_325	F_0145054_L12_PA	LG12	<lmxll>	{1-}	(ll,lm)	lm	lm	lm	lm	ll	lm	ll	ll	lm	lm	lm	lm	ll	lm	ll	lm	lm	ll	ll	ll	lm	lm	lm	ll	lm	ll	ll	ll	ll	ll	lm	lm	ll	ll	lm	lm	ll	lm	lm	ll	lm	ll	lm	ll
LG12_HB_325	F_0145071_L12_PA	LG12	<lmxll>	{1-}	(ll,lm)	lm	lm	lm	lm	ll	lm	ll	ll	lm	lm	lm	lm	ll	lm	ll	lm	lm	ll	ll	ll	lm	lm	lm	ll	lm	ll	ll	ll	ll	ll	lm	lm	ll	ll	lm	lm	ll	lm	lm	ll	lm	ll	lm	ll
LG12_HB_325	F_0145074_L12_PA	LG12	<hkxhk>	{11}	(hh,hk,kk)	kk	kk	hk	kk	hk	kk	hh	hk	hk	kk	kk	kk	hh	hk	hk	hk	kk	hk	hh	hk	kk	kk	hk	hk	kk	hk	hk	hk	hk	hh	kk	hk	hk	hh	hk	hk	hh	hk	kk	hk	kk	hk	kk	hk
R_30657538_L12_PA	R_30657538_L12_PA	LG12	<nnxnp>	{-1}	(nn,np)	np	np	nn	np	np	np	nn	np	nn	np	np	np	nn	nn	np	nn	np	np	nn	np	np	np	nn	np	np	np	np	np	np	nn	np	nn	np	nn	nn	nn	nn	nn	nn	np	np	np	np	np
LG12_HB_327	F_0146180_L12_PA	LG12	<lmxll>	{1-}	(ll,lm)	lm	lm	lm	lm	ll	lm	ll	ll	lm	lm	ll	lm	ll	lm	ll	lm	lm	ll	lm	ll	lm	lm	lm	ll	lm	ll	ll	ll	ll	ll	lm	lm	ll	ll	lm	lm	ll	lm	lm	ll	lm	ll	lm	ll
LG12_HB_327	R_30679125_L12_PA	LG12	<lmxll>	{1-}	(ll,lm)	lm	lm	lm	lm	ll	lm	ll	ll	lm	lm	ll	lm	ll	lm	ll	lm	lm	ll	lm	ll	lm	lm	lm	ll	lm	ll	ll	ll	ll	ll	lm	lm	ll	ll	lm	lm	ll	lm	lm	ll	lm	ll	lm	ll
LG12_HB_327	F_0146183_L12_PA	LG12	<hkxhk>	{11}	(hh,hk,kk)	kk	kk	hk	kk	hk	kk	hh	hk	hk	kk	hk	hk	hh	hk	hk	hk	kk	hk	hk	hk	kk	kk	hk	hk	kk	hk	hk	hk	hk	hh	kk	hk	hk	hh	hk	hk	hh	hk	hk	hk	kk	hk	kk	hk
LG12_HB_328	F_0146864_L12_PA	LG12	<lmxll>	{1-}	(ll,lm)	lm	lm	lm	lm	ll	lm	ll	ll	lm	lm	ll	ll	ll	lm	ll	lm	lm	ll	lm	ll	lm	lm	lm	ll	lm	ll	ll	ll	ll	ll	lm	lm	ll	ll	lm	lm	ll	lm	lm	ll	lm	ll	lm	ll
LG12_HB_328	F_0146888_L12_PA	LG12	<nnxnp>	{-1}	(nn,np)	np	np	nn	np	np	np	nn	np	nn	np	np	np	nn	nn	np	nn	np	np	nn	np	np	np	nn	np	np	np	np	np	np	nn	np	nn	np	nn	nn	nn	nn	nn	nn	np	np	np	np	np
LG12_HB_328	F_0146889_L12_PA	LG12	<nnxnp>	{-1}	(nn,np)	np	np	nn	np	np	np	nn	np	nn	np	np	np	nn	nn	np	nn	np	np	nn	np	np	np	nn	np	np	np	np	np	np	nn	np	nn	np	nn	nn	nn	nn	nn	nn	np	np	np	np	np
LG12_HB_328	F_0146890_L12_PA	LG12	<lmxll>	{1-}	(ll,lm)	lm	lm	lm	lm	ll	lm	ll	ll	lm	lm	ll	ll	ll	lm	ll	lm	lm	ll	lm	ll	lm	lm	lm	ll	lm	ll	ll	ll	ll	ll	lm	lm	ll	ll	lm	lm	ll	lm	lm	ll	lm	ll	lm	ll
R_31132955_L12_PA	R_31132955_L12_PA	LG12	<lmxll>	{1-}	(ll,lm)	lm	lm	lm	lm	ll	lm	ll	ll	lm	lm	ll	ll	ll	lm	ll	lm	lm	ll	lm	ll	lm	lm	lm	ll	lm	ll	ll	ll	ll	ll	lm	lm	ll	ll	lm	lm	ll	lm	lm	ll	lm	ll	lm	ll
LG12_HB_329	F_0147249_L12_PA	LG12	<nnxnp>	{-1}	(nn,np)	np	np	nn	np	np	np	nn	np	nn	np	np	np	nn	nn	np	np	np	np	nn	np	np	np	nn	np	np	np	np	np	np	nn	np	nn	np	nn	nn	nn	nn	nn	nn	np	np	np	np	np
LG12_HB_329	F_0147268_L12_PA	LG12	<nnxnp>	{-1}	(nn,np)	np	np	nn	np	np	np	nn	np	nn	np	np	np	nn	nn	np	np	np	np	nn	np	np	np	nn	np	np	np	np	np	np	nn	np	nn	np	nn	nn	nn	nn	nn	nn	np	np	np	np	np
LG12_HB_329	R_31180930_L12_PA	LG12	<nnxnp>	{-1}	(nn,np)	np	np	nn	np	np	np	nn	np	nn	np	np	np	nn	nn	np	np	np	np	nn	np	np	np	nn	np	np	np	np	np	np	nn	np	nn	np	nn	nn	nn	nn	nn	nn	np	np	np	np	np
LG12_HB_330	F_0147893_L12_PA	LG12	<lmxll>	{1-}	(ll,lm)	lm	lm	lm	lm	ll	lm	ll	ll	lm	lm	ll	ll	ll	lm	ll	lm	lm	ll	lm	ll	lm	lm	lm	ll	lm	ll	ll	ll	ll	ll	lm	lm	ll	ll	lm	lm	ll	lm	lm	ll	lm	ll	lm	ll
LG12_HB_330	R_31587748_L12_PA	LG12	<lmxll>	{1-}	(ll,lm)	lm	lm	lm	lm	ll	lm	ll	ll	lm	lm	ll	ll	ll	lm	ll	lm	lm	ll	lm	ll	lm	lm	lm	ll	lm	ll	ll	ll	ll	ll	lm	lm	ll	ll	lm	lm	ll	lm	lm	ll	lm	ll	lm	ll
LG12_HB_331	F_0147940_L12_PA	LG12	<nnxnp>	{-1}	(nn,np)	np	np	nn	np	np	np	nn	np	nn	np	np	np	nn	nn	np	np	np	np	nn	np	np	np	nn	np	np	np	np	np	np	nn	np	nn	np	nn	nn	nn	nn	nn	nn	np	np	np	np	np
LG12_HB_331	F_0147949_L12_PA	LG12	<nnxnp>	{-1}	(nn,np)	np	np	nn	np	np	np	nn	np	nn	np	np	np	nn	nn	np	np	np	np	nn	np	np	np	nn	np	np	np	np	np	np	nn	np	nn	np	nn	nn	nn	nn	nn	nn	np	np	np	np	np
LG12_HB_331	F_0147965_L12_PA	LG12	<hkxhk>	{00}	(hh,hk,kk)	hh	hh	hk	hh	hk	hh	kk	hk	hk	hh	hk	hk	kk	hk	hk	hh	hh	hk	hk	hk	hh	hh	hk	hk	hh	hk	hk	hk	hk	kk	hh	hk	hk	kk	hk	hk	kk	hk	hk	hk	hh	hk	hh	hk
LG12_HB_331	R_31638697_L12_PA	LG12	<nnxnp>	{-1}	(nn,np)	np	np	nn	np	np	np	nn	np	nn	np	np	np	nn	nn	np	np	np	np	nn	np	np	np	nn	np	np	np	np	np	np	nn	np	nn	np	nn	nn	nn	nn	nn	nn	np	np	np	np	np
LG12_HB_333	F_0148922_L12_PA	LG12	<hkxhk>	{00}	(hh,hk,kk)	hh	hh	hk	hh	hk	hh	kk	hk	hk	hh	hk	hk	kk	hk	hk	hh	hh	hk	hk	hk	hh	hh	hk	hk	hh	hk	hk	hk	hk	kk	hh	hk	hk	kk	hk	hk	kk	hk	hk	hk	hh	hk	hh	hk
LG12_HB_333	F_0148933_L12_PA	LG12	<hkxhk>	{00}	(hh,hk,kk)	hh	hh	hk	hh	hk	hh	kk	hk	hk	hh	hk	hk	kk	hk	hk	hh	hh	hk	hk	hk	hh	hh	hk	hk	hh	hk	hk	hk	hk	kk	hh	hk	hk	kk	hk	hk	kk	hk	hk	hk	hh	hk	hh	hk
LG12_HB_333	F_0148935_L12_PA	LG12	<hkxhk>	{00}	(hh,hk,kk)	hh	hh	hk	hh	hk	hh	kk	hk	hk	hh	hk	hk	kk	hk	hk	hh	hh	hk	hk	hk	hh	hh	hk	hk	hh	hk	hk	hk	hk	kk	hh	hk	hk	kk	hk	hk	kk	hk	hk	hk	hh	hk	hh	hk
LG12_HB_334	F_0149402_L12_PA	LG12	<hkxhk>	{11}	(hh,hk,kk)	kk	kk	hk	kk	hk	kk	hh	hk	hk	kk	hk	hk	hh	hk	hk	hk	kk	hk	hk	hk	kk	kk	hk	hk	kk	hk	hk	hk	hk	hh	hk	hk	hk	hh	hk	hh	hh	hk	hk	kk	kk	hk	kk	hk
LG12_HB_334	F_0149403_L12_PA	LG12	<hkxhk>	{11}	(hh,hk,kk)	kk	kk	hk	kk	hk	kk	hh	hk	hk	kk	hk	hk	hh	hk	hk	hk	kk	hk	hk	hk	kk	kk	hk	hk	kk	hk	hk	hk	hk	hh	hk	hk	hk	hh	hk	hh	hh	hk	hk	kk	kk	hk	kk	hk
LG12_HB_334	F_0149417_L12_PA	LG12	<hkxhk>	{00}	(hh,hk,kk)	hh	hh	hk	hh	hk	hh	kk	hk	hk	hh	hk	hk	kk	hk	hk	hk	hh	hk	hk	hk	hh	hh	hk	hk	hh	hk	hk	hk	hk	kk	hk	hk	hk	kk	hk	kk	kk	hk	hk	hh	hh	hk	hh	hk
LG12_HB_334.5	GD_00362_L12_PA	LG12	<hkxhk>	{11}	(hh,hk,kk)	kk	kk	hk	kk	hk	kk	hh	hk	hk	kk	hk	hk	hh	hk	hk	hk	kk	hk	hk	hk	kk	kk	hk	hk	kk	hk	hk	hk	hk	hh	hk	hk	hk	hh	hk	hh	hh	hk	hk	kk	kk	hk	kk	hk
LG12_HB_334.8	GD_00840_L12_PA	LG12	<hkxhk>	{00}	(hh,hk,kk)	hh	hh	hk	hh	hk	hh	kk	hk	hk	hh	hk	hk	kk	hk	hk	hk	hh	hk	hk	hk	hh	hh	hk	hk	hh	hk	hk	hk	hk	kk	hk	hk	hk	kk	hk	kk	kk	hk	hk	hh	hh	hk	hh	hk
LG12_HB_336	F_0150544_L12_PA	LG12	<hkxhk>	{00}	(hh,hk,kk)	hh	hh	hk	hh	hk	hh	kk	hk	hk	hh	hk	hk	kk	hk	hk	hk	hh	hk	hk	hk	hh	hh	hk	hk	hh	hk	hk	hk	hk	kk	hk	hk	hk	kk	hh	kk	kk	hk	hk	hh	hh	hk	hh	hk
LG12_HB_337	F_0151258_L12_PA	LG12	<hkxhk>	{11}	(hh,hk,kk)	kk	kk	hk	kk	hk	kk	hh	hk	hk	hk	hk	hk	hh	hk	hk	hk	kk	hk	hk	hk	kk	kk	hk	hk	kk	hk	hk	hk	hk	hh	hk	hk	hk	hh	kk	hh	hh	hk	hk	kk	kk	hk	kk	hk
LG12_HB_337.9	R_33709896_L12_PA	LG12	<hkxhk>	{11}	(hh,hk,kk)	kk	kk	hk	kk	hk	kk	hh	hk	hk	hk	hk	hk	hh	hk	hk	hk	kk	hk	hk	hk	kk	kk	hk	hk	kk	hk	hk	hk	hk	hh	hk	hk	hk	hh	kk	hh	hh	hk	hk	kk	kk	hk	kk	hk
LG12_HB_340.5	GD_01874_L12_PA	LG12	<lmxll>	{1-}	(ll,lm)	lm	lm	lm	lm	ll	lm	lm	ll	lm	lm	ll	ll	lm	lm	ll	lm	lm	ll	lm	ll	lm	lm	lm	ll	lm	ll	ll	ll	ll	ll	lm	lm	ll	ll	lm	ll	ll	lm	lm	lm	lm	ll	lm	ll
LG12_HB_340.5	R_34804790_L12_PA	LG12	<lmxll>	{1-}	(ll,lm)	lm	lm	lm	lm	ll	lm	lm	ll	lm	lm	ll	ll	lm	lm	--	lm	lm	ll	lm	ll	lm	lm	lm	ll	lm	ll	ll	ll	ll	ll	lm	lm	ll	ll	lm	ll	ll	lm	lm	lm	lm	ll	lm	ll
LG12_HB_340.8	R_34953707_L12_PA	LG12	<lmxll>	{1-}	(ll,lm)	lm	lm	lm	lm	ll	lm	lm	ll	lm	lm	ll	ll	lm	lm	ll	lm	lm	ll	lm	ll	lm	lm	lm	ll	lm	ll	ll	ll	ll	ll	lm	lm	ll	ll	lm	ll	ll	lm	lm	lm	lm	ll	lm	ll
LG12_HB_341	F_0153836_L12_PA	LG12	<lmxll>	{1-}	(ll,lm)	lm	lm	lm	lm	ll	lm	lm	ll	lm	lm	ll	ll	lm	lm	ll	lm	lm	ll	lm	ll	lm	lm	lm	ll	lm	ll	ll	ll	ll	ll	lm	lm	ll	ll	lm	ll	ll	lm	lm	lm	lm	ll	lm	ll
LG12_HB_341	F_0153841_L12_PA	LG12	<lmxll>	{1-}	(ll,lm)	lm	lm	lm	lm	ll	lm	lm	ll	lm	lm	ll	ll	lm	lm	ll	lm	lm	ll	lm	ll	lm	lm	lm	ll	lm	ll	ll	ll	ll	ll	lm	lm	ll	ll	lm	ll	ll	lm	lm	lm	lm	ll	lm	ll
LG12_HB_341	GD_01647_L12_PA	LG12	<lmxll>	{1-}	(ll,lm)	lm	lm	lm	lm	ll	lm	lm	ll	lm	lm	ll	ll	lm	lm	ll	lm	lm	ll	lm	ll	lm	lm	lm	ll	lm	ll	ll	ll	ll	ll	lm	lm	ll	ll	lm	ll	ll	lm	lm	lm	lm	ll	lm	ll
LG12_HB_341	R_34960014_L12_PA	LG12	<lmxll>	{1-}	(ll,lm)	lm	lm	lm	lm	ll	lm	lm	ll	lm	lm	ll	ll	lm	lm	ll	lm	lm	ll	lm	ll	lm	lm	lm	ll	lm	ll	ll	ll	ll	ll	lm	lm	ll	ll	lm	ll	ll	lm	lm	lm	lm	ll	lm	ll
LG12_HB_342	F_0154286_L12_PA	LG12	<lmxll>	{1-}	(ll,lm)	lm	lm	lm	lm	ll	lm	lm	ll	lm	lm	ll	ll	lm	lm	--	lm	lm	ll	lm	ll	lm	lm	lm	ll	lm	ll	ll	ll	ll	ll	lm	lm	ll	ll	lm	ll	ll	lm	lm	lm	lm	ll	lm	ll
LG12_HB_342	F_0154300_L12_PA	LG12	<lmxll>	{1-}	(ll,lm)	lm	lm	lm	lm	ll	lm	lm	ll	lm	lm	ll	ll	lm	lm	ll	lm	lm	ll	lm	ll	lm	lm	lm	ll	lm	ll	ll	ll	ll	ll	lm	lm	ll	ll	lm	ll	ll	lm	lm	lm	lm	ll	lm	ll
R_35230462_L12_PA	R_35230462_L12_PA	LG12	<lmxll>	{1-}	(ll,lm)	lm	lm	lm	lm	ll	lm	lm	ll	lm	lm	ll	ll	lm	lm	ll	lm	lm	ll	lm	ll	lm	lm	lm	ll	lm	ll	ll	ll	ll	ll	lm	lm	ll	ll	lm	ll	ll	lm	lm	lm	lm	ll	lm	ll
LG12_HB_343	F_0154728_L12_PA	LG12	<lmxll>	{1-}	(ll,lm)	lm	lm	lm	lm	ll	lm	lm	ll	lm	lm	ll	ll	lm	lm	ll	lm	lm	ll	lm	ll	lm	lm	lm	ll	lm	ll	ll	ll	ll	ll	lm	lm	ll	ll	ll	ll	ll	lm	lm	lm	lm	ll	lm	ll
LG12_HB_343	F_0154733_L12_PA	LG12	<lmxll>	{1-}	(ll,lm)	lm	lm	lm	lm	ll	lm	lm	ll	lm	lm	ll	ll	lm	lm	ll	lm	lm	ll	lm	ll	lm	lm	lm	ll	lm	ll	ll	ll	ll	ll	lm	lm	ll	ll	ll	ll	ll	lm	lm	lm	lm	ll	lm	ll
LG12_HB_343	F_0154743_L12_PA	LG12	<lmxll>	{1-}	(ll,lm)	lm	lm	lm	lm	ll	lm	lm	ll	lm	lm	ll	ll	lm	lm	ll	lm	lm	ll	lm	ll	lm	lm	lm	ll	lm	ll	ll	ll	ll	ll	lm	lm	ll	ll	ll	ll	ll	lm	lm	lm	lm	ll	lm	ll
LG12_HB_343	F_0154747_L12_PA	LG12	<lmxll>	{1-}	(ll,lm)	lm	lm	lm	lm	ll	lm	lm	ll	lm	lm	ll	ll	lm	lm	ll	lm	lm	ll	lm	ll	lm	lm	lm	ll	lm	ll	ll	ll	ll	ll	lm	lm	ll	ll	ll	ll	ll	lm	lm	lm	lm	ll	lm	ll
LG12_HB_343	F_0154749_L12_PA	LG12	<lmxll>	{1-}	(ll,lm)	lm	lm	lm	lm	ll	lm	lm	ll	lm	lm	ll	ll	lm	lm	ll	lm	lm	ll	lm	ll	lm	lm	lm	ll	lm	ll	ll	ll	ll	ll	lm	lm	ll	ll	ll	ll	ll	lm	lm	lm	lm	ll	lm	ll
LG12_HB_343	GD_01793_L12_PA	LG12	<lmxll>	{1-}	(ll,lm)	lm	lm	lm	lm	ll	lm	lm	ll	lm	lm	ll	ll	lm	lm	ll	lm	lm	ll	lm	ll	lm	lm	lm	ll	lm	ll	ll	ll	ll	ll	lm	lm	ll	ll	ll	ll	ll	lm	lm	lm	lm	ll	lm	ll
LG12_HB_343.5	R_35618016_L12_PA	LG12	<lmxll>	{1-}	(ll,lm)	lm	lm	lm	lm	ll	lm	lm	ll	lm	lm	ll	ll	lm	lm	ll	lm	lm	ll	lm	ll	lm	lm	lm	ll	lm	ll	ll	ll	ll	ll	lm	lm	ll	ll	ll	ll	ll	lm	lm	lm	lm	ll	lm	ll
LG12_HB_344.5	GD_00338_L12_PA	LG12	<lmxll>	{1-}	(ll,lm)	lm	lm	lm	lm	ll	lm	lm	ll	lm	lm	ll	ll	lm	lm	ll	lm	lm	ll	lm	ll	lm	lm	lm	ll	lm	ll	ll	ll	ll	ll	lm	lm	ll	ll	ll	ll	ll	lm	lm	lm	lm	ll	lm	ll
LG12_HB_344.5	R_35835624_L12_PA	LG12	<lmxll>	{1-}	(ll,lm)	lm	lm	lm	lm	ll	lm	lm	ll	lm	lm	ll	ll	lm	lm	--	lm	lm	ll	lm	ll	lm	lm	lm	ll	lm	ll	ll	ll	ll	ll	lm	lm	ll	ll	ll	ll	ll	lm	lm	lm	lm	ll	lm	ll
LG12_HB_400	F_0181906_L13_PA	LG12	<hkxhk>	{00}	(hh,hk,kk)	hk	hh	hk	hh	hh	hk	kk	hk	kk	hh	hh	hh	kk	hh	hh	hk	hh	hk	kk	hk	hh	hh	hk	hk	hh	hk	hk	kk	hk	kk	hh	hk	hk	kk	hk	hk	kk	hk	hh	hk	hh	kk	hk	hk
LG12_HB_400	F_0181908_L13_PA	LG12	<hkxhk>	{11}	(hh,hk,kk)	hk	kk	hk	kk	kk	hk	hh	hk	hh	kk	kk	kk	hh	kk	kk	hk	kk	hk	hh	hk	kk	kk	hk	hk	kk	hk	hk	hh	hk	hh	kk	hk	hk	hh	hk	hk	hh	hk	kk	hk	kk	hh	hk	hk
LG12_HB_400	F_0181929_L13_PA	LG12	<hkxhk>	{00}	(hh,hk,kk)	hk	hh	hk	hh	hh	hk	kk	hk	kk	hh	hh	hh	kk	hh	hh	hk	hh	hk	kk	hk	hh	hh	hk	hk	hh	hk	hk	kk	hk	kk	hh	hk	hk	kk	hk	hk	kk	hk	hh	hk	hh	kk	hk	hk
LG12_HB_400	F_0181933_L13_PA	LG12	<hkxhk>	{00}	(hh,hk,kk)	hk	hh	hk	hh	hh	hk	kk	hk	kk	hh	hh	hh	kk	hh	hh	hk	hh	hk	kk	hk	hh	hh	hk	hk	hh	hk	hk	kk	hk	kk	hh	hk	hk	kk	hk	hk	kk	hk	hh	hk	hh	kk	hk	hk
EV_Eve1_R422	EV_Eve1_R422	LG12	<lmxll>	{1-}	(ll,lm)	lm	lm	lm	lm	ll	lm	lm	ll	lm	lm	ll	ll	lm	lm	ll	lm	lm	ll	lm	ll	lm	lm	lm	ll	lm	ll	ll	ll	ll	ll	lm	lm	ll	ll	ll	ll	ll	lm	lm	lm	lm	ll	lm	ll
LG12_HB_489	F_0223619_L14_PA	LG12	<nnxnp>	{-1}	(nn,np)	nn	np	nn	np	np	np	nn	nn	nn	np	nn	np	np	np	nn	nn	np	np	nn	np	np	np	np	np	np	nn	np	np	np	nn	np	np	np	nn	nn	np	nn	nn	np	nn	nn	np	nn	np
LG12_HB_489	F_0223640_L14_PA	LG12	<nnxnp>	{-1}	(nn,np)	nn	np	nn	np	np	np	nn	nn	nn	np	nn	np	np	np	nn	nn	np	np	nn	np	np	np	np	np	np	nn	np	np	np	nn	np	np	np	nn	nn	np	nn	nn	np	nn	nn	np	nn	np
LG12_HB_489	F_0223654_L14_PA	LG12	<nnxnp>	{-1}	(nn,np)	nn	np	nn	np	np	np	nn	nn	nn	np	nn	np	np	np	nn	nn	np	np	nn	np	np	np	np	np	np	nn	np	np	np	nn	np	np	np	nn	nn	np	nn	nn	np	nn	nn	np	nn	np
LG12_HB_492	F_0225591_L14_PA	LG12	<nnxnp>	{-1}	(nn,np)	nn	np	nn	np	np	np	nn	nn	nn	np	nn	np	nn	np	nn	nn	np	np	nn	np	np	np	np	np	np	np	np	np	np	nn	np	np	np	nn	nn	np	nn	nn	np	nn	nn	np	nn	np
LG12_HB_492	F_0225610_L14_PA	LG12	<nnxnp>	{-1}	(nn,np)	nn	np	nn	np	np	np	nn	nn	nn	np	nn	np	nn	np	nn	nn	np	np	nn	np	np	np	np	np	np	np	np	np	np	nn	np	np	np	nn	nn	np	nn	nn	np	nn	nn	np	nn	np
LG12_HB_493	F_0225927_L14_PA	LG12	<nnxnp>	{-1}	(nn,np)	nn	np	nn	np	np	np	nn	nn	nn	np	nn	np	nn	np	nn	nn	np	np	nn	np	np	np	np	np	np	np	np	np	np	nn	np	np	np	nn	nn	np	nn	nn	np	nn	nn	np	nn	np
LG12_HB_493	F_0225931_L14_PA	LG12	<nnxnp>	{-1}	(nn,np)	nn	np	nn	np	np	np	nn	nn	nn	np	nn	np	nn	np	nn	nn	np	np	nn	np	np	np	np	np	np	np	np	np	np	nn	np	np	np	nn	nn	np	nn	nn	np	nn	nn	np	nn	np
LG12_HB_493	F_0225936_L14_PA	LG12	<nnxnp>	{-1}	(nn,np)	nn	np	nn	np	np	np	nn	nn	nn	np	nn	np	nn	np	nn	nn	np	np	nn	np	np	np	np	np	np	np	np	np	np	nn	np	np	np	nn	nn	np	nn	nn	np	nn	nn	np	nn	np
LG12_HB_547	F_0250746_L14_PA	LG12	<nnxnp>	{-1}	(nn,np)	nn	np	nn	np	np	np	nn	nn	nn	np	nn	np	np	np	nn	nn	np	np	nn	np	np	np	np	np	np	nn	np	np	np	nn	np	np	np	nn	nn	np	nn	nn	np	nn	nn	np	nn	np
LG12_HB_547	F_0250747_L14_PA	LG12	<nnxnp>	{-1}	(nn,np)	nn	np	nn	np	np	np	nn	nn	nn	np	nn	np	np	np	nn	nn	np	np	nn	np	np	np	np	np	np	nn	np	np	np	nn	np	np	np	nn	nn	np	nn	nn	np	nn	nn	np	nn	np
LG12_HB_894	F_0418374_L1_PA	LG12	<nnxnp>	{-1}	(nn,np)	nn	np	nn	np	np	np	nn	nn	nn	np	nn	np	np	nn	nn	nn	np	np	nn	np	nn	np	np	np	np	nn	np	np	np	nn	np	np	np	nn	np	np	nn	nn	np	nn	nn	np	nn	np
LG13_HB_1034	F_0481015_L2_PA	LG13	<nnxnp>	{-1}	(nn,np)	np	nn	np	np	np	np	nn	np	np	np	np	np	nn	np	nn	np	nn	nn	np	nn	np	nn	nn	np	nn	nn	nn	np	nn	np	nn	nn	nn	nn	nn	nn	nn	nn	nn	np	np	nn	nn	nn
LG13_HB_1034	F_0481021_L2_PA	LG13	<nnxnp>	{-1}	(nn,np)	np	nn	np	np	np	np	nn	np	np	np	np	np	nn	np	nn	np	nn	nn	np	nn	np	nn	nn	np	nn	nn	nn	np	nn	np	nn	nn	nn	nn	nn	nn	nn	nn	nn	np	np	nn	nn	nn
LG13_HB_1040	F_0482828_L2_PA	LG13	<nnxnp>	{-1}	(nn,np)	np	nn	np	np	np	np	nn	np	np	np	np	np	nn	np	nn	np	nn	nn	np	nn	np	nn	nn	np	nn	nn	nn	np	nn	np	nn	nn	nn	nn	nn	nn	nn	nn	nn	np	np	nn	nn	nn
LG13_HB_1040	F_0482842_L2_PA	LG13	<nnxnp>	{-1}	(nn,np)	np	nn	np	np	np	np	nn	np	np	np	np	np	nn	np	nn	np	nn	nn	np	nn	np	nn	nn	np	nn	nn	nn	np	nn	np	nn	nn	nn	nn	nn	nn	nn	nn	nn	np	np	nn	nn	nn
LG13_HB_1040	F_0482849_L2_PA	LG13	<nnxnp>	{-1}	(nn,np)	np	nn	np	np	np	np	nn	np	np	np	np	np	nn	np	nn	np	nn	nn	np	nn	np	nn	nn	np	nn	nn	nn	np	nn	np	nn	nn	nn	nn	nn	nn	nn	nn	nn	np	np	nn	nn	nn
LG13_HB_1040	F_0482853_L2_PA	LG13	<nnxnp>	{-1}	(nn,np)	np	nn	np	np	np	np	nn	np	np	np	np	np	nn	np	nn	np	nn	nn	np	nn	np	nn	nn	np	nn	nn	nn	np	nn	np	nn	nn	nn	nn	nn	nn	nn	nn	nn	np	np	nn	nn	nn
LG13_HB_121	F_0055385_L11_PA	LG13	<nnxnp>	{-1}	(nn,np)	np	nn	np	np	np	np	nn	np	np	np	np	np	nn	np	nn	np	nn	nn	np	nn	np	nn	nn	np	nn	nn	nn	np	nn	np	nn	nn	nn	nn	nn	nn	nn	nn	nn	np	np	nn	nn	nn
LG13_HB_121	F_0055387_L11_PA	LG13	<nnxnp>	{-1}	(nn,np)	np	nn	np	np	np	np	nn	np	np	np	np	np	nn	np	nn	np	nn	nn	np	nn	np	nn	nn	np	nn	nn	nn	np	nn	np	nn	nn	nn	nn	nn	nn	nn	nn	nn	np	np	nn	nn	nn
LG13_HB_1211	F_0566181_L4_PA	LG13	<nnxnp>	{-1}	(nn,np)	np	nn	np	np	np	np	nn	np	np	np	np	np	nn	np	nn	np	nn	nn	np	nn	np	nn	nn	np	nn	nn	nn	np	nn	np	nn	nn	nn	nn	nn	nn	nn	nn	nn	np	np	nn	nn	nn
LG13_HB_1211	F_0566193_L4_PA	LG13	<nnxnp>	{-1}	(nn,np)	np	nn	np	np	np	np	nn	np	np	np	np	np	nn	np	nn	np	nn	nn	np	nn	np	nn	nn	np	nn	nn	nn	np	nn	np	nn	nn	nn	nn	nn	nn	nn	nn	nn	np	np	nn	nn	nn
LG13_HB_1222	F_0570977_L4_PA	LG13	<lmxll>	{0-}	(ll,lm)	lm	ll	lm	ll	ll	lm	lm	ll	lm	ll	lm	ll	ll	lm	lm	lm	ll	lm	lm	ll	lm	ll	lm	ll	lm	ll	lm	lm	ll	lm	lm	lm	ll	ll	lm	ll	lm	lm	ll	ll	ll	lm	ll	lm
LG13_HB_1222	F_0570998_L4_PA	LG13	<lmxll>	{0-}	(ll,lm)	lm	ll	lm	ll	ll	lm	lm	ll	lm	ll	lm	ll	ll	lm	lm	lm	ll	lm	lm	ll	lm	ll	lm	ll	lm	ll	lm	lm	ll	lm	lm	lm	ll	ll	lm	ll	lm	lm	ll	ll	ll	lm	ll	lm
LG13_HB_1222	F_0571000_L4_PA	LG13	<lmxll>	{0-}	(ll,lm)	lm	ll	lm	ll	ll	lm	lm	ll	lm	ll	lm	ll	ll	lm	lm	lm	ll	lm	lm	ll	lm	ll	lm	ll	lm	ll	lm	lm	ll	lm	lm	lm	ll	ll	lm	ll	lm	lm	ll	ll	ll	lm	ll	lm
LG13_HB_1222	F_0571001_L4_PA	LG13	<lmxll>	{0-}	(ll,lm)	lm	ll	lm	ll	ll	lm	lm	ll	lm	ll	lm	ll	ll	lm	lm	lm	ll	lm	lm	ll	lm	ll	lm	ll	lm	ll	lm	lm	ll	lm	lm	lm	ll	ll	lm	ll	lm	lm	ll	ll	ll	lm	ll	lm
LG13_HB_1222	F_0571003_L4_PA	LG13	<lmxll>	{0-}	(ll,lm)	lm	ll	lm	ll	ll	lm	lm	ll	lm	ll	lm	ll	ll	lm	lm	lm	ll	lm	lm	ll	lm	ll	lm	ll	lm	ll	lm	lm	ll	lm	lm	lm	ll	ll	lm	ll	lm	lm	ll	ll	ll	lm	ll	lm
LG13_HB_1250	F_0585446_L4_PA	LG13	<nnxnp>	{-1}	(nn,np)	np	np	np	np	np	np	nn	np	nn	nn	np	np	nn	np	nn	np	np	np	np	nn	nn	nn	np	np	np	nn	nn	nn	nn	np	np	np	np	nn	nn	nn	np	np	nn	np	np	nn	nn	nn
LG13_HB_1250	F_0585451_L4_PA	LG13	<nnxnp>	{-0}	(nn,np)	nn	nn	nn	nn	nn	nn	np	nn	np	np	nn	nn	np	nn	np	nn	nn	nn	nn	np	np	np	nn	nn	nn	np	np	np	np	nn	nn	nn	nn	np	np	np	nn	nn	np	nn	nn	np	np	np
LG13_HB_15	F_0005457_L10_PA	LG13	<lmxll>	{0-}	(ll,lm)	lm	ll	lm	ll	ll	lm	lm	ll	lm	ll	lm	ll	ll	lm	lm	lm	ll	lm	lm	ll	lm	ll	lm	ll	lm	ll	lm	lm	ll	lm	lm	lm	ll	ll	lm	ll	lm	lm	ll	ll	ll	lm	ll	lm
LG13_HB_15	F_0005458_L10_PA	LG13	<lmxll>	{0-}	(ll,lm)	lm	ll	lm	ll	ll	lm	lm	ll	lm	ll	lm	ll	ll	lm	lm	lm	ll	lm	lm	ll	lm	ll	lm	ll	lm	ll	lm	lm	ll	lm	lm	lm	ll	ll	lm	ll	lm	lm	ll	ll	ll	lm	ll	lm
LG13_HB_15	F_0005460_L10_PA	LG13	<lmxll>	{0-}	(ll,lm)	lm	ll	lm	ll	ll	lm	lm	ll	lm	ll	lm	ll	ll	lm	lm	--	ll	lm	lm	ll	lm	ll	lm	ll	lm	ll	lm	lm	ll	lm	lm	lm	ll	ll	lm	ll	lm	lm	ll	ll	ll	lm	ll	lm
LG13_HB_1608	F_0755309_L8_PA	LG13	<hkxhk>	{11}	(hh,hk,kk)	hk	hk	hh	kk	kk	hk	hk	kk	hh	hh	kk	kk	hk	hh	hk	hk	hk	hk	hh	hk	hk	hk	hk	kk	hk	hk	hh	hh	hk	hh	hk	kk	kk	hk	hh	hk	hk	hk	hk	hk	kk	kk	hk	hh
LG13_HB_1608	F_0755313_L8_PA	LG13	<nnxnp>	{-1}	(nn,np)	np	nn	nn	np	np	np	np	np	nn	nn	np	np	nn	nn	nn	np	nn	np	nn	nn	nn	nn	np	np	np	nn	nn	nn	nn	nn	nn	np	np	nn	nn	nn	np	np	nn	nn	np	np	nn	nn
LG13_HB_1608	F_0755334_L8_PA	LG13	<nnxnp>	{-1}	(nn,np)	np	nn	nn	np	np	np	np	np	nn	nn	np	np	nn	nn	nn	np	nn	np	nn	nn	nn	nn	np	np	np	nn	nn	nn	nn	nn	nn	np	np	nn	nn	nn	np	np	nn	nn	np	np	nn	nn
LG13_HB_1676	F_0789025_L9_PA	LG13	<nnxnp>	{-1}	(nn,np)	np	nn	np	np	np	np	nn	np	np	np	np	np	nn	np	nn	np	nn	nn	np	nn	np	nn	nn	np	nn	nn	nn	np	nn	np	nn	nn	nn	nn	nn	nn	nn	nn	nn	np	np	nn	nn	nn
LG13_HB_1714	F_0806469_L9_PA	LG13	<nnxnp>	{-1}	(nn,np)	np	nn	np	np	np	np	nn	np	np	np	np	np	nn	np	nn	np	nn	nn	np	nn	np	nn	nn	np	nn	nn	nn	np	nn	np	nn	nn	nn	nn	nn	nn	nn	nn	nn	np	np	nn	nn	nn
LG13_HB_1714	F_0806473_L9_PA	LG13	<nnxnp>	{-1}	(nn,np)	np	nn	np	np	np	np	nn	np	np	np	np	np	nn	np	nn	np	nn	nn	np	nn	np	nn	nn	np	nn	nn	nn	np	nn	np	nn	nn	nn	nn	nn	nn	nn	nn	nn	np	np	nn	nn	nn
LG13_HB_1715	F_0806580_L9_PA	LG13	<efxeg>	{01}	(ee,ef,eg,fg)	fg	ee	fg	eg	eg	fg	ef	ee	fg	eg	ef	eg	ee	fg	ef	fg	eg	ef	fg	ee	fg	ee	ef	eg	ef	ee	ef	fg	ee	eg	ef	fg	ee	ee	ef	ee	ef	ef	ee	eg	eg	ef	ee	ef
LG13_HB_1715	F_0806586_L9_PA	LG13	<lmxll>	{0-}	(ll,lm)	lm	ll	lm	ll	ll	lm	lm	ll	lm	ll	lm	ll	ll	lm	lm	lm	ll	lm	lm	ll	lm	ll	lm	ll	lm	ll	lm	lm	ll	ll	lm	lm	ll	ll	lm	ll	lm	lm	ll	ll	ll	lm	ll	lm
LG13_HB_1741	F_0822194_L9_PA	LG13	<nnxnp>	{-1}	(nn,np)	np	nn	np	np	np	np	nn	np	np	np	np	np	nn	np	nn	np	nn	nn	np	nn	np	nn	nn	np	nn	nn	nn	np	nn	np	nn	nn	nn	nn	nn	nn	nn	nn	nn	np	np	nn	nn	nn
LG13_HB_1741	F_0822200_L9_PA	LG13	<nnxnp>	{-1}	(nn,np)	np	nn	np	np	np	np	nn	np	np	np	np	np	nn	np	nn	np	nn	nn	np	nn	np	nn	nn	np	nn	nn	nn	np	nn	np	nn	nn	nn	nn	nn	nn	nn	nn	nn	np	np	nn	nn	nn
LG13_HB_1776	F_0835207_L10_45_1	LG13	<lmxll>	{0-}	(ll,lm)	lm	ll	lm	ll	ll	lm	lm	ll	lm	ll	lm	ll	ll	lm	lm	lm	lm	lm	ll	ll	lm	ll	lm	ll	lm	ll	lm	ll	lm	ll	lm	lm	ll	ll	lm	ll	lm	lm	ll	ll	ll	lm	ll	lm
LG13_HB_1776	F_0835217_L10_45_1	LG13	<lmxll>	{0-}	(ll,lm)	lm	ll	lm	ll	ll	lm	lm	ll	lm	ll	lm	ll	ll	lm	lm	lm	lm	lm	ll	ll	lm	ll	lm	ll	lm	ll	lm	ll	lm	ll	lm	lm	ll	ll	lm	ll	lm	lm	ll	ll	ll	lm	ll	lm
LG13_HB_1776	F_0835223_L10_45_1	LG13	<lmxll>	{0-}	(ll,lm)	lm	ll	lm	ll	ll	lm	lm	ll	lm	ll	lm	ll	ll	lm	lm	lm	lm	lm	ll	ll	lm	ll	lm	ll	lm	ll	lm	ll	lm	ll	lm	lm	ll	ll	lm	ll	lm	lm	ll	ll	ll	lm	ll	lm
LG13_HB_1867_s28h1	F_0872904_L13_28_1	LG13	<lmxll>	{1-}	(ll,lm)	ll	lm	ll	lm	lm	ll	ll	lm	ll	ll	lm	lm	lm	ll	lm	ll	lm	ll	ll	lm	lm	lm	ll	lm	ll	lm	ll	ll	lm	ll	lm	lm	lm	lm	ll	lm	ll	ll	lm	lm	lm	ll	lm	ll
LG13_HB_1870_s32h1	F_0873946_L13_32_1	LG13	<lmxll>	{1-}	(ll,lm)	ll	lm	ll	lm	lm	ll	ll	lm	ll	ll	lm	lm	lm	ll	lm	ll	lm	ll	ll	lm	ll	lm	ll	lm	ll	lm	ll	ll	lm	ll	lm	lm	lm	lm	ll	lm	ll	ll	lm	lm	lm	ll	lm	ll
LG13_HB_1870_s32h1	F_0873957_L13_32_1	LG13	<lmxll>	{1-}	(ll,lm)	ll	lm	ll	lm	lm	ll	ll	lm	ll	ll	lm	lm	lm	ll	lm	ll	lm	ll	ll	lm	ll	lm	ll	lm	ll	lm	ll	ll	lm	ll	lm	lm	lm	lm	ll	lm	ll	ll	lm	lm	lm	ll	lm	ll
LG13_HB_1870_s32h1	F_0873958_L13_32_1	LG13	<lmxll>	{1-}	(ll,lm)	ll	lm	ll	lm	lm	ll	ll	lm	ll	ll	lm	lm	lm	ll	lm	ll	lm	ll	ll	lm	ll	lm	ll	lm	ll	lm	ll	ll	lm	ll	lm	lm	lm	lm	ll	lm	ll	ll	lm	lm	lm	ll	lm	ll
LG13_HB_1871_s33h1	F_0874514_L13_33_1	LG13	<lmxll>	{1-}	(ll,lm)	ll	lm	ll	lm	lm	ll	ll	lm	ll	ll	lm	lm	lm	ll	lm	ll	lm	ll	ll	lm	ll	lm	ll	lm	ll	lm	ll	ll	lm	ll	lm	lm	lm	lm	ll	lm	ll	ll	lm	lm	lm	ll	lm	ll
LG13_HB_1871_s33h1	F_0874515_L13_33_1	LG13	<lmxll>	{1-}	(ll,lm)	ll	lm	ll	lm	lm	ll	ll	lm	ll	ll	lm	lm	lm	ll	lm	ll	lm	ll	ll	lm	ll	lm	ll	lm	ll	lm	ll	ll	lm	ll	lm	lm	lm	lm	ll	lm	ll	ll	lm	lm	lm	ll	lm	ll
LG13_HB_1871_s33h1	F_0874521_L13_33_1	LG13	<lmxll>	{1-}	(ll,lm)	ll	lm	ll	lm	lm	ll	ll	lm	ll	ll	lm	lm	lm	ll	lm	ll	lm	ll	ll	lm	ll	lm	ll	lm	ll	lm	ll	ll	lm	ll	lm	lm	lm	lm	ll	lm	ll	ll	lm	lm	lm	ll	lm	ll
LG13_HB_1871_s33h1	F_0874522_L13_33_1	LG13	<lmxll>	{1-}	(ll,lm)	ll	lm	ll	lm	lm	ll	ll	lm	ll	ll	lm	lm	lm	ll	lm	ll	lm	ll	ll	lm	ll	lm	ll	lm	ll	lm	ll	ll	lm	ll	lm	lm	lm	lm	ll	lm	ll	ll	lm	lm	lm	ll	lm	ll
LG13_HB_1874_s35h1	F_0875076_L13_35_1	LG13	<lmxll>	{1-}	(ll,lm)	ll	lm	ll	lm	lm	ll	ll	lm	ll	ll	lm	lm	lm	ll	lm	ll	lm	ll	ll	lm	ll	lm	ll	lm	ll	lm	ll	ll	lm	ll	lm	lm	lm	lm	ll	lm	ll	ll	lm	lm	lm	ll	lm	ll
LG13_HB_1874_s35h1	F_0875102_L13_35_1	LG13	<lmxll>	{1-}	(ll,lm)	ll	lm	ll	lm	lm	ll	ll	lm	ll	ll	lm	lm	lm	ll	lm	ll	lm	ll	ll	lm	ll	lm	ll	lm	ll	lm	ll	ll	lm	ll	lm	lm	lm	lm	ll	lm	ll	ll	lm	lm	lm	ll	lm	ll
LG13_HB_1877_s37h1	F_0877051_L13_37_1	LG13	<lmxll>	{0-}	(ll,lm)	lm	ll	lm	ll	ll	lm	lm	ll	lm	ll	lm	ll	ll	lm	lm	lm	lm	lm	ll	ll	lm	ll	lm	ll	lm	ll	lm	ll	lm	ll	lm	lm	ll	ll	lm	ll	lm	lm	ll	ll	ll	ll	ll	lm
LG13_HB_1877_s37h1	F_0877061_L13_37_1	LG13	<lmxll>	{0-}	(ll,lm)	lm	ll	lm	ll	ll	lm	lm	ll	lm	ll	lm	ll	ll	lm	lm	lm	lm	lm	ll	ll	lm	ll	lm	ll	lm	ll	lm	ll	lm	ll	lm	lm	ll	ll	lm	ll	lm	lm	ll	ll	ll	ll	ll	lm
LG13_HB_1877_s37h1	F_0877071_L13_37_1	LG13	<lmxll>	{0-}	(ll,lm)	lm	ll	lm	ll	ll	lm	lm	ll	lm	ll	lm	ll	ll	lm	lm	lm	lm	lm	ll	ll	lm	ll	lm	ll	lm	ll	lm	ll	lm	ll	lm	lm	ll	ll	lm	ll	lm	lm	ll	ll	ll	ll	ll	lm
LG13_HB_1883_s46h1	F_0879783_L13_46_1	LG13	<lmxll>	{0-}	(ll,lm)	lm	ll	lm	ll	ll	lm	lm	ll	lm	ll	lm	ll	ll	lm	lm	lm	ll	lm	lm	ll	lm	ll	lm	ll	lm	ll	lm	lm	ll	ll	lm	lm	ll	ll	lm	ll	lm	lm	ll	ll	ll	lm	ll	lm
LG13_HB_1883_s46h1	F_0879784_L13_46_1	LG13	<lmxll>	{0-}	(ll,lm)	lm	ll	lm	ll	ll	lm	lm	ll	lm	ll	lm	ll	ll	lm	lm	lm	ll	lm	lm	ll	lm	ll	lm	ll	lm	ll	lm	lm	ll	ll	lm	lm	ll	ll	lm	ll	lm	lm	ll	ll	ll	lm	ll	lm
LG13_HB_1883_s46h1	F_0879807_L13_46_1	LG13	<nnxnp>	{-1}	(nn,np)	np	nn	np	np	np	np	nn	nn	np	np	nn	np	nn	np	nn	np	np	nn	np	nn	np	nn	nn	np	nn	nn	nn	np	nn	np	nn	np	nn	nn	nn	nn	nn	nn	nn	np	np	nn	nn	nn
LG13_HB_1887_s46h1	F_0881259_L13_46_1	LG13	<lmxll>	{0-}	(ll,lm)	lm	ll	lm	ll	ll	lm	lm	ll	lm	ll	--	ll	ll	--	lm	lm	--	lm	lm	ll	lm	ll	lm	ll	lm	ll	lm	lm	lm	ll	lm	--	ll	ll	lm	ll	lm	lm	ll	ll	ll	lm	ll	lm
LG13_HB_1887_s46h1	F_0881268_L13_46_1	LG13	<lmxll>	{0-}	(ll,lm)	lm	ll	lm	ll	ll	lm	lm	ll	lm	ll	lm	ll	ll	lm	lm	lm	lm	lm	lm	ll	lm	ll	lm	ll	lm	ll	lm	lm	lm	ll	lm	lm	ll	ll	lm	ll	lm	lm	ll	ll	ll	lm	ll	lm
LG13_HB_1887_s46h1	F_0881270_L13_46_1	LG13	<lmxll>	{0-}	(ll,lm)	lm	ll	lm	ll	ll	lm	lm	ll	lm	ll	lm	ll	ll	lm	lm	lm	lm	lm	lm	ll	lm	ll	lm	ll	lm	ll	lm	lm	lm	ll	lm	lm	ll	ll	lm	ll	lm	lm	ll	ll	ll	lm	ll	lm
LG13_HB_1888_s46h1	F_0881390_L13_46_1	LG13	<nnxnp>	{-1}	(nn,np)	np	nn	np	np	np	np	nn	nn	np	np	nn	np	nn	np	nn	np	np	nn	np	nn	np	nn	nn	np	nn	nn	nn	np	nn	np	nn	np	nn	nn	nn	nn	nn	nn	nn	np	np	nn	nn	nn
LG13_HB_1925_s45h1	F_0902736_L15_45_1	LG13	<hkxhk>	{01}	(hh,hk,kk)	kk	hh	kk	hk	hk	kk	hk	hh	hk	hk	hk	hk	hh	kk	hk	kk	hk	hk	kk	hh	kk	hh	hk	hk	hk	hh	hk	hk	hh	kk	hk	kk	hh	hh	hk	hh	hk	kk	hh	hk	hk	hk	hh	hk
LG13_HB_1925_s45h1	F_0902720_L15_45_1	LG13	<lmxll>	{0-}	(ll,lm)	lm	ll	lm	ll	ll	lm	lm	ll	lm	ll	lm	ll	ll	lm	lm	lm	ll	lm	lm	ll	lm	ll	lm	ll	lm	ll	lm	lm	ll	lm	lm	lm	ll	ll	lm	ll	lm	lm	ll	ll	ll	lm	ll	lm
LG13_HB_1925_s45h1	F_0902721_L15_45_1	LG13	<lmxll>	{0-}	(ll,lm)	lm	ll	lm	ll	ll	lm	lm	ll	lm	ll	lm	ll	ll	lm	lm	lm	ll	lm	lm	ll	lm	ll	lm	ll	lm	ll	lm	lm	ll	lm	lm	lm	ll	ll	lm	ll	lm	lm	ll	ll	ll	lm	ll	lm
LG13_HB_1926_s45h1	F_0902899_L15_45_1	LG13	<nnxnp>	{-1}	(nn,np)	np	nn	np	np	np	np	nn	np	np	np	np	np	nn	np	nn	np	nn	nn	np	nn	np	nn	nn	np	nn	np	nn	np	nn	np	nn	nn	nn	nn	nn	nn	nn	nn	nn	np	np	nn	nn	nn
LG13_HB_1926_s45h1	F_0902907_L15_45_1	LG13	<nnxnp>	{-1}	(nn,np)	np	nn	np	np	np	np	nn	np	np	np	np	np	nn	np	nn	np	nn	nn	np	nn	np	nn	nn	np	nn	np	nn	np	nn	np	nn	nn	nn	nn	nn	nn	nn	nn	nn	np	np	nn	nn	nn
LG13_HB_1930_s46h1	F_0904050_L15_46_1	LG13	<lmxll>	{1-}	(ll,lm)	ll	lm	lm	ll	lm	ll	ll	lm	ll	ll	lm	lm	lm	lm	lm	lm	ll	lm	lm	lm	lm	lm	ll	lm	lm	lm	ll	ll	lm	lm	lm	lm	lm	ll	lm	ll	ll	ll	lm	ll	lm	lm	ll	lm
LG13_HB_1930_s46h1	F_0904054_L15_46_1	LG13	<lmxll>	{1-}	(ll,lm)	ll	lm	lm	ll	lm	ll	ll	lm	ll	ll	lm	lm	lm	lm	lm	lm	ll	lm	lm	lm	lm	lm	ll	lm	lm	lm	ll	ll	lm	lm	lm	lm	lm	ll	lm	ll	ll	ll	lm	ll	lm	lm	ll	lm
LG13_HB_1946_s59h1	F_0908423_L15_59_1	LG13	<lmxll>	{0-}	(ll,lm)	lm	ll	lm	ll	ll	lm	lm	ll	lm	ll	lm	ll	ll	lm	lm	lm	lm	lm	ll	ll	lm	ll	lm	ll	lm	ll	lm	ll	lm	ll	lm	lm	ll	ll	lm	ll	lm	lm	ll	ll	ll	lm	ll	lm
LG13_HB_1946_s59h1	F_0908445_L15_59_1	LG13	<lmxll>	{0-}	(ll,lm)	lm	ll	lm	ll	ll	lm	lm	ll	lm	ll	lm	ll	ll	lm	lm	lm	lm	lm	ll	ll	lm	ll	lm	ll	lm	ll	lm	ll	lm	ll	lm	lm	ll	ll	lm	ll	lm	lm	ll	ll	ll	lm	ll	lm
LG13_HB_1946_s59h1	F_0908449_L15_59_1	LG13	<lmxll>	{0-}	(ll,lm)	lm	ll	lm	ll	ll	lm	lm	ll	lm	ll	lm	ll	ll	lm	lm	lm	lm	lm	ll	ll	lm	ll	lm	ll	lm	ll	lm	ll	lm	ll	lm	lm	ll	ll	lm	ll	lm	lm	ll	ll	ll	lm	ll	lm
LG13_HB_1946_s59h1	F_0908450_L15_59_1	LG13	<lmxll>	{0-}	(ll,lm)	lm	ll	lm	ll	ll	lm	lm	ll	lm	ll	lm	ll	ll	lm	lm	lm	lm	lm	ll	ll	lm	ll	lm	ll	lm	ll	lm	ll	lm	ll	lm	lm	ll	ll	lm	ll	lm	lm	ll	ll	ll	lm	ll	lm
LG13_HB_1946_s59h1	F_0908453_L15_59_1	LG13	<lmxll>	{0-}	(ll,lm)	lm	ll	lm	ll	ll	lm	lm	ll	lm	ll	lm	ll	ll	lm	lm	lm	lm	lm	ll	ll	lm	ll	lm	ll	lm	ll	lm	ll	lm	ll	lm	lm	ll	ll	lm	ll	lm	lm	ll	ll	ll	lm	ll	lm
LG13_HB_1980_s16h1	F_0917941_L16_16_1	LG13	<nnxnp>	{-1}	(nn,np)	np	nn	np	np	np	np	nn	nn	np	np	nn	np	nn	np	nn	np	np	nn	np	nn	np	nn	nn	np	nn	nn	nn	np	nn	np	nn	np	nn	nn	nn	nn	nn	nn	nn	np	np	nn	nn	nn
LG13_HB_2015_s16h1	F_0933501_L17_16_1	LG13	<nnxnp>	{-1}	(nn,np)	np	nn	np	np	np	np	nn	nn	nn	np	nn	np	nn	np	nn	np	np	nn	np	nn	np	nn	nn	np	nn	nn	nn	nn	nn	np	nn	np	nn	nn	nn	nn	nn	nn	nn	np	np	nn	nn	nn
LG13_HB_2015_s16h1	F_0933502_L17_16_1	LG13	<nnxnp>	{-1}	(nn,np)	np	nn	np	np	np	np	nn	nn	nn	np	nn	np	nn	np	nn	np	np	nn	np	nn	np	nn	nn	np	nn	nn	nn	nn	nn	np	nn	np	nn	nn	nn	nn	nn	nn	nn	np	np	nn	nn	nn
LG13_HB_2015_s16h1	F_0933510_L17_16_1	LG13	<lmxll>	{0-}	(ll,lm)	lm	ll	lm	ll	ll	lm	lm	ll	lm	ll	lm	ll	ll	lm	lm	lm	ll	lm	lm	ll	lm	ll	lm	ll	lm	ll	lm	lm	ll	lm	lm	lm	ll	ll	lm	ll	lm	lm	ll	ll	ll	lm	ll	lm
LG13_HB_2015_s16h1	F_0933525_L17_16_1	LG13	<hkxhk>	{10}	(hh,hk,kk)	hh	kk	hh	hk	hk	hh	hk	kk	hk	hk	hk	hk	kk	hh	hk	hh	hk	hk	hh	kk	hh	kk	hk	hk	hk	kk	hk	hk	kk	hh	hk	hh	kk	kk	hk	kk	hk	hk	kk	hk	hk	hk	kk	hk
LG13_HB_2015_s16h1	F_0933527_L17_16_1	LG13	<lmxll>	{0-}	(ll,lm)	lm	ll	lm	ll	ll	lm	lm	ll	lm	ll	lm	ll	ll	lm	lm	lm	ll	lm	lm	ll	lm	ll	lm	ll	lm	ll	lm	lm	ll	lm	lm	lm	ll	ll	lm	ll	lm	lm	ll	ll	ll	lm	ll	lm
LG13_HB_2015_s16h1	F_0933532_L17_16_1	LG13	<lmxll>	{0-}	(ll,lm)	lm	ll	lm	ll	ll	lm	lm	ll	lm	ll	lm	ll	ll	lm	lm	lm	ll	lm	lm	ll	lm	ll	lm	ll	lm	ll	lm	lm	ll	lm	lm	lm	ll	ll	lm	ll	lm	lm	ll	ll	ll	lm	ll	lm
LG13_HB_2015_s16h1	F_0933528_L17_16_1	LG13	<nnxnp>	{-1}	(nn,np)	np	nn	np	np	np	np	nn	nn	nn	np	nn	np	nn	np	nn	np	np	nn	np	nn	np	nn	nn	np	nn	nn	nn	np	nn	np	nn	np	nn	nn	nn	nn	nn	nn	nn	np	np	nn	nn	nn
LG13_HB_2015_s16h1	F_0933530_L17_16_1	LG13	<hkxhk>	{10}	(hh,hk,kk)	hh	kk	hh	hk	hk	hh	hk	kk	hk	hk	hk	hk	kk	hh	hk	hh	hk	hk	hh	kk	hh	kk	hk	hk	hk	kk	hk	hh	kk	hh	hk	hh	kk	kk	hk	kk	hk	hk	kk	hk	hk	hk	kk	hk
LG13_HB_2018_s18h1	F_0934608_L17_18_1	LG13	<nnxnp>	{-1}	(nn,np)	np	nn	np	np	np	np	nn	np	np	np	np	np	nn	np	nn	np	nn	nn	np	nn	np	nn	nn	np	nn	nn	nn	np	nn	np	nn	nn	nn	nn	nn	nn	nn	nn	nn	np	np	nn	nn	nn
LG13_HB_2145_s19h1	F_0980500_L4_19_1	LG13	<nnxnp>	{-1}	(nn,np)	np	nn	np	np	np	np	nn	np	np	np	np	np	nn	np	nn	np	nn	nn	np	nn	np	nn	nn	np	nn	np	nn	np	nn	np	nn	nn	nn	nn	nn	nn	nn	nn	nn	np	np	nn	nn	nn
LG13_HB_2157_s24h1	F_0984682_L4_24_1	LG13	<lmxll>	{1-}	(ll,lm)	ll	lm	ll	lm	lm	ll	ll	lm	ll	ll	lm	lm	lm	ll	lm	ll	lm	ll	ll	lm	ll	lm	ll	lm	ll	lm	ll	ll	lm	ll	lm	lm	lm	lm	ll	lm	ll	ll	lm	lm	lm	ll	lm	ll
LG13_HB_2157_s24h1	F_0984687_L4_24_1	LG13	<lmxll>	{1-}	(ll,lm)	ll	lm	ll	lm	lm	ll	ll	lm	ll	ll	lm	lm	lm	ll	lm	ll	lm	ll	ll	lm	ll	lm	ll	lm	ll	lm	ll	ll	lm	ll	lm	lm	lm	lm	ll	lm	ll	ll	lm	lm	lm	ll	lm	ll
$F_1006498y_LG13	$F_1006498y_LG13	LG13	<nnxnp>	{-1}	(nn,np)	np	nn	np	np	np	np	nn	np	np	np	np	np	nn	np	nn	np	nn	nn	np	nn	np	nn	nn	np	nn	nn	nn	np	nn	np	nn	nn	nn	nn	nn	nn	nn	nn	nn	np	np	nn	nn	nn
LG13_HB_2244_s38h1	F_1016678_L7_38_1	LG13	<nnxnp>	{-1}	(nn,np)	np	nn	np	np	np	np	nn	np	np	np	np	np	nn	np	nn	np	nn	nn	np	nn	np	nn	nn	np	nn	nn	nn	np	nn	np	nn	nn	nn	nn	nn	nn	nn	nn	nn	np	np	nn	nn	nn
LG13_HB_2244_s38h1	F_1016684_L7_38_1	LG13	<nnxnp>	{-1}	(nn,np)	np	nn	np	np	np	np	nn	np	np	np	np	np	nn	np	--	np	nn	--	np	nn	np	nn	--	np	--	nn	nn	np	nn	np	nn	nn	nn	nn	nn	nn	nn	nn	nn	np	np	nn	nn	nn
LG13_HB_2305_s24h1	F_1045535_L9_24_1	LG13	<nnxnp>	{-1}	(nn,np)	np	nn	np	np	np	np	nn	np	np	np	np	np	nn	np	nn	np	nn	nn	np	nn	np	nn	nn	np	nn	nn	nn	np	nn	np	nn	nn	nn	nn	nn	nn	nn	nn	nn	np	np	nn	nn	nn
F_1051784_L9_36_1	F_1051784_L9_36_1	LG13	<nnxnp>	{-1}	(nn,np)	np	nn	np	np	np	np	nn	np	np	np	np	np	nn	np	nn	np	nn	nn	np	nn	np	nn	nn	np	nn	nn	nn	np	nn	np	nn	nn	nn	nn	nn	nn	nn	nn	nn	np	np	nn	nn	nn
LG13_HB_2349_s63h2	F_1058709_L11_63_2	LG13	<nnxnp>	{-1}	(nn,np)	np	nn	np	np	np	np	nn	np	np	np	np	np	nn	np	nn	np	nn	nn	np	--	np	nn	nn	np	--	--	nn	np	nn	np	nn	nn	nn	nn	nn	nn	nn	nn	nn	np	np	nn	nn	nn
LG13_HB_2362_s50h2	F_1062744_L13_50_2	LG13	<lmxll>	{1-}	(ll,lm)	ll	lm	lm	ll	lm	ll	ll	lm	ll	ll	lm	lm	lm	lm	lm	lm	ll	lm	lm	lm	lm	lm	ll	lm	lm	lm	ll	ll	lm	lm	lm	lm	lm	ll	lm	ll	ll	ll	lm	ll	lm	lm	ll	lm
LG13_HB_2362_s50h2	F_1062750_L13_50_2	LG13	<lmxll>	{1-}	(ll,lm)	ll	lm	lm	ll	lm	ll	ll	lm	ll	ll	lm	lm	lm	lm	lm	lm	ll	lm	lm	lm	lm	lm	ll	lm	lm	lm	ll	ll	lm	lm	lm	lm	lm	ll	lm	ll	ll	ll	lm	ll	lm	lm	ll	lm
LG13_HB_2363_s50h2	F_1062848_L13_50_2	LG13	<nnxnp>	{-0}	(nn,np)	nn	np	np	np	np	nn	nn	nn	np	nn	np	nn	nn	np	np	nn	np	nn	nn	nn	np	np	nn	nn	nn	np	nn	np	nn	np	nn	np	np	nn	np	np	np	np	np	nn	np	np	np	np
LG13_HB_2363_s50h2	F_1062851_L13_50_2	LG13	<nnxnp>	{-0}	(nn,np)	nn	np	np	np	np	nn	nn	nn	np	nn	np	nn	nn	np	np	nn	np	nn	nn	nn	np	np	nn	nn	nn	np	nn	np	nn	np	nn	np	np	nn	np	np	np	np	np	nn	np	np	np	np
LG13_HB_2363_s50h2	F_1062847_L13_50_2	LG13	<lmxll>	{1-}	(ll,lm)	ll	lm	lm	ll	lm	ll	ll	lm	ll	ll	lm	lm	lm	lm	lm	lm	ll	lm	lm	lm	lm	lm	ll	lm	ll	lm	ll	ll	lm	lm	lm	lm	lm	ll	lm	ll	ll	ll	lm	ll	lm	lm	ll	lm
LG13_HB_2365_s50h2	F_1063135_L13_50_2	LG13	<lmxll>	{1-}	(ll,lm)	ll	lm	ll	ll	lm	ll	ll	lm	ll	ll	lm	lm	lm	lm	lm	ll	lm	lm	lm	lm	lm	lm	ll	lm	ll	lm	ll	ll	lm	lm	lm	lm	lm	ll	lm	lm	ll	ll	lm	lm	lm	lm	lm	ll
LG13_HB_2365_s50h2	F_1063136_L13_50_2	LG13	<lmxll>	{1-}	(ll,lm)	ll	lm	ll	ll	lm	ll	ll	lm	ll	ll	lm	lm	lm	lm	lm	ll	lm	lm	lm	lm	lm	lm	ll	lm	ll	lm	ll	ll	lm	lm	lm	lm	lm	ll	lm	lm	ll	ll	lm	lm	lm	lm	lm	ll
LG13_HB_2365_s50h2	F_1063138_L13_50_2	LG13	<lmxll>	{1-}	(ll,lm)	ll	lm	ll	ll	lm	ll	ll	lm	ll	ll	lm	lm	lm	lm	lm	ll	lm	lm	lm	lm	lm	lm	ll	lm	ll	lm	ll	ll	lm	lm	lm	lm	lm	ll	lm	lm	ll	ll	lm	lm	lm	lm	lm	ll
LG13_HB_2365_s50h2	F_1063148_L13_50_2	LG13	<lmxll>	{1-}	(ll,lm)	ll	lm	ll	ll	lm	ll	ll	lm	ll	ll	lm	lm	lm	lm	lm	ll	lm	lm	lm	lm	lm	lm	ll	lm	ll	lm	ll	ll	lm	lm	lm	lm	lm	ll	lm	lm	ll	ll	lm	lm	lm	lm	lm	ll
LG13_HB_2368_s50h2	F_1063440_L13_50_2	LG13	<nnxnp>	{-0}	(nn,np)	nn	np	np	np	np	nn	nn	nn	np	nn	np	nn	nn	np	np	nn	np	nn	nn	nn	np	np	nn	nn	nn	np	np	np	nn	np	nn	np	np	nn	nn	np	np	np	np	np	np	nn	np	np
LG13_HB_2368_s50h2	F_1063445_L13_50_2	LG13	<nnxnp>	{-0}	(nn,np)	nn	np	np	np	np	nn	nn	nn	np	nn	np	nn	nn	np	np	nn	np	nn	nn	nn	np	np	nn	nn	nn	np	np	np	nn	np	nn	np	np	nn	nn	np	np	np	np	np	np	nn	np	np
LG13_HB_2368_s50h2	F_1063447_L13_50_2	LG13	<nnxnp>	{-0}	(nn,np)	nn	np	np	np	np	nn	nn	nn	np	nn	np	nn	nn	np	np	nn	np	nn	nn	nn	np	np	nn	nn	nn	np	np	np	nn	np	nn	np	np	nn	nn	np	np	np	np	np	np	nn	np	np
LG13_HB_2369_s50h2	F_1063469_L13_50_2	LG13	<nnxnp>	{-0}	(nn,np)	nn	np	np	np	np	nn	nn	nn	np	nn	np	nn	nn	np	np	nn	np	nn	nn	nn	np	np	nn	nn	nn	np	np	np	nn	np	nn	np	np	nn	nn	np	np	np	np	np	np	nn	np	np
LG13_HB_2369_s50h2	F_1063470_L13_50_2	LG13	<nnxnp>	{-0}	(nn,np)	nn	np	np	np	np	nn	nn	nn	np	nn	np	nn	nn	np	np	nn	np	nn	nn	nn	np	np	nn	nn	nn	np	np	np	nn	np	nn	np	np	nn	nn	np	np	np	np	np	np	nn	np	np
LG13_HB_2369_s50h2	F_1063477_L13_50_2	LG13	<nnxnp>	{-0}	(nn,np)	nn	np	np	np	np	nn	nn	nn	np	nn	np	nn	nn	np	np	nn	np	nn	nn	nn	np	np	nn	nn	nn	np	np	np	nn	np	nn	np	np	nn	nn	np	np	np	np	np	np	nn	np	np
LG13_HB_2371_s50h2	F_1063545_L13_50_2	LG13	<lmxll>	{1-}	(ll,lm)	ll	lm	ll	ll	lm	ll	ll	lm	ll	ll	lm	lm	lm	lm	lm	ll	lm	ll	ll	lm	lm	lm	ll	lm	ll	lm	ll	ll	lm	ll	lm	lm	lm	lm	ll	lm	ll	ll	lm	lm	lm	lm	lm	ll
LG13_HB_2371_s50h2	F_1063546_L13_50_2	LG13	<lmxll>	{1-}	(ll,lm)	ll	lm	ll	ll	lm	ll	ll	lm	ll	ll	lm	lm	lm	lm	lm	ll	lm	ll	ll	lm	lm	lm	ll	lm	ll	lm	ll	ll	lm	ll	lm	lm	lm	lm	ll	lm	ll	ll	lm	lm	lm	lm	lm	ll
LG13_HB_2371_s50h2	F_1063547_L13_50_2	LG13	<lmxll>	{1-}	(ll,lm)	ll	lm	ll	ll	lm	ll	ll	lm	ll	ll	lm	lm	lm	lm	lm	ll	lm	ll	ll	lm	lm	lm	ll	lm	ll	lm	ll	ll	lm	ll	lm	lm	lm	lm	ll	lm	ll	ll	lm	lm	lm	lm	lm	ll
LG13_HB_2373_s57h2	F_1063850_L13_57_2	LG13	<lmxll>	{1-}	(ll,lm)	ll	lm	ll	lm	lm	ll	ll	lm	ll	ll	lm	lm	lm	ll	lm	ll	lm	ll	ll	lm	ll	lm	ll	lm	ll	lm	ll	ll	lm	ll	lm	lm	lm	lm	ll	lm	ll	ll	lm	lm	lm	ll	lm	ll
LG13_HB_2373_s57h2	F_1063856_L13_57_2	LG13	<lmxll>	{1-}	(ll,lm)	ll	lm	ll	lm	lm	ll	ll	lm	ll	ll	lm	lm	lm	ll	lm	ll	lm	ll	ll	lm	ll	lm	ll	lm	ll	lm	ll	ll	lm	ll	lm	lm	lm	lm	ll	lm	ll	ll	lm	lm	lm	ll	lm	ll
LG13_HB_2375_s67h2	F_1065410_L13_67_2	LG13	<lmxll>	{0-}	(ll,lm)	lm	ll	lm	ll	ll	lm	lm	ll	lm	ll	lm	ll	ll	lm	lm	lm	lm	lm	ll	ll	lm	ll	lm	ll	lm	ll	lm	ll	lm	ll	lm	lm	ll	ll	lm	ll	lm	lm	ll	ll	ll	lm	ll	lm
LG13_HB_2375_s67h2	F_1065411_L13_67_2	LG13	<lmxll>	{0-}	(ll,lm)	lm	ll	lm	ll	ll	lm	lm	ll	lm	ll	lm	ll	ll	lm	lm	lm	lm	lm	ll	ll	lm	ll	lm	ll	lm	ll	lm	ll	lm	ll	lm	lm	ll	ll	lm	ll	lm	lm	ll	ll	ll	lm	ll	lm
LG13_HB_2375_s67h2	F_1065416_L13_67_2	LG13	<lmxll>	{0-}	(ll,lm)	lm	ll	lm	ll	ll	lm	lm	ll	lm	ll	lm	ll	ll	lm	lm	lm	lm	lm	ll	ll	lm	ll	lm	ll	lm	ll	lm	ll	lm	ll	lm	lm	ll	ll	lm	ll	lm	lm	ll	ll	ll	lm	ll	lm
LG13_HB_2376_s67h2	F_1065724_L13_67_2	LG13	<hkxhk>	{01}	(hh,hk,kk)	kk	hh	kk	hk	hk	kk	hk	hh	kk	hk	hk	hk	hh	kk	hk	kk	kk	hk	kk	hh	kk	hh	hk	hk	hk	hh	hk	kk	hk	hk	hk	kk	hh	hh	hk	hh	hk	hk	hh	hk	hk	hk	hh	hk
LG13_HB_2376_s67h2	F_1065729_L13_67_2	LG13	<hkxhk>	{10}	(hh,hk,kk)	hh	kk	hh	hk	hk	hh	hk	kk	hh	hk	hk	hk	kk	hh	hk	hh	hh	hk	hh	kk	hh	kk	hk	hk	hk	kk	hk	hh	hk	hk	hk	hh	kk	kk	hk	kk	hk	hk	kk	hk	hk	hk	kk	hk
LG13_HB_2376_s67h2	F_1065730_L13_67_2	LG13	<hkxhk>	{01}	(hh,hk,kk)	kk	hh	kk	hk	hk	kk	hk	hh	kk	hk	hk	hk	hh	kk	hk	kk	kk	hk	kk	hh	kk	hh	hk	hk	hk	hh	hk	kk	hk	hk	hk	kk	hh	hh	hk	hh	hk	hk	hh	hk	hk	hk	hh	hk
LG13_HB_2377_s68h2	F_1065919_L13_68_2	LG13	<lmxll>	{0-}	(ll,lm)	lm	ll	lm	ll	ll	lm	lm	ll	lm	ll	lm	ll	ll	lm	lm	lm	lm	lm	ll	ll	lm	ll	lm	ll	lm	ll	lm	ll	lm	ll	lm	lm	ll	ll	lm	ll	lm	lm	ll	ll	ll	lm	ll	lm
LG13_HB_2377_s68h2	F_1065933_L13_68_2	LG13	<lmxll>	{0-}	(ll,lm)	lm	ll	lm	ll	ll	lm	lm	ll	lm	ll	lm	ll	ll	lm	lm	lm	lm	lm	ll	ll	lm	ll	lm	ll	lm	ll	lm	ll	lm	ll	lm	lm	ll	ll	lm	ll	lm	lm	ll	ll	ll	lm	ll	lm
LG13_HB_2406_s86h2	F_1072535_L15_86_2	LG13	<nnxnp>	{-1}	(nn,np)	np	np	np	np	np	np	nn	np	nn	nn	np	np	nn	np	nn	np	np	np	np	nn	nn	nn	np	np	np	nn	nn	nn	nn	np	np	np	np	nn	nn	nn	np	np	nn	np	np	nn	nn	nn
LG13_HB_2421_s31h2	F_1075062_L16_31_2	LG13	<nnxnp>	{-1}	(nn,np)	np	nn	np	np	np	np	nn	np	np	np	np	np	nn	np	nn	np	nn	nn	np	nn	np	nn	nn	np	nn	nn	nn	np	nn	np	nn	nn	nn	nn	nn	nn	nn	nn	nn	np	np	nn	nn	nn
LG13_HB_2421_s31h2	F_1075064_L16_31_2	LG13	<nnxnp>	{-1}	(nn,np)	np	nn	np	np	np	np	nn	np	np	np	np	np	nn	np	nn	np	nn	nn	np	nn	np	nn	nn	np	nn	nn	nn	np	nn	np	nn	nn	nn	nn	nn	nn	nn	nn	nn	np	np	nn	nn	nn
F_1075679_L16_33_2	F_1075679_L16_33_2	LG13	<lmxll>	{0-}	(ll,lm)	lm	ll	lm	ll	ll	lm	lm	ll	lm	ll	lm	ll	ll	lm	lm	lm	lm	lm	ll	ll	lm	ll	lm	ll	lm	ll	lm	ll	lm	ll	lm	lm	ll	ll	lm	ll	lm	lm	ll	ll	ll	ll	ll	lm
LG13_HB_2458_s38h2	F_1083791_L2_38_2	LG13	<nnxnp>	{-1}	(nn,np)	np	nn	np	np	np	np	nn	np	np	np	np	np	nn	np	nn	np	nn	nn	np	nn	np	nn	nn	np	nn	nn	nn	np	nn	np	nn	nn	nn	nn	nn	nn	nn	nn	nn	np	np	nn	nn	nn
LG13_HB_2458_s38h2	F_1083794_L2_38_2	LG13	<nnxnp>	{-1}	(nn,np)	np	nn	np	np	np	np	nn	np	np	np	np	np	nn	np	nn	np	nn	nn	np	nn	np	nn	nn	np	nn	nn	nn	np	nn	np	nn	nn	nn	nn	nn	nn	nn	nn	nn	np	np	nn	nn	nn
LG13_HB_2458_s38h2	F_1083800_L2_38_2	LG13	<nnxnp>	{-1}	(nn,np)	np	nn	np	np	np	np	nn	np	np	np	np	np	nn	np	nn	np	nn	nn	np	nn	np	nn	nn	np	nn	nn	nn	np	nn	np	nn	nn	nn	nn	nn	nn	nn	nn	nn	np	np	nn	nn	nn
LG13_HB_2581_s70h3	F_1109352_L13_70_3	LG13	<lmxll>	{1-}	(ll,lm)	ll	lm	lm	ll	lm	ll	ll	lm	ll	ll	lm	lm	lm	lm	lm	ll	lm	lm	lm	lm	lm	lm	ll	lm	ll	lm	ll	ll	lm	lm	lm	lm	lm	ll	lm	ll	ll	ll	lm	ll	lm	lm	ll	lm
LG13_HB_2581_s70h3	F_1109354_L13_70_3	LG13	<lmxll>	{1-}	(ll,lm)	ll	lm	lm	ll	lm	ll	ll	lm	ll	ll	lm	lm	lm	lm	lm	ll	lm	lm	lm	lm	lm	lm	ll	lm	ll	lm	ll	ll	lm	lm	lm	lm	lm	ll	lm	ll	ll	ll	lm	ll	lm	lm	ll	lm
LG13_HB_2581_s70h3	F_1109360_L13_70_3	LG13	<lmxll>	{1-}	(ll,lm)	ll	lm	lm	ll	lm	ll	ll	lm	ll	ll	lm	lm	lm	lm	lm	ll	lm	lm	lm	lm	lm	lm	ll	lm	ll	lm	ll	ll	lm	lm	lm	lm	lm	ll	lm	ll	ll	ll	lm	ll	lm	lm	ll	lm
LG13_HB_2581_s70h3	F_1109362_L13_70_3	LG13	<hkxhk>	{01}	(hh,hk,kk)	kk	hh	hh	hk	hh	kk	kk	hk	hk	kk	hh	hk	hk	hh	hh	kk	hh	hk	hk	hk	hh	hh	kk	hk	kk	hh	kk	hk	hk	hh	hk	hh	hh	kk	hk	hk	hk	hk	hh	kk	hh	hh	hk	hh
LG13_HB_2581_s70h3	F_1109367_L13_70_3	LG13	<nnxnp>	{-0}	(nn,np)	nn	np	np	np	np	nn	nn	nn	np	nn	np	nn	nn	np	np	nn	np	nn	nn	nn	np	np	nn	nn	nn	np	nn	np	nn	np	nn	np	np	nn	nn	np	np	np	np	nn	np	np	np	np
LG13_HB_2581_s70h3	F_1109370_L13_70_3	LG13	<lmxll>	{1-}	(ll,lm)	ll	lm	lm	ll	lm	ll	ll	lm	ll	ll	lm	lm	lm	lm	lm	ll	lm	lm	lm	lm	lm	lm	ll	lm	ll	lm	ll	ll	lm	lm	lm	lm	lm	ll	lm	ll	ll	ll	lm	ll	lm	lm	ll	lm
LG13_HB_2582_s70h3	F_1109489_L13_70_3	LG13	<nnxnp>	{-0}	(nn,np)	nn	np	np	np	np	nn	nn	nn	np	nn	np	nn	nn	np	np	nn	np	nn	nn	nn	np	np	nn	nn	nn	np	np	np	nn	np	nn	np	np	nn	nn	np	np	np	np	np	np	nn	np	np
LG13_HB_2582_s70h3	F_1109494_L13_70_3	LG13	<nnxnp>	{-0}	(nn,np)	nn	np	np	np	np	nn	nn	nn	np	nn	np	nn	nn	np	np	nn	np	nn	nn	nn	np	np	nn	nn	nn	np	np	np	nn	np	nn	np	np	nn	nn	np	np	np	np	np	np	nn	np	np
LG13_HB_2582_s70h3	F_1109505_L13_70_3	LG13	<nnxnp>	{-0}	(nn,np)	nn	np	np	np	np	nn	nn	nn	np	nn	np	nn	nn	np	np	nn	np	nn	nn	nn	np	np	nn	nn	nn	np	np	np	nn	np	nn	np	np	nn	nn	np	np	np	np	np	np	nn	np	np
LG13_HB_2582_s70h3	F_1109507_L13_70_3	LG13	<nnxnp>	{-0}	(nn,np)	nn	np	np	np	np	nn	nn	nn	np	nn	np	nn	nn	np	np	nn	np	nn	nn	nn	np	np	nn	nn	nn	np	np	np	nn	np	nn	np	np	nn	nn	np	np	np	np	np	np	nn	np	np
LG13_HB_2585_s75h3	F_1109943_L13_75_3	LG13	<lmxll>	{0-}	(ll,lm)	lm	ll	lm	ll	ll	lm	lm	ll	lm	ll	lm	ll	ll	lm	lm	lm	lm	lm	ll	ll	lm	ll	lm	ll	lm	ll	lm	ll	lm	ll	lm	lm	ll	ll	lm	ll	lm	lm	ll	ll	ll	lm	ll	lm
LG13_HB_275	$F_0124504y_LG13_PA	LG13	<nnxnp>	{-1}	(nn,np)	np	nn	np	np	np	np	nn	np	np	np	np	np	nn	np	--	np	nn	nn	np	nn	np	nn	nn	np	nn	np	nn	np	nn	np	nn	nn	nn	nn	nn	nn	nn	nn	nn	np	np	nn	nn	nn
LG13_HB_275	$F_0124505y_LG13_PA	LG13	<nnxnp>	{-1}	(nn,np)	np	nn	np	np	np	np	nn	np	np	np	np	np	nn	np	nn	np	nn	nn	np	nn	np	nn	nn	np	nn	np	nn	np	nn	np	nn	nn	nn	nn	nn	nn	nn	nn	nn	np	np	nn	nn	nn
LG13_HB_275	F_0124506_L12_PA	LG13	<nnxnp>	{-1}	(nn,np)	np	nn	np	np	np	np	nn	np	np	np	np	np	nn	np	nn	np	nn	nn	np	nn	np	nn	nn	np	nn	np	nn	np	nn	np	nn	nn	nn	nn	nn	nn	nn	nn	nn	np	np	nn	nn	nn
R_16737064_L13_34_1	R_16737064_L13_34_1	LG13	<lmxll>	{1-}	(ll,lm)	ll	lm	ll	lm	lm	ll	ll	lm	ll	ll	lm	lm	lm	ll	lm	ll	lm	ll	ll	lm	ll	lm	ll	lm	ll	lm	ll	ll	lm	ll	lm	lm	lm	lm	ll	lm	ll	ll	lm	lm	lm	ll	lm	ll
GD_02452_L13_43_1	GD_02452_L13_43_1	LG13	<lmxll>	{0-}	(ll,lm)	lm	ll	lm	ll	ll	lm	lm	ll	lm	ll	lm	ll	ll	lm	lm	lm	ll	lm	lm	ll	lm	ll	lm	ll	lm	ll	lm	lm	ll	lm	lm	lm	ll	ll	lm	ll	lm	lm	ll	ll	ll	lm	ll	lm
GD_01507_L13_28_1	GD_01507_L13_28_1	LG13	<lmxll>	{1-}	(ll,lm)	ll	lm	ll	ll	lm	ll	ll	lm	ll	ll	lm	lm	lm	ll	lm	ll	lm	ll	ll	lm	lm	lm	ll	lm	ll	lm	ll	ll	lm	ll	lm	lm	lm	lm	ll	lm	ll	ll	lm	lm	lm	lm	lm	ll
LG13_HB_3253_s26h1	R_895608_L13_26_1	LG13	<lmxll>	{1-}	(ll,lm)	ll	lm	lm	ll	lm	ll	ll	lm	ll	ll	lm	lm	lm	lm	lm	lm	ll	lm	lm	lm	lm	lm	ll	lm	lm	lm	ll	ll	lm	lm	lm	lm	lm	ll	lm	ll	ll	ll	lm	ll	lm	lm	ll	lm
LG13_HB_3254	GD_00279_L13_PA	LG13	<lmxll>	{1-}	(ll,lm)	ll	lm	lm	ll	lm	ll	ll	lm	ll	ll	lm	lm	lm	lm	lm	lm	lm	lm	lm	lm	lm	lm	ll	lm	ll	lm	ll	ll	lm	lm	lm	lm	lm	ll	lm	ll	ll	ll	lm	ll	lm	lm	ll	lm
LG13_HB_3254	R_1140009_L13_PA	LG13	<lmxll>	{1-}	(ll,lm)	ll	lm	lm	ll	lm	ll	ll	lm	ll	ll	lm	lm	lm	lm	lm	lm	lm	lm	lm	lm	lm	lm	ll	lm	ll	lm	ll	ll	lm	lm	lm	lm	lm	ll	lm	ll	ll	ll	lm	ll	lm	lm	ll	lm
GD_02890_L13_67_2	GD_02890_L13_67_2	LG13	<lmxll>	{0-}	(ll,lm)	lm	ll	lm	ll	ll	lm	lm	ll	lm	ll	lm	ll	ll	lm	lm	lm	lm	lm	ll	ll	lm	ll	lm	ll	lm	ll	lm	ll	lm	ll	lm	lm	ll	ll	lm	ll	lm	lm	ll	ll	ll	lm	ll	lm
R_3776960_L13_26_1	R_3776960_L13_26_1	LG13	<nnxnp>	{-0}	(nn,np)	nn	np	np	np	np	nn	nn	nn	np	nn	np	nn	nn	np	np	nn	np	nn	nn	nn	np	np	nn	nn	nn	np	np	np	nn	np	nn	np	np	nn	nn	np	np	np	np	np	np	nn	np	np
R_9219470_L13_PA	R_9219470_L13_PA	LG13	<lmxll>	{1-}	(ll,lm)	ll	lm	ll	ll	lm	ll	ll	lm	ll	ll	lm	lm	lm	lm	lm	ll	lm	lm	lm	lm	lm	lm	ll	lm	ll	lm	ll	ll	lm	ll	lm	lm	lm	ll	lm	lm	ll	ll	lm	lm	lm	lm	lm	ll
R_18291721_L13_PA	R_18291721_L13_PA	LG13	<nnxnp>	{-1}	(nn,np)	np	np	np	np	np	np	nn	np	nn	nn	np	np	nn	np	nn	np	np	np	np	nn	nn	nn	np	np	np	nn	nn	nn	nn	np	np	np	np	nn	nn	nn	np	np	nn	np	np	np	nn	nn
R_19722424_L13_PA	R_19722424_L13_PA	LG13	<nnxnp>	{-1}	(nn,np)	np	np	np	np	np	np	nn	np	nn	nn	np	np	nn	np	nn	np	np	np	np	nn	nn	nn	np	np	np	nn	nn	nn	nn	np	np	np	np	nn	nn	nn	np	np	nn	np	np	nn	nn	nn
LG13_HB_3287	R_19729805_L13_PA	LG13	<nnxnp>	{-1}	(nn,np)	np	np	np	np	np	np	nn	np	nn	nn	np	np	nn	np	nn	np	np	np	np	nn	nn	nn	np	np	np	nn	nn	nn	nn	np	np	np	np	nn	nn	nn	np	np	nn	np	np	nn	nn	nn
LG13_HB_3287	R_19740521_L13_PA	LG13	<nnxnp>	{-1}	(nn,np)	np	np	np	np	np	np	nn	np	nn	nn	np	np	nn	np	nn	np	np	np	np	nn	nn	nn	np	np	np	nn	nn	nn	nn	np	np	np	np	nn	nn	nn	np	np	nn	np	np	nn	nn	nn
GD_01786_L13_PA	GD_01786_L13_PA	LG13	<hkxhk>	{10}	(hh,hk,kk)	hh	kk	hh	hk	hk	hh	hk	kk	hk	hk	hk	hk	kk	hh	hk	hh	hk	hk	hh	kk	hh	kk	hk	hk	hk	kk	hk	hk	kk	hh	hk	hh	kk	kk	hk	kk	hk	hk	kk	hk	hk	hk	kk	hk
LG13_HB_3297	GD_01899_L13_PA	LG13	<lmxll>	{0-}	(ll,lm)	lm	ll	lm	ll	ll	lm	lm	ll	lm	ll	lm	ll	ll	lm	lm	lm	lm	lm	lm	ll	lm	ll	lm	ll	lm	ll	lm	lm	lm	ll	lm	lm	ll	ll	lm	ll	lm	lm	ll	ll	ll	lm	ll	lm
LG13_HB_346	F_0156321_L13_PA	LG13	<lmxll>	{1-}	(ll,lm)	ll	lm	lm	ll	lm	ll	ll	lm	ll	ll	lm	lm	ll	ll	lm	lm	ll	lm	lm	lm	lm	lm	ll	lm	lm	lm	ll	lm	lm	lm	lm	lm	lm	ll	lm	ll	ll	ll	lm	ll	lm	lm	ll	lm
LG13_HB_346	F_0156323_L13_PA	LG13	<lmxll>	{1-}	(ll,lm)	ll	lm	lm	ll	lm	ll	ll	lm	ll	ll	lm	lm	ll	ll	lm	lm	ll	lm	lm	lm	lm	lm	ll	lm	lm	lm	ll	lm	lm	lm	lm	lm	lm	ll	lm	ll	ll	ll	lm	ll	lm	lm	ll	lm
LG13_HB_346	F_0156324_L13_PA	LG13	<lmxll>	{1-}	(ll,lm)	ll	lm	lm	ll	lm	ll	ll	lm	ll	ll	lm	lm	ll	ll	lm	lm	ll	lm	lm	lm	lm	lm	ll	lm	lm	lm	ll	lm	lm	lm	lm	lm	lm	ll	lm	ll	ll	ll	lm	ll	lm	lm	ll	lm
LG13_HB_347	F_0156340_L13_PA	LG13	<lmxll>	{1-}	(ll,lm)	ll	lm	lm	ll	lm	ll	ll	lm	ll	ll	lm	lm	ll	ll	lm	lm	ll	lm	lm	lm	lm	lm	ll	lm	lm	lm	ll	lm	lm	lm	lm	lm	lm	ll	lm	ll	ll	ll	lm	ll	lm	lm	ll	lm
LG13_HB_347	F_0156346_L13_PA	LG13	<lmxll>	{1-}	(ll,lm)	ll	lm	lm	ll	lm	ll	ll	lm	ll	ll	lm	lm	ll	ll	lm	lm	ll	lm	lm	lm	lm	lm	ll	lm	lm	lm	ll	lm	lm	lm	lm	lm	lm	ll	lm	ll	ll	ll	lm	ll	lm	lm	ll	lm
LG13_HB_347	F_0156349_L13_PA	LG13	<lmxll>	{1-}	(ll,lm)	ll	lm	lm	ll	lm	ll	ll	lm	ll	ll	lm	lm	ll	ll	lm	lm	ll	lm	lm	lm	lm	lm	ll	lm	lm	lm	ll	lm	lm	lm	lm	lm	lm	ll	lm	ll	ll	ll	lm	ll	lm	lm	ll	lm
LG13_HB_347	R_41497_L13_PA	LG13	<hkxhk>	{10}	(hh,hk,kk)	hh	kk	kk	hk	kk	hh	hk	hk	hk	hh	kk	hk	hh	hk	kk	hk	hk	hk	hk	hk	kk	kk	hh	hk	hk	kk	hh	kk	hk	kk	kk	kk	kk	hh	kk	hk	hk	hk	kk	hh	kk	kk	hk	kk
LG13_HB_347.5	R_256845_L13_PA	LG13	<lmxll>	{1-}	(ll,lm)	ll	lm	lm	ll	lm	ll	ll	lm	ll	ll	lm	lm	ll	lm	lm	lm	ll	lm	lm	lm	lm	lm	ll	lm	lm	lm	ll	lm	lm	lm	lm	lm	lm	ll	lm	ll	ll	ll	lm	ll	lm	lm	ll	lm
LG13_HB_347.8	R_357151_L13_PA	LG13	<nnxnp>	{-0}	(nn,np)	nn	np	np	np	np	nn	np	nn	np	nn	np	nn	nn	np	np	nn	np	nn	nn	nn	np	np	nn	nn	nn	np	nn	np	nn	np	np	np	np	nn	np	np	np	np	np	nn	np	np	np	np
LG13_HB_347.8	GD_00368_L13_PA	LG13	<lmxll>	{1-}	(ll,lm)	ll	lm	lm	ll	lm	ll	ll	--	ll	ll	lm	lm	ll	lm	--	lm	ll	lm	lm	lm	lm	lm	ll	lm	lm	lm	ll	lm	lm	lm	lm	lm	lm	ll	lm	ll	ll	ll	lm	ll	lm	lm	ll	--
LG13_HB_347.9	R_570740_L13_PA	LG13	<lmxll>	{1-}	(ll,lm)	ll	lm	lm	ll	lm	ll	ll	lm	ll	ll	lm	lm	lm	lm	lm	lm	ll	lm	lm	lm	lm	lm	ll	lm	lm	lm	ll	ll	lm	lm	lm	lm	lm	ll	lm	ll	ll	ll	lm	ll	lm	lm	ll	lm
LG13_HB_347.9	R_578546_L13_PA	LG13	<lmxll>	{1-}	(ll,lm)	ll	lm	lm	ll	lm	ll	ll	lm	ll	ll	lm	lm	lm	lm	lm	lm	ll	lm	lm	lm	lm	lm	ll	lm	lm	lm	ll	ll	lm	lm	lm	lm	lm	ll	lm	ll	ll	ll	lm	ll	lm	lm	ll	lm
LG13_HB_347.9	R_602461_L13_PA	LG13	<lmxll>	{1-}	(ll,lm)	ll	lm	lm	ll	lm	ll	ll	lm	ll	ll	lm	lm	lm	lm	lm	lm	ll	lm	lm	lm	lm	lm	ll	lm	lm	lm	ll	ll	lm	lm	lm	lm	lm	ll	lm	ll	ll	ll	lm	ll	lm	lm	ll	lm
LG13_HB_348	F_0156884_L13_PA	LG13	<nnxnp>	{-0}	(nn,np)	nn	np	np	np	np	nn	np	nn	np	nn	np	nn	nn	np	np	nn	np	nn	nn	nn	np	np	nn	nn	nn	np	nn	np	nn	np	np	np	np	nn	np	np	np	np	np	nn	np	np	np	np
LG13_HB_348	F_0156858_L13_PA	LG13	<lmxll>	{1-}	(ll,lm)	ll	lm	lm	ll	lm	ll	ll	lm	ll	ll	lm	lm	ll	lm	lm	lm	ll	lm	lm	lm	lm	lm	ll	lm	lm	lm	ll	lm	lm	lm	lm	lm	lm	ll	lm	ll	ll	ll	lm	ll	lm	lm	ll	lm
LG13_HB_348	F_0156861_L13_PA	LG13	<lmxll>	{1-}	(ll,lm)	ll	lm	lm	ll	lm	ll	ll	lm	ll	ll	lm	lm	ll	lm	lm	lm	ll	lm	lm	lm	lm	lm	ll	lm	lm	lm	ll	lm	lm	lm	lm	lm	lm	ll	lm	ll	ll	ll	lm	ll	lm	lm	ll	lm
LG13_HB_348	F_0156873_L13_PA	LG13	<lmxll>	{1-}	(ll,lm)	ll	lm	lm	ll	lm	ll	ll	lm	ll	ll	lm	lm	ll	lm	lm	lm	ll	lm	lm	lm	lm	lm	ll	lm	lm	lm	ll	lm	lm	lm	lm	lm	lm	ll	lm	ll	ll	ll	lm	ll	lm	lm	ll	lm
LG13_HB_348	F_0156877_L13_PA	LG13	<lmxll>	{1-}	(ll,lm)	ll	lm	lm	ll	lm	ll	ll	lm	ll	ll	lm	lm	ll	lm	lm	lm	ll	lm	lm	lm	lm	lm	ll	lm	lm	lm	ll	lm	lm	lm	lm	lm	lm	ll	lm	ll	ll	ll	lm	ll	lm	lm	ll	lm
LG13_HB_348	R_329179_L13_PA	LG13	<lmxll>	{1-}	(ll,lm)	ll	lm	lm	ll	lm	ll	ll	lm	ll	ll	lm	lm	ll	lm	lm	lm	ll	lm	lm	lm	lm	lm	ll	lm	lm	lm	ll	lm	lm	lm	lm	lm	lm	ll	lm	ll	ll	ll	lm	ll	lm	lm	ll	lm
LG13_HB_349	F_0157703_L13_PA	LG13	<nnxnp>	{-0}	(nn,np)	nn	np	np	np	np	nn	nn	nn	np	nn	np	nn	nn	np	np	nn	np	nn	nn	nn	np	np	nn	nn	nn	np	nn	np	nn	np	nn	np	np	nn	np	np	np	np	np	nn	np	np	np	np
LG13_HB_349	F_0157706_L13_PA	LG13	<lmxll>	{1-}	(ll,lm)	ll	lm	lm	ll	lm	ll	ll	lm	ll	ll	lm	lm	lm	lm	lm	lm	ll	lm	lm	lm	lm	lm	ll	lm	lm	lm	ll	ll	lm	lm	lm	lm	lm	ll	lm	ll	ll	ll	lm	ll	lm	lm	ll	lm
LG13_HB_349	F_0157710_L13_PA	LG13	<lmxll>	{1-}	(ll,lm)	ll	lm	lm	ll	lm	ll	ll	lm	ll	ll	lm	lm	lm	lm	lm	lm	ll	lm	lm	lm	lm	lm	ll	lm	lm	lm	ll	ll	lm	lm	lm	lm	lm	ll	lm	ll	ll	ll	lm	ll	lm	lm	ll	lm
LG13_HB_349	F_0157718_L13_PA	LG13	<hkxhk>	{01}	(hh,hk,kk)	kk	hh	hh	hk	hh	kk	kk	hk	hk	kk	hh	hk	hk	hh	hh	hk	hk	hk	hk	hk	hh	hh	kk	hk	hk	hh	kk	hk	hk	hh	hk	hh	hh	kk	hh	hk	hk	hk	hh	kk	hh	hh	hk	hh
LG13_HB_349	F_0157725_L13_PA	LG13	<lmxll>	{1-}	(ll,lm)	ll	lm	lm	ll	lm	ll	ll	lm	ll	ll	lm	lm	lm	lm	lm	lm	ll	lm	lm	lm	lm	lm	ll	lm	lm	lm	ll	ll	lm	lm	lm	lm	lm	ll	lm	ll	ll	ll	lm	ll	lm	lm	ll	lm
LG13_HB_349	F_0157730_L13_PA	LG13	<nnxnp>	{-0}	(nn,np)	nn	np	np	np	np	nn	nn	nn	np	nn	np	nn	nn	np	np	nn	np	nn	nn	nn	np	np	nn	nn	nn	np	nn	np	nn	np	nn	np	np	nn	np	np	np	np	np	nn	np	np	np	np
LG13_HB_349	R_852820_L13_PA	LG13	<lmxll>	{1-}	(ll,lm)	ll	lm	lm	ll	lm	ll	ll	lm	ll	ll	lm	lm	lm	lm	lm	lm	ll	lm	lm	lm	lm	lm	ll	lm	lm	lm	ll	ll	lm	lm	lm	lm	lm	ll	lm	ll	ll	ll	lm	ll	lm	lm	ll	lm
LG13_HB_349.5	GD_02018_L13_PA	LG13	<nnxnp>	{-0}	(nn,np)	nn	np	np	np	np	nn	nn	nn	np	nn	np	nn	nn	np	np	nn	np	nn	nn	nn	np	np	nn	nn	nn	np	nn	np	nn	np	nn	np	np	nn	np	np	np	np	np	nn	np	np	np	np
LG13_HB_349.5	R_875526_L13_PA	LG13	<hkxhk>	{10}	(hh,hk,kk)	hh	kk	kk	hk	kk	hh	hh	hk	hk	hh	kk	hk	hk	kk	kk	hk	hk	hk	hk	hk	kk	kk	hh	hk	hk	kk	hh	hk	hk	kk	hk	kk	kk	hh	kk	hk	hk	hk	kk	hh	kk	kk	hk	kk
LG13_HB_350	F_0158480_L13_PA	LG13	<lmxll>	{1-}	(ll,lm)	ll	lm	lm	ll	lm	ll	ll	lm	ll	ll	lm	lm	lm	lm	lm	lm	lm	lm	lm	lm	lm	lm	ll	lm	ll	lm	ll	ll	lm	lm	lm	lm	lm	ll	lm	ll	ll	ll	lm	ll	lm	lm	ll	lm
LG13_HB_350	F_0158492_L13_PA	LG13	<lmxll>	{1-}	(ll,lm)	ll	lm	lm	ll	lm	ll	ll	lm	ll	ll	lm	lm	lm	lm	lm	lm	lm	lm	lm	lm	lm	lm	ll	lm	ll	lm	ll	ll	lm	lm	lm	lm	lm	ll	lm	ll	ll	ll	lm	ll	lm	lm	ll	lm
LG13_HB_350	F_0158500_L13_PA	LG13	<lmxll>	{1-}	(ll,lm)	ll	lm	lm	ll	lm	ll	ll	lm	ll	ll	lm	lm	lm	lm	lm	lm	lm	lm	lm	lm	lm	lm	ll	lm	ll	lm	ll	ll	lm	lm	lm	lm	lm	ll	lm	ll	ll	ll	lm	ll	lm	lm	ll	lm
LG13_HB_350	F_0158505_L13_PA	LG13	<lmxll>	{1-}	(ll,lm)	ll	lm	lm	ll	lm	ll	ll	lm	ll	ll	lm	lm	lm	lm	lm	lm	lm	lm	lm	lm	lm	lm	ll	lm	ll	lm	ll	ll	lm	lm	lm	lm	lm	ll	lm	ll	ll	ll	lm	ll	lm	lm	ll	lm
LG13_HB_350	F_0158497_L13_PA	LG13	<nnxnp>	{-0}	(nn,np)	nn	np	np	np	np	nn	nn	nn	np	nn	np	nn	nn	np	np	nn	np	nn	nn	nn	np	np	nn	nn	nn	np	nn	np	nn	np	nn	np	np	nn	nn	np	np	np	np	nn	np	np	np	np
LG13_HB_350	F_0158498_L13_PA	LG13	<nnxnp>	{-0}	(nn,np)	nn	np	np	np	np	nn	nn	nn	np	nn	np	nn	nn	np	np	nn	np	nn	nn	nn	np	np	nn	nn	nn	np	nn	np	nn	np	nn	np	np	nn	nn	np	np	np	np	nn	np	np	np	np
LG13_HB_351	F_0159271_L13_PA	LG13	<lmxll>	{1-}	(ll,lm)	ll	lm	lm	ll	lm	ll	ll	lm	ll	ll	lm	lm	lm	lm	lm	ll	lm	lm	lm	lm	lm	lm	ll	lm	ll	lm	ll	ll	lm	lm	lm	lm	lm	ll	lm	ll	ll	ll	lm	ll	lm	lm	ll	lm
LG13_HB_351	F_0159290_L13_PA	LG13	<lmxll>	{1-}	(ll,lm)	ll	lm	lm	ll	lm	ll	ll	lm	ll	ll	lm	lm	lm	lm	lm	ll	lm	lm	lm	lm	lm	lm	ll	lm	ll	lm	ll	ll	lm	lm	lm	lm	lm	ll	lm	ll	ll	ll	lm	ll	lm	lm	ll	lm
LG13_HB_351	F_0159295_L13_PA	LG13	<lmxll>	{1-}	(ll,lm)	ll	lm	lm	ll	lm	ll	ll	lm	ll	ll	lm	lm	lm	lm	lm	ll	lm	lm	lm	lm	lm	lm	ll	lm	ll	lm	ll	ll	lm	lm	lm	lm	lm	ll	lm	ll	ll	ll	lm	ll	lm	lm	ll	lm
GD_01579_L13_PA	GD_01579_L13_PA	LG13	<nnxnp>	{-0}	(nn,np)	np	np	np	np	np	nn	nn	nn	np	nn	np	nn	nn	np	np	nn	np	nn	nn	nn	np	np	nn	nn	nn	np	nn	np	nn	np	nn	np	np	nn	nn	np	np	np	np	nn	np	nn	np	np
LG13_HB_353	F_0160147_L13_PA	LG13	<lmxll>	{1-}	(ll,lm)	ll	lm	lm	ll	lm	ll	ll	lm	ll	ll	lm	lm	lm	lm	lm	ll	lm	lm	lm	lm	lm	lm	ll	lm	ll	lm	ll	ll	lm	lm	lm	lm	lm	ll	lm	ll	ll	ll	lm	ll	lm	lm	lm	ll
LG13_HB_353	F_0160149_L13_PA	LG13	<lmxll>	{1-}	(ll,lm)	ll	lm	lm	ll	lm	ll	ll	lm	ll	ll	lm	lm	lm	lm	lm	ll	lm	lm	lm	lm	lm	lm	ll	lm	ll	lm	ll	ll	lm	lm	lm	lm	lm	ll	lm	ll	ll	ll	lm	ll	lm	lm	lm	ll
LG13_HB_353	F_0160150_L13_PA	LG13	<lmxll>	{1-}	(ll,lm)	ll	lm	lm	ll	lm	ll	ll	lm	ll	ll	lm	lm	lm	lm	lm	ll	lm	lm	lm	lm	lm	lm	ll	lm	ll	lm	ll	ll	lm	lm	lm	lm	lm	ll	lm	ll	ll	ll	lm	ll	lm	lm	lm	ll
LG13_HB_353	F_0160153_L13_PA	LG13	<nnxnp>	{-0}	(nn,np)	nn	np	np	np	np	nn	nn	nn	np	nn	np	nn	nn	np	np	nn	np	nn	nn	nn	np	np	nn	nn	nn	np	nn	np	nn	np	nn	np	np	nn	nn	np	np	np	np	nn	np	nn	np	np
LG13_HB_353.5	GD_00098_L13_PA	LG13	<lmxll>	{1-}	(ll,lm)	ll	lm	lm	ll	lm	ll	ll	lm	ll	ll	lm	lm	lm	lm	lm	ll	lm	lm	lm	lm	lm	lm	ll	lm	ll	lm	ll	ll	lm	lm	lm	lm	lm	ll	lm	ll	ll	ll	lm	ll	lm	lm	lm	ll
LG13_HB_354	F_0160781_L13_PA	LG13	<lmxll>	{1-}	(ll,lm)	ll	lm	lm	ll	lm	ll	ll	lm	ll	ll	lm	lm	lm	lm	lm	ll	lm	lm	lm	lm	lm	lm	ll	lm	ll	lm	ll	ll	lm	lm	lm	lm	lm	ll	lm	ll	ll	ll	lm	ll	lm	lm	lm	ll
LG13_HB_354	F_0160788_L13_PA	LG13	<lmxll>	{1-}	(ll,lm)	ll	lm	lm	ll	lm	ll	ll	lm	ll	ll	lm	lm	lm	lm	lm	ll	lm	lm	lm	lm	lm	lm	ll	lm	ll	lm	ll	ll	lm	lm	lm	lm	lm	ll	lm	ll	ll	ll	lm	ll	lm	lm	lm	ll
LG13_HB_354	F_0160790_L13_PA	LG13	<lmxll>	{1-}	(ll,lm)	ll	lm	lm	ll	lm	ll	ll	lm	ll	ll	lm	lm	lm	lm	lm	ll	lm	lm	lm	lm	lm	lm	ll	lm	ll	lm	ll	ll	lm	lm	lm	lm	lm	ll	lm	ll	ll	ll	lm	ll	lm	lm	lm	ll
LG13_HB_354	F_0160792_L13_PA	LG13	<hkxhk>	{10}	(hh,hk,kk)	hh	kk	kk	hk	kk	hh	hh	hk	hk	hh	kk	hk	hk	kk	kk	hh	kk	hk	hk	hk	kk	kk	hh	hk	hh	kk	hh	hk	hk	kk	hk	kk	kk	hh	hk	hk	hk	hk	kk	hh	kk	hk	kk	hk
LG13_HB_355	F_0161441_L13_PA	LG13	<lmxll>	{1-}	(ll,lm)	ll	lm	ll	ll	lm	ll	ll	lm	ll	ll	lm	lm	lm	lm	lm	ll	lm	lm	lm	lm	lm	lm	ll	lm	ll	lm	ll	ll	lm	ll	lm	lm	lm	ll	lm	lm	ll	ll	lm	lm	lm	lm	lm	ll
LG13_HB_355	F_0161442_L13_PA	LG13	<nnxnp>	{-0}	(nn,np)	nn	np	np	np	np	nn	nn	nn	np	nn	np	nn	nn	np	np	nn	np	nn	nn	nn	np	np	nn	nn	nn	np	np	np	nn	np	nn	np	np	nn	nn	np	np	np	np	np	np	nn	np	np
LG13_HB_355	F_0161448_L13_PA	LG13	<lmxll>	{1-}	(ll,lm)	ll	lm	ll	ll	lm	ll	ll	lm	ll	ll	lm	lm	lm	lm	lm	ll	lm	lm	lm	lm	lm	lm	ll	lm	ll	lm	ll	ll	lm	ll	lm	lm	lm	ll	lm	lm	ll	ll	lm	lm	lm	lm	lm	ll
LG13_HB_355	F_0161449_L13_PA	LG13	<lmxll>	{1-}	(ll,lm)	ll	lm	ll	ll	lm	ll	ll	lm	ll	ll	lm	lm	lm	lm	lm	ll	lm	lm	lm	lm	lm	lm	ll	lm	ll	lm	ll	ll	lm	ll	lm	lm	lm	ll	lm	lm	ll	ll	lm	lm	lm	lm	lm	ll
LG13_HB_355	F_0161453_L13_PA	LG13	<nnxnp>	{-0}	(nn,np)	nn	np	np	np	np	nn	nn	nn	np	nn	np	nn	nn	np	np	nn	np	nn	nn	nn	np	np	nn	nn	nn	np	np	np	nn	np	nn	np	np	nn	nn	np	np	np	np	np	np	nn	np	np
LG13_HB_355	F_0161454_L13_PA	LG13	<nnxnp>	{-0}	(nn,np)	nn	np	np	np	np	nn	nn	nn	np	nn	np	nn	nn	np	np	nn	np	nn	nn	nn	np	np	nn	nn	nn	np	np	np	nn	np	nn	np	np	nn	nn	np	np	np	np	np	np	nn	np	np
LG13_HB_355	R_2811025_L13_PA	LG13	<lmxll>	{1-}	(ll,lm)	ll	lm	ll	ll	lm	ll	ll	lm	ll	ll	lm	lm	lm	lm	lm	ll	lm	lm	lm	lm	lm	lm	ll	lm	ll	lm	ll	ll	lm	ll	lm	lm	lm	ll	lm	lm	ll	ll	lm	lm	lm	lm	lm	ll
LG13_HB_355	R_2813296_L13_PA	LG13	<lmxll>	{1-}	(ll,lm)	ll	lm	ll	ll	lm	ll	ll	lm	ll	ll	lm	lm	lm	lm	lm	ll	lm	lm	lm	lm	lm	lm	ll	lm	ll	lm	ll	ll	lm	ll	lm	lm	lm	ll	lm	lm	ll	ll	lm	lm	lm	lm	lm	ll
LG13_HB_355	R_2823627_L13_PA	LG13	<hkxhk>	{01}	(hh,hk,kk)	kk	hh	hk	hk	hh	kk	kk	hk	hk	kk	hh	hk	hk	hh	hh	kk	hh	hk	hk	hk	hh	hh	kk	hk	kk	hh	hk	hk	hk	hk	hk	hh	hh	kk	hk	hh	hk	hk	hh	hh	hh	hk	hh	hk
LG13_HB_355.8	GD_01742L13_PA	LG13	<lmxll>	{1-}	(ll,lm)	ll	lm	ll	ll	lm	ll	ll	lm	ll	ll	lm	lm	lm	lm	lm	ll	lm	lm	lm	lm	lm	lm	ll	lm	ll	lm	ll	ll	lm	ll	lm	lm	lm	ll	lm	lm	ll	ll	lm	lm	lm	lm	lm	ll
LG13_HB_355.8	R_9183120_L13_PA	LG13	<lmxll>	{1-}	(ll,lm)	ll	lm	ll	ll	lm	ll	ll	lm	ll	ll	lm	lm	lm	lm	lm	ll	lm	lm	lm	lm	lm	lm	ll	lm	ll	lm	ll	ll	lm	ll	lm	lm	lm	ll	lm	lm	ll	ll	lm	lm	lm	lm	lm	ll
LG13_HB_356	F_0162290_L13_PA	LG13	<nnxnp>	{-0}	(nn,np)	nn	np	np	np	np	nn	nn	nn	np	nn	np	nn	nn	np	np	nn	np	nn	nn	nn	np	np	nn	nn	nn	np	np	np	nn	np	nn	np	np	nn	nn	np	np	np	np	np	np	nn	np	np
LG13_HB_356	F_0162291_L13_PA	LG13	<nnxnp>	{-0}	(nn,np)	nn	np	np	np	np	nn	nn	nn	np	nn	np	nn	nn	np	np	nn	np	nn	nn	nn	np	np	nn	nn	nn	np	np	np	nn	np	nn	np	np	nn	nn	np	np	np	np	np	np	nn	np	np
LG13_HB_356	F_0162293_L13_PA	LG13	<nnxnp>	{-0}	(nn,np)	nn	np	np	np	np	nn	nn	nn	np	nn	np	nn	nn	np	np	nn	np	nn	nn	nn	np	np	nn	nn	nn	np	np	np	nn	np	nn	np	np	nn	nn	np	np	np	np	np	np	nn	np	np
LG13_HB_356	F_0162295_L13_PA	LG13	<nnxnp>	{-0}	(nn,np)	nn	np	np	np	np	nn	nn	nn	np	nn	np	nn	nn	np	np	nn	np	nn	nn	nn	np	np	nn	nn	nn	np	np	np	nn	np	nn	np	np	nn	nn	np	np	np	np	np	np	nn	np	np
LG13_HB_357	F_0163066_L13_PA	LG13	<nnxnp>	{-0}	(nn,np)	nn	np	np	np	np	nn	nn	nn	np	nn	np	nn	nn	np	np	nn	np	nn	nn	nn	np	np	nn	nn	nn	np	np	np	nn	np	nn	np	np	nn	nn	np	np	np	np	np	np	nn	np	np
LG13_HB_357	F_0163068_L13_PA	LG13	<nnxnp>	{-0}	(nn,np)	nn	np	np	np	np	nn	nn	nn	np	nn	np	nn	nn	np	np	nn	np	nn	nn	nn	np	np	nn	nn	nn	np	np	np	nn	np	nn	np	np	nn	nn	np	np	np	np	np	np	nn	np	np
LG13_HB_357	F_0163076_L13_PA	LG13	<nnxnp>	{-0}	(nn,np)	nn	np	np	np	np	nn	nn	nn	np	nn	np	nn	nn	np	np	nn	np	nn	nn	nn	np	np	nn	nn	nn	np	np	np	nn	np	nn	np	np	nn	nn	np	np	np	np	np	np	nn	np	np
LG13_HB_357	F_0163084_L13_PA	LG13	<nnxnp>	{-0}	(nn,np)	nn	np	np	np	np	nn	nn	nn	np	nn	np	nn	nn	np	np	nn	np	nn	nn	nn	np	np	nn	nn	nn	np	np	np	nn	np	nn	np	np	nn	nn	np	np	np	np	np	np	nn	np	np
LG13_HB_357	F_0163086_L13_PA	LG13	<nnxnp>	{-0}	(nn,np)	nn	np	np	np	np	nn	nn	nn	np	nn	np	nn	nn	np	np	nn	np	nn	nn	nn	np	np	nn	nn	nn	np	np	np	nn	np	nn	np	np	nn	nn	np	np	np	np	np	np	nn	np	np
LG13_HB_357	F_0163099_L13_PA	LG13	<nnxnp>	{-0}	(nn,np)	nn	np	np	np	np	nn	nn	nn	np	nn	np	nn	nn	np	np	nn	np	nn	nn	nn	np	np	nn	nn	nn	np	np	np	nn	np	nn	np	np	nn	nn	np	np	np	np	np	np	nn	np	np
LG13_HB_357	R_3770859_L13_PA	LG13	<nnxnp>	{-0}	(nn,np)	nn	np	np	np	np	nn	nn	nn	np	nn	np	nn	nn	np	np	nn	np	nn	nn	nn	np	np	nn	nn	nn	np	np	np	nn	np	nn	np	np	nn	nn	np	np	np	np	np	np	nn	np	np
LG13_HB_357.5	GD_00565_L13_PA	LG13	<nnxnp>	{-0}	(nn,np)	nn	np	np	np	np	nn	nn	nn	np	nn	np	nn	nn	np	np	nn	np	nn	nn	nn	np	np	nn	nn	nn	np	np	np	nn	np	nn	np	np	nn	nn	np	np	np	np	np	np	nn	np	np
LG13_HB_357.5	GD_00980_L13_PA	LG13	<nnxnp>	{-0}	(nn,np)	nn	np	np	np	np	nn	nn	nn	np	nn	np	nn	nn	np	np	nn	np	nn	nn	nn	np	np	nn	nn	nn	np	np	np	nn	np	nn	np	np	nn	nn	np	np	np	np	np	np	nn	np	np
LG13_HB_357.5	R_3856174_L13_PA	LG13	<nnxnp>	{-0}	(nn,np)	nn	np	np	np	np	nn	nn	nn	np	nn	np	nn	nn	np	np	nn	np	nn	nn	nn	np	np	nn	nn	nn	np	np	np	nn	np	nn	np	np	nn	nn	np	np	np	np	np	np	nn	np	np
LG13_HB_368	F_0168191_L13_PA	LG13	<lmxll>	{1-}	(ll,lm)	ll	lm	ll	ll	lm	ll	ll	lm	ll	ll	lm	lm	lm	lm	lm	ll	lm	ll	ll	lm	lm	lm	ll	lm	ll	lm	ll	ll	lm	ll	lm	lm	lm	lm	ll	lm	ll	ll	lm	lm	lm	lm	lm	ll
LG13_HB_368	F_0168208_L13_PA	LG13	<lmxll>	{1-}	(ll,lm)	ll	lm	ll	ll	lm	ll	ll	lm	ll	ll	lm	lm	lm	lm	lm	ll	lm	ll	ll	lm	lm	lm	ll	lm	ll	lm	ll	ll	lm	ll	lm	lm	lm	lm	ll	lm	ll	ll	lm	lm	lm	lm	lm	ll
LG13_HB_368	F_0168210_L13_PA	LG13	<lmxll>	{1-}	(ll,lm)	ll	lm	ll	ll	lm	ll	ll	lm	ll	ll	lm	lm	lm	lm	lm	ll	lm	ll	ll	lm	lm	lm	ll	lm	ll	lm	ll	ll	lm	ll	lm	lm	lm	lm	ll	lm	ll	ll	lm	lm	lm	lm	lm	ll
LG13_HB_368	F_0168217_L13_PA	LG13	<lmxll>	{1-}	(ll,lm)	ll	lm	ll	ll	lm	ll	ll	lm	ll	ll	lm	lm	lm	lm	lm	ll	lm	ll	ll	lm	lm	lm	ll	lm	ll	lm	ll	ll	lm	ll	lm	lm	lm	lm	ll	lm	ll	ll	lm	lm	lm	lm	lm	ll
LG13_HB_368	F_0168220_L13_PA	LG13	<lmxll>	{1-}	(ll,lm)	ll	lm	ll	ll	lm	ll	ll	lm	ll	ll	lm	lm	lm	lm	lm	ll	lm	ll	ll	lm	lm	lm	ll	lm	ll	lm	ll	ll	lm	ll	lm	lm	lm	lm	ll	lm	ll	ll	lm	lm	lm	lm	lm	ll
LG13_HB_368	F_0168226_L13_PA	LG13	<lmxll>	{1-}	(ll,lm)	ll	lm	ll	ll	lm	ll	ll	lm	ll	ll	lm	lm	lm	lm	lm	ll	lm	ll	ll	lm	lm	lm	ll	lm	ll	lm	ll	ll	lm	ll	lm	lm	lm	lm	ll	lm	ll	ll	lm	lm	lm	lm	lm	ll
LG13_HB_368	F_0168228_L13_PA	LG13	<lmxll>	{1-}	(ll,lm)	ll	lm	ll	ll	lm	ll	ll	lm	ll	ll	lm	lm	lm	lm	lm	ll	lm	ll	ll	lm	lm	lm	ll	lm	ll	lm	ll	ll	lm	ll	lm	lm	lm	lm	ll	lm	ll	ll	lm	lm	lm	lm	lm	ll
LG13_HB_368	F_0168230_L13_PA	LG13	<lmxll>	{1-}	(ll,lm)	ll	lm	ll	ll	lm	ll	ll	lm	ll	ll	lm	lm	lm	lm	lm	ll	lm	ll	ll	lm	lm	lm	ll	lm	ll	lm	ll	ll	lm	ll	lm	lm	lm	lm	ll	lm	ll	ll	lm	lm	lm	lm	lm	ll
LG13_HB_369	F_0168749_L13_PA	LG13	<lmxll>	{1-}	(ll,lm)	ll	lm	ll	ll	lm	ll	ll	lm	ll	ll	lm	lm	lm	lm	lm	ll	lm	ll	ll	lm	lm	lm	ll	lm	ll	lm	ll	ll	lm	ll	lm	lm	lm	lm	ll	lm	ll	ll	lm	lm	lm	lm	lm	ll
LG13_HB_369	F_0168766_L13_PA	LG13	<lmxll>	{1-}	(ll,lm)	ll	lm	ll	ll	lm	ll	ll	lm	ll	ll	lm	lm	lm	lm	lm	ll	lm	ll	ll	lm	lm	lm	ll	lm	ll	lm	ll	ll	lm	ll	lm	lm	lm	lm	ll	lm	ll	ll	lm	lm	lm	lm	lm	ll
LG13_HB_369	F_0168770_L13_PA	LG13	<lmxll>	{1-}	(ll,lm)	ll	lm	ll	ll	lm	ll	ll	lm	ll	ll	lm	lm	lm	lm	lm	ll	lm	ll	ll	lm	lm	lm	ll	lm	ll	lm	ll	ll	lm	ll	lm	lm	lm	lm	ll	lm	ll	ll	lm	lm	lm	lm	lm	ll
LG13_HB_369	F_0168774_L13_PA	LG13	<lmxll>	{1-}	(ll,lm)	ll	lm	ll	ll	lm	ll	ll	lm	ll	ll	lm	lm	lm	lm	lm	ll	lm	ll	ll	lm	lm	lm	ll	lm	ll	lm	ll	ll	lm	ll	lm	lm	lm	lm	ll	lm	ll	ll	lm	lm	lm	lm	lm	ll
LG13_HB_369	F_0168780_L13_PA	LG13	<lmxll>	{1-}	(ll,lm)	ll	lm	ll	ll	lm	ll	ll	lm	ll	ll	lm	lm	lm	lm	lm	ll	lm	ll	ll	lm	lm	lm	ll	lm	ll	lm	ll	ll	lm	ll	lm	lm	lm	lm	ll	lm	ll	ll	lm	lm	lm	lm	lm	ll
LG13_HB_370	F_0168840_L13_PA	LG13	<lmxll>	{1-}	(ll,lm)	ll	lm	ll	ll	lm	ll	ll	lm	ll	ll	lm	lm	lm	lm	lm	ll	lm	ll	ll	lm	lm	lm	ll	lm	ll	lm	ll	ll	lm	ll	lm	lm	lm	lm	ll	lm	ll	ll	lm	lm	lm	lm	lm	ll
LG13_HB_370	F_0168841_L13_PA	LG13	<lmxll>	{1-}	(ll,lm)	ll	lm	ll	ll	lm	ll	ll	lm	ll	ll	lm	lm	lm	lm	lm	ll	lm	ll	ll	lm	lm	lm	ll	lm	ll	lm	ll	ll	lm	ll	lm	lm	lm	lm	ll	lm	ll	ll	lm	lm	lm	lm	lm	ll
LG13_HB_370	F_0168843_L13_PA	LG13	<lmxll>	{1-}	(ll,lm)	ll	lm	ll	ll	lm	ll	ll	lm	ll	ll	lm	lm	lm	lm	lm	ll	lm	ll	ll	lm	lm	lm	ll	lm	ll	lm	ll	ll	lm	ll	lm	lm	lm	lm	ll	lm	ll	ll	lm	lm	lm	lm	lm	ll
LG13_HB_370	F_0168845_L13_PA	LG13	<lmxll>	{1-}	(ll,lm)	ll	lm	ll	ll	lm	ll	ll	lm	ll	ll	lm	lm	lm	lm	lm	ll	lm	ll	ll	lm	lm	lm	ll	lm	ll	lm	ll	ll	lm	ll	lm	lm	lm	lm	ll	lm	ll	ll	lm	lm	lm	lm	lm	ll
LG13_HB_370	F_0168858_L13_PA	LG13	<lmxll>	{1-}	(ll,lm)	ll	lm	ll	ll	lm	ll	ll	lm	ll	ll	lm	lm	lm	lm	lm	ll	lm	ll	ll	lm	lm	lm	ll	lm	ll	lm	ll	ll	lm	ll	lm	lm	lm	lm	ll	lm	ll	ll	lm	lm	lm	lm	lm	ll
LG13_HB_370	GD_02124_L13_PA	LG13	<lmxll>	{1-}	(ll,lm)	ll	lm	ll	ll	lm	ll	ll	lm	ll	ll	lm	lm	lm	lm	lm	ll	lm	ll	ll	lm	lm	lm	ll	lm	ll	lm	ll	ll	lm	ll	lm	lm	lm	lm	ll	lm	ll	ll	lm	lm	lm	lm	lm	ll
LG13_HB_379	F_0172143_L13_PA	LG13	<lmxll>	{1-}	(ll,lm)	ll	lm	ll	ll	lm	ll	ll	lm	ll	ll	lm	lm	lm	ll	lm	ll	lm	ll	ll	lm	lm	lm	ll	lm	ll	lm	ll	ll	lm	ll	lm	lm	lm	lm	ll	lm	ll	ll	lm	lm	lm	lm	lm	ll
LG13_HB_379	F_0172145_L13_PA	LG13	<hkxhk>	{00}	(hh,hk,kk)	hk	hk	kk	hk	hh	hk	hk	hh	kk	kk	hh	hh	hk	kk	hk	hk	hk	hk	kk	hk	hk	hk	hk	hh	hk	hk	kk	kk	hk	kk	hk	hh	hh	hk	kk	hk	hk	hk	hk	hk	hh	hh	hk	kk
LG13_HB_379	F_0172120_L13_PA	LG13	<nnxnp>	{-0}	(nn,np)	nn	np	np	nn	nn	nn	nn	nn	np	np	nn	nn	np	np	np	nn	np	nn	np	np	np	np	nn	nn	nn	np	np	np	np	np	np	nn	nn	np	np	np	nn	nn	np	np	nn	nn	np	np
LG13_HB_379	F_0172146_L13_PA	LG13	<nnxnp>	{-0}	(nn,np)	nn	np	np	nn	nn	nn	nn	nn	np	np	nn	nn	np	np	np	nn	np	nn	np	np	np	np	nn	nn	nn	np	np	np	np	np	np	nn	nn	np	np	np	nn	nn	np	np	nn	nn	np	np
LG13_HB_380	F_0172568_L13_PA	LG13	<nnxnp>	{-0}	(nn,np)	nn	np	np	nn	nn	nn	nn	nn	np	np	nn	nn	np	np	np	nn	np	nn	np	np	np	np	nn	nn	nn	np	np	np	np	np	np	nn	nn	np	np	np	nn	nn	np	np	nn	nn	np	np
LG13_HB_380	F_0172558_L13_PA	LG13	<lmxll>	{1-}	(ll,lm)	ll	lm	ll	lm	lm	ll	ll	lm	ll	ll	lm	lm	lm	ll	lm	ll	lm	ll	ll	lm	lm	lm	ll	lm	ll	lm	ll	ll	lm	ll	lm	lm	lm	lm	ll	lm	ll	ll	lm	lm	lm	lm	lm	ll
LG13_HB_380	F_0172569_L13_PA	LG13	<nnxnp>	{-1}	(nn,np)	np	nn	nn	np	np	np	np	np	nn	nn	np	np	nn	nn	nn	np	nn	np	nn	nn	nn	nn	np	np	np	nn	nn	nn	nn	nn	nn	np	np	nn	nn	nn	np	np	nn	nn	np	np	nn	nn
LG13_HB_381	F_0173090_L13_PA	LG13	<nnxnp>	{-1}	(nn,np)	np	nn	nn	np	np	np	np	np	nn	nn	np	np	nn	nn	nn	np	nn	np	nn	nn	nn	nn	np	np	np	nn	nn	nn	nn	nn	nn	np	np	nn	nn	nn	np	np	nn	nn	np	np	nn	nn
LG13_HB_381	F_0173084_L13_PA	LG13	<lmxll>	{1-}	(ll,lm)	ll	lm	ll	lm	lm	ll	ll	lm	ll	ll	lm	lm	lm	ll	lm	ll	lm	ll	ll	lm	lm	lm	ll	lm	ll	lm	ll	ll	lm	ll	lm	lm	lm	lm	ll	lm	ll	ll	lm	lm	lm	ll	lm	ll
LG13_HB_381	F_0173098_L13_PA	LG13	<lmxll>	{1-}	(ll,lm)	ll	lm	ll	lm	lm	ll	ll	lm	ll	ll	lm	lm	lm	ll	lm	ll	lm	ll	ll	lm	lm	lm	ll	lm	ll	lm	ll	ll	lm	ll	lm	lm	lm	lm	ll	lm	ll	ll	lm	lm	lm	ll	lm	ll
R_10714013_L13_PA	R_10714013_L13_PA	LG13	<nnxnp>	{-1}	(nn,np)	np	nn	np	np	np	np	np	np	nn	nn	np	np	nn	nn	nn	np	nn	np	nn	nn	nn	nn	np	np	np	nn	nn	nn	nn	nn	nn	np	np	nn	nn	nn	np	np	nn	nn	np	np	nn	nn
R_12111151_L13_PA	R_12111151_L13_PA	LG13	<nnxnp>	{-1}	(nn,np)	np	nn	np	np	np	np	np	np	nn	nn	np	np	nn	nn	nn	np	nn	np	nn	nn	nn	nn	np	np	np	nn	nn	nn	nn	nn	nn	np	np	nn	nn	nn	np	np	nn	nn	np	np	nn	nn
R_12134921_L13_PA	R_12134921_L13_PA	LG13	<nnxnp>	{-1}	(nn,np)	np	nn	np	np	np	np	np	np	nn	nn	np	np	nn	nn	nn	np	nn	np	nn	nn	nn	nn	np	np	np	nn	nn	nn	nn	nn	nn	np	np	nn	nn	nn	np	np	nn	nn	np	np	nn	nn
LG13_HB_385	F_0174609_L13_PA	LG13	<nnxnp>	{-1}	(nn,np)	np	nn	np	np	np	np	np	np	nn	nn	np	np	nn	nn	nn	np	nn	np	nn	nn	nn	nn	np	np	np	nn	nn	nn	nn	nn	nn	np	np	nn	nn	nn	np	np	nn	nn	np	np	nn	nn
LG13_HB_385	F_0174610_L13_PA	LG13	<nnxnp>	{-1}	(nn,np)	np	nn	np	np	np	np	np	np	nn	nn	np	np	nn	nn	nn	np	nn	np	nn	nn	nn	nn	np	np	np	nn	nn	nn	nn	nn	nn	np	np	nn	nn	nn	np	np	nn	nn	np	np	nn	nn
LG13_HB_385	F_0174616_L13_PA	LG13	<nnxnp>	{-1}	(nn,np)	np	nn	np	np	np	np	np	np	nn	nn	np	np	nn	nn	nn	np	nn	np	nn	nn	nn	nn	np	np	np	nn	nn	nn	nn	nn	nn	np	np	nn	nn	nn	np	np	nn	nn	np	np	nn	nn
LG13_HB_385	F_0174619_L13_PA	LG13	<hkxhk>	{00}	(hh,hk,kk)	hk	hk	hk	hh	hh	hk	hk	hh	kk	kk	hh	hh	hk	kk	hk	hk	hk	hk	kk	hk	kk	hk	hk	hh	hk	hk	kk	kk	hk	kk	hk	hh	hh	hk	kk	hk	hk	hk	hk	hk	hh	hk	hk	kk
LG13_HB_385	F_0174621_L13_PA	LG13	<nnxnp>	{-1}	(nn,np)	np	nn	np	np	np	np	np	np	nn	nn	np	np	nn	nn	nn	np	nn	np	nn	nn	nn	nn	np	np	np	nn	nn	nn	nn	nn	nn	np	np	nn	nn	nn	np	np	nn	nn	np	np	nn	nn
LG13_HB_385	F_0174626_L13_PA	LG13	<nnxnp>	{-1}	(nn,np)	np	nn	np	np	np	np	np	np	nn	nn	np	np	nn	nn	nn	np	nn	np	nn	nn	nn	nn	np	np	np	nn	nn	nn	nn	nn	nn	np	np	nn	nn	nn	np	np	nn	nn	np	np	nn	nn
LG13_HB_385	R_12127305_L13_PA	LG13	<nnxnp>	{-1}	(nn,np)	np	nn	np	np	np	np	np	np	nn	nn	np	np	nn	nn	nn	np	nn	np	nn	nn	nn	nn	np	np	np	nn	nn	nn	nn	nn	nn	np	np	nn	nn	nn	np	np	nn	nn	np	np	nn	nn
LG13_HB_385	F_0174614_L13_PA	LG13	<lmxll>	{1-}	(ll,lm)	ll	lm	ll	lm	lm	ll	ll	lm	ll	ll	lm	lm	lm	ll	lm	ll	lm	ll	ll	lm	ll	lm	ll	lm	ll	lm	ll	ll	lm	ll	lm	lm	lm	lm	ll	lm	ll	ll	lm	lm	lm	ll	lm	ll
LG13_HB_385	F_0174625_L13_PA	LG13	<lmxll>	{1-}	(ll,lm)	ll	lm	ll	lm	lm	ll	ll	lm	ll	ll	lm	lm	lm	ll	lm	ll	lm	ll	ll	lm	ll	lm	ll	lm	ll	lm	ll	ll	lm	ll	lm	lm	lm	lm	ll	lm	ll	ll	lm	lm	lm	ll	lm	ll
LG13_HB_386	F_0175122_L13_PA	LG13	<nnxnp>	{-1}	(nn,np)	np	nn	np	np	np	np	np	np	nn	nn	np	np	nn	nn	nn	np	np	np	nn	nn	nn	nn	np	np	np	nn	nn	nn	nn	nn	nn	np	np	nn	nn	nn	np	np	nn	nn	np	np	nn	nn
LG13_HB_386	F_0175124_L13_PA	LG13	<lmxll>	{1-}	(ll,lm)	ll	lm	ll	lm	lm	ll	ll	lm	ll	ll	lm	lm	lm	ll	lm	ll	lm	ll	ll	lm	ll	lm	ll	lm	ll	lm	ll	ll	lm	ll	lm	lm	lm	lm	ll	lm	ll	ll	lm	lm	lm	ll	lm	ll
LG13_HB_387	F_0175652_L13_PA	LG13	<hkxhk>	{00}	(hh,hk,kk)	hk	hk	hk	hh	hh	hk	hk	hh	kk	kk	hh	hh	hk	kk	hk	hk	hh	hk	kk	hk	kk	hk	hk	hh	hk	hk	kk	kk	hk	kk	hk	hh	hh	hk	kk	hk	hk	hk	hk	hk	hh	hk	hk	kk
LG13_HB_387	F_0175657_L13_PA	LG13	<nnxnp>	{-1}	(nn,np)	np	nn	np	np	np	np	np	np	nn	nn	np	np	nn	nn	nn	np	np	np	nn	nn	nn	nn	np	np	np	nn	nn	nn	nn	nn	nn	np	np	nn	nn	nn	np	np	nn	nn	np	np	nn	nn
LG13_HB_387	F_0175660_L13_PA	LG13	<nnxnp>	{-1}	(nn,np)	np	nn	np	np	np	np	np	np	nn	nn	np	np	nn	nn	nn	np	np	np	nn	nn	nn	nn	np	np	np	nn	nn	nn	nn	nn	nn	np	np	nn	nn	nn	np	np	nn	nn	np	np	nn	nn
LG13_HB_387	GD_01776_L13_PA	LG13	<hkxhk>	{11}	(hh,hk,kk)	hk	hk	hk	kk	kk	hk	hk	kk	hh	hh	kk	kk	hk	hh	hk	hk	kk	hk	hh	hk	hh	hk	hk	kk	hk	hk	hh	hh	hk	hh	hk	kk	kk	hk	hh	hk	hk	hk	hk	hk	kk	hk	hk	hh
LG13_HB_387	F_0175653_L13_PA	LG13	<lmxll>	{1-}	(ll,lm)	ll	lm	ll	lm	lm	ll	ll	lm	ll	ll	lm	lm	lm	ll	lm	ll	lm	ll	ll	lm	ll	lm	ll	lm	ll	lm	ll	ll	lm	ll	lm	lm	lm	lm	ll	lm	ll	ll	lm	lm	lm	ll	lm	ll
R_14440697_L13_PA	R_14440697_L13_PA	LG13	<nnxnp>	{-1}	(nn,np)	np	nn	np	np	np	np	np	np	nn	nn	np	np	nn	nn	nn	np	np	np	nn	nn	nn	nn	np	np	np	nn	nn	nn	nn	nn	nn	np	np	nn	nn	nn	np	np	nn	nn	np	np	nn	nn
LG13_HB_387.8	GD_01704_L13_PA	LG13	<lmxll>	{1-}	(ll,lm)	ll	lm	ll	lm	lm	ll	ll	lm	ll	ll	lm	lm	lm	ll	lm	ll	lm	ll	ll	lm	ll	lm	ll	lm	ll	lm	ll	ll	lm	ll	lm	lm	lm	lm	ll	lm	ll	ll	lm	lm	lm	ll	lm	ll
LG13_HB_387.8	R_13057490_L13_PA	LG13	<lmxll>	{1-}	(ll,lm)	ll	lm	ll	lm	lm	ll	ll	lm	ll	ll	lm	lm	lm	ll	lm	ll	lm	ll	ll	lm	ll	lm	ll	lm	ll	lm	ll	ll	lm	ll	lm	lm	lm	lm	ll	lm	ll	ll	lm	lm	lm	ll	lm	ll
LG13_HB_388	F_0176246_L13_PA	LG13	<lmxll>	{1-}	(ll,lm)	ll	lm	ll	lm	lm	ll	ll	lm	ll	ll	lm	lm	lm	ll	lm	ll	lm	ll	ll	lm	ll	lm	ll	lm	ll	lm	ll	ll	lm	ll	lm	lm	lm	lm	ll	lm	ll	ll	lm	lm	lm	ll	lm	ll
LG13_HB_388	F_0176248_L13_PA	LG13	<lmxll>	{1-}	(ll,lm)	ll	lm	ll	lm	lm	ll	ll	lm	ll	ll	lm	lm	lm	ll	lm	ll	lm	ll	ll	lm	ll	lm	ll	lm	ll	lm	ll	ll	lm	ll	lm	lm	lm	lm	ll	lm	ll	ll	lm	lm	lm	ll	lm	ll
LG13_HB_388	F_0176250_L13_PA	LG13	<lmxll>	{1-}	(ll,lm)	ll	lm	ll	lm	lm	ll	ll	lm	ll	ll	lm	lm	lm	ll	lm	ll	lm	ll	ll	lm	ll	lm	ll	lm	ll	lm	ll	ll	lm	ll	lm	lm	lm	lm	ll	lm	ll	ll	lm	lm	lm	ll	lm	ll
LG13_HB_388	F_0176281_L13_PA	LG13	<lmxll>	{1-}	(ll,lm)	ll	lm	ll	lm	lm	ll	ll	lm	ll	ll	lm	lm	lm	ll	lm	ll	lm	ll	ll	lm	ll	lm	ll	lm	ll	lm	ll	ll	lm	ll	lm	lm	lm	lm	ll	lm	ll	ll	lm	lm	lm	ll	lm	ll
LG13_HB_388	F_0176288_L13_PA	LG13	<lmxll>	{1-}	(ll,lm)	ll	lm	ll	lm	lm	ll	ll	lm	ll	ll	lm	lm	lm	ll	lm	ll	lm	ll	ll	lm	ll	lm	ll	lm	ll	lm	ll	ll	lm	ll	lm	lm	lm	lm	ll	lm	ll	ll	lm	lm	lm	ll	lm	ll
LG13_HB_388	F_0176300_L13_PA	LG13	<lmxll>	{1-}	(ll,lm)	ll	lm	ll	lm	lm	ll	ll	lm	ll	ll	lm	lm	lm	ll	lm	ll	lm	ll	ll	lm	ll	lm	ll	lm	ll	lm	ll	ll	lm	ll	lm	lm	lm	lm	ll	lm	ll	ll	lm	lm	lm	ll	lm	ll
LG13_HB_388	F_0176305_L13_PA	LG13	<lmxll>	{1-}	(ll,lm)	ll	lm	ll	lm	lm	ll	ll	lm	ll	ll	lm	lm	lm	ll	lm	ll	lm	ll	ll	lm	ll	lm	ll	lm	ll	lm	ll	ll	lm	ll	lm	lm	lm	lm	ll	lm	ll	ll	lm	lm	lm	ll	lm	ll
LG13_HB_392	F_0178025_L13_PA	LG13	<nnxnp>	{-1}	(nn,np)	np	nn	np	np	np	np	np	np	nn	nn	np	np	nn	nn	nn	np	np	np	nn	nn	nn	nn	np	np	np	nn	nn	nn	nn	nn	nn	np	np	nn	nn	nn	np	np	nn	nn	np	np	nn	nn
LG13_HB_392	F_0178007_L13_PA	LG13	<lmxll>	{1-}	(ll,lm)	ll	lm	ll	lm	lm	ll	ll	lm	ll	ll	lm	lm	lm	ll	lm	ll	lm	ll	ll	lm	ll	lm	ll	lm	ll	lm	ll	ll	lm	ll	lm	lm	lm	lm	ll	lm	ll	ll	lm	lm	lm	ll	lm	ll
LG13_HB_393	F_0178074_L13_PA	LG13	<lmxll>	{1-}	(ll,lm)	ll	lm	ll	lm	lm	ll	ll	lm	ll	ll	lm	lm	lm	ll	lm	ll	lm	ll	ll	lm	ll	lm	ll	lm	ll	lm	ll	ll	lm	ll	lm	lm	lm	lm	ll	lm	ll	ll	lm	lm	lm	ll	lm	ll
LG13_HB_393	F_0178080_L13_PA	LG13	<lmxll>	{1-}	(ll,lm)	ll	lm	ll	lm	lm	ll	ll	lm	ll	ll	lm	lm	lm	ll	lm	ll	lm	ll	ll	lm	ll	lm	ll	lm	ll	lm	ll	ll	lm	ll	lm	lm	lm	lm	ll	lm	ll	ll	lm	lm	lm	ll	lm	ll
LG13_HB_393	F_0178084_L13_PA	LG13	<lmxll>	{1-}	(ll,lm)	ll	lm	ll	lm	lm	ll	ll	lm	ll	ll	lm	lm	lm	ll	lm	ll	lm	ll	ll	lm	ll	lm	ll	lm	ll	lm	ll	ll	lm	ll	lm	lm	lm	lm	ll	lm	ll	ll	lm	lm	lm	ll	lm	ll
LG13_HB_393	F_0178089_L13_PA	LG13	<lmxll>	{1-}	(ll,lm)	ll	lm	ll	lm	lm	ll	ll	lm	ll	ll	lm	lm	lm	ll	lm	ll	lm	ll	ll	lm	ll	lm	ll	lm	ll	lm	ll	ll	lm	ll	lm	lm	lm	lm	ll	lm	ll	ll	lm	lm	lm	ll	lm	ll
LG13_HB_393	F_0178094_L13_PA	LG13	<lmxll>	{1-}	(ll,lm)	ll	lm	ll	lm	lm	ll	ll	lm	ll	ll	lm	lm	lm	ll	lm	ll	lm	ll	ll	lm	ll	lm	ll	lm	ll	lm	ll	ll	lm	ll	lm	lm	lm	lm	ll	lm	ll	ll	lm	lm	lm	ll	lm	ll
LG13_HB_394	F_0178588_L13_PA	LG13	<lmxll>	{1-}	(ll,lm)	ll	lm	ll	lm	lm	ll	ll	lm	ll	ll	lm	lm	lm	ll	lm	ll	lm	ll	ll	lm	ll	lm	ll	lm	ll	lm	ll	ll	lm	ll	lm	lm	lm	lm	ll	lm	ll	ll	lm	lm	lm	ll	lm	ll
LG13_HB_394	F_0178611_L13_PA	LG13	<lmxll>	{1-}	(ll,lm)	ll	lm	ll	lm	lm	ll	ll	lm	ll	ll	lm	lm	lm	ll	lm	ll	lm	ll	ll	lm	ll	lm	ll	lm	ll	lm	ll	ll	lm	ll	lm	lm	lm	lm	ll	lm	ll	ll	lm	lm	lm	ll	lm	ll
LG13_HB_394	F_0178613_L13_PA	LG13	<lmxll>	{1-}	(ll,lm)	ll	lm	ll	lm	lm	ll	ll	lm	ll	ll	lm	lm	lm	ll	lm	ll	lm	ll	ll	lm	ll	lm	ll	lm	ll	lm	ll	ll	lm	ll	lm	lm	lm	lm	ll	lm	ll	ll	lm	lm	lm	ll	lm	ll
LG13_HB_394	GD_00943_L13_PA	LG13	<lmxll>	{1-}	(ll,lm)	ll	lm	ll	lm	lm	ll	ll	lm	ll	ll	lm	lm	lm	ll	lm	ll	lm	ll	ll	lm	ll	lm	ll	lm	ll	lm	ll	ll	lm	ll	lm	lm	lm	lm	ll	lm	ll	ll	lm	lm	lm	ll	lm	ll
LG13_HB_394	F_0178598_L13_PA	LG13	<lmxll>	{1-}	(ll,lm)	ll	lm	ll	lm	lm	ll	ll	lm	ll	ll	lm	lm	lm	ll	--	ll	lm	ll	ll	lm	ll	lm	ll	lm	ll	lm	ll	ll	lm	ll	lm	--	lm	lm	ll	lm	ll	ll	lm	lm	lm	ll	lm	ll
LG13_HB_395	F_0179384_L13_PA	LG13	<lmxll>	{1-}	(ll,lm)	ll	lm	ll	lm	lm	ll	ll	lm	ll	ll	lm	lm	lm	ll	lm	ll	lm	ll	ll	lm	ll	lm	ll	lm	ll	lm	ll	ll	lm	ll	lm	lm	lm	lm	ll	lm	ll	ll	lm	lm	lm	ll	lm	ll
LG13_HB_395	F_0179385_L13_PA	LG13	<lmxll>	{1-}	(ll,lm)	ll	lm	ll	lm	lm	ll	ll	lm	ll	ll	lm	lm	lm	ll	lm	ll	lm	ll	ll	lm	ll	lm	ll	lm	ll	lm	ll	ll	lm	ll	lm	lm	lm	lm	ll	lm	ll	ll	lm	lm	lm	ll	lm	ll
LG13_HB_395	F_0179410_L13_PA	LG13	<lmxll>	{1-}	(ll,lm)	ll	lm	ll	lm	lm	ll	ll	lm	ll	ll	lm	lm	lm	ll	lm	ll	lm	ll	ll	lm	ll	lm	ll	lm	ll	lm	ll	ll	lm	ll	lm	lm	lm	lm	ll	lm	ll	ll	lm	lm	lm	ll	lm	ll
LG13_HB_396	F_0179490_L13_PA	LG13	<lmxll>	{1-}	(ll,lm)	ll	lm	ll	lm	lm	ll	ll	lm	ll	ll	lm	lm	lm	ll	lm	ll	lm	ll	ll	lm	ll	lm	ll	lm	ll	lm	ll	ll	lm	ll	lm	lm	lm	lm	ll	lm	ll	ll	lm	lm	lm	ll	lm	ll
LG13_HB_396	F_0179496_L13_PA	LG13	<lmxll>	{1-}	(ll,lm)	ll	lm	ll	lm	lm	ll	ll	lm	ll	ll	lm	lm	lm	ll	lm	ll	lm	ll	ll	lm	ll	lm	ll	lm	ll	lm	ll	ll	lm	ll	lm	lm	lm	lm	ll	lm	ll	ll	lm	lm	lm	ll	lm	ll
LG13_HB_396	F_0179506_L13_PA	LG13	<lmxll>	{1-}	(ll,lm)	ll	lm	ll	lm	lm	ll	ll	lm	ll	ll	lm	lm	lm	ll	lm	ll	lm	ll	ll	lm	ll	lm	ll	lm	ll	lm	ll	ll	lm	ll	lm	lm	lm	lm	ll	lm	ll	ll	lm	lm	lm	ll	lm	ll
LG13_HB_396	Mald1_L13_PA	LG13	<lmxll>	{1-}	(ll,lm)	ll	lm	ll	lm	lm	ll	ll	lm	ll	ll	lm	lm	lm	ll	lm	ll	lm	ll	ll	lm	ll	lm	ll	lm	ll	lm	ll	ll	lm	ll	lm	lm	lm	lm	ll	lm	ll	ll	lm	lm	lm	ll	lm	ll
LG13_HB_397	F_0180266_L13_PA	LG13	<lmxll>	{1-}	(ll,lm)	ll	lm	ll	lm	lm	ll	ll	lm	ll	ll	lm	lm	lm	ll	lm	ll	lm	ll	ll	lm	ll	lm	ll	lm	ll	lm	ll	ll	lm	ll	lm	lm	lm	lm	ll	lm	ll	ll	lm	lm	lm	ll	lm	ll
LG13_HB_398	F_0180668_L13_PA	LG13	<lmxll>	{1-}	(ll,lm)	ll	lm	ll	lm	lm	ll	ll	lm	ll	ll	lm	lm	lm	ll	lm	ll	lm	ll	ll	lm	ll	lm	ll	lm	ll	lm	ll	ll	lm	ll	lm	lm	lm	lm	ll	lm	ll	ll	lm	lm	lm	ll	lm	ll
LG13_HB_398	F_0180676_L13_PA	LG13	<lmxll>	{1-}	(ll,lm)	ll	lm	ll	lm	lm	ll	ll	lm	ll	ll	lm	lm	lm	ll	lm	ll	lm	ll	ll	lm	ll	lm	ll	lm	ll	lm	ll	ll	lm	ll	lm	lm	lm	lm	ll	lm	ll	ll	lm	lm	lm	ll	lm	ll
LG13_HB_398	F_0180677_L13_PA	LG13	<lmxll>	{1-}	(ll,lm)	ll	lm	ll	lm	lm	ll	ll	lm	ll	ll	lm	lm	lm	ll	lm	ll	lm	ll	ll	lm	ll	lm	ll	lm	ll	lm	ll	ll	lm	ll	lm	lm	lm	lm	ll	lm	ll	ll	lm	lm	lm	ll	lm	ll
LG13_HB_398	F_0180683_L13_PA	LG13	<lmxll>	{1-}	(ll,lm)	ll	lm	ll	lm	lm	ll	ll	lm	ll	ll	lm	lm	lm	ll	lm	ll	lm	ll	ll	lm	ll	lm	ll	lm	ll	lm	ll	ll	lm	ll	lm	lm	lm	lm	ll	lm	ll	ll	lm	lm	lm	ll	lm	ll
LG13_HB_398	F_0180701_L13_PA	LG13	<lmxll>	{1-}	(ll,lm)	ll	lm	ll	lm	lm	ll	ll	lm	ll	ll	lm	lm	lm	ll	lm	ll	lm	ll	ll	lm	ll	lm	ll	lm	ll	lm	ll	ll	lm	ll	lm	lm	lm	lm	ll	lm	ll	ll	lm	lm	lm	ll	lm	ll
LG13_HB_398	F_0180707_L13_PA	LG13	<lmxll>	{1-}	(ll,lm)	ll	lm	ll	lm	lm	ll	ll	lm	ll	ll	lm	lm	lm	ll	lm	ll	lm	ll	ll	lm	ll	lm	ll	lm	ll	lm	ll	ll	lm	ll	lm	lm	lm	lm	ll	lm	ll	ll	lm	lm	lm	ll	lm	ll
LG13_HB_398	GD_00890_L13_PA	LG13	<lmxll>	{1-}	(ll,lm)	ll	lm	ll	lm	lm	ll	ll	lm	ll	ll	lm	lm	lm	ll	lm	ll	lm	ll	ll	lm	ll	lm	ll	lm	ll	lm	ll	ll	lm	ll	lm	lm	lm	lm	ll	lm	ll	ll	lm	lm	lm	ll	lm	ll
LG13_HB_399	F_0181259_L13_PA	LG13	<lmxll>	{1-}	(ll,lm)	ll	lm	ll	lm	lm	ll	ll	lm	ll	ll	lm	lm	lm	ll	lm	ll	lm	ll	ll	lm	ll	lm	ll	lm	ll	lm	ll	ll	lm	ll	lm	lm	lm	lm	ll	lm	ll	ll	lm	lm	lm	ll	lm	ll
LG13_HB_399	F_0181260_L13_PA	LG13	<lmxll>	{1-}	(ll,lm)	ll	lm	ll	lm	lm	ll	ll	lm	ll	ll	lm	lm	lm	ll	lm	ll	lm	ll	ll	lm	ll	lm	ll	lm	ll	lm	ll	ll	lm	ll	lm	lm	lm	lm	ll	lm	ll	ll	lm	lm	lm	ll	lm	ll
LG13_HB_399	F_0181274_L13_PA	LG13	<lmxll>	{1-}	(ll,lm)	ll	lm	ll	lm	lm	ll	ll	lm	ll	ll	lm	lm	lm	ll	lm	ll	lm	ll	ll	lm	ll	lm	ll	lm	ll	lm	ll	ll	lm	ll	lm	lm	lm	lm	ll	lm	ll	ll	lm	lm	lm	ll	lm	ll
LG13_HB_399	F_0181277_L13_PA	LG13	<lmxll>	{1-}	(ll,lm)	ll	lm	ll	lm	lm	ll	ll	lm	ll	ll	lm	lm	lm	ll	lm	ll	lm	ll	ll	lm	ll	lm	ll	lm	ll	lm	ll	ll	lm	ll	lm	lm	lm	lm	ll	lm	ll	ll	lm	lm	lm	ll	lm	ll
LG13_HB_399	F_0181290_L13_PA	LG13	<lmxll>	{1-}	(ll,lm)	ll	lm	ll	lm	lm	ll	ll	lm	ll	ll	lm	lm	lm	ll	lm	ll	lm	ll	ll	lm	ll	lm	ll	lm	ll	lm	ll	ll	lm	ll	lm	lm	lm	lm	ll	lm	ll	ll	lm	lm	lm	ll	lm	ll
LG13_HB_402	F_0182710_L13_PA	LG13	<lmxll>	{1-}	(ll,lm)	ll	lm	ll	lm	lm	ll	ll	lm	ll	ll	lm	lm	lm	ll	lm	ll	lm	ll	ll	lm	ll	lm	ll	lm	ll	lm	ll	ll	lm	ll	lm	lm	lm	lm	ll	lm	ll	ll	lm	lm	lm	ll	lm	ll
LG13_HB_402	F_0182727_L13_PA	LG13	<lmxll>	{1-}	(ll,lm)	ll	lm	ll	lm	lm	ll	ll	lm	ll	ll	lm	lm	lm	ll	lm	ll	lm	ll	ll	lm	ll	lm	ll	lm	ll	lm	ll	ll	lm	ll	lm	lm	lm	lm	ll	lm	ll	ll	lm	lm	lm	ll	lm	ll
LG13_HB_402	F_0182725_L13_PA	LG13	<hkxhk>	{11}	(hh,hk,kk)	hk	kk	hk	kk	kk	hk	hh	kk	hh	hh	kk	kk	hk	hk	hk	hk	--	hk	hk	hk	hh	hk	hk	kk	hk	hk	hh	hh	hk	hk	kk	kk	kk	hk	hh	hk	hk	hk	hk	kk	kk	hk	hk	hh
LG13_HB_402	GD_01844_L13_PA	LG13	<hkxhk>	{00}	(hh,hk,kk)	hk	hh	hk	hh	hh	hk	kk	hh	kk	kk	hh	hh	hk	hk	hk	hk	hh	hk	hk	hk	kk	hk	hk	hh	hk	hk	kk	kk	hk	hk	hh	hh	hh	hk	kk	hk	hk	hk	hk	hh	hh	hk	hk	kk
LG13_HB_402	R_18334288_L13_PA	LG13	<nnxnp>	{-1}	(nn,np)	np	np	np	np	np	np	nn	np	nn	nn	np	np	nn	np	nn	np	np	np	np	nn	nn	nn	np	np	np	nn	nn	nn	nn	np	np	np	np	nn	nn	nn	np	np	nn	np	np	np	nn	nn
LG13_HB_402	R_18342269_L13_PA	LG13	<nnxnp>	{-1}	(nn,np)	np	np	np	np	np	np	nn	np	nn	nn	np	np	nn	np	nn	np	np	np	np	nn	nn	nn	np	np	np	nn	nn	nn	nn	np	np	np	np	nn	nn	nn	np	np	nn	np	np	np	nn	nn
LG13_HB_403	F_0183433_L13_PA	LG13	<nnxnp>	{-1}	(nn,np)	np	np	np	np	np	np	nn	np	nn	nn	np	np	nn	np	nn	np	np	np	np	nn	nn	nn	np	np	np	nn	nn	nn	nn	np	np	np	np	nn	nn	nn	np	np	nn	np	np	np	nn	nn
LG13_HB_403	F_0183441_L13_PA	LG13	<nnxnp>	{-1}	(nn,np)	np	np	np	np	np	np	nn	np	nn	nn	np	np	nn	np	nn	np	np	np	np	nn	nn	nn	np	np	np	nn	nn	nn	nn	np	np	np	np	nn	nn	nn	np	np	nn	np	np	np	nn	nn
LG13_HB_403	F_0183421_L13_PA	LG13	<lmxll>	{1-}	(ll,lm)	ll	lm	ll	lm	lm	ll	ll	lm	ll	lm	lm	lm	lm	ll	lm	ll	lm	ll	ll	lm	ll	lm	ll	lm	ll	lm	ll	ll	lm	ll	ll	lm	lm	lm	ll	lm	ll	ll	lm	lm	lm	ll	lm	ll
LG13_HB_403	F_0183443_L13_PA	LG13	<lmxll>	{1-}	(ll,lm)	ll	lm	ll	lm	lm	ll	ll	lm	ll	lm	lm	lm	lm	ll	lm	ll	lm	ll	ll	lm	ll	lm	ll	lm	ll	lm	ll	ll	lm	ll	ll	lm	lm	lm	ll	lm	ll	ll	lm	lm	lm	ll	lm	ll
LG13_HB_404	F_0183945_L13_PA	LG13	<nnxnp>	{-0}	(nn,np)	nn	nn	nn	nn	nn	nn	np	nn	np	np	nn	nn	np	nn	np	nn	nn	nn	nn	np	np	np	nn	nn	nn	np	--	np	np	nn	nn	nn	nn	np	--	np	nn	nn	np	nn	nn	np	np	np
LG13_HB_404	F_0183948_L13_PA	LG13	<nnxnp>	{-0}	(nn,np)	nn	nn	nn	nn	nn	nn	np	nn	np	np	nn	nn	np	nn	np	nn	nn	nn	nn	np	np	np	nn	nn	nn	np	np	np	np	nn	nn	nn	nn	np	np	np	nn	nn	np	nn	nn	np	np	np
LG13_HB_404	F_0183949_L13_PA	LG13	<nnxnp>	{-1}	(nn,np)	np	np	np	np	np	np	nn	np	nn	nn	np	np	nn	np	nn	np	np	np	np	nn	nn	nn	np	np	np	nn	nn	nn	nn	np	np	np	np	nn	nn	nn	np	np	nn	np	np	nn	nn	nn
LG13_HB_404	F_0183964_L13_PA	LG13	<nnxnp>	{-0}	(nn,np)	nn	nn	nn	nn	nn	nn	np	nn	np	np	nn	nn	np	nn	np	nn	nn	nn	nn	np	np	np	nn	nn	nn	np	np	np	np	nn	nn	nn	nn	np	np	np	nn	nn	np	nn	nn	np	np	np
LG13_HB_405	F_0184043_L13_PA	LG13	<nnxnp>	{-1}	(nn,np)	np	np	np	np	np	np	nn	np	nn	nn	np	np	nn	np	nn	np	np	np	np	nn	nn	nn	np	np	np	nn	nn	nn	nn	np	np	np	np	nn	nn	nn	np	np	nn	np	np	nn	nn	nn
LG13_HB_405	F_0184050_L13_PA	LG13	<nnxnp>	{-1}	(nn,np)	np	np	np	np	np	np	nn	np	nn	nn	np	np	nn	np	nn	np	np	np	np	nn	nn	nn	np	np	np	nn	nn	nn	nn	np	np	np	np	nn	nn	nn	np	np	nn	np	np	nn	nn	nn
LG13_HB_405	F_0184060_L13_PA	LG13	<nnxnp>	{-1}	(nn,np)	np	np	np	np	np	np	nn	np	nn	nn	np	np	nn	np	nn	np	np	np	np	nn	nn	nn	np	np	np	nn	nn	nn	nn	np	np	np	np	nn	nn	nn	np	np	nn	np	np	nn	nn	nn
LG13_HB_405	F_0184073_L13_PA	LG13	<nnxnp>	{-0}	(nn,np)	nn	nn	nn	nn	nn	nn	np	nn	np	np	nn	nn	np	nn	np	nn	nn	nn	nn	np	np	np	nn	nn	nn	np	np	np	np	nn	nn	nn	nn	np	np	np	nn	nn	np	nn	nn	np	np	np
LG13_HB_405	F_0184075_L13_PA	LG13	<nnxnp>	{-0}	(nn,np)	nn	nn	nn	nn	nn	nn	np	nn	np	np	nn	nn	np	nn	np	nn	nn	nn	nn	np	np	np	nn	nn	nn	np	np	np	np	nn	nn	nn	nn	np	np	np	nn	nn	np	nn	nn	np	np	np
GD_00902_L13_PA	GD_00902_L13_PA	LG13	<nnxnp>	{-0}	(nn,np)	nn	nn	nn	nn	nn	nn	np	nn	np	np	nn	nn	np	nn	np	nn	nn	nn	nn	np	np	np	nn	nn	nn	np	np	np	np	nn	nn	nn	nn	np	np	np	nn	nn	np	nn	nn	np	np	np
LG13_HB_407	F_0184851_L13_PA	LG13	<nnxnp>	{-0}	(nn,np)	nn	nn	nn	nn	nn	nn	np	nn	np	np	nn	nn	np	nn	np	nn	nn	nn	nn	np	np	np	nn	nn	nn	np	np	np	np	nn	nn	nn	nn	np	np	np	nn	nn	np	nn	nn	np	np	np
LG13_HB_407	F_0184866_L13_PA	LG13	<nnxnp>	{-1}	(nn,np)	np	np	np	np	np	np	nn	np	nn	nn	np	np	nn	np	nn	np	np	np	np	nn	nn	nn	np	np	np	nn	nn	nn	nn	np	np	np	np	nn	nn	nn	np	np	nn	np	np	nn	nn	nn
LG13_HB_407	GD_01334_L13_PA	LG13	<nnxnp>	{-0}	(nn,np)	nn	nn	nn	nn	nn	nn	np	nn	np	np	nn	nn	np	nn	np	nn	nn	nn	nn	np	np	np	nn	nn	nn	np	np	np	np	nn	nn	nn	nn	np	np	np	nn	nn	np	nn	nn	np	np	np
LG13_HB_408.5	GD_00532_L13_PA	LG13	<nnxnp>	{-0}	(nn,np)	nn	nn	nn	nn	nn	nn	np	nn	np	np	nn	nn	np	nn	np	nn	nn	nn	nn	np	np	np	nn	nn	nn	np	np	np	np	nn	nn	nn	nn	np	np	np	nn	nn	np	nn	nn	np	np	np
LG13_HB_408.8	GD_02063_L13_PA	LG13	<nnxnp>	{-0}	(nn,np)	nn	nn	nn	nn	nn	nn	np	nn	np	np	nn	nn	np	nn	np	nn	nn	nn	nn	np	np	np	nn	nn	nn	np	np	np	np	nn	nn	nn	nn	np	np	np	nn	nn	np	nn	nn	np	np	np
LG13_HB_408.8	R_20353369_L13_PA	LG13	<nnxnp>	{-1}	(nn,np)	np	np	np	np	np	np	nn	np	nn	nn	np	np	nn	np	nn	np	np	np	np	nn	nn	nn	np	np	np	nn	nn	nn	nn	np	np	np	np	nn	nn	nn	np	np	nn	np	np	nn	nn	nn
LG13_HB_408.8	R_20356064_L13_PA	LG13	<nnxnp>	{-1}	(nn,np)	np	np	np	np	np	np	nn	np	nn	nn	np	np	nn	np	nn	np	np	np	np	nn	nn	nn	np	np	np	nn	nn	nn	nn	np	np	np	np	nn	nn	nn	np	np	nn	np	np	nn	nn	nn
LG13_HB_409	F_0186186_L13_PA	LG13	<nnxnp>	{-1}	(nn,np)	np	np	np	np	np	np	nn	np	nn	nn	np	np	nn	np	nn	np	np	np	np	nn	nn	nn	np	np	np	nn	nn	nn	nn	np	np	np	np	nn	nn	nn	np	np	nn	np	np	nn	nn	nn
LG13_HB_409	F_0186188_L13_PA	LG13	<nnxnp>	{-0}	(nn,np)	nn	nn	nn	nn	nn	nn	np	nn	np	np	nn	nn	np	nn	np	nn	nn	nn	nn	np	np	np	nn	nn	nn	np	np	np	np	nn	nn	nn	nn	np	np	np	nn	nn	np	nn	nn	np	np	np
LG13_HB_409	F_0186190_L13_PA	LG13	<nnxnp>	{-0}	(nn,np)	nn	nn	nn	nn	nn	nn	np	nn	np	np	nn	nn	np	nn	np	nn	nn	nn	nn	np	np	np	nn	nn	nn	np	np	np	np	nn	nn	nn	nn	np	np	np	nn	nn	np	nn	nn	np	np	np
LG13_HB_409	F_0186203_L13_PA	LG13	<nnxnp>	{-1}	(nn,np)	np	np	np	np	np	np	nn	np	nn	nn	np	np	nn	np	nn	np	np	np	np	nn	nn	nn	np	np	np	nn	nn	nn	nn	np	np	np	np	nn	nn	nn	np	np	nn	np	np	nn	nn	nn
LG13_HB_409	F_0186215_L13_PA	LG13	<nnxnp>	{-0}	(nn,np)	nn	nn	nn	nn	nn	nn	np	nn	np	np	nn	nn	np	nn	np	nn	nn	nn	nn	np	np	np	nn	nn	nn	np	np	np	np	nn	nn	nn	nn	np	np	np	nn	nn	np	nn	nn	np	np	np
LG13_HB_411	F_0187174_L13_PA	LG13	<nnxnp>	{-1}	(nn,np)	np	np	np	np	np	np	nn	np	nn	nn	nn	np	nn	np	nn	np	np	np	np	nn	nn	nn	np	np	np	nn	nn	nn	nn	np	np	np	np	nn	nn	nn	np	np	nn	np	np	nn	nn	nn
LG13_HB_411	F_0187183_L13_PA	LG13	<nnxnp>	{-1}	(nn,np)	np	np	np	np	np	np	nn	np	nn	nn	nn	np	nn	np	nn	np	np	np	np	nn	nn	nn	np	np	np	nn	nn	nn	nn	np	np	np	np	nn	nn	nn	np	np	nn	np	np	nn	nn	nn
LG13_HB_416	F_0188837_L13_PA	LG13	<nnxnp>	{-1}	(nn,np)	np	nn	np	np	np	np	nn	np	np	np	np	np	nn	np	nn	np	nn	nn	np	nn	np	nn	nn	np	nn	np	nn	np	nn	np	nn	nn	nn	nn	nn	nn	nn	nn	nn	np	np	nn	nn	nn
LG13_HB_416	F_0188856_L13_PA	LG13	<nnxnp>	{-1}	(nn,np)	np	nn	np	np	np	np	nn	np	np	np	np	np	nn	np	nn	np	nn	nn	np	nn	np	nn	nn	np	nn	np	nn	np	nn	np	nn	nn	nn	nn	nn	nn	nn	nn	nn	np	np	nn	nn	nn
LG13_HB_421	R_23962473_L13_PA	LG13	<lmxll>	{0-}	(ll,lm)	lm	ll	lm	ll	ll	lm	lm	ll	lm	ll	lm	ll	ll	lm	ll	lm	ll	lm	lm	ll	lm	ll	lm	ll	lm	ll	lm	lm	ll	lm	lm	lm	ll	ll	lm	ll	lm	lm	ll	ll	ll	lm	ll	lm
GD_02333_L13_PA	GD_02333_L13_PA	LG13	<lmxll>	{0-}	(ll,lm)	lm	ll	lm	ll	ll	lm	lm	ll	lm	ll	lm	ll	ll	lm	ll	lm	ll	lm	lm	ll	lm	ll	lm	ll	lm	ll	lm	lm	ll	lm	lm	lm	ll	ll	lm	ll	lm	lm	ll	ll	ll	lm	ll	lm
LG13_HB_422	F_0191439_L13_PA	LG13	<lmxll>	{0-}	(ll,lm)	lm	ll	lm	ll	ll	lm	lm	ll	lm	ll	lm	ll	ll	lm	ll	lm	ll	lm	lm	ll	lm	ll	lm	ll	lm	ll	lm	lm	ll	lm	lm	lm	ll	ll	lm	ll	lm	lm	ll	ll	ll	lm	ll	lm
LG13_HB_422	F_0191443_L13_PA	LG13	<lmxll>	{0-}	(ll,lm)	lm	ll	lm	ll	ll	lm	lm	ll	lm	ll	lm	ll	ll	lm	ll	lm	ll	lm	lm	ll	lm	ll	lm	ll	lm	ll	lm	lm	ll	lm	lm	lm	ll	ll	lm	ll	lm	lm	ll	ll	ll	lm	ll	lm
LG13_HB_422	GD_00164_L13_PA	LG13	<lmxll>	{0-}	(ll,lm)	lm	ll	lm	ll	ll	lm	lm	ll	lm	ll	lm	ll	ll	lm	ll	lm	ll	lm	lm	ll	lm	ll	lm	ll	lm	ll	lm	lm	ll	lm	lm	lm	ll	ll	lm	ll	lm	lm	ll	ll	ll	lm	ll	lm
LG13_HB_425	F_0193083_L13_PA	LG13	<lmxll>	{0-}	(ll,lm)	lm	ll	lm	ll	ll	lm	lm	ll	lm	ll	lm	ll	ll	lm	ll	lm	ll	lm	lm	ll	lm	ll	lm	ll	lm	ll	lm	lm	ll	lm	lm	lm	ll	ll	lm	ll	lm	lm	ll	ll	ll	lm	ll	lm
LG13_HB_425	F_0193084_L13_PA	LG13	<lmxll>	{0-}	(ll,lm)	lm	ll	lm	ll	ll	lm	lm	ll	lm	ll	lm	ll	ll	lm	ll	lm	ll	lm	lm	ll	lm	ll	lm	ll	lm	ll	lm	lm	ll	lm	lm	lm	ll	ll	lm	ll	lm	lm	ll	ll	ll	lm	ll	lm
LG13_HB_425	F_0193093_L13_PA	LG13	<lmxll>	{0-}	(ll,lm)	lm	ll	lm	ll	ll	lm	lm	ll	lm	ll	lm	ll	ll	lm	ll	lm	ll	lm	lm	ll	lm	ll	lm	ll	lm	ll	lm	lm	ll	lm	lm	lm	ll	ll	lm	ll	lm	lm	ll	ll	ll	lm	ll	lm
LG13_HB_425	F_0193094_L13_PA	LG13	<lmxll>	{0-}	(ll,lm)	lm	ll	lm	ll	ll	lm	lm	ll	lm	ll	lm	ll	ll	lm	ll	lm	ll	lm	lm	ll	lm	ll	lm	ll	lm	ll	lm	lm	ll	lm	lm	lm	ll	ll	lm	ll	lm	lm	ll	ll	ll	lm	ll	lm
LG13_HB_425	F_0193100_L13_PA	LG13	<lmxll>	{0-}	(ll,lm)	lm	ll	lm	ll	ll	lm	lm	ll	lm	ll	lm	ll	ll	lm	ll	lm	ll	lm	lm	ll	lm	ll	lm	ll	lm	ll	lm	lm	ll	lm	lm	lm	ll	ll	lm	ll	lm	lm	ll	ll	ll	lm	ll	lm
LG13_HB_430	F_0195477_L13_PA	LG13	<lmxll>	{0-}	(ll,lm)	lm	ll	lm	ll	ll	lm	lm	ll	lm	ll	lm	ll	ll	lm	ll	lm	ll	lm	lm	ll	lm	ll	lm	ll	lm	ll	lm	lm	ll	lm	lm	lm	ll	ll	lm	ll	lm	lm	ll	ll	ll	lm	ll	lm
LG13_HB_430	F_0195478_L13_PA	LG13	<lmxll>	{0-}	(ll,lm)	lm	ll	lm	ll	ll	lm	lm	ll	lm	ll	lm	ll	ll	lm	ll	lm	ll	lm	lm	ll	lm	ll	lm	ll	lm	ll	lm	lm	ll	lm	lm	lm	ll	ll	lm	ll	lm	lm	ll	ll	ll	lm	ll	lm
LG13_HB_430	F_0195480_L13_PA	LG13	<lmxll>	{0-}	(ll,lm)	lm	ll	lm	ll	ll	lm	lm	ll	lm	ll	lm	ll	ll	lm	ll	lm	ll	lm	lm	ll	lm	ll	lm	ll	lm	ll	lm	lm	ll	lm	lm	lm	ll	ll	lm	ll	lm	lm	ll	ll	ll	lm	ll	lm
LG13_HB_430	F_0195485_L13_PA	LG13	<lmxll>	{0-}	(ll,lm)	lm	ll	lm	ll	ll	lm	lm	ll	lm	ll	lm	ll	ll	lm	ll	lm	ll	lm	lm	ll	lm	ll	lm	ll	lm	ll	lm	lm	ll	lm	lm	lm	ll	ll	lm	ll	lm	lm	ll	ll	ll	lm	ll	lm
LG13_HB_430	F_0195497_L13_PA	LG13	<lmxll>	{0-}	(ll,lm)	lm	ll	lm	ll	ll	lm	lm	ll	lm	ll	lm	ll	ll	lm	ll	lm	ll	lm	lm	ll	lm	ll	lm	ll	lm	ll	lm	lm	ll	lm	lm	lm	ll	ll	lm	ll	lm	lm	ll	ll	ll	lm	ll	lm
LG13_HB_430	F_0195506_L13_PA	LG13	<lmxll>	{0-}	(ll,lm)	lm	ll	lm	ll	ll	lm	lm	ll	lm	ll	lm	ll	ll	lm	ll	lm	ll	lm	lm	ll	lm	ll	lm	ll	lm	ll	lm	lm	ll	lm	lm	lm	ll	ll	lm	ll	lm	lm	ll	ll	ll	lm	ll	lm
LG13_HB_430	F_0195519_L13_PA	LG13	<lmxll>	{0-}	(ll,lm)	lm	ll	lm	ll	ll	lm	lm	ll	lm	ll	lm	ll	ll	lm	ll	lm	ll	lm	lm	ll	lm	ll	lm	ll	lm	ll	lm	lm	ll	lm	lm	lm	ll	ll	lm	ll	lm	lm	ll	ll	ll	lm	ll	lm
LG13_HB_431	F_0195736_L13_PA	LG13	<lmxll>	{0-}	(ll,lm)	lm	ll	lm	ll	ll	lm	lm	ll	lm	ll	lm	ll	ll	lm	ll	lm	ll	lm	lm	ll	lm	ll	lm	ll	lm	ll	lm	lm	ll	lm	lm	lm	ll	ll	lm	ll	lm	lm	ll	ll	ll	lm	ll	lm
LG13_HB_431	F_0195737_L13_PA	LG13	<lmxll>	{0-}	(ll,lm)	lm	ll	lm	ll	ll	lm	lm	ll	lm	ll	lm	ll	ll	lm	ll	lm	ll	lm	lm	ll	lm	ll	lm	ll	lm	ll	lm	lm	ll	lm	lm	lm	ll	ll	lm	ll	lm	lm	ll	ll	ll	lm	ll	lm
LG13_HB_431	F_0195744_L13_PA	LG13	<lmxll>	{0-}	(ll,lm)	lm	ll	lm	ll	ll	lm	lm	ll	lm	ll	lm	ll	ll	lm	ll	lm	ll	lm	lm	ll	lm	ll	lm	ll	lm	ll	lm	lm	ll	lm	lm	lm	ll	ll	lm	ll	lm	lm	ll	ll	ll	lm	ll	lm
LG13_HB_431	F_0195752_L13_PA	LG13	<lmxll>	{0-}	(ll,lm)	lm	ll	lm	ll	ll	lm	lm	ll	lm	ll	lm	ll	ll	lm	ll	lm	ll	lm	lm	ll	lm	ll	lm	ll	lm	ll	lm	lm	ll	lm	lm	lm	ll	ll	lm	ll	lm	lm	ll	ll	ll	lm	ll	lm
LG13_HB_431	F_0195762_L13_PA	LG13	<lmxll>	{0-}	(ll,lm)	lm	ll	lm	ll	ll	lm	lm	ll	lm	ll	lm	ll	ll	lm	ll	lm	ll	lm	lm	ll	lm	ll	lm	ll	lm	ll	lm	lm	ll	lm	lm	lm	ll	ll	lm	ll	lm	lm	ll	ll	ll	lm	ll	lm
LG13_HB_431	F_0195764_L13_PA	LG13	<lmxll>	{0-}	(ll,lm)	lm	ll	lm	ll	ll	lm	lm	ll	lm	ll	lm	ll	ll	lm	ll	lm	ll	lm	lm	ll	lm	ll	lm	ll	lm	ll	lm	lm	ll	lm	lm	lm	ll	ll	lm	ll	lm	lm	ll	ll	ll	lm	ll	lm
LG13_HB_431	F_0195773_L13_PA	LG13	<lmxll>	{0-}	(ll,lm)	lm	ll	lm	ll	ll	lm	lm	ll	lm	ll	lm	ll	ll	lm	ll	lm	ll	lm	lm	ll	lm	ll	lm	ll	lm	ll	lm	lm	ll	lm	lm	lm	ll	ll	lm	ll	lm	lm	ll	ll	ll	lm	ll	lm
LG13_HB_432	F_0196568_L13_PA	LG13	<lmxll>	{0-}	(ll,lm)	lm	ll	lm	ll	ll	lm	lm	ll	lm	ll	lm	ll	ll	lm	lm	lm	ll	lm	lm	ll	lm	ll	lm	ll	lm	ll	lm	lm	ll	lm	lm	lm	ll	ll	lm	ll	lm	lm	ll	ll	ll	lm	ll	lm
LG13_HB_432	F_0196570_L13_PA	LG13	<lmxll>	{0-}	(ll,lm)	lm	ll	lm	ll	ll	lm	lm	ll	lm	ll	lm	ll	ll	lm	lm	lm	ll	lm	lm	ll	lm	ll	lm	ll	lm	ll	lm	lm	ll	lm	lm	lm	ll	ll	lm	ll	lm	lm	ll	ll	ll	lm	ll	lm
LG13_HB_432	F_0196596_L13_PA	LG13	<lmxll>	{0-}	(ll,lm)	lm	ll	lm	ll	ll	lm	lm	ll	lm	ll	lm	ll	ll	lm	lm	lm	ll	lm	lm	ll	lm	ll	lm	ll	lm	ll	lm	lm	ll	lm	lm	lm	ll	ll	lm	ll	lm	lm	ll	ll	ll	lm	ll	lm
LG13_HB_432	F_0196601_L13_PA	LG13	<lmxll>	{0-}	(ll,lm)	lm	ll	lm	ll	ll	lm	lm	ll	lm	ll	lm	ll	ll	lm	lm	lm	ll	lm	lm	ll	lm	ll	lm	ll	lm	ll	lm	lm	ll	lm	lm	lm	ll	ll	lm	ll	lm	lm	ll	ll	ll	lm	ll	lm
LG13_HB_432	F_0196607_L13_PA	LG13	<lmxll>	{0-}	(ll,lm)	lm	ll	lm	ll	ll	lm	lm	ll	lm	ll	lm	ll	ll	lm	lm	lm	ll	lm	lm	ll	lm	ll	lm	ll	lm	ll	lm	lm	ll	lm	lm	lm	ll	ll	lm	ll	lm	lm	ll	ll	ll	lm	ll	lm
LG13_HB_433	F_0197195_L13_PA	LG13	<lmxll>	{0-}	(ll,lm)	lm	ll	lm	ll	ll	lm	lm	ll	lm	ll	lm	ll	ll	lm	lm	lm	ll	lm	lm	ll	lm	ll	lm	ll	lm	ll	lm	lm	ll	lm	lm	lm	ll	ll	lm	ll	lm	lm	ll	ll	ll	lm	ll	lm
LG13_HB_433	F_0197215_L13_PA	LG13	<lmxll>	{0-}	(ll,lm)	lm	ll	lm	ll	ll	lm	lm	ll	lm	ll	lm	ll	ll	lm	lm	lm	ll	lm	lm	ll	lm	ll	lm	ll	lm	ll	lm	lm	ll	lm	lm	lm	ll	ll	lm	ll	lm	lm	ll	ll	ll	lm	ll	lm
LG13_HB_433	F_0197217_L13_PA	LG13	<lmxll>	{0-}	(ll,lm)	lm	ll	lm	ll	ll	lm	lm	ll	lm	ll	lm	ll	ll	lm	lm	lm	ll	lm	lm	ll	lm	ll	lm	ll	lm	ll	lm	lm	ll	lm	lm	lm	ll	ll	lm	ll	lm	lm	ll	ll	ll	lm	ll	lm
LG13_HB_433	F_0197231_L13_PA	LG13	<lmxll>	{0-}	(ll,lm)	lm	ll	lm	ll	ll	lm	lm	ll	lm	ll	lm	ll	ll	lm	lm	lm	ll	lm	lm	ll	lm	ll	lm	ll	lm	ll	lm	lm	ll	lm	lm	lm	ll	ll	lm	ll	lm	lm	ll	ll	ll	lm	ll	lm
LG13_HB_433	F_0197233_L13_PA	LG13	<lmxll>	{0-}	(ll,lm)	lm	ll	lm	ll	ll	lm	lm	ll	lm	ll	lm	ll	ll	lm	lm	lm	ll	lm	lm	ll	lm	ll	lm	ll	lm	ll	lm	lm	ll	lm	lm	lm	ll	ll	lm	ll	lm	lm	ll	ll	ll	lm	ll	lm
LG13_HB_437	F_0198553_L13_PA	LG13	<lmxll>	{0-}	(ll,lm)	lm	ll	lm	ll	ll	lm	lm	ll	lm	ll	lm	ll	ll	lm	lm	lm	ll	lm	lm	ll	lm	ll	lm	ll	lm	ll	lm	lm	ll	lm	lm	lm	ll	ll	lm	ll	lm	lm	ll	ll	ll	lm	ll	lm
LG13_HB_437	F_0198554_L13_PA	LG13	<lmxll>	{0-}	(ll,lm)	lm	ll	lm	ll	ll	lm	lm	ll	lm	ll	lm	ll	ll	lm	lm	lm	ll	lm	lm	ll	lm	ll	lm	ll	lm	ll	lm	lm	ll	lm	lm	lm	ll	ll	lm	ll	lm	lm	ll	ll	ll	lm	ll	lm
LG13_HB_437	F_0198556_L13_PA	LG13	<lmxll>	{0-}	(ll,lm)	lm	ll	lm	ll	ll	lm	lm	ll	lm	ll	lm	ll	ll	lm	lm	lm	ll	lm	lm	ll	lm	ll	lm	ll	lm	ll	lm	lm	ll	lm	lm	lm	ll	ll	lm	ll	lm	lm	ll	ll	ll	lm	ll	lm
LG13_HB_437	F_0198572_L13_PA	LG13	<lmxll>	{0-}	(ll,lm)	lm	ll	lm	ll	ll	lm	lm	ll	lm	ll	lm	ll	ll	lm	lm	lm	ll	lm	lm	ll	lm	ll	lm	ll	lm	ll	lm	lm	ll	lm	lm	lm	ll	ll	lm	ll	lm	lm	ll	ll	ll	lm	ll	lm
LG13_HB_438	F_0199078_L13_PA	LG13	<lmxll>	{0-}	(ll,lm)	lm	ll	lm	ll	ll	lm	lm	ll	lm	ll	lm	ll	ll	lm	lm	lm	ll	lm	lm	ll	lm	ll	lm	ll	lm	ll	lm	lm	ll	lm	lm	lm	ll	ll	lm	ll	lm	lm	ll	ll	ll	lm	ll	lm
LG13_HB_438	F_0199079_L13_PA	LG13	<lmxll>	{0-}	(ll,lm)	lm	ll	lm	ll	ll	lm	lm	ll	lm	ll	lm	ll	ll	lm	lm	lm	ll	lm	lm	ll	lm	ll	lm	ll	lm	ll	lm	lm	ll	lm	lm	lm	ll	ll	lm	ll	lm	lm	ll	ll	ll	lm	ll	lm
LG13_HB_438	F_0199082_L13_PA	LG13	<lmxll>	{0-}	(ll,lm)	lm	ll	lm	ll	ll	lm	lm	ll	lm	ll	lm	ll	ll	lm	lm	lm	ll	lm	lm	ll	lm	ll	lm	ll	lm	ll	lm	lm	ll	lm	lm	lm	ll	ll	lm	ll	lm	lm	ll	ll	ll	lm	ll	lm
LG13_HB_439	F_0199144_L13_PA	LG13	<nnxnp>	{-1}	(nn,np)	np	nn	np	np	np	np	nn	nn	nn	np	nn	np	nn	np	nn	np	np	nn	np	nn	np	nn	nn	np	nn	nn	nn	nn	nn	np	nn	np	nn	nn	nn	nn	nn	nn	nn	np	np	nn	nn	nn
LG13_HB_439	F_0199147_L13_PA	LG13	<hkxhk>	{10}	(hh,hk,kk)	hh	kk	hh	hk	hk	hh	hk	kk	hk	hk	hk	hk	kk	hh	hk	hh	hk	hk	hh	kk	hh	kk	hk	hk	hk	kk	hk	hk	kk	hh	hk	hh	kk	kk	hk	kk	hk	hk	kk	hk	hk	hk	kk	hk
LG13_HB_439	F_0199149_L13_PA	LG13	<nnxnp>	{-1}	(nn,np)	np	nn	np	np	np	np	nn	nn	nn	np	nn	np	nn	np	nn	np	np	nn	np	nn	np	nn	nn	np	nn	nn	nn	nn	nn	np	nn	np	nn	nn	nn	nn	nn	nn	nn	np	np	nn	nn	nn
LG13_HB_439	F_0199150_L13_PA	LG13	<efxeg>	{01}	(ee,ef,eg,fg)	fg	ee	fg	eg	eg	fg	ef	ee	ef	eg	ef	eg	ee	fg	ef	fg	eg	ef	fg	ee	fg	ee	ef	eg	ef	ee	ef	ef	ee	fg	ef	fg	ee	ee	ef	ee	ef	ef	ee	eg	eg	ef	ee	ef
LG13_HB_439	F_0199158_L13_PA	LG13	<nnxnp>	{-1}	(nn,np)	np	nn	np	np	np	np	nn	nn	nn	np	nn	np	nn	np	nn	np	np	nn	np	nn	np	nn	nn	np	nn	nn	nn	nn	nn	np	nn	np	nn	nn	nn	nn	nn	nn	nn	np	np	nn	nn	nn
LG13_HB_439	F_0199161_L13_PA	LG13	<lmxll>	{0-}	(ll,lm)	lm	ll	lm	ll	ll	lm	lm	ll	lm	ll	lm	ll	ll	lm	lm	lm	ll	lm	lm	ll	lm	ll	lm	ll	lm	ll	lm	lm	ll	lm	lm	lm	ll	ll	lm	ll	lm	lm	ll	ll	ll	lm	ll	lm
LG13_HB_440	F_0199619_L13_PA	LG13	<lmxll>	{0-}	(ll,lm)	lm	ll	--	ll	ll	lm	lm	ll	lm	ll	lm	ll	ll	lm	lm	lm	ll	lm	lm	ll	lm	ll	lm	ll	lm	ll	lm	lm	ll	lm	lm	lm	ll	ll	lm	ll	lm	lm	ll	ll	ll	lm	ll	lm
LG13_HB_440	F_0199601_L13_PA	LG13	<hkxhk>	{10}	(hh,hk,kk)	hh	kk	hh	hk	hk	hh	hk	kk	hk	hk	hk	hk	kk	hh	hk	hh	hk	hk	hh	kk	hh	kk	hk	hk	hk	kk	hk	hk	kk	hh	hk	hh	kk	kk	hk	kk	hk	hk	kk	hk	hk	hk	kk	hk
LG13_HB_440	F_0199605_L13_PA	LG13	<nnxnp>	{-1}	(nn,np)	np	nn	np	np	np	np	nn	nn	nn	np	nn	np	nn	np	nn	np	np	nn	np	nn	np	nn	nn	np	nn	nn	nn	nn	nn	np	nn	np	nn	nn	nn	nn	nn	nn	nn	np	np	nn	nn	nn
LG13_HB_440	F_0199606_L13_PA	LG13	<nnxnp>	{-1}	(nn,np)	np	nn	np	np	np	np	nn	nn	nn	np	nn	np	nn	np	nn	np	np	nn	np	nn	np	nn	nn	np	nn	nn	nn	nn	nn	np	nn	np	nn	nn	nn	nn	nn	nn	nn	np	np	nn	nn	nn
LG13_HB_440	F_0199612_L13_PA	LG13	<lmxll>	{0-}	(ll,lm)	lm	ll	lm	ll	ll	lm	lm	ll	lm	ll	lm	ll	ll	lm	lm	lm	ll	lm	lm	ll	lm	ll	lm	ll	lm	ll	lm	lm	ll	lm	lm	lm	ll	ll	lm	ll	lm	lm	ll	ll	ll	lm	ll	lm
LG13_HB_441	F_0199852_L13_PA	LG13	<nnxnp>	{-1}	(nn,np)	np	nn	np	np	np	np	nn	nn	np	np	nn	np	nn	np	nn	np	np	nn	np	nn	np	nn	nn	np	nn	nn	nn	np	nn	np	nn	np	nn	nn	nn	nn	nn	nn	nn	np	np	nn	nn	nn
LG13_HB_441	R_31050547_L13_PA	LG13	<nnxnp>	{-1}	(nn,np)	np	nn	np	np	np	np	nn	nn	np	np	nn	np	nn	np	nn	np	np	nn	np	nn	np	nn	nn	np	nn	nn	nn	np	nn	np	nn	np	nn	nn	nn	nn	nn	nn	nn	np	np	nn	nn	nn
LG13_HB_441	R_31057207_L13_PA	LG13	<nnxnp>	{-1}	(nn,np)	np	nn	np	np	np	np	nn	nn	np	np	nn	np	nn	np	nn	np	np	nn	np	nn	np	nn	nn	np	nn	nn	nn	np	nn	np	nn	np	nn	nn	nn	nn	nn	nn	nn	np	np	nn	nn	nn
LG13_HB_441	R_31059344_L13_PA	LG13	<nnxnp>	{-1}	(nn,np)	np	nn	np	np	np	np	nn	nn	np	np	nn	np	nn	np	nn	np	np	nn	np	nn	np	nn	nn	np	nn	nn	nn	np	nn	np	nn	np	nn	nn	nn	nn	nn	nn	nn	np	np	nn	nn	nn
LG13_HB_441.5	GD_01316_L13_PA	LG13	<lmxll>	{0-}	(ll,lm)	lm	ll	lm	ll	ll	lm	lm	ll	lm	ll	lm	ll	ll	lm	lm	lm	ll	lm	lm	ll	lm	ll	lm	ll	lm	ll	lm	lm	ll	ll	lm	lm	ll	ll	lm	ll	lm	lm	ll	ll	ll	lm	ll	lm
LG13_HB_441.5	R_31085738_L13_PA	LG13	<nnxnp>	{-1}	(nn,np)	np	nn	np	np	np	np	nn	nn	np	np	nn	np	nn	np	nn	np	np	nn	np	nn	np	nn	nn	np	nn	nn	nn	np	nn	np	nn	np	nn	nn	nn	nn	nn	nn	nn	np	np	nn	nn	nn
LG13_HB_441.5	R_31089065_L13_PA	LG13	<nnxnp>	{-1}	(nn,np)	np	nn	np	np	np	np	nn	nn	np	np	nn	np	nn	np	nn	np	np	nn	np	nn	np	nn	nn	np	nn	nn	nn	np	nn	np	nn	np	nn	nn	nn	nn	nn	nn	nn	np	np	nn	nn	nn
LG13_HB_451	F_0204990_L13_PA	LG13	<lmxll>	{0-}	(ll,lm)	lm	ll	lm	ll	ll	lm	lm	ll	lm	ll	lm	ll	ll	lm	lm	lm	lm	lm	ll	ll	lm	ll	lm	ll	lm	ll	lm	ll	lm	ll	lm	lm	ll	ll	lm	ll	lm	lm	ll	ll	ll	lm	ll	lm
LG13_HB_451	F_0204991_L13_PA	LG13	<lmxll>	{0-}	(ll,lm)	lm	ll	lm	ll	ll	lm	lm	ll	lm	ll	lm	ll	ll	lm	lm	lm	lm	lm	ll	ll	lm	ll	lm	ll	lm	ll	lm	ll	lm	ll	lm	lm	ll	ll	lm	ll	lm	lm	ll	ll	ll	lm	ll	lm
LG13_HB_451	F_0204997_L13_PA	LG13	<lmxll>	{0-}	(ll,lm)	lm	ll	lm	ll	ll	lm	lm	ll	lm	ll	lm	ll	ll	lm	lm	lm	lm	lm	ll	ll	lm	ll	lm	ll	lm	ll	lm	ll	lm	ll	lm	lm	ll	ll	lm	ll	lm	lm	ll	ll	ll	lm	ll	lm
LG13_HB_451	F_0205006_L13_PA	LG13	<lmxll>	{0-}	(ll,lm)	lm	ll	lm	ll	ll	lm	lm	ll	lm	ll	lm	ll	ll	lm	lm	lm	lm	lm	ll	ll	lm	ll	lm	ll	lm	ll	lm	ll	lm	ll	lm	lm	ll	ll	lm	ll	lm	lm	ll	ll	ll	lm	ll	lm
LG13_HB_451	F_0205009_L13_PA	LG13	<lmxll>	{0-}	(ll,lm)	lm	ll	lm	ll	ll	lm	lm	ll	--	ll	lm	ll	ll	lm	lm	lm	lm	lm	ll	ll	lm	ll	lm	ll	lm	ll	lm	ll	lm	ll	lm	lm	ll	ll	lm	ll	lm	lm	ll	ll	ll	lm	ll	lm
LG13_HB_451	F_0205018_L13_PA	LG13	<lmxll>	{0-}	(ll,lm)	lm	ll	lm	ll	ll	lm	lm	ll	lm	ll	lm	ll	ll	lm	lm	lm	lm	lm	ll	ll	lm	ll	lm	ll	lm	ll	lm	ll	lm	ll	lm	lm	ll	ll	lm	ll	lm	lm	ll	ll	ll	lm	ll	lm
LG13_HB_452	F_0205534_L13_PA	LG13	<lmxll>	{0-}	(ll,lm)	lm	ll	lm	ll	ll	lm	lm	ll	lm	ll	lm	ll	ll	lm	lm	lm	lm	lm	lm	ll	lm	ll	lm	ll	lm	ll	lm	lm	lm	ll	lm	lm	ll	ll	lm	ll	lm	lm	ll	ll	ll	lm	ll	lm
LG13_HB_452	F_0205536_L13_PA	LG13	<lmxll>	{0-}	(ll,lm)	lm	ll	lm	ll	ll	lm	lm	ll	lm	ll	lm	ll	ll	lm	lm	lm	lm	lm	lm	ll	lm	ll	lm	ll	lm	ll	lm	lm	lm	ll	lm	lm	ll	ll	lm	ll	lm	lm	ll	ll	ll	lm	ll	lm
LG13_HB_452	F_0205543_L13_PA	LG13	<lmxll>	{0-}	(ll,lm)	lm	ll	lm	ll	ll	lm	lm	ll	lm	ll	lm	ll	ll	lm	lm	lm	lm	lm	lm	ll	lm	ll	lm	ll	lm	ll	lm	lm	lm	ll	lm	lm	ll	ll	lm	ll	lm	lm	ll	ll	ll	lm	ll	lm
LG13_HB_456	F_0208042_L13_PA	LG13	<lmxll>	{0-}	(ll,lm)	lm	ll	lm	ll	ll	lm	lm	ll	lm	ll	lm	ll	ll	lm	lm	lm	lm	lm	ll	ll	lm	ll	lm	ll	lm	ll	lm	ll	lm	ll	lm	lm	ll	ll	lm	ll	lm	lm	ll	ll	ll	lm	ll	lm
LG13_HB_456	F_0208044_L13_PA	LG13	<lmxll>	{0-}	(ll,lm)	lm	ll	lm	ll	ll	lm	lm	ll	lm	ll	lm	ll	ll	lm	lm	lm	lm	lm	ll	ll	lm	ll	lm	ll	lm	ll	lm	ll	lm	ll	lm	lm	ll	ll	lm	ll	lm	lm	ll	ll	ll	lm	ll	lm
LG13_HB_456	F_0208054_L13_PA	LG13	<lmxll>	{0-}	(ll,lm)	lm	ll	lm	ll	ll	lm	lm	ll	lm	ll	lm	ll	ll	lm	lm	lm	lm	lm	ll	ll	lm	ll	lm	ll	lm	ll	lm	ll	lm	ll	lm	lm	ll	ll	lm	ll	lm	lm	ll	ll	ll	lm	ll	lm
LG13_HB_456	F_0208065_L13_PA	LG13	<lmxll>	{0-}	(ll,lm)	lm	ll	lm	ll	ll	lm	lm	ll	lm	ll	lm	ll	ll	lm	lm	lm	lm	lm	ll	ll	lm	ll	lm	ll	lm	ll	lm	ll	lm	ll	lm	lm	ll	ll	lm	ll	lm	lm	ll	ll	ll	lm	ll	lm
LG13_HB_456	F_0208076_L13_PA	LG13	<lmxll>	{0-}	(ll,lm)	lm	ll	lm	ll	ll	lm	lm	ll	lm	ll	lm	ll	ll	lm	lm	lm	lm	lm	ll	ll	lm	ll	lm	ll	lm	ll	lm	ll	lm	ll	lm	lm	ll	ll	lm	ll	lm	lm	ll	ll	ll	lm	ll	lm
LG13_HB_456	F_0208080_L13_PA	LG13	<lmxll>	{0-}	(ll,lm)	lm	ll	lm	ll	ll	lm	lm	ll	lm	ll	lm	ll	ll	lm	lm	lm	lm	lm	ll	ll	lm	ll	lm	ll	lm	ll	lm	ll	lm	ll	lm	lm	ll	ll	lm	ll	lm	lm	ll	ll	ll	lm	ll	lm
LG13_HB_457	F_0208507_L13_PA	LG13	<lmxll>	{0-}	(ll,lm)	lm	ll	lm	ll	ll	lm	lm	ll	lm	ll	lm	ll	ll	lm	lm	lm	lm	lm	ll	ll	lm	ll	lm	ll	lm	ll	lm	ll	lm	ll	lm	lm	ll	ll	lm	ll	lm	lm	ll	ll	ll	lm	ll	lm
LG13_HB_457	F_0208508_L13_PA	LG13	<lmxll>	{0-}	(ll,lm)	lm	ll	lm	ll	ll	lm	lm	ll	lm	ll	lm	ll	ll	lm	lm	lm	lm	lm	ll	ll	lm	ll	lm	ll	lm	ll	lm	ll	lm	ll	lm	lm	ll	ll	lm	ll	lm	lm	ll	ll	ll	lm	ll	lm
LG13_HB_457	F_0208520_L13_PA	LG13	<lmxll>	{0-}	(ll,lm)	lm	ll	lm	ll	ll	lm	lm	ll	lm	ll	lm	ll	ll	lm	lm	lm	lm	lm	ll	ll	lm	ll	lm	ll	lm	ll	lm	ll	lm	ll	lm	lm	ll	ll	lm	ll	lm	lm	ll	ll	ll	lm	ll	lm
LG13_HB_457	F_0208524_L13_PA	LG13	<lmxll>	{0-}	(ll,lm)	lm	ll	lm	ll	ll	lm	lm	ll	lm	ll	lm	ll	ll	lm	lm	lm	lm	lm	ll	ll	lm	ll	lm	ll	lm	ll	lm	ll	lm	ll	lm	lm	ll	ll	lm	ll	lm	lm	ll	ll	ll	lm	ll	lm
LG13_HB_457	F_0208528_L13_PA	LG13	<lmxll>	{0-}	(ll,lm)	lm	ll	lm	ll	ll	lm	lm	ll	lm	ll	lm	ll	ll	lm	lm	lm	lm	lm	ll	ll	lm	ll	lm	ll	lm	ll	lm	ll	lm	ll	lm	lm	ll	ll	lm	ll	lm	lm	ll	ll	ll	lm	ll	lm
LG13_HB_457	F_0208534_L13_PA	LG13	<lmxll>	{0-}	(ll,lm)	lm	ll	lm	ll	ll	lm	lm	ll	lm	ll	lm	ll	ll	lm	lm	lm	lm	lm	ll	ll	lm	ll	lm	ll	lm	ll	lm	ll	lm	ll	lm	lm	ll	ll	lm	ll	lm	lm	ll	ll	ll	ll	ll	lm
LG13_HB_458	F_0209689_L13_PA	LG13	<lmxll>	{0-}	(ll,lm)	lm	ll	lm	ll	ll	lm	lm	ll	lm	ll	lm	ll	ll	lm	lm	lm	lm	lm	ll	ll	lm	ll	lm	ll	lm	ll	lm	ll	lm	ll	lm	lm	ll	ll	lm	ll	lm	lm	ll	ll	ll	ll	ll	lm
LG13_HB_458	F_0209690_L13_PA	LG13	<lmxll>	{0-}	(ll,lm)	lm	ll	lm	ll	ll	lm	lm	ll	lm	ll	lm	ll	ll	lm	lm	lm	lm	lm	ll	ll	lm	ll	lm	ll	lm	ll	lm	ll	lm	ll	lm	lm	ll	ll	lm	ll	lm	lm	ll	ll	ll	ll	ll	lm
LG13_HB_458	F_0209711_L13_PA	LG13	<lmxll>	{0-}	(ll,lm)	lm	ll	lm	ll	ll	lm	lm	ll	lm	ll	lm	ll	ll	lm	lm	lm	lm	lm	ll	ll	lm	ll	lm	ll	lm	ll	lm	ll	lm	ll	lm	lm	ll	ll	lm	ll	lm	lm	ll	ll	ll	ll	ll	lm
LG13_HB_460	F_0210831_L13_PA	LG13	<lmxll>	{0-}	(ll,lm)	lm	ll	lm	ll	ll	lm	lm	ll	lm	ll	lm	ll	ll	lm	lm	lm	lm	lm	ll	ll	lm	ll	lm	ll	lm	ll	lm	ll	lm	ll	lm	lm	ll	ll	lm	ll	lm	lm	ll	ll	ll	ll	ll	lm
LG13_HB_460	F_0210865_L13_PA	LG13	<lmxll>	{0-}	(ll,lm)	lm	ll	lm	ll	ll	lm	lm	ll	lm	ll	lm	ll	ll	lm	lm	lm	lm	lm	ll	ll	lm	ll	lm	ll	lm	ll	lm	ll	lm	ll	lm	lm	ll	ll	lm	ll	lm	lm	ll	ll	ll	ll	ll	lm
LG13_HB_462	R_39662008_L13_PA	LG13	<lmxll>	{0-}	(ll,lm)	lm	ll	lm	ll	ll	lm	lm	ll	lm	ll	lm	ll	ll	lm	lm	lm	lm	lm	ll	ll	lm	ll	lm	ll	lm	ll	lm	ll	lm	ll	lm	lm	ll	ll	lm	ll	lm	lm	ll	ll	ll	ll	ll	lm
LG13_HB_504	F_0230053_L14_PA	LG13	<nnxnp>	{-1}	(nn,np)	np	nn	np	np	np	np	nn	np	np	np	np	np	nn	np	nn	np	nn	nn	np	nn	np	nn	nn	np	nn	nn	nn	np	nn	np	nn	nn	nn	nn	nn	nn	nn	nn	nn	np	np	nn	nn	nn
LG13_HB_504	F_0230056_L14_PA	LG13	<nnxnp>	{-1}	(nn,np)	np	nn	np	np	np	np	nn	np	np	np	np	np	nn	np	nn	np	nn	nn	np	nn	np	nn	nn	np	nn	nn	nn	np	nn	np	nn	nn	nn	nn	nn	nn	nn	nn	nn	np	np	nn	nn	nn
F_0271915_L15_PA	F_0271915_L15_PA	LG13	<nnxnp>	{-1}	(nn,np)	np	nn	np	np	np	np	nn	nn	np	np	nn	np	nn	np	nn	np	np	nn	np	nn	np	nn	nn	np	nn	nn	nn	np	nn	np	nn	np	nn	nn	nn	nn	nn	nn	nn	np	np	nn	nn	nn
LG13_HB_781	F_0366862_L16_PA	LG13	<lmxll>	{0-}	(ll,lm)	lm	ll	lm	ll	ll	lm	lm	ll	lm	ll	lm	ll	ll	lm	lm	lm	ll	lm	lm	ll	lm	ll	lm	ll	lm	ll	lm	lm	ll	lm	lm	lm	ll	ll	lm	ll	lm	lm	ll	ll	ll	lm	ll	lm
LG13_HB_781	F_0366863_L16_PA	LG13	<lmxll>	{0-}	(ll,lm)	lm	ll	lm	ll	ll	lm	lm	ll	lm	ll	lm	ll	ll	lm	lm	lm	ll	lm	lm	ll	lm	ll	lm	ll	lm	ll	lm	lm	ll	lm	lm	lm	ll	ll	lm	ll	lm	lm	ll	ll	ll	lm	ll	lm
LG13_HB_781	F_0366865_L16_PA	LG13	<lmxll>	{0-}	(ll,lm)	lm	ll	lm	ll	ll	lm	lm	ll	lm	ll	lm	ll	ll	lm	lm	lm	ll	lm	lm	ll	lm	ll	lm	ll	lm	ll	lm	lm	ll	lm	lm	lm	ll	ll	lm	ll	lm	lm	ll	ll	ll	lm	ll	lm
LG13_HB_781	F_0366875_L16_PA	LG13	<lmxll>	{0-}	(ll,lm)	lm	ll	lm	ll	ll	lm	lm	ll	lm	ll	lm	ll	ll	lm	lm	lm	ll	lm	lm	ll	lm	ll	lm	ll	lm	ll	lm	lm	ll	lm	lm	lm	ll	ll	lm	ll	lm	lm	ll	ll	ll	lm	ll	lm
LG13_HB_781	F_0366890_L16_PA	LG13	<lmxll>	{0-}	(ll,lm)	lm	ll	lm	ll	ll	lm	lm	ll	lm	ll	lm	ll	ll	lm	lm	lm	ll	lm	lm	ll	lm	ll	lm	ll	lm	ll	lm	lm	ll	lm	lm	lm	ll	ll	lm	ll	lm	lm	ll	ll	ll	lm	ll	lm
LG13_HB_782	F_0367320_L16_PA	LG13	<nnxnp>	{-1}	(nn,np)	np	nn	np	np	np	np	nn	np	np	np	np	np	nn	np	nn	np	nn	nn	np	nn	np	nn	nn	np	nn	nn	nn	np	nn	np	nn	nn	nn	nn	nn	nn	nn	nn	nn	np	np	nn	nn	nn
LG13_HB_782	F_0367331_L16_PA	LG13	<nnxnp>	{-1}	(nn,np)	np	nn	np	np	np	np	nn	np	np	np	np	np	nn	np	nn	np	nn	nn	np	nn	np	nn	nn	np	nn	nn	nn	np	nn	np	nn	nn	nn	nn	nn	nn	nn	nn	nn	np	np	nn	nn	nn
LG13_HB_782	F_0367358_L16_PA	LG13	<nnxnp>	{-1}	(nn,np)	np	nn	np	np	np	np	nn	np	np	np	np	np	nn	np	nn	np	nn	nn	np	nn	np	nn	nn	np	nn	nn	nn	np	nn	np	nn	nn	nn	nn	nn	nn	nn	nn	nn	np	np	nn	nn	nn
LG13_HB_783	F_0367674_L16_PA	LG13	<nnxnp>	{-1}	(nn,np)	np	nn	np	np	np	np	nn	np	np	np	np	np	nn	np	nn	np	nn	nn	np	nn	np	nn	nn	np	nn	nn	nn	np	nn	np	nn	nn	nn	nn	nn	nn	nn	nn	nn	np	np	nn	nn	nn
LG13_HB_835	F_0394106_L17_PA	LG13	<nnxnp>	{-1}	(nn,np)	np	nn	np	np	np	np	nn	np	np	np	np	np	nn	np	nn	np	nn	nn	np	nn	np	nn	nn	np	nn	nn	nn	np	nn	np	nn	nn	nn	nn	nn	nn	nn	nn	nn	np	np	nn	nn	nn
LG14_HB_1029	F_0478224_L2_PA	LG14	<nnxnp>	{-0}	(nn,np)	np	nn	np	nn	np	np	nn	nn	nn	nn	np	np	np	nn	nn	nn	np	np	nn	np	nn	np	nn	np	nn	np	nn	nn	np	np	nn	np	np	np	np	np	nn	np	np	nn	np	nn	nn	np
LG14_HB_1029	F_0478225_L2_PA	LG14	<nnxnp>	{-0}	(nn,np)	np	nn	np	nn	np	np	nn	nn	nn	nn	np	np	np	nn	nn	nn	np	np	nn	np	nn	np	nn	np	nn	np	nn	nn	np	np	nn	np	np	np	np	np	nn	np	np	nn	np	nn	nn	np
LG14_HB_1029	F_0478236_L2_PA	LG14	<nnxnp>	{-0}	(nn,np)	np	nn	np	nn	np	np	nn	nn	nn	nn	np	np	np	nn	nn	nn	np	np	nn	np	nn	np	nn	np	nn	np	nn	nn	np	np	nn	np	np	np	np	np	nn	np	np	nn	np	nn	nn	np
LG14_HB_1029	F_0478249_L2_PA	LG14	<nnxnp>	{-0}	(nn,np)	np	nn	np	nn	np	np	nn	nn	nn	nn	np	np	np	nn	nn	nn	np	np	nn	np	nn	np	nn	np	nn	np	nn	nn	np	np	nn	np	np	np	np	np	nn	np	np	nn	np	nn	nn	np
LG14_HB_1030	F_0479162_L2_PA	LG14	<nnxnp>	{-0}	(nn,np)	np	nn	np	nn	np	np	nn	nn	nn	nn	np	np	np	nn	nn	nn	np	np	nn	np	nn	np	nn	np	nn	np	nn	nn	np	np	nn	np	np	np	np	np	nn	np	np	nn	np	nn	nn	np
LG14_HB_1030	F_0479183_L2_PA	LG14	<nnxnp>	{-0}	(nn,np)	np	nn	np	nn	np	np	nn	nn	nn	nn	np	np	np	nn	nn	nn	np	np	nn	np	nn	np	nn	np	nn	np	nn	nn	np	np	nn	np	np	np	np	np	nn	np	np	nn	np	nn	nn	np
LG14_HB_1031	F_0479716_L2_PA	LG14	<nnxnp>	{-0}	(nn,np)	np	nn	np	nn	np	np	nn	nn	nn	nn	np	np	np	nn	nn	nn	np	np	nn	np	nn	np	nn	np	nn	np	nn	nn	np	np	nn	np	np	np	np	np	nn	np	np	nn	np	nn	nn	np
LG14_HB_1031	F_0479723_L2_PA	LG14	<nnxnp>	{-0}	(nn,np)	np	nn	np	nn	np	np	nn	nn	nn	nn	np	np	np	nn	nn	nn	np	np	nn	np	nn	np	nn	np	nn	np	nn	nn	np	np	nn	np	np	np	np	np	nn	np	np	nn	np	nn	nn	np
LG14_HB_1031	F_0479727_L2_PA	LG14	<nnxnp>	{-0}	(nn,np)	np	nn	np	nn	np	np	nn	nn	nn	nn	np	np	np	nn	nn	nn	np	np	nn	np	nn	np	nn	np	nn	np	nn	nn	np	np	nn	np	np	np	np	np	nn	np	np	nn	np	nn	nn	np
LG14_HB_1031	F_0479737_L2_PA	LG14	<nnxnp>	{-0}	(nn,np)	np	nn	np	nn	np	np	nn	nn	nn	nn	np	np	np	nn	nn	nn	np	np	nn	np	nn	np	nn	np	nn	np	nn	nn	np	np	nn	np	np	np	np	np	nn	np	np	nn	np	nn	nn	np
LG14_HB_1037	F_0481505_L2_PA	LG14	<nnxnp>	{-0}	(nn,np)	np	nn	np	nn	np	np	nn	nn	nn	nn	np	np	np	nn	nn	nn	np	np	nn	np	nn	np	nn	np	nn	np	nn	nn	np	np	nn	np	np	np	np	np	nn	np	nn	nn	np	nn	nn	np
LG14_HB_1037	F_0481538_L2_PA	LG14	<nnxnp>	{-0}	(nn,np)	np	nn	np	nn	np	np	nn	nn	nn	nn	np	np	np	nn	nn	nn	np	np	nn	np	nn	np	nn	np	nn	np	nn	nn	np	np	nn	np	np	np	np	np	nn	np	nn	nn	np	nn	nn	np
LG14_HB_1223	F_0571554_L4_PA	LG14	<lmxll>	{1-}	(ll,lm)	lm	ll	ll	ll	lm	lm	lm	lm	lm	ll	lm	ll	lm	lm	lm	ll	ll	ll	ll	lm	ll	lm	ll	lm	lm	lm	ll	ll	ll	ll	ll	ll	ll	lm	lm	lm	ll	ll	ll	lm	ll	ll	lm	lm
LG14_HB_1223	F_0571558_L4_PA	LG14	<hkxhk>	{10}	(hh,hk,kk)	kk	hk	hh	hh	kk	kk	hk	hk	hk	hh	kk	hk	kk	hk	hk	hk	hk	hk	hh	hk	hk	kk	hh	kk	hk	kk	hh	hk	hk	hk	hk	hk	hk	kk	kk	kk	hh	hh	hk	hk	hk	hk	hk	kk
LG14_HB_1223	F_0571562_L4_PA	LG14	<lmxll>	{1-}	(ll,lm)	lm	ll	ll	ll	lm	lm	lm	lm	lm	ll	lm	ll	lm	lm	lm	ll	ll	ll	ll	lm	ll	lm	ll	lm	lm	lm	ll	ll	ll	ll	ll	ll	ll	lm	lm	lm	ll	ll	ll	lm	ll	ll	lm	lm
LG14_HB_1223	F_0571569_L4_PA	LG14	<hkxhk>	{01}	(hh,hk,kk)	hh	hk	kk	kk	hh	hh	hk	hk	hk	kk	hh	hk	hh	hk	hk	hk	hk	hk	kk	hk	hk	hh	kk	hh	hk	hh	kk	hk	hk	hk	hk	hk	hk	hh	hh	hh	kk	kk	hk	hk	hk	hk	hk	hh
LG14_HB_1223	F_0571576_L4_PA	LG14	<hkxhk>	{01}	(hh,hk,kk)	hh	hk	kk	kk	hh	hh	hk	hk	hk	kk	hh	hk	hh	hk	hk	hk	hk	hk	kk	hk	hk	hh	kk	hh	hk	hh	kk	hk	hk	hk	hk	hk	hk	hh	hh	hh	kk	kk	hk	hk	hk	hk	hk	hh
LG14_HB_1223	F_0571593_L4_PA	LG14	<lmxll>	{1-}	(ll,lm)	lm	ll	ll	ll	lm	lm	lm	lm	lm	ll	lm	ll	lm	lm	lm	ll	ll	ll	ll	lm	ll	lm	ll	lm	lm	lm	ll	ll	ll	ll	ll	ll	ll	lm	lm	lm	ll	ll	ll	lm	ll	ll	lm	lm
LG14_HB_1267	F_0594515_L5_PA	LG14	<lmxll>	{1-}	(ll,lm)	lm	ll	ll	ll	lm	lm	lm	lm	lm	ll	ll	ll	lm	lm	lm	ll	ll	ll	ll	lm	ll	lm	ll	ll	lm	lm	ll	ll	ll	ll	ll	ll	ll	lm	lm	lm	ll	ll	ll	lm	ll	ll	lm	lm
LG14_HB_1267	F_0594524_L5_PA	LG14	<lmxll>	{1-}	(ll,lm)	lm	ll	ll	ll	lm	lm	lm	lm	lm	ll	ll	ll	lm	lm	lm	ll	ll	ll	ll	lm	ll	lm	ll	ll	lm	lm	ll	ll	ll	ll	ll	ll	ll	lm	lm	lm	ll	ll	ll	lm	ll	ll	lm	lm
LG14_HB_1363	F_0643855_L5_PA	LG14	<lmxll>	{1-}	(ll,lm)	lm	ll	ll	ll	lm	lm	ll	lm	lm	ll	ll	ll	lm	lm	lm	ll	ll	ll	ll	lm	ll	ll	ll	ll	lm	lm	ll	ll	ll	ll	lm	ll	ll	lm	lm	lm	ll	ll	ll	lm	lm	ll	lm	lm
LG14_HB_1363	F_0643861_L5_PA	LG14	<lmxll>	{1-}	(ll,lm)	lm	ll	ll	ll	lm	lm	ll	lm	lm	ll	ll	ll	lm	lm	lm	ll	ll	ll	ll	lm	ll	ll	ll	ll	lm	lm	ll	ll	ll	ll	lm	ll	ll	lm	lm	lm	ll	ll	ll	lm	lm	ll	lm	lm
LG14_HB_1363	F_0643870_L5_PA	LG14	<lmxll>	{1-}	(ll,lm)	lm	ll	ll	ll	lm	lm	ll	lm	lm	ll	ll	ll	lm	lm	lm	ll	ll	ll	ll	lm	ll	ll	ll	ll	lm	lm	ll	ll	ll	ll	lm	ll	ll	lm	lm	lm	ll	ll	ll	lm	lm	ll	lm	lm
LG14_HB_1363	F_0643901_L5_PA	LG14	<lmxll>	{1-}	(ll,lm)	lm	ll	ll	ll	lm	lm	ll	lm	lm	ll	ll	ll	lm	lm	lm	ll	ll	ll	ll	lm	ll	ll	ll	ll	lm	lm	ll	ll	ll	ll	lm	ll	ll	lm	lm	lm	ll	ll	ll	lm	lm	ll	lm	lm
LG14_HB_1363	F_0643917_L5_PA	LG14	<lmxll>	{1-}	(ll,lm)	lm	ll	ll	ll	lm	lm	ll	lm	lm	ll	ll	ll	lm	lm	lm	ll	ll	ll	ll	lm	ll	ll	ll	ll	lm	lm	ll	ll	ll	ll	lm	ll	ll	lm	lm	lm	ll	ll	ll	lm	lm	ll	lm	lm
LG14_HB_1431	F_0674140_L6_PA	LG14	<nnxnp>	{-1}	(nn,np)	nn	np	nn	np	nn	nn	np	np	np	np	np	nn	nn	np	np	np	nn	nn	np	nn	np	nn	np	nn	np	nn	np	np	nn	nn	np	nn	nn	nn	nn	nn	np	nn	np	np	nn	np	np	nn
LG14_HB_1431	F_0674168_L6_PA	LG14	<nnxnp>	{-0}	(nn,np)	np	nn	np	nn	np	np	nn	nn	nn	nn	nn	np	np	nn	nn	nn	np	np	nn	np	nn	np	nn	np	nn	np	nn	nn	np	np	nn	np	np	np	np	np	nn	np	nn	nn	np	nn	nn	np
LG14_HB_1431	F_0674147_L6_PA	LG14	<lmxll>	{0-}	(ll,lm)	ll	lm	lm	lm	ll	lm	ll	ll	lm	ll	lm	lm	ll	ll	ll	lm	lm	lm	lm	ll	lm	lm	lm	lm	ll	ll	lm	ll	lm	lm	ll	lm	lm	lm	ll	ll	lm	lm	lm	ll	ll	lm	ll	ll
LG14_HB_145	$F_0065692z_LG14_PA	LG14	<nnxnp>	{-0}	(nn,np)	np	nn	np	nn	np	np	nn	nn	nn	nn	nn	np	np	nn	nn	nn	np	np	nn	np	nn	np	nn	np	nn	np	nn	nn	np	np	nn	np	np	np	np	np	nn	np	nn	nn	np	nn	nn	np
LG14_HB_145	$F_0065699z_LG14_PA	LG14	<nnxnp>	{-0}	(nn,np)	np	nn	np	nn	np	np	nn	nn	nn	nn	nn	np	np	nn	nn	nn	np	np	nn	np	nn	np	nn	np	nn	np	nn	nn	np	np	nn	np	np	np	np	np	nn	np	nn	nn	np	nn	nn	np
$R_30075128y_LG14	$R_30075128y_LG14_PA	LG14	<nnxnp>	{-1}	(nn,np)	nn	nn	nn	np	nn	nn	np	np	np	np	np	nn	nn	nn	np	np	nn	nn	np	nn	np	nn	nn	nn	np	np	np	--	nn	np	np	nn	nn	nn	nn	np	np	nn	np	nn	nn	np	np	nn
LG14_HB_1859_s46h1	F_0867280_L12_46_1	LG14	<nnxnp>	{-0}	(nn,np)	np	nn	np	nn	np	np	nn	nn	nn	nn	np	np	np	nn	nn	nn	np	np	nn	np	nn	np	nn	np	nn	np	nn	nn	np	np	nn	np	np	np	np	np	nn	np	nn	nn	np	nn	nn	np
LG14_HB_1868_s29h1	F_0873029_L13_29_1	LG14	<nnxnp>	{-0}	(nn,np)	np	nn	np	nn	np	np	nn	nn	nn	nn	np	np	np	nn	nn	nn	np	np	nn	np	nn	np	nn	np	nn	np	nn	nn	np	np	nn	np	np	np	np	np	nn	np	nn	nn	np	nn	nn	np
LG14_HB_1869_s29h1	F_0873047_L13_29_1	LG14	<nnxnp>	{-0}	(nn,np)	np	nn	np	nn	np	np	nn	nn	nn	nn	np	np	np	nn	nn	nn	np	np	nn	np	nn	np	nn	np	nn	np	nn	nn	np	np	nn	np	np	np	np	np	nn	np	np	nn	np	nn	nn	np
LG14_HB_1869_s29h1	F_0873056_L13_29_1	LG14	<nnxnp>	{-0}	(nn,np)	np	nn	np	nn	np	np	nn	nn	nn	nn	np	np	np	nn	nn	nn	np	np	nn	np	nn	np	nn	np	nn	np	nn	nn	np	np	nn	np	np	np	np	np	nn	np	np	nn	np	nn	nn	np
LG14_HB_1869_s29h1	F_0873065_L13_29_1	LG14	<nnxnp>	{-0}	(nn,np)	np	nn	np	nn	np	np	nn	nn	nn	nn	np	np	np	nn	nn	nn	np	np	nn	np	nn	np	nn	np	nn	np	nn	nn	np	np	nn	np	np	np	np	np	nn	np	np	nn	np	nn	nn	np
LG14_HB_1890_s27h1	F_0883673_L14_27_1	LG14	<nnxnp>	{-0}	(nn,np)	np	nn	nn	nn	np	np	nn	nn	nn	nn	np	np	np	nn	nn	np	nn	np	nn	nn	np	np	nn	nn	nn	np	nn	np	np	np	np	np	np	np	np	np	nn	nn	np	nn	np	np	nn	np
F_0884877_L14_30_1	F_0884877_L14_30_1	LG14	<lmxll>	{1-}	(ll,lm)	lm	ll	ll	ll	lm	lm	lm	lm	lm	ll	lm	ll	lm	lm	lm	ll	ll	ll	ll	lm	ll	lm	ll	lm	lm	lm	ll	ll	ll	ll	ll	ll	ll	lm	lm	lm	ll	ll	ll	lm	ll	ll	lm	lm
LG14_HB_1897_s31h1	F_0885492_L14_31_1	LG14	<lmxll>	{1-}	(ll,lm)	lm	ll	ll	ll	lm	lm	lm	lm	lm	ll	lm	ll	lm	lm	lm	ll	ll	ll	ll	lm	ll	lm	ll	lm	lm	lm	ll	ll	ll	ll	ll	ll	ll	lm	lm	lm	ll	ll	ll	lm	ll	ll	lm	lm
LG14_HB_1897_s31h1	F_0885523_L14_31_1	LG14	<lmxll>	{1-}	(ll,lm)	lm	ll	ll	ll	lm	lm	lm	lm	lm	ll	lm	ll	lm	lm	lm	ll	ll	ll	ll	lm	ll	lm	ll	lm	lm	lm	ll	ll	ll	ll	ll	ll	ll	lm	lm	lm	ll	ll	ll	lm	ll	ll	lm	lm
LG14_HB_1897_s31h1	F_0885497_L14_31_1	LG14	<hkxhk>	{10}	(hh,hk,kk)	kk	hk	hh	hh	kk	kk	hk	hk	hk	hh	kk	hk	kk	hk	hk	hk	hk	hk	hh	kk	hk	kk	hh	kk	hk	kk	hh	hk	hk	hk	hk	hk	hk	kk	kk	kk	hh	hk	hk	hk	hk	hk	hk	kk
LG14_HB_1897_s31h1	F_0885507_L14_31_1	LG14	<hkxhk>	{01}	(hh,hk,kk)	hh	hk	kk	kk	hh	hh	hk	hk	hk	kk	hh	hk	hh	hk	hk	hk	hk	hk	kk	hh	hk	hh	kk	hh	hk	hh	kk	hk	hk	hk	hk	hk	hk	hh	hh	hh	kk	hk	hk	hk	hk	hk	hk	hh
LG14_HB_1897_s31h1	F_0885509_L14_31_1	LG14	<hkxhk>	{01}	(hh,hk,kk)	hh	hk	kk	kk	hh	hh	hk	hk	hk	kk	hh	hk	hh	hk	hk	hk	hk	hk	kk	hh	hk	hh	kk	hh	hk	hh	kk	hk	hk	hk	hk	hk	hk	hh	hh	hh	kk	hk	hk	hk	hk	hk	hk	hh
LG14_HB_1897_s31h1	F_0885516_L14_31_1	LG14	<nnxnp>	{-0}	(nn,np)	np	np	nn	nn	np	np	nn	nn	nn	nn	np	np	np	nn	nn	np	np	np	nn	np	np	np	nn	np	nn	np	nn	np	np	np	np	np	np	np	np	np	nn	np	np	nn	np	np	nn	np
LG14_HB_1898_s31h1	F_0886144_L14_31_1	LG14	<hkxhk>	{10}	(hh,hk,kk)	kk	hk	hk	hh	kk	kk	hk	hk	hk	hh	hk	hk	kk	hk	hk	hk	hk	hk	hh	kk	hk	kk	hh	hk	hk	kk	hh	hk	hk	hk	hk	hk	hk	kk	kk	kk	hh	hk	hk	hk	hk	hk	hk	kk
LG14_HB_1901_s36h1	F_0888218_L14_36_1	LG14	<lmxll>	{1-}	(ll,lm)	lm	ll	ll	ll	lm	lm	lm	lm	lm	ll	ll	ll	lm	lm	lm	ll	ll	ll	ll	lm	ll	lm	ll	ll	lm	lm	ll	ll	ll	ll	ll	ll	ll	lm	lm	lm	ll	ll	ll	lm	ll	ll	lm	lm
F_0889117_L14_38_1	F_0889117_L14_38_1	LG14	<nnxnp>	{-0}	(nn,np)	np	np	np	nn	np	np	nn	nn	np	nn	np	np	np	nn	nn	nn	np	np	nn	np	np	np	nn	np	nn	np	nn	nn	np	np	np	np	np	np	np	np	nn	np	np	nn	np	np	nn	np
F_0890673_L14_41_1	F_0890673_L14_41_1	LG14	<nnxnp>	{-0}	(nn,np)	np	np	np	nn	np	np	nn	nn	nn	nn	np	np	np	nn	nn	nn	np	np	nn	np	nn	np	nn	np	nn	np	nn	nn	np	np	np	np	np	np	np	np	nn	np	np	nn	np	np	nn	np
LG14_HB_1909_s41h1	F_0891141_L14_41_1	LG14	<lmxll>	{1-}	(ll,lm)	lm	ll	ll	ll	lm	lm	ll	lm	lm	ll	ll	ll	lm	lm	lm	ll	ll	ll	ll	lm	ll	lm	ll	ll	lm	lm	ll	ll	ll	ll	lm	ll	ll	lm	lm	lm	ll	ll	ll	lm	lm	ll	lm	lm
LG14_HB_1909_s41h1	F_0891144_L14_41_1	LG14	<lmxll>	{1-}	(ll,lm)	lm	ll	ll	ll	lm	lm	ll	lm	lm	ll	ll	ll	lm	lm	lm	ll	ll	ll	ll	lm	ll	lm	ll	ll	lm	lm	ll	ll	ll	ll	lm	ll	ll	lm	lm	lm	ll	ll	ll	lm	lm	ll	lm	lm
LG14_HB_1909_s41h1	F_0891145_L14_41_1	LG14	<lmxll>	{1-}	(ll,lm)	lm	ll	ll	ll	lm	lm	ll	lm	lm	ll	ll	ll	lm	lm	lm	ll	ll	ll	ll	lm	ll	lm	ll	ll	lm	lm	ll	ll	ll	ll	lm	ll	ll	lm	lm	lm	ll	ll	ll	lm	lm	ll	lm	lm
F_0891912_L14_42_1	F_0891912_L14_42_1	LG14	<lmxll>	{1-}	(ll,lm)	lm	ll	ll	ll	lm	ll	ll	lm	lm	ll	ll	ll	lm	lm	lm	ll	ll	ll	ll	lm	ll	ll	ll	ll	lm	lm	ll	ll	ll	ll	lm	ll	ll	ll	lm	lm	ll	ll	ll	lm	lm	ll	lm	lm
LG14_HB_1912_s42h1	F_0892347_L14_42_1	LG14	<lmxll>	{1-}	(ll,lm)	lm	ll	ll	ll	lm	ll	lm	lm	lm	ll	ll	ll	lm	lm	lm	ll	ll	ll	ll	lm	ll	ll	ll	ll	lm	lm	ll	ll	ll	ll	lm	ll	ll	ll	lm	lm	ll	ll	ll	lm	lm	ll	lm	lm
LG14_HB_1912_s42h1	F_0892351_L14_42_1	LG14	<lmxll>	{1-}	(ll,lm)	lm	ll	ll	ll	lm	ll	lm	lm	lm	ll	ll	ll	lm	lm	lm	ll	ll	ll	ll	lm	ll	ll	ll	ll	lm	lm	ll	ll	ll	ll	lm	ll	ll	ll	lm	lm	ll	ll	ll	lm	lm	ll	lm	lm
LG14_HB_1912_s42h1	F_0892357_L14_42_1	LG14	<hkxhk>	{01}	(hh,hk,kk)	hh	kk	hk	kk	hh	hk	hk	hk	hk	kk	kk	hk	hh	hk	hk	kk	hk	hk	kk	hh	kk	hk	kk	hk	hk	hh	kk	kk	hk	hk	hk	hk	hk	hk	hh	hh	kk	hk	kk	hk	hh	kk	hk	hh
LG14_HB_1912_s42h1	F_0892354_L14_42_1	LG14	<nnxnp>	{-0}	(nn,np)	np	nn	np	nn	np	np	nn	nn	nn	nn	nn	np	np	nn	nn	nn	np	np	nn	np	nn	np	nn	np	nn	np	nn	nn	np	np	nn	np	np	np	np	np	nn	np	nn	nn	np	nn	nn	np
LG14_HB_1913_s45h1	F_0893029_L14_45_1	LG14	<hkxhk>	{00}	(hh,hk,kk)	hk	hk	kk	hk	hk	kk	hh	hh	hk	hh	hk	kk	hk	hh	hh	hk	kk	kk	hk	hk	hk	kk	hk	kk	hh	hk	hk	hk	kk	kk	hh	kk	kk	kk	hk	hk	hk	kk	hk	hh	hk	hk	hh	hk
LG14_HB_1914_s46h1	F_0893588_L14_46_1	LG14	<nnxnp>	{-1}	(nn,np)	nn	np	nn	np	nn	nn	np	np	np	np	np	nn	nn	np	np	np	nn	nn	np	nn	np	nn	np	nn	np	nn	np	np	nn	nn	np	nn	nn	nn	nn	nn	np	nn	np	np	nn	np	np	nn
LG14_HB_1914_s46h1	F_0893589_L14_46_1	LG14	<nnxnp>	{-1}	(nn,np)	nn	np	nn	np	nn	nn	np	np	np	np	np	nn	nn	np	np	np	nn	nn	np	nn	np	nn	np	nn	np	nn	np	np	nn	nn	np	nn	nn	nn	nn	nn	np	nn	np	np	nn	np	np	nn
LG14_HB_1914_s46h1	F_0893593_L14_46_1	LG14	<nnxnp>	{-1}	(nn,np)	nn	np	nn	np	nn	nn	np	np	np	np	np	nn	nn	np	np	np	nn	nn	np	nn	np	nn	np	nn	np	nn	np	np	nn	nn	np	nn	nn	nn	nn	nn	np	nn	np	np	nn	np	np	nn
LG14_HB_1914_s46h1	F_0893604_L14_46_1	LG14	<nnxnp>	{-1}	(nn,np)	nn	np	nn	np	nn	nn	np	np	np	np	np	nn	nn	np	np	np	nn	nn	np	nn	np	nn	np	nn	np	nn	np	np	nn	nn	np	nn	nn	nn	nn	nn	np	nn	np	np	nn	np	np	nn
LG14_HB_1914_s46h1	F_0893599_L14_46_1	LG14	<hkxhk>	{11}	(hh,hk,kk)	hk	hk	hh	hk	hk	hh	kk	kk	hk	kk	hk	hh	hk	kk	kk	hk	hh	hh	hk	hk	hk	hh	hk	hh	kk	hk	hk	kk	hh	hh	kk	hh	hh	hh	hk	hk	hk	hh	hk	kk	hk	hk	kk	hk
LG14_HB_1914_s46h1	F_0893621_L14_46_1	LG14	<hkxhk>	{11}	(hh,hk,kk)	hk	hk	hh	hk	hk	hh	kk	kk	hk	kk	hk	hh	hk	kk	kk	hk	hh	hh	hk	hk	hk	hh	hk	hh	kk	hk	hk	kk	hh	hh	kk	hh	hh	hh	hk	hk	hk	hh	hk	kk	hk	hk	kk	hk
LG14_HB_1914_s46h1	F_0893591_L14_46_1	LG14	<lmxll>	{0-}	(ll,lm)	ll	lm	lm	lm	ll	lm	ll	ll	lm	ll	lm	lm	ll	ll	ll	lm	lm	lm	lm	ll	lm	lm	lm	lm	ll	ll	lm	ll	lm	lm	ll	lm	lm	lm	ll	ll	lm	lm	lm	ll	ll	lm	ll	ll
LG14_HB_1916_s47h1	GD_02039_L14_47_1	LG14	<lmxll>	{0-}	(ll,lm)	ll	lm	lm	lm	ll	lm	ll	ll	lm	ll	lm	lm	ll	ll	ll	lm	lm	lm	lm	ll	lm	lm	lm	lm	ll	ll	lm	ll	lm	lm	ll	lm	lm	lm	ll	ll	lm	lm	lm	ll	ll	lm	ll	ll
LG14_HB_1916_s47h1	F_0894760_L14_47_1	LG14	<nnxnp>	{-1}	(nn,np)	nn	np	nn	np	nn	nn	np	np	np	np	np	nn	nn	np	np	np	nn	nn	np	nn	np	nn	np	nn	np	np	np	np	nn	nn	np	--	nn	nn	nn	np	np	nn	np	np	nn	np	np	nn
LG14_HB_1917_s47h1	F_0895022_L14_47_1	LG14	<lmxll>	{0-}	(ll,lm)	ll	lm	lm	lm	ll	lm	ll	ll	lm	ll	lm	lm	ll	ll	ll	lm	lm	lm	lm	ll	ll	lm	lm	lm	ll	ll	lm	ll	lm	lm	ll	lm	lm	lm	ll	ll	lm	lm	lm	ll	ll	lm	ll	ll
F_0895641_L14_47_1	F_0895641_L14_47_1	LG14	<lmxll>	{0-}	(ll,lm)	ll	lm	lm	lm	ll	lm	ll	ll	lm	ll	lm	lm	ll	lm	ll	ll	lm	lm	lm	ll	ll	lm	lm	lm	ll	ll	lm	ll	lm	lm	ll	lm	lm	lm	ll	ll	lm	lm	lm	ll	ll	lm	ll	lm
LG14_HB_1920_s48h1	F_0895973_L14_48_1	LG14	<nnxnp>	{-0}	(nn,np)	np	nn	np	nn	np	np	nn	nn	nn	nn	nn	np	np	nn	nn	nn	np	np	nn	np	nn	np	nn	np	nn	nn	nn	nn	np	np	nn	np	np	np	np	nn	nn	np	nn	nn	np	nn	nn	np
LG14_HB_1922_s48h1	F_0896416_L14_48_1	LG14	<nnxnp>	{-0}	(nn,np)	np	nn	np	nn	np	np	nn	nn	nn	nn	nn	np	np	nn	nn	nn	np	np	nn	np	nn	np	nn	np	nn	nn	nn	nn	np	np	nn	np	np	np	np	nn	nn	np	nn	np	np	nn	nn	np
GD_00052_L14_49_1	GD_00052_L14_49_1	LG14	<nnxnp>	{-1}	(nn,np)	nn	nn	nn	np	nn	nn	np	np	np	np	np	nn	nn	nn	np	np	nn	nn	np	nn	np	nn	nn	nn	np	np	np	np	nn	np	np	nn	nn	nn	nn	np	np	nn	np	nn	nn	np	np	nn
LG14_HB_1999_s13h1	F_0928133_L17_13_1	LG14	<nnxnp>	{-1}	(nn,np)	nn	np	nn	np	nn	nn	np	np	np	np	np	nn	nn	np	np	np	nn	nn	np	nn	np	nn	np	nn	np	nn	np	--	nn	nn	np	nn	nn	nn	nn	nn	np	nn	np	np	nn	np	np	nn
LG14_HB_2076_s24h1	F_0954098_L2_24_1	LG14	<lmxll>	{1-}	(ll,lm)	lm	ll	ll	ll	lm	lm	ll	lm	lm	ll	ll	ll	lm	lm	lm	ll	ll	ll	ll	lm	ll	lm	ll	ll	lm	lm	ll	ll	ll	ll	lm	ll	ll	lm	lm	lm	ll	ll	ll	lm	lm	ll	lm	lm
LG14_HB_2076_s24h1	F_0954095_L2_24_1	LG14	<nnxnp>	{-0}	(nn,np)	np	np	np	nn	np	np	nn	nn	nn	nn	np	np	np	nn	nn	nn	np	np	nn	np	nn	--	nn	np	nn	np	nn	nn	np	--	np	np	--	np	np	np	nn	np	np	nn	np	nn	nn	np
LG14_HB_2076_s24h1	F_0954097_L2_24_1	LG14	<nnxnp>	{-0}	(nn,np)	np	np	np	nn	np	np	nn	nn	nn	nn	np	np	np	nn	nn	nn	np	np	nn	np	nn	np	nn	np	nn	np	nn	nn	np	np	np	np	np	np	np	np	nn	np	np	nn	np	nn	nn	np
LG14_HB_2223_s41h1	F_1008287_L6_41_1	LG14	<nnxnp>	{-1}	(nn,np)	nn	np	nn	np	nn	nn	np	np	np	np	np	nn	nn	np	np	np	nn	nn	np	nn	np	nn	np	nn	np	nn	np	np	nn	nn	np	nn	nn	nn	nn	nn	np	nn	np	np	nn	np	np	nn
LG14_HB_2223_s41h1	F_1008282_L6_41_1	LG14	<lmxll>	{0-}	(ll,lm)	ll	lm	lm	lm	ll	lm	ll	ll	lm	ll	lm	lm	ll	ll	ll	lm	lm	lm	lm	ll	lm	lm	lm	lm	ll	ll	lm	lm	lm	lm	ll	lm	lm	lm	ll	ll	lm	lm	lm	ll	ll	lm	ll	ll
LG14_HB_2223_s41h1	F_1008286_L6_41_1	LG14	<hkxhk>	{11}	(hh,hk,kk)	hk	hk	hh	hk	hk	hh	kk	kk	hk	kk	hk	hh	hk	kk	kk	hk	--	hh	hk	hk	hk	hh	hk	hh	kk	hk	hk	hk	hh	hh	kk	hh	hh	hh	hk	hk	hk	hh	hk	kk	hk	hk	kk	hk
LG14_HB_2223_s41h1	F_1008290_L6_41_1	LG14	<lmxll>	{1-}	(ll,lm)	lm	ll	ll	ll	lm	ll	lm	lm	ll	lm	ll	ll	lm	lm	lm	ll	ll	ll	ll	lm	ll	ll	ll	ll	lm	lm	ll	ll	ll	ll	lm	ll	ll	ll	lm	lm	ll	ll	ll	lm	lm	ll	lm	lm
LG14_HB_2258_s48h1	F_1019925_L7_48_1	LG14	<hkxhk>	{10}	(hh,hk,kk)	kk	hk	hk	hh	kk	kk	hk	hk	hk	hh	hk	hk	kk	hk	hk	hh	hk	hk	hh	kk	hk	kk	hh	hk	hk	kk	hh	hh	hk	hk	hk	hk	hk	kk	kk	kk	hh	hk	hk	hk	hk	hk	hk	kk
LG14_HB_2283_s41h1	F_1030165_L8_41_1	LG14	<nnxnp>	{-0}	(nn,np)	np	np	np	nn	np	np	nn	nn	nn	nn	np	np	np	nn	nn	nn	np	np	nn	np	nn	np	nn	np	nn	np	nn	nn	np	np	np	np	np	np	np	np	nn	np	np	nn	np	np	nn	np
LG14_HB_2283_s41h1	F_1030166_L8_41_1	LG14	<hkxhk>	{10}	(hh,hk,kk)	kk	hk	hk	hh	kk	kk	hh	hk	hk	hh	hk	hk	kk	hk	hk	hh	hk	hk	hh	kk	hh	kk	hh	hk	hk	kk	hh	hh	hk	hk	hk	hk	hk	kk	kk	kk	hh	hk	hk	hk	kk	hk	hk	kk
LG14_HB_2283_s41h1	F_1030168_L8_41_1	LG14	<nnxnp>	{-0}	(nn,np)	np	np	np	nn	np	np	nn	nn	nn	nn	np	np	np	nn	nn	nn	np	np	nn	np	nn	np	nn	np	nn	np	nn	nn	np	np	np	np	np	np	np	np	nn	np	np	nn	np	np	nn	np
LG14_HB_2283_s41h1	F_1030171_L8_41_1	LG14	<hkxhk>	{10}	(hh,hk,kk)	kk	hk	hk	hh	kk	kk	hh	hk	hk	hh	hk	hk	kk	hk	hk	hh	hk	hk	hh	kk	hh	kk	hh	hk	hk	kk	hh	hh	hk	hk	hk	hk	hk	kk	kk	kk	hh	hk	hk	hk	kk	hk	hk	kk
LG14_HB_2283_s41h1	F_1030180_L8_41_1	LG14	<lmxll>	{1-}	(ll,lm)	lm	ll	ll	ll	lm	lm	ll	lm	lm	ll	ll	ll	lm	lm	lm	ll	ll	ll	ll	lm	ll	lm	ll	ll	lm	lm	ll	ll	ll	ll	ll	ll	ll	lm	lm	lm	ll	ll	ll	lm	lm	ll	lm	lm
LG14_HB_2283_s41h1	F_1030188_L8_41_1	LG14	<nnxnp>	{-0}	(nn,np)	np	np	np	nn	np	np	nn	nn	nn	nn	np	np	np	nn	nn	nn	np	np	nn	np	nn	np	nn	np	nn	np	nn	nn	np	np	np	np	np	np	np	np	nn	np	np	nn	np	np	nn	np
LG14_HB_2283_s41h1	F_1030192_L8_41_1	LG14	<hkxhk>	{10}	(hh,hk,kk)	kk	hk	hk	hh	kk	kk	hh	hk	hk	hh	hk	hk	kk	hk	hk	hh	hk	hk	hh	kk	hh	kk	hh	hk	hk	kk	hh	hh	hk	hk	hk	hk	hk	kk	kk	kk	hh	hk	hk	hk	kk	hk	hk	kk
LG14_HB_2364_s50h2	F_1062992_L13_50_2	LG14	<nnxnp>	{-0}	(nn,np)	np	np	np	nn	np	np	nn	nn	nn	nn	np	np	np	nn	nn	nn	np	np	nn	np	nn	np	nn	np	nn	np	nn	nn	np	np	np	np	np	np	np	np	nn	np	np	nn	np	np	nn	np
LG14_HB_2364_s50h2	F_1063003_L13_50_2	LG14	<nnxnp>	{-0}	(nn,np)	np	np	np	nn	np	np	nn	nn	nn	nn	np	np	np	nn	nn	nn	np	np	nn	np	nn	np	nn	np	nn	np	nn	nn	np	np	np	np	np	np	np	np	nn	np	np	nn	np	np	nn	np
LG14_HB_2364_s50h2	F_1063022_L13_50_2	LG14	<nnxnp>	{-0}	(nn,np)	np	np	np	nn	np	np	nn	nn	nn	nn	np	np	np	nn	nn	nn	np	np	nn	np	nn	np	nn	np	nn	np	nn	nn	np	np	np	np	np	np	np	np	nn	np	np	nn	np	np	nn	np
LG14_HB_2380_s50h2	F_1066383_L14_50_2	LG14	<lmxll>	{1-}	(ll,lm)	lm	ll	ll	ll	lm	lm	lm	ll	lm	ll	lm	ll	lm	lm	lm	ll	ll	ll	lm	lm	ll	lm	ll	lm	lm	lm	ll	ll	ll	ll	ll	ll	ll	lm	lm	lm	ll	ll	ll	lm	ll	ll	lm	lm
LG14_HB_2380_s50h2	F_1066384_L14_50_2	LG14	<lmxll>	{1-}	(ll,lm)	lm	ll	ll	ll	lm	lm	lm	ll	lm	ll	lm	ll	lm	lm	lm	ll	ll	ll	lm	lm	ll	lm	ll	lm	lm	lm	ll	ll	ll	ll	ll	ll	ll	lm	lm	lm	ll	ll	ll	lm	ll	ll	lm	lm
LG14_HB_2380_s50h2	F_1066406_L14_50_2	LG14	<lmxll>	{1-}	(ll,lm)	lm	ll	ll	ll	lm	lm	lm	ll	lm	ll	lm	ll	lm	lm	lm	ll	ll	ll	lm	lm	ll	lm	ll	lm	lm	lm	ll	ll	ll	ll	ll	ll	ll	lm	lm	lm	ll	ll	ll	lm	ll	ll	lm	lm
LG14_HB_2381_s55h2	F_1066937_L14_55_2	LG14	<lmxll>	{1-}	(ll,lm)	lm	ll	ll	ll	lm	lm	lm	lm	lm	ll	ll	ll	lm	lm	lm	ll	ll	ll	ll	lm	ll	lm	ll	ll	lm	lm	ll	ll	ll	ll	ll	ll	ll	lm	lm	lm	ll	ll	ll	lm	ll	ll	lm	lm
LG14_HB_2381_s55h2	F_1066959_L14_55_2	LG14	<lmxll>	{1-}	(ll,lm)	lm	ll	ll	ll	lm	lm	lm	lm	lm	ll	ll	ll	lm	lm	lm	ll	ll	ll	ll	lm	ll	lm	ll	ll	lm	lm	ll	ll	ll	ll	ll	ll	ll	lm	lm	lm	ll	ll	ll	lm	ll	ll	lm	lm
LG14_HB_2384_s58h2	F_1067584_L14_58_2	LG14	<hkxhk>	{01}	(hh,hk,kk)	hh	hk	hk	kk	hh	hh	kk	hk	hh	kk	hk	hk	hh	hk	hk	kk	hk	hk	kk	hh	hk	hh	kk	hk	hk	hh	kk	kk	hk	hk	hk	hk	hk	hh	hh	hh	kk	hk	hk	hk	hk	hk	hk	hh
LG14_HB_2388_s61h2	F_1068063_L14_61_2	LG14	<hkxhk>	{10}	(hh,hk,kk)	kk	hk	hk	hh	kk	kk	hh	hk	hk	hh	hk	hk	kk	hk	hk	hh	hk	hk	hh	kk	hh	kk	hh	hk	hk	kk	hh	hh	hk	hk	kk	hk	hk	kk	kk	kk	hh	hk	hk	hk	kk	hh	hk	kk
LG14_HB_2389_s61h2	F_1068112_L14_61_2	LG14	<lmxll>	{1-}	(ll,lm)	lm	ll	ll	ll	lm	lm	ll	lm	lm	ll	ll	ll	lm	lm	lm	ll	ll	ll	ll	lm	ll	lm	ll	ll	lm	lm	ll	ll	ll	ll	lm	ll	ll	lm	lm	lm	ll	ll	ll	lm	lm	ll	lm	lm
R_8280462_L14_32_1	R_8280462_L14_32_1	LG14	<nnxnp>	{-0}	(nn,np)	np	np	np	nn	np	np	nn	nn	nn	nn	np	np	np	nn	nn	nn	np	np	nn	np	np	np	nn	np	nn	np	nn	nn	np	np	np	np	np	np	np	np	nn	np	np	nn	np	np	nn	np
GD_00025_L14_27_1	GD_00025_L14_27_1	LG14	<hkxhk>	{01}	(hh,hk,kk)	hh	hk	kk	kk	hh	hh	hk	kk	hk	kk	hh	hk	hh	hk	hk	hk	hk	hk	hk	hk	hk	hh	kk	hk	hk	hh	kk	hk	hk	hk	hk	hk	hk	hh	hh	hh	kk	kk	hk	hk	hk	hk	hk	hh
GD_02638_L14_41_1	GD_02638_L14_41_1	LG14	<lmxll>	{1-}	(ll,lm)	lm	ll	ll	ll	lm	lm	ll	lm	lm	ll	ll	ll	lm	lm	lm	ll	ll	ll	ll	lm	ll	lm	ll	ll	lm	lm	ll	ll	ll	ll	lm	ll	ll	lm	lm	lm	ll	ll	ll	lm	lm	ll	lm	lm
R_23403516_L14_62_2	R_23403516_L14_62_2	LG14	<nnxnp>	{-0}	(nn,np)	np	nn	np	nn	np	np	nn	nn	nn	nn	nn	np	np	nn	nn	nn	np	np	nn	np	nn	np	nn	np	nn	np	nn	nn	np	np	nn	np	np	np	np	np	nn	np	nn	nn	np	nn	nn	np
R_20380789_L14_41_1	R_20380789_L14_41_1	LG14	<nnxnp>	{-0}	(nn,np)	np	np	np	nn	np	np	nn	nn	nn	nn	np	np	np	nn	nn	nn	np	np	nn	np	nn	np	nn	np	nn	np	nn	nn	np	np	np	np	np	np	np	np	nn	np	np	nn	np	nn	nn	np
LG14_HB_3302_s32h1	R_9112020_L14_32_1	LG14	<lmxll>	{1-}	(ll,lm)	lm	ll	ll	ll	lm	lm	lm	lm	lm	ll	ll	ll	lm	lm	lm	ll	ll	ll	ll	lm	ll	lm	ll	ll	lm	lm	ll	ll	ll	ll	ll	ll	ll	lm	lm	lm	ll	ll	ll	lm	ll	ll	lm	lm
LG14_HB_3302_s32h1	R_9119037_L14_32_1	LG14	<lmxll>	{1-}	(ll,lm)	lm	ll	ll	ll	lm	lm	lm	lm	lm	ll	ll	ll	lm	lm	lm	ll	ll	ll	ll	lm	ll	lm	ll	ll	lm	lm	ll	ll	ll	ll	ll	ll	ll	lm	lm	lm	ll	ll	ll	lm	ll	ll	lm	lm
LG14_HB_3302_s46h1	R_27509563_L14_46_1	LG14	<hkxhk>	{01}	(hh,hk,kk)	hh	kk	hk	kk	hh	hk	hk	hk	kk	hk	kk	hk	hh	hk	hk	kk	hk	hk	kk	hh	kk	hk	kk	hk	hk	hh	kk	hk	hk	hk	hk	hk	hk	hk	hh	hh	kk	hk	kk	hk	hh	kk	hk	hh
LG14_HB_3302_s65h2	R_27605568_L14_65_2	LG14	<nnxnp>	{-1}	(nn,np)	nn	np	nn	np	nn	nn	np	np	np	np	np	nn	nn	np	np	np	nn	nn	np	nn	np	nn	np	nn	np	nn	np	np	nn	nn	np	nn	nn	nn	nn	nn	np	nn	np	np	nn	np	np	nn
LG14_HB_3302_s65h2	R_27608850_L14_65_2	LG14	<nnxnp>	{-1}	(nn,np)	nn	np	nn	np	nn	nn	np	np	np	np	np	nn	nn	np	np	np	nn	nn	np	nn	np	nn	np	nn	np	nn	np	np	nn	nn	np	nn	nn	nn	nn	nn	np	nn	np	np	nn	np	np	nn
GD_02021_L14_67_2	GD_02021_L14_67_2	LG14	<lmxll>	{0-}	(ll,lm)	ll	lm	ll	ll	lm	lm	ll	ll	lm	ll	lm	lm	ll	lm	ll	ll	lm	ll	lm	ll	ll	lm	lm	lm	ll	ll	lm	ll	lm	lm	ll	lm	ll	lm	ll	ll	lm	lm	lm	ll	ll	lm	ll	lm
R_5009375_L14_PA	R_5009375_L14_PA	LG14	<lmxll>	{1-}	(ll,lm)	lm	ll	ll	ll	lm	lm	lm	lm	lm	ll	lm	ll	lm	lm	lm	ll	ll	ll	ll	lm	ll	lm	ll	lm	lm	lm	ll	ll	ll	ll	ll	ll	ll	lm	lm	lm	ll	ll	ll	lm	ll	ll	lm	lm
LG14_HB_3309	R_6130026_L14_PA	LG14	<lmxll>	{1-}	(ll,lm)	lm	ll	ll	ll	lm	lm	lm	lm	lm	ll	lm	ll	lm	lm	lm	ll	ll	ll	ll	lm	ll	lm	ll	lm	lm	lm	ll	ll	ll	ll	ll	ll	ll	lm	lm	lm	ll	ll	ll	lm	ll	ll	lm	lm
LG14_HB_3309	R_6133421_L14_PA	LG14	<lmxll>	{1-}	(ll,lm)	lm	ll	ll	ll	lm	lm	lm	lm	lm	ll	lm	ll	lm	lm	lm	ll	ll	ll	ll	lm	ll	lm	ll	lm	lm	lm	ll	ll	ll	ll	ll	ll	ll	lm	lm	lm	ll	ll	ll	lm	ll	ll	lm	lm
R_23343351_L14_PA	R_23343351_L14_PA	LG14	<nnxnp>	{-0}	(nn,np)	np	nn	np	nn	np	np	nn	nn	nn	nn	nn	np	np	nn	nn	nn	np	np	nn	np	nn	np	nn	np	nn	np	nn	nn	np	np	nn	np	np	np	np	np	nn	np	nn	nn	np	nn	nn	np
LG14_HB_3327	R_26920534_L14_PA	LG14	<hkxhk>	{10}	(hh,hk,kk)	kk	hh	hk	hh	kk	hk	hk	hk	hh	hk	hh	hk	kk	hk	hk	hh	hk	hk	hh	kk	hh	hk	hh	hk	hk	kk	hh	hk	hk	hk	hk	hk	hk	hk	kk	kk	hh	hk	hh	hk	kk	hh	hk	kk
LG14_HB_338	F_0151807_L12_PA	LG14	<nnxnp>	{-0}	(nn,np)	np	nn	np	nn	np	np	nn	nn	nn	nn	np	np	np	nn	nn	nn	np	np	nn	np	nn	np	nn	np	nn	np	nn	nn	np	np	nn	np	np	np	np	np	nn	np	nn	nn	np	nn	nn	np
LG14_HB_382	F_0173301_L13_PA	LG14	<nnxnp>	{-0}	(nn,np)	np	nn	np	nn	np	np	nn	nn	nn	nn	np	np	np	nn	nn	nn	np	np	nn	np	nn	np	nn	np	nn	np	nn	nn	np	np	nn	np	np	np	np	np	nn	np	nn	nn	np	nn	nn	np
LG14_HB_382	F_0173317_L13_PA	LG14	<nnxnp>	{-0}	(nn,np)	np	nn	np	nn	np	np	nn	nn	nn	nn	np	np	np	nn	nn	nn	np	np	nn	np	nn	np	nn	np	nn	np	nn	nn	np	np	nn	np	np	np	np	np	nn	np	nn	nn	np	nn	nn	np
LG14_HB_383	$F_0173707y_LG14_PA	LG14	<nnxnp>	{-0}	(nn,np)	np	nn	np	nn	np	np	nn	nn	nn	nn	np	np	np	nn	nn	nn	np	np	nn	np	nn	np	nn	np	nn	np	nn	nn	np	np	nn	np	np	np	np	np	nn	np	nn	nn	np	nn	nn	np
F_0174163_L13_PA	F_0174163_L13_PA	LG14	<nnxnp>	{-0}	(nn,np)	np	nn	np	nn	np	np	nn	nn	nn	nn	np	np	np	nn	nn	nn	np	np	nn	np	nn	np	nn	np	nn	np	nn	nn	np	np	nn	np	np	np	np	np	nn	np	np	nn	np	nn	nn	np
AFL2_L14_42_1	AFL2_L14_42_1	LG14	<nnxnp>	{-0}	(nn,np)	np	nn	np	nn	np	np	nn	nn	nn	nn	nn	np	np	nn	nn	nn	np	np	nn	np	nn	np	nn	np	nn	np	nn	nn	np	np	nn	np	np	np	np	np	nn	np	nn	nn	np	nn	nn	np
LG14_HB_454	F_0206807_L13_PA	LG14	<hkxhk>	{10}	(hh,hk,kk)	kk	hk	hk	hh	kk	kk	hk	hk	hk	hh	hk	hk	kk	hk	hk	hk	hk	hk	hh	kk	hk	kk	hh	hk	hk	kk	hh	hk	hk	hk	hk	hk	hk	kk	kk	kk	hh	hk	hk	hk	hk	hk	hk	kk
LG14_HB_454	F_0206809_L13_PA	LG14	<nnxnp>	{-0}	(nn,np)	np	np	np	nn	np	np	nn	nn	nn	nn	np	np	np	nn	nn	np	np	np	nn	np	np	np	nn	np	nn	np	nn	np	np	np	np	np	np	np	np	np	nn	np	np	nn	np	np	nn	np
LG14_HB_454	F_0206805_L13_PA	LG14	<lmxll>	{1-}	(ll,lm)	lm	ll	ll	ll	lm	lm	lm	lm	lm	ll	ll	ll	lm	lm	lm	ll	ll	ll	ll	lm	ll	lm	ll	ll	lm	lm	ll	ll	ll	ll	ll	ll	ll	lm	lm	lm	ll	ll	ll	lm	ll	ll	lm	lm
LG14_HB_454	F_0206806_L13_PA	LG14	<lmxll>	{1-}	(ll,lm)	lm	ll	ll	ll	lm	lm	lm	lm	lm	ll	ll	ll	lm	lm	lm	ll	ll	ll	ll	lm	ll	lm	ll	ll	lm	lm	ll	ll	ll	ll	ll	ll	ll	lm	lm	lm	ll	ll	ll	lm	ll	ll	lm	lm
LG14_HB_454	F_0206812_L13_PA	LG14	<lmxll>	{1-}	(ll,lm)	lm	ll	ll	ll	lm	lm	lm	lm	lm	ll	ll	ll	lm	lm	lm	ll	ll	ll	ll	lm	ll	lm	ll	ll	lm	lm	ll	ll	ll	ll	ll	ll	ll	lm	lm	lm	ll	ll	ll	lm	ll	ll	lm	lm
LG14_HB_463	F_0212348_L14_PA	LG14	<nnxnp>	{-0}	(nn,np)	np	nn	nn	nn	np	np	nn	nn	nn	nn	np	np	np	nn	nn	np	nn	np	nn	nn	np	np	nn	nn	nn	np	nn	np	np	np	np	np	np	np	np	np	nn	nn	np	nn	np	np	nn	np
LG14_HB_463	F_0212356_L14_PA	LG14	<nnxnp>	{-0}	(nn,np)	np	nn	nn	nn	np	np	nn	nn	nn	nn	np	np	np	nn	nn	np	nn	np	nn	nn	np	np	nn	nn	nn	np	nn	np	np	np	np	np	np	np	np	np	nn	nn	np	nn	np	np	nn	np
LG14_HB_464	F_0212417_L14_PA	LG14	<nnxnp>	{-0}	(nn,np)	np	nn	nn	nn	np	np	nn	nn	nn	nn	np	np	np	nn	nn	np	nn	np	nn	nn	np	np	nn	nn	nn	np	nn	np	np	np	np	np	np	np	np	np	nn	nn	np	nn	np	np	nn	np
LG14_HB_464	F_0212425_L14_PA	LG14	<nnxnp>	{-0}	(nn,np)	np	nn	nn	nn	np	np	nn	nn	nn	nn	np	np	np	nn	nn	np	nn	np	nn	nn	np	np	nn	nn	nn	np	nn	np	np	np	np	np	np	np	np	np	nn	nn	np	nn	np	np	nn	np
LG14_HB_464	F_0212429_L14_PA	LG14	<nnxnp>	{-0}	(nn,np)	np	nn	nn	nn	np	np	nn	nn	nn	nn	np	np	np	nn	nn	np	nn	np	nn	nn	np	np	nn	nn	nn	np	nn	np	np	np	np	np	np	np	np	np	nn	nn	np	nn	np	np	nn	np
LG14_HB_465	F_0212679_L14_PA	LG14	<nnxnp>	{-0}	(nn,np)	np	nn	nn	nn	np	np	nn	nn	nn	nn	np	np	np	nn	nn	np	nn	np	nn	nn	np	np	nn	nn	nn	np	nn	np	np	np	np	np	np	np	np	np	nn	nn	np	nn	np	np	nn	np
LG14_HB_465	F_0212691_L14_PA	LG14	<nnxnp>	{-0}	(nn,np)	np	nn	nn	nn	np	np	nn	nn	nn	nn	np	np	np	nn	nn	np	nn	np	nn	nn	np	np	nn	nn	nn	np	nn	np	np	np	np	np	np	np	np	np	nn	nn	np	nn	np	np	nn	np
LG14_HB_465	F_0212712_L14_PA	LG14	<nnxnp>	{-0}	(nn,np)	np	nn	nn	nn	np	np	nn	nn	nn	nn	np	np	np	nn	nn	np	nn	np	nn	nn	np	np	nn	nn	nn	np	nn	np	np	np	np	np	np	np	np	np	nn	nn	np	nn	np	np	nn	np
LG14_HB_465.5	R_240906_L14_PA	LG14	<nnxnp>	{-0}	(nn,np)	np	nn	nn	nn	np	np	nn	nn	nn	nn	np	np	np	nn	nn	np	nn	np	nn	nn	np	np	nn	nn	nn	np	nn	np	np	np	np	np	np	np	np	np	nn	nn	np	nn	np	np	nn	np
LG14_HB_465.5	R_246638_L14_PA	LG14	<nnxnp>	{-0}	(nn,np)	np	nn	nn	nn	np	np	nn	nn	nn	nn	np	np	np	nn	nn	np	nn	np	nn	nn	np	np	nn	nn	nn	np	nn	np	np	np	np	np	np	np	np	np	nn	nn	np	nn	np	np	nn	np
LG14_HB_465.8	R_612490_L14_PA	LG14	<lmxll>	{1-}	(ll,lm)	lm	ll	ll	ll	lm	ll	lm	ll	lm	ll	lm	ll	lm	lm	lm	ll	ll	ll	lm	lm	ll	lm	ll	lm	lm	lm	ll	ll	lm	ll	ll	ll	ll	lm	lm	lm	ll	ll	ll	lm	ll	ll	lm	lm
LG14_HB_465.8	R_617436_L14_PA	LG14	<lmxll>	{1-}	(ll,lm)	lm	ll	ll	ll	lm	ll	lm	ll	lm	ll	lm	ll	lm	lm	lm	ll	ll	ll	lm	lm	ll	lm	ll	lm	lm	lm	ll	ll	lm	ll	ll	ll	ll	lm	lm	lm	ll	ll	ll	lm	ll	ll	lm	lm
LG14_HB_465.8	R_623818_L14_PA	LG14	<lmxll>	{1-}	(ll,lm)	lm	ll	ll	ll	lm	ll	lm	ll	lm	ll	lm	ll	lm	lm	lm	ll	ll	ll	lm	lm	ll	lm	ll	lm	lm	lm	ll	ll	lm	ll	ll	ll	ll	lm	lm	lm	ll	ll	ll	lm	ll	ll	lm	lm
LG14_HB_465.8	R_671147_L14_PA	LG14	<nnxnp>	{-0}	(nn,np)	np	nn	nn	nn	np	np	nn	nn	nn	nn	np	np	np	nn	nn	np	nn	np	nn	nn	np	np	nn	nn	nn	np	nn	np	np	np	np	np	np	np	np	np	nn	nn	np	nn	np	np	nn	np
LG14_HB_465.8	R_699123_L14_PA	LG14	<lmxll>	{1-}	(ll,lm)	lm	ll	ll	ll	lm	ll	lm	ll	lm	ll	lm	ll	lm	lm	lm	ll	ll	ll	lm	lm	ll	lm	ll	lm	lm	lm	ll	ll	lm	ll	ll	ll	ll	lm	lm	lm	ll	ll	ll	lm	ll	ll	lm	lm
LG14_HB_467	F_0213683_L14_PA	LG14	<lmxll>	{1-}	(ll,lm)	lm	ll	ll	ll	lm	ll	lm	ll	lm	ll	lm	ll	lm	lm	lm	ll	ll	ll	lm	lm	ll	lm	ll	lm	lm	lm	ll	ll	lm	ll	ll	ll	ll	lm	lm	lm	ll	ll	ll	lm	ll	ll	lm	lm
LG14_HB_467	F_0213684_L14_PA	LG14	<nnxnp>	{-0}	(nn,np)	np	nn	nn	nn	np	np	nn	nn	nn	nn	np	np	np	nn	nn	np	nn	np	nn	nn	np	np	nn	nn	nn	np	nn	np	np	np	np	np	np	np	np	np	nn	nn	np	nn	np	np	nn	np
LG14_HB_467	F_0213689_L14_PA	LG14	<lmxll>	{1-}	(ll,lm)	lm	ll	ll	ll	lm	ll	lm	ll	lm	ll	lm	ll	lm	lm	lm	ll	ll	ll	lm	lm	ll	lm	ll	lm	lm	lm	ll	ll	lm	ll	ll	ll	ll	lm	lm	lm	ll	ll	ll	lm	ll	ll	lm	lm
LG14_HB_467	F_0213692_L14_PA	LG14	<lmxll>	{1-}	(ll,lm)	lm	ll	ll	ll	lm	ll	lm	ll	lm	ll	lm	ll	lm	lm	lm	ll	ll	ll	lm	lm	ll	lm	ll	lm	lm	lm	ll	ll	lm	ll	ll	ll	ll	lm	lm	lm	ll	ll	ll	lm	ll	ll	lm	lm
LG14_HB_467	F_0213698_L14_PA	LG14	<lmxll>	{1-}	(ll,lm)	lm	ll	ll	ll	lm	ll	lm	ll	--	ll	lm	ll	lm	lm	lm	ll	--	ll	lm	--	ll	lm	ll	lm	lm	lm	ll	ll	lm	ll	ll	ll	ll	lm	lm	lm	ll	ll	ll	lm	ll	ll	lm	lm
LG14_HB_467	R_738185_L14_PA	LG14	<lmxll>	{1-}	(ll,lm)	lm	ll	ll	ll	lm	ll	lm	ll	lm	ll	lm	ll	lm	lm	lm	ll	ll	ll	lm	lm	ll	lm	ll	lm	lm	lm	ll	ll	lm	ll	ll	ll	ll	lm	lm	lm	ll	ll	ll	lm	ll	ll	lm	lm
LG14_HB_467.5	GD_01902_L14_PA	LG14	<lmxll>	{1-}	(ll,lm)	lm	ll	ll	ll	lm	ll	lm	ll	lm	ll	lm	ll	lm	lm	lm	ll	ll	ll	lm	lm	ll	lm	ll	lm	lm	lm	ll	ll	lm	ll	ll	ll	ll	lm	lm	lm	ll	ll	ll	lm	ll	ll	lm	lm
LG14_HB_467.5	R_735528_L14_PA	LG14	<lmxll>	{1-}	(ll,lm)	lm	ll	ll	ll	lm	ll	lm	ll	lm	ll	lm	ll	lm	lm	lm	ll	ll	ll	lm	lm	ll	lm	ll	lm	lm	lm	ll	ll	lm	ll	ll	ll	ll	lm	lm	lm	ll	ll	ll	lm	ll	ll	lm	lm
LG14_HB_467.5	R_741541_L14_PA	LG14	<lmxll>	{1-}	(ll,lm)	lm	ll	ll	ll	lm	ll	lm	ll	lm	ll	lm	ll	lm	lm	lm	ll	ll	ll	lm	lm	ll	lm	ll	lm	lm	lm	ll	ll	lm	ll	ll	ll	ll	lm	lm	lm	ll	ll	ll	lm	ll	ll	lm	lm
LG14_HB_468	F_0214486_L14_PA	LG14	<hkxhk>	{10}	(hh,hk,kk)	kk	hk	hh	hh	kk	kk	hk	hh	hk	hh	kk	hk	kk	hk	hk	hk	hk	hk	hk	hk	hk	kk	hh	hk	hk	kk	hh	hk	hk	hk	hk	hk	hk	kk	kk	kk	hh	hh	hk	hk	hk	hk	hk	kk
LG14_HB_468	F_0214492_L14_PA	LG14	<lmxll>	{1-}	(ll,lm)	lm	ll	ll	ll	lm	lm	lm	ll	lm	ll	lm	ll	lm	lm	lm	ll	ll	ll	lm	lm	ll	lm	ll	lm	lm	lm	ll	ll	ll	ll	ll	ll	ll	lm	lm	lm	ll	ll	ll	lm	ll	ll	lm	lm
LG14_HB_468	F_0214504_L14_PA	LG14	<lmxll>	{1-}	(ll,lm)	lm	ll	ll	ll	lm	lm	lm	ll	lm	ll	lm	ll	lm	lm	lm	ll	ll	ll	lm	lm	ll	lm	ll	lm	lm	lm	ll	ll	ll	ll	ll	ll	ll	lm	lm	lm	ll	ll	ll	lm	ll	ll	lm	lm
LG14_HB_469	F_0214691_L14_PA	LG14	<lmxll>	{1-}	(ll,lm)	lm	ll	ll	ll	lm	lm	lm	ll	lm	ll	lm	ll	lm	lm	lm	ll	ll	ll	lm	lm	ll	lm	ll	lm	lm	lm	ll	ll	ll	ll	ll	ll	ll	lm	lm	lm	ll	ll	ll	lm	ll	ll	lm	lm
LG14_HB_469	F_0214692_L14_PA	LG14	<lmxll>	{1-}	(ll,lm)	lm	ll	ll	ll	lm	lm	lm	ll	lm	ll	lm	ll	lm	lm	lm	ll	ll	ll	lm	lm	ll	lm	ll	lm	lm	lm	ll	ll	ll	ll	ll	ll	ll	lm	lm	lm	ll	ll	ll	lm	ll	ll	lm	lm
LG14_HB_469	F_0214693_L14_PA	LG14	<lmxll>	{1-}	(ll,lm)	lm	ll	ll	ll	lm	lm	lm	ll	lm	ll	lm	ll	lm	lm	lm	ll	ll	ll	lm	lm	ll	lm	ll	lm	lm	lm	ll	ll	ll	ll	ll	ll	ll	lm	lm	lm	ll	ll	ll	lm	ll	ll	lm	lm
LG14_HB_469	F_0214700_L14_PA	LG14	<lmxll>	{1-}	(ll,lm)	lm	ll	ll	ll	lm	lm	lm	ll	lm	ll	lm	ll	lm	lm	lm	ll	ll	ll	lm	lm	ll	lm	ll	lm	lm	lm	ll	ll	ll	ll	ll	ll	ll	lm	lm	lm	ll	ll	ll	lm	ll	ll	lm	lm
LG14_HB_469	F_0214704_L14_PA	LG14	<lmxll>	{1-}	(ll,lm)	lm	ll	ll	ll	lm	lm	lm	ll	lm	ll	lm	ll	lm	lm	lm	ll	ll	ll	lm	lm	ll	lm	ll	lm	lm	lm	ll	ll	ll	ll	ll	ll	ll	lm	lm	lm	ll	ll	ll	lm	ll	ll	lm	lm
LG14_HB_469	F_0214705_L14_PA	LG14	<lmxll>	{1-}	(ll,lm)	lm	ll	ll	ll	lm	lm	lm	ll	lm	ll	lm	ll	lm	lm	lm	ll	ll	ll	lm	lm	ll	lm	ll	lm	lm	lm	ll	ll	ll	ll	ll	ll	ll	lm	lm	lm	ll	ll	ll	lm	ll	ll	lm	lm
LG14_HB_469.5	GD_00163_L14_PA	LG14	<hkxhk>	{01}	(hh,hk,kk)	hh	hk	kk	kk	hh	hh	hk	kk	hk	kk	hh	hk	hh	hk	hk	hk	hk	hk	hk	hk	hk	hh	kk	hk	hk	hh	kk	hk	hk	hk	hk	hk	hk	hh	hh	hh	kk	kk	hk	hk	hk	hk	hk	hh
LG14_HB_469.5	GD_01853_L14_PA	LG14	<lmxll>	{1-}	(ll,lm)	lm	ll	ll	ll	lm	lm	lm	lm	lm	ll	lm	ll	lm	lm	lm	ll	ll	ll	ll	lm	ll	lm	ll	lm	lm	lm	ll	ll	ll	ll	ll	ll	ll	lm	lm	lm	ll	ll	ll	lm	ll	ll	lm	lm
LG14_HB_470	F_0215271_L14_PA	LG14	<lmxll>	{1-}	(ll,lm)	lm	ll	ll	ll	lm	lm	lm	lm	lm	ll	lm	ll	lm	lm	lm	ll	ll	ll	ll	lm	ll	lm	ll	lm	lm	lm	ll	ll	ll	ll	ll	ll	ll	lm	lm	lm	ll	ll	ll	lm	ll	ll	lm	lm
LG14_HB_471	F_0215392_L14_PA	LG14	<hkxhk>	{10}	(hh,hk,kk)	kk	hk	hh	hh	kk	kk	hk	hk	hk	hh	kk	hk	kk	hk	hk	hk	hk	hk	hh	hk	hk	kk	hh	kk	hk	kk	hh	hk	hk	hk	hk	hk	hk	kk	kk	kk	hh	hh	hk	hk	hk	hk	hk	kk
LG14_HB_471	F_0215393_L14_PA	LG14	<lmxll>	{1-}	(ll,lm)	lm	ll	ll	ll	lm	lm	lm	lm	lm	ll	lm	ll	lm	lm	lm	ll	ll	ll	ll	lm	ll	lm	ll	lm	lm	lm	ll	ll	ll	ll	ll	ll	ll	lm	lm	lm	ll	ll	ll	lm	ll	ll	lm	lm
LG14_HB_471	F_0215400_L14_PA	LG14	<lmxll>	{1-}	(ll,lm)	lm	ll	ll	ll	lm	lm	lm	lm	lm	ll	lm	ll	lm	lm	lm	ll	ll	ll	ll	lm	ll	lm	ll	lm	lm	lm	ll	ll	ll	ll	ll	ll	ll	lm	lm	lm	ll	ll	ll	lm	ll	ll	lm	lm
LG14_HB_471	F_0215402_L14_PA	LG14	<lmxll>	{1-}	(ll,lm)	lm	ll	ll	ll	lm	lm	lm	lm	lm	ll	lm	ll	lm	lm	lm	ll	ll	ll	ll	lm	ll	lm	ll	lm	lm	lm	ll	ll	ll	ll	ll	ll	ll	lm	lm	lm	ll	ll	ll	lm	ll	ll	lm	lm
LG14_HB_471	F_0215417_L14_PA	LG14	<lmxll>	{1-}	(ll,lm)	lm	ll	ll	ll	lm	lm	lm	lm	lm	ll	lm	ll	lm	lm	lm	ll	ll	ll	ll	lm	ll	lm	ll	lm	lm	lm	ll	ll	ll	ll	ll	ll	ll	lm	lm	lm	ll	ll	ll	lm	ll	ll	lm	lm
LG14_HB_471	F_0215428_L14_PA	LG14	<lmxll>	{1-}	(ll,lm)	lm	ll	ll	ll	lm	lm	lm	lm	lm	ll	lm	ll	lm	lm	lm	ll	ll	ll	ll	lm	ll	lm	ll	lm	lm	lm	ll	ll	ll	ll	ll	ll	ll	lm	lm	lm	ll	ll	ll	lm	ll	ll	lm	lm
LG14_HB_471.5	R_2076283_L14_PA	LG14	<nnxnp>	{-0}	(nn,np)	np	np	nn	nn	np	np	nn	nn	nn	nn	np	np	np	nn	nn	np	np	np	nn	nn	np	np	nn	np	nn	np	nn	np	np	np	np	np	np	np	np	np	nn	nn	np	nn	np	np	nn	np
LG14_HB_472	F_0215688_L14_PA	LG14	<lmxll>	{1-}	(ll,lm)	lm	ll	ll	ll	lm	lm	lm	lm	lm	ll	lm	ll	lm	lm	lm	ll	ll	ll	ll	lm	ll	lm	ll	lm	lm	lm	ll	ll	ll	ll	ll	ll	ll	lm	lm	lm	ll	ll	ll	lm	ll	ll	lm	lm
LG14_HB_472	F_0215698_L14_PA	LG14	<lmxll>	{1-}	(ll,lm)	lm	ll	ll	ll	lm	lm	lm	lm	lm	ll	lm	ll	lm	lm	lm	ll	ll	ll	ll	lm	ll	lm	ll	lm	lm	lm	ll	ll	ll	ll	ll	ll	ll	lm	lm	lm	ll	ll	ll	lm	ll	ll	lm	lm
LG14_HB_472	F_0215701_L14_PA	LG14	<lmxll>	{1-}	(ll,lm)	lm	ll	ll	ll	lm	lm	lm	lm	lm	ll	lm	ll	lm	lm	lm	ll	ll	ll	ll	lm	ll	lm	ll	lm	lm	lm	ll	ll	ll	ll	ll	ll	ll	lm	lm	lm	ll	ll	ll	lm	ll	ll	lm	lm
LG14_HB_472	F_0215710_L14_PA	LG14	<lmxll>	{1-}	(ll,lm)	lm	ll	ll	ll	lm	lm	lm	lm	lm	ll	lm	ll	lm	lm	lm	ll	ll	ll	ll	lm	ll	lm	ll	lm	lm	lm	ll	ll	ll	ll	ll	ll	ll	lm	lm	lm	ll	ll	ll	lm	ll	ll	lm	lm
LG14_HB_472	F_0215720_L14_PA	LG14	<lmxll>	{1-}	(ll,lm)	lm	ll	ll	ll	lm	lm	lm	lm	lm	ll	lm	ll	lm	lm	lm	ll	ll	ll	ll	lm	ll	lm	ll	lm	lm	lm	ll	ll	ll	ll	ll	ll	ll	lm	lm	lm	ll	ll	ll	lm	ll	ll	lm	lm
LG14_HB_472.5	R_3601270_L14_PA	LG14	<lmxll>	{1-}	(ll,lm)	lm	ll	ll	ll	lm	lm	lm	lm	lm	ll	lm	ll	lm	lm	lm	ll	ll	ll	ll	lm	ll	lm	ll	lm	lm	lm	ll	ll	ll	ll	ll	ll	ll	lm	lm	lm	ll	ll	ll	lm	ll	ll	lm	lm
LG14_HB_473	F_0215969_L14_PA	LG14	<lmxll>	{1-}	(ll,lm)	lm	ll	ll	ll	lm	lm	lm	lm	lm	ll	lm	ll	lm	lm	lm	ll	ll	ll	ll	lm	ll	lm	ll	lm	lm	lm	ll	ll	ll	ll	ll	ll	ll	lm	lm	lm	ll	ll	ll	lm	ll	ll	lm	lm
LG14_HB_476	F_0216719_L14_PA	LG14	<efxeg>	{10}	(ee,ef,eg,fg)	fg	eg	ee	ee	fg	fg	ef	ef	ef	ee	fg	eg	fg	ef	ef	eg	eg	eg	ee	ef	eg	fg	ee	fg	ef	fg	ee	eg	eg	eg	eg	eg	eg	fg	fg	fg	ee	ee	eg	ef	eg	eg	ef	fg
LG14_HB_476	F_0216747_L14_PA	LG14	<hkxhk>	{01}	(h-,kk)	h-	h-	kk	kk	h-	h-	h-	h-	h-	kk	h-	h-	h-	h-	h-	h-	h-	h-	kk	h-	h-	h-	kk	h-	h-	h-	kk	h-	h-	h-	h-	h-	h-	h-	h-	h-	kk	kk	h-	h-	h-	h-	h-	h-
LG14_HB_476	F_0216751_L14_PA	LG14	<hkxhk>	{01}	(hh,hk,kk)	hh	hk	kk	kk	hh	hh	hk	hk	hk	kk	hh	hk	hh	hk	hk	hk	hk	hk	kk	hk	hk	hh	kk	hh	hk	hh	kk	hk	hk	hk	hk	hk	hk	hh	hh	hh	kk	kk	hk	hk	hk	hk	hk	hh
LG14_HB_476	F_0216754_L14_PA	LG14	<hkxhk>	{01}	(h-,kk)	h-	h-	kk	kk	h-	h-	h-	h-	h-	kk	h-	h-	h-	h-	h-	h-	h-	h-	kk	h-	h-	h-	kk	h-	h-	h-	kk	h-	h-	h-	h-	h-	h-	h-	h-	h-	kk	kk	h-	h-	h-	h-	h-	h-
LG14_HB_476	F_0216728_L14_PA	LG14	<lmxll>	{1-}	(ll,lm)	lm	ll	ll	ll	lm	lm	lm	lm	lm	ll	lm	ll	lm	lm	lm	ll	ll	ll	ll	lm	ll	lm	ll	lm	lm	lm	ll	ll	ll	ll	ll	ll	ll	lm	lm	lm	ll	ll	ll	lm	ll	ll	lm	lm
LG14_HB_476	F_0216731_L14_PA	LG14	<lmxll>	{1-}	(ll,lm)	lm	ll	ll	ll	lm	lm	lm	lm	lm	ll	lm	ll	lm	lm	lm	ll	ll	ll	ll	lm	ll	lm	ll	lm	lm	lm	ll	ll	ll	ll	ll	ll	ll	lm	lm	lm	ll	ll	ll	lm	ll	ll	lm	lm
LG14_HB_476	F_0216732_L14_PA	LG14	<lmxll>	{1-}	(ll,lm)	lm	ll	ll	ll	lm	lm	lm	lm	lm	ll	lm	ll	lm	lm	lm	ll	ll	ll	ll	lm	ll	lm	ll	lm	lm	lm	ll	ll	ll	ll	ll	ll	ll	lm	lm	lm	ll	ll	ll	lm	ll	ll	lm	lm
LG14_HB_476	F_0216744_L14_PA	LG14	<lmxll>	{1-}	(ll,lm)	lm	ll	ll	ll	lm	lm	lm	lm	lm	ll	lm	ll	lm	lm	lm	ll	ll	ll	ll	lm	ll	lm	ll	lm	lm	lm	ll	ll	ll	ll	ll	ll	ll	lm	lm	lm	ll	ll	ll	lm	ll	ll	lm	lm
LG14_HB_476	GD_01767_L14_PA	LG14	<lmxll>	{1-}	(ll,lm)	lm	ll	ll	ll	lm	lm	lm	lm	lm	ll	lm	ll	lm	lm	lm	ll	ll	ll	ll	lm	ll	lm	ll	lm	lm	lm	ll	ll	ll	ll	ll	ll	ll	lm	lm	lm	ll	ll	ll	lm	ll	ll	lm	lm
LG14_HB_479	F_0218294_L14_PA	LG14	<lmxll>	{1-}	(ll,lm)	lm	ll	ll	ll	lm	lm	lm	lm	lm	ll	lm	ll	lm	lm	lm	ll	ll	ll	ll	lm	ll	lm	ll	lm	lm	lm	ll	ll	ll	ll	ll	ll	ll	lm	lm	lm	ll	ll	ll	lm	ll	ll	lm	lm
LG14_HB_479	F_0218297_L14_PA	LG14	<nnxnp>	{-0}	(nn,np)	np	np	nn	nn	np	np	nn	nn	nn	nn	np	np	np	nn	nn	np	np	np	nn	nn	np	np	nn	np	nn	np	nn	np	np	np	np	np	np	np	np	np	nn	np	np	nn	np	np	nn	np
LG14_HB_479	F_0218311_L14_PA	LG14	<hkxhk>	{10}	(hh,hk,kk)	kk	hk	hh	hh	kk	kk	hk	hk	hk	hh	kk	hk	kk	hk	hk	hk	hk	hk	hh	hk	hk	kk	hh	kk	hk	kk	hh	hk	hk	hk	hk	hk	hk	kk	kk	kk	hh	hk	hk	hk	hk	hk	hk	kk
LG14_HB_479	R_4987187_L14_PA	LG14	<nnxnp>	{-0}	(nn,np)	np	np	nn	nn	np	np	nn	nn	nn	nn	np	np	np	nn	nn	np	np	np	nn	nn	np	np	nn	np	nn	np	nn	np	np	np	np	np	np	np	np	np	nn	np	np	nn	np	np	nn	np
LG14_HB_480	F_0218775_L14_PA	LG14	<lmxll>	{1-}	(ll,lm)	lm	ll	ll	ll	lm	lm	lm	lm	lm	ll	lm	ll	lm	lm	lm	ll	ll	ll	ll	lm	ll	lm	ll	lm	lm	lm	ll	ll	ll	ll	ll	ll	ll	lm	lm	lm	ll	ll	ll	lm	ll	ll	lm	lm
LG14_HB_480	F_0218781_L14_PA	LG14	<lmxll>	{1-}	(ll,lm)	lm	ll	ll	ll	lm	lm	lm	lm	lm	ll	lm	ll	lm	lm	lm	ll	ll	ll	ll	lm	ll	lm	ll	lm	lm	lm	ll	ll	ll	ll	ll	ll	ll	lm	lm	lm	ll	ll	ll	lm	ll	ll	lm	lm
LG14_HB_480.5	R_4973511_L14_PA	LG14	<lmxll>	{1-}	(ll,lm)	lm	ll	ll	ll	lm	lm	lm	lm	lm	ll	lm	ll	lm	lm	lm	ll	ll	ll	ll	lm	ll	lm	ll	lm	lm	lm	ll	ll	ll	ll	ll	ll	ll	lm	lm	lm	ll	ll	ll	lm	ll	ll	lm	lm
LG14_HB_480.5	GD_00248_L14_PA	LG14	<hkxhk>	{10}	(hh,hk,kk)	kk	hk	hh	hh	kk	kk	hk	hk	hk	hh	kk	hk	kk	hk	hk	hk	hk	hk	hh	hk	hk	kk	hh	kk	hk	kk	hh	hk	hk	hk	hk	hk	hk	kk	kk	kk	hh	hk	hk	hk	hk	hk	hk	kk
LG14_HB_481	F_0219167_L14_PA	LG14	<nnxnp>	{-0}	(nn,np)	np	np	nn	nn	np	np	nn	nn	nn	nn	np	np	np	nn	nn	np	np	np	nn	nn	np	np	nn	np	--	np	nn	--	--	np	np	np	np	np	np	np	nn	np	np	nn	np	np	nn	np
LG14_HB_482	GD_00010_L14_PA	LG14	<lmxll>	{1-}	(ll,lm)	lm	ll	ll	ll	lm	lm	lm	lm	lm	ll	lm	ll	lm	lm	lm	ll	ll	ll	ll	lm	ll	lm	ll	lm	lm	lm	ll	ll	ll	ll	ll	ll	ll	lm	lm	lm	ll	ll	ll	lm	ll	ll	lm	lm
LG14_HB_482	R_6094366_L14_PA	LG14	<lmxll>	{1-}	(ll,lm)	lm	ll	ll	ll	lm	lm	lm	lm	lm	ll	lm	ll	lm	lm	lm	ll	ll	ll	ll	lm	ll	lm	ll	lm	lm	lm	ll	ll	ll	ll	ll	ll	ll	lm	lm	lm	ll	ll	ll	lm	ll	ll	lm	lm
LG14_HB_482.5	R_6168713_L14_PA	LG14	<lmxll>	{1-}	(ll,lm)	lm	ll	ll	ll	lm	lm	lm	lm	lm	ll	lm	ll	lm	lm	lm	ll	ll	ll	ll	lm	ll	lm	ll	lm	lm	lm	ll	ll	ll	ll	ll	ll	ll	lm	lm	lm	ll	ll	ll	lm	ll	ll	lm	lm
LG14_HB_483	F_0220478_L14_PA	LG14	<lmxll>	{1-}	(ll,lm)	lm	ll	ll	ll	lm	lm	lm	lm	lm	ll	lm	ll	lm	lm	lm	ll	ll	ll	ll	lm	ll	lm	ll	lm	lm	lm	ll	ll	ll	ll	ll	ll	ll	lm	lm	lm	ll	ll	ll	lm	ll	ll	lm	lm
LG14_HB_483	F_0220496_L14_PA	LG14	<lmxll>	{1-}	(ll,lm)	lm	ll	ll	ll	lm	lm	lm	lm	lm	ll	lm	ll	lm	lm	lm	ll	ll	ll	ll	lm	ll	lm	ll	lm	lm	lm	ll	ll	ll	ll	ll	ll	ll	lm	lm	lm	ll	ll	ll	lm	ll	ll	lm	lm
LG14_HB_483	F_0220498_L14_PA	LG14	<lmxll>	{1-}	(ll,lm)	lm	ll	ll	ll	lm	lm	lm	lm	lm	ll	lm	ll	lm	lm	lm	ll	ll	ll	ll	lm	ll	lm	ll	lm	lm	lm	ll	ll	ll	ll	ll	ll	ll	lm	lm	lm	ll	ll	ll	lm	ll	ll	lm	lm
LG14_HB_483	R_6465741_L14_PA	LG14	<lmxll>	{1-}	(ll,lm)	lm	ll	ll	ll	lm	lm	lm	lm	lm	ll	lm	ll	lm	lm	lm	ll	ll	ll	ll	lm	ll	lm	ll	lm	lm	lm	ll	ll	ll	ll	ll	ll	ll	lm	lm	lm	ll	ll	ll	lm	ll	ll	lm	lm
LG14_HB_484	F_0221139_L14_PA	LG14	<hkxhk>	{10}	(hh,hk,kk)	kk	hk	hk	hh	kk	kk	hk	hk	hk	hh	hk	hk	kk	hk	hk	hk	hk	hk	hh	kk	hk	kk	hh	hk	hk	kk	hh	hk	hk	hk	hk	hk	hk	kk	kk	kk	hh	hk	hk	hk	hk	hk	hk	kk
LG14_HB_484	F_0221151_L14_PA	LG14	<hkxhk>	{10}	(hh,hk,kk)	kk	hk	hk	hh	kk	kk	hk	hk	hk	hh	hk	hk	kk	hk	hk	hk	hk	hk	hh	kk	hk	kk	hh	hk	hk	kk	hh	hk	hk	hk	hk	hk	hk	kk	kk	kk	hh	hk	hk	hk	hk	hk	hk	kk
LG14_HB_484	F_0221135_L14_PA	LG14	<lmxll>	{1-}	(ll,lm)	lm	ll	ll	ll	lm	lm	lm	lm	lm	ll	ll	ll	lm	lm	lm	ll	ll	ll	ll	lm	ll	lm	ll	ll	lm	lm	ll	ll	ll	ll	ll	ll	ll	lm	lm	lm	ll	ll	ll	lm	ll	ll	lm	lm
LG14_HB_484	F_0221140_L14_PA	LG14	<lmxll>	{1-}	(ll,lm)	lm	ll	ll	ll	lm	lm	lm	lm	lm	ll	ll	ll	lm	lm	lm	ll	ll	ll	ll	lm	ll	lm	ll	ll	lm	lm	ll	ll	ll	ll	ll	ll	ll	lm	lm	lm	ll	ll	ll	lm	ll	ll	lm	lm
LG14_HB_490	F_0224659_L14_PA	LG14	<lmxll>	{1-}	(ll,lm)	lm	ll	ll	ll	lm	lm	lm	lm	lm	ll	ll	ll	lm	lm	lm	ll	ll	ll	ll	lm	ll	lm	ll	ll	lm	lm	ll	ll	ll	ll	ll	ll	ll	lm	lm	lm	ll	ll	ll	lm	ll	ll	lm	lm
LG14_HB_490	R_9067765_L14_PA	LG14	<lmxll>	{1-}	(ll,lm)	lm	ll	ll	ll	lm	lm	lm	lm	lm	ll	ll	ll	lm	lm	lm	ll	ll	ll	ll	lm	ll	lm	ll	ll	lm	lm	ll	ll	ll	ll	ll	ll	ll	lm	lm	lm	ll	ll	ll	lm	ll	ll	lm	lm
LG14_HB_490	R_9077395_L14_PA	LG14	<lmxll>	{1-}	(ll,lm)	lm	ll	ll	ll	lm	lm	lm	lm	lm	ll	ll	ll	lm	lm	lm	ll	ll	ll	ll	lm	ll	lm	ll	ll	lm	lm	ll	ll	ll	ll	ll	ll	ll	lm	lm	lm	ll	ll	ll	lm	ll	ll	lm	lm
LG14_HB_490	F_0224646_L14_PA	LG14	<hkxhk>	{10}	(hh,hk,kk)	kk	hk	hk	hh	kk	kk	hk	hk	kk	hh	hk	hk	kk	hk	hk	hh	hk	hk	hh	kk	hk	kk	hh	hk	hk	kk	hh	hh	hk	hk	hk	hk	hk	kk	kk	kk	hh	hk	hk	hk	hk	hk	hk	kk
LG14_HB_490	F_0224648_L14_PA	LG14	<nnxnp>	{-0}	(nn,np)	np	np	np	nn	np	np	nn	nn	np	nn	np	np	np	nn	nn	nn	np	np	nn	np	np	np	nn	np	nn	np	nn	nn	np	np	np	np	np	np	np	np	nn	np	np	nn	np	np	nn	np
LG14_HB_490	F_0224658_L14_PA	LG14	<nnxnp>	{-0}	(nn,np)	np	np	np	nn	np	np	nn	nn	np	nn	np	np	np	nn	nn	nn	np	np	nn	np	np	--	nn	np	nn	--	nn	nn	np	np	np	np	np	np	np	np	nn	np	np	nn	np	np	nn	--
LG14_HB_495	F_0226599_L14_PA	LG14	<lmxll>	{1-}	(ll,lm)	lm	ll	ll	ll	lm	lm	lm	lm	lm	ll	ll	ll	lm	lm	lm	ll	ll	ll	ll	lm	ll	lm	ll	ll	lm	lm	ll	ll	ll	ll	ll	ll	ll	lm	lm	lm	ll	ll	ll	lm	ll	ll	lm	lm
[truncated: 4,305 more rows]
[truncated: 3 more columns]
