# Supplementary material for: A high-density, multi-parental SNP genetic map on apple validates a new mapping approach for outcrossing species
Source: Hortic Res. 2016 Nov 23;3:16057–. doi: 10.1038/hortres.2016.57 (PMC5120355; doi:10.1038/hortres.2016.57)
Supplement: Supplementary Dataset S7 [file hortres201657-s17.csv]

HB	JM_Locus_Name	LG	SegrT	Phase	Classif.	X12_N01	X12_N02	X12_N03	X12_N06	X12_N08	X12_N09	X12_N10	X12_N12	X12_N13	X12_N14	X12_N15	X12_N16	X12_N18	X12_N19	X12_N20	X12_N21	X12_N22	X12_N24	X12_N27	X12_N29	X12_N30	X12_N32	X12_N33	X12_N34	X12_N35	X12_N36	X12_N37	X12_N39	X12_N40	X12_N41	X12_N42	X12_N46	X12_N47	X12_N48	X12_N49	X12_N50	X12_N52	X12_N53	X12_N54	X12_N55	X12_N56	X12_N57	X12_N58	X12_N59
LG1_HB_1002	F_0464008_L2_PA	LG1	<hkxhk>	{00}	(hh,hk,kk)	hk	hk	hh	hk	hk	kk	hk	hh	hk	hk	hk	kk	hk	hh	hh	hh	hk	hk	hk	hk	hk	hh	hk	hk	kk	hk	hk	kk	hk	hh	hk	kk	hk	hk	hk	hk	kk	hh	hk	hh	hk	hk	kk	hh
LG1_HB_1002	F_0464041_L2_PA	LG1	<hkxhk>	{00}	(hh,hk,kk)	hk	hk	hh	hk	hk	kk	hk	hh	hk	hk	hk	kk	hk	hh	hh	hh	hk	hk	hk	hk	hk	hh	hk	hk	kk	hk	hk	kk	hk	hh	hk	kk	hk	hk	hk	hk	kk	hh	hk	hh	hk	hk	kk	hh
LG1_HB_1133	F_0530052_L3_PA	LG1	<hkxhk>	{00}	(hh,hk,kk)	hk	hk	hh	hk	hk	kk	hk	hh	hk	hk	hk	kk	hk	hh	hh	hh	hk	hk	hk	hk	hk	hh	hk	hk	kk	hk	hk	kk	hk	hh	hk	kk	hk	hk	hk	hk	kk	hh	hk	hh	hk	hk	kk	hh
LG1_HB_1133	F_0530057_L3_PA	LG1	<hkxhk>	{00}	(hh,hk,kk)	hk	hk	hh	hk	hk	kk	hk	hh	hk	hk	hk	kk	hk	hh	hh	hh	hk	hk	hk	hk	hk	hh	hk	hk	kk	hk	hk	kk	hk	hh	hk	kk	hk	hk	hk	hk	kk	hh	hk	hh	hk	hk	kk	hh
LG1_HB_1133	F_0530061_L3_PA	LG1	<hkxhk>	{00}	(hh,hk,kk)	hk	hk	hh	hk	hk	kk	hk	hh	hk	hk	hk	kk	hk	hh	hh	hh	hk	hk	hk	hk	hk	hh	hk	hk	kk	hk	hk	kk	hk	hh	hk	kk	hk	hk	hk	hk	kk	hh	hk	hh	hk	hk	kk	hh
LG1_HB_1133	F_0530079_L3_PA	LG1	<hkxhk>	{11}	(hh,hk,kk)	hk	hk	kk	hk	hk	hh	hk	kk	hk	hk	hk	hh	hk	kk	kk	kk	hk	hk	hk	hk	hk	kk	hk	hk	hh	hk	hk	hh	hk	kk	hk	hh	hk	hk	hk	hk	hh	kk	hk	kk	hk	hk	hh	kk
LG1_HB_1133	F_0530074_L3_PA	LG1	<lmxll>	{0-}	(ll,lm)	ll	lm	ll	ll	ll	lm	lm	ll	ll	ll	lm	lm	ll	ll	ll	ll	lm	ll	ll	lm	ll	ll	ll	lm	lm	ll	lm	lm	lm	ll	ll	lm	lm	ll	ll	lm	lm	ll	ll	ll	lm	lm	lm	ll
LG1_HB_1426	F_0671576_L6_PA	LG1	<hkxhk>	{00}	(hh,hk,kk)	hk	hk	hh	hk	hk	kk	hk	hh	hk	hk	hk	kk	hk	hh	hk	hh	hk	hk	hk	hk	hk	hh	hk	hk	kk	hk	hk	kk	hk	hk	hk	kk	hk	hk	hk	hk	kk	hh	hk	hh	hk	hk	kk	hh
LG1_HB_1430	F_0673800_L6_PA	LG1	<nnxnp>	{-0}	(nn,np)	np	nn	nn	np	np	np	nn	nn	np	np	nn	np	np	nn	nn	nn	nn	np	np	nn	np	nn	np	nn	np	np	nn	np	nn	nn	np	np	nn	np	np	nn	np	nn	np	nn	nn	nn	np	nn
LG1_HB_1430	F_0673802_L6_PA	LG1	<nnxnp>	{-0}	(nn,np)	np	nn	nn	np	np	np	nn	nn	np	np	nn	np	np	nn	nn	nn	nn	np	np	nn	np	nn	np	nn	np	np	nn	np	nn	nn	np	np	nn	np	np	nn	np	nn	np	nn	nn	nn	np	nn
LG1_HB_1511	F_0709599_L7_PA	LG1	<nnxnp>	{-0}	(nn,np)	np	nn	nn	np	np	np	nn	nn	np	np	nn	np	np	nn	nn	nn	nn	np	np	nn	np	nn	np	nn	np	np	nn	np	nn	nn	np	np	nn	np	np	nn	np	nn	np	nn	nn	nn	np	nn
LG1_HB_1627	F_0764004_L8_PA	LG1	<nnxnp>	{-0}	(nn,np)	np	nn	nn	np	np	np	nn	nn	np	np	nn	np	np	nn	nn	nn	nn	np	np	nn	np	nn	np	nn	np	np	nn	np	nn	nn	np	np	nn	np	np	nn	np	nn	np	nn	nn	nn	np	nn
LG1_HB_1627	F_0764006_L8_PA	LG1	<nnxnp>	{-0}	(nn,np)	np	nn	nn	np	np	np	nn	nn	np	np	nn	np	np	nn	nn	nn	nn	np	np	nn	np	nn	np	nn	np	np	nn	np	nn	nn	np	np	nn	np	np	nn	np	nn	np	nn	nn	nn	np	nn
LG1_HB_1627	F_0764008_L8_PA	LG1	<nnxnp>	{-0}	(nn,np)	np	nn	nn	np	np	np	nn	nn	np	np	nn	np	np	nn	nn	nn	nn	np	np	nn	np	nn	np	nn	np	np	nn	np	nn	nn	np	np	nn	np	np	nn	np	nn	np	nn	nn	nn	np	nn
LG1_HB_1627	F_0764013_L8_PA	LG1	<nnxnp>	{-0}	(nn,np)	np	nn	nn	np	np	np	nn	nn	np	np	nn	np	np	nn	nn	nn	nn	np	np	nn	np	nn	np	nn	np	np	nn	np	nn	nn	np	np	nn	np	np	nn	np	nn	np	nn	nn	nn	np	nn
LG1_HB_1627	F_0764007_L8_PA	LG1	<nnxnp>	{-0}	(nn,np)	np	nn	nn	np	np	np	nn	nn	np	np	nn	np	np	--	nn	nn	nn	np	np	nn	np	nn	np	nn	np	np	nn	np	nn	--	np	np	nn	np	np	nn	np	nn	np	nn	nn	nn	np	nn
LG1_HB_1628	F_0764324_L8_PA	LG1	<hkxhk>	{00}	(hh,hk,kk)	hk	hk	hh	hk	hk	kk	hk	hh	hk	hk	hk	kk	hk	hh	hh	hh	hk	hk	hk	hk	hk	hh	hk	hk	kk	hk	hk	kk	hk	hh	hk	kk	hk	hk	hk	hk	kk	hh	hk	hh	hk	hk	kk	hh
LG1_HB_1628	F_0764346_L8_PA	LG1	<nnxnp>	{-0}	(nn,np)	np	nn	nn	np	np	np	nn	nn	np	np	nn	np	np	nn	nn	nn	nn	np	np	nn	np	nn	np	nn	np	np	nn	np	nn	nn	np	np	nn	np	np	nn	np	nn	np	nn	nn	nn	np	nn
LG1_HB_179	F_0079679_L11_PA	LG1	<nnxnp>	{-0}	(nn,np)	np	nn	nn	np	np	np	nn	nn	np	np	nn	np	np	nn	np	nn	nn	np	np	nn	np	nn	np	nn	np	np	nn	np	nn	np	np	np	nn	np	np	nn	np	nn	np	nn	nn	nn	np	nn
LG1_HB_179	F_0079713_L11_PA	LG1	<nnxnp>	{-0}	(nn,np)	np	nn	nn	np	np	np	nn	nn	np	np	nn	np	np	nn	np	nn	nn	np	np	nn	np	nn	np	nn	np	np	nn	np	nn	np	np	np	nn	np	np	nn	np	nn	np	nn	nn	nn	np	nn
LG1_HB_179	F_0079717_L11_PA	LG1	<nnxnp>	{-0}	(nn,np)	np	nn	nn	np	np	np	nn	nn	np	np	nn	np	np	nn	np	nn	nn	np	np	nn	np	nn	np	nn	np	np	nn	np	nn	np	np	np	nn	np	np	nn	np	nn	np	nn	nn	nn	np	nn
LG1_HB_179	F_0079718_L11_PA	LG1	<nnxnp>	{-0}	(nn,np)	np	nn	nn	np	np	np	nn	nn	np	np	nn	np	np	nn	np	nn	nn	np	np	nn	np	nn	np	nn	np	np	nn	np	nn	np	np	np	nn	np	np	nn	np	nn	np	nn	nn	nn	np	nn
LG1_HB_179	F_0079751_L11_PA	LG1	<nnxnp>	{-0}	(nn,np)	np	nn	nn	np	np	np	nn	nn	np	np	nn	np	np	nn	np	nn	nn	np	np	nn	np	nn	np	nn	np	np	nn	np	nn	np	np	np	nn	np	np	nn	np	nn	np	nn	nn	nn	np	nn
LG1_HB_2029_s23h1	F_0937887_L17_23_1	LG1	<hkxhk>	{11}	(hh,hk,kk)	hk	kk	kk	hk	hh	hh	hk	hk	hk	hk	hk	hh	hk	kk	hk	hk	hk	hk	hk	hk	hk	kk	hk	hk	hh	hk	hk	hh	hk	hk	hk	hh	hk	hk	hk	hk	hh	kk	hk	kk	hh	hk	hh	hk
LG1_HB_2029_s23h1	F_0937902_L17_23_1	LG1	<hkxhk>	{11}	(hh,hk,kk)	hk	kk	kk	hk	hh	hh	hk	hk	hk	hk	hk	hh	hk	kk	hk	hk	hk	hk	hk	hk	hk	kk	hk	hk	hh	hk	hk	hh	hk	hk	hk	hh	hk	hk	hk	hk	hh	kk	hk	kk	hh	hk	hh	hk
LG1_HB_2029_s23h1	F_0937906_L17_23_1	LG1	<lmxll>	{0-}	(ll,lm)	ll	ll	ll	ll	lm	lm	lm	lm	ll	ll	lm	lm	ll	ll	ll	lm	lm	ll	ll	lm	ll	ll	ll	lm	lm	ll	lm	lm	lm	ll	ll	lm	lm	ll	ll	lm	lm	ll	ll	ll	lm	ll	lm	lm
LG1_HB_2035_s39h1	F_0938917_L1_39_1	LG1	<lmxll>	{0-}	(ll,lm)	ll	lm	ll	ll	ll	lm	lm	ll	ll	ll	lm	lm	ll	ll	ll	ll	lm	ll	ll	lm	ll	ll	ll	lm	lm	ll	lm	lm	lm	ll	ll	lm	lm	ll	ll	lm	lm	ll	ll	ll	lm	lm	lm	ll
LG1_HB_2036_s41h1	F_0939067_L1_41_1	LG1	<hkxhk>	{00}	(hh,hk,kk)	hk	hk	hh	hk	hk	kk	hk	hh	hk	hk	hk	kk	hk	hh	hh	hh	hk	hk	hk	hk	hk	hh	hk	hk	kk	hk	hk	kk	hk	hh	hk	kk	hk	hk	hk	hk	kk	hh	hk	hh	hk	hk	kk	hh
LG1_HB_2036_s41h1	F_0939068_L1_41_1	LG1	<lmxll>	{0-}	(ll,lm)	ll	lm	ll	ll	ll	lm	lm	ll	ll	ll	lm	lm	ll	ll	ll	ll	lm	ll	ll	lm	ll	ll	ll	lm	lm	ll	lm	lm	lm	ll	ll	lm	lm	ll	ll	lm	lm	ll	ll	ll	lm	lm	lm	ll
LG1_HB_2036_s41h1	F_0939070_L1_41_1	LG1	<lmxll>	{0-}	(ll,lm)	ll	lm	ll	ll	ll	lm	lm	ll	ll	ll	lm	lm	ll	ll	ll	ll	lm	ll	ll	lm	ll	ll	ll	lm	lm	ll	lm	lm	lm	ll	ll	lm	lm	ll	ll	lm	lm	ll	ll	ll	lm	lm	lm	ll
LG1_HB_2043.1	R_14529153_L1_PA	LG1	<lmxll>	{0-}	(ll,lm)	ll	ll	ll	ll	lm	lm	lm	lm	ll	lm	lm	lm	ll	ll	lm	lm	lm	ll	ll	lm	lm	ll	ll	lm	lm	ll	lm	lm	lm	ll	ll	lm	lm	ll	ll	lm	lm	ll	ll	ll	lm	ll	lm	lm
LG1_HB_2043.5_s49h1	GD_01500_L1_49_1	LG1	<lmxll>	{0-}	(ll,lm)	ll	ll	ll	ll	lm	lm	lm	lm	ll	lm	lm	lm	ll	ll	lm	lm	lm	ll	ll	lm	lm	ll	ll	lm	lm	ll	lm	lm	lm	ll	ll	lm	lm	ll	ll	lm	lm	ll	ll	ll	lm	ll	lm	lm
LG1_HB_2043.5_s49h1	R_14798027_L1_49_1	LG1	<lmxll>	{0-}	(ll,lm)	ll	ll	ll	ll	lm	lm	lm	lm	ll	lm	lm	lm	ll	ll	lm	lm	lm	ll	ll	lm	lm	ll	ll	lm	lm	ll	lm	lm	lm	ll	ll	lm	lm	ll	ll	lm	lm	ll	ll	ll	lm	ll	lm	lm
F_0942380_L1_50_1	F_0942380_L1_50_1	LG1	<lmxll>	{0-}	(ll,lm)	ll	ll	ll	ll	lm	lm	lm	lm	ll	lm	lm	ll	ll	ll	lm	lm	lm	ll	ll	lm	lm	ll	ll	lm	lm	ll	lm	lm	lm	ll	ll	lm	lm	ll	ll	lm	lm	ll	ll	ll	lm	ll	lm	lm
LG1_HB_2046_s51h1	F_0942704_L1_51_1	LG1	<nnxnp>	{-0}	(nn,np)	np	np	nn	nn	np	np	nn	nn	np	np	nn	np	np	nn	np	nn	nn	np	np	nn	np	np	np	nn	nn	np	nn	np	nn	np	np	np	nn	np	np	nn	np	nn	np	np	np	np	np	nn
LG1_HB_2048_s51h1	F_0942974_L1_51_1	LG1	<nnxnp>	{-0}	(nn,np)	np	np	nn	nn	np	np	nn	nn	np	np	nn	np	np	nn	np	nn	nn	np	np	nn	np	np	np	nn	nn	np	nn	np	nn	np	np	np	nn	np	np	nn	np	nn	np	np	np	np	np	nn
LG1_HB_2048_s51h1	F_0942990_L1_51_1	LG1	<nnxnp>	{-0}	(nn,np)	np	np	nn	nn	np	np	nn	nn	np	np	nn	np	np	nn	np	nn	nn	np	np	nn	np	np	np	nn	nn	np	nn	np	nn	np	np	np	nn	np	np	nn	np	nn	np	np	np	np	np	nn
LG1_HB_2048_s51h1	F_0942992_L1_51_1	LG1	<nnxnp>	{-0}	(nn,np)	np	np	nn	nn	np	np	nn	nn	np	np	nn	np	np	nn	np	nn	nn	np	np	nn	np	np	np	nn	nn	np	nn	np	nn	np	np	np	nn	np	np	nn	np	nn	np	np	np	np	np	nn
LG1_HB_2049_s56h1	F_0943472_L1_56_1	LG1	<lmxll>	{0-}	(ll,lm)	ll	ll	ll	lm	lm	lm	--	lm	ll	lm	lm	ll	ll	ll	lm	lm	lm	ll	ll	lm	lm	lm	ll	lm	lm	lm	lm	lm	lm	ll	ll	lm	lm	ll	ll	lm	lm	lm	lm	ll	ll	ll	lm	lm
LG1_HB_2049_s56h1	F_0943473_L1_56_1	LG1	<nnxnp>	{-0}	(nn,np)	np	np	np	nn	nn	np	np	nn	np	np	nn	np	np	np	np	nn	nn	np	np	nn	nn	np	np	nn	nn	np	nn	np	nn	np	np	nn	nn	np	np	nn	np	nn	nn	np	np	np	np	nn
LG1_HB_2049_s56h1	F_0943493_L1_56_1	LG1	<nnxnp>	{-0}	(nn,np)	np	np	np	nn	nn	np	np	nn	np	np	nn	np	np	np	np	nn	nn	np	np	nn	nn	np	np	nn	nn	np	nn	np	nn	np	np	nn	nn	np	np	nn	np	nn	nn	np	np	np	np	nn
LG1_HB_2050_s56h1	F_0943665_L1_56_1	LG1	<lmxll>	{0-}	(ll,lm)	ll	ll	ll	lm	lm	lm	lm	lm	ll	lm	lm	ll	ll	ll	lm	lm	lm	ll	ll	lm	lm	lm	ll	lm	lm	ll	lm	lm	lm	ll	ll	lm	lm	ll	ll	lm	lm	lm	ll	ll	ll	ll	lm	lm
LG1_HB_2050_s56h1	F_0943679_L1_56_1	LG1	<lmxll>	{0-}	(ll,lm)	ll	ll	ll	lm	lm	lm	lm	lm	ll	lm	lm	ll	ll	ll	lm	lm	lm	ll	ll	lm	lm	lm	ll	lm	lm	ll	lm	lm	lm	ll	ll	lm	lm	ll	ll	lm	lm	lm	ll	ll	ll	ll	lm	lm
LG1_HB_2053_s58h1	F_0945105_L1_58_1	LG1	<lmxll>	{0-}	(ll,lm)	ll	ll	lm	lm	lm	lm	lm	lm	ll	lm	lm	ll	ll	ll	lm	lm	lm	lm	ll	lm	lm	lm	ll	lm	lm	lm	lm	lm	lm	ll	ll	lm	lm	ll	ll	lm	lm	lm	lm	lm	ll	ll	lm	lm
LG1_HB_2058_s65h1	F_0947619_L1_65_1	LG1	<nnxnp>	{-0}	(nn,np)	np	np	np	nn	nn	np	np	nn	np	nn	nn	np	np	np	np	np	nn	np	np	nn	nn	np	np	nn	nn	np	nn	np	nn	np	np	nn	nn	np	np	np	np	nn	--	np	np	np	np	nn
LG1_HB_2058_s65h1	F_0947635_L1_65_1	LG1	<nnxnp>	{-0}	(nn,np)	np	np	np	nn	nn	np	np	nn	np	nn	nn	np	np	np	np	np	nn	np	np	nn	nn	np	np	nn	nn	np	nn	np	nn	np	np	nn	nn	np	np	np	np	nn	nn	np	np	np	np	nn
LG1_HB_2058_s65h1	F_0947636_L1_65_1	LG1	<nnxnp>	{-0}	(nn,np)	np	np	np	nn	nn	np	np	nn	np	nn	nn	np	np	np	np	np	nn	np	np	nn	nn	np	np	nn	nn	np	nn	np	nn	np	np	nn	nn	np	np	np	np	nn	nn	np	np	np	np	nn
R_35468899_L1_65_1	R_35468899_L1_65_1	LG1	<nnxnp>	{-0}	(nn,np)	np	np	np	nn	nn	np	np	nn	np	nn	nn	np	np	np	np	np	nn	np	np	nn	nn	np	np	nn	nn	np	nn	np	nn	np	np	nn	nn	np	np	np	np	nn	nn	np	np	np	np	nn
LG1_HB_2059_s65h1	F_0947841_L1_65_1	LG1	<nnxnp>	{-0}	(nn,np)	np	np	np	nn	nn	np	np	nn	np	nn	nn	np	np	np	np	np	nn	np	np	nn	nn	np	np	nn	nn	np	nn	np	nn	np	np	nn	nn	np	np	np	np	nn	nn	np	np	np	np	nn
LG1_HB_2059_s65h1	F_0947856_L1_65_1	LG1	<nnxnp>	{-0}	(nn,np)	np	np	np	nn	nn	np	np	nn	np	nn	nn	np	np	np	np	np	nn	np	np	nn	nn	np	np	nn	nn	np	nn	np	nn	np	np	nn	nn	np	np	np	np	nn	nn	np	np	np	np	nn
LG1_HB_2060_s65h1	F_0948100_L1_65_1	LG1	<nnxnp>	{-0}	(nn,np)	np	np	np	nn	nn	np	np	nn	np	nn	nn	np	np	np	np	np	nn	np	np	nn	nn	np	np	nn	nn	np	nn	np	nn	np	np	nn	nn	np	np	np	np	nn	nn	np	np	np	np	nn
LG1_HB_2061_s21h1	F_0948167_L2_21_1	LG1	<lmxll>	{0-}	(ll,lm)	ll	ll	ll	ll	lm	lm	lm	lm	ll	ll	lm	lm	ll	ll	ll	ll	lm	ll	ll	lm	ll	ll	ll	lm	lm	ll	lm	lm	lm	ll	ll	lm	lm	ll	ll	lm	lm	ll	ll	ll	lm	ll	lm	lm
LG1_HB_2128_s55h1	F_0974443_L3_55_1	LG1	<lmxll>	{0-}	(ll,lm)	ll	ll	ll	ll	lm	lm	lm	lm	ll	lm	lm	ll	ll	ll	lm	lm	lm	ll	ll	lm	lm	ll	ll	lm	lm	ll	lm	lm	lm	ll	ll	lm	lm	ll	ll	lm	lm	ll	ll	ll	lm	ll	lm	lm
LG1_HB_2128_s55h1	F_0974449_L3_55_1	LG1	<lmxll>	{0-}	(ll,lm)	ll	ll	ll	ll	lm	lm	lm	lm	ll	lm	lm	ll	ll	ll	lm	lm	lm	ll	ll	lm	lm	ll	ll	lm	lm	ll	lm	lm	lm	ll	ll	lm	lm	ll	ll	lm	lm	ll	ll	ll	lm	ll	lm	lm
LG1_HB_2128_s55h1	F_0974451_L3_55_1	LG1	<lmxll>	{0-}	(ll,lm)	ll	ll	ll	ll	lm	lm	--	lm	ll	lm	lm	ll	ll	ll	lm	lm	--	ll	ll	lm	--	ll	ll	lm	lm	ll	lm	lm	lm	--	--	lm	lm	ll	ll	lm	lm	ll	ll	ll	--	ll	lm	lm
LG1_HB_2128_s55h1	F_0974460_L3_55_1	LG1	<lmxll>	{0-}	(ll,lm)	ll	ll	ll	ll	lm	lm	lm	lm	ll	lm	lm	ll	ll	ll	lm	lm	lm	ll	ll	lm	lm	ll	ll	lm	lm	ll	lm	lm	lm	ll	ll	lm	lm	ll	ll	lm	lm	ll	ll	ll	lm	ll	lm	lm
LG1_HB_2212_s28h1	F_1004093_L6_28_1	LG1	<hkxhk>	{11}	(hh,hk,kk)	hk	hk	kk	hk	hk	hh	hk	kk	hk	hk	hk	hh	hk	kk	kk	kk	hk	hk	hk	hk	hk	kk	hk	hk	hh	hk	hk	hh	hk	kk	hk	hh	hk	hk	hk	hk	hh	kk	hk	kk	hk	hk	hh	kk
LG1_HB_2212_s28h1	F_1004090_L6_28_1	LG1	<lmxll>	{0-}	(ll,lm)	ll	lm	ll	ll	ll	lm	lm	ll	ll	ll	lm	lm	ll	ll	ll	ll	lm	ll	ll	lm	ll	ll	ll	lm	lm	ll	lm	lm	lm	ll	ll	lm	lm	ll	ll	lm	lm	ll	ll	ll	lm	lm	lm	ll
LG1_HB_2228_s43h1	F_1010758_L6_43_1	LG1	<lmxll>	{0-}	(ll,lm)	ll	ll	ll	ll	lm	lm	lm	lm	ll	lm	lm	ll	ll	ll	lm	lm	lm	ll	ll	lm	lm	ll	ll	lm	lm	ll	lm	lm	lm	ll	ll	lm	lm	ll	ll	lm	lm	ll	ll	ll	lm	ll	lm	lm
LG1_HB_2264_s48h1	F_1021083_L7_48_1	LG1	<hkxhk>	{11}	(hh,hk,kk)	hk	hk	kk	hk	hk	hh	hk	kk	hk	hk	hk	hh	hk	kk	kk	kk	hk	hk	hk	hk	hk	kk	hk	hk	hh	hk	hk	hh	hk	kk	hk	hh	hk	hk	hk	hk	hh	kk	hk	kk	hk	hk	hh	kk
LG1_HB_2264_s48h1	F_1021087_L7_48_1	LG1	<nnxnp>	{-0}	(nn,np)	np	nn	nn	np	np	np	nn	nn	np	np	nn	np	np	nn	nn	nn	nn	np	np	nn	np	nn	np	nn	np	np	nn	np	nn	nn	np	np	nn	np	np	nn	np	nn	np	nn	nn	nn	np	nn
LG1_HB_2264_s48h1	F_1021088_L7_48_1	LG1	<nnxnp>	{-0}	(nn,np)	np	nn	nn	np	np	np	nn	nn	np	np	nn	np	np	nn	nn	nn	nn	np	np	nn	np	nn	np	nn	np	np	nn	np	nn	nn	np	np	nn	np	np	nn	np	nn	np	nn	nn	nn	np	nn
LG1_HB_2294_s56h1	F_1035140_L8_56_1	LG1	<lmxll>	{0-}	(ll,lm)	ll	lm	ll	ll	ll	lm	lm	ll	ll	ll	lm	lm	ll	ll	ll	ll	lm	ll	ll	lm	ll	ll	ll	lm	lm	ll	lm	lm	lm	ll	ll	lm	lm	ll	ll	lm	lm	ll	ll	ll	lm	lm	lm	ll
LG1_HB_2294_s56h1	F_1035153_L8_56_1	LG1	<lmxll>	{0-}	(ll,lm)	ll	lm	ll	ll	ll	lm	lm	ll	ll	ll	lm	lm	ll	ll	ll	ll	lm	ll	ll	lm	ll	ll	ll	lm	lm	ll	lm	lm	lm	ll	ll	lm	lm	ll	ll	lm	lm	ll	ll	ll	lm	lm	lm	ll
LG1_HB_2320_s35h1	F_1049454_L9_35_1	LG1	<nnxnp>	{-0}	(nn,np)	np	nn	nn	np	np	np	nn	nn	np	np	nn	np	np	nn	nn	nn	nn	np	np	nn	np	nn	np	nn	np	np	nn	np	nn	nn	np	np	nn	np	np	nn	np	nn	np	nn	nn	nn	np	nn
LG1_HB_2320_s35h1	F_1049447_L9_35_1	LG1	<lmxll>	{0-}	(ll,lm)	ll	lm	ll	ll	ll	lm	lm	ll	ll	ll	lm	lm	ll	ll	ll	ll	lm	ll	ll	lm	ll	ll	ll	lm	lm	ll	lm	lm	lm	ll	ll	lm	lm	ll	ll	lm	lm	ll	ll	ll	lm	lm	lm	ll
LG1_HB_2442_s74h2	F_1080640_L1_74_2	LG1	<lmxll>	{0-}	(ll,lm)	ll	ll	ll	ll	lm	lm	lm	lm	ll	lm	lm	lm	ll	ll	lm	lm	lm	ll	ll	lm	lm	ll	ll	lm	lm	ll	lm	lm	lm	ll	ll	lm	lm	ll	ll	lm	lm	ll	ll	ll	lm	ll	lm	lm
LG1_HB_2442_s74h2	F_1080641_L1_74_2	LG1	<lmxll>	{0-}	(ll,lm)	ll	ll	ll	ll	lm	lm	lm	lm	ll	lm	lm	lm	ll	ll	lm	lm	lm	ll	ll	lm	lm	ll	ll	lm	lm	ll	lm	lm	lm	ll	ll	lm	lm	ll	ll	lm	lm	ll	ll	ll	lm	ll	lm	lm
LG1_HB_2448_s84h2	F_1082420_L1_84_2	LG1	<nnxnp>	{-0}	(nn,np)	np	np	np	nn	nn	np	np	nn	np	nn	nn	np	np	np	np	np	nn	np	np	nn	nn	np	np	nn	nn	np	nn	np	nn	np	np	nn	nn	np	np	np	np	nn	nn	np	np	np	np	nn
LG1_HB_2448_s84h2	F_1082431_L1_84_2	LG1	<nnxnp>	{-0}	(nn,np)	np	np	np	nn	nn	np	np	nn	np	nn	nn	np	np	np	np	np	nn	np	np	nn	nn	np	np	nn	nn	np	nn	np	nn	np	np	nn	nn	np	np	np	np	nn	nn	np	np	np	np	nn
LG1_HB_2448_s84h2	F_1082449_L1_84_2	LG1	<nnxnp>	{-0}	(nn,np)	np	np	np	nn	nn	np	np	nn	np	nn	nn	np	np	np	np	np	nn	np	np	nn	nn	np	np	nn	nn	np	nn	np	nn	np	np	nn	nn	np	np	np	np	nn	nn	np	np	np	np	nn
LG1_HB_2448_s84h2	F_1082453_L1_84_2	LG1	<nnxnp>	{-0}	(nn,np)	np	np	np	nn	nn	np	np	nn	np	nn	nn	np	np	np	np	np	nn	np	np	nn	nn	np	np	nn	nn	np	nn	np	nn	np	np	nn	nn	np	np	np	np	nn	nn	np	np	np	np	nn
LG1_HB_2476_s81h2	F_1089798_L3_81_2	LG1	<nnxnp>	{-0}	(nn,np)	np	nn	nn	np	np	np	nn	nn	np	np	nn	np	np	nn	nn	nn	nn	np	np	nn	np	nn	np	nn	np	np	nn	np	nn	nn	np	np	nn	np	np	nn	np	nn	np	nn	nn	nn	np	nn
LG1_HB_2476_s81h2	F_1089803_L3_81_2	LG1	<hkxhk>	{11}	(hh,hk,kk)	hk	hk	kk	hk	hk	hh	hk	kk	hk	hk	hk	hh	hk	kk	kk	kk	hk	hk	hk	hk	hk	kk	hk	hk	hh	hk	hk	hh	hk	kk	hk	hh	hk	hk	hk	hk	hh	kk	hk	kk	hk	hk	hh	kk
LG1_HB_2523_s62h2	F_1099412_L7_62_2	LG1	<nnxnp>	{-0}	(nn,np)	np	nn	nn	np	np	np	nn	nn	np	np	nn	np	np	nn	nn	nn	nn	np	np	nn	np	nn	np	nn	np	np	nn	np	nn	nn	np	np	nn	np	np	nn	np	--	np	nn	nn	nn	np	nn
LG1_HB_2523_s62h2	F_1099420_L7_62_2	LG1	<nnxnp>	{-0}	(nn,np)	np	nn	nn	np	np	np	nn	nn	np	np	nn	np	np	nn	nn	nn	nn	np	np	nn	np	nn	np	nn	np	np	nn	np	nn	nn	np	np	nn	np	np	nn	np	nn	np	nn	nn	nn	np	nn
F_1099992_L7_66_2	F_1099992_L7_66_2	LG1	<hkxhk>	{11}	(hh,hk,kk)	hk	hk	kk	hk	hk	hh	hk	kk	hk	hk	hk	hh	hk	kk	kk	kk	hk	hk	hk	hk	hk	kk	hk	hk	hh	hk	hk	hh	hk	kk	hk	hh	hk	hk	hk	hk	hh	kk	hk	kk	hk	hk	hh	kk
LG1_HB_2575_s69h3	F_1108214_L11_69_3	LG1	<nnxnp>	{-0}	(nn,np)	--	nn	nn	np	np	np	nn	nn	np	np	nn	np	np	--	np	nn	nn	np	np	nn	np	nn	np	nn	np	np	nn	np	nn	np	np	np	nn	np	np	nn	np	--	np	nn	nn	--	np	nn
LG1_HB_2575_s69h3	F_1108208_L11_69_3	LG1	<hkxhk>	{00}	(hh,hk,kk)	hk	hk	hh	hk	hk	kk	hk	hh	hk	hk	hk	kk	hk	hh	hk	hh	hk	hk	hk	hk	hk	hh	hk	hk	kk	hk	hk	kk	hk	hk	hk	kk	hk	hk	hk	hk	kk	hh	hk	hh	hk	hh	kk	hk
LG1_HB_2588_s129h3	F_1111605_L15_129_3	LG1	<nnxnp>	{-0}	(nn,np)	np	nn	nn	np	np	np	nn	nn	np	np	nn	np	np	nn	nn	nn	nn	np	np	nn	np	nn	np	nn	np	np	nn	np	nn	nn	np	np	nn	np	np	nn	np	nn	np	nn	nn	nn	np	nn
LG1_HB_2599_s103h3	F_1114720_L3_103_3	LG1	<nnxnp>	{-0}	(nn,np)	np	nn	nn	np	np	np	nn	nn	np	np	nn	np	np	nn	nn	nn	nn	np	np	nn	np	nn	np	nn	np	np	nn	np	nn	nn	np	np	nn	np	np	nn	np	nn	np	nn	nn	nn	np	nn
LG1_HB_2599_s103h3	F_1114722_L3_103_3	LG1	<hkxhk>	{00}	(hh,hk,kk)	hk	hk	hh	hk	hk	kk	hk	hh	hk	hk	hk	kk	hk	hh	hh	hh	hk	hk	hk	hk	hk	hh	hk	hk	kk	hk	hk	kk	hk	hh	hk	kk	hk	hk	hk	hk	kk	hh	hk	hh	hk	hk	kk	hh
LG1_HB_2599_s103h3	F_1114742_L3_103_3	LG1	<nnxnp>	{-0}	(nn,np)	np	nn	nn	np	np	np	nn	nn	np	np	nn	np	np	nn	nn	nn	nn	np	np	nn	np	nn	np	nn	np	np	nn	np	nn	nn	np	np	nn	np	np	nn	np	nn	np	nn	nn	nn	np	nn
R_18695269_L1_51_1	R_18695269_L1_51_1	LG1	<lmxll>	{0-}	(ll,lm)	ll	ll	ll	ll	lm	lm	lm	lm	ll	lm	lm	ll	ll	ll	lm	lm	lm	ll	ll	lm	lm	lm	ll	lm	lm	ll	lm	lm	lm	ll	ll	lm	lm	ll	ll	lm	lm	lm	ll	ll	lm	ll	lm	lm
GD_00152_L1_42_1	GD_00152_L1_42_1	LG1	<hkxhk>	{00}	(hh,hk,kk)	hk	hk	hh	hk	hk	kk	hk	hh	hk	hk	hk	kk	hk	hh	hh	hh	hk	hk	hk	hk	hk	hh	hk	hk	kk	hk	hk	kk	hk	hh	hk	kk	hk	hk	hk	hk	kk	hh	hk	hh	hk	hk	kk	hh
R_11532952_L1_PA	R_11532952_L1_PA	LG1	<hkxhk>	{00}	(hh,hk,kk)	hk	hh	hh	hk	kk	kk	hk	hk	hk	hk	hk	kk	hk	hh	hk	hh	hk	hk	hk	hk	hk	hh	hk	hk	kk	hk	hk	kk	hk	hk	hk	kk	hk	hk	hk	hk	kk	hh	hk	hh	kk	hh	kk	hk
LG1_HB_3022	GD_02538_L1_PA	LG1	<lmxll>	{0-}	(ll,lm)	ll	ll	ll	ll	lm	lm	lm	lm	ll	lm	lm	ll	ll	ll	lm	lm	lm	ll	ll	lm	lm	ll	ll	lm	lm	ll	lm	lm	lm	ll	ll	lm	lm	ll	ll	lm	lm	ll	ll	ll	lm	ll	lm	lm
cR_14519247_L1_PA	R_14519247_L1_PA	LG1	<lmxll>	{0-}	(ll,lm)	ll	ll	ll	ll	lm	lm	lm	lm	ll	lm	lm	lm	ll	ll	lm	lm	lm	ll	ll	lm	lm	ll	ll	lm	lm	ll	lm	lm	lm	ll	ll	lm	lm	ll	ll	lm	lm	ll	ll	ll	lm	ll	lm	lm
LG1_HB_3023	R_14699213_L1_PA	LG1	<lmxll>	{0-}	(ll,lm)	ll	ll	ll	ll	lm	lm	lm	lm	ll	lm	lm	lm	ll	ll	lm	lm	lm	ll	ll	lm	lm	ll	ll	lm	lm	ll	lm	lm	lm	ll	ll	lm	lm	ll	ll	lm	lm	ll	ll	ll	lm	ll	lm	lm
R_17274400_L1_PA	R_17274400_L1_PA	LG1	<lmxll>	{0-}	(ll,lm)	ll	ll	ll	ll	lm	lm	lm	lm	ll	lm	lm	ll	ll	ll	lm	lm	lm	ll	ll	lm	lm	ll	ll	lm	lm	ll	lm	lm	lm	ll	ll	lm	lm	ll	ll	lm	lm	lm	ll	ll	lm	ll	lm	lm
LG1_HB_434	F_0197405_L13_PA	LG1	<hkxhk>	{00}	(hh,hk,kk)	hk	hk	hh	hk	hk	kk	hk	hh	hk	hk	hk	kk	hk	hh	hh	hh	hk	hk	hk	hk	hk	hh	hk	hk	kk	hk	hk	kk	hk	hh	hk	kk	hk	hk	hk	hk	kk	hh	hk	hh	hk	hk	kk	hh
LG1_HB_434	F_0197414_L13_PA	LG1	<hkxhk>	{11}	(hh,hk,kk)	hk	hk	kk	hk	hk	hh	hk	kk	hk	hk	hk	hh	hk	kk	kk	kk	hk	hk	hk	hk	hk	kk	hk	hk	hh	hk	hk	hh	hk	kk	hk	hh	hk	hk	hk	hk	hh	kk	hk	kk	hk	hk	hh	kk
LG1_HB_434	F_0197440_L13_PA	LG1	<nnxnp>	{-0}	(nn,np)	np	nn	nn	np	np	np	nn	nn	np	np	nn	np	np	nn	nn	nn	nn	np	np	nn	np	nn	np	nn	np	np	nn	np	nn	nn	np	np	nn	np	np	nn	np	nn	np	nn	nn	nn	np	nn
LG1_HB_435	F_0197737_L13_PA	LG1	<hkxhk>	{00}	(hh,hk,kk)	hk	hk	hh	hk	hk	kk	hk	hh	hk	hk	hk	kk	hk	hh	hh	hh	hk	hk	hk	hk	hk	hh	hk	hk	kk	hk	hk	kk	hk	hh	hk	kk	hk	hk	hk	hk	kk	hh	hk	hh	hk	hk	kk	hh
LG1_HB_435	F_0197753_L13_PA	LG1	<hkxhk>	{00}	(hh,hk,kk)	hk	hk	hh	hk	hk	kk	hk	hh	hk	hk	hk	kk	hk	hh	hh	hh	hk	hk	hk	hk	hk	hh	hk	hk	kk	hk	hk	kk	hk	hh	hk	kk	hk	hk	hk	hk	kk	hh	hk	hh	hk	hk	kk	hh
LG1_HB_435	F_0197758_L13_PA	LG1	<lmxll>	{0-}	(ll,lm)	ll	lm	ll	ll	ll	lm	lm	ll	ll	ll	lm	lm	ll	ll	ll	ll	lm	ll	ll	lm	ll	ll	ll	lm	lm	ll	lm	lm	lm	ll	--	lm	lm	ll	ll	lm	lm	ll	ll	ll	lm	lm	lm	ll
F_0313817_L15_PA	F_0313817_L15_PA	LG1	<hkxhk>	{11}	(hh,hk,kk)	hk	hk	kk	hk	hk	hh	hk	kk	hk	hk	hk	hh	hk	kk	kk	kk	hk	hk	hk	hk	hk	kk	hk	hk	hh	hk	hk	hh	hk	kk	hk	hh	hk	hk	hk	hk	hh	kk	hk	kk	hk	hk	hh	kk
LG1_HB_849	F_0400916_L17_PA	LG1	<lmxll>	{0-}	(ll,lm)	ll	lm	ll	ll	ll	lm	lm	ll	ll	ll	lm	lm	ll	ll	ll	ll	lm	ll	ll	lm	ll	ll	ll	lm	lm	ll	lm	lm	lm	ll	ll	lm	lm	ll	ll	lm	lm	ll	ll	ll	lm	lm	lm	ll
LG1_HB_876	F_0411211_L1_PA	LG1	<nnxnp>	{-0}	(nn,np)	np	nn	nn	np	np	np	nn	nn	np	np	nn	np	np	nn	nn	nn	nn	np	np	nn	np	nn	np	nn	np	np	nn	np	nn	nn	np	np	nn	np	np	nn	np	nn	np	nn	nn	nn	np	nn
LG1_HB_877	F_0411240_L1_PA	LG1	<hkxhk>	{11}	(hh,hk,kk)	hk	hk	kk	hk	hk	hh	hk	kk	hk	hk	hk	hh	hk	kk	kk	kk	hk	hk	hk	hk	hk	kk	hk	hk	hh	hk	hk	hh	hk	kk	hk	hh	hk	hk	hk	hk	hh	kk	hk	kk	hk	hk	hh	kk
LG1_HB_877	F_0411246_L1_PA	LG1	<hkxhk>	{00}	(hh,hk,kk)	hk	hk	hh	hk	hk	kk	hk	hh	hk	hk	hk	kk	hk	hh	hh	hh	hk	hk	hk	hk	hk	hh	hk	hk	kk	hk	hk	kk	hk	hh	hk	kk	hk	hk	hk	hk	kk	hh	hk	hh	hk	hk	kk	hh
LG1_HB_878	F_0411306_L1_PA	LG1	<hkxhk>	{00}	(hh,hk,kk)	hk	hk	hh	hk	hk	kk	hk	hh	hk	hk	hk	kk	hk	hh	hh	hh	hk	hk	hk	hk	hk	hh	hk	hk	kk	hk	hk	kk	hk	hh	hk	kk	hk	hk	hk	hk	kk	hh	hk	hh	hk	hk	kk	hh
LG1_HB_878	F_0411310_L1_PA	LG1	<hkxhk>	{00}	(hh,hk,kk)	hk	hk	hh	hk	hk	kk	hk	hh	hk	hk	hk	kk	hk	hh	hh	hh	hk	hk	hk	hk	hk	hh	hk	hk	kk	hk	hk	kk	hk	hh	hk	kk	hk	hk	hk	hk	kk	hh	hk	hh	hk	hk	kk	hh
LG1_HB_879	F_0411430_L1_PA	LG1	<lmxll>	{0-}	(ll,lm)	ll	lm	ll	ll	ll	lm	lm	ll	ll	ll	lm	lm	ll	ll	ll	ll	lm	ll	ll	lm	ll	ll	ll	lm	lm	ll	lm	lm	lm	ll	ll	lm	lm	ll	ll	lm	lm	ll	ll	ll	lm	lm	lm	ll
LG1_HB_879	F_0411413_L1_PA	LG1	<lmxll>	{0-}	(ll,lm)	ll	lm	ll	ll	ll	lm	lm	ll	ll	--	lm	lm	--	ll	ll	ll	lm	ll	--	lm	ll	ll	ll	lm	lm	--	lm	lm	lm	ll	--	lm	lm	ll	ll	lm	lm	--	ll	ll	lm	lm	lm	ll
LG1_HB_880	F_0411478_L1_PA	LG1	<nnxnp>	{-0}	(nn,np)	np	nn	nn	np	np	np	nn	nn	np	np	nn	np	np	nn	nn	nn	nn	np	np	nn	np	nn	np	nn	np	np	nn	np	nn	nn	np	np	nn	np	np	nn	np	nn	np	nn	nn	nn	np	nn
LG1_HB_880	F_0411487_L1_PA	LG1	<hkxhk>	{11}	(hh,hk,kk)	hk	hk	kk	hk	hk	hh	hk	kk	hk	hk	hk	hh	hk	kk	kk	kk	hk	hk	hk	hk	hk	kk	hk	hk	hh	hk	hk	hh	hk	kk	hk	hh	hk	hk	hk	hk	hh	kk	hk	kk	hk	hk	hh	kk
LG1_HB_880	F_0411491_L1_PA	LG1	<nnxnp>	{-0}	(nn,np)	np	nn	nn	np	np	np	nn	nn	np	np	nn	np	np	nn	nn	nn	nn	np	np	nn	np	nn	np	nn	np	np	nn	np	nn	nn	np	np	nn	np	np	nn	np	nn	np	nn	nn	nn	np	nn
LG1_HB_880	F_0411493_L1_PA	LG1	<nnxnp>	{-0}	(nn,np)	np	nn	nn	np	np	np	nn	nn	np	np	nn	np	np	nn	nn	nn	nn	np	np	nn	np	nn	np	nn	np	np	nn	np	nn	nn	np	np	nn	np	np	nn	np	nn	np	nn	nn	nn	np	nn
LG1_HB_880	F_0411488_L1_PA	LG1	<lmxll>	{0-}	(ll,lm)	ll	lm	ll	ll	ll	lm	lm	ll	ll	ll	lm	lm	ll	ll	ll	ll	lm	ll	ll	lm	ll	ll	ll	lm	lm	ll	lm	lm	lm	ll	ll	lm	lm	ll	ll	lm	lm	ll	ll	ll	lm	lm	lm	ll
LG1_HB_880	R_4746500_L1_PA	LG1	<lmxll>	{0-}	(ll,lm)	ll	lm	ll	ll	ll	lm	lm	ll	ll	ll	lm	lm	ll	ll	ll	ll	lm	ll	ll	lm	ll	ll	ll	lm	lm	ll	lm	lm	lm	ll	ll	lm	lm	ll	ll	lm	lm	ll	ll	ll	lm	lm	lm	ll
LG1_HB_881	F_0411698_L1_PA	LG1	<hkxhk>	{00}	(hh,hk,kk)	hk	hk	hh	hk	hk	kk	hk	hh	hk	hk	hk	kk	hk	hh	hh	hh	hk	hk	hk	hk	hk	hh	hk	hk	kk	hk	hk	kk	hk	hh	hk	kk	hk	hk	hk	hk	kk	hh	hk	hh	hk	hk	kk	hh
LG1_HB_881	F_0411700_L1_PA	LG1	<lmxll>	{0-}	(ll,lm)	ll	lm	ll	ll	ll	lm	lm	ll	ll	ll	lm	lm	ll	ll	ll	ll	lm	ll	ll	lm	ll	ll	ll	lm	lm	ll	lm	lm	lm	ll	ll	lm	lm	ll	ll	lm	lm	ll	ll	ll	lm	lm	lm	ll
LG1_HB_887	F_0415504_L1_PA	LG1	<nnxnp>	{-0}	(nn,np)	np	nn	nn	np	np	np	nn	nn	np	np	nn	np	np	nn	nn	nn	nn	np	np	nn	np	nn	np	nn	np	np	nn	np	nn	np	np	np	nn	np	np	nn	np	nn	np	nn	nn	nn	np	nn
LG1_HB_887	F_0415516_L1_PA	LG1	<nnxnp>	{-0}	(nn,np)	np	nn	nn	np	np	np	nn	nn	np	np	nn	np	np	nn	nn	nn	nn	np	np	nn	np	nn	np	nn	np	np	nn	np	nn	np	np	np	nn	np	np	nn	np	nn	np	nn	nn	nn	np	nn
LG1_HB_890	F_0417001_L1_PA	LG1	<lmxll>	{0-}	(ll,lm)	ll	lm	ll	ll	ll	lm	lm	ll	ll	ll	lm	lm	ll	ll	ll	ll	lm	ll	ll	lm	ll	ll	ll	lm	lm	ll	lm	lm	lm	ll	ll	lm	lm	ll	ll	lm	lm	ll	ll	ll	lm	lm	lm	ll
LG1_HB_890	F_0416997_L1_PA	LG1	<hkxhk>	{11}	(hh,hk,kk)	hk	hk	kk	hk	hk	hh	hk	kk	hk	hk	hk	hh	hk	kk	hk	kk	hk	hk	hk	hk	hk	kk	hk	hk	hh	hk	hk	hh	hk	hk	hk	hh	hk	hk	hk	hk	hh	kk	hk	kk	hk	hk	hh	kk
LG1_HB_890	F_0417007_L1_PA	LG1	<nnxnp>	{-0}	(nn,np)	np	nn	nn	np	np	np	nn	nn	np	np	nn	np	np	nn	np	nn	nn	np	np	nn	np	nn	np	nn	np	np	nn	np	nn	np	np	np	nn	np	np	nn	np	nn	np	nn	nn	nn	np	nn
LG1_HB_890	GD_02428_L1_PA	LG1	<nnxnp>	{-0}	(nn,np)	np	nn	nn	np	np	np	nn	nn	np	np	nn	np	np	nn	np	nn	nn	np	np	nn	np	nn	np	nn	np	np	nn	np	nn	np	np	np	nn	np	np	nn	np	nn	np	nn	nn	nn	np	nn
LG1_HB_891	F_0417197_L1_PA	LG1	<nnxnp>	{-0}	(nn,np)	np	nn	nn	np	np	np	nn	nn	np	np	nn	np	np	nn	np	nn	nn	np	np	nn	np	nn	np	nn	np	np	nn	np	nn	np	np	np	nn	np	np	nn	np	nn	np	nn	nn	nn	np	nn
LG1_HB_891	F_0417203_L1_PA	LG1	<hkxhk>	{11}	(hh,hk,kk)	hk	hk	kk	hk	hh	hh	hk	kk	hk	hk	hk	hh	hk	kk	hk	kk	hk	hk	hk	hk	hk	kk	hk	hk	hh	hk	hk	hh	hk	hk	hk	hh	hk	hk	hk	hk	hh	kk	hk	kk	hk	kk	hh	hk
LG1_HB_891	F_0417208_L1_PA	LG1	<hkxhk>	{00}	(hh,hk,kk)	hk	hk	hh	hk	kk	kk	hk	hh	hk	hk	hk	kk	hk	hh	hk	hh	hk	hk	hk	hk	hk	hh	hk	hk	kk	hk	hk	kk	hk	hk	hk	kk	hk	hk	hk	hk	kk	hh	hk	hh	hk	hh	kk	hk
LG1_HB_891	GD_02580_L1_PA	LG1	<hkxhk>	{11}	(hh,hk,kk)	hk	hk	kk	hk	hh	hh	hk	kk	hk	hk	hk	hh	hk	kk	hk	kk	hk	hk	hk	hk	hk	kk	hk	hk	hh	hk	hk	hh	hk	hk	hk	hh	hk	hk	hk	hk	hh	kk	hk	kk	hk	kk	hh	hk
LG1_HB_893	F_0417944_L1_PA	LG1	<lmxll>	{0-}	(ll,lm)	ll	ll	ll	ll	lm	lm	lm	lm	ll	ll	lm	lm	ll	ll	ll	ll	lm	ll	ll	lm	ll	ll	ll	lm	lm	ll	lm	lm	lm	ll	ll	lm	lm	ll	ll	lm	lm	ll	ll	ll	lm	ll	lm	lm
LG1_HB_895	F_0418561_L1_PA	LG1	<nnxnp>	{-0}	(nn,np)	np	nn	nn	np	np	np	nn	nn	np	np	nn	np	np	nn	np	nn	nn	np	np	nn	np	nn	np	nn	np	np	nn	np	nn	np	np	np	nn	np	np	nn	np	nn	np	nn	nn	nn	np	nn
LG1_HB_895	F_0418563_L1_PA	LG1	<hkxhk>	{11}	(hh,hk,kk)	hk	hk	kk	hk	hh	hh	hk	kk	hk	hk	hk	hh	hk	kk	hk	kk	hk	hk	hk	hk	hk	kk	hk	hk	hh	hk	hk	hh	hk	hk	hk	hh	hk	hk	hk	hk	hh	kk	hk	kk	hk	kk	hh	hk
LG1_HB_895	F_0418565_L1_PA	LG1	<nnxnp>	{-0}	(nn,np)	np	nn	nn	np	np	np	nn	nn	np	np	nn	np	np	nn	np	nn	nn	np	np	nn	np	nn	np	nn	np	np	nn	np	nn	np	np	np	nn	np	np	nn	np	nn	np	nn	nn	nn	np	nn
LG1_HB_895	F_0418576_L1_PA	LG1	<nnxnp>	{-0}	(nn,np)	np	nn	nn	np	np	np	nn	nn	np	np	nn	np	np	nn	np	nn	nn	np	np	nn	np	nn	np	nn	np	np	nn	np	nn	np	np	np	nn	np	np	nn	np	nn	np	nn	nn	nn	np	nn
R_9351463_L1_PA	R_9351463_L1_PA	LG1	<hkxhk>	{11}	(hh,hk,kk)	hk	hk	kk	hk	hh	hh	hk	kk	hk	hk	hk	hh	hk	kk	hk	kk	hk	hk	hk	hk	hk	kk	hk	hk	hh	hk	hk	hh	hk	hk	hk	hh	hk	hk	hk	hk	hh	kk	hk	kk	hk	kk	hh	hk
LG1_HB_897	R_11489706_L1_PA	LG1	<lmxll>	{0-}	(ll,lm)	ll	ll	ll	ll	lm	lm	lm	lm	ll	ll	lm	lm	ll	ll	ll	ll	lm	ll	ll	lm	ll	ll	ll	lm	lm	ll	lm	lm	lm	ll	ll	lm	lm	ll	ll	lm	lm	ll	ll	ll	lm	ll	lm	lm
LG1_HB_897.5	GD_01815_L1_PA	LG1	<nnxnp>	{-0}	(nn,np)	np	nn	nn	np	np	np	nn	nn	np	np	nn	np	np	nn	np	nn	nn	np	np	nn	np	nn	np	nn	np	np	nn	np	nn	np	np	np	nn	np	np	nn	np	nn	np	nn	np	nn	np	nn
LG1_HB_897.5	R_11503910_L1_PA	LG1	<hkxhk>	{00}	(hh,hk,kk)	hk	hh	hh	hk	kk	kk	hk	hk	hk	hk	hk	kk	hk	hh	hk	hh	hk	hk	hk	hk	hk	hh	hk	hk	kk	hk	hk	kk	hk	hk	hk	kk	hk	hk	hk	hk	kk	hh	hk	hh	kk	hh	kk	hk
LG1_HB_899	F_0419750_L1_PA	LG1	<hkxhk>	{00}	(hh,hk,kk)	hk	hh	hh	hk	kk	kk	hk	hk	hk	hk	hk	kk	hk	hh	hk	hk	hk	hk	hk	hk	hk	hh	hk	hk	kk	hk	hk	kk	hk	hk	hk	kk	hk	hk	hk	hk	kk	hh	hk	hh	kk	hk	kk	hk
LG1_HB_899	GD_00420_L1_PA	LG1	<hkxhk>	{00}	(hh,hk,kk)	hk	hh	hh	hk	kk	kk	hk	hk	hk	hk	hk	kk	hk	hh	hk	hk	hk	hk	hk	hk	hk	hh	hk	hk	kk	hk	hk	kk	hk	hk	hk	kk	hk	hk	hk	hk	kk	hh	hk	hh	kk	hk	kk	hk
LG1_HB_899	R_12194485_L1_PA	LG1	<lmxll>	{0-}	(ll,lm)	ll	ll	ll	ll	lm	lm	lm	lm	ll	ll	lm	lm	ll	ll	ll	lm	lm	ll	ll	lm	ll	ll	ll	lm	lm	ll	lm	lm	lm	ll	ll	lm	lm	ll	ll	lm	lm	ll	ll	ll	lm	ll	lm	lm
LG1_HB_899	R_12196570_L1_PA	LG1	<hkxhk>	{00}	(h-,kk)	h-	h-	h-	h-	kk	kk	h-	h-	h-	h-	h-	kk	h-	h-	h-	h-	h-	h-	h-	h-	h-	h-	h-	h-	kk	h-	h-	kk	h-	h-	h-	kk	h-	h-	h-	h-	kk	h-	h-	h-	kk	h-	kk	h-
LG1_HB_900	F_0420063_L1_PA	LG1	<nnxnp>	{-0}	(nn,np)	np	nn	nn	np	np	np	nn	nn	np	np	nn	np	np	nn	np	nn	nn	np	np	nn	np	nn	np	nn	np	np	nn	np	nn	np	np	np	nn	np	np	nn	np	nn	np	nn	np	np	np	nn
LG1_HB_900	F_0420066_L1_PA	LG1	<lmxll>	{0-}	(ll,lm)	ll	ll	ll	ll	--	--	lm	lm	ll	ll	lm	--	ll	ll	ll	lm	lm	ll	ll	lm	ll	ll	ll	lm	--	ll	lm	--	lm	ll	ll	--	lm	ll	ll	lm	--	ll	ll	ll	--	ll	--	lm
LG1_HB_900	GD_02334_L1_PA	LG1	<lmxll>	{0-}	(ll,lm)	ll	ll	ll	ll	lm	lm	lm	lm	ll	ll	lm	lm	ll	ll	ll	lm	lm	ll	ll	lm	ll	ll	ll	lm	lm	ll	lm	lm	lm	ll	ll	lm	lm	ll	ll	lm	lm	ll	ll	ll	lm	ll	lm	lm
LG1_HB_900.5	R_12382050_L1_PA	LG1	<hkxhk>	{00}	(hh,hk,kk)	hk	hh	hh	hk	kk	kk	hk	hk	hk	hk	hk	kk	hk	hh	hk	hk	hk	hk	hk	hk	hk	hh	hk	hk	kk	hk	hk	kk	hk	hk	hk	kk	hk	hk	hk	hk	kk	hh	hk	hh	kk	hk	kk	hk
LG1_HB_900.5	R_12392481_L1_PA	LG1	<nnxnp>	{-0}	(nn,np)	np	nn	nn	np	np	np	nn	nn	np	np	nn	np	np	nn	np	nn	nn	np	np	nn	np	nn	np	nn	np	np	nn	np	nn	np	np	np	nn	np	np	nn	np	nn	np	nn	np	np	np	nn
LG1_HB_901	F_0420128_L1_PA	LG1	<nnxnp>	{-0}	(nn,np)	np	nn	nn	np	np	np	nn	nn	np	np	nn	np	np	nn	np	nn	nn	np	np	nn	np	nn	np	nn	np	np	nn	np	nn	np	np	np	nn	np	np	nn	np	nn	np	nn	np	np	np	nn
LG1_HB_901	F_0420130_L1_PA	LG1	<nnxnp>	{-0}	(nn,np)	np	nn	nn	np	np	np	nn	nn	np	np	nn	np	np	nn	np	nn	nn	np	np	nn	np	nn	np	nn	np	np	nn	np	nn	np	np	np	nn	np	np	nn	np	nn	np	nn	np	np	np	nn
LG1_HB_901	F_0420129_L1_PA	LG1	<hkxhk>	{00}	(hh,hk,kk)	hk	hh	hh	hk	kk	kk	hk	hk	hk	hk	hk	kk	hk	hh	hk	hk	hk	hk	hk	hk	hk	hh	hk	hk	kk	hk	hk	kk	hk	hk	hk	kk	hk	hk	hk	hk	kk	hh	hk	hh	kk	hk	kk	hk
LG1_HB_901	F_0420150_L1_PA	LG1	<hkxhk>	{11}	(hh,hk,kk)	hk	kk	kk	hk	hh	hh	hk	hk	hk	hk	hk	hh	hk	kk	hk	hk	hk	hk	hk	hk	hk	kk	hk	hk	hh	hk	hk	hh	hk	hk	hk	hh	hk	hk	hk	hk	hh	kk	hk	kk	hh	hk	hh	hk
LG1_HB_901	F_0420170_L1_PA	LG1	<lmxll>	{0-}	(ll,lm)	ll	ll	ll	ll	lm	lm	lm	lm	ll	ll	lm	lm	ll	ll	ll	lm	lm	ll	ll	lm	ll	ll	ll	lm	lm	ll	lm	lm	lm	ll	ll	lm	lm	ll	ll	lm	lm	ll	ll	ll	lm	ll	lm	lm
LG1_HB_902	F_0420880_L1_PA	LG1	<nnxnp>	{-0}	(nn,np)	np	nn	nn	np	np	np	nn	nn	np	np	nn	np	np	nn	np	nn	nn	np	np	nn	np	nn	np	nn	np	np	nn	np	nn	np	np	np	nn	np	np	nn	np	nn	np	nn	np	np	np	nn
LG1_HB_902	F_0420895_L1_PA	LG1	<nnxnp>	{-0}	(nn,np)	np	nn	nn	np	np	np	nn	nn	np	np	nn	np	np	nn	np	nn	nn	np	np	nn	np	nn	np	nn	np	np	nn	np	nn	np	np	np	nn	np	np	nn	np	nn	np	nn	np	np	np	nn
LG1_HB_902	F_0420898_L1_PA	LG1	<nnxnp>	{-0}	(nn,np)	np	nn	nn	np	np	np	nn	nn	np	np	nn	np	np	nn	np	nn	nn	np	np	nn	np	nn	np	nn	np	np	nn	np	nn	np	np	np	nn	np	np	nn	np	nn	np	nn	np	np	np	nn
LG1_HB_902	F_0420902_L1_PA	LG1	<nnxnp>	{-0}	(nn,np)	np	nn	nn	np	np	np	nn	nn	np	np	nn	np	np	nn	np	nn	nn	np	np	nn	np	nn	np	nn	np	np	nn	np	nn	np	np	np	nn	np	np	nn	np	nn	np	nn	np	np	np	nn
LG1_HB_902	F_0420924_L1_PA	LG1	<nnxnp>	{-0}	(nn,np)	np	nn	nn	np	np	np	nn	nn	np	np	nn	np	np	nn	np	nn	nn	np	np	nn	np	nn	np	nn	np	np	nn	np	nn	np	np	np	nn	np	np	nn	np	nn	np	nn	np	np	np	nn
LG1_HB_905	F_0421614_L1_PA	LG1	<nnxnp>	{-0}	(nn,np)	np	np	nn	np	np	np	nn	nn	np	np	nn	np	np	nn	np	nn	nn	np	np	nn	np	nn	np	nn	np	np	nn	np	nn	np	np	np	nn	np	np	nn	np	nn	np	nn	np	np	np	nn
LG1_HB_905	F_0421620_L1_PA	LG1	<hkxhk>	{11}	(hh,hk,kk)	hk	hk	kk	hk	hh	hh	hk	hk	--	hk	hk	hh	hk	kk	hk	hk	hk	--	--	hk	hk	kk	hk	hk	hh	hk	hk	hh	hk	hk	hk	hh	hk	hk	--	hk	hh	kk	hk	kk	hh	hk	hh	hk
LG1_HB_905	F_0421635_L1_PA	LG1	<hkxhk>	{11}	(hh,hk,kk)	hk	hk	kk	hk	hh	hh	hk	hk	hk	hk	hk	hh	hk	kk	hk	hk	hk	hk	hk	hk	hk	kk	hk	hk	hh	hk	hk	hh	hk	hk	hk	hh	hk	hk	hk	hk	hh	kk	hk	kk	hh	hk	hh	hk
LG1_HB_905.5	R_14001081_L1_PA	LG1	<lmxll>	{0-}	(ll,lm)	ll	ll	ll	ll	lm	lm	lm	lm	ll	ll	lm	lm	ll	ll	ll	lm	lm	ll	ll	lm	ll	ll	ll	lm	lm	ll	lm	lm	lm	ll	ll	lm	lm	ll	ll	lm	lm	ll	ll	ll	lm	ll	lm	lm
LG1_HB_907	F_0423029_L1_PA	LG1	<lmxll>	{0-}	(ll,lm)	ll	ll	ll	ll	lm	lm	lm	lm	ll	lm	lm	lm	ll	ll	lm	lm	lm	ll	ll	lm	lm	ll	ll	lm	lm	ll	lm	lm	lm	ll	ll	lm	lm	ll	ll	lm	lm	ll	ll	ll	lm	ll	lm	lm
LG1_HB_907	F_0423030_L1_PA	LG1	<lmxll>	{0-}	(ll,lm)	ll	ll	ll	ll	lm	lm	lm	lm	ll	lm	lm	lm	ll	ll	lm	lm	lm	ll	ll	lm	lm	ll	ll	lm	lm	ll	lm	lm	lm	ll	ll	lm	lm	ll	ll	lm	lm	ll	ll	ll	lm	ll	lm	lm
LG1_HB_908	F_0423239_L1_PA	LG1	<lmxll>	{0-}	(ll,lm)	ll	ll	ll	ll	lm	lm	lm	lm	ll	lm	lm	lm	ll	ll	lm	lm	lm	ll	ll	lm	lm	ll	ll	lm	lm	ll	lm	lm	lm	ll	ll	lm	lm	ll	ll	lm	lm	ll	ll	ll	lm	ll	lm	lm
LG1_HB_908	R_14657993_L1_PA	LG1	<lmxll>	{0-}	(ll,lm)	ll	ll	ll	ll	lm	lm	lm	lm	ll	lm	lm	lm	ll	ll	lm	lm	lm	ll	ll	lm	lm	ll	ll	lm	lm	ll	lm	lm	lm	ll	ll	lm	lm	ll	ll	lm	lm	ll	ll	ll	lm	ll	lm	lm
LG1_HB_908	R_14662213_L1_PA	LG1	<lmxll>	{0-}	(ll,lm)	ll	ll	ll	ll	lm	lm	lm	lm	ll	lm	lm	lm	ll	ll	lm	lm	lm	ll	ll	lm	lm	ll	ll	lm	lm	ll	lm	lm	lm	ll	ll	lm	lm	ll	ll	lm	lm	ll	ll	ll	lm	ll	lm	lm
LG1_HB_909	F_0423612_L1_PA	LG1	<lmxll>	{0-}	(ll,lm)	ll	ll	ll	ll	lm	lm	lm	lm	ll	lm	lm	lm	ll	ll	lm	lm	lm	ll	ll	lm	lm	ll	ll	lm	lm	ll	lm	lm	lm	ll	ll	lm	lm	ll	ll	lm	lm	ll	ll	ll	lm	ll	lm	lm
LG1_HB_909	F_0423615_L1_PA	LG1	<lmxll>	{0-}	(ll,lm)	ll	ll	ll	ll	lm	lm	lm	lm	ll	lm	lm	lm	ll	ll	lm	lm	lm	ll	ll	lm	lm	ll	ll	lm	lm	ll	lm	lm	lm	ll	ll	lm	lm	ll	ll	lm	lm	ll	ll	ll	lm	ll	lm	lm
LG1_HB_909	F_0423631_L1_PA	LG1	<lmxll>	{0-}	(ll,lm)	ll	ll	ll	ll	lm	lm	lm	lm	ll	lm	lm	lm	ll	ll	lm	lm	lm	ll	ll	lm	lm	ll	ll	lm	lm	ll	lm	lm	lm	ll	ll	lm	lm	ll	ll	lm	lm	ll	ll	ll	lm	ll	lm	lm
LG1_HB_909	F_0423637_L1_PA	LG1	<lmxll>	{0-}	(ll,lm)	ll	ll	ll	ll	lm	lm	lm	lm	ll	lm	lm	lm	ll	ll	lm	lm	lm	ll	ll	lm	lm	ll	ll	lm	lm	ll	lm	lm	lm	ll	ll	lm	lm	ll	ll	lm	lm	ll	ll	ll	lm	ll	lm	lm
LG1_HB_909	R_14836061_L1_PA	LG1	<lmxll>	{0-}	(ll,lm)	ll	ll	ll	ll	lm	lm	lm	lm	ll	lm	lm	lm	ll	ll	lm	lm	lm	ll	ll	lm	lm	ll	ll	lm	lm	ll	lm	lm	lm	ll	ll	lm	lm	ll	ll	lm	lm	ll	ll	ll	lm	ll	lm	lm
LG1_HB_912	F_0424557_L1_PA	LG1	<lmxll>	{0-}	(ll,lm)	ll	ll	ll	ll	lm	lm	lm	lm	ll	lm	lm	ll	ll	ll	lm	lm	lm	ll	ll	lm	lm	ll	ll	lm	lm	ll	lm	lm	lm	ll	ll	lm	lm	ll	ll	lm	lm	ll	ll	ll	lm	ll	lm	lm
LG1_HB_912	F_0424563_L1_PA	LG1	<lmxll>	{0-}	(ll,lm)	ll	ll	ll	ll	lm	lm	lm	lm	ll	lm	lm	ll	ll	ll	lm	lm	lm	ll	ll	lm	lm	ll	ll	lm	lm	ll	lm	lm	lm	ll	ll	lm	lm	ll	ll	lm	lm	ll	ll	ll	lm	ll	lm	lm
LG1_HB_914	F_0425610_L1_PA	LG1	<lmxll>	{0-}	(ll,lm)	ll	ll	ll	ll	lm	lm	lm	lm	ll	lm	lm	ll	ll	ll	lm	lm	lm	ll	ll	lm	lm	ll	ll	lm	lm	ll	lm	lm	lm	ll	ll	lm	lm	ll	ll	lm	lm	ll	ll	ll	lm	ll	lm	lm
LG1_HB_914	F_0425611_L1_PA	LG1	<lmxll>	{0-}	(ll,lm)	ll	ll	ll	ll	lm	lm	lm	lm	ll	lm	lm	ll	ll	ll	lm	lm	lm	ll	ll	lm	lm	ll	ll	lm	lm	ll	lm	lm	lm	ll	ll	lm	lm	ll	ll	lm	lm	ll	ll	ll	lm	ll	lm	lm
LG1_HB_914	F_0425614_L1_PA	LG1	<lmxll>	{0-}	(ll,lm)	ll	ll	ll	ll	lm	lm	lm	lm	ll	lm	lm	ll	ll	ll	lm	lm	lm	ll	ll	lm	lm	ll	ll	lm	lm	ll	lm	lm	lm	ll	ll	lm	lm	ll	ll	lm	lm	ll	ll	ll	lm	ll	lm	lm
LG1_HB_919	F_0427302_L1_PA	LG1	<nnxnp>	{-0}	(nn,np)	np	np	nn	nn	np	np	nn	nn	np	np	nn	np	np	nn	np	nn	nn	np	np	nn	np	np	np	nn	nn	np	nn	np	nn	np	np	np	nn	np	np	nn	np	nn	np	np	np	np	np	nn
LG1_HB_919	F_0427306_L1_PA	LG1	<nnxnp>	{-0}	(nn,np)	np	np	nn	nn	np	np	nn	nn	np	np	nn	np	np	nn	np	nn	nn	np	np	nn	np	np	np	nn	nn	np	nn	np	nn	np	np	np	nn	np	np	nn	np	nn	np	np	np	np	np	nn
LG1_HB_919.5	R_17880738_L1_PA	LG1	<nnxnp>	{-0}	(nn,np)	np	np	nn	nn	np	np	nn	nn	np	np	nn	np	np	nn	np	nn	nn	np	np	nn	np	np	np	nn	nn	np	nn	np	nn	np	np	np	nn	np	np	nn	np	nn	np	np	np	np	np	nn
LG1_HB_919.5	R_17882923_L1_PA	LG1	<nnxnp>	{-0}	(nn,np)	np	np	nn	nn	np	np	nn	nn	np	np	nn	np	np	nn	np	nn	nn	np	np	nn	np	np	np	nn	nn	np	nn	np	nn	np	np	np	nn	np	np	nn	np	nn	np	np	np	np	np	nn
LG1_HB_920	F_0427463_L1_PA	LG1	<nnxnp>	{-0}	(nn,np)	np	np	nn	nn	np	np	nn	nn	np	np	nn	np	np	nn	np	nn	nn	np	np	nn	nn	np	np	nn	nn	np	nn	np	nn	np	np	np	nn	np	np	nn	np	nn	np	np	np	np	np	nn
LG1_HB_920	F_0427472_L1_PA	LG1	<nnxnp>	{-0}	(nn,np)	np	np	nn	nn	np	np	nn	nn	np	np	nn	np	np	nn	np	nn	nn	np	np	nn	nn	np	np	nn	nn	np	nn	np	nn	np	np	np	nn	np	np	nn	np	nn	np	np	np	np	np	nn
LG1_HB_920	F_0427473_L1_PA	LG1	<nnxnp>	{-0}	(nn,np)	np	np	nn	nn	np	np	nn	nn	np	np	nn	np	np	nn	np	nn	nn	np	np	nn	nn	np	np	nn	nn	np	nn	np	nn	np	np	np	nn	np	np	nn	np	nn	np	np	np	np	np	nn
LG1_HB_920	R_17921038_L1_PA	LG1	<nnxnp>	{-0}	(nn,np)	np	np	nn	nn	np	np	nn	nn	np	np	nn	np	np	nn	np	nn	nn	np	np	nn	nn	np	np	nn	nn	np	nn	np	nn	np	np	np	nn	np	np	nn	np	nn	np	np	np	np	np	nn
LG1_HB_921	R_18064090_L1_PA	LG1	<nnxnp>	{-0}	(nn,np)	np	np	nn	nn	np	np	nn	nn	np	np	nn	np	np	nn	np	nn	nn	np	np	nn	nn	np	np	nn	nn	np	nn	np	nn	np	np	np	nn	np	np	nn	np	nn	nn	np	np	np	np	nn
LG1_HB_921	R_18067488_L1_PA	LG1	<nnxnp>	{-0}	(nn,np)	np	np	nn	nn	np	np	nn	nn	np	np	nn	np	np	nn	np	nn	nn	np	np	nn	nn	np	np	nn	nn	np	nn	np	nn	np	np	np	nn	np	np	nn	np	nn	nn	np	np	np	np	nn
LG1_HB_921.5	GD_01783_L1_PA	LG1	<nnxnp>	{-0}	(nn,np)	np	np	nn	nn	np	np	nn	nn	np	np	nn	np	np	nn	np	nn	nn	np	np	nn	nn	np	np	nn	nn	np	nn	np	nn	np	np	np	nn	np	np	nn	np	nn	nn	np	np	np	np	nn
LG1_HB_922	F_0428218_L1_PA	LG1	<nnxnp>	{-0}	(nn,np)	np	np	nn	nn	np	np	nn	nn	np	np	nn	np	np	nn	np	nn	nn	np	np	nn	nn	np	np	nn	nn	np	nn	np	nn	np	np	np	nn	np	np	nn	np	nn	nn	np	np	np	np	nn
LG1_HB_922	F_0428244_L1_PA	LG1	<nnxnp>	{-0}	(nn,np)	np	np	nn	nn	np	np	nn	nn	np	np	nn	np	np	nn	np	nn	nn	np	np	nn	nn	np	np	nn	nn	np	nn	np	nn	np	np	np	nn	np	np	nn	np	nn	nn	np	np	np	np	nn
LG1_HB_922	F_0428250_L1_PA	LG1	<lmxll>	{0-}	(ll,lm)	ll	ll	ll	ll	lm	lm	lm	lm	ll	lm	lm	ll	ll	ll	lm	lm	lm	ll	ll	lm	lm	lm	ll	lm	lm	ll	lm	lm	lm	ll	ll	lm	lm	ll	ll	lm	lm	lm	ll	ll	lm	ll	lm	lm
LG1_HB_923	F_0428720_L1_PA	LG1	<lmxll>	{0-}	(ll,lm)	ll	ll	ll	ll	lm	lm	lm	lm	ll	lm	lm	ll	ll	ll	lm	lm	lm	ll	ll	lm	lm	lm	ll	lm	lm	ll	lm	lm	lm	ll	ll	lm	lm	ll	ll	lm	lm	lm	ll	ll	lm	ll	lm	lm
LG1_HB_923	F_0428726_L1_PA	LG1	<nnxnp>	{-0}	(nn,np)	np	np	np	nn	np	np	nn	nn	np	np	nn	np	np	nn	np	nn	nn	np	np	nn	nn	np	np	nn	nn	np	nn	np	nn	np	np	np	nn	np	np	nn	np	nn	nn	np	np	np	np	nn
LG1_HB_923	F_0428728_L1_PA	LG1	<lmxll>	{0-}	(ll,lm)	ll	ll	ll	ll	lm	lm	lm	lm	ll	lm	lm	ll	ll	ll	lm	lm	lm	ll	ll	lm	lm	lm	ll	lm	lm	ll	lm	lm	lm	ll	ll	lm	lm	ll	ll	lm	lm	lm	ll	ll	lm	ll	lm	lm
LG1_HB_923	F_0428750_L1_PA	LG1	<lmxll>	{0-}	(ll,lm)	ll	ll	ll	ll	lm	lm	lm	lm	ll	lm	lm	ll	ll	ll	lm	lm	lm	ll	ll	lm	lm	lm	ll	lm	lm	ll	lm	lm	lm	ll	ll	lm	lm	ll	ll	lm	lm	lm	ll	ll	lm	ll	lm	lm
LG1_HB_924	F_0429181_L1_PA	LG1	<nnxnp>	{-0}	(nn,np)	np	np	nn	nn	np	np	nn	nn	np	np	nn	np	np	nn	np	nn	nn	np	np	nn	nn	np	np	nn	nn	np	nn	np	nn	np	np	np	nn	np	np	nn	np	nn	nn	np	np	np	np	nn
GD_02518_L1_PA	GD_02518_L1_PA	LG1	<lmxll>	{0-}	(ll,lm)	ll	ll	ll	lm	lm	lm	lm	lm	ll	lm	lm	ll	ll	ll	lm	lm	lm	lm	ll	lm	lm	lm	ll	lm	lm	lm	lm	lm	lm	ll	ll	lm	lm	ll	ll	lm	lm	lm	lm	ll	ll	ll	lm	lm
LG1_HB_927	F_0430253_L1_PA	LG1	<lmxll>	{0-}	(ll,lm)	ll	ll	ll	lm	lm	lm	lm	lm	ll	lm	lm	ll	ll	ll	lm	lm	lm	lm	ll	lm	lm	lm	ll	lm	lm	lm	lm	lm	lm	ll	ll	lm	lm	ll	ll	lm	lm	lm	lm	ll	ll	ll	lm	lm
LG1_HB_933	F_0432789_L1_PA	LG1	<lmxll>	{0-}	(ll,lm)	ll	ll	ll	lm	lm	lm	lm	lm	ll	lm	lm	ll	ll	ll	lm	lm	lm	lm	ll	lm	lm	lm	ll	lm	lm	lm	lm	lm	lm	ll	ll	lm	lm	ll	ll	lm	lm	lm	lm	ll	ll	ll	lm	lm
LG1_HB_933	F_0432803_L1_PA	LG1	<lmxll>	{0-}	(ll,lm)	ll	ll	ll	lm	lm	lm	lm	lm	ll	lm	lm	ll	ll	ll	lm	lm	lm	lm	ll	lm	lm	lm	ll	lm	lm	lm	lm	lm	lm	ll	ll	lm	lm	ll	ll	lm	lm	lm	lm	ll	ll	ll	lm	lm
LG1_HB_939.5	GD_00674_L1_PA	LG1	<lmxll>	{0-}	(ll,lm)	ll	ll	lm	lm	lm	lm	lm	lm	ll	lm	lm	ll	ll	ll	lm	lm	lm	lm	ll	lm	lm	lm	ll	lm	lm	lm	lm	lm	lm	ll	ll	lm	lm	ll	ll	lm	lm	lm	lm	lm	ll	ll	lm	lm
LG1_HB_940	F_0436492_L1_PA	LG1	<nnxnp>	{-0}	(nn,np)	np	np	np	nn	nn	np	np	nn	np	np	nn	np	np	np	np	np	nn	np	np	nn	nn	np	np	nn	nn	np	nn	np	nn	np	np	nn	nn	np	np	np	np	nn	nn	np	np	np	np	nn
LG1_HB_940	F_0436483_L1_PA	LG1	<lmxll>	{0-}	(ll,lm)	ll	ll	lm	lm	lm	lm	lm	lm	ll	lm	lm	ll	ll	ll	lm	lm	lm	lm	ll	lm	lm	lm	ll	lm	lm	lm	lm	lm	lm	ll	ll	lm	lm	ll	ll	lm	lm	lm	lm	lm	ll	ll	lm	lm
LG1_HB_941	F_0436912_L1_PA	LG1	<nnxnp>	{-0}	(nn,np)	np	np	np	nn	nn	np	np	nn	np	np	nn	np	np	np	np	np	nn	np	np	nn	nn	np	np	nn	nn	np	nn	np	nn	np	np	nn	nn	np	np	np	np	nn	nn	np	np	np	np	nn
LG1_HB_941	F_0436926_L1_PA	LG1	<nnxnp>	{-0}	(nn,np)	np	np	np	nn	nn	np	np	nn	np	np	nn	np	np	np	np	np	nn	np	np	nn	nn	np	np	nn	nn	np	nn	np	nn	np	np	nn	nn	np	np	np	np	nn	nn	np	np	np	np	nn
LG1_HB_941	F_0436943_L1_PA	LG1	<nnxnp>	{-0}	(nn,np)	np	np	np	nn	nn	np	np	nn	np	np	nn	np	np	np	np	np	nn	np	np	nn	nn	np	np	nn	nn	np	nn	np	nn	np	np	nn	nn	np	np	np	np	nn	nn	np	np	np	np	nn
LG1_HB_941	R_26729463_L1_PA	LG1	<nnxnp>	{-0}	(nn,np)	np	np	np	nn	nn	np	np	nn	np	np	nn	np	np	np	np	np	nn	np	np	nn	nn	np	np	nn	nn	np	nn	np	nn	np	np	nn	nn	np	np	np	np	nn	nn	np	np	np	np	nn
LG1_HB_941	F_0436910_L1_PA	LG1	<lmxll>	{0-}	(ll,lm)	ll	ll	lm	lm	lm	lm	lm	lm	ll	lm	lm	ll	ll	ll	lm	lm	lm	lm	ll	lm	lm	lm	ll	lm	lm	lm	lm	lm	lm	ll	ll	lm	lm	ll	ll	lm	lm	lm	lm	lm	ll	ll	lm	lm
LG1_HB_970	GD_02092_L1_PA	LG1	<nnxnp>	{-0}	(nn,np)	np	np	np	nn	nn	np	np	nn	np	nn	nn	np	np	np	np	np	nn	np	np	nn	nn	np	np	nn	nn	np	nn	np	nn	np	np	nn	nn	np	np	np	np	nn	nn	np	np	np	np	nn
LG1_HB_971	F_0447581_L1_PA	LG1	<nnxnp>	{-0}	(nn,np)	np	np	np	nn	nn	np	np	nn	np	nn	nn	np	np	np	np	np	nn	np	np	nn	nn	np	np	nn	nn	np	nn	np	nn	np	np	nn	nn	np	np	np	np	nn	nn	np	np	np	np	nn
LG1_HB_972	F_0448111_L1_PA	LG1	<nnxnp>	{-0}	(nn,np)	np	np	np	nn	nn	np	np	nn	np	nn	nn	np	np	np	np	np	nn	np	np	nn	nn	np	np	nn	nn	np	nn	np	nn	np	np	nn	nn	np	np	np	np	nn	nn	np	np	np	np	nn
LG1_HB_972	F_0448114_L1_PA	LG1	<nnxnp>	{-0}	(nn,np)	np	np	np	nn	nn	np	np	nn	np	nn	nn	np	np	np	np	np	nn	np	np	nn	nn	np	np	nn	nn	np	nn	np	nn	np	np	nn	nn	np	np	np	np	nn	nn	np	np	np	np	nn
LG1_HB_973	F_0448220_L2_PA	LG1	<nnxnp>	{-0}	(nn,np)	np	nn	nn	np	--	--	nn	nn	np	np	nn	--	np	nn	np	nn	nn	np	np	nn	np	nn	np	nn	--	np	nn	--	nn	np	np	--	nn	np	np	nn	--	nn	np	nn	nn	nn	np	nn
LG10_HB_1	F_0000013_L10_PA	LG10	<nnxnp>	{-0}	(nn,np)	nn	np	nn	nn	np	np	np	np	nn	np	np	nn	nn	np	np	nn	np	nn	nn	np	np	nn	np	nn	nn	np	np	nn	nn	np	nn	nn	np	nn	np	np	nn	np	np	nn	nn	np	nn	nn
LG10_HB_10	F_0002632_L10_PA	LG10	<nnxnp>	{-0}	(nn,np)	nn	np	nn	nn	np	np	np	np	nn	np	np	nn	nn	np	np	nn	np	nn	nn	np	np	nn	np	nn	nn	np	np	nn	np	np	nn	np	np	nn	np	np	nn	np	np	nn	nn	np	nn	nn
LG10_HB_10	F_0002636_L10_PA	LG10	<lmxll>	{0-}	(ll,lm)	lm	lm	ll	lm	ll	lm	lm	lm	lm	lm	ll	ll	ll	ll	ll	ll	ll	lm	lm	lm	ll	ll	ll	lm	ll	lm	ll	lm	ll	ll	lm	lm	ll	ll	lm	lm	ll	lm	lm	lm	ll	lm	ll	lm
LG10_HB_10	F_0002637_L10_PA	LG10	<lmxll>	{0-}	(ll,lm)	lm	lm	ll	lm	ll	lm	lm	lm	lm	lm	ll	ll	ll	ll	ll	ll	ll	lm	lm	lm	ll	ll	ll	lm	ll	lm	ll	lm	ll	ll	lm	lm	ll	ll	lm	lm	ll	lm	lm	lm	ll	lm	ll	lm
LG10_HB_10	F_0002639_L10_PA	LG10	<lmxll>	{0-}	(ll,lm)	lm	lm	ll	lm	ll	lm	lm	lm	lm	lm	ll	ll	ll	ll	ll	ll	ll	lm	lm	lm	ll	ll	ll	lm	ll	lm	ll	lm	ll	ll	lm	lm	ll	ll	lm	lm	ll	lm	lm	lm	ll	lm	ll	lm
LG10_HB_10	F_0002644_L10_PA	LG10	<hkxhk>	{00}	(hh,hk,kk)	hk	kk	hh	hk	hk	kk	kk	kk	hk	kk	hk	hh	hh	hk	hk	hh	hk	hk	hk	kk	hk	hh	hk	hk	hh	kk	hk	hk	hk	hk	hk	kk	hk	hh	kk	kk	hh	kk	kk	hk	hh	kk	hh	hk
LG10_HB_10.5	R_2479664_L10_PA	LG10	<hkxhk>	{00}	(hh,hk,kk)	hk	kk	hh	hk	hk	kk	kk	kk	hk	kk	hk	hh	hh	hk	hk	hh	hk	hk	hk	kk	hk	hh	hk	hk	hh	kk	hk	hk	hk	hk	hk	kk	hk	hh	kk	kk	hh	kk	kk	hk	hh	kk	hh	hk
LG10_HB_10.5	R_2484105_L10_PA	LG10	<nnxnp>	{-0}	(nn,np)	nn	np	nn	nn	np	np	np	np	nn	np	np	nn	nn	np	np	nn	np	nn	nn	np	np	nn	np	nn	nn	np	np	nn	np	np	nn	np	np	nn	np	np	nn	np	np	nn	nn	np	nn	nn
R_2563548_L10_PA	R_2563548_L10_PA	LG10	<nnxnp>	{-0}	(nn,np)	nn	np	nn	nn	np	np	np	np	nn	np	np	nn	nn	np	np	nn	np	nn	nn	np	np	nn	np	nn	nn	np	np	nn	np	np	nn	np	np	nn	np	np	nn	np	np	nn	nn	np	nn	nn
LG10_HB_100	F_0048102_L10_PA	LG10	<nnxnp>	{-0}	(nn,np)	np	np	nn	np	nn	nn	nn	np	np	np	nn	np	nn	nn	nn	nn	nn	np	nn	np	np	nn	nn	np	nn	np	np	np	np	np	np	nn	nn	nn	nn	np	nn	nn	nn	nn	np	nn	nn	np
LG10_HB_100	F_0048104_L10_PA	LG10	<nnxnp>	{-0}	(nn,np)	np	np	nn	np	nn	nn	nn	np	np	np	nn	np	nn	nn	nn	nn	nn	np	nn	np	np	nn	nn	np	nn	np	np	np	np	np	np	nn	nn	nn	nn	np	nn	nn	nn	nn	np	nn	nn	np
LG10_HB_100	F_0048108_L10_PA	LG10	<nnxnp>	{-1}	(nn,np)	nn	nn	np	nn	np	np	np	nn	nn	nn	np	nn	np	np	np	np	np	nn	np	nn	nn	np	np	nn	np	nn	nn	nn	nn	nn	nn	np	np	np	np	nn	np	np	np	np	nn	np	np	nn
LG10_HB_105	F_0049850_L10_PA	LG10	<nnxnp>	{-0}	(nn,np)	np	np	nn	np	nn	nn	nn	np	np	np	nn	np	nn	nn	nn	nn	nn	np	nn	np	np	nn	nn	np	nn	np	np	np	np	np	np	nn	nn	nn	nn	np	nn	nn	nn	nn	np	nn	nn	np
LG10_HB_105	F_0049851_L10_PA	LG10	<nnxnp>	{-0}	(nn,np)	np	np	nn	np	nn	nn	nn	np	np	np	nn	np	nn	nn	nn	nn	nn	np	nn	np	np	nn	nn	np	nn	np	np	np	np	np	np	nn	nn	nn	nn	np	nn	nn	nn	nn	np	nn	nn	np
LG10_HB_105	F_0049854_L10_PA	LG10	<nnxnp>	{-0}	(nn,np)	np	np	nn	np	nn	nn	nn	np	np	np	nn	np	nn	nn	nn	nn	nn	np	nn	np	np	nn	nn	np	nn	np	np	np	np	np	np	nn	nn	nn	nn	np	nn	nn	nn	nn	np	nn	nn	np
LG10_HB_105	F_0049856_L10_PA	LG10	<nnxnp>	{-0}	(nn,np)	np	np	nn	np	nn	nn	nn	np	np	np	nn	np	nn	nn	nn	nn	nn	np	nn	np	np	nn	nn	np	nn	np	np	np	np	np	np	nn	nn	nn	nn	np	nn	nn	nn	nn	np	nn	nn	np
LG10_HB_105.5	R_36066362_L10_PA	LG10	<nnxnp>	{-0}	(nn,np)	np	np	nn	np	nn	nn	nn	np	np	np	nn	np	nn	nn	nn	nn	nn	np	nn	np	np	nn	nn	np	nn	np	np	np	np	np	np	nn	nn	nn	nn	np	nn	nn	nn	nn	np	nn	nn	np
LG10_HB_105.5	R_36091067_L10_PA	LG10	<nnxnp>	{-0}	(nn,np)	np	np	nn	np	nn	nn	nn	np	np	np	nn	np	nn	nn	nn	nn	nn	np	nn	np	np	nn	nn	np	nn	np	np	np	np	np	np	nn	nn	nn	nn	np	nn	nn	nn	nn	np	nn	nn	np
LG10_HB_106	R_36100460_L10_PA	LG10	<nnxnp>	{-1}	(nn,np)	nn	nn	np	nn	np	np	np	nn	nn	nn	np	nn	np	np	np	np	np	nn	np	nn	nn	np	np	nn	np	nn	nn	nn	nn	nn	nn	np	np	np	np	nn	np	np	np	np	nn	np	np	nn
LG10_HB_107	F_0050202_L10_PA	LG10	<nnxnp>	{-1}	(nn,np)	nn	nn	np	nn	np	np	np	nn	nn	nn	np	nn	np	np	np	np	np	nn	np	nn	nn	np	np	nn	np	nn	nn	nn	nn	nn	nn	np	np	np	np	nn	np	np	np	np	nn	np	np	nn
LG10_HB_107	F_0050231_L10_PA	LG10	<nnxnp>	{-0}	(nn,np)	np	np	nn	np	nn	nn	nn	np	np	np	nn	np	nn	nn	nn	nn	nn	np	nn	np	np	nn	nn	np	nn	np	np	np	np	np	np	nn	nn	nn	nn	np	nn	nn	nn	nn	np	nn	nn	np
LG10_HB_108	F_0050918_L10_PA	LG10	<nnxnp>	{-1}	(nn,np)	nn	nn	np	nn	np	np	np	nn	nn	nn	np	nn	np	np	np	np	np	nn	np	nn	nn	np	np	nn	np	nn	nn	nn	nn	nn	nn	np	np	np	np	nn	np	np	np	np	nn	np	np	nn
LG10_HB_108	F_0050923_L10_PA	LG10	<nnxnp>	{-1}	(nn,np)	nn	nn	np	nn	np	np	np	nn	nn	nn	np	nn	np	np	np	np	np	nn	np	nn	nn	np	np	nn	np	nn	nn	nn	nn	nn	nn	np	np	np	np	nn	np	np	np	np	nn	np	np	nn
LG10_HB_108	F_0050932_L10_PA	LG10	<nnxnp>	{-1}	(nn,np)	nn	nn	np	nn	np	np	np	nn	nn	nn	np	nn	np	np	np	np	np	nn	np	nn	nn	np	np	nn	np	nn	nn	nn	nn	nn	nn	np	np	np	np	nn	np	np	np	np	nn	np	np	nn
LG10_HB_108	F_0050933_L10_PA	LG10	<nnxnp>	{-1}	(nn,np)	nn	nn	np	nn	np	np	np	nn	nn	nn	np	nn	np	np	np	np	np	nn	np	nn	nn	np	np	nn	np	nn	nn	nn	nn	nn	nn	np	np	np	np	nn	np	np	np	np	nn	np	np	nn
LG10_HB_109	F_0051414_L10_PA	LG10	<nnxnp>	{-1}	(nn,np)	nn	nn	np	nn	np	np	np	nn	nn	nn	np	nn	np	np	np	np	np	nn	np	nn	nn	np	np	nn	np	nn	nn	nn	nn	nn	nn	np	np	np	np	nn	np	np	np	np	nn	np	np	nn
LG10_HB_109	F_0051420_L10_PA	LG10	<nnxnp>	{-1}	(nn,np)	nn	nn	np	nn	np	np	np	nn	nn	nn	np	nn	np	np	np	np	np	nn	np	nn	nn	np	np	nn	np	nn	nn	nn	nn	nn	nn	np	np	np	np	nn	np	np	np	np	nn	np	np	nn
LG10_HB_109	F_0051422_L10_PA	LG10	<nnxnp>	{-1}	(nn,np)	nn	nn	np	nn	np	np	np	nn	nn	nn	np	nn	np	np	np	np	np	nn	np	nn	nn	np	np	nn	np	nn	nn	nn	nn	nn	nn	np	np	np	np	nn	np	np	np	np	nn	np	np	nn
LG10_HB_109.5	R_36883478_L10_PA	LG10	<nnxnp>	{-1}	(nn,np)	nn	nn	np	nn	np	np	np	nn	nn	nn	np	nn	np	np	np	np	np	nn	np	nn	nn	np	np	nn	np	nn	nn	nn	nn	nn	nn	np	np	np	np	nn	np	np	np	np	nn	np	np	nn
LG10_HB_109.5	R_36885663_L10_PA	LG10	<nnxnp>	{-1}	(nn,np)	nn	nn	np	nn	np	np	np	nn	nn	nn	np	nn	np	np	np	np	np	nn	np	nn	nn	np	np	nn	np	nn	nn	nn	nn	nn	nn	np	np	np	np	nn	np	np	np	np	nn	np	np	nn
LG10_HB_109.5	R_36887888_L10_PA	LG10	<nnxnp>	{-1}	(nn,np)	nn	nn	np	nn	np	np	np	nn	nn	nn	np	nn	np	np	np	np	np	nn	np	nn	nn	np	np	nn	np	nn	nn	nn	nn	nn	nn	np	np	np	np	nn	np	np	np	np	nn	np	np	nn
LG10_HB_11	F_0003079_L10_PA	LG10	<nnxnp>	{-0}	(nn,np)	nn	np	nn	nn	np	np	np	np	nn	np	np	nn	nn	np	np	nn	np	nn	nn	np	np	nn	np	nn	nn	np	np	nn	np	np	nn	np	np	nn	np	np	nn	np	np	nn	nn	np	nn	nn
LG10_HB_11	F_0003096_L10_PA	LG10	<hkxhk>	{00}	(hh,hk,kk)	hk	kk	hh	hk	hk	kk	kk	kk	hk	kk	hk	hh	hh	hk	hk	hh	hk	hk	hk	kk	hk	hh	hk	hk	hh	kk	hk	hk	hk	hk	hk	kk	hk	hh	kk	kk	hh	kk	kk	hk	hh	kk	hh	hk
LG10_HB_11	F_0003104_L10_PA	LG10	<nnxnp>	{-0}	(nn,np)	nn	np	nn	nn	np	np	np	np	nn	np	np	nn	nn	np	np	nn	np	nn	nn	np	np	nn	np	nn	nn	np	np	nn	np	np	nn	np	np	nn	np	np	nn	np	np	nn	nn	np	nn	nn
LG10_HB_11	F_0003106_L10_PA	LG10	<nnxnp>	{-0}	(nn,np)	nn	np	nn	nn	np	np	np	np	nn	np	np	nn	nn	np	np	nn	np	nn	nn	np	np	nn	np	nn	nn	np	np	nn	np	np	nn	np	np	nn	np	np	nn	np	np	nn	nn	np	nn	nn
LG10_HB_11	F_0003107_L10_PA	LG10	<nnxnp>	{-0}	(nn,np)	nn	np	nn	nn	np	np	np	np	nn	np	np	nn	nn	np	np	nn	np	nn	nn	np	np	nn	np	nn	nn	np	np	nn	np	np	nn	np	np	nn	np	np	nn	np	np	nn	nn	np	nn	nn
LG10_HB_11	F_0003118_L10_PA	LG10	<lmxll>	{0-}	(ll,lm)	lm	lm	ll	lm	ll	lm	lm	lm	lm	lm	ll	ll	ll	ll	ll	ll	ll	lm	lm	lm	ll	ll	ll	lm	ll	lm	ll	lm	ll	ll	lm	lm	ll	ll	lm	lm	ll	lm	lm	lm	ll	lm	ll	lm
R_37052690_L10_PA	R_37052690_L10_PA	LG10	<nnxnp>	{-1}	(nn,np)	nn	nn	np	nn	np	np	np	nn	nn	nn	np	nn	np	np	np	np	np	nn	np	nn	nn	np	np	nn	nn	nn	nn	nn	nn	nn	nn	np	np	np	np	nn	np	np	np	np	nn	np	np	nn
LG10_HB_111	R_37072737_L10_PA	LG10	<nnxnp>	{-1}	(nn,np)	nn	nn	np	nn	np	np	np	nn	nn	nn	np	nn	np	np	np	np	np	nn	np	nn	nn	np	np	nn	nn	nn	nn	nn	nn	nn	nn	np	np	np	np	nn	np	np	np	np	nn	np	np	nn
LG10_HB_112	F_0052468_L10_PA	LG10	<nnxnp>	{-1}	(nn,np)	nn	nn	np	nn	np	np	np	nn	nn	nn	np	nn	np	np	np	np	np	nn	np	nn	nn	np	np	nn	nn	nn	nn	nn	nn	nn	nn	np	np	np	np	nn	np	np	np	np	nn	np	np	nn
LG10_HB_112	F_0052470_L10_PA	LG10	<nnxnp>	{-1}	(nn,np)	nn	nn	np	nn	np	np	np	nn	nn	nn	np	nn	np	np	np	np	np	nn	np	nn	nn	np	np	nn	nn	nn	nn	nn	nn	nn	nn	np	np	np	np	nn	np	np	np	np	nn	np	np	nn
LG10_HB_112	F_0052472_L10_PA	LG10	<nnxnp>	{-1}	(nn,np)	nn	nn	np	nn	np	np	np	nn	nn	nn	np	nn	np	np	np	np	np	nn	np	nn	nn	np	np	nn	nn	nn	nn	nn	nn	nn	nn	np	np	np	np	nn	np	np	np	np	nn	np	np	nn
LG10_HB_112	F_0052503_L10_PA	LG10	<nnxnp>	{-1}	(nn,np)	nn	nn	np	nn	np	np	np	nn	nn	nn	np	nn	np	np	np	np	np	nn	np	nn	nn	np	np	nn	nn	nn	nn	nn	nn	nn	nn	np	np	np	np	nn	np	np	np	np	nn	np	np	nn
LG10_HB_1179	F_0551208_L3_PA	LG10	<lmxll>	{0-}	(ll,lm)	ll	lm	ll	lm	ll	lm	lm	lm	ll	lm	ll	ll	lm	ll	ll	ll	ll	ll	lm	lm	ll	lm	ll	lm	ll	lm	lm	lm	ll	ll	lm	lm	ll	ll	lm	lm	ll	lm	lm	lm	ll	lm	ll	lm
LG10_HB_1179	F_0551236_L3_PA	LG10	<lmxll>	{0-}	(ll,lm)	ll	lm	ll	lm	ll	lm	lm	lm	ll	lm	ll	ll	lm	ll	ll	ll	ll	ll	lm	lm	ll	lm	ll	lm	ll	lm	lm	lm	ll	ll	lm	lm	ll	ll	lm	lm	ll	lm	lm	lm	ll	lm	ll	lm
LG10_HB_1179	F_0551257_L3_PA	LG10	<lmxll>	{0-}	(ll,lm)	ll	lm	ll	lm	ll	lm	lm	lm	ll	lm	ll	ll	lm	ll	ll	ll	ll	ll	lm	lm	ll	lm	ll	lm	ll	lm	lm	lm	ll	ll	lm	lm	ll	ll	lm	lm	ll	lm	lm	lm	ll	lm	ll	lm
LG10_HB_1180	F_0551574_L3_PA	LG10	<lmxll>	{0-}	(ll,lm)	ll	lm	ll	lm	ll	lm	lm	lm	ll	lm	ll	ll	lm	ll	ll	ll	ll	ll	lm	lm	ll	lm	ll	lm	ll	lm	lm	lm	ll	ll	lm	lm	ll	ll	lm	lm	ll	lm	lm	lm	ll	lm	ll	lm
LG10_HB_12	F_0003482_L10_PA	LG10	<lmxll>	{0-}	(ll,lm)	lm	lm	ll	lm	ll	lm	lm	lm	lm	lm	ll	ll	ll	ll	ll	ll	ll	lm	lm	lm	ll	ll	ll	lm	ll	lm	ll	lm	ll	ll	lm	lm	ll	ll	lm	lm	ll	lm	lm	lm	ll	lm	ll	lm
LG10_HB_12	F_0003489_L10_PA	LG10	<lmxll>	{0-}	(ll,lm)	lm	lm	ll	lm	ll	lm	lm	lm	lm	lm	ll	ll	ll	ll	ll	ll	ll	lm	lm	lm	ll	ll	ll	lm	ll	lm	ll	lm	ll	ll	lm	lm	ll	ll	lm	lm	ll	lm	lm	lm	ll	lm	ll	lm
LG10_HB_12	F_0003490_L10_PA	LG10	<hkxhk>	{00}	(hh,hk,kk)	hk	kk	hh	hk	hk	kk	kk	kk	hk	kk	hk	hh	hh	hk	hk	hh	hk	hk	hk	kk	hk	hh	hk	hk	hh	kk	hk	hk	hk	hk	hk	kk	hk	hh	kk	kk	hh	kk	kk	hk	hh	kk	hh	hk
LG10_HB_12	F_0003491_L10_PA	LG10	<nnxnp>	{-0}	(nn,np)	nn	np	nn	nn	np	np	np	np	nn	np	np	nn	nn	np	np	nn	np	nn	nn	np	np	nn	np	nn	nn	np	np	nn	np	np	nn	np	np	nn	np	np	nn	np	np	nn	nn	np	nn	nn
LG10_HB_12	GD_01909_L10_PA	LG10	<nnxnp>	{-0}	(nn,np)	nn	np	nn	nn	np	np	np	np	nn	np	np	nn	nn	np	np	nn	np	nn	nn	np	np	nn	np	nn	nn	np	np	nn	np	np	nn	np	np	nn	np	np	nn	np	np	nn	nn	np	nn	nn
LG10_HB_120	F_0055215_L11_PA	LG10	<nnxnp>	{-0}	(nn,np)	nn	np	nn	nn	np	np	np	np	nn	np	np	nn	nn	np	np	nn	np	nn	nn	np	np	nn	np	nn	nn	np	np	nn	np	np	nn	np	np	nn	np	np	nn	np	np	nn	nn	np	nn	nn
LG10_HB_120	F_0055223_L11_PA	LG10	<nnxnp>	{-0}	(nn,np)	nn	np	nn	nn	np	np	np	np	nn	np	np	nn	nn	np	np	nn	np	nn	nn	np	np	nn	np	nn	nn	np	np	nn	np	np	nn	np	np	nn	np	np	nn	np	np	nn	nn	np	nn	nn
LG10_HB_13	F_0004021_L10_PA	LG10	<hkxhk>	{11}	(hh,hk,kk)	hk	hh	kk	hk	hk	hh	hh	hh	hk	hh	hk	kk	kk	hk	hk	kk	hk	hk	hk	hh	hk	kk	hk	hk	kk	hh	hk	hk	hk	hk	hk	hh	hk	kk	hh	hh	kk	hh	hh	hk	kk	hh	kk	hk
LG10_HB_13	F_0004023_L10_PA	LG10	<nnxnp>	{-0}	(nn,np)	nn	np	nn	nn	np	np	np	np	nn	np	np	nn	nn	np	np	nn	np	nn	nn	np	np	nn	np	nn	nn	np	np	nn	np	np	nn	np	np	nn	np	np	nn	np	np	nn	nn	np	nn	nn
LG10_HB_13	F_0004037_L10_PA	LG10	<nnxnp>	{-0}	(nn,np)	nn	np	nn	nn	np	np	np	np	nn	np	np	nn	nn	np	np	nn	np	nn	nn	np	np	nn	np	nn	nn	np	np	nn	np	np	nn	np	np	nn	np	np	nn	np	np	nn	nn	np	nn	nn
LG10_HB_13	F_0004046_L10_PA	LG10	<nnxnp>	{-0}	(nn,np)	nn	np	nn	nn	np	np	np	np	nn	np	np	nn	nn	np	np	nn	np	nn	nn	np	np	nn	np	nn	nn	np	np	nn	np	np	nn	np	np	nn	np	np	nn	np	np	nn	nn	np	nn	nn
LG10_HB_13	R_3285289_L10_PA	LG10	<hkxhk>	{00}	(hh,hk,kk)	hk	kk	hh	hk	hk	kk	kk	kk	hk	kk	hk	hh	hh	hk	hk	hh	hk	hk	hk	kk	hk	hh	hk	hk	hh	kk	hk	hk	hk	hk	hk	kk	hk	hh	kk	kk	hh	kk	kk	hk	hh	kk	hh	hk
LG10_HB_13.5	R_3353551_L10_PA	LG10	<nnxnp>	{-0}	(nn,np)	nn	np	nn	nn	np	np	np	np	nn	np	np	nn	nn	np	np	nn	np	nn	nn	np	np	nn	np	nn	nn	np	np	nn	np	np	nn	np	np	nn	np	np	nn	np	np	nn	nn	np	nn	nn
LG10_HB_14	F_0004993_L10_PA	LG10	<nnxnp>	{-0}	(nn,np)	nn	np	nn	nn	np	np	np	np	nn	np	np	nn	nn	np	np	nn	np	nn	nn	np	np	nn	np	nn	nn	np	np	nn	np	np	nn	np	np	nn	np	np	nn	np	np	nn	nn	np	nn	nn
LG10_HB_14	R_4034839_L10_PA	LG10	<nnxnp>	{-0}	(nn,np)	nn	np	nn	nn	np	np	np	np	nn	np	np	nn	nn	np	np	nn	np	nn	nn	np	np	nn	np	nn	nn	np	np	nn	np	np	nn	np	np	nn	np	np	nn	np	np	nn	nn	np	nn	nn
LG10_HB_14	R_4041727_L10_PA	LG10	<nnxnp>	{-0}	(nn,np)	nn	np	nn	nn	np	np	np	np	nn	np	np	nn	nn	np	np	nn	np	nn	nn	np	np	nn	np	nn	nn	np	np	nn	np	np	nn	np	np	nn	np	np	nn	np	np	nn	nn	np	nn	nn
LG10_HB_14	F_0005008_L10_PA	LG10	<hkxhk>	{00}	(hh,hk,kk)	hh	kk	hh	hk	hk	kk	kk	kk	hk	kk	hk	hh	hk	hk	hk	hh	hk	hk	hk	kk	hk	hh	hk	hk	hh	kk	hk	hk	hk	hk	hk	kk	hk	hh	kk	kk	hh	kk	kk	hk	hh	kk	hh	hk
LG10_HB_14	R_4045102_L10_PA	LG10	<lmxll>	{0-}	(ll,lm)	ll	lm	ll	lm	ll	lm	lm	lm	lm	lm	ll	ll	lm	ll	ll	ll	ll	lm	lm	lm	ll	ll	ll	lm	ll	lm	ll	lm	ll	ll	lm	lm	ll	ll	lm	lm	ll	lm	lm	lm	ll	lm	ll	lm
LG10_HB_1456	F_0685098_L6_PA	LG10	<lmxll>	{0-}	(ll,lm)	ll	lm	ll	lm	ll	lm	lm	lm	ll	lm	ll	ll	lm	ll	ll	ll	ll	ll	lm	lm	ll	lm	ll	lm	ll	lm	lm	lm	ll	ll	lm	lm	ll	ll	lm	lm	ll	lm	lm	lm	ll	lm	ll	lm
LG10_HB_1456	F_0685103_L6_PA	LG10	<hkxhk>	{00}	(hh,hk,kk)	hh	kk	hh	hk	hk	hk	kk	kk	hk	kk	hh	hh	hk	hk	hk	hh	hh	hh	hk	kk	hh	hk	hh	kk	hh	kk	kk	hk	hk	hh	kk	kk	hk	hh	hk	kk	hh	kk	kk	kk	hh	hk	hh	hk
LG10_HB_1456	F_0685122_L6_PA	LG10	<nnxnp>	{-0}	(nn,np)	nn	np	nn	nn	np	nn	np	np	np	np	nn	nn	nn	np	np	nn	nn	nn	nn	np	nn	nn	nn	np	nn	np	np	nn	np	nn	np	np	np	nn	nn	np	nn	np	np	np	nn	nn	nn	nn
LG10_HB_1499	F_0704803_L7_PA	LG10	<lmxll>	{0-}	(ll,lm)	ll	lm	ll	lm	ll	lm	lm	lm	ll	lm	ll	--	lm	ll	ll	ll	ll	--	lm	lm	--	lm	ll	lm	--	lm	lm	lm	ll	ll	lm	lm	ll	ll	lm	lm	ll	lm	lm	lm	ll	lm	ll	lm
LG10_HB_1499	F_0704823_L7_PA	LG10	<lmxll>	{0-}	(ll,lm)	ll	lm	ll	lm	ll	lm	lm	lm	ll	lm	ll	ll	lm	ll	ll	ll	ll	ll	lm	lm	ll	lm	ll	lm	ll	lm	lm	lm	ll	ll	lm	lm	ll	ll	lm	lm	ll	lm	lm	lm	ll	lm	ll	lm
LG10_HB_1499	F_0704833_L7_PA	LG10	<lmxll>	{0-}	(ll,lm)	ll	lm	ll	lm	ll	lm	lm	lm	ll	lm	ll	ll	lm	ll	ll	ll	ll	ll	lm	lm	ll	lm	ll	lm	ll	lm	lm	lm	ll	ll	lm	lm	ll	ll	lm	lm	ll	--	lm	lm	ll	lm	ll	lm
LG10_HB_1531	F_0716924_L7_PA	LG10	<lmxll>	{0-}	(ll,lm)	ll	lm	ll	lm	ll	lm	lm	lm	lm	lm	ll	ll	lm	ll	ll	ll	ll	ll	lm	lm	ll	ll	ll	lm	ll	lm	lm	lm	ll	ll	lm	lm	ll	ll	lm	lm	ll	lm	lm	lm	ll	lm	ll	lm
LG10_HB_1531	F_0716938_L7_PA	LG10	<lmxll>	{0-}	(ll,lm)	ll	lm	ll	lm	ll	lm	lm	lm	lm	lm	ll	ll	lm	ll	ll	ll	ll	ll	lm	lm	ll	ll	ll	lm	ll	lm	lm	lm	ll	ll	lm	lm	ll	ll	lm	lm	ll	lm	lm	lm	ll	lm	ll	lm
LG10_HB_1531	F_0716936_L7_PA	LG10	<nnxnp>	{-0}	(nn,np)	nn	np	nn	nn	np	np	np	np	nn	np	nn	nn	nn	np	np	nn	nn	nn	nn	np	np	nn	np	nn	nn	np	np	nn	np	np	nn	np	np	nn	np	np	nn	np	np	nn	nn	np	nn	nn
LG10_HB_1552	F_0726173_L8_PA	LG10	<lmxll>	{0-}	(ll,lm)	ll	lm	ll	lm	ll	lm	lm	lm	lm	lm	ll	ll	lm	ll	ll	ll	ll	ll	lm	lm	ll	ll	ll	lm	ll	lm	lm	lm	ll	ll	lm	lm	ll	ll	lm	lm	ll	lm	lm	lm	ll	lm	ll	lm
LG10_HB_1553	F_0726964_L8_PA	LG10	<hkxhk>	{00}	(hh,hk,kk)	hh	kk	hh	hk	hk	hk	kk	kk	hk	kk	hh	hh	hk	hk	hk	hh	hh	hh	hk	kk	hh	hh	hk	kk	hh	kk	kk	hk	hk	hk	kk	kk	hk	hh	hk	kk	hh	kk	kk	kk	hh	hk	hh	hk
LG10_HB_1553	F_0726979_L8_PA	LG10	<hkxhk>	{00}	(hh,hk,kk)	hh	kk	hh	hk	hk	hk	kk	kk	hk	kk	hh	hh	hk	hk	hk	hh	hh	hh	hk	kk	hh	hh	hk	kk	hh	kk	kk	hk	hk	hk	kk	kk	hk	hh	hk	kk	hh	kk	kk	kk	hh	hk	hh	hk
LG10_HB_1554	F_0727256_L8_PA	LG10	<hkxhk>	{11}	(hh,hk,kk)	kk	hh	kk	hk	hk	hk	hh	hh	hk	hh	kk	kk	hk	hk	hk	kk	kk	kk	hk	hh	kk	kk	hk	hh	kk	hh	hh	hk	hk	hk	hh	hh	hk	kk	hk	hh	kk	hh	hh	hh	kk	hk	kk	hk
LG10_HB_1554	F_0727268_L8_PA	LG10	<hkxhk>	{00}	(hh,hk,kk)	hh	kk	hh	hk	hk	hk	kk	kk	hk	kk	hh	hh	hk	hk	hk	hh	hh	hh	hk	kk	hh	hh	hk	kk	hh	kk	kk	hk	hk	hk	kk	kk	hk	hh	hk	kk	hh	kk	kk	kk	hh	hk	hh	hk
LG10_HB_1554	F_0727275_L8_PA	LG10	<hkxhk>	{11}	(hh,hk,kk)	kk	hh	kk	hk	hk	hk	hh	hh	hk	hh	kk	kk	hk	hk	hk	kk	kk	kk	hk	hh	kk	kk	hk	hh	kk	hh	hh	hk	hk	hk	hh	hh	hk	kk	hk	hh	kk	hh	hh	hh	kk	hk	kk	hk
$F_0074728y_LG10	$F_0074728y_LG10_PA	LG10	<lmxll>	{0-}	(ll,lm)	ll	lm	ll	lm	--	lm	lm	lm	lm	lm	ll	ll	lm	ll	--	ll	ll	lm	lm	lm	ll	ll	ll	lm	ll	lm	lm	lm	ll	ll	lm	lm	ll	ll	lm	lm	--	lm	lm	lm	ll	lm	ll	lm
LG10_HB_17	F_0007375_L10_PA	LG10	<nnxnp>	{-0}	(nn,np)	np	np	nn	nn	nn	nn	nn	np	np	np	nn	np	nn	np	nn	nn	nn	np	nn	np	nn	nn	nn	nn	nn	np	np	nn	np	nn	np	np	np	np	nn	np	nn	nn	np	nn	np	nn	nn	nn
LG10_HB_17	F_0007388_L10_PA	LG10	<nnxnp>	{-0}	(nn,np)	np	np	nn	nn	nn	nn	nn	np	np	np	nn	np	nn	np	nn	nn	nn	np	nn	np	nn	nn	nn	nn	nn	np	np	nn	np	nn	np	np	np	np	nn	np	nn	nn	np	nn	np	nn	nn	nn
LG10_HB_17	F_0007371_L10_PA	LG10	<hkxhk>	{00}	(h-,kk)	h-	kk	h-	h-	h-	h-	h-	kk	h-	kk	h-	h-	h-	h-	h-	h-	h-	h-	h-	kk	h-	h-	h-	h-	h-	kk	kk	h-	h-	h-	kk	kk	h-	h-	h-	kk	h-	h-	kk	h-	h-	h-	h-	h-
LG10_HB_1713	F_0805708_L9_PA	LG10	<lmxll>	{0-}	(ll,lm)	ll	lm	ll	lm	ll	lm	lm	lm	ll	lm	ll	ll	lm	ll	ll	ll	ll	ll	lm	lm	ll	lm	ll	ll	ll	lm	lm	lm	ll	ll	lm	lm	ll	ll	lm	lm	ll	lm	lm	lm	ll	lm	ll	lm
LG10_HB_1713	F_0805710_L9_PA	LG10	<lmxll>	{0-}	(ll,lm)	ll	lm	ll	lm	ll	lm	lm	lm	ll	lm	ll	ll	lm	ll	ll	ll	ll	ll	lm	lm	ll	lm	ll	ll	ll	lm	lm	lm	ll	ll	lm	lm	ll	ll	lm	lm	ll	lm	lm	lm	ll	lm	ll	lm
LG10_HB_1713	F_0805747_L9_PA	LG10	<lmxll>	{0-}	(ll,lm)	ll	lm	ll	lm	ll	lm	lm	lm	ll	lm	ll	ll	lm	ll	ll	ll	ll	ll	lm	lm	ll	lm	ll	ll	ll	lm	lm	lm	ll	ll	lm	lm	ll	ll	lm	lm	ll	lm	lm	lm	ll	lm	ll	lm
LG10_HB_1749	F_0824881_L10_27_1	LG10	<nnxnp>	{-0}	(nn,np)	nn	np	nn	nn	np	np	np	np	nn	np	np	nn	nn	np	np	nn	np	nn	nn	np	np	nn	np	nn	nn	np	np	nn	nn	np	nn	nn	np	nn	np	np	nn	np	np	nn	nn	np	nn	nn
LG10_HB_1750	F_0825056_L10_28_1	LG10	<nnxnp>	{-0}	(nn,np)	nn	np	nn	nn	np	np	np	np	nn	np	np	nn	nn	np	np	nn	np	nn	nn	np	np	nn	np	nn	nn	np	np	nn	np	np	nn	nn	np	nn	np	np	nn	np	np	nn	nn	np	nn	nn
LG10_HB_1750	F_0825064_L10_28_1	LG10	<nnxnp>	{-0}	(nn,np)	nn	np	nn	nn	np	np	np	np	nn	np	np	nn	nn	np	np	nn	np	nn	nn	np	np	nn	np	nn	nn	np	np	nn	np	np	nn	nn	np	nn	np	np	nn	np	np	nn	nn	np	nn	nn
LG10_HB_1751	F_0825197_L10_28_1	LG10	<nnxnp>	{-0}	(nn,np)	nn	np	nn	nn	np	np	np	np	nn	np	np	nn	nn	np	np	nn	np	nn	nn	np	np	nn	np	nn	nn	np	np	nn	np	np	nn	nn	np	nn	np	np	nn	np	np	nn	nn	np	nn	nn
LG10_HB_1751	F_0825199_L10_28_1	LG10	<nnxnp>	{-0}	(nn,np)	nn	np	nn	nn	np	np	np	np	nn	np	np	nn	nn	np	np	nn	np	nn	nn	np	np	nn	np	nn	nn	np	np	nn	np	np	nn	nn	np	nn	np	np	nn	np	np	nn	nn	np	nn	nn
R_1282648_L10_PA	R_1282648_L10_PA	LG10	<nnxnp>	{-0}	(nn,np)	nn	np	nn	nn	np	np	np	np	nn	np	np	nn	nn	np	np	nn	np	nn	nn	np	np	nn	np	nn	nn	np	np	nn	np	np	nn	nn	np	nn	np	np	nn	np	np	nn	nn	np	nn	nn
LG10_HB_1753	F_0825437_L10_30_1	LG10	<nnxnp>	{-0}	(nn,np)	nn	np	nn	nn	np	np	np	np	nn	np	np	nn	nn	np	np	nn	np	nn	nn	np	np	nn	np	nn	nn	np	np	nn	np	np	nn	np	np	nn	np	np	nn	np	np	nn	nn	np	nn	nn
LG10_HB_1753	F_0825439_L10_30_1	LG10	<nnxnp>	{-0}	(nn,np)	nn	np	nn	nn	np	np	np	np	nn	np	np	nn	nn	np	np	nn	np	nn	nn	np	np	nn	np	nn	nn	np	np	nn	np	np	nn	np	np	nn	np	np	nn	np	np	nn	nn	np	nn	nn
LG10_HB_1753	F_0825447_L10_30_1	LG10	<nnxnp>	{-0}	(nn,np)	nn	np	nn	nn	np	np	np	np	nn	np	np	nn	nn	np	np	nn	np	nn	nn	np	np	nn	np	nn	nn	np	np	nn	np	np	nn	np	np	nn	np	np	nn	np	np	nn	nn	np	nn	nn
GD_00839_L10_PA	GD_00839_L10_PA	LG10	<nnxnp>	{-0}	(nn,np)	nn	np	nn	nn	np	np	np	np	nn	np	np	nn	nn	np	np	nn	np	nn	nn	np	np	nn	np	nn	nn	np	np	nn	np	np	nn	np	np	nn	np	np	nn	np	np	nn	nn	np	nn	nn
F_0825590_L10_30_1	F_0825590_L10_30_1	LG10	<hkxhk>	{11}	(hh,hk,kk)	hk	hh	kk	hk	hk	hh	hh	hh	hk	hh	hk	kk	kk	hk	hk	kk	hk	hk	hk	hh	hk	kk	hk	hk	kk	hh	hk	hk	hk	hk	hk	hh	hk	kk	hh	hh	kk	hh	hh	hk	kk	hh	kk	hk
LG10_HB_1757	F_0826633_L10_33_1	LG10	<nnxnp>	{-0}	(nn,np)	nn	np	nn	nn	np	np	np	np	nn	np	np	nn	nn	np	np	nn	np	nn	nn	np	np	nn	np	nn	nn	np	np	nn	np	np	nn	np	np	nn	np	np	nn	np	np	nn	nn	np	nn	nn
LG10_HB_1757	F_0826637_L10_33_1	LG10	<nnxnp>	{-0}	(nn,np)	nn	np	nn	nn	np	np	np	np	nn	np	np	nn	nn	np	np	nn	np	nn	nn	np	np	nn	np	nn	nn	np	np	nn	np	np	nn	np	np	nn	np	np	nn	np	np	nn	nn	np	nn	nn
LG10_HB_1757	F_0826641_L10_33_1	LG10	<nnxnp>	{-0}	(nn,np)	nn	np	nn	nn	np	np	np	np	nn	np	np	nn	nn	np	np	nn	np	nn	nn	np	np	nn	np	nn	nn	np	np	nn	np	np	nn	np	np	nn	np	np	nn	np	np	nn	nn	np	nn	nn
LG10_HB_1764	F_0829841_L10_37_1	LG10	<hkxhk>	{11}	(hh,hk,kk)	kk	hh	kk	hk	hk	hk	hh	hh	hk	hh	kk	kk	hk	hk	hk	kk	kk	kk	hk	hh	hk	kk	hk	hh	kk	hh	hh	hk	hk	hk	hh	hh	hk	kk	hh	hh	kk	hh	hh	hk	kk	hh	kk	hk
LG10_HB_1765	$F_0830666z_LG10_PA	LG10	<nnxnp>	{-0}	(nn,np)	np	np	nn	nn	--	nn	nn	np	np	np	nn	nn	nn	np	nn	nn	nn	nn	nn	--	nn	--	--	--	nn	np	--	nn	np	nn	np	np	np	--	--	np	nn	nn	np	np	np	nn	--	nn
LG10_HB_1767	F_0831296_L10_40_1	LG10	<lmxll>	{0-}	(ll,lm)	ll	lm	ll	lm	ll	lm	lm	lm	ll	lm	ll	ll	lm	ll	ll	lm	ll	ll	lm	lm	ll	lm	ll	ll	ll	lm	lm	lm	ll	ll	lm	lm	ll	ll	lm	lm	ll	lm	lm	lm	ll	lm	ll	lm
LG10_HB_1767	F_0831298_L10_40_1	LG10	<lmxll>	{0-}	(ll,lm)	ll	lm	ll	lm	ll	lm	lm	lm	ll	lm	ll	ll	lm	ll	ll	lm	ll	ll	lm	lm	ll	lm	ll	ll	ll	lm	lm	lm	ll	ll	lm	lm	ll	ll	lm	lm	ll	lm	lm	lm	ll	lm	ll	lm
LG10_HB_1767	F_0831299_L10_40_1	LG10	<lmxll>	{0-}	(ll,lm)	ll	lm	ll	lm	ll	lm	lm	lm	ll	lm	ll	ll	lm	ll	ll	lm	ll	ll	lm	lm	ll	lm	ll	ll	ll	lm	lm	lm	ll	ll	lm	lm	ll	ll	lm	lm	ll	lm	lm	lm	ll	lm	ll	lm
LG10_HB_1767	F_0831315_L10_40_1	LG10	<lmxll>	{0-}	(ll,lm)	ll	lm	ll	lm	ll	lm	lm	lm	ll	lm	ll	ll	lm	ll	ll	lm	ll	ll	lm	lm	ll	lm	ll	ll	ll	lm	lm	lm	ll	ll	lm	lm	ll	ll	lm	lm	ll	lm	lm	lm	ll	lm	ll	lm
LG10_HB_1767.7_s40h1	R_18510791_L10_40_1	LG10	<lmxll>	{0-}	(ll,lm)	ll	lm	ll	lm	ll	lm	lm	lm	ll	lm	ll	ll	lm	ll	ll	lm	ll	ll	lm	lm	ll	lm	ll	ll	ll	lm	lm	lm	ll	ll	lm	lm	ll	ll	lm	lm	ll	lm	lm	lm	ll	lm	ll	lm
LG10_HB_1768	F_0831634_L10_40_1	LG10	<lmxll>	{0-}	(ll,lm)	ll	lm	ll	lm	ll	lm	lm	lm	ll	lm	ll	ll	lm	ll	ll	lm	ll	ll	lm	lm	ll	lm	ll	ll	ll	lm	lm	lm	ll	ll	lm	lm	ll	ll	lm	lm	ll	lm	lm	lm	ll	lm	ll	lm
LG10_HB_1768	F_0831640_L10_40_1	LG10	<lmxll>	{0-}	(ll,lm)	ll	lm	ll	lm	ll	lm	lm	lm	ll	lm	ll	ll	lm	ll	ll	lm	ll	ll	lm	lm	ll	lm	ll	ll	ll	lm	lm	lm	ll	ll	lm	lm	ll	ll	lm	lm	ll	lm	lm	lm	ll	lm	ll	lm
LG10_HB_1768	F_0831641_L10_40_1	LG10	<lmxll>	{0-}	(ll,lm)	ll	lm	ll	lm	ll	lm	lm	lm	ll	lm	ll	ll	lm	ll	ll	lm	ll	ll	lm	lm	ll	lm	ll	ll	ll	lm	lm	lm	ll	ll	lm	lm	ll	ll	lm	lm	ll	lm	lm	lm	ll	lm	ll	lm
LG10_HB_1769	F_0832349_L10_40_1	LG10	<lmxll>	{0-}	(ll,lm)	ll	lm	ll	lm	ll	lm	lm	lm	ll	lm	ll	ll	lm	ll	ll	lm	ll	ll	lm	lm	ll	lm	ll	ll	ll	lm	lm	lm	ll	ll	lm	lm	ll	ll	lm	lm	ll	lm	lm	lm	ll	lm	ll	lm
LG10_HB_1769	F_0832361_L10_40_1	LG10	<lmxll>	{0-}	(ll,lm)	ll	lm	ll	lm	ll	lm	lm	lm	ll	lm	ll	ll	lm	ll	ll	lm	ll	ll	lm	lm	ll	lm	ll	ll	ll	lm	lm	lm	ll	ll	lm	lm	ll	ll	lm	lm	ll	lm	lm	lm	ll	lm	ll	lm
LG10_HB_1770	F_0832811_L10_41_1	LG10	<lmxll>	{0-}	(ll,lm)	ll	lm	ll	lm	ll	lm	lm	lm	ll	lm	ll	ll	lm	ll	ll	lm	ll	ll	lm	lm	ll	lm	ll	ll	ll	lm	lm	lm	ll	ll	lm	lm	ll	ll	lm	lm	ll	lm	lm	lm	ll	lm	ll	lm
LG10_HB_1770	F_0832819_L10_41_1	LG10	<hkxhk>	{00}	(hh,hk,kk)	hk	kk	hh	hk	hh	hk	hk	kk	hk	kk	hh	hk	hk	hk	hh	hk	hh	hk	hk	kk	hh	hk	hh	hh	hh	kk	kk	hk	hk	hh	kk	kk	hk	hk	hk	kk	hh	hk	kk	kk	hk	hk	hh	hk
LG10_HB_1770	F_0832820_L10_41_1	LG10	<lmxll>	{0-}	(ll,lm)	ll	lm	ll	lm	ll	lm	lm	lm	ll	lm	ll	ll	lm	ll	ll	lm	ll	ll	lm	lm	ll	lm	ll	ll	ll	lm	lm	lm	ll	ll	lm	lm	ll	ll	lm	lm	ll	lm	lm	lm	ll	lm	ll	lm
F_0832999_L10_41_1	F_0832999_L10_41_1	LG10	<nnxnp>	{-0}	(nn,np)	np	np	nn	nn	nn	nn	nn	np	np	np	nn	np	nn	np	nn	nn	nn	np	nn	np	nn	nn	nn	nn	nn	np	np	nn	np	nn	np	np	np	np	nn	np	nn	nn	np	nn	np	nn	nn	nn
LG10_HB_1775	F_0835177_L10_45_1	LG10	<nnxnp>	{-0}	(nn,np)	np	np	nn	nn	nn	nn	nn	np	np	np	nn	np	nn	nn	nn	nn	nn	np	nn	np	nn	nn	nn	nn	nn	np	np	np	np	nn	np	nn	nn	np	nn	np	nn	nn	np	nn	np	nn	nn	np
LG10_HB_1775.5	GD_00257_L10_PA	LG10	<lmxll>	{0-}	(ll,lm)	ll	lm	ll	lm	ll	lm	lm	lm	ll	lm	lm	ll	lm	lm	ll	lm	ll	ll	lm	lm	ll	lm	lm	ll	ll	lm	ll	lm	ll	ll	lm	lm	ll	ll	lm	lm	ll	lm	lm	lm	ll	lm	lm	lm
LG10_HB_1775.5	GD_00971_L10_PA	LG10	<nnxnp>	{-0}	(nn,np)	np	np	nn	nn	nn	nn	nn	np	np	np	nn	np	nn	nn	nn	nn	nn	np	nn	np	nn	nn	nn	nn	nn	np	np	np	np	nn	np	nn	nn	np	nn	np	nn	nn	np	nn	np	nn	nn	np
LG10_HB_1778	F_0837574_L10_48_1	LG10	<nnxnp>	{-0}	(nn,np)	np	np	nn	np	nn	nn	nn	np	np	np	nn	np	nn	nn	nn	nn	nn	np	nn	np	np	nn	nn	np	nn	np	np	np	np	np	np	nn	nn	nn	nn	np	nn	nn	nn	nn	np	nn	nn	np
LG10_HB_1778	F_0837576_L10_48_1	LG10	<nnxnp>	{-0}	(nn,np)	np	np	nn	np	nn	nn	nn	np	np	np	nn	np	nn	nn	nn	nn	nn	np	nn	np	np	nn	nn	np	nn	np	np	np	np	np	np	nn	nn	nn	nn	np	nn	nn	nn	nn	np	nn	nn	np
LG10_HB_1778	F_0837578_L10_48_1	LG10	<nnxnp>	{-0}	(nn,np)	np	np	nn	np	nn	nn	nn	np	np	np	nn	np	nn	nn	nn	nn	nn	np	nn	np	np	nn	nn	np	nn	np	np	np	np	np	np	nn	nn	nn	nn	np	nn	nn	nn	nn	np	nn	nn	np
LG10_HB_1781	F_0838443_L10_49_1	LG10	<nnxnp>	{-1}	(nn,np)	nn	nn	np	np	np	np	np	nn	nn	nn	np	nn	np	np	np	np	np	nn	np	nn	nn	np	np	nn	np	nn	nn	nn	nn	nn	nn	np	np	np	np	nn	np	np	np	np	nn	np	np	nn
LG10_HB_1781	F_0838423_L10_49_1	LG10	<nnxnp>	{-1}	(nn,np)	nn	nn	np	nn	np	np	np	nn	nn	nn	np	nn	np	np	np	np	np	nn	np	nn	nn	np	np	nn	np	nn	nn	nn	nn	nn	nn	np	np	np	np	nn	np	np	np	np	nn	np	np	nn
LG10_HB_1781	F_0838444_L10_49_1	LG10	<nnxnp>	{-1}	(nn,np)	nn	nn	np	nn	np	np	np	nn	nn	nn	np	nn	np	np	np	np	np	nn	np	nn	nn	np	np	nn	np	nn	nn	nn	nn	nn	nn	np	np	np	np	nn	np	np	np	np	nn	np	np	nn
LG10_HB_1784_s26h1	F_0839802_L11_26_1	LG10	<nnxnp>	{-0}	(nn,np)	nn	np	nn	nn	np	np	np	np	nn	np	np	nn	nn	np	np	nn	np	nn	nn	np	np	nn	np	nn	nn	np	np	nn	np	np	nn	np	np	nn	np	np	nn	np	np	nn	nn	np	nn	nn
LG10_HB_1784_s26h1	F_0839805_L11_26_1	LG10	<nnxnp>	{-0}	(nn,np)	nn	np	nn	nn	np	np	np	np	nn	np	np	nn	nn	np	np	nn	np	nn	nn	np	np	nn	np	nn	nn	np	np	nn	np	np	nn	np	np	nn	np	np	nn	np	np	nn	nn	np	nn	nn
LG10_HB_1784_s26h1	F_0839808_L11_26_1	LG10	<nnxnp>	{-0}	(nn,np)	nn	np	nn	nn	np	np	np	np	nn	np	np	nn	nn	np	np	nn	np	nn	nn	np	np	nn	np	nn	nn	np	np	nn	np	np	nn	np	np	nn	np	np	nn	np	np	nn	nn	np	nn	nn
LG10_HB_1906_s39h1	F_0890030_L14_39_1	LG10	<lmxll>	{0-}	(ll,lm)	ll	lm	ll	lm	ll	lm	lm	lm	ll	lm	ll	ll	lm	ll	ll	ll	ll	ll	lm	lm	ll	lm	ll	ll	ll	lm	lm	lm	ll	ll	lm	lm	ll	ll	lm	lm	ll	lm	lm	lm	ll	lm	ll	lm
LG10_HB_20	F_0008635_L10_PA	LG10	<nnxnp>	{-0}	(nn,np)	nn	np	nn	nn	np	np	np	np	nn	np	np	nn	nn	np	np	nn	np	nn	nn	np	np	nn	np	nn	nn	np	np	nn	np	np	nn	np	np	nn	np	np	nn	np	np	nn	nn	np	nn	nn
LG10_HB_21	F_0009203_L10_PA	LG10	<nnxnp>	{-0}	(nn,np)	nn	np	nn	nn	np	np	np	np	nn	np	np	nn	nn	np	np	nn	np	nn	nn	np	np	nn	np	nn	nn	np	np	nn	np	np	nn	np	np	nn	np	np	nn	np	np	nn	nn	np	nn	nn
LG10_HB_21	F_0009209_L10_PA	LG10	<nnxnp>	{-0}	(nn,np)	nn	np	nn	nn	np	np	np	np	nn	np	np	nn	nn	np	np	nn	np	nn	nn	np	np	nn	np	nn	nn	np	np	nn	np	np	nn	np	np	nn	np	np	nn	np	np	nn	nn	np	nn	nn
LG10_HB_21	F_0009212_L10_PA	LG10	<nnxnp>	{-0}	(nn,np)	nn	np	nn	nn	np	np	np	np	nn	np	np	nn	nn	np	np	nn	np	nn	nn	np	np	nn	np	nn	nn	np	np	nn	np	np	nn	np	np	nn	np	np	nn	np	np	nn	nn	np	nn	nn
LG10_HB_21	F_0009237_L10_PA	LG10	<nnxnp>	{-0}	(nn,np)	nn	np	nn	nn	np	np	np	np	nn	np	np	nn	nn	np	np	nn	np	nn	nn	np	np	nn	np	nn	nn	np	np	nn	np	np	nn	np	np	nn	np	np	nn	np	np	nn	nn	np	nn	nn
LG10_HB_21	F_0009220_L10_PA	LG10	<lmxll>	{0-}	(ll,lm)	ll	lm	ll	lm	ll	lm	lm	lm	lm	lm	ll	ll	lm	ll	ll	ll	ll	ll	lm	lm	ll	ll	ll	lm	ll	lm	lm	lm	ll	ll	lm	lm	ll	ll	lm	lm	ll	lm	lm	lm	ll	lm	ll	lm
LG10_HB_21	F_0009256_L10_PA	LG10	<nnxnp>	{-0}	(nn,np)	nn	np	nn	nn	np	np	np	np	nn	np	nn	nn	nn	np	np	nn	np	nn	nn	np	np	nn	np	nn	nn	np	np	nn	np	np	nn	np	np	nn	np	np	nn	np	np	nn	nn	np	nn	nn
LG10_HB_21.5	R_7121587_L10_PA	LG10	<nnxnp>	{-0}	(nn,np)	nn	np	nn	nn	np	np	np	np	nn	np	nn	nn	nn	np	np	nn	np	nn	nn	np	np	nn	np	nn	nn	np	np	nn	np	np	nn	np	np	nn	np	np	nn	np	np	nn	nn	np	nn	nn
LG10_HB_2107_s33h1	F_0964205_L3_33_1	LG10	<lmxll>	{0-}	(ll,lm)	ll	lm	ll	lm	ll	lm	lm	lm	ll	lm	ll	ll	lm	ll	ll	ll	ll	ll	lm	lm	ll	lm	ll	lm	ll	lm	lm	lm	ll	ll	lm	lm	ll	ll	lm	lm	ll	--	lm	lm	ll	lm	ll	lm
LG10_HB_2107_s33h1	F_0964224_L3_33_1	LG10	<lmxll>	{0-}	(ll,lm)	ll	lm	ll	lm	ll	lm	lm	lm	ll	lm	ll	ll	lm	ll	ll	ll	ll	ll	lm	lm	ll	lm	ll	lm	ll	lm	lm	lm	ll	ll	lm	lm	ll	ll	lm	lm	ll	lm	lm	lm	ll	lm	ll	lm
LG10_HB_22	F_0009753_L10_PA	LG10	<nnxnp>	{-0}	(nn,np)	nn	np	nn	nn	np	np	np	np	nn	np	nn	nn	nn	np	np	nn	np	nn	nn	np	np	nn	np	nn	nn	np	np	nn	np	np	nn	np	np	nn	np	np	nn	np	np	nn	nn	np	nn	nn
LG10_HB_22	F_0009773_L10_PA	LG10	<nnxnp>	{-0}	(nn,np)	nn	np	nn	nn	np	np	np	np	nn	np	nn	nn	nn	np	np	nn	np	nn	nn	np	np	nn	np	nn	nn	np	np	nn	np	np	nn	np	np	nn	np	np	nn	np	np	nn	nn	np	nn	nn
LG10_HB_22	GD_02051_L10_PA	LG10	<nnxnp>	{-0}	(nn,np)	nn	np	nn	nn	np	np	np	np	nn	np	nn	nn	nn	np	np	nn	np	nn	nn	np	np	nn	np	nn	nn	np	np	nn	np	np	nn	np	np	nn	np	np	nn	np	np	nn	nn	np	nn	nn
LG10_HB_2269_s33h1	F_1023458_L8_33_1	LG10	<hkxhk>	{11}	(hh,hk,kk)	kk	hh	kk	hk	hk	hk	hh	hh	hk	hh	kk	kk	hk	hk	hk	kk	kk	kk	hk	hh	kk	kk	hk	hh	kk	hh	hh	hk	hk	hk	hh	hh	hk	kk	hk	hh	kk	hh	hh	hh	kk	hk	kk	hk
LG10_HB_23	F_0010475_L10_PA	LG10	<hkxhk>	{00}	(hh,hk,kk)	hh	kk	hh	hk	hk	kk	kk	kk	hk	kk	hh	hh	hk	hk	hk	hh	hh	hh	hk	kk	hk	hh	hk	hk	hh	kk	kk	hk	hk	hk	hk	kk	hk	hh	kk	kk	hh	kk	kk	hk	hh	kk	hh	hk
LG10_HB_2317_s30h1	F_1048040_L9_30_1	LG10	<lmxll>	{0-}	(ll,lm)	ll	lm	ll	lm	ll	lm	lm	lm	ll	lm	ll	ll	lm	ll	ll	ll	ll	ll	lm	lm	ll	lm	ll	ll	ll	lm	lm	lm	ll	ll	lm	lm	ll	ll	lm	lm	ll	lm	lm	lm	ll	lm	ll	lm
F_1052347_L10_52_2	F_1052347_L10_52_2	LG10	<nnxnp>	{-0}	(nn,np)	nn	np	nn	nn	np	np	np	np	nn	np	np	nn	nn	np	np	nn	np	nn	nn	np	np	nn	np	nn	nn	np	np	nn	np	np	nn	nn	np	nn	np	np	nn	np	np	nn	nn	np	nn	nn
LG10_HB_2329_s57h2	F_1052759_L10_57_2	LG10	<nnxnp>	{-0}	(nn,np)	nn	np	nn	nn	np	np	np	np	nn	np	nn	nn	nn	np	np	nn	np	nn	nn	np	np	nn	np	nn	nn	np	np	nn	np	np	nn	np	np	nn	np	np	nn	np	np	nn	nn	np	nn	nn
LG10_HB_2330_s57h2	F_1052854_L10_57_2	LG10	<hkxhk>	{11}	(hh,hk,kk)	hk	hh	kk	hk	hk	hk	hh	hh	hk	hh	kk	kk	hk	hk	hk	kk	kk	kk	hk	hh	kk	hk	kk	hk	kk	hh	hh	hk	hk	kk	hh	hh	hk	kk	hk	hh	kk	hh	hh	hh	kk	hk	kk	hk
LG10_HB_2330_s57h2	F_1052855_L10_57_2	LG10	<hkxhk>	{11}	(hh,hk,kk)	hk	hh	kk	hk	hk	hk	hh	hh	hk	hh	kk	kk	hk	hk	hk	kk	kk	kk	hk	hh	kk	hk	kk	hk	kk	hh	hh	hk	hk	kk	hh	hh	hk	kk	hk	hh	kk	hh	hh	hh	kk	hk	kk	hk
LG10_HB_2330_s57h2	F_1052860_L10_57_2	LG10	<hkxhk>	{11}	(hh,hk,kk)	hk	hh	kk	hk	hk	hk	hh	hh	hk	hh	kk	kk	hk	hk	hk	kk	kk	kk	hk	hh	kk	hk	kk	hk	kk	hh	hh	hk	hk	kk	hh	hh	hk	kk	hk	hh	kk	hh	hh	hh	kk	hk	kk	hk
LG10_HB_2330_s57h2	F_1052863_L10_57_2	LG10	<hkxhk>	{00}	(hh,hk,kk)	hk	kk	hh	hk	hk	hk	kk	kk	hk	kk	hh	hh	hk	hk	hk	hh	hh	hh	hk	kk	hh	hk	hh	hk	hh	kk	kk	hk	hk	hh	kk	kk	hk	hh	hk	kk	hh	kk	kk	kk	hh	hk	hh	hk
LG10_HB_2330_s57h2	F_1052872_L10_57_2	LG10	<lmxll>	{0-}	(ll,lm)	ll	lm	ll	lm	ll	lm	lm	lm	ll	lm	ll	ll	lm	ll	ll	ll	ll	ll	lm	lm	ll	lm	ll	ll	ll	lm	lm	lm	ll	ll	lm	lm	ll	ll	lm	lm	ll	lm	lm	lm	ll	lm	ll	lm
LG10_HB_2333.5	GD_00099_L10_PA	LG10	<hkxhk>	{00}	(hh,hk,kk)	hk	kk	hh	hk	hh	hk	hh	kk	hk	kk	hk	hk	hk	hk	hh	hk	hh	hk	hk	kk	kk	hk	hk	hh	hh	kk	hk	kk	hk	hh	hk	hk	hh	hk	hk	kk	hh	hk	kk	hk	hk	hh	hk	hk
LG10_HB_2410_s94h2	F_1073519_L15_94_2	LG10	<lmxll>	{0-}	(ll,lm)	ll	lm	ll	lm	ll	lm	lm	lm	ll	lm	ll	ll	lm	ll	ll	ll	ll	ll	lm	lm	ll	lm	ll	lm	ll	lm	lm	lm	ll	ll	lm	lm	ll	ll	lm	lm	ll	lm	lm	lm	ll	lm	ll	lm
LG10_HB_2465_s51h2	F_1086040_L2_51_2	LG10	<lmxll>	{0-}	(ll,lm)	ll	lm	ll	lm	ll	lm	lm	lm	ll	lm	ll	ll	lm	ll	ll	ll	ll	ll	lm	lm	ll	lm	ll	lm	ll	lm	lm	lm	ll	ll	lm	lm	ll	ll	lm	lm	ll	lm	lm	lm	ll	lm	ll	lm
LG10_HB_2465_s51h2	F_1086045_L2_51_2	LG10	<lmxll>	{0-}	(ll,lm)	ll	lm	ll	lm	ll	lm	lm	lm	ll	lm	ll	ll	lm	ll	ll	ll	ll	ll	lm	lm	ll	lm	ll	lm	ll	lm	lm	lm	ll	ll	lm	lm	ll	ll	lm	lm	ll	lm	lm	lm	ll	lm	ll	lm
LG10_HB_2465_s51h2	F_1086046_L2_51_2	LG10	<lmxll>	{0-}	(ll,lm)	ll	lm	ll	lm	ll	lm	lm	lm	ll	lm	ll	ll	lm	ll	ll	ll	ll	ll	lm	lm	ll	lm	ll	lm	ll	lm	lm	lm	ll	ll	lm	lm	ll	ll	lm	lm	ll	lm	lm	lm	ll	lm	ll	lm
F_1106430_L9_46_2	F_1106430_L9_46_2	LG10	<lmxll>	{0-}	(ll,lm)	ll	lm	ll	lm	ll	lm	lm	lm	ll	lm	ll	ll	lm	ll	ll	ll	ll	ll	lm	lm	ll	lm	ll	ll	ll	lm	lm	lm	ll	ll	lm	lm	ll	ll	lm	lm	ll	lm	lm	lm	ll	lm	ll	lm
LG10_HB_2566_s73h3	F_1107364_L10_73_3	LG10	<nnxnp>	{-0}	(nn,np)	np	np	nn	nn	np	nn	np	np	np	np	nn	nn	nn	np	nn	nn	nn	nn	nn	np	nn	nn	nn	np	nn	np	np	nn	np	nn	np	np	np	np	nn	np	nn	nn	np	np	nn	nn	nn	nn
LG10_HB_2566_s73h3	F_1107376_L10_73_3	LG10	<nnxnp>	{-0}	(nn,np)	np	np	nn	nn	np	nn	--	np	np	np	nn	nn	nn	np	nn	nn	nn	nn	nn	np	nn	nn	nn	np	nn	np	np	nn	np	nn	np	np	np	np	nn	np	nn	nn	np	np	nn	nn	nn	nn
LG10_HB_2566_s73h3	F_1107370_L10_73_3	LG10	<lmxll>	{0-}	(ll,lm)	ll	lm	ll	lm	ll	lm	lm	lm	ll	lm	ll	ll	lm	ll	ll	ll	ll	ll	lm	lm	ll	lm	ll	ll	ll	lm	lm	lm	ll	ll	lm	lm	ll	ll	lm	lm	ll	lm	lm	lm	ll	lm	ll	lm
LG10_HB_2571_s82h3	F_1107802_L10_82_3	LG10	<nnxnp>	{-0}	(nn,np)	np	np	nn	np	nn	nn	nn	np	np	np	nn	np	nn	nn	nn	nn	nn	np	nn	np	np	nn	nn	np	nn	np	np	np	np	nn	np	nn	nn	nn	nn	np	nn	nn	nn	nn	np	nn	nn	np
LG10_HB_26	F_0011645_L10_PA	LG10	<lmxll>	{0-}	(ll,lm)	ll	lm	ll	lm	ll	lm	lm	lm	ll	lm	ll	ll	lm	ll	ll	ll	ll	ll	lm	lm	ll	lm	ll	ll	ll	lm	lm	lm	ll	ll	lm	lm	ll	ll	lm	lm	ll	lm	lm	lm	ll	lm	ll	lm
LG10_HB_26	F_0011662_L10_PA	LG10	<lmxll>	{0-}	(ll,lm)	ll	lm	ll	lm	ll	lm	lm	lm	ll	lm	ll	ll	lm	ll	ll	ll	ll	ll	lm	lm	ll	lm	ll	ll	ll	lm	lm	lm	ll	ll	lm	lm	ll	ll	lm	lm	ll	lm	lm	lm	ll	lm	ll	lm
LG10_HB_26	F_0011664_L10_PA	LG10	<lmxll>	{0-}	(ll,lm)	ll	lm	ll	lm	ll	lm	lm	lm	ll	lm	ll	ll	lm	ll	ll	ll	ll	ll	lm	lm	ll	lm	ll	ll	ll	lm	lm	lm	ll	ll	lm	lm	ll	ll	lm	lm	ll	lm	lm	lm	ll	lm	ll	lm
LG10_HB_26	F_0011697_L10_PA	LG10	<lmxll>	{0-}	(ll,lm)	ll	lm	ll	lm	ll	lm	lm	lm	ll	lm	ll	ll	lm	ll	ll	ll	ll	ll	lm	lm	ll	lm	ll	ll	ll	lm	lm	lm	ll	ll	lm	lm	ll	ll	lm	lm	ll	lm	lm	lm	ll	lm	ll	lm
LG10_HB_2604_s40h3	F_1115484_L4_40_3	LG10	<lmxll>	{0-}	(ll,lm)	ll	lm	ll	lm	ll	lm	lm	lm	ll	lm	ll	ll	lm	ll	ll	ll	ll	ll	lm	lm	ll	lm	ll	lm	ll	lm	lm	lm	ll	ll	lm	lm	ll	ll	lm	lm	ll	lm	lm	lm	ll	lm	ll	lm
LG10_HB_2604_s40h3	F_1115486_L4_40_3	LG10	<lmxll>	{0-}	(ll,lm)	ll	lm	ll	lm	ll	lm	lm	lm	ll	lm	ll	ll	lm	ll	ll	ll	ll	ll	lm	lm	ll	lm	ll	lm	ll	lm	lm	lm	ll	ll	lm	lm	ll	ll	lm	lm	ll	lm	lm	lm	ll	lm	ll	lm
LG10_HB_2604_s40h3	F_1115487_L4_40_3	LG10	<lmxll>	{0-}	(ll,lm)	ll	lm	ll	lm	ll	lm	lm	lm	ll	lm	ll	ll	lm	ll	ll	ll	ll	ll	lm	lm	ll	lm	ll	lm	ll	lm	lm	lm	ll	ll	lm	lm	ll	ll	lm	lm	ll	lm	lm	lm	ll	lm	ll	lm
LG10_HB_267	F_0120453_L12_PA	LG10	<lmxll>	{0-}	(ll,lm)	ll	lm	ll	lm	ll	lm	lm	lm	ll	lm	ll	ll	lm	ll	ll	ll	ll	ll	lm	lm	ll	lm	ll	lm	ll	lm	lm	lm	ll	ll	lm	lm	ll	ll	lm	lm	ll	lm	lm	lm	ll	lm	ll	lm
LG10_HB_27	F_0012361_L10_PA	LG10	<hkxhk>	{11}	(hh,hk,kk)	hk	hh	kk	hk	hk	hk	hh	hh	hk	hh	kk	kk	hk	hk	kk	kk	kk	kk	hk	hh	kk	hk	kk	hk	kk	hh	hh	hk	hk	kk	hh	hh	hk	hk	hk	hh	kk	hk	hh	hh	kk	hk	kk	hk
LG10_HB_27	F_0012368_L10_PA	LG10	<nnxnp>	{-0}	(nn,np)	np	np	nn	nn	np	nn	np	np	np	np	nn	nn	nn	np	nn	nn	nn	nn	nn	np	nn	nn	nn	np	nn	np	np	nn	np	nn	np	np	np	np	nn	np	nn	nn	np	np	nn	nn	nn	nn
LG10_HB_27	GD_00260_L10_PA	LG10	<nnxnp>	{-0}	(nn,np)	np	np	nn	nn	np	nn	np	np	np	np	nn	nn	nn	np	nn	nn	nn	nn	nn	np	nn	nn	nn	np	nn	np	np	nn	np	nn	np	np	np	np	nn	np	nn	nn	np	np	nn	nn	nn	nn
LG10_HB_27	F_0012362_L10_PA	LG10	<lmxll>	{0-}	(ll,lm)	ll	lm	ll	lm	ll	lm	lm	lm	ll	lm	ll	ll	lm	ll	ll	ll	ll	ll	lm	lm	ll	lm	ll	ll	ll	lm	lm	lm	ll	ll	lm	lm	ll	ll	lm	lm	ll	lm	lm	lm	ll	lm	ll	lm
LG10_HB_27	R_8544939_L10_PA	LG10	<lmxll>	{0-}	(ll,lm)	ll	lm	ll	lm	ll	lm	lm	lm	ll	lm	ll	ll	lm	ll	ll	ll	ll	ll	lm	lm	ll	lm	ll	ll	ll	lm	lm	lm	ll	ll	lm	lm	ll	ll	lm	lm	ll	lm	lm	lm	ll	lm	ll	lm
LG10_HB_27	R_8550026_L10_PA	LG10	<lmxll>	{0-}	(ll,lm)	ll	lm	ll	lm	ll	lm	lm	lm	ll	lm	ll	ll	lm	ll	ll	ll	ll	ll	lm	lm	ll	lm	ll	ll	ll	lm	lm	lm	ll	ll	lm	lm	ll	ll	lm	lm	ll	lm	lm	lm	ll	lm	ll	lm
LG10_HB_27	R_8552134_L10_PA	LG10	<lmxll>	{0-}	(ll,lm)	ll	lm	ll	lm	ll	lm	lm	lm	ll	lm	ll	ll	lm	ll	ll	ll	ll	ll	lm	lm	ll	lm	ll	ll	ll	lm	lm	lm	ll	ll	lm	lm	ll	ll	lm	lm	ll	lm	lm	lm	ll	lm	ll	lm
LG10_HB_27	R_8557916_L10_PA	LG10	<lmxll>	{0-}	(ll,lm)	ll	lm	ll	lm	ll	lm	lm	lm	ll	lm	ll	ll	lm	ll	ll	ll	ll	ll	lm	lm	ll	lm	ll	ll	ll	lm	lm	lm	ll	ll	lm	lm	ll	ll	lm	lm	ll	lm	lm	lm	ll	lm	ll	lm
LG10_HB_271	F_0122473_L12_PA	LG10	<hkxhk>	{00}	(hh,hk,kk)	hh	kk	hh	hk	hk	hk	kk	kk	hk	kk	hh	hh	hk	hk	hk	hh	hh	hh	hk	kk	hh	hk	hk	kk	hh	kk	kk	hk	hk	hk	kk	kk	hk	hh	hk	kk	hh	kk	kk	kk	hh	hk	hh	hk
LG10_HB_28	F_0013167_L10_PA	LG10	<hkxhk>	{00}	(hh,hk,kk)	hk	kk	hh	hk	hk	hk	kk	kk	hk	kk	hh	hh	hk	hk	hk	hh	hh	hh	hk	kk	hh	hk	hh	hk	hh	kk	kk	hk	hk	hh	kk	kk	hk	hh	hk	kk	hh	kk	kk	kk	hh	hk	hh	hk
LG10_HB_28	F_0013184_L10_PA	LG10	<nnxnp>	{-0}	(nn,np)	np	np	nn	nn	np	nn	np	np	np	np	nn	nn	nn	np	np	nn	nn	nn	nn	np	nn	nn	nn	np	nn	np	np	nn	np	nn	np	np	np	nn	nn	np	nn	np	np	np	nn	nn	nn	nn
LG10_HB_28	F_0013168_L10_PA	LG10	<lmxll>	{0-}	(ll,lm)	ll	lm	ll	lm	ll	lm	lm	lm	ll	lm	ll	ll	lm	ll	ll	ll	ll	ll	lm	lm	ll	lm	ll	ll	ll	lm	lm	lm	ll	ll	lm	lm	ll	ll	lm	lm	ll	lm	lm	lm	ll	lm	ll	lm
LG10_HB_299	F_0134225_L12_PA	LG10	<hkxhk>	{11}	(h-,kk)	h-	h-	kk	h-	h-	h-	h-	h-	h-	h-	kk	kk	h-	h-	kk	kk	kk	kk	h-	h-	kk	h-	kk	h-	kk	h-	h-	h-	h-	--	h-	h-	h-	h-	h-	h-	--	h-	h-	h-	h-	h-	--	h-
LG10_HB_3	F_0000529_L10_PA	LG10	<nnxnp>	{-0}	(nn,np)	nn	np	nn	nn	np	np	np	np	nn	np	np	nn	nn	np	np	nn	np	nn	nn	np	np	nn	np	nn	nn	np	np	nn	nn	np	nn	nn	np	nn	np	np	nn	np	np	nn	nn	np	nn	nn
LG10_HB_3	F_0000533_L10_PA	LG10	<nnxnp>	{-0}	(nn,np)	nn	np	nn	nn	np	np	np	np	nn	np	np	nn	nn	np	np	nn	np	nn	nn	np	np	nn	np	nn	nn	np	np	nn	nn	np	nn	nn	np	nn	np	np	nn	np	np	nn	nn	np	nn	nn
LG10_HB_30	F_0014146_L10_PA	LG10	<lmxll>	{0-}	(ll,lm)	ll	lm	ll	lm	ll	lm	lm	lm	ll	lm	ll	ll	lm	ll	ll	ll	ll	ll	lm	lm	ll	lm	ll	lm	ll	lm	lm	lm	ll	ll	lm	lm	ll	ll	lm	lm	ll	lm	lm	lm	ll	lm	ll	lm
LG10_HB_30	F_0014148_L10_PA	LG10	<lmxll>	{0-}	(ll,lm)	ll	lm	ll	lm	ll	lm	lm	lm	ll	lm	ll	ll	lm	ll	ll	ll	ll	ll	lm	lm	ll	lm	ll	lm	ll	lm	lm	lm	ll	ll	lm	lm	ll	ll	lm	lm	ll	lm	lm	lm	ll	lm	ll	lm
LG10_HB_30	F_0014150_L10_PA	LG10	<lmxll>	{0-}	(ll,lm)	ll	lm	ll	lm	ll	lm	lm	lm	ll	lm	ll	ll	lm	ll	ll	ll	ll	ll	lm	lm	ll	lm	ll	lm	ll	lm	lm	lm	ll	ll	lm	lm	ll	ll	lm	lm	ll	lm	lm	lm	ll	lm	ll	lm
R_31238010_L10_69_2	R_31238010_L10_69_2	LG10	<nnxnp>	{-0}	(nn,np)	np	np	nn	np	nn	nn	nn	np	np	np	nn	np	nn	nn	nn	nn	nn	np	nn	np	np	nn	nn	nn	nn	np	np	np	np	nn	np	nn	nn	np	nn	np	nn	nn	np	nn	np	nn	nn	np
R_26641840_L10_44_1	R_26641840_L10_44_1	LG10	<hkxhk>	{00}	(h-,kk)	h-	kk	h-	h-	h-	h-	h-	kk	h-	kk	h-	h-	h-	kk	h-	h-	h-	h-	h-	kk	h-	h-	h-	h-	h-	kk	kk	h-	h-	h-	kk	kk	h-	h-	h-	kk	h-	h-	kk	h-	h-	h-	h-	h-
R_34936228_L10_48_1	R_34936228_L10_48_1	LG10	<nnxnp>	{-1}	(nn,np)	nn	nn	np	nn	np	np	np	nn	nn	nn	np	nn	np	np	np	np	np	nn	np	nn	nn	np	np	nn	np	nn	nn	nn	nn	np	nn	np	np	np	np	nn	np	np	np	np	nn	np	np	nn
R_7167616_L10_33_1	R_7167616_L10_33_1	LG10	<hkxhk>	{11}	(hh,hk,kk)	kk	hh	kk	hk	hk	hh	hh	hh	hk	hh	kk	kk	hk	hk	hk	kk	hk	kk	hk	hh	hk	kk	hk	hk	kk	hh	hh	hk	hk	hk	hk	hh	hk	kk	hh	hh	kk	hh	hh	hk	kk	hh	kk	hk
R_2607542_L10_PA	R_2607542_L10_PA	LG10	<nnxnp>	{-0}	(nn,np)	nn	np	nn	nn	np	np	np	np	nn	np	np	nn	nn	np	np	nn	np	nn	nn	np	np	nn	np	nn	nn	np	np	nn	np	np	nn	np	np	nn	np	np	nn	np	np	nn	nn	np	nn	nn
LG10_HB_3064_s33h1	R_8508757_L10_33_1	LG10	<nnxnp>	{-0}	(nn,np)	np	np	nn	nn	np	nn	np	np	np	np	nn	nn	nn	np	nn	nn	nn	nn	nn	np	nn	nn	nn	np	nn	np	np	nn	np	nn	np	np	np	np	nn	np	nn	nn	np	np	nn	nn	nn	nn
LG10_HB_3064_s33h1	R_8522809_L10_33_1	LG10	<lmxll>	{0-}	(ll,lm)	ll	lm	ll	lm	ll	lm	lm	lm	ll	lm	ll	ll	lm	ll	ll	ll	ll	ll	lm	lm	ll	lm	ll	ll	ll	lm	lm	lm	ll	ll	lm	lm	ll	ll	lm	lm	ll	lm	lm	lm	ll	lm	ll	lm
LG10_HB_3074	R_9629001_L10_PA	LG10	<nnxnp>	{-0}	(nn,np)	nn	np	nn	nn	np	np	np	np	nn	np	nn	nn	nn	np	np	nn	nn	nn	nn	np	np	nn	np	nn	nn	np	np	nn	np	np	nn	np	np	nn	np	np	nn	np	np	nn	nn	np	nn	nn
LG10_HB_3074	R_9629310_L10_PA	LG10	<nnxnp>	{-0}	(nn,np)	nn	np	nn	nn	np	np	np	np	nn	np	nn	nn	nn	np	np	nn	nn	nn	nn	np	np	nn	np	nn	nn	np	np	nn	np	np	nn	np	np	nn	np	np	nn	np	np	nn	nn	np	nn	nn
LG10_HB_3116	R_36853428_L10_PA	LG10	<nnxnp>	{-1}	(nn,np)	nn	nn	np	nn	np	np	np	nn	nn	nn	np	nn	np	np	np	np	np	nn	np	nn	nn	np	np	nn	np	nn	nn	nn	nn	nn	nn	np	np	np	np	nn	np	np	np	np	nn	np	np	nn
LG10_HB_3116	R_37031349_L10_PA	LG10	<nnxnp>	{-1}	(nn,np)	nn	nn	np	nn	np	np	np	nn	nn	nn	np	nn	np	np	np	np	np	nn	np	nn	nn	np	np	nn	nn	nn	nn	nn	nn	nn	nn	np	np	np	np	nn	np	np	np	np	nn	np	np	nn
GD_01867_L10_PA	GD_01867_L10_PA	LG10	<hkxhk>	{00}	(hh,hk,kk)	hh	kk	hh	hk	hk	hk	kk	kk	hk	kk	hh	hh	hk	hk	hk	hh	hh	hh	hk	kk	hk	hh	hk	kk	hh	kk	kk	hk	hk	hk	kk	kk	hk	hh	kk	kk	hh	kk	kk	hk	hh	kk	hh	hk
LG10_HB_33	F_0014724_L10_PA	LG10	<hkxhk>	{11}	(h-,kk)	kk	h-	kk	h-	h-	h-	h-	h-	h-	h-	kk	kk	h-	h-	h-	kk	kk	kk	h-	h-	h-	kk	h-	h-	kk	h-	h-	h-	h-	h-	h-	h-	h-	kk	h-	h-	kk	h-	h-	h-	kk	h-	kk	h-
LG10_HB_33	F_0014725_L10_PA	LG10	<hkxhk>	{00}	(hh,hk,kk)	hh	kk	hh	hk	hk	hk	kk	kk	hk	kk	hh	hh	hk	hk	hk	hh	hh	hh	hk	kk	hk	hh	hk	kk	hh	kk	kk	hk	hk	hk	kk	kk	hk	hh	kk	kk	hh	kk	kk	hk	hh	kk	hh	hk
LG10_HB_33	R_10765940_L10_PA	LG10	<hkxhk>	{00}	(hh,hk,kk)	hh	kk	hh	hk	hk	hk	kk	kk	hk	kk	hh	hh	hk	hk	hk	hh	hh	hh	hk	kk	hk	hh	hk	kk	hh	kk	kk	hk	hk	hk	kk	kk	hk	hh	kk	kk	hh	kk	kk	hk	hh	kk	hh	hk
LG10_HB_33.5	R_13016569_L10_PA	LG10	<hkxhk>	{00}	(hh,hk,kk)	hh	kk	hh	hk	hk	hk	kk	kk	hk	kk	hh	hh	hk	hk	hk	hh	hh	hh	hk	kk	hk	hh	hk	kk	hh	kk	kk	hk	hk	hk	kk	kk	hk	hh	kk	kk	hh	kk	kk	hk	hh	kk	hh	hk
LG10_HB_33.5	R_13033111_L10_PA	LG10	<hkxhk>	{11}	(hh,hk,kk)	kk	hh	kk	hk	hk	hk	hh	hh	hk	hh	kk	kk	hk	hk	hk	kk	kk	kk	hk	hh	hk	kk	hk	hh	kk	hh	hh	hk	hk	hk	hh	hh	hk	kk	hh	hh	kk	hh	hh	hk	kk	hh	kk	hk
LG10_HB_35	F_0015689_L10_PA	LG10	<hkxhk>	{00}	(hh,hk,kk)	hh	kk	hh	hk	hk	hk	kk	kk	hk	kk	hh	hh	hk	hk	hk	hh	hh	hh	hk	kk	hh	hh	hk	kk	hh	kk	kk	hk	hk	hk	kk	kk	hk	hh	hk	kk	hh	kk	kk	kk	hh	hk	hh	hk
LG10_HB_36	F_0015893_L10_PA	LG10	<hkxhk>	{11}	(hh,hk,kk)	kk	hh	kk	hk	hk	hk	hh	hh	hk	hh	kk	kk	hk	hk	hk	kk	kk	kk	hk	hh	kk	kk	hk	hh	kk	hh	hh	hk	hk	hk	hh	hh	hk	kk	hk	hh	kk	hh	hh	hk	kk	hh	kk	hk
LG10_HB_37	F_0016473_L10_PA	LG10	<hkxhk>	{11}	(hh,hk,kk)	kk	hh	kk	hk	hk	hk	hh	hh	hk	hh	kk	kk	hk	hk	hk	kk	kk	kk	hk	hh	kk	kk	hk	hh	kk	hh	hh	hk	hk	hk	hh	hh	hk	kk	hk	hh	kk	hh	hh	hk	kk	hh	kk	hk
LG10_HB_38	F_0016741_L10_PA	LG10	<hkxhk>	{11}	(hh,hk,kk)	kk	hh	kk	hk	hk	hk	hh	hh	hk	hh	kk	kk	hk	hk	hk	kk	kk	kk	hk	hh	hk	kk	hk	hh	kk	hh	hh	hk	hk	hk	hh	hh	hk	kk	hh	hh	kk	hh	hh	hk	kk	hh	kk	hk
LG10_HB_39	F_0017215_L10_PA	LG10	<hkxhk>	{00}	(hh,hk,kk)	hh	kk	hh	hk	hk	hk	kk	kk	hk	kk	hh	hh	hk	hk	hk	hh	hh	hh	hk	kk	hk	hh	hk	kk	hh	kk	kk	hk	hk	hk	kk	kk	hk	hh	kk	kk	hh	kk	kk	hk	hh	kk	hh	hk
LG10_HB_39	F_0017217_L10_PA	LG10	<hkxhk>	{00}	(hh,hk,kk)	hh	kk	hh	hk	hk	hk	kk	kk	hk	kk	hh	hh	hk	hk	hk	hh	hh	hh	hk	kk	hk	hh	hk	kk	hh	kk	kk	hk	hk	hk	kk	kk	hk	hh	kk	kk	hh	kk	kk	hk	hh	kk	hh	hk
LG10_HB_4	F_0000582_L10_PA	LG10	<nnxnp>	{-0}	(nn,np)	nn	np	nn	nn	np	np	np	np	nn	np	np	nn	nn	np	np	nn	np	nn	nn	np	np	nn	np	nn	nn	np	np	nn	nn	np	nn	nn	np	nn	np	np	nn	np	np	nn	nn	np	nn	nn
LG10_HB_4	GD_01789_L10_PA	LG10	<nnxnp>	{-0}	(nn,np)	nn	np	nn	nn	np	np	np	np	nn	np	np	nn	nn	np	np	nn	np	nn	nn	np	np	nn	np	nn	nn	np	np	nn	nn	np	nn	nn	np	nn	np	np	nn	np	np	nn	nn	np	nn	nn
LG10_HB_40	F_0017894_L10_PA	LG10	<lmxll>	{0-}	(ll,lm)	ll	lm	ll	lm	ll	lm	lm	lm	ll	lm	ll	ll	lm	ll	ll	ll	ll	ll	lm	lm	ll	lm	ll	lm	ll	lm	lm	lm	ll	ll	lm	lm	ll	ll	lm	lm	ll	lm	lm	lm	ll	lm	ll	lm
LG10_HB_40	F_0017897_L10_PA	LG10	<lmxll>	{0-}	(ll,lm)	ll	lm	ll	lm	ll	lm	lm	lm	ll	lm	ll	ll	lm	ll	ll	ll	ll	ll	lm	lm	ll	lm	ll	lm	ll	lm	lm	lm	ll	ll	lm	lm	ll	ll	lm	lm	ll	lm	lm	lm	ll	lm	ll	lm
LG10_HB_40	R_13706234_L10_PA	LG10	<lmxll>	{0-}	(ll,lm)	ll	lm	ll	lm	ll	lm	lm	lm	ll	lm	ll	ll	lm	ll	ll	ll	ll	ll	lm	lm	ll	lm	ll	lm	ll	lm	lm	lm	ll	ll	lm	lm	ll	ll	lm	lm	ll	lm	lm	lm	ll	lm	ll	lm
LG10_HB_40	R_13708618_L10_PA	LG10	<lmxll>	{0-}	(ll,lm)	ll	lm	ll	lm	ll	lm	lm	lm	ll	lm	ll	ll	lm	ll	ll	ll	ll	ll	lm	lm	ll	lm	ll	lm	ll	lm	lm	lm	ll	ll	lm	lm	ll	ll	lm	lm	ll	lm	lm	lm	ll	lm	ll	lm
CONS61_L10_PA	CONS61_L10_PA	LG10	<nnxnp>	{-0}	(nn,np)	np	np	nn	nn	nn	nn	nn	np	np	np	nn	np	nn	nn	nn	nn	nn	np	nn	np	nn	nn	nn	nn	nn	np	np	np	np	nn	np	nn	nn	np	nn	np	nn	nn	np	nn	np	nn	nn	np
LG10_HB_4005	FEM_cg_4	LG10	<nnxnp>	{-1}	(nn,np)	nn	nn	np	nn	np	np	np	nn	nn	nn	np	nn	np	np	np	np	np	nn	np	nn	nn	np	np	nn	np	nn	nn	nn	nn	nn	nn	np	np	np	np	nn	np	np	np	np	nn	np	np	nn
LG10_HB_4007	FEM_cg_11	LG10	<lmxll>	{0-}	(ll,lm)	ll	lm	ll	lm	ll	lm	lm	lm	ll	lm	ll	ll	lm	ll	ll	lm	ll	ll	lm	lm	ll	lm	ll	ll	ll	lm	lm	lm	ll	ll	lm	lm	ll	ll	lm	lm	ll	lm	lm	lm	ll	lm	ll	lm
LG10_HB_4007	FEM_cg_13	LG10	<lmxll>	{0-}	(ll,lm)	ll	lm	ll	lm	ll	lm	lm	lm	ll	lm	ll	ll	lm	ll	ll	lm	ll	ll	lm	lm	ll	lm	ll	ll	ll	lm	lm	lm	ll	ll	lm	lm	ll	ll	lm	lm	ll	lm	lm	lm	ll	lm	ll	lm
LG10_HB_4007	FEM_cg_14	LG10	<nnxnp>	{-0}	(nn,np)	np	np	nn	nn	nn	nn	nn	np	np	np	nn	np	nn	np	nn	nn	nn	np	nn	np	nn	nn	nn	nn	nn	np	np	nn	np	nn	np	np	np	np	nn	np	nn	nn	np	np	np	nn	nn	nn
LG10_HB_4007	FEM_cg_17	LG10	<lmxll>	{0-}	(ll,lm)	ll	lm	ll	lm	ll	lm	lm	lm	ll	lm	ll	ll	lm	ll	ll	lm	ll	ll	lm	lm	ll	lm	ll	ll	ll	lm	lm	lm	ll	ll	lm	lm	ll	ll	lm	lm	ll	lm	lm	lm	ll	lm	ll	lm
LG10_HB_4007	FEM_cg_18	LG10	<lmxll>	{0-}	(ll,lm)	ll	lm	ll	lm	ll	lm	lm	lm	ll	lm	ll	ll	lm	ll	ll	lm	ll	ll	lm	lm	ll	lm	ll	ll	ll	lm	lm	lm	ll	ll	lm	lm	ll	ll	lm	lm	ll	lm	lm	lm	ll	lm	ll	lm
LG10_HB_4007	FEM_cg_21	LG10	<lmxll>	{0-}	(ll,lm)	ll	lm	ll	lm	ll	lm	lm	lm	ll	lm	ll	ll	lm	ll	ll	lm	ll	ll	lm	lm	ll	lm	ll	ll	ll	lm	lm	lm	ll	ll	lm	lm	ll	ll	lm	lm	ll	lm	lm	lm	ll	lm	ll	lm
LG10_HB_4007	FEM_cg_9	LG10	<lmxll>	{0-}	(ll,lm)	ll	lm	ll	lm	ll	lm	lm	lm	ll	lm	ll	ll	lm	ll	ll	lm	ll	ll	lm	lm	ll	lm	ll	ll	ll	lm	lm	lm	ll	ll	lm	lm	ll	ll	lm	lm	ll	lm	lm	lm	ll	lm	ll	lm
LG10_HB_4016	Vd_DCA1_Gluca	LG10	<nnxnp>	{-0}	(nn,np)	nn	np	nn	nn	np	np	np	np	nn	np	np	nn	nn	np	np	nn	np	nn	nn	np	np	nn	np	nn	nn	np	np	nn	nn	np	nn	nn	np	nn	np	np	nn	np	np	nn	nn	np	nn	nn
LG10_HB_41.5	R_14712598_L10_PA	LG10	<hkxhk>	{00}	(hh,hk,kk)	hk	kk	hh	hk	hk	hk	kk	kk	hk	kk	hh	hh	hk	hk	hh	hh	hh	hh	hk	kk	hh	hk	hh	hk	hh	kk	kk	hk	hk	hh	kk	kk	hk	hk	hk	kk	hh	hk	kk	kk	hk	hk	hh	hk
LG10_HB_41.5	R_14656450_L10_PA	LG10	<lmxll>	{0-}	(ll,lm)	ll	lm	ll	lm	ll	lm	lm	lm	ll	lm	ll	ll	lm	ll	ll	ll	ll	ll	lm	lm	ll	lm	ll	ll	ll	lm	lm	lm	ll	ll	lm	lm	ll	ll	lm	lm	ll	lm	lm	lm	ll	lm	ll	lm
LG10_HB_41.8	R_14704244_L10_PA	LG10	<lmxll>	{0-}	(ll,lm)	ll	lm	ll	lm	ll	lm	lm	lm	ll	lm	ll	ll	lm	ll	ll	ll	ll	ll	lm	lm	ll	lm	ll	ll	ll	lm	lm	lm	ll	ll	lm	lm	ll	ll	lm	lm	ll	lm	lm	lm	ll	lm	ll	lm
LG10_HB_415	F_0188585_L13_PA	LG10	<lmxll>	{0-}	(ll,lm)	ll	lm	ll	lm	ll	lm	lm	lm	ll	lm	ll	ll	lm	ll	ll	ll	ll	ll	lm	lm	ll	lm	ll	lm	ll	lm	lm	lm	ll	ll	lm	lm	ll	ll	lm	lm	ll	lm	lm	lm	ll	lm	ll	lm
LG10_HB_415	F_0188587_L13_PA	LG10	<lmxll>	{0-}	(ll,lm)	ll	lm	ll	lm	ll	lm	lm	lm	ll	lm	ll	ll	lm	ll	ll	ll	ll	ll	lm	lm	ll	lm	ll	lm	ll	lm	lm	lm	ll	ll	lm	lm	ll	ll	lm	lm	ll	lm	lm	lm	ll	lm	ll	lm
LG10_HB_42	F_0018986_L10_PA	LG10	<nnxnp>	{-0}	(nn,np)	np	np	nn	nn	np	nn	np	np	np	np	nn	nn	nn	np	nn	nn	nn	nn	nn	np	nn	nn	nn	np	nn	np	np	nn	np	nn	np	np	np	np	nn	np	nn	nn	np	np	np	nn	nn	nn
LG10_HB_42	F_0018994_L10_PA	LG10	<hkxhk>	{11}	(hh,hk,kk)	hk	hh	kk	hk	hk	hk	hh	hh	hk	hh	kk	kk	hk	hk	kk	kk	kk	kk	hk	hh	kk	hk	kk	hk	kk	hh	hh	hk	hk	kk	hh	hh	hk	hk	hk	hh	kk	hk	hh	hh	hk	hk	kk	hk
LG10_HB_42	R_14673668_L10_PA	LG10	<nnxnp>	{-0}	(nn,np)	np	np	nn	nn	np	nn	np	np	np	np	nn	nn	nn	np	nn	nn	nn	nn	nn	np	nn	nn	nn	np	nn	np	np	nn	np	nn	np	np	np	np	nn	np	nn	nn	np	np	np	nn	nn	nn
LG10_HB_42	R_14684226_L10_PA	LG10	<nnxnp>	{-0}	(nn,np)	np	np	nn	nn	np	nn	np	np	np	np	nn	nn	nn	np	nn	nn	nn	nn	nn	np	nn	nn	nn	np	nn	np	np	nn	np	nn	np	np	np	np	nn	np	nn	nn	np	np	np	nn	nn	nn
LG10_HB_42	F_0018991_L10_PA	LG10	<lmxll>	{0-}	(ll,lm)	ll	lm	ll	lm	ll	lm	lm	lm	ll	lm	ll	ll	lm	ll	ll	ll	ll	ll	lm	lm	ll	lm	ll	ll	ll	lm	lm	lm	ll	ll	lm	lm	ll	ll	lm	lm	ll	lm	lm	lm	ll	lm	ll	lm
LG10_HB_47	F_0021345_L10_PA	LG10	<lmxll>	{0-}	(ll,lm)	ll	lm	ll	lm	ll	lm	lm	lm	ll	lm	ll	ll	lm	ll	ll	ll	ll	ll	lm	lm	ll	lm	ll	ll	ll	lm	lm	lm	ll	ll	lm	lm	ll	ll	lm	lm	ll	lm	lm	lm	ll	lm	ll	lm
LG10_HB_47	F_0021352_L10_PA	LG10	<lmxll>	{0-}	(ll,lm)	ll	lm	ll	lm	ll	lm	lm	lm	ll	lm	ll	ll	lm	ll	ll	ll	ll	ll	lm	lm	ll	lm	ll	ll	ll	lm	lm	lm	ll	ll	lm	lm	ll	ll	lm	lm	ll	lm	lm	lm	ll	lm	ll	lm
LG10_HB_47	F_0021357_L10_PA	LG10	<lmxll>	{0-}	(ll,lm)	ll	lm	ll	lm	ll	lm	lm	lm	ll	lm	ll	ll	lm	ll	ll	ll	ll	ll	lm	lm	ll	lm	ll	ll	ll	lm	lm	lm	ll	ll	lm	lm	ll	ll	lm	lm	ll	lm	lm	lm	ll	lm	ll	lm
LG10_HB_47	F_0021360_L10_PA	LG10	<lmxll>	{0-}	(ll,lm)	ll	lm	ll	lm	ll	lm	lm	lm	ll	lm	ll	ll	lm	ll	ll	ll	ll	ll	lm	lm	ll	lm	ll	ll	ll	lm	lm	lm	ll	ll	lm	lm	ll	ll	lm	lm	ll	lm	lm	lm	ll	lm	ll	lm
LG10_HB_47	F_0021361_L10_PA	LG10	<lmxll>	{0-}	(ll,lm)	ll	lm	ll	lm	ll	lm	lm	lm	ll	lm	ll	ll	lm	ll	ll	ll	ll	ll	lm	lm	ll	lm	ll	ll	ll	lm	lm	lm	ll	ll	lm	lm	ll	ll	lm	lm	ll	lm	lm	lm	ll	lm	ll	lm
LG10_HB_47	F_0021367_L10_PA	LG10	<lmxll>	{0-}	(ll,lm)	ll	lm	ll	lm	ll	lm	lm	lm	ll	lm	ll	ll	lm	ll	ll	ll	ll	ll	lm	lm	ll	lm	ll	ll	ll	lm	lm	lm	ll	ll	lm	lm	ll	ll	lm	lm	ll	lm	lm	lm	ll	lm	ll	lm
LG10_HB_474	F_0216377_L14_PA	LG10	<nnxnp>	{-0}	(nn,np)	nn	np	nn	nn	np	np	np	np	nn	np	np	nn	nn	np	np	nn	np	nn	nn	np	np	nn	np	nn	nn	np	np	nn	nn	np	nn	nn	np	nn	np	np	nn	np	np	nn	nn	np	nn	nn
LG10_HB_475	F_0216486_L14_PA	LG10	<nnxnp>	{-0}	(nn,np)	nn	np	nn	nn	np	np	np	np	nn	np	np	nn	nn	np	np	nn	np	nn	nn	np	np	nn	np	nn	nn	np	np	nn	nn	np	nn	nn	np	nn	np	np	nn	np	np	nn	nn	np	nn	nn
LG10_HB_475	F_0216492_L14_PA	LG10	<nnxnp>	{-0}	(nn,np)	nn	np	nn	nn	np	np	np	np	nn	np	np	nn	nn	np	np	nn	np	nn	nn	np	np	nn	np	nn	nn	np	np	nn	nn	np	nn	nn	np	nn	np	np	nn	np	np	nn	nn	np	nn	nn
LG10_HB_48	F_0021653_L10_PA	LG10	<lmxll>	{0-}	(ll,lm)	ll	lm	ll	lm	ll	lm	lm	lm	ll	lm	ll	ll	lm	ll	ll	ll	ll	ll	lm	lm	ll	lm	ll	ll	ll	lm	lm	lm	ll	ll	lm	lm	ll	ll	lm	lm	ll	lm	lm	lm	ll	lm	ll	lm
LG10_HB_48	F_0021654_L10_PA	LG10	<lmxll>	{0-}	(ll,lm)	ll	lm	ll	lm	ll	lm	lm	lm	ll	lm	ll	ll	lm	ll	ll	ll	ll	ll	lm	lm	ll	lm	ll	ll	ll	lm	lm	lm	ll	ll	lm	lm	ll	ll	lm	lm	ll	lm	lm	lm	ll	lm	ll	lm
LG10_HB_48	F_0021657_L10_PA	LG10	<lmxll>	{0-}	(ll,lm)	ll	lm	ll	lm	ll	lm	lm	lm	ll	lm	ll	ll	lm	ll	ll	ll	ll	ll	lm	lm	ll	lm	ll	ll	ll	lm	lm	lm	ll	ll	lm	lm	ll	ll	lm	lm	ll	lm	lm	lm	ll	lm	ll	lm
LG10_HB_48	F_0021659_L10_PA	LG10	<lmxll>	{0-}	(ll,lm)	ll	lm	ll	lm	ll	lm	lm	lm	ll	lm	ll	ll	lm	ll	ll	ll	ll	ll	lm	lm	ll	lm	ll	ll	ll	lm	lm	lm	ll	ll	lm	lm	ll	ll	lm	lm	ll	lm	lm	lm	ll	lm	ll	lm
LG10_HB_48	F_0021665_L10_PA	LG10	<lmxll>	{0-}	(ll,lm)	ll	lm	ll	lm	ll	lm	lm	lm	ll	lm	ll	ll	lm	ll	ll	ll	ll	ll	lm	lm	ll	lm	ll	ll	ll	lm	lm	lm	ll	ll	lm	lm	ll	ll	lm	lm	ll	lm	lm	lm	ll	lm	ll	lm
LG10_HB_48	R_16552378_L10_PA	LG10	<lmxll>	{0-}	(ll,lm)	ll	lm	ll	lm	ll	lm	lm	lm	ll	lm	ll	ll	lm	ll	ll	ll	ll	ll	lm	lm	ll	lm	ll	ll	ll	lm	lm	lm	ll	ll	lm	lm	ll	ll	lm	lm	ll	lm	lm	lm	ll	lm	ll	lm
LG10_HB_48	R_16552411_L10_PA	LG10	<lmxll>	{0-}	(ll,lm)	ll	lm	ll	lm	ll	lm	lm	lm	ll	lm	ll	ll	lm	ll	ll	ll	ll	ll	lm	lm	ll	lm	ll	ll	ll	lm	lm	lm	ll	ll	lm	lm	ll	ll	lm	lm	ll	lm	lm	lm	ll	lm	ll	lm
LG10_HB_49	F_0022000_L10_PA	LG10	<nnxnp>	{-0}	(nn,np)	np	np	nn	nn	nn	nn	nn	np	np	np	nn	nn	nn	np	nn	nn	nn	nn	nn	np	nn	nn	nn	np	nn	np	np	nn	np	nn	np	np	np	np	nn	np	nn	nn	np	np	np	nn	nn	nn
LG10_HB_49	F_0022001_L10_PA	LG10	<nnxnp>	{-0}	(nn,np)	np	np	nn	nn	nn	nn	nn	np	np	np	nn	nn	nn	np	nn	nn	nn	nn	nn	np	nn	nn	nn	np	nn	np	np	nn	np	nn	np	np	np	np	nn	np	nn	nn	np	np	np	nn	nn	nn
LG10_HB_49	F_0022007_L10_PA	LG10	<nnxnp>	{-0}	(nn,np)	np	np	nn	nn	nn	nn	nn	np	np	np	nn	nn	nn	np	nn	nn	nn	nn	nn	np	nn	nn	nn	np	nn	np	np	nn	np	nn	np	np	np	np	nn	np	nn	nn	np	np	np	nn	nn	nn
LG10_HB_49	R_16718103_L10_PA	LG10	<nnxnp>	{-0}	(nn,np)	np	np	nn	nn	nn	nn	nn	np	np	np	nn	nn	nn	np	nn	nn	nn	nn	nn	np	nn	nn	nn	np	nn	np	np	nn	np	nn	np	np	np	np	nn	np	nn	nn	np	np	np	nn	nn	nn
LG10_HB_49	R_16726719_L10_PA	LG10	<nnxnp>	{-0}	(nn,np)	np	np	nn	nn	nn	nn	nn	np	np	np	nn	nn	nn	np	nn	nn	nn	nn	nn	np	nn	nn	nn	np	nn	np	np	nn	np	nn	np	np	np	np	nn	np	nn	nn	np	np	np	nn	nn	nn
LG10_HB_49.5	R_16729529_L10_PA	LG10	<nnxnp>	{-0}	(nn,np)	np	np	nn	nn	nn	nn	nn	np	np	np	nn	nn	nn	np	nn	nn	nn	nn	nn	np	nn	nn	nn	np	nn	np	np	nn	np	nn	np	np	np	np	nn	np	nn	nn	np	np	np	nn	nn	nn
LG10_HB_5	F_0000875_L10_PA	LG10	<nnxnp>	{-0}	(nn,np)	nn	np	nn	nn	np	np	np	np	nn	np	np	nn	nn	np	np	nn	np	nn	nn	np	np	nn	np	nn	nn	np	np	nn	nn	np	nn	nn	np	nn	np	np	nn	np	np	nn	nn	np	nn	nn
LG10_HB_50	F_0022307_L10_PA	LG10	<lmxll>	{0-}	(ll,lm)	ll	lm	ll	lm	ll	lm	lm	lm	ll	lm	ll	ll	lm	ll	ll	ll	ll	ll	lm	lm	ll	lm	ll	ll	ll	lm	lm	lm	ll	ll	lm	lm	ll	ll	lm	lm	ll	lm	lm	lm	ll	lm	ll	lm
LG10_HB_50	F_0022301_L10_PA	LG10	<nnxnp>	{-0}	(nn,np)	np	np	nn	nn	nn	nn	nn	np	np	np	nn	nn	nn	np	nn	nn	nn	nn	nn	np	nn	nn	nn	np	nn	np	np	nn	np	nn	np	np	np	np	nn	np	nn	nn	np	np	np	nn	nn	nn
LG10_HB_50	F_0022308_L10_PA	LG10	<nnxnp>	{-0}	(nn,np)	np	np	nn	nn	nn	nn	nn	NP	np	np	nn	nn	nn	np	nn	nn	nn	nn	nn	np	nn	nn	nn	np	nn	np	np	nn	np	nn	np	np	np	np	nn	np	nn	nn	np	np	np	nn	nn	nn
LG10_HB_50	F_0022314_L10_PA	LG10	<hkxhk>	{11}	(hh,hk,kk)	hk	hh	kk	hk	kk	hk	hk	hh	hk	hh	kk	kk	hk	hk	kk	kk	kk	kk	hk	hh	kk	hk	kk	hk	kk	hh	hh	hk	hk	kk	hh	hh	hk	hk	hk	hh	kk	hk	hh	hh	hk	hk	kk	hk
LG10_HB_50	R_17036268_L10_PA	LG10	<nnxnp>	{-0}	(nn,np)	np	np	nn	nn	nn	nn	nn	np	np	np	nn	nn	nn	np	nn	nn	nn	nn	nn	np	nn	nn	nn	np	nn	np	np	nn	np	nn	np	np	np	np	nn	np	nn	nn	np	np	np	nn	nn	nn
LG10_HB_505	F_0230393_L14_PA	LG10	<lmxll>	{0-}	(ll,lm)	ll	lm	ll	lm	ll	lm	lm	lm	ll	lm	ll	ll	lm	ll	ll	ll	ll	ll	lm	lm	ll	lm	ll	lm	ll	lm	lm	lm	ll	ll	lm	lm	ll	ll	lm	lm	ll	lm	lm	lm	ll	lm	ll	lm
LG10_HB_514	F_0235541_L14_PA	LG10	<nnxnp>	{-0}	(nn,np)	np	np	nn	nn	np	nn	np	np	np	np	nn	nn	nn	np	nn	nn	nn	nn	nn	np	nn	nn	nn	np	nn	np	np	nn	np	nn	np	np	np	np	nn	np	nn	nn	np	np	np	nn	nn	nn
LG10_HB_514	F_0235546_L14_PA	LG10	<hkxhk>	{00}	(hh,hk,kk)	hk	kk	hh	hk	hk	hk	kk	kk	hk	kk	hh	hh	hk	hk	hh	hh	hh	hh	hk	kk	hh	hk	hh	hk	hh	kk	kk	hk	hk	hh	kk	kk	hk	hk	hk	kk	hh	hk	kk	kk	hk	hk	hh	hk
LG10_HB_514	F_0235542_L14_PA	LG10	<lmxll>	{0-}	(ll,lm)	ll	lm	ll	lm	ll	lm	lm	lm	ll	lm	ll	ll	lm	ll	ll	ll	ll	ll	lm	lm	ll	lm	ll	ll	ll	lm	lm	lm	ll	ll	lm	lm	ll	ll	lm	lm	ll	lm	lm	lm	ll	lm	ll	lm
LG10_HB_514	F_0235585_L14_PA	LG10	<lmxll>	{0-}	(ll,lm)	ll	lm	ll	lm	ll	lm	lm	lm	ll	lm	ll	ll	lm	ll	ll	ll	ll	ll	lm	lm	ll	lm	ll	ll	ll	lm	lm	lm	ll	ll	lm	lm	ll	ll	lm	lm	ll	lm	lm	lm	ll	lm	ll	lm
LG10_HB_515	F_0236100_L14_PA	LG10	<hkxhk>	{11}	(h-,kk)	h-	h-	kk	h-	h-	h-	h-	h-	h-	h-	kk	kk	h-	h-	kk	kk	kk	kk	h-	h-	kk	h-	kk	h-	kk	h-	h-	h-	h-	kk	h-	h-	h-	h-	h-	h-	kk	h-	h-	h-	h-	h-	kk	h-
LG10_HB_52	F_0023491_L10_PA	LG10	<hkxhk>	{11}	(hh,hk,kk)	hk	hh	kk	hk	kk	hk	hk	hh	hk	hh	kk	hk	hk	hk	kk	hk	kk	hk	hk	hh	kk	hk	kk	hk	kk	hh	hh	hk	hk	kk	hh	hh	hk	hk	hk	hh	kk	hk	hh	hh	hk	hk	kk	hk
LG10_HB_52	F_0023495_L10_PA	LG10	<hkxhk>	{11}	(hh,hk,kk)	hk	hh	kk	hk	kk	hk	hk	hh	hk	hh	kk	hk	hk	hk	kk	hk	kk	hk	hk	hh	kk	hk	kk	hk	kk	hh	hh	hk	hk	kk	hh	hh	hk	hk	hk	hh	kk	hk	hh	hh	hk	hk	kk	hk
LG10_HB_53	F_0024057_L10_PA	LG10	<lmxll>	{0-}	(ll,lm)	ll	lm	ll	lm	ll	lm	lm	lm	ll	lm	ll	ll	lm	ll	ll	lm	ll	ll	lm	lm	ll	lm	ll	ll	ll	lm	lm	lm	ll	ll	lm	lm	ll	ll	lm	lm	ll	lm	lm	lm	ll	lm	ll	lm
LG10_HB_53	F_0024064_L10_PA	LG10	<lmxll>	{0-}	(ll,lm)	ll	lm	ll	lm	ll	lm	lm	lm	ll	lm	ll	ll	lm	ll	ll	lm	ll	ll	lm	lm	ll	lm	ll	ll	ll	lm	lm	lm	ll	ll	lm	lm	ll	ll	lm	lm	ll	lm	lm	lm	ll	lm	ll	lm
LG10_HB_53.5	R_17892578_L10_PA	LG10	<nnxnp>	{-0}	(nn,np)	np	np	nn	nn	nn	nn	nn	np	np	np	nn	np	nn	np	nn	nn	nn	np	nn	np	nn	nn	nn	np	nn	np	np	nn	np	nn	np	np	np	np	nn	np	nn	nn	np	np	np	nn	nn	nn
LG10_HB_53.5	R_17894779_L10_PA	LG10	<lmxll>	{0-}	(ll,lm)	ll	lm	ll	lm	ll	lm	lm	lm	ll	lm	ll	ll	lm	ll	ll	lm	ll	ll	lm	lm	ll	lm	ll	ll	ll	lm	lm	lm	ll	ll	lm	lm	ll	ll	lm	lm	ll	lm	lm	lm	ll	lm	ll	lm
LG10_HB_53.5	R_17911896_L10_PA	LG10	<lmxll>	{0-}	(ll,lm)	ll	lm	ll	lm	ll	lm	lm	lm	ll	lm	ll	ll	lm	ll	ll	lm	ll	ll	lm	lm	ll	lm	ll	ll	ll	lm	lm	lm	ll	ll	lm	lm	ll	ll	lm	lm	ll	lm	lm	lm	ll	lm	ll	lm
LG10_HB_53.5	R_17914122_L10_PA	LG10	<lmxll>	{0-}	(ll,lm)	ll	lm	ll	lm	ll	lm	lm	lm	ll	lm	ll	ll	lm	ll	ll	lm	ll	ll	lm	lm	ll	lm	ll	ll	ll	lm	lm	lm	ll	ll	lm	lm	ll	ll	lm	lm	ll	lm	lm	lm	ll	lm	ll	lm
LG10_HB_54	F_0024599_L10_PA	LG10	<lmxll>	{0-}	(ll,lm)	ll	lm	ll	lm	ll	lm	lm	lm	ll	lm	ll	ll	lm	ll	ll	lm	ll	ll	lm	lm	ll	lm	ll	ll	ll	lm	lm	lm	ll	ll	lm	lm	ll	ll	lm	lm	ll	lm	lm	lm	ll	--	ll	lm
LG10_HB_54	F_0024622_L10_PA	LG10	<lmxll>	{0-}	(ll,lm)	ll	lm	ll	lm	ll	lm	lm	lm	ll	lm	ll	ll	lm	ll	ll	lm	ll	ll	lm	lm	ll	lm	ll	ll	ll	lm	lm	lm	ll	ll	lm	lm	ll	ll	lm	lm	ll	lm	lm	lm	ll	lm	ll	lm
LG10_HB_55	R_18475950_L10_PA	LG10	<hkxhk>	{11}	(hh,hk,kk)	hk	hh	kk	hk	--	hk	hk	hh	hk	hh	kk	hk	hk	hk	--	hk	kk	hk	hk	hh	--	hk	kk	hk	--	hh	hh	hk	hk	--	hh	hh	hk	hk	hk	hh	--	hk	hh	hh	hk	hk	--	hk
LG10_HB_55	F_0025095_L10_PA	LG10	<lmxll>	{0-}	(ll,lm)	ll	lm	ll	lm	ll	lm	lm	lm	ll	lm	ll	ll	lm	ll	ll	lm	ll	ll	lm	lm	ll	lm	ll	ll	ll	lm	lm	lm	ll	ll	lm	lm	ll	ll	lm	lm	ll	lm	lm	lm	ll	lm	ll	lm
$F_0256644z_LG10	$F_0256644z_LG10_PA	LG10	<nnxnp>	{-0}	(nn,np)	np	np	nn	nn	nn	nn	nn	np	np	np	nn	np	nn	np	nn	nn	nn	np	nn	np	nn	nn	nn	nn	nn	np	np	nn	np	nn	np	np	nn	np	nn	np	nn	nn	np	nn	np	nn	nn	nn
LG10_HB_56	F_0026018_L10_PA	LG10	<lmxll>	{0-}	(ll,lm)	ll	lm	ll	lm	ll	lm	lm	lm	ll	lm	ll	ll	lm	ll	ll	lm	ll	ll	lm	lm	ll	lm	ll	ll	ll	lm	lm	lm	ll	ll	lm	lm	ll	ll	lm	lm	ll	lm	lm	lm	ll	lm	ll	lm
LG10_HB_56	F_0026022_L10_PA	LG10	<lmxll>	{0-}	(ll,lm)	ll	lm	ll	lm	ll	lm	lm	lm	ll	lm	ll	ll	lm	ll	ll	lm	ll	ll	lm	lm	ll	lm	ll	ll	ll	lm	lm	lm	ll	ll	lm	lm	ll	ll	lm	lm	ll	lm	lm	lm	ll	lm	ll	lm
LG10_HB_56	F_0026024_L10_PA	LG10	<lmxll>	{0-}	(ll,lm)	ll	lm	ll	lm	ll	lm	lm	lm	ll	lm	ll	ll	lm	ll	ll	lm	ll	ll	lm	lm	ll	lm	ll	ll	ll	lm	lm	lm	ll	ll	lm	lm	ll	ll	lm	lm	ll	lm	lm	lm	ll	lm	ll	lm
LG10_HB_56	F_0026048_L10_PA	LG10	<lmxll>	{0-}	(ll,lm)	ll	lm	ll	lm	ll	lm	lm	lm	ll	lm	ll	ll	lm	ll	ll	lm	ll	ll	lm	lm	ll	lm	ll	ll	ll	lm	lm	lm	ll	ll	lm	lm	ll	ll	lm	lm	ll	lm	lm	lm	ll	lm	ll	lm
LG10_HB_56	F_0026051_L10_PA	LG10	<lmxll>	{0-}	(ll,lm)	ll	lm	ll	lm	ll	lm	lm	lm	ll	lm	ll	ll	lm	ll	ll	lm	ll	ll	lm	lm	ll	lm	ll	ll	ll	lm	lm	lm	ll	ll	lm	lm	ll	ll	lm	lm	ll	lm	lm	lm	ll	lm	ll	lm
LG10_HB_56	F_0026052_L10_PA	LG10	<lmxll>	{0-}	(ll,lm)	ll	lm	ll	lm	ll	lm	lm	lm	ll	lm	ll	ll	lm	ll	ll	lm	ll	ll	lm	lm	ll	lm	ll	ll	ll	lm	lm	lm	ll	ll	lm	lm	ll	ll	lm	lm	ll	lm	lm	lm	ll	lm	ll	lm
LG10_HB_572	F_0263746_L15_PA	LG10	<lmxll>	{0-}	(ll,lm)	ll	lm	ll	lm	ll	lm	lm	lm	ll	lm	ll	ll	lm	ll	ll	ll	ll	ll	lm	lm	ll	lm	ll	lm	ll	lm	lm	lm	ll	ll	lm	lm	ll	ll	lm	lm	ll	lm	lm	lm	ll	lm	ll	lm
LG10_HB_572	F_0263752_L15_PA	LG10	<lmxll>	{0-}	(ll,lm)	ll	lm	ll	lm	ll	lm	lm	lm	ll	lm	ll	ll	lm	ll	ll	ll	ll	ll	lm	lm	ll	lm	ll	lm	ll	lm	lm	lm	ll	ll	lm	lm	ll	ll	lm	lm	ll	lm	lm	lm	ll	lm	ll	lm
LG10_HB_58	F_0027504_L10_PA	LG10	<nnxnp>	{-0}	(nn,np)	np	np	nn	nn	nn	nn	nn	np	np	np	nn	np	nn	np	nn	nn	nn	np	nn	np	nn	nn	nn	nn	nn	np	np	nn	np	nn	np	np	np	np	nn	np	nn	nn	np	np	np	nn	nn	nn
LG10_HB_58	R_19497678_L10_PA	LG10	<lmxll>	{0-}	(ll,lm)	ll	lm	ll	lm	ll	lm	lm	lm	ll	lm	ll	ll	lm	ll	ll	lm	ll	ll	lm	lm	ll	lm	ll	ll	ll	lm	lm	lm	ll	ll	lm	lm	ll	ll	lm	lm	ll	lm	lm	lm	ll	lm	ll	lm
LG10_HB_58	R_19503429_L10_PA	LG10	<lmxll>	{0-}	(ll,lm)	ll	lm	ll	lm	ll	lm	lm	lm	ll	lm	ll	ll	lm	ll	ll	lm	ll	ll	lm	lm	ll	lm	ll	ll	ll	lm	lm	lm	ll	ll	lm	lm	ll	ll	lm	lm	ll	lm	lm	lm	ll	lm	ll	lm
LG10_HB_595	F_0275982_L15_PA	LG10	<nnxnp>	{-0}	(nn,np)	nn	np	nn	nn	np	np	np	np	nn	np	np	nn	nn	np	np	nn	np	nn	nn	np	np	nn	np	nn	nn	np	np	nn	np	np	nn	np	np	nn	np	np	nn	np	np	nn	nn	np	nn	nn
LG10_HB_6	F_0000989_L10_PA	LG10	<nnxnp>	{-0}	(nn,np)	nn	np	nn	nn	np	np	np	np	nn	np	np	nn	nn	np	np	nn	np	nn	nn	np	np	nn	np	nn	nn	np	np	nn	nn	np	nn	nn	np	nn	np	np	nn	np	np	nn	nn	np	nn	nn
LG10_HB_6	F_0000993_L10_PA	LG10	<nnxnp>	{-0}	(nn,np)	nn	np	nn	nn	np	np	np	np	nn	np	np	nn	nn	np	np	nn	np	nn	nn	np	np	nn	np	nn	nn	np	np	nn	nn	np	nn	nn	np	nn	np	np	nn	np	np	nn	nn	np	nn	nn
LG10_HB_6	F_0000997_L10_PA	LG10	<nnxnp>	{-0}	(nn,np)	nn	np	nn	nn	np	np	np	np	nn	np	np	nn	nn	np	np	nn	np	nn	nn	np	np	nn	np	nn	nn	np	np	nn	nn	np	nn	nn	np	nn	np	np	nn	np	np	nn	nn	np	nn	nn
LG10_HB_6	GD_00106_L10_PA	LG10	<nnxnp>	{-0}	(nn,np)	nn	np	nn	nn	np	np	np	np	nn	np	np	nn	nn	np	np	nn	np	nn	nn	np	np	nn	np	nn	nn	np	np	nn	nn	np	nn	nn	np	nn	np	np	nn	np	np	nn	nn	np	nn	nn
LG10_HB_6	R_869972_L10_PA	LG10	<nnxnp>	{-0}	(nn,np)	nn	np	nn	nn	np	np	np	np	nn	np	np	nn	nn	np	np	nn	np	nn	nn	np	np	nn	np	nn	nn	np	np	nn	nn	np	nn	nn	np	nn	np	np	nn	np	np	nn	nn	np	nn	nn
LG10_HB_60	F_0028767_L10_PA	LG10	<hkxhk>	{11}	(hh,hk,kk)	hk	hh	kk	hk	kk	hk	hk	hh	hk	hh	kk	hk	hk	hk	kk	hk	kk	hk	hk	hh	kk	hk	kk	kk	kk	hh	hh	hk	hk	kk	hh	hh	hk	hk	hk	hh	kk	hk	hh	hh	hk	hk	kk	hk
LG10_HB_60	F_0028771_L10_PA	LG10	<hkxhk>	{11}	(hh,hk,kk)	hk	hh	kk	hk	kk	hk	hk	hh	hk	hh	kk	hk	hk	hk	kk	hk	kk	hk	hk	hh	kk	hk	kk	kk	kk	hh	hh	hk	hk	kk	hh	hh	hk	hk	hk	hh	kk	hk	hh	hh	hk	hk	kk	hk
LG10_HB_60	F_0028781_L10_PA	LG10	<hkxhk>	{11}	(hh,hk,kk)	hk	hh	kk	hk	kk	hk	hk	hh	hk	hh	kk	hk	hk	hk	kk	hk	kk	hk	hk	hh	kk	hk	kk	kk	kk	hh	hh	hk	hk	kk	hh	hh	hk	hk	hk	hh	kk	hk	hh	hh	hk	hk	kk	hk
LG10_HB_60	F_0028790_L10_PA	LG10	<nnxnp>	{-0}	(nn,np)	np	np	nn	nn	nn	nn	nn	np	np	np	nn	np	nn	np	nn	nn	nn	np	nn	np	nn	nn	nn	nn	nn	np	np	nn	np	nn	np	np	np	np	nn	np	nn	nn	np	np	np	nn	nn	nn
LG10_HB_60	GD_00869_L10_PA	LG10	<nnxnp>	{-0}	(nn,np)	np	np	nn	nn	nn	nn	nn	np	np	np	nn	np	nn	np	nn	nn	nn	np	nn	np	nn	nn	nn	nn	nn	np	np	nn	np	nn	np	np	np	np	nn	np	nn	nn	np	np	np	nn	nn	nn
LG10_HB_60	R_20058117_L10_PA	LG10	<nnxnp>	{-0}	(nn,np)	np	np	nn	nn	nn	nn	nn	np	np	np	nn	np	nn	np	nn	nn	nn	np	nn	np	nn	nn	nn	nn	nn	np	np	nn	np	nn	np	np	np	np	nn	np	nn	nn	np	np	np	nn	nn	nn
LG10_HB_601	R_14769213_L10_PA	LG10	<lmxll>	{0-}	(ll,lm)	ll	lm	ll	lm	ll	lm	lm	lm	ll	lm	ll	ll	lm	ll	ll	ll	ll	ll	lm	lm	ll	lm	ll	ll	ll	lm	lm	lm	ll	ll	lm	lm	ll	ll	lm	lm	ll	lm	lm	lm	ll	lm	ll	lm
LG10_HB_61	F_0029621_L10_PA	LG10	<nnxnp>	{-0}	(nn,np)	np	np	nn	nn	nn	nn	nn	np	np	np	nn	np	nn	np	nn	nn	nn	np	nn	np	nn	nn	nn	nn	nn	np	np	nn	np	nn	np	np	np	np	nn	np	nn	nn	np	np	np	nn	nn	nn
LG10_HB_61	F_0029622_L10_PA	LG10	<nnxnp>	{-0}	(nn,np)	np	np	nn	nn	nn	nn	nn	np	np	np	nn	np	nn	np	nn	nn	nn	np	nn	np	nn	nn	nn	nn	nn	np	np	nn	np	nn	np	np	np	np	nn	np	nn	nn	np	np	np	nn	nn	nn
LG10_HB_61	R_20810437_L10_PA	LG10	<nnxnp>	{-0}	(nn,np)	np	np	nn	nn	nn	nn	nn	np	np	np	nn	np	nn	np	nn	nn	nn	np	nn	np	nn	nn	nn	nn	nn	np	np	nn	np	nn	np	np	np	np	nn	np	nn	nn	np	np	np	nn	nn	nn
R_20833228_L10_PA	R_20833228_L10_PA	LG10	<lmxll>	{0-}	(ll,lm)	ll	lm	ll	lm	ll	lm	lm	lm	ll	lm	ll	ll	lm	ll	ll	lm	ll	ll	lm	lm	ll	lm	ll	ll	ll	lm	lm	lm	ll	ll	lm	lm	ll	ll	lm	lm	ll	lm	lm	lm	ll	lm	ll	lm
F_0030341_L10_PA	F_0030341_L10_PA	LG10	<lmxll>	{0-}	(ll,lm)	ll	lm	ll	lm	ll	lm	lm	lm	ll	lm	ll	ll	lm	ll	ll	lm	ll	ll	lm	lm	ll	lm	ll	ll	ll	lm	lm	lm	ll	ll	lm	lm	ll	ll	lm	lm	ll	lm	lm	lm	ll	lm	ll	lm
F_0030895_L10_PA	F_0030895_L10_PA	LG10	<hkxhk>	{00}	(h-,kk)	h-	kk	h-	h-	h-	h-	h-	kk	h-	kk	h-	h-	h-	h-	h-	h-	h-	h-	h-	kk	h-	h-	h-	h-	h-	kk	kk	h-	h-	h-	kk	kk	h-	h-	h-	kk	h-	h-	kk	h-	h-	h-	h-	h-
LG10_HB_634	F_0296210_L15_PA	LG10	<lmxll>	{0-}	(ll,lm)	ll	lm	ll	lm	ll	lm	lm	lm	ll	lm	ll	ll	lm	ll	ll	ll	ll	ll	lm	lm	ll	lm	ll	lm	ll	lm	lm	lm	ll	ll	lm	lm	ll	ll	lm	lm	ll	lm	lm	lm	ll	lm	ll	lm
LG10_HB_634	F_0296212_L15_PA	LG10	<lmxll>	{0-}	(ll,lm)	ll	lm	ll	lm	ll	lm	lm	lm	ll	lm	ll	ll	lm	ll	ll	ll	ll	ll	lm	lm	ll	lm	ll	lm	ll	lm	lm	lm	ll	ll	lm	lm	ll	ll	lm	lm	ll	lm	lm	lm	ll	lm	ll	lm
LG10_HB_64	F_0031460_L10_PA	LG10	<lmxll>	{0-}	(ll,lm)	ll	lm	ll	lm	ll	lm	lm	lm	ll	lm	ll	ll	lm	ll	ll	lm	ll	ll	lm	lm	ll	lm	ll	ll	ll	lm	lm	ll	ll	ll	lm	lm	ll	ll	lm	lm	ll	lm	lm	lm	ll	lm	ll	lm
LG10_HB_64	R_22408468_L10_PA	LG10	<lmxll>	{0-}	(ll,lm)	ll	lm	ll	lm	ll	lm	lm	lm	ll	lm	ll	ll	lm	ll	ll	lm	ll	ll	lm	lm	ll	lm	ll	ll	ll	lm	lm	ll	ll	ll	lm	lm	ll	ll	lm	lm	ll	lm	lm	lm	ll	lm	ll	lm
LG10_HB_65	F_0031578_L10_PA	LG10	<hkxhk>	{00}	(hh,hk,kk)	hk	kk	hh	hk	hh	hk	hk	kk	hk	kk	hh	hk	hk	hk	hh	hk	hh	hk	hk	kk	hh	hk	hh	hh	hh	kk	kk	hh	hk	hh	kk	kk	hh	hk	hk	kk	hh	hk	kk	hk	hk	hk	hh	hk
LG10_HB_65	R_22513868_L10_PA	LG10	<lmxll>	{0-}	(ll,lm)	ll	lm	ll	lm	ll	lm	lm	lm	ll	lm	ll	ll	lm	ll	ll	lm	ll	ll	lm	lm	ll	lm	ll	ll	ll	lm	lm	ll	ll	ll	lm	lm	ll	ll	lm	lm	ll	lm	lm	lm	ll	lm	ll	lm
LG10_HB_65	R_22521117_L10_PA	LG10	<lmxll>	{0-}	(ll,lm)	ll	lm	ll	lm	ll	lm	lm	lm	ll	lm	ll	ll	lm	ll	ll	lm	ll	ll	lm	lm	ll	lm	ll	ll	ll	lm	lm	ll	ll	ll	lm	lm	ll	ll	lm	lm	ll	lm	lm	lm	ll	lm	ll	lm
LG10_HB_65	F_0031585_L10_PA	LG10	<nnxnp>	{-0}	(nn,np)	np	np	nn	nn	nn	nn	nn	np	np	np	nn	np	nn	np	nn	nn	nn	np	nn	np	nn	nn	nn	nn	nn	np	np	nn	np	nn	np	np	nn	np	nn	np	nn	nn	np	nn	np	nn	nn	nn
LG10_HB_65	R_22517441_L10_PA	LG10	<nnxnp>	{-0}	(nn,np)	np	np	nn	nn	nn	nn	nn	np	np	np	nn	np	nn	np	nn	nn	nn	np	nn	np	nn	nn	nn	nn	nn	np	np	nn	np	nn	np	np	nn	np	nn	np	nn	nn	np	nn	np	nn	nn	nn
R_22571534_L10_PA	R_22571534_L10_PA	LG10	<nnxnp>	{-0}	(nn,np)	np	np	nn	nn	nn	nn	nn	np	np	np	nn	np	nn	np	nn	nn	nn	np	nn	np	nn	nn	nn	nn	nn	np	np	nn	np	nn	np	np	nn	np	nn	np	nn	nn	np	nn	np	nn	nn	nn
LG10_HB_67	F_0032556_L10_PA	LG10	<lmxll>	{0-}	(ll,lm)	ll	lm	ll	lm	ll	lm	lm	lm	ll	lm	ll	ll	lm	ll	ll	lm	ll	ll	lm	lm	ll	lm	ll	ll	ll	lm	lm	ll	ll	ll	lm	lm	ll	ll	lm	lm	ll	lm	lm	lm	ll	lm	ll	lm
LG10_HB_67	F_0032576_L10_PA	LG10	<lmxll>	{0-}	(ll,lm)	ll	lm	ll	lm	ll	lm	lm	lm	ll	lm	ll	ll	lm	ll	ll	lm	ll	ll	lm	lm	ll	lm	ll	ll	ll	lm	lm	ll	ll	ll	lm	lm	ll	ll	lm	lm	ll	lm	lm	lm	ll	lm	ll	lm
LG10_HB_67	F_0032577_L10_PA	LG10	<lmxll>	{0-}	(ll,lm)	ll	lm	ll	lm	ll	lm	lm	lm	ll	lm	ll	ll	lm	ll	ll	lm	ll	ll	lm	lm	ll	lm	ll	ll	ll	lm	lm	ll	ll	ll	lm	lm	ll	ll	lm	lm	ll	lm	lm	lm	ll	lm	ll	lm
LG10_HB_67	F_0032582_L10_PA	LG10	<lmxll>	{0-}	(ll,lm)	ll	lm	ll	lm	ll	lm	lm	lm	ll	lm	ll	ll	lm	ll	ll	lm	ll	ll	lm	lm	ll	lm	ll	ll	ll	lm	lm	ll	ll	ll	lm	lm	ll	ll	lm	lm	ll	lm	lm	lm	ll	lm	ll	lm
LG10_HB_67	R_23270798_L10_PA	LG10	<lmxll>	{0-}	(ll,lm)	ll	lm	ll	lm	ll	lm	lm	lm	ll	lm	ll	ll	lm	ll	ll	lm	ll	ll	lm	lm	ll	lm	ll	ll	ll	lm	lm	ll	ll	ll	lm	lm	ll	ll	lm	lm	ll	lm	lm	lm	ll	lm	ll	lm
LG10_HB_67	R_23275647_L10_PA	LG10	<lmxll>	{0-}	(ll,lm)	ll	lm	ll	lm	ll	lm	lm	lm	ll	lm	ll	ll	lm	ll	ll	lm	ll	ll	lm	lm	ll	lm	ll	ll	ll	lm	lm	ll	ll	ll	lm	lm	ll	ll	lm	lm	ll	lm	lm	lm	ll	lm	ll	lm
R_23285470_L10_PA	R_23285470_L10_PA	LG10	<lmxll>	{0-}	(ll,lm)	ll	lm	ll	lm	ll	lm	lm	lm	ll	lm	ll	ll	lm	ll	ll	lm	ll	ll	lm	lm	ll	lm	ll	ll	ll	lm	lm	ll	ll	ll	lm	lm	ll	ll	lm	lm	ll	lm	lm	lm	ll	lm	ll	lm
LG10_HB_68	F_0033008_L10_PA	LG10	<nnxnp>	{-0}	(nn,np)	np	np	nn	nn	nn	nn	nn	np	np	np	nn	np	nn	np	nn	nn	nn	np	nn	np	nn	nn	nn	nn	nn	np	np	nn	np	nn	np	np	nn	np	nn	np	nn	nn	np	nn	np	nn	nn	nn
LG10_HB_69	F_0033445_L10_PA	LG10	<hkxhk>	{00}	(hh,hk,kk)	hk	kk	hh	hk	hh	hk	hk	kk	hk	kk	hk	hk	hk	kk	hh	hk	hh	hk	hk	kk	hh	hk	hh	hh	hh	kk	kk	hh	hk	hh	kk	kk	hh	hk	hk	kk	hh	hk	kk	hk	hk	hk	hh	hk
LG10_HB_69	F_0033453_L10_PA	LG10	<lmxll>	{0-}	(ll,lm)	ll	lm	ll	lm	ll	lm	lm	lm	ll	lm	lm	ll	lm	lm	ll	lm	ll	ll	lm	lm	ll	lm	ll	ll	ll	lm	lm	ll	ll	ll	lm	lm	ll	ll	lm	lm	ll	lm	lm	lm	ll	lm	ll	lm
LG10_HB_69	R_23908228_L10_PA	LG10	<lmxll>	{0-}	(ll,lm)	ll	lm	ll	lm	ll	lm	lm	lm	ll	lm	lm	ll	lm	lm	ll	lm	ll	ll	lm	lm	ll	lm	ll	ll	ll	lm	lm	ll	ll	ll	lm	lm	ll	ll	lm	lm	ll	lm	lm	lm	ll	lm	ll	lm
LG10_HB_69	R_23910513_L10_PA	LG10	<lmxll>	{0-}	(ll,lm)	ll	lm	ll	lm	ll	lm	lm	lm	ll	lm	lm	ll	lm	lm	ll	lm	ll	ll	lm	lm	ll	lm	ll	ll	ll	lm	lm	ll	ll	ll	lm	lm	ll	ll	lm	lm	ll	lm	lm	lm	ll	lm	ll	lm
LG10_HB_69	F_0033468_L10_PA	LG10	<nnxnp>	{-0}	(nn,np)	np	np	nn	nn	nn	nn	nn	np	np	np	nn	np	nn	np	nn	nn	nn	np	nn	np	nn	nn	nn	nn	nn	np	np	nn	np	nn	np	np	nn	np	nn	np	nn	nn	np	nn	np	nn	nn	nn
R_23955045_L10_PA	R_23955045_L10_PA	LG10	<lmxll>	{0-}	(ll,lm)	ll	lm	ll	lm	ll	lm	lm	lm	ll	lm	lm	ll	lm	lm	ll	lm	ll	ll	lm	lm	ll	lm	ll	ll	ll	lm	lm	lm	ll	ll	lm	lm	ll	ll	lm	lm	ll	lm	lm	lm	ll	lm	ll	lm
LG10_HB_7	F_0001465_L10_PA	LG10	<nnxnp>	{-0}	(nn,np)	nn	np	nn	nn	np	np	np	np	nn	np	np	nn	nn	np	np	nn	np	nn	nn	np	np	nn	np	nn	nn	np	np	nn	np	np	nn	nn	np	nn	np	np	nn	np	np	nn	nn	np	nn	nn
LG10_HB_7	F_0001467_L10_PA	LG10	<nnxnp>	{-0}	(nn,np)	nn	np	nn	nn	np	np	np	np	nn	np	np	nn	nn	np	np	nn	np	nn	nn	np	np	nn	np	nn	nn	np	np	nn	np	np	nn	nn	np	nn	np	np	nn	np	np	nn	nn	np	nn	nn
LG10_HB_7	F_0001475_L10_PA	LG10	<nnxnp>	{-0}	(nn,np)	nn	np	nn	nn	np	np	np	np	nn	np	np	nn	nn	np	np	nn	np	nn	nn	np	np	nn	np	nn	nn	np	np	nn	np	np	nn	nn	np	nn	np	np	nn	np	np	nn	nn	np	nn	nn
LG10_HB_70	F_0034098_L10_PA	LG10	<nnxnp>	{-0}	(nn,np)	np	np	nn	nn	nn	nn	nn	np	np	np	nn	np	nn	np	nn	nn	nn	np	nn	np	nn	nn	nn	nn	nn	np	np	nn	np	nn	np	np	nn	np	nn	np	nn	nn	np	nn	np	nn	nn	nn
LG10_HB_70	F_0034085_L10_PA	LG10	<hkxhk>	{00}	(hh,hk,kk)	hk	kk	hh	hk	hh	hk	hk	kk	hk	kk	hk	hk	hk	kk	hh	hk	hh	hk	hk	kk	hh	hk	hh	hh	hh	kk	kk	hk	hk	hh	kk	kk	hh	hk	hk	kk	hh	hk	kk	hk	hk	hk	hh	hk
LG10_HB_70	F_0034087_L10_PA	LG10	<lmxll>	{0-}	(ll,lm)	ll	lm	ll	lm	ll	lm	--	lm	ll	lm	lm	ll	lm	lm	ll	lm	ll	ll	lm	lm	ll	lm	ll	ll	ll	lm	lm	lm	ll	ll	lm	--	ll	ll	lm	lm	ll	lm	lm	lm	ll	lm	ll	lm
LG10_HB_70	F_0034088_L10_PA	LG10	<lmxll>	{0-}	(ll,lm)	ll	lm	ll	lm	ll	lm	lm	lm	ll	lm	lm	ll	lm	lm	ll	lm	ll	ll	lm	lm	ll	lm	ll	ll	ll	lm	lm	lm	ll	ll	lm	lm	ll	ll	lm	lm	ll	lm	lm	lm	ll	lm	ll	lm
LG10_HB_70.5	R_24273907_L10_PA	LG10	<lmxll>	{0-}	(ll,lm)	ll	lm	ll	lm	ll	lm	lm	lm	ll	lm	lm	ll	lm	lm	ll	lm	ll	ll	lm	lm	ll	lm	ll	ll	ll	lm	lm	lm	ll	ll	lm	lm	ll	ll	lm	lm	ll	lm	lm	lm	ll	lm	ll	lm
LG10_HB_70.5	R_24294786_L10_PA	LG10	<hkxhk>	{00}	(hh,hk,kk)	hk	kk	hh	hk	hh	hk	hk	kk	hk	kk	hk	hk	hk	kk	hh	hk	hh	hk	hk	kk	hh	hk	hh	hh	hh	kk	kk	hk	hk	hh	kk	kk	hh	hk	hk	kk	hh	hk	kk	hk	hk	hk	hh	hk
LG10_HB_73	F_0034809_L10_PA	LG10	<hkxhk>	{00}	(hh,hk,kk)	hk	kk	hh	hk	hh	hk	hk	kk	hk	kk	hk	hk	hk	kk	hh	hk	hh	hk	hk	kk	hh	hk	hh	hh	hh	kk	kk	hk	hk	hh	kk	kk	hh	hk	hk	kk	hh	hk	kk	hk	hk	hk	hh	hk
LG10_HB_73.5	R_25256330_L10_PA	LG10	<hkxhk>	{11}	(hh,hk,kk)	hk	hh	kk	hk	kk	hk	hk	hh	hk	hh	hk	hk	hk	hh	kk	hk	kk	hk	hk	hh	kk	hk	kk	kk	kk	hh	hh	hk	hk	kk	hh	hh	kk	hk	hk	hh	kk	hk	hh	hk	hk	hk	kk	hk
LG10_HB_73.5	R_25259266_L10_PA	LG10	<hkxhk>	{11}	(hh,hk,kk)	hk	hh	kk	hk	kk	hk	hk	hh	hk	hh	hk	hk	hk	hh	kk	hk	kk	hk	hk	hh	kk	hk	kk	kk	kk	hh	hh	hk	hk	kk	hh	hh	kk	hk	hk	hh	kk	hk	hh	hk	hk	hk	kk	hk
LG10_HB_74	F_0035179_L10_PA	LG10	<hkxhk>	{00}	(h-,kk)	h-	kk	h-	h-	h-	h-	h-	kk	h-	kk	h-	h-	h-	kk	h-	h-	h-	h-	h-	kk	h-	h-	h-	h-	h-	kk	kk	h-	h-	h-	kk	kk	h-	h-	h-	kk	h-	h-	kk	h-	h-	h-	h-	h-
LG10_HB_76	F_0036166_L10_PA	LG10	<hkxhk>	{00}	(hh,hk,kk)	hk	kk	hh	hk	hh	hk	hk	kk	hk	kk	hk	hk	hk	kk	hh	hk	hh	hk	hk	kk	hh	hk	hk	hh	hh	kk	kk	hk	hk	hh	kk	kk	hh	hk	hk	kk	hh	hk	kk	hk	hk	hk	hh	hk
LG10_HB_76.5	R_26614519_L10_PA	LG10	<hkxhk>	{00}	(hh,hk,kk)	hk	kk	hh	hk	hh	hk	hk	kk	hk	kk	hk	hk	hk	kk	hh	hk	hh	hk	hk	kk	hh	hk	hk	hh	hh	kk	kk	hk	hk	hh	kk	kk	hh	hk	hk	kk	hh	hk	kk	hk	hk	hk	hk	hk
LG10_HB_76.5	R_26616826_L10_PA	LG10	<hkxhk>	{00}	(hh,hk,kk)	hk	kk	hh	hk	hh	hk	hk	kk	hk	kk	hk	hk	hk	kk	hh	hk	hh	hk	hk	kk	hh	hk	hk	hh	hh	kk	kk	hk	hk	hh	kk	kk	hh	hk	hk	kk	hh	hk	kk	hk	hk	hk	hk	hk
GD_00812_L10_PA	GD_00812_L10_PA	LG10	<hkxhk>	{11}	(hh,hk,kk)	hk	hh	kk	hk	kk	hk	hk	hh	hk	hh	hk	hk	hk	hh	kk	hk	kk	hk	hk	hh	kk	hk	hk	kk	kk	hh	hh	hk	hk	kk	hh	hh	kk	hk	hk	hh	kk	hk	hh	hk	hk	hk	hk	hk
LG10_HB_77	F_0036751_L10_PA	LG10	<hkxhk>	{11}	(hh,hk,kk)	hk	hh	kk	hk	kk	hk	hk	hh	hk	hh	hk	hk	hk	hh	kk	hk	kk	hk	hk	hh	kk	hk	hk	kk	kk	hh	hh	hk	hk	kk	hh	hh	kk	hk	hk	hh	kk	hk	hh	hk	hk	hk	hk	hh
LG10_HB_77	F_0036756_L10_PA	LG10	<hkxhk>	{00}	(hh,hk,kk)	hk	kk	hh	hk	hh	hk	hk	kk	hk	kk	hk	hk	hk	kk	hh	hk	hh	hk	hk	kk	hh	hk	hk	hh	hh	kk	kk	hk	hk	hh	kk	kk	hh	hk	hk	kk	hh	hk	kk	hk	hk	hk	hk	kk
LG10_HB_77	F_0036760_L10_PA	LG10	<hkxhk>	{11}	(hh,hk,kk)	hk	hh	kk	hk	kk	hk	hk	hh	hk	hh	hk	hk	hk	hh	kk	hk	kk	hk	hk	hh	kk	hk	hk	kk	kk	hh	hh	hk	hk	kk	hh	hh	kk	hk	hk	hh	kk	hk	hh	hk	hk	hk	hk	hh
F_0037348_L10_PA	F_0037348_L10_PA	LG10	<hkxhk>	{11}	(h-,kk)	h-	h-	kk	h-	kk	h-	h-	h-	h-	h-	h-	h-	h-	h-	kk	h-	kk	h-	h-	h-	kk	h-	h-	kk	kk	h-	h-	h-	h-	kk	h-	h-	kk	h-	h-	h-	kk	h-	h-	h-	h-	h-	h-	h-
LG10_HB_79	F_0037837_L10_PA	LG10	<nnxnp>	{-0}	(nn,np)	np	np	nn	nn	nn	nn	nn	np	np	np	nn	np	nn	np	nn	nn	nn	np	nn	np	nn	nn	nn	nn	nn	np	np	np	np	nn	np	np	nn	np	nn	np	nn	nn	np	nn	np	nn	nn	np
LG10_HB_79	F_0037842_L10_PA	LG10	<nnxnp>	{-0}	(nn,np)	np	np	nn	nn	nn	nn	nn	np	np	np	nn	np	nn	np	nn	nn	nn	np	nn	np	nn	nn	nn	nn	nn	np	np	np	np	nn	np	np	nn	np	nn	np	nn	nn	np	nn	np	nn	nn	np
LG10_HB_79	F_0037843_L10_PA	LG10	<nnxnp>	{-0}	(nn,np)	np	np	nn	nn	nn	nn	nn	np	np	np	nn	np	nn	np	nn	nn	nn	np	nn	np	nn	nn	nn	nn	nn	np	np	np	np	nn	np	np	nn	np	nn	np	nn	nn	np	nn	np	nn	nn	np
LG10_HB_79	F_0037847_L10_PA	LG10	<efxeg>	{00}	(ee,ef,eg,fg)	eg	fg	ee	ef	ee	ef	ef	fg	eg	fg	ef	eg	ef	fg	ee	ef	ee	eg	ef	fg	ee	ef	ef	ee	ee	fg	fg	fg	eg	ee	fg	fg	ee	eg	ef	fg	ee	ef	fg	ef	eg	ef	ef	fg
LG10_HB_79	F_0037856_L10_PA	LG10	<nnxnp>	{-0}	(nn,np)	np	np	nn	nn	nn	nn	nn	np	np	np	nn	np	nn	np	nn	nn	nn	np	nn	np	nn	nn	nn	nn	nn	np	np	np	np	nn	np	np	nn	np	nn	np	nn	nn	np	nn	np	nn	nn	np
LG10_HB_79	R_27656951_L10_PA	LG10	<nnxnp>	{-0}	(nn,np)	np	np	nn	nn	nn	nn	nn	np	np	np	nn	np	nn	np	nn	nn	nn	np	nn	np	nn	nn	nn	nn	nn	np	np	np	np	nn	np	np	nn	np	nn	np	nn	nn	np	nn	np	nn	nn	np
LG10_HB_80	F_0038520_L10_PA	LG10	<hkxhk>	{11}	(h-,kk)	h-	h-	kk	h-	kk	h-	h-	h-	h-	h-	h-	h-	h-	h-	kk	h-	kk	h-	h-	h-	kk	h-	h-	kk	kk	h-	h-	h-	h-	kk	h-	h-	kk	h-	h-	h-	kk	h-	h-	h-	h-	h-	h-	h-
LG10_HB_80	F_0038514_L10_PA	LG10	<hkxhk>	{11}	(hh,hk,kk)	hk	hh	kk	hk	kk	hk	hk	hh	hk	hh	hk	hk	hk	hk	kk	hk	kk	hk	hk	hh	kk	hk	hk	kk	kk	hh	hk	hh	hk	kk	hh	hk	kk	hk	hk	hh	kk	hk	hh	hk	hk	hk	hk	hh
LG10_HB_82	F_0039053_L10_PA	LG10	<nnxnp>	{-0}	(nn,np)	np	np	nn	nn	nn	nn	nn	np	np	np	nn	np	nn	nn	nn	nn	nn	np	nn	np	nn	nn	nn	nn	nn	np	np	np	np	nn	np	nn	nn	np	nn	np	nn	nn	np	nn	np	nn	nn	np
LG10_HB_82	F_0039054_L10_PA	LG10	<lmxll>	{0-}	(ll,lm)	ll	lm	ll	lm	ll	lm	lm	lm	ll	lm	lm	ll	lm	lm	ll	lm	ll	ll	lm	lm	ll	lm	lm	ll	ll	lm	ll	lm	ll	ll	lm	lm	ll	ll	lm	lm	ll	lm	lm	lm	ll	lm	lm	lm
LG10_HB_82	F_0039065_L10_PA	LG10	<lmxll>	{0-}	(ll,lm)	ll	lm	ll	lm	ll	lm	lm	lm	ll	lm	lm	ll	lm	lm	ll	lm	ll	ll	--	lm	ll	lm	lm	ll	ll	lm	ll	lm	ll	ll	lm	lm	ll	ll	lm	lm	ll	lm	lm	lm	ll	lm	lm	lm
LG10_HB_83	F_0039680_L10_PA	LG10	<nnxnp>	{-0}	(nn,np)	np	np	nn	nn	nn	nn	nn	np	np	np	nn	np	nn	nn	nn	nn	nn	np	nn	np	nn	nn	nn	nn	nn	np	np	np	np	nn	np	nn	nn	np	nn	np	nn	nn	np	nn	np	nn	nn	np
LG10_HB_83	F_0039685_L10_PA	LG10	<nnxnp>	{-0}	(nn,np)	np	np	nn	nn	nn	nn	nn	np	np	np	nn	np	nn	nn	nn	nn	nn	np	nn	np	nn	nn	nn	nn	nn	np	np	np	np	nn	np	nn	nn	np	nn	np	nn	nn	np	nn	np	nn	nn	np
LG10_HB_85	F_0040411_L10_PA	LG10	<hkxhk>	{00}	(hh,hk,kk)	hk	kk	hh	hk	hh	hk	hh	kk	hk	kk	hk	hk	hk	hk	hh	hk	hh	hk	hk	kk	hh	hk	hk	hh	hh	kk	hk	kk	hk	hh	hk	hk	hh	hk	hk	kk	hh	hk	kk	hk	hk	hk	hk	kk
LG10_HB_88	R_30396941_L10_PA	LG10	<hkxhk>	{11}	(hh,hk,kk)	hk	hh	kk	hh	kk	hk	kk	hh	hk	hh	hk	hk	hk	hk	kk	hk	kk	hk	hk	hh	kk	hk	hk	kk	kk	hh	hk	hh	hk	kk	hk	hk	kk	hk	hk	hh	kk	hk	hh	hk	hk	hk	hk	hk
LG10_HB_89	F_0042077_L10_PA	LG10	<lmxll>	{0-}	(ll,lm)	ll	lm	ll	lm	ll	lm	ll	lm	ll	lm	lm	ll	lm	lm	ll	lm	ll	ll	lm	lm	ll	lm	lm	ll	ll	lm	ll	lm	ll	ll	ll	lm	ll	ll	lm	lm	ll	lm	lm	lm	ll	lm	lm	ll
LG10_HB_89	F_0042083_L10_PA	LG10	<lmxll>	{0-}	(ll,lm)	ll	lm	ll	lm	ll	lm	ll	lm	ll	lm	lm	ll	lm	lm	ll	lm	ll	ll	lm	lm	ll	lm	lm	ll	ll	lm	ll	lm	ll	ll	ll	lm	ll	ll	lm	lm	ll	lm	lm	lm	ll	lm	lm	ll
LG10_HB_89	R_30595771_L10_PA	LG10	<lmxll>	{0-}	(ll,lm)	ll	lm	ll	lm	ll	lm	ll	lm	ll	lm	lm	ll	lm	lm	ll	lm	ll	ll	lm	lm	ll	lm	lm	ll	ll	lm	ll	lm	ll	ll	ll	lm	ll	ll	lm	lm	ll	lm	lm	lm	ll	lm	lm	ll
LG10_HB_91	F_0042567_L10_PA	LG10	<lmxll>	{0-}	(ll,lm)	ll	lm	ll	lm	ll	lm	ll	lm	ll	lm	lm	ll	lm	lm	ll	lm	ll	ll	lm	lm	ll	lm	lm	ll	ll	lm	ll	lm	ll	ll	ll	lm	ll	ll	lm	lm	ll	lm	lm	lm	ll	lm	lm	ll
LG10_HB_91	F_0042578_L10_PA	LG10	<lmxll>	{0-}	(ll,lm)	ll	lm	ll	lm	ll	lm	ll	lm	ll	lm	lm	ll	lm	lm	ll	lm	ll	ll	lm	lm	ll	lm	lm	ll	ll	lm	ll	lm	ll	ll	ll	lm	ll	ll	lm	lm	ll	lm	lm	lm	ll	lm	lm	ll
LG10_HB_91	R_31279293_L10_PA	LG10	<lmxll>	{0-}	(ll,lm)	ll	lm	ll	lm	ll	lm	ll	lm	ll	lm	lm	ll	lm	lm	ll	lm	ll	ll	lm	lm	ll	lm	lm	ll	ll	lm	ll	lm	ll	ll	ll	lm	ll	ll	lm	lm	ll	lm	lm	lm	ll	lm	lm	ll
LG10_HB_91	F_0042597_L10_PA	LG10	<hkxhk>	{11}	(hh,hk,kk)	hk	hh	kk	hh	kk	hk	kk	hh	hk	hh	hk	hk	hk	hk	kk	hk	kk	hk	hk	hh	hk	hk	hk	kk	kk	hh	hk	hh	hk	kk	hk	hk	kk	hk	hk	hh	kk	hk	hh	hk	hk	hk	hk	hk
LG10_HB_91	F_0042598_L10_PA	LG10	<hkxhk>	{11}	(hh,hk,kk)	hk	hh	kk	hh	kk	hk	kk	hh	hk	hh	hk	hk	hk	hk	kk	hk	kk	hk	hk	hh	hk	hk	hk	kk	kk	hh	hk	hh	hk	kk	hk	hk	kk	hk	hk	hh	kk	hk	hh	hk	hk	hk	hk	hk
LG10_HB_91	GD_01908_L10_PA	LG10	<hkxhk>	{11}	(h-,kk)	h-	h-	kk	h-	kk	h-	kk	h-	h-	h-	h-	h-	h-	h-	kk	h-	kk	h-	h-	h-	h-	h-	h-	kk	kk	h-	h-	h-	h-	kk	h-	h-	kk	h-	h-	h-	kk	h-	h-	h-	h-	h-	h-	h-
LG10_HB_91.5	R_31295437_L10_PA	LG10	<lmxll>	{0-}	(ll,lm)	ll	lm	ll	lm	ll	lm	ll	lm	ll	lm	lm	ll	lm	lm	ll	lm	ll	ll	lm	lm	ll	lm	lm	ll	ll	lm	ll	lm	ll	ll	ll	lm	ll	ll	lm	lm	ll	lm	lm	lm	ll	lm	lm	ll
LG10_HB_91.5	R_31320811_L10_PA	LG10	<lmxll>	{0-}	(ll,lm)	ll	lm	ll	lm	ll	lm	ll	lm	ll	lm	lm	ll	lm	lm	ll	lm	ll	ll	lm	lm	ll	lm	lm	ll	ll	lm	ll	lm	ll	ll	ll	lm	ll	ll	lm	lm	ll	lm	lm	lm	ll	lm	lm	ll
LG10_HB_91.5	R_31331375_L10_PA	LG10	<lmxll>	{0-}	(ll,lm)	ll	lm	ll	lm	ll	lm	ll	lm	ll	lm	lm	ll	lm	lm	ll	lm	ll	ll	lm	lm	ll	lm	lm	ll	ll	lm	ll	lm	ll	ll	ll	lm	ll	ll	lm	lm	ll	lm	lm	lm	ll	lm	lm	ll
LG10_HB_91.5	R_31299431_L10_PA	LG10	<nnxnp>	{-0}	(nn,np)	np	np	nn	np	nn	nn	nn	np	np	np	nn	np	nn	nn	nn	nn	nn	np	nn	np	np	nn	nn	nn	nn	np	np	np	np	nn	np	nn	nn	np	nn	np	nn	nn	np	nn	np	nn	nn	np
LG10_HB_92	F_0043324_L10_PA	LG10	<hkxhk>	{11}	(hh,hk,kk)	hk	hh	kk	hk	kk	hk	kk	hh	hk	hh	hk	hk	hk	hk	kk	hk	kk	hk	hk	hh	hk	hk	hk	kk	kk	hh	hk	hh	hk	kk	hk	hk	kk	hk	hk	hh	kk	hk	hh	hk	hk	kk	hk	hk
LG10_HB_94	F_0044414_L10_PA	LG10	<hkxhk>	{00}	(hh,hk,kk)	hk	kk	hh	hk	hh	hk	hh	kk	hk	kk	hk	hk	hk	hk	hh	hk	hh	hk	hk	kk	kk	hk	hk	hh	hh	kk	hk	kk	hk	hh	hk	hk	hh	hk	hk	kk	hh	hk	kk	hk	hk	hh	hk	hk
LG10_HB_94	F_0044430_L10_PA	LG10	<hkxhk>	{11}	(hh,hk,kk)	hk	hh	kk	hk	kk	hk	kk	hh	hk	hh	hk	hk	hk	hk	kk	hk	kk	hk	hk	hh	hh	hk	hk	kk	kk	hh	hk	hh	hk	kk	hk	hk	kk	hk	hk	hh	kk	hk	hh	hk	hk	kk	hk	hk
LG10_HB_96	F_0045154_L10_PA	LG10	<hkxhk>	{00}	(hh,hk,kk)	hk	kk	hh	hk	hh	hk	hh	kk	hk	kk	hk	hk	hk	hk	hh	hk	hh	hk	hk	kk	kk	hk	hk	hk	hh	kk	hk	kk	hk	hh	hk	hk	hh	hk	hk	kk	hh	hk	kk	hk	hk	hh	hk	hk
LG10_HB_96	F_0045158_L10_PA	LG10	<hkxhk>	{00}	(hh,hk,kk)	hk	kk	hh	hk	hh	hk	hh	kk	hk	kk	hk	hk	hk	hk	hh	hk	hh	hk	hk	kk	kk	hk	hk	hk	hh	kk	hk	kk	hk	hh	hk	hk	hh	hk	hk	kk	hh	hk	kk	hk	hk	hh	hk	hk
LG10_HB_96.5	R_32730568_L10_PA	LG10	<hkxhk>	{11}	(hh,hk,kk)	hk	hh	kk	hk	kk	hk	kk	hh	hk	hh	hk	hk	hk	hk	kk	hk	kk	hk	hk	hh	hh	hk	hk	hk	kk	hh	hk	hh	hk	kk	hk	hk	kk	hk	hk	hh	kk	hk	hh	hk	hk	kk	hk	hk
LG10_HB_96.5	R_32732592_L10_PA	LG10	<hkxhk>	{11}	(hh,hk,kk)	hk	hh	kk	hk	kk	hk	kk	hh	hk	hh	hk	hk	hk	hk	kk	hk	kk	hk	hk	hh	hh	hk	hk	hk	kk	hh	hk	hh	hk	kk	hk	hk	kk	hk	hk	hh	kk	hk	hh	hk	hk	kk	hk	hk
LG10_HB_97	F_0045914_L10_PA	LG10	<nnxnp>	{-1}	(nn,np)	nn	nn	np	nn	np	np	np	nn	nn	nn	np	nn	np	np	np	np	np	nn	np	nn	nn	np	np	nn	np	nn	nn	nn	nn	np	nn	np	np	np	np	nn	np	np	np	np	nn	np	np	nn
LG10_HB_97	F_0045926_L10_PA	LG10	<nnxnp>	{-1}	(nn,np)	nn	nn	np	nn	np	np	np	nn	nn	nn	np	nn	np	np	np	np	np	nn	np	nn	nn	np	np	nn	np	nn	nn	nn	nn	np	nn	np	np	np	np	nn	np	np	np	np	nn	np	np	nn
LG10_HB_97.5	R_33501094_L10_PA	LG10	<nnxnp>	{-1}	(nn,np)	nn	nn	np	nn	np	np	np	nn	nn	nn	np	nn	np	np	np	np	np	nn	np	nn	nn	np	np	nn	np	nn	nn	nn	nn	np	nn	np	np	np	np	nn	np	np	np	np	nn	np	np	nn
LG10_HB_98	F_0046460_L10_PA	LG10	<nnxnp>	{-0}	(nn,np)	np	np	nn	np	nn	nn	nn	np	np	np	nn	np	nn	nn	nn	nn	nn	np	nn	np	np	nn	nn	np	nn	np	np	np	np	nn	np	nn	nn	nn	nn	np	nn	nn	nn	nn	np	nn	nn	np
LG11_HB_1055	F_0488791_L2_PA	LG11	<nnxnp>	{-0}	(nn,np)	np	nn	np	np	nn	np	np	np	nn	nn	nn	np	np	nn	np	--	nn	np	np	nn	nn	nn	np	nn	np	nn	np	np	nn	np	np	np	--	nn	np	np	np	np	np	np	nn	np	nn	np
LG11_HB_1055	F_0488795_L2_PA	LG11	<nnxnp>	{-0}	(nn,np)	np	nn	np	np	nn	np	np	np	nn	nn	nn	np	np	nn	np	nn	nn	np	np	nn	nn	nn	np	nn	np	nn	np	np	nn	np	np	np	nn	nn	np	np	np	np	np	np	nn	np	nn	np
LG11_HB_1055	F_0488798_L2_PA	LG11	<nnxnp>	{-0}	(nn,np)	np	nn	np	np	nn	np	np	np	nn	nn	nn	np	np	nn	np	nn	nn	np	np	nn	nn	nn	np	nn	np	nn	np	np	nn	np	np	np	nn	nn	np	np	np	np	np	np	nn	np	nn	np
LG11_HB_1057	F_0489514_L2_PA	LG11	<nnxnp>	{-0}	(nn,np)	np	nn	np	np	nn	np	np	np	nn	nn	nn	nn	np	nn	np	nn	nn	np	np	nn	nn	nn	np	nn	np	nn	np	np	nn	np	np	np	nn	nn	np	np	np	np	np	np	nn	np	nn	np
LG11_HB_1057	F_0489517_L2_PA	LG11	<nnxnp>	{-0}	(nn,np)	np	nn	np	np	nn	np	np	np	nn	nn	nn	nn	np	nn	np	nn	nn	np	np	nn	nn	nn	np	nn	np	nn	np	np	nn	np	np	np	nn	nn	np	np	np	np	np	np	nn	np	nn	np
LG11_HB_1057	F_0489525_L2_PA	LG11	<nnxnp>	{-0}	(nn,np)	np	nn	np	np	nn	np	np	np	nn	nn	nn	nn	np	nn	np	nn	nn	np	np	nn	nn	nn	np	nn	np	nn	np	np	nn	np	np	np	nn	nn	np	np	np	np	np	np	nn	np	nn	np
LG11_HB_117	F_0053679_L11_PA	LG11	<lmxll>	{0-}	(ll,lm)	lm	ll	ll	lm	ll	ll	ll	ll	lm	ll	lm	lm	ll	ll	ll	lm	lm	ll	ll	lm	lm	lm	lm	ll	ll	ll	ll	ll	lm	lm	ll	ll	lm	lm	lm	lm	lm	ll	lm	ll	ll	lm	lm	lm
LG11_HB_118	F_0054183_L11_PA	LG11	<lmxll>	{0-}	(ll,lm)	lm	ll	ll	lm	ll	ll	ll	ll	lm	ll	lm	lm	ll	ll	ll	lm	lm	ll	ll	lm	lm	lm	lm	ll	ll	ll	ll	ll	lm	lm	ll	ll	lm	lm	lm	lm	lm	ll	lm	ll	ll	lm	lm	lm
LG11_HB_118	F_0054185_L11_PA	LG11	<lmxll>	{0-}	(ll,lm)	lm	ll	ll	lm	ll	ll	ll	ll	lm	ll	lm	lm	ll	ll	ll	lm	lm	ll	ll	lm	lm	lm	lm	ll	ll	ll	ll	ll	lm	lm	ll	ll	lm	lm	lm	lm	lm	ll	lm	ll	ll	lm	lm	lm
LG11_HB_118	F_0054195_L11_PA	LG11	<lmxll>	{0-}	(ll,lm)	lm	ll	ll	lm	ll	ll	ll	ll	lm	ll	lm	lm	ll	ll	ll	lm	lm	ll	ll	lm	lm	lm	lm	ll	ll	ll	ll	ll	lm	lm	ll	ll	lm	lm	lm	lm	lm	ll	lm	ll	ll	lm	lm	lm
LG11_HB_119	F_0054463_L11_PA	LG11	<lmxll>	{0-}	(ll,lm)	lm	ll	ll	lm	ll	ll	ll	ll	lm	ll	lm	lm	ll	ll	ll	lm	lm	ll	ll	lm	lm	lm	lm	ll	ll	ll	ll	ll	lm	lm	lm	ll	lm	lm	lm	lm	lm	ll	lm	ll	ll	lm	lm	lm
LG11_HB_119	F_0054468_L11_PA	LG11	<lmxll>	{0-}	(ll,lm)	lm	ll	ll	lm	ll	ll	ll	ll	lm	ll	lm	lm	ll	ll	ll	lm	lm	ll	ll	lm	lm	lm	lm	ll	ll	ll	ll	ll	lm	lm	lm	ll	lm	lm	lm	lm	lm	ll	lm	ll	ll	lm	lm	lm
LG11_HB_119	F_0054471_L11_PA	LG11	<lmxll>	{0-}	(ll,lm)	lm	ll	ll	lm	ll	ll	ll	ll	lm	ll	lm	lm	ll	ll	ll	lm	lm	ll	ll	lm	lm	lm	lm	ll	ll	ll	ll	ll	lm	lm	lm	ll	lm	lm	lm	lm	lm	ll	lm	ll	ll	lm	lm	lm
LG11_HB_119	F_0054473_L11_PA	LG11	<lmxll>	{0-}	(ll,lm)	lm	ll	ll	lm	ll	ll	ll	ll	lm	ll	lm	lm	ll	ll	ll	lm	lm	ll	ll	lm	lm	lm	lm	ll	ll	ll	ll	ll	lm	lm	lm	ll	lm	lm	lm	lm	lm	ll	lm	ll	ll	lm	lm	lm
LG11_HB_119	F_0054474_L11_PA	LG11	<lmxll>	{0-}	(ll,lm)	lm	ll	ll	lm	ll	ll	ll	ll	lm	ll	lm	lm	ll	ll	ll	lm	lm	ll	ll	lm	lm	lm	lm	ll	ll	ll	ll	ll	lm	lm	lm	ll	lm	lm	lm	lm	lm	ll	lm	ll	ll	lm	lm	lm
LG11_HB_119	R_495547_L11_PA	LG11	<lmxll>	{0-}	(ll,lm)	lm	ll	ll	lm	ll	ll	ll	ll	lm	ll	lm	lm	ll	ll	ll	lm	lm	ll	ll	lm	lm	lm	lm	ll	ll	ll	ll	ll	lm	lm	lm	ll	lm	lm	lm	lm	lm	ll	lm	ll	ll	lm	lm	lm
LG11_HB_122	F_0055546_L11_PA	LG11	<nnxnp>	{-0}	(nn,np)	np	nn	np	np	nn	np	np	nn	nn	nn	np	nn	np	nn	np	nn	np	np	np	np	nn	nn	np	nn	nn	nn	np	np	nn	np	np	nn	np	np	nn	nn	np	np	np	np	np	np	nn	np
LG11_HB_122	F_0055549_L11_PA	LG11	<lmxll>	{0-}	(ll,lm)	lm	ll	ll	lm	ll	ll	ll	ll	lm	ll	lm	lm	ll	ll	ll	lm	lm	ll	ll	lm	lm	lm	lm	ll	ll	lm	ll	ll	lm	lm	lm	ll	lm	lm	lm	lm	lm	ll	lm	ll	ll	lm	lm	lm
LG11_HB_122	F_0055551_L11_PA	LG11	<hkxhk>	{11}	(hh,hk,kk)	hh	kk	hk	hh	kk	hk	hk	kk	hk	kk	hh	hk	hk	kk	hk	hk	hh	hk	hk	hh	hk	hk	hh	kk	kk	hk	hk	hk	hk	hh	hh	kk	hh	hh	hk	hk	hh	hk	hh	hk	hk	hh	hk	hh
LG11_HB_122	F_0055562_L11_PA	LG11	<hkxhk>	{11}	(hh,hk,kk)	hh	kk	hk	hh	kk	hk	hk	kk	hk	kk	hh	hk	hk	kk	hk	hk	hh	hk	hk	hh	hk	hk	hh	kk	kk	hk	hk	hk	hk	hh	hh	kk	hh	hh	hk	hk	hh	hk	hh	hk	hk	hh	hk	hh
LG11_HB_122	R_1697921_L11_PA	LG11	<nnxnp>	{-0}	(nn,np)	np	nn	np	np	nn	np	np	nn	nn	nn	np	nn	np	nn	np	nn	np	np	np	np	nn	nn	np	nn	nn	nn	np	np	nn	np	np	nn	np	np	nn	nn	np	np	np	np	np	np	nn	np
R_1724738_L11_PA	R_1724738_L11_PA	LG11	<hkxhk>	{00}	(hh,hk,kk)	kk	hh	hk	kk	hh	hk	hk	hh	hk	hh	kk	hk	hk	hh	hk	hk	kk	hk	hk	kk	hk	hk	kk	hh	hh	hk	hk	hk	hk	kk	kk	hh	kk	kk	hk	hk	kk	hk	kk	hk	hk	kk	hk	kk
LG11_HB_123	F_0055742_L11_PA	LG11	<hkxhk>	{00}	(hh,hk,kk)	kk	hh	hk	kk	hh	hk	hk	hh	hk	hh	kk	hk	hk	hh	hk	hk	kk	hk	hk	kk	hk	hk	kk	hh	hh	hk	hk	hk	hk	kk	kk	hh	kk	kk	hk	hk	kk	hk	kk	hk	hk	kk	hk	kk
LG11_HB_123	F_0055745_L11_PA	LG11	<nnxnp>	{-0}	(nn,np)	np	nn	np	np	nn	np	np	nn	nn	nn	np	nn	np	nn	np	nn	np	np	np	np	nn	nn	np	nn	nn	nn	np	np	nn	np	np	nn	np	np	nn	nn	np	--	np	np	np	np	nn	np
LG11_HB_123	F_0055748_L11_PA	LG11	<nnxnp>	{-0}	(nn,np)	np	nn	np	np	nn	np	np	nn	nn	nn	np	nn	np	nn	np	nn	np	np	np	np	nn	nn	np	nn	nn	nn	np	np	nn	np	np	nn	np	np	nn	nn	np	np	np	np	np	np	nn	np
LG11_HB_123	F_0055750_L11_PA	LG11	<nnxnp>	{-0}	(nn,np)	np	nn	np	np	nn	np	np	nn	nn	nn	np	nn	np	nn	np	nn	np	np	np	np	nn	nn	np	nn	nn	nn	np	np	nn	np	np	nn	np	np	nn	nn	np	np	np	np	np	np	nn	np
LG11_HB_123	F_0055753_L11_PA	LG11	<nnxnp>	{-0}	(nn,np)	np	nn	np	np	nn	np	np	nn	nn	nn	np	nn	np	nn	np	nn	np	np	np	np	nn	nn	np	nn	nn	nn	np	np	nn	np	np	nn	np	np	nn	nn	np	np	np	np	np	np	nn	np
LG11_HB_123	F_0055762_L11_PA	LG11	<hkxhk>	{11}	(hh,hk,kk)	hh	kk	hk	hh	kk	hk	hk	kk	hk	kk	hh	hk	hk	kk	hk	hk	hh	hk	hk	hh	hk	hk	hh	kk	kk	hk	hk	hk	hk	hh	hh	kk	hh	hh	hk	hk	hh	hk	hh	hk	hk	hh	hk	hh
LG11_HB_124	F_0056161_L11_PA	LG11	<lmxll>	{0-}	(ll,lm)	lm	ll	ll	lm	ll	ll	ll	ll	lm	ll	lm	lm	ll	ll	ll	lm	lm	ll	ll	lm	lm	lm	lm	ll	ll	lm	ll	ll	lm	lm	lm	ll	lm	lm	lm	lm	lm	ll	lm	ll	ll	lm	lm	lm
LG11_HB_124	F_0056171_L11_PA	LG11	<lmxll>	{0-}	(ll,lm)	lm	ll	ll	lm	ll	ll	ll	ll	lm	ll	lm	lm	ll	ll	ll	lm	lm	ll	ll	lm	lm	lm	lm	ll	ll	lm	ll	ll	lm	lm	lm	ll	lm	lm	lm	lm	lm	ll	lm	ll	ll	lm	lm	lm
LG11_HB_124	F_0056178_L11_PA	LG11	<hkxhk>	{00}	(hh,hk,kk)	kk	hh	hk	kk	hh	hk	hk	hh	hk	hh	kk	hk	hk	hh	hk	hk	kk	hk	hk	kk	hk	hk	kk	hh	hh	hk	hk	hk	hk	kk	kk	hh	kk	kk	hk	hk	kk	hk	kk	hk	hk	kk	hk	kk
LG11_HB_127	F_0057451_L11_PA	LG11	<nnxnp>	{-0}	(nn,np)	np	nn	np	np	nn	np	np	nn	nn	nn	np	nn	np	nn	np	nn	np	np	np	np	nn	nn	np	nn	nn	nn	np	np	nn	np	np	nn	np	np	nn	nn	np	np	np	np	np	np	nn	np
LG11_HB_127	F_0057462_L11_PA	LG11	<nnxnp>	{-0}	(nn,np)	np	nn	np	np	nn	np	np	nn	nn	nn	np	nn	np	nn	np	nn	np	np	np	np	nn	nn	np	nn	nn	nn	np	np	nn	np	np	nn	np	np	nn	nn	np	np	np	np	np	np	nn	np
LG11_HB_127	F_0057464_L11_PA	LG11	<hkxhk>	{00}	(hh,hk,kk)	kk	hh	hk	kk	hh	hk	hk	hh	hk	hh	kk	hk	hk	hh	hk	hk	kk	hk	hk	kk	hk	hk	kk	hh	hh	hk	hk	hk	hk	kk	kk	hh	kk	kk	hk	hk	kk	hk	kk	hk	hk	kk	hk	kk
LG11_HB_127	F_0057478_L11_PA	LG11	<nnxnp>	{-0}	(nn,np)	np	nn	np	np	nn	np	np	nn	nn	nn	np	nn	np	nn	np	nn	np	np	np	np	nn	nn	np	nn	nn	nn	np	np	nn	np	np	nn	np	np	nn	nn	np	np	np	np	np	np	nn	np
LG11_HB_127	F_0057481_L11_PA	LG11	<nnxnp>	{-0}	(nn,np)	np	nn	np	np	nn	np	np	nn	nn	nn	np	nn	np	nn	np	nn	np	np	np	np	nn	nn	np	nn	nn	nn	np	np	nn	np	np	nn	np	np	nn	nn	np	np	np	np	np	np	nn	np
LG11_HB_127	GD_01167_L11_PA	LG11	<nnxnp>	{-0}	(nn,np)	np	nn	np	np	nn	np	np	nn	nn	nn	np	nn	np	nn	np	nn	np	np	np	np	nn	nn	np	nn	nn	nn	np	np	nn	np	np	nn	np	np	nn	nn	np	np	np	np	np	np	nn	np
LG11_HB_128	F_0057795_L11_PA	LG11	<lmxll>	{0-}	(ll,lm)	lm	ll	ll	lm	ll	ll	ll	ll	lm	ll	lm	lm	ll	ll	ll	lm	lm	ll	ll	lm	lm	lm	lm	ll	ll	lm	ll	ll	lm	lm	lm	ll	lm	lm	lm	lm	lm	ll	lm	ll	ll	lm	lm	lm
LG11_HB_128	F_0057797_L11_PA	LG11	<hkxhk>	{11}	(hh,hk,kk)	hh	kk	hk	hh	kk	hk	hk	kk	hk	kk	hh	hk	hk	kk	hk	hk	hh	hk	hk	hh	hk	hk	hh	kk	kk	hk	hk	hk	hk	hh	hh	kk	hh	hh	hk	hk	hh	hk	hh	hk	hk	hh	hk	hh
LG11_HB_128	F_0057814_L11_PA	LG11	<lmxll>	{0-}	(ll,lm)	lm	ll	ll	lm	ll	ll	ll	ll	lm	ll	lm	lm	ll	ll	ll	lm	lm	ll	ll	lm	lm	lm	lm	ll	ll	lm	ll	ll	lm	lm	lm	ll	lm	lm	lm	lm	lm	ll	lm	ll	ll	lm	lm	lm
LG11_HB_129	F_0058223_L11_PA	LG11	<lmxll>	{0-}	(ll,lm)	lm	ll	ll	lm	ll	ll	ll	ll	lm	ll	lm	lm	ll	ll	ll	lm	lm	ll	ll	lm	lm	lm	lm	ll	ll	lm	ll	ll	lm	lm	lm	ll	lm	lm	lm	lm	lm	ll	lm	ll	ll	lm	lm	lm
LG11_HB_129	F_0058225_L11_PA	LG11	<lmxll>	{0-}	(ll,lm)	lm	ll	ll	lm	ll	ll	--	ll	lm	ll	lm	lm	ll	ll	ll	lm	lm	ll	ll	lm	lm	lm	lm	ll	ll	lm	ll	ll	lm	lm	lm	ll	lm	lm	lm	lm	lm	--	lm	ll	ll	lm	lm	lm
LG11_HB_129	F_0058227_L11_PA	LG11	<lmxll>	{0-}	(ll,lm)	lm	ll	ll	lm	ll	ll	ll	ll	lm	ll	lm	lm	ll	ll	ll	lm	lm	ll	ll	lm	lm	lm	lm	ll	ll	lm	ll	ll	lm	lm	lm	ll	lm	lm	lm	lm	lm	ll	lm	ll	ll	lm	lm	lm
LG11_HB_129	GD_01165_L11_PA	LG11	<lmxll>	{0-}	(ll,lm)	lm	ll	ll	lm	ll	ll	--	ll	lm	ll	lm	lm	ll	ll	ll	lm	lm	ll	ll	lm	lm	lm	lm	ll	ll	lm	ll	ll	lm	lm	lm	ll	lm	lm	lm	lm	lm	ll	lm	ll	ll	lm	lm	lm
LG11_HB_129	F_0058240_L11_PA	LG11	<nnxnp>	{-0}	(nn,np)	np	nn	np	np	nn	np	np	nn	nn	nn	np	nn	np	nn	np	nn	np	np	np	np	nn	nn	np	nn	nn	nn	np	np	nn	np	np	nn	np	nn	nn	np	np	np	np	np	np	np	nn	np
LG11_HB_129	F_0058243_L11_PA	LG11	<nnxnp>	{-0}	(nn,np)	np	nn	np	np	nn	np	np	nn	nn	nn	np	nn	np	nn	np	nn	np	np	np	np	nn	nn	np	nn	nn	nn	np	np	nn	np	np	nn	np	nn	nn	np	np	np	np	np	np	np	nn	np
LG11_HB_129	F_0058248_L11_PA	LG11	<nnxnp>	{-0}	(nn,np)	np	nn	np	np	nn	np	np	nn	nn	nn	np	nn	np	nn	np	nn	np	np	np	np	nn	nn	np	nn	nn	nn	np	np	nn	np	np	nn	np	nn	nn	np	np	np	np	np	np	np	nn	np
LG11_HB_130	F_0058552_L11_PA	LG11	<lmxll>	{0-}	(ll,lm)	lm	ll	ll	lm	ll	ll	ll	ll	lm	ll	lm	lm	ll	ll	ll	lm	lm	ll	ll	lm	lm	lm	lm	ll	ll	lm	ll	ll	lm	lm	lm	ll	lm	lm	lm	lm	lm	ll	lm	ll	ll	lm	lm	lm
LG11_HB_130	F_0058559_L11_PA	LG11	<hkxhk>	{11}	(h-,kk)	h-	kk	h-	h-	kk	h-	h-	kk	h-	kk	h-	h-	h-	kk	h-	h-	h-	h-	h-	h-	h-	h-	h-	kk	kk	h-	h-	h-	h-	h-	h-	kk	h-	h-	h-	h-	h-	h-	h-	h-	h-	h-	h-	h-
LG11_HB_130	F_0058557_L11_PA	LG11	<nnxnp>	{-0}	(nn,np)	np	nn	np	np	nn	np	np	nn	nn	nn	np	nn	np	nn	np	nn	np	np	np	np	nn	nn	np	nn	nn	nn	np	np	nn	np	np	nn	np	nn	np	np	np	np	np	np	np	np	nn	np
LG11_HB_131	F_0058964_L11_PA	LG11	<hkxhk>	{11}	(hh,hk,kk)	hh	hk	hk	hh	kk	hk	hk	kk	hk	kk	hh	hk	hk	kk	hk	hk	hh	hk	hk	hh	hk	hk	hh	kk	kk	hk	hk	hk	hk	hh	hh	kk	hh	hk	hh	hh	hh	hk	hh	hk	kk	hh	hk	hh
LG11_HB_131.5	R_5021535_L11_PA	LG11	<nnxnp>	{-0}	(nn,np)	np	nn	np	np	nn	np	np	nn	nn	nn	np	nn	np	nn	np	nn	np	np	np	np	nn	nn	np	nn	nn	nn	np	np	nn	np	np	nn	np	nn	np	np	np	np	np	np	nn	np	nn	np
LG11_HB_132	F_0059424_L11_PA	LG11	<lmxll>	{0-}	(ll,lm)	lm	lm	ll	lm	ll	ll	ll	ll	lm	ll	lm	lm	ll	ll	ll	lm	lm	ll	ll	lm	lm	lm	lm	ll	ll	lm	ll	ll	lm	lm	lm	ll	lm	lm	lm	lm	lm	ll	lm	ll	ll	lm	lm	lm
LG11_HB_132	F_0059426_L11_PA	LG11	<nnxnp>	{-0}	(nn,np)	np	nn	np	np	nn	np	np	nn	nn	nn	np	nn	np	nn	np	nn	np	np	np	np	nn	nn	np	nn	nn	nn	np	np	nn	np	np	nn	np	nn	np	np	np	np	np	np	nn	np	nn	np
LG11_HB_132	F_0059427_L11_PA	LG11	<lmxll>	{0-}	(ll,lm)	lm	lm	ll	lm	ll	ll	ll	ll	lm	ll	lm	lm	ll	ll	ll	lm	lm	ll	ll	lm	lm	lm	lm	ll	ll	lm	ll	ll	lm	lm	lm	ll	lm	lm	lm	lm	lm	ll	lm	ll	ll	lm	lm	lm
LG11_HB_132	F_0059429_L11_PA	LG11	<nnxnp>	{-0}	(nn,np)	np	nn	np	np	nn	np	np	nn	nn	nn	np	nn	np	nn	np	nn	np	np	np	np	nn	nn	np	nn	nn	nn	np	np	nn	np	np	nn	np	nn	np	np	np	np	np	np	nn	np	nn	np
LG11_HB_132	F_0059432_L11_PA	LG11	<nnxnp>	{-0}	(nn,np)	np	nn	np	np	nn	np	np	nn	nn	nn	np	nn	np	--	np	nn	np	np	np	np	nn	nn	np	nn	nn	--	np	np	nn	np	np	nn	np	nn	np	np	np	np	np	np	nn	np	nn	np
LG11_HB_132	R_5159764_L11_PA	LG11	<nnxnp>	{-0}	(nn,np)	np	nn	np	np	nn	np	np	nn	nn	nn	np	nn	np	nn	np	nn	np	np	np	np	nn	nn	np	nn	nn	nn	np	np	nn	np	np	nn	np	nn	np	np	np	np	np	np	nn	np	nn	np
LG11_HB_132.5	GD_00418_L11_PA	LG11	<efxeg>	{00}	(ee,ef,eg,fg)	fg	ef	eg	fg	ee	eg	eg	ee	ef	ee	fg	ef	eg	ee	eg	ef	fg	eg	eg	fg	ef	ef	fg	ee	ee	ef	eg	eg	ef	fg	fg	ee	fg	ef	fg	fg	fg	eg	fg	eg	ee	fg	ef	fg
LG11_HB_132.5	R_5197434_L11_PA	LG11	<hkxhk>	{00}	(hh,hk,kk)	kk	hk	hk	kk	hh	hk	hk	hh	hk	hh	kk	hk	hk	hh	hk	hk	kk	hk	hk	kk	hk	hk	kk	hh	hh	hk	hk	hk	hk	kk	kk	hh	kk	hk	kk	kk	kk	hk	kk	hk	hh	kk	hk	kk
LG11_HB_132.5	R_5208182_L11_PA	LG11	<nnxnp>	{-0}	(nn,np)	np	nn	np	np	nn	np	np	nn	nn	nn	np	nn	np	nn	np	nn	np	np	np	np	nn	nn	np	nn	nn	nn	np	np	nn	np	np	nn	np	nn	np	np	np	np	np	np	nn	np	nn	np
LG11_HB_133	F_0060049_L11_PA	LG11	<hkxhk>	{11}	(hh,hk,kk)	hh	hk	hk	hh	kk	hk	hk	kk	hk	kk	hh	hk	hk	kk	hk	hk	hh	hk	hk	hk	hk	hk	hh	kk	kk	hk	hk	hk	hk	hh	hh	kk	hh	hk	hh	hh	hh	hk	hh	hk	kk	hh	hk	hh
LG11_HB_133	F_0060059_L11_PA	LG11	<hkxhk>	{00}	(hh,hk,kk)	kk	hk	hk	kk	hh	hk	hk	hh	hk	hh	kk	hk	hk	hh	hk	hk	kk	hk	hk	hk	hk	hk	kk	hh	hh	hk	hk	hk	hk	kk	kk	hh	kk	hk	kk	kk	kk	hk	kk	hk	hh	kk	hk	kk
LG11_HB_133	F_0060074_L11_PA	LG11	<nnxnp>	{-0}	(nn,np)	np	nn	np	np	nn	np	np	nn	nn	nn	np	nn	np	nn	np	nn	np	np	np	nn	nn	nn	np	nn	nn	nn	np	np	nn	np	np	nn	np	nn	np	np	np	np	np	np	nn	np	nn	np
LG11_HB_135	F_0061193_L11_PA	LG11	<hkxhk>	{11}	(hh,hk,kk)	hh	hk	hk	hh	kk	hk	hk	kk	hk	kk	hh	hk	hk	kk	hk	hk	hh	hh	hk	hk	hk	hk	hh	kk	kk	hk	hk	hk	hk	hh	hh	kk	hh	hk	hh	hh	hh	hk	hh	kk	kk	hh	hk	hh
LG11_HB_136	F_0061656_L11_PA	LG11	<hkxhk>	{00}	(hh,hk,kk)	kk	hk	hk	kk	hh	hk	hk	hh	hk	hh	kk	hk	hk	hh	hk	hk	kk	kk	hk	hk	hk	hh	kk	hh	hh	hk	hk	hk	hk	kk	kk	hh	kk	hk	kk	kk	kk	hk	kk	hh	hh	kk	hk	kk
LG11_HB_136	F_0061661_L11_PA	LG11	<hkxhk>	{11}	(hh,hk,kk)	hh	hk	hk	hh	kk	hk	hk	kk	hk	kk	hh	hk	hk	kk	hk	hk	hh	hh	hk	hk	hk	kk	hh	kk	kk	hk	hk	hk	hk	hh	hh	kk	hh	hk	hh	hh	hh	hk	hh	kk	kk	hh	hk	hh
LG11_HB_136	F_0061660_L11_PA	LG11	<hkxhk>	{11}	(h-,kk)	h-	h-	h-	h-	kk	h-	h-	kk	h-	kk	h-	h-	h-	kk	h-	h-	h-	h-	h-	h-	h-	kk	h-	kk	kk	h-	h-	h-	h-	h-	h-	kk	h-	h-	h-	h-	h-	h-	h-	kk	kk	h-	h-	h-
LG11_HB_136.5	R_6697510_L11_PA	LG11	<hkxhk>	{11}	(hh,hk,kk)	hh	hk	hk	hh	kk	hk	hk	kk	hk	kk	hh	hk	hk	kk	hk	hk	hh	hh	hk	hk	hk	kk	hh	kk	kk	hk	hh	hk	hk	hh	hh	kk	hh	hk	hh	hh	hh	hk	hh	kk	kk	hh	hk	hh
LG11_HB_136.5	R_6688015_L11_PA	LG11	<nnxnp>	{-0}	(nn,np)	np	nn	--	np	nn	np	np	nn	nn	nn	np	nn	np	nn	np	nn	np	np	np	nn	nn	nn	np	nn	nn	nn	np	np	nn	np	np	nn	np	nn	--	np	np	--	np	nn	nn	np	nn	np
LG11_HB_137	F_0061923_L11_PA	LG11	<lmxll>	{0-}	(ll,lm)	lm	lm	ll	lm	ll	ll	ll	ll	lm	ll	lm	lm	ll	ll	ll	lm	lm	lm	ll	lm	lm	ll	lm	ll	ll	lm	lm	ll	lm	lm	lm	ll	lm	lm	lm	lm	lm	ll	lm	ll	ll	lm	lm	lm
LG11_HB_137	R_6709034_L11_PA	LG11	<lmxll>	{0-}	(ll,lm)	lm	lm	ll	lm	ll	ll	ll	ll	lm	ll	lm	lm	ll	ll	ll	lm	lm	lm	ll	lm	lm	ll	lm	ll	ll	lm	lm	ll	lm	lm	lm	ll	lm	lm	lm	lm	lm	ll	lm	ll	ll	lm	lm	lm
LG11_HB_137.5	GD_01788_L11_PA	LG11	<nnxnp>	{-0}	(nn,np)	np	nn	np	np	nn	np	np	nn	nn	nn	np	nn	np	nn	np	nn	np	np	np	nn	nn	nn	np	nn	nn	nn	np	np	nn	np	np	nn	np	nn	np	np	np	np	np	nn	nn	np	nn	np
LG11_HB_138	F_0062333_L11_PA	LG11	<nnxnp>	{-0}	(nn,np)	np	nn	np	np	nn	np	np	nn	nn	nn	np	nn	np	nn	np	nn	np	np	np	nn	nn	nn	np	nn	nn	nn	np	np	nn	np	np	np	np	nn	np	np	np	np	np	nn	nn	np	nn	np
LG11_HB_138	F_0062335_L11_PA	LG11	<nnxnp>	{-0}	(nn,np)	np	nn	np	np	nn	np	np	nn	nn	nn	np	nn	np	nn	np	nn	np	np	np	nn	nn	nn	np	nn	nn	nn	np	np	nn	np	np	np	np	nn	np	np	np	np	np	nn	nn	np	nn	np
LG11_HB_1385	F_0654294_L6_PA	LG11	<hkxhk>	{11}	(hh,hk,kk)	hk	hk	kk	kk	hh	hk	hk	kk	hk	hh	hk	hk	hk	hh	hk	hk	hh	kk	hk	hk	hh	hh	kk	hh	hk	hk	kk	kk	hk	kk	kk	hk	hk	hh	kk	kk	kk	hk	kk	hk	hk	hk	hh	kk
LG11_HB_139	F_0062815_L11_PA	LG11	<hkxhk>	{00}	(hh,hk,kk)	kk	hk	hk	kk	hh	hk	hk	hh	hk	hh	kk	hk	hk	hh	hk	hk	kk	kk	hk	hk	hk	hh	kk	hh	hh	hk	kk	hk	hk	kk	kk	hk	kk	hk	kk	kk	kk	hk	kk	hh	hh	kk	hk	kk
LG11_HB_139.5	GD_01483_L11_PA	LG11	<nnxnp>	{-0}	(nn,np)	np	nn	np	np	nn	np	np	nn	nn	nn	np	nn	np	nn	np	nn	np	np	np	nn	nn	nn	np	nn	nn	nn	np	np	nn	np	np	np	np	nn	np	np	np	np	np	nn	nn	np	nn	np
LG11_HB_139.5	R_7189032_L11_PA	LG11	<hkxhk>	{11}	(hh,hk,kk)	hh	hk	hk	hh	kk	hk	hk	kk	hk	kk	hh	hk	hk	kk	hk	hk	hh	hh	hk	hk	hk	kk	hh	kk	kk	hk	hh	hk	hk	hh	hh	hk	hh	hk	hh	hh	hh	hk	hh	kk	kk	hh	hk	hh
LG11_HB_141	F_0064023_L11_PA	LG11	<nnxnp>	{-0}	(nn,np)	np	nn	np	np	nn	np	np	nn	nn	nn	np	nn	np	nn	np	nn	np	np	np	nn	nn	nn	np	nn	nn	nn	np	np	nn	np	np	np	np	nn	np	np	np	np	np	nn	nn	np	nn	np
LG11_HB_141	F_0064032_L11_PA	LG11	<nnxnp>	{-0}	(nn,np)	np	nn	np	np	nn	np	np	nn	nn	nn	np	nn	np	nn	np	nn	np	np	np	nn	nn	nn	np	nn	nn	nn	np	np	nn	np	np	np	np	nn	np	np	np	np	np	nn	nn	np	nn	np
LG11_HB_141	F_0064058_L11_PA	LG11	<nnxnp>	{-0}	(nn,np)	np	nn	np	np	nn	np	np	nn	nn	nn	np	nn	np	nn	np	nn	np	np	np	nn	nn	nn	np	nn	nn	nn	np	np	nn	np	np	np	np	nn	np	np	np	np	np	nn	nn	np	nn	np
LG11_HB_150	F_0067812_L11_PA	LG11	<hkxhk>	{11}	(hh,hk,kk)	hh	hk	hk	hh	kk	hk	hk	kk	hk	kk	hh	hk	hk	hk	hk	hk	hh	hh	hk	hk	hk	kk	hh	kk	kk	hk	hh	hk	hk	hh	hh	hk	hh	hk	hh	hh	hh	hk	hh	hk	kk	hh	hk	hh
LG11_HB_150	F_0067824_L11_PA	LG11	<hkxhk>	{11}	(hh,hk,kk)	hh	hk	hk	hh	kk	hk	hk	kk	hk	kk	hh	hk	hk	hk	hk	hk	hh	hh	hk	hk	hk	kk	hh	kk	kk	hk	hh	hk	hk	hh	hh	hk	hh	hk	hh	hh	hh	hk	hh	hk	kk	hh	hk	hh
LG11_HB_150	F_0067825_L11_PA	LG11	<hkxhk>	{00}	(hh,hk,kk)	kk	hk	hk	kk	hh	hk	hk	hh	hk	hh	kk	hk	hk	hk	hk	hk	kk	kk	hk	hk	hk	hh	kk	hh	hh	hk	kk	hk	hk	kk	kk	hk	kk	hk	kk	kk	kk	hk	kk	hk	hh	kk	hk	kk
LG11_HB_150	F_0067833_L11_PA	LG11	<hkxhk>	{00}	(hh,hk,kk)	kk	hk	hk	kk	hh	hk	hk	hh	hk	hh	kk	hk	hk	hk	hk	hk	kk	kk	hk	hk	hk	hh	kk	hh	hh	hk	kk	hk	hk	kk	kk	hk	kk	hk	kk	kk	kk	hk	kk	hk	hh	kk	hk	kk
LG11_HB_1502	F_0706050_L7_PA	LG11	<lmxll>	{0-}	(ll,lm)	ll	lm	lm	lm	ll	ll	ll	lm	lm	ll	lm	lm	ll	ll	ll	lm	ll	lm	ll	lm	ll	ll	lm	ll	ll	lm	lm	lm	lm	lm	lm	ll	lm	ll	lm	lm	lm	ll	lm	ll	lm	ll	ll	lm
LG11_HB_1502	F_0706064_L7_PA	LG11	<lmxll>	{0-}	(ll,lm)	ll	lm	lm	lm	ll	ll	ll	lm	lm	ll	lm	lm	ll	ll	ll	lm	ll	lm	ll	lm	ll	ll	lm	ll	ll	lm	lm	lm	lm	lm	lm	ll	lm	ll	lm	lm	lm	ll	lm	ll	lm	ll	ll	lm
LG11_HB_151	F_0067989_L11_PA	LG11	<hkxhk>	{00}	(hh,hk,kk)	kk	hk	hk	kk	hh	hk	hk	hh	hk	hh	kk	hk	hk	hk	hk	hk	kk	kk	hk	hk	hk	hh	kk	hh	hh	hk	kk	hk	hk	kk	kk	hk	kk	hk	kk	kk	kk	hk	kk	hk	hh	kk	hh	kk
LG11_HB_151	F_0067993_L11_PA	LG11	<hkxhk>	{11}	(hh,hk,kk)	hh	hk	hk	hh	kk	hk	hk	kk	hk	kk	hh	hk	hk	hk	hk	hk	hh	hh	hk	hk	hk	kk	hh	kk	kk	hk	hh	hk	hk	hh	hh	hk	hh	hk	hh	hh	hh	hk	hh	hk	kk	hh	kk	hh
LG11_HB_151	F_0067999_L11_PA	LG11	<hkxhk>	{11}	(hh,hk,kk)	hh	hk	hk	hh	kk	hk	hk	kk	hk	kk	hh	hk	hk	hk	hk	hk	hh	hh	hk	hk	hk	kk	hh	kk	kk	hk	hh	hk	hk	hh	hh	hk	hh	hk	hh	hh	hh	hk	hh	hk	kk	hh	kk	hh
LG11_HB_151	F_0068004_L11_PA	LG11	<hkxhk>	{00}	(hh,hk,kk)	kk	hk	hk	kk	hh	hk	hk	hh	hk	hh	kk	hk	hk	hk	hk	hk	kk	kk	hk	hk	hk	hh	kk	hh	hh	hk	kk	hk	hk	kk	kk	hk	kk	hk	kk	kk	kk	hk	kk	hk	hh	kk	hh	kk
LG11_HB_151	F_0068009_L11_PA	LG11	<hkxhk>	{11}	(h-,kk)	h-	h-	h-	h-	kk	h-	h-	kk	h-	kk	h-	h-	h-	h-	h-	h-	h-	h-	h-	h-	h-	kk	h-	kk	kk	h-	h-	h-	h-	h-	h-	h-	h-	h-	h-	h-	h-	h-	h-	h-	kk	h-	kk	h-
LG11_HB_151	R_11309307_L11_PA	LG11	<hkxhk>	{11}	(hh,hk,kk)	hh	hk	hk	hh	kk	hk	hk	kk	hk	kk	hh	hk	hk	hk	hk	hk	hh	hh	hk	hk	hk	kk	hh	kk	kk	hk	hh	hk	hk	hh	hh	hk	hh	hk	hh	hh	hh	hk	hh	hk	kk	hh	kk	hh
LG11_HB_151	R_11312685_L11_PA	LG11	<hkxhk>	{11}	(hh,hk,kk)	hh	hk	hk	hh	kk	hk	hk	kk	hk	kk	hh	hk	hk	hk	hk	hk	hh	hh	hk	hk	hk	kk	hh	kk	kk	hk	hh	hk	hk	hh	hh	hk	hh	hk	hh	hh	hh	hk	hh	hk	kk	hh	kk	hh
LG11_HB_1515	F_0710908_L7_PA	LG11	<hkxhk>	{11}	(hh,hk,kk)	hk	hh	hk	hh	kk	kk	kk	hh	hh	kk	kk	hh	hh	hk	kk	hk	hk	hh	hk	hk	hk	kk	hk	hh	hk	hk	hh	hh	hk	hh	hh	kk	hk	hk	hh	hh	hh	hk	hk	hk	hh	kk	hk	hh
LG11_HB_1515	F_0710911_L7_PA	LG11	<lmxll>	{0-}	(ll,lm)	ll	lm	lm	lm	ll	ll	ll	lm	lm	ll	ll	lm	lm	lm	ll	ll	ll	lm	ll	ll	lm	ll	ll	lm	ll	lm	lm	lm	lm	lm	lm	ll	ll	ll	lm	lm	lm	ll	lm	ll	lm	ll	ll	lm
LG11_HB_1515	F_0710937_L7_PA	LG11	<lmxll>	{0-}	(ll,lm)	ll	lm	lm	lm	ll	ll	ll	lm	lm	ll	ll	lm	lm	lm	ll	ll	ll	lm	ll	ll	lm	ll	ll	lm	ll	lm	lm	lm	lm	lm	lm	ll	ll	ll	lm	lm	lm	ll	lm	ll	lm	ll	ll	lm
LG11_HB_152	F_0068398_L11_PA	LG11	<hkxhk>	{00}	(hh,hk,kk)	kk	hk	hk	kk	hh	hk	hk	hh	hk	hh	kk	hk	hk	hk	hk	hk	kk	kk	hk	hk	hk	hh	kk	hh	hh	hk	kk	hk	hk	kk	kk	hk	kk	hk	kk	kk	kk	hk	kk	hk	hh	kk	hh	kk
LG11_HB_152	R_11573565_L11_PA	LG11	<hkxhk>	{00}	(hh,hk,kk)	kk	hk	hk	kk	hh	hk	hk	hh	hk	hh	kk	hk	hk	hk	hk	hk	kk	kk	hk	hk	hk	hh	kk	hh	hh	hk	kk	hk	hk	kk	kk	hk	kk	hk	kk	kk	kk	hk	kk	hk	hh	kk	hh	kk
LG11_HB_153	F_0069035_L11_PA	LG11	<hkxhk>	{00}	(h-,kk)	kk	h-	h-	kk	h-	h-	h-	h-	h-	h-	kk	h-	h-	h-	h-	h-	kk	kk	h-	h-	h-	h-	kk	h-	h-	h-	kk	h-	h-	kk	kk	h-	kk	h-	kk	kk	kk	h-	kk	h-	h-	kk	h-	kk
LG11_HB_154	F_0069363_L11_PA	LG11	<hkxhk>	{00}	(h-,kk)	kk	h-	h-	kk	h-	h-	h-	h-	h-	h-	kk	h-	h-	h-	h-	h-	kk	kk	h-	h-	h-	h-	kk	h-	h-	h-	kk	h-	h-	kk	kk	h-	kk	h-	kk	kk	kk	h-	kk	h-	h-	kk	h-	kk
LG11_HB_154	F_0069360_L11_PA	LG11	<hkxhk>	{00}	(hh,hk,kk)	kk	hk	hk	kk	hh	hk	hk	hh	hk	hh	kk	hk	hk	hk	hk	hk	kk	kk	hk	hk	hk	hh	kk	hh	hk	hk	kk	hk	hk	kk	kk	hk	kk	hk	kk	kk	kk	hh	kk	hk	hh	kk	hh	kk
LG11_HB_154	F_0069369_L11_PA	LG11	<hkxhk>	{00}	(hh,hk,kk)	kk	hk	hk	kk	hh	hk	hk	hh	hk	hh	kk	hk	hk	hk	hk	hk	kk	kk	hk	hk	hk	hh	kk	hh	hk	hk	kk	hk	hk	kk	kk	hk	kk	hk	kk	kk	kk	hh	kk	hk	hh	kk	hh	kk
LG11_HB_154	F_0069376_L11_PA	LG11	<hkxhk>	{00}	(hh,hk,kk)	kk	hk	hk	kk	hh	hk	hk	hh	hk	hh	kk	hk	hk	hk	hk	hk	kk	kk	hk	hk	hk	hh	kk	hh	hk	hk	kk	hk	hk	kk	kk	hk	kk	hk	kk	kk	kk	hh	kk	hk	hh	kk	hh	kk
LG11_HB_154.5	GD_00240_L11_PA	LG11	<hkxhk>	{11}	(hh,hk,kk)	hh	hk	hk	hh	kk	hk	hk	kk	hk	kk	hh	hk	hk	hk	hk	hk	hh	hh	hk	hk	hk	kk	hh	kk	hk	hk	hh	hk	hk	hh	hh	hk	hh	hk	hh	hh	hh	kk	hh	hk	kk	hh	kk	hh
LG11_HB_154.5	R_12148665_L11_PA	LG11	<hkxhk>	{00}	(hh,hk,kk)	kk	hk	hk	kk	hh	hk	hk	hh	hk	hh	kk	hk	hk	hk	hk	hk	kk	kk	hk	hk	hk	hh	kk	hh	hk	hk	kk	hk	hk	kk	kk	hk	kk	hk	kk	kk	kk	hh	kk	hk	hh	kk	hh	kk
LG11_HB_155	R_12383439_L11_PA	LG11	<hkxhk>	{11}	(hh,hk,kk)	hh	hk	hh	hh	kk	hk	hk	kk	hk	kk	hh	hk	hk	hk	hk	hk	hh	hh	hk	hk	hk	kk	hh	kk	hk	hk	hh	hk	hk	hh	hh	hk	hh	hk	hh	hh	hh	kk	hh	hk	hk	hh	kk	hh
LG11_HB_1551	F_0725494_L8_PA	LG11	<nnxnp>	{-0}	(nn,np)	np	nn	np	np	nn	np	np	np	nn	nn	nn	np	np	nn	np	nn	nn	np	np	nn	nn	nn	np	nn	np	nn	np	np	nn	np	np	np	nn	nn	np	np	np	np	np	np	nn	np	nn	np
LG11_HB_156	F_0070734_L11_PA	LG11	<hkxhk>	{00}	(h-,kk)	kk	h-	kk	kk	h-	h-	h-	h-	h-	h-	kk	h-	h-	h-	h-	h-	kk	--	h-	h-	h-	h-	kk	h-	h-	h-	kk	h-	h-	kk	kk	h-	kk	h-	kk	kk	kk	h-	kk	h-	h-	kk	h-	kk
LG11_HB_156	F_0070710_L11_PA	LG11	<hkxhk>	{00}	(hh,hk,kk)	kk	hk	kk	kk	hh	hk	hk	hh	hk	hh	kk	hk	hk	hk	hk	hk	kk	kk	hk	hk	hk	hh	kk	hh	hk	hk	kk	hk	hk	kk	kk	hk	kk	hk	kk	kk	kk	hh	kk	hk	hk	kk	hh	kk
LG11_HB_156	F_0070718_L11_PA	LG11	<hkxhk>	{00}	(hh,hk,kk)	kk	hk	kk	kk	hh	hk	hk	hh	hk	hh	kk	hk	hk	hk	hk	hk	kk	kk	hk	hk	hk	hh	kk	hh	hk	hk	kk	hk	hk	kk	kk	hk	kk	hk	kk	kk	kk	hh	kk	hk	hk	kk	hh	kk
LG11_HB_156	F_0070724_L11_PA	LG11	<hkxhk>	{11}	(hh,hk,kk)	hh	hk	hh	hh	kk	hk	hk	kk	hk	kk	hh	hk	hk	hk	hk	hk	hh	hh	hk	hk	hk	kk	hh	kk	hk	hk	hh	hk	hk	hh	hh	hk	hh	hk	hh	hh	hh	kk	hh	hk	hk	hh	kk	hh
LG11_HB_157	F_0071389_L11_PA	LG11	<hkxhk>	{11}	(hh,hk,kk)	hh	hk	hh	hh	kk	hk	hk	kk	hk	kk	hh	hk	hk	hk	hk	hk	hh	hh	hk	hk	hk	kk	hh	kk	hk	hk	hh	hk	hk	hh	hh	hk	hh	hk	hh	hh	hh	kk	hh	hk	hk	hh	kk	hh
LG11_HB_157	F_0071391_L11_PA	LG11	<hkxhk>	{11}	(hh,hk,kk)	hh	hk	hh	hh	kk	hk	hk	kk	hk	kk	hh	hk	hk	hk	hk	hk	hh	hh	hk	hk	hk	kk	hh	kk	hk	hk	hh	hk	hk	hh	hh	hk	hh	hk	hh	hh	hh	kk	hh	hk	hk	hh	kk	hh
LG11_HB_157	F_0071392_L11_PA	LG11	<hkxhk>	{00}	(hh,hk,kk)	kk	hk	kk	kk	hh	hk	hk	hh	hk	hh	kk	hk	hk	hk	hk	hk	kk	kk	hk	hk	hk	hh	kk	hh	hk	hk	kk	hk	hk	kk	kk	hk	kk	hk	kk	kk	kk	hh	kk	hk	hk	kk	hh	kk
LG11_HB_157.5	R_12934511_L11_PA	LG11	<hkxhk>	{11}	(hh,hk,kk)	hh	hk	hh	hh	kk	hk	hk	kk	hk	kk	hh	hk	hk	hk	hk	hk	hh	hh	hk	hk	hk	kk	hh	kk	hk	hk	hh	hk	hk	hh	hh	hk	hh	hk	hh	hh	hh	kk	hh	hk	hk	hh	kk	hh
LG11_HB_158	F_0072017_L11_PA	LG11	<hkxhk>	{00}	(hh,hk,kk)	kk	hk	kk	kk	hh	hk	hk	hh	hk	hh	kk	hk	hk	hk	hk	hk	kk	kk	hk	hk	hk	hh	kk	hh	hk	hk	kk	hk	hk	kk	kk	hk	kk	hk	kk	kk	kk	hh	kk	hk	hk	hk	hh	kk
LG11_HB_160	F_0072604_L11_PA	LG11	<hkxhk>	{00}	(hh,hk,kk)	hk	hk	kk	kk	hh	hk	hk	hk	hk	hh	hk	hk	hk	hh	hk	hk	hk	kk	hk	hk	hk	hh	kk	hh	hk	hk	kk	kk	hk	kk	kk	hk	hk	hh	kk	kk	kk	hh	kk	hk	hk	hk	hh	kk
LG11_HB_163	R_14850427_L11_PA	LG11	<hkxhk>	{11}	(hh,hk,kk)	hh	hk	hh	hh	kk	hk	hk	hk	hk	kk	hk	hk	hk	kk	hk	hk	hh	hh	hk	hk	hk	kk	hh	kk	hk	hk	hh	hk	hk	hh	hh	hk	hk	hk	hh	hh	hh	kk	hh	hk	hk	hk	kk	hh
LG11_HB_164	F_0074732_L11_PA	LG11	<hkxhk>	{00}	(h-,kk)	kk	h-	kk	kk	h-	h-	h-	h-	h-	h-	h-	h-	h-	h-	h-	h-	kk	kk	h-	h-	h-	h-	kk	h-	h-	h-	kk	h-	h-	kk	kk	h-	h-	h-	kk	kk	kk	h-	kk	h-	h-	h-	h-	kk
LG11_HB_166	F_0075446_L11_PA	LG11	<hkxhk>	{11}	(hh,hk,kk)	hh	hk	hh	hh	kk	hk	hk	kk	hk	kk	hh	hk	hk	hk	hk	hk	hh	hh	hk	hk	hk	kk	hh	kk	hk	hk	hh	hk	hk	hh	hh	hk	hk	hk	hh	hh	hh	kk	hh	hk	hk	hk	kk	hh
LG11_HB_167	F_0075778_L11_PA	LG11	<hkxhk>	{11}	(hh,hk,kk)	hh	hk	hh	hh	kk	hk	hk	kk	hk	kk	hh	hk	hk	hk	hk	hk	hh	hh	hk	hk	hk	kk	hh	kk	hk	hk	hh	hk	hk	hh	hh	hk	hk	hk	hh	hh	hh	kk	hh	hk	hk	hk	kk	hh
LG11_HB_170	F_0076552_L11_PA	LG11	<hkxhk>	{00}	(hh,hk,kk)	hk	hk	kk	kk	hh	hk	hk	hk	hk	hh	hk	hk	hk	hh	hk	hk	hh	kk	hk	hk	hk	hh	kk	hh	hk	hk	kk	kk	hk	kk	kk	hk	hk	hh	kk	kk	kk	hh	kk	hk	hk	hk	hh	kk
LG11_HB_170	F_0076561_L11_PA	LG11	<hkxhk>	{11}	(hh,hk,kk)	hk	hk	hh	hh	kk	hk	hk	hk	hk	kk	hk	hk	hk	kk	hk	hk	kk	hh	hk	hk	hk	kk	hh	kk	hk	hk	hh	hh	hk	hh	hh	hk	hk	kk	hh	hh	hh	kk	hh	hk	hk	hk	kk	hh
LG11_HB_170	F_0076567_L11_PA	LG11	<hkxhk>	{11}	(hh,hk,kk)	hk	hk	hh	hh	kk	hk	hk	hk	hk	kk	hk	hk	hk	kk	hk	hk	kk	hh	hk	hk	hk	kk	hh	kk	hk	hk	hh	hh	hk	hh	hh	hk	hk	kk	hh	hh	hh	kk	hh	hk	hk	hk	kk	hh
LG11_HB_171	F_0077291_L11_PA	LG11	<hkxhk>	{11}	(hh,hk,kk)	hk	hk	hh	hh	kk	hk	hk	hk	hk	kk	hk	hk	hk	kk	hk	hk	kk	hh	hk	hk	hk	kk	hh	kk	hk	hk	hh	hh	hk	hh	hh	hk	hk	kk	hh	hh	hh	kk	hh	hk	hk	hk	kk	hh
LG11_HB_171	F_0077294_L11_PA	LG11	<hkxhk>	{11}	(hh,hk,kk)	hk	hk	hh	hh	kk	hk	hk	hk	hk	kk	hk	hk	hk	kk	hk	hk	kk	hh	hk	hk	hk	kk	hh	kk	hk	hk	hh	hh	hk	hh	hh	hk	hk	kk	hh	hh	hh	kk	hh	hk	hk	hk	kk	hh
LG11_HB_171	F_0077308_L11_PA	LG11	<hkxhk>	{00}	(hh,hk,kk)	hk	hk	kk	kk	hh	hk	hk	hk	hk	hh	hk	hk	hk	hh	hk	hk	hh	kk	hk	hk	hk	hh	kk	hh	hk	hk	kk	kk	hk	kk	kk	hk	hk	hh	kk	kk	kk	hh	kk	hk	hk	hk	hh	kk
LG11_HB_171	F_0077309_L11_PA	LG11	<hkxhk>	{00}	(hh,hk,kk)	hk	hk	kk	kk	hh	hk	hk	hk	hk	hh	hk	hk	hk	hh	hk	hk	hh	kk	hk	hk	hk	hh	kk	hh	hk	hk	kk	kk	hk	kk	kk	hk	hk	hh	kk	kk	kk	hh	kk	hk	hk	hk	hh	kk
LG11_HB_172	F_0077750_L11_PA	LG11	<hkxhk>	{11}	(hh,hk,kk)	hk	hk	hh	hh	kk	hk	hk	hk	hk	kk	hk	hk	hk	kk	hk	hk	kk	hh	hk	hk	hk	kk	hh	kk	hk	hk	hh	hh	hk	hh	hh	hk	hk	kk	hh	hh	hh	kk	hh	hk	hk	hk	kk	hh
LG11_HB_172	F_0077770_L11_PA	LG11	<hkxhk>	{00}	(hh,hk,kk)	hk	hk	kk	kk	hh	hk	hk	hk	hk	hh	hk	hk	hk	hh	hk	hk	hh	kk	hk	hk	hk	hh	kk	hh	hk	hk	kk	kk	hk	kk	kk	hk	hk	hh	kk	kk	kk	hh	kk	hk	hk	hk	hh	kk
LG11_HB_175	F_0078328_L11_PA	LG11	<hkxhk>	{11}	(hh,hk,kk)	hk	hk	hh	hh	kk	hk	hk	hh	hk	kk	hk	hk	hk	kk	hk	hk	kk	hh	hk	hk	kk	kk	hh	kk	hk	hk	hh	hh	hk	hh	hh	hk	hk	kk	hh	hh	hh	hk	hh	hk	hk	hk	kk	hh
LG11_HB_177	F_0078778_L11_PA	LG11	<hkxhk>	{11}	(hh,hk,kk)	hk	hk	hh	hh	kk	hk	hk	hh	hk	kk	hk	hk	hk	kk	hk	hk	kk	hh	hk	hk	kk	kk	hh	kk	hk	hk	hh	hh	hk	hh	hh	hk	hk	kk	hh	hh	hh	hk	hh	hk	hk	hk	kk	hh
LG11_HB_1783_s36h1	F_0839398_L11_26_1	LG11	<lmxll>	{0-}	(ll,lm)	lm	ll	ll	lm	ll	ll	ll	ll	lm	ll	lm	lm	ll	ll	ll	lm	lm	ll	ll	lm	lm	lm	lm	ll	ll	ll	ll	ll	lm	lm	ll	ll	lm	lm	lm	lm	lm	ll	lm	ll	ll	lm	lm	lm
LG11_HB_1783_s36h1	F_0839413_L11_26_1	LG11	<lmxll>	{0-}	(ll,lm)	lm	ll	ll	lm	ll	ll	ll	ll	lm	ll	lm	lm	ll	ll	ll	lm	lm	ll	ll	lm	lm	lm	lm	ll	ll	ll	ll	ll	lm	lm	ll	ll	lm	lm	lm	lm	lm	ll	lm	ll	ll	lm	lm	lm
LG11_HB_1787_s27h1	F_0840085_L11_27_1	LG11	<lmxll>	{0-}	(ll,lm)	lm	ll	ll	lm	ll	ll	ll	ll	lm	ll	lm	lm	ll	ll	ll	lm	lm	ll	ll	lm	lm	lm	lm	ll	ll	lm	ll	ll	lm	lm	lm	ll	lm	lm	lm	lm	lm	ll	lm	ll	ll	lm	lm	lm
LG11_HB_1787_s27h1	F_0840090_L11_27_1	LG11	<lmxll>	{0-}	(ll,lm)	lm	ll	ll	lm	ll	ll	ll	ll	lm	ll	lm	lm	ll	ll	ll	lm	lm	ll	ll	lm	lm	lm	lm	ll	ll	lm	ll	ll	lm	lm	lm	ll	lm	lm	lm	lm	lm	ll	lm	ll	ll	lm	lm	lm
LG11_HB_1787_s27h1	F_0840091_L11_27_1	LG11	<lmxll>	{0-}	(ll,lm)	lm	ll	ll	lm	ll	ll	ll	ll	lm	ll	lm	lm	ll	ll	ll	lm	lm	ll	ll	lm	lm	lm	lm	ll	ll	lm	ll	ll	lm	lm	lm	ll	lm	lm	lm	lm	lm	ll	lm	ll	ll	lm	lm	lm
LG11_HB_1789_s29h1	F_0840952_L11_29_1	LG11	<lmxll>	{0-}	(ll,lm)	lm	lm	ll	lm	ll	ll	ll	ll	lm	ll	lm	lm	ll	ll	ll	lm	lm	ll	ll	lm	lm	lm	lm	ll	ll	lm	ll	ll	lm	lm	lm	ll	lm	lm	lm	lm	lm	ll	lm	ll	ll	lm	lm	lm
LG11_HB_1790_s29h1	F_0841916_L11_29_1	LG11	<hkxhk>	{00}	(hh,hk,kk)	kk	hk	hk	kk	hh	hk	hk	hh	hk	hh	kk	hk	hk	hh	hk	hk	kk	kk	hk	hk	hk	hh	kk	hh	hh	hk	kk	hk	hk	kk	kk	hk	kk	hk	kk	kk	kk	hk	kk	hh	hh	kk	hk	kk
LG11_HB_1792_s29h1	F_0842249_L11_29_1	LG11	<hkxhk>	{00}	(hh,hk,kk)	kk	hk	hk	kk	hh	hk	hk	hh	hk	hh	kk	hk	hk	hh	hk	hk	kk	kk	hk	hk	hk	hh	kk	hh	hh	hk	kk	hk	hk	kk	kk	hk	kk	hk	kk	kk	kk	hk	kk	hh	hh	kk	hk	kk
R_12911499_L11_31_1	R_12911499_L11_31_1	LG11	<hkxhk>	{00}	(hh,hk,kk)	kk	hk	kk	kk	hh	hk	hk	hh	hk	hh	kk	hk	hk	hk	hk	hk	kk	kk	hk	hk	hk	hh	kk	hh	hk	hk	kk	hk	hk	kk	kk	hk	kk	hk	kk	kk	kk	hh	kk	hk	hk	kk	hh	kk
LG11_HB_180	F_0081117_L11_PA	LG11	<hkxhk>	{00}	(h-,kk)	h-	h-	kk	kk	h-	h-	h-	h-	h-	h-	h-	h-	h-	h-	h-	h-	h-	kk	h-	h-	h-	h-	kk	h-	h-	h-	kk	kk	h-	kk	kk	h-	h-	h-	kk	kk	kk	h-	kk	h-	h-	h-	h-	kk
LG11_HB_180	GD_01187_L11_PA	LG11	<hkxhk>	{11}	(hh,hk,kk)	hk	hk	hh	hh	kk	hk	hk	hk	hk	kk	hk	hk	hk	kk	hk	hk	kk	hh	hk	hk	hk	kk	hh	kk	hk	hk	hh	hh	hk	hh	hh	hk	hk	kk	hh	hh	hh	kk	hh	hk	hk	hk	kk	hh
LG11_HB_1800_s41h1	F_0847944_L11_41_1	LG11	<nnxnp>	{-0}	(nn,np)	np	nn	np	np	nn	np	np	np	nn	nn	nn	np	np	nn	np	nn	nn	np	np	nn	nn	nn	np	nn	np	nn	np	np	nn	np	np	np	nn	nn	np	np	np	np	np	np	nn	nn	nn	np
LG11_HB_1800_s41h1	F_0847958_L11_41_1	LG11	<nnxnp>	{-0}	(nn,np)	np	nn	np	np	nn	np	np	np	nn	nn	nn	np	np	nn	np	nn	nn	np	np	nn	nn	nn	np	nn	np	nn	np	np	nn	np	np	np	nn	nn	np	np	np	np	np	np	nn	nn	nn	np
R_26099970_L11_41_1	R_26099970_L11_41_1	LG11	<nnxnp>	{-0}	(nn,np)	np	nn	np	np	nn	np	np	np	nn	nn	nn	np	np	nn	np	nn	nn	np	np	nn	nn	nn	np	nn	np	nn	np	np	nn	np	np	np	nn	nn	np	np	np	np	np	np	nn	nn	nn	np
LG11_HB_1806_s42h1	F_0849813_L11_42_1	LG11	<hkxhk>	{11}	(hh,hk,kk)	hk	hk	hh	hh	kk	hk	hk	hh	hh	kk	hk	hh	hk	kk	hk	hk	kk	hh	hk	hk	kk	kk	hh	kk	hk	hk	hh	hh	hk	hh	hh	hk	hk	kk	hh	hh	hh	hk	hh	hk	hh	kk	hk	hh
LG11_HB_1806_s42h1	F_0849822_L11_42_1	LG11	<nnxnp>	{-0}	(nn,np)	np	nn	np	np	nn	np	np	np	np	nn	nn	np	np	nn	np	nn	nn	np	np	nn	nn	nn	np	nn	np	nn	np	np	nn	np	np	np	nn	nn	np	np	np	np	np	np	np	nn	np	np
LG11_HB_1806_s42h1	F_0849828_L11_42_1	LG11	<hkxhk>	{00}	(hh,hk,kk)	hk	hk	kk	kk	hh	hk	hk	kk	kk	hh	hk	kk	hk	hh	hk	hk	hh	kk	hk	hk	hh	hh	kk	hh	hk	hk	kk	kk	hk	kk	kk	hk	hk	hh	kk	kk	kk	hk	kk	hk	kk	hh	hk	kk
LG11_HB_1807_s42h1	F_0850158_L11_42_1	LG11	<lmxll>	{0-}	(ll,lm)	ll	lm	lm	lm	ll	ll	ll	lm	lm	ll	lm	lm	ll	ll	ll	lm	ll	lm	ll	lm	ll	ll	lm	ll	ll	lm	lm	lm	lm	lm	lm	ll	lm	ll	lm	lm	lm	ll	lm	ll	lm	ll	ll	lm
F_0850748_L11_42_1	F_0850748_L11_42_1	LG11	<nnxnp>	{-0}	(nn,np)	np	nn	np	np	nn	np	np	np	np	nn	nn	np	np	nn	np	nn	nn	np	np	np	nn	nn	np	nn	np	nn	np	np	nn	np	np	nn	nn	nn	np	np	np	np	np	np	np	nn	np	np
LG11_HB_1809_s44h1	F_0851591_L11_44_1	LG11	<hkxhk>	{11}	(hh,hk,kk)	hk	hk	hh	hh	kk	kk	hk	hh	hh	kk	hk	hh	hk	hk	hk	hk	hk	hh	hk	hh	hk	kk	hk	kk	hk	hk	hh	hh	hk	hh	hh	kk	hh	kk	hh	hh	hh	hk	hh	hk	hh	kk	hk	hh
LG11_HB_181	F_0081364_L11_PA	LG11	<nnxnp>	{-0}	(nn,np)	np	nn	np	np	nn	np	np	np	nn	nn	nn	nn	np	nn	np	nn	nn	np	np	nn	nn	nn	np	nn	np	nn	np	np	nn	np	np	np	nn	nn	np	np	np	np	np	np	nn	np	nn	np
LG11_HB_1811_s45h1	F_0852584_L11_45_1	LG11	<hkxhk>	{00}	(hh,hk,kk)	hk	kk	kk	kk	hh	hh	hk	kk	kk	hh	hk	kk	hk	hk	hk	kk	hk	kk	hk	kk	hk	hh	hk	hk	hk	hk	kk	kk	hk	kk	kk	hh	kk	hh	kk	kk	kk	hk	hk	hk	kk	hh	hk	kk
LG11_HB_1811_s45h1	F_0852589_L11_45_1	LG11	<hkxhk>	{11}	(hh,hk,kk)	hk	hh	hh	hh	kk	kk	hk	hh	hh	kk	hk	hh	hk	hk	hk	hh	hk	hh	hk	hh	hk	kk	hk	hk	hk	hk	hh	hh	hk	hh	hh	kk	hh	kk	hh	hh	hh	hk	hk	hk	hh	kk	hk	hh
LG11_HB_1811_s45h1	F_0852596_L11_45_1	LG11	<hkxhk>	{00}	(hh,hk,kk)	hk	kk	kk	kk	hh	hh	hk	kk	kk	hh	hk	kk	hk	hk	hk	kk	hk	kk	hk	kk	hk	hh	hk	hk	hk	hk	kk	kk	hk	kk	kk	hh	kk	hh	kk	kk	kk	hk	hk	hk	kk	hh	hk	kk
LG11_HB_1811.5_s46h1	R_36949843_L11_46_1	LG11	<nnxnp>	{-0}	(nn,np)	np	np	np	np	nn	nn	np	np	np	nn	nn	np	np	nn	np	np	np	np	np	np	nn	nn	np	np	np	nn	np	np	nn	np	np	nn	np	nn	np	np	np	np	nn	np	np	nn	np	np
LG11_HB_1812_s46h1	F_0852908_L11_46_1	LG11	<lmxll>	{0-}	(ll,lm)	ll	lm	lm	lm	ll	ll	ll	lm	lm	ll	ll	lm	lm	lm	ll	lm	ll	lm	ll	lm	lm	ll	ll	lm	ll	lm	lm	lm	lm	lm	lm	ll	lm	ll	lm	lm	lm	ll	lm	ll	lm	ll	ll	lm
LG11_HB_1812_s46h1	F_0852911_L11_46_1	LG11	<lmxll>	{0-}	(ll,lm)	ll	lm	lm	lm	ll	ll	ll	lm	lm	ll	ll	lm	lm	lm	ll	lm	ll	lm	ll	lm	lm	ll	ll	lm	ll	lm	lm	lm	lm	lm	lm	ll	lm	ll	lm	lm	lm	ll	lm	ll	lm	ll	ll	lm
LG11_HB_1812_s46h1	F_0852930_L11_46_1	LG11	<lmxll>	{0-}	(ll,lm)	ll	lm	lm	lm	ll	ll	ll	lm	lm	ll	ll	lm	lm	lm	ll	lm	ll	lm	ll	lm	lm	ll	ll	lm	ll	lm	lm	lm	lm	lm	lm	ll	lm	ll	lm	lm	lm	ll	lm	ll	lm	ll	ll	lm
LG11_HB_1814_s47h1	F_0853704_L11_47_1	LG11	<lmxll>	{0-}	(ll,lm)	ll	lm	lm	lm	ll	ll	ll	lm	lm	ll	ll	lm	lm	lm	ll	ll	ll	lm	ll	lm	lm	ll	ll	lm	ll	lm	lm	lm	lm	lm	lm	ll	lm	ll	lm	lm	lm	ll	lm	ll	lm	ll	ll	lm
LG11_HB_1814_s47h1	F_0853712_L11_47_1	LG11	<lmxll>	{0-}	(ll,lm)	ll	lm	lm	lm	ll	ll	ll	lm	lm	ll	ll	lm	lm	lm	ll	ll	ll	lm	ll	lm	lm	ll	ll	lm	ll	lm	lm	lm	lm	lm	lm	ll	lm	ll	lm	lm	lm	ll	lm	ll	lm	ll	ll	lm
LG11_HB_1815_s47h1	F_0853797_L11_47_1	LG11	<lmxll>	{0-}	(ll,lm)	ll	lm	lm	lm	ll	ll	ll	lm	lm	ll	ll	lm	lm	lm	ll	ll	ll	lm	ll	ll	lm	ll	ll	lm	ll	lm	lm	lm	lm	lm	lm	ll	lm	ll	lm	lm	lm	ll	lm	ll	lm	ll	ll	lm
LG11_HB_1815_s47h1	F_0853800_L11_47_1	LG11	<hkxhk>	{00}	(hh,hk,kk)	hk	kk	hk	kk	hh	hh	hh	kk	kk	hh	hh	kk	kk	hk	hh	hk	hk	kk	hk	hk	hk	hh	hk	kk	hk	hk	kk	kk	hk	kk	kk	hh	kk	hk	kk	kk	kk	hk	hk	hk	kk	hh	hk	kk
LG11_HB_1815_s47h1	F_0853804_L11_47_1	LG11	<lmxll>	{0-}	(ll,lm)	ll	lm	lm	lm	ll	ll	ll	lm	lm	ll	ll	lm	lm	lm	ll	ll	ll	lm	ll	ll	lm	ll	ll	lm	ll	lm	lm	lm	lm	lm	lm	ll	lm	ll	lm	lm	lm	ll	lm	ll	lm	ll	ll	lm
LG11_HB_1815_s47h1	F_0853817_L11_47_1	LG11	<lmxll>	{0-}	(ll,lm)	ll	lm	lm	lm	ll	ll	ll	lm	lm	ll	ll	lm	lm	lm	ll	ll	ll	lm	ll	ll	lm	ll	ll	lm	ll	lm	lm	lm	lm	lm	lm	ll	lm	ll	lm	lm	lm	ll	lm	ll	lm	ll	ll	lm
LG11_HB_1816_s47h1	F_0853971_L11_47_1	LG11	<hkxhk>	{00}	(hh,hk,kk)	hk	kk	hk	kk	hh	hh	hh	kk	kk	hh	hh	kk	kk	hk	hh	hk	hk	kk	hk	hk	hk	hh	hk	kk	hk	hk	kk	kk	hk	kk	kk	hh	hk	hk	kk	kk	kk	hk	hk	hk	kk	hh	hk	kk
LG11_HB_182	F_0081952_L11_PA	LG11	<nnxnp>	{-0}	(nn,np)	np	nn	np	np	nn	np	np	np	nn	nn	nn	np	np	nn	np	nn	nn	np	np	nn	nn	nn	np	nn	np	nn	np	np	nn	np	np	np	nn	nn	np	np	np	np	np	np	nn	np	nn	np
LG11_HB_182	F_0081976_L11_PA	LG11	<nnxnp>	{-0}	(nn,np)	np	nn	np	np	nn	np	np	np	nn	nn	nn	np	np	nn	np	nn	nn	np	np	nn	nn	nn	np	nn	np	nn	np	np	nn	np	np	np	nn	nn	np	np	np	np	np	np	nn	np	nn	np
LG11_HB_182	F_0081983_L11_PA	LG11	<nnxnp>	{-0}	(nn,np)	np	nn	np	np	nn	np	np	np	nn	nn	nn	np	np	nn	np	nn	nn	np	--	nn	nn	nn	np	nn	np	nn	np	--	nn	np	np	--	nn	nn	np	--	np	np	np	np	nn	--	nn	np
LG11_HB_1820_s27h1	F_0855601_L12_27_1	LG11	<hkxhk>	{11}	(hh,hk,kk)	hk	hk	kk	kk	hh	hk	hk	kk	hk	hh	hk	hk	hk	hh	hk	hk	hh	kk	hk	hk	hh	hh	kk	hh	hk	hk	kk	kk	hk	kk	kk	hk	hk	hh	kk	kk	kk	hk	kk	hk	hk	hk	hh	kk
LG11_HB_186	R_23881186_L11_PA	LG11	<hkxhk>	{00}	(hh,hk,kk)	hk	hk	hh	hh	kk	hk	hk	hh	hk	kk	hk	hk	hk	kk	hk	hk	kk	hh	hk	hk	kk	kk	hh	kk	hk	hk	hh	hh	hk	hh	hh	hk	hk	kk	hh	hh	hh	hk	hh	hk	hk	hk	kk	hh
LG11_HB_187	F_0083429_L11_PA	LG11	<nnxnp>	{-0}	(nn,np)	np	nn	np	np	nn	np	np	np	nn	nn	nn	np	np	nn	np	nn	nn	np	np	nn	nn	nn	np	nn	np	nn	np	np	nn	np	np	np	nn	nn	np	np	np	np	np	np	nn	np	nn	np
LG11_HB_187	F_0083436_L11_PA	LG11	<nnxnp>	{-0}	(nn,np)	np	nn	np	np	nn	np	np	np	nn	nn	nn	np	np	nn	np	nn	nn	np	np	nn	nn	nn	np	nn	np	nn	np	np	nn	np	np	np	nn	nn	np	np	np	np	np	np	nn	np	nn	np
LG11_HB_187	F_0083446_L11_PA	LG11	<nnxnp>	{-0}	(nn,np)	np	nn	np	np	nn	np	np	np	nn	nn	nn	np	np	nn	np	nn	nn	np	np	nn	nn	nn	np	nn	np	nn	np	np	nn	np	np	np	nn	nn	np	np	np	np	np	np	nn	np	nn	np
LG11_HB_187	F_0083448_L11_PA	LG11	<nnxnp>	{-0}	(nn,np)	np	nn	np	np	nn	np	np	np	nn	nn	nn	np	np	nn	np	nn	nn	np	np	nn	nn	nn	np	nn	np	nn	np	np	nn	np	np	np	nn	nn	np	np	np	np	np	np	nn	np	nn	np
LG11_HB_187	F_0083456_L11_PA	LG11	<nnxnp>	{-0}	(nn,np)	np	nn	np	np	nn	np	np	np	nn	nn	nn	np	np	nn	np	nn	nn	np	np	nn	nn	nn	np	nn	np	nn	np	np	nn	np	np	np	nn	nn	np	np	np	np	np	np	nn	np	nn	np
LG11_HB_188	F_0083819_L11_PA	LG11	<nnxnp>	{-0}	(nn,np)	np	nn	np	np	nn	np	np	np	nn	nn	nn	np	np	nn	np	nn	nn	np	np	nn	nn	nn	np	nn	np	nn	np	np	nn	np	np	np	nn	nn	np	np	np	np	np	np	nn	nn	nn	np
LG11_HB_188	F_0083820_L11_PA	LG11	<nnxnp>	{-0}	(nn,np)	np	nn	np	np	nn	np	np	np	nn	nn	nn	np	np	nn	np	nn	nn	np	np	nn	nn	nn	np	nn	np	nn	np	np	nn	np	np	np	nn	nn	np	np	np	np	np	np	nn	nn	nn	np
LG11_HB_188	F_0083833_L11_PA	LG11	<nnxnp>	{-0}	(nn,np)	np	nn	np	np	nn	np	np	np	nn	nn	nn	np	np	nn	np	nn	nn	np	np	nn	nn	nn	np	nn	np	nn	np	np	nn	np	np	np	nn	nn	np	np	np	np	np	np	nn	nn	nn	np
LG11_HB_188	F_0083837_L11_PA	LG11	<nnxnp>	{-0}	(nn,np)	np	nn	np	np	nn	np	np	np	nn	nn	nn	np	np	nn	np	nn	nn	np	np	nn	nn	nn	np	nn	np	nn	np	np	nn	np	np	np	nn	nn	np	np	np	np	np	np	nn	nn	nn	np
LG11_HB_188	F_0083839_L11_PA	LG11	<nnxnp>	{-0}	(nn,np)	np	nn	np	np	nn	np	np	np	nn	nn	nn	np	np	nn	np	nn	nn	np	np	nn	nn	nn	np	nn	np	nn	np	np	nn	np	np	np	nn	nn	np	np	np	np	np	np	nn	nn	nn	np
LG11_HB_191	F_0085424_L11_PA	LG11	<lmxll>	{0-}	(ll,lm)	ll	lm	lm	lm	ll	ll	ll	lm	lm	ll	lm	lm	ll	ll	ll	lm	ll	lm	ll	lm	ll	ll	lm	ll	ll	lm	lm	lm	lm	lm	lm	ll	lm	ll	lm	lm	lm	ll	lm	ll	lm	ll	ll	lm
LG11_HB_192	F_0086583_L11_PA	LG11	<nnxnp>	{-0}	(nn,np)	np	nn	np	np	nn	np	np	np	nn	nn	nn	np	np	nn	np	nn	nn	np	np	nn	nn	nn	np	nn	np	nn	np	np	nn	np	np	np	nn	nn	np	np	np	np	np	np	nn	nn	nn	np
LG11_HB_192	F_0086586_L11_PA	LG11	<nnxnp>	{-0}	(nn,np)	np	nn	np	np	nn	np	np	np	nn	nn	nn	np	np	nn	np	nn	nn	np	np	nn	nn	nn	np	nn	np	nn	np	np	nn	np	np	np	nn	nn	np	np	np	np	np	np	nn	nn	nn	np
LG11_HB_192	F_0086587_L11_PA	LG11	<nnxnp>	{-0}	(nn,np)	np	nn	np	np	nn	np	np	np	nn	nn	nn	np	np	nn	np	nn	nn	np	np	nn	nn	nn	np	nn	np	nn	np	np	nn	np	np	np	nn	nn	np	np	np	np	np	np	nn	nn	nn	np
LG11_HB_192	R_26026377_L11_PA	LG11	<nnxnp>	{-0}	(nn,np)	np	nn	np	np	nn	np	np	np	nn	nn	nn	np	np	nn	np	nn	nn	np	np	nn	nn	nn	np	nn	np	nn	np	np	nn	np	np	np	nn	nn	np	np	np	np	np	np	nn	nn	nn	np
LG11_HB_194	F_0087746_L11_PA	LG11	<hkxhk>	{00}	(hh,hk,kk)	hk	hk	kk	kk	hh	hk	hk	kk	hk	hh	hk	kk	hk	hh	hk	hk	hh	kk	hk	hk	hh	hh	kk	hh	hk	hk	kk	kk	hk	kk	kk	hk	hk	hh	kk	kk	kk	hk	kk	hk	hk	hh	hh	kk
LG11_HB_194	F_0087720_L11_PA	LG11	<lmxll>	{0-}	(ll,lm)	ll	lm	lm	lm	ll	ll	ll	lm	lm	ll	lm	lm	ll	ll	ll	lm	ll	lm	ll	lm	ll	ll	lm	ll	ll	lm	lm	lm	lm	lm	lm	ll	lm	ll	lm	lm	lm	ll	lm	ll	lm	ll	ll	lm
LG11_HB_194	F_0087722_L11_PA	LG11	<lmxll>	{0-}	(ll,lm)	ll	lm	lm	lm	ll	ll	ll	lm	lm	ll	lm	lm	ll	ll	ll	lm	ll	lm	ll	lm	ll	ll	lm	ll	ll	lm	lm	lm	lm	lm	lm	ll	lm	ll	lm	lm	lm	ll	lm	ll	lm	ll	ll	lm
LG11_HB_194	F_0087723_L11_PA	LG11	<lmxll>	{0-}	(ll,lm)	ll	lm	lm	lm	ll	ll	ll	lm	lm	ll	lm	lm	ll	ll	ll	lm	ll	lm	ll	lm	ll	ll	lm	ll	ll	lm	lm	lm	lm	lm	lm	ll	lm	ll	lm	lm	lm	ll	lm	ll	lm	ll	ll	lm
LG11_HB_194	F_0087739_L11_PA	LG11	<lmxll>	{0-}	(ll,lm)	ll	lm	lm	lm	ll	ll	ll	lm	lm	ll	lm	lm	ll	ll	ll	lm	ll	lm	ll	lm	ll	ll	lm	ll	ll	lm	lm	lm	lm	lm	lm	ll	lm	ll	lm	lm	lm	ll	lm	ll	lm	ll	ll	lm
LG11_HB_194	GD_01361_L11_PA	LG11	<lmxll>	{0-}	(ll,lm)	ll	lm	lm	lm	ll	ll	ll	lm	lm	ll	lm	lm	ll	ll	ll	lm	ll	lm	ll	lm	ll	ll	lm	ll	ll	lm	lm	lm	lm	lm	lm	ll	lm	ll	lm	lm	lm	ll	lm	ll	lm	ll	ll	lm
LG11_HB_195	F_0087919_L11_PA	LG11	<nnxnp>	{-0}	(nn,np)	np	nn	np	np	nn	np	np	np	nn	nn	nn	np	np	nn	np	nn	nn	np	np	nn	nn	nn	np	nn	np	nn	np	np	nn	np	np	np	nn	nn	np	np	np	np	np	np	nn	nn	nn	np
LG11_HB_195	F_0087922_L11_PA	LG11	<nnxnp>	{-0}	(nn,np)	--	nn	np	np	nn	np	np	np	nn	nn	nn	np	np	nn	np	nn	nn	np	np	nn	nn	nn	np	nn	np	nn	np	np	nn	np	np	np	nn	nn	np	np	np	np	np	np	nn	nn	nn	np
LG11_HB_195	F_0087936_L11_PA	LG11	<nnxnp>	{-0}	(nn,np)	np	nn	np	np	nn	np	np	np	nn	nn	nn	np	np	nn	np	nn	nn	np	np	nn	nn	nn	np	nn	np	nn	np	np	nn	np	np	np	nn	nn	np	np	np	np	np	np	nn	nn	nn	np
LG11_HB_195	F_0087916_L11_PA	LG11	<lmxll>	{0-}	(ll,lm)	ll	lm	lm	lm	ll	ll	ll	lm	lm	ll	lm	lm	ll	ll	ll	lm	ll	lm	ll	lm	ll	ll	lm	ll	ll	lm	lm	lm	lm	lm	lm	ll	lm	ll	lm	lm	lm	ll	lm	ll	lm	ll	ll	lm
LG11_HB_195	F_0087917_L11_PA	LG11	<lmxll>	{0-}	(ll,lm)	ll	lm	lm	lm	ll	ll	ll	lm	lm	ll	lm	lm	ll	ll	ll	lm	ll	lm	ll	lm	ll	ll	lm	ll	ll	lm	lm	lm	lm	lm	lm	ll	lm	ll	lm	lm	lm	ll	lm	ll	lm	ll	ll	lm
LG11_HB_195	F_0087920_L11_PA	LG11	<lmxll>	{0-}	(ll,lm)	ll	lm	lm	lm	ll	ll	ll	lm	lm	ll	lm	lm	ll	ll	ll	lm	ll	lm	ll	lm	ll	ll	lm	ll	ll	lm	lm	lm	lm	lm	lm	ll	lm	ll	lm	lm	lm	ll	lm	ll	lm	ll	ll	lm
LG11_HB_195	F_0087944_L11_PA	LG11	<lmxll>	{0-}	(ll,lm)	ll	lm	lm	lm	ll	ll	ll	lm	lm	ll	lm	lm	ll	ll	ll	lm	ll	lm	ll	lm	ll	ll	lm	ll	ll	lm	lm	lm	lm	lm	lm	ll	lm	ll	lm	lm	lm	ll	lm	ll	lm	ll	ll	lm
F_0910724_L15_62_1	F_0910724_L15_62_1	LG11	<lmxll>	{0-}	(ll,lm)	lm	ll	ll	lm	ll	ll	ll	ll	lm	ll	lm	lm	ll	ll	ll	lm	lm	ll	ll	lm	lm	lm	lm	ll	ll	lm	ll	ll	lm	lm	lm	ll	lm	lm	lm	lm	lm	ll	lm	ll	ll	lm	lm	lm
LG11_HB_200	F_0089187_L11_PA	LG11	<lmxll>	{0-}	(ll,lm)	ll	lm	lm	lm	ll	ll	ll	lm	lm	ll	lm	lm	ll	ll	ll	lm	ll	lm	ll	lm	ll	ll	lm	ll	ll	lm	lm	lm	lm	lm	lm	ll	lm	ll	lm	lm	lm	ll	lm	ll	lm	ll	ll	lm
LG11_HB_200	F_0089188_L11_PA	LG11	<lmxll>	{0-}	(ll,lm)	ll	lm	lm	lm	ll	ll	ll	lm	lm	ll	lm	lm	ll	ll	ll	lm	ll	lm	ll	lm	ll	ll	lm	ll	ll	lm	lm	lm	lm	lm	lm	ll	lm	ll	lm	lm	lm	ll	lm	ll	lm	ll	ll	lm
LG11_HB_201	F_0089250_L11_PA	LG11	<lmxll>	{0-}	(ll,lm)	ll	lm	lm	lm	ll	ll	ll	lm	lm	ll	lm	lm	ll	ll	ll	lm	ll	lm	ll	lm	ll	ll	lm	ll	ll	lm	lm	lm	lm	lm	lm	ll	lm	ll	lm	lm	lm	ll	lm	ll	lm	ll	ll	lm
LG11_HB_201	F_0089260_L11_PA	LG11	<lmxll>	{0-}	(ll,lm)	ll	lm	lm	lm	ll	ll	ll	lm	lm	ll	lm	lm	ll	ll	ll	lm	ll	lm	ll	lm	ll	ll	lm	ll	ll	lm	lm	lm	lm	lm	lm	ll	lm	ll	lm	lm	lm	ll	lm	ll	lm	ll	ll	lm
LG11_HB_201	F_0089263_L11_PA	LG11	<lmxll>	{0-}	(ll,lm)	ll	lm	lm	lm	ll	ll	ll	lm	lm	ll	lm	lm	ll	ll	ll	lm	ll	lm	ll	lm	ll	ll	lm	ll	ll	lm	lm	lm	lm	lm	lm	ll	lm	ll	lm	lm	lm	ll	lm	ll	lm	ll	ll	lm
LG11_HB_201	F_0089272_L11_PA	LG11	<lmxll>	{0-}	(ll,lm)	ll	lm	lm	lm	ll	ll	ll	lm	lm	ll	lm	lm	ll	ll	ll	lm	ll	lm	ll	lm	ll	ll	lm	ll	ll	lm	lm	lm	lm	lm	lm	ll	lm	ll	lm	lm	lm	ll	lm	ll	lm	ll	ll	lm
LG11_HB_201	R_28702187_L11_PA	LG11	<lmxll>	{0-}	(ll,lm)	ll	lm	lm	lm	ll	ll	ll	lm	lm	ll	lm	lm	ll	ll	ll	lm	ll	lm	ll	lm	ll	ll	lm	ll	ll	lm	lm	lm	lm	lm	lm	ll	lm	ll	lm	lm	lm	ll	lm	ll	lm	ll	ll	lm
LG11_HB_201	F_0089266_L11_PA	LG11	<nnxnp>	{-0}	(nn,np)	np	nn	np	np	nn	np	np	np	np	nn	nn	np	np	nn	np	nn	nn	np	np	nn	nn	nn	np	nn	np	nn	np	np	nn	np	np	np	nn	nn	np	np	np	np	np	np	np	nn	np	np
LG11_HB_201	F_0089267_L11_PA	LG11	<hkxhk>	{11}	(hh,hk,kk)	hk	hk	hh	hh	kk	hk	hk	hh	hh	kk	hk	hh	hk	kk	hk	hk	kk	hh	hk	hk	kk	kk	hh	kk	hk	hk	hh	hh	hk	hh	hh	hk	hk	kk	hh	hh	hh	hk	hh	hk	hh	kk	hk	hh
LG11_HB_202	F_0089930_L11_PA	LG11	<lmxll>	{0-}	(ll,lm)	ll	lm	lm	lm	ll	ll	ll	lm	lm	ll	lm	lm	ll	ll	ll	lm	ll	lm	ll	lm	ll	ll	lm	ll	ll	lm	lm	lm	lm	lm	lm	ll	lm	ll	lm	lm	lm	ll	lm	ll	lm	ll	ll	lm
LG11_HB_202	F_0089928_L11_PA	LG11	<hkxhk>	{11}	(hh,hk,kk)	hk	hk	hh	hh	kk	hk	hk	hh	hh	kk	hk	hh	hk	kk	hk	hk	kk	hh	hk	hk	kk	kk	hh	kk	hk	hk	hh	hh	hk	hh	hh	hk	hk	kk	hh	hh	hh	hk	hh	hk	hh	kk	hk	hh
LG11_HB_202	F_0089940_L11_PA	LG11	<hkxhk>	{00}	(hh,hk,kk)	hk	hk	kk	kk	hh	hk	hk	kk	kk	hh	hk	kk	hk	hh	hk	hk	hh	kk	hk	hk	hh	hh	kk	hh	hk	hk	kk	kk	hk	kk	kk	hk	hk	hh	kk	kk	kk	hk	kk	hk	kk	hh	hk	kk
LG11_HB_204.5	R_29832087_L11_PA	LG11	<nnxnp>	{-0}	(nn,np)	np	nn	np	np	nn	np	np	np	np	nn	nn	np	np	nn	np	nn	nn	np	np	np	nn	nn	np	nn	np	nn	np	np	nn	np	np	nn	nn	nn	np	np	np	np	np	np	np	nn	np	np
LG11_HB_205	F_0092079_L11_PA	LG11	<nnxnp>	{-0}	(nn,np)	np	nn	np	np	nn	np	np	np	np	nn	nn	np	np	nn	np	nn	nn	np	np	np	nn	nn	np	nn	np	nn	np	np	nn	np	np	nn	nn	nn	np	np	np	np	np	np	np	nn	np	np
LG11_HB_205	R_30055645_L11_PA	LG11	<nnxnp>	{-0}	(nn,np)	np	nn	np	np	nn	np	np	np	np	nn	nn	np	np	nn	np	nn	nn	np	np	np	nn	nn	np	nn	np	nn	np	np	nn	np	np	nn	nn	nn	np	np	np	np	np	np	np	nn	np	np
LG11_HB_206	F_0092266_L11_PA	LG11	<nnxnp>	{-0}	(nn,np)	np	nn	np	np	nn	np	np	np	np	nn	nn	np	np	nn	np	nn	nn	np	np	np	nn	nn	np	nn	np	nn	np	np	nn	np	np	nn	nn	nn	np	np	np	np	np	np	np	nn	np	np
LG11_HB_206	F_0092278_L11_PA	LG11	<nnxnp>	{-0}	(nn,np)	np	nn	np	np	nn	np	np	np	np	nn	nn	np	np	nn	np	nn	nn	np	np	np	nn	nn	np	nn	np	nn	np	np	nn	np	np	nn	nn	nn	np	np	np	np	np	np	np	nn	np	np
LG11_HB_212	F_0095755_L11_PA	LG11	<hkxhk>	{11}	(hh,hk,kk)	hk	hk	hh	hh	kk	kk	hk	hh	hh	kk	hk	hh	hk	hk	hk	hk	hk	hh	hk	hh	hk	kk	hk	kk	hk	hk	hh	hh	hk	hh	hh	kk	hh	kk	hh	hh	hh	hk	hh	hk	hh	kk	hk	hh
LG11_HB_212	R_32550122_L11_PA	LG11	<hkxhk>	{00}	(hh,hk,kk)	hk	hk	kk	kk	hh	hh	hk	kk	kk	hh	hk	kk	hk	hk	hk	hk	hk	kk	hk	kk	hk	hh	hk	hh	hk	hk	kk	kk	hk	kk	kk	hh	kk	hh	kk	kk	kk	hk	kk	hk	kk	hh	hk	kk
LG11_HB_212	R_32553307_L11_PA	LG11	<hkxhk>	{00}	(hh,hk,kk)	hk	hk	kk	kk	hh	hh	hk	kk	kk	hh	hk	kk	hk	hk	hk	hk	hk	kk	hk	kk	hk	hh	hk	hh	hk	hk	kk	kk	hk	kk	kk	hh	kk	hh	kk	kk	kk	hk	kk	hk	kk	hh	hk	kk
LG11_HB_214	F_0096742_L11_PA	LG11	<hkxhk>	{11}	(hh,hk,kk)	hk	hk	hh	hh	kk	kk	hk	hh	hh	kk	hk	hh	hk	hk	hk	hk	hk	hh	hk	hh	hk	kk	hk	kk	hk	hk	hh	hh	hk	hh	hh	kk	hh	kk	hh	hh	hh	hk	hh	hk	hh	kk	hk	hh
LG11_HB_215	F_0097088_L11_PA	LG11	<hkxhk>	{00}	(hh,hk,kk)	hk	hk	kk	kk	hh	hh	hk	kk	kk	hh	hk	kk	hk	hk	hk	hk	hk	kk	hk	kk	hk	hh	hk	hh	hk	hk	kk	kk	hk	kk	kk	hh	kk	hh	kk	kk	kk	hk	kk	hk	kk	hh	hk	kk
LG11_HB_215	F_0097090_L11_PA	LG11	<hkxhk>	{00}	(hh,hk,kk)	hk	hk	kk	kk	hh	hh	hk	kk	kk	hh	hk	kk	hk	hk	hk	hk	hk	kk	hk	kk	hk	hh	hk	hh	hk	hk	kk	kk	hk	kk	kk	hh	kk	hh	kk	kk	kk	hk	kk	hk	kk	hh	hk	kk
LG11_HB_215	F_0097116_L11_PA	LG11	<hkxhk>	{11}	(hh,hk,kk)	hk	hk	hh	hh	kk	kk	hk	hh	hh	kk	hk	hh	hk	hk	hk	hk	hk	hh	hk	hh	hk	kk	hk	kk	hk	hk	hh	hh	hk	hh	hh	kk	hh	kk	hh	hh	hh	hk	hh	hk	hh	kk	hk	hh
LG11_HB_215	GD_02576_L11_PA	LG11	<hkxhk>	{00}	(hh,hk,kk)	hk	hk	kk	kk	hh	hh	hk	kk	kk	hh	hk	kk	hk	hk	hk	hk	hk	kk	hk	kk	hk	hh	hk	hh	hk	hk	kk	kk	hk	kk	kk	hh	kk	hh	kk	kk	kk	hk	kk	hk	kk	hh	hk	kk
LG11_HB_215	R_33465079_L11_PA	LG11	<hkxhk>	{11}	(hh,hk,kk)	hk	hk	hh	hh	kk	kk	hk	hh	hh	kk	hk	hh	hk	hk	hk	hk	hk	hh	hk	hh	hk	kk	hk	kk	hk	hk	hh	hh	hk	hh	hh	kk	hh	kk	hh	hh	hh	hk	hh	hk	hh	kk	hk	hh
LG11_HB_215	R_33467558_L11_PA	LG11	<hkxhk>	{11}	(hh,hk,kk)	hk	hk	hh	hh	kk	kk	hk	hh	hh	kk	hk	hh	hk	hk	hk	hk	hk	hh	hk	hh	hk	kk	hk	kk	hk	hk	hh	hh	hk	hh	hh	kk	hh	kk	hh	hh	hh	hk	hh	hk	hh	kk	hk	hh
LG11_HB_215.5	R_33478372_L11_PA	LG11	<hkxhk>	{00}	(hh,hk,kk)	hk	hk	kk	kk	hh	hh	hk	kk	kk	hh	hk	kk	hk	hk	hk	hk	hk	kk	hk	kk	hk	hh	hk	hh	hk	hk	kk	kk	hk	kk	kk	hh	kk	hh	kk	kk	kk	hk	kk	hk	kk	hh	hk	kk
LG11_HB_216	R_34210655_L11_PA	LG11	<hkxhk>	{11}	(hh,hk,kk)	hk	hh	hh	hh	kk	kk	hk	hh	hh	kk	hk	hh	hk	hk	hk	hh	hk	hh	hk	hh	hk	kk	hk	kk	hk	hk	hh	hh	hk	hh	hh	kk	hh	kk	hh	hh	hh	hk	hh	hk	hh	kk	hk	hh
LG11_HB_216	R_34213532_L11_PA	LG11	<hkxhk>	{11}	(hh,hk,kk)	hk	hh	hh	hh	kk	kk	hk	hh	hh	kk	hk	hh	hk	hk	hk	hh	hk	hh	hk	hh	hk	kk	hk	kk	hk	hk	hh	hh	hk	hh	hh	kk	hh	kk	hh	hh	hh	hk	hh	hk	hh	kk	hk	hh
LG11_HB_216	R_34224444_L11_PA	LG11	<hkxhk>	{11}	(hh,hk,kk)	hk	hh	hh	hh	kk	kk	hk	hh	hh	kk	hk	hh	hk	hk	hk	hh	hk	hh	hk	hh	hk	kk	hk	kk	hk	hk	hh	hh	hk	hh	hh	kk	hh	kk	hh	hh	hh	hk	hh	hk	hh	kk	hk	hh
LG11_HB_217	F_0098934_L11_PA	LG11	<lmxll>	{0-}	(ll,lm)	ll	lm	lm	lm	ll	ll	ll	lm	lm	ll	lm	lm	ll	lm	ll	lm	ll	lm	ll	lm	lm	ll	ll	ll	ll	lm	lm	lm	lm	lm	lm	ll	lm	ll	lm	lm	lm	ll	lm	ll	lm	ll	ll	lm
LG11_HB_218	F_0099335_L11_PA	LG11	<nnxnp>	{-0}	(nn,np)	np	np	np	np	nn	nn	np	np	np	nn	nn	np	np	nn	np	np	np	np	np	np	nn	nn	np	np	np	nn	np	np	nn	np	np	nn	np	nn	np	np	np	np	np	np	np	nn	np	np
LG11_HB_2192_s44h1	F_0996803_L5_44_1	LG11	<hkxhk>	{11}	(hh,hk,kk)	hk	hk	hh	hh	kk	hk	hk	hk	hk	kk	hk	hk	hk	kk	hk	hk	kk	hh	hk	hk	hk	kk	hh	kk	hk	hk	hh	hh	hk	hh	hh	hk	hk	kk	hh	hh	hh	kk	hh	hk	hk	hk	kk	hh
LG11_HB_222	R_35803279_L11_PA	LG11	<nnxnp>	{-0}	(nn,np)	np	np	np	np	nn	nn	np	np	np	nn	nn	np	np	nn	np	np	np	np	np	np	nn	nn	np	np	np	nn	np	np	nn	np	np	nn	np	nn	np	np	np	np	nn	np	np	nn	np	np
LG11_HB_223	F_0100849_L11_PA	LG11	<lmxll>	{0-}	(ll,lm)	ll	lm	lm	lm	ll	ll	ll	lm	lm	ll	lm	lm	ll	lm	ll	lm	ll	lm	ll	lm	lm	ll	ll	ll	ll	lm	lm	lm	lm	lm	lm	ll	lm	ll	lm	lm	lm	ll	lm	ll	lm	ll	ll	lm
LG11_HB_223.5	R_35958135_L11_PA	LG11	<nnxnp>	{-0}	(nn,np)	np	np	np	np	nn	nn	np	np	np	nn	nn	np	np	nn	np	np	np	np	np	np	nn	nn	np	np	np	nn	np	np	nn	np	np	nn	np	nn	np	np	np	np	nn	np	np	nn	np	np
LG11_HB_224	F_0101355_L11_PA	LG11	<lmxll>	{0-}	(ll,lm)	ll	lm	lm	lm	ll	ll	ll	lm	lm	ll	lm	lm	ll	lm	ll	lm	ll	lm	ll	lm	lm	ll	ll	ll	ll	lm	lm	lm	lm	lm	lm	ll	lm	ll	lm	lm	lm	ll	lm	ll	lm	ll	ll	lm
LG11_HB_2246_s39h1	F_1017322_L7_39_1	LG11	<lmxll>	{0-}	(ll,lm)	ll	lm	lm	lm	ll	ll	ll	lm	lm	ll	lm	lm	ll	ll	ll	lm	ll	lm	ll	lm	ll	ll	lm	ll	ll	lm	lm	lm	lm	lm	lm	ll	lm	ll	lm	lm	lm	ll	lm	ll	lm	ll	ll	lm
LG11_HB_2246_s39h1	F_1017327_L7_39_1	LG11	<lmxll>	{0-}	(ll,lm)	ll	lm	lm	lm	ll	ll	ll	lm	lm	ll	lm	lm	ll	ll	ll	lm	ll	lm	ll	lm	ll	ll	lm	ll	ll	lm	lm	lm	lm	lm	lm	ll	lm	ll	lm	lm	lm	ll	lm	ll	lm	ll	ll	lm
LG11_HB_2246_s39h1	F_1017320_L7_39_1	LG11	<nnxnp>	{-0}	(nn,np)	np	nn	np	np	nn	np	np	np	np	nn	nn	np	np	nn	np	nn	nn	np	np	nn	nn	nn	np	nn	np	nn	np	np	nn	np	np	np	nn	nn	np	np	np	np	np	np	np	nn	np	np
LG11_HB_225	F_0102218_L11_PA	LG11	<nnxnp>	{-0}	(nn,np)	np	np	np	np	nn	nn	np	np	np	nn	nn	np	np	nn	np	np	np	np	np	np	nn	nn	np	np	np	nn	np	np	nn	np	np	nn	np	nn	np	np	np	np	nn	np	np	nn	np	np
LG11_HB_229	F_0103998_L11_PA	LG11	<lmxll>	{0-}	(ll,lm)	ll	lm	lm	lm	ll	ll	ll	lm	lm	ll	ll	lm	lm	lm	ll	lm	ll	lm	--	lm	lm	ll	ll	lm	ll	lm	lm	lm	lm	lm	lm	ll	lm	ll	lm	lm	lm	ll	lm	ll	lm	ll	ll	lm
LG11_HB_230	F_0104743_L11_PA	LG11	<nnxnp>	{-0}	(nn,np)	np	np	nn	np	nn	nn	np	np	np	nn	nn	np	np	nn	nn	np	np	np	np	np	nn	nn	np	np	np	nn	np	np	nn	np	np	nn	np	nn	np	np	np	np	nn	np	np	nn	np	np
LG11_HB_230	F_0104744_L11_PA	LG11	<nnxnp>	{-0}	(nn,np)	np	np	nn	np	nn	nn	np	np	np	nn	nn	np	np	nn	nn	np	np	np	np	np	nn	nn	np	np	np	nn	np	np	nn	np	np	nn	np	nn	np	np	np	np	nn	np	np	nn	np	np
LG11_HB_230	F_0104746_L11_PA	LG11	<nnxnp>	{-0}	(nn,np)	np	np	nn	np	nn	nn	np	np	np	nn	nn	np	np	nn	nn	np	np	np	np	np	nn	nn	np	np	np	nn	np	np	nn	np	np	nn	np	nn	np	np	np	np	nn	np	np	nn	np	np
LG11_HB_230	F_0104745_L11_PA	LG11	<lmxll>	{0-}	(ll,lm)	ll	lm	lm	lm	ll	ll	ll	lm	lm	ll	ll	lm	lm	lm	ll	ll	ll	lm	ll	lm	lm	ll	ll	lm	ll	lm	lm	lm	lm	lm	lm	ll	lm	ll	lm	lm	lm	ll	lm	ll	lm	ll	ll	lm
LG11_HB_230	F_0104753_L11_PA	LG11	<lmxll>	{0-}	(ll,lm)	ll	lm	lm	lm	ll	ll	ll	lm	lm	ll	ll	lm	lm	lm	ll	ll	ll	lm	ll	lm	lm	ll	ll	lm	ll	lm	lm	lm	lm	lm	lm	ll	lm	ll	lm	lm	lm	ll	lm	ll	lm	ll	ll	lm
LG11_HB_230.5	R_38732054_L11_PA	LG11	<nnxnp>	{-0}	(nn,np)	np	np	nn	np	nn	nn	np	np	np	nn	nn	np	np	nn	nn	np	np	np	np	np	nn	nn	np	np	np	nn	np	np	nn	np	np	nn	np	nn	np	np	np	np	nn	np	np	nn	np	np
LG11_HB_230.5	R_38742272_L11_PA	LG11	<hkxhk>	{00}	(hh,hk,kk)	hk	kk	hk	kk	hh	hh	hk	kk	kk	hh	hh	kk	kk	hk	hh	hk	hk	kk	hk	kk	hk	hh	hk	kk	hk	hk	kk	kk	hk	kk	kk	hh	kk	hh	kk	kk	kk	hk	hk	hk	kk	hh	hk	kk
LG11_HB_231	F_0105088_L11_PA	LG11	<lmxll>	{0-}	(ll,lm)	ll	lm	lm	lm	ll	ll	ll	lm	lm	ll	ll	lm	lm	lm	ll	ll	ll	lm	ll	lm	lm	ll	ll	lm	ll	lm	lm	lm	lm	lm	lm	ll	lm	ll	lm	lm	lm	ll	lm	ll	lm	ll	ll	lm
LG11_HB_231	F_0105096_L11_PA	LG11	<lmxll>	{0-}	(ll,lm)	ll	lm	lm	lm	ll	ll	ll	lm	lm	ll	ll	lm	lm	lm	ll	ll	ll	lm	ll	lm	lm	ll	ll	lm	ll	lm	lm	lm	lm	lm	lm	ll	lm	ll	lm	lm	lm	ll	lm	ll	lm	ll	ll	lm
LG11_HB_231	F_0105100_L11_PA	LG11	<lmxll>	{0-}	(ll,lm)	ll	lm	lm	lm	ll	ll	ll	lm	lm	ll	ll	lm	lm	lm	ll	ll	ll	lm	ll	lm	lm	ll	ll	lm	ll	lm	lm	lm	lm	lm	lm	ll	lm	ll	lm	lm	lm	ll	lm	ll	lm	ll	ll	lm
LG11_HB_231	F_0105104_L11_PA	LG11	<lmxll>	{0-}	(ll,lm)	ll	lm	lm	lm	ll	ll	ll	lm	lm	ll	ll	lm	lm	lm	ll	ll	ll	lm	ll	lm	lm	ll	ll	lm	ll	lm	lm	lm	lm	lm	lm	ll	lm	ll	lm	lm	lm	ll	lm	ll	lm	ll	ll	lm
LG11_HB_231	F_0105116_L11_PA	LG11	<lmxll>	{0-}	(ll,lm)	ll	lm	lm	lm	ll	ll	ll	lm	lm	ll	ll	lm	lm	lm	ll	ll	ll	lm	ll	lm	lm	ll	ll	lm	ll	lm	lm	lm	lm	lm	lm	ll	lm	ll	lm	lm	lm	ll	lm	ll	lm	ll	ll	lm
LG11_HB_231	F_0105098_L11_PA	LG11	<nnxnp>	{-0}	(nn,np)	np	np	nn	np	nn	nn	nn	np	np	nn	nn	np	np	nn	nn	np	np	np	np	np	nn	nn	np	np	np	nn	np	np	nn	np	np	nn	np	nn	np	np	np	np	nn	np	np	nn	np	np
LG11_HB_231	F_0105122_L11_PA	LG11	<hkxhk>	{00}	(hh,hk,kk)	hk	kk	hk	kk	hh	hh	hh	kk	kk	hh	hh	kk	kk	hk	hh	hk	hk	kk	hk	kk	hk	hh	hk	kk	hk	hk	kk	kk	hk	kk	kk	hh	kk	hh	kk	kk	kk	hk	hk	hk	kk	hh	hk	kk
LG11_HB_232	F_0105550_L11_PA	LG11	<lmxll>	{0-}	(ll,lm)	ll	lm	lm	lm	ll	ll	ll	lm	lm	ll	ll	lm	lm	lm	ll	ll	ll	lm	ll	ll	lm	ll	ll	lm	ll	lm	lm	lm	lm	lm	lm	ll	lm	ll	lm	lm	lm	ll	lm	ll	lm	ll	ll	lm
LG11_HB_232	F_0105552_L11_PA	LG11	<lmxll>	{0-}	(ll,lm)	ll	lm	lm	lm	ll	ll	ll	lm	lm	ll	ll	lm	lm	lm	ll	ll	ll	lm	ll	ll	lm	ll	ll	lm	ll	lm	lm	lm	lm	lm	lm	ll	lm	ll	lm	lm	lm	ll	lm	ll	lm	ll	ll	lm
LG11_HB_232	F_0105555_L11_PA	LG11	<lmxll>	{0-}	(ll,lm)	ll	lm	lm	lm	ll	ll	ll	lm	lm	ll	ll	lm	lm	lm	ll	ll	ll	lm	ll	ll	lm	ll	ll	lm	ll	lm	lm	lm	lm	lm	lm	ll	lm	ll	lm	lm	lm	ll	lm	ll	lm	ll	ll	lm
LG11_HB_232	F_0105556_L11_PA	LG11	<lmxll>	{0-}	(ll,lm)	ll	lm	lm	lm	ll	ll	ll	lm	lm	ll	ll	lm	lm	lm	ll	ll	ll	lm	ll	ll	lm	ll	ll	lm	ll	lm	lm	lm	lm	lm	lm	ll	lm	ll	lm	lm	lm	ll	lm	ll	lm	ll	ll	lm
LG11_HB_232	R_39149329_L11_PA	LG11	<lmxll>	{0-}	(ll,lm)	ll	lm	lm	lm	ll	ll	ll	lm	lm	ll	ll	lm	lm	lm	ll	ll	ll	lm	ll	ll	lm	ll	ll	lm	ll	lm	lm	lm	lm	lm	lm	ll	lm	ll	lm	lm	lm	ll	lm	ll	lm	ll	ll	lm
R_39190659_L11_PA	R_39190659_L11_PA	LG11	<lmxll>	{0-}	(ll,lm)	ll	lm	lm	lm	ll	ll	ll	lm	lm	ll	ll	lm	lm	lm	ll	ll	ll	lm	ll	ll	lm	ll	ll	lm	ll	lm	lm	lm	lm	lm	lm	ll	lm	ll	lm	lm	lm	ll	lm	ll	lm	ll	ll	lm
LG11_HB_2337_s48h2	F_1055661_L11_48_2	LG11	<lmxll>	{0-}	(ll,lm)	lm	ll	ll	lm	ll	ll	ll	ll	lm	ll	lm	lm	ll	ll	ll	lm	lm	ll	ll	lm	lm	lm	lm	ll	ll	ll	ll	ll	lm	lm	ll	ll	lm	lm	lm	lm	lm	ll	lm	ll	ll	lm	lm	lm
LG11_HB_2338_s48h2	F_1055739_L11_48_2	LG11	<lmxll>	{0-}	(ll,lm)	lm	ll	ll	lm	ll	ll	ll	ll	lm	ll	lm	lm	ll	ll	ll	lm	lm	ll	ll	lm	lm	lm	lm	ll	ll	lm	ll	ll	lm	lm	lm	ll	lm	lm	lm	lm	lm	ll	lm	ll	ll	lm	lm	lm
LG11_HB_2338_s48h2	F_1055740_L11_48_2	LG11	<lmxll>	{0-}	(ll,lm)	lm	ll	ll	lm	ll	ll	ll	ll	lm	ll	lm	lm	ll	ll	ll	lm	lm	ll	ll	lm	lm	lm	lm	ll	ll	lm	ll	ll	lm	lm	lm	ll	lm	lm	lm	lm	lm	ll	lm	ll	ll	lm	lm	lm
LG11_HB_2338_s48h2	F_1055746_L11_48_2	LG11	<lmxll>	{0-}	(ll,lm)	lm	ll	ll	lm	ll	ll	ll	ll	lm	ll	lm	lm	ll	ll	ll	lm	lm	ll	ll	lm	lm	lm	lm	ll	ll	lm	ll	ll	lm	lm	lm	ll	lm	lm	lm	lm	lm	ll	lm	ll	ll	lm	lm	lm
LG11_HB_2338_s48h2	F_1055749_L11_48_2	LG11	<lmxll>	{0-}	(ll,lm)	lm	ll	ll	lm	ll	ll	ll	ll	lm	ll	lm	lm	ll	ll	ll	lm	lm	ll	ll	lm	lm	lm	lm	ll	ll	lm	ll	ll	lm	lm	lm	ll	lm	lm	lm	lm	lm	ll	lm	ll	ll	lm	lm	lm
LG11_HB_2338_s48h2	$F_1055750y_LG11	LG11	<lmxll>	{0-}	(ll,lm)	lm	ll	ll	lm	ll	ll	ll	ll	lm	ll	lm	lm	ll	ll	ll	lm	lm	ll	ll	lm	lm	lm	lm	ll	ll	lm	ll	ll	lm	lm	lm	ll	lm	lm	lm	lm	lm	ll	lm	ll	ll	lm	lm	lm
LG11_HB_234	F_0106666_L11_PA	LG11	<hkxhk>	{00}	(hh,hk,kk)	hk	kk	hk	kk	hh	hh	hh	kk	kk	hh	hh	kk	kk	hk	hh	hk	hk	kk	hk	hk	hk	hh	hk	kk	hk	hk	kk	kk	hk	kk	kk	hh	hk	hk	kk	kk	kk	hk	hk	hk	kk	hh	hk	kk
LG11_HB_234	F_0106671_L11_PA	LG11	<hkxhk>	{11}	(hh,hk,kk)	hk	hh	hk	hh	kk	kk	kk	hh	hh	kk	kk	hh	hh	hk	kk	hk	hk	hh	hk	hk	hk	kk	hk	hh	hk	hk	hh	hh	hk	hh	hh	kk	hk	hk	hh	hh	hh	hk	hk	hk	hh	kk	hk	hh
LG11_HB_234	F_0106675_L11_PA	LG11	<nnxnp>	{-0}	(nn,np)	np	np	nn	np	nn	nn	nn	np	np	nn	nn	np	np	nn	nn	np	np	np	np	np	nn	nn	np	np	np	nn	np	np	nn	np	np	nn	np	np	np	np	np	np	nn	np	np	nn	np	np
LG11_HB_234.5	R_39914390_L11_PA	LG11	<hkxhk>	{00}	(hh,hk,kk)	hk	kk	hk	kk	hh	hh	hh	kk	kk	hh	hh	kk	kk	hk	hh	hk	hk	kk	hk	hk	hk	hh	hk	kk	hk	hk	kk	kk	hk	kk	kk	hh	hk	hk	kk	kk	kk	hk	hk	hk	kk	hh	hk	kk
LG11_HB_2340_s51h2	F_1056410_L11_51_2	LG11	<nnxnp>	{-0}	(nn,np)	np	nn	np	np	nn	np	np	nn	nn	nn	np	nn	np	nn	np	nn	np	np	np	nn	nn	nn	np	nn	nn	nn	np	np	nn	np	np	np	np	nn	np	np	np	np	np	nn	nn	np	nn	np
LG11_HB_2342_s53h2	F_1056718_L11_53_2	LG11	<hkxhk>	{00}	(hh,hk,kk)	kk	hk	hk	kk	hh	hk	hk	hh	hk	hh	kk	hk	hk	hk	hk	hk	kk	kk	hk	hk	hk	hh	kk	hh	hh	hk	kk	hk	hk	kk	kk	hk	kk	hk	kk	kk	kk	hk	kk	hk	hh	kk	hh	kk
LG11_HB_2343_s53h2	F_1056909_L11_53_2	LG11	<hkxhk>	{00}	(hh,hk,kk)	kk	hk	hk	kk	hh	hk	hk	hh	hk	hh	kk	hk	hk	hk	hk	hk	kk	kk	hk	hk	hk	hh	kk	hh	hk	hk	kk	hk	hk	kk	kk	hk	kk	hk	kk	kk	kk	hh	kk	hk	hh	kk	hh	kk
LG11_HB_2344_s53h2	F_1056992_L11_53_2	LG11	<hkxhk>	{11}	(hh,hk,kk)	hh	hk	hh	hh	kk	hk	hk	kk	hk	kk	hh	hk	hk	hk	hk	hk	hh	hh	hk	hk	hk	kk	hh	kk	hk	hk	hh	hk	hk	hh	hh	hk	hh	hk	hh	hh	hh	kk	hh	hk	hk	hh	kk	hh
LG11_HB_2344_s53h2	F_1057003_L11_53_2	LG11	<hkxhk>	{11}	(hh,hk,kk)	hh	hk	hh	hh	kk	hk	hk	kk	hk	kk	hh	hk	hk	hk	hk	hk	hh	hh	hk	hk	hk	kk	hh	kk	hk	hk	hh	hk	hk	hh	hh	hk	hh	hk	hh	hh	hh	kk	hh	hk	hk	hh	kk	hh
LG11_HB_2344_s53h2	F_1057011_L11_53_2	LG11	<hkxhk>	{11}	(hh,hk,kk)	hh	hk	hh	hh	kk	hk	hk	kk	hk	kk	hh	hk	hk	hk	hk	hk	hh	hh	hk	hk	hk	kk	hh	kk	hk	hk	hh	hk	hk	hh	hh	hk	hh	hk	hh	hh	hh	kk	hh	hk	hk	hh	kk	hh
LG11_HB_235	F_0107061_L11_PA	LG11	<hkxhk>	{11}	(h-,kk)	h-	h-	h-	h-	kk	kk	kk	h-	h-	kk	kk	h-	h-	h-	kk	h-	h-	h-	h-	h-	h-	kk	h-	h-	h-	h-	h-	h-	h-	h-	h-	kk	h-	h-	h-	h-	h-	h-	h-	h-	h-	kk	h-	h-
LG11_HB_235	F_0107062_L11_PA	LG11	<lmxll>	{0-}	(ll,lm)	ll	lm	lm	lm	ll	ll	ll	lm	lm	ll	ll	lm	lm	lm	ll	ll	ll	lm	ll	ll	lm	ll	ll	lm	ll	lm	lm	lm	lm	lm	lm	ll	ll	ll	lm	lm	lm	--	lm	ll	lm	ll	ll	lm
LG11_HB_235	R_40016890_L11_PA	LG11	<hkxhk>	{00}	(hh,hk,kk)	hk	kk	hk	kk	hh	hh	hh	kk	kk	hh	hh	kk	kk	hk	hh	hk	hk	kk	hk	hk	hk	hh	hk	kk	hk	hk	kk	kk	hk	kk	kk	hh	hk	hk	kk	kk	kk	hk	hk	hk	kk	hh	hk	kk
LG11_HB_235	R_40025534_L11_PA	LG11	<nnxnp>	{-0}	(nn,np)	np	np	nn	np	nn	nn	nn	np	np	nn	nn	np	np	nn	nn	np	np	np	np	np	nn	nn	np	np	np	nn	np	np	nn	np	np	nn	np	np	np	np	np	np	nn	np	np	nn	np	np
LG11_HB_235.5	R_40056015_L11_PA	LG11	<nnxnp>	{-0}	(nn,np)	np	np	nn	np	nn	nn	nn	np	np	nn	nn	np	np	nn	nn	np	np	np	np	np	nn	nn	np	np	np	nn	np	np	nn	np	np	nn	np	np	np	np	np	np	nn	np	np	nn	np	np
LG11_HB_2464_s50h2	F_1085936_L2_50_2	LG11	<nnxnp>	{-0}	(nn,np)	np	nn	np	np	nn	np	np	np	nn	nn	nn	np	np	nn	np	nn	nn	np	np	nn	nn	nn	np	nn	np	nn	np	np	nn	np	np	np	nn	nn	np	np	np	np	np	np	nn	np	nn	np
LG11_HB_2464_s50h2	F_1085938_L2_50_2	LG11	<nnxnp>	{-0}	(nn,np)	np	nn	np	np	nn	np	np	np	nn	nn	nn	np	np	nn	np	nn	nn	np	np	nn	nn	nn	np	nn	np	nn	np	np	nn	np	np	np	nn	nn	np	np	np	np	np	np	nn	np	nn	np
LG11_HB_2520_s49h2	F_1098464_L7_49_2	LG11	<hkxhk>	{11}	(hh,hk,kk)	hk	hk	hh	hh	kk	hk	hk	hk	hk	kk	hk	hk	hk	kk	hk	hk	kk	hh	hk	hk	hk	kk	hh	kk	hk	hk	hh	hh	hk	hh	hh	hk	hk	kk	hh	hh	hh	kk	hh	hk	hk	hk	kk	hh
LG11_HB_2573_s64h3	F_1107931_L11_64_3	LG11	<lmxll>	{0-}	(ll,lm)	lm	ll	ll	lm	ll	ll	ll	ll	lm	ll	lm	lm	ll	ll	ll	lm	lm	ll	ll	lm	lm	lm	lm	ll	ll	ll	ll	ll	lm	lm	lm	ll	lm	lm	lm	lm	lm	ll	lm	ll	ll	lm	lm	lm
LG11_HB_2573_s64h3	F_1107933_L11_64_3	LG11	<lmxll>	{0-}	(ll,lm)	lm	ll	ll	lm	ll	ll	ll	ll	lm	ll	lm	lm	ll	ll	ll	lm	lm	ll	ll	lm	lm	lm	lm	ll	ll	ll	ll	ll	lm	lm	lm	ll	lm	lm	lm	lm	lm	ll	lm	ll	ll	lm	lm	lm
LG11_HB_2573_s64h3	F_1107935_L11_64_3	LG11	<lmxll>	{0-}	(ll,lm)	lm	ll	ll	lm	ll	ll	ll	ll	lm	ll	lm	lm	ll	ll	ll	lm	lm	ll	ll	lm	lm	lm	lm	ll	ll	ll	ll	ll	lm	lm	lm	ll	lm	lm	lm	lm	lm	ll	lm	ll	ll	lm	lm	lm
R_557285_L11_PA	R_557285_L11_PA	LG11	<nnxnp>	{-0}	(nn,np)	np	nn	np	np	nn	np	np	nn	nn	nn	np	nn	np	nn	np	nn	np	np	np	np	nn	nn	np	nn	nn	nn	np	np	nn	np	np	nn	np	np	nn	nn	np	np	np	np	np	np	nn	np
LG11_HB_2576_s72h3	F_1108418_L11_72_3	LG11	<lmxll>	{0-}	(ll,lm)	ll	lm	lm	lm	ll	ll	ll	lm	lm	ll	lm	lm	ll	ll	ll	lm	ll	lm	ll	lm	ll	ll	lm	ll	ll	lm	lm	lm	lm	lm	lm	ll	lm	ll	lm	lm	lm	ll	lm	ll	lm	ll	ll	lm
LG11_HB_2576_s72h3	F_1108422_L11_72_3	LG11	<lmxll>	{0-}	(ll,lm)	ll	lm	lm	lm	ll	ll	ll	lm	lm	ll	lm	lm	ll	ll	ll	lm	ll	lm	ll	lm	ll	ll	lm	ll	ll	lm	lm	lm	lm	lm	lm	ll	lm	ll	lm	lm	lm	ll	lm	ll	lm	ll	ll	lm
LG11_HB_2576_s72h3	F_1108415_L11_72_3	LG11	<hkxhk>	{00}	(hh,hk,kk)	hk	hk	kk	kk	hh	hk	hk	kk	kk	hh	hk	kk	hk	hh	hk	hk	hh	kk	hk	hk	hh	hh	kk	hh	hk	hk	kk	kk	hk	kk	kk	hk	hk	hh	kk	kk	kk	hk	kk	hk	kk	hh	hk	kk
GD_00212_L11_58_1	GD_00212_L11_58_1	LG11	<nnxnp>	{-0}	(nn,np)	np	nn	np	np	nn	np	np	np	nn	nn	nn	np	np	nn	np	nn	nn	np	np	nn	nn	nn	np	nn	np	nn	np	np	nn	np	np	np	nn	nn	np	np	np	np	np	np	nn	nn	nn	np
GD_01713_L11_PA	GD_01713_L11_PA	LG11	<hkxhk>	{00}	(hh,hk,kk)	kk	hk	hk	kk	hh	hk	hk	hh	hk	hh	kk	hk	hk	hh	hk	hk	kk	hk	hk	hk	hk	hk	kk	hh	hh	hk	hk	hk	hk	kk	kk	hh	kk	hk	kk	kk	kk	hk	kk	hk	hh	kk	hk	kk
R_15738487_L11_PA	R_15738487_L11_PA	LG11	<hkxhk>	{00}	(hh,hk,kk)	kk	hk	kk	kk	hh	hk	hk	hh	hk	hh	kk	hk	hk	hk	hk	hk	kk	kk	hk	hk	hk	hh	kk	hh	hk	hk	kk	hk	hk	kk	kk	hk	hk	hk	kk	kk	kk	hh	kk	hk	hk	hk	hh	kk
R_26810795_L11_PA	R_26810795_L11_PA	LG11	<nnxnp>	{-0}	(nn,np)	np	nn	np	np	nn	np	np	np	nn	nn	nn	np	np	nn	np	nn	nn	np	np	nn	nn	nn	np	nn	np	nn	np	np	nn	np	np	np	nn	nn	np	np	np	np	np	np	nn	nn	nn	np
R_26829691_L11_PA	R_26829691_L11_PA	LG11	<lmxll>	{0-}	(ll,lm)	ll	lm	lm	lm	ll	ll	ll	lm	lm	ll	lm	lm	ll	ll	ll	lm	ll	lm	ll	lm	ll	ll	lm	ll	ll	lm	lm	lm	lm	lm	lm	ll	lm	ll	lm	lm	lm	ll	lm	ll	lm	ll	ll	lm
R_38347479_L11_PA	R_38347479_L11_PA	LG11	<hkxhk>	{00}	(hh,hk,kk)	hk	kk	hk	kk	hh	hh	hk	kk	kk	hh	hh	kk	kk	hk	hk	kk	hk	kk	hk	kk	hk	hh	hk	kk	hk	hk	kk	kk	hk	kk	kk	hh	kk	hh	kk	kk	kk	hk	hk	hk	kk	hh	hk	kk
R_38694306_L11_PA	R_38694306_L11_PA	LG11	<hkxhk>	{00}	(hh,hk,kk)	hk	kk	hk	kk	hh	hh	hk	kk	kk	hh	hh	kk	kk	hk	hh	hk	hk	kk	hk	kk	hk	hh	hk	kk	hk	hk	kk	kk	hk	kk	kk	hh	kk	hh	kk	kk	kk	hk	hk	hk	kk	hh	hk	kk
LG11_HB_477	F_0216949_L14_PA	LG11	<lmxll>	{0-}	(ll,lm)	ll	lm	lm	lm	ll	ll	ll	lm	lm	ll	lm	lm	ll	lm	ll	lm	ll	lm	ll	lm	lm	ll	ll	ll	ll	lm	lm	lm	lm	lm	lm	ll	lm	ll	lm	lm	lm	ll	lm	ll	lm	ll	ll	lm
LG11_HB_497	F_0227148_L14_PA	LG11	<nnxnp>	{-0}	(nn,np)	np	nn	np	np	nn	np	np	np	np	nn	nn	np	np	nn	np	nn	nn	np	np	np	nn	nn	np	nn	np	nn	np	np	nn	np	np	nn	nn	nn	np	np	np	np	np	np	np	nn	np	np
LG11_HB_497	F_0227149_L14_PA	LG11	<nnxnp>	{-0}	(nn,np)	np	nn	np	np	nn	np	np	np	np	nn	nn	np	np	nn	np	nn	nn	np	np	np	nn	nn	np	nn	np	nn	np	np	nn	np	np	nn	nn	nn	np	np	np	np	np	np	np	nn	np	np
LG11_HB_497	F_0227162_L14_PA	LG11	<nnxnp>	{-0}	(nn,np)	np	nn	np	np	nn	np	np	np	np	nn	nn	np	np	nn	np	nn	nn	np	np	np	nn	nn	np	nn	np	nn	np	np	nn	np	np	nn	nn	nn	np	np	np	np	np	np	np	nn	np	np
LG11_HB_543	F_0248606_L14_PA	LG11	<hkxhk>	{00}	(hh,hk,kk)	kk	hh	hk	kk	hh	hk	hk	hh	hk	hh	kk	hk	hk	hh	hk	hk	kk	hk	hk	kk	hk	hk	kk	hh	hh	hk	hk	hk	hk	kk	kk	hh	kk	kk	hk	hk	kk	hk	kk	hk	hk	kk	hk	kk
LG11_HB_543	F_0248609_L14_PA	LG11	<lmxll>	{0-}	(ll,lm)	lm	ll	ll	lm	ll	ll	ll	ll	lm	ll	lm	lm	ll	ll	ll	lm	lm	ll	ll	lm	lm	lm	lm	ll	ll	lm	ll	ll	lm	lm	lm	ll	lm	lm	lm	lm	lm	ll	lm	ll	ll	lm	lm	lm
LG11_HB_543	F_0248620_L14_PA	LG11	<nnxnp>	{-0}	(nn,np)	np	nn	np	np	nn	np	np	nn	nn	nn	np	nn	np	nn	np	nn	np	np	np	np	nn	nn	np	nn	nn	nn	np	np	nn	np	np	nn	np	np	nn	nn	np	np	np	np	np	np	nn	np
LG11_HB_543	F_0248626_L14_PA	LG11	<hkxhk>	{11}	(hh,hk,kk)	hh	kk	hk	hh	kk	hk	hk	kk	hk	kk	hh	hk	hk	kk	hk	hk	hh	hk	hk	hh	hk	hk	hh	kk	kk	hk	hk	hk	hk	hh	hh	kk	hh	hh	hk	hk	hh	hk	hh	hk	hk	hh	hk	hh
LG11_HB_619	F_0288673_L15_PA	LG11	<nnxnp>	{-0}	(nn,np)	np	nn	np	np	nn	np	np	np	nn	nn	nn	np	np	nn	np	nn	nn	np	np	nn	nn	nn	np	nn	np	nn	np	np	nn	np	np	np	nn	nn	np	np	np	np	np	np	nn	nn	nn	np
LG11_HB_619	F_0288676_L15_PA	LG11	<nnxnp>	{-0}	(nn,np)	np	nn	np	np	nn	np	np	np	nn	nn	nn	np	np	nn	np	nn	nn	np	np	nn	nn	nn	np	nn	np	nn	np	np	nn	np	np	np	nn	nn	np	np	np	np	np	np	nn	nn	nn	np
LG11_HB_650	F_0304716_L15_PA	LG11	<nnxnp>	{-0}	(nn,np)	np	nn	np	np	nn	np	np	nn	nn	nn	np	nn	np	nn	np	nn	np	np	np	np	nn	nn	np	nn	nn	nn	np	np	nn	np	np	nn	np	np	nn	nn	np	np	np	np	np	np	nn	np
LG11_HB_650	F_0304721_L15_PA	LG11	<lmxll>	{0-}	(ll,lm)	lm	ll	ll	lm	ll	ll	ll	ll	lm	ll	lm	lm	ll	ll	ll	lm	lm	ll	ll	lm	lm	lm	lm	ll	ll	lm	ll	ll	lm	lm	lm	ll	lm	lm	lm	lm	lm	ll	lm	ll	ll	lm	lm	lm
LG11_HB_650	F_0304723_L15_PA	LG11	<efxeg>	{00}	(ee,ef,eg,fg)	fg	--	eg	fg	ee	eg	eg	ee	ef	ee	fg	ef	eg	ee	eg	ef	fg	eg	eg	fg	ef	ef	fg	ee	ee	ef	eg	eg	ef	fg	fg	ee	fg	fg	ef	ef	fg	eg	fg	eg	eg	fg	ef	fg
LG11_HB_650	F_0304729_L15_PA	LG11	<nnxnp>	{-0}	(nn,np)	np	nn	np	np	nn	np	np	nn	nn	nn	np	nn	np	nn	np	nn	np	np	np	np	nn	nn	np	nn	nn	nn	np	np	nn	np	np	nn	np	np	nn	nn	np	np	np	np	np	np	nn	np
LG11_HB_650	F_0304732_L15_PA	LG11	<nnxnp>	{-0}	(nn,np)	np	nn	np	np	nn	np	np	nn	nn	nn	np	nn	np	nn	np	nn	np	np	np	np	nn	nn	np	nn	nn	nn	np	np	nn	np	np	nn	np	np	nn	nn	np	np	np	np	np	np	nn	np
LG11_HB_650	F_0304733_L15_PA	LG11	<lmxll>	{0-}	(ll,lm)	lm	ll	ll	lm	ll	ll	ll	ll	lm	ll	lm	lm	ll	ll	ll	lm	lm	ll	ll	lm	lm	lm	lm	ll	ll	lm	ll	ll	lm	lm	lm	ll	lm	lm	lm	lm	lm	ll	lm	ll	ll	lm	lm	lm
LG11_HB_650	F_0304737_L15_PA	LG11	<nnxnp>	{-0}	(nn,np)	np	nn	np	np	nn	np	np	nn	nn	nn	np	nn	np	nn	np	nn	np	np	np	np	nn	nn	np	nn	nn	nn	np	np	nn	np	np	nn	np	np	nn	nn	np	np	np	np	np	np	nn	np
LG11_HB_650	F_0304722_L15_PA	LG11	<hkxhk>	{11}	(h-,kk)	h-	kk	h-	h-	kk	h-	h-	kk	h-	kk	h-	h-	h-	kk	h-	h-	h-	h-	h-	h-	h-	h-	h-	kk	kk	h-	h-	h-	h-	h-	h-	kk	h-	h-	h-	h-	h-	h-	h-	h-	h-	h-	h-	h-
LG11_HB_651	F_0305353_L15_PA	LG11	<lmxll>	{0-}	(ll,lm)	lm	ll	ll	lm	ll	ll	ll	ll	lm	ll	lm	lm	ll	ll	ll	lm	lm	ll	ll	lm	lm	lm	lm	ll	ll	lm	ll	ll	lm	lm	lm	ll	lm	lm	lm	lm	lm	ll	lm	ll	ll	lm	lm	lm
LG11_HB_651	F_0305354_L15_PA	LG11	<lmxll>	{0-}	(ll,lm)	lm	ll	ll	lm	ll	ll	ll	ll	lm	ll	lm	lm	ll	ll	ll	lm	lm	ll	ll	lm	lm	lm	lm	ll	ll	lm	ll	ll	lm	lm	lm	ll	lm	lm	lm	lm	lm	ll	lm	ll	ll	lm	lm	lm
LG12_HB_1166	F_0543542_L3_PA	LG12	<lmxll>	{1-}	(ll,lm)	ll	ll	lm	ll	lm	lm	lm	ll	lm	ll	ll	lm	lm	lm	lm	ll	ll	lm	ll	ll	lm	ll	lm	lm	ll	lm	lm	ll	ll	lm	lm	ll	lm	lm	ll	ll	ll	lm	ll	ll	lm	ll	lm	ll
LG12_HB_1166	F_0543510_L3_PA	LG12	<nnxnp>	{-0}	(nn,np)	np	np	np	np	np	np	np	np	np	np	np	nn	np	np	nn	np	np	np	nn	nn	np	nn	nn	nn	np	np	nn	nn	np	np	nn	np	nn	nn	np	np	nn	np	np	np	nn	nn	nn	np
LG12_HB_1166	F_0543540_L3_PA	LG12	<nnxnp>	{-0}	(nn,np)	np	np	np	np	np	np	np	np	np	np	np	nn	np	np	nn	np	np	np	nn	nn	np	nn	nn	nn	np	np	nn	nn	np	np	nn	np	nn	nn	np	np	nn	np	np	np	nn	nn	nn	np
LG12_HB_1166	F_0543517_L3_PA	LG12	<nnxnp>	{-1}	(nn,np)	nn	nn	nn	nn	nn	nn	nn	nn	nn	nn	nn	np	nn	nn	np	nn	nn	nn	np	np	nn	np	np	np	nn	nn	np	np	nn	nn	np	nn	np	np	nn	nn	np	nn	nn	nn	np	np	np	nn
F_0617866_L5_PA	F_0617866_L5_PA	LG12	<lmxll>	{1-}	(ll,lm)	ll	ll	ll	ll	lm	lm	lm	ll	lm	ll	lm	lm	lm	lm	lm	ll	ll	lm	ll	ll	lm	ll	lm	lm	ll	lm	lm	ll	ll	lm	lm	ll	lm	ll	lm	lm	ll	lm	ll	ll	ll	ll	lm	ll
LG12_HB_1343	F_0635643_L5_PA	LG12	<efxeg>	{10}	(ee,ef,eg,fg)	eg	eg	fg	eg	eg	fg	fg	eg	fg	eg	eg	ee	fg	fg	ef	eg	eg	fg	ee	ee	fg	--	ef	ef	eg	fg	ef	ee	eg	fg	fg	eg	ef	ef	eg	eg	ee	fg	eg	eg	ef	--	ee	eg
LG12_HB_1343	F_0635664_L5_PA	LG12	<nnxnp>	{-0}	(nn,np)	np	np	np	np	np	np	np	np	np	np	np	nn	np	np	nn	np	np	np	nn	nn	np	nn	nn	nn	np	np	nn	nn	np	np	np	np	nn	nn	np	np	nn	np	np	np	nn	nn	nn	np
LG12_HB_1583	F_0742396_L8_PA	LG12	<hkxhk>	{10}	(hh,hk,kk)	hk	hk	hk	hh	kk	kk	hk	hk	kk	hh	hk	hk	kk	kk	hk	hk	hk	kk	--	hh	hk	hh	hk	hk	hk	kk	hk	hh	hk	kk	hk	hk	hk	hh	hk	hk	hh	kk	hk	hk	hh	hh	hk	hk
LG12_HB_1677	F_0789346_L9_PA	LG12	<nnxnp>	{-0}	(nn,np)	np	nn	np	np	np	np	np	np	nn	np	np	nn	np	np	nn	np	np	nn	np	nn	np	nn	nn	nn	np	np	nn	nn	np	np	np	np	nn	nn	nn	np	nn	np	np	np	nn	nn	nn	np
LG12_HB_1677	F_0789349_L9_PA	LG12	<hkxhk>	{10}	(hh,hk,kk)	hk	hh	kk	hk	hk	kk	kk	hk	hk	hk	hk	hh	kk	kk	hk	hk	hk	hk	hk	hh	kk	hh	hk	hk	hk	kk	hk	hh	hk	kk	kk	hk	hk	hk	hh	hk	hk	kk	hk	hk	hk	hh	hh	hk
LG12_HB_1677	F_0789350_L9_PA	LG12	<hkxhk>	{10}	(hh,hk,kk)	hk	hh	kk	hk	hk	kk	kk	hk	hk	hk	hk	hh	kk	kk	hk	hk	hk	hk	hk	hh	kk	hh	hk	hk	hk	kk	hk	hh	hk	kk	kk	hk	hk	hk	hh	hk	hk	kk	hk	hk	hk	hh	hh	hk
LG12_HB_1677	F_0789370_L9_PA	LG12	<hkxhk>	{01}	(hh,hk,kk)	hk	kk	hh	hk	hk	hh	hh	hk	hk	hk	hk	kk	hh	hh	hk	hk	hk	hk	hk	kk	hh	kk	hk	hk	hk	hh	hk	kk	hk	hh	hh	hk	hk	hk	kk	hk	hk	hh	hk	hk	hk	kk	kk	hk
LG12_HB_1677	F_0789367_L9_PA	LG12	<lmxll>	{1-}	(ll,lm)	ll	ll	lm	ll	ll	lm	lm	ll	lm	ll	ll	ll	lm	lm	lm	ll	ll	lm	ll	ll	lm	ll	lm	lm	ll	lm	lm	ll	ll	lm	lm	ll	lm	lm	ll	ll	lm	lm	ll	ll	lm	ll	ll	ll
F_0081365_L11_PA	F_0081365_L11_PA	LG12	<nnxnp>	{-1}	(nn,np)	nn	nn	nn	np	nn	--	np	nn	nn	nn	nn	np	nn	nn	np	nn	nn	nn	np	np	np	np	np	np	nn	nn	np	np	nn	--	np	nn	np	np	nn	nn	np	nn	nn	nn	np	np	np	nn
LG12_HB_1813_s47h1	F_0853225_L11_47_1	LG12	<hkxhk>	{01}	(hh,hk,kk)	hk	hk	hh	hk	hh	hh	hh	hk	hh	hk	hk	kk	hh	hh	hk	hk	hk	hh	kk	kk	hh	kk	hk	hk	hk	hh	hk	kk	hk	hh	hh	hk	hk	hk	hk	hk	kk	hh	hk	hk	hk	kk	hk	hk
LG12_HB_1813_s47h1	F_0853221_L11_47_1	LG12	<nnxnp>	{-0}	(nn,np)	np	np	np	np	np	np	np	np	np	np	np	nn	np	np	nn	np	np	np	nn	nn	np	nn	nn	nn	np	np	nn	nn	np	np	np	np	nn	nn	np	np	nn	np	np	np	nn	nn	nn	np
LG12_HB_1819_s27h1	F_0855286_L12_27_1	LG12	<nnxnp>	{-0}	(nn,np)	np	nn	nn	np	nn	np	np	np	nn	np	np	nn	np	np	np	nn	nn	nn	np	nn	np	nn	nn	nn	np	np	nn	nn	np	np	np	np	np	nn	nn	nn	nn	np	nn	nn	nn	np	nn	np
LG12_HB_1819_s27h1	F_0855292_L12_27_1	LG12	<nnxnp>	{-0}	(nn,np)	np	nn	nn	np	nn	np	np	np	nn	np	np	nn	np	np	np	nn	nn	nn	np	nn	np	nn	nn	nn	np	np	nn	nn	np	np	np	np	np	nn	nn	nn	nn	np	nn	nn	nn	np	nn	np
LG12_HB_1821_s27h1	F_0855803_L12_27_1	LG12	<nnxnp>	{-0}	(nn,np)	np	nn	np	np	nn	np	np	np	nn	np	np	nn	np	np	nn	np	nn	nn	np	nn	np	nn	nn	nn	np	np	nn	nn	np	np	np	np	nn	nn	nn	nn	nn	np	np	nn	nn	np	nn	np
LG12_HB_1821_s27h1	F_0855807_L12_27_1	LG12	<nnxnp>	{-0}	(nn,np)	np	nn	np	np	nn	np	np	np	nn	np	np	nn	np	np	nn	np	nn	nn	np	nn	np	nn	nn	nn	np	np	nn	nn	np	np	np	np	nn	nn	nn	nn	nn	np	np	nn	nn	np	nn	np
LG12_HB_1821_s27h1	F_0855815_L12_27_1	LG12	<nnxnp>	{-0}	(nn,np)	np	nn	np	np	nn	np	np	np	nn	np	np	nn	np	np	nn	np	nn	nn	np	nn	np	nn	nn	nn	np	np	nn	nn	np	np	np	np	nn	nn	nn	nn	nn	np	np	nn	nn	np	nn	np
LG12_HB_1822_s27h1	F_0855922_L12_27_1	LG12	<nnxnp>	{-0}	(nn,np)	np	nn	np	np	nn	np	np	np	nn	np	np	nn	np	np	nn	np	np	nn	np	nn	np	nn	nn	nn	np	np	nn	nn	np	np	np	np	nn	nn	nn	nn	nn	np	np	nn	nn	np	nn	np
LG12_HB_1822_s27h1	F_0855931_L12_27_1	LG12	<lmxll>	{1-}	(ll,lm)	ll	ll	lm	ll	ll	lm	lm	ll	lm	ll	ll	ll	lm	lm	lm	ll	lm	lm	lm	ll	lm	ll	lm	lm	ll	lm	lm	ll	ll	lm	lm	ll	lm	lm	ll	ll	lm	lm	ll	ll	lm	ll	ll	ll
LG12_HB_1822_s27h1	F_0855932_L12_27_1	LG12	<nnxnp>	{-0}	(nn,np)	np	nn	np	np	nn	np	np	np	nn	np	np	nn	np	np	nn	np	np	nn	np	nn	np	nn	nn	nn	np	np	nn	nn	np	np	np	np	nn	nn	nn	nn	nn	np	np	nn	nn	np	nn	np
LG12_HB_1823_s28h1	F_0856387_L12_28_1	LG12	<hkxhk>	{10}	(hh,hk,kk)	hk	hh	kk	hk	hh	kk	kk	hk	hk	hk	hk	hh	kk	kk	hk	hk	kk	hk	hk	hh	kk	hh	hk	hk	hk	kk	hk	hh	hk	kk	kk	hk	hk	hk	hh	hk	hk	kk	hk	hh	hk	hh	hh	hk
R_5390062_L12_28_1	R_5390062_L12_28_1	LG12	<hkxhk>	{10}	(hh,hk,kk)	hk	hh	kk	hk	hk	kk	kk	hk	hk	hk	hk	hh	kk	kk	hk	hk	kk	hk	hk	hh	kk	hh	hk	hk	hk	kk	hk	hh	hk	kk	kk	hk	hk	hk	hh	hk	hk	kk	hk	hh	hk	hh	hh	hk
LG12_HB_1825_s32h1	F_0857165_L12_32_1	LG12	<nnxnp>	{-0}	(nn,np)	np	nn	np	np	np	np	np	np	np	np	np	nn	np	np	nn	np	np	np	np	nn	np	nn	nn	nn	np	np	nn	nn	np	np	np	np	nn	nn	nn	np	nn	np	np	np	nn	nn	nn	np
LG12_HB_1827_s33h1	F_0857647_L12_33_1	LG12	<hkxhk>	{10}	(hh,hk,kk)	hk	hh	kk	hk	hk	kk	kk	hk	kk	hk	hk	hh	kk	kk	hk	hk	hk	kk	hk	hh	kk	hh	hk	hk	hk	kk	hk	hh	hk	kk	kk	hk	hk	hk	hh	hk	hk	kk	hk	hk	hk	hh	hh	hk
LG12_HB_1827_s33h1	F_0857653_L12_33_1	LG12	<hkxhk>	{01}	(hh,hk,kk)	hk	kk	hh	hk	hk	hh	hh	hk	hh	hk	hk	kk	hh	hh	hk	hk	hk	hh	hk	kk	hh	kk	hk	hk	hk	hh	hk	kk	hk	hh	hh	hk	hk	hk	kk	hk	hk	hh	hk	hk	hk	kk	kk	hk
LG12_HB_1827_s33h1	F_0857656_L12_33_1	LG12	<nnxnp>	{-0}	(nn,np)	np	nn	np	np	np	np	np	np	np	np	np	nn	np	np	nn	np	np	np	np	nn	np	nn	nn	nn	np	np	nn	nn	np	np	np	np	nn	nn	nn	np	nn	np	np	np	nn	nn	nn	np
LG12_HB_1827_s33h1	F_0857667_L12_33_1	LG12	<efxeg>	{10}	(ee,ef,eg,fg)	eg	ee	fg	eg	eg	fg	fg	eg	fg	eg	eg	ee	fg	fg	ef	eg	eg	fg	eg	ee	fg	ee	ef	ef	eg	fg	ef	ee	eg	fg	fg	eg	ef	ef	ee	eg	ef	fg	eg	eg	ef	ee	ee	eg
LG12_HB_1827_s33h1	F_0857668_L12_33_1	LG12	<nnxnp>	{-0}	(nn,np)	np	nn	np	np	np	np	np	np	np	np	np	nn	np	np	nn	np	np	np	np	nn	np	nn	nn	nn	np	np	nn	nn	np	np	np	np	nn	nn	nn	np	nn	np	np	np	nn	nn	nn	np
LG12_HB_1829_s35h1	F_0858095_L12_35_1	LG12	<lmxll>	{1-}	(ll,lm)	ll	ll	lm	ll	lm	lm	lm	ll	lm	ll	ll	ll	lm	lm	lm	ll	ll	lm	ll	ll	lm	ll	lm	lm	ll	lm	lm	ll	ll	lm	lm	ll	lm	lm	ll	ll	ll	lm	ll	ll	lm	ll	ll	ll
LG12_HB_1831_s36h1	F_0858603_L12_36_1	LG12	<hkxhk>	{01}	(hh,hk,kk)	hk	hk	hh	hk	hh	hh	hh	hk	hh	hk	hk	kk	hh	hh	hk	hk	hk	hh	kk	kk	hh	kk	hk	hk	hk	hh	hk	kk	hk	hh	hh	hk	hk	hk	hk	hk	kk	hh	hk	hk	hk	kk	kk	hk
LG12_HB_1832_s38h1	F_0859499_L12_38_1	LG12	<lmxll>	{1-}	(ll,lm)	ll	ll	lm	ll	lm	lm	lm	ll	lm	ll	ll	ll	lm	lm	lm	ll	ll	lm	ll	ll	lm	ll	lm	lm	ll	lm	lm	ll	ll	lm	lm	ll	lm	lm	ll	ll	ll	lm	ll	ll	lm	ll	lm	ll
R_17347387_L12_38_1	R_17347387_L12_38_1	LG12	<hkxhk>	{10}	(hh,hk,kk)	hk	hk	kk	hk	kk	kk	kk	hk	kk	hk	hk	hk	kk	kk	hk	hk	hk	kk	hh	hh	kk	hh	hk	hk	hk	kk	hk	hh	hk	kk	hk	hk	hk	hk	hk	hk	hh	kk	hk	hk	hk	hh	hk	hk
LG12_HB_1835_s39h1	F_0860466_L12_39_1	LG12	<nnxnp>	{-0}	(nn,np)	np	np	np	np	np	np	np	np	np	np	np	nn	np	np	nn	np	np	np	nn	nn	np	nn	nn	nn	np	np	nn	nn	np	np	nn	np	nn	nn	np	np	nn	np	np	np	nn	nn	nn	np
LG12_HB_1835_s39h1	F_0860462_L12_39_1	LG12	<hkxhk>	{01}	(hh,hk,kk)	hk	hk	hh	hk	hh	hh	hh	hk	hh	hk	hk	hk	hh	hh	hk	hk	hk	hh	kk	kk	hh	kk	hk	hk	hk	hh	hk	kk	hk	hh	hk	hk	hk	kk	hk	hk	kk	hh	hk	hk	hk	kk	hk	hk
LG12_HB_1835_s39h1	F_0860436_L12_39_1	LG12	<lmxll>	{1-}	(ll,lm)	ll	ll	lm	ll	lm	lm	lm	ll	lm	ll	ll	lm	lm	lm	lm	ll	ll	lm	ll	ll	lm	ll	lm	lm	ll	lm	lm	ll	ll	lm	lm	ll	lm	ll	ll	ll	ll	lm	ll	ll	lm	ll	lm	ll
LG12_HB_1835_s39h1	F_0860464_L12_39_1	LG12	<lmxll>	{0-}	(ll,lm)	lm	lm	ll	lm	ll	ll	ll	lm	ll	lm	lm	ll	ll	ll	ll	lm	lm	ll	lm	lm	ll	lm	ll	ll	lm	ll	ll	lm	lm	ll	ll	lm	ll	lm	lm	lm	lm	ll	lm	lm	ll	lm	ll	lm
F_0860971_L12_39_1	F_0860971_L12_39_1	LG12	<lmxll>	{1-}	(ll,lm)	ll	ll	lm	ll	lm	lm	lm	ll	lm	ll	ll	lm	lm	lm	lm	ll	ll	lm	ll	ll	lm	ll	lm	lm	ll	lm	lm	ll	ll	lm	lm	ll	lm	ll	ll	ll	ll	lm	ll	ll	lm	ll	lm	ll
LG12_HB_1838_s41h1	F_0861177_L12_41_1	LG12	<nnxnp>	{-0}	(nn,np)	np	np	np	np	np	np	nn	np	np	np	np	nn	np	np	nn	np	np	np	nn	nn	nn	nn	nn	nn	np	np	nn	nn	np	np	nn	np	nn	nn	np	np	nn	np	np	np	nn	nn	nn	np
LG12_HB_1838_s41h1	F_0861179_L12_41_1	LG12	<lmxll>	{1-}	(ll,lm)	ll	ll	lm	ll	lm	lm	lm	ll	lm	ll	ll	lm	lm	lm	lm	ll	ll	lm	ll	ll	lm	ll	lm	lm	ll	lm	lm	ll	ll	lm	lm	ll	lm	ll	ll	ll	ll	lm	ll	ll	lm	ll	lm	ll
LG12_HB_1838_s41h1	F_0861180_L12_41_1	LG12	<hkxhk>	{00}	(hh,hk,kk)	kk	kk	hk	kk	hk	hk	hh	kk	hk	kk	kk	hh	hk	hk	hh	kk	kk	hk	hk	hk	hh	hk	hh	hh	kk	hk	hh	hk	kk	hk	hh	kk	hh	hk	kk	kk	hk	hk	kk	kk	hh	hk	hh	kk
LG12_HB_1838_s41h1	F_0861188_L12_41_1	LG12	<lmxll>	{1-}	(ll,lm)	ll	ll	lm	ll	lm	lm	lm	ll	lm	ll	ll	lm	lm	lm	lm	ll	ll	lm	ll	ll	lm	ll	lm	lm	ll	lm	lm	ll	ll	lm	lm	ll	lm	ll	ll	ll	ll	lm	ll	ll	lm	ll	lm	ll
LG12_HB_1839_s42h1	F_0861603_L12_42_1	LG12	<nnxnp>	{-1}	(nn,np)	nn	nn	nn	nn	nn	nn	np	nn	nn	nn	nn	np	nn	nn	np	nn	nn	nn	np	np	np	np	np	np	nn	nn	np	np	nn	nn	np	nn	np	np	nn	nn	np	nn	nn	nn	np	np	np	nn
LG12_HB_1839_s42h1	F_0861607_L12_42_1	LG12	<lmxll>	{1-}	(ll,lm)	ll	ll	lm	ll	lm	lm	lm	ll	lm	ll	ll	lm	lm	lm	lm	ll	ll	lm	ll	ll	lm	ll	lm	lm	ll	lm	lm	ll	ll	lm	lm	ll	lm	ll	ll	ll	ll	lm	ll	ll	lm	ll	lm	ll
LG12_HB_1839_s42h1	F_0861619_L12_42_1	LG12	<lmxll>	{1-}	(ll,lm)	ll	ll	lm	ll	lm	lm	lm	ll	lm	ll	ll	lm	lm	lm	lm	ll	ll	lm	ll	ll	lm	ll	lm	lm	ll	lm	lm	ll	ll	lm	lm	ll	lm	ll	ll	ll	ll	lm	ll	ll	lm	ll	lm	ll
LG12_HB_1839_s42h1	F_0861622_L12_42_1	LG12	<hkxhk>	{10}	(hh,hk,kk)	hk	hk	kk	hk	kk	kk	hk	hk	kk	hk	hk	hk	kk	kk	hk	hk	hk	kk	hh	hh	hk	hh	hk	hk	hk	kk	hk	hh	hk	kk	hk	hk	hk	hh	hk	hk	hh	kk	hk	hk	hk	hh	hk	hk
LG12_HB_1839_s42h1	F_0861623_L12_42_1	LG12	<nnxnp>	{-1}	(nn,np)	nn	nn	nn	nn	nn	nn	np	nn	nn	nn	nn	np	nn	nn	np	nn	nn	nn	np	np	np	np	np	np	nn	nn	np	np	nn	nn	np	nn	np	np	nn	nn	np	nn	nn	nn	np	np	np	nn
LG12_HB_1839_s42h1	F_0861630_L12_42_1	LG12	<lmxll>	{1-}	(ll,lm)	ll	ll	lm	ll	lm	lm	lm	ll	lm	ll	ll	lm	lm	lm	lm	ll	ll	lm	ll	ll	lm	ll	lm	lm	ll	lm	lm	ll	ll	lm	lm	ll	lm	ll	ll	ll	ll	lm	ll	ll	lm	ll	lm	ll
R_22722118_L12_42_1	R_22722118_L12_42_1	LG12	<nnxnp>	{-1}	(nn,np)	nn	nn	nn	nn	nn	nn	np	nn	nn	nn	nn	np	nn	nn	np	nn	nn	nn	np	np	np	np	np	np	nn	nn	np	np	nn	nn	np	nn	np	np	nn	nn	np	nn	nn	nn	np	np	np	nn
LG12_HB_184	F_0082448_L11_PA	LG12	<hkxhk>	{01}	(hh,hk,kk)	hk	hk	hh	hk	hh	hh	hh	hk	hh	hk	hk	kk	hh	hh	hk	hk	hk	hh	kk	kk	hh	kk	hk	hk	hk	hh	hk	kk	hk	hh	hh	hk	hk	hk	hk	hk	kk	hh	hk	hk	hk	kk	hk	hk
LG12_HB_184	F_0082462_L11_PA	LG12	<lmxll>	{1-}	(ll,lm)	ll	ll	lm	ll	lm	lm	lm	ll	lm	ll	ll	ll	lm	lm	lm	ll	ll	lm	ll	ll	lm	ll	lm	lm	ll	lm	lm	ll	ll	lm	lm	ll	lm	lm	ll	ll	ll	lm	ll	ll	lm	ll	lm	ll
LG12_HB_184	F_0082475_L11_PA	LG12	<hkxhk>	{01}	(hh,hk,kk)	hk	hk	hh	hk	hh	hh	hh	hk	hh	hk	hk	kk	hh	hh	hk	hk	hk	hh	kk	kk	hh	kk	hk	hk	hk	hh	hk	kk	hk	hh	hh	hk	hk	hk	hk	hk	kk	hh	hk	hk	hk	kk	hk	hk
LG12_HB_184	F_0082458_L11_PA	LG12	<nnxnp>	{-0}	(nn,np)	np	np	np	np	np	np	np	np	np	np	np	nn	np	np	nn	np	np	np	nn	nn	np	nn	nn	nn	np	np	nn	nn	np	np	np	np	nn	nn	np	np	nn	np	np	np	nn	nn	nn	np
LG12_HB_184	F_0082477_L11_PA	LG12	<nnxnp>	{-0}	(nn,np)	np	np	np	np	np	np	np	np	np	np	np	nn	np	np	nn	np	np	np	nn	nn	np	nn	nn	nn	np	np	nn	nn	np	np	np	np	nn	nn	np	np	nn	np	np	np	nn	nn	nn	np
LG12_HB_1841_s43h1	F_0862187_L12_43_1	LG12	<nnxnp>	{-0}	(nn,np)	np	np	np	nn	np	np	nn	np	np	nn	np	nn	np	np	nn	np	np	np	nn	nn	nn	nn	nn	nn	np	np	nn	nn	np	np	nn	np	nn	nn	np	np	nn	np	np	np	nn	nn	nn	np
LG12_HB_1841_s43h1	F_0862196_L12_43_1	LG12	<nnxnp>	{-1}	(nn,np)	nn	nn	nn	np	nn	nn	np	nn	nn	np	nn	np	nn	nn	np	nn	nn	NN	np	np	np	np	np	np	nn	nn	np	np	nn	nn	np	nn	np	np	nn	nn	np	nn	nn	nn	np	np	np	nn
LG12_HB_1843_s44h1	F_0862765_L12_44_1	LG12	<nnxnp>	{-1}	(nn,np)	nn	nn	nn	np	nn	nn	np	nn	nn	np	nn	np	nn	nn	np	nn	nn	nn	np	np	np	np	np	np	nn	nn	np	np	nn	nn	np	nn	np	np	nn	nn	np	nn	nn	nn	np	np	np	nn
LG12_HB_1843_s44h1	F_0862766_L12_44_1	LG12	<nnxnp>	{-1}	(nn,np)	nn	nn	nn	np	nn	nn	np	nn	nn	np	nn	np	nn	nn	np	nn	nn	nn	np	np	np	np	np	np	nn	nn	np	np	nn	nn	np	nn	np	np	nn	nn	np	nn	nn	nn	np	np	np	nn
LG12_HB_1844_s44h1	F_0863120_L12_44_1	LG12	<nnxnp>	{-1}	(nn,np)	nn	nn	nn	np	nn	nn	np	nn	nn	np	nn	np	nn	np	np	nn	nn	nn	np	np	np	np	np	np	nn	nn	np	np	nn	nn	np	nn	np	np	nn	nn	np	nn	nn	nn	np	np	np	nn
F_0863154_L12_45_1	F_0863154_L12_45_1	LG12	<nnxnp>	{-1}	(nn,np)	nn	nn	nn	np	nn	nn	np	nn	nn	np	nn	np	nn	np	np	nn	nn	nn	np	np	np	np	np	np	nn	nn	np	np	nn	nn	np	nn	np	np	nn	nn	np	nn	nn	nn	np	np	np	nn
LG12_HB_1847_s46h1	F_0863675_L12_46_1	LG12	<nnxnp>	{-1}	(nn,np)	nn	nn	nn	np	nn	nn	np	nn	nn	np	nn	np	nn	np	np	nn	nn	nn	np	np	np	np	np	np	nn	nn	np	np	nn	nn	np	nn	np	np	nn	nn	np	nn	nn	nn	np	np	np	nn
LG12_HB_1847_s46h1	F_0863678_L12_46_1	LG12	<lmxll>	{1-}	(ll,lm)	ll	ll	ll	ll	lm	lm	lm	ll	lm	ll	lm	lm	lm	lm	lm	ll	ll	lm	ll	ll	lm	ll	lm	lm	ll	lm	lm	ll	ll	lm	lm	ll	lm	ll	lm	lm	ll	lm	ll	ll	ll	ll	lm	ll
LG12_HB_1847_s46h1	F_0863682_L12_46_1	LG12	<hkxhk>	{01}	(hh,hk,kk)	hk	hk	hk	kk	hh	hh	hk	hk	hh	kk	hh	hk	hh	hk	hk	hk	hk	hh	kk	kk	hk	kk	hk	hk	hk	hh	hk	kk	hk	hh	hk	hk	hk	kk	hh	hh	kk	hh	hk	hk	kk	kk	hk	hk
LG12_HB_1847.5	GD_01769_L12_PA	LG12	<lmxll>	{1-}	(ll,lm)	ll	ll	ll	ll	lm	lm	lm	ll	lm	ll	lm	lm	lm	lm	lm	ll	ll	lm	ll	ll	lm	ll	lm	lm	ll	lm	lm	ll	ll	lm	lm	ll	lm	ll	lm	lm	ll	lm	ll	ll	ll	ll	lm	ll
LG12_HB_1847.5	R_29053998_L12_PA	LG12	<nnxnp>	{-0}	(nn,np)	np	np	np	nn	np	np	nn	np	np	nn	np	nn	np	nn	nn	np	np	np	nn	nn	nn	nn	nn	nn	np	np	nn	nn	np	np	nn	np	nn	nn	np	np	nn	np	np	np	nn	nn	nn	np
LG12_HB_1850_s46h1	F_0864895_L12_46_1	LG12	<hkxhk>	{11}	(hh,hk,kk)	hh	hh	hh	hk	hk	kk	kk	hh	hk	hk	hk	kk	hk	kk	kk	hh	hh	hk	hk	hk	kk	hk	kk	hk	hh	hk	kk	hk	hh	hk	kk	hh	kk	hk	hk	hk	hk	hk	hh	hh	hk	hk	kk	hh
LG12_HB_1850_s46h1	F_0864896_L12_46_1	LG12	<hkxhk>	{11}	(hh,hk,kk)	hh	hh	hh	hk	hk	kk	kk	hh	hk	hk	hk	kk	hk	kk	kk	hh	hh	hk	hk	hk	kk	hk	kk	hk	hh	hk	kk	hk	hh	hk	kk	hh	kk	hk	hk	hk	hk	hk	hh	hh	hk	hk	kk	hh
LG12_HB_1850_s46h1	F_0864902_L12_46_1	LG12	<hkxhk>	{00}	(hh,hk,kk)	kk	kk	kk	hk	hk	hh	hh	kk	hk	hk	hk	hh	hk	hh	hh	kk	kk	hk	hk	hk	hh	hk	hh	hk	kk	hk	hh	hk	kk	hk	hh	kk	hh	hk	hk	hk	hk	hk	kk	kk	hk	hk	hh	kk
LG12_HB_1850_s46h1	F_0864904_L12_46_1	LG12	<hkxhk>	{00}	(hh,hk,kk)	kk	kk	kk	hk	hk	hh	hh	kk	hk	hk	hk	hh	hk	hh	hh	kk	kk	hk	hk	hk	hh	hk	hh	hk	kk	hk	hh	hk	kk	hk	hh	kk	hh	hk	hk	hk	hk	hk	kk	kk	hk	hk	hh	kk
LG12_HB_1850.5_s46h1	R_30699442_L12_46_1	LG12	<lmxll>	{0-}	(ll,lm)	lm	lm	lm	lm	ll	ll	ll	lm	ll	lm	ll	ll	ll	ll	ll	lm	lm	ll	lm	lm	ll	lm	ll	ll	lm	ll	ll	lm	lm	ll	ll	lm	ll	lm	ll	ll	lm	ll	lm	lm	lm	lm	ll	lm
LG12_HB_1850.5_s46h1	R_30691702_L12_46_1	LG12	<nnxnp>	{-1}	(nn,np)	nn	nn	nn	np	nn	np	np	nn	nn	np	nn	np	nn	np	np	nn	nn	nn	np	np	np	np	np	nn	nn	nn	np	np	nn	nn	np	nn	np	np	nn	nn	np	nn	nn	nn	np	np	np	nn
LG12_HB_1851_s46h1	F_0865134_L12_46_1	LG12	<lmxll>	{1-}	(ll,lm)	ll	ll	ll	ll	lm	lm	lm	ll	lm	ll	lm	lm	lm	lm	lm	ll	ll	lm	ll	ll	lm	ll	lm	lm	ll	lm	lm	ll	ll	lm	lm	ll	lm	ll	lm	lm	ll	lm	ll	ll	ll	ll	lm	ll
LG12_HB_1851_s46h1	F_0865128_L12_46_1	LG12	<nnxnp>	{-0}	(nn,np)	np	np	np	nn	np	nn	nn	np	np	nn	np	nn	np	nn	nn	np	np	np	nn	nn	nn	nn	nn	np	np	np	nn	nn	np	np	nn	np	nn	nn	np	np	nn	np	np	np	nn	nn	nn	np
LG12_HB_1851_s46h1	F_0865132_L12_46_1	LG12	<nnxnp>	{-1}	(nn,np)	nn	nn	nn	np	nn	np	np	nn	nn	np	nn	np	nn	np	np	nn	nn	nn	np	np	np	np	np	nn	nn	nn	np	np	nn	nn	np	nn	np	np	nn	nn	np	nn	nn	nn	np	np	np	nn
LG12_HB_1853_s46h1	F_0865874_L12_46_1	LG12	<lmxll>	{1-}	(ll,lm)	ll	ll	ll	ll	lm	lm	lm	ll	lm	ll	lm	lm	lm	lm	lm	ll	ll	ll	ll	ll	lm	ll	lm	lm	ll	lm	lm	ll	ll	lm	lm	ll	lm	ll	lm	lm	ll	lm	ll	ll	ll	ll	lm	ll
LG12_HB_1853_s46h1	F_0865875_L12_46_1	LG12	<lmxll>	{1-}	(ll,lm)	ll	ll	ll	ll	lm	lm	lm	ll	lm	ll	lm	lm	lm	lm	lm	ll	ll	ll	ll	ll	lm	ll	lm	lm	ll	lm	lm	ll	ll	lm	lm	ll	lm	ll	lm	lm	ll	lm	ll	ll	ll	ll	lm	ll
LG12_HB_1853_s46h1	F_0865877_L12_46_1	LG12	<lmxll>	{1-}	(ll,lm)	ll	ll	ll	ll	lm	lm	lm	ll	lm	ll	lm	lm	lm	lm	lm	ll	ll	ll	ll	ll	lm	ll	lm	lm	ll	lm	lm	ll	ll	lm	lm	ll	lm	ll	lm	lm	ll	lm	ll	ll	ll	ll	lm	ll
LG12_HB_1853_s46h1	F_0865865_L12_46_1	LG12	<hkxhk>	{11}	(hh,hk,kk)	hh	hh	hh	hk	hk	kk	kk	hh	hk	hk	hk	kk	hk	kk	kk	hh	hh	hh	hk	hk	kk	hk	kk	hk	hh	hk	kk	hk	hh	hk	kk	hh	kk	hk	hk	hk	hk	hk	hh	hh	hk	hk	kk	hh
LG12_HB_1853_s46h1	F_0865893_L12_46_1	LG12	<nnxnp>	{-0}	(nn,np)	np	np	np	nn	np	nn	nn	np	np	nn	np	nn	np	nn	nn	np	np	np	nn	nn	nn	nn	nn	np	np	np	nn	nn	np	np	nn	np	nn	nn	np	np	nn	np	np	np	nn	nn	nn	np
LG12_HB_1853_s46h1	F_0865863_L12_46_1	LG12	<nnxnp>	{-1}	(nn,np)	nn	nn	nn	np	nn	np	np	nn	nn	np	nn	np	nn	np	np	nn	nn	nn	np	np	np	np	np	nn	nn	nn	np	np	nn	nn	np	nn	np	np	nn	nn	np	nn	nn	nn	np	np	np	nn
LG12_HB_1853_s46h1	F_0865868_L12_46_1	LG12	<nnxnp>	{-1}	(nn,np)	nn	nn	nn	np	nn	np	np	nn	nn	np	nn	np	nn	np	np	nn	nn	nn	np	np	np	np	np	nn	nn	nn	np	np	nn	nn	np	nn	np	np	nn	nn	np	nn	nn	nn	np	np	np	nn
LG12_HB_1854_s46h1	F_0865932_L12_46_1	LG12	<hkxhk>	{10}	(hh,hk,kk)	hk	hk	hk	hh	kk	hk	hk	hk	kk	hh	kk	hk	kk	hk	hk	hk	hk	hk	hh	hh	hk	hk	hk	kk	hk	kk	hk	hh	hk	kk	hk	hk	hk	hh	kk	kk	hh	kk	hk	hk	hh	hh	hk	hk
LG12_HB_1855_s46h1	F_0866257_L12_46_1	LG12	<lmxll>	{0-}	(ll,lm)	lm	lm	lm	lm	--	--	ll	lm	ll	lm	ll	ll	ll	ll	ll	lm	lm	lm	lm	lm	ll	ll	ll	ll	lm	ll	ll	lm	lm	ll	--	lm	ll	lm	ll	ll	lm	--	lm	lm	lm	lm	ll	lm
LG12_HB_1855_s46h1	F_0866258_L12_46_1	LG12	<lmxll>	{0-}	(ll,lm)	lm	lm	lm	lm	ll	ll	ll	lm	ll	lm	ll	ll	ll	ll	ll	lm	lm	lm	lm	lm	ll	ll	ll	ll	lm	ll	ll	lm	lm	ll	ll	lm	ll	lm	ll	ll	lm	ll	lm	lm	lm	lm	ll	lm
LG12_HB_1856_s46h1	F_0866635_L12_46_1	LG12	<nnxnp>	{-0}	(nn,np)	np	np	np	nn	np	nn	nn	nn	np	nn	np	nn	np	nn	nn	np	np	np	nn	nn	nn	np	nn	np	np	np	nn	nn	np	np	nn	np	nn	np	np	np	nn	np	np	np	nn	nn	nn	nn
LG12_HB_1856_s46h1	F_0866647_L12_46_1	LG12	<lmxll>	{0-}	(ll,lm)	lm	lm	lm	lm	ll	ll	ll	lm	ll	lm	ll	ll	ll	ll	ll	lm	lm	lm	lm	lm	ll	ll	ll	ll	lm	ll	ll	lm	lm	ll	ll	lm	ll	lm	ll	ll	lm	ll	lm	lm	lm	lm	ll	lm
LG12_HB_1856_s46h1	F_0866661_L12_46_1	LG12	<lmxll>	{0-}	(ll,lm)	lm	lm	lm	lm	ll	ll	ll	lm	ll	lm	ll	ll	ll	ll	ll	lm	lm	lm	lm	lm	ll	ll	ll	ll	lm	ll	ll	lm	lm	ll	ll	lm	ll	lm	ll	ll	lm	ll	lm	lm	lm	lm	ll	lm
LG12_HB_1857_s46h1	F_0866745_L12_46_1	LG12	<hkxhk>	{11}	(hh,hk,kk)	hk	hh	hh	hk	hk	kk	kk	hk	kk	hk	hk	hk	hk	kk	kk	hh	hh	hh	hk	hk	kk	hk	kk	hk	hh	hk	kk	hk	hh	hk	kk	hh	kk	hh	hk	hk	hk	hk	hh	hh	hk	hk	kk	hk
LG12_HB_1857_s46h1	F_0866743_L12_46_1	LG12	<nnxnp>	{-0}	(nn,np)	np	np	np	nn	np	nn	nn	nn	nn	nn	np	np	np	nn	nn	np	np	np	nn	nn	nn	np	nn	np	np	np	nn	nn	np	np	nn	np	nn	np	np	np	nn	np	np	np	nn	nn	nn	nn
LG12_HB_1857_s46h1	F_0866759_L12_46_1	LG12	<nnxnp>	{-0}	(nn,np)	np	np	np	nn	np	nn	nn	nn	nn	nn	np	np	np	nn	nn	np	np	np	nn	nn	nn	np	nn	np	np	np	nn	nn	np	np	nn	np	nn	np	np	np	nn	np	np	np	nn	nn	nn	nn
LG12_HB_1857_s46h1	F_0866760_L12_46_1	LG12	<nnxnp>	{-0}	(nn,np)	np	np	np	nn	np	nn	nn	nn	nn	nn	np	np	np	nn	nn	np	np	np	nn	nn	nn	np	nn	np	np	np	nn	nn	np	np	nn	np	nn	np	np	np	nn	np	np	np	nn	nn	nn	nn
LG12_HB_1858_s46h1	F_0866920_L12_46_1	LG12	<hkxhk>	{00}	(hh,hk,kk)	hk	kk	kk	hk	hk	hh	hh	hk	hh	hk	hk	hk	hk	hh	hh	kk	kk	kk	hk	hk	hh	hk	hh	hk	kk	hk	hh	hk	kk	hk	hh	kk	hh	kk	hk	hk	hk	hk	kk	kk	hk	hk	hh	hk
LG12_HB_1858_s46h1	F_0866896_L12_46_1	LG12	<nnxnp>	{-0}	(nn,np)	np	np	np	nn	np	nn	nn	nn	nn	nn	np	np	np	nn	nn	np	np	np	nn	nn	nn	np	nn	np	np	np	nn	nn	np	np	nn	np	nn	np	np	np	nn	np	np	np	nn	nn	nn	nn
LG12_HB_1858_s46h1	F_0866902_L12_46_1	LG12	<nnxnp>	{-0}	(nn,np)	np	np	np	nn	np	nn	nn	nn	nn	nn	np	np	np	nn	nn	np	np	np	nn	nn	nn	np	nn	np	np	np	nn	nn	np	np	nn	np	nn	np	np	np	nn	np	np	np	nn	nn	nn	nn
LG12_HB_1858_s46h1	F_0866907_L12_46_1	LG12	<nnxnp>	{-0}	(nn,np)	np	np	np	nn	np	nn	nn	nn	nn	nn	np	np	np	nn	nn	np	np	np	nn	nn	nn	np	nn	np	np	np	nn	nn	np	np	nn	np	nn	np	np	np	nn	np	np	np	nn	nn	nn	nn
LG12_HB_1858_s46h1	F_0866918_L12_46_1	LG12	<nnxnp>	{-0}	(nn,np)	np	np	np	nn	np	nn	nn	nn	nn	nn	np	np	np	nn	nn	np	np	np	nn	nn	nn	np	nn	np	np	np	nn	nn	np	np	nn	np	nn	np	np	np	nn	np	np	np	nn	nn	nn	nn
LG12_HB_1860_s46h1	F_0867407_L12_46_1	LG12	<nnxnp>	{-0}	(nn,np)	np	np	np	nn	np	nn	nn	nn	nn	nn	np	np	np	nn	nn	np	nn	np	nn	nn	nn	np	nn	np	np	np	nn	nn	np	np	nn	np	nn	np	np	np	nn	np	np	np	nn	nn	np	nn
LG12_HB_1860_s46h1	F_0867409_L12_46_1	LG12	<nnxnp>	{-0}	(nn,np)	np	np	np	nn	np	nn	nn	nn	nn	nn	np	np	np	nn	nn	np	nn	np	nn	nn	nn	np	nn	np	np	np	nn	nn	np	np	nn	np	nn	np	np	np	nn	np	np	np	nn	nn	np	nn
LG12_HB_1860_s46h1	F_0867411_L12_46_1	LG12	<nnxnp>	{-0}	(nn,np)	np	np	np	nn	np	nn	nn	nn	nn	nn	np	np	np	nn	nn	np	nn	np	nn	nn	nn	np	nn	np	np	np	nn	nn	np	np	nn	np	nn	np	np	np	nn	np	np	np	nn	nn	np	nn
LG12_HB_1861_s46h1	F_0867539_L12_46_1	LG12	<nnxnp>	{-0}	(nn,np)	np	np	np	nn	np	nn	nn	nn	nn	nn	np	np	np	nn	nn	np	nn	np	nn	nn	nn	np	nn	np	np	np	nn	nn	np	np	nn	np	nn	np	np	np	nn	np	np	np	nn	nn	np	nn
LG12_HB_1862_s46h1	F_0867884_L12_46_1	LG12	<lmxll>	{0-}	(ll,lm)	ll	lm	lm	lm	ll	ll	ll	lm	ll	lm	ll	ll	ll	ll	ll	ll	lm	lm	lm	lm	ll	ll	lm	ll	lm	ll	ll	lm	lm	ll	ll	lm	ll	lm	ll	ll	lm	ll	lm	ll	lm	lm	ll	lm
LG12_HB_1862_s46h1	F_0867888_L12_46_1	LG12	<lmxll>	{0-}	(ll,lm)	ll	lm	lm	lm	ll	ll	ll	lm	ll	lm	ll	ll	ll	ll	ll	ll	lm	lm	lm	lm	ll	ll	lm	ll	lm	ll	ll	lm	lm	ll	ll	lm	ll	lm	ll	ll	lm	ll	lm	ll	lm	lm	ll	lm
LG12_HB_1862_s46h1	F_0867856_L12_46_1	LG12	<hkxhk>	{11}	(hh,hk,kk)	hk	hh	hk	hk	hk	kk	kk	hk	kk	hk	hk	hk	hk	kk	kk	hk	hk	hh	hk	hk	kk	hk	hk	hk	hh	hk	kk	hk	hh	hk	kk	hh	kk	hh	hk	hk	hh	hk	hh	hk	hk	hk	hk	hk
LG12_HB_1862_s46h1	F_0867853_L12_46_1	LG12	<nnxnp>	{-0}	(nn,np)	np	np	nn	nn	np	nn	nn	nn	nn	nn	np	np	np	nn	nn	np	nn	np	nn	nn	nn	np	nn	np	np	np	nn	nn	np	np	nn	np	nn	np	np	np	np	np	np	np	nn	nn	np	nn
LG12_HB_1862_s46h1	F_0867854_L12_46_1	LG12	<nnxnp>	{-0}	(nn,np)	np	np	nn	nn	np	nn	nn	nn	nn	nn	np	np	np	nn	nn	np	nn	np	nn	nn	nn	np	nn	np	np	np	nn	nn	np	np	nn	np	nn	np	np	np	np	np	np	np	nn	nn	np	nn
LG12_HB_1862_s46h1	F_0867857_L12_46_1	LG12	<nnxnp>	{-0}	(nn,np)	np	np	nn	nn	np	nn	nn	nn	nn	nn	np	np	np	nn	nn	np	nn	np	nn	nn	nn	np	nn	np	np	np	nn	nn	np	np	nn	np	nn	np	np	np	np	np	np	np	nn	nn	np	nn
LG12_HB_1862_s46h1	F_0867878_L12_46_1	LG12	<nnxnp>	{-0}	(nn,np)	np	np	nn	nn	np	nn	nn	nn	nn	nn	np	np	np	nn	nn	np	nn	np	nn	nn	nn	np	nn	np	np	np	nn	nn	np	np	nn	np	nn	np	np	np	np	np	np	np	nn	nn	np	nn
LG12_HB_1864_s46h1	F_0868156_L12_46_1	LG12	<lmxll>	{0-}	(ll,lm)	ll	lm	lm	lm	ll	ll	ll	lm	ll	lm	ll	ll	ll	ll	ll	ll	lm	lm	lm	lm	ll	ll	lm	ll	lm	ll	lm	lm	lm	ll	ll	lm	ll	lm	ll	ll	lm	ll	lm	ll	lm	lm	ll	lm
LG12_HB_1864_s46h1	F_0868150_L12_46_1	LG12	<hkxhk>	{11}	(hh,hk,kk)	hk	hh	hk	hk	hk	kk	kk	hk	kk	hk	hk	hk	hk	kk	kk	hk	hk	hh	hk	hk	kk	hk	hk	hk	hh	hk	hk	hk	hh	hk	kk	hh	kk	hh	hk	hk	hh	hk	hh	kk	hk	hk	kk	hk
LG12_HB_1864_s46h1	F_0868163_L12_46_1	LG12	<nnxnp>	{-0}	(nn,np)	np	np	nn	nn	np	nn	nn	nn	nn	nn	np	np	np	nn	nn	np	nn	np	nn	nn	nn	np	nn	np	np	np	nn	nn	np	np	nn	np	nn	np	np	np	np	np	np	nn	nn	nn	nn	nn
LG12_HB_1864_s46h1	F_0868172_L12_46_1	LG12	<hkxhk>	{00}	(hh,hk,kk)	hk	kk	hk	hk	hk	hh	hh	hk	hh	hk	hk	hk	hk	hh	hh	hk	hk	kk	hk	hk	hh	hk	hk	hk	kk	hk	hk	hk	kk	hk	hh	kk	hh	kk	hk	hk	kk	hk	kk	hh	hk	hk	hh	hk
LG12_HB_1865_s46h1	F_0868359_L12_46_1	LG12	<nnxnp>	{-0}	(nn,np)	np	np	nn	nn	np	nn	nn	nn	nn	nn	np	np	np	nn	nn	np	nn	np	nn	nn	nn	np	nn	np	np	np	nn	nn	np	np	nn	np	nn	np	np	np	np	np	np	nn	nn	nn	np	nn
LG12_HB_1865_s46h1	F_0868360_L12_46_1	LG12	<hkxhk>	{00}	(hh,hk,kk)	hk	kk	hk	hk	hk	hh	hh	hk	hh	hk	hk	hk	hk	hh	hh	hk	hk	kk	hk	hk	hh	hk	hk	hk	kk	hk	hk	hk	kk	hk	hh	kk	hh	kk	hk	hk	kk	hk	kk	hh	hk	hk	hk	hk
LG12_HB_1865_s46h1	F_0868362_L12_46_1	LG12	<hkxhk>	{00}	(hh,hk,kk)	hk	kk	hk	hk	hk	hh	hh	hk	hh	hk	hk	hk	hk	hh	hh	hk	hk	kk	hk	hk	hh	hk	hk	hk	kk	hk	hk	hk	kk	hk	hh	kk	hh	kk	hk	hk	kk	hk	kk	hh	hk	hk	hk	hk
LG12_HB_2152_s22h1	F_0983188_L4_22_1	LG12	<lmxll>	{0-}	(ll,lm)	lm	lm	lm	lm	ll	ll	ll	lm	ll	lm	lm	ll	ll	ll	ll	lm	lm	ll	lm	lm	ll	lm	ll	ll	lm	ll	ll	lm	lm	ll	ll	lm	ll	lm	lm	lm	lm	ll	lm	lm	lm	lm	ll	lm
LG12_HB_2152_s22h1	F_0983199_L4_22_1	LG12	<nnxnp>	{-1}	(nn,np)	nn	nn	nn	np	nn	nn	np	nn	nn	np	nn	np	nn	nn	np	nn	nn	nn	np	np	np	np	np	np	nn	nn	np	np	nn	nn	np	nn	np	np	nn	nn	np	nn	nn	nn	np	np	np	nn
LG12_HB_2198_s51h1	F_0999931_L5_51_1	LG12	<hkxhk>	{01}	(hh,hk,kk)	hk	hk	hh	hk	hk	hh	hh	hk	hh	hk	hk	kk	hh	hh	hk	hk	hk	hh	kk	kk	hh	kk	hk	hk	hk	hh	hk	kk	hk	hh	hh	hk	hk	hk	hk	hk	kk	hh	hk	hk	hk	kk	kk	hk
LG12_HB_2198_s51h1	F_0999932_L5_51_1	LG12	<lmxll>	{1-}	(ll,lm)	ll	ll	lm	ll	ll	lm	lm	ll	lm	ll	ll	ll	lm	lm	lm	ll	ll	lm	ll	ll	lm	ll	lm	lm	ll	lm	lm	ll	ll	lm	lm	ll	lm	lm	ll	ll	ll	lm	ll	ll	lm	ll	ll	ll
LG12_HB_2198_s51h1	F_0999945_L5_51_1	LG12	<hkxhk>	{01}	(hh,hk,kk)	hk	hk	hh	hk	hk	hh	hh	hk	hh	hk	hk	kk	hh	hh	hk	hk	hk	hh	kk	kk	hh	kk	hk	hk	hk	hh	hk	kk	hk	hh	hh	hk	hk	hk	hk	hk	kk	hh	hk	hk	hk	kk	kk	hk
LG12_HB_2198_s51h1	F_0999955_L5_51_1	LG12	<lmxll>	{1-}	(ll,lm)	ll	ll	lm	ll	ll	lm	lm	ll	lm	ll	ll	ll	lm	lm	lm	ll	ll	lm	ll	ll	lm	ll	lm	lm	ll	lm	lm	ll	ll	lm	lm	ll	lm	lm	ll	ll	ll	lm	ll	ll	lm	ll	ll	ll
LG12_HB_2198_s51h1	F_0999957_L5_51_1	LG12	<hkxhk>	{01}	(hh,hk,kk)	hk	hk	hh	hk	hk	hh	hh	hk	hh	hk	hk	kk	hh	hh	hk	hk	hk	hh	kk	kk	hh	kk	hk	hk	hk	hh	hk	kk	hk	hh	hh	hk	hk	hk	hk	hk	kk	hh	hk	hk	hk	kk	kk	hk
LG12_HB_2247_s39h1	F_1017431_L7_39_1	LG12	<lmxll>	{0-}	(ll,lm)	ll	lm	lm	lm	ll	ll	ll	lm	ll	lm	ll	ll	ll	ll	ll	lm	lm	lm	lm	lm	ll	ll	ll	ll	lm	ll	ll	lm	lm	ll	ll	lm	ll	lm	ll	ll	lm	ll	lm	lm	lm	lm	ll	lm
LG12_HB_2247_s39h1	F_1017440_L7_39_1	LG12	<lmxll>	{0-}	(ll,lm)	ll	lm	lm	lm	ll	ll	ll	lm	ll	lm	ll	ll	ll	ll	ll	lm	lm	lm	lm	lm	ll	ll	ll	ll	lm	ll	ll	lm	lm	ll	ll	lm	ll	lm	ll	ll	lm	ll	lm	lm	lm	lm	ll	lm
LG12_HB_2247_s39h1	F_1017451_L7_39_1	LG12	<lmxll>	{0-}	(ll,lm)	ll	lm	lm	lm	ll	ll	ll	lm	ll	lm	ll	ll	ll	ll	ll	lm	lm	lm	lm	lm	ll	ll	ll	ll	lm	ll	ll	lm	lm	ll	ll	lm	ll	lm	ll	ll	lm	ll	lm	lm	lm	lm	ll	lm
LG12_HB_2247_s39h1	F_1017455_L7_39_1	LG12	<lmxll>	{0-}	(ll,lm)	ll	lm	lm	lm	ll	ll	ll	lm	ll	lm	ll	ll	ll	ll	ll	lm	lm	lm	lm	lm	ll	ll	ll	ll	lm	ll	ll	lm	lm	ll	ll	lm	ll	lm	ll	ll	lm	ll	lm	lm	lm	lm	ll	lm
LG12_HB_228	F_0103288_L11_PA	LG12	<lmxll>	{1-}	(ll,lm)	ll	ll	lm	ll	lm	lm	lm	ll	lm	ll	ll	ll	lm	lm	lm	ll	ll	lm	ll	ll	lm	ll	lm	lm	ll	lm	lm	ll	ll	lm	lm	ll	lm	lm	ll	ll	ll	lm	ll	ll	lm	ll	lm	ll
LG12_HB_228	F_0103289_L11_PA	LG12	<lmxll>	{1-}	(ll,lm)	ll	ll	lm	ll	lm	lm	lm	ll	lm	ll	ll	ll	lm	lm	lm	ll	ll	lm	ll	ll	lm	ll	lm	lm	ll	lm	lm	ll	ll	lm	lm	ll	lm	lm	ll	ll	ll	lm	ll	ll	lm	ll	lm	ll
LG12_HB_2304_s23h1	F_1045123_L9_23_1	LG12	<nnxnp>	{-0}	(nn,np)	np	nn	np	np	nn	np	np	np	nn	np	np	nn	np	np	nn	np	np	nn	np	nn	np	nn	nn	nn	np	np	nn	nn	np	np	np	np	nn	nn	nn	nn	nn	np	np	nn	nn	np	nn	np
LG12_HB_2346_s58h2	F_1057909_L11_58_2	LG12	<lmxll>	{1-}	(ll,lm)	ll	ll	lm	ll	lm	lm	lm	ll	lm	ll	ll	ll	lm	lm	lm	ll	ll	lm	ll	ll	lm	ll	lm	lm	ll	lm	lm	ll	ll	lm	lm	ll	lm	lm	ll	ll	ll	lm	ll	ll	lm	ll	ll	ll
LG12_HB_2352_s58h2	F_1060727_L12_58_2	LG12	<lmxll>	{0-}	(ll,lm)	lm	lm	ll	lm	ll	ll	ll	lm	ll	lm	lm	ll	ll	ll	ll	lm	lm	ll	lm	lm	ll	lm	ll	ll	lm	ll	ll	lm	lm	ll	ll	lm	ll	lm	lm	lm	lm	ll	lm	lm	ll	lm	ll	lm
LG12_HB_2357_s61h2	F_1061424_L12_61_2	LG12	<nnxnp>	{-0}	(nn,np)	np	np	np	nn	np	np	nn	np	np	nn	np	nn	np	nn	nn	np	np	np	nn	nn	nn	nn	nn	np	np	np	nn	nn	np	np	nn	np	nn	nn	np	np	nn	np	np	np	nn	nn	nn	np
LG12_HB_2357_s61h2	F_1061426_L12_61_2	LG12	<nnxnp>	{-0}	(nn,np)	np	np	np	nn	np	np	nn	np	np	nn	np	nn	np	nn	nn	np	np	np	nn	nn	nn	nn	nn	np	np	np	nn	nn	np	np	nn	np	nn	nn	np	np	nn	np	np	np	nn	nn	nn	np
LG12_HB_2357_s61h2	F_1061427_L12_61_2	LG12	<hkxhk>	{01}	(hh,hk,kk)	hk	hk	hk	kk	hh	hh	hk	hk	hh	kk	hh	hk	hh	hk	hk	hk	hk	hh	kk	kk	hk	kk	hk	hh	hk	hh	hk	kk	hk	hh	hk	hk	hk	kk	hh	hh	kk	hh	hk	hk	kk	kk	hk	hk
LG12_HB_2358_s61h2	F_1061765_L12_61_2	LG12	<nnxnp>	{-1}	(nn,np)	nn	nn	nn	np	nn	nn	np	nn	nn	nn	nn	np	nn	nn	np	nn	nn	nn	np	np	np	np	np	np	nn	nn	np	np	nn	nn	np	nn	np	np	nn	nn	np	nn	nn	nn	np	np	np	nn
LG12_HB_2358_s61h2	F_1061772_L12_61_2	LG12	<nnxnp>	{-1}	(nn,np)	nn	nn	nn	np	nn	nn	np	nn	nn	nn	nn	np	nn	nn	np	nn	nn	nn	np	np	np	np	np	np	nn	nn	np	np	nn	nn	np	nn	np	np	nn	nn	np	nn	nn	nn	np	np	np	nn
LG12_HB_2359_s61h2	F_1062016_L12_61_2	LG12	<nnxnp>	{-0}	(nn,np)	np	np	np	nn	np	nn	nn	np	np	nn	np	nn	np	nn	nn	np	np	np	nn	nn	nn	nn	nn	np	np	np	nn	nn	np	np	nn	np	nn	nn	np	np	nn	np	np	np	nn	nn	nn	np
LG12_HB_236	R_22208_L12_PA	LG12	<nnxnp>	{-0}	(nn,np)	np	nn	nn	np	nn	np	np	np	nn	np	np	nn	np	np	np	nn	nn	nn	np	nn	np	nn	nn	nn	np	np	nn	nn	nn	np	np	np	np	nn	nn	nn	nn	np	nn	nn	nn	np	nn	np
R_31831_L12_PA	R_31831_L12_PA	LG12	<nnxnp>	{-0}	(nn,np)	np	nn	nn	np	nn	np	np	np	nn	np	np	nn	np	np	np	nn	nn	nn	np	nn	np	nn	nn	nn	np	np	nn	nn	nn	np	np	np	np	nn	nn	nn	nn	np	nn	nn	nn	np	nn	np
LG12_HB_2360_s61h2	F_1062420_L12_61_2	LG12	<nnxnp>	{-0}	(nn,np)	np	np	np	nn	np	nn	nn	nn	nn	nn	np	np	np	nn	nn	np	nn	np	nn	nn	nn	np	nn	np	np	np	nn	nn	np	np	nn	np	nn	np	np	np	nn	np	np	np	nn	nn	np	nn
LG12_HB_2360_s61h2	F_1062407_L12_61_2	LG12	<lmxll>	{0-}	(ll,lm)	ll	lm	lm	lm	ll	ll	ll	lm	ll	lm	ll	ll	ll	ll	ll	lm	lm	lm	lm	lm	ll	ll	lm	ll	lm	ll	ll	lm	lm	ll	ll	lm	ll	lm	ll	ll	--	ll	lm	ll	--	--	ll	lm
LG12_HB_2361_s61h2	F_1062559_L12_61_2	LG12	<lmxll>	{0-}	(ll,lm)	ll	lm	lm	lm	ll	ll	ll	lm	ll	lm	ll	ll	ll	ll	ll	ll	lm	lm	lm	lm	ll	ll	lm	ll	lm	ll	lm	lm	lm	ll	ll	lm	ll	lm	ll	ll	lm	ll	lm	ll	lm	lm	ll	lm
LG12_HB_2361_s61h2	F_1062575_L12_61_2	LG12	<lmxll>	{0-}	(ll,lm)	ll	lm	lm	lm	ll	ll	ll	lm	ll	lm	ll	ll	ll	ll	ll	ll	lm	lm	lm	lm	ll	ll	lm	ll	lm	ll	lm	lm	lm	ll	ll	lm	ll	lm	ll	ll	lm	ll	lm	ll	lm	lm	ll	lm
LG12_HB_2361_s61h2	F_1062550_L12_61_2	LG12	<nnxnp>	{-0}	(nn,np)	np	np	nn	nn	np	nn	nn	nn	nn	nn	np	np	np	nn	nn	np	nn	np	nn	nn	nn	np	nn	np	np	np	nn	nn	np	np	nn	np	nn	np	np	np	np	np	np	nn	nn	nn	np	nn
LG12_HB_2361_s61h2	F_1062561_L12_61_2	LG12	<nnxnp>	{-0}	(nn,np)	np	np	nn	nn	np	nn	nn	nn	nn	nn	np	np	np	nn	nn	np	nn	np	nn	nn	nn	np	nn	np	np	np	nn	nn	np	np	nn	np	nn	np	np	np	np	np	np	nn	nn	nn	np	nn
LG12_HB_2361_s61h2	F_1062571_L12_61_2	LG12	<nnxnp>	{-0}	(nn,np)	np	np	nn	nn	np	nn	nn	nn	nn	nn	np	np	np	nn	nn	np	nn	np	nn	nn	nn	np	nn	np	np	np	nn	nn	np	np	nn	np	nn	np	np	np	np	np	np	nn	nn	nn	np	nn
LG12_HB_2361_s61h2	F_1062573_L12_61_2	LG12	<nnxnp>	{-0}	(nn,np)	np	np	nn	nn	np	nn	nn	nn	nn	nn	np	np	np	nn	nn	np	nn	np	nn	nn	nn	np	nn	np	np	np	nn	nn	np	np	nn	np	nn	np	np	np	np	np	np	nn	nn	nn	np	nn
LG12_HB_237	R_494465_L12_PA	LG12	<nnxnp>	{-0}	(nn,np)	np	nn	nn	np	nn	np	np	np	nn	np	np	nn	np	np	np	nn	nn	nn	np	nn	np	nn	nn	nn	np	np	nn	nn	nn	np	np	np	np	nn	nn	nn	nn	np	nn	nn	nn	np	nn	np
LG12_HB_238	F_0107984_L12_PA	LG12	<nnxnp>	{-0}	(nn,np)	np	nn	nn	np	nn	np	np	np	nn	np	np	nn	np	np	np	nn	nn	nn	np	nn	np	nn	nn	nn	np	np	nn	nn	nn	np	np	np	np	nn	nn	nn	nn	np	nn	nn	nn	np	nn	np
LG12_HB_240	F_0109515_L12_PA	LG12	<nnxnp>	{-0}	(nn,np)	np	nn	nn	np	nn	np	np	np	nn	np	np	nn	np	np	np	nn	nn	nn	np	nn	np	nn	nn	nn	np	np	nn	nn	np	np	np	np	np	nn	nn	nn	nn	np	nn	nn	nn	np	nn	np
LG12_HB_240	F_0109522_L12_PA	LG12	<nnxnp>	{-0}	(nn,np)	np	nn	nn	np	nn	np	np	np	nn	np	np	nn	np	np	np	nn	nn	nn	np	nn	np	nn	nn	nn	np	np	nn	nn	np	np	np	np	np	nn	nn	nn	nn	np	nn	nn	nn	np	nn	np
LG12_HB_241	F_0110360_L12_PA	LG12	<nnxnp>	{-0}	(nn,np)	np	nn	nn	np	nn	np	np	np	nn	np	np	nn	np	np	np	nn	nn	nn	np	nn	np	nn	nn	nn	np	np	nn	nn	np	np	np	np	np	nn	nn	nn	nn	np	nn	nn	nn	np	nn	np
LG12_HB_241	F_0110363_L12_PA	LG12	<nnxnp>	{-0}	(nn,np)	np	nn	nn	np	nn	np	np	np	nn	np	np	nn	np	np	np	nn	nn	nn	np	nn	np	nn	nn	nn	np	np	nn	nn	np	np	np	np	np	nn	nn	nn	nn	np	nn	nn	nn	np	nn	np
LG12_HB_242	F_0110881_L12_PA	LG12	<nnxnp>	{-0}	(nn,np)	np	nn	nn	np	nn	np	np	np	nn	np	np	nn	np	np	np	nn	nn	nn	np	nn	np	nn	nn	nn	np	np	nn	nn	np	np	np	np	np	nn	nn	nn	nn	np	nn	nn	nn	np	nn	np
LG12_HB_242	F_0110884_L12_PA	LG12	<nnxnp>	{-0}	(nn,np)	np	nn	nn	np	nn	np	np	np	nn	np	np	nn	np	np	np	nn	nn	nn	np	nn	np	nn	nn	nn	np	np	nn	nn	np	np	np	np	np	nn	nn	nn	nn	np	nn	nn	nn	np	nn	np
LG12_HB_243.5	R_2958778_L12_PA	LG12	<nnxnp>	{-0}	(nn,np)	np	nn	np	np	nn	np	np	np	nn	np	np	nn	np	np	np	nn	nn	nn	np	nn	np	nn	nn	nn	np	np	nn	nn	np	np	np	np	np	nn	nn	nn	nn	np	nn	nn	nn	np	nn	np
LG12_HB_244	F_0111351_L12_PA	LG12	<nnxnp>	{-0}	(nn,np)	np	nn	np	np	nn	np	np	np	nn	np	np	nn	np	np	np	nn	nn	nn	np	nn	np	nn	nn	nn	np	np	nn	nn	np	np	np	np	np	nn	nn	nn	nn	np	nn	nn	nn	np	nn	np
LG12_HB_244	F_0111366_L12_PA	LG12	<nnxnp>	{-0}	(nn,np)	np	nn	np	np	nn	np	np	np	nn	np	np	nn	np	np	np	nn	nn	nn	np	nn	np	nn	nn	nn	np	np	nn	nn	np	np	np	np	np	nn	nn	nn	nn	np	nn	nn	nn	np	nn	np
LG12_HB_244	F_0111373_L12_PA	LG12	<nnxnp>	{-0}	(nn,np)	NP	nn	NP	NP	nn	np	np	np	nn	np	np	nn	np	np	np	nn	nn	nn	np	nn	np	nn	nn	nn	np	np	nn	nn	np	np	np	np	np	nn	nn	nn	nn	np	nn	nn	nn	np	nn	np
LG12_HB_246	F_0112239_L12_PA	LG12	<nnxnp>	{-0}	(nn,np)	np	nn	np	np	nn	np	np	np	nn	np	np	nn	np	np	nn	np	nn	nn	np	nn	np	nn	nn	nn	np	np	nn	nn	np	np	np	np	nn	nn	nn	nn	nn	np	np	nn	nn	np	nn	np
LG12_HB_246	F_0112245_L12_PA	LG12	<nnxnp>	{-0}	(nn,np)	np	nn	np	np	nn	np	np	np	nn	np	np	nn	np	np	nn	np	nn	nn	np	nn	np	nn	nn	nn	np	np	nn	nn	np	np	np	np	nn	nn	nn	nn	nn	np	np	nn	nn	np	nn	np
LG12_HB_246	F_0112258_L12_PA	LG12	<nnxnp>	{-0}	(nn,np)	np	nn	np	np	nn	np	np	np	nn	np	np	nn	np	np	nn	np	nn	nn	np	nn	np	nn	nn	nn	np	np	nn	nn	np	np	np	np	nn	nn	nn	nn	nn	np	np	nn	nn	np	nn	np
LG12_HB_246	F_0112260_L12_PA	LG12	<nnxnp>	{-0}	(nn,np)	np	nn	np	np	nn	np	np	np	nn	np	np	nn	np	np	nn	np	nn	nn	np	nn	np	nn	nn	nn	np	np	nn	nn	np	np	np	np	nn	nn	nn	nn	nn	np	np	nn	nn	np	nn	np
LG12_HB_246.5	GD_01391_L12_PA	LG12	<nnxnp>	{-0}	(nn,np)	np	nn	np	np	nn	np	np	np	nn	np	np	nn	np	np	nn	np	nn	nn	np	nn	np	nn	nn	nn	np	np	nn	nn	np	np	np	np	nn	nn	nn	nn	nn	np	np	nn	nn	np	nn	np
LG12_HB_246.5	R_3725831_L12_PA	LG12	<nnxnp>	{-0}	(nn,np)	np	nn	np	np	nn	np	np	np	nn	np	np	nn	np	np	nn	np	nn	nn	np	nn	np	nn	nn	nn	np	np	nn	nn	np	np	np	np	nn	nn	nn	nn	nn	np	np	nn	nn	np	nn	np
LG12_HB_246.5	GD_00430_L12_PA	LG12	<lmxll>	{1-}	(ll,lm)	ll	ll	lm	ll	ll	lm	lm	ll	lm	ll	ll	ll	lm	lm	lm	ll	lm	lm	lm	ll	lm	ll	lm	lm	ll	lm	lm	ll	ll	lm	lm	ll	lm	lm	ll	ll	lm	lm	ll	ll	lm	ll	ll	ll
R_3784455_L12_PA	R_3784455_L12_PA	LG12	<lmxll>	{1-}	(ll,lm)	ll	ll	lm	ll	ll	lm	lm	ll	lm	ll	ll	ll	lm	lm	lm	ll	lm	lm	lm	ll	lm	ll	lm	lm	ll	lm	lm	ll	ll	lm	lm	ll	lm	lm	ll	ll	lm	lm	ll	ll	lm	ll	ll	ll
LG12_HB_247	F_0112845_L12_PA	LG12	<lmxll>	{1-}	(ll,lm)	ll	ll	lm	ll	ll	lm	lm	ll	lm	ll	ll	ll	lm	lm	lm	ll	lm	lm	lm	ll	lm	ll	lm	lm	ll	lm	lm	ll	ll	lm	lm	ll	lm	lm	ll	ll	lm	lm	ll	ll	lm	ll	ll	ll
LG12_HB_248	F_0113071_L12_PA	LG12	<lmxll>	{1-}	(ll,lm)	ll	ll	lm	ll	ll	lm	lm	ll	lm	ll	ll	ll	lm	lm	lm	ll	lm	lm	lm	ll	lm	ll	lm	lm	ll	lm	lm	ll	ll	lm	lm	ll	lm	lm	ll	ll	lm	lm	ll	ll	lm	ll	ll	ll
LG12_HB_248	F_0113072_L12_PA	LG12	<hkxhk>	{10}	(hh,hk,kk)	hk	hh	kk	hk	hh	kk	kk	hk	hk	hk	hk	hh	kk	kk	hk	hk	kk	hk	kk	hh	kk	hh	hk	hk	hk	kk	hk	hh	hk	kk	kk	hk	hk	hk	hh	hh	hk	kk	hk	hh	hk	hk	hh	hk
LG12_HB_248	F_0113077_L12_PA	LG12	<nnxnp>	{-0}	(nn,np)	np	nn	np	np	nn	np	np	np	nn	np	np	nn	np	np	nn	np	np	nn	np	nn	np	nn	nn	nn	np	np	nn	nn	np	np	np	np	nn	nn	nn	nn	nn	np	np	nn	nn	np	nn	np
LG12_HB_248	F_0113090_L12_PA	LG12	<nnxnp>	{-0}	(nn,np)	np	nn	np	np	nn	np	np	np	nn	np	np	nn	np	np	nn	np	np	nn	np	nn	np	nn	nn	nn	np	np	nn	nn	np	np	np	np	nn	nn	nn	nn	nn	np	np	nn	nn	np	nn	np
LG12_HB_2485_s28h2	F_1091494_L4_28_2	LG12	<nnxnp>	{-1}	(nn,np)	nn	nn	nn	np	nn	nn	np	nn	nn	np	nn	np	nn	np	np	nn	nn	nn	np	np	np	np	np	np	nn	nn	np	np	nn	nn	np	nn	np	np	nn	nn	np	nn	nn	nn	np	np	np	nn
LG12_HB_2485_s28h2	F_1091500_L4_28_2	LG12	<nnxnp>	{-1}	(nn,np)	nn	nn	nn	np	nn	nn	np	nn	nn	np	nn	np	nn	np	np	nn	nn	nn	np	np	np	np	np	np	nn	nn	np	np	nn	nn	np	nn	np	np	nn	nn	np	nn	nn	nn	np	np	np	nn
LG12_HB_2485_s28h2	F_1091502_L4_28_2	LG12	<nnxnp>	{-1}	(nn,np)	nn	nn	nn	np	nn	nn	np	nn	nn	np	nn	np	nn	np	np	nn	nn	nn	np	np	np	np	np	np	nn	nn	np	np	nn	nn	np	nn	np	np	nn	nn	np	nn	nn	nn	np	np	np	nn
LG12_HB_249	F_0113339_L12_PA	LG12	<hkxhk>	{01}	(hh,hk,kk)	hk	kk	hh	hk	kk	hh	hh	hk	hk	hk	hk	kk	hh	hh	hk	hk	hh	hk	hh	kk	hh	kk	hk	hk	hk	hh	hk	kk	hk	hh	hh	hk	hk	hk	kk	kk	hk	hh	hk	kk	hk	hk	kk	hk
LG12_HB_249	F_0113340_L12_PA	LG12	<hkxhk>	{10}	(hh,hk,kk)	hk	hh	kk	hk	hh	kk	kk	hk	hk	hk	hk	hh	kk	kk	hk	hk	kk	hk	kk	hh	kk	hh	hk	hk	hk	kk	hk	hh	hk	kk	kk	hk	hk	hk	hh	hh	hk	kk	hk	hh	hk	hk	hh	hk
LG12_HB_249	R_4304933_L12_PA	LG12	<hkxhk>	{01}	(hh,hk,kk)	hk	kk	hh	hk	kk	hh	hh	hk	hk	hk	hk	kk	hh	hh	hk	hk	hh	hk	hh	kk	hh	kk	hk	hk	hk	hh	hk	kk	hk	hh	hh	hk	hk	hk	kk	kk	hk	hh	hk	kk	hk	hk	kk	hk
LG12_HB_250	F_0114362_L12_PA	LG12	<hkxhk>	{10}	(hh,hk,kk)	hk	hh	kk	hk	hh	kk	kk	hk	hk	hk	hk	hh	kk	kk	hk	hk	kk	hk	hk	hh	kk	hh	hk	hk	hk	kk	hk	hh	hk	kk	kk	hk	hk	hk	hh	hk	hk	kk	hk	hh	hk	hh	hh	hk
LG12_HB_250	F_0114363_L12_PA	LG12	<hkxhk>	{01}	(hh,hk,kk)	hk	kk	hh	hk	kk	hh	hh	hk	hk	hk	hk	kk	hh	hh	hk	hk	hh	hk	hk	kk	hh	kk	hk	hk	hk	hh	hk	kk	hk	hh	hh	hk	hk	hk	kk	hk	hk	hh	hk	kk	hk	kk	kk	hk
LG12_HB_250	F_0114369_L12_PA	LG12	<hkxhk>	{10}	(hh,hk,kk)	hk	hh	kk	hk	hh	kk	kk	hk	hk	hk	hk	hh	kk	kk	hk	hk	kk	hk	hk	hh	kk	hh	hk	hk	hk	kk	hk	hh	hk	kk	kk	hk	hk	hk	hh	hk	hk	kk	hk	hh	hk	hh	hh	hk
LG12_HB_250	GD_01907_L12_PA	LG12	<hkxhk>	{10}	(hh,hk,kk)	hk	hh	kk	hk	hh	kk	kk	hk	hk	hk	hk	hh	kk	kk	hk	hk	kk	hk	hk	hh	kk	hh	hk	hk	hk	kk	hk	hh	hk	kk	kk	hk	hk	hk	hh	hk	hk	kk	hk	hh	hk	hh	hh	hk
LG12_HB_250	F_0114368_L12_PA	LG12	<lmxll>	{1-}	(ll,lm)	ll	ll	lm	ll	ll	lm	lm	ll	lm	ll	ll	ll	lm	lm	lm	ll	lm	lm	ll	ll	lm	ll	lm	lm	ll	lm	lm	ll	ll	lm	lm	ll	lm	lm	ll	ll	lm	lm	ll	ll	lm	ll	ll	ll
LG12_HB_250	F_0114384_L12_PA	LG12	<lmxll>	{1-}	(ll,lm)	ll	ll	lm	ll	ll	lm	lm	ll	lm	ll	ll	ll	lm	lm	lm	ll	lm	lm	ll	ll	lm	ll	lm	lm	ll	lm	lm	ll	ll	lm	lm	ll	lm	lm	ll	ll	lm	lm	ll	ll	lm	ll	ll	ll
LG12_HB_251	F_0114810_L12_PA	LG12	<nnxnp>	{-0}	(nn,np)	np	nn	np	np	nn	np	np	np	nn	np	np	nn	np	np	nn	np	np	nn	np	nn	np	nn	nn	nn	np	np	nn	nn	np	np	np	np	nn	nn	nn	np	nn	np	np	nn	nn	nn	nn	np
LG12_HB_251	F_0114819_L12_PA	LG12	<nnxnp>	{-0}	(nn,np)	np	nn	np	np	nn	np	np	np	nn	np	np	nn	np	np	nn	np	np	nn	np	nn	np	nn	nn	nn	np	np	nn	nn	np	np	np	np	nn	nn	nn	np	nn	np	np	nn	nn	nn	nn	np
LG12_HB_251	F_0114826_L12_PA	LG12	<hkxhk>	{10}	(hh,hk,kk)	hk	hh	kk	hk	hh	kk	kk	hk	hk	hk	hk	hh	kk	kk	hk	hk	kk	hk	hk	hh	kk	hh	hk	hk	hk	kk	hk	hh	hk	kk	kk	hk	hk	hk	hh	hk	hk	kk	hk	hh	hk	hh	hh	hk
LG12_HB_251	F_0114822_L12_PA	LG12	<lmxll>	{1-}	(ll,lm)	ll	ll	lm	ll	ll	lm	lm	ll	lm	ll	ll	ll	lm	lm	lm	ll	lm	lm	ll	ll	lm	ll	lm	lm	ll	lm	lm	ll	ll	lm	lm	ll	lm	lm	ll	ll	lm	lm	ll	ll	lm	ll	ll	ll
LG12_HB_251.5	R_5173113_L12_PA	LG12	<lmxll>	{1-}	(ll,lm)	ll	ll	lm	ll	ll	lm	lm	ll	lm	ll	ll	ll	lm	lm	lm	ll	lm	lm	ll	ll	lm	ll	lm	lm	ll	lm	lm	ll	ll	lm	lm	ll	lm	lm	ll	ll	lm	lm	ll	ll	lm	ll	ll	ll
LG12_HB_251.8	R_5411076_L12_PA	LG12	<lmxll>	{1-}	(ll,lm)	ll	ll	lm	ll	ll	lm	lm	ll	lm	ll	ll	ll	lm	lm	lm	ll	lm	lm	ll	ll	lm	ll	lm	lm	ll	lm	lm	ll	ll	lm	lm	ll	lm	lm	ll	ll	lm	lm	ll	ll	lm	ll	ll	ll
LG12_HB_253	F_0116519_L12_PA	LG12	<nnxnp>	{-0}	(nn,np)	np	nn	np	np	np	np	np	np	nn	np	np	nn	np	np	nn	np	np	nn	np	nn	np	nn	nn	nn	np	np	nn	nn	np	np	np	np	nn	nn	nn	np	nn	np	np	nn	nn	nn	nn	np
LG12_HB_253	F_0116521_L12_PA	LG12	<nnxnp>	{-0}	(nn,np)	np	nn	np	np	np	np	np	np	nn	np	np	nn	np	np	nn	np	np	nn	np	nn	np	nn	nn	nn	np	np	nn	nn	np	np	np	np	nn	nn	nn	np	nn	np	np	nn	nn	nn	nn	np
LG12_HB_253	F_0116528_L12_PA	LG12	<hkxhk>	{01}	(hh,hk,kk)	hk	kk	hh	hk	hk	hh	hh	hk	hk	hk	hk	kk	hh	hh	hk	hk	hh	hk	hk	kk	hh	kk	hk	hk	hk	hh	hk	kk	hk	hh	hh	hk	hk	hk	kk	hk	hk	hh	hk	kk	hk	kk	kk	hk
LG12_HB_254	F_0117243_L12_PA	LG12	<hkxhk>	{10}	(hh,hk,kk)	hk	hh	kk	hk	hk	kk	kk	hk	hk	hk	hk	hh	kk	kk	hk	hk	kk	hk	hk	hh	kk	hh	hk	hk	hk	kk	hk	hh	hk	kk	kk	hk	hk	hk	hh	hk	hk	kk	hk	hk	hk	hh	hh	hk
LG12_HB_254	F_0117245_L12_PA	LG12	<hkxhk>	{01}	(hh,hk,kk)	hk	kk	hh	hk	hk	hh	hh	hk	hk	hk	hk	kk	hh	hh	hk	hk	hh	hk	hk	kk	hh	kk	hk	hk	hk	hh	hk	kk	hk	hh	hh	hk	hk	hk	kk	hk	hk	hh	hk	hk	hk	kk	kk	hk
LG12_HB_255	F_0117717_L12_PA	LG12	<nnxnp>	{-0}	(nn,np)	np	nn	--	np	np	np	--	np	nn	np	np	nn	np	np	nn	np	np	nn	np	nn	np	nn	nn	nn	np	np	nn	nn	np	np	np	np	nn	nn	nn	np	nn	np	np	np	nn	nn	nn	np
LG12_HB_256	F_0117741_L12_PA	LG12	<nnxnp>	{-0}	(nn,np)	np	nn	np	np	np	np	np	np	np	np	np	nn	np	np	nn	np	np	nn	np	nn	np	nn	nn	nn	np	np	nn	nn	np	np	np	np	nn	nn	nn	np	nn	np	np	np	nn	nn	nn	np
LG12_HB_256	F_0117753_L12_PA	LG12	<hkxhk>	{01}	(hh,hk,kk)	hk	kk	hh	hk	hk	hh	hh	hk	hh	hk	hk	kk	hh	hh	hk	hk	hk	hk	hk	kk	hh	kk	hk	hk	hk	hh	hk	kk	hk	hh	hh	hk	hk	hk	kk	hk	hk	hh	hk	hk	hk	kk	kk	hk
LG12_HB_256	F_0117756_L12_PA	LG12	<hkxhk>	{01}	(hh,hk,kk)	hk	kk	hh	hk	hk	hh	hh	hk	hh	hk	hk	kk	hh	hh	hk	hk	hk	hk	hk	kk	hh	kk	hk	hk	hk	hh	hk	kk	hk	hh	hh	hk	hk	hk	kk	hk	hk	hh	hk	hk	hk	kk	kk	hk
LG12_HB_256	F_0117757_L12_PA	LG12	<hkxhk>	{01}	(hh,hk,kk)	hk	kk	hh	hk	hk	hh	hh	hk	hh	hk	hk	kk	hh	hh	hk	hk	hk	hk	hk	kk	hh	kk	hk	hk	hk	hh	hk	kk	hk	hh	hh	hk	hk	hk	kk	hk	hk	hh	hk	hk	hk	kk	kk	hk
LG12_HB_256	F_0117738_L12_PA	LG12	<lmxll>	{1-}	(ll,lm)	ll	ll	lm	ll	ll	lm	lm	ll	lm	ll	ll	ll	lm	lm	lm	ll	ll	lm	ll	ll	lm	ll	lm	lm	ll	lm	lm	ll	ll	lm	lm	ll	lm	lm	ll	ll	lm	lm	ll	ll	lm	ll	ll	ll
LG12_HB_257	F_0118080_L12_PA	LG12	<hkxhk>	{10}	(hh,hk,kk)	hk	hh	kk	hk	hk	kk	kk	hk	kk	hk	hk	hh	kk	kk	hk	hk	hk	hk	hk	hh	kk	hh	hk	hk	hk	kk	hk	hh	hk	kk	kk	hk	hk	hk	hh	hk	hk	kk	hk	hk	hk	hh	hh	hk
LG12_HB_257	F_0118087_L12_PA	LG12	<hkxhk>	{10}	(hh,hk,kk)	hk	hh	kk	hk	hk	kk	kk	hk	kk	hk	hk	hh	kk	kk	hk	hk	hk	hk	hk	hh	kk	hh	hk	hk	hk	kk	hk	hh	hk	kk	kk	hk	hk	hk	hh	hk	hk	kk	hk	hk	hk	hh	hh	hk
LG12_HB_257	F_0118091_L12_PA	LG12	<hkxhk>	{01}	(hh,hk,kk)	hk	kk	hh	hk	hk	hh	hh	hk	hh	hk	hk	kk	hh	hh	hk	hk	hk	hk	hk	kk	hh	kk	hk	hk	hk	hh	hk	kk	hk	hh	hh	hk	hk	hk	kk	hk	hk	hh	hk	hk	hk	kk	kk	hk
F_0118326_L12_PA	F_0118326_L12_PA	LG12	<hkxhk>	{10}	(hh,hk,kk)	hk	hh	kk	hk	hk	kk	kk	hk	hk	hk	hk	hh	kk	kk	hk	hk	hk	hk	hk	hh	kk	hh	hk	hk	hk	kk	hk	hh	hk	kk	kk	hk	hk	hk	hh	hk	hk	kk	hk	hk	hk	hh	hh	hk
F_1109632_L13_73_3	F_1109632_L13_73_3	LG12	<lmxll>	{1-}	(ll,lm)	ll	ll	ll	ll	lm	lm	lm	ll	lm	ll	lm	lm	lm	lm	lm	ll	ll	lm	ll	ll	lm	ll	lm	lm	ll	lm	lm	ll	ll	lm	lm	ll	lm	ll	lm	lm	ll	lm	ll	ll	ll	ll	lm	ll
LG12_HB_259	F_0118484_L12_PA	LG12	<lmxll>	{1-}	(ll,lm)	ll	ll	lm	ll	ll	lm	lm	ll	lm	ll	ll	ll	lm	lm	lm	ll	ll	lm	ll	ll	lm	ll	lm	lm	ll	lm	lm	ll	ll	lm	lm	ll	lm	lm	ll	ll	lm	lm	ll	ll	lm	ll	ll	ll
LG12_HB_259	F_0118486_L12_PA	LG12	<nnxnp>	{-0}	(nn,np)	np	nn	np	np	np	np	np	np	np	np	np	nn	np	np	nn	np	np	np	np	nn	np	nn	nn	nn	np	np	nn	nn	np	np	np	np	nn	nn	nn	np	nn	np	np	np	nn	nn	nn	np
LG12_HB_2609_s91h3	F_1115959_L5_91_3	LG12	<nnxnp>	{-1}	(nn,np)	nn	nn	nn	np	nn	np	np	nn	nn	np	nn	np	nn	np	np	nn	nn	nn	np	np	np	np	np	nn	nn	nn	np	np	nn	nn	np	nn	np	np	nn	nn	np	nn	nn	nn	np	np	np	nn
LG12_HB_2609_s91h3	F_1115961_L5_91_3	LG12	<nnxnp>	{-1}	(nn,np)	nn	nn	nn	np	nn	np	--	nn	nn	np	nn	np	nn	np	np	nn	nn	nn	np	np	np	np	np	nn	nn	nn	np	np	nn	nn	np	nn	np	np	nn	nn	np	nn	nn	nn	np	np	np	nn
LG12_HB_261	F_0118958_L12_PA	LG12	<lmxll>	{1-}	(ll,lm)	ll	ll	lm	ll	ll	lm	lm	ll	lm	ll	ll	ll	lm	lm	lm	ll	ll	lm	ll	ll	lm	ll	lm	lm	ll	lm	lm	ll	ll	lm	lm	ll	lm	lm	ll	ll	lm	lm	ll	ll	lm	ll	ll	ll
LG12_HB_261	F_0118970_L12_PA	LG12	<nnxnp>	{-0}	(nn,np)	np	nn	np	np	np	np	np	np	np	np	np	nn	np	np	nn	np	np	np	np	nn	np	nn	nn	nn	np	np	nn	nn	np	np	np	np	nn	nn	nn	np	nn	np	np	np	nn	nn	nn	np
LG12_HB_261	F_0118976_L12_PA	LG12	<nnxnp>	{-0}	(nn,np)	np	nn	np	np	np	np	np	np	np	np	np	nn	np	np	nn	np	np	np	np	nn	np	nn	nn	nn	np	np	nn	nn	np	np	np	np	nn	nn	nn	np	nn	np	np	np	nn	nn	nn	np
LG12_HB_261	GD_01703_L12_PA	LG12	<nnxnp>	{-0}	(nn,np)	np	nn	np	np	np	np	np	np	np	np	np	nn	np	np	nn	np	np	np	np	nn	np	nn	nn	nn	np	np	nn	nn	np	np	np	np	nn	nn	nn	np	nn	np	np	np	nn	nn	nn	np
$F_1116043x_LG12	$F_1116043x_LG12	LG12	<lmxll>	{0-}	(ll,lm)	lm	lm	lm	lm	ll	ll	ll	lm	ll	lm	ll	ll	ll	ll	ll	lm	lm	ll	lm	lm	ll	lm	ll	ll	lm	ll	ll	lm	lm	ll	ll	lm	ll	lm	ll	ll	lm	ll	lm	lm	lm	lm	ll	lm
LG12_HB_263	F_0119348_L12_PA	LG12	<lmxll>	{1-}	(ll,lm)	ll	ll	lm	ll	ll	lm	lm	ll	lm	ll	ll	ll	lm	lm	lm	ll	ll	lm	ll	ll	lm	ll	lm	lm	ll	lm	lm	ll	ll	lm	lm	ll	lm	lm	ll	ll	lm	lm	ll	ll	lm	ll	ll	ll
LG12_HB_263	F_0119353_L12_PA	LG12	<lmxll>	{1-}	(ll,lm)	ll	ll	lm	ll	ll	lm	lm	ll	lm	ll	ll	ll	lm	lm	lm	ll	ll	lm	ll	ll	lm	ll	lm	lm	ll	lm	lm	ll	ll	lm	lm	ll	lm	lm	ll	ll	lm	lm	ll	ll	lm	ll	ll	ll
LG12_HB_263	R_8802561_L12_PA	LG12	<lmxll>	{1-}	(ll,lm)	ll	ll	lm	ll	ll	lm	lm	ll	lm	ll	ll	ll	lm	lm	lm	ll	ll	lm	ll	ll	lm	ll	lm	lm	ll	lm	lm	ll	ll	lm	lm	ll	lm	lm	ll	ll	lm	lm	ll	ll	lm	ll	ll	ll
LG12_HB_263	R_8805420_L12_PA	LG12	<lmxll>	{1-}	(ll,lm)	ll	ll	lm	ll	ll	lm	lm	ll	lm	ll	ll	ll	lm	lm	lm	ll	ll	lm	ll	ll	lm	ll	lm	lm	ll	lm	lm	ll	ll	lm	lm	ll	lm	lm	ll	ll	lm	lm	ll	ll	lm	ll	ll	ll
LG12_HB_263	F_0119339_L12_PA	LG12	<nnxnp>	{-0}	(nn,np)	np	nn	np	np	np	np	np	np	np	np	np	nn	np	np	nn	np	np	np	np	nn	np	nn	nn	nn	np	np	nn	nn	np	np	np	np	nn	nn	nn	np	nn	np	np	np	nn	nn	nn	np
LG12_HB_263	F_0119340_L12_PA	LG12	<hkxhk>	{01}	(hh,hk,kk)	hk	kk	hh	hk	hk	hh	hh	hk	hh	hk	hk	kk	hh	hh	hk	hk	hk	hh	hk	kk	hh	kk	hk	hk	hk	hh	hk	kk	hk	hh	hh	hk	hk	hk	kk	hk	hk	hh	hk	hk	hk	kk	kk	hk
LG12_HB_263	F_0119357_L12_PA	LG12	<nnxnp>	{-0}	(nn,np)	np	nn	np	np	np	np	np	np	np	np	np	nn	np	np	nn	np	np	np	np	nn	np	nn	nn	nn	np	np	nn	nn	np	np	np	np	nn	nn	nn	np	nn	np	np	np	nn	nn	nn	np
LG12_HB_263	F_0119366_L12_PA	LG12	<hkxhk>	{01}	(hh,hk,kk)	hk	kk	hh	hk	hk	hh	hh	hk	hh	hk	hk	kk	hh	hh	hk	hk	hk	hh	hk	kk	hh	kk	hk	hk	hk	hh	hk	kk	hk	hh	hh	hk	hk	hk	kk	hk	hk	hh	hk	hk	hk	kk	kk	hk
LG12_HB_263	R_8810680_L12_PA	LG12	<nnxnp>	{-0}	(nn,np)	np	nn	np	np	np	np	np	np	np	np	np	nn	np	np	nn	np	np	np	np	nn	np	nn	nn	nn	np	np	nn	nn	np	np	np	np	nn	nn	nn	np	nn	np	np	np	nn	nn	nn	np
LG12_HB_264	F_0119584_L12_PA	LG12	<efxeg>	{10}	(ee,ef,eg,fg)	eg	ee	fg	eg	eg	fg	fg	eg	fg	eg	eg	ee	fg	fg	ef	eg	eg	fg	eg	ee	fg	ee	ef	ef	eg	fg	ef	ee	eg	fg	fg	eg	ef	ef	ee	eg	ef	fg	eg	eg	ef	ee	ee	eg
LG12_HB_265	F_0120075_L12_PA	LG12	<nnxnp>	{-0}	(nn,np)	np	nn	np	np	np	np	np	np	np	np	np	nn	np	np	nn	np	np	np	np	nn	np	nn	nn	nn	np	np	nn	nn	np	np	np	np	nn	nn	np	np	nn	np	np	np	nn	nn	nn	np
LG12_HB_265	F_0120077_L12_PA	LG12	<nnxnp>	{-0}	(nn,np)	np	nn	np	np	np	np	np	np	np	np	np	nn	np	np	nn	np	np	np	np	nn	np	nn	nn	nn	np	np	nn	nn	np	np	np	np	nn	nn	np	np	nn	np	np	np	nn	nn	nn	np
LG12_HB_265	F_0120081_L12_PA	LG12	<hkxhk>	{01}	(hh,hk,kk)	hk	kk	hh	hk	hk	hh	hh	hk	hh	hk	hk	kk	hh	hh	hk	hk	hk	hh	hk	kk	hh	kk	hk	hk	hk	hh	hk	kk	hk	hh	hh	hk	hk	hk	hk	hk	kk	hh	hk	hk	hk	kk	kk	hk
LG12_HB_265	F_0120095_L12_PA	LG12	<nnxnp>	{-0}	(nn,np)	np	nn	np	np	np	np	np	np	np	np	np	nn	np	np	nn	np	np	np	np	nn	np	nn	nn	nn	np	np	nn	nn	np	np	np	np	nn	nn	np	np	nn	np	np	np	nn	nn	nn	np
LG12_HB_265	F_0120098_L12_PA	LG12	<hkxhk>	{10}	(hh,hk,kk)	hk	hh	kk	hk	hk	kk	kk	hk	kk	hk	hk	hh	kk	kk	hk	hk	hk	kk	hk	hh	kk	hh	hk	hk	hk	kk	hk	hh	hk	kk	kk	hk	hk	hk	hk	hk	hh	kk	hk	hk	hk	hh	hh	hk
LG12_HB_265	F_0120078_L12_PA	LG12	<lmxll>	{1-}	(ll,lm)	ll	ll	lm	ll	ll	lm	lm	ll	lm	ll	ll	ll	lm	lm	lm	ll	ll	lm	ll	ll	lm	ll	lm	lm	ll	lm	lm	ll	ll	lm	lm	ll	lm	lm	ll	ll	ll	lm	ll	ll	lm	ll	ll	ll
LG12_HB_265	F_0120082_L12_PA	LG12	<lmxll>	{1-}	(ll,lm)	ll	ll	lm	ll	ll	lm	lm	ll	lm	ll	ll	ll	lm	lm	lm	ll	ll	lm	ll	ll	lm	ll	lm	lm	ll	lm	lm	ll	ll	lm	lm	ll	lm	lm	ll	ll	ll	lm	ll	ll	lm	ll	ll	ll
LG12_HB_265.5	R_9330075_L12_PA	LG12	<lmxll>	{1-}	(ll,lm)	ll	ll	lm	ll	--	lm	lm	ll	lm	ll	ll	ll	lm	lm	lm	ll	ll	lm	ll	ll	lm	ll	lm	lm	ll	lm	lm	ll	ll	lm	lm	ll	lm	lm	ll	ll	lm	lm	ll	ll	lm	ll	ll	ll
LG12_HB_265.5	R_9333311_L12_PA	LG12	<nnxnp>	{-0}	(nn,np)	np	nn	np	np	np	np	np	np	np	np	np	nn	np	np	nn	np	np	np	np	nn	np	nn	nn	nn	np	np	nn	nn	np	np	np	np	nn	nn	np	np	nn	np	np	np	nn	nn	nn	np
LG12_HB_268	F_0121061_L12_PA	LG12	<nnxnp>	{-0}	(nn,np)	np	np	np	np	np	np	np	np	np	np	np	nn	np	np	nn	np	np	np	nn	nn	np	nn	nn	nn	np	np	nn	nn	np	np	np	np	nn	nn	np	np	nn	np	np	np	nn	nn	nn	np
LG12_HB_268	F_0121073_L12_PA	LG12	<nnxnp>	{-0}	(nn,np)	np	np	np	np	np	np	np	np	np	np	np	nn	np	np	nn	np	np	np	nn	nn	np	nn	nn	nn	np	np	nn	nn	np	np	np	np	nn	nn	np	np	nn	np	np	np	nn	nn	nn	np
LG12_HB_268	F_0121089_L12_PA	LG12	<nnxnp>	{-0}	(nn,np)	np	np	np	np	np	np	np	np	np	np	np	nn	np	np	nn	np	np	np	nn	nn	np	nn	nn	nn	np	np	nn	nn	np	np	np	np	nn	nn	np	np	nn	np	np	np	nn	nn	nn	np
LG12_HB_268	F_0121090_L12_PA	LG12	<nnxnp>	{-0}	(nn,np)	np	np	np	np	np	np	np	np	np	np	np	nn	np	np	nn	np	np	np	nn	nn	np	nn	nn	nn	np	np	nn	nn	np	np	np	np	nn	nn	np	np	nn	np	np	np	nn	nn	nn	np
cF_0121066_L12_PA	F_0121066_L12_PA	LG12	<lmxll>	{1-}	(ll,lm)	ll	ll	ll	ll	lm	lm	lm	ll	lm	ll	lm	lm	lm	lm	lm	ll	ll	lm	ll	ll	lm	ll	lm	lm	ll	lm	lm	ll	ll	lm	lm	ll	lm	ll	lm	lm	ll	lm	ll	ll	ll	ll	lm	ll
F_0123463_L12_PA	F_0123463_L12_PA	LG12	<nnxnp>	{-0}	(nn,np)	np	np	np	np	np	np	np	np	np	np	np	nn	np	np	nn	np	np	np	nn	nn	np	nn	nn	nn	np	np	nn	nn	np	np	np	np	nn	nn	np	np	nn	np	np	np	nn	nn	nn	np
LG12_HB_274	F_0124088_L12_PA	LG12	<nnxnp>	{-0}	(nn,np)	np	np	np	np	np	np	np	np	np	np	np	nn	np	np	nn	np	np	np	nn	nn	np	nn	nn	nn	np	np	nn	nn	np	np	np	np	nn	nn	np	np	nn	np	np	np	nn	nn	nn	np
LG12_HB_274	F_0124090_L12_PA	LG12	<nnxnp>	{-0}	(nn,np)	np	np	np	np	np	np	np	np	np	np	np	nn	np	np	nn	np	np	np	nn	nn	np	nn	nn	nn	np	np	nn	nn	np	np	np	np	nn	nn	np	np	nn	np	np	np	nn	nn	nn	np
LG12_HB_274	F_0124093_L12_PA	LG12	<nnxnp>	{-0}	(nn,np)	np	np	np	np	np	np	--	np	np	np	np	nn	np	np	nn	np	np	np	nn	nn	np	nn	nn	nn	np	np	nn	nn	np	np	np	np	nn	nn	np	np	nn	np	np	np	nn	nn	nn	np
LG12_HB_274	F_0124091_L12_PA	LG12	<lmxll>	{1-}	(ll,lm)	ll	ll	lm	ll	lm	lm	lm	ll	lm	ll	ll	ll	lm	lm	lm	ll	ll	lm	ll	ll	lm	ll	lm	lm	ll	lm	lm	ll	ll	lm	lm	ll	lm	lm	ll	ll	ll	lm	ll	ll	lm	ll	ll	ll
LG12_HB_276	F_0124568_L12_PA	LG12	<nnxnp>	{-0}	(nn,np)	np	np	np	np	np	np	np	np	np	np	np	nn	np	np	nn	np	np	np	nn	nn	np	nn	nn	nn	np	np	nn	nn	np	np	np	np	nn	nn	np	np	nn	np	np	np	nn	nn	nn	np
LG12_HB_276	F_0124582_L12_PA	LG12	<nnxnp>	{-0}	(nn,np)	np	np	np	np	np	np	np	np	np	np	np	nn	np	np	nn	np	np	np	nn	nn	np	nn	nn	nn	np	np	nn	nn	np	np	np	np	nn	nn	np	np	nn	np	np	np	nn	nn	nn	np
LG12_HB_276	F_0124583_L12_PA	LG12	<hkxhk>	{10}	(hh,hk,kk)	hk	hk	kk	hk	kk	kk	kk	hk	kk	hk	hk	hh	kk	kk	hk	hk	hk	kk	--	hh	kk	hh	hk	hk	hk	kk	hk	hh	hk	kk	kk	hk	hk	hk	hk	hk	hh	kk	hk	hk	hk	hh	hh	hk
LG12_HB_276	F_0124597_L12_PA	LG12	<nnxnp>	{-0}	(nn,np)	np	np	np	np	np	np	np	np	np	np	np	nn	np	np	nn	np	np	np	nn	nn	np	nn	nn	nn	np	np	nn	nn	np	np	np	np	nn	nn	np	np	nn	np	np	np	nn	nn	nn	np
LG12_HB_276	F_0124600_L12_PA	LG12	<lmxll>	{1-}	(ll,lm)	ll	ll	lm	ll	lm	lm	lm	ll	lm	ll	ll	ll	lm	lm	lm	ll	ll	lm	ll	ll	lm	ll	lm	lm	ll	lm	lm	ll	ll	lm	lm	ll	lm	lm	ll	ll	ll	lm	ll	ll	lm	ll	ll	ll
LG12_HB_276	F_0124614_L12_PA	LG12	<lmxll>	{1-}	(ll,lm)	ll	ll	lm	ll	lm	lm	lm	ll	lm	ll	ll	ll	lm	lm	lm	ll	ll	lm	ll	ll	lm	ll	lm	lm	ll	lm	lm	ll	ll	lm	lm	ll	lm	lm	ll	ll	ll	lm	ll	ll	lm	ll	ll	ll
LG12_HB_277	F_0124929_L12_PA	LG12	<hkxhk>	{10}	(hh,hk,kk)	hk	hk	kk	hk	kk	kk	kk	hk	kk	hk	hk	hh	kk	kk	hk	hk	hk	kk	hh	hh	kk	hh	hk	hk	hk	kk	hk	hh	hk	kk	kk	hk	hk	hk	hk	hk	hh	kk	hk	hk	hk	hh	hh	hk
LG12_HB_277	F_0124935_L12_PA	LG12	<hkxhk>	{10}	(hh,hk,kk)	hk	hk	kk	hk	kk	kk	kk	hk	kk	hk	hk	hh	kk	kk	hk	hk	hk	kk	--	hh	kk	hh	hk	hk	hk	kk	hk	hh	hk	kk	kk	hk	hk	hk	hk	hk	hh	kk	hk	hk	hk	hh	hh	hk
LG12_HB_277	F_0124944_L12_PA	LG12	<lmxll>	{1-}	(ll,lm)	ll	ll	lm	ll	lm	lm	lm	ll	lm	ll	ll	ll	lm	lm	lm	ll	ll	lm	ll	ll	lm	ll	lm	lm	ll	lm	lm	ll	ll	lm	lm	ll	lm	lm	ll	ll	ll	lm	ll	ll	lm	ll	ll	ll
LG12_HB_277	F_0124936_L12_PA	LG12	<nnxnp>	{-0}	(nn,np)	np	np	np	np	np	np	np	np	np	np	np	nn	np	np	nn	np	np	np	nn	nn	np	nn	nn	nn	np	np	nn	nn	np	np	np	np	nn	nn	np	np	nn	np	np	np	nn	nn	nn	np
LG12_HB_277	F_0124940_L12_PA	LG12	<nnxnp>	{-0}	(nn,np)	np	np	np	np	np	np	np	np	np	np	np	nn	np	np	nn	np	np	np	nn	nn	np	nn	nn	nn	np	np	nn	nn	np	np	np	np	nn	nn	np	np	nn	np	np	np	nn	nn	nn	np
LG12_HB_277	F_0124942_L12_PA	LG12	<nnxnp>	{-0}	(nn,np)	np	np	np	np	np	np	np	np	np	np	np	nn	np	np	nn	np	np	np	nn	nn	np	nn	nn	nn	np	np	nn	nn	np	np	np	np	nn	nn	np	np	nn	np	np	np	nn	nn	nn	np
LG12_HB_278	F_0125385_L12_PA	LG12	<hkxhk>	{10}	(hh,hk,kk)	hk	hk	kk	hk	kk	kk	kk	hk	kk	hk	hk	hh	kk	kk	hk	hk	hk	kk	hh	hh	kk	hh	hk	hk	hk	kk	hk	hh	hk	kk	kk	hk	hk	hk	hk	hk	hh	kk	hk	hk	hk	hh	hk	hk
LG12_HB_278	F_0125386_L12_PA	LG12	<nnxnp>	{-0}	(nn,np)	np	np	np	np	np	np	np	np	np	np	np	nn	np	np	nn	np	np	np	nn	nn	np	nn	nn	nn	np	np	nn	nn	np	np	np	np	nn	nn	np	np	nn	np	np	np	nn	nn	nn	np
LG12_HB_279	F_0125520_L12_PA	LG12	<lmxll>	{1-}	(ll,lm)	ll	ll	lm	ll	lm	lm	lm	ll	lm	ll	ll	ll	lm	lm	lm	ll	ll	lm	ll	ll	lm	ll	lm	lm	ll	lm	lm	ll	ll	lm	lm	ll	lm	lm	ll	ll	ll	lm	ll	ll	lm	ll	lm	ll
LG12_HB_279	F_0125525_L12_PA	LG12	<hkxhk>	{01}	(hh,hk,kk)	hk	hk	hh	hk	hh	hh	hh	hk	hh	hk	hk	kk	hh	hh	hk	hk	hk	hh	kk	kk	hh	kk	hk	hk	hk	hh	hk	kk	hk	hh	hh	hk	hk	hk	hk	hk	kk	hh	hk	hk	hk	kk	hk	hk
LG12_HB_281	F_0126161_L12_PA	LG12	<lmxll>	{1-}	(ll,lm)	ll	ll	lm	ll	lm	lm	lm	ll	lm	ll	ll	ll	lm	lm	lm	ll	ll	lm	--	ll	lm	ll	lm	lm	ll	lm	lm	ll	ll	lm	lm	ll	lm	lm	ll	ll	ll	lm	ll	ll	--	ll	lm	ll
LG12_HB_281	F_0126141_L12_PA	LG12	<nnxnp>	{-0}	(nn,np)	np	np	np	np	np	np	np	np	np	np	np	nn	np	np	nn	np	np	np	nn	nn	np	nn	nn	nn	np	np	nn	nn	np	np	np	np	nn	nn	np	np	nn	np	np	np	nn	nn	nn	np
LG12_HB_281	F_0126179_L12_PA	LG12	<nnxnp>	{-0}	(nn,np)	np	np	np	np	np	np	np	np	np	np	np	nn	np	np	nn	np	np	np	nn	nn	np	nn	nn	nn	np	np	nn	nn	np	np	np	np	nn	nn	np	np	nn	np	np	np	nn	nn	nn	np
LG12_HB_284	F_0127617_L12_PA	LG12	<hkxhk>	{01}	(hh,hk,kk)	hk	hk	hh	hk	hh	hh	hh	hk	hh	hk	hk	kk	hh	hh	hk	hk	hk	hh	kk	kk	hh	kk	hk	hk	hk	hh	hk	kk	hk	hh	hh	hk	hk	hk	hk	hk	kk	hh	hk	hk	hk	kk	hk	hk
LG12_HB_284	R_16317377_L12_PA	LG12	<hkxhk>	{10}	(hh,hk,kk)	hk	hk	kk	hk	kk	kk	kk	hk	kk	hk	hk	hh	kk	kk	hk	hk	hk	kk	hh	hh	kk	hh	hk	hk	hk	kk	hk	hh	hk	kk	kk	hk	hk	hk	hk	hk	hh	kk	hk	hk	hk	hh	hk	hk
LG12_HB_284.5	R_16369231_L12_PA	LG12	<hkxhk>	{10}	(hh,hk,kk)	hk	hk	kk	hk	kk	kk	kk	hk	kk	hk	hk	hh	kk	kk	hk	hk	hk	kk	hh	hh	kk	hh	hk	hk	hk	kk	hk	hh	hk	kk	kk	hk	hk	hk	hk	hk	hh	kk	hk	hk	hk	hh	hk	hk
LG12_HB_285	F_0128307_L12_PA	LG12	<hkxhk>	{01}	(hh,hk,kk)	hk	hk	hh	hk	hh	hh	hh	hk	hh	hk	hk	kk	hh	hh	hk	hk	hk	hh	kk	kk	hh	kk	hk	hk	hk	hh	hk	kk	hk	hh	hh	hk	hk	hk	hk	hk	kk	hh	hk	hk	hk	kk	hk	hk
LG12_HB_286	F_0128827_L12_PA	LG12	<lmxll>	{1-}	(ll,lm)	ll	ll	lm	ll	lm	lm	lm	ll	lm	ll	ll	ll	lm	lm	lm	ll	ll	lm	ll	ll	lm	ll	lm	lm	ll	lm	lm	ll	ll	lm	lm	ll	lm	lm	ll	ll	ll	lm	ll	ll	lm	ll	lm	ll
LG12_HB_286	F_0128851_L12_PA	LG12	<lmxll>	{1-}	(ll,lm)	ll	ll	lm	ll	lm	lm	lm	ll	lm	ll	ll	ll	lm	lm	lm	ll	ll	lm	ll	ll	lm	ll	lm	lm	ll	lm	lm	ll	ll	lm	lm	ll	lm	lm	ll	ll	ll	lm	ll	ll	lm	ll	lm	ll
LG12_HB_286	F_0128823_L12_PA	LG12	<nnxnp>	{-0}	(nn,np)	np	np	np	np	np	np	np	np	np	np	np	nn	np	np	nn	np	np	np	nn	nn	np	nn	nn	nn	np	np	nn	nn	np	np	np	np	nn	nn	np	np	nn	np	np	np	nn	nn	nn	np
LG12_HB_287	F_0129376_L12_PA	LG12	<hkxhk>	{01}	(hh,hk,kk)	hk	hk	hh	hk	hh	hh	hh	hk	hh	hk	hk	hk	hh	hh	hk	hk	hk	hh	kk	kk	hh	kk	hk	hk	hk	hh	hk	kk	hk	hh	hh	hk	hk	hk	hk	hk	kk	hh	hk	hk	hk	kk	hk	hk
LG12_HB_287	F_0129370_L12_PA	LG12	<lmxll>	{1-}	(ll,lm)	ll	ll	lm	ll	lm	lm	lm	ll	lm	ll	ll	lm	lm	lm	lm	ll	ll	lm	ll	ll	lm	ll	lm	lm	ll	lm	lm	ll	ll	lm	lm	ll	lm	lm	ll	ll	ll	lm	ll	ll	lm	ll	lm	ll
LG12_HB_287	F_0129371_L12_PA	LG12	<lmxll>	{1-}	(ll,lm)	ll	ll	lm	ll	lm	lm	lm	ll	lm	ll	ll	lm	lm	lm	lm	ll	ll	lm	ll	ll	lm	ll	lm	lm	ll	lm	lm	ll	ll	lm	lm	ll	lm	lm	ll	ll	ll	lm	ll	ll	lm	ll	lm	ll
LG12_HB_287	F_0129398_L12_PA	LG12	<lmxll>	{1-}	(ll,lm)	ll	ll	lm	ll	lm	lm	lm	ll	lm	ll	ll	lm	lm	lm	lm	ll	ll	lm	ll	ll	lm	ll	lm	lm	ll	lm	lm	ll	ll	lm	lm	ll	lm	lm	ll	ll	ll	lm	ll	ll	lm	ll	lm	ll
LG12_HB_287	R_17312775_L12_PA	LG12	<lmxll>	{1-}	(ll,lm)	ll	ll	lm	ll	lm	lm	lm	ll	lm	ll	ll	lm	lm	lm	lm	ll	ll	lm	ll	ll	lm	ll	lm	lm	ll	lm	lm	ll	ll	lm	lm	ll	lm	lm	ll	ll	ll	lm	ll	ll	lm	ll	lm	ll
R_17368072_L12_PA	R_17368072_L12_PA	LG12	<lmxll>	{1-}	(ll,lm)	ll	ll	lm	ll	lm	lm	lm	ll	lm	ll	ll	lm	lm	lm	lm	ll	ll	lm	ll	ll	lm	ll	lm	lm	ll	lm	lm	ll	ll	lm	lm	ll	lm	lm	ll	ll	ll	lm	ll	ll	lm	ll	lm	ll
LG12_HB_288	F_0130114_L12_PA	LG12	<lmxll>	{1-}	(ll,lm)	ll	ll	lm	ll	lm	lm	lm	ll	lm	ll	ll	lm	lm	lm	lm	ll	ll	lm	ll	ll	lm	ll	lm	lm	ll	lm	lm	ll	ll	lm	lm	ll	lm	lm	ll	ll	ll	lm	ll	ll	lm	ll	lm	ll
LG12_HB_288	F_0130131_L12_PA	LG12	<lmxll>	{1-}	(ll,lm)	ll	ll	lm	ll	lm	lm	lm	ll	lm	ll	ll	lm	lm	lm	lm	ll	ll	lm	ll	ll	lm	ll	lm	lm	ll	lm	lm	ll	ll	lm	lm	ll	lm	lm	ll	ll	ll	lm	ll	ll	lm	ll	lm	ll
LG12_HB_288	F_0130143_L12_PA	LG12	<lmxll>	{1-}	(ll,lm)	ll	ll	lm	ll	lm	lm	lm	ll	lm	ll	ll	lm	lm	lm	lm	ll	ll	lm	ll	ll	lm	ll	lm	lm	ll	lm	lm	ll	ll	lm	lm	ll	lm	lm	ll	ll	ll	lm	ll	ll	lm	ll	lm	ll
LG12_HB_290	F_0130990_L12_PA	LG12	<lmxll>	{0-}	(ll,lm)	lm	lm	ll	lm	ll	ll	ll	lm	ll	lm	lm	ll	ll	ll	ll	lm	lm	ll	lm	lm	ll	lm	ll	ll	lm	ll	ll	lm	lm	ll	ll	lm	ll	ll	lm	lm	lm	ll	lm	lm	ll	lm	ll	lm
LG12_HB_290	F_0130996_L12_PA	LG12	<lmxll>	{0-}	(ll,lm)	lm	lm	ll	lm	ll	ll	ll	lm	ll	lm	lm	ll	ll	ll	ll	lm	lm	ll	lm	lm	ll	lm	ll	ll	lm	ll	ll	lm	lm	ll	ll	lm	ll	ll	lm	lm	lm	ll	lm	lm	ll	lm	ll	lm
LG12_HB_291	F_0131435_L12_PA	LG12	<nnxnp>	{-0}	(nn,np)	np	np	np	np	np	np	np	np	np	np	np	nn	np	np	nn	np	np	np	nn	nn	np	nn	nn	nn	np	np	nn	nn	np	np	nn	np	nn	nn	np	np	nn	np	np	np	nn	nn	nn	np
GD_01555_L12_PA	GD_01555_L12_PA	LG12	<nnxnp>	{-1}	(nn,np)	nn	nn	nn	nn	nn	nn	nn	nn	nn	nn	nn	np	nn	nn	np	nn	nn	nn	np	np	np	np	np	np	nn	nn	np	np	nn	nn	np	nn	np	np	nn	nn	np	nn	nn	nn	np	np	np	nn
LG12_HB_292	F_0131933_L12_PA	LG12	<nnxnp>	{-1}	(nn,np)	nn	nn	nn	nn	nn	nn	nn	nn	nn	nn	nn	np	nn	nn	np	nn	nn	nn	np	np	np	np	np	np	nn	nn	np	np	nn	nn	np	nn	np	np	nn	nn	np	nn	nn	nn	np	np	np	nn
LG12_HB_292	F_0131936_L12_PA	LG12	<nnxnp>	{-1}	(nn,np)	nn	nn	nn	nn	nn	nn	nn	nn	nn	nn	nn	np	nn	nn	np	nn	nn	nn	np	np	np	np	np	np	nn	nn	np	np	nn	nn	np	nn	np	np	nn	nn	np	nn	nn	nn	np	np	np	nn
LG12_HB_292	R_19224299_L12_PA	LG12	<hkxhk>	{10}	(hh,hk,kk)	hk	hk	kk	hk	kk	kk	kk	hk	kk	hk	hk	hk	kk	kk	hk	hk	hk	kk	hh	hh	hk	hh	hk	hk	hk	kk	hk	hh	hk	kk	hk	hk	hk	hh	hk	hk	hh	kk	hk	hk	hk	hh	hk	hk
LG12_HB_292	F_0131929_L12_PA	LG12	<lmxll>	{0-}	(ll,lm)	lm	lm	ll	lm	ll	ll	ll	lm	ll	lm	lm	ll	ll	ll	ll	lm	lm	ll	lm	lm	ll	lm	ll	ll	lm	ll	ll	lm	lm	ll	ll	lm	ll	lm	lm	lm	lm	ll	lm	lm	ll	lm	ll	lm
LG12_HB_292	F_0131938_L12_PA	LG12	<lmxll>	{0-}	(ll,lm)	lm	lm	ll	lm	ll	ll	ll	lm	ll	lm	lm	ll	ll	ll	ll	lm	lm	ll	lm	lm	ll	lm	ll	ll	lm	ll	ll	lm	lm	ll	ll	lm	ll	lm	lm	lm	lm	ll	lm	lm	ll	lm	ll	lm
LG12_HB_292.5	R_19244913_L12_PA	LG12	<lmxll>	{0-}	(ll,lm)	lm	lm	ll	lm	ll	ll	ll	lm	ll	lm	lm	ll	ll	ll	ll	lm	lm	ll	lm	lm	ll	lm	ll	ll	lm	ll	ll	lm	lm	ll	ll	lm	ll	lm	lm	lm	lm	ll	lm	lm	ll	lm	ll	lm
LG12_HB_293.5	R_21195004_L12_PA	LG12	<nnxnp>	{-0}	(nn,np)	np	np	np	np	np	np	np	np	np	np	np	nn	np	np	nn	np	np	np	nn	nn	nn	nn	nn	nn	np	np	nn	nn	np	np	nn	np	nn	nn	np	np	nn	np	np	np	nn	nn	nn	np
LG12_HB_296	F_0133548_L12_PA	LG12	<nnxnp>	{-1}	(nn,np)	nn	nn	nn	nn	nn	nn	nn	nn	nn	nn	nn	np	nn	nn	np	nn	nn	nn	np	np	nn	np	np	np	nn	nn	np	np	nn	nn	np	nn	np	np	nn	nn	np	nn	nn	nn	np	np	np	nn
LG12_HB_296	F_0133559_L12_PA	LG12	<nnxnp>	{-1}	(nn,np)	nn	nn	nn	nn	nn	nn	nn	nn	nn	nn	nn	np	nn	nn	np	nn	nn	nn	np	np	nn	np	np	np	nn	nn	np	np	nn	nn	np	nn	np	np	nn	nn	np	nn	nn	nn	np	np	np	nn
LG12_HB_296	R_20525005_L12_PA	LG12	<nnxnp>	{-1}	(nn,np)	nn	nn	nn	nn	nn	nn	nn	nn	nn	nn	nn	np	nn	nn	np	nn	nn	nn	np	np	nn	np	np	np	nn	nn	np	np	nn	nn	np	nn	np	np	nn	nn	np	nn	nn	nn	np	np	np	nn
LG12_HB_297	F_0133815_L12_PA	LG12	<hkxhk>	{01}	(hh,hk,kk)	hk	hk	hh	hk	hh	hh	hk	hk	hh	hk	hk	hk	hh	hh	hk	hk	hk	hh	kk	kk	hk	kk	hk	hk	hk	hh	hk	kk	hk	hh	hk	hk	hk	kk	hk	hk	kk	hh	hk	hk	hk	kk	hk	hk
LG12_HB_297	F_0133816_L12_PA	LG12	<nnxnp>	{-0}	(nn,np)	np	np	np	np	np	np	nn	np	np	np	np	nn	np	np	nn	np	np	np	nn	nn	nn	nn	nn	nn	np	np	nn	nn	np	np	nn	np	nn	nn	np	np	nn	np	np	np	nn	nn	nn	np
LG12_HB_297	F_0133817_L12_PA	LG12	<nnxnp>	{-0}	(nn,np)	np	np	np	np	np	np	nn	np	np	np	np	nn	np	np	nn	np	np	np	nn	nn	nn	nn	nn	nn	np	np	nn	nn	np	np	nn	np	nn	nn	np	np	nn	np	np	np	nn	nn	nn	np
LG12_HB_297	F_0133818_L12_PA	LG12	<nnxnp>	{-0}	(nn,np)	np	np	np	np	np	np	nn	np	np	np	np	nn	np	np	nn	np	np	np	nn	nn	nn	nn	nn	nn	np	np	nn	nn	np	np	nn	np	nn	nn	np	np	nn	np	np	np	nn	nn	nn	np
LG12_HB_297	F_0133819_L12_PA	LG12	<nnxnp>	{-0}	(nn,np)	np	np	np	np	np	np	nn	np	np	np	np	nn	np	np	nn	np	np	np	nn	nn	nn	nn	nn	nn	np	np	nn	nn	np	np	nn	np	nn	nn	np	np	nn	np	np	np	nn	nn	nn	np
LG12_HB_297	F_0133826_L12_PA	LG12	<nnxnp>	{-1}	(nn,np)	nn	nn	nn	nn	nn	nn	np	nn	nn	nn	nn	np	nn	nn	np	nn	nn	nn	np	np	np	np	np	np	nn	nn	np	np	nn	nn	np	nn	np	np	nn	nn	np	nn	nn	nn	np	np	np	nn
LG12_HB_297	R_21248954_L12_PA	LG12	<nnxnp>	{-1}	(nn,np)	nn	nn	nn	nn	nn	nn	np	nn	nn	nn	nn	np	nn	nn	np	nn	nn	nn	np	np	np	np	np	np	nn	nn	np	np	nn	nn	np	nn	np	np	nn	nn	np	nn	nn	nn	np	np	np	nn
LG12_HB_297	R_21264640_L12_PA	LG12	<nnxnp>	{-0}	(nn,np)	np	np	np	np	np	np	nn	np	np	np	np	nn	np	np	nn	np	np	np	nn	nn	nn	nn	nn	nn	np	np	nn	nn	np	np	nn	np	nn	nn	np	np	nn	np	np	np	nn	nn	nn	np
LG12_HB_300	F_0134628_L12_PA	LG12	<nnxnp>	{-1}	(nn,np)	nn	nn	nn	nn	nn	nn	np	nn	nn	nn	nn	np	nn	nn	np	nn	nn	nn	np	np	np	np	np	np	nn	nn	np	np	nn	nn	np	nn	np	np	nn	nn	np	nn	nn	nn	np	np	np	nn
LG12_HB_300	F_0134629_L12_PA	LG12	<hkxhk>	{00}	(hh,hk,kk)	kk	kk	hk	kk	hk	hk	hh	kk	hk	kk	kk	hh	hk	hk	hh	kk	kk	hk	hk	hk	hh	hk	hh	hh	kk	hk	hh	hk	kk	hk	hh	kk	hh	hk	kk	kk	hk	hk	kk	kk	hh	hk	hh	kk
LG12_HB_300	F_0134639_L12_PA	LG12	<lmxll>	{1-}	(ll,lm)	ll	ll	lm	ll	lm	lm	lm	ll	lm	ll	ll	lm	lm	lm	lm	ll	ll	lm	ll	ll	lm	ll	lm	lm	ll	lm	lm	ll	ll	lm	lm	ll	lm	ll	ll	ll	ll	lm	ll	ll	lm	ll	lm	ll
LG12_HB_300	F_0134656_L12_PA	LG12	<hkxhk>	{01}	(hh,hk,kk)	hk	hk	hh	hk	hh	hh	hk	hk	hh	hk	hk	hk	hh	hh	hk	hk	hk	hh	kk	kk	hk	kk	hk	hk	hk	hh	hk	kk	hk	hh	hk	hk	hk	kk	hk	hk	kk	hh	hk	hk	hk	kk	hk	hk
LG12_HB_301	F_0134949_L12_PA	LG12	<nnxnp>	{-0}	(nn,np)	np	nn	np	np	np	np	np	np	nn	np	np	nn	np	np	nn	np	np	nn	np	nn	np	nn	nn	nn	np	np	nn	nn	np	np	np	np	nn	nn	nn	np	nn	np	np	np	nn	nn	nn	np
LG12_HB_301	F_0134978_L12_PA	LG12	<nnxnp>	{-0}	(nn,np)	np	nn	np	np	np	np	np	np	nn	np	np	nn	np	np	nn	np	np	nn	np	nn	np	nn	nn	nn	np	np	nn	nn	np	np	np	np	nn	nn	nn	np	nn	np	np	np	nn	nn	nn	np
LG12_HB_301	F_0134989_L12_PA	LG12	<lmxll>	{1-}	(ll,lm)	ll	ll	lm	ll	ll	lm	lm	ll	lm	ll	ll	ll	lm	lm	lm	ll	ll	lm	ll	ll	lm	ll	lm	lm	ll	lm	lm	ll	ll	lm	lm	ll	lm	lm	ll	ll	lm	lm	ll	ll	lm	ll	ll	ll
LG12_HB_302	F_0135153_L12_PA	LG12	<hkxhk>	{11}	(hh,hk,kk)	hh	hh	hk	hh	hk	hk	kk	hh	hk	hh	hh	kk	hk	hk	kk	hh	hh	hk	hk	hk	kk	hk	kk	kk	hh	hk	kk	hk	hh	hk	kk	hh	kk	hk	hh	hh	hk	hk	hh	hh	kk	hk	kk	hh
LG12_HB_302	F_0135158_L12_PA	LG12	<lmxll>	{1-}	(ll,lm)	ll	ll	lm	ll	lm	lm	lm	ll	lm	ll	ll	lm	lm	lm	lm	ll	ll	lm	ll	ll	lm	ll	lm	lm	ll	lm	lm	ll	ll	lm	lm	ll	lm	ll	ll	ll	ll	lm	ll	ll	lm	ll	lm	ll
LG12_HB_302	F_0135161_L12_PA	LG12	<lmxll>	{1-}	(ll,lm)	ll	ll	lm	ll	lm	lm	lm	ll	lm	ll	ll	lm	lm	lm	lm	ll	ll	lm	ll	ll	lm	ll	lm	lm	ll	lm	lm	ll	ll	lm	lm	ll	lm	ll	ll	ll	ll	lm	ll	ll	lm	ll	lm	ll
LG12_HB_302.5	GD_00314_L12_PA	LG12	<nnxnp>	{-1}	(nn,np)	nn	nn	nn	nn	nn	nn	np	nn	nn	nn	nn	np	nn	nn	np	nn	nn	nn	np	np	np	np	np	np	nn	nn	np	np	nn	nn	np	nn	np	np	nn	nn	np	nn	nn	nn	np	np	np	nn
LG12_HB_302.5	GD_01150_L12_PA	LG12	<nnxnp>	{-1}	(nn,np)	nn	nn	nn	nn	nn	nn	np	nn	nn	nn	nn	np	nn	nn	np	nn	nn	nn	np	np	np	np	np	np	nn	nn	np	np	nn	nn	np	nn	np	np	nn	nn	np	nn	nn	nn	np	np	np	nn
LG12_HB_303	F_0135442_L12_PA	LG12	<nnxnp>	{-1}	(nn,np)	nn	nn	nn	nn	nn	nn	np	nn	nn	nn	nn	np	nn	nn	np	nn	nn	nn	np	np	np	np	np	np	nn	nn	np	np	nn	nn	np	nn	np	np	nn	nn	np	nn	nn	nn	np	np	np	nn
LG12_HB_303	F_0135452_L12_PA	LG12	<lmxll>	{1-}	(ll,lm)	ll	ll	lm	ll	lm	lm	lm	ll	lm	ll	ll	lm	lm	lm	lm	ll	ll	lm	ll	ll	lm	ll	lm	lm	ll	lm	lm	ll	ll	lm	lm	ll	lm	ll	ll	ll	ll	lm	ll	ll	lm	ll	lm	ll
LG12_HB_303	F_0135458_L12_PA	LG12	<nnxnp>	{-1}	(nn,np)	nn	nn	nn	nn	nn	nn	np	nn	nn	nn	nn	np	nn	nn	np	nn	nn	nn	np	np	np	np	np	np	nn	nn	np	np	nn	nn	np	nn	np	np	nn	nn	np	nn	nn	nn	np	np	np	nn
LG12_HB_303	F_0135471_L12_PA	LG12	<hkxhk>	{01}	(hh,hk,kk)	hk	hk	hh	hk	hh	hh	hk	hk	hh	hk	hk	hk	hh	hh	hk	hk	hk	hh	kk	kk	hk	kk	hk	hk	hk	hh	hk	kk	hk	hh	hk	hk	hk	kk	hk	hk	kk	hh	hk	hk	hk	kk	hk	hk
LG12_HB_304	F_0135591_L12_PA	LG12	<lmxll>	{1-}	(ll,lm)	ll	ll	lm	ll	lm	lm	lm	ll	lm	ll	ll	lm	lm	lm	lm	ll	ll	lm	ll	ll	lm	ll	lm	lm	ll	lm	lm	ll	ll	lm	lm	ll	lm	ll	ll	ll	ll	lm	ll	ll	ll	ll	lm	ll
LG12_HB_304	F_0135596_L12_PA	LG12	<lmxll>	{1-}	(ll,lm)	ll	ll	lm	ll	lm	lm	lm	ll	lm	ll	ll	lm	lm	lm	lm	ll	ll	lm	ll	ll	lm	ll	lm	lm	ll	lm	lm	ll	ll	lm	lm	ll	lm	ll	ll	ll	ll	lm	ll	ll	ll	ll	lm	ll
LG12_HB_304	F_0135603_L12_PA	LG12	<lmxll>	{1-}	(ll,lm)	ll	ll	lm	ll	lm	lm	lm	ll	lm	ll	ll	lm	lm	lm	lm	ll	ll	lm	ll	ll	lm	ll	lm	lm	ll	lm	lm	ll	ll	lm	lm	ll	lm	ll	ll	ll	ll	lm	ll	ll	ll	ll	lm	ll
LG12_HB_304	F_0135604_L12_PA	LG12	<lmxll>	{1-}	(ll,lm)	ll	ll	lm	ll	lm	lm	lm	ll	lm	ll	ll	lm	lm	lm	lm	ll	ll	lm	ll	ll	lm	ll	lm	lm	ll	lm	lm	ll	ll	lm	lm	ll	lm	ll	ll	ll	ll	lm	ll	ll	ll	ll	lm	ll
LG12_HB_304	F_0135585_L12_PA	LG12	<nnxnp>	{-1}	(nn,np)	nn	nn	nn	np	nn	nn	np	nn	nn	nn	nn	np	nn	nn	np	nn	nn	nn	np	np	np	np	np	np	nn	nn	np	np	nn	nn	np	nn	np	np	nn	nn	np	nn	nn	nn	np	np	np	nn
LG12_HB_304	F_0135594_L12_PA	LG12	<nnxnp>	{-0}	(nn,np)	np	np	np	nn	np	np	nn	np	np	np	np	nn	np	np	nn	np	np	np	nn	nn	nn	nn	nn	nn	np	np	nn	nn	np	np	nn	np	nn	nn	np	np	nn	np	np	np	nn	nn	nn	np
LG12_HB_304	F_0135600_L12_PA	LG12	<nnxnp>	{-1}	(nn,np)	nn	nn	nn	np	nn	nn	np	nn	nn	nn	nn	np	nn	nn	np	nn	nn	nn	np	np	np	np	np	np	nn	nn	np	np	nn	nn	np	nn	np	np	nn	nn	np	nn	nn	nn	np	np	np	nn
LG12_HB_304	R_23280662_L12_PA	LG12	<nnxnp>	{-1}	(nn,np)	nn	nn	nn	np	nn	nn	np	nn	nn	nn	nn	np	nn	nn	np	nn	nn	nn	np	np	np	np	np	np	nn	nn	np	np	nn	nn	np	nn	np	np	nn	nn	np	nn	nn	nn	np	np	np	nn
LG12_HB_304	R_23385635_L12_PA	LG12	<nnxnp>	{-1}	(nn,np)	nn	nn	nn	np	nn	nn	np	nn	nn	nn	nn	np	nn	nn	np	nn	nn	nn	np	np	np	np	np	np	nn	nn	np	np	nn	--	np	nn	np	np	nn	nn	np	--	nn	nn	np	np	np	nn
LG12_HB_304.5	R_23391266_L12_PA	LG12	<nnxnp>	{-0}	(nn,np)	np	np	np	nn	np	np	nn	np	np	np	np	nn	np	np	nn	np	np	np	nn	nn	nn	nn	nn	nn	np	np	nn	nn	np	np	nn	np	nn	nn	np	np	nn	np	np	np	nn	nn	nn	np
LG12_HB_304.5	R_23400893_L12_PA	LG12	<hkxhk>	{00}	(hh,hk,kk)	kk	kk	kk	hk	hk	hk	hh	kk	hk	kk	kk	hh	hk	hk	hh	kk	kk	hk	hk	hk	hh	hk	hh	hh	kk	hk	hh	hk	kk	hk	hh	kk	hh	hk	kk	kk	hk	hk	kk	kk	hk	hk	hh	kk
LG12_HB_306	F_0136411_L12_PA	LG12	<nnxnp>	{-0}	(nn,np)	np	np	np	nn	np	np	nn	np	np	nn	np	nn	np	np	nn	np	np	np	nn	nn	nn	nn	nn	nn	np	np	nn	nn	np	np	nn	np	nn	nn	np	np	nn	np	np	np	nn	nn	nn	np
LG12_HB_306	F_0136419_L12_PA	LG12	<nnxnp>	{-1}	(nn,np)	nn	nn	nn	np	nn	nn	np	nn	nn	np	nn	np	nn	nn	np	nn	nn	nn	np	np	np	np	np	np	nn	nn	np	np	nn	nn	np	nn	np	np	nn	nn	np	nn	nn	nn	np	np	np	nn
LG12_HB_306	F_0136421_L12_PA	LG12	<nnxnp>	{-1}	(nn,np)	nn	nn	nn	np	nn	nn	np	nn	nn	np	nn	np	nn	nn	np	nn	nn	nn	np	np	np	np	np	np	nn	nn	np	np	nn	nn	np	nn	np	np	nn	nn	np	nn	nn	nn	np	np	np	nn
LG12_HB_306	GD_01798_L12_PA	LG12	<nnxnp>	{-1}	(nn,np)	nn	nn	nn	np	nn	nn	np	nn	nn	np	nn	np	nn	nn	np	nn	nn	nn	np	np	np	np	np	np	nn	nn	np	np	nn	nn	np	nn	np	np	nn	nn	np	nn	nn	nn	np	np	np	nn
LG12_HB_307	F_0137091_L12_PA	LG12	<hkxhk>	{01}	(hh,hk,kk)	hk	hk	hk	kk	hh	hh	hk	hk	hh	kk	hk	hk	hh	hh	hk	hk	hk	hh	kk	kk	hk	kk	hk	hk	hk	hh	hk	kk	hk	hh	hk	hk	hk	kk	hk	hk	kk	hh	hk	hk	kk	kk	hk	hk
LG12_HB_307	F_0137094_L12_PA	LG12	<nnxnp>	{-1}	(nn,np)	nn	nn	nn	np	nn	nn	np	nn	nn	np	nn	np	nn	nn	np	nn	nn	nn	np	np	np	np	np	np	nn	nn	np	np	nn	nn	np	nn	np	np	nn	nn	np	nn	nn	nn	np	np	np	nn
LG12_HB_307	F_0137102_L12_PA	LG12	<hkxhk>	{10}	(hh,hk,kk)	hk	hk	hk	hh	kk	kk	hk	hk	kk	hh	hk	hk	kk	kk	hk	hk	hk	kk	hh	hh	hk	hh	hk	hk	hk	kk	hk	hh	hk	kk	hk	hk	hk	hh	hk	hk	hh	kk	hk	hk	hh	hh	hk	hk
LG12_HB_307	F_0137109_L12_PA	LG12	<nnxnp>	{-1}	(nn,np)	nn	nn	nn	np	nn	nn	np	nn	nn	np	nn	np	nn	nn	np	nn	nn	nn	np	np	np	np	np	np	nn	nn	np	np	nn	nn	np	nn	np	np	nn	nn	np	nn	nn	nn	np	np	np	nn
LG12_HB_307	F_0137116_L12_PA	LG12	<hkxhk>	{01}	(hh,hk,kk)	hk	hk	hk	kk	hh	hh	hk	hk	hh	kk	hk	hk	hh	hh	hk	hk	hk	hh	kk	kk	hk	kk	hk	hk	hk	hh	hk	kk	hk	hh	hk	hk	hk	kk	hk	hk	kk	hh	hk	hk	kk	kk	hk	hk
LG12_HB_314	F_0139763_L12_PA	LG12	<nnxnp>	{-1}	(nn,np)	nn	nn	nn	np	nn	nn	np	nn	nn	np	nn	np	nn	nn	np	nn	nn	nn	np	np	np	np	np	np	nn	nn	np	np	nn	nn	np	nn	np	np	nn	nn	np	nn	nn	nn	np	np	np	nn
LG12_HB_314	F_0139780_L12_PA	LG12	<hkxhk>	{10}	(hh,hk,kk)	hk	hk	hk	hh	kk	kk	hk	hk	kk	hh	hk	hk	kk	kk	hk	hk	hk	kk	hh	hh	hk	hh	hk	hk	hk	kk	hk	hh	hk	kk	hk	hk	hk	hh	hk	hk	hh	kk	hk	hk	hh	hh	hk	hk
LG12_HB_314	F_0139788_L12_PA	LG12	<lmxll>	{1-}	(ll,lm)	ll	ll	ll	ll	lm	lm	lm	ll	lm	ll	ll	lm	lm	lm	lm	ll	ll	lm	ll	ll	lm	ll	lm	lm	ll	lm	lm	ll	ll	lm	lm	ll	lm	ll	ll	ll	ll	lm	ll	ll	ll	ll	lm	ll
F_0140326_L12_PA	F_0140326_L12_PA	LG12	<nnxnp>	{-1}	(nn,np)	nn	nn	nn	np	nn	nn	np	nn	nn	np	nn	np	nn	np	np	nn	nn	nn	np	np	np	np	np	np	nn	nn	np	np	nn	nn	np	nn	np	np	nn	nn	np	nn	nn	nn	np	np	np	nn
LG12_HB_316	F_0140797_L12_PA	LG12	<lmxll>	{1-}	(ll,lm)	ll	ll	ll	ll	lm	lm	lm	ll	lm	ll	ll	lm	lm	lm	lm	ll	ll	lm	ll	ll	lm	ll	lm	lm	ll	lm	lm	ll	ll	lm	lm	ll	lm	ll	ll	lm	ll	lm	ll	ll	ll	ll	lm	ll
LG12_HB_316	F_0140805_L12_PA	LG12	<lmxll>	{1-}	(ll,lm)	ll	ll	ll	ll	lm	lm	lm	ll	lm	ll	ll	lm	lm	lm	lm	ll	ll	lm	ll	ll	lm	ll	lm	lm	ll	lm	lm	ll	ll	lm	lm	ll	lm	ll	ll	lm	ll	lm	ll	ll	ll	ll	lm	ll
LG12_HB_316	F_0140790_L12_PA	LG12	<nnxnp>	{-1}	(nn,np)	nn	nn	nn	np	nn	nn	np	nn	nn	np	nn	np	nn	np	np	nn	nn	nn	np	np	np	np	np	np	nn	nn	np	np	nn	nn	np	nn	np	np	nn	nn	np	nn	nn	nn	np	np	np	nn
LG12_HB_316	F_0140796_L12_PA	LG12	<nnxnp>	{-1}	(nn,np)	nn	nn	nn	np	nn	nn	np	nn	nn	np	nn	np	nn	np	np	nn	nn	nn	np	np	np	np	np	np	nn	nn	np	np	nn	nn	np	nn	np	np	nn	nn	np	nn	nn	nn	np	np	np	nn
LG12_HB_316	F_0140802_L12_PA	LG12	<nnxnp>	{-0}	(nn,np)	np	np	np	nn	np	np	nn	np	np	nn	np	nn	np	nn	nn	np	np	np	nn	nn	nn	nn	nn	nn	np	np	nn	nn	np	np	nn	np	nn	nn	np	np	nn	np	np	np	nn	nn	nn	np
LG12_HB_316	F_0140808_L12_PA	LG12	<nnxnp>	{-1}	(nn,np)	nn	nn	nn	np	nn	nn	np	nn	nn	np	nn	np	nn	np	np	nn	nn	nn	np	np	np	np	np	np	nn	nn	np	np	nn	nn	np	nn	np	np	nn	nn	np	nn	nn	nn	np	np	np	nn
LG12_HB_316	R_27155494_L12_PA	LG12	<nnxnp>	{-1}	(nn,np)	nn	nn	nn	np	nn	nn	np	nn	nn	np	nn	np	nn	np	np	nn	nn	nn	np	np	np	np	np	np	nn	nn	np	np	nn	nn	np	nn	np	np	nn	nn	np	nn	nn	nn	np	np	np	nn
LG12_HB_317	F_0140968_L12_PA	LG12	<nnxnp>	{-1}	(nn,np)	nn	nn	nn	np	nn	nn	np	nn	nn	np	nn	np	nn	np	np	nn	nn	nn	np	np	np	np	np	np	nn	nn	np	np	nn	nn	np	nn	np	np	nn	nn	np	nn	nn	nn	np	np	np	nn
LG12_HB_317	F_0140970_L12_PA	LG12	<nnxnp>	{-0}	(nn,np)	np	np	np	nn	np	np	nn	np	np	nn	np	nn	np	nn	nn	np	np	np	nn	nn	nn	nn	nn	nn	np	np	nn	nn	np	np	nn	np	nn	nn	np	np	nn	np	np	np	nn	nn	nn	np
LG12_HB_318	F_0141244_L12_PA	LG12	<nnxnp>	{-1}	(nn,np)	nn	nn	nn	np	nn	nn	np	nn	nn	np	nn	np	nn	np	np	nn	nn	nn	np	np	np	np	np	np	nn	nn	np	np	nn	nn	np	nn	np	np	nn	nn	np	nn	nn	nn	np	np	np	nn
LG12_HB_318	F_0141245_L12_PA	LG12	<nnxnp>	{-1}	(nn,np)	nn	nn	nn	np	nn	nn	np	nn	nn	np	nn	np	nn	np	np	nn	nn	nn	np	np	np	np	np	np	nn	nn	np	np	nn	nn	np	nn	np	np	nn	nn	np	nn	nn	nn	np	np	np	nn
LG12_HB_318	R_27689885_L12_PA	LG12	<nnxnp>	{-1}	(nn,np)	nn	nn	nn	np	nn	nn	np	nn	nn	np	nn	np	nn	np	np	nn	nn	nn	np	np	np	np	np	np	nn	nn	np	np	nn	nn	np	nn	np	np	nn	nn	np	nn	nn	nn	np	np	np	nn
GD_02115_L12_39_1	GD_02115_L12_39_1	LG12	<hkxhk>	{10}	(hh,hk,kk)	hk	hk	kk	hk	kk	kk	kk	hk	kk	hk	hk	hk	kk	kk	hk	hk	hk	kk	hh	hh	kk	hh	hk	hk	hk	kk	hk	hh	hk	kk	hk	hk	hk	hk	hk	hk	hh	kk	hk	hk	hk	hh	hk	hk
LG12_HB_3189_s48h2	R_2970938_L12_48_2	LG12	<nnxnp>	{-0}	(nn,np)	np	nn	np	np	nn	np	np	np	nn	np	np	nn	np	np	np	nn	nn	nn	np	nn	np	nn	nn	nn	np	np	nn	nn	np	np	np	np	np	nn	nn	nn	nn	np	nn	nn	nn	np	nn	np
LG12_HB_319	F_0141443_L12_PA	LG12	<lmxll>	{1-}	(ll,lm)	ll	ll	ll	ll	lm	lm	lm	ll	lm	ll	ll	lm	lm	lm	lm	ll	ll	lm	ll	ll	lm	ll	lm	lm	ll	lm	lm	ll	ll	lm	lm	ll	lm	ll	lm	lm	ll	lm	ll	ll	ll	ll	lm	ll
LG12_HB_319	F_0141444_L12_PA	LG12	<nnxnp>	{-0}	(nn,np)	np	np	np	nn	np	np	nn	np	np	nn	np	nn	np	nn	nn	np	np	np	nn	nn	nn	nn	nn	nn	np	np	nn	nn	np	np	nn	np	nn	nn	np	np	nn	np	np	np	nn	nn	nn	np
LG12_HB_319	F_0141454_L12_PA	LG12	<lmxll>	{1-}	(ll,lm)	ll	ll	ll	ll	lm	lm	lm	ll	lm	ll	ll	lm	lm	lm	lm	ll	ll	lm	ll	ll	lm	ll	lm	lm	ll	lm	lm	ll	ll	lm	lm	ll	lm	ll	lm	lm	ll	lm	ll	ll	ll	ll	lm	ll
LG12_HB_319	F_0141468_L12_PA	LG12	<hkxhk>	{01}	(hh,hk,kk)	hk	hk	hk	kk	hh	hh	hk	hk	hh	kk	hk	hk	hh	hk	hk	hk	hk	hh	kk	kk	hk	kk	hk	hk	hk	hh	hk	kk	hk	hh	hk	hk	hk	kk	hh	hh	kk	hh	hk	hk	kk	kk	hk	hk
LG12_HB_319	F_0141482_L12_PA	LG12	<hkxhk>	{11}	(hh,hk,kk)	hh	hh	hh	hk	hk	hk	kk	hh	hk	hk	hh	kk	hk	kk	kk	hh	hh	hk	hk	hk	kk	hk	kk	kk	hh	hk	kk	hk	hh	hk	kk	hh	kk	hk	hk	hk	hk	hk	hh	hh	hk	hk	kk	hh
LG12_HB_319	F_0141486_L12_PA	LG12	<nnxnp>	{-1}	(nn,np)	nn	nn	nn	np	nn	nn	np	nn	nn	np	nn	np	nn	np	np	nn	nn	nn	np	np	np	np	np	np	nn	nn	np	np	nn	nn	np	nn	np	np	nn	nn	np	nn	nn	nn	np	np	np	nn
R_7275449_L12_PA	R_7275449_L12_PA	LG12	<lmxll>	{1-}	(ll,lm)	ll	ll	lm	ll	ll	lm	lm	ll	lm	ll	ll	ll	lm	lm	lm	ll	ll	lm	ll	ll	lm	ll	lm	lm	ll	lm	lm	ll	ll	lm	lm	ll	lm	lm	ll	ll	lm	lm	ll	ll	lm	ll	ll	ll
GD_02228_L12_61_2	GD_02228_L12_61_2	LG12	<nnxnp>	{-0}	(nn,np)	np	np	np	nn	np	nn	nn	nn	nn	nn	np	np	np	nn	nn	np	nn	np	nn	nn	nn	np	nn	np	np	np	nn	nn	np	np	nn	np	nn	np	np	np	nn	np	np	np	nn	nn	np	nn
R_21317748_L12_PA	R_21317748_L12_PA	LG12	<nnxnp>	{-0}	(nn,np)	np	np	np	np	np	np	nn	np	np	np	np	nn	np	np	nn	np	np	np	nn	nn	nn	nn	nn	nn	np	np	nn	nn	np	np	nn	np	nn	nn	np	np	nn	np	np	np	nn	nn	nn	np
LG12_HB_322	F_0142636_L12_PA	LG12	<nnxnp>	{-1}	(nn,np)	nn	nn	nn	np	nn	nn	np	nn	nn	np	nn	np	nn	np	np	nn	nn	nn	np	np	np	np	np	np	nn	nn	np	np	nn	nn	np	nn	np	np	nn	nn	np	nn	nn	nn	np	np	np	nn
LG12_HB_322	F_0142648_L12_PA	LG12	<nnxnp>	{-1}	(nn,np)	nn	nn	nn	np	nn	nn	np	nn	nn	np	nn	np	nn	np	np	nn	nn	nn	np	np	np	np	np	np	nn	nn	np	np	nn	nn	np	nn	np	np	nn	nn	np	nn	nn	nn	np	np	np	nn
LG12_HB_322	F_0142653_L12_PA	LG12	<nnxnp>	{-1}	(nn,np)	nn	nn	nn	np	nn	nn	np	nn	nn	np	nn	np	nn	np	np	nn	nn	nn	np	np	np	np	np	np	nn	nn	np	np	nn	nn	np	nn	np	np	nn	nn	np	nn	nn	nn	np	np	np	nn
LG12_HB_322	F_0142655_L12_PA	LG12	<lmxll>	{1-}	(ll,lm)	ll	ll	ll	ll	lm	lm	lm	ll	lm	ll	lm	lm	lm	lm	lm	ll	ll	lm	ll	ll	lm	ll	lm	lm	ll	lm	lm	ll	ll	lm	lm	ll	lm	ll	lm	lm	ll	lm	ll	ll	ll	ll	lm	ll
LG12_HB_322	F_0142656_L12_PA	LG12	<lmxll>	{1-}	(ll,lm)	ll	ll	ll	ll	lm	lm	lm	ll	lm	ll	lm	lm	lm	lm	lm	ll	ll	lm	ll	ll	lm	ll	lm	lm	ll	lm	lm	ll	ll	lm	lm	ll	lm	ll	lm	lm	ll	lm	ll	ll	ll	ll	lm	ll
LG12_HB_322	F_0142661_L12_PA	LG12	<lmxll>	{1-}	(ll,lm)	ll	ll	ll	ll	lm	lm	lm	ll	lm	ll	lm	lm	lm	lm	lm	ll	ll	lm	ll	ll	lm	ll	lm	lm	ll	lm	lm	ll	ll	lm	lm	ll	lm	ll	lm	lm	ll	lm	ll	ll	ll	ll	lm	ll
LG12_HB_3222	R_21326884_L12_PA	LG12	<lmxll>	{1-}	(ll,lm)	ll	ll	lm	ll	lm	lm	lm	ll	lm	ll	ll	lm	lm	lm	lm	ll	ll	lm	ll	ll	lm	ll	lm	lm	ll	lm	lm	ll	ll	lm	lm	ll	lm	ll	ll	ll	ll	lm	ll	ll	lm	ll	lm	ll
LG12_HB_3222	R_21401673_L12_PA	LG12	<hkxhk>	{00}	(hh,hk,kk)	kk	kk	hk	kk	hk	hk	hh	kk	hk	kk	kk	hh	hk	hk	hh	kk	kk	hk	hk	hk	hh	hk	hh	hh	kk	hk	hh	hk	kk	hk	hh	kk	hh	hk	kk	kk	hk	hk	kk	kk	hh	hk	hh	kk
R_29723749_L12_PA	R_29723749_L12_PA	LG12	<lmxll>	{0-}	(ll,lm)	lm	lm	lm	lm	ll	ll	ll	lm	ll	lm	ll	ll	ll	ll	ll	lm	lm	ll	lm	lm	ll	lm	ll	ll	lm	ll	ll	lm	lm	ll	ll	lm	ll	lm	ll	ll	lm	ll	lm	lm	lm	lm	ll	lm
LG12_HB_323	F_0143041_L12_PA	LG12	<nnxnp>	{-0}	(nn,np)	np	np	np	nn	np	np	nn	np	np	nn	np	nn	np	nn	nn	np	np	np	nn	nn	nn	nn	nn	nn	np	np	nn	nn	np	np	nn	np	nn	nn	np	np	nn	np	np	np	nn	nn	nn	np
LG12_HB_324	F_0143768_L12_PA	LG12	<nnxnp>	{-0}	(nn,np)	np	np	np	nn	np	np	nn	np	np	nn	np	nn	np	nn	nn	np	np	np	NN	nn	nn	nn	nn	np	np	np	nn	nn	np	np	nn	np	nn	nn	np	np	nn	np	np	np	nn	nn	nn	np
LG12_HB_324	F_0143779_L12_PA	LG12	<lmxll>	{0-}	(ll,lm)	lm	lm	lm	lm	ll	ll	ll	lm	ll	lm	ll	ll	ll	ll	ll	lm	lm	ll	lm	lm	ll	lm	ll	ll	lm	ll	ll	lm	lm	ll	ll	lm	ll	lm	ll	ll	lm	ll	lm	lm	lm	lm	ll	lm
LG12_HB_324	F_0143784_L12_PA	LG12	<hkxhk>	{11}	(h-,kk)	h-	h-	h-	h-	h-	h-	kk	h-	h-	h-	h-	kk	h-	kk	kk	h-	h-	h-	h-	h-	kk	h-	kk	h-	h-	h-	kk	h-	h-	h-	kk	h-	kk	h-	h-	h-	h-	h-	h-	h-	h-	h-	kk	h-
LG12_HB_325	F_0145023_L12_PA	LG12	<nnxnp>	{-0}	(nn,np)	np	np	np	nn	np	nn	nn	np	np	nn	np	nn	np	nn	nn	np	np	np	nn	nn	nn	nn	nn	np	np	np	nn	nn	np	np	nn	np	nn	nn	np	np	nn	np	np	np	nn	nn	nn	np
LG12_HB_325	F_0145037_L12_PA	LG12	<nnxnp>	{-1}	(nn,np)	nn	nn	nn	np	nn	np	np	nn	nn	np	nn	np	nn	np	np	nn	nn	nn	np	np	np	np	np	nn	nn	nn	np	np	nn	nn	np	nn	np	np	nn	nn	np	nn	nn	nn	np	np	np	nn
LG12_HB_325	F_0145054_L12_PA	LG12	<nnxnp>	{-1}	(nn,np)	nn	nn	nn	np	nn	np	np	nn	nn	np	nn	np	nn	np	np	nn	nn	nn	np	np	np	np	np	nn	nn	nn	np	np	nn	nn	np	nn	np	np	nn	nn	np	nn	nn	nn	np	np	np	nn
LG12_HB_325	F_0145074_L12_PA	LG12	<nnxnp>	{-1}	(nn,np)	nn	nn	nn	np	nn	np	np	nn	nn	np	nn	np	nn	np	np	nn	nn	nn	np	np	np	np	np	nn	nn	nn	np	np	nn	nn	np	nn	np	np	nn	nn	np	nn	nn	nn	np	np	np	nn
LG12_HB_326	GD_01420_L12_PA	LG12	<nnxnp>	{-0}	(nn,np)	np	np	np	nn	np	nn	nn	np	np	nn	np	nn	np	nn	nn	np	np	np	nn	nn	nn	nn	nn	np	np	np	nn	nn	np	np	nn	np	nn	nn	np	np	nn	np	np	np	nn	nn	nn	np
LG12_HB_327	F_0146180_L12_PA	LG12	<lmxll>	{1-}	(ll,lm)	ll	ll	ll	ll	lm	lm	lm	ll	lm	ll	lm	lm	lm	lm	lm	ll	ll	lm	ll	ll	lm	ll	lm	lm	ll	lm	lm	ll	ll	lm	lm	ll	lm	ll	lm	lm	ll	lm	ll	ll	ll	ll	lm	ll
LG12_HB_327	R_30679125_L12_PA	LG12	<lmxll>	{1-}	(ll,lm)	ll	ll	ll	ll	lm	lm	lm	ll	lm	ll	lm	lm	lm	lm	lm	ll	ll	lm	ll	ll	lm	ll	lm	lm	ll	lm	lm	ll	ll	lm	lm	ll	lm	ll	lm	lm	ll	lm	ll	ll	ll	ll	lm	ll
LG12_HB_327	F_0146181_L12_PA	LG12	<nnxnp>	{-0}	(nn,np)	np	np	np	nn	np	nn	nn	np	np	nn	np	nn	np	nn	nn	np	np	np	nn	nn	nn	nn	nn	np	np	np	nn	nn	np	np	nn	np	nn	nn	np	np	nn	np	np	np	nn	nn	nn	np
LG12_HB_327	F_0146183_L12_PA	LG12	<nnxnp>	{-1}	(nn,np)	nn	nn	nn	np	nn	np	np	nn	nn	np	nn	np	nn	np	np	nn	nn	nn	np	np	np	np	np	nn	nn	nn	np	np	nn	nn	np	nn	np	np	nn	nn	np	nn	nn	nn	np	np	np	nn
LG12_HB_327	F_0146185_L12_PA	LG12	<nnxnp>	{-0}	(nn,np)	np	np	np	nn	np	nn	nn	np	np	nn	np	nn	np	nn	nn	np	np	np	nn	nn	nn	nn	nn	np	np	np	nn	nn	np	np	nn	np	nn	nn	np	np	nn	np	np	np	nn	nn	nn	np
LG12_HB_327	F_0146191_L12_PA	LG12	<nnxnp>	{-0}	(nn,np)	np	np	np	nn	np	nn	nn	np	np	nn	np	nn	np	nn	nn	np	np	np	nn	nn	nn	nn	nn	np	np	np	nn	nn	np	np	nn	np	nn	nn	np	np	nn	np	np	np	nn	nn	nn	np
LG12_HB_327	F_0146192_L12_PA	LG12	<nnxnp>	{-0}	(nn,np)	np	np	np	nn	np	nn	nn	np	np	nn	np	nn	np	nn	nn	np	np	np	nn	nn	nn	nn	nn	np	np	np	nn	nn	np	np	nn	np	nn	nn	np	np	nn	np	np	np	nn	nn	nn	np
LG12_HB_328	F_0146888_L12_PA	LG12	<nnxnp>	{-0}	(nn,np)	np	np	np	nn	np	nn	nn	np	np	nn	np	nn	np	nn	nn	np	np	np	nn	nn	nn	nn	nn	np	np	np	nn	nn	np	np	nn	np	nn	nn	np	np	nn	np	np	np	nn	nn	nn	np
LG12_HB_328	F_0146895_L12_PA	LG12	<nnxnp>	{-0}	(nn,np)	np	np	np	nn	np	nn	nn	np	np	nn	np	nn	np	nn	nn	np	np	np	nn	nn	nn	nn	nn	np	np	np	nn	nn	np	np	nn	np	nn	nn	np	np	nn	np	np	np	nn	nn	nn	np
R_31132955_L12_PA	R_31132955_L12_PA	LG12	<lmxll>	{1-}	(ll,lm)	ll	ll	ll	ll	lm	lm	lm	ll	lm	ll	lm	lm	lm	lm	lm	ll	ll	ll	ll	ll	lm	ll	lm	lm	ll	lm	lm	ll	ll	lm	lm	ll	lm	ll	lm	lm	ll	lm	ll	ll	ll	ll	lm	ll
LG12_HB_329	F_0147268_L12_PA	LG12	<nnxnp>	{-0}	(nn,np)	np	np	np	nn	np	nn	nn	np	np	nn	np	nn	np	nn	nn	np	np	np	nn	nn	nn	nn	nn	np	np	np	nn	nn	np	np	nn	np	nn	nn	np	np	nn	np	np	np	nn	nn	nn	np
LG12_HB_329	R_31180930_L12_PA	LG12	<nnxnp>	{-0}	(nn,np)	np	np	np	nn	np	nn	nn	np	np	nn	np	nn	np	nn	nn	np	np	np	nn	nn	nn	nn	nn	np	np	np	nn	nn	np	np	nn	np	nn	nn	np	np	nn	np	np	np	nn	nn	nn	np
LG12_HB_329	F_0147249_L12_PA	LG12	<hkxhk>	{00}	(hh,hk,kk)	kk	kk	kk	hk	hk	hh	hh	kk	hk	hk	hk	hh	hk	hh	hh	kk	kk	kk	hk	hk	hh	hk	hh	hk	kk	hk	hh	hk	kk	hk	hh	kk	hh	hk	hk	hk	hk	hk	kk	kk	hk	hk	hh	kk
LG12_HB_329	F_0147250_L12_PA	LG12	<lmxll>	{0-}	(ll,lm)	lm	lm	lm	lm	ll	ll	ll	lm	ll	lm	ll	ll	ll	ll	ll	lm	lm	lm	lm	lm	ll	lm	ll	ll	lm	ll	ll	lm	lm	ll	ll	lm	ll	lm	ll	ll	lm	ll	lm	lm	lm	lm	ll	lm
LG12_HB_329	F_0147255_L12_PA	LG12	<lmxll>	{0-}	(ll,lm)	lm	lm	lm	lm	ll	ll	ll	lm	ll	lm	ll	ll	ll	ll	ll	lm	lm	lm	lm	lm	ll	lm	ll	ll	lm	ll	ll	lm	lm	ll	ll	lm	ll	lm	ll	ll	lm	ll	lm	lm	lm	lm	ll	lm
LG12_HB_329	F_0147260_L12_PA	LG12	<lmxll>	{0-}	(ll,lm)	lm	lm	lm	lm	ll	ll	ll	lm	ll	lm	ll	ll	ll	ll	ll	lm	lm	lm	lm	lm	ll	lm	ll	ll	lm	ll	ll	lm	lm	ll	ll	lm	ll	lm	ll	ll	lm	ll	lm	lm	lm	lm	ll	lm
LG12_HB_329	F_0147267_L12_PA	LG12	<lmxll>	{0-}	(ll,lm)	lm	lm	lm	lm	ll	ll	ll	lm	ll	lm	ll	ll	ll	ll	ll	lm	lm	lm	lm	lm	ll	lm	ll	ll	lm	ll	ll	lm	lm	ll	ll	lm	ll	lm	ll	ll	lm	ll	lm	lm	lm	lm	ll	lm
LG12_HB_330	R_31587748_L12_PA	LG12	<lmxll>	{1-}	(ll,lm)	ll	ll	ll	ll	lm	lm	lm	ll	lm	ll	lm	lm	lm	lm	lm	ll	ll	ll	ll	ll	lm	ll	lm	lm	ll	lm	lm	ll	ll	lm	lm	ll	lm	ll	lm	lm	ll	lm	ll	ll	ll	ll	lm	ll
LG12_HB_330	F_0147890_L12_PA	LG12	<lmxll>	{0-}	(ll,lm)	lm	lm	lm	lm	ll	ll	ll	lm	ll	lm	ll	ll	ll	ll	ll	lm	lm	lm	lm	lm	ll	lm	ll	ll	lm	ll	ll	lm	lm	ll	ll	lm	ll	lm	ll	ll	lm	ll	lm	lm	lm	lm	ll	lm
LG12_HB_330	R_31584911_L12_PA	LG12	<nnxnp>	{-0}	(nn,np)	np	np	np	nn	np	nn	nn	np	np	nn	np	nn	np	nn	nn	np	np	np	nn	nn	nn	nn	nn	np	np	np	nn	nn	np	np	nn	np	nn	nn	np	np	nn	np	np	np	nn	nn	nn	np
LG12_HB_331	F_0147935_L12_PA	LG12	<hkxhk>	{00}	(hh,hk,kk)	kk	kk	kk	hk	hk	hh	hh	kk	hk	hk	hk	hh	hk	hh	hh	kk	kk	kk	hk	hk	hh	hk	hh	hk	kk	hk	hh	hk	kk	hk	hh	kk	hh	hk	hk	hk	hk	hk	kk	kk	hk	hk	hh	kk
LG12_HB_331	F_0147955_L12_PA	LG12	<lmxll>	{0-}	(ll,lm)	lm	lm	lm	lm	ll	ll	ll	lm	ll	lm	ll	ll	ll	ll	ll	lm	lm	lm	lm	lm	ll	lm	ll	ll	lm	ll	ll	lm	lm	ll	ll	lm	ll	lm	ll	ll	lm	ll	lm	lm	lm	lm	ll	lm
LG12_HB_331	F_0147962_L12_PA	LG12	<lmxll>	{0-}	(ll,lm)	lm	lm	lm	lm	ll	ll	ll	lm	ll	lm	ll	ll	ll	ll	ll	lm	lm	lm	lm	lm	ll	lm	ll	ll	lm	ll	ll	lm	lm	ll	ll	lm	ll	lm	ll	ll	lm	ll	lm	lm	lm	lm	ll	lm
LG12_HB_331	F_0147969_L12_PA	LG12	<nnxnp>	{-0}	(nn,np)	np	np	np	nn	np	nn	nn	np	np	nn	np	nn	np	nn	nn	np	np	np	nn	nn	nn	nn	nn	np	np	np	nn	nn	np	np	nn	np	nn	nn	np	np	nn	np	np	np	nn	nn	nn	np
LG12_HB_331	F_0147970_L12_PA	LG12	<nnxnp>	{-0}	(nn,np)	np	np	np	nn	np	nn	nn	np	np	nn	np	nn	np	nn	nn	np	np	np	nn	nn	nn	nn	nn	np	np	np	nn	nn	np	np	nn	np	nn	nn	np	np	nn	np	np	np	nn	nn	nn	np
LG12_HB_331	GD_00641_L12_PA	LG12	<lmxll>	{0-}	(ll,lm)	lm	lm	lm	lm	ll	ll	ll	lm	ll	lm	ll	ll	ll	ll	ll	lm	lm	lm	lm	lm	ll	lm	ll	ll	lm	ll	ll	lm	lm	ll	ll	lm	ll	lm	ll	ll	lm	ll	lm	lm	lm	lm	ll	lm
LG12_HB_331	R_31638697_L12_PA	LG12	<nnxnp>	{-0}	(nn,np)	np	np	np	nn	np	nn	nn	np	np	nn	np	nn	np	nn	nn	np	np	np	nn	nn	nn	nn	nn	np	np	np	nn	nn	np	np	nn	np	nn	nn	np	np	nn	np	np	np	nn	nn	nn	np
LG12_HB_331	F_0147965_L12_PA	LG12	<nnxnp>	{-1}	(nn,np)	nn	nn	nn	np	nn	np	np	nn	nn	np	nn	np	nn	np	np	nn	nn	nn	np	np	np	np	np	nn	nn	nn	np	np	nn	nn	np	nn	np	np	nn	nn	np	nn	nn	nn	np	np	np	nn
LG12_HB_332	F_0148294_L12_PA	LG12	<lmxll>	{1-}	(ll,lm)	ll	ll	ll	ll	lm	lm	lm	ll	lm	ll	lm	lm	lm	lm	lm	ll	ll	ll	ll	ll	lm	ll	lm	lm	ll	lm	lm	ll	ll	lm	lm	ll	lm	ll	lm	lm	ll	lm	ll	ll	ll	ll	lm	ll
LG12_HB_333	F_0148922_L12_PA	LG12	<hkxhk>	{11}	(hh,hk,kk)	hh	hh	hh	hk	hk	kk	kk	hk	hk	hk	hk	kk	hk	kk	kk	hh	hh	hh	hk	hk	kk	hk	kk	hk	hh	hk	kk	hk	hh	hk	kk	hh	kk	hk	hk	hk	hk	hk	hh	hh	hk	hk	kk	hh
LG12_HB_333	F_0148928_L12_PA	LG12	<nnxnp>	{-0}	(nn,np)	np	np	np	nn	np	nn	nn	nn	np	nn	np	nn	np	nn	nn	np	np	np	nn	nn	nn	np	nn	np	np	np	nn	nn	np	np	nn	np	nn	nn	np	np	nn	np	np	np	nn	nn	nn	np
LG12_HB_333	F_0148933_L12_PA	LG12	<hkxhk>	{11}	(hh,hk,kk)	hh	hh	hh	hk	hk	kk	kk	hk	hk	hk	hk	kk	hk	kk	kk	hh	hh	hh	hk	hk	kk	hk	kk	hk	hh	hk	kk	hk	hh	hk	kk	hh	kk	hk	hk	hk	hk	hk	hh	hh	hk	hk	kk	hh
LG12_HB_333	F_0148935_L12_PA	LG12	<hkxhk>	{11}	(hh,hk,kk)	hh	hh	hh	hk	hk	kk	kk	hk	hk	hk	hk	kk	hk	kk	kk	hh	hh	hh	hk	hk	kk	hk	kk	hk	hh	hk	kk	hk	hh	hk	kk	hh	kk	hk	hk	hk	hk	hk	hh	hh	hk	hk	kk	hh
LG12_HB_334	F_0149419_L12_PA	LG12	<nnxnp>	{-0}	(nn,np)	np	np	np	nn	np	nn	nn	nn	np	nn	np	nn	np	nn	nn	np	np	np	nn	nn	nn	np	nn	np	np	np	nn	nn	np	np	nn	np	nn	np	np	np	nn	np	np	np	nn	nn	nn	nn
LG12_HB_334	F_0149401_L12_PA	LG12	<lmxll>	{0-}	(ll,lm)	lm	lm	lm	lm	ll	ll	ll	lm	ll	lm	ll	ll	ll	ll	ll	lm	lm	lm	lm	lm	ll	ll	ll	ll	lm	ll	ll	lm	lm	ll	ll	lm	ll	lm	ll	ll	lm	ll	lm	lm	lm	lm	ll	lm
LG12_HB_334	F_0149402_L12_PA	LG12	<lmxll>	{0-}	(ll,lm)	lm	lm	lm	lm	ll	ll	ll	lm	ll	lm	ll	ll	ll	ll	ll	lm	lm	lm	lm	lm	ll	ll	ll	ll	lm	ll	ll	lm	lm	ll	ll	lm	ll	lm	ll	ll	lm	ll	lm	lm	lm	lm	ll	lm
LG12_HB_334	F_0149403_L12_PA	LG12	<lmxll>	{0-}	(ll,lm)	lm	lm	lm	lm	ll	ll	ll	lm	ll	lm	ll	ll	ll	ll	ll	lm	lm	lm	lm	lm	ll	ll	ll	ll	lm	ll	ll	lm	lm	ll	ll	lm	ll	lm	ll	ll	lm	ll	lm	lm	lm	lm	ll	lm
LG12_HB_334	F_0149414_L12_PA	LG12	<lmxll>	{0-}	(ll,lm)	lm	lm	lm	lm	ll	ll	ll	lm	ll	lm	ll	ll	ll	ll	ll	lm	lm	lm	lm	lm	ll	ll	ll	ll	lm	ll	ll	lm	lm	ll	ll	lm	ll	lm	ll	ll	lm	ll	lm	lm	lm	lm	ll	lm
LG12_HB_334	F_0149417_L12_PA	LG12	<lmxll>	{0-}	(ll,lm)	lm	lm	lm	lm	ll	ll	ll	lm	ll	lm	ll	ll	ll	ll	ll	lm	lm	lm	lm	lm	ll	ll	ll	ll	lm	ll	ll	lm	lm	ll	ll	lm	ll	lm	ll	ll	lm	ll	lm	lm	lm	lm	ll	lm
LG12_HB_334	R_32469819_L12_PA	LG12	<lmxll>	{0-}	(ll,lm)	lm	lm	lm	lm	ll	ll	ll	lm	ll	lm	ll	ll	ll	ll	ll	lm	lm	lm	lm	lm	ll	ll	ll	ll	lm	ll	ll	lm	lm	ll	ll	lm	ll	lm	ll	ll	lm	ll	lm	lm	lm	lm	ll	lm
LG12_HB_334.5	GD_00362_L12_PA	LG12	<hkxhk>	{00}	(hh,hk,kk)	kk	kk	kk	hk	hk	hh	hh	hk	hk	hk	hk	hh	hk	hh	hh	kk	kk	kk	hk	hk	hh	hk	hh	hk	kk	hk	hh	hk	kk	hk	hh	kk	hh	kk	hk	hk	hk	hk	kk	kk	hk	hk	hh	hk
LG12_HB_334.8	GD_00840_L12_PA	LG12	<hkxhk>	{11}	(hh,hk,kk)	hh	hh	hh	hk	hk	kk	kk	hk	hk	hk	hk	kk	hk	kk	kk	hh	hh	hh	hk	hk	kk	hk	kk	hk	hh	hk	kk	hk	hh	hk	kk	hh	kk	hh	hk	hk	hk	hk	hh	hh	hk	hk	kk	hk
LG12_HB_334.8	R_32711249_L12_PA	LG12	<nnxnp>	{-0}	(nn,np)	np	np	np	nn	np	nn	nn	nn	np	nn	np	nn	np	nn	nn	np	np	np	nn	nn	nn	np	nn	np	np	np	nn	nn	np	np	nn	np	nn	np	np	np	nn	np	np	np	nn	nn	nn	nn
LG12_HB_334.8	R_32726730_L12_PA	LG12	<nnxnp>	{-0}	(nn,np)	np	np	np	nn	np	nn	nn	nn	np	nn	np	nn	np	nn	nn	np	np	np	nn	nn	nn	np	nn	np	np	np	nn	nn	np	np	nn	np	nn	np	np	np	nn	np	np	np	nn	nn	nn	nn
LG12_HB_335	F_0150001_L12_PA	LG12	<hkxhk>	{00}	(hh,hk,kk)	kk	kk	kk	hk	hk	hh	hh	hk	hk	hk	hk	hh	hk	hh	hh	kk	kk	kk	hk	hk	hh	hk	hh	hk	kk	hk	hh	hk	kk	hk	hh	kk	hh	kk	hk	hk	hk	hk	kk	kk	hk	hk	hh	hk
LG12_HB_335	F_0150011_L12_PA	LG12	<nnxnp>	{-0}	(nn,np)	np	np	np	nn	np	nn	nn	nn	np	nn	np	nn	np	nn	nn	np	np	np	nn	nn	nn	np	nn	np	np	np	nn	nn	np	np	nn	np	nn	np	np	np	nn	np	np	np	nn	nn	nn	nn
LG12_HB_336	F_0150553_L12_PA	LG12	<hkxhk>	{00}	(hh,hk,kk)	hk	kk	kk	hk	hk	hh	hh	hk	hh	hk	hk	hk	hk	hh	hh	kk	kk	kk	hk	hk	hh	hk	hh	hk	kk	hk	hh	hk	kk	hk	hh	kk	hh	kk	hk	hk	hk	hk	kk	kk	hk	hk	hh	hk
LG12_HB_336	R_33183417_L12_PA	LG12	<nnxnp>	{-0}	(nn,np)	np	np	np	nn	np	nn	nn	nn	nn	nn	np	np	np	nn	nn	np	np	np	nn	nn	nn	np	nn	np	np	np	nn	nn	np	np	nn	np	nn	np	np	np	nn	np	np	np	nn	nn	nn	nn
LG12_HB_336.5	R_33385879_L12_PA	LG12	<hkxhk>	{00}	(hh,hk,kk)	hk	kk	kk	hk	hk	hh	hh	hk	hh	hk	hk	hk	hk	hh	hh	kk	kk	kk	hk	hk	hh	hk	hh	hk	kk	hk	hh	hk	kk	hk	hh	kk	hh	kk	hk	hk	hk	hk	kk	kk	hk	hk	hh	hk
LG12_HB_336.5	R_33388245_L12_PA	LG12	<hkxhk>	{11}	(hh,hk,kk)	hk	hh	hh	hk	hk	kk	kk	hk	kk	hk	hk	hk	hk	kk	kk	hh	hh	hh	hk	hk	kk	hk	kk	hk	hh	hk	kk	hk	hh	hk	kk	hh	kk	hh	hk	hk	hk	hk	hh	hh	hk	hk	kk	hk
LG12_HB_336.5	R_33383602_L12_PA	LG12	<nnxnp>	{-0}	(nn,np)	np	np	np	nn	np	nn	nn	nn	nn	nn	np	np	np	nn	nn	np	np	np	nn	nn	nn	np	nn	np	np	np	nn	nn	np	np	nn	np	nn	np	np	np	nn	np	np	np	nn	nn	nn	nn
LG12_HB_336.5	R_33390300_L12_PA	LG12	<nnxnp>	{-0}	(nn,np)	np	np	np	nn	np	nn	nn	nn	nn	nn	np	np	np	nn	nn	np	np	np	nn	nn	nn	np	nn	np	np	np	nn	nn	np	np	nn	np	nn	np	np	np	nn	np	np	np	nn	nn	nn	nn
LG12_HB_337	F_0151258_L12_PA	LG12	<hkxhk>	{00}	(hh,hk,kk)	hk	kk	kk	hk	hk	hh	hh	hk	hh	hk	hk	hk	hk	hh	hh	kk	kk	kk	hk	hk	hh	hk	hh	hk	kk	hk	hh	hk	kk	hk	hh	kk	hh	kk	hk	hk	hk	hk	kk	kk	hk	hk	hh	hk
LG12_HB_337	F_0151264_L12_PA	LG12	<hkxhk>	{11}	(hh,hk,kk)	hk	hh	hh	hk	hk	kk	kk	hk	kk	hk	hk	hk	hk	kk	kk	hh	hh	hh	hk	hk	kk	hk	kk	hk	hh	hk	kk	hk	hh	hk	kk	hh	kk	hh	hk	hk	hk	hk	hh	hh	hk	hk	kk	hk
LG12_HB_337.5	GD_02008_L12_PA	LG12	<lmxll>	{0-}	(ll,lm)	ll	lm	lm	lm	ll	ll	ll	lm	ll	lm	ll	ll	ll	ll	ll	lm	lm	lm	lm	lm	ll	ll	ll	ll	lm	ll	ll	lm	lm	ll	ll	lm	ll	lm	ll	ll	lm	ll	lm	lm	lm	lm	ll	lm
LG12_HB_337.5	R_33687206_L12_PA	LG12	<lmxll>	{0-}	(ll,lm)	ll	lm	lm	lm	ll	ll	ll	lm	ll	lm	ll	ll	ll	ll	ll	lm	lm	lm	lm	lm	ll	ll	ll	ll	lm	ll	ll	lm	lm	ll	ll	lm	ll	lm	ll	ll	lm	ll	lm	lm	lm	lm	ll	lm
LG12_HB_337.9	R_33690424_L12_PA	LG12	<lmxll>	{0-}	(ll,lm)	ll	lm	lm	lm	ll	ll	ll	lm	ll	lm	ll	ll	ll	ll	ll	lm	lm	lm	lm	lm	ll	ll	ll	ll	lm	ll	ll	lm	lm	ll	ll	lm	ll	lm	ll	ll	lm	ll	lm	lm	lm	lm	ll	lm
LG12_HB_337.9	R_33709896_L12_PA	LG12	<lmxll>	{0-}	(ll,lm)	ll	lm	lm	lm	ll	ll	ll	lm	ll	lm	ll	ll	ll	ll	ll	lm	lm	lm	lm	lm	ll	ll	ll	ll	lm	ll	ll	lm	lm	ll	ll	lm	ll	lm	ll	ll	lm	ll	lm	lm	lm	lm	ll	lm
LG12_HB_339	F_0152374_L12_PA	LG12	<hkxhk>	{00}	(hh,hk,kk)	hk	kk	kk	hk	hk	hh	hh	hk	hh	hk	hk	hk	hk	hh	hh	kk	hk	kk	hk	hk	hh	hk	hk	hk	kk	hk	hh	hk	kk	hk	hh	kk	hh	kk	hk	hk	hk	hk	kk	kk	hk	hk	hk	hk
LG12_HB_340	F_0153240_L12_PA	LG12	<nnxnp>	{-0}	(nn,np)	np	np	np	nn	np	nn	nn	nn	nn	nn	np	np	np	nn	nn	np	nn	np	nn	nn	nn	np	nn	np	np	np	nn	nn	np	np	nn	np	nn	np	np	np	nn	np	np	np	nn	nn	np	nn
LG12_HB_340	F_0153246_L12_PA	LG12	<nnxnp>	{-0}	(nn,np)	np	np	np	nn	np	nn	nn	nn	nn	nn	np	np	np	nn	nn	np	nn	np	nn	nn	nn	np	nn	np	np	np	nn	nn	np	np	nn	np	nn	np	np	np	nn	np	np	np	nn	nn	np	nn
LG12_HB_340	F_0153255_L12_PA	LG12	<nnxnp>	{-0}	(nn,np)	np	np	np	nn	np	nn	nn	nn	nn	nn	np	np	np	nn	nn	np	nn	np	nn	nn	nn	np	nn	np	np	np	nn	nn	np	np	nn	np	nn	np	np	np	nn	np	np	np	nn	nn	np	nn
LG12_HB_340	F_0153268_L12_PA	LG12	<nnxnp>	{-0}	(nn,np)	np	np	np	nn	np	nn	nn	nn	nn	nn	np	np	np	nn	nn	np	nn	np	nn	nn	nn	np	nn	np	np	np	nn	nn	np	np	nn	np	nn	np	np	np	nn	np	np	np	nn	nn	np	nn
LG12_HB_340.5	GD_01874_L12_PA	LG12	<hkxhk>	{11}	(hh,hk,kk)	hk	hh	hh	hk	hk	kk	kk	hk	kk	hk	hk	hk	hk	kk	kk	hk	hk	hh	hk	hk	kk	hk	hk	hk	hh	hk	kk	hk	hh	hk	kk	hh	kk	hh	hk	hk	hh	hk	hh	hk	hk	hk	hk	hk
LG12_HB_340.5	R_34800048_L12_PA	LG12	<nnxnp>	{-0}	(nn,np)	np	np	np	nn	np	nn	nn	nn	nn	nn	np	np	np	nn	nn	np	nn	np	nn	nn	nn	np	nn	np	np	np	nn	nn	np	np	nn	np	nn	np	np	np	np	np	np	np	nn	nn	np	nn
LG12_HB_340.5	R_34809522_L12_PA	LG12	<nnxnp>	{-0}	(nn,np)	np	np	np	nn	np	nn	nn	nn	nn	nn	np	np	np	nn	nn	np	nn	np	nn	nn	nn	np	nn	np	np	np	nn	nn	np	np	nn	np	nn	np	np	np	np	np	np	np	nn	nn	np	nn
LG12_HB_340.5	R_34815269_L12_PA	LG12	<nnxnp>	{-0}	(nn,np)	np	np	np	nn	np	nn	nn	nn	nn	nn	np	np	np	nn	nn	np	nn	np	nn	nn	nn	np	nn	np	np	np	nn	nn	np	np	nn	np	nn	np	np	np	np	np	np	np	nn	nn	np	nn
LG12_HB_340.5	R_34822031_L12_PA	LG12	<nnxnp>	{-0}	(nn,np)	np	np	np	nn	np	nn	nn	nn	nn	nn	np	np	np	nn	nn	np	nn	np	nn	nn	nn	np	nn	np	np	np	nn	nn	np	np	nn	np	nn	np	np	np	np	np	np	np	nn	nn	np	nn
LG12_HB_340.8	R_34921188_L12_PA	LG12	<nnxnp>	{-0}	(nn,np)	np	np	nn	nn	np	nn	nn	nn	nn	nn	np	np	np	nn	nn	np	nn	np	nn	nn	nn	np	nn	np	np	np	nn	nn	np	np	nn	np	nn	np	np	np	np	np	np	np	nn	nn	np	nn
LG12_HB_340.8	R_34926642_L12_PA	LG12	<nnxnp>	{-0}	(nn,np)	np	np	nn	nn	np	nn	nn	nn	nn	nn	np	np	np	nn	nn	np	nn	np	nn	nn	nn	np	nn	np	np	np	nn	nn	np	np	nn	np	nn	np	np	np	np	np	np	np	nn	nn	np	nn
LG12_HB_341	F_0153837_L12_PA	LG12	<lmxll>	{0-}	(ll,lm)	ll	lm	lm	lm	ll	ll	ll	lm	ll	lm	ll	ll	ll	ll	ll	ll	lm	lm	lm	lm	ll	ll	lm	ll	lm	ll	ll	lm	lm	ll	ll	lm	ll	lm	ll	ll	lm	ll	lm	ll	lm	lm	ll	lm
LG12_HB_341	F_0153836_L12_PA	LG12	<hkxhk>	{00}	(hh,hk,kk)	hk	kk	hk	hk	hk	hh	hh	hk	hh	hk	hk	hk	hk	hh	hh	hk	hk	kk	hk	hk	hh	hk	hk	hk	kk	hk	hh	hk	kk	hk	hh	kk	hh	kk	hk	hk	kk	hk	kk	hk	hk	hk	hk	hk
LG12_HB_341	F_0153826_L12_PA	LG12	<nnxnp>	{-0}	(nn,np)	np	np	nn	nn	np	nn	nn	nn	nn	nn	np	np	np	nn	nn	np	nn	np	nn	nn	nn	np	nn	np	np	np	nn	nn	np	np	nn	np	nn	np	np	np	np	np	np	np	nn	nn	np	nn
LG12_HB_341	F_0153863_L12_PA	LG12	<nnxnp>	{-0}	(nn,np)	np	np	nn	nn	np	nn	nn	nn	nn	nn	np	np	np	nn	nn	np	nn	np	nn	nn	nn	np	nn	np	np	np	nn	nn	np	np	nn	np	nn	np	np	np	np	np	np	np	nn	nn	np	nn
LG12_HB_341	R_34960014_L12_PA	LG12	<nnxnp>	{-0}	(nn,np)	np	np	nn	nn	np	nn	nn	nn	nn	nn	np	np	np	nn	nn	np	nn	np	nn	nn	nn	np	nn	np	np	np	nn	nn	np	np	nn	np	nn	np	np	np	np	np	np	np	nn	nn	np	nn
LG12_HB_341.5	R_35103565_L12_PA	LG12	<nnxnp>	{-0}	(nn,np)	np	np	nn	nn	np	nn	nn	nn	nn	nn	np	np	np	nn	nn	np	nn	np	nn	nn	nn	np	nn	np	np	np	nn	nn	np	np	nn	np	nn	np	np	np	np	np	np	np	nn	nn	np	nn
LG12_HB_342	F_0154286_L12_PA	LG12	<nnxnp>	{-0}	(nn,np)	np	np	nn	nn	np	nn	nn	nn	nn	nn	np	np	np	nn	nn	np	nn	np	nn	nn	nn	np	nn	np	np	np	nn	nn	np	np	nn	np	nn	np	np	np	np	np	np	np	nn	nn	np	nn
LG12_HB_342	F_0154300_L12_PA	LG12	<hkxhk>	{11}	(hh,hk,kk)	hk	hh	hk	hk	hk	--	kk	hk	kk	hk	hk	hk	hk	kk	kk	hk	hk	hh	hk	hk	kk	hk	hk	hk	hh	hk	hk	hk	hh	hk	kk	hh	kk	hh	hk	hk	hh	hk	hh	hk	hk	hk	hk	hk
LG12_HB_342	R_35171763_L12_PA	LG12	<lmxll>	{0-}	(ll,lm)	ll	lm	lm	lm	ll	ll	ll	lm	ll	lm	ll	ll	ll	ll	ll	ll	lm	lm	lm	lm	ll	ll	lm	ll	lm	ll	lm	lm	lm	ll	ll	lm	ll	lm	ll	ll	lm	ll	lm	ll	lm	lm	ll	lm
LG12_HB_343	F_0154726_L12_PA	LG12	<hkxhk>	{11}	(hh,hk,kk)	hk	hh	hk	hk	hk	kk	kk	hk	kk	hk	hk	hk	hk	kk	kk	hk	hk	hh	hk	hk	kk	hk	hk	hk	hh	hk	hk	hk	hh	hk	kk	hh	kk	hh	hk	hk	hh	hk	hh	hk	hk	hk	hk	hk
LG12_HB_343	F_0154727_L12_PA	LG12	<nnxnp>	{-0}	(nn,np)	np	np	nn	nn	np	nn	nn	nn	nn	nn	np	np	np	nn	nn	np	nn	np	nn	nn	nn	np	nn	np	np	np	nn	nn	np	np	nn	np	nn	np	np	np	np	np	np	np	nn	nn	np	nn
LG12_HB_343	GD_01793_L12_PA	LG12	<hkxhk>	{00}	(hh,hk,kk)	hk	kk	hk	hk	hk	hh	hh	hk	hh	hk	hk	hk	hk	hh	hh	hk	hk	kk	hk	hk	hh	hk	hk	hk	kk	hk	hk	hk	kk	hk	hh	kk	hh	kk	hk	hk	kk	hk	kk	hk	hk	hk	hk	hk
LG12_HB_343.5	R_35612232_L12_PA	LG12	<nnxnp>	{-0}	(nn,np)	np	np	nn	nn	np	nn	nn	nn	nn	nn	np	np	np	nn	nn	np	nn	np	nn	nn	nn	np	nn	np	np	np	nn	nn	np	np	nn	np	nn	np	np	np	np	np	np	nn	nn	nn	np	nn
LG12_HB_343.5	R_35649702_L12_PA	LG12	<hkxhk>	{00}	(hh,hk,kk)	hk	kk	hk	hk	hk	hh	hh	hk	hh	hk	hk	hk	hk	hh	hh	hk	hk	kk	hk	hk	hh	hk	hk	hk	kk	hk	hk	hk	kk	hk	hh	kk	hh	kk	hk	hk	kk	hk	kk	hh	hk	hk	hk	hk
cR_35721635_L12_PA	R_35721635_L12_PA	LG12	<hkxhk>	{11}	(hh,hk,kk)	hk	hh	hk	hk	hk	kk	kk	hk	kk	hk	hk	hk	hk	kk	kk	hk	hk	hh	hk	hk	kk	hk	hk	hk	hh	hk	hk	hk	hh	hk	kk	hh	kk	hh	hk	hk	hh	hk	hh	kk	hk	hk	hk	hk
LG12_HB_343.5	R_35615663_L12_PA	LG12	<lmxll>	{0-}	(ll,lm)	ll	lm	lm	lm	ll	ll	ll	lm	ll	lm	ll	ll	ll	ll	--	ll	lm	lm	lm	lm	ll	ll	lm	ll	lm	ll	lm	lm	lm	ll	--	lm	ll	lm	ll	ll	lm	--	lm	ll	lm	lm	ll	lm
LG12_HB_344	F_0155355_L12_PA	LG12	<nnxnp>	{-0}	(nn,np)	np	np	nn	nn	np	nn	nn	nn	nn	nn	np	np	np	nn	nn	np	nn	np	nn	nn	nn	np	nn	np	np	np	nn	nn	np	np	nn	np	nn	np	np	np	np	np	np	nn	nn	nn	np	nn
LG12_HB_344	R_35724634_L12_PA	LG12	<nnxnp>	{-0}	(nn,np)	np	np	nn	nn	np	nn	nn	nn	nn	nn	np	np	np	nn	nn	np	nn	np	nn	nn	nn	np	nn	np	np	np	nn	nn	np	np	nn	np	nn	np	np	np	np	np	np	nn	nn	nn	np	nn
LG12_HB_344.5	GD_00338_L12_PA	LG12	<lmxll>	{0-}	(ll,lm)	ll	lm	lm	lm	ll	ll	ll	lm	ll	lm	ll	ll	ll	ll	ll	ll	lm	lm	lm	lm	ll	ll	lm	ll	lm	ll	lm	lm	lm	ll	ll	lm	ll	lm	ll	ll	lm	ll	lm	ll	lm	lm	ll	lm
LG12_HB_344.5	R_35835624_L12_PA	LG12	<nnxnp>	{-0}	(nn,np)	np	np	nn	nn	np	nn	nn	nn	nn	nn	np	np	np	nn	nn	np	nn	np	nn	nn	nn	np	nn	np	np	np	nn	nn	np	np	nn	np	nn	np	np	np	np	np	np	nn	nn	nn	np	nn
GD_02848_L12_PA	GD_02848_L12_PA	LG12	<lmxll>	{0-}	(ll,lm)	ll	lm	lm	lm	ll	ll	ll	lm	ll	lm	ll	ll	ll	ll	ll	ll	lm	lm	lm	lm	ll	ll	lm	ll	lm	ll	lm	lm	lm	ll	ll	lm	ll	lm	ll	ll	lm	ll	lm	ll	lm	lm	ll	lm
LG12_HB_345	F_0156085_L12_PA	LG12	<lmxll>	{0-}	(ll,lm)	ll	lm	lm	lm	ll	ll	ll	lm	ll	lm	ll	ll	ll	ll	ll	ll	lm	lm	lm	lm	ll	ll	lm	ll	lm	ll	lm	lm	lm	ll	ll	lm	ll	lm	ll	ll	lm	ll	lm	ll	lm	lm	ll	lm
LG12_HB_345	F_0156087_L12_PA	LG12	<nnxnp>	{-0}	(nn,np)	np	np	nn	nn	np	nn	nn	nn	nn	nn	np	np	np	nn	nn	np	nn	np	nn	nn	nn	np	nn	np	np	np	nn	nn	np	np	nn	np	nn	np	np	np	np	np	np	nn	nn	nn	nn	nn
LG12_HB_345	MdFT1_L12_PA	LG12	<nnxnp>	{-0}	(nn,np)	np	np	nn	nn	np	nn	nn	nn	nn	nn	np	np	np	nn	nn	np	nn	np	nn	nn	nn	np	nn	np	np	np	nn	nn	np	np	nn	np	nn	np	np	np	np	np	np	nn	nn	nn	nn	nn
LG12_HB_400	F_0181933_L13_PA	LG12	<lmxll>	{1-}	(ll,lm)	ll	ll	ll	ll	lm	lm	lm	ll	lm	ll	ll	lm	lm	lm	lm	ll	ll	lm	ll	ll	lm	ll	lm	lm	ll	lm	lm	ll	ll	lm	lm	ll	lm	ll	lm	lm	ll	lm	ll	ll	ll	ll	lm	ll
LG12_HB_400	F_0181906_L13_PA	LG12	<nnxnp>	{-1}	(nn,np)	nn	nn	nn	np	nn	nn	np	nn	nn	np	nn	np	nn	np	np	nn	nn	nn	np	np	np	np	np	np	nn	nn	np	np	nn	nn	np	nn	np	np	nn	nn	np	nn	nn	nn	np	np	np	nn
LG12_HB_400	F_0181908_L13_PA	LG12	<nnxnp>	{-1}	(nn,np)	nn	nn	nn	np	nn	nn	np	nn	nn	np	nn	np	nn	np	np	nn	nn	nn	np	np	np	np	np	np	nn	nn	np	np	nn	nn	np	nn	np	np	nn	nn	np	nn	nn	nn	np	np	np	nn
LG12_HB_400	F_0181929_L13_PA	LG12	<nnxnp>	{-1}	(nn,np)	nn	nn	nn	np	nn	nn	np	nn	nn	np	nn	np	nn	np	np	nn	nn	nn	np	np	np	np	np	np	nn	nn	np	np	nn	nn	np	nn	np	np	nn	nn	np	nn	nn	nn	np	np	np	nn
EV_Eve1_R422	EV_Eve1_R422	LG12	<nnxnp>	{-0}	(nn,np)	np	np	nn	nn	np	nn	nn	nn	nn	nn	np	np	np	nn	nn	np	nn	np	nn	nn	nn	np	nn	np	np	np	nn	nn	np	np	nn	np	nn	np	np	np	np	np	np	nn	nn	nn	np	nn
LG12_HB_489	F_0223616_L14_PA	LG12	<hkxhk>	{01}	(hh,hk,kk)	hk	kk	hh	hk	hk	hh	hh	hk	hh	hk	hk	kk	hh	hh	hk	hk	hk	hk	hk	kk	hh	kk	hk	hk	hk	hh	hk	kk	hk	hh	hh	hk	hk	hk	kk	hk	hk	hh	hk	hk	hk	kk	kk	hk
LG12_HB_489	F_0223640_L14_PA	LG12	<nnxnp>	{-0}	(nn,np)	np	nn	np	np	np	np	np	np	np	np	np	nn	np	np	nn	np	np	nn	np	nn	np	nn	nn	nn	np	np	nn	nn	np	np	np	np	nn	nn	nn	np	nn	np	np	np	nn	nn	nn	np
LG12_HB_489	F_0223654_L14_PA	LG12	<nnxnp>	{-0}	(nn,np)	np	nn	np	np	np	np	np	np	np	np	np	nn	np	np	nn	np	np	nn	np	nn	np	nn	nn	nn	np	np	nn	nn	np	np	np	np	nn	nn	nn	np	nn	np	np	np	nn	nn	nn	np
LG12_HB_489	F_0223619_L14_PA	LG12	<lmxll>	{1-}	(ll,lm)	ll	ll	lm	ll	ll	lm	lm	ll	lm	ll	ll	ll	lm	lm	lm	ll	ll	lm	ll	ll	lm	ll	lm	lm	ll	lm	lm	ll	ll	lm	lm	ll	lm	lm	ll	ll	lm	lm	ll	ll	lm	ll	ll	ll
LG12_HB_492	F_0225591_L14_PA	LG12	<lmxll>	{1-}	(ll,lm)	ll	ll	lm	ll	ll	lm	lm	ll	lm	ll	ll	ll	lm	lm	lm	ll	ll	lm	ll	ll	lm	ll	lm	lm	ll	lm	lm	ll	ll	lm	lm	ll	lm	lm	ll	ll	lm	lm	ll	ll	lm	ll	ll	ll
LG12_HB_492	F_0225596_L14_PA	LG12	<hkxhk>	{10}	(hh,hk,kk)	hk	hh	kk	hk	hk	kk	kk	hk	kk	hk	hk	hh	kk	kk	hk	hk	hk	kk	hk	hh	kk	hh	hk	hk	hk	kk	hk	hh	hk	kk	kk	hk	hk	hk	hh	hk	hk	kk	hk	hk	hk	hh	hh	hk
LG12_HB_492	F_0225610_L14_PA	LG12	<nnxnp>	{-0}	(nn,np)	np	nn	np	np	np	np	np	np	np	np	np	nn	np	np	nn	np	np	np	np	nn	np	nn	nn	nn	np	np	nn	nn	np	np	np	np	nn	nn	nn	np	nn	np	np	np	nn	nn	nn	np
LG12_HB_493	F_0225927_L14_PA	LG12	<lmxll>	{1-}	(ll,lm)	ll	ll	lm	ll	ll	lm	lm	ll	lm	ll	ll	ll	lm	lm	lm	ll	ll	lm	ll	ll	lm	ll	lm	lm	ll	lm	lm	ll	ll	lm	lm	ll	lm	lm	ll	ll	lm	lm	ll	ll	lm	ll	ll	ll
LG12_HB_493	F_0225936_L14_PA	LG12	<lmxll>	{1-}	(ll,lm)	ll	ll	lm	ll	ll	lm	lm	ll	lm	ll	ll	ll	lm	lm	lm	ll	ll	lm	ll	ll	lm	ll	lm	lm	ll	lm	lm	ll	ll	lm	lm	ll	lm	lm	ll	ll	lm	lm	ll	ll	lm	ll	ll	ll
LG12_HB_493	F_0225931_L14_PA	LG12	<nnxnp>	{-0}	(nn,np)	np	nn	np	np	np	np	np	np	np	np	np	nn	np	np	nn	np	np	np	np	nn	np	nn	nn	nn	np	np	nn	nn	np	np	np	np	nn	nn	nn	np	nn	np	np	np	nn	nn	nn	np
LG12_HB_547	F_0250746_L14_PA	LG12	<nnxnp>	{-0}	(nn,np)	np	nn	np	np	np	np	np	np	np	np	np	nn	np	np	nn	np	np	nn	np	nn	np	nn	nn	nn	np	np	nn	nn	np	np	np	np	nn	nn	nn	np	nn	np	np	np	nn	nn	nn	np
LG12_HB_547	F_0250747_L14_PA	LG12	<lmxll>	{1-}	(ll,lm)	ll	ll	lm	ll	ll	lm	lm	ll	lm	ll	ll	ll	lm	lm	lm	ll	ll	lm	ll	ll	lm	ll	lm	lm	ll	lm	lm	ll	ll	lm	lm	ll	lm	lm	ll	ll	lm	lm	ll	ll	lm	ll	ll	ll
LG13_HB_1034	F_0481015_L2_PA	LG13	<nnxnp>	{-1}	(nn,np)	nn	nn	np	nn	nn	nn	np	np	np	nn	np	nn	np	np	np	nn	np	nn	np	np	nn	np	nn	np	nn	nn	np	np	nn	nn	np	nn	np	np	np	nn	np	nn	np	np	np	np	np	nn
LG13_HB_1034	F_0481021_L2_PA	LG13	<nnxnp>	{-1}	(nn,np)	nn	nn	np	nn	nn	nn	np	np	np	nn	np	nn	np	np	np	nn	np	nn	np	np	nn	np	nn	np	nn	nn	np	np	nn	nn	np	nn	np	np	np	nn	np	nn	np	np	np	np	np	nn
LG13_HB_1034	F_0481017_L2_PA	LG13	<lmxll>	{0-}	(ll,lm)	ll	lm	lm	ll	ll	lm	ll	ll	lm	ll	lm	ll	lm	lm	lm	ll	ll	lm	lm	lm	ll	ll	lm	lm	ll	lm	lm	ll	ll	ll	ll	lm	ll	lm	lm	lm	lm	lm	lm	lm	ll	lm	lm	ll
LG13_HB_1040	F_0482828_L2_PA	LG13	<nnxnp>	{-1}	(nn,np)	nn	nn	np	nn	nn	nn	np	np	np	nn	np	nn	np	np	np	nn	np	nn	np	np	nn	np	nn	np	nn	nn	np	np	nn	nn	np	nn	np	np	np	nn	np	nn	np	np	np	np	np	nn
LG13_HB_1040	F_0482842_L2_PA	LG13	<nnxnp>	{-1}	(nn,np)	nn	nn	np	nn	nn	nn	np	np	np	nn	np	nn	np	np	np	nn	np	nn	np	np	nn	np	nn	np	nn	nn	np	np	nn	nn	np	nn	np	np	np	nn	np	nn	np	np	np	np	np	nn
LG13_HB_1040	F_0482853_L2_PA	LG13	<nnxnp>	{-1}	(nn,np)	nn	nn	np	nn	nn	nn	np	np	np	nn	np	nn	np	np	np	nn	np	nn	np	np	nn	np	nn	np	nn	nn	np	np	nn	nn	np	nn	np	np	np	nn	np	nn	np	np	np	np	np	nn
LG13_HB_1040	F_0482830_L2_PA	LG13	<lmxll>	{0-}	(ll,lm)	ll	lm	lm	ll	ll	lm	ll	ll	lm	ll	lm	ll	lm	lm	lm	ll	ll	lm	lm	lm	ll	ll	lm	lm	ll	lm	lm	ll	ll	ll	ll	lm	ll	lm	lm	lm	lm	lm	lm	lm	ll	lm	lm	ll
LG13_HB_1040	F_0482849_L2_PA	LG13	<hkxhk>	{01}	(hh,hk,kk)	hh	hk	kk	hh	hh	hk	hk	hk	kk	hh	kk	hh	kk	kk	kk	hh	hk	hk	kk	kk	hh	hk	hk	kk	hh	hk	kk	hk	hh	hh	hk	hk	hk	kk	kk	hk	kk	hk	kk	kk	hk	kk	kk	hh
LG13_HB_1040	F_0482859_L2_PA	LG13	<lmxll>	{0-}	(ll,lm)	ll	lm	lm	ll	ll	lm	ll	ll	lm	ll	lm	ll	lm	lm	lm	ll	ll	lm	lm	lm	ll	ll	lm	lm	ll	lm	lm	ll	ll	ll	ll	lm	ll	lm	lm	lm	lm	lm	lm	lm	ll	lm	lm	ll
LG13_HB_1211	F_0566181_L4_PA	LG13	<nnxnp>	{-1}	(nn,np)	nn	nn	np	nn	nn	nn	np	np	np	nn	np	nn	np	np	np	nn	np	nn	np	np	nn	np	nn	np	nn	nn	np	np	nn	nn	np	nn	np	np	np	nn	np	nn	np	np	np	np	np	nn
LG13_HB_1211	F_0566193_L4_PA	LG13	<nnxnp>	{-1}	(nn,np)	nn	nn	np	nn	nn	nn	np	np	np	nn	np	nn	np	np	np	nn	np	nn	np	np	nn	np	nn	np	nn	nn	np	np	nn	nn	np	nn	np	np	np	nn	np	nn	np	np	np	np	np	nn
LG13_HB_1222	F_0570977_L4_PA	LG13	<hkxhk>	{11}	(hh,hk,kk)	hk	hh	hh	hk	hk	kk	kk	kk	hk	hk	hk	hh	hk	hk	hk	hk	kk	hh	hk	hk	hk	kk	hh	hk	hk	hk	hk	kk	hk	hk	hk	hh	kk	hk	hk	hh	kk	hh	hk	hk	kk	hk	hk	hk
LG13_HB_1222	F_0570998_L4_PA	LG13	<hkxhk>	{00}	(hh,hk,kk)	hk	kk	kk	hk	hk	hh	hh	hh	hk	hk	hk	kk	hk	hk	hk	hk	hh	kk	hk	hk	hk	hh	kk	hk	hk	hk	hk	hh	hk	hk	hk	kk	hh	hk	hk	kk	hh	kk	hk	hk	hh	hk	hk	hk
LG13_HB_1222	F_0571001_L4_PA	LG13	<hkxhk>	{00}	(hh,hk,kk)	hk	kk	kk	hk	hk	hh	hh	hh	hk	hk	hk	kk	hk	hk	hk	hk	hh	kk	hk	hk	hk	hh	kk	hk	hk	hk	hk	hh	hk	hk	hk	kk	hh	hk	hk	kk	hh	kk	hk	hk	hh	hk	hk	hk
LG13_HB_1222	F_0571003_L4_PA	LG13	<hkxhk>	{11}	(hh,hk,kk)	hk	hh	hh	hk	hk	kk	kk	kk	hk	hk	hk	hh	hk	hk	hk	hk	kk	hh	hk	hk	hk	kk	hh	hk	hk	hk	hk	kk	hk	hk	hk	hh	kk	hk	hk	hh	kk	hh	hk	hk	kk	hk	hk	hk
LG13_HB_1250	F_0585451_L4_PA	LG13	<lmxll>	{1-}	(ll,lm)	lm	lm	ll	lm	ll	lm	lm	lm	ll	lm	ll	ll	ll	ll	ll	lm	lm	ll	lm	ll	lm	lm	ll	ll	lm	ll	ll	ll	lm	lm	ll	ll	ll	ll	lm	ll	lm	ll	ll	ll	lm	ll	ll	lm
LG13_HB_1250	F_0585446_L4_PA	LG13	<nnxnp>	{-1}	(nn,np)	nn	nn	nn	nn	nn	np	np	np	np	nn	np	nn	np	np	np	nn	np	nn	np	np	nn	np	nn	np	nn	np	np	np	nn	nn	np	np	np	np	np	nn	np	nn	np	np	np	nn	nn	nn
LG13_HB_1390	F_0656547_L6_PA	LG13	<nnxnp>	{-1}	(nn,np)	nn	nn	nn	nn	nn	np	nn	np	np	np	np	nn	np	np	np	nn	np	np	np	nn	nn	np	nn	np	nn	np	np	np	nn	nn	np	np	np	np	np	np	np	nn	np	np	np	nn	nn	nn
LG13_HB_1390	F_0656556_L6_PA	LG13	<nnxnp>	{-1}	(nn,np)	nn	nn	nn	nn	nn	np	nn	np	np	np	np	nn	np	np	np	nn	np	np	np	nn	nn	np	nn	np	nn	np	np	np	nn	nn	np	np	np	np	np	np	np	nn	np	np	np	nn	nn	nn
LG13_HB_15	F_0005450_L10_PA	LG13	<hkxhk>	{00}	(h-,kk)	h-	kk	kk	h-	h-	h-	h-	h-	h-	h-	h-	kk	h-	h-	h-	h-	h-	kk	h-	h-	h-	h-	kk	h-	h-	h-	h-	h-	h-	h-	h-	kk	h-	h-	h-	kk	h-	kk	h-	h-	h-	h-	h-	h-
LG13_HB_1608	F_0755309_L8_PA	LG13	<nnxnp>	{-1}	(nn,np)	nn	nn	nn	nn	nn	np	nn	np	np	nn	np	nn	np	np	np	nn	np	np	np	np	nn	np	nn	np	nn	np	np	np	nn	nn	np	np	np	np	np	np	np	nn	np	np	np	nn	nn	nn
LG13_HB_1608	F_0755313_L8_PA	LG13	<nnxnp>	{-1}	(nn,np)	nn	nn	nn	nn	nn	np	nn	np	np	nn	np	nn	np	np	np	nn	np	np	np	np	nn	np	nn	np	nn	np	np	np	nn	nn	np	np	np	np	np	np	np	nn	np	np	np	nn	nn	nn
LG13_HB_1608	F_0755334_L8_PA	LG13	<nnxnp>	{-1}	(nn,np)	nn	nn	nn	nn	nn	np	nn	np	np	nn	np	nn	np	np	np	nn	np	np	np	np	nn	np	nn	np	nn	np	np	np	nn	nn	np	np	np	np	np	np	np	nn	np	np	np	nn	nn	nn
LG13_HB_1620	F_0759954_L8_PA	LG13	<nnxnp>	{-0}	(nn,np)	np	np	np	np	np	nn	nn	nn	nn	np	nn	np	nn	nn	nn	np	nn	np	nn	nn	np	nn	np	nn	np	nn	nn	nn	np	np	nn	nn	nn	nn	nn	np	nn	np	nn	nn	nn	nn	nn	np
LG13_HB_1620	F_0759955_L8_PA	LG13	<hkxhk>	{11}	(hh,hk,kk)	hk	hh	hh	hk	hk	kk	kk	kk	hk	hk	hk	hh	hk	hk	hk	hk	kk	hh	kk	hk	hk	kk	hh	hk	hk	hk	hk	kk	hk	hk	hk	hk	hk	hk	hk	hh	kk	hh	hk	hk	kk	hk	hk	hk
LG13_HB_1620	F_0759958_L8_PA	LG13	<hkxhk>	{11}	(hh,hk,kk)	hk	hh	hh	hk	hk	kk	kk	kk	hk	hk	hk	hh	hk	hk	hk	hk	kk	hh	kk	hk	hk	kk	hh	hk	hk	hk	hk	kk	hk	hk	hk	hk	hk	hk	hk	hh	kk	hh	hk	hk	kk	hk	hk	hk
LG13_HB_1620	F_0759960_L8_PA	LG13	<hkxhk>	{00}	(hh,hk,kk)	hk	kk	kk	hk	hk	hh	hh	hh	hk	hk	hk	kk	hk	hk	hk	hk	hh	kk	hh	hk	hk	hh	kk	hk	hk	hk	hk	hh	hk	hk	hk	hk	hk	hk	hk	kk	hh	kk	hk	hk	hh	hk	hk	hk
LG13_HB_1620	F_0759961_L8_PA	LG13	<lmxll>	{0-}	(ll,lm)	ll	lm	lm	ll	ll	ll	ll	ll	lm	ll	lm	lm	lm	lm	lm	ll	ll	lm	ll	lm	ll	ll	lm	lm	ll	lm	lm	ll	ll	ll	lm	lm	lm	lm	lm	lm	ll	lm	lm	lm	ll	lm	lm	ll
LG13_HB_1676	F_0789025_L9_PA	LG13	<nnxnp>	{-1}	(nn,np)	nn	nn	np	nn	nn	nn	np	np	np	nn	np	nn	np	np	np	nn	np	nn	np	np	nn	np	nn	np	nn	nn	np	np	nn	nn	np	nn	np	np	np	nn	np	nn	np	np	np	np	np	nn
LG13_HB_1676	F_0789055_L9_PA	LG13	<lmxll>	{0-}	(ll,lm)	ll	lm	lm	ll	ll	lm	ll	ll	lm	ll	lm	lm	lm	lm	lm	ll	ll	lm	lm	lm	ll	ll	lm	lm	ll	lm	lm	ll	ll	ll	ll	lm	ll	lm	lm	lm	lm	lm	lm	lm	ll	lm	lm	ll
LG13_HB_1714	F_0806469_L9_PA	LG13	<nnxnp>	{-1}	(nn,np)	nn	nn	np	nn	nn	nn	np	np	np	nn	np	nn	np	np	np	nn	np	nn	np	np	nn	np	nn	np	nn	nn	np	np	nn	nn	np	nn	np	np	np	nn	np	nn	np	np	np	np	np	nn
LG13_HB_1714	F_0806468_L9_PA	LG13	<lmxll>	{0-}	(ll,lm)	ll	lm	lm	ll	ll	lm	ll	ll	lm	ll	lm	ll	lm	lm	lm	ll	ll	lm	lm	lm	ll	ll	lm	lm	ll	lm	lm	ll	ll	ll	ll	lm	ll	lm	lm	lm	lm	lm	lm	lm	ll	lm	lm	ll
LG13_HB_1715	F_0806594_L9_PA	LG13	<lmxll>	{1-}	(ll,lm)	lm	ll	ll	lm	lm	lm	lm	lm	ll	lm	ll	ll	ll	ll	ll	lm	lm	ll	ll	ll	lm	lm	ll	ll	lm	ll	ll	lm	lm	lm	lm	ll	lm	ll	ll	ll	ll	ll	ll	ll	lm	ll	ll	lm
LG13_HB_1741	F_0822200_L9_PA	LG13	<nnxnp>	{-1}	(nn,np)	nn	nn	np	nn	nn	nn	np	np	np	nn	np	nn	np	np	np	nn	np	nn	np	np	nn	np	nn	np	nn	nn	np	np	nn	nn	np	nn	np	np	np	nn	np	nn	np	np	np	np	np	nn
LG13_HB_1741	F_0822195_L9_PA	LG13	<lmxll>	{0-}	(ll,lm)	ll	lm	lm	ll	ll	lm	ll	ll	lm	ll	lm	ll	lm	lm	lm	ll	ll	lm	lm	lm	ll	ll	lm	lm	ll	lm	lm	ll	ll	ll	ll	lm	ll	lm	lm	lm	lm	lm	lm	lm	ll	lm	lm	ll
LG13_HB_1776	F_0835207_L10_45_1	LG13	<hkxhk>	{00}	(hh,hk,kk)	hk	kk	hk	hk	hk	kk	hh	hh	hk	hk	hk	kk	hk	hk	hk	hk	hh	kk	hk	hk	hk	hh	kk	hk	hk	kk	hk	hh	hk	hk	hh	kk	hh	hk	hk	kk	hk	kk	hk	hk	hh	hk	hk	hk
LG13_HB_1776	F_0835217_L10_45_1	LG13	<hkxhk>	{11}	(hh,hk,kk)	hk	hh	hk	hk	hk	hh	kk	kk	hk	hk	hk	hh	hk	hk	hk	hk	kk	hh	hk	hk	hk	kk	hh	hk	hk	hh	hk	kk	hk	hk	kk	hh	kk	hk	hk	hh	hk	hh	hk	hk	kk	hk	hk	hk
LG13_HB_1776	F_0835223_L10_45_1	LG13	<hkxhk>	{00}	(hh,hk,kk)	hk	kk	hk	hk	hk	kk	hh	hh	hk	hk	hk	kk	hk	hk	hk	hk	hh	kk	hk	hk	hk	hh	kk	hk	hk	kk	hk	hh	hk	hk	hh	kk	hh	hk	hk	kk	hk	kk	hk	hk	hh	hk	hk	hk
LG13_HB_1870_s32h1	F_0873946_L13_32_1	LG13	<hkxhk>	{11}	(hh,hk,kk)	hk	hk	hh	hk	hh	kk	hk	kk	hk	hh	hk	hh	hk	hk	hk	hh	kk	hk	kk	hk	hk	kk	hh	hk	hk	kk	hk	hk	hk	hh	hk	hk	hk	hk	kk	hh	kk	hh	hk	hk	kk	hk	hk	hk
LG13_HB_1870_s32h1	F_0873957_L13_32_1	LG13	<hkxhk>	{00}	(hh,hk,kk)	hk	hk	kk	hk	kk	hh	hk	hh	hk	kk	hk	kk	hk	hk	hk	kk	hh	hk	hh	hk	hk	hh	kk	hk	hk	hh	hk	hk	hk	kk	hk	hk	hk	hk	hh	kk	hh	kk	hk	hk	hh	hk	hk	hk
LG13_HB_1870_s32h1	F_0873958_L13_32_1	LG13	<hkxhk>	{00}	(hh,hk,kk)	hk	hk	kk	hk	kk	hh	hk	hh	hk	kk	hk	kk	hk	hk	hk	kk	hh	hk	hh	hk	hk	hh	kk	hk	hk	hh	hk	hk	hk	kk	hk	hk	hk	hk	hh	kk	hh	kk	hk	hk	hh	hk	hk	hk
LG13_HB_1871_s33h1	F_0874514_L13_33_1	LG13	<hkxhk>	{11}	(hh,hk,kk)	hk	hk	hh	hk	hh	kk	hk	kk	hk	hh	hk	hh	hk	hk	hk	hh	kk	hk	kk	hk	hk	kk	hh	hk	hk	kk	hk	hk	hk	hh	hk	hk	hk	hk	kk	hh	kk	hh	hk	hk	kk	hk	hk	hk
LG13_HB_1871_s33h1	F_0874521_L13_33_1	LG13	<nnxnp>	{-0}	(nn,np)	np	np	np	np	np	nn	np	nn	nn	np	nn	np	nn	nn	nn	np	nn	nn	nn	nn	np	nn	np	nn	np	nn	nn	nn	np	np	nn	nn	nn	nn	nn	np	nn	np	nn	nn	nn	np	np	np
LG13_HB_1871_s33h1	F_0874522_L13_33_1	LG13	<nnxnp>	{-0}	(nn,np)	np	np	np	np	np	nn	np	nn	nn	np	nn	np	nn	nn	nn	np	nn	nn	nn	nn	np	nn	np	nn	np	nn	nn	nn	np	np	nn	nn	nn	nn	nn	np	nn	np	nn	nn	nn	np	np	np
LG13_HB_1874_s35h1	F_0875076_L13_35_1	LG13	<nnxnp>	{-0}	(nn,np)	np	np	np	np	np	nn	nn	nn	nn	np	nn	np	nn	nn	nn	np	nn	nn	nn	nn	np	nn	np	nn	np	nn	nn	nn	np	np	nn	nn	nn	nn	nn	np	nn	np	nn	nn	nn	np	np	np
LG13_HB_1874_s35h1	F_0875102_L13_35_1	LG13	<nnxnp>	{-0}	(nn,np)	np	np	np	np	np	nn	nn	nn	nn	np	nn	np	nn	nn	nn	np	nn	nn	nn	nn	np	nn	np	nn	np	nn	nn	nn	np	np	nn	nn	nn	nn	nn	np	nn	np	nn	nn	nn	np	np	np
LG13_HB_1874_s35h1	F_0875074_L13_35_1	LG13	<lmxll>	{0-}	(ll,lm)	ll	ll	lm	ll	lm	ll	ll	ll	lm	ll	lm	lm	lm	lm	lm	lm	ll	lm	ll	lm	ll	ll	lm	lm	ll	ll	lm	lm	ll	ll	lm	lm	lm	lm	ll	lm	ll	lm	lm	lm	ll	lm	ll	ll
LG13_HB_1877_s37h1	F_0877051_L13_37_1	LG13	<nnxnp>	{-0}	(nn,np)	np	np	nn	np	np	np	nn	nn	nn	np	nn	np	nn	nn	nn	np	nn	np	nn	nn	np	nn	np	nn	np	np	nn	nn	np	np	nn	np	nn	nn	nn	np	nn	np	nn	nn	nn	nn	nn	np
LG13_HB_1877_s37h1	F_0877061_L13_37_1	LG13	<hkxhk>	{11}	(hh,hk,kk)	hk	hh	hk	hk	hk	hh	kk	kk	hk	hk	hk	hh	hk	hk	hk	hk	kk	hh	hk	hk	hk	kk	hh	hk	hk	hh	hk	kk	hk	hk	kk	hh	kk	hk	hk	hh	hk	hh	hk	hk	kk	hk	hk	hk
LG13_HB_1877_s37h1	F_0877071_L13_37_1	LG13	<hkxhk>	{00}	(hh,hk,kk)	hk	kk	hk	hk	hk	kk	hh	hh	hk	hk	hk	kk	hk	hk	hk	hk	hh	kk	hk	hk	hk	hh	kk	hk	hk	kk	hk	hh	hk	hk	hh	kk	hh	hk	hk	kk	hk	kk	hk	hk	hh	hk	hk	hk
LG13_HB_1878_s38h1	F_0877272_L13_38_1	LG13	<nnxnp>	{-0}	(nn,np)	np	np	np	np	np	nn	nn	nn	nn	np	nn	np	nn	nn	nn	np	nn	np	nn	nn	np	nn	np	nn	np	nn	nn	nn	np	np	nn	nn	nn	nn	nn	np	nn	np	nn	nn	nn	nn	nn	np
LG13_HB_1878_s38h1	F_0877275_L13_38_1	LG13	<nnxnp>	{-0}	(nn,np)	np	--	np	np	np	nn	nn	nn	nn	np	nn	np	nn	nn	nn	np	nn	--	nn	nn	np	nn	np	nn	np	nn	nn	nn	np	np	nn	nn	nn	nn	nn	np	nn	--	nn	nn	nn	nn	nn	np
LG13_HB_1878_s38h1	F_0877283_L13_38_1	LG13	<lmxll>	{0-}	(ll,lm)	ll	lm	lm	ll	ll	ll	ll	ll	lm	ll	lm	lm	lm	lm	lm	ll	ll	lm	--	lm	ll	ll	lm	lm	ll	lm	lm	ll	ll	ll	lm	lm	--	lm	lm	lm	ll	lm	lm	--	ll	lm	lm	ll
LG13_HB_1883_s46h1	F_0879783_L13_46_1	LG13	<nnxnp>	{-0}	(nn,np)	np	np	nn	np	np	np	nn	nn	nn	np	nn	np	nn	nn	nn	np	nn	np	nn	nn	np	nn	np	nn	np	np	nn	nn	np	np	nn	np	nn	nn	nn	np	nn	np	nn	nn	nn	nn	nn	np
LG13_HB_1883_s46h1	F_0879784_L13_46_1	LG13	<hkxhk>	{11}	(hh,hk,kk)	hk	hh	hk	hk	hk	hk	kk	kk	hk	hk	hk	hh	hk	hk	hk	hk	kk	hh	hk	hk	hk	kk	hh	hk	hk	hh	hk	kk	hk	hk	kk	hh	kk	hk	hk	hh	hk	hh	hk	hk	kk	hk	hk	hk
LG13_HB_1883_s46h1	F_0879786_L13_46_1	LG13	<lmxll>	{0-}	(ll,lm)	ll	lm	lm	ll	ll	ll	ll	ll	lm	ll	lm	lm	lm	lm	lm	ll	ll	lm	lm	lm	ll	ll	lm	lm	ll	lm	lm	ll	ll	ll	ll	lm	ll	lm	lm	lm	lm	lm	lm	lm	ll	lm	lm	ll
LG13_HB_1883_s46h1	F_0879807_L13_46_1	LG13	<nnxnp>	{-1}	(nn,np)	nn	nn	np	nn	nn	nn	np	np	np	nn	np	nn	np	np	np	nn	np	nn	np	np	nn	np	nn	np	nn	nn	np	np	nn	nn	np	nn	np	np	np	nn	np	nn	np	np	np	np	np	nn
LG13_HB_1887_s46h1	F_0881268_L13_46_1	LG13	<nnxnp>	{-0}	(nn,np)	np	np	nn	np	np	np	nn	nn	nn	np	nn	np	nn	nn	nn	np	nn	np	nn	nn	np	nn	np	nn	np	np	nn	nn	np	np	nn	np	nn	nn	nn	np	nn	np	nn	nn	nn	nn	nn	np
LG13_HB_1888_s46h1	F_0881390_L13_46_1	LG13	<hkxhk>	{01}	(hh,hk,kk)	hh	hk	kk	hh	hh	hh	hk	hk	kk	hh	kk	hk	kk	kk	kk	hh	hk	hk	kk	kk	hh	hk	hk	kk	hh	hk	kk	hk	hh	hh	hk	hk	hk	kk	kk	hk	kk	hk	kk	kk	hk	kk	kk	hh
LG13_HB_1925_s45h1	F_0902720_L15_45_1	LG13	<hkxhk>	{00}	(hh,hk,kk)	hk	kk	hk	hk	hk	hk	hh	hh	hk	hk	hk	kk	hk	hk	hk	hk	hh	kk	hk	hk	hk	hh	kk	hk	hk	kk	hk	hh	hk	hk	hk	kk	hh	hk	hk	kk	hh	kk	hk	hk	hh	hk	hk	hk
LG13_HB_1925_s45h1	F_0902721_L15_45_1	LG13	<hkxhk>	{11}	(hh,hk,kk)	hk	hh	hk	hk	hk	hk	kk	kk	hk	hk	hk	hh	hk	hk	hk	hk	kk	hh	hk	hk	hk	kk	hh	hk	hk	hh	hk	kk	hk	hk	hk	hh	kk	hk	hk	hh	kk	hh	hk	hk	kk	hk	hk	hk
LG13_HB_1925_s45h1	F_0902736_L15_45_1	LG13	<lmxll>	{1-}	(ll,lm)	lm	ll	ll	lm	lm	lm	lm	lm	ll	lm	ll	ll	ll	ll	ll	lm	lm	ll	ll	ll	lm	lm	ll	ll	lm	ll	ll	lm	lm	lm	ll	ll	lm	ll	ll	ll	lm	ll	ll	ll	lm	ll	ll	lm
LG13_HB_1926_s45h1	F_0902899_L15_45_1	LG13	<nnxnp>	{-1}	(nn,np)	nn	nn	np	nn	nn	nn	np	np	np	nn	np	nn	np	np	np	nn	np	nn	np	np	nn	np	nn	np	nn	nn	np	np	nn	nn	np	nn	np	np	np	nn	np	nn	np	np	np	np	np	nn
LG13_HB_1926_s45h1	F_0902907_L15_45_1	LG13	<nnxnp>	{-1}	(nn,np)	nn	nn	np	nn	nn	nn	np	np	np	nn	np	nn	np	np	np	nn	np	nn	np	np	nn	np	nn	np	nn	nn	np	np	nn	nn	np	nn	np	np	np	nn	np	nn	np	np	np	np	np	nn
LG13_HB_1926_s45h1	F_0902912_L15_45_1	LG13	<lmxll>	{0-}	(ll,lm)	ll	lm	lm	ll	ll	lm	ll	ll	lm	ll	lm	ll	lm	lm	lm	ll	ll	lm	lm	lm	ll	ll	lm	lm	ll	lm	lm	ll	ll	ll	ll	lm	ll	lm	lm	lm	lm	lm	lm	lm	ll	lm	lm	ll
LG13_HB_1946_s59h1	F_0908450_L15_59_1	LG13	<nnxnp>	{-0}	(nn,np)	np	np	nn	np	np	np	nn	nn	nn	np	nn	np	nn	nn	nn	np	nn	np	nn	nn	np	nn	np	nn	np	np	nn	nn	np	np	nn	np	nn	nn	nn	np	nn	np	nn	nn	nn	nn	nn	np
LG13_HB_1980_s16h1	F_0917935_L16_16_1	LG13	<lmxll>	{0-}	(ll,lm)	ll	lm	lm	ll	ll	ll	ll	ll	lm	ll	lm	lm	lm	lm	lm	ll	ll	lm	lm	lm	ll	ll	lm	lm	ll	lm	lm	ll	ll	ll	ll	lm	ll	lm	lm	lm	lm	lm	lm	lm	ll	lm	lm	ll
LG13_HB_1980_s16h1	F_0917941_L16_16_1	LG13	<nnxnp>	{-1}	(nn,np)	nn	nn	np	nn	nn	nn	np	np	np	nn	np	nn	np	np	np	nn	np	nn	np	np	nn	np	nn	np	nn	nn	np	np	nn	nn	np	nn	np	np	np	nn	np	nn	np	np	np	np	np	nn
LG13_HB_2015_s16h1	F_0933510_L17_16_1	LG13	<nnxnp>	{-0}	(nn,np)	np	np	nn	np	np	np	nn	nn	nn	np	nn	np	nn	nn	nn	np	nn	np	nn	nn	np	nn	np	nn	np	np	nn	nn	np	np	nn	np	nn	nn	nn	np	nn	np	nn	nn	nn	nn	nn	np
LG13_HB_2015_s16h1	F_0933527_L17_16_1	LG13	<nnxnp>	{-0}	(nn,np)	np	np	nn	np	np	np	nn	nn	nn	np	nn	np	nn	nn	nn	np	nn	np	nn	nn	np	nn	np	nn	np	np	nn	nn	np	np	nn	np	nn	nn	nn	np	nn	np	nn	nn	nn	nn	nn	np
LG13_HB_2015_s16h1	F_0933532_L17_16_1	LG13	<nnxnp>	{-0}	(nn,np)	np	np	nn	np	np	np	nn	nn	nn	np	nn	np	nn	nn	nn	np	nn	np	nn	nn	np	nn	np	nn	np	np	nn	nn	np	np	nn	np	nn	nn	nn	np	nn	np	nn	nn	nn	nn	nn	np
LG13_HB_2015_s16h1	F_0933501_L17_16_1	LG13	<nnxnp>	{-1}	(nn,np)	nn	nn	np	nn	nn	nn	np	np	np	nn	np	nn	np	np	np	nn	np	nn	np	np	nn	np	nn	np	nn	nn	np	np	nn	nn	np	nn	np	np	np	nn	np	nn	np	np	np	np	np	nn
LG13_HB_2015_s16h1	F_0933502_L17_16_1	LG13	<nnxnp>	{-1}	(nn,np)	nn	nn	np	nn	nn	nn	np	np	np	nn	np	nn	np	np	np	nn	np	nn	np	np	nn	np	nn	np	nn	nn	np	np	nn	nn	np	nn	np	np	np	nn	np	nn	np	np	np	np	np	nn
LG13_HB_2015_s16h1	F_0933528_L17_16_1	LG13	<nnxnp>	{-1}	(nn,np)	nn	nn	np	nn	nn	nn	np	np	np	nn	np	nn	np	np	np	nn	np	nn	np	np	nn	np	nn	np	nn	nn	np	np	nn	nn	np	nn	np	np	np	nn	np	nn	np	np	np	np	np	nn
LG13_HB_2018_s18h1	F_0934608_L17_18_1	LG13	<nnxnp>	{-1}	(nn,np)	nn	nn	np	nn	nn	nn	np	np	np	nn	np	nn	np	np	np	nn	np	nn	np	np	nn	np	nn	np	nn	nn	np	np	nn	nn	np	nn	np	np	np	nn	np	nn	np	np	np	np	np	nn
LG13_HB_2145_s19h1	F_0980500_L4_19_1	LG13	<nnxnp>	{-1}	(nn,np)	nn	nn	np	nn	nn	nn	np	np	np	nn	np	nn	np	np	np	nn	np	nn	np	np	nn	np	nn	np	nn	nn	np	np	nn	nn	np	nn	np	np	np	nn	np	nn	np	np	np	np	np	nn
LG13_HB_2157_s24h1	F_0984687_L4_24_1	LG13	<hkxhk>	{00}	(hh,hk,kk)	hk	hk	kk	hk	kk	hh	hh	hh	hk	kk	hk	kk	hk	hk	hk	kk	hh	hk	hh	hk	hk	hh	kk	hk	hk	hh	hk	hk	hk	kk	hk	hk	hk	hk	hh	kk	hh	kk	hk	hk	hh	hk	hk	hk
LG13_HB_2157_s24h1	F_0984682_L4_24_1	LG13	<nnxnp>	{-0}	(nn,np)	np	np	np	np	np	nn	nn	nn	nn	np	nn	np	nn	nn	nn	np	nn	nn	nn	nn	np	nn	np	nn	np	nn	nn	nn	np	np	nn	nn	nn	nn	nn	np	nn	np	nn	nn	nn	np	np	np
LG13_HB_2244_s38h1	F_1016678_L7_38_1	LG13	<nnxnp>	{-1}	(nn,np)	nn	nn	np	nn	nn	nn	np	np	np	nn	np	nn	np	np	np	nn	np	nn	np	np	nn	np	nn	np	nn	nn	np	np	nn	nn	np	nn	np	np	np	nn	np	nn	np	np	np	np	np	nn
LG13_HB_2244_s38h1	F_1016684_L7_38_1	LG13	<nnxnp>	{-1}	(nn,np)	nn	--	np	nn	nn	nn	np	np	np	nn	np	--	np	np	np	nn	np	nn	np	np	nn	np	nn	np	nn	--	np	np	nn	nn	np	nn	np	np	np	nn	np	nn	np	np	np	np	np	nn
LG13_HB_2305_s24h1	F_1045535_L9_24_1	LG13	<nnxnp>	{-1}	(nn,np)	nn	nn	np	nn	nn	nn	np	np	np	nn	np	nn	np	np	np	nn	np	nn	np	np	nn	np	nn	np	nn	nn	np	np	nn	nn	np	nn	np	np	np	nn	np	nn	np	np	np	np	np	nn
LG13_HB_2305_s24h1	F_1045533_L9_24_1	LG13	<lmxll>	{0-}	(ll,lm)	ll	lm	lm	ll	ll	lm	ll	ll	lm	ll	lm	ll	lm	lm	lm	ll	ll	lm	lm	lm	ll	ll	lm	lm	ll	lm	lm	ll	ll	ll	ll	lm	ll	lm	lm	lm	lm	lm	lm	lm	ll	lm	lm	ll
F_1051784_L9_36_1	F_1051784_L9_36_1	LG13	<nnxnp>	{-1}	(nn,np)	nn	nn	np	nn	nn	nn	np	np	np	nn	np	nn	np	np	np	nn	np	nn	np	np	nn	np	nn	np	nn	nn	np	np	nn	nn	np	nn	np	np	np	nn	np	nn	np	np	np	np	np	nn
LG13_HB_2363_s50h2	F_1062846_L13_50_2	LG13	<nnxnp>	{-1}	(nn,np)	nn	np	np	nn	nn	np	nn	nn	np	np	np	nn	nn	np	np	np	np	np	np	nn	nn	np	nn	nn	nn	np	nn	nn	nn	np	np	np	np	np	np	np	np	nn	np	np	np	nn	nn	nn
LG13_HB_2363_s50h2	F_1062848_L13_50_2	LG13	<nnxnp>	{-1}	(nn,np)	nn	np	np	nn	nn	np	nn	nn	np	np	np	nn	nn	np	np	np	np	np	np	nn	nn	np	nn	nn	nn	np	nn	nn	nn	np	np	np	np	np	np	np	np	nn	np	np	np	nn	nn	nn
LG13_HB_2363_s50h2	F_1062851_L13_50_2	LG13	<nnxnp>	{-1}	(nn,np)	nn	np	np	nn	nn	np	nn	nn	np	np	np	nn	nn	np	np	np	np	np	np	nn	nn	np	nn	nn	nn	np	nn	nn	nn	np	np	np	np	np	np	np	np	nn	np	np	np	nn	nn	nn
LG13_HB_2368_s50h2	F_1063440_L13_50_2	LG13	<hkxhk>	{11}	(hh,hk,kk)	hk	kk	kk	hh	hh	kk	hh	hk	kk	hk	hk	hh	hk	hk	hk	hk	hk	kk	kk	hk	hk	kk	hh	hk	hk	kk	hh	hk	hk	hk	hk	hk	hk	hk	kk	hk	kk	hh	kk	hk	kk	hk	hh	hk
LG13_HB_2371_s50h2	F_1063545_L13_50_2	LG13	<hkxhk>	{11}	(hh,hk,kk)	hk	hk	hk	hh	hh	kk	hh	hk	kk	hk	hk	hh	hk	hk	hk	hk	hk	kk	kk	hk	hk	kk	hh	hk	hk	kk	hh	hk	hk	hh	hk	hk	hk	hk	kk	hk	kk	hh	hk	hk	kk	hk	hh	hk
LG13_HB_2371_s50h2	F_1063546_L13_50_2	LG13	<hkxhk>	{11}	(hh,hk,kk)	hk	hk	hk	hh	hh	kk	hh	hk	kk	hk	hk	hh	hk	hk	hk	hk	hk	kk	kk	hk	hk	kk	hh	hk	hk	kk	hh	hk	hk	hh	hk	hk	hk	hk	kk	hk	kk	hh	hk	hk	kk	hk	hh	hk
LG13_HB_2373_s57h2	F_1063850_L13_57_2	LG13	<hkxhk>	{11}	(hh,hk,kk)	hk	hk	hh	hk	hh	kk	kk	kk	hk	hk	hk	hh	hk	hk	hk	hh	kk	hk	kk	hk	hk	kk	hh	hk	hk	kk	hk	hk	hk	hh	hk	hk	hk	hk	kk	hh	kk	hh	hk	hk	kk	hk	hk	hk
LG13_HB_2373_s57h2	F_1063856_L13_57_2	LG13	<hkxhk>	{11}	(hh,hk,kk)	hk	hk	hh	hk	hh	kk	kk	kk	hk	hk	hk	hh	hk	hk	hk	hh	kk	hk	kk	hk	hk	kk	hh	hk	hk	kk	hk	hk	hk	hh	hk	hk	hk	hk	kk	hh	kk	hh	hk	hk	kk	hk	hk	hk
LG13_HB_2375_s67h2	F_1065410_L13_67_2	LG13	<hkxhk>	{11}	(hh,hk,kk)	hk	hh	hk	hk	hk	hh	kk	kk	hk	hk	hk	hh	hk	hk	hk	hk	kk	hh	hk	hk	hk	kk	hh	hk	hk	hh	hk	kk	hk	hk	kk	hh	kk	hk	hk	hh	hk	hh	hk	hk	kk	hk	hk	hk
LG13_HB_2376_s67h2	F_1065724_L13_67_2	LG13	<lmxll>	{1-}	(ll,lm)	lm	ll	ll	lm	lm	lm	lm	lm	ll	lm	ll	ll	ll	ll	ll	lm	lm	ll	ll	ll	lm	lm	ll	ll	lm	ll	ll	lm	lm	lm	lm	ll	lm	ll	ll	ll	ll	ll	ll	ll	lm	ll	ll	lm
LG13_HB_2376_s67h2	F_1065729_L13_67_2	LG13	<lmxll>	{1-}	(ll,lm)	lm	ll	ll	lm	lm	lm	lm	lm	ll	lm	ll	ll	ll	ll	ll	lm	lm	ll	ll	ll	lm	lm	ll	ll	lm	ll	ll	lm	lm	lm	lm	ll	lm	ll	ll	ll	ll	ll	ll	ll	lm	ll	ll	lm
LG13_HB_2376_s67h2	F_1065730_L13_67_2	LG13	<lmxll>	{1-}	(ll,lm)	lm	ll	ll	lm	lm	lm	lm	lm	ll	lm	ll	ll	ll	ll	ll	lm	lm	ll	ll	ll	lm	lm	ll	ll	lm	ll	ll	lm	lm	lm	lm	ll	lm	ll	ll	ll	ll	ll	ll	ll	lm	ll	ll	lm
LG13_HB_2376_s67h2	F_1065735_L13_67_2	LG13	<lmxll>	{0-}	(ll,lm)	ll	lm	lm	ll	ll	ll	ll	ll	lm	ll	lm	lm	lm	lm	lm	ll	ll	lm	lm	lm	ll	ll	lm	lm	ll	lm	lm	ll	ll	ll	ll	lm	ll	lm	lm	lm	lm	lm	lm	lm	ll	lm	lm	ll
LG13_HB_2377_s68h2	F_1065919_L13_68_2	LG13	<hkxhk>	{11}	(hh,hk,kk)	hk	hh	hk	hk	hk	hh	kk	kk	hk	hk	hk	hh	hk	hk	hk	hk	kk	hh	hk	hk	hk	kk	hh	hk	hk	hh	hk	kk	hk	hk	kk	hh	kk	hk	hk	hh	hk	hh	hk	hk	kk	hk	hk	hk
LG13_HB_2377_s68h2	F_1065933_L13_68_2	LG13	<hkxhk>	{11}	(hh,hk,kk)	hk	hh	hk	hk	hk	hh	kk	kk	hk	hk	hk	hh	hk	hk	hk	hk	kk	hh	hk	hk	hk	kk	hh	hk	hk	hh	hk	kk	hk	hk	kk	hh	kk	hk	hk	hh	hk	hh	hk	hk	kk	hk	hk	hk
LG13_HB_2406_s86h2	F_1072535_L15_86_2	LG13	<nnxnp>	{-1}	(nn,np)	nn	nn	nn	nn	nn	np	np	np	np	nn	np	nn	np	np	np	nn	np	nn	np	np	nn	np	nn	np	nn	np	np	np	nn	nn	np	np	np	np	np	nn	np	nn	np	np	np	nn	nn	nn
LG13_HB_2421_s31h2	F_1075062_L16_31_2	LG13	<nnxnp>	{-1}	(nn,np)	nn	nn	--	nn	nn	nn	np	np	--	nn	--	nn	np	np	--	nn	np	nn	--	--	nn	np	nn	--	nn	nn	np	np	nn	nn	np	nn	np	--	np	nn	--	nn	--	--	np	--	--	nn
LG13_HB_2421_s31h2	F_1075064_L16_31_2	LG13	<nnxnp>	{-1}	(nn,np)	nn	nn	np	nn	nn	nn	np	np	np	nn	np	nn	np	np	np	nn	np	nn	np	np	nn	np	nn	np	nn	nn	np	np	nn	nn	np	nn	np	np	np	nn	np	nn	np	np	np	np	np	nn
LG13_HB_2421_s31h2	F_1075065_L16_31_2	LG13	<lmxll>	{0-}	(ll,lm)	ll	lm	lm	ll	ll	lm	ll	ll	lm	ll	lm	ll	lm	lm	lm	ll	ll	lm	lm	lm	ll	ll	lm	lm	ll	lm	lm	ll	ll	ll	ll	lm	ll	lm	lm	lm	lm	lm	lm	lm	ll	lm	lm	ll
F_1075679_L16_33_2	F_1075679_L16_33_2	LG13	<nnxnp>	{-0}	(nn,np)	np	np	nn	np	np	np	nn	nn	nn	np	nn	np	nn	nn	nn	np	nn	np	nn	nn	np	nn	np	nn	np	np	nn	nn	np	np	nn	np	nn	nn	nn	np	nn	np	nn	nn	nn	nn	nn	np
LG13_HB_2458_s38h2	F_1083791_L2_38_2	LG13	<nnxnp>	{-1}	(nn,np)	nn	nn	np	nn	nn	nn	np	np	np	nn	np	nn	np	np	np	nn	np	nn	np	np	nn	np	nn	np	nn	nn	np	np	nn	nn	np	nn	np	np	np	nn	np	nn	np	np	np	np	np	nn
LG13_HB_2458_s38h2	F_1083794_L2_38_2	LG13	<nnxnp>	{-1}	(nn,np)	nn	nn	np	nn	nn	nn	np	np	np	nn	np	nn	np	np	np	nn	np	nn	np	np	nn	np	nn	np	nn	nn	np	np	nn	nn	np	nn	np	np	np	nn	np	nn	np	np	np	np	np	nn
LG13_HB_2458_s38h2	F_1083800_L2_38_2	LG13	<nnxnp>	{-1}	(nn,np)	nn	nn	np	nn	nn	nn	np	np	np	nn	np	nn	np	np	np	nn	np	nn	np	np	nn	np	nn	np	nn	nn	np	np	nn	nn	np	nn	np	np	np	nn	np	nn	np	np	np	np	np	nn
LG13_HB_2582_s70h3	F_1109505_L13_70_3	LG13	<hkxhk>	{00}	(hh,hk,kk)	hk	hh	hh	kk	kk	hh	kk	hk	hh	hk	hk	kk	hk	hk	hk	hk	hk	hh	hh	hk	hk	hh	kk	hk	hk	hh	kk	hk	hk	hk	hk	hk	hk	hk	hh	hk	hh	kk	hh	hk	hh	hk	kk	hk
LG13_HB_2584_s74h3	F_1109827_L13_74_3	LG13	<hkxhk>	{00}	(hh,hk,kk)	hk	kk	kk	hk	hk	hh	hh	hh	hk	hk	hk	kk	hk	hk	hk	hk	hh	kk	hh	hk	hk	hh	kk	hk	hk	hk	hk	hh	hk	hk	hk	hk	hk	hk	hk	kk	hh	kk	hk	hk	hh	hk	hk	hk
LG13_HB_2585_s75h3	F_1109943_L13_75_3	LG13	<hkxhk>	{11}	(hh,hk,kk)	hk	hh	hk	hk	hk	hh	kk	kk	hk	hk	hk	hh	hk	hk	hk	hk	kk	hh	hk	hk	hk	kk	hh	hk	hk	hh	hk	kk	hk	hk	kk	hh	kk	hk	hk	hh	hk	hh	hk	hk	kk	hk	hk	hk
LG13_HB_275	$F_0124504y_LG13_PA	LG13	<nnxnp>	{-1}	(nn,np)	nn	nn	np	nn	nn	nn	np	np	np	nn	np	nn	np	np	np	nn	np	nn	np	np	nn	np	nn	np	nn	nn	np	np	nn	nn	np	nn	np	np	np	nn	np	nn	np	np	np	np	np	nn
LG13_HB_275	F_0124503_L12_PA	LG13	<lmxll>	{0-}	(ll,lm)	ll	lm	lm	ll	ll	lm	ll	ll	lm	ll	lm	ll	lm	lm	lm	ll	ll	lm	lm	lm	ll	ll	lm	lm	ll	lm	lm	ll	ll	ll	ll	lm	ll	lm	lm	lm	lm	lm	lm	lm	ll	lm	lm	ll
R_15693091_L13_33_1	R_15693091_L13_33_1	LG13	<lmxll>	{0-}	(ll,lm)	ll	ll	lm	ll	lm	ll	ll	ll	lm	lm	lm	lm	lm	lm	lm	lm	ll	lm	ll	lm	ll	ll	lm	lm	ll	ll	lm	lm	ll	lm	lm	lm	lm	lm	ll	lm	ll	lm	lm	lm	ll	ll	ll	ll
R_16737064_L13_34_1	R_16737064_L13_34_1	LG13	<nnxnp>	{-0}	(nn,np)	np	np	np	np	np	nn	nn	nn	nn	np	nn	np	nn	nn	nn	np	nn	nn	nn	nn	np	nn	np	nn	np	nn	nn	nn	np	np	nn	nn	nn	nn	nn	np	nn	np	nn	nn	nn	np	np	np
GD_02452_L13_43_1	GD_02452_L13_43_1	LG13	<hkxhk>	{00}	(hh,hk,kk)	hk	kk	kk	hk	hk	hh	hh	hh	hk	hk	hk	kk	hk	hk	hk	hk	hh	kk	hk	hk	hk	hh	kk	hk	hk	kk	hk	hh	hk	hk	hk	kk	hh	hk	hk	kk	hh	kk	hk	hk	hh	hk	hk	hk
GD_02890_L13_67_2	GD_02890_L13_67_2	LG13	<hkxhk>	{11}	(hh,hk,kk)	hk	hh	hk	hk	hk	hh	kk	kk	hk	hk	hk	hh	hk	hk	hk	hk	kk	hh	hk	hk	hk	kk	hh	hk	hk	hh	hk	kk	hk	hk	kk	hh	kk	hk	hk	hh	hk	hh	hk	hk	kk	hk	hk	hk
R_3776960_L13_26_1	R_3776960_L13_26_1	LG13	<hkxhk>	{00}	(hh,hk,kk)	hk	hh	hh	kk	kk	hh	kk	hk	hh	hk	hk	kk	hk	hk	hk	hk	hk	hh	hh	hk	hk	hh	kk	hk	hk	hh	kk	hk	hk	hk	hk	hk	hk	hk	hh	hk	hh	kk	hh	hk	hh	hk	kk	hk
R_6926009_L13_26_1	R_6926009_L13_26_1	LG13	<hkxhk>	{11}	(hh,hk,kk)	hk	kk	hk	hh	hh	kk	hh	hk	kk	hk	hk	hh	hk	hk	hk	hk	hk	kk	kk	hk	hk	kk	hh	hk	hk	kk	hh	hk	hk	hh	hk	hk	hk	hk	kk	hk	kk	hh	hk	hk	kk	hk	hh	hk
R_18291721_L13_PA	R_18291721_L13_PA	LG13	<nnxnp>	{-1}	(nn,np)	nn	nn	nn	nn	nn	np	np	np	np	nn	np	nn	np	np	np	nn	np	np	np	np	nn	np	nn	np	nn	np	np	np	nn	nn	np	np	np	np	np	nn	np	nn	np	np	np	nn	nn	nn
R_19722424_L13_PA	R_19722424_L13_PA	LG13	<nnxnp>	{-1}	(nn,np)	nn	nn	nn	nn	nn	np	np	np	np	nn	np	nn	np	np	np	nn	np	nn	np	np	nn	np	nn	np	nn	np	np	np	nn	nn	np	np	np	np	np	nn	np	nn	np	np	np	nn	nn	nn
LG13_HB_3287	R_19729805_L13_PA	LG13	<nnxnp>	{-1}	(nn,np)	nn	nn	nn	nn	nn	np	np	np	np	nn	np	nn	np	np	np	nn	np	nn	np	np	nn	np	nn	np	nn	np	np	np	nn	nn	np	np	np	np	np	nn	np	nn	np	np	np	nn	nn	nn
LG13_HB_3287	R_19740521_L13_PA	LG13	<nnxnp>	{-1}	(nn,np)	nn	nn	nn	nn	nn	np	np	np	np	nn	np	nn	np	np	np	nn	np	nn	np	np	nn	np	nn	np	nn	np	np	np	nn	nn	np	np	np	np	np	nn	np	nn	np	np	np	nn	nn	nn
GD_01786_L13_PA	GD_01786_L13_PA	LG13	<lmxll>	{1-}	(ll,lm)	lm	ll	ll	lm	lm	lm	lm	lm	ll	lm	ll	ll	ll	ll	ll	lm	lm	ll	ll	ll	lm	lm	ll	ll	lm	ll	ll	lm	lm	lm	ll	ll	lm	ll	ll	ll	lm	ll	ll	ll	lm	ll	ll	lm
LG13_HB_3297	R_34977942_L13_PA	LG13	<lmxll>	{0-}	(ll,lm)	ll	lm	lm	ll	ll	lm	ll	ll	lm	ll	lm	lm	lm	lm	lm	ll	ll	lm	lm	lm	ll	ll	lm	lm	ll	lm	lm	ll	ll	ll	ll	lm	ll	lm	lm	lm	lm	lm	lm	lm	ll	lm	lm	ll
LG13_HB_347	R_41497_L13_PA	LG13	<nnxnp>	{-1}	(nn,np)	nn	np	np	nn	nn	np	nn	nn	np	np	nn	nn	nn	np	np	np	np	np	np	nn	nn	np	nn	nn	nn	np	nn	nn	nn	np	np	np	np	np	np	np	np	np	np	np	np	nn	nn	np
LG13_HB_347.8	R_357151_L13_PA	LG13	<nnxnp>	{-1}	(nn,np)	nn	np	np	nn	nn	np	nn	nn	np	np	nn	nn	nn	np	np	np	np	np	np	nn	nn	np	nn	nn	nn	np	nn	nn	nn	np	np	np	np	np	np	np	np	nn	np	np	np	nn	nn	np
LG13_HB_347.8	R_371869_L13_PA	LG13	<nnxnp>	{-1}	(nn,np)	nn	np	np	nn	nn	np	--	nn	np	np	nn	nn	nn	np	np	np	np	np	np	nn	--	np	nn	nn	--	np	nn	nn	nn	np	np	np	np	np	np	np	np	nn	np	np	np	nn	nn	np
LG13_HB_348	F_0156884_L13_PA	LG13	<nnxnp>	{-1}	(nn,np)	nn	np	np	nn	nn	np	nn	nn	np	np	nn	nn	nn	np	np	np	np	np	np	nn	nn	np	nn	nn	nn	np	nn	nn	nn	np	np	np	np	np	np	np	np	nn	np	np	np	nn	nn	np
LG13_HB_349	F_0157703_L13_PA	LG13	<nnxnp>	{-1}	(nn,np)	nn	np	np	nn	nn	np	nn	nn	np	np	np	nn	nn	np	np	np	np	np	np	nn	nn	np	nn	nn	nn	np	nn	nn	nn	np	np	np	np	np	np	np	np	nn	np	np	np	nn	nn	nn
LG13_HB_349	F_0157718_L13_PA	LG13	<nnxnp>	{-1}	(nn,np)	nn	np	np	nn	nn	np	nn	nn	np	np	np	nn	nn	np	np	np	np	np	np	nn	nn	np	nn	nn	nn	np	nn	nn	nn	np	np	np	np	np	np	np	np	nn	np	np	np	nn	nn	nn
LG13_HB_349	F_0157730_L13_PA	LG13	<nnxnp>	{-1}	(nn,np)	nn	np	np	nn	nn	np	nn	nn	np	np	np	nn	nn	np	np	np	np	np	np	nn	nn	np	nn	nn	nn	np	nn	nn	nn	np	np	np	np	np	np	np	np	nn	np	np	np	nn	nn	nn
LG13_HB_349.5	GD_02018_L13_PA	LG13	<nnxnp>	{-1}	(nn,np)	nn	np	np	nn	nn	np	nn	nn	np	np	np	nn	nn	np	np	np	np	np	np	nn	nn	np	nn	nn	nn	np	nn	nn	nn	np	np	np	np	np	np	np	np	nn	np	np	np	nn	nn	nn
LG13_HB_349.5	R_875526_L13_PA	LG13	<nnxnp>	{-1}	(nn,np)	nn	np	np	nn	nn	np	nn	nn	np	np	np	nn	nn	np	np	np	np	np	np	nn	nn	np	nn	nn	nn	np	nn	nn	nn	np	np	np	np	np	np	np	np	nn	np	np	np	nn	nn	nn
LG13_HB_353	F_0160149_L13_PA	LG13	<hkxhk>	{11}	(h-,kk)	h-	kk	kk	h-	h-	kk	h-	h-	kk	h-	kk	h-	h-	h-	h-	h-	h-	kk	kk	h-	h-	kk	h-	h-	h-	kk	h-	h-	h-	h-	h-	h-	h-	h-	kk	h-	kk	h-	kk	h-	kk	h-	h-	h-
LG13_HB_355	F_0161442_L13_PA	LG13	<hkxhk>	{00}	(hh,hk,kk)	hk	hh	hh	kk	kk	hh	kk	hk	hh	hk	hh	kk	kk	hk	hk	hk	hk	hh	hh	hk	hk	hh	kk	kk	hk	hh	kk	hk	hk	hk	hk	hk	hk	hk	hh	hk	hh	kk	hh	hk	hh	hk	kk	hk
LG13_HB_355	F_0161453_L13_PA	LG13	<hkxhk>	{00}	(hh,hk,kk)	hk	hh	hh	kk	kk	hh	kk	hk	hh	hk	hh	kk	kk	hk	hk	hk	hk	hh	hh	hk	hk	hh	kk	kk	hk	hh	kk	hk	hk	hk	hk	hk	hk	hk	hh	hk	hh	kk	hh	hk	hh	hk	kk	hk
LG13_HB_355	F_0161454_L13_PA	LG13	<hkxhk>	{00}	(hh,hk,kk)	hk	hh	hh	kk	kk	hh	kk	hk	hh	hk	hh	kk	kk	hk	hk	hk	hk	hh	hh	hk	hk	hh	kk	kk	hk	hh	kk	hk	hk	hk	hk	hk	hk	hk	hh	hk	hh	kk	hh	hk	hh	hk	kk	hk
LG13_HB_355	R_2823627_L13_PA	LG13	<hkxhk>	{00}	(hh,hk,kk)	hk	hh	hh	kk	kk	hh	kk	hk	hh	hk	hh	kk	kk	hk	hk	hk	hk	hh	hh	hk	hk	hh	kk	kk	hk	hh	kk	hk	hk	hk	hk	hk	hk	hk	hh	hk	hh	kk	hh	hk	hh	hk	kk	hk
LG13_HB_356	F_0162291_L13_PA	LG13	<hkxhk>	{00}	(hh,hk,kk)	hk	hh	hh	kk	kk	hh	kk	hk	hh	hk	hh	kk	hk	hk	hk	hk	hk	hh	hh	hk	hk	hh	kk	hk	hk	hh	kk	hk	hk	hk	hk	hk	hk	hk	hh	hk	hh	kk	hh	hk	hh	hk	kk	hk
LG13_HB_357	F_0163066_L13_PA	LG13	<hkxhk>	{11}	(hh,hk,kk)	hk	kk	kk	hh	hh	kk	hh	hk	kk	hk	hk	hh	hk	hk	hk	hk	hk	kk	kk	hk	hk	kk	hh	hk	hk	kk	hh	hk	hk	hk	hk	hk	hk	hk	kk	hk	kk	hh	kk	hk	kk	hk	hh	hk
LG13_HB_357	F_0163086_L13_PA	LG13	<hkxhk>	{11}	(hh,hk,kk)	hk	kk	kk	hh	hh	kk	hh	hk	kk	hk	hk	hh	hk	hk	hk	hk	hk	kk	kk	hk	hk	kk	hh	hk	hk	kk	hh	hk	hk	hk	hk	hk	hk	hk	kk	hk	kk	hh	kk	hk	kk	hk	hh	hk
LG13_HB_357	F_0163090_L13_PA	LG13	<hkxhk>	{11}	(hh,hk,kk)	hk	kk	kk	hh	hh	kk	hh	hk	kk	hk	hk	hh	hk	hk	hk	hk	hk	kk	kk	hk	hk	kk	hh	hk	hk	kk	hh	hk	hk	hk	hk	hk	hk	hk	kk	hk	kk	hh	kk	hk	kk	hk	hh	hk
LG13_HB_357	F_0163099_L13_PA	LG13	<hkxhk>	{11}	(hh,hk,kk)	hk	kk	kk	hh	hh	kk	hh	hk	kk	hk	hk	hh	hk	hk	hk	hk	hk	kk	kk	hk	hk	kk	hh	hk	hk	kk	hh	hk	hk	hk	hk	hk	hk	hk	kk	hk	kk	hh	kk	hk	kk	hk	hh	hk
LG13_HB_357.5	GD_00980_L13_PA	LG13	<hkxhk>	{11}	(hh,hk,kk)	hk	kk	kk	hh	hh	kk	hh	hk	kk	hk	hk	hh	hk	hk	hk	hk	hk	kk	kk	hk	hk	kk	hh	hk	hk	kk	hh	hk	hk	hk	hk	hk	hk	hk	kk	hk	kk	hh	kk	hk	kk	hk	hh	hk
LG13_HB_357.5	R_3832821_L13_PA	LG13	<hkxhk>	{11}	(hh,hk,kk)	hk	kk	kk	hh	hh	kk	hh	hk	kk	hk	hk	hh	hk	hk	hk	hk	hk	kk	kk	hk	hk	kk	hh	hk	hk	kk	hh	hk	hk	hk	hk	hk	hk	hk	kk	hk	kk	hh	kk	hk	kk	hk	hh	hk
LG13_HB_363	F_0166004_L13_PA	LG13	<hkxhk>	{11}	(hh,hk,kk)	hk	kk	kk	hh	hh	kk	hh	hk	kk	hk	hk	hh	hk	hk	hk	hk	hk	kk	kk	hk	hk	kk	hh	hk	hk	kk	hh	hk	hk	hk	hk	hk	hk	hk	kk	hk	kk	hh	kk	hk	kk	hk	hh	hk
LG13_HB_363	F_0166008_L13_PA	LG13	<hkxhk>	{00}	(hh,hk,kk)	hk	hh	hh	kk	kk	hh	kk	hk	hh	hk	hk	kk	hk	hk	hk	hk	hk	hh	hh	hk	hk	hh	kk	hk	hk	hh	kk	hk	hk	hk	hk	hk	hk	hk	hh	hk	hh	kk	hh	hk	hh	hk	kk	hk
LG13_HB_363	F_0166015_L13_PA	LG13	<hkxhk>	{11}	(hh,hk,kk)	hk	kk	kk	hh	hh	kk	hh	hk	kk	hk	hk	hh	hk	hk	hk	hk	hk	kk	kk	hk	hk	kk	hh	hk	hk	kk	hh	hk	hk	hk	hk	hk	hk	hk	kk	hk	kk	hh	kk	hk	kk	hk	hh	hk
LG13_HB_363	R_5611802_L13_PA	LG13	<hkxhk>	{11}	(hh,hk,kk)	hk	kk	kk	hh	hh	kk	hh	hk	kk	hk	hk	hh	hk	hk	hk	hk	hk	kk	kk	hk	hk	kk	hh	hk	hk	kk	hh	hk	hk	hk	hk	hk	hk	hk	kk	hk	kk	hh	kk	hk	kk	hk	hh	hk
LG13_HB_363.5	R_5662695_L13_PA	LG13	<hkxhk>	{11}	(hh,hk,kk)	hk	kk	kk	hh	hh	kk	hh	hk	kk	hk	hk	hh	hk	hk	hk	hk	hk	kk	kk	hk	hk	kk	hh	hk	hk	kk	hh	hk	hk	hk	hk	hk	hk	hk	kk	hk	kk	hh	kk	hk	kk	hk	hh	hk
LG13_HB_364	F_0166446_L13_PA	LG13	<hkxhk>	{11}	(hh,hk,kk)	hk	kk	kk	hh	hh	kk	hh	hk	kk	hk	hk	hh	hk	hk	hk	hk	hk	kk	kk	hk	hk	kk	hh	hk	hk	kk	hh	hk	hk	hk	hk	hk	hk	hk	kk	hk	kk	hh	hk	hk	kk	hk	hh	hk
LG13_HB_364	R_6005626_L13_PA	LG13	<hkxhk>	{11}	(hh,hk,kk)	hk	kk	kk	hh	hh	kk	hh	hk	kk	hk	hk	hh	hk	hk	hk	hk	hk	kk	kk	hk	hk	kk	hh	hk	hk	kk	hh	hk	hk	hk	hk	hk	hk	hk	kk	hk	kk	hh	hk	hk	kk	hk	hh	hk
LG13_HB_364	R_6017316_L13_PA	LG13	<hkxhk>	{00}	(hh,hk,kk)	hk	hh	hh	kk	kk	hh	kk	hk	hh	hk	hk	kk	hk	hk	hk	hk	hk	hh	hh	hk	hk	hh	kk	hk	hk	hh	kk	hk	hk	hk	hk	hk	hk	hk	hh	hk	hh	kk	hk	hk	hh	hk	kk	hk
LG13_HB_365	F_0166933_L13_PA	LG13	<hkxhk>	{11}	(hh,hk,kk)	hk	kk	kk	hh	hh	kk	hh	hk	kk	hk	hk	hh	hk	hk	hk	hk	hk	kk	kk	hk	hk	kk	hh	hk	hk	kk	hh	hk	hk	hh	hk	hk	hk	hk	kk	hk	kk	hh	hk	hk	kk	hk	hh	hk
LG13_HB_365	F_0166953_L13_PA	LG13	<hkxhk>	{11}	(hh,hk,kk)	hk	kk	kk	hh	hh	kk	hh	hk	kk	hk	hk	hh	hk	hk	hk	hk	hk	kk	kk	hk	hk	kk	hh	hk	hk	kk	hh	hk	hk	hh	hk	hk	hk	hk	kk	hk	kk	hh	hk	hk	kk	hk	hh	hk
LG13_HB_365	F_0166956_L13_PA	LG13	<hkxhk>	{00}	(hh,hk,kk)	hk	hh	hh	kk	kk	hh	kk	hk	hh	hk	hk	kk	hk	hk	hk	hk	hk	hh	hh	hk	hk	hh	kk	hk	hk	hh	kk	hk	hk	kk	hk	hk	hk	hk	hh	hk	hh	kk	hk	hk	hh	hk	kk	hk
LG13_HB_365	R_6361691_L13_PA	LG13	<hkxhk>	{11}	(hh,hk,kk)	hk	kk	kk	hh	hh	kk	hh	hk	kk	hk	hk	hh	hk	hk	hk	hk	hk	kk	kk	hk	hk	kk	hh	hk	hk	kk	hh	hk	hk	hh	hk	hk	hk	hk	kk	hk	kk	hh	hk	hk	kk	hk	hh	hk
LG13_HB_365.5	R_6451264_L13_PA	LG13	<hkxhk>	{00}	(hh,hk,kk)	hk	hh	hh	kk	kk	hh	kk	hk	hh	hk	hk	kk	hk	hk	hk	hk	hk	hh	hh	hk	hk	hh	kk	hk	hk	hh	kk	hk	hk	kk	hk	hk	hk	hk	hh	hk	hh	kk	hk	hk	hh	hk	kk	hk
LG13_HB_366	F_0167426_L13_PA	LG13	<hkxhk>	{00}	(hh,hk,kk)	hk	hh	hh	kk	kk	hh	kk	hk	hh	hk	hk	kk	hk	hk	hk	hk	hk	hh	hh	hk	hk	hh	kk	hk	hk	hh	kk	hk	hk	kk	hk	hk	hk	hk	hh	hk	hh	kk	hk	hk	hh	hk	kk	hk
LG13_HB_367	F_0167846_L13_PA	LG13	<hkxhk>	{00}	(hh,hk,kk)	hk	hh	hk	kk	kk	hh	kk	hk	hh	hk	hk	kk	hk	hk	hk	hk	hk	hh	hh	hk	hk	hh	kk	hk	hk	hh	kk	hk	hk	kk	hk	hk	hk	hk	hh	hk	hh	kk	hk	hk	hh	hk	kk	hk
LG13_HB_367	F_0167851_L13_PA	LG13	<hkxhk>	{11}	(hh,hk,kk)	hk	kk	hk	hh	hh	kk	hh	hk	kk	hk	hk	hh	hk	hk	hk	hk	hk	kk	kk	hk	hk	kk	hh	hk	hk	kk	hh	hk	hk	hh	hk	hk	hk	hk	kk	hk	kk	hh	hk	hk	kk	hk	hh	hk
LG13_HB_367	F_0167865_L13_PA	LG13	<hkxhk>	{11}	(hh,hk,kk)	hk	kk	hk	hh	hh	kk	hh	hk	kk	hk	hk	hh	hk	hk	hk	hk	hk	kk	kk	hk	hk	kk	hh	hk	hk	kk	hh	hk	hk	hh	hk	hk	hk	hk	kk	hk	kk	hh	hk	hk	kk	hk	hh	hk
LG13_HB_367	R_7141897_L13_PA	LG13	<hkxhk>	{11}	(hh,hk,kk)	hk	kk	hk	hh	hh	kk	hh	hk	kk	hk	hk	hh	hk	hk	hk	hk	hk	kk	kk	hk	hk	kk	hh	hk	hk	kk	hh	hk	hk	hh	hk	hk	hk	hk	kk	hk	kk	hh	hk	hk	kk	hk	hh	hk
LG13_HB_367.5	R_7167724_L13_PA	LG13	<hkxhk>	{11}	(hh,hk,kk)	hk	kk	hk	hh	hh	kk	hh	hk	kk	hk	hk	hh	hk	hk	hk	hk	hk	kk	kk	hk	hk	kk	hh	hk	hk	kk	hh	hk	hk	hh	hk	hk	hk	hk	kk	hk	kk	hh	hk	hk	kk	hk	hh	hk
LG13_HB_368	F_0168217_L13_PA	LG13	<hkxhk>	{00}	(hh,hk,kk)	hk	hk	hk	kk	kk	hh	kk	hk	hh	hk	hk	kk	hk	hk	hk	hk	hk	hh	hh	hk	hk	hh	kk	hk	hk	hh	kk	hk	hk	kk	hk	hk	hk	hk	hh	hk	hh	kk	hk	hk	hh	hk	kk	hk
LG13_HB_368	F_0168220_L13_PA	LG13	<hkxhk>	{00}	(hh,hk,kk)	hk	hk	hk	kk	kk	hh	kk	hk	hh	hk	hk	kk	hk	hk	hk	hk	hk	hh	hh	hk	hk	hh	kk	hk	hk	hh	kk	hk	hk	kk	hk	hk	hk	hk	hh	hk	hh	kk	hk	hk	hh	hk	kk	hk
LG13_HB_368	F_0168228_L13_PA	LG13	<hkxhk>	{11}	(hh,hk,kk)	hk	hk	hk	hh	hh	kk	hh	hk	kk	hk	hk	hh	hk	hk	hk	hk	hk	kk	kk	hk	hk	kk	hh	hk	hk	kk	hh	hk	hk	hh	hk	hk	hk	hk	kk	hk	kk	hh	hk	hk	kk	hk	hh	hk
LG13_HB_368	F_0168191_L13_PA	LG13	<hkxhk>	{11}	(h-,kk)	h-	h-	h-	h-	h-	kk	h-	h-	kk	h-	h-	h-	h-	h-	h-	h-	h-	kk	kk	h-	h-	kk	h-	h-	h-	kk	h-	h-	h-	h-	h-	h-	h-	h-	kk	h-	kk	h-	h-	h-	kk	h-	h-	h-
LG13_HB_369	F_0168749_L13_PA	LG13	<hkxhk>	{11}	(hh,hk,kk)	hk	hk	hk	hh	hh	kk	hh	hk	kk	hk	hk	hh	hk	hk	hk	hk	hk	kk	kk	hk	hk	kk	hh	hk	hk	kk	hh	hk	hk	hh	hk	hk	hk	hk	kk	hk	kk	hh	hk	hk	kk	hk	hh	hk
LG13_HB_369	F_0168762_L13_PA	LG13	<hkxhk>	{00}	(hh,hk,kk)	hk	hk	hk	kk	kk	hh	kk	hk	hh	hk	hk	kk	hk	hk	hk	hk	hk	hh	hh	hk	hk	hh	kk	hk	hk	hh	kk	hk	hk	kk	hk	hk	hk	hk	hh	hk	hh	kk	hk	hk	hh	hk	kk	hk
LG13_HB_369	F_0168766_L13_PA	LG13	<hkxhk>	{00}	(hh,hk,kk)	hk	hk	hk	kk	kk	hh	kk	hk	hh	hk	hk	kk	hk	hk	hk	hk	hk	hh	hh	hk	hk	hh	kk	hk	hk	hh	kk	hk	hk	kk	hk	hk	hk	hk	hh	hk	hh	kk	hk	hk	hh	hk	kk	hk
LG13_HB_369.5	R_7608807_L13_PA	LG13	<hkxhk>	{11}	(hh,hk,kk)	hk	hk	hk	hh	hh	kk	hh	hk	kk	hk	hk	hh	hk	hk	hk	hk	hk	kk	kk	hk	hk	kk	hh	hk	hk	kk	hh	hk	hk	hh	hk	hk	hk	hk	kk	hk	kk	hh	hk	hk	kk	hk	hh	hk
LG13_HB_370	F_0168841_L13_PA	LG13	<hkxhk>	{11}	(hh,hk,kk)	hk	hk	hk	hh	hh	kk	hh	hk	kk	hk	hk	hh	hk	hk	hk	hk	hk	kk	kk	hk	hk	kk	hh	hk	hk	kk	hh	hk	hk	hh	hk	hk	hk	hk	kk	hk	kk	hh	hk	hk	kk	hk	hh	hk
LG13_HB_370	F_0168842_L13_PA	LG13	<hkxhk>	{11}	(hh,hk,kk)	hk	hk	hk	hh	hh	kk	hh	hk	kk	hk	hk	hh	hk	hk	hk	hk	hk	kk	kk	hk	hk	kk	hh	hk	hk	kk	hh	hk	hk	hh	hk	hk	hk	hk	kk	hk	kk	hh	hk	hk	kk	hk	hh	hk
LG13_HB_370	F_0168858_L13_PA	LG13	<hkxhk>	{00}	(hh,hk,kk)	hk	hk	hk	kk	kk	hh	kk	hk	hh	hk	hk	kk	hk	hk	hk	hk	hk	hh	hh	hk	hk	hh	kk	hk	hk	hh	kk	hk	hk	kk	hk	hk	hk	hk	hh	hk	hh	kk	hk	hk	hh	hk	kk	hk
LG13_HB_370	R_7646132_L13_PA	LG13	<hkxhk>	{11}	(hh,hk,kk)	hk	hk	hk	hh	hh	kk	hh	hk	kk	hk	hk	hh	hk	hk	hk	hk	hk	kk	kk	hk	hk	kk	hh	hk	hk	kk	hh	hk	hk	hh	hk	hk	hk	hk	kk	hk	kk	hh	hk	hk	kk	hk	hh	hk
F_0169288_L13_PA	F_0169288_L13_PA	LG13	<nnxnp>	{-1}	(nn,np)	nn	nn	nn	nn	nn	np	nn	nn	np	np	np	nn	np	np	np	nn	np	np	np	nn	nn	np	nn	np	nn	np	np	np	nn	nn	np	np	np	np	np	np	np	nn	np	np	np	nn	nn	nn
LG13_HB_372	F_0169770_L13_PA	LG13	<nnxnp>	{-1}	(nn,np)	nn	nn	nn	nn	nn	np	nn	np	np	np	np	nn	np	np	np	nn	np	np	np	nn	nn	np	nn	np	nn	np	np	np	nn	nn	np	np	np	np	np	np	np	nn	np	np	np	nn	nn	nn
LG13_HB_373	F_0170322_L13_PA	LG13	<nnxnp>	{-1}	(nn,np)	nn	nn	nn	nn	nn	np	nn	np	np	np	np	nn	np	np	np	nn	np	np	np	nn	nn	np	nn	np	nn	np	np	np	nn	nn	np	np	np	np	np	np	np	nn	np	np	np	nn	nn	nn
LG13_HB_373	F_0170332_L13_PA	LG13	<nnxnp>	{-1}	(nn,np)	nn	nn	nn	nn	nn	np	nn	np	np	np	np	nn	np	np	np	nn	np	np	np	nn	nn	np	nn	np	nn	np	np	np	nn	nn	np	np	np	np	np	np	np	nn	np	np	np	nn	nn	nn
LG13_HB_373	F_0170335_L13_PA	LG13	<nnxnp>	{-1}	(nn,np)	nn	nn	nn	nn	nn	np	nn	np	np	np	np	nn	np	np	np	nn	np	np	np	nn	nn	np	nn	np	nn	np	np	np	nn	nn	np	np	np	np	np	np	np	nn	np	np	np	nn	nn	nn
LG13_HB_373	R_8619897_L13_PA	LG13	<nnxnp>	{-1}	(nn,np)	nn	nn	nn	nn	nn	np	nn	np	np	np	np	nn	np	np	np	nn	np	np	np	nn	nn	np	nn	np	nn	np	np	np	nn	nn	np	np	np	np	np	np	np	nn	np	np	np	nn	nn	nn
LG13_HB_374	F_0170390_L13_PA	LG13	<nnxnp>	{-1}	(nn,np)	nn	nn	nn	nn	nn	np	nn	np	np	np	np	nn	np	np	np	nn	np	np	np	nn	nn	np	nn	np	nn	np	np	np	nn	nn	np	np	np	np	np	np	np	nn	np	np	np	nn	nn	nn
LG13_HB_374	F_0170394_L13_PA	LG13	<nnxnp>	{-1}	(nn,np)	nn	nn	nn	nn	nn	np	nn	np	np	np	np	nn	np	np	np	nn	np	np	np	nn	nn	np	nn	np	nn	np	np	np	nn	nn	np	np	np	np	np	np	np	nn	np	np	np	nn	nn	nn
LG13_HB_375	F_0170803_L13_PA	LG13	<hkxhk>	{11}	(hh,hk,kk)	hk	hk	hk	hh	hh	kk	hh	kk	kk	hk	hk	hh	hk	hk	hk	hh	kk	kk	kk	hk	hk	kk	hh	hk	hk	kk	hk	hk	hk	hh	hk	hk	hk	hk	kk	hk	kk	hh	hk	hk	kk	hk	hk	hk
LG13_HB_375	F_0170808_L13_PA	LG13	<hkxhk>	{11}	(hh,hk,kk)	hk	hk	hk	hh	hh	kk	hh	kk	kk	hk	hk	hh	hk	hk	hk	hh	kk	kk	kk	hk	hk	kk	hh	hk	hk	kk	hk	hk	hk	hh	hk	hk	hk	hk	kk	hk	kk	hh	hk	hk	kk	hk	hk	hk
LG13_HB_377	F_0171446_L13_PA	LG13	<hkxhk>	{00}	(hh,hk,kk)	hk	hk	hk	kk	kk	hh	kk	hh	hh	hk	hk	kk	hk	hk	hk	kk	hh	hh	hh	hk	hk	hh	kk	hk	hk	hh	hk	hk	hk	kk	hk	hk	hk	hk	hh	hk	hh	kk	hk	hk	hh	hk	hk	hk
LG13_HB_377	F_0171459_L13_PA	LG13	<hkxhk>	{00}	(hh,hk,kk)	hk	hk	hk	kk	kk	hh	kk	hh	hh	hk	hk	kk	hk	hk	hk	kk	hh	hh	hh	hk	hk	hh	kk	hk	hk	hh	hk	hk	hk	kk	hk	hk	hk	hk	hh	hk	hh	kk	hk	hk	hh	hk	hk	hk
LG13_HB_378	F_0171576_L13_PA	LG13	<hkxhk>	{11}	(hh,hk,kk)	hk	hk	hk	hh	hh	kk	hh	kk	kk	hk	hk	hh	hk	hk	hk	hh	kk	kk	kk	hk	hk	kk	hh	hk	hk	kk	hk	hk	hk	hh	hk	hk	hk	hk	kk	hk	kk	hh	hk	hk	kk	hk	hk	hk
LG13_HB_379	F_0172145_L13_PA	LG13	<nnxnp>	{-1}	(nn,np)	nn	nn	nn	nn	nn	np	nn	np	np	np	np	nn	np	np	np	nn	np	np	np	np	nn	np	nn	np	nn	np	np	np	nn	nn	np	np	np	np	np	np	np	nn	np	np	np	nn	nn	nn
LG13_HB_379	F_0172117_L13_PA	LG13	<hkxhk>	{11}	(hh,hk,kk)	hk	hk	hk	hh	hh	kk	hh	kk	kk	hk	hk	hh	hk	hk	hk	hh	kk	kk	kk	kk	hk	kk	hh	hk	hk	kk	hk	hk	hk	hh	hk	hk	hk	hk	kk	hk	kk	hh	hk	hk	kk	hk	hk	hk
LG13_HB_379	F_0172120_L13_PA	LG13	<lmxll>	{1-}	(ll,lm)	lm	lm	lm	ll	ll	lm	ll	lm	lm	ll	ll	ll	ll	ll	ll	ll	lm	lm	lm	lm	lm	lm	ll	ll	lm	lm	ll	ll	lm	ll	ll	ll	ll	ll	lm	ll	lm	ll	ll	ll	lm	lm	lm	lm
LG13_HB_379	F_0172146_L13_PA	LG13	<lmxll>	{1-}	(ll,lm)	lm	lm	lm	ll	ll	lm	ll	lm	lm	ll	ll	ll	ll	ll	ll	ll	lm	lm	lm	lm	lm	lm	ll	ll	lm	lm	ll	ll	lm	ll	ll	ll	ll	ll	lm	ll	lm	ll	ll	ll	lm	lm	lm	lm
LG13_HB_380	F_0172569_L13_PA	LG13	<nnxnp>	{-1}	(nn,np)	nn	nn	nn	nn	nn	np	nn	np	np	nn	np	nn	np	np	np	nn	np	np	np	np	nn	np	nn	np	nn	np	np	np	nn	nn	np	np	np	np	np	np	np	nn	np	np	np	nn	nn	nn
LG13_HB_380	F_0172568_L13_PA	LG13	<lmxll>	{1-}	(ll,lm)	lm	lm	lm	ll	ll	lm	lm	lm	lm	ll	ll	ll	ll	ll	ll	ll	lm	lm	lm	lm	lm	lm	ll	ll	lm	lm	ll	ll	lm	ll	ll	ll	ll	ll	lm	ll	lm	ll	ll	ll	lm	lm	lm	lm
LG13_HB_381	F_0173090_L13_PA	LG13	<nnxnp>	{-1}	(nn,np)	nn	nn	nn	nn	nn	np	nn	np	np	nn	np	nn	np	np	np	nn	np	np	np	np	nn	np	nn	np	nn	np	np	np	nn	nn	np	np	np	np	np	np	np	nn	np	np	np	nn	nn	nn
R_10714013_L13_PA	R_10714013_L13_PA	LG13	<nnxnp>	{-1}	(nn,np)	nn	nn	nn	nn	nn	np	nn	np	np	nn	np	nn	np	np	np	nn	np	np	np	np	nn	np	nn	np	nn	np	np	np	nn	nn	np	np	np	np	np	np	np	nn	np	np	np	nn	nn	nn
R_12111151_L13_PA	R_12111151_L13_PA	LG13	<nnxnp>	{-1}	(nn,np)	nn	nn	nn	nn	nn	np	nn	np	np	nn	np	nn	np	np	np	nn	np	np	np	np	nn	np	nn	np	nn	np	np	np	nn	nn	np	np	np	np	np	np	np	nn	np	np	np	nn	nn	nn
R_12134921_L13_PA	R_12134921_L13_PA	LG13	<nnxnp>	{-1}	(nn,np)	nn	nn	nn	nn	nn	np	nn	np	np	nn	np	nn	np	np	np	nn	np	np	np	np	nn	np	nn	np	nn	np	np	np	nn	nn	np	np	np	np	np	np	np	nn	np	np	np	nn	nn	nn
LG13_HB_385	F_0174609_L13_PA	LG13	<nnxnp>	{-1}	(nn,np)	nn	nn	nn	nn	nn	np	nn	np	np	nn	np	nn	np	np	np	nn	np	np	np	np	nn	np	nn	np	nn	np	np	np	nn	nn	np	np	np	np	np	np	np	nn	np	np	np	nn	nn	nn
LG13_HB_385	F_0174610_L13_PA	LG13	<nnxnp>	{-1}	(nn,np)	nn	nn	nn	nn	nn	np	nn	np	np	nn	np	nn	np	np	np	nn	np	np	np	np	nn	np	nn	np	nn	np	np	np	nn	nn	np	np	np	np	np	np	np	nn	np	np	np	nn	nn	nn
LG13_HB_385	F_0174616_L13_PA	LG13	<nnxnp>	{-1}	(nn,np)	nn	nn	nn	nn	nn	np	nn	np	np	nn	np	nn	np	np	np	nn	np	np	np	np	nn	np	nn	np	nn	np	np	np	nn	nn	np	np	np	np	np	np	np	nn	np	np	np	nn	nn	nn
LG13_HB_385	F_0174619_L13_PA	LG13	<nnxnp>	{-1}	(nn,np)	nn	nn	nn	nn	nn	np	nn	np	np	nn	np	nn	np	np	np	nn	np	np	np	np	nn	np	nn	np	nn	np	np	np	nn	nn	np	np	np	np	np	np	np	nn	np	np	np	nn	nn	nn
LG13_HB_385	F_0174621_L13_PA	LG13	<nnxnp>	{-1}	(nn,np)	nn	nn	nn	nn	nn	np	nn	np	np	nn	np	nn	np	np	np	nn	np	np	np	np	nn	np	nn	np	nn	np	np	np	nn	nn	np	np	np	np	np	np	np	nn	np	np	np	nn	nn	nn
LG13_HB_385	F_0174626_L13_PA	LG13	<nnxnp>	{-1}	(nn,np)	nn	nn	nn	nn	nn	np	nn	np	np	nn	np	nn	np	np	np	nn	np	np	np	np	nn	np	nn	np	nn	np	np	np	nn	nn	np	np	np	np	np	np	np	nn	np	np	np	nn	nn	nn
LG13_HB_385	R_12127305_L13_PA	LG13	<nnxnp>	{-1}	(nn,np)	nn	nn	nn	nn	nn	np	nn	np	np	nn	np	nn	np	np	np	nn	np	np	np	np	nn	np	nn	np	nn	np	np	np	nn	nn	np	np	np	np	np	np	np	nn	np	np	np	nn	nn	nn
LG13_HB_387	F_0175652_L13_PA	LG13	<hkxhk>	{10}	(hh,hk,kk)	kk	kk	kk	kk	hk	hk	kk	hk	hh	hk	hh	hk	hh	hh	hh	hk	hk	hk	hk	hk	kk	hk	hk	hh	kk	hk	hh	hh	kk	hk	hh	hh	hh	hh	hk	hk	hk	hk	hh	hh	hk	kk	kk	kk
LG13_HB_387	F_0175653_L13_PA	LG13	<lmxll>	{0-}	(ll,lm)	ll	ll	ll	ll	lm	ll	ll	ll	lm	lm	lm	lm	lm	lm	lm	lm	ll	ll	ll	ll	ll	ll	lm	lm	ll	ll	lm	lm	ll	lm	lm	lm	lm	lm	ll	lm	ll	lm	lm	lm	ll	ll	ll	ll
LG13_HB_387	GD_01776_L13_PA	LG13	<hkxhk>	{01}	(hh,hk,kk)	hh	hh	hh	hh	hk	hk	hh	hk	kk	hk	kk	hk	kk	kk	kk	hk	hk	hk	hk	hk	hh	hk	hk	kk	hh	hk	kk	kk	hh	hk	kk	kk	kk	kk	hk	hk	hk	hk	kk	kk	hk	hh	hh	hh
LG13_HB_387	F_0175657_L13_PA	LG13	<nnxnp>	{-1}	(nn,np)	nn	nn	nn	nn	nn	np	nn	np	np	nn	np	nn	np	np	np	nn	np	np	np	np	nn	np	nn	np	nn	np	np	np	nn	nn	np	np	np	np	np	nn	np	nn	np	np	np	nn	nn	nn
LG13_HB_387	F_0175660_L13_PA	LG13	<nnxnp>	{-1}	(nn,np)	nn	nn	nn	nn	nn	np	nn	np	np	nn	np	nn	np	np	np	nn	np	np	np	np	nn	np	nn	np	nn	np	np	np	nn	nn	np	np	np	np	np	nn	np	nn	np	np	np	nn	nn	nn
R_14440697_L13_PA	R_14440697_L13_PA	LG13	<nnxnp>	{-1}	(nn,np)	nn	nn	nn	nn	nn	np	nn	np	np	nn	np	nn	np	np	np	nn	np	np	np	np	nn	np	nn	np	nn	np	np	np	nn	nn	np	np	np	np	np	nn	np	nn	np	np	np	nn	nn	nn
LG13_HB_387.8	GD_01704_L13_PA	LG13	<lmxll>	{0-}	(ll,lm)	ll	ll	ll	ll	lm	ll	ll	ll	lm	lm	lm	lm	lm	lm	lm	lm	ll	ll	ll	ll	ll	ll	lm	lm	ll	ll	lm	lm	ll	lm	lm	lm	lm	lm	ll	lm	ll	lm	lm	lm	ll	ll	ll	ll
LG13_HB_387.8	R_13057490_L13_PA	LG13	<lmxll>	{0-}	(ll,lm)	ll	ll	ll	ll	lm	ll	ll	ll	lm	lm	lm	lm	lm	lm	lm	lm	ll	ll	ll	ll	ll	ll	lm	lm	ll	ll	lm	lm	ll	lm	lm	lm	lm	lm	ll	lm	ll	lm	lm	lm	ll	ll	ll	ll
LG13_HB_388	F_0176246_L13_PA	LG13	<lmxll>	{0-}	(ll,lm)	ll	ll	ll	ll	lm	ll	ll	ll	lm	lm	lm	lm	lm	lm	lm	lm	ll	ll	ll	ll	ll	ll	lm	lm	ll	ll	lm	lm	ll	lm	lm	lm	lm	lm	ll	lm	ll	lm	lm	lm	ll	ll	ll	ll
LG13_HB_388	F_0176248_L13_PA	LG13	<lmxll>	{0-}	(ll,lm)	ll	ll	ll	ll	lm	ll	ll	ll	lm	lm	lm	lm	lm	lm	lm	lm	ll	ll	ll	ll	ll	ll	lm	lm	ll	ll	lm	lm	ll	lm	lm	lm	lm	lm	ll	lm	ll	lm	lm	lm	ll	ll	ll	ll
LG13_HB_388	F_0176250_L13_PA	LG13	<lmxll>	{0-}	(ll,lm)	ll	ll	ll	ll	lm	ll	ll	ll	lm	lm	lm	lm	lm	lm	lm	lm	ll	ll	ll	ll	ll	ll	lm	lm	ll	ll	lm	lm	ll	lm	lm	lm	lm	lm	ll	lm	ll	lm	lm	lm	ll	ll	ll	ll
LG13_HB_388	F_0176281_L13_PA	LG13	<lmxll>	{0-}	(ll,lm)	ll	ll	ll	ll	lm	ll	ll	ll	lm	lm	lm	lm	lm	lm	lm	lm	ll	ll	ll	ll	ll	ll	lm	lm	ll	ll	lm	lm	ll	lm	lm	lm	lm	lm	ll	lm	ll	lm	lm	lm	ll	ll	ll	ll
LG13_HB_388	F_0176288_L13_PA	LG13	<lmxll>	{0-}	(ll,lm)	ll	ll	ll	ll	lm	ll	ll	ll	lm	lm	lm	lm	lm	lm	lm	lm	ll	ll	ll	ll	ll	ll	lm	lm	ll	ll	lm	lm	ll	lm	lm	lm	lm	lm	ll	lm	ll	lm	lm	lm	ll	ll	ll	ll
LG13_HB_388	F_0176300_L13_PA	LG13	<lmxll>	{0-}	(ll,lm)	ll	ll	ll	ll	lm	ll	ll	ll	lm	lm	lm	lm	lm	lm	lm	lm	ll	ll	ll	ll	ll	ll	lm	lm	ll	ll	lm	lm	ll	lm	lm	lm	lm	lm	ll	lm	ll	lm	lm	lm	ll	ll	ll	ll
LG13_HB_388	F_0176305_L13_PA	LG13	<lmxll>	{0-}	(ll,lm)	ll	ll	ll	ll	lm	ll	ll	ll	lm	lm	lm	lm	lm	lm	lm	lm	ll	ll	ll	ll	ll	ll	lm	lm	ll	ll	lm	lm	ll	lm	lm	lm	lm	lm	ll	lm	ll	lm	lm	lm	ll	ll	ll	ll
LG13_HB_393	F_0178074_L13_PA	LG13	<lmxll>	{0-}	(ll,lm)	ll	ll	lm	ll	lm	ll	ll	ll	lm	lm	lm	lm	lm	lm	lm	lm	ll	lm	ll	lm	ll	ll	lm	lm	ll	ll	lm	lm	ll	lm	lm	lm	lm	lm	ll	lm	ll	lm	lm	lm	ll	ll	ll	ll
LG13_HB_393	F_0178080_L13_PA	LG13	<lmxll>	{0-}	(ll,lm)	ll	ll	lm	ll	lm	ll	ll	ll	lm	lm	lm	lm	lm	lm	lm	lm	ll	lm	ll	lm	ll	ll	lm	lm	ll	ll	lm	lm	ll	lm	lm	lm	lm	lm	ll	lm	ll	lm	lm	lm	ll	ll	ll	ll
LG13_HB_393	F_0178084_L13_PA	LG13	<lmxll>	{0-}	(ll,lm)	ll	ll	lm	ll	lm	ll	ll	ll	lm	lm	lm	lm	lm	lm	lm	lm	ll	lm	ll	lm	ll	ll	lm	lm	ll	ll	lm	lm	ll	lm	lm	lm	lm	lm	ll	lm	ll	lm	lm	lm	ll	ll	ll	ll
LG13_HB_393	F_0178089_L13_PA	LG13	<lmxll>	{0-}	(ll,lm)	ll	ll	lm	ll	lm	ll	ll	ll	lm	lm	lm	lm	lm	lm	lm	lm	ll	lm	ll	lm	ll	ll	lm	lm	ll	ll	lm	lm	ll	lm	lm	lm	lm	lm	ll	lm	ll	lm	lm	lm	ll	ll	ll	ll
LG13_HB_394	F_0178598_L13_PA	LG13	<lmxll>	{0-}	(ll,lm)	ll	ll	lm	ll	lm	ll	--	ll	lm	lm	lm	lm	lm	lm	lm	lm	ll	lm	ll	lm	ll	ll	lm	lm	ll	ll	lm	lm	ll	lm	lm	lm	lm	lm	ll	lm	ll	--	lm	lm	ll	ll	ll	ll
LG13_HB_394	F_0178611_L13_PA	LG13	<lmxll>	{0-}	(ll,lm)	ll	ll	lm	ll	lm	ll	ll	ll	lm	lm	lm	lm	lm	lm	lm	lm	ll	lm	ll	lm	ll	ll	lm	lm	ll	ll	lm	lm	ll	lm	lm	lm	lm	lm	ll	lm	ll	lm	lm	lm	ll	ll	ll	ll
LG13_HB_394	GD_00943_L13_PA	LG13	<lmxll>	{0-}	(ll,lm)	ll	ll	lm	ll	lm	ll	ll	ll	lm	lm	lm	lm	lm	lm	lm	lm	ll	lm	ll	lm	ll	ll	lm	lm	ll	ll	lm	lm	ll	lm	lm	lm	lm	lm	ll	lm	ll	lm	lm	lm	ll	ll	ll	ll
LG13_HB_395	F_0179384_L13_PA	LG13	<hkxhk>	{11}	(hh,hk,kk)	hk	hk	hh	hk	hh	kk	hk	kk	hk	hh	hk	hh	hk	hk	hk	hh	kk	hk	kk	hk	hk	kk	hh	hk	hk	kk	hk	hk	hk	hh	hk	hk	hk	hk	kk	hh	kk	hh	hk	hk	kk	hk	hk	hk
LG13_HB_395	F_0179385_L13_PA	LG13	<hkxhk>	{11}	(hh,hk,kk)	hk	hk	hh	hk	hh	kk	hk	kk	hk	hh	hk	hh	hk	hk	hk	hh	kk	hk	kk	hk	hk	kk	hh	hk	hk	kk	hk	hk	hk	hh	hk	hk	hk	hk	kk	hh	kk	hh	hk	hk	kk	hk	hk	hk
LG13_HB_395	F_0179410_L13_PA	LG13	<hkxhk>	{11}	(hh,hk,kk)	hk	hk	hh	hk	hh	kk	hk	kk	hk	hh	hk	hh	hk	hk	hk	hh	kk	hk	kk	hk	hk	kk	hh	hk	hk	kk	hk	hk	hk	hh	hk	hk	hk	hk	kk	hh	kk	hh	hk	hk	kk	hk	hk	hk
LG13_HB_396	Mald1_L13_PA	LG13	<nnxnp>	{-0}	(nn,np)	np	np	np	np	np	nn	np	nn	nn	np	nn	np	nn	nn	nn	np	nn	nn	nn	nn	np	nn	np	nn	np	nn	nn	nn	np	np	nn	nn	nn	nn	nn	np	nn	np	nn	nn	nn	np	np	np
LG13_HB_396	F_0179490_L13_PA	LG13	<hkxhk>	{00}	(hh,hk,kk)	hk	hk	kk	hk	kk	hh	hk	hh	hk	kk	hk	kk	hk	hk	hk	kk	hh	hk	hh	hk	hk	hh	kk	hk	hk	hh	hk	hk	hk	kk	hk	hk	hk	hk	hh	kk	hh	kk	hk	hk	hh	hk	hk	hk
LG13_HB_396	F_0179496_L13_PA	LG13	<hkxhk>	{11}	(hh,hk,kk)	hk	hk	hh	hk	hh	kk	hk	kk	hk	hh	hk	hh	hk	hk	hk	hh	kk	hk	kk	hk	hk	kk	hh	hk	hk	kk	hk	hk	hk	hh	hk	hk	hk	hk	kk	hh	kk	hh	hk	hk	kk	hk	hk	hk
LG13_HB_396	F_0179506_L13_PA	LG13	<hkxhk>	{00}	(hh,hk,kk)	hk	hk	kk	hk	kk	hh	hk	hh	hk	kk	hk	kk	hk	hk	hk	kk	hh	hk	hh	hk	hk	hh	kk	hk	hk	hh	hk	hk	hk	kk	hk	hk	hk	hk	hh	kk	hh	kk	hk	hk	hh	hk	hk	hk
LG13_HB_396	R_15707000_L13_PA	LG13	<lmxll>	{0-}	(ll,lm)	ll	ll	lm	ll	lm	ll	ll	ll	lm	lm	lm	lm	lm	lm	lm	lm	ll	lm	ll	lm	ll	ll	lm	lm	ll	ll	lm	lm	ll	lm	lm	lm	lm	lm	ll	lm	ll	lm	lm	lm	ll	ll	ll	ll
LG13_HB_397	F_0180266_L13_PA	LG13	<hkxhk>	{00}	(hh,hk,kk)	hk	hk	kk	hk	kk	hh	hk	hh	hk	kk	hk	kk	hk	hk	hk	kk	hh	hk	hh	hk	hk	hh	kk	hk	hk	hh	hk	hk	hk	kk	hk	hk	hk	hk	hh	kk	hh	kk	hk	hk	hh	hk	hk	hk
LG13_HB_398	F_0180668_L13_PA	LG13	<nnxnp>	{-0}	(nn,np)	np	np	np	np	np	nn	nn	nn	nn	np	nn	np	nn	nn	nn	np	nn	nn	nn	nn	np	nn	np	nn	np	nn	nn	nn	np	np	nn	nn	nn	nn	nn	np	nn	np	nn	nn	nn	np	np	np
LG13_HB_398	F_0180676_L13_PA	LG13	<nnxnp>	{-0}	(nn,np)	np	np	np	np	np	nn	nn	nn	nn	np	nn	np	nn	nn	nn	np	nn	nn	nn	nn	np	nn	np	nn	np	nn	nn	nn	np	np	nn	nn	nn	nn	nn	np	nn	np	nn	nn	nn	np	np	np
LG13_HB_398	F_0180677_L13_PA	LG13	<hkxhk>	{11}	(hh,hk,kk)	hk	hk	hh	hk	hh	kk	kk	kk	hk	hk	hk	hh	hk	hk	hk	hh	kk	hk	kk	hk	hk	kk	hh	hk	hk	kk	hk	hk	hk	hh	hk	hk	hk	hk	kk	hh	kk	hh	hk	hk	kk	hk	hk	hk
LG13_HB_398	F_0180683_L13_PA	LG13	<nnxnp>	{-0}	(nn,np)	np	np	np	np	np	nn	nn	nn	nn	np	nn	np	nn	nn	nn	np	nn	nn	nn	nn	np	nn	np	nn	np	nn	nn	nn	np	np	nn	nn	nn	nn	nn	np	nn	np	nn	nn	nn	np	np	np
LG13_HB_398	F_0180701_L13_PA	LG13	<nnxnp>	{-0}	(nn,np)	np	np	np	np	np	nn	nn	nn	nn	np	nn	np	nn	nn	nn	np	nn	nn	nn	nn	np	nn	np	nn	np	nn	nn	nn	np	np	nn	nn	nn	nn	nn	np	nn	np	nn	nn	nn	np	np	np
LG13_HB_398	F_0180706_L13_PA	LG13	<lmxll>	{0-}	(ll,lm)	ll	ll	lm	ll	lm	ll	ll	ll	lm	ll	lm	lm	lm	lm	lm	lm	ll	lm	ll	lm	ll	ll	lm	lm	ll	ll	lm	lm	ll	lm	lm	lm	lm	lm	ll	lm	ll	lm	lm	lm	ll	ll	ll	ll
LG13_HB_398	GD_00890_L13_PA	LG13	<nnxnp>	{-0}	(nn,np)	np	np	np	np	np	nn	nn	nn	nn	np	nn	np	nn	nn	nn	np	nn	nn	nn	nn	np	nn	np	nn	np	nn	nn	nn	np	np	nn	nn	nn	nn	nn	np	nn	np	nn	nn	nn	np	np	np
LG13_HB_399	F_0181259_L13_PA	LG13	<hkxhk>	{00}	(hh,hk,kk)	hk	hk	kk	hk	kk	hh	hh	hh	hk	hk	hk	kk	hk	hk	hk	kk	hh	hk	--	hk	hk	hh	kk	hk	hk	hh	hk	hk	hk	kk	hk	hk	hk	hk	hh	kk	hh	kk	hk	hk	hh	hk	hk	hk
LG13_HB_399	F_0181260_L13_PA	LG13	<hkxhk>	{11}	(hh,hk,kk)	hk	hk	hh	hk	hh	kk	kk	kk	hk	hk	hk	hh	hk	hk	hk	hh	kk	hk	kk	hk	hk	kk	hh	hk	hk	kk	hk	hk	hk	hh	hk	hk	hk	hk	kk	hh	kk	hh	hk	hk	kk	hk	hk	hk
LG13_HB_399	F_0181274_L13_PA	LG13	<nnxnp>	{-0}	(nn,np)	np	np	np	np	np	nn	nn	nn	nn	np	nn	np	nn	nn	nn	np	nn	nn	nn	nn	np	nn	np	nn	np	nn	nn	nn	np	np	nn	nn	nn	nn	nn	np	nn	np	nn	nn	nn	np	np	np
LG13_HB_399	F_0181277_L13_PA	LG13	<nnxnp>	{-0}	(nn,np)	np	np	np	np	np	nn	nn	nn	nn	np	nn	np	nn	nn	nn	np	nn	nn	nn	nn	np	nn	np	nn	np	nn	nn	nn	np	np	nn	nn	nn	nn	nn	np	nn	np	nn	nn	nn	np	np	np
LG13_HB_399	F_0181290_L13_PA	LG13	<hkxhk>	{11}	(hh,hk,kk)	hk	hk	hh	hk	hh	kk	kk	kk	hk	hk	hk	hh	hk	hk	hk	hh	kk	hk	kk	hk	hk	kk	hh	hk	hk	kk	hk	hk	hk	hh	hk	hk	hk	hk	kk	hh	kk	hh	hk	hk	kk	hk	hk	hk
LG13_HB_402	F_0182710_L13_PA	LG13	<nnxnp>	{-0}	(nn,np)	np	np	np	np	np	nn	nn	nn	nn	np	nn	np	nn	nn	nn	np	nn	nn	nn	nn	np	nn	np	nn	np	nn	nn	nn	np	np	nn	nn	nn	nn	nn	np	nn	np	nn	nn	nn	np	np	np
LG13_HB_402	R_18334288_L13_PA	LG13	<nnxnp>	{-1}	(nn,np)	nn	nn	nn	nn	nn	np	np	np	np	nn	np	nn	np	np	np	nn	np	np	np	np	nn	np	nn	np	nn	np	np	np	nn	nn	np	np	np	np	np	nn	np	nn	np	np	np	nn	nn	nn
LG13_HB_402	R_18342269_L13_PA	LG13	<nnxnp>	{-1}	(nn,np)	nn	nn	nn	nn	nn	np	np	np	np	nn	np	nn	np	np	np	nn	np	np	np	np	nn	np	nn	np	nn	np	np	np	nn	nn	np	np	np	np	np	nn	np	nn	np	np	np	nn	nn	nn
LG13_HB_402	F_0182725_L13_PA	LG13	<lmxll>	{1-}	(ll,lm)	lm	lm	ll	lm	ll	lm	lm	lm	ll	lm	ll	ll	ll	ll	ll	ll	lm	ll	lm	ll	lm	lm	ll	ll	lm	lm	ll	ll	lm	lm	ll	ll	ll	ll	lm	ll	lm	ll	ll	ll	lm	ll	lm	lm
LG13_HB_402	GD_01844_L13_PA	LG13	<lmxll>	{1-}	(ll,lm)	lm	lm	ll	lm	ll	lm	lm	lm	ll	lm	ll	ll	ll	ll	ll	ll	lm	ll	lm	ll	lm	lm	ll	ll	lm	lm	ll	ll	lm	lm	ll	ll	ll	ll	lm	ll	lm	ll	ll	ll	lm	ll	lm	lm
LG13_HB_403	F_0183421_L13_PA	LG13	<nnxnp>	{-0}	(nn,np)	np	np	np	np	np	nn	nn	nn	nn	np	nn	np	nn	nn	nn	np	nn	nn	nn	nn	np	nn	np	nn	np	nn	nn	nn	np	np	nn	nn	nn	nn	nn	np	nn	np	nn	nn	nn	np	np	np
LG13_HB_403	F_0183433_L13_PA	LG13	<nnxnp>	{-1}	(nn,np)	nn	nn	nn	nn	nn	np	np	np	np	nn	np	nn	np	np	np	nn	np	np	np	np	nn	np	nn	np	nn	np	np	np	nn	nn	np	np	np	np	np	nn	np	nn	np	np	np	nn	nn	nn
LG13_HB_403	F_0183441_L13_PA	LG13	<nnxnp>	{-1}	(nn,np)	nn	nn	nn	nn	nn	np	np	np	np	nn	np	nn	np	np	np	nn	np	np	np	np	nn	np	nn	np	nn	np	np	np	nn	nn	np	np	np	np	np	nn	np	nn	np	np	np	nn	nn	nn
LG13_HB_404	F_0183945_L13_PA	LG13	<lmxll>	{1-}	(ll,lm)	lm	lm	ll	--	ll	lm	lm	lm	ll	lm	ll	ll	ll	ll	ll	lm	lm	ll	lm	ll	lm	lm	ll	ll	lm	ll	ll	ll	lm	lm	ll	ll	ll	ll	lm	ll	lm	ll	ll	ll	lm	ll	ll	lm
LG13_HB_404	F_0183947_L13_PA	LG13	<hkxhk>	{11}	(hh,hk,kk)	hk	hk	hh	hk	hh	kk	kk	kk	hk	hk	hk	hh	hk	hk	hk	hk	kk	hh	kk	hk	hk	kk	hh	hk	hk	hk	hk	hk	hk	hk	hk	hk	hk	hk	kk	hh	kk	hh	hk	hk	kk	hh	hh	hk
LG13_HB_404	F_0183948_L13_PA	LG13	<lmxll>	{1-}	(ll,lm)	lm	lm	ll	lm	ll	lm	lm	lm	ll	lm	ll	ll	ll	ll	ll	lm	lm	ll	lm	ll	lm	lm	ll	ll	lm	ll	ll	ll	lm	lm	ll	ll	ll	ll	lm	ll	lm	ll	ll	ll	lm	ll	ll	lm
LG13_HB_404	F_0183964_L13_PA	LG13	<lmxll>	{1-}	(ll,lm)	lm	lm	ll	lm	ll	lm	lm	lm	ll	lm	ll	ll	ll	ll	ll	lm	lm	ll	lm	ll	lm	lm	ll	ll	lm	ll	ll	ll	lm	lm	ll	ll	ll	ll	lm	ll	lm	ll	ll	ll	lm	ll	ll	lm
LG13_HB_404	F_0183966_L13_PA	LG13	<hkxhk>	{00}	(hh,hk,kk)	hk	hk	kk	hk	kk	hh	hh	hh	hk	hk	hk	kk	hk	hk	hk	hk	hh	kk	hh	hk	hk	hh	kk	hk	hk	hk	hk	hk	hk	hk	hk	hk	hk	hk	hh	kk	hh	kk	hk	hk	hh	kk	kk	hk
LG13_HB_404	F_0183949_L13_PA	LG13	<nnxnp>	{-1}	(nn,np)	nn	nn	nn	nn	nn	np	np	np	np	nn	np	nn	np	np	np	nn	np	nn	np	np	nn	np	nn	np	nn	np	np	np	nn	nn	np	np	np	np	np	nn	np	nn	np	np	np	nn	nn	nn
LG13_HB_405	F_0184071_L13_PA	LG13	<hkxhk>	{11}	(hh,hk,kk)	hk	hk	hh	hk	hh	kk	kk	kk	hk	hk	hk	hh	hk	hk	hk	hk	kk	hh	kk	hk	hk	kk	hh	hk	hk	hk	hk	hk	hk	hk	hk	hk	hk	hk	kk	hh	kk	hh	hk	hk	kk	hh	hh	hk
LG13_HB_405	F_0184073_L13_PA	LG13	<lmxll>	{1-}	(ll,lm)	lm	lm	ll	lm	ll	lm	lm	lm	ll	lm	ll	ll	ll	ll	ll	lm	lm	ll	lm	ll	lm	lm	ll	ll	lm	ll	ll	ll	lm	lm	ll	ll	ll	ll	lm	ll	lm	ll	ll	ll	lm	ll	ll	lm
LG13_HB_405	F_0184075_L13_PA	LG13	<lmxll>	{1-}	(ll,lm)	lm	lm	ll	lm	ll	lm	lm	lm	ll	lm	ll	ll	ll	ll	ll	lm	lm	ll	lm	ll	lm	lm	ll	ll	lm	ll	ll	ll	lm	lm	ll	ll	ll	ll	lm	ll	lm	ll	ll	ll	lm	ll	ll	lm
LG13_HB_405	F_0184043_L13_PA	LG13	<nnxnp>	{-1}	(nn,np)	nn	nn	nn	nn	nn	np	np	np	np	nn	np	nn	np	np	np	nn	np	nn	np	np	nn	np	nn	np	nn	np	np	np	nn	nn	np	np	np	np	np	nn	np	nn	np	np	np	nn	nn	nn
LG13_HB_405	F_0184050_L13_PA	LG13	<nnxnp>	{-1}	(nn,np)	nn	nn	nn	nn	nn	np	np	np	np	nn	np	nn	np	np	np	nn	np	nn	np	np	nn	np	nn	np	nn	np	np	np	nn	nn	np	np	np	np	np	nn	np	nn	np	np	np	nn	nn	nn
LG13_HB_405	F_0184060_L13_PA	LG13	<nnxnp>	{-1}	(nn,np)	nn	nn	nn	nn	nn	np	np	np	np	nn	np	nn	np	np	np	nn	np	nn	np	np	nn	np	nn	np	nn	np	np	np	nn	nn	np	np	np	np	np	nn	np	nn	np	np	np	nn	nn	nn
GD_00902_L13_PA	GD_00902_L13_PA	LG13	<lmxll>	{1-}	(ll,lm)	lm	lm	ll	lm	ll	lm	lm	lm	ll	lm	ll	ll	ll	ll	ll	lm	lm	ll	lm	ll	lm	lm	ll	ll	lm	ll	ll	ll	lm	lm	ll	ll	ll	ll	lm	ll	lm	ll	ll	ll	lm	ll	ll	lm
LG13_HB_407	F_0184835_L13_PA	LG13	<hkxhk>	{00}	(hh,hk,kk)	hk	hk	kk	hk	hk	hh	hh	hh	hk	hk	hk	kk	hk	hk	hk	hk	hh	kk	hh	hk	hk	hh	kk	hk	hk	hk	hk	hk	hk	hk	hk	hk	hk	hk	hh	kk	hh	kk	hk	hk	hh	kk	kk	hk
LG13_HB_407	F_0184845_L13_PA	LG13	<hkxhk>	{00}	(hh,hk,kk)	hk	hk	kk	hk	hk	hh	hh	hh	hk	hk	hk	kk	hk	hk	hk	hk	hh	kk	hh	hk	hk	hh	kk	hk	hk	hk	hk	hk	hk	hk	hk	hk	hk	hk	hh	kk	hh	kk	hk	hk	hh	kk	kk	hk
LG13_HB_407	F_0184851_L13_PA	LG13	<lmxll>	{1-}	(ll,lm)	lm	lm	ll	lm	lm	lm	lm	lm	ll	lm	ll	ll	ll	ll	ll	lm	lm	ll	lm	ll	lm	lm	ll	ll	lm	ll	ll	ll	lm	lm	ll	ll	ll	ll	lm	ll	lm	ll	ll	ll	lm	ll	ll	lm
LG13_HB_407	F_0184866_L13_PA	LG13	<nnxnp>	{-1}	(nn,np)	nn	nn	nn	nn	nn	np	np	np	np	nn	np	nn	np	np	np	nn	np	nn	np	np	nn	np	nn	np	nn	np	np	np	nn	nn	np	np	np	np	np	nn	np	nn	np	np	np	nn	nn	nn
LG13_HB_407	GD_01334_L13_PA	LG13	<lmxll>	{1-}	(ll,lm)	lm	lm	ll	lm	lm	lm	lm	lm	ll	lm	ll	ll	ll	ll	ll	lm	lm	ll	lm	ll	lm	lm	ll	ll	lm	ll	ll	ll	lm	lm	ll	ll	ll	ll	lm	ll	lm	ll	ll	ll	lm	ll	ll	lm
LG13_HB_407.5	R_19786931_L13_PA	LG13	<lmxll>	{0-}	(ll,lm)	ll	ll	lm	ll	ll	ll	ll	ll	lm	ll	lm	lm	lm	lm	lm	ll	ll	lm	ll	lm	ll	ll	lm	lm	ll	lm	lm	lm	ll	ll	lm	lm	lm	lm	ll	lm	ll	lm	lm	lm	ll	lm	lm	ll
LG13_HB_408.5	R_20181857_L13_PA	LG13	<lmxll>	{0-}	(ll,lm)	ll	ll	lm	ll	ll	ll	ll	ll	lm	ll	lm	lm	lm	lm	lm	ll	ll	lm	ll	lm	ll	ll	lm	lm	ll	lm	lm	ll	ll	ll	lm	lm	lm	lm	lm	lm	ll	lm	lm	lm	ll	lm	lm	ll
LG13_HB_408.8	R_20351261_L13_PA	LG13	<lmxll>	{0-}	(ll,lm)	ll	ll	lm	ll	ll	ll	ll	ll	lm	ll	lm	lm	lm	lm	lm	ll	ll	lm	ll	lm	ll	ll	lm	lm	ll	lm	lm	ll	ll	ll	lm	lm	lm	lm	lm	lm	ll	lm	lm	lm	ll	lm	lm	ll
LG13_HB_408.8	R_20353369_L13_PA	LG13	<hkxhk>	{01}	(hh,hk,kk)	hh	hh	hk	hh	hh	hk	hk	hk	kk	hh	kk	hk	kk	kk	kk	hh	hk	hk	hk	kk	hh	hk	hk	kk	hh	kk	kk	hk	hh	hh	kk	kk	kk	kk	kk	hk	hk	hk	kk	kk	hk	hk	kk	hh
LG13_HB_408.8	R_20356064_L13_PA	LG13	<nnxnp>	{-1}	(nn,np)	nn	nn	nn	nn	nn	np	np	np	np	nn	np	nn	np	np	np	nn	np	nn	np	np	nn	np	nn	np	nn	np	np	np	nn	nn	np	np	np	np	np	nn	np	nn	np	np	np	nn	np	nn
LG13_HB_409	F_0186186_L13_PA	LG13	<nnxnp>	{-1}	(nn,np)	nn	nn	nn	nn	nn	np	np	np	np	nn	np	nn	np	np	np	nn	np	nn	np	np	nn	np	nn	np	nn	np	np	np	nn	nn	np	np	np	np	np	nn	np	nn	np	np	np	nn	np	nn
LG13_HB_409	F_0186189_L13_PA	LG13	<hkxhk>	{11}	(hh,hk,kk)	hk	hh	hh	hk	hk	kk	kk	kk	hk	hk	hk	hh	hk	hk	hk	hk	kk	hh	kk	hk	hk	kk	hh	hk	hk	hk	hk	kk	hk	hk	hk	hk	hk	hk	hk	hh	kk	hh	hk	hk	kk	hh	hk	hk
LG13_HB_409	F_0186191_L13_PA	LG13	<nnxnp>	{-0}	(nn,np)	np	np	np	np	np	nn	nn	nn	nn	np	nn	np	nn	nn	nn	np	nn	np	nn	nn	np	nn	np	nn	np	nn	nn	nn	np	np	nn	nn	nn	nn	nn	np	nn	np	nn	nn	nn	np	nn	np
LG13_HB_409	F_0186203_L13_PA	LG13	<nnxnp>	{-1}	(nn,np)	nn	nn	nn	nn	nn	np	np	np	np	nn	np	nn	np	np	np	nn	np	nn	np	np	nn	np	nn	np	nn	np	np	np	nn	nn	np	np	np	np	np	nn	np	nn	np	np	np	nn	np	nn
LG13_HB_409	F_0186188_L13_PA	LG13	<lmxll>	{1-}	(ll,lm)	lm	ll	ll	lm	lm	lm	lm	lm	ll	lm	ll	ll	ll	ll	ll	lm	lm	ll	lm	ll	lm	lm	ll	ll	lm	ll	ll	lm	lm	lm	ll	ll	ll	ll	ll	ll	lm	ll	ll	ll	lm	ll	ll	lm
LG13_HB_409	F_0186190_L13_PA	LG13	<lmxll>	{1-}	(ll,lm)	lm	ll	ll	lm	lm	lm	lm	lm	ll	lm	ll	ll	ll	ll	ll	lm	lm	ll	lm	ll	lm	lm	ll	ll	lm	ll	ll	lm	lm	lm	ll	ll	ll	ll	ll	ll	lm	ll	ll	ll	lm	ll	ll	lm
LG13_HB_409	F_0186196_L13_PA	LG13	<lmxll>	{0-}	(ll,lm)	ll	lm	lm	ll	ll	ll	ll	ll	lm	ll	lm	lm	lm	lm	lm	ll	ll	lm	ll	lm	ll	ll	lm	lm	ll	lm	lm	ll	ll	ll	lm	lm	lm	lm	lm	lm	ll	lm	lm	lm	ll	lm	lm	ll
LG13_HB_409	F_0186208_L13_PA	LG13	<lmxll>	{0-}	(ll,lm)	ll	lm	lm	ll	ll	ll	--	ll	lm	ll	lm	lm	lm	lm	lm	ll	ll	lm	ll	lm	ll	ll	lm	lm	ll	lm	lm	ll	ll	ll	lm	lm	lm	lm	lm	lm	ll	lm	lm	lm	ll	lm	lm	ll
LG13_HB_409	F_0186209_L13_PA	LG13	<hkxhk>	{11}	(hh,hk,kk)	hk	hh	hh	hk	hk	kk	kk	kk	hk	hk	hk	hh	hk	hk	hk	hk	kk	hh	kk	hk	hk	kk	hh	hk	hk	hk	hk	kk	hk	hk	hk	hk	hk	hk	hk	hh	kk	hh	hk	hk	kk	hk	hk	hk
LG13_HB_409	R_20377010_L13_PA	LG13	<lmxll>	{0-}	(ll,lm)	ll	lm	lm	ll	ll	ll	ll	ll	lm	ll	lm	lm	lm	lm	lm	ll	ll	lm	ll	lm	ll	ll	lm	lm	ll	lm	lm	ll	ll	ll	lm	lm	lm	lm	lm	lm	ll	lm	lm	lm	ll	lm	lm	ll
LG13_HB_410	F_0186796_L13_PA	LG13	<lmxll>	{0-}	(ll,lm)	ll	lm	lm	ll	ll	ll	ll	ll	lm	ll	lm	lm	lm	lm	lm	ll	ll	lm	ll	lm	ll	ll	lm	lm	ll	lm	lm	ll	ll	ll	lm	lm	lm	lm	lm	lm	ll	lm	lm	lm	ll	lm	lm	ll
LG13_HB_411	F_0187174_L13_PA	LG13	<nnxnp>	{-1}	(nn,np)	nn	nn	nn	nn	nn	np	np	np	np	nn	np	nn	np	np	np	nn	np	nn	np	np	nn	np	nn	np	nn	np	np	np	nn	nn	np	np	np	np	np	nn	np	nn	np	np	np	np	np	nn
LG13_HB_411	F_0187183_L13_PA	LG13	<nnxnp>	{-1}	(nn,np)	nn	nn	nn	nn	nn	np	np	np	np	nn	np	nn	np	np	np	nn	np	nn	np	np	nn	np	nn	np	nn	np	np	np	nn	nn	np	np	np	np	np	nn	np	nn	np	np	np	np	np	nn
LG13_HB_413	F_0187717_L13_PA	LG13	<hkxhk>	{11}	(hh,hk,kk)	hk	hh	hh	hk	hk	kk	kk	kk	hk	hk	hk	hh	hk	hk	hk	hk	kk	hh	kk	hk	hk	kk	hh	hk	hk	hk	hk	kk	hk	hk	hk	hk	hk	hk	hk	hh	kk	hh	hk	hk	kk	hk	hk	hk
LG13_HB_413	F_0187718_L13_PA	LG13	<nnxnp>	{-0}	(nn,np)	np	np	np	np	np	nn	nn	nn	nn	np	nn	np	nn	nn	nn	np	nn	np	nn	nn	np	nn	np	nn	np	nn	nn	nn	np	np	nn	nn	nn	nn	nn	np	nn	np	nn	nn	nn	nn	nn	np
LG13_HB_413	F_0187723_L13_PA	LG13	<nnxnp>	{-0}	(nn,np)	np	np	np	np	np	nn	nn	nn	nn	np	nn	np	nn	nn	nn	np	nn	np	nn	nn	np	nn	np	nn	np	nn	nn	nn	np	np	nn	nn	nn	nn	nn	np	nn	np	nn	nn	nn	nn	nn	np
LG13_HB_413	F_0187733_L13_PA	LG13	<hkxhk>	{11}	(hh,hk,kk)	hk	hh	hh	hk	hk	kk	kk	kk	hk	hk	hk	hh	hk	hk	hk	hk	kk	hh	kk	hk	hk	kk	hh	hk	hk	hk	hk	kk	hk	hk	hk	hk	hk	hk	hk	hh	kk	hh	hk	hk	kk	hk	hk	hk
LG13_HB_414	F_0188000_L13_PA	LG13	<hkxhk>	{11}	(hh,hk,kk)	hk	hh	hh	hk	hk	kk	kk	kk	hk	hk	hk	hh	hk	hk	hk	hk	kk	hh	kk	hk	hk	kk	hh	hk	hk	hk	hk	kk	hk	hk	hk	hk	hk	hk	hk	hh	kk	hh	hk	hk	kk	hk	hk	hk
LG13_HB_414	F_0188001_L13_PA	LG13	<nnxnp>	{-0}	(nn,np)	np	np	np	np	np	nn	nn	nn	nn	np	nn	np	nn	nn	nn	np	nn	np	nn	nn	np	nn	np	nn	np	nn	nn	nn	np	np	nn	nn	nn	nn	nn	np	nn	np	nn	nn	nn	nn	nn	np
LG13_HB_414	F_0188003_L13_PA	LG13	<hkxhk>	{11}	(hh,hk,kk)	hk	hh	hh	hk	hk	kk	kk	kk	hk	hk	hk	hh	hk	hk	hk	hk	kk	hh	kk	hk	hk	kk	hh	hk	hk	hk	hk	kk	hk	hk	hk	hk	--	hk	hk	hh	--	hh	hk	hk	kk	hk	hk	hk
LG13_HB_414	F_0188005_L13_PA	LG13	<nnxnp>	{-0}	(nn,np)	np	np	np	np	np	nn	nn	nn	nn	np	nn	np	nn	nn	nn	np	nn	np	nn	nn	np	nn	np	nn	np	nn	nn	nn	np	np	nn	nn	nn	nn	nn	np	nn	np	nn	nn	nn	nn	nn	np
LG13_HB_414	F_0188006_L13_PA	LG13	<lmxll>	{0-}	(ll,lm)	ll	lm	lm	ll	ll	ll	ll	ll	lm	ll	lm	lm	lm	lm	lm	ll	ll	lm	ll	lm	ll	ll	lm	lm	ll	lm	lm	ll	ll	ll	lm	lm	lm	lm	lm	lm	ll	lm	lm	lm	ll	lm	lm	ll
LG13_HB_414	F_0188007_L13_PA	LG13	<nnxnp>	{-0}	(nn,np)	np	np	np	np	np	nn	nn	nn	nn	np	nn	np	nn	nn	nn	np	nn	np	nn	nn	np	nn	np	nn	np	nn	nn	nn	np	np	nn	nn	nn	nn	nn	np	nn	np	nn	nn	nn	nn	nn	np
LG13_HB_414	F_0188008_L13_PA	LG13	<nnxnp>	{-0}	(nn,np)	np	np	np	np	np	nn	nn	nn	nn	np	nn	np	nn	nn	nn	np	nn	np	nn	nn	np	nn	np	nn	np	nn	nn	nn	np	np	nn	nn	nn	nn	nn	np	nn	np	nn	nn	nn	nn	nn	np
R_21716536_L13_PA	R_21716536_L13_PA	LG13	<lmxll>	{0-}	(ll,lm)	ll	lm	lm	ll	ll	ll	ll	ll	lm	ll	lm	lm	lm	lm	lm	ll	ll	lm	ll	lm	ll	ll	lm	lm	ll	lm	lm	ll	ll	ll	lm	lm	lm	lm	lm	lm	ll	lm	lm	lm	ll	lm	lm	ll
LG13_HB_414.5	R_21675582_L13_PA	LG13	<lmxll>	{0-}	(ll,lm)	ll	lm	lm	ll	ll	ll	ll	ll	lm	ll	lm	lm	lm	lm	lm	ll	ll	lm	ll	lm	ll	ll	lm	lm	ll	lm	lm	ll	ll	ll	lm	lm	lm	lm	lm	lm	ll	lm	lm	lm	ll	lm	lm	ll
LG13_HB_416	F_0188837_L13_PA	LG13	<nnxnp>	{-1}	(nn,np)	nn	nn	np	nn	nn	nn	np	np	np	nn	np	nn	np	np	np	nn	np	nn	np	np	nn	np	nn	np	nn	nn	np	np	nn	nn	np	nn	np	np	np	nn	np	--	np	np	np	np	np	nn
LG13_HB_416	F_0188842_L13_PA	LG13	<lmxll>	{0-}	(ll,lm)	ll	lm	lm	ll	ll	lm	ll	ll	lm	ll	lm	ll	lm	lm	lm	ll	ll	lm	lm	lm	ll	ll	lm	lm	ll	lm	lm	ll	ll	ll	ll	lm	ll	lm	lm	lm	lm	lm	lm	lm	ll	lm	lm	ll
LG13_HB_418	F_0189854_L13_PA	LG13	<hkxhk>	{00}	(hh,hk,kk)	hk	kk	kk	hk	hk	hh	hh	hh	hk	hk	hk	kk	hk	hk	hk	hk	hh	kk	hh	hk	hk	hh	kk	hk	hk	hk	hk	hh	hk	hk	hk	hk	hk	hk	hk	kk	hh	kk	hk	hk	hh	hk	hk	hk
LG13_HB_418	F_0189856_L13_PA	LG13	<hkxhk>	{11}	(hh,hk,kk)	hk	hh	hh	hk	hk	kk	kk	kk	hk	hk	hk	hh	hk	hk	hk	hk	kk	hh	kk	hk	hk	kk	hh	hk	hk	hk	hk	kk	hk	hk	hk	hk	hk	hk	hk	hh	kk	hh	hk	hk	kk	hk	hk	hk
LG13_HB_421	F_0190893_L13_PA	LG13	<hkxhk>	{00}	(hh,hk,kk)	hk	kk	kk	hk	hk	hh	hh	hh	hk	hk	hk	kk	hk	hk	hk	hk	hh	kk	hh	hk	hk	hh	kk	hk	hk	hk	hk	hh	hk	hk	hk	hk	hk	hk	hk	kk	hh	kk	hk	hk	hh	hk	hk	hk
LG13_HB_421	F_0190901_L13_PA	LG13	<hkxhk>	{00}	(hh,hk,kk)	hk	kk	kk	hk	hk	hh	hh	hh	hk	hk	hk	kk	hk	hk	hk	hk	hh	kk	hh	hk	hk	hh	kk	hk	hk	hk	hk	hh	hk	hk	hk	hk	hk	hk	hk	kk	hh	kk	hk	hk	hh	hk	hk	hk
GD_02333_L13_PA	GD_02333_L13_PA	LG13	<hkxhk>	{11}	(hh,hk,kk)	hk	hh	hh	hk	hk	kk	kk	kk	hk	hk	hk	hh	hk	hk	hk	hk	kk	hh	kk	hk	hk	kk	hh	hk	hk	hk	hk	kk	hk	hk	hk	hk	hk	hk	hk	hh	kk	hh	hk	hk	kk	hk	hk	hk
LG13_HB_422	F_0191439_L13_PA	LG13	<hkxhk>	{11}	(hh,hk,kk)	hk	hh	hh	hk	hk	kk	kk	kk	hk	hk	hk	hh	hk	hk	hk	hk	kk	hh	kk	hk	hk	kk	hh	hk	hk	hk	hk	kk	hk	hk	hk	hk	hk	hk	hk	hh	kk	hh	hk	hk	kk	hk	hk	hk
LG13_HB_422	F_0191442_L13_PA	LG13	<lmxll>	{0-}	(ll,lm)	ll	lm	lm	ll	ll	ll	ll	ll	lm	ll	lm	lm	lm	lm	lm	ll	ll	lm	ll	lm	ll	ll	lm	lm	ll	lm	lm	ll	ll	ll	lm	lm	lm	lm	lm	lm	ll	lm	lm	lm	ll	lm	lm	ll
LG13_HB_422	F_0191443_L13_PA	LG13	<nnxnp>	{-0}	(nn,np)	np	np	np	np	np	nn	nn	nn	nn	np	nn	np	nn	nn	nn	np	nn	np	nn	nn	np	nn	np	nn	np	nn	nn	nn	np	np	nn	nn	nn	nn	nn	np	nn	np	nn	nn	nn	nn	nn	np
LG13_HB_422	GD_00164_L13_PA	LG13	<hkxhk>	{00}	(hh,hk,kk)	hk	kk	kk	hk	hk	hh	hh	hh	hk	hk	hk	kk	hk	hk	hk	hk	hh	kk	hh	hk	hk	hh	kk	hk	hk	hk	hk	hh	hk	hk	hk	kk	hk	hk	hk	kk	hh	kk	hk	hk	hh	hk	hk	hk
LG13_HB_425	F_0193083_L13_PA	LG13	<hkxhk>	{11}	(hh,hk,kk)	hk	hh	hh	hk	hk	kk	kk	kk	hk	hk	hk	hh	hk	hk	hk	hk	kk	hh	kk	hk	hk	kk	hh	hk	hk	hk	hk	kk	hk	hk	hk	hk	hk	hk	hk	hh	kk	hh	hk	hk	kk	hk	hk	hk
LG13_HB_425	F_0193093_L13_PA	LG13	<nnxnp>	{-0}	(nn,np)	np	np	np	np	np	nn	nn	nn	nn	np	nn	np	nn	nn	nn	np	nn	np	nn	nn	np	nn	np	nn	np	nn	nn	nn	np	np	nn	nn	nn	nn	nn	np	nn	np	nn	nn	nn	nn	nn	np
LG13_HB_425	F_0193094_L13_PA	LG13	<nnxnp>	{-0}	(nn,np)	np	np	np	np	np	nn	nn	nn	nn	np	nn	np	nn	nn	nn	np	nn	np	nn	nn	np	nn	np	nn	np	nn	nn	nn	np	np	nn	nn	nn	nn	nn	np	nn	np	nn	nn	nn	nn	nn	np
LG13_HB_425	F_0193100_L13_PA	LG13	<nnxnp>	{-0}	(nn,np)	np	np	np	np	np	nn	nn	nn	nn	np	nn	np	nn	nn	nn	np	nn	np	nn	nn	np	nn	np	nn	np	nn	nn	nn	np	np	nn	nn	nn	nn	nn	np	nn	np	nn	nn	nn	nn	nn	np
LG13_HB_430	F_0195478_L13_PA	LG13	<hkxhk>	{00}	(hh,hk,kk)	hk	kk	kk	hk	hk	hh	hh	hh	hk	hk	hk	kk	hk	hk	hk	hk	hh	kk	hk	hk	hk	hh	kk	hk	hk	hk	hk	hh	hk	hk	hk	kk	hk	hk	hk	kk	hh	kk	hk	hk	hh	hk	hk	hk
LG13_HB_430	F_0195480_L13_PA	LG13	<hkxhk>	{00}	(hh,hk,kk)	hk	kk	kk	hk	hk	hh	hh	hh	hk	hk	hk	kk	hk	hk	hk	hk	hh	kk	hk	hk	hk	hh	kk	hk	hk	hk	hk	hh	hk	hk	hk	kk	hk	hk	hk	kk	hh	kk	hk	hk	hh	hk	hk	hk
LG13_HB_430	F_0195481_L13_PA	LG13	<lmxll>	{0-}	(ll,lm)	ll	lm	lm	ll	ll	ll	ll	ll	lm	ll	lm	lm	lm	lm	lm	ll	ll	lm	lm	lm	ll	ll	lm	lm	ll	lm	lm	ll	ll	ll	lm	lm	lm	lm	lm	lm	ll	lm	lm	lm	ll	lm	lm	ll
LG13_HB_430	F_0195485_L13_PA	LG13	<hkxhk>	{00}	(hh,hk,kk)	hk	kk	kk	hk	hk	hh	hh	hh	hk	hk	hk	kk	hk	hk	hk	hk	hh	kk	hk	hk	hk	hh	kk	hk	hk	hk	hk	hh	hk	hk	hk	kk	hk	hk	hk	kk	hh	kk	hk	hk	hh	hk	hk	hk
LG13_HB_430	F_0195506_L13_PA	LG13	<nnxnp>	{-0}	(nn,np)	np	np	np	np	np	nn	nn	nn	nn	np	nn	np	nn	nn	nn	np	nn	np	nn	nn	np	nn	np	nn	np	nn	nn	nn	np	np	nn	np	nn	nn	nn	np	nn	np	nn	nn	nn	nn	nn	np
LG13_HB_430	F_0195519_L13_PA	LG13	<hkxhk>	{00}	(hh,hk,kk)	hk	kk	kk	hk	hk	hh	hh	hh	hk	hk	hk	kk	hk	hk	hk	hk	hh	kk	hk	hk	hk	hh	kk	hk	hk	hk	hk	hh	hk	hk	hk	kk	hk	hk	hk	kk	hh	kk	hk	hk	hh	hk	hk	hk
LG13_HB_431	F_0195737_L13_PA	LG13	<nnxnp>	{-0}	(nn,np)	np	np	np	np	np	nn	nn	nn	nn	np	nn	np	nn	nn	nn	np	nn	np	nn	nn	np	nn	np	nn	np	nn	nn	nn	np	np	nn	np	nn	nn	nn	np	nn	np	nn	nn	nn	nn	nn	np
LG13_HB_431	F_0195744_L13_PA	LG13	<hkxhk>	{11}	(hh,hk,kk)	hk	hh	hh	hk	hk	kk	kk	kk	hk	hk	hk	hh	hk	hk	hk	hk	kk	hh	hk	hk	hk	kk	hh	hk	hk	hk	hk	kk	hk	hk	hk	hh	hk	hk	hk	hh	kk	hh	hk	hk	kk	hk	hk	hk
LG13_HB_431	F_0195762_L13_PA	LG13	<hkxhk>	{11}	(hh,hk,kk)	hk	hh	hh	hk	hk	kk	kk	kk	hk	hk	hk	hh	hk	hk	hk	hk	kk	hh	hk	hk	hk	kk	hh	hk	hk	hk	hk	kk	hk	hk	hk	hh	hk	hk	hk	hh	kk	hh	hk	hk	kk	hk	hk	hk
LG13_HB_431	F_0195764_L13_PA	LG13	<hkxhk>	{11}	(hh,hk,kk)	hk	hh	hh	hk	hk	kk	kk	kk	hk	hk	hk	hh	hk	hk	hk	hk	kk	hh	hk	hk	hk	kk	hh	hk	hk	hk	hk	kk	hk	hk	hk	hh	hk	hk	hk	hh	kk	hh	hk	hk	kk	hk	hk	hk
LG13_HB_432	F_0196568_L13_PA	LG13	<nnxnp>	{-0}	(nn,np)	np	np	np	np	np	nn	nn	nn	nn	np	nn	np	nn	nn	nn	np	nn	np	nn	nn	np	nn	np	nn	np	nn	nn	nn	np	np	nn	np	nn	nn	nn	np	nn	np	nn	nn	nn	nn	nn	np
LG13_HB_432	F_0196601_L13_PA	LG13	<nnxnp>	{-0}	(nn,np)	np	np	np	np	np	nn	nn	nn	nn	np	nn	np	nn	nn	nn	np	nn	np	nn	nn	np	nn	np	nn	np	nn	nn	nn	np	np	nn	np	nn	nn	nn	np	nn	np	nn	nn	nn	nn	nn	np
LG13_HB_432	F_0196607_L13_PA	LG13	<nnxnp>	{-0}	(nn,np)	np	np	np	np	np	nn	nn	nn	nn	np	nn	np	nn	nn	nn	np	nn	np	nn	nn	np	nn	np	nn	np	nn	nn	nn	np	np	nn	np	nn	nn	nn	np	nn	np	nn	nn	nn	nn	nn	np
LG13_HB_432	F_0196570_L13_PA	LG13	<hkxhk>	{11}	(hh,hk,kk)	hk	hh	hh	hk	hk	kk	kk	kk	hk	hk	hk	hh	hk	hk	hk	hk	kk	hh	hk	hk	hk	kk	hh	hk	hk	hk	hk	kk	hk	hk	hk	hh	kk	hk	hk	hh	kk	hh	hk	hk	kk	hk	hk	hk
LG13_HB_432	F_0196606_L13_PA	LG13	<lmxll>	{0-}	(ll,lm)	ll	lm	lm	ll	ll	ll	ll	ll	lm	ll	lm	lm	lm	lm	lm	ll	ll	lm	lm	lm	ll	ll	lm	lm	ll	lm	lm	ll	ll	ll	lm	lm	ll	lm	lm	lm	ll	lm	lm	lm	ll	lm	lm	ll
LG13_HB_433	F_0197195_L13_PA	LG13	<hkxhk>	{00}	(hh,hk,kk)	hk	kk	kk	hk	hk	hh	hh	hh	hk	hk	hk	kk	hk	hk	hk	hk	hh	kk	hk	hk	hk	hh	kk	hk	hk	hk	hk	hh	hk	hk	hk	kk	hh	hk	hk	kk	hh	kk	hk	hk	hh	hk	hk	hk
LG13_HB_433	F_0197217_L13_PA	LG13	<hkxhk>	{00}	(hh,hk,kk)	hk	kk	kk	hk	hk	hh	hh	hh	hk	hk	hk	kk	hk	hk	hk	hk	hh	kk	hk	hk	hk	hh	kk	hk	hk	hk	hk	hh	hk	hk	hk	kk	hh	hk	hk	kk	hh	kk	hk	hk	hh	hk	hk	hk
LG13_HB_433	F_0197233_L13_PA	LG13	<hkxhk>	{00}	(hh,hk,kk)	hk	kk	kk	hk	hk	hh	hh	hh	hk	hk	hk	kk	hk	hk	hk	hk	hh	kk	hk	hk	hk	hh	kk	hk	hk	hk	hk	hh	hk	hk	hk	kk	hh	hk	hk	kk	hh	kk	hk	hk	hh	hk	hk	hk
LG13_HB_437	F_0198553_L13_PA	LG13	<hkxhk>	{00}	(hh,hk,kk)	hk	kk	kk	hk	hk	hh	hh	hh	hk	hk	hk	kk	hk	hk	hk	hk	hh	kk	hk	hk	hk	hh	kk	hk	hk	kk	hk	hh	hk	hk	hk	kk	hh	hk	hk	kk	hh	kk	hk	hk	hh	hk	hk	hk
LG13_HB_437	F_0198554_L13_PA	LG13	<nnxnp>	{-0}	(nn,np)	np	np	np	np	np	nn	nn	nn	nn	np	nn	np	nn	nn	nn	np	nn	np	nn	nn	np	nn	np	nn	np	np	nn	nn	np	np	nn	np	nn	nn	nn	np	nn	np	nn	nn	nn	nn	nn	np
LG13_HB_437	F_0198556_L13_PA	LG13	<hkxhk>	{11}	(hh,hk,kk)	hk	hh	hh	hk	hk	kk	kk	kk	hk	hk	hk	hh	hk	hk	hk	hk	kk	hh	hk	hk	hk	kk	hh	hk	hk	hh	hk	kk	hk	hk	hk	hh	kk	hk	hk	hh	kk	hh	hk	hk	kk	hk	hk	hk
LG13_HB_437	F_0198572_L13_PA	LG13	<nnxnp>	{-0}	(nn,np)	np	np	np	np	np	nn	nn	nn	nn	np	nn	np	nn	nn	nn	np	nn	np	nn	nn	np	nn	np	nn	np	np	nn	nn	np	np	nn	np	nn	nn	nn	np	nn	np	nn	nn	nn	nn	nn	np
LG13_HB_438	F_0199079_L13_PA	LG13	<hkxhk>	{00}	(hh,hk,kk)	hk	kk	hk	hk	hk	hk	hh	hh	hk	hk	hk	kk	hk	hk	hk	hk	hh	--	hk	hk	hk	hh	kk	hk	hk	kk	hk	hh	hk	hk	hk	kk	hh	hk	hk	kk	hh	kk	hk	hk	hh	hk	hk	hk
LG13_HB_438	F_0199082_L13_PA	LG13	<hkxhk>	{00}	(hh,hk,kk)	hk	kk	hk	hk	hk	hk	hh	hh	hk	hk	hk	kk	hk	hk	hk	hk	hh	kk	hk	hk	hk	hh	kk	hk	hk	kk	hk	hh	hk	hk	hk	kk	hh	hk	hk	kk	hh	kk	hk	hk	hh	hk	hk	hk
LG13_HB_439	F_0199147_L13_PA	LG13	<lmxll>	{1-}	(ll,lm)	lm	ll	ll	lm	lm	lm	lm	lm	ll	lm	ll	ll	ll	ll	ll	lm	lm	ll	ll	ll	lm	lm	ll	ll	lm	ll	ll	lm	lm	lm	ll	ll	lm	ll	ll	ll	lm	ll	ll	ll	lm	ll	ll	lm
LG13_HB_439	F_0199161_L13_PA	LG13	<hkxhk>	{11}	(hh,hk,kk)	hk	hh	hk	hk	hk	hk	kk	kk	hk	hk	hk	hh	hk	hk	hk	hk	kk	hh	hk	hk	hk	kk	hh	hk	hk	hh	hk	kk	hk	hk	hk	hh	kk	hk	hk	hh	kk	hh	hk	hk	kk	hk	hk	hk
LG13_HB_439	F_0199144_L13_PA	LG13	<nnxnp>	{-1}	(nn,np)	nn	nn	np	nn	nn	nn	np	np	np	nn	np	nn	np	np	np	nn	np	nn	np	np	nn	np	nn	np	nn	nn	np	np	nn	nn	np	nn	np	np	np	nn	np	nn	np	np	np	np	np	nn
LG13_HB_439	F_0199149_L13_PA	LG13	<nnxnp>	{-1}	(nn,np)	nn	nn	np	nn	nn	nn	np	np	np	nn	np	nn	np	np	np	nn	np	nn	np	np	nn	np	nn	np	nn	nn	np	np	nn	nn	np	nn	np	np	np	nn	np	nn	np	np	np	np	np	nn
LG13_HB_439	F_0199158_L13_PA	LG13	<nnxnp>	{-1}	(nn,np)	nn	nn	np	nn	nn	nn	np	np	np	nn	np	nn	np	np	np	nn	np	nn	np	np	nn	np	nn	np	nn	nn	np	np	nn	nn	np	nn	np	np	np	nn	np	nn	np	np	np	np	np	nn
LG13_HB_440	F_0199612_L13_PA	LG13	<nnxnp>	{-0}	(nn,np)	np	np	nn	np	np	np	nn	nn	nn	np	nn	np	nn	nn	nn	np	nn	np	nn	nn	np	nn	np	nn	np	np	nn	nn	np	np	nn	np	nn	nn	nn	np	nn	np	nn	nn	nn	nn	nn	np
LG13_HB_440	F_0199605_L13_PA	LG13	<nnxnp>	{-1}	(nn,np)	nn	nn	np	nn	nn	nn	np	np	np	nn	np	nn	np	np	np	nn	np	nn	np	np	nn	np	nn	np	nn	nn	np	np	nn	nn	np	nn	np	np	np	nn	np	nn	np	np	np	np	np	nn
LG13_HB_440	F_0199606_L13_PA	LG13	<nnxnp>	{-1}	(nn,np)	nn	nn	np	nn	nn	nn	np	np	np	nn	np	nn	np	np	np	nn	np	nn	np	np	nn	np	nn	np	nn	nn	np	np	nn	nn	np	nn	np	np	np	nn	np	nn	np	np	np	np	np	nn
LG13_HB_441	F_0199852_L13_PA	LG13	<nnxnp>	{-1}	(nn,np)	nn	nn	np	nn	nn	nn	np	np	np	nn	np	nn	np	np	np	nn	np	nn	np	np	nn	np	nn	np	nn	nn	np	np	nn	nn	np	nn	np	np	np	nn	np	nn	np	np	np	np	np	nn
LG13_HB_441	R_31050547_L13_PA	LG13	<nnxnp>	{-1}	(nn,np)	nn	nn	np	nn	nn	nn	np	np	np	nn	np	nn	np	np	np	nn	np	nn	np	np	nn	np	nn	np	nn	nn	np	np	nn	nn	np	nn	np	np	np	nn	np	nn	np	np	np	np	np	nn
LG13_HB_441	R_31057207_L13_PA	LG13	<nnxnp>	{-1}	(nn,np)	nn	nn	np	nn	nn	nn	np	np	np	nn	np	nn	np	np	np	nn	np	nn	np	np	nn	np	nn	np	nn	nn	np	np	nn	nn	np	nn	np	np	np	nn	np	nn	np	np	np	np	np	nn
LG13_HB_441	R_31059344_L13_PA	LG13	<nnxnp>	{-1}	(nn,np)	nn	nn	np	nn	nn	nn	np	np	np	nn	np	nn	np	np	np	nn	np	nn	np	np	nn	np	nn	np	nn	nn	np	np	nn	nn	np	nn	np	np	np	nn	np	nn	np	np	np	np	np	nn
LG13_HB_441.5	GD_01316_L13_PA	LG13	<nnxnp>	{-0}	(nn,np)	np	np	nn	np	np	np	nn	nn	nn	np	nn	np	nn	nn	nn	np	nn	np	nn	nn	np	nn	np	nn	np	np	nn	nn	np	np	nn	np	nn	nn	nn	np	nn	np	nn	nn	nn	nn	nn	np
LG13_HB_441.5	R_31085738_L13_PA	LG13	<nnxnp>	{-1}	(nn,np)	nn	nn	np	nn	nn	nn	np	np	np	nn	np	nn	np	np	np	nn	np	nn	np	np	nn	np	nn	np	nn	nn	np	np	nn	nn	np	nn	np	np	np	nn	np	nn	np	np	np	np	np	nn
LG13_HB_441.5	R_31089065_L13_PA	LG13	<nnxnp>	{-1}	(nn,np)	nn	nn	np	nn	nn	nn	np	np	np	nn	np	nn	np	np	np	nn	np	nn	np	np	nn	np	nn	np	nn	nn	np	np	nn	nn	np	nn	np	np	np	nn	np	nn	np	np	np	np	np	nn
LG13_HB_451	F_0204997_L13_PA	LG13	<nnxnp>	{-0}	(nn,np)	np	np	nn	np	np	np	nn	nn	nn	np	nn	np	nn	nn	nn	np	nn	np	nn	nn	np	nn	np	nn	np	np	nn	nn	np	np	nn	np	nn	nn	nn	np	nn	np	nn	nn	nn	nn	nn	np
LG13_HB_451	F_0205018_L13_PA	LG13	<nnxnp>	{-0}	(nn,np)	np	np	nn	np	np	np	nn	nn	nn	np	nn	np	nn	nn	nn	np	nn	np	nn	nn	np	nn	np	nn	np	np	nn	nn	np	np	nn	np	nn	nn	nn	np	nn	np	nn	nn	nn	nn	nn	np
LG13_HB_451	F_0204990_L13_PA	LG13	<hkxhk>	{00}	(hh,hk,kk)	hk	kk	hk	hk	hk	kk	hh	hh	hk	hk	hk	kk	hk	hk	hk	hk	hh	kk	hk	hk	hk	hh	kk	hk	hk	kk	hk	hh	hk	hk	hh	kk	hh	hk	hk	kk	hk	kk	hk	hk	hh	hk	hk	hk
LG13_HB_452	F_0205534_L13_PA	LG13	<hkxhk>	{00}	(hh,hk,kk)	hk	kk	hk	hk	hk	kk	hh	hh	hk	hk	hk	kk	hk	hk	hk	hk	hh	kk	hk	hk	hk	hh	kk	hk	hk	kk	hk	hh	hk	hk	hh	kk	hh	hk	hk	kk	hk	kk	hk	hk	hh	hk	hk	hk
LG13_HB_452	F_0205536_L13_PA	LG13	<hkxhk>	{11}	(hh,hk,kk)	hk	hh	hk	hk	hk	hh	kk	kk	hk	hk	hk	hh	hk	hk	hk	hk	kk	hh	hk	hk	hk	kk	hh	hk	hk	hh	hk	kk	hk	hk	kk	hh	kk	hk	hk	hh	hk	hh	hk	hk	kk	hk	hk	hk
LG13_HB_456	F_0208080_L13_PA	LG13	<nnxnp>	{-0}	(nn,np)	np	np	nn	np	np	np	nn	nn	nn	np	nn	np	nn	nn	nn	np	nn	np	nn	nn	np	nn	np	nn	np	np	nn	nn	np	np	nn	np	nn	nn	nn	np	nn	np	nn	nn	nn	nn	nn	np
LG13_HB_456	F_0208044_L13_PA	LG13	<hkxhk>	{00}	(hh,hk,kk)	hk	kk	hk	hk	hk	kk	hh	hh	hk	hk	hk	kk	hk	hk	hk	hk	hh	kk	hk	hk	hk	hh	kk	hk	hk	kk	hk	hh	hk	hk	hh	kk	hh	hk	hk	kk	hk	kk	hk	hk	hh	hk	hk	hk
LG13_HB_456	F_0208054_L13_PA	LG13	<hkxhk>	{00}	(hh,hk,kk)	hk	kk	hk	hk	hk	kk	hh	hh	hk	hk	hk	kk	hk	hk	hk	hk	hh	kk	hk	hk	hk	hh	kk	hk	hk	kk	hk	hh	hk	hk	hh	kk	hh	hk	hk	kk	hk	kk	hk	hk	hh	hk	hk	hk
LG13_HB_456	F_0208065_L13_PA	LG13	<hkxhk>	{00}	(hh,hk,kk)	hk	kk	hk	hk	hk	kk	hh	hh	hk	hk	hk	kk	hk	hk	hk	hk	hh	kk	hk	hk	hk	hh	kk	hk	hk	kk	hk	hh	hk	hk	hh	kk	hh	hk	hk	kk	hk	kk	hk	hk	hh	hk	hk	hk
LG13_HB_456	F_0208087_L13_PA	LG13	<lmxll>	{0-}	(ll,lm)	ll	lm	lm	ll	ll	lm	ll	ll	lm	ll	lm	lm	lm	lm	lm	ll	ll	lm	lm	lm	ll	ll	lm	lm	ll	lm	lm	ll	ll	ll	ll	lm	ll	lm	lm	lm	lm	lm	lm	lm	ll	lm	lm	ll
LG13_HB_457	F_0208507_L13_PA	LG13	<nnxnp>	{-0}	(nn,np)	np	np	nn	np	np	np	nn	nn	nn	np	nn	np	nn	nn	nn	np	nn	np	nn	nn	np	nn	np	nn	np	np	nn	nn	np	np	nn	np	nn	nn	nn	np	nn	np	nn	nn	nn	nn	nn	np
LG13_HB_457	F_0208520_L13_PA	LG13	<nnxnp>	{-0}	(nn,np)	np	np	nn	np	np	np	nn	nn	nn	np	nn	np	nn	nn	nn	np	nn	np	nn	nn	np	nn	np	nn	np	np	nn	nn	np	np	nn	np	nn	nn	nn	np	nn	np	nn	nn	nn	nn	nn	np
LG13_HB_457	F_0208508_L13_PA	LG13	<hkxhk>	{00}	(hh,hk,kk)	hk	kk	hk	hk	hk	kk	hh	hh	hk	hk	hk	kk	hk	hk	hk	hk	hh	kk	hk	hk	hk	hh	kk	hk	hk	kk	hk	hh	hk	hk	hh	kk	hh	hk	hk	kk	hk	kk	hk	hk	hh	hk	hk	hk
LG13_HB_457	F_0208516_L13_PA	LG13	<lmxll>	{0-}	(ll,lm)	ll	lm	lm	ll	ll	lm	ll	ll	lm	ll	lm	lm	lm	lm	lm	ll	ll	lm	lm	lm	ll	ll	lm	lm	ll	lm	lm	ll	ll	ll	ll	lm	ll	lm	lm	lm	lm	lm	lm	lm	ll	lm	lm	ll
LG13_HB_457	F_0208519_L13_PA	LG13	<lmxll>	{0-}	(ll,lm)	ll	lm	lm	ll	ll	lm	ll	ll	lm	ll	lm	lm	lm	lm	lm	ll	ll	lm	lm	lm	ll	ll	lm	lm	ll	lm	lm	ll	ll	ll	ll	lm	ll	lm	lm	lm	lm	lm	lm	lm	ll	lm	lm	ll
LG13_HB_457	F_0208522_L13_PA	LG13	<lmxll>	{0-}	(ll,lm)	ll	lm	lm	ll	ll	lm	ll	ll	lm	ll	lm	lm	lm	lm	lm	ll	ll	lm	lm	lm	ll	ll	lm	lm	ll	lm	lm	ll	ll	ll	ll	lm	ll	lm	lm	lm	lm	lm	lm	lm	ll	lm	lm	ll
LG13_HB_457	F_0208528_L13_PA	LG13	<hkxhk>	{00}	(hh,hk,kk)	hk	kk	hk	hk	hk	kk	hh	hh	hk	hk	hk	kk	hk	hk	hk	hk	hh	kk	hk	hk	hk	hh	kk	hk	hk	kk	hk	hh	hk	hk	hh	kk	hh	hk	hk	kk	hk	kk	hk	hk	hh	hk	hk	hk
LG13_HB_457	F_0208534_L13_PA	LG13	<hkxhk>	{00}	(hh,hk,kk)	hk	kk	hk	hk	hk	kk	hh	hh	hk	hk	hk	kk	hk	hk	hk	hk	hh	kk	hk	hk	hk	hh	kk	hk	hk	kk	hk	hh	hk	hk	hh	kk	hh	hk	hk	kk	hk	kk	hk	hk	hh	hk	hk	hk
LG13_HB_458	F_0209689_L13_PA	LG13	<hkxhk>	{00}	(hh,hk,kk)	hk	kk	hk	hk	hk	kk	hh	hh	hk	hk	hk	kk	hk	hk	hk	hk	hh	kk	hk	hk	hk	hh	kk	hk	hk	kk	hk	hh	hk	hk	hh	kk	hh	hk	hk	kk	hk	kk	hk	hk	hh	hk	hk	hk
LG13_HB_458	F_0209711_L13_PA	LG13	<hkxhk>	{11}	(hh,hk,kk)	hk	hh	hk	hk	hk	hh	kk	kk	hk	hk	hk	hh	hk	hk	hk	hk	kk	hh	hk	hk	hk	kk	hh	hk	hk	hh	hk	kk	hk	hk	kk	hh	kk	hk	hk	hh	hk	hh	hk	hk	kk	hk	hk	hk
LG13_HB_458	F_0209712_L13_PA	LG13	<lmxll>	{0-}	(ll,lm)	ll	lm	lm	ll	ll	lm	ll	ll	lm	ll	lm	lm	lm	lm	lm	ll	ll	lm	lm	lm	ll	ll	lm	lm	ll	lm	lm	ll	ll	ll	ll	lm	ll	lm	lm	lm	lm	lm	lm	lm	ll	lm	lm	ll
LG13_HB_460	F_0210831_L13_PA	LG13	<nnxnp>	{-0}	(nn,np)	np	np	nn	np	np	np	nn	nn	nn	np	nn	np	nn	nn	nn	np	nn	np	nn	nn	np	nn	np	nn	np	np	nn	nn	np	np	nn	np	nn	nn	nn	np	nn	np	nn	nn	nn	nn	nn	np
LG13_HB_460	F_0210830_L13_PA	LG13	<lmxll>	{0-}	(ll,lm)	ll	lm	lm	ll	ll	lm	ll	ll	lm	ll	lm	lm	lm	lm	lm	ll	ll	lm	lm	lm	ll	ll	lm	lm	ll	lm	lm	ll	ll	ll	ll	lm	ll	lm	lm	lm	lm	lm	lm	lm	ll	lm	lm	ll
LG13_HB_460	F_0210859_L13_PA	LG13	<lmxll>	{0-}	(ll,lm)	ll	lm	lm	ll	ll	lm	ll	ll	lm	ll	lm	lm	lm	lm	lm	ll	ll	lm	lm	lm	ll	ll	lm	lm	ll	lm	lm	ll	ll	ll	ll	lm	ll	lm	lm	lm	lm	lm	lm	lm	ll	lm	lm	ll
LG13_HB_461	F_0211719_L13_PA	LG13	<lmxll>	{0-}	(ll,lm)	ll	lm	lm	ll	ll	lm	ll	ll	lm	ll	lm	lm	lm	lm	lm	ll	ll	lm	lm	lm	ll	ll	lm	lm	ll	lm	lm	ll	ll	ll	ll	lm	ll	lm	lm	lm	lm	lm	lm	lm	ll	lm	lm	ll
LG13_HB_504	F_0230053_L14_PA	LG13	<nnxnp>	{-1}	(nn,np)	nn	nn	np	nn	nn	nn	np	np	np	nn	np	nn	np	np	np	nn	np	nn	np	np	nn	np	nn	np	nn	nn	np	np	nn	nn	np	nn	np	np	np	nn	np	nn	np	np	np	np	np	nn
LG13_HB_504	F_0230056_L14_PA	LG13	<nnxnp>	{-1}	(nn,np)	nn	nn	np	nn	nn	nn	np	np	np	nn	np	nn	np	np	np	nn	np	nn	np	np	nn	np	nn	np	nn	nn	np	np	nn	nn	np	nn	np	np	np	nn	np	nn	np	np	np	np	np	nn
F_0271915_L15_PA	F_0271915_L15_PA	LG13	<nnxnp>	{-1}	(nn,np)	nn	nn	np	nn	nn	nn	np	np	np	nn	np	nn	np	np	np	nn	np	nn	np	np	nn	np	nn	np	nn	nn	np	np	nn	nn	np	nn	np	np	np	nn	np	nn	np	np	np	np	np	nn
LG13_HB_781	F_0366862_L16_PA	LG13	<hkxhk>	{00}	(hh,hk,kk)	hk	kk	kk	hk	hk	hh	hh	hh	hk	hk	hk	kk	hk	hk	hk	hk	hh	kk	hk	hk	hk	hh	kk	hk	hk	kk	hk	hh	hk	hk	hk	kk	hh	hk	hk	kk	hh	kk	hk	hk	hh	hk	hk	hk
LG13_HB_781	F_0366863_L16_PA	LG13	<nnxnp>	{-0}	(nn,np)	np	np	np	np	np	nn	nn	nn	nn	np	nn	np	nn	nn	nn	np	nn	np	nn	nn	np	nn	np	nn	np	np	nn	nn	np	np	nn	np	nn	nn	nn	np	nn	np	nn	nn	nn	nn	nn	np
LG13_HB_781	F_0366865_L16_PA	LG13	<hkxhk>	{11}	(hh,hk,kk)	hk	hh	hh	hk	hk	kk	kk	kk	hk	hk	hk	hh	hk	hk	hk	hk	kk	hh	hk	hk	hk	kk	hh	hk	hk	hh	hk	kk	hk	hk	hk	hh	kk	hk	hk	hh	kk	hh	hk	hk	kk	hk	hk	hk
LG13_HB_781	F_0366875_L16_PA	LG13	<hkxhk>	{00}	(hh,hk,kk)	hk	kk	kk	hk	hk	hh	hh	hh	hk	hk	hk	kk	hk	hk	hk	hk	hh	kk	hk	hk	hk	hh	kk	hk	hk	kk	hk	hh	hk	hk	hk	kk	hh	hk	hk	kk	hh	kk	hk	hk	hh	hk	hk	hk
LG13_HB_781	F_0366890_L16_PA	LG13	<hkxhk>	{11}	(hh,hk,kk)	hk	hh	hh	hk	hk	kk	kk	kk	hk	hk	hk	hh	hk	hk	hk	hk	kk	hh	hk	hk	hk	kk	hh	hk	hk	hh	hk	kk	hk	hk	hk	hh	kk	hk	hk	hh	kk	hh	hk	hk	kk	hk	hk	hk
LG13_HB_782	F_0367320_L16_PA	LG13	<nnxnp>	{-1}	(nn,np)	nn	nn	np	nn	nn	nn	np	np	np	nn	np	nn	np	np	np	nn	np	nn	np	np	nn	np	nn	np	nn	nn	np	np	nn	nn	np	nn	np	np	np	nn	np	nn	np	np	np	np	np	nn
LG13_HB_782	F_0367358_L16_PA	LG13	<nnxnp>	{-1}	(nn,np)	nn	nn	np	nn	nn	nn	np	np	np	nn	np	nn	np	np	np	nn	np	nn	np	np	nn	np	nn	np	nn	nn	np	np	nn	nn	np	nn	np	np	np	nn	np	nn	np	np	np	np	--	nn
LG13_HB_783	F_0367674_L16_PA	LG13	<nnxnp>	{-1}	(nn,np)	nn	nn	np	nn	nn	nn	np	np	np	nn	np	nn	np	np	np	nn	np	nn	np	np	nn	np	nn	np	nn	nn	np	np	nn	nn	np	nn	np	np	np	nn	np	nn	np	np	np	np	np	nn
LG13_HB_783	F_0367677_L16_PA	LG13	<lmxll>	{0-}	(ll,lm)	ll	lm	lm	ll	ll	lm	ll	ll	lm	ll	lm	ll	lm	lm	lm	ll	ll	lm	lm	lm	ll	ll	lm	lm	ll	lm	lm	ll	ll	ll	ll	lm	ll	lm	lm	lm	lm	lm	lm	lm	ll	lm	lm	ll
LG13_HB_835	F_0394106_L17_PA	LG13	<nnxnp>	{-1}	(nn,np)	nn	nn	np	nn	nn	nn	np	np	np	nn	np	nn	np	np	np	nn	np	nn	np	np	nn	np	nn	np	nn	nn	np	np	nn	nn	np	nn	np	np	np	nn	np	nn	np	np	np	np	np	nn
LG14_HB_1031	F_0479723_L2_PA	LG14	<hkxhk>	{11}	(hh,hk,kk)	hk	hk	hk	kk	hk	hk	kk	hk	hk	hk	hh	hh	hh	hk	hh	kk	hk	hk	hk	hk	hk	hk	kk	kk	hk	hh	hk	hk	hh	hh	kk	hk	hk	hk	hh	hh	hh	hk	hk	hk	hk	hh	kk	hk
LG14_HB_1267	F_0594515_L5_PA	LG14	<hkxhk>	{11}	(hh,hk,kk)	hk	kk	hk	kk	kk	kk	hk	hk	hk	kk	hk	hk	hh	hk	hh	kk	hk	kk	hk	kk	hk	hh	kk	hk	hk	hk	kk	hk	hh	hk	kk	hh	kk	kk	hk	hh	hh	hk	hh	kk	kk	hk	hk	hk
LG14_HB_1267	F_0594517_L5_PA	LG14	<lmxll>	{0-}	(ll,lm)	ll	ll	lm	ll	ll	ll	lm	lm	ll	ll	ll	lm	lm	lm	lm	ll	lm	ll	ll	ll	ll	lm	ll	ll	lm	ll	ll	ll	lm	ll	ll	lm	ll	ll	lm	lm	lm	lm	lm	ll	ll	lm	ll	lm
LG14_HB_1267	F_0594524_L5_PA	LG14	<hkxhk>	{00}	(hh,hk,kk)	hk	hh	hk	hh	hh	hh	hk	hk	hk	hh	hk	hk	kk	hk	kk	hh	hk	hh	hk	hh	hk	kk	hh	hk	hk	hk	hh	hk	kk	hk	hh	kk	hh	hh	hk	kk	kk	hk	kk	hh	hh	hk	hk	hk
LG14_HB_1431	F_0674140_L6_PA	LG14	<nnxnp>	{-0}	(nn,np)	np	nn	nn	nn	np	nn	np	nn	np	np	np	nn	np	nn	np	nn	nn	nn	np	np	np	np	nn	nn	np	np	nn	np	nn	np	np	np	np	nn	np	np	np	nn	nn	nn	nn	np	nn	nn
LG14_HB_1869_s29h1	F_0873056_L13_29_1	LG14	<hkxhk>	{00}	(hh,hk,kk)	hk	hk	hk	hh	hk	hk	hh	hk	hk	hk	kk	kk	kk	hk	kk	hh	hk	hk	hk	hk	hk	hk	hh	hh	hk	kk	hk	hk	kk	kk	hh	hk	hk	hk	kk	kk	kk	hk	hk	hk	hk	kk	hh	hk
F_0884877_L14_30_1	F_0884877_L14_30_1	LG14	<lmxll>	{0-}	(ll,lm)	ll	ll	lm	ll	ll	ll	lm	lm	ll	lm	ll	lm	ll	lm	lm	ll	lm	ll	ll	ll	ll	lm	ll	lm	lm	ll	ll	ll	lm	ll	ll	lm	ll	ll	lm	lm	lm	lm	lm	ll	ll	lm	ll	lm
LG14_HB_1897_s31h1	F_0885499_L14_31_1	LG14	<nnxnp>	{-0}	(nn,np)	np	nn	np	nn	nn	nn	nn	nn	np	nn	np	nn	np	nn	np	nn	nn	nn	np	nn	np	np	nn	np	nn	np	nn	np	np	np	nn	np	nn	np	nn	np	nn	nn	np	nn	nn	nn	np	nn
LG14_HB_1897_s31h1	F_0885507_L14_31_1	LG14	<nnxnp>	{-0}	(nn,np)	np	nn	np	nn	nn	nn	nn	nn	np	nn	np	nn	np	nn	np	nn	nn	nn	np	nn	np	np	nn	np	nn	np	nn	np	np	np	nn	np	nn	np	nn	np	nn	nn	np	nn	nn	nn	np	nn
LG14_HB_1897_s31h1	F_0885492_L14_31_1	LG14	<hkxhk>	{11}	(hh,hk,kk)	hk	kk	hh	kk	kk	kk	hk	hk	hk	kk	hk	hk	hk	hk	hh	kk	hk	kk	hk	kk	hk	hh	kk	hk	hk	hk	kk	hk	hh	hk	kk	hh	kk	hk	hk	hh	hk	hk	hh	kk	kk	hk	hk	hk
LG14_HB_1897_s31h1	F_0885497_L14_31_1	LG14	<lmxll>	{0-}	(ll,lm)	ll	ll	lm	ll	ll	ll	lm	lm	ll	ll	ll	lm	ll	lm	lm	ll	lm	ll	ll	ll	ll	lm	ll	ll	lm	ll	ll	ll	lm	ll	ll	lm	ll	ll	lm	lm	lm	lm	lm	ll	ll	lm	ll	lm
LG14_HB_1897_s31h1	F_0885509_L14_31_1	LG14	<lmxll>	{0-}	(ll,lm)	ll	ll	lm	ll	ll	ll	lm	lm	ll	ll	ll	lm	ll	lm	lm	ll	lm	ll	ll	ll	ll	lm	ll	ll	lm	ll	ll	ll	lm	ll	ll	lm	ll	ll	lm	lm	lm	lm	lm	ll	ll	lm	ll	lm
LG14_HB_1898_s31h1	F_0886144_L14_31_1	LG14	<nnxnp>	{-0}	(nn,np)	np	nn	nn	nn	nn	nn	nn	nn	np	nn	np	nn	np	nn	np	nn	nn	nn	np	nn	np	np	nn	np	nn	np	nn	np	np	np	nn	np	nn	nn	nn	np	np	nn	np	nn	nn	nn	np	nn
LG14_HB_1901_s36h1	F_0888218_L14_36_1	LG14	<nnxnp>	{-0}	(nn,np)	np	nn	nn	nn	nn	nn	nn	nn	np	np	np	nn	np	nn	np	nn	nn	nn	np	np	np	np	nn	np	nn	np	nn	np	np	np	nn	np	nn	nn	np	np	np	nn	np	nn	nn	nn	np	nn
F_0891912_L14_42_1	F_0891912_L14_42_1	LG14	<nnxnp>	{-0}	(nn,np)	np	nn	nn	nn	np	nn	nn	nn	np	np	np	np	np	nn	np	nn	nn	nn	np	np	np	np	nn	nn	nn	np	nn	np	nn	np	nn	np	np	nn	np	np	np	nn	nn	nn	nn	np	nn	nn
LG14_HB_1912_s42h1	F_0892351_L14_42_1	LG14	<nnxnp>	{-0}	(nn,np)	np	nn	nn	nn	np	nn	nn	nn	np	np	np	np	np	nn	np	nn	nn	nn	np	np	np	np	nn	nn	nn	np	nn	np	nn	np	nn	np	np	nn	np	np	np	nn	nn	nn	nn	np	nn	nn
LG14_HB_1912_s42h1	F_0892347_L14_42_1	LG14	<lmxll>	{0-}	(ll,lm)	ll	lm	lm	ll	ll	lm	ll	lm	ll	ll	lm	ll	lm	lm	lm	ll	ll	lm	ll	ll	ll	ll	ll	ll	lm	lm	lm	ll	lm	lm	ll	ll	lm	lm	lm	lm	lm	lm	lm	lm	lm	lm	ll	ll
LG14_HB_1912_s42h1	F_0892357_L14_42_1	LG14	<lmxll>	{0-}	(ll,lm)	ll	lm	lm	ll	ll	lm	ll	lm	ll	ll	lm	ll	lm	lm	lm	ll	ll	lm	ll	ll	ll	ll	ll	ll	lm	lm	lm	ll	lm	lm	ll	ll	lm	lm	lm	lm	lm	lm	lm	lm	lm	lm	ll	ll
LG14_HB_1914_s46h1	F_0893604_L14_46_1	LG14	<nnxnp>	{-0}	(nn,np)	np	nn	nn	nn	np	nn	np	nn	np	np	np	nn	np	nn	np	nn	nn	nn	np	np	np	np	nn	nn	np	np	nn	np	nn	np	np	np	np	nn	np	np	np	nn	nn	nn	nn	np	nn	nn
LG14_HB_1914_s46h1	F_0893588_L14_46_1	LG14	<hkxhk>	{11}	(hh,hk,kk)	hk	hk	hk	kk	hk	hk	hk	kk	hk	hk	hh	kk	hh	hk	hh	kk	kk	hk	hk	hk	hk	hk	kk	kk	hh	hh	hk	hk	hk	hh	hk	hk	hh	hk	hk	hh	hk	hk	hk	hk	hk	hh	kk	kk
LG14_HB_1916_s47h1	F_0894760_L14_47_1	LG14	<nnxnp>	{-0}	(nn,np)	np	nn	nn	nn	np	nn	np	nn	np	np	np	nn	np	nn	np	nn	nn	nn	np	np	np	np	nn	nn	np	np	nn	np	nn	np	np	np	np	nn	np	np	np	nn	nn	nn	np	np	nn	nn
LG14_HB_1916_s47h1	F_0894772_L14_47_1	LG14	<nnxnp>	{-0}	(nn,np)	np	nn	nn	nn	np	nn	np	nn	np	np	np	nn	np	nn	np	nn	nn	nn	np	np	np	np	nn	nn	np	np	nn	np	nn	np	np	np	np	nn	np	np	np	nn	nn	nn	np	np	nn	nn
LG14_HB_1917_s47h1	F_0895019_L14_47_1	LG14	<nnxnp>	{-0}	(nn,np)	np	np	nn	nn	np	nn	np	nn	np	np	np	nn	np	nn	np	nn	nn	nn	np	np	np	np	nn	nn	np	np	nn	np	nn	np	np	np	np	nn	np	np	np	nn	nn	nn	np	np	nn	nn
LG14_HB_2223_s41h1	F_1008286_L6_41_1	LG14	<hkxhk>	{00}	(hh,hk,kk)	hk	hk	hk	hh	hk	hk	hk	hk	hk	hk	kk	hh	kk	hk	kk	hh	hh	hk	hk	hk	hk	hk	hh	hh	kk	kk	hk	hk	hk	kk	hh	hk	kk	hk	hk	kk	kk	hk	hk	hk	hk	kk	hh	hh
LG14_HB_2223_s41h1	F_1008287_L6_41_1	LG14	<lmxll>	{0-}	(ll,lm)	ll	lm	lm	ll	ll	lm	ll	lm	ll	ll	lm	ll	lm	lm	lm	ll	ll	lm	ll	ll	ll	ll	ll	ll	lm	lm	lm	ll	lm	lm	ll	ll	lm	lm	ll	lm	lm	lm	lm	lm	lm	lm	ll	ll
LG14_HB_2223_s41h1	F_1008290_L6_41_1	LG14	<nnxnp>	{-0}	(nn,np)	np	nn	nn	nn	np	nn	np	nn	np	np	np	nn	np	nn	np	nn	nn	nn	np	np	np	np	nn	nn	np	np	nn	np	nn	np	nn	np	np	nn	np	np	np	nn	nn	nn	nn	np	nn	nn
LG14_HB_2258_s48h1	F_1019917_L7_48_1	LG14	<nnxnp>	{-0}	(nn,np)	np	nn	nn	nn	nn	nn	nn	nn	np	nn	np	nn	np	nn	np	nn	nn	nn	np	nn	np	np	nn	np	nn	np	nn	np	np	np	nn	np	nn	nn	nn	np	np	nn	np	nn	nn	nn	np	nn
LG14_HB_2283_s41h1	F_1030185_L8_41_1	LG14	<lmxll>	{0-}	(ll,lm)	ll	lm	lm	ll	ll	lm	ll	lm	ll	ll	ll	lm	lm	lm	lm	ll	lm	ll	ll	ll	ll	ll	ll	ll	lm	lm	lm	ll	lm	ll	ll	ll	lm	lm	lm	lm	lm	lm	lm	lm	lm	lm	ll	lm
LG14_HB_2283_s41h1	F_1030192_L8_41_1	LG14	<hkxhk>	{00}	(hh,hk,kk)	hk	hk	hk	hh	hh	hk	hh	hk	hk	hk	hk	hk	kk	hk	kk	hh	hk	hh	hk	hk	hk	hk	hh	hh	hk	kk	hk	hk	kk	hk	hh	hk	hk	hk	kk	kk	kk	hk	kk	hk	hk	hk	hh	hk
LG14_HB_2283_s41h1	F_1030164_L8_41_1	LG14	<nnxnp>	{-0}	(nn,np)	np	nn	nn	nn	nn	nn	nn	nn	np	np	np	nn	np	nn	np	nn	nn	nn	np	np	np	np	nn	nn	nn	np	nn	np	np	np	nn	np	nn	nn	np	np	np	nn	np	nn	nn	nn	nn	nn
LG14_HB_2283_s41h1	F_1030165_L8_41_1	LG14	<nnxnp>	{-0}	(nn,np)	np	nn	nn	nn	nn	nn	nn	nn	np	np	np	nn	np	nn	np	nn	nn	nn	np	np	np	np	nn	nn	nn	np	nn	np	np	np	nn	np	nn	nn	np	np	np	nn	np	nn	nn	nn	nn	nn
LG14_HB_2283_s41h1	F_1030180_L8_41_1	LG14	<nnxnp>	{-0}	(nn,np)	np	nn	nn	nn	nn	nn	nn	nn	np	np	np	nn	np	nn	np	nn	nn	nn	np	np	np	np	nn	nn	nn	np	nn	np	np	np	nn	np	nn	nn	np	np	np	nn	np	nn	nn	nn	nn	nn
LG14_HB_2364_s50h2	F_1062992_L13_50_2	LG14	<lmxll>	{0-}	(ll,lm)	ll	lm	lm	ll	ll	lm	lm	lm	ll	ll	ll	lm	lm	lm	lm	ll	lm	ll	ll	ll	ll	ll	ll	ll	lm	ll	lm	ll	lm	ll	ll	ll	lm	lm	lm	lm	lm	lm	lm	lm	lm	lm	ll	lm
LG14_HB_2364_s50h2	F_1062997_L13_50_2	LG14	<lmxll>	{0-}	(ll,lm)	ll	lm	lm	ll	ll	lm	lm	lm	ll	ll	ll	lm	lm	lm	lm	ll	lm	ll	ll	ll	ll	ll	ll	ll	lm	ll	lm	ll	lm	ll	ll	ll	lm	lm	lm	lm	lm	lm	lm	lm	lm	lm	ll	lm
LG14_HB_2364_s50h2	F_1063003_L13_50_2	LG14	<lmxll>	{0-}	(ll,lm)	ll	lm	lm	ll	ll	lm	lm	lm	ll	ll	ll	lm	lm	lm	lm	ll	lm	ll	ll	ll	ll	ll	ll	ll	lm	ll	lm	ll	lm	ll	ll	ll	lm	lm	lm	lm	lm	lm	lm	lm	lm	lm	ll	lm
LG14_HB_2381_s55h2	F_1066936_L14_55_2	LG14	<nnxnp>	{-0}	(nn,np)	np	nn	nn	nn	nn	nn	nn	nn	np	nn	np	nn	np	nn	np	nn	nn	nn	np	nn	np	np	nn	np	nn	np	nn	np	np	np	nn	np	nn	nn	nn	np	np	nn	np	nn	nn	nn	np	nn
LG14_HB_2381_s55h2	F_1066937_L14_55_2	LG14	<nnxnp>	{-0}	(nn,np)	np	nn	nn	nn	nn	nn	nn	nn	np	nn	np	nn	np	nn	np	nn	nn	nn	np	nn	np	np	nn	np	nn	np	nn	np	np	np	nn	np	nn	nn	nn	np	np	nn	np	nn	nn	nn	np	nn
LG14_HB_2384_s58h2	F_1067584_L14_58_2	LG14	<lmxll>	{0-}	(ll,lm)	ll	lm	lm	ll	ll	lm	lm	lm	ll	ll	ll	lm	lm	lm	lm	ll	lm	ll	ll	ll	ll	ll	ll	ll	lm	ll	lm	ll	lm	ll	ll	ll	lm	lm	lm	lm	lm	lm	lm	lm	lm	lm	ll	lm
LG14_HB_2384_s58h2	F_1067585_L14_58_2	LG14	<lmxll>	{0-}	(ll,lm)	ll	lm	lm	ll	ll	lm	lm	lm	ll	ll	ll	lm	lm	lm	lm	ll	lm	ll	ll	ll	ll	ll	ll	ll	lm	ll	lm	ll	lm	ll	ll	ll	lm	lm	lm	lm	lm	lm	lm	lm	lm	lm	ll	lm
LG14_HB_2391_s65h2	F_1068708_L14_65_2	LG14	<hkxhk>	{11}	(hh,hk,kk)	hk	hk	hk	kk	hk	hk	hk	kk	hk	hk	hh	kk	hh	hk	hh	kk	kk	hk	hk	hk	hk	hk	kk	kk	hh	hh	hk	hk	hk	hh	hk	hk	hh	hk	hk	hh	hk	hk	hk	hk	hk	hh	kk	kk
LG14_HB_2394_s66h2	F_1069377_L14_66_2	LG14	<nnxnp>	{-0}	(nn,np)	np	np	nn	nn	np	nn	np	nn	np	np	np	nn	np	nn	np	nn	nn	nn	np	np	np	nn	nn	nn	np	np	nn	np	nn	np	np	np	np	nn	np	np	np	nn	nn	nn	np	np	nn	nn
LG14_HB_2394_s66h2	F_1069380_L14_66_2	LG14	<nnxnp>	{-0}	(nn,np)	np	np	nn	nn	np	nn	np	nn	np	np	np	nn	np	nn	np	nn	nn	nn	np	np	np	nn	nn	nn	np	np	nn	np	nn	np	np	np	np	nn	np	np	np	nn	nn	nn	np	np	nn	nn
R_26872853_L14_46_1	R_26872853_L14_46_1	LG14	<nnxnp>	{-0}	(nn,np)	np	nn	nn	nn	np	nn	np	nn	np	np	np	nn	np	nn	np	nn	nn	nn	np	np	np	np	nn	nn	np	np	nn	np	nn	np	np	np	np	nn	np	np	np	nn	nn	nn	nn	np	nn	nn
LG14_HB_3302_s32h1	R_9112020_L14_32_1	LG14	<nnxnp>	{-0}	(nn,np)	np	nn	nn	nn	nn	nn	nn	nn	np	nn	np	nn	np	nn	np	nn	nn	nn	np	np	np	np	nn	np	nn	np	nn	np	np	np	nn	np	nn	nn	nn	np	np	nn	np	nn	nn	nn	np	nn
LG14_HB_3302_s32h1	R_9119037_L14_32_1	LG14	<nnxnp>	{-0}	(nn,np)	np	nn	nn	nn	nn	nn	nn	nn	np	nn	np	nn	np	nn	np	nn	nn	nn	np	np	np	np	nn	np	nn	np	nn	np	np	np	nn	np	nn	nn	nn	np	np	nn	np	nn	nn	nn	np	nn
LG14_HB_3302_s32h1	R_9141829_L14_32_1	LG14	<nnxnp>	{-0}	(nn,np)	np	nn	nn	nn	nn	nn	nn	nn	np	nn	np	nn	np	nn	np	nn	nn	nn	np	np	np	np	nn	np	nn	np	nn	np	np	np	nn	np	nn	nn	nn	np	np	nn	np	nn	nn	nn	np	nn
LG14_HB_3302_s46h1	R_27509563_L14_46_1	LG14	<nnxnp>	{-0}	(nn,np)	np	nn	nn	nn	np	nn	np	nn	np	np	np	nn	np	nn	np	nn	nn	nn	np	np	np	np	nn	nn	np	np	nn	np	nn	np	np	np	np	nn	np	np	np	nn	nn	nn	nn	np	nn	nn
LG14_HB_3302_s65h2	R_27605568_L14_65_2	LG14	<nnxnp>	{-0}	(nn,np)	np	nn	nn	nn	np	nn	np	nn	np	np	np	nn	np	nn	np	nn	nn	nn	np	np	np	np	nn	nn	np	np	nn	np	nn	np	np	np	np	nn	np	np	np	nn	nn	nn	nn	np	nn	nn
LG14_HB_3302_s65h2	R_27608850_L14_65_2	LG14	<nnxnp>	{-0}	(nn,np)	np	nn	nn	nn	np	nn	np	nn	np	np	np	nn	np	nn	np	nn	nn	nn	np	np	np	np	nn	nn	np	np	nn	np	nn	np	np	np	np	nn	np	np	np	nn	nn	nn	nn	np	nn	nn
LG14_HB_3302_s46h1	R_27524282_L14_46_1	LG14	<lmxll>	{0-}	(ll,lm)	ll	lm	lm	ll	ll	lm	ll	ll	ll	ll	lm	ll	lm	lm	lm	ll	ll	lm	ll	ll	ll	ll	ll	ll	lm	lm	lm	ll	lm	lm	ll	ll	lm	lm	ll	ll	ll	lm	lm	lm	lm	lm	ll	ll
GD_02021_L14_67_2	GD_02021_L14_67_2	LG14	<nnxnp>	{-1}	(nn,np)	nn	nn	nn	np	nn	np	nn	np	nn	nn	nn	np	np	np	nn	np	np	np	nn	nn	nn	np	np	np	nn	nn	np	nn	np	np	nn	nn	nn	np	nn	nn	nn	np	np	np	nn	nn	np	np
R_5009375_L14_PA	R_5009375_L14_PA	LG14	<hkxhk>	{11}	(hh,hk,kk)	hk	kk	hh	kk	kk	kk	hk	hk	hk	kk	hk	hk	hk	hk	hh	kk	hk	kk	hk	kk	hk	hh	kk	hh	hk	hk	kk	hk	hh	hk	kk	hh	kk	hk	hk	hh	hk	hk	hh	kk	kk	hk	hk	hk
LG14_HB_3327	R_26884307_L14_PA	LG14	<nnxnp>	{-0}	(nn,np)	np	nn	nn	nn	np	nn	np	nn	np	np	np	nn	np	nn	np	nn	nn	nn	np	np	np	np	nn	nn	np	np	nn	np	nn	np	np	np	np	nn	np	np	np	nn	nn	nn	nn	np	nn	nn
LG14_HB_3327	R_26920534_L14_PA	LG14	<nnxnp>	{-0}	(nn,np)	np	nn	nn	nn	np	nn	np	nn	np	np	np	nn	np	nn	np	nn	nn	nn	np	np	np	np	nn	nn	np	np	nn	np	nn	np	np	np	np	nn	np	np	np	nn	nn	nn	nn	np	nn	nn
LG14_HB_338	F_0151805_L12_PA	LG14	<hkxhk>	{11}	(hh,hk,kk)	hk	hk	hk	kk	hk	hk	kk	hk	hk	hk	hh	hh	hh	hk	hh	kk	hk	hk	hk	hk	hk	hk	kk	kk	hk	hh	hk	hk	hk	hh	kk	hk	hk	hk	hh	hh	hh	hk	hk	hk	hk	hh	kk	kk
LG14_HB_338	F_0151807_L12_PA	LG14	<hkxhk>	{11}	(hh,hk,kk)	hk	hk	hk	kk	hk	hk	kk	hk	hk	hk	hh	hh	hh	hk	hh	kk	hk	hk	hk	hk	hk	hk	kk	kk	hk	hh	hk	hk	hk	hh	kk	hk	hk	hk	hh	hh	hh	hk	hk	hk	hk	hh	kk	kk
LG14_HB_383	F_0173715_L13_PA	LG14	<hkxhk>	{00}	(hh,hk,kk)	hk	hk	hk	hh	hk	hk	hh	hk	hk	hk	kk	kk	kk	hk	kk	hh	hk	hk	hk	hk	hk	hk	hh	hh	hk	kk	hk	hk	kk	kk	hh	hk	hk	hk	kk	kk	kk	hk	hk	hk	hk	kk	hh	hh
LG14_HB_454	F_0206805_L13_PA	LG14	<hkxhk>	{00}	(hh,hk,kk)	hk	hh	hk	hh	hh	hh	hk	hk	hk	hh	hk	hk	hk	hk	kk	hh	hk	hh	hk	hh	hk	kk	hh	hk	hk	hk	hh	hk	kk	hk	hh	kk	hh	hh	hk	kk	kk	hk	kk	hh	hh	hk	hk	hk
LG14_HB_471	F_0215393_L14_PA	LG14	<lmxll>	{0-}	(ll,lm)	ll	ll	lm	ll	ll	ll	lm	lm	ll	lm	ll	lm	ll	lm	lm	ll	lm	ll	ll	ll	ll	lm	ll	lm	lm	ll	ll	ll	lm	ll	ll	lm	ll	ll	lm	lm	lm	lm	lm	ll	ll	lm	ll	lm
LG14_HB_471	F_0215400_L14_PA	LG14	<lmxll>	{0-}	(ll,lm)	ll	ll	lm	ll	ll	ll	lm	lm	ll	lm	ll	lm	ll	lm	lm	ll	lm	ll	ll	ll	ll	lm	ll	lm	lm	ll	ll	ll	lm	ll	ll	lm	ll	ll	lm	lm	lm	lm	lm	ll	ll	lm	ll	lm
LG14_HB_471	F_0215402_L14_PA	LG14	<lmxll>	{0-}	(ll,lm)	ll	ll	lm	ll	ll	ll	lm	lm	ll	lm	ll	lm	ll	lm	lm	ll	lm	ll	ll	ll	ll	lm	ll	lm	lm	ll	ll	ll	lm	ll	ll	lm	ll	ll	lm	lm	lm	lm	lm	ll	ll	lm	ll	lm
LG14_HB_471	F_0215417_L14_PA	LG14	<lmxll>	{0-}	(ll,lm)	ll	ll	lm	ll	ll	ll	lm	lm	ll	lm	ll	lm	ll	lm	lm	ll	lm	ll	ll	ll	ll	lm	ll	lm	lm	ll	ll	ll	lm	ll	ll	lm	ll	ll	lm	lm	lm	lm	lm	ll	ll	lm	ll	lm
LG14_HB_471	F_0215428_L14_PA	LG14	<lmxll>	{0-}	(ll,lm)	ll	ll	lm	ll	ll	ll	lm	lm	ll	lm	ll	lm	ll	lm	lm	ll	lm	ll	ll	ll	ll	lm	ll	lm	lm	ll	ll	ll	lm	ll	ll	lm	ll	ll	lm	lm	lm	lm	lm	ll	ll	lm	ll	lm
LG14_HB_471.5	R_2076283_L14_PA	LG14	<lmxll>	{0-}	(ll,lm)	ll	ll	lm	ll	ll	ll	lm	lm	ll	lm	ll	lm	ll	lm	lm	ll	lm	ll	ll	ll	ll	lm	ll	lm	lm	ll	ll	ll	lm	ll	ll	lm	ll	ll	lm	lm	lm	lm	lm	ll	ll	lm	ll	lm
LG14_HB_472	F_0215686_L14_PA	LG14	<lmxll>	{0-}	(ll,lm)	ll	ll	lm	ll	ll	ll	lm	lm	ll	lm	ll	lm	ll	lm	lm	ll	lm	ll	ll	ll	ll	lm	ll	lm	lm	ll	ll	ll	lm	ll	ll	lm	ll	ll	lm	lm	lm	lm	lm	ll	ll	lm	ll	lm
LG14_HB_472	F_0215688_L14_PA	LG14	<lmxll>	{0-}	(ll,lm)	ll	ll	lm	ll	ll	ll	lm	lm	ll	lm	ll	lm	ll	lm	lm	ll	lm	ll	ll	ll	ll	lm	ll	lm	lm	ll	ll	ll	lm	ll	ll	lm	ll	ll	lm	lm	lm	lm	lm	ll	ll	lm	ll	lm
LG14_HB_472	F_0215701_L14_PA	LG14	<lmxll>	{0-}	(ll,lm)	ll	ll	lm	ll	ll	ll	lm	lm	ll	lm	ll	lm	ll	lm	lm	ll	lm	ll	ll	ll	ll	lm	ll	lm	lm	ll	ll	ll	lm	ll	ll	lm	ll	ll	lm	lm	lm	lm	lm	ll	ll	lm	ll	lm
LG14_HB_472	F_0215710_L14_PA	LG14	<lmxll>	{0-}	(ll,lm)	ll	ll	lm	ll	ll	ll	lm	lm	ll	lm	ll	lm	ll	lm	lm	ll	lm	ll	ll	ll	ll	lm	ll	lm	lm	ll	ll	ll	lm	ll	ll	lm	ll	ll	lm	lm	lm	lm	lm	ll	ll	lm	ll	lm
LG14_HB_472	F_0215720_L14_PA	LG14	<lmxll>	{0-}	(ll,lm)	ll	ll	lm	ll	ll	ll	lm	lm	ll	lm	ll	lm	ll	lm	lm	ll	lm	ll	ll	ll	ll	lm	ll	lm	lm	ll	ll	ll	lm	ll	ll	lm	ll	ll	lm	lm	lm	lm	lm	ll	ll	lm	ll	lm
LG14_HB_472.5	R_3601270_L14_PA	LG14	<lmxll>	{0-}	(ll,lm)	ll	ll	lm	ll	ll	ll	lm	lm	ll	lm	ll	lm	ll	lm	lm	ll	lm	ll	ll	ll	ll	lm	ll	lm	lm	ll	ll	ll	lm	ll	ll	lm	ll	ll	lm	lm	lm	lm	lm	ll	ll	lm	ll	lm
LG14_HB_473	F_0215969_L14_PA	LG14	<lmxll>	{0-}	(ll,lm)	ll	ll	lm	ll	ll	ll	lm	lm	ll	lm	ll	lm	ll	lm	lm	ll	--	ll	ll	ll	ll	lm	ll	lm	lm	ll	ll	ll	lm	ll	ll	lm	ll	ll	lm	lm	lm	lm	lm	ll	ll	lm	ll	lm
LG14_HB_476	F_0216719_L14_PA	LG14	<lmxll>	{0-}	(ll,lm)	ll	ll	lm	ll	ll	ll	lm	lm	ll	lm	ll	lm	ll	lm	lm	ll	lm	ll	ll	ll	ll	lm	ll	lm	lm	ll	ll	ll	lm	ll	ll	lm	ll	ll	lm	lm	lm	lm	lm	ll	ll	lm	ll	lm
LG14_HB_476	F_0216731_L14_PA	LG14	<lmxll>	{0-}	(ll,lm)	ll	ll	lm	ll	ll	ll	lm	lm	ll	lm	ll	lm	ll	lm	lm	ll	lm	ll	ll	ll	ll	lm	ll	lm	lm	ll	ll	ll	lm	ll	ll	lm	ll	ll	lm	lm	lm	lm	lm	ll	ll	lm	ll	lm
LG14_HB_476	F_0216732_L14_PA	LG14	<lmxll>	{0-}	(ll,lm)	ll	ll	lm	ll	ll	ll	lm	lm	ll	lm	ll	lm	ll	lm	lm	ll	lm	ll	ll	ll	ll	lm	ll	lm	lm	ll	ll	ll	lm	ll	ll	lm	ll	ll	lm	lm	lm	lm	lm	ll	ll	lm	ll	lm
LG14_HB_476	F_0216734_L14_PA	LG14	<lmxll>	{0-}	(ll,lm)	ll	ll	lm	ll	ll	ll	lm	lm	ll	lm	ll	lm	ll	lm	lm	ll	lm	ll	ll	ll	ll	lm	ll	lm	lm	ll	ll	ll	lm	ll	ll	lm	ll	ll	lm	lm	lm	lm	lm	ll	ll	lm	ll	lm
LG14_HB_476	F_0216744_L14_PA	LG14	<lmxll>	{0-}	(ll,lm)	ll	ll	lm	ll	ll	ll	lm	lm	ll	lm	ll	lm	ll	lm	lm	ll	lm	ll	ll	ll	ll	lm	ll	lm	lm	ll	ll	ll	lm	ll	ll	lm	ll	ll	lm	lm	lm	lm	lm	ll	ll	lm	ll	lm
LG14_HB_476	F_0216747_L14_PA	LG14	<lmxll>	{0-}	(ll,lm)	ll	ll	lm	ll	ll	ll	lm	lm	ll	lm	ll	lm	ll	lm	lm	ll	lm	ll	ll	ll	ll	lm	ll	lm	lm	ll	ll	ll	lm	ll	ll	lm	ll	ll	lm	lm	lm	lm	lm	ll	ll	lm	ll	lm
LG14_HB_476	F_0216751_L14_PA	LG14	<lmxll>	{0-}	(ll,lm)	ll	ll	lm	ll	ll	ll	lm	lm	ll	lm	ll	lm	ll	lm	lm	ll	lm	ll	ll	ll	ll	lm	ll	lm	lm	ll	ll	ll	lm	ll	ll	lm	ll	ll	lm	lm	lm	lm	lm	ll	ll	lm	ll	lm
LG14_HB_476	GD_01767_L14_PA	LG14	<lmxll>	{0-}	(ll,lm)	ll	ll	lm	ll	ll	ll	lm	lm	ll	lm	ll	lm	ll	lm	lm	ll	lm	ll	ll	ll	ll	lm	ll	lm	lm	ll	ll	ll	lm	ll	ll	lm	ll	ll	lm	lm	lm	lm	lm	ll	ll	lm	ll	lm
LG14_HB_479	F_0218288_L14_PA	LG14	<hkxhk>	{00}	(h-,kk)	h-	h-	kk	h-	h-	h-	h-	h-	h-	h-	h-	h-	h-	h-	kk	h-	h-	h-	h-	h-	h-	kk	h-	kk	h-	h-	h-	h-	kk	h-	h-	kk	h-	h-	h-	kk	h-	h-	kk	h-	h-	h-	h-	h-
LG14_HB_479	F_0218294_L14_PA	LG14	<hkxhk>	{11}	(hh,hk,kk)	hk	kk	hh	kk	kk	kk	hk	hk	hk	kk	hk	hk	hk	hk	hh	kk	hk	kk	hk	kk	hk	hh	kk	hh	hk	hk	kk	hk	hh	hk	kk	hh	kk	hk	hk	hh	hk	hk	hh	kk	kk	hk	hk	hk
LG14_HB_479	F_0218297_L14_PA	LG14	<hkxhk>	{00}	(hh,hk,kk)	hk	hh	kk	hh	hh	hh	hk	hk	hk	hh	hk	hk	hk	hk	kk	hh	hk	hh	hk	hh	hk	kk	hh	kk	hk	hk	hh	hk	kk	hk	hh	kk	hh	hk	hk	kk	hk	hk	kk	hh	hh	hk	hk	hk
LG14_HB_479	R_4987187_L14_PA	LG14	<hkxhk>	{00}	(hh,hk,kk)	hk	hh	kk	hh	hh	hh	hk	hk	hk	hh	hk	hk	hk	hk	kk	hh	hk	hh	hk	hh	hk	kk	hh	kk	hk	hk	hh	hk	kk	hk	hh	kk	hh	hk	hk	kk	hk	hk	kk	hh	hh	hk	hk	hk
LG14_HB_480	F_0218775_L14_PA	LG14	<lmxll>	{0-}	(ll,lm)	ll	ll	lm	ll	ll	ll	lm	lm	ll	ll	ll	lm	ll	lm	lm	ll	lm	ll	ll	ll	ll	lm	ll	lm	lm	ll	ll	ll	lm	ll	ll	lm	ll	ll	lm	lm	lm	lm	lm	ll	ll	lm	ll	lm
LG14_HB_480	F_0218781_L14_PA	LG14	<hkxhk>	{11}	(hh,hk,kk)	hk	kk	hh	kk	kk	kk	hk	hk	hk	kk	hk	hk	hk	hk	hh	kk	hk	kk	hk	kk	hk	hh	kk	hh	hk	hk	kk	hk	hh	hk	kk	hh	kk	hk	hk	hh	hk	hk	hh	kk	kk	hk	hk	hk
LG14_HB_480.5	R_4973511_L14_PA	LG14	<hkxhk>	{00}	(hh,hk,kk)	hk	hh	kk	hh	hh	hh	hk	hk	hk	hh	hk	hk	hk	hk	kk	hh	hk	hh	hk	hh	hk	kk	hh	kk	hk	hk	hh	hk	kk	hk	hh	kk	hh	hk	hk	kk	hk	hk	kk	hh	hh	hk	hk	hk
LG14_HB_480.5	GD_00248_L14_PA	LG14	<nnxnp>	{-0}	(nn,np)	np	nn	np	nn	nn	nn	nn	nn	np	nn	np	nn	np	nn	np	nn	nn	nn	np	nn	np	np	nn	np	nn	np	nn	np	np	np	nn	np	nn	np	nn	np	nn	nn	np	nn	nn	nn	np	nn
LG14_HB_482	GD_00010_L14_PA	LG14	<hkxhk>	{00}	(hh,hk,kk)	hk	hh	kk	hh	hh	hh	hk	hk	hk	hh	hk	hk	hk	hk	kk	hh	hk	hh	hk	hh	hk	kk	hh	kk	hk	hk	hh	hk	kk	hk	hh	kk	hh	hk	hk	kk	hk	hk	kk	hh	hh	hk	hk	hk
GD_01401_L14_PA	GD_01401_L14_PA	LG14	<lmxll>	{0-}	(ll,lm)	ll	ll	lm	ll	ll	ll	lm	lm	ll	ll	ll	lm	ll	lm	lm	ll	--	ll	ll	ll	ll	lm	ll	ll	lm	ll	ll	ll	lm	ll	ll	lm	ll	ll	lm	lm	lm	lm	lm	ll	ll	lm	ll	lm
LG14_HB_483	F_0220482_L14_PA	LG14	<nnxnp>	{-0}	(nn,np)	np	nn	nn	nn	nn	nn	nn	nn	np	nn	np	nn	np	nn	np	nn	nn	nn	np	nn	np	np	nn	np	nn	np	nn	np	np	np	nn	np	nn	nn	nn	np	nn	nn	np	nn	nn	nn	np	nn
LG14_HB_483	F_0220498_L14_PA	LG14	<hkxhk>	{00}	(hh,hk,kk)	hk	hh	hk	hh	hh	hh	hk	hk	hk	hh	hk	hk	hk	hk	kk	hh	hk	hh	hk	hh	hk	kk	hh	hk	hk	hk	hh	hk	kk	hk	hh	kk	hh	hh	hk	kk	hk	hk	kk	hh	hh	hk	hk	hk
LG14_HB_484	F_0221135_L14_PA	LG14	<hkxhk>	{00}	(hh,hk,kk)	hk	hh	hk	hh	hh	hh	hk	hk	hk	hh	hk	hk	hk	hk	kk	hh	hk	hh	hk	hh	hk	kk	hh	hk	hk	hk	hh	hk	kk	hk	hh	kk	hh	hh	hk	kk	kk	hk	kk	hh	hh	hk	hk	hk
LG14_HB_484	F_0221139_L14_PA	LG14	<nnxnp>	{-0}	(nn,np)	np	nn	nn	nn	nn	nn	nn	nn	np	nn	np	nn	np	nn	np	nn	nn	nn	np	nn	np	np	nn	np	nn	np	nn	np	np	np	nn	np	nn	nn	nn	np	np	nn	np	nn	nn	nn	np	nn
LG14_HB_484	F_0221140_L14_PA	LG14	<hkxhk>	{00}	(hh,hk,kk)	hk	hh	hk	hh	hh	hh	hk	hk	hk	hh	hk	hk	hk	hk	kk	hh	hk	hh	hk	hh	hk	kk	hh	hk	hk	hk	hh	hk	kk	hk	hh	kk	hh	hh	hk	kk	kk	hk	kk	hh	hh	hk	hk	hk
LG14_HB_484	F_0221151_L14_PA	LG14	<hkxhk>	{11}	(hh,hk,kk)	hk	kk	hk	kk	kk	kk	hk	hk	hk	kk	hk	hk	hk	hk	hh	kk	hk	kk	hk	kk	hk	hh	kk	hk	hk	hk	kk	hk	hh	hk	kk	hh	kk	kk	hk	hh	hh	hk	hh	kk	kk	hk	hk	hk
LG14_HB_484	F_0221154_L14_PA	LG14	<efxeg>	{00}	(ee,ef,eg,fg)	eg	ee	ef	ee	ee	ee	ef	ef	eg	ee	eg	ef	eg	ef	fg	ee	ef	ee	eg	ee	eg	fg	ee	eg	ef	eg	ee	eg	fg	eg	ee	fg	ee	ee	ef	fg	fg	ef	fg	ee	ee	ef	eg	ef
LG14_HB_484	F_0221141_L14_PA	LG14	<hkxhk>	{11}	(h-,kk)	h-	kk	h-	kk	kk	kk	h-	h-	h-	kk	h-	h-	h-	h-	h-	kk	h-	kk	h-	kk	h-	h-	kk	h-	h-	h-	kk	h-	h-	h-	kk	h-	kk	kk	h-	h-	h-	h-	h-	kk	kk	h-	h-	h-
LG14_HB_490	F_0224646_L14_PA	LG14	<lmxll>	{0-}	(ll,lm)	ll	lm	lm	ll	ll	ll	lm	lm	ll	ll	ll	lm	lm	lm	lm	ll	lm	ll	ll	ll	ll	lm	ll	ll	lm	ll	ll	ll	lm	ll	ll	ll	ll	ll	lm	lm	lm	lm	lm	lm	lm	lm	ll	lm
LG14_HB_490	F_0224648_L14_PA	LG14	<nnxnp>	{-0}	(nn,np)	np	nn	nn	nn	nn	nn	nn	nn	np	nn	np	nn	np	nn	np	nn	nn	nn	np	np	np	np	nn	np	nn	np	nn	np	np	np	nn	np	nn	nn	nn	np	np	nn	np	nn	nn	nn	np	nn
LG14_HB_490	F_0224659_L14_PA	LG14	<hkxhk>	{11}	(hh,hk,kk)	hk	hk	hk	kk	kk	kk	hk	hk	hk	kk	hk	hk	hh	hk	hh	kk	hk	kk	hk	hk	hk	hh	kk	hk	hk	hk	kk	hk	hh	hk	kk	hk	kk	kk	hk	hh	hh	hk	hh	hk	hk	hk	hk	hk
LG14_HB_490	R_9067765_L14_PA	LG14	<hkxhk>	{00}	(hh,hk,kk)	hk	hk	hk	hh	hh	hh	hk	hk	hk	hh	hk	hk	kk	hk	kk	hh	hk	hh	hk	hk	hk	kk	hh	hk	hk	hk	hh	hk	kk	hk	hh	hk	hh	hh	hk	kk	kk	hk	kk	hk	hk	hk	hk	hk
LG14_HB_490	R_9077395_L14_PA	LG14	<nnxnp>	{-0}	(nn,np)	np	nn	nn	nn	nn	nn	nn	nn	np	nn	np	nn	np	nn	np	nn	nn	nn	np	np	np	np	nn	np	nn	np	nn	np	np	np	nn	np	nn	nn	nn	np	np	nn	np	nn	nn	nn	np	nn
LG14_HB_495	F_0226596_L14_PA	LG14	<nnxnp>	{-0}	(nn,np)	np	nn	nn	nn	nn	nn	nn	nn	np	nn	np	nn	np	nn	np	nn	nn	nn	np	np	np	np	nn	np	nn	np	nn	np	np	np	nn	np	nn	nn	nn	np	np	nn	np	nn	nn	nn	np	nn
LG14_HB_495	F_0226599_L14_PA	LG14	<nnxnp>	{-0}	(nn,np)	np	nn	nn	nn	nn	nn	nn	nn	np	nn	np	nn	np	nn	np	nn	nn	nn	np	np	np	np	nn	np	nn	np	nn	np	np	np	nn	np	nn	nn	nn	np	np	nn	np	nn	nn	nn	np	nn
LG14_HB_495	F_0226601_L14_PA	LG14	<nnxnp>	{-0}	(nn,np)	np	nn	nn	nn	nn	nn	nn	nn	np	nn	np	nn	np	nn	np	nn	nn	nn	np	np	np	np	nn	np	nn	np	nn	np	np	np	nn	np	nn	nn	nn	np	np	nn	np	nn	nn	nn	np	nn
LG14_HB_495	F_0226603_L14_PA	LG14	<hkxhk>	{11}	(hh,hk,kk)	hk	hk	hk	kk	kk	kk	hk	hk	hk	kk	hk	hk	hh	hk	hh	kk	hk	kk	hk	hk	hk	hk	kk	hk	hk	hk	kk	hk	hh	hk	kk	hk	kk	kk	hk	hh	hh	hk	hh	hk	hk	hk	hk	hk
LG14_HB_500	R_12456572_L14_PA	LG14	<nnxnp>	{-0}	(nn,np)	np	nn	nn	nn	nn	nn	nn	nn	np	np	np	nn	np	nn	np	nn	nn	nn	np	np	np	np	nn	np	nn	np	nn	np	np	np	nn	np	nn	nn	np	np	np	nn	np	nn	nn	nn	np	nn
LG14_HB_500.5	GD_00170_L14_PA	LG14	<lmxll>	{0-}	(ll,lm)	ll	lm	lm	ll	ll	lm	lm	lm	ll	ll	ll	lm	lm	lm	lm	ll	lm	ll	ll	ll	ll	ll	ll	ll	lm	ll	ll	ll	lm	ll	ll	ll	lm	ll	lm	lm	lm	lm	lm	lm	lm	lm	ll	lm
LG14_HB_500.5	R_12558583_L14_PA	LG14	<lmxll>	{0-}	(ll,lm)	ll	lm	lm	ll	ll	lm	lm	lm	ll	ll	ll	lm	lm	lm	lm	ll	lm	ll	ll	ll	ll	ll	ll	ll	lm	ll	ll	ll	lm	ll	ll	ll	lm	ll	lm	lm	lm	lm	lm	lm	lm	lm	ll	lm
LG14_HB_500.5	R_12578927_L14_PA	LG14	<nnxnp>	{-0}	(nn,np)	np	nn	nn	nn	nn	nn	nn	nn	np	np	np	nn	np	nn	np	nn	nn	nn	np	np	np	np	nn	np	nn	np	nn	np	np	np	nn	np	nn	nn	np	np	np	nn	np	nn	nn	nn	np	nn
LG14_HB_500.5	R_12582508_L14_PA	LG14	<nnxnp>	{-0}	(nn,np)	np	nn	nn	nn	nn	nn	nn	nn	np	np	np	nn	np	nn	np	nn	nn	nn	np	np	np	np	nn	np	nn	np	nn	np	np	np	nn	np	nn	nn	np	np	np	nn	np	nn	nn	nn	np	nn
LG14_HB_501	F_0228549_L14_PA	LG14	<lmxll>	{0-}	(ll,lm)	ll	lm	lm	ll	ll	lm	lm	lm	ll	ll	ll	lm	lm	lm	lm	ll	lm	ll	ll	ll	ll	ll	ll	ll	lm	ll	lm	ll	lm	ll	ll	ll	lm	lm	lm	lm	lm	lm	lm	lm	lm	lm	ll	lm
LG14_HB_501	F_0228559_L14_PA	LG14	<nnxnp>	{-0}	(nn,np)	np	nn	nn	nn	nn	nn	nn	nn	np	np	np	nn	np	nn	np	nn	nn	nn	np	np	np	np	nn	np	nn	np	nn	np	np	np	nn	np	nn	nn	np	np	np	nn	np	nn	nn	nn	np	nn
LG14_HB_501	F_0228566_L14_PA	LG14	<nnxnp>	{-0}	(nn,np)	np	nn	nn	nn	nn	nn	nn	nn	np	np	np	nn	np	nn	np	nn	nn	nn	np	np	np	np	nn	np	nn	np	nn	np	np	np	--	np	nn	nn	np	np	np	nn	np	nn	nn	nn	np	nn
LG14_HB_502	F_0228731_L14_PA	LG14	<lmxll>	{0-}	(ll,lm)	ll	lm	lm	ll	ll	lm	lm	lm	ll	ll	ll	lm	lm	lm	lm	ll	lm	ll	ll	ll	ll	ll	ll	ll	lm	ll	lm	ll	lm	ll	ll	ll	lm	lm	lm	lm	lm	lm	lm	lm	lm	lm	ll	lm
LG14_HB_502	F_0228733_L14_PA	LG14	<lmxll>	{0-}	(ll,lm)	ll	lm	lm	ll	ll	lm	lm	lm	ll	ll	ll	lm	lm	lm	lm	ll	lm	ll	ll	ll	ll	ll	ll	ll	lm	ll	lm	ll	lm	ll	ll	ll	lm	lm	lm	lm	lm	lm	lm	lm	lm	lm	ll	lm
LG14_HB_503	F_0229421_L14_PA	LG14	<lmxll>	{0-}	(ll,lm)	ll	lm	lm	ll	ll	lm	lm	lm	ll	ll	ll	lm	lm	lm	lm	ll	lm	ll	ll	ll	ll	ll	ll	ll	lm	ll	lm	ll	lm	ll	ll	ll	lm	lm	lm	lm	lm	lm	lm	lm	lm	lm	ll	lm
LG14_HB_503	F_0229454_L14_PA	LG14	<lmxll>	{0-}	(ll,lm)	ll	lm	lm	ll	ll	lm	--	lm	ll	ll	ll	lm	lm	lm	lm	ll	--	ll	ll	ll	ll	ll	ll	ll	lm	ll	lm	ll	lm	ll	--	ll	lm	lm	lm	lm	lm	lm	lm	lm	--	lm	ll	lm
LG14_HB_506	F_0230746_L14_PA	LG14	<lmxll>	{0-}	(ll,lm)	ll	lm	lm	ll	ll	lm	lm	lm	ll	ll	ll	lm	lm	lm	lm	ll	lm	ll	ll	ll	ll	ll	ll	ll	lm	ll	lm	ll	lm	ll	ll	ll	lm	lm	lm	lm	lm	lm	lm	lm	lm	lm	ll	lm
LG14_HB_507	F_0231494_L14_PA	LG14	<lmxll>	{0-}	(ll,lm)	ll	lm	lm	ll	ll	lm	lm	lm	ll	ll	ll	lm	lm	lm	lm	ll	lm	ll	ll	ll	ll	ll	ll	ll	lm	ll	lm	ll	lm	ll	ll	ll	lm	lm	lm	lm	lm	lm	lm	lm	lm	lm	ll	lm
LG14_HB_507	F_0231503_L14_PA	LG14	<lmxll>	{0-}	(ll,lm)	ll	lm	lm	ll	ll	lm	lm	lm	ll	ll	ll	lm	lm	lm	lm	ll	lm	ll	ll	ll	ll	ll	ll	ll	lm	ll	lm	ll	lm	ll	ll	ll	lm	lm	lm	lm	lm	lm	lm	lm	lm	lm	ll	lm
LG14_HB_507	F_0231535_L14_PA	LG14	<hkxhk>	{00}	(hh,hk,kk)	hk	hk	hk	hh	hh	hk	hk	hk	hk	hk	hk	hk	kk	hk	kk	hh	hk	hh	hk	hk	hk	hk	hh	hk	hk	hk	hk	hk	kk	hk	hh	hk	hk	hk	kk	kk	kk	hk	kk	hk	hk	hk	hk	hk
LG14_HB_508	F_0232191_L14_PA	LG14	<lmxll>	{0-}	(ll,lm)	ll	lm	lm	ll	ll	lm	lm	lm	ll	ll	ll	lm	lm	lm	lm	ll	lm	ll	ll	ll	ll	ll	ll	ll	lm	ll	lm	ll	lm	ll	ll	ll	lm	lm	lm	lm	lm	lm	lm	lm	lm	lm	ll	lm
LG14_HB_508	F_0232225_L14_PA	LG14	<lmxll>	{0-}	(ll,lm)	ll	lm	lm	ll	ll	lm	--	lm	ll	ll	ll	lm	lm	lm	lm	ll	lm	ll	ll	ll	ll	ll	ll	ll	lm	ll	lm	ll	lm	ll	ll	ll	lm	lm	lm	lm	lm	lm	lm	--	lm	lm	ll	lm
LG14_HB_509	F_0232565_L14_PA	LG14	<lmxll>	{0-}	(ll,lm)	ll	lm	lm	ll	ll	lm	lm	lm	ll	ll	ll	lm	lm	lm	lm	ll	lm	ll	ll	ll	ll	ll	ll	ll	lm	ll	lm	ll	lm	ll	ll	ll	lm	lm	lm	lm	lm	lm	lm	lm	lm	lm	ll	lm
LG14_HB_509	F_0232578_L14_PA	LG14	<lmxll>	{0-}	(ll,lm)	ll	lm	lm	ll	ll	lm	lm	lm	ll	ll	ll	lm	lm	lm	lm	ll	lm	ll	ll	ll	ll	ll	ll	ll	lm	ll	lm	ll	lm	ll	ll	ll	lm	lm	lm	lm	lm	lm	lm	lm	lm	lm	ll	lm
LG14_HB_510	F_0233245_L14_PA	LG14	<lmxll>	{0-}	(ll,lm)	ll	lm	lm	ll	ll	lm	lm	lm	ll	ll	ll	lm	lm	lm	lm	ll	lm	ll	ll	ll	ll	ll	ll	ll	lm	ll	lm	ll	lm	ll	ll	ll	lm	lm	lm	lm	lm	lm	lm	lm	lm	lm	ll	lm
LG14_HB_510	F_0233257_L14_PA	LG14	<lmxll>	{0-}	(ll,lm)	ll	lm	lm	ll	ll	lm	lm	lm	ll	ll	ll	lm	lm	lm	lm	ll	lm	ll	ll	ll	ll	ll	ll	ll	lm	ll	lm	ll	lm	ll	ll	ll	lm	lm	lm	lm	lm	lm	lm	lm	lm	lm	ll	lm
LG14_HB_510	F_0233260_L14_PA	LG14	<nnxnp>	{-0}	(nn,np)	np	nn	nn	nn	nn	nn	nn	nn	np	np	np	nn	np	nn	np	nn	nn	nn	np	np	np	np	nn	nn	nn	np	nn	np	np	np	nn	np	nn	nn	np	np	np	nn	np	nn	nn	nn	np	nn
LG14_HB_510	F_0233281_L14_PA	LG14	<nnxnp>	{-0}	(nn,np)	np	nn	nn	nn	nn	nn	nn	nn	np	np	np	nn	np	nn	np	nn	nn	nn	np	np	np	np	nn	nn	nn	np	nn	np	np	np	nn	np	nn	nn	np	np	np	nn	np	nn	nn	nn	nn	nn
LG14_HB_510	F_0233286_L14_PA	LG14	<nnxnp>	{-0}	(nn,np)	np	nn	nn	nn	nn	nn	nn	nn	np	np	np	nn	np	nn	np	nn	nn	nn	np	np	np	np	nn	nn	nn	np	nn	np	np	np	nn	np	nn	nn	np	np	np	nn	np	nn	nn	nn	nn	nn
LG14_HB_510	F_0233294_L14_PA	LG14	<nnxnp>	{-0}	(nn,np)	np	nn	nn	nn	nn	nn	nn	nn	np	np	np	nn	np	nn	np	nn	nn	nn	np	np	np	np	nn	nn	nn	np	nn	np	np	np	nn	np	nn	nn	np	np	np	nn	np	nn	nn	nn	nn	nn
LG14_HB_511	F_0233860_L14_PA	LG14	<nnxnp>	{-0}	(nn,np)	np	nn	nn	nn	nn	nn	nn	nn	np	np	np	nn	np	nn	np	nn	nn	nn	np	np	np	np	nn	nn	nn	np	nn	np	np	np	nn	np	nn	nn	np	np	np	nn	np	nn	nn	nn	nn	nn
LG14_HB_516	F_0236522_L14_PA	LG14	<hkxhk>	{00}	(hh,hk,kk)	hk	hk	hk	hh	hh	hk	hh	hk	hk	hk	kk	hk	kk	hk	kk	hh	hk	hh	hk	hk	hk	hk	hh	hh	hk	kk	hk	hk	kk	hk	hh	hk	hk	hk	kk	kk	kk	hk	kk	hk	hk	hk	hh	hk
LG14_HB_516	F_0236526_L14_PA	LG14	<hkxhk>	{11}	(hh,hk,kk)	hk	hk	hk	kk	kk	hk	kk	hk	hk	hk	hh	hk	hh	hk	hh	kk	hk	kk	hk	hk	hk	hk	kk	kk	hk	hh	hk	hk	hh	hk	kk	hk	hk	hk	hh	hh	hh	hk	hh	hk	hk	hk	kk	hk
LG14_HB_516	F_0236531_L14_PA	LG14	<hkxhk>	{00}	(hh,hk,kk)	hk	hk	hk	hh	hh	hk	hh	hk	hk	hk	kk	hk	kk	hk	kk	hh	hk	hh	hk	hk	hk	hk	hh	hh	hk	kk	hk	hk	kk	hk	hh	hk	hk	hk	kk	kk	kk	hk	kk	hk	hk	hk	hh	hk
LG14_HB_516	F_0236541_L14_PA	LG14	<hkxhk>	{11}	(hh,hk,kk)	hk	hk	hk	kk	kk	hk	kk	hk	hk	hk	hh	hk	hh	hk	hh	kk	hk	kk	hk	hk	hk	hk	kk	kk	hk	hh	hk	hk	hh	hk	kk	hk	hk	hk	hh	hh	hh	hk	hh	hk	hk	hk	kk	hk
GD_02426_L14_PA	GD_02426_L14_PA	LG14	<lmxll>	{0-}	(ll,lm)	ll	lm	lm	ll	ll	lm	ll	lm	ll	ll	lm	lm	lm	lm	lm	ll	lm	ll	ll	ll	ll	ll	ll	ll	lm	lm	lm	ll	lm	ll	ll	ll	lm	lm	lm	lm	lm	lm	lm	lm	lm	lm	ll	lm
LG14_HB_517	F_0236835_L14_PA	LG14	<nnxnp>	{-0}	(nn,np)	np	nn	nn	nn	nn	nn	nn	nn	np	np	np	nn	np	nn	np	nn	nn	nn	np	np	np	np	nn	nn	nn	np	nn	np	np	np	nn	np	nn	nn	np	np	np	nn	np	nn	nn	nn	nn	nn
LG14_HB_517	F_0236855_L14_PA	LG14	<nnxnp>	{-0}	(nn,np)	np	nn	nn	nn	nn	nn	nn	nn	np	np	np	nn	np	nn	np	nn	nn	nn	np	np	np	np	nn	nn	nn	np	nn	np	np	np	nn	np	nn	nn	np	np	np	nn	np	nn	nn	nn	nn	nn
LG14_HB_517	F_0236857_L14_PA	LG14	<nnxnp>	{-0}	(nn,np)	np	nn	nn	nn	nn	nn	nn	nn	np	np	np	nn	np	nn	np	nn	nn	nn	np	np	np	np	nn	nn	nn	np	nn	np	np	np	nn	np	nn	nn	np	np	np	nn	np	nn	nn	nn	nn	nn
LG14_HB_517	F_0236862_L14_PA	LG14	<nnxnp>	{-0}	(nn,np)	np	nn	nn	nn	nn	nn	nn	nn	np	np	np	nn	np	nn	np	nn	nn	nn	np	np	np	np	nn	nn	nn	np	nn	np	np	np	nn	np	nn	nn	np	np	np	nn	np	nn	nn	nn	nn	nn
LG14_HB_528	F_0242963_L14_PA	LG14	<lmxll>	{0-}	(ll,lm)	ll	lm	lm	ll	ll	lm	ll	lm	ll	ll	lm	lm	lm	lm	lm	ll	lm	lm	ll	ll	ll	ll	ll	ll	lm	lm	lm	ll	lm	lm	ll	ll	lm	lm	lm	lm	lm	lm	lm	lm	lm	lm	ll	ll
LG14_HB_528	F_0242958_L14_PA	LG14	<nnxnp>	{-0}	(nn,np)	np	nn	nn	nn	np	nn	nn	nn	np	np	np	np	np	nn	np	nn	nn	nn	np	np	np	np	nn	nn	nn	np	nn	np	nn	np	nn	np	nn	nn	np	np	np	nn	nn	nn	nn	np	nn	nn
LG14_HB_528	F_0242971_L14_PA	LG14	<nnxnp>	{-0}	(nn,np)	np	nn	nn	nn	np	nn	nn	nn	np	np	np	np	np	nn	np	nn	nn	nn	np	np	np	np	nn	nn	nn	np	nn	np	nn	np	nn	np	nn	nn	np	np	np	nn	nn	nn	nn	np	nn	nn
LG14_HB_529	R_22384593_L14_PA	LG14	<lmxll>	{0-}	(ll,lm)	ll	lm	lm	ll	ll	lm	ll	lm	ll	ll	lm	lm	lm	lm	lm	ll	lm	lm	ll	ll	ll	ll	ll	ll	lm	lm	lm	ll	lm	lm	ll	ll	lm	lm	lm	lm	lm	lm	lm	lm	lm	lm	ll	ll
LG14_HB_529	F_0243306_L14_PA	LG14	<nnxnp>	{-0}	(nn,np)	np	nn	nn	nn	np	nn	nn	nn	np	np	np	np	np	nn	np	nn	nn	nn	np	np	np	np	nn	nn	nn	np	nn	np	nn	np	nn	np	nn	nn	np	np	np	nn	nn	nn	nn	np	nn	nn
LG14_HB_529	F_0243307_L14_PA	LG14	<nnxnp>	{-0}	(nn,np)	np	nn	nn	nn	np	nn	nn	nn	np	np	np	np	np	nn	np	nn	nn	nn	np	np	np	np	nn	nn	nn	np	nn	np	nn	np	nn	np	nn	nn	np	np	np	nn	nn	nn	nn	np	nn	nn
LG14_HB_530	F_0243889_L14_PA	LG14	<nnxnp>	{-0}	(nn,np)	np	nn	nn	nn	np	nn	nn	nn	np	np	np	np	np	nn	np	nn	nn	nn	np	np	np	np	nn	nn	nn	np	nn	np	nn	np	--	np	np	nn	np	np	np	nn	nn	nn	nn	np	nn	nn
LG14_HB_530	F_0243903_L14_PA	LG14	<nnxnp>	{-0}	(nn,np)	np	nn	nn	nn	np	nn	nn	nn	np	np	np	np	np	nn	np	nn	nn	nn	np	np	np	np	nn	nn	nn	np	nn	np	nn	np	nn	np	np	nn	np	np	np	nn	nn	nn	nn	np	nn	nn
LG14_HB_530	F_0243910_L14_PA	LG14	<nnxnp>	{-0}	(nn,np)	np	nn	nn	nn	np	nn	nn	nn	np	np	np	np	np	nn	np	nn	nn	nn	np	np	np	np	nn	nn	nn	np	nn	np	nn	np	nn	np	np	nn	np	np	np	nn	nn	nn	nn	np	nn	nn
LG14_HB_530	F_0243912_L14_PA	LG14	<nnxnp>	{-0}	(nn,np)	np	nn	nn	nn	np	nn	nn	nn	np	np	np	np	np	nn	np	nn	nn	nn	np	np	np	np	nn	nn	nn	np	nn	np	nn	np	nn	np	np	nn	np	np	np	nn	nn	nn	nn	np	nn	nn
LG14_HB_532	F_0245115_L14_PA	LG14	<lmxll>	{0-}	(ll,lm)	ll	lm	lm	ll	ll	lm	ll	lm	ll	ll	lm	ll	lm	lm	lm	ll	ll	lm	ll	ll	ll	ll	ll	ll	lm	lm	lm	ll	lm	lm	ll	ll	lm	lm	lm	lm	lm	lm	lm	lm	lm	lm	ll	ll
LG14_HB_532.3	R_23384607_L14_PA	LG14	<nnxnp>	{-0}	(nn,np)	np	nn	nn	nn	np	nn	nn	nn	np	np	np	np	np	nn	np	nn	nn	nn	np	np	np	np	nn	nn	nn	np	nn	np	nn	np	nn	np	np	nn	np	np	np	nn	nn	nn	nn	np	nn	nn
LG14_HB_532.3	R_23446212_L14_PA	LG14	<hkxhk>	{00}	(hh,hk,kk)	hk	hk	hk	hh	hk	hk	hk	hk	hk	hk	kk	hk	kk	hk	kk	hh	hh	hk	hk	hk	hk	hk	hh	hh	hk	kk	hk	hk	hk	kk	hh	hk	kk	hk	kk	kk	kk	hk	hk	hk	hk	kk	hh	hh
LG14_HB_534	F_0245791_L14_PA	LG14	<lmxll>	{0-}	(ll,lm)	ll	lm	lm	ll	ll	lm	ll	lm	ll	ll	lm	ll	lm	lm	lm	ll	ll	lm	ll	ll	ll	ll	ll	ll	lm	lm	lm	ll	lm	lm	ll	ll	lm	lm	lm	lm	lm	lm	lm	lm	lm	lm	ll	ll
LG14_HB_534	F_0245796_L14_PA	LG14	<nnxnp>	{-0}	(nn,np)	np	nn	nn	nn	np	nn	np	nn	np	np	np	nn	np	nn	np	nn	nn	nn	np	np	np	np	nn	nn	np	np	nn	np	nn	np	nn	np	np	nn	np	np	np	nn	nn	nn	nn	np	nn	nn
LG14_HB_534	F_0245797_L14_PA	LG14	<nnxnp>	{-0}	(nn,np)	np	nn	nn	nn	np	nn	np	nn	np	np	np	nn	np	nn	np	nn	nn	nn	np	np	np	np	nn	nn	np	np	nn	np	nn	np	nn	np	np	nn	np	np	np	nn	nn	nn	nn	np	nn	nn
LG14_HB_534	F_0245800_L14_PA	LG14	<nnxnp>	{-0}	(nn,np)	np	nn	nn	nn	np	nn	np	nn	np	np	np	nn	np	nn	np	nn	nn	nn	np	np	np	np	nn	nn	np	np	nn	np	nn	np	nn	np	np	nn	np	np	np	nn	nn	nn	nn	np	nn	nn
LG14_HB_534	F_0245802_L14_PA	LG14	<nnxnp>	{-0}	(nn,np)	np	nn	nn	nn	np	nn	np	nn	np	np	np	nn	np	nn	np	nn	nn	nn	np	np	np	np	nn	nn	np	np	nn	np	nn	np	nn	np	np	nn	np	np	np	nn	nn	nn	nn	np	nn	nn
LG14_HB_535	F_0246026_L14_PA	LG14	<lmxll>	{0-}	(ll,lm)	ll	lm	lm	ll	ll	lm	ll	lm	ll	ll	lm	ll	lm	lm	lm	ll	ll	lm	ll	ll	ll	ll	ll	ll	lm	lm	lm	ll	lm	lm	ll	ll	lm	lm	lm	lm	lm	lm	lm	lm	lm	lm	ll	ll
LG14_HB_535	F_0246031_L14_PA	LG14	<lmxll>	{0-}	(ll,lm)	ll	lm	lm	ll	ll	lm	ll	lm	ll	ll	lm	ll	lm	lm	lm	ll	ll	lm	ll	ll	ll	ll	ll	ll	lm	lm	lm	ll	lm	lm	ll	ll	lm	lm	lm	lm	lm	lm	lm	lm	lm	lm	ll	ll
LG14_HB_535	F_0246020_L14_PA	LG14	<hkxhk>	{11}	(hh,hk,kk)	hk	hk	hk	kk	hk	hk	hk	hk	hk	hk	hh	kk	hh	hk	hh	kk	kk	hk	hk	hk	hk	hk	kk	kk	hh	hh	hk	hk	hk	hh	kk	hk	hh	hk	hh	hh	hh	hk	hk	hk	hk	hh	kk	kk
LG14_HB_535	F_0246005_L14_PA	LG14	<hkxhk>	{11}	(h-,kk)	h-	h-	h-	kk	h-	h-	h-	h-	h-	h-	h-	kk	h-	h-	h-	kk	kk	h-	h-	h-	h-	h-	kk	kk	h-	h-	h-	h-	h-	h-	kk	h-	h-	h-	h-	h-	h-	h-	h-	h-	h-	h-	kk	kk
LG14_HB_535	F_0246036_L14_PA	LG14	<nnxnp>	{-0}	(nn,np)	np	nn	nn	nn	np	nn	np	nn	np	np	np	nn	np	nn	np	nn	nn	nn	np	np	np	np	nn	nn	np	np	nn	np	nn	np	nn	np	np	nn	np	np	np	nn	nn	nn	nn	np	nn	nn
LG14_HB_537.5	GD_02673_L14_PA	LG14	<nnxnp>	{-0}	(nn,np)	np	nn	nn	nn	np	nn	np	nn	np	np	np	nn	np	nn	np	nn	nn	nn	np	np	np	np	nn	nn	np	np	nn	np	nn	np	nn	np	np	nn	np	np	np	nn	nn	nn	nn	np	nn	nn
LG14_HB_538	F_0246592_L14_PA	LG14	<hkxhk>	{00}	(hh,hk,kk)	hk	hk	hk	hh	hk	hk	hk	hh	hk	hk	kk	hh	kk	hk	kk	hh	hh	hk	hk	hk	hk	hk	hh	hh	kk	kk	hk	hk	hk	kk	hh	hk	kk	hk	hk	kk	kk	hk	hk	hk	hk	kk	hh	hh
LG14_HB_538	F_0246599_L14_PA	LG14	<hkxhk>	{00}	(hh,hk,kk)	hk	hk	hk	hh	hk	hk	hk	hh	hk	hk	kk	hh	kk	hk	kk	hh	hh	hk	hk	hk	hk	hk	hh	hh	kk	kk	hk	hk	hk	kk	hh	hk	kk	hk	hk	kk	kk	hk	hk	hk	hk	kk	hh	hh
LG14_HB_539	F_0247159_L14_PA	LG14	<hkxhk>	{00}	(hh,hk,kk)	hk	hk	hk	hh	hk	hk	hk	hk	hk	hk	kk	hh	kk	hk	kk	hh	hh	hk	hk	hk	hk	hk	hh	hh	kk	kk	hk	hk	hk	kk	hh	hk	kk	hk	hk	kk	kk	hk	hk	hk	hk	kk	hh	hh
LG14_HB_539	F_0247179_L14_PA	LG14	<nnxnp>	{-0}	(nn,np)	np	nn	nn	nn	np	nn	np	nn	np	np	np	nn	np	nn	np	nn	nn	nn	np	np	np	np	nn	nn	np	np	nn	np	nn	np	nn	np	np	nn	np	np	np	nn	nn	nn	nn	np	nn	nn
LG14_HB_540	F_0247243_L14_PA	LG14	<lmxll>	{0-}	(ll,lm)	ll	lm	lm	ll	ll	lm	ll	lm	ll	ll	lm	lm	lm	lm	lm	ll	lm	ll	ll	ll	ll	ll	ll	ll	lm	lm	lm	ll	lm	ll	ll	ll	lm	lm	lm	lm	lm	lm	lm	lm	lm	lm	ll	lm
LG14_HB_541	F_0247522_L14_PA	LG14	<lmxll>	{0-}	(ll,lm)	ll	lm	lm	ll	ll	lm	ll	lm	ll	ll	lm	ll	lm	lm	lm	ll	ll	lm	ll	ll	ll	ll	ll	ll	lm	lm	lm	ll	lm	lm	ll	ll	lm	lm	ll	lm	lm	lm	lm	lm	lm	lm	ll	ll
LG14_HB_541	F_0247527_L14_PA	LG14	<lmxll>	{0-}	(ll,lm)	ll	lm	lm	ll	ll	lm	ll	lm	ll	ll	lm	ll	lm	lm	lm	ll	ll	lm	ll	ll	ll	ll	ll	ll	lm	lm	lm	ll	lm	lm	--	ll	lm	lm	ll	lm	lm	--	lm	lm	lm	lm	ll	ll
LG14_HB_541	F_0247544_L14_PA	LG14	<lmxll>	{0-}	(ll,lm)	ll	lm	lm	ll	ll	lm	ll	lm	ll	ll	lm	ll	lm	lm	lm	ll	ll	lm	ll	ll	ll	ll	ll	ll	lm	lm	lm	ll	lm	lm	ll	ll	lm	lm	ll	lm	lm	lm	lm	lm	lm	lm	ll	ll
LG14_HB_542	F_0247861_L14_PA	LG14	<lmxll>	{0-}	(ll,lm)	ll	lm	lm	ll	ll	lm	ll	ll	ll	ll	lm	ll	lm	lm	lm	ll	ll	lm	ll	ll	ll	ll	ll	ll	lm	lm	lm	ll	lm	lm	ll	ll	lm	lm	ll	lm	lm	lm	lm	lm	lm	lm	ll	ll
LG14_HB_542	F_0247837_L14_PA	LG14	<hkxhk>	{11}	(hh,hk,kk)	hk	hk	hk	kk	hk	hk	hk	kk	hk	hk	hh	kk	hh	hk	hh	kk	kk	hk	hk	hk	hk	hk	kk	kk	hh	hh	hk	hk	hk	hh	hk	hk	hh	hk	hk	hh	hh	hk	hk	hk	hk	hh	kk	kk
LG14_HB_542	F_0247831_L14_PA	LG14	<nnxnp>	{-0}	(nn,np)	np	nn	nn	nn	np	nn	np	nn	np	np	np	nn	np	nn	np	nn	nn	nn	np	np	np	np	nn	nn	np	np	nn	np	nn	np	np	np	np	nn	np	np	np	nn	nn	nn	nn	np	nn	nn
LG14_HB_542	F_0247836_L14_PA	LG14	<nnxnp>	{-0}	(nn,np)	np	nn	nn	nn	np	nn	np	nn	np	np	np	nn	np	nn	np	nn	nn	nn	np	np	np	np	nn	nn	np	np	nn	np	nn	np	np	np	np	nn	np	np	np	nn	nn	nn	nn	np	nn	nn
[truncated: 4,223 more rows]
[truncated: 4 more columns]
