# Supplementary material for: A high-density, multi-parental SNP genetic map on apple validates a new mapping approach for outcrossing species
Source: Hortic Res. 2016 Nov 23;3:16057–. doi: 10.1038/hortres.2016.57 (PMC5120355; doi:10.1038/hortres.2016.57)
Supplement: Supplementary Dataset S8 [file hortres201657-s18.csv]

HB	JM_Locus_Name	LG	SegrT	Phase	Classif.	X12_P01	X12_P02	X12_P03	X12_P04	X12_P05	X12_P06	X12_P08	X12_P09	X12_P10	X12_P15	X12_P16	X12_P17	X12_P18	X12_P20	X12_P21	X12_P22	X12_P23	X12_P24	X12_P25	X12_P26	X12_P27	X12_P28	X12_P29	X12_P30	X12_P31	X12_P32	X12_P33	X12_P34	X12_P35	X12_P36	X12_P38	X12_P39	X12_P40	X12_P42	X12_P43	X12_P44	X12_P45	X12_P46	X12_P48	X12_P50	X12_P51	X12_P52	X12_P54	X12_P55
LG1_HB_1001	F_0463467_L2_PA	LG1	<lmxll>	{0-}	(ll,lm])	ll	lm	lm	ll	lm	lm	ll	ll	ll	lm	lm	lm	ll	ll	lm	lm	lm	lm	lm	lm	lm	lm	ll	ll	lm	lm	ll	lm	lm	lm	ll	lm	ll	ll	lm	lm	lm	lm	lm	lm	lm	ll	ll	lm
LG1_HB_1002	F_0464008_L2_PA	LG1	<hkxhk>	{01}	(hh,hk,kk)	hh	kk	kk	hk	kk	kk	hh	hh	hk	kk	kk	kk	hh	hk	kk	kk	kk	kk	hk	hk	hk	hk	hk	hh	kk	hk	hh	hk	kk	kk	hk	kk	hk	hh	hk	kk	kk	kk	kk	hk	hk	hk	hk	hk
LG1_HB_1002	F_0464041_L2_PA	LG1	<hkxhk>	{01}	(hh,hk,kk)	hh	kk	kk	hk	kk	kk	hh	hh	hk	kk	kk	kk	hh	hk	kk	kk	kk	kk	hk	hk	hk	hk	hk	hh	kk	hk	hh	hk	kk	kk	hk	kk	hk	hh	hk	kk	kk	kk	kk	hk	hk	hk	hk	hk
LG1_HB_1002	F_0464009_L2_PA	LG1	<lmxll>	{0-}	(ll,lm])	ll	lm	lm	ll	lm	lm	ll	ll	ll	lm	lm	lm	ll	ll	lm	lm	lm	lm	lm	lm	lm	lm	ll	ll	lm	lm	ll	lm	lm	lm	ll	lm	ll	ll	lm	lm	lm	lm	lm	lm	lm	ll	ll	lm
$F_0485886z_LG1	$F_0485886z_LG1_PA	LG1	<lmxll>	{0-}	(ll,lm])	ll	lm	lm	ll	lm	lm	ll	ll	ll	lm	lm	lm	ll	ll	lm	lm	lm	lm	lm	lm	lm	lm	ll	ll	lm	lm	ll	lm	lm	lm	ll	lm	ll	ll	lm	lm	lm	lm	lm	lm	lm	ll	ll	lm
LG1_HB_1133	F_0530052_L3_PA	LG1	<hkxhk>	{01}	(hh,hk,kk)	hh	kk	kk	hk	kk	kk	hh	hh	hk	kk	kk	kk	hh	hk	kk	kk	kk	kk	hk	hk	hk	hk	hk	hh	kk	hk	hh	hk	kk	kk	hk	kk	hk	hh	hk	kk	kk	kk	kk	hk	hk	hk	hk	hk
LG1_HB_1133	F_0530079_L3_PA	LG1	<hkxhk>	{10}	(hh,hk,kk)	kk	hh	hh	hk	hh	hh	kk	kk	hk	hh	hh	hh	kk	hk	hh	hh	hh	hh	hk	hk	hk	hk	hk	kk	hh	hk	kk	hk	hh	hh	hk	hh	hk	kk	hk	hh	hh	hh	hh	hk	hk	hk	hk	hk
LG1_HB_1133	F_0530049_L3_PA	LG1	<lmxll>	{0-}	(ll,lm])	ll	lm	lm	ll	lm	lm	ll	ll	ll	lm	lm	lm	ll	ll	lm	lm	lm	lm	lm	lm	lm	lm	ll	ll	lm	lm	ll	lm	lm	lm	ll	lm	ll	ll	lm	lm	lm	lm	lm	lm	lm	ll	ll	lm
LG1_HB_1133	F_0530057_L3_PA	LG1	<nnxnp>	{-1}	(nn,np)	nn	np	np	np	np	np	nn	nn	np	np	np	np	nn	np	np	np	np	np	nn	nn	nn	nn	np	nn	np	nn	nn	nn	np	np	np	np	np	nn	nn	np	np	np	np	nn	nn	np	np	nn
LG1_HB_1133	F_0530074_L3_PA	LG1	<nnxnp>	{-1}	(nn,np)	nn	np	np	np	np	np	nn	nn	np	np	np	np	nn	np	np	np	np	np	nn	nn	nn	nn	np	nn	np	nn	nn	nn	np	np	np	np	np	nn	nn	np	np	np	np	nn	nn	np	np	nn
LG1_HB_1430	F_0673798_L6_PA	LG1	<hkxhk>	{10}	(h-,kk)	kk	h-	h-	h-	h-	h-	kk	kk	h-	h-	h-	h-	kk	h-	h-	h-	h-	h-	h-	h-	h-	h-	h-	kk	h-	h-	kk	h-	h-	h-	h-	h-	h-	kk	h-	h-	h-	h-	h-	h-	h-	h-	h-	h-
LG1_HB_1430	F_0673802_L6_PA	LG1	<lmxll>	{0-}	(ll,lm])	ll	lm	lm	ll	lm	lm	ll	ll	ll	lm	lm	lm	ll	ll	lm	lm	lm	lm	lm	lm	lm	lm	ll	ll	lm	lm	ll	lm	lm	lm	ll	lm	ll	ll	lm	lm	ll	lm	lm	lm	lm	ll	ll	lm
LG1_HB_1430	F_0673806_L6_PA	LG1	<lmxll>	{0-}	(ll,lm])	ll	lm	lm	ll	lm	lm	ll	ll	ll	lm	lm	lm	ll	ll	lm	lm	lm	lm	lm	lm	lm	lm	ll	ll	lm	lm	ll	lm	lm	lm	ll	lm	ll	ll	lm	lm	ll	lm	lm	lm	lm	ll	ll	lm
LG1_HB_1430	F_0673808_L6_PA	LG1	<lmxll>	{0-}	(ll,lm])	ll	lm	lm	ll	lm	lm	ll	ll	ll	lm	lm	lm	ll	ll	lm	lm	lm	lm	lm	lm	lm	lm	ll	ll	lm	lm	ll	lm	lm	lm	ll	lm	ll	ll	lm	lm	ll	lm	lm	lm	lm	ll	ll	lm
LG1_HB_1430	F_0673809_L6_PA	LG1	<lmxll>	{0-}	(ll,lm])	ll	lm	lm	ll	lm	lm	ll	ll	ll	lm	lm	lm	ll	ll	lm	lm	lm	lm	lm	lm	lm	lm	ll	ll	lm	lm	ll	lm	lm	lm	ll	lm	ll	ll	lm	lm	ll	lm	lm	lm	lm	ll	ll	lm
LG1_HB_1627	F_0763988_L8_PA	LG1	<lmxll>	{0-}	(ll,lm])	ll	lm	lm	ll	lm	lm	ll	ll	ll	lm	lm	lm	ll	ll	lm	lm	lm	lm	lm	lm	lm	lm	ll	ll	lm	lm	ll	lm	lm	lm	ll	lm	ll	ll	lm	lm	lm	lm	lm	lm	lm	ll	ll	lm
LG1_HB_1627	F_0764006_L8_PA	LG1	<lmxll>	{0-}	(ll,lm])	ll	lm	lm	ll	lm	lm	ll	ll	ll	lm	lm	lm	ll	ll	lm	lm	lm	lm	lm	lm	lm	lm	ll	ll	lm	lm	ll	lm	lm	lm	ll	lm	ll	ll	lm	lm	lm	lm	lm	lm	lm	ll	ll	lm
LG1_HB_1627	F_0764008_L8_PA	LG1	<lmxll>	{0-}	(ll,lm])	ll	lm	lm	ll	lm	lm	ll	ll	ll	lm	lm	lm	ll	ll	lm	lm	lm	lm	lm	lm	lm	lm	ll	ll	lm	lm	ll	lm	lm	lm	ll	lm	ll	ll	lm	lm	lm	lm	lm	lm	lm	ll	ll	lm
LG1_HB_1628	F_0764324_L8_PA	LG1	<hkxhk>	{01}	(hh,hk,kk)	hh	kk	kk	hk	kk	kk	hh	hh	hk	kk	kk	kk	hh	hk	kk	kk	kk	kk	hk	hk	hk	hk	hk	hh	kk	hk	hh	hk	kk	kk	hk	kk	hk	hh	hk	kk	kk	kk	kk	hk	hk	hk	hk	hk
LG1_HB_179	F_0079679_L11_PA	LG1	<lmxll>	{0-}	(ll,lm])	ll	lm	lm	ll	lm	lm	ll	ll	ll	lm	lm	lm	ll	ll	lm	lm	lm	lm	lm	lm	lm	lm	ll	lm	lm	ll	ll	lm	lm	lm	ll	lm	ll	ll	lm	lm	ll	lm	lm	lm	lm	ll	ll	lm
LG1_HB_179	F_0079713_L11_PA	LG1	<lmxll>	{0-}	(ll,lm])	ll	lm	lm	ll	lm	lm	ll	ll	ll	lm	lm	lm	ll	ll	lm	lm	lm	lm	lm	lm	lm	lm	ll	lm	lm	ll	ll	lm	lm	lm	ll	lm	ll	ll	lm	lm	ll	lm	lm	lm	lm	ll	ll	lm
LG1_HB_179	F_0079717_L11_PA	LG1	<lmxll>	{0-}	(ll,lm])	ll	lm	lm	ll	lm	lm	ll	ll	ll	lm	lm	lm	ll	ll	lm	lm	lm	lm	lm	lm	lm	lm	ll	lm	lm	ll	ll	lm	lm	lm	ll	lm	ll	ll	lm	lm	ll	lm	lm	lm	lm	ll	ll	lm
LG1_HB_179	F_0079718_L11_PA	LG1	<lmxll>	{0-}	(ll,lm])	ll	lm	lm	ll	lm	lm	ll	ll	ll	lm	lm	lm	ll	ll	lm	lm	lm	lm	lm	lm	lm	lm	ll	lm	lm	ll	ll	lm	lm	lm	ll	lm	ll	ll	lm	lm	ll	lm	lm	lm	lm	ll	ll	lm
LG1_HB_179	F_0079751_L11_PA	LG1	<lmxll>	{0-}	(ll,lm])	ll	lm	lm	ll	lm	lm	ll	ll	ll	lm	lm	lm	ll	ll	lm	lm	lm	lm	lm	lm	lm	lm	ll	lm	lm	ll	ll	lm	lm	lm	ll	lm	ll	ll	lm	lm	ll	lm	lm	lm	lm	ll	ll	lm
LG1_HB_2029_s23h1	F_0937905_L17_23_1	LG1	<lmxll>	{0-}	(ll,lm])	ll	lm	lm	ll	lm	lm	ll	ll	ll	lm	lm	lm	ll	lm	lm	lm	lm	lm	lm	lm	lm	lm	ll	lm	ll	ll	ll	lm	lm	lm	ll	lm	ll	ll	lm	lm	ll	lm	lm	lm	lm	ll	ll	lm
LG1_HB_2029_s23h1	F_0937906_L17_23_1	LG1	<hkxhk>	{00}	(hh,hk,kk)	hh	hk	hk	hh	hk	hk	hk	hk	hh	hk	hk	hk	hk	hk	hk	hk	hk	kk	kk	hk	hk	kk	hh	kk	hh	hk	hh	kk	hk	hk	hh	hk	hh	hk	kk	hk	hh	hk	hk	hk	hk	hh	hh	kk
LG1_HB_2035_s39h1	F_0938917_L1_39_1	LG1	<nnxnp>	{-1}	(nn,np)	nn	np	np	np	np	np	nn	nn	np	np	np	np	nn	np	np	np	np	np	nn	nn	nn	nn	np	nn	np	nn	nn	nn	np	np	np	np	np	nn	nn	np	np	np	np	nn	nn	np	np	nn
LG1_HB_2036_s41h1	F_0939067_L1_41_1	LG1	<hkxhk>	{01}	(hh,hk,kk)	hk	kk	kk	hk	kk	kk	hh	hh	hk	kk	kk	kk	hh	hk	kk	kk	kk	kk	hk	hk	hk	hk	hk	hk	kk	hh	hh	hk	kk	kk	hk	kk	hk	hh	hk	kk	hk	kk	kk	hk	hk	hk	hk	hk
LG1_HB_2036_s41h1	F_0939068_L1_41_1	LG1	<nnxnp>	{-1}	(nn,np)	np	np	np	np	np	np	nn	nn	np	np	np	np	nn	np	np	np	np	np	nn	nn	nn	nn	np	nn	np	nn	nn	nn	np	np	np	np	np	nn	nn	np	np	np	np	nn	nn	np	np	nn
LG1_HB_2043.5_s49h1	GD_01500_L1_49_1	LG1	<hkxhk>	{01}	(hh,hk,kk)	hk	kk	kk	hk	kk	kk	hh	hh	hk	kk	kk	kk	hh	kk	hk	kk	kk	hk	hk	kk	kk	hk	hk	hk	hk	hh	hk	hk	kk	kk	hk	kk	hk	hh	kk	kk	hk	kk	kk	hk	hk	kk	hk	hk
LG1_HB_2048_s51h1	F_0942974_L1_51_1	LG1	<lmxll>	{0-}	(ll,lm])	lm	lm	lm	ll	lm	ll	ll	ll	ll	lm	lm	lm	ll	lm	ll	lm	lm	lm	lm	lm	lm	lm	ll	lm	ll	ll	ll	lm	lm	ll	ll	lm	ll	ll	lm	lm	ll	lm	lm	ll	ll	lm	ll	lm
LG1_HB_2048_s51h1	F_0942990_L1_51_1	LG1	<lmxll>	{0-}	(ll,lm])	lm	lm	lm	ll	lm	ll	ll	ll	ll	lm	lm	lm	ll	lm	ll	lm	lm	lm	lm	lm	lm	lm	ll	lm	ll	ll	ll	lm	lm	ll	ll	lm	ll	ll	lm	lm	ll	lm	lm	ll	ll	lm	ll	lm
LG1_HB_2048_s51h1	F_0942992_L1_51_1	LG1	<lmxll>	{0-}	(ll,lm])	lm	lm	lm	ll	lm	ll	ll	ll	ll	lm	lm	lm	ll	lm	ll	lm	lm	lm	lm	lm	lm	lm	ll	lm	ll	ll	ll	lm	lm	ll	ll	lm	ll	ll	lm	lm	ll	lm	lm	ll	ll	lm	ll	lm
LG1_HB_2053_s58h1	F_0945097_L1_58_1	LG1	<lmxll>	{0-}	(ll,lm])	lm	lm	lm	lm	ll	ll	ll	lm	ll	lm	ll	lm	ll	lm	ll	lm	lm	lm	lm	lm	lm	lm	ll	lm	ll	ll	ll	lm	lm	ll	ll	ll	ll	ll	lm	lm	ll	lm	lm	ll	ll	lm	ll	lm
LG1_HB_2053_s58h1	F_0945099_L1_58_1	LG1	<lmxll>	{0-}	(ll,lm])	lm	lm	lm	lm	ll	ll	ll	lm	ll	lm	ll	lm	ll	lm	ll	lm	lm	lm	lm	lm	lm	lm	ll	lm	ll	ll	ll	lm	lm	ll	ll	ll	ll	ll	lm	lm	ll	lm	lm	ll	ll	lm	ll	lm
LG1_HB_2058_s65h1	F_0947613_L1_65_1	LG1	<lmxll>	{0-}	(ll,lm])	lm	ll	lm	lm	ll	ll	ll	lm	ll	lm	ll	lm	lm	lm	ll	ll	lm	lm	lm	ll	ll	lm	ll	ll	ll	ll	ll	lm	lm	ll	lm	ll	lm	lm	ll	lm	--	lm	lm	ll	ll	lm	--	lm
LG1_HB_2058_s65h1	F_0947619_L1_65_1	LG1	<lmxll>	{0-}	(ll,lm])	lm	ll	lm	lm	ll	ll	ll	lm	ll	lm	ll	lm	lm	lm	ll	ll	lm	lm	lm	ll	ll	lm	ll	ll	ll	ll	ll	lm	lm	ll	lm	ll	lm	lm	ll	lm	ll	lm	lm	ll	ll	lm	ll	lm
LG1_HB_2058_s65h1	F_0947635_L1_65_1	LG1	<lmxll>	{0-}	(ll,lm])	lm	ll	lm	lm	ll	ll	ll	lm	ll	lm	ll	lm	lm	lm	ll	ll	lm	lm	lm	ll	ll	lm	ll	ll	ll	ll	ll	lm	lm	ll	lm	ll	lm	lm	ll	lm	ll	lm	lm	ll	ll	lm	ll	lm
LG1_HB_2058_s65h1	F_0947651_L1_65_1	LG1	<lmxll>	{0-}	(ll,lm])	lm	ll	lm	lm	ll	ll	ll	lm	ll	lm	ll	lm	lm	lm	ll	ll	lm	lm	lm	ll	ll	lm	ll	ll	ll	ll	ll	lm	lm	ll	lm	ll	lm	lm	ll	lm	ll	lm	lm	ll	ll	lm	ll	lm
LG1_HB_2058_s65h1	F_0947652_L1_65_1	LG1	<lmxll>	{0-}	(ll,lm])	lm	ll	lm	lm	ll	ll	ll	lm	ll	lm	ll	lm	lm	lm	ll	ll	lm	lm	lm	ll	ll	lm	ll	ll	ll	ll	ll	lm	lm	ll	lm	ll	lm	lm	ll	lm	ll	lm	lm	ll	ll	lm	ll	lm
LG1_HB_2061_s21h1	F_0948167_L2_21_1	LG1	<nnxnp>	{-1}	(nn,np)	np	np	np	np	np	np	nn	nn	np	np	np	np	nn	np	np	np	np	nn	nn	nn	nn	nn	np	nn	np	nn	np	nn	np	np	np	np	np	nn	nn	np	np	np	np	np	nn	np	np	nn
LG1_HB_2074_s23h1	F_0953652_L2_23_1	LG1	<lmxll>	{0-}	(ll,lm])	ll	lm	lm	ll	lm	lm	ll	ll	ll	lm	lm	lm	ll	ll	lm	lm	lm	lm	lm	lm	lm	lm	ll	ll	lm	lm	ll	lm	lm	lm	ll	lm	ll	ll	lm	lm	lm	lm	lm	lm	lm	ll	ll	lm
LG1_HB_2128_s55h1	F_0974449_L3_55_1	LG1	<hkxhk>	{01}	(hh,hk,kk)	hk	kk	kk	hk	kk	kk	hh	hh	hk	kk	kk	kk	hh	kk	hk	kk	kk	hk	hk	kk	kk	hk	hk	hk	hk	hh	hk	hk	kk	kk	hk	kk	hk	hh	kk	kk	hk	kk	kk	hk	hk	kk	hk	hk
LG1_HB_2128_s55h1	F_0974448_L3_55_1	LG1	<lmxll>	{0-}	(ll,lm])	ll	lm	lm	ll	lm	lm	ll	ll	ll	lm	lm	lm	ll	lm	ll	lm	lm	lm	lm	lm	lm	lm	ll	lm	ll	ll	ll	lm	lm	lm	ll	lm	ll	ll	lm	lm	ll	lm	lm	ll	ll	lm	ll	lm
LG1_HB_2212_s28h1	F_1004090_L6_28_1	LG1	<nnxnp>	{-1}	(nn,np)	nn	np	np	np	np	np	nn	nn	np	np	np	np	nn	np	np	np	np	np	nn	nn	nn	nn	np	nn	np	nn	nn	nn	np	np	np	np	np	nn	nn	np	np	np	np	nn	nn	np	np	nn
LG1_HB_2264_s48h1	F_1021087_L7_48_1	LG1	<lmxll>	{0-}	(ll,lm])	ll	lm	lm	ll	lm	lm	ll	ll	ll	lm	lm	lm	ll	ll	lm	lm	lm	lm	lm	lm	lm	lm	ll	lm	lm	ll	ll	lm	lm	lm	ll	lm	ll	ll	lm	lm	ll	lm	lm	lm	lm	ll	ll	lm
LG1_HB_2264_s48h1	F_1021088_L7_48_1	LG1	<lmxll>	{0-}	(ll,lm])	ll	lm	lm	ll	lm	lm	ll	ll	ll	lm	lm	lm	ll	ll	lm	lm	lm	lm	lm	lm	lm	lm	ll	lm	lm	ll	ll	lm	lm	lm	ll	lm	ll	ll	lm	lm	ll	lm	lm	lm	lm	ll	ll	lm
LG1_HB_2294_s56h1	F_1035153_L8_56_1	LG1	<hkxhk>	{01}	(hh,hk,kk)	hh	kk	kk	hk	kk	kk	hh	hh	hk	kk	kk	kk	hh	hk	kk	kk	kk	kk	hk	hk	hk	hk	hk	hh	kk	hk	hh	hk	kk	kk	hk	kk	hk	hh	hk	kk	kk	kk	kk	hk	hk	hk	hk	hk
LG1_HB_2294_s56h1	F_1035140_L8_56_1	LG1	<nnxnp>	{-1}	(nn,np)	nn	np	np	np	np	np	nn	nn	np	np	np	np	nn	np	np	np	np	np	nn	nn	nn	nn	np	nn	np	nn	nn	nn	np	np	np	np	np	nn	nn	np	np	np	np	nn	nn	np	np	nn
LG1_HB_2320_s35h1	F_1049447_L9_35_1	LG1	<nnxnp>	{-1}	(nn,np)	np	np	np	np	np	np	nn	nn	np	np	np	np	nn	np	np	np	np	np	nn	nn	nn	nn	np	nn	np	nn	nn	nn	np	np	np	np	np	nn	nn	np	np	np	np	nn	nn	np	np	nn
LG1_HB_2320_s35h1	F_1049454_L9_35_1	LG1	<lmxll>	{0-}	(ll,lm])	ll	lm	lm	ll	lm	lm	ll	ll	ll	lm	lm	lm	ll	ll	lm	lm	lm	lm	lm	lm	lm	lm	ll	lm	lm	ll	ll	lm	lm	lm	ll	lm	ll	ll	lm	lm	ll	lm	lm	lm	lm	ll	ll	lm
LG1_HB_2439_s70h2	F_1079977_L1_70_2	LG1	<nnxnp>	{-0}	(nn,np)	np	nn	nn	nn	nn	nn	np	np	nn	nn	nn	nn	np	nn	nn	nn	nn	nn	np	np	np	np	nn	np	nn	np	np	np	nn	nn	nn	nn	nn	np	np	nn	nn	nn	nn	np	np	nn	nn	np
R_5940163_L1_PA	R_5940163_L1_PA	LG1	<lmxll>	{1-}	(ll,lm])	lm	ll	ll	lm	ll	ll	lm	lm	lm	ll	ll	ll	lm	lm	ll	ll	ll	ll	ll	ll	ll	ll	lm	lm	ll	ll	lm	ll	ll	ll	lm	ll	lm	lm	ll	lm	ll	ll	ll	ll	ll	lm	lm	ll
R_121548_L1_PA	R_121548_L1_PA	LG1	<nnxnp>	{-1}	(nn,np)	nn	np	np	np	np	np	nn	nn	np	np	np	np	nn	np	np	np	np	np	nn	nn	nn	nn	np	nn	np	nn	nn	nn	np	np	np	np	np	nn	nn	np	np	np	np	nn	nn	np	np	nn
R_180528_L1_PA	R_180528_L1_PA	LG1	<nnxnp>	{-1}	(nn,np)	nn	np	np	np	np	np	nn	nn	np	np	np	np	nn	np	np	np	np	np	nn	nn	nn	nn	np	nn	np	nn	nn	nn	np	np	np	np	np	nn	nn	np	np	np	np	nn	nn	np	np	nn
LG1_HB_2442_s74h2	F_1080641_L1_74_2	LG1	<hkxhk>	{10}	(hh,hk,kk)	hk	hh	hh	hk	hh	hh	kk	kk	hk	hh	hh	hh	kk	hh	hk	hh	hh	hk	hk	hh	hh	hk	hk	hk	hk	kk	hk	hk	hh	hh	hk	hh	hk	kk	hh	hh	hk	hh	hh	hk	hk	hh	hk	hk
LG1_HB_2448_s84h2	F_1082420_L1_84_2	LG1	<lmxll>	{0-}	(ll,lm])	lm	ll	lm	lm	ll	ll	ll	lm	ll	lm	ll	lm	lm	lm	ll	ll	lm	lm	lm	ll	ll	lm	ll	ll	ll	ll	ll	lm	lm	ll	lm	ll	lm	lm	ll	lm	ll	lm	lm	ll	ll	lm	ll	lm
LG1_HB_2448_s84h2	F_1082431_L1_84_2	LG1	<lmxll>	{0-}	(ll,lm])	lm	ll	lm	lm	ll	ll	ll	lm	ll	lm	ll	lm	lm	lm	ll	ll	lm	lm	lm	ll	ll	lm	ll	ll	ll	ll	ll	lm	lm	ll	lm	ll	lm	lm	ll	lm	ll	lm	lm	ll	ll	lm	ll	lm
LG1_HB_2448_s84h2	F_1082432_L1_84_2	LG1	<lmxll>	{0-}	(ll,lm])	lm	ll	lm	lm	ll	ll	ll	lm	ll	lm	ll	lm	lm	lm	ll	ll	lm	lm	lm	ll	ll	lm	ll	ll	ll	ll	ll	lm	lm	ll	lm	ll	lm	lm	ll	lm	ll	lm	lm	ll	ll	lm	ll	lm
LG1_HB_2448_s84h2	F_1082438_L1_84_2	LG1	<lmxll>	{0-}	(ll,lm])	lm	ll	lm	lm	ll	ll	ll	lm	ll	lm	ll	lm	lm	lm	ll	ll	lm	lm	lm	ll	ll	lm	ll	ll	ll	ll	ll	lm	lm	ll	lm	ll	lm	lm	ll	lm	ll	lm	lm	ll	ll	lm	ll	lm
LG1_HB_2448_s84h2	F_1082439_L1_84_2	LG1	<lmxll>	{0-}	(ll,lm])	lm	ll	LM	LM	ll	ll	ll	lm	ll	LM	ll	LM	LM	LM	ll	ll	lm	lm	lm	ll	ll	lm	ll	ll	ll	ll	ll	lm	lm	ll	lm	ll	lm	lm	ll	lm	ll	LM	LM	ll	ll	lm	ll	LM
LG1_HB_2448_s84h2	F_1082453_L1_84_2	LG1	<lmxll>	{0-}	(ll,lm])	lm	ll	lm	lm	ll	ll	ll	lm	ll	lm	ll	lm	lm	lm	ll	ll	lm	lm	lm	ll	ll	lm	ll	ll	ll	ll	ll	lm	lm	ll	lm	ll	lm	lm	ll	lm	ll	lm	lm	ll	ll	lm	ll	lm
LG1_HB_2476_s81h2	F_1089803_L3_81_2	LG1	<hkxhk>	{00}	(hh,hk,kk)	hk	hk	hk	hh	hk	hk	hk	hk	hh	hk	hk	hk	hk	hh	hk	hk	hk	hk	kk	kk	kk	kk	hh	hk	hk	kk	hk	kk	hk	hk	hh	hk	hh	hk	kk	hh	hk	hk	hk	kk	kk	hh	hh	kk
LG1_HB_2523_s62h2	F_1099412_L7_62_2	LG1	<lmxll>	{0-}	(ll,lm])	ll	lm	lm	ll	lm	lm	ll	ll	ll	lm	lm	lm	ll	ll	lm	lm	lm	lm	lm	lm	lm	lm	ll	ll	lm	lm	ll	lm	lm	lm	ll	lm	ll	ll	lm	lm	ll	--	lm	lm	lm	ll	ll	lm
LG1_HB_2523_s62h2	F_1099420_L7_62_2	LG1	<lmxll>	{0-}	(ll,lm])	ll	lm	lm	ll	lm	lm	ll	ll	ll	lm	lm	lm	ll	ll	lm	lm	lm	lm	lm	lm	lm	lm	ll	ll	lm	lm	ll	lm	lm	lm	ll	lm	ll	ll	lm	lm	ll	lm	lm	lm	lm	ll	ll	lm
LG1_HB_2523_s62h2	F_1099449_L7_62_2	LG1	<lmxll>	{0-}	(ll,lm])	ll	lm	lm	ll	lm	lm	ll	ll	ll	lm	lm	lm	ll	ll	lm	lm	lm	lm	lm	lm	lm	lm	ll	ll	lm	lm	ll	lm	lm	lm	ll	lm	ll	ll	lm	lm	ll	lm	lm	lm	lm	ll	ll	lm
LG1_HB_2523_s62h2	F_1099450_L7_62_2	LG1	<lmxll>	{0-}	(ll,lm])	ll	lm	lm	ll	lm	lm	ll	ll	ll	lm	lm	lm	ll	ll	lm	lm	lm	lm	lm	lm	lm	lm	ll	ll	lm	lm	ll	lm	lm	lm	ll	lm	ll	ll	lm	lm	ll	lm	lm	lm	lm	ll	ll	lm
F_1099992_L7_66_2	F_1099992_L7_66_2	LG1	<hkxhk>	{10}	(hh,hk,kk)	kk	hh	hh	hk	hh	hh	kk	kk	hk	hh	hh	hh	kk	hk	hh	hh	hh	hh	hk	hk	hk	hk	hk	hk	hh	kk	kk	hk	hh	hh	hk	hh	hk	kk	hk	hh	hk	hh	hh	hk	hk	hk	hk	hk
LG1_HB_2575_s69h3	F_1108208_L11_69_3	LG1	<hkxhk>	{01}	(hh,hk,kk)	hk	kk	kk	hk	kk	kk	hh	hh	hk	kk	kk	kk	hh	hk	kk	kk	kk	hk	hk	hk	hk	hk	hk	hk	kk	hh	hh	hk	kk	kk	hk	kk	hk	hh	hk	kk	hk	kk	kk	hk	hk	hk	hk	hk
LG1_HB_2575_s69h3	F_1108214_L11_69_3	LG1	<lmxll>	{0-}	(ll,lm])	ll	lm	lm	ll	lm	lm	ll	ll	ll	lm	lm	lm	ll	ll	lm	lm	lm	lm	lm	lm	lm	lm	ll	lm	lm	ll	ll	lm	lm	lm	ll	lm	ll	ll	lm	lm	--	lm	lm	lm	lm	--	ll	lm
LG1_HB_2588_s129h3	F_1111605_L15_129_3	LG1	<lmxll>	{0-}	(ll,lm])	ll	lm	lm	ll	lm	lm	ll	ll	ll	lm	lm	lm	ll	ll	lm	lm	lm	lm	lm	lm	lm	lm	ll	ll	lm	lm	ll	lm	lm	lm	ll	lm	ll	ll	lm	lm	lm	lm	lm	lm	lm	ll	ll	lm
LG1_HB_2588_s129h3	F_1111607_L15_129_3	LG1	<lmxll>	{0-}	(ll,lm])	ll	lm	lm	ll	lm	lm	ll	ll	ll	lm	lm	lm	ll	ll	lm	lm	lm	lm	lm	lm	lm	lm	ll	ll	lm	lm	ll	lm	lm	lm	ll	lm	ll	ll	lm	lm	lm	lm	lm	lm	lm	ll	ll	lm
F_1113057_L1_89_3	F_1113057_L1_89_3	LG1	<lmxll>	{0-}	(ll,lm])	lm	lm	lm	ll	lm	ll	ll	ll	ll	lm	lm	lm	ll	lm	ll	lm	lm	lm	lm	lm	lm	lm	ll	lm	ll	ll	ll	lm	lm	ll	ll	lm	ll	ll	lm	lm	ll	lm	lm	ll	ll	lm	ll	lm
LG1_HB_2599_s103h3	F_1114722_L3_103_3	LG1	<hkxhk>	{01}	(hh,hk,kk)	hh	kk	kk	hk	kk	kk	hh	hh	hk	kk	kk	kk	hh	hk	kk	kk	kk	kk	hk	hk	hk	hk	hk	hk	kk	hk	hh	hk	kk	kk	hk	kk	hk	hh	hk	kk	hk	kk	kk	hk	hk	hk	hk	hk
LG1_HB_2599_s103h3	F_1114720_L3_103_3	LG1	<lmxll>	{0-}	(ll,lm])	ll	lm	lm	ll	lm	lm	ll	ll	ll	lm	lm	lm	ll	ll	lm	lm	lm	lm	lm	lm	lm	lm	ll	lm	lm	lm	ll	lm	lm	lm	ll	lm	ll	ll	lm	lm	ll	lm	lm	lm	lm	ll	ll	lm
LG1_HB_2599_s103h3	F_1114723_L3_103_3	LG1	<lmxll>	{0-}	(ll,lm])	ll	lm	lm	ll	lm	lm	ll	ll	ll	lm	lm	lm	ll	ll	lm	lm	lm	lm	lm	lm	lm	lm	ll	lm	lm	lm	ll	lm	lm	lm	ll	lm	ll	ll	lm	lm	ll	lm	lm	lm	lm	ll	ll	lm
F_1079904_L1_67_2	F_1079904_L1_67_2	LG1	<hkxhk>	{11}	(hh,hk,kk)	hk	hk	hk	kk	hk	hk	hk	hk	kk	hk	hk	hk	hk	kk	hk	hk	hk	hk	hh	hh	hh	hh	kk	hk	hk	hh	hk	hh	hk	hk	kk	hk	kk	hk	hh	kk	hk	hk	hk	hh	hh	kk	kk	hh
R_16501559_L1_50_1	R_16501559_L1_50_1	LG1	<lmxll>	{0-}	(ll,lm])	lm	lm	lm	ll	lm	lm	ll	ll	ll	lm	lm	lm	ll	lm	ll	lm	lm	lm	lm	lm	lm	lm	ll	lm	ll	ll	ll	lm	lm	lm	ll	lm	ll	ll	lm	lm	ll	lm	lm	ll	ll	lm	ll	lm
R_18695269_L1_51_1	R_18695269_L1_51_1	LG1	<nnxnp>	{-1}	(nn,np)	np	np	np	np	np	np	nn	nn	np	np	np	np	np	np	np	np	np	nn	nn	np	np	nn	np	nn	np	nn	np	nn	np	np	np	np	np	nn	np	np	np	np	np	np	np	np	np	nn
GD_00152_L1_42_1	GD_00152_L1_42_1	LG1	<hkxhk>	{01}	(hh,hk,kk)	hk	kk	kk	hk	kk	kk	hh	hh	hk	kk	kk	kk	hh	hk	kk	kk	kk	hk	hk	hk	hk	hk	hk	hk	kk	hh	hh	hk	kk	kk	hk	kk	hk	hh	hk	kk	hk	kk	kk	hk	hk	hk	hk	hk
LG1_HB_3009	R_3094248_L1_PA	LG1	<lmxll>	{1-}	(ll,lm])	lm	ll	ll	lm	ll	ll	lm	lm	lm	ll	ll	ll	lm	lm	ll	ll	ll	ll	ll	ll	ll	ll	lm	lm	ll	ll	lm	ll	ll	ll	lm	ll	lm	lm	ll	lm	ll	ll	ll	ll	ll	lm	lm	ll
LG1_HB_3009	R_3099492_L1_PA	LG1	<nnxnp>	{-1}	(nn,np)	nn	np	np	np	np	np	nn	nn	np	np	np	np	nn	np	np	np	np	np	nn	nn	nn	nn	np	nn	np	nn	nn	nn	np	np	np	np	np	nn	nn	np	np	np	np	nn	nn	np	np	nn
R_11532952_L1_PA	R_11532952_L1_PA	LG1	<hkxhk>	{11}	(hh,hk,kk)	kk	hk	hk	kk	hk	hk	hk	hk	kk	hk	hk	hk	hk	hk	hk	hk	hk	hh	hh	hk	hk	hh	kk	hh	kk	hk	kk	hh	hk	hk	kk	hk	kk	hk	hh	hk	kk	hk	hk	hk	hh	kk	kk	hh
LG1_HB_3022	GD_02538_L1_PA	LG1	<hkxhk>	{10}	(hh,hk,kk)	hh	hh	hh	hk	hh	hh	kk	kk	hk	hh	hh	hh	kk	hh	hk	hh	hh	hk	hk	hh	hh	hk	hk	hk	hk	kk	hk	hk	hh	hh	hk	hh	hk	kk	hh	hh	hk	hh	hh	hk	hk	hh	hk	hk
LG1_HB_3038	R_29120475_L1_PA	LG1	<lmxll>	{0-}	(ll,lm])	lm	lm	lm	lm	ll	ll	ll	lm	ll	lm	ll	lm	lm	lm	ll	lm	lm	lm	lm	ll	lm	lm	ll	lm	ll	ll	ll	lm	lm	ll	ll	ll	ll	lm	lm	lm	ll	lm	lm	ll	ll	lm	ll	lm
LG1_HB_434	F_0197405_L13_PA	LG1	<hkxhk>	{01}	(hh,hk,kk)	hh	kk	kk	hk	kk	kk	hh	hh	hk	kk	kk	kk	hh	hk	kk	kk	kk	kk	hk	hk	hk	hk	hk	hh	kk	hk	hh	hk	kk	kk	hk	kk	hk	hh	hk	hk	kk	kk	kk	hk	hk	hk	hk	hk
LG1_HB_434	F_0197414_L13_PA	LG1	<hkxhk>	{10}	(hh,hk,kk)	kk	hh	hh	hk	hh	hh	kk	kk	hk	hh	hh	hh	kk	hk	hh	hh	hh	hh	hk	hk	hk	hk	hk	kk	hh	hk	kk	hk	hh	hh	hk	hh	hk	kk	hk	hk	hh	hh	hh	hk	hk	hk	hk	hk
LG1_HB_435	F_0197753_L13_PA	LG1	<hkxhk>	{01}	(hh,hk,kk)	hh	kk	kk	hk	kk	kk	hh	hh	hk	kk	kk	kk	hh	hk	kk	kk	kk	kk	hk	hk	hk	hk	hk	hh	kk	hk	hh	hk	kk	kk	hk	kk	hk	hh	hk	hk	kk	kk	kk	hk	hk	hk	hk	hk
LG1_HB_435	F_0197766_L13_PA	LG1	<lmxll>	{0-}	(ll,lm])	ll	lm	lm	ll	lm	lm	ll	ll	ll	lm	lm	lm	ll	ll	--	lm	lm	lm	lm	lm	lm	lm	ll	ll	lm	lm	ll	lm	lm	lm	ll	lm	ll	ll	lm	ll	lm	lm	lm	lm	lm	ll	ll	lm
LG1_HB_435	F_0197767_L13_PA	LG1	<lmxll>	{0-}	(ll,lm])	ll	lm	lm	ll	lm	lm	ll	ll	ll	lm	lm	lm	ll	ll	lm	lm	lm	lm	lm	lm	lm	lm	ll	ll	lm	lm	ll	lm	lm	lm	ll	lm	ll	ll	lm	ll	lm	lm	lm	lm	lm	ll	ll	lm
LG1_HB_435	F_0197737_L13_PA	LG1	<nnxnp>	{-1}	(nn,np)	nn	np	np	np	np	np	nn	nn	np	np	np	np	nn	np	np	np	np	np	nn	nn	nn	nn	np	nn	np	nn	nn	nn	np	np	np	np	np	nn	nn	np	np	np	np	nn	nn	np	np	nn
LG1_HB_435	F_0197758_L13_PA	LG1	<nnxnp>	{-1}	(nn,np)	nn	np	np	np	np	np	nn	nn	np	np	np	np	nn	np	np	np	np	np	nn	nn	nn	nn	np	nn	np	nn	nn	nn	np	np	np	np	np	nn	nn	np	np	np	np	nn	nn	np	np	nn
F_0313817_L15_PA	F_0313817_L15_PA	LG1	<hkxhk>	{00}	(hh,hk,kk)	hk	hk	hk	hh	hk	hk	hk	hk	hh	hk	hk	hk	hk	hh	hk	hk	hk	hk	kk	kk	kk	kk	hh	hk	hk	kk	hk	kk	hk	hk	hh	hk	hh	hk	kk	hh	hk	hk	hk	kk	kk	hh	hh	kk
LG1_HB_849	F_0400919_L17_PA	LG1	<lmxll>	{1-}	(ll,lm])	lm	ll	ll	lm	ll	ll	lm	lm	lm	ll	ll	ll	lm	lm	ll	ll	ll	ll	ll	ll	ll	ll	lm	lm	ll	ll	lm	ll	ll	ll	lm	ll	lm	lm	ll	lm	ll	ll	ll	ll	ll	lm	lm	ll
LG1_HB_849	F_0400916_L17_PA	LG1	<nnxnp>	{-1}	(nn,np)	nn	np	np	np	np	np	nn	nn	np	np	np	np	nn	np	np	np	np	np	nn	nn	nn	nn	np	nn	np	nn	nn	nn	np	np	np	np	np	nn	nn	np	np	np	np	nn	nn	np	np	nn
LG1_HB_849	F_0400910_L17_PA	LG1	<nnxnp>	{-0}	(nn,np)	np	nn	nn	nn	nn	nn	np	np	nn	nn	nn	nn	np	nn	nn	nn	nn	nn	np	np	np	np	nn	np	nn	np	np	np	nn	nn	nn	nn	nn	np	np	nn	nn	nn	nn	np	np	nn	nn	np
LG1_HB_868	F_0409694_L1_PA	LG1	<lmxll>	{0-}	(ll,lm])	ll	lm	lm	ll	lm	lm	ll	ll	ll	lm	lm	lm	ll	ll	lm	lm	lm	lm	lm	lm	lm	lm	ll	ll	lm	lm	ll	lm	lm	lm	ll	lm	ll	ll	lm	ll	lm	lm	lm	lm	lm	ll	ll	lm
F_0409798_L1_PA	F_0409798_L1_PA	LG1	<nnxnp>	{-0}	(nn,np)	np	nn	nn	nn	nn	nn	np	np	nn	nn	nn	nn	np	nn	nn	nn	nn	nn	np	np	--	np	nn	np	nn	np	np	np	nn	nn	nn	nn	nn	np	np	nn	nn	nn	nn	np	np	nn	nn	np
F_0410792_L1_PA	F_0410792_L1_PA	LG1	<lmxll>	{1-}	(ll,lm])	lm	ll	ll	lm	ll	ll	lm	lm	lm	ll	ll	ll	lm	lm	ll	ll	ll	ll	ll	ll	ll	ll	lm	lm	ll	ll	lm	ll	ll	ll	lm	ll	lm	lm	ll	lm	--	ll	ll	ll	ll	lm	lm	ll
LG1_HB_876	F_0411211_L1_PA	LG1	<lmxll>	{0-}	(ll,lm])	ll	lm	lm	ll	lm	lm	ll	ll	ll	lm	lm	lm	ll	ll	lm	lm	lm	lm	lm	lm	lm	lm	ll	ll	lm	lm	ll	lm	lm	lm	ll	lm	ll	ll	lm	lm	lm	lm	lm	lm	lm	ll	ll	lm
LG1_HB_876	F_0411213_L1_PA	LG1	<lmxll>	{0-}	(ll,lm])	ll	lm	lm	ll	lm	lm	ll	ll	ll	lm	lm	lm	ll	ll	lm	lm	lm	lm	lm	lm	lm	lm	ll	ll	lm	lm	ll	lm	lm	lm	ll	lm	ll	ll	lm	lm	lm	lm	lm	lm	lm	ll	ll	lm
LG1_HB_876	F_0411216_L1_PA	LG1	<lmxll>	{0-}	(ll,lm])	ll	lm	lm	ll	lm	lm	ll	ll	ll	lm	lm	lm	ll	ll	lm	lm	lm	lm	lm	lm	lm	lm	ll	ll	lm	lm	ll	lm	lm	lm	ll	lm	ll	ll	lm	lm	lm	lm	lm	lm	lm	ll	ll	lm
LG1_HB_876	F_0411217_L1_PA	LG1	<lmxll>	{0-}	(ll,lm])	ll	lm	lm	ll	lm	lm	ll	ll	ll	lm	lm	lm	ll	ll	lm	lm	lm	lm	lm	lm	lm	lm	ll	ll	lm	lm	ll	lm	lm	lm	ll	lm	ll	ll	lm	lm	lm	lm	lm	lm	lm	ll	ll	lm
LG1_HB_877	F_0411246_L1_PA	LG1	<hkxhk>	{11}	(hh,hk,kk)	hk	hk	hk	kk	hk	hk	hk	hk	kk	hk	hk	hk	hk	kk	hk	hk	hk	hk	hh	hh	hh	hh	kk	hk	hk	hh	hk	hh	hk	hk	kk	hk	kk	hk	hh	kk	hk	hk	hk	hh	hh	kk	kk	hh
LG1_HB_877	F_0411240_L1_PA	LG1	<nnxnp>	{-1}	(nn,np)	nn	np	np	np	np	np	nn	nn	np	np	np	np	nn	np	np	np	np	np	nn	nn	nn	nn	np	nn	np	nn	nn	nn	np	np	np	np	np	nn	nn	np	np	np	np	nn	nn	np	np	nn
LG1_HB_878	F_0411306_L1_PA	LG1	<hkxhk>	{01}	(hh,hk,kk)	hh	kk	kk	hk	kk	kk	hh	hh	hk	kk	kk	kk	hh	hk	kk	kk	kk	kk	hk	hk	hk	hk	hk	hk	kk	hk	hh	hk	kk	kk	hk	kk	hk	hh	hk	kk	hk	kk	kk	hk	hk	hk	hk	hk
LG1_HB_878	F_0411310_L1_PA	LG1	<hkxhk>	{01}	(hh,hk,kk)	hh	kk	kk	hk	kk	kk	hh	hh	hk	kk	kk	kk	hh	hk	kk	kk	kk	kk	hk	hk	hk	hk	hk	hk	kk	hk	hh	hk	kk	kk	hk	kk	hk	hh	hk	kk	hk	kk	kk	hk	hk	hk	hk	hk
LG1_HB_879	F_0411413_L1_PA	LG1	<nnxnp>	{-1}	(nn,np)	nn	np	np	np	np	np	--	nn	np	np	np	np	nn	np	np	np	np	np	nn	nn	nn	nn	np	nn	np	nn	nn	nn	np	np	np	np	np	--	nn	np	np	np	np	nn	nn	np	np	nn
LG1_HB_880	R_4746500_L1_PA	LG1	<nnxnp>	{-1}	(nn,np)	nn	np	np	np	np	np	nn	nn	np	np	np	np	nn	np	np	np	np	np	nn	nn	nn	nn	np	nn	np	nn	nn	nn	np	np	np	np	np	nn	nn	np	np	np	np	nn	nn	np	np	nn
LG1_HB_880	F_0411487_L1_PA	LG1	<hkxhk>	{10}	(hh,hk,kk)	kk	hh	hh	hk	hh	hh	kk	kk	hk	hh	hh	hh	kk	hk	hh	hh	hh	hh	hk	hk	hk	hk	hk	hk	hh	kk	kk	hk	hh	hh	hk	hh	hk	kk	hk	hh	hk	hh	hh	hk	hk	hk	hk	hk
LG1_HB_880	F_0411478_L1_PA	LG1	<lmxll>	{0-}	(ll,lm])	ll	lm	lm	ll	lm	lm	ll	ll	ll	lm	lm	lm	ll	ll	lm	lm	lm	lm	lm	lm	lm	lm	ll	lm	lm	ll	ll	lm	lm	lm	ll	lm	ll	ll	lm	lm	ll	lm	lm	lm	lm	ll	ll	lm
LG1_HB_880	F_0411491_L1_PA	LG1	<lmxll>	{0-}	(ll,lm])	ll	lm	lm	ll	lm	lm	ll	ll	ll	lm	lm	lm	ll	ll	lm	lm	lm	lm	lm	lm	lm	lm	ll	lm	lm	ll	ll	lm	lm	lm	ll	lm	ll	ll	lm	lm	ll	lm	lm	lm	lm	ll	ll	lm
LG1_HB_881	F_0411698_L1_PA	LG1	<hkxhk>	{01}	(hh,hk,kk)	hk	kk	kk	hk	kk	kk	hh	hh	hk	kk	kk	kk	hh	hk	kk	kk	kk	kk	hk	hk	hk	hk	hk	hk	kk	hh	hh	hk	kk	kk	hk	kk	hk	hh	hk	kk	hk	kk	kk	hk	hk	hk	hk	hk
LG1_HB_881	F_0411700_L1_PA	LG1	<nnxnp>	{-1}	(nn,np)	np	np	np	np	np	np	nn	nn	np	np	np	np	nn	np	np	np	np	np	nn	nn	nn	nn	np	nn	np	nn	nn	nn	np	np	np	np	np	nn	nn	np	np	np	np	nn	nn	np	np	nn
LG1_HB_882	F_0411947_L1_PA	LG1	<nnxnp>	{-1}	(nn,np)	nn	np	np	np	np	np	nn	nn	np	np	np	np	nn	np	np	np	np	np	nn	nn	nn	nn	np	nn	np	nn	nn	nn	np	np	np	np	np	nn	nn	np	np	np	np	nn	nn	np	np	nn
LG1_HB_887	F_0415504_L1_PA	LG1	<lmxll>	{0-}	(ll,lm])	ll	lm	lm	ll	lm	lm	ll	ll	ll	lm	lm	lm	ll	ll	lm	lm	lm	lm	lm	lm	lm	lm	ll	lm	lm	ll	ll	lm	lm	lm	ll	lm	ll	ll	lm	lm	ll	lm	lm	lm	lm	ll	ll	lm
LG1_HB_887	F_0415516_L1_PA	LG1	<lmxll>	{0-}	(ll,lm])	ll	lm	lm	ll	lm	lm	ll	ll	ll	lm	lm	lm	ll	ll	lm	lm	lm	lm	lm	lm	lm	lm	ll	lm	lm	ll	ll	lm	lm	lm	ll	lm	ll	ll	lm	lm	ll	lm	lm	lm	lm	ll	ll	lm
LG1_HB_890	F_0416997_L1_PA	LG1	<hkxhk>	{10}	(hh,hk,kk)	hk	hh	hh	hk	hh	hh	kk	kk	hk	hh	hh	hh	kk	hk	hh	hh	hh	hk	hk	hk	hk	hk	hk	hk	hh	kk	kk	hk	hh	hh	hk	hh	hk	kk	hk	hh	hk	hh	hh	hk	hk	hk	hk	hk
LG1_HB_890	F_0417007_L1_PA	LG1	<lmxll>	{0-}	(ll,lm])	ll	lm	lm	ll	lm	lm	ll	ll	ll	lm	lm	lm	ll	ll	lm	lm	lm	lm	lm	lm	lm	lm	ll	lm	lm	ll	ll	lm	lm	lm	ll	lm	ll	ll	lm	lm	ll	lm	lm	lm	lm	ll	ll	lm
LG1_HB_890	GD_02428_L1_PA	LG1	<lmxll>	{0-}	(ll,lm])	ll	lm	lm	ll	lm	lm	ll	ll	ll	lm	lm	lm	ll	ll	lm	lm	lm	lm	lm	lm	lm	lm	ll	lm	lm	ll	ll	lm	lm	lm	ll	lm	ll	ll	lm	lm	ll	lm	lm	lm	lm	ll	ll	lm
LG1_HB_890	F_0417001_L1_PA	LG1	<nnxnp>	{-1}	(nn,np)	np	np	np	np	np	np	nn	nn	np	np	np	np	nn	np	np	np	np	nn	nn	nn	nn	nn	np	nn	np	nn	nn	nn	np	np	np	np	np	nn	nn	np	np	np	np	nn	nn	np	np	nn
LG1_HB_891	F_0417208_L1_PA	LG1	<hkxhk>	{01}	(hh,hk,kk)	hk	kk	kk	hk	kk	kk	hh	hh	hk	kk	kk	kk	hh	hk	kk	kk	kk	hk	hk	hk	hk	hk	hk	hk	hk	hh	hh	hk	kk	kk	hk	kk	hk	hh	hk	kk	hk	kk	kk	hk	hk	hk	hk	hk
LG1_HB_891	F_0417197_L1_PA	LG1	<lmxll>	{0-}	(ll,lm])	ll	lm	lm	ll	lm	lm	ll	ll	ll	lm	lm	lm	ll	ll	lm	lm	lm	lm	lm	lm	lm	lm	ll	lm	ll	ll	ll	lm	lm	lm	ll	lm	ll	ll	lm	lm	ll	lm	lm	lm	lm	ll	ll	lm
LG1_HB_891	GD_02580_L1_PA	LG1	<nnxnp>	{-0}	(nn,np)	nn	nn	nn	nn	nn	nn	np	np	nn	nn	nn	nn	np	nn	nn	nn	nn	np	np	np	np	np	nn	np	nn	np	np	np	nn	nn	nn	nn	nn	np	np	nn	nn	nn	nn	np	np	nn	nn	np
LG1_HB_891	F_0417203_L1_PA	LG1	<nnxnp>	{-0}	(nn,np)	nn	nn	nn	nn	nn	nn	np	np	nn	nn	nn	nn	np	nn	nn	nn	nn	np	np	np	np	np	nn	np	nn	np	np	np	nn	nn	nn	nn	nn	np	np	nn	nn	nn	nn	np	np	nn	nn	np
LG1_HB_892	F_0417642_L1_PA	LG1	<lmxll>	{1-}	(ll,lm])	lm	ll	ll	lm	ll	ll	lm	lm	lm	ll	ll	ll	lm	ll	ll	ll	ll	ll	ll	ll	ll	ll	lm	ll	lm	lm	lm	ll	ll	ll	lm	ll	lm	lm	ll	ll	lm	ll	ll	ll	ll	lm	lm	ll
LG1_HB_893	F_0417944_L1_PA	LG1	<hkxhk>	{11}	(hh,hk,kk)	kk	hk	hk	kk	hk	hk	hk	hk	kk	hk	hk	hk	hk	hk	hk	hk	hk	hh	hh	hh	hh	hh	kk	hh	kk	hk	kk	hh	hk	hk	kk	hk	kk	hk	hh	hk	kk	hk	hk	hk	hh	kk	kk	hh
LG1_HB_893	F_0417946_L1_PA	LG1	<lmxll>	{0-}	(ll,lm])	ll	lm	lm	ll	lm	lm	ll	ll	ll	lm	lm	lm	ll	lm	lm	lm	lm	lm	lm	lm	lm	lm	ll	lm	ll	ll	ll	lm	lm	lm	ll	lm	ll	ll	lm	lm	ll	lm	lm	lm	lm	ll	ll	lm
LG1_HB_893	F_0417957_L1_PA	LG1	<lmxll>	{0-}	(ll,lm])	ll	lm	lm	ll	lm	lm	ll	ll	ll	lm	lm	lm	ll	lm	lm	lm	lm	lm	lm	lm	lm	lm	ll	lm	ll	ll	ll	lm	lm	lm	ll	lm	ll	ll	lm	lm	ll	lm	lm	lm	lm	ll	ll	lm
LG1_HB_895	F_0418565_L1_PA	LG1	<lmxll>	{0-}	(ll,lm])	ll	lm	lm	ll	lm	lm	ll	ll	ll	lm	lm	lm	ll	ll	lm	lm	lm	lm	lm	lm	lm	lm	ll	lm	lm	ll	ll	lm	lm	lm	ll	lm	ll	ll	lm	lm	ll	lm	lm	lm	lm	ll	ll	lm
LG1_HB_895	F_0418576_L1_PA	LG1	<lmxll>	{0-}	(ll,lm])	ll	lm	lm	ll	lm	lm	ll	ll	ll	lm	lm	lm	ll	ll	lm	lm	lm	lm	lm	lm	lm	lm	ll	lm	lm	ll	ll	lm	lm	lm	ll	lm	ll	ll	lm	lm	ll	lm	lm	lm	lm	ll	ll	lm
LG1_HB_895	F_0418589_L1_PA	LG1	<lmxll>	{1-}	(ll,lm])	lm	ll	ll	lm	ll	ll	lm	lm	lm	ll	ll	ll	lm	lm	ll	ll	ll	ll	ll	ll	ll	ll	lm	ll	ll	lm	lm	ll	ll	ll	lm	ll	lm	lm	ll	ll	lm	ll	ll	ll	ll	lm	lm	ll
LG1_HB_895	F_0418563_L1_PA	LG1	<nnxnp>	{-0}	(nn,np)	nn	nn	nn	nn	nn	nn	np	np	nn	nn	nn	nn	np	nn	nn	nn	nn	np	np	np	np	np	nn	np	nn	np	np	np	nn	nn	nn	nn	nn	np	np	nn	nn	nn	nn	np	np	nn	nn	np
R_9351463_L1_PA	R_9351463_L1_PA	LG1	<nnxnp>	{-0}	(nn,np)	nn	nn	nn	nn	nn	nn	np	np	nn	nn	nn	nn	np	nn	nn	nn	nn	np	np	np	np	np	nn	np	nn	np	np	np	nn	nn	nn	nn	nn	np	np	nn	nn	nn	nn	np	np	nn	nn	np
LG1_HB_897	F_0419285_L1_PA	LG1	<lmxll>	{0-}	(ll,lm])	ll	lm	lm	ll	lm	lm	ll	ll	ll	lm	lm	lm	ll	lm	lm	lm	lm	lm	lm	lm	lm	lm	ll	lm	ll	ll	ll	lm	lm	lm	ll	lm	ll	ll	lm	lm	ll	lm	lm	lm	lm	ll	ll	lm
LG1_HB_897	F_0419286_L1_PA	LG1	<lmxll>	{0-}	(ll,lm])	ll	lm	lm	ll	lm	lm	ll	ll	ll	lm	lm	lm	ll	lm	lm	lm	lm	lm	lm	lm	lm	lm	ll	lm	ll	ll	ll	lm	lm	lm	ll	lm	ll	ll	lm	lm	ll	lm	lm	lm	lm	ll	ll	lm
LG1_HB_897.5	GD_01815_L1_PA	LG1	<lmxll>	{0-}	(ll,lm])	ll	lm	lm	ll	lm	lm	ll	ll	ll	lm	lm	lm	ll	lm	lm	lm	lm	lm	lm	lm	lm	lm	ll	lm	ll	ll	ll	lm	lm	lm	ll	lm	ll	ll	lm	lm	ll	lm	lm	lm	lm	ll	ll	lm
LG1_HB_897.5	R_11499061_L1_PA	LG1	<lmxll>	{1-}	(ll,lm])	lm	ll	ll	lm	ll	ll	lm	lm	lm	ll	ll	ll	lm	ll	ll	ll	ll	ll	ll	ll	ll	ll	lm	ll	lm	lm	lm	ll	ll	ll	lm	ll	lm	lm	ll	ll	lm	ll	ll	ll	ll	lm	lm	ll
LG1_HB_897.5	R_11508677_L1_PA	LG1	<lmxll>	{0-}	(ll,lm])	ll	lm	lm	ll	lm	lm	ll	ll	ll	lm	lm	lm	ll	lm	lm	lm	lm	lm	lm	lm	lm	lm	ll	lm	ll	ll	ll	lm	lm	lm	ll	lm	ll	ll	lm	lm	ll	lm	lm	lm	lm	ll	ll	lm
LG1_HB_897.5	R_11503910_L1_PA	LG1	<hkxhk>	{11}	(hh,hk,kk)	kk	hk	hk	kk	hk	hk	hk	hk	kk	hk	hk	hk	hk	hk	hk	hk	hk	hh	hh	hk	hk	hh	kk	hh	kk	hk	kk	hh	hk	hk	kk	hk	kk	hk	hh	hk	kk	hk	hk	hk	hh	kk	kk	hh
LG1_HB_899	F_0419753_L1_PA	LG1	<lmxll>	{1-}	(ll,lm])	lm	ll	ll	lm	ll	ll	lm	lm	lm	ll	ll	ll	lm	ll	ll	ll	ll	ll	ll	ll	ll	ll	lm	ll	lm	lm	lm	ll	ll	ll	lm	ll	lm	lm	ll	ll	lm	ll	ll	ll	ll	lm	lm	ll
LG1_HB_899	F_0419754_L1_PA	LG1	<lmxll>	{1-}	(ll,lm])	lm	ll	ll	lm	ll	ll	lm	lm	lm	ll	ll	ll	lm	ll	ll	ll	ll	ll	ll	ll	ll	ll	lm	ll	lm	lm	lm	ll	ll	ll	lm	ll	lm	lm	ll	ll	lm	ll	ll	ll	ll	lm	lm	ll
LG1_HB_899	F_0419771_L1_PA	LG1	<lmxll>	{0-}	(ll,lm])	ll	lm	lm	ll	lm	lm	ll	ll	ll	lm	lm	lm	ll	lm	lm	lm	lm	lm	lm	lm	lm	lm	ll	lm	ll	ll	ll	lm	lm	lm	ll	lm	ll	ll	lm	lm	ll	lm	lm	lm	lm	ll	ll	lm
LG1_HB_899	R_12194485_L1_PA	LG1	<hkxhk>	{00}	(hh,hk,kk)	hh	hk	hk	hh	hk	hk	hk	--	hh	hk	hk	hk	--	hk	hk	hk	hk	kk	kk	hk	hk	kk	hh	kk	hh	hk	hh	kk	hk	hk	hh	hk	hh	hk	kk	hk	hh	hk	hk	hk	hk	hh	hh	kk
LG1_HB_900	F_0420062_L1_PA	LG1	<lmxll>	{1-}	(ll,lm])	lm	ll	ll	lm	ll	ll	lm	lm	lm	ll	ll	ll	lm	ll	ll	ll	ll	ll	ll	ll	ll	ll	lm	ll	lm	lm	lm	ll	ll	ll	lm	ll	lm	lm	ll	ll	lm	ll	ll	ll	ll	lm	lm	ll
LG1_HB_900	F_0420063_L1_PA	LG1	<lmxll>	{1-}	(ll,lm])	lm	ll	ll	lm	ll	ll	lm	lm	lm	ll	ll	ll	lm	ll	ll	ll	ll	ll	ll	ll	ll	ll	lm	ll	lm	lm	lm	ll	ll	ll	lm	ll	lm	lm	ll	ll	lm	ll	ll	ll	ll	lm	lm	ll
LG1_HB_900	F_0420066_L1_PA	LG1	<nnxnp>	{-1}	(nn,np)	np	np	np	np	np	np	nn	nn	np	np	np	np	nn	np	np	np	np	nn	nn	np	np	nn	np	nn	np	nn	np	nn	np	np	np	np	np	nn	nn	np	np	np	np	np	np	np	np	nn
LG1_HB_900.5	R_12382050_L1_PA	LG1	<hkxhk>	{11}	(hh,hk,kk)	kk	hk	hk	kk	hk	hk	hk	hk	kk	hk	hk	hk	hk	hk	hk	hk	hk	hh	hh	hk	hk	hh	kk	hh	kk	hk	kk	hh	hk	hk	kk	hk	kk	hk	hh	hk	kk	hk	hk	hk	hk	kk	kk	hh
LG1_HB_902	F_0420880_L1_PA	LG1	<lmxll>	{1-}	(ll,lm])	lm	ll	ll	lm	ll	ll	lm	lm	lm	ll	ll	ll	lm	ll	ll	ll	ll	ll	ll	ll	ll	ll	lm	ll	lm	lm	lm	ll	ll	ll	lm	ll	lm	lm	ll	ll	lm	ll	ll	lm	lm	lm	lm	ll
LG1_HB_902	F_0420881_L1_PA	LG1	<lmxll>	{0-}	(ll,lm])	ll	lm	lm	ll	lm	lm	ll	ll	ll	lm	lm	lm	ll	lm	lm	lm	lm	lm	lm	lm	lm	lm	ll	lm	ll	ll	ll	lm	lm	lm	ll	lm	ll	ll	lm	lm	ll	lm	lm	ll	ll	ll	ll	lm
LG1_HB_902	F_0420896_L1_PA	LG1	<lmxll>	{0-}	(ll,lm])	ll	lm	lm	ll	lm	lm	ll	ll	ll	lm	lm	lm	ll	lm	lm	lm	lm	lm	lm	lm	lm	lm	ll	lm	ll	ll	ll	lm	lm	lm	ll	lm	ll	ll	lm	lm	ll	lm	lm	ll	ll	ll	ll	lm
LG1_HB_902	F_0420924_L1_PA	LG1	<lmxll>	{0-}	(ll,lm])	ll	lm	lm	ll	lm	lm	ll	ll	ll	lm	lm	lm	ll	lm	lm	lm	lm	lm	lm	lm	lm	lm	ll	lm	ll	ll	ll	lm	lm	lm	ll	lm	ll	ll	lm	lm	ll	lm	lm	ll	ll	ll	ll	lm
LG1_HB_905	F_0421638_L1_PA	LG1	<lmxll>	{0-}	(ll,lm])	ll	lm	lm	ll	lm	lm	ll	ll	ll	lm	lm	lm	ll	lm	lm	lm	lm	lm	lm	lm	lm	lm	ll	lm	ll	ll	ll	lm	lm	lm	ll	lm	ll	ll	lm	lm	ll	lm	lm	ll	ll	lm	ll	lm
LG1_HB_905.5	GD_01889_L1_PA	LG1	<lmxll>	{0-}	(ll,lm])	ll	lm	lm	ll	lm	lm	ll	ll	ll	lm	lm	lm	ll	lm	lm	lm	lm	lm	lm	lm	lm	lm	ll	lm	ll	ll	ll	lm	lm	lm	ll	lm	ll	ll	lm	lm	ll	lm	lm	ll	ll	lm	ll	lm
LG1_HB_905.5	R_14001081_L1_PA	LG1	<nnxnp>	{-1}	(nn,np)	np	np	np	np	np	np	nn	nn	np	np	np	np	nn	np	np	np	np	nn	nn	np	np	nn	np	nn	np	nn	np	nn	np	np	np	np	np	nn	np	np	np	np	np	np	np	np	np	nn
LG1_HB_906	F_0422079_L1_PA	LG1	<hkxhk>	{00}	(hh,hk,kk)	hh	hk	hk	hh	hk	hk	hk	hk	hh	hk	hk	hk	hk	hk	hh	hk	hk	kk	kk	hk	hk	kk	hh	kk	hh	hk	hh	kk	hk	hk	hh	hk	hh	hk	hk	hk	hh	hk	hk	hh	hh	hk	hh	kk
LG1_HB_906	F_0422081_L1_PA	LG1	<hkxhk>	{11}	(hh,hk,kk)	kk	hk	hk	kk	hk	hk	hk	hk	kk	hk	hk	hk	hk	hk	kk	hk	hk	hh	hh	hk	hk	hh	kk	hh	kk	hk	kk	hh	hk	hk	kk	hk	kk	hk	hk	hk	kk	hk	hk	kk	kk	hk	kk	hh
LG1_HB_907	F_0423031_L1_PA	LG1	<lmxll>	{1-}	(ll,lm])	lm	ll	ll	lm	ll	ll	lm	lm	lm	ll	ll	ll	lm	ll	lm	ll	ll	ll	ll	ll	ll	ll	lm	ll	lm	lm	lm	ll	ll	ll	lm	ll	lm	lm	ll	ll	lm	ll	ll	lm	lm	ll	lm	ll
LG1_HB_909	F_0423612_L1_PA	LG1	<hkxhk>	{01}	(hh,hk,kk)	hk	kk	kk	hk	kk	kk	hh	hh	hk	kk	kk	kk	hh	kk	hk	kk	kk	hk	hk	kk	kk	hk	hk	hk	hk	hh	hk	hk	kk	kk	hk	kk	hk	hh	kk	kk	hk	kk	kk	hk	hk	kk	hk	hk
LG1_HB_909	F_0423615_L1_PA	LG1	<hkxhk>	{01}	(hh,hk,kk)	hk	kk	kk	hk	kk	kk	hh	hh	hk	kk	kk	kk	hh	kk	hk	kk	kk	hk	hk	kk	kk	hk	hk	hk	hk	hh	hk	hk	kk	kk	hk	kk	hk	hh	kk	kk	hk	kk	kk	hk	hk	kk	hk	hk
LG1_HB_909	F_0423631_L1_PA	LG1	<hkxhk>	{10}	(hh,hk,kk)	hk	hh	hh	hk	hh	hh	kk	kk	hk	hh	hh	hh	kk	hh	hk	hh	hh	hk	hk	hh	hh	hk	hk	hk	hk	kk	hk	hk	hh	hh	hk	hh	hk	kk	hh	hh	hk	hh	hh	hk	hk	hh	hk	hk
LG1_HB_909	F_0423637_L1_PA	LG1	<hkxhk>	{01}	(hh,hk,kk)	hk	kk	kk	hk	kk	kk	hh	hh	hk	kk	kk	kk	hh	kk	hk	kk	kk	hk	hk	kk	kk	hk	hk	hk	hk	hh	hk	hk	kk	kk	hk	kk	hk	hh	kk	kk	hk	kk	kk	hk	hk	kk	hk	hk
LG1_HB_909	F_0423614_L1_PA	LG1	<lmxll>	{0-}	(ll,lm])	ll	lm	lm	ll	lm	lm	ll	ll	ll	lm	lm	lm	ll	lm	ll	lm	lm	lm	lm	lm	lm	lm	ll	lm	ll	ll	ll	lm	lm	lm	ll	lm	ll	ll	lm	lm	ll	lm	lm	ll	ll	lm	ll	lm
LG1_HB_909	F_0423617_L1_PA	LG1	<lmxll>	{0-}	(ll,lm])	ll	lm	lm	ll	lm	lm	ll	ll	ll	lm	lm	lm	ll	lm	ll	lm	lm	lm	lm	lm	lm	lm	ll	lm	ll	ll	ll	lm	lm	lm	ll	lm	ll	ll	lm	lm	ll	lm	lm	ll	ll	lm	ll	lm
LG1_HB_912	F_0424557_L1_PA	LG1	<hkxhk>	{01}	(hh,hk,kk)	hk	kk	kk	hk	kk	kk	hh	hh	hk	kk	kk	kk	hh	kk	hk	kk	kk	hk	hk	kk	kk	hk	hk	hk	hk	hh	hk	hk	kk	kk	hk	kk	hk	hh	kk	kk	hk	kk	kk	hk	hk	kk	hk	hk
LG1_HB_912	F_0424562_L1_PA	LG1	<lmxll>	{0-}	(ll,lm])	ll	lm	lm	ll	lm	lm	ll	ll	ll	lm	lm	lm	ll	lm	ll	lm	lm	lm	lm	lm	lm	lm	ll	lm	ll	ll	ll	lm	lm	lm	ll	lm	ll	ll	lm	lm	ll	lm	lm	ll	ll	lm	ll	lm
LG1_HB_914	F_0425610_L1_PA	LG1	<hkxhk>	{10}	(hh,hk,kk)	hh	hh	hh	hk	hh	hh	kk	kk	hk	hh	hh	hh	kk	hh	hk	hh	hh	hk	hk	hh	hh	hk	hk	hk	hk	kk	hk	hk	hh	hh	hk	hh	hk	kk	hh	hh	hk	hh	hh	hk	hk	hh	hk	hk
LG1_HB_914	F_0425611_L1_PA	LG1	<hkxhk>	{01}	(hh,hk,kk)	kk	kk	kk	hk	kk	kk	hh	hh	hk	kk	kk	kk	hh	kk	hk	kk	kk	hk	hk	kk	kk	hk	hk	hk	hk	hh	hk	hk	kk	kk	hk	kk	hk	hh	kk	kk	hk	kk	kk	hk	hk	kk	hk	hk
LG1_HB_914	F_0425621_L1_PA	LG1	<hkxhk>	{01}	(h-,kk)	kk	kk	kk	h-	kk	kk	h-	h-	h-	kk	kk	kk	h-	kk	h-	kk	kk	h-	h-	kk	kk	h-	h-	h-	h-	h-	h-	h-	kk	kk	h-	kk	h-	h-	kk	kk	h-	kk	kk	h-	h-	kk	h-	h-
LG1_HB_914	R_16467823_L1_PA	LG1	<lmxll>	{0-}	(ll,lm])	lm	lm	lm	ll	lm	lm	ll	ll	ll	lm	lm	lm	ll	lm	ll	lm	lm	lm	lm	lm	lm	lm	ll	lm	ll	ll	ll	lm	lm	lm	ll	lm	ll	ll	lm	lm	ll	lm	lm	ll	ll	lm	ll	lm
LG1_HB_919	F_0427296_L1_PA	LG1	<lmxll>	{0-}	(ll,lm])	lm	ll	lm	ll	lm	ll	ll	ll	ll	lm	lm	lm	ll	lm	ll	lm	lm	lm	lm	lm	lm	lm	ll	lm	ll	ll	ll	lm	lm	ll	ll	lm	ll	ll	lm	lm	ll	lm	lm	ll	ll	lm	ll	lm
LG1_HB_919	F_0427287_L1_PA	LG1	<lmxll>	{0-}	(ll,lm])	lm	lm	lm	ll	lm	ll	ll	ll	ll	lm	lm	lm	ll	lm	ll	lm	lm	lm	lm	lm	lm	lm	ll	lm	ll	ll	ll	lm	lm	ll	ll	lm	ll	ll	lm	lm	ll	lm	lm	ll	ll	lm	ll	lm
LG1_HB_919	F_0427302_L1_PA	LG1	<lmxll>	{0-}	(ll,lm])	lm	lm	lm	ll	lm	ll	ll	ll	ll	lm	lm	lm	ll	lm	ll	lm	lm	lm	lm	lm	lm	lm	ll	lm	ll	ll	ll	lm	lm	ll	ll	lm	ll	ll	lm	lm	ll	lm	lm	ll	ll	lm	ll	lm
LG1_HB_920	F_0427463_L1_PA	LG1	<lmxll>	{0-}	(ll,lm])	lm	lm	lm	ll	lm	ll	ll	ll	ll	lm	lm	lm	ll	lm	ll	lm	lm	lm	lm	lm	lm	lm	ll	lm	ll	ll	ll	lm	lm	ll	ll	lm	ll	ll	lm	lm	ll	lm	lm	ll	ll	lm	ll	lm
LG1_HB_920	F_0427470_L1_PA	LG1	<lmxll>	{0-}	(ll,lm])	lm	lm	lm	ll	lm	ll	ll	ll	ll	lm	lm	lm	ll	lm	ll	lm	lm	lm	lm	lm	lm	lm	ll	lm	ll	ll	ll	lm	lm	ll	ll	lm	ll	ll	lm	lm	ll	lm	lm	ll	ll	lm	ll	lm
LG1_HB_920	F_0427472_L1_PA	LG1	<lmxll>	{0-}	(ll,lm])	lm	lm	lm	ll	lm	ll	ll	ll	ll	lm	lm	lm	ll	lm	ll	lm	lm	lm	lm	lm	lm	lm	ll	lm	ll	ll	ll	lm	lm	ll	ll	lm	ll	ll	lm	lm	ll	lm	lm	ll	ll	lm	ll	lm
LG1_HB_920	F_0427473_L1_PA	LG1	<lmxll>	{0-}	(ll,lm])	lm	lm	lm	ll	lm	ll	ll	ll	ll	lm	lm	lm	ll	lm	ll	lm	lm	lm	lm	lm	lm	lm	ll	lm	ll	ll	ll	lm	lm	ll	ll	lm	ll	ll	lm	lm	ll	lm	lm	ll	ll	lm	ll	lm
LG1_HB_920	R_17921038_L1_PA	LG1	<lmxll>	{0-}	(ll,lm])	lm	lm	lm	ll	lm	ll	ll	ll	ll	lm	lm	lm	ll	lm	ll	lm	lm	lm	lm	lm	lm	lm	ll	lm	ll	ll	ll	lm	lm	ll	ll	lm	ll	ll	lm	lm	ll	lm	lm	ll	ll	lm	ll	lm
LG1_HB_921.5	GD_01783_L1_PA	LG1	<lmxll>	{0-}	(ll,lm])	lm	lm	lm	ll	lm	ll	ll	ll	ll	lm	lm	lm	ll	lm	ll	lm	lm	lm	lm	lm	lm	lm	ll	lm	ll	ll	ll	lm	lm	ll	ll	lm	ll	ll	lm	lm	ll	lm	lm	ll	ll	lm	ll	lm
LG1_HB_922	F_0428254_L1_PA	LG1	<lmxll>	{0-}	(ll,lm])	lm	lm	lm	ll	lm	ll	ll	ll	ll	lm	lm	lm	ll	lm	ll	lm	lm	lm	lm	lm	lm	lm	ll	lm	ll	ll	ll	lm	lm	ll	ll	lm	ll	ll	lm	lm	ll	lm	lm	ll	ll	lm	ll	lm
LG1_HB_922.5	R_18791535_L1_PA	LG1	<nnxnp>	{-1}	(nn,np)	np	np	np	np	np	np	nn	nn	np	np	np	np	np	np	np	np	np	nn	nn	np	np	nn	np	nn	np	nn	np	nn	np	np	np	np	np	nn	np	np	np	np	np	np	np	np	np	nn
LG1_HB_922.5	R_18794918_L1_PA	LG1	<lmxll>	{0-}	(ll,lm])	lm	lm	lm	ll	lm	ll	ll	ll	ll	lm	lm	lm	ll	lm	ll	lm	lm	lm	lm	lm	lm	lm	ll	lm	ll	ll	ll	lm	lm	ll	ll	lm	ll	ll	lm	lm	ll	lm	lm	ll	ll	lm	ll	lm
LG1_HB_923	F_0428728_L1_PA	LG1	<nnxnp>	{-1}	(nn,np)	np	np	np	np	np	np	nn	nn	np	np	np	np	np	np	np	np	np	nn	nn	np	np	nn	np	nn	np	np	np	nn	np	np	np	np	np	nn	np	np	np	np	np	np	np	np	np	nn
LG1_HB_923	F_0428750_L1_PA	LG1	<nnxnp>	{-1}	(nn,np)	np	np	np	np	np	np	nn	nn	np	np	np	np	np	np	np	np	np	nn	nn	np	np	nn	np	nn	np	np	np	nn	np	np	np	np	np	nn	np	np	np	np	np	np	np	np	np	nn
LG1_HB_923	F_0428726_L1_PA	LG1	<lmxll>	{0-}	(ll,lm])	lm	lm	lm	ll	lm	ll	ll	ll	ll	lm	lm	lm	ll	lm	ll	lm	lm	lm	lm	lm	lm	lm	ll	lm	ll	ll	ll	lm	lm	ll	ll	lm	ll	ll	lm	lm	ll	lm	lm	ll	ll	lm	ll	lm
LG1_HB_925	F_0429307_L1_PA	LG1	<nnxnp>	{-1}	(nn,np)	np	np	np	np	np	np	nn	nn	np	np	np	np	np	np	np	np	np	nn	nn	np	np	nn	np	nn	np	np	np	nn	np	np	np	np	np	nn	np	np	np	np	np	np	np	np	np	nn
LG1_HB_925	F_0429280_L1_PA	LG1	<lmxll>	{0-}	(ll,lm])	lm	lm	lm	ll	ll	ll	ll	ll	ll	lm	lm	lm	ll	lm	ll	lm	lm	lm	lm	lm	lm	lm	ll	lm	ll	ll	ll	lm	lm	ll	ll	lm	ll	ll	lm	lm	ll	lm	lm	ll	ll	lm	ll	lm
LG1_HB_929	F_0431170_L1_PA	LG1	<lmxll>	{0-}	(ll,lm])	lm	lm	lm	ll	ll	ll	ll	ll	ll	lm	lm	lm	ll	lm	ll	lm	lm	lm	lm	lm	lm	lm	ll	lm	ll	ll	ll	lm	lm	ll	ll	lm	ll	ll	lm	lm	ll	lm	lm	ll	ll	lm	ll	lm
LG1_HB_929	F_0431171_L1_PA	LG1	<lmxll>	{0-}	(ll,lm])	lm	lm	lm	ll	ll	ll	ll	ll	ll	lm	lm	lm	ll	lm	ll	lm	lm	lm	lm	lm	lm	lm	ll	lm	ll	ll	ll	lm	lm	ll	ll	lm	ll	ll	lm	lm	ll	lm	lm	ll	ll	lm	ll	lm
LG1_HB_929	F_0431177_L1_PA	LG1	<lmxll>	{0-}	(ll,lm])	lm	lm	lm	ll	ll	ll	ll	ll	ll	lm	lm	lm	ll	lm	ll	lm	lm	lm	lm	lm	lm	lm	ll	lm	ll	ll	ll	lm	lm	ll	ll	lm	ll	ll	lm	lm	ll	lm	lm	ll	ll	lm	ll	lm
LG1_HB_933	F_0432805_L1_PA	LG1	<lmxll>	{1-}	(ll,lm])	ll	ll	ll	lm	lm	lm	lm	ll	lm	ll	lm	ll	lm	ll	lm	ll	ll	ll	ll	ll	ll	ll	lm	ll	lm	lm	lm	ll	ll	lm	lm	ll	lm	--	ll	ll	lm	ll	ll	lm	lm	ll	lm	ll
LG1_HB_934	F_0433272_L1_PA	LG1	<lmxll>	{1-}	(ll,lm])	ll	ll	ll	lm	lm	lm	lm	ll	lm	ll	lm	ll	lm	ll	lm	ll	ll	ll	ll	ll	ll	ll	lm	ll	lm	lm	lm	ll	ll	lm	lm	lm	lm	lm	ll	ll	lm	ll	ll	lm	lm	ll	lm	ll
LG1_HB_939.5	R_26262680_L1_PA	LG1	<lmxll>	{0-}	(ll,lm])	lm	lm	lm	lm	ll	ll	ll	lm	ll	lm	ll	lm	ll	lm	ll	lm	lm	lm	lm	lm	lm	lm	ll	lm	ll	ll	ll	lm	lm	ll	ll	ll	ll	ll	lm	lm	ll	lm	lm	ll	ll	lm	ll	lm
LG1_HB_940	F_0436482_L1_PA	LG1	<lmxll>	{0-}	(ll,lm])	lm	lm	lm	lm	ll	ll	ll	lm	ll	lm	ll	lm	ll	lm	ll	lm	lm	lm	lm	ll	lm	lm	ll	lm	ll	ll	ll	lm	lm	ll	ll	ll	ll	ll	lm	lm	ll	lm	lm	ll	ll	lm	ll	lm
LG1_HB_940	F_0436484_L1_PA	LG1	<lmxll>	{0-}	(ll,lm])	lm	lm	lm	lm	ll	ll	ll	lm	ll	lm	ll	lm	ll	lm	ll	lm	lm	lm	lm	ll	lm	lm	ll	lm	ll	ll	ll	lm	lm	ll	ll	ll	ll	ll	lm	lm	ll	lm	lm	ll	ll	lm	ll	lm
LG1_HB_940	F_0436491_L1_PA	LG1	<lmxll>	{0-}	(ll,lm])	lm	lm	lm	lm	ll	ll	ll	lm	ll	lm	ll	lm	ll	lm	ll	lm	lm	lm	lm	ll	lm	lm	ll	lm	ll	ll	ll	lm	lm	ll	ll	ll	ll	ll	lm	lm	ll	lm	lm	ll	ll	lm	ll	lm
LG1_HB_940	F_0436492_L1_PA	LG1	<lmxll>	{1-}	(ll,lm])	ll	ll	ll	ll	lm	lm	lm	ll	lm	ll	lm	ll	lm	ll	lm	ll	ll	ll	ll	lm	ll	ll	lm	ll	lm	lm	lm	ll	ll	lm	lm	lm	lm	lm	ll	ll	lm	ll	ll	lm	lm	ll	lm	ll
LG1_HB_941	F_0436914_L1_PA	LG1	<lmxll>	{0-}	(ll,lm])	lm	lm	lm	lm	ll	ll	ll	lm	ll	lm	ll	lm	ll	lm	ll	lm	lm	lm	lm	ll	lm	lm	ll	lm	ll	ll	ll	lm	lm	ll	ll	ll	ll	lm	lm	lm	ll	lm	lm	ll	ll	lm	ll	lm
LG1_HB_941	F_0436917_L1_PA	LG1	<lmxll>	{0-}	(ll,lm])	lm	lm	lm	lm	ll	ll	ll	lm	ll	lm	ll	lm	ll	lm	ll	lm	lm	lm	lm	ll	lm	lm	ll	lm	ll	ll	ll	lm	lm	ll	ll	ll	ll	lm	lm	lm	ll	lm	lm	ll	ll	lm	ll	lm
LG1_HB_941	F_0436932_L1_PA	LG1	<lmxll>	{0-}	(ll,lm])	lm	lm	lm	lm	ll	ll	ll	lm	ll	lm	ll	lm	ll	lm	ll	lm	lm	lm	lm	ll	lm	lm	ll	lm	ll	ll	ll	lm	lm	ll	ll	ll	ll	lm	lm	lm	ll	lm	lm	ll	ll	lm	ll	lm
LG1_HB_941	R_26734911_L1_PA	LG1	<lmxll>	{0-}	(ll,lm])	lm	lm	lm	lm	ll	ll	ll	lm	ll	lm	ll	lm	ll	lm	ll	lm	lm	lm	lm	ll	lm	lm	ll	lm	ll	ll	ll	lm	lm	ll	ll	ll	ll	lm	lm	lm	ll	lm	lm	ll	ll	lm	ll	lm
LG1_HB_942	F_0437662_L1_PA	LG1	<lmxll>	{0-}	(ll,lm])	lm	lm	lm	lm	ll	ll	ll	lm	ll	lm	ll	lm	ll	lm	ll	lm	lm	lm	lm	ll	lm	lm	ll	lm	ll	ll	ll	lm	lm	ll	ll	ll	ll	lm	lm	lm	ll	lm	lm	ll	ll	lm	ll	lm
LG1_HB_942	F_0437669_L1_PA	LG1	<lmxll>	{0-}	(ll,lm])	lm	lm	lm	lm	ll	ll	ll	lm	ll	lm	ll	lm	ll	lm	ll	lm	lm	lm	lm	ll	lm	lm	ll	lm	ll	ll	ll	lm	lm	ll	ll	ll	ll	lm	lm	lm	ll	lm	lm	ll	ll	lm	ll	lm
LG1_HB_942.5	GD_01693_L1_PA	LG1	<lmxll>	{0-}	(ll,lm])	lm	lm	lm	lm	ll	ll	ll	lm	ll	lm	ll	lm	ll	lm	ll	lm	lm	lm	lm	ll	lm	lm	ll	lm	ll	ll	ll	lm	lm	ll	ll	ll	ll	lm	lm	lm	ll	lm	lm	ll	ll	lm	ll	lm
LG1_HB_945	F_0438222_L1_PA	LG1	<lmxll>	{0-}	(ll,lm])	lm	lm	lm	lm	ll	ll	ll	lm	ll	lm	ll	lm	lm	lm	ll	lm	lm	lm	lm	ll	lm	lm	ll	lm	ll	ll	ll	lm	lm	ll	ll	ll	ll	lm	lm	lm	ll	lm	lm	ll	ll	lm	ll	lm
LG1_HB_945	F_0438227_L1_PA	LG1	<lmxll>	{0-}	(ll,lm])	lm	lm	lm	lm	ll	ll	ll	lm	ll	lm	ll	lm	lm	lm	ll	lm	lm	lm	lm	ll	lm	lm	ll	lm	ll	ll	ll	lm	lm	ll	ll	ll	ll	lm	lm	lm	ll	lm	lm	ll	ll	lm	ll	lm
LG1_HB_948	F_0439059_L1_PA	LG1	<lmxll>	{0-}	(ll,lm])	lm	lm	lm	lm	ll	ll	ll	lm	ll	lm	ll	lm	lm	lm	ll	lm	lm	lm	lm	ll	lm	lm	ll	lm	ll	ll	ll	lm	lm	ll	ll	ll	ll	lm	lm	lm	ll	lm	lm	ll	ll	lm	ll	lm
LG1_HB_948	F_0439066_L1_PA	LG1	<lmxll>	{0-}	(ll,lm])	lm	lm	lm	lm	ll	ll	ll	lm	ll	lm	ll	lm	lm	lm	ll	lm	lm	lm	lm	ll	lm	lm	ll	lm	ll	ll	ll	lm	lm	ll	ll	ll	ll	lm	lm	lm	ll	lm	lm	ll	ll	lm	ll	lm
LG1_HB_948	F_0439071_L1_PA	LG1	<lmxll>	{0-}	(ll,lm])	lm	lm	lm	lm	ll	ll	ll	lm	ll	lm	ll	lm	lm	lm	ll	lm	lm	lm	lm	ll	lm	lm	ll	lm	ll	ll	ll	lm	lm	ll	ll	ll	ll	lm	lm	lm	ll	lm	lm	ll	ll	lm	ll	lm
LG1_HB_948	F_0439088_L1_PA	LG1	<lmxll>	{0-}	(ll,lm])	lm	lm	lm	lm	ll	ll	ll	lm	ll	lm	ll	lm	lm	lm	ll	lm	lm	lm	lm	ll	lm	lm	ll	lm	ll	ll	ll	lm	lm	ll	ll	ll	ll	lm	lm	lm	ll	lm	lm	ll	ll	lm	ll	lm
LG1_HB_951	F_0440721_L1_PA	LG1	<lmxll>	{0-}	(ll,lm])	lm	lm	lm	lm	ll	ll	ll	lm	ll	lm	ll	lm	lm	lm	ll	lm	lm	lm	lm	ll	lm	lm	ll	lm	ll	ll	ll	lm	lm	ll	ll	ll	ll	lm	lm	lm	ll	lm	lm	ll	ll	lm	ll	lm
LG1_HB_951	F_0440723_L1_PA	LG1	<lmxll>	{1-}	(ll,lm])	ll	ll	ll	ll	lm	lm	lm	ll	lm	ll	lm	ll	ll	ll	lm	ll	ll	ll	ll	lm	ll	ll	lm	ll	lm	lm	lm	ll	ll	lm	lm	lm	lm	ll	ll	ll	lm	ll	ll	lm	lm	ll	lm	ll
LG1_HB_952	F_0441006_L1_PA	LG1	<lmxll>	{0-}	(ll,lm])	lm	lm	lm	lm	ll	ll	ll	lm	ll	lm	ll	lm	lm	lm	ll	lm	lm	lm	lm	ll	lm	lm	ll	lm	ll	ll	ll	lm	lm	ll	ll	ll	ll	lm	lm	lm	ll	lm	lm	ll	ll	lm	ll	lm
LG1_HB_955	F_0442048_L1_PA	LG1	<lmxll>	{1-}	(ll,lm])	ll	ll	ll	ll	lm	lm	lm	ll	lm	ll	lm	ll	ll	ll	lm	ll	ll	ll	ll	lm	lm	ll	lm	ll	lm	lm	lm	ll	ll	lm	lm	lm	lm	ll	ll	ll	lm	ll	ll	lm	lm	ll	lm	ll
LG1_HB_955	F_0442079_L1_PA	LG1	<lmxll>	{1-}	(ll,lm])	ll	ll	ll	ll	lm	lm	lm	ll	lm	ll	lm	ll	ll	ll	lm	ll	ll	ll	ll	lm	lm	ll	lm	ll	lm	lm	lm	ll	ll	lm	lm	lm	lm	ll	ll	ll	lm	ll	ll	lm	lm	ll	lm	ll
LG1_HB_955	MdSOC1-like_L1_PA	LG1	<lmxll>	{1-}	(ll,lm])	ll	ll	ll	ll	lm	lm	lm	ll	lm	ll	lm	ll	ll	ll	lm	ll	ll	ll	ll	lm	lm	ll	lm	ll	lm	lm	lm	ll	ll	lm	lm	lm	lm	ll	ll	ll	lm	ll	ll	lm	lm	ll	lm	ll
LG1_HB_956	F_0442342_L1_PA	LG1	<lmxll>	{1-}	(ll,lm])	ll	ll	ll	ll	lm	lm	lm	ll	lm	ll	lm	ll	ll	ll	lm	ll	ll	ll	ll	lm	lm	ll	lm	ll	lm	lm	lm	ll	ll	lm	lm	lm	lm	ll	ll	ll	lm	ll	ll	lm	lm	ll	lm	ll
LG1_HB_957	F_0442482_L1_PA	LG1	<lmxll>	{1-}	(ll,lm])	ll	ll	ll	ll	lm	lm	lm	ll	lm	ll	lm	ll	ll	ll	lm	ll	ll	ll	ll	lm	lm	ll	lm	ll	lm	lm	lm	ll	ll	lm	lm	lm	lm	ll	ll	ll	lm	ll	ll	lm	lm	ll	lm	ll
LG1_HB_957	R_31659789_L1_PA	LG1	<lmxll>	{1-}	(ll,lm])	ll	ll	ll	ll	lm	lm	lm	ll	lm	ll	lm	ll	ll	ll	lm	ll	ll	ll	ll	lm	lm	ll	lm	ll	lm	lm	lm	ll	ll	lm	lm	lm	lm	ll	ll	ll	lm	ll	ll	lm	lm	ll	lm	ll
R_31945251_L1_PA	R_31945251_L1_PA	LG1	<lmxll>	{1-}	(ll,lm])	ll	ll	ll	ll	lm	lm	lm	ll	lm	ll	lm	ll	ll	ll	lm	lm	ll	ll	ll	lm	lm	ll	lm	ll	lm	lm	lm	ll	ll	lm	lm	lm	lm	ll	ll	ll	lm	ll	ll	lm	lm	ll	lm	ll
LG1_HB_963	F_0444437_L1_PA	LG1	<lmxll>	{1-}	(ll,lm])	ll	ll	ll	ll	lm	lm	lm	ll	lm	ll	lm	ll	ll	ll	lm	lm	ll	ll	ll	lm	lm	ll	lm	ll	lm	lm	lm	ll	ll	lm	lm	lm	lm	ll	ll	ll	lm	ll	ll	lm	lm	ll	lm	ll
LG1_HB_964	F_0444691_L1_PA	LG1	<lmxll>	{0-}	(ll,lm])	lm	lm	lm	lm	ll	ll	ll	lm	ll	lm	ll	lm	lm	lm	ll	ll	lm	lm	lm	ll	ll	lm	ll	lm	ll	ll	ll	lm	lm	ll	ll	ll	ll	lm	lm	lm	ll	lm	lm	ll	ll	lm	ll	lm
LG1_HB_970	F_0447351_L1_PA	LG1	<lmxll>	{0-}	(ll,lm])	lm	ll	lm	lm	ll	ll	ll	lm	ll	lm	ll	lm	lm	lm	ll	ll	lm	lm	lm	ll	ll	lm	ll	ll	ll	ll	ll	lm	lm	ll	lm	ll	lm	lm	ll	lm	ll	lm	lm	ll	ll	lm	ll	lm
LG1_HB_970	GD_02092_L1_PA	LG1	<lmxll>	{0-}	(ll,lm])	lm	ll	lm	lm	ll	ll	ll	lm	ll	lm	ll	lm	lm	lm	--	ll	lm	lm	lm	ll	ll	lm	ll	ll	ll	ll	ll	lm	lm	ll	lm	ll	lm	lm	ll	lm	ll	lm	lm	ll	ll	lm	ll	lm
LG1_HB_973	F_0448193_L2_PA	LG1	<nnxnp>	{-0}	(nn,np)	nn	nn	nn	nn	nn	nn	np	np	nn	nn	nn	nn	np	nn	nn	nn	nn	np	np	np	nn	np	nn	np	nn	np	nn	np	nn	nn	nn	nn	nn	np	np	nn	nn	nn	nn	nn	np	nn	nn	np
LG10_HB_1	F_0000010_L10_PA	LG10	<lmxll>	{0-}	(ll,lm])	ll	lm	lm	ll	lm	lm	ll	ll	lm	ll	lm	ll	lm	ll	ll	ll	lm	lm	lm	lm	ll	lm	lm	ll	ll	ll	lm	lm	ll	ll	ll	lm	ll	ll	ll	lm	ll	lm	lm	lm	lm	ll	ll	ll
LG10_HB_1	F_0000011_L10_PA	LG10	<lmxll>	{0-}	(ll,lm])	ll	lm	lm	ll	lm	lm	ll	ll	lm	ll	lm	ll	lm	ll	ll	ll	lm	lm	lm	lm	ll	lm	lm	ll	ll	ll	lm	lm	ll	ll	ll	lm	ll	ll	ll	lm	ll	lm	lm	lm	lm	ll	ll	ll
LG10_HB_1	F_0000013_L10_PA	LG10	<lmxll>	{0-}	(ll,lm])	ll	lm	lm	ll	lm	lm	ll	ll	lm	ll	lm	ll	lm	ll	ll	ll	lm	lm	lm	lm	ll	lm	lm	ll	ll	ll	lm	lm	ll	ll	ll	lm	ll	ll	ll	lm	ll	lm	lm	lm	lm	ll	ll	ll
LG10_HB_10	F_0002636_L10_PA	LG10	<nnxnp>	{-1}	(nn,np)	np	nn	np	np	nn	np	np	nn	nn	nn	np	np	np	nn	np	nn	np	np	np	nn	nn	nn	nn	np	nn	np	np	nn	nn	nn	np	np	np	np	np	nn	nn	np	nn	nn	nn	np	nn	nn
LG10_HB_10	F_0002637_L10_PA	LG10	<nnxnp>	{-1}	(nn,np)	np	nn	np	np	nn	np	np	nn	nn	nn	np	np	np	nn	np	nn	np	np	np	nn	nn	nn	nn	np	nn	np	np	nn	nn	nn	np	np	np	np	np	nn	nn	np	nn	nn	nn	np	nn	nn
LG10_HB_10	F_0002639_L10_PA	LG10	<nnxnp>	{-1}	(nn,np)	np	nn	np	np	nn	np	np	nn	nn	nn	np	np	np	nn	np	nn	np	np	np	nn	nn	nn	nn	np	nn	np	np	nn	nn	nn	np	np	np	np	np	nn	nn	np	nn	nn	nn	np	nn	nn
LG10_HB_10	F_0002644_L10_PA	LG10	<nnxnp>	{-0}	(nn,np)	nn	np	nn	nn	np	nn	nn	np	np	np	nn	nn	nn	np	nn	np	nn	nn	nn	np	np	np	np	nn	np	nn	nn	np	np	np	nn	nn	nn	nn	nn	np	np	nn	np	np	np	nn	np	np
LG10_HB_10.5	R_2479664_L10_PA	LG10	<nnxnp>	{-0}	(nn,np)	nn	np	nn	nn	np	nn	nn	np	np	np	nn	nn	nn	np	nn	np	nn	nn	nn	np	np	np	np	nn	np	nn	nn	np	np	np	nn	nn	nn	nn	nn	np	np	nn	np	np	np	nn	np	np
cR_2553386_L10_PA	R_2553386_L10_PA	LG10	<nnxnp>	{-0}	(nn,np)	nn	np	nn	nn	np	nn	nn	np	np	np	nn	nn	nn	np	nn	np	nn	nn	nn	np	np	np	np	nn	np	nn	nn	np	np	np	nn	nn	nn	nn	nn	np	np	nn	np	np	np	nn	np	np
LG10_HB_100	F_0048100_L10_PA	LG10	<lmxll>	{0-}	(ll,lm])	ll	lm	lm	lm	ll	lm	lm	lm	ll	ll	ll	ll	lm	ll	lm	ll	lm	ll	ll	lm	lm	lm	lm	lm	ll	lm	lm	lm	ll	ll	lm	ll	lm	ll	ll	ll	ll	lm	lm	ll	lm	ll	lm	ll
LG10_HB_100	F_0048102_L10_PA	LG10	<lmxll>	{0-}	(ll,lm])	ll	lm	lm	lm	ll	lm	lm	lm	ll	ll	ll	ll	lm	ll	lm	ll	lm	ll	ll	lm	lm	lm	lm	lm	ll	lm	lm	lm	ll	ll	lm	ll	lm	ll	ll	ll	ll	lm	lm	ll	lm	ll	lm	ll
LG10_HB_100	F_0048123_L10_PA	LG10	<lmxll>	{0-}	(ll,lm])	ll	lm	lm	lm	ll	lm	lm	lm	ll	ll	ll	ll	lm	ll	lm	ll	lm	ll	ll	lm	lm	lm	lm	lm	ll	lm	lm	lm	ll	ll	lm	ll	lm	ll	ll	ll	ll	lm	lm	ll	lm	ll	lm	ll
LG10_HB_105	F_0049850_L10_PA	LG10	<lmxll>	{0-}	(ll,lm])	ll	lm	lm	lm	ll	lm	lm	lm	ll	ll	ll	ll	lm	ll	lm	ll	lm	ll	ll	lm	lm	lm	lm	lm	ll	lm	lm	lm	ll	ll	lm	ll	ll	ll	ll	ll	ll	lm	lm	ll	lm	ll	lm	ll
LG10_HB_105	F_0049851_L10_PA	LG10	<lmxll>	{0-}	(ll,lm])	ll	lm	lm	lm	ll	lm	lm	lm	ll	ll	ll	ll	lm	ll	lm	ll	lm	ll	ll	lm	lm	lm	lm	lm	ll	lm	lm	lm	ll	ll	lm	ll	ll	ll	ll	ll	ll	lm	lm	ll	lm	ll	lm	ll
LG10_HB_105	F_0049854_L10_PA	LG10	<lmxll>	{0-}	(ll,lm])	ll	lm	lm	lm	ll	lm	lm	lm	ll	ll	ll	ll	lm	ll	lm	ll	lm	ll	ll	lm	lm	lm	lm	lm	ll	lm	lm	lm	ll	ll	lm	ll	ll	ll	ll	ll	ll	lm	lm	ll	lm	ll	lm	ll
LG10_HB_105	F_0049856_L10_PA	LG10	<lmxll>	{0-}	(ll,lm])	ll	lm	lm	lm	ll	lm	lm	lm	ll	ll	ll	ll	lm	ll	lm	ll	lm	ll	ll	lm	lm	lm	lm	lm	ll	lm	lm	lm	ll	ll	lm	ll	ll	ll	ll	ll	ll	lm	lm	ll	lm	ll	lm	ll
LG10_HB_105	F_0049857_L10_PA	LG10	<lmxll>	{0-}	(ll,lm])	ll	lm	lm	lm	ll	lm	lm	lm	ll	ll	ll	ll	lm	ll	lm	ll	lm	ll	ll	lm	lm	lm	lm	lm	ll	lm	lm	lm	ll	ll	lm	ll	ll	ll	ll	ll	ll	lm	lm	ll	lm	ll	lm	ll
LG10_HB_105	F_0049859_L10_PA	LG10	<lmxll>	{0-}	(ll,lm])	ll	lm	lm	lm	ll	lm	lm	lm	ll	ll	ll	ll	lm	ll	lm	ll	lm	ll	ll	lm	lm	lm	lm	lm	ll	lm	lm	lm	ll	ll	lm	ll	ll	ll	ll	ll	ll	lm	lm	ll	lm	ll	lm	ll
LG10_HB_105.5	R_36066362_L10_PA	LG10	<lmxll>	{0-}	(ll,lm])	ll	lm	lm	lm	ll	lm	lm	lm	ll	ll	ll	ll	lm	ll	lm	ll	lm	ll	ll	lm	lm	lm	lm	lm	ll	lm	lm	lm	ll	ll	lm	ll	ll	ll	ll	ll	ll	lm	lm	ll	lm	ll	lm	ll
LG10_HB_105.5	R_36091067_L10_PA	LG10	<lmxll>	{0-}	(ll,lm])	ll	lm	lm	lm	ll	lm	lm	lm	ll	ll	ll	ll	lm	ll	lm	ll	lm	ll	ll	lm	lm	lm	lm	lm	ll	lm	lm	lm	ll	ll	lm	ll	ll	ll	ll	ll	ll	lm	lm	ll	lm	ll	lm	ll
LG10_HB_107	F_0050201_L10_PA	LG10	<lmxll>	{0-}	(ll,lm])	ll	lm	lm	lm	ll	lm	lm	lm	ll	ll	ll	ll	lm	ll	lm	ll	lm	ll	ll	lm	lm	lm	lm	lm	ll	lm	lm	lm	ll	ll	lm	ll	ll	ll	ll	ll	ll	lm	lm	ll	lm	ll	lm	ll
LG10_HB_107	F_0050205_L10_PA	LG10	<lmxll>	{0-}	(ll,lm])	ll	lm	ll	lm	ll	lm	lm	lm	ll	ll	ll	ll	lm	ll	lm	ll	lm	ll	ll	lm	lm	lm	lm	lm	ll	lm	lm	lm	ll	ll	lm	ll	ll	ll	ll	ll	ll	lm	lm	ll	lm	ll	lm	ll
LG10_HB_107	F_0050215_L10_PA	LG10	<lmxll>	{0-}	(ll,lm])	ll	lm	ll	lm	ll	lm	lm	lm	ll	ll	ll	ll	lm	ll	lm	ll	lm	ll	ll	lm	lm	lm	lm	lm	ll	lm	lm	lm	ll	ll	lm	ll	ll	ll	ll	ll	ll	lm	lm	ll	lm	ll	lm	ll
LG10_HB_108	GD_01761_L10_PA	LG10	<nnxnp>	{-0}	(nn,np)	np	np	np	np	nn	np	nn	np	np	np	nn	nn	nn	np	np	nn	np	np	np	nn	nn	np	np	nn	nn	np	np	np	nn	nn	np	np	np	nn	nn	np	nn	nn	np	np	np	np	nn	np
LG10_HB_108	F_0050921_L10_PA	LG10	<nnxnp>	{-0}	(nn,np)	np	np	np	np	nn	np	nn	np	np	np	nn	nn	nn	np	np	nn	np	np	np	nn	nn	np	np	nn	nn	np	np	np	nn	nn	np	np	np	nn	nn	np	nn	nn	np	np	np	np	nn	np
LG10_HB_108	F_0050930_L10_PA	LG10	<hkxhk>	{00}	(hh,hk,kk)	hk	kk	hk	kk	hk	kk	hk	kk	hk	hk	hh	hh	hk	hk	kk	hh	kk	hk	hk	hk	hk	kk	kk	hk	hh	kk	kk	kk	hh	hh	kk	hk	hk	hh	hh	hk	hh	hk	kk	hk	kk	hk	hk	hk
LG10_HB_109	F_0051416_L10_PA	LG10	<lmxll>	{1-}	(ll,lm])	lm	ll	lm	ll	ll	ll	ll	ll	lm	lm	lm	lm	ll	lm	ll	lm	ll	lm	lm	ll	ll	ll	ll	ll	lm	ll	ll	ll	lm	lm	ll	lm	lm	lm	lm	lm	lm	ll	ll	lm	ll	lm	ll	lm
LG10_HB_109	F_0051420_L10_PA	LG10	<lmxll>	{1-}	(ll,lm])	lm	ll	lm	ll	ll	ll	ll	ll	lm	lm	lm	lm	ll	lm	ll	lm	ll	lm	lm	ll	ll	ll	ll	ll	lm	ll	ll	ll	lm	lm	ll	lm	lm	lm	lm	lm	lm	ll	ll	lm	ll	lm	ll	lm
LG10_HB_109	F_0051422_L10_PA	LG10	<lmxll>	{1-}	(ll,lm])	lm	ll	lm	ll	ll	ll	ll	ll	lm	lm	lm	lm	ll	lm	ll	lm	ll	lm	lm	ll	ll	ll	ll	ll	lm	ll	ll	ll	lm	lm	ll	lm	lm	lm	lm	lm	lm	ll	ll	lm	ll	lm	ll	lm
LG10_HB_109	F_0051428_L10_PA	LG10	<lmxll>	{1-}	(ll,lm])	lm	ll	lm	ll	ll	ll	ll	ll	lm	lm	lm	lm	ll	lm	ll	lm	ll	lm	lm	ll	ll	ll	ll	ll	lm	ll	ll	ll	lm	lm	ll	lm	lm	lm	lm	lm	lm	ll	ll	lm	ll	lm	ll	lm
LG10_HB_109	F_0051435_L10_PA	LG10	<lmxll>	{1-}	(ll,lm])	lm	ll	lm	ll	ll	ll	ll	ll	lm	lm	lm	lm	ll	lm	ll	lm	ll	lm	lm	ll	ll	ll	ll	ll	lm	ll	ll	ll	lm	lm	ll	lm	lm	lm	lm	lm	lm	ll	ll	lm	ll	lm	ll	lm
LG10_HB_109	R_36862797_L10_PA	LG10	<lmxll>	{1-}	(ll,lm])	lm	ll	lm	ll	ll	ll	ll	ll	lm	lm	lm	lm	ll	lm	ll	lm	ll	lm	lm	ll	ll	ll	ll	ll	lm	ll	ll	ll	lm	lm	ll	lm	lm	lm	lm	lm	lm	ll	ll	lm	ll	lm	ll	lm
LG10_HB_109.5	GD_00405_L10_PA	LG10	<lmxll>	{1-}	(ll,lm])	lm	ll	lm	ll	ll	ll	ll	ll	lm	lm	lm	lm	ll	lm	ll	lm	ll	lm	lm	ll	ll	ll	ll	ll	lm	ll	ll	ll	lm	lm	ll	lm	lm	lm	lm	lm	lm	ll	ll	lm	ll	lm	ll	lm
LG10_HB_109.5	R_36865919_L10_PA	LG10	<lmxll>	{1-}	(ll,lm])	lm	ll	lm	ll	ll	ll	ll	ll	lm	lm	lm	lm	ll	lm	ll	lm	ll	lm	lm	ll	ll	ll	ll	ll	lm	ll	ll	ll	lm	lm	ll	lm	lm	lm	lm	lm	lm	ll	ll	lm	ll	lm	ll	lm
LG10_HB_109.5	R_36898184_L10_PA	LG10	<lmxll>	{0-}	(ll,lm])	ll	lm	ll	lm	lm	lm	lm	lm	ll	ll	ll	ll	lm	ll	lm	ll	lm	ll	ll	lm	lm	lm	lm	lm	ll	lm	lm	lm	ll	ll	lm	ll	ll	ll	ll	ll	ll	lm	lm	ll	lm	ll	lm	ll
LG10_HB_11	F_0003096_L10_PA	LG10	<nnxnp>	{-0}	(nn,np)	nn	np	nn	nn	np	nn	nn	np	np	np	nn	nn	nn	np	nn	np	nn	nn	nn	np	np	np	np	nn	np	nn	nn	np	np	np	nn	nn	nn	nn	nn	np	np	nn	np	np	np	nn	np	np
LG10_HB_11	F_0003110_L10_PA	LG10	<nnxnp>	{-0}	(nn,np)	nn	np	nn	nn	np	nn	nn	np	np	np	nn	nn	nn	np	nn	np	nn	nn	nn	np	np	np	np	nn	np	nn	nn	np	np	np	nn	nn	nn	nn	nn	np	np	nn	np	np	np	nn	np	np
LG10_HB_11	F_0003118_L10_PA	LG10	<nnxnp>	{-1}	(nn,np)	np	nn	np	np	nn	np	np	nn	nn	nn	np	np	np	nn	np	nn	np	np	np	nn	nn	nn	nn	np	nn	np	np	nn	nn	nn	np	np	np	np	np	nn	nn	np	nn	nn	nn	np	nn	nn
LG10_HB_110	F_0051740_L10_PA	LG10	<lmxll>	{1-}	(ll,lm])	lm	ll	lm	ll	ll	ll	ll	ll	lm	lm	lm	lm	ll	lm	ll	lm	ll	lm	lm	ll	ll	ll	ll	ll	lm	ll	ll	ll	lm	lm	ll	lm	lm	lm	lm	lm	lm	ll	ll	lm	ll	lm	ll	lm
LG10_HB_110	F_0051751_L10_PA	LG10	<lmxll>	{1-}	(ll,lm])	lm	ll	lm	ll	ll	ll	ll	ll	lm	lm	lm	lm	ll	lm	ll	lm	ll	lm	lm	ll	ll	ll	ll	ll	lm	ll	ll	ll	lm	lm	ll	lm	lm	lm	lm	lm	lm	ll	ll	lm	ll	lm	ll	lm
LG10_HB_110	F_0051759_L10_PA	LG10	<lmxll>	{0-}	(ll,lm])	ll	lm	ll	lm	lm	lm	lm	lm	ll	ll	ll	ll	lm	ll	lm	ll	lm	ll	ll	lm	lm	lm	lm	lm	ll	lm	lm	lm	ll	ll	lm	ll	ll	ll	ll	ll	ll	lm	lm	ll	lm	ll	lm	ll
LG10_HB_110	F_0051764_L10_PA	LG10	<lmxll>	{1-}	(ll,lm])	lm	ll	lm	ll	ll	ll	ll	ll	lm	lm	lm	lm	ll	lm	ll	lm	ll	lm	lm	ll	ll	ll	ll	ll	lm	ll	ll	ll	lm	lm	ll	lm	lm	lm	lm	lm	lm	ll	ll	lm	ll	lm	ll	lm
LG10_HB_110	F_0051784_L10_PA	LG10	<lmxll>	{1-}	(ll,lm])	lm	ll	lm	ll	ll	ll	ll	ll	lm	lm	lm	lm	ll	lm	ll	lm	ll	lm	lm	ll	ll	ll	ll	ll	lm	ll	ll	ll	lm	lm	ll	lm	lm	lm	lm	lm	lm	ll	ll	lm	ll	lm	ll	lm
R_37052690_L10_PA	R_37052690_L10_PA	LG10	<lmxll>	{1-}	(ll,lm])	lm	ll	lm	ll	ll	ll	ll	ll	lm	lm	lm	lm	ll	lm	ll	lm	ll	lm	lm	ll	ll	ll	ll	ll	lm	ll	ll	ll	lm	lm	ll	lm	lm	lm	lm	lm	lm	ll	ll	lm	ll	lm	ll	lm
LG10_HB_112	F_0052468_L10_PA	LG10	<lmxll>	{1-}	(ll,lm])	lm	ll	lm	ll	ll	ll	ll	ll	lm	lm	lm	lm	ll	lm	ll	lm	ll	lm	lm	ll	ll	ll	ll	ll	lm	ll	ll	ll	lm	lm	ll	lm	lm	lm	lm	lm	lm	ll	ll	lm	ll	lm	ll	lm
LG10_HB_112	F_0052470_L10_PA	LG10	<lmxll>	{1-}	(ll,lm])	lm	ll	lm	ll	ll	ll	ll	ll	lm	lm	lm	lm	ll	lm	ll	lm	ll	lm	lm	ll	ll	ll	ll	ll	lm	ll	ll	ll	lm	lm	ll	lm	lm	lm	lm	lm	lm	ll	ll	lm	ll	lm	ll	lm
LG10_HB_112	F_0052515_L10_PA	LG10	<lmxll>	{1-}	(ll,lm])	lm	ll	lm	ll	ll	ll	ll	ll	lm	lm	lm	lm	ll	lm	ll	lm	ll	lm	lm	ll	ll	ll	ll	ll	lm	ll	ll	ll	lm	lm	ll	lm	lm	lm	lm	lm	lm	ll	ll	lm	ll	lm	ll	lm
LG10_HB_1180	F_0551574_L3_PA	LG10	<hkxhk>	{01}	(hh,hk,kk)	kk	hk	kk	hk	hh	hk	hk	hh	hk	hh	kk	hk	kk	hh	hh	hh	kk	hh	hk	hk	hh	hk	hk	hk	hk	hk	hk	hk	hh	hh	kk	hk	kk	hk	hh	hh	hh	kk	hk	hk	kk	hh	hh	hh
LG10_HB_12	F_0003482_L10_PA	LG10	<nnxnp>	{-1}	(nn,np)	np	nn	np	np	nn	np	np	nn	nn	nn	np	np	np	nn	np	nn	np	np	np	nn	nn	nn	nn	np	nn	np	np	nn	nn	nn	np	np	np	np	np	nn	nn	np	nn	nn	nn	np	nn	nn
LG10_HB_12	F_0003489_L10_PA	LG10	<nnxnp>	{-0}	(nn,np)	nn	np	nn	nn	np	nn	nn	np	np	np	nn	nn	nn	np	nn	np	nn	nn	nn	np	np	np	np	nn	np	nn	nn	np	np	np	nn	nn	nn	nn	nn	np	np	nn	np	np	np	nn	np	np
LG10_HB_12	F_0003490_L10_PA	LG10	<nnxnp>	{-0}	(nn,np)	nn	np	nn	nn	np	nn	nn	np	np	np	nn	nn	nn	np	nn	np	nn	nn	nn	np	np	np	np	nn	np	nn	nn	np	np	np	nn	nn	nn	nn	nn	np	np	nn	np	np	np	nn	np	np
LG10_HB_120	F_0055224_L11_PA	LG10	<lmxll>	{1-}	(ll,lm])	ll	ll	ll	lm	ll	ll	lm	lm	ll	lm	ll	lm	ll	lm	lm	lm	ll	ll	ll	ll	lm	ll	ll	lm	ll	lm	ll	ll	lm	lm	ll	ll	lm	lm	lm	ll	lm	ll	ll	ll	ll	lm	lm	lm
LG10_HB_13	F_0004021_L10_PA	LG10	<nnxnp>	{-0}	(nn,np)	nn	np	nn	nn	np	nn	nn	np	np	np	nn	nn	nn	np	nn	np	nn	nn	nn	np	np	np	np	nn	np	nn	nn	np	np	np	nn	nn	nn	nn	nn	np	np	nn	np	np	np	nn	np	np
LG10_HB_13	R_3285289_L10_PA	LG10	<nnxnp>	{-0}	(nn,np)	nn	np	nn	nn	np	nn	nn	np	np	np	nn	nn	nn	np	nn	np	nn	nn	nn	np	np	np	np	nn	np	nn	nn	np	np	np	nn	nn	nn	nn	nn	np	np	nn	np	np	np	nn	np	np
LG10_HB_14	F_0005008_L10_PA	LG10	<nnxnp>	{-0}	(nn,np)	nn	np	nn	nn	np	nn	nn	np	np	np	nn	nn	nn	np	nn	np	nn	nn	nn	np	np	np	np	nn	np	nn	nn	np	np	np	nn	nn	nn	nn	nn	np	np	nn	np	np	np	nn	np	np
LG10_HB_14	R_4045102_L10_PA	LG10	<nnxnp>	{-1}	(nn,np)	np	nn	np	np	nn	np	np	nn	nn	nn	np	np	np	nn	np	nn	np	np	np	nn	nn	nn	nn	np	nn	np	np	nn	nn	nn	np	np	np	np	np	nn	nn	np	nn	nn	nn	np	nn	nn
LG10_HB_1456	F_0685113_L6_PA	LG10	<hkxhk>	{00}	(hh,hk,kk)	hk	kk	hk	hh	hk	kk	hh	hk	kk	hk	hk	hh	hk	hk	hk	hk	hk	hk	kk	kk	hk	kk	kk	hh	kk	hh	kk	kk	hk	hk	hk	hh	hk	hh	hk	hk	hk	hk	kk	kk	hk	hk	hk	hk
LG10_HB_1456	F_0685099_L6_PA	LG10	<lmxll>	{0-}	(ll,lm])	lm	lm	lm	ll	ll	lm	ll	ll	lm	ll	lm	ll	lm	ll	ll	ll	lm	ll	lm	lm	ll	lm	lm	ll	lm	ll	lm	lm	ll	ll	lm	ll	lm	ll	ll	ll	ll	lm	lm	lm	lm	ll	ll	ll
LG10_HB_1456	F_0685112_L6_PA	LG10	<lmxll>	{0-}	(ll,lm])	lm	lm	lm	ll	ll	lm	ll	ll	lm	ll	lm	ll	lm	ll	ll	ll	lm	ll	lm	lm	ll	lm	lm	ll	lm	ll	lm	lm	ll	ll	lm	ll	lm	ll	ll	ll	ll	lm	lm	lm	lm	ll	ll	ll
LG10_HB_1456	F_0685114_L6_PA	LG10	<lmxll>	{0-}	(ll,lm])	lm	lm	lm	ll	ll	lm	ll	ll	lm	ll	lm	ll	lm	ll	ll	ll	lm	ll	lm	lm	ll	lm	lm	ll	lm	ll	lm	lm	ll	ll	lm	ll	lm	ll	ll	ll	ll	lm	lm	lm	lm	ll	ll	ll
LG10_HB_1456	F_0685122_L6_PA	LG10	<lmxll>	{1-}	(ll,lm])	ll	ll	ll	lm	lm	ll	lm	lm	ll	lm	ll	lm	ll	lm	lm	lm	ll	lm	ll	ll	lm	ll	ll	lm	ll	lm	ll	ll	lm	lm	ll	lm	ll	lm	lm	lm	lm	ll	ll	ll	ll	lm	lm	lm
LG10_HB_1456	F_0685103_L6_PA	LG10	<nnxnp>	{-0}	(nn,np)	nn	np	nn	nn	np	np	nn	np	np	np	nn	nn	nn	np	np	np	nn	np	np	np	np	np	np	nn	np	nn	np	np	np	np	nn	nn	nn	nn	np	np	np	nn	np	np	nn	np	np	np
LG10_HB_1456	F_0685098_L6_PA	LG10	<nnxnp>	{-1}	(nn,np)	np	nn	np	np	nn	nn	np	nn	nn	nn	np	np	np	nn	nn	nn	np	nn	nn	nn	nn	nn	nn	np	nn	np	nn	nn	nn	nn	np	np	np	np	nn	nn	nn	np	nn	nn	np	nn	nn	nn
LG10_HB_1499	F_0704833_L7_PA	LG10	<hkxhk>	{01}	(hh,hk,kk)	kk	hk	kk	hk	hk	--	hk	hh	hk	hh	kk	hk	kk	hh	hk	hh	kk	hk	hk	hk	hh	hk	hk	hk	hk	hk	hk	hk	hh	hh	kk	kk	kk	hk	hh	hh	hh	kk	hk	--	kk	hh	hh	hh
LG10_HB_1531	F_0716924_L7_PA	LG10	<nnxnp>	{-1}	(nn,np)	np	nn	np	np	nn	np	np	nn	nn	nn	np	np	np	nn	np	nn	np	np	np	nn	nn	nn	nn	np	nn	np	np	nn	nn	nn	np	np	np	np	np	nn	nn	np	nn	nn	nn	np	nn	nn
LG10_HB_1531	F_0716938_L7_PA	LG10	<nnxnp>	{-1}	(nn,np)	np	nn	np	np	nn	np	np	nn	nn	nn	np	np	np	nn	np	nn	np	np	np	nn	nn	nn	nn	np	nn	np	np	nn	nn	nn	np	np	np	np	np	nn	nn	np	nn	nn	nn	np	nn	nn
LG10_HB_1552	F_0726173_L8_PA	LG10	<hkxhk>	{00}	(hh,hk,kk)	hk	kk	hk	hh	kk	kk	hh	hk	kk	hk	hk	hh	hk	hk	hh	hk	hk	hk	kk	kk	hk	kk	kk	hh	kk	hh	hk	kk	hk	hk	hk	hk	hh	hh	hk	kk	hk	hk	kk	kk	kk	hh	hk	hk
LG10_HB_1553	F_0726964_L8_PA	LG10	<hkxhk>	{11}	(hh,hk,kk)	hk	hh	hk	kk	hh	hh	kk	hk	hh	hk	hk	kk	hk	hk	kk	hk	hk	hk	hh	hh	hk	hh	hh	kk	hh	kk	hk	hh	hk	hk	hk	hk	kk	kk	hk	hh	hk	hk	hh	hh	hh	kk	hk	hk
LG10_HB_1553	F_0726979_L8_PA	LG10	<nnxnp>	{-0}	(nn,np)	nn	np	nn	nn	np	np	nn	np	np	np	nn	nn	nn	np	nn	np	nn	nn	np	np	np	np	np	nn	np	nn	nn	np	np	np	nn	nn	nn	nn	np	np	np	nn	np	np	np	nn	np	np
LG10_HB_1554	F_0727256_L8_PA	LG10	<hkxhk>	{00}	(hh,hk,kk)	hk	kk	hk	hh	kk	kk	hh	hk	kk	hk	hk	hh	hk	hk	hh	hk	hk	hk	kk	kk	hk	kk	kk	hh	kk	hh	hk	kk	hk	hk	hk	hk	hh	hh	hk	kk	hk	hk	kk	kk	kk	hh	hk	hk
LG10_HB_1554	F_0727268_L8_PA	LG10	<hkxhk>	{11}	(hh,hk,kk)	hk	hh	hk	kk	hh	hh	kk	hk	hh	hk	hk	kk	hk	hk	kk	hk	hk	hk	hh	hh	hk	hh	hh	kk	hh	kk	hk	hh	hk	hk	hk	hk	kk	kk	hk	hh	hk	hk	hh	hh	hh	kk	hk	hk
LG10_HB_1554	F_0727275_L8_PA	LG10	<hkxhk>	{00}	(hh,hk,kk)	hk	kk	hk	hh	kk	kk	hh	hk	kk	hk	hk	hh	hk	hk	hh	hk	hk	hk	kk	kk	hk	kk	kk	hh	kk	hh	hk	kk	hk	hk	hk	hk	hh	hh	hk	kk	hk	hk	kk	kk	kk	hh	hk	hk
LG10_HB_17	F_0007370_L10_PA	LG10	<nnxnp>	{-1}	(nn,np)	np	nn	np	nn	nn	nn	np	nn	nn	nn	np	np	np	nn	nn	np	np	nn	nn	nn	np	nn	nn	np	nn	nn	nn	nn	nn	nn	np	np	nn	np	np	nn	nn	np	nn	nn	np	nn	nn	nn
LG10_HB_1713	F_0805707_L9_PA	LG10	<lmxll>	{0-}	(ll,lm])	lm	lm	lm	ll	ll	lm	lm	lm	lm	ll	lm	ll	lm	ll	ll	ll	lm	ll	ll	lm	ll	lm	lm	ll	lm	ll	lm	lm	ll	ll	lm	ll	lm	ll	ll	ll	ll	lm	lm	lm	lm	ll	ll	ll
LG10_HB_1713	F_0805709_L9_PA	LG10	<lmxll>	{1-}	(ll,lm])	ll	ll	ll	lm	lm	ll	ll	ll	ll	lm	ll	lm	ll	lm	lm	lm	ll	lm	lm	ll	lm	ll	ll	lm	ll	lm	ll	ll	lm	lm	ll	lm	ll	lm	lm	lm	lm	ll	ll	ll	ll	lm	lm	lm
LG10_HB_1713	F_0805745_L9_PA	LG10	<lmxll>	{1-}	(ll,lm])	ll	ll	ll	lm	lm	ll	ll	ll	ll	lm	ll	lm	ll	lm	lm	lm	ll	lm	lm	ll	lm	ll	ll	lm	ll	lm	ll	ll	lm	lm	ll	lm	ll	lm	lm	lm	lm	ll	ll	ll	ll	lm	lm	lm
LG10_HB_1713	F_0805750_L9_PA	LG10	<lmxll>	{1-}	(ll,lm])	ll	ll	ll	lm	lm	ll	ll	ll	ll	lm	ll	lm	ll	lm	lm	lm	ll	lm	lm	ll	lm	ll	ll	lm	ll	lm	ll	ll	lm	lm	ll	lm	ll	lm	lm	lm	lm	ll	ll	ll	ll	lm	lm	lm
LG10_HB_1713	F_0805747_L9_PA	LG10	<nnxnp>	{-1}	(nn,np)	np	nn	np	np	nn	nn	np	nn	nn	nn	np	np	np	nn	nn	nn	np	nn	nn	nn	np	nn	nn	np	nn	nn	nn	nn	nn	nn	np	np	nn	np	nn	nn	nn	np	nn	nn	np	nn	nn	nn
LG10_HB_1713	F_0805708_L9_PA	LG10	<nnxnp>	{-0}	(nn,np)	nn	np	nn	nn	np	np	nn	np	np	np	nn	nn	nn	np	np	np	nn	np	np	np	nn	np	np	nn	np	np	np	np	np	np	nn	nn	np	nn	np	np	np	nn	np	np	nn	np	np	np
LG10_HB_1713	F_0805710_L9_PA	LG10	<nnxnp>	{-0}	(nn,np)	nn	np	nn	nn	np	np	nn	np	np	np	nn	nn	nn	np	np	np	nn	np	np	np	nn	np	np	nn	np	np	np	np	np	np	nn	nn	np	nn	np	np	np	nn	np	np	nn	np	np	np
LG10_HB_1749	F_0824881_L10_27_1	LG10	<lmxll>	{0-}	(ll,lm])	ll	lm	lm	ll	lm	lm	ll	ll	lm	ll	lm	ll	lm	ll	ll	ll	lm	lm	lm	lm	ll	lm	lm	ll	ll	ll	lm	lm	ll	ll	ll	lm	ll	ll	ll	lm	ll	lm	lm	lm	lm	ll	ll	ll
LG10_HB_1749	F_0824887_L10_27_1	LG10	<lmxll>	{0-}	(ll,lm])	ll	lm	lm	ll	lm	lm	ll	ll	lm	ll	lm	ll	lm	ll	ll	ll	lm	lm	lm	lm	ll	lm	lm	ll	ll	ll	lm	lm	ll	ll	ll	lm	ll	ll	ll	lm	ll	lm	lm	lm	lm	ll	ll	ll
F_0825590_L10_30_1	F_0825590_L10_30_1	LG10	<nnxnp>	{-0}	(nn,np)	nn	np	nn	nn	np	nn	nn	np	np	np	nn	nn	nn	np	nn	np	nn	nn	nn	np	np	np	np	nn	np	nn	nn	np	np	np	nn	nn	nn	nn	nn	np	np	nn	np	np	np	nn	np	np
LG10_HB_1757	F_0826633_L10_33_1	LG10	<lmxll>	{0-}	(ll,lm])	lm	lm	lm	ll	lm	lm	ll	ll	lm	ll	lm	ll	lm	ll	ll	ll	lm	lm	lm	lm	ll	lm	lm	ll	lm	ll	lm	lm	ll	ll	lm	lm	ll	ll	ll	lm	ll	lm	lm	lm	lm	ll	ll	ll
LG10_HB_1757	F_0826637_L10_33_1	LG10	<lmxll>	{0-}	(ll,lm])	lm	lm	lm	ll	lm	lm	ll	ll	lm	ll	lm	ll	lm	ll	ll	ll	lm	lm	lm	lm	ll	lm	lm	ll	lm	ll	lm	lm	ll	ll	lm	lm	ll	ll	ll	lm	ll	lm	lm	lm	lm	ll	ll	ll
LG10_HB_1764	F_0829841_L10_37_1	LG10	<nnxnp>	{-1}	(nn,np)	np	nn	np	np	nn	np	np	nn	nn	nn	np	np	np	nn	np	nn	np	np	np	nn	nn	nn	nn	np	nn	np	np	nn	nn	nn	np	np	np	np	nn	nn	nn	np	nn	nn	nn	np	nn	nn
LG10_HB_1764	F_0829833_L10_37_1	LG10	<lmxll>	{1-}	(ll,lm])	ll	ll	ll	lm	ll	ll	lm	lm	ll	lm	ll	lm	ll	lm	lm	lm	ll	ll	ll	ll	lm	ll	ll	lm	ll	lm	ll	ll	lm	lm	ll	ll	lm	lm	lm	ll	lm	ll	ll	ll	ll	lm	lm	lm
R_16666886_L10_40_1	R_16666886_L10_40_1	LG10	<nnxnp>	{-1}	(nn,np)	np	nn	np	nn	nn	nn	np	nn	nn	nn	np	np	np	nn	nn	np	np	nn	nn	nn	np	nn	nn	np	nn	nn	nn	nn	nn	nn	np	np	nn	np	nn	nn	nn	np	nn	nn	np	nn	nn	nn
LG10_HB_1767	F_0831296_L10_40_1	LG10	<nnxnp>	{-1}	(nn,np)	np	nn	np	nn	nn	nn	np	nn	nn	nn	np	np	np	nn	nn	np	np	nn	nn	nn	np	nn	nn	np	nn	nn	nn	nn	nn	nn	np	np	nn	np	nn	nn	nn	np	nn	nn	np	nn	nn	nn
LG10_HB_1767	F_0831298_L10_40_1	LG10	<nnxnp>	{-1}	(nn,np)	np	nn	np	nn	nn	nn	np	nn	nn	nn	np	np	np	nn	nn	np	np	nn	nn	nn	np	nn	nn	np	nn	nn	nn	nn	nn	nn	np	np	nn	np	nn	nn	nn	np	nn	nn	np	nn	nn	nn
LG10_HB_1767	F_0831315_L10_40_1	LG10	<nnxnp>	{-1}	(nn,np)	np	nn	np	nn	nn	nn	np	nn	nn	nn	np	np	np	nn	nn	np	np	nn	nn	nn	np	nn	nn	np	nn	nn	nn	nn	nn	nn	np	np	nn	np	nn	nn	nn	np	nn	nn	np	nn	nn	nn
LG10_HB_1767	F_0831297_L10_40_1	LG10	<lmxll>	{1-}	(ll,lm])	ll	ll	ll	lm	lm	ll	ll	ll	ll	lm	ll	lm	ll	lm	lm	lm	ll	lm	lm	ll	lm	ll	ll	ll	ll	lm	ll	ll	lm	lm	ll	lm	ll	lm	lm	lm	lm	ll	ll	lm	ll	lm	ll	lm
LG10_HB_1767	F_0831317_L10_40_1	LG10	<lmxll>	{1-}	(ll,lm])	ll	ll	ll	lm	lm	ll	ll	ll	ll	lm	ll	lm	ll	lm	lm	lm	ll	lm	lm	ll	lm	ll	ll	ll	ll	lm	ll	ll	lm	lm	ll	lm	ll	lm	lm	lm	lm	ll	ll	lm	ll	lm	ll	lm
LG10_HB_1768	F_0831640_L10_40_1	LG10	<hkxhk>	{00}	(hh,hk,kk)	hk	kk	hk	hk	hk	kk	hk	kk	kk	hk	hk	hh	hk	hk	hk	hh	hk	hk	hk	kk	hh	kk	kk	hk	kk	hk	kk	kk	hk	hk	hk	hh	kk	hh	hh	hk	hk	hk	kk	hk	hk	hk	kk	hk
LG10_HB_1768	F_0831641_L10_40_1	LG10	<hkxhk>	{00}	(hh,hk,kk)	hk	kk	hk	hk	hk	kk	hk	kk	kk	hk	hk	hh	hk	hk	hk	hh	hk	hk	hk	kk	hh	kk	kk	hk	kk	hk	kk	kk	hk	hk	hk	hh	kk	hh	hh	hk	hk	hk	kk	hk	hk	hk	kk	hk
LG10_HB_1769	F_0832349_L10_40_1	LG10	<nnxnp>	{-1}	(nn,np)	np	nn	np	nn	nn	nn	np	nn	nn	nn	np	np	np	nn	nn	np	np	nn	nn	nn	np	nn	nn	np	nn	nn	nn	nn	nn	nn	np	np	nn	np	np	nn	nn	np	nn	nn	np	nn	nn	nn
LG10_HB_1770	F_0832819_L10_41_1	LG10	<hkxhk>	{01}	(hh,hk,kk)	kk	hk	kk	hh	hh	hk	kk	hk	hk	hh	kk	hk	kk	hh	hk	hk	kk	hh	hh	hk	hk	hk	hk	kk	hk	hh	hk	hk	hh	hh	kk	hk	hk	hk	hk	hh	hh	kk	hk	hh	kk	hh	hk	hh
LG10_HB_1770	F_0832811_L10_41_1	LG10	<nnxnp>	{-1}	(nn,np)	np	nn	np	nn	nn	nn	np	nn	nn	nn	np	np	np	nn	nn	np	np	nn	nn	nn	np	nn	nn	np	nn	nn	nn	nn	nn	nn	np	np	nn	np	np	nn	nn	np	nn	nn	np	nn	nn	nn
LG10_HB_1770	F_0832820_L10_41_1	LG10	<nnxnp>	{-1}	(nn,np)	np	nn	np	nn	nn	nn	np	nn	nn	nn	np	np	np	nn	nn	np	np	nn	nn	nn	np	nn	nn	np	nn	nn	nn	nn	nn	nn	np	np	nn	np	np	nn	nn	np	nn	nn	np	nn	nn	nn
LG10_HB_1773	F_0833930_L10_43_1	LG10	<nnxnp>	{-1}	(nn,np)	np	nn	np	nn	nn	nn	np	nn	nn	nn	np	np	np	nn	nn	np	np	nn	nn	nn	np	nn	nn	np	nn	nn	nn	nn	np	nn	nn	np	nn	np	np	nn	nn	np	nn	nn	np	nn	nn	nn
LG10_HB_1773	F_0833943_L10_43_1	LG10	<nnxnp>	{-1}	(nn,np)	np	nn	np	nn	nn	nn	np	nn	nn	nn	np	np	np	nn	nn	np	np	nn	nn	nn	np	nn	nn	np	nn	nn	nn	nn	np	nn	nn	np	nn	np	np	nn	nn	np	nn	nn	np	nn	nn	nn
LG10_HB_1775	F_0835176_L10_45_1	LG10	<lmxll>	{0-}	(ll,lm])	lm	lm	lm	lm	ll	lm	lm	lm	lm	ll	lm	ll	lm	ll	lm	lm	lm	ll	ll	lm	ll	lm	lm	lm	lm	lm	lm	lm	lm	ll	lm	ll	lm	ll	ll	ll	ll	lm	lm	ll	lm	ll	lm	ll
LG10_HB_1775.5	GD_00257_L10_PA	LG10	<hkxhk>	{00}	(hh,hk,kk)	kk	kk	kk	kk	hk	kk	hk	kk	kk	hk	hk	hh	hk	hk	kk	hk	kk	hk	hk	hk	hh	kk	kk	hk	hk	kk	kk	kk	hk	hk	kk	hh	kk	hh	hh	hk	hh	hk	kk	hk	kk	hk	kk	hk
LG10_HB_1775.5	R_28632998_L10_PA	LG10	<lmxll>	{0-}	(ll,lm])	ll	lm	lm	lm	ll	lm	lm	lm	lm	ll	lm	ll	lm	ll	lm	lm	lm	ll	ll	lm	ll	lm	lm	lm	lm	lm	lm	lm	lm	ll	lm	ll	lm	ll	ll	ll	ll	lm	lm	ll	lm	ll	lm	ll
LG10_HB_1778	F_0837574_L10_48_1	LG10	<lmxll>	{0-}	(ll,lm])	ll	lm	lm	lm	ll	lm	lm	lm	ll	ll	ll	ll	lm	ll	lm	ll	lm	ll	ll	lm	lm	lm	lm	lm	ll	lm	lm	lm	ll	ll	lm	ll	lm	ll	ll	ll	ll	lm	lm	ll	lm	ll	lm	ll
LG10_HB_1778	F_0837576_L10_48_1	LG10	<lmxll>	{0-}	(ll,lm])	ll	lm	lm	lm	ll	lm	lm	lm	ll	ll	ll	ll	lm	ll	lm	ll	lm	ll	ll	lm	lm	lm	lm	lm	ll	lm	lm	lm	ll	ll	lm	ll	lm	ll	ll	ll	ll	lm	lm	ll	lm	ll	lm	ll
LG10_HB_1778	F_0837578_L10_48_1	LG10	<lmxll>	{0-}	(ll,lm])	ll	lm	lm	lm	ll	lm	lm	lm	ll	ll	ll	ll	lm	ll	lm	ll	lm	ll	ll	lm	lm	lm	lm	lm	ll	lm	lm	lm	ll	ll	lm	ll	lm	ll	ll	ll	ll	lm	lm	ll	lm	ll	lm	ll
LG10_HB_1778	F_0837587_L10_48_1	LG10	<lmxll>	{0-}	(ll,lm])	ll	lm	lm	lm	ll	lm	lm	lm	ll	ll	ll	ll	lm	ll	lm	ll	lm	ll	ll	lm	lm	lm	lm	lm	ll	lm	lm	lm	ll	ll	lm	ll	lm	ll	ll	ll	ll	lm	lm	ll	lm	ll	lm	ll
LG10_HB_1778	F_0837602_L10_48_1	LG10	<lmxll>	{0-}	(ll,lm])	ll	lm	lm	lm	ll	lm	lm	lm	ll	ll	ll	ll	lm	ll	lm	ll	lm	ll	ll	lm	lm	lm	lm	lm	ll	lm	lm	lm	ll	ll	lm	ll	lm	ll	ll	ll	ll	lm	lm	ll	lm	ll	lm	ll
LG10_HB_1780	F_0838247_L10_49_1	LG10	<hkxhk>	{11}	(h-,kk)	h-	h-	h-	h-	kk	h-	h-	h-	h-	h-	kk	kk	h-	h-	h-	kk	h-	h-	h-	h-	h-	h-	h-	h-	kk	h-	h-	h-	kk	kk	h-	h-	h-	kk	kk	h-	kk	h-	h-	h-	h-	h-	h-	h-
LG10_HB_1781	F_0838422_L10_49_1	LG10	<nnxnp>	{-0}	(nn,np)	np	np	np	np	nn	np	nn	np	np	np	nn	nn	nn	np	np	nn	np	np	np	nn	nn	np	np	nn	nn	np	np	np	nn	nn	np	np	np	nn	nn	np	nn	nn	np	np	np	np	nn	np
LG10_HB_1781	F_0838432_L10_49_1	LG10	<lmxll>	{0-}	(ll,lm])	ll	lm	ll	lm	lm	lm	lm	lm	ll	ll	ll	ll	lm	ll	lm	ll	lm	ll	ll	lm	lm	lm	lm	lm	ll	lm	lm	lm	ll	ll	lm	ll	ll	ll	ll	ll	ll	lm	lm	ll	lm	ll	lm	ll
LG10_HB_1784_s26h1	F_0839802_L11_26_1	LG10	<lmxll>	{0-}	(ll,lm])	lm	lm	lm	ll	lm	lm	ll	ll	lm	ll	lm	ll	lm	ll	ll	ll	lm	lm	lm	lm	ll	lm	lm	ll	lm	ll	lm	lm	ll	ll	lm	lm	ll	ll	ll	lm	ll	lm	lm	lm	lm	ll	ll	ll
LG10_HB_2	F_0000044_L10_PA	LG10	<lmxll>	{0-}	(ll,lm])	ll	lm	lm	ll	lm	lm	ll	ll	lm	ll	lm	ll	lm	ll	ll	ll	lm	lm	lm	lm	ll	lm	lm	ll	ll	ll	lm	lm	ll	ll	ll	lm	ll	ll	ll	lm	ll	lm	lm	lm	lm	ll	ll	ll
LG10_HB_2	F_0000045_L10_PA	LG10	<lmxll>	{0-}	(ll,lm])	ll	lm	lm	ll	lm	lm	ll	ll	lm	ll	lm	ll	lm	ll	ll	ll	lm	lm	lm	lm	ll	lm	lm	ll	ll	ll	lm	lm	ll	ll	ll	lm	ll	ll	ll	lm	ll	lm	lm	lm	lm	ll	ll	ll
LG10_HB_20	F_0008614_L10_PA	LG10	<lmxll>	{1-}	(ll,lm])	ll	ll	ll	lm	ll	ll	lm	lm	ll	lm	ll	lm	ll	lm	lm	lm	ll	ll	ll	ll	lm	ll	ll	lm	ll	lm	ll	ll	lm	lm	ll	ll	lm	lm	lm	ll	lm	ll	ll	ll	ll	lm	lm	lm
LG10_HB_20	F_0008637_L10_PA	LG10	<lmxll>	{1-}	(ll,lm])	ll	ll	ll	lm	ll	ll	lm	lm	ll	lm	ll	lm	ll	lm	lm	lm	ll	ll	ll	ll	lm	ll	ll	lm	ll	lm	ll	ll	lm	lm	ll	ll	lm	lm	lm	ll	lm	ll	ll	ll	ll	lm	lm	lm
LG10_HB_21	F_0009209_L10_PA	LG10	<lmxll>	{0-}	(ll,lm])	lm	lm	lm	ll	lm	lm	ll	ll	lm	ll	lm	ll	lm	ll	ll	ll	lm	lm	lm	lm	ll	lm	lm	ll	lm	ll	lm	lm	ll	ll	lm	lm	ll	ll	ll	lm	ll	lm	lm	lm	lm	ll	ll	ll
LG10_HB_21	F_0009220_L10_PA	LG10	<nnxnp>	{-1}	(nn,np)	np	nn	np	np	nn	np	np	nn	nn	nn	np	np	np	nn	np	nn	np	np	np	nn	nn	nn	nn	np	nn	np	np	nn	nn	nn	np	np	np	np	np	nn	nn	np	nn	nn	nn	np	nn	nn
LG10_HB_21	F_0009207_L10_PA	LG10	<lmxll>	{1-}	(ll,lm])	--	--	--	lm	--	--	lm	lm	ll	lm	--	lm	--	lm	lm	lm	ll	ll	ll	ll	lm	ll	ll	lm	ll	lm	ll	ll	lm	lm	ll	ll	lm	lm	lm	--	lm	--	ll	--	ll	lm	lm	lm
LG10_HB_21	F_0009212_L10_PA	LG10	<lmxll>	{1-}	(ll,lm])	ll	ll	ll	lm	ll	ll	lm	lm	ll	lm	ll	lm	ll	lm	lm	lm	ll	ll	ll	ll	lm	ll	ll	lm	ll	lm	ll	ll	lm	lm	ll	ll	lm	lm	lm	ll	lm	ll	ll	ll	ll	lm	lm	lm
LG10_HB_21	F_0009214_L10_PA	LG10	<lmxll>	{1-}	(ll,lm])	ll	ll	ll	lm	ll	ll	lm	lm	ll	lm	ll	lm	ll	lm	lm	lm	ll	ll	ll	ll	lm	ll	ll	lm	ll	lm	ll	ll	lm	lm	ll	ll	lm	lm	lm	ll	lm	ll	ll	ll	ll	lm	lm	lm
LG10_HB_21	F_0009256_L10_PA	LG10	<lmxll>	{1-}	(ll,lm])	ll	ll	ll	lm	ll	ll	lm	lm	ll	lm	ll	lm	ll	lm	lm	lm	ll	ll	ll	ll	lm	ll	ll	lm	ll	lm	ll	ll	lm	lm	ll	ll	lm	lm	lm	ll	lm	ll	ll	ll	ll	lm	lm	lm
LG10_HB_21.5	R_7121587_L10_PA	LG10	<lmxll>	{0-}	(ll,lm])	lm	lm	lm	ll	lm	lm	ll	ll	lm	ll	lm	ll	lm	ll	ll	ll	lm	lm	lm	lm	ll	lm	lm	ll	lm	ll	lm	lm	ll	ll	lm	lm	ll	ll	ll	lm	ll	lm	lm	lm	lm	ll	ll	ll
LG10_HB_2107_s33h1	F_0964224_L3_33_1	LG10	<hkxhk>	{01}	(hh,hk,kk)	kk	hk	kk	hk	hh	hk	hk	hh	hk	hh	kk	hk	kk	hh	hk	hh	kk	hh	hk	hk	hh	hk	hk	hk	hk	hk	hk	hk	hh	hh	kk	kk	kk	hk	hh	hh	hh	kk	hk	hk	kk	hh	hh	hh
LG10_HB_22	F_0009743_L10_PA	LG10	<lmxll>	{1-}	(ll,lm])	ll	ll	ll	lm	ll	ll	lm	lm	ll	lm	ll	lm	ll	lm	lm	lm	ll	ll	ll	ll	lm	ll	ll	lm	ll	lm	ll	ll	lm	lm	ll	ll	lm	lm	lm	ll	lm	ll	ll	ll	ll	lm	lm	lm
LG10_HB_22	F_0009745_L10_PA	LG10	<lmxll>	{1-}	(ll,lm])	ll	ll	ll	lm	ll	ll	lm	lm	ll	lm	ll	lm	ll	lm	lm	lm	ll	ll	ll	ll	lm	ll	ll	lm	ll	lm	ll	ll	lm	lm	ll	ll	lm	lm	lm	ll	lm	ll	ll	ll	ll	lm	lm	lm
R_7179858_L10_PA	R_7179858_L10_PA	LG10	<lmxll>	{0-}	(ll,lm])	lm	lm	lm	ll	lm	lm	ll	ll	lm	ll	lm	ll	lm	ll	ll	ll	lm	lm	lm	lm	ll	lm	lm	ll	lm	ll	lm	lm	ll	ll	lm	lm	ll	ll	ll	lm	ll	lm	lm	lm	lm	ll	ll	ll
LG10_HB_2268_s33h1	F_1023006_L8_33_1	LG10	<lmxll>	{0-}	(ll,lm])	lm	lm	lm	ll	lm	lm	ll	ll	lm	ll	lm	ll	lm	ll	ll	ll	lm	lm	lm	lm	ll	lm	lm	ll	lm	ll	lm	lm	ll	ll	lm	lm	ll	ll	ll	lm	ll	lm	lm	lm	lm	ll	ll	ll
LG10_HB_2269_s33h1	F_1023458_L8_33_1	LG10	<hkxhk>	{00}	(hh,hk,kk)	hk	kk	hk	hh	kk	kk	hh	hk	kk	hk	hk	hh	hk	hk	hh	hk	hk	hk	kk	kk	hk	kk	kk	hh	kk	hh	hk	kk	hk	hk	hk	hk	hh	hh	hk	kk	hk	hk	kk	kk	kk	hh	hk	hk
LG10_HB_23	F_0010475_L10_PA	LG10	<hkxhk>	{11}	(hh,hk,kk)	hk	hh	hk	kk	hh	hk	kk	hk	hh	hk	hk	kk	hk	hk	kk	hk	hk	hk	hk	hh	hk	hh	hh	kk	hh	kk	hk	hh	hk	hk	hk	hk	kk	kk	kk	hh	hk	hk	hh	hh	hh	kk	hk	hk
LG10_HB_23	F_0010446_L10_PA	LG10	<lmxll>	{1-}	(ll,lm])	ll	ll	ll	lm	ll	ll	lm	lm	ll	lm	ll	lm	ll	lm	lm	lm	ll	ll	ll	ll	lm	ll	ll	lm	ll	lm	ll	ll	lm	lm	ll	ll	lm	lm	lm	ll	lm	ll	ll	ll	ll	lm	lm	lm
LG10_HB_23	F_0010458_L10_PA	LG10	<lmxll>	{1-}	(ll,lm])	ll	ll	ll	lm	ll	ll	lm	lm	ll	lm	ll	lm	ll	lm	lm	lm	ll	ll	ll	ll	lm	ll	ll	lm	ll	lm	ll	ll	lm	lm	ll	ll	lm	lm	lm	ll	lm	ll	ll	ll	ll	lm	lm	lm
LG10_HB_2317_s30h1	$F_1048043y_LG10	LG10	<efxeg>	{10}	[ee,ef,eg,fg]	ee	eg	ee	ef	fg	eg	ee	eg	eg	fg	ee	ef	ee	fg	fg	fg	ee	fg	fg	eg	ef	eg	eg	ef	eg	fg	eg	eg	fg	fg	ee	ef	eg	ef	fg	fg	fg	ee	eg	eg	ee	fg	fg	fg
LG10_HB_2317_s30h1	F_1048063_L9_30_1	LG10	<hkxhk>	{10}	(hh,hk,kk)	hh	hk	hh	hk	kk	hk	hh	hk	hk	kk	hh	hk	hh	kk	kk	kk	hh	kk	kk	hk	hk	hk	hk	hk	hk	kk	hk	hk	kk	kk	hh	hk	hk	hk	kk	kk	kk	hh	hk	hk	hh	kk	kk	kk
LG10_HB_2317_s30h1	F_1048041_L9_30_1	LG10	<lmxll>	{1-}	(ll,lm])	ll	ll	ll	lm	lm	ll	ll	ll	ll	lm	ll	lm	ll	lm	lm	lm	ll	lm	lm	ll	lm	ll	ll	lm	ll	lm	ll	ll	lm	lm	ll	lm	ll	lm	lm	lm	lm	ll	ll	ll	ll	lm	lm	lm
LG10_HB_2317_s30h1	F_1048047_L9_30_1	LG10	<lmxll>	{1-}	(ll,lm])	ll	ll	ll	lm	lm	ll	ll	ll	ll	lm	ll	lm	ll	lm	lm	lm	ll	lm	lm	ll	lm	ll	ll	lm	ll	lm	ll	ll	lm	lm	ll	lm	ll	lm	lm	lm	lm	ll	ll	ll	ll	lm	lm	lm
LG10_HB_2317_s30h1	F_1048040_L9_30_1	LG10	<nnxnp>	{-0}	(nn,np)	nn	np	nn	nn	np	np	nn	np	np	np	nn	nn	nn	np	np	np	nn	np	np	np	nn	np	np	nn	np	np	np	np	np	np	nn	nn	np	nn	np	np	np	nn	np	np	nn	np	np	np
LG10_HB_2329_s57h2	F_1052762_L10_57_2	LG10	<lmxll>	{1-}	(ll,lm])	ll	ll	ll	lm	ll	ll	lm	lm	ll	lm	ll	lm	ll	lm	lm	lm	ll	ll	ll	ll	lm	ll	ll	lm	ll	lm	ll	ll	lm	lm	ll	ll	lm	lm	lm	ll	lm	ll	ll	ll	ll	lm	lm	lm
LG10_HB_2330_s57h2	F_1052855_L10_57_2	LG10	<nnxnp>	{-1}	(nn,np)	np	nn	np	np	nn	nn	np	nn	nn	nn	np	np	np	nn	nn	nn	np	nn	nn	nn	nn	nn	nn	np	nn	np	nn	nn	nn	nn	np	np	np	np	nn	nn	nn	np	nn	nn	np	nn	nn	nn
LG10_HB_2330_s57h2	F_1052863_L10_57_2	LG10	<nnxnp>	{-1}	(nn,np)	np	nn	np	np	nn	nn	np	nn	nn	nn	np	np	np	nn	nn	nn	np	nn	nn	nn	nn	nn	nn	np	nn	np	nn	nn	nn	nn	np	np	np	np	nn	nn	nn	np	nn	nn	np	nn	nn	nn
LG10_HB_2330_s57h2	F_1052854_L10_57_2	LG10	<hkxhk>	{00}	(hh,hk,kk)	hk	kk	hk	hh	hk	kk	hh	kk	kk	hk	hk	hh	hk	hk	hk	hk	hk	hk	hk	kk	hk	kk	kk	hh	kk	hh	kk	kk	hk	hk	hk	hh	hk	hh	hk	hk	hk	hk	kk	kk	hk	hk	hk	hk
LG10_HB_2330_s57h2	F_1052872_L10_57_2	LG10	<hkxhk>	{01}	(hh,hk,kk)	kk	hk	kk	hk	hh	hk	hk	hk	hk	hh	kk	hk	kk	hh	hh	hh	kk	hh	hh	hk	hh	hk	hk	hk	hk	hk	hk	hk	hh	hh	kk	hk	kk	hk	hh	hh	hh	kk	hk	hk	kk	hh	hh	hh
LG10_HB_2330_s57h2	F_1052858_L10_57_2	LG10	<lmxll>	{1-}	(ll,lm])	ll	ll	ll	lm	lm	ll	lm	ll	ll	lm	ll	lm	ll	lm	lm	lm	ll	lm	lm	ll	lm	ll	ll	lm	ll	lm	ll	ll	lm	lm	ll	lm	ll	lm	lm	lm	lm	ll	ll	ll	ll	lm	lm	lm
LG10_HB_2333_s69h2	F_1054784_L10_69_2	LG10	<lmxll>	{0-}	(ll,lm])	ll	lm	lm	lm	ll	lm	lm	lm	lm	ll	lm	ll	lm	ll	lm	ll	lm	ll	ll	lm	ll	lm	lm	lm	lm	lm	lm	lm	lm	ll	lm	ll	lm	ll	ll	ll	ll	lm	lm	ll	lm	ll	lm	ll
LG10_HB_2333_s69h2	F_1054785_L10_69_2	LG10	<lmxll>	{0-}	(ll,lm])	ll	lm	lm	lm	ll	lm	lm	lm	lm	ll	lm	ll	lm	ll	lm	ll	lm	ll	ll	lm	ll	lm	lm	lm	lm	lm	lm	lm	lm	ll	lm	ll	lm	ll	ll	ll	ll	lm	lm	ll	lm	ll	lm	ll
F_1055259_L10_71_2	F_1055259_L10_71_2	LG10	<nnxnp>	{-0}	(nn,np)	np	np	np	np	nn	np	nn	np	np	np	nn	nn	nn	np	np	nn	np	np	np	nn	nn	np	np	nn	nn	np	np	np	nn	nn	np	np	np	nn	nn	np	nn	nn	np	np	np	np	nn	np
LG10_HB_2385_s60h2	$F_1067928y_LG10	LG10	<hkxhk>	{01}	(h-,kk)	kk	h-	kk	h-	h-	h-	kk	h-	h-	h-	kk	h-	kk	h-	h-	h-	kk	h-	h-	h-	h-	h-	h-	h-	h-	h-	h-	h-	h-	h-	kk	h-	h-	h-	h-	h-	h-	kk	h-	h-	kk	h-	h-	h-
LG10_HB_2385_s60h2	F_1067940_L14_60_2	LG10	<hkxhk>	{01}	(h-,kk)	kk	h-	kk	h-	h-	h-	kk	h-	h-	h-	kk	h-	kk	h-	h-	h-	kk	h-	h-	h-	h-	h-	h-	h-	h-	h-	h-	h-	h-	h-	kk	h-	h-	h-	h-	h-	h-	kk	h-	h-	kk	h-	h-	h-
LG10_HB_2385_s60h2	F_1067947_L14_60_2	LG10	<hkxhk>	{01}	(h-,kk)	kk	h-	kk	h-	h-	h-	kk	h-	h-	h-	kk	h-	kk	h-	h-	h-	kk	h-	h-	h-	h-	h-	h-	h-	h-	h-	--	h-	h-	h-	kk	h-	h-	h-	h-	h-	h-	kk	h-	h-	kk	h-	h-	h-
LG10_HB_2465_s51h2	F_1086045_L2_51_2	LG10	<hkxhk>	{01}	(hh,hk,kk)	kk	hk	kk	hk	hk	hk	hk	hh	hk	hh	kk	hk	kk	hh	hk	hh	kk	kk	hk	hk	hh	hk	hk	hk	hk	hk	hk	hk	hh	hh	kk	kk	kk	hk	hh	hh	hh	kk	hk	hk	kk	hk	hh	hh
LG10_HB_2465_s51h2	F_1086046_L2_51_2	LG10	<hkxhk>	{01}	(hh,hk,kk)	kk	hk	kk	hk	hk	hk	hk	hh	hk	hh	kk	hk	kk	hh	hk	hh	kk	kk	hk	hk	hh	hk	hk	hk	hk	hk	hk	hk	hh	hh	kk	kk	kk	hk	hh	hh	hh	kk	hk	hk	kk	hk	hh	hh
LG10_HB_2465_s51h2	F_1086040_L2_51_2	LG10	<nnxnp>	{-1}	(nn,np)	np	nn	np	np	nn	nn	np	nn	nn	nn	np	np	np	nn	np	nn	np	np	nn	nn	nn	nn	nn	np	nn	np	nn	nn	nn	nn	np	np	np	np	nn	nn	nn	np	nn	nn	np	np	nn	nn
LG10_HB_2469_s63h2	F_1087359_L3_63_2	LG10	<lmxll>	{1-}	(ll,lm])	ll	ll	ll	lm	lm	ll	ll	ll	ll	lm	ll	lm	ll	lm	lm	lm	ll	lm	lm	ll	lm	ll	ll	ll	ll	lm	ll	ll	lm	lm	ll	lm	ll	lm	lm	lm	lm	ll	ll	lm	ll	lm	ll	lm
LG10_HB_2469_s63h2	F_1087355_L3_63_2	LG10	<lmxll>	{1-}	(ll,lm])	ll	ll	ll	lm	lm	ll	ll	ll	ll	lm	ll	lm	ll	lm	lm	lm	ll	lm	lm	ll	lm	ll	ll	ll	ll	lm	ll	ll	lm	lm	ll	lm	ll	lm	lm	lm	lm	ll	ll	lm	ll	lm	ll	lm
LG10_HB_2528_s62h2	$F_1100858y_LG10	LG10	<lmxll>	{0-}	(ll,lm])	lm	lm	lm	ll	lm	lm	ll	ll	lm	ll	lm	ll	lm	ll	ll	ll	lm	lm	lm	lm	ll	lm	lm	ll	lm	ll	lm	lm	ll	ll	lm	lm	ll	ll	ll	lm	ll	lm	lm	lm	lm	ll	ll	ll
LG10_HB_2528_s62h2	F_1100846_L8_62_2	LG10	<nnxnp>	{-0}	(nn,np)	nn	np	nn	nn	np	np	nn	np	np	np	nn	nn	nn	np	nn	np	nn	nn	np	np	np	np	np	nn	np	nn	nn	np	np	np	nn	nn	nn	nn	np	np	np	nn	np	np	np	nn	np	np
F_1106430_L9_46_2	F_1106430_L9_46_2	LG10	<nnxnp>	{-0}	(nn,np)	nn	np	nn	nn	np	np	nn	np	np	np	nn	nn	nn	np	np	np	nn	np	np	np	nn	np	np	nn	np	np	np	np	np	np	nn	nn	np	nn	np	np	np	nn	np	np	nn	np	np	np
LG10_HB_2566_s73h3	F_1107370_L10_73_3	LG10	<hkxhk>	{11}	(hh,hk,kk)	hk	hh	hk	kk	hk	hh	hk	hh	hh	hk	hk	kk	hk	hk	hk	hk	hk	hk	hk	hh	kk	hh	hh	kk	hh	hk	hh	hh	hk	hk	hk	kk	hk	kk	hk	hk	hk	hk	hh	hh	hk	hk	hk	hk
LG10_HB_2566_s73h3	F_1107365_L10_73_3	LG10	<lmxll>	{1-}	(ll,lm])	ll	ll	ll	lm	lm	ll	ll	ll	ll	lm	ll	lm	ll	lm	lm	lm	ll	lm	lm	ll	lm	ll	ll	lm	ll	lm	ll	ll	lm	lm	ll	lm	ll	lm	lm	lm	lm	ll	ll	ll	ll	lm	lm	lm
LG10_HB_2566_s73h3	F_1107373_L10_73_3	LG10	<lmxll>	{1-}	(ll,lm])	ll	ll	ll	lm	lm	ll	ll	ll	ll	lm	ll	lm	ll	lm	lm	lm	ll	lm	lm	ll	lm	ll	ll	lm	ll	lm	ll	ll	lm	lm	ll	lm	ll	lm	lm	lm	lm	ll	ll	ll	ll	lm	lm	lm
LG10_HB_2569_s76h3	F_1107552_L10_76_3	LG10	<lmxll>	{0-}	(ll,lm])	lm	lm	lm	ll	ll	lm	lm	lm	lm	ll	lm	ll	lm	ll	lm	ll	lm	ll	ll	lm	ll	lm	lm	lm	lm	ll	lm	lm	ll	ll	lm	ll	lm	ll	ll	ll	ll	lm	lm	ll	lm	ll	lm	ll
LG10_HB_2569_s76h3	F_1107554_L10_76_3	LG10	<lmxll>	{0-}	(ll,lm])	lm	lm	lm	ll	ll	lm	lm	lm	lm	ll	lm	ll	lm	ll	lm	ll	lm	ll	ll	lm	ll	lm	lm	lm	lm	ll	lm	lm	ll	ll	lm	ll	lm	ll	ll	ll	ll	lm	lm	ll	lm	ll	lm	ll
LG10_HB_2571_s82h3	F_1107794_L10_82_3	LG10	<lmxll>	{0-}	(ll,lm])	ll	lm	lm	lm	ll	lm	lm	lm	ll	ll	ll	ll	lm	ll	lm	ll	lm	ll	ll	lm	lm	lm	lm	lm	ll	lm	lm	lm	ll	ll	lm	ll	lm	ll	ll	ll	ll	lm	lm	ll	lm	ll	lm	ll
LG10_HB_26	F_0011658_L10_PA	LG10	<lmxll>	{1-}	(ll,lm])	ll	ll	ll	lm	lm	ll	ll	ll	ll	lm	ll	--	ll	lm	lm	lm	ll	lm	lm	ll	lm	ll	ll	lm	ll	lm	ll	ll	lm	lm	ll	lm	ll	lm	lm	lm	lm	ll	ll	ll	ll	lm	lm	lm
LG10_HB_26	F_0011664_L10_PA	LG10	<hkxhk>	{10}	(hh,hk,kk)	hh	hk	hh	hk	kk	hk	hh	hk	hk	kk	hh	hk	hh	kk	kk	kk	hh	kk	kk	hk	hk	hk	hk	hk	hk	kk	hk	hk	kk	kk	hh	hk	hh	hk	kk	kk	kk	hh	hk	hk	hh	kk	kk	kk
LG10_HB_26	F_0011645_L10_PA	LG10	<nnxnp>	{-0}	(nn,np)	nn	np	nn	nn	np	np	nn	np	np	np	nn	nn	nn	np	np	np	nn	np	np	np	nn	np	np	nn	np	np	np	np	np	np	nn	nn	nn	nn	np	np	np	nn	np	np	nn	np	np	np
LG10_HB_26	F_0011662_L10_PA	LG10	<nnxnp>	{-0}	(nn,np)	nn	np	nn	nn	np	np	nn	np	np	np	nn	nn	nn	np	np	np	nn	np	np	np	nn	np	np	nn	np	np	np	np	np	np	nn	nn	nn	nn	np	np	np	nn	np	np	nn	np	np	np
LG10_HB_26	F_0011697_L10_PA	LG10	<nnxnp>	{-0}	(nn,np)	nn	np	nn	nn	np	np	nn	np	np	np	nn	nn	nn	np	np	np	nn	np	np	np	nn	np	np	nn	np	np	np	np	np	np	nn	nn	nn	nn	np	np	np	nn	np	np	nn	np	np	np
LG10_HB_26	F_0011683_L10_PA	LG10	<lmxll>	{1-}	(ll,lm])	ll	ll	ll	lm	lm	ll	ll	ll	ll	lm	ll	lm	ll	lm	lm	lm	ll	lm	lm	ll	lm	ll	ll	lm	ll	lm	ll	ll	lm	lm	ll	lm	ll	lm	lm	lm	lm	ll	ll	ll	ll	lm	lm	lm
LG10_HB_2604_s40h3	F_1115484_L4_40_3	LG10	<hkxhk>	{10}	(hh,hk,kk)	hh	hk	hh	hk	kk	hk	hk	kk	hk	kk	hh	hk	hh	kk	hk	kk	hh	kk	hk	hk	kk	hk	hk	hk	hk	hk	hk	hk	kk	kk	hh	hh	hh	hk	kk	kk	kk	hh	hk	hk	hh	kk	kk	kk
LG10_HB_2604_s40h3	F_1115486_L4_40_3	LG10	<hkxhk>	{01}	(hh,hk,kk)	kk	hk	kk	hk	hh	hk	hk	hh	hk	hh	kk	hk	kk	hh	hk	hh	kk	hh	hk	hk	hh	hk	hk	hk	hk	hk	hk	hk	hh	hh	kk	kk	kk	hk	hh	hh	hh	kk	hk	hk	kk	hh	hh	hh
LG10_HB_267	F_0120444_L12_PA	LG10	<lmxll>	{0-}	(ll,lm])	lm	lm	lm	ll	lm	lm	ll	ll	lm	ll	lm	ll	lm	ll	ll	ll	lm	lm	lm	lm	ll	lm	lm	ll	lm	ll	lm	lm	ll	ll	lm	lm	lm	ll	ll	ll	ll	lm	lm	lm	lm	ll	ll	ll
LG10_HB_267	F_0120463_L12_PA	LG10	<lmxll>	{0-}	(ll,lm])	lm	lm	lm	ll	lm	lm	ll	ll	lm	ll	lm	ll	lm	ll	ll	ll	lm	lm	lm	lm	ll	lm	lm	ll	lm	ll	lm	lm	ll	ll	lm	lm	lm	ll	ll	ll	ll	lm	lm	lm	lm	ll	ll	ll
LG10_HB_267	F_0120453_L12_PA	LG10	<nnxnp>	{-1}	(nn,np)	np	nn	np	np	nn	nn	np	nn	nn	nn	np	np	np	nn	np	nn	np	np	nn	nn	nn	nn	nn	np	nn	np	nn	nn	nn	nn	np	np	np	np	nn	nn	nn	np	nn	nn	np	np	nn	nn
LG10_HB_269	F_0121827_L12_PA	LG10	<nnxnp>	{-0}	(nn,np)	nn	np	nn	nn	np	np	nn	np	np	np	nn	nn	nn	np	nn	np	nn	nn	np	np	np	np	np	nn	np	nn	--	np	np	np	nn	nn	nn	nn	np	--	np	nn	np	np	nn	nn	np	np
LG10_HB_269	F_0121825_L12_PA	LG10	<nnxnp>	{-0}	(nn,np)	nn	np	nn	nn	np	np	nn	np	np	np	nn	nn	nn	np	nn	np	nn	nn	np	np	np	np	np	nn	np	nn	np	np	np	np	nn	nn	nn	nn	np	np	np	nn	np	np	nn	nn	np	np
LG10_HB_27	F_0012362_L10_PA	LG10	<hkxhk>	{01}	(hh,hk,kk)	kk	hk	kk	hk	hh	hk	kk	hk	hk	hh	kk	hk	kk	hh	hh	hh	kk	hh	hh	hk	hk	hk	hk	hk	hk	hh	hk	hk	hh	hh	kk	hk	kk	hk	hh	hh	hh	kk	hk	hk	kk	hh	hh	hh
LG10_HB_27	R_8544939_L10_PA	LG10	<hkxhk>	{01}	(hh,hk,kk)	kk	hk	kk	hk	hh	hk	kk	hk	hk	hh	kk	hk	kk	hh	hh	hh	kk	hh	hh	hk	hk	hk	hk	hk	hk	hh	hk	hk	hh	hh	kk	hk	kk	hk	hh	hh	hh	kk	hk	hk	kk	hh	hh	hh
LG10_HB_27	F_0012361_L10_PA	LG10	<nnxnp>	{-0}	(nn,np)	nn	np	nn	nn	np	np	nn	np	np	np	nn	nn	nn	np	np	np	nn	np	np	np	nn	np	np	nn	np	np	np	np	np	np	nn	nn	nn	nn	np	np	np	nn	np	np	nn	np	np	np
LG10_HB_27	F_0012368_L10_PA	LG10	<lmxll>	{1-}	(ll,lm])	ll	ll	ll	lm	lm	ll	ll	ll	ll	lm	ll	lm	ll	lm	lm	lm	ll	lm	lm	ll	lm	ll	ll	lm	ll	lm	ll	ll	lm	lm	ll	lm	ll	lm	lm	lm	lm	ll	ll	ll	ll	lm	lm	lm
LG10_HB_270	F_0122289_L12_PA	LG10	<hkxhk>	{00}	(hh,hk,kk)	hk	kk	hk	hh	kk	kk	hh	hk	kk	hk	hk	hh	hk	--	hh	hk	hk	hk	kk	kk	hk	kk	kk	hh	kk	hh	hk	kk	hk	hk	hk	hk	hk	hh	hk	kk	hk	hk	kk	kk	hk	hh	hk	hk
LG10_HB_270	F_0122283_L12_PA	LG10	<lmxll>	{0-}	(ll,lm])	lm	lm	lm	ll	lm	lm	ll	ll	lm	ll	lm	ll	lm	ll	ll	ll	lm	lm	lm	lm	ll	lm	lm	ll	lm	ll	lm	lm	ll	ll	lm	lm	lm	ll	ll	lm	ll	lm	lm	lm	lm	ll	ll	ll
LG10_HB_271	F_0122478_L12_PA	LG10	<lmxll>	{0-}	(ll,lm])	lm	lm	lm	ll	lm	lm	ll	ll	lm	--	lm	ll	lm	ll	ll	--	lm	lm	lm	lm	--	lm	lm	ll	lm	ll	lm	lm	ll	ll	lm	lm	lm	ll	ll	lm	ll	lm	lm	lm	lm	ll	ll	--
LG10_HB_271	F_0122452_L12_PA	LG10	<nnxnp>	{-0}	(nn,np)	nn	np	nn	nn	--	np	nn	np	np	np	nn	nn	nn	np	nn	np	nn	nn	np	--	np	--	np	nn	np	nn	nn	np	np	np	nn	nn	nn	nn	np	np	np	nn	np	--	nn	nn	np	np
LG10_HB_271	F_0122469_L12_PA	LG10	<nnxnp>	{-0}	(nn,np)	nn	np	nn	nn	np	np	nn	np	np	np	nn	nn	nn	np	nn	np	nn	nn	np	np	np	--	np	nn	np	nn	nn	np	np	np	nn	nn	nn	nn	np	np	np	nn	np	np	nn	nn	np	np
LG10_HB_271	F_0122473_L12_PA	LG10	<nnxnp>	{-0}	(nn,np)	nn	np	nn	nn	np	np	nn	np	np	np	nn	nn	nn	np	nn	np	nn	nn	np	np	np	np	np	nn	np	nn	nn	np	np	np	nn	nn	nn	nn	np	np	np	nn	np	np	nn	nn	np	np
LG10_HB_28	F_0013168_L10_PA	LG10	<nnxnp>	{-1}	(nn,np)	np	nn	np	np	nn	nn	np	nn	nn	nn	np	np	np	nn	nn	nn	np	nn	nn	nn	nn	nn	nn	np	nn	np	nn	nn	nn	nn	np	np	np	np	nn	nn	nn	np	nn	nn	np	nn	nn	nn
LG10_HB_28	F_0013167_L10_PA	LG10	<hkxhk>	{11}	(hh,hk,kk)	hk	hh	hk	kk	hk	hh	hk	hh	hh	hk	hk	kk	hk	hk	hk	hk	hk	hk	hk	hh	hk	hh	hh	kk	hh	kk	hh	hh	hk	hk	hk	kk	hk	kk	hk	hk	hk	hk	hh	hh	hk	hk	hk	hk
LG10_HB_28	F_0013159_L10_PA	LG10	<lmxll>	{1-}	(ll,lm])	ll	ll	ll	lm	lm	ll	ll	ll	ll	lm	ll	lm	ll	lm	lm	lm	ll	lm	lm	ll	lm	ll	ll	lm	ll	lm	ll	ll	lm	lm	ll	lm	ll	lm	lm	lm	lm	ll	ll	ll	ll	lm	lm	lm
LG10_HB_28	F_0013184_L10_PA	LG10	<lmxll>	{0-}	(ll,lm])	lm	lm	lm	ll	ll	lm	lm	lm	lm	ll	lm	ll	lm	ll	ll	ll	lm	ll	ll	lm	ll	lm	lm	ll	lm	ll	lm	lm	ll	ll	lm	ll	lm	ll	ll	ll	ll	lm	lm	lm	lm	ll	ll	ll
LG10_HB_28	F_0013192_L10_PA	LG10	<lmxll>	{0-}	(ll,lm])	lm	lm	lm	ll	ll	lm	lm	lm	lm	ll	lm	ll	lm	ll	ll	ll	lm	ll	ll	lm	ll	lm	lm	ll	lm	ll	lm	lm	ll	ll	lm	ll	lm	ll	ll	ll	ll	lm	lm	lm	lm	ll	ll	ll
LG10_HB_3	F_0000521_L10_PA	LG10	<lmxll>	{1-}	(ll,lm])	lm	ll	ll	lm	ll	ll	lm	lm	ll	lm	ll	lm	ll	lm	lm	lm	ll	ll	ll	ll	lm	ll	ll	lm	lm	lm	ll	ll	lm	lm	lm	ll	lm	lm	lm	ll	lm	ll	ll	ll	ll	lm	lm	lm
LG10_HB_3	F_0000524_L10_PA	LG10	<lmxll>	{0-}	(ll,lm])	ll	lm	lm	ll	lm	lm	ll	ll	lm	ll	lm	ll	lm	ll	ll	ll	lm	lm	lm	lm	ll	lm	lm	ll	ll	ll	lm	lm	ll	ll	ll	lm	ll	ll	ll	lm	ll	lm	lm	lm	lm	ll	ll	ll
LG10_HB_30	F_0014146_L10_PA	LG10	<hkxhk>	{01}	(hh,hk,kk)	kk	hk	kk	hk	hh	hk	hk	hh	hk	hh	kk	hk	kk	hh	hk	hh	kk	hh	hk	hk	hh	hk	hk	hk	hk	hk	hk	hk	hh	hh	kk	hk	kk	hk	hh	hh	hh	kk	hk	hk	kk	hh	hh	hh
LG10_HB_30	F_0014148_L10_PA	LG10	<hkxhk>	{01}	(hh,hk,kk)	kk	hk	kk	hk	hh	hk	hk	hh	hk	hh	kk	hk	kk	hh	hk	hh	kk	hh	hk	hk	hh	hk	hk	hk	hk	hk	hk	hk	hh	hh	kk	hk	kk	hk	hh	hh	hh	kk	hk	hk	kk	hh	hh	hh
LG10_HB_30	F_0014150_L10_PA	LG10	<hkxhk>	{10}	(hh,hk,kk)	hh	hk	hh	hk	kk	hk	hk	kk	hk	kk	hh	hk	hh	kk	hk	kk	hh	kk	hk	hk	kk	hk	hk	hk	hk	hk	hk	hk	kk	kk	hh	hk	hh	hk	kk	kk	kk	hh	hk	hk	hh	kk	kk	kk
LG10_HB_3056_s49h1	R_36033314_L10_49_1	LG10	<lmxll>	{0-}	(ll,lm])	ll	lm	lm	lm	ll	lm	lm	lm	lm	ll	lm	ll	lm	ll	lm	lm	lm	ll	ll	lm	ll	lm	lm	lm	lm	lm	lm	lm	lm	ll	lm	ll	lm	ll	ll	ll	ll	lm	lm	ll	lm	ll	lm	ll
R_28610777_L10_45_1	R_28610777_L10_45_1	LG10	<lmxll>	{0-}	(ll,lm])	lm	lm	lm	lm	ll	lm	lm	lm	lm	ll	lm	ll	lm	ll	lm	lm	lm	ll	ll	lm	ll	lm	lm	lm	lm	lm	lm	lm	lm	ll	lm	ll	lm	ll	ll	ll	ll	lm	lm	ll	lm	ll	lm	ll
R_34936228_L10_48_1	R_34936228_L10_48_1	LG10	<lmxll>	{0-}	(ll,lm])	ll	lm	lm	lm	ll	lm	lm	lm	ll	ll	ll	ll	lm	ll	lm	ll	lm	ll	ll	lm	lm	lm	lm	lm	ll	lm	lm	lm	ll	ll	lm	ll	lm	ll	ll	ll	ll	lm	lm	ll	lm	ll	lm	ll
R_7167616_L10_33_1	R_7167616_L10_33_1	LG10	<nnxnp>	{-0}	(nn,np)	nn	np	nn	nn	np	nn	nn	np	np	np	nn	nn	nn	np	nn	np	nn	nn	nn	np	np	np	np	nn	np	nn	nn	np	np	np	nn	nn	nn	nn	nn	np	np	nn	np	np	np	nn	np	np
LG10_HB_3061_s47h1	R_32402084_L10_47_1	LG10	<lmxll>	{0-}	(ll,lm])	ll	lm	lm	lm	ll	lm	lm	lm	lm	ll	ll	ll	lm	ll	lm	ll	lm	ll	ll	lm	ll	lm	lm	lm	lm	lm	lm	lm	lm	ll	lm	ll	lm	ll	ll	ll	ll	lm	lm	ll	lm	ll	lm	ll
LG10_HB_3064_s33h1	R_8508757_L10_33_1	LG10	<lmxll>	{1-}	(ll,lm])	ll	ll	ll	lm	lm	ll	ll	ll	ll	lm	ll	lm	ll	lm	lm	lm	ll	lm	lm	ll	lm	ll	ll	lm	ll	lm	ll	ll	lm	lm	ll	lm	ll	lm	lm	lm	lm	ll	ll	ll	ll	lm	lm	lm
R_20013910_L10_40_1	R_20013910_L10_40_1	LG10	<lmxll>	{1-}	(ll,lm])	ll	ll	ll	lm	lm	ll	ll	ll	ll	lm	ll	lm	ll	lm	ll	lm	ll	lm	lm	ll	lm	ll	ll	ll	ll	lm	ll	ll	lm	lm	ll	lm	ll	lm	lm	lm	lm	ll	ll	lm	ll	lm	ll	lm
R_9480406_L10_PA	R_9480406_L10_PA	LG10	<lmxll>	{0-}	(ll,lm])	lm	lm	lm	ll	lm	lm	ll	ll	lm	ll	lm	ll	lm	ll	ll	ll	lm	lm	lm	lm	ll	lm	lm	ll	lm	ll	lm	lm	ll	ll	lm	lm	ll	ll	ll	lm	ll	lm	lm	lm	lm	ll	ll	ll
LG10_HB_3073	R_10692889_L10_PA	LG10	<lmxll>	{0-}	(ll,lm])	lm	lm	lm	ll	lm	lm	ll	ll	lm	ll	lm	ll	lm	ll	ll	ll	lm	lm	lm	lm	ll	lm	lm	ll	lm	ll	lm	lm	ll	ll	lm	lm	ll	ll	ll	lm	ll	lm	lm	lm	lm	ll	ll	ll
LG10_HB_3073	GD_00875_L10_PA	LG10	<lmxll>	{1-}	(ll,lm])	ll	ll	ll	lm	ll	ll	lm	lm	ll	lm	ll	lm	ll	lm	lm	lm	ll	ll	ll	ll	lm	ll	ll	lm	ll	lm	ll	ll	lm	lm	ll	ll	lm	lm	lm	ll	lm	ll	ll	ll	ll	lm	lm	lm
LG10_HB_3077	R_12451235_L10_PA	LG10	<lmxll>	{0-}	(ll,lm])	lm	lm	lm	ll	lm	lm	ll	ll	lm	ll	lm	ll	lm	ll	ll	ll	lm	lm	lm	lm	ll	lm	lm	ll	lm	ll	lm	lm	ll	ll	lm	lm	ll	ll	ll	lm	ll	lm	lm	lm	lm	ll	ll	ll
LG10_HB_3116	GD_00604_L10_PA	LG10	<lmxll>	{1-}	(ll,lm])	lm	ll	lm	ll	ll	ll	ll	ll	lm	lm	lm	lm	ll	lm	ll	lm	ll	lm	lm	ll	ll	ll	ll	ll	lm	ll	ll	ll	lm	lm	ll	lm	lm	lm	lm	lm	lm	ll	ll	lm	ll	lm	ll	lm
LG10_HB_3116	R_37031349_L10_PA	LG10	<lmxll>	{0-}	(ll,lm])	ll	lm	ll	lm	lm	lm	lm	lm	ll	ll	ll	ll	lm	ll	lm	ll	lm	ll	ll	lm	lm	lm	lm	lm	ll	lm	lm	lm	ll	ll	lm	ll	ll	ll	ll	ll	ll	lm	lm	ll	lm	ll	lm	ll
LG10_HB_32	F_0014531_L10_PA	LG10	<nnxnp>	{-1}	(nn,np)	np	nn	np	np	nn	np	np	nn	nn	nn	np	np	np	nn	np	nn	np	np	np	nn	nn	nn	nn	np	nn	np	np	nn	nn	nn	np	np	np	np	nn	nn	nn	np	nn	nn	nn	np	nn	nn
LG10_HB_32	F_0014567_L10_PA	LG10	<nnxnp>	{-1}	(nn,np)	np	nn	np	np	nn	np	np	nn	nn	nn	np	np	np	nn	np	nn	np	np	np	nn	nn	nn	nn	np	nn	np	np	nn	nn	nn	np	np	np	np	nn	nn	nn	np	nn	nn	nn	np	nn	nn
LG10_HB_32	F_0014551_L10_PA	LG10	<lmxll>	{1-}	(ll,lm])	ll	ll	ll	lm	ll	ll	lm	lm	ll	lm	ll	lm	ll	lm	lm	lm	ll	ll	ll	ll	lm	ll	ll	lm	ll	lm	ll	ll	lm	lm	ll	ll	lm	lm	lm	ll	lm	ll	ll	ll	ll	lm	lm	lm
GD_01867_L10_PA	GD_01867_L10_PA	LG10	<nnxnp>	{-1}	(nn,np)	np	nn	np	np	nn	np	np	nn	nn	nn	np	np	np	nn	np	nn	np	np	np	nn	nn	nn	nn	np	nn	np	np	nn	nn	nn	np	np	np	np	nn	nn	nn	np	nn	nn	nn	np	nn	nn
LG10_HB_33	F_0014725_L10_PA	LG10	<hkxhk>	{11}	(hh,hk,kk)	hk	hh	hk	kk	hh	hk	kk	hk	hh	hk	hk	kk	hk	hk	kk	hk	hk	hk	hk	hh	hk	hh	hh	kk	hh	kk	hk	hh	hk	hk	hk	hk	kk	kk	hk	hh	hk	hk	hh	hh	hh	kk	hk	hk
LG10_HB_33	F_0014728_L10_PA	LG10	<nnxnp>	{-1}	(nn,np)	np	nn	np	np	nn	np	np	nn	nn	nn	np	np	np	nn	np	nn	np	np	np	nn	nn	nn	nn	np	nn	np	np	nn	nn	nn	np	np	np	np	nn	nn	nn	np	nn	nn	nn	np	nn	nn
LG10_HB_33	F_0014747_L10_PA	LG10	<nnxnp>	{-1}	(nn,np)	np	nn	np	np	nn	np	np	nn	nn	nn	np	np	np	nn	np	nn	np	np	np	nn	nn	nn	nn	np	nn	np	np	nn	nn	nn	np	np	np	np	nn	nn	nn	np	nn	nn	nn	np	nn	nn
LG10_HB_33	R_10765940_L10_PA	LG10	<nnxnp>	{-1}	(nn,np)	np	nn	np	np	nn	np	np	nn	nn	nn	np	np	np	nn	np	nn	np	np	np	nn	nn	nn	nn	np	nn	np	np	nn	nn	nn	np	np	np	np	nn	nn	nn	np	nn	nn	nn	np	nn	nn
LG10_HB_33	F_0014721_L10_PA	LG10	<lmxll>	{1-}	(ll,lm])	ll	ll	ll	lm	ll	ll	lm	lm	ll	lm	ll	lm	ll	lm	lm	lm	ll	ll	ll	ll	lm	ll	ll	lm	ll	lm	ll	ll	lm	lm	ll	ll	lm	lm	lm	ll	lm	ll	ll	ll	ll	lm	lm	lm
LG10_HB_33	F_0014722_L10_PA	LG10	<lmxll>	{1-}	(ll,lm])	ll	ll	ll	lm	ll	ll	lm	lm	ll	lm	ll	lm	ll	lm	lm	lm	ll	ll	ll	ll	lm	ll	ll	lm	ll	lm	ll	ll	lm	lm	ll	ll	lm	lm	lm	ll	lm	ll	ll	ll	ll	lm	lm	lm
LG10_HB_33.5	R_13033111_L10_PA	LG10	<hkxhk>	{00}	(hh,hk,kk)	hk	kk	hk	hh	kk	hk	hh	hk	kk	hk	hk	hh	hk	hk	hh	hk	hk	hk	hk	kk	hk	kk	kk	hh	kk	hh	hk	kk	hk	hk	hk	hk	hh	hh	hk	kk	hk	hk	kk	kk	kk	hh	hk	hk
LG10_HB_33.5	R_13016569_L10_PA	LG10	<nnxnp>	{-0}	(nn,np)	nn	np	nn	nn	np	nn	nn	np	np	np	nn	nn	nn	np	nn	np	nn	nn	nn	np	np	np	np	nn	np	nn	nn	np	np	np	nn	nn	nn	nn	np	np	np	nn	np	np	np	nn	np	np
LG10_HB_35	F_0015682_L10_PA	LG10	<lmxll>	{0-}	(ll,lm])	lm	lm	lm	ll	lm	lm	ll	ll	lm	ll	lm	ll	lm	ll	ll	ll	lm	lm	lm	lm	ll	lm	lm	ll	lm	ll	lm	lm	ll	ll	lm	lm	ll	ll	ll	lm	ll	lm	lm	lm	lm	ll	ll	ll
LG10_HB_35	R_11942818_L10_PA	LG10	<lmxll>	{0-}	(ll,lm])	lm	lm	lm	ll	lm	lm	ll	ll	lm	ll	lm	ll	lm	ll	ll	ll	lm	lm	lm	lm	ll	lm	lm	ll	lm	ll	lm	lm	ll	ll	lm	lm	ll	ll	ll	lm	ll	lm	lm	lm	lm	ll	ll	ll
LG10_HB_35	F_0015674_L10_PA	LG10	<nnxnp>	{-0}	(nn,np)	nn	np	nn	nn	np	np	nn	np	np	np	nn	nn	nn	np	nn	np	nn	nn	--	np	np	np	np	nn	np	nn	nn	np	np	np	nn	nn	nn	nn	np	np	np	nn	np	np	np	nn	np	np
LG10_HB_35	F_0015689_L10_PA	LG10	<nnxnp>	{-0}	(nn,np)	nn	np	nn	nn	np	np	nn	np	np	np	nn	nn	nn	np	nn	np	nn	nn	np	np	np	np	np	nn	np	nn	nn	np	np	np	nn	nn	nn	nn	np	np	np	nn	np	np	np	nn	np	np
LG10_HB_35.5	R_12055755_L10_PA	LG10	<hkxhk>	{00}	(hh,hk,kk)	hk	kk	hk	hh	kk	kk	hh	hk	kk	hk	hk	hh	hk	hk	hh	hk	hk	hk	kk	kk	hk	kk	kk	hh	kk	hh	hk	kk	hk	hk	hk	hk	hh	hh	hk	kk	hk	hk	kk	kk	kk	hh	hk	hk
LG10_HB_36	F_0015910_L10_PA	LG10	<lmxll>	{0-}	(ll,lm])	lm	lm	lm	ll	lm	lm	ll	ll	lm	ll	lm	ll	lm	ll	ll	ll	lm	lm	lm	lm	ll	lm	lm	ll	lm	ll	lm	lm	ll	ll	lm	lm	ll	ll	ll	lm	ll	lm	lm	lm	lm	ll	ll	ll
LG10_HB_36	F_0015919_L10_PA	LG10	<lmxll>	{0-}	(ll,lm])	lm	lm	lm	ll	lm	lm	ll	ll	lm	ll	lm	ll	lm	ll	ll	ll	lm	lm	lm	lm	ll	lm	lm	ll	lm	ll	lm	lm	ll	ll	lm	lm	ll	ll	ll	lm	ll	lm	lm	lm	lm	ll	ll	ll
LG10_HB_36	F_0015893_L10_PA	LG10	<nnxnp>	{-0}	(nn,np)	nn	np	nn	nn	np	np	nn	np	np	np	nn	nn	nn	np	nn	np	nn	nn	np	np	np	np	np	nn	np	nn	nn	np	np	np	nn	nn	nn	nn	np	np	np	nn	np	np	np	nn	np	np
LG10_HB_37	F_0016482_L10_PA	LG10	<lmxll>	{0-}	(ll,lm])	lm	lm	lm	ll	lm	lm	ll	ll	lm	ll	lm	ll	lm	ll	ll	ll	lm	lm	lm	lm	ll	lm	lm	ll	lm	ll	lm	lm	ll	ll	lm	lm	ll	ll	ll	lm	ll	lm	lm	lm	lm	ll	ll	ll
LG10_HB_37	F_0016491_L10_PA	LG10	<lmxll>	{0-}	(ll,lm])	lm	lm	lm	ll	lm	lm	ll	ll	lm	ll	lm	ll	lm	ll	ll	ll	lm	lm	lm	lm	ll	lm	lm	ll	lm	ll	lm	lm	ll	ll	lm	lm	ll	ll	ll	lm	ll	lm	lm	lm	lm	ll	ll	ll
LG10_HB_37	R_12422488_L10_PA	LG10	<lmxll>	{0-}	(ll,lm])	lm	lm	lm	ll	lm	lm	ll	ll	lm	ll	lm	ll	lm	ll	ll	ll	lm	lm	lm	lm	ll	lm	lm	ll	lm	ll	lm	lm	ll	ll	lm	lm	ll	ll	ll	lm	ll	lm	lm	lm	lm	ll	ll	ll
LG10_HB_37	F_0016473_L10_PA	LG10	<hkxhk>	{00}	(hh,hk,kk)	hk	kk	hk	hh	kk	kk	hh	hk	kk	hk	hk	hh	hk	hk	hh	hk	hk	hk	hk	kk	hk	kk	kk	hh	kk	hh	hk	kk	hk	hk	hk	hk	hh	hh	hk	kk	hk	hk	kk	kk	kk	hh	hk	hk
LG10_HB_38	F_0016741_L10_PA	LG10	<nnxnp>	{-1}	(nn,np)	np	nn	np	np	nn	np	np	nn	nn	nn	np	np	np	nn	np	nn	np	np	np	nn	nn	nn	nn	np	nn	np	np	nn	nn	nn	np	np	np	np	nn	nn	nn	np	nn	nn	nn	np	nn	nn
LG10_HB_39	F_0017214_L10_PA	LG10	<lmxll>	{0-}	(ll,lm])	lm	lm	lm	ll	lm	lm	ll	ll	lm	ll	lm	ll	lm	ll	ll	ll	lm	lm	lm	lm	ll	lm	lm	ll	lm	ll	lm	lm	ll	ll	lm	lm	ll	ll	ll	lm	ll	lm	lm	lm	lm	ll	ll	ll
LG10_HB_39	F_0017217_L10_PA	LG10	<hkxhk>	{01}	(hh,hk,kk)	kk	hk	kk	hk	hk	kk	hk	hh	hk	hh	kk	hk	kk	hh	hk	hh	kk	kk	kk	hk	hh	hk	hk	hk	hk	hk	kk	hk	hh	hh	kk	kk	hk	hk	hh	hk	hh	kk	hk	hk	hk	hk	hh	hh
LG10_HB_39	F_0017215_L10_PA	LG10	<nnxnp>	{-1}	(nn,np)	np	nn	np	np	nn	np	np	nn	nn	nn	np	np	np	nn	np	nn	np	np	np	nn	nn	nn	nn	np	nn	np	np	nn	nn	nn	np	np	np	np	nn	nn	nn	np	nn	nn	nn	np	nn	nn
LG10_HB_39	R_13071892_L10_PA	LG10	<nnxnp>	{-1}	(nn,np)	np	nn	np	np	nn	np	np	nn	nn	nn	np	np	np	nn	np	nn	np	np	np	nn	nn	nn	nn	np	nn	np	np	nn	nn	nn	np	np	np	np	nn	nn	nn	np	nn	nn	nn	np	nn	nn
LG10_HB_4	GD_01789_L10_PA	LG10	<lmxll>	{0-}	(ll,lm])	ll	lm	lm	ll	lm	lm	ll	ll	lm	ll	lm	ll	lm	ll	ll	ll	lm	lm	lm	lm	ll	lm	lm	ll	ll	ll	lm	lm	ll	ll	ll	lm	ll	ll	ll	lm	ll	lm	lm	lm	lm	ll	ll	ll
LG10_HB_40	F_0017894_L10_PA	LG10	<hkxhk>	{01}	(hh,hk,kk)	kk	hk	kk	hk	hh	hk	hk	hh	hk	hh	kk	hk	kk	hh	hh	hh	kk	hh	hk	hk	hh	hk	hk	hk	hk	hk	hk	hk	hh	hh	kk	hk	kk	hk	hh	hh	hh	kk	hk	hk	kk	hh	hh	hh
LG10_HB_40	F_0017897_L10_PA	LG10	<hkxhk>	{10}	(hh,hk,kk)	hh	hk	hh	hk	kk	hk	hk	kk	hk	kk	hh	hk	hh	kk	kk	kk	hh	kk	hk	hk	kk	hk	hk	hk	hk	hk	hk	hk	kk	kk	hh	hk	hh	hk	kk	kk	kk	hh	hk	hk	hh	kk	kk	kk
LG10_HB_40	F_0017889_L10_PA	LG10	<nnxnp>	{-0}	(nn,np)	nn	np	nn	nn	np	np	nn	np	np	np	nn	nn	nn	np	np	np	nn	np	np	np	np	np	np	nn	np	nn	np	np	np	np	nn	nn	nn	nn	np	np	np	nn	np	np	nn	np	np	np
LG10_HB_4005	FEM_cg_1	LG10	<lmxll>	{1-}	(ll,lm])	lm	ll	lm	ll	ll	ll	ll	ll	lm	lm	lm	lm	ll	lm	ll	lm	ll	lm	lm	ll	ll	ll	ll	ll	lm	ll	ll	ll	lm	lm	ll	lm	lm	lm	lm	lm	lm	ll	ll	lm	ll	lm	ll	lm
LG10_HB_4005	FEM_cg_3	LG10	<lmxll>	{1-}	(ll,lm])	lm	ll	lm	ll	ll	ll	ll	ll	lm	lm	lm	lm	ll	lm	ll	lm	ll	lm	lm	ll	ll	ll	ll	ll	lm	ll	ll	ll	lm	lm	ll	lm	lm	lm	lm	lm	lm	ll	ll	lm	ll	lm	ll	lm
LG10_HB_4007	FEM_cg_11	LG10	<nnxnp>	{-1}	(nn,np)	np	nn	np	nn	nn	nn	np	nn	nn	nn	np	np	np	nn	nn	np	np	nn	nn	nn	np	nn	nn	np	nn	nn	nn	nn	nn	nn	np	np	nn	np	np	nn	nn	np	nn	nn	np	nn	nn	nn
LG10_HB_4007	FEM_cg_13	LG10	<nnxnp>	{-1}	(nn,np)	np	nn	np	nn	nn	nn	np	nn	nn	nn	np	np	np	nn	nn	np	np	nn	nn	nn	np	nn	nn	np	nn	nn	nn	nn	nn	nn	np	np	nn	np	np	nn	nn	np	nn	nn	np	nn	nn	nn
LG10_HB_4007	FEM_cg_17	LG10	<nnxnp>	{-1}	(nn,np)	np	nn	np	nn	nn	nn	np	nn	nn	nn	np	np	np	nn	nn	np	np	nn	nn	nn	np	nn	nn	np	nn	nn	nn	nn	nn	nn	np	np	nn	np	np	nn	nn	np	nn	nn	np	nn	nn	nn
LG10_HB_4007	FEM_cg_18	LG10	<nnxnp>	{-1}	(nn,np)	np	nn	np	nn	nn	nn	np	nn	nn	nn	np	np	np	nn	nn	np	np	nn	nn	nn	np	nn	nn	np	nn	nn	nn	nn	nn	nn	np	np	nn	np	np	nn	nn	np	nn	nn	np	nn	nn	nn
LG10_HB_4007	FEM_cg_19	LG10	<lmxll>	{1-}	(ll,lm])	ll	ll	ll	lm	lm	ll	ll	ll	ll	lm	ll	lm	ll	lm	ll	lm	ll	lm	lm	ll	lm	ll	ll	ll	ll	lm	ll	ll	lm	lm	ll	lm	ll	lm	lm	lm	lm	ll	ll	lm	ll	lm	ll	lm
LG10_HB_4007	FEM_cg_19-bis	LG10	<lmxll>	{1-}	(ll,lm])	ll	ll	ll	lm	lm	ll	ll	ll	ll	lm	ll	lm	ll	lm	ll	lm	ll	lm	lm	ll	lm	ll	ll	ll	ll	lm	ll	ll	lm	lm	ll	lm	ll	lm	lm	lm	lm	ll	ll	lm	ll	lm	ll	lm
LG10_HB_4007	FEM_cg_21	LG10	<nnxnp>	{-1}	(nn,np)	np	nn	np	nn	nn	nn	np	nn	nn	nn	np	np	np	nn	nn	np	np	nn	nn	nn	np	nn	nn	np	nn	nn	nn	nn	nn	nn	np	np	nn	np	np	nn	nn	np	nn	nn	np	nn	nn	nn
LG10_HB_4007	FEM_cg_9	LG10	<nnxnp>	{-1}	(nn,np)	np	nn	np	nn	nn	nn	np	nn	nn	nn	np	np	np	nn	nn	np	np	nn	nn	nn	np	nn	nn	np	nn	nn	nn	nn	nn	nn	np	np	nn	np	np	nn	nn	np	nn	nn	np	nn	nn	nn
LG10_HB_41.5	R_14656450_L10_PA	LG10	<hkxhk>	{10}	(hh,hk,kk)	hh	hk	hh	hk	kk	hk	hh	hk	hk	kk	hh	hk	hh	kk	kk	kk	hh	kk	kk	hk	hk	hk	hk	hk	hk	kk	hk	hk	kk	kk	hh	hk	hk	hk	kk	kk	kk	hh	hk	hk	hh	kk	kk	kk
LG10_HB_41.5	R_14712598_L10_PA	LG10	<hkxhk>	{01}	(hh,hk,kk)	kk	hk	kk	hk	hh	hk	kk	hk	hk	hh	kk	hk	kk	hh	hh	hh	kk	hh	hh	hk	hk	hk	hk	hk	hk	hh	hk	hk	hh	hh	kk	hk	hk	hk	hh	hh	hh	kk	hk	hk	kk	hh	hh	hh
LG10_HB_42	F_0018991_L10_PA	LG10	<hkxhk>	{10}	(hh,hk,kk)	hh	hk	hh	hk	kk	hk	hh	hk	hk	kk	hh	hk	hh	kk	kk	kk	hh	kk	kk	hk	hk	hk	hk	hk	hk	kk	hk	hk	kk	kk	hh	hk	hk	hk	kk	kk	kk	hh	hk	hk	hh	kk	kk	kk
LG10_HB_42	F_0018994_L10_PA	LG10	<nnxnp>	{-0}	(nn,np)	nn	np	nn	nn	np	np	nn	np	np	np	nn	nn	nn	np	np	np	nn	np	np	np	nn	np	np	nn	np	np	np	np	np	np	nn	nn	np	nn	np	np	np	nn	np	np	nn	np	np	np
LG10_HB_47	F_0021362_L10_PA	LG10	<lmxll>	{1-}	(ll,lm])	ll	ll	ll	lm	lm	ll	ll	ll	ll	lm	ll	lm	ll	lm	lm	lm	ll	lm	lm	ll	lm	ll	ll	lm	ll	lm	ll	ll	lm	lm	ll	lm	ll	lm	lm	lm	lm	ll	ll	ll	ll	lm	lm	lm
LG10_HB_47	F_0021352_L10_PA	LG10	<hkxhk>	{00}	(hh,hk,kk)	hk	kk	hk	hh	hk	kk	hk	kk	kk	hk	hk	hh	hk	hk	hk	hh	hk	hk	hk	kk	hh	kk	kk	hh	kk	hk	kk	kk	hk	hk	hk	hh	kk	hh	hk	hk	hk	hk	kk	kk	hk	hk	hk	hk
LG10_HB_47	F_0021345_L10_PA	LG10	<nnxnp>	{-0}	(nn,np)	nn	np	nn	nn	np	np	nn	np	np	np	nn	nn	nn	np	np	nn	nn	np	np	np	nn	np	np	nn	np	np	np	np	np	np	nn	nn	np	nn	np	np	np	nn	np	np	nn	np	np	np
LG10_HB_47	F_0021357_L10_PA	LG10	<nnxnp>	{-0}	(nn,np)	nn	np	nn	nn	np	np	nn	np	np	np	nn	nn	nn	np	np	nn	nn	np	np	np	nn	np	np	nn	np	np	np	np	np	np	nn	nn	np	nn	np	np	np	nn	np	np	nn	np	np	np
LG10_HB_47	F_0021360_L10_PA	LG10	<nnxnp>	{-0}	(nn,np)	nn	np	nn	nn	np	np	nn	np	np	np	nn	nn	nn	np	np	nn	nn	np	np	np	nn	np	np	nn	np	np	np	np	np	np	nn	nn	np	nn	np	np	np	nn	np	np	nn	np	np	np
LG10_HB_47	F_0021361_L10_PA	LG10	<nnxnp>	{-0}	(nn,np)	nn	np	nn	nn	np	np	nn	np	np	np	nn	nn	nn	np	np	nn	nn	np	np	np	nn	np	np	nn	np	np	np	np	np	np	nn	nn	np	nn	np	np	np	nn	np	np	nn	np	np	np
LG10_HB_47	F_0021367_L10_PA	LG10	<nnxnp>	{-0}	(nn,np)	nn	np	nn	nn	np	np	nn	np	np	np	nn	nn	nn	np	np	nn	nn	np	np	np	nn	np	np	nn	np	np	np	np	np	np	nn	nn	np	nn	np	np	np	nn	np	np	nn	np	np	np
LG10_HB_474	F_0216372_L14_PA	LG10	<lmxll>	{1-}	(ll,lm])	lm	ll	ll	lm	ll	ll	lm	lm	ll	lm	ll	lm	ll	lm	lm	lm	ll	ll	ll	ll	lm	ll	ll	lm	lm	lm	ll	ll	lm	lm	lm	ll	lm	lm	lm	ll	lm	ll	ll	ll	ll	lm	lm	lm
LG10_HB_474	F_0216376_L14_PA	LG10	<lmxll>	{1-}	(ll,lm])	lm	ll	ll	lm	ll	ll	lm	lm	ll	lm	ll	lm	ll	lm	lm	lm	ll	ll	ll	ll	lm	ll	ll	lm	lm	lm	ll	ll	lm	lm	lm	ll	lm	lm	lm	ll	lm	ll	ll	ll	ll	lm	lm	lm
LG10_HB_474	F_0216378_L14_PA	LG10	<lmxll>	{0-}	(ll,lm])	ll	lm	lm	ll	lm	lm	ll	ll	lm	ll	lm	ll	lm	ll	ll	ll	lm	lm	lm	lm	ll	lm	lm	ll	ll	ll	lm	lm	ll	ll	ll	lm	ll	ll	ll	lm	ll	lm	lm	lm	lm	ll	ll	ll
LG10_HB_474	F_0216380_L14_PA	LG10	<lmxll>	{0-}	(ll,lm])	ll	lm	lm	ll	lm	lm	ll	ll	lm	ll	lm	ll	lm	ll	ll	ll	lm	lm	lm	lm	ll	lm	lm	ll	ll	ll	lm	lm	ll	ll	ll	lm	ll	ll	ll	lm	ll	lm	lm	lm	lm	ll	ll	ll
LG10_HB_48	F_0021653_L10_PA	LG10	<nnxnp>	{-1}	(nn,np)	np	nn	np	np	nn	nn	np	nn	nn	nn	np	np	np	nn	nn	np	np	nn	nn	nn	np	nn	nn	np	nn	nn	nn	nn	nn	nn	np	np	nn	np	nn	nn	nn	np	nn	nn	np	nn	nn	nn
LG10_HB_48	F_0021654_L10_PA	LG10	<nnxnp>	{-1}	(nn,np)	np	nn	np	np	nn	nn	np	nn	nn	nn	np	np	np	nn	nn	np	np	nn	nn	nn	np	nn	nn	np	nn	nn	nn	nn	nn	nn	np	np	nn	np	nn	nn	nn	np	nn	nn	np	nn	nn	nn
LG10_HB_48	F_0021657_L10_PA	LG10	<nnxnp>	{-1}	(nn,np)	np	nn	np	np	nn	nn	np	nn	nn	nn	np	np	np	nn	nn	np	np	nn	nn	nn	np	nn	nn	np	nn	nn	nn	nn	nn	nn	np	np	nn	np	nn	nn	nn	np	nn	nn	np	nn	nn	nn
LG10_HB_48	F_0021659_L10_PA	LG10	<nnxnp>	{-1}	(nn,np)	np	nn	np	np	nn	nn	np	nn	nn	nn	np	np	np	nn	nn	np	np	nn	nn	nn	np	nn	nn	np	nn	nn	nn	nn	nn	nn	np	np	nn	np	nn	nn	nn	np	nn	nn	np	nn	nn	nn
LG10_HB_48	F_0021665_L10_PA	LG10	<nnxnp>	{-1}	(nn,np)	np	nn	np	np	nn	nn	np	nn	nn	nn	np	np	np	nn	nn	np	np	nn	nn	nn	np	nn	nn	np	nn	nn	nn	nn	nn	nn	np	np	nn	np	nn	nn	nn	np	nn	nn	np	nn	nn	nn
LG10_HB_48	R_16552378_L10_PA	LG10	<nnxnp>	{-1}	(nn,np)	np	nn	np	np	nn	nn	np	nn	nn	nn	np	np	np	nn	nn	np	np	nn	nn	nn	np	nn	nn	np	nn	nn	nn	nn	nn	nn	np	np	nn	np	nn	nn	nn	np	nn	nn	np	nn	nn	nn
LG10_HB_48	R_16552411_L10_PA	LG10	<nnxnp>	{-1}	(nn,np)	np	nn	np	np	nn	nn	np	nn	nn	nn	np	np	np	nn	nn	np	np	nn	nn	nn	np	nn	nn	np	nn	nn	nn	nn	nn	nn	np	np	nn	np	nn	nn	nn	np	nn	nn	np	nn	nn	nn
LG10_HB_49	F_0022000_L10_PA	LG10	<lmxll>	{1-}	(ll,lm])	ll	ll	ll	lm	lm	ll	ll	ll	ll	lm	ll	lm	ll	lm	lm	lm	ll	lm	lm	ll	lm	ll	ll	lm	ll	lm	ll	ll	lm	lm	ll	lm	ll	lm	lm	lm	lm	ll	ll	ll	ll	lm	ll	lm
LG10_HB_49	F_0022001_L10_PA	LG10	<lmxll>	{1-}	(ll,lm])	ll	ll	ll	lm	lm	ll	ll	ll	ll	lm	ll	lm	ll	lm	lm	lm	ll	lm	lm	ll	lm	ll	ll	lm	ll	lm	ll	ll	lm	lm	ll	lm	ll	lm	lm	lm	lm	ll	ll	ll	ll	lm	ll	lm
LG10_HB_49	R_16718103_L10_PA	LG10	<lmxll>	{1-}	(ll,lm])	ll	ll	ll	lm	lm	ll	ll	ll	ll	lm	ll	lm	ll	lm	lm	lm	ll	lm	lm	ll	lm	ll	ll	lm	ll	lm	ll	ll	lm	lm	ll	lm	ll	lm	lm	lm	lm	ll	ll	ll	ll	lm	ll	lm
LG10_HB_49	R_16720641_L10_PA	LG10	<lmxll>	{0-}	(ll,lm])	lm	lm	lm	ll	ll	lm	lm	lm	lm	ll	lm	ll	lm	ll	ll	ll	lm	ll	ll	lm	ll	lm	lm	ll	lm	ll	lm	lm	ll	ll	lm	ll	lm	ll	ll	ll	ll	lm	lm	lm	lm	ll	lm	ll
LG10_HB_49	R_16726719_L10_PA	LG10	<lmxll>	{1-}	(ll,lm])	ll	ll	ll	lm	lm	ll	ll	ll	ll	lm	ll	lm	ll	lm	lm	lm	ll	lm	lm	ll	lm	ll	ll	lm	ll	lm	ll	ll	lm	lm	ll	lm	ll	lm	lm	lm	lm	ll	ll	ll	ll	lm	ll	lm
LG10_HB_49.5	R_16729529_L10_PA	LG10	<lmxll>	{1-}	(ll,lm])	ll	ll	ll	lm	lm	ll	ll	ll	ll	lm	ll	lm	ll	lm	lm	lm	ll	lm	lm	ll	lm	ll	ll	lm	ll	lm	ll	ll	lm	lm	ll	lm	ll	lm	lm	lm	lm	ll	ll	ll	ll	lm	ll	lm
LG10_HB_49.8	R_17043353_L10_PA	LG10	<lmxll>	{0-}	(ll,lm])	lm	lm	lm	ll	ll	lm	lm	lm	lm	ll	lm	ll	lm	ll	ll	ll	lm	ll	ll	lm	ll	lm	lm	ll	lm	ll	lm	lm	ll	ll	lm	ll	lm	ll	ll	ll	ll	lm	lm	ll	lm	ll	lm	ll
LG10_HB_5	F_0000870_L10_PA	LG10	<lmxll>	{1-}	(ll,lm])	lm	ll	ll	lm	ll	ll	lm	lm	ll	lm	ll	lm	ll	lm	lm	lm	ll	ll	ll	ll	lm	ll	ll	lm	lm	lm	ll	ll	lm	lm	lm	ll	lm	lm	lm	ll	lm	ll	ll	ll	ll	lm	lm	lm
LG10_HB_50	F_0022308_L10_PA	LG10	<lmxll>	{1-}	(ll,lm])	ll	ll	ll	lm	lm	ll	ll	ll	ll	lm	ll	lm	ll	lm	lm	lm	ll	lm	lm	ll	lm	ll	ll	lm	ll	lm	ll	ll	lm	lm	ll	lm	ll	lm	lm	lm	lm	ll	ll	lm	ll	lm	ll	lm
LG10_HB_50	F_0022301_L10_PA	LG10	<lmxll>	{1-}	(ll,lm])	ll	ll	ll	lm	lm	ll	ll	ll	ll	lm	ll	lm	ll	lm	lm	lm	ll	lm	lm	ll	lm	ll	ll	lm	ll	lm	ll	ll	lm	lm	ll	lm	ll	lm	lm	lm	lm	ll	ll	lm	ll	lm	ll	lm
LG10_HB_50	F_0022314_L10_PA	LG10	<nnxnp>	{-0}	(nn,np)	nn	np	nn	np	np	np	nn	np	np	np	nn	nn	nn	np	np	nn	nn	np	np	np	nn	np	np	nn	np	np	np	np	np	np	nn	nn	np	nn	np	np	np	nn	np	np	nn	np	np	np
LG10_HB_50	R_17032808_L10_PA	LG10	<lmxll>	{1-}	(ll,lm])	ll	ll	ll	lm	lm	ll	ll	ll	ll	lm	ll	lm	ll	lm	lm	lm	ll	lm	lm	ll	lm	ll	ll	lm	ll	lm	ll	ll	lm	lm	ll	lm	ll	lm	lm	lm	lm	ll	ll	lm	ll	lm	ll	lm
LG10_HB_50	R_17036268_L10_PA	LG10	<lmxll>	{1-}	(ll,lm])	ll	ll	ll	lm	lm	ll	ll	ll	ll	lm	ll	lm	ll	lm	lm	lm	ll	lm	lm	ll	lm	ll	ll	lm	ll	lm	ll	ll	lm	lm	ll	lm	ll	lm	lm	lm	lm	ll	ll	lm	ll	lm	ll	lm
LG10_HB_51	F_0023032_L10_PA	LG10	<lmxll>	{0-}	(ll,lm])	lm	lm	lm	ll	ll	lm	lm	lm	lm	ll	lm	ll	lm	ll	ll	ll	lm	ll	ll	lm	ll	lm	lm	ll	lm	ll	lm	lm	ll	ll	lm	ll	lm	ll	ll	ll	ll	lm	lm	ll	lm	ll	lm	ll
LG10_HB_51	F_0023045_L10_PA	LG10	<lmxll>	{1-}	(ll,lm])	ll	ll	ll	lm	lm	ll	ll	ll	ll	lm	ll	lm	ll	lm	lm	lm	ll	lm	lm	ll	lm	ll	ll	lm	ll	lm	ll	ll	lm	lm	ll	lm	ll	lm	lm	lm	lm	ll	ll	lm	ll	lm	ll	lm
LG10_HB_514	F_0235556_L14_PA	LG10	<lmxll>	{1-}	(ll,lm])	ll	ll	ll	lm	lm	ll	ll	ll	ll	lm	ll	lm	ll	lm	lm	lm	ll	lm	lm	ll	lm	ll	ll	lm	ll	lm	ll	ll	lm	lm	ll	lm	ll	lm	lm	lm	lm	ll	ll	ll	ll	lm	lm	lm
LG10_HB_514	F_0235542_L14_PA	LG10	<nnxnp>	{-1}	(nn,np)	np	nn	np	np	nn	nn	np	nn	nn	nn	np	np	np	nn	nn	nn	np	nn	nn	nn	np	nn	nn	np	nn	nn	nn	nn	nn	nn	np	np	nn	np	nn	nn	nn	np	nn	nn	np	nn	nn	nn
LG10_HB_514	F_0235585_L14_PA	LG10	<nnxnp>	{-0}	(nn,np)	nn	np	nn	nn	np	np	nn	np	np	np	nn	nn	nn	np	np	np	nn	np	np	np	nn	np	np	nn	np	np	np	np	np	np	nn	nn	np	nn	np	np	np	nn	np	np	nn	np	np	np
LG10_HB_515	F_0236106_L14_PA	LG10	<lmxll>	{1-}	(ll,lm])	ll	ll	ll	lm	lm	ll	ll	ll	ll	lm	ll	lm	ll	lm	lm	lm	ll	lm	lm	ll	lm	ll	ll	lm	ll	lm	ll	ll	lm	lm	ll	lm	ll	lm	lm	lm	lm	ll	ll	ll	ll	lm	lm	lm
LG10_HB_52	GD_01987_L10_PA	LG10	<lmxll>	{1-}	(ll,lm])	ll	ll	ll	lm	lm	ll	ll	ll	ll	lm	ll	lm	ll	lm	lm	lm	ll	lm	lm	ll	lm	ll	ll	lm	ll	lm	ll	ll	lm	lm	ll	lm	ll	lm	lm	lm	lm	ll	ll	lm	ll	lm	ll	lm
LG10_HB_52	F_0023486_L10_PA	LG10	<nnxnp>	{-1}	(nn,np)	np	nn	np	nn	nn	nn	np	nn	nn	nn	np	np	np	nn	nn	np	np	nn	nn	nn	np	nn	nn	np	nn	nn	nn	nn	nn	nn	np	np	nn	np	nn	nn	nn	np	nn	nn	np	nn	nn	nn
LG10_HB_52	F_0023491_L10_PA	LG10	<nnxnp>	{-1}	(nn,np)	np	nn	np	nn	nn	nn	np	nn	nn	nn	np	np	np	nn	nn	np	np	nn	nn	nn	np	nn	nn	np	nn	nn	nn	nn	nn	nn	np	np	nn	np	nn	nn	nn	np	nn	nn	np	nn	nn	nn
LG10_HB_52	F_0023495_L10_PA	LG10	<nnxnp>	{-1}	(nn,np)	np	nn	np	nn	nn	nn	np	nn	nn	nn	np	np	np	nn	nn	np	np	nn	nn	nn	np	nn	nn	np	nn	nn	nn	nn	nn	nn	np	np	nn	np	nn	nn	nn	np	nn	nn	np	nn	nn	nn
LG10_HB_52	R_17592310_L10_PA	LG10	<lmxll>	{1-}	(ll,lm])	ll	ll	ll	lm	lm	ll	ll	ll	ll	lm	ll	lm	ll	lm	lm	lm	ll	lm	lm	ll	lm	ll	ll	lm	ll	lm	ll	ll	lm	lm	ll	lm	ll	lm	lm	lm	lm	ll	ll	lm	ll	lm	ll	lm
LG10_HB_53	F_0024064_L10_PA	LG10	<nnxnp>	{-1}	(nn,np)	np	nn	np	nn	nn	nn	np	nn	nn	nn	np	np	np	nn	nn	np	np	nn	nn	nn	np	nn	nn	np	nn	nn	nn	nn	nn	nn	np	np	nn	np	nn	nn	nn	np	nn	nn	np	nn	nn	nn
LG10_HB_53.5	R_17914122_L10_PA	LG10	<hkxhk>	{00}	(hh,hk,kk)	hk	kk	hk	hk	hk	kk	hk	kk	kk	hk	hk	hh	hk	hk	hk	hh	hk	hk	hk	kk	hh	kk	kk	hh	kk	hk	kk	kk	hk	hk	hk	hh	kk	hh	hk	hk	hk	hk	kk	hk	hk	hk	kk	hk
LG10_HB_53.5	R_17892578_L10_PA	LG10	<lmxll>	{0-}	(ll,lm])	lm	lm	lm	ll	ll	lm	lm	lm	lm	ll	lm	ll	lm	ll	ll	ll	lm	ll	ll	lm	ll	lm	lm	ll	lm	ll	lm	lm	ll	ll	lm	ll	lm	ll	ll	ll	ll	lm	lm	ll	lm	ll	lm	ll
LG10_HB_53.5	R_17911896_L10_PA	LG10	<nnxnp>	{-1}	(nn,np)	np	nn	np	nn	nn	nn	np	nn	nn	nn	np	np	np	nn	nn	np	np	nn	nn	nn	np	nn	nn	np	nn	nn	nn	nn	nn	nn	np	np	nn	np	nn	nn	nn	np	nn	nn	np	nn	nn	nn
LG10_HB_54	F_0024622_L10_PA	LG10	<hkxhk>	{00}	(hh,hk,kk)	hk	kk	hk	hk	hk	kk	hk	kk	kk	hk	hk	hh	hk	hk	hk	hh	hk	hk	hk	kk	hh	kk	kk	hh	kk	hk	kk	kk	hk	hk	hk	hh	kk	hh	hk	hk	hk	hk	kk	hk	hk	hk	kk	hk
LG10_HB_54	F_0024620_L10_PA	LG10	<lmxll>	{1-}	(ll,lm])	ll	ll	ll	lm	lm	ll	ll	ll	ll	lm	ll	lm	ll	lm	lm	lm	ll	lm	lm	ll	lm	ll	ll	lm	ll	lm	ll	ll	lm	lm	ll	lm	ll	lm	lm	lm	lm	ll	ll	lm	ll	lm	ll	lm
LG10_HB_55	R_18475950_L10_PA	LG10	<nnxnp>	{-0}	(nn,np)	nn	np	nn	np	np	np	nn	np	np	np	nn	nn	nn	np	np	nn	nn	np	np	np	nn	np	np	nn	np	np	np	np	np	np	nn	nn	np	nn	np	np	np	nn	np	np	nn	np	np	np
LG10_HB_56	F_0026022_L10_PA	LG10	<hkxhk>	{00}	(hh,hk,kk)	hk	kk	hk	hk	hk	kk	hk	kk	kk	hk	hk	hh	hk	hk	hk	hh	hk	hk	hk	kk	hh	kk	kk	hk	kk	hk	kk	kk	hk	hk	hk	hh	kk	hh	hh	hk	hk	hk	kk	hk	hk	hk	kk	hk
LG10_HB_56	F_0026024_L10_PA	LG10	<hkxhk>	{00}	(hh,hk,kk)	hk	kk	hk	hk	hk	kk	hk	kk	kk	hk	hk	hh	hk	hk	hk	hh	hk	hk	hk	kk	hh	kk	kk	hk	kk	hk	kk	kk	hk	hk	hk	hh	kk	hh	hh	hk	hk	hk	kk	hk	hk	hk	kk	hk
LG10_HB_56	F_0026051_L10_PA	LG10	<hkxhk>	{00}	(hh,hk,kk)	hk	kk	hk	hk	hk	kk	hk	kk	kk	hk	hk	hh	hk	hk	hk	hh	hk	hk	hk	kk	hh	kk	kk	hk	kk	hk	kk	kk	hk	hk	hk	hh	kk	hh	hh	hk	hk	hk	kk	hk	hk	hk	kk	hk
LG10_HB_56	F_0026038_L10_PA	LG10	<lmxll>	{1-}	(ll,lm])	ll	ll	ll	lm	lm	ll	ll	ll	ll	lm	ll	lm	ll	lm	lm	lm	ll	lm	lm	ll	lm	ll	ll	ll	ll	lm	ll	ll	lm	lm	ll	lm	ll	lm	lm	lm	lm	ll	ll	lm	ll	lm	ll	lm
LG10_HB_56	F_0026055_L10_PA	LG10	<lmxll>	{1-}	(ll,lm])	ll	ll	ll	lm	lm	ll	ll	ll	ll	lm	ll	lm	ll	lm	lm	lm	ll	lm	lm	ll	lm	ll	ll	ll	ll	lm	ll	ll	lm	lm	ll	lm	ll	lm	lm	lm	lm	ll	ll	lm	ll	lm	ll	--
LG10_HB_56	F_0026018_L10_PA	LG10	<nnxnp>	{-1}	(nn,np)	np	nn	np	nn	nn	nn	np	nn	nn	nn	np	np	np	nn	nn	np	np	nn	nn	nn	np	nn	nn	np	nn	nn	nn	nn	nn	nn	np	np	nn	np	np	nn	nn	np	nn	nn	np	nn	nn	nn
LG10_HB_56	F_0026048_L10_PA	LG10	<nnxnp>	{-1}	(nn,np)	np	nn	np	nn	nn	nn	np	nn	nn	nn	np	np	np	nn	nn	np	np	nn	nn	nn	np	nn	nn	np	nn	nn	nn	nn	nn	nn	np	np	nn	np	np	nn	nn	np	nn	nn	np	nn	nn	nn
LG10_HB_572	F_0263752_L15_PA	LG10	<hkxhk>	{01}	(hh,hk,kk)	kk	hk	kk	hk	hh	hk	hk	hh	hk	hh	kk	hk	kk	hh	hk	hh	kk	hh	hk	hk	hh	hk	hk	hk	hk	hk	hk	hk	hh	hh	kk	kk	kk	hk	hh	hh	hh	kk	hk	hk	kk	hh	hh	hh
LG10_HB_58	F_0027472_L10_PA	LG10	<lmxll>	{0-}	(ll,lm])	lm	lm	lm	ll	ll	lm	lm	lm	lm	ll	lm	ll	lm	ll	lm	ll	lm	ll	ll	lm	ll	lm	lm	lm	lm	ll	lm	lm	ll	ll	lm	ll	lm	ll	ll	ll	ll	lm	lm	ll	lm	ll	lm	ll
LG10_HB_58	F_0027479_L10_PA	LG10	<lmxll>	{1-}	(ll,lm])	ll	ll	ll	lm	lm	ll	ll	ll	ll	lm	ll	lm	ll	lm	ll	lm	ll	lm	lm	ll	lm	ll	ll	ll	ll	lm	ll	ll	lm	lm	ll	lm	ll	lm	lm	lm	lm	ll	ll	lm	ll	lm	ll	lm
LG10_HB_58	F_0027504_L10_PA	LG10	<lmxll>	{0-}	(ll,lm])	lm	lm	lm	ll	ll	lm	lm	lm	lm	ll	lm	ll	lm	ll	lm	ll	lm	ll	ll	lm	ll	lm	lm	lm	lm	ll	lm	lm	ll	ll	lm	ll	lm	ll	ll	ll	ll	lm	lm	ll	lm	ll	lm	ll
LG10_HB_58	R_19497678_L10_PA	LG10	<hkxhk>	{00}	(hh,hk,kk)	hk	kk	hk	hk	hk	kk	hk	kk	kk	hk	hk	hh	hk	hk	kk	hh	hk	hk	hk	kk	hh	kk	kk	hk	kk	hk	kk	kk	hk	hk	hk	hh	kk	hh	hh	hk	hk	hk	kk	hk	hk	hk	kk	hk
LG10_HB_60	F_0028771_L10_PA	LG10	<nnxnp>	{-0}	(nn,np)	nn	np	nn	np	np	np	nn	np	np	np	nn	nn	nn	np	np	nn	nn	np	np	np	nn	np	np	nn	np	np	np	np	np	np	nn	nn	np	nn	nn	np	np	nn	np	np	nn	np	np	np
LG10_HB_60	F_0028767_L10_PA	LG10	<nnxnp>	{-1}	(nn,np)	np	nn	np	nn	nn	nn	np	nn	nn	nn	np	np	np	nn	nn	np	np	nn	nn	nn	np	nn	nn	np	nn	nn	nn	nn	nn	nn	np	np	nn	np	np	nn	nn	np	nn	nn	np	nn	nn	nn
LG10_HB_60	F_0028781_L10_PA	LG10	<nnxnp>	{-1}	(nn,np)	np	nn	np	nn	nn	nn	np	nn	nn	nn	np	np	np	nn	nn	np	np	nn	nn	nn	np	nn	nn	np	nn	nn	nn	nn	nn	nn	np	np	nn	np	np	nn	nn	np	nn	nn	np	nn	nn	nn
LG10_HB_601	R_14769213_L10_PA	LG10	<nnxnp>	{-1}	(nn,np)	np	nn	np	np	nn	nn	np	nn	nn	nn	np	np	np	nn	nn	nn	np	nn	nn	nn	np	nn	nn	np	nn	nn	nn	nn	nn	nn	np	np	nn	np	nn	nn	nn	np	nn	nn	np	nn	nn	nn
LG10_HB_61	F_0029621_L10_PA	LG10	<lmxll>	{1-}	(ll,lm])	ll	ll	ll	lm	lm	ll	ll	ll	ll	lm	ll	lm	ll	lm	ll	lm	ll	lm	lm	ll	lm	ll	ll	ll	ll	lm	ll	ll	lm	lm	ll	lm	ll	lm	lm	lm	lm	ll	ll	lm	ll	lm	ll	lm
LG10_HB_61	F_0029622_L10_PA	LG10	<lmxll>	{1-}	(ll,lm])	ll	ll	ll	lm	lm	ll	ll	ll	ll	lm	ll	lm	ll	lm	ll	lm	ll	lm	lm	ll	lm	ll	ll	ll	ll	lm	ll	ll	lm	lm	ll	lm	ll	lm	lm	lm	lm	ll	ll	lm	ll	lm	ll	lm
R_20833228_L10_PA	R_20833228_L10_PA	LG10	<nnxnp>	{-1}	(nn,np)	np	nn	np	nn	nn	nn	np	nn	nn	nn	np	np	np	nn	nn	np	np	nn	nn	nn	np	nn	nn	np	nn	nn	nn	nn	nn	nn	np	np	nn	np	np	nn	nn	np	nn	nn	np	nn	nn	nn
F_0030341_L10_PA	F_0030341_L10_PA	LG10	<nnxnp>	{-1}	(nn,np)	np	nn	np	nn	nn	nn	np	nn	nn	nn	np	np	np	nn	nn	np	np	nn	nn	nn	np	nn	nn	np	nn	nn	nn	nn	nn	nn	np	np	nn	np	np	nn	nn	np	nn	nn	np	nn	nn	nn
cF_0296219_L15_PA	F_0296219_L15_PA	LG10	<lmxll>	{1-}	(ll,lm])	ll	ll	ll	lm	lm	ll	ll	ll	ll	lm	ll	lm	ll	lm	lm	lm	ll	lm	lm	ll	lm	ll	ll	lm	ll	lm	ll	ll	lm	lm	ll	lm	ll	lm	lm	lm	lm	ll	ll	lm	ll	lm	ll	lm
cF_0296220_L15_PA	F_0296220_L15_PA	LG10	<lmxll>	{0-}	(ll,lm])	lm	lm	lm	ll	ll	lm	lm	lm	lm	ll	lm	ll	lm	ll	ll	ll	lm	ll	ll	lm	ll	lm	lm	ll	lm	ll	lm	lm	ll	ll	lm	ll	lm	ll	ll	ll	ll	lm	lm	ll	lm	ll	lm	ll
LG10_HB_64	F_0031455_L10_PA	LG10	<nnxnp>	{-1}	(nn,np)	np	nn	np	nn	nn	nn	np	nn	nn	nn	np	np	np	nn	nn	np	np	nn	nn	nn	np	nn	nn	np	nn	nn	nn	nn	nn	nn	np	np	nn	np	np	nn	nn	np	nn	nn	np	nn	nn	nn
LG10_HB_64	F_0031460_L10_PA	LG10	<nnxnp>	{-1}	(nn,np)	np	nn	np	nn	nn	nn	np	nn	nn	nn	np	np	np	nn	nn	np	np	nn	nn	nn	np	nn	nn	np	nn	nn	nn	nn	nn	nn	np	np	nn	np	np	nn	nn	np	nn	nn	np	nn	nn	nn
LG10_HB_64	R_22408468_L10_PA	LG10	<nnxnp>	{-1}	(nn,np)	np	nn	np	nn	nn	nn	np	nn	nn	nn	np	np	np	nn	nn	np	np	nn	nn	nn	np	nn	nn	np	nn	nn	nn	nn	nn	nn	np	np	nn	np	np	nn	nn	np	nn	nn	np	nn	nn	nn
LG10_HB_65	F_0031578_L10_PA	LG10	<nnxnp>	{-1}	(nn,np)	np	nn	np	nn	nn	nn	np	nn	nn	nn	np	np	np	nn	nn	np	np	nn	nn	nn	np	nn	nn	np	nn	nn	nn	nn	nn	nn	np	np	nn	np	np	nn	nn	np	nn	nn	np	nn	nn	nn
LG10_HB_65	R_22513868_L10_PA	LG10	<nnxnp>	{-1}	(nn,np)	np	nn	np	nn	nn	nn	np	nn	nn	nn	np	np	np	nn	nn	np	np	nn	nn	nn	np	nn	nn	np	nn	nn	nn	nn	nn	nn	np	np	nn	np	np	nn	nn	np	nn	nn	np	nn	nn	nn
LG10_HB_65	R_22521117_L10_PA	LG10	<nnxnp>	{-1}	(nn,np)	np	nn	np	nn	nn	nn	np	nn	nn	nn	np	np	np	nn	nn	np	np	nn	nn	nn	np	nn	nn	np	nn	nn	nn	nn	nn	nn	np	np	nn	np	np	nn	nn	np	nn	nn	np	nn	nn	nn
LG10_HB_67	R_23270798_L10_PA	LG10	<nnxnp>	{-0}	(nn,np)	nn	np	nn	np	np	np	nn	np	np	np	nn	nn	nn	np	np	nn	nn	np	np	np	nn	np	np	nn	np	np	np	np	np	np	nn	nn	np	nn	nn	np	np	nn	np	np	nn	np	np	np
LG10_HB_67	F_0032556_L10_PA	LG10	<nnxnp>	{-1}	(nn,np)	np	nn	np	nn	nn	nn	np	nn	nn	nn	np	np	np	nn	nn	np	np	nn	nn	nn	np	nn	nn	np	nn	nn	nn	nn	nn	nn	np	np	nn	np	np	nn	nn	np	nn	nn	np	nn	nn	nn
LG10_HB_67	F_0032576_L10_PA	LG10	<nnxnp>	{-1}	(nn,np)	np	nn	np	nn	nn	nn	np	nn	nn	nn	np	np	np	nn	nn	np	np	nn	nn	nn	np	nn	nn	np	nn	nn	nn	nn	nn	nn	np	np	nn	np	np	nn	nn	np	nn	nn	np	nn	nn	nn
LG10_HB_67	F_0032577_L10_PA	LG10	<nnxnp>	{-1}	(nn,np)	np	nn	np	nn	nn	nn	np	nn	nn	nn	np	np	np	nn	nn	np	np	nn	nn	nn	np	nn	nn	np	nn	nn	nn	nn	nn	nn	np	np	nn	np	np	nn	nn	np	nn	nn	np	nn	nn	nn
LG10_HB_67	F_0032582_L10_PA	LG10	<nnxnp>	{-1}	(nn,np)	np	nn	np	nn	nn	nn	np	nn	nn	nn	np	np	np	nn	nn	np	np	nn	nn	nn	np	nn	nn	np	nn	nn	nn	nn	nn	nn	np	np	nn	np	np	nn	nn	np	nn	nn	np	nn	nn	nn
LG10_HB_67	R_23275647_L10_PA	LG10	<nnxnp>	{-1}	(nn,np)	np	nn	np	nn	nn	nn	np	nn	nn	nn	np	np	np	nn	nn	np	np	nn	nn	nn	np	nn	nn	np	nn	nn	nn	nn	nn	nn	np	np	nn	np	np	nn	nn	np	nn	nn	np	nn	nn	nn
R_23285470_L10_PA	R_23285470_L10_PA	LG10	<nnxnp>	{-1}	(nn,np)	np	nn	np	nn	nn	nn	np	nn	nn	nn	np	np	np	nn	nn	np	np	nn	nn	nn	np	nn	nn	np	nn	nn	nn	nn	nn	nn	np	np	nn	np	np	nn	nn	np	nn	nn	np	nn	nn	nn
LG10_HB_69	F_0033445_L10_PA	LG10	<nnxnp>	{-1}	(nn,np)	np	nn	np	nn	nn	nn	np	nn	nn	nn	np	np	np	nn	nn	np	np	nn	nn	nn	np	nn	nn	np	nn	nn	nn	nn	nn	nn	nn	np	nn	np	np	nn	nn	np	nn	nn	np	nn	nn	nn
LG10_HB_69	F_0033453_L10_PA	LG10	<nnxnp>	{-1}	(nn,np)	np	nn	np	nn	nn	nn	np	nn	nn	nn	np	np	np	nn	nn	np	np	nn	nn	nn	np	nn	nn	np	nn	nn	nn	nn	nn	nn	nn	np	nn	np	np	nn	nn	np	nn	nn	np	nn	nn	nn
LG10_HB_69	F_0033462_L10_PA	LG10	<nnxnp>	{-1}	(nn,np)	np	nn	np	nn	nn	nn	np	nn	nn	nn	np	np	np	nn	nn	np	np	nn	nn	nn	np	nn	nn	np	nn	nn	nn	nn	nn	nn	nn	np	nn	np	np	nn	nn	np	nn	nn	np	nn	nn	nn
LG10_HB_69	R_23908228_L10_PA	LG10	<nnxnp>	{-1}	(nn,np)	np	nn	np	nn	nn	nn	np	nn	nn	nn	np	np	np	nn	nn	np	np	nn	nn	nn	np	nn	nn	np	nn	nn	nn	nn	nn	nn	nn	np	nn	np	np	nn	nn	np	nn	nn	np	nn	nn	nn
LG10_HB_69	R_23910513_L10_PA	LG10	<nnxnp>	{-1}	(nn,np)	np	nn	np	nn	nn	nn	np	nn	nn	nn	np	np	np	nn	nn	np	np	nn	nn	nn	np	nn	nn	np	nn	nn	nn	nn	nn	nn	nn	np	nn	np	np	nn	nn	np	nn	nn	np	nn	nn	nn
R_23955045_L10_PA	R_23955045_L10_PA	LG10	<nnxnp>	{-1}	(nn,np)	np	nn	np	nn	nn	nn	np	nn	nn	nn	np	np	np	nn	nn	np	np	nn	nn	nn	np	nn	nn	np	nn	nn	nn	nn	nn	nn	nn	np	nn	np	np	nn	nn	np	nn	nn	np	nn	nn	nn
LG10_HB_70	F_0034085_L10_PA	LG10	<nnxnp>	{-1}	(nn,np)	np	nn	np	nn	nn	nn	np	nn	nn	nn	np	np	np	nn	nn	np	np	nn	nn	nn	np	nn	nn	np	nn	nn	nn	nn	nn	nn	nn	np	nn	np	np	nn	nn	np	nn	nn	np	nn	nn	nn
LG10_HB_70	F_0034087_L10_PA	LG10	<nnxnp>	{-1}	(nn,np)	np	nn	--	nn	nn	nn	np	nn	nn	nn	np	np	np	nn	nn	--	np	nn	nn	nn	--	nn	nn	np	nn	nn	nn	nn	nn	nn	nn	np	nn	np	np	nn	nn	np	nn	nn	np	nn	nn	nn
LG10_HB_70	F_0034088_L10_PA	LG10	<nnxnp>	{-1}	(nn,np)	np	nn	np	nn	nn	nn	np	nn	nn	nn	np	np	np	nn	nn	np	np	nn	nn	nn	np	nn	nn	np	nn	nn	nn	nn	nn	nn	nn	np	nn	np	np	nn	nn	np	nn	nn	np	nn	nn	nn
LG10_HB_70.5	R_24273907_L10_PA	LG10	<nnxnp>	{-1}	(nn,np)	np	nn	np	nn	nn	nn	np	nn	nn	nn	np	np	np	nn	nn	np	np	nn	nn	nn	np	nn	nn	np	nn	nn	nn	nn	nn	nn	nn	np	nn	np	np	nn	nn	np	nn	nn	np	nn	nn	nn
LG10_HB_70.5	R_24294786_L10_PA	LG10	<nnxnp>	{-1}	(nn,np)	np	nn	np	nn	nn	nn	np	nn	nn	nn	np	np	np	nn	nn	np	np	nn	nn	nn	np	nn	nn	np	nn	nn	nn	nn	nn	nn	nn	np	nn	np	np	nn	nn	np	nn	nn	np	nn	nn	nn
LG10_HB_73	F_0034805_L10_PA	LG10	<nnxnp>	{-1}	(nn,np)	np	--	np	--	nn	nn	np	nn	nn	nn	np	np	np	nn	nn	np	np	nn	nn	nn	np	nn	nn	np	nn	nn	nn	nn	nn	nn	nn	np	nn	np	np	nn	--	np	nn	nn	np	nn	nn	nn
LG10_HB_73	F_0034809_L10_PA	LG10	<nnxnp>	{-1}	(nn,np)	np	nn	np	nn	nn	nn	np	nn	nn	nn	np	np	np	nn	nn	np	np	nn	nn	nn	np	nn	nn	np	nn	nn	nn	nn	nn	nn	nn	np	nn	np	np	nn	nn	np	nn	nn	np	nn	nn	nn
LG10_HB_73	F_0034817_L10_PA	LG10	<nnxnp>	{-1}	(nn,np)	np	nn	np	nn	nn	nn	np	nn	nn	nn	np	np	np	nn	nn	np	np	nn	nn	nn	np	nn	nn	np	nn	nn	nn	nn	nn	nn	nn	np	nn	np	np	nn	nn	np	nn	nn	np	nn	nn	nn
LG10_HB_73.5	R_25256330_L10_PA	LG10	<nnxnp>	{-1}	(nn,np)	np	nn	np	nn	nn	nn	np	nn	nn	nn	np	np	np	nn	nn	np	np	nn	nn	nn	np	nn	nn	np	nn	nn	nn	nn	nn	nn	nn	np	nn	np	np	nn	nn	np	nn	nn	np	nn	nn	nn
LG10_HB_73.5	R_25259266_L10_PA	LG10	<nnxnp>	{-1}	(nn,np)	np	nn	np	nn	nn	nn	np	nn	nn	nn	np	np	np	nn	nn	np	np	nn	nn	nn	np	nn	nn	np	nn	nn	nn	nn	nn	nn	nn	np	nn	np	np	nn	nn	np	nn	nn	np	nn	nn	nn
LG10_HB_74	F_0035187_L10_PA	LG10	<nnxnp>	{-0}	(nn,np)	nn	np	nn	np	np	np	nn	np	np	np	nn	nn	nn	np	np	nn	nn	np	np	np	nn	np	np	nn	np	np	np	np	nn	np	np	nn	np	nn	nn	np	np	nn	np	np	nn	np	np	np
LG10_HB_74	F_0035199_L10_PA	LG10	<nnxnp>	{-0}	(nn,np)	nn	np	nn	np	np	np	nn	np	np	np	nn	nn	nn	np	np	nn	nn	np	np	np	nn	np	np	nn	np	np	np	np	nn	np	np	nn	np	nn	nn	np	np	nn	np	np	nn	np	np	np
LG10_HB_74	R_25683350_L10_PA	LG10	<nnxnp>	{-1}	(nn,np)	np	nn	np	nn	nn	nn	np	nn	nn	nn	np	np	np	nn	nn	np	np	nn	nn	nn	np	nn	nn	np	nn	nn	nn	nn	np	nn	nn	np	nn	np	np	nn	nn	np	nn	nn	np	nn	nn	nn
LG10_HB_76	F_0036166_L10_PA	LG10	<nnxnp>	{-1}	(nn,np)	np	nn	np	nn	nn	nn	np	nn	nn	nn	np	np	np	nn	nn	np	np	nn	nn	nn	np	nn	nn	np	nn	nn	nn	nn	np	nn	nn	np	nn	np	np	nn	nn	np	nn	nn	np	nn	nn	nn
LG10_HB_76	R_26516335_L10_PA	LG10	<nnxnp>	{-1}	(nn,np)	np	nn	np	nn	nn	nn	np	nn	nn	nn	np	np	np	nn	nn	np	np	nn	nn	nn	np	nn	nn	np	nn	nn	nn	nn	np	nn	nn	np	nn	np	np	nn	nn	np	nn	nn	np	nn	nn	nn
LG10_HB_76	R_26518569_L10_PA	LG10	<nnxnp>	{-1}	(nn,np)	np	nn	np	nn	nn	nn	np	nn	nn	nn	np	np	np	nn	nn	np	np	nn	nn	nn	np	nn	nn	np	nn	nn	nn	nn	np	nn	nn	np	nn	np	np	nn	nn	np	nn	nn	np	nn	nn	nn
LG10_HB_76.5	R_26549234_L10_PA	LG10	<nnxnp>	{-1}	(nn,np)	np	nn	np	nn	nn	nn	np	nn	nn	nn	np	np	np	nn	nn	np	np	nn	nn	nn	np	nn	nn	np	nn	nn	nn	nn	np	nn	nn	np	nn	np	np	nn	nn	np	nn	nn	np	nn	nn	nn
LG10_HB_76.5	R_26552010_L10_PA	LG10	<nnxnp>	{-1}	(nn,np)	np	nn	np	nn	nn	nn	np	nn	nn	nn	np	np	np	nn	nn	np	np	nn	nn	nn	np	nn	nn	np	nn	nn	nn	nn	np	nn	nn	np	nn	np	np	nn	nn	np	nn	nn	np	nn	nn	nn
LG10_HB_76.5	R_26612165_L10_PA	LG10	<nnxnp>	{-1}	(nn,np)	np	nn	np	nn	nn	nn	np	nn	nn	nn	np	np	np	nn	nn	np	np	nn	nn	nn	np	nn	nn	np	nn	nn	nn	nn	np	nn	nn	np	nn	np	np	nn	nn	np	nn	nn	np	nn	nn	nn
LG10_HB_76.5	R_26614519_L10_PA	LG10	<nnxnp>	{-1}	(nn,np)	np	nn	np	nn	nn	nn	np	nn	nn	nn	np	np	np	nn	nn	np	nn	nn	nn	nn	np	nn	nn	np	nn	nn	nn	nn	np	nn	nn	np	nn	np	np	nn	nn	np	nn	nn	np	nn	nn	nn
LG10_HB_76.5	R_26616826_L10_PA	LG10	<nnxnp>	{-1}	(nn,np)	np	nn	np	nn	nn	nn	np	nn	nn	nn	np	np	np	nn	nn	np	nn	nn	nn	nn	np	nn	nn	np	nn	nn	nn	nn	np	nn	nn	np	nn	np	np	nn	nn	np	nn	nn	np	nn	nn	nn
GD_00812_L10_PA	GD_00812_L10_PA	LG10	<nnxnp>	{-0}	(nn,np)	nn	np	nn	np	np	np	nn	np	np	np	nn	nn	nn	np	np	nn	np	np	np	np	nn	np	np	nn	np	np	np	np	nn	np	np	nn	np	nn	nn	np	np	nn	np	np	nn	np	np	np
LG10_HB_77	F_0036751_L10_PA	LG10	<nnxnp>	{-1}	(nn,np)	np	nn	np	nn	nn	nn	np	nn	nn	nn	np	np	np	nn	nn	np	nn	nn	nn	np	np	nn	nn	np	nn	nn	nn	nn	np	nn	nn	np	nn	np	np	nn	nn	np	nn	nn	np	nn	nn	nn
LG10_HB_77	F_0036756_L10_PA	LG10	<nnxnp>	{-1}	(nn,np)	np	nn	np	nn	nn	nn	np	nn	nn	nn	np	np	np	nn	nn	np	nn	nn	nn	np	np	nn	nn	np	nn	nn	nn	nn	np	nn	nn	np	nn	np	np	nn	nn	np	nn	nn	np	nn	nn	nn
LG10_HB_77	F_0036760_L10_PA	LG10	<nnxnp>	{-1}	(nn,np)	np	nn	np	nn	nn	nn	np	nn	nn	nn	np	np	np	nn	nn	np	nn	nn	nn	np	np	nn	nn	np	nn	nn	nn	nn	np	nn	nn	np	nn	np	np	nn	nn	np	nn	nn	np	nn	nn	nn
LG10_HB_79	F_0037842_L10_PA	LG10	<lmxll>	{0-}	(ll,lm])	lm	lm	lm	ll	ll	lm	lm	lm	lm	ll	lm	ll	lm	ll	lm	lm	lm	ll	ll	lm	ll	lm	lm	lm	lm	lm	lm	lm	lm	ll	lm	ll	lm	ll	ll	ll	ll	lm	lm	ll	lm	ll	lm	ll
LG10_HB_79	F_0037843_L10_PA	LG10	<lmxll>	{0-}	(ll,lm])	lm	lm	lm	ll	ll	lm	lm	lm	lm	ll	lm	ll	lm	ll	lm	lm	lm	ll	ll	lm	ll	lm	lm	lm	lm	lm	lm	lm	lm	ll	lm	ll	lm	ll	ll	ll	ll	lm	lm	ll	lm	ll	lm	ll
LG10_HB_79	F_0037856_L10_PA	LG10	<lmxll>	{0-}	(ll,lm])	lm	lm	lm	ll	ll	lm	lm	lm	lm	ll	lm	ll	lm	ll	lm	lm	lm	ll	ll	lm	ll	lm	lm	lm	lm	lm	lm	lm	lm	ll	lm	ll	lm	ll	ll	ll	ll	lm	lm	ll	lm	ll	lm	ll
LG10_HB_79	R_27656951_L10_PA	LG10	<lmxll>	{0-}	(ll,lm])	lm	lm	lm	ll	ll	lm	lm	lm	lm	ll	lm	ll	lm	ll	lm	lm	lm	ll	ll	lm	ll	lm	lm	lm	lm	lm	lm	lm	lm	ll	lm	ll	lm	ll	ll	ll	ll	lm	lm	ll	lm	ll	lm	ll
LG10_HB_80	R_28354774_L10_PA	LG10	<lmxll>	{0-}	(ll,lm])	lm	lm	lm	lm	ll	lm	lm	lm	lm	ll	lm	ll	lm	ll	lm	lm	lm	ll	ll	lm	ll	lm	lm	lm	lm	lm	lm	lm	lm	ll	lm	ll	lm	ll	ll	ll	ll	lm	lm	ll	lm	ll	lm	ll
LG10_HB_80	R_28354787_L10_PA	LG10	<lmxll>	{0-}	(ll,lm])	lm	lm	lm	lm	ll	lm	lm	lm	lm	ll	lm	ll	lm	ll	lm	lm	lm	ll	ll	lm	ll	lm	lm	lm	lm	lm	lm	lm	lm	ll	lm	ll	lm	ll	ll	ll	ll	lm	lm	ll	lm	ll	lm	ll
LG10_HB_80	F_0038514_L10_PA	LG10	<nnxnp>	{-0}	(nn,np)	np	np	np	np	np	np	nn	np	np	np	nn	nn	nn	np	np	nn	np	np	np	nn	nn	np	np	nn	nn	np	np	np	nn	np	np	nn	np	nn	nn	np	nn	nn	np	np	np	np	np	np
LG10_HB_80	F_0038519_L10_PA	LG10	<nnxnp>	{-0}	(nn,np)	np	np	np	np	np	np	nn	np	np	np	nn	nn	nn	np	np	nn	np	np	np	nn	nn	np	np	nn	nn	np	np	np	nn	np	np	nn	np	nn	nn	np	nn	nn	np	np	np	np	np	np
LG10_HB_82	F_0039054_L10_PA	LG10	<hkxhk>	{00}	(hh,hk,kk)	hk	kk	kk	kk	hk	kk	hk	kk	kk	hk	hk	hh	hk	hk	kk	hk	kk	hk	hk	hk	hh	kk	kk	hk	hk	kk	kk	kk	hk	hk	kk	hh	kk	hh	hh	hk	hh	hk	kk	hk	kk	hk	kk	hk
LG10_HB_82	F_0039065_L10_PA	LG10	<nnxnp>	{-0}	(nn,np)	np	np	np	np	np	np	nn	np	np	np	nn	nn	nn	np	np	nn	np	np	np	nn	nn	np	np	nn	nn	np	np	np	nn	np	np	nn	np	nn	nn	np	nn	nn	np	np	np	np	np	np
LG10_HB_82	F_0039073_L10_PA	LG10	<nnxnp>	{-0}	(nn,np)	np	np	np	np	np	np	nn	np	np	np	nn	nn	nn	np	np	nn	np	np	np	nn	nn	np	np	nn	nn	np	np	np	nn	np	np	nn	np	nn	nn	np	nn	nn	np	np	np	np	np	np
LG10_HB_83	F_0039685_L10_PA	LG10	<lmxll>	{0-}	(ll,lm])	ll	lm	lm	lm	ll	lm	lm	lm	lm	ll	lm	ll	lm	ll	lm	lm	lm	ll	ll	lm	ll	lm	lm	lm	lm	lm	lm	lm	lm	ll	lm	ll	lm	ll	ll	ll	ll	lm	lm	ll	lm	ll	lm	ll
LG10_HB_83	F_0039700_L10_PA	LG10	<lmxll>	{0-}	(ll,lm])	ll	lm	lm	lm	ll	lm	lm	lm	lm	ll	lm	ll	lm	ll	lm	lm	lm	ll	ll	lm	ll	lm	lm	lm	lm	lm	lm	lm	lm	ll	lm	ll	lm	ll	ll	ll	ll	lm	lm	ll	lm	ll	lm	ll
LG10_HB_83	F_0039713_L10_PA	LG10	<lmxll>	{0-}	(ll,lm])	ll	lm	lm	lm	ll	lm	lm	lm	lm	ll	lm	ll	lm	ll	lm	lm	lm	ll	ll	lm	ll	lm	lm	lm	lm	lm	lm	lm	lm	ll	lm	ll	lm	ll	ll	ll	ll	lm	lm	ll	lm	ll	lm	ll
LG10_HB_83	R_29020445_L10_PA	LG10	<lmxll>	{0-}	(ll,lm])	ll	lm	lm	lm	ll	lm	lm	lm	lm	ll	lm	ll	lm	ll	lm	lm	lm	ll	ll	lm	ll	lm	lm	lm	lm	lm	lm	lm	lm	ll	lm	ll	lm	ll	ll	ll	ll	lm	lm	ll	lm	ll	lm	ll
LG10_HB_83.5	R_29031109_L10_PA	LG10	<lmxll>	{0-}	(ll,lm])	ll	lm	lm	lm	ll	lm	lm	lm	lm	ll	lm	ll	lm	ll	lm	lm	lm	ll	ll	lm	ll	lm	lm	lm	lm	lm	lm	lm	lm	ll	lm	ll	lm	ll	ll	ll	ll	lm	lm	ll	lm	ll	lm	ll
LG10_HB_83.5	R_29044684_L10_PA	LG10	<lmxll>	{0-}	(ll,lm])	ll	lm	lm	lm	ll	lm	lm	lm	lm	ll	lm	ll	lm	ll	lm	lm	lm	ll	ll	lm	ll	lm	lm	lm	lm	lm	lm	lm	lm	ll	lm	ll	lm	ll	ll	ll	ll	lm	lm	ll	lm	ll	lm	ll
LG10_HB_84	F_0040123_L10_PA	LG10	<lmxll>	{0-}	(ll,lm])	ll	lm	lm	lm	ll	lm	lm	lm	lm	ll	lm	ll	lm	ll	lm	ll	lm	ll	ll	lm	ll	lm	lm	lm	lm	lm	lm	lm	lm	ll	lm	ll	lm	ll	ll	ll	ll	lm	lm	ll	lm	ll	lm	ll
LG10_HB_84	F_0040125_L10_PA	LG10	<lmxll>	{0-}	(ll,lm])	ll	lm	lm	lm	ll	lm	lm	lm	lm	ll	lm	ll	lm	ll	lm	ll	lm	ll	ll	lm	ll	lm	lm	lm	lm	lm	lm	lm	lm	ll	lm	ll	lm	ll	ll	ll	ll	lm	lm	ll	lm	ll	lm	ll
LG10_HB_84	R_29213640_L10_PA	LG10	<lmxll>	{0-}	(ll,lm])	ll	lm	lm	lm	ll	lm	lm	lm	lm	ll	lm	ll	lm	ll	lm	ll	lm	ll	ll	lm	ll	lm	lm	lm	lm	lm	lm	lm	lm	ll	lm	ll	lm	ll	ll	ll	ll	lm	lm	ll	lm	ll	lm	ll
LG10_HB_84	R_29213692_L10_PA	LG10	<lmxll>	{0-}	(ll,lm])	ll	lm	lm	lm	ll	lm	lm	lm	lm	ll	lm	ll	lm	ll	lm	ll	lm	ll	ll	lm	ll	lm	lm	lm	lm	lm	lm	lm	lm	ll	lm	ll	lm	ll	ll	ll	ll	lm	lm	ll	lm	ll	lm	ll
LG10_HB_85	F_0040411_L10_PA	LG10	<nnxnp>	{-0}	(nn,np)	np	np	np	np	np	np	nn	np	np	np	nn	nn	nn	np	np	nn	np	np	np	nn	nn	np	np	nn	nn	np	np	np	nn	nn	np	nn	np	nn	nn	np	nn	nn	np	np	np	np	np	np
LG10_HB_87	F_0041076_L10_PA	LG10	<lmxll>	{0-}	(ll,lm])	ll	lm	lm	lm	ll	lm	lm	lm	lm	ll	lm	ll	lm	ll	lm	ll	lm	ll	ll	lm	ll	lm	lm	lm	lm	lm	lm	lm	lm	ll	lm	ll	lm	ll	ll	ll	ll	lm	lm	ll	lm	ll	lm	ll
LG10_HB_87.5	R_30265584_L10_PA	LG10	<lmxll>	{0-}	(ll,lm])	ll	lm	lm	lm	ll	lm	lm	lm	lm	ll	lm	ll	lm	ll	lm	ll	lm	ll	ll	lm	ll	lm	lm	lm	lm	lm	lm	lm	lm	ll	lm	ll	lm	ll	ll	ll	ll	lm	lm	ll	lm	ll	lm	ll
LG10_HB_88	R_30396941_L10_PA	LG10	<hkxhk>	{00}	(hh,hk,kk)	hk	kk	kk	kk	hk	kk	hk	kk	kk	hk	hk	hh	hk	hk	kk	hh	kk	hk	hk	hk	hh	kk	kk	hk	hk	kk	kk	kk	hk	hh	kk	hh	kk	hh	hh	hk	hh	hk	kk	hk	kk	hk	hk	hk
LG10_HB_89	F_0042078_L10_PA	LG10	<lmxll>	{0-}	(ll,lm])	ll	lm	lm	lm	ll	lm	lm	lm	lm	ll	lm	--	lm	ll	lm	ll	lm	ll	ll	lm	ll	lm	lm	lm	lm	lm	lm	lm	lm	ll	lm	ll	lm	ll	ll	ll	ll	lm	lm	ll	lm	ll	lm	ll
LG10_HB_89	F_0042077_L10_PA	LG10	<hkxhk>	{00}	(hh,hk,kk)	hk	kk	kk	kk	hk	kk	hk	kk	kk	hk	hk	hh	hk	hk	kk	hh	kk	hk	hk	hk	hh	kk	kk	hk	hk	kk	kk	kk	hk	hh	kk	hh	kk	hh	hh	hk	hh	hk	kk	hk	kk	hk	hk	hk
LG10_HB_89	F_0042083_L10_PA	LG10	<hkxhk>	{00}	(hh,hk,kk)	hk	kk	kk	kk	hk	kk	hk	kk	kk	hk	hk	hh	hk	hk	kk	hh	kk	hk	hk	hk	hh	kk	kk	hk	hk	kk	kk	kk	hk	hh	kk	hh	kk	hh	hh	hk	hh	hk	kk	hk	kk	hk	hk	hk
LG10_HB_89	R_30595771_L10_PA	LG10	<hkxhk>	{00}	(hh,hk,kk)	hk	kk	kk	kk	hk	kk	hk	kk	kk	hk	hk	hh	hk	hk	kk	hh	kk	hk	hk	hk	hh	kk	kk	hk	hk	kk	kk	kk	hk	hh	kk	hh	kk	hh	hh	hk	hh	hk	kk	hk	kk	hk	hk	hk
LG10_HB_91	F_0042577_L10_PA	LG10	<nnxnp>	{-0}	(nn,np)	np	np	np	np	np	np	nn	np	np	np	nn	nn	nn	np	np	nn	np	np	np	nn	nn	np	np	nn	nn	np	np	np	nn	nn	np	nn	np	nn	nn	np	nn	nn	np	np	np	np	nn	np
LG10_HB_91	F_0042597_L10_PA	LG10	<nnxnp>	{-0}	(nn,np)	np	np	np	np	np	np	nn	np	np	np	nn	nn	nn	np	np	nn	np	np	np	nn	nn	np	np	nn	nn	np	np	np	nn	nn	np	nn	np	nn	nn	np	nn	nn	np	np	np	np	nn	np
LG10_HB_91	F_0042598_L10_PA	LG10	<nnxnp>	{-0}	(nn,np)	np	np	np	np	np	np	nn	np	np	np	nn	nn	nn	np	np	nn	np	np	np	nn	nn	np	np	nn	nn	np	np	np	nn	nn	np	nn	np	nn	nn	np	nn	nn	np	np	np	np	nn	np
LG10_HB_91	F_0042567_L10_PA	LG10	<hkxhk>	{00}	(hh,hk,kk)	hk	kk	kk	kk	hk	kk	hk	kk	kk	hk	hk	hh	hk	hk	kk	hh	kk	hk	hk	hk	hh	kk	kk	hk	hk	kk	kk	kk	hk	hh	kk	hh	kk	hh	hh	hk	hh	hk	kk	hk	kk	hk	hk	hk
LG10_HB_91	F_0042578_L10_PA	LG10	<hkxhk>	{11}	(hh,hk,kk)	hk	hh	hh	hh	hk	hh	hk	hh	hh	hk	hk	kk	hk	hk	hh	kk	hh	hk	hk	hk	kk	hh	hh	hk	hk	hh	hh	hh	hk	kk	hh	kk	hh	kk	kk	hk	kk	hk	hh	hk	hh	hk	hk	hk
LG10_HB_91.5	R_31331375_L10_PA	LG10	<nnxnp>	{-0}	(nn,np)	np	np	np	np	np	np	nn	np	np	np	nn	nn	nn	np	np	nn	np	np	np	nn	nn	np	np	nn	nn	np	np	np	nn	nn	np	nn	np	nn	nn	np	nn	nn	np	np	np	np	nn	np
LG10_HB_91.5	R_31345666_L10_PA	LG10	<lmxll>	{0-}	(ll,lm])	ll	lm	lm	lm	ll	lm	lm	lm	lm	ll	lm	ll	lm	ll	lm	ll	lm	ll	ll	lm	ll	lm	lm	lm	lm	lm	lm	lm	lm	ll	lm	ll	lm	ll	ll	ll	ll	lm	lm	ll	lm	ll	lm	ll
LG10_HB_91.5	R_31295437_L10_PA	LG10	<hkxhk>	{00}	(hh,hk,kk)	hk	kk	kk	kk	hk	kk	hk	kk	kk	hk	hk	hh	hk	hk	kk	hh	kk	hk	hk	hk	hh	kk	kk	hk	hk	kk	kk	kk	hk	hh	kk	hh	kk	hh	hh	hk	hh	hk	kk	hk	kk	hk	hk	hk
LG10_HB_91.5	R_31320811_L10_PA	LG10	<hkxhk>	{00}	(hh,hk,kk)	hk	kk	kk	kk	hk	kk	hk	kk	kk	hk	hk	hh	hk	hk	kk	hh	kk	hk	hk	hk	hh	kk	kk	hk	hk	kk	kk	kk	hk	hh	kk	hh	kk	hh	hh	hk	hh	hk	kk	hk	kk	hk	hk	hk
LG10_HB_92	F_0043324_L10_PA	LG10	<hkxhk>	{00}	(hh,hk,kk)	hk	kk	kk	kk	hk	kk	hk	kk	kk	hk	hk	hh	hk	hk	kk	hh	kk	hk	hk	hk	hh	kk	kk	hk	hk	kk	kk	kk	hk	hh	kk	hh	kk	hh	hh	hk	hh	hk	kk	hk	kk	hk	hk	hk
LG10_HB_94	F_0044414_L10_PA	LG10	<hkxhk>	{11}	(hh,hk,kk)	hk	hh	hh	hh	kk	hh	hk	hh	hh	hk	kk	kk	hk	hk	hh	kk	hh	hk	hk	hk	kk	hh	hh	hk	hk	hh	hh	hh	hk	kk	hh	hk	hh	kk	kk	hk	kk	hk	hh	hk	hh	hk	hk	hk
LG10_HB_94	F_0044430_L10_PA	LG10	<nnxnp>	{-0}	(nn,np)	np	np	np	np	nn	np	nn	np	np	np	nn	nn	nn	np	np	nn	np	np	np	nn	nn	np	np	nn	nn	np	np	np	nn	nn	np	np	np	nn	nn	np	nn	nn	np	np	np	np	nn	np
LG10_HB_95	F_0044822_L10_PA	LG10	<lmxll>	{0-}	(ll,lm])	ll	lm	lm	lm	ll	lm	lm	lm	lm	ll	ll	ll	lm	ll	lm	ll	lm	ll	ll	lm	ll	lm	lm	lm	lm	lm	lm	lm	ll	ll	lm	ll	lm	ll	ll	ll	ll	lm	lm	ll	lm	ll	lm	ll
LG10_HB_96	F_0045154_L10_PA	LG10	<nnxnp>	{-0}	(nn,np)	np	np	np	np	nn	np	nn	np	np	np	nn	nn	nn	np	np	nn	np	np	np	nn	nn	np	np	nn	nn	np	np	np	nn	nn	np	np	np	nn	nn	np	nn	nn	np	np	np	np	nn	np
LG10_HB_96	F_0045158_L10_PA	LG10	<nnxnp>	{-0}	(nn,np)	np	np	np	np	nn	np	nn	np	np	np	nn	nn	nn	np	np	nn	np	np	np	nn	nn	np	np	nn	nn	np	np	np	nn	nn	np	np	np	nn	nn	np	nn	nn	np	np	np	np	nn	np
LG10_HB_96.5	R_32730568_L10_PA	LG10	<nnxnp>	{-0}	(nn,np)	np	np	np	np	nn	np	nn	np	np	np	nn	nn	nn	np	np	nn	np	np	np	nn	nn	np	np	nn	nn	np	np	np	nn	nn	np	np	np	nn	nn	np	nn	nn	np	np	np	np	nn	np
LG10_HB_96.5	R_32732592_L10_PA	LG10	<nnxnp>	{-0}	(nn,np)	np	np	np	np	nn	np	nn	np	np	np	nn	nn	nn	np	np	nn	np	np	np	nn	nn	np	np	nn	nn	np	np	np	nn	nn	np	np	np	nn	nn	np	nn	nn	np	np	np	np	nn	np
LG10_HB_98	F_0046458_L10_PA	LG10	<lmxll>	{0-}	(ll,lm])	ll	lm	lm	lm	ll	lm	lm	lm	lm	ll	ll	ll	lm	ll	lm	ll	lm	ll	ll	lm	lm	lm	lm	lm	ll	lm	lm	lm	ll	ll	lm	ll	lm	ll	ll	ll	ll	lm	lm	ll	lm	ll	lm	ll
LG10_HB_98	F_0046460_L10_PA	LG10	<lmxll>	{0-}	(ll,lm])	ll	lm	lm	lm	ll	lm	lm	lm	lm	ll	ll	ll	lm	ll	lm	ll	lm	ll	ll	lm	lm	lm	lm	lm	ll	lm	lm	lm	ll	ll	lm	ll	lm	ll	ll	ll	ll	lm	lm	ll	lm	ll	lm	ll
LG10_HB_98	F_0046468_L10_PA	LG10	<lmxll>	{0-}	(ll,lm])	ll	lm	lm	lm	ll	lm	lm	lm	lm	ll	ll	ll	lm	ll	lm	ll	lm	ll	ll	lm	lm	lm	lm	lm	ll	lm	lm	lm	ll	ll	lm	ll	lm	ll	ll	ll	ll	lm	lm	ll	lm	ll	lm	ll
LG11_HB_1055	F_0488794_L2_PA	LG11	<lmxll>	{1-}	(ll,lm])	ll	lm	ll	lm	lm	lm	ll	lm	ll	lm	lm	lm	ll	ll	lm	lm	ll	lm	ll	ll	ll	ll	lm	ll	ll	lm	lm	lm	ll	lm	ll	lm	ll	ll	ll	lm	lm	ll	lm	lm	lm	ll	lm	lm
LG11_HB_1055	F_0488795_L2_PA	LG11	<lmxll>	{1-}	(ll,lm])	ll	lm	ll	lm	lm	lm	ll	lm	ll	lm	lm	lm	ll	ll	lm	lm	ll	lm	ll	ll	ll	ll	lm	ll	ll	lm	lm	lm	ll	lm	ll	lm	ll	ll	ll	lm	lm	ll	lm	lm	lm	ll	lm	lm
LG11_HB_1055	F_0488798_L2_PA	LG11	<lmxll>	{1-}	(ll,lm])	ll	lm	ll	lm	lm	lm	ll	lm	ll	lm	lm	lm	ll	ll	lm	lm	ll	lm	ll	ll	ll	ll	lm	ll	ll	lm	lm	lm	ll	lm	ll	lm	ll	ll	ll	lm	lm	ll	lm	lm	lm	ll	lm	lm
LG11_HB_1055	F_0488800_L2_PA	LG11	<lmxll>	{1-}	(ll,lm])	ll	lm	ll	lm	lm	lm	ll	lm	ll	lm	lm	lm	ll	ll	lm	lm	ll	lm	ll	ll	ll	ll	lm	ll	ll	lm	lm	lm	ll	lm	ll	lm	ll	ll	ll	lm	lm	ll	lm	lm	lm	ll	lm	lm
LG11_HB_1056	F_0489250_L2_PA	LG11	<lmxll>	{1-}	(ll,lm])	ll	lm	ll	lm	lm	lm	ll	lm	ll	lm	lm	lm	ll	ll	lm	lm	ll	lm	ll	ll	ll	ll	lm	ll	ll	lm	lm	lm	ll	lm	ll	lm	ll	ll	ll	lm	lm	ll	lm	lm	lm	ll	lm	lm
LG11_HB_1056	F_0489251_L2_PA	LG11	<lmxll>	{1-}	(ll,lm])	ll	lm	ll	lm	lm	lm	ll	lm	ll	lm	lm	lm	ll	ll	lm	lm	ll	lm	ll	ll	ll	ll	lm	ll	ll	lm	lm	lm	ll	lm	ll	lm	ll	ll	ll	lm	lm	ll	lm	lm	lm	ll	lm	lm
LG11_HB_1056	F_0489265_L2_PA	LG11	<lmxll>	{1-}	(ll,lm])	ll	lm	ll	lm	lm	lm	ll	lm	ll	lm	lm	lm	ll	ll	lm	lm	ll	lm	ll	ll	ll	ll	lm	ll	ll	lm	lm	lm	ll	lm	ll	lm	ll	ll	ll	lm	lm	ll	lm	lm	lm	ll	lm	lm
LG11_HB_1056	F_0489266_L2_PA	LG11	<lmxll>	{1-}	(ll,lm])	ll	lm	ll	lm	lm	lm	ll	lm	ll	lm	lm	lm	ll	ll	lm	lm	ll	lm	ll	ll	ll	ll	lm	ll	ll	lm	lm	lm	ll	lm	ll	lm	ll	ll	ll	lm	lm	ll	lm	lm	lm	ll	lm	lm
LG11_HB_1056	F_0489282_L2_PA	LG11	<lmxll>	{1-}	(ll,lm])	ll	lm	ll	lm	lm	lm	ll	lm	ll	lm	lm	lm	ll	ll	lm	lm	ll	lm	ll	ll	ll	ll	lm	ll	ll	lm	lm	lm	ll	lm	ll	lm	ll	ll	ll	lm	lm	ll	lm	lm	lm	ll	lm	lm
LG11_HB_1057	F_0489518_L2_PA	LG11	<lmxll>	{1-}	(ll,lm])	ll	lm	ll	lm	lm	lm	ll	lm	ll	lm	lm	lm	ll	ll	lm	lm	ll	lm	ll	ll	ll	ll	lm	ll	ll	lm	lm	lm	ll	lm	ll	lm	ll	ll	ll	lm	lm	ll	lm	lm	lm	ll	lm	lm
LG11_HB_1057	F_0489514_L2_PA	LG11	<lmxll>	{1-}	(ll,lm])	ll	lm	ll	lm	lm	lm	ll	lm	ll	lm	lm	lm	ll	ll	lm	lm	ll	lm	ll	ll	ll	ll	lm	ll	ll	lm	lm	lm	ll	lm	ll	lm	ll	ll	ll	lm	lm	ll	lm	lm	lm	ll	lm	lm
LG11_HB_1057	F_0489517_L2_PA	LG11	<lmxll>	{1-}	(ll,lm])	ll	lm	ll	lm	lm	lm	ll	lm	ll	lm	lm	lm	ll	ll	lm	lm	ll	lm	ll	ll	ll	ll	lm	ll	ll	lm	lm	lm	ll	lm	ll	lm	ll	ll	ll	lm	lm	ll	lm	lm	lm	ll	lm	lm
LG11_HB_1057	F_0489525_L2_PA	LG11	<lmxll>	{1-}	(ll,lm])	ll	lm	ll	lm	lm	lm	ll	lm	ll	lm	lm	lm	ll	ll	lm	lm	ll	lm	ll	ll	ll	ll	lm	ll	ll	lm	lm	lm	ll	lm	ll	lm	ll	ll	ll	lm	lm	ll	lm	lm	lm	ll	lm	lm
LG11_HB_116	F_0053621_L11_PA	LG11	<lmxll>	{1-}	(ll,lm])	lm	ll	ll	ll	ll	lm	ll	lm	ll	lm	lm	ll	ll	lm	lm	lm	ll	lm	ll	lm	ll	ll	lm	ll	ll	ll	lm	lm	ll	ll	ll	lm	ll	lm	ll	lm	lm	lm	ll	lm	lm	ll	lm	ll
LG11_HB_116	F_0053629_L11_PA	LG11	<lmxll>	{1-}	(ll,lm])	lm	ll	ll	ll	ll	lm	ll	lm	ll	lm	lm	ll	ll	lm	lm	lm	ll	lm	ll	lm	ll	ll	lm	ll	ll	ll	lm	lm	ll	ll	ll	lm	ll	lm	ll	lm	lm	lm	ll	lm	lm	ll	lm	ll
LG11_HB_116	F_0053634_L11_PA	LG11	<lmxll>	{1-}	(ll,lm])	lm	ll	ll	ll	ll	lm	ll	lm	ll	lm	lm	ll	ll	lm	lm	lm	ll	lm	ll	lm	ll	ll	lm	ll	ll	ll	lm	lm	ll	ll	ll	lm	ll	lm	ll	lm	lm	lm	ll	lm	lm	ll	lm	ll
LG11_HB_116	F_0053638_L11_PA	LG11	<lmxll>	{1-}	(ll,lm])	lm	ll	ll	ll	ll	lm	ll	lm	ll	lm	lm	ll	ll	lm	lm	lm	ll	lm	ll	lm	ll	ll	lm	ll	ll	ll	lm	lm	ll	ll	ll	lm	ll	lm	ll	lm	lm	lm	ll	lm	lm	ll	lm	ll
LG11_HB_117	F_0053679_L11_PA	LG11	<nnxnp>	{-0}	(nn,np)	np	np	nn	nn	np	np	nn	np	nn	nn	np	np	nn	np	np	np	np	np	np	np	nn	nn	nn	nn	np	np	nn	np	nn	nn	np	np	np	nn	nn	np	np	np	nn	nn	nn	nn	nn	nn
LG11_HB_117	F_0053694_L11_PA	LG11	<lmxll>	{1-}	(ll,lm])	lm	ll	ll	ll	ll	lm	ll	lm	ll	lm	lm	ll	ll	lm	lm	lm	ll	lm	ll	lm	ll	ll	lm	ll	ll	ll	lm	lm	ll	ll	ll	lm	ll	lm	ll	lm	lm	lm	ll	lm	lm	ll	lm	ll
LG11_HB_117	F_0053698_L11_PA	LG11	<lmxll>	{1-}	(ll,lm])	lm	ll	ll	ll	ll	lm	ll	lm	ll	lm	lm	ll	ll	lm	lm	lm	ll	lm	ll	lm	ll	ll	lm	ll	ll	ll	lm	lm	ll	ll	ll	lm	ll	lm	ll	lm	lm	lm	ll	lm	lm	ll	lm	ll
LG11_HB_117	F_0053704_L11_PA	LG11	<lmxll>	{1-}	(ll,lm])	lm	ll	ll	ll	ll	lm	ll	lm	ll	lm	lm	ll	ll	lm	lm	lm	ll	lm	ll	lm	ll	ll	lm	ll	ll	ll	lm	lm	ll	ll	ll	lm	ll	lm	ll	lm	lm	lm	ll	lm	lm	ll	lm	ll
LG11_HB_118	F_0054183_L11_PA	LG11	<hkxhk>	{10}	(hh,hk,kk)	kk	hk	hh	hh	hk	kk	hh	kk	hh	hk	kk	hk	hh	kk	kk	kk	hk	kk	hk	kk	hh	hh	hk	hh	hk	hk	hk	kk	hh	hh	hk	kk	hk	hk	hh	kk	kk	kk	hh	hk	hk	hh	hk	hh
LG11_HB_118	F_0054195_L11_PA	LG11	<hkxhk>	{01}	(hh,hk,kk)	hh	hk	kk	kk	hk	hh	kk	hh	kk	hk	hh	hk	kk	hh	hh	hh	hk	hh	hk	hh	kk	kk	hk	kk	hk	hk	hk	hh	kk	kk	hk	hh	hk	hk	kk	hh	hh	hh	kk	hk	hk	kk	hk	--
LG11_HB_119	F_0054468_L11_PA	LG11	<hkxhk>	{01}	(hh,hk,kk)	hh	hk	kk	kk	hk	hh	kk	hh	kk	hk	hh	hk	kk	hh	hh	hh	hk	hh	hk	hh	kk	kk	hk	kk	hk	hk	hk	hh	kk	kk	hk	hh	hk	hk	kk	hh	hh	hh	kk	hk	hk	kk	hk	kk
LG11_HB_119	F_0054471_L11_PA	LG11	<hkxhk>	{01}	(hh,hk,kk)	hh	hk	kk	kk	hk	hh	kk	hh	kk	hk	hh	hk	kk	hh	hh	hh	hk	hh	hk	hh	kk	kk	hk	kk	hk	hk	hk	hh	kk	kk	hk	hh	hk	hk	kk	hh	hh	hh	kk	hk	hk	kk	hk	kk
LG11_HB_119	F_0054473_L11_PA	LG11	<hkxhk>	{10}	(hh,hk,kk)	kk	hk	hh	hh	hk	kk	hh	kk	hh	hk	kk	hk	hh	kk	kk	kk	hk	kk	hk	kk	hh	hh	hk	hh	hk	hk	hk	kk	hh	hh	hk	kk	hk	hk	hh	kk	kk	kk	hh	hk	hk	hh	hk	hh
LG11_HB_119	F_0054474_L11_PA	LG11	<hkxhk>	{10}	(hh,hk,kk)	kk	hk	hh	hh	hk	kk	hh	kk	hh	hk	kk	hk	hh	kk	kk	kk	hk	kk	hk	kk	hh	hh	hk	hh	hk	hk	hk	kk	hh	hh	hk	kk	hk	hk	hh	kk	kk	kk	hh	hk	hk	hh	hk	hh
LG11_HB_119	F_0054478_L11_PA	LG11	<lmxll>	{1-}	(ll,lm])	lm	ll	ll	ll	ll	lm	ll	lm	ll	lm	lm	ll	ll	lm	lm	lm	ll	lm	ll	lm	ll	ll	lm	ll	ll	ll	lm	lm	ll	ll	ll	lm	ll	lm	ll	lm	lm	lm	ll	lm	lm	ll	lm	--
LG11_HB_119	R_495547_L11_PA	LG11	<nnxnp>	{-0}	(nn,np)	np	np	nn	nn	np	np	nn	np	nn	nn	np	np	nn	np	np	np	np	np	np	np	nn	nn	nn	nn	np	np	nn	np	nn	nn	np	np	np	nn	nn	np	np	np	nn	nn	nn	nn	nn	nn
LG11_HB_119	F_0054472_L11_PA	LG11	<lmxll>	{1-}	(ll,lm])	lm	ll	ll	ll	ll	lm	ll	lm	ll	lm	lm	ll	ll	lm	lm	lm	ll	lm	ll	lm	ll	ll	lm	ll	ll	ll	lm	lm	ll	ll	ll	lm	ll	lm	ll	lm	lm	lm	ll	lm	lm	ll	lm	ll
LG11_HB_122	F_0055541_L11_PA	LG11	<lmxll>	{0-}	(ll,lm])	ll	lm	lm	lm	lm	ll	lm	ll	lm	ll	ll	lm	lm	ll	ll	ll	lm	ll	lm	ll	lm	lm	ll	lm	lm	lm	ll	ll	lm	lm	lm	ll	lm	ll	lm	ll	ll	ll	lm	ll	ll	lm	ll	lm
LG11_HB_122	F_0055544_L11_PA	LG11	<lmxll>	{0-}	(ll,lm])	ll	lm	lm	lm	lm	ll	lm	ll	lm	ll	ll	lm	lm	ll	ll	ll	lm	ll	lm	ll	lm	lm	ll	lm	lm	lm	ll	ll	lm	lm	lm	ll	lm	ll	lm	ll	ll	ll	lm	ll	ll	lm	ll	lm
LG11_HB_122	F_0055550_L11_PA	LG11	<lmxll>	{0-}	(ll,lm])	ll	lm	lm	lm	lm	ll	lm	ll	lm	ll	ll	lm	lm	ll	ll	ll	lm	ll	lm	ll	lm	lm	ll	lm	lm	lm	ll	ll	lm	lm	lm	ll	lm	ll	lm	ll	ll	ll	lm	ll	ll	lm	ll	lm
LG11_HB_122	GD_02626_L11_PA	LG11	<lmxll>	{1-}	(ll,lm])	lm	ll	ll	ll	ll	lm	ll	lm	ll	lm	lm	ll	ll	lm	lm	lm	ll	lm	ll	lm	ll	ll	lm	ll	ll	ll	lm	lm	ll	ll	ll	lm	ll	lm	ll	lm	lm	lm	ll	lm	lm	ll	lm	ll
LG11_HB_122	F_0055549_L11_PA	LG11	<nnxnp>	{-0}	(nn,np)	np	np	nn	nn	np	np	nn	np	nn	nn	np	np	nn	np	np	np	nn	np	np	np	nn	nn	nn	nn	np	np	nn	np	nn	nn	np	np	np	nn	nn	np	np	np	nn	nn	nn	nn	nn	nn
LG11_HB_122	F_0055551_L11_PA	LG11	<nnxnp>	{-1}	(nn,np)	nn	nn	np	np	nn	nn	np	nn	np	np	nn	nn	np	nn	nn	nn	np	nn	nn	nn	np	np	np	np	nn	nn	np	nn	np	np	nn	nn	nn	np	np	nn	nn	nn	np	np	np	np	np	np
LG11_HB_122	F_0055562_L11_PA	LG11	<nnxnp>	{-1}	(nn,np)	nn	nn	np	np	nn	nn	np	nn	np	np	nn	nn	np	nn	nn	nn	np	nn	nn	nn	np	np	np	np	nn	nn	np	nn	np	np	nn	nn	nn	np	np	nn	nn	nn	np	np	np	np	np	np
R_1724738_L11_PA	R_1724738_L11_PA	LG11	<nnxnp>	{-1}	(nn,np)	nn	nn	np	np	nn	nn	np	nn	np	np	nn	nn	np	nn	nn	nn	np	nn	nn	nn	np	np	np	np	nn	nn	np	nn	np	np	nn	nn	nn	np	np	nn	nn	nn	np	np	np	np	np	np
LG11_HB_123	F_0055746_L11_PA	LG11	<lmxll>	{1-}	(ll,lm])	lm	ll	ll	ll	ll	lm	ll	lm	ll	lm	lm	ll	ll	lm	lm	lm	ll	lm	ll	lm	ll	ll	lm	ll	ll	ll	lm	lm	ll	ll	ll	lm	ll	lm	ll	lm	lm	lm	ll	lm	lm	ll	lm	ll
LG11_HB_123	F_0055742_L11_PA	LG11	<nnxnp>	{-1}	(nn,np)	nn	nn	np	np	nn	nn	np	nn	np	np	nn	nn	np	nn	nn	nn	np	nn	nn	nn	np	np	np	np	nn	nn	np	nn	np	np	nn	nn	nn	np	np	nn	nn	nn	np	np	np	np	np	np
LG11_HB_123	F_0055762_L11_PA	LG11	<nnxnp>	{-1}	(nn,np)	nn	nn	np	np	nn	nn	np	nn	np	np	nn	nn	np	nn	nn	nn	np	nn	nn	nn	np	np	np	np	nn	nn	np	nn	np	np	nn	nn	nn	np	np	nn	nn	nn	np	np	np	np	np	np
LG11_HB_124	F_0056178_L11_PA	LG11	<hkxhk>	{10}	(hh,hk,kk)	kk	hk	hh	hh	hk	kk	hh	kk	hh	hk	kk	hk	hh	kk	kk	kk	hk	kk	hk	kk	hh	hh	hk	hh	hk	hk	hk	kk	hh	hh	hk	kk	hk	hk	hh	kk	kk	kk	hh	hk	hk	hh	hk	hh
LG11_HB_124	F_0056171_L11_PA	LG11	<hkxhk>	{01}	(hh,hk,kk)	hh	hk	kk	kk	hk	hh	kk	hh	kk	hk	hh	hk	kk	hh	hh	hh	kk	hh	hk	hh	kk	kk	hk	kk	hk	hk	hk	hh	kk	kk	hk	hh	hk	hk	kk	hh	hh	hh	kk	hk	hk	kk	hk	kk
LG11_HB_124	F_0056166_L11_PA	LG11	<lmxll>	{1-}	(ll,lm])	lm	ll	ll	ll	ll	lm	ll	lm	ll	lm	lm	ll	ll	lm	lm	lm	ll	lm	ll	lm	ll	ll	lm	ll	ll	ll	lm	lm	ll	ll	ll	lm	ll	lm	ll	lm	lm	lm	ll	lm	lm	ll	lm	ll
LG11_HB_124	F_0056161_L11_PA	LG11	<nnxnp>	{-0}	(nn,np)	np	np	nn	nn	np	np	nn	np	nn	nn	np	np	nn	np	np	np	nn	np	np	np	nn	nn	nn	nn	np	np	nn	np	nn	nn	np	np	np	nn	nn	np	np	np	nn	nn	nn	nn	nn	nn
LG11_HB_126.5	R_3466156_L11_PA	LG11	<lmxll>	{1-}	(ll,lm])	lm	ll	ll	ll	ll	lm	ll	lm	ll	lm	lm	ll	ll	lm	lm	lm	ll	lm	ll	lm	ll	ll	lm	ll	ll	ll	lm	lm	ll	ll	ll	lm	ll	lm	ll	lm	lm	lm	ll	lm	lm	ll	lm	ll
LG11_HB_127	F_0057451_L11_PA	LG11	<lmxll>	{0-}	(ll,lm])	ll	lm	lm	lm	lm	ll	lm	ll	lm	ll	ll	lm	lm	ll	ll	ll	lm	ll	lm	ll	lm	lm	ll	lm	lm	lm	ll	ll	lm	lm	lm	ll	lm	ll	lm	ll	ll	ll	lm	ll	ll	lm	ll	lm
LG11_HB_127	F_0057478_L11_PA	LG11	<lmxll>	{0-}	(ll,lm])	ll	lm	lm	lm	lm	ll	lm	ll	lm	ll	ll	lm	lm	ll	ll	ll	lm	ll	lm	ll	lm	lm	ll	lm	lm	lm	ll	ll	lm	lm	lm	ll	lm	ll	lm	ll	ll	ll	lm	ll	ll	lm	ll	lm
LG11_HB_127	F_0057479_L11_PA	LG11	<lmxll>	{0-}	(ll,lm])	ll	lm	lm	lm	lm	ll	lm	ll	lm	ll	ll	lm	lm	ll	ll	ll	lm	ll	lm	ll	lm	lm	ll	lm	lm	lm	ll	ll	lm	lm	lm	ll	lm	ll	lm	ll	ll	ll	lm	ll	ll	lm	ll	lm
LG11_HB_127	F_0057464_L11_PA	LG11	<nnxnp>	{-1}	(nn,np)	nn	nn	np	nn	nn	nn	np	nn	np	np	nn	nn	np	nn	nn	nn	np	nn	nn	nn	np	np	np	np	np	nn	np	nn	np	np	nn	nn	nn	np	np	nn	nn	nn	np	np	np	np	np	np
LG11_HB_128	F_0057795_L11_PA	LG11	<hkxhk>	{01}	(hh,hk,kk)	hh	hk	kk	hk	hk	hh	kk	hh	kk	hk	hh	hk	kk	hh	hh	hh	kk	hh	hk	hh	kk	kk	hk	kk	kk	hk	hk	hh	kk	kk	hk	hh	hk	hk	kk	hh	hh	hh	kk	hk	hk	kk	hk	kk
LG11_HB_128	F_0057814_L11_PA	LG11	<hkxhk>	{01}	(hh,hk,kk)	hh	hk	kk	hk	hk	hh	kk	hh	kk	hk	hh	hk	kk	hh	hh	hh	kk	hh	hk	hh	kk	kk	hk	kk	kk	hk	hk	hh	kk	kk	hk	hh	hk	hk	kk	hh	hh	hh	kk	hk	hk	kk	hk	kk
LG11_HB_128	F_0057797_L11_PA	LG11	<nnxnp>	{-1}	(nn,np)	nn	nn	np	nn	nn	nn	np	nn	np	np	nn	nn	np	nn	nn	nn	np	nn	nn	nn	np	np	np	np	np	nn	np	nn	np	np	nn	nn	nn	np	np	nn	nn	nn	np	np	np	np	np	np
LG11_HB_129	F_0058223_L11_PA	LG11	<hkxhk>	{10}	(hh,hk,kk)	kk	hk	hh	hk	hk	kk	hh	kk	hh	hk	kk	hk	hh	kk	kk	kk	hh	kk	hk	kk	hh	hh	hk	hh	hh	hk	hk	kk	hh	hh	hk	kk	hk	hh	hh	kk	kk	kk	hh	hk	hk	hh	hk	hh
LG11_HB_129	F_0058227_L11_PA	LG11	<hkxhk>	{10}	(hh,hk,kk)	kk	hk	hh	hk	hk	kk	hh	kk	hh	hk	kk	hk	hh	kk	kk	kk	hh	kk	hk	kk	hh	hh	hk	hh	hh	hk	hk	kk	hh	hh	hk	kk	hk	hh	hh	kk	kk	kk	hh	hk	hk	hh	hk	hh
LG11_HB_129	GD_01165_L11_PA	LG11	<nnxnp>	{-1}	(nn,np)	nn	nn	np	nn	nn	nn	np	nn	np	np	nn	nn	np	nn	nn	nn	np	nn	nn	nn	np	np	np	np	np	nn	np	nn	np	np	nn	nn	nn	np	np	nn	nn	nn	np	np	np	np	np	np
R_4473483_L11_PA	R_4473483_L11_PA	LG11	<nnxnp>	{-1}	(nn,np)	nn	nn	np	nn	nn	nn	np	nn	np	np	nn	nn	np	nn	nn	nn	np	nn	nn	nn	np	np	np	np	np	nn	np	nn	np	np	nn	nn	nn	np	np	nn	nn	nn	np	np	np	np	np	np
LG11_HB_130	F_0058559_L11_PA	LG11	<hkxhk>	{01}	(h-,kk)	h-	h-	kk	h-	h-	h-	kk	h-	kk	h-	h-	h-	kk	h-	h-	h-	kk	h-	h-	h-	kk	kk	h-	kk	kk	h-	h-	h-	h-	kk	h-	h-	h-	kk	kk	h-	h-	h-	kk	h-	h-	kk	h-	kk
LG11_HB_130	F_0058552_L11_PA	LG11	<hkxhk>	{10}	(hh,hk,kk)	kk	hk	hh	hk	hk	kk	hh	kk	hh	hk	kk	hk	hh	kk	kk	kk	hh	kk	hk	kk	hh	hh	hk	hh	hh	hk	hk	kk	hk	hh	hk	kk	hk	hh	hh	kk	kk	kk	hh	hk	hk	hh	hk	hh
LG11_HB_131	F_0058964_L11_PA	LG11	<nnxnp>	{-0}	(nn,np)	np	np	nn	np	np	np	nn	np	nn	nn	np	np	nn	np	np	np	nn	np	np	np	nn	nn	nn	nn	nn	np	nn	np	np	nn	np	np	np	nn	nn	np	np	np	nn	nn	nn	nn	nn	nn
LG11_HB_131	F_0058955_L11_PA	LG11	<lmxll>	{1-}	(ll,lm])	lm	ll	ll	ll	ll	lm	ll	lm	ll	lm	lm	ll	ll	lm	lm	lm	ll	lm	ll	lm	ll	ll	lm	ll	ll	lm	lm	lm	ll	ll	ll	lm	ll	ll	ll	lm	lm	lm	ll	lm	lm	ll	lm	ll
LG11_HB_131.5	R_5054497_L11_PA	LG11	<lmxll>	{0-}	(ll,lm])	ll	lm	lm	lm	lm	ll	lm	ll	lm	ll	ll	lm	lm	ll	ll	ll	lm	ll	lm	ll	lm	lm	ll	lm	lm	ll	ll	ll	lm	lm	lm	ll	lm	lm	lm	ll	ll	ll	lm	ll	ll	lm	ll	lm
LG11_HB_131.5	R_5075367_L11_PA	LG11	<lmxll>	{0-}	(ll,lm])	ll	lm	lm	lm	lm	ll	lm	ll	lm	ll	ll	lm	lm	ll	ll	ll	lm	ll	lm	ll	lm	lm	ll	lm	lm	ll	ll	ll	lm	lm	lm	ll	lm	lm	lm	ll	ll	ll	lm	ll	ll	lm	ll	lm
LG11_HB_131.5	R_5016587_L11_PA	LG11	<lmxll>	{1-}	(ll,lm])	lm	ll	ll	ll	ll	lm	ll	lm	ll	lm	lm	ll	ll	lm	--	lm	ll	lm	ll	lm	ll	ll	lm	ll	ll	lm	lm	lm	ll	ll	ll	lm	ll	ll	ll	lm	lm	lm	ll	lm	lm	ll	lm	ll
LG11_HB_132	F_0059424_L11_PA	LG11	<nnxnp>	{-0}	(nn,np)	np	np	nn	np	np	np	nn	np	nn	nn	np	np	nn	np	np	np	nn	np	np	np	nn	nn	nn	nn	nn	np	nn	np	np	nn	np	np	np	nn	nn	np	np	np	nn	nn	nn	nn	nn	nn
LG11_HB_132	F_0059427_L11_PA	LG11	<nnxnp>	{-0}	(nn,np)	np	np	nn	np	np	np	nn	np	nn	nn	np	np	nn	np	np	np	nn	np	np	np	nn	nn	nn	nn	nn	np	nn	np	np	nn	np	np	np	nn	nn	np	np	np	nn	nn	nn	nn	nn	nn
LG11_HB_132	F_0059426_L11_PA	LG11	<lmxll>	{0-}	(ll,lm])	ll	lm	lm	lm	lm	ll	lm	ll	lm	ll	ll	lm	lm	ll	ll	ll	lm	ll	lm	ll	lm	lm	ll	lm	lm	ll	ll	ll	lm	lm	lm	ll	lm	lm	lm	ll	ll	ll	lm	ll	ll	lm	ll	lm
LG11_HB_132	R_5159764_L11_PA	LG11	<lmxll>	{0-}	(ll,lm])	ll	lm	lm	lm	lm	ll	lm	ll	lm	ll	ll	lm	lm	ll	ll	ll	lm	ll	lm	ll	lm	lm	ll	lm	lm	ll	ll	ll	lm	lm	lm	ll	lm	lm	lm	ll	ll	ll	lm	ll	ll	lm	ll	lm
LG11_HB_132	F_0059412_L11_PA	LG11	<lmxll>	{1-}	(ll,lm])	lm	ll	ll	ll	ll	lm	ll	lm	ll	lm	lm	ll	ll	lm	lm	lm	ll	lm	ll	lm	ll	ll	--	ll	ll	lm	lm	lm	ll	ll	ll	lm	ll	ll	ll	lm	lm	lm	ll	lm	lm	ll	lm	ll
LG11_HB_132	F_0059435_L11_PA	LG11	<lmxll>	{1-}	(ll,lm])	lm	ll	ll	ll	ll	lm	ll	lm	ll	lm	lm	ll	ll	lm	lm	lm	ll	lm	ll	lm	ll	ll	lm	ll	ll	lm	lm	lm	ll	ll	ll	lm	ll	ll	ll	lm	lm	lm	ll	lm	lm	ll	lm	ll
LG11_HB_132	F_0059438_L11_PA	LG11	<lmxll>	{1-}	(ll,lm])	lm	ll	ll	ll	ll	lm	ll	lm	ll	lm	lm	ll	ll	lm	lm	lm	ll	lm	ll	lm	ll	ll	lm	ll	ll	lm	lm	lm	ll	ll	ll	lm	ll	ll	ll	lm	lm	lm	ll	lm	lm	ll	lm	ll
LG11_HB_132.5	R_5197434_L11_PA	LG11	<nnxnp>	{-0}	(nn,np)	np	np	nn	np	np	np	nn	np	nn	nn	np	np	nn	np	np	np	nn	np	np	np	nn	nn	nn	nn	nn	np	nn	np	np	nn	np	np	np	nn	nn	np	np	np	nn	nn	nn	nn	nn	nn
LG11_HB_132.5	R_5173582_L11_PA	LG11	<lmxll>	{0-}	(ll,lm])	ll	lm	lm	lm	lm	ll	lm	ll	lm	ll	ll	lm	lm	ll	ll	ll	lm	ll	lm	ll	lm	lm	ll	lm	lm	ll	ll	ll	lm	lm	lm	ll	lm	lm	lm	ll	ll	ll	lm	ll	ll	lm	ll	lm
LG11_HB_132.5	R_5208182_L11_PA	LG11	<lmxll>	{0-}	(ll,lm])	ll	lm	lm	lm	lm	ll	lm	ll	lm	ll	ll	lm	lm	ll	ll	ll	lm	ll	lm	ll	lm	lm	ll	lm	lm	ll	ll	ll	lm	lm	lm	ll	lm	lm	lm	ll	ll	ll	lm	ll	ll	lm	ll	lm
LG11_HB_133	F_0060047_L11_PA	LG11	<hkxhk>	{11}	(hh,hk,kk)	hk	hh	hk	hh	hh	hk	hk	hk	hk	kk	hk	hh	hk	hk	hk	hk	hk	hk	hh	hk	hk	hk	kk	hk	hk	kk	kk	hk	hh	hk	hh	hk	hh	hk	hk	hk	hk	hk	hk	kk	kk	hk	kk	hk
LG11_HB_133	F_0060049_L11_PA	LG11	<hkxhk>	{11}	(hh,hk,kk)	hk	hh	hk	hh	hh	hk	hk	hk	hk	kk	hk	hh	hk	hk	hk	hk	hk	hk	hh	hk	hk	hk	kk	hk	hk	kk	kk	hk	hh	hk	hh	hk	hh	hk	hk	hk	hk	hk	hk	kk	kk	hk	kk	hk
LG11_HB_133	F_0060059_L11_PA	LG11	<hkxhk>	{00}	(hh,hk,kk)	hk	kk	hk	kk	kk	hk	hk	hk	hk	hh	hk	kk	hk	hk	hk	hk	hk	hk	kk	hk	hk	hk	hh	hk	hk	hh	hh	hk	kk	hk	kk	hk	kk	hk	hk	hk	hk	hk	hk	hh	hh	hk	hh	hk
LG11_HB_133	F_0060045_L11_PA	LG11	<lmxll>	{1-}	(ll,lm])	lm	ll	ll	ll	ll	lm	ll	lm	ll	lm	lm	ll	ll	lm	lm	lm	ll	lm	ll	lm	ll	ll	lm	ll	ll	lm	lm	lm	ll	ll	ll	lm	ll	ll	ll	lm	lm	lm	ll	lm	lm	ll	lm	ll
LG11_HB_133	F_0060062_L11_PA	LG11	<lmxll>	{1-}	(ll,lm])	lm	ll	ll	ll	ll	lm	ll	lm	ll	lm	lm	ll	ll	lm	lm	lm	ll	lm	ll	lm	ll	ll	lm	ll	ll	lm	lm	lm	ll	ll	ll	lm	ll	ll	ll	lm	lm	lm	ll	lm	lm	ll	lm	ll
LG11_HB_133	F_0060069_L11_PA	LG11	<lmxll>	{1-}	(ll,lm])	lm	ll	ll	ll	ll	lm	ll	lm	ll	lm	lm	ll	ll	lm	lm	lm	ll	lm	ll	lm	ll	ll	lm	ll	ll	lm	lm	lm	ll	ll	ll	lm	ll	ll	ll	lm	lm	lm	ll	lm	lm	ll	lm	ll
LG11_HB_135	F_0061193_L11_PA	LG11	<hkxhk>	{11}	(hh,hk,kk)	hk	hh	hk	hh	hh	hk	hk	hk	hk	kk	hk	hh	hk	hk	hk	hk	hk	hk	hh	hk	hk	hk	kk	hk	hk	kk	kk	hk	hh	hk	hh	hk	hh	hk	hk	hk	hk	hk	hk	kk	kk	hk	kk	hk
LG11_HB_135	F_0061195_L11_PA	LG11	<lmxll>	{1-}	(ll,lm])	lm	ll	ll	ll	ll	lm	ll	lm	ll	lm	lm	ll	ll	lm	lm	lm	ll	lm	ll	lm	ll	ll	lm	ll	ll	lm	lm	lm	ll	ll	ll	lm	ll	ll	ll	lm	lm	lm	ll	lm	lm	ll	lm	ll
LG11_HB_135	F_0061199_L11_PA	LG11	<lmxll>	{1-}	(ll,lm])	lm	ll	ll	ll	ll	lm	ll	lm	ll	lm	lm	ll	ll	lm	lm	lm	ll	lm	ll	lm	ll	ll	lm	ll	ll	lm	lm	lm	ll	ll	ll	lm	ll	ll	ll	lm	lm	lm	ll	lm	lm	ll	lm	ll
LG11_HB_136	F_0061660_L11_PA	LG11	<hkxhk>	{01}	(h-,kk)	h-	h-	kk	h-	h-	h-	kk	h-	kk	h-	h-	h-	kk	h-	h-	h-	kk	h-	h-	h-	kk	kk	h-	kk	KK	h-	h-	h-	h-	kk	h-	h-	h-	kk	kk	h-	h-	h-	kk	h-	h-	kk	h-	kk
LG11_HB_136	F_0061654_L11_PA	LG11	<lmxll>	{1-}	(ll,lm])	lm	ll	ll	ll	ll	lm	ll	lm	ll	lm	lm	ll	ll	lm	lm	lm	ll	lm	ll	lm	ll	ll	lm	ll	ll	lm	lm	lm	ll	ll	ll	lm	ll	ll	ll	lm	lm	lm	ll	lm	lm	ll	lm	ll
LG11_HB_136	F_0061658_L11_PA	LG11	<lmxll>	{1-}	(ll,lm])	--	ll	ll	ll	ll	lm	ll	lm	ll	lm	lm	ll	ll	lm	lm	lm	ll	lm	ll	lm	ll	ll	lm	ll	ll	lm	lm	lm	ll	ll	ll	lm	ll	ll	ll	lm	lm	lm	ll	lm	lm	ll	lm	ll
LG11_HB_136	F_0061661_L11_PA	LG11	<nnxnp>	{-0}	(nn,np)	np	np	nn	np	np	np	nn	np	nn	nn	np	np	nn	np	np	np	nn	np	np	np	nn	nn	nn	nn	nn	nn	nn	np	np	nn	np	np	np	nn	nn	np	np	np	nn	nn	nn	nn	nn	nn
LG11_HB_136.5	R_6697510_L11_PA	LG11	<nnxnp>	{-1}	(nn,np)	nn	nn	np	nn	nn	nn	np	nn	np	np	nn	nn	np	nn	nn	nn	np	nn	nn	nn	np	np	np	np	np	np	np	nn	nn	np	nn	nn	nn	np	np	nn	nn	nn	np	np	np	np	np	np
LG11_HB_136.5	R_6688015_L11_PA	LG11	<lmxll>	{1-}	(ll,lm])	lm	ll	ll	ll	ll	lm	ll	lm	ll	lm	lm	ll	ll	lm	lm	lm	ll	lm	ll	lm	ll	ll	lm	ll	ll	--	lm	lm	ll	ll	ll	lm	ll	ll	ll	lm	lm	lm	ll	lm	lm	ll	lm	ll
LG11_HB_137	F_0061914_L11_PA	LG11	<lmxll>	{0-}	(ll,lm])	ll	lm	lm	lm	lm	ll	lm	ll	lm	ll	ll	lm	lm	ll	ll	ll	lm	ll	lm	ll	lm	lm	ll	lm	lm	ll	ll	ll	lm	lm	lm	ll	lm	lm	lm	ll	ll	ll	lm	ll	ll	lm	ll	lm
LG11_HB_137	F_0061949_L11_PA	LG11	<lmxll>	{1-}	(ll,lm])	lm	ll	ll	ll	ll	lm	ll	lm	ll	lm	lm	ll	ll	lm	lm	lm	ll	lm	ll	lm	ll	ll	lm	ll	ll	lm	lm	lm	ll	ll	ll	lm	ll	ll	ll	lm	lm	lm	ll	lm	lm	ll	lm	ll
LG11_HB_137	F_0061962_L11_PA	LG11	<lmxll>	{1-}	(ll,lm])	lm	ll	ll	ll	ll	lm	ll	lm	ll	lm	lm	ll	ll	lm	lm	lm	ll	lm	ll	lm	ll	ll	lm	ll	ll	lm	lm	lm	ll	ll	ll	lm	ll	ll	ll	lm	lm	lm	ll	lm	lm	ll	lm	ll
LG11_HB_137	F_0061923_L11_PA	LG11	<nnxnp>	{-1}	(nn,np)	nn	nn	np	nn	nn	nn	np	nn	np	np	nn	nn	np	nn	nn	nn	np	nn	nn	nn	np	np	np	np	np	np	np	nn	nn	np	nn	nn	nn	np	np	nn	nn	nn	np	np	np	np	np	np
LG11_HB_137	R_6709034_L11_PA	LG11	<nnxnp>	{-1}	(nn,np)	nn	nn	np	nn	nn	nn	np	nn	np	np	nn	nn	np	nn	nn	nn	np	nn	nn	nn	np	np	np	np	np	np	np	nn	nn	np	nn	nn	nn	np	np	nn	nn	nn	np	np	np	np	np	np
LG11_HB_138	F_0062335_L11_PA	LG11	<lmxll>	{1-}	(ll,lm])	lm	ll	ll	ll	ll	lm	ll	lm	ll	lm	lm	ll	ll	lm	lm	lm	ll	lm	ll	lm	ll	ll	lm	ll	ll	lm	lm	lm	ll	ll	ll	lm	ll	ll	ll	lm	lm	lm	ll	lm	lm	ll	lm	ll
LG11_HB_1385	F_0654294_L6_PA	LG11	<hkxhk>	{10}	(hh,hk,kk)	hk	hk	hh	kk	kk	hk	hh	hk	hk	hk	kk	kk	hk	hk	hk	kk	hh	kk	hk	hk	hh	hk	kk	hh	hh	hk	kk	kk	hk	kk	hk	kk	hk	hh	hh	kk	hk	hk	hk	hk	kk	hh	hk	hk
LG11_HB_1385	F_0654291_L6_PA	LG11	<lmxll>	{1-}	(ll,lm])	ll	lm	ll	lm	lm	lm	ll	lm	ll	lm	lm	lm	ll	lm	lm	lm	ll	lm	ll	ll	ll	ll	lm	ll	ll	lm	lm	lm	ll	lm	ll	lm	ll	ll	ll	lm	lm	ll	lm	lm	lm	ll	lm	lm
LG11_HB_139	F_0062815_L11_PA	LG11	<hkxhk>	{00}	(hh,hk,kk)	hk	kk	hk	kk	kk	hk	hk	hk	hk	hh	hk	kk	hk	hk	hk	hk	hk	hk	kk	hk	hk	hk	hh	hk	hk	hh	hh	hk	kk	hk	kk	hk	kk	hk	hk	hk	hk	hk	hk	hh	hh	hk	hh	hk
LG11_HB_139	F_0062824_L11_PA	LG11	<hkxhk>	{00}	(hh,hk,kk)	hk	kk	hk	kk	kk	hk	hk	hk	hk	hh	hk	kk	hk	hk	hk	hk	hk	hk	kk	hk	hk	hk	hh	hk	hk	hh	hh	hk	kk	hk	kk	hk	kk	hk	hk	hk	hk	hk	hk	hh	hh	hk	hh	hk
LG11_HB_139	F_0062809_L11_PA	LG11	<lmxll>	{1-}	(ll,lm])	lm	ll	ll	ll	ll	lm	ll	lm	ll	lm	lm	ll	ll	lm	lm	lm	ll	lm	ll	lm	ll	ll	lm	ll	ll	lm	lm	lm	ll	ll	ll	lm	ll	ll	ll	lm	lm	lm	ll	lm	lm	ll	lm	ll
LG11_HB_139	R_7143110_L11_PA	LG11	<lmxll>	{1-}	(ll,lm])	lm	ll	ll	ll	ll	lm	ll	lm	ll	lm	lm	ll	ll	lm	lm	lm	ll	lm	ll	lm	ll	ll	lm	ll	ll	lm	lm	lm	ll	ll	ll	lm	ll	ll	ll	lm	lm	lm	ll	lm	lm	ll	lm	ll
LG11_HB_139.5	R_7189032_L11_PA	LG11	<nnxnp>	{-1}	(nn,np)	nn	nn	np	nn	nn	nn	np	nn	nn	np	nn	nn	np	nn	nn	nn	np	nn	nn	nn	np	np	np	np	np	np	np	nn	nn	np	nn	nn	nn	np	np	nn	nn	nn	np	np	np	np	np	np
LG11_HB_140	F_0063314_L11_PA	LG11	<lmxll>	{1-}	(ll,lm])	lm	ll	ll	ll	ll	lm	ll	lm	ll	lm	lm	ll	ll	lm	lm	lm	ll	lm	ll	lm	ll	ll	lm	ll	ll	lm	lm	lm	ll	ll	ll	lm	ll	ll	ll	lm	lm	lm	ll	lm	lm	ll	lm	ll
LG11_HB_140	F_0063317_L11_PA	LG11	<lmxll>	{1-}	(ll,lm])	lm	ll	ll	ll	ll	lm	ll	lm	ll	lm	lm	ll	ll	lm	lm	lm	ll	lm	ll	lm	ll	ll	lm	ll	ll	lm	lm	lm	ll	ll	ll	lm	ll	ll	ll	lm	lm	lm	ll	lm	lm	ll	lm	ll
LG11_HB_140	F_0063320_L11_PA	LG11	<lmxll>	{1-}	(ll,lm])	lm	ll	ll	ll	ll	lm	ll	lm	ll	lm	lm	ll	ll	lm	lm	lm	ll	lm	ll	lm	ll	ll	lm	ll	ll	lm	lm	lm	ll	ll	ll	lm	ll	ll	ll	lm	lm	lm	ll	lm	lm	ll	lm	ll
LG11_HB_140	F_0063329_L11_PA	LG11	<lmxll>	{1-}	(ll,lm])	lm	ll	ll	ll	ll	lm	ll	lm	ll	lm	lm	ll	ll	lm	lm	lm	ll	lm	ll	lm	ll	ll	lm	ll	ll	lm	lm	lm	ll	ll	ll	lm	ll	ll	ll	lm	lm	lm	ll	lm	lm	ll	lm	ll
LG11_HB_140	F_0063321_L11_PA	LG11	<hkxhk>	{10}	(hh,hk,kk)	kk	hh	hh	hk	hk	kk	hh	kk	hk	hk	kk	hk	hh	kk	kk	kk	hh	kk	hk	kk	hh	hh	hk	hh	hh	hk	hk	kk	hk	hh	hk	kk	hk	hh	hh	kk	kk	kk	hh	hk	hk	hh	hk	hh
LG11_HB_140	F_0063323_L11_PA	LG11	<lmxll>	{0-}	(ll,lm])	ll	lm	lm	lm	lm	ll	lm	ll	lm	ll	ll	lm	lm	ll	ll	ll	lm	ll	lm	ll	lm	--	ll	lm	lm	ll	ll	ll	--	lm	--	ll	lm	--	--	ll	ll	ll	lm	ll	ll	lm	ll	--
GD_00621_L11_PA	GD_00621_L11_PA	LG11	<lmxll>	{1-}	(ll,lm])	lm	ll	ll	ll	ll	lm	ll	lm	ll	lm	lm	ll	ll	lm	lm	lm	ll	lm	ll	lm	ll	ll	lm	ll	ll	lm	lm	lm	ll	ll	ll	lm	ll	ll	ll	lm	lm	lm	ll	lm	lm	ll	lm	ll
LG11_HB_141	F_0064023_L11_PA	LG11	<lmxll>	{0-}	(ll,lm])	ll	lm	lm	lm	lm	ll	lm	ll	lm	ll	ll	lm	lm	ll	ll	ll	lm	ll	--	ll	lm	lm	ll	lm	--	ll	ll	ll	lm	lm	lm	ll	lm	lm	lm	ll	ll	ll	lm	ll	ll	lm	ll	lm
LG11_HB_141	F_0064032_L11_PA	LG11	<lmxll>	{0-}	(ll,lm])	ll	lm	lm	lm	lm	ll	lm	ll	lm	ll	ll	lm	lm	ll	ll	ll	lm	ll	lm	ll	lm	lm	ll	lm	lm	ll	ll	ll	lm	lm	lm	ll	lm	lm	lm	ll	ll	ll	lm	ll	ll	lm	ll	lm
LG11_HB_141	F_0064054_L11_PA	LG11	<lmxll>	{0-}	(ll,lm])	ll	lm	lm	lm	lm	ll	lm	ll	lm	ll	ll	lm	lm	ll	ll	ll	lm	ll	lm	ll	lm	lm	ll	lm	lm	ll	ll	ll	lm	lm	lm	ll	lm	lm	lm	ll	ll	ll	lm	ll	ll	lm	ll	lm
LG11_HB_141	F_0064020_L11_PA	LG11	<lmxll>	{1-}	(ll,lm])	lm	ll	ll	ll	ll	lm	ll	lm	ll	lm	lm	ll	ll	lm	lm	lm	ll	lm	ll	lm	ll	ll	lm	ll	ll	lm	lm	lm	ll	ll	ll	lm	ll	ll	ll	lm	lm	lm	ll	lm	lm	ll	lm	ll
LG11_HB_141	F_0064056_L11_PA	LG11	<lmxll>	{1-}	(ll,lm])	lm	ll	ll	ll	ll	lm	ll	lm	ll	lm	lm	ll	ll	lm	lm	lm	ll	lm	ll	lm	ll	ll	lm	ll	ll	lm	lm	lm	ll	ll	ll	lm	ll	ll	ll	lm	lm	lm	ll	lm	lm	ll	lm	ll
LG11_HB_141	F_0064060_L11_PA	LG11	<lmxll>	{1-}	(ll,lm])	lm	ll	ll	ll	ll	lm	ll	lm	ll	lm	lm	ll	ll	lm	lm	lm	ll	lm	ll	lm	ll	ll	lm	ll	ll	lm	lm	lm	ll	ll	ll	lm	ll	ll	ll	lm	lm	lm	ll	lm	lm	ll	lm	ll
LG11_HB_142.5	R_8694610_L11_PA	LG11	<lmxll>	{1-}	(ll,lm])	lm	ll	ll	ll	ll	lm	ll	lm	ll	lm	lm	ll	ll	lm	lm	lm	ll	lm	ll	lm	ll	ll	lm	ll	ll	lm	lm	lm	ll	ll	ll	lm	ll	ll	ll	lm	lm	lm	ll	lm	lm	ll	lm	ll
LG11_HB_143	F_0064988_L11_PA	LG11	<lmxll>	{1-}	(ll,lm])	lm	ll	ll	ll	ll	lm	ll	lm	ll	lm	lm	ll	ll	lm	lm	lm	ll	lm	ll	lm	ll	ll	lm	ll	ll	lm	lm	lm	ll	ll	ll	lm	ll	ll	ll	lm	lm	lm	ll	lm	lm	ll	lm	ll
LG11_HB_143	F_0065000_L11_PA	LG11	<lmxll>	{1-}	(ll,lm])	lm	ll	ll	ll	ll	lm	ll	lm	ll	lm	lm	ll	ll	lm	lm	lm	ll	lm	ll	lm	ll	ll	lm	ll	ll	lm	lm	lm	ll	ll	ll	lm	ll	ll	ll	lm	lm	lm	ll	lm	lm	ll	lm	ll
LG11_HB_143	F_0065012_L11_PA	LG11	<lmxll>	{1-}	(ll,lm])	lm	ll	ll	ll	ll	lm	ll	lm	ll	lm	lm	ll	ll	lm	lm	lm	ll	lm	ll	lm	ll	ll	lm	ll	ll	lm	lm	lm	ll	ll	ll	lm	ll	ll	ll	lm	lm	lm	ll	lm	lm	ll	lm	ll
LG11_HB_144	F_0065622_L11_PA	LG11	<lmxll>	{1-}	(ll,lm])	lm	ll	ll	ll	ll	lm	ll	lm	ll	lm	lm	ll	ll	lm	lm	lm	ll	lm	ll	lm	ll	ll	lm	ll	ll	lm	lm	lm	ll	ll	ll	lm	ll	ll	ll	lm	lm	lm	ll	lm	lm	ll	lm	lm
LG11_HB_144	F_0065631_L11_PA	LG11	<lmxll>	{1-}	(ll,lm])	lm	ll	ll	ll	ll	lm	ll	lm	ll	lm	lm	ll	ll	lm	lm	lm	ll	lm	ll	lm	ll	ll	lm	ll	ll	lm	lm	lm	ll	ll	ll	lm	ll	ll	ll	lm	lm	lm	ll	lm	lm	ll	lm	lm
LG11_HB_144	F_0065643_L11_PA	LG11	<lmxll>	{1-}	(ll,lm])	lm	ll	ll	ll	ll	lm	ll	lm	ll	lm	lm	ll	ll	lm	lm	lm	ll	lm	ll	lm	ll	ll	lm	ll	ll	lm	lm	lm	ll	ll	ll	lm	ll	ll	ll	lm	lm	lm	ll	lm	lm	ll	lm	lm
LG11_HB_146	F_0065848_L11_PA	LG11	<lmxll>	{1-}	(ll,lm])	lm	ll	ll	ll	ll	lm	ll	lm	ll	lm	lm	lm	ll	lm	lm	lm	ll	lm	ll	lm	ll	ll	lm	ll	ll	lm	lm	lm	ll	ll	ll	lm	ll	ll	ll	lm	lm	lm	ll	lm	lm	ll	lm	lm
LG11_HB_146	F_0065850_L11_PA	LG11	<lmxll>	{1-}	(ll,lm])	lm	ll	ll	ll	ll	lm	ll	lm	ll	lm	lm	lm	ll	lm	lm	lm	ll	lm	ll	lm	ll	ll	lm	ll	ll	lm	lm	lm	ll	ll	ll	lm	ll	ll	ll	lm	lm	lm	ll	lm	lm	ll	lm	lm
LG11_HB_146	F_0065851_L11_PA	LG11	<lmxll>	{1-}	(ll,lm])	lm	ll	ll	ll	ll	lm	ll	lm	ll	lm	lm	lm	ll	lm	lm	lm	ll	lm	ll	lm	ll	ll	lm	ll	ll	lm	lm	lm	ll	ll	ll	lm	ll	ll	ll	lm	lm	lm	ll	lm	lm	ll	lm	lm
LG11_HB_146	F_0065861_L11_PA	LG11	<lmxll>	{1-}	(ll,lm])	lm	ll	ll	ll	ll	lm	ll	lm	ll	lm	lm	lm	ll	lm	lm	lm	ll	lm	ll	lm	ll	ll	lm	ll	ll	lm	lm	lm	ll	ll	ll	lm	ll	ll	ll	lm	lm	lm	ll	lm	lm	ll	lm	lm
LG11_HB_147	F_0066491_L11_PA	LG11	<lmxll>	{1-}	(ll,lm])	lm	ll	ll	ll	ll	lm	ll	lm	ll	lm	lm	lm	ll	lm	lm	lm	ll	lm	ll	lm	ll	ll	lm	ll	ll	lm	lm	lm	ll	ll	ll	lm	ll	ll	ll	lm	lm	lm	ll	lm	lm	ll	lm	lm
LG11_HB_147	F_0066493_L11_PA	LG11	<lmxll>	{1-}	(ll,lm])	lm	ll	ll	ll	ll	lm	ll	lm	ll	lm	lm	lm	ll	lm	lm	lm	ll	lm	ll	lm	ll	ll	lm	ll	ll	lm	lm	lm	ll	ll	ll	lm	ll	ll	ll	lm	lm	lm	ll	lm	lm	ll	lm	lm
LG11_HB_147	F_0066494_L11_PA	LG11	<lmxll>	{1-}	(ll,lm])	lm	ll	ll	ll	ll	lm	ll	lm	ll	lm	lm	lm	ll	lm	lm	lm	ll	lm	ll	lm	ll	ll	lm	ll	ll	lm	lm	lm	ll	ll	ll	lm	ll	ll	ll	lm	lm	lm	ll	lm	lm	ll	lm	lm
LG11_HB_147.5	R_10708802_L11_PA	LG11	<lmxll>	{1-}	(ll,lm])	lm	ll	ll	ll	ll	lm	ll	lm	ll	lm	lm	lm	ll	lm	lm	lm	ll	lm	ll	lm	ll	ll	lm	ll	ll	lm	lm	lm	ll	ll	ll	lm	ll	ll	ll	lm	lm	lm	ll	lm	lm	ll	lm	lm
LG11_HB_149.5	R_10597805_L11_PA	LG11	<nnxnp>	{-1}	(nn,np)	nn	np	np	nn	nn	nn	np	nn	nn	np	nn	nn	np	nn	nn	nn	np	nn	nn	nn	np	np	np	np	np	np	nn	nn	nn	np	nn	nn	nn	np	np	nn	nn	nn	np	np	nn	np	np	np
LG11_HB_150	F_0067812_L11_PA	LG11	<nnxnp>	{-1}	(nn,np)	nn	np	np	nn	nn	nn	np	nn	nn	np	nn	nn	np	nn	nn	nn	np	nn	nn	nn	np	np	nn	np	np	np	nn	nn	nn	np	nn	nn	nn	np	np	nn	nn	nn	np	np	nn	np	np	np
LG11_HB_150	F_0067823_L11_PA	LG11	<nnxnp>	{-1}	(nn,np)	nn	np	np	nn	nn	nn	np	nn	nn	np	nn	nn	np	nn	nn	nn	np	nn	nn	nn	np	np	nn	np	np	np	nn	nn	nn	np	nn	nn	nn	np	np	nn	nn	nn	np	np	nn	np	np	np
LG11_HB_150	F_0067824_L11_PA	LG11	<nnxnp>	{-1}	(nn,np)	nn	np	np	nn	nn	nn	np	nn	nn	np	nn	nn	np	nn	nn	nn	np	nn	nn	nn	np	np	nn	np	np	np	nn	nn	nn	np	nn	nn	nn	np	np	nn	nn	nn	np	np	nn	np	np	np
LG11_HB_150	F_0067825_L11_PA	LG11	<nnxnp>	{-1}	(nn,np)	nn	np	np	nn	nn	nn	np	nn	nn	np	nn	nn	np	nn	nn	nn	np	nn	nn	nn	np	np	nn	np	np	np	nn	nn	nn	np	nn	nn	nn	np	np	nn	nn	nn	np	np	nn	np	np	np
LG11_HB_150	F_0067833_L11_PA	LG11	<nnxnp>	{-1}	(nn,np)	nn	np	np	nn	nn	nn	np	nn	nn	np	nn	nn	np	nn	nn	nn	np	nn	nn	nn	np	np	nn	np	np	np	nn	nn	nn	np	nn	nn	nn	np	np	nn	nn	nn	np	np	nn	np	np	np
LG11_HB_1502	F_0706050_L7_PA	LG11	<nnxnp>	{-1}	(nn,np)	nn	np	np	nn	nn	np	np	np	nn	np	nn	nn	nn	np	np	nn	np	nn	nn	nn	nn	np	nn	np	np	np	nn	nn	nn	nn	nn	nn	nn	np	nn	nn	np	nn	np	np	nn	np	np	np
LG11_HB_1502	F_0706064_L7_PA	LG11	<nnxnp>	{-1}	(nn,np)	nn	np	np	nn	nn	np	np	np	nn	np	nn	nn	nn	np	np	nn	np	nn	nn	nn	nn	np	nn	np	np	np	nn	nn	nn	nn	nn	nn	nn	np	nn	nn	np	nn	np	np	nn	np	np	np
LG11_HB_151	F_0067989_L11_PA	LG11	<hkxhk>	{00}	(hh,hk,kk)	hk	hk	hk	kk	kk	hk	hk	hk	kk	hh	hk	hk	hk	hk	hk	hk	hk	hk	kk	hk	hk	hk	hk	hk	hk	hh	hk	hk	kk	hk	kk	hk	kk	hk	hk	hk	hk	hk	hk	hh	hk	hk	hh	hh
LG11_HB_151	F_0068007_L11_PA	LG11	<hkxhk>	{11}	(hh,hk,kk)	hk	hk	hk	hh	hh	hk	hk	hk	hh	kk	hk	hk	hk	hk	hk	hk	hk	hk	hh	hk	hk	hk	hk	hk	hk	kk	hk	hk	hh	hk	hh	hk	hh	hk	hk	hk	hk	hk	hk	kk	hk	hk	kk	kk
LG11_HB_151	F_0067993_L11_PA	LG11	<nnxnp>	{-1}	(nn,np)	nn	np	np	nn	nn	nn	np	nn	nn	np	nn	nn	np	nn	nn	nn	np	nn	nn	nn	np	np	nn	np	np	np	nn	nn	nn	np	nn	nn	nn	np	np	nn	nn	nn	np	np	nn	np	np	np
LG11_HB_151	F_0067999_L11_PA	LG11	<nnxnp>	{-1}	(nn,np)	nn	np	np	nn	nn	nn	np	nn	nn	np	nn	nn	np	nn	nn	nn	np	nn	nn	nn	np	np	nn	np	np	np	nn	nn	nn	np	nn	nn	nn	np	np	nn	nn	nn	np	np	nn	np	np	np
LG11_HB_151	F_0068004_L11_PA	LG11	<nnxnp>	{-1}	(nn,np)	nn	np	np	nn	nn	nn	np	nn	nn	np	nn	nn	np	nn	nn	nn	np	nn	nn	nn	np	np	nn	np	np	np	nn	nn	nn	np	nn	nn	nn	np	np	nn	nn	nn	np	np	nn	np	np	np
LG11_HB_151	R_11309307_L11_PA	LG11	<nnxnp>	{-1}	(nn,np)	nn	np	np	nn	nn	nn	np	nn	nn	np	nn	nn	np	nn	nn	nn	np	nn	nn	nn	np	np	nn	np	np	np	nn	nn	nn	np	nn	nn	nn	np	np	nn	nn	nn	np	np	nn	np	np	np
LG11_HB_151	R_11312685_L11_PA	LG11	<nnxnp>	{-1}	(nn,np)	nn	np	np	nn	nn	nn	np	nn	nn	np	nn	nn	np	nn	nn	nn	np	nn	nn	nn	np	np	nn	np	np	np	nn	nn	nn	np	nn	nn	nn	np	np	nn	nn	nn	np	np	nn	np	np	np
GD_00377_L11_PA	GD_00377_L11_PA	LG11	<lmxll>	{1-}	(ll,lm])	lm	ll	ll	ll	ll	lm	ll	lm	ll	lm	lm	lm	ll	lm	lm	lm	ll	lm	ll	lm	ll	ll	lm	ll	ll	lm	lm	lm	ll	ll	ll	lm	ll	ll	ll	lm	lm	lm	ll	lm	lm	ll	lm	lm
LG11_HB_1515	F_0710937_L7_PA	LG11	<nnxnp>	{-0}	(nn,np)	nn	np	nn	np	np	np	nn	nn	np	np	np	nn	np	nn	np	nn	np	nn	np	np	np	np	nn	nn	nn	nn	np	nn	nn	np	nn	nn	np	nn	nn	np	nn	np	np	nn	np	nn	np	np
LG11_HB_1515	F_0710911_L7_PA	LG11	<hkxhk>	{10}	(hh,hk,kk)	hh	kk	hh	kk	kk	kk	hh	hh	hk	kk	kk	hh	hk	hh	hk	hk	kk	hk	hk	hk	hk	hk	hk	hk	hh	hk	hk	hk	hh	hk	hh	hh	hk	hh	hk	kk	hk	kk	kk	hh	kk	hh	kk	hk
LG11_HB_1515	F_0710915_L7_PA	LG11	<lmxll>	{1-}	(ll,lm])	ll	lm	ll	lm	lm	lm	ll	ll	ll	lm	lm	ll	ll	ll	ll	lm	lm	lm	ll	ll	ll	ll	lm	lm	ll	lm	ll	lm	ll	ll	ll	ll	ll	ll	lm	lm	lm	lm	lm	ll	lm	ll	lm	ll
LG11_HB_1515	F_0710929_L7_PA	LG11	<lmxll>	{1-}	(ll,lm])	ll	lm	ll	lm	lm	lm	ll	ll	ll	lm	--	ll	ll	ll	ll	lm	lm	lm	ll	ll	ll	ll	lm	lm	ll	lm	ll	lm	ll	ll	ll	ll	ll	ll	lm	lm	lm	lm	lm	ll	lm	ll	lm	ll
LG11_HB_1515	F_0710908_L7_PA	LG11	<nnxnp>	{-1}	(nn,np)	np	nn	np	nn	nn	nn	np	np	nn	nn	nn	np	nn	np	nn	np	nn	np	nn	nn	nn	nn	np	np	np	np	nn	np	np	nn	np	np	nn	np	np	nn	np	nn	nn	np	nn	np	nn	nn
LG11_HB_152	F_0068405_L11_PA	LG11	<hkxhk>	{11}	(h-,kk)	h-	h-	h-	h-	h-	h-	h-	kk	h-	kk	h-	h-	h-	kk	h-	h-	h-	h-	h-	h-	h-	h-	h-	h-	h-	kk	h-	h-	h-	kk	h-	h-	h-	h-	h-	h-	h-	h-	h-	kk	h-	h-	kk	kk
LG11_HB_152	F_0068398_L11_PA	LG11	<hkxhk>	{00}	(hh,hk,kk)	hk	hk	hk	kk	kk	hk	hk	hh	kk	hh	hk	hk	hk	hh	hk	hk	hk	hk	kk	hk	hk	hk	hk	hk	hk	hh	hk	hk	kk	hh	kk	hk	kk	hk	hk	hk	hk	hk	hk	hh	hk	hk	hh	hh
LG11_HB_152	R_11573565_L11_PA	LG11	<hkxhk>	{00}	(hh,hk,kk)	hk	hk	hk	kk	kk	hk	hk	hh	kk	hh	hk	hk	hk	hh	hk	hk	hk	hk	kk	hk	hk	hk	hk	hk	hk	hh	hk	hk	kk	hh	kk	hk	kk	hk	hk	hk	hk	hk	hk	hh	hk	hk	hh	hh
LG11_HB_152.5	R_11595996_L11_PA	LG11	<lmxll>	{0-}	(ll,lm])	ll	lm	lm	lm	lm	ll	lm	ll	lm	ll	ll	ll	lm	ll	ll	ll	lm	ll	lm	ll	lm	lm	ll	lm	lm	ll	ll	ll	lm	ll	lm	ll	lm	lm	lm	ll	ll	ll	lm	ll	ll	lm	ll	ll
LG11_HB_152.5	R_11608827_L11_PA	LG11	<lmxll>	{0-}	(ll,lm])	ll	lm	lm	lm	lm	ll	lm	ll	lm	ll	ll	ll	lm	ll	ll	ll	lm	ll	lm	ll	lm	lm	ll	lm	lm	ll	ll	ll	lm	ll	lm	ll	lm	lm	lm	ll	ll	ll	lm	ll	ll	lm	ll	ll
LG11_HB_153	R_11831569_L11_PA	LG11	<lmxll>	{0-}	(ll,lm])	ll	lm	lm	lm	lm	ll	lm	ll	lm	ll	ll	ll	lm	ll	ll	ll	lm	ll	lm	ll	lm	lm	ll	lm	lm	ll	ll	ll	lm	ll	lm	ll	lm	lm	lm	ll	ll	ll	lm	ll	ll	lm	ll	ll
LG11_HB_154	F_0069369_L11_PA	LG11	<hkxhk>	{00}	(hh,hk,kk)	hk	hk	hk	kk	kk	hk	hk	hh	kk	hh	hk	hk	hk	hh	hk	hk	hk	hk	kk	hk	hk	kk	hk	hk	hk	hh	hk	hk	kk	hh	kk	hk	kk	hk	hk	hk	hk	hk	hk	hh	hk	hk	hh	hh
LG11_HB_154	F_0069361_L11_PA	LG11	<lmxll>	{0-}	(ll,lm])	ll	lm	lm	lm	lm	ll	lm	ll	lm	ll	ll	ll	lm	ll	ll	ll	lm	ll	lm	ll	lm	lm	ll	lm	lm	ll	ll	ll	lm	ll	lm	ll	lm	lm	lm	ll	ll	ll	lm	ll	ll	lm	ll	ll
LG11_HB_154	F_0069352_L11_PA	LG11	<nnxnp>	{-0}	(nn,np)	np	nn	nn	np	np	np	nn	nn	np	nn	np	np	nn	nn	np	np	nn	np	np	np	nn	np	np	nn	nn	nn	np	np	np	nn	np	np	np	nn	nn	np	np	np	nn	nn	np	nn	nn	nn
LG11_HB_154	F_0069354_L11_PA	LG11	<nnxnp>	{-0}	(nn,np)	np	nn	nn	np	np	np	nn	nn	np	nn	np	np	nn	nn	np	np	nn	np	np	np	nn	np	np	nn	nn	nn	np	np	np	nn	np	np	np	nn	nn	np	np	np	nn	nn	np	nn	nn	nn
LG11_HB_154	F_0069360_L11_PA	LG11	<nnxnp>	{-0}	(nn,np)	np	nn	nn	np	np	np	nn	nn	np	nn	np	np	nn	nn	np	np	nn	np	np	np	nn	np	np	nn	nn	nn	np	np	np	nn	np	np	np	nn	nn	np	np	np	nn	nn	np	nn	nn	nn
LG11_HB_154	F_0069370_L11_PA	LG11	<nnxnp>	{-0}	(nn,np)	np	nn	nn	np	np	np	nn	nn	np	nn	np	np	nn	nn	np	np	nn	np	np	np	nn	np	np	nn	nn	nn	np	np	np	nn	np	np	np	nn	nn	np	np	np	nn	nn	np	nn	nn	nn
LG11_HB_154	F_0069376_L11_PA	LG11	<nnxnp>	{-0}	(nn,np)	np	nn	nn	np	np	np	nn	nn	np	nn	np	np	nn	nn	np	np	nn	np	np	np	nn	np	np	nn	nn	nn	np	np	np	nn	np	np	np	nn	nn	np	np	np	nn	nn	np	nn	nn	nn
LG11_HB_154.5	GD_00240_L11_PA	LG11	<nnxnp>	{-0}	(nn,np)	np	nn	nn	np	np	np	nn	nn	np	nn	np	np	nn	nn	np	np	nn	np	np	np	nn	np	np	nn	nn	nn	np	np	np	nn	np	np	np	nn	nn	np	np	np	nn	nn	np	nn	nn	nn
LG11_HB_154.5	R_12148665_L11_PA	LG11	<nnxnp>	{-0}	(nn,np)	np	nn	nn	np	np	np	nn	nn	np	nn	np	np	nn	nn	np	np	nn	np	np	np	nn	np	np	nn	nn	nn	np	np	np	nn	np	np	np	nn	nn	np	np	np	nn	nn	np	nn	nn	nn
LG11_HB_154.5	R_12154333_L11_PA	LG11	<nnxnp>	{-0}	(nn,np)	np	nn	nn	np	np	np	nn	nn	np	nn	np	np	nn	nn	np	np	nn	np	np	np	nn	np	np	nn	nn	nn	np	np	np	nn	np	np	np	nn	nn	np	np	np	nn	nn	np	nn	nn	nn
LG11_HB_154.8	GD_00037_L11_PA	LG11	<lmxll>	{0-}	(ll,lm])	ll	lm	lm	lm	lm	ll	lm	ll	lm	ll	ll	ll	lm	ll	ll	ll	lm	ll	lm	ll	lm	lm	ll	lm	lm	ll	ll	ll	lm	ll	lm	ll	lm	lm	lm	ll	ll	lm	lm	ll	ll	lm	ll	ll
LG11_HB_154.8	R_12352575_L11_PA	LG11	<lmxll>	{0-}	(ll,lm])	ll	lm	lm	lm	lm	ll	lm	ll	lm	ll	ll	ll	lm	ll	ll	ll	lm	ll	lm	ll	lm	lm	ll	lm	lm	ll	ll	ll	lm	ll	lm	ll	lm	lm	lm	ll	ll	lm	lm	ll	ll	lm	ll	ll
LG11_HB_155	F_0070266_L11_PA	LG11	<nnxnp>	{-0}	(nn,np)	np	nn	nn	np	np	np	nn	nn	np	nn	np	np	nn	nn	np	np	nn	np	np	np	nn	np	np	nn	nn	nn	np	np	np	nn	np	np	np	nn	nn	np	np	np	nn	nn	np	nn	nn	nn
LG11_HB_155	R_12383439_L11_PA	LG11	<nnxnp>	{-0}	(nn,np)	np	nn	nn	np	np	np	nn	nn	np	nn	np	np	nn	nn	np	np	nn	np	np	np	nn	np	np	nn	nn	nn	np	np	np	nn	np	np	np	nn	nn	np	np	np	nn	nn	np	nn	nn	nn
LG11_HB_155	F_0070280_L11_PA	LG11	<lmxll>	{0-}	(ll,lm])	ll	lm	lm	lm	lm	ll	lm	ll	lm	ll	ll	ll	lm	ll	ll	ll	lm	ll	lm	ll	lm	lm	ll	lm	lm	ll	ll	ll	lm	ll	lm	ll	lm	lm	lm	ll	ll	lm	lm	ll	ll	lm	ll	ll
LG11_HB_155	F_0070281_L11_PA	LG11	<lmxll>	{1-}	(ll,lm])	lm	ll	ll	ll	ll	lm	ll	lm	ll	lm	lm	lm	ll	lm	lm	lm	ll	lm	ll	lm	ll	ll	lm	ll	ll	lm	lm	lm	ll	lm	ll	lm	ll	ll	ll	lm	lm	ll	ll	lm	lm	ll	lm	lm
LG11_HB_1551	F_0725496_L8_PA	LG11	<lmxll>	{1-}	(ll,lm])	ll	lm	ll	lm	lm	lm	ll	lm	ll	lm	lm	lm	ll	ll	lm	lm	ll	lm	ll	ll	ll	ll	lm	ll	ll	lm	lm	lm	ll	lm	ll	lm	ll	ll	ll	lm	lm	ll	lm	lm	lm	ll	lm	lm
LG11_HB_1551	F_0725507_L8_PA	LG11	<lmxll>	{1-}	(ll,lm])	ll	lm	ll	lm	lm	lm	ll	lm	ll	lm	lm	lm	ll	ll	lm	lm	ll	lm	ll	ll	ll	ll	lm	ll	ll	lm	lm	lm	ll	lm	ll	lm	ll	ll	ll	lm	lm	ll	lm	lm	lm	ll	lm	lm
LG11_HB_156	F_0070710_L11_PA	LG11	<nnxnp>	{-0}	(nn,np)	np	nn	nn	np	np	np	nn	nn	np	nn	np	np	nn	nn	np	np	nn	np	np	np	nn	np	np	nn	nn	nn	np	np	np	nn	np	np	np	nn	nn	np	np	np	nn	nn	np	nn	nn	nn
LG11_HB_156	F_0070718_L11_PA	LG11	<nnxnp>	{-0}	(nn,np)	np	nn	nn	np	np	np	nn	nn	np	nn	np	np	nn	nn	np	np	nn	np	np	np	nn	np	np	nn	nn	nn	np	np	np	nn	np	np	np	nn	nn	np	np	np	nn	nn	np	nn	nn	nn
LG11_HB_156	F_0070724_L11_PA	LG11	<nnxnp>	{-0}	(nn,np)	np	nn	nn	np	np	np	nn	nn	np	nn	np	np	nn	nn	np	np	nn	np	np	np	nn	np	np	nn	nn	nn	np	np	np	nn	np	np	np	nn	nn	np	np	np	nn	nn	np	nn	nn	nn
LG11_HB_157	F_0071391_L11_PA	LG11	<hkxhk>	{01}	(hh,hk,kk)	hh	kk	kk	hh	hk	hh	kk	hk	hk	hk	hh	hh	kk	hk	hk	hh	kk	hh	hk	hh	kk	hk	hh	kk	kk	hk	hh	hh	hk	hk	hk	hh	hk	kk	kk	hh	hh	hk	hk	hk	hh	kk	hk	hk
LG11_HB_157	F_0071389_L11_PA	LG11	<nnxnp>	{-0}	(nn,np)	np	nn	nn	np	np	np	nn	nn	np	nn	np	np	nn	nn	nn	np	nn	np	np	np	nn	np	np	nn	nn	nn	np	np	np	nn	np	np	np	nn	nn	np	np	np	nn	nn	np	nn	nn	nn
LG11_HB_157	F_0071392_L11_PA	LG11	<nnxnp>	{-0}	(nn,np)	np	nn	nn	np	np	np	nn	nn	np	nn	np	np	nn	nn	nn	np	nn	np	np	np	nn	np	np	nn	nn	nn	np	np	np	nn	np	np	np	nn	nn	np	np	np	nn	nn	np	nn	nn	nn
LG11_HB_157	R_12898690_L11_PA	LG11	<nnxnp>	{-0}	(nn,np)	np	--	--	np	np	np	nn	nn	np	nn	np	np	--	nn	nn	np	--	np	np	np	nn	np	np	nn	--	nn	np	np	np	nn	np	np	np	nn	nn	np	np	np	--	--	np	nn	nn	nn
LG11_HB_157.5	R_12934511_L11_PA	LG11	<nnxnp>	{-0}	(nn,np)	np	nn	nn	np	np	np	nn	nn	np	nn	np	np	nn	nn	nn	np	nn	np	np	np	nn	np	np	nn	nn	nn	np	np	np	nn	np	np	np	nn	nn	np	np	np	nn	nn	np	nn	nn	nn
LG11_HB_158	F_0071995_L11_PA	LG11	<nnxnp>	{-0}	(nn,np)	np	nn	nn	np	np	np	nn	nn	np	nn	np	np	nn	nn	nn	np	nn	np	np	np	nn	np	np	nn	nn	nn	np	np	np	nn	np	np	np	nn	nn	np	np	np	nn	nn	np	nn	nn	nn
LG11_HB_158	F_0072017_L11_PA	LG11	<nnxnp>	{-0}	(nn,np)	np	nn	nn	np	np	np	nn	nn	np	nn	np	np	nn	nn	nn	np	nn	np	np	np	nn	np	np	nn	nn	nn	np	np	np	nn	np	np	np	nn	nn	np	np	np	nn	nn	np	nn	nn	nn
LG11_HB_160	F_0072604_L11_PA	LG11	<hkxhk>	{10}	(hh,hk,kk)	hk	hh	hh	kk	hk	kk	hh	hk	hk	hk	kk	kk	hh	hk	hk	kk	hh	kk	hk	hk	hh	hk	kk	hh	hh	hk	kk	kk	hk	kk	hk	hk	hk	hh	hh	kk	hk	hk	hk	hk	kk	hh	hk	hk
LG11_HB_160	F_0072605_L11_PA	LG11	<lmxll>	{0-}	(ll,lm])	lm	lm	lm	ll	lm	ll	lm	ll	lm	ll	ll	ll	lm	ll	ll	ll	lm	ll	lm	lm	lm	lm	ll	lm	lm	ll	ll	ll	lm	ll	lm	ll	lm	lm	lm	ll	ll	lm	ll	ll	ll	lm	ll	ll
LG11_HB_161	F_0073043_L11_PA	LG11	<lmxll>	{0-}	(ll,lm])	lm	lm	lm	ll	lm	ll	lm	ll	lm	ll	ll	ll	lm	ll	ll	ll	lm	ll	lm	ll	lm	lm	ll	lm	lm	ll	ll	ll	lm	ll	lm	ll	lm	lm	lm	ll	ll	lm	ll	ll	ll	lm	ll	ll
LG11_HB_162	F_0073619_L11_PA	LG11	<lmxll>	{0-}	(ll,lm])	lm	lm	lm	ll	lm	ll	lm	ll	lm	ll	ll	ll	lm	ll	ll	ll	lm	ll	lm	ll	lm	lm	ll	lm	lm	ll	ll	ll	lm	ll	lm	ll	lm	lm	lm	ll	ll	lm	ll	ll	ll	lm	ll	ll
LG11_HB_162	F_0073623_L11_PA	LG11	<lmxll>	{0-}	(ll,lm])	lm	lm	lm	ll	lm	ll	lm	ll	lm	ll	ll	ll	lm	ll	ll	ll	lm	ll	lm	ll	lm	lm	ll	lm	lm	ll	ll	ll	lm	ll	lm	ll	lm	lm	lm	ll	ll	lm	ll	ll	ll	lm	ll	ll
LG11_HB_163	F_0074200_L11_PA	LG11	<lmxll>	{0-}	(ll,lm])	lm	lm	lm	ll	lm	ll	lm	ll	lm	ll	ll	ll	lm	ll	ll	ll	lm	ll	lm	ll	lm	lm	ll	lm	lm	ll	ll	ll	lm	ll	lm	ll	lm	lm	lm	ll	ll	lm	ll	ll	ll	lm	ll	ll
LG11_HB_163	F_0074213_L11_PA	LG11	<lmxll>	{0-}	(ll,lm])	lm	lm	lm	ll	lm	ll	lm	ll	lm	ll	ll	ll	lm	ll	ll	ll	lm	ll	lm	ll	lm	lm	ll	lm	lm	ll	ll	ll	lm	ll	lm	ll	lm	lm	lm	ll	ll	lm	ll	ll	ll	lm	ll	ll
LG11_HB_163	F_0074196_L11_PA	LG11	<nnxnp>	{-0}	(nn,np)	np	nn	nn	np	np	np	nn	nn	np	nn	np	np	nn	nn	nn	np	nn	np	np	np	nn	np	np	nn	nn	nn	np	np	np	nn	np	nn	np	nn	nn	np	np	np	nn	nn	np	nn	nn	nn
LG11_HB_163	R_14850427_L11_PA	LG11	<nnxnp>	{-0}	(nn,np)	np	nn	nn	np	np	np	nn	nn	np	nn	np	np	nn	nn	nn	np	nn	np	np	np	nn	np	np	nn	nn	nn	np	np	np	nn	np	nn	np	nn	nn	np	np	np	nn	nn	np	nn	nn	nn
LG11_HB_163	R_14856775_L11_PA	LG11	<nnxnp>	{-0}	(nn,np)	np	--	nn	np	np	np	--	nn	np	nn	np	np	nn	nn	nn	np	nn	np	np	np	nn	np	np	nn	nn	nn	np	np	np	nn	np	nn	np	nn	nn	np	np	np	nn	nn	np	nn	nn	--
LG11_HB_165	F_0075142_L11_PA	LG11	<lmxll>	{1-}	(ll,lm])	ll	ll	ll	lm	ll	lm	ll	lm	ll	lm	lm	lm	ll	lm	lm	lm	ll	lm	ll	lm	ll	ll	lm	ll	ll	lm	lm	lm	ll	lm	ll	lm	ll	ll	ll	lm	lm	ll	lm	lm	lm	ll	lm	lm
LG11_HB_165	F_0075140_L11_PA	LG11	<nnxnp>	{-0}	(nn,np)	np	nn	nn	np	np	np	nn	nn	np	nn	np	np	nn	nn	nn	np	nn	np	np	np	nn	np	np	nn	nn	nn	np	np	np	nn	np	nn	np	nn	nn	np	np	np	nn	nn	np	nn	nn	nn
LG11_HB_166	F_0075428_L11_PA	LG11	<hkxhk>	{00}	(hh,hk,kk)	kk	hk	hk	hk	kk	hk	hk	hh	kk	hh	hk	hk	hk	hh	hh	hk	hk	hk	kk	hk	hk	kk	hk	hk	hk	hh	hk	hk	kk	hh	kk	hh	kk	hk	hk	hk	hk	kk	hh	hh	hk	hk	hh	hh
LG11_HB_166	F_0075446_L11_PA	LG11	<hkxhk>	{11}	(hh,hk,kk)	hh	hk	hk	hk	hh	hk	hk	kk	hh	kk	hk	hk	hk	kk	kk	hk	hk	hk	hh	hk	hk	hh	hk	hk	hk	kk	hk	hk	hh	kk	hh	kk	hh	hk	hk	hk	hk	hh	kk	kk	hk	hk	kk	kk
LG11_HB_166	F_0075427_L11_PA	LG11	<lmxll>	{0-}	(ll,lm])	lm	lm	lm	ll	lm	ll	lm	ll	lm	ll	ll	ll	lm	ll	ll	ll	lm	ll	lm	ll	lm	lm	ll	lm	lm	ll	ll	ll	lm	ll	lm	ll	lm	lm	lm	ll	ll	lm	ll	ll	ll	lm	ll	ll
LG11_HB_166	F_0075432_L11_PA	LG11	<lmxll>	{0-}	(ll,lm])	lm	lm	lm	ll	lm	ll	lm	ll	lm	ll	ll	ll	lm	ll	ll	ll	lm	ll	lm	ll	lm	lm	ll	lm	lm	ll	ll	ll	lm	ll	lm	ll	lm	lm	lm	ll	ll	lm	ll	ll	ll	lm	ll	ll
LG11_HB_166	F_0075440_L11_PA	LG11	<lmxll>	{0-}	(ll,lm])	lm	lm	lm	ll	lm	ll	lm	ll	lm	ll	ll	ll	lm	ll	ll	ll	lm	ll	lm	ll	lm	lm	ll	lm	lm	ll	ll	ll	lm	ll	lm	ll	lm	lm	lm	ll	ll	lm	ll	ll	ll	lm	ll	ll
LG11_HB_167	F_0075778_L11_PA	LG11	<nnxnp>	{-0}	(nn,np)	np	nn	nn	np	np	np	nn	nn	np	nn	np	np	nn	nn	nn	np	nn	np	np	np	nn	np	np	nn	nn	nn	np	np	np	nn	np	np	np	nn	nn	np	np	np	nn	nn	np	nn	nn	nn
LG11_HB_170	F_0076552_L11_PA	LG11	<hkxhk>	{00}	(hh,hk,kk)	kk	hk	hk	hk	hk	hh	hk	hh	kk	hh	hk	hk	kk	hh	hh	hk	hk	hk	kk	kk	hk	kk	hk	hk	hk	hh	hk	hk	kk	hk	kk	hk	kk	hk	hk	hk	hh	kk	hh	hh	hk	hk	hh	hh
LG11_HB_170	F_0076561_L11_PA	LG11	<hkxhk>	{11}	(hh,hk,kk)	hh	hk	hk	hk	hk	kk	hk	kk	hh	kk	hk	hk	hh	kk	kk	hk	hk	hk	hh	hh	hk	hh	hk	hk	hk	kk	hk	hk	hh	hk	hh	hk	hh	hk	hk	hk	kk	hh	kk	kk	hk	hk	kk	kk
LG11_HB_170	F_0076567_L11_PA	LG11	<hkxhk>	{11}	(hh,hk,kk)	hh	hk	hk	hk	hk	kk	hk	kk	hh	kk	hk	hk	hh	kk	kk	hk	hk	hk	hh	hh	hk	hh	hk	hk	hk	kk	hk	hk	hh	hk	hh	hk	hh	hk	hk	hk	kk	hh	kk	kk	hk	hk	kk	kk
LG11_HB_170	F_0076551_L11_PA	LG11	<lmxll>	{1-}	(ll,lm])	ll	ll	ll	lm	lm	lm	ll	lm	ll	lm	lm	lm	ll	lm	lm	lm	ll	lm	ll	ll	ll	ll	lm	ll	ll	lm	lm	lm	ll	lm	ll	lm	ll	ll	ll	lm	lm	ll	lm	lm	lm	ll	lm	lm
LG11_HB_170	R_16672448_L11_PA	LG11	<lmxll>	{1-}	(ll,lm])	ll	ll	ll	lm	lm	lm	ll	lm	ll	lm	lm	lm	ll	lm	lm	lm	ll	lm	ll	ll	ll	ll	lm	ll	ll	lm	lm	lm	ll	lm	ll	lm	ll	ll	ll	lm	lm	ll	lm	lm	lm	ll	lm	lm
LG11_HB_171	F_0077294_L11_PA	LG11	<hkxhk>	{11}	(hh,hk,kk)	hh	hk	hk	hk	hk	kk	hk	kk	hh	kk	hk	hk	hh	kk	kk	hk	hk	hk	hh	hh	hk	hh	hk	hk	hk	kk	hk	hk	hh	hk	hh	hk	hh	hk	hk	hk	kk	hh	kk	kk	hk	hk	kk	kk
LG11_HB_171	F_0077287_L11_PA	LG11	<lmxll>	{1-}	(ll,lm])	ll	ll	ll	lm	lm	lm	ll	lm	ll	lm	lm	lm	ll	lm	lm	lm	ll	lm	ll	ll	ll	ll	lm	ll	ll	lm	lm	lm	ll	lm	ll	lm	ll	ll	ll	lm	lm	ll	lm	lm	lm	ll	lm	lm
LG11_HB_171	F_0077290_L11_PA	LG11	<lmxll>	{1-}	(ll,lm])	ll	ll	ll	lm	lm	lm	ll	lm	ll	lm	lm	lm	ll	lm	lm	lm	ll	lm	ll	ll	ll	ll	lm	ll	ll	lm	lm	lm	ll	lm	ll	lm	ll	ll	ll	lm	lm	ll	lm	lm	lm	ll	lm	lm
LG11_HB_171	F_0077297_L11_PA	LG11	<lmxll>	{1-}	(ll,lm])	ll	ll	ll	lm	lm	lm	ll	lm	ll	lm	lm	lm	ll	lm	lm	lm	ll	lm	ll	ll	ll	ll	lm	ll	ll	lm	lm	lm	ll	lm	ll	lm	ll	ll	ll	lm	lm	ll	lm	lm	lm	ll	lm	lm
LG11_HB_171	F_0077303_L11_PA	LG11	<lmxll>	{1-}	(ll,lm])	ll	ll	ll	lm	lm	lm	ll	lm	ll	lm	lm	lm	ll	lm	lm	lm	ll	lm	ll	ll	ll	ll	lm	ll	ll	lm	lm	lm	ll	lm	ll	lm	ll	ll	ll	lm	lm	ll	lm	lm	lm	ll	lm	lm
LG11_HB_171	F_0077314_L11_PA	LG11	<lmxll>	{1-}	(ll,lm])	ll	ll	ll	lm	lm	lm	ll	lm	ll	lm	lm	lm	ll	lm	lm	lm	ll	lm	ll	ll	ll	ll	lm	ll	ll	lm	lm	lm	ll	lm	ll	lm	ll	ll	ll	lm	lm	ll	lm	lm	lm	ll	lm	lm
LG11_HB_171	F_0077315_L11_PA	LG11	<lmxll>	{1-}	(ll,lm])	ll	ll	ll	lm	lm	lm	ll	lm	ll	lm	lm	lm	ll	lm	lm	lm	ll	lm	ll	ll	ll	ll	lm	ll	ll	lm	lm	lm	ll	lm	ll	lm	ll	ll	ll	lm	lm	ll	lm	lm	lm	ll	lm	lm
LG11_HB_171	F_0077291_L11_PA	LG11	<nnxnp>	{-1}	(nn,np)	nn	np	np	nn	nn	np	np	np	nn	np	nn	nn	nn	np	np	nn	np	nn	nn	nn	np	nn	nn	np	np	np	nn	nn	nn	nn	nn	nn	nn	np	np	nn	np	nn	np	np	nn	np	np	np
LG11_HB_171	F_0077308_L11_PA	LG11	<nnxnp>	{-1}	(nn,np)	nn	np	np	nn	nn	np	np	np	nn	np	nn	nn	nn	np	np	nn	np	nn	nn	nn	np	nn	nn	np	np	np	nn	nn	nn	nn	nn	nn	nn	np	np	nn	np	nn	np	np	nn	np	np	np
LG11_HB_171	F_0077309_L11_PA	LG11	<nnxnp>	{-1}	(nn,np)	nn	np	np	nn	nn	np	np	np	nn	np	nn	nn	nn	np	np	nn	np	nn	nn	nn	np	nn	nn	np	np	np	nn	nn	nn	nn	nn	nn	nn	np	np	nn	np	nn	np	np	nn	np	np	np
LG11_HB_172	F_0077750_L11_PA	LG11	<hkxhk>	{11}	(hh,hk,kk)	hh	hk	hk	hk	hk	kk	hk	kk	hh	kk	hk	hk	hh	kk	kk	hk	hk	hk	hh	hh	hk	hh	hk	hk	hk	kk	hk	hk	hh	hk	hh	hk	hh	hk	hk	hk	kk	hh	kk	kk	hk	hk	kk	kk
LG11_HB_172	F_0077770_L11_PA	LG11	<hkxhk>	{00}	(hh,hk,kk)	kk	hk	hk	hk	hk	hh	hk	hh	kk	hh	hk	hk	kk	hh	hh	hk	hk	hk	kk	kk	hk	kk	hk	hk	hk	hh	hk	hk	kk	hk	kk	hk	kk	hk	hk	hk	hh	kk	hh	hh	hk	hk	hh	hh
LG11_HB_172	F_0077774_L11_PA	LG11	<lmxll>	{1-}	(ll,lm])	ll	ll	ll	lm	lm	lm	ll	lm	ll	lm	lm	lm	ll	lm	lm	lm	ll	lm	ll	ll	ll	ll	lm	ll	ll	lm	lm	lm	ll	lm	ll	lm	ll	ll	ll	lm	lm	ll	lm	lm	lm	ll	lm	lm
LG11_HB_172	F_0077779_L11_PA	LG11	<lmxll>	{1-}	(ll,lm])	ll	ll	ll	lm	lm	lm	ll	lm	ll	lm	lm	lm	ll	lm	lm	lm	ll	lm	ll	ll	ll	ll	lm	ll	ll	lm	lm	lm	ll	lm	ll	lm	ll	ll	ll	lm	lm	ll	lm	lm	lm	ll	lm	lm
LG11_HB_173	F_0077909_L11_PA	LG11	<lmxll>	{1-}	(ll,lm])	ll	lm	ll	lm	lm	lm	ll	lm	ll	lm	lm	lm	ll	lm	lm	lm	ll	lm	ll	ll	ll	ll	lm	ll	ll	lm	lm	lm	ll	lm	ll	lm	ll	ll	ll	lm	lm	ll	lm	lm	lm	ll	lm	lm
LG11_HB_173	F_0077914_L11_PA	LG11	<lmxll>	{1-}	(ll,lm])	ll	lm	ll	lm	lm	lm	ll	lm	ll	lm	lm	lm	ll	lm	lm	lm	ll	lm	ll	ll	ll	ll	lm	ll	ll	lm	lm	lm	ll	lm	ll	lm	ll	ll	ll	lm	lm	ll	lm	lm	lm	ll	lm	lm
LG11_HB_173	F_0077928_L11_PA	LG11	<lmxll>	{1-}	(ll,lm])	ll	lm	ll	lm	lm	lm	ll	lm	ll	lm	lm	lm	ll	lm	lm	lm	ll	lm	ll	ll	ll	ll	lm	ll	ll	lm	lm	lm	ll	lm	ll	lm	ll	ll	ll	lm	lm	ll	lm	lm	lm	ll	lm	lm
LG11_HB_173	F_0077930_L11_PA	LG11	<lmxll>	{1-}	(ll,lm])	ll	lm	ll	lm	lm	lm	ll	lm	ll	lm	lm	lm	ll	lm	lm	lm	ll	lm	ll	ll	ll	ll	lm	ll	ll	lm	lm	lm	ll	lm	ll	lm	ll	ll	ll	lm	lm	ll	lm	lm	lm	ll	lm	lm
LG11_HB_173	F_0077938_L11_PA	LG11	<lmxll>	{1-}	(ll,lm])	ll	lm	ll	lm	lm	lm	ll	lm	ll	lm	lm	lm	ll	lm	lm	lm	ll	lm	ll	ll	ll	ll	lm	ll	ll	lm	lm	lm	ll	lm	ll	lm	ll	ll	ll	lm	lm	ll	lm	lm	lm	ll	lm	lm
LG11_HB_174	F_0078000_L11_PA	LG11	<lmxll>	{1-}	(ll,lm])	ll	ll	ll	lm	lm	lm	ll	lm	ll	lm	lm	lm	ll	lm	lm	lm	ll	lm	ll	ll	ll	ll	lm	ll	ll	lm	lm	lm	ll	lm	ll	lm	ll	ll	ll	lm	lm	ll	lm	lm	lm	ll	lm	lm
LG11_HB_174	F_0078002_L11_PA	LG11	<lmxll>	{1-}	(ll,lm])	ll	ll	ll	lm	lm	lm	ll	lm	ll	lm	lm	lm	ll	lm	lm	lm	ll	lm	ll	ll	ll	ll	lm	ll	ll	lm	lm	lm	ll	lm	ll	lm	ll	ll	ll	lm	lm	ll	lm	lm	lm	ll	lm	lm
LG11_HB_174	F_0078003_L11_PA	LG11	<lmxll>	{1-}	(ll,lm])	ll	ll	ll	lm	lm	lm	ll	lm	ll	lm	lm	lm	ll	lm	lm	lm	ll	lm	ll	ll	ll	ll	lm	ll	ll	lm	lm	lm	ll	lm	ll	lm	ll	ll	ll	lm	lm	ll	lm	lm	lm	ll	lm	lm
LG11_HB_174	F_0078026_L11_PA	LG11	<lmxll>	{1-}	(ll,lm])	ll	ll	ll	lm	lm	lm	ll	lm	ll	lm	lm	lm	ll	lm	lm	lm	ll	lm	ll	ll	ll	ll	lm	ll	ll	lm	lm	lm	ll	lm	ll	lm	ll	ll	ll	lm	lm	ll	lm	lm	lm	ll	lm	lm
LG11_HB_175	F_0078328_L11_PA	LG11	<hkxhk>	{11}	(hh,hk,kk)	hh	hk	hk	hk	hk	kk	hk	kk	hh	kk	hk	hk	hh	kk	kk	hk	hk	hk	hh	hh	hk	hh	hk	hk	hk	kk	hk	hk	hh	hk	hh	hk	hh	hk	hk	hk	kk	hh	kk	kk	hk	hk	kk	kk
LG11_HB_175	F_0078309_L11_PA	LG11	<lmxll>	{1-}	(ll,lm])	ll	ll	ll	lm	lm	lm	ll	lm	ll	lm	lm	lm	ll	lm	lm	lm	ll	lm	ll	ll	ll	ll	lm	ll	ll	lm	lm	lm	ll	lm	ll	lm	ll	ll	ll	lm	lm	ll	lm	lm	lm	ll	lm	lm
LG11_HB_175	F_0078313_L11_PA	LG11	<lmxll>	{1-}	(ll,lm])	ll	ll	ll	lm	lm	lm	ll	lm	ll	lm	lm	lm	ll	lm	lm	lm	ll	lm	ll	ll	ll	ll	lm	ll	ll	lm	lm	lm	ll	lm	ll	lm	ll	ll	ll	lm	lm	ll	lm	lm	lm	ll	lm	lm
LG11_HB_175	F_0078327_L11_PA	LG11	<lmxll>	{1-}	(ll,lm])	ll	ll	ll	lm	lm	lm	ll	lm	ll	lm	lm	lm	ll	lm	lm	lm	ll	lm	ll	ll	ll	ll	lm	ll	ll	lm	lm	lm	ll	lm	ll	lm	ll	ll	ll	lm	lm	ll	lm	lm	lm	ll	lm	lm
LG11_HB_176	F_0078684_L11_PA	LG11	<lmxll>	{1-}	(ll,lm])	ll	ll	ll	lm	lm	lm	ll	lm	ll	lm	lm	lm	ll	lm	lm	lm	ll	lm	ll	ll	ll	ll	lm	ll	ll	lm	lm	lm	ll	lm	ll	lm	ll	ll	ll	lm	lm	ll	lm	lm	lm	ll	lm	lm
LG11_HB_176	F_0078690_L11_PA	LG11	<lmxll>	{1-}	(ll,lm])	ll	ll	ll	lm	lm	--	ll	lm	ll	lm	lm	--	ll	lm	--	lm	ll	lm	ll	ll	ll	ll	lm	ll	ll	lm	lm	lm	ll	--	ll	lm	ll	ll	ll	lm	lm	ll	lm	lm	--	ll	lm	--
LG11_HB_176	F_0078695_L11_PA	LG11	<lmxll>	{1-}	(ll,lm])	ll	ll	ll	lm	lm	lm	ll	lm	ll	lm	lm	lm	ll	lm	lm	lm	ll	lm	ll	ll	ll	ll	lm	ll	ll	lm	lm	lm	ll	lm	ll	lm	ll	ll	ll	lm	lm	ll	lm	lm	lm	ll	lm	lm
LG11_HB_177	F_0078768_L11_PA	LG11	<lmxll>	{1-}	(ll,lm])	ll	ll	ll	lm	lm	lm	ll	lm	ll	lm	lm	lm	ll	lm	lm	lm	ll	lm	ll	ll	ll	ll	lm	ll	ll	lm	lm	lm	ll	lm	ll	lm	ll	ll	ll	lm	lm	ll	lm	lm	lm	ll	lm	lm
LG11_HB_177	F_0078775_L11_PA	LG11	<lmxll>	{1-}	(ll,lm])	ll	ll	ll	lm	lm	lm	ll	lm	ll	lm	lm	lm	ll	lm	lm	lm	ll	lm	ll	ll	ll	ll	lm	ll	ll	lm	lm	lm	ll	lm	ll	lm	ll	ll	ll	lm	lm	ll	lm	lm	lm	ll	lm	lm
LG11_HB_177	F_0078776_L11_PA	LG11	<lmxll>	{1-}	(ll,lm])	ll	ll	ll	lm	lm	lm	ll	lm	ll	lm	lm	lm	ll	lm	lm	lm	ll	lm	ll	ll	ll	ll	lm	ll	ll	lm	lm	lm	ll	lm	ll	lm	ll	ll	ll	lm	lm	ll	lm	lm	lm	ll	lm	lm
LG11_HB_177	GD_01878_L11_PA	LG11	<lmxll>	{1-}	(ll,lm])	ll	ll	ll	lm	lm	lm	ll	lm	ll	lm	lm	lm	ll	lm	lm	lm	ll	lm	ll	ll	ll	ll	lm	ll	ll	lm	lm	lm	ll	lm	ll	lm	ll	ll	ll	lm	lm	ll	lm	lm	lm	ll	lm	lm
LG11_HB_177	F_0078778_L11_PA	LG11	<nnxnp>	{-1}	(nn,np)	nn	np	np	nn	nn	np	np	np	nn	np	nn	nn	nn	np	np	nn	np	nn	nn	nn	np	nn	nn	np	np	np	nn	nn	nn	nn	nn	nn	nn	np	np	nn	np	nn	np	np	nn	np	np	np
R_19384185_L11_PA	R_19384185_L11_PA	LG11	<lmxll>	{1-}	(ll,lm])	ll	ll	ll	lm	lm	lm	ll	lm	ll	lm	lm	lm	ll	lm	lm	lm	ll	lm	ll	ll	ll	ll	lm	ll	ll	lm	lm	lm	ll	lm	ll	lm	ll	ll	ll	lm	lm	ll	lm	lm	lm	ll	lm	lm
LG11_HB_1783_s36h1	F_0839398_L11_26_1	LG11	<hkxhk>	{10}	(hh,hk,kk)	kk	hk	hh	hh	hk	kk	hh	kk	hh	hk	kk	hk	hh	kk	kk	kk	hk	kk	hk	kk	hh	hh	hk	hh	hk	hk	hk	kk	hh	hh	hk	kk	hk	hk	hh	kk	kk	kk	hh	hk	hk	hh	hk	hh
LG11_HB_1783_s36h1	F_0839413_L11_26_1	LG11	<nnxnp>	{-0}	(nn,np)	np	np	nn	nn	np	np	nn	np	nn	nn	np	np	nn	np	np	np	np	np	np	np	nn	nn	nn	nn	np	np	nn	np	nn	nn	np	np	np	nn	nn	np	np	np	nn	nn	nn	nn	nn	nn
LG11_HB_1783_s36h1	F_0839399_L11_26_1	LG11	<lmxll>	{1-}	(ll,lm])	lm	ll	ll	ll	ll	lm	ll	lm	ll	lm	lm	ll	ll	lm	lm	lm	ll	lm	ll	lm	ll	ll	lm	ll	ll	ll	lm	lm	ll	ll	ll	lm	ll	lm	ll	lm	lm	lm	ll	lm	lm	ll	lm	ll
LG11_HB_1783_s36h1	F_0839403_L11_26_1	LG11	<lmxll>	{1-}	(ll,lm])	lm	ll	ll	ll	ll	lm	ll	lm	ll	lm	lm	ll	ll	lm	lm	lm	ll	lm	ll	lm	ll	ll	lm	ll	ll	ll	lm	lm	ll	ll	ll	lm	ll	lm	ll	lm	lm	lm	ll	lm	lm	ll	lm	ll
LG11_HB_1783_s36h1	F_0839408_L11_26_1	LG11	<lmxll>	{1-}	(ll,lm])	lm	ll	ll	ll	ll	lm	ll	lm	ll	lm	lm	ll	ll	lm	lm	lm	ll	lm	ll	lm	ll	ll	lm	ll	ll	ll	lm	lm	ll	ll	ll	lm	ll	lm	ll	lm	lm	lm	ll	lm	lm	ll	lm	ll
LG11_HB_1783_s36h1	F_0839410_L11_26_1	LG11	<lmxll>	{1-}	(ll,lm])	lm	ll	ll	ll	ll	lm	ll	lm	ll	lm	lm	ll	ll	lm	lm	lm	ll	lm	ll	lm	ll	ll	lm	ll	ll	ll	lm	lm	ll	ll	ll	lm	ll	lm	ll	lm	lm	lm	ll	lm	lm	ll	lm	ll
LG11_HB_1787_s27h1	F_0840090_L11_27_1	LG11	<hkxhk>	{01}	(hh,hk,kk)	hh	hk	kk	kk	hk	hh	kk	hh	kk	hk	hh	hk	kk	hh	hh	hh	kk	hh	hk	hh	kk	kk	hk	kk	hk	hk	hk	hh	kk	kk	hk	hh	hk	hk	kk	hh	hh	hh	kk	hk	hk	kk	hk	kk
LG11_HB_1787_s27h1	F_0840091_L11_27_1	LG11	<hkxhk>	{10}	(hh,hk,kk)	kk	hk	hh	hh	hk	kk	hh	kk	hh	hk	kk	hk	hh	kk	kk	kk	hh	kk	hk	kk	hh	hh	hk	hh	hk	hk	hk	kk	hh	hh	hk	kk	hk	hk	hh	kk	kk	kk	hh	hk	hk	hh	hk	hh
LG11_HB_1789_s29h1	F_0840952_L11_29_1	LG11	<nnxnp>	{-0}	(nn,np)	np	np	nn	np	np	np	nn	np	nn	nn	np	np	nn	np	np	np	nn	np	np	np	nn	nn	nn	nn	nn	np	nn	np	np	nn	np	np	np	nn	nn	np	np	np	nn	nn	nn	nn	nn	nn
LG11_HB_1790_s29h1	F_0841915_L11_29_1	LG11	<lmxll>	{1-}	(ll,lm])	lm	ll	ll	ll	ll	lm	ll	lm	ll	lm	lm	ll	ll	lm	lm	lm	ll	lm	ll	lm	ll	ll	lm	ll	ll	lm	lm	lm	ll	ll	ll	lm	ll	ll	ll	lm	lm	lm	ll	lm	lm	ll	lm	ll
LG11_HB_1790_s29h1	F_0841916_L11_29_1	LG11	<nnxnp>	{-1}	(nn,np)	nn	nn	np	nn	nn	nn	np	nn	np	np	nn	nn	np	nn	nn	nn	np	nn	nn	nn	np	np	np	np	np	np	np	nn	nn	np	nn	nn	nn	np	np	nn	nn	nn	np	np	np	np	np	np
LG11_HB_1792_s29h1	F_0842249_L11_29_1	LG11	<nnxnp>	{-1}	(nn,np)	nn	np	np	nn	nn	nn	np	nn	nn	np	nn	nn	np	nn	nn	nn	np	nn	nn	nn	np	np	np	np	np	np	np	nn	nn	np	nn	nn	nn	np	np	nn	nn	nn	np	np	np	np	np	np
LG11_HB_1794_s31h1	F_0844568_L11_31_1	LG11	<nnxnp>	{-0}	(nn,np)	np	nn	nn	np	np	np	nn	nn	np	nn	np	np	nn	nn	np	np	nn	np	np	np	nn	np	np	nn	nn	nn	np	np	np	nn	np	np	np	nn	nn	np	np	np	nn	nn	np	nn	nn	nn
LG11_HB_1794_s31h1	F_0844567_L11_31_1	LG11	<lmxll>	{0-}	(ll,lm])	ll	lm	lm	lm	lm	ll	lm	ll	lm	ll	ll	ll	lm	ll	ll	ll	lm	ll	lm	ll	lm	lm	ll	lm	lm	ll	ll	ll	lm	ll	lm	ll	lm	lm	lm	ll	ll	lm	lm	ll	ll	lm	ll	ll
R_12911499_L11_31_1	R_12911499_L11_31_1	LG11	<nnxnp>	{-0}	(nn,np)	np	nn	nn	np	np	np	nn	nn	np	nn	np	np	nn	nn	nn	np	nn	np	np	np	nn	np	np	nn	nn	nn	np	np	np	nn	np	np	np	nn	nn	np	np	np	nn	nn	np	nn	nn	nn
F_0845056_L11_32_1	F_0845056_L11_32_1	LG11	<lmxll>	{0-}	(ll,lm])	lm	lm	lm	ll	lm	ll	lm	ll	lm	ll	ll	ll	lm	ll	ll	ll	lm	ll	lm	ll	lm	lm	ll	lm	lm	ll	ll	ll	lm	ll	lm	ll	lm	lm	lm	ll	ll	lm	ll	ll	ll	lm	ll	ll
F_0845784_L11_33_1	F_0845784_L11_33_1	LG11	<hkxhk>	{11}	(hh,hk,kk)	hh	hk	hk	hk	hk	kk	hk	kk	hh	kk	hk	hk	hh	kk	kk	hk	hk	hk	hh	hh	hk	hh	hk	hk	--	kk	hk	hk	hh	hk	hh	hk	hh	hk	hk	hk	kk	hh	kk	kk	hk	hk	kk	kk
F_0847269_L11_40_1	F_0847269_L11_40_1	LG11	<lmxll>	{1-}	(ll,lm])	ll	lm	ll	lm	lm	lm	ll	lm	ll	lm	lm	lm	ll	lm	lm	lm	ll	lm	ll	ll	ll	ll	lm	ll	ll	lm	lm	lm	ll	lm	ll	lm	ll	ll	ll	lm	lm	ll	lm	lm	lm	ll	lm	lm
LG11_HB_180	GD_01187_L11_PA	LG11	<hkxhk>	{11}	(hh,hk,kk)	hh	hk	hk	hk	hk	kk	hk	kk	hh	kk	hk	hk	hh	kk	kk	hk	hk	hk	hh	hh	hk	hh	hk	hk	hk	kk	hk	hk	hh	hk	hh	hk	hh	hk	hk	hk	kk	hh	kk	kk	hk	hk	kk	kk
LG11_HB_180	F_0081115_L11_PA	LG11	<lmxll>	{1-}	(ll,lm])	ll	ll	ll	lm	lm	lm	ll	lm	ll	lm	lm	lm	ll	lm	lm	lm	ll	lm	ll	ll	ll	ll	lm	ll	ll	lm	lm	lm	ll	lm	ll	lm	ll	ll	ll	lm	lm	ll	lm	lm	lm	ll	lm	lm
LG11_HB_180	F_0081112_L11_PA	LG11	<nnxnp>	{-1}	(nn,np)	nn	np	np	nn	nn	np	np	np	nn	np	nn	nn	nn	np	np	nn	np	nn	nn	nn	np	nn	nn	np	np	np	nn	nn	nn	nn	nn	nn	nn	np	np	nn	np	nn	np	np	nn	np	np	np
LG11_HB_1800_s41h1	F_0847944_L11_41_1	LG11	<lmxll>	{1-}	(ll,lm])	ll	lm	ll	lm	lm	lm	ll	lm	ll	lm	lm	lm	ll	ll	lm	lm	ll	lm	ll	ll	ll	ll	lm	ll	ll	lm	ll	lm	ll	lm	ll	lm	ll	ll	ll	lm	lm	ll	lm	ll	lm	ll	lm	ll
LG11_HB_1800_s41h1	F_0847958_L11_41_1	LG11	<lmxll>	{1-}	(ll,lm])	ll	lm	ll	lm	lm	lm	ll	lm	ll	lm	lm	lm	ll	ll	lm	lm	ll	lm	ll	ll	ll	ll	lm	ll	ll	lm	ll	lm	ll	lm	ll	lm	ll	ll	ll	lm	lm	ll	lm	ll	lm	ll	lm	ll
LG11_HB_1801_s41h1	F_0848252_L11_41_1	LG11	<lmxll>	{1-}	(ll,lm])	ll	lm	ll	lm	lm	lm	ll	lm	ll	lm	lm	lm	ll	ll	lm	lm	ll	lm	ll	ll	ll	ll	lm	ll	ll	lm	ll	lm	ll	lm	ll	lm	ll	ll	ll	lm	lm	ll	lm	ll	lm	ll	lm	ll
LG11_HB_1801_s41h1	F_0848258_L11_41_1	LG11	<lmxll>	{1-}	(ll,lm])	ll	lm	ll	lm	lm	lm	ll	lm	ll	lm	lm	lm	ll	ll	lm	lm	ll	lm	ll	ll	ll	ll	lm	ll	ll	lm	ll	lm	ll	lm	ll	lm	ll	ll	ll	lm	lm	ll	lm	ll	lm	ll	lm	ll
LG11_HB_1801_s41h1	F_0848307_L11_41_1	LG11	<lmxll>	{1-}	(ll,lm])	ll	lm	ll	lm	lm	lm	ll	lm	ll	lm	lm	lm	ll	ll	lm	lm	ll	lm	ll	ll	ll	ll	lm	ll	ll	lm	ll	lm	ll	lm	ll	lm	ll	ll	ll	lm	lm	ll	lm	ll	lm	ll	lm	ll
GD_01857_L11_41_1	GD_01857_L11_41_1	LG11	<lmxll>	{1-}	(ll,lm])	ll	lm	ll	lm	lm	lm	ll	lm	ll	lm	lm	ll	ll	ll	lm	lm	ll	lm	ll	ll	ll	ll	lm	ll	ll	lm	ll	lm	ll	lm	ll	lm	ll	ll	ll	lm	lm	ll	lm	ll	lm	ll	lm	ll
LG11_HB_1802_s41h1	F_0848509_L11_41_1	LG11	<lmxll>	{1-}	(ll,lm])	ll	lm	ll	lm	lm	lm	ll	lm	ll	lm	lm	ll	ll	ll	lm	lm	ll	lm	ll	ll	ll	ll	lm	ll	ll	lm	ll	lm	ll	lm	ll	lm	ll	ll	ll	lm	lm	ll	lm	ll	lm	ll	lm	ll
LG11_HB_1802_s41h1	F_0848514_L11_41_1	LG11	<lmxll>	{1-}	(ll,lm])	ll	lm	ll	lm	lm	lm	ll	lm	ll	lm	lm	ll	ll	ll	lm	lm	ll	lm	ll	ll	ll	ll	lm	ll	ll	lm	ll	lm	ll	lm	ll	lm	ll	ll	ll	lm	lm	ll	lm	ll	lm	ll	lm	ll
R_26099970_L11_41_1	R_26099970_L11_41_1	LG11	<lmxll>	{1-}	(ll,lm])	ll	lm	ll	lm	lm	lm	ll	lm	ll	lm	lm	ll	ll	ll	lm	lm	ll	lm	ll	ll	ll	ll	lm	ll	ll	lm	ll	lm	ll	lm	ll	lm	ll	ll	ll	lm	lm	ll	lm	ll	lm	ll	lm	ll
LG11_HB_1805_s41h1	F_0849456_L11_41_1	LG11	<nnxnp>	{-1}	(nn,np)	nn	np	np	nn	nn	np	np	np	nn	np	nn	--	nn	np	np	--	np	nn	nn	nn	nn	np	nn	np	np	np	nn	nn	nn	nn	nn	nn	nn	np	nn	nn	np	nn	np	np	nn	np	np	np
LG11_HB_1806_s42h1	F_0849813_L11_42_1	LG11	<nnxnp>	{-1}	(nn,np)	nn	np	np	nn	nn	np	np	np	nn	np	nn	nn	nn	np	np	nn	np	nn	nn	nn	nn	np	nn	np	np	np	nn	nn	nn	nn	nn	nn	nn	np	nn	nn	np	nn	np	np	nn	np	np	np
LG11_HB_1806_s42h1	F_0849825_L11_42_1	LG11	<nnxnp>	{-1}	(nn,np)	nn	np	np	nn	nn	np	np	np	nn	np	nn	nn	nn	np	np	nn	np	nn	nn	nn	nn	np	nn	np	np	np	nn	nn	nn	nn	nn	nn	nn	np	nn	nn	np	nn	np	np	nn	np	np	np
LG11_HB_1806_s42h1	F_0849828_L11_42_1	LG11	<nnxnp>	{-1}	(nn,np)	nn	np	np	nn	nn	np	np	np	nn	np	nn	nn	nn	np	np	nn	np	nn	nn	nn	nn	np	nn	np	np	np	nn	nn	nn	nn	nn	nn	nn	np	nn	nn	np	nn	np	np	nn	np	np	np
LG11_HB_1807_s42h1	F_0850158_L11_42_1	LG11	<nnxnp>	{-1}	(nn,np)	nn	np	np	nn	nn	np	np	np	nn	np	nn	nn	nn	np	np	nn	np	nn	nn	nn	nn	np	nn	np	np	np	nn	nn	nn	nn	nn	nn	nn	np	nn	nn	np	nn	nn	np	nn	np	np	np
LG11_HB_1809_s44h1	F_0851591_L11_44_1	LG11	<nnxnp>	{-0}	(nn,np)	np	nn	nn	np	np	np	nn	nn	np	np	np	nn	np	nn	nn	np	nn	nn	np	np	np	np	nn	nn	nn	nn	np	nn	np	np	np	np	np	nn	nn	np	nn	np	np	nn	np	nn	nn	nn
LG11_HB_1809_s44h1	F_0851592_L11_44_1	LG11	<lmxll>	{0-}	(ll,lm])	lm	ll	lm	ll	ll	ll	lm	lm	lm	ll	ll	lm	lm	lm	ll	ll	lm	ll	lm	lm	lm	lm	ll	ll	lm	ll	lm	ll	lm	ll	lm	lm	lm	lm	ll	ll	ll	lm	ll	lm	ll	lm	ll	lm
LG11_HB_1809_s44h1	F_0851593_L11_44_1	LG11	<lmxll>	{0-}	(ll,lm])	lm	ll	lm	ll	ll	ll	lm	lm	lm	ll	ll	lm	lm	lm	ll	ll	lm	ll	lm	lm	lm	lm	ll	ll	lm	ll	lm	ll	lm	ll	lm	lm	lm	lm	ll	ll	ll	lm	ll	lm	ll	lm	ll	lm
LG11_HB_181	F_0081348_L11_PA	LG11	<lmxll>	{1-}	(ll,lm])	ll	lm	ll	lm	lm	lm	ll	lm	ll	lm	lm	lm	ll	lm	lm	lm	ll	lm	ll	ll	ll	ll	lm	ll	ll	lm	lm	lm	ll	lm	ll	lm	ll	ll	ll	lm	lm	ll	lm	lm	lm	ll	lm	lm
LG11_HB_1810_s44h1	F_0851645_L11_44_1	LG11	<lmxll>	{0-}	(ll,lm])	lm	ll	lm	ll	ll	ll	lm	lm	lm	ll	ll	lm	lm	lm	ll	ll	lm	ll	lm	lm	lm	lm	ll	ll	lm	ll	lm	ll	lm	ll	lm	lm	lm	lm	ll	ll	ll	lm	ll	lm	ll	lm	ll	lm
LG11_HB_1810_s44h1	F_0851658_L11_44_1	LG11	<lmxll>	{0-}	(ll,lm])	lm	ll	lm	ll	ll	ll	lm	lm	lm	ll	ll	lm	lm	lm	ll	ll	lm	ll	lm	lm	lm	lm	ll	ll	lm	ll	lm	ll	lm	ll	lm	lm	lm	lm	ll	ll	ll	lm	ll	lm	ll	lm	ll	lm
LG11_HB_1810_s44h1	F_0851669_L11_44_1	LG11	<lmxll>	{0-}	(ll,lm])	lm	ll	lm	ll	ll	ll	lm	lm	lm	ll	ll	lm	lm	lm	ll	ll	lm	ll	lm	lm	lm	lm	ll	ll	lm	ll	lm	ll	lm	ll	lm	lm	lm	lm	ll	ll	ll	lm	ll	lm	ll	lm	ll	lm
LG11_HB_1811_s45h1	F_0852596_L11_45_1	LG11	<hkxhk>	{00}	(hh,hk,kk)	hk	hh	hk	hk	hk	hk	hk	hk	kk	hk	hk	hk	kk	hk	hk	hh	hk	hh	kk	kk	kk	kk	hh	hh	hk	hh	kk	hh	hk	hk	hk	hk	kk	hk	hh	hk	hh	hk	hk	hk	hk	hk	hh	hk
LG11_HB_1811_s45h1	F_0852584_L11_45_1	LG11	<nnxnp>	{-0}	(nn,np)	nn	nn	nn	np	np	np	nn	nn	np	np	np	nn	np	nn	nn	nn	nn	nn	np	np	np	np	nn	nn	nn	nn	np	nn	nn	np	nn	nn	np	nn	nn	np	nn	np	np	nn	np	nn	nn	nn
LG11_HB_1811_s45h1	F_0852589_L11_45_1	LG11	<nnxnp>	{-0}	(nn,np)	nn	nn	nn	np	np	np	nn	nn	np	np	np	nn	np	nn	nn	nn	nn	nn	np	np	np	np	nn	nn	nn	nn	np	nn	nn	np	nn	nn	np	nn	nn	np	nn	np	np	nn	np	nn	nn	nn
LG11_HB_1811.5_s46h1	R_36946479_L11_46_1	LG11	<nnxnp>	{-1}	(nn,np)	np	np	np	nn	nn	nn	np	np	nn	nn	nn	np	nn	np	np	np	nn	np	nn	nn	nn	nn	np	np	np	np	nn	np	np	nn	np	np	nn	np	np	nn	np	nn	nn	np	nn	np	np	np
LG11_HB_1812_s46h1	F_0852911_L11_46_1	LG11	<hkxhk>	{01}	(hh,hk,kk)	kk	hk	kk	hh	hh	hh	kk	kk	hk	hh	hh	kk	hk	kk	kk	hk	hk	hk	hk	hk	hk	hk	hk	hk	kk	hk	hk	hk	kk	hh	kk	kk	hk	kk	hk	hh	hk	hh	hh	kk	hh	kk	hk	kk
LG11_HB_1812_s46h1	F_0852930_L11_46_1	LG11	<hkxhk>	{01}	(hh,hk,kk)	kk	hk	kk	hh	hh	hh	kk	kk	hk	hh	hh	kk	hk	kk	kk	hk	hk	hk	hk	hk	hk	hk	hk	hk	kk	hk	hk	hk	kk	hh	kk	kk	hk	kk	hk	hh	hk	hh	hh	kk	hh	kk	hk	kk
LG11_HB_1812_s46h1	F_0852908_L11_46_1	LG11	<nnxnp>	{-1}	(nn,np)	np	np	np	nn	nn	nn	np	np	nn	nn	nn	np	nn	np	np	np	nn	np	nn	nn	nn	nn	np	np	np	np	nn	np	np	nn	np	np	nn	np	np	nn	np	nn	nn	np	nn	np	np	np
LG11_HB_1812_s46h1	F_0852912_L11_46_1	LG11	<lmxll>	{0-}	(ll,lm])	lm	ll	lm	ll	ll	ll	lm	lm	lm	ll	ll	lm	lm	lm	lm	ll	lm	ll	lm	lm	lm	lm	ll	ll	lm	ll	lm	ll	lm	ll	lm	lm	lm	lm	ll	ll	ll	ll	ll	lm	ll	lm	ll	lm
LG11_HB_1814_s47h1	F_0853706_L11_47_1	LG11	<lmxll>	{1-}	(ll,lm])	ll	lm	ll	lm	lm	lm	ll	ll	ll	lm	lm	ll	ll	ll	ll	lm	ll	lm	ll	ll	ll	ll	lm	lm	ll	lm	ll	lm	ll	lm	ll	ll	ll	ll	lm	lm	lm	lm	lm	ll	lm	ll	lm	ll
LG11_HB_1814_s47h1	F_0853704_L11_47_1	LG11	<nnxnp>	{-1}	(nn,np)	np	nn	np	nn	nn	nn	np	np	nn	nn	nn	np	nn	np	nn	np	nn	np	nn	nn	nn	nn	np	np	np	np	nn	np	np	nn	np	np	nn	np	np	nn	np	nn	nn	np	nn	np	np	nn
LG11_HB_1814_s47h1	F_0853712_L11_47_1	LG11	<nnxnp>	{-0}	(nn,np)	nn	np	nn	np	np	np	nn	nn	np	np	np	nn	np	nn	np	nn	np	nn	np	np	np	np	nn	nn	nn	nn	np	nn	nn	np	nn	nn	np	nn	nn	np	nn	np	np	nn	np	nn	nn	np
LG11_HB_1815_s47h1	F_0853797_L11_47_1	LG11	<nnxnp>	{-0}	(nn,np)	nn	np	nn	np	np	np	nn	nn	np	np	np	nn	np	nn	np	nn	np	nn	np	np	np	np	nn	nn	nn	nn	np	nn	nn	np	nn	nn	np	nn	nn	np	nn	np	np	nn	np	nn	nn	np
LG11_HB_1815_s47h1	F_0853800_L11_47_1	LG11	<nnxnp>	{-1}	(nn,np)	np	nn	np	nn	nn	nn	np	np	nn	nn	nn	np	nn	np	nn	np	nn	np	nn	nn	nn	nn	np	np	np	np	nn	np	np	nn	np	np	nn	np	np	nn	np	nn	nn	np	nn	np	np	nn
LG11_HB_1815_s47h1	F_0853804_L11_47_1	LG11	<nnxnp>	{-0}	(nn,np)	nn	np	nn	np	np	np	nn	nn	np	np	np	nn	np	nn	np	nn	np	nn	np	np	np	np	nn	nn	nn	nn	np	nn	nn	np	nn	nn	np	nn	nn	np	nn	np	np	nn	np	nn	nn	np
LG11_HB_1815_s47h1	F_0853817_L11_47_1	LG11	<hkxhk>	{01}	(hh,hk,kk)	kk	hh	kk	hh	hh	hh	kk	kk	hk	hh	hh	kk	hk	kk	hk	hk	hh	hk	hk	hk	hk	hk	hk	hk	kk	hk	hk	hk	kk	hh	kk	kk	hk	kk	hk	hh	hk	hh	hh	kk	hh	kk	hk	hk
LG11_HB_1815_s47h1	F_0853798_L11_47_1	LG11	<lmxll>	{1-}	(ll,lm])	ll	lm	ll	lm	lm	lm	ll	ll	ll	lm	lm	ll	ll	ll	ll	lm	lm	lm	ll	ll	ll	ll	lm	lm	ll	lm	ll	lm	ll	lm	ll	ll	ll	ll	lm	lm	lm	lm	lm	ll	lm	ll	lm	ll
LG11_HB_1816_s47h1	F_0853971_L11_47_1	LG11	<nnxnp>	{-0}	(nn,np)	nn	np	nn	np	np	np	nn	nn	np	np	np	nn	np	nn	np	nn	np	nn	np	np	np	np	nn	nn	nn	nn	np	nn	nn	np	nn	nn	np	nn	nn	np	nn	np	np	nn	np	nn	np	np
LG11_HB_1817_s26h1	F_0854015_L12_26_1	LG11	<lmxll>	{1-}	(ll,lm])	lm	ll	ll	ll	ll	lm	ll	lm	ll	lm	lm	ll	ll	lm	lm	lm	ll	lm	ll	lm	ll	ll	lm	ll	ll	ll	lm	lm	ll	ll	ll	lm	ll	lm	ll	lm	lm	lm	ll	lm	lm	ll	lm	ll
LG11_HB_1817_s26h1	F_0854043_L12_26_1	LG11	<lmxll>	{1-}	(ll,lm])	lm	ll	ll	ll	ll	lm	ll	lm	ll	lm	lm	ll	ll	lm	lm	lm	ll	lm	ll	lm	ll	ll	lm	ll	ll	ll	lm	lm	ll	ll	ll	lm	ll	lm	ll	lm	lm	lm	ll	lm	lm	ll	lm	ll
LG11_HB_182	F_0081949_L11_PA	LG11	<lmxll>	{1-}	(ll,lm])	ll	lm	ll	lm	lm	lm	ll	lm	ll	lm	lm	lm	ll	ll	lm	lm	ll	lm	ll	ll	ll	ll	lm	ll	ll	lm	lm	lm	ll	lm	ll	lm	ll	ll	ll	lm	lm	ll	lm	lm	lm	ll	lm	lm
LG11_HB_182	F_0081952_L11_PA	LG11	<lmxll>	{1-}	(ll,lm])	ll	lm	ll	lm	lm	lm	ll	lm	ll	lm	lm	lm	ll	ll	lm	lm	ll	lm	ll	ll	ll	ll	lm	ll	ll	lm	lm	lm	ll	lm	ll	lm	ll	ll	ll	lm	lm	ll	lm	lm	lm	ll	lm	lm
LG11_HB_182	F_0081954_L11_PA	LG11	<lmxll>	{1-}	(ll,lm])	ll	lm	ll	lm	lm	lm	ll	lm	ll	lm	lm	lm	ll	ll	lm	lm	ll	lm	ll	ll	ll	ll	lm	ll	ll	lm	lm	lm	ll	lm	ll	lm	ll	ll	ll	lm	lm	ll	lm	lm	lm	ll	lm	lm
LG11_HB_182	F_0081965_L11_PA	LG11	<lmxll>	{1-}	(ll,lm])	ll	lm	ll	lm	lm	lm	ll	lm	ll	lm	lm	lm	ll	ll	lm	lm	ll	lm	ll	ll	ll	ll	lm	ll	ll	lm	lm	lm	ll	lm	ll	lm	ll	ll	ll	lm	lm	ll	lm	lm	lm	ll	lm	lm
LG11_HB_182	F_0081967_L11_PA	LG11	<lmxll>	{1-}	(ll,lm])	ll	lm	ll	lm	lm	lm	ll	lm	ll	lm	lm	lm	ll	ll	lm	lm	ll	lm	ll	ll	ll	ll	lm	ll	ll	lm	lm	lm	ll	lm	ll	lm	ll	ll	ll	lm	lm	ll	lm	lm	lm	ll	lm	lm
LG11_HB_182	F_0081983_L11_PA	LG11	<lmxll>	{1-}	(ll,lm])	ll	lm	ll	lm	lm	lm	ll	lm	ll	lm	lm	lm	ll	ll	lm	lm	ll	lm	ll	ll	ll	ll	lm	ll	ll	--	lm	lm	ll	lm	ll	lm	ll	ll	ll	lm	lm	ll	lm	lm	lm	ll	lm	lm
LG11_HB_182	GD_00743_L11_PA	LG11	<lmxll>	{1-}	(ll,lm])	ll	lm	ll	lm	lm	lm	ll	lm	ll	lm	lm	lm	ll	ll	lm	lm	ll	lm	ll	ll	ll	ll	lm	ll	ll	lm	lm	lm	ll	lm	ll	lm	ll	ll	ll	lm	lm	ll	lm	lm	lm	ll	lm	lm
LG11_HB_182.5	R_22731798_L11_PA	LG11	<lmxll>	{1-}	(ll,lm])	ll	lm	ll	lm	lm	lm	ll	lm	ll	lm	lm	lm	ll	ll	lm	lm	ll	lm	ll	ll	ll	ll	lm	ll	ll	lm	lm	lm	ll	lm	ll	lm	ll	ll	ll	lm	lm	ll	lm	lm	lm	ll	lm	lm
LG11_HB_1820_s27h1	F_0855601_L12_27_1	LG11	<hkxhk>	{10}	(hh,hk,kk)	hk	hk	hh	kk	kk	hk	hh	hk	hk	hk	kk	kk	hk	hk	hk	kk	hh	kk	hk	hk	hh	hk	kk	hh	hh	hk	kk	kk	hk	kk	hk	kk	hk	hh	hh	kk	hk	hk	hk	hk	kk	hh	hk	hk
LG11_HB_1833_s38h1	F_0859705_L12_38_1	LG11	<lmxll>	{1-}	(ll,lm])	lm	ll	ll	ll	ll	lm	ll	lm	ll	lm	lm	ll	ll	lm	lm	lm	ll	lm	ll	lm	ll	ll	lm	ll	ll	ll	lm	lm	ll	ll	ll	lm	ll	lm	ll	lm	lm	lm	ll	lm	lm	ll	lm	ll
LG11_HB_186	R_23881186_L11_PA	LG11	<nnxnp>	{-0}	(nn,np)	np	nn	nn	np	np	nn	nn	nn	np	nn	np	np	np	nn	nn	np	nn	np	np	np	nn	np	np	nn	nn	nn	np	np	np	np	np	np	np	nn	nn	np	nn	np	nn	nn	np	nn	nn	nn
LG11_HB_186	F_0083301_L11_PA	LG11	<lmxll>	{1-}	(ll,lm])	ll	lm	ll	lm	lm	lm	ll	lm	ll	lm	lm	lm	ll	lm	lm	lm	ll	lm	ll	ll	ll	ll	lm	ll	ll	lm	lm	lm	ll	lm	ll	lm	ll	ll	ll	lm	lm	ll	lm	lm	lm	ll	lm	lm
LG11_HB_187	F_0083429_L11_PA	LG11	<lmxll>	{1-}	(ll,lm])	ll	lm	ll	lm	lm	lm	ll	lm	ll	lm	lm	lm	ll	ll	lm	lm	ll	lm	ll	ll	ll	ll	lm	ll	ll	lm	lm	lm	ll	lm	ll	lm	ll	ll	ll	lm	lm	ll	lm	ll	lm	ll	lm	lm
LG11_HB_187	F_0083436_L11_PA	LG11	<lmxll>	{1-}	(ll,lm])	ll	lm	ll	lm	lm	lm	ll	lm	ll	lm	lm	lm	ll	ll	lm	lm	ll	lm	ll	ll	ll	ll	lm	ll	ll	lm	lm	lm	ll	lm	ll	lm	ll	ll	ll	lm	lm	ll	lm	ll	lm	ll	lm	lm
LG11_HB_187	F_0083446_L11_PA	LG11	<lmxll>	{1-}	(ll,lm])	ll	lm	ll	lm	lm	lm	ll	lm	ll	lm	lm	lm	ll	ll	lm	lm	ll	lm	ll	ll	ll	ll	lm	ll	ll	lm	lm	lm	ll	lm	ll	lm	ll	ll	ll	lm	lm	ll	lm	ll	lm	ll	lm	lm
LG11_HB_187	F_0083448_L11_PA	LG11	<lmxll>	{1-}	(ll,lm])	ll	lm	ll	lm	lm	lm	ll	lm	ll	lm	lm	lm	ll	ll	lm	lm	ll	lm	ll	ll	ll	ll	lm	ll	ll	lm	lm	lm	ll	lm	ll	lm	ll	ll	ll	lm	lm	ll	lm	ll	lm	ll	lm	lm
LG11_HB_187	F_0083456_L11_PA	LG11	<lmxll>	{1-}	(ll,lm])	ll	lm	ll	lm	lm	lm	ll	lm	ll	lm	lm	lm	ll	ll	lm	lm	ll	lm	ll	ll	ll	ll	lm	ll	ll	lm	lm	lm	ll	lm	ll	lm	ll	ll	ll	lm	lm	ll	lm	ll	lm	ll	lm	lm
LG11_HB_188	F_0083819_L11_PA	LG11	<lmxll>	{1-}	(ll,lm])	ll	lm	ll	lm	lm	lm	ll	lm	ll	lm	lm	lm	ll	ll	lm	lm	ll	lm	ll	ll	ll	ll	lm	ll	ll	lm	ll	lm	ll	lm	ll	lm	ll	ll	ll	lm	lm	ll	lm	ll	lm	ll	lm	lm
LG11_HB_188	F_0083820_L11_PA	LG11	<lmxll>	{1-}	(ll,lm])	ll	lm	ll	lm	lm	lm	ll	lm	ll	lm	lm	lm	ll	ll	lm	lm	ll	lm	ll	ll	ll	ll	lm	ll	ll	lm	ll	lm	ll	lm	ll	lm	ll	ll	ll	lm	lm	ll	lm	ll	lm	ll	lm	lm
LG11_HB_188	F_0083833_L11_PA	LG11	<lmxll>	{1-}	(ll,lm])	ll	lm	ll	lm	lm	lm	ll	lm	ll	lm	lm	lm	ll	ll	lm	lm	ll	lm	ll	ll	ll	ll	lm	ll	ll	lm	ll	lm	ll	lm	ll	lm	ll	ll	ll	lm	lm	ll	lm	ll	lm	ll	lm	lm
LG11_HB_188	F_0083837_L11_PA	LG11	<lmxll>	{1-}	(ll,lm])	ll	lm	ll	lm	lm	lm	ll	lm	ll	lm	lm	lm	ll	ll	lm	lm	ll	lm	ll	ll	ll	ll	lm	ll	ll	lm	ll	lm	ll	lm	ll	lm	ll	ll	ll	lm	lm	ll	lm	ll	lm	ll	lm	lm
LG11_HB_188	F_0083839_L11_PA	LG11	<lmxll>	{1-}	(ll,lm])	ll	lm	ll	lm	lm	lm	ll	lm	ll	lm	lm	lm	ll	ll	lm	lm	ll	lm	ll	ll	ll	ll	lm	ll	ll	lm	ll	lm	ll	lm	ll	lm	ll	ll	ll	lm	lm	ll	lm	ll	lm	ll	lm	lm
LG11_HB_1880_s40h1	F_0877977_L13_40_1	LG11	<lmxll>	{0-}	(ll,lm])	lm	lm	lm	ll	lm	ll	lm	ll	lm	ll	ll	ll	lm	ll	ll	ll	lm	ll	lm	lm	lm	lm	ll	lm	lm	ll	ll	ll	lm	ll	lm	ll	lm	lm	lm	ll	ll	lm	ll	ll	ll	lm	ll	ll
LG11_HB_190	F_0085092_L11_PA	LG11	<lmxll>	{1-}	(ll,lm])	ll	lm	ll	lm	lm	lm	ll	lm	ll	lm	lm	lm	ll	ll	lm	lm	ll	lm	ll	ll	ll	ll	lm	ll	ll	lm	ll	lm	ll	lm	ll	lm	ll	ll	ll	lm	lm	ll	lm	ll	lm	ll	lm	ll
LG11_HB_191	F_0085424_L11_PA	LG11	<hkxhk>	{11}	(hh,hk,kk)	hh	kk	hk	hk	hk	kk	hk	kk	hh	kk	hk	hh	hh	hk	kk	hk	hk	hk	hh	hh	hk	hk	hk	hk	hk	kk	hh	hk	hh	hk	hh	hk	hh	hk	hh	hk	kk	hh	kk	hk	hk	hk	kk	hk
LG11_HB_191	F_0085425_L11_PA	LG11	<lmxll>	{1-}	(ll,lm])	ll	lm	ll	lm	lm	lm	ll	lm	ll	lm	lm	ll	ll	ll	lm	lm	ll	lm	ll	ll	ll	ll	lm	ll	ll	lm	ll	lm	ll	lm	ll	lm	ll	ll	ll	lm	lm	ll	lm	ll	lm	ll	lm	ll
LG11_HB_191	F_0085428_L11_PA	LG11	<lmxll>	{1-}	(ll,lm])	ll	lm	ll	lm	lm	lm	ll	lm	ll	lm	lm	ll	ll	ll	lm	lm	ll	lm	ll	ll	ll	ll	lm	ll	ll	lm	ll	lm	ll	lm	ll	lm	ll	ll	ll	lm	lm	ll	lm	ll	lm	ll	lm	ll
LG11_HB_191	F_0085429_L11_PA	LG11	<lmxll>	{1-}	(ll,lm])	ll	lm	ll	lm	lm	lm	ll	lm	ll	lm	lm	ll	ll	ll	lm	lm	ll	lm	ll	ll	ll	ll	lm	ll	ll	lm	ll	lm	ll	lm	ll	lm	ll	ll	ll	lm	lm	ll	lm	ll	lm	ll	lm	ll
LG11_HB_191	F_0085444_L11_PA	LG11	<lmxll>	{1-}	(ll,lm])	ll	lm	ll	lm	lm	lm	ll	lm	ll	lm	lm	ll	ll	ll	lm	lm	ll	lm	ll	ll	ll	ll	lm	ll	ll	lm	ll	lm	ll	lm	ll	lm	ll	ll	ll	lm	lm	ll	lm	ll	lm	ll	lm	ll
LG11_HB_191	F_0085446_L11_PA	LG11	<lmxll>	{1-}	(ll,lm])	ll	lm	ll	lm	lm	lm	ll	lm	ll	lm	lm	ll	ll	ll	lm	lm	ll	lm	ll	ll	ll	ll	lm	ll	ll	lm	ll	lm	ll	lm	ll	lm	ll	ll	ll	lm	lm	ll	lm	ll	lm	ll	lm	ll
LG11_HB_192	F_0086581_L11_PA	LG11	<lmxll>	{1-}	(ll,lm])	ll	lm	ll	lm	lm	lm	ll	lm	ll	lm	lm	ll	ll	ll	lm	lm	ll	lm	ll	ll	ll	ll	lm	ll	ll	lm	ll	lm	ll	lm	ll	lm	ll	ll	ll	lm	lm	ll	lm	ll	lm	ll	lm	ll
LG11_HB_192	F_0086582_L11_PA	LG11	<lmxll>	{1-}	(ll,lm])	ll	lm	ll	lm	lm	lm	ll	lm	ll	lm	lm	ll	ll	ll	lm	lm	ll	lm	ll	ll	ll	ll	lm	ll	ll	lm	ll	lm	ll	lm	ll	lm	ll	ll	ll	lm	lm	ll	lm	ll	lm	ll	lm	ll
LG11_HB_192	F_0086586_L11_PA	LG11	<lmxll>	{1-}	(ll,lm])	ll	lm	ll	lm	lm	lm	ll	lm	ll	lm	lm	ll	ll	ll	lm	lm	ll	lm	ll	ll	ll	ll	lm	ll	ll	lm	ll	lm	ll	lm	ll	lm	ll	ll	ll	lm	lm	ll	lm	ll	lm	ll	lm	ll
LG11_HB_192	F_0086598_L11_PA	LG11	<lmxll>	{1-}	(ll,lm])	ll	lm	ll	lm	lm	lm	ll	lm	ll	lm	lm	ll	ll	ll	lm	lm	ll	lm	ll	ll	ll	ll	lm	ll	ll	lm	ll	lm	ll	lm	ll	lm	ll	ll	ll	lm	lm	ll	lm	ll	lm	ll	lm	ll
LG11_HB_192	R_26026377_L11_PA	LG11	<lmxll>	{1-}	(ll,lm])	ll	lm	ll	lm	lm	lm	ll	lm	ll	lm	lm	ll	ll	ll	lm	lm	ll	lm	ll	ll	ll	ll	lm	ll	ll	lm	ll	lm	ll	lm	ll	lm	ll	ll	ll	lm	lm	ll	lm	ll	lm	ll	lm	ll
LG11_HB_193	F_0086989_L11_PA	LG11	<lmxll>	{1-}	(ll,lm])	ll	lm	ll	lm	lm	lm	ll	lm	ll	lm	lm	ll	ll	ll	lm	lm	ll	lm	ll	ll	ll	ll	lm	ll	ll	lm	ll	lm	ll	lm	ll	lm	ll	ll	ll	lm	lm	ll	lm	ll	lm	ll	lm	ll
LG11_HB_193	F_0086996_L11_PA	LG11	<lmxll>	{1-}	(ll,lm])	ll	lm	ll	lm	lm	lm	ll	lm	ll	lm	lm	ll	ll	ll	lm	lm	ll	lm	ll	ll	ll	ll	lm	ll	ll	lm	ll	lm	ll	lm	ll	lm	ll	ll	ll	lm	lm	ll	lm	ll	lm	ll	lm	ll
LG11_HB_193	F_0087006_L11_PA	LG11	<lmxll>	{1-}	(ll,lm])	ll	lm	ll	lm	lm	lm	ll	lm	ll	lm	lm	ll	ll	ll	lm	lm	ll	lm	ll	ll	ll	ll	lm	ll	ll	lm	ll	lm	ll	lm	ll	lm	ll	ll	ll	lm	lm	ll	lm	ll	lm	ll	lm	ll
LG11_HB_194	GD_01361_L11_PA	LG11	<hkxhk>	{00}	(hh,hk,kk)	kk	hh	hk	hk	hk	hh	hk	hh	kk	hh	hk	kk	kk	hk	hh	hk	hk	hk	kk	kk	kk	hk	hk	hh	hk	hh	kk	hk	kk	hk	kk	hk	kk	hk	kk	hk	hh	kk	hh	hk	hk	hk	hh	hk
LG11_HB_194	F_0087722_L11_PA	LG11	<hkxhk>	{00}	(hh,hk,kk)	kk	hh	hk	hk	hk	hh	hk	hh	kk	hh	hk	kk	kk	hk	hh	hk	hk	hk	kk	kk	kk	hk	hk	hh	hk	hh	kk	hk	kk	hk	kk	hk	kk	hk	kk	hk	hh	kk	hh	hk	hk	hk	hh	hk
LG11_HB_194	F_0087723_L11_PA	LG11	<hkxhk>	{00}	(hh,hk,kk)	kk	hh	hk	hk	hk	hh	hk	hh	kk	hh	hk	kk	kk	hk	hh	hk	hk	hk	kk	kk	kk	hk	hk	hh	hk	hh	kk	hk	kk	hk	kk	hk	kk	hk	kk	hk	hh	kk	hh	hk	hk	hk	hh	hk
LG11_HB_194	F_0087739_L11_PA	LG11	<hkxhk>	{11}	(hh,hk,kk)	hh	kk	hk	hk	hk	kk	hk	kk	hh	kk	hk	hh	hh	hk	kk	hk	hk	hk	hh	hh	hh	hk	hk	kk	hk	kk	hh	hk	hh	hk	hh	hk	hh	hk	hh	hk	kk	hh	kk	hk	hk	hk	kk	hk
LG11_HB_194	F_0087746_L11_PA	LG11	<hkxhk>	{00}	(hh,hk,kk)	kk	hh	hk	hk	hk	hh	hk	hh	kk	hh	hk	kk	kk	hk	hh	hk	hk	hk	kk	kk	kk	hk	hk	hh	hk	hh	kk	hk	kk	hk	kk	hk	kk	hk	kk	hk	hh	kk	hh	hk	hk	hk	hh	hk
LG11_HB_195	F_0087914_L11_PA	LG11	<nnxnp>	{-1}	(nn,np)	nn	np	np	nn	nn	np	np	np	nn	np	nn	nn	nn	np	np	nn	np	nn	nn	nn	nn	np	nn	np	np	np	nn	nn	nn	nn	nn	nn	nn	np	nn	nn	np	nn	np	np	nn	np	np	np
LG11_HB_195	F_0087917_L11_PA	LG11	<nnxnp>	{-1}	(nn,np)	nn	np	np	nn	nn	np	np	np	nn	np	nn	nn	nn	np	np	nn	np	nn	nn	nn	nn	np	nn	np	np	np	nn	nn	nn	nn	nn	nn	nn	np	nn	nn	np	nn	np	np	nn	np	np	np
LG11_HB_195	F_0087920_L11_PA	LG11	<nnxnp>	{-1}	(nn,np)	nn	np	np	nn	nn	np	np	np	nn	np	nn	nn	nn	np	np	nn	np	nn	nn	nn	nn	np	nn	np	np	np	nn	nn	nn	nn	nn	nn	nn	np	nn	nn	np	nn	np	np	nn	np	np	np
LG11_HB_195	F_0087944_L11_PA	LG11	<nnxnp>	{-1}	(nn,np)	nn	np	np	nn	nn	np	np	np	nn	np	nn	nn	nn	np	np	nn	np	nn	nn	nn	nn	np	nn	np	np	np	nn	nn	nn	nn	nn	nn	nn	np	nn	nn	np	nn	np	np	nn	np	np	np
LG11_HB_200	F_0089188_L11_PA	LG11	<nnxnp>	{-1}	(nn,np)	nn	np	np	nn	nn	np	np	np	nn	np	nn	nn	nn	np	np	nn	np	nn	nn	nn	nn	np	nn	np	np	np	nn	nn	nn	nn	nn	nn	nn	np	nn	nn	np	nn	np	np	nn	np	np	np
LG11_HB_201	F_0089253_L11_PA	LG11	<nnxnp>	{-1}	(nn,np)	nn	np	np	nn	nn	np	np	np	nn	np	nn	nn	nn	np	np	--	np	nn	nn	nn	nn	np	nn	np	np	np	nn	nn	nn	nn	nn	nn	nn	np	nn	nn	np	nn	np	np	nn	np	np	np
LG11_HB_201	F_0089250_L11_PA	LG11	<nnxnp>	{-1}	(nn,np)	nn	np	np	nn	nn	np	np	np	nn	np	nn	nn	nn	np	np	nn	np	nn	nn	nn	nn	np	nn	np	np	np	nn	nn	nn	nn	nn	nn	nn	np	nn	nn	np	nn	np	np	nn	np	np	np
LG11_HB_201	F_0089256_L11_PA	LG11	<nnxnp>	{-1}	(nn,np)	nn	np	np	nn	nn	np	np	np	nn	np	nn	nn	nn	np	np	nn	np	nn	nn	nn	nn	np	nn	np	np	np	nn	nn	nn	nn	nn	nn	nn	np	nn	nn	np	nn	np	np	nn	np	np	np
LG11_HB_201	F_0089263_L11_PA	LG11	<nnxnp>	{-1}	(nn,np)	nn	np	np	nn	nn	np	np	np	nn	np	nn	nn	nn	np	np	nn	np	nn	nn	nn	nn	np	nn	np	np	np	nn	nn	nn	nn	nn	nn	nn	np	nn	nn	np	nn	np	np	nn	np	np	np
LG11_HB_201	F_0089267_L11_PA	LG11	<nnxnp>	{-1}	(nn,np)	nn	np	np	nn	nn	np	np	np	nn	np	nn	nn	nn	np	np	nn	np	nn	nn	nn	nn	np	nn	np	np	np	nn	nn	nn	nn	nn	nn	nn	np	nn	nn	np	nn	np	np	nn	np	np	np
LG11_HB_201	F_0089272_L11_PA	LG11	<nnxnp>	{-1}	(nn,np)	nn	np	np	nn	nn	np	np	np	nn	np	nn	nn	nn	np	np	nn	np	nn	nn	nn	nn	np	nn	np	np	np	nn	nn	nn	nn	nn	nn	nn	np	nn	nn	np	nn	np	np	nn	np	np	np
LG11_HB_201	R_28702187_L11_PA	LG11	<nnxnp>	{-1}	(nn,np)	nn	np	np	nn	nn	np	np	np	nn	np	nn	nn	nn	np	np	nn	np	nn	nn	nn	nn	np	nn	np	np	np	nn	nn	nn	nn	nn	nn	nn	np	nn	nn	np	nn	np	np	nn	np	np	np
LG11_HB_202	F_0089919_L11_PA	LG11	<nnxnp>	{-1}	(nn,np)	nn	np	np	nn	nn	np	np	np	nn	np	nn	nn	nn	np	np	nn	np	nn	nn	nn	nn	np	nn	np	np	np	nn	nn	nn	nn	nn	nn	nn	np	nn	nn	np	--	nn	np	nn	np	np	np
LG11_HB_202	F_0089928_L11_PA	LG11	<nnxnp>	{-1}	(nn,np)	nn	np	np	nn	nn	np	np	np	nn	np	nn	nn	nn	np	np	nn	np	nn	nn	nn	nn	np	nn	np	np	np	nn	nn	nn	nn	nn	nn	nn	np	nn	nn	np	nn	nn	np	nn	np	np	np
LG11_HB_202	F_0089930_L11_PA	LG11	<nnxnp>	{-1}	(nn,np)	nn	np	np	nn	nn	np	np	np	nn	np	nn	nn	nn	np	np	nn	np	nn	nn	nn	nn	np	nn	np	--	np	nn	nn	nn	nn	nn	nn	nn	np	nn	nn	np	nn	nn	np	nn	np	np	--
LG11_HB_202	F_0089940_L11_PA	LG11	<nnxnp>	{-1}	(nn,np)	nn	np	np	nn	nn	np	np	np	nn	np	nn	nn	nn	np	np	nn	np	nn	nn	nn	nn	np	nn	np	np	np	nn	nn	nn	nn	nn	nn	nn	np	nn	nn	np	nn	nn	np	nn	np	np	np
F_0939149_L1_42_1	F_0939149_L1_42_1	LG11	<lmxll>	{1-}	(ll,lm])	ll	ll	ll	lm	lm	lm	ll	lm	ll	lm	lm	lm	ll	lm	lm	lm	ll	lm	ll	ll	ll	ll	lm	ll	ll	lm	lm	lm	ll	lm	ll	lm	ll	ll	ll	lm	lm	ll	lm	lm	lm	ll	lm	lm
LG11_HB_204.5	R_29786847_L11_PA	LG11	<lmxll>	{1-}	(ll,lm])	ll	lm	ll	lm	lm	lm	ll	ll	ll	lm	lm	ll	ll	ll	lm	lm	ll	lm	ll	ll	ll	ll	lm	lm	ll	lm	ll	lm	ll	lm	ll	lm	ll	ll	ll	lm	lm	ll	lm	ll	lm	ll	lm	ll
LG11_HB_204.5	R_29832087_L11_PA	LG11	<lmxll>	{1-}	(ll,lm])	ll	lm	ll	lm	lm	lm	ll	ll	ll	lm	lm	ll	ll	ll	lm	lm	ll	lm	ll	ll	ll	ll	lm	lm	ll	lm	ll	lm	ll	lm	ll	lm	ll	ll	ll	lm	lm	ll	lm	ll	lm	ll	lm	ll
LG11_HB_2040_s42h1	F_0940203_L1_42_1	LG11	<nnxnp>	{-1}	(nn,np)	nn	np	np	nn	nn	nn	np	np	nn	np	nn	nn	np	np	np	nn	np	nn	nn	nn	np	nn	nn	np	np	np	nn	nn	nn	nn	nn	np	nn	np	np	nn	np	nn	np	np	nn	np	np	np
LG11_HB_205	F_0092079_L11_PA	LG11	<lmxll>	{1-}	(ll,lm])	ll	lm	ll	lm	lm	lm	ll	ll	ll	lm	lm	ll	ll	ll	lm	lm	ll	lm	ll	ll	ll	ll	lm	lm	ll	lm	ll	lm	ll	lm	ll	lm	ll	ll	ll	lm	lm	ll	lm	ll	lm	ll	lm	ll
LG11_HB_205	R_30055645_L11_PA	LG11	<lmxll>	{1-}	(ll,lm])	ll	lm	ll	lm	lm	lm	ll	ll	ll	lm	lm	ll	ll	ll	lm	lm	ll	lm	ll	ll	ll	ll	lm	lm	ll	lm	ll	lm	ll	lm	ll	lm	ll	ll	ll	lm	lm	ll	lm	ll	lm	ll	lm	ll
LG11_HB_206	F_0092278_L11_PA	LG11	<lmxll>	{1-}	(ll,lm])	ll	lm	ll	lm	lm	lm	ll	ll	ll	lm	lm	ll	ll	ll	lm	lm	ll	lm	ll	ll	ll	ll	lm	lm	ll	lm	ll	lm	ll	lm	ll	lm	ll	ll	ll	lm	lm	ll	lm	ll	lm	ll	lm	ll
LG11_HB_206	F_0092280_L11_PA	LG11	<lmxll>	{1-}	(ll,lm])	ll	lm	ll	lm	lm	lm	ll	ll	ll	lm	lm	ll	ll	ll	lm	lm	ll	lm	ll	ll	ll	ll	lm	lm	ll	lm	ll	lm	ll	lm	ll	lm	ll	ll	ll	lm	lm	ll	lm	ll	lm	ll	lm	ll
LG11_HB_207	F_0092577_L11_PA	LG11	<lmxll>	{1-}	(ll,lm])	ll	lm	ll	lm	lm	lm	ll	ll	ll	lm	lm	ll	ll	ll	lm	lm	ll	lm	ll	ll	ll	ll	lm	lm	ll	lm	ll	lm	ll	lm	ll	lm	ll	ll	ll	lm	lm	ll	lm	ll	lm	ll	lm	ll
LG11_HB_207	R_30582252_L11_PA	LG11	<lmxll>	{1-}	(ll,lm])	ll	lm	ll	lm	lm	lm	ll	ll	ll	lm	lm	ll	ll	ll	lm	lm	ll	lm	ll	ll	ll	ll	lm	lm	ll	lm	ll	lm	ll	lm	ll	lm	ll	ll	ll	lm	lm	ll	lm	ll	lm	ll	lm	ll
LG11_HB_207	R_30589564_L11_PA	LG11	<lmxll>	{1-}	(ll,lm])	ll	lm	ll	lm	lm	lm	ll	ll	ll	lm	lm	ll	ll	ll	lm	lm	ll	lm	ll	ll	ll	ll	lm	lm	ll	lm	ll	lm	ll	lm	ll	lm	ll	ll	ll	lm	lm	ll	lm	ll	lm	ll	lm	ll
LG11_HB_210	F_0094426_L11_PA	LG11	<lmxll>	{1-}	(ll,lm])	ll	lm	ll	lm	lm	lm	ll	ll	ll	lm	lm	ll	ll	ll	lm	lm	ll	lm	ll	ll	ll	ll	lm	lm	ll	lm	ll	lm	ll	lm	ll	lm	ll	ll	ll	lm	lm	ll	lm	ll	lm	ll	lm	ll
LG11_HB_210	F_0094434_L11_PA	LG11	<lmxll>	{1-}	(ll,lm])	ll	lm	ll	lm	lm	lm	ll	ll	ll	lm	lm	ll	ll	ll	lm	lm	ll	lm	ll	ll	ll	ll	lm	lm	ll	lm	ll	lm	ll	lm	ll	lm	ll	ll	ll	lm	lm	ll	lm	ll	lm	ll	lm	ll
LG11_HB_210	F_0094463_L11_PA	LG11	<lmxll>	{1-}	(ll,lm])	ll	lm	ll	lm	lm	lm	ll	ll	ll	lm	lm	ll	ll	ll	lm	lm	ll	lm	ll	ll	ll	ll	lm	lm	ll	lm	ll	lm	ll	lm	ll	lm	ll	ll	ll	lm	lm	--	lm	ll	lm	ll	lm	ll
LG11_HB_212	F_0095749_L11_PA	LG11	<lmxll>	{1-}	(ll,lm])	ll	lm	ll	lm	lm	lm	ll	ll	ll	lm	lm	ll	ll	ll	lm	lm	ll	lm	ll	ll	ll	ll	lm	lm	ll	lm	ll	lm	ll	lm	ll	lm	ll	ll	ll	lm	lm	ll	lm	ll	lm	ll	lm	ll
LG11_HB_212	F_0095755_L11_PA	LG11	<nnxnp>	{-1}	(nn,np)	nn	np	np	nn	nn	nn	np	np	nn	nn	nn	np	nn	np	np	nn	np	np	nn	nn	nn	nn	np	np	np	np	nn	np	nn	nn	nn	nn	nn	np	np	nn	np	nn	nn	np	nn	np	np	np
LG11_HB_212	R_32550122_L11_PA	LG11	<nnxnp>	{-0}	(nn,np)	np	nn	nn	np	np	np	nn	nn	np	np	np	nn	np	nn	nn	np	nn	nn	np	np	np	np	nn	nn	nn	nn	np	nn	np	np	np	np	np	nn	nn	np	nn	np	np	nn	np	nn	nn	nn
LG11_HB_212	R_32553307_L11_PA	LG11	<nnxnp>	{-1}	(nn,np)	nn	np	np	nn	nn	nn	np	np	nn	nn	nn	np	nn	np	np	nn	np	np	nn	nn	nn	nn	np	np	np	np	nn	np	nn	nn	nn	nn	nn	np	np	nn	np	nn	nn	np	nn	np	np	np
R_32934800_L11_PA	R_32934800_L11_PA	LG11	<lmxll>	{0-}	(ll,lm])	lm	ll	lm	ll	ll	ll	lm	lm	lm	ll	ll	lm	lm	lm	ll	ll	lm	ll	lm	lm	lm	lm	ll	ll	lm	ll	lm	ll	lm	ll	lm	ll	lm	lm	lm	ll	ll	lm	ll	lm	ll	lm	ll	lm
LG11_HB_213	F_0096437_L11_PA	LG11	<lmxll>	{0-}	(ll,lm])	lm	ll	lm	ll	ll	ll	lm	lm	lm	ll	ll	lm	lm	lm	ll	ll	lm	ll	lm	lm	lm	lm	ll	ll	lm	ll	lm	ll	lm	ll	lm	ll	lm	lm	lm	ll	ll	lm	ll	lm	ll	lm	ll	lm
LG11_HB_213	F_0096440_L11_PA	LG11	<lmxll>	{1-}	(ll,lm])	ll	lm	ll	lm	lm	lm	ll	ll	ll	lm	lm	ll	ll	ll	lm	lm	ll	lm	ll	ll	ll	ll	lm	lm	ll	lm	ll	lm	ll	lm	ll	lm	ll	ll	ll	lm	lm	ll	lm	ll	lm	ll	lm	ll
LG11_HB_214	F_0096763_L11_PA	LG11	<hkxhk>	{00}	(hh,hk,kk)	kk	hh	hk	hk	hk	--	hk	hk	kk	hk	hk	hk	kk	hk	hh	hk	hk	hh	kk	kk	kk	kk	hh	hh	hk	hh	kk	hh	kk	--	kk	hk	kk	hk	hh	hk	hh	kk	hk	hk	hk	hk	hh	hk
LG11_HB_214	F_0096739_L11_PA	LG11	<lmxll>	{0-}	(ll,lm])	--	ll	lm	ll	ll	ll	lm	lm	--	ll	ll	lm	--	lm	ll	ll	lm	ll	--	--	--	--	ll	ll	--	ll	--	ll	--	ll	--	ll	--	lm	ll	ll	ll	lm	ll	lm	ll	lm	ll	lm
LG11_HB_214	F_0096749_L11_PA	LG11	<lmxll>	{0-}	(ll,lm])	lm	ll	lm	ll	ll	ll	lm	lm	lm	ll	ll	lm	lm	lm	ll	ll	lm	ll	lm	lm	lm	lm	ll	ll	lm	ll	lm	ll	lm	ll	lm	ll	lm	lm	ll	ll	ll	lm	ll	lm	ll	lm	ll	lm
LG11_HB_214	F_0096768_L11_PA	LG11	<lmxll>	{0-}	(ll,lm])	lm	ll	lm	ll	ll	ll	lm	lm	lm	ll	ll	lm	lm	lm	ll	ll	lm	ll	lm	lm	lm	lm	ll	ll	lm	ll	lm	ll	lm	ll	lm	ll	lm	lm	ll	ll	ll	lm	ll	lm	ll	lm	ll	lm
LG11_HB_214	F_0096734_L11_PA	LG11	<nnxnp>	{-0}	(nn,np)	np	nn	nn	np	np	np	nn	nn	np	np	np	nn	np	nn	nn	np	nn	nn	np	np	np	np	nn	nn	nn	nn	np	nn	np	np	np	np	np	nn	nn	np	nn	np	np	nn	np	nn	nn	nn
LG11_HB_214	F_0096742_L11_PA	LG11	<nnxnp>	{-0}	(nn,np)	np	nn	nn	np	np	np	nn	nn	np	np	np	nn	np	nn	nn	np	nn	nn	np	np	np	np	nn	nn	nn	nn	np	nn	np	np	np	np	np	nn	nn	np	nn	np	np	nn	np	nn	nn	nn
LG11_HB_215	F_0097088_L11_PA	LG11	<nnxnp>	{-0}	(nn,np)	np	nn	nn	np	np	np	nn	nn	np	np	np	nn	np	nn	nn	np	nn	nn	np	np	np	np	nn	nn	nn	nn	np	nn	np	np	np	np	np	nn	nn	np	nn	np	np	nn	np	nn	nn	nn
LG11_HB_215	F_0097090_L11_PA	LG11	<nnxnp>	{-0}	(nn,np)	np	nn	nn	np	np	np	nn	nn	np	np	np	nn	np	nn	nn	np	nn	nn	np	np	np	np	nn	nn	nn	nn	np	nn	np	np	np	np	np	nn	nn	np	nn	np	np	nn	np	nn	nn	nn
LG11_HB_215	R_33459287_L11_PA	LG11	<nnxnp>	{-0}	(nn,np)	np	nn	nn	np	np	np	nn	nn	np	np	np	nn	np	nn	nn	np	nn	nn	np	np	np	np	nn	nn	nn	nn	np	nn	np	np	np	np	np	nn	nn	np	nn	np	np	nn	np	nn	nn	nn
LG11_HB_215	R_33462616_L11_PA	LG11	<nnxnp>	{-0}	(nn,np)	np	nn	nn	np	np	np	nn	nn	np	np	np	nn	np	nn	nn	np	nn	nn	np	np	np	np	nn	nn	nn	nn	np	nn	np	np	np	np	np	nn	nn	np	nn	np	np	nn	np	nn	nn	nn
LG11_HB_215	R_33465079_L11_PA	LG11	<nnxnp>	{-0}	(nn,np)	np	nn	nn	np	np	np	nn	nn	np	np	np	nn	np	nn	nn	np	nn	nn	np	np	np	np	nn	nn	nn	nn	np	nn	np	np	np	np	np	nn	nn	np	nn	np	np	nn	np	nn	nn	nn
LG11_HB_215	R_33467558_L11_PA	LG11	<nnxnp>	{-0}	(nn,np)	np	nn	nn	np	np	np	nn	nn	np	np	np	nn	np	nn	nn	np	nn	nn	np	np	np	np	nn	nn	nn	nn	np	nn	np	np	np	np	np	nn	nn	np	nn	np	np	nn	np	nn	nn	nn
LG11_HB_215	GD_02576_L11_PA	LG11	<hkxhk>	{00}	(hh,hk,kk)	kk	hh	hk	hk	hk	hk	hk	hk	kk	hk	hk	hk	kk	hk	hh	hk	hk	hh	kk	kk	kk	kk	hh	hh	hk	hh	kk	hh	kk	hk	kk	kk	kk	hk	hh	hk	hh	kk	hk	hk	hk	hk	hh	hk
LG11_HB_215	F_0097116_L11_PA	LG11	<hkxhk>	{11}	(hh,hk,kk)	hh	kk	hk	hk	hk	hk	hk	hk	hh	hk	hk	hk	hh	hk	kk	hk	hk	kk	hh	hh	hh	hh	kk	kk	hk	kk	hh	kk	hh	hk	hh	hh	hh	hk	kk	hk	kk	hh	hk	hk	hk	hk	kk	hk
LG11_HB_215	F_0097096_L11_PA	LG11	<lmxll>	{0-}	(ll,lm])	lm	ll	lm	ll	ll	ll	lm	lm	lm	ll	ll	lm	lm	lm	ll	ll	lm	ll	lm	lm	lm	lm	ll	ll	lm	ll	lm	ll	lm	ll	lm	lm	lm	lm	ll	ll	ll	lm	ll	lm	ll	lm	ll	lm
LG11_HB_215	F_0097112_L11_PA	LG11	<lmxll>	{0-}	(ll,lm])	lm	ll	lm	ll	ll	ll	lm	lm	lm	ll	ll	lm	lm	lm	ll	ll	lm	ll	lm	lm	lm	--	ll	ll	lm	ll	lm	ll	lm	ll	--	lm	lm	lm	ll	ll	ll	lm	ll	lm	ll	lm	ll	lm
LG11_HB_215.5	R_33478372_L11_PA	LG11	<nnxnp>	{-0}	(nn,np)	np	nn	nn	np	np	np	nn	nn	np	np	np	nn	np	nn	nn	np	nn	nn	np	np	np	np	nn	nn	nn	nn	np	nn	np	np	np	np	np	nn	nn	np	nn	np	np	nn	np	nn	nn	nn
LG11_HB_215.5	R_33482482_L11_PA	LG11	<lmxll>	{0-}	(ll,lm])	lm	ll	lm	ll	ll	ll	lm	lm	lm	ll	ll	lm	lm	lm	ll	ll	lm	ll	lm	lm	lm	lm	ll	ll	lm	ll	lm	ll	lm	ll	lm	lm	lm	lm	ll	ll	ll	lm	ll	lm	ll	lm	ll	lm
LG11_HB_216	F_0098378_L11_PA	LG11	<nnxnp>	{-0}	(nn,np)	np	nn	nn	np	np	np	nn	nn	np	np	np	nn	np	nn	nn	np	nn	nn	np	np	np	np	nn	nn	nn	nn	np	nn	np	np	np	np	np	nn	nn	np	nn	np	np	nn	np	nn	nn	nn
LG11_HB_216	F_0098389_L11_PA	LG11	<nnxnp>	{-0}	(nn,np)	np	nn	nn	np	np	np	nn	nn	np	np	np	nn	np	nn	nn	np	nn	nn	np	np	np	np	nn	nn	nn	nn	np	nn	np	np	np	np	np	nn	nn	np	nn	np	np	nn	np	nn	nn	nn
LG11_HB_216	R_34210655_L11_PA	LG11	<nnxnp>	{-0}	(nn,np)	np	nn	nn	np	np	np	nn	nn	np	np	np	nn	np	nn	nn	np	nn	nn	np	np	np	np	nn	nn	nn	nn	np	nn	np	np	np	np	np	nn	nn	np	nn	np	np	nn	np	nn	nn	nn
LG11_HB_216	R_34213532_L11_PA	LG11	<nnxnp>	{-0}	(nn,np)	np	nn	nn	np	np	np	nn	nn	np	np	np	nn	np	nn	nn	np	nn	nn	np	np	np	np	nn	nn	nn	nn	np	nn	np	np	np	np	np	nn	nn	np	nn	np	np	nn	np	nn	nn	nn
LG11_HB_216	F_0098370_L11_PA	LG11	<lmxll>	{0-}	(ll,lm])	lm	ll	lm	ll	ll	ll	lm	lm	lm	ll	ll	lm	lm	lm	ll	ll	lm	ll	lm	lm	lm	lm	ll	ll	lm	ll	lm	ll	lm	ll	lm	lm	lm	lm	ll	ll	ll	lm	ll	lm	ll	lm	ll	lm
LG11_HB_216	R_34224444_L11_PA	LG11	<nnxnp>	{-0}	(nn,np)	np	nn	nn	np	np	np	nn	nn	np	np	np	nn	np	nn	nn	np	nn	nn	np	np	np	np	nn	nn	nn	nn	np	nn	nn	np	nn	np	np	nn	nn	np	nn	np	np	nn	np	nn	nn	nn
LG11_HB_216	R_34229286_L11_PA	LG11	<nnxnp>	{-0}	(nn,np)	np	nn	nn	np	np	np	nn	nn	np	np	np	nn	np	nn	nn	np	nn	nn	np	np	np	np	nn	nn	nn	nn	np	nn	nn	np	nn	np	np	nn	nn	np	nn	np	np	nn	np	nn	nn	nn
LG11_HB_217	F_0098934_L11_PA	LG11	<nnxnp>	{-0}	(nn,np)	np	nn	nn	np	np	np	nn	nn	np	np	np	nn	np	nn	nn	np	nn	nn	np	np	np	np	nn	nn	nn	nn	np	nn	nn	np	nn	np	np	nn	nn	np	nn	np	np	nn	np	nn	nn	nn
cR_37675625_L11_PA	R_37675625_L11_PA	LG11	<lmxll>	{0-}	(ll,lm])	lm	ll	lm	ll	ll	ll	lm	lm	lm	ll	ll	lm	lm	lm	lm	ll	lm	ll	lm	lm	lm	lm	ll	ll	lm	ll	lm	ll	lm	ll	lm	lm	lm	lm	ll	ll	ll	ll	ll	lm	ll	lm	ll	lm
LG11_HB_2192_s44h1	F_0996794_L5_44_1	LG11	<nnxnp>	{-1}	(nn,np)	nn	np	np	nn	nn	np	np	np	nn	np	nn	nn	nn	np	np	nn	np	nn	nn	nn	np	nn	nn	np	np	np	nn	nn	nn	nn	nn	nn	nn	np	np	nn	np	nn	np	np	nn	np	np	np
LG11_HB_2192_s44h1	F_0996803_L5_44_1	LG11	<nnxnp>	{-1}	(nn,np)	nn	np	np	nn	nn	np	np	np	nn	np	nn	nn	nn	np	np	nn	np	nn	nn	nn	np	nn	nn	np	np	np	nn	nn	nn	nn	nn	nn	nn	np	np	nn	np	nn	np	np	nn	np	np	np
LG11_HB_222	R_35803279_L11_PA	LG11	<lmxll>	{0-}	(ll,lm])	lm	ll	lm	ll	ll	ll	lm	lm	lm	ll	ll	lm	lm	lm	ll	ll	lm	ll	lm	lm	lm	lm	ll	ll	lm	ll	lm	ll	lm	ll	lm	lm	lm	lm	ll	ll	ll	ll	ll	lm	ll	lm	ll	lm
LG11_HB_223	F_0100849_L11_PA	LG11	<hkxhk>	{00}	(hh,hk,kk)	hk	hh	hk	hk	hk	hk	hk	hk	kk	hk	hk	hk	kk	hk	hk	hh	hk	hh	kk	kk	kk	kk	hh	hh	hk	hh	kk	hh	hk	hk	hk	hk	kk	hk	hh	hk	hh	hk	hk	hk	hk	hk	hh	hk
LG11_HB_224	F_0101336_L11_PA	LG11	<nnxnp>	{-1}	(nn,np)	np	np	np	nn	nn	nn	np	np	nn	nn	nn	np	nn	np	np	np	np	np	nn	nn	nn	nn	np	np	np	np	nn	np	np	nn	np	np	nn	np	np	nn	np	nn	nn	np	nn	np	np	np
LG11_HB_224	F_0101355_L11_PA	LG11	<nnxnp>	{-1}	(nn,np)	np	np	np	nn	nn	nn	np	np	nn	nn	nn	np	nn	np	np	np	np	np	nn	nn	nn	nn	np	np	np	np	nn	np	np	nn	np	np	nn	np	np	nn	np	--	nn	np	nn	np	np	np
LG11_HB_2246_s39h1	F_1017322_L7_39_1	LG11	<nnxnp>	{-1}	(nn,np)	nn	np	np	nn	nn	np	np	np	nn	np	nn	nn	nn	np	np	nn	np	nn	nn	nn	nn	np	nn	np	np	np	nn	nn	nn	nn	nn	nn	nn	np	nn	nn	np	nn	np	np	nn	np	np	np
LG11_HB_2246_s39h1	F_1017327_L7_39_1	LG11	<nnxnp>	{-1}	(nn,np)	nn	np	np	nn	nn	np	np	np	nn	np	nn	nn	nn	np	np	nn	np	nn	nn	nn	nn	np	nn	np	np	np	nn	nn	nn	nn	nn	nn	nn	np	nn	nn	np	nn	np	np	nn	np	np	np
LG11_HB_225	F_0102214_L11_PA	LG11	<lmxll>	{0-}	(ll,lm])	lm	ll	lm	ll	ll	ll	lm	lm	lm	ll	ll	lm	lm	lm	lm	ll	lm	ll	lm	lm	lm	lm	ll	ll	lm	ll	lm	ll	lm	ll	lm	lm	lm	lm	ll	ll	ll	ll	ll	lm	ll	lm	ll	lm
LG11_HB_225	F_0102218_L11_PA	LG11	<lmxll>	{0-}	(ll,lm])	lm	ll	lm	ll	ll	ll	lm	lm	lm	ll	ll	lm	lm	lm	lm	ll	lm	ll	lm	lm	lm	lm	ll	ll	lm	ll	lm	ll	lm	ll	lm	lm	lm	lm	ll	ll	ll	ll	ll	lm	ll	lm	ll	lm
LG11_HB_225	F_0102221_L11_PA	LG11	<lmxll>	{0-}	(ll,lm])	lm	ll	lm	ll	ll	ll	lm	lm	lm	ll	ll	lm	lm	lm	lm	ll	lm	ll	lm	lm	lm	lm	ll	ll	lm	ll	lm	ll	lm	ll	lm	lm	lm	lm	ll	ll	ll	ll	ll	lm	ll	lm	ll	lm
LG11_HB_225	R_36927967_L11_PA	LG11	<lmxll>	{0-}	(ll,lm])	lm	ll	lm	ll	ll	ll	lm	lm	lm	ll	ll	lm	lm	lm	lm	ll	lm	ll	lm	lm	lm	lm	ll	ll	lm	ll	lm	ll	lm	ll	lm	lm	lm	lm	ll	ll	ll	ll	ll	lm	ll	lm	ll	lm
LG11_HB_229	F_0103991_L11_PA	LG11	<lmxll>	{0-}	(ll,lm])	lm	ll	lm	ll	ll	ll	lm	lm	lm	ll	ll	lm	lm	lm	lm	ll	lm	ll	lm	lm	lm	lm	ll	ll	lm	ll	lm	ll	lm	ll	lm	lm	lm	lm	ll	ll	ll	ll	ll	lm	ll	lm	ll	lm
LG11_HB_229	F_0103998_L11_PA	LG11	<hkxhk>	{01}	(h-,kk)	kk	h-	kk	h-	h-	h-	kk	kk	h-	h-	h-	kk	h-	kk	h-	h-	h-	h-	h-	h-	h-	h-	h-	h-	kk	h-	h-	h-	kk	h-	kk	kk	h-	kk	h-	h-	h-	h-	h-	kk	h-	kk	h-	h-
LG11_HB_230	F_0104755_L11_PA	LG11	<lmxll>	{0-}	(ll,lm])	lm	ll	lm	ll	ll	ll	lm	lm	lm	ll	ll	lm	lm	lm	lm	ll	lm	ll	lm	lm	lm	lm	ll	ll	lm	ll	lm	ll	lm	ll	lm	lm	lm	lm	ll	ll	ll	ll	ll	lm	ll	lm	ll	lm
LG11_HB_230	R_38697189_L11_PA	LG11	<lmxll>	{0-}	(ll,lm])	lm	ll	lm	ll	ll	ll	lm	lm	lm	ll	ll	lm	lm	lm	lm	ll	lm	ll	lm	lm	lm	lm	ll	ll	lm	ll	lm	ll	lm	ll	lm	lm	lm	lm	ll	ll	ll	ll	ll	lm	ll	lm	ll	lm
LG11_HB_230	F_0104744_L11_PA	LG11	<lmxll>	{1-}	(ll,lm])	ll	lm	ll	lm	lm	lm	ll	ll	ll	lm	lm	ll	ll	ll	ll	lm	ll	lm	ll	ll	ll	ll	lm	lm	ll	lm	ll	lm	ll	lm	ll	ll	ll	ll	lm	lm	lm	lm	lm	ll	lm	ll	lm	ll
LG11_HB_230	F_0104743_L11_PA	LG11	<lmxll>	{1-}	(ll,lm])	ll	lm	ll	lm	lm	lm	ll	ll	ll	lm	lm	ll	ll	ll	ll	lm	ll	lm	ll	ll	ll	ll	lm	lm	ll	lm	ll	lm	ll	lm	ll	ll	ll	ll	lm	lm	lm	lm	lm	ll	lm	ll	lm	ll
LG11_HB_230	F_0104751_L11_PA	LG11	<lmxll>	{1-}	(ll,lm])	ll	lm	ll	lm	lm	lm	ll	ll	ll	lm	lm	ll	ll	ll	ll	lm	ll	lm	ll	ll	ll	ll	lm	lm	ll	lm	ll	lm	ll	lm	ll	ll	ll	ll	lm	lm	lm	lm	lm	ll	lm	ll	lm	ll
LG11_HB_230	F_0104745_L11_PA	LG11	<nnxnp>	{-0}	(nn,np)	nn	np	nn	np	np	np	nn	nn	np	np	np	nn	np	nn	np	nn	np	nn	np	np	np	np	nn	nn	nn	nn	np	nn	nn	np	nn	nn	np	nn	nn	np	nn	np	np	nn	np	nn	nn	np
LG11_HB_230	F_0104752_L11_PA	LG11	<nnxnp>	{-1}	(nn,np)	np	nn	np	nn	nn	nn	np	np	nn	nn	nn	np	nn	np	nn	np	nn	np	nn	nn	nn	nn	np	np	np	np	nn	np	np	nn	np	np	nn	np	np	nn	np	nn	nn	np	nn	np	np	nn
LG11_HB_230	F_0104753_L11_PA	LG11	<nnxnp>	{-0}	(nn,np)	nn	np	nn	np	np	np	nn	nn	np	np	np	nn	np	nn	np	nn	np	nn	np	np	np	np	nn	nn	nn	nn	np	nn	nn	np	nn	nn	np	nn	nn	np	nn	np	np	nn	np	nn	nn	np
LG11_HB_230.5	R_38742272_L11_PA	LG11	<hkxhk>	{10}	(hh,hk,kk)	hh	kk	hh	kk	kk	kk	hh	hh	hk	kk	kk	hh	hk	hh	hk	hk	hk	hk	hk	hk	hk	hk	hk	hk	hh	hk	hk	hk	hh	kk	hh	hh	hk	hh	hk	kk	hk	kk	kk	hh	kk	hh	hk	hk
LG11_HB_231	F_0105096_L11_PA	LG11	<hkxhk>	{00}	(hh,hk,kk)	hk	hk	hk	hk	hk	hk	hk	hk	kk	hk	hk	hk	kk	hk	kk	hh	kk	hh	kk	kk	kk	kk	hh	hh	hk	hh	kk	hh	hk	hk	hk	hk	kk	hk	hh	hk	hh	hk	hk	hk	hk	hk	hh	kk
LG11_HB_231	F_0105098_L11_PA	LG11	<lmxll>	{1-}	(ll,lm])	ll	lm	ll	lm	lm	lm	ll	ll	ll	lm	lm	ll	ll	ll	ll	lm	ll	lm	ll	ll	ll	ll	lm	lm	ll	lm	ll	lm	ll	lm	ll	ll	ll	ll	lm	lm	lm	lm	lm	ll	lm	ll	lm	ll
LG11_HB_231	F_0105088_L11_PA	LG11	<nnxnp>	{-0}	(nn,np)	nn	np	nn	np	np	np	nn	nn	np	np	np	nn	np	nn	np	nn	np	nn	np	np	np	np	nn	nn	nn	nn	np	nn	nn	np	nn	nn	np	nn	nn	np	nn	np	np	nn	np	nn	nn	np
LG11_HB_231	F_0105104_L11_PA	LG11	<nnxnp>	{-0}	(nn,np)	nn	np	nn	np	np	np	nn	nn	np	np	np	nn	np	nn	np	nn	np	nn	np	np	np	np	nn	nn	nn	nn	np	nn	nn	np	nn	nn	np	nn	nn	np	nn	np	np	nn	np	nn	nn	np
LG11_HB_231	F_0105116_L11_PA	LG11	<nnxnp>	{-0}	(nn,np)	nn	np	nn	np	np	np	nn	nn	np	np	np	nn	np	nn	np	nn	np	nn	np	np	np	np	nn	nn	nn	nn	np	nn	nn	np	nn	nn	np	nn	nn	np	nn	np	np	nn	np	nn	nn	np
LG11_HB_231	F_0105122_L11_PA	LG11	<nnxnp>	{-1}	(nn,np)	np	nn	np	nn	nn	nn	np	np	nn	nn	nn	np	nn	np	nn	np	nn	np	nn	nn	nn	nn	np	np	np	np	nn	np	np	nn	np	np	nn	np	np	nn	np	nn	nn	np	nn	np	np	nn
LG11_HB_232	F_0105552_L11_PA	LG11	<hkxhk>	{01}	(hh,hk,kk)	kk	hh	kk	hh	hh	hh	kk	kk	hk	hh	hh	kk	hk	kk	hk	hk	hk	hk	hk	hk	hk	hk	hk	hk	kk	hk	hk	hk	kk	hh	kk	kk	hk	kk	hk	hh	hk	hh	hh	kk	hh	kk	hk	hk
LG11_HB_232	F_0105555_L11_PA	LG11	<hkxhk>	{01}	(hh,hk,kk)	kk	hh	kk	hh	hh	hh	kk	kk	hk	hh	hh	kk	hk	kk	hk	hk	hk	hk	hk	hk	hk	hk	hk	hk	kk	hk	hk	hk	kk	hh	kk	kk	hk	kk	hk	hh	hk	hh	hh	kk	hh	kk	hk	hk
LG11_HB_232	F_0105556_L11_PA	LG11	<hkxhk>	{01}	(hh,hk,kk)	kk	hh	kk	hh	hh	hh	kk	kk	hk	hh	hh	kk	hk	kk	hk	hk	hk	hk	hk	hk	hk	hk	hk	hk	kk	hk	hk	hk	kk	hh	kk	kk	hk	kk	hk	hh	hk	hh	hh	kk	hh	kk	hk	hk
LG11_HB_232	R_39149329_L11_PA	LG11	<hkxhk>	{01}	(hh,hk,kk)	kk	hh	kk	hh	hh	hh	kk	kk	hk	hh	hh	kk	hk	kk	hk	hk	hk	hk	hk	hk	hk	hk	hk	hk	kk	hk	hk	hk	kk	hh	kk	kk	hk	kk	hk	hh	hk	hh	hh	kk	hh	kk	hk	hk
LG11_HB_232	F_0105560_L11_PA	LG11	<nnxnp>	{-1}	(nn,np)	np	nn	np	nn	nn	nn	np	np	nn	nn	nn	np	nn	np	nn	np	nn	np	nn	nn	nn	nn	np	np	np	np	nn	np	np	nn	np	np	nn	np	np	nn	np	nn	nn	np	nn	np	np	nn
R_39190659_L11_PA	R_39190659_L11_PA	LG11	<hkxhk>	{10}	(hh,hk,kk)	hh	kk	hh	kk	kk	kk	hh	hh	hk	kk	kk	hh	hk	hh	hk	hk	hk	hk	hk	hk	hk	hk	hk	hk	hh	hk	hk	hk	hh	kk	hh	hh	hk	hh	hk	kk	hk	kk	kk	hh	kk	hh	hk	hk
LG11_HB_233	F_0106088_L11_PA	LG11	<nnxnp>	{-0}	(nn,np)	nn	np	nn	np	np	np	nn	nn	np	np	np	nn	np	nn	np	nn	np	nn	np	np	np	np	nn	nn	nn	nn	np	nn	nn	np	nn	nn	np	nn	nn	np	nn	np	np	nn	np	nn	nn	np
LG11_HB_233	F_0106099_L11_PA	LG11	<nnxnp>	{-0}	(nn,np)	nn	np	nn	np	np	np	nn	nn	np	np	np	nn	np	nn	np	nn	np	nn	np	np	np	np	nn	nn	nn	nn	np	nn	nn	np	nn	nn	np	nn	nn	np	nn	np	np	nn	np	nn	nn	np
LG11_HB_233	F_0106108_L11_PA	LG11	<nnxnp>	{-0}	(nn,np)	nn	np	nn	np	np	np	nn	nn	np	np	np	nn	np	nn	np	nn	np	nn	np	np	np	np	nn	nn	nn	nn	np	nn	nn	np	nn	nn	np	nn	nn	np	nn	np	np	nn	np	nn	nn	np
LG11_HB_233	F_0106115_L11_PA	LG11	<hkxhk>	{10}	(hh,hk,kk)	hh	kk	hh	kk	kk	kk	hh	hh	hk	kk	kk	hh	hk	hh	hk	hk	kk	hk	hk	hk	hk	hk	hk	hk	hh	hk	hk	hk	hh	kk	hh	hh	hk	hh	hk	kk	hk	kk	kk	hh	kk	hh	hk	hk
LG11_HB_233	F_0106092_L11_PA	LG11	<lmxll>	{1-}	(ll,lm])	ll	lm	ll	lm	lm	lm	ll	ll	ll	lm	lm	ll	ll	ll	ll	lm	lm	lm	ll	ll	ll	ll	lm	lm	ll	lm	ll	lm	ll	lm	ll	ll	ll	ll	lm	lm	lm	lm	lm	ll	lm	ll	lm	ll
LG11_HB_2337_s48h2	F_1055658_L11_48_2	LG11	<lmxll>	{1-}	(ll,lm])	lm	ll	ll	ll	ll	lm	ll	lm	ll	lm	lm	ll	ll	lm	lm	lm	ll	lm	ll	lm	ll	ll	lm	ll	ll	ll	lm	lm	ll	ll	ll	lm	ll	lm	ll	lm	lm	lm	ll	lm	lm	ll	lm	ll
LG11_HB_2338_s48h2	F_1055739_L11_48_2	LG11	<hkxhk>	{10}	(hh,hk,kk)	kk	hk	hh	hh	hk	kk	hh	kk	hh	hk	kk	hk	hh	kk	kk	kk	hk	kk	hk	kk	hh	hh	hk	hh	hk	hk	hk	kk	hh	hh	hk	kk	hk	hk	hh	kk	kk	kk	hh	hk	hk	hh	hk	hh
LG11_HB_2338_s48h2	F_1055740_L11_48_2	LG11	<hkxhk>	{10}	(hh,hk,kk)	kk	hk	hh	hh	hk	kk	hh	kk	hh	hk	kk	hk	hh	kk	kk	kk	hk	kk	hk	kk	hh	hh	hk	hh	hk	hk	hk	kk	hh	hh	hk	kk	hk	hk	hh	kk	kk	kk	hh	hk	hk	hh	hk	hh
LG11_HB_2338_s48h2	F_1055746_L11_48_2	LG11	<hkxhk>	{01}	(hh,hk,kk)	hh	hk	kk	kk	hk	hh	kk	hh	kk	hk	hh	hk	kk	hh	hh	hh	hk	hh	hk	hh	kk	kk	hk	kk	hk	hk	hk	hh	kk	kk	hk	hh	hk	hk	kk	hh	hh	hh	kk	hk	hk	kk	hk	kk
F_1056194_L11_51_2	F_1056194_L11_51_2	LG11	<lmxll>	{1-}	(ll,lm])	lm	ll	ll	ll	ll	lm	ll	lm	ll	lm	lm	ll	ll	lm	lm	lm	ll	lm	ll	lm	ll	ll	lm	ll	ll	lm	lm	lm	ll	ll	ll	lm	ll	ll	ll	lm	lm	lm	ll	lm	lm	ll	lm	ll
LG11_HB_234	F_0106668_L11_PA	LG11	<lmxll>	{1-}	(ll,lm])	ll	lm	ll	lm	lm	lm	ll	ll	ll	lm	lm	ll	ll	ll	ll	lm	lm	lm	ll	ll	ll	ll	lm	lm	ll	lm	ll	lm	ll	lm	ll	ll	ll	ll	lm	lm	lm	lm	lm	ll	lm	ll	lm	ll
LG11_HB_234	F_0106675_L11_PA	LG11	<lmxll>	{1-}	(ll,lm])	ll	lm	ll	lm	lm	lm	ll	ll	ll	lm	lm	ll	ll	ll	ll	lm	lm	lm	ll	ll	ll	ll	lm	lm	ll	lm	ll	lm	ll	lm	ll	ll	ll	ll	lm	lm	lm	lm	lm	ll	lm	ll	lm	ll
LG11_HB_234	R_39786717_L11_PA	LG11	<lmxll>	{0-}	(ll,lm])	lm	ll	lm	ll	ll	ll	lm	lm	lm	ll	ll	lm	lm	lm	lm	ll	ll	ll	lm	lm	lm	lm	ll	ll	lm	ll	lm	ll	lm	ll	lm	lm	lm	lm	ll	ll	ll	ll	ll	lm	ll	lm	ll	lm
LG11_HB_234	F_0106662_L11_PA	LG11	<efxeg>	{10}	[ee,ef,eg,fg]	--	fg	--	fg	fg	fg	--	ee	eg	fg	fg	--	eg	--	eg	ef	fg	ef	eg	eg	eg	eg	ef	ef	--	ef	eg	ef	ee	fg	ee	ee	eg	ee	ef	fg	ef	fg	fg	--	fg	ee	fg	eg
LG11_HB_234	F_0106666_L11_PA	LG11	<nnxnp>	{-0}	(nn,np)	nn	np	nn	np	np	np	nn	nn	np	np	np	nn	np	nn	np	nn	np	nn	np	np	np	np	nn	nn	nn	nn	np	nn	nn	np	nn	nn	np	nn	nn	np	nn	np	np	nn	np	nn	np	np
LG11_HB_234	F_0106671_L11_PA	LG11	<nnxnp>	{-0}	(nn,np)	nn	np	nn	np	np	np	nn	nn	np	np	np	nn	np	nn	np	nn	np	nn	np	np	np	np	nn	nn	nn	nn	np	nn	nn	np	nn	nn	np	nn	nn	np	nn	np	np	nn	np	nn	np	np
LG11_HB_234.5	R_39914254_L11_PA	LG11	<hkxhk>	{10}	(hh,hk,kk)	hh	kk	hh	kk	kk	kk	hh	hh	hk	kk	kk	hh	hk	hh	hk	hk	kk	hk	hk	hk	hk	hk	hk	hk	hh	hk	hk	hk	hh	hk	hh	hh	hk	hh	hk	kk	hk	kk	kk	hh	kk	hh	kk	hk
LG11_HB_234.5	R_39914390_L11_PA	LG11	<hkxhk>	{10}	(hh,hk,kk)	hh	kk	hh	kk	kk	kk	hh	hh	hk	kk	kk	hh	hk	hh	hk	hk	kk	hk	hk	hk	hk	hk	hk	hk	hh	hk	hk	hk	hh	hk	hh	hh	hk	hh	hk	kk	hk	kk	kk	hh	kk	hh	kk	hk
LG11_HB_2340_s51h2	F_1056407_L11_51_2	LG11	<lmxll>	{1-}	(ll,lm])	lm	ll	ll	ll	ll	lm	ll	lm	ll	lm	lm	ll	ll	lm	lm	lm	ll	lm	ll	lm	ll	ll	lm	ll	ll	lm	lm	lm	ll	ll	ll	lm	ll	ll	ll	lm	lm	lm	ll	lm	lm	ll	lm	ll
LG11_HB_2341_s51h2	F_1056519_L11_51_2	LG11	<lmxll>	{1-}	(ll,lm])	lm	ll	ll	ll	ll	lm	ll	lm	ll	lm	lm	ll	ll	lm	lm	lm	ll	lm	ll	lm	ll	ll	lm	ll	ll	lm	lm	lm	ll	ll	ll	lm	ll	ll	ll	lm	lm	lm	ll	lm	lm	ll	lm	lm
LG11_HB_2342_s53h2	F_1056718_L11_53_2	LG11	<nnxnp>	{-1}	(nn,np)	nn	np	np	nn	nn	nn	np	nn	nn	np	nn	nn	np	nn	nn	nn	np	nn	nn	nn	np	np	nn	np	np	np	nn	nn	nn	np	nn	nn	nn	np	np	nn	nn	nn	np	np	nn	np	np	np
LG11_HB_2343_s53h2	F_1056904_L11_53_2	LG11	<nnxnp>	{-0}	(nn,np)	np	nn	nn	np	np	np	nn	nn	np	nn	np	np	nn	nn	np	np	nn	np	np	np	nn	np	np	nn	nn	nn	np	np	np	nn	np	np	np	nn	nn	np	np	np	nn	nn	np	nn	nn	nn
LG11_HB_2343_s53h2	F_1056907_L11_53_2	LG11	<nnxnp>	{-0}	(nn,np)	np	nn	nn	np	np	np	nn	nn	np	nn	np	np	nn	nn	np	np	nn	np	np	np	nn	np	np	nn	nn	nn	np	np	np	nn	np	np	np	nn	nn	np	np	np	nn	nn	np	nn	nn	nn
LG11_HB_2343_s53h2	F_1056909_L11_53_2	LG11	<nnxnp>	{-0}	(nn,np)	np	nn	nn	np	np	np	nn	nn	np	nn	np	np	nn	nn	np	np	nn	np	np	np	nn	np	np	nn	nn	nn	np	np	np	nn	np	np	np	nn	nn	np	np	np	nn	nn	np	nn	nn	nn
LG11_HB_2344_s53h2	F_1056992_L11_53_2	LG11	<nnxnp>	{-0}	(nn,np)	np	nn	nn	np	np	np	nn	nn	np	nn	np	np	nn	nn	np	np	nn	np	np	np	nn	np	np	nn	nn	nn	np	np	np	nn	np	np	np	nn	nn	np	np	np	nn	nn	np	nn	nn	nn
LG11_HB_2344_s53h2	F_1057003_L11_53_2	LG11	<nnxnp>	{-0}	(nn,np)	np	nn	nn	np	np	np	nn	nn	np	nn	np	np	nn	nn	np	np	nn	np	np	np	nn	np	np	nn	nn	nn	np	np	np	nn	np	np	np	nn	nn	np	np	np	nn	nn	np	nn	nn	nn
LG11_HB_2344_s53h2	F_1057011_L11_53_2	LG11	<nnxnp>	{-0}	(nn,np)	np	nn	nn	np	np	np	nn	nn	np	nn	np	np	nn	nn	np	np	nn	np	np	np	nn	np	np	nn	nn	nn	np	np	np	nn	np	np	np	nn	nn	np	np	np	nn	nn	np	nn	nn	nn
LG11_HB_2344_s53h2	F_1057021_L11_53_2	LG11	<nnxnp>	{-0}	(nn,np)	np	nn	nn	np	np	np	nn	nn	np	nn	np	np	nn	nn	np	np	nn	np	np	np	nn	np	np	nn	nn	nn	np	np	np	nn	np	np	np	nn	nn	np	np	np	nn	nn	np	nn	nn	nn
LG11_HB_2344_s53h2	F_1057014_L11_53_2	LG11	<nnxnp>	{-0}	(nn,np)	--	--	--	--	--	--	--	nn	np	--	--	--	nn	nn	--	--	nn	np	np	np	nn	np	np	nn	--	--	--	np	np	nn	np	np	--	--	--	--	--	np	nn	nn	np	--	nn	--
LG11_HB_235	F_0107061_L11_PA	LG11	<efxeg>	{10}	[ee,ef,eg,fg]	ee	fg	ee	fg	fg	fg	ee	ee	eg	fg	fg	ee	eg	ee	eg	ef	fg	ef	eg	eg	eg	eg	ef	ef	ee	ef	eg	ef	ee	eg	ee	ee	eg	ee	ef	fg	ef	fg	fg	ee	fg	ee	fg	eg
LG11_HB_235	R_40016890_L11_PA	LG11	<hkxhk>	{10}	(hh,hk,kk)	hh	kk	hh	kk	kk	kk	hh	hh	hk	kk	kk	hh	hk	hh	hk	hk	kk	hk	hk	hk	hk	hk	hk	hk	hh	hk	hk	hk	hh	hk	hh	hh	hk	hh	hk	kk	hk	kk	kk	hh	kk	hh	kk	hk
LG11_HB_235	GD_00182_L11_PA	LG11	<lmxll>	{1-}	(ll,lm])	ll	lm	ll	lm	lm	lm	ll	ll	ll	lm	lm	ll	ll	ll	ll	lm	lm	lm	ll	ll	ll	ll	lm	lm	ll	lm	ll	lm	ll	ll	ll	ll	ll	ll	lm	lm	lm	lm	lm	ll	lm	ll	lm	ll
LG11_HB_235	F_0107062_L11_PA	LG11	<nnxnp>	{-0}	(nn,np)	--	np	nn	np	np	np	nn	--	np	np	np	nn	np	--	np	--	np	nn	np	np	np	np	nn	nn	nn	nn	np	nn	nn	np	nn	nn	np	nn	--	np	nn	np	np	nn	np	nn	np	np
LG11_HB_2408_s87h2	F_1072864_L15_87_2	LG11	<lmxll>	{1-}	(ll,lm])	ll	lm	ll	lm	lm	lm	ll	lm	ll	lm	lm	lm	ll	ll	lm	lm	ll	lm	ll	ll	ll	ll	lm	ll	ll	lm	ll	lm	ll	lm	ll	lm	ll	ll	ll	lm	lm	ll	lm	ll	lm	ll	lm	ll
LG11_HB_2408_s87h2	F_1072865_L15_87_2	LG11	<lmxll>	{1-}	(ll,lm])	ll	lm	ll	lm	lm	lm	ll	lm	ll	lm	lm	lm	ll	ll	lm	lm	ll	lm	ll	ll	ll	ll	lm	ll	ll	lm	ll	lm	ll	lm	ll	lm	ll	ll	ll	lm	lm	ll	lm	ll	lm	ll	lm	ll
LG11_HB_2408_s87h2	F_1072866_L15_87_2	LG11	<lmxll>	{1-}	(ll,lm])	ll	lm	ll	lm	lm	lm	ll	lm	ll	lm	lm	lm	ll	ll	lm	lm	ll	lm	ll	ll	ll	ll	lm	ll	ll	lm	ll	lm	ll	lm	ll	lm	ll	ll	ll	lm	lm	ll	lm	ll	lm	ll	lm	ll
LG11_HB_2408_s87h2	F_1072883_L15_87_2	LG11	<lmxll>	{1-}	(ll,lm])	ll	lm	ll	lm	lm	lm	ll	lm	ll	lm	lm	lm	ll	ll	lm	lm	ll	lm	ll	ll	ll	ll	lm	ll	ll	lm	ll	lm	ll	lm	ll	lm	ll	ll	ll	lm	lm	ll	lm	ll	lm	ll	lm	ll
LG11_HB_245	F_0111925_L12_PA	LG11	<nnxnp>	{-0}	(nn,np)	np	nn	nn	np	np	nn	nn	nn	np	nn	np	np	np	nn	nn	np	nn	np	np	np	nn	np	np	nn	nn	nn	np	np	np	np	np	np	np	nn	nn	np	nn	np	nn	nn	np	nn	nn	nn
LG11_HB_245	F_0111911_L12_PA	LG11	<lmxll>	{1-}	(ll,lm])	ll	lm	ll	lm	lm	lm	ll	lm	ll	lm	lm	lm	ll	lm	lm	lm	ll	lm	ll	ll	ll	ll	lm	ll	ll	lm	lm	lm	ll	lm	ll	lm	ll	ll	ll	lm	lm	ll	lm	lm	lm	ll	lm	lm
LG11_HB_2464_s50h2	F_1085936_L2_50_2	LG11	<lmxll>	{1-}	(ll,lm])	ll	lm	ll	lm	lm	lm	ll	lm	ll	lm	lm	lm	ll	ll	lm	lm	ll	lm	ll	ll	ll	ll	lm	ll	ll	lm	lm	lm	ll	lm	ll	lm	ll	ll	ll	lm	lm	ll	lm	lm	lm	ll	lm	lm
LG11_HB_2464_s50h2	F_1085938_L2_50_2	LG11	<lmxll>	{1-}	(ll,lm])	ll	lm	ll	lm	lm	lm	ll	lm	ll	lm	lm	lm	ll	ll	lm	lm	ll	lm	ll	ll	ll	ll	lm	ll	ll	lm	lm	lm	ll	lm	ll	lm	ll	ll	ll	lm	lm	ll	lm	lm	lm	ll	lm	lm
LG11_HB_2464_s50h2	F_1085947_L2_50_2	LG11	<lmxll>	{1-}	(ll,lm])	ll	lm	ll	lm	lm	lm	ll	lm	ll	lm	lm	lm	ll	ll	lm	lm	ll	lm	ll	ll	ll	ll	lm	ll	ll	lm	lm	lm	ll	lm	ll	lm	ll	ll	ll	lm	lm	ll	lm	lm	lm	ll	lm	lm
LG11_HB_2464_s50h2	F_1085951_L2_50_2	LG11	<lmxll>	{1-}	(ll,lm])	ll	lm	ll	lm	lm	lm	ll	lm	ll	lm	lm	lm	ll	ll	lm	lm	ll	lm	ll	ll	ll	ll	lm	ll	ll	lm	lm	lm	ll	lm	ll	lm	ll	ll	ll	lm	lm	ll	lm	lm	lm	ll	lm	lm
LG11_HB_2520_s49h2	F_1098464_L7_49_2	LG11	<hkxhk>	{11}	(hh,hk,kk)	hh	hk	hk	hk	hk	kk	hk	kk	hh	kk	hk	hk	hh	kk	kk	hk	hk	hk	hh	hh	hk	hh	hk	hk	hk	kk	hk	hk	hh	hk	hh	hk	hh	hk	hk	hk	kk	hh	kk	kk	hk	hk	kk	kk
LG11_HB_2520_s49h2	F_1098471_L7_49_2	LG11	<lmxll>	{1-}	(ll,lm])	ll	ll	ll	lm	lm	lm	ll	lm	ll	lm	lm	lm	ll	lm	lm	lm	ll	lm	ll	ll	ll	ll	lm	ll	ll	lm	lm	lm	ll	lm	ll	lm	ll	ll	ll	lm	lm	ll	lm	lm	lm	ll	lm	lm
LG11_HB_2544_s39h2	F_1104685_L9_39_2	LG11	<hkxhk>	{11}	(hh,hk,kk)	hh	hk	hk	hk	hk	kk	hk	kk	hh	kk	hk	hk	hh	kk	kk	hk	hk	hk	hh	hh	hk	hh	hk	hk	hk	kk	hk	hk	hh	hk	hh	hk	hh	hk	hk	hk	kk	hh	kk	kk	hk	hk	kk	kk
LG11_HB_2544_s39h2	F_1104688_L9_39_2	LG11	<lmxll>	{1-}	(ll,lm])	ll	ll	ll	lm	lm	lm	ll	lm	ll	lm	lm	lm	ll	lm	--	lm	ll	lm	ll	ll	ll	ll	lm	ll	ll	lm	lm	lm	ll	lm	ll	lm	ll	ll	ll	lm	lm	ll	lm	lm	lm	ll	lm	lm
LG11_HB_2573_s64h3	F_1107931_L11_64_3	LG11	<hkxhk>	{10}	(hh,hk,kk)	kk	hk	hh	hh	hk	kk	hh	kk	hh	hk	kk	hk	hh	kk	kk	kk	hk	kk	hk	kk	hh	hh	hk	hh	hk	hk	hk	kk	hh	hh	hk	kk	hk	hk	hh	kk	kk	kk	hh	hk	hk	hh	hk	hh
LG11_HB_2573_s64h3	F_1107935_L11_64_3	LG11	<hkxhk>	{10}	(hh,hk,kk)	kk	hk	hh	hh	hk	kk	hh	kk	hh	hk	kk	hk	hh	kk	kk	kk	hk	kk	hk	kk	hh	hh	hk	hh	hk	hk	hk	kk	hh	hh	hk	kk	hk	hk	hh	kk	kk	kk	hh	hk	hk	hh	hk	hh
R_557285_L11_PA	R_557285_L11_PA	LG11	<lmxll>	{1-}	(ll,lm])	lm	ll	ll	ll	ll	lm	ll	lm	ll	lm	lm	ll	ll	lm	lm	lm	ll	lm	ll	lm	ll	ll	lm	ll	ll	ll	lm	lm	ll	ll	ll	lm	ll	lm	ll	lm	lm	lm	ll	lm	lm	ll	lm	ll
LG11_HB_2576_s72h3	F_1108415_L11_72_3	LG11	<nnxnp>	{-1}	(nn,np)	nn	np	np	nn	nn	np	np	np	nn	np	nn	nn	nn	np	np	nn	np	nn	nn	nn	nn	nn	nn	np	np	np	nn	nn	nn	nn	nn	nn	nn	np	nn	nn	np	nn	nn	np	nn	np	np	np
LG11_HB_2576_s72h3	F_1108418_L11_72_3	LG11	<nnxnp>	{-1}	(nn,np)	nn	np	np	nn	nn	np	np	np	nn	np	nn	nn	nn	np	np	nn	np	nn	nn	nn	nn	nn	nn	np	np	np	nn	nn	nn	nn	nn	nn	nn	np	nn	nn	np	nn	nn	np	nn	np	np	np
LG11_HB_2576_s72h3	F_1108422_L11_72_3	LG11	<nnxnp>	{-1}	(nn,np)	nn	np	np	nn	nn	np	np	np	nn	np	nn	nn	nn	np	np	nn	np	nn	nn	nn	nn	nn	nn	np	np	np	nn	nn	nn	nn	nn	nn	nn	np	nn	nn	np	nn	nn	np	nn	np	np	np
LG11_HB_2576_s72h3	F_1108428_L11_72_3	LG11	<nnxnp>	{-1}	(nn,np)	nn	np	np	nn	nn	np	np	np	nn	np	nn	nn	nn	np	np	nn	np	nn	nn	nn	nn	nn	nn	np	np	np	nn	nn	nn	nn	nn	nn	nn	np	nn	nn	np	nn	nn	np	nn	np	np	np
LG11_HB_2576_s72h3	F_1108431_L11_72_3	LG11	<nnxnp>	{-1}	(nn,np)	nn	np	np	nn	nn	np	np	np	nn	np	nn	nn	nn	np	np	nn	np	nn	nn	nn	nn	nn	nn	np	np	np	nn	nn	nn	nn	nn	nn	nn	np	nn	nn	np	nn	nn	np	nn	np	np	np
LG11_HB_2576_s72h3	F_1108435_L11_72_3	LG11	<nnxnp>	{-1}	(nn,np)	nn	np	np	nn	nn	np	np	np	nn	np	nn	nn	nn	np	np	nn	np	nn	nn	nn	nn	nn	nn	np	--	np	nn	nn	nn	nn	nn	nn	nn	np	nn	nn	np	nn	nn	np	nn	np	np	np
LG11_HB_2577_s72h3	F_1108492_L11_72_3	LG11	<lmxll>	{0-}	(ll,lm])	lm	ll	lm	ll	ll	ll	lm	lm	lm	ll	ll	lm	lm	lm	ll	ll	lm	ll	lm	lm	lm	lm	ll	ll	lm	ll	lm	ll	lm	ll	lm	ll	lm	lm	lm	ll	ll	lm	ll	lm	ll	lm	ll	lm
LG11_HB_2577_s72h3	F_1108493_L11_72_3	LG11	<lmxll>	{1-}	(ll,lm])	ll	lm	ll	lm	lm	lm	ll	ll	ll	lm	lm	ll	ll	ll	lm	lm	ll	lm	ll	ll	ll	ll	lm	lm	ll	lm	ll	lm	ll	lm	ll	lm	ll	ll	ll	lm	lm	ll	lm	ll	lm	ll	lm	ll
LG11_HB_2577_s72h3	F_1108494_L11_72_3	LG11	<lmxll>	{0-}	(ll,lm])	lm	ll	lm	ll	ll	ll	lm	lm	lm	ll	ll	lm	lm	lm	ll	ll	lm	ll	lm	lm	lm	lm	ll	ll	lm	ll	lm	ll	lm	ll	lm	ll	lm	lm	lm	ll	ll	lm	ll	lm	ll	lm	ll	lm
LG11_HB_2577_s72h3	F_1108506_L11_72_3	LG11	<lmxll>	{0-}	(ll,lm])	lm	ll	lm	ll	ll	ll	lm	lm	lm	ll	ll	lm	lm	lm	ll	ll	lm	ll	lm	lm	lm	lm	ll	ll	lm	ll	lm	ll	lm	ll	lm	ll	lm	lm	lm	ll	ll	lm	ll	lm	ll	lm	ll	lm
F_0137132_L12_PA	F_0137132_L12_PA	LG11	<nnxnp>	{-1}	(nn,np)	np	nn	np	nn	nn	nn	np	np	nn	nn	nn	np	nn	np	nn	np	nn	np	nn	nn	nn	nn	np	np	np	np	nn	np	np	nn	np	np	nn	np	np	nn	np	nn	nn	np	nn	np	np	nn
GD_00212_L11_58_1	GD_00212_L11_58_1	LG11	<lmxll>	{1-}	(ll,lm])	ll	lm	ll	lm	lm	lm	ll	lm	ll	lm	lm	lm	ll	ll	lm	lm	ll	lm	ll	ll	ll	ll	lm	ll	ll	lm	ll	lm	ll	lm	ll	lm	ll	ll	ll	lm	lm	ll	lm	ll	lm	ll	lm	ll
R_5944780_L11_29_1	R_5944780_L11_29_1	LG11	<lmxll>	{1-}	(ll,lm])	lm	ll	ll	ll	ll	lm	ll	lm	ll	lm	lm	ll	ll	lm	lm	lm	ll	lm	ll	lm	ll	ll	lm	ll	ll	lm	lm	lm	ll	ll	ll	lm	ll	ll	ll	lm	lm	lm	ll	lm	lm	ll	lm	ll
LG11_HB_3128_s29h1	R_6494081_L11_29_1	LG11	<nnxnp>	{-0}	(nn,np)	np	np	nn	np	np	np	nn	np	nn	nn	np	np	nn	np	np	np	nn	np	np	np	nn	nn	nn	nn	nn	nn	nn	np	np	nn	np	np	np	nn	nn	np	np	np	nn	nn	nn	nn	nn	nn
GD_01713_L11_PA	GD_01713_L11_PA	LG11	<hkxhk>	{00}	(hh,hk,kk)	hk	kk	hk	kk	kk	hk	hk	hk	hk	hh	hk	kk	hk	hk	hk	hk	hk	hk	kk	hk	hk	hk	hh	hk	hk	hh	hh	hk	kk	hk	kk	hk	kk	hk	hk	hk	hk	hk	hk	hh	hh	hk	hh	hk
LG11_HB_3138	R_6372814_L11_PA	LG11	<lmxll>	{1-}	(ll,lm])	lm	ll	ll	ll	ll	lm	ll	lm	ll	lm	lm	ll	ll	lm	lm	lm	ll	lm	ll	lm	ll	ll	lm	ll	ll	lm	lm	lm	ll	ll	ll	lm	ll	ll	ll	lm	lm	lm	ll	lm	lm	ll	lm	ll
LG11_HB_3138	R_6372895_L11_PA	LG11	<lmxll>	{1-}	(ll,lm])	lm	ll	ll	ll	ll	lm	ll	lm	ll	lm	lm	ll	ll	lm	lm	lm	ll	lm	ll	lm	ll	ll	lm	ll	ll	lm	lm	lm	ll	ll	ll	lm	ll	ll	ll	lm	lm	lm	ll	lm	lm	ll	lm	ll
LG11_HB_3138.5	R_6704249_L11_PA	LG11	<lmxll>	{0-}	(ll,lm])	ll	lm	lm	lm	lm	ll	lm	ll	lm	ll	ll	lm	lm	ll	ll	ll	lm	ll	lm	ll	lm	lm	ll	lm	lm	ll	ll	ll	lm	lm	lm	ll	lm	lm	lm	ll	ll	ll	lm	ll	ll	lm	ll	lm
LG11_HB_3138.5	R_6534066_L11_PA	LG11	<lmxll>	{1-}	(ll,lm])	lm	ll	ll	ll	ll	lm	ll	lm	ll	lm	lm	ll	ll	lm	lm	lm	ll	lm	ll	lm	ll	ll	lm	ll	ll	lm	lm	lm	ll	ll	ll	lm	ll	ll	ll	lm	lm	lm	ll	lm	lm	ll	lm	ll
R_15738487_L11_PA	R_15738487_L11_PA	LG11	<nnxnp>	{-0}	(nn,np)	np	nn	nn	np	np	np	nn	nn	np	nn	np	np	nn	nn	nn	np	nn	np	np	np	nn	np	np	nn	nn	nn	np	np	np	nn	np	np	np	nn	nn	np	np	np	nn	nn	np	nn	nn	nn
GD_10010_L11_PA	GD_10010_L11_PA	LG11	<lmxll>	{1-}	(ll,lm])	ll	lm	ll	lm	lm	lm	ll	lm	ll	lm	lm	lm	ll	lm	lm	lm	ll	lm	ll	ll	ll	ll	lm	ll	ll	lm	lm	lm	ll	lm	ll	lm	ll	ll	ll	lm	lm	ll	lm	lm	lm	ll	lm	lm
F_0140791_L12_PA	F_0140791_L12_PA	LG11	<lmxll>	{1-}	(ll,lm])	lm	ll	ll	ll	ll	lm	ll	lm	ll	lm	lm	ll	ll	lm	lm	lm	ll	lm	ll	lm	ll	ll	lm	ll	ll	lm	lm	lm	ll	ll	ll	lm	ll	ll	ll	lm	lm	lm	ll	lm	lm	ll	lm	ll
R_26810795_L11_PA	R_26810795_L11_PA	LG11	<lmxll>	{1-}	(ll,lm])	ll	lm	ll	lm	lm	lm	ll	lm	ll	lm	lm	ll	ll	ll	lm	lm	ll	lm	ll	ll	ll	ll	lm	lm	ll	lm	ll	lm	ll	lm	ll	lm	ll	ll	ll	lm	lm	ll	lm	ll	lm	ll	lm	ll
R_26829691_L11_PA	R_26829691_L11_PA	LG11	<hkxhk>	{00}	(hh,hk,kk)	kk	hh	hk	hk	hk	hh	hk	hh	kk	hh	hk	kk	kk	hk	hh	hk	hk	hk	kk	kk	kk	hk	hk	hh	hk	hh	kk	hk	kk	hk	kk	hk	kk	hk	kk	hk	hh	kk	hh	hk	hk	hk	hh	hk
LG11_HB_3169	R_28752026_L11_PA	LG11	<nnxnp>	{-1}	(nn,np)	nn	np	np	nn	nn	np	np	np	nn	np	nn	nn	nn	np	np	nn	np	nn	nn	nn	nn	np	nn	np	np	np	nn	nn	nn	nn	nn	nn	nn	np	nn	nn	np	nn	np	np	nn	np	np	np
R_38347479_L11_PA	R_38347479_L11_PA	LG11	<nnxnp>	{-1}	(nn,np)	np	nn	np	nn	nn	nn	np	np	nn	nn	nn	np	nn	np	nn	np	nn	np	nn	nn	nn	nn	np	np	np	np	nn	np	np	nn	np	np	nn	np	np	nn	np	nn	nn	np	nn	np	np	nn
R_38694306_L11_PA	R_38694306_L11_PA	LG11	<hkxhk>	{10}	(hh,hk,kk)	hh	kk	hh	kk	kk	kk	hh	hh	hk	kk	kk	hh	hk	hh	hk	hk	hk	hk	hk	hk	hk	hk	hk	hk	hh	hk	hk	hk	hh	kk	hh	hh	hk	hh	hk	kk	hk	kk	kk	hh	kk	hh	hk	hk
LG11_HB_426	F_0193332_L13_PA	LG11	<lmxll>	{0-}	(ll,lm])	lm	lm	lm	ll	lm	ll	lm	ll	lm	ll	ll	ll	lm	ll	ll	ll	lm	ll	lm	lm	lm	lm	ll	lm	lm	ll	ll	ll	lm	ll	lm	ll	lm	lm	lm	ll	ll	lm	ll	ll	ll	lm	ll	ll
LG11_HB_426	F_0193340_L13_PA	LG11	<lmxll>	{0-}	(ll,lm])	lm	lm	lm	ll	lm	ll	lm	ll	lm	ll	ll	ll	lm	ll	ll	ll	lm	ll	lm	lm	lm	lm	ll	lm	lm	ll	ll	ll	lm	ll	lm	ll	lm	lm	lm	ll	ll	lm	ll	ll	ll	lm	ll	ll
LG11_HB_429	F_0195023_L13_PA	LG11	<nnxnp>	{-1}	(nn,np)	nn	np	np	nn	nn	nn	np	np	nn	np	nn	nn	nn	np	np	nn	np	nn	nn	nn	np	nn	nn	np	np	np	nn	nn	nn	nn	nn	nn	nn	np	np	nn	np	nn	np	np	nn	np	np	np
LG11_HB_429	F_0195022_L13_PA	LG11	<lmxll>	{0-}	(ll,lm])	lm	lm	lm	ll	ll	ll	lm	ll	lm	ll	ll	ll	lm	ll	ll	ll	lm	ll	lm	lm	lm	lm	ll	lm	lm	ll	ll	ll	lm	ll	lm	ll	lm	lm	lm	ll	ll	lm	ll	ll	ll	lm	ll	ll
LG11_HB_496	F_0226684_L14_PA	LG11	<lmxll>	{1-}	(ll,lm])	ll	lm	ll	lm	lm	lm	ll	ll	LL	lm	lm	ll	ll	ll	lm	lm	ll	lm	ll	ll	ll	ll	lm	lm	ll	lm	ll	lm	ll	lm	ll	lm	ll	ll	ll	lm	lm	ll	lm	ll	lm	ll	lm	ll
LG11_HB_496	F_0226663_L14_PA	LG11	<lmxll>	{1-}	(ll,lm])	ll	lm	ll	lm	lm	lm	ll	ll	ll	lm	lm	ll	ll	ll	lm	lm	ll	lm	ll	ll	ll	ll	lm	lm	ll	lm	ll	lm	ll	lm	ll	lm	ll	ll	ll	lm	lm	ll	lm	ll	lm	ll	lm	ll
LG11_HB_496	F_0226670_L14_PA	LG11	<lmxll>	{1-}	(ll,lm])	ll	lm	ll	lm	lm	lm	ll	ll	ll	lm	lm	ll	ll	ll	lm	lm	ll	lm	ll	ll	ll	ll	lm	lm	ll	lm	ll	lm	ll	lm	ll	lm	ll	ll	ll	lm	lm	ll	lm	ll	lm	ll	lm	ll
LG11_HB_496	F_0226678_L14_PA	LG11	<lmxll>	{1-}	(ll,lm])	ll	lm	ll	lm	lm	lm	ll	ll	ll	lm	lm	ll	ll	ll	lm	lm	ll	lm	ll	ll	ll	ll	lm	lm	ll	lm	ll	lm	ll	lm	ll	lm	ll	ll	ll	lm	lm	ll	lm	ll	lm	ll	lm	ll
LG11_HB_497	F_0227149_L14_PA	LG11	<lmxll>	{1-}	(ll,lm])	ll	lm	ll	lm	lm	lm	ll	ll	ll	lm	lm	ll	ll	ll	lm	lm	ll	lm	ll	ll	ll	ll	lm	lm	ll	lm	ll	lm	ll	lm	ll	lm	ll	ll	ll	lm	lm	ll	lm	ll	lm	ll	lm	ll
LG11_HB_497	F_0227153_L14_PA	LG11	<lmxll>	{1-}	(ll,lm])	ll	lm	ll	lm	lm	lm	ll	ll	ll	lm	lm	ll	ll	ll	lm	lm	ll	lm	ll	ll	ll	ll	lm	lm	ll	lm	ll	lm	ll	lm	ll	lm	ll	ll	ll	lm	lm	ll	lm	ll	lm	ll	lm	ll
LG11_HB_543	F_0248606_L14_PA	LG11	<hkxhk>	{10}	(hh,hk,kk)	kk	hk	hh	hh	hk	kk	hh	kk	hh	hk	kk	hk	hh	kk	kk	kk	hh	kk	hk	kk	hh	hh	hk	hh	hk	hk	hk	kk	hh	hh	hk	kk	hk	hk	hh	kk	kk	kk	hh	hk	hk	hh	hk	hh
LG11_HB_543	F_0248609_L14_PA	LG11	<hkxhk>	{10}	(hh,hk,kk)	kk	hk	hh	hh	hk	kk	hh	kk	hh	hk	kk	hk	hh	kk	kk	kk	hh	kk	hk	kk	hh	hh	hk	hh	hk	hk	hk	kk	hh	hh	hk	kk	hk	hk	hh	kk	kk	kk	hh	hk	hk	hh	hk	hh
LG11_HB_543	F_0248626_L14_PA	LG11	<hkxhk>	{01}	(hh,hk,kk)	hh	hk	kk	kk	hk	hh	kk	hh	kk	hk	hh	hk	kk	hh	hh	hh	kk	hh	hk	hh	kk	kk	hk	kk	hk	hk	hk	hh	kk	kk	hk	hh	hk	hk	kk	hh	hh	hh	kk	hk	hk	kk	hk	kk
LG11_HB_543	F_0248621_L14_PA	LG11	<lmxll>	{1-}	(ll,lm])	lm	ll	ll	ll	ll	lm	ll	lm	ll	lm	lm	ll	ll	lm	lm	lm	ll	lm	ll	lm	ll	ll	lm	ll	ll	ll	lm	lm	ll	ll	ll	lm	ll	lm	ll	lm	lm	lm	ll	lm	lm	ll	lm	ll
LG11_HB_619	F_0288673_L15_PA	LG11	<lmxll>	{1-}	(ll,lm])	ll	lm	ll	lm	lm	lm	ll	lm	ll	lm	lm	lm	ll	ll	lm	lm	ll	lm	ll	ll	ll	ll	lm	ll	ll	lm	ll	lm	ll	lm	ll	lm	ll	ll	ll	lm	lm	ll	lm	ll	lm	ll	lm	lm
LG11_HB_619	F_0288676_L15_PA	LG11	<lmxll>	{1-}	(ll,lm])	ll	lm	ll	lm	lm	lm	ll	lm	ll	lm	lm	lm	ll	ll	lm	lm	ll	lm	ll	ll	ll	ll	lm	ll	ll	lm	ll	lm	ll	lm	ll	lm	ll	ll	ll	lm	lm	ll	lm	ll	lm	ll	lm	lm
LG11_HB_650	F_0304722_L15_PA	LG11	<hkxhk>	{01}	(h-,kk)	h-	h-	kk	kk	h-	h-	kk	h-	kk	h-	h-	h-	kk	h-	h-	h-	h-	h-	h-	h-	kk	kk	h-	kk	h-	h-	h-	h-	kk	kk	h-	h-	h-	h-	kk	h-	h-	h-	kk	h-	h-	kk	h-	kk
LG11_HB_650	F_0304723_L15_PA	LG11	<hkxhk>	{01}	(h-,kk)	h-	h-	kk	kk	h-	h-	kk	h-	kk	h-	h-	h-	kk	h-	h-	h-	h-	h-	h-	h-	kk	KK	h-	kk	h-	h-	h-	h-	kk	kk	h-	h-	h-	h-	kk	h-	h-	h-	kk	h-	h-	kk	h-	kk
LG11_HB_651	F_0305354_L15_PA	LG11	<hkxhk>	{10}	(hh,hk,kk)	kk	hk	hh	hh	hk	kk	hh	kk	hh	hk	kk	hk	hh	kk	kk	kk	hk	kk	hk	kk	hh	hh	hk	hh	--	hk	hk	kk	hh	hh	hk	kk	hk	hk	hh	kk	kk	kk	hh	hk	hk	hh	hk	hh
LG11_HB_651	F_0305361_L15_PA	LG11	<lmxll>	{1-}	(ll,lm])	lm	ll	ll	ll	ll	lm	ll	lm	ll	lm	lm	ll	ll	lm	lm	lm	ll	lm	ll	lm	ll	ll	lm	ll	ll	ll	lm	lm	ll	ll	ll	lm	ll	lm	ll	lm	lm	lm	ll	lm	lm	ll	lm	ll
F_0308692_L15_PA	F_0308692_L15_PA	LG11	<lmxll>	{1-}	(ll,lm])	ll	ll	ll	lm	lm	lm	ll	lm	ll	lm	lm	lm	ll	lm	lm	lm	ll	lm	ll	ll	ll	ll	lm	ll	ll	lm	lm	lm	ll	lm	ll	lm	ll	ll	ll	lm	lm	ll	lm	lm	lm	ll	lm	lm
$F_0034812y_LG11	$F_0034812y_LG11_PA	LG11	<nnxnp>	{-1}	(nn,np)	nn	np	np	nn	nn	nn	np	nn	nn	np	nn	nn	np	nn	nn	nn	np	nn	nn	nn	np	np	nn	np	np	np	nn	nn	nn	np	nn	nn	nn	np	np	nn	nn	nn	np	np	nn	np	np	np
LG11_HB_928	F_0430670_L1_PA	LG11	<nnxnp>	{-0}	(nn,np)	np	nn	nn	np	np	np	nn	nn	np	nn	np	np	nn	nn	np	np	nn	np	np	np	nn	nn	np	nn	nn	nn	np	np	np	nn	np	np	np	nn	nn	np	np	np	nn	nn	np	nn	nn	nn
LG11_HB_928	F_0430686_L1_PA	LG11	<lmxll>	{0-}	(ll,lm])	ll	lm	lm	lm	lm	ll	lm	ll	lm	ll	ll	ll	lm	ll	ll	ll	lm	ll	lm	ll	lm	lm	ll	lm	lm	ll	ll	ll	lm	ll	lm	ll	lm	lm	lm	ll	ll	ll	lm	ll	ll	lm	ll	ll
LG12_HB_1166	F_0543510_L3_PA	LG12	<lmxll>	{0-}	(ll,lm])	lm	ll	lm	lm	lm	lm	lm	ll	lm	lm	ll	ll	lm	lm	ll	ll	lm	lm	lm	lm	ll	lm	ll	lm	lm	ll	ll	lm	ll	lm	lm	ll	ll	lm	ll	lm	ll	ll	ll	ll	lm	ll	ll	ll
LG12_HB_1166	F_0543540_L3_PA	LG12	<lmxll>	{0-}	(ll,lm])	lm	ll	lm	lm	lm	lm	lm	ll	lm	lm	ll	ll	lm	lm	ll	ll	lm	lm	lm	lm	ll	lm	ll	lm	lm	ll	ll	lm	ll	lm	lm	ll	ll	lm	ll	lm	ll	ll	ll	ll	lm	ll	ll	ll
LG12_HB_1166	F_0543542_L3_PA	LG12	<nnxnp>	{-0}	(nn,np)	nn	np	np	np	nn	np	nn	nn	nn	np	np	np	nn	np	np	nn	nn	np	nn	np	np	np	np	nn	nn	nn	np	nn	np	nn	nn	nn	np	np	nn	nn	np	nn	np	nn	np	nn	nn	nn
LG12_HB_1166	F_0543517_L3_PA	LG12	<lmxll>	{1-}	(ll,lm])	ll	lm	ll	ll	ll	ll	ll	lm	ll	ll	lm	lm	ll	ll	lm	lm	ll	ll	ll	ll	lm	ll	lm	ll	ll	lm	lm	ll	lm	ll	ll	lm	lm	ll	lm	ll	lm	lm	lm	lm	ll	lm	lm	lm
LG12_HB_1170	$F_0546077y_LG12_PA	LG12	<lmxll>	{0-}	(ll,lm])	lm	ll	lm	ll	lm	lm	ll	ll	ll	lm	ll	ll	lm	lm	ll	ll	lm	lm	lm	ll	ll	lm	ll	lm	lm	ll	ll	lm	ll	lm	lm	ll	ll	lm	ll	lm	lm	ll	ll	ll	lm	ll	ll	ll
LG12_HB_1170	F_0546086_L3_PA	LG12	<lmxll>	{0-}	(ll,lm])	lm	ll	lm	ll	lm	lm	ll	ll	ll	lm	ll	ll	lm	lm	ll	ll	lm	lm	lm	ll	ll	lm	ll	lm	--	ll	ll	lm	ll	lm	lm	ll	ll	lm	ll	--	lm	ll	ll	ll	lm	ll	ll	ll
F_0617866_L5_PA	F_0617866_L5_PA	LG12	<nnxnp>	{-0}	(nn,np)	nn	np	np	np	np	np	nn	nn	nn	nn	np	np	np	np	np	nn	nn	np	nn	np	np	np	np	nn	nn	nn	np	nn	np	nn	np	np	np	np	np	nn	np	np	nn	nn	np	nn	np	nn
LG12_HB_1583	F_0742392_L8_PA	LG12	<nnxnp>	{-0}	(nn,np)	nn	np	np	np	nn	np	nn	nn	nn	np	np	np	nn	np	np	nn	nn	np	nn	np	np	np	np	nn	nn	nn	np	nn	np	nn	nn	np	np	np	nn	nn	np	np	nn	nn	np	nn	np	nn
LG12_HB_1583	F_0742396_L8_PA	LG12	<nnxnp>	{-0}	(nn,np)	nn	np	np	np	nn	np	nn	nn	nn	np	np	np	nn	np	np	nn	nn	np	nn	np	np	np	np	nn	nn	nn	np	nn	np	nn	nn	np	np	np	nn	nn	np	np	nn	nn	np	nn	np	nn
LG12_HB_1677	F_0789349_L9_PA	LG12	<nnxnp>	{-1}	(nn,np)	np	np	nn	nn	np	np	np	np	nn	nn	nn	nn	np	np	nn	np	np	nn	nn	nn	nn	nn	nn	np	np	np	nn	np	np	np	np	np	nn	nn	np	np	nn	np	nn	np	nn	nn	np	np
LG12_HB_1677	F_0789350_L9_PA	LG12	<nnxnp>	{-1}	(nn,np)	np	np	nn	nn	np	np	np	np	nn	nn	nn	nn	np	np	nn	np	np	nn	nn	nn	nn	nn	nn	np	np	np	nn	np	np	np	np	np	nn	nn	np	np	nn	np	nn	np	nn	nn	np	np
LG12_HB_1677	F_0789367_L9_PA	LG12	<nnxnp>	{-0}	(nn,np)	nn	nn	np	np	nn	nn	nn	nn	np	np	np	np	nn	nn	np	nn	nn	np	np	np	np	np	np	nn	nn	nn	np	nn	nn	nn	nn	nn	np	np	nn	nn	np	nn	np	nn	np	np	nn	nn
LG12_HB_1677	F_0789370_L9_PA	LG12	<nnxnp>	{-1}	(nn,np)	np	np	nn	nn	np	np	np	np	nn	nn	nn	nn	np	np	nn	np	np	nn	nn	nn	nn	nn	nn	np	np	np	nn	np	np	np	np	np	nn	nn	np	np	nn	np	nn	np	nn	nn	np	np
LG12_HB_1813_s47h1	F_0853225_L11_47_1	LG12	<nnxnp>	{-1}	(nn,np)	np	nn	nn	nn	np	np	np	np	np	nn	nn	nn	np	nn	nn	np	np	nn	np	nn	nn	nn	nn	np	np	np	nn	np	nn	np	np	np	nn	nn	np	np	nn	np	nn	np	nn	np	np	np
LG12_HB_1821_s27h1	F_0855807_L12_27_1	LG12	<lmxll>	{1-}	(ll,lm])	lm	lm	ll	ll	ll	ll	ll	lm	ll	ll	lm	lm	ll	lm	lm	lm	ll	lm	ll	ll	lm	ll	lm	ll	ll	lm	lm	ll	lm	ll	ll	lm	lm	ll	lm	ll	lm	lm	lm	lm	ll	lm	lm	lm
LG12_HB_1822_s27h1	F_0855922_L12_27_1	LG12	<lmxll>	{0-}	(ll,lm])	lm	ll	lm	lm	lm	lm	lm	ll	lm	lm	ll	ll	lm	ll	ll	ll	lm	lm	lm	lm	ll	lm	ll	lm	lm	ll	ll	lm	ll	lm	lm	ll	ll	lm	ll	lm	ll	ll	ll	ll	lm	ll	ll	ll
LG12_HB_1822_s27h1	F_0855932_L12_27_1	LG12	<lmxll>	{0-}	(ll,lm])	lm	ll	lm	lm	lm	lm	lm	ll	lm	lm	ll	ll	lm	ll	ll	ll	lm	lm	lm	lm	ll	lm	ll	lm	lm	ll	ll	lm	ll	lm	lm	ll	ll	lm	ll	lm	ll	ll	ll	ll	lm	ll	ll	ll
LG12_HB_1822_s27h1	F_0855931_L12_27_1	LG12	<hkxhk>	{01}	(hh,hk,kk)	kk	hk	hk	hk	kk	kk	kk	hk	hk	hk	hh	hh	kk	hk	hh	hk	kk	hk	hk	hk	hh	hk	hh	kk	kk	hk	hh	kk	hk	kk	kk	hk	hh	hk	hk	kk	hh	hk	hh	hk	hk	hh	hk	hk
LG12_HB_1823_s28h1	F_0856387_L12_28_1	LG12	<hkxhk>	{00}	(hh,hk,kk)	hk	hh	kk	kk	hk	hk	hk	hh	kk	kk	hk	hk	hk	hh	hk	hh	hk	kk	kk	kk	hk	kk	hk	hk	hk	hh	hk	hk	hh	hk	hk	hh	hk	kk	hh	hk	hk	hh	hk	hh	kk	hk	hh	hh
R_5390062_L12_28_1	R_5390062_L12_28_1	LG12	<nnxnp>	{-1}	(nn,np)	np	np	nn	nn	np	np	np	np	nn	nn	nn	nn	np	np	nn	np	np	nn	nn	nn	nn	nn	nn	np	np	np	nn	np	np	np	np	np	nn	nn	np	np	nn	np	nn	np	nn	nn	np	np
LG12_HB_1827_s33h1	F_0857647_L12_33_1	LG12	<nnxnp>	{-1}	(nn,np)	np	np	nn	nn	np	np	np	np	np	nn	nn	nn	np	nn	nn	np	np	nn	nn	nn	nn	nn	nn	np	np	np	nn	np	nn	np	np	np	nn	nn	np	np	nn	np	nn	np	nn	nn	np	np
LG12_HB_1827_s33h1	F_0857653_L12_33_1	LG12	<nnxnp>	{-1}	(nn,np)	np	np	nn	nn	np	np	np	np	np	nn	nn	nn	np	nn	nn	np	np	nn	nn	nn	nn	nn	nn	np	np	np	nn	np	nn	np	np	np	nn	nn	np	np	nn	np	nn	np	nn	nn	np	np
LG12_HB_1829_s35h1	F_0858095_L12_35_1	LG12	<nnxnp>	{-0}	(nn,np)	nn	np	np	np	nn	nn	nn	nn	nn	np	np	np	nn	np	np	nn	nn	np	nn	np	np	np	np	nn	nn	nn	np	nn	np	nn	nn	nn	np	np	nn	nn	np	nn	np	nn	np	nn	nn	nn
LG12_HB_1829.5_s35h1	R_12543592_L12_35_1	LG12	<nnxnp>	{-1}	(nn,np)	np	nn	nn	nn	np	np	np	np	np	nn	nn	nn	np	nn	nn	np	np	nn	np	nn	nn	nn	nn	np	np	np	nn	np	nn	np	np	np	nn	nn	np	np	nn	np	nn	np	nn	np	np	np
LG12_HB_1829.5_s35h1	R_12543616_L12_35_1	LG12	<nnxnp>	{-1}	(nn,np)	np	nn	nn	nn	np	np	np	np	np	nn	nn	nn	np	nn	nn	np	np	nn	np	nn	nn	nn	nn	np	np	np	nn	np	nn	np	np	np	nn	nn	np	np	nn	np	nn	np	nn	np	np	np
LG12_HB_1831_s36h1	F_0858603_L12_36_1	LG12	<nnxnp>	{-1}	(nn,np)	np	nn	nn	nn	np	np	np	np	np	nn	nn	nn	np	nn	nn	np	np	nn	np	nn	nn	nn	nn	np	np	np	nn	np	nn	np	np	np	nn	nn	np	np	nn	np	nn	np	nn	np	np	np
LG12_HB_1832_s38h1	F_0859499_L12_38_1	LG12	<nnxnp>	{-0}	(nn,np)	nn	np	np	np	nn	np	nn	nn	nn	np	np	np	nn	np	np	nn	nn	np	nn	np	np	np	np	nn	nn	nn	np	nn	np	nn	nn	nn	np	np	nn	nn	np	nn	np	nn	np	nn	nn	nn
R_17347387_L12_38_1	R_17347387_L12_38_1	LG12	<nnxnp>	{-1}	(nn,np)	np	nn	nn	nn	np	nn	np	np	np	nn	nn	nn	np	nn	nn	np	np	nn	np	nn	nn	nn	nn	np	np	np	nn	np	nn	np	np	np	nn	nn	np	np	nn	np	nn	np	nn	np	np	np
LG12_HB_1835_s39h1	F_0860462_L12_39_1	LG12	<hkxhk>	{11}	(hh,hk,kk)	hk	hk	hh	hh	hk	hh	hk	kk	hk	hh	hk	hk	hk	hh	hk	kk	hk	hh	hk	hh	hk	hh	hk	hk	hk	kk	hk	hk	hk	hk	hk	kk	hk	hh	kk	hk	hk	kk	hk	kk	hh	kk	kk	kk
LG12_HB_1835_s39h1	F_0860466_L12_39_1	LG12	<lmxll>	{0-}	(ll,lm])	lm	ll	lm	lm	lm	lm	lm	ll	lm	lm	ll	ll	lm	lm	ll	ll	lm	lm	lm	lm	ll	lm	ll	lm	lm	ll	ll	lm	ll	lm	lm	ll	ll	lm	ll	lm	ll	ll	ll	ll	lm	ll	ll	ll
LG12_HB_1835_s39h1	F_0860436_L12_39_1	LG12	<nnxnp>	{-0}	(nn,np)	nn	np	np	np	nn	np	nn	nn	nn	np	np	np	nn	np	np	nn	nn	np	nn	np	np	np	np	nn	nn	nn	np	nn	np	nn	nn	nn	np	np	nn	nn	np	nn	np	nn	np	nn	nn	nn
LG12_HB_1835_s39h1	F_0860464_L12_39_1	LG12	<nnxnp>	{-1}	(nn,np)	np	nn	nn	nn	np	nn	np	np	np	nn	nn	nn	np	nn	nn	np	np	nn	np	nn	nn	nn	nn	np	np	np	nn	np	nn	np	np	np	nn	nn	np	np	nn	np	nn	np	nn	np	np	np
F_0860971_L12_39_1	F_0860971_L12_39_1	LG12	<nnxnp>	{-0}	(nn,np)	nn	np	np	np	nn	np	nn	nn	nn	np	np	np	nn	np	np	nn	nn	np	nn	np	np	np	np	nn	nn	nn	np	nn	np	nn	nn	nn	np	np	nn	nn	np	nn	nn	nn	np	nn	nn	nn
LG12_HB_1838_s41h1	F_0861179_L12_41_1	LG12	<nnxnp>	{-0}	(nn,np)	nn	np	np	np	nn	np	nn	nn	nn	np	np	np	nn	np	np	nn	nn	np	nn	np	np	np	np	nn	nn	nn	np	nn	np	nn	nn	np	np	np	nn	nn	np	nn	nn	nn	np	nn	nn	nn
LG12_HB_1838_s41h1	F_0861188_L12_41_1	LG12	<nnxnp>	{-0}	(nn,np)	nn	np	np	np	nn	np	nn	nn	nn	np	np	np	nn	np	np	nn	nn	np	nn	np	np	np	np	nn	nn	nn	np	nn	np	nn	nn	np	np	np	nn	nn	np	nn	nn	nn	np	nn	nn	nn
LG12_HB_1838_s41h1	F_0861180_L12_41_1	LG12	<hkxhk>	{01}	(hh,hk,kk)	kk	hh	hk	hk	kk	hk	kk	hk	kk	hk	hh	hh	kk	hk	hh	hk	kk	hk	kk	hh	hh	hk	hh	kk	kk	hk	hh	kk	hh	kk	kk	hh	hh	hk	hk	kk	hh	hk	hk	hk	hk	hk	hk	hk
LG12_HB_1839_s42h1	F_0861603_L12_42_1	LG12	<lmxll>	{1-}	(ll,lm])	ll	lm	ll	ll	ll	ll	lm	lm	ll	ll	lm	lm	ll	ll	lm	lm	ll	ll	ll	lm	lm	ll	lm	ll	ll	lm	lm	ll	lm	ll	ll	lm	lm	ll	lm	ll	lm	lm	lm	lm	ll	lm	lm	lm
LG12_HB_1839_s42h1	F_0861607_L12_42_1	LG12	<nnxnp>	{-0}	(nn,np)	nn	np	np	np	nn	np	nn	nn	nn	np	np	np	nn	np	np	nn	nn	np	nn	np	np	np	np	nn	nn	nn	np	nn	np	nn	nn	np	np	np	nn	nn	np	nn	nn	nn	np	nn	nn	nn
LG12_HB_1839_s42h1	F_0861619_L12_42_1	LG12	<nnxnp>	{-0}	(nn,np)	nn	np	np	np	nn	np	nn	nn	nn	np	np	np	nn	np	np	nn	nn	np	nn	np	np	np	np	nn	nn	nn	np	nn	np	nn	nn	np	np	np	nn	nn	np	nn	nn	nn	np	nn	nn	nn
LG12_HB_1839_s42h1	F_0861622_L12_42_1	LG12	<nnxnp>	{-0}	(nn,np)	nn	np	np	np	nn	np	nn	nn	nn	np	np	np	nn	np	np	nn	nn	np	nn	np	np	np	np	nn	nn	nn	np	nn	np	nn	nn	np	np	np	nn	nn	np	nn	nn	nn	np	nn	nn	nn
R_22722118_L12_42_1	R_22722118_L12_42_1	LG12	<lmxll>	{1-}	(ll,lm])	ll	lm	ll	ll	ll	ll	lm	lm	ll	ll	lm	lm	ll	ll	lm	lm	ll	ll	ll	lm	lm	ll	lm	ll	ll	lm	lm	ll	lm	ll	ll	lm	lm	ll	lm	ll	lm	lm	lm	lm	ll	lm	lm	lm
LG12_HB_184	F_0082448_L11_PA	LG12	<nnxnp>	{-1}	(nn,np)	np	nn	nn	nn	np	np	np	np	np	nn	nn	nn	np	nn	nn	np	np	nn	np	nn	nn	nn	nn	np	np	np	nn	np	nn	np	np	np	nn	nn	np	np	nn	np	nn	np	nn	np	np	np
LG12_HB_184	F_0082475_L11_PA	LG12	<nnxnp>	{-1}	(nn,np)	np	nn	nn	nn	np	np	np	np	np	nn	nn	nn	np	nn	nn	np	np	nn	np	nn	nn	nn	nn	np	np	np	nn	np	nn	np	np	np	nn	nn	np	np	nn	np	nn	np	nn	np	np	np
LG12_HB_184	F_0082462_L11_PA	LG12	<nnxnp>	{-0}	(nn,np)	nn	np	np	np	nn	nn	nn	nn	nn	np	np	np	nn	np	np	nn	nn	np	nn	np	np	np	np	nn	nn	nn	np	nn	np	nn	nn	nn	np	np	nn	nn	np	nn	np	nn	np	nn	nn	nn
LG12_HB_1843_s44h1	F_0862765_L12_44_1	LG12	<lmxll>	{1-}	(ll,lm])	ll	lm	ll	ll	ll	ll	lm	lm	lm	ll	lm	lm	ll	ll	lm	lm	ll	ll	ll	lm	lm	ll	lm	ll	ll	lm	lm	ll	lm	ll	ll	lm	lm	ll	lm	ll	lm	lm	lm	lm	ll	lm	lm	lm
LG12_HB_1843_s44h1	F_0862766_L12_44_1	LG12	<lmxll>	{1-}	(ll,lm])	ll	lm	ll	ll	ll	ll	lm	lm	lm	ll	lm	lm	ll	ll	lm	lm	ll	ll	ll	lm	lm	ll	lm	ll	ll	lm	lm	ll	lm	ll	ll	lm	lm	ll	lm	ll	lm	lm	lm	lm	ll	lm	lm	lm
LG12_HB_1844_s44h1	F_0863120_L12_44_1	LG12	<lmxll>	{1-}	(ll,lm])	ll	lm	ll	lm	ll	ll	lm	lm	lm	ll	lm	lm	ll	ll	lm	lm	ll	ll	ll	lm	lm	ll	lm	ll	ll	lm	lm	ll	lm	ll	ll	lm	lm	ll	lm	ll	ll	lm	lm	lm	ll	lm	lm	lm
F_0863154_L12_45_1	F_0863154_L12_45_1	LG12	<lmxll>	{1-}	(ll,lm])	ll	lm	ll	lm	ll	ll	lm	lm	lm	ll	lm	lm	ll	ll	lm	lm	ll	ll	ll	lm	lm	ll	lm	ll	ll	lm	lm	ll	lm	ll	ll	lm	lm	ll	lm	ll	ll	lm	lm	lm	ll	lm	lm	lm
LG12_HB_1847_s46h1	F_0863675_L12_46_1	LG12	<lmxll>	{1-}	(ll,lm])	ll	lm	ll	lm	ll	ll	lm	lm	lm	ll	lm	lm	ll	ll	lm	lm	ll	ll	ll	lm	lm	ll	lm	ll	ll	lm	lm	ll	lm	ll	ll	lm	lm	ll	lm	ll	ll	lm	lm	lm	ll	lm	lm	lm
LG12_HB_1847_s46h1	F_0863678_L12_46_1	LG12	<nnxnp>	{-0}	(nn,np)	nn	np	np	np	np	np	nn	nn	nn	nn	np	np	np	np	np	nn	nn	np	nn	np	np	np	np	nn	nn	nn	np	nn	np	nn	np	np	np	np	np	nn	np	np	nn	nn	np	nn	np	nn
LG12_HB_1847_s46h1	F_0863682_L12_46_1	LG12	<nnxnp>	{-0}	(nn,np)	nn	np	np	np	np	np	nn	nn	nn	nn	np	np	np	np	np	nn	nn	np	nn	np	np	np	np	nn	nn	nn	np	nn	np	nn	np	np	np	np	np	nn	np	np	nn	nn	np	nn	np	nn
LG12_HB_1847.5	GD_01769_L12_PA	LG12	<nnxnp>	{-0}	(nn,np)	nn	np	np	np	np	np	nn	nn	nn	nn	np	np	np	np	np	nn	nn	np	nn	np	np	np	np	nn	nn	nn	np	nn	np	nn	np	np	np	np	np	nn	np	np	nn	nn	np	nn	np	nn
LG12_HB_1847.5	R_29037245_L12_PA	LG12	<lmxll>	{0-}	(ll,lm])	lm	ll	lm	ll	lm	lm	ll	ll	ll	lm	ll	ll	lm	lm	ll	ll	lm	lm	lm	ll	ll	lm	ll	lm	lm	ll	ll	lm	ll	lm	lm	ll	ll	lm	ll	lm	lm	ll	ll	ll	lm	ll	ll	ll
LG12_HB_1847.5	R_29040874_L12_PA	LG12	<lmxll>	{1-}	(ll,lm])	ll	lm	ll	lm	ll	ll	lm	lm	lm	ll	lm	lm	ll	ll	lm	lm	ll	ll	ll	lm	lm	ll	lm	ll	ll	lm	lm	ll	lm	ll	ll	lm	lm	ll	lm	ll	ll	lm	lm	lm	ll	lm	lm	lm
LG12_HB_1850_s46h1	F_0864895_L12_46_1	LG12	<hkxhk>	{10}	(hh,hk,kk)	hh	hk	hk	kk	hk	hk	hk	hk	hk	hh	kk	kk	hk	hk	kk	hk	hh	hk	hh	kk	kk	hk	kk	hk	hh	hk	kk	hh	kk	hh	hk	kk	kk	hk	kk	hh	hk	kk	hk	hh	hk	hk	kk	hk
LG12_HB_1850_s46h1	F_0864896_L12_46_1	LG12	<hkxhk>	{10}	(hh,hk,kk)	hh	hk	hk	kk	hk	hk	hk	hk	hk	hh	kk	kk	hk	hk	kk	hk	hh	hk	hh	kk	kk	hk	kk	hk	hh	hk	kk	hh	kk	hh	hk	kk	kk	hk	kk	hh	hk	kk	hk	hh	hk	hk	kk	hk
LG12_HB_1850_s46h1	F_0864902_L12_46_1	LG12	<hkxhk>	{01}	(hh,hk,kk)	kk	hk	hk	hh	hk	hk	hk	hk	hk	kk	hh	hh	hk	hk	hh	hk	kk	hk	kk	hh	hh	hk	hh	hk	kk	hk	hh	kk	hh	kk	hk	hh	hh	hk	hh	kk	hk	hh	hk	kk	hk	hk	hh	hk
LG12_HB_1850_s46h1	F_0864904_L12_46_1	LG12	<hkxhk>	{01}	(hh,hk,kk)	kk	hk	hk	hh	hk	hk	hk	hk	hk	kk	hh	hh	hk	hk	hh	hk	kk	hk	kk	hh	hh	hk	hh	hk	kk	hk	hh	kk	hh	kk	hk	hh	hh	hk	hh	kk	hk	hh	hk	kk	hk	hk	hh	hk
LG12_HB_1850.5_s46h1	R_30699442_L12_46_1	LG12	<nnxnp>	{-1}	(nn,np)	np	np	nn	np	nn	nn	np	np	np	np	nn	nn	nn	nn	nn	np	np	nn	np	nn	nn	nn	nn	nn	np	np	nn	np	nn	np	nn	nn	nn	nn	nn	np	nn	nn	np	np	nn	np	nn	np
LG12_HB_1850.5_s46h1	R_30691702_L12_46_1	LG12	<lmxll>	{1-}	(ll,lm])	ll	lm	ll	lm	ll	ll	lm	lm	lm	ll	lm	lm	ll	ll	lm	lm	ll	ll	ll	lm	lm	ll	lm	ll	ll	lm	lm	ll	lm	ll	ll	lm	lm	ll	lm	ll	ll	lm	lm	ll	ll	lm	lm	lm
LG12_HB_1851_s46h1	F_0865128_L12_46_1	LG12	<lmxll>	{0-}	(ll,lm])	lm	ll	lm	ll	lm	lm	ll	ll	ll	lm	ll	ll	lm	lm	ll	ll	lm	lm	lm	ll	ll	lm	ll	lm	lm	ll	ll	lm	ll	lm	lm	ll	ll	lm	ll	lm	lm	ll	ll	lm	lm	ll	ll	ll
LG12_HB_1851_s46h1	F_0865133_L12_46_1	LG12	<lmxll>	{0-}	(ll,lm])	lm	ll	lm	ll	lm	lm	ll	ll	ll	lm	ll	ll	lm	lm	ll	ll	lm	lm	lm	ll	ll	lm	ll	lm	lm	ll	ll	lm	ll	lm	lm	ll	ll	lm	ll	lm	lm	ll	ll	lm	lm	ll	ll	ll
LG12_HB_1851_s46h1	F_0865134_L12_46_1	LG12	<nnxnp>	{-0}	(nn,np)	nn	nn	np	nn	np	np	nn	nn	nn	nn	np	np	np	np	np	nn	nn	np	nn	np	np	np	np	np	nn	nn	np	nn	np	nn	np	np	np	np	np	nn	np	np	nn	nn	np	nn	np	nn
LG12_HB_1851_s46h1	F_0865132_L12_46_1	LG12	<lmxll>	{1-}	(ll,lm])	ll	lm	ll	lm	ll	ll	lm	lm	lm	ll	lm	lm	ll	ll	lm	lm	ll	ll	ll	lm	lm	ll	lm	ll	ll	lm	lm	ll	lm	ll	ll	lm	lm	ll	lm	ll	ll	lm	lm	ll	ll	lm	lm	lm
LG12_HB_1853_s46h1	F_0865859_L12_46_1	LG12	<lmxll>	{0-}	(ll,lm])	lm	ll	lm	ll	lm	lm	ll	ll	ll	lm	ll	ll	lm	lm	ll	ll	lm	lm	lm	ll	ll	lm	ll	lm	lm	ll	ll	lm	ll	lm	lm	ll	ll	lm	ll	lm	lm	ll	ll	lm	lm	lm	ll	ll
LG12_HB_1853_s46h1	F_0865863_L12_46_1	LG12	<lmxll>	{1-}	(ll,lm])	ll	lm	ll	lm	ll	ll	lm	lm	lm	ll	lm	lm	ll	ll	lm	lm	ll	ll	ll	lm	lm	ll	lm	ll	ll	lm	lm	ll	lm	ll	ll	lm	lm	ll	lm	ll	ll	lm	lm	ll	ll	ll	lm	lm
LG12_HB_1853_s46h1	F_0865864_L12_46_1	LG12	<lmxll>	{0-}	(ll,lm])	lm	ll	lm	ll	lm	lm	ll	ll	ll	lm	ll	ll	lm	lm	ll	ll	lm	lm	lm	ll	ll	lm	ll	lm	lm	ll	ll	lm	ll	lm	lm	ll	ll	lm	ll	lm	lm	ll	ll	lm	lm	lm	ll	ll
LG12_HB_1853_s46h1	F_0865868_L12_46_1	LG12	<lmxll>	{1-}	(ll,lm])	ll	lm	ll	lm	ll	ll	lm	lm	lm	ll	lm	lm	ll	ll	lm	lm	ll	ll	ll	lm	lm	ll	lm	ll	ll	lm	lm	ll	lm	ll	ll	lm	lm	ll	lm	ll	ll	lm	lm	ll	ll	ll	lm	lm
LG12_HB_1853_s46h1	F_0865893_L12_46_1	LG12	<lmxll>	{0-}	(ll,lm])	lm	ll	lm	ll	lm	lm	ll	ll	ll	lm	ll	ll	lm	lm	ll	ll	lm	lm	lm	ll	ll	lm	ll	lm	lm	ll	ll	lm	ll	lm	lm	ll	ll	lm	ll	lm	lm	ll	ll	lm	lm	lm	ll	ll
LG12_HB_1853_s46h1	F_0865865_L12_46_1	LG12	<nnxnp>	{-1}	(nn,np)	np	np	nn	np	nn	nn	np	np	np	np	nn	nn	nn	nn	nn	np	np	nn	np	nn	nn	nn	nn	nn	np	np	nn	np	nn	np	nn	nn	nn	nn	nn	np	nn	nn	np	np	nn	np	nn	np
LG12_HB_1853_s46h1	F_0865874_L12_46_1	LG12	<nnxnp>	{-0}	(nn,np)	nn	nn	np	nn	np	np	nn	nn	nn	nn	np	np	np	np	np	nn	nn	np	nn	np	np	np	np	np	nn	nn	np	nn	np	nn	np	np	np	np	np	nn	np	np	nn	nn	np	nn	np	nn
LG12_HB_1853_s46h1	F_0865875_L12_46_1	LG12	<nnxnp>	{-0}	(nn,np)	nn	nn	np	nn	np	np	nn	nn	nn	nn	np	np	np	np	np	nn	nn	np	nn	np	np	np	np	np	nn	nn	np	nn	np	nn	np	np	np	np	np	nn	np	np	nn	nn	np	nn	np	nn
LG12_HB_1853_s46h1	F_0865877_L12_46_1	LG12	<nnxnp>	{-0}	(nn,np)	nn	nn	np	nn	np	np	nn	nn	nn	nn	np	np	np	np	np	nn	nn	np	nn	np	np	np	np	np	nn	nn	np	nn	np	nn	np	np	np	np	np	nn	np	np	nn	nn	np	nn	np	nn
LG12_HB_1854_s46h1	F_0865932_L12_46_1	LG12	<nnxnp>	{-0}	(nn,np)	nn	nn	np	nn	np	np	nn	nn	nn	nn	np	np	np	np	np	nn	nn	np	nn	np	np	np	np	np	nn	nn	np	nn	np	nn	np	np	np	np	np	nn	np	np	nn	nn	np	nn	np	nn
LG12_HB_1854_s46h1	F_0865945_L12_46_1	LG12	<nnxnp>	{-0}	(nn,np)	nn	nn	np	nn	np	np	nn	nn	nn	nn	np	np	np	np	np	nn	nn	np	nn	np	np	np	np	np	nn	nn	np	nn	np	nn	np	np	np	np	np	nn	np	np	nn	nn	np	nn	np	nn
LG12_HB_1855_s46h1	F_0866253_L12_46_1	LG12	<lmxll>	{0-}	(ll,lm])	lm	ll	lm	ll	lm	lm	ll	ll	ll	lm	ll	ll	lm	lm	ll	lm	lm	lm	lm	ll	ll	lm	ll	lm	lm	ll	ll	ll	ll	lm	lm	ll	ll	lm	ll	lm	lm	ll	ll	lm	lm	lm	ll	--
LG12_HB_1855_s46h1	F_0866260_L12_46_1	LG12	<lmxll>	{0-}	(ll,lm])	lm	ll	lm	ll	lm	lm	ll	ll	ll	lm	ll	ll	lm	lm	ll	lm	lm	lm	lm	ll	ll	lm	ll	lm	lm	ll	ll	ll	ll	lm	lm	ll	ll	lm	ll	lm	lm	ll	ll	lm	lm	lm	ll	ll
LG12_HB_1855_s46h1	F_0866257_L12_46_1	LG12	<nnxnp>	{-1}	(nn,np)	np	np	nn	np	nn	nn	np	np	np	np	nn	nn	nn	nn	nn	np	np	nn	np	nn	nn	nn	nn	nn	np	np	nn	np	nn	np	nn	nn	nn	nn	nn	np	--	nn	np	np	nn	np	nn	np
LG12_HB_1855_s46h1	F_0866258_L12_46_1	LG12	<nnxnp>	{-1}	(nn,np)	np	np	nn	np	nn	nn	np	np	np	np	nn	nn	nn	nn	nn	np	np	nn	np	nn	nn	nn	nn	nn	np	np	nn	np	nn	np	nn	nn	nn	nn	nn	np	nn	nn	np	np	nn	np	nn	np
LG12_HB_1856_s46h1	F_0866635_L12_46_1	LG12	<lmxll>	{0-}	(ll,lm])	lm	ll	lm	ll	lm	lm	ll	ll	ll	lm	ll	ll	lm	lm	ll	lm	lm	lm	lm	ll	ll	lm	ll	lm	lm	ll	ll	ll	ll	lm	lm	lm	ll	lm	ll	lm	lm	ll	ll	lm	lm	lm	ll	ll
LG12_HB_1856_s46h1	F_0866653_L12_46_1	LG12	<lmxll>	{0-}	(ll,lm])	lm	ll	lm	ll	lm	lm	ll	ll	ll	lm	ll	ll	lm	lm	ll	lm	lm	lm	lm	ll	ll	lm	ll	lm	--	ll	ll	ll	ll	--	lm	lm	ll	lm	ll	--	lm	ll	ll	lm	lm	lm	ll	ll
LG12_HB_1856_s46h1	F_0866647_L12_46_1	LG12	<nnxnp>	{-1}	(nn,np)	NP	np	nn	np	nn	nn	np	np	np	NP	nn	nn	nn	nn	nn	np	NP	nn	NP	nn	nn	nn	nn	nn	NP	np	nn	np	nn	NP	nn	nn	nn	nn	nn	np	nn	nn	np	nn	nn	NP	nn	np
LG12_HB_1856_s46h1	F_0866661_L12_46_1	LG12	<nnxnp>	{-1}	(nn,np)	np	np	nn	np	nn	nn	np	np	np	np	nn	nn	nn	nn	nn	np	np	nn	np	nn	nn	nn	nn	nn	np	np	nn	np	nn	np	nn	nn	nn	nn	nn	np	nn	nn	np	nn	nn	np	nn	np
LG12_HB_1857_s46h1	F_0866743_L12_46_1	LG12	<lmxll>	{0-}	(ll,lm])	lm	ll	lm	ll	lm	lm	ll	ll	ll	lm	ll	ll	lm	lm	ll	lm	lm	lm	lm	ll	ll	lm	ll	lm	lm	ll	ll	ll	ll	lm	lm	lm	ll	lm	ll	lm	lm	ll	ll	lm	lm	lm	ll	ll
LG12_HB_1857_s46h1	F_0866753_L12_46_1	LG12	<lmxll>	{0-}	(ll,lm])	lm	ll	lm	ll	lm	lm	ll	ll	ll	lm	ll	ll	lm	lm	ll	lm	lm	lm	lm	ll	ll	lm	ll	lm	lm	ll	ll	ll	ll	lm	lm	lm	ll	lm	ll	lm	lm	ll	ll	lm	lm	lm	ll	ll
LG12_HB_1857_s46h1	F_0866759_L12_46_1	LG12	<lmxll>	{0-}	(ll,lm])	lm	ll	lm	ll	lm	lm	ll	ll	ll	lm	ll	ll	lm	lm	ll	lm	lm	lm	lm	ll	ll	lm	ll	lm	lm	ll	ll	ll	ll	lm	lm	lm	ll	lm	ll	lm	lm	ll	ll	lm	lm	lm	ll	ll
LG12_HB_1857_s46h1	F_0866760_L12_46_1	LG12	<lmxll>	{0-}	(ll,lm])	lm	ll	lm	ll	lm	lm	ll	ll	ll	lm	ll	ll	lm	lm	ll	lm	lm	lm	lm	ll	ll	lm	ll	lm	lm	ll	ll	ll	ll	lm	lm	lm	ll	lm	ll	lm	lm	ll	ll	lm	lm	lm	ll	ll
LG12_HB_1857_s46h1	F_0866745_L12_46_1	LG12	<hkxhk>	{10}	(hh,hk,kk)	hh	hk	hk	hk	hk	hk	hk	hk	hk	hh	kk	kk	hk	hk	kk	hh	hh	hk	hh	kk	kk	hk	kk	hk	hh	hk	kk	hk	kk	hh	hk	hk	kk	hk	kk	hh	hh	kk	hk	hk	hk	hh	kk	hk
LG12_HB_1858_s46h1	F_0866920_L12_46_1	LG12	<hkxhk>	{01}	(hh,hk,kk)	kk	hk	hk	hk	hk	hk	hk	hk	hk	kk	hh	hh	hk	hk	hh	kk	kk	hk	kk	hh	hh	hk	hh	hk	hk	hk	hh	hk	hh	kk	hk	hk	hh	hk	hh	kk	kk	hh	hk	hk	kk	kk	hh	hk
LG12_HB_1858_s46h1	F_0866896_L12_46_1	LG12	<lmxll>	{0-}	(ll,lm])	lm	ll	lm	ll	lm	lm	ll	ll	ll	lm	ll	ll	lm	lm	ll	lm	lm	lm	lm	ll	ll	lm	ll	lm	lm	ll	ll	ll	ll	lm	lm	lm	ll	lm	ll	lm	lm	ll	ll	lm	lm	lm	ll	ll
LG12_HB_1858_s46h1	F_0866902_L12_46_1	LG12	<lmxll>	{0-}	(ll,lm])	lm	ll	lm	ll	lm	lm	ll	ll	ll	lm	ll	ll	lm	lm	ll	lm	lm	lm	lm	ll	ll	lm	ll	lm	lm	ll	ll	ll	ll	lm	lm	lm	ll	lm	ll	lm	lm	ll	ll	lm	lm	lm	ll	ll
LG12_HB_1858_s46h1	F_0866918_L12_46_1	LG12	<lmxll>	{0-}	(ll,lm])	lm	ll	lm	ll	lm	lm	ll	ll	ll	lm	ll	ll	lm	lm	ll	lm	lm	lm	lm	ll	ll	lm	ll	lm	lm	ll	ll	ll	ll	lm	lm	lm	ll	lm	ll	lm	lm	ll	ll	lm	lm	lm	ll	ll
LG12_HB_1860_s46h1	F_0867407_L12_46_1	LG12	<lmxll>	{0-}	(ll,lm])	lm	ll	lm	ll	lm	lm	ll	ll	ll	lm	ll	ll	ll	lm	ll	lm	lm	lm	lm	ll	ll	lm	ll	lm	lm	ll	ll	ll	ll	lm	lm	lm	ll	lm	ll	lm	lm	ll	ll	lm	lm	lm	ll	ll
LG12_HB_1862_s46h1	F_0867856_L12_46_1	LG12	<hkxhk>	{10}	(hh,hk,kk)	hh	hk	hk	hk	hk	hk	hk	hk	hk	hh	kk	kk	kk	hk	kk	hh	hh	hk	hk	kk	kk	hk	kk	hk	hk	hk	kk	hk	kk	hh	hk	hk	kk	hk	kk	hh	hh	kk	hk	hk	hh	hh	kk	hk
LG12_HB_1862_s46h1	F_0867878_L12_46_1	LG12	<lmxll>	{0-}	(ll,lm])	lm	ll	lm	ll	lm	lm	ll	ll	ll	lm	ll	ll	ll	lm	ll	lm	lm	lm	ll	ll	ll	lm	ll	lm	lm	ll	ll	ll	ll	lm	lm	lm	ll	lm	ll	lm	lm	ll	ll	lm	lm	lm	ll	ll
LG12_HB_1862_s46h1	F_0867885_L12_46_1	LG12	<lmxll>	{0-}	(ll,lm])	lm	ll	lm	ll	lm	lm	ll	ll	ll	lm	ll	ll	ll	lm	ll	lm	lm	lm	ll	ll	ll	lm	ll	lm	lm	ll	ll	ll	ll	lm	lm	lm	ll	lm	ll	lm	lm	ll	ll	lm	lm	lm	ll	ll
LG12_HB_1862_s46h1	F_0867884_L12_46_1	LG12	<nnxnp>	{-1}	(nn,np)	np	np	nn	np	nn	nn	np	np	np	np	nn	nn	nn	nn	nn	np	np	nn	np	nn	nn	nn	nn	nn	nn	np	nn	np	nn	np	nn	nn	nn	nn	nn	np	np	nn	np	nn	np	np	nn	np
LG12_HB_1862_s46h1	F_0867888_L12_46_1	LG12	<nnxnp>	{-1}	(nn,np)	np	np	nn	np	nn	nn	np	np	np	np	nn	nn	nn	nn	nn	np	np	nn	np	nn	nn	nn	nn	nn	nn	np	nn	np	nn	np	nn	nn	nn	nn	nn	np	np	nn	np	nn	np	np	nn	np
LG12_HB_1864_s46h1	F_0868150_L12_46_1	LG12	<hkxhk>	{10}	(hh,hk,kk)	hh	hk	hk	hk	hk	hk	hk	hk	hk	hh	kk	kk	kk	hk	kk	hh	hh	hk	hk	kk	kk	hh	hk	hk	hk	hk	kk	hk	kk	hh	hk	hk	kk	hk	kk	hh	hh	kk	hk	hk	hk	hh	kk	hk
LG12_HB_1864_s46h1	F_0868172_L12_46_1	LG12	<hkxhk>	{01}	(hh,hk,kk)	kk	hk	hk	hk	hk	hk	hk	hk	hk	kk	hh	hh	hh	hk	hh	kk	kk	hk	hk	hh	hh	kk	hk	hk	hk	hk	hh	hk	hh	kk	hk	hk	hh	hk	hh	kk	kk	hh	hk	hk	hk	kk	hh	hk
LG12_HB_1864_s46h1	F_0868163_L12_46_1	LG12	<lmxll>	{0-}	(ll,lm])	lm	ll	lm	ll	lm	lm	ll	ll	ll	lm	ll	ll	ll	lm	ll	lm	lm	lm	ll	ll	ll	lm	lm	lm	lm	ll	ll	ll	ll	lm	lm	lm	ll	lm	ll	lm	lm	ll	ll	lm	ll	lm	ll	ll
LG12_HB_1864_s46h1	$F_0868178y_LG12	LG12	<lmxll>	{0-}	(ll,lm])	lm	ll	lm	ll	lm	lm	ll	ll	ll	lm	ll	ll	ll	lm	ll	lm	lm	lm	ll	ll	ll	lm	lm	lm	lm	ll	ll	ll	ll	lm	lm	lm	ll	lm	ll	lm	lm	ll	ll	lm	ll	lm	ll	ll
LG12_HB_1864_s46h1	F_0868156_L12_46_1	LG12	<nnxnp>	{-1}	(nn,np)	np	np	nn	np	nn	nn	np	np	np	np	nn	nn	nn	nn	nn	np	np	nn	np	nn	nn	np	nn	nn	nn	np	nn	np	nn	np	nn	nn	nn	nn	nn	np	np	nn	np	nn	np	np	nn	np
LG12_HB_1865_s46h1	F_0868360_L12_46_1	LG12	<hkxhk>	{01}	(hh,hk,kk)	kk	hk	hk	hk	hk	hk	hk	hk	hk	kk	hh	hh	hh	hk	hh	kk	kk	hk	hk	hh	hh	kk	hk	hk	hk	hk	hh	hk	hh	kk	hk	hk	hh	hk	hh	kk	kk	hh	hk	hk	hk	kk	hh	hk
LG12_HB_1865_s46h1	F_0868362_L12_46_1	LG12	<nnxnp>	{-1}	(nn,np)	np	np	nn	np	nn	nn	np	np	np	np	nn	nn	nn	nn	nn	np	np	nn	np	nn	nn	np	nn	nn	nn	np	nn	np	nn	np	nn	nn	nn	nn	nn	np	np	nn	np	nn	np	np	nn	np
LG12_HB_2152_s22h1	F_0983199_L4_22_1	LG12	<lmxll>	{1-}	(ll,lm])	ll	lm	ll	ll	ll	ll	lm	lm	lm	ll	lm	lm	ll	ll	lm	lm	ll	ll	ll	lm	lm	ll	lm	ll	ll	lm	lm	ll	lm	ll	ll	lm	lm	ll	lm	ll	lm	lm	lm	lm	ll	lm	lm	lm
LG12_HB_2198_s51h1	F_0999931_L5_51_1	LG12	<nnxnp>	{-1}	(nn,np)	np	np	nn	nn	np	np	np	np	np	nn	nn	nn	np	nn	nn	np	np	nn	np	nn	nn	nn	nn	np	np	np	nn	np	nn	np	np	np	nn	nn	np	np	nn	np	nn	np	nn	np	np	np
LG12_HB_2198_s51h1	F_0999932_L5_51_1	LG12	<nnxnp>	{-0}	(nn,np)	nn	nn	np	np	nn	nn	nn	nn	nn	np	np	np	nn	np	np	nn	nn	np	nn	np	np	np	np	nn	nn	nn	np	nn	np	nn	nn	nn	np	np	nn	nn	np	nn	np	nn	np	nn	nn	nn
LG12_HB_2198_s51h1	F_0999942_L5_51_1	LG12	<nnxnp>	{-1}	(nn,np)	np	np	nn	nn	np	np	np	np	np	nn	nn	nn	np	nn	nn	np	np	nn	np	nn	nn	nn	nn	np	np	np	nn	np	nn	np	np	np	nn	nn	np	np	nn	np	nn	np	nn	np	np	np
LG12_HB_2198_s51h1	F_0999945_L5_51_1	LG12	<nnxnp>	{-1}	(nn,np)	np	np	nn	nn	np	np	np	np	np	nn	nn	nn	np	nn	nn	np	np	nn	np	nn	nn	nn	nn	np	np	np	nn	np	nn	np	np	np	nn	nn	np	np	nn	np	nn	np	nn	np	np	np
LG12_HB_2198_s51h1	F_0999955_L5_51_1	LG12	<nnxnp>	{-0}	(nn,np)	nn	nn	np	np	nn	nn	nn	nn	nn	np	np	np	nn	np	np	nn	nn	np	nn	np	np	np	np	nn	nn	nn	np	nn	np	nn	nn	nn	np	np	nn	nn	np	nn	np	nn	np	nn	nn	nn
LG12_HB_2198_s51h1	F_0999957_L5_51_1	LG12	<nnxnp>	{-1}	(nn,np)	np	np	nn	nn	np	np	np	np	np	nn	nn	nn	np	nn	nn	np	np	nn	np	nn	nn	nn	nn	np	np	np	nn	np	nn	np	np	np	nn	nn	np	np	nn	np	nn	np	nn	np	np	np
LG12_HB_2247_s39h1	F_1017451_L7_39_1	LG12	<nnxnp>	{-1}	(nn,np)	np	np	nn	np	nn	nn	np	np	np	np	nn	nn	nn	nn	nn	np	np	nn	np	nn	nn	nn	nn	nn	nn	np	nn	np	nn	np	nn	nn	nn	nn	nn	np	np	nn	np	nn	np	np	nn	np
LG12_HB_2247_s39h1	F_1017431_L7_39_1	LG12	<nnxnp>	{-1}	(nn,np)	np	np	nn	np	nn	nn	np	np	np	np	nn	nn	nn	nn	nn	np	np	nn	np	nn	nn	nn	nn	nn	nn	np	nn	np	nn	np	nn	nn	nn	nn	nn	np	np	nn	np	nn	np	np	nn	np
LG12_HB_2247_s39h1	F_1017440_L7_39_1	LG12	<nnxnp>	{-1}	(nn,np)	np	np	nn	np	nn	nn	np	np	np	np	nn	nn	nn	nn	nn	np	np	nn	np	nn	nn	nn	nn	nn	nn	np	nn	np	nn	np	nn	nn	nn	nn	nn	np	np	nn	np	nn	np	np	nn	np
LG12_HB_2247_s39h1	F_1017455_L7_39_1	LG12	<nnxnp>	{-1}	(nn,np)	np	np	nn	np	nn	nn	np	np	np	np	nn	nn	nn	nn	nn	np	np	nn	np	nn	nn	nn	nn	nn	nn	np	nn	np	nn	np	nn	nn	nn	nn	nn	np	np	nn	np	nn	np	np	nn	np
LG12_HB_228	F_0103288_L11_PA	LG12	<nnxnp>	{-0}	(nn,np)	nn	np	np	np	nn	nn	nn	nn	nn	np	np	np	nn	np	np	nn	nn	np	nn	np	np	np	np	nn	nn	nn	np	nn	np	nn	nn	nn	np	np	nn	nn	np	nn	np	nn	np	nn	nn	nn
LG12_HB_228	F_0103289_L11_PA	LG12	<nnxnp>	{-0}	(nn,np)	nn	np	np	np	nn	nn	nn	nn	nn	np	np	np	nn	np	np	nn	nn	np	nn	np	np	np	np	nn	nn	nn	np	nn	np	nn	nn	nn	np	np	nn	nn	np	nn	np	nn	np	nn	nn	nn
LG12_HB_2302_s23h1	F_1044212_L9_23_1	LG12	<nnxnp>	{-1}	(nn,np)	np	np	nn	nn	np	np	np	np	nn	nn	nn	nn	np	np	nn	np	np	nn	nn	nn	nn	nn	nn	np	np	np	nn	np	np	np	np	np	nn	nn	np	np	nn	np	nn	np	nn	nn	np	np
LG12_HB_2346_s58h2	F_1057895_L11_58_2	LG12	<nnxnp>	{-1}	(nn,np)	np	np	nn	nn	np	np	np	np	np	nn	nn	nn	np	nn	nn	np	np	nn	np	nn	nn	nn	nn	np	np	np	nn	np	nn	np	np	np	nn	nn	np	np	nn	np	nn	np	nn	np	np	np
LG12_HB_2346_s58h2	F_1057909_L11_58_2	LG12	<nnxnp>	{-0}	(nn,np)	nn	nn	np	np	nn	nn	nn	nn	nn	np	np	np	nn	np	np	nn	nn	np	nn	np	np	np	np	nn	nn	nn	np	nn	np	nn	nn	nn	np	np	nn	nn	np	nn	np	nn	np	nn	nn	nn
LG12_HB_2350_s49h2	F_1059530_L12_49_2	LG12	<lmxll>	{1-}	(ll,lm])	ll	lm	ll	ll	ll	ll	ll	lm	ll	ll	lm	lm	ll	lm	lm	lm	ll	ll	ll	ll	lm	ll	lm	ll	ll	lm	lm	ll	lm	ll	ll	lm	lm	ll	lm	ll	lm	lm	lm	lm	ll	lm	lm	lm
LG12_HB_2352_s58h2	F_1060727_L12_58_2	LG12	<nnxnp>	{-1}	(nn,np)	np	nn	nn	nn	np	nn	np	np	np	nn	nn	nn	np	nn	nn	np	np	nn	np	nn	nn	nn	nn	np	np	np	nn	np	nn	np	np	nn	nn	nn	np	np	nn	np	np	np	nn	np	np	np
LG12_HB_2357_s61h2	F_1061424_L12_61_2	LG12	<lmxll>	{0-}	(ll,lm])	lm	ll	lm	ll	lm	lm	ll	ll	ll	lm	ll	ll	lm	lm	ll	ll	lm	lm	lm	ll	ll	lm	ll	lm	lm	ll	ll	lm	ll	lm	lm	ll	ll	lm	ll	lm	lm	ll	ll	lm	lm	ll	ll	ll
LG12_HB_2357_s61h2	F_1061426_L12_61_2	LG12	<lmxll>	{0-}	(ll,lm])	lm	ll	lm	ll	lm	lm	ll	ll	ll	lm	ll	ll	lm	lm	ll	ll	lm	lm	lm	ll	ll	lm	ll	lm	lm	ll	ll	lm	ll	lm	lm	ll	ll	lm	ll	lm	lm	ll	ll	lm	lm	ll	ll	ll
LG12_HB_2358_s61h2	F_1061765_L12_61_2	LG12	<lmxll>	{1-}	(ll,lm])	ll	lm	ll	ll	ll	ll	lm	lm	ll	ll	lm	lm	ll	ll	lm	lm	ll	ll	ll	lm	lm	ll	lm	ll	ll	lm	lm	ll	lm	ll	ll	lm	lm	ll	lm	ll	lm	lm	lm	lm	ll	lm	lm	lm
LG12_HB_2358_s61h2	F_1061772_L12_61_2	LG12	<lmxll>	{1-}	(ll,lm])	ll	lm	ll	ll	ll	ll	lm	lm	ll	ll	lm	lm	ll	ll	lm	lm	ll	ll	ll	lm	lm	ll	lm	ll	ll	lm	lm	ll	lm	ll	ll	lm	lm	ll	lm	ll	lm	lm	lm	lm	ll	lm	lm	lm
LG12_HB_2359_s61h2	F_1062023_L12_61_2	LG12	<lmxll>	{0-}	(ll,lm])	lm	ll	lm	ll	lm	lm	ll	ll	ll	lm	ll	ll	lm	lm	ll	ll	lm	lm	lm	ll	ll	lm	ll	lm	lm	ll	ll	lm	ll	lm	lm	ll	ll	lm	ll	lm	lm	ll	ll	lm	lm	ll	ll	ll
LG12_HB_236	R_22208_L12_PA	LG12	<lmxll>	{1-}	(ll,lm])	lm	lm	ll	ll	ll	ll	ll	lm	ll	ll	lm	lm	ll	lm	lm	lm	ll	lm	ll	ll	lm	ll	lm	ll	ll	lm	lm	ll	ll	ll	ll	lm	lm	ll	lm	ll	lm	ll	lm	lm	ll	lm	lm	lm
R_473947_L12_PA	R_473947_L12_PA	LG12	<lmxll>	{0-}	(ll,lm])	ll	ll	lm	lm	lm	lm	lm	ll	lm	lm	ll	ll	lm	ll	ll	ll	lm	ll	lm	lm	ll	lm	ll	lm	lm	ll	ll	lm	lm	lm	lm	ll	ll	lm	ll	lm	ll	lm	ll	ll	lm	ll	ll	ll
R_31831_L12_PA	R_31831_L12_PA	LG12	<lmxll>	{1-}	(ll,lm])	lm	lm	ll	ll	ll	ll	ll	lm	ll	ll	lm	lm	ll	lm	lm	lm	ll	lm	ll	ll	lm	ll	lm	ll	ll	lm	lm	ll	ll	ll	ll	lm	lm	ll	lm	ll	lm	ll	lm	lm	ll	lm	lm	lm
R_500084_L12_PA	R_500084_L12_PA	LG12	<lmxll>	{1-}	(ll,lm])	lm	lm	ll	ll	ll	ll	ll	lm	ll	ll	lm	lm	ll	lm	lm	lm	ll	lm	ll	ll	lm	ll	lm	ll	ll	lm	lm	ll	ll	ll	ll	lm	lm	ll	lm	ll	lm	ll	lm	lm	ll	lm	lm	lm
LG12_HB_2360_s61h2	F_1062420_L12_61_2	LG12	<lmxll>	{0-}	(ll,lm])	lm	ll	lm	ll	lm	lm	ll	ll	ll	lm	ll	ll	ll	lm	ll	lm	lm	lm	ll	ll	ll	lm	ll	lm	lm	ll	ll	ll	ll	lm	lm	lm	ll	lm	ll	lm	lm	ll	ll	lm	lm	lm	ll	ll
LG12_HB_2360_s61h2	F_1062407_L12_61_2	LG12	<nnxnp>	{-1}	(nn,np)	np	--	nn	np	nn	nn	np	--	--	np	nn	nn	nn	nn	nn	np	np	nn	np	nn	nn	nn	nn	nn	nn	np	nn	np	nn	np	nn	nn	nn	nn	nn	np	np	nn	np	nn	np	np	nn	np
LG12_HB_2361_s61h2	F_1062568_L12_61_2	LG12	<lmxll>	{0-}	(ll,lm])	lm	ll	lm	ll	lm	lm	ll	ll	ll	lm	ll	ll	ll	lm	ll	lm	lm	lm	ll	ll	ll	lm	lm	lm	lm	ll	ll	ll	ll	lm	lm	lm	ll	lm	ll	lm	lm	ll	ll	lm	ll	lm	ll	ll
LG12_HB_2361_s61h2	F_1062571_L12_61_2	LG12	<lmxll>	{0-}	(ll,lm])	lm	ll	lm	ll	lm	lm	ll	ll	ll	lm	ll	ll	ll	lm	ll	lm	lm	lm	ll	ll	ll	lm	lm	lm	lm	ll	ll	ll	ll	lm	lm	lm	ll	lm	ll	lm	lm	ll	ll	lm	ll	lm	ll	ll
LG12_HB_2361_s61h2	F_1062573_L12_61_2	LG12	<lmxll>	{0-}	(ll,lm])	lm	ll	lm	ll	lm	lm	ll	ll	ll	lm	ll	ll	ll	lm	ll	lm	lm	lm	ll	ll	ll	lm	lm	lm	lm	ll	ll	ll	ll	lm	lm	lm	ll	lm	ll	lm	lm	ll	ll	lm	ll	lm	ll	ll
LG12_HB_2361_s61h2	F_1062559_L12_61_2	LG12	<nnxnp>	{-1}	(nn,np)	np	np	nn	np	nn	nn	np	np	np	np	nn	nn	nn	nn	nn	np	np	nn	np	nn	nn	np	nn	nn	nn	np	nn	np	nn	np	nn	nn	nn	nn	nn	np	np	nn	np	nn	np	np	nn	np
LG12_HB_2361_s61h2	F_1062575_L12_61_2	LG12	<nnxnp>	{-1}	(nn,np)	np	np	nn	np	nn	nn	np	np	np	np	nn	nn	nn	nn	nn	np	np	nn	np	nn	nn	np	nn	nn	nn	np	nn	np	nn	np	nn	nn	nn	nn	nn	np	np	nn	np	nn	np	np	nn	np
LG12_HB_237	F_0107523_L12_PA	LG12	<lmxll>	{1-}	(ll,lm])	lm	lm	ll	ll	ll	ll	ll	lm	ll	ll	lm	lm	ll	lm	lm	lm	ll	lm	ll	ll	lm	ll	lm	ll	ll	lm	lm	ll	ll	ll	ll	lm	lm	ll	lm	ll	lm	ll	lm	lm	ll	lm	lm	lm
LG12_HB_238	F_0107999_L12_PA	LG12	<lmxll>	{1-}	(ll,lm])	lm	lm	ll	ll	ll	ll	ll	lm	ll	ll	lm	lm	ll	lm	lm	lm	ll	lm	ll	ll	lm	ll	lm	ll	ll	lm	lm	ll	ll	ll	ll	lm	lm	ll	lm	ll	lm	ll	lm	lm	ll	lm	lm	lm
LG12_HB_239	F_0108815_L12_PA	LG12	<lmxll>	{1-}	(ll,lm])	lm	lm	ll	ll	ll	ll	ll	lm	ll	ll	lm	lm	ll	lm	lm	lm	ll	lm	ll	ll	lm	ll	lm	ll	ll	lm	lm	ll	ll	ll	ll	lm	lm	ll	lm	ll	lm	ll	lm	lm	ll	lm	lm	lm
LG12_HB_239	F_0108825_L12_PA	LG12	<lmxll>	{1-}	(ll,lm])	lm	lm	ll	ll	ll	ll	ll	lm	ll	ll	lm	lm	ll	lm	lm	lm	ll	lm	ll	ll	lm	ll	lm	ll	ll	lm	lm	ll	ll	ll	ll	lm	lm	ll	lm	ll	lm	ll	lm	lm	ll	lm	lm	lm
LG12_HB_239	R_1193551_L12_PA	LG12	<lmxll>	{1-}	(ll,lm])	lm	lm	ll	ll	ll	ll	ll	lm	ll	ll	lm	lm	ll	lm	lm	lm	ll	lm	ll	ll	lm	ll	lm	ll	ll	lm	lm	ll	ll	ll	ll	lm	lm	ll	lm	ll	lm	ll	lm	lm	ll	lm	lm	lm
LG12_HB_239.5	R_1205264_L12_PA	LG12	<lmxll>	{1-}	(ll,lm])	lm	lm	ll	ll	ll	ll	ll	lm	ll	ll	lm	lm	ll	lm	lm	lm	ll	lm	ll	ll	lm	ll	lm	ll	ll	lm	lm	ll	ll	ll	ll	lm	lm	ll	lm	ll	lm	ll	lm	lm	ll	lm	lm	lm
LG12_HB_239.5	R_1215786_L12_PA	LG12	<lmxll>	{1-}	(ll,lm])	lm	lm	ll	ll	ll	ll	ll	lm	ll	ll	lm	lm	ll	lm	lm	lm	ll	lm	ll	ll	lm	ll	lm	ll	ll	lm	lm	ll	ll	ll	ll	lm	lm	ll	lm	ll	lm	ll	lm	lm	ll	lm	lm	lm
LG12_HB_240	F_0109517_L12_PA	LG12	<lmxll>	{1-}	(ll,lm])	lm	lm	ll	ll	ll	ll	ll	lm	ll	ll	lm	lm	ll	lm	lm	lm	ll	lm	ll	ll	lm	ll	lm	ll	ll	lm	lm	ll	ll	ll	ll	lm	lm	ll	lm	ll	lm	lm	lm	lm	ll	lm	lm	lm
LG12_HB_240	R_1475357_L12_PA	LG12	<lmxll>	{1-}	(ll,lm])	lm	lm	ll	ll	ll	ll	ll	lm	ll	ll	lm	lm	ll	lm	lm	lm	ll	lm	ll	ll	lm	ll	lm	ll	ll	lm	lm	ll	ll	ll	ll	lm	lm	ll	lm	ll	lm	lm	lm	lm	ll	lm	lm	lm
LG12_HB_241	F_0110362_L12_PA	LG12	<lmxll>	{1-}	(ll,lm])	lm	lm	ll	ll	ll	ll	ll	lm	ll	ll	lm	lm	ll	lm	lm	lm	ll	lm	ll	ll	lm	ll	lm	ll	ll	lm	lm	ll	ll	ll	ll	lm	lm	ll	lm	ll	lm	lm	lm	lm	ll	lm	lm	lm
LG12_HB_241	F_0110363_L12_PA	LG12	<lmxll>	{1-}	(ll,lm])	lm	lm	ll	ll	ll	ll	ll	lm	ll	ll	lm	lm	ll	lm	lm	lm	ll	lm	ll	ll	lm	ll	lm	ll	ll	lm	lm	ll	ll	ll	ll	lm	lm	ll	lm	ll	lm	lm	lm	lm	ll	lm	lm	lm
LG12_HB_241	F_0110371_L12_PA	LG12	<lmxll>	{0-}	(ll,lm])	ll	ll	lm	lm	lm	lm	lm	ll	lm	lm	ll	ll	lm	ll	ll	ll	lm	ll	lm	lm	ll	lm	ll	lm	lm	ll	ll	lm	lm	lm	lm	ll	ll	lm	ll	lm	ll	ll	ll	ll	lm	ll	ll	ll
LG12_HB_241	F_0110376_L12_PA	LG12	<lmxll>	{1-}	(ll,lm])	lm	lm	ll	ll	ll	ll	ll	lm	ll	ll	lm	lm	ll	lm	lm	lm	ll	lm	ll	ll	lm	ll	lm	ll	ll	lm	lm	ll	ll	ll	ll	lm	lm	ll	lm	ll	lm	lm	lm	lm	ll	lm	lm	lm
LG12_HB_241	F_0110377_L12_PA	LG12	<lmxll>	{1-}	(ll,lm])	lm	lm	ll	ll	ll	ll	ll	lm	ll	ll	lm	lm	ll	lm	lm	lm	ll	lm	ll	ll	lm	ll	lm	ll	ll	lm	lm	ll	ll	ll	ll	lm	lm	ll	lm	ll	lm	lm	lm	lm	ll	lm	lm	lm
LG12_HB_241	F_0110379_L12_PA	LG12	<lmxll>	{1-}	(ll,lm])	lm	lm	ll	ll	ll	ll	ll	lm	ll	ll	lm	lm	ll	lm	lm	lm	ll	lm	ll	ll	lm	ll	lm	ll	ll	lm	lm	ll	ll	ll	ll	lm	lm	ll	lm	ll	lm	lm	lm	lm	ll	lm	lm	lm
LG12_HB_241	R_1813514_L12_PA	LG12	<lmxll>	{1-}	(ll,lm])	lm	lm	ll	ll	ll	ll	ll	lm	ll	ll	lm	lm	ll	lm	lm	lm	ll	lm	ll	ll	lm	ll	lm	ll	ll	lm	lm	ll	ll	ll	ll	lm	lm	ll	lm	ll	lm	lm	lm	lm	ll	lm	lm	lm
LG12_HB_241	R_1816057_L12_PA	LG12	<lmxll>	{1-}	(ll,lm])	lm	lm	ll	ll	ll	ll	ll	lm	ll	ll	lm	lm	ll	lm	lm	lm	ll	lm	ll	ll	lm	ll	lm	ll	ll	lm	lm	ll	ll	ll	ll	lm	lm	ll	lm	ll	lm	lm	lm	lm	ll	lm	lm	lm
LG12_HB_241	R_1818084_L12_PA	LG12	<lmxll>	{1-}	(ll,lm])	lm	lm	ll	ll	ll	ll	ll	lm	ll	ll	lm	lm	ll	lm	lm	lm	ll	lm	ll	ll	lm	ll	lm	ll	ll	lm	lm	ll	ll	ll	ll	lm	lm	ll	lm	ll	lm	lm	lm	lm	ll	lm	lm	lm
F_0111904_L12_PA	F_0111904_L12_PA	LG12	<lmxll>	{0-}	(ll,lm])	ll	ll	lm	lm	lm	lm	lm	ll	lm	lm	ll	ll	lm	ll	ll	ll	lm	ll	lm	lm	ll	lm	ll	lm	lm	ll	ll	lm	ll	lm	lm	ll	ll	lm	ll	lm	ll	ll	ll	ll	lm	ll	ll	ll
LG12_HB_246	F_0112238_L12_PA	LG12	<lmxll>	{0-}	(ll,lm])	ll	ll	lm	lm	lm	lm	lm	ll	lm	lm	ll	ll	lm	ll	ll	ll	lm	ll	lm	lm	ll	lm	ll	lm	lm	ll	ll	lm	ll	lm	lm	ll	ll	lm	ll	lm	ll	ll	ll	ll	lm	ll	ll	ll
LG12_HB_246	F_0112239_L12_PA	LG12	<lmxll>	{1-}	(ll,lm])	lm	lm	ll	ll	ll	ll	ll	lm	ll	ll	lm	lm	ll	lm	lm	lm	ll	lm	ll	ll	lm	ll	lm	ll	ll	lm	lm	ll	lm	ll	ll	lm	lm	ll	lm	ll	lm	lm	lm	lm	ll	lm	lm	lm
LG12_HB_246	F_0112256_L12_PA	LG12	<lmxll>	{0-}	(ll,lm])	ll	ll	lm	lm	lm	lm	lm	ll	lm	lm	ll	ll	lm	ll	ll	ll	lm	ll	lm	lm	ll	lm	ll	lm	lm	ll	ll	lm	ll	lm	lm	ll	ll	lm	ll	lm	ll	ll	ll	ll	lm	ll	ll	ll
LG12_HB_246	R_3446082_L12_PA	LG12	<lmxll>	{0-}	(ll,lm])	ll	ll	lm	lm	lm	lm	lm	ll	lm	lm	ll	ll	lm	ll	ll	ll	lm	ll	lm	lm	ll	lm	ll	lm	lm	ll	ll	lm	ll	lm	lm	ll	ll	lm	ll	lm	ll	ll	ll	ll	lm	ll	ll	ll
LG12_HB_246.5	GD_00430_L12_PA	LG12	<hkxhk>	{10}	(hh,hk,kk)	hh	hk	hk	hk	hh	hh	hh	hk	hk	hk	kk	kk	hh	hk	kk	hk	hh	hk	hk	hk	kk	hk	kk	hh	hh	hk	kk	hk	hk	hh	hh	hk	kk	hk	hk	hh	kk	hk	kk	hk	hk	kk	hk	hk
LG12_HB_246.5	R_3506169_L12_PA	LG12	<lmxll>	{0-}	(ll,lm])	ll	ll	lm	lm	lm	lm	lm	ll	lm	lm	ll	ll	lm	ll	ll	ll	lm	ll	lm	lm	ll	lm	ll	lm	lm	ll	ll	lm	ll	lm	lm	ll	ll	lm	ll	lm	ll	ll	ll	ll	lm	ll	ll	ll
LG12_HB_246.5	R_3725831_L12_PA	LG12	<lmxll>	{0-}	(ll,lm])	ll	ll	lm	lm	lm	lm	lm	ll	lm	lm	ll	ll	lm	ll	ll	ll	lm	ll	lm	lm	ll	lm	ll	lm	lm	ll	ll	lm	ll	lm	lm	ll	ll	lm	ll	lm	ll	ll	ll	ll	lm	ll	ll	ll
R_3784455_L12_PA	R_3784455_L12_PA	LG12	<nnxnp>	{-0}	(nn,np)	nn	nn	np	np	nn	nn	nn	nn	np	np	np	np	nn	nn	np	nn	nn	np	np	np	np	np	np	nn	nn	nn	np	np	nn	nn	nn	nn	np	np	nn	nn	np	nn	np	nn	np	np	nn	nn
LG12_HB_247	F_0112838_L12_PA	LG12	<hkxhk>	{10}	(h-,kk)	h-	h-	h-	h-	h-	h-	h-	h-	h-	h-	kk	kk	h-	h-	kk	h-	h-	h-	h-	h-	kk	h-	kk	h-	h-	h-	kk	h-	h-	h-	h-	h-	kk	h-	h-	h-	kk	h-	kk	h-	h-	kk	h-	h-
LG12_HB_247	F_0112845_L12_PA	LG12	<nnxnp>	{-0}	(nn,np)	nn	nn	np	np	nn	nn	nn	nn	np	np	np	np	nn	nn	np	nn	nn	np	np	np	np	np	np	nn	nn	nn	np	np	nn	nn	nn	nn	np	np	nn	nn	np	nn	np	nn	np	np	nn	nn
LG12_HB_248	F_0113077_L12_PA	LG12	<lmxll>	{0-}	(ll,lm])	lm	ll	lm	lm	lm	lm	lm	ll	lm	lm	ll	ll	lm	ll	ll	ll	lm	lm	lm	lm	ll	lm	ll	lm	lm	ll	ll	lm	ll	lm	lm	ll	ll	lm	ll	lm	ll	ll	ll	ll	lm	ll	ll	ll
LG12_HB_248	F_0113090_L12_PA	LG12	<lmxll>	{0-}	(ll,lm])	lm	ll	lm	lm	lm	lm	lm	ll	lm	lm	ll	ll	lm	ll	ll	ll	lm	lm	lm	lm	ll	lm	ll	lm	lm	ll	ll	lm	ll	lm	lm	ll	ll	lm	ll	lm	ll	ll	ll	ll	lm	ll	ll	ll
LG12_HB_248	F_0113071_L12_PA	LG12	<hkxhk>	{10}	(hh,hk,kk)	hh	hk	hk	hk	hh	hh	hh	hk	hk	hk	kk	kk	hh	hk	kk	hk	hh	hk	hk	hk	kk	hk	kk	hh	hh	hk	kk	hh	hk	hh	hh	hk	kk	hk	hk	hh	kk	hk	kk	hk	hk	kk	hk	hk
LG12_HB_248	F_0113072_L12_PA	LG12	<nnxnp>	{-1}	(nn,np)	np	np	nn	nn	np	np	np	np	nn	nn	nn	nn	np	np	nn	np	np	nn	nn	nn	nn	nn	nn	np	np	np	nn	np	np	np	np	np	nn	nn	np	np	nn	np	nn	np	nn	nn	np	np
LG12_HB_2485_s28h2	F_1091498_L4_28_2	LG12	<lmxll>	{1-}	(ll,lm])	ll	lm	ll	lm	ll	ll	lm	lm	lm	ll	lm	lm	ll	ll	lm	lm	ll	ll	ll	lm	lm	ll	lm	ll	ll	lm	lm	ll	lm	ll	ll	lm	lm	ll	lm	ll	ll	lm	lm	lm	ll	lm	lm	lm
LG12_HB_2485_s28h2	F_1091500_L4_28_2	LG12	<lmxll>	{1-}	(ll,lm])	ll	lm	ll	lm	ll	ll	lm	lm	lm	ll	lm	lm	ll	ll	lm	lm	ll	ll	ll	lm	lm	ll	lm	ll	ll	lm	lm	ll	lm	ll	ll	lm	lm	ll	lm	ll	ll	lm	lm	lm	ll	lm	lm	lm
LG12_HB_2485_s28h2	F_1091502_L4_28_2	LG12	<lmxll>	{1-}	(ll,lm])	ll	lm	ll	lm	ll	ll	lm	lm	lm	ll	lm	lm	ll	ll	lm	lm	ll	ll	ll	lm	lm	ll	lm	ll	ll	lm	lm	ll	lm	ll	ll	lm	lm	ll	lm	ll	ll	lm	lm	lm	ll	lm	lm	lm
LG12_HB_249	F_0113339_L12_PA	LG12	<nnxnp>	{-1}	(nn,np)	np	np	nn	nn	np	np	np	np	nn	nn	nn	nn	np	np	nn	np	np	nn	nn	nn	nn	nn	nn	np	np	np	nn	np	np	np	np	np	nn	nn	np	np	nn	np	nn	np	nn	nn	np	np
LG12_HB_249	F_0113340_L12_PA	LG12	<nnxnp>	{-1}	(nn,np)	np	np	nn	nn	np	np	np	np	nn	nn	nn	nn	np	np	nn	np	np	nn	nn	nn	nn	nn	nn	np	np	np	nn	np	np	np	np	np	nn	nn	np	np	nn	np	nn	np	nn	nn	np	np
LG12_HB_249	F_0113377_L12_PA	LG12	<nnxnp>	{-1}	(nn,np)	np	np	nn	nn	np	np	np	np	nn	nn	nn	nn	np	np	nn	np	np	nn	nn	nn	nn	nn	nn	np	np	np	nn	np	np	np	np	np	nn	nn	np	np	nn	np	nn	np	nn	nn	np	np
LG12_HB_249	F_0113378_L12_PA	LG12	<nnxnp>	{-1}	(nn,np)	np	np	nn	nn	np	np	np	np	nn	nn	nn	--	np	np	nn	np	np	nn	nn	nn	nn	nn	nn	np	np	np	nn	np	np	np	np	np	nn	nn	np	np	nn	np	nn	np	nn	nn	np	np
LG12_HB_249	R_4304933_L12_PA	LG12	<nnxnp>	{-1}	(nn,np)	np	np	nn	nn	np	np	np	np	nn	nn	nn	nn	np	np	nn	np	np	nn	nn	nn	nn	nn	nn	np	np	np	nn	np	np	np	np	np	nn	nn	np	np	nn	np	nn	np	nn	nn	np	np
R_4686156_L12_PA	R_4686156_L12_PA	LG12	<nnxnp>	{-1}	(nn,np)	np	np	nn	nn	np	np	np	np	nn	nn	nn	nn	np	np	nn	np	np	nn	nn	nn	nn	nn	nn	np	np	np	nn	np	np	np	np	np	nn	nn	np	np	nn	np	nn	np	nn	nn	np	np
LG12_HB_250	GD_01907_L12_PA	LG12	<hkxhk>	{00}	(hh,hk,kk)	hk	hh	kk	kk	hk	hk	hk	hh	kk	kk	hk	hk	hk	hh	hk	hh	hk	kk	kk	kk	hk	kk	hk	hk	hk	hh	hk	hk	hh	hk	hk	hh	hk	kk	hh	hk	hk	hh	hk	hh	kk	hk	hh	hh
LG12_HB_250	F_0114368_L12_PA	LG12	<hkxhk>	{10}	(hh,hk,kk)	hh	hk	hk	hk	hh	hh	hh	hk	hk	hk	kk	kk	hh	hk	kk	hk	hh	hk	hk	hk	kk	hk	kk	hh	hh	hk	kk	hh	hk	hh	hh	hk	kk	hk	hk	hh	kk	hk	kk	hk	hk	kk	hk	hk
LG12_HB_250	F_0114362_L12_PA	LG12	<nnxnp>	{-1}	(nn,np)	np	np	nn	nn	np	np	np	np	nn	nn	nn	nn	np	np	nn	np	np	nn	nn	nn	nn	nn	nn	np	np	np	nn	np	np	np	np	np	nn	nn	np	np	nn	np	nn	np	nn	nn	np	np
LG12_HB_250	F_0114363_L12_PA	LG12	<nnxnp>	{-1}	(nn,np)	np	np	nn	nn	np	np	np	np	nn	nn	nn	nn	np	np	nn	np	np	nn	nn	nn	nn	nn	nn	np	np	np	nn	np	np	np	np	np	nn	nn	np	np	nn	np	nn	np	nn	nn	np	np
LG12_HB_250	F_0114369_L12_PA	LG12	<nnxnp>	{-1}	(nn,np)	np	np	nn	nn	np	np	np	np	nn	nn	nn	nn	np	np	nn	np	np	nn	nn	nn	nn	nn	nn	np	np	np	nn	np	np	np	np	np	nn	nn	np	np	nn	np	nn	np	nn	nn	np	np
LG12_HB_250	F_0114384_L12_PA	LG12	<nnxnp>	{-0}	(nn,np)	nn	nn	np	np	nn	nn	nn	nn	np	np	np	np	nn	nn	np	nn	nn	np	np	np	np	np	np	nn	nn	nn	np	nn	nn	nn	nn	nn	np	np	nn	nn	np	nn	np	nn	np	np	nn	nn
LG12_HB_251	F_0114819_L12_PA	LG12	<lmxll>	{0-}	(ll,lm])	lm	ll	lm	lm	lm	lm	lm	ll	lm	lm	ll	ll	lm	ll	ll	ll	lm	lm	lm	lm	ll	lm	ll	lm	lm	ll	ll	lm	ll	lm	lm	ll	ll	lm	ll	lm	ll	ll	ll	ll	lm	ll	ll	ll
LG12_HB_251	F_0114826_L12_PA	LG12	<hkxhk>	{00}	(hh,hk,kk)	hk	hh	kk	kk	hk	hk	hk	hh	kk	kk	hk	hk	hk	hh	hk	hh	hk	kk	kk	kk	hk	kk	hk	hk	hk	hh	hk	hk	hh	hk	hk	hh	hk	kk	hh	hk	hk	hh	hk	hh	kk	hk	hh	hh
LG12_HB_251	F_0114822_L12_PA	LG12	<nnxnp>	{-0}	(nn,np)	nn	nn	np	np	nn	nn	nn	nn	np	np	np	np	nn	nn	np	nn	nn	np	np	np	np	np	np	nn	nn	nn	np	nn	nn	nn	nn	nn	np	np	nn	nn	np	nn	np	nn	np	np	nn	nn
LG12_HB_251	F_0114805_L12_PA	LG12	<lmxll>	{1-}	(ll,lm])	ll	lm	ll	ll	ll	ll	ll	lm	ll	ll	lm	lm	ll	lm	lm	lm	ll	ll	ll	ll	lm	ll	lm	ll	ll	lm	lm	ll	lm	ll	ll	lm	lm	ll	lm	ll	lm	lm	lm	lm	ll	lm	lm	lm
LG12_HB_251.5	R_5173113_L12_PA	LG12	<nnxnp>	{-0}	(nn,np)	nn	nn	np	np	nn	nn	nn	nn	np	np	np	np	nn	nn	np	nn	nn	np	np	np	np	np	np	nn	nn	nn	np	nn	nn	nn	nn	nn	np	np	nn	nn	np	nn	np	nn	np	np	nn	nn
LG12_HB_251.5	R_5173778_L12_PA	LG12	<lmxll>	{1-}	(ll,lm])	ll	lm	ll	ll	ll	ll	ll	lm	ll	ll	lm	lm	ll	lm	lm	lm	ll	ll	ll	ll	lm	ll	lm	ll	ll	lm	lm	ll	lm	ll	ll	lm	lm	ll	lm	ll	lm	lm	lm	lm	ll	lm	lm	lm
LG12_HB_251.8	R_5411076_L12_PA	LG12	<nnxnp>	{-0}	(nn,np)	nn	nn	np	np	nn	nn	nn	nn	np	np	np	np	nn	nn	np	nn	nn	np	np	np	np	np	np	nn	nn	nn	np	nn	nn	nn	nn	nn	np	np	nn	nn	np	nn	np	nn	np	np	nn	nn
LG12_HB_253	F_0116525_L12_PA	LG12	<nnxnp>	{-1}	(nn,np)	np	np	nn	nn	np	np	np	np	nn	nn	nn	nn	np	np	nn	np	np	nn	nn	nn	nn	nn	nn	np	np	np	nn	np	np	np	np	np	nn	nn	np	np	nn	np	nn	np	nn	nn	np	np
LG12_HB_253	F_0116528_L12_PA	LG12	<nnxnp>	{-1}	(nn,np)	np	np	nn	nn	np	np	np	np	nn	nn	nn	nn	np	np	nn	np	np	nn	nn	nn	nn	nn	nn	np	np	np	nn	np	np	np	np	np	nn	nn	np	np	nn	np	nn	np	nn	nn	np	np
LG12_HB_254	F_0117239_L12_PA	LG12	<nnxnp>	{-1}	(nn,np)	np	np	nn	nn	np	np	np	np	nn	nn	nn	nn	np	np	nn	np	np	nn	nn	nn	nn	nn	nn	np	np	np	nn	np	np	np	np	np	nn	nn	np	np	nn	np	nn	np	nn	nn	np	np
LG12_HB_254	F_0117243_L12_PA	LG12	<nnxnp>	{-1}	(nn,np)	np	np	nn	nn	np	np	np	np	nn	nn	nn	nn	np	np	nn	np	np	nn	nn	nn	nn	nn	nn	np	np	np	nn	np	np	np	np	np	nn	nn	np	np	nn	np	nn	np	nn	nn	np	np
LG12_HB_254	F_0117245_L12_PA	LG12	<nnxnp>	{-1}	(nn,np)	np	np	nn	nn	np	np	np	np	nn	nn	nn	nn	np	np	nn	np	np	nn	nn	nn	nn	nn	nn	np	np	np	nn	np	np	np	np	np	nn	nn	np	np	nn	np	nn	np	nn	nn	np	np
LG12_HB_254	F_0117252_L12_PA	LG12	<nnxnp>	{-1}	(nn,np)	np	np	nn	nn	np	np	np	np	nn	nn	nn	nn	np	np	nn	np	np	nn	nn	nn	nn	nn	nn	np	np	np	nn	np	np	np	np	np	nn	nn	np	np	nn	np	nn	np	nn	nn	np	np
LG12_HB_255	F_0117717_L12_PA	LG12	<lmxll>	{1-}	(ll,lm])	ll	lm	ll	ll	ll	ll	ll	lm	ll	ll	lm	lm	ll	lm	lm	lm	ll	ll	ll	ll	lm	ll	lm	ll	ll	lm	lm	ll	lm	ll	ll	lm	lm	ll	lm	ll	lm	lm	lm	lm	ll	lm	lm	lm
LG12_HB_256	F_0117757_L12_PA	LG12	<hkxhk>	{01}	(hh,hk,kk)	kk	hk	hk	hk	kk	kk	kk	hk	hk	hk	hh	hh	kk	kk	hh	hk	kk	hk	hk	hk	hh	hk	hh	kk	kk	hk	hh	kk	hk	kk	kk	hk	hh	hk	hk	kk	hh	hk	hh	hk	hk	hh	hk	hk
LG12_HB_256	F_0117741_L12_PA	LG12	<lmxll>	{1-}	(ll,lm])	ll	lm	ll	ll	ll	ll	ll	lm	ll	ll	lm	lm	ll	ll	lm	lm	ll	ll	ll	ll	lm	ll	lm	ll	ll	lm	lm	ll	lm	ll	ll	lm	lm	ll	lm	ll	lm	lm	lm	lm	ll	lm	lm	lm
LG12_HB_256	F_0117738_L12_PA	LG12	<nnxnp>	{-0}	(nn,np)	nn	nn	np	np	nn	nn	nn	nn	np	np	np	np	nn	nn	np	nn	nn	np	np	np	np	np	np	nn	nn	nn	np	nn	nn	nn	nn	nn	np	np	nn	nn	np	nn	np	nn	np	np	nn	nn
LG12_HB_256	F_0117748_L12_PA	LG12	<nnxnp>	{-1}	(nn,np)	np	np	nn	nn	np	np	np	np	nn	nn	nn	nn	np	np	nn	np	np	nn	nn	nn	nn	nn	nn	np	np	np	nn	np	np	np	np	np	nn	nn	np	np	nn	np	nn	np	nn	nn	np	np
LG12_HB_257	F_0118080_L12_PA	LG12	<hkxhk>	{10}	(hh,hk,kk)	hh	hk	hk	hk	hh	hh	hh	hk	hk	hk	kk	kk	hh	hh	kk	hk	hh	hk	hk	hk	kk	hk	kk	hh	hh	hk	kk	hh	hk	hh	hh	hk	kk	hk	hk	hh	kk	hk	kk	hk	hk	kk	hk	hk
LG12_HB_257	F_0118087_L12_PA	LG12	<nnxnp>	{-1}	(nn,np)	np	np	nn	nn	np	np	np	np	nn	nn	nn	nn	np	np	nn	np	np	nn	nn	nn	nn	nn	nn	np	np	np	nn	np	np	np	np	np	nn	nn	np	np	nn	np	nn	np	nn	nn	np	np
LG12_HB_257	F_0118091_L12_PA	LG12	<nnxnp>	{-1}	(nn,np)	np	np	nn	nn	np	np	np	np	nn	nn	nn	nn	np	np	nn	np	np	nn	nn	nn	nn	nn	nn	np	np	np	nn	np	np	np	np	np	nn	nn	np	np	nn	np	nn	np	nn	nn	np	np
LG12_HB_257	R_7044670_L12_PA	LG12	<nnxnp>	{-1}	(nn,np)	np	np	nn	nn	np	np	np	np	nn	nn	nn	nn	np	np	nn	np	np	nn	nn	nn	nn	nn	nn	np	np	np	nn	np	np	np	np	np	nn	nn	np	np	nn	np	nn	np	nn	nn	np	np
F_0118326_L12_PA	F_0118326_L12_PA	LG12	<nnxnp>	{-1}	(nn,np)	np	np	nn	nn	np	np	np	np	nn	nn	nn	nn	np	np	nn	np	np	nn	nn	nn	nn	nn	nn	np	np	np	nn	np	np	np	np	np	nn	nn	np	np	nn	np	nn	np	nn	nn	np	np
F_1109632_L13_73_3	F_1109632_L13_73_3	LG12	<nnxnp>	{-0}	(nn,np)	nn	np	np	np	np	np	nn	nn	nn	nn	np	np	np	np	np	nn	nn	np	nn	np	np	np	np	nn	nn	nn	np	nn	np	nn	np	np	np	np	np	nn	np	np	nn	nn	np	nn	np	nn
LG12_HB_259	F_0118484_L12_PA	LG12	<nnxnp>	{-0}	(nn,np)	nn	nn	np	np	nn	nn	nn	nn	np	np	np	np	nn	np	np	nn	nn	np	np	np	np	np	np	nn	nn	nn	np	nn	nn	nn	nn	nn	np	np	nn	nn	np	nn	np	nn	np	np	nn	nn
LG12_HB_2609_s91h3	F_1115969_L5_91_3	LG12	<lmxll>	{0-}	(ll,lm])	lm	ll	lm	ll	lm	lm	ll	ll	ll	lm	ll	ll	lm	lm	ll	ll	lm	lm	lm	ll	ll	lm	ll	lm	lm	ll	ll	lm	ll	lm	lm	ll	ll	lm	ll	lm	lm	ll	ll	lm	lm	ll	ll	ll
LG12_HB_2609_s91h3	F_1115970_L5_91_3	LG12	<lmxll>	{0-}	(ll,lm])	lm	ll	lm	ll	lm	lm	ll	ll	ll	lm	ll	ll	lm	lm	ll	ll	lm	lm	lm	ll	ll	lm	ll	lm	lm	ll	ll	lm	ll	lm	lm	ll	ll	lm	ll	lm	lm	ll	ll	lm	lm	ll	ll	ll
LG12_HB_2609_s91h3	F_1115961_L5_91_3	LG12	<lmxll>	{1-}	(ll,lm])	ll	lm	ll	lm	ll	ll	lm	lm	lm	ll	lm	lm	ll	ll	lm	lm	ll	ll	ll	lm	lm	ll	lm	ll	ll	lm	lm	ll	lm	ll	ll	lm	lm	ll	lm	ll	ll	lm	lm	ll	ll	lm	lm	lm
LG12_HB_261	F_0118958_L12_PA	LG12	<nnxnp>	{-0}	(nn,np)	nn	nn	np	np	nn	nn	nn	nn	np	np	np	np	nn	np	np	nn	nn	np	np	np	np	np	np	nn	nn	nn	np	nn	nn	nn	nn	nn	np	np	nn	nn	np	nn	np	nn	np	np	nn	nn
LG12_HB_263	F_0119340_L12_PA	LG12	<nnxnp>	{-1}	(nn,np)	np	np	nn	nn	np	np	np	np	nn	nn	nn	nn	np	nn	nn	np	np	nn	nn	nn	nn	nn	nn	np	np	np	nn	np	np	np	np	np	nn	nn	np	np	nn	np	nn	np	nn	nn	np	np
LG12_HB_263	F_0119348_L12_PA	LG12	<nnxnp>	{-0}	(nn,np)	nn	nn	np	np	nn	nn	nn	nn	np	np	np	np	nn	np	np	nn	nn	np	np	np	np	np	np	nn	nn	nn	np	nn	nn	nn	nn	nn	np	np	nn	nn	np	nn	np	nn	np	np	nn	nn
LG12_HB_263	F_0119353_L12_PA	LG12	<nnxnp>	{-0}	(nn,np)	nn	nn	np	np	nn	nn	nn	nn	np	np	np	np	nn	np	np	nn	nn	np	np	np	np	np	np	nn	nn	nn	np	nn	nn	nn	nn	nn	np	np	nn	nn	np	nn	np	nn	np	np	nn	nn
LG12_HB_263	F_0119366_L12_PA	LG12	<nnxnp>	{-1}	(nn,np)	np	np	nn	nn	np	np	np	np	nn	nn	nn	nn	np	nn	nn	np	np	nn	nn	nn	nn	nn	nn	np	np	np	nn	np	np	np	np	np	nn	nn	np	np	nn	np	nn	np	nn	nn	np	np
LG12_HB_263	R_8802561_L12_PA	LG12	<nnxnp>	{-0}	(nn,np)	nn	nn	np	np	nn	nn	nn	nn	np	np	np	np	nn	np	np	nn	nn	np	np	np	np	np	np	nn	nn	nn	np	nn	nn	nn	nn	nn	np	np	nn	nn	np	nn	np	nn	np	np	nn	nn
LG12_HB_263	R_8805420_L12_PA	LG12	<nnxnp>	{-0}	(nn,np)	nn	nn	np	np	nn	nn	nn	nn	np	np	np	np	nn	np	np	nn	nn	np	np	np	np	np	np	nn	nn	nn	np	nn	nn	nn	nn	nn	np	np	nn	nn	np	nn	np	nn	np	np	nn	nn
LG12_HB_263	R_8821550_L12_PA	LG12	<nnxnp>	{-1}	(nn,np)	np	np	nn	nn	np	np	np	np	nn	nn	nn	nn	np	nn	nn	np	np	nn	nn	nn	nn	nn	nn	np	np	np	nn	np	np	np	np	np	nn	nn	np	np	nn	np	nn	np	nn	nn	np	np
LG12_HB_265	F_0120078_L12_PA	LG12	<nnxnp>	{-0}	(nn,np)	nn	nn	np	np	nn	nn	nn	nn	nn	np	np	np	nn	np	np	nn	nn	np	np	np	np	np	np	nn	nn	nn	np	nn	np	nn	nn	nn	np	np	nn	nn	np	nn	np	nn	np	nn	nn	nn
LG12_HB_265	F_0120081_L12_PA	LG12	<nnxnp>	{-1}	(nn,np)	np	np	nn	nn	np	np	np	np	np	nn	nn	nn	np	nn	nn	np	np	nn	nn	nn	nn	nn	nn	np	np	np	nn	np	nn	np	np	np	nn	nn	np	np	nn	np	nn	np	nn	np	np	np
LG12_HB_265	F_0120082_L12_PA	LG12	<nnxnp>	{-0}	(nn,np)	nn	nn	np	np	nn	nn	nn	nn	nn	np	np	np	nn	np	np	nn	nn	np	np	np	np	np	np	nn	nn	nn	np	nn	np	nn	nn	nn	np	np	nn	nn	np	nn	np	nn	np	nn	nn	nn
LG12_HB_265	F_0120098_L12_PA	LG12	<nnxnp>	{-1}	(nn,np)	np	np	nn	nn	np	np	np	np	np	nn	nn	nn	np	nn	nn	np	np	nn	nn	nn	nn	nn	nn	np	np	np	nn	np	nn	np	np	np	nn	nn	np	np	nn	np	nn	np	nn	np	np	np
LG12_HB_265	R_9274031_L12_PA	LG12	<nnxnp>	{-1}	(nn,np)	np	np	nn	nn	np	np	np	np	np	nn	nn	nn	np	nn	nn	np	np	nn	nn	nn	nn	nn	nn	np	np	np	nn	np	nn	np	np	np	nn	nn	np	np	nn	np	nn	np	nn	np	np	np
LG12_HB_265.5	R_9330075_L12_PA	LG12	<nnxnp>	{-0}	(nn,np)	nn	nn	np	np	nn	nn	nn	nn	nn	np	np	np	nn	np	np	nn	nn	np	np	np	np	np	np	nn	nn	nn	np	nn	np	nn	nn	nn	np	np	nn	nn	np	nn	np	nn	np	nn	nn	nn
cF_0121066_L12_PA	F_0121066_L12_PA	LG12	<nnxnp>	{-0}	(nn,np)	nn	nn	np	nn	np	np	nn	nn	nn	nn	np	np	np	np	np	nn	nn	np	nn	np	np	np	np	np	nn	nn	np	nn	np	nn	np	np	np	np	np	nn	np	np	nn	nn	np	nn	np	nn
LG12_HB_268	GD_02814_L12_PA	LG12	<nnxnp>	{-1}	(nn,np)	np	nn	nn	nn	np	np	np	np	np	nn	nn	nn	np	nn	nn	np	np	nn	np	nn	nn	nn	nn	np	np	np	nn	np	nn	np	np	np	nn	nn	np	np	nn	np	nn	np	nn	np	np	np
LG12_HB_272	F_0122736_L12_PA	LG12	<nnxnp>	{-1}	(nn,np)	np	nn	nn	nn	np	np	np	np	np	nn	nn	nn	np	nn	nn	np	np	nn	np	nn	nn	nn	nn	np	np	np	nn	np	nn	np	np	np	nn	nn	np	np	nn	np	nn	np	nn	np	np	np
LG12_HB_274	F_0124073_L12_PA	LG12	<nnxnp>	{-1}	(nn,np)	np	np	nn	nn	np	np	np	np	np	nn	nn	nn	np	nn	nn	np	np	nn	np	nn	nn	nn	nn	np	np	np	nn	np	nn	np	np	np	nn	nn	np	np	nn	np	nn	np	nn	np	np	np
LG12_HB_274	F_0124091_L12_PA	LG12	<nnxnp>	{-0}	(nn,np)	nn	nn	np	np	nn	nn	nn	nn	nn	np	np	np	nn	np	np	nn	nn	np	nn	np	np	np	np	nn	nn	nn	np	nn	np	nn	nn	nn	np	np	nn	nn	np	nn	np	nn	np	nn	nn	nn
LG12_HB_276	F_0124583_L12_PA	LG12	<nnxnp>	{-1}	(nn,np)	np	nn	nn	nn	np	np	np	np	np	nn	nn	nn	np	nn	nn	np	np	nn	np	nn	nn	nn	nn	np	np	np	nn	np	nn	np	np	np	nn	nn	np	np	nn	np	nn	np	nn	np	np	np
LG12_HB_276	F_0124600_L12_PA	LG12	<nnxnp>	{-0}	(nn,np)	nn	np	np	np	nn	nn	nn	nn	nn	np	np	np	nn	np	np	nn	nn	np	nn	np	np	np	np	nn	nn	nn	np	nn	np	nn	nn	nn	np	np	nn	nn	np	nn	np	nn	np	nn	nn	nn
LG12_HB_276	F_0124614_L12_PA	LG12	<nnxnp>	{-0}	(nn,np)	nn	np	np	np	nn	nn	nn	nn	nn	np	np	np	nn	np	np	nn	nn	np	nn	np	np	np	np	nn	nn	nn	np	nn	np	nn	nn	nn	np	np	nn	nn	np	nn	np	nn	np	nn	nn	nn
LG12_HB_277	F_0124929_L12_PA	LG12	<nnxnp>	{-1}	(nn,np)	np	nn	nn	nn	np	np	np	np	np	nn	nn	nn	np	nn	nn	np	np	nn	np	nn	nn	nn	nn	np	np	np	nn	np	nn	np	np	np	nn	nn	np	np	nn	np	nn	np	nn	np	np	np
LG12_HB_277	F_0124935_L12_PA	LG12	<nnxnp>	{-1}	(nn,np)	np	nn	nn	nn	np	np	np	np	np	nn	nn	nn	np	nn	nn	np	np	nn	np	nn	nn	nn	nn	np	np	np	nn	np	nn	np	np	np	nn	nn	np	np	nn	np	nn	np	nn	np	np	np
LG12_HB_277	F_0124944_L12_PA	LG12	<nnxnp>	{-0}	(nn,np)	nn	np	np	np	nn	nn	nn	nn	nn	np	np	np	nn	np	np	nn	nn	np	nn	np	np	np	np	nn	nn	nn	np	nn	np	nn	nn	nn	np	np	nn	nn	np	nn	np	nn	np	nn	nn	nn
LG12_HB_278	F_0125385_L12_PA	LG12	<nnxnp>	{-1}	(nn,np)	np	nn	nn	nn	np	np	np	np	np	nn	nn	nn	np	nn	nn	np	np	nn	np	nn	nn	nn	nn	np	np	np	nn	np	nn	np	np	np	nn	nn	np	np	nn	np	nn	np	nn	np	np	np
LG12_HB_279	F_0125521_L12_PA	LG12	<nnxnp>	{-1}	(nn,np)	np	nn	nn	nn	np	np	np	np	np	nn	nn	nn	np	nn	nn	np	np	nn	np	nn	nn	nn	nn	np	np	np	nn	np	nn	np	np	np	nn	nn	np	np	nn	np	nn	np	nn	np	np	np
LG12_HB_279	F_0125525_L12_PA	LG12	<nnxnp>	{-1}	(nn,np)	np	nn	nn	nn	np	np	np	np	np	nn	nn	nn	np	nn	nn	np	np	nn	np	nn	nn	nn	nn	np	np	np	nn	np	nn	np	np	np	nn	nn	np	np	nn	np	nn	np	nn	np	np	np
LG12_HB_279	F_0125520_L12_PA	LG12	<nnxnp>	{-0}	(nn,np)	nn	np	np	np	nn	nn	nn	nn	nn	np	np	np	nn	np	np	nn	nn	np	nn	np	np	np	np	nn	nn	nn	np	nn	np	nn	nn	nn	np	np	nn	nn	np	nn	np	nn	np	nn	nn	nn
LG12_HB_281	F_0126149_L12_PA	LG12	<nnxnp>	{-1}	(nn,np)	np	nn	nn	nn	np	np	np	np	np	nn	nn	nn	np	nn	nn	np	np	nn	np	nn	nn	nn	nn	np	np	np	nn	np	nn	np	np	np	nn	nn	np	np	nn	np	nn	np	nn	np	np	np
LG12_HB_281	F_0126161_L12_PA	LG12	<nnxnp>	{-0}	(nn,np)	nn	np	np	np	nn	nn	nn	nn	nn	np	np	np	nn	np	np	nn	nn	np	nn	np	np	np	np	nn	nn	nn	np	nn	np	nn	nn	nn	np	np	nn	nn	np	nn	np	nn	np	nn	nn	nn
LG12_HB_284	F_0127617_L12_PA	LG12	<nnxnp>	{-1}	(nn,np)	np	nn	nn	nn	np	np	np	np	np	nn	nn	nn	np	nn	nn	np	np	nn	np	nn	nn	nn	nn	np	np	np	nn	np	nn	np	np	np	nn	nn	np	np	nn	np	nn	np	nn	np	np	np
LG12_HB_284	R_16317377_L12_PA	LG12	<nnxnp>	{-1}	(nn,np)	np	nn	nn	nn	np	np	np	np	np	nn	nn	nn	np	nn	nn	np	np	nn	np	nn	nn	nn	nn	np	np	np	nn	np	nn	np	np	np	nn	nn	np	np	nn	np	nn	np	nn	np	np	np
LG12_HB_284	F_0127615_L12_PA	LG12	<nnxnp>	{-0}	(nn,np)	nn	np	np	np	nn	nn	--	nn	nn	np	np	np	--	np	np	nn	nn	np	--	np	np	np	np	nn	nn	--	np	--	np	nn	nn	nn	--	np	--	nn	np	nn	np	--	np	nn	nn	np
LG12_HB_284.5	R_16355366_L12_PA	LG12	<nnxnp>	{-1}	(nn,np)	np	nn	nn	nn	np	np	np	np	np	nn	nn	nn	np	nn	nn	np	np	nn	np	nn	nn	nn	nn	np	np	np	nn	np	nn	np	np	np	nn	nn	np	np	nn	np	nn	np	nn	np	np	np
LG12_HB_284.5	R_16369231_L12_PA	LG12	<nnxnp>	{-1}	(nn,np)	np	nn	nn	nn	np	np	np	np	np	nn	nn	nn	np	nn	nn	np	np	nn	np	nn	nn	nn	nn	np	np	np	nn	np	nn	np	np	np	nn	nn	np	np	nn	np	nn	np	nn	np	np	np
LG12_HB_284.5	R_16343119_L12_PA	LG12	<nnxnp>	{-1}	(nn,np)	np	nn	--	nn	np	np	np	np	np	nn	nn	nn	np	nn	nn	np	np	nn	np	nn	nn	nn	nn	np	np	np	nn	np	nn	np	np	np	nn	nn	np	np	--	np	nn	--	--	np	np	np
LG12_HB_285	F_0128307_L12_PA	LG12	<nnxnp>	{-1}	(nn,np)	np	nn	nn	nn	np	np	np	np	np	nn	nn	nn	np	nn	nn	np	np	nn	np	nn	nn	nn	nn	np	np	np	nn	np	nn	np	np	np	nn	nn	np	np	nn	np	nn	np	nn	np	np	np
LG12_HB_285	F_0128313_L12_PA	LG12	<nnxnp>	{-1}	(nn,np)	np	nn	nn	nn	np	np	np	np	np	nn	nn	nn	np	nn	nn	np	np	nn	np	nn	nn	nn	nn	np	np	np	nn	np	nn	np	np	np	nn	nn	np	np	nn	np	nn	np	nn	np	np	np
LG12_HB_285	F_0128358_L12_PA	LG12	<nnxnp>	{-1}	(nn,np)	np	nn	nn	nn	np	np	np	np	np	nn	nn	nn	np	nn	nn	np	np	nn	np	nn	nn	nn	nn	np	np	np	nn	np	nn	np	np	np	nn	nn	np	np	nn	np	nn	np	nn	np	np	np
LG12_HB_286	F_0128827_L12_PA	LG12	<nnxnp>	{-0}	(nn,np)	nn	np	np	np	nn	np	nn	nn	nn	np	np	np	nn	np	np	nn	nn	np	nn	np	np	np	np	nn	nn	nn	np	nn	np	nn	nn	nn	np	np	nn	nn	np	nn	np	nn	np	nn	nn	nn
LG12_HB_286	F_0128851_L12_PA	LG12	<nnxnp>	{-0}	(nn,np)	nn	np	np	np	nn	np	nn	nn	nn	np	np	np	nn	np	np	nn	nn	np	nn	np	np	np	np	nn	nn	nn	np	nn	np	nn	nn	nn	np	np	nn	nn	np	nn	np	nn	np	nn	nn	nn
LG12_HB_287	F_0129370_L12_PA	LG12	<nnxnp>	{-0}	(nn,np)	nn	np	np	np	nn	np	nn	nn	nn	np	np	np	nn	np	np	nn	nn	np	nn	np	np	np	np	nn	nn	nn	np	nn	np	nn	nn	nn	np	np	nn	nn	np	nn	np	nn	np	nn	nn	nn
LG12_HB_287	F_0129371_L12_PA	LG12	<nnxnp>	{-0}	(nn,np)	nn	np	np	np	nn	np	nn	nn	nn	np	np	np	nn	np	np	nn	nn	np	nn	np	np	np	np	nn	nn	nn	np	nn	np	nn	nn	nn	np	np	nn	nn	np	nn	np	nn	np	nn	nn	nn
LG12_HB_287	F_0129376_L12_PA	LG12	<nnxnp>	{-1}	(nn,np)	np	nn	nn	nn	np	nn	np	np	np	nn	nn	nn	np	nn	nn	np	np	nn	np	nn	nn	nn	nn	np	np	np	nn	np	nn	np	np	np	nn	nn	np	np	nn	np	nn	np	nn	np	np	np
LG12_HB_287	F_0129398_L12_PA	LG12	<nnxnp>	{-0}	(nn,np)	nn	np	np	np	nn	np	nn	nn	nn	np	np	np	nn	np	np	nn	nn	np	nn	np	np	np	np	nn	nn	nn	np	nn	np	nn	nn	nn	np	np	nn	nn	np	nn	np	nn	np	nn	nn	nn
LG12_HB_287	R_17312775_L12_PA	LG12	<nnxnp>	{-0}	(nn,np)	nn	np	np	np	nn	np	nn	nn	nn	np	np	np	nn	np	np	nn	nn	np	nn	np	np	np	np	nn	nn	nn	np	nn	np	nn	nn	nn	np	np	nn	nn	np	nn	np	nn	np	nn	nn	nn
R_17368072_L12_PA	R_17368072_L12_PA	LG12	<nnxnp>	{-0}	(nn,np)	nn	np	np	np	nn	np	nn	nn	nn	np	np	np	nn	np	np	nn	nn	np	nn	np	np	np	np	nn	nn	nn	np	nn	np	nn	nn	nn	np	np	nn	nn	np	nn	np	nn	np	nn	nn	nn
LG12_HB_288	F_0130114_L12_PA	LG12	<nnxnp>	{-0}	(nn,np)	nn	np	np	np	nn	np	nn	nn	nn	np	np	np	nn	np	np	nn	nn	np	nn	np	np	np	np	nn	nn	nn	np	nn	np	nn	nn	nn	np	np	nn	nn	np	nn	np	nn	np	nn	nn	nn
LG12_HB_288	F_0130131_L12_PA	LG12	<nnxnp>	{-0}	(nn,np)	nn	np	np	np	nn	np	nn	nn	nn	np	np	np	nn	np	np	nn	nn	np	nn	np	np	np	np	nn	nn	nn	np	nn	np	nn	nn	nn	np	np	nn	nn	np	nn	np	nn	np	nn	nn	nn
LG12_HB_288	F_0130143_L12_PA	LG12	<nnxnp>	{-0}	(nn,np)	nn	np	np	np	nn	np	nn	nn	nn	np	np	np	nn	np	np	nn	nn	np	nn	np	np	np	np	nn	nn	nn	np	nn	np	nn	nn	nn	np	np	nn	nn	np	nn	np	nn	np	nn	nn	nn
LG12_HB_289	F_0130417_L12_PA	LG12	<nnxnp>	{-1}	(nn,np)	np	nn	nn	nn	np	nn	np	np	np	nn	nn	nn	np	nn	nn	np	np	nn	np	nn	nn	nn	nn	np	np	np	nn	np	nn	np	np	np	nn	nn	np	np	nn	np	nn	np	nn	np	np	np
LG12_HB_290	F_0130990_L12_PA	LG12	<nnxnp>	{-1}	(nn,np)	np	nn	nn	nn	np	nn	np	np	np	nn	nn	nn	np	nn	nn	np	np	nn	np	nn	nn	nn	nn	np	np	np	nn	np	nn	np	np	np	nn	nn	np	np	nn	np	nn	np	nn	np	np	np
LG12_HB_290	F_0130996_L12_PA	LG12	<nnxnp>	{-1}	(nn,np)	np	nn	nn	nn	np	nn	np	np	np	nn	nn	nn	np	nn	nn	np	np	nn	np	nn	nn	nn	nn	np	np	np	nn	np	nn	np	np	np	nn	nn	np	np	nn	np	nn	np	nn	np	np	np
LG12_HB_291	F_0131435_L12_PA	LG12	<lmxll>	{0-}	(ll,lm])	lm	ll	lm	lm	lm	lm	lm	ll	lm	lm	ll	ll	lm	lm	ll	ll	lm	lm	lm	lm	ll	lm	ll	lm	lm	ll	ll	lm	ll	lm	lm	ll	ll	lm	ll	lm	ll	ll	ll	ll	lm	ll	ll	ll
GD_01555_L12_PA	GD_01555_L12_PA	LG12	<lmxll>	{1-}	(ll,lm])	ll	lm	ll	ll	ll	ll	ll	lm	ll	ll	lm	lm	ll	ll	lm	lm	ll	ll	ll	ll	lm	ll	lm	ll	ll	lm	lm	ll	lm	ll	ll	lm	lm	ll	lm	ll	lm	lm	lm	lm	ll	lm	lm	lm
LG12_HB_292	R_19224299_L12_PA	LG12	<hkxhk>	{00}	(hh,hk,kk)	hk	hk	kk	kk	hk	kk	hk	hh	hk	kk	hk	hk	hk	kk	hk	hh	hk	kk	hk	kk	hk	kk	hk	hk	hk	hh	hk	hk	hk	hk	hk	hh	hk	kk	hh	hk	hk	hh	hk	hh	kk	hh	hh	hh
LG12_HB_292	F_0131929_L12_PA	LG12	<nnxnp>	{-1}	(nn,np)	np	nn	nn	nn	np	nn	np	np	np	nn	nn	nn	np	nn	nn	np	np	nn	np	nn	nn	nn	nn	np	np	np	nn	np	nn	np	np	np	nn	nn	np	np	nn	np	nn	np	nn	np	np	np
LG12_HB_292	F_0131938_L12_PA	LG12	<nnxnp>	{-1}	(nn,np)	np	nn	nn	nn	np	nn	np	np	np	nn	nn	nn	np	nn	nn	np	np	nn	np	nn	nn	nn	nn	np	np	np	nn	np	nn	np	np	np	nn	nn	np	np	nn	np	nn	np	nn	np	np	np
LG12_HB_292	F_0131933_L12_PA	LG12	<lmxll>	{1-}	(ll,lm])	ll	lm	ll	ll	ll	ll	ll	lm	ll	ll	lm	lm	ll	ll	lm	lm	ll	ll	ll	ll	lm	ll	lm	ll	ll	lm	lm	ll	lm	ll	ll	lm	lm	ll	lm	ll	lm	lm	lm	lm	ll	lm	lm	lm
LG12_HB_292	F_0131936_L12_PA	LG12	<lmxll>	{1-}	(ll,lm])	ll	lm	ll	ll	ll	ll	ll	lm	ll	ll	lm	lm	ll	ll	lm	lm	ll	ll	ll	ll	lm	ll	lm	ll	ll	lm	lm	ll	lm	ll	ll	lm	lm	ll	lm	ll	lm	lm	lm	lm	ll	lm	lm	lm
LG12_HB_292.5	R_19244913_L12_PA	LG12	<nnxnp>	{-1}	(nn,np)	np	nn	nn	nn	np	nn	np	np	np	nn	nn	nn	np	nn	nn	np	np	nn	np	nn	nn	nn	nn	np	np	np	nn	np	nn	np	np	np	nn	nn	np	np	nn	np	nn	np	nn	np	np	np
LG12_HB_293.5	R_21195004_L12_PA	LG12	<lmxll>	{0-}	(ll,lm])	lm	ll	lm	lm	lm	lm	lm	ll	lm	lm	ll	ll	lm	lm	ll	ll	lm	lm	lm	ll	ll	lm	ll	lm	lm	ll	ll	lm	ll	lm	lm	ll	ll	lm	ll	lm	ll	ll	ll	ll	lm	ll	ll	ll
LG12_HB_296	F_0133548_L12_PA	LG12	<lmxll>	{1-}	(ll,lm])	ll	lm	ll	ll	ll	ll	ll	lm	ll	ll	lm	lm	ll	ll	lm	lm	ll	ll	ll	ll	lm	ll	lm	ll	ll	lm	lm	ll	lm	ll	ll	lm	lm	ll	lm	ll	lm	lm	lm	lm	ll	lm	lm	lm
LG12_HB_296	F_0133559_L12_PA	LG12	<lmxll>	{1-}	(ll,lm])	ll	lm	ll	ll	ll	ll	ll	lm	ll	ll	lm	lm	ll	ll	lm	lm	ll	ll	ll	ll	lm	ll	lm	ll	ll	lm	lm	ll	lm	ll	ll	lm	lm	ll	lm	ll	lm	lm	lm	lm	ll	lm	lm	lm
LG12_HB_296	R_20525005_L12_PA	LG12	<lmxll>	{1-}	(ll,lm])	ll	lm	ll	ll	ll	ll	ll	lm	ll	ll	lm	lm	ll	ll	lm	lm	ll	ll	ll	ll	lm	ll	lm	ll	ll	lm	lm	ll	lm	ll	ll	lm	lm	ll	lm	ll	lm	lm	lm	lm	ll	lm	lm	lm
LG12_HB_297	F_0133829_L12_PA	LG12	<lmxll>	{0-}	(ll,lm])	--	ll	lm	lm	--	lm	--	ll	--	lm	ll	ll	--	lm	ll	ll	--	lm	--	ll	ll	lm	ll	--	--	ll	ll	--	ll	--	--	ll	ll	lm	ll	--	ll	ll	ll	ll	lm	ll	ll	ll
LG12_HB_297	F_0133816_L12_PA	LG12	<lmxll>	{0-}	(ll,lm])	lm	ll	lm	lm	lm	lm	lm	ll	lm	lm	ll	ll	lm	lm	ll	ll	lm	lm	lm	ll	ll	lm	ll	lm	lm	ll	ll	lm	ll	lm	lm	ll	ll	lm	ll	lm	ll	ll	ll	ll	lm	ll	ll	ll
LG12_HB_297	F_0133817_L12_PA	LG12	<lmxll>	{0-}	(ll,lm])	lm	ll	lm	lm	lm	lm	lm	ll	lm	lm	ll	ll	lm	lm	ll	ll	lm	lm	lm	ll	ll	lm	ll	lm	lm	ll	ll	lm	ll	lm	lm	ll	ll	lm	ll	lm	ll	ll	ll	ll	lm	ll	ll	ll
LG12_HB_297	F_0133818_L12_PA	LG12	<lmxll>	{0-}	(ll,lm])	lm	ll	lm	lm	lm	lm	lm	ll	lm	lm	ll	ll	lm	lm	ll	ll	lm	lm	lm	ll	ll	lm	ll	lm	lm	ll	ll	lm	ll	lm	lm	ll	ll	lm	ll	lm	ll	ll	ll	ll	lm	ll	ll	ll
LG12_HB_297	F_0133819_L12_PA	LG12	<lmxll>	{0-}	(ll,lm])	lm	ll	lm	lm	lm	lm	lm	ll	lm	lm	ll	ll	lm	lm	ll	ll	lm	lm	lm	ll	ll	lm	ll	lm	lm	ll	ll	lm	ll	lm	lm	ll	ll	lm	ll	lm	ll	ll	ll	ll	lm	ll	ll	ll
LG12_HB_297	F_0133826_L12_PA	LG12	<lmxll>	{1-}	(ll,lm])	ll	lm	ll	ll	ll	ll	ll	lm	ll	ll	lm	lm	ll	ll	lm	lm	ll	ll	ll	lm	lm	ll	lm	ll	ll	lm	lm	ll	lm	ll	ll	lm	lm	ll	lm	ll	lm	lm	lm	lm	ll	lm	lm	lm
LG12_HB_297	R_21248954_L12_PA	LG12	<lmxll>	{1-}	(ll,lm])	ll	lm	ll	ll	ll	ll	ll	lm	ll	ll	lm	lm	ll	ll	lm	lm	ll	ll	ll	lm	lm	ll	lm	ll	ll	lm	lm	ll	lm	ll	ll	lm	lm	ll	lm	ll	lm	lm	lm	lm	ll	lm	lm	lm
LG12_HB_297	R_21264640_L12_PA	LG12	<lmxll>	{0-}	(ll,lm])	lm	ll	lm	lm	lm	lm	lm	ll	lm	lm	ll	ll	lm	lm	ll	ll	lm	lm	lm	ll	ll	lm	ll	lm	lm	ll	ll	lm	ll	lm	lm	ll	ll	lm	ll	lm	ll	ll	ll	ll	lm	ll	ll	ll
LG12_HB_297	F_0133815_L12_PA	LG12	<hkxhk>	{11}	(hh,hk,kk)	hk	hk	hh	hh	hk	hh	hk	kk	hk	hh	hk	hk	hk	hh	hk	kk	hk	hh	hk	hk	hk	hh	hk	hk	hk	kk	hk	hk	hk	hk	hk	kk	hk	hh	kk	hk	hk	kk	kk	kk	hh	kk	kk	kk
LG12_HB_300	F_0134629_L12_PA	LG12	<nnxnp>	{-1}	(nn,np)	np	nn	nn	nn	np	nn	np	np	np	nn	nn	nn	np	nn	nn	np	np	nn	np	nn	nn	nn	nn	np	np	np	nn	np	nn	np	np	nn	nn	nn	np	np	nn	np	np	np	nn	np	np	np
LG12_HB_300	F_0134639_L12_PA	LG12	<nnxnp>	{-0}	(nn,np)	nn	np	np	np	nn	np	nn	nn	nn	np	np	np	nn	np	np	nn	nn	np	nn	np	np	np	np	nn	nn	nn	np	nn	np	nn	nn	np	np	np	nn	nn	np	nn	nn	nn	np	nn	nn	nn
LG12_HB_300	F_0134656_L12_PA	LG12	<nnxnp>	{-0}	(nn,np)	nn	np	np	np	nn	np	nn	nn	nn	np	np	np	nn	np	np	nn	nn	np	nn	np	np	np	np	nn	nn	nn	np	nn	np	nn	nn	np	np	np	nn	nn	np	nn	nn	nn	np	nn	nn	nn
LG12_HB_301	F_0134946_L12_PA	LG12	<lmxll>	{0-}	(ll,lm])	lm	ll	lm	lm	lm	lm	lm	ll	lm	lm	ll	ll	lm	ll	ll	ll	lm	lm	lm	lm	ll	lm	ll	lm	lm	ll	ll	lm	ll	lm	lm	ll	ll	lm	ll	lm	ll	ll	ll	ll	lm	ll	ll	ll
LG12_HB_301	F_0134989_L12_PA	LG12	<nnxnp>	{-0}	(nn,np)	nn	nn	np	np	nn	nn	nn	nn	np	np	np	np	nn	nn	np	nn	nn	np	np	np	np	np	np	nn	nn	nn	np	nn	nn	nn	nn	nn	np	np	nn	nn	np	nn	np	nn	np	np	nn	nn
LG12_HB_301	F_0134949_L12_PA	LG12	<lmxll>	{1-}	(ll,lm])	ll	lm	ll	ll	ll	ll	ll	lm	ll	ll	lm	lm	ll	lm	lm	lm	ll	ll	ll	ll	lm	ll	lm	ll	ll	lm	lm	ll	lm	ll	ll	lm	lm	ll	lm	ll	lm	lm	lm	lm	ll	lm	lm	lm
LG12_HB_302	F_0135153_L12_PA	LG12	<hkxhk>	{10}	(hh,hk,kk)	hh	kk	hk	hk	hh	hk	hk	hk	hh	hk	kk	kk	hh	hk	kk	hk	hh	hk	hh	kk	kk	hk	kk	hh	hh	hk	kk	hh	kk	hh	hh	kk	kk	hk	hk	hh	kk	hk	hk	hk	hk	hk	hk	hk
LG12_HB_302	R_22654900_L12_PA	LG12	<lmxll>	{0-}	(ll,lm])	lm	ll	lm	lm	lm	lm	ll	ll	lm	lm	ll	ll	lm	lm	ll	ll	lm	lm	lm	ll	ll	lm	ll	lm	lm	ll	ll	lm	ll	lm	lm	ll	ll	lm	ll	lm	ll	ll	ll	ll	lm	ll	ll	ll
LG12_HB_302	F_0135158_L12_PA	LG12	<nnxnp>	{-0}	(nn,np)	nn	np	np	np	nn	np	nn	nn	nn	np	np	np	nn	np	np	nn	nn	np	nn	np	np	np	np	nn	nn	nn	np	nn	np	nn	nn	np	np	np	nn	nn	np	nn	nn	nn	np	nn	nn	nn
LG12_HB_302	F_0135161_L12_PA	LG12	<nnxnp>	{-0}	(nn,np)	nn	np	np	np	nn	np	nn	nn	nn	np	np	np	nn	np	np	nn	nn	np	nn	np	np	np	np	nn	nn	nn	np	nn	np	nn	nn	np	np	np	nn	nn	np	nn	nn	nn	np	nn	nn	nn
LG12_HB_302.5	GD_00314_L12_PA	LG12	<lmxll>	{1-}	(ll,lm])	ll	lm	ll	ll	ll	ll	lm	lm	ll	ll	lm	lm	ll	ll	lm	lm	ll	ll	ll	lm	lm	ll	lm	ll	ll	lm	lm	ll	lm	ll	ll	lm	lm	ll	lm	ll	lm	lm	lm	lm	ll	lm	lm	lm
LG12_HB_302.5	GD_01150_L12_PA	LG12	<lmxll>	{1-}	(ll,lm])	ll	lm	ll	ll	ll	ll	lm	lm	ll	ll	lm	lm	ll	ll	lm	lm	ll	ll	ll	lm	lm	ll	lm	ll	ll	lm	lm	ll	lm	ll	ll	lm	lm	ll	lm	ll	lm	lm	lm	lm	ll	lm	lm	lm
LG12_HB_303	F_0135448_L12_PA	LG12	<lmxll>	{0-}	(ll,lm])	lm	ll	lm	lm	lm	lm	ll	ll	lm	lm	ll	ll	lm	lm	ll	ll	lm	lm	lm	ll	ll	lm	ll	lm	lm	ll	ll	lm	ll	lm	lm	ll	ll	lm	ll	lm	ll	ll	ll	ll	lm	ll	ll	ll
LG12_HB_303	F_0135452_L12_PA	LG12	<nnxnp>	{-0}	(nn,np)	nn	np	np	np	nn	np	nn	nn	nn	np	np	np	nn	np	np	nn	nn	np	nn	np	np	np	np	nn	nn	nn	np	nn	np	nn	nn	np	np	np	nn	nn	np	nn	nn	nn	np	nn	nn	nn
LG12_HB_303	F_0135471_L12_PA	LG12	<nnxnp>	{-0}	(nn,np)	nn	np	np	np	nn	np	nn	nn	nn	np	np	np	nn	np	np	nn	nn	np	nn	np	np	np	np	nn	nn	nn	np	nn	np	nn	nn	np	np	np	nn	nn	np	nn	nn	nn	np	nn	nn	nn
LG12_HB_304	F_0135596_L12_PA	LG12	<hkxhk>	{00}	(hh,hk,kk)	hk	hk	kk	kk	hk	kk	hh	hh	hk	kk	hk	hk	hk	kk	hk	hh	hk	kk	hk	hk	hk	kk	hk	hk	hk	hh	hk	hk	hk	hk	hk	hk	hk	kk	hh	hk	hk	hk	hh	hh	kk	hh	hh	hh
LG12_HB_304	F_0135603_L12_PA	LG12	<hkxhk>	{00}	(hh,hk,kk)	hk	hk	kk	kk	hk	kk	hh	hh	hk	kk	hk	hk	hk	kk	hk	hh	hk	kk	hk	hk	hk	kk	hk	hk	hk	hh	hk	hk	hk	hk	hk	hk	hk	kk	hh	hk	hk	hk	hh	hh	kk	hh	hh	hh
LG12_HB_304	F_0135585_L12_PA	LG12	<lmxll>	{1-}	(ll,lm])	ll	lm	ll	ll	ll	ll	lm	lm	ll	ll	lm	lm	ll	ll	lm	lm	ll	ll	ll	lm	lm	ll	lm	ll	ll	lm	lm	ll	lm	ll	ll	lm	lm	ll	lm	ll	lm	lm	lm	lm	ll	lm	lm	lm
LG12_HB_304	F_0135594_L12_PA	LG12	<lmxll>	{0-}	(ll,lm])	lm	ll	lm	lm	lm	lm	ll	ll	lm	lm	ll	ll	lm	lm	ll	ll	lm	lm	lm	ll	ll	lm	ll	lm	lm	ll	ll	lm	ll	lm	lm	ll	ll	lm	ll	lm	ll	ll	ll	ll	lm	ll	ll	ll
LG12_HB_304	F_0135600_L12_PA	LG12	<lmxll>	{1-}	(ll,lm])	ll	lm	ll	ll	ll	ll	lm	lm	ll	ll	lm	lm	ll	ll	lm	lm	ll	ll	ll	lm	lm	ll	lm	ll	ll	lm	lm	ll	lm	ll	ll	lm	lm	ll	lm	ll	lm	lm	lm	lm	ll	lm	lm	lm
LG12_HB_304	F_0135591_L12_PA	LG12	<nnxnp>	{-0}	(nn,np)	nn	np	np	np	nn	np	nn	nn	nn	np	np	np	nn	np	np	nn	nn	np	nn	np	np	np	np	nn	nn	nn	np	nn	np	nn	nn	np	np	np	nn	nn	np	np	nn	nn	np	nn	nn	nn
LG12_HB_304	F_0135604_L12_PA	LG12	<nnxnp>	{-0}	(nn,np)	nn	np	np	np	nn	np	nn	nn	nn	np	np	np	nn	np	np	nn	nn	np	nn	np	np	np	np	nn	nn	nn	np	nn	np	nn	nn	np	np	np	nn	nn	np	np	nn	nn	np	nn	nn	nn
LG12_HB_304.5	R_23400893_L12_PA	LG12	<nnxnp>	{-1}	(nn,np)	np	nn	nn	nn	np	nn	np	np	np	nn	nn	nn	np	nn	nn	np	np	nn	np	nn	nn	nn	nn	np	np	np	nn	np	nn	np	np	nn	nn	nn	np	np	nn	nn	np	np	nn	np	np	np
LG12_HB_306	F_0136418_L12_PA	LG12	<lmxll>	{1-}	(ll,lm])	ll	lm	ll	ll	ll	ll	lm	lm	lm	ll	lm	lm	ll	ll	lm	lm	ll	ll	ll	lm	lm	ll	lm	ll	ll	lm	lm	ll	lm	ll	ll	lm	lm	ll	lm	ll	lm	lm	lm	lm	ll	lm	lm	lm
LG12_HB_306	F_0136419_L12_PA	LG12	<lmxll>	{1-}	(ll,lm])	ll	lm	ll	ll	ll	ll	lm	lm	lm	ll	lm	lm	ll	ll	lm	lm	ll	ll	ll	lm	lm	ll	lm	ll	ll	lm	lm	ll	lm	ll	ll	lm	lm	ll	lm	ll	lm	lm	lm	lm	ll	lm	lm	lm
LG12_HB_306	F_0136421_L12_PA	LG12	<lmxll>	{1-}	(ll,lm])	ll	lm	ll	ll	ll	ll	lm	lm	lm	ll	lm	lm	ll	ll	lm	lm	ll	ll	ll	lm	lm	ll	lm	ll	ll	lm	lm	ll	lm	ll	ll	lm	lm	ll	lm	ll	lm	lm	lm	lm	ll	lm	lm	lm
LG12_HB_306	GD_01798_L12_PA	LG12	<lmxll>	{1-}	(ll,lm])	ll	lm	ll	ll	ll	ll	lm	lm	lm	ll	lm	lm	ll	ll	lm	lm	ll	ll	ll	lm	lm	ll	lm	ll	ll	lm	lm	ll	lm	ll	ll	lm	lm	ll	lm	ll	lm	lm	lm	lm	ll	lm	lm	lm
LG12_HB_306	R_24006092_L12_PA	LG12	<lmxll>	{0-}	(ll,lm])	lm	ll	lm	lm	lm	lm	ll	ll	ll	lm	ll	ll	lm	lm	ll	ll	lm	lm	lm	ll	ll	lm	ll	lm	lm	ll	ll	lm	ll	lm	lm	ll	ll	lm	ll	lm	ll	ll	ll	ll	lm	ll	ll	ll
LG12_HB_307	F_0137082_L12_PA	LG12	<lmxll>	{0-}	(ll,lm])	lm	ll	lm	lm	lm	lm	ll	ll	ll	lm	ll	ll	lm	lm	ll	ll	lm	lm	lm	ll	ll	lm	ll	lm	lm	ll	ll	lm	ll	lm	lm	ll	ll	lm	ll	lm	ll	ll	ll	ll	lm	ll	ll	ll
LG12_HB_307	F_0137109_L12_PA	LG12	<lmxll>	{1-}	(ll,lm])	ll	lm	ll	ll	ll	ll	lm	lm	lm	ll	lm	lm	ll	ll	lm	lm	ll	ll	ll	lm	lm	ll	lm	ll	ll	lm	lm	ll	lm	ll	ll	lm	lm	ll	lm	ll	lm	lm	lm	lm	ll	lm	lm	lm
LG12_HB_307	F_0137091_L12_PA	LG12	<nnxnp>	{-0}	(nn,np)	nn	np	np	np	nn	np	nn	nn	nn	np	np	np	nn	np	np	nn	nn	np	nn	np	np	np	np	nn	nn	nn	np	nn	np	nn	nn	np	np	np	nn	nn	np	np	nn	nn	np	nn	np	nn
LG12_HB_307	F_0137102_L12_PA	LG12	<nnxnp>	{-0}	(nn,np)	nn	np	np	np	nn	np	nn	nn	nn	np	np	np	nn	np	np	nn	nn	np	nn	np	np	np	np	nn	nn	nn	np	nn	np	nn	nn	np	np	np	nn	nn	np	np	nn	nn	np	nn	np	nn
LG12_HB_307	F_0137116_L12_PA	LG12	<nnxnp>	{-0}	(nn,np)	nn	np	np	np	nn	np	nn	nn	nn	np	np	np	nn	np	np	nn	nn	np	nn	np	np	np	np	nn	nn	nn	np	nn	np	nn	nn	np	np	np	nn	nn	np	np	nn	nn	np	nn	np	nn
LG12_HB_314	F_0139780_L12_PA	LG12	<hkxhk>	{00}	(hh,hk,kk)	hk	hk	kk	kk	hk	kk	hh	hh	hh	kk	hk	hk	hk	kk	hk	hh	hk	kk	hk	hk	hk	kk	hk	hk	hk	hh	hk	hk	hk	hk	hk	hk	hk	kk	hh	hk	hk	hk	hh	hh	kk	hh	hk	hh
LG12_HB_314	F_0139763_L12_PA	LG12	<lmxll>	{1-}	(ll,lm])	ll	lm	ll	ll	ll	ll	lm	lm	lm	ll	lm	lm	ll	ll	lm	lm	ll	ll	ll	lm	lm	ll	lm	ll	ll	lm	lm	ll	lm	ll	ll	lm	lm	ll	lm	ll	lm	lm	lm	lm	ll	lm	lm	lm
LG12_HB_314	F_0139788_L12_PA	LG12	<nnxnp>	{-0}	(nn,np)	nn	np	np	np	nn	np	nn	nn	nn	np	np	np	nn	np	np	nn	nn	np	nn	np	np	np	np	nn	nn	nn	np	nn	np	nn	nn	np	np	np	nn	nn	np	np	nn	nn	np	nn	np	nn
F_0140326_L12_PA	F_0140326_L12_PA	LG12	<lmxll>	{1-}	(ll,lm])	ll	lm	ll	ll	ll	ll	lm	lm	lm	ll	lm	lm	ll	ll	lm	lm	ll	ll	ll	lm	lm	ll	lm	ll	ll	lm	lm	ll	lm	ll	ll	lm	lm	ll	lm	ll	ll	lm	lm	lm	ll	lm	lm	lm
LG12_HB_316	F_0140796_L12_PA	LG12	<lmxll>	{1-}	(ll,lm])	ll	lm	ll	lm	ll	ll	lm	lm	lm	ll	lm	lm	ll	ll	lm	lm	ll	ll	ll	lm	lm	ll	lm	ll	ll	lm	lm	ll	lm	ll	ll	lm	lm	ll	lm	ll	ll	lm	lm	lm	ll	lm	lm	lm
LG12_HB_316	F_0140808_L12_PA	LG12	<lmxll>	{1-}	(ll,lm])	ll	lm	ll	lm	ll	ll	lm	lm	lm	ll	lm	lm	ll	ll	lm	lm	ll	ll	ll	lm	lm	ll	lm	ll	ll	lm	lm	ll	lm	ll	ll	lm	lm	ll	lm	ll	ll	lm	lm	lm	ll	lm	lm	lm
LG12_HB_316	R_27155494_L12_PA	LG12	<lmxll>	{1-}	(ll,lm])	ll	lm	ll	lm	ll	ll	lm	lm	lm	ll	lm	lm	ll	ll	lm	lm	ll	ll	ll	lm	lm	ll	lm	ll	ll	lm	lm	ll	lm	ll	ll	lm	lm	ll	lm	ll	ll	lm	lm	lm	ll	lm	lm	lm
LG12_HB_316	R_27168371_L12_PA	LG12	<lmxll>	{0-}	(ll,lm])	lm	ll	lm	ll	lm	lm	ll	ll	ll	lm	ll	ll	lm	lm	ll	ll	lm	lm	lm	ll	ll	lm	ll	lm	lm	ll	ll	lm	ll	lm	lm	ll	ll	lm	ll	lm	lm	ll	ll	ll	lm	ll	ll	ll
LG12_HB_316	F_0140805_L12_PA	LG12	<hkxhk>	{00}	(hh,hk,kk)	hk	hk	kk	hk	hk	kk	hh	hh	hh	kk	hk	hk	hk	kk	hk	hh	hk	kk	hk	hk	hk	kk	hk	hk	hk	hh	hk	hk	hk	hk	kk	hk	hk	kk	hh	hk	kk	hk	hh	hh	kk	hh	hk	hh
LG12_HB_316	F_0140797_L12_PA	LG12	<nnxnp>	{-0}	(nn,np)	nn	np	np	np	nn	np	nn	nn	nn	np	np	np	nn	np	np	nn	nn	np	nn	np	np	np	np	nn	nn	nn	np	nn	np	nn	np	np	np	np	nn	nn	np	np	nn	nn	np	nn	np	nn
LG12_HB_317	F_0140968_L12_PA	LG12	<lmxll>	{1-}	(ll,lm])	ll	lm	ll	lm	ll	ll	lm	lm	lm	ll	lm	lm	ll	ll	lm	lm	ll	ll	ll	lm	lm	ll	lm	ll	ll	lm	lm	ll	lm	ll	ll	lm	lm	ll	lm	ll	ll	lm	lm	lm	ll	lm	lm	lm
LG12_HB_317	F_0140970_L12_PA	LG12	<lmxll>	{0-}	(ll,lm])	lm	ll	lm	ll	lm	lm	ll	ll	ll	lm	ll	ll	lm	lm	ll	ll	lm	lm	lm	ll	ll	lm	ll	lm	lm	ll	ll	lm	ll	lm	lm	ll	ll	lm	ll	lm	lm	ll	ll	ll	lm	ll	ll	ll
LG12_HB_318	F_0141244_L12_PA	LG12	<lmxll>	{1-}	(ll,lm])	ll	lm	ll	lm	ll	ll	lm	lm	lm	ll	lm	lm	ll	ll	lm	lm	ll	ll	ll	lm	lm	ll	lm	ll	ll	lm	lm	ll	lm	ll	ll	lm	lm	ll	lm	ll	ll	lm	lm	lm	ll	lm	lm	lm
LG12_HB_318	F_0141245_L12_PA	LG12	<lmxll>	{1-}	(ll,lm])	ll	lm	ll	lm	ll	ll	lm	lm	lm	ll	lm	lm	ll	ll	lm	lm	ll	ll	ll	lm	lm	ll	lm	ll	ll	lm	lm	ll	lm	ll	ll	lm	lm	ll	lm	ll	ll	lm	lm	lm	ll	lm	lm	lm
LG12_HB_318	R_27689885_L12_PA	LG12	<lmxll>	{1-}	(ll,lm])	ll	lm	ll	lm	ll	ll	lm	lm	lm	ll	lm	lm	ll	ll	lm	lm	ll	ll	ll	lm	lm	ll	lm	ll	ll	lm	lm	ll	lm	ll	ll	lm	lm	ll	lm	ll	ll	lm	lm	lm	ll	lm	lm	lm
GD_02115_L12_39_1	GD_02115_L12_39_1	LG12	<hkxhk>	{00}	(hh,hk,kk)	hk	hk	kk	kk	hk	kk	hk	hh	hk	kk	hk	hk	hk	kk	hk	hh	hk	kk	hk	kk	hk	kk	hk	hk	hk	hh	hk	hk	hk	hk	hk	hh	hk	kk	hh	hk	hk	hh	hk	hh	kk	hh	hh	hh
LG12_HB_319	F_0141444_L12_PA	LG12	<lmxll>	{0-}	(ll,lm])	lm	ll	lm	ll	lm	lm	ll	ll	ll	lm	ll	ll	lm	lm	ll	ll	lm	lm	lm	ll	ll	lm	ll	lm	lm	ll	ll	lm	ll	lm	lm	ll	ll	lm	ll	lm	lm	ll	ll	ll	lm	ll	ll	ll
LG12_HB_319	F_0141443_L12_PA	LG12	<nnxnp>	{-0}	(nn,np)	nn	np	np	np	np	np	nn	nn	nn	nn	np	np	np	np	np	nn	nn	np	nn	np	np	np	np	nn	nn	nn	np	nn	np	nn	np	np	np	np	nn	nn	np	np	nn	nn	np	nn	np	nn
LG12_HB_319	F_0141454_L12_PA	LG12	<nnxnp>	{-0}	(nn,np)	nn	np	np	np	np	np	nn	nn	nn	nn	np	np	np	np	np	nn	nn	np	nn	np	np	np	np	nn	nn	nn	np	nn	np	nn	np	np	np	np	nn	nn	np	np	nn	nn	np	nn	np	nn
LG12_HB_319	F_0141468_L12_PA	LG12	<nnxnp>	{-0}	(nn,np)	nn	np	np	np	np	np	nn	nn	nn	nn	np	np	np	np	np	nn	nn	np	nn	np	np	np	np	nn	nn	nn	np	nn	np	nn	np	np	np	np	nn	nn	np	np	nn	nn	np	nn	np	nn
LG12_HB_319	F_0141482_L12_PA	LG12	<nnxnp>	{-1}	(nn,np)	np	nn	nn	nn	nn	nn	np	np	np	np	nn	nn	nn	nn	nn	np	np	nn	np	nn	nn	nn	nn	np	np	np	nn	np	nn	np	nn	nn	nn	nn	np	np	nn	nn	np	np	nn	np	nn	np
R_7275449_L12_PA	R_7275449_L12_PA	LG12	<hkxhk>	{00}	(hh,hk,kk)	hk	hh	kk	kk	hk	hk	hk	hh	kk	kk	hk	hk	hk	hh	hk	hh	hk	kk	kk	kk	hk	kk	hk	hk	hk	hh	hk	hk	hh	hk	hk	hh	hk	kk	hh	hk	hk	hh	hk	hh	kk	hk	hh	hh
GD_02228_L12_61_2	GD_02228_L12_61_2	LG12	<lmxll>	{0-}	(ll,lm])	lm	ll	lm	ll	lm	lm	ll	ll	ll	lm	ll	ll	ll	lm	ll	lm	lm	lm	ll	ll	ll	lm	ll	lm	lm	ll	ll	ll	ll	lm	lm	lm	ll	lm	ll	lm	lm	ll	ll	lm	lm	lm	ll	ll
R_21317748_L12_PA	R_21317748_L12_PA	LG12	<lmxll>	{0-}	(ll,lm])	lm	ll	lm	lm	lm	lm	lm	ll	lm	lm	ll	ll	lm	lm	ll	ll	lm	lm	lm	ll	ll	lm	ll	lm	lm	ll	ll	lm	ll	lm	lm	ll	ll	lm	ll	lm	ll	ll	ll	ll	lm	ll	ll	ll
LG12_HB_322	F_0142656_L12_PA	LG12	<hkxhk>	{00}	(hh,hk,kk)	hk	hk	kk	hk	kk	kk	hh	hh	hh	hk	hk	hk	kk	kk	hk	hh	hk	kk	hk	hk	hk	kk	hk	hk	hk	hh	hk	hk	hk	hk	kk	hk	hk	kk	hk	hk	kk	hk	hh	hh	kk	hh	hk	hh
LG12_HB_322	F_0142661_L12_PA	LG12	<hkxhk>	{00}	(hh,hk,kk)	hk	hk	kk	hk	kk	kk	hh	hh	hh	hk	hk	hk	kk	kk	hk	hh	hk	kk	hk	hk	hk	kk	hk	hk	hk	hh	hk	hk	hk	hk	kk	hk	hk	kk	hk	hk	kk	hk	hh	hh	kk	hh	hk	hh
LG12_HB_322	F_0142655_L12_PA	LG12	<nnxnp>	{-0}	(nn,np)	nn	np	np	np	np	np	nn	nn	nn	nn	np	np	np	np	np	nn	nn	np	nn	np	np	np	np	nn	nn	nn	np	nn	np	nn	np	np	np	np	np	nn	np	np	nn	nn	np	nn	np	nn
LG12_HB_322	R_29023351_L12_PA	LG12	<lmxll>	{0-}	(ll,lm])	lm	ll	lm	ll	lm	lm	ll	ll	ll	lm	ll	ll	lm	lm	ll	ll	lm	lm	lm	ll	ll	lm	ll	lm	lm	ll	ll	lm	ll	lm	lm	ll	ll	lm	ll	lm	lm	ll	ll	ll	lm	ll	ll	ll
LG12_HB_3222	R_21401673_L12_PA	LG12	<nnxnp>	{-1}	(nn,np)	np	nn	nn	nn	np	nn	np	np	np	nn	nn	nn	np	nn	nn	np	np	nn	np	nn	nn	nn	nn	np	np	np	nn	np	nn	np	np	nn	nn	nn	np	np	nn	np	np	np	nn	np	np	np
LG12_HB_3222	R_21385102_L12_PA	LG12	<lmxll>	{1-}	(ll,lm])	ll	lm	ll	ll	ll	ll	ll	lm	ll	ll	lm	lm	ll	ll	lm	lm	ll	ll	ll	lm	lm	ll	lm	ll	ll	lm	lm	ll	lm	ll	ll	lm	lm	ll	lm	ll	lm	lm	lm	lm	ll	lm	lm	lm
LG12_HB_3222	R_21326884_L12_PA	LG12	<nnxnp>	{-0}	(nn,np)	nn	np	np	np	nn	np	nn	nn	nn	np	np	np	nn	np	np	nn	nn	np	nn	np	np	np	np	nn	nn	nn	np	nn	np	nn	nn	nn	np	np	nn	nn	np	nn	nn	nn	np	nn	nn	nn
R_29098150_L12_PA	R_29098150_L12_PA	LG12	<lmxll>	{0-}	(ll,lm])	lm	ll	lm	ll	lm	lm	ll	ll	ll	lm	ll	ll	lm	lm	ll	ll	lm	lm	lm	ll	ll	lm	ll	lm	lm	ll	ll	lm	ll	lm	lm	ll	ll	lm	ll	lm	lm	ll	ll	lm	lm	ll	ll	ll
R_29723749_L12_PA	R_29723749_L12_PA	LG12	<nnxnp>	{-1}	(nn,np)	np	nn	nn	nn	nn	nn	np	np	np	np	nn	nn	nn	nn	nn	np	np	nn	np	nn	nn	nn	nn	nn	np	np	nn	np	nn	np	nn	nn	nn	nn	nn	np	nn	nn	np	np	nn	np	nn	np
LG12_HB_323	F_0143043_L12_PA	LG12	<nnxnp>	{-1}	(nn,np)	np	nn	nn	nn	nn	nn	np	np	np	np	nn	nn	nn	nn	nn	np	np	nn	np	nn	nn	nn	nn	np	np	np	nn	np	nn	np	nn	nn	nn	nn	nn	np	nn	nn	np	np	nn	np	nn	np
GD_01426_L12_PA	GD_01426_L12_PA	LG12	<lmxll>	{0-}	(ll,lm])	lm	ll	lm	ll	lm	lm	ll	ll	ll	lm	ll	ll	lm	lm	ll	ll	lm	lm	lm	ll	ll	lm	ll	lm	lm	ll	ll	lm	ll	lm	lm	ll	ll	lm	ll	lm	lm	ll	ll	lm	lm	ll	ll	ll
LG12_HB_324	F_0143768_L12_PA	LG12	<lmxll>	{0-}	(ll,lm])	lm	ll	lm	ll	lm	lm	ll	ll	ll	lm	ll	ll	lm	lm	ll	ll	lm	lm	lm	ll	ll	lm	ll	lm	lm	ll	ll	lm	ll	lm	lm	ll	ll	lm	ll	lm	lm	ll	ll	lm	lm	ll	ll	ll
LG12_HB_324	F_0143785_L12_PA	LG12	<lmxll>	{0-}	(ll,lm])	lm	--	lm	--	lm	lm	ll	ll	ll	lm	--	--	lm	lm	--	ll	lm	lm	lm	--	--	lm	--	lm	lm	ll	--	lm	--	lm	lm	--	--	lm	--	--	lm	--	ll	lm	lm	ll	--	ll
LG12_HB_324	F_0143779_L12_PA	LG12	<nnxnp>	{-1}	(nn,np)	np	nn	nn	nn	nn	nn	np	np	np	np	nn	nn	nn	nn	nn	np	np	nn	np	nn	nn	nn	nn	nn	np	np	nn	np	nn	np	nn	nn	nn	nn	nn	np	nn	nn	np	np	nn	np	nn	np
LG12_HB_324	F_0143784_L12_PA	LG12	<hkxhk>	{10}	(h-,kk)	h-	kk	h-	kk	h-	h-	h-	h-	h-	h-	kk	kk	h-	h-	kk	h-	h-	h-	h-	kk	kk	h-	kk	h-	h-	h-	kk	h-	kk	h-	h-	kk	kk	h-	kk	h-	h-	kk	h-	h-	h-	h-	kk	h-
LG12_HB_325	F_0145023_L12_PA	LG12	<lmxll>	{0-}	(ll,lm])	lm	ll	lm	ll	lm	lm	ll	ll	ll	lm	ll	ll	lm	lm	ll	ll	lm	lm	lm	ll	ll	lm	ll	lm	lm	ll	ll	lm	ll	lm	lm	ll	ll	lm	ll	lm	lm	ll	ll	lm	lm	ll	ll	ll
LG12_HB_325	F_0145037_L12_PA	LG12	<lmxll>	{1-}	(ll,lm])	ll	lm	ll	lm	ll	ll	lm	lm	lm	ll	lm	lm	ll	ll	lm	lm	ll	ll	ll	lm	lm	ll	lm	ll	ll	lm	lm	ll	lm	ll	ll	lm	lm	ll	lm	ll	ll	lm	lm	ll	ll	lm	lm	lm
LG12_HB_325	F_0145054_L12_PA	LG12	<lmxll>	{1-}	(ll,lm])	ll	lm	ll	lm	ll	ll	lm	lm	lm	ll	lm	lm	ll	ll	lm	lm	ll	ll	ll	lm	lm	ll	lm	ll	ll	lm	lm	ll	lm	ll	ll	lm	lm	ll	lm	ll	ll	lm	lm	ll	ll	lm	lm	lm
LG12_HB_325	F_0145074_L12_PA	LG12	<lmxll>	{1-}	(ll,lm])	ll	lm	ll	lm	ll	ll	lm	lm	lm	ll	lm	lm	ll	ll	lm	lm	ll	ll	ll	lm	lm	ll	lm	ll	ll	lm	lm	ll	lm	ll	ll	lm	lm	ll	lm	ll	ll	lm	lm	ll	ll	lm	lm	lm
LG12_HB_326	GD_01420_L12_PA	LG12	<lmxll>	{0-}	(ll,lm])	lm	ll	lm	ll	lm	lm	ll	ll	ll	lm	ll	ll	lm	lm	ll	ll	lm	lm	lm	ll	ll	lm	ll	lm	lm	ll	ll	lm	ll	lm	lm	ll	ll	lm	ll	lm	lm	ll	ll	lm	lm	ll	ll	ll
LG12_HB_327	F_0146181_L12_PA	LG12	<lmxll>	{0-}	(ll,lm])	lm	ll	lm	ll	lm	lm	ll	ll	ll	lm	ll	ll	lm	lm	ll	ll	lm	lm	lm	ll	ll	lm	ll	lm	lm	ll	ll	lm	ll	lm	lm	ll	ll	lm	ll	lm	lm	ll	ll	lm	lm	ll	ll	ll
LG12_HB_327	F_0146185_L12_PA	LG12	<lmxll>	{0-}	(ll,lm])	lm	ll	lm	ll	lm	lm	ll	ll	ll	lm	ll	ll	lm	lm	ll	ll	lm	lm	lm	ll	ll	lm	ll	lm	lm	ll	ll	lm	ll	lm	lm	ll	ll	lm	ll	lm	lm	ll	ll	lm	lm	ll	ll	ll
LG12_HB_327	F_0146191_L12_PA	LG12	<lmxll>	{0-}	(ll,lm])	lm	ll	lm	ll	lm	lm	ll	ll	ll	lm	ll	ll	lm	lm	ll	ll	lm	lm	lm	ll	ll	lm	ll	lm	lm	ll	ll	lm	ll	lm	lm	ll	ll	lm	ll	lm	lm	ll	ll	lm	lm	ll	ll	ll
LG12_HB_327	F_0146192_L12_PA	LG12	<lmxll>	{0-}	(ll,lm])	lm	ll	lm	ll	lm	lm	ll	ll	ll	lm	ll	ll	lm	lm	ll	ll	lm	lm	lm	ll	ll	lm	ll	lm	lm	ll	ll	lm	ll	lm	lm	ll	ll	lm	ll	lm	lm	ll	ll	lm	lm	ll	ll	ll
LG12_HB_327	F_0146183_L12_PA	LG12	<lmxll>	{1-}	(ll,lm])	ll	lm	ll	lm	ll	ll	lm	lm	lm	ll	lm	lm	ll	ll	lm	lm	ll	ll	ll	lm	lm	ll	lm	ll	ll	lm	lm	ll	lm	ll	ll	lm	lm	ll	lm	ll	ll	lm	lm	ll	ll	lm	lm	lm
LG12_HB_327	F_0146180_L12_PA	LG12	<nnxnp>	{-0}	(nn,np)	nn	nn	np	np	np	np	nn	nn	nn	nn	np	np	np	np	np	nn	nn	np	nn	np	np	np	np	np	nn	nn	np	nn	np	nn	np	np	np	np	np	nn	np	np	nn	nn	np	nn	np	nn
LG12_HB_327	R_30679125_L12_PA	LG12	<nnxnp>	{-0}	(nn,np)	nn	nn	np	np	np	np	nn	nn	nn	nn	np	np	np	np	np	nn	nn	np	nn	np	np	np	np	np	nn	nn	np	nn	np	nn	np	np	np	np	np	nn	np	np	nn	nn	np	nn	np	nn
LG12_HB_328	F_0146875_L12_PA	LG12	<lmxll>	{0-}	(ll,lm])	lm	ll	lm	ll	lm	lm	ll	ll	ll	lm	ll	ll	lm	lm	ll	ll	lm	lm	lm	ll	ll	lm	ll	lm	lm	ll	ll	lm	ll	lm	lm	ll	ll	lm	ll	lm	lm	ll	ll	lm	lm	ll	ll	ll
LG12_HB_328	F_0146888_L12_PA	LG12	<lmxll>	{0-}	(ll,lm])	lm	ll	lm	ll	lm	lm	ll	ll	ll	lm	ll	ll	lm	lm	ll	ll	lm	lm	lm	ll	ll	lm	ll	lm	lm	ll	ll	lm	ll	lm	lm	ll	ll	lm	ll	lm	lm	ll	ll	lm	lm	ll	ll	ll
LG12_HB_328	F_0146889_L12_PA	LG12	<lmxll>	{0-}	(ll,lm])	lm	ll	lm	ll	lm	lm	ll	ll	ll	lm	ll	ll	lm	lm	ll	ll	lm	lm	lm	ll	ll	lm	ll	lm	lm	ll	ll	lm	ll	lm	lm	ll	ll	lm	ll	lm	lm	ll	ll	lm	lm	ll	ll	ll
R_31132955_L12_PA	R_31132955_L12_PA	LG12	<nnxnp>	{-0}	(nn,np)	nn	nn	np	nn	np	np	nn	nn	nn	nn	np	np	np	np	np	nn	nn	np	nn	np	np	np	np	np	nn	nn	np	nn	np	nn	np	np	np	np	np	nn	np	np	nn	nn	np	nn	np	nn
LG12_HB_329	F_0147262_L12_PA	LG12	<efxeg>	{01}	[ee,ef,eg,fg]	fg	eg	ef	eg	ef	ef	eg	eg	eg	fg	ee	ee	ef	ef	ee	eg	fg	ef	fg	ee	ee	ef	ee	ef	fg	eg	ee	fg	ee	fg	ef	ee	ee	ef	ee	fg	ef	ee	eg	fg	ef	eg	ee	eg
LG12_HB_329	F_0147249_L12_PA	LG12	<hkxhk>	{01}	(hh,hk,kk)	kk	hk	hk	hk	hk	hk	hk	hk	hk	kk	hh	hh	hk	hk	hh	hk	kk	hk	kk	hh	hh	hk	hh	hk	kk	hk	hh	kk	hh	kk	hk	hh	hh	hk	hh	kk	hk	hh	hk	kk	hk	hk	hh	hk
LG12_HB_329	F_0147250_L12_PA	LG12	<hkxhk>	{01}	(hh,hk,kk)	kk	hk	hk	hk	hk	hk	hk	hk	hk	kk	hh	hh	hk	hk	hh	hk	kk	hk	kk	hh	hh	hk	hh	hk	kk	hk	hh	kk	hh	kk	hk	hh	hh	hk	hh	kk	hk	hh	hk	kk	hk	hk	hh	hk
LG12_HB_329	F_0147255_L12_PA	LG12	<hkxhk>	{01}	(hh,hk,kk)	kk	hk	hk	hk	hk	hk	hk	hk	hk	kk	hh	hh	hk	hk	hh	hk	kk	hk	kk	hh	hh	hk	hh	hk	kk	hk	hh	kk	hh	kk	hk	hh	hh	hk	hh	kk	hk	hh	hk	kk	hk	hk	hh	hk
LG12_HB_329	F_0147260_L12_PA	LG12	<hkxhk>	{10}	(hh,hk,kk)	hh	hk	hk	hk	hk	hk	hk	hk	hk	hh	kk	kk	hk	hk	kk	hk	hh	hk	hh	kk	kk	hk	kk	hk	hh	hk	kk	hh	kk	hh	hk	kk	kk	hk	kk	hh	hk	kk	hk	hh	hk	hk	kk	hk
LG12_HB_329	F_0147267_L12_PA	LG12	<hkxhk>	{01}	(hh,hk,kk)	kk	hk	hk	hk	hk	hk	hk	hk	hk	kk	hh	hh	hk	hk	hh	hk	kk	hk	kk	hh	hh	hk	hh	hk	kk	hk	hh	kk	hh	kk	hk	hh	hh	hk	hh	kk	hk	hh	hk	kk	hk	hk	hh	hk
LG12_HB_329	F_0147252_L12_PA	LG12	<lmxll>	{0-}	(ll,lm])	lm	ll	lm	ll	lm	lm	ll	ll	ll	lm	ll	ll	lm	lm	ll	ll	lm	lm	lm	ll	ll	lm	ll	lm	lm	ll	ll	lm	ll	lm	lm	ll	ll	lm	ll	lm	lm	ll	ll	lm	lm	ll	ll	ll
LG12_HB_329	F_0147256_L12_PA	LG12	<lmxll>	{0-}	(ll,lm])	lm	ll	lm	ll	lm	lm	ll	ll	ll	lm	ll	ll	lm	lm	ll	ll	lm	lm	lm	ll	ll	lm	ll	lm	lm	ll	ll	lm	ll	lm	lm	ll	ll	lm	ll	lm	lm	ll	ll	lm	lm	ll	ll	ll
LG12_HB_330	F_0147890_L12_PA	LG12	<hkxhk>	{10}	(hh,hk,kk)	hh	hk	hk	hk	hk	hk	hk	hk	hk	hh	kk	kk	hk	hk	kk	hk	hh	hk	hh	kk	kk	hk	kk	hk	hh	hk	kk	hh	kk	hh	hk	kk	kk	hk	kk	hh	hk	kk	hk	hh	hk	hh	kk	hk
LG12_HB_330	F_0147881_L12_PA	LG12	<lmxll>	{0-}	(ll,lm])	lm	ll	lm	ll	lm	lm	ll	ll	ll	lm	ll	ll	lm	lm	ll	ll	lm	lm	lm	ll	ll	lm	ll	lm	lm	ll	ll	lm	ll	lm	lm	ll	ll	lm	ll	lm	lm	ll	ll	lm	lm	lm	ll	ll
LG12_HB_330	F_0147893_L12_PA	LG12	<lmxll>	{1-}	(ll,lm])	ll	lm	ll	lm	ll	ll	lm	lm	lm	ll	lm	lm	ll	ll	lm	lm	ll	ll	ll	lm	lm	ll	lm	ll	ll	lm	lm	ll	lm	ll	ll	lm	lm	ll	lm	ll	ll	lm	lm	ll	ll	ll	lm	lm
LG12_HB_330	F_0147896_L12_PA	LG12	<lmxll>	{0-}	(ll,lm])	lm	ll	lm	ll	lm	lm	ll	ll	ll	lm	ll	ll	lm	lm	ll	ll	lm	lm	lm	ll	ll	lm	ll	lm	lm	ll	ll	lm	ll	lm	lm	ll	ll	lm	ll	lm	lm	ll	ll	lm	lm	lm	ll	ll
LG12_HB_330	F_0147901_L12_PA	LG12	<lmxll>	{1-}	(ll,lm])	ll	lm	ll	lm	ll	ll	lm	lm	lm	ll	lm	lm	ll	ll	lm	lm	ll	ll	ll	lm	lm	ll	lm	ll	ll	lm	lm	ll	lm	ll	ll	lm	lm	ll	lm	ll	ll	lm	lm	ll	ll	ll	lm	lm
LG12_HB_330	R_31587748_L12_PA	LG12	<nnxnp>	{-0}	(nn,np)	nn	nn	np	nn	np	np	nn	nn	nn	nn	np	np	np	np	np	nn	nn	np	nn	np	np	np	np	np	nn	nn	np	nn	np	nn	np	np	np	np	np	nn	np	np	nn	nn	np	nn	np	nn
LG12_HB_331	GD_00641_L12_PA	LG12	<hkxhk>	{01}	(hh,hk,kk)	kk	hk	hk	hk	hk	hk	hk	hk	hk	kk	hh	hh	hk	hk	hh	hk	kk	hk	kk	hh	hh	hk	hh	hk	kk	hk	hh	kk	hh	kk	hk	hh	hh	hk	hh	kk	hk	hh	hk	kk	hk	kk	hh	hk
LG12_HB_331	F_0147935_L12_PA	LG12	<hkxhk>	{01}	(hh,hk,kk)	kk	hk	hk	hk	hk	hk	hk	hk	hk	kk	hh	hh	hk	hk	hh	hk	kk	hk	kk	hh	hh	hk	hh	hk	kk	hk	hh	kk	hh	kk	hk	hh	hh	hk	hh	kk	hk	hh	hk	kk	hk	kk	hh	hk
LG12_HB_331	F_0147963_L12_PA	LG12	<lmxll>	{0-}	(ll,lm])	lm	ll	lm	ll	lm	lm	ll	ll	ll	lm	ll	ll	lm	lm	ll	ll	lm	lm	lm	ll	ll	lm	ll	lm	lm	ll	ll	lm	ll	lm	lm	ll	ll	lm	ll	lm	lm	ll	ll	lm	lm	lm	ll	ll
LG12_HB_331	F_0147965_L12_PA	LG12	<lmxll>	{1-}	(ll,lm])	ll	lm	ll	lm	ll	ll	lm	lm	lm	ll	lm	lm	ll	ll	lm	lm	ll	ll	ll	lm	lm	ll	lm	ll	ll	lm	lm	ll	lm	ll	ll	lm	lm	ll	lm	ll	ll	lm	lm	ll	ll	ll	lm	lm
LG12_HB_331	F_0147962_L12_PA	LG12	<nnxnp>	{-1}	(nn,np)	np	np	nn	np	nn	nn	np	np	np	np	nn	nn	nn	nn	nn	np	np	nn	np	nn	nn	nn	nn	nn	np	np	nn	np	nn	np	nn	nn	nn	nn	nn	np	nn	nn	np	np	nn	np	nn	np
LG12_HB_332	F_0148294_L12_PA	LG12	<nnxnp>	{-0}	(nn,np)	nn	nn	np	nn	np	np	nn	nn	nn	nn	np	np	np	np	np	nn	nn	np	nn	np	np	np	np	np	nn	nn	np	nn	np	nn	np	np	np	np	np	nn	np	np	nn	nn	np	nn	np	nn
LG12_HB_333	F_0148922_L12_PA	LG12	<hkxhk>	{10}	(hh,hk,kk)	hh	hk	hk	hk	hk	hk	hk	hk	hk	hh	kk	kk	hk	hk	kk	hh	hh	hk	hh	kk	kk	hk	kk	hk	hh	hk	kk	hh	kk	hh	hk	kk	kk	hk	kk	hh	hk	kk	hk	hh	hk	hh	kk	hk
LG12_HB_333	F_0148933_L12_PA	LG12	<hkxhk>	{10}	(hh,hk,kk)	hh	hk	hk	hk	hk	hk	hk	hk	hk	hh	kk	kk	hk	hk	kk	hh	hh	hk	hh	kk	kk	hk	kk	hk	hh	hk	kk	hh	kk	hh	hk	kk	kk	hk	kk	hh	hk	kk	hk	hh	hk	hh	kk	hk
LG12_HB_333	F_0148935_L12_PA	LG12	<hkxhk>	{10}	(hh,hk,kk)	hh	hk	hk	hk	hk	hk	hk	hk	hk	hh	kk	kk	hk	hk	kk	hh	hh	hk	hh	kk	kk	hk	kk	hk	hh	hk	kk	hh	kk	hh	hk	kk	kk	hk	kk	hh	hk	kk	hk	hh	hk	hh	kk	hk
LG12_HB_333	R_32114913_L12_PA	LG12	<lmxll>	{0-}	(ll,lm])	lm	ll	lm	ll	lm	lm	ll	ll	ll	lm	ll	ll	lm	lm	ll	lm	lm	lm	lm	ll	ll	lm	ll	lm	lm	ll	ll	lm	ll	lm	lm	ll	ll	lm	ll	lm	lm	ll	ll	lm	lm	lm	ll	ll
LG12_HB_334	F_0149402_L12_PA	LG12	<hkxhk>	{01}	(hh,hk,kk)	kk	hk	hk	hk	hk	hk	hk	hk	hk	kk	hh	hh	hk	hk	hh	kk	kk	hk	kk	hh	hh	hk	hh	hk	kk	hk	hh	hk	hh	kk	hk	hh	hh	hk	hh	kk	hk	hh	hk	kk	hk	kk	hh	hk
LG12_HB_334	F_0149403_L12_PA	LG12	<hkxhk>	{01}	(hh,hk,kk)	kk	hk	hk	hk	hk	hk	hk	hk	hk	kk	hh	hh	hk	hk	hh	kk	kk	hk	kk	hh	hh	hk	hh	hk	kk	hk	hh	hk	hh	kk	hk	hh	hh	hk	hh	kk	hk	hh	hk	kk	hk	kk	hh	hk
LG12_HB_334	F_0149400_L12_PA	LG12	<lmxll>	{0-}	(ll,lm])	lm	ll	lm	ll	lm	lm	ll	ll	ll	lm	ll	ll	lm	lm	ll	lm	lm	lm	lm	ll	ll	lm	ll	lm	lm	ll	ll	ll	ll	lm	lm	ll	ll	lm	ll	lm	lm	ll	ll	lm	lm	lm	ll	ll
LG12_HB_334	F_0149411_L12_PA	LG12	<lmxll>	{0-}	(ll,lm])	lm	ll	lm	ll	lm	lm	ll	ll	ll	lm	ll	ll	lm	lm	ll	lm	lm	lm	lm	ll	ll	lm	ll	lm	lm	ll	ll	ll	ll	lm	lm	ll	ll	lm	ll	lm	lm	ll	ll	lm	lm	lm	ll	ll
LG12_HB_334	F_0149412_L12_PA	LG12	<lmxll>	{0-}	(ll,lm])	lm	ll	lm	ll	lm	lm	ll	ll	ll	lm	ll	ll	lm	lm	ll	lm	lm	lm	lm	ll	ll	lm	ll	lm	lm	ll	ll	ll	ll	lm	lm	ll	ll	lm	ll	lm	lm	ll	ll	lm	lm	lm	ll	ll
LG12_HB_334	F_0149401_L12_PA	LG12	<nnxnp>	{-1}	(nn,np)	np	np	nn	np	nn	nn	np	np	np	np	nn	nn	nn	nn	nn	np	np	nn	np	nn	nn	nn	nn	nn	np	np	nn	np	nn	np	nn	nn	nn	nn	nn	np	nn	nn	np	np	nn	np	nn	np
LG12_HB_334	F_0149414_L12_PA	LG12	<nnxnp>	{-1}	(nn,np)	np	np	nn	np	nn	nn	np	np	np	np	nn	nn	nn	nn	nn	np	np	nn	np	nn	nn	nn	nn	nn	np	np	nn	np	nn	np	nn	nn	nn	nn	nn	np	nn	nn	np	np	nn	np	nn	np
LG12_HB_334	F_0149417_L12_PA	LG12	<nnxnp>	{-1}	(nn,np)	np	np	nn	np	nn	nn	np	np	np	np	nn	nn	nn	nn	nn	np	np	nn	np	nn	nn	nn	nn	nn	np	np	nn	np	nn	np	nn	nn	nn	nn	nn	np	nn	nn	np	np	nn	np	nn	np
LG12_HB_334.5	GD_00362_L12_PA	LG12	<hkxhk>	{01}	(hh,hk,kk)	kk	hk	hk	hk	hk	hk	hk	hk	hk	kk	hh	hh	hk	hk	hh	kk	kk	hk	kk	hh	hh	hk	hh	hk	kk	hk	hh	hk	hh	kk	hk	hh	hh	hk	hh	kk	hk	hh	hk	kk	hk	kk	hh	hk
LG12_HB_334.5	R_32472396_L12_PA	LG12	<lmxll>	{0-}	(ll,lm])	lm	ll	lm	ll	lm	lm	ll	ll	ll	lm	ll	ll	lm	lm	ll	lm	lm	lm	lm	ll	ll	lm	ll	lm	lm	ll	ll	ll	ll	lm	lm	ll	ll	lm	ll	lm	lm	ll	ll	lm	lm	lm	ll	ll
LG12_HB_334.8	R_32711249_L12_PA	LG12	<lmxll>	{0-}	(ll,lm])	lm	ll	lm	ll	lm	lm	ll	ll	ll	lm	ll	ll	lm	lm	ll	lm	lm	lm	lm	ll	ll	lm	ll	lm	lm	ll	ll	ll	ll	lm	lm	lm	ll	lm	ll	lm	lm	ll	ll	lm	lm	lm	ll	ll
LG12_HB_334.8	R_32726730_L12_PA	LG12	<lmxll>	{0-}	(ll,lm])	lm	ll	lm	ll	lm	lm	ll	ll	ll	lm	ll	ll	lm	lm	ll	lm	lm	lm	lm	ll	ll	lm	ll	lm	lm	ll	ll	ll	ll	lm	lm	lm	ll	lm	ll	lm	lm	ll	ll	lm	lm	lm	ll	ll
LG12_HB_334.8	GD_00840_L12_PA	LG12	<hkxhk>	{10}	(hh,hk,kk)	hh	hk	hk	hk	hk	hk	hk	hk	hk	hh	kk	kk	hk	hk	kk	hh	hh	hk	hh	kk	kk	hk	kk	hk	hh	hk	kk	hk	kk	hh	hk	hk	kk	hk	kk	hh	hk	kk	hk	hk	hk	hh	kk	hk
LG12_HB_335	F_0150001_L12_PA	LG12	<hkxhk>	{01}	(hh,hk,kk)	kk	hk	hk	hk	hk	hk	hk	hk	hk	kk	hh	hh	hk	hk	hh	kk	kk	hk	kk	hh	hh	hk	hh	hk	kk	hk	hh	hk	hh	kk	hk	hk	hh	hk	hh	kk	hk	hh	hk	hk	hk	kk	hh	hk
LG12_HB_336	R_33183417_L12_PA	LG12	<lmxll>	{0-}	(ll,lm])	lm	ll	lm	ll	lm	lm	ll	ll	ll	lm	ll	ll	lm	lm	ll	lm	lm	lm	lm	ll	ll	lm	ll	lm	lm	ll	ll	ll	ll	lm	lm	lm	ll	lm	ll	lm	lm	ll	ll	lm	lm	lm	ll	ll
LG12_HB_336	F_0150553_L12_PA	LG12	<hkxhk>	{01}	(hh,hk,kk)	kk	hk	hk	hk	hk	hk	hk	hk	hk	kk	hh	hh	hk	hk	hh	kk	kk	hk	kk	hh	hh	hk	hh	hk	kk	hk	hh	hk	hh	kk	hk	hk	hh	hk	hh	kk	kk	hh	hk	hk	hk	kk	hh	hk
LG12_HB_336	F_0150533_L12_PA	LG12	<nnxnp>	{-1}	(nn,np)	np	np	nn	np	nn	nn	np	np	np	np	nn	nn	nn	nn	nn	np	np	nn	np	nn	nn	nn	nn	nn	np	np	nn	np	nn	--	nn	nn	nn	nn	nn	--	np	nn	np	nn	nn	--	nn	np
LG12_HB_336.5	R_33383602_L12_PA	LG12	<lmxll>	{0-}	(ll,lm])	lm	ll	lm	ll	lm	lm	ll	ll	ll	lm	ll	ll	lm	lm	ll	lm	lm	lm	lm	ll	ll	lm	ll	lm	lm	ll	ll	ll	ll	lm	lm	lm	ll	lm	ll	lm	lm	ll	ll	lm	lm	lm	ll	ll
LG12_HB_336.5	R_33390300_L12_PA	LG12	<lmxll>	{0-}	(ll,lm])	lm	ll	lm	ll	lm	lm	ll	ll	ll	lm	ll	ll	lm	lm	ll	lm	lm	lm	lm	ll	ll	lm	ll	lm	lm	ll	ll	ll	ll	lm	lm	lm	ll	lm	ll	lm	lm	ll	ll	lm	lm	lm	ll	ll
LG12_HB_336.5	R_33385879_L12_PA	LG12	<hkxhk>	{01}	(hh,hk,kk)	kk	hk	hk	hk	hk	hk	hk	hk	hk	kk	hh	hh	hk	hk	hh	kk	kk	hk	kk	hh	hh	hk	hh	hk	kk	hk	hh	hk	hh	kk	hk	hk	hh	hk	hh	kk	kk	hh	hk	hk	kk	kk	hh	hk
LG12_HB_336.5	R_33388245_L12_PA	LG12	<nnxnp>	{-1}	(nn,np)	np	np	nn	np	nn	nn	np	np	np	np	nn	nn	nn	nn	nn	np	np	nn	np	nn	nn	nn	nn	nn	np	np	nn	np	nn	np	nn	nn	nn	nn	nn	np	np	nn	np	nn	np	np	nn	np
LG12_HB_337	F_0151258_L12_PA	LG12	<hkxhk>	{01}	(hh,hk,kk)	kk	hk	hk	hk	hk	hk	hk	hk	hk	kk	hh	hh	hk	hk	hh	kk	kk	hk	kk	hh	hh	hk	hh	hk	hk	hk	hh	hk	hh	kk	hk	hk	hh	hk	hh	kk	kk	hh	hk	hk	kk	kk	hh	hk
LG12_HB_337	F_0151264_L12_PA	LG12	<hkxhk>	{10}	(hh,hk,kk)	hh	hk	hk	hk	hk	hk	hk	hk	hk	hh	kk	kk	hk	hk	kk	hh	hh	hk	hh	kk	kk	hk	kk	hk	hk	hk	kk	hk	kk	hh	hk	hk	kk	hk	kk	hh	hh	kk	hk	hk	hh	hh	kk	hk
LG12_HB_337	F_0151267_L12_PA	LG12	<lmxll>	{0-}	(ll,lm])	lm	ll	lm	ll	lm	lm	ll	ll	ll	lm	ll	ll	lm	lm	ll	lm	lm	lm	lm	ll	ll	lm	ll	lm	lm	ll	ll	ll	ll	lm	lm	lm	ll	lm	ll	lm	lm	ll	ll	lm	lm	lm	ll	ll
LG12_HB_337.5	R_33687206_L12_PA	LG12	<nnxnp>	{-1}	(nn,np)	np	np	nn	np	nn	nn	np	np	np	np	nn	nn	nn	nn	nn	np	np	nn	np	nn	nn	nn	nn	nn	nn	np	nn	np	nn	np	nn	nn	nn	nn	nn	np	np	nn	np	nn	np	np	nn	np
LG12_HB_337.9	R_33690424_L12_PA	LG12	<nnxnp>	{-1}	(nn,np)	np	np	nn	np	nn	nn	np	np	np	np	nn	nn	nn	nn	nn	np	np	nn	np	nn	nn	nn	nn	nn	nn	np	nn	np	nn	np	nn	nn	nn	nn	nn	np	np	nn	np	nn	np	np	nn	np
LG12_HB_337.9	R_33709896_L12_PA	LG12	<nnxnp>	{-1}	(nn,np)	np	np	nn	np	nn	nn	np	np	np	np	nn	nn	nn	nn	nn	np	np	nn	np	nn	nn	nn	nn	nn	nn	np	nn	np	nn	np	nn	nn	nn	nn	nn	np	np	nn	np	nn	np	np	nn	np
LG12_HB_339	F_0152374_L12_PA	LG12	<hkxhk>	{01}	(hh,hk,kk)	kk	hk	hk	hk	hk	hk	hk	hk	hk	kk	hh	hh	hh	hk	hh	kk	kk	hk	kk	hh	hh	hk	hh	hk	hk	hk	hh	hk	hh	kk	hk	hk	hh	hk	hh	kk	kk	hh	hk	hk	kk	kk	hh	hk
LG12_HB_339	F_0152382_L12_PA	LG12	<nnxnp>	{-1}	(nn,np)	np	np	nn	np	nn	nn	np	np	np	np	nn	nn	nn	nn	nn	np	np	nn	np	nn	nn	nn	nn	nn	nn	np	nn	np	nn	np	nn	nn	nn	nn	nn	np	np	nn	np	nn	np	np	nn	np
LG12_HB_340	F_0153240_L12_PA	LG12	<lmxll>	{0-}	(ll,lm])	lm	ll	lm	ll	lm	lm	ll	ll	ll	lm	ll	ll	ll	lm	ll	lm	lm	lm	ll	ll	ll	lm	ll	lm	lm	ll	ll	ll	ll	lm	lm	lm	ll	lm	ll	lm	lm	ll	ll	lm	lm	lm	ll	ll
LG12_HB_340	F_0153255_L12_PA	LG12	<lmxll>	{0-}	(ll,lm])	lm	ll	lm	ll	lm	lm	ll	ll	ll	lm	ll	ll	ll	lm	ll	lm	lm	lm	ll	ll	ll	lm	ll	lm	lm	ll	ll	ll	ll	lm	lm	lm	ll	lm	ll	lm	lm	ll	ll	lm	lm	lm	ll	ll
LG12_HB_340	F_0153268_L12_PA	LG12	<lmxll>	{0-}	(ll,lm])	lm	ll	lm	ll	lm	lm	ll	ll	ll	lm	ll	ll	ll	lm	ll	lm	lm	lm	ll	ll	ll	lm	ll	lm	lm	ll	ll	ll	ll	lm	lm	lm	ll	lm	ll	lm	lm	ll	ll	lm	lm	lm	ll	ll
LG12_HB_340.5	GD_01874_L12_PA	LG12	<hkxhk>	{10}	(hh,hk,kk)	hh	hk	hk	hk	hk	hk	hk	hk	hk	hh	kk	kk	kk	hk	kk	hh	hh	hk	hk	kk	kk	hk	kk	hk	hk	hk	kk	hk	kk	hh	hk	hk	kk	hk	kk	hh	hh	kk	hk	hk	hh	hh	kk	hk
LG12_HB_340.5	R_34800048_L12_PA	LG12	<lmxll>	{0-}	(ll,lm])	lm	ll	lm	ll	lm	lm	ll	ll	ll	lm	ll	ll	ll	lm	ll	lm	lm	lm	ll	ll	ll	lm	ll	lm	lm	ll	ll	ll	ll	lm	lm	lm	ll	lm	ll	lm	lm	ll	ll	lm	lm	lm	ll	ll
LG12_HB_340.5	R_34809522_L12_PA	LG12	<lmxll>	{0-}	(ll,lm])	lm	ll	lm	ll	lm	lm	ll	ll	ll	lm	ll	ll	ll	lm	ll	lm	lm	lm	ll	ll	ll	lm	ll	lm	lm	ll	ll	ll	ll	lm	lm	lm	ll	lm	ll	lm	lm	ll	ll	lm	lm	lm	ll	ll
LG12_HB_340.5	R_34815269_L12_PA	LG12	<lmxll>	{0-}	(ll,lm])	lm	ll	lm	ll	lm	lm	ll	ll	ll	lm	ll	ll	ll	lm	ll	lm	lm	lm	ll	ll	ll	lm	ll	lm	lm	ll	ll	ll	ll	lm	lm	lm	ll	lm	ll	lm	lm	ll	ll	lm	lm	lm	ll	ll
LG12_HB_340.5	R_34822031_L12_PA	LG12	<lmxll>	{0-}	(ll,lm])	lm	ll	lm	ll	lm	lm	ll	ll	ll	lm	ll	ll	ll	lm	ll	lm	lm	lm	ll	ll	ll	lm	ll	lm	lm	ll	ll	ll	ll	lm	lm	lm	ll	lm	ll	lm	lm	ll	ll	lm	lm	lm	ll	ll
LG12_HB_340.8	R_34921188_L12_PA	LG12	<lmxll>	{0-}	(ll,lm])	lm	ll	lm	ll	lm	lm	ll	ll	ll	lm	ll	ll	ll	lm	ll	lm	lm	lm	ll	ll	ll	lm	ll	lm	lm	ll	ll	ll	ll	lm	lm	lm	ll	lm	ll	lm	lm	ll	ll	lm	lm	lm	ll	ll
LG12_HB_340.8	R_34926642_L12_PA	LG12	<lmxll>	{0-}	(ll,lm])	lm	ll	lm	ll	lm	lm	ll	ll	ll	lm	ll	ll	ll	lm	ll	lm	lm	lm	ll	ll	ll	lm	ll	lm	lm	ll	ll	ll	ll	lm	lm	lm	ll	lm	ll	lm	lm	ll	ll	lm	lm	lm	ll	ll
LG12_HB_341	F_0153828_L12_PA	LG12	<lmxll>	{0-}	(ll,lm])	lm	ll	lm	ll	lm	lm	ll	ll	ll	lm	ll	ll	ll	lm	ll	lm	lm	lm	ll	ll	ll	lm	ll	lm	lm	ll	ll	ll	ll	lm	lm	lm	ll	lm	ll	lm	lm	ll	ll	lm	lm	lm	ll	ll
LG12_HB_341	F_0153841_L12_PA	LG12	<lmxll>	{0-}	(ll,lm])	lm	ll	lm	ll	lm	lm	ll	ll	ll	lm	ll	ll	ll	lm	ll	lm	lm	lm	ll	ll	ll	lm	ll	lm	lm	ll	ll	ll	ll	lm	lm	lm	ll	lm	ll	lm	lm	ll	ll	lm	lm	lm	ll	ll
LG12_HB_341	F_0153863_L12_PA	LG12	<lmxll>	{0-}	(ll,lm])	lm	ll	lm	ll	lm	lm	ll	ll	ll	lm	ll	ll	ll	lm	ll	lm	lm	lm	ll	ll	ll	lm	ll	lm	lm	ll	ll	ll	ll	lm	lm	lm	ll	lm	ll	lm	lm	ll	ll	lm	lm	lm	ll	ll
LG12_HB_341	F_0153836_L12_PA	LG12	<nnxnp>	{-1}	(nn,np)	np	np	nn	np	nn	nn	np	np	np	np	nn	nn	nn	nn	nn	np	np	nn	np	nn	nn	nn	nn	nn	nn	np	nn	np	nn	np	nn	nn	nn	nn	nn	np	np	nn	np	nn	np	np	nn	np
LG12_HB_341	F_0153837_L12_PA	LG12	<nnxnp>	{-1}	(nn,np)	np	np	nn	np	nn	nn	np	np	np	np	nn	nn	nn	nn	nn	np	np	nn	np	nn	nn	nn	nn	nn	nn	np	nn	np	nn	np	nn	nn	nn	nn	nn	np	np	nn	np	nn	np	np	nn	np
LG12_HB_341	R_34960014_L12_PA	LG12	<lmxll>	{0-}	(ll,lm])	lm	ll	lm	ll	lm	lm	ll	ll	ll	lm	ll	ll	ll	lm	ll	lm	lm	lm	ll	ll	ll	lm	ll	lm	lm	ll	ll	ll	ll	lm	lm	lm	ll	lm	ll	lm	lm	ll	ll	lm	lm	lm	ll	ll
LG12_HB_341.5	R_35103565_L12_PA	LG12	<lmxll>	{0-}	(ll,lm])	lm	ll	lm	ll	lm	lm	ll	ll	ll	lm	ll	ll	ll	lm	ll	lm	lm	lm	ll	ll	ll	lm	ll	lm	lm	ll	ll	ll	ll	lm	lm	lm	ll	lm	ll	lm	lm	ll	ll	lm	lm	lm	ll	ll
LG12_HB_341.5	R_35134191_L12_PA	LG12	<lmxll>	{0-}	(ll,lm])	lm	ll	lm	ll	lm	lm	ll	ll	ll	lm	ll	ll	ll	lm	ll	lm	lm	lm	ll	ll	ll	lm	ll	lm	lm	ll	ll	ll	ll	lm	lm	lm	ll	lm	ll	lm	lm	ll	ll	lm	lm	lm	ll	ll
LG12_HB_342	F_0154300_L12_PA	LG12	<hkxhk>	{10}	(hh,hk,kk)	hh	hk	hk	hk	hk	hk	hk	hk	hk	hh	kk	kk	kk	hk	kk	hh	hh	hk	hk	kk	kk	hk	hk	hk	hk	hk	kk	hk	kk	hh	hk	hk	kk	hk	kk	hh	hh	kk	hk	hk	hh	hh	kk	hk
LG12_HB_342	F_0154286_L12_PA	LG12	<lmxll>	{0-}	(ll,lm])	lm	ll	lm	ll	lm	lm	ll	ll	ll	lm	ll	ll	ll	lm	ll	lm	lm	lm	ll	ll	ll	lm	lm	lm	lm	ll	ll	ll	ll	lm	lm	lm	ll	lm	ll	lm	lm	ll	ll	lm	lm	lm	ll	ll
LG12_HB_342	F_0154303_L12_PA	LG12	<hkxhk>	{01}	(h-,kk)	kk	h-	h-	h-	h-	h-	h-	h-	h-	kk	h-	h-	h-	h-	h-	kk	kk	h-	h-	h-	h-	h-	h-	h-	h-	h-	h-	h-	h-	kk	h-	h-	h-	h-	h-	kk	kk	h-	h-	h-	kk	kk	h-	h-
LG12_HB_342	R_35179829_L12_PA	LG12	<hkxhk>	{01}	(h-,kk)	kk	h-	h-	h-	h-	h-	h-	h-	h-	kk	h-	h-	h-	h-	h-	kk	kk	h-	h-	h-	h-	h-	h-	h-	h-	h-	h-	h-	h-	kk	h-	h-	h-	h-	h-	kk	kk	h-	h-	h-	kk	kk	h-	h-
LG12_HB_342	R_35171763_L12_PA	LG12	<nnxnp>	{-1}	(nn,np)	np	np	nn	np	nn	nn	np	np	np	np	nn	nn	nn	nn	nn	np	np	nn	np	nn	nn	nn	nn	nn	nn	np	nn	np	nn	np	nn	nn	nn	nn	nn	np	np	nn	np	nn	np	np	nn	np
LG12_HB_343	F_0154728_L12_PA	LG12	<lmxll>	{0-}	(ll,lm])	lm	ll	lm	ll	lm	lm	ll	ll	ll	lm	ll	ll	ll	lm	ll	lm	lm	lm	ll	ll	ll	lm	lm	lm	lm	ll	ll	ll	ll	lm	lm	lm	ll	lm	ll	lm	lm	ll	ll	lm	ll	lm	ll	ll
LG12_HB_343	GD_01793_L12_PA	LG12	<hkxhk>	{01}	(hh,hk,kk)	kk	hk	hk	hk	hk	hk	hk	hk	hk	kk	hh	hh	hh	hk	hh	kk	kk	hk	hk	hh	hh	hk	hk	hk	hk	hk	hh	hk	hh	kk	hk	hk	hh	hk	hh	kk	kk	hh	hk	hk	hk	kk	hh	hk
LG12_HB_343	F_0154726_L12_PA	LG12	<nnxnp>	{-1}	(nn,np)	np	np	nn	np	nn	nn	np	np	np	np	nn	nn	nn	nn	nn	np	np	nn	np	nn	nn	nn	nn	nn	nn	np	nn	np	nn	np	nn	nn	nn	nn	nn	np	np	nn	np	nn	np	np	nn	np
LG12_HB_343.5	R_35649702_L12_PA	LG12	<hkxhk>	{01}	(hh,hk,kk)	kk	hk	hk	hk	hk	hk	hk	hk	hk	kk	hh	hh	hh	hk	hh	kk	kk	hk	hk	hh	hh	kk	hk	hk	hk	hk	hh	hk	hh	kk	hk	hk	hh	hk	hh	kk	kk	hh	hk	hk	hk	kk	hh	hk
cR_35721635_L12_PA	R_35721635_L12_PA	LG12	<hkxhk>	{10}	(hh,hk,kk)	hh	hk	hk	hk	hk	hk	hk	hk	hk	hh	kk	kk	kk	hk	kk	hh	hh	hk	hk	kk	kk	hh	hk	hk	hk	hk	kk	hk	kk	hh	hk	hk	kk	hk	kk	hh	hh	kk	hk	hk	hk	hh	kk	hk
LG12_HB_343.5	R_35615663_L12_PA	LG12	<nnxnp>	{-1}	(nn,np)	np	np	nn	np	nn	nn	np	np	np	np	nn	nn	nn	nn	nn	np	np	nn	np	nn	nn	nn	nn	nn	nn	np	nn	np	nn	np	nn	nn	nn	nn	nn	np	np	--	np	nn	np	np	--	np
LG12_HB_344	R_35724634_L12_PA	LG12	<lmxll>	{0-}	(ll,lm])	lm	ll	lm	ll	lm	lm	ll	ll	ll	lm	ll	ll	ll	lm	ll	lm	lm	lm	ll	ll	ll	lm	lm	lm	lm	ll	ll	ll	ll	lm	lm	lm	ll	lm	ll	lm	lm	ll	ll	lm	ll	lm	ll	ll
LG12_HB_344.5	GD_00338_L12_PA	LG12	<nnxnp>	{-1}	(nn,np)	np	np	nn	np	nn	nn	np	np	np	np	nn	nn	nn	nn	nn	np	np	nn	np	nn	nn	np	nn	nn	nn	np	nn	np	nn	np	nn	nn	nn	nn	nn	np	np	nn	np	nn	np	np	nn	np
LG12_HB_344.5	R_35835624_L12_PA	LG12	<lmxll>	{0-}	(ll,lm])	lm	ll	lm	ll	lm	lm	ll	ll	ll	lm	ll	ll	ll	lm	ll	lm	lm	lm	ll	ll	ll	lm	lm	lm	lm	ll	ll	ll	ll	lm	lm	lm	ll	lm	ll	lm	lm	ll	ll	lm	ll	lm	ll	ll
GD_02848_L12_PA	GD_02848_L12_PA	LG12	<nnxnp>	{-1}	(nn,np)	np	np	nn	np	nn	nn	np	np	np	np	nn	nn	nn	nn	nn	np	np	nn	np	nn	nn	np	nn	nn	nn	np	nn	np	nn	np	nn	nn	nn	nn	nn	np	np	nn	np	nn	np	np	nn	np
LG12_HB_345	F_0156085_L12_PA	LG12	<nnxnp>	{-1}	(nn,np)	np	np	nn	np	nn	nn	np	np	np	np	nn	nn	nn	nn	nn	np	np	nn	np	nn	nn	np	nn	nn	nn	np	nn	np	nn	np	nn	nn	nn	nn	nn	np	np	nn	np	nn	np	np	nn	np
LG12_HB_400	F_0181929_L13_PA	LG12	<lmxll>	{1-}	(ll,lm])	ll	lm	ll	lm	ll	ll	lm	lm	lm	ll	lm	lm	ll	ll	lm	lm	ll	ll	ll	lm	lm	ll	lm	ll	ll	lm	lm	ll	lm	ll	ll	lm	lm	ll	lm	ll	ll	lm	lm	lm	ll	lm	lm	lm
LG12_HB_400	F_0181933_L13_PA	LG12	<nnxnp>	{-0}	(nn,np)	nn	np	np	np	np	np	nn	nn	nn	nn	np	np	np	np	np	nn	nn	np	nn	np	np	np	np	nn	nn	nn	np	nn	np	nn	np	np	np	np	np	nn	np	np	nn	nn	np	nn	np	nn
EV_Eve1_R422	EV_Eve1_R422	LG12	<lmxll>	{0-}	(ll,lm])	lm	ll	lm	ll	lm	lm	ll	ll	ll	lm	ll	ll	ll	lm	ll	lm	lm	lm	ll	ll	ll	lm	lm	lm	lm	ll	ll	ll	ll	lm	lm	lm	ll	lm	ll	lm	lm	ll	ll	lm	ll	lm	ll	ll
LG12_HB_489	F_0223654_L14_PA	LG12	<lmxll>	{1-}	(ll,lm])	ll	lm	ll	ll	ll	ll	ll	lm	ll	ll	lm	lm	ll	ll	lm	lm	ll	ll	ll	ll	lm	ll	lm	ll	ll	lm	lm	ll	lm	ll	ll	lm	lm	ll	lm	ll	lm	lm	lm	lm	ll	lm	lm	lm
LG12_HB_489	F_0223616_L14_PA	LG12	<nnxnp>	{-1}	(nn,np)	np	np	nn	nn	np	np	np	np	nn	nn	nn	nn	np	np	nn	np	np	nn	nn	nn	nn	nn	nn	np	np	np	nn	np	np	np	np	np	nn	nn	np	np	nn	np	nn	np	nn	nn	np	np
LG12_HB_489	F_0223619_L14_PA	LG12	<nnxnp>	{-0}	(nn,np)	nn	nn	np	np	nn	nn	nn	nn	np	np	np	np	nn	nn	np	nn	nn	np	np	np	np	np	np	nn	nn	nn	np	nn	nn	nn	nn	nn	np	np	nn	nn	np	nn	np	nn	np	np	nn	nn
LG12_HB_489	F_0223625_L14_PA	LG12	<nnxnp>	{-1}	(nn,np)	np	np	nn	nn	np	np	np	np	nn	nn	nn	nn	np	np	nn	np	np	nn	nn	nn	nn	nn	nn	np	np	np	nn	np	np	np	np	np	nn	nn	np	np	nn	np	nn	np	nn	nn	np	np
LG12_HB_492	F_0225591_L14_PA	LG12	<nnxnp>	{-0}	(nn,np)	nn	nn	np	np	nn	nn	nn	nn	np	np	np	np	nn	nn	np	nn	nn	np	np	np	np	np	np	nn	nn	nn	np	nn	nn	nn	nn	nn	np	np	nn	nn	np	nn	np	nn	np	np	nn	nn
LG12_HB_492	F_0225595_L14_PA	LG12	<nnxnp>	{-1}	(nn,np)	np	np	nn	nn	np	np	np	np	nn	nn	nn	nn	np	np	nn	np	np	nn	nn	nn	nn	nn	nn	np	np	np	nn	np	np	np	np	np	nn	nn	np	np	nn	np	nn	np	nn	nn	np	np
LG12_HB_492	F_0225596_L14_PA	LG12	<nnxnp>	{-1}	(nn,np)	np	np	nn	nn	np	np	np	np	nn	nn	nn	nn	np	np	nn	np	np	nn	nn	nn	nn	nn	nn	np	np	np	nn	np	np	np	np	np	nn	nn	np	np	nn	np	nn	np	nn	nn	np	np
LG12_HB_493	F_0225927_L14_PA	LG12	<nnxnp>	{-0}	(nn,np)	nn	nn	np	np	nn	nn	nn	nn	np	np	np	np	nn	nn	np	nn	nn	np	np	np	np	np	np	nn	nn	nn	np	nn	nn	nn	nn	nn	np	np	nn	nn	np	nn	np	nn	np	np	nn	nn
LG12_HB_493	F_0225936_L14_PA	LG12	<nnxnp>	{-0}	(nn,np)	nn	nn	np	np	nn	nn	nn	nn	np	np	np	np	nn	nn	np	nn	nn	np	np	np	np	np	np	nn	nn	nn	np	nn	nn	nn	nn	nn	np	np	nn	nn	np	nn	np	nn	np	np	nn	nn
LG12_HB_547	F_0250746_L14_PA	LG12	<lmxll>	{1-}	(ll,lm])	ll	lm	ll	ll	ll	ll	ll	lm	ll	ll	lm	lm	ll	ll	lm	lm	ll	ll	ll	ll	lm	ll	lm	ll	ll	lm	lm	ll	lm	ll	ll	lm	lm	ll	lm	ll	lm	lm	lm	lm	ll	lm	lm	lm
LG12_HB_547	F_0250747_L14_PA	LG12	<nnxnp>	{-0}	(nn,np)	nn	nn	np	np	nn	nn	nn	nn	np	np	np	np	nn	nn	np	nn	nn	np	np	np	np	np	np	nn	nn	nn	np	nn	nn	nn	nn	nn	np	np	nn	nn	np	nn	np	nn	np	np	nn	nn
LG13_HB_1034	F_0481017_L2_PA	LG13	<nnxnp>	{-1}	(nn,np)	nn	nn	np	nn	np	nn	np	nn	nn	np	nn	np	np	np	np	nn	nn	nn	np	np	nn	np	np	nn	nn	nn	nn	np	nn	np	nn	nn	np	nn	nn	np	nn	np	nn	np	nn	nn	nn	nn
LG13_HB_1040	F_0482849_L2_PA	LG13	<hkxhk>	{11}	(hh,hk,kk)	hk	hk	kk	hk	hk	hk	hk	hh	hk	kk	hh	kk	kk	kk	hk	hk	hh	hk	kk	hk	hh	kk	kk	hh	hk	hh	hh	kk	hk	hk	hh	hk	kk	hk	hh	kk	hh	hk	hk	hk	hh	hk	hh	hh
LG13_HB_1040	F_0482859_L2_PA	LG13	<hkxhk>	{00}	(hh,hk,kk)	hk	hk	hh	hk	hk	hk	hk	kk	hk	hh	kk	hh	hh	hh	hk	hk	kk	hk	hh	hk	kk	hh	hh	kk	hk	kk	kk	hh	hk	hk	kk	hk	hh	hk	kk	hh	kk	hk	hk	hk	kk	hk	kk	kk
LG13_HB_1040	F_0482830_L2_PA	LG13	<nnxnp>	{-1}	(nn,np)	nn	nn	np	nn	np	nn	np	nn	nn	np	nn	np	np	np	np	nn	nn	nn	np	np	nn	np	np	nn	nn	nn	nn	np	nn	np	nn	nn	np	nn	nn	np	nn	np	nn	np	nn	nn	nn	nn
LG13_HB_1222	F_0570977_L4_PA	LG13	<nnxnp>	{-1}	(nn,np)	nn	np	np	nn	np	nn	np	np	nn	np	nn	np	np	np	np	nn	nn	nn	np	np	nn	np	np	nn	nn	nn	nn	np	nn	np	nn	nn	np	np	np	np	nn	np	nn	np	nn	nn	nn	nn
LG13_HB_1222	F_0570998_L4_PA	LG13	<nnxnp>	{-1}	(nn,np)	nn	np	np	nn	np	nn	np	np	nn	np	nn	np	np	np	np	nn	nn	nn	np	np	nn	np	np	nn	nn	nn	nn	np	nn	np	nn	nn	np	np	np	np	nn	np	nn	np	nn	nn	nn	nn
LG13_HB_1222	F_0571000_L4_PA	LG13	<nnxnp>	{-1}	(nn,np)	nn	np	np	nn	np	nn	np	np	nn	np	nn	np	np	np	np	nn	nn	nn	np	np	nn	np	np	nn	nn	nn	nn	np	nn	np	nn	nn	np	np	np	np	nn	np	nn	np	nn	nn	nn	nn
LG13_HB_1222	F_0571001_L4_PA	LG13	<nnxnp>	{-1}	(nn,np)	nn	np	np	nn	np	nn	np	np	nn	np	nn	np	np	np	np	nn	nn	nn	np	np	nn	np	np	nn	nn	nn	nn	np	nn	np	nn	nn	np	np	np	np	nn	np	nn	np	nn	nn	nn	nn
LG13_HB_1222	F_0571003_L4_PA	LG13	<nnxnp>	{-1}	(nn,np)	nn	np	np	nn	np	nn	np	np	nn	np	nn	np	np	np	np	nn	nn	nn	np	np	nn	np	np	nn	nn	nn	nn	np	nn	np	nn	nn	np	np	np	np	nn	np	nn	np	nn	nn	nn	nn
LG13_HB_1250	F_0585451_L4_PA	LG13	<hkxhk>	{11}	(hh,hk,kk)	hk	kk	kk	hk	hk	hk	hk	hk	hk	hh	hh	kk	kk	hk	hk	hh	hh	hh	kk	kk	hh	hk	kk	kk	hh	hh	hh	kk	hh	hk	hh	hk	kk	hk	hk	kk	hh	hk	hk	hk	hk	hk	hk	hh
LG13_HB_1390	F_0656547_L6_PA	LG13	<lmxll>	{1-}	(ll,lm])	lm	lm	lm	lm	ll	lm	ll	ll	ll	ll	lm	lm	lm	ll	lm	ll	ll	ll	ll	lm	lm	ll	lm	lm	ll	ll	ll	lm	ll	ll	ll	ll	lm	ll	lm	lm	ll	ll	lm	ll	ll	lm	lm	ll
LG13_HB_1390	F_0656556_L6_PA	LG13	<lmxll>	{1-}	(ll,lm])	lm	lm	lm	lm	ll	lm	ll	ll	ll	ll	lm	lm	lm	ll	lm	ll	ll	ll	ll	lm	lm	ll	lm	lm	ll	ll	ll	lm	ll	ll	ll	ll	lm	ll	lm	lm	ll	ll	lm	ll	ll	lm	lm	ll
LG13_HB_15	F_0005457_L10_PA	LG13	<nnxnp>	{-1}	(nn,np)	nn	np	np	nn	np	nn	np	np	nn	np	nn	np	np	np	np	nn	nn	nn	np	np	nn	np	np	nn	nn	nn	nn	np	nn	np	nn	nn	np	np	np	np	nn	np	nn	np	nn	nn	nn	nn
LG13_HB_15	F_0005458_L10_PA	LG13	<nnxnp>	{-1}	(nn,np)	nn	np	np	nn	np	nn	np	np	nn	np	nn	np	np	np	np	nn	nn	nn	np	np	nn	np	np	nn	nn	nn	nn	np	nn	np	nn	nn	np	np	np	np	nn	np	nn	np	nn	nn	nn	nn
LG13_HB_15	F_0005460_L10_PA	LG13	<nnxnp>	{-1}	(nn,np)	nn	np	np	nn	np	--	np	np	--	np	nn	np	np	np	np	nn	nn	nn	np	np	nn	np	np	nn	--	nn	--	np	nn	np	nn	nn	np	np	np	np	nn	np	--	np	nn	nn	--	nn
LG13_HB_1608	F_0755309_L8_PA	LG13	<lmxll>	{1-}	(ll,lm])	lm	lm	lm	lm	ll	lm	ll	ll	lm	ll	lm	lm	lm	ll	lm	ll	ll	ll	ll	lm	lm	ll	lm	lm	ll	ll	ll	lm	ll	ll	ll	ll	lm	ll	lm	lm	ll	ll	lm	ll	ll	lm	lm	ll
LG13_HB_1608	F_0755328_L8_PA	LG13	<lmxll>	{1-}	(ll,lm])	lm	lm	lm	lm	ll	lm	ll	ll	lm	ll	lm	lm	lm	ll	lm	ll	ll	ll	ll	lm	lm	ll	lm	lm	ll	ll	ll	lm	ll	ll	ll	ll	lm	ll	lm	lm	ll	ll	lm	ll	ll	lm	lm	ll
LG13_HB_1620	F_0759958_L8_PA	LG13	<hkxhk>	{00}	(hh,hk,kk)	hk	hh	hh	hk	hk	hk	hk	hk	hk	hk	kk	hh	hh	hk	hk	kk	kk	hk	hh	hh	kk	hk	hh	hk	hk	kk	kk	hh	kk	hk	kk	hk	hh	hk	hk	hh	kk	hk	hk	hk	kk	hk	kk	kk
LG13_HB_1620	F_0759960_L8_PA	LG13	<hkxhk>	{11}	(hh,hk,kk)	hk	kk	kk	hk	hk	hk	hk	hk	hk	hk	hh	kk	kk	hk	hk	hh	hh	hk	kk	kk	hh	hk	kk	hk	hk	hh	hh	kk	hh	hk	hh	hk	kk	hk	hk	kk	hh	hk	hk	hk	hh	hk	hh	hh
LG13_HB_1620	F_0759967_L8_PA	LG13	<lmxll>	{1-}	(ll,lm])	lm	lm	lm	lm	ll	lm	ll	ll	lm	ll	ll	lm	lm	ll	ll	ll	ll	lm	lm	lm	ll	ll	lm	lm	lm	ll	ll	lm	ll	ll	ll	lm	lm	ll	ll	lm	ll	ll	lm	ll	ll	lm	ll	ll
LG13_HB_1620	F_0759955_L8_PA	LG13	<nnxnp>	{-1}	(nn,np)	nn	np	np	nn	np	nn	np	np	nn	np	nn	np	np	np	np	nn	nn	nn	np	np	nn	np	np	nn	nn	nn	nn	np	nn	np	nn	nn	np	np	np	np	nn	np	nn	np	nn	nn	nn	nn
LG13_HB_1620	F_0759961_L8_PA	LG13	<nnxnp>	{-1}	(nn,np)	nn	np	np	nn	np	nn	np	np	nn	np	nn	np	np	np	np	nn	nn	nn	np	np	nn	np	np	nn	nn	nn	nn	np	nn	np	nn	nn	np	np	np	np	nn	np	nn	np	nn	nn	nn	nn
LG13_HB_1676	F_0789055_L9_PA	LG13	<nnxnp>	{-1}	(nn,np)	nn	nn	np	nn	np	nn	np	nn	nn	np	nn	np	np	np	np	nn	nn	nn	np	np	nn	np	np	nn	nn	nn	nn	np	nn	np	nn	nn	np	nn	nn	np	nn	np	nn	np	nn	nn	nn	nn
F_0801346_L9_PA	F_0801346_L9_PA	LG13	<lmxll>	{1-}	(ll,lm])	lm	lm	--	lm	ll	lm	ll	ll	lm	--	ll	lm	lm	lm	ll	lm	ll	lm	--	ll	ll	--	lm	ll	lm	ll	ll	--	lm	ll	ll	lm	--	lm	ll	--	ll	ll	lm	ll	ll	lm	ll	ll
LG13_HB_1714	F_0806468_L9_PA	LG13	<hkxhk>	{11}	(hh,hk,kk)	hk	hk	kk	hk	hk	hk	hk	hh	hk	kk	hh	kk	kk	kk	hk	hk	hh	hk	kk	hk	hh	kk	kk	hh	hk	hh	hh	kk	hk	hk	hh	hk	kk	hk	hh	kk	hh	hk	hk	hk	hh	hk	hh	hh
LG13_HB_1715	F_0806580_L9_PA	LG13	<efxeg>	{11}	[ee,ef,eg,fg]	ef	fg	fg	ef	eg	ef	eg	ee	ef	eg	ee	fg	fg	fg	eg	ee	EE	ef	fg	eg	ee	fg	fg	ee	ef	ee	EE	fg	ee	eg	ee	ef	fg	eg	EE	fg	ee	eg	ef	eg	ee	ef	ee	ee
LG13_HB_1715	F_0806586_L9_PA	LG13	<nnxnp>	{-1}	(nn,np)	nn	np	np	nn	np	nn	np	nn	nn	np	nn	np	np	np	np	nn	nn	nn	np	np	nn	np	np	nn	nn	nn	nn	np	nn	np	nn	nn	np	np	nn	np	nn	np	nn	np	nn	nn	nn	nn
LG13_HB_1741	F_0822195_L9_PA	LG13	<hkxhk>	{11}	(hh,hk,kk)	hk	hk	kk	hk	hk	hk	hk	hh	hk	kk	hh	kk	kk	kk	hk	hk	hh	hk	kk	hk	hh	kk	kk	hh	hk	hh	hh	kk	hk	hk	hh	hk	kk	hk	hh	kk	hh	hk	hk	hk	hh	hk	hh	hh
LG13_HB_1776	F_0835207_L10_45_1	LG13	<hkxhk>	{11}	(hh,hk,kk)	hk	hk	kk	hk	hk	hk	hk	hh	hk	hk	hh	kk	kk	kk	hk	hh	hh	hk	kk	hk	hh	kk	kk	hh	hk	hh	hh	kk	hk	hk	hh	hk	kk	kk	hh	kk	hh	hk	hk	hk	hh	hk	hh	hh
LG13_HB_1776	F_0835217_L10_45_1	LG13	<hkxhk>	{00}	(hh,hk,kk)	hk	hk	hh	hk	hk	hk	hk	kk	hk	hk	kk	hh	hh	hh	hk	kk	kk	hk	hh	hk	kk	hh	hh	kk	hk	kk	kk	hh	hk	hk	kk	hk	hh	hh	kk	hh	kk	hk	hk	hk	kk	hk	kk	kk
LG13_HB_1776	F_0835223_L10_45_1	LG13	<hkxhk>	{11}	(hh,hk,kk)	hk	hk	kk	hk	hk	hk	hk	hh	hk	hk	hh	kk	kk	kk	hk	hh	hh	hk	kk	hk	hh	kk	kk	hh	hk	hh	hh	kk	hk	hk	hh	hk	kk	kk	hh	kk	hh	hk	hk	hk	hh	hk	hh	hh
LG13_HB_1867_s28h1	F_0872904_L13_28_1	LG13	<lmxll>	{1-}	(ll,lm])	lm	lm	lm	lm	ll	lm	ll	ll	lm	ll	lm	lm	lm	ll	lm	ll	ll	ll	ll	lm	lm	ll	lm	lm	ll	ll	ll	lm	ll	ll	ll	ll	lm	ll	lm	lm	ll	ll	lm	ll	ll	lm	lm	ll
LG13_HB_1870_s32h1	F_0873946_L13_32_1	LG13	<nnxnp>	{-1}	(nn,np)	nn	np	np	nn	nn	nn	np	np	nn	nn	nn	np	np	np	np	nn	nn	nn	np	np	nn	np	np	np	nn	nn	nn	np	nn	np	nn	nn	np	np	np	np	nn	np	nn	np	np	nn	nn	np
LG13_HB_1870_s32h1	F_0873957_L13_32_1	LG13	<nnxnp>	{-1}	(nn,np)	nn	np	np	nn	nn	nn	np	np	nn	nn	nn	np	np	np	np	nn	nn	nn	np	np	nn	np	np	np	nn	nn	nn	np	nn	np	nn	nn	np	np	np	np	nn	np	nn	np	np	nn	nn	np
LG13_HB_1870_s32h1	F_0873958_L13_32_1	LG13	<nnxnp>	{-1}	(nn,np)	nn	np	np	nn	nn	nn	np	np	nn	nn	nn	np	np	np	np	nn	nn	nn	np	np	nn	np	np	np	nn	nn	nn	np	nn	np	nn	nn	np	np	np	np	nn	np	nn	np	np	nn	nn	np
LG13_HB_1871_s33h1	F_0874514_L13_33_1	LG13	<nnxnp>	{-1}	(nn,np)	nn	np	np	nn	nn	nn	np	np	nn	nn	nn	np	np	np	np	nn	nn	nn	np	np	nn	np	np	np	nn	nn	nn	np	nn	np	nn	nn	np	np	np	np	nn	np	nn	np	np	nn	nn	np
LG13_HB_1871_s33h1	F_0874515_L13_33_1	LG13	<nnxnp>	{-1}	(nn,np)	nn	np	np	nn	nn	nn	np	np	nn	nn	nn	np	np	np	np	nn	nn	nn	np	np	nn	np	np	np	nn	nn	nn	np	nn	np	nn	nn	np	np	np	np	nn	np	nn	np	np	nn	nn	np
LG13_HB_1874_s35h1	F_0875074_L13_35_1	LG13	<nnxnp>	{-1}	(nn,np)	nn	np	np	nn	np	nn	np	np	nn	nn	nn	np	np	np	np	nn	nn	nn	np	np	nn	np	np	np	nn	nn	nn	np	nn	np	nn	nn	np	np	np	np	nn	np	nn	np	np	nn	nn	np
LG13_HB_1874_s35h1	F_0875076_L13_35_1	LG13	<lmxll>	{1-}	(ll,lm])	lm	lm	lm	lm	ll	lm	ll	ll	lm	ll	ll	lm	lm	ll	ll	ll	ll	ll	lm	lm	ll	ll	lm	lm	ll	ll	ll	lm	ll	ll	ll	lm	lm	ll	ll	lm	ll	ll	lm	ll	ll	lm	lm	ll
LG13_HB_1874_s35h1	F_0875102_L13_35_1	LG13	<lmxll>	{1-}	(ll,lm])	lm	lm	lm	lm	ll	lm	ll	ll	lm	ll	ll	lm	lm	ll	ll	ll	ll	ll	lm	lm	ll	ll	lm	lm	ll	ll	ll	lm	ll	ll	ll	lm	lm	ll	ll	lm	ll	ll	lm	ll	ll	lm	lm	ll
LG13_HB_1877_s37h1	F_0877061_L13_37_1	LG13	<hkxhk>	{00}	(hh,hk,kk)	hk	hk	hh	hk	hk	hk	hk	kk	hk	hh	kk	hh	hh	hh	hk	hk	kk	hk	hh	hk	kk	hh	hh	kk	hk	kk	kk	hh	hk	hk	kk	hk	hh	hk	kk	hh	kk	hk	hk	hk	kk	hk	kk	kk
LG13_HB_1877_s37h1	F_0877071_L13_37_1	LG13	<nnxnp>	{-1}	(nn,np)	nn	nn	np	nn	np	nn	np	nn	nn	np	nn	np	np	np	np	nn	nn	nn	np	np	nn	np	np	nn	nn	nn	nn	np	nn	np	nn	nn	np	nn	nn	np	nn	np	nn	np	nn	nn	nn	nn
LG13_HB_1878_s38h1	F_0877272_L13_38_1	LG13	<lmxll>	{1-}	(ll,lm])	lm	lm	lm	lm	ll	lm	ll	ll	lm	ll	ll	lm	lm	ll	ll	ll	ll	lm	lm	lm	ll	ll	lm	lm	lm	ll	ll	lm	ll	ll	ll	lm	lm	ll	ll	lm	ll	ll	lm	ll	ll	lm	ll	ll
LG13_HB_1878_s38h1	F_0877275_L13_38_1	LG13	<lmxll>	{1-}	(ll,lm])	lm	lm	--	lm	ll	lm	ll	ll	lm	ll	ll	--	--	ll	ll	ll	ll	lm	--	--	ll	ll	--	lm	lm	ll	ll	lm	ll	ll	ll	lm	lm	ll	ll	lm	ll	ll	--	ll	ll	--	ll	ll
LG13_HB_1878_s38h1	F_0877297_L13_38_1	LG13	<hkxhk>	{00}	(h-,kk)	h-	h-	h-	h-	h-	h-	h-	h-	h-	h-	kk	h-	h-	h-	h-	kk	kk	h-	h-	h-	kk	h-	h-	h-	h-	kk	kk	h-	kk	h-	kk	h-	h-	h-	h-	h-	kk	h-	h-	h-	kk	h-	kk	kk
LG13_HB_1878_s38h1	F_0877283_L13_38_1	LG13	<nnxnp>	{-1}	(nn,np)	nn	np	np	nn	--	nn	--	np	nn	np	nn	np	np	np	--	--	nn	nn	np	np	--	np	np	nn	nn	nn	nn	np	nn	--	nn	nn	np	np	np	np	nn	np	nn	np	nn	nn	nn	nn
LG13_HB_1883_s46h1	F_0879807_L13_46_1	LG13	<lmxll>	{1-}	(ll,lm])	lm	lm	lm	lm	ll	lm	ll	ll	lm	ll	ll	lm	lm	lm	ll	ll	ll	lm	lm	ll	ll	lm	lm	ll	lm	ll	ll	lm	ll	ll	ll	lm	lm	ll	ll	lm	ll	ll	lm	ll	ll	lm	ll	ll
LG13_HB_1883_s46h1	F_0879784_L13_46_1	LG13	<nnxnp>	{-1}	(nn,np)	nn	np	np	nn	np	nn	np	nn	nn	np	nn	np	np	np	np	nn	nn	nn	np	np	nn	np	np	nn	nn	nn	nn	np	nn	np	nn	nn	np	np	nn	np	nn	np	nn	np	nn	nn	nn	nn
LG13_HB_1883_s46h1	F_0879786_L13_46_1	LG13	<nnxnp>	{-1}	(nn,np)	nn	np	np	nn	np	nn	np	nn	nn	np	nn	np	np	np	np	nn	nn	nn	np	np	nn	np	np	nn	nn	nn	nn	np	nn	np	nn	nn	np	np	nn	np	nn	np	nn	np	nn	nn	nn	nn
LG13_HB_1887_s46h1	F_0881259_L13_46_1	LG13	<nnxnp>	{-1}	(nn,np)	nn	nn	np	nn	--	nn	np	nn	nn	--	nn	--	--	np	np	nn	nn	nn	--	np	nn	np	np	nn	nn	nn	nn	--	nn	np	nn	nn	np	np	nn	np	nn	--	nn	np	nn	nn	nn	nn
LG13_HB_1888_s46h1	F_0881390_L13_46_1	LG13	<nnxnp>	{-1}	(nn,np)	nn	nn	np	nn	np	nn	np	nn	nn	np	nn	np	np	np	np	nn	nn	nn	np	np	nn	np	np	nn	nn	nn	nn	np	nn	np	nn	nn	np	np	nn	np	nn	np	nn	np	nn	nn	nn	nn
LG13_HB_1925_s45h1	F_0902720_L15_45_1	LG13	<nnxnp>	{-1}	(nn,np)	nn	np	np	nn	np	nn	np	np	nn	np	nn	np	np	np	np	nn	nn	nn	np	np	nn	np	np	nn	nn	nn	nn	np	nn	np	nn	nn	np	np	np	np	nn	np	nn	np	nn	nn	nn	nn
LG13_HB_1925_s45h1	F_0902721_L15_45_1	LG13	<nnxnp>	{-1}	(nn,np)	nn	np	np	nn	np	nn	np	np	nn	np	nn	np	np	np	np	nn	nn	nn	np	np	nn	np	np	nn	nn	nn	nn	np	nn	np	nn	nn	np	np	np	np	nn	np	nn	np	nn	nn	nn	nn
LG13_HB_1925_s45h1	F_0902736_L15_45_1	LG13	<hkxhk>	{11}	(hh,hk,kk)	hk	kk	kk	hk	hk	hk	hk	hk	hk	hk	hh	kk	kk	hk	hk	hh	hh	hk	kk	hk	hh	kk	kk	hh	hk	hh	hh	kk	hh	hk	hh	hk	kk	hk	hk	kk	hh	hk	hk	hk	hh	hk	hh	hh
LG13_HB_1926_s45h1	F_0902912_L15_45_1	LG13	<nnxnp>	{-1}	(nn,np)	nn	nn	np	nn	np	nn	np	nn	nn	np	nn	np	np	np	np	nn	nn	nn	np	np	nn	np	np	nn	nn	nn	nn	np	nn	np	nn	nn	np	nn	nn	np	nn	np	nn	np	nn	nn	nn	nn
LG13_HB_1930_s46h1	F_0904050_L15_46_1	LG13	<lmxll>	{1-}	(ll,lm])	lm	lm	lm	lm	ll	lm	lm	ll	ll	ll	lm	lm	ll	ll	lm	ll	ll	ll	ll	lm	lm	ll	lm	lm	ll	ll	ll	lm	ll	ll	lm	ll	ll	ll	lm	lm	lm	ll	lm	ll	lm	lm	lm	lm
LG13_HB_1930_s46h1	F_0904054_L15_46_1	LG13	<lmxll>	{1-}	(ll,lm])	lm	lm	lm	lm	ll	lm	lm	ll	ll	ll	lm	lm	ll	ll	lm	ll	ll	ll	ll	lm	lm	ll	lm	lm	ll	ll	ll	lm	ll	ll	lm	ll	ll	ll	lm	lm	lm	ll	lm	ll	lm	lm	lm	lm
LG13_HB_1946_s59h1	F_0908423_L15_59_1	LG13	<hkxhk>	{00}	(h-,kk)	h-	h-	h-	h-	h-	h-	h-	kk	h-	h-	kk	h-	h-	h-	h-	kk	kk	h-	h-	h-	kk	h-	h-	kk	h-	kk	kk	h-	h-	h-	kk	h-	h-	h-	kk	h-	kk	h-	h-	h-	kk	h-	kk	kk
LG13_HB_1946_s59h1	F_0908449_L15_59_1	LG13	<nnxnp>	{-1}	(nn,np)	nn	nn	np	nn	np	nn	np	nn	nn	np	nn	np	np	np	np	nn	nn	nn	np	np	nn	np	np	nn	nn	nn	nn	np	nn	np	nn	nn	np	np	nn	np	nn	np	nn	np	nn	nn	nn	nn
LG13_HB_1980_s16h1	F_0917941_L16_16_1	LG13	<lmxll>	{1-}	(ll,lm])	lm	lm	lm	lm	ll	lm	ll	ll	lm	ll	ll	lm	lm	lm	ll	ll	ll	lm	lm	ll	ll	lm	lm	ll	lm	ll	ll	lm	ll	ll	ll	lm	lm	ll	ll	lm	ll	ll	lm	ll	ll	lm	ll	ll
LG13_HB_1980_s16h1	F_0917935_L16_16_1	LG13	<nnxnp>	{-1}	(nn,np)	nn	np	np	nn	np	nn	np	nn	nn	np	nn	np	np	np	np	nn	nn	nn	np	np	nn	np	np	nn	nn	nn	nn	np	nn	np	nn	nn	np	np	nn	np	nn	np	nn	np	nn	nn	nn	nn
LG13_HB_2012_s16h1	F_0932458_L17_16_1	LG13	<lmxll>	{0-}	(ll,lm])	ll	ll	ll	ll	lm	ll	ll	lm	lm	lm	ll	ll	lm	lm	ll	lm	lm	lm	lm	ll	ll	lm	ll	ll	lm	lm	lm	ll	lm	lm	ll	lm	lm	lm	ll	ll	lm	lm	ll	lm	ll	ll	ll	ll
LG13_HB_2015_s16h1	F_0933501_L17_16_1	LG13	<lmxll>	{1-}	(ll,lm])	lm	lm	lm	lm	ll	lm	ll	ll	lm	ll	ll	lm	lm	lm	ll	ll	ll	lm	lm	ll	ll	lm	lm	ll	lm	ll	ll	lm	ll	ll	ll	lm	lm	ll	ll	lm	ll	ll	lm	ll	ll	lm	ll	ll
LG13_HB_2015_s16h1	F_0933502_L17_16_1	LG13	<lmxll>	{1-}	(ll,lm])	lm	lm	lm	lm	ll	lm	ll	ll	lm	ll	ll	lm	lm	lm	ll	ll	ll	lm	lm	ll	ll	lm	lm	ll	lm	ll	ll	lm	ll	ll	ll	lm	lm	ll	ll	lm	ll	ll	lm	ll	ll	lm	ll	ll
LG13_HB_2015_s16h1	F_0933525_L17_16_1	LG13	<lmxll>	{1-}	(ll,lm])	lm	lm	lm	lm	ll	lm	ll	ll	lm	ll	ll	lm	lm	lm	ll	ll	ll	lm	lm	ll	ll	lm	lm	ll	lm	ll	ll	lm	ll	ll	ll	lm	lm	ll	ll	lm	ll	ll	lm	ll	ll	lm	ll	ll
LG13_HB_2015_s16h1	F_0933528_L17_16_1	LG13	<lmxll>	{1-}	(ll,lm])	lm	lm	lm	lm	ll	lm	ll	ll	lm	ll	ll	lm	lm	lm	ll	ll	ll	lm	lm	ll	ll	lm	lm	ll	lm	ll	ll	lm	ll	ll	ll	lm	lm	ll	ll	lm	ll	ll	lm	ll	ll	lm	ll	ll
LG13_HB_2015_s16h1	F_0933530_L17_16_1	LG13	<lmxll>	{1-}	(ll,lm])	lm	lm	lm	lm	ll	lm	ll	ll	lm	ll	ll	lm	lm	lm	ll	ll	ll	lm	lm	ll	ll	lm	lm	ll	lm	ll	ll	lm	ll	ll	ll	lm	lm	ll	ll	lm	ll	ll	lm	ll	ll	lm	ll	ll
LG13_HB_2157_s24h1	F_0984687_L4_24_1	LG13	<hkxhk>	{11}	(hh,hk,kk)	hk	kk	kk	hk	hh	hk	hk	hk	hk	hh	hh	kk	kk	hk	hk	hh	hh	hh	hk	kk	hh	hk	kk	kk	hh	hh	hh	kk	hh	hk	hh	hk	kk	hk	hk	kk	hh	hk	hk	hk	hk	hk	hk	hk
LG13_HB_2157_s24h1	F_0984682_L4_24_1	LG13	<lmxll>	{1-}	(ll,lm])	lm	lm	lm	lm	ll	lm	ll	ll	lm	ll	ll	lm	lm	ll	ll	ll	ll	ll	ll	lm	ll	ll	lm	lm	ll	ll	ll	lm	ll	ll	ll	lm	lm	ll	ll	lm	ll	ll	lm	ll	ll	lm	lm	ll
LG13_HB_2305_s24h1	F_1045533_L9_24_1	LG13	<nnxnp>	{-1}	(nn,np)	nn	nn	np	nn	np	nn	np	nn	nn	np	nn	np	np	np	np	nn	nn	nn	np	np	nn	np	np	nn	nn	nn	nn	np	nn	np	nn	nn	np	nn	nn	np	nn	np	nn	np	nn	nn	nn	nn
LG13_HB_2349_s63h2	F_1058711_L11_63_2	LG13	<lmxll>	{1-}	(ll,lm])	lm	lm	lm	lm	ll	lm	ll	ll	lm	lm	ll	lm	lm	lm	ll	lm	ll	lm	lm	ll	ll	lm	lm	ll	lm	ll	ll	lm	lm	ll	ll	lm	lm	lm	ll	lm	ll	ll	lm	ll	ll	lm	ll	ll
LG13_HB_2362_s50h2	F_1062744_L13_50_2	LG13	<lmxll>	{1-}	(ll,lm])	lm	lm	lm	lm	ll	lm	lm	ll	ll	ll	lm	lm	ll	ll	lm	ll	ll	ll	ll	lm	lm	ll	lm	lm	ll	ll	ll	lm	ll	ll	lm	ll	ll	ll	lm	lm	ll	ll	lm	ll	lm	lm	lm	lm
LG13_HB_2362_s50h2	F_1062750_L13_50_2	LG13	<lmxll>	{1-}	(ll,lm])	lm	lm	lm	lm	ll	lm	lm	ll	ll	ll	lm	lm	ll	ll	lm	ll	ll	ll	ll	lm	lm	ll	lm	lm	ll	ll	ll	lm	ll	ll	lm	ll	ll	ll	lm	lm	ll	ll	lm	ll	lm	lm	lm	lm
LG13_HB_2363_s50h2	F_1062847_L13_50_2	LG13	<lmxll>	{1-}	(ll,lm])	lm	lm	lm	lm	ll	lm	lm	ll	ll	ll	lm	lm	ll	ll	lm	ll	ll	ll	ll	lm	lm	ll	lm	lm	ll	ll	ll	lm	ll	ll	lm	ll	ll	ll	lm	lm	ll	ll	lm	ll	lm	lm	lm	lm
LG13_HB_2363_s50h2	F_1062848_L13_50_2	LG13	<lmxll>	{0-}	(ll,lm])	ll	ll	ll	ll	lm	ll	ll	lm	lm	lm	ll	ll	lm	lm	ll	lm	lm	lm	lm	ll	ll	lm	ll	ll	lm	lm	lm	ll	lm	lm	ll	lm	lm	lm	ll	ll	lm	lm	ll	lm	ll	ll	ll	ll
LG13_HB_2363_s50h2	F_1062851_L13_50_2	LG13	<lmxll>	{0-}	(ll,lm])	ll	ll	ll	ll	lm	ll	ll	lm	lm	lm	ll	ll	lm	lm	ll	lm	lm	lm	lm	ll	ll	lm	ll	ll	lm	lm	lm	ll	lm	lm	ll	lm	lm	lm	ll	ll	lm	lm	ll	lm	ll	ll	ll	ll
LG13_HB_2368_s50h2	F_1063440_L13_50_2	LG13	<hkxhk>	{00}	(hh,hk,kk)	hk	hh	hk	hk	kk	hk	hk	hk	hk	kk	hk	hh	hk	hk	hh	kk	kk	hk	kk	hh	hk	hk	hk	hh	hk	hk	kk	hk	hk	hk	kk	kk	hk	hk	hh	hk	kk	hk	hk	hk	hh	hk	hk	hk
LG13_HB_2368_s50h2	F_1063445_L13_50_2	LG13	<lmxll>	{0-}	(ll,lm])	ll	ll	ll	ll	lm	ll	lm	lm	lm	lm	ll	ll	lm	lm	ll	lm	lm	lm	lm	ll	ll	lm	ll	ll	lm	lm	lm	ll	lm	lm	lm	lm	lm	lm	ll	ll	lm	lm	ll	lm	ll	ll	ll	lm
LG13_HB_2368_s50h2	F_1063447_L13_50_2	LG13	<lmxll>	{0-}	(ll,lm])	ll	ll	ll	ll	lm	ll	lm	lm	lm	lm	ll	ll	lm	lm	ll	lm	lm	lm	lm	ll	ll	lm	ll	ll	lm	lm	lm	ll	lm	lm	lm	lm	lm	lm	ll	ll	lm	lm	ll	lm	ll	ll	ll	lm
LG13_HB_2369_s50h2	F_1063469_L13_50_2	LG13	<lmxll>	{0-}	(ll,lm])	ll	ll	ll	ll	lm	ll	lm	lm	lm	lm	ll	ll	lm	lm	ll	lm	lm	lm	lm	ll	ll	lm	ll	ll	lm	lm	lm	ll	lm	lm	lm	lm	lm	lm	ll	ll	lm	lm	ll	lm	ll	ll	ll	lm
LG13_HB_2369_s50h2	F_1063470_L13_50_2	LG13	<lmxll>	{0-}	(ll,lm])	ll	ll	ll	ll	lm	ll	lm	lm	lm	lm	ll	ll	lm	lm	ll	lm	lm	lm	lm	ll	ll	lm	ll	ll	lm	lm	lm	ll	lm	lm	lm	lm	lm	lm	ll	ll	lm	lm	ll	lm	ll	ll	ll	lm
LG13_HB_2369_s50h2	F_1063477_L13_50_2	LG13	<lmxll>	{0-}	(ll,lm])	ll	ll	ll	ll	lm	ll	lm	lm	lm	lm	ll	ll	lm	lm	ll	lm	lm	lm	lm	ll	ll	lm	ll	ll	lm	lm	lm	ll	lm	lm	lm	lm	lm	lm	ll	ll	lm	lm	ll	lm	ll	ll	ll	lm
LG13_HB_2371_s50h2	F_1063545_L13_50_2	LG13	<hkxhk>	{10}	(hh,hk,kk)	kk	hk	hk	kk	hk	kk	hh	hh	hk	hk	kk	hk	hh	hh	hk	hk	hk	hh	hh	hk	kk	hh	hk	hk	hh	hk	hk	kk	hk	hh	hk	hk	hk	hh	hk	kk	hk	hh	kk	hh	hh	kk	kk	hh
LG13_HB_2371_s50h2	F_1063536_L13_50_2	LG13	<lmxll>	{1-}	(ll,lm])	lm	lm	lm	lm	ll	lm	ll	ll	ll	ll	lm	lm	ll	ll	lm	ll	ll	ll	ll	lm	lm	ll	lm	lm	ll	ll	ll	lm	ll	ll	ll	ll	lm	ll	lm	lm	ll	ll	lm	ll	ll	lm	lm	ll
LG13_HB_2371_s50h2	F_1063546_L13_50_2	LG13	<nnxnp>	{-0}	(nn,np)	np	nn	nn	np	np	np	nn	nn	np	np	np	nn	nn	nn	nn	np	np	nn	nn	nn	np	nn	nn	nn	nn	np	np	np	np	nn	np	np	nn	nn	nn	np	np	nn	np	nn	nn	np	np	nn
LG13_HB_2371_s50h2	F_1063547_L13_50_2	LG13	<nnxnp>	{-0}	(nn,np)	np	nn	nn	np	np	np	nn	nn	np	np	np	nn	nn	nn	nn	np	np	nn	nn	nn	np	nn	nn	nn	nn	np	np	np	np	nn	np	np	nn	nn	nn	np	np	nn	np	nn	nn	np	np	nn
LG13_HB_2373_s57h2	F_1063850_L13_57_2	LG13	<hkxhk>	{00}	(hh,hk,kk)	hk	hh	hh	hk	kk	hk	hk	hk	hk	kk	kk	hh	hh	hk	hk	kk	kk	kk	hh	hh	kk	hk	hh	hh	kk	kk	kk	hh	kk	hk	kk	hk	hh	hk	hk	hh	kk	hk	hk	hk	hk	hk	hk	hk
LG13_HB_2373_s57h2	F_1063856_L13_57_2	LG13	<hkxhk>	{00}	(hh,hk,kk)	hk	hh	hh	hk	kk	hk	hk	hk	hk	kk	kk	hh	hh	hk	hk	kk	kk	kk	hh	hh	kk	hk	hh	hh	kk	kk	kk	hh	kk	hk	kk	hk	hh	hk	hk	hh	kk	hk	hk	hk	hk	hk	hk	hk
LG13_HB_2375_s67h2	F_1065410_L13_67_2	LG13	<nnxnp>	{-1}	(nn,np)	nn	nn	np	nn	np	nn	np	nn	nn	np	nn	np	np	np	np	nn	nn	nn	np	np	nn	np	np	nn	nn	nn	nn	np	nn	np	nn	nn	np	np	nn	np	nn	np	nn	np	nn	nn	nn	nn
LG13_HB_2375_s67h2	F_1065411_L13_67_2	LG13	<nnxnp>	{-1}	(nn,np)	nn	nn	np	nn	np	nn	np	nn	nn	np	nn	np	np	np	np	nn	nn	nn	np	np	nn	np	np	nn	nn	nn	nn	np	nn	np	nn	nn	np	np	nn	np	nn	np	nn	np	nn	nn	nn	nn
LG13_HB_2375_s67h2	F_1065416_L13_67_2	LG13	<nnxnp>	{-1}	(nn,np)	nn	nn	np	nn	np	nn	np	nn	nn	np	nn	np	np	np	np	nn	nn	nn	np	np	nn	np	np	nn	nn	nn	nn	np	nn	np	nn	nn	np	np	nn	np	nn	np	nn	np	nn	nn	nn	nn
LG13_HB_2376_s67h2	F_1065729_L13_67_2	LG13	<nnxnp>	{-1}	(nn,np)	nn	nn	np	nn	np	nn	np	nn	nn	np	nn	np	np	np	np	nn	nn	nn	np	np	nn	np	np	nn	nn	nn	nn	np	nn	np	nn	nn	np	np	nn	np	nn	np	nn	np	nn	nn	nn	nn
LG13_HB_2376_s67h2	F_1065730_L13_67_2	LG13	<nnxnp>	{-1}	(nn,np)	nn	nn	np	nn	np	nn	np	nn	nn	np	nn	np	np	np	np	nn	nn	nn	np	np	nn	np	np	nn	nn	nn	nn	np	nn	np	nn	nn	np	np	nn	np	nn	np	nn	np	nn	nn	nn	nn
LG13_HB_2376_s67h2	F_1065735_L13_67_2	LG13	<nnxnp>	{-1}	(nn,np)	nn	nn	np	nn	np	nn	np	nn	nn	np	nn	np	np	np	np	nn	nn	nn	np	np	nn	np	np	nn	nn	nn	nn	np	nn	np	nn	nn	np	np	nn	np	nn	np	nn	np	nn	nn	nn	nn
LG13_HB_2377_s68h2	F_1065919_L13_68_2	LG13	<hkxhk>	{00}	(hh,hk,kk)	hk	hk	hh	hk	hk	hk	hk	kk	hk	hk	kk	hh	hh	hh	hk	kk	kk	hk	hh	hk	kk	hh	hh	kk	hk	kk	kk	hh	hk	hk	kk	hk	hh	hh	kk	hh	kk	hk	hk	hk	kk	hk	kk	kk
LG13_HB_2377_s68h2	F_1065933_L13_68_2	LG13	<hkxhk>	{00}	(hh,hk,kk)	hk	hk	hh	hk	hk	hk	hk	kk	hk	hk	kk	hh	hh	hh	hk	kk	kk	hk	hh	hk	kk	hh	hh	kk	hk	kk	kk	hh	hk	hk	kk	hk	hh	hh	kk	hh	kk	hk	hk	hk	kk	hk	kk	kk
LG13_HB_2421_s31h2	F_1075065_L16_31_2	LG13	<nnxnp>	{-1}	(nn,np)	nn	nn	np	nn	np	nn	np	nn	nn	np	nn	np	np	np	np	nn	nn	nn	np	np	nn	np	np	nn	nn	nn	nn	np	nn	np	nn	nn	np	nn	nn	np	nn	np	nn	np	nn	nn	nn	nn
F_1075679_L16_33_2	F_1075679_L16_33_2	LG13	<lmxll>	{1-}	(ll,lm])	lm	lm	lm	lm	ll	lm	ll	ll	lm	lm	ll	lm	lm	lm	ll	lm	ll	lm	lm	ll	ll	lm	lm	ll	lm	ll	ll	lm	lm	ll	ll	lm	lm	lm	ll	lm	ll	ll	lm	ll	ll	lm	ll	ll
LG13_HB_2458_s38h2	F_1083811_L2_38_2	LG13	<hkxhk>	{11}	(hh,hk,kk)	hk	hk	kk	hk	hk	hk	hk	hh	hk	kk	hh	kk	kk	kk	hk	hk	hh	hk	kk	hk	hh	kk	kk	hh	hk	hh	hh	kk	hk	hk	hh	hk	kk	hk	hh	kk	hh	hk	hk	hk	hh	hk	hh	hh
LG13_HB_2581_s70h3	F_1109352_L13_70_3	LG13	<lmxll>	{1-}	(ll,lm])	lm	lm	lm	lm	ll	lm	lm	ll	ll	ll	lm	lm	ll	ll	lm	ll	ll	ll	ll	lm	lm	ll	lm	lm	ll	ll	ll	lm	ll	ll	lm	ll	ll	ll	lm	lm	ll	ll	lm	ll	lm	lm	lm	lm
LG13_HB_2581_s70h3	F_1109354_L13_70_3	LG13	<lmxll>	{1-}	(ll,lm])	lm	lm	lm	lm	ll	lm	lm	ll	ll	ll	lm	lm	ll	ll	lm	ll	ll	ll	ll	lm	lm	ll	lm	lm	ll	ll	ll	lm	ll	ll	lm	ll	ll	ll	lm	lm	ll	ll	lm	ll	lm	lm	lm	lm
LG13_HB_2581_s70h3	F_1109360_L13_70_3	LG13	<lmxll>	{1-}	(ll,lm])	lm	lm	lm	lm	ll	lm	lm	ll	ll	ll	lm	lm	ll	ll	lm	ll	ll	ll	ll	lm	lm	ll	lm	lm	ll	ll	ll	lm	ll	ll	lm	ll	ll	ll	lm	lm	ll	ll	lm	ll	lm	lm	lm	lm
LG13_HB_2581_s70h3	F_1109367_L13_70_3	LG13	<lmxll>	{0-}	(ll,lm])	ll	ll	ll	ll	lm	ll	ll	lm	lm	lm	ll	ll	lm	lm	ll	lm	lm	lm	lm	ll	ll	lm	ll	ll	lm	lm	lm	ll	lm	lm	ll	lm	lm	lm	ll	ll	lm	lm	ll	lm	ll	ll	ll	ll
LG13_HB_2581_s70h3	F_1109370_L13_70_3	LG13	<lmxll>	{1-}	(ll,lm])	lm	lm	lm	lm	ll	lm	lm	ll	ll	ll	lm	lm	ll	ll	lm	ll	ll	ll	ll	lm	lm	ll	lm	lm	ll	ll	ll	lm	ll	ll	lm	ll	ll	ll	lm	lm	ll	ll	lm	ll	lm	lm	lm	lm
LG13_HB_2582_s70h3	F_1109505_L13_70_3	LG13	<hkxhk>	{11}	(hh,hk,kk)	hk	kk	hk	hk	hh	hk	hk	hk	hk	hh	hk	kk	hk	hk	kk	hh	hh	hk	hh	kk	hk	hk	hk	kk	hk	hk	hh	hk	hk	hk	hh	hh	hk	hk	kk	hk	hh	hk	hk	hk	kk	hk	hk	hk
LG13_HB_2582_s70h3	F_1109489_L13_70_3	LG13	<lmxll>	{0-}	(ll,lm])	ll	ll	ll	ll	lm	ll	lm	lm	lm	lm	ll	ll	lm	lm	ll	lm	lm	lm	lm	ll	ll	lm	ll	ll	lm	lm	lm	ll	lm	lm	lm	lm	lm	lm	ll	ll	lm	lm	ll	lm	ll	ll	ll	lm
LG13_HB_2582_s70h3	F_1109494_L13_70_3	LG13	<lmxll>	{0-}	(ll,lm])	ll	ll	ll	ll	lm	ll	lm	lm	lm	lm	ll	ll	lm	lm	ll	lm	lm	lm	lm	ll	ll	lm	ll	ll	lm	lm	lm	ll	lm	lm	lm	lm	lm	lm	ll	ll	lm	lm	ll	lm	ll	ll	ll	lm
LG13_HB_2582_s70h3	F_1109507_L13_70_3	LG13	<lmxll>	{0-}	(ll,lm])	ll	ll	ll	ll	lm	ll	lm	lm	lm	lm	ll	ll	lm	lm	ll	lm	lm	lm	lm	ll	ll	lm	ll	ll	lm	lm	lm	ll	lm	lm	lm	lm	lm	lm	ll	ll	lm	lm	ll	lm	ll	ll	ll	lm
LG13_HB_2584_s74h3	F_1109827_L13_74_3	LG13	<hkxhk>	{11}	(hh,hk,kk)	hk	kk	kk	hk	hk	hk	hk	hk	hk	hk	hh	kk	kk	hk	hk	hh	hh	hk	kk	kk	hh	hk	kk	hk	hk	hh	hh	kk	hh	hk	hh	hk	kk	hk	hk	kk	hh	hk	hk	hk	hh	hk	hh	hh
LG13_HB_2585_s75h3	F_1109943_L13_75_3	LG13	<nnxnp>	{-1}	(nn,np)	nn	nn	np	nn	np	nn	np	nn	nn	np	nn	np	np	np	np	nn	nn	nn	np	np	nn	np	np	nn	nn	nn	nn	np	nn	np	nn	nn	np	np	nn	np	nn	np	nn	np	nn	nn	nn	nn
LG13_HB_275	F_0124503_L12_PA	LG13	<nnxnp>	{-1}	(nn,np)	nn	nn	np	nn	np	nn	np	nn	nn	np	nn	np	np	np	np	nn	nn	nn	np	np	nn	np	np	nn	nn	nn	nn	np	nn	np	nn	nn	np	nn	nn	np	nn	np	nn	np	nn	nn	nn	nn
LG13_HB_275	$F_0124505y_LG13_PA	LG13	<nnxnp>	{-1}	(nn,np)	nn	nn	np	nn	np	nn	np	nn	nn	np	nn	np	np	np	np	nn	nn	nn	np	np	nn	np	np	nn	nn	nn	nn	np	nn	np	nn	nn	np	nn	nn	np	nn	np	nn	np	nn	nn	nn	nn
R_15693091_L13_33_1	R_15693091_L13_33_1	LG13	<nnxnp>	{-1}	(nn,np)	nn	np	np	nn	nn	nn	np	np	nn	nn	nn	np	np	np	np	nn	nn	nn	np	np	nn	np	np	np	nn	nn	nn	np	nn	np	nn	nn	np	np	np	np	nn	np	nn	np	np	nn	nn	np
R_16737064_L13_34_1	R_16737064_L13_34_1	LG13	<lmxll>	{1-}	(ll,lm])	lm	lm	lm	lm	ll	lm	ll	ll	lm	ll	ll	lm	lm	ll	ll	ll	ll	ll	lm	lm	ll	ll	lm	lm	ll	ll	ll	lm	ll	ll	ll	lm	lm	ll	ll	lm	ll	ll	lm	ll	ll	lm	lm	ll
GD_02452_L13_43_1	GD_02452_L13_43_1	LG13	<nnxnp>	{-1}	(nn,np)	nn	np	np	nn	np	nn	np	np	nn	np	nn	np	np	np	np	nn	nn	nn	np	np	nn	np	np	nn	nn	nn	nn	np	nn	np	nn	nn	np	np	np	np	nn	np	nn	np	nn	nn	nn	nn
LG13_HB_3253_s26h1	R_895608_L13_26_1	LG13	<lmxll>	{1-}	(ll,lm])	lm	lm	lm	lm	ll	lm	lm	ll	ll	ll	lm	lm	ll	ll	lm	ll	ll	ll	ll	lm	lm	ll	lm	lm	ll	ll	ll	lm	ll	ll	lm	ll	ll	ll	lm	lm	ll	ll	lm	ll	lm	lm	lm	lm
LG13_HB_3254	GD_00279_L13_PA	LG13	<lmxll>	{1-}	(ll,lm])	lm	lm	lm	lm	ll	lm	lm	ll	ll	ll	lm	lm	ll	ll	lm	ll	ll	ll	ll	lm	lm	ll	lm	lm	ll	ll	ll	lm	ll	ll	lm	ll	ll	ll	lm	lm	ll	ll	lm	ll	lm	lm	lm	lm
LG13_HB_3254	R_1140009_L13_PA	LG13	<lmxll>	{1-}	(ll,lm])	lm	lm	lm	lm	ll	lm	lm	ll	ll	ll	lm	lm	ll	ll	lm	ll	ll	ll	ll	lm	lm	ll	lm	lm	ll	ll	ll	lm	ll	ll	lm	ll	ll	ll	lm	lm	ll	ll	lm	ll	lm	lm	lm	lm
GD_02890_L13_67_2	GD_02890_L13_67_2	LG13	<nnxnp>	{-1}	(nn,np)	nn	nn	np	nn	np	nn	np	nn	nn	np	nn	np	np	np	np	nn	nn	nn	np	np	nn	np	np	nn	nn	nn	nn	np	nn	np	nn	nn	np	np	nn	np	nn	np	nn	np	nn	nn	nn	nn
R_3776960_L13_26_1	R_3776960_L13_26_1	LG13	<hkxhk>	{11}	(hh,hk,kk)	hk	kk	hk	hk	hh	hk	hk	hk	hk	hh	hk	kk	hk	hk	kk	hh	hh	hk	hh	kk	hk	hk	hk	kk	hk	hk	hh	hk	hk	hk	hh	hh	hk	hk	kk	hk	hh	hk	hk	hk	kk	hk	hk	hk
R_6926009_L13_26_1	R_6926009_L13_26_1	LG13	<nnxnp>	{-0}	(nn,np)	np	nn	nn	np	np	np	nn	nn	np	np	np	nn	nn	nn	nn	np	np	nn	nn	nn	np	nn	np	nn	nn	np	np	np	np	nn	np	np	nn	nn	nn	np	np	nn	np	nn	nn	np	np	nn
GD_01786_L13_PA	GD_01786_L13_PA	LG13	<hkxhk>	{00}	(hh,hk,kk)	hk	hh	hh	hk	hk	hk	hk	kk	hk	hk	kk	hh	hh	hh	hk	kk	kk	hk	hh	hk	kk	hh	hh	kk	hk	kk	kk	hh	kk	hk	kk	hk	hh	hk	hk	hh	kk	hk	hk	hk	kk	hk	kk	kk
LG13_HB_3297	R_34977942_L13_PA	LG13	<nnxnp>	{-1}	(nn,np)	nn	nn	np	nn	np	nn	np	nn	nn	np	nn	np	np	np	np	nn	nn	nn	np	np	nn	np	np	nn	nn	nn	nn	np	nn	np	nn	nn	np	np	nn	np	nn	np	nn	np	nn	nn	nn	nn
LG13_HB_346	F_0156300_L13_PA	LG13	<lmxll>	{1-}	(ll,lm])	lm	lm	lm	lm	ll	lm	lm	ll	ll	ll	lm	lm	ll	ll	lm	ll	ll	ll	ll	lm	lm	ll	lm	lm	ll	ll	ll	lm	ll	ll	lm	ll	ll	ll	lm	lm	lm	ll	lm	ll	lm	lm	lm	lm
LG13_HB_346	F_0156324_L13_PA	LG13	<lmxll>	{1-}	(ll,lm])	lm	lm	lm	lm	ll	lm	lm	ll	ll	ll	lm	lm	ll	ll	lm	ll	ll	ll	ll	lm	lm	ll	lm	lm	ll	ll	ll	lm	ll	ll	lm	ll	ll	ll	lm	lm	lm	ll	lm	ll	lm	lm	lm	lm
LG13_HB_347	F_0156346_L13_PA	LG13	<lmxll>	{1-}	(ll,lm])	lm	lm	lm	lm	ll	lm	lm	ll	ll	ll	lm	lm	ll	ll	lm	ll	ll	ll	ll	lm	lm	ll	lm	lm	ll	ll	ll	lm	ll	ll	lm	ll	ll	ll	lm	lm	lm	ll	lm	ll	lm	lm	lm	lm
LG13_HB_347.5	R_256845_L13_PA	LG13	<lmxll>	{1-}	(ll,lm])	lm	lm	lm	lm	ll	lm	lm	ll	ll	ll	lm	lm	ll	ll	lm	ll	ll	ll	ll	lm	lm	ll	lm	lm	ll	ll	ll	lm	ll	ll	lm	ll	ll	ll	lm	lm	lm	ll	lm	ll	lm	lm	lm	lm
LG13_HB_347.8	GD_00368_L13_PA	LG13	<lmxll>	{1-}	(ll,lm])	--	lm	lm	lm	ll	lm	lm	ll	ll	ll	lm	lm	ll	ll	lm	ll	ll	ll	ll	lm	lm	ll	lm	lm	ll	ll	ll	--	ll	ll	lm	ll	ll	ll	--	--	lm	ll	lm	ll	lm	lm	lm	lm
LG13_HB_347.8	R_357151_L13_PA	LG13	<lmxll>	{0-}	(ll,lm])	ll	ll	ll	ll	lm	ll	ll	lm	lm	lm	ll	ll	lm	lm	ll	lm	lm	lm	lm	ll	ll	lm	ll	ll	lm	lm	lm	ll	lm	lm	ll	lm	lm	lm	ll	ll	ll	lm	ll	lm	ll	ll	ll	ll
LG13_HB_347.9	R_570740_L13_PA	LG13	<lmxll>	{1-}	(ll,lm])	lm	lm	lm	lm	ll	lm	lm	ll	ll	ll	lm	lm	ll	ll	lm	ll	ll	ll	ll	lm	lm	ll	lm	lm	ll	ll	ll	lm	ll	ll	lm	ll	ll	ll	lm	lm	lm	ll	lm	ll	lm	lm	lm	lm
LG13_HB_347.9	R_578546_L13_PA	LG13	<lmxll>	{1-}	(ll,lm])	lm	lm	lm	lm	ll	lm	lm	ll	ll	ll	lm	lm	ll	ll	lm	ll	ll	ll	ll	lm	lm	ll	lm	lm	ll	ll	ll	lm	ll	ll	lm	ll	ll	ll	lm	lm	lm	ll	lm	ll	lm	lm	lm	lm
LG13_HB_347.9	R_602461_L13_PA	LG13	<lmxll>	{1-}	(ll,lm])	lm	lm	lm	lm	ll	lm	lm	ll	ll	ll	lm	lm	ll	ll	lm	ll	ll	ll	ll	lm	lm	ll	lm	lm	ll	ll	ll	lm	ll	ll	lm	ll	ll	ll	lm	lm	lm	ll	lm	ll	lm	lm	lm	lm
LG13_HB_348	F_0156858_L13_PA	LG13	<lmxll>	{1-}	(ll,lm])	lm	lm	lm	lm	ll	lm	lm	ll	ll	ll	lm	lm	ll	ll	lm	ll	ll	ll	ll	lm	lm	ll	lm	lm	ll	ll	ll	lm	ll	ll	lm	ll	ll	ll	lm	lm	lm	ll	lm	ll	lm	lm	lm	lm
LG13_HB_348	F_0156861_L13_PA	LG13	<lmxll>	{1-}	(ll,lm])	lm	lm	lm	lm	ll	lm	lm	ll	ll	ll	lm	lm	ll	ll	lm	ll	ll	ll	ll	lm	lm	ll	lm	lm	ll	ll	ll	lm	ll	ll	lm	ll	ll	ll	lm	lm	lm	ll	lm	ll	lm	lm	lm	lm
LG13_HB_348	F_0156873_L13_PA	LG13	<lmxll>	{1-}	(ll,lm])	lm	lm	lm	lm	ll	lm	lm	ll	ll	ll	lm	lm	ll	ll	lm	ll	ll	ll	ll	lm	lm	ll	lm	lm	ll	ll	ll	lm	ll	ll	lm	ll	ll	ll	lm	lm	lm	ll	lm	ll	lm	lm	lm	lm
LG13_HB_348	F_0156877_L13_PA	LG13	<lmxll>	{1-}	(ll,lm])	lm	lm	lm	lm	ll	lm	lm	ll	ll	ll	--	--	ll	ll	--	ll	ll	ll	ll	lm	lm	ll	lm	lm	ll	ll	ll	lm	ll	ll	lm	ll	ll	ll	lm	lm	lm	ll	lm	ll	lm	lm	lm	--
LG13_HB_348	F_0156883_L13_PA	LG13	<lmxll>	{1-}	(ll,lm])	lm	lm	lm	lm	ll	lm	lm	ll	ll	ll	lm	lm	ll	ll	lm	ll	ll	ll	ll	lm	lm	ll	lm	lm	ll	ll	ll	lm	ll	ll	lm	ll	ll	ll	lm	lm	lm	ll	lm	ll	lm	lm	lm	lm
LG13_HB_348	F_0156884_L13_PA	LG13	<lmxll>	{0-}	(ll,lm])	ll	ll	ll	ll	lm	ll	ll	lm	lm	lm	ll	ll	lm	lm	ll	lm	lm	lm	lm	ll	ll	lm	ll	ll	lm	lm	lm	ll	lm	lm	ll	lm	lm	lm	ll	ll	ll	lm	ll	lm	ll	ll	ll	ll
LG13_HB_348	R_329179_L13_PA	LG13	<lmxll>	{1-}	(ll,lm])	lm	lm	lm	lm	ll	lm	lm	ll	ll	ll	lm	lm	ll	ll	lm	ll	ll	ll	ll	lm	lm	ll	lm	lm	ll	ll	ll	lm	ll	ll	lm	ll	ll	ll	lm	lm	lm	ll	lm	ll	lm	lm	lm	lm
LG13_HB_349	F_0157703_L13_PA	LG13	<lmxll>	{0-}	(ll,lm])	ll	ll	ll	ll	lm	ll	ll	lm	lm	lm	ll	ll	lm	lm	ll	lm	lm	lm	lm	ll	ll	lm	ll	ll	lm	lm	lm	ll	lm	lm	ll	lm	lm	lm	ll	ll	lm	lm	ll	lm	ll	ll	ll	ll
LG13_HB_349	F_0157706_L13_PA	LG13	<lmxll>	{1-}	(ll,lm])	lm	lm	lm	lm	ll	lm	lm	ll	ll	ll	lm	lm	ll	ll	lm	ll	ll	ll	ll	lm	lm	ll	lm	lm	ll	ll	ll	lm	ll	ll	lm	ll	ll	ll	lm	lm	ll	ll	lm	ll	lm	lm	lm	lm
LG13_HB_349	F_0157710_L13_PA	LG13	<lmxll>	{1-}	(ll,lm])	lm	lm	lm	lm	ll	lm	lm	ll	ll	ll	lm	lm	ll	ll	lm	ll	ll	ll	ll	lm	lm	ll	lm	lm	ll	ll	ll	lm	ll	ll	lm	ll	ll	ll	lm	lm	ll	ll	lm	ll	lm	lm	lm	lm
LG13_HB_349	F_0157725_L13_PA	LG13	<lmxll>	{1-}	(ll,lm])	lm	lm	lm	lm	ll	lm	lm	ll	ll	ll	lm	lm	ll	ll	lm	ll	ll	ll	ll	lm	lm	ll	lm	lm	ll	ll	ll	lm	ll	ll	lm	ll	ll	ll	lm	lm	ll	ll	lm	ll	lm	lm	lm	lm
LG13_HB_349	F_0157730_L13_PA	LG13	<lmxll>	{0-}	(ll,lm])	ll	ll	ll	ll	lm	ll	ll	lm	lm	lm	ll	ll	lm	lm	ll	lm	lm	lm	lm	ll	ll	lm	ll	ll	lm	lm	lm	ll	lm	lm	ll	lm	lm	lm	ll	ll	lm	lm	ll	lm	ll	ll	ll	ll
LG13_HB_349	R_852820_L13_PA	LG13	<lmxll>	{1-}	(ll,lm])	lm	lm	lm	lm	ll	lm	lm	ll	ll	ll	lm	lm	ll	ll	lm	ll	ll	ll	ll	lm	lm	ll	lm	lm	ll	ll	ll	lm	ll	ll	lm	ll	ll	ll	lm	lm	ll	ll	lm	ll	lm	lm	lm	lm
LG13_HB_349.5	GD_02018_L13_PA	LG13	<lmxll>	{0-}	(ll,lm])	ll	ll	ll	ll	lm	ll	ll	lm	lm	lm	ll	ll	lm	lm	ll	lm	lm	lm	lm	ll	ll	lm	ll	ll	lm	lm	lm	ll	lm	lm	ll	lm	lm	lm	ll	ll	lm	lm	ll	lm	ll	ll	ll	ll
LG13_HB_350	F_0158492_L13_PA	LG13	<lmxll>	{1-}	(ll,lm])	lm	lm	lm	lm	ll	lm	lm	ll	ll	ll	lm	lm	ll	ll	lm	ll	ll	ll	ll	lm	lm	ll	lm	lm	ll	ll	ll	lm	ll	ll	lm	ll	ll	ll	lm	lm	ll	ll	lm	ll	lm	lm	lm	lm
LG13_HB_350	F_0158497_L13_PA	LG13	<lmxll>	{0-}	(ll,lm])	ll	ll	ll	ll	lm	ll	ll	lm	lm	lm	ll	ll	lm	lm	ll	lm	lm	lm	lm	ll	ll	lm	ll	ll	lm	lm	lm	ll	lm	lm	ll	lm	lm	lm	ll	ll	lm	lm	ll	lm	ll	ll	ll	ll
LG13_HB_350	F_0158498_L13_PA	LG13	<lmxll>	{0-}	(ll,lm])	ll	ll	ll	ll	lm	ll	ll	lm	lm	lm	ll	ll	lm	lm	ll	lm	lm	lm	lm	ll	ll	lm	ll	ll	lm	lm	lm	ll	lm	lm	ll	lm	lm	lm	ll	ll	lm	lm	ll	lm	ll	ll	ll	ll
LG13_HB_350	F_0158500_L13_PA	LG13	<lmxll>	{1-}	(ll,lm])	lm	lm	lm	lm	ll	lm	lm	ll	ll	ll	lm	lm	ll	ll	lm	ll	ll	ll	ll	lm	lm	ll	lm	lm	ll	ll	ll	lm	ll	ll	lm	ll	ll	ll	lm	lm	ll	ll	lm	ll	lm	lm	lm	lm
LG13_HB_350	F_0158505_L13_PA	LG13	<lmxll>	{1-}	(ll,lm])	lm	lm	lm	lm	ll	lm	lm	ll	ll	ll	lm	lm	ll	ll	lm	ll	ll	ll	ll	lm	lm	ll	lm	lm	ll	ll	ll	lm	ll	ll	lm	ll	ll	ll	lm	lm	ll	ll	lm	ll	lm	lm	lm	lm
LG13_HB_350	F_0158523_L13_PA	LG13	<lmxll>	{1-}	(ll,lm])	lm	lm	lm	lm	ll	lm	lm	ll	ll	ll	lm	lm	ll	ll	lm	ll	ll	ll	ll	lm	lm	ll	lm	lm	ll	ll	ll	lm	ll	ll	lm	ll	ll	ll	lm	lm	ll	ll	lm	ll	lm	lm	lm	lm
LG13_HB_351	F_0159271_L13_PA	LG13	<lmxll>	{1-}	(ll,lm])	lm	lm	lm	lm	ll	lm	lm	ll	ll	ll	lm	lm	ll	ll	lm	ll	ll	ll	ll	lm	lm	ll	lm	lm	ll	ll	ll	lm	ll	ll	ll	ll	ll	ll	lm	lm	ll	ll	lm	ll	lm	lm	lm	lm
LG13_HB_351	F_0159290_L13_PA	LG13	<lmxll>	{1-}	(ll,lm])	lm	lm	lm	lm	ll	lm	lm	ll	ll	ll	lm	lm	ll	ll	lm	ll	ll	ll	ll	lm	lm	ll	lm	lm	ll	ll	ll	lm	ll	ll	ll	ll	ll	ll	lm	lm	ll	ll	lm	ll	lm	lm	lm	lm
LG13_HB_351	F_0159295_L13_PA	LG13	<lmxll>	{1-}	(ll,lm])	lm	lm	lm	lm	ll	lm	lm	ll	ll	ll	lm	lm	ll	ll	lm	ll	ll	ll	ll	lm	lm	ll	lm	lm	ll	ll	ll	lm	ll	ll	ll	ll	ll	ll	lm	lm	ll	ll	lm	ll	lm	lm	lm	lm
GD_01579_L13_PA	GD_01579_L13_PA	LG13	<lmxll>	{0-}	(ll,lm])	ll	ll	ll	ll	lm	ll	ll	lm	lm	lm	ll	ll	lm	lm	ll	lm	lm	lm	lm	ll	ll	lm	ll	ll	lm	lm	lm	ll	lm	lm	lm	lm	lm	lm	ll	ll	lm	lm	ll	lm	ll	ll	ll	ll
LG13_HB_353	F_0160147_L13_PA	LG13	<nnxnp>	{-0}	(nn,np)	np	np	np	np	np	np	nn	np	nn	np	np	nn	nn	nn	nn	np	np	nn	np	nn	nn	nn	np	nn	nn	nn	np	np	nn	nn	np	np	nn	nn	nn	np	np	nn	np	nn	nn	np	np	--
LG13_HB_353	F_0160153_L13_PA	LG13	<lmxll>	{0-}	(ll,lm])	ll	ll	ll	ll	lm	ll	ll	lm	lm	lm	ll	ll	lm	lm	ll	lm	lm	lm	lm	ll	ll	lm	ll	ll	lm	lm	lm	ll	lm	lm	lm	lm	lm	lm	ll	ll	lm	lm	ll	lm	ll	ll	ll	lm
LG13_HB_354	F_0160792_L13_PA	LG13	<lmxll>	{0-}	(ll,lm])	ll	ll	ll	ll	lm	ll	ll	lm	lm	lm	ll	ll	lm	lm	ll	lm	lm	lm	lm	ll	ll	lm	ll	ll	lm	lm	lm	ll	lm	lm	lm	lm	lm	lm	ll	ll	lm	lm	ll	lm	ll	ll	ll	lm
LG13_HB_355	F_0161442_L13_PA	LG13	<hkxhk>	{11}	(hh,hk,kk)	hk	kk	hk	hk	hh	hk	kk	hk	hk	hh	hk	kk	hk	hk	kk	hh	hh	hk	hh	kk	kk	hk	hk	kk	hk	hk	hh	hk	hk	hk	hh	hh	hk	hk	kk	hk	hh	hk	hk	hk	kk	hk	hk	hk
LG13_HB_355	F_0161453_L13_PA	LG13	<hkxhk>	{11}	(hh,hk,kk)	hk	kk	hk	hk	hh	hk	kk	hk	hk	hh	hk	kk	hk	hk	kk	hh	hh	hk	hh	kk	hk	hk	hk	kk	hk	hk	hh	hk	hk	hk	hh	hh	hk	hk	kk	hk	hh	hk	hk	hk	kk	hk	hk	hk
LG13_HB_355	F_0161454_L13_PA	LG13	<hkxhk>	{11}	(hh,hk,kk)	hk	kk	hk	hk	hh	hk	kk	hk	hk	hh	hk	kk	hk	hk	kk	hh	hh	hk	hh	kk	hk	hk	hk	kk	hk	hk	hh	hk	hk	hk	hh	hh	hk	hk	kk	hk	hh	hk	hk	hk	kk	hk	hk	hk
LG13_HB_355	R_2823627_L13_PA	LG13	<hkxhk>	{11}	(hh,hk,kk)	hk	kk	hk	hk	hh	hk	kk	hk	hk	hh	hk	kk	hk	hk	kk	hh	hh	hk	hh	kk	hk	hk	hk	kk	hk	hk	hh	hk	hk	hk	hh	hh	hk	hk	kk	hk	hh	hk	hk	hk	kk	hk	hk	hk
LG13_HB_356	F_0162291_L13_PA	LG13	<hkxhk>	{11}	(hh,hk,kk)	hk	kk	hk	hk	hh	hk	hk	hk	hk	hh	hk	kk	hk	hk	kk	hh	hh	hk	hh	kk	hk	hk	hk	kk	hk	hk	hh	hk	hk	hk	hh	hh	hk	hk	kk	hk	hh	hk	hk	hk	kk	hk	hk	hk
LG13_HB_356	F_0162290_L13_PA	LG13	<lmxll>	{0-}	(ll,lm])	ll	ll	ll	ll	lm	ll	lm	lm	lm	lm	ll	ll	lm	lm	ll	lm	lm	lm	lm	ll	ll	lm	ll	ll	lm	lm	lm	ll	lm	lm	lm	lm	lm	lm	ll	ll	lm	lm	ll	lm	ll	ll	ll	lm
LG13_HB_356	F_0162293_L13_PA	LG13	<lmxll>	{0-}	(ll,lm])	ll	ll	ll	ll	lm	ll	lm	lm	lm	lm	ll	ll	lm	lm	ll	lm	lm	lm	lm	ll	ll	lm	ll	ll	lm	lm	lm	ll	lm	lm	lm	lm	lm	lm	ll	ll	lm	lm	ll	lm	ll	ll	ll	lm
LG13_HB_356	F_0162295_L13_PA	LG13	<lmxll>	{0-}	(ll,lm])	ll	ll	ll	ll	lm	ll	lm	lm	lm	lm	ll	ll	lm	lm	ll	lm	lm	lm	lm	ll	ll	lm	ll	ll	lm	lm	lm	ll	lm	lm	lm	lm	lm	lm	ll	ll	lm	lm	ll	lm	ll	ll	ll	lm
LG13_HB_356	F_0162262_L13_PA	LG13	<nnxnp>	{-0}	(nn,np)	np	nn	np	np	--	np	nn	nn	nn	np	np	nn	nn	nn	nn	--	--	nn	np	nn	np	nn	np	nn	nn	nn	--	np	nn	nn	np	np	nn	nn	nn	np	np	nn	np	nn	nn	np	np	nn
LG13_HB_357	F_0163066_L13_PA	LG13	<hkxhk>	{00}	(hh,hk,kk)	hk	hh	hk	hk	kk	hk	hk	hk	hk	kk	hk	hh	hk	hk	hh	kk	kk	hk	kk	hh	hk	hk	hk	hh	hk	hk	kk	hk	hk	hk	kk	kk	hk	hk	hh	hk	kk	hk	hk	hk	hh	hk	hk	hk
LG13_HB_357	F_0163086_L13_PA	LG13	<hkxhk>	{00}	(hh,hk,kk)	hk	hh	hk	hk	kk	hk	hk	hk	hk	kk	hk	hh	hk	hk	hh	kk	kk	hk	kk	hh	hk	hk	hk	hh	hk	hk	kk	hk	hk	hk	kk	kk	hk	hk	hh	hk	kk	hk	hk	hk	hh	hk	hk	hk
LG13_HB_357	F_0163099_L13_PA	LG13	<hkxhk>	{00}	(hh,hk,kk)	hk	hh	hk	hk	kk	hk	hk	hk	hk	kk	hk	hh	hk	hk	hh	kk	kk	hk	kk	hh	hk	hk	hk	hh	hk	hk	kk	hk	hk	hk	kk	kk	hk	hk	hh	hk	kk	hk	hk	hk	hh	hk	hk	hk
LG13_HB_357	F_0163068_L13_PA	LG13	<lmxll>	{0-}	(ll,lm])	ll	ll	ll	ll	lm	ll	lm	lm	lm	lm	ll	ll	lm	lm	ll	lm	lm	lm	lm	ll	ll	lm	ll	ll	lm	lm	lm	ll	lm	lm	lm	lm	lm	lm	ll	ll	lm	lm	ll	lm	ll	ll	ll	lm
LG13_HB_357	F_0163076_L13_PA	LG13	<lmxll>	{0-}	(ll,lm])	ll	ll	ll	ll	lm	ll	lm	lm	lm	lm	ll	ll	lm	lm	ll	lm	lm	lm	lm	ll	ll	lm	ll	ll	lm	lm	lm	ll	lm	lm	lm	lm	lm	lm	ll	ll	lm	lm	ll	lm	ll	ll	ll	lm
LG13_HB_357	F_0163084_L13_PA	LG13	<lmxll>	{0-}	(ll,lm])	ll	ll	ll	ll	lm	ll	lm	lm	lm	lm	ll	ll	lm	lm	ll	lm	lm	lm	lm	ll	ll	lm	ll	ll	lm	lm	lm	ll	lm	lm	lm	lm	lm	lm	ll	ll	lm	lm	ll	lm	ll	ll	ll	lm
LG13_HB_357	F_0163090_L13_PA	LG13	<nnxnp>	{-0}	(nn,np)	np	nn	np	np	np	np	nn	nn	nn	np	np	nn	nn	nn	nn	np	np	nn	np	nn	np	nn	np	nn	nn	nn	np	np	nn	nn	np	np	nn	nn	nn	np	np	nn	np	nn	nn	np	np	nn
LG13_HB_357	R_3770859_L13_PA	LG13	<lmxll>	{0-}	(ll,lm])	ll	ll	ll	ll	lm	ll	lm	lm	lm	lm	ll	ll	lm	lm	ll	lm	lm	lm	lm	ll	ll	lm	ll	ll	lm	lm	lm	ll	lm	lm	lm	lm	lm	lm	ll	ll	lm	lm	ll	lm	ll	ll	ll	lm
LG13_HB_357.5	GD_00980_L13_PA	LG13	<hkxhk>	{00}	(hh,hk,kk)	hk	hh	hk	hk	kk	hk	hk	hk	hk	kk	hk	hh	hk	hk	hh	kk	kk	hk	kk	hh	hk	hk	hk	hh	hk	hk	kk	hk	hk	hk	kk	kk	hk	hk	hh	hk	kk	hk	hk	hk	hh	hk	hk	hk
LG13_HB_357.5	GD_00565_L13_PA	LG13	<lmxll>	{0-}	(ll,lm])	ll	ll	ll	ll	lm	ll	lm	lm	lm	lm	ll	ll	lm	lm	ll	lm	lm	lm	lm	ll	ll	lm	ll	ll	lm	lm	lm	ll	lm	lm	lm	lm	lm	lm	ll	ll	lm	lm	ll	lm	ll	ll	ll	lm
LG13_HB_357.5	R_3832821_L13_PA	LG13	<nnxnp>	{-0}	(nn,np)	np	nn	np	np	np	np	nn	nn	nn	np	np	nn	nn	nn	nn	np	np	nn	np	nn	np	nn	np	nn	nn	nn	np	np	nn	nn	np	np	nn	nn	nn	np	np	nn	np	nn	nn	np	np	nn
LG13_HB_363	F_0166004_L13_PA	LG13	<nnxnp>	{-0}	(nn,np)	np	nn	np	np	np	np	nn	nn	np	np	np	nn	nn	nn	nn	np	np	nn	np	nn	np	nn	np	nn	nn	np	np	np	nn	nn	np	np	nn	nn	nn	np	np	nn	np	nn	nn	np	np	nn
LG13_HB_363	F_0166008_L13_PA	LG13	<nnxnp>	{-0}	(nn,np)	np	nn	np	np	np	np	nn	nn	np	np	np	nn	nn	nn	nn	np	np	nn	np	nn	np	nn	np	nn	nn	np	np	np	nn	nn	np	np	nn	nn	nn	np	np	nn	np	nn	nn	np	np	nn
LG13_HB_363	F_0166015_L13_PA	LG13	<nnxnp>	{-0}	(nn,np)	np	nn	np	np	np	np	nn	nn	np	np	np	nn	nn	nn	nn	np	np	nn	np	nn	np	nn	np	nn	nn	np	np	np	nn	nn	np	np	nn	nn	nn	np	np	nn	np	nn	nn	np	np	nn
LG13_HB_363	R_5611802_L13_PA	LG13	<nnxnp>	{-0}	(nn,np)	np	nn	np	np	np	np	nn	nn	np	np	np	nn	nn	nn	nn	np	np	nn	np	nn	np	nn	np	nn	nn	np	np	np	nn	nn	np	np	nn	nn	nn	np	np	nn	np	nn	nn	np	np	nn
LG13_HB_363.5	R_5621134_L13_PA	LG13	<nnxnp>	{-0}	(nn,np)	np	nn	np	np	np	np	nn	nn	np	np	np	nn	nn	nn	nn	np	np	nn	np	nn	np	nn	np	nn	nn	np	np	np	nn	nn	np	np	nn	nn	nn	np	np	nn	np	nn	nn	np	np	nn
LG13_HB_363.5	R_5624353_L13_PA	LG13	<nnxnp>	{-0}	(nn,np)	np	nn	np	np	np	np	nn	nn	np	np	np	nn	nn	nn	nn	np	np	nn	np	nn	np	nn	np	nn	nn	np	np	np	nn	nn	np	np	nn	nn	nn	np	np	nn	np	nn	nn	np	np	nn
LG13_HB_363.5	R_5662695_L13_PA	LG13	<nnxnp>	{-0}	(nn,np)	np	nn	np	np	np	np	nn	nn	np	np	np	nn	nn	nn	nn	np	np	nn	np	nn	np	nn	np	nn	nn	np	np	np	nn	nn	np	np	nn	nn	nn	np	np	nn	np	nn	nn	np	np	nn
LG13_HB_364	F_0166446_L13_PA	LG13	<nnxnp>	{-0}	(nn,np)	np	nn	np	np	np	np	nn	nn	np	np	np	nn	nn	nn	nn	np	np	nn	np	nn	np	nn	np	nn	nn	np	np	np	np	nn	np	np	nn	nn	nn	np	np	nn	np	nn	nn	np	np	nn
LG13_HB_364	R_6005626_L13_PA	LG13	<nnxnp>	{-0}	(nn,np)	np	nn	np	np	np	np	nn	nn	np	np	np	nn	nn	nn	nn	np	np	nn	np	nn	np	nn	np	nn	nn	np	np	np	np	nn	np	np	nn	nn	nn	np	np	nn	np	nn	nn	np	np	nn
LG13_HB_364	R_6017316_L13_PA	LG13	<nnxnp>	{-0}	(nn,np)	np	nn	np	np	np	np	nn	nn	np	np	np	nn	nn	nn	nn	np	np	nn	np	nn	np	nn	np	nn	nn	np	np	np	np	nn	np	np	nn	nn	nn	np	np	nn	np	nn	nn	np	np	nn
LG13_HB_364.5	R_6306433_L13_PA	LG13	<nnxnp>	{-0}	(nn,np)	np	nn	nn	np	np	np	nn	nn	np	np	np	nn	nn	nn	nn	np	np	nn	nn	nn	np	nn	np	nn	nn	np	np	np	np	nn	np	np	nn	nn	nn	np	np	nn	np	nn	nn	np	np	nn
LG13_HB_365	F_0166956_L13_PA	LG13	<hkxhk>	{01}	(hh,hk,kk)	hh	hk	hk	hh	hk	hh	kk	kk	hk	hk	hh	hk	kk	kk	hk	hk	hk	kk	kk	hk	hh	kk	hh	hk	kk	hk	hk	hh	hk	kk	hk	hk	kk	kk	hk	hh	hk	kk	hh	kk	hk	hh	hh	kk
LG13_HB_365	F_0166933_L13_PA	LG13	<nnxnp>	{-0}	(nn,np)	np	nn	nn	np	np	np	nn	nn	np	np	np	nn	nn	nn	nn	np	np	nn	nn	nn	np	nn	np	nn	nn	np	np	np	np	nn	np	np	nn	nn	nn	np	np	nn	np	nn	nn	np	np	nn
LG13_HB_365	F_0166944_L13_PA	LG13	<nnxnp>	{-0}	(nn,np)	np	nn	nn	np	np	np	nn	nn	np	np	np	nn	nn	nn	nn	np	np	nn	nn	nn	np	nn	np	nn	nn	np	np	np	np	nn	np	np	nn	nn	nn	np	np	nn	np	nn	nn	np	np	nn
LG13_HB_365	F_0166953_L13_PA	LG13	<nnxnp>	{-0}	(nn,np)	np	nn	nn	np	np	np	nn	nn	np	np	np	nn	nn	nn	nn	np	np	nn	nn	nn	np	nn	np	nn	nn	np	np	np	np	nn	np	np	nn	nn	nn	np	np	nn	np	nn	nn	np	np	nn
LG13_HB_365	R_6361679_L13_PA	LG13	<nnxnp>	{-0}	(nn,np)	np	nn	nn	np	np	np	nn	nn	np	np	np	nn	nn	nn	nn	np	np	nn	nn	nn	np	nn	np	nn	nn	np	np	np	np	nn	np	np	nn	nn	nn	np	np	nn	np	nn	nn	np	np	nn
LG13_HB_365	R_6361691_L13_PA	LG13	<nnxnp>	{-0}	(nn,np)	np	nn	nn	np	np	np	nn	nn	np	np	np	nn	nn	nn	nn	np	np	nn	nn	nn	np	nn	np	nn	nn	np	np	np	np	nn	np	np	nn	nn	nn	np	np	nn	np	nn	nn	np	np	nn
LG13_HB_365.5	R_6451264_L13_PA	LG13	<nnxnp>	{-0}	(nn,np)	np	nn	nn	np	np	np	nn	nn	np	np	np	nn	nn	nn	nn	np	np	nn	nn	nn	np	nn	np	nn	nn	np	np	np	np	nn	np	np	nn	nn	nn	np	np	nn	np	nn	nn	np	np	nn
LG13_HB_366	F_0167426_L13_PA	LG13	<nnxnp>	{-0}	(nn,np)	np	nn	nn	np	np	np	nn	nn	np	np	np	nn	nn	nn	nn	np	np	nn	nn	nn	np	nn	np	nn	nn	np	np	np	np	nn	np	np	nn	nn	nn	np	np	nn	np	nn	nn	np	np	nn
LG13_HB_366	F_0167442_L13_PA	LG13	<nnxnp>	{-0}	(nn,np)	np	nn	nn	np	np	np	nn	nn	np	np	np	nn	nn	nn	nn	np	np	nn	nn	nn	np	nn	np	nn	nn	np	np	np	np	nn	np	np	nn	nn	nn	np	np	nn	np	nn	nn	np	np	nn
LG13_HB_367	F_0167846_L13_PA	LG13	<nnxnp>	{-0}	(nn,np)	np	nn	nn	np	np	np	nn	nn	np	np	np	nn	nn	nn	nn	np	np	nn	nn	nn	np	nn	nn	nn	nn	np	np	np	np	nn	np	np	nn	nn	nn	np	np	nn	np	nn	nn	np	np	nn
LG13_HB_367	F_0167851_L13_PA	LG13	<nnxnp>	{-0}	(nn,np)	np	nn	nn	np	np	np	nn	nn	np	np	np	nn	nn	nn	nn	np	np	nn	nn	nn	np	nn	nn	nn	nn	np	np	np	np	nn	np	np	nn	nn	nn	np	np	nn	np	nn	nn	np	np	nn
LG13_HB_367	F_0167865_L13_PA	LG13	<nnxnp>	{-0}	(nn,np)	np	nn	nn	np	np	np	nn	nn	np	np	np	nn	nn	nn	nn	np	np	nn	nn	nn	np	nn	nn	nn	nn	np	np	np	np	nn	np	np	nn	nn	nn	np	np	nn	np	nn	nn	np	np	nn
LG13_HB_367	R_7141897_L13_PA	LG13	<nnxnp>	{-0}	(nn,np)	np	nn	nn	np	np	np	nn	nn	np	np	np	nn	nn	nn	nn	np	np	nn	nn	nn	np	nn	nn	nn	nn	np	np	np	np	nn	np	np	nn	nn	nn	np	np	nn	np	nn	nn	np	np	nn
LG13_HB_367.5	R_7165677_L13_PA	LG13	<lmxll>	{1-}	(ll,lm])	lm	lm	lm	lm	ll	lm	ll	ll	ll	ll	lm	lm	ll	ll	lm	ll	ll	ll	ll	lm	lm	ll	lm	lm	ll	ll	ll	lm	ll	ll	ll	ll	lm	ll	lm	lm	ll	ll	lm	ll	ll	lm	lm	ll
LG13_HB_367.5	R_7167724_L13_PA	LG13	<nnxnp>	{-0}	(nn,np)	np	nn	nn	np	np	np	nn	nn	np	np	np	nn	nn	nn	nn	np	np	nn	nn	nn	np	nn	nn	nn	nn	np	np	np	np	nn	np	np	nn	nn	nn	np	np	nn	np	nn	nn	np	np	nn
LG13_HB_368	F_0168208_L13_PA	LG13	<lmxll>	{1-}	(ll,lm])	lm	lm	lm	lm	ll	lm	ll	ll	ll	ll	lm	lm	ll	ll	lm	ll	ll	ll	ll	lm	lm	ll	lm	lm	ll	ll	ll	lm	ll	ll	ll	ll	lm	ll	lm	lm	ll	ll	lm	ll	ll	lm	lm	ll
LG13_HB_368	F_0168210_L13_PA	LG13	<lmxll>	{1-}	(ll,lm])	lm	lm	lm	lm	ll	lm	ll	ll	ll	ll	lm	lm	ll	ll	lm	ll	ll	ll	ll	lm	lm	ll	lm	lm	ll	ll	ll	lm	ll	ll	ll	ll	lm	ll	lm	lm	ll	ll	lm	ll	ll	lm	lm	ll
LG13_HB_368	F_0168225_L13_PA	LG13	<lmxll>	{1-}	(ll,lm])	lm	lm	lm	lm	ll	lm	ll	ll	ll	ll	lm	lm	ll	ll	lm	ll	ll	ll	ll	lm	lm	ll	lm	lm	ll	ll	ll	lm	ll	ll	ll	ll	lm	ll	lm	lm	ll	ll	lm	ll	ll	lm	lm	ll
LG13_HB_368	F_0168226_L13_PA	LG13	<lmxll>	{1-}	(ll,lm])	lm	lm	lm	lm	ll	lm	ll	ll	ll	ll	lm	lm	ll	ll	lm	ll	ll	ll	ll	lm	lm	ll	lm	lm	ll	ll	ll	lm	ll	ll	ll	ll	lm	ll	lm	lm	ll	ll	lm	ll	ll	lm	lm	ll
LG13_HB_368	F_0168230_L13_PA	LG13	<lmxll>	{1-}	(ll,lm])	lm	lm	lm	lm	ll	lm	ll	ll	ll	ll	lm	lm	ll	ll	lm	ll	ll	ll	ll	lm	lm	ll	lm	lm	ll	ll	ll	lm	ll	ll	ll	ll	lm	ll	lm	lm	ll	ll	lm	ll	ll	lm	lm	ll
LG13_HB_368	F_0168217_L13_PA	LG13	<hkxhk>	{01}	(hh,hk,kk)	hh	hk	hk	hh	hk	hh	kk	kk	hk	hk	hh	hk	kk	kk	hk	hk	hk	kk	kk	hk	hh	kk	hk	hk	kk	hk	hk	hh	hk	kk	hk	hk	hk	kk	hk	hk	hk	kk	hh	kk	kk	hh	hh	kk
LG13_HB_368	F_0168220_L13_PA	LG13	<hkxhk>	{01}	(hh,hk,kk)	hh	hk	hk	hh	hk	hh	kk	kk	hk	hk	hh	hk	kk	kk	hk	hk	hk	kk	kk	hk	hh	kk	hk	hk	kk	hk	hk	hh	hk	kk	hk	hk	hk	kk	hk	hk	hk	kk	hh	kk	kk	hh	hh	kk
LG13_HB_368	F_0168228_L13_PA	LG13	<hkxhk>	{10}	(hh,hk,kk)	kk	hk	hk	kk	hk	kk	hh	hh	hk	hk	kk	hk	hh	hh	hk	hk	hk	hh	hh	hk	kk	hh	hk	hk	hh	hk	hk	kk	hk	hh	hk	hk	hk	hh	hk	hk	hk	hh	kk	hh	hh	kk	kk	hh
LG13_HB_368.5	R_7504565_L13_PA	LG13	<nnxnp>	{-0}	(nn,np)	np	nn	nn	np	np	np	nn	nn	np	np	np	nn	nn	nn	nn	np	np	nn	nn	nn	np	nn	nn	nn	nn	np	np	np	np	nn	np	np	nn	nn	nn	nn	np	nn	np	nn	nn	np	np	nn
LG13_HB_369	F_0168774_L13_PA	LG13	<lmxll>	{1-}	(ll,lm])	lm	lm	lm	lm	ll	lm	ll	ll	ll	ll	lm	lm	ll	ll	lm	ll	ll	ll	ll	lm	lm	ll	lm	lm	ll	ll	ll	lm	ll	ll	ll	ll	lm	ll	lm	lm	ll	ll	lm	ll	ll	lm	lm	ll
LG13_HB_369	F_0168749_L13_PA	LG13	<hkxhk>	{10}	(hh,hk,kk)	kk	hk	hk	kk	hk	kk	hh	hh	hk	hk	kk	hk	hh	hh	hk	hk	hk	hh	hh	hk	kk	hh	hk	hk	hh	hk	hk	kk	hk	hh	hk	hk	hk	hh	hk	hk	hk	hh	kk	hh	hh	kk	kk	hh
LG13_HB_369	F_0168766_L13_PA	LG13	<hkxhk>	{01}	(hh,hk,kk)	hh	hk	hk	hh	hk	hh	kk	kk	hk	hk	hh	hk	kk	kk	hk	hk	hk	kk	kk	hk	hh	kk	hk	hk	kk	hk	hk	hh	hk	kk	hk	hk	hk	kk	hk	hk	hk	kk	hh	kk	kk	hh	hh	kk
LG13_HB_369	F_0168762_L13_PA	LG13	<nnxnp>	{-0}	(nn,np)	np	nn	nn	np	np	np	nn	nn	np	np	np	nn	nn	nn	nn	np	np	nn	nn	nn	np	nn	nn	nn	nn	np	np	np	np	nn	np	np	nn	nn	nn	nn	np	nn	np	nn	nn	np	np	nn
LG13_HB_369	R_7590053_L13_PA	LG13	<nnxnp>	{-0}	(nn,np)	np	nn	nn	np	np	np	nn	nn	np	np	np	nn	nn	nn	nn	np	np	nn	nn	nn	np	nn	nn	nn	nn	np	np	np	np	nn	np	np	nn	nn	nn	nn	np	nn	np	nn	nn	np	np	nn
LG13_HB_369	R_7598269_L13_PA	LG13	<nnxnp>	{-0}	(nn,np)	np	nn	nn	np	np	np	nn	nn	np	np	np	nn	nn	nn	nn	np	np	nn	nn	nn	np	nn	nn	nn	nn	np	np	np	np	nn	np	np	nn	nn	nn	nn	np	nn	np	nn	nn	np	np	nn
LG13_HB_369.5	R_7603135_L13_PA	LG13	<nnxnp>	{-0}	(nn,np)	np	nn	nn	np	np	np	nn	nn	np	np	np	nn	nn	nn	nn	np	np	nn	nn	nn	np	nn	nn	nn	nn	np	np	np	np	nn	np	np	nn	nn	nn	nn	np	nn	np	nn	nn	np	np	nn
LG13_HB_369.5	R_7608807_L13_PA	LG13	<nnxnp>	{-0}	(nn,np)	np	nn	nn	np	np	np	nn	nn	np	np	np	nn	nn	nn	nn	np	np	nn	nn	nn	np	nn	nn	nn	nn	np	np	np	np	nn	np	np	nn	nn	nn	nn	np	nn	np	nn	nn	np	np	nn
LG13_HB_370	F_0168841_L13_PA	LG13	<hkxhk>	{10}	(hh,hk,kk)	kk	hk	hk	kk	hk	kk	hh	hh	hk	hk	kk	hk	hh	hh	hk	hk	hk	hh	hh	hk	kk	hh	hk	hk	hh	hk	hk	kk	hk	hh	hk	hk	hk	hh	hk	hk	hk	hh	kk	hh	hh	kk	kk	hh
LG13_HB_370	F_0168838_L13_PA	LG13	<nnxnp>	{-0}	(nn,np)	np	nn	nn	np	np	np	nn	nn	np	np	np	nn	nn	nn	nn	np	np	nn	nn	nn	np	nn	nn	nn	nn	np	np	np	np	nn	np	np	nn	nn	nn	nn	np	nn	np	nn	nn	np	np	nn
LG13_HB_370	F_0168842_L13_PA	LG13	<nnxnp>	{-0}	(nn,np)	np	nn	nn	np	np	np	nn	nn	np	np	np	nn	nn	nn	nn	np	np	nn	nn	nn	np	nn	nn	nn	nn	np	np	np	np	nn	np	np	nn	nn	nn	nn	np	nn	np	nn	nn	np	np	nn
LG13_HB_370	F_0168858_L13_PA	LG13	<nnxnp>	{-0}	(nn,np)	np	nn	nn	np	np	np	nn	nn	np	np	np	nn	nn	nn	nn	np	np	nn	nn	nn	np	nn	nn	nn	nn	np	np	np	np	nn	np	np	nn	nn	nn	nn	np	nn	np	nn	nn	np	np	nn
LG13_HB_370	R_7646132_L13_PA	LG13	<nnxnp>	{-0}	(nn,np)	np	nn	nn	np	np	np	nn	nn	np	np	np	nn	nn	nn	nn	np	np	nn	nn	nn	np	nn	nn	nn	nn	np	np	np	np	nn	np	np	nn	nn	nn	nn	np	nn	np	nn	nn	np	np	nn
LG13_HB_372	F_0169770_L13_PA	LG13	<lmxll>	{1-}	(ll,lm])	lm	lm	lm	lm	ll	lm	ll	ll	ll	ll	lm	lm	lm	ll	lm	ll	ll	ll	ll	lm	lm	ll	lm	lm	ll	ll	ll	lm	ll	ll	ll	ll	lm	ll	lm	lm	ll	ll	lm	ll	ll	lm	lm	ll
LG13_HB_373	F_0170322_L13_PA	LG13	<lmxll>	{1-}	(ll,lm])	lm	lm	lm	lm	ll	lm	ll	ll	ll	ll	lm	lm	lm	ll	lm	ll	ll	ll	ll	lm	lm	ll	lm	lm	ll	ll	ll	lm	ll	ll	ll	ll	lm	ll	lm	lm	ll	ll	lm	ll	ll	lm	lm	ll
LG13_HB_373	F_0170332_L13_PA	LG13	<lmxll>	{1-}	(ll,lm])	lm	lm	lm	lm	ll	lm	ll	ll	ll	ll	lm	lm	lm	ll	lm	ll	ll	ll	ll	lm	lm	ll	lm	lm	ll	ll	ll	lm	ll	ll	ll	ll	lm	ll	lm	lm	ll	ll	lm	ll	ll	lm	lm	ll
LG13_HB_373	F_0170335_L13_PA	LG13	<lmxll>	{1-}	(ll,lm])	lm	lm	lm	lm	ll	lm	ll	ll	ll	ll	lm	lm	lm	ll	lm	ll	ll	ll	ll	lm	lm	ll	lm	lm	ll	ll	ll	lm	ll	ll	ll	ll	lm	ll	lm	lm	ll	ll	lm	ll	ll	lm	lm	ll
LG13_HB_373	R_8619897_L13_PA	LG13	<lmxll>	{1-}	(ll,lm])	lm	lm	lm	lm	ll	lm	ll	ll	ll	ll	lm	lm	lm	ll	lm	ll	ll	ll	ll	lm	lm	ll	lm	lm	ll	ll	ll	lm	ll	ll	ll	ll	lm	ll	lm	lm	ll	ll	lm	ll	ll	lm	lm	ll
LG13_HB_374	F_0170390_L13_PA	LG13	<lmxll>	{1-}	(ll,lm])	lm	lm	lm	lm	ll	lm	ll	ll	ll	ll	lm	lm	lm	ll	lm	ll	ll	ll	ll	lm	lm	ll	lm	lm	ll	ll	ll	lm	ll	ll	ll	ll	lm	ll	lm	lm	ll	ll	lm	ll	ll	lm	lm	ll
LG13_HB_374	F_0170394_L13_PA	LG13	<lmxll>	{1-}	(ll,lm])	lm	lm	lm	lm	ll	lm	ll	ll	ll	ll	lm	lm	lm	ll	lm	ll	ll	ll	ll	lm	lm	ll	lm	lm	ll	ll	ll	lm	ll	ll	ll	ll	lm	ll	lm	lm	ll	ll	lm	ll	ll	lm	lm	ll
LG13_HB_375	F_0170803_L13_PA	LG13	<nnxnp>	{-1}	(nn,np)	nn	np	np	nn	nn	nn	np	np	nn	nn	nn	np	np	np	np	nn	nn	np	np	np	nn	np	np	np	np	nn	nn	nn	nn	np	nn	nn	np	np	np	np	nn	np	nn	np	np	nn	nn	np
LG13_HB_375	F_0170808_L13_PA	LG13	<nnxnp>	{-1}	(nn,np)	nn	np	np	nn	nn	nn	np	np	nn	nn	nn	np	np	np	np	nn	nn	np	np	np	nn	np	np	np	np	nn	nn	nn	nn	np	nn	nn	np	np	np	np	nn	np	nn	np	np	nn	nn	np
LG13_HB_377	F_0171446_L13_PA	LG13	<nnxnp>	{-1}	(nn,np)	nn	np	np	nn	nn	nn	np	np	nn	nn	nn	np	np	np	np	nn	nn	np	np	np	nn	np	np	np	np	nn	nn	nn	nn	np	nn	nn	np	np	np	np	nn	np	nn	np	np	nn	nn	np
LG13_HB_377	F_0171459_L13_PA	LG13	<nnxnp>	{-1}	(nn,np)	nn	np	np	nn	nn	nn	np	np	nn	nn	nn	np	np	np	np	nn	nn	np	np	np	nn	np	np	np	np	nn	nn	nn	nn	np	nn	nn	np	np	np	np	nn	np	nn	np	np	nn	nn	np
LG13_HB_378	F_0171576_L13_PA	LG13	<nnxnp>	{-1}	(nn,np)	nn	np	np	nn	nn	nn	np	np	nn	nn	nn	np	np	np	np	nn	nn	np	np	np	nn	np	np	np	np	nn	nn	nn	nn	np	nn	nn	np	np	np	np	nn	np	nn	np	np	nn	nn	np
LG13_HB_379	F_0172117_L13_PA	LG13	<nnxnp>	{-1}	(nn,np)	nn	np	np	nn	nn	nn	np	np	nn	nn	nn	np	np	np	np	nn	nn	np	np	np	nn	np	np	np	nn	nn	nn	nn	nn	np	nn	nn	np	np	np	np	nn	np	nn	np	np	nn	nn	np
LG13_HB_379	F_0172119_L13_PA	LG13	<nnxnp>	{-1}	(nn,np)	nn	np	np	nn	nn	nn	np	np	nn	nn	nn	np	np	np	np	nn	nn	np	np	np	nn	np	np	np	nn	nn	nn	nn	nn	np	nn	nn	np	np	np	np	nn	np	nn	np	np	nn	nn	np
LG13_HB_379	F_0172120_L13_PA	LG13	<nnxnp>	{-1}	(nn,np)	nn	np	np	nn	nn	nn	np	np	nn	nn	nn	np	np	np	np	nn	nn	np	np	np	nn	np	np	np	nn	nn	nn	nn	nn	np	nn	nn	np	np	np	np	nn	np	nn	np	np	nn	nn	np
LG13_HB_379	F_0172146_L13_PA	LG13	<nnxnp>	{-1}	(nn,np)	nn	np	np	nn	nn	nn	np	np	nn	nn	nn	np	np	np	np	nn	nn	np	np	np	nn	np	np	np	nn	nn	nn	nn	nn	np	nn	nn	np	np	np	np	nn	np	nn	np	np	nn	nn	np
LG13_HB_380	F_0172568_L13_PA	LG13	<nnxnp>	{-1}	(nn,np)	nn	np	np	nn	nn	nn	np	np	nn	nn	nn	np	np	np	np	nn	nn	nn	np	np	nn	np	np	np	nn	nn	nn	nn	nn	np	nn	nn	np	np	np	np	nn	np	nn	np	np	nn	nn	np
LG13_HB_381	F_0173073_L13_PA	LG13	<lmxll>	{1-}	(ll,lm])	lm	lm	lm	lm	ll	lm	ll	ll	lm	ll	lm	lm	lm	ll	lm	ll	ll	ll	ll	lm	lm	ll	lm	lm	ll	ll	ll	lm	ll	ll	ll	ll	lm	ll	lm	lm	ll	ll	lm	ll	ll	lm	lm	ll
LG13_HB_381	F_0173084_L13_PA	LG13	<lmxll>	{1-}	(ll,lm])	lm	lm	lm	lm	ll	lm	ll	ll	lm	ll	lm	lm	lm	ll	lm	ll	ll	ll	ll	lm	lm	ll	lm	lm	ll	ll	ll	lm	ll	ll	ll	ll	lm	ll	lm	lm	ll	ll	lm	ll	ll	lm	lm	ll
R_10714013_L13_PA	R_10714013_L13_PA	LG13	<lmxll>	{1-}	(ll,lm])	lm	lm	lm	lm	ll	lm	ll	ll	lm	ll	lm	lm	lm	ll	lm	ll	ll	ll	ll	lm	lm	ll	lm	lm	ll	ll	ll	lm	ll	ll	ll	ll	lm	ll	lm	lm	ll	ll	lm	ll	ll	lm	lm	ll
LG13_HB_385	F_0174614_L13_PA	LG13	<lmxll>	{1-}	(ll,lm])	lm	lm	lm	lm	ll	lm	ll	ll	lm	ll	lm	lm	lm	ll	lm	ll	ll	ll	ll	lm	ll	ll	lm	lm	ll	ll	ll	lm	ll	ll	ll	ll	lm	ll	lm	lm	ll	ll	lm	ll	ll	lm	lm	ll
LG13_HB_385	F_0174619_L13_PA	LG13	<lmxll>	{1-}	(ll,lm])	lm	lm	lm	lm	ll	lm	ll	ll	lm	ll	lm	lm	lm	ll	lm	ll	ll	ll	ll	lm	ll	ll	lm	lm	ll	ll	ll	lm	ll	ll	ll	ll	lm	ll	lm	lm	ll	ll	lm	ll	ll	lm	lm	ll
LG13_HB_385	F_0174625_L13_PA	LG13	<lmxll>	{1-}	(ll,lm])	lm	lm	lm	lm	ll	lm	ll	ll	lm	ll	lm	lm	lm	ll	lm	ll	ll	ll	ll	lm	ll	ll	lm	lm	ll	ll	ll	lm	ll	ll	ll	ll	lm	ll	lm	lm	ll	ll	lm	ll	ll	lm	lm	ll
LG13_HB_385	R_12139342_L13_PA	LG13	<lmxll>	{1-}	(ll,lm])	lm	lm	lm	lm	ll	lm	ll	ll	lm	ll	lm	lm	lm	ll	lm	ll	ll	ll	ll	lm	ll	ll	lm	lm	ll	ll	ll	lm	ll	ll	ll	ll	lm	ll	lm	lm	ll	ll	lm	ll	ll	lm	lm	ll
LG13_HB_386	F_0175148_L13_PA	LG13	<lmxll>	{1-}	(ll,lm])	lm	lm	lm	lm	ll	lm	ll	ll	lm	ll	lm	lm	lm	ll	lm	ll	ll	ll	ll	lm	ll	ll	lm	lm	ll	ll	ll	lm	ll	ll	ll	ll	lm	ll	ll	lm	ll	ll	lm	ll	ll	lm	lm	ll
LG13_HB_386	F_0175122_L13_PA	LG13	<nnxnp>	{-1}	(nn,np)	nn	np	np	nn	nn	nn	np	np	nn	nn	nn	np	np	np	np	nn	nn	nn	np	np	nn	np	np	np	nn	nn	nn	nn	nn	np	nn	nn	np	np	np	np	nn	np	nn	np	np	nn	nn	np
LG13_HB_387	GD_01776_L13_PA	LG13	<hkxhk>	{11}	(hh,hk,kk)	hk	kk	kk	hk	hh	hk	hk	hk	hk	hh	hh	kk	kk	hk	hk	hh	hh	hh	hk	kk	hh	hk	kk	kk	hh	hh	hh	hk	hh	hk	hh	hh	kk	hk	hk	kk	hh	hk	hk	hk	hk	hk	hk	hk
LG13_HB_387	F_0175661_L13_PA	LG13	<lmxll>	{1-}	(ll,lm])	lm	lm	lm	lm	ll	lm	ll	ll	lm	ll	ll	lm	lm	ll	ll	ll	ll	ll	ll	lm	ll	ll	lm	lm	ll	ll	ll	lm	ll	ll	ll	ll	lm	ll	ll	lm	ll	ll	lm	ll	ll	lm	lm	ll
LG13_HB_387	F_0175652_L13_PA	LG13	<nnxnp>	{-1}	(nn,np)	nn	np	np	nn	nn	nn	np	np	nn	nn	nn	np	np	np	np	nn	nn	nn	np	np	nn	np	np	np	nn	nn	nn	nn	nn	np	nn	nn	np	np	np	np	nn	np	nn	np	np	nn	nn	np
LG13_HB_387	F_0175653_L13_PA	LG13	<nnxnp>	{-1}	(nn,np)	nn	np	np	nn	nn	nn	np	np	nn	nn	nn	np	np	np	np	nn	nn	nn	np	np	nn	np	np	np	nn	nn	nn	nn	nn	np	nn	nn	np	np	np	np	nn	np	nn	np	np	nn	nn	np
LG13_HB_387.8	GD_01704_L13_PA	LG13	<nnxnp>	{-1}	(nn,np)	nn	np	np	nn	nn	nn	np	np	nn	nn	nn	np	np	np	np	nn	nn	nn	np	np	nn	np	np	np	nn	nn	nn	nn	nn	np	nn	nn	np	np	np	np	nn	np	nn	np	np	nn	nn	np
LG13_HB_387.8	R_13057490_L13_PA	LG13	<nnxnp>	{-1}	(nn,np)	nn	np	np	nn	nn	nn	np	np	nn	nn	nn	np	np	np	np	nn	nn	nn	np	np	nn	np	np	np	nn	nn	nn	nn	nn	np	nn	nn	np	np	np	np	nn	np	nn	np	np	nn	nn	np
LG13_HB_388	F_0176246_L13_PA	LG13	<nnxnp>	{-1}	(nn,np)	nn	np	np	nn	nn	nn	np	np	nn	nn	nn	np	np	np	np	nn	nn	nn	np	np	nn	np	np	np	nn	nn	nn	nn	nn	np	nn	nn	np	np	np	np	nn	np	nn	np	np	nn	nn	np
LG13_HB_388	F_0176248_L13_PA	LG13	<nnxnp>	{-1}	(nn,np)	nn	np	np	nn	nn	nn	np	np	nn	nn	nn	np	np	np	np	nn	nn	nn	np	np	nn	np	np	np	nn	nn	nn	nn	nn	np	nn	nn	np	np	np	np	nn	np	nn	np	np	nn	nn	np
LG13_HB_388	F_0176250_L13_PA	LG13	<nnxnp>	{-1}	(nn,np)	nn	np	np	nn	nn	nn	np	np	nn	nn	nn	np	np	np	np	nn	nn	nn	np	np	nn	np	np	np	nn	nn	nn	nn	nn	np	nn	nn	np	np	np	np	nn	np	nn	np	np	nn	nn	np
LG13_HB_388	F_0176281_L13_PA	LG13	<nnxnp>	{-1}	(nn,np)	nn	np	np	nn	nn	nn	np	np	nn	nn	nn	np	np	np	np	nn	nn	nn	np	np	nn	np	np	np	nn	nn	nn	nn	nn	np	nn	nn	np	np	np	np	nn	np	nn	np	np	nn	nn	np
LG13_HB_388	F_0176288_L13_PA	LG13	<nnxnp>	{-1}	(nn,np)	nn	np	np	nn	nn	nn	np	np	nn	nn	nn	np	np	np	np	nn	nn	nn	np	np	nn	np	np	np	nn	nn	nn	nn	nn	np	nn	nn	np	np	np	np	nn	np	nn	np	np	nn	nn	np
LG13_HB_388	F_0176300_L13_PA	LG13	<nnxnp>	{-1}	(nn,np)	nn	np	np	nn	nn	nn	np	np	nn	nn	nn	np	np	np	np	nn	nn	nn	np	np	nn	np	np	np	nn	nn	nn	nn	nn	np	nn	nn	np	np	np	np	nn	np	nn	np	np	nn	nn	np
LG13_HB_388	F_0176305_L13_PA	LG13	<nnxnp>	{-1}	(nn,np)	nn	np	np	nn	nn	nn	np	np	nn	nn	nn	np	np	np	np	nn	nn	nn	np	np	nn	np	np	np	nn	nn	nn	nn	nn	np	nn	nn	np	np	np	np	nn	np	nn	np	np	nn	nn	np
LG13_HB_392	F_0178016_L13_PA	LG13	<nnxnp>	{-1}	(nn,np)	nn	np	np	nn	nn	nn	np	np	nn	nn	nn	np	np	np	np	nn	nn	nn	np	np	nn	np	np	np	nn	nn	nn	nn	nn	np	nn	nn	np	np	np	np	nn	np	nn	np	np	nn	nn	np
LG13_HB_392	F_0178025_L13_PA	LG13	<nnxnp>	{-1}	(nn,np)	nn	np	np	nn	nn	nn	np	np	nn	nn	nn	np	np	np	np	nn	nn	nn	np	np	nn	np	np	np	nn	nn	nn	nn	nn	np	nn	nn	np	np	np	np	nn	np	nn	np	np	nn	nn	np
LG13_HB_393	F_0178094_L13_PA	LG13	<nnxnp>	{-1}	(nn,np)	nn	np	np	nn	nn	nn	np	np	nn	nn	nn	np	np	np	np	--	nn	nn	np	np	nn	np	np	np	nn	nn	nn	np	nn	np	nn	nn	np	np	np	np	nn	np	nn	np	np	nn	nn	np
LG13_HB_393	F_0178074_L13_PA	LG13	<nnxnp>	{-1}	(nn,np)	nn	np	np	nn	nn	nn	np	np	nn	nn	nn	np	np	np	np	nn	nn	nn	np	np	nn	np	np	np	nn	nn	nn	np	nn	np	nn	nn	np	np	np	np	nn	np	nn	np	np	nn	nn	np
LG13_HB_393	F_0178080_L13_PA	LG13	<nnxnp>	{-1}	(nn,np)	nn	np	np	nn	nn	nn	np	np	nn	nn	nn	np	np	np	np	nn	nn	nn	np	np	nn	np	np	np	nn	nn	nn	np	nn	np	nn	nn	np	np	np	np	nn	np	nn	np	np	nn	nn	np
LG13_HB_393	F_0178084_L13_PA	LG13	<nnxnp>	{-1}	(nn,np)	nn	np	np	nn	nn	nn	np	np	nn	nn	nn	np	np	np	np	nn	nn	nn	np	np	nn	np	np	np	nn	nn	nn	np	nn	np	nn	nn	np	np	np	np	nn	np	nn	np	np	nn	nn	np
LG13_HB_393	F_0178089_L13_PA	LG13	<nnxnp>	{-1}	(nn,np)	nn	np	np	nn	nn	nn	np	np	nn	nn	nn	np	np	np	np	nn	nn	nn	np	np	nn	np	np	np	nn	nn	nn	np	nn	np	nn	nn	np	np	np	np	nn	np	nn	np	np	nn	nn	np
LG13_HB_394	GD_00943_L13_PA	LG13	<nnxnp>	{-1}	(nn,np)	nn	np	np	nn	nn	nn	np	np	nn	nn	nn	np	np	np	np	nn	nn	nn	np	np	nn	np	np	np	nn	nn	nn	np	nn	np	nn	nn	np	np	np	np	nn	np	nn	np	np	nn	nn	np
LG13_HB_394	F_0178598_L13_PA	LG13	<nnxnp>	{-1}	(nn,np)	nn	np	np	nn	nn	nn	np	np	nn	nn	nn	--	np	np	--	nn	nn	nn	np	np	nn	np	np	np	nn	nn	nn	np	nn	np	nn	nn	np	np	np	np	nn	np	nn	np	np	nn	nn	np
LG13_HB_394	F_0178611_L13_PA	LG13	<nnxnp>	{-1}	(nn,np)	nn	np	np	nn	nn	nn	np	np	nn	nn	nn	np	np	np	np	nn	nn	nn	np	np	nn	np	np	np	nn	nn	nn	np	nn	np	nn	nn	np	np	np	np	nn	np	nn	np	np	nn	nn	np
LG13_HB_395	F_0179384_L13_PA	LG13	<nnxnp>	{-1}	(nn,np)	nn	np	np	nn	nn	nn	np	np	nn	nn	nn	np	np	np	np	nn	nn	nn	np	np	nn	np	np	np	nn	nn	nn	np	nn	np	nn	nn	np	np	np	np	nn	np	nn	np	np	nn	nn	np
LG13_HB_395	F_0179385_L13_PA	LG13	<nnxnp>	{-1}	(nn,np)	nn	np	np	nn	nn	nn	np	np	nn	nn	nn	np	np	np	np	nn	nn	nn	np	np	nn	np	np	np	nn	nn	nn	np	nn	np	nn	nn	np	np	np	np	nn	np	nn	np	np	nn	nn	np
LG13_HB_395	F_0179410_L13_PA	LG13	<nnxnp>	{-1}	(nn,np)	nn	np	np	nn	nn	nn	np	np	nn	nn	nn	np	np	np	np	nn	nn	nn	np	np	nn	np	np	np	nn	nn	nn	np	nn	np	nn	nn	np	np	np	np	nn	np	nn	np	np	nn	nn	np
LG13_HB_396	F_0179490_L13_PA	LG13	<nnxnp>	{-1}	(nn,np)	nn	np	np	nn	nn	nn	np	np	nn	nn	nn	np	np	np	np	nn	nn	nn	np	np	nn	np	np	np	nn	nn	nn	np	nn	np	nn	nn	np	np	np	np	nn	np	nn	np	np	nn	nn	np
LG13_HB_396	F_0179496_L13_PA	LG13	<nnxnp>	{-1}	(nn,np)	nn	np	np	nn	nn	nn	np	np	nn	nn	nn	np	np	np	np	nn	nn	nn	np	np	nn	np	np	np	nn	nn	nn	np	nn	np	nn	nn	np	np	np	np	nn	np	nn	np	np	nn	nn	np
LG13_HB_396	F_0179506_L13_PA	LG13	<nnxnp>	{-1}	(nn,np)	nn	np	np	nn	nn	nn	np	np	nn	nn	nn	np	np	np	np	nn	nn	nn	np	np	nn	np	np	np	nn	nn	nn	np	nn	np	nn	nn	np	np	np	np	nn	np	nn	np	np	nn	nn	np
LG13_HB_396	R_15707000_L13_PA	LG13	<nnxnp>	{-1}	(nn,np)	nn	np	np	nn	nn	nn	np	np	nn	nn	nn	np	np	np	np	nn	nn	nn	np	np	nn	np	np	np	nn	nn	nn	np	nn	np	nn	nn	np	np	np	np	nn	np	nn	np	np	nn	nn	np
LG13_HB_397	F_0180266_L13_PA	LG13	<nnxnp>	{-1}	(nn,np)	nn	np	np	nn	nn	nn	np	np	nn	nn	nn	np	np	np	np	nn	nn	nn	np	np	nn	np	np	np	nn	nn	nn	np	nn	np	nn	nn	np	np	np	np	nn	np	nn	np	np	nn	nn	np
LG13_HB_398	F_0180677_L13_PA	LG13	<hkxhk>	{00}	(hh,hk,kk)	hk	hh	hh	hk	kk	hk	hk	hk	hk	kk	kk	hh	hh	hk	hk	kk	kk	kk	hk	hh	kk	hk	hh	hh	kk	kk	kk	hh	kk	hk	kk	hk	hh	hk	hk	hh	kk	hk	hk	hk	hk	hk	hk	hk
LG13_HB_398	F_0180668_L13_PA	LG13	<lmxll>	{1-}	(ll,lm])	lm	lm	lm	lm	ll	lm	ll	ll	lm	ll	ll	lm	lm	ll	ll	ll	ll	ll	ll	lm	ll	ll	lm	lm	ll	ll	ll	lm	ll	ll	ll	lm	lm	ll	ll	lm	ll	ll	lm	ll	ll	lm	lm	ll
LG13_HB_398	F_0180676_L13_PA	LG13	<lmxll>	{1-}	(ll,lm])	lm	lm	lm	lm	ll	lm	ll	ll	lm	ll	ll	lm	lm	ll	ll	ll	ll	ll	ll	lm	ll	ll	lm	lm	ll	ll	ll	lm	ll	ll	ll	lm	lm	ll	ll	lm	ll	ll	lm	ll	ll	lm	lm	ll
LG13_HB_398	F_0180683_L13_PA	LG13	<lmxll>	{1-}	(ll,lm])	lm	lm	lm	lm	ll	lm	ll	ll	lm	ll	ll	lm	lm	ll	ll	ll	ll	ll	ll	lm	ll	ll	lm	lm	ll	ll	ll	lm	ll	ll	ll	lm	lm	ll	ll	lm	ll	ll	lm	ll	ll	lm	lm	ll
LG13_HB_398	F_0180701_L13_PA	LG13	<lmxll>	{1-}	(ll,lm])	lm	lm	lm	lm	ll	lm	ll	ll	lm	ll	ll	lm	lm	ll	ll	ll	ll	ll	ll	lm	ll	ll	lm	lm	ll	ll	ll	lm	ll	ll	ll	lm	lm	ll	ll	lm	ll	ll	lm	ll	ll	lm	lm	ll
LG13_HB_398	GD_00890_L13_PA	LG13	<lmxll>	{1-}	(ll,lm])	lm	lm	lm	lm	ll	lm	ll	ll	lm	ll	ll	lm	lm	ll	ll	ll	ll	ll	ll	lm	ll	ll	lm	lm	ll	ll	ll	lm	ll	ll	ll	lm	lm	ll	ll	lm	ll	ll	lm	ll	ll	lm	lm	ll
LG13_HB_398	F_0180706_L13_PA	LG13	<nnxnp>	{-1}	(nn,np)	nn	np	np	nn	nn	nn	np	np	nn	nn	nn	np	np	np	np	nn	nn	nn	np	np	nn	np	np	np	nn	nn	nn	np	nn	np	nn	nn	np	np	np	np	nn	np	nn	np	np	nn	nn	np
LG13_HB_399	F_0181259_L13_PA	LG13	<hkxhk>	{11}	(hh,hk,kk)	hk	kk	kk	hk	hh	hk	hk	hk	hk	hh	hh	kk	kk	hk	hk	hh	hh	hh	kk	kk	hh	hk	kk	kk	hh	hh	hh	kk	hh	hk	hh	hk	kk	hk	hk	kk	hh	hk	hk	hk	hk	hk	hk	hk
LG13_HB_399	F_0181260_L13_PA	LG13	<hkxhk>	{00}	(hh,hk,kk)	hk	hh	hh	hk	kk	hk	hk	hk	hk	kk	kk	hh	hh	hk	hk	kk	kk	kk	hh	hh	kk	hk	hh	hh	kk	kk	kk	hh	kk	hk	kk	hk	hh	hk	hk	hh	kk	hk	hk	hk	hk	hk	hk	hk
LG13_HB_399	F_0181290_L13_PA	LG13	<hkxhk>	{00}	(hh,hk,kk)	hk	hh	hh	hk	kk	hk	hk	hk	hk	kk	kk	hh	hh	hk	hk	kk	kk	kk	hh	hh	kk	hk	hh	hh	kk	kk	kk	hh	kk	hk	kk	hk	hh	hk	hk	hh	kk	hk	hk	hk	hk	hk	hk	hk
LG13_HB_399	F_0181274_L13_PA	LG13	<lmxll>	{1-}	(ll,lm])	lm	lm	lm	lm	ll	lm	ll	ll	lm	ll	ll	lm	lm	ll	ll	ll	ll	ll	lm	lm	ll	ll	lm	lm	ll	ll	ll	lm	ll	ll	ll	lm	lm	ll	ll	lm	ll	ll	lm	ll	ll	lm	lm	ll
LG13_HB_399	F_0181277_L13_PA	LG13	<lmxll>	{1-}	(ll,lm])	lm	lm	lm	lm	ll	lm	ll	ll	lm	ll	ll	lm	lm	ll	ll	ll	ll	ll	lm	lm	ll	ll	lm	lm	ll	ll	ll	lm	ll	ll	ll	lm	lm	ll	ll	lm	ll	ll	lm	ll	ll	lm	lm	ll
LG13_HB_402	GD_01844_L13_PA	LG13	<hkxhk>	{00}	(hh,hk,kk)	hk	hh	hh	hk	hk	hk	hk	hk	hk	kk	kk	hh	hh	hk	hk	kk	kk	kk	hh	hh	kk	hk	hh	hh	kk	kk	kk	hh	kk	hk	kk	hk	hh	hk	hk	hh	kk	hk	hk	hk	hk	hk	hk	hk
LG13_HB_402	F_0182725_L13_PA	LG13	<hkxhk>	{11}	(hh,hk,kk)	hk	kk	kk	hk	hk	hk	hk	hk	hk	hh	hh	kk	kk	hk	hk	hh	hh	hh	kk	kk	hh	hk	kk	kk	hh	hh	hh	kk	hh	hk	hh	hk	kk	hk	hk	kk	hh	hk	hk	hk	hk	hk	hk	hk
LG13_HB_402	F_0182710_L13_PA	LG13	<lmxll>	{1-}	(ll,lm])	lm	lm	lm	lm	ll	lm	ll	ll	lm	ll	ll	lm	lm	ll	ll	ll	ll	ll	lm	lm	ll	ll	lm	lm	ll	ll	ll	lm	ll	ll	ll	lm	lm	ll	ll	lm	ll	ll	lm	ll	ll	lm	lm	ll
LG13_HB_403	F_0183443_L13_PA	LG13	<hkxhk>	{11}	(hh,hk,kk)	hk	kk	kk	hk	hk	hk	hk	hk	hk	hh	hh	kk	kk	hk	hk	hh	hh	hh	kk	kk	hh	hk	kk	kk	hh	hh	hh	kk	hh	hk	hh	hk	kk	hk	hk	kk	hh	hk	hk	hk	hk	hk	hk	hh
LG13_HB_403	F_0183421_L13_PA	LG13	<lmxll>	{1-}	(ll,lm])	lm	lm	lm	lm	ll	lm	ll	ll	lm	ll	ll	lm	lm	ll	ll	ll	ll	ll	lm	lm	ll	ll	lm	lm	ll	ll	ll	lm	ll	ll	ll	lm	lm	ll	ll	lm	ll	ll	lm	ll	ll	lm	lm	ll
LG13_HB_404	F_0183947_L13_PA	LG13	<hkxhk>	{00}	(hh,hk,kk)	hk	hh	hh	hk	hk	hk	hk	hk	hk	kk	kk	hh	hh	hk	hk	kk	kk	kk	hh	hh	kk	hk	hh	hh	kk	kk	kk	hh	kk	hk	kk	hk	hh	hk	hk	hh	kk	hk	hk	hk	hk	hk	hk	kk
LG13_HB_404	F_0183948_L13_PA	LG13	<hkxhk>	{00}	(hh,hk,kk)	hk	hh	hh	hk	hk	hk	hk	hk	hk	kk	kk	hh	hh	hk	hk	kk	kk	kk	hh	hh	kk	hk	hh	hh	kk	kk	kk	hh	kk	hk	kk	hk	hh	hk	hk	hh	kk	hk	hk	hk	hk	hk	hk	kk
LG13_HB_404	F_0183964_L13_PA	LG13	<hkxhk>	{11}	(hh,hk,kk)	hk	kk	kk	hk	hk	hk	hk	hk	hk	hh	hh	kk	kk	hk	hk	hh	hh	hh	kk	kk	hh	hk	kk	kk	hh	hh	hh	kk	hh	hk	hh	hk	kk	hk	hk	kk	hh	hk	hk	hk	hk	hk	hk	hh
LG13_HB_404	F_0183966_L13_PA	LG13	<hkxhk>	{11}	(hh,hk,kk)	hk	kk	kk	hk	hk	hk	hk	hk	hk	hh	hh	kk	kk	hk	hk	hh	hh	hh	kk	kk	hh	hk	kk	kk	hh	hh	hh	kk	hh	hk	hh	hk	kk	hk	hk	kk	hh	hk	hk	hk	hk	hk	hk	hh
LG13_HB_405	F_0184071_L13_PA	LG13	<hkxhk>	{00}	(hh,hk,kk)	hk	hh	hh	hk	hk	hk	hk	hk	hk	kk	kk	hh	hh	hk	hk	kk	kk	kk	hh	hh	kk	hk	hh	hh	kk	kk	kk	hh	kk	hk	kk	hk	hh	hk	hk	hh	kk	hk	hk	hk	hk	hk	hk	kk
LG13_HB_405	F_0184073_L13_PA	LG13	<hkxhk>	{00}	(hh,hk,kk)	hk	hh	hh	hk	hk	hk	hk	hk	hk	kk	kk	hh	hh	hk	hk	kk	kk	kk	hh	hh	kk	hk	hh	hh	kk	kk	kk	hh	kk	hk	kk	hk	hh	hk	hk	hh	kk	hk	hk	hk	hk	hk	hk	kk
LG13_HB_405	F_0184075_L13_PA	LG13	<hkxhk>	{11}	(hh,hk,kk)	hk	kk	kk	hk	hk	hk	hk	hk	hk	hh	hh	kk	kk	hk	hk	hh	hh	hh	kk	kk	hh	hk	kk	kk	hh	hh	hh	kk	hh	hk	hh	hk	kk	hk	hk	kk	hh	hk	hk	hk	hk	hk	hk	hh
GD_00902_L13_PA	GD_00902_L13_PA	LG13	<hkxhk>	{00}	(hh,hk,kk)	hk	hh	hh	hk	hk	hk	hk	hk	hk	kk	kk	hh	hh	hk	hk	kk	kk	kk	hh	hh	kk	hk	hh	hh	kk	kk	kk	hh	kk	hk	kk	hk	hh	hk	hk	hh	kk	hk	hk	hk	hk	hk	hk	kk
LG13_HB_407	F_0184834_L13_PA	LG13	<hkxhk>	{00}	(hh,hk,kk)	hk	hh	hh	hk	hk	hk	hk	hk	hk	kk	kk	hh	hh	hk	hk	kk	kk	kk	hh	hh	kk	hk	hh	hh	kk	kk	kk	hh	kk	hk	kk	hk	hh	hk	hk	hh	kk	hk	hk	hk	hk	hk	hk	kk
LG13_HB_407	F_0184835_L13_PA	LG13	<hkxhk>	{11}	(hh,hk,kk)	hk	kk	kk	hk	hk	hk	hk	hk	hk	hh	hh	kk	kk	hk	hk	hh	hh	hh	kk	kk	hh	hk	kk	kk	hh	hh	hh	kk	hh	hk	hh	hk	kk	hk	hk	kk	hh	hk	hk	hk	hk	hk	hk	hh
LG13_HB_407	F_0184845_L13_PA	LG13	<hkxhk>	{11}	(hh,hk,kk)	hk	kk	kk	hk	hk	hk	hk	hk	hk	hh	hh	kk	kk	hk	hk	hh	hh	hh	kk	kk	hh	hk	kk	kk	hh	hh	hh	kk	hh	hk	hh	hk	kk	hk	hk	kk	hh	hk	hk	hk	hk	hk	hk	hh
LG13_HB_407	F_0184851_L13_PA	LG13	<hkxhk>	{00}	(hh,hk,kk)	hk	hh	hh	hk	hk	hk	hk	hk	hk	kk	kk	hh	hh	hk	hk	kk	kk	kk	hh	hh	kk	hk	hh	hh	kk	kk	kk	hh	kk	hk	kk	hk	hh	hk	hk	hh	kk	hk	hk	hk	hk	hk	hk	kk
LG13_HB_407.5	R_19786931_L13_PA	LG13	<nnxnp>	{-1}	(nn,np)	nn	np	np	nn	np	nn	np	np	nn	nn	nn	np	np	np	np	nn	nn	nn	np	np	nn	np	np	np	nn	nn	nn	np	nn	np	nn	nn	np	np	np	np	nn	np	nn	np	np	nn	nn	nn
LG13_HB_408.5	R_20181857_L13_PA	LG13	<nnxnp>	{-1}	(nn,np)	nn	np	np	nn	np	nn	np	np	nn	nn	nn	np	np	np	np	nn	nn	nn	np	np	nn	np	np	np	nn	nn	nn	np	nn	np	nn	nn	np	np	np	np	nn	np	nn	np	np	nn	nn	nn
LG13_HB_408.5	GD_00532_L13_PA	LG13	<lmxll>	{1-}	(ll,lm])	lm	lm	lm	lm	ll	lm	ll	ll	lm	ll	ll	lm	lm	ll	ll	ll	ll	ll	lm	lm	ll	ll	lm	lm	ll	ll	ll	lm	ll	ll	ll	lm	lm	ll	ll	lm	ll	ll	lm	ll	ll	lm	ll	ll
LG13_HB_408.8	GD_02063_L13_PA	LG13	<lmxll>	{1-}	(ll,lm])	lm	lm	lm	lm	ll	lm	ll	ll	lm	ll	ll	lm	lm	ll	ll	ll	ll	ll	lm	lm	ll	ll	lm	lm	ll	ll	ll	lm	ll	ll	ll	lm	lm	ll	ll	lm	ll	ll	lm	ll	ll	lm	ll	ll
LG13_HB_408.8	R_20351261_L13_PA	LG13	<nnxnp>	{-1}	(nn,np)	nn	np	np	nn	np	nn	np	np	nn	nn	nn	np	np	np	np	nn	nn	nn	np	np	nn	np	np	nn	nn	nn	nn	np	nn	np	nn	nn	np	np	np	np	nn	np	nn	np	np	nn	nn	nn
LG13_HB_408.8	R_20353369_L13_PA	LG13	<nnxnp>	{-1}	(nn,np)	nn	np	np	nn	np	nn	np	np	nn	nn	nn	np	np	np	np	nn	nn	nn	np	np	nn	np	np	nn	nn	nn	nn	np	nn	np	nn	nn	np	np	np	np	nn	np	nn	np	np	nn	nn	nn
LG13_HB_409	F_0186188_L13_PA	LG13	<hkxhk>	{00}	(hh,hk,kk)	hk	hh	hh	hk	hk	hk	hk	hk	hk	kk	kk	hh	hh	hk	hk	kk	kk	kk	hh	hh	kk	hk	hh	hk	kk	kk	kk	hh	kk	hk	kk	hk	hh	hk	hk	hh	kk	hk	hk	hk	hk	hk	kk	kk
LG13_HB_409	F_0186189_L13_PA	LG13	<hkxhk>	{00}	(hh,hk,kk)	hk	hh	hh	hk	hk	hk	hk	hk	hk	kk	kk	hh	hh	hk	hk	kk	kk	kk	hh	hh	kk	hk	hh	hk	kk	kk	kk	hh	kk	hk	kk	hk	hh	hk	hk	hh	kk	hk	hk	hk	hk	hk	kk	kk
LG13_HB_409	F_0186209_L13_PA	LG13	<hkxhk>	{00}	(hh,hk,kk)	hk	hh	hh	hk	hk	hk	hk	hk	hk	kk	kk	hh	hh	hk	hk	kk	kk	kk	hh	hh	kk	hk	hh	hk	kk	kk	kk	hh	kk	hk	kk	hk	hh	hk	hk	hh	kk	hk	hk	hk	hk	hk	kk	kk
LG13_HB_409	F_0186191_L13_PA	LG13	<lmxll>	{1-}	(ll,lm])	lm	lm	lm	lm	ll	lm	ll	ll	lm	ll	ll	lm	lm	ll	ll	ll	ll	ll	lm	lm	ll	ll	lm	lm	ll	ll	ll	lm	ll	ll	ll	lm	lm	ll	ll	lm	ll	ll	lm	ll	ll	lm	ll	ll
LG13_HB_409	F_0186215_L13_PA	LG13	<lmxll>	{1-}	(ll,lm])	lm	lm	lm	lm	ll	lm	ll	ll	lm	ll	ll	lm	lm	ll	ll	ll	ll	ll	lm	lm	ll	ll	lm	lm	ll	ll	ll	lm	ll	ll	ll	lm	lm	ll	ll	lm	ll	ll	lm	ll	ll	lm	ll	ll
LG13_HB_409	F_0186196_L13_PA	LG13	<nnxnp>	{-1}	(nn,np)	nn	np	np	nn	np	nn	np	np	nn	nn	nn	np	np	np	np	nn	nn	nn	np	np	nn	np	np	nn	nn	nn	nn	np	nn	np	nn	nn	np	np	np	np	nn	np	nn	np	np	nn	nn	nn
LG13_HB_409	F_0186206_L13_PA	LG13	<nnxnp>	{-1}	(nn,np)	nn	np	np	nn	np	nn	np	np	nn	nn	nn	np	np	np	np	nn	nn	nn	np	np	nn	np	np	nn	nn	nn	nn	np	nn	np	nn	nn	np	np	np	np	nn	np	nn	np	np	nn	nn	nn
[truncated: 4,839 more rows]
[truncated: 4 more columns]
