# Supplementary material for: A high-density, multi-parental SNP genetic map on apple validates a new mapping approach for outcrossing species
Source: Hortic Res. 2016 Nov 23;3:16057–. doi: 10.1038/hortres.2016.57 (PMC5120355; doi:10.1038/hortres.2016.57)
Supplement: Supplementary Dataset S9 [file hortres201657-s19.csv]

HB	JM_Locus_Name	LG	SegrT	Phase	Classif.	DiPr_001	DiPr_002	DiPr_003	DiPr_004	DiPr_005	DiPr_006	DiPr_008	DiPr_009	DiPr_012	DiPr_013	DiPr_016	DiPr_018	DiPr_019	DiPr_023	DiPr_026	DiPr_028	DiPr_030	DiPr_031	DiPr_032	DiPr_033	DiPr_037	DiPr_038	DiPr_039	DiPr_040	DiPr_041	DiPr_042	DiPr_043	DiPr_044	DiPr_045	DiPr_047	DiPr_048	DiPr_050	DiPr_052	DiPr_053	DiPr_054	DiPr_055	DiPr_056	DiPr_057	DiPr_059	DiPr_061	DiPr_062	DiPr_063	DiPr_064	DiPr_065
LG1_HB_1002	F_0464008_L2_PA	LG1	<nnxnp>	{-0}	(nn,np)	np	np	np	nn	nn	np	np	np	np	nn	nn	nn	np	nn	nn	nn	np	nn	np	nn	nn	np	nn	np	nn	nn	nn	nn	nn	np	np	np	np	nn	np	nn	nn	np	np	nn	np	np	nn	np
LG1_HB_1002	F_0464041_L2_PA	LG1	<nnxnp>	{-1}	(nn,np)	nn	nn	nn	np	np	nn	nn	nn	nn	np	np	np	nn	np	np	np	nn	np	nn	np	np	nn	np	nn	np	np	np	np	np	nn	nn	nn	nn	np	nn	np	np	nn	nn	np	nn	nn	np	nn
LG1_HB_1133	F_0530079_L3_PA	LG1	<hkxhk>	{11}	(hh,hk,kk)	hh	hh	hk	kk	kk	hk	hh	hk	hk	kk	kk	hk	hk	hk	kk	kk	hh	hk	hh	kk	kk	hh	kk	hk	kk	kk	kk	kk	hk	hh	hk	hk	hh	hk	hk	hk	hk	hh	hk	kk	hh	hk	kk	hh
LG1_HB_1133	F_0530052_L3_PA	LG1	<nnxnp>	{-1}	(nn,np)	nn	nn	nn	np	np	nn	nn	nn	nn	np	np	np	nn	np	np	np	nn	np	nn	np	np	nn	np	nn	np	np	np	np	np	nn	nn	nn	nn	np	nn	np	np	nn	nn	np	nn	nn	np	nn
LG1_HB_1133	F_0530057_L3_PA	LG1	<nnxnp>	{-1}	(nn,np)	nn	nn	nn	np	np	nn	nn	nn	nn	np	np	np	nn	np	np	np	nn	np	nn	np	np	nn	np	nn	np	np	np	np	np	nn	nn	nn	nn	np	nn	np	np	nn	nn	np	nn	nn	np	nn
LG1_HB_1133	F_0530061_L3_PA	LG1	<nnxnp>	{-1}	(nn,np)	nn	nn	nn	np	np	nn	nn	nn	nn	np	np	np	nn	np	np	np	nn	np	nn	np	np	nn	np	nn	np	np	np	np	np	nn	nn	nn	nn	np	nn	np	np	nn	nn	np	nn	nn	np	nn
LG1_HB_1133	F_0530066_L3_PA	LG1	<nnxnp>	{-1}	(nn,np)	NN	NN	NN	NP	NP	NN	NN	NN	NN	NP	NP	NP	NN	NP	NP	NP	NN	NP	NN	NP	NP	NN	NP	NN	NP	NP	NP	NP	NP	NN	NN	NN	NN	NP	NN	NP	NP	NN	NN	NP	NN	NN	NP	NN
LG1_HB_1149	F_0535512_L3_PA	LG1	<nnxnp>	{-0}	(nn,np)	nn	np	np	np	nn	np	np	np	np	nn	nn	nn	np	nn	nn	np	np	nn	np	nn	np	nn	nn	np	nn	nn	nn	nn	nn	np	np	np	nn	nn	np	nn	nn	np	np	nn	nn	np	nn	np
$GD_01919z_LG1	$GD_01919z_LG1_PA	LG1	<nnxnp>	{-0}	(nn,np)	nn	np	np	np	nn	np	np	np	np	nn	nn	nn	np	nn	nn	np	np	nn	np	nn	np	nn	nn	np	nn	nn	nn	nn	nn	np	np	np	nn	nn	np	nn	nn	np	np	nn	nn	np	nn	np
LG1_HB_1426	F_0671554_L6_PA	LG1	<lmxll>	{0-}	(ll,lm)	lm	lm	ll	ll	ll	ll	lm	ll	ll	ll	ll	lm	ll	lm	ll	ll	lm	lm	lm	ll	ll	lm	ll	ll	ll	ll	ll	ll	lm	lm	ll	ll	lm	lm	ll	lm	lm	lm	ll	ll	lm	ll	ll	lm
LG1_HB_1426	F_0671557_L6_PA	LG1	<nnxnp>	{-1}	(nn,np)	np	nn	nn	nn	np	nn	nn	nn	nn	np	np	np	nn	np	np	np	nn	np	nn	np	np	nn	np	nn	np	np	np	np	np	nn	nn	nn	nn	np	nn	np	np	nn	nn	np	nn	nn	np	nn
LG1_HB_1426	F_0671576_L6_PA	LG1	<nnxnp>	{-1}	(nn,np)	np	nn	nn	nn	np	nn	nn	nn	nn	np	np	np	nn	np	np	np	nn	np	nn	np	np	nn	np	nn	np	np	np	np	np	nn	nn	nn	nn	np	nn	np	np	nn	nn	np	nn	nn	np	nn
LG1_HB_1430	F_0673798_L6_PA	LG1	<hkxhk>	{01}	(h-,kk)	h-	h-	h-	h-	h-	h-	h-	h-	h-	h-	h-	kk	h-	kk	h-	h-	h-	h-	h-	h-	h-	h-	h-	h-	h-	h-	h-	h-	kk	h-	h-	h-	h-	kk	h-	kk	kk	h-	h-	h-	h-	h-	h-	h-
LG1_HB_1430	F_0673800_L6_PA	LG1	<nnxnp>	{-0}	(nn,np)	np	np	np	np	nn	np	np	np	np	nn	nn	nn	np	nn	nn	nn	np	nn	np	nn	nn	np	nn	np	nn	nn	nn	nn	nn	np	np	np	np	nn	np	nn	nn	np	np	nn	np	np	nn	np
LG1_HB_1430	F_0673802_L6_PA	LG1	<nnxnp>	{-0}	(nn,np)	np	np	np	np	nn	np	np	np	np	nn	nn	nn	np	nn	nn	nn	np	nn	np	nn	nn	np	nn	np	nn	nn	nn	nn	nn	np	np	np	np	nn	np	nn	nn	np	np	nn	np	np	nn	np
LG1_HB_1430	F_0673808_L6_PA	LG1	<lmxll>	{0-}	(ll,lm)	lm	lm	ll	ll	ll	ll	lm	ll	ll	ll	ll	lm	ll	lm	ll	ll	lm	lm	lm	ll	ll	lm	ll	ll	ll	ll	ll	ll	lm	lm	ll	ll	lm	lm	ll	lm	lm	lm	ll	ll	lm	ll	ll	lm
LG1_HB_1430	F_0673809_L6_PA	LG1	<lmxll>	{0-}	(ll,lm)	lm	lm	ll	ll	ll	ll	lm	ll	ll	ll	ll	lm	ll	lm	ll	ll	lm	lm	lm	ll	ll	lm	ll	ll	ll	ll	ll	ll	lm	lm	ll	ll	lm	lm	ll	lm	lm	lm	ll	ll	lm	ll	ll	lm
LG1_HB_1511	F_0709594_L7_PA	LG1	<nnxnp>	{-1}	(nn,np)	nn	nn	nn	np	np	nn	nn	nn	nn	np	np	np	nn	np	np	np	nn	np	nn	np	np	nn	np	nn	np	np	np	np	np	nn	nn	nn	nn	np	nn	np	np	nn	nn	np	nn	nn	np	nn
LG1_HB_1511	F_0709599_L7_PA	LG1	<nnxnp>	{-0}	(nn,np)	np	np	np	nn	nn	np	np	np	np	nn	nn	nn	np	nn	nn	nn	np	nn	np	nn	nn	np	nn	np	nn	nn	nn	nn	nn	np	np	np	np	nn	np	nn	nn	np	np	nn	np	np	nn	np
LG1_HB_1627	F_0764004_L8_PA	LG1	<nnxnp>	{-0}	(nn,np)	np	np	np	nn	nn	np	np	np	np	nn	nn	nn	np	nn	nn	nn	np	nn	np	nn	nn	np	nn	np	nn	nn	nn	nn	nn	np	np	np	np	nn	np	nn	nn	np	np	nn	np	np	nn	np
LG1_HB_1627	F_0764005_L8_PA	LG1	<nnxnp>	{-1}	(nn,np)	nn	nn	nn	np	np	nn	nn	nn	nn	np	np	np	nn	np	np	np	nn	np	nn	np	np	nn	np	nn	np	np	np	np	np	nn	nn	nn	nn	np	nn	np	np	nn	nn	np	nn	nn	np	nn
LG1_HB_1627	F_0764006_L8_PA	LG1	<nnxnp>	{-1}	(nn,np)	nn	nn	nn	np	np	nn	nn	nn	nn	np	np	np	nn	np	np	np	nn	np	nn	np	np	nn	np	nn	np	np	np	np	np	nn	nn	nn	nn	np	nn	np	np	nn	nn	np	nn	nn	np	nn
LG1_HB_1627	F_0764007_L8_PA	LG1	<nnxnp>	{-0}	(nn,np)	np	np	np	nn	nn	np	np	np	np	nn	nn	nn	np	nn	nn	nn	np	nn	np	nn	nn	np	nn	np	nn	nn	nn	nn	nn	np	np	np	np	nn	np	nn	nn	np	np	nn	np	np	nn	np
LG1_HB_1627	F_0764008_L8_PA	LG1	<nnxnp>	{-0}	(nn,np)	np	np	np	nn	nn	np	np	np	np	nn	nn	nn	np	nn	nn	nn	np	nn	np	nn	nn	np	nn	np	nn	nn	nn	nn	nn	np	np	np	np	nn	np	nn	nn	np	np	nn	np	np	nn	np
LG1_HB_1627	F_0764013_L8_PA	LG1	<nnxnp>	{-0}	(nn,np)	np	np	np	nn	nn	np	np	np	np	nn	nn	nn	np	nn	nn	nn	np	nn	np	nn	nn	np	nn	np	nn	nn	nn	nn	nn	np	np	np	np	nn	np	nn	nn	np	np	nn	np	np	nn	np
LG1_HB_1628	F_0764324_L8_PA	LG1	<hkxhk>	{00}	(hh,hk,kk)	kk	kk	hk	hh	hh	hk	kk	hk	hk	hh	hh	hk	hk	hk	hh	hh	kk	hk	kk	hh	hh	kk	hh	hk	hh	hh	hh	hh	hk	kk	hk	hk	kk	hk	hk	hk	hk	kk	hk	hh	kk	hk	hh	kk
LG1_HB_1628	F_0764346_L8_PA	LG1	<nnxnp>	{-0}	(nn,np)	np	np	np	nn	nn	np	np	np	np	nn	nn	nn	np	nn	nn	nn	np	nn	np	nn	nn	np	nn	np	nn	nn	nn	nn	nn	np	np	np	np	nn	np	nn	nn	np	np	nn	np	np	nn	np
LG1_HB_179	F_0079679_L11_PA	LG1	<hkxhk>	{00}	(hh,hk,kk)	hk	kk	hk	hk	hh	hk	kk	hk	hk	hh	hh	hk	hk	hk	hh	hh	kk	hk	kk	hh	hh	kk	hh	hk	hh	hh	hh	hh	hk	kk	hk	hk	kk	hk	hk	hk	hk	kk	hk	hh	hk	hk	hh	kk
LG1_HB_179	F_0079713_L11_PA	LG1	<hkxhk>	{00}	(hh,hk,kk)	hk	kk	hk	hk	hh	hk	kk	hk	hk	hh	hh	hk	hk	hk	hh	hh	kk	hk	kk	hh	hh	kk	hh	hk	hh	hh	hh	hh	hk	kk	hk	hk	kk	hk	hk	hk	hk	kk	hk	hh	hk	hk	hh	kk
LG1_HB_179	F_0079717_L11_PA	LG1	<hkxhk>	{00}	(hh,hk,kk)	hk	kk	hk	hk	hh	hk	kk	hk	hk	hh	hh	hk	hk	hk	hh	hh	kk	hk	kk	hh	hh	kk	hh	hk	hh	hh	hh	hh	hk	kk	hk	hk	kk	hk	hk	hk	hk	kk	hk	hh	hk	hk	hh	kk
LG1_HB_179	F_0079718_L11_PA	LG1	<nnxnp>	{-0}	(nn,np)	nn	np	np	np	nn	np	np	np	np	nn	nn	nn	np	nn	nn	nn	np	nn	np	nn	nn	np	nn	np	nn	nn	nn	nn	nn	np	np	np	np	nn	np	nn	nn	np	np	nn	nn	np	nn	np
LG1_HB_179	F_0079751_L11_PA	LG1	<nnxnp>	{-0}	(nn,np)	nn	np	np	np	nn	np	np	np	np	nn	nn	nn	np	nn	nn	nn	np	nn	np	nn	nn	np	nn	np	nn	nn	nn	nn	nn	np	np	np	np	nn	np	nn	nn	np	np	nn	nn	np	nn	np
LG1_HB_2029_s23h1	F_0937887_L17_23_1	LG1	<hkxhk>	{00}	(hh,hk,kk)	hk	kk	hk	hk	hh	hk	kk	hk	hk	hh	hh	hk	hk	hk	hh	hk	kk	hk	kk	hh	hk	hk	hh	hk	hh	hh	hh	hk	hh	kk	hk	hk	hk	hk	hk	hk	hk	kk	hk	hh	hk	hk	hh	kk
LG1_HB_2029_s23h1	F_0937906_L17_23_1	LG1	<lmxll>	{1-}	(ll,lm)	ll	ll	lm	lm	lm	lm	ll	lm	lm	lm	lm	ll	lm	ll	lm	lm	ll	ll	ll	lm	lm	ll	lm	lm	lm	lm	lm	ll	lm	ll	lm	lm	ll	ll	lm	ll	ll	ll	lm	lm	ll	lm	lm	ll
LG1_HB_2029_s23h1	F_0937902_L17_23_1	LG1	<nnxnp>	{-0}	(nn,np)	nn	np	np	np	nn	np	np	np	np	nn	nn	nn	np	nn	nn	np	np	nn	np	nn	np	nn	nn	np	nn	nn	nn	nn	nn	np	np	np	nn	nn	np	nn	nn	np	np	nn	nn	np	nn	np
LG1_HB_2029_s23h1	F_0937905_L17_23_1	LG1	<nnxnp>	{-1}	(nn,np)	np	nn	nn	nn	np	nn	nn	nn	nn	np	np	np	nn	np	np	nn	nn	np	nn	np	nn	np	np	nn	np	np	np	np	np	nn	nn	nn	np	np	nn	np	np	nn	nn	np	np	nn	np	nn
R_13068176_L1_PA	R_13068176_L1_PA	LG1	<nnxnp>	{-1}	(nn,np)	np	nn	nn	nn	np	nn	nn	nn	nn	np	np	np	nn	np	np	nn	nn	np	nn	np	nn	np	np	nn	np	np	np	np	np	nn	nn	nn	np	np	nn	np	np	nn	nn	np	np	nn	np	nn
LG1_HB_2035_s39h1	F_0938917_L1_39_1	LG1	<lmxll>	{1-}	(ll,lm)	ll	ll	lm	lm	lm	lm	ll	lm	lm	lm	lm	ll	lm	ll	lm	lm	ll	ll	ll	lm	lm	ll	lm	lm	lm	lm	lm	lm	ll	ll	lm	lm	ll	ll	lm	ll	ll	ll	lm	lm	ll	lm	lm	ll
LG1_HB_2036_s41h1	F_0939068_L1_41_1	LG1	<lmxll>	{1-}	(ll,lm)	ll	ll	lm	lm	lm	lm	ll	lm	lm	lm	lm	ll	lm	ll	lm	lm	ll	ll	ll	lm	lm	ll	lm	lm	lm	lm	lm	lm	ll	ll	lm	lm	ll	ll	lm	ll	ll	ll	lm	lm	ll	lm	lm	ll
LG1_HB_2036_s41h1	F_0939067_L1_41_1	LG1	<hkxhk>	{10}	(hh,hk,kk)	hh	hk	kk	kk	hk	kk	hk	kk	kk	hk	hk	hh	kk	hh	hk	hk	hk	hh	hk	hk	hk	hk	hk	kk	hk	hk	hk	hk	hh	hk	kk	kk	hk	hh	kk	hh	hh	hk	kk	hk	hk	kk	hk	hk
LG1_HB_2043_s49h1	F_0941503_L1_49_1	LG1	<nnxnp>	{-1}	(nn,np)	np	nn	nn	nn	np	nn	nn	nn	np	np	np	np	nn	np	np	nn	nn	np	nn	np	nn	np	np	nn	np	np	np	np	np	nn	nn	nn	np	np	nn	np	np	nn	nn	np	np	nn	np	nn
LG1_HB_2043_s49h1	F_0941510_L1_49_1	LG1	<nnxnp>	{-1}	(nn,np)	np	nn	nn	nn	np	nn	nn	nn	np	np	np	np	nn	np	np	nn	nn	np	nn	np	nn	np	np	nn	np	np	np	np	np	nn	nn	nn	np	np	nn	np	np	nn	nn	np	np	nn	np	nn
LG1_HB_2043.1	R_14529153_L1_PA	LG1	<nnxnp>	{-1}	(nn,np)	np	nn	nn	nn	np	nn	nn	nn	np	np	np	np	nn	np	np	nn	nn	np	nn	np	nn	np	np	nn	np	np	np	np	np	nn	nn	nn	np	np	nn	np	np	nn	nn	np	np	nn	np	nn
LG1_HB_2043.5_s49h1	GD_01500_L1_49_1	LG1	<nnxnp>	{-0}	(nn,np)	nn	np	np	np	nn	np	np	np	nn	nn	nn	nn	np	nn	nn	np	np	nn	np	nn	np	nn	nn	np	nn	nn	nn	nn	nn	np	np	np	nn	nn	np	nn	nn	np	np	nn	nn	np	nn	np
LG1_HB_2043.5_s49h1	R_14798027_L1_49_1	LG1	<nnxnp>	{-0}	(nn,np)	nn	np	np	np	nn	np	np	np	nn	nn	nn	nn	np	nn	nn	np	np	nn	np	nn	np	nn	nn	np	nn	nn	nn	nn	nn	np	np	np	nn	nn	np	nn	nn	np	np	nn	nn	np	nn	np
LG1_HB_2046_s51h1	F_0942687_L1_51_1	LG1	<lmxll>	{0-}	(ll,lm)	lm	lm	ll	lm	ll	ll	lm	ll	ll	ll	ll	lm	ll	lm	ll	ll	lm	lm	lm	ll	ll	lm	ll	ll	ll	ll	ll	ll	ll	lm	ll	ll	lm	lm	ll	lm	lm	lm	ll	ll	lm	ll	ll	lm
LG1_HB_2048_s51h1	F_0942990_L1_51_1	LG1	<lmxll>	{0-}	(ll,lm)	lm	lm	ll	lm	ll	ll	lm	ll	ll	ll	ll	lm	ll	ll	ll	ll	lm	lm	lm	ll	ll	lm	ll	ll	ll	ll	ll	ll	ll	lm	ll	ll	lm	lm	ll	ll	lm	lm	ll	ll	lm	ll	lm	lm
LG1_HB_2048_s51h1	F_0942992_L1_51_1	LG1	<lmxll>	{0-}	(ll,lm)	lm	lm	ll	lm	ll	ll	lm	ll	ll	ll	ll	lm	ll	ll	ll	ll	lm	lm	lm	ll	ll	lm	ll	ll	ll	ll	ll	ll	ll	lm	ll	ll	lm	lm	ll	ll	lm	lm	ll	ll	lm	ll	lm	lm
LG1_HB_2049_s56h1	F_0943477_L1_56_1	LG1	<nnxnp>	{-0}	(nn,np)	nn	np	np	np	nn	nn	np	np	nn	nn	nn	np	nn	nn	nn	np	np	nn	np	nn	np	nn	nn	np	nn	nn	nn	nn	nn	np	np	nn	nn	np	np	nn	nn	np	nn	nn	nn	np	nn	np
LG1_HB_2050_s56h1	F_0943711_L1_56_1	LG1	<nnxnp>	{-0}	(nn,np)	nn	np	np	np	nn	nn	np	np	nn	nn	nn	np	nn	nn	nn	np	np	nn	np	nn	np	nn	nn	np	nn	nn	nn	nn	nn	np	np	nn	nn	np	np	nn	nn	np	nn	nn	nn	np	nn	np
LG1_HB_2053_s58h1	F_0945105_L1_58_1	LG1	<lmxll>	{0-}	(ll,lm)	lm	lm	ll	lm	ll	lm	lm	ll	lm	lm	ll	lm	ll	ll	ll	lm	lm	lm	lm	ll	ll	lm	ll	ll	ll	ll	ll	ll	ll	ll	ll	ll	lm	lm	ll	ll	lm	ll	ll	ll	lm	ll	lm	lm
LG1_HB_2055_s58h1	F_0945847_L1_58_1	LG1	<lmxll>	{1-}	(ll,lm)	ll	ll	lm	ll	lm	ll	ll	lm	ll	ll	lm	ll	lm	lm	lm	ll	lm	ll	ll	lm	lm	ll	lm	lm	lm	lm	lm	lm	lm	lm	lm	lm	ll	ll	lm	lm	ll	lm	lm	lm	ll	lm	ll	ll
LG1_HB_2055_s58h1	F_0945848_L1_58_1	LG1	<nnxnp>	{-0}	(nn,np)	nn	np	np	np	nn	nn	np	nn	nn	np	nn	np	nn	nn	nn	np	np	np	np	nn	np	nn	nn	np	nn	nn	nn	nn	nn	np	np	nn	nn	np	nn	nn	nn	np	nn	np	nn	np	nn	np
LG1_HB_2055_s58h1	F_0945853_L1_58_1	LG1	<nnxnp>	{-1}	(nn,np)	np	nn	nn	nn	np	np	nn	np	np	nn	np	nn	np	np	np	nn	nn	nn	nn	np	nn	np	np	nn	np	np	np	np	np	nn	nn	np	np	nn	np	np	np	nn	np	nn	np	nn	np	nn
LG1_HB_2056_s60h1	F_0945897_L1_60_1	LG1	<hkxhk>	{00}	(hh,hk,kk)	hk	kk	hk	kk	hh	hk	kk	hh	hk	kk	hh	kk	hh	hh	hh	kk	hk	kk	kk	hh	hk	hk	hh	hk	hh	hh	hh	hh	hh	hk	hk	hh	hk	kk	hh	hh	hk	hk	hh	hk	hk	hk	hk	kk
LG1_HB_2057_s65h1	F_0946984_L1_65_1	LG1	<nnxnp>	{-0}	(nn,np)	nn	np	np	np	nn	nn	np	nn	nn	np	nn	np	nn	nn	nn	np	np	np	np	nn	np	nn	nn	np	nn	nn	nn	nn	nn	np	np	nn	nn	np	nn	nn	nn	np	nn	np	nn	np	nn	np
LG1_HB_2057_s65h1	F_0947004_L1_65_1	LG1	<nnxnp>	{-0}	(nn,np)	nn	np	np	np	nn	nn	np	nn	nn	np	nn	np	nn	nn	nn	np	np	np	np	nn	np	nn	nn	np	nn	nn	nn	nn	nn	np	np	nn	nn	np	nn	nn	nn	np	nn	np	nn	np	nn	np
LG1_HB_2057_s65h1	F_0947015_L1_65_1	LG1	<nnxnp>	{-0}	(nn,np)	nn	np	np	np	nn	nn	np	nn	nn	np	nn	np	nn	nn	nn	np	np	np	np	nn	np	nn	nn	np	nn	nn	nn	nn	nn	np	np	nn	nn	np	nn	nn	nn	np	nn	np	nn	np	nn	np
LG1_HB_2057_s65h1	F_0946989_L1_65_1	LG1	<lmxll>	{1-}	(ll,lm)	ll	lm	lm	ll	lm	ll	ll	lm	ll	ll	ll	ll	lm	lm	lm	ll	lm	ll	ll	lm	lm	ll	lm	lm	ll	lm	lm	lm	lm	lm	lm	lm	ll	lm	lm	lm	lm	lm	lm	lm	lm	ll	ll	ll
LG1_HB_2058_s65h1	F_0947619_L1_65_1	LG1	<lmxll>	{1-}	(ll,lm)	lm	lm	lm	ll	lm	ll	ll	lm	ll	ll	ll	ll	ll	lm	lm	ll	lm	lm	ll	lm	lm	ll	lm	lm	ll	lm	lm	lm	lm	lm	lm	lm	ll	lm	lm	lm	lm	lm	lm	lm	lm	ll	ll	ll
LG1_HB_2058_s65h1	F_0947623_L1_65_1	LG1	<lmxll>	{0-}	(ll,lm)	ll	ll	ll	lm	ll	lm	lm	ll	lm	lm	lm	lm	lm	ll	ll	lm	ll	ll	lm	ll	ll	lm	ll	ll	lm	ll	ll	ll	ll	ll	ll	ll	lm	ll	ll	ll	ll	ll	ll	ll	ll	lm	lm	lm
LG1_HB_2058_s65h1	F_0947636_L1_65_1	LG1	<nnxnp>	{-0}	(nn,np)	nn	nn	np	np	nn	nn	np	nn	nn	np	nn	np	nn	nn	nn	np	np	np	np	nn	np	nn	nn	np	nn	nn	nn	nn	nn	np	np	nn	nn	np	nn	np	nn	nn	nn	np	nn	np	nn	np
R_35468899_L1_65_1	R_35468899_L1_65_1	LG1	<hkxhk>	{00}	(hh,hk,kk)	hh	hh	hk	kk	hh	hk	kk	hh	hk	kk	hk	kk	hk	hh	hh	kk	hk	hk	kk	hh	hk	hk	hh	hk	hk	hh	hh	hh	hh	hk	hk	hh	hk	hk	hh	hk	hh	hh	hh	hk	hh	kk	hk	kk
LG1_HB_2059_s65h1	F_0947842_L1_65_1	LG1	<nnxnp>	{-1}	(nn,np)	np	np	nn	nn	np	np	nn	np	np	nn	np	nn	np	np	np	nn	nn	nn	nn	np	nn	np	np	nn	np	np	np	np	np	nn	nn	np	np	nn	np	nn	np	np	np	nn	np	nn	np	nn
LG1_HB_2059_s65h1	F_0947830_L1_65_1	LG1	<efxeg>	{00}	(ee,ef,eg,fg)	ee	ee	eg	fg	ee	ef	fg	ee	ef	fg	ef	fg	ef	ee	ee	fg	eg	eg	fg	ee	eg	ef	ee	eg	--	ee	ee	ee	ee	eg	eg	ef	ef	eg	ee	eg	ee	ee	ee	eg	ee	fg	ef	fg
LG1_HB_2059_s65h1	F_0947856_L1_65_1	LG1	<nnxnp>	{-0}	(nn,np)	nn	nn	np	np	nn	nn	np	nn	nn	np	nn	np	nn	nn	nn	np	np	np	np	nn	np	nn	nn	np	nn	nn	nn	nn	nn	np	np	nn	nn	np	nn	np	nn	nn	nn	np	nn	np	nn	np
LG1_HB_2060_s65h1	F_0948100_L1_65_1	LG1	<nnxnp>	{-0}	(nn,np)	nn	nn	np	np	nn	nn	np	nn	nn	np	nn	np	nn	nn	--	np	np	np	np	nn	np	nn	nn	np	nn	nn	nn	nn	nn	np	np	nn	nn	np	nn	np	nn	nn	nn	np	nn	np	nn	np
LG1_HB_2061_s21h1	F_0948172_L2_21_1	LG1	<nnxnp>	{-0}	(nn,np)	nn	np	np	np	nn	np	np	np	np	nn	nn	nn	np	nn	nn	nn	np	nn	np	nn	nn	np	nn	np	nn	nn	nn	nn	nn	np	np	np	nn	nn	np	nn	nn	np	np	nn	nn	np	nn	np
LG1_HB_2061_s21h1	F_0948167_L2_21_1	LG1	<lmxll>	{1-}	(ll,lm)	ll	ll	lm	lm	lm	lm	ll	lm	lm	lm	lm	ll	lm	ll	lm	lm	ll	ll	ll	lm	lm	ll	lm	lm	lm	lm	lm	lm	lm	ll	lm	lm	ll	ll	lm	ll	ll	ll	lm	lm	ll	lm	lm	ll
LG1_HB_2074_s23h1	F_0953660_L2_23_1	LG1	<nnxnp>	{-1}	(nn,np)	nn	nn	nn	np	np	nn	nn	nn	nn	np	np	np	nn	np	np	np	nn	np	nn	np	np	nn	np	nn	np	np	np	np	np	nn	nn	nn	nn	np	nn	np	np	nn	nn	np	nn	nn	np	nn
LG1_HB_2128_s55h1	F_0974449_L3_55_1	LG1	<hkxhk>	{00}	(hh,hk,kk)	hk	kk	hk	kk	hh	hk	kk	hk	hh	hh	hh	hk	hk	hk	hh	hk	kk	hk	kk	hh	hk	hk	hh	hk	hh	hh	hh	hh	hh	kk	hk	hk	hk	hk	hk	hk	hk	kk	hk	hh	hk	hk	hh	kk
LG1_HB_2128_s55h1	F_0974443_L3_55_1	LG1	<nnxnp>	{-0}	(nn,np)	nn	np	np	np	nn	np	np	np	nn	nn	nn	nn	np	nn	nn	np	np	nn	np	nn	np	nn	nn	np	nn	nn	nn	nn	nn	np	np	np	nn	nn	np	nn	nn	np	np	nn	nn	np	nn	np
LG1_HB_2128_s55h1	F_0974460_L3_55_1	LG1	<nnxnp>	{-0}	(nn,np)	nn	np	np	np	nn	np	np	np	nn	nn	nn	nn	np	nn	nn	np	np	nn	np	nn	np	nn	nn	np	nn	nn	nn	nn	nn	np	np	np	nn	nn	np	nn	nn	np	np	nn	nn	np	nn	np
F_0976787_L3_60_1	F_0976787_L3_60_1	LG1	<lmxll>	{0-}	(ll,lm)	lm	lm	ll	ll	ll	ll	lm	ll	ll	ll	ll	lm	ll	lm	ll	ll	lm	lm	lm	ll	ll	lm	ll	ll	ll	ll	ll	ll	lm	lm	ll	ll	lm	lm	ll	lm	lm	lm	ll	ll	lm	ll	ll	lm
LG1_HB_2212_s28h1	F_1004090_L6_28_1	LG1	<lmxll>	{1-}	(ll,lm)	ll	ll	lm	lm	lm	lm	ll	lm	lm	lm	lm	ll	lm	ll	lm	lm	ll	ll	ll	lm	lm	ll	lm	lm	lm	lm	lm	lm	ll	ll	lm	lm	ll	ll	lm	ll	ll	ll	lm	lm	ll	lm	lm	ll
LG1_HB_2212_s28h1	F_1004093_L6_28_1	LG1	<hkxhk>	{01}	(hh,hk,kk)	hk	hk	hh	hh	hk	hh	hk	hh	hh	hk	hk	kk	hh	kk	hk	hk	hk	kk	hk	hk	hk	hk	hk	hh	hk	hk	hk	hk	kk	hk	hh	hh	hk	kk	hh	kk	kk	hk	hh	hk	hk	hh	hk	hk
LG1_HB_2228_s43h1	F_1010747_L6_43_1	LG1	<hkxhk>	{00}	(hh,hk,kk)	hk	kk	hk	kk	hh	hk	kk	hk	hh	hh	hh	hk	hk	hk	hh	hk	kk	hk	kk	hh	hk	hk	hh	hk	hh	hh	hh	hh	hh	kk	hk	hk	hk	hk	hk	hk	hk	kk	hk	hh	hk	hk	hh	kk
LG1_HB_2264_s48h1	F_1021091_L7_48_1	LG1	<efxeg>	{11}	(ee,ef,eg,fg)	eg	ee	ef	ef	fg	ef	ee	ef	ef	fg	fg	eg	ef	eg	fg	fg	ee	eg	ee	fg	fg	ee	fg	ef	fg	fg	fg	fg	eg	ee	ef	ef	ee	eg	ef	eg	eg	ee	ef	fg	ee	ef	fg	ee
LG1_HB_2264_s48h1	F_1021087_L7_48_1	LG1	<hkxhk>	{00}	(hh,hk,kk)	hk	kk	hk	hk	hh	hk	kk	hk	hk	hh	hh	hk	hk	hk	hh	hh	kk	hk	kk	hh	hh	kk	hh	hk	hh	hh	hh	hh	hk	kk	hk	hk	kk	hk	hk	hk	hk	kk	hk	hh	kk	hk	hh	kk
LG1_HB_2264_s48h1	F_1021088_L7_48_1	LG1	<hkxhk>	{00}	(hh,hk,kk)	hk	kk	hk	hk	hh	hk	kk	hk	hk	hh	hh	hk	hk	hk	hh	hh	kk	hk	kk	hh	hh	kk	hh	hk	hh	hh	hh	hh	hk	kk	hk	hk	kk	hk	hk	hk	hk	kk	hk	hh	kk	hk	hh	kk
LG1_HB_2264_s48h1	F_1021083_L7_48_1	LG1	<nnxnp>	{-1}	(nn,np)	np	nn	nn	nn	np	nn	nn	nn	nn	np	np	np	nn	np	np	np	nn	np	nn	np	np	nn	np	nn	np	np	np	np	np	nn	nn	nn	nn	np	nn	np	np	nn	nn	np	nn	nn	np	nn
LG1_HB_2264_s48h1	F_1021084_L7_48_1	LG1	<nnxnp>	{-1}	(nn,np)	np	nn	nn	nn	np	nn	nn	nn	nn	np	np	np	nn	np	np	np	nn	np	nn	np	np	nn	np	nn	np	np	np	np	np	nn	nn	nn	nn	np	nn	np	np	nn	nn	np	nn	nn	np	nn
LG1_HB_2320_s35h1	F_1049454_L9_35_1	LG1	<nnxnp>	{-0}	(nn,np)	nn	np	np	np	nn	np	np	np	np	nn	nn	nn	np	nn	nn	nn	np	nn	np	nn	nn	np	nn	np	nn	nn	nn	nn	nn	np	np	np	np	nn	np	nn	nn	np	np	nn	np	np	nn	np
LG1_HB_2439_s70h2	F_1079974_L1_70_2	LG1	<nnxnp>	{-1}	(nn,np)	nn	nn	nn	np	np	nn	nn	nn	nn	np	np	np	nn	np	np	np	nn	np	nn	np	np	nn	np	nn	np	np	np	np	np	nn	nn	nn	nn	np	nn	np	np	nn	nn	np	nn	nn	np	nn
R_5940163_L1_PA	R_5940163_L1_PA	LG1	<nnxnp>	{-1}	(nn,np)	nn	nn	nn	np	np	nn	nn	nn	nn	np	np	np	nn	np	np	np	nn	np	nn	np	np	nn	np	nn	np	np	np	np	np	nn	nn	nn	nn	np	nn	np	np	nn	nn	np	nn	nn	np	nn
R_121548_L1_PA	R_121548_L1_PA	LG1	<nnxnp>	{-1}	(nn,np)	nn	nn	nn	np	np	nn	nn	nn	nn	np	np	np	nn	np	np	np	nn	np	nn	np	np	nn	np	nn	np	np	np	np	np	nn	nn	nn	nn	np	nn	np	np	nn	nn	np	nn	nn	np	nn
R_180528_L1_PA	R_180528_L1_PA	LG1	<nnxnp>	{-1}	(nn,np)	nn	nn	nn	np	np	nn	nn	nn	nn	np	np	np	nn	np	np	np	nn	np	nn	np	np	nn	np	nn	np	np	np	np	np	nn	nn	nn	nn	np	nn	np	np	nn	nn	np	nn	nn	np	nn
LG1_HB_2442_s74h2	F_1080637_L1_74_2	LG1	<nnxnp>	{-0}	(nn,np)	nn	np	np	np	nn	np	np	np	nn	nn	nn	nn	np	nn	nn	np	np	nn	np	nn	np	nn	nn	np	nn	nn	nn	nn	nn	np	np	np	nn	nn	np	nn	nn	np	np	nn	nn	np	nn	np
LG1_HB_2442_s74h2	F_1080640_L1_74_2	LG1	<nnxnp>	{-0}	(nn,np)	nn	np	np	np	nn	np	np	np	nn	nn	nn	nn	np	nn	nn	np	np	nn	np	nn	np	nn	nn	np	nn	nn	nn	nn	nn	np	np	np	nn	nn	np	nn	nn	np	np	nn	nn	np	nn	np
LG1_HB_2448_s84h2	F_1082431_L1_84_2	LG1	<lmxll>	{0-}	(ll,lm)	ll	ll	ll	lm	ll	lm	lm	ll	lm	lm	lm	lm	lm	ll	ll	lm	ll	ll	lm	ll	ll	lm	ll	ll	lm	ll	ll	ll	ll	ll	ll	ll	lm	ll	ll	ll	ll	ll	ll	ll	ll	lm	lm	lm
LG1_HB_2448_s84h2	F_1082432_L1_84_2	LG1	<nnxnp>	{-1}	(nn,np)	np	np	nn	nn	np	np	nn	np	np	nn	np	nn	np	np	np	nn	nn	nn	nn	np	nn	np	np	nn	np	np	np	np	np	nn	nn	np	np	nn	np	nn	np	np	np	nn	np	nn	np	nn
LG1_HB_2448_s84h2	F_1082439_L1_84_2	LG1	<nnxnp>	{-1}	(nn,np)	np	np	nn	nn	np	np	nn	np	np	nn	np	nn	np	np	np	nn	nn	nn	nn	np	nn	np	np	nn	np	np	np	np	np	nn	nn	np	np	nn	np	nn	np	np	np	nn	np	nn	np	nn
LG1_HB_2448_s84h2	F_1082449_L1_84_2	LG1	<nnxnp>	{-0}	(nn,np)	nn	nn	np	np	nn	nn	np	nn	nn	np	nn	np	nn	nn	nn	np	np	np	np	nn	np	nn	nn	np	nn	nn	nn	nn	nn	np	np	nn	nn	np	nn	np	nn	nn	nn	np	nn	np	nn	np
LG1_HB_2476_s81h2	F_1089798_L3_81_2	LG1	<nnxnp>	{-0}	(nn,np)	np	np	np	nn	nn	np	np	np	np	nn	nn	nn	np	nn	nn	nn	np	nn	np	nn	nn	np	nn	np	nn	nn	nn	nn	nn	np	np	np	np	nn	np	nn	nn	np	np	nn	np	np	nn	np
LG1_HB_2523_s62h2	F_1099420_L7_62_2	LG1	<nnxnp>	{-0}	(nn,np)	np	np	np	np	nn	np	np	np	np	nn	nn	nn	np	nn	nn	nn	np	nn	np	nn	nn	np	nn	np	nn	nn	nn	nn	nn	np	np	np	np	nn	np	nn	nn	np	np	nn	np	np	nn	np
F_1099992_L7_66_2	F_1099992_L7_66_2	LG1	<nnxnp>	{-1}	(nn,np)	np	nn	nn	nn	np	nn	nn	nn	nn	np	np	np	nn	np	np	np	nn	np	nn	np	np	nn	np	nn	np	np	np	np	np	nn	nn	nn	nn	np	nn	np	np	nn	nn	np	nn	nn	np	nn
LG1_HB_2575_s69h3	F_1108208_L11_69_3	LG1	<nnxnp>	{-1}	(nn,np)	np	nn	nn	nn	np	nn	nn	nn	nn	np	np	np	nn	np	np	np	nn	np	nn	np	np	nn	np	nn	np	np	np	np	np	nn	nn	nn	nn	np	nn	np	np	nn	nn	np	np	nn	np	nn
LG1_HB_2588_s129h3	F_1111605_L15_129_3	LG1	<nnxnp>	{-1}	(nn,np)	nn	nn	nn	np	np	nn	nn	nn	nn	np	np	np	nn	np	np	np	nn	np	nn	np	np	nn	np	nn	np	np	np	np	np	nn	nn	nn	nn	np	nn	np	np	nn	nn	np	nn	nn	np	nn
LG1_HB_2599_s103h3	F_1114720_L3_103_3	LG1	<hkxhk>	{00}	(hh,hk,kk)	hk	kk	hk	hk	hh	hk	kk	hk	hk	hh	hh	hk	hk	hk	hh	hh	kk	hk	kk	hh	hh	kk	hh	hk	hh	hh	hh	hh	hk	kk	hk	hk	kk	hk	hk	hk	hk	kk	hk	hh	kk	hk	hh	kk
LG1_HB_2599_s103h3	F_1114723_L3_103_3	LG1	<lmxll>	{0-}	(ll,lm)	lm	lm	ll	ll	ll	ll	lm	ll	ll	ll	ll	lm	ll	lm	ll	ll	lm	lm	lm	ll	ll	lm	ll	ll	ll	ll	ll	ll	lm	lm	ll	ll	lm	lm	ll	lm	lm	lm	ll	ll	lm	ll	ll	lm
LG1_HB_2599_s103h3	F_1114722_L3_103_3	LG1	<nnxnp>	{-1}	(nn,np)	np	nn	nn	nn	np	nn	nn	nn	nn	np	np	np	nn	np	np	np	nn	np	nn	np	np	nn	np	nn	np	np	np	np	np	nn	nn	nn	nn	np	nn	np	np	nn	nn	np	nn	nn	np	nn
LG1_HB_2599_s103h3	F_1114742_L3_103_3	LG1	<nnxnp>	{-0}	(nn,np)	nn	np	np	np	nn	np	np	np	np	nn	nn	nn	np	nn	nn	nn	np	nn	np	nn	nn	np	nn	np	nn	nn	nn	nn	nn	np	np	np	np	nn	np	nn	nn	np	np	nn	np	np	nn	np
R_12148172_L1_47_1	R_12148172_L1_47_1	LG1	<lmxll>	{1-}	(ll,lm)	ll	ll	lm	lm	lm	lm	ll	lm	lm	lm	lm	ll	lm	ll	lm	lm	ll	ll	ll	lm	lm	ll	lm	lm	lm	lm	lm	lm	lm	ll	lm	lm	ll	ll	lm	ll	ll	ll	lm	lm	ll	lm	lm	ll
R_34453757_L1_65_1	R_34453757_L1_65_1	LG1	<nnxnp>	{-0}	(nn,np)	nn	np	np	np	nn	nn	np	nn	nn	np	nn	np	nn	nn	nn	np	np	np	np	nn	np	nn	nn	np	nn	nn	nn	nn	nn	np	np	nn	nn	np	nn	np	nn	np	nn	np	nn	np	nn	np
GD_00152_L1_42_1	GD_00152_L1_42_1	LG1	<hkxhk>	{10}	(hh,hk,kk)	hh	hk	kk	kk	hk	kk	hk	kk	kk	hk	hk	hh	kk	hh	hk	hk	hk	hh	hk	hk	hk	hk	hk	kk	hk	hk	hk	hk	hh	hk	kk	kk	hk	hh	kk	hh	hh	hk	kk	hk	hk	kk	hk	hk
LG1_HB_3009	R_3094248_L1_PA	LG1	<nnxnp>	{-1}	(nn,np)	nn	nn	nn	np	np	nn	nn	nn	nn	np	np	np	nn	np	np	np	nn	np	nn	np	np	nn	np	nn	np	np	np	np	np	nn	nn	nn	nn	np	nn	np	np	nn	nn	np	nn	nn	np	nn
LG1_HB_3009	R_3099492_L1_PA	LG1	<nnxnp>	{-1}	(nn,np)	nn	nn	nn	np	np	nn	nn	nn	nn	np	np	np	nn	np	np	np	nn	np	nn	np	np	nn	np	nn	np	np	np	np	np	nn	nn	nn	nn	np	nn	np	np	nn	nn	np	nn	nn	np	nn
R_11532952_L1_PA	R_11532952_L1_PA	LG1	<hkxhk>	{10}	(hh,hk,kk)	hh	hk	kk	kk	hk	kk	hk	kk	kk	hk	hk	hh	kk	hh	hk	hk	hk	hh	hk	hk	hk	hk	hk	kk	hk	hk	hk	hk	hk	hk	kk	kk	hh	hh	kk	hh	hh	hk	kk	hk	hh	kk	hk	hk
LG1_HB_3022	GD_02538_L1_PA	LG1	<nnxnp>	{-0}	(nn,np)	nn	np	np	np	nn	np	np	np	nn	nn	nn	nn	np	nn	nn	np	np	nn	np	nn	np	nn	nn	np	nn	nn	nn	nn	nn	np	np	np	nn	nn	np	nn	nn	np	np	nn	nn	np	nn	np
cR_14519247_L1_PA	R_14519247_L1_PA	LG1	<nnxnp>	{-1}	(nn,np)	np	nn	nn	nn	np	nn	nn	nn	np	np	np	np	nn	np	np	nn	nn	np	nn	np	nn	np	np	nn	np	np	np	np	np	nn	nn	nn	np	np	nn	np	np	nn	nn	np	np	nn	np	nn
LG1_HB_3023	R_14699213_L1_PA	LG1	<nnxnp>	{-0}	(nn,np)	nn	np	np	np	nn	np	np	np	nn	nn	nn	nn	np	nn	nn	np	np	nn	np	nn	np	nn	nn	np	nn	nn	nn	nn	nn	np	np	np	nn	nn	np	nn	nn	np	np	nn	nn	np	nn	np
LG1_HB_3023	R_14708397_L1_PA	LG1	<nnxnp>	{-0}	(nn,np)	nn	np	np	np	nn	np	np	np	nn	nn	nn	nn	np	nn	nn	np	np	nn	np	nn	np	nn	nn	np	nn	nn	nn	nn	nn	np	np	np	nn	nn	np	nn	nn	np	np	nn	nn	np	nn	np
LG1_HB_3038	R_29120475_L1_PA	LG1	<lmxll>	{0-}	(ll,lm)	lm	lm	ll	lm	ll	lm	lm	ll	lm	lm	ll	lm	ll	ll	ll	lm	ll	lm	lm	ll	ll	lm	ll	ll	ll	ll	ll	ll	ll	ll	ll	ll	lm	lm	ll	ll	lm	ll	ll	ll	lm	ll	lm	lm
R_27060614_L1_PA	R_27060614_L1_PA	LG1	<nnxnp>	{-1}	(nn,np)	np	nn	nn	nn	np	np	nn	np	np	nn	np	nn	np	np	np	nn	nn	nn	nn	np	nn	np	np	nn	np	np	np	np	np	nn	nn	np	np	nn	np	np	np	nn	np	np	np	nn	np	nn
LG1_HB_3045	R_30494924_L1_PA	LG1	<lmxll>	{1-}	(ll,lm)	ll	ll	lm	ll	lm	ll	ll	lm	ll	ll	lm	ll	lm	lm	lm	ll	lm	ll	ll	lm	lm	ll	lm	lm	lm	lm	lm	lm	lm	lm	lm	lm	ll	ll	lm	lm	lm	lm	lm	lm	ll	lm	ll	ll
LG1_HB_3045	R_30649026_L1_PA	LG1	<lmxll>	{1-}	(ll,lm)	ll	ll	lm	ll	lm	ll	ll	lm	ll	ll	lm	ll	lm	lm	lm	ll	lm	ll	ll	lm	lm	ll	lm	lm	lm	lm	lm	lm	lm	lm	lm	lm	ll	ll	lm	lm	lm	lm	lm	lm	ll	lm	ll	ll
LG1_HB_3052	R_34439805_L1_PA	LG1	<nnxnp>	{-0}	(nn,np)	nn	np	np	np	nn	nn	np	nn	nn	np	nn	np	nn	nn	nn	np	np	np	np	nn	np	nn	nn	np	nn	nn	nn	nn	nn	np	np	nn	nn	np	nn	np	nn	np	nn	np	nn	np	nn	np
R_35787897_L1_PA	R_35787897_L1_PA	LG1	<nnxnp>	{-0}	(nn,np)	nn	np	np	np	nn	nn	np	np	nn	np	nn	np	nn	nn	nn	np	np	np	np	nn	np	nn	nn	np	nn	nn	nn	nn	nn	np	np	nn	nn	np	nn	nn	nn	np	nn	nn	nn	np	nn	np
LG1_HB_4015	Rvi6_42M10SP6_R193	LG1	<nnxnp>	{-0}	(nn,np)	nn	np	np	np	nn	nn	np	nn	nn	np	nn	np	nn	nn	nn	np	np	np	np	nn	np	nn	nn	np	nn	nn	nn	nn	nn	np	np	nn	nn	np	nn	nn	nn	np	nn	np	nn	np	nn	np
LG1_HB_4015	Rvi6_Vf5_R107	LG1	<nnxnp>	{-0}	(nn,np)	nn	np	np	np	nn	nn	np	nn	nn	np	nn	np	nn	nn	nn	np	np	np	np	nn	np	nn	nn	np	nn	nn	nn	nn	nn	np	np	nn	nn	np	nn	nn	nn	np	nn	np	nn	np	nn	np
MdBFTb_L1_PA	MdBFTb_L1_PA	LG1	<nnxnp>	{-0}	(nn,np)	nn	np	np	np	nn	nn	np	nn	nn	np	nn	np	nn	nn	nn	np	np	np	np	nn	np	nn	nn	np	nn	nn	nn	nn	nn	np	np	nn	nn	np	nn	nn	nn	np	nn	np	nn	np	nn	np
LG1_HB_434	F_0197405_L13_PA	LG1	<nnxnp>	{-1}	(nn,np)	nn	nn	nn	np	np	nn	nn	nn	nn	np	np	np	nn	np	np	np	nn	np	nn	np	np	nn	np	nn	np	np	np	np	np	nn	nn	nn	nn	np	nn	np	np	nn	nn	np	nn	nn	np	nn
LG1_HB_434	F_0197414_L13_PA	LG1	<nnxnp>	{-1}	(nn,np)	nn	nn	nn	np	np	nn	nn	nn	nn	np	np	np	nn	np	np	np	nn	np	nn	np	np	nn	np	nn	np	np	np	np	np	nn	nn	nn	nn	np	nn	np	np	nn	nn	np	nn	nn	np	nn
LG1_HB_434	F_0197433_L13_PA	LG1	<nnxnp>	{-1}	(nn,np)	nn	nn	nn	np	np	nn	nn	nn	nn	np	np	np	nn	np	np	np	nn	np	nn	np	np	nn	np	nn	np	np	np	np	np	nn	nn	nn	nn	np	nn	np	np	nn	nn	np	nn	nn	np	nn
LG1_HB_434	F_0197440_L13_PA	LG1	<nnxnp>	{-0}	(nn,np)	np	np	np	nn	nn	np	np	np	np	nn	nn	nn	np	nn	nn	nn	np	nn	np	nn	nn	np	nn	np	nn	nn	nn	nn	nn	np	np	np	np	nn	np	nn	nn	np	np	nn	np	np	nn	np
LG1_HB_435	F_0197758_L13_PA	LG1	<lmxll>	{0-}	(ll,lm)	lm	lm	ll	ll	ll	ll	lm	ll	ll	ll	--	lm	ll	lm	ll	ll	lm	lm	lm	ll	ll	lm	ll	ll	ll	ll	ll	ll	lm	lm	ll	ll	lm	lm	ll	lm	lm	lm	ll	ll	lm	ll	ll	lm
LG1_HB_435	F_0197737_L13_PA	LG1	<nnxnp>	{-1}	(nn,np)	nn	nn	nn	np	np	nn	nn	nn	nn	np	np	np	nn	np	np	np	nn	np	nn	np	np	nn	np	nn	np	np	np	np	np	nn	nn	nn	nn	np	nn	np	np	nn	nn	np	nn	nn	np	nn
LG1_HB_435	F_0197753_L13_PA	LG1	<nnxnp>	{-1}	(nn,np)	nn	nn	nn	np	np	nn	nn	nn	nn	np	np	np	nn	np	np	np	nn	np	nn	np	np	nn	np	nn	np	np	np	np	np	nn	nn	nn	nn	np	nn	np	np	nn	nn	np	nn	nn	np	nn
LG1_HB_435	F_0197759_L13_PA	LG1	<nnxnp>	{-1}	(nn,np)	nn	nn	nn	np	np	nn	nn	nn	nn	np	np	np	nn	np	np	np	nn	np	nn	np	np	nn	np	nn	np	np	np	np	np	nn	nn	nn	nn	np	nn	np	np	nn	nn	np	nn	nn	np	nn
LG1_HB_546	F_0250486_L14_PA	LG1	<lmxll>	{0-}	(ll,lm)	lm	lm	ll	lm	ll	lm	lm	ll	lm	lm	ll	lm	ll	ll	ll	lm	lm	lm	lm	ll	ll	lm	ll	ll	ll	ll	ll	ll	ll	ll	ll	ll	lm	lm	ll	ll	lm	ll	ll	ll	lm	ll	lm	lm
LG1_HB_546	F_0250474_L14_PA	LG1	<nnxnp>	{-0}	(nn,np)	nn	np	np	np	nn	nn	np	np	nn	np	nn	np	nn	nn	nn	np	np	np	np	nn	np	nn	nn	np	nn	nn	nn	nn	nn	np	np	nn	nn	np	nn	nn	nn	np	nn	nn	nn	np	nn	np
LG1_HB_849	F_0400919_L17_PA	LG1	<nnxnp>	{-1}	(nn,np)	nn	nn	nn	np	np	nn	nn	nn	nn	np	np	np	nn	np	np	np	nn	np	nn	np	np	nn	np	nn	np	np	np	np	np	nn	nn	nn	nn	np	nn	np	np	nn	nn	np	nn	nn	np	nn
F_0409675_L1_PA	F_0409675_L1_PA	LG1	<nnxnp>	{-1}	(nn,np)	nn	nn	nn	np	np	nn	nn	nn	nn	np	np	np	nn	np	np	np	nn	np	nn	np	np	nn	np	nn	np	np	np	np	np	nn	nn	nn	nn	np	nn	np	np	nn	nn	np	nn	nn	np	nn
LG1_HB_868	F_0409698_L1_PA	LG1	<nnxnp>	{-1}	(nn,np)	nn	nn	nn	np	np	nn	nn	nn	nn	np	np	np	nn	np	np	np	nn	np	nn	np	np	nn	np	nn	np	np	np	np	np	nn	nn	nn	nn	--	nn	np	np	nn	nn	np	nn	nn	np	nn
LG1_HB_876	F_0411211_L1_PA	LG1	<nnxnp>	{-0}	(nn,np)	np	np	np	nn	nn	np	np	np	np	nn	nn	nn	np	nn	nn	nn	np	nn	np	nn	nn	np	nn	np	nn	nn	nn	nn	nn	np	np	np	np	nn	np	nn	nn	np	np	nn	np	np	nn	np
LG1_HB_877	F_0411240_L1_PA	LG1	<nnxnp>	{-1}	(nn,np)	nn	nn	nn	np	np	nn	nn	nn	nn	np	np	np	nn	np	np	np	nn	np	nn	np	np	nn	np	nn	np	np	np	np	np	nn	nn	nn	nn	np	nn	np	np	nn	nn	np	nn	nn	np	nn
LG1_HB_878	F_0411310_L1_PA	LG1	<nnxnp>	{-1}	(nn,np)	nn	nn	nn	nn	np	nn	nn	nn	nn	np	np	np	nn	np	np	np	nn	np	nn	np	np	nn	np	nn	np	np	np	np	np	nn	nn	nn	nn	np	nn	np	np	nn	nn	np	nn	nn	np	nn
LG1_HB_878	F_0411306_L1_PA	LG1	<hkxhk>	{10}	(hh,hk,kk)	hk	hk	kk	kk	hk	kk	hk	kk	kk	hk	hk	hh	kk	hh	hk	hk	hk	hh	hk	hk	hk	hk	hk	kk	hk	hk	hk	hk	hh	hk	kk	kk	hk	hh	kk	hh	hh	hk	kk	hk	hk	kk	hk	hk
LG1_HB_879	F_0411413_L1_PA	LG1	<lmxll>	{1-}	(ll,lm)	ll	ll	lm	lm	lm	lm	ll	lm	lm	lm	lm	ll	lm	ll	lm	lm	ll	ll	ll	lm	lm	ll	lm	lm	lm	lm	lm	lm	ll	ll	lm	lm	ll	ll	lm	ll	ll	ll	lm	lm	ll	lm	lm	ll
LG1_HB_879	F_0411414_L1_PA	LG1	<lmxll>	{1-}	(ll,lm)	ll	ll	lm	lm	lm	lm	ll	lm	lm	lm	lm	ll	lm	ll	lm	lm	ll	ll	ll	lm	lm	ll	lm	lm	lm	lm	lm	lm	ll	ll	lm	lm	ll	ll	lm	ll	ll	ll	lm	lm	ll	lm	lm	ll
LG1_HB_879	F_0411430_L1_PA	LG1	<lmxll>	{1-}	(ll,lm)	ll	ll	lm	lm	lm	lm	ll	lm	lm	lm	lm	ll	lm	ll	lm	lm	ll	ll	ll	lm	lm	ll	lm	lm	lm	lm	lm	lm	ll	ll	lm	lm	ll	ll	lm	ll	ll	ll	lm	lm	ll	lm	lm	ll
LG1_HB_879	F_0411409_L1_PA	LG1	<nnxnp>	{-1}	(nn,np)	nn	nn	nn	nn	np	nn	nn	nn	nn	np	np	np	nn	np	np	np	nn	np	nn	np	np	nn	np	nn	np	np	np	np	np	nn	nn	nn	nn	np	nn	np	np	nn	nn	np	nn	nn	np	nn
LG1_HB_880	F_0411479_L1_PA	LG1	<hkxhk>	{10}	(h-,kk)	h-	h-	kk	kk	h-	kk	h-	kk	kk	h-	h-	h-	kk	h-	h-	h-	h-	h-	h-	h-	h-	h-	h-	kk	h-	h-	h-	h-	h-	h-	kk	kk	h-	h-	kk	h-	h-	h-	kk	h-	h-	kk	h-	h-
LG1_HB_880	F_0411478_L1_PA	LG1	<nnxnp>	{-0}	(nn,np)	nn	np	np	np	nn	np	np	np	np	nn	nn	nn	np	nn	nn	nn	np	nn	np	nn	nn	np	nn	np	nn	nn	nn	nn	nn	np	np	np	np	nn	np	nn	nn	np	np	nn	np	np	nn	np
LG1_HB_880	F_0411491_L1_PA	LG1	<nnxnp>	{-0}	(nn,np)	nn	np	np	np	nn	np	np	np	np	nn	nn	nn	np	nn	nn	nn	np	nn	np	nn	nn	np	nn	np	nn	nn	nn	nn	nn	np	np	np	np	nn	np	nn	nn	np	np	nn	np	np	nn	np
LG1_HB_880	F_0411493_L1_PA	LG1	<nnxnp>	{-0}	(nn,np)	nn	np	np	np	nn	np	np	np	np	nn	nn	nn	np	nn	nn	nn	np	nn	np	nn	nn	np	nn	np	nn	nn	nn	nn	nn	np	np	np	np	nn	np	nn	nn	np	np	nn	np	np	nn	np
LG1_HB_880	F_0411487_L1_PA	LG1	<nnxnp>	{-1}	(nn,np)	np	nn	nn	nn	np	nn	nn	nn	nn	np	np	np	nn	np	np	np	nn	np	nn	np	np	nn	np	nn	np	np	np	np	np	nn	nn	nn	nn	np	nn	np	np	nn	nn	np	nn	nn	np	nn
LG1_HB_881	F_0411700_L1_PA	LG1	<lmxll>	{1-}	(ll,lm)	ll	ll	lm	lm	lm	lm	ll	lm	lm	lm	lm	ll	lm	ll	lm	lm	ll	ll	ll	lm	lm	ll	lm	lm	lm	lm	lm	lm	ll	ll	lm	lm	ll	ll	lm	ll	ll	ll	lm	lm	ll	lm	lm	ll
LG1_HB_881	F_0411698_L1_PA	LG1	<nnxnp>	{-1}	(nn,np)	np	nn	nn	nn	np	nn	nn	nn	nn	np	np	np	nn	np	np	np	nn	np	nn	np	np	nn	np	nn	np	np	np	np	np	nn	nn	nn	nn	np	nn	np	np	nn	nn	np	nn	nn	np	nn
LG1_HB_887	F_0415526_L1_PA	LG1	<lmxll>	{0-}	(ll,lm)	lm	lm	ll	ll	ll	ll	lm	ll	ll	ll	ll	lm	ll	lm	ll	ll	lm	lm	lm	ll	ll	lm	ll	ll	ll	ll	ll	ll	lm	lm	ll	ll	lm	lm	ll	lm	lm	lm	ll	ll	lm	ll	ll	lm
LG1_HB_887	F_0415487_L1_PA	LG1	<nnxnp>	{-1}	(nn,np)	np	nn	nn	nn	np	nn	nn	nn	nn	np	np	np	nn	np	np	np	nn	np	nn	np	np	nn	np	nn	np	np	np	np	np	nn	nn	nn	nn	np	nn	np	np	nn	nn	np	nn	nn	np	nn
LG1_HB_887	F_0415504_L1_PA	LG1	<nnxnp>	{-0}	(nn,np)	nn	np	np	np	nn	np	np	np	np	nn	nn	nn	np	nn	nn	nn	np	nn	np	nn	nn	np	nn	np	nn	nn	nn	nn	nn	np	np	np	np	nn	np	nn	nn	np	np	nn	np	np	nn	np
LG1_HB_887	F_0415516_L1_PA	LG1	<nnxnp>	{-0}	(nn,np)	nn	np	np	np	nn	np	np	np	np	nn	nn	nn	np	nn	nn	nn	np	nn	np	nn	nn	np	nn	np	nn	nn	nn	nn	nn	np	np	np	np	nn	np	nn	nn	np	np	nn	np	np	nn	np
LG1_HB_890	F_0417001_L1_PA	LG1	<lmxll>	{1-}	(ll,lm)	ll	ll	lm	lm	lm	lm	ll	lm	lm	lm	lm	ll	lm	ll	lm	lm	ll	ll	ll	lm	lm	ll	lm	lm	lm	lm	lm	lm	ll	ll	lm	lm	ll	ll	lm	ll	ll	ll	lm	lm	ll	lm	lm	ll
LG1_HB_890	F_0416997_L1_PA	LG1	<nnxnp>	{-1}	(nn,np)	np	nn	nn	nn	np	nn	nn	nn	nn	np	np	np	nn	np	np	np	nn	np	nn	np	np	nn	np	nn	np	np	np	np	np	nn	nn	nn	nn	np	nn	np	np	nn	nn	np	nn	nn	np	nn
LG1_HB_890	F_0417007_L1_PA	LG1	<nnxnp>	{-0}	(nn,np)	nn	np	np	np	nn	np	np	np	np	nn	nn	nn	np	nn	nn	nn	np	nn	np	nn	nn	np	nn	np	nn	nn	nn	nn	nn	np	np	np	np	nn	np	nn	nn	np	np	nn	np	np	nn	np
LG1_HB_890	GD_02428_L1_PA	LG1	<nnxnp>	{-0}	(nn,np)	nn	np	np	np	nn	np	np	np	np	nn	nn	nn	np	nn	nn	nn	np	nn	np	nn	nn	np	nn	np	nn	nn	nn	nn	nn	np	np	np	np	nn	np	nn	nn	np	np	nn	np	np	nn	np
LG1_HB_891	F_0417197_L1_PA	LG1	<nnxnp>	{-0}	(nn,np)	nn	np	np	np	nn	np	np	np	np	nn	nn	nn	np	nn	nn	nn	np	nn	np	nn	nn	np	nn	np	nn	nn	nn	nn	nn	np	np	np	np	nn	np	nn	nn	np	np	nn	nn	np	nn	np
LG1_HB_891	F_0417208_L1_PA	LG1	<nnxnp>	{-1}	(nn,np)	np	nn	nn	nn	np	nn	nn	nn	nn	np	np	np	nn	np	np	np	nn	np	nn	np	np	nn	np	nn	np	np	np	np	np	nn	nn	nn	nn	np	nn	np	np	nn	nn	np	np	nn	np	nn
LG1_HB_892	F_0417642_L1_PA	LG1	<lmxll>	{0-}	(ll,lm)	lm	lm	ll	ll	ll	ll	lm	ll	ll	ll	ll	lm	ll	lm	ll	ll	lm	lm	lm	ll	ll	lm	ll	ll	ll	ll	ll	ll	lm	lm	ll	ll	lm	lm	ll	lm	lm	lm	ll	ll	lm	ll	ll	lm
LG1_HB_892	R_9907051_L1_PA	LG1	<nnxnp>	{-1}	(nn,np)	np	nn	nn	nn	np	nn	nn	nn	nn	np	np	np	nn	np	np	np	nn	np	nn	np	np	nn	np	nn	np	np	np	np	np	nn	nn	nn	nn	np	nn	np	np	nn	nn	np	np	nn	np	nn
LG1_HB_893	F_0417939_L1_PA	LG1	<nnxnp>	{-1}	(nn,np)	np	nn	nn	nn	np	nn	nn	nn	nn	np	np	np	nn	np	np	np	nn	np	nn	np	np	nn	np	nn	np	np	np	np	np	nn	nn	nn	np	np	nn	np	np	nn	nn	np	np	nn	np	nn
LG1_HB_895	F_0418563_L1_PA	LG1	<lmxll>	{0-}	(ll,lm)	lm	lm	ll	ll	ll	ll	lm	ll	ll	ll	ll	lm	ll	lm	ll	ll	lm	lm	lm	ll	ll	lm	ll	ll	ll	ll	ll	ll	lm	lm	ll	ll	lm	lm	ll	lm	lm	lm	ll	ll	lm	ll	ll	lm
LG1_HB_895	F_0418565_L1_PA	LG1	<hkxhk>	{00}	(hh,hk,kk)	hk	kk	hk	hk	hh	hk	kk	hk	hk	hh	hh	hk	hk	hk	hh	hh	kk	hk	kk	hh	hh	kk	hh	hk	hh	hh	hh	hh	hk	kk	hk	hk	kk	hk	hk	hk	hk	kk	hk	hh	hk	hk	hh	kk
LG1_HB_895	F_0418576_L1_PA	LG1	<nnxnp>	{-0}	(nn,np)	nn	np	np	np	nn	np	np	np	np	nn	nn	nn	np	nn	nn	nn	np	nn	np	nn	nn	np	nn	np	nn	nn	nn	nn	nn	np	np	np	np	nn	np	nn	nn	np	np	nn	nn	np	nn	np
LG1_HB_895	F_0418589_L1_PA	LG1	<nnxnp>	{-1}	(nn,np)	np	nn	nn	nn	np	nn	nn	nn	nn	np	np	np	nn	np	np	np	nn	np	nn	np	np	nn	np	nn	np	np	np	np	np	nn	nn	nn	nn	np	nn	np	np	nn	nn	np	np	nn	np	nn
LG1_HB_897	F_0419286_L1_PA	LG1	<hkxhk>	{10}	(hh,hk,kk)	hh	hk	kk	kk	hk	kk	hk	kk	kk	hk	hk	hh	kk	hh	hk	hk	hk	hh	hk	hk	hk	hk	hk	kk	hk	hk	hk	hk	hk	hk	kk	kk	hh	hh	kk	hh	hh	hk	kk	hk	hh	kk	hk	hk
LG1_HB_897.5	R_11508677_L1_PA	LG1	<hkxhk>	{01}	(hh,hk,kk)	kk	hk	hh	hh	hk	hh	hk	hh	hh	hk	hk	kk	hh	kk	hk	hk	hk	kk	hk	hk	hk	hk	hk	hh	hk	hk	hk	hk	hk	hk	hh	hh	kk	kk	hh	kk	kk	hk	hh	hk	kk	hh	hk	hk
LG1_HB_897.5	GD_01815_L1_PA	LG1	<lmxll>	{1-}	(ll,lm)	ll	ll	lm	lm	lm	lm	ll	lm	lm	lm	lm	ll	lm	ll	lm	lm	ll	ll	ll	lm	lm	ll	lm	lm	lm	lm	lm	lm	lm	ll	lm	lm	ll	ll	lm	ll	ll	ll	lm	lm	ll	lm	lm	ll
LG1_HB_897.5	R_11499061_L1_PA	LG1	<lmxll>	{1-}	(ll,lm)	ll	ll	lm	lm	lm	lm	ll	lm	lm	lm	lm	ll	lm	ll	lm	lm	ll	ll	ll	lm	lm	ll	lm	lm	lm	lm	lm	lm	lm	ll	lm	lm	ll	ll	lm	ll	ll	ll	lm	lm	ll	lm	lm	ll
LG1_HB_899	F_0419753_L1_PA	LG1	<lmxll>	{1-}	(ll,lm)	ll	ll	lm	lm	lm	lm	ll	lm	lm	lm	lm	ll	lm	ll	lm	lm	ll	ll	ll	lm	lm	ll	lm	lm	lm	lm	lm	lm	lm	ll	lm	lm	ll	ll	lm	ll	ll	ll	lm	lm	ll	lm	lm	ll
LG1_HB_899	F_0419754_L1_PA	LG1	<lmxll>	{1-}	(ll,lm)	ll	ll	lm	lm	lm	lm	ll	lm	lm	lm	lm	ll	lm	ll	lm	lm	ll	ll	ll	lm	lm	ll	lm	lm	lm	lm	lm	lm	lm	ll	lm	lm	ll	ll	lm	ll	ll	ll	lm	lm	ll	lm	lm	ll
LG1_HB_899	F_0419771_L1_PA	LG1	<lmxll>	{1-}	(ll,lm)	ll	ll	lm	lm	lm	lm	ll	lm	lm	lm	lm	ll	lm	ll	lm	lm	ll	ll	ll	lm	lm	ll	lm	lm	lm	lm	lm	lm	lm	ll	lm	lm	ll	ll	lm	ll	ll	ll	lm	lm	ll	lm	lm	ll
LG1_HB_899	R_12194485_L1_PA	LG1	<lmxll>	{1-}	(ll,lm)	ll	ll	lm	lm	lm	lm	ll	lm	lm	lm	lm	ll	lm	ll	lm	lm	ll	ll	ll	lm	lm	ll	lm	lm	lm	lm	lm	lm	lm	ll	lm	lm	ll	ll	lm	ll	ll	ll	lm	lm	ll	lm	lm	ll
LG1_HB_899	R_12196570_L1_PA	LG1	<lmxll>	{1-}	(ll,lm)	ll	ll	lm	lm	lm	lm	ll	lm	lm	lm	lm	ll	lm	ll	lm	lm	ll	ll	ll	lm	lm	ll	lm	lm	lm	lm	lm	lm	lm	ll	lm	lm	ll	ll	lm	ll	ll	ll	lm	lm	ll	lm	lm	ll
LG1_HB_900	GD_02334_L1_PA	LG1	<hkxhk>	{10}	(hh,hk,kk)	hh	hk	kk	kk	hk	kk	hk	kk	kk	hk	hk	hh	kk	hh	hk	kk	hk	hh	hk	hk	kk	hh	hk	kk	hk	hk	hk	hh	hk	hk	kk	kk	hh	hh	kk	hh	hh	hk	kk	hk	hh	kk	hk	hk
LG1_HB_900	F_0420062_L1_PA	LG1	<lmxll>	{1-}	(ll,lm)	ll	ll	lm	lm	lm	lm	ll	lm	lm	lm	lm	ll	lm	ll	lm	lm	ll	ll	ll	lm	lm	ll	lm	lm	lm	lm	lm	ll	lm	ll	lm	lm	ll	ll	lm	ll	ll	ll	lm	lm	ll	lm	lm	ll
LG1_HB_900	F_0420063_L1_PA	LG1	<lmxll>	{1-}	(ll,lm)	ll	ll	lm	lm	lm	lm	ll	lm	lm	lm	lm	ll	lm	ll	lm	lm	ll	ll	ll	lm	lm	ll	lm	lm	lm	lm	lm	ll	lm	ll	lm	lm	ll	ll	lm	ll	ll	ll	lm	lm	ll	lm	lm	ll
LG1_HB_900.5	R_12382050_L1_PA	LG1	<lmxll>	{1-}	(ll,lm)	ll	ll	lm	lm	lm	lm	ll	lm	lm	lm	lm	ll	lm	ll	lm	lm	ll	ll	ll	lm	lm	ll	lm	lm	lm	lm	lm	ll	lm	ll	lm	lm	ll	ll	lm	ll	ll	ll	lm	lm	ll	lm	lm	ll
LG1_HB_901	F_0420128_L1_PA	LG1	<nnxnp>	{-0}	(nn,np)	nn	np	np	np	nn	np	np	np	np	nn	nn	nn	np	nn	nn	np	np	nn	np	nn	np	nn	nn	np	nn	nn	nn	nn	nn	np	np	np	nn	nn	np	nn	nn	np	np	nn	nn	np	nn	np
LG1_HB_901	F_0420130_L1_PA	LG1	<nnxnp>	{-0}	(nn,np)	nn	np	np	np	nn	np	np	np	np	nn	nn	nn	np	nn	nn	np	np	nn	np	nn	np	nn	nn	np	nn	nn	nn	nn	nn	np	np	np	nn	nn	np	nn	nn	np	np	nn	nn	np	nn	np
LG1_HB_902	F_0420881_L1_PA	LG1	<nnxnp>	{-1}	(nn,np)	np	nn	nn	nn	np	nn	nn	nn	nn	np	np	np	nn	np	np	nn	nn	np	nn	np	nn	np	np	nn	np	np	np	np	np	nn	nn	nn	np	np	nn	np	np	nn	nn	np	np	nn	np	nn
LG1_HB_902	F_0420884_L1_PA	LG1	<nnxnp>	{-0}	(nn,np)	nn	np	np	np	nn	np	np	np	np	nn	nn	nn	np	nn	nn	np	np	nn	np	nn	np	nn	nn	np	nn	nn	nn	nn	nn	np	np	np	nn	nn	np	nn	nn	np	np	nn	nn	np	nn	np
LG1_HB_902	F_0420924_L1_PA	LG1	<nnxnp>	{-1}	(nn,np)	np	nn	nn	nn	np	nn	nn	nn	nn	np	np	np	nn	np	np	nn	nn	np	nn	np	nn	np	np	nn	np	np	np	np	np	nn	nn	nn	np	np	nn	np	np	nn	nn	np	np	nn	np	nn
LG1_HB_902	R_13037789_L1_PA	LG1	<nnxnp>	{-0}	(nn,np)	nn	np	np	np	nn	np	np	np	np	nn	nn	nn	np	nn	nn	np	np	nn	np	nn	np	nn	nn	np	nn	nn	nn	nn	nn	np	np	np	nn	nn	np	nn	nn	np	np	nn	nn	np	nn	np
LG1_HB_905	F_0421614_L1_PA	LG1	<nnxnp>	{-0}	(nn,np)	nn	np	np	np	nn	np	np	np	np	nn	nn	nn	np	nn	nn	np	np	nn	np	nn	np	nn	nn	np	nn	nn	nn	nn	nn	np	np	np	nn	nn	np	nn	nn	np	np	nn	nn	np	nn	np
LG1_HB_905	F_0421620_L1_PA	LG1	<nnxnp>	{-0}	(nn,np)	nn	np	np	np	nn	np	np	np	np	nn	nn	nn	np	nn	nn	np	np	nn	np	nn	np	nn	nn	np	nn	nn	nn	nn	nn	np	np	np	nn	nn	np	nn	nn	np	np	nn	nn	np	nn	np
LG1_HB_905	F_0421652_L1_PA	LG1	<nnxnp>	{-0}	(nn,np)	nn	np	--	np	nn	np	np	np	np	nn	nn	nn	np	nn	nn	np	np	nn	--	nn	np	nn	nn	np	nn	nn	nn	nn	nn	np	np	np	nn	nn	np	nn	nn	np	np	nn	nn	np	nn	np
LG1_HB_905.5	GD_01889_L1_PA	LG1	<nnxnp>	{-1}	(nn,np)	np	nn	nn	nn	np	nn	nn	nn	nn	np	np	np	nn	np	np	nn	nn	np	nn	np	nn	np	np	nn	np	np	np	np	np	nn	nn	nn	np	np	nn	np	np	nn	nn	np	np	nn	np	nn
LG1_HB_905.5	R_14001081_L1_PA	LG1	<nnxnp>	{-0}	(nn,np)	nn	np	np	np	nn	np	np	np	np	nn	nn	nn	np	nn	nn	np	np	nn	np	nn	np	nn	nn	np	nn	nn	nn	nn	nn	np	np	np	nn	nn	np	nn	nn	np	np	nn	nn	np	nn	np
LG1_HB_906	F_0422075_L1_PA	LG1	<nnxnp>	{-1}	(nn,np)	np	nn	nn	nn	np	nn	nn	nn	np	np	np	np	nn	np	np	nn	nn	np	nn	np	nn	np	np	nn	np	np	np	np	np	nn	nn	nn	np	np	nn	np	np	nn	nn	np	np	nn	np	nn
LG1_HB_906	F_0422078_L1_PA	LG1	<nnxnp>	{-1}	(nn,np)	np	nn	nn	nn	np	nn	nn	nn	np	np	np	np	nn	np	np	nn	nn	np	nn	np	nn	np	np	nn	np	np	np	np	np	nn	nn	nn	np	np	nn	np	np	nn	nn	np	np	nn	np	nn
LG1_HB_906	F_0422080_L1_PA	LG1	<nnxnp>	{-0}	(nn,np)	nn	np	np	np	nn	np	np	np	nn	nn	nn	nn	np	nn	nn	np	np	nn	np	nn	np	nn	nn	np	nn	nn	nn	nn	nn	np	np	np	nn	nn	np	nn	nn	np	np	nn	nn	np	nn	np
LG1_HB_907	F_0423028_L1_PA	LG1	<nnxnp>	{-1}	(nn,np)	np	nn	nn	nn	np	nn	nn	nn	np	np	np	np	nn	np	np	nn	nn	np	nn	np	nn	np	np	nn	np	np	np	np	np	nn	nn	nn	np	np	nn	np	np	nn	nn	np	np	nn	np	nn
LG1_HB_909	F_0423612_L1_PA	LG1	<nnxnp>	{-0}	(nn,np)	nn	np	np	np	nn	np	np	np	nn	nn	nn	nn	np	nn	nn	np	np	nn	np	nn	np	nn	nn	np	nn	nn	nn	nn	nn	np	np	np	nn	nn	np	nn	nn	np	np	nn	nn	np	nn	np
LG1_HB_909	F_0423614_L1_PA	LG1	<nnxnp>	{-0}	(nn,np)	nn	np	np	np	nn	np	np	np	nn	nn	nn	nn	np	nn	nn	np	np	nn	np	nn	np	nn	nn	np	nn	nn	nn	nn	nn	np	np	np	nn	nn	np	nn	nn	np	np	nn	nn	np	nn	np
LG1_HB_909	F_0423615_L1_PA	LG1	<nnxnp>	{-0}	(nn,np)	nn	np	np	np	nn	np	np	np	nn	nn	nn	nn	np	nn	nn	np	np	nn	np	nn	np	nn	nn	np	nn	nn	nn	nn	nn	np	np	np	nn	nn	np	nn	nn	np	np	nn	nn	np	nn	np
LG1_HB_909	F_0423631_L1_PA	LG1	<nnxnp>	{-0}	(nn,np)	nn	np	np	np	nn	np	np	np	nn	nn	nn	nn	np	nn	nn	np	np	nn	np	nn	np	nn	nn	np	nn	nn	nn	nn	nn	np	np	np	nn	nn	np	nn	nn	np	np	nn	nn	np	nn	np
LG1_HB_912	F_0424557_L1_PA	LG1	<hkxhk>	{00}	(hh,hk,kk)	hk	kk	hk	kk	hh	hk	kk	hk	hh	hh	hh	hk	hk	hk	hh	hk	kk	hk	kk	hh	hk	hk	hh	hk	hh	hh	hh	hh	hh	kk	hk	hk	hk	hk	hk	hk	hk	kk	hk	hh	hk	hk	hh	kk
LG1_HB_914	F_0425621_L1_PA	LG1	<lmxll>	{0-}	(ll,lm)	lm	--	ll	--	ll	ll	--	ll	ll	ll	ll	lm	ll	lm	ll	ll	lm	lm	lm	ll	ll	lm	ll	ll	ll	ll	ll	ll	ll	lm	ll	ll	lm	lm	ll	lm	lm	--	ll	ll	lm	ll	ll	--
LG1_HB_914	F_0425611_L1_PA	LG1	<nnxnp>	{-0}	(nn,np)	nn	np	np	np	nn	np	np	np	nn	nn	nn	nn	np	nn	nn	np	np	nn	np	nn	np	nn	nn	np	nn	nn	nn	nn	nn	np	np	np	nn	nn	np	nn	nn	np	np	nn	nn	np	nn	np
LG1_HB_916	F_0426233_L1_PA	LG1	<nnxnp>	{-0}	(nn,np)	nn	np	np	np	nn	nn	np	np	nn	nn	nn	nn	np	nn	nn	np	np	nn	np	nn	np	nn	nn	np	nn	nn	nn	nn	nn	np	np	np	nn	nn	np	nn	nn	np	np	nn	nn	np	nn	np
LG1_HB_916	F_0426240_L1_PA	LG1	<nnxnp>	{-0}	(nn,np)	nn	np	np	np	nn	nn	np	np	nn	nn	nn	nn	np	nn	nn	np	np	nn	np	nn	np	nn	nn	np	nn	nn	nn	nn	nn	np	np	np	nn	nn	np	nn	nn	np	np	nn	nn	np	nn	np
LG1_HB_916	R_17233926_L1_PA	LG1	<nnxnp>	{-0}	(nn,np)	nn	np	np	np	nn	nn	np	np	nn	nn	nn	nn	np	nn	nn	np	np	nn	np	nn	np	nn	nn	np	nn	nn	nn	nn	nn	np	np	np	nn	nn	np	nn	nn	np	np	nn	nn	np	nn	np
LG1_HB_916	R_17236158_L1_PA	LG1	<nnxnp>	{-0}	(nn,np)	nn	np	np	np	nn	nn	np	np	nn	nn	nn	nn	np	nn	nn	np	np	nn	np	nn	np	nn	nn	np	nn	nn	nn	nn	nn	np	np	np	nn	nn	np	nn	nn	np	np	nn	nn	np	nn	np
LG1_HB_919	F_0427302_L1_PA	LG1	<lmxll>	{0-}	(ll,lm)	lm	lm	ll	lm	ll	ll	lm	ll	ll	ll	ll	lm	ll	ll	ll	ll	lm	lm	lm	ll	ll	lm	ll	ll	ll	ll	ll	ll	ll	lm	ll	ll	lm	lm	ll	ll	lm	ll	ll	ll	lm	ll	lm	lm
LG1_HB_919	F_0427291_L1_PA	LG1	<nnxnp>	{-0}	(nn,np)	nn	np	np	np	nn	nn	np	np	nn	nn	nn	nn	np	nn	nn	np	np	nn	np	nn	np	nn	nn	np	nn	nn	nn	nn	nn	np	np	nn	nn	nn	np	nn	nn	np	np	nn	nn	np	nn	np
LG1_HB_919	R_17869158_L1_PA	LG1	<nnxnp>	{-0}	(nn,np)	nn	np	np	np	nn	nn	np	np	nn	nn	nn	nn	np	nn	nn	np	np	nn	np	nn	np	nn	nn	np	nn	nn	nn	nn	nn	np	np	nn	nn	nn	np	nn	nn	np	np	nn	nn	np	nn	np
LG1_HB_919	R_17871172_L1_PA	LG1	<nnxnp>	{-0}	(nn,np)	nn	np	np	np	nn	nn	np	np	nn	nn	nn	nn	np	nn	nn	np	np	nn	np	nn	np	nn	nn	np	nn	nn	nn	nn	nn	np	np	nn	nn	nn	np	nn	nn	np	np	nn	nn	np	nn	np
LG1_HB_919.5	R_17880738_L1_PA	LG1	<lmxll>	{0-}	(ll,lm)	lm	lm	ll	lm	ll	ll	lm	ll	ll	ll	ll	lm	ll	ll	ll	ll	lm	lm	lm	ll	ll	lm	ll	ll	ll	ll	ll	ll	ll	lm	ll	ll	lm	lm	ll	ll	lm	ll	ll	ll	lm	ll	lm	lm
LG1_HB_919.5	R_17882923_L1_PA	LG1	<lmxll>	{0-}	(ll,lm)	lm	lm	ll	lm	ll	ll	lm	ll	ll	ll	ll	lm	ll	ll	ll	ll	lm	lm	lm	ll	ll	lm	ll	ll	ll	ll	ll	ll	ll	lm	ll	ll	lm	lm	ll	ll	lm	ll	ll	ll	lm	ll	lm	lm
LG1_HB_919.5	R_17912183_L1_PA	LG1	<nnxnp>	{-0}	(nn,np)	nn	np	np	np	nn	nn	np	np	nn	nn	nn	nn	np	nn	nn	np	np	nn	np	nn	np	nn	nn	np	nn	nn	nn	nn	nn	np	np	nn	nn	nn	np	nn	nn	np	np	nn	nn	np	nn	np
LG1_HB_920	F_0427473_L1_PA	LG1	<hkxhk>	{11}	(hh,hk,kk)	hk	hh	hk	hh	kk	kk	hh	hk	kk	hk	kk	hk	hk	kk	kk	hk	hh	hk	hh	kk	hk	hk	kk	hk	kk	kk	kk	kk	kk	hk	hk	kk	hk	hk	hk	kk	hk	hk	hk	kk	hk	hk	hk	hh
LG1_HB_920	F_0427459_L1_PA	LG1	<nnxnp>	{-0}	(nn,np)	nn	np	np	np	nn	nn	np	np	nn	nn	nn	nn	np	nn	nn	np	np	nn	np	nn	np	nn	nn	np	nn	nn	nn	nn	nn	np	np	nn	nn	nn	np	nn	nn	np	np	nn	nn	np	nn	np
LG1_HB_920	F_0427472_L1_PA	LG1	<lmxll>	{0-}	(ll,lm)	lm	lm	ll	lm	ll	ll	lm	ll	ll	lm	ll	lm	ll	ll	ll	ll	lm	lm	lm	ll	ll	lm	ll	ll	ll	ll	ll	ll	ll	ll	ll	ll	lm	lm	ll	ll	lm	ll	ll	ll	lm	ll	lm	lm
LG1_HB_920	R_17921038_L1_PA	LG1	<lmxll>	{0-}	(ll,lm)	lm	lm	ll	lm	ll	ll	lm	ll	ll	lm	ll	lm	ll	ll	ll	ll	lm	lm	lm	ll	ll	lm	ll	ll	ll	ll	ll	ll	ll	ll	ll	ll	lm	lm	ll	ll	lm	ll	ll	ll	lm	ll	lm	lm
LG1_HB_921	R_18064090_L1_PA	LG1	<hkxhk>	{11}	(hh,hk,kk)	hk	hh	hk	hh	kk	kk	hh	hk	kk	hk	kk	hk	hk	kk	kk	hk	hh	hk	hh	kk	hk	hk	kk	hk	kk	kk	kk	kk	kk	hk	hk	kk	hk	hk	hk	kk	hk	hk	kk	kk	hk	hk	hk	hh
LG1_HB_921	R_18067488_L1_PA	LG1	<hkxhk>	{00}	(hh,hk,kk)	hk	kk	hk	kk	hh	hh	kk	hk	hh	hk	hh	hk	hk	hh	hh	hk	kk	hk	kk	hh	hk	hk	hh	hk	hh	hh	hh	hh	hh	hk	hk	hh	hk	hk	hk	hh	hk	hk	hh	hh	hk	hk	hk	kk
LG1_HB_922	F_0428220_L1_PA	LG1	<hkxhk>	{11}	(hh,hk,kk)	hk	hh	hk	hh	kk	kk	hh	hk	kk	hk	kk	hk	hk	kk	kk	hk	hh	hk	hh	kk	hk	hk	kk	hk	kk	kk	kk	kk	kk	hk	hk	kk	hk	hk	hk	kk	hk	hk	kk	kk	hk	hk	hk	hh
LG1_HB_922	F_0428218_L1_PA	LG1	<lmxll>	{0-}	(ll,lm)	lm	lm	ll	lm	ll	ll	lm	ll	ll	lm	ll	lm	ll	ll	ll	ll	lm	lm	lm	ll	ll	lm	ll	ll	ll	ll	ll	ll	ll	ll	ll	ll	lm	lm	ll	ll	lm	ll	ll	ll	lm	ll	lm	lm
LG1_HB_922.5	R_18794918_L1_PA	LG1	<nnxnp>	{-0}	(nn,np)	nn	np	np	np	nn	nn	np	np	nn	nn	nn	nn	nn	nn	nn	np	np	nn	np	nn	np	nn	nn	np	nn	nn	nn	nn	nn	np	np	nn	nn	nn	np	nn	nn	np	nn	nn	nn	np	nn	np
LG1_HB_922.5	R_18791535_L1_PA	LG1	<lmxll>	{0-}	(ll,lm)	lm	lm	ll	lm	ll	ll	lm	ll	ll	lm	ll	lm	ll	ll	ll	ll	lm	lm	lm	ll	ll	lm	ll	ll	ll	ll	ll	ll	ll	ll	ll	ll	lm	lm	ll	ll	lm	ll	ll	ll	lm	ll	lm	lm
LG1_HB_923	F_0428721_L1_PA	LG1	<hkxhk>	{00}	(hh,hk,kk)	hk	kk	hk	kk	hh	hh	kk	hk	hh	hk	hh	hk	hh	hh	hh	hk	kk	hk	kk	hh	hk	hk	hh	hk	hh	hh	hh	hh	hh	hk	hk	hh	hk	kk	hk	hh	hk	hk	hh	hh	hk	hk	hk	kk
LG1_HB_923	F_0428723_L1_PA	LG1	<lmxll>	{0-}	(ll,lm)	lm	lm	ll	lm	ll	ll	lm	ll	ll	lm	ll	lm	ll	ll	ll	ll	lm	lm	lm	ll	ll	lm	ll	ll	ll	ll	ll	ll	ll	ll	ll	ll	lm	lm	ll	ll	lm	ll	ll	ll	lm	ll	lm	lm
LG1_HB_923	F_0428726_L1_PA	LG1	<lmxll>	{0-}	(ll,lm)	lm	lm	ll	lm	ll	ll	lm	ll	ll	lm	ll	lm	ll	ll	ll	ll	lm	lm	lm	ll	ll	lm	ll	ll	ll	ll	ll	ll	ll	ll	ll	ll	lm	lm	ll	ll	lm	ll	ll	ll	lm	ll	lm	lm
LG1_HB_924	F_0429189_L1_PA	LG1	<nnxnp>	{-0}	(nn,np)	nn	np	np	np	nn	nn	np	np	nn	nn	nn	nn	np	nn	nn	np	np	nn	np	nn	np	nn	nn	np	nn	nn	nn	nn	nn	np	np	nn	nn	nn	np	nn	nn	np	nn	nn	nn	np	nn	np
LG1_HB_924	F_0429181_L1_PA	LG1	<lmxll>	{0-}	(ll,lm)	lm	lm	ll	lm	ll	ll	lm	ll	ll	lm	ll	lm	ll	ll	ll	ll	lm	lm	lm	ll	ll	lm	ll	ll	ll	ll	ll	ll	ll	ll	ll	ll	lm	lm	ll	ll	lm	ll	ll	ll	lm	ll	lm	lm
LG1_HB_924	F_0429182_L1_PA	LG1	<lmxll>	{0-}	(ll,lm)	lm	lm	ll	lm	ll	ll	lm	ll	ll	lm	ll	lm	ll	ll	ll	ll	lm	lm	lm	ll	ll	lm	ll	ll	ll	ll	ll	ll	ll	ll	ll	ll	lm	lm	ll	ll	lm	ll	ll	ll	lm	ll	lm	lm
LG1_HB_925	F_0429307_L1_PA	LG1	<lmxll>	{0-}	(ll,lm)	lm	lm	ll	lm	ll	ll	lm	ll	ll	lm	ll	lm	ll	ll	ll	ll	lm	lm	lm	ll	ll	lm	ll	ll	ll	ll	ll	ll	ll	ll	ll	ll	lm	lm	ll	ll	lm	ll	ll	ll	lm	ll	lm	lm
LG1_HB_926	F_0429981_L1_PA	LG1	<hkxhk>	{00}	(hh,hk,kk)	hk	kk	hk	kk	hh	hh	kk	hk	hh	hk	hh	kk	hh	hh	hh	hk	kk	hk	kk	hh	hk	hk	hh	hk	hh	hh	hh	hh	hh	hk	hk	hh	hk	kk	hk	hh	hk	hk	hh	hh	hk	hk	hk	kk
LG1_HB_926	F_0429994_L1_PA	LG1	<hkxhk>	{00}	(hh,hk,kk)	hk	kk	hk	kk	hh	hh	kk	hk	hh	hk	hh	kk	hh	hh	hh	hk	kk	hk	kk	hh	hk	hk	hh	hk	hh	hh	hh	hh	hh	hk	hk	hh	hk	kk	hk	hh	hk	hk	hh	hh	hk	hk	hk	kk
LG1_HB_926	F_0429982_L1_PA	LG1	<lmxll>	{0-}	(ll,lm)	lm	lm	ll	lm	ll	ll	lm	ll	ll	lm	ll	lm	ll	ll	ll	ll	lm	lm	lm	ll	ll	lm	ll	ll	ll	ll	ll	ll	ll	ll	ll	ll	lm	lm	ll	ll	lm	ll	ll	ll	lm	ll	lm	lm
LG1_HB_926	F_0429988_L1_PA	LG1	<lmxll>	{0-}	(ll,lm)	lm	lm	ll	lm	ll	ll	lm	ll	ll	lm	ll	lm	ll	ll	ll	ll	lm	lm	lm	ll	ll	lm	ll	ll	ll	ll	ll	ll	ll	ll	ll	ll	lm	lm	ll	ll	lm	ll	ll	ll	lm	ll	lm	lm
LG1_HB_926	F_0430001_L1_PA	LG1	<lmxll>	{0-}	(ll,lm)	lm	lm	ll	lm	ll	ll	lm	ll	ll	lm	ll	lm	ll	ll	ll	ll	lm	lm	lm	ll	ll	lm	ll	ll	ll	ll	ll	ll	ll	ll	ll	ll	lm	lm	ll	ll	lm	ll	ll	ll	lm	ll	lm	lm
LG1_HB_926	R_20951649_L1_PA	LG1	<lmxll>	{0-}	(ll,lm)	lm	lm	ll	lm	ll	ll	lm	ll	ll	lm	ll	lm	ll	ll	ll	ll	lm	lm	lm	ll	ll	lm	ll	ll	ll	ll	ll	ll	ll	ll	ll	ll	lm	lm	ll	ll	lm	ll	ll	ll	lm	ll	lm	lm
LG1_HB_927	F_0430261_L1_PA	LG1	<nnxnp>	{-0}	(nn,np)	nn	np	np	np	nn	nn	np	np	nn	nn	nn	np	nn	nn	nn	np	np	nn	np	nn	np	nn	nn	np	nn	nn	nn	nn	nn	np	np	nn	nn	np	np	nn	nn	np	nn	nn	nn	np	nn	np
LG1_HB_927	R_21327009_L1_PA	LG1	<hkxhk>	{00}	(hh,hk,kk)	hk	kk	hk	kk	hh	hh	kk	hk	hk	hk	hh	kk	hh	hh	hh	hk	kk	hk	kk	hh	hk	hk	hh	hk	hh	hh	hh	hh	hh	hk	hk	hh	hk	kk	hk	hh	hk	hk	hh	hh	hk	hk	hk	kk
LG1_HB_927	F_0430240_L1_PA	LG1	<lmxll>	{0-}	(ll,lm)	lm	lm	ll	lm	ll	ll	lm	ll	lm	lm	ll	lm	ll	ll	ll	ll	lm	lm	lm	ll	ll	lm	ll	ll	ll	ll	ll	ll	ll	ll	ll	ll	lm	lm	ll	ll	lm	ll	ll	ll	lm	ll	lm	lm
LG1_HB_929	GD_00250_L1_PA	LG1	<lmxll>	{0-}	(ll,lm)	lm	lm	ll	lm	ll	ll	lm	ll	lm	lm	ll	lm	ll	ll	ll	ll	lm	lm	lm	ll	ll	lm	ll	ll	ll	ll	ll	ll	ll	ll	ll	ll	lm	lm	ll	ll	lm	ll	ll	ll	lm	ll	lm	lm
LG1_HB_929	F_0431170_L1_PA	LG1	<nnxnp>	{-0}	(nn,np)	nn	np	np	np	nn	nn	np	np	nn	nn	nn	np	nn	nn	nn	np	np	nn	np	nn	np	nn	nn	np	nn	nn	nn	nn	nn	np	np	nn	nn	np	np	nn	nn	np	nn	nn	nn	np	nn	np
LG1_HB_929	F_0431172_L1_PA	LG1	<nnxnp>	{-0}	(nn,np)	nn	np	np	np	nn	nn	np	np	nn	nn	nn	np	nn	nn	nn	np	np	nn	np	nn	np	nn	nn	np	nn	nn	nn	nn	nn	np	np	nn	nn	np	np	nn	nn	np	nn	nn	nn	np	nn	np
LG1_HB_933	F_0432792_L1_PA	LG1	<lmxll>	{0-}	(ll,lm)	lm	lm	ll	lm	ll	ll	lm	ll	lm	lm	ll	lm	ll	ll	ll	ll	lm	lm	lm	ll	ll	lm	ll	ll	ll	ll	ll	ll	ll	ll	ll	ll	lm	lm	ll	ll	lm	ll	ll	ll	lm	ll	lm	lm
LG1_HB_933	R_23134240_L1_PA	LG1	<nnxnp>	{-0}	(nn,np)	nn	np	np	np	nn	nn	np	np	nn	nn	nn	np	nn	nn	nn	np	np	nn	np	nn	np	nn	nn	np	nn	nn	nn	nn	nn	np	np	nn	nn	np	nn	nn	nn	np	nn	nn	nn	np	nn	np
LG1_HB_934	F_0433272_L1_PA	LG1	<hkxhk>	{10}	(hh,hk,kk)	hh	hk	kk	hk	hk	hk	hk	kk	hh	hk	hk	hk	hk	hk	hk	hk	hk	hh	hk	hk	kk	hh	hk	kk	hk	hk	hk	hk	hk	kk	kk	hk	hh	hk	hk	hk	hh	kk	hk	hk	hh	kk	hh	hk
LG1_HB_934	F_0433278_L1_PA	LG1	<lmxll>	{0-}	(ll,lm)	lm	lm	ll	lm	ll	ll	lm	ll	lm	lm	ll	lm	ll	ll	ll	lm	lm	lm	lm	ll	ll	lm	ll	ll	ll	ll	ll	ll	ll	ll	ll	ll	lm	lm	ll	ll	lm	ll	ll	ll	lm	ll	lm	lm
LG1_HB_934	F_0433269_L1_PA	LG1	<nnxnp>	{-1}	(nn,np)	np	nn	nn	nn	np	np	nn	nn	np	nn	np	nn	np	np	np	nn	nn	np	nn	np	nn	np	np	nn	np	np	np	np	np	nn	nn	np	np	nn	np	np	np	nn	np	np	np	nn	np	nn
LG1_HB_934	F_0433285_L1_PA	LG1	<nnxnp>	{-0}	(nn,np)	nn	np	np	np	nn	nn	np	np	nn	np	nn	np	nn	nn	nn	np	np	nn	np	nn	np	nn	nn	np	nn	nn	nn	nn	nn	np	np	nn	nn	np	nn	nn	nn	np	nn	nn	nn	np	nn	np
LG1_HB_934	F_0433287_L1_PA	LG1	<nnxnp>	{-1}	(nn,np)	np	nn	nn	nn	np	np	nn	nn	np	nn	np	nn	np	np	np	nn	nn	np	nn	np	nn	np	np	nn	np	np	np	np	np	nn	nn	np	np	nn	np	np	np	nn	np	np	np	nn	np	nn
F_0435779_L1_PA	F_0435779_L1_PA	LG1	<lmxll>	{0-}	(ll,lm)	lm	lm	ll	lm	ll	lm	lm	ll	lm	lm	ll	lm	ll	ll	ll	lm	lm	lm	lm	ll	ll	lm	ll	ll	ll	ll	ll	ll	ll	ll	ll	ll	lm	lm	ll	ll	lm	ll	ll	ll	lm	ll	lm	lm
LG1_HB_939.5	R_26262680_L1_PA	LG1	<lmxll>	{1-}	(ll,lm)	ll	ll	lm	ll	lm	ll	ll	lm	ll	ll	lm	ll	lm	lm	lm	ll	ll	ll	ll	lm	lm	ll	lm	lm	lm	lm	lm	lm	lm	lm	lm	lm	ll	ll	lm	lm	ll	lm	lm	lm	ll	lm	ll	ll
LG1_HB_939.5	GD_00674_L1_PA	LG1	<nnxnp>	{-1}	(nn,np)	np	nn	nn	nn	np	np	nn	nn	np	nn	np	nn	np	np	np	nn	nn	nn	nn	np	nn	np	np	nn	np	np	np	np	np	nn	nn	np	np	nn	np	np	np	nn	np	np	np	nn	np	nn
LG1_HB_940	F_0436483_L1_PA	LG1	<nnxnp>	{-0}	(nn,np)	nn	np	np	np	nn	nn	np	nn	nn	np	nn	np	nn	nn	nn	np	np	np	np	nn	np	nn	nn	np	nn	nn	nn	nn	nn	np	np	nn	nn	np	nn	nn	nn	np	nn	nn	nn	np	nn	np
LG1_HB_940	F_0436482_L1_PA	LG1	<lmxll>	{0-}	(ll,lm)	lm	lm	ll	lm	ll	lm	lm	ll	lm	lm	ll	lm	ll	ll	ll	lm	ll	lm	lm	ll	ll	lm	ll	ll	ll	ll	ll	ll	ll	ll	ll	ll	lm	lm	ll	ll	lm	ll	ll	ll	lm	ll	lm	lm
LG1_HB_940	F_0436484_L1_PA	LG1	<lmxll>	{0-}	(ll,lm)	lm	lm	ll	lm	ll	lm	lm	ll	lm	lm	ll	lm	ll	ll	ll	lm	ll	lm	lm	ll	ll	lm	ll	ll	ll	ll	ll	ll	ll	ll	ll	ll	lm	lm	ll	ll	lm	ll	ll	ll	lm	ll	lm	lm
LG1_HB_940	F_0436491_L1_PA	LG1	<lmxll>	{0-}	(ll,lm)	lm	lm	ll	lm	ll	lm	lm	ll	lm	lm	ll	lm	ll	ll	ll	lm	ll	lm	lm	ll	ll	lm	ll	ll	ll	ll	ll	ll	ll	ll	ll	ll	lm	lm	ll	ll	lm	ll	ll	ll	lm	ll	lm	lm
LG1_HB_941	F_0436932_L1_PA	LG1	<hkxhk>	{10}	(hh,hk,kk)	hh	hk	kk	hk	hk	hh	hk	hk	hh	hk	hk	hk	hk	hk	hk	hk	kk	hk	hk	hk	kk	hh	hk	kk	hk	hk	hk	hk	hk	kk	kk	hk	hh	hk	hk	hk	hh	kk	hk	hk	hh	kk	hh	hk
LG1_HB_941	F_0436943_L1_PA	LG1	<hkxhk>	{11}	(hh,hk,kk)	hk	hh	hk	hh	kk	hk	hh	kk	hk	hh	kk	hh	kk	kk	kk	hh	hk	hh	hh	kk	hk	hk	kk	hk	kk	kk	kk	kk	kk	hk	hk	kk	hk	hh	kk	kk	hk	hk	kk	kk	hk	hk	hk	hh
LG1_HB_941	F_0436912_L1_PA	LG1	<lmxll>	{1-}	(ll,lm)	ll	ll	lm	ll	lm	ll	ll	lm	ll	ll	lm	ll	lm	lm	lm	ll	lm	ll	ll	lm	lm	ll	lm	lm	lm	lm	lm	lm	lm	lm	lm	lm	ll	ll	lm	lm	ll	lm	lm	lm	ll	lm	ll	ll
LG1_HB_941	F_0436927_L1_PA	LG1	<lmxll>	{1-}	(ll,lm)	ll	ll	lm	ll	lm	ll	ll	lm	ll	ll	lm	ll	lm	lm	lm	ll	lm	ll	ll	lm	lm	ll	lm	lm	lm	lm	lm	lm	lm	lm	lm	lm	ll	ll	lm	lm	ll	lm	lm	lm	ll	lm	ll	ll
LG1_HB_941	F_0436919_L1_PA	LG1	<nnxnp>	{-1}	(nn,np)	np	nn	nn	nn	np	np	nn	np	np	nn	np	nn	np	np	np	nn	nn	nn	nn	np	nn	np	np	nn	np	np	np	np	np	nn	nn	np	np	nn	np	np	np	nn	np	np	np	nn	np	nn
LG1_HB_941	F_0436921_L1_PA	LG1	<nnxnp>	{-1}	(nn,np)	np	nn	nn	nn	np	np	nn	np	np	nn	np	nn	np	np	np	nn	nn	nn	nn	np	nn	np	np	nn	np	np	np	np	np	nn	nn	np	np	nn	np	np	np	nn	np	np	np	nn	np	nn
LG1_HB_941	F_0436914_L1_PA	LG1	<lmxll>	{0-}	(ll,lm)	lm	lm	ll	lm	ll	lm	lm	ll	lm	lm	ll	lm	ll	ll	ll	lm	ll	lm	lm	ll	ll	lm	ll	ll	ll	ll	ll	ll	ll	ll	ll	ll	lm	lm	ll	ll	lm	ll	ll	ll	lm	ll	lm	lm
LG1_HB_941	F_0436917_L1_PA	LG1	<lmxll>	{0-}	(ll,lm)	lm	lm	ll	lm	ll	lm	lm	ll	lm	lm	ll	lm	ll	ll	ll	lm	ll	lm	lm	ll	ll	lm	ll	ll	ll	ll	ll	ll	ll	ll	ll	ll	lm	lm	ll	ll	lm	ll	ll	ll	lm	ll	lm	lm
LG1_HB_942	F_0437669_L1_PA	LG1	<hkxhk>	{10}	(hh,hk,kk)	hh	hk	kk	hk	hk	hh	hk	hk	hh	hk	hk	hk	hk	hk	hk	hk	kk	hk	hk	hk	kk	hh	hk	kk	hk	hk	hk	hk	hk	kk	kk	hk	hh	hk	hk	hk	hh	kk	hk	hk	hh	kk	hh	hk
LG1_HB_942	F_0437661_L1_PA	LG1	<lmxll>	{1-}	(ll,lm)	ll	ll	lm	ll	lm	ll	ll	lm	ll	ll	lm	ll	lm	lm	lm	ll	lm	ll	ll	lm	lm	ll	lm	lm	lm	lm	lm	lm	lm	lm	lm	lm	ll	ll	lm	lm	ll	lm	lm	lm	ll	lm	ll	ll
LG1_HB_942	F_0437666_L1_PA	LG1	<nnxnp>	{-1}	(nn,np)	np	nn	nn	nn	np	np	nn	np	np	nn	np	nn	np	np	np	nn	nn	nn	nn	np	nn	np	np	nn	np	np	np	np	np	nn	nn	np	np	nn	np	np	np	nn	np	np	np	nn	np	nn
LG1_HB_942	F_0437662_L1_PA	LG1	<lmxll>	{0-}	(ll,lm)	lm	lm	ll	lm	ll	lm	lm	ll	lm	lm	ll	lm	ll	ll	ll	lm	ll	lm	lm	ll	ll	lm	ll	ll	ll	ll	ll	ll	ll	ll	ll	ll	lm	lm	ll	ll	lm	ll	ll	ll	lm	ll	lm	lm
LG1_HB_942.5	GD_01693_L1_PA	LG1	<lmxll>	{0-}	(ll,lm)	lm	lm	ll	lm	ll	lm	lm	ll	lm	lm	ll	lm	ll	ll	ll	lm	ll	lm	lm	ll	ll	lm	ll	ll	ll	ll	ll	ll	ll	ll	ll	ll	lm	lm	ll	ll	lm	ll	ll	ll	lm	ll	lm	lm
LG1_HB_942.5	R_27095198_L1_PA	LG1	<hkxhk>	{11}	(hh,hk,kk)	hk	hh	hk	hh	kk	hk	hh	kk	hk	hh	kk	hh	kk	kk	kk	hh	hk	hh	hh	kk	hk	hk	kk	hk	kk	kk	kk	kk	kk	hk	hk	kk	hk	hh	kk	kk	hk	hk	kk	hk	hk	hk	hk	hh
LG1_HB_945	F_0438233_L1_PA	LG1	<efxeg>	{00}	(ee,ef,eg,fg)	ef	fg	eg	fg	ee	ef	fg	ee	ef	fg	ee	fg	ee	ee	ee	fg	eg	fg	fg	ee	eg	ef	ee	eg	ee	ee	ee	ee	ee	eg	eg	ee	ef	fg	ee	ee	ef	eg	ee	eg	ef	eg	ef	fg
LG1_HB_945	F_0438222_L1_PA	LG1	<lmxll>	{0-}	(ll,lm)	lm	lm	ll	lm	ll	lm	lm	ll	lm	lm	ll	lm	ll	ll	ll	lm	ll	lm	lm	ll	ll	lm	ll	ll	ll	ll	ll	ll	ll	ll	ll	ll	lm	lm	ll	ll	lm	ll	ll	ll	lm	ll	lm	lm
LG1_HB_945	F_0438227_L1_PA	LG1	<lmxll>	{0-}	(ll,lm)	lm	lm	ll	lm	ll	lm	lm	ll	lm	lm	ll	lm	ll	ll	ll	lm	ll	lm	lm	ll	ll	lm	ll	ll	ll	ll	ll	ll	ll	ll	ll	ll	lm	lm	ll	ll	lm	ll	ll	ll	lm	ll	lm	lm
LG1_HB_945	F_0438220_L1_PA	LG1	<nnxnp>	{-0}	(nn,np)	nn	np	np	np	nn	nn	np	nn	nn	np	nn	np	nn	nn	nn	np	np	np	np	nn	np	nn	nn	np	nn	nn	nn	nn	nn	np	np	nn	nn	np	nn	nn	nn	np	nn	np	nn	np	nn	np
LG1_HB_948	F_0439065_L1_PA	LG1	<hkxhk>	{00}	(hh,hk,kk)	hk	kk	hk	kk	hh	hk	kk	hh	hk	kk	hh	kk	hh	hh	hh	kk	hk	kk	kk	hh	hk	hk	hh	hk	hh	hh	hh	hh	hh	hk	hk	hh	hk	kk	hh	hh	hk	hk	hh	hk	hk	hk	hk	kk
LG1_HB_948	F_0439059_L1_PA	LG1	<lmxll>	{0-}	(ll,lm)	lm	lm	ll	lm	ll	lm	lm	ll	lm	lm	ll	lm	ll	ll	ll	lm	ll	lm	lm	ll	ll	lm	ll	ll	ll	ll	ll	ll	ll	ll	ll	ll	lm	lm	ll	ll	lm	ll	ll	ll	lm	ll	lm	lm
LG1_HB_948	F_0439066_L1_PA	LG1	<lmxll>	{0-}	(ll,lm)	lm	lm	ll	lm	ll	lm	lm	ll	lm	lm	ll	lm	ll	ll	ll	lm	ll	lm	lm	ll	ll	lm	ll	ll	ll	ll	ll	ll	ll	ll	ll	ll	lm	lm	ll	ll	lm	ll	ll	ll	lm	ll	lm	lm
LG1_HB_948	F_0439071_L1_PA	LG1	<lmxll>	{0-}	(ll,lm)	lm	lm	ll	lm	ll	lm	lm	ll	lm	lm	ll	lm	ll	ll	ll	lm	ll	lm	lm	ll	ll	lm	ll	ll	ll	ll	ll	ll	ll	ll	ll	ll	lm	lm	ll	ll	lm	ll	ll	ll	lm	ll	lm	lm
LG1_HB_948	F_0439088_L1_PA	LG1	<lmxll>	{0-}	(ll,lm)	lm	lm	ll	lm	ll	lm	lm	ll	lm	lm	ll	lm	ll	ll	ll	lm	ll	lm	lm	ll	ll	lm	ll	ll	ll	ll	ll	ll	ll	ll	ll	ll	lm	lm	ll	ll	lm	ll	ll	ll	lm	ll	lm	lm
LG1_HB_948	F_0439060_L1_PA	LG1	<nnxnp>	{-0}	(nn,np)	nn	np	np	np	nn	nn	np	nn	nn	np	nn	np	nn	nn	nn	np	np	np	np	nn	np	nn	nn	np	nn	nn	nn	nn	nn	np	np	nn	nn	np	nn	nn	nn	np	nn	np	nn	np	nn	np
LG1_HB_948	F_0439095_L1_PA	LG1	<nnxnp>	{-1}	(nn,np)	np	nn	nn	nn	np	np	nn	np	np	nn	np	nn	np	np	np	nn	nn	nn	nn	np	nn	np	np	nn	np	np	np	np	np	nn	nn	np	np	nn	np	np	np	nn	np	nn	np	nn	np	nn
LG1_HB_951	F_0440719_L1_PA	LG1	<lmxll>	{0-}	(ll,lm)	lm	lm	ll	lm	ll	lm	lm	ll	lm	lm	ll	lm	ll	ll	ll	lm	ll	lm	lm	ll	ll	lm	ll	ll	ll	ll	ll	ll	ll	ll	ll	ll	lm	lm	ll	ll	ll	ll	ll	ll	lm	ll	lm	lm
LG1_HB_951	F_0440721_L1_PA	LG1	<lmxll>	{0-}	(ll,lm)	lm	lm	ll	lm	ll	lm	lm	ll	lm	lm	ll	lm	ll	ll	ll	lm	ll	lm	lm	ll	ll	lm	ll	ll	ll	ll	ll	ll	ll	ll	ll	ll	lm	lm	ll	ll	ll	ll	ll	ll	lm	ll	lm	lm
R_30246914_L1_PA	R_30246914_L1_PA	LG1	<hkxhk>	{11}	(hh,hk,kk)	hk	hh	hk	hh	kk	hk	hh	kk	hk	hh	kk	hh	kk	kk	kk	hh	hk	hh	hh	kk	hk	hk	kk	hk	kk	kk	kk	kk	kk	hk	hk	kk	hk	hh	kk	kk	kk	hk	kk	hk	hk	hk	hk	hh
GD_00782_L1_PA	GD_00782_L1_PA	LG1	<hkxhk>	{00}	(hh,hk,kk)	hk	kk	hk	kk	hh	hk	kk	hh	hk	kk	hh	kk	hh	hh	hh	kk	hk	kk	kk	hh	hk	hk	hh	hk	hh	hh	hh	hh	hh	hk	hk	hh	hk	kk	hh	hh	hh	hk	hh	hk	hk	hk	hk	kk
LG1_HB_952	F_0441028_L1_PA	LG1	<efxeg>	{00}	(ee,ef,eg,fg)	ef	fg	eg	fg	ee	ef	fg	ee	ef	fg	ee	fg	ee	ee	ee	fg	eg	fg	fg	ee	eg	ef	ee	eg	ee	ee	ee	ee	ee	eg	eg	ee	ef	fg	ee	ee	ee	eg	ee	eg	ef	eg	ef	fg
LG1_HB_952	F_0441010_L1_PA	LG1	<hkxhk>	{11}	(hh,hk,kk)	hk	hh	hk	hh	kk	hk	hh	kk	hk	hh	kk	hh	kk	kk	kk	hh	hk	hh	hh	kk	hk	hk	kk	hk	kk	kk	kk	kk	kk	hk	hk	kk	hk	hh	kk	kk	kk	hk	kk	hk	hk	hk	hk	hh
LG1_HB_952	F_0441015_L1_PA	LG1	<hkxhk>	{00}	(hh,hk,kk)	hk	kk	hk	kk	hh	hk	kk	hh	hk	kk	hh	kk	hh	hh	hh	kk	hk	kk	kk	hh	hk	hk	hh	hk	hh	hh	hh	hh	hh	hk	hk	hh	hk	kk	hh	hh	hh	hk	hh	hk	hk	hk	hk	kk
LG1_HB_952	F_0441006_L1_PA	LG1	<lmxll>	{0-}	(ll,lm)	lm	lm	ll	lm	ll	lm	lm	ll	lm	lm	ll	lm	ll	ll	ll	lm	ll	lm	lm	ll	ll	lm	ll	ll	ll	ll	ll	ll	ll	ll	ll	ll	lm	lm	ll	ll	ll	ll	ll	ll	lm	ll	lm	lm
LG1_HB_952	F_0441008_L1_PA	LG1	<nnxnp>	{-0}	(nn,np)	nn	np	np	np	nn	nn	np	nn	nn	np	nn	np	nn	nn	nn	np	np	np	np	nn	np	nn	nn	np	nn	nn	nn	nn	nn	np	np	nn	nn	np	nn	nn	nn	np	nn	np	nn	np	nn	np
LG1_HB_953	F_0441428_L1_PA	LG1	<lmxll>	{1-}	(ll,lm)	ll	ll	lm	ll	lm	ll	ll	lm	ll	ll	lm	ll	lm	lm	lm	ll	lm	ll	ll	lm	lm	ll	lm	lm	lm	lm	lm	lm	lm	lm	lm	lm	ll	ll	lm	lm	lm	lm	lm	lm	ll	lm	ll	ll
LG1_HB_953	F_0441431_L1_PA	LG1	<nnxnp>	{-0}	(nn,np)	nn	np	np	np	nn	nn	np	nn	nn	np	nn	np	nn	nn	nn	np	np	np	np	nn	np	nn	nn	np	nn	nn	nn	nn	nn	np	np	nn	nn	np	nn	nn	nn	np	nn	np	nn	np	nn	np
LG1_HB_953	F_0441434_L1_PA	LG1	<nnxnp>	{-1}	(nn,np)	np	nn	nn	nn	np	np	nn	np	np	nn	np	nn	np	np	np	nn	nn	nn	nn	np	nn	np	np	nn	np	np	np	np	np	nn	nn	np	np	nn	np	np	np	nn	np	nn	np	nn	np	nn
LG1_HB_955	F_0442048_L1_PA	LG1	<lmxll>	{0-}	(ll,lm)	lm	ll	ll	lm	ll	lm	lm	ll	lm	lm	ll	lm	ll	ll	ll	lm	ll	lm	lm	ll	ll	lm	ll	ll	ll	ll	ll	ll	ll	ll	ll	ll	lm	lm	ll	ll	ll	ll	ll	ll	lm	ll	lm	lm
LG1_HB_955	F_0442079_L1_PA	LG1	<lmxll>	{0-}	(ll,lm)	lm	ll	ll	lm	ll	lm	lm	ll	lm	lm	ll	lm	ll	ll	ll	lm	ll	lm	lm	ll	ll	lm	ll	ll	ll	ll	ll	ll	ll	ll	ll	ll	lm	lm	ll	ll	ll	ll	ll	ll	lm	ll	lm	lm
LG1_HB_955	MdSOC1-like_L1_PA	LG1	<lmxll>	{0-}	(ll,lm)	lm	ll	ll	lm	ll	lm	lm	ll	lm	lm	ll	lm	ll	ll	ll	lm	ll	lm	lm	ll	ll	lm	ll	ll	ll	ll	ll	ll	ll	ll	ll	ll	lm	lm	ll	ll	ll	ll	ll	ll	lm	ll	lm	lm
LG1_HB_955	R_31359569_L1_PA	LG1	<lmxll>	{1-}	(ll,lm)	ll	lm	lm	ll	lm	ll	ll	lm	ll	ll	lm	ll	lm	lm	lm	ll	lm	ll	ll	lm	lm	ll	lm	lm	lm	lm	lm	lm	lm	lm	lm	lm	ll	ll	lm	lm	lm	lm	lm	lm	ll	lm	ll	ll
LG1_HB_955	F_0442066_L1_PA	LG1	<nnxnp>	{-0}	(nn,np)	nn	np	np	np	nn	nn	np	nn	nn	np	nn	np	nn	nn	nn	np	np	np	np	nn	np	nn	nn	np	nn	nn	nn	nn	nn	np	np	nn	nn	np	nn	nn	nn	np	nn	np	nn	np	nn	np
LG1_HB_955	R_31359482_L1_PA	LG1	<nnxnp>	{-1}	(nn,np)	np	nn	nn	nn	np	np	nn	np	np	nn	np	nn	np	np	np	nn	nn	nn	nn	np	nn	np	np	nn	np	np	np	np	np	nn	nn	np	np	nn	np	np	np	nn	np	nn	np	nn	np	nn
LG1_HB_956	F_0442342_L1_PA	LG1	<lmxll>	{0-}	(ll,lm)	lm	ll	ll	lm	ll	lm	lm	ll	lm	lm	ll	lm	ll	ll	ll	lm	ll	lm	lm	ll	ll	lm	ll	ll	ll	ll	ll	ll	ll	ll	ll	ll	lm	lm	ll	ll	ll	ll	ll	ll	ll	ll	lm	lm
LG1_HB_956	F_0442328_L1_PA	LG1	<nnxnp>	{-0}	(nn,np)	nn	np	np	np	nn	nn	np	nn	nn	np	nn	np	nn	nn	nn	np	np	np	np	nn	np	nn	nn	np	nn	nn	nn	nn	nn	np	np	nn	nn	np	nn	nn	nn	np	nn	np	nn	np	nn	np
LG1_HB_956.5	R_31626705_L1_PA	LG1	<nnxnp>	{-1}	(nn,np)	np	nn	nn	nn	np	np	nn	np	np	nn	np	nn	np	np	np	nn	nn	nn	nn	np	nn	np	np	nn	np	np	np	np	np	nn	nn	np	np	nn	np	np	np	nn	np	nn	np	nn	np	nn
LG1_HB_956.5	R_31681861_L1_PA	LG1	<nnxnp>	{-0}	(nn,np)	nn	np	np	np	nn	nn	np	nn	nn	np	nn	np	nn	nn	nn	np	np	np	np	nn	np	nn	nn	np	nn	nn	nn	nn	nn	np	np	nn	nn	np	nn	nn	nn	np	nn	np	nn	np	nn	np
LG1_HB_957	F_0442483_L1_PA	LG1	<nnxnp>	{-0}	(nn,np)	nn	np	np	np	nn	nn	np	nn	nn	np	nn	np	nn	nn	nn	np	np	np	np	nn	np	nn	nn	np	nn	nn	nn	nn	nn	np	np	nn	nn	np	nn	nn	nn	np	nn	np	nn	np	nn	np
LG1_HB_957	R_31657598_L1_PA	LG1	<nnxnp>	{-1}	(nn,np)	np	nn	nn	nn	np	np	nn	np	np	nn	np	nn	np	np	np	nn	nn	nn	nn	np	nn	np	np	nn	np	np	np	np	np	nn	nn	np	np	nn	np	np	np	nn	np	nn	np	nn	np	nn
LG1_HB_957	F_0442482_L1_PA	LG1	<lmxll>	{0-}	(ll,lm)	lm	ll	ll	lm	ll	lm	lm	ll	lm	lm	ll	lm	ll	ll	ll	lm	ll	lm	lm	ll	ll	lm	ll	ll	lm	ll	ll	ll	ll	ll	ll	ll	lm	lm	ll	ll	ll	ll	ll	ll	ll	ll	lm	lm
LG1_HB_957	R_31659789_L1_PA	LG1	<lmxll>	{0-}	(ll,lm)	lm	ll	ll	lm	ll	lm	lm	ll	lm	lm	ll	lm	ll	ll	ll	lm	ll	lm	lm	ll	ll	lm	ll	ll	lm	ll	ll	ll	ll	ll	ll	ll	lm	lm	ll	ll	ll	ll	ll	ll	ll	ll	lm	lm
LG1_HB_957	R_31666614_L1_PA	LG1	<lmxll>	{1-}	(ll,lm)	ll	lm	lm	ll	lm	ll	ll	lm	ll	ll	lm	ll	lm	lm	lm	ll	lm	ll	ll	lm	lm	ll	lm	lm	ll	lm	lm	lm	lm	lm	lm	lm	ll	ll	lm	lm	lm	lm	lm	lm	lm	lm	ll	ll
LG1_HB_958	F_0442963_L1_PA	LG1	<nnxnp>	{-0}	(nn,np)	nn	np	np	np	nn	nn	np	nn	nn	np	nn	np	nn	nn	nn	np	np	np	np	nn	np	nn	nn	np	nn	nn	nn	nn	nn	np	np	nn	nn	np	nn	nn	nn	np	nn	np	nn	np	nn	np
LG1_HB_958	F_0442968_L1_PA	LG1	<nnxnp>	{-0}	(nn,np)	nn	np	np	np	nn	nn	np	nn	nn	np	nn	np	nn	nn	nn	np	np	np	np	nn	np	nn	nn	np	nn	nn	nn	nn	nn	np	np	nn	nn	np	nn	nn	nn	np	nn	np	nn	np	nn	np
LG1_HB_958	F_0442970_L1_PA	LG1	<nnxnp>	{-0}	(nn,np)	nn	np	np	np	nn	nn	np	nn	nn	np	nn	np	nn	nn	nn	np	np	np	np	nn	np	nn	nn	np	nn	nn	nn	nn	nn	np	np	nn	nn	np	nn	nn	nn	np	nn	np	nn	np	nn	np
GD_01371_L1_PA	GD_01371_L1_PA	LG1	<hkxhk>	{01}	(hh,hk,kk)	kk	hh	hh	hk	hk	kk	hk	hk	kk	hk	kk	hk	hk	hk	hk	hk	hh	hk	hk	hk	hh	kk	hk	hh	kk	hk	hk	hk	hk	hh	hh	hk	kk	hh	hk	hk	hk	hh	hk	hh	hk	hh	kk	hk
R_31945251_L1_PA	R_31945251_L1_PA	LG1	<hkxhk>	{10}	(hh,hk,kk)	hh	kk	kk	hk	hk	hh	hk	hk	hh	hk	hh	hk	hk	hk	hk	hk	kk	hk	hk	hk	kk	hh	hk	kk	hh	hk	hk	hk	hk	kk	kk	hk	hh	kk	hk	hk	hk	kk	hk	kk	hk	kk	hh	hk
LG1_HB_963	F_0444437_L1_PA	LG1	<efxeg>	{10}	(ee,ef,eg,fg)	ee	fg	fg	eg	ef	ee	eg	ef	ee	eg	ee	eg	ef	ef	ef	eg	fg	eg	eg	ef	fg	ee	ef	fg	ee	ef	ef	ef	ef	fg	fg	ef	ee	fg	ef	ef	ef	fg	ef	fg	ef	fg	ee	eg
LG1_HB_963	F_0444432_L1_PA	LG1	<lmxll>	{1-}	(ll,lm)	ll	lm	lm	ll	lm	ll	ll	lm	ll	ll	ll	ll	lm	lm	lm	ll	lm	ll	ll	lm	lm	ll	lm	lm	ll	lm	lm	lm	lm	lm	lm	lm	ll	lm	lm	lm	lm	lm	lm	lm	lm	lm	ll	ll
LG1_HB_963	R_33663934_L1_PA	LG1	<lmxll>	{1-}	(ll,lm)	ll	lm	lm	ll	lm	ll	ll	lm	ll	ll	ll	ll	lm	lm	lm	ll	lm	ll	ll	lm	lm	ll	lm	lm	ll	lm	lm	lm	lm	lm	lm	lm	ll	lm	lm	lm	lm	lm	lm	lm	lm	lm	ll	ll
LG1_HB_964	F_0444698_L1_PA	LG1	<nnxnp>	{-0}	(nn,np)	nn	np	np	np	nn	nn	np	nn	nn	np	nn	np	nn	nn	nn	np	np	np	np	nn	np	nn	nn	np	nn	nn	nn	nn	nn	np	np	nn	nn	np	nn	nn	nn	np	nn	np	nn	np	nn	np
LG1_HB_964	F_0444691_L1_PA	LG1	<lmxll>	{1-}	(ll,lm)	ll	lm	lm	ll	lm	ll	ll	lm	ll	ll	ll	ll	lm	lm	lm	ll	lm	ll	ll	lm	lm	ll	lm	lm	ll	lm	lm	lm	lm	lm	lm	lm	ll	lm	lm	lm	lm	lm	lm	lm	lm	lm	ll	ll
LG1_HB_965	F_0445358_L1_PA	LG1	<nnxnp>	{-0}	(nn,np)	nn	np	np	np	nn	nn	np	nn	nn	np	nn	np	nn	nn	nn	np	np	np	np	nn	np	nn	nn	np	nn	nn	nn	nn	nn	np	np	nn	nn	np	nn	np	nn	np	nn	np	nn	np	nn	np
LG1_HB_965	F_0445359_L1_PA	LG1	<nnxnp>	{-0}	(nn,np)	nn	np	np	np	nn	nn	np	nn	nn	np	nn	np	nn	nn	nn	np	np	np	np	nn	np	nn	nn	np	nn	nn	nn	nn	nn	np	np	nn	nn	np	nn	np	nn	np	nn	np	nn	np	nn	np
R_34421998_L1_PA	R_34421998_L1_PA	LG1	<nnxnp>	{-0}	(nn,np)	nn	np	np	np	nn	nn	np	nn	nn	np	nn	np	nn	nn	nn	np	np	np	np	nn	np	nn	nn	np	nn	nn	nn	nn	nn	np	np	nn	nn	np	nn	np	nn	np	nn	np	nn	np	nn	np
LG1_HB_966	R_34470881_L1_PA	LG1	<hkxhk>	{00}	(hh,hk,kk)	hk	hk	hk	kk	hh	hk	kk	hh	hk	kk	hk	kk	hh	hh	hh	kk	hk	hk	kk	hh	hk	hk	hh	hk	hk	hh	hh	hh	hh	hk	hk	hh	hk	hk	hh	hk	hh	hk	hh	hk	hh	kk	hk	kk
LG1_HB_966	F_0445935_L1_PA	LG1	<lmxll>	{0-}	(ll,lm)	lm	ll	ll	lm	ll	lm	lm	ll	lm	lm	lm	lm	ll	ll	ll	lm	ll	ll	lm	ll	ll	lm	ll	ll	lm	ll	ll	ll	ll	ll	ll	ll	lm	ll	ll	ll	ll	ll	ll	ll	ll	lm	lm	lm
LG1_HB_966	F_0445936_L1_PA	LG1	<nnxnp>	{-0}	(nn,np)	nn	np	np	np	nn	nn	np	nn	nn	np	nn	np	nn	nn	nn	np	np	np	np	nn	np	nn	nn	np	nn	nn	nn	nn	nn	np	np	nn	nn	np	nn	np	nn	np	nn	np	nn	np	nn	np
LG1_HB_966.1	R_34487221_L1_PA	LG1	<hkxhk>	{11}	(hh,hk,kk)	hk	hk	hk	hh	kk	hk	hh	kk	hk	hh	hk	hh	kk	kk	kk	hh	hk	hk	hh	kk	hk	hk	kk	hk	hk	kk	kk	kk	kk	hk	hk	kk	hk	hk	kk	hk	kk	hk	kk	hk	kk	hh	hk	hh
LG1_HB_967	F_0446516_L1_PA	LG1	<nnxnp>	{-0}	(nn,np)	nn	nn	np	np	nn	nn	np	nn	nn	np	nn	np	nn	nn	nn	np	np	np	np	nn	np	nn	nn	np	nn	nn	nn	nn	nn	np	np	nn	nn	np	nn	np	nn	np	nn	np	nn	np	nn	np
LG1_HB_968	R_35202609_L1_PA	LG1	<hkxhk>	{01}	(hh,hk,kk)	hk	hk	hh	hk	hk	kk	hk	hk	kk	hk	kk	hk	kk	hk	hk	hk	hh	hh	hk	hk	hh	kk	hk	hh	kk	hk	hk	hk	hk	hh	hh	hk	kk	hh	hk	hh	hk	hk	hk	hh	hk	hk	kk	hk
LG1_HB_968	F_0446904_L1_PA	LG1	<nnxnp>	{-0}	(nn,np)	nn	nn	np	np	nn	nn	np	nn	nn	np	nn	np	nn	nn	nn	np	np	np	np	nn	np	nn	nn	np	nn	nn	nn	nn	nn	np	np	nn	nn	np	nn	np	nn	nn	nn	np	nn	np	nn	np
LG1_HB_968	F_0446917_L1_PA	LG1	<nnxnp>	{-0}	(nn,np)	nn	nn	np	np	nn	nn	np	nn	nn	np	nn	np	nn	nn	nn	np	np	np	np	nn	np	nn	nn	np	nn	nn	nn	nn	nn	np	np	nn	nn	np	nn	np	nn	nn	nn	np	nn	np	nn	np
LG1_HB_968	F_0446918_L1_PA	LG1	<nnxnp>	{-0}	(nn,np)	nn	nn	np	np	nn	nn	np	nn	nn	np	nn	np	nn	nn	nn	np	np	np	np	nn	np	nn	nn	np	nn	nn	nn	nn	nn	np	np	nn	nn	np	nn	np	nn	nn	nn	np	nn	np	nn	np
LG1_HB_968	F_0446920_L1_PA	LG1	<nnxnp>	{-0}	(nn,np)	nn	nn	np	np	nn	nn	np	nn	nn	np	nn	np	nn	nn	nn	np	np	np	np	nn	np	nn	nn	np	nn	nn	nn	nn	nn	np	np	nn	nn	np	nn	np	nn	nn	nn	np	nn	np	nn	np
LG1_HB_969	F_0447050_L1_PA	LG1	<lmxll>	{0-}	(ll,lm)	lm	lm	ll	lm	ll	lm	lm	ll	lm	lm	ll	lm	ll	ll	ll	lm	ll	lm	lm	ll	ll	lm	ll	ll	ll	ll	ll	ll	ll	ll	ll	ll	lm	lm	ll	ll	ll	ll	ll	ll	lm	ll	lm	lm
LG1_HB_969	F_0447053_L1_PA	LG1	<lmxll>	{0-}	(ll,lm)	ll	ll	ll	lm	ll	lm	lm	ll	lm	lm	lm	lm	lm	ll	ll	lm	ll	ll	lm	ll	ll	lm	ll	ll	lm	ll	ll	ll	ll	ll	ll	ll	lm	ll	ll	ll	ll	ll	ll	ll	ll	lm	lm	lm
LG1_HB_969	F_0447061_L1_PA	LG1	<lmxll>	{0-}	(ll,lm)	ll	ll	ll	lm	ll	lm	lm	ll	lm	lm	lm	lm	lm	ll	ll	lm	ll	ll	lm	ll	ll	lm	ll	ll	lm	ll	ll	ll	ll	ll	ll	ll	lm	ll	ll	ll	ll	ll	ll	ll	ll	lm	lm	lm
LG1_HB_969	F_0447033_L1_PA	LG1	<nnxnp>	{-1}	(nn,np)	np	np	nn	nn	np	np	nn	np	np	nn	np	nn	np	np	np	nn	nn	nn	nn	np	nn	np	np	nn	np	np	np	np	np	nn	nn	np	np	nn	np	nn	np	np	np	nn	np	nn	np	nn
GD_00495_L1_PA	GD_00495_L1_PA	LG1	<nnxnp>	{-0}	(nn,np)	nn	nn	np	np	nn	nn	np	nn	nn	np	nn	np	nn	nn	nn	np	np	np	np	nn	np	nn	nn	np	nn	nn	nn	nn	nn	np	np	nn	nn	np	nn	np	nn	nn	nn	np	nn	np	nn	np
LG1_HB_970	F_0447351_L1_PA	LG1	<lmxll>	{0-}	(ll,lm)	ll	ll	ll	lm	ll	lm	lm	ll	lm	lm	lm	lm	lm	ll	ll	lm	ll	ll	lm	ll	ll	lm	ll	ll	lm	ll	ll	ll	ll	ll	ll	ll	lm	ll	ll	ll	ll	ll	ll	ll	ll	lm	lm	lm
LG1_HB_970	GD_02092_L1_PA	LG1	<nnxnp>	{-1}	(nn,np)	np	np	nn	nn	np	np	nn	np	np	nn	np	nn	np	np	np	nn	nn	nn	nn	np	nn	np	np	nn	np	np	np	np	np	nn	nn	np	np	nn	np	nn	np	np	np	nn	np	nn	np	nn
LG1_HB_972	F_0448111_L1_PA	LG1	<nnxnp>	{-0}	(nn,np)	nn	nn	np	np	nn	nn	np	nn	nn	np	nn	np	nn	nn	nn	np	np	np	np	nn	np	nn	nn	np	nn	nn	nn	nn	nn	np	np	nn	nn	np	nn	np	nn	nn	nn	np	nn	np	nn	np
LG1_HB_972	F_0448114_L1_PA	LG1	<nnxnp>	{-0}	(nn,np)	nn	nn	np	np	nn	nn	np	nn	nn	np	nn	np	nn	nn	nn	np	np	np	np	nn	np	nn	nn	np	nn	nn	nn	nn	nn	np	np	nn	nn	np	nn	np	nn	nn	nn	np	nn	np	nn	np
LG1_HB_973	F_0448193_L2_PA	LG1	<nnxnp>	{-0}	(nn,np)	nn	np	np	np	nn	np	np	np	np	nn	nn	nn	np	nn	nn	nn	np	nn	np	nn	nn	np	nn	np	nn	nn	nn	nn	nn	np	np	np	nn	nn	np	nn	nn	np	np	nn	nn	np	nn	np
LG10_HB_1	F_0000010_L10_PA	LG10	<hkxhk>	{00}	(hh,hk,kk)	kk	hk	hk	hh	hk	kk	hh	kk	hk	hh	kk	hh	kk	hk	hk	hh	hk	hk	hk	kk	hk	hk	hk	hk	kk	hk	hk	hk	kk	hk	hh	kk	hk	hk	hk	hh	kk	hk	kk	hk	hk	hk	hk	hh
LG10_HB_10	F_0002636_L10_PA	LG10	<lmxll>	{0-}	(ll,lm)	lm	lm	lm	ll	lm	lm	ll	lm	ll	ll	lm	ll	lm	ll	ll	ll	lm	lm	ll	lm	lm	lm	ll	lm	lm	ll	ll	ll	lm	ll	ll	ll	ll	ll	lm	ll	ll	ll	lm	ll	ll	lm	ll	ll
LG10_HB_10	F_0002637_L10_PA	LG10	<lmxll>	{0-}	(ll,lm)	lm	lm	lm	ll	lm	lm	ll	lm	ll	ll	lm	ll	lm	ll	ll	ll	lm	lm	ll	lm	lm	lm	ll	lm	lm	ll	ll	ll	lm	ll	ll	ll	ll	ll	lm	ll	ll	ll	lm	ll	ll	lm	ll	ll
LG10_HB_10	F_0002644_L10_PA	LG10	<lmxll>	{0-}	(ll,lm)	lm	lm	lm	ll	lm	lm	ll	lm	ll	ll	lm	ll	lm	ll	ll	ll	lm	lm	ll	lm	lm	lm	ll	lm	lm	ll	ll	ll	lm	ll	ll	ll	ll	ll	lm	ll	ll	ll	lm	ll	ll	lm	ll	ll
cR_2498716_L10_PA	R_2498716_L10_PA	LG10	<hkxhk>	{10}	(hh,hk,kk)	hk	hh	hh	hk	hh	hk	hk	hk	kk	hk	hk	hk	hk	kk	kk	hk	hh	hh	kk	hk	hh	hh	kk	hh	hk	kk	kk	kk	hk	kk	hk	kk	kk	kk	hh	hk	kk	hk	hk	kk	kk	hh	kk	hk
LG10_HB_100	F_0048102_L10_PA	LG10	<nnxnp>	{-0}	(nn,np)	np	np	np	nn	np	np	np	np	np	np	np	nn	np	np	np	nn	nn	np	nn	np	np	nn	np	np	nn	np	np	np	nn	np	nn	np	np	nn	np	np	np	nn	np	nn	np	np	np	np
LG10_HB_100	F_0048104_L10_PA	LG10	<nnxnp>	{-0}	(nn,np)	np	np	np	nn	np	np	np	np	np	np	np	nn	np	np	np	nn	nn	np	nn	np	np	nn	np	np	nn	np	np	np	nn	np	nn	np	np	nn	np	np	np	nn	np	nn	np	np	np	np
LG10_HB_100	F_0048108_L10_PA	LG10	<nnxnp>	{-1}	(nn,np)	nn	nn	nn	np	nn	nn	nn	nn	nn	nn	nn	np	nn	nn	nn	np	np	nn	np	nn	nn	np	nn	nn	np	nn	nn	nn	np	nn	np	nn	nn	np	nn	nn	nn	np	nn	np	nn	nn	nn	nn
LG10_HB_104	F_0049724_L10_PA	LG10	<nnxnp>	{-0}	(nn,np)	np	np	np	nn	np	np	np	np	np	np	np	nn	np	np	np	nn	nn	np	nn	np	np	nn	np	np	nn	np	np	np	nn	np	nn	np	np	nn	np	np	np	nn	np	nn	np	np	np	np
LG10_HB_105	F_0049850_L10_PA	LG10	<nnxnp>	{-0}	(nn,np)	np	np	np	nn	np	np	np	np	np	np	np	nn	np	np	np	nn	nn	np	nn	np	np	nn	np	np	nn	np	np	np	nn	np	nn	np	np	nn	np	np	np	nn	np	nn	np	np	np	np
LG10_HB_105	F_0049851_L10_PA	LG10	<nnxnp>	{-0}	(nn,np)	np	np	np	nn	np	np	np	np	np	np	np	nn	np	np	np	nn	nn	np	nn	np	np	nn	np	np	nn	np	np	np	nn	np	nn	np	np	nn	np	np	np	nn	np	nn	np	np	np	np
LG10_HB_105	F_0049854_L10_PA	LG10	<nnxnp>	{-0}	(nn,np)	np	np	np	nn	np	np	np	np	np	np	np	nn	np	np	np	nn	nn	np	nn	np	np	nn	np	np	nn	np	np	np	nn	np	nn	np	np	nn	np	np	np	nn	np	nn	np	np	np	np
LG10_HB_105	F_0049856_L10_PA	LG10	<nnxnp>	{-0}	(nn,np)	np	np	np	nn	np	np	np	np	np	np	np	nn	np	np	np	nn	nn	np	nn	np	np	nn	np	np	nn	np	np	np	nn	np	nn	np	np	nn	np	np	np	nn	np	nn	np	np	np	np
LG10_HB_105	R_36052300_L10_PA	LG10	<nnxnp>	{-1}	(nn,np)	nn	nn	nn	np	nn	nn	nn	nn	nn	nn	nn	np	nn	nn	nn	np	np	nn	np	nn	nn	np	nn	nn	np	nn	nn	nn	np	nn	np	nn	nn	np	nn	nn	nn	np	nn	np	nn	nn	nn	nn
LG10_HB_105.5	R_36066362_L10_PA	LG10	<nnxnp>	{-0}	(nn,np)	np	np	np	nn	np	np	np	np	np	np	np	nn	np	np	np	nn	nn	np	nn	np	np	nn	np	np	nn	np	np	np	nn	np	nn	np	np	nn	np	np	np	nn	np	nn	np	np	np	np
LG10_HB_105.5	R_36071826_L10_PA	LG10	<nnxnp>	{-0}	(nn,np)	np	np	np	nn	np	np	np	np	np	np	np	nn	np	np	np	nn	nn	np	nn	np	np	nn	np	np	nn	np	np	np	nn	np	nn	np	np	nn	np	np	np	nn	np	nn	np	np	np	np
LG10_HB_105.5	R_36091067_L10_PA	LG10	<nnxnp>	{-0}	(nn,np)	np	np	np	nn	np	np	np	np	np	np	np	nn	np	np	np	nn	nn	np	nn	np	np	nn	np	np	nn	np	np	np	nn	np	nn	np	np	nn	np	np	np	nn	np	nn	np	np	np	np
LG10_HB_106	R_36100460_L10_PA	LG10	<nnxnp>	{-0}	(nn,np)	np	np	np	nn	np	np	np	np	np	np	np	nn	np	nn	np	nn	nn	np	nn	np	np	nn	np	np	nn	np	np	np	nn	np	nn	np	np	nn	np	np	np	nn	np	nn	np	np	np	np
LG10_HB_107	F_0050202_L10_PA	LG10	<lmxll>	{1-}	(ll,lm)	lm	lm	ll	ll	lm	ll	lm	lm	ll	ll	lm	lm	lm	lm	ll	ll	lm	ll	ll	lm	ll	ll	lm	lm	lm	lm	ll	ll	lm	ll	ll	lm	ll	ll	ll	ll	lm	lm	ll	ll	ll	ll	lm	lm
LG10_HB_107	F_0050213_L10_PA	LG10	<nnxnp>	{-0}	(nn,np)	nn	np	np	nn	np	np	np	np	np	np	np	nn	np	nn	np	nn	nn	np	nn	np	np	nn	np	np	nn	np	np	np	nn	np	nn	np	np	nn	np	np	np	nn	np	nn	np	np	np	np
LG10_HB_109	F_0051420_L10_PA	LG10	<lmxll>	{1-}	(ll,lm)	lm	lm	ll	ll	ll	ll	lm	lm	ll	ll	lm	lm	ll	lm	ll	ll	lm	ll	ll	lm	ll	ll	lm	lm	lm	lm	ll	ll	ll	ll	ll	lm	lm	ll	ll	ll	lm	lm	ll	ll	ll	ll	lm	lm
LG10_HB_109	F_0051422_L10_PA	LG10	<lmxll>	{1-}	(ll,lm)	lm	lm	ll	ll	ll	ll	lm	lm	ll	ll	lm	lm	ll	lm	ll	ll	lm	ll	ll	lm	ll	ll	lm	lm	lm	lm	ll	ll	ll	ll	ll	lm	lm	ll	ll	ll	lm	lm	ll	ll	ll	ll	lm	lm
LG10_HB_109.5	R_36887888_L10_PA	LG10	<lmxll>	{1-}	(ll,lm)	lm	lm	ll	ll	ll	ll	lm	lm	ll	ll	lm	lm	ll	lm	ll	ll	lm	ll	ll	lm	ll	ll	lm	lm	lm	lm	ll	ll	ll	ll	ll	lm	lm	ll	ll	ll	lm	lm	ll	ll	ll	ll	lm	lm
LG10_HB_109.5	R_36898184_L10_PA	LG10	<lmxll>	{1-}	(ll,lm)	lm	lm	ll	ll	ll	ll	lm	lm	ll	ll	lm	lm	ll	lm	ll	ll	lm	ll	ll	lm	ll	ll	lm	lm	lm	lm	ll	ll	ll	ll	ll	lm	lm	ll	ll	ll	lm	lm	ll	ll	ll	ll	lm	lm
LG10_HB_11	F_0003096_L10_PA	LG10	<lmxll>	{0-}	(ll,lm)	lm	lm	lm	ll	lm	lm	ll	lm	ll	ll	lm	ll	lm	ll	ll	ll	lm	lm	ll	lm	lm	lm	ll	lm	lm	ll	ll	ll	lm	ll	ll	ll	ll	ll	lm	ll	ll	ll	lm	ll	ll	lm	ll	ll
LG10_HB_11	F_0003110_L10_PA	LG10	<lmxll>	{0-}	(ll,lm)	lm	lm	lm	ll	lm	lm	ll	lm	ll	ll	lm	ll	lm	ll	ll	ll	lm	lm	ll	lm	lm	lm	ll	lm	lm	ll	ll	ll	lm	ll	ll	ll	ll	ll	lm	ll	ll	ll	lm	ll	ll	lm	ll	ll
LG10_HB_11	F_0003118_L10_PA	LG10	<lmxll>	{0-}	(ll,lm)	lm	lm	lm	ll	lm	lm	ll	lm	ll	ll	lm	ll	lm	ll	ll	ll	lm	lm	ll	lm	lm	lm	ll	lm	lm	ll	ll	ll	lm	ll	ll	ll	ll	ll	lm	ll	ll	ll	lm	ll	ll	lm	ll	ll
LG10_HB_110	F_0051740_L10_PA	LG10	<lmxll>	{1-}	(ll,lm)	lm	lm	ll	ll	ll	ll	lm	lm	ll	ll	lm	lm	ll	lm	ll	ll	lm	ll	ll	lm	ll	ll	ll	lm	lm	lm	ll	ll	ll	ll	ll	lm	lm	ll	ll	ll	lm	lm	ll	ll	ll	ll	lm	lm
LG10_HB_110	F_0051751_L10_PA	LG10	<lmxll>	{1-}	(ll,lm)	lm	lm	ll	ll	ll	ll	lm	lm	ll	ll	lm	lm	ll	lm	ll	ll	lm	ll	ll	lm	ll	ll	ll	lm	lm	lm	ll	ll	ll	ll	ll	lm	lm	ll	ll	ll	lm	lm	ll	ll	ll	ll	lm	lm
LG10_HB_110	F_0051764_L10_PA	LG10	<lmxll>	{1-}	(ll,lm)	lm	lm	ll	ll	ll	ll	lm	lm	ll	ll	lm	lm	ll	lm	ll	ll	lm	ll	ll	lm	ll	ll	ll	lm	lm	lm	ll	ll	ll	ll	ll	lm	lm	ll	ll	ll	lm	lm	ll	ll	ll	ll	lm	lm
LG10_HB_110	R_36985238_L10_PA	LG10	<lmxll>	{1-}	(ll,lm)	lm	lm	ll	ll	ll	ll	lm	lm	ll	ll	lm	lm	ll	lm	ll	ll	lm	ll	ll	lm	ll	ll	ll	lm	lm	lm	ll	ll	ll	ll	ll	lm	lm	ll	ll	ll	lm	lm	ll	ll	ll	ll	lm	lm
R_37052690_L10_PA	R_37052690_L10_PA	LG10	<hkxhk>	{10}	(hh,hk,kk)	hk	kk	hk	hh	hk	hk	kk	kk	hk	hk	kk	hk	hk	hk	hk	hh	hk	hk	hh	kk	hk	hh	hh	kk	hk	kk	hk	hk	hh	hk	hh	kk	kk	hh	hk	hh	kk	hk	hk	hh	hk	hk	kk	kk
LG10_HB_111	R_37072737_L10_PA	LG10	<nnxnp>	{-0}	(nn,np)	nn	np	np	nn	np	np	np	np	np	np	np	nn	np	nn	np	nn	nn	np	nn	np	np	nn	nn	np	nn	np	np	np	nn	np	nn	np	np	nn	np	nn	np	nn	np	nn	np	np	np	np
LG10_HB_112	F_0052480_L10_PA	LG10	<lmxll>	{1-}	(ll,lm)	lm	lm	ll	ll	ll	ll	lm	lm	ll	ll	lm	lm	ll	lm	ll	ll	lm	ll	ll	lm	ll	ll	ll	lm	lm	lm	ll	ll	ll	ll	ll	lm	lm	ll	ll	ll	lm	lm	ll	ll	ll	ll	lm	lm
LG10_HB_1179	F_0551208_L3_PA	LG10	<lmxll>	{1-}	(ll,lm)	ll	ll	lm	ll	ll	ll	lm	ll	lm	ll	lm	lm	lm	lm	lm	lm	ll	ll	lm	lm	ll	ll	lm	ll	ll	lm	lm	lm	lm	lm	lm	lm	lm	ll	ll	lm	lm	lm	ll	ll	lm	ll	lm	lm
LG10_HB_1179	F_0551211_L3_PA	LG10	<lmxll>	{0-}	(ll,lm)	lm	lm	ll	lm	lm	lm	ll	lm	ll	lm	ll	ll	ll	ll	ll	ll	lm	lm	ll	ll	lm	lm	ll	lm	lm	ll	ll	ll	ll	ll	ll	ll	ll	lm	lm	ll	ll	ll	lm	lm	ll	lm	ll	ll
LG10_HB_1179	F_0551216_L3_PA	LG10	<lmxll>	{0-}	(ll,lm)	lm	lm	ll	lm	lm	lm	ll	lm	ll	lm	ll	ll	ll	ll	ll	ll	lm	lm	ll	ll	lm	lm	ll	lm	lm	ll	ll	ll	ll	ll	ll	ll	ll	lm	lm	ll	ll	ll	lm	lm	ll	lm	ll	ll
LG10_HB_1180	F_0551559_L3_PA	LG10	<lmxll>	{0-}	(ll,lm)	lm	lm	ll	lm	lm	lm	ll	lm	ll	lm	ll	ll	ll	ll	ll	ll	lm	lm	ll	ll	lm	lm	ll	lm	lm	ll	ll	ll	ll	ll	ll	ll	ll	lm	lm	ll	ll	ll	lm	lm	ll	lm	ll	ll
LG10_HB_1180	F_0551556_L3_PA	LG10	<nnxnp>	{-1}	(nn,np)	nn	nn	np	np	np	nn	np	nn	nn	nn	nn	np	nn	nn	nn	np	np	nn	nn	np	np	np	nn	nn	nn	nn	np	nn	nn	nn	np	nn	nn	np	nn	nn	nn	np	nn	nn	nn	np	np	nn
LG10_HB_12	F_0003482_L10_PA	LG10	<hkxhk>	{01}	(hh,hk,kk)	hk	kk	kk	hk	kk	hk	hk	hk	hh	hk	hk	hk	hk	hh	hh	hk	kk	kk	hh	hk	kk	kk	hh	kk	hk	hh	hh	hh	hk	hh	hk	hh	hh	hh	kk	hk	hh	hk	hk	hh	hh	kk	hh	hh
LG10_HB_12	F_0003485_L10_PA	LG10	<lmxll>	{1-}	(ll,lm)	ll	ll	ll	lm	ll	ll	lm	ll	lm	lm	ll	lm	ll	lm	lm	lm	ll	ll	lm	ll	ll	ll	lm	ll	ll	lm	lm	lm	ll	lm	lm	lm	lm	lm	ll	lm	lm	lm	ll	lm	lm	ll	lm	lm
LG10_HB_12	F_0003489_L10_PA	LG10	<lmxll>	{0-}	(ll,lm)	lm	lm	lm	ll	lm	lm	ll	lm	ll	ll	lm	ll	lm	ll	ll	ll	lm	lm	ll	lm	lm	lm	ll	lm	lm	ll	ll	ll	lm	ll	ll	ll	ll	ll	lm	ll	ll	ll	lm	ll	ll	lm	ll	ll
LG10_HB_12	F_0003490_L10_PA	LG10	<lmxll>	{0-}	(ll,lm)	lm	lm	lm	ll	lm	lm	ll	lm	ll	ll	lm	ll	lm	ll	ll	ll	lm	lm	ll	lm	lm	lm	ll	lm	lm	ll	ll	ll	lm	ll	ll	ll	ll	ll	lm	ll	ll	ll	lm	ll	ll	lm	ll	ll
LG10_HB_120	F_0055215_L11_PA	LG10	<nnxnp>	{-0}	(nn,np)	np	nn	nn	nn	nn	np	nn	np	np	nn	np	nn	np	np	np	nn	nn	nn	np	np	nn	nn	np	nn	np	np	np	np	np	np	nn	np	np	np	nn	nn	np	nn	np	np	np	nn	np	np
LG10_HB_120	F_0055223_L11_PA	LG10	<nnxnp>	{-0}	(nn,np)	np	nn	nn	nn	nn	np	nn	np	np	nn	np	nn	np	np	np	nn	nn	nn	np	np	nn	nn	np	nn	np	np	np	np	np	np	nn	np	np	np	nn	nn	np	nn	np	np	np	nn	np	np
LG10_HB_120	F_0055224_L11_PA	LG10	<nnxnp>	{-0}	(nn,np)	np	nn	nn	nn	nn	np	nn	np	np	nn	np	nn	np	np	np	nn	nn	nn	np	np	nn	nn	np	nn	np	np	np	np	np	np	nn	np	np	np	nn	nn	np	nn	np	np	np	nn	np	np
LG10_HB_1288	F_0605152_L5_PA	LG10	<hkxhk>	{11}	(hh,hk,kk)	hk	hk	hk	hk	hk	hh	hk	hk	hh	hh	hk	kk	hk	hk	hh	hk	hk	hh	hk	kk	hh	hk	hk	hk	kk	hk	hh	hh	kk	hh	kk	hk	hh	hk	hh	hk	hk	kk	hh	hh	hh	hh	hk	hk
LG10_HB_1288	F_0605153_L5_PA	LG10	<hkxhk>	{11}	(hh,hk,kk)	hk	hk	hk	hk	hk	hh	hk	hk	hh	hh	hk	kk	hk	hk	hh	hk	hk	hh	hk	kk	hh	hk	hk	hk	kk	hk	hh	hh	kk	hh	kk	hk	hh	hk	hh	hk	hk	kk	hh	hh	hh	hh	hk	hk
LG10_HB_1288	F_0605147_L5_PA	LG10	<lmxll>	{0-}	(ll,lm)	ll	ll	ll	lm	ll	lm	ll	ll	lm	lm	ll	ll	ll	ll	lm	lm	lm	lm	ll	ll	lm	lm	ll	ll	ll	ll	lm	lm	ll	lm	ll	ll	lm	lm	lm	ll	ll	ll	lm	lm	lm	lm	ll	ll
LG10_HB_1289	F_0605824_L5_PA	LG10	<lmxll>	{0-}	(ll,lm)	ll	ll	ll	lm	ll	lm	ll	ll	lm	lm	ll	ll	ll	ll	lm	lm	lm	lm	ll	ll	lm	lm	ll	ll	ll	ll	lm	lm	ll	lm	ll	ll	lm	lm	lm	ll	ll	ll	lm	lm	lm	lm	ll	ll
LG10_HB_1289	F_0605829_L5_PA	LG10	<lmxll>	{0-}	(ll,lm)	ll	ll	ll	lm	ll	lm	ll	ll	lm	lm	ll	ll	ll	ll	lm	lm	lm	lm	ll	ll	lm	lm	ll	ll	ll	ll	lm	lm	ll	lm	ll	ll	lm	lm	lm	ll	ll	ll	lm	lm	lm	lm	ll	ll
LG10_HB_13	F_0004038_L10_PA	LG10	<hkxhk>	{11}	(hh,hk,kk)	hh	hk	hk	kk	hk	hh	kk	hh	hk	kk	hh	kk	hh	hk	hk	kk	hk	hk	hk	hh	hk	hk	hk	hk	hh	hk	hk	hk	hk	hk	kk	hk	hk	hk	hk	kk	hk	kk	hh	hk	hk	hk	hk	hk
LG10_HB_13	F_0004014_L10_PA	LG10	<lmxll>	{0-}	(ll,lm)	lm	lm	lm	ll	lm	lm	ll	lm	ll	ll	lm	ll	lm	ll	ll	ll	lm	lm	ll	lm	lm	lm	ll	lm	lm	ll	ll	ll	ll	ll	ll	ll	ll	ll	lm	ll	ll	ll	lm	ll	ll	lm	ll	ll
LG10_HB_13	F_0004019_L10_PA	LG10	<lmxll>	{0-}	(ll,lm)	lm	lm	lm	ll	lm	lm	ll	lm	ll	ll	lm	ll	lm	ll	ll	ll	lm	lm	ll	lm	lm	lm	ll	lm	lm	ll	ll	ll	ll	ll	ll	ll	ll	ll	lm	ll	ll	ll	lm	ll	ll	lm	ll	ll
LG10_HB_13	F_0004037_L10_PA	LG10	<lmxll>	{0-}	(ll,lm)	lm	lm	lm	ll	lm	lm	ll	lm	ll	ll	lm	ll	lm	ll	ll	ll	lm	lm	ll	lm	lm	lm	ll	lm	lm	ll	ll	ll	ll	ll	ll	ll	ll	ll	lm	ll	ll	ll	lm	ll	ll	lm	ll	ll
LG10_HB_13	F_0004046_L10_PA	LG10	<lmxll>	{0-}	(ll,lm)	lm	lm	lm	ll	lm	lm	ll	lm	ll	ll	lm	ll	lm	ll	ll	ll	lm	lm	ll	lm	lm	lm	ll	lm	lm	ll	ll	ll	ll	ll	ll	ll	ll	ll	lm	ll	ll	ll	lm	ll	ll	lm	ll	ll
LG10_HB_13	F_0004021_L10_PA	LG10	<nnxnp>	{-0}	(nn,np)	np	nn	nn	nn	nn	np	nn	np	np	nn	np	nn	np	np	np	nn	nn	nn	np	np	nn	nn	np	nn	np	np	np	np	np	np	nn	np	np	np	nn	nn	np	nn	np	np	np	nn	np	np
LG10_HB_13	R_3285289_L10_PA	LG10	<nnxnp>	{-0}	(nn,np)	np	nn	nn	nn	nn	np	nn	np	np	nn	np	nn	np	np	np	nn	nn	nn	np	np	nn	nn	np	nn	np	np	np	np	np	np	nn	np	np	np	nn	nn	np	nn	np	np	np	nn	np	np
LG10_HB_13.5	R_3353551_L10_PA	LG10	<nnxnp>	{-0}	(nn,np)	np	nn	nn	nn	nn	np	nn	np	np	nn	np	nn	np	np	np	nn	nn	nn	np	np	nn	nn	np	nn	np	np	np	np	np	np	nn	np	np	np	nn	nn	np	nn	np	np	np	nn	np	np
cR_4016435_L10_PA	R_4016435_L10_PA	LG10	<nnxnp>	{-0}	(nn,np)	np	nn	nn	nn	nn	np	nn	np	np	nn	np	nn	np	np	np	nn	nn	nn	np	np	nn	nn	np	nn	np	np	np	np	np	np	nn	np	np	np	nn	nn	np	nn	np	np	np	nn	np	np
LG10_HB_14	F_0004993_L10_PA	LG10	<hkxhk>	{10}	(h-,kk)	h-	h-	h-	h-	h-	h-	h-	h-	kk	h-	h-	h-	h-	kk	kk	h-	h-	h-	kk	h-	h-	h-	kk	h-	h-	kk	kk	kk	kk	kk	h-	kk	kk	kk	h-	h-	kk	h-	h-	h-	kk	h-	kk	kk
LG10_HB_14	F_0005003_L10_PA	LG10	<hkxhk>	{10}	(hh,hk,kk)	hk	hh	hh	hk	hh	hk	hk	hk	kk	hk	hk	hk	hk	kk	kk	hk	hh	hh	kk	hk	hh	hh	kk	hh	hk	kk	kk	kk	kk	kk	hk	kk	kk	kk	hh	hk	kk	hk	hk	hk	kk	hh	kk	kk
LG10_HB_14	R_4032707_L10_PA	LG10	<hkxhk>	{01}	(hh,hk,kk)	hk	kk	kk	hk	kk	hk	hk	hk	hh	hk	hk	hk	hk	hh	hh	hk	kk	kk	hh	hk	kk	kk	hh	kk	hk	hh	hh	hh	hh	hh	hk	hh	hh	hh	kk	hk	hh	hk	hk	hk	hh	kk	hh	hh
LG10_HB_14	R_4034839_L10_PA	LG10	<hkxhk>	{01}	(hh,hk,kk)	hk	kk	kk	hk	kk	hk	hk	hk	hh	hk	hk	hk	hk	hh	hh	hk	kk	kk	hh	hk	kk	kk	hh	kk	hk	hh	hh	hh	hh	hh	hk	hh	hh	hh	kk	hk	hh	hk	hk	hk	hh	kk	hh	hh
LG10_HB_14	GD_01810_L10_PA	LG10	<nnxnp>	{-1}	(nn,np)	nn	np	np	np	np	nn	np	nn	nn	np	nn	np	nn	nn	nn	np	np	np	nn	nn	np	np	nn	np	nn	nn	nn	nn	nn	nn	np	nn	nn	nn	np	np	nn	np	nn	nn	nn	np	nn	nn
LG10_HB_14	R_4041727_L10_PA	LG10	<nnxnp>	{-1}	(nn,np)	nn	np	np	np	np	nn	np	nn	nn	np	nn	np	nn	nn	nn	np	np	np	nn	nn	np	np	nn	np	nn	nn	nn	nn	nn	nn	np	nn	nn	nn	np	np	nn	np	nn	nn	nn	np	nn	nn
LG10_HB_14	R_4045102_L10_PA	LG10	<lmxll>	{1-}	(ll,lm)	ll	ll	ll	lm	ll	ll	lm	ll	lm	lm	ll	lm	ll	lm	lm	lm	ll	ll	lm	ll	ll	ll	lm	ll	ll	lm	lm	lm	lm	lm	lm	lm	lm	lm	ll	lm	lm	lm	ll	ll	lm	ll	lm	lm
LG10_HB_1499	F_0704812_L7_PA	LG10	<nnxnp>	{-1}	(nn,np)	nn	np	np	np	np	nn	np	nn	nn	nn	nn	np	nn	nn	nn	np	np	np	nn	np	np	np	nn	nn	nn	nn	np	nn	nn	nn	np	nn	nn	np	nn	nn	nn	np	nn	nn	nn	np	np	nn
LG10_HB_1499	F_0704823_L7_PA	LG10	<nnxnp>	{-0}	(nn,np)	np	nn	nn	nn	nn	np	nn	np	np	np	np	nn	np	np	np	nn	nn	nn	np	nn	nn	nn	np	np	np	np	nn	np	np	np	nn	np	np	nn	np	np	np	nn	np	np	np	nn	nn	np
LG10_HB_1525	F_0714419_L7_PA	LG10	<nnxnp>	{-0}	(nn,np)	np	nn	nn	nn	nn	np	nn	np	np	np	np	nn	np	np	np	nn	nn	nn	np	nn	nn	nn	np	nn	np	np	nn	np	np	np	nn	np	np	nn	np	nn	np	nn	np	np	np	nn	nn	np
LG10_HB_1531	F_0716927_L7_PA	LG10	<hkxhk>	{00}	(hh,hk,kk)	kk	hk	hk	hh	hk	kk	hh	kk	hk	hh	kk	hh	hk	hk	hk	hh	hk	hk	hk	kk	hk	hk	hk	hk	kk	hk	hk	hk	hk	hk	hh	hk	hk	hk	kk	hh	hk	hh	kk	kk	hk	hk	hk	hk
LG10_HB_1531	F_0716924_L7_PA	LG10	<lmxll>	{1-}	(ll,lm)	ll	ll	ll	lm	ll	ll	lm	ll	lm	lm	ll	lm	lm	lm	lm	lm	ll	ll	lm	ll	ll	ll	lm	ll	ll	lm	lm	lm	lm	lm	lm	lm	lm	lm	ll	lm	lm	lm	ll	ll	lm	ll	lm	lm
LG10_HB_1531	F_0716936_L7_PA	LG10	<lmxll>	{1-}	(ll,lm)	ll	ll	ll	lm	ll	ll	lm	ll	lm	lm	ll	lm	lm	lm	lm	lm	ll	ll	lm	ll	ll	ll	lm	ll	ll	lm	lm	lm	lm	lm	lm	lm	lm	lm	ll	lm	lm	lm	ll	ll	lm	ll	lm	lm
LG10_HB_1552	F_0726173_L8_PA	LG10	<nnxnp>	{-0}	(nn,np)	np	nn	nn	nn	nn	np	nn	np	np	np	np	nn	np	np	np	nn	nn	nn	np	np	nn	nn	np	nn	np	np	nn	np	np	np	nn	np	np	np	np	nn	np	nn	np	np	np	nn	nn	np
LG10_HB_1552	F_0726172_L8_PA	LG10	<hkxhk>	{01}	(hh,hk,kk)	hk	kk	kk	kk	kk	hk	hk	hk	hh	hk	hk	hk	hh	hh	hh	hk	kk	kk	hh	hh	kk	kk	hh	kk	hk	hh	hk	hh	hh	hh	hk	hh	hh	hk	hk	hk	hh	hk	hk	hk	hh	kk	hk	hh
LG10_HB_1552	F_0726166_L8_PA	LG10	<lmxll>	{0-}	(ll,lm)	lm	lm	lm	lm	lm	lm	ll	lm	ll	lm	lm	ll	ll	ll	ll	ll	lm	lm	ll	ll	lm	lm	ll	lm	lm	ll	ll	ll	ll	ll	ll	ll	ll	lm	lm	ll	ll	ll	lm	lm	ll	lm	ll	ll
LG10_HB_1552	F_0726189_L8_PA	LG10	<lmxll>	{0-}	(ll,lm)	lm	lm	lm	lm	lm	lm	ll	lm	ll	lm	lm	ll	ll	ll	ll	ll	lm	lm	ll	ll	lm	lm	ll	lm	lm	ll	ll	ll	ll	ll	ll	ll	ll	lm	lm	ll	ll	ll	lm	lm	ll	lm	ll	ll
LG10_HB_1552	F_0726184_L8_PA	LG10	<nnxnp>	{-1}	(nn,np)	nn	np	np	np	np	nn	np	nn	nn	nn	nn	np	nn	nn	nn	np	np	np	nn	nn	np	np	nn	np	nn	nn	np	nn	nn	nn	np	nn	nn	nn	nn	np	nn	np	nn	nn	nn	np	np	nn
LG10_HB_1553	F_0726977_L8_PA	LG10	<hkxhk>	{01}	(hh,hk,kk)	hk	kk	kk	kk	kk	hk	hk	hk	hh	hk	hk	hk	hh	hh	hh	hk	kk	kk	hh	hh	kk	kk	hh	kk	hk	hh	hk	hh	hh	hh	hk	hh	hh	hk	hk	hk	hh	hk	hk	hk	hh	kk	hk	hh
LG10_HB_1553	F_0726967_L8_PA	LG10	<lmxll>	{1-}	(ll,lm)	ll	ll	ll	ll	ll	ll	lm	ll	lm	ll	ll	lm	lm	lm	lm	lm	ll	ll	lm	lm	ll	ll	lm	ll	ll	lm	lm	lm	lm	lm	lm	lm	lm	ll	ll	lm	lm	lm	ll	ll	lm	ll	lm	lm
LG10_HB_1553	F_0726979_L8_PA	LG10	<lmxll>	{0-}	(ll,lm)	lm	lm	lm	lm	lm	lm	ll	lm	ll	lm	lm	ll	ll	ll	ll	ll	lm	lm	ll	ll	lm	lm	ll	lm	lm	ll	ll	ll	ll	ll	ll	ll	ll	lm	lm	ll	ll	ll	lm	lm	ll	lm	ll	ll
LG10_HB_1553	F_0726970_L8_PA	LG10	<nnxnp>	{-1}	(nn,np)	nn	np	np	np	np	nn	np	nn	nn	nn	nn	np	nn	nn	nn	np	np	np	nn	nn	np	np	nn	np	nn	nn	np	nn	nn	nn	np	nn	nn	nn	nn	np	nn	np	nn	nn	nn	np	np	nn
LG10_HB_1553	F_0726982_L8_PA	LG10	<nnxnp>	{-1}	(nn,np)	nn	np	np	np	np	nn	np	nn	nn	nn	nn	np	nn	nn	nn	np	np	np	nn	nn	np	np	nn	np	nn	nn	np	nn	nn	nn	np	nn	nn	nn	nn	np	nn	np	nn	nn	nn	np	np	nn
LG10_HB_1553	F_0726985_L8_PA	LG10	<nnxnp>	{-1}	(nn,np)	nn	np	np	np	np	nn	np	nn	nn	nn	nn	np	nn	nn	nn	np	np	np	nn	nn	np	np	nn	np	nn	nn	np	nn	nn	nn	np	nn	nn	nn	nn	np	nn	np	nn	nn	nn	np	np	nn
LG10_HB_1554	F_0727268_L8_PA	LG10	<nnxnp>	{-0}	(nn,np)	np	nn	nn	nn	nn	np	nn	np	np	np	np	nn	np	np	np	nn	nn	nn	np	np	nn	nn	np	nn	np	np	nn	np	np	np	nn	np	np	np	np	nn	np	nn	np	np	np	nn	nn	np
LG10_HB_1554	F_0727275_L8_PA	LG10	<nnxnp>	{-0}	(nn,np)	np	nn	nn	nn	nn	np	nn	np	np	np	np	nn	np	np	np	nn	nn	nn	np	np	nn	nn	np	nn	np	np	nn	np	np	np	nn	np	np	np	np	nn	np	nn	np	np	np	nn	nn	np
LG10_HB_1554	F_0727256_L8_PA	LG10	<efxeg>	{01}	(ee,ef,eg,fg)	ef	fg	fg	fg	fg	ef	eg	ef	ee	ef	ef	eg	ee	ee	ee	eg	fg	fg	ee	ee	fg	fg	ee	fg	ef	ee	eg	ee	ee	ee	eg	ee	ee	ef	ef	eg	ee	eg	ef	ef	ee	fg	eg	ee
LG10_HB_1554	F_0727271_L8_PA	LG10	<lmxll>	{1-}	(ll,lm)	ll	ll	ll	ll	ll	ll	lm	ll	lm	ll	ll	lm	lm	lm	lm	lm	ll	ll	lm	lm	ll	ll	lm	ll	ll	lm	lm	lm	lm	lm	lm	lm	lm	ll	ll	lm	lm	lm	ll	ll	lm	ll	lm	lm
LG10_HB_1554	F_0727260_L8_PA	LG10	<nnxnp>	{-1}	(nn,np)	nn	np	np	np	np	nn	np	nn	nn	nn	nn	np	nn	nn	nn	np	np	np	nn	nn	np	np	nn	np	nn	nn	np	nn	nn	nn	np	nn	nn	nn	nn	np	nn	np	nn	nn	nn	np	np	nn
LG10_HB_1633	F_0766241_L8_PA	LG10	<lmxll>	{0-}	(ll,lm)	lm	lm	ll	lm	lm	lm	ll	lm	ll	lm	ll	ll	ll	ll	ll	ll	lm	lm	ll	ll	lm	lm	ll	lm	lm	ll	ll	ll	ll	ll	ll	ll	ll	lm	lm	ll	ll	ll	lm	lm	ll	lm	ll	ll
$F_0074728y_LG10	$F_0074728y_LG10_PA	LG10	<nnxnp>	{-0}	(nn,np)	np	nn	nn	nn	nn	np	nn	np	np	nn	np	nn	np	np	np	nn	nn	nn	np	np	nn	nn	np	nn	np	np	np	np	np	np	nn	np	np	np	nn	nn	np	nn	np	np	np	nn	np	np
LG10_HB_17	F_0007388_L10_PA	LG10	<hkxhk>	{00}	(hh,hk,kk)	hk	hk	hh	kk	kk	kk	hh	kk	kk	kk	hk	hh	hh	hk	hk	hh	hk	kk	hk	hh	kk	hk	hk	hk	kk	hk	kk	kk	hh	kk	hh	hk	kk	hk	kk	hk	hk	hh	kk	kk	hk	kk	hk	hk
LG10_HB_17	F_0007370_L10_PA	LG10	<lmxll>	{0-}	(ll,lm)	ll	ll	ll	lm	lm	lm	ll	lm	lm	lm	ll	ll	ll	ll	ll	ll	lm	lm	ll	ll	lm	lm	ll	ll	lm	ll	lm	lm	ll	lm	ll	ll	lm	lm	lm	ll	ll	ll	lm	lm	ll	lm	ll	ll
LG10_HB_17	F_0007375_L10_PA	LG10	<lmxll>	{0-}	(ll,lm)	ll	ll	ll	lm	lm	lm	ll	lm	lm	lm	ll	ll	ll	ll	ll	ll	lm	lm	ll	ll	lm	lm	ll	ll	lm	ll	lm	lm	ll	lm	ll	ll	lm	lm	lm	ll	ll	ll	lm	lm	ll	lm	ll	ll
LG10_HB_17	F_0007383_L10_PA	LG10	<nnxnp>	{-0}	(nn,np)	np	np	nn	np	np	np	nn	np	np	np	np	nn	nn	np	np	nn	nn	np	np	nn	np	nn	np	np	np	np	np	np	nn	np	nn	np	np	nn	np	np	np	nn	np	np	np	np	np	np
LG10_HB_17	F_0007396_L10_PA	LG10	<nnxnp>	{-1}	(nn,np)	nn	nn	np	nn	nn	nn	np	nn	nn	nn	nn	np	np	nn	nn	np	np	nn	nn	np	nn	np	nn	nn	nn	nn	nn	nn	np	nn	np	nn	nn	np	nn	nn	nn	np	nn	nn	nn	nn	nn	nn
LG10_HB_1713	F_0805747_L9_PA	LG10	<lmxll>	{1-}	(ll,lm)	lm	lm	lm	ll	ll	ll	lm	ll	lm	ll	lm	lm	lm	lm	lm	lm	ll	ll	lm	lm	ll	ll	lm	ll	ll	lm	ll	lm	lm	lm	lm	lm	ll	ll	ll	lm	lm	lm	ll	ll	lm	ll	lm	lm
LG10_HB_1713	F_0805745_L9_PA	LG10	<nnxnp>	{-1}	(nn,np)	nn	nn	np	np	np	nn	np	nn	nn	nn	nn	np	np	nn	nn	np	np	nn	nn	np	nn	np	nn	nn	nn	nn	nn	nn	nn	nn	np	nn	nn	np	nn	nn	nn	np	nn	nn	nn	np	np	nn
LG10_HB_1713	F_0805750_L9_PA	LG10	<nnxnp>	{-1}	(nn,np)	nn	nn	np	np	np	nn	np	nn	nn	nn	nn	np	np	nn	nn	np	np	nn	nn	np	nn	np	nn	nn	nn	nn	nn	nn	nn	nn	np	nn	nn	np	nn	nn	nn	np	nn	nn	nn	np	np	nn
LG10_HB_1713	F_0805743_L9_PA	LG10	<nnxnp>	{-0}	(nn,np)	np	np	nn	nn	nn	np	nn	np	np	np	np	nn	nn	np	np	nn	nn	np	np	nn	np	nn	np	np	np	np	np	np	np	np	nn	np	np	nn	np	np	np	nn	np	np	np	nn	nn	np
LG10_HB_1749	F_0824881_L10_27_1	LG10	<hkxhk>	{11}	(hh,hk,kk)	hh	hk	hk	kk	hk	hh	kk	hh	hk	kk	hh	kk	hh	hk	hk	kk	hk	hk	hk	hh	hk	hk	hk	hk	hh	hk	hk	hk	hh	hk	kk	hh	hk	hk	hk	kk	hh	hk	hh	hk	hk	hk	hk	kk
LG10_HB_1749	F_0824887_L10_27_1	LG10	<hkxhk>	{00}	(hh,hk,kk)	kk	hk	hk	hh	hk	kk	hh	kk	hk	hh	kk	hh	kk	hk	hk	hh	hk	hk	hk	kk	hk	hk	hk	hk	kk	hk	hk	hk	kk	hk	hh	kk	hk	hk	hk	hh	kk	hk	kk	hk	hk	hk	hk	hh
LG10_HB_1750	F_0825064_L10_28_1	LG10	<nnxnp>	{-1}	(nn,np)	nn	np	np	np	np	nn	np	nn	nn	np	nn	np	nn	nn	nn	np	np	np	nn	nn	np	np	nn	np	nn	nn	nn	nn	nn	nn	np	nn	nn	nn	np	np	nn	np	nn	nn	nn	np	nn	np
LG10_HB_1751	F_0825194_L10_28_1	LG10	<lmxll>	{1-}	(ll,lm)	ll	ll	ll	lm	ll	ll	lm	ll	lm	lm	ll	lm	ll	lm	lm	lm	ll	ll	lm	ll	ll	ll	lm	ll	ll	lm	lm	lm	ll	lm	lm	ll	lm	lm	ll	lm	lm	ll	ll	lm	lm	ll	lm	lm
LG10_HB_1751	F_0825197_L10_28_1	LG10	<lmxll>	{1-}	(ll,lm)	ll	ll	ll	lm	ll	ll	lm	ll	lm	lm	ll	lm	ll	lm	lm	lm	ll	ll	lm	ll	ll	ll	lm	ll	ll	lm	lm	lm	ll	lm	lm	ll	lm	lm	ll	lm	lm	ll	ll	lm	lm	ll	lm	lm
LG10_HB_1751	F_0825202_L10_28_1	LG10	<lmxll>	{1-}	(ll,lm)	ll	ll	ll	lm	ll	ll	lm	ll	lm	lm	ll	lm	ll	lm	lm	lm	ll	ll	lm	ll	ll	ll	lm	ll	ll	lm	lm	lm	ll	lm	lm	ll	lm	lm	ll	lm	lm	ll	ll	lm	lm	ll	lm	lm
R_1282648_L10_PA	R_1282648_L10_PA	LG10	<nnxnp>	{-1}	(nn,np)	nn	np	np	np	np	nn	np	nn	nn	np	nn	np	nn	nn	nn	np	np	np	nn	nn	np	np	nn	np	nn	nn	nn	nn	nn	nn	np	nn	nn	nn	np	np	nn	np	nn	nn	nn	np	nn	np
LG10_HB_1753	F_0825439_L10_30_1	LG10	<lmxll>	{1-}	(ll,lm)	ll	ll	ll	lm	ll	ll	lm	ll	lm	lm	ll	lm	ll	lm	lm	lm	ll	ll	lm	ll	ll	ll	lm	ll	ll	lm	lm	lm	ll	lm	lm	lm	lm	lm	ll	lm	lm	lm	ll	lm	lm	ll	lm	lm
LG10_HB_1753	F_0825447_L10_30_1	LG10	<hkxhk>	{11}	(hh,hk,kk)	hh	hk	hk	kk	hk	hh	kk	hh	hk	kk	hh	kk	hh	hk	hk	kk	hk	hk	hk	hh	hk	hk	hk	hk	hh	hk	hk	hk	hh	hk	kk	hk	hk	hk	hk	kk	hk	kk	hh	hk	hk	hk	hk	hk
F_0825590_L10_30_1	F_0825590_L10_30_1	LG10	<hkxhk>	{11}	(hh,hk,kk)	hh	hk	hk	kk	hk	hh	kk	hh	hk	kk	hh	kk	hh	hk	hk	kk	hk	hk	hk	hh	hk	hk	hk	hk	hh	hk	hk	hk	hk	hk	kk	hk	hk	hk	hk	kk	hk	kk	hh	hk	hk	hk	hk	hk
LG10_HB_1757	F_0826633_L10_33_1	LG10	<hkxhk>	{11}	(hh,hk,kk)	hh	hk	hk	kk	hk	hh	kk	hh	hk	kk	hh	kk	hh	hk	hk	kk	hk	hk	hk	hh	hk	hk	hk	hk	hh	hk	hk	hk	hk	hk	kk	hk	hk	hk	hk	kk	hk	kk	hh	hh	hk	hk	hk	hk
LG10_HB_1757	F_0826641_L10_33_1	LG10	<hkxhk>	{01}	(hh,hk,kk)	hk	kk	kk	hk	kk	hk	hk	hk	hh	hk	hk	hk	hk	hh	hh	hk	kk	kk	hh	hk	kk	kk	hh	kk	hk	hh	hh	hh	hh	hh	hk	hh	hh	hh	kk	hk	hh	hk	hk	hk	hh	kk	hh	hh
LG10_HB_1757	F_0826635_L10_33_1	LG10	<nnxnp>	{-0}	(nn,np)	np	nn	nn	nn	nn	np	nn	np	np	nn	np	nn	np	np	np	nn	nn	nn	np	np	nn	nn	np	nn	np	np	np	np	np	np	nn	np	np	np	nn	nn	np	nn	np	np	np	nn	np	np
LG10_HB_1757	F_0826637_L10_33_1	LG10	<nnxnp>	{-1}	(nn,np)	nn	np	np	np	np	nn	np	nn	nn	np	nn	np	nn	nn	nn	np	np	np	nn	nn	np	np	nn	np	nn	nn	nn	nn	nn	nn	np	nn	nn	nn	np	np	nn	np	nn	nn	nn	np	nn	nn
LG10_HB_1760	F_0828936_L10_35_1	LG10	<nnxnp>	{-1}	(nn,np)	nn	nn	np	np	np	nn	np	nn	nn	nn	nn	np	nn	nn	nn	np	np	nn	nn	np	np	np	nn	nn	nn	nn	np	nn	nn	nn	np	nn	nn	np	nn	nn	nn	np	nn	nn	nn	np	np	nn
LG10_HB_1764	F_0829841_L10_37_1	LG10	<lmxll>	{0-}	(ll,lm)	lm	lm	lm	ll	lm	lm	ll	lm	ll	ll	lm	ll	ll	ll	ll	ll	lm	lm	ll	lm	lm	lm	ll	lm	lm	ll	ll	ll	ll	ll	ll	ll	ll	ll	lm	ll	ll	ll	lm	lm	ll	lm	ll	ll
LG10_HB_1764	F_0829833_L10_37_1	LG10	<nnxnp>	{-0}	(nn,np)	np	nn	nn	nn	nn	np	nn	np	np	np	np	nn	np	np	np	nn	nn	nn	np	np	nn	nn	np	nn	np	np	nn	np	np	np	nn	np	np	np	np	nn	np	nn	np	np	np	nn	np	np
LG10_HB_1767	F_0831296_L10_40_1	LG10	<nnxnp>	{-0}	(nn,np)	np	np	nn	nn	nn	np	nn	np	np	np	np	nn	nn	np	np	nn	nn	np	np	nn	np	nn	np	np	np	np	np	np	nn	np	nn	np	np	nn	np	np	np	nn	np	np	np	nn	nn	np
LG10_HB_1767	F_0831298_L10_40_1	LG10	<nnxnp>	{-0}	(nn,np)	np	np	nn	nn	nn	np	nn	np	np	np	np	nn	nn	np	np	nn	nn	np	np	nn	np	nn	np	np	np	np	np	np	nn	np	nn	np	np	nn	np	np	np	nn	np	np	np	nn	nn	np
LG10_HB_1767	F_0831315_L10_40_1	LG10	<nnxnp>	{-0}	(nn,np)	np	np	nn	nn	nn	np	nn	np	np	np	np	nn	nn	np	np	nn	nn	np	np	nn	np	nn	np	np	np	np	np	np	nn	np	nn	np	np	nn	np	np	np	nn	np	np	np	nn	nn	np
LG10_HB_1767	F_0831299_L10_40_1	LG10	<hkxhk>	{00}	(hh,hk,kk)	hk	hk	hh	hk	hk	kk	hh	kk	hk	kk	hk	hh	hh	hk	hk	hh	hk	kk	hk	hh	kk	hk	hk	kk	kk	hk	kk	kk	hh	hk	hh	hk	kk	hk	kk	hk	hk	hh	kk	kk	hk	hk	hh	hk
LG10_HB_1767	F_0831297_L10_40_1	LG10	<lmxll>	{0-}	(ll,lm)	ll	ll	ll	lm	lm	lm	ll	lm	ll	lm	ll	ll	ll	ll	ll	ll	lm	lm	ll	ll	lm	lm	ll	lm	lm	ll	lm	lm	ll	ll	ll	ll	lm	lm	lm	ll	ll	ll	lm	lm	ll	lm	ll	ll
LG10_HB_1767.7_s40h1	GD_01832_L10_40_1	LG10	<nnxnp>	{-0}	(nn,np)	np	np	nn	nn	nn	np	nn	np	np	np	np	nn	nn	np	np	nn	nn	np	np	nn	np	nn	np	np	np	np	np	np	nn	np	nn	np	np	nn	np	np	np	nn	np	np	np	nn	nn	np
LG10_HB_1768	F_0831640_L10_40_1	LG10	<nnxnp>	{-0}	(nn,np)	np	np	nn	nn	np	np	nn	np	np	np	np	nn	nn	np	np	nn	nn	np	np	nn	np	nn	np	np	np	np	np	np	nn	np	nn	np	np	nn	np	np	np	nn	np	np	np	nn	nn	np
LG10_HB_1768	F_0831641_L10_40_1	LG10	<nnxnp>	{-0}	(nn,np)	np	np	nn	nn	np	np	nn	np	np	np	np	nn	nn	np	np	nn	nn	np	np	nn	np	nn	np	np	np	np	np	np	nn	np	nn	np	np	nn	np	np	np	nn	np	np	np	nn	nn	np
LG10_HB_1769	F_0832349_L10_40_1	LG10	<nnxnp>	{-1}	(nn,np)	nn	nn	np	np	nn	nn	np	nn	nn	nn	nn	np	np	nn	nn	np	np	nn	nn	np	nn	np	nn	nn	nn	nn	nn	nn	np	nn	np	nn	nn	np	nn	nn	nn	np	nn	nn	nn	np	nn	nn
LG10_HB_1770	F_0832810_L10_41_1	LG10	<lmxll>	{0-}	(ll,lm)	ll	ll	ll	lm	lm	lm	ll	lm	ll	lm	ll	ll	ll	ll	ll	ll	lm	lm	ll	ll	lm	lm	ll	ll	lm	ll	lm	lm	ll	lm	ll	ll	lm	lm	lm	ll	ll	ll	lm	lm	ll	lm	ll	ll
LG10_HB_1770	F_0832819_L10_41_1	LG10	<lmxll>	{0-}	(ll,lm)	ll	ll	ll	lm	lm	lm	ll	lm	ll	lm	ll	ll	ll	ll	ll	ll	lm	lm	ll	ll	lm	lm	ll	ll	lm	ll	lm	lm	ll	lm	ll	ll	lm	lm	lm	ll	ll	ll	lm	lm	ll	lm	ll	ll
F_0832999_L10_41_1	F_0832999_L10_41_1	LG10	<lmxll>	{0-}	(ll,lm)	ll	ll	ll	lm	lm	lm	ll	lm	lm	lm	ll	ll	ll	ll	ll	ll	lm	lm	ll	ll	lm	lm	ll	ll	lm	ll	lm	lm	ll	lm	ll	ll	lm	lm	lm	ll	ll	ll	lm	lm	ll	lm	ll	ll
LG10_HB_1773	F_0833948_L10_43_1	LG10	<nnxnp>	{-0}	(nn,np)	np	np	nn	np	np	np	np	np	np	np	np	nn	nn	np	np	nn	nn	np	np	nn	np	nn	np	np	nn	np	np	np	nn	np	nn	np	np	nn	np	np	np	nn	np	np	np	np	np	np
LG10_HB_1774	F_0834909_L10_45_1	LG10	<lmxll>	{0-}	(ll,lm)	ll	ll	ll	lm	ll	lm	ll	ll	lm	lm	ll	ll	ll	ll	lm	ll	lm	lm	ll	ll	lm	lm	ll	ll	ll	ll	lm	lm	ll	lm	ll	ll	lm	lm	lm	ll	ll	ll	lm	lm	lm	lm	ll	ll
LG10_HB_1774	F_0834908_L10_45_1	LG10	<nnxnp>	{-0}	(nn,np)	np	np	np	np	np	np	np	np	np	np	np	nn	nn	np	np	nn	nn	np	np	nn	np	nn	np	np	nn	np	np	np	nn	np	nn	np	np	nn	np	np	np	nn	np	np	np	np	np	np
LG10_HB_1775	F_0835174_L10_45_1	LG10	<efxeg>	{00}	(ee,ef,eg,fg)	eg	eg	eg	fg	eg	fg	eg	eg	fg	fg	eg	ee	ee	eg	fg	ef	ef	fg	eg	ee	fg	ef	eg	eg	ee	eg	fg	fg	ee	fg	ee	eg	fg	ef	fg	eg	eg	ee	fg	fg	fg	fg	eg	eg
LG10_HB_1775	F_0835173_L10_45_1	LG10	<lmxll>	{0-}	(ll,lm)	ll	ll	ll	lm	ll	lm	ll	ll	lm	lm	ll	ll	ll	ll	lm	lm	lm	lm	ll	ll	lm	lm	ll	ll	ll	ll	lm	lm	ll	lm	ll	ll	lm	lm	lm	ll	ll	ll	lm	lm	lm	lm	ll	ll
LG10_HB_1775	F_0835177_L10_45_1	LG10	<nnxnp>	{-0}	(nn,np)	np	np	np	np	np	np	np	np	np	np	np	nn	nn	np	np	nn	nn	np	np	nn	np	nn	np	np	nn	np	np	np	nn	np	nn	np	np	nn	np	np	np	nn	np	np	np	np	np	np
LG10_HB_1775.5	GD_00257_L10_PA	LG10	<nnxnp>	{-1}	(nn,np)	nn	nn	nn	nn	nn	nn	nn	nn	nn	nn	nn	np	np	nn	nn	np	np	nn	nn	np	nn	np	nn	nn	np	nn	nn	nn	np	nn	np	nn	nn	np	nn	nn	nn	np	nn	nn	nn	nn	nn	nn
LG10_HB_1775.5	R_28632998_L10_PA	LG10	<nnxnp>	{-0}	(nn,np)	np	np	np	np	np	np	np	np	np	np	np	nn	nn	np	np	nn	nn	np	np	nn	np	nn	np	np	nn	np	np	np	nn	np	nn	np	np	nn	np	np	np	nn	np	np	np	np	np	np
cR_31676157_L10_PA	R_31676157_L10_PA	LG10	<lmxll>	{0-}	(ll,lm)	ll	ll	ll	lm	ll	lm	ll	ll	lm	lm	ll	ll	ll	ll	lm	lm	lm	lm	ll	ll	lm	lm	ll	ll	ll	ll	lm	lm	ll	lm	ll	ll	lm	lm	lm	ll	ll	ll	lm	lm	lm	lm	ll	ll
LG10_HB_1778	F_0837578_L10_48_1	LG10	<efxeg>	{10}	(ee,ef,eg,fg)	fg	fg	eg	ee	fg	eg	fg	fg	eg	eg	fg	ef	fg	fg	eg	ee	ee	eg	ee	fg	eg	ee	fg	fg	ef	fg	eg	eg	ef	eg	ee	fg	eg	ee	eg	eg	fg	ef	eg	ee	eg	eg	fg	fg
LG10_HB_1778	F_0837587_L10_48_1	LG10	<lmxll>	{0-}	(ll,lm)	ll	ll	lm	lm	ll	lm	ll	ll	lm	lm	ll	ll	ll	ll	lm	lm	lm	lm	lm	ll	lm	lm	ll	ll	ll	ll	lm	lm	ll	lm	lm	ll	lm	lm	lm	lm	ll	ll	lm	lm	lm	lm	ll	ll
LG10_HB_1778	F_0837574_L10_48_1	LG10	<nnxnp>	{-0}	(nn,np)	np	np	np	nn	np	np	np	np	np	np	np	nn	np	np	np	nn	nn	np	nn	np	np	nn	np	np	nn	np	np	np	nn	np	nn	np	np	nn	np	np	np	nn	np	nn	np	np	np	np
LG10_HB_1778	F_0837576_L10_48_1	LG10	<nnxnp>	{-0}	(nn,np)	np	np	np	nn	np	np	np	np	np	np	np	nn	np	np	np	nn	nn	np	nn	np	np	nn	np	np	nn	np	np	np	nn	np	nn	np	np	nn	np	np	np	nn	np	nn	np	np	np	np
LG10_HB_1778	F_0837602_L10_48_1	LG10	<nnxnp>	{-0}	(nn,np)	np	np	np	nn	np	np	np	np	np	np	np	nn	np	np	np	nn	nn	np	nn	np	np	nn	np	np	nn	np	np	np	nn	np	nn	np	np	nn	np	np	np	nn	np	nn	np	np	np	np
LG10_HB_1780	F_0838244_L10_49_1	LG10	<nnxnp>	{-0}	(nn,np)	nn	np	np	nn	np	np	np	np	np	np	np	nn	np	nn	np	nn	nn	np	nn	np	np	nn	np	np	nn	np	np	np	nn	np	nn	np	np	nn	np	np	np	nn	np	nn	np	np	np	np
LG10_HB_1781	F_0838437_L10_49_1	LG10	<nnxnp>	{-0}	(nn,np)	nn	np	np	nn	np	np	np	np	np	np	np	nn	np	nn	np	nn	nn	np	nn	np	np	nn	np	np	nn	np	np	np	nn	np	nn	np	np	nn	np	np	np	nn	np	nn	np	np	np	np
LG10_HB_1781	F_0838444_L10_49_1	LG10	<nnxnp>	{-0}	(nn,np)	nn	np	np	nn	np	np	np	np	np	np	np	nn	np	nn	np	nn	nn	np	nn	np	np	nn	np	np	nn	np	np	np	nn	np	nn	np	np	nn	np	np	np	nn	np	nn	np	np	np	np
LG10_HB_1781	F_0838415_L10_49_1	LG10	<lmxll>	{1-}	(ll,lm)	lm	lm	ll	ll	ll	ll	lm	lm	ll	ll	lm	lm	ll	lm	ll	ll	lm	ll	ll	lm	ll	ll	lm	lm	lm	lm	ll	ll	ll	ll	ll	lm	lm	ll	ll	ll	lm	lm	ll	ll	ll	ll	lm	lm
LG10_HB_1781	F_0838443_L10_49_1	LG10	<lmxll>	{1-}	(ll,lm)	lm	lm	ll	ll	ll	ll	lm	lm	ll	ll	lm	lm	ll	lm	ll	ll	lm	ll	ll	lm	ll	ll	lm	lm	lm	lm	ll	ll	ll	ll	ll	lm	lm	ll	ll	ll	lm	lm	ll	ll	ll	ll	lm	lm
LG10_HB_1784_s26h1	F_0839805_L11_26_1	LG10	<efxeg>	{10}	(ee,ef,eg,fg)	eg	ee	ee	ef	ee	eg	ef	eg	fg	ef	eg	ef	eg	fg	fg	ef	ee	ee	fg	eg	ee	ee	fg	ee	eg	fg	fg	fg	fg	fg	ef	fg	fg	fg	ee	ef	fg	ef	eg	eg	fg	ee	fg	fg
LG10_HB_1784_s26h1	F_0839802_L11_26_1	LG10	<nnxnp>	{-1}	(nn,np)	nn	np	np	np	np	nn	np	nn	nn	np	nn	np	nn	nn	nn	np	np	np	nn	nn	np	np	nn	np	nn	nn	nn	nn	nn	nn	np	nn	nn	nn	np	np	nn	np	nn	nn	nn	np	nn	nn
LG10_HB_1784_s26h1	F_0839808_L11_26_1	LG10	<nnxnp>	{-0}	(nn,np)	np	nn	nn	nn	nn	np	nn	np	np	nn	np	nn	np	np	np	nn	nn	nn	np	np	nn	nn	np	nn	np	np	np	np	np	np	nn	np	np	np	nn	nn	np	nn	np	np	np	nn	np	np
LG10_HB_1828_s34h1	F_0858026_L12_34_1	LG10	<nnxnp>	{-0}	(nn,np)	np	nn	nn	nn	nn	np	nn	np	np	np	np	nn	np	np	np	nn	nn	nn	np	nn	nn	nn	np	nn	np	np	nn	np	np	np	nn	np	np	nn	np	nn	np	nn	np	np	np	nn	nn	np
LG10_HB_1828_s34h1	F_0858027_L12_34_1	LG10	<nnxnp>	{-1}	(nn,np)	nn	np	np	np	np	nn	np	nn	nn	nn	nn	np	nn	nn	nn	np	np	np	nn	np	np	np	nn	np	nn	nn	np	nn	nn	nn	np	nn	nn	np	nn	np	nn	np	nn	nn	nn	np	np	nn
LG10_HB_1841_s43h1	$F_0862197z_LG10	LG10	<lmxll>	{1-}	(ll,lm)	lm	lm	lm	ll	lm	ll	lm	ll	ll	ll	lm	lm	lm	lm	ll	lm	ll	ll	lm	lm	ll	ll	lm	lm	lm	lm	ll	ll	lm	ll	lm	lm	ll	ll	ll	lm	lm	lm	ll	ll	ll	ll	lm	lm
LG10_HB_1906_s39h1	F_0890027_L14_39_1	LG10	<lmxll>	{0-}	(ll,lm)	ll	ll	ll	lm	lm	lm	ll	lm	ll	lm	ll	ll	ll	ll	ll	ll	lm	lm	ll	ll	lm	lm	ll	lm	lm	ll	lm	ll	ll	ll	ll	ll	lm	lm	lm	ll	ll	ll	lm	lm	ll	lm	ll	ll
LG10_HB_1906_s39h1	F_0890031_L14_39_1	LG10	<lmxll>	{1-}	(ll,lm)	lm	lm	lm	ll	ll	ll	lm	ll	lm	ll	lm	lm	lm	lm	lm	lm	ll	ll	lm	lm	ll	ll	lm	ll	ll	lm	ll	lm	lm	lm	lm	lm	ll	ll	ll	lm	lm	lm	ll	ll	lm	ll	lm	lm
LG10_HB_1906_s39h1	F_0890039_L14_39_1	LG10	<lmxll>	{0-}	(ll,lm)	ll	ll	ll	lm	lm	lm	ll	lm	ll	lm	ll	ll	ll	ll	ll	ll	lm	lm	ll	ll	lm	lm	ll	lm	lm	ll	lm	ll	ll	ll	ll	ll	lm	lm	lm	ll	ll	ll	lm	lm	ll	lm	ll	ll
LG10_HB_1906_s39h1	F_0890021_L14_39_1	LG10	<nnxnp>	{-0}	(nn,np)	np	np	nn	nn	nn	np	nn	np	np	np	np	nn	nn	np	np	nn	nn	np	np	nn	np	nn	np	np	np	np	np	np	np	np	nn	np	np	nn	np	np	np	nn	np	np	np	nn	nn	np
LG10_HB_2	F_0000044_L10_PA	LG10	<hkxhk>	{11}	(hh,hk,kk)	hh	hk	hk	kk	hk	hh	kk	hh	hk	kk	hh	kk	hh	hk	hk	kk	hk	hk	hk	hh	hk	hk	hk	hk	hh	hk	hk	hk	hh	hk	kk	hh	hk	hk	hk	kk	hh	hk	hh	hk	hk	hk	hk	kk
LG10_HB_2	F_0000045_L10_PA	LG10	<hkxhk>	{11}	(hh,hk,kk)	hh	hk	hk	kk	hk	hh	kk	hh	hk	kk	hh	kk	hh	hk	hk	kk	hk	hk	hk	hh	hk	hk	hk	hk	hh	hk	hk	hk	hh	hk	kk	hh	hk	hk	hk	kk	hh	hk	hh	hk	hk	hk	hk	kk
LG10_HB_20	F_0008614_L10_PA	LG10	<lmxll>	{0-}	(ll,lm)	lm	lm	lm	ll	lm	lm	ll	lm	ll	ll	lm	ll	lm	ll	ll	ll	lm	lm	ll	lm	lm	lm	ll	lm	lm	ll	ll	ll	ll	ll	ll	ll	ll	ll	lm	ll	ll	ll	lm	lm	ll	lm	ll	ll
LG10_HB_20	F_0008637_L10_PA	LG10	<lmxll>	{0-}	(ll,lm)	lm	lm	lm	ll	lm	lm	ll	lm	ll	ll	lm	ll	lm	ll	ll	ll	lm	lm	ll	lm	lm	lm	ll	lm	lm	ll	ll	ll	ll	ll	ll	ll	ll	ll	lm	ll	ll	ll	lm	lm	ll	lm	ll	ll
LG10_HB_2046_s51h1	F_0942695_L1_51_1	LG10	<nnxnp>	{-1}	(nn,np)	nn	np	np	np	np	nn	np	nn	nn	nn	nn	np	nn	nn	nn	np	np	np	nn	np	np	np	nn	np	nn	nn	np	nn	nn	nn	np	nn	nn	np	nn	np	nn	np	nn	nn	nn	np	np	nn
LG10_HB_21	F_0009203_L10_PA	LG10	<hkxhk>	{01}	(hh,hk,kk)	hk	kk	kk	hk	kk	hk	hk	hk	hh	hk	hk	hk	hk	hh	hh	hk	kk	kk	hh	hk	kk	kk	hh	kk	hk	hh	hh	hh	hh	hh	hk	hh	hh	hh	hk	hk	hh	hk	hk	hk	hh	kk	hh	hh
LG10_HB_21	F_0009214_L10_PA	LG10	<hkxhk>	{01}	(hh,hk,kk)	hk	kk	kk	hk	kk	hk	hk	hk	hh	hk	hk	hk	hk	hh	hh	hk	kk	kk	hh	hk	kk	kk	hh	kk	hk	hh	hh	hh	hh	hh	hk	hh	hh	hh	hk	hk	hh	hk	hk	hk	hh	kk	hh	hh
LG10_HB_21	F_0009237_L10_PA	LG10	<hkxhk>	{10}	(hh,hk,kk)	hk	hh	hh	hk	hh	hk	hk	hk	kk	hk	hk	hk	hk	kk	kk	hk	hh	hh	kk	hk	hh	hh	kk	hh	hk	kk	kk	kk	kk	kk	hk	kk	kk	kk	hk	hk	kk	hk	hk	hk	kk	hh	kk	kk
LG10_HB_21	F_0009256_L10_PA	LG10	<hkxhk>	{10}	(hh,hk,kk)	hk	hh	hh	hk	hh	hk	hk	hk	kk	hk	hk	hk	hk	kk	kk	hk	hh	hh	kk	hk	hh	hh	kk	hh	hk	kk	kk	kk	kk	kk	hk	kk	kk	kk	hk	hk	kk	hk	hk	hk	kk	hh	kk	kk
LG10_HB_21.5	R_7121587_L10_PA	LG10	<nnxnp>	{-1}	(nn,np)	nn	np	np	np	np	nn	np	nn	nn	np	nn	np	nn	nn	nn	np	np	np	nn	nn	np	np	nn	np	nn	nn	nn	nn	nn	nn	np	nn	nn	nn	nn	np	nn	np	nn	nn	nn	np	nn	nn
LG10_HB_2107_s33h1	F_0964217_L3_33_1	LG10	<lmxll>	{0-}	(ll,lm)	lm	lm	ll	lm	lm	lm	ll	lm	ll	lm	ll	ll	ll	ll	ll	ll	lm	lm	ll	ll	lm	lm	ll	lm	lm	ll	ll	ll	ll	ll	ll	ll	ll	lm	lm	ll	ll	ll	lm	lm	ll	lm	ll	ll
LG10_HB_2107_s33h1	F_0964224_L3_33_1	LG10	<nnxnp>	{-0}	(nn,np)	np	nn	nn	nn	nn	np	nn	np	np	np	np	nn	np	np	np	nn	nn	nn	np	nn	nn	nn	np	np	np	np	nn	np	np	np	nn	np	np	nn	np	np	np	nn	np	np	np	nn	nn	np
LG10_HB_22	F_0009753_L10_PA	LG10	<hkxhk>	{10}	(hh,hk,kk)	hk	hh	hh	hk	hh	hk	hk	hk	kk	hk	hk	hk	hk	kk	kk	hk	hh	hh	kk	hk	hh	hh	kk	hh	hk	kk	kk	kk	kk	kk	hk	kk	kk	kk	hk	hk	kk	hk	hk	hk	kk	hh	kk	kk
LG10_HB_22	F_0009743_L10_PA	LG10	<lmxll>	{0-}	(ll,lm)	lm	lm	lm	ll	lm	lm	ll	lm	ll	ll	lm	ll	lm	ll	ll	ll	lm	lm	ll	lm	lm	lm	ll	lm	lm	ll	ll	ll	ll	ll	ll	ll	ll	ll	lm	ll	ll	ll	lm	lm	ll	lm	ll	ll
LG10_HB_22	F_0009745_L10_PA	LG10	<lmxll>	{0-}	(ll,lm)	lm	lm	lm	ll	lm	lm	ll	lm	ll	ll	lm	ll	lm	ll	ll	ll	lm	lm	ll	lm	lm	lm	ll	lm	lm	ll	ll	ll	ll	ll	ll	ll	ll	ll	lm	ll	ll	ll	lm	lm	ll	lm	ll	ll
LG10_HB_22	GD_02051_L10_PA	LG10	<lmxll>	{1-}	(ll,lm)	ll	ll	ll	lm	ll	ll	lm	ll	lm	lm	ll	lm	ll	lm	lm	lm	ll	ll	lm	ll	ll	ll	lm	ll	ll	lm	lm	lm	lm	lm	lm	lm	lm	lm	ll	lm	lm	lm	ll	ll	lm	ll	lm	lm
R_7179858_L10_PA	R_7179858_L10_PA	LG10	<nnxnp>	{-1}	(nn,np)	nn	np	np	np	np	nn	np	nn	nn	np	nn	np	nn	nn	nn	np	np	np	nn	nn	np	np	nn	np	nn	nn	nn	nn	nn	nn	np	nn	nn	nn	nn	np	nn	np	nn	nn	nn	np	nn	nn
F_0101347_L11_PA	F_0101347_L11_PA	LG10	<nnxnp>	{-0}	(nn,np)	np	np	nn	np	np	np	np	np	np	np	np	nn	nn	np	np	nn	nn	np	np	nn	np	nn	np	np	nn	np	np	np	nn	np	nn	np	np	nn	np	np	np	nn	np	np	np	np	np	np
LG10_HB_2268_s33h1	F_1023006_L8_33_1	LG10	<nnxnp>	{-0}	(nn,np)	np	nn	nn	nn	nn	np	nn	np	np	np	np	nn	np	np	np	nn	nn	nn	np	np	nn	nn	np	nn	np	np	nn	np	np	np	nn	np	np	np	np	nn	np	nn	np	np	np	nn	nn	np
LG10_HB_2268_s33h1	F_1022997_L8_33_1	LG10	<lmxll>	{0-}	(ll,lm)	lm	lm	lm	lm	lm	lm	ll	lm	ll	lm	lm	ll	ll	ll	ll	ll	lm	lm	ll	ll	lm	lm	ll	lm	lm	ll	ll	ll	ll	ll	ll	ll	ll	ll	lm	ll	ll	ll	lm	lm	ll	lm	ll	ll
LG10_HB_2269_s33h1	F_1023458_L8_33_1	LG10	<nnxnp>	{-0}	(nn,np)	np	nn	nn	nn	nn	np	nn	np	np	np	np	nn	np	np	np	nn	nn	nn	np	np	nn	nn	np	nn	np	np	nn	np	np	np	nn	np	np	np	np	nn	np	nn	np	np	np	nn	nn	np
LG10_HB_23	F_0010446_L10_PA	LG10	<lmxll>	{0-}	(ll,lm)	lm	lm	lm	ll	lm	lm	ll	lm	ll	ll	lm	ll	ll	ll	ll	ll	lm	lm	ll	lm	lm	lm	ll	lm	lm	ll	ll	ll	ll	ll	ll	ll	ll	ll	lm	ll	ll	ll	lm	lm	ll	lm	ll	ll
LG10_HB_23	F_0010458_L10_PA	LG10	<lmxll>	{0-}	(ll,lm)	lm	lm	lm	ll	lm	lm	ll	lm	ll	ll	lm	ll	ll	ll	ll	ll	lm	lm	ll	lm	lm	lm	ll	lm	lm	ll	ll	ll	ll	ll	ll	ll	ll	ll	lm	ll	ll	ll	lm	lm	ll	lm	ll	ll
LG10_HB_2317_s30h1	F_1048063_L9_30_1	LG10	<nnxnp>	{-1}	(nn,np)	nn	nn	np	np	np	nn	np	nn	nn	nn	nn	np	np	nn	nn	np	np	nn	nn	np	nn	np	nn	nn	nn	nn	nn	nn	nn	nn	np	nn	nn	np	nn	nn	nn	np	nn	nn	nn	np	np	nn
LG10_HB_2317_s30h1	F_1048040_L9_30_1	LG10	<nnxnp>	{-0}	(nn,np)	np	np	nn	nn	nn	np	nn	np	np	np	np	nn	nn	np	np	nn	nn	np	np	nn	np	nn	np	np	np	np	np	np	np	np	nn	np	np	nn	np	np	np	nn	np	np	np	nn	nn	np
LG10_HB_2317_s30h1	F_1048045_L9_30_1	LG10	<nnxnp>	{-0}	(nn,np)	np	np	nn	nn	nn	np	nn	np	np	np	np	nn	nn	np	np	nn	nn	np	np	nn	np	nn	np	np	np	np	np	np	np	np	nn	np	np	nn	np	np	np	nn	np	np	np	nn	nn	np
LG10_HB_2317_s30h1	F_1048060_L9_30_1	LG10	<nnxnp>	{-0}	(nn,np)	np	np	nn	nn	nn	np	nn	np	np	np	np	nn	nn	np	np	nn	nn	np	np	nn	np	nn	np	np	np	np	np	np	np	np	nn	np	np	nn	np	np	np	nn	np	np	np	nn	nn	np
LG10_HB_2329_s57h2	F_1052762_L10_57_2	LG10	<lmxll>	{0-}	(ll,lm)	lm	lm	lm	ll	lm	lm	ll	lm	ll	ll	lm	ll	lm	ll	ll	ll	lm	lm	ll	lm	lm	lm	ll	lm	lm	ll	ll	ll	ll	ll	ll	ll	ll	ll	lm	ll	ll	ll	lm	lm	ll	lm	ll	ll
LG10_HB_2333_s69h2	F_1054774_L10_69_2	LG10	<lmxll>	{1-}	(ll,lm)	lm	lm	lm	ll	lm	ll	lm	lm	ll	ll	lm	lm	lm	lm	ll	ll	ll	ll	lm	lm	ll	ll	lm	lm	lm	lm	ll	ll	lm	ll	lm	lm	ll	ll	ll	lm	lm	lm	ll	ll	ll	ll	lm	lm
LG10_HB_2333_s69h2	F_1054784_L10_69_2	LG10	<lmxll>	{1-}	(ll,lm)	lm	lm	lm	ll	lm	ll	lm	lm	ll	ll	lm	lm	lm	lm	ll	ll	ll	ll	lm	lm	ll	ll	lm	lm	lm	lm	ll	ll	lm	ll	lm	lm	ll	ll	ll	lm	lm	lm	ll	ll	ll	ll	lm	lm
LG10_HB_2333_s69h2	F_1054785_L10_69_2	LG10	<lmxll>	{0-}	(ll,lm)	ll	ll	ll	lm	ll	lm	ll	ll	lm	lm	ll	ll	ll	ll	lm	lm	lm	lm	ll	ll	lm	lm	ll	ll	ll	ll	lm	lm	ll	lm	ll	ll	lm	lm	lm	ll	ll	ll	lm	lm	lm	lm	ll	ll
LG10_HB_2333_s69h2	F_1054790_L10_69_2	LG10	<lmxll>	{1-}	(ll,lm)	lm	lm	lm	ll	lm	ll	lm	lm	ll	ll	lm	lm	lm	lm	ll	ll	ll	ll	lm	lm	ll	ll	lm	lm	lm	lm	ll	ll	lm	ll	lm	lm	ll	ll	ll	lm	lm	lm	ll	ll	ll	ll	lm	lm
LG10_HB_2465_s51h2	F_1086046_L2_51_2	LG10	<nnxnp>	{-0}	(nn,np)	np	nn	nn	nn	nn	np	nn	np	np	np	np	nn	np	np	np	nn	nn	nn	np	nn	nn	nn	np	nn	np	np	nn	np	np	np	nn	np	np	nn	np	nn	np	nn	np	np	np	nn	nn	np
LG10_HB_2465_s51h2	F_1086041_L2_51_2	LG10	<lmxll>	{0-}	(ll,lm)	lm	lm	ll	lm	lm	lm	ll	lm	ll	lm	ll	ll	ll	ll	ll	ll	lm	lm	ll	ll	lm	lm	ll	lm	lm	ll	ll	ll	ll	ll	ll	ll	ll	lm	lm	ll	ll	ll	lm	lm	ll	lm	ll	ll
LG10_HB_2465_s51h2	F_1086045_L2_51_2	LG10	<lmxll>	{0-}	(ll,lm)	lm	lm	ll	lm	lm	lm	ll	lm	ll	lm	ll	ll	ll	ll	ll	ll	lm	lm	ll	ll	lm	lm	ll	lm	lm	ll	ll	ll	ll	ll	ll	ll	ll	lm	lm	ll	ll	ll	lm	lm	ll	lm	ll	ll
LG10_HB_2465_s51h2	F_1086048_L2_51_2	LG10	<lmxll>	{1-}	(ll,lm)	ll	ll	lm	ll	ll	ll	lm	ll	lm	ll	lm	lm	lm	lm	lm	lm	ll	ll	lm	lm	ll	ll	lm	ll	ll	lm	lm	lm	lm	lm	lm	lm	lm	ll	ll	lm	lm	lm	ll	ll	lm	ll	lm	lm
LG10_HB_2465_s51h2	F_1086054_L2_51_2	LG10	<lmxll>	{0-}	(ll,lm)	lm	lm	ll	lm	lm	lm	ll	lm	ll	lm	ll	ll	ll	ll	ll	ll	lm	lm	ll	ll	lm	lm	ll	lm	lm	ll	ll	ll	ll	ll	ll	ll	ll	lm	lm	ll	ll	ll	lm	lm	ll	lm	ll	ll
LG10_HB_2465_s51h2	F_1086057_L2_51_2	LG10	<lmxll>	{0-}	(ll,lm)	lm	lm	ll	lm	lm	lm	ll	lm	ll	lm	ll	ll	ll	ll	ll	ll	lm	lm	ll	ll	lm	lm	ll	lm	lm	ll	ll	ll	ll	ll	ll	ll	ll	lm	lm	ll	ll	ll	lm	lm	ll	lm	ll	ll
LG10_HB_2469_s63h2	$F_1087370y_LG10	LG10	<nnxnp>	{-0}	(nn,np)	np	np	nn	nn	nn	np	nn	np	np	np	np	nn	nn	np	np	nn	nn	np	np	nn	np	nn	np	np	np	np	np	np	nn	np	nn	np	np	nn	np	np	np	nn	np	np	np	nn	nn	np
LG10_HB_2469_s63h2	F_1087353_L3_63_2	LG10	<lmxll>	{1-}	(ll,lm)	lm	lm	lm	ll	ll	ll	lm	ll	lm	ll	lm	lm	lm	lm	lm	lm	ll	ll	lm	lm	ll	ll	lm	ll	ll	lm	ll	ll	lm	lm	lm	lm	ll	ll	ll	lm	lm	lm	ll	ll	lm	ll	lm	lm
LG10_HB_2528_s62h2	$F_1100858y_LG10	LG10	<efxeg>	{10}	(ee,ef,eg,fg)	eg	ee	ee	ee	ee	eg	ef	eg	fg	eg	eg	ef	fg	fg	fg	ef	ee	ee	fg	fg	ee	ee	fg	ee	eg	fg	ef	fg	fg	fg	ef	fg	fg	eg	eg	ef	fg	ef	eg	eg	fg	ee	ef	fg
LG10_HB_2528_s62h2	F_1100852_L8_62_2	LG10	<lmxll>	{1-}	(ll,lm)	ll	ll	ll	ll	ll	ll	lm	ll	lm	ll	ll	lm	lm	lm	lm	lm	ll	ll	lm	lm	ll	ll	lm	ll	ll	lm	lm	lm	lm	lm	lm	lm	lm	ll	ll	lm	lm	lm	ll	ll	lm	ll	lm	lm
LG10_HB_2528_s62h2	F_1100845_L8_62_2	LG10	<nnxnp>	{-1}	(nn,np)	nn	np	np	np	np	nn	np	nn	nn	nn	nn	np	nn	nn	nn	np	np	np	nn	nn	np	np	nn	np	nn	nn	np	nn	nn	nn	np	nn	nn	nn	nn	np	nn	np	nn	nn	nn	np	np	nn
LG10_HB_2529_s62h2	F_1100862_L8_62_2	LG10	<nnxnp>	{-0}	(nn,np)	np	nn	nn	nn	nn	np	nn	np	np	np	np	nn	np	np	np	nn	nn	nn	np	np	nn	nn	np	nn	np	np	nn	np	np	np	nn	np	np	np	np	nn	np	nn	np	np	np	nn	nn	np
LG10_HB_2529_s62h2	F_1100876_L8_62_2	LG10	<nnxnp>	{-1}	(nn,np)	nn	np	np	np	np	nn	np	nn	nn	nn	nn	np	nn	nn	nn	np	np	np	nn	nn	np	np	nn	np	nn	nn	np	nn	nn	nn	np	nn	nn	nn	nn	np	nn	np	nn	nn	nn	np	np	nn
c$F_1106440y_LG10	$F_1106440y_LG10	LG10	<nnxnp>	{-0}	(nn,np)	np	nn	nn	nn	nn	np	nn	np	np	nn	np	nn	np	np	np	nn	nn	nn	np	np	nn	nn	np	nn	np	np	np	np	np	np	nn	np	np	np	nn	nn	np	nn	np	np	np	nn	np	np
LG10_HB_2566_s73h3	F_1107370_L10_73_3	LG10	<hkxhk>	{01}	(hh,hk,kk)	hh	hk	hk	kk	kk	hk	hk	hk	hh	hk	hh	hk	hk	hh	hh	hk	kk	hk	hh	hk	hk	kk	hh	hk	hk	hh	hk	hh	hh	hh	hk	hh	hk	kk	hk	hh	hh	hk	hk	hk	hh	kk	hk	hh
LG10_HB_2566_s73h3	F_1107364_L10_73_3	LG10	<nnxnp>	{-0}	(nn,np)	np	np	nn	nn	nn	np	nn	np	np	np	np	nn	nn	np	np	nn	nn	np	np	nn	np	nn	np	np	np	np	np	np	np	np	nn	np	np	nn	np	np	np	nn	np	np	np	nn	nn	np
LG10_HB_2566_s73h3	F_1107365_L10_73_3	LG10	<nnxnp>	{-1}	(nn,np)	nn	nn	np	np	np	nn	np	nn	nn	nn	nn	np	np	nn	nn	np	np	nn	nn	np	nn	np	nn	nn	nn	nn	nn	nn	nn	nn	np	nn	nn	np	nn	nn	nn	np	nn	nn	nn	np	np	nn
LG10_HB_2566_s73h3	F_1107373_L10_73_3	LG10	<nnxnp>	{-1}	(nn,np)	nn	nn	np	np	np	nn	np	nn	nn	nn	nn	np	np	nn	nn	np	np	nn	nn	np	nn	np	nn	nn	nn	nn	nn	nn	nn	nn	np	nn	nn	np	nn	nn	nn	np	nn	nn	nn	np	np	nn
LG10_HB_2569_s76h3	F_1107552_L10_76_3	LG10	<lmxll>	{1-}	(ll,lm)	lm	lm	lm	ll	ll	ll	lm	ll	lm	ll	lm	lm	lm	lm	lm	lm	ll	ll	lm	lm	ll	ll	lm	lm	ll	lm	ll	ll	lm	ll	lm	lm	ll	ll	ll	lm	lm	lm	ll	ll	lm	ll	lm	lm
LG10_HB_2569_s76h3	F_1107554_L10_76_3	LG10	<lmxll>	{1-}	(ll,lm)	lm	lm	lm	ll	ll	ll	lm	ll	lm	ll	lm	lm	lm	lm	lm	lm	ll	ll	lm	lm	ll	ll	lm	lm	ll	lm	ll	ll	lm	ll	lm	lm	ll	ll	ll	lm	lm	lm	ll	ll	lm	ll	lm	lm
LG10_HB_2569_s76h3	F_1107553_L10_76_3	LG10	<nnxnp>	{-0}	(nn,np)	np	np	nn	nn	np	np	nn	np	np	np	np	nn	nn	np	np	nn	nn	np	np	nn	np	nn	np	np	np	np	np	np	nn	np	nn	np	np	nn	np	np	np	nn	np	np	np	nn	np	np
LG10_HB_26	F_0011697_L10_PA	LG10	<efxeg>	{11}	(ee,ef,eg,fg)	ef	ee	fg	eg	eg	ee	fg	ee	ef	ee	ef	fg	fg	ef	ef	fg	eg	ee	ef	fg	ee	eg	ef	ee	ee	ef	ee	ef	ef	ef	fg	ef	ee	eg	ee	ef	ef	fg	ee	ee	ef	eg	fg	ef
LG10_HB_26	F_0011655_L10_PA	LG10	<lmxll>	{0-}	(ll,lm)	ll	lm	ll	lm	lm	lm	ll	lm	ll	lm	ll	ll	ll	ll	ll	ll	lm	lm	ll	ll	lm	lm	ll	lm	lm	ll	lm	ll	ll	ll	ll	ll	lm	lm	lm	ll	ll	ll	lm	lm	ll	lm	ll	ll
LG10_HB_26	F_0011664_L10_PA	LG10	<lmxll>	{1-}	(ll,lm)	lm	ll	lm	ll	ll	ll	lm	ll	lm	ll	lm	lm	lm	lm	lm	lm	ll	ll	lm	lm	ll	ll	lm	ll	ll	lm	ll	lm	lm	lm	lm	lm	ll	ll	ll	lm	lm	lm	ll	ll	lm	ll	lm	lm
LG10_HB_26	F_0011645_L10_PA	LG10	<nnxnp>	{-0}	(nn,np)	np	np	nn	nn	nn	np	nn	np	np	np	np	nn	nn	np	np	nn	nn	np	np	nn	np	nn	np	np	np	np	np	np	np	np	nn	np	np	nn	np	np	np	nn	np	np	np	nn	nn	np
LG10_HB_26	F_0011658_L10_PA	LG10	<nnxnp>	{-1}	(nn,np)	nn	nn	np	np	np	nn	np	nn	nn	nn	nn	np	np	nn	nn	np	np	nn	nn	np	nn	np	nn	nn	nn	nn	nn	nn	nn	nn	np	nn	nn	np	nn	nn	nn	np	nn	nn	nn	np	np	nn
LG10_HB_26	F_0011662_L10_PA	LG10	<nnxnp>	{-0}	(nn,np)	np	np	nn	nn	nn	np	nn	np	np	np	np	nn	nn	np	np	nn	nn	np	np	nn	np	nn	np	np	np	np	np	np	np	np	nn	np	np	nn	np	np	np	nn	np	np	np	nn	nn	np
LG10_HB_26	F_0011683_L10_PA	LG10	<nnxnp>	{-1}	(nn,np)	nn	nn	np	np	np	nn	np	nn	nn	nn	nn	np	np	nn	nn	np	np	nn	nn	np	nn	np	nn	nn	nn	nn	nn	nn	nn	nn	np	nn	nn	np	nn	nn	nn	np	nn	nn	nn	np	np	nn
LG10_HB_2604_s40h3	F_1115483_L4_40_3	LG10	<nnxnp>	{-1}	(nn,np)	nn	np	np	np	np	nn	np	nn	nn	nn	nn	np	nn	nn	nn	np	np	np	nn	np	np	np	nn	nn	nn	nn	np	nn	nn	nn	np	nn	nn	np	nn	nn	nn	np	nn	nn	nn	np	np	nn
F_1117242_L8_84_3	F_1117242_L8_84_3	LG10	<lmxll>	{1-}	(ll,lm)	ll	ll	ll	ll	ll	ll	lm	ll	lm	ll	ll	lm	lm	lm	lm	lm	ll	ll	lm	lm	ll	ll	lm	ll	ll	lm	lm	lm	lm	lm	lm	lm	lm	ll	ll	lm	lm	lm	ll	ll	lm	ll	lm	lm
LG10_HB_267	F_0120444_L12_PA	LG10	<nnxnp>	{-1}	(nn,np)	nn	np	np	np	np	nn	np	nn	nn	nn	nn	np	nn	nn	nn	np	np	np	nn	np	np	np	nn	np	nn	nn	np	nn	nn	nn	np	nn	nn	np	nn	np	nn	np	nn	nn	nn	np	np	nn
LG10_HB_27	R_8552134_L10_PA	LG10	<lmxll>	{0-}	(ll,lm)	ll	lm	ll	lm	lm	lm	ll	lm	ll	lm	ll	ll	ll	ll	ll	ll	lm	lm	ll	ll	lm	lm	ll	lm	lm	ll	lm	ll	ll	ll	ll	ll	lm	lm	lm	ll	ll	ll	lm	lm	ll	lm	ll	ll
LG10_HB_27	GD_00260_L10_PA	LG10	<nnxnp>	{-0}	(nn,np)	np	np	nn	nn	nn	np	nn	np	np	np	np	nn	nn	np	np	nn	nn	np	np	nn	np	nn	np	np	np	np	np	np	np	np	nn	np	np	nn	np	np	np	nn	np	np	np	nn	nn	np
LG10_HB_270	F_0122276_L12_PA	LG10	<nnxnp>	{-1}	(nn,np)	nn	np	np	np	np	nn	np	nn	nn	nn	nn	np	nn	nn	nn	np	np	np	nn	np	np	np	nn	np	nn	nn	np	nn	nn	nn	np	nn	nn	nn	nn	np	nn	np	nn	nn	nn	np	np	nn
LG10_HB_271	F_0122473_L12_PA	LG10	<nnxnp>	{-1}	(nn,np)	nn	np	np	np	np	nn	np	nn	nn	nn	nn	np	nn	nn	nn	np	np	np	nn	np	np	np	nn	np	nn	nn	np	nn	nn	nn	np	nn	nn	nn	nn	np	nn	np	nn	nn	nn	np	np	nn
LG10_HB_299	F_0134231_L12_PA	LG10	<lmxll>	{0-}	(ll,lm)	ll	ll	ll	lm	lm	lm	ll	lm	ll	lm	ll	ll	ll	ll	ll	ll	lm	lm	ll	ll	lm	lm	ll	lm	lm	ll	lm	ll	ll	ll	ll	ll	lm	lm	lm	ll	ll	ll	lm	lm	ll	lm	ll	ll
LG10_HB_299	F_0134223_L12_PA	LG10	<nnxnp>	{-1}	(nn,np)	nn	nn	np	np	np	nn	np	nn	nn	nn	nn	np	np	nn	nn	np	np	nn	nn	np	nn	np	nn	nn	nn	nn	nn	nn	nn	nn	np	nn	nn	np	nn	nn	nn	np	nn	nn	nn	np	np	nn
LG10_HB_299	F_0134232_L12_PA	LG10	<nnxnp>	{-0}	(nn,np)	np	np	nn	nn	nn	np	nn	np	np	np	np	nn	nn	np	np	nn	nn	np	np	nn	np	nn	np	np	np	np	np	np	np	np	nn	np	np	nn	np	np	np	nn	np	np	np	nn	nn	np
LG10_HB_3	F_0000521_L10_PA	LG10	<lmxll>	{1-}	(ll,lm)	ll	ll	ll	lm	ll	ll	lm	ll	lm	lm	ll	lm	ll	lm	lm	lm	ll	ll	lm	ll	ll	ll	lm	ll	ll	lm	lm	lm	ll	lm	lm	ll	lm	lm	ll	lm	ll	ll	ll	lm	lm	ll	lm	lm
LG10_HB_3	F_0000533_L10_PA	LG10	<nnxnp>	{-1}	(nn,np)	nn	np	np	np	np	nn	np	nn	nn	np	nn	np	nn	nn	nn	np	np	np	nn	nn	np	np	nn	np	nn	nn	nn	nn	nn	nn	np	nn	nn	nn	np	np	nn	np	nn	nn	nn	np	nn	np
R_16680919_L10_62_2	R_16680919_L10_62_2	LG10	<hkxhk>	{11}	(hh,hk,kk)	hk	hk	kk	hk	hk	hh	kk	hh	hk	hh	hk	kk	kk	hk	hk	kk	hk	hh	hk	kk	hh	hk	hk	hh	hh	hk	hh	hk	hk	hk	kk	hk	hh	hk	hh	hk	hk	kk	hh	hh	hk	hk	kk	hk
R_28610777_L10_45_1	R_28610777_L10_45_1	LG10	<nnxnp>	{-0}	(nn,np)	np	np	np	np	np	np	np	np	np	np	np	nn	nn	np	np	nn	nn	np	np	nn	np	nn	np	np	nn	np	np	np	nn	np	nn	np	np	nn	np	np	np	nn	np	np	np	np	np	np
R_7167616_L10_33_1	R_7167616_L10_33_1	LG10	<lmxll>	{1-}	(ll,lm)	ll	ll	ll	lm	ll	ll	lm	ll	lm	lm	ll	lm	ll	lm	lm	lm	ll	ll	lm	ll	ll	ll	lm	ll	ll	lm	lm	lm	lm	lm	lm	lm	lm	lm	ll	lm	lm	lm	ll	ll	lm	ll	lm	lm
LG10_HB_3064_s33h1	R_8522809_L10_33_1	LG10	<lmxll>	{0-}	(ll,lm)	ll	lm	ll	lm	lm	lm	ll	lm	ll	lm	ll	ll	ll	ll	ll	ll	lm	lm	ll	ll	lm	lm	ll	lm	lm	ll	lm	ll	ll	ll	ll	ll	lm	lm	lm	ll	ll	ll	lm	lm	ll	lm	ll	ll
R_8533446_L10_PA	R_8533446_L10_PA	LG10	<lmxll>	{1-}	(ll,lm)	lm	ll	lm	ll	ll	ll	lm	ll	lm	ll	lm	lm	lm	lm	lm	lm	ll	ll	lm	lm	ll	ll	lm	ll	ll	lm	ll	lm	lm	lm	lm	lm	ll	ll	ll	lm	lm	lm	ll	ll	lm	ll	lm	lm
LG10_HB_3073	GD_00875_L10_PA	LG10	<lmxll>	{0-}	(ll,lm)	lm	lm	lm	ll	lm	lm	ll	lm	ll	ll	lm	ll	ll	ll	ll	ll	lm	lm	ll	lm	lm	lm	ll	lm	lm	ll	ll	ll	ll	ll	ll	ll	ll	ll	lm	ll	ll	ll	lm	lm	ll	lm	ll	ll
LG10_HB_3074	R_9629001_L10_PA	LG10	<lmxll>	{1-}	(ll,lm)	ll	ll	ll	lm	ll	ll	lm	ll	lm	lm	ll	lm	lm	lm	lm	lm	ll	ll	lm	ll	ll	ll	lm	ll	ll	lm	lm	lm	lm	lm	lm	lm	lm	lm	ll	lm	lm	lm	ll	ll	lm	ll	lm	lm
LG10_HB_3074	R_9629310_L10_PA	LG10	<lmxll>	{1-}	(ll,lm)	ll	ll	ll	lm	ll	ll	lm	ll	lm	lm	ll	lm	lm	lm	lm	lm	ll	ll	lm	ll	ll	ll	lm	ll	ll	lm	lm	lm	lm	lm	lm	lm	lm	lm	ll	lm	lm	lm	ll	ll	lm	ll	lm	lm
LG10_HB_3077	R_12441299_L10_PA	LG10	<hkxhk>	{11}	(hh,hk,kk)	hh	hk	hk	hk	hk	hh	kk	hh	hk	hk	hh	kk	hk	hk	hk	kk	hk	hk	hk	hk	hk	hk	hk	hk	hh	hk	kk	hk	hk	hk	kk	hk	hk	hk	hh	kk	hk	kk	hh	hh	hk	hk	kk	hk
LG10_HB_3077	R_12451235_L10_PA	LG10	<nnxnp>	{-1}	(nn,np)	nn	np	np	np	np	nn	np	nn	nn	nn	nn	np	nn	nn	nn	np	np	np	nn	nn	np	np	nn	np	nn	nn	np	nn	nn	nn	np	nn	nn	nn	nn	np	nn	np	nn	nn	nn	np	np	nn
R_29917745_L10_PA	R_29917745_L10_PA	LG10	<lmxll>	{0-}	(ll,lm)	ll	ll	ll	lm	ll	lm	ll	ll	lm	lm	ll	ll	ll	ll	lm	lm	lm	lm	ll	ll	lm	lm	ll	ll	ll	ll	lm	lm	ll	lm	ll	ll	lm	lm	lm	ll	ll	ll	lm	lm	lm	lm	ll	ll
LG10_HB_3116	GD_00604_L10_PA	LG10	<lmxll>	{1-}	(ll,lm)	lm	lm	ll	ll	ll	ll	lm	lm	ll	ll	lm	lm	ll	lm	ll	ll	lm	ll	ll	lm	ll	ll	ll	lm	lm	lm	ll	ll	ll	ll	ll	lm	lm	ll	ll	ll	lm	lm	ll	ll	ll	ll	lm	lm
LG10_HB_3116	R_37031349_L10_PA	LG10	<lmxll>	{1-}	(ll,lm)	lm	lm	ll	ll	ll	ll	lm	lm	ll	ll	lm	lm	ll	lm	ll	ll	lm	ll	ll	lm	ll	ll	ll	lm	lm	lm	ll	ll	ll	ll	ll	lm	lm	ll	ll	ll	lm	lm	ll	ll	ll	ll	lm	lm
LG10_HB_32	F_0014531_L10_PA	LG10	<lmxll>	{0-}	(ll,lm)	lm	lm	lm	ll	lm	lm	ll	lm	ll	ll	lm	ll	ll	ll	ll	ll	lm	lm	ll	lm	lm	lm	ll	lm	lm	ll	ll	ll	ll	ll	ll	ll	ll	ll	lm	ll	ll	ll	lm	lm	ll	lm	ll	ll
LG10_HB_32	F_0014536_L10_PA	LG10	<lmxll>	{1-}	(ll,lm)	ll	ll	ll	lm	ll	ll	lm	ll	lm	lm	ll	lm	lm	lm	lm	lm	ll	ll	lm	ll	ll	ll	lm	ll	ll	lm	lm	lm	lm	lm	lm	lm	lm	lm	ll	lm	lm	lm	ll	ll	lm	ll	lm	lm
LG10_HB_32	F_0014555_L10_PA	LG10	<lmxll>	{0-}	(ll,lm)	lm	lm	lm	ll	lm	lm	ll	lm	ll	ll	lm	ll	ll	ll	ll	ll	lm	lm	ll	lm	lm	lm	ll	lm	lm	ll	ll	ll	ll	ll	ll	ll	ll	ll	lm	ll	ll	ll	lm	lm	ll	lm	ll	ll
LG10_HB_32	F_0014567_L10_PA	LG10	<lmxll>	{0-}	(ll,lm)	lm	lm	lm	ll	lm	lm	ll	lm	ll	ll	lm	ll	ll	ll	ll	ll	lm	lm	ll	lm	lm	lm	ll	lm	lm	ll	ll	ll	ll	ll	ll	ll	ll	ll	lm	ll	ll	ll	lm	lm	ll	lm	ll	ll
LG10_HB_32	R_10714844_L10_PA	LG10	<lmxll>	{1-}	(ll,lm)	ll	ll	ll	lm	ll	ll	lm	ll	lm	lm	ll	lm	lm	lm	lm	lm	ll	ll	lm	ll	ll	ll	lm	ll	ll	lm	lm	lm	lm	lm	lm	lm	lm	lm	ll	lm	lm	lm	ll	ll	lm	ll	lm	lm
LG10_HB_32	F_0014529_L10_PA	LG10	<nnxnp>	{-0}	(nn,np)	np	nn	nn	nn	nn	np	nn	np	np	np	np	nn	np	np	np	nn	nn	nn	np	np	nn	nn	np	nn	np	np	np	np	np	np	nn	np	np	np	np	nn	np	nn	np	np	np	nn	np	np
LG10_HB_32	F_0014551_L10_PA	LG10	<nnxnp>	{-0}	(nn,np)	np	nn	nn	nn	nn	np	nn	np	np	np	np	nn	np	np	np	nn	nn	nn	np	np	nn	nn	np	nn	np	np	np	np	np	np	nn	np	np	np	np	nn	np	nn	np	np	np	nn	np	np
GD_01867_L10_PA	GD_01867_L10_PA	LG10	<nnxnp>	{-0}	(nn,np)	np	nn	nn	nn	nn	np	nn	np	np	np	np	nn	np	np	np	nn	nn	nn	np	np	nn	nn	np	nn	np	np	np	np	np	np	nn	np	np	np	np	nn	np	nn	np	np	np	nn	np	np
LG10_HB_33	F_0014746_L10_PA	LG10	<lmxll>	{0-}	(ll,lm)	lm	lm	lm	ll	lm	lm	ll	lm	ll	ll	lm	ll	ll	ll	ll	ll	lm	lm	ll	lm	lm	lm	ll	lm	lm	ll	ll	ll	ll	ll	ll	ll	ll	ll	lm	ll	ll	ll	lm	lm	ll	lm	ll	ll
LG10_HB_33	R_10765940_L10_PA	LG10	<lmxll>	{1-}	(ll,lm)	ll	ll	ll	lm	ll	ll	lm	ll	lm	lm	ll	lm	lm	lm	lm	lm	ll	ll	lm	ll	ll	ll	lm	ll	ll	lm	lm	lm	lm	lm	lm	lm	lm	lm	ll	lm	lm	lm	ll	ll	lm	ll	lm	lm
LG10_HB_33	F_0014721_L10_PA	LG10	<nnxnp>	{-0}	(nn,np)	np	nn	nn	nn	nn	np	nn	np	np	np	np	nn	np	np	np	nn	nn	nn	np	np	nn	nn	np	nn	np	np	np	np	np	np	nn	np	np	np	np	nn	np	nn	np	np	np	nn	np	np
LG10_HB_33	F_0014722_L10_PA	LG10	<nnxnp>	{-0}	(nn,np)	np	nn	nn	nn	nn	np	nn	np	np	np	np	nn	np	np	np	nn	nn	nn	np	np	nn	nn	np	nn	np	np	np	np	np	np	nn	np	np	np	np	nn	np	nn	np	np	np	nn	np	np
LG10_HB_33	F_0014724_L10_PA	LG10	<nnxnp>	{-1}	(nn,np)	nn	np	np	np	np	nn	np	nn	nn	nn	nn	np	nn	nn	nn	np	np	np	nn	nn	np	np	nn	np	nn	nn	nn	nn	nn	nn	np	nn	nn	nn	nn	np	nn	np	nn	nn	nn	np	nn	nn
LG10_HB_33.5	R_13016569_L10_PA	LG10	<lmxll>	{1-}	(ll,lm)	ll	ll	ll	lm	ll	ll	lm	ll	lm	lm	ll	lm	lm	lm	lm	lm	ll	ll	lm	ll	ll	ll	lm	ll	ll	lm	lm	lm	lm	lm	lm	lm	lm	lm	ll	lm	lm	lm	ll	ll	lm	ll	lm	lm
LG10_HB_35	F_0015682_L10_PA	LG10	<lmxll>	{1-}	(ll,lm)	ll	ll	ll	ll	ll	ll	lm	ll	lm	lm	ll	lm	lm	lm	lm	lm	ll	ll	lm	lm	ll	ll	lm	ll	ll	lm	lm	lm	lm	lm	lm	lm	lm	lm	ll	lm	lm	lm	ll	ll	lm	ll	lm	lm
LG10_HB_35	R_11942818_L10_PA	LG10	<hkxhk>	{01}	(hh,hk,kk)	hk	kk	kk	kk	kk	hk	hk	hk	hh	hh	hk	hk	hh	hh	hh	hk	kk	kk	hh	hh	kk	kk	hh	kk	hk	hh	hk	hh	hh	hh	hk	hh	hh	hh	hk	hk	hh	hk	hk	hk	hh	kk	hk	hh
LG10_HB_35	F_0015674_L10_PA	LG10	<nnxnp>	{-1}	(nn,np)	nn	np	np	np	np	nn	np	nn	nn	nn	nn	np	nn	nn	nn	np	np	np	nn	nn	np	np	nn	np	nn	nn	np	nn	nn	nn	np	nn	nn	nn	nn	np	nn	np	nn	nn	nn	np	np	nn
LG10_HB_36	F_0015921_L10_PA	LG10	<lmxll>	{1-}	(ll,lm)	ll	ll	ll	ll	ll	ll	lm	ll	lm	lm	ll	lm	lm	lm	lm	lm	ll	ll	lm	lm	ll	ll	lm	ll	ll	lm	lm	lm	lm	lm	lm	lm	lm	lm	ll	lm	lm	lm	ll	ll	lm	ll	lm	lm
LG10_HB_36	F_0015893_L10_PA	LG10	<nnxnp>	{-1}	(nn,np)	nn	np	np	np	np	nn	np	nn	nn	nn	nn	np	nn	nn	nn	np	np	np	nn	nn	np	np	nn	np	nn	nn	np	nn	nn	nn	np	nn	nn	nn	nn	np	nn	np	nn	nn	nn	np	np	nn
LG10_HB_36	F_0015919_L10_PA	LG10	<nnxnp>	{-1}	(nn,np)	nn	np	np	np	np	nn	np	nn	nn	nn	nn	np	nn	nn	nn	np	np	np	nn	nn	np	np	nn	np	nn	nn	np	nn	nn	nn	np	nn	nn	nn	nn	np	nn	np	nn	nn	nn	np	np	nn
LG10_HB_37	R_12433407_L10_PA	LG10	<lmxll>	{1-}	(ll,lm)	ll	ll	ll	ll	ll	ll	lm	ll	lm	lm	ll	lm	lm	lm	lm	lm	ll	ll	lm	lm	ll	ll	lm	ll	ll	lm	lm	lm	lm	lm	lm	lm	lm	lm	ll	lm	lm	lm	ll	ll	lm	ll	lm	lm
LG10_HB_37	F_0016473_L10_PA	LG10	<nnxnp>	{-1}	(nn,np)	nn	np	np	np	np	nn	np	nn	nn	nn	nn	np	nn	nn	nn	np	np	np	nn	nn	np	np	nn	np	nn	nn	np	nn	nn	nn	np	nn	nn	nn	nn	np	nn	np	nn	nn	nn	np	np	nn
LG10_HB_37	F_0016482_L10_PA	LG10	<nnxnp>	{-1}	(nn,np)	nn	np	np	np	np	nn	np	nn	nn	nn	nn	np	nn	nn	nn	np	np	np	nn	nn	np	np	nn	np	nn	nn	np	nn	nn	nn	np	nn	nn	nn	nn	np	nn	np	nn	nn	nn	np	np	nn
LG10_HB_37	F_0016497_L10_PA	LG10	<nnxnp>	{-1}	(nn,np)	nn	np	np	np	np	nn	np	nn	nn	nn	nn	np	nn	nn	nn	np	np	np	nn	nn	np	np	nn	np	nn	nn	np	nn	nn	nn	np	nn	nn	nn	nn	np	nn	np	nn	nn	nn	np	np	nn
LG10_HB_37	R_12422488_L10_PA	LG10	<nnxnp>	{-1}	(nn,np)	nn	np	np	np	np	nn	np	nn	nn	nn	nn	np	nn	nn	nn	np	np	np	nn	nn	np	np	nn	np	nn	nn	np	nn	nn	nn	np	nn	nn	nn	nn	np	nn	np	nn	nn	nn	np	np	nn
LG10_HB_38	F_0016703_L10_PA	LG10	<lmxll>	{1-}	(ll,lm)	ll	ll	ll	lm	ll	ll	lm	ll	lm	lm	ll	lm	lm	lm	lm	lm	ll	ll	lm	ll	ll	ll	lm	ll	ll	lm	lm	lm	lm	lm	lm	lm	lm	lm	ll	lm	lm	lm	ll	ll	lm	ll	lm	lm
LG10_HB_38	F_0016741_L10_PA	LG10	<lmxll>	{0-}	(ll,lm)	lm	lm	lm	ll	lm	lm	ll	lm	ll	ll	lm	ll	ll	ll	ll	ll	lm	lm	ll	lm	lm	lm	ll	lm	lm	ll	ll	ll	ll	ll	ll	ll	ll	ll	lm	ll	ll	ll	lm	lm	ll	lm	ll	ll
LG10_HB_39	F_0017215_L10_PA	LG10	<lmxll>	{0-}	(ll,lm)	lm	lm	lm	ll	lm	lm	ll	lm	ll	ll	lm	ll	ll	ll	ll	ll	lm	lm	ll	lm	lm	lm	ll	lm	lm	ll	ll	ll	ll	ll	ll	ll	ll	ll	lm	ll	ll	ll	lm	lm	ll	lm	ll	ll
LG10_HB_39	F_0017217_L10_PA	LG10	<lmxll>	{1-}	(ll,lm)	ll	ll	ll	lm	ll	ll	lm	ll	lm	lm	ll	lm	lm	lm	lm	lm	ll	ll	lm	ll	ll	ll	lm	ll	ll	lm	lm	lm	lm	lm	lm	lm	lm	lm	ll	lm	lm	lm	ll	ll	lm	ll	lm	lm
LG10_HB_39	F_0017218_L10_PA	LG10	<lmxll>	{1-}	(ll,lm)	ll	ll	ll	lm	ll	ll	lm	ll	lm	lm	ll	lm	lm	lm	lm	lm	ll	ll	lm	ll	ll	ll	lm	ll	ll	lm	lm	lm	lm	lm	lm	lm	lm	lm	ll	lm	lm	lm	ll	ll	lm	ll	lm	lm
LG10_HB_39	F_0017219_L10_PA	LG10	<lmxll>	{1-}	(ll,lm)	ll	ll	ll	lm	ll	ll	lm	ll	lm	lm	ll	lm	lm	lm	lm	lm	ll	ll	lm	ll	ll	ll	lm	ll	ll	lm	lm	lm	lm	lm	lm	lm	lm	lm	ll	lm	lm	lm	ll	ll	lm	ll	lm	lm
LG10_HB_39	F_0017224_L10_PA	LG10	<lmxll>	{0-}	(ll,lm)	lm	lm	lm	ll	lm	lm	ll	lm	ll	ll	lm	ll	ll	ll	ll	ll	lm	lm	ll	lm	lm	lm	ll	lm	lm	ll	ll	ll	ll	ll	ll	ll	ll	ll	lm	ll	ll	ll	lm	lm	ll	lm	ll	ll
LG10_HB_39	F_0017225_L10_PA	LG10	<lmxll>	{1-}	(ll,lm)	ll	ll	ll	lm	ll	ll	lm	ll	lm	lm	ll	lm	lm	lm	lm	lm	ll	ll	lm	ll	ll	ll	lm	ll	ll	lm	lm	lm	lm	lm	lm	lm	lm	lm	ll	lm	lm	lm	ll	ll	lm	ll	lm	lm
LG10_HB_39	R_13071892_L10_PA	LG10	<lmxll>	{0-}	(ll,lm)	lm	lm	lm	ll	lm	lm	ll	lm	ll	ll	lm	ll	ll	ll	ll	ll	lm	lm	ll	lm	lm	lm	ll	lm	lm	ll	ll	ll	ll	ll	ll	ll	ll	ll	lm	ll	ll	ll	lm	lm	ll	lm	ll	ll
LG10_HB_39	R_13074449_L10_PA	LG10	<lmxll>	{1-}	(ll,lm)	ll	ll	ll	lm	ll	ll	lm	ll	lm	lm	ll	lm	lm	lm	lm	lm	ll	ll	lm	ll	ll	ll	lm	ll	ll	lm	lm	lm	lm	lm	lm	lm	lm	lm	ll	lm	lm	lm	ll	ll	lm	ll	lm	lm
LG10_HB_39	F_0017214_L10_PA	LG10	<nnxnp>	{-1}	(nn,np)	nn	np	np	np	np	nn	np	nn	nn	nn	nn	np	nn	nn	nn	np	np	np	nn	nn	np	np	nn	np	nn	nn	np	nn	nn	nn	np	nn	nn	nn	nn	np	nn	np	nn	nn	nn	np	nn	nn
LG10_HB_4	GD_01789_L10_PA	LG10	<hkxhk>	{11}	(hh,hk,kk)	hh	hk	hk	kk	hk	hh	kk	hh	hk	kk	hh	kk	hh	hk	hk	kk	hk	hk	hk	hh	hk	hk	hk	hk	hh	hk	hk	hk	hh	hk	kk	hh	hk	hk	hk	kk	hh	hk	hh	hk	hk	hk	hk	kk
LG10_HB_4007	FEM_cg_19	LG10	<hkxhk>	{01}	(hh,hk,kk)	hh	hh	hk	kk	hk	hk	hk	hk	hh	hk	hh	hk	hk	hh	hh	hk	kk	hk	hh	hk	hk	kk	hh	hh	hk	hh	hk	hk	hk	hk	hk	hh	hk	kk	hk	hh	hh	hk	hk	hk	hh	kk	hh	hh
LG10_HB_4007	FEM_cg_19-bis	LG10	<hkxhk>	{01}	(hh,hk,kk)	hh	hh	hk	kk	hk	hk	hk	hk	hh	hk	hh	hk	hk	hh	hh	hk	kk	hk	hh	hk	hk	kk	hh	hh	hk	hh	hk	hk	hk	hk	hk	hh	hk	kk	hk	hh	hh	hk	hk	hk	hh	kk	hh	hh
LG10_HB_41.5	R_14662823_L10_PA	LG10	<lmxll>	{1-}	(ll,lm)	lm	lm	lm	ll	ll	ll	lm	ll	lm	ll	lm	lm	lm	lm	lm	lm	ll	ll	lm	lm	ll	ll	lm	ll	ll	lm	ll	lm	lm	lm	lm	lm	ll	ll	ll	lm	lm	lm	ll	ll	lm	ll	lm	lm
LG10_HB_41.8	R_14704244_L10_PA	LG10	<lmxll>	{1-}	(ll,lm)	lm	lm	lm	ll	ll	ll	lm	ll	lm	ll	lm	lm	lm	lm	lm	lm	ll	ll	lm	lm	ll	ll	lm	ll	ll	lm	ll	lm	lm	lm	lm	lm	ll	ll	ll	lm	lm	lm	ll	ll	lm	ll	lm	lm
LG10_HB_41.8	GD_01267_L10_PA	LG10	<nnxnp>	{-0}	(nn,np)	np	np	nn	nn	nn	np	nn	np	np	np	np	nn	nn	np	np	nn	nn	np	np	nn	np	nn	np	np	np	np	np	np	np	np	nn	np	np	nn	np	np	np	nn	np	np	np	nn	nn	np
LG10_HB_415	F_0188546_L13_PA	LG10	<nnxnp>	{-1}	(nn,np)	nn	np	np	np	np	nn	np	nn	nn	nn	nn	np	nn	nn	nn	np	np	np	nn	np	np	np	nn	nn	nn	nn	np	nn	nn	nn	np	nn	nn	np	nn	nn	nn	np	nn	nn	nn	np	np	nn
LG10_HB_415	F_0188580_L13_PA	LG10	<nnxnp>	{-0}	(nn,np)	np	nn	nn	nn	nn	np	nn	np	np	np	np	nn	np	np	np	nn	nn	nn	np	nn	nn	nn	np	np	np	np	nn	np	np	np	nn	np	np	nn	np	np	np	nn	np	np	np	nn	nn	np
LG10_HB_415	F_0188585_L13_PA	LG10	<nnxnp>	{-0}	(nn,np)	np	nn	nn	nn	nn	np	nn	np	np	np	np	nn	np	np	np	nn	nn	nn	np	nn	nn	nn	np	np	np	np	nn	np	np	np	nn	np	np	nn	np	np	np	nn	np	np	np	nn	nn	np
LG10_HB_415	F_0188587_L13_PA	LG10	<nnxnp>	{-0}	(nn,np)	np	nn	nn	nn	nn	np	nn	np	np	np	np	nn	np	np	np	nn	nn	nn	np	nn	nn	nn	np	np	np	np	nn	np	np	np	nn	np	np	nn	np	np	np	nn	np	np	np	nn	nn	np
LG10_HB_42	F_0018991_L10_PA	LG10	<hkxhk>	{01}	(hh,hk,kk)	hh	hh	hk	kk	kk	hk	hk	hk	hh	hk	hh	hk	hk	hh	hh	hk	kk	hk	hh	hk	hk	kk	hh	hk	hk	hh	hk	hh	hh	hh	hk	hh	hk	kk	hk	hh	hh	hk	hk	hk	hh	kk	hk	hh
LG10_HB_42	F_0018986_L10_PA	LG10	<lmxll>	{0-}	(ll,lm)	ll	ll	ll	lm	lm	lm	ll	lm	ll	lm	ll	ll	ll	ll	ll	ll	lm	lm	ll	ll	lm	lm	ll	lm	lm	ll	lm	ll	ll	ll	ll	ll	lm	lm	lm	ll	ll	ll	lm	lm	ll	lm	ll	ll
LG10_HB_42	R_14673668_L10_PA	LG10	<lmxll>	{0-}	(ll,lm)	ll	ll	ll	lm	lm	lm	ll	lm	ll	lm	ll	ll	ll	ll	ll	ll	lm	lm	ll	ll	lm	lm	ll	lm	lm	ll	lm	ll	ll	ll	ll	ll	lm	lm	lm	ll	ll	ll	lm	lm	ll	lm	ll	ll
LG10_HB_42	R_14684226_L10_PA	LG10	<lmxll>	{0-}	(ll,lm)	ll	ll	ll	lm	lm	lm	ll	lm	ll	lm	ll	ll	ll	ll	ll	ll	lm	lm	ll	ll	lm	lm	ll	lm	lm	ll	lm	ll	ll	ll	ll	ll	lm	lm	lm	ll	ll	ll	lm	lm	ll	lm	ll	ll
LG10_HB_42	F_0018972_L10_PA	LG10	<nnxnp>	{-1}	(nn,np)	nn	nn	np	np	np	nn	np	nn	nn	nn	nn	np	np	nn	nn	np	np	nn	nn	np	nn	np	nn	nn	nn	nn	nn	nn	nn	nn	np	nn	nn	np	nn	nn	nn	np	nn	nn	nn	np	np	nn
LG10_HB_42	F_0018992_L10_PA	LG10	<nnxnp>	{-0}	(nn,np)	np	np	nn	nn	nn	np	nn	np	np	np	np	nn	nn	np	np	nn	nn	np	np	nn	np	nn	np	np	np	np	np	np	np	np	nn	np	np	nn	np	np	np	nn	np	np	np	nn	nn	np
LG10_HB_47	F_0021360_L10_PA	LG10	<lmxll>	{0-}	(ll,lm)	ll	ll	ll	lm	lm	lm	ll	lm	ll	lm	ll	ll	ll	ll	ll	ll	lm	lm	ll	ll	lm	lm	ll	lm	lm	ll	lm	ll	ll	ll	ll	ll	lm	lm	lm	ll	ll	ll	lm	lm	ll	lm	ll	ll
LG10_HB_47	F_0021350_L10_PA	LG10	<nnxnp>	{-0}	(nn,np)	np	np	nn	nn	nn	np	nn	np	np	np	np	nn	nn	np	np	nn	nn	np	np	nn	np	nn	np	np	np	np	np	np	np	np	nn	np	np	nn	np	np	np	nn	np	np	np	nn	nn	np
LG10_HB_47	GD_00015_L10_PA	LG10	<nnxnp>	{-0}	(nn,np)	np	np	nn	nn	nn	np	nn	np	np	np	np	nn	nn	np	np	nn	nn	np	np	nn	np	nn	np	np	np	np	np	np	np	np	nn	np	np	nn	np	np	np	nn	np	np	np	nn	nn	np
LG10_HB_474	F_0216378_L14_PA	LG10	<efxeg>	{11}	(ee,ef,eg,fg)	ee	eg	eg	fg	eg	ee	fg	ee	ef	fg	ee	fg	ee	ef	ef	fg	eg	eg	ef	ee	eg	eg	ef	eg	ee	ef	ef	ef	ee	ef	fg	ee	ef	ef	eg	fg	ee	eg	ee	ef	ef	eg	ef	fg
LG10_HB_474	F_0216380_L14_PA	LG10	<efxeg>	{11}	(ee,ef,eg,fg)	ee	eg	eg	fg	eg	ee	fg	ee	ef	fg	ee	fg	ee	ef	ef	fg	eg	eg	ef	ee	eg	eg	ef	eg	ee	ef	ef	ef	ee	ef	fg	ee	ef	ef	eg	fg	ee	eg	ee	ef	ef	eg	ef	fg
LG10_HB_474	F_0216372_L14_PA	LG10	<lmxll>	{1-}	(ll,lm)	ll	ll	ll	lm	ll	ll	lm	ll	lm	lm	ll	lm	ll	lm	lm	lm	ll	ll	lm	ll	ll	ll	lm	ll	ll	lm	lm	lm	ll	lm	lm	ll	lm	lm	ll	lm	ll	ll	ll	lm	lm	ll	lm	lm
LG10_HB_474	F_0216376_L14_PA	LG10	<lmxll>	{1-}	(ll,lm)	ll	ll	ll	lm	ll	ll	lm	ll	lm	lm	ll	lm	ll	lm	lm	lm	ll	ll	lm	ll	ll	ll	lm	ll	ll	lm	lm	lm	ll	lm	lm	ll	lm	lm	ll	lm	ll	ll	ll	lm	lm	ll	lm	lm
LG10_HB_474	F_0216377_L14_PA	LG10	<nnxnp>	{-1}	(nn,np)	nn	np	np	np	np	nn	np	nn	nn	np	nn	np	nn	nn	nn	np	np	np	nn	nn	np	np	nn	np	nn	nn	nn	nn	nn	nn	np	nn	nn	nn	np	np	nn	np	nn	nn	nn	np	nn	np
LG10_HB_475	F_0216492_L14_PA	LG10	<nnxnp>	{-1}	(nn,np)	nn	np	np	np	np	nn	np	nn	nn	np	nn	np	nn	nn	nn	np	np	np	nn	nn	np	np	nn	np	nn	nn	nn	nn	nn	nn	np	nn	nn	nn	np	np	nn	np	nn	nn	nn	np	nn	np
LG10_HB_48	F_0021652_L10_PA	LG10	<lmxll>	{0-}	(ll,lm)	ll	ll	ll	lm	lm	lm	ll	lm	ll	lm	ll	ll	ll	ll	ll	ll	lm	lm	ll	ll	lm	lm	ll	lm	lm	ll	lm	ll	ll	ll	ll	ll	lm	lm	lm	ll	ll	ll	lm	lm	ll	lm	ll	ll
LG10_HB_48	R_16552411_L10_PA	LG10	<lmxll>	{1-}	(ll,lm)	lm	lm	lm	ll	ll	ll	lm	ll	lm	ll	lm	lm	lm	lm	lm	lm	ll	ll	lm	lm	ll	ll	lm	ll	ll	lm	ll	lm	lm	lm	lm	lm	ll	ll	ll	lm	lm	lm	ll	ll	lm	ll	lm	lm
LG10_HB_48	R_16552703_L10_PA	LG10	<lmxll>	{1-}	(ll,lm)	lm	lm	lm	ll	ll	ll	lm	ll	lm	ll	lm	lm	lm	lm	lm	lm	ll	ll	lm	lm	ll	ll	lm	ll	ll	lm	ll	lm	lm	lm	lm	lm	ll	ll	ll	lm	lm	lm	ll	ll	lm	ll	lm	lm
LG10_HB_49	F_0022007_L10_PA	LG10	<nnxnp>	{-1}	(nn,np)	nn	nn	np	np	np	nn	np	nn	nn	nn	nn	np	np	nn	nn	np	np	nn	nn	np	nn	np	nn	nn	nn	nn	nn	nn	nn	nn	np	nn	nn	np	nn	nn	nn	np	nn	nn	nn	np	np	nn
LG10_HB_49	F_0022019_L10_PA	LG10	<lmxll>	{0-}	(ll,lm)	ll	ll	ll	lm	lm	lm	ll	lm	ll	lm	ll	ll	ll	ll	ll	ll	lm	lm	ll	ll	lm	lm	ll	lm	lm	ll	lm	ll	ll	ll	ll	ll	lm	lm	lm	ll	ll	ll	lm	lm	ll	lm	ll	ll
LG10_HB_49	F_0022025_L10_PA	LG10	<lmxll>	{1-}	(ll,lm)	lm	lm	lm	ll	ll	ll	lm	ll	lm	ll	lm	lm	lm	lm	lm	lm	ll	ll	lm	lm	ll	ll	lm	ll	ll	lm	ll	lm	lm	lm	lm	lm	ll	ll	ll	lm	lm	lm	ll	ll	lm	ll	lm	lm
LG10_HB_49	R_16720641_L10_PA	LG10	<lmxll>	{1-}	(ll,lm)	lm	lm	lm	ll	ll	ll	lm	ll	lm	ll	lm	lm	lm	lm	lm	lm	ll	ll	lm	lm	ll	ll	lm	ll	ll	lm	ll	lm	lm	lm	lm	lm	ll	ll	ll	lm	lm	lm	ll	ll	lm	ll	lm	lm
LG10_HB_49	R_16726719_L10_PA	LG10	<lmxll>	{1-}	(ll,lm)	lm	lm	lm	ll	ll	ll	lm	ll	lm	ll	lm	lm	lm	lm	lm	lm	ll	ll	lm	lm	ll	ll	lm	ll	ll	lm	ll	lm	lm	lm	lm	lm	ll	ll	ll	lm	lm	lm	ll	ll	lm	ll	lm	lm
LG10_HB_49.5	GD_02009_L10_PA	LG10	<nnxnp>	{-0}	(nn,np)	np	np	nn	nn	nn	np	nn	np	np	np	np	nn	nn	np	np	nn	nn	np	np	nn	np	nn	np	np	np	np	np	np	np	np	nn	np	np	nn	np	np	np	nn	np	np	np	nn	nn	np
LG10_HB_49.5	$R_16731889y_LG10_PA	LG10	<lmxll>	{0-}	(ll,lm)	ll	ll	ll	lm	lm	lm	ll	lm	ll	lm	ll	ll	ll	ll	ll	ll	lm	lm	ll	ll	lm	lm	ll	lm	lm	ll	lm	ll	ll	ll	ll	ll	lm	lm	lm	ll	ll	ll	lm	lm	ll	lm	ll	ll
LG10_HB_49.5	R_16997826_L10_PA	LG10	<lmxll>	{0-}	(ll,lm)	ll	ll	ll	lm	lm	lm	ll	lm	ll	lm	ll	ll	ll	ll	ll	ll	lm	lm	ll	ll	lm	lm	ll	lm	lm	ll	lm	ll	ll	ll	ll	ll	lm	lm	lm	ll	ll	ll	lm	lm	ll	lm	ll	ll
LG10_HB_49.8	R_17043353_L10_PA	LG10	<lmxll>	{1-}	(ll,lm)	lm	lm	lm	ll	ll	ll	lm	ll	lm	ll	lm	lm	lm	lm	lm	lm	ll	ll	lm	lm	ll	ll	lm	ll	ll	lm	ll	lm	lm	lm	lm	lm	ll	ll	ll	lm	lm	lm	ll	ll	lm	ll	lm	lm
LG10_HB_5	F_0000870_L10_PA	LG10	<lmxll>	{1-}	(ll,lm)	ll	ll	ll	lm	ll	ll	lm	ll	lm	lm	ll	lm	ll	lm	lm	lm	ll	ll	lm	ll	ll	ll	lm	ll	ll	lm	lm	lm	ll	lm	lm	ll	lm	lm	ll	lm	ll	ll	ll	lm	lm	ll	lm	lm
LG10_HB_50	F_0022313_L10_PA	LG10	<nnxnp>	{-1}	(nn,np)	nn	nn	np	np	np	nn	np	nn	nn	nn	nn	np	np	nn	nn	np	np	nn	nn	np	nn	np	nn	nn	nn	nn	nn	nn	nn	nn	np	nn	nn	np	nn	nn	nn	np	nn	nn	nn	np	np	nn
LG10_HB_505	F_0230393_L14_PA	LG10	<lmxll>	{1-}	(ll,lm)	ll	ll	lm	ll	ll	ll	lm	ll	lm	ll	lm	lm	lm	lm	lm	lm	ll	ll	lm	lm	ll	ll	lm	ll	ll	lm	lm	lm	lm	lm	lm	lm	lm	ll	ll	lm	lm	lm	ll	ll	lm	ll	lm	lm
LG10_HB_505	F_0230400_L14_PA	LG10	<lmxll>	{0-}	(ll,lm)	lm	lm	ll	lm	lm	lm	ll	lm	ll	lm	ll	ll	ll	ll	ll	ll	lm	lm	ll	ll	lm	lm	ll	lm	lm	ll	ll	ll	ll	ll	ll	ll	ll	lm	lm	ll	ll	ll	lm	lm	ll	lm	ll	ll
LG10_HB_505	F_0230392_L14_PA	LG10	<nnxnp>	{-1}	(nn,np)	nn	np	np	np	np	nn	np	nn	nn	nn	nn	np	nn	nn	nn	np	np	np	nn	np	np	np	nn	nn	nn	nn	np	nn	nn	nn	np	nn	nn	np	nn	nn	nn	np	nn	nn	nn	np	np	nn
LG10_HB_51	F_0023032_L10_PA	LG10	<lmxll>	{1-}	(ll,lm)	lm	lm	lm	ll	ll	ll	lm	ll	lm	ll	lm	lm	lm	lm	lm	lm	ll	ll	lm	lm	ll	ll	lm	ll	ll	lm	ll	lm	lm	lm	lm	lm	ll	ll	ll	lm	lm	lm	ll	ll	lm	ll	lm	lm
LG10_HB_51	F_0023034_L10_PA	LG10	<nnxnp>	{-0}	(nn,np)	np	np	nn	nn	nn	np	nn	np	np	np	np	nn	nn	np	np	nn	nn	np	np	nn	np	nn	np	np	np	np	np	np	np	np	nn	np	np	nn	np	np	np	nn	np	np	np	nn	nn	np
LG10_HB_514	F_0235546_L14_PA	LG10	<hkxhk>	{00}	(hh,hk,kk)	hk	hk	hh	hk	hk	kk	hh	kk	hk	kk	hk	hh	hh	hk	hk	hh	hk	kk	hk	hh	kk	hk	hk	kk	kk	hk	kk	hk	hk	hk	hh	hk	kk	hk	kk	hk	hk	hh	kk	kk	hk	hk	hh	hk
LG10_HB_514	F_0235585_L14_PA	LG10	<hkxhk>	{11}	(hh,hk,kk)	hk	hk	kk	hk	hk	hh	kk	hh	hk	hh	hk	kk	kk	hk	hk	kk	hk	hh	hk	kk	hh	hk	hk	hh	hh	hk	hh	hk	hk	hk	kk	hk	hh	hk	hh	hk	hk	kk	hh	hh	hk	hk	kk	hk
LG10_HB_514	F_0235556_L14_PA	LG10	<nnxnp>	{-1}	(nn,np)	nn	nn	np	np	np	nn	np	nn	nn	nn	nn	np	np	nn	nn	np	np	nn	nn	np	nn	np	nn	nn	nn	nn	nn	nn	nn	nn	np	nn	nn	np	nn	nn	nn	np	nn	nn	nn	np	np	nn
LG10_HB_514	F_0235541_L14_PA	LG10	<nnxnp>	{-0}	(nn,np)	np	np	nn	nn	nn	np	nn	np	np	np	np	nn	nn	np	np	nn	nn	np	np	nn	np	nn	np	np	np	np	np	np	np	np	nn	np	np	nn	np	np	np	nn	np	np	np	nn	nn	np
LG10_HB_515	F_0236106_L14_PA	LG10	<nnxnp>	{-1}	(nn,np)	nn	nn	np	np	np	nn	np	nn	nn	nn	nn	np	np	nn	nn	np	np	nn	nn	np	nn	np	nn	nn	nn	nn	nn	nn	nn	nn	np	nn	nn	np	nn	nn	nn	np	nn	nn	nn	np	np	nn
LG10_HB_515	F_0236100_L14_PA	LG10	<nnxnp>	{-0}	(nn,np)	np	np	nn	nn	nn	np	nn	np	np	np	np	nn	nn	np	np	nn	nn	np	np	nn	np	nn	np	np	np	np	np	np	np	np	nn	np	np	nn	np	np	np	nn	np	np	np	nn	nn	np
LG10_HB_52	F_0023491_L10_PA	LG10	<lmxll>	{1-}	(ll,lm)	lm	lm	lm	ll	ll	ll	lm	ll	lm	ll	lm	lm	lm	lm	lm	lm	ll	ll	lm	lm	ll	ll	lm	ll	ll	lm	ll	lm	lm	lm	lm	lm	ll	ll	ll	lm	lm	lm	ll	ll	lm	ll	lm	lm
LG10_HB_52	F_0023495_L10_PA	LG10	<lmxll>	{1-}	(ll,lm)	lm	lm	lm	ll	ll	ll	lm	ll	lm	ll	lm	lm	lm	lm	lm	lm	ll	ll	lm	lm	ll	ll	lm	ll	ll	lm	ll	lm	lm	lm	lm	lm	ll	ll	ll	lm	lm	lm	ll	ll	lm	ll	lm	lm
LG10_HB_52	F_0023484_L10_PA	LG10	<nnxnp>	{-0}	(nn,np)	np	np	nn	nn	nn	np	nn	np	np	np	np	nn	nn	np	np	nn	nn	np	np	nn	np	nn	np	np	np	np	np	np	nn	np	nn	np	np	nn	np	np	np	nn	np	np	np	nn	nn	np
LG10_HB_52	F_0023485_L10_PA	LG10	<nnxnp>	{-0}	(nn,np)	np	np	nn	nn	nn	np	nn	np	np	np	np	nn	nn	np	np	nn	nn	np	np	nn	np	nn	np	np	np	np	np	np	nn	np	nn	np	np	nn	np	np	np	nn	np	np	np	nn	nn	np
LG10_HB_52	F_0023488_L10_PA	LG10	<nnxnp>	{-1}	(nn,np)	nn	nn	np	np	np	nn	np	nn	nn	nn	nn	np	np	nn	nn	np	np	nn	nn	np	nn	np	nn	nn	nn	nn	nn	nn	np	nn	np	nn	nn	np	nn	nn	nn	np	nn	nn	nn	np	np	nn
LG10_HB_53	F_0024056_L10_PA	LG10	<hkxhk>	{10}	(hh,hk,kk)	kk	kk	hk	hh	hh	hk	hk	hk	kk	hk	kk	hk	hk	kk	kk	hk	hh	hk	kk	hk	hk	hh	kk	hk	hk	kk	hk	hk	hk	kk	hk	kk	hk	hh	hk	kk	kk	hk	hk	hk	kk	hh	hk	kk
LG10_HB_53	F_0024057_L10_PA	LG10	<lmxll>	{0-}	(ll,lm)	ll	ll	ll	lm	lm	lm	ll	lm	ll	lm	ll	ll	ll	ll	ll	ll	lm	lm	ll	ll	lm	lm	ll	lm	lm	ll	lm	lm	ll	ll	ll	ll	lm	lm	lm	ll	ll	ll	lm	lm	ll	lm	ll	ll
LG10_HB_53	F_0024064_L10_PA	LG10	<lmxll>	{0-}	(ll,lm)	ll	ll	ll	lm	lm	lm	ll	lm	ll	lm	ll	ll	ll	ll	ll	ll	lm	lm	ll	ll	lm	lm	ll	lm	lm	ll	lm	lm	ll	ll	ll	ll	lm	lm	lm	ll	ll	ll	lm	lm	ll	lm	ll	ll
LG10_HB_53	F_0024082_L10_PA	LG10	<lmxll>	{0-}	(ll,lm)	ll	ll	ll	lm	lm	lm	ll	lm	ll	lm	ll	ll	ll	ll	ll	ll	lm	lm	ll	ll	lm	lm	ll	lm	lm	ll	lm	lm	ll	ll	ll	ll	lm	lm	lm	ll	ll	ll	lm	lm	ll	lm	ll	ll
LG10_HB_53	F_0024065_L10_PA	LG10	<nnxnp>	{-0}	(nn,np)	np	np	nn	nn	nn	np	nn	np	np	np	np	nn	nn	np	np	nn	nn	np	np	nn	np	nn	np	np	np	np	np	np	nn	np	nn	np	np	nn	np	np	np	nn	np	np	np	nn	nn	np
LG10_HB_53	F_0024079_L10_PA	LG10	<nnxnp>	{-0}	(nn,np)	np	np	nn	nn	nn	np	nn	np	np	np	np	nn	nn	np	np	nn	nn	np	np	nn	np	nn	np	np	np	np	np	np	nn	np	nn	np	np	nn	np	np	np	nn	np	np	np	nn	nn	np
LG10_HB_53	R_17863496_L10_PA	LG10	<nnxnp>	{-0}	(nn,np)	np	np	nn	nn	nn	np	nn	np	np	np	np	nn	nn	np	np	nn	nn	np	np	nn	np	nn	np	np	np	np	np	np	nn	np	nn	np	np	nn	np	np	np	nn	np	np	np	nn	nn	np
LG10_HB_53.5	R_17894779_L10_PA	LG10	<nnxnp>	{-0}	(nn,np)	np	np	nn	nn	nn	np	nn	np	np	np	np	nn	nn	np	np	nn	nn	np	np	nn	np	nn	np	np	np	np	np	np	nn	np	nn	np	np	nn	np	np	np	nn	np	np	np	nn	nn	np
LG10_HB_54	F_0024602_L10_PA	LG10	<nnxnp>	{-0}	(nn,np)	np	np	nn	nn	nn	np	nn	np	np	np	np	nn	nn	np	np	nn	nn	np	np	nn	np	nn	np	np	np	np	np	np	nn	np	nn	np	np	nn	np	np	np	nn	np	np	np	nn	nn	np
LG10_HB_54	F_0024620_L10_PA	LG10	<nnxnp>	{-0}	(nn,np)	np	np	nn	nn	nn	np	nn	np	np	np	np	nn	nn	np	np	nn	nn	np	np	nn	np	nn	np	np	np	np	np	np	nn	np	nn	np	np	nn	np	np	np	nn	np	np	np	nn	nn	np
LG10_HB_54	F_0024628_L10_PA	LG10	<nnxnp>	{-0}	(nn,np)	np	np	nn	nn	nn	np	nn	np	np	np	np	nn	nn	np	np	nn	nn	np	np	nn	np	nn	np	np	np	np	np	np	nn	np	nn	np	np	nn	np	np	np	nn	np	np	np	nn	nn	np
LG10_HB_55	F_0025080_L10_PA	LG10	<nnxnp>	{-0}	(nn,np)	np	np	nn	nn	nn	np	nn	np	np	np	np	nn	nn	np	np	nn	nn	np	np	nn	np	nn	np	np	np	np	np	np	nn	np	nn	np	np	nn	np	np	np	nn	np	np	np	nn	nn	np
LG10_HB_55	F_0025089_L10_PA	LG10	<nnxnp>	{-0}	(nn,np)	np	np	nn	nn	nn	np	nn	np	np	np	np	nn	nn	np	np	nn	nn	np	np	nn	np	nn	np	np	np	np	np	np	nn	np	nn	np	np	nn	np	np	np	nn	np	np	np	nn	nn	np
LG10_HB_55	F_0025096_L10_PA	LG10	<lmxll>	{1-}	(ll,lm)	lm	lm	lm	ll	ll	ll	lm	ll	lm	ll	lm	lm	lm	lm	lm	lm	ll	ll	lm	lm	ll	ll	lm	ll	ll	lm	ll	ll	lm	lm	lm	lm	ll	ll	ll	lm	lm	lm	ll	ll	lm	ll	lm	lm
LG10_HB_55	R_18475950_L10_PA	LG10	<lmxll>	{0-}	(ll,lm)	ll	ll	ll	lm	lm	lm	ll	lm	ll	lm	ll	ll	ll	ll	ll	ll	lm	lm	ll	ll	lm	lm	ll	lm	lm	ll	lm	lm	ll	ll	ll	ll	lm	lm	lm	ll	ll	ll	lm	lm	ll	lm	ll	ll
LG10_HB_55	F_0025095_L10_PA	LG10	<nnxnp>	{-1}	(nn,np)	nn	nn	np	np	np	nn	np	nn	nn	nn	nn	np	np	nn	nn	np	np	nn	nn	np	nn	np	nn	nn	nn	nn	nn	nn	np	nn	np	nn	nn	np	nn	nn	nn	np	nn	nn	nn	np	np	nn
LG10_HB_56	F_0026018_L10_PA	LG10	<nnxnp>	{-0}	(nn,np)	np	np	nn	nn	np	np	nn	np	np	np	np	nn	nn	np	np	nn	nn	np	np	nn	np	nn	np	np	np	np	np	np	nn	np	nn	np	np	nn	np	np	np	nn	np	np	np	nn	nn	np
LG10_HB_56	F_0026022_L10_PA	LG10	<nnxnp>	{-0}	(nn,np)	np	np	nn	nn	np	np	nn	np	np	np	np	nn	nn	np	np	nn	nn	np	np	nn	np	nn	np	np	np	np	np	np	nn	np	nn	np	np	nn	np	np	np	nn	np	np	np	nn	nn	np
LG10_HB_56	F_0026026_L10_PA	LG10	<nnxnp>	{-0}	(nn,np)	np	np	nn	nn	np	np	nn	np	np	np	np	nn	nn	np	np	nn	nn	np	np	nn	np	nn	np	np	np	np	np	np	nn	np	nn	np	np	nn	np	np	np	nn	np	np	np	nn	nn	np
LG10_HB_56	F_0026051_L10_PA	LG10	<nnxnp>	{-0}	(nn,np)	np	np	nn	nn	np	np	nn	np	np	np	np	nn	nn	np	np	nn	nn	np	np	nn	np	nn	np	np	np	np	np	np	nn	np	nn	np	np	nn	np	np	np	nn	np	np	np	nn	nn	np
LG10_HB_57	F_0027053_L10_PA	LG10	<lmxll>	{0-}	(ll,lm)	ll	ll	ll	--	lm	lm	ll	lm	ll	lm	ll	ll	ll	ll	ll	ll	--	lm	ll	ll	lm	lm	ll	ll	lm	ll	lm	lm	ll	ll	ll	ll	lm	--	lm	ll	ll	ll	lm	lm	ll	--	ll	ll
LG10_HB_572	F_0263752_L15_PA	LG10	<lmxll>	{1-}	(ll,lm)	ll	ll	lm	ll	ll	ll	lm	ll	lm	ll	lm	lm	lm	lm	lm	lm	ll	ll	lm	lm	ll	ll	lm	ll	ll	lm	lm	lm	lm	lm	lm	lm	lm	ll	ll	lm	lm	lm	ll	ll	lm	ll	lm	lm
LG10_HB_58	F_0027472_L10_PA	LG10	<hkxhk>	{10}	(hh,hk,kk)	kk	kk	hk	hh	hk	hk	hk	hk	kk	hk	kk	hk	hk	kk	kk	hk	hh	hk	kk	hk	hk	hh	kk	kk	hk	kk	hk	hk	hk	kk	hk	kk	hk	hh	hk	kk	kk	hk	hk	hk	kk	hh	kk	kk
LG10_HB_58	F_0027504_L10_PA	LG10	<hkxhk>	{10}	(hh,hk,kk)	kk	kk	hk	hh	hk	hk	hk	hk	kk	hk	kk	hk	hk	kk	kk	hk	hh	hk	kk	hk	hk	hh	kk	kk	hk	kk	hk	hk	hk	kk	hk	kk	hk	hh	hk	kk	kk	hk	hk	hk	kk	hh	kk	kk
LG10_HB_58	F_0027480_L10_PA	LG10	<nnxnp>	{-0}	(nn,np)	np	np	nn	nn	np	np	nn	np	np	np	np	nn	nn	np	np	nn	nn	np	np	nn	np	nn	np	np	np	np	np	np	nn	np	nn	np	np	nn	np	np	np	nn	np	np	np	nn	np	np
LG10_HB_58	F_0027507_L10_PA	LG10	<nnxnp>	{-0}	(nn,np)	np	np	nn	nn	np	np	nn	np	np	np	np	nn	nn	np	np	nn	nn	np	np	nn	np	nn	np	np	np	np	np	np	nn	np	nn	np	np	nn	np	np	np	nn	np	np	np	nn	np	np
LG10_HB_58	R_19497678_L10_PA	LG10	<nnxnp>	{-0}	(nn,np)	np	np	nn	nn	np	np	nn	np	np	np	np	nn	nn	np	np	nn	nn	np	np	nn	np	nn	np	np	np	np	np	np	nn	np	nn	np	np	nn	np	np	np	nn	np	np	np	nn	np	np
LG10_HB_58	R_19503429_L10_PA	LG10	<nnxnp>	{-0}	(nn,np)	np	np	nn	nn	np	np	nn	np	np	np	np	nn	nn	np	np	nn	nn	np	np	nn	np	nn	np	np	np	np	np	np	nn	np	nn	np	np	nn	np	np	np	nn	np	np	np	nn	np	np
LG10_HB_59	F_0028092_L10_PA	LG10	<lmxll>	{1-}	(ll,lm)	lm	lm	lm	ll	ll	ll	lm	ll	lm	ll	lm	lm	lm	lm	lm	lm	ll	ll	lm	lm	ll	ll	lm	lm	ll	lm	ll	ll	lm	ll	lm	lm	ll	ll	ll	lm	lm	lm	ll	ll	lm	ll	lm	lm
LG10_HB_59	F_0028123_L10_PA	LG10	<nnxnp>	{-0}	(nn,np)	np	np	nn	nn	np	np	nn	np	np	np	np	nn	nn	np	np	nn	nn	np	np	nn	np	nn	np	np	np	np	np	np	nn	np	nn	np	np	nn	np	np	np	nn	np	np	np	nn	np	np
LG10_HB_59	F_0028128_L10_PA	LG10	<nnxnp>	{-0}	(nn,np)	np	np	nn	nn	np	np	nn	np	np	np	np	nn	nn	np	np	nn	nn	np	np	nn	np	nn	np	np	np	np	np	np	nn	np	nn	np	np	nn	np	np	np	nn	np	np	np	nn	np	np
LG10_HB_595	F_0275984_L15_PA	LG10	<hkxhk>	{00}	(hh,hk,kk)	kk	hk	hk	hh	hk	kk	hh	kk	hk	hh	kk	hh	kk	hk	hk	hh	hk	hk	hk	kk	hk	hk	hk	hk	kk	hk	hk	hk	hk	hk	hh	hk	hk	hk	hk	hh	hk	hh	kk	kk	hk	hk	hk	hk
LG10_HB_6	F_0000978_L10_PA	LG10	<hkxhk>	{00}	(hh,hk,kk)	kk	hk	hk	hh	hk	kk	hh	kk	hk	hh	kk	hh	kk	hk	hk	hh	hk	hk	hk	kk	hk	hk	hk	hk	kk	hk	hk	hk	kk	hk	hh	kk	hk	hk	hk	hh	kk	hk	kk	hk	hk	hk	hk	hh
LG10_HB_6	F_0000981_L10_PA	LG10	<hkxhk>	{00}	(hh,hk,kk)	kk	hk	hk	hh	hk	kk	hh	kk	hk	hh	kk	hh	kk	hk	hk	hh	hk	hk	hk	kk	hk	hk	hk	hk	kk	hk	hk	hk	kk	hk	hh	kk	hk	hk	hk	hh	kk	hk	kk	hk	hk	hk	hk	hh
LG10_HB_6	F_0000988_L10_PA	LG10	<hkxhk>	{00}	(hh,hk,kk)	kk	hk	hk	hh	hk	kk	hh	kk	hk	hh	kk	hh	kk	hk	hk	hh	hk	hk	hk	kk	hk	hk	hk	hk	kk	hk	hk	hk	kk	hk	hh	kk	hk	hk	hk	hh	kk	hk	kk	hk	hk	hk	hk	hh
LG10_HB_6	GD_00106_L10_PA	LG10	<hkxhk>	{11}	(hh,hk,kk)	hh	hk	hk	kk	hk	hh	kk	hh	hk	kk	hh	kk	hh	hk	hk	kk	hk	hk	hk	hh	hk	hk	hk	hk	hh	hk	hk	hk	hh	hk	kk	hh	hk	hk	hk	kk	hh	hk	hh	hk	hk	hk	hk	kk
LG10_HB_6	F_0000986_L10_PA	LG10	<lmxll>	{1-}	(ll,lm)	ll	ll	ll	lm	ll	ll	lm	ll	lm	lm	ll	lm	ll	lm	lm	lm	ll	ll	lm	ll	ll	ll	lm	ll	ll	lm	lm	lm	ll	lm	lm	ll	lm	lm	ll	lm	ll	ll	ll	lm	lm	ll	lm	lm
LG10_HB_6	F_0000996_L10_PA	LG10	<lmxll>	{1-}	(ll,lm)	ll	ll	ll	lm	ll	ll	lm	ll	lm	lm	ll	lm	ll	lm	lm	lm	ll	ll	lm	ll	ll	ll	lm	ll	ll	lm	lm	lm	ll	lm	lm	ll	lm	lm	ll	lm	ll	ll	ll	lm	lm	ll	lm	lm
LG10_HB_6	F_0000984_L10_PA	LG10	<nnxnp>	{-1}	(nn,np)	nn	np	np	np	np	nn	np	nn	nn	np	nn	np	nn	nn	nn	np	np	np	nn	nn	np	np	nn	np	nn	nn	nn	nn	nn	nn	np	nn	nn	nn	np	np	nn	np	nn	nn	nn	np	nn	np
LG10_HB_6	F_0000997_L10_PA	LG10	<nnxnp>	{-1}	(nn,np)	nn	np	np	np	np	nn	np	nn	nn	np	nn	np	nn	nn	nn	np	np	np	nn	nn	np	np	nn	np	nn	nn	nn	nn	nn	nn	np	nn	nn	nn	np	np	nn	np	nn	nn	nn	np	nn	np
LG10_HB_60	F_0028782_L10_PA	LG10	<hkxhk>	{11}	(hh,hk,kk)	hk	hk	--	hk	hh	hh	kk	hh	hk	hh	hk	kk	kk	hk	hk	kk	hk	hh	hk	kk	hh	hk	hk	hk	hh	hk	hh	hh	kk	hh	--	hk	hh	hk	hh	hk	hk	kk	hh	hh	hk	hk	hk	hk
LG10_HB_60	F_0028786_L10_PA	LG10	<lmxll>	{1-}	(ll,lm)	lm	lm	lm	ll	ll	ll	lm	ll	lm	ll	lm	lm	lm	lm	lm	lm	ll	ll	lm	lm	ll	ll	lm	lm	ll	lm	ll	ll	lm	ll	lm	lm	ll	ll	ll	lm	lm	lm	ll	ll	lm	ll	lm	lm
LG10_HB_60	F_0028771_L10_PA	LG10	<hkxhk>	{01}	(hh,hk,kk)	hh	hh	hk	kk	hk	hk	hk	hk	hh	hk	hh	hk	hk	hh	hh	hk	kk	hk	hh	hk	hk	kk	hh	hh	hk	hh	hk	hk	hk	hk	hk	hh	hk	kk	hk	hh	hh	hk	hk	hk	hh	kk	hh	hh
LG10_HB_60	F_0028790_L10_PA	LG10	<hkxhk>	{01}	(hh,hk,kk)	hh	hh	hk	kk	hk	hk	hk	hk	hh	hk	hh	hk	hk	hh	hh	hk	kk	hk	hh	hk	hk	kk	hh	hh	hk	hh	hk	hk	hk	hk	hk	hh	hk	kk	hk	hh	hh	hk	hk	hk	hh	kk	hh	hh
LG10_HB_60	GD_00869_L10_PA	LG10	<hkxhk>	{10}	(hh,hk,kk)	kk	kk	hk	hh	hk	hk	hk	hk	kk	hk	kk	hk	hk	kk	kk	hk	hh	hk	kk	hk	hk	hh	kk	kk	hk	kk	hk	hk	hk	hk	hk	kk	hk	hh	hk	kk	kk	hk	hk	hk	kk	hh	kk	kk
LG10_HB_60	R_20058117_L10_PA	LG10	<hkxhk>	{10}	(hh,hk,kk)	kk	kk	hk	hh	hk	hk	hk	hk	kk	hk	kk	hk	hk	kk	kk	hk	hh	hk	kk	hk	hk	hh	kk	kk	hk	kk	hk	hk	hk	hk	hk	kk	hk	hh	hk	kk	kk	hk	hk	hk	kk	hh	kk	kk
LG10_HB_60	F_0028767_L10_PA	LG10	<nnxnp>	{-0}	(nn,np)	np	np	nn	nn	np	np	nn	np	np	np	np	nn	nn	np	np	nn	nn	np	np	nn	np	nn	np	np	np	np	np	np	nn	np	nn	np	np	nn	np	np	np	nn	np	np	np	nn	np	np
LG10_HB_60	F_0028781_L10_PA	LG10	<nnxnp>	{-0}	(nn,np)	np	np	nn	nn	np	np	nn	np	np	np	np	nn	nn	np	np	nn	nn	np	np	nn	np	nn	np	np	np	np	np	np	nn	np	nn	np	np	nn	np	np	np	nn	np	np	np	nn	np	np
LG10_HB_601	$F_0280058z_LG10_PA	LG10	<nnxnp>	{-1}	(nn,np)	nn	nn	np	np	np	nn	np	nn	nn	nn	nn	np	np	nn	nn	np	np	nn	nn	np	nn	np	nn	nn	nn	nn	nn	nn	np	nn	np	nn	nn	np	nn	nn	nn	np	nn	nn	nn	np	np	nn
LG10_HB_61	F_0029596_L10_PA	LG10	<lmxll>	{0-}	(ll,lm)	ll	ll	ll	lm	lm	lm	ll	lm	ll	lm	ll	ll	ll	ll	ll	ll	lm	lm	ll	ll	lm	lm	ll	ll	lm	ll	lm	lm	ll	lm	ll	ll	lm	lm	lm	ll	ll	ll	lm	lm	ll	lm	ll	ll
LG10_HB_61	R_20810437_L10_PA	LG10	<lmxll>	{0-}	(ll,lm)	ll	ll	ll	lm	lm	lm	ll	lm	ll	lm	ll	ll	ll	ll	ll	ll	lm	lm	ll	ll	lm	lm	ll	ll	lm	ll	lm	lm	ll	lm	ll	ll	lm	lm	lm	ll	ll	ll	lm	lm	ll	lm	ll	ll
LG10_HB_61	R_20813363_L10_PA	LG10	<lmxll>	{0-}	(ll,lm)	ll	ll	ll	lm	lm	lm	ll	lm	ll	lm	ll	ll	ll	ll	ll	ll	lm	lm	ll	ll	lm	lm	ll	ll	lm	ll	lm	lm	ll	lm	ll	ll	lm	lm	lm	ll	ll	ll	lm	lm	ll	lm	ll	ll
LG10_HB_61	F_0029622_L10_PA	LG10	<nnxnp>	{-1}	(nn,np)	nn	nn	np	np	nn	nn	np	nn	nn	nn	nn	np	np	nn	nn	np	np	nn	nn	np	nn	np	nn	nn	nn	nn	nn	nn	np	nn	np	nn	nn	np	nn	nn	nn	np	nn	nn	nn	np	nn	nn
LG10_HB_634	F_0296210_L15_PA	LG10	<lmxll>	{1-}	(ll,lm)	ll	ll	lm	ll	ll	ll	lm	ll	lm	ll	lm	lm	lm	lm	lm	lm	ll	ll	lm	lm	ll	ll	lm	ll	ll	lm	lm	lm	lm	lm	lm	lm	lm	ll	ll	lm	lm	lm	ll	ll	lm	ll	lm	lm
LG10_HB_634	F_0296212_L15_PA	LG10	<lmxll>	{1-}	(ll,lm)	ll	ll	lm	ll	ll	ll	lm	ll	lm	ll	lm	lm	lm	lm	lm	lm	ll	ll	lm	lm	ll	ll	lm	ll	ll	lm	lm	lm	lm	lm	lm	lm	lm	ll	ll	lm	lm	lm	ll	ll	lm	ll	lm	lm
LG10_HB_634	F_0296215_L15_PA	LG10	<lmxll>	{0-}	(ll,lm)	lm	lm	ll	lm	lm	lm	ll	lm	ll	lm	ll	ll	ll	ll	ll	ll	lm	lm	ll	ll	lm	lm	ll	lm	lm	ll	ll	ll	ll	ll	ll	ll	ll	lm	lm	ll	ll	ll	lm	lm	ll	lm	ll	ll
LG10_HB_634	F_0296218_L15_PA	LG10	<lmxll>	{0-}	(ll,lm)	lm	lm	ll	lm	lm	lm	ll	lm	ll	lm	ll	ll	ll	ll	ll	ll	lm	lm	ll	ll	lm	lm	ll	lm	lm	ll	ll	ll	ll	ll	ll	ll	ll	lm	lm	ll	ll	ll	lm	lm	ll	lm	ll	ll
cF_0296219_L15_PA	F_0296219_L15_PA	LG10	<nnxnp>	{-1}	(nn,np)	nn	nn	np	np	np	nn	np	nn	nn	nn	nn	np	np	nn	nn	np	np	nn	nn	np	nn	np	nn	nn	nn	nn	nn	nn	nn	nn	np	nn	nn	np	nn	nn	nn	np	nn	nn	nn	np	np	nn
LG10_HB_65	F_0031578_L10_PA	LG10	<lmxll>	{1-}	(ll,lm)	lm	lm	lm	ll	ll	ll	lm	ll	ll	ll	lm	lm	lm	lm	lm	lm	ll	ll	lm	lm	ll	ll	lm	lm	ll	lm	ll	ll	lm	ll	lm	lm	ll	ll	ll	lm	lm	lm	ll	ll	lm	ll	lm	lm
LG10_HB_65	F_0031580_L10_PA	LG10	<nnxnp>	{-1}	(nn,np)	nn	nn	np	nn	nn	nn	np	nn	nn	nn	nn	np	np	nn	nn	np	np	nn	nn	np	nn	np	nn	nn	nn	nn	nn	nn	np	nn	np	nn	nn	np	nn	nn	nn	np	nn	nn	nn	nn	nn	nn
LG10_HB_65	R_22513868_L10_PA	LG10	<nnxnp>	{-0}	(nn,np)	np	np	nn	np	np	np	nn	np	np	np	np	nn	nn	np	np	nn	nn	np	np	nn	np	nn	np	np	np	np	np	np	nn	np	nn	np	np	nn	np	np	np	nn	np	np	np	np	np	np
LG10_HB_65	R_22521117_L10_PA	LG10	<nnxnp>	{-0}	(nn,np)	np	np	nn	np	np	np	nn	np	np	np	np	nn	nn	np	np	nn	nn	np	np	nn	np	nn	np	np	np	np	np	np	nn	np	nn	np	np	nn	np	np	np	nn	np	np	np	np	np	np
LG10_HB_66	F_0032300_L10_PA	LG10	<lmxll>	{1-}	(ll,lm)	lm	lm	lm	ll	lm	ll	lm	ll	ll	ll	lm	lm	lm	lm	lm	lm	ll	ll	lm	lm	ll	ll	lm	lm	lm	lm	ll	ll	lm	ll	lm	lm	ll	ll	ll	lm	lm	lm	ll	ll	ll	ll	lm	lm
LG10_HB_67	R_23270798_L10_PA	LG10	<hkxhk>	{10}	(hh,hk,kk)	kk	kk	hk	hk	kk	hk	hk	hk	hk	hk	kk	hk	hk	kk	kk	hk	hh	hk	kk	hk	hk	hh	kk	kk	hk	kk	hk	hk	hk	hk	hk	kk	hk	hh	hk	kk	kk	hk	hk	hk	hk	hk	kk	kk
LG10_HB_67	F_0032556_L10_PA	LG10	<nnxnp>	{-0}	(nn,np)	np	np	nn	np	np	np	nn	np	np	np	np	nn	nn	np	np	nn	nn	np	np	nn	np	nn	np	np	nn	np	np	np	nn	np	nn	np	np	nn	np	np	np	nn	np	np	np	np	np	np
LG10_HB_67	F_0032566_L10_PA	LG10	<nnxnp>	{-1}	(nn,np)	nn	nn	np	nn	nn	nn	np	nn	nn	nn	nn	np	np	nn	nn	np	np	nn	nn	np	nn	np	nn	nn	np	nn	nn	nn	np	nn	np	nn	nn	np	nn	nn	nn	np	nn	nn	nn	nn	nn	nn
LG10_HB_67	F_0032576_L10_PA	LG10	<nnxnp>	{-0}	(nn,np)	np	np	nn	np	np	np	nn	np	np	np	np	nn	nn	np	np	nn	nn	np	np	nn	np	nn	np	np	nn	np	np	np	nn	np	nn	np	np	nn	np	np	np	nn	np	np	np	np	np	np
LG10_HB_67	F_0032577_L10_PA	LG10	<nnxnp>	{-0}	(nn,np)	np	np	nn	np	np	np	nn	np	np	np	np	nn	nn	np	np	nn	nn	np	np	nn	np	nn	np	np	nn	np	np	np	nn	np	nn	np	np	nn	np	np	np	nn	np	np	np	np	np	np
LG10_HB_67	F_0032582_L10_PA	LG10	<nnxnp>	{-0}	(nn,np)	np	np	nn	np	np	np	nn	np	np	np	np	nn	nn	np	np	nn	nn	np	np	nn	np	nn	np	np	nn	np	np	np	nn	np	nn	np	np	nn	np	np	np	nn	np	np	np	np	np	np
LG10_HB_67	R_23275647_L10_PA	LG10	<nnxnp>	{-0}	(nn,np)	np	np	nn	np	np	np	nn	np	np	np	np	nn	nn	np	np	nn	nn	np	np	nn	np	nn	np	np	nn	np	np	np	nn	np	nn	np	np	nn	np	np	np	nn	np	np	np	np	np	np
R_23285470_L10_PA	R_23285470_L10_PA	LG10	<lmxll>	{1-}	(ll,lm)	lm	lm	lm	ll	lm	ll	lm	ll	ll	ll	lm	lm	lm	lm	lm	lm	ll	ll	lm	lm	ll	ll	lm	lm	lm	lm	ll	ll	lm	ll	lm	lm	ll	ll	ll	lm	lm	lm	ll	ll	ll	ll	lm	lm
LG10_HB_68	F_0033011_L10_PA	LG10	<lmxll>	{1-}	(ll,lm)	lm	lm	lm	ll	lm	ll	lm	ll	ll	ll	lm	lm	lm	lm	lm	lm	ll	ll	lm	lm	ll	ll	lm	lm	lm	lm	ll	ll	lm	ll	lm	lm	ll	ll	ll	lm	lm	lm	ll	ll	ll	ll	lm	lm
LG10_HB_68	F_0033002_L10_PA	LG10	<nnxnp>	{-1}	(nn,np)	nn	nn	np	nn	nn	nn	np	nn	nn	nn	nn	np	np	nn	nn	np	np	nn	nn	np	nn	np	nn	nn	np	nn	nn	nn	np	nn	np	nn	nn	np	nn	nn	nn	np	nn	nn	nn	nn	nn	nn
LG10_HB_69	F_0033445_L10_PA	LG10	<lmxll>	{1-}	(ll,lm)	lm	lm	lm	ll	lm	ll	lm	ll	ll	ll	lm	lm	lm	lm	lm	lm	ll	ll	lm	lm	ll	ll	lm	lm	lm	lm	ll	ll	lm	ll	lm	lm	ll	ll	ll	lm	lm	lm	ll	ll	ll	ll	lm	lm
LG10_HB_69	F_0033462_L10_PA	LG10	<hkxhk>	{01}	(hh,hk,kk)	hh	hh	hk	hk	hh	hk	hk	hk	hk	hk	hh	hk	hk	hh	hh	hk	kk	hk	hh	hk	hk	kk	hh	hh	hk	hh	hk	hk	hk	hk	hk	hh	hk	kk	hk	hh	hh	hk	hk	hk	hk	hk	hh	hh
LG10_HB_69	R_23908228_L10_PA	LG10	<nnxnp>	{-0}	(nn,np)	np	np	nn	np	np	np	nn	np	np	np	np	nn	nn	np	np	nn	nn	np	np	nn	np	nn	np	np	nn	np	np	np	nn	np	nn	np	np	nn	np	np	np	nn	np	np	np	np	np	np
R_23955045_L10_PA	R_23955045_L10_PA	LG10	<nnxnp>	{-0}	(nn,np)	np	np	nn	np	np	np	nn	np	np	np	np	nn	nn	np	np	nn	nn	np	np	nn	np	nn	np	np	nn	np	np	np	nn	np	nn	np	np	nn	np	np	np	nn	np	np	np	np	np	np
LG10_HB_7	F_0001462_L10_PA	LG10	<nnxnp>	{-1}	(nn,np)	nn	np	np	np	np	nn	np	nn	nn	np	nn	np	nn	nn	nn	np	np	np	nn	nn	np	np	nn	np	nn	nn	nn	nn	nn	nn	np	nn	nn	nn	np	np	nn	np	nn	nn	nn	np	nn	np
LG10_HB_70	F_0034085_L10_PA	LG10	<hkxhk>	{00}	(hh,hk,kk)	hk	hk	hh	kk	hk	kk	hh	kk	kk	kk	hk	hh	hh	hk	hk	hh	hk	kk	hk	hh	kk	hk	hk	hk	hh	hk	kk	kk	hh	kk	hh	hk	kk	hk	kk	hk	hk	hh	kk	kk	kk	kk	hk	hk
LG10_HB_70	F_0034098_L10_PA	LG10	<lmxll>	{0-}	(ll,lm)	ll	ll	ll	lm	ll	lm	ll	lm	lm	lm	ll	ll	ll	ll	ll	ll	lm	lm	ll	ll	lm	lm	ll	ll	ll	ll	lm	lm	ll	lm	ll	ll	lm	lm	lm	ll	ll	ll	lm	lm	lm	lm	ll	ll
LG10_HB_70.5	R_24294786_L10_PA	LG10	<nnxnp>	{-0}	(nn,np)	np	np	nn	np	np	np	nn	np	np	np	np	nn	nn	np	np	nn	nn	np	np	nn	np	nn	np	np	nn	np	np	np	nn	np	nn	np	np	nn	np	np	np	nn	np	np	np	np	np	np
LG10_HB_70.5	R_24273907_L10_PA	LG10	<lmxll>	{1-}	(ll,lm)	lm	lm	lm	ll	lm	ll	lm	ll	ll	ll	lm	lm	lm	lm	lm	lm	ll	ll	lm	lm	ll	ll	lm	lm	lm	lm	ll	ll	lm	ll	lm	lm	ll	ll	ll	lm	lm	lm	ll	ll	ll	ll	lm	lm
LG10_HB_73	$F_0034812z_LG10_PA	LG10	<hkxhk>	{00}	(h-,kk)	h-	h-	h-	kk	h-	kk	h-	kk	kk	kk	h-	h-	h-	h-	h-	h-	h-	kk	h-	h-	kk	h-	h-	h-	h-	h-	kk	kk	h-	kk	h-	h-	kk	h-	kk	h-	h-	h-	kk	kk	kk	kk	h-	h-
LG10_HB_73	F_0034805_L10_PA	LG10	<hkxhk>	{11}	(hh,hk,kk)	hk	hk	kk	hh	hk	hh	hk	hh	hh	hh	hk	kk	kk	hk	hk	kk	hk	hh	hk	kk	hh	hk	hk	hk	kk	hk	hh	hh	kk	hh	kk	hk	hh	hk	hh	hk	hk	kk	hh	hh	hh	hh	hk	hk
LG10_HB_73	F_0034809_L10_PA	LG10	<hkxhk>	{00}	(hh,hk,kk)	hk	hk	hh	kk	hk	kk	hk	kk	kk	kk	hk	hh	hh	hk	hk	hh	hk	kk	hk	hh	kk	hk	hk	hk	hh	hk	kk	kk	hh	kk	hh	hk	kk	hk	kk	hk	hk	hh	kk	kk	kk	kk	hk	hk
LG10_HB_73.5	R_25259266_L10_PA	LG10	<hkxhk>	{11}	(hh,hk,kk)	hk	hk	kk	hh	hk	hh	hk	hh	hh	hh	hk	kk	kk	hk	hk	kk	hk	hh	hk	kk	hh	hk	hk	hk	kk	hk	hh	hh	kk	hh	kk	hk	hh	hk	hh	hk	hk	kk	hh	hh	hh	hh	hk	hk
LG10_HB_74	F_0035179_L10_PA	LG10	<nnxnp>	{-0}	(nn,np)	np	np	nn	np	np	np	np	np	np	np	np	nn	nn	np	np	nn	nn	np	np	nn	np	nn	np	np	nn	np	np	np	nn	np	nn	np	np	nn	np	np	np	nn	np	np	np	np	np	np
LG10_HB_74	F_0035181_L10_PA	LG10	<nnxnp>	{-0}	(nn,np)	np	np	nn	np	np	np	np	np	np	np	np	nn	nn	np	np	nn	nn	np	np	nn	np	nn	np	np	nn	np	np	np	nn	np	nn	np	np	nn	np	np	np	nn	np	np	np	np	np	np
LG10_HB_76	F_0036156_L10_PA	LG10	<nnxnp>	{-1}	(nn,np)	nn	nn	np	nn	nn	nn	nn	nn	nn	nn	nn	np	np	nn	nn	np	np	nn	nn	np	nn	np	nn	nn	np	nn	nn	nn	np	nn	np	nn	nn	np	nn	nn	nn	np	nn	nn	nn	nn	nn	nn
LG10_HB_76	F_0036161_L10_PA	LG10	<nnxnp>	{-1}	(nn,np)	nn	nn	np	nn	nn	nn	nn	nn	nn	nn	nn	np	np	nn	nn	np	np	nn	nn	np	nn	np	nn	nn	np	nn	nn	nn	np	nn	np	nn	nn	np	nn	nn	nn	np	nn	nn	nn	nn	nn	nn
LG10_HB_76	F_0036154_L10_PA	LG10	<nnxnp>	{-0}	(nn,np)	np	np	nn	np	np	np	np	np	np	np	np	nn	nn	np	np	nn	nn	np	np	nn	np	nn	np	np	nn	np	np	np	nn	np	nn	np	np	nn	np	np	np	nn	np	np	np	np	np	np
LG10_HB_76	F_0036166_L10_PA	LG10	<nnxnp>	{-0}	(nn,np)	np	np	nn	np	np	np	np	np	np	np	np	nn	nn	np	np	nn	nn	np	np	nn	np	nn	np	np	nn	np	np	np	nn	np	nn	np	np	nn	np	np	np	nn	np	np	np	np	np	np
LG10_HB_76	R_26516335_L10_PA	LG10	<nnxnp>	{-0}	(nn,np)	np	np	nn	np	np	np	np	np	np	np	np	nn	nn	np	np	nn	nn	np	np	nn	np	nn	np	np	nn	np	np	np	nn	np	nn	np	np	nn	np	np	np	nn	np	np	np	np	np	np
LG10_HB_76	R_26518569_L10_PA	LG10	<nnxnp>	{-0}	(nn,np)	np	np	nn	np	np	np	np	np	np	np	np	nn	nn	np	np	nn	nn	np	np	nn	np	nn	np	np	nn	np	np	np	nn	np	nn	np	np	nn	np	np	np	nn	np	np	np	np	np	np
LG10_HB_76.5	R_26614519_L10_PA	LG10	<hkxhk>	{10}	(hh,hk,kk)	kk	kk	hk	hk	kk	hk	kk	hk	hk	hk	kk	hk	hk	kk	kk	hk	hh	hk	kk	hk	hk	hh	kk	kk	hk	kk	hk	hk	hk	hk	hk	kk	hk	hh	hk	kk	kk	hk	hk	hk	hk	hk	kk	kk
LG10_HB_76.5	R_26612165_L10_PA	LG10	<nnxnp>	{-0}	(nn,np)	np	np	nn	np	np	np	np	np	np	np	np	nn	nn	np	np	nn	nn	np	np	nn	np	nn	np	np	nn	np	np	np	nn	np	nn	np	np	nn	np	np	np	nn	np	np	np	np	np	np
LG10_HB_76.5	R_26616826_L10_PA	LG10	<nnxnp>	{-0}	(nn,np)	np	np	nn	np	np	np	np	np	np	np	np	nn	nn	np	np	nn	nn	np	np	nn	np	nn	np	np	nn	np	np	np	nn	np	nn	np	np	nn	np	np	np	nn	np	np	np	np	np	np
GD_00812_L10_PA	GD_00812_L10_PA	LG10	<hkxhk>	{01}	(hh,hk,kk)	hh	hh	hk	hk	hh	hk	hh	hk	hk	hk	hh	hk	hk	hh	hh	hk	kk	hk	hh	hk	hk	kk	hh	hh	hk	hh	hk	hk	hk	hk	hk	hh	hk	kk	hk	hh	hh	hk	hk	hk	hk	hk	hh	hh
LG10_HB_77	F_0036756_L10_PA	LG10	<hkxhk>	{10}	(hh,hk,kk)	kk	kk	hk	hk	kk	hk	kk	hk	hk	hk	kk	hk	hk	kk	kk	hk	hh	hk	kk	hk	hk	hh	kk	kk	hk	kk	hk	hk	hk	hk	hk	kk	hk	hh	hk	kk	kk	hk	hk	hk	hk	hk	kk	kk
LG10_HB_77	F_0036761_L10_PA	LG10	<nnxnp>	{-1}	(nn,np)	nn	nn	np	nn	nn	nn	nn	nn	nn	nn	nn	np	np	nn	nn	np	np	nn	nn	np	nn	np	nn	nn	np	nn	nn	nn	np	nn	np	nn	nn	np	nn	nn	nn	np	nn	nn	nn	nn	nn	nn
LG10_HB_77	F_0036751_L10_PA	LG10	<hkxhk>	{01}	(hh,hk,kk)	hh	hh	hk	hk	hh	hk	hh	hk	hk	hk	hh	hk	hk	hh	hh	hk	kk	hk	hh	hk	hk	kk	hh	hh	hk	hh	hk	hk	hk	hk	hk	hh	hk	kk	hk	hh	hh	hk	hk	hk	hk	hk	hh	hh
LG10_HB_77	F_0036760_L10_PA	LG10	<nnxnp>	{-0}	(nn,np)	np	np	nn	np	np	np	np	np	np	np	np	nn	nn	np	np	nn	nn	np	np	nn	np	nn	np	np	nn	np	np	np	nn	np	nn	np	np	nn	np	np	np	nn	np	np	np	np	np	np
LG10_HB_79	F_0037831_L10_PA	LG10	<lmxll>	{1-}	(ll,lm)	lm	lm	lm	ll	lm	ll	lm	ll	ll	ll	lm	lm	lm	lm	ll	lm	ll	ll	lm	lm	ll	ll	lm	lm	lm	lm	ll	ll	lm	ll	lm	lm	ll	ll	ll	lm	lm	lm	ll	ll	ll	ll	lm	lm
LG10_HB_79	F_0037836_L10_PA	LG10	<lmxll>	{1-}	(ll,lm)	lm	lm	lm	ll	lm	ll	lm	ll	ll	ll	lm	lm	lm	lm	ll	lm	ll	ll	lm	lm	ll	ll	lm	lm	lm	lm	ll	ll	lm	ll	lm	lm	ll	ll	ll	lm	lm	lm	ll	ll	ll	ll	lm	lm
LG10_HB_79	F_0037837_L10_PA	LG10	<lmxll>	{1-}	(ll,lm)	lm	lm	lm	ll	lm	ll	lm	ll	ll	ll	lm	lm	lm	lm	ll	lm	ll	ll	lm	lm	ll	ll	lm	lm	lm	lm	ll	ll	lm	ll	lm	lm	ll	ll	ll	lm	lm	lm	ll	ll	ll	ll	lm	lm
LG10_HB_79	F_0037843_L10_PA	LG10	<lmxll>	{1-}	(ll,lm)	lm	lm	lm	ll	lm	ll	lm	ll	ll	ll	lm	lm	lm	lm	ll	lm	ll	ll	lm	lm	ll	ll	lm	lm	lm	lm	ll	ll	lm	ll	lm	lm	ll	ll	ll	lm	lm	lm	ll	ll	ll	ll	lm	lm
LG10_HB_79	F_0037844_L10_PA	LG10	<lmxll>	{1-}	(ll,lm)	lm	lm	lm	ll	lm	ll	lm	ll	ll	ll	lm	lm	lm	lm	ll	lm	ll	ll	lm	lm	ll	ll	lm	lm	lm	lm	ll	ll	lm	ll	lm	lm	ll	ll	ll	lm	lm	lm	ll	ll	ll	ll	lm	lm
LG10_HB_79	F_0037847_L10_PA	LG10	<lmxll>	{1-}	(ll,lm)	lm	lm	lm	ll	lm	ll	lm	ll	ll	ll	lm	lm	lm	lm	ll	lm	ll	ll	lm	lm	ll	ll	lm	lm	lm	lm	ll	ll	lm	ll	lm	lm	ll	ll	ll	lm	lm	lm	ll	ll	ll	ll	lm	lm
LG10_HB_80	F_0038518_L10_PA	LG10	<hkxhk>	{10}	(hh,hk,kk)	kk	kk	kk	hk	kk	hk	kk	kk	hk	hk	kk	hk	hk	kk	hk	hk	hh	hk	kk	hk	hk	hh	kk	kk	hk	kk	hk	hk	hk	hk	hk	kk	hk	hh	hk	kk	kk	hk	hk	hk	hk	hk	kk	kk
LG10_HB_80	F_0038519_L10_PA	LG10	<lmxll>	{1-}	(ll,lm)	lm	lm	lm	ll	lm	ll	lm	lm	ll	ll	lm	lm	lm	lm	ll	lm	ll	ll	lm	lm	ll	ll	lm	lm	lm	lm	ll	ll	lm	ll	lm	lm	ll	ll	ll	lm	lm	lm	ll	ll	ll	ll	lm	lm
LG10_HB_82	F_0039054_L10_PA	LG10	<lmxll>	{1-}	(ll,lm)	lm	lm	lm	ll	lm	ll	lm	lm	ll	ll	lm	lm	lm	lm	ll	ll	ll	ll	lm	lm	ll	ll	lm	lm	lm	lm	ll	ll	lm	ll	lm	lm	ll	ll	ll	lm	lm	lm	ll	ll	ll	ll	lm	lm
LG10_HB_82	F_0039065_L10_PA	LG10	<nnxnp>	{-1}	(nn,np)	nn	nn	nn	nn	nn	nn	nn	nn	nn	nn	nn	np	np	nn	nn	np	np	nn	nn	np	nn	np	nn	nn	np	nn	nn	nn	np	nn	np	nn	nn	np	nn	nn	nn	np	nn	nn	nn	nn	nn	nn
LG10_HB_82	F_0039073_L10_PA	LG10	<nnxnp>	{-1}	(nn,np)	nn	nn	nn	nn	nn	nn	nn	nn	nn	nn	nn	np	np	nn	nn	np	np	nn	nn	np	nn	np	nn	nn	np	nn	nn	nn	np	nn	np	nn	nn	np	nn	nn	nn	np	nn	nn	nn	nn	nn	nn
LG10_HB_83	F_0039685_L10_PA	LG10	<lmxll>	{0-}	(ll,lm)	ll	ll	ll	lm	ll	lm	ll	ll	lm	lm	ll	ll	ll	ll	lm	lm	lm	lm	ll	ll	lm	lm	ll	ll	ll	ll	lm	lm	ll	lm	ll	ll	lm	lm	lm	ll	ll	ll	lm	lm	lm	lm	ll	ll
LG10_HB_83	F_0039700_L10_PA	LG10	<lmxll>	{0-}	(ll,lm)	ll	ll	ll	lm	ll	lm	ll	ll	lm	lm	ll	ll	ll	ll	lm	lm	lm	lm	ll	ll	lm	lm	ll	ll	ll	ll	lm	lm	ll	lm	ll	ll	lm	lm	lm	ll	ll	ll	lm	lm	lm	lm	ll	ll
LG10_HB_83	F_0039710_L10_PA	LG10	<lmxll>	{0-}	(ll,lm)	ll	ll	ll	lm	ll	lm	ll	ll	lm	lm	ll	ll	ll	ll	lm	lm	lm	lm	ll	ll	lm	lm	ll	ll	ll	ll	lm	lm	ll	lm	ll	ll	lm	lm	lm	ll	ll	ll	lm	lm	lm	lm	ll	ll
LG10_HB_83	F_0039712_L10_PA	LG10	<lmxll>	{0-}	(ll,lm)	ll	ll	ll	lm	ll	lm	ll	ll	lm	lm	ll	ll	ll	ll	lm	lm	lm	lm	ll	ll	lm	lm	ll	ll	ll	ll	lm	lm	ll	lm	ll	ll	lm	lm	lm	ll	ll	ll	lm	lm	lm	lm	ll	ll
LG10_HB_83	R_29020445_L10_PA	LG10	<lmxll>	{0-}	(ll,lm)	ll	ll	ll	lm	ll	lm	ll	ll	lm	lm	ll	ll	ll	ll	lm	lm	lm	lm	ll	ll	lm	lm	ll	ll	ll	ll	lm	lm	ll	lm	ll	ll	lm	lm	lm	ll	ll	ll	lm	lm	lm	lm	ll	ll
LG10_HB_83	R_29025500_L10_PA	LG10	<lmxll>	{0-}	(ll,lm)	ll	ll	ll	lm	ll	lm	ll	ll	lm	lm	ll	ll	ll	ll	lm	lm	lm	lm	ll	ll	lm	lm	ll	ll	ll	ll	lm	lm	ll	lm	ll	ll	lm	lm	lm	ll	ll	ll	lm	lm	lm	lm	ll	ll
LG10_HB_83.5	R_29031109_L10_PA	LG10	<lmxll>	{0-}	(ll,lm)	ll	ll	ll	lm	ll	lm	ll	ll	lm	lm	ll	ll	ll	ll	lm	lm	lm	lm	ll	ll	lm	lm	ll	ll	ll	ll	lm	lm	ll	lm	ll	ll	lm	lm	lm	ll	ll	ll	lm	lm	lm	lm	ll	ll
LG10_HB_83.5	R_29044684_L10_PA	LG10	<lmxll>	{0-}	(ll,lm)	ll	ll	ll	lm	ll	lm	ll	ll	lm	lm	ll	ll	ll	ll	lm	lm	lm	lm	ll	ll	lm	lm	ll	ll	ll	ll	lm	lm	ll	lm	ll	ll	lm	lm	lm	ll	ll	ll	lm	lm	lm	lm	ll	ll
LG10_HB_84	F_0040115_L10_PA	LG10	<lmxll>	{0-}	(ll,lm)	ll	ll	ll	lm	ll	lm	ll	ll	lm	lm	ll	ll	ll	ll	lm	lm	lm	lm	ll	ll	lm	lm	ll	ll	ll	ll	lm	lm	ll	lm	ll	ll	lm	lm	lm	ll	ll	ll	lm	lm	lm	lm	ll	ll
LG10_HB_84	R_29213640_L10_PA	LG10	<lmxll>	{0-}	(ll,lm)	ll	ll	ll	lm	ll	lm	ll	ll	lm	lm	ll	ll	ll	ll	lm	lm	lm	lm	ll	ll	lm	lm	ll	ll	ll	ll	lm	lm	ll	lm	ll	ll	lm	lm	lm	ll	ll	ll	lm	lm	lm	lm	ll	ll
LG10_HB_84	R_29213692_L10_PA	LG10	<lmxll>	{0-}	(ll,lm)	ll	ll	ll	lm	ll	lm	ll	ll	lm	lm	ll	ll	ll	ll	lm	lm	lm	lm	ll	ll	lm	lm	ll	ll	ll	ll	lm	lm	ll	lm	ll	ll	lm	lm	lm	ll	ll	ll	lm	lm	lm	lm	ll	ll
LG10_HB_85	F_0040406_L10_PA	LG10	<lmxll>	{0-}	(ll,lm)	ll	ll	ll	lm	ll	lm	ll	ll	lm	lm	ll	ll	ll	ll	lm	lm	lm	lm	ll	ll	lm	lm	ll	ll	ll	ll	lm	lm	ll	lm	ll	ll	lm	lm	lm	ll	ll	ll	lm	lm	lm	lm	ll	ll
LG10_HB_85	F_0040410_L10_PA	LG10	<lmxll>	{0-}	(ll,lm)	ll	ll	ll	lm	ll	lm	ll	ll	lm	lm	ll	ll	ll	ll	lm	lm	lm	lm	ll	ll	lm	lm	ll	ll	ll	ll	lm	lm	ll	lm	ll	ll	lm	lm	lm	ll	ll	ll	lm	lm	lm	lm	ll	ll
LG10_HB_85	F_0040423_L10_PA	LG10	<lmxll>	{0-}	(ll,lm)	ll	ll	ll	lm	ll	lm	ll	ll	lm	lm	ll	ll	ll	ll	lm	lm	lm	lm	ll	ll	lm	lm	ll	ll	ll	ll	lm	lm	ll	lm	ll	ll	lm	lm	lm	ll	ll	ll	lm	lm	lm	lm	ll	ll
LG10_HB_85	F_0040424_L10_PA	LG10	<lmxll>	{0-}	(ll,lm)	ll	ll	ll	lm	ll	lm	ll	ll	lm	lm	ll	ll	ll	ll	lm	lm	lm	lm	ll	ll	lm	lm	ll	ll	ll	ll	lm	lm	ll	lm	ll	ll	lm	lm	lm	ll	ll	ll	lm	lm	lm	lm	ll	ll
LG10_HB_85	F_0040425_L10_PA	LG10	<lmxll>	{0-}	(ll,lm)	ll	ll	ll	lm	ll	lm	ll	ll	lm	lm	ll	ll	ll	ll	lm	lm	lm	lm	ll	ll	lm	lm	ll	ll	ll	ll	lm	lm	ll	lm	ll	ll	lm	lm	lm	ll	ll	ll	lm	lm	lm	lm	ll	ll
LG10_HB_85	F_0040437_L10_PA	LG10	<lmxll>	{0-}	(ll,lm)	ll	ll	ll	lm	ll	lm	ll	ll	lm	lm	ll	ll	ll	ll	lm	lm	lm	lm	ll	ll	lm	lm	ll	ll	ll	ll	lm	lm	ll	lm	ll	ll	lm	lm	lm	ll	ll	ll	lm	lm	lm	lm	ll	ll
LG10_HB_85	F_0040411_L10_PA	LG10	<nnxnp>	{-0}	(nn,np)	np	np	np	nn	np	np	np	np	np	np	np	nn	np	np	np	nn	nn	np	np	nn	np	nn	np	np	nn	np	np	np	nn	np	nn	np	np	nn	np	np	np	nn	np	np	np	np	np	np
LG10_HB_85	F_0040418_L10_PA	LG10	<nnxnp>	{-1}	(nn,np)	nn	nn	nn	np	nn	nn	nn	nn	nn	nn	nn	np	nn	nn	nn	np	np	nn	nn	np	nn	np	nn	nn	np	nn	nn	nn	np	nn	np	nn	nn	np	nn	nn	nn	np	nn	nn	nn	nn	nn	nn
LG10_HB_86	F_0040463_L10_PA	LG10	<hkxhk>	{10}	(hh,hk,kk)	kk	kk	kk	hh	kk	hk	kk	kk	hk	hk	kk	hk	kk	kk	hk	hh	hh	hk	kk	hk	hk	hh	kk	kk	hk	kk	hk	hk	hk	hk	hk	kk	hk	hh	hk	kk	kk	hk	hk	hk	hk	hk	kk	kk
LG10_HB_86	F_0040442_L10_PA	LG10	<lmxll>	{0-}	(ll,lm)	ll	ll	ll	lm	ll	lm	ll	ll	lm	lm	ll	ll	ll	ll	lm	lm	lm	lm	ll	ll	lm	lm	ll	ll	ll	ll	lm	lm	ll	lm	ll	ll	lm	lm	lm	ll	ll	ll	lm	lm	lm	lm	ll	ll
LG10_HB_86	F_0040447_L10_PA	LG10	<lmxll>	{0-}	(ll,lm)	ll	ll	ll	lm	ll	lm	ll	ll	lm	lm	ll	ll	ll	ll	lm	lm	lm	lm	ll	ll	lm	lm	ll	ll	ll	ll	lm	lm	ll	lm	ll	ll	lm	lm	lm	ll	ll	ll	lm	lm	lm	lm	ll	ll
LG10_HB_86	F_0040453_L10_PA	LG10	<lmxll>	{0-}	(ll,lm)	ll	ll	ll	lm	ll	lm	ll	ll	lm	lm	ll	ll	ll	ll	lm	lm	lm	lm	ll	ll	lm	lm	ll	ll	ll	ll	lm	lm	ll	lm	ll	ll	lm	lm	lm	ll	ll	ll	lm	lm	lm	lm	ll	ll
LG10_HB_87	F_0041076_L10_PA	LG10	<nnxnp>	{-0}	(nn,np)	np	np	np	nn	np	np	np	np	np	np	np	nn	np	np	np	nn	nn	np	nn	nn	np	nn	np	np	nn	np	np	np	nn	np	nn	np	np	nn	np	np	np	nn	np	np	np	np	np	np
LG10_HB_87	R_30206374_L10_PA	LG10	<nnxnp>	{-0}	(nn,np)	np	np	np	nn	np	np	np	np	np	np	np	nn	np	np	np	nn	nn	np	nn	nn	np	nn	np	np	nn	np	np	np	nn	np	nn	np	np	nn	np	np	np	nn	np	np	np	np	np	np
LG10_HB_87.5	R_30265584_L10_PA	LG10	<lmxll>	{1-}	(ll,lm)	lm	lm	lm	ll	lm	ll	lm	lm	ll	ll	lm	lm	lm	lm	ll	ll	ll	ll	lm	lm	ll	ll	lm	lm	lm	lm	ll	ll	lm	ll	lm	lm	ll	ll	ll	lm	lm	lm	ll	ll	ll	ll	lm	lm
LG10_HB_88	F_0041570_L10_PA	LG10	<hkxhk>	{11}	(hh,hk,kk)	hk	hk	hk	hk	hk	hh	hk	hk	hh	hh	hk	kk	hk	hk	hh	hk	hk	hh	kk	hk	hh	hk	hk	hk	kk	hk	hh	hh	kk	hh	kk	hk	hh	hk	hh	hk	hk	kk	hh	hh	hh	hh	hk	hk
LG10_HB_88	F_0041574_L10_PA	LG10	<hkxhk>	{00}	(hh,hk,kk)	hk	hk	hk	hk	hk	kk	hk	hk	kk	kk	hk	hh	hk	hk	kk	hk	hk	kk	hh	hk	kk	hk	hk	hk	hh	hk	kk	kk	hh	kk	hh	hk	kk	hk	kk	hk	hk	hh	kk	kk	kk	kk	hk	hk
LG10_HB_88	R_30396941_L10_PA	LG10	<hkxhk>	{11}	(hh,hk,kk)	hk	hk	hk	hk	hk	hh	hk	hk	hh	hh	hk	kk	hk	hk	hh	hk	hk	hh	kk	hk	hh	hk	hk	hk	kk	hk	hh	hh	kk	hh	kk	hk	hh	hk	hh	hk	hk	kk	hh	hh	hh	hh	hk	hk
LG10_HB_88	R_30393147_L10_PA	LG10	<lmxll>	{0-}	(ll,lm)	ll	ll	ll	lm	ll	lm	ll	ll	lm	lm	ll	ll	ll	ll	lm	lm	lm	lm	ll	ll	lm	lm	ll	ll	ll	ll	lm	lm	ll	lm	ll	ll	lm	lm	lm	ll	ll	ll	lm	lm	lm	lm	ll	ll
LG10_HB_88	F_0041587_L10_PA	LG10	<nnxnp>	{-0}	(nn,np)	np	np	np	nn	np	np	np	np	np	np	np	nn	np	np	np	nn	nn	np	nn	np	np	nn	np	np	nn	np	np	np	nn	np	nn	np	np	nn	np	np	np	nn	np	np	np	np	np	np
LG10_HB_88	F_0041596_L10_PA	LG10	<nnxnp>	{-0}	(nn,np)	np	np	np	nn	np	np	np	np	np	np	np	nn	np	np	np	nn	nn	np	nn	np	np	nn	np	np	nn	np	np	np	nn	np	nn	np	np	nn	np	np	np	nn	np	np	np	np	np	np
LG10_HB_89	F_0042077_L10_PA	LG10	<lmxll>	{0-}	(ll,lm)	ll	ll	ll	lm	ll	lm	ll	ll	lm	lm	ll	ll	ll	ll	lm	lm	lm	lm	ll	ll	lm	lm	ll	ll	ll	ll	lm	lm	ll	lm	ll	ll	lm	lm	lm	ll	ll	ll	lm	lm	lm	lm	ll	ll
LG10_HB_89	R_30595771_L10_PA	LG10	<lmxll>	{0-}	(ll,lm)	ll	ll	ll	lm	ll	lm	ll	ll	lm	lm	ll	ll	ll	ll	lm	lm	lm	lm	ll	ll	lm	lm	ll	ll	ll	ll	lm	lm	ll	lm	ll	ll	lm	lm	lm	ll	ll	ll	lm	lm	lm	lm	ll	ll
LG10_HB_89	F_0042076_L10_PA	LG10	<nnxnp>	{-0}	(nn,np)	np	np	np	nn	np	np	np	np	np	np	np	nn	np	np	np	nn	nn	np	nn	np	np	nn	np	np	nn	np	np	np	nn	np	nn	np	np	nn	np	np	np	nn	np	np	np	np	np	np
LG10_HB_89	F_0042083_L10_PA	LG10	<nnxnp>	{-0}	(nn,np)	np	np	np	nn	np	np	np	np	np	np	np	nn	np	np	np	nn	nn	np	nn	np	np	nn	np	np	nn	np	np	np	nn	np	nn	np	np	nn	np	np	np	nn	np	np	np	np	np	np
LG10_HB_91	F_0042577_L10_PA	LG10	<lmxll>	{1-}	(ll,lm)	lm	lm	lm	ll	lm	ll	lm	lm	ll	ll	lm	lm	lm	lm	ll	ll	ll	ll	lm	lm	ll	ll	lm	lm	lm	lm	ll	ll	lm	ll	lm	lm	ll	ll	ll	lm	lm	lm	ll	ll	ll	ll	lm	lm
LG10_HB_91	F_0042578_L10_PA	LG10	<lmxll>	{0-}	(ll,lm)	ll	ll	ll	lm	ll	lm	ll	ll	lm	lm	ll	ll	ll	ll	lm	lm	lm	lm	ll	ll	lm	lm	ll	ll	ll	ll	lm	lm	ll	lm	ll	ll	lm	lm	lm	ll	ll	ll	lm	lm	lm	lm	ll	ll
LG10_HB_91	F_0042597_L10_PA	LG10	<hkxhk>	{11}	(hh,hk,kk)	hk	hk	hk	hk	hk	hh	hk	hk	hh	hh	hk	kk	hk	hk	hh	hk	hk	hh	kk	hk	hh	hk	hk	hk	kk	hk	hh	hh	kk	hh	kk	hk	hh	hk	hh	hk	hk	kk	hh	hh	hh	hh	hk	hk
LG10_HB_91	F_0042598_L10_PA	LG10	<hkxhk>	{11}	(hh,hk,kk)	hk	hk	hk	hk	hk	hh	hk	hk	hh	hh	hk	kk	hk	hk	hh	hk	hk	hh	kk	hk	hh	hk	hk	hk	kk	hk	hh	hh	kk	hh	kk	hk	hh	hk	hh	hk	hk	kk	hh	hh	hh	hh	hk	hk
LG10_HB_91	F_0042602_L10_PA	LG10	<hkxhk>	{00}	(hh,hk,kk)	hk	hk	hk	hk	hk	kk	hk	hk	kk	kk	hk	hh	hk	hk	kk	hk	hk	kk	hh	hk	kk	hk	hk	hk	hh	hk	kk	kk	hh	kk	hh	hk	kk	hk	kk	hk	hk	hh	kk	kk	kk	kk	hk	hk
LG10_HB_91	F_0042563_L10_PA	LG10	<nnxnp>	{-0}	(nn,np)	np	np	np	nn	np	np	np	np	np	np	np	nn	np	np	np	nn	nn	np	nn	np	np	nn	np	np	nn	np	np	np	nn	np	nn	np	np	nn	np	np	np	nn	np	np	np	np	np	np
LG10_HB_91	F_0042584_L10_PA	LG10	<nnxnp>	{-0}	(nn,np)	np	np	np	nn	np	np	np	np	np	np	np	nn	np	np	np	nn	nn	np	nn	np	np	nn	np	np	nn	np	np	np	nn	np	nn	np	np	nn	np	np	np	nn	np	np	np	np	np	np
LG10_HB_91.5	R_31295437_L10_PA	LG10	<lmxll>	{0-}	(ll,lm)	ll	ll	ll	lm	ll	lm	ll	ll	lm	lm	ll	ll	ll	ll	lm	lm	lm	lm	ll	ll	lm	lm	ll	ll	ll	ll	lm	lm	ll	lm	ll	ll	lm	lm	lm	ll	ll	ll	lm	lm	lm	lm	ll	ll
LG10_HB_91.5	R_31299431_L10_PA	LG10	<lmxll>	{0-}	(ll,lm)	ll	ll	ll	lm	ll	lm	ll	ll	lm	lm	ll	ll	ll	ll	lm	lm	lm	lm	ll	ll	lm	lm	ll	ll	ll	ll	lm	lm	ll	lm	ll	ll	lm	lm	lm	ll	ll	ll	lm	lm	lm	lm	ll	ll
LG10_HB_91.5	R_31306024_L10_PA	LG10	<lmxll>	{0-}	(ll,lm)	ll	ll	ll	lm	ll	lm	ll	ll	lm	lm	ll	ll	ll	ll	lm	lm	lm	lm	ll	ll	lm	lm	ll	ll	ll	ll	lm	lm	ll	lm	ll	ll	lm	lm	lm	ll	ll	ll	lm	lm	lm	lm	ll	ll
LG10_HB_91.5	R_31320811_L10_PA	LG10	<hkxhk>	{11}	(hh,hk,kk)	hk	hk	hk	hk	hk	hh	hk	hk	hh	hh	hk	kk	hk	hk	hh	hk	hk	hh	kk	hk	hh	hk	hk	hk	kk	hk	hh	hh	kk	hh	kk	hk	hh	hk	hh	hk	hk	kk	hh	hh	hh	hh	hk	hk
LG10_HB_91.5	R_31331375_L10_PA	LG10	<nnxnp>	{-0}	(nn,np)	np	np	np	nn	np	np	np	np	np	np	np	nn	np	np	np	nn	nn	np	nn	np	np	nn	np	np	nn	np	np	np	nn	np	nn	np	np	nn	np	np	np	nn	np	np	np	np	np	np
LG10_HB_92	F_0043315_L10_PA	LG10	<lmxll>	{0-}	(ll,lm)	ll	ll	ll	lm	ll	lm	ll	ll	lm	lm	ll	ll	ll	ll	lm	lm	lm	lm	ll	ll	lm	lm	ll	ll	ll	ll	lm	lm	ll	lm	ll	ll	lm	lm	lm	ll	ll	ll	lm	lm	lm	lm	ll	ll
LG10_HB_92	F_0043317_L10_PA	LG10	<lmxll>	{1-}	(ll,lm)	lm	lm	lm	ll	lm	ll	lm	lm	ll	ll	lm	lm	lm	lm	ll	ll	ll	ll	lm	lm	ll	ll	lm	lm	lm	lm	ll	ll	lm	ll	lm	lm	ll	ll	ll	lm	lm	lm	ll	ll	ll	ll	lm	lm
LG10_HB_92	F_0043320_L10_PA	LG10	<lmxll>	{0-}	(ll,lm)	ll	ll	ll	lm	ll	lm	ll	ll	lm	lm	ll	ll	ll	ll	lm	lm	lm	lm	ll	ll	lm	lm	ll	ll	ll	ll	lm	lm	ll	lm	ll	ll	lm	lm	lm	ll	ll	ll	lm	lm	lm	lm	ll	ll
LG10_HB_92	F_0043322_L10_PA	LG10	<lmxll>	{0-}	(ll,lm)	ll	ll	ll	lm	ll	lm	ll	ll	lm	lm	ll	ll	ll	ll	lm	lm	lm	lm	ll	ll	lm	lm	ll	ll	ll	ll	lm	lm	ll	lm	ll	ll	lm	lm	lm	ll	ll	ll	lm	lm	lm	lm	ll	ll
LG10_HB_92	F_0043325_L10_PA	LG10	<nnxnp>	{-0}	(nn,np)	np	np	np	nn	np	np	np	np	np	np	np	nn	np	np	np	nn	nn	np	nn	np	np	nn	np	np	nn	np	np	np	nn	np	nn	np	np	nn	np	np	np	nn	np	np	np	np	np	np
LG10_HB_93	F_0044155_L10_PA	LG10	<nnxnp>	{-1}	(nn,np)	nn	nn	nn	np	nn	nn	nn	nn	nn	nn	nn	np	nn	nn	nn	np	np	nn	np	nn	nn	np	nn	nn	np	nn	nn	nn	np	nn	np	nn	nn	np	nn	nn	nn	np	nn	nn	nn	nn	nn	nn
LG10_HB_93	F_0044165_L10_PA	LG10	<lmxll>	{0-}	(ll,lm)	ll	ll	ll	lm	ll	lm	ll	ll	lm	lm	ll	ll	ll	ll	lm	lm	lm	lm	ll	ll	lm	lm	ll	ll	ll	ll	lm	lm	ll	lm	ll	ll	lm	lm	lm	ll	ll	ll	lm	lm	lm	lm	ll	ll
LG10_HB_95	F_0044803_L10_PA	LG10	<lmxll>	{0-}	(ll,lm)	ll	ll	lm	lm	ll	lm	ll	ll	lm	lm	ll	ll	ll	ll	lm	lm	lm	lm	ll	ll	lm	lm	ll	ll	ll	ll	lm	lm	ll	lm	ll	ll	lm	lm	lm	ll	ll	ll	lm	lm	lm	lm	ll	ll
LG10_HB_95	F_0044801_L10_PA	LG10	<nnxnp>	{-1}	(nn,np)	nn	nn	nn	np	nn	nn	nn	nn	nn	nn	nn	np	nn	nn	nn	np	np	nn	np	nn	nn	np	nn	nn	np	nn	nn	nn	np	nn	np	nn	nn	np	nn	nn	nn	np	nn	nn	nn	nn	nn	nn
LG10_HB_96	R_32751652_L10_PA	LG10	<hkxhk>	{11}	(hh,hk,kk)	hk	hk	hh	hk	hk	hh	hk	hk	hh	hh	hk	kk	hk	hk	hh	hk	hk	hh	kk	hk	hh	hk	hk	hk	kk	hk	hh	hh	kk	hh	hk	hk	hh	hk	hh	hh	hk	kk	hh	hh	hh	hh	hk	hk
LG10_HB_96.5	R_32730568_L10_PA	LG10	<nnxnp>	{-0}	(nn,np)	np	np	np	nn	np	np	np	np	np	np	np	nn	np	np	np	nn	nn	np	nn	np	np	nn	np	np	nn	np	np	np	nn	np	nn	np	np	nn	np	np	np	nn	np	np	np	np	np	np
LG10_HB_97	F_0045930_L10_PA	LG10	<hkxhk>	{01}	(h-,kk)	h-	h-	h-	kk	h-	h-	h-	h-	h-	h-	h-	h-	h-	h-	h-	kk	kk	h-	kk	h-	h-	kk	h-	h-	h-	h-	h-	h-	h-	h-	kk	h-	h-	kk	h-	h-	h-	h-	h-	kk	h-	h-	h-	h-
LG10_HB_97.5	R_33513449_L10_PA	LG10	<hkxhk>	{01}	(hh,hk,kk)	hh	hh	hk	kk	hh	hk	hh	hh	hk	hk	hh	hk	hh	hh	hk	kk	kk	hk	kk	hh	hk	kk	hh	hh	hk	hh	hk	hk	hk	hk	kk	hh	hk	kk	hk	hk	hh	hk	hk	kk	hk	hk	hh	hh
LG10_HB_97.5	R_33520271_L10_PA	LG10	<nnxnp>	{-1}	(nn,np)	nn	nn	nn	np	nn	nn	nn	nn	nn	nn	nn	np	nn	nn	nn	np	np	nn	np	nn	nn	np	nn	nn	np	nn	nn	nn	np	nn	np	nn	nn	np	nn	nn	nn	np	nn	np	nn	nn	nn	nn
LG11_HB_1055	F_0488794_L2_PA	LG11	<lmxll>	{1-}	(ll,lm)	ll	lm	ll	lm	lm	ll	ll	ll	lm	ll	ll	ll	ll	lm	lm	lm	ll	ll	ll	lm	ll	lm	lm	lm	lm	lm	lm	ll	ll	ll	lm	ll	ll	lm	lm	ll	lm	lm	ll	lm	lm	lm	lm	lm
LG11_HB_1055	F_0488798_L2_PA	LG11	<lmxll>	{0-}	(ll,lm)	lm	ll	lm	ll	ll	lm	lm	lm	ll	lm	lm	lm	lm	ll	ll	ll	lm	lm	lm	ll	lm	ll	ll	ll	ll	ll	ll	lm	lm	lm	ll	lm	lm	ll	ll	lm	ll	ll	lm	ll	ll	ll	ll	ll
LG11_HB_1055	F_0488800_L2_PA	LG11	<lmxll>	{1-}	(ll,lm)	ll	lm	ll	lm	lm	ll	ll	ll	lm	ll	ll	ll	ll	lm	lm	lm	ll	ll	ll	lm	ll	lm	lm	lm	lm	lm	lm	ll	ll	ll	lm	ll	ll	lm	lm	ll	lm	lm	ll	lm	lm	lm	lm	lm
LG11_HB_1055	F_0488806_L2_PA	LG11	<lmxll>	{0-}	(ll,lm)	lm	ll	lm	ll	ll	lm	lm	lm	ll	lm	lm	lm	lm	ll	ll	ll	lm	lm	lm	ll	lm	ll	ll	ll	ll	ll	ll	lm	lm	lm	ll	lm	lm	ll	ll	lm	ll	ll	lm	ll	ll	ll	ll	ll
LG11_HB_1056	F_0489250_L2_PA	LG11	<lmxll>	{1-}	(ll,lm)	ll	lm	ll	lm	lm	ll	ll	ll	lm	ll	ll	ll	ll	lm	lm	lm	ll	ll	ll	lm	ll	lm	lm	lm	lm	lm	lm	ll	ll	ll	lm	ll	ll	lm	lm	ll	lm	lm	ll	lm	lm	lm	lm	lm
LG11_HB_1056	F_0489260_L2_PA	LG11	<lmxll>	{1-}	(ll,lm)	ll	lm	ll	lm	lm	ll	ll	ll	lm	ll	ll	ll	ll	lm	lm	lm	ll	ll	ll	lm	ll	lm	lm	lm	lm	lm	lm	ll	ll	ll	lm	ll	ll	lm	lm	ll	lm	lm	ll	lm	lm	lm	lm	lm
LG11_HB_1056	F_0489265_L2_PA	LG11	<lmxll>	{1-}	(ll,lm)	ll	lm	ll	lm	lm	ll	ll	ll	lm	ll	ll	ll	ll	lm	lm	lm	ll	ll	ll	lm	ll	lm	lm	lm	lm	lm	lm	ll	ll	ll	lm	ll	ll	lm	lm	ll	lm	lm	ll	lm	lm	lm	lm	lm
LG11_HB_1056	F_0489266_L2_PA	LG11	<lmxll>	{1-}	(ll,lm)	ll	lm	ll	lm	lm	ll	ll	ll	lm	ll	ll	ll	ll	lm	lm	lm	ll	ll	ll	lm	ll	lm	lm	lm	lm	lm	lm	ll	ll	ll	lm	ll	ll	lm	lm	ll	lm	lm	ll	lm	lm	lm	lm	lm
LG11_HB_1056	F_0489282_L2_PA	LG11	<lmxll>	{1-}	(ll,lm)	ll	lm	ll	lm	lm	ll	ll	ll	lm	ll	ll	ll	ll	lm	lm	lm	ll	ll	ll	lm	ll	lm	lm	lm	lm	lm	lm	ll	ll	ll	lm	ll	ll	lm	lm	ll	lm	lm	ll	lm	lm	lm	lm	lm
LG11_HB_116	F_0053621_L11_PA	LG11	<nnxnp>	{-1}	(nn,np)	nn	nn	nn	nn	np	np	np	nn	np	nn	np	np	np	nn	np	np	nn	np	np	nn	np	np	np	np	nn	nn	nn	np	np	np	nn	np	nn	np	np	np	nn	nn	nn	np	np	np	np	np
LG11_HB_116	F_0053626_L11_PA	LG11	<nnxnp>	{-1}	(nn,np)	nn	nn	nn	nn	np	np	np	nn	np	nn	np	np	np	nn	np	np	nn	np	np	nn	np	np	np	np	nn	nn	nn	np	np	np	nn	np	nn	np	np	np	nn	nn	nn	np	np	np	np	np
LG11_HB_116	F_0053634_L11_PA	LG11	<nnxnp>	{-1}	(nn,np)	nn	nn	nn	nn	np	np	np	nn	np	nn	np	np	np	nn	np	np	nn	np	np	nn	np	np	np	np	nn	nn	nn	np	np	np	nn	np	nn	np	np	np	nn	nn	nn	np	np	np	np	np
LG11_HB_117	F_0053704_L11_PA	LG11	<nnxnp>	{-1}	(nn,np)	nn	nn	nn	nn	np	np	np	nn	np	nn	np	np	np	nn	np	np	nn	np	np	nn	np	np	np	np	nn	nn	nn	np	np	np	nn	np	nn	np	np	np	nn	nn	nn	np	np	np	np	np
LG11_HB_117	F_0053679_L11_PA	LG11	<lmxll>	{1-}	(ll,lm)	ll	ll	ll	ll	lm	ll	ll	ll	lm	ll	lm	ll	ll	ll	ll	ll	lm	lm	ll	lm	lm	ll	ll	ll	ll	ll	ll	ll	ll	ll	ll	ll	lm	ll	lm	ll	lm	ll	ll	lm	ll	lm	lm	lm
LG11_HB_118	F_0054183_L11_PA	LG11	<efxeg>	{11}	(ee,ef,eg,fg)	ee	ee	ee	ee	fg	eg	eg	ee	fg	ee	eg	eg	eg	eg	eg	eg	ef	fg	eg	ef	fg	eg	eg	eg	ee	ee	ee	eg	eg	eg	ee	eg	ef	eg	ef	eg	ef	ee	ee	fg	eg	fg	fg	fg
LG11_HB_118	F_0054185_L11_PA	LG11	<lmxll>	{1-}	(ll,lm)	ll	ll	ll	ll	lm	ll	ll	ll	lm	ll	ll	ll	ll	ll	ll	ll	lm	lm	ll	lm	lm	ll	ll	ll	ll	ll	ll	ll	ll	ll	ll	ll	lm	ll	lm	ll	lm	ll	ll	lm	ll	lm	lm	lm
LG11_HB_119	F_0054478_L11_PA	LG11	<lmxll>	{0-}	(ll,lm)	lm	lm	lm	lm	ll	lm	lm	lm	ll	lm	lm	lm	lm	lm	lm	lm	ll	ll	lm	ll	ll	lm	lm	lm	lm	lm	lm	lm	lm	lm	lm	lm	ll	lm	ll	lm	ll	lm	lm	ll	lm	ll	ll	ll
LG11_HB_119	F_0054463_L11_PA	LG11	<nnxnp>	{-1}	(nn,np)	nn	nn	nn	nn	np	np	np	nn	np	nn	np	np	np	np	np	np	nn	np	np	nn	np	np	np	np	nn	nn	nn	np	np	np	nn	np	nn	np	nn	np	nn	nn	nn	np	np	np	np	np
LG11_HB_119	F_0054468_L11_PA	LG11	<nnxnp>	{-1}	(nn,np)	nn	nn	nn	nn	np	np	np	nn	np	nn	np	np	np	np	np	np	nn	np	np	nn	np	np	np	np	nn	nn	nn	np	np	np	nn	np	nn	np	nn	np	nn	nn	nn	np	np	np	np	np
LG11_HB_119	F_0054473_L11_PA	LG11	<nnxnp>	{-1}	(nn,np)	nn	nn	nn	nn	np	np	np	nn	np	nn	np	np	np	np	np	np	nn	np	np	nn	np	np	np	np	nn	nn	nn	np	np	np	nn	np	nn	np	nn	np	nn	nn	nn	np	np	np	np	np
LG11_HB_119	F_0054474_L11_PA	LG11	<nnxnp>	{-1}	(nn,np)	nn	nn	nn	nn	np	np	np	nn	np	nn	np	np	np	np	np	np	nn	np	np	nn	np	np	np	np	nn	nn	nn	np	np	np	nn	np	nn	np	nn	np	nn	nn	nn	np	np	np	np	np
LG11_HB_119	R_495547_L11_PA	LG11	<nnxnp>	{-1}	(nn,np)	nn	nn	nn	nn	np	np	np	nn	np	nn	np	np	np	np	np	np	nn	np	np	nn	np	np	np	np	nn	nn	nn	np	np	np	nn	np	nn	np	nn	np	nn	nn	nn	np	np	np	np	np
LG11_HB_122	F_0055551_L11_PA	LG11	<lmxll>	{1-}	(ll,lm)	ll	ll	ll	ll	lm	ll	ll	ll	lm	ll	ll	ll	ll	lm	lm	ll	lm	lm	ll	lm	lm	ll	ll	ll	ll	ll	lm	ll	ll	ll	ll	ll	lm	ll	lm	ll	lm	ll	ll	lm	ll	lm	lm	lm
LG11_HB_122	F_0055562_L11_PA	LG11	<lmxll>	{1-}	(ll,lm)	ll	ll	ll	ll	lm	ll	ll	ll	lm	ll	ll	ll	ll	lm	lm	ll	lm	lm	ll	lm	lm	ll	ll	ll	ll	ll	lm	ll	ll	ll	ll	ll	lm	ll	lm	ll	lm	ll	ll	lm	ll	lm	lm	lm
LG11_HB_122	R_1697921_L11_PA	LG11	<lmxll>	{1-}	(ll,lm)	ll	ll	ll	ll	lm	ll	ll	ll	lm	ll	ll	ll	ll	lm	lm	ll	lm	lm	ll	lm	lm	ll	ll	ll	ll	ll	lm	ll	ll	ll	ll	ll	lm	ll	lm	ll	lm	ll	ll	lm	ll	lm	lm	lm
LG11_HB_122	F_0055552_L11_PA	LG11	<nnxnp>	{-1}	(nn,np)	nn	nn	nn	nn	np	np	np	nn	np	nn	np	np	np	np	np	np	nn	np	np	nn	np	np	np	np	np	nn	nn	np	np	np	nn	np	nn	np	nn	np	nn	nn	nn	np	np	np	np	np
R_1724738_L11_PA	R_1724738_L11_PA	LG11	<lmxll>	{1-}	(ll,lm)	ll	ll	ll	ll	lm	ll	ll	ll	lm	ll	ll	ll	ll	lm	lm	ll	lm	lm	ll	lm	lm	ll	ll	ll	ll	ll	lm	ll	ll	ll	ll	ll	lm	ll	lm	ll	lm	ll	ll	lm	ll	lm	lm	lm
LG11_HB_123	F_0055748_L11_PA	LG11	<hkxhk>	{11}	(hh,hk,kk)	hh	hh	hh	hh	kk	hk	hk	hh	kk	hh	hk	hk	hk	kk	kk	hk	hk	kk	hk	hk	kk	hk	hk	hk	hk	hh	hk	hk	hk	hk	hh	hk	hk	hk	hk	hk	hk	hh	hh	kk	hk	kk	kk	kk
LG11_HB_123	F_0055742_L11_PA	LG11	<lmxll>	{1-}	(ll,lm)	ll	ll	ll	ll	lm	ll	ll	ll	lm	ll	ll	ll	ll	lm	lm	ll	lm	lm	ll	lm	lm	ll	ll	ll	ll	ll	lm	ll	ll	ll	ll	ll	lm	ll	lm	ll	lm	ll	ll	lm	ll	lm	lm	lm
LG11_HB_123	F_0055750_L11_PA	LG11	<lmxll>	{1-}	(ll,lm)	ll	ll	ll	ll	lm	ll	ll	ll	lm	ll	ll	ll	ll	lm	lm	ll	lm	lm	ll	lm	lm	ll	ll	ll	ll	ll	lm	ll	ll	ll	ll	ll	lm	ll	lm	ll	lm	ll	ll	lm	ll	lm	lm	lm
LG11_HB_123	F_0055762_L11_PA	LG11	<lmxll>	{1-}	(ll,lm)	ll	ll	ll	ll	lm	ll	ll	ll	lm	ll	ll	ll	ll	lm	lm	ll	lm	lm	ll	lm	lm	ll	ll	ll	ll	ll	lm	ll	ll	ll	ll	ll	lm	ll	lm	ll	lm	ll	ll	lm	ll	lm	lm	lm
LG11_HB_123	F_0055746_L11_PA	LG11	<nnxnp>	{-1}	(nn,np)	nn	nn	nn	nn	np	np	np	nn	np	nn	np	np	np	np	np	np	nn	np	np	nn	np	np	np	np	np	nn	nn	np	np	np	nn	np	nn	np	nn	np	nn	nn	nn	np	np	np	np	np
LG11_HB_124	F_0056161_L11_PA	LG11	<lmxll>	{0-}	(ll,lm)	lm	lm	lm	lm	ll	lm	lm	lm	ll	lm	lm	lm	lm	ll	ll	lm	ll	ll	lm	ll	ll	lm	lm	lm	lm	lm	lm	lm	lm	lm	lm	lm	ll	lm	ll	lm	ll	lm	lm	ll	lm	ll	ll	ll
LG11_HB_126.5	R_3463798_L11_PA	LG11	<lmxll>	{0-}	(ll,lm)	lm	lm	lm	lm	ll	lm	lm	lm	ll	lm	lm	lm	lm	ll	ll	lm	ll	ll	lm	ll	ll	lm	ll	lm	lm	lm	ll	lm	lm	lm	lm	lm	ll	lm	ll	lm	ll	lm	lm	ll	lm	ll	ll	ll
LG11_HB_126.5	R_3469064_L11_PA	LG11	<nnxnp>	{-1}	(nn,np)	nn	nn	nn	nn	np	np	nn	nn	np	nn	np	nn	np	np	np	np	nn	np	np	nn	np	np	np	np	np	nn	nn	np	np	np	nn	np	nn	np	nn	np	nn	nn	nn	np	np	np	np	np
LG11_HB_127	F_0057451_L11_PA	LG11	<nnxnp>	{-0}	(nn,np)	np	np	np	np	nn	nn	np	np	nn	np	nn	np	nn	nn	nn	nn	np	nn	nn	np	nn	nn	nn	nn	nn	np	np	nn	nn	nn	np	nn	np	nn	np	nn	np	np	np	nn	nn	nn	nn	nn
LG11_HB_127	F_0057462_L11_PA	LG11	<nnxnp>	{-0}	(nn,np)	np	np	np	np	nn	nn	np	np	nn	np	nn	np	nn	nn	nn	nn	np	nn	nn	np	nn	nn	nn	nn	nn	np	np	nn	nn	nn	np	nn	np	nn	np	nn	np	np	np	nn	nn	nn	nn	nn
LG11_HB_127	F_0057470_L11_PA	LG11	<nnxnp>	{-0}	(nn,np)	np	np	np	np	nn	nn	np	np	nn	np	nn	np	nn	nn	nn	nn	np	nn	nn	np	nn	nn	nn	nn	nn	np	np	nn	nn	nn	np	nn	np	nn	np	nn	np	np	np	nn	nn	nn	nn	nn
LG11_HB_127	GD_01167_L11_PA	LG11	<nnxnp>	{-0}	(nn,np)	np	np	np	np	nn	nn	np	np	nn	np	nn	np	nn	nn	nn	nn	np	nn	nn	np	nn	nn	nn	nn	nn	np	np	nn	nn	nn	np	nn	np	nn	np	nn	np	np	np	nn	nn	nn	nn	nn
LG11_HB_128	F_0057797_L11_PA	LG11	<nnxnp>	{-1}	(nn,np)	nn	nn	nn	nn	np	np	nn	nn	np	nn	np	nn	np	np	np	np	nn	np	np	nn	np	np	np	np	np	nn	nn	np	np	np	nn	np	nn	np	nn	np	nn	nn	nn	np	np	np	np	np
LG11_HB_129	F_0058240_L11_PA	LG11	<nnxnp>	{-0}	(nn,np)	np	np	np	np	nn	nn	np	np	nn	np	np	np	nn	nn	nn	nn	np	nn	nn	np	nn	nn	nn	nn	nn	np	np	nn	nn	nn	np	nn	np	nn	np	nn	np	np	np	nn	nn	nn	nn	nn
LG11_HB_129	F_0058243_L11_PA	LG11	<nnxnp>	{-0}	(nn,np)	np	np	np	np	nn	nn	np	np	nn	np	np	np	nn	nn	nn	nn	np	nn	nn	np	nn	nn	nn	nn	nn	np	np	nn	nn	nn	np	nn	np	nn	np	nn	np	np	np	nn	nn	nn	nn	nn
LG11_HB_129	F_0058248_L11_PA	LG11	<nnxnp>	{-0}	(nn,np)	np	np	np	np	nn	nn	np	np	nn	np	np	np	nn	nn	nn	nn	np	nn	nn	np	nn	nn	nn	nn	nn	np	np	nn	nn	nn	np	nn	np	nn	np	nn	np	np	np	nn	nn	nn	nn	nn
R_4473483_L11_PA	R_4473483_L11_PA	LG11	<nnxnp>	{-1}	(nn,np)	nn	nn	nn	nn	np	np	nn	nn	np	nn	nn	nn	np	np	np	np	nn	np	np	nn	np	np	np	np	np	nn	nn	np	np	np	nn	np	nn	np	nn	np	nn	nn	nn	np	np	np	np	np
LG11_HB_130	F_0058559_L11_PA	LG11	<hkxhk>	{11}	(h-,kk)	h-	h-	h-	h-	kk	h-	h-	h-	kk	h-	h-	h-	h-	kk	kk	h-	h-	h-	h-	h-	h-	h-	kk	h-	h-	h-	h-	h-	h-	h-	h-	h-	h-	h-	h-	h-	h-	h-	h-	kk	h-	kk	kk	kk
LG11_HB_130	F_0058557_L11_PA	LG11	<hkxhk>	{00}	(hh,hk,kk)	kk	kk	kk	kk	hh	hk	kk	kk	hh	kk	kk	kk	hk	hh	hh	hk	hk	hk	hk	hk	hk	hk	hh	hk	hk	kk	hk	hk	hk	hk	kk	hk	kk	hk	hk	hk	hk	kk	kk	hh	hk	hh	hh	hh
LG11_HB_130	F_0058552_L11_PA	LG11	<lmxll>	{0-}	(ll,lm)	lm	lm	lm	lm	ll	lm	lm	lm	ll	lm	lm	lm	lm	ll	ll	lm	ll	lm	lm	ll	lm	lm	ll	lm	lm	lm	ll	lm	lm	lm	lm	lm	lm	lm	ll	lm	ll	lm	lm	ll	lm	ll	ll	ll
LG11_HB_131	F_0058964_L11_PA	LG11	<nnxnp>	{-0}	(nn,np)	np	np	np	np	nn	nn	np	np	nn	np	np	np	nn	nn	nn	nn	np	nn	nn	np	nn	nn	nn	nn	nn	np	np	nn	nn	nn	np	nn	np	nn	np	nn	np	np	np	nn	nn	nn	nn	nn
LG11_HB_131	R_4936280_L11_PA	LG11	<nnxnp>	{-0}	(nn,np)	np	np	np	np	nn	nn	np	np	nn	np	np	np	nn	nn	nn	nn	np	nn	nn	np	nn	nn	nn	nn	nn	np	np	nn	nn	nn	np	nn	np	nn	np	nn	np	np	np	nn	nn	nn	nn	nn
LG11_HB_131	R_4936897_L11_PA	LG11	<nnxnp>	{-0}	(nn,np)	np	np	np	np	nn	nn	np	np	nn	np	np	np	nn	nn	nn	nn	np	nn	nn	np	nn	nn	nn	nn	nn	np	np	nn	nn	nn	np	nn	np	nn	np	nn	np	np	np	nn	nn	nn	nn	nn
LG11_HB_131.5	R_5054497_L11_PA	LG11	<lmxll>	{1-}	(ll,lm)	ll	ll	ll	ll	lm	ll	ll	ll	lm	ll	ll	ll	ll	lm	lm	ll	lm	ll	ll	lm	ll	ll	lm	ll	ll	ll	lm	ll	ll	ll	ll	ll	ll	ll	lm	ll	lm	ll	ll	lm	ll	lm	lm	lm
LG11_HB_131.5	R_5075367_L11_PA	LG11	<lmxll>	{1-}	(ll,lm)	ll	ll	ll	ll	lm	ll	ll	ll	lm	ll	ll	ll	ll	lm	lm	ll	lm	ll	ll	lm	ll	ll	lm	ll	ll	ll	lm	ll	ll	ll	ll	ll	ll	ll	lm	ll	lm	ll	ll	lm	ll	lm	lm	lm
LG11_HB_132	F_0059434_L11_PA	LG11	<nnxnp>	{-0}	(nn,np)	np	np	np	np	nn	np	np	np	nn	np	np	np	nn	nn	nn	nn	np	nn	nn	np	nn	nn	nn	nn	nn	np	np	nn	nn	nn	np	nn	np	nn	np	nn	np	np	np	nn	nn	nn	nn	nn
LG11_HB_132	F_0059412_L11_PA	LG11	<lmxll>	{0-}	(ll,lm)	lm	lm	lm	lm	ll	lm	lm	lm	ll	lm	lm	lm	lm	ll	ll	lm	ll	lm	lm	ll	lm	lm	ll	ll	lm	lm	ll	lm	lm	lm	lm	lm	lm	lm	ll	lm	ll	lm	lm	ll	lm	ll	ll	ll
LG11_HB_132	F_0059427_L11_PA	LG11	<lmxll>	{0-}	(ll,lm)	lm	lm	lm	lm	ll	lm	lm	lm	ll	lm	lm	lm	lm	ll	ll	lm	ll	lm	lm	ll	lm	lm	ll	ll	lm	lm	ll	lm	lm	lm	lm	lm	lm	lm	ll	lm	ll	lm	lm	ll	lm	ll	ll	ll
LG11_HB_132	F_0059432_L11_PA	LG11	<lmxll>	{0-}	(ll,lm)	lm	lm	lm	lm	ll	lm	lm	lm	ll	lm	lm	lm	lm	ll	ll	lm	ll	lm	lm	ll	lm	lm	ll	ll	lm	lm	ll	lm	lm	lm	lm	lm	lm	lm	ll	lm	ll	lm	lm	ll	lm	ll	ll	ll
LG11_HB_132	F_0059438_L11_PA	LG11	<lmxll>	{0-}	(ll,lm)	lm	lm	lm	lm	ll	lm	lm	lm	ll	lm	lm	lm	lm	ll	ll	lm	ll	lm	lm	ll	lm	lm	ll	ll	lm	lm	ll	lm	lm	lm	lm	lm	lm	lm	ll	lm	ll	lm	lm	ll	lm	ll	ll	ll
LG11_HB_132	R_5159764_L11_PA	LG11	<lmxll>	{0-}	(ll,lm)	lm	lm	lm	lm	ll	lm	lm	lm	ll	lm	lm	lm	lm	ll	ll	lm	ll	lm	lm	ll	lm	lm	ll	ll	lm	lm	ll	lm	lm	lm	lm	lm	lm	lm	ll	lm	ll	lm	lm	ll	lm	ll	ll	ll
LG11_HB_132.5	GD_00418_L11_PA	LG11	<nnxnp>	{-0}	(nn,np)	np	np	np	np	nn	np	np	np	nn	np	np	np	nn	nn	nn	nn	np	nn	nn	np	nn	nn	nn	nn	nn	np	np	nn	nn	nn	np	nn	np	nn	np	nn	np	np	np	nn	nn	nn	nn	nn
LG11_HB_132.5	R_5173582_L11_PA	LG11	<lmxll>	{1-}	(ll,lm)	ll	ll	ll	ll	lm	ll	ll	ll	lm	ll	ll	ll	ll	lm	lm	ll	lm	ll	ll	lm	ll	ll	lm	lm	ll	ll	lm	ll	ll	ll	ll	ll	ll	ll	lm	ll	lm	ll	ll	lm	ll	lm	lm	lm
LG11_HB_132.5	R_5197434_L11_PA	LG11	<lmxll>	{1-}	(ll,lm)	ll	ll	ll	ll	lm	ll	ll	ll	lm	ll	ll	ll	ll	lm	lm	ll	lm	ll	ll	lm	ll	ll	lm	lm	ll	ll	lm	ll	ll	ll	ll	ll	ll	ll	lm	ll	lm	ll	ll	lm	ll	lm	lm	lm
LG11_HB_133	F_0060042_L11_PA	LG11	<lmxll>	{0-}	(ll,lm)	lm	lm	lm	lm	ll	lm	lm	lm	ll	lm	lm	lm	lm	ll	ll	lm	ll	lm	lm	ll	lm	lm	ll	ll	lm	lm	ll	lm	lm	lm	lm	lm	lm	lm	ll	lm	ll	lm	lm	ll	lm	ll	ll	ll
LG11_HB_133	R_5482687_L11_PA	LG11	<lmxll>	{0-}	(ll,lm)	lm	lm	lm	lm	ll	lm	lm	lm	ll	lm	lm	lm	lm	ll	ll	lm	ll	lm	lm	ll	lm	lm	ll	ll	lm	lm	ll	lm	lm	lm	lm	lm	lm	lm	ll	lm	ll	lm	lm	ll	lm	ll	ll	ll
LG11_HB_133	R_5485406_L11_PA	LG11	<lmxll>	{0-}	(ll,lm)	lm	lm	lm	lm	ll	lm	lm	lm	ll	lm	lm	lm	lm	ll	ll	lm	ll	lm	lm	ll	lm	lm	ll	ll	lm	lm	ll	lm	lm	lm	lm	lm	lm	lm	ll	lm	ll	lm	lm	ll	lm	ll	ll	ll
LG11_HB_136	F_0061660_L11_PA	LG11	<lmxll>	{0-}	(ll,lm)	lm	lm	lm	lm	ll	lm	lm	lm	ll	lm	lm	lm	lm	ll	ll	ll	ll	lm	lm	ll	lm	lm	ll	ll	lm	lm	ll	lm	lm	lm	lm	lm	lm	lm	ll	lm	ll	lm	lm	ll	lm	ll	ll	ll
LG11_HB_136	F_0061661_L11_PA	LG11	<lmxll>	{1-}	(ll,lm)	ll	ll	ll	ll	lm	ll	ll	ll	lm	ll	ll	ll	ll	lm	lm	lm	lm	ll	ll	lm	ll	ll	lm	lm	ll	ll	lm	ll	ll	ll	ll	ll	ll	ll	lm	ll	lm	ll	ll	lm	ll	lm	lm	lm
LG11_HB_136.5	R_6688015_L11_PA	LG11	<lmxll>	{1-}	(ll,lm)	ll	ll	ll	ll	lm	ll	ll	ll	lm	ll	ll	ll	ll	lm	lm	lm	lm	ll	ll	lm	ll	ll	lm	lm	ll	ll	lm	ll	ll	ll	ll	ll	ll	ll	lm	ll	lm	ll	ll	lm	ll	lm	lm	lm
LG11_HB_136.5	R_6697510_L11_PA	LG11	<lmxll>	{0-}	(ll,lm)	lm	lm	lm	lm	ll	lm	lm	lm	ll	lm	lm	lm	lm	ll	ll	ll	ll	lm	lm	ll	lm	lm	ll	ll	lm	lm	ll	lm	lm	lm	lm	lm	lm	lm	ll	lm	ll	lm	lm	ll	lm	ll	ll	ll
LG11_HB_137	F_0061912_L11_PA	LG11	<nnxnp>	{-1}	(nn,np)	nn	nn	nn	nn	np	nn	nn	nn	np	nn	nn	nn	np	np	np	np	nn	np	np	nn	np	np	np	np	np	nn	nn	np	np	np	nn	np	nn	np	nn	np	nn	nn	nn	np	np	np	np	np
LG11_HB_137	F_0061923_L11_PA	LG11	<nnxnp>	{-0}	(nn,np)	np	np	np	np	nn	np	np	np	nn	np	np	np	nn	nn	nn	nn	np	nn	nn	np	nn	nn	nn	nn	nn	np	np	nn	nn	nn	np	nn	np	nn	np	nn	np	np	np	nn	nn	nn	nn	nn
LG11_HB_137	R_6709034_L11_PA	LG11	<nnxnp>	{-0}	(nn,np)	np	np	np	np	nn	np	np	np	nn	np	np	np	nn	nn	nn	nn	np	nn	nn	np	nn	nn	nn	nn	nn	np	np	nn	nn	nn	np	nn	np	nn	np	nn	np	np	np	nn	nn	nn	nn	nn
LG11_HB_137	F_0061915_L11_PA	LG11	<lmxll>	{0-}	(ll,lm)	lm	lm	lm	lm	ll	lm	lm	lm	ll	lm	lm	lm	lm	ll	ll	ll	ll	lm	lm	ll	lm	lm	ll	ll	lm	lm	ll	lm	lm	lm	lm	lm	lm	lm	ll	lm	ll	lm	lm	ll	lm	ll	ll	ll
LG11_HB_137	F_0061949_L11_PA	LG11	<lmxll>	{0-}	(ll,lm)	lm	lm	lm	lm	ll	lm	lm	lm	ll	lm	lm	lm	lm	ll	ll	ll	ll	lm	lm	ll	lm	lm	ll	ll	lm	lm	ll	lm	lm	lm	lm	lm	lm	lm	ll	lm	ll	lm	lm	ll	lm	ll	ll	ll
LG11_HB_137	F_0061962_L11_PA	LG11	<lmxll>	{0-}	(ll,lm)	lm	lm	lm	lm	ll	lm	lm	lm	ll	lm	lm	lm	lm	ll	ll	ll	ll	lm	lm	ll	lm	lm	ll	ll	lm	lm	ll	lm	lm	lm	lm	lm	lm	lm	ll	lm	ll	lm	lm	ll	lm	ll	ll	ll
LG11_HB_138	F_0062327_L11_PA	LG11	<nnxnp>	{-0}	(nn,np)	np	np	np	np	nn	np	np	np	nn	np	np	np	nn	nn	nn	nn	np	nn	nn	np	nn	nn	nn	nn	nn	np	np	nn	nn	nn	np	nn	np	nn	np	nn	np	np	np	nn	nn	nn	nn	nn
LG11_HB_138	F_0062330_L11_PA	LG11	<nnxnp>	{-0}	(nn,np)	np	np	np	np	nn	np	np	np	nn	np	np	np	nn	nn	nn	nn	np	nn	nn	np	nn	nn	nn	nn	nn	np	np	nn	nn	nn	np	nn	np	nn	np	nn	np	np	np	nn	nn	nn	nn	nn
LG11_HB_138	F_0062333_L11_PA	LG11	<nnxnp>	{-0}	(nn,np)	np	np	np	np	nn	np	np	np	nn	np	np	np	nn	nn	nn	nn	np	nn	nn	np	nn	nn	nn	nn	nn	np	np	nn	nn	nn	np	nn	np	nn	np	nn	np	np	np	nn	nn	nn	nn	nn
LG11_HB_138	F_0062295_L11_PA	LG11	<lmxll>	{1-}	(ll,lm)	ll	ll	ll	ll	lm	ll	ll	ll	lm	ll	ll	ll	ll	lm	lm	lm	lm	ll	ll	lm	ll	ll	lm	lm	ll	ll	lm	ll	ll	ll	ll	ll	ll	ll	lm	ll	lm	ll	ll	lm	ll	lm	lm	lm
LG11_HB_138	F_0062303_L11_PA	LG11	<lmxll>	{0-}	(ll,lm)	lm	lm	lm	lm	ll	lm	lm	lm	ll	lm	lm	lm	lm	ll	ll	ll	ll	lm	lm	ll	lm	lm	ll	ll	lm	lm	ll	lm	lm	lm	lm	lm	lm	lm	ll	lm	ll	lm	lm	ll	lm	ll	ll	ll
LG11_HB_138	F_0062307_L11_PA	LG11	<lmxll>	{1-}	(ll,lm)	ll	ll	ll	ll	lm	ll	ll	ll	lm	ll	ll	ll	ll	lm	lm	lm	lm	ll	ll	lm	ll	ll	lm	lm	ll	ll	lm	ll	ll	ll	ll	ll	ll	ll	lm	ll	lm	ll	ll	lm	ll	lm	lm	lm
LG11_HB_1385	F_0654291_L6_PA	LG11	<lmxll>	{1-}	(ll,lm)	ll	lm	ll	lm	lm	ll	ll	ll	lm	ll	ll	ll	ll	lm	lm	lm	ll	ll	ll	lm	ll	lm	lm	lm	lm	lm	lm	ll	ll	ll	lm	ll	ll	lm	lm	ll	lm	lm	ll	lm	lm	lm	lm	lm
LG11_HB_139	F_0062809_L11_PA	LG11	<lmxll>	{0-}	(ll,lm)	lm	lm	lm	lm	ll	lm	lm	lm	ll	lm	lm	lm	lm	ll	ll	ll	ll	lm	lm	ll	lm	lm	ll	ll	lm	lm	ll	lm	lm	lm	lm	lm	lm	lm	ll	lm	ll	lm	lm	ll	lm	ll	ll	ll
LG11_HB_139	F_0062814_L11_PA	LG11	<lmxll>	{1-}	(ll,lm)	ll	ll	ll	ll	lm	ll	ll	ll	lm	ll	ll	ll	ll	lm	lm	lm	lm	ll	ll	lm	ll	ll	lm	lm	ll	ll	lm	ll	ll	ll	ll	ll	ll	ll	lm	ll	lm	ll	ll	lm	ll	lm	lm	lm
LG11_HB_139	F_0062815_L11_PA	LG11	<lmxll>	{0-}	(ll,lm)	lm	lm	lm	lm	ll	lm	lm	lm	ll	lm	lm	lm	lm	ll	ll	ll	ll	lm	lm	ll	lm	lm	ll	ll	lm	lm	ll	lm	lm	lm	lm	lm	lm	lm	ll	lm	ll	lm	lm	ll	lm	ll	ll	ll
LG11_HB_139	R_7143110_L11_PA	LG11	<lmxll>	{0-}	(ll,lm)	lm	lm	lm	lm	ll	lm	lm	lm	ll	lm	lm	lm	lm	ll	ll	ll	ll	lm	lm	ll	lm	lm	ll	ll	lm	lm	ll	lm	lm	lm	lm	lm	lm	lm	ll	lm	ll	lm	lm	ll	lm	ll	ll	ll
LG11_HB_139.5	R_7189032_L11_PA	LG11	<nnxnp>	{-0}	(nn,np)	np	np	np	np	nn	np	np	np	nn	np	np	np	nn	nn	nn	nn	np	nn	nn	np	nn	nn	nn	nn	nn	np	np	nn	nn	nn	np	nn	np	nn	np	nn	np	np	np	nn	nn	nn	nn	nn
LG11_HB_140	F_0063329_L11_PA	LG11	<nnxnp>	{-1}	(nn,np)	nn	nn	nn	nn	np	nn	nn	nn	np	nn	nn	nn	np	np	np	np	nn	np	np	nn	np	np	np	np	np	nn	nn	np	np	np	nn	np	nn	np	nn	np	nn	nn	nn	np	np	np	np	np
LG11_HB_140	F_0063325_L11_PA	LG11	<lmxll>	{0-}	(ll,lm)	lm	lm	lm	lm	ll	lm	lm	lm	ll	lm	lm	lm	lm	ll	ll	ll	ll	lm	lm	ll	lm	lm	ll	ll	lm	lm	ll	lm	lm	lm	lm	lm	lm	lm	ll	lm	ll	lm	lm	ll	lm	ll	ll	ll
LG11_HB_140	F_0063327_L11_PA	LG11	<lmxll>	{0-}	(ll,lm)	lm	lm	lm	lm	ll	lm	lm	lm	ll	lm	lm	lm	lm	ll	ll	ll	ll	lm	lm	ll	lm	lm	ll	ll	lm	lm	ll	lm	lm	lm	lm	lm	lm	lm	ll	lm	ll	lm	lm	ll	lm	ll	ll	ll
GD_00621_L11_PA	GD_00621_L11_PA	LG11	<hkxhk>	{10}	(hh,hk,kk)	hk	hk	hk	hk	hk	hk	hk	hk	hk	hk	hk	hk	hh	hk	hk	hk	kk	hh	hh	kk	hh	hh	hk	hk	hh	hk	kk	hh	hh	hh	hh	hh	hk	hh	kk	hh	kk	hk	hk	hk	hh	hk	hk	hk
LG11_HB_141	F_0064020_L11_PA	LG11	<lmxll>	{0-}	(ll,lm)	lm	lm	lm	lm	ll	lm	lm	lm	ll	lm	lm	lm	lm	ll	ll	ll	ll	lm	lm	ll	lm	lm	ll	ll	lm	lm	ll	lm	lm	lm	lm	lm	lm	lm	ll	lm	ll	lm	lm	ll	lm	ll	ll	ll
LG11_HB_141	F_0064056_L11_PA	LG11	<lmxll>	{0-}	(ll,lm)	lm	lm	lm	lm	ll	lm	lm	lm	ll	lm	lm	lm	lm	ll	ll	ll	ll	lm	lm	ll	lm	lm	ll	ll	lm	lm	ll	lm	lm	lm	lm	lm	lm	lm	ll	lm	ll	lm	lm	ll	lm	ll	ll	ll
LG11_HB_141	F_0064058_L11_PA	LG11	<nnxnp>	{-0}	(nn,np)	np	np	np	np	nn	np	np	np	nn	np	np	np	nn	nn	nn	nn	np	nn	nn	np	nn	nn	nn	nn	nn	np	np	nn	nn	nn	nn	nn	np	nn	np	nn	np	np	np	nn	nn	nn	nn	nn
LG11_HB_141	F_0064060_L11_PA	LG11	<nnxnp>	{-1}	(nn,np)	nn	nn	nn	nn	np	nn	nn	nn	np	nn	nn	nn	np	np	np	np	nn	np	np	nn	np	np	np	np	np	nn	nn	np	np	np	np	np	nn	np	nn	np	nn	nn	nn	np	np	np	np	np
LG11_HB_142	F_0064300_L11_PA	LG11	<nnxnp>	{-1}	(nn,np)	nn	nn	nn	nn	np	nn	nn	nn	np	nn	nn	nn	np	np	np	np	nn	np	np	nn	np	np	np	np	np	nn	nn	np	np	np	np	np	nn	np	nn	np	nn	nn	nn	np	np	np	np	np
LG11_HB_142	F_0064309_L11_PA	LG11	<nnxnp>	{-0}	(nn,np)	np	np	np	np	nn	np	np	np	nn	np	np	np	nn	nn	nn	nn	np	nn	nn	np	nn	nn	nn	nn	nn	np	np	nn	nn	nn	nn	nn	np	nn	np	nn	np	np	np	nn	nn	nn	nn	nn
LG11_HB_142	F_0064291_L11_PA	LG11	<lmxll>	{1-}	(ll,lm)	ll	ll	ll	lm	lm	ll	ll	ll	lm	ll	ll	ll	ll	lm	lm	lm	lm	ll	ll	lm	ll	ll	lm	lm	ll	ll	lm	ll	ll	ll	ll	ll	ll	ll	lm	ll	lm	ll	ll	lm	ll	lm	lm	lm
LG11_HB_142.5	R_8691674_L11_PA	LG11	<nnxnp>	{-0}	(nn,np)	np	np	np	np	nn	np	np	np	nn	np	np	np	nn	nn	nn	nn	np	nn	nn	np	nn	nn	nn	nn	nn	np	np	nn	nn	nn	nn	nn	np	nn	np	nn	np	np	np	nn	nn	nn	nn	nn
LG11_HB_142.5	R_8694610_L11_PA	LG11	<nnxnp>	{-0}	(nn,np)	np	np	np	np	nn	np	np	np	nn	np	np	np	nn	nn	nn	nn	np	nn	nn	np	nn	nn	nn	nn	nn	np	np	nn	nn	nn	nn	nn	np	nn	np	nn	np	np	np	nn	nn	nn	nn	nn
LG11_HB_143	F_0065012_L11_PA	LG11	<nnxnp>	{-0}	(nn,np)	np	np	np	np	nn	np	np	np	nn	np	np	np	nn	nn	nn	nn	np	nn	nn	np	nn	nn	nn	nn	nn	np	np	nn	nn	nn	nn	nn	np	nn	np	nn	np	np	np	nn	nn	nn	nn	nn
LG11_HB_143	F_0065019_L11_PA	LG11	<nnxnp>	{-0}	(nn,np)	np	np	np	np	nn	np	np	np	nn	np	np	np	nn	nn	nn	nn	np	nn	nn	np	nn	nn	nn	nn	nn	np	np	nn	nn	nn	nn	nn	np	nn	np	nn	np	np	np	nn	nn	nn	nn	nn
LG11_HB_143	F_0065004_L11_PA	LG11	<hkxhk>	{01}	(hh,hk,kk)	hk	hk	hk	hh	hk	hk	hk	hk	hk	hk	hk	hk	kk	hk	hk	hk	hh	kk	kk	hh	kk	kk	hk	hk	kk	hk	hh	kk	kk	kk	kk	kk	hk	kk	hh	kk	hh	hk	hk	hk	kk	hk	hk	hk
LG11_HB_143	F_0064987_L11_PA	LG11	<lmxll>	{1-}	(ll,lm)	ll	ll	ll	lm	lm	ll	ll	ll	lm	ll	ll	ll	ll	lm	lm	lm	lm	ll	ll	lm	ll	ll	lm	lm	ll	ll	lm	ll	ll	ll	ll	ll	ll	ll	lm	ll	lm	ll	ll	lm	ll	lm	lm	lm
LG11_HB_143	F_0064998_L11_PA	LG11	<lmxll>	{1-}	(ll,lm)	ll	ll	ll	lm	lm	ll	ll	ll	lm	ll	ll	ll	ll	lm	lm	lm	lm	ll	ll	lm	ll	ll	lm	lm	ll	ll	lm	ll	ll	ll	ll	ll	ll	ll	lm	ll	lm	ll	ll	lm	ll	lm	lm	lm
GD_00735_L11_PA	GD_00735_L11_PA	LG11	<nnxnp>	{-0}	(nn,np)	np	np	np	np	nn	np	np	np	nn	np	np	np	nn	nn	nn	nn	np	nn	nn	np	nn	nn	nn	nn	nn	np	np	nn	nn	nn	nn	nn	np	nn	np	nn	np	np	np	nn	nn	nn	nn	nn
LG11_HB_144	F_0065622_L11_PA	LG11	<nnxnp>	{-1}	(nn,np)	nn	nn	nn	nn	np	nn	nn	nn	np	nn	nn	nn	np	np	np	np	nn	np	np	nn	np	np	np	np	np	nn	nn	np	np	np	np	np	nn	np	nn	np	nn	nn	nn	np	np	np	np	np
LG11_HB_144	F_0065631_L11_PA	LG11	<nnxnp>	{-0}	(nn,np)	np	np	np	np	nn	np	np	np	nn	np	np	np	nn	nn	nn	nn	np	nn	nn	np	nn	nn	nn	nn	nn	np	np	nn	nn	nn	nn	nn	np	nn	np	nn	np	np	np	nn	nn	nn	nn	nn
LG11_HB_144	F_0065634_L11_PA	LG11	<hkxhk>	{01}	(hh,hk,kk)	hk	hk	hk	hh	hk	hk	hk	hk	hk	hk	hk	hk	kk	hk	hk	hk	hh	kk	kk	hh	kk	kk	hk	hk	kk	hk	hh	kk	kk	kk	kk	kk	hk	kk	hh	kk	hh	hk	hk	hk	kk	hk	hk	hk
LG11_HB_144	F_0065643_L11_PA	LG11	<lmxll>	{1-}	(ll,lm)	ll	ll	ll	lm	lm	ll	ll	ll	lm	ll	ll	ll	ll	lm	lm	lm	lm	ll	ll	lm	ll	ll	lm	lm	ll	ll	lm	ll	ll	ll	ll	ll	ll	ll	lm	ll	lm	ll	ll	lm	ll	lm	lm	lm
LG11_HB_146	F_0065848_L11_PA	LG11	<lmxll>	{1-}	(ll,lm)	ll	ll	ll	lm	lm	ll	ll	ll	lm	ll	ll	ll	ll	lm	lm	lm	lm	ll	ll	lm	ll	lm	lm	lm	ll	ll	lm	ll	ll	ll	ll	ll	ll	lm	lm	ll	lm	ll	ll	lm	ll	lm	lm	lm
LG11_HB_146	F_0065850_L11_PA	LG11	<lmxll>	{1-}	(ll,lm)	ll	ll	ll	lm	lm	ll	ll	ll	lm	ll	ll	ll	ll	lm	lm	lm	lm	ll	ll	lm	ll	lm	lm	lm	ll	ll	lm	ll	ll	ll	ll	ll	ll	lm	lm	ll	lm	ll	ll	lm	ll	lm	lm	lm
LG11_HB_146	F_0065851_L11_PA	LG11	<lmxll>	{1-}	(ll,lm)	ll	ll	ll	lm	lm	ll	ll	ll	lm	ll	ll	ll	ll	lm	lm	lm	lm	ll	ll	lm	ll	lm	lm	lm	ll	ll	lm	ll	ll	ll	ll	ll	ll	lm	lm	ll	lm	ll	ll	lm	ll	lm	lm	lm
LG11_HB_146	F_0065861_L11_PA	LG11	<lmxll>	{1-}	(ll,lm)	ll	ll	ll	lm	lm	ll	ll	ll	lm	ll	ll	ll	ll	lm	lm	lm	lm	ll	ll	lm	ll	lm	lm	lm	ll	ll	lm	ll	ll	ll	ll	ll	ll	lm	lm	ll	lm	ll	ll	lm	ll	lm	lm	lm
LG11_HB_147	F_0066491_L11_PA	LG11	<lmxll>	{1-}	(ll,lm)	ll	ll	ll	lm	lm	ll	ll	ll	lm	ll	ll	ll	ll	lm	lm	lm	lm	ll	ll	lm	ll	lm	lm	lm	ll	ll	lm	ll	ll	ll	ll	ll	ll	lm	lm	ll	lm	ll	ll	lm	ll	lm	lm	lm
LG11_HB_147	F_0066493_L11_PA	LG11	<lmxll>	{1-}	(ll,lm)	ll	ll	ll	lm	lm	ll	ll	ll	lm	ll	ll	ll	ll	lm	lm	lm	lm	ll	ll	lm	ll	lm	lm	lm	ll	ll	lm	ll	ll	ll	ll	ll	ll	lm	lm	ll	lm	ll	ll	lm	ll	lm	lm	lm
LG11_HB_147	F_0066494_L11_PA	LG11	<lmxll>	{1-}	(ll,lm)	ll	ll	ll	lm	lm	ll	ll	ll	lm	ll	ll	ll	ll	lm	lm	lm	lm	ll	ll	lm	ll	lm	lm	lm	ll	ll	lm	ll	ll	ll	ll	ll	ll	lm	lm	ll	lm	ll	ll	lm	ll	lm	lm	lm
LG11_HB_148	F_0067163_L11_PA	LG11	<lmxll>	{1-}	(ll,lm)	ll	ll	ll	lm	lm	ll	ll	ll	lm	ll	ll	ll	ll	lm	lm	lm	lm	ll	ll	lm	ll	lm	lm	lm	ll	ll	lm	ll	ll	ll	ll	ll	ll	lm	lm	ll	lm	lm	ll	lm	ll	lm	lm	lm
LG11_HB_149	F_0067279_L11_PA	LG11	<lmxll>	{1-}	(ll,lm)	ll	lm	ll	lm	lm	ll	ll	ll	lm	ll	ll	ll	ll	lm	lm	lm	lm	ll	ll	lm	ll	lm	lm	lm	ll	ll	lm	ll	ll	ll	lm	ll	ll	lm	lm	ll	lm	lm	ll	lm	ll	lm	lm	lm
LG11_HB_149.5	R_10600067_L11_PA	LG11	<lmxll>	{1-}	(ll,lm)	ll	lm	ll	lm	lm	ll	ll	ll	lm	ll	ll	ll	ll	lm	lm	lm	lm	ll	ll	lm	ll	lm	lm	lm	ll	ll	lm	ll	ll	ll	lm	ll	ll	lm	lm	ll	lm	lm	ll	lm	ll	lm	lm	lm
LG11_HB_150	F_0067812_L11_PA	LG11	<lmxll>	{1-}	(ll,lm)	ll	lm	ll	lm	lm	ll	ll	ll	lm	ll	ll	ll	ll	lm	lm	lm	lm	ll	ll	lm	ll	lm	lm	lm	ll	ll	lm	ll	ll	ll	lm	ll	ll	lm	lm	ll	lm	lm	ll	lm	ll	lm	lm	lm
LG11_HB_150	F_0067817_L11_PA	LG11	<lmxll>	{1-}	(ll,lm)	ll	lm	ll	lm	lm	ll	ll	ll	lm	ll	ll	ll	ll	lm	lm	lm	lm	ll	ll	lm	ll	lm	lm	lm	ll	ll	lm	ll	ll	ll	lm	ll	ll	lm	lm	ll	lm	lm	ll	lm	ll	lm	lm	lm
LG11_HB_150	F_0067822_L11_PA	LG11	<lmxll>	{1-}	(ll,lm)	ll	lm	ll	lm	lm	ll	ll	ll	lm	ll	ll	ll	ll	lm	lm	lm	lm	ll	ll	lm	ll	lm	lm	lm	ll	ll	lm	ll	ll	ll	lm	ll	ll	lm	lm	ll	lm	lm	ll	lm	ll	lm	lm	lm
LG11_HB_150	F_0067833_L11_PA	LG11	<lmxll>	{1-}	(ll,lm)	ll	lm	ll	lm	lm	ll	ll	ll	lm	ll	ll	ll	ll	lm	lm	lm	lm	ll	ll	lm	ll	lm	lm	lm	ll	ll	lm	ll	ll	ll	lm	ll	ll	lm	lm	ll	lm	lm	ll	lm	ll	lm	lm	lm
LG11_HB_1502	F_0706050_L7_PA	LG11	<nnxnp>	{-1}	(nn,np)	nn	np	nn	np	nn	nn	nn	np	np	np	nn	np	np	np	nn	np	nn	np	np	nn	nn	np	np	np	np	nn	np	np	np	np	np	np	nn	np	nn	np	nn	nn	np	nn	np	nn	np	np
LG11_HB_1502	F_0706064_L7_PA	LG11	<nnxnp>	{-1}	(nn,np)	nn	np	nn	np	nn	nn	nn	np	np	np	nn	np	np	np	nn	np	nn	np	np	nn	nn	np	np	np	np	nn	np	np	np	np	np	np	nn	np	nn	np	nn	nn	np	nn	np	nn	np	np
LG11_HB_1515	F_0710908_L7_PA	LG11	<lmxll>	{0-}	(ll,lm)	ll	lm	lm	ll	ll	ll	lm	lm	lm	lm	lm	lm	lm	ll	ll	ll	lm	lm	lm	lm	ll	ll	ll	lm	lm	ll	ll	lm	lm	ll	ll	ll	lm	ll	lm	ll	ll	ll	lm	ll	lm	ll	ll	lm
LG11_HB_1515	F_0710911_L7_PA	LG11	<hkxhk>	{11}	(hh,hk,kk)	hk	hk	hh	kk	hk	kk	hk	hh	hk	hk	hh	hk	hh	hk	hk	kk	hh	hk	hh	hh	hk	hk	hk	hk	hk	hk	kk	hk	hk	kk	kk	hk	hk	kk	hh	hk	hk	kk	hk	hk	hh	hk	kk	hk
LG11_HB_1515	F_0710937_L7_PA	LG11	<hkxhk>	{00}	(hh,hk,kk)	hk	hk	kk	hh	hk	hh	hk	kk	hk	hk	kk	hk	kk	hk	hk	hh	kk	hk	kk	kk	hk	hk	hk	hk	hk	hk	hh	hk	hk	hh	hh	hk	hk	hh	kk	hk	hk	hh	hk	hk	kk	hk	hh	hk
LG11_HB_152.5	R_11595996_L11_PA	LG11	<nnxnp>	{-0}	(nn,np)	np	np	np	np	np	np	np	np	nn	np	np	nn	nn	nn	nn	nn	np	nn	nn	np	nn	nn	nn	nn	nn	np	np	nn	nn	nn	nn	nn	np	nn	np	nn	np	np	np	nn	nn	nn	np	nn
LG11_HB_152.5	R_11608827_L11_PA	LG11	<nnxnp>	{-0}	(nn,np)	np	np	np	np	np	np	np	np	nn	np	np	nn	nn	nn	nn	nn	np	nn	nn	np	nn	nn	nn	nn	nn	np	np	nn	nn	nn	nn	nn	np	nn	np	nn	np	np	np	nn	nn	nn	np	nn
LG11_HB_153	R_11831569_L11_PA	LG11	<nnxnp>	{-0}	(nn,np)	np	np	np	np	np	np	np	np	nn	np	np	nn	nn	nn	nn	nn	np	nn	nn	np	nn	nn	nn	nn	nn	np	np	nn	nn	nn	nn	nn	np	nn	np	nn	np	np	np	nn	nn	nn	np	nn
LG11_HB_154	F_0069360_L11_PA	LG11	<nnxnp>	{-0}	(nn,np)	np	np	nn	np	np	np	np	np	nn	np	np	nn	nn	nn	nn	nn	np	nn	nn	np	nn	nn	nn	nn	nn	np	np	nn	nn	nn	nn	nn	np	nn	np	nn	np	np	np	nn	nn	nn	np	nn
LG11_HB_154	F_0069376_L11_PA	LG11	<nnxnp>	{-0}	(nn,np)	np	np	nn	np	np	np	np	np	nn	np	np	nn	nn	nn	nn	nn	np	nn	nn	np	nn	nn	nn	nn	nn	np	np	nn	nn	nn	nn	nn	np	nn	np	nn	np	np	np	nn	nn	nn	np	nn
LG11_HB_154	F_0069354_L11_PA	LG11	<lmxll>	{1-}	(ll,lm)	ll	--	ll	lm	lm	ll	ll	ll	--	ll	ll	ll	ll	lm	lm	--	ll	ll	ll	--	ll	--	--	lm	ll	ll	lm	ll	ll	ll	--	ll	ll	--	--	ll	lm	lm	ll	lm	ll	lm	--	--
LG11_HB_154	F_0069352_L11_PA	LG11	<lmxll>	{1-}	(ll,lm)	ll	lm	ll	lm	lm	ll	ll	ll	lm	ll	ll	ll	ll	lm	lm	lm	ll	ll	ll	lm	ll	lm	lm	lm	ll	ll	lm	ll	ll	ll	lm	ll	ll	lm	lm	ll	lm	lm	ll	lm	ll	lm	lm	lm
LG11_HB_154	F_0069361_L11_PA	LG11	<lmxll>	{1-}	(ll,lm)	ll	lm	ll	lm	lm	ll	ll	ll	lm	ll	ll	ll	ll	lm	lm	lm	ll	ll	ll	lm	ll	lm	lm	lm	ll	ll	lm	ll	ll	ll	lm	ll	ll	lm	lm	ll	lm	lm	ll	lm	ll	lm	lm	lm
LG11_HB_154	F_0069370_L11_PA	LG11	<lmxll>	{1-}	(ll,lm)	ll	lm	ll	lm	lm	ll	ll	ll	lm	ll	ll	ll	ll	lm	lm	lm	ll	ll	ll	lm	ll	lm	lm	lm	ll	ll	lm	ll	ll	ll	lm	ll	ll	lm	lm	ll	lm	lm	ll	lm	ll	lm	lm	lm
LG11_HB_154.5	R_12142492_L11_PA	LG11	<hkxhk>	{01}	(hh,hk,kk)	hk	hh	kk	hh	hh	hk	hk	hk	hk	hk	hk	kk	kk	hk	hk	hk	hk	kk	kk	hh	kk	hk	hk	hk	kk	hk	hh	kk	kk	kk	hk	kk	hk	hk	hh	kk	hh	hh	hk	hk	kk	hk	hh	hk
LG11_HB_154.5	GD_00240_L11_PA	LG11	<nnxnp>	{-0}	(nn,np)	np	np	nn	np	np	np	np	np	nn	np	np	nn	nn	nn	nn	nn	np	nn	nn	np	nn	nn	nn	nn	nn	np	np	nn	nn	nn	nn	nn	np	nn	np	nn	np	np	np	nn	nn	nn	np	nn
LG11_HB_154.5	R_12148665_L11_PA	LG11	<lmxll>	{1-}	(ll,lm)	ll	lm	ll	lm	lm	ll	ll	ll	lm	ll	ll	ll	ll	lm	lm	lm	ll	ll	ll	lm	ll	lm	lm	lm	ll	ll	lm	ll	ll	ll	lm	ll	ll	lm	lm	ll	lm	lm	ll	lm	ll	lm	lm	lm
LG11_HB_154.5	R_12154333_L11_PA	LG11	<lmxll>	{1-}	(ll,lm)	ll	lm	ll	lm	lm	ll	ll	ll	lm	ll	ll	ll	ll	lm	lm	lm	ll	ll	ll	lm	ll	lm	lm	lm	ll	ll	lm	ll	ll	ll	lm	ll	ll	lm	lm	ll	lm	lm	ll	lm	ll	lm	lm	lm
LG11_HB_154.8	R_12309737_L11_PA	LG11	<hkxhk>	{10}	(hh,hk,kk)	hk	kk	hh	kk	kk	hk	hk	hk	hk	hk	hk	hh	hh	hk	hk	hk	hk	hh	hh	kk	hh	hk	hk	hk	hh	hk	kk	hh	hh	hh	hk	hh	hk	hk	kk	hh	kk	kk	hk	hk	hh	hk	kk	hk
LG11_HB_154.8	GD_00037_L11_PA	LG11	<lmxll>	{1-}	(ll,lm)	ll	lm	ll	lm	lm	ll	ll	ll	lm	ll	ll	ll	ll	lm	lm	lm	ll	ll	ll	lm	ll	lm	lm	lm	ll	ll	lm	ll	ll	ll	lm	ll	ll	lm	lm	ll	lm	lm	ll	lm	ll	lm	lm	lm
LG11_HB_154.8	R_12352575_L11_PA	LG11	<lmxll>	{1-}	(ll,lm)	ll	lm	ll	lm	lm	ll	ll	ll	lm	ll	ll	ll	ll	lm	lm	lm	ll	ll	ll	lm	ll	lm	lm	lm	ll	ll	lm	ll	ll	ll	lm	ll	ll	lm	lm	ll	lm	lm	ll	lm	ll	lm	lm	lm
LG11_HB_155	F_0070280_L11_PA	LG11	<lmxll>	{1-}	(ll,lm)	ll	lm	ll	lm	lm	ll	ll	ll	lm	ll	ll	ll	ll	lm	lm	lm	ll	ll	ll	lm	ll	lm	lm	lm	ll	ll	lm	ll	ll	ll	lm	ll	ll	lm	lm	ll	lm	lm	ll	lm	ll	lm	lm	lm
LG11_HB_155	R_12383439_L11_PA	LG11	<lmxll>	{1-}	(ll,lm)	ll	lm	ll	lm	lm	ll	ll	ll	lm	ll	ll	ll	ll	lm	lm	lm	ll	ll	ll	lm	ll	lm	lm	lm	ll	ll	lm	ll	ll	ll	lm	ll	ll	lm	lm	ll	lm	lm	ll	lm	ll	lm	lm	lm
LG11_HB_155.5	R_12328377_L11_PA	LG11	<lmxll>	{1-}	(ll,lm)	ll	lm	ll	lm	lm	ll	ll	ll	lm	ll	ll	ll	ll	lm	lm	lm	ll	ll	ll	lm	ll	lm	lm	lm	ll	ll	lm	ll	ll	ll	lm	ll	ll	lm	lm	ll	lm	lm	ll	lm	ll	lm	lm	lm
LG11_HB_155.5	R_12408600_L11_PA	LG11	<lmxll>	{1-}	(ll,lm)	ll	lm	ll	lm	lm	ll	ll	ll	lm	ll	ll	ll	ll	lm	lm	lm	ll	ll	ll	lm	ll	lm	lm	lm	ll	ll	lm	ll	ll	ll	lm	ll	ll	lm	lm	ll	lm	lm	ll	lm	ll	lm	lm	lm
LG11_HB_1551	F_0725496_L8_PA	LG11	<lmxll>	{1-}	(ll,lm)	ll	lm	ll	lm	lm	ll	ll	ll	lm	ll	ll	ll	ll	lm	lm	lm	ll	ll	ll	lm	ll	lm	lm	lm	lm	lm	lm	ll	ll	ll	lm	ll	ll	lm	lm	ll	lm	lm	ll	lm	lm	lm	lm	lm
LG11_HB_1551	F_0725507_L8_PA	LG11	<lmxll>	{1-}	(ll,lm)	ll	lm	ll	lm	lm	ll	ll	ll	lm	ll	ll	ll	ll	lm	lm	lm	ll	ll	ll	lm	ll	lm	lm	lm	lm	lm	lm	ll	ll	ll	lm	ll	ll	lm	lm	ll	lm	lm	ll	lm	lm	lm	lm	lm
LG11_HB_156	F_0070710_L11_PA	LG11	<hkxhk>	{00}	(hh,hk,kk)	kk	hk	hk	hk	hk	kk	kk	kk	hh	kk	kk	hk	hk	hh	hh	hh	kk	hk	hk	hk	hk	hh	hh	hh	hh	kk	hk	hk	hk	hk	hh	hk	kk	hh	hk	hk	hk	hk	kk	hh	hk	hh	hk	hh
LG11_HB_156	F_0070718_L11_PA	LG11	<hkxhk>	{00}	(hh,hk,kk)	kk	hk	hk	hk	hk	kk	kk	kk	hh	kk	kk	hk	hk	hh	hh	hh	kk	hk	hk	hk	hk	hh	hh	hh	hh	kk	hk	hk	hk	hk	hh	hk	kk	hh	hk	hk	hk	hk	kk	hh	hk	hh	hk	hh
LG11_HB_156	F_0070724_L11_PA	LG11	<hkxhk>	{11}	(hh,hk,kk)	hh	hk	hk	hk	hk	hh	hh	hh	kk	hh	hh	hk	hk	kk	kk	kk	hh	hk	hk	hk	hk	kk	kk	kk	kk	hh	hk	hk	hk	hk	kk	hk	hh	kk	hk	hk	hk	hk	hh	kk	hk	kk	hk	kk
LG11_HB_156	F_0070734_L11_PA	LG11	<hkxhk>	{00}	(h-,kk)	kk	h-	h-	h-	h-	kk	kk	kk	h-	kk	kk	h-	h-	h-	h-	h-	kk	h-	h-	h-	h-	h-	h-	h-	h-	kk	h-	h-	h-	h-	h-	h-	kk	h-	h-	h-	h-	h-	kk	h-	h-	h-	h-	h-
LG11_HB_157	F_0071389_L11_PA	LG11	<hkxhk>	{11}	(hh,hk,kk)	hh	hk	hk	hk	hk	hh	hh	hh	kk	hh	hh	hk	hk	kk	kk	kk	hh	hk	hk	hk	hk	kk	kk	kk	kk	hh	hk	hk	hk	hk	kk	hk	hh	kk	hk	hk	hk	hk	hh	kk	hk	kk	hk	kk
LG11_HB_157	F_0071391_L11_PA	LG11	<hkxhk>	{11}	(hh,hk,kk)	hh	hk	hk	hk	hk	hh	hh	hh	kk	hh	hh	hk	hk	kk	kk	kk	hh	hk	hk	hk	hk	kk	kk	kk	kk	hh	hk	hk	hk	hk	kk	hk	hh	kk	hk	hk	hk	hk	hh	kk	hk	kk	hk	kk
LG11_HB_157	R_12898690_L11_PA	LG11	<hkxhk>	{11}	(hh,hk,kk)	hh	hk	hk	hk	hk	hh	hh	hh	kk	hh	hh	hk	hk	kk	kk	kk	hh	hk	hk	hk	hk	kk	kk	kk	kk	hh	hk	hk	hk	hk	kk	hk	hh	kk	hk	hk	hk	hk	hh	kk	hk	kk	hk	kk
LG11_HB_157	F_0071388_L11_PA	LG11	<lmxll>	{0-}	(ll,lm)	lm	ll	lm	ll	ll	lm	lm	lm	ll	lm	lm	lm	lm	ll	ll	ll	lm	lm	lm	ll	lm	ll	ll	ll	ll	lm	ll	lm	lm	lm	ll	lm	lm	ll	ll	lm	ll	ll	lm	ll	lm	ll	ll	ll
LG11_HB_157	F_0071392_L11_PA	LG11	<nnxnp>	{-0}	(nn,np)	np	np	nn	np	np	np	np	np	nn	np	np	nn	nn	nn	nn	nn	np	nn	nn	np	nn	nn	nn	nn	nn	np	np	nn	nn	nn	nn	nn	np	nn	np	nn	np	np	np	nn	nn	nn	np	nn
LG11_HB_157.5	R_12934511_L11_PA	LG11	<hkxhk>	{11}	(hh,hk,kk)	hh	hk	hk	hk	hk	hh	hh	hh	kk	hh	hh	hk	hk	kk	kk	kk	hh	hk	hk	hk	hk	kk	kk	kk	kk	hh	hk	hk	hk	hk	kk	hk	hh	kk	hk	hk	hk	hk	hh	kk	hk	kk	hk	kk
LG11_HB_157.5	GD_02465_L11_PA	LG11	<nnxnp>	{-1}	(nn,np)	nn	nn	np	nn	nn	nn	nn	nn	np	nn	nn	np	np	np	np	np	nn	np	np	nn	np	np	np	np	np	nn	nn	np	np	np	np	np	nn	np	nn	np	nn	nn	nn	np	np	np	nn	np
LG11_HB_158	F_0072017_L11_PA	LG11	<efxeg>	{11}	(ee,ef,eg,fg)	ee	ef	eg	ef	ef	ee	ee	ee	fg	ee	ee	eg	eg	fg	fg	fg	ee	eg	eg	ef	eg	fg	fg	fg	fg	ee	ef	eg	eg	eg	fg	eg	ee	fg	ef	eg	ef	ef	ee	fg	eg	fg	ef	fg
LG11_HB_160	F_0072603_L11_PA	LG11	<lmxll>	{0-}	(ll,lm)	lm	ll	lm	ll	ll	lm	lm	lm	ll	lm	lm	lm	lm	ll	ll	ll	lm	lm	lm	ll	lm	ll	ll	ll	ll	lm	ll	lm	lm	lm	ll	lm	lm	ll	ll	lm	ll	ll	lm	ll	lm	ll	ll	ll
LG11_HB_160	F_0072604_L11_PA	LG11	<lmxll>	{0-}	(ll,lm)	lm	ll	lm	ll	ll	lm	lm	lm	ll	lm	lm	lm	lm	ll	ll	ll	lm	lm	lm	ll	lm	ll	ll	ll	ll	lm	ll	lm	lm	lm	ll	lm	lm	ll	ll	lm	ll	ll	lm	ll	lm	ll	ll	ll
LG11_HB_160	F_0072605_L11_PA	LG11	<lmxll>	{0-}	(ll,lm)	lm	ll	lm	ll	ll	lm	lm	lm	ll	lm	lm	lm	lm	ll	ll	ll	lm	lm	lm	ll	lm	ll	ll	ll	ll	lm	ll	lm	lm	lm	ll	lm	lm	ll	ll	lm	ll	ll	lm	ll	lm	ll	ll	ll
LG11_HB_162	F_0073626_L11_PA	LG11	<lmxll>	{0-}	(ll,lm)	lm	ll	lm	ll	ll	lm	lm	lm	ll	lm	lm	lm	lm	ll	ll	ll	lm	lm	lm	ll	lm	ll	ll	ll	ll	lm	ll	lm	lm	lm	ll	lm	lm	ll	ll	lm	ll	ll	lm	ll	lm	ll	ll	ll
LG11_HB_163	F_0074221_L11_PA	LG11	<lmxll>	{0-}	(ll,lm)	lm	ll	lm	ll	ll	lm	lm	lm	ll	lm	lm	lm	lm	ll	ll	ll	lm	lm	lm	ll	lm	ll	ll	ll	ll	lm	ll	lm	lm	lm	ll	lm	lm	ll	ll	lm	ll	ll	lm	ll	lm	ll	ll	ll
LG11_HB_163	R_14850427_L11_PA	LG11	<hkxhk>	{11}	(hh,hk,kk)	hh	hk	hk	hk	hk	hh	hh	hk	kk	hh	hh	hk	hk	kk	kk	kk	hh	hk	hk	hk	hk	kk	kk	kk	kk	hh	kk	hk	hk	hk	kk	hk	hh	kk	hk	hk	hk	hk	hh	kk	hk	kk	hk	kk
LG11_HB_164	F_0074720_L11_PA	LG11	<lmxll>	{0-}	(ll,lm)	lm	ll	lm	ll	ll	lm	lm	lm	ll	lm	lm	lm	lm	ll	ll	ll	lm	lm	lm	ll	lm	ll	ll	ll	ll	lm	ll	lm	lm	lm	ll	lm	lm	ll	ll	lm	ll	ll	lm	ll	lm	ll	ll	ll
LG11_HB_164	F_0074732_L11_PA	LG11	<hkxhk>	{00}	(h-,kk)	kk	h-	h-	h-	h-	kk	h-	h-	h-	kk	kk	h-	h-	h-	h-	h-	kk	h-	h-	h-	h-	h-	h-	h-	h-	kk	h-	h-	h-	h-	h-	h-	kk	h-	h-	h-	h-	h-	kk	h-	h-	h-	h-	h-
LG11_HB_165	F_0075139_L11_PA	LG11	<lmxll>	{0-}	(ll,lm)	lm	ll	lm	ll	ll	lm	lm	lm	ll	lm	lm	lm	lm	ll	ll	ll	lm	lm	lm	ll	lm	ll	ll	ll	ll	lm	ll	lm	lm	lm	ll	lm	lm	ll	ll	lm	ll	ll	lm	ll	lm	ll	ll	ll
LG11_HB_165	F_0075140_L11_PA	LG11	<nnxnp>	{-0}	(nn,np)	np	np	nn	np	np	np	np	np	nn	np	np	nn	nn	nn	nn	nn	np	nn	nn	np	nn	nn	nn	nn	nn	np	np	nn	nn	nn	nn	nn	np	nn	np	nn	np	np	np	nn	nn	nn	np	nn
LG11_HB_166	F_0075446_L11_PA	LG11	<hkxhk>	{01}	(hh,hk,kk)	hk	hh	kk	hh	hh	hk	hk	hk	hk	hk	hk	kk	kk	hk	hk	hk	hk	kk	kk	hh	kk	hk	hk	hk	hk	hk	hh	kk	kk	kk	hk	kk	hk	hk	hh	kk	hh	hh	hk	hk	kk	hk	hh	hk
LG11_HB_166	F_0075427_L11_PA	LG11	<lmxll>	{1-}	(ll,lm)	ll	lm	ll	lm	lm	ll	ll	ll	lm	ll	ll	ll	ll	lm	lm	lm	ll	ll	ll	lm	ll	lm	lm	lm	lm	ll	lm	ll	ll	ll	lm	ll	ll	lm	lm	ll	lm	lm	ll	lm	ll	lm	lm	lm
LG11_HB_166	F_0075432_L11_PA	LG11	<lmxll>	{1-}	(ll,lm)	ll	lm	ll	lm	lm	ll	ll	ll	lm	ll	ll	ll	ll	lm	lm	lm	ll	ll	ll	lm	ll	lm	lm	lm	lm	ll	lm	ll	ll	ll	lm	ll	ll	lm	lm	ll	lm	lm	ll	lm	ll	lm	lm	lm
LG11_HB_166	F_0075440_L11_PA	LG11	<lmxll>	{1-}	(ll,lm)	ll	lm	ll	lm	lm	ll	ll	ll	lm	ll	ll	ll	ll	lm	lm	lm	ll	ll	ll	lm	ll	lm	lm	lm	lm	ll	lm	ll	ll	ll	lm	ll	ll	lm	lm	ll	lm	lm	ll	lm	ll	lm	lm	lm
LG11_HB_166	F_0075428_L11_PA	LG11	<nnxnp>	{-1}	(nn,np)	nn	nn	np	nn	nn	nn	nn	nn	np	nn	nn	np	np	np	np	np	nn	np	np	nn	np	np	np	np	np	nn	nn	np	np	np	np	np	nn	np	nn	np	nn	nn	nn	np	np	np	nn	np
LG11_HB_166	F_0075445_L11_PA	LG11	<nnxnp>	{-0}	(nn,np)	np	np	nn	np	np	np	np	np	nn	np	np	nn	nn	nn	nn	nn	np	nn	nn	np	nn	nn	nn	nn	nn	np	np	nn	nn	nn	nn	nn	np	nn	np	nn	np	np	np	nn	nn	nn	np	nn
LG11_HB_167	F_0075776_L11_PA	LG11	<hkxhk>	{00}	(h-,kk)	kk	h-	h-	h-	h-	kk	kk	kk	h-	kk	kk	h-	h-	h-	h-	h-	kk	h-	h-	h-	h-	h-	h-	h-	h-	kk	h-	h-	h-	h-	h-	h-	--	h-	h-	h-	h-	h-	kk	h-	h-	h-	h-	h-
LG11_HB_167	F_0075769_L11_PA	LG11	<nnxnp>	{-1}	(nn,np)	nn	nn	np	nn	nn	nn	nn	nn	np	nn	nn	np	np	np	np	np	nn	np	np	nn	np	np	np	np	np	nn	nn	np	np	--	np	np	nn	np	nn	np	nn	nn	nn	np	np	np	nn	np
LG11_HB_167	F_0075780_L11_PA	LG11	<nnxnp>	{-1}	(nn,np)	nn	nn	np	nn	nn	nn	nn	nn	np	nn	nn	np	np	np	np	np	nn	np	np	nn	np	np	np	np	np	nn	nn	np	np	np	np	np	nn	np	nn	np	nn	nn	nn	np	np	np	nn	np
LG11_HB_170	F_0076552_L11_PA	LG11	<hkxhk>	{00}	(hh,hk,kk)	kk	hh	hk	hh	hk	kk	kk	hk	hh	kk	kk	hk	hk	hh	hh	hh	kk	hk	hk	hk	hk	hh	hh	hh	hh	hk	hh	hk	hk	hk	hh	hk	kk	hh	hk	hk	hk	hk	hk	hh	hh	hh	hh	hh
LG11_HB_170	F_0076551_L11_PA	LG11	<lmxll>	{1-}	(ll,lm)	ll	lm	ll	lm	lm	ll	ll	ll	lm	ll	ll	ll	ll	lm	lm	lm	ll	ll	ll	lm	ll	lm	lm	lm	lm	lm	lm	ll	ll	ll	lm	ll	ll	lm	lm	ll	lm	lm	ll	lm	lm	lm	lm	lm
LG11_HB_170	F_0076561_L11_PA	LG11	<lmxll>	{1-}	(ll,lm)	ll	lm	ll	lm	lm	ll	ll	ll	lm	ll	ll	ll	ll	lm	lm	lm	ll	ll	ll	lm	ll	lm	lm	lm	lm	lm	lm	ll	ll	ll	lm	ll	ll	lm	lm	ll	lm	lm	ll	lm	lm	lm	lm	lm
LG11_HB_170	F_0076567_L11_PA	LG11	<lmxll>	{1-}	(ll,lm)	ll	lm	ll	lm	lm	ll	ll	ll	lm	ll	ll	ll	ll	lm	lm	lm	ll	ll	ll	lm	ll	lm	lm	lm	lm	lm	lm	ll	ll	ll	lm	ll	ll	lm	lm	ll	lm	lm	ll	lm	lm	lm	lm	lm
LG11_HB_170	R_16672448_L11_PA	LG11	<lmxll>	{1-}	(ll,lm)	ll	lm	ll	lm	lm	ll	ll	ll	lm	ll	ll	ll	ll	lm	lm	lm	ll	ll	ll	lm	ll	lm	lm	lm	lm	lm	lm	ll	ll	ll	lm	ll	ll	lm	lm	ll	lm	lm	ll	lm	lm	lm	lm	lm
LG11_HB_171	F_0077291_L11_PA	LG11	<nnxnp>	{-1}	(nn,np)	nn	np	np	np	nn	nn	nn	np	np	nn	nn	np	np	np	np	np	nn	np	np	nn	np	np	np	np	np	nn	np	np	np	np	np	np	nn	np	nn	np	nn	nn	np	np	np	np	np	np
LG11_HB_171	F_0077294_L11_PA	LG11	<hkxhk>	{11}	(hh,hk,kk)	hh	kk	hk	kk	hk	hh	hh	hk	kk	hh	hh	hk	hk	kk	kk	kk	hh	hk	hk	hk	hk	kk	kk	kk	kk	hk	kk	hk	hk	hk	kk	hk	hh	kk	hk	hk	hk	hk	hk	kk	kk	kk	kk	kk
LG11_HB_171	F_0077314_L11_PA	LG11	<hkxhk>	{00}	(hh,hk,kk)	kk	hh	hk	hh	hk	kk	kk	hk	hh	kk	kk	hk	hk	hh	hh	hh	kk	hk	hk	hk	hk	hh	hh	hh	hh	hk	hh	hk	hk	hk	hh	hk	kk	hh	hk	hk	hk	hk	hk	hh	hh	hh	hh	hh
LG11_HB_171	F_0077287_L11_PA	LG11	<lmxll>	{1-}	(ll,lm)	ll	lm	ll	lm	lm	ll	ll	ll	lm	ll	ll	ll	ll	lm	lm	lm	ll	ll	ll	lm	ll	lm	lm	lm	lm	lm	lm	ll	ll	ll	lm	ll	ll	lm	lm	ll	lm	lm	ll	lm	lm	lm	lm	lm
LG11_HB_171	F_0077297_L11_PA	LG11	<lmxll>	{1-}	(ll,lm)	ll	lm	ll	lm	lm	ll	ll	ll	lm	ll	ll	ll	ll	lm	lm	lm	ll	ll	ll	lm	ll	lm	lm	lm	lm	lm	lm	ll	ll	ll	lm	ll	ll	lm	lm	ll	lm	lm	ll	lm	lm	lm	lm	lm
LG11_HB_171	F_0077303_L11_PA	LG11	<lmxll>	{1-}	(ll,lm)	ll	lm	ll	lm	lm	ll	ll	ll	lm	ll	ll	ll	ll	lm	lm	lm	ll	ll	ll	lm	ll	lm	lm	lm	lm	lm	lm	ll	ll	ll	lm	ll	ll	lm	lm	ll	lm	lm	ll	lm	lm	lm	lm	lm
LG11_HB_171	F_0077315_L11_PA	LG11	<lmxll>	{1-}	(ll,lm)	ll	lm	ll	lm	lm	ll	ll	ll	lm	ll	ll	ll	ll	lm	lm	lm	ll	ll	ll	lm	ll	lm	lm	lm	lm	lm	lm	ll	ll	ll	lm	ll	ll	lm	lm	ll	lm	lm	ll	lm	lm	lm	lm	lm
LG11_HB_172	F_0077750_L11_PA	LG11	<hkxhk>	{11}	(hh,hk,kk)	hh	kk	hk	kk	hk	hh	hh	hk	kk	hh	hh	hk	hk	kk	kk	kk	hh	hk	hk	hk	hk	kk	kk	kk	kk	hk	kk	hk	hk	hk	kk	hk	hh	kk	hk	hk	hk	hk	hk	kk	kk	kk	kk	kk
LG11_HB_172	F_0077770_L11_PA	LG11	<hkxhk>	{00}	(hh,hk,kk)	kk	hh	hk	hh	hk	kk	kk	hk	hh	kk	kk	hk	hk	hh	hh	hh	kk	hk	hk	hk	hk	hh	hh	hh	hh	hk	hh	hk	hk	hk	hh	hk	kk	hh	hk	hk	hk	hk	hk	hh	hh	hh	hh	hh
LG11_HB_172	F_0077774_L11_PA	LG11	<lmxll>	{1-}	(ll,lm)	ll	lm	ll	lm	lm	ll	ll	ll	lm	ll	ll	ll	ll	lm	lm	lm	ll	ll	ll	lm	ll	lm	lm	lm	lm	lm	lm	ll	ll	ll	lm	ll	ll	lm	lm	ll	lm	lm	ll	lm	lm	lm	lm	lm
LG11_HB_172	F_0077779_L11_PA	LG11	<lmxll>	{1-}	(ll,lm)	ll	lm	ll	lm	lm	ll	ll	ll	lm	ll	ll	ll	ll	lm	lm	lm	ll	ll	ll	lm	ll	lm	lm	lm	lm	lm	lm	ll	ll	ll	lm	ll	ll	lm	lm	ll	lm	lm	ll	lm	lm	lm	lm	lm
LG11_HB_172	F_0077786_L11_PA	LG11	<lmxll>	{1-}	(ll,lm)	ll	lm	ll	lm	lm	ll	ll	ll	lm	ll	ll	ll	ll	lm	lm	lm	ll	ll	ll	lm	ll	lm	lm	lm	lm	lm	lm	ll	ll	ll	lm	ll	ll	lm	lm	ll	lm	lm	ll	lm	lm	lm	lm	lm
LG11_HB_173	F_0077909_L11_PA	LG11	<lmxll>	{1-}	(ll,lm)	ll	lm	ll	lm	lm	ll	ll	ll	lm	ll	ll	ll	ll	lm	lm	lm	ll	ll	ll	lm	ll	lm	lm	lm	lm	lm	lm	ll	ll	ll	lm	ll	ll	lm	lm	ll	lm	lm	ll	lm	lm	lm	lm	lm
LG11_HB_173	F_0077913_L11_PA	LG11	<lmxll>	{1-}	(ll,lm)	ll	lm	ll	lm	lm	ll	ll	ll	lm	ll	ll	ll	ll	lm	lm	lm	ll	ll	ll	lm	ll	lm	lm	lm	lm	lm	lm	ll	ll	ll	lm	ll	ll	lm	lm	ll	lm	lm	ll	lm	lm	lm	lm	lm
LG11_HB_173	F_0077916_L11_PA	LG11	<lmxll>	{1-}	(ll,lm)	ll	lm	ll	lm	lm	ll	ll	ll	lm	ll	ll	ll	ll	lm	lm	lm	ll	ll	ll	lm	ll	lm	lm	lm	lm	lm	lm	ll	ll	ll	lm	ll	ll	lm	lm	ll	lm	lm	ll	lm	lm	lm	lm	lm
LG11_HB_173	F_0077928_L11_PA	LG11	<lmxll>	{1-}	(ll,lm)	ll	lm	ll	lm	lm	ll	ll	ll	lm	ll	ll	ll	ll	lm	lm	lm	ll	ll	ll	lm	ll	lm	lm	lm	lm	lm	lm	ll	ll	ll	lm	ll	ll	lm	lm	ll	lm	lm	ll	lm	lm	lm	lm	lm
LG11_HB_173	F_0077930_L11_PA	LG11	<lmxll>	{1-}	(ll,lm)	ll	lm	ll	lm	lm	ll	ll	ll	lm	ll	ll	ll	ll	lm	lm	lm	ll	ll	ll	lm	ll	lm	lm	lm	lm	lm	lm	ll	ll	ll	lm	ll	ll	lm	lm	ll	lm	lm	ll	lm	lm	lm	lm	lm
LG11_HB_173	F_0077938_L11_PA	LG11	<lmxll>	{1-}	(ll,lm)	ll	lm	ll	lm	lm	ll	ll	ll	lm	ll	ll	ll	ll	lm	lm	lm	ll	ll	ll	lm	ll	lm	lm	lm	lm	lm	lm	ll	ll	ll	lm	ll	ll	lm	lm	ll	lm	lm	ll	lm	lm	lm	lm	lm
LG11_HB_174	F_0078000_L11_PA	LG11	<lmxll>	{1-}	(ll,lm)	ll	lm	ll	lm	lm	ll	ll	ll	lm	ll	ll	ll	ll	lm	lm	lm	ll	ll	ll	lm	ll	lm	lm	lm	lm	lm	lm	ll	ll	ll	lm	ll	ll	lm	lm	ll	lm	lm	ll	lm	lm	lm	lm	lm
LG11_HB_174	F_0078002_L11_PA	LG11	<lmxll>	{1-}	(ll,lm)	ll	lm	ll	lm	lm	ll	ll	ll	lm	ll	ll	ll	ll	lm	lm	lm	ll	ll	ll	lm	ll	lm	lm	lm	lm	lm	lm	ll	ll	ll	lm	ll	ll	lm	lm	ll	lm	lm	ll	lm	lm	lm	lm	lm
LG11_HB_174	F_0078003_L11_PA	LG11	<lmxll>	{1-}	(ll,lm)	ll	lm	ll	lm	lm	ll	ll	ll	lm	ll	ll	ll	ll	lm	lm	lm	ll	ll	ll	lm	ll	lm	lm	lm	lm	lm	lm	ll	ll	ll	lm	ll	ll	lm	lm	ll	lm	lm	ll	lm	lm	lm	lm	lm
LG11_HB_174	F_0078026_L11_PA	LG11	<lmxll>	{1-}	(ll,lm)	ll	lm	ll	lm	lm	ll	ll	ll	lm	ll	ll	ll	ll	lm	lm	lm	ll	ll	ll	lm	ll	lm	lm	lm	lm	lm	lm	ll	ll	ll	lm	ll	ll	lm	lm	ll	lm	lm	ll	lm	lm	lm	lm	lm
LG11_HB_175	F_0078309_L11_PA	LG11	<lmxll>	{1-}	(ll,lm)	ll	lm	ll	lm	lm	ll	ll	ll	lm	ll	ll	ll	ll	lm	lm	lm	ll	ll	ll	lm	ll	lm	lm	lm	lm	lm	lm	ll	ll	ll	lm	ll	ll	lm	lm	ll	lm	lm	ll	lm	lm	lm	lm	lm
LG11_HB_175	F_0078311_L11_PA	LG11	<lmxll>	{1-}	(ll,lm)	ll	lm	ll	lm	lm	ll	ll	ll	lm	ll	ll	ll	ll	lm	lm	lm	ll	ll	ll	lm	ll	lm	lm	lm	lm	lm	lm	ll	ll	ll	lm	ll	ll	lm	lm	ll	lm	lm	ll	lm	lm	lm	lm	lm
LG11_HB_175	F_0078313_L11_PA	LG11	<lmxll>	{1-}	(ll,lm)	ll	lm	ll	lm	lm	ll	ll	ll	lm	ll	ll	ll	ll	lm	lm	lm	ll	ll	ll	lm	ll	lm	lm	lm	lm	lm	lm	ll	ll	ll	lm	ll	ll	lm	lm	ll	lm	lm	ll	lm	lm	lm	lm	lm
LG11_HB_175	F_0078327_L11_PA	LG11	<lmxll>	{1-}	(ll,lm)	ll	lm	ll	lm	lm	ll	ll	ll	lm	ll	ll	ll	ll	lm	lm	lm	ll	ll	ll	lm	ll	lm	lm	lm	lm	lm	lm	ll	ll	ll	lm	ll	ll	lm	lm	ll	lm	lm	ll	lm	lm	lm	lm	lm
LG11_HB_175	F_0078328_L11_PA	LG11	<lmxll>	{1-}	(ll,lm)	ll	lm	ll	lm	lm	ll	ll	ll	lm	ll	ll	ll	ll	lm	lm	lm	ll	ll	ll	lm	ll	lm	lm	lm	lm	lm	lm	ll	ll	ll	lm	ll	ll	lm	lm	ll	lm	lm	ll	lm	lm	lm	lm	lm
LG11_HB_176	F_0078678_L11_PA	LG11	<nnxnp>	{-1}	(nn,np)	nn	np	np	np	nn	nn	nn	np	np	nn	nn	np	np	np	np	np	nn	np	np	nn	np	np	np	np	np	nn	np	np	np	np	np	np	nn	np	nn	np	nn	nn	np	np	np	np	np	np
LG11_HB_176	F_0078684_L11_PA	LG11	<lmxll>	{1-}	(ll,lm)	ll	lm	ll	lm	lm	ll	ll	ll	lm	ll	ll	ll	ll	lm	lm	lm	ll	ll	ll	lm	ll	lm	lm	lm	lm	lm	lm	ll	ll	ll	lm	ll	ll	lm	lm	ll	lm	lm	ll	lm	lm	lm	lm	lm
LG11_HB_176	F_0078690_L11_PA	LG11	<lmxll>	{1-}	(ll,lm)	ll	lm	ll	lm	lm	ll	ll	ll	lm	ll	ll	ll	ll	lm	lm	lm	ll	ll	ll	lm	ll	lm	lm	lm	lm	lm	lm	ll	ll	ll	lm	ll	ll	lm	lm	ll	lm	lm	ll	lm	lm	lm	lm	lm
LG11_HB_176	F_0078695_L11_PA	LG11	<lmxll>	{1-}	(ll,lm)	ll	lm	ll	lm	lm	ll	ll	ll	lm	ll	ll	ll	ll	lm	lm	lm	ll	ll	ll	lm	ll	lm	lm	lm	lm	lm	lm	ll	ll	ll	lm	ll	ll	lm	lm	ll	lm	lm	ll	lm	lm	lm	lm	lm
R_19378044_L11_PA	R_19378044_L11_PA	LG11	<lmxll>	{1-}	(ll,lm)	ll	lm	ll	lm	lm	ll	ll	ll	lm	ll	ll	ll	ll	lm	lm	lm	ll	ll	ll	lm	ll	lm	lm	lm	lm	lm	lm	ll	ll	ll	lm	ll	ll	lm	lm	ll	lm	lm	ll	lm	lm	lm	lm	lm
LG11_HB_177	F_0078768_L11_PA	LG11	<lmxll>	{1-}	(ll,lm)	ll	lm	ll	lm	lm	ll	ll	ll	lm	ll	ll	ll	ll	lm	lm	lm	ll	ll	ll	lm	ll	lm	lm	lm	lm	lm	lm	ll	ll	ll	lm	ll	ll	lm	lm	ll	lm	lm	ll	lm	lm	lm	lm	lm
LG11_HB_177	F_0078775_L11_PA	LG11	<lmxll>	{1-}	(ll,lm)	ll	lm	ll	lm	lm	ll	ll	ll	lm	ll	ll	ll	ll	lm	lm	lm	ll	ll	ll	lm	ll	lm	lm	lm	lm	lm	lm	ll	ll	ll	lm	ll	ll	lm	lm	ll	lm	lm	ll	lm	lm	lm	lm	lm
LG11_HB_177	F_0078776_L11_PA	LG11	<lmxll>	{1-}	(ll,lm)	ll	lm	ll	lm	lm	ll	ll	ll	lm	ll	ll	ll	ll	lm	lm	lm	ll	ll	ll	lm	ll	lm	lm	lm	lm	lm	lm	ll	ll	ll	lm	ll	ll	lm	lm	ll	lm	lm	ll	lm	lm	lm	lm	lm
LG11_HB_177	F_0078779_L11_PA	LG11	<lmxll>	{1-}	(ll,lm)	ll	lm	ll	lm	lm	ll	ll	ll	lm	ll	ll	ll	ll	lm	lm	lm	ll	ll	ll	lm	ll	lm	lm	lm	lm	lm	lm	ll	ll	ll	lm	ll	ll	lm	lm	ll	lm	lm	ll	lm	lm	lm	lm	lm
LG11_HB_177	GD_01878_L11_PA	LG11	<lmxll>	{1-}	(ll,lm)	ll	lm	ll	lm	lm	ll	ll	ll	lm	ll	ll	ll	ll	lm	lm	lm	ll	ll	ll	lm	ll	lm	lm	lm	lm	lm	lm	ll	ll	ll	lm	ll	ll	lm	lm	ll	lm	lm	ll	lm	lm	lm	lm	lm
R_19384185_L11_PA	R_19384185_L11_PA	LG11	<lmxll>	{1-}	(ll,lm)	ll	lm	ll	lm	lm	ll	ll	ll	lm	ll	ll	ll	ll	lm	lm	lm	ll	ll	ll	lm	ll	lm	lm	lm	lm	lm	lm	ll	ll	ll	lm	ll	ll	lm	lm	ll	lm	lm	ll	lm	lm	lm	lm	lm
LG11_HB_1783_s36h1	F_0839398_L11_26_1	LG11	<nnxnp>	{-0}	(nn,np)	np	np	np	np	nn	nn	nn	np	nn	np	nn	nn	nn	nn	nn	nn	np	nn	nn	np	nn	nn	nn	nn	np	np	np	nn	nn	nn	np	nn	np	nn	np	nn	np	np	np	nn	nn	nn	nn	nn
LG11_HB_1783_s36h1	F_0839413_L11_26_1	LG11	<nnxnp>	{-0}	(nn,np)	np	np	np	np	nn	nn	nn	np	nn	np	nn	nn	nn	nn	nn	nn	np	nn	nn	np	nn	nn	nn	nn	np	np	np	nn	nn	nn	np	nn	np	nn	np	nn	np	np	np	nn	nn	nn	nn	nn
LG11_HB_1787_s27h1	F_0840085_L11_27_1	LG11	<lmxll>	{0-}	(ll,lm)	lm	lm	lm	lm	ll	lm	lm	lm	ll	lm	lm	lm	lm	ll	ll	lm	ll	ll	lm	ll	ll	lm	lm	lm	lm	lm	ll	lm	lm	lm	lm	lm	ll	lm	ll	lm	ll	lm	lm	ll	lm	ll	ll	ll
LG11_HB_1787_s27h1	F_0840090_L11_27_1	LG11	<nnxnp>	{-0}	(nn,np)	np	np	np	np	nn	nn	nn	np	nn	np	nn	nn	nn	nn	nn	nn	np	nn	nn	np	nn	nn	nn	nn	nn	np	np	nn	nn	nn	np	nn	np	nn	np	nn	np	np	np	nn	nn	nn	nn	nn
LG11_HB_1787_s27h1	F_0840091_L11_27_1	LG11	<nnxnp>	{-0}	(nn,np)	np	np	np	np	nn	nn	nn	np	nn	np	nn	nn	nn	nn	nn	nn	np	nn	nn	np	nn	nn	nn	nn	nn	np	np	nn	nn	nn	np	nn	np	nn	np	nn	np	np	np	nn	nn	nn	nn	nn
LG11_HB_1790_s29h1	F_0841914_L11_29_1	LG11	<lmxll>	{0-}	(ll,lm)	lm	lm	lm	lm	ll	lm	lm	lm	ll	lm	lm	lm	lm	ll	ll	ll	ll	lm	lm	ll	lm	lm	ll	ll	lm	lm	ll	lm	lm	lm	lm	lm	lm	lm	ll	lm	ll	lm	lm	ll	lm	ll	ll	ll
LG11_HB_1790_s29h1	F_0841916_L11_29_1	LG11	<lmxll>	{1-}	(ll,lm)	ll	ll	ll	ll	lm	ll	ll	ll	lm	ll	ll	ll	ll	lm	lm	lm	lm	ll	ll	lm	ll	ll	lm	lm	ll	ll	lm	ll	ll	ll	ll	ll	ll	ll	lm	ll	lm	ll	ll	lm	ll	lm	lm	lm
LG11_HB_1792_s29h1	F_0842254_L11_29_1	LG11	<lmxll>	{0-}	(ll,lm)	lm	lm	lm	lm	ll	lm	lm	lm	ll	lm	lm	lm	lm	ll	ll	ll	ll	lm	lm	ll	lm	lm	ll	ll	lm	lm	ll	lm	lm	lm	lm	lm	lm	lm	ll	lm	ll	lm	lm	ll	lm	ll	ll	ll
F_0843228_L11_30_1	F_0843228_L11_30_1	LG11	<lmxll>	{1-}	(ll,lm)	ll	ll	ll	lm	lm	ll	ll	ll	lm	ll	ll	ll	ll	lm	lm	lm	lm	ll	ll	lm	ll	lm	lm	lm	ll	ll	lm	ll	ll	ll	ll	ll	ll	lm	lm	ll	lm	ll	ll	lm	ll	lm	lm	lm
LG11_HB_1794_s31h1	F_0844561_L11_31_1	LG11	<hkxhk>	{10}	(hh,hk,kk)	hk	kk	hh	kk	kk	hk	hk	hk	hk	hk	hk	hh	hh	hk	hk	hk	hk	hh	hh	kk	hh	hk	hk	hk	hh	hk	kk	hh	hh	hh	hk	hh	hk	hk	kk	hh	kk	kk	hk	hk	hh	hk	kk	hk
LG11_HB_1794_s31h1	F_0844567_L11_31_1	LG11	<lmxll>	{1-}	(ll,lm)	ll	lm	ll	lm	lm	ll	ll	ll	lm	ll	ll	ll	ll	lm	lm	lm	ll	ll	ll	lm	ll	lm	lm	lm	ll	ll	lm	ll	ll	ll	lm	ll	ll	lm	lm	ll	lm	lm	ll	lm	ll	lm	lm	lm
LG11_HB_1794_s31h1	F_0844568_L11_31_1	LG11	<lmxll>	{1-}	(ll,lm)	ll	lm	ll	lm	lm	ll	ll	ll	lm	ll	ll	ll	ll	lm	lm	lm	ll	ll	ll	lm	ll	lm	lm	lm	ll	ll	lm	ll	ll	ll	lm	ll	ll	lm	lm	ll	lm	lm	ll	lm	ll	lm	lm	lm
R_12911499_L11_31_1	R_12911499_L11_31_1	LG11	<hkxhk>	{00}	(hh,hk,kk)	kk	hk	hk	hk	hk	kk	kk	kk	hh	kk	kk	hk	hk	hh	hh	hh	kk	hk	hk	hk	hk	hh	hh	hh	hh	kk	hk	hk	hk	hk	hh	hk	kk	hh	hk	hk	hk	hk	kk	hh	hk	hh	hk	hh
F_0845056_L11_32_1	F_0845056_L11_32_1	LG11	<hkxhk>	{10}	(hh,hk,kk)	hk	hk	hh	kk	kk	hk	hk	hh	hk	hk	hk	hh	hh	hk	hk	hk	hk	hh	hh	kk	hh	hk	hk	hk	hk	hk	hk	hh	hh	hh	hk	hh	hk	hk	kk	hh	kk	kk	hh	hk	hh	hk	hk	hk
F_0845784_L11_33_1	F_0845784_L11_33_1	LG11	<lmxll>	{1-}	(ll,lm)	ll	lm	ll	lm	lm	ll	ll	ll	lm	ll	ll	ll	ll	lm	lm	lm	ll	ll	ll	lm	ll	lm	lm	lm	lm	lm	lm	ll	ll	ll	lm	ll	ll	lm	lm	ll	lm	lm	ll	lm	lm	lm	lm	lm
F_0847269_L11_40_1	F_0847269_L11_40_1	LG11	<lmxll>	{1-}	(ll,lm)	ll	lm	ll	lm	lm	ll	ll	ll	lm	ll	ll	ll	ll	lm	lm	lm	ll	ll	ll	lm	ll	lm	lm	lm	lm	lm	lm	ll	ll	ll	lm	ll	ll	lm	lm	ll	lm	lm	ll	lm	lm	lm	lm	lm
LG11_HB_180	F_0081117_L11_PA	LG11	<lmxll>	{1-}	(ll,lm)	ll	lm	ll	lm	lm	ll	ll	ll	lm	ll	ll	ll	ll	lm	lm	lm	ll	ll	ll	lm	ll	lm	lm	lm	lm	lm	lm	ll	ll	ll	lm	ll	ll	lm	lm	ll	lm	lm	ll	lm	lm	lm	lm	lm
LG11_HB_180	GD_01187_L11_PA	LG11	<lmxll>	{1-}	(ll,lm)	ll	lm	ll	lm	lm	ll	ll	ll	lm	ll	ll	ll	ll	lm	lm	lm	ll	ll	ll	lm	ll	lm	lm	lm	lm	lm	lm	ll	ll	ll	lm	ll	ll	lm	lm	ll	lm	lm	ll	lm	lm	lm	lm	lm
LG11_HB_1800_s41h1	F_0847958_L11_41_1	LG11	<nnxnp>	{-0}	(nn,np)	np	nn	nn	nn	np	np	np	nn	nn	nn	np	nn	nn	nn	nn	nn	np	nn	nn	np	np	nn	nn	nn	nn	np	nn	nn	nn	nn	nn	nn	np	nn	np	nn	np	np	nn	nn	nn	np	nn	nn
LG11_HB_1800_s41h1	F_0847944_L11_41_1	LG11	<lmxll>	{0-}	(ll,lm)	lm	ll	lm	ll	ll	lm	lm	lm	ll	lm	lm	lm	lm	ll	ll	ll	lm	lm	lm	ll	lm	ll	ll	ll	ll	ll	ll	lm	lm	lm	ll	ll	lm	ll	ll	lm	ll	ll	lm	ll	ll	ll	ll	ll
LG11_HB_1801_s41h1	F_0848270_L11_41_1	LG11	<lmxll>	{1-}	(ll,lm)	ll	lm	ll	lm	lm	ll	ll	ll	lm	ll	ll	ll	ll	lm	lm	lm	ll	ll	ll	lm	ll	lm	lm	lm	lm	lm	lm	ll	ll	ll	lm	lm	ll	lm	lm	ll	lm	lm	ll	lm	lm	lm	lm	lm
R_26099970_L11_41_1	R_26099970_L11_41_1	LG11	<hkxhk>	{11}	(hh,hk,kk)	hh	kk	hh	kk	hk	hh	hh	hk	hk	hk	hh	hk	hk	kk	kk	kk	hh	hk	hk	hk	hh	kk	kk	kk	kk	hk	kk	hk	hk	hk	kk	kk	hh	kk	hk	hk	hk	hk	hk	kk	kk	hk	kk	kk
LG11_HB_1805_s41h1	F_0849456_L11_41_1	LG11	<lmxll>	{1-}	(ll,lm)	ll	lm	ll	lm	lm	ll	ll	ll	lm	lm	ll	ll	ll	lm	lm	lm	ll	ll	ll	lm	ll	lm	lm	lm	lm	lm	lm	ll	ll	lm	lm	lm	ll	lm	lm	ll	lm	lm	ll	lm	lm	lm	lm	lm
LG11_HB_1806_s42h1	F_0849822_L11_42_1	LG11	<nnxnp>	{-1}	(nn,np)	nn	np	nn	np	nn	nn	nn	np	np	np	nn	np	np	np	nn	np	nn	np	np	nn	nn	np	np	np	np	nn	np	np	np	np	np	np	nn	np	nn	np	nn	nn	np	nn	np	nn	np	np
LG11_HB_1807_s42h1	F_0850156_L11_42_1	LG11	<nnxnp>	{-1}	(nn,np)	nn	np	nn	np	nn	nn	nn	np	np	np	nn	np	np	np	nn	np	nn	np	np	nn	nn	np	np	np	np	nn	np	np	np	np	np	np	nn	np	nn	np	nn	nn	np	nn	np	nn	np	np
LG11_HB_1807_s42h1	F_0850158_L11_42_1	LG11	<nnxnp>	{-1}	(nn,np)	nn	np	nn	np	nn	nn	nn	np	np	np	nn	np	np	np	nn	np	nn	np	np	nn	nn	np	np	np	np	nn	np	np	np	np	np	np	nn	np	nn	np	nn	nn	np	nn	np	nn	np	np
LG11_HB_1809_s44h1	F_0851591_L11_44_1	LG11	<hkxhk>	{11}	(hh,hk,kk)	hh	kk	hh	kk	hk	hh	hk	hh	hk	hk	hh	hk	hh	hk	hk	kk	hh	hk	hh	hh	hh	kk	kk	hk	kk	hk	kk	hk	hk	hk	kk	kk	hk	kk	hh	hk	hk	hk	hk	hk	hk	hk	kk	hk
LG11_HB_181	F_0081356_L11_PA	LG11	<lmxll>	{1-}	(ll,lm)	ll	lm	ll	lm	lm	ll	ll	ll	lm	ll	ll	ll	ll	lm	lm	lm	ll	ll	ll	lm	ll	lm	lm	lm	lm	lm	lm	ll	ll	ll	lm	ll	ll	lm	lm	ll	lm	lm	ll	lm	lm	lm	lm	lm
LG11_HB_181	F_0081375_L11_PA	LG11	<lmxll>	{0-}	(ll,lm)	lm	ll	lm	ll	ll	lm	lm	lm	ll	lm	lm	lm	lm	ll	ll	ll	lm	lm	lm	ll	lm	ll	ll	ll	ll	ll	ll	lm	lm	lm	ll	lm	lm	ll	ll	lm	ll	ll	lm	ll	ll	ll	ll	ll
LG11_HB_1810_s44h1	F_0851640_L11_44_1	LG11	<lmxll>	{0-}	(ll,lm)	lm	ll	lm	ll	ll	lm	lm	lm	lm	lm	lm	lm	lm	ll	ll	ll	lm	lm	lm	lm	lm	ll	ll	lm	ll	ll	ll	lm	lm	lm	ll	ll	lm	ll	lm	lm	ll	ll	lm	ll	ll	ll	ll	lm
LG11_HB_1810_s44h1	F_0851645_L11_44_1	LG11	<lmxll>	{0-}	(ll,lm)	lm	ll	lm	ll	ll	lm	lm	lm	lm	lm	lm	lm	lm	ll	ll	ll	lm	lm	lm	lm	lm	ll	ll	lm	ll	ll	ll	lm	lm	lm	ll	ll	lm	ll	lm	lm	ll	ll	lm	ll	ll	ll	ll	lm
LG11_HB_1810_s44h1	F_0851658_L11_44_1	LG11	<lmxll>	{0-}	(ll,lm)	lm	ll	lm	ll	ll	lm	lm	lm	lm	lm	lm	lm	lm	ll	ll	ll	lm	lm	lm	lm	lm	ll	ll	lm	ll	ll	ll	lm	lm	lm	ll	ll	lm	ll	lm	lm	ll	ll	lm	ll	ll	ll	ll	lm
LG11_HB_1811_s45h1	F_0852595_L11_45_1	LG11	<lmxll>	{0-}	(ll,lm)	ll	ll	lm	ll	ll	lm	lm	lm	lm	lm	lm	lm	lm	ll	ll	ll	lm	lm	lm	lm	ll	ll	ll	lm	lm	ll	ll	lm	lm	lm	ll	ll	lm	ll	lm	lm	ll	ll	lm	ll	lm	ll	ll	lm
LG11_HB_1811_s45h1	F_0852584_L11_45_1	LG11	<nnxnp>	{-0}	(nn,np)	np	nn	np	nn	np	nn	nn	np	nn	nn	np	nn	np	np	np	nn	np	nn	np	np	np	nn	nn	nn	nn	np	nn	nn	nn	nn	nn	np	nn	nn	np	nn	np	np	nn	np	np	np	nn	nn
LG11_HB_1811.5_s46h1	R_36949843_L11_46_1	LG11	<nnxnp>	{-0}	(nn,np)	np	nn	np	nn	np	nn	nn	np	nn	nn	np	nn	np	np	np	nn	np	nn	np	np	np	nn	nn	nn	nn	np	nn	nn	nn	nn	nn	np	nn	nn	np	nn	np	np	nn	np	np	np	nn	nn
LG11_HB_1812_s46h1	F_0852908_L11_46_1	LG11	<hkxhk>	{00}	(hh,hk,kk)	hk	hh	kk	hh	hk	hk	hk	kk	hk	hk	kk	hk	kk	hk	hk	hh	kk	hk	kk	kk	hk	hh	hh	hk	hk	hk	hh	hk	hk	hh	hh	hk	hk	hh	kk	hh	hk	hk	hk	hk	kk	hk	hh	hk
LG11_HB_1812_s46h1	F_0852911_L11_46_1	LG11	<nnxnp>	{-0}	(nn,np)	np	nn	np	nn	np	nn	nn	np	nn	nn	np	nn	np	np	np	nn	np	nn	np	np	np	nn	nn	nn	nn	np	nn	nn	nn	nn	nn	np	nn	nn	np	nn	np	np	nn	np	np	np	nn	nn
LG11_HB_1814_s47h1	F_0853704_L11_47_1	LG11	<lmxll>	{0-}	(ll,lm)	ll	lm	lm	ll	ll	ll	lm	lm	lm	lm	lm	lm	lm	ll	ll	ll	lm	lm	lm	lm	ll	ll	ll	lm	lm	ll	ll	lm	lm	ll	ll	ll	lm	ll	lm	ll	ll	ll	lm	ll	lm	ll	ll	lm
LG11_HB_1815_s47h1	F_0853804_L11_47_1	LG11	<efxeg>	{00}	(ee,ef,eg,fg)	eg	ef	fg	ee	--	ee	ef	fg	ef	ef	fg	ef	fg	eg	eg	ee	fg	ef	fg	fg	eg	eg	eg	ef	ef	--	ee	ef	ef	ee	ee	eg	ef	ee	fg	ee	eg	ee	ef	eg	fg	eg	ee	ef
LG11_HB_1815_s47h1	F_0853797_L11_47_1	LG11	<hkxhk>	{00}	(hh,hk,kk)	hk	hk	kk	hh	hk	hh	hk	kk	hk	hk	kk	hk	kk	hk	hk	hh	kk	hk	kk	kk	hk	hk	hk	hk	hk	hk	hh	hk	hk	hh	hh	hk	hk	hh	kk	hh	hk	hh	hk	hk	kk	hk	hh	hk
LG11_HB_1815_s47h1	F_0853817_L11_47_1	LG11	<hkxhk>	{00}	(hh,hk,kk)	hk	hk	kk	hh	hk	hh	hk	kk	hk	hk	kk	hk	kk	hk	hk	hh	kk	hk	kk	kk	hk	hk	hk	hk	hk	hk	hh	hk	hk	hh	hh	hk	hk	hh	kk	hh	hk	hh	hk	hk	kk	hk	hh	hk
LG11_HB_1815_s47h1	F_0853800_L11_47_1	LG11	<lmxll>	{0-}	(ll,lm)	ll	lm	lm	ll	ll	ll	lm	lm	lm	lm	lm	lm	lm	ll	ll	ll	lm	lm	lm	lm	ll	ll	ll	lm	lm	ll	ll	lm	lm	ll	ll	ll	lm	ll	lm	ll	ll	ll	lm	ll	lm	ll	ll	lm
LG11_HB_1816_s47h1	F_0853967_L11_47_1	LG11	<efxeg>	{00}	(ee,ef,eg,fg)	eg	ef	fg	ee	eg	ee	ef	fg	ef	ef	fg	ef	fg	eg	eg	ee	fg	ef	fg	fg	eg	eg	eg	ef	ef	eg	ee	ef	ef	ee	--	eg	ef	ee	fg	ee	eg	ee	ef	eg	fg	eg	ee	ef
LG11_HB_1816_s47h1	F_0853955_L11_47_1	LG11	<efxeg>	{00}	(ee,ef,eg,fg)	eg	ef	fg	ee	eg	ee	ef	fg	ef	ef	fg	ef	fg	eg	eg	ee	fg	ef	fg	fg	eg	eg	eg	ef	ef	eg	ee	ef	ef	ee	ee	eg	ef	ee	fg	ee	eg	ee	ef	eg	fg	eg	ee	ef
LG11_HB_1817_s26h1	F_0854012_L12_26_1	LG11	<nnxnp>	{-1}	(nn,np)	nn	nn	nn	nn	np	np	np	nn	np	nn	np	np	np	nn	np	np	nn	np	np	nn	np	np	np	np	nn	nn	nn	np	np	np	nn	np	nn	np	np	np	nn	nn	nn	np	np	np	np	np
LG11_HB_1817_s26h1	F_0854043_L12_26_1	LG11	<nnxnp>	{-1}	(nn,np)	nn	nn	nn	nn	np	np	np	nn	np	nn	np	np	np	nn	np	np	nn	np	np	nn	np	np	np	np	nn	nn	nn	np	np	np	nn	np	nn	np	np	np	nn	nn	nn	np	np	np	np	np
LG11_HB_182	F_0081952_L11_PA	LG11	<lmxll>	{0-}	(ll,lm)	lm	ll	lm	ll	ll	lm	lm	lm	ll	lm	lm	lm	lm	ll	ll	ll	lm	lm	lm	ll	lm	ll	ll	ll	ll	ll	ll	lm	lm	lm	ll	lm	lm	ll	ll	lm	ll	ll	lm	ll	ll	ll	ll	ll
LG11_HB_182	F_0081954_L11_PA	LG11	<lmxll>	{1-}	(ll,lm)	ll	lm	ll	lm	lm	ll	ll	ll	lm	ll	ll	ll	ll	lm	lm	lm	ll	ll	ll	lm	ll	lm	lm	lm	lm	lm	lm	ll	ll	ll	lm	ll	ll	lm	lm	ll	lm	lm	ll	lm	lm	lm	lm	lm
LG11_HB_182	F_0081965_L11_PA	LG11	<lmxll>	{1-}	(ll,lm)	ll	lm	ll	lm	lm	ll	ll	ll	lm	ll	ll	ll	ll	lm	lm	lm	ll	ll	ll	lm	ll	lm	lm	lm	lm	lm	lm	ll	ll	ll	lm	ll	ll	lm	lm	ll	lm	lm	ll	lm	lm	lm	lm	lm
LG11_HB_182	F_0081967_L11_PA	LG11	<lmxll>	{1-}	(ll,lm)	ll	lm	ll	lm	lm	ll	ll	ll	lm	ll	ll	ll	ll	lm	lm	lm	ll	ll	ll	lm	ll	lm	lm	lm	lm	lm	lm	ll	ll	ll	lm	ll	ll	lm	lm	ll	lm	lm	ll	lm	lm	lm	lm	lm
LG11_HB_182	F_0081979_L11_PA	LG11	<lmxll>	{1-}	(ll,lm)	ll	lm	ll	lm	lm	ll	ll	ll	lm	ll	ll	ll	ll	lm	lm	lm	ll	ll	ll	lm	ll	lm	lm	lm	lm	lm	lm	ll	ll	ll	lm	ll	ll	lm	lm	ll	lm	lm	ll	lm	lm	lm	lm	lm
LG11_HB_182	F_0081983_L11_PA	LG11	<lmxll>	{0-}	(ll,lm)	lm	ll	lm	ll	ll	lm	lm	lm	ll	lm	lm	lm	lm	ll	ll	ll	lm	lm	lm	ll	lm	ll	ll	ll	ll	ll	ll	lm	lm	lm	ll	lm	lm	ll	ll	lm	ll	ll	lm	ll	ll	ll	ll	ll
LG11_HB_182	GD_00743_L11_PA	LG11	<lmxll>	{1-}	(ll,lm)	ll	lm	ll	lm	lm	ll	ll	ll	lm	ll	ll	ll	ll	lm	lm	lm	ll	ll	ll	lm	ll	lm	lm	lm	lm	lm	lm	ll	ll	ll	lm	ll	ll	lm	lm	ll	lm	lm	ll	lm	lm	lm	lm	lm
LG11_HB_182	R_22759608_L11_PA	LG11	<lmxll>	{1-}	(ll,lm)	ll	lm	ll	lm	lm	ll	ll	ll	lm	ll	ll	ll	ll	lm	lm	lm	ll	ll	ll	lm	ll	lm	lm	lm	lm	lm	lm	ll	ll	ll	lm	ll	ll	lm	lm	ll	lm	lm	ll	lm	lm	lm	lm	lm
LG11_HB_182.5	R_22723616_L11_PA	LG11	<lmxll>	{0-}	(ll,lm)	lm	ll	lm	ll	ll	lm	lm	lm	ll	lm	lm	lm	lm	ll	ll	ll	lm	lm	lm	ll	lm	ll	ll	ll	ll	ll	ll	lm	lm	lm	ll	lm	lm	ll	ll	lm	ll	ll	lm	ll	ll	ll	ll	ll
LG11_HB_182.5	R_22729723_L11_PA	LG11	<lmxll>	{0-}	(ll,lm)	lm	ll	lm	ll	ll	lm	lm	lm	ll	lm	lm	lm	lm	ll	ll	ll	lm	lm	lm	ll	lm	ll	ll	ll	ll	ll	ll	lm	lm	lm	ll	lm	lm	ll	ll	lm	ll	ll	lm	ll	ll	ll	ll	ll
LG11_HB_1820_s27h1	F_0855586_L12_27_1	LG11	<lmxll>	{1-}	(ll,lm)	ll	lm	ll	lm	lm	ll	ll	ll	lm	ll	ll	ll	ll	lm	lm	lm	ll	ll	ll	lm	ll	lm	lm	lm	lm	lm	lm	ll	ll	ll	lm	ll	ll	lm	lm	ll	lm	lm	ll	lm	lm	lm	lm	lm
LG11_HB_1820_s27h1	F_0855587_L12_27_1	LG11	<lmxll>	{0-}	(ll,lm)	lm	ll	lm	ll	ll	lm	lm	lm	ll	lm	lm	lm	lm	ll	ll	ll	lm	lm	lm	ll	lm	ll	ll	ll	ll	ll	ll	lm	lm	lm	ll	lm	lm	ll	ll	lm	ll	ll	lm	ll	ll	ll	ll	ll
LG11_HB_1820_s27h1	F_0855591_L12_27_1	LG11	<lmxll>	{1-}	(ll,lm)	ll	lm	ll	lm	lm	ll	ll	ll	lm	ll	ll	ll	ll	lm	lm	lm	ll	ll	ll	lm	ll	lm	lm	lm	lm	lm	lm	ll	ll	ll	lm	ll	ll	lm	lm	ll	lm	lm	ll	lm	lm	lm	lm	lm
LG11_HB_1820_s27h1	F_0855598_L12_27_1	LG11	<lmxll>	{1-}	(ll,lm)	ll	lm	ll	lm	lm	ll	ll	ll	lm	ll	ll	ll	ll	lm	lm	lm	ll	ll	ll	lm	ll	lm	lm	lm	lm	lm	lm	ll	ll	ll	lm	ll	ll	lm	lm	ll	lm	lm	ll	lm	lm	lm	lm	lm
LG11_HB_1820_s27h1	F_0855601_L12_27_1	LG11	<lmxll>	{0-}	(ll,lm)	lm	ll	lm	ll	ll	lm	lm	lm	ll	lm	lm	lm	lm	ll	ll	ll	lm	lm	lm	ll	lm	ll	ll	ll	ll	ll	ll	lm	lm	lm	ll	lm	lm	ll	ll	lm	ll	ll	lm	ll	ll	ll	ll	ll
LG11_HB_186	F_0083299_L11_PA	LG11	<lmxll>	{1-}	(ll,lm)	ll	lm	ll	lm	lm	ll	ll	ll	lm	ll	ll	ll	ll	lm	lm	lm	ll	ll	ll	lm	ll	lm	lm	lm	lm	lm	lm	ll	ll	ll	lm	ll	ll	lm	lm	ll	lm	lm	ll	lm	lm	lm	lm	lm
LG11_HB_186	F_0083300_L11_PA	LG11	<lmxll>	{1-}	(ll,lm)	ll	lm	ll	lm	lm	ll	ll	ll	lm	ll	ll	ll	ll	lm	lm	lm	ll	ll	ll	lm	ll	lm	lm	lm	lm	lm	lm	ll	ll	ll	lm	ll	ll	lm	lm	ll	lm	lm	ll	lm	lm	lm	lm	lm
LG11_HB_186	F_0083301_L11_PA	LG11	<lmxll>	{1-}	(ll,lm)	ll	lm	ll	lm	lm	ll	ll	ll	lm	ll	ll	ll	ll	lm	lm	lm	ll	ll	ll	lm	ll	lm	lm	lm	lm	lm	lm	ll	ll	ll	lm	ll	ll	lm	lm	ll	lm	lm	ll	lm	lm	lm	lm	lm
LG11_HB_187	F_0083436_L11_PA	LG11	<lmxll>	{0-}	(ll,lm)	lm	ll	lm	ll	ll	lm	lm	lm	ll	lm	lm	lm	lm	ll	ll	ll	lm	lm	lm	ll	lm	ll	ll	ll	ll	ll	ll	lm	lm	lm	ll	lm	lm	ll	ll	lm	ll	ll	lm	ll	ll	ll	ll	ll
LG11_HB_187	F_0083444_L11_PA	LG11	<lmxll>	{1-}	(ll,lm)	ll	lm	ll	lm	lm	ll	ll	ll	lm	ll	ll	ll	ll	lm	lm	lm	ll	ll	ll	lm	ll	lm	lm	lm	lm	lm	lm	ll	ll	ll	lm	ll	ll	lm	lm	ll	lm	lm	ll	lm	lm	lm	lm	lm
LG11_HB_187	F_0083452_L11_PA	LG11	<lmxll>	{1-}	(ll,lm)	ll	lm	ll	lm	lm	ll	ll	ll	lm	ll	ll	ll	ll	lm	lm	lm	ll	ll	ll	lm	ll	lm	lm	lm	lm	lm	lm	ll	ll	ll	lm	ll	ll	lm	lm	ll	lm	lm	ll	lm	lm	lm	lm	lm
LG11_HB_187	F_0083455_L11_PA	LG11	<lmxll>	{1-}	(ll,lm)	ll	lm	ll	lm	lm	ll	ll	ll	lm	ll	ll	ll	ll	lm	lm	lm	ll	ll	ll	lm	ll	lm	lm	lm	lm	lm	lm	ll	ll	ll	lm	ll	ll	lm	lm	ll	lm	lm	ll	lm	lm	lm	lm	lm
LG11_HB_187	F_0083429_L11_PA	LG11	<nnxnp>	{-0}	(nn,np)	np	nn	nn	nn	np	np	np	nn	nn	nn	np	nn	nn	nn	nn	nn	np	nn	nn	np	np	nn	nn	nn	nn	np	nn	nn	nn	nn	nn	nn	np	nn	np	nn	np	np	nn	nn	nn	np	nn	nn
LG11_HB_187	F_0083448_L11_PA	LG11	<nnxnp>	{-0}	(nn,np)	np	nn	nn	nn	np	np	np	nn	nn	nn	np	nn	nn	nn	nn	nn	np	nn	nn	np	np	nn	nn	nn	nn	np	nn	nn	nn	nn	nn	nn	np	nn	np	nn	np	np	nn	nn	nn	np	nn	nn
LG11_HB_187	F_0083456_L11_PA	LG11	<nnxnp>	{-0}	(nn,np)	np	nn	nn	nn	np	np	np	nn	nn	nn	np	nn	nn	nn	nn	nn	np	nn	nn	np	np	nn	nn	nn	nn	np	nn	nn	nn	nn	nn	nn	np	nn	np	nn	np	np	nn	nn	nn	np	nn	nn
R_24562661_L11_PA	R_24562661_L11_PA	LG11	<nnxnp>	{-1}	(nn,np)	nn	np	np	np	nn	nn	nn	np	np	np	nn	np	np	np	np	np	nn	np	np	nn	nn	np	np	np	np	nn	np	np	np	np	np	np	nn	np	nn	np	nn	nn	np	np	np	nn	np	np
LG11_HB_188	F_0083819_L11_PA	LG11	<lmxll>	{0-}	(ll,lm)	lm	ll	lm	ll	ll	lm	lm	lm	ll	lm	lm	lm	lm	ll	ll	ll	lm	lm	lm	ll	lm	ll	ll	ll	ll	ll	ll	lm	lm	lm	ll	ll	lm	ll	ll	lm	ll	ll	lm	ll	ll	ll	ll	ll
LG11_HB_188	F_0083820_L11_PA	LG11	<lmxll>	{0-}	(ll,lm)	lm	ll	lm	ll	ll	lm	lm	lm	ll	lm	lm	lm	lm	ll	ll	ll	lm	lm	lm	ll	lm	ll	ll	ll	ll	ll	ll	lm	lm	lm	ll	ll	lm	ll	ll	lm	ll	ll	lm	ll	ll	ll	ll	ll
LG11_HB_188	F_0083839_L11_PA	LG11	<lmxll>	{0-}	(ll,lm)	lm	ll	lm	ll	ll	lm	lm	lm	ll	lm	lm	lm	lm	ll	ll	ll	lm	lm	lm	ll	lm	ll	ll	ll	ll	ll	ll	lm	lm	lm	ll	ll	lm	ll	ll	lm	ll	ll	lm	ll	ll	ll	ll	ll
LG11_HB_188	F_0083822_L11_PA	LG11	<lmxll>	{1-}	(ll,lm)	ll	lm	ll	lm	lm	ll	ll	ll	lm	ll	ll	ll	ll	lm	lm	lm	ll	ll	ll	lm	ll	lm	lm	lm	lm	lm	lm	ll	ll	ll	lm	lm	ll	lm	lm	ll	lm	lm	ll	lm	lm	lm	lm	lm
LG11_HB_188	F_0083829_L11_PA	LG11	<lmxll>	{1-}	(ll,lm)	ll	lm	ll	lm	lm	ll	ll	ll	lm	ll	ll	ll	ll	lm	lm	lm	ll	ll	ll	lm	ll	lm	lm	lm	lm	lm	lm	ll	ll	ll	lm	lm	ll	lm	lm	ll	lm	lm	ll	lm	lm	lm	lm	lm
LG11_HB_188	F_0083830_L11_PA	LG11	<lmxll>	{1-}	(ll,lm)	ll	lm	ll	lm	lm	ll	ll	ll	lm	ll	ll	ll	ll	lm	lm	lm	ll	ll	ll	lm	ll	lm	lm	lm	lm	lm	lm	ll	ll	ll	lm	lm	ll	lm	lm	ll	lm	lm	ll	lm	lm	lm	lm	lm
LG11_HB_1880_s40h1	F_0877977_L13_40_1	LG11	<lmxll>	{0-}	(ll,lm)	lm	ll	lm	ll	ll	lm	lm	lm	ll	lm	lm	lm	lm	ll	ll	ll	lm	lm	lm	ll	lm	ll	ll	ll	ll	ll	ll	lm	lm	lm	ll	lm	lm	ll	ll	lm	ll	ll	lm	ll	lm	ll	ll	ll
LG11_HB_189	F_0084534_L11_PA	LG11	<hkxhk>	{00}	(hh,hk,kk)	kk	hh	hk	hh	hk	kk	kk	hk	hh	hk	kk	hk	hk	hh	hh	hh	kk	hk	hk	hk	kk	hh	hh	hh	hh	hk	hh	hk	hk	hk	hh	hh	kk	hh	hk	hk	hk	hk	hk	hh	hh	hk	hh	hh
LG11_HB_190	F_0085102_L11_PA	LG11	<nnxnp>	{-1}	(nn,np)	nn	np	nn	np	nn	nn	nn	np	np	np	nn	np	np	np	np	np	nn	np	np	nn	nn	np	np	np	np	nn	np	np	np	np	np	np	nn	np	nn	np	nn	nn	np	np	np	nn	np	np
LG11_HB_190	F_0085106_L11_PA	LG11	<lmxll>	{1-}	(ll,lm)	ll	lm	ll	lm	lm	ll	ll	ll	lm	ll	ll	ll	ll	lm	lm	lm	ll	ll	ll	lm	ll	lm	lm	lm	lm	lm	lm	ll	ll	ll	lm	lm	ll	lm	lm	ll	lm	lm	ll	lm	lm	lm	lm	lm
LG11_HB_191	F_0085428_L11_PA	LG11	<lmxll>	{1-}	(ll,lm)	ll	lm	ll	lm	lm	ll	ll	ll	ll	ll	ll	ll	ll	lm	lm	lm	ll	ll	ll	lm	ll	lm	lm	lm	lm	lm	lm	ll	ll	ll	lm	lm	ll	lm	lm	ll	lm	lm	ll	lm	lm	lm	lm	lm
LG11_HB_191	F_0085429_L11_PA	LG11	<lmxll>	{1-}	(ll,lm)	ll	lm	ll	lm	lm	ll	ll	ll	ll	ll	ll	ll	ll	lm	lm	lm	ll	ll	ll	lm	ll	lm	lm	lm	lm	lm	lm	ll	ll	ll	lm	lm	ll	lm	lm	ll	lm	lm	ll	lm	lm	lm	lm	lm
LG11_HB_191	F_0085446_L11_PA	LG11	<lmxll>	{1-}	(ll,lm)	ll	lm	ll	lm	lm	ll	ll	ll	ll	ll	ll	ll	ll	lm	lm	lm	ll	ll	ll	lm	ll	lm	lm	lm	lm	lm	lm	ll	ll	ll	lm	lm	ll	lm	lm	ll	lm	lm	ll	lm	lm	lm	lm	lm
LG11_HB_191	F_0085424_L11_PA	LG11	<hkxhk>	{11}	(hh,hk,kk)	hh	kk	hh	kk	hk	hh	hh	hk	hk	hk	hh	hk	hk	kk	kk	kk	hh	hk	hk	hk	hh	kk	kk	kk	kk	hk	kk	hk	hk	hk	kk	kk	hh	kk	hk	hk	hk	hk	hk	kk	kk	hk	kk	kk
LG11_HB_192	F_0086587_L11_PA	LG11	<nnxnp>	{-1}	(nn,np)	nn	np	nn	np	nn	nn	nn	np	np	np	nn	np	np	np	np	np	nn	np	np	nn	nn	np	np	np	np	nn	np	np	np	np	np	np	nn	np	nn	np	nn	nn	np	np	np	nn	np	np
LG11_HB_192	F_0086583_L11_PA	LG11	<hkxhk>	{11}	(hh,hk,kk)	hh	kk	hh	kk	hk	hh	hh	hk	hk	hk	hh	hk	hk	kk	kk	kk	hh	hk	hk	hk	hh	kk	kk	kk	kk	hk	kk	hk	hk	hk	kk	kk	hh	kk	hk	hk	hk	hk	hk	kk	kk	hk	kk	kk
LG11_HB_192	R_26026377_L11_PA	LG11	<hkxhk>	{11}	(hh,hk,kk)	hh	kk	hh	kk	hk	hh	hh	hk	hk	hk	hh	hk	hk	kk	kk	kk	hh	hk	hk	hk	hh	kk	kk	kk	kk	hk	kk	hk	hk	hk	kk	kk	hh	kk	hk	hk	hk	hk	hk	kk	kk	hk	kk	kk
LG11_HB_193	F_0087003_L11_PA	LG11	<hkxhk>	{11}	(hh,hk,kk)	hh	kk	hh	kk	hk	hh	hh	hk	hk	hk	hh	hk	hk	kk	kk	kk	hh	hk	hk	hh	hh	kk	kk	kk	kk	hk	kk	hk	hk	hk	kk	kk	hh	kk	hk	hk	hk	hk	hk	hk	kk	hk	kk	kk
LG11_HB_193	F_0086989_L11_PA	LG11	<lmxll>	{1-}	(ll,lm)	ll	lm	ll	lm	lm	ll	ll	ll	ll	ll	ll	ll	ll	lm	lm	lm	ll	ll	ll	ll	ll	lm	lm	lm	lm	lm	lm	ll	ll	ll	lm	lm	ll	lm	lm	ll	lm	lm	ll	lm	lm	lm	lm	lm
LG11_HB_193	F_0086996_L11_PA	LG11	<lmxll>	{1-}	(ll,lm)	ll	lm	ll	lm	lm	ll	ll	ll	ll	ll	ll	ll	ll	lm	lm	lm	ll	ll	ll	ll	ll	lm	lm	lm	lm	lm	lm	ll	ll	ll	lm	lm	ll	lm	lm	ll	lm	lm	ll	lm	lm	lm	lm	lm
LG11_HB_193	F_0087006_L11_PA	LG11	<lmxll>	{1-}	(ll,lm)	ll	lm	ll	lm	lm	ll	ll	ll	ll	ll	ll	ll	ll	lm	lm	lm	ll	ll	ll	ll	ll	lm	lm	lm	lm	lm	lm	ll	ll	ll	lm	lm	ll	lm	lm	ll	lm	lm	ll	lm	lm	lm	lm	lm
LG11_HB_194	F_0087737_L11_PA	LG11	<lmxll>	{1-}	(ll,lm)	--	lm	ll	lm	lm	ll	ll	ll	ll	ll	ll	ll	ll	lm	lm	lm	ll	ll	ll	ll	ll	lm	lm	lm	lm	lm	lm	ll	ll	ll	lm	lm	ll	lm	lm	ll	lm	lm	ll	lm	lm	lm	lm	lm
LG11_HB_194	F_0087720_L11_PA	LG11	<hkxhk>	{00}	(hh,hk,kk)	kk	hh	kk	hh	hk	kk	kk	hk	hk	hk	kk	hk	hk	hh	hk	hh	kk	hk	hk	kk	kk	hh	hh	hh	hh	hk	hh	hk	hk	hk	hh	hh	kk	hh	hk	hk	hk	hk	hk	hk	hh	hk	hh	hh
LG11_HB_194	F_0087722_L11_PA	LG11	<nnxnp>	{-1}	(nn,np)	nn	np	nn	np	nn	nn	nn	np	np	np	nn	np	np	np	nn	np	nn	np	np	nn	nn	np	np	np	np	nn	np	np	np	np	np	np	nn	np	nn	np	nn	nn	np	nn	np	nn	np	np
LG11_HB_194	F_0087723_L11_PA	LG11	<nnxnp>	{-1}	(nn,np)	nn	np	nn	np	nn	nn	nn	np	np	np	nn	np	np	np	nn	np	nn	np	np	nn	nn	np	np	np	np	nn	np	np	np	np	np	np	nn	np	nn	np	nn	nn	np	nn	np	nn	np	np
LG11_HB_194	GD_01361_L11_PA	LG11	<nnxnp>	{-1}	(nn,np)	nn	np	nn	np	nn	nn	nn	np	np	np	nn	np	np	np	nn	np	nn	np	np	nn	nn	np	np	np	np	nn	np	np	np	np	np	np	nn	np	nn	np	nn	nn	np	nn	np	nn	np	np
LG11_HB_195	F_0087917_L11_PA	LG11	<hkxhk>	{11}	(hh,hk,kk)	hh	kk	hh	kk	hk	hh	hh	hk	hk	hk	hh	hk	hk	kk	hk	kk	hh	hk	hk	hh	hh	kk	kk	kk	kk	hk	kk	hk	hk	hk	kk	kk	hh	kk	hk	hk	hk	hk	hk	hk	kk	hk	kk	kk
LG11_HB_195	F_0087919_L11_PA	LG11	<hkxhk>	{11}	(hh,hk,kk)	hh	kk	hh	kk	hk	hh	hh	hk	hk	hk	hh	hk	hk	kk	hk	kk	hh	hk	hk	hh	hh	kk	kk	kk	kk	hk	kk	hk	hk	hk	kk	kk	hh	kk	hk	hk	hk	hk	hk	hk	kk	hk	kk	kk
LG11_HB_195	F_0087920_L11_PA	LG11	<hkxhk>	{00}	(hh,hk,kk)	kk	hh	kk	hh	hk	kk	kk	hk	hk	hk	kk	hk	hk	hh	hk	hh	kk	hk	hk	kk	kk	hh	hh	hh	hh	hk	hh	hk	hk	hk	hh	hh	kk	hh	hk	hk	hk	hk	hk	hk	hh	hk	hh	hh
LG11_HB_195	F_0087944_L11_PA	LG11	<hkxhk>	{11}	(hh,hk,kk)	hh	kk	hh	kk	hk	hh	hh	hk	hk	hk	hh	hk	hk	kk	hk	kk	hh	hk	hk	hh	hh	kk	kk	kk	kk	hk	kk	hk	hk	hk	kk	kk	hh	kk	hk	hk	hk	hk	hk	hk	kk	hk	kk	kk
LG11_HB_195	F_0087928_L11_PA	LG11	<lmxll>	{1-}	(ll,lm)	ll	lm	ll	lm	lm	ll	ll	ll	ll	ll	ll	ll	ll	lm	lm	lm	ll	ll	ll	ll	ll	lm	lm	lm	lm	lm	lm	ll	ll	ll	lm	lm	ll	lm	lm	ll	lm	lm	ll	lm	lm	lm	lm	lm
LG11_HB_195	F_0087922_L11_PA	LG11	<nnxnp>	{-1}	(nn,np)	nn	np	nn	np	nn	nn	nn	np	np	np	nn	np	np	np	nn	np	nn	np	np	nn	nn	np	np	np	np	nn	np	np	np	np	np	np	nn	np	nn	np	nn	nn	np	nn	np	nn	np	np
LG11_HB_195	F_0087936_L11_PA	LG11	<nnxnp>	{-1}	(nn,np)	nn	np	nn	np	nn	nn	nn	np	np	np	nn	np	np	np	nn	np	nn	np	np	nn	nn	np	np	np	np	nn	np	np	np	np	np	np	nn	np	nn	np	nn	nn	np	nn	np	nn	np	np
LG11_HB_200	F_0089187_L11_PA	LG11	<nnxnp>	{-1}	(nn,np)	nn	np	nn	np	nn	nn	nn	np	np	np	nn	np	np	np	nn	np	nn	np	np	nn	nn	np	np	np	np	nn	np	np	np	np	np	np	nn	np	nn	np	nn	nn	np	nn	np	nn	np	np
LG11_HB_200	F_0089188_L11_PA	LG11	<nnxnp>	{-1}	(nn,np)	nn	np	nn	np	nn	nn	nn	np	np	np	nn	np	np	np	nn	np	nn	np	np	nn	nn	np	np	np	np	nn	np	np	np	np	np	np	nn	np	nn	np	nn	nn	np	nn	np	nn	np	np
LG11_HB_200	R_28395458_L11_PA	LG11	<nnxnp>	{-1}	(nn,np)	nn	np	nn	np	nn	nn	nn	np	np	np	nn	np	np	np	nn	np	nn	np	np	nn	nn	np	np	np	np	nn	np	np	np	np	np	np	nn	np	nn	np	nn	nn	np	nn	np	nn	np	np
LG11_HB_201	F_0089250_L11_PA	LG11	<nnxnp>	{-1}	(nn,np)	nn	np	nn	np	nn	nn	nn	np	np	np	nn	np	np	np	nn	np	nn	np	np	nn	nn	np	np	np	np	nn	np	np	np	np	np	np	nn	np	nn	np	nn	nn	np	nn	np	nn	np	np
LG11_HB_201	F_0089253_L11_PA	LG11	<nnxnp>	{-1}	(nn,np)	nn	np	nn	np	nn	nn	nn	np	np	np	nn	np	np	np	nn	np	nn	np	np	nn	nn	np	np	np	np	nn	np	np	np	np	np	np	nn	np	nn	np	nn	nn	np	nn	np	nn	np	np
LG11_HB_201	F_0089263_L11_PA	LG11	<nnxnp>	{-1}	(nn,np)	nn	np	nn	np	nn	nn	nn	np	np	np	nn	np	np	np	nn	np	nn	np	np	nn	nn	np	np	np	np	nn	np	np	np	np	np	np	nn	np	nn	np	nn	nn	np	nn	np	nn	np	np
LG11_HB_201	F_0089266_L11_PA	LG11	<nnxnp>	{-1}	(nn,np)	nn	np	nn	np	nn	nn	nn	np	np	np	nn	np	np	np	nn	np	nn	np	np	nn	nn	np	np	np	np	nn	np	np	np	np	np	np	nn	np	nn	np	nn	nn	np	nn	np	nn	np	np
LG11_HB_201	F_0089272_L11_PA	LG11	<nnxnp>	{-1}	(nn,np)	nn	np	nn	np	nn	nn	nn	np	np	np	nn	np	np	np	nn	np	nn	np	np	nn	nn	np	np	np	np	nn	np	np	np	np	np	np	nn	np	nn	np	nn	nn	np	nn	np	nn	np	np
LG11_HB_201	R_28702187_L11_PA	LG11	<nnxnp>	{-1}	(nn,np)	nn	np	nn	np	nn	nn	nn	np	np	np	nn	np	np	np	nn	np	nn	np	np	nn	nn	np	np	np	np	nn	np	np	np	np	np	np	nn	np	nn	np	nn	nn	np	nn	np	nn	np	np
F_0939149_L1_42_1	F_0939149_L1_42_1	LG11	<lmxll>	{1-}	(ll,lm)	ll	lm	ll	lm	lm	ll	ll	ll	lm	ll	ll	ll	ll	lm	lm	lm	ll	ll	ll	lm	ll	lm	lm	lm	lm	lm	lm	ll	ll	ll	lm	ll	ll	lm	lm	ll	lm	lm	ll	lm	lm	lm	lm	lm
LG11_HB_204	F_0091446_L11_PA	LG11	<nnxnp>	{-1}	(nn,np)	nn	np	nn	np	nn	nn	nn	nn	np	np	nn	np	nn	np	nn	np	nn	np	nn	nn	nn	np	np	np	np	nn	np	np	np	np	np	np	nn	np	nn	np	nn	nn	np	nn	np	nn	np	np
LG11_HB_204.5	R_29786847_L11_PA	LG11	<nnxnp>	{-1}	(nn,np)	nn	np	nn	np	nn	nn	nn	nn	np	np	nn	np	nn	np	nn	np	nn	np	nn	nn	nn	np	np	np	np	nn	np	np	np	np	np	np	nn	np	nn	np	nn	nn	np	nn	np	nn	np	np
LG11_HB_204.5	R_29832087_L11_PA	LG11	<nnxnp>	{-1}	(nn,np)	nn	np	nn	np	nn	nn	nn	nn	np	np	nn	np	nn	np	nn	np	nn	np	nn	nn	nn	np	np	np	np	nn	np	np	np	np	np	np	nn	np	nn	np	nn	nn	np	nn	np	nn	np	np
LG11_HB_205	F_0092079_L11_PA	LG11	<nnxnp>	{-1}	(nn,np)	nn	np	nn	np	nn	nn	nn	nn	np	np	nn	np	nn	np	nn	np	nn	np	nn	nn	nn	np	np	np	np	nn	np	np	np	np	np	np	nn	np	nn	np	nn	nn	np	nn	np	nn	np	np
LG11_HB_205	R_30055645_L11_PA	LG11	<nnxnp>	{-1}	(nn,np)	nn	np	nn	np	nn	nn	nn	nn	np	np	nn	np	nn	np	nn	np	nn	np	nn	nn	nn	np	np	np	np	nn	np	np	np	np	np	np	nn	np	nn	np	nn	nn	np	nn	np	nn	np	np
LG11_HB_206	F_0092278_L11_PA	LG11	<nnxnp>	{-1}	(nn,np)	nn	np	nn	np	nn	nn	nn	nn	np	np	nn	np	nn	np	nn	np	nn	np	nn	nn	nn	np	np	np	np	nn	np	np	np	np	np	np	nn	np	nn	np	nn	nn	np	nn	np	nn	np	np
LG11_HB_207	R_30589564_L11_PA	LG11	<nnxnp>	{-1}	(nn,np)	nn	np	nn	np	nn	nn	np	nn	np	np	nn	np	nn	np	nn	np	nn	np	nn	nn	nn	np	np	np	np	nn	np	np	np	np	np	np	nn	np	nn	np	nn	nn	np	nn	np	nn	np	np
LG11_HB_212	F_0095755_L11_PA	LG11	<nnxnp>	{-1}	(nn,np)	nn	np	nn	np	nn	nn	np	nn	np	np	nn	np	nn	np	nn	np	nn	np	nn	nn	nn	np	np	np	np	nn	np	np	np	np	np	np	nn	np	nn	np	nn	nn	np	nn	nn	nn	np	np
LG11_HB_212	R_32550122_L11_PA	LG11	<nnxnp>	{-1}	(nn,np)	nn	np	nn	np	nn	nn	np	nn	np	np	nn	np	nn	np	nn	np	nn	np	nn	nn	nn	np	np	np	np	nn	np	np	np	np	np	np	nn	np	nn	np	nn	nn	np	nn	nn	nn	np	np
LG11_HB_212	R_32553307_L11_PA	LG11	<nnxnp>	{-1}	(nn,np)	nn	np	nn	np	nn	nn	np	nn	np	np	nn	np	nn	np	nn	np	nn	np	nn	nn	nn	np	np	np	np	nn	np	np	np	np	np	np	nn	np	nn	np	nn	nn	np	nn	nn	nn	np	np
LG11_HB_214	F_0096751_L11_PA	LG11	<efxeg>	{11}	(ee,ef,eg,fg)	ee	fg	ee	fg	ef	ee	eg	ee	eg	eg	ee	eg	ee	ef	ef	fg	ee	eg	ee	ee	ee	fg	fg	eg	fg	ef	fg	eg	eg	eg	fg	fg	ee	fg	ee	eg	ef	ef	eg	ef	ef	ef	fg	eg
LG11_HB_214	F_0096734_L11_PA	LG11	<hkxhk>	{11}	(hh,hk,kk)	hh	kk	hh	kk	hk	hh	hk	hh	hk	hk	hh	hk	hh	hk	hk	kk	hh	hk	hh	hh	hh	kk	kk	hk	kk	hk	kk	hk	hk	hk	kk	kk	hh	kk	hh	hk	hk	hk	hk	hk	hk	hk	kk	hk
LG11_HB_214	F_0096742_L11_PA	LG11	<hkxhk>	{11}	(hh,hk,kk)	hh	kk	hh	kk	hk	hh	hk	hh	hk	hk	hh	hk	hh	hk	hk	kk	hh	hk	hh	hh	hh	kk	kk	hk	kk	hk	kk	hk	hk	hk	kk	kk	hh	kk	hh	hk	hk	hk	hk	hk	hk	hk	kk	hk
LG11_HB_214	F_0096768_L11_PA	LG11	<nnxnp>	{-1}	(nn,np)	nn	np	nn	np	nn	nn	np	nn	np	np	nn	np	nn	nn	nn	np	nn	np	nn	nn	nn	np	np	np	np	nn	np	np	np	np	np	np	nn	np	nn	np	nn	nn	np	nn	nn	nn	np	np
LG11_HB_214	F_0096762_L11_PA	LG11	<lmxll>	{1-}	(ll,lm)	ll	lm	ll	lm	lm	ll	ll	ll	ll	ll	ll	ll	ll	lm	lm	lm	ll	ll	ll	ll	ll	lm	lm	ll	lm	lm	lm	ll	ll	ll	lm	lm	ll	lm	ll	ll	lm	lm	ll	lm	lm	lm	lm	ll
LG11_HB_214	F_0096763_L11_PA	LG11	<lmxll>	{1-}	(ll,lm)	ll	lm	ll	lm	lm	ll	ll	ll	ll	ll	ll	ll	ll	lm	lm	lm	ll	ll	ll	ll	ll	lm	lm	ll	lm	lm	lm	ll	ll	ll	lm	lm	ll	lm	ll	ll	lm	lm	ll	lm	lm	lm	lm	ll
LG11_HB_215	F_0097088_L11_PA	LG11	<hkxhk>	{00}	(hh,hk,kk)	kk	hh	kk	hh	hk	kk	hk	kk	hk	hk	kk	hk	kk	hk	hk	hh	kk	hk	kk	kk	kk	hh	hh	hk	hh	hk	hh	hk	hk	hk	hh	hh	hk	hh	kk	hk	hk	hk	hk	hk	hk	hk	hh	hk
LG11_HB_215	F_0097090_L11_PA	LG11	<hkxhk>	{00}	(hh,hk,kk)	kk	hh	kk	hh	hk	kk	hk	kk	hk	hk	kk	hk	kk	hk	hk	hh	kk	hk	kk	kk	kk	hh	hh	hk	hh	hk	hh	hk	hk	hk	hh	hh	hk	hh	kk	hk	hk	hk	hk	hk	hk	hk	hh	hk
LG11_HB_215	R_33465079_L11_PA	LG11	<hkxhk>	{11}	(hh,hk,kk)	hh	kk	hh	kk	hk	hh	hk	hh	hk	hk	hh	hk	hh	hk	hk	kk	hh	hk	hh	hh	hh	kk	kk	hk	kk	hk	kk	hk	hk	hk	kk	kk	hk	kk	hh	hk	hk	hk	hk	hk	hk	hk	kk	hk
LG11_HB_215	F_0097083_L11_PA	LG11	<lmxll>	{0-}	(ll,lm)	lm	ll	lm	ll	ll	lm	lm	lm	lm	lm	lm	lm	lm	ll	ll	ll	lm	lm	lm	lm	lm	ll	ll	lm	ll	ll	ll	lm	lm	lm	ll	ll	lm	ll	lm	lm	ll	ll	lm	ll	ll	ll	ll	lm
LG11_HB_215	F_0097116_L11_PA	LG11	<lmxll>	{1-}	(ll,lm)	ll	lm	ll	lm	lm	ll	ll	ll	ll	ll	ll	ll	ll	lm	lm	lm	ll	ll	ll	ll	ll	lm	lm	ll	lm	lm	lm	ll	ll	ll	lm	lm	ll	lm	ll	ll	lm	lm	ll	lm	lm	lm	lm	ll
LG11_HB_215	R_33467558_L11_PA	LG11	<lmxll>	{1-}	(ll,lm)	ll	lm	ll	lm	lm	ll	ll	ll	ll	ll	ll	ll	ll	lm	lm	lm	ll	ll	ll	ll	ll	lm	lm	ll	lm	lm	lm	ll	ll	ll	lm	lm	ll	lm	ll	ll	lm	lm	ll	lm	lm	lm	lm	ll
LG11_HB_215	F_0097115_L11_PA	LG11	<nnxnp>	{-1}	(nn,np)	nn	np	nn	np	nn	nn	np	nn	np	np	nn	np	nn	nn	nn	np	nn	np	nn	nn	nn	np	np	np	np	nn	np	np	np	np	np	np	np	np	nn	np	nn	nn	np	nn	nn	nn	np	np
LG11_HB_215.5	R_33478372_L11_PA	LG11	<nnxnp>	{-0}	(nn,np)	np	nn	np	nn	np	np	nn	np	nn	nn	np	nn	np	np	np	nn	np	nn	np	np	np	nn	nn	nn	nn	np	nn	nn	nn	nn	nn	nn	nn	nn	np	nn	np	np	nn	np	np	np	nn	nn
LG11_HB_216	R_34210655_L11_PA	LG11	<hkxhk>	{11}	(hh,hk,kk)	hh	kk	hh	kk	hk	hk	hk	hh	hk	hk	hh	hk	hh	hk	hk	kk	hh	hk	hh	hh	hk	kk	kk	hk	hk	hk	kk	hk	hk	hk	kk	kk	hk	kk	hh	hk	hk	hk	hk	hk	hk	hk	kk	hk
LG11_HB_216	R_34213532_L11_PA	LG11	<hkxhk>	{11}	(hh,hk,kk)	hh	kk	hh	kk	hk	hk	hk	hh	hk	hk	hh	hk	hh	hk	hk	kk	hh	hk	hh	hh	hk	kk	kk	hk	hk	hk	kk	hk	hk	hk	kk	kk	hk	kk	hh	hk	hk	hk	hk	hk	hk	hk	kk	hk
LG11_HB_216	R_34224444_L11_PA	LG11	<hkxhk>	{11}	(hh,hk,kk)	hh	kk	hh	kk	hk	hk	hk	hh	hk	hk	hh	hk	hh	hk	hk	kk	hh	hk	hh	hh	hk	kk	kk	hk	hk	hk	kk	hk	hk	hk	kk	kk	hk	kk	hh	hk	hk	hk	hk	hk	hk	hk	kk	hk
LG11_HB_216	F_0098370_L11_PA	LG11	<lmxll>	{1-}	(ll,lm)	ll	lm	ll	lm	lm	ll	ll	ll	ll	ll	ll	ll	ll	lm	lm	lm	ll	ll	ll	ll	lm	lm	lm	ll	ll	lm	lm	ll	ll	ll	lm	lm	ll	lm	ll	ll	lm	lm	ll	lm	lm	lm	lm	ll
LG11_HB_216	F_0098361_L11_PA	LG11	<nnxnp>	{-1}	(nn,np)	nn	np	nn	np	nn	np	np	nn	np	np	nn	np	nn	nn	nn	np	nn	np	nn	nn	nn	np	np	np	np	nn	np	np	np	np	np	np	np	np	nn	np	nn	nn	np	nn	nn	nn	np	np
LG11_HB_217	F_0098934_L11_PA	LG11	<nnxnp>	{-0}	(nn,np)	np	nn	np	nn	np	nn	nn	np	nn	nn	np	nn	np	np	np	nn	np	nn	np	np	np	nn	nn	nn	nn	np	nn	nn	nn	nn	nn	nn	nn	nn	np	nn	np	np	nn	np	np	np	nn	nn
LG11_HB_217	F_0098937_L11_PA	LG11	<nnxnp>	{-1}	(nn,np)	nn	np	nn	np	nn	np	np	nn	np	np	nn	np	nn	nn	nn	np	nn	np	nn	nn	nn	np	np	np	np	nn	np	np	np	np	np	np	np	np	nn	np	nn	nn	np	nn	nn	nn	np	np
LG11_HB_218	F_0099335_L11_PA	LG11	<hkxhk>	{11}	(hh,hk,kk)	hh	kk	hh	kk	hk	hk	hk	hh	hk	hk	hh	hk	hh	hk	hk	kk	hh	hk	hh	hh	hk	kk	kk	hk	hk	hk	kk	hk	hk	hk	kk	hk	hk	kk	hh	hk	hk	hk	hk	hk	hk	hk	kk	hk
LG11_HB_2192_s44h1	F_0996794_L5_44_1	LG11	<nnxnp>	{-1}	(nn,np)	nn	np	np	nn	nn	nn	nn	np	np	nn	nn	np	np	np	np	np	nn	np	np	nn	np	np	np	np	np	nn	np	np	np	np	np	np	nn	np	nn	np	nn	nn	np	np	np	np	np	np
LG11_HB_2192_s44h1	F_0996783_L5_44_1	LG11	<lmxll>	{1-}	(ll,lm)	ll	lm	ll	lm	lm	ll	ll	ll	lm	ll	ll	ll	ll	lm	lm	lm	ll	ll	ll	lm	ll	lm	lm	lm	lm	lm	lm	ll	ll	ll	lm	ll	ll	lm	lm	ll	lm	lm	ll	lm	lm	lm	lm	lm
LG11_HB_222	F_0100539_L11_PA	LG11	<lmxll>	{0-}	(ll,lm)	ll	ll	lm	ll	ll	lm	lm	lm	lm	lm	lm	lm	lm	ll	ll	ll	lm	lm	lm	lm	ll	ll	ll	lm	lm	ll	ll	lm	lm	lm	ll	ll	lm	ll	lm	lm	ll	ll	lm	ll	lm	ll	ll	lm
LG11_HB_223	F_0100854_L11_PA	LG11	<lmxll>	{0-}	(ll,lm)	ll	ll	lm	ll	ll	lm	lm	lm	lm	lm	lm	lm	lm	ll	ll	ll	lm	lm	lm	lm	ll	ll	ll	lm	lm	ll	ll	lm	lm	lm	ll	ll	lm	ll	lm	lm	ll	ll	lm	ll	lm	ll	ll	lm
LG11_HB_223	F_0100849_L11_PA	LG11	<nnxnp>	{-0}	(nn,np)	np	nn	np	nn	np	nn	nn	np	nn	nn	np	nn	np	np	np	nn	np	nn	np	np	np	nn	nn	nn	nn	np	nn	nn	nn	nn	nn	np	nn	nn	np	nn	np	np	nn	np	np	np	nn	nn
LG11_HB_223.5	R_35954489_L11_PA	LG11	<lmxll>	{0-}	(ll,lm)	ll	ll	lm	ll	ll	lm	lm	lm	lm	lm	lm	lm	lm	ll	ll	ll	lm	lm	lm	lm	ll	ll	ll	lm	lm	ll	ll	lm	lm	lm	ll	ll	lm	ll	lm	lm	ll	ll	lm	ll	lm	ll	ll	lm
LG11_HB_223.5	R_35967392_L11_PA	LG11	<lmxll>	{0-}	(ll,lm)	ll	ll	lm	ll	ll	lm	lm	lm	lm	lm	lm	lm	lm	ll	ll	ll	lm	lm	lm	lm	ll	ll	ll	lm	lm	ll	ll	lm	lm	lm	ll	ll	lm	ll	lm	lm	ll	ll	lm	ll	lm	ll	ll	lm
LG11_HB_223.5	R_36008454_L11_PA	LG11	<lmxll>	{0-}	(ll,lm)	ll	ll	lm	ll	ll	lm	lm	lm	lm	lm	lm	lm	lm	ll	ll	ll	lm	lm	lm	lm	ll	ll	ll	lm	lm	ll	ll	lm	lm	lm	ll	ll	lm	ll	lm	lm	ll	ll	lm	ll	lm	ll	ll	lm
LG11_HB_223.5	R_36011885_L11_PA	LG11	<lmxll>	{0-}	(ll,lm)	ll	ll	lm	ll	ll	lm	lm	lm	lm	lm	lm	lm	lm	ll	ll	ll	lm	lm	lm	lm	ll	ll	ll	lm	lm	ll	ll	lm	lm	lm	ll	ll	lm	ll	lm	lm	ll	ll	lm	ll	lm	ll	ll	lm
LG11_HB_223.5	R_35958135_L11_PA	LG11	<nnxnp>	{-0}	(nn,np)	np	nn	np	nn	np	nn	nn	np	nn	nn	np	nn	np	np	np	nn	np	nn	np	np	np	nn	nn	nn	nn	np	nn	nn	nn	nn	nn	np	nn	nn	np	nn	np	np	nn	np	np	np	nn	nn
LG11_HB_224	F_0101336_L11_PA	LG11	<lmxll>	{1-}	(ll,lm)	lm	lm	ll	lm	lm	ll	ll	ll	ll	ll	ll	ll	ll	lm	lm	lm	ll	ll	ll	ll	lm	lm	lm	ll	ll	lm	lm	ll	ll	ll	lm	lm	ll	lm	ll	ll	lm	lm	ll	lm	ll	lm	lm	ll
LG11_HB_224	F_0101342_L11_PA	LG11	<lmxll>	{0-}	(ll,lm)	ll	ll	lm	ll	ll	lm	lm	lm	lm	lm	lm	lm	lm	ll	ll	ll	lm	lm	lm	lm	ll	ll	ll	lm	lm	ll	ll	lm	lm	lm	ll	ll	lm	ll	lm	lm	ll	ll	lm	ll	lm	ll	ll	lm
LG11_HB_224	F_0101343_L11_PA	LG11	<lmxll>	{0-}	(ll,lm)	ll	ll	lm	ll	ll	lm	lm	lm	lm	lm	lm	lm	lm	ll	ll	ll	lm	lm	lm	lm	ll	ll	ll	lm	lm	ll	ll	lm	lm	lm	ll	ll	lm	ll	lm	lm	ll	ll	lm	ll	lm	ll	ll	lm
LG11_HB_2246_s39h1	F_1017322_L7_39_1	LG11	<hkxhk>	{11}	(hh,hk,kk)	hh	kk	hh	kk	hk	hh	hh	hk	hk	hk	hh	hk	hk	kk	hk	kk	hh	hk	hk	hh	hh	kk	kk	kk	kk	hk	kk	hk	hk	hk	kk	kk	hh	kk	hk	hk	hk	hk	hk	hk	kk	hk	kk	kk
LG11_HB_2246_s39h1	F_1017327_L7_39_1	LG11	<hkxhk>	{11}	(hh,hk,kk)	hh	kk	hh	kk	hk	hh	hh	hk	hk	hk	hh	hk	hk	kk	hk	kk	hh	hk	hk	hh	hh	kk	kk	kk	kk	hk	kk	hk	hk	hk	kk	kk	hh	kk	hk	hk	hk	hk	hk	hk	kk	hk	kk	kk
LG11_HB_2246_s39h1	F_1017321_L7_39_1	LG11	<lmxll>	{1-}	(ll,lm)	ll	lm	ll	lm	lm	ll	ll	ll	ll	ll	ll	ll	ll	lm	lm	lm	ll	ll	ll	ll	ll	lm	lm	lm	lm	lm	lm	ll	ll	ll	lm	lm	ll	lm	lm	ll	lm	lm	ll	lm	lm	lm	lm	lm
LG11_HB_2246_s39h1	F_1017340_L7_39_1	LG11	<lmxll>	{1-}	(ll,lm)	ll	lm	ll	lm	lm	ll	ll	ll	ll	ll	ll	ll	ll	lm	lm	lm	ll	ll	ll	ll	ll	lm	lm	lm	lm	lm	lm	ll	ll	ll	lm	lm	ll	lm	lm	ll	lm	lm	ll	lm	lm	lm	lm	lm
LG11_HB_2246_s39h1	F_1017320_L7_39_1	LG11	<nnxnp>	{-1}	(nn,np)	nn	np	nn	np	nn	nn	nn	np	np	np	nn	np	np	np	nn	np	nn	np	np	nn	nn	np	np	np	np	nn	np	np	np	np	np	np	nn	np	nn	np	nn	nn	np	nn	np	nn	np	np
LG11_HB_225	F_0102218_L11_PA	LG11	<hkxhk>	{11}	(hh,hk,kk)	hk	kk	hh	kk	hk	hk	hk	hh	hk	hk	hh	hk	hh	hk	hk	kk	hh	hk	hh	hh	hk	kk	kk	hk	hk	hk	kk	hk	hk	kk	kk	hk	hk	kk	hh	kk	hk	hk	hk	hk	hh	hk	kk	hk
LG11_HB_225	F_0102214_L11_PA	LG11	<lmxll>	{0-}	(ll,lm)	ll	ll	lm	ll	ll	lm	lm	lm	lm	lm	lm	lm	lm	ll	ll	ll	lm	lm	lm	lm	ll	ll	ll	lm	lm	ll	ll	lm	lm	ll	ll	ll	lm	ll	lm	ll	ll	ll	lm	ll	lm	ll	ll	lm
LG11_HB_225	F_0102221_L11_PA	LG11	<lmxll>	{0-}	(ll,lm)	ll	ll	lm	ll	ll	lm	lm	lm	lm	lm	lm	lm	lm	ll	ll	ll	lm	lm	lm	lm	ll	ll	ll	lm	lm	ll	ll	lm	lm	ll	ll	ll	lm	ll	lm	ll	ll	ll	lm	ll	lm	ll	ll	lm
LG11_HB_225	R_36927967_L11_PA	LG11	<lmxll>	{0-}	(ll,lm)	ll	ll	lm	ll	ll	lm	lm	lm	lm	lm	lm	lm	lm	ll	ll	ll	lm	lm	lm	lm	ll	ll	ll	lm	lm	ll	ll	lm	lm	ll	ll	ll	lm	ll	lm	ll	ll	ll	lm	ll	lm	ll	ll	lm
LG11_HB_225	F_0102207_L11_PA	LG11	<nnxnp>	{-1}	(nn,np)	nn	np	nn	np	nn	np	np	nn	np	np	nn	np	nn	nn	nn	np	nn	np	nn	nn	nn	np	np	np	np	nn	np	np	np	np	np	nn	np	np	nn	np	nn	nn	np	nn	nn	nn	np	np
LG11_HB_225	F_0102219_L11_PA	LG11	<nnxnp>	{-0}	(nn,np)	np	nn	np	nn	np	nn	nn	np	nn	nn	np	nn	np	np	np	nn	np	nn	np	np	np	nn	nn	nn	nn	np	nn	nn	nn	nn	nn	np	nn	nn	np	nn	np	np	nn	np	np	np	nn	nn
LG11_HB_225	R_36931755_L11_PA	LG11	<nnxnp>	{-0}	(nn,np)	np	nn	np	nn	np	nn	nn	np	nn	nn	np	nn	np	np	np	nn	np	nn	np	np	np	nn	nn	nn	nn	np	nn	nn	nn	nn	nn	np	nn	nn	np	nn	np	np	nn	np	np	np	nn	nn
LG11_HB_227	F_0103149_L11_PA	LG11	<nnxnp>	{-1}	(nn,np)	nn	np	nn	np	nn	np	np	nn	np	np	nn	np	nn	nn	nn	np	nn	np	nn	nn	nn	nn	np	np	np	nn	np	np	np	np	np	nn	np	np	nn	np	nn	nn	np	nn	nn	nn	np	np
LG11_HB_230	F_0104746_L11_PA	LG11	<nnxnp>	{-0}	(nn,np)	np	nn	np	nn	np	nn	nn	np	nn	nn	np	nn	np	np	np	nn	np	nn	np	np	np	np	np	nn	nn	np	nn	nn	nn	nn	nn	np	nn	nn	np	nn	np	nn	nn	np	np	np	nn	nn
LG11_HB_230	F_0104755_L11_PA	LG11	<nnxnp>	{-0}	(nn,np)	np	nn	np	nn	np	nn	nn	np	nn	nn	np	nn	np	np	np	nn	np	nn	np	np	np	np	np	nn	nn	np	nn	nn	nn	nn	nn	np	nn	nn	np	nn	np	nn	nn	np	np	np	nn	nn
LG11_HB_230	R_38697189_L11_PA	LG11	<nnxnp>	{-0}	(nn,np)	np	nn	np	nn	np	nn	nn	np	nn	nn	np	nn	np	np	np	nn	np	nn	np	np	np	np	np	nn	nn	np	nn	nn	nn	nn	nn	np	nn	nn	np	nn	np	nn	nn	np	np	np	nn	nn
LG11_HB_230	F_0104745_L11_PA	LG11	<nnxnp>	{-1}	(nn,np)	nn	np	nn	np	nn	np	np	nn	np	np	nn	np	nn	nn	nn	np	nn	np	nn	nn	nn	nn	nn	np	np	nn	np	np	np	np	np	nn	np	np	nn	np	nn	np	np	nn	nn	nn	np	np
LG11_HB_230	F_0104753_L11_PA	LG11	<nnxnp>	{-1}	(nn,np)	nn	np	nn	np	nn	np	np	nn	np	np	nn	np	nn	nn	nn	np	nn	np	nn	nn	nn	nn	nn	np	np	nn	np	np	np	np	np	nn	np	np	nn	np	nn	np	np	nn	nn	nn	np	np
LG11_HB_230	R_38702850_L11_PA	LG11	<nnxnp>	{-1}	(nn,np)	nn	np	nn	np	nn	np	np	nn	np	np	nn	np	nn	nn	nn	np	nn	np	nn	nn	nn	nn	nn	np	np	nn	np	np	np	np	np	nn	np	np	nn	np	nn	np	np	nn	nn	nn	np	np
LG11_HB_230.5	R_38742272_L11_PA	LG11	<hkxhk>	{11}	(hh,hk,kk)	hk	hk	hh	kk	hk	kk	hk	hh	hk	hk	hh	hk	hh	hk	hk	kk	hh	hk	hh	hh	hk	hk	hk	hk	hk	hk	kk	hk	hk	kk	kk	hk	hk	kk	hh	kk	hk	kk	hk	hk	hh	hk	kk	hk
LG11_HB_231	F_0105104_L11_PA	LG11	<hkxhk>	{00}	(hh,hk,kk)	hk	hk	kk	hh	hk	hh	hk	kk	hk	hk	kk	hk	kk	hk	hk	hh	kk	hk	kk	kk	hk	hk	hk	hk	hk	hk	hh	hk	hk	hh	hh	hk	hk	hh	kk	hh	hk	hh	hk	hk	kk	hk	hh	hk
LG11_HB_231	F_0105116_L11_PA	LG11	<hkxhk>	{00}	(hh,hk,kk)	hk	hk	kk	hh	hk	hh	hk	kk	hk	hk	kk	hk	kk	hk	hk	hh	kk	hk	kk	kk	hk	hk	hk	hk	hk	hk	hh	hk	hk	hh	hh	hk	hk	hh	kk	hh	hk	hh	hk	hk	kk	hk	hh	hk
LG11_HB_231	F_0105088_L11_PA	LG11	<lmxll>	{1-}	(ll,lm)	lm	ll	ll	lm	lm	lm	ll	ll	ll	ll	ll	ll	ll	lm	lm	lm	ll	ll	ll	ll	lm	lm	lm	ll	ll	lm	lm	ll	ll	lm	lm	lm	ll	lm	ll	lm	lm	lm	ll	lm	ll	lm	lm	ll
LG11_HB_231	F_0105096_L11_PA	LG11	<lmxll>	{0-}	(ll,lm)	ll	lm	lm	ll	ll	ll	lm	lm	lm	lm	lm	lm	lm	ll	ll	ll	lm	lm	lm	lm	ll	ll	ll	lm	lm	ll	ll	lm	lm	ll	ll	ll	lm	ll	lm	ll	ll	ll	lm	ll	lm	ll	ll	lm
LG11_HB_231	F_0105100_L11_PA	LG11	<lmxll>	{0-}	(ll,lm)	ll	lm	lm	ll	ll	ll	lm	lm	lm	lm	lm	lm	lm	ll	ll	ll	lm	lm	lm	lm	ll	ll	ll	lm	lm	ll	ll	lm	lm	ll	ll	ll	lm	ll	lm	ll	ll	ll	lm	ll	lm	ll	ll	lm
LG11_HB_231	F_0105122_L11_PA	LG11	<lmxll>	{0-}	(ll,lm)	ll	lm	lm	ll	ll	ll	lm	lm	lm	lm	lm	lm	lm	ll	ll	ll	lm	lm	lm	lm	ll	ll	ll	lm	lm	ll	ll	lm	lm	ll	ll	ll	lm	ll	lm	ll	ll	ll	lm	ll	lm	ll	ll	lm
LG11_HB_231	F_0105089_L11_PA	LG11	<nnxnp>	{-1}	(nn,np)	nn	np	nn	np	nn	np	np	nn	np	np	nn	np	nn	nn	nn	np	nn	np	nn	nn	nn	nn	nn	np	np	nn	np	np	np	np	np	nn	np	np	nn	np	nn	np	np	nn	nn	nn	np	np
LG11_HB_232	F_0105552_L11_PA	LG11	<hkxhk>	{00}	(hh,hk,kk)	hk	hk	kk	hh	hk	hh	hk	kk	hk	hk	kk	hk	kk	hk	hk	hh	kk	hk	kk	kk	hk	hk	hk	hk	hk	hk	hh	hk	hk	hh	hh	hk	hk	hh	kk	hh	hk	hh	hk	hk	kk	hk	hh	hk
LG11_HB_232	F_0105555_L11_PA	LG11	<hkxhk>	{00}	(hh,hk,kk)	hk	hk	kk	hh	hk	hh	hk	kk	hk	hk	kk	hk	kk	hk	hk	hh	kk	hk	kk	kk	hk	hk	hk	hk	hk	hk	hh	hk	hk	hh	hh	hk	hk	hh	kk	hh	hk	hh	hk	hk	kk	hk	hh	hk
LG11_HB_232	F_0105556_L11_PA	LG11	<hkxhk>	{00}	(hh,hk,kk)	hk	hk	kk	hh	hk	hh	hk	kk	hk	hk	kk	hk	kk	hk	hk	hh	kk	hk	kk	kk	hk	hk	hk	hk	hk	hk	hh	hk	hk	hh	hh	hk	hk	hh	kk	hh	hk	hh	hk	hk	kk	hk	hh	hk
LG11_HB_232	F_0105560_L11_PA	LG11	<lmxll>	{0-}	(ll,lm)	ll	lm	lm	ll	ll	ll	lm	lm	lm	lm	lm	lm	lm	ll	ll	ll	lm	lm	lm	lm	ll	ll	ll	lm	lm	ll	ll	lm	lm	ll	ll	ll	lm	ll	lm	ll	ll	ll	lm	ll	lm	ll	ll	lm
R_39190659_L11_PA	R_39190659_L11_PA	LG11	<hkxhk>	{11}	(hh,hk,kk)	hk	hk	hh	kk	hk	kk	hk	hh	hk	hk	hh	hk	hh	hk	hk	kk	hh	hk	hh	hh	hk	hk	hk	hk	hk	hk	kk	hk	hk	kk	kk	hk	hk	kk	hh	kk	hk	kk	hk	hk	hh	hk	kk	hk
LG11_HB_233	F_0106088_L11_PA	LG11	<hkxhk>	{11}	(hh,hk,kk)	hk	hk	hh	kk	hk	kk	hk	hh	hk	hk	hh	hk	hh	hk	hk	kk	hh	hk	hh	hh	hk	hk	hk	hk	hk	hk	kk	hk	hk	kk	kk	hk	hk	kk	hh	kk	hk	kk	hk	hk	hh	hk	kk	hk
LG11_HB_233	F_0106099_L11_PA	LG11	<hkxhk>	{00}	(hh,hk,kk)	hk	hk	kk	hh	hk	hh	hk	kk	hk	hk	kk	hk	kk	hk	hk	hh	kk	hk	kk	kk	hk	hk	hk	hk	hk	hk	hh	hk	hk	hh	hh	hk	hk	hh	kk	hh	hk	hh	hk	hk	kk	hk	hh	hk
LG11_HB_2337_s48h2	F_1055659_L11_48_2	LG11	<lmxll>	{0-}	(ll,lm)	lm	lm	lm	lm	ll	lm	lm	lm	ll	lm	lm	lm	lm	lm	lm	lm	ll	ll	lm	ll	ll	lm	lm	lm	lm	lm	lm	lm	lm	lm	lm	lm	ll	lm	ll	lm	ll	lm	lm	ll	lm	ll	ll	ll
LG11_HB_2337_s48h2	F_1055653_L11_48_2	LG11	<nnxnp>	{-1}	(nn,np)	nn	nn	nn	nn	np	np	np	nn	np	nn	np	np	np	np	np	np	nn	np	np	nn	np	np	np	np	nn	nn	nn	np	np	np	nn	np	nn	np	nn	np	nn	nn	nn	np	np	np	np	np
LG11_HB_2337_s48h2	F_1055661_L11_48_2	LG11	<nnxnp>	{-0}	(nn,np)	np	np	np	np	nn	nn	nn	np	nn	np	nn	nn	nn	nn	nn	nn	np	nn	nn	np	nn	nn	nn	nn	np	np	np	nn	nn	nn	np	nn	np	nn	np	nn	np	np	np	nn	nn	nn	nn	nn
LG11_HB_2338_s48h2	F_1055740_L11_48_2	LG11	<nnxnp>	{-1}	(nn,np)	nn	nn	nn	nn	np	np	np	nn	np	nn	np	np	np	np	np	np	nn	np	np	nn	np	np	np	np	np	nn	nn	np	np	np	nn	np	nn	np	nn	np	nn	nn	nn	np	np	np	np	np
LG11_HB_2338_s48h2	F_1055746_L11_48_2	LG11	<nnxnp>	{-1}	(nn,np)	nn	nn	nn	nn	np	np	np	nn	np	nn	np	np	np	np	np	np	nn	np	np	nn	np	np	np	np	np	nn	nn	np	np	np	nn	np	nn	np	nn	np	nn	nn	nn	np	np	np	np	np
LG11_HB_2338_s48h2	F_1055748_L11_48_2	LG11	<nnxnp>	{-0}	(nn,np)	np	np	np	np	nn	nn	nn	np	nn	np	nn	nn	nn	nn	nn	nn	np	nn	nn	np	nn	nn	nn	nn	nn	np	np	nn	nn	nn	np	nn	np	nn	np	nn	np	np	np	nn	nn	nn	nn	nn
LG11_HB_234	F_0106671_L11_PA	LG11	<hkxhk>	{00}	(hh,hk,kk)	hk	hk	kk	hh	hk	hh	hk	kk	hk	hk	kk	hk	kk	hk	hk	hh	kk	hk	kk	kk	hk	hk	hk	hk	hk	hk	hh	hk	hk	hh	hh	hk	hk	hh	kk	hk	hk	hh	hk	hk	kk	hk	hh	hk
LG11_HB_234	R_39786717_L11_PA	LG11	<nnxnp>	{-0}	(nn,np)	np	nn	np	nn	np	nn	nn	np	nn	nn	np	nn	np	np	np	nn	np	nn	np	np	np	np	np	nn	nn	np	nn	nn	nn	nn	nn	np	nn	nn	np	np	np	nn	nn	np	np	np	nn	nn
LG11_HB_2340_s51h2	F_1056410_L11_51_2	LG11	<lmxll>	{0-}	(ll,lm)	lm	lm	lm	lm	ll	lm	lm	lm	ll	lm	lm	lm	lm	ll	ll	ll	ll	lm	lm	ll	lm	lm	ll	ll	lm	lm	ll	lm	lm	lm	lm	lm	lm	lm	ll	lm	ll	lm	lm	ll	lm	ll	ll	ll
LG11_HB_2340_s51h2	F_1056407_L11_51_2	LG11	<nnxnp>	{-1}	(nn,np)	nn	nn	nn	nn	np	nn	nn	nn	np	nn	nn	nn	np	np	np	np	nn	np	np	nn	np	np	np	np	np	nn	nn	np	np	np	np	np	nn	np	nn	np	nn	nn	nn	np	np	np	np	np
LG11_HB_2340.5_s51h2	R_8427560_L11_51_2	LG11	<hkxhk>	{01}	(hh,hk,kk)	hk	hk	hk	hh	hk	hk	hk	hk	hk	hk	hk	hk	kk	hk	hk	hk	hh	kk	kk	hh	kk	kk	hk	hk	kk	hk	hh	kk	kk	kk	kk	kk	hk	kk	hh	kk	hh	hk	hk	hk	kk	hk	hk	hk
LG11_HB_2343_s53h2	F_1056909_L11_53_2	LG11	<nnxnp>	{-0}	(nn,np)	np	np	nn	np	np	np	np	np	nn	np	np	nn	nn	nn	nn	nn	np	nn	nn	np	nn	nn	nn	nn	nn	np	np	nn	nn	nn	nn	nn	np	nn	np	nn	np	np	np	nn	nn	nn	np	nn
LG11_HB_2343_s53h2	F_1056907_L11_53_2	LG11	<lmxll>	{1-}	(ll,lm)	ll	lm	ll	lm	lm	ll	ll	ll	lm	ll	ll	ll	ll	lm	lm	lm	ll	ll	ll	lm	ll	lm	lm	lm	ll	ll	lm	ll	ll	ll	lm	ll	ll	lm	lm	ll	lm	lm	ll	lm	ll	lm	lm	lm
LG11_HB_2343_s53h2	F_1056930_L11_53_2	LG11	<lmxll>	{1-}	(ll,lm)	ll	lm	ll	lm	lm	ll	ll	ll	lm	ll	ll	ll	ll	lm	lm	lm	ll	ll	ll	lm	ll	lm	lm	lm	ll	ll	lm	ll	ll	ll	lm	ll	ll	lm	lm	ll	lm	lm	ll	lm	ll	lm	lm	lm
LG11_HB_2344_s53h2	F_1057023_L11_53_2	LG11	<hkxhk>	{10}	(hh,hk,kk)	hk	kk	hh	kk	kk	hk	hk	hk	hk	hk	hk	hh	hh	hk	hk	hk	hk	hh	hh	kk	hh	hk	hk	hk	hh	hk	kk	hh	hh	hh	hk	hh	hk	hk	kk	hh	kk	kk	hk	hk	hh	hk	kk	hk
LG11_HB_2344_s53h2	F_1056990_L11_53_2	LG11	<lmxll>	{1-}	(ll,lm)	ll	lm	ll	lm	lm	ll	ll	ll	lm	ll	ll	ll	ll	lm	lm	lm	ll	ll	ll	lm	ll	lm	lm	lm	ll	ll	lm	ll	ll	ll	lm	ll	ll	lm	lm	ll	lm	lm	ll	lm	ll	lm	lm	lm
LG11_HB_2344_s53h2	F_1056992_L11_53_2	LG11	<lmxll>	{1-}	(ll,lm)	ll	lm	ll	lm	lm	ll	ll	ll	lm	ll	ll	ll	ll	lm	lm	lm	ll	ll	ll	lm	ll	lm	lm	lm	ll	ll	lm	ll	ll	ll	lm	ll	ll	lm	lm	ll	lm	lm	ll	lm	ll	lm	lm	lm
LG11_HB_2344_s53h2	F_1057003_L11_53_2	LG11	<lmxll>	{1-}	(ll,lm)	ll	lm	ll	lm	lm	ll	ll	ll	lm	ll	ll	ll	ll	lm	lm	lm	ll	ll	ll	lm	ll	lm	lm	lm	ll	ll	lm	ll	ll	ll	lm	ll	ll	lm	lm	ll	lm	lm	ll	lm	ll	lm	lm	lm
LG11_HB_2344_s53h2	F_1057005_L11_53_2	LG11	<lmxll>	{1-}	(ll,lm)	ll	lm	ll	lm	lm	ll	ll	ll	lm	ll	ll	ll	ll	lm	lm	lm	ll	ll	ll	lm	ll	lm	lm	lm	ll	ll	lm	ll	ll	ll	lm	ll	ll	lm	lm	ll	lm	lm	ll	lm	ll	lm	lm	lm
LG11_HB_2344_s53h2	F_1057011_L11_53_2	LG11	<lmxll>	{1-}	(ll,lm)	ll	lm	ll	lm	lm	ll	ll	ll	lm	ll	ll	ll	ll	lm	lm	lm	ll	ll	ll	lm	ll	lm	lm	lm	ll	ll	lm	ll	ll	ll	lm	ll	ll	lm	lm	ll	lm	lm	ll	lm	ll	lm	lm	lm
LG11_HB_2344_s53h2	F_1056989_L11_53_2	LG11	<nnxnp>	{-0}	(nn,np)	np	np	nn	np	np	np	np	np	nn	np	np	nn	nn	nn	nn	nn	np	nn	nn	np	nn	nn	nn	nn	nn	np	np	nn	nn	nn	nn	nn	np	nn	np	nn	np	np	np	nn	nn	nn	np	nn
F_1057083_L11_54_2	F_1057083_L11_54_2	LG11	<lmxll>	{0-}	(ll,lm)	lm	ll	lm	ll	ll	lm	lm	lm	ll	lm	lm	lm	lm	ll	ll	ll	lm	lm	lm	ll	lm	ll	ll	ll	ll	lm	ll	lm	lm	lm	ll	lm	lm	ll	ll	lm	ll	ll	lm	ll	lm	ll	ll	ll
LG11_HB_235	F_0107061_L11_PA	LG11	<hkxhk>	{00}	(h-,kk)	h-	h-	kk	h-	h-	h-	h-	kk	h-	h-	kk	h-	kk	h-	h-	h-	kk	h-	kk	kk	h-	h-	h-	h-	h-	h-	h-	h-	h-	h-	h-	h-	h-	h-	kk	h-	h-	h-	h-	h-	kk	h-	h-	h-
LG11_HB_2408_s87h2	F_1072865_L15_87_2	LG11	<lmxll>	{1-}	(ll,lm)	ll	lm	ll	lm	lm	ll	ll	ll	ll	ll	ll	ll	ll	lm	lm	lm	ll	ll	ll	lm	ll	lm	lm	lm	lm	lm	lm	ll	ll	ll	lm	lm	ll	lm	lm	ll	lm	lm	ll	lm	lm	lm	lm	lm
LG11_HB_2408_s87h2	F_1072869_L15_87_2	LG11	<nnxnp>	{-1}	(nn,np)	nn	np	nn	np	nn	nn	nn	np	np	np	nn	np	np	np	np	np	nn	np	np	nn	nn	np	np	np	np	nn	np	np	np	np	np	np	nn	np	nn	np	nn	nn	np	np	np	nn	np	np
LG11_HB_2408_s87h2	F_1072864_L15_87_2	LG11	<hkxhk>	{00}	(hh,hk,kk)	kk	hh	kk	hh	hk	kk	kk	hk	hk	hk	kk	hk	hk	hh	hh	hh	kk	hk	hk	hk	kk	hh	hh	hh	hh	hk	hh	hk	hk	hk	hh	hh	kk	hh	hk	hk	hk	hk	hk	hh	hh	hk	hh	hh
LG11_HB_2408_s87h2	F_1072883_L15_87_2	LG11	<hkxhk>	{00}	(hh,hk,kk)	kk	hh	kk	hh	hk	kk	kk	hk	hk	hk	kk	hk	hk	hh	hh	hh	kk	hk	hk	hk	kk	hh	hh	hh	hh	hk	hh	hk	hk	hk	hh	hh	kk	hh	hk	hk	hk	hk	hk	hh	hh	hk	hh	hh
LG11_HB_245	F_0111911_L12_PA	LG11	<lmxll>	{1-}	(ll,lm)	ll	lm	ll	lm	lm	ll	ll	ll	lm	ll	ll	ll	ll	lm	lm	lm	ll	ll	ll	lm	ll	lm	lm	lm	lm	lm	lm	ll	ll	ll	lm	ll	ll	lm	lm	ll	lm	lm	ll	lm	lm	lm	lm	lm
LG11_HB_245	F_0111922_L12_PA	LG11	<lmxll>	{1-}	(ll,lm)	ll	lm	ll	lm	lm	ll	ll	ll	lm	ll	ll	ll	ll	lm	lm	lm	ll	ll	ll	lm	ll	lm	lm	lm	lm	lm	lm	ll	ll	ll	lm	ll	ll	lm	lm	ll	lm	lm	ll	lm	lm	lm	lm	lm
LG11_HB_245	F_0111923_L12_PA	LG11	<lmxll>	{0-}	(ll,lm)	lm	ll	lm	ll	ll	lm	lm	lm	ll	lm	lm	lm	lm	ll	ll	ll	lm	lm	lm	ll	lm	ll	ll	ll	ll	ll	ll	lm	lm	lm	ll	lm	lm	ll	ll	lm	ll	ll	lm	ll	ll	ll	ll	ll
LG11_HB_245	F_0111924_L12_PA	LG11	<lmxll>	{1-}	(ll,lm)	ll	lm	ll	lm	lm	ll	ll	ll	lm	ll	ll	ll	ll	lm	lm	lm	ll	ll	ll	lm	ll	lm	lm	lm	lm	lm	lm	ll	ll	ll	lm	ll	ll	lm	lm	ll	lm	lm	ll	lm	lm	lm	lm	lm
LG11_HB_2464_s50h2	F_1085936_L2_50_2	LG11	<hkxhk>	{10}	(hh,hk,kk)	hk	hk	hh	hk	kk	hk	hk	hh	hk	hh	hk	hh	hh	hk	hk	hk	hk	hh	hh	kk	hk	hk	hk	hk	hk	kk	hk	hh	hh	hh	hk	hh	hk	hk	kk	hh	kk	kk	hh	hk	hk	hk	hk	hk
LG11_HB_2464_s50h2	F_1085947_L2_50_2	LG11	<lmxll>	{1-}	(ll,lm)	ll	lm	ll	lm	lm	ll	ll	ll	lm	ll	ll	ll	ll	lm	lm	lm	ll	ll	ll	lm	ll	lm	lm	lm	lm	lm	lm	ll	ll	ll	lm	ll	ll	lm	lm	ll	lm	lm	ll	lm	lm	lm	lm	lm
LG11_HB_2464_s50h2	F_1085951_L2_50_2	LG11	<lmxll>	{1-}	(ll,lm)	ll	lm	ll	lm	lm	ll	ll	ll	lm	ll	ll	ll	ll	lm	lm	lm	ll	ll	ll	lm	ll	lm	lm	lm	lm	lm	lm	ll	ll	ll	lm	ll	ll	lm	lm	ll	lm	lm	ll	lm	lm	lm	lm	lm
LG11_HB_2520_s49h2	F_1098471_L7_49_2	LG11	<hkxhk>	{00}	(hh,hk,kk)	kk	hh	hk	hh	hk	kk	kk	hk	hh	kk	kk	hk	hk	hh	hh	hh	kk	hk	hk	hk	hk	hh	hh	hh	hh	hk	hh	hk	hk	hk	hh	hk	kk	hh	hk	hk	hk	hk	hk	hh	hh	hh	hh	hh
LG11_HB_2520_s49h2	F_1098476_L7_49_2	LG11	<lmxll>	{1-}	(ll,lm)	ll	lm	ll	lm	lm	ll	ll	ll	lm	ll	ll	ll	ll	lm	lm	lm	ll	ll	ll	lm	ll	lm	lm	lm	lm	lm	lm	ll	ll	ll	lm	ll	ll	lm	lm	ll	lm	lm	ll	lm	lm	lm	lm	lm
LG11_HB_2544_s39h2	F_1104688_L9_39_2	LG11	<lmxll>	{1-}	(ll,lm)	ll	lm	ll	lm	lm	ll	ll	ll	lm	ll	ll	ll	ll	lm	lm	lm	ll	ll	ll	lm	ll	lm	lm	lm	lm	lm	lm	ll	ll	ll	lm	ll	ll	lm	lm	ll	lm	lm	ll	lm	lm	lm	lm	lm
LG11_HB_2576_s72h3	F_1108418_L11_72_3	LG11	<nnxnp>	{-1}	(nn,np)	nn	np	nn	np	nn	nn	nn	np	np	np	nn	np	np	np	nn	np	nn	np	np	nn	nn	np	np	np	np	nn	np	np	np	np	np	np	nn	np	nn	np	nn	nn	np	nn	np	nn	np	np
LG11_HB_2576_s72h3	F_1108422_L11_72_3	LG11	<nnxnp>	{-1}	(nn,np)	nn	np	nn	np	nn	nn	nn	np	np	np	nn	np	np	np	nn	np	nn	np	np	nn	nn	np	np	np	np	nn	np	np	np	np	np	np	nn	np	nn	np	nn	nn	np	nn	np	nn	np	np
LG11_HB_2577_s72h3	F_1108488_L11_72_3	LG11	<nnxnp>	{-1}	(nn,np)	nn	np	nn	np	nn	nn	np	nn	np	np	nn	np	nn	nn	nn	np	nn	np	nn	nn	nn	np	np	np	np	nn	np	np	np	np	np	np	nn	np	nn	np	nn	nn	np	nn	nn	nn	np	np
F_0137132_L12_PA	F_0137132_L12_PA	LG11	<lmxll>	{0-}	(ll,lm)	ll	lm	lm	ll	ll	ll	lm	lm	lm	lm	lm	lm	lm	ll	ll	ll	lm	lm	lm	lm	ll	ll	ll	lm	lm	ll	ll	lm	lm	ll	ll	ll	lm	ll	lm	ll	ll	ll	lm	ll	lm	ll	ll	lm
GD_00212_L11_58_1	GD_00212_L11_58_1	LG11	<lmxll>	{1-}	(ll,lm)	ll	lm	ll	lm	lm	ll	ll	ll	lm	ll	ll	ll	ll	lm	lm	lm	ll	ll	ll	lm	ll	lm	lm	lm	lm	lm	lm	ll	ll	ll	lm	lm	ll	lm	lm	ll	lm	lm	ll	lm	lm	lm	lm	lm
R_6745304_L11_29_1	R_6745304_L11_29_1	LG11	<lmxll>	{0-}	(ll,lm)	lm	lm	lm	lm	ll	lm	lm	lm	ll	lm	lm	lm	lm	ll	ll	ll	ll	lm	lm	ll	lm	lm	ll	ll	lm	lm	ll	lm	lm	lm	lm	lm	lm	lm	ll	lm	ll	lm	lm	ll	lm	ll	ll	ll
R_8716987_L11_29_1	R_8716987_L11_29_1	LG11	<efxeg>	{10}	(ee,ef,eg,fg)	eg	eg	eg	fg	ef	eg	eg	eg	ef	eg	eg	eg	ee	ef	ef	ef	fg	ee	ee	fg	ee	ee	ef	ef	ee	eg	fg	ee	ee	ee	ee	ee	eg	ee	fg	ee	fg	eg	eg	ef	ee	ef	ef	ef
LG11_HB_3138	R_6372814_L11_PA	LG11	<lmxll>	{0-}	(ll,lm)	lm	lm	lm	lm	ll	lm	lm	lm	ll	lm	lm	lm	lm	ll	ll	lm	ll	lm	lm	ll	lm	lm	ll	ll	lm	lm	ll	lm	lm	lm	lm	lm	lm	lm	ll	lm	ll	lm	lm	ll	lm	ll	ll	ll
LG11_HB_3138	R_6372887_L11_PA	LG11	<lmxll>	{0-}	(ll,lm)	lm	lm	lm	lm	ll	lm	lm	lm	ll	lm	lm	lm	lm	ll	ll	lm	ll	lm	lm	ll	lm	lm	ll	ll	lm	lm	ll	lm	lm	lm	lm	lm	lm	lm	ll	lm	ll	lm	lm	ll	lm	ll	ll	ll
LG11_HB_3138	R_6372895_L11_PA	LG11	<lmxll>	{0-}	(ll,lm)	lm	lm	lm	lm	ll	lm	lm	lm	ll	lm	lm	lm	lm	ll	ll	lm	ll	lm	lm	ll	lm	lm	ll	ll	lm	lm	ll	lm	lm	lm	lm	lm	lm	lm	ll	lm	ll	lm	lm	ll	lm	ll	ll	ll
LG11_HB_3138.5	R_6704249_L11_PA	LG11	<nnxnp>	{-1}	(nn,np)	nn	nn	nn	nn	np	nn	nn	nn	np	nn	nn	nn	np	np	np	np	nn	np	np	nn	np	np	np	np	np	nn	nn	np	np	np	nn	np	nn	np	nn	np	nn	nn	nn	np	np	np	np	np
R_15738487_L11_PA	R_15738487_L11_PA	LG11	<hkxhk>	{00}	(hh,hk,kk)	kk	hk	hk	hk	hk	kk	kk	kk	hh	kk	kk	hk	hk	hh	hh	hh	kk	hk	hk	hk	hk	hh	hh	hh	hh	kk	hk	hk	hk	hk	hh	hk	kk	hh	hk	hk	hk	hk	kk	hh	hk	hh	hk	hh
GD_10010_L11_PA	GD_10010_L11_PA	LG11	<lmxll>	{1-}	(ll,lm)	ll	lm	ll	lm	lm	ll	ll	ll	lm	ll	ll	ll	ll	lm	lm	lm	ll	ll	ll	lm	ll	lm	lm	lm	lm	lm	lm	ll	ll	ll	lm	ll	ll	lm	lm	ll	lm	lm	ll	lm	lm	lm	lm	lm
R_26810795_L11_PA	R_26810795_L11_PA	LG11	<nnxnp>	{-1}	(nn,np)	nn	np	nn	np	nn	nn	nn	np	np	np	nn	np	np	np	nn	np	nn	np	np	nn	nn	np	np	np	np	nn	np	np	np	np	np	np	nn	np	nn	np	nn	nn	np	nn	np	nn	np	np
R_26829691_L11_PA	R_26829691_L11_PA	LG11	<hkxhk>	{00}	(hh,hk,kk)	kk	hh	kk	hh	hk	kk	kk	hk	hk	hk	kk	hk	hk	hh	hk	hh	kk	hk	hk	kk	kk	hh	hh	hh	hh	hk	hh	hk	hk	hk	hh	hh	kk	hh	hk	hk	hk	hk	hk	hk	hh	hk	hh	hh
R_38347479_L11_PA	R_38347479_L11_PA	LG11	<nnxnp>	{-0}	(nn,np)	np	nn	np	nn	np	nn	nn	np	nn	nn	np	nn	np	np	np	nn	np	nn	np	np	np	np	nn	nn	nn	np	nn	nn	nn	nn	nn	np	nn	nn	np	nn	np	nn	nn	np	np	np	nn	nn
R_38694306_L11_PA	R_38694306_L11_PA	LG11	<nnxnp>	{-1}	(nn,np)	nn	np	nn	np	nn	np	np	nn	np	np	nn	np	nn	nn	nn	np	nn	np	nn	nn	nn	nn	nn	np	np	nn	np	np	np	np	np	nn	np	np	nn	np	nn	np	np	nn	nn	nn	np	np
LG11_HB_3182	R_35840087_L11_PA	LG11	<lmxll>	{0-}	(ll,lm)	ll	ll	lm	ll	ll	lm	lm	lm	lm	lm	lm	lm	lm	ll	ll	ll	lm	lm	lm	lm	ll	ll	ll	lm	lm	ll	ll	lm	lm	lm	ll	ll	lm	ll	lm	lm	ll	ll	lm	ll	lm	ll	ll	lm
LG11_HB_3182	R_35850734_L11_PA	LG11	<lmxll>	{0-}	(ll,lm)	ll	ll	lm	ll	ll	lm	lm	lm	lm	lm	lm	lm	lm	ll	ll	ll	lm	lm	lm	lm	ll	ll	ll	lm	lm	ll	ll	lm	lm	lm	ll	ll	lm	ll	lm	lm	ll	ll	lm	ll	lm	ll	ll	lm
LG11_HB_3182	R_35859098_L11_PA	LG11	<lmxll>	{0-}	(ll,lm)	ll	ll	lm	ll	ll	lm	lm	lm	lm	lm	lm	lm	lm	ll	ll	ll	lm	lm	lm	lm	ll	ll	ll	lm	lm	ll	ll	lm	lm	lm	ll	ll	lm	ll	lm	lm	ll	ll	lm	ll	lm	ll	ll	lm
LG11_HB_426	F_0193332_L13_PA	LG11	<lmxll>	{0-}	(ll,lm)	lm	ll	lm	ll	ll	lm	lm	lm	ll	lm	lm	lm	lm	ll	ll	ll	lm	lm	lm	ll	lm	ll	ll	ll	ll	ll	ll	lm	lm	lm	ll	lm	lm	ll	ll	lm	ll	ll	lm	ll	ll	ll	ll	ll
LG11_HB_426	F_0193340_L13_PA	LG11	<lmxll>	{0-}	(ll,lm)	lm	ll	lm	ll	ll	lm	lm	lm	ll	lm	lm	lm	lm	ll	ll	ll	lm	lm	lm	ll	lm	ll	ll	ll	ll	ll	ll	lm	lm	lm	ll	lm	lm	ll	ll	lm	ll	ll	lm	ll	ll	ll	ll	ll
LG11_HB_477	F_0216925_L14_PA	LG11	<hkxhk>	{00}	(hh,hk,kk)	kk	hh	kk	hh	hk	hk	hk	kk	hk	hk	kk	hk	kk	hk	hk	hh	kk	hk	kk	kk	hk	hh	hh	hk	hk	hk	hh	hk	hk	hk	hh	hk	hk	hh	kk	hk	hk	hk	hk	hk	hk	hk	hh	hk
LG11_HB_477	F_0216939_L14_PA	LG11	<hkxhk>	{11}	(hh,hk,kk)	hh	kk	hh	kk	hk	hk	hk	hh	hk	hk	hh	hk	hh	hk	hk	kk	hh	hk	hh	hh	hk	kk	kk	hk	hk	hk	kk	hk	hk	hk	kk	hk	hk	kk	hh	hk	hk	hk	hk	hk	hk	hk	kk	hk
LG11_HB_477	F_0216941_L14_PA	LG11	<hkxhk>	{00}	(hh,hk,kk)	kk	hh	kk	hh	hk	hk	hk	kk	hk	hk	kk	hk	kk	hk	hk	hh	kk	hk	kk	kk	hk	hh	hh	hk	hk	hk	hh	hk	hk	hk	hh	hk	hk	hh	kk	hk	hk	hk	hk	hk	hk	hk	hh	hk
LG11_HB_497	F_0227146_L14_PA	LG11	<nnxnp>	{-1}	(nn,np)	nn	np	nn	np	nn	nn	nn	nn	np	np	nn	np	nn	np	nn	np	nn	np	nn	nn	nn	np	np	np	np	nn	np	np	np	np	np	np	nn	np	nn	np	nn	nn	np	nn	np	nn	np	np
LG11_HB_497	F_0227148_L14_PA	LG11	<nnxnp>	{-1}	(nn,np)	nn	np	nn	np	nn	nn	nn	nn	np	np	nn	np	nn	np	nn	np	nn	np	nn	nn	nn	np	np	np	np	nn	np	np	np	np	np	np	nn	np	nn	np	nn	nn	np	nn	np	nn	np	np
LG11_HB_497	F_0227149_L14_PA	LG11	<nnxnp>	{-1}	(nn,np)	nn	np	nn	np	nn	nn	nn	nn	np	np	nn	np	nn	np	nn	np	nn	np	nn	nn	nn	np	np	np	np	nn	np	np	np	np	np	np	nn	np	nn	np	nn	nn	np	nn	np	nn	np	np
LG11_HB_497	F_0227162_L14_PA	LG11	<nnxnp>	{-1}	(nn,np)	nn	np	nn	np	nn	nn	nn	nn	np	np	nn	np	nn	np	nn	np	nn	np	nn	nn	nn	np	np	np	np	nn	np	np	np	np	np	np	nn	np	nn	np	nn	nn	np	nn	np	nn	np	np
LG11_HB_543	F_0248609_L14_PA	LG11	<lmxll>	{0-}	(ll,lm)	lm	lm	lm	lm	ll	lm	lm	lm	ll	lm	lm	lm	lm	ll	ll	lm	ll	ll	lm	ll	ll	lm	lm	lm	lm	lm	ll	lm	lm	lm	lm	lm	ll	lm	ll	lm	ll	lm	lm	ll	lm	ll	ll	ll
LG11_HB_543	F_0248611_L14_PA	LG11	<lmxll>	{0-}	(ll,lm)	lm	lm	lm	lm	ll	lm	lm	lm	ll	lm	lm	lm	lm	ll	ll	lm	ll	ll	lm	ll	ll	lm	lm	lm	lm	lm	ll	lm	lm	lm	lm	lm	ll	lm	ll	lm	ll	lm	lm	ll	lm	ll	ll	ll
LG11_HB_543	F_0248620_L14_PA	LG11	<lmxll>	{0-}	(ll,lm)	lm	lm	lm	lm	ll	lm	lm	lm	ll	lm	lm	lm	lm	ll	ll	lm	ll	ll	lm	ll	ll	lm	lm	lm	lm	lm	ll	lm	lm	lm	lm	lm	ll	lm	ll	lm	ll	lm	lm	ll	lm	ll	ll	ll
LG11_HB_619	F_0288676_L15_PA	LG11	<lmxll>	{0-}	(ll,lm)	lm	ll	lm	ll	ll	lm	lm	lm	ll	lm	lm	lm	lm	ll	ll	ll	lm	lm	lm	ll	lm	ll	ll	ll	ll	ll	ll	lm	lm	lm	ll	ll	lm	ll	ll	lm	ll	ll	lm	ll	ll	ll	ll	ll
LG11_HB_619	F_0288672_L15_PA	LG11	<lmxll>	{1-}	(ll,lm)	ll	lm	ll	lm	lm	ll	ll	ll	lm	ll	ll	ll	ll	lm	lm	lm	ll	ll	ll	lm	ll	lm	lm	lm	lm	lm	lm	ll	ll	ll	lm	lm	ll	lm	lm	ll	lm	lm	ll	lm	lm	lm	lm	lm
LG11_HB_650	F_0304716_L15_PA	LG11	<lmxll>	{0-}	(ll,lm)	lm	lm	lm	lm	ll	lm	lm	lm	ll	lm	lm	lm	lm	ll	ll	lm	ll	ll	lm	ll	ll	lm	lm	lm	lm	lm	lm	lm	lm	lm	lm	lm	ll	lm	ll	lm	ll	lm	lm	ll	lm	ll	ll	ll
LG11_HB_650	F_0304732_L15_PA	LG11	<lmxll>	{0-}	(ll,lm)	lm	lm	lm	lm	ll	lm	lm	lm	ll	lm	lm	lm	lm	ll	ll	lm	ll	ll	lm	ll	ll	lm	lm	lm	lm	lm	lm	lm	lm	lm	lm	lm	ll	lm	ll	lm	ll	lm	lm	ll	lm	ll	ll	ll
LG11_HB_650	F_0304737_L15_PA	LG11	<lmxll>	{0-}	(ll,lm)	lm	lm	lm	lm	ll	lm	lm	lm	ll	lm	lm	lm	lm	ll	ll	lm	ll	ll	lm	ll	ll	lm	lm	lm	lm	lm	lm	lm	lm	lm	lm	lm	ll	lm	ll	lm	ll	lm	lm	ll	lm	ll	ll	ll
LG11_HB_651	F_0305354_L15_PA	LG11	<efxeg>	{11}	(ee,ef,eg,fg)	ee	ee	ee	ee	fg	eg	eg	ee	fg	ee	eg	eg	eg	fg	fg	eg	ef	fg	eg	ef	fg	eg	eg	eg	eg	ee	ee	eg	eg	eg	ee	eg	ef	eg	ef	eg	ef	ee	ee	fg	eg	fg	fg	fg
LG11_HB_651	F_0305355_L15_PA	LG11	<lmxll>	{1-}	(ll,lm)	ll	ll	ll	ll	lm	ll	ll	ll	lm	ll	ll	ll	ll	lm	lm	ll	lm	lm	ll	lm	lm	ll	ll	ll	ll	ll	ll	ll	ll	ll	ll	ll	lm	ll	lm	ll	lm	ll	ll	lm	ll	lm	lm	lm
LG11_HB_651	F_0305361_L15_PA	LG11	<lmxll>	{1-}	(ll,lm)	ll	ll	ll	ll	lm	ll	ll	ll	lm	ll	ll	ll	ll	lm	lm	ll	lm	lm	ll	lm	lm	ll	ll	ll	ll	ll	ll	ll	ll	ll	ll	ll	lm	ll	lm	ll	lm	ll	ll	lm	ll	lm	lm	lm
F_0308692_L15_PA	F_0308692_L15_PA	LG11	<lmxll>	{1-}	(ll,lm)	ll	lm	ll	lm	lm	ll	ll	ll	lm	ll	ll	ll	ll	lm	lm	lm	ll	ll	ll	lm	ll	lm	lm	lm	lm	lm	lm	ll	ll	ll	lm	ll	ll	lm	lm	ll	lm	lm	ll	lm	lm	lm	lm	lm
LG11_HB_928	F_0430670_L1_PA	LG11	<nnxnp>	{-0}	(nn,np)	np	np	np	np	np	np	np	np	nn	np	np	nn	nn	nn	nn	nn	np	nn	nn	np	nn	nn	nn	nn	nn	np	np	nn	nn	nn	nn	nn	np	nn	np	nn	np	np	np	nn	nn	nn	np	nn
LG12_HB_1166	F_0543542_L3_PA	LG12	<nnxnp>	{-1}	(nn,np)	nn	nn	np	nn	nn	np	np	np	nn	np	nn	np	np	np	nn	nn	np	nn	np	np	nn	np	nn	nn	np	np	np	np	nn	nn	nn	nn	np	nn	np	np	nn	np	nn	nn	nn	nn	nn	nn
LG12_HB_1166	F_0543540_L3_PA	LG12	<hkxhk>	{00}	(hh,hk,kk)	kk	hk	hh	kk	hk	hk	hk	hk	kk	hh	hk	hh	hh	hh	kk	hk	hk	hk	hh	hh	hk	hk	kk	kk	hh	hh	hk	hh	kk	hk	kk	hk	hk	hk	hk	hk	hk	hh	kk	kk	kk	hk	hk	hk
LG12_HB_1170	F_0546096_L3_PA	LG12	<nnxnp>	{-0}	(nn,np)	np	np	nn	np	nn	nn	nn	nn	np	nn	np	nn	nn	nn	np	np	nn	np	nn	np	np	nn	np	np	nn	nn	nn	nn	np	np	np	np	nn	nn	nn	nn	np	nn	np	np	np	np	np	np
LG12_HB_1170	F_0546086_L3_PA	LG12	<lmxll>	{1-}	(ll,lm)	ll	lm	lm	ll	lm	ll	ll	ll	ll	lm	lm	ll	ll	lm	ll	lm	ll	lm	lm	lm	lm	ll	ll	ll	lm	lm	ll	ll	ll	lm	ll	lm	ll	ll	ll	ll	lm	lm	ll	ll	ll	lm	lm	ll
F_0617866_L5_PA	F_0617866_L5_PA	LG12	<nnxnp>	{-1}	(nn,np)	nn	nn	np	nn	np	np	np	np	nn	np	nn	np	np	np	nn	nn	np	nn	np	nn	nn	np	nn	nn	np	np	np	np	nn	nn	nn	nn	np	np	np	np	nn	np	nn	nn	nn	nn	nn	nn
LG12_HB_1342	F_0634978_L5_PA	LG12	<hkxhk>	{00}	(h-,kk)	kk	h-	h-	h-	h-	h-	h-	h-	h-	h-	h-	h-	h-	h-	--	h-	h-	h-	h-	h-	h-	h-	h-	kk	h-	h-	h-	h-	kk	h-	h-	h-	h-	h-	h-	h-	h-	h-	kk	kk	kk	h-	h-	h-
LG12_HB_1342	F_0635020_L5_PA	LG12	<hkxhk>	{11}	(hh,hk,kk)	hh	hk	kk	hk	hk	hk	hk	hk	hk	kk	hk	kk	kk	kk	hh	hk	hk	hk	kk	kk	hk	hk	hk	hh	hk	kk	hk	kk	hh	hk	hk	hk	hk	hk	hk	hk	hk	hk	hh	hh	hh	hk	hk	hk
LG12_HB_1342	F_0635022_L5_PA	LG12	<hkxhk>	{00}	(hh,hk,kk)	kk	hk	hh	hk	hk	hk	hk	hk	hk	hh	hk	hh	hh	hh	kk	hk	hk	hk	hh	hh	hk	hk	hk	kk	hk	hh	hk	hh	kk	hk	hk	hk	hk	hk	hk	hk	hk	hk	kk	kk	kk	hk	hk	hk
LG12_HB_1342	F_0634977_L5_PA	LG12	<nnxnp>	{-1}	(nn,np)	nn	nn	np	np	nn	np	np	np	np	np	nn	np	np	np	nn	nn	np	nn	np	np	nn	np	np	nn	nn	np	np	np	nn	nn	nn	nn	np	nn	np	np	nn	nn	nn	nn	nn	nn	nn	nn
LG12_HB_1343	F_0635633_L5_PA	LG12	<lmxll>	{1-}	(ll,lm)	ll	lm	lm	ll	lm	ll	ll	ll	ll	lm	lm	lm	lm	lm	ll	lm	ll	lm	lm	lm	lm	ll	ll	ll	lm	lm	ll	lm	ll	lm	ll	lm	ll	lm	ll	ll	lm	lm	ll	ll	ll	lm	lm	lm
LG12_HB_1343	F_0635664_L5_PA	LG12	<lmxll>	{1-}	(ll,lm)	ll	lm	lm	ll	lm	ll	ll	ll	ll	lm	lm	lm	lm	lm	ll	lm	ll	lm	lm	lm	lm	ll	ll	ll	lm	lm	ll	lm	ll	lm	ll	lm	ll	lm	ll	ll	lm	lm	ll	ll	ll	lm	lm	lm
LG12_HB_1677	F_0789349_L9_PA	LG12	<hkxhk>	{10}	(hh,hk,kk)	hk	kk	hk	hh	kk	hh	hh	hk	hh	hk	kk	hk	hk	hk	kk	kk	hh	kk	hk	hk	kk	hh	hh	hk	kk	hk	hk	hk	kk	kk	kk	kk	hh	kk	hh	hk	kk	kk	hk	hk	hk	kk	kk	kk
LG12_HB_1677	F_0789350_L9_PA	LG12	<hkxhk>	{10}	(hh,hk,kk)	hk	kk	hk	hh	kk	hh	hh	hk	hh	hk	kk	hk	hk	hk	kk	kk	hh	kk	hk	hk	kk	hh	hh	hk	kk	hk	hk	hk	kk	kk	kk	kk	hh	kk	hh	hk	kk	kk	hk	hk	hk	kk	kk	kk
LG12_HB_1677	F_0789387_L9_PA	LG12	<nnxnp>	{-0}	(nn,np)	np	np	nn	nn	np	nn	nn	np	nn	nn	np	nn	nn	nn	np	np	nn	np	nn	nn	np	nn	nn	np	np	nn	np	nn	np	np	np	np	nn	np	nn	np	np	np	np	np	np	np	np	np
LG12_HB_1813_s47h1	F_0853221_L11_47_1	LG12	<hkxhk>	{11}	(hh,hk,kk)	hh	hk	kk	hh	hk	hk	hk	hk	hh	kk	hk	kk	kk	kk	hh	hk	hk	hk	kk	kk	hk	hk	hk	hh	kk	kk	hk	kk	hh	hk	hh	hk	hk	hk	hk	hk	hk	kk	hh	hh	hh	hk	hk	hk
LG12_HB_1819_s27h1	F_0855292_L12_27_1	LG12	<nnxnp>	{-0}	(nn,np)	nn	np	nn	nn	np	nn	nn	np	nn	nn	np	nn	np	nn	np	np	nn	nn	nn	nn	np	nn	nn	np	np	nn	np	nn	np	np	np	np	nn	np	nn	np	np	np	np	np	nn	np	np	np
LG12_HB_1819_s27h1	F_0855318_L12_27_1	LG12	<nnxnp>	{-1}	(nn,np)	np	nn	np	np	nn	np	np	nn	np	np	nn	np	nn	np	nn	nn	np	np	np	np	nn	np	np	nn	nn	np	nn	np	nn	nn	nn	nn	np	nn	np	nn	nn	nn	nn	nn	np	nn	nn	nn
LG12_HB_1819_s27h1	F_0855286_L12_27_1	LG12	<lmxll>	{0-}	(ll,lm)	ll	lm	ll	lm	ll	lm	lm	lm	lm	ll	ll	ll	ll	ll	ll	ll	lm	ll	ll	ll	ll	lm	ll	lm	ll	ll	lm	ll	ll	ll	ll	ll	lm	ll	lm	lm	ll	ll	lm	lm	ll	ll	ll	ll
LG12_HB_1821_s27h1	F_0855815_L12_27_1	LG12	<hkxhk>	{10}	(hh,hk,kk)	hk	hk	hk	hh	kk	hh	hh	hk	hh	hk	kk	hk	kk	hk	kk	kk	hh	kk	hk	hk	kk	hh	hk	hk	kk	hk	hk	hk	kk	kk	kk	kk	hh	kk	hh	hk	kk	kk	hk	hk	hk	kk	kk	kk
LG12_HB_1821_s27h1	F_0855807_L12_27_1	LG12	<nnxnp>	{-0}	(nn,np)	nn	np	nn	nn	np	nn	nn	np	nn	nn	np	nn	np	nn	np	np	nn	np	nn	nn	np	nn	nn	np	np	nn	np	nn	np	np	np	np	nn	np	nn	np	np	np	np	np	nn	np	np	np
LG12_HB_1822_s27h1	F_0855931_L12_27_1	LG12	<lmxll>	{0-}	(ll,lm)	ll	lm	ll	lm	ll	lm	lm	lm	lm	ll	ll	ll	ll	ll	ll	ll	lm	ll	ll	ll	ll	lm	ll	lm	ll	ll	lm	ll	ll	ll	ll	ll	lm	ll	lm	lm	ll	ll	lm	lm	ll	ll	ll	ll
LG12_HB_1822_s27h1	F_0855929_L12_27_1	LG12	<nnxnp>	{-1}	(nn,np)	np	nn	np	np	nn	np	np	nn	np	np	nn	np	nn	np	nn	nn	np	nn	np	np	nn	np	np	nn	nn	np	nn	np	nn	nn	nn	nn	np	nn	np	nn	nn	nn	nn	nn	np	nn	nn	nn
LG12_HB_1823_s28h1	F_0856389_L12_28_1	LG12	<hkxhk>	{10}	(hh,hk,kk)	hh	kk	hk	hh	kk	hh	hh	hk	hh	hk	kk	hk	kk	hk	kk	kk	hh	kk	hk	hk	kk	hh	hh	hk	kk	hk	hk	hk	kk	kk	kk	kk	hh	kk	hh	hk	kk	kk	hk	hk	hk	kk	kk	kk
LG12_HB_1825_s32h1	F_0857165_L12_32_1	LG12	<hkxhk>	{01}	(hh,hk,kk)	hk	hh	hk	kk	hh	kk	kk	hk	kk	hk	hh	hk	hk	hk	hh	hh	kk	hh	hk	hk	hh	kk	kk	hk	hh	hk	hk	hk	hh	hh	hh	hh	kk	hh	kk	hk	hh	hh	hk	hk	hk	hh	hh	hh
LG12_HB_1827_s33h1	F_0857667_L12_33_1	LG12	<hkxhk>	{10}	(hh,hk,kk)	hk	kk	hk	hh	kk	hh	hh	hk	hh	hk	kk	hk	hk	hk	hk	kk	hh	kk	hk	hk	kk	hh	hh	hk	kk	hk	hk	hk	kk	kk	kk	kk	hh	kk	hh	hh	kk	kk	hk	hk	hk	kk	kk	kk
LG12_HB_1827_s33h1	F_0857653_L12_33_1	LG12	<nnxnp>	{-0}	(nn,np)	np	np	nn	nn	np	nn	nn	np	nn	nn	np	nn	nn	nn	np	np	nn	np	nn	nn	np	nn	nn	np	np	nn	np	nn	np	np	np	np	nn	np	nn	nn	np	np	np	np	np	np	np	np
LG12_HB_1829_s35h1	F_0858095_L12_35_1	LG12	<nnxnp>	{-1}	(nn,np)	nn	nn	np	np	nn	np	np	np	nn	np	nn	np	np	np	nn	nn	np	nn	np	np	nn	np	np	nn	nn	np	np	np	nn	nn	nn	nn	np	nn	np	np	nn	np	nn	nn	nn	nn	nn	nn
LG12_HB_1829_s35h1	F_0858092_L12_35_1	LG12	<lmxll>	{1-}	(ll,lm)	ll	lm	lm	ll	lm	ll	ll	ll	ll	lm	lm	lm	lm	lm	ll	lm	ll	lm	lm	lm	lm	ll	ll	ll	lm	lm	ll	lm	ll	lm	ll	lm	ll	lm	ll	ll	lm	lm	ll	ll	ll	lm	lm	lm
LG12_HB_1832_s38h1	F_0859505_L12_38_1	LG12	<lmxll>	{1-}	(ll,lm)	ll	lm	lm	ll	lm	ll	ll	ll	ll	lm	lm	lm	lm	lm	ll	lm	ll	lm	lm	lm	lm	ll	ll	ll	lm	lm	ll	lm	ll	lm	ll	lm	ll	lm	ll	ll	lm	lm	ll	ll	ll	lm	lm	lm
LG12_HB_1832_s38h1	F_0859499_L12_38_1	LG12	<nnxnp>	{-1}	(nn,np)	nn	nn	np	nn	nn	np	np	np	nn	np	nn	np	np	nn	nn	nn	np	nn	np	np	nn	np	np	nn	np	np	np	np	nn	nn	nn	nn	np	nn	np	np	nn	np	nn	nn	nn	nn	nn	nn
R_17347387_L12_38_1	R_17347387_L12_38_1	LG12	<lmxll>	{1-}	(ll,lm)	ll	lm	lm	ll	lm	ll	ll	ll	ll	lm	lm	lm	lm	lm	ll	lm	ll	lm	lm	lm	lm	ll	ll	ll	lm	lm	ll	lm	ll	lm	ll	lm	ll	lm	ll	ll	lm	lm	ll	ll	ll	lm	lm	lm
LG12_HB_1835_s39h1	F_0860436_L12_39_1	LG12	<hkxhk>	{11}	(hh,hk,kk)	hh	hk	kk	hh	hk	hk	hk	hk	hh	kk	hk	kk	kk	kk	hh	hk	hk	hk	kk	kk	hk	hk	hh	hh	kk	kk	hk	kk	hh	hk	hh	hk	hk	hk	hk	hk	hk	kk	hh	hh	hh	hk	hk	hk
LG12_HB_1835_s39h1	F_0860466_L12_39_1	LG12	<hkxhk>	{11}	(hh,hk,kk)	hh	hk	kk	hh	hk	hk	hk	hk	hh	kk	hk	kk	kk	kk	hh	hk	hk	hk	kk	kk	hk	hk	hh	hh	kk	kk	hk	kk	hh	hk	hh	hk	hk	hk	hk	hk	hk	kk	hh	hh	hh	hk	hk	hk
LG12_HB_1835_s39h1	F_0860464_L12_39_1	LG12	<lmxll>	{1-}	(ll,lm)	ll	lm	lm	ll	lm	ll	ll	ll	ll	lm	lm	lm	lm	lm	ll	lm	ll	lm	lm	lm	lm	ll	ll	ll	lm	lm	ll	lm	ll	lm	ll	lm	ll	lm	ll	ll	lm	lm	ll	ll	ll	lm	lm	lm
F_0860971_L12_39_1	F_0860971_L12_39_1	LG12	<nnxnp>	{-1}	(nn,np)	nn	nn	np	nn	nn	np	np	np	nn	np	nn	np	np	np	nn	nn	np	nn	np	np	nn	np	nn	nn	np	np	np	np	nn	nn	nn	nn	np	nn	np	np	nn	np	nn	nn	nn	nn	nn	nn
LG12_HB_1838_s41h1	F_0861179_L12_41_1	LG12	<nnxnp>	{-1}	(nn,np)	nn	nn	np	nn	nn	np	np	np	nn	np	nn	np	np	np	nn	nn	np	nn	np	np	nn	np	nn	nn	np	np	np	np	nn	nn	nn	nn	np	nn	np	np	nn	np	nn	nn	nn	nn	nn	nn
LG12_HB_1838_s41h1	F_0861180_L12_41_1	LG12	<nnxnp>	{-1}	(nn,np)	nn	nn	np	nn	nn	np	np	np	nn	np	nn	np	np	np	nn	nn	np	nn	np	np	nn	np	nn	nn	np	np	np	np	nn	nn	nn	nn	np	nn	np	np	nn	np	nn	nn	nn	nn	nn	nn
LG12_HB_1838_s41h1	F_0861188_L12_41_1	LG12	<nnxnp>	{-1}	(nn,np)	nn	nn	np	nn	nn	np	np	np	nn	np	nn	np	np	np	nn	nn	np	nn	np	np	nn	np	nn	nn	np	np	np	np	nn	nn	nn	nn	np	nn	np	np	nn	np	nn	nn	nn	nn	nn	nn
LG12_HB_1838_s41h1	F_0861177_L12_41_1	LG12	<hkxhk>	{00}	(hh,hk,kk)	kk	hk	hh	kk	hk	hk	hk	hk	kk	hh	hk	hh	hh	hh	kk	hk	hk	hk	hh	hh	hk	hk	kk	kk	hh	hh	hk	hh	kk	hk	kk	hk	hk	hk	hk	hk	hk	hh	kk	kk	kk	hk	hk	hk
LG12_HB_1839_s42h1	F_0861607_L12_42_1	LG12	<nnxnp>	{-1}	(nn,np)	nn	nn	np	nn	nn	np	np	np	nn	np	nn	np	np	np	nn	nn	np	nn	np	np	nn	np	nn	nn	np	np	np	np	nn	nn	nn	nn	np	nn	np	np	nn	np	nn	nn	nn	nn	nn	nn
LG12_HB_1839_s42h1	F_0861622_L12_42_1	LG12	<lmxll>	{1-}	(ll,lm)	ll	lm	lm	ll	lm	ll	ll	ll	ll	lm	lm	lm	lm	lm	ll	lm	ll	lm	lm	lm	lm	ll	ll	ll	lm	lm	ll	lm	ll	lm	ll	lm	ll	lm	ll	ll	lm	lm	ll	ll	ll	lm	lm	lm
LG12_HB_184	F_0082462_L11_PA	LG12	<hkxhk>	{00}	(hh,hk,kk)	kk	hk	hh	kk	hk	hk	hk	hk	kk	hh	hk	hh	hh	hh	kk	hk	hk	hk	hh	hh	hk	hk	hk	kk	hh	hh	hk	hh	kk	hk	kk	hk	hk	hk	hk	hk	hk	hh	kk	kk	kk	hk	hk	hk
LG12_HB_184	F_0082477_L11_PA	LG12	<hkxhk>	{00}	(hh,hk,kk)	kk	hk	hh	kk	hk	hk	hk	hk	kk	hh	hk	hh	hh	hh	kk	hk	hk	hk	hh	hh	hk	hk	hk	kk	hh	hh	hk	hh	kk	hk	kk	hk	hk	hk	hk	hk	hk	hh	kk	kk	kk	hk	hk	hk
LG12_HB_184	F_0082458_L11_PA	LG12	<nnxnp>	{-1}	(nn,np)	nn	nn	np	nn	nn	np	np	np	nn	np	nn	np	np	np	nn	nn	np	nn	np	np	nn	np	np	nn	np	np	np	np	nn	nn	nn	nn	np	nn	np	np	nn	np	nn	nn	nn	nn	nn	nn
LG12_HB_184	F_0082448_L11_PA	LG12	<lmxll>	{1-}	(ll,lm)	ll	lm	lm	ll	lm	ll	ll	ll	ll	lm	lm	lm	lm	lm	ll	lm	ll	lm	lm	lm	lm	ll	ll	ll	lm	lm	ll	lm	ll	lm	ll	lm	ll	lm	ll	ll	lm	lm	ll	ll	ll	lm	lm	lm
LG12_HB_1841_s43h1	F_0862187_L12_43_1	LG12	<nnxnp>	{-1}	(nn,np)	nn	nn	np	nn	np	np	np	np	nn	np	nn	np	np	np	nn	nn	np	nn	np	nn	nn	np	nn	nn	np	np	np	np	nn	nn	nn	nn	np	nn	np	np	nn	np	nn	nn	nn	nn	nn	nn
LG12_HB_1844_s44h1	F_0863122_L12_44_1	LG12	<nnxnp>	{-1}	(nn,np)	nn	nn	np	nn	np	np	np	np	nn	np	nn	np	np	np	nn	nn	np	nn	np	nn	nn	np	nn	nn	np	np	np	np	nn	nn	nn	nn	np	nn	np	np	nn	np	nn	nn	nn	nn	nn	nn
LG12_HB_1847_s46h1	F_0863678_L12_46_1	LG12	<nnxnp>	{-1}	(nn,np)	nn	nn	np	nn	np	np	np	np	nn	np	nn	np	np	np	nn	nn	np	nn	np	nn	nn	np	nn	nn	np	np	np	np	nn	nn	nn	nn	np	np	np	np	nn	np	nn	nn	nn	nn	nn	nn
LG12_HB_1847_s46h1	F_0863682_L12_46_1	LG12	<nnxnp>	{-0}	(nn,np)	np	np	nn	np	nn	nn	nn	nn	np	nn	np	nn	nn	nn	np	np	nn	np	nn	np	np	nn	np	np	nn	nn	nn	nn	np	np	np	np	nn	nn	nn	nn	np	nn	np	np	np	np	np	np
LG12_HB_1847.5	GD_01769_L12_PA	LG12	<nnxnp>	{-1}	(nn,np)	nn	nn	np	nn	np	np	np	np	nn	np	nn	np	np	np	nn	nn	np	nn	np	nn	nn	np	nn	nn	np	np	np	np	nn	nn	nn	nn	np	np	np	np	nn	np	nn	nn	nn	nn	nn	nn
LG12_HB_1847.5	R_29070012_L12_PA	LG12	<nnxnp>	{-0}	(nn,np)	np	np	nn	np	nn	nn	nn	nn	np	nn	np	nn	nn	nn	np	np	nn	np	nn	np	np	nn	np	np	nn	nn	nn	nn	np	np	np	np	nn	nn	nn	nn	np	nn	np	np	np	np	np	np
LG12_HB_1847.5	R_29040874_L12_PA	LG12	<lmxll>	{0-}	(ll,lm)	lm	ll	ll	lm	ll	lm	lm	lm	lm	ll	ll	lm	lm	ll	lm	ll	lm	ll	ll	ll	ll	lm	lm	lm	ll	ll	lm	lm	lm	ll	lm	ll	lm	lm	lm	lm	ll	ll	lm	lm	lm	ll	ll	lm
LG12_HB_1847.5	R_29053998_L12_PA	LG12	<lmxll>	{0-}	(ll,lm)	lm	ll	ll	lm	ll	lm	lm	lm	lm	ll	ll	lm	lm	ll	lm	ll	lm	ll	ll	ll	ll	lm	lm	lm	ll	ll	lm	lm	lm	ll	lm	ll	lm	lm	lm	lm	ll	ll	lm	lm	lm	ll	ll	lm
LG12_HB_1849_s46h1	F_0864455_L12_46_1	LG12	<lmxll>	{0-}	(ll,lm)	lm	ll	ll	lm	ll	lm	lm	lm	lm	ll	ll	lm	lm	ll	lm	ll	lm	ll	ll	ll	ll	lm	lm	lm	ll	ll	lm	ll	lm	ll	lm	ll	lm	lm	lm	lm	ll	ll	lm	lm	lm	ll	ll	ll
LG12_HB_1849_s46h1	F_0864451_L12_46_1	LG12	<lmxll>	{1-}	(ll,lm)	ll	lm	lm	ll	lm	ll	ll	ll	ll	lm	lm	ll	ll	lm	ll	lm	ll	lm	lm	lm	lm	ll	ll	ll	lm	lm	ll	lm	ll	lm	ll	lm	ll	ll	ll	ll	lm	lm	ll	ll	ll	lm	lm	lm
LG12_HB_1850_s46h1	F_0864895_L12_46_1	LG12	<lmxll>	{0-}	(ll,lm)	lm	ll	ll	lm	ll	lm	lm	lm	lm	ll	ll	lm	lm	ll	lm	ll	lm	ll	ll	ll	ll	lm	lm	lm	ll	ll	lm	lm	lm	ll	lm	ll	lm	lm	lm	lm	ll	ll	lm	lm	lm	ll	ll	lm
LG12_HB_1850_s46h1	F_0864896_L12_46_1	LG12	<lmxll>	{0-}	(ll,lm)	lm	ll	ll	lm	ll	lm	lm	lm	lm	ll	ll	lm	lm	ll	lm	ll	lm	ll	ll	ll	ll	lm	lm	lm	ll	ll	lm	lm	lm	ll	lm	ll	lm	lm	lm	lm	ll	ll	lm	lm	lm	ll	ll	lm
LG12_HB_1850_s46h1	F_0864902_L12_46_1	LG12	<lmxll>	{0-}	(ll,lm)	lm	ll	ll	lm	ll	lm	lm	lm	lm	ll	ll	lm	lm	ll	lm	ll	lm	ll	ll	ll	ll	lm	lm	lm	ll	ll	lm	lm	lm	ll	lm	ll	lm	lm	lm	lm	ll	ll	lm	lm	lm	ll	ll	lm
LG12_HB_1850_s46h1	F_0864904_L12_46_1	LG12	<lmxll>	{0-}	(ll,lm)	lm	ll	ll	lm	ll	lm	lm	lm	lm	ll	ll	lm	lm	ll	lm	ll	lm	ll	ll	ll	ll	lm	lm	lm	ll	ll	lm	lm	lm	ll	lm	ll	lm	lm	lm	lm	ll	ll	lm	lm	lm	ll	ll	lm
LG12_HB_1850.5_s46h1	R_30691702_L12_46_1	LG12	<lmxll>	{0-}	(ll,lm)	lm	ll	ll	lm	ll	lm	lm	lm	lm	ll	ll	lm	lm	ll	lm	ll	lm	ll	ll	ll	ll	lm	lm	lm	ll	ll	lm	lm	lm	ll	lm	ll	lm	lm	lm	lm	ll	ll	lm	lm	lm	ll	ll	lm
LG12_HB_1851_s46h1	F_0865132_L12_46_1	LG12	<lmxll>	{0-}	(ll,lm)	lm	ll	ll	lm	ll	lm	lm	lm	lm	ll	ll	lm	lm	ll	lm	ll	lm	ll	ll	ll	ll	lm	lm	lm	ll	ll	lm	lm	lm	ll	lm	ll	lm	lm	lm	lm	ll	ll	lm	lm	lm	ll	ll	lm
LG12_HB_1851_s46h1	F_0865134_L12_46_1	LG12	<lmxll>	{1-}	(ll,lm)	ll	lm	lm	ll	lm	ll	ll	ll	ll	lm	lm	ll	ll	lm	ll	lm	ll	lm	lm	lm	lm	ll	ll	ll	lm	lm	ll	ll	ll	lm	ll	lm	ll	ll	ll	ll	lm	lm	ll	ll	ll	lm	lm	ll
LG12_HB_1851_s46h1	F_0865133_L12_46_1	LG12	<nnxnp>	{-1}	(nn,np)	nn	nn	np	nn	np	np	np	np	nn	np	nn	np	np	np	nn	nn	nn	nn	np	nn	nn	np	nn	nn	np	np	np	np	nn	nn	nn	nn	np	np	np	np	nn	np	nn	nn	nn	nn	nn	nn
R_31223042_L12_46_1	R_31223042_L12_46_1	LG12	<nnxnp>	{-0}	(nn,np)	np	np	nn	np	nn	nn	nn	nn	np	nn	--	nn	nn	nn	np	np	np	np	nn	np	np	nn	np	np	nn	nn	nn	nn	np	np	np	np	nn	nn	nn	nn	np	nn	np	np	np	np	np	np
LG12_HB_1853_s46h1	F_0865864_L12_46_1	LG12	<nnxnp>	{-1}	(nn,np)	nn	nn	np	nn	np	np	np	np	nn	np	nn	np	np	np	nn	nn	nn	nn	np	nn	nn	np	nn	nn	np	np	np	np	nn	nn	nn	nn	np	np	np	np	nn	np	nn	nn	nn	nn	nn	nn
LG12_HB_1853_s46h1	F_0865863_L12_46_1	LG12	<lmxll>	{0-}	(ll,lm)	lm	ll	ll	lm	ll	lm	lm	lm	lm	ll	ll	lm	lm	ll	lm	ll	ll	ll	ll	ll	ll	lm	lm	lm	ll	ll	lm	lm	lm	ll	lm	ll	ll	lm	lm	lm	ll	ll	lm	lm	lm	ll	ll	lm
LG12_HB_1853_s46h1	F_0865868_L12_46_1	LG12	<lmxll>	{0-}	(ll,lm)	lm	ll	ll	lm	ll	lm	lm	lm	lm	ll	ll	lm	lm	ll	lm	ll	ll	ll	ll	ll	ll	lm	lm	lm	ll	ll	lm	lm	lm	ll	lm	ll	ll	lm	lm	lm	ll	ll	lm	lm	lm	ll	ll	lm
LG12_HB_1853_s46h1	F_0865874_L12_46_1	LG12	<lmxll>	{1-}	(ll,lm)	ll	lm	lm	ll	lm	ll	ll	ll	ll	lm	lm	ll	ll	lm	ll	lm	lm	lm	lm	lm	lm	ll	ll	ll	lm	lm	ll	ll	ll	lm	ll	lm	lm	ll	ll	ll	lm	lm	ll	ll	ll	lm	lm	ll
LG12_HB_1853_s46h1	F_0865875_L12_46_1	LG12	<lmxll>	{1-}	(ll,lm)	ll	lm	lm	ll	lm	ll	ll	ll	ll	lm	lm	ll	ll	lm	ll	lm	lm	lm	lm	lm	lm	ll	ll	ll	lm	lm	ll	ll	ll	lm	ll	lm	lm	ll	ll	ll	lm	lm	ll	ll	ll	lm	lm	ll
LG12_HB_1853_s46h1	F_0865877_L12_46_1	LG12	<lmxll>	{1-}	(ll,lm)	ll	lm	lm	ll	lm	ll	ll	ll	ll	lm	lm	ll	ll	lm	ll	lm	lm	lm	lm	lm	lm	ll	ll	ll	lm	lm	ll	ll	ll	lm	ll	lm	lm	ll	ll	ll	lm	lm	ll	ll	ll	lm	lm	ll
LG12_HB_1853_s46h1	F_0865865_L12_46_1	LG12	<nnxnp>	{-0}	(nn,np)	np	np	nn	np	nn	nn	nn	nn	np	nn	np	nn	nn	nn	np	np	np	np	nn	np	np	nn	np	np	nn	nn	nn	nn	np	np	np	np	nn	nn	nn	nn	np	nn	np	np	np	np	np	np
LG12_HB_1854_s46h1	F_0865932_L12_46_1	LG12	<nnxnp>	{-1}	(nn,np)	nn	nn	np	nn	np	np	np	np	nn	np	nn	np	np	np	nn	nn	nn	nn	np	nn	nn	np	nn	nn	np	np	np	np	nn	nn	nn	nn	np	np	nn	np	nn	np	nn	nn	nn	nn	nn	nn
LG12_HB_1854_s46h1	F_0865945_L12_46_1	LG12	<nnxnp>	{-1}	(nn,np)	nn	nn	np	nn	np	np	np	np	nn	np	nn	np	np	np	nn	nn	nn	nn	np	nn	nn	np	nn	nn	np	np	np	np	nn	nn	nn	nn	np	np	nn	np	nn	np	nn	nn	nn	nn	nn	nn
LG12_HB_1855_s46h1	F_0866258_L12_46_1	LG12	<hkxhk>	{11}	(hh,hk,kk)	hh	hk	kk	hh	kk	hk	hk	hk	hh	kk	hk	hk	hk	kk	hh	hk	hk	hk	kk	hk	hk	hk	hh	hh	kk	kk	hk	hk	hh	hk	hh	hh	kk	hk	hh	hk	hk	kk	hh	hh	hh	hk	hk	hh
LG12_HB_1856_s46h1	F_0866661_L12_46_1	LG12	<hkxhk>	{00}	(hh,hk,kk)	kk	hk	hh	kk	hh	hk	hk	hk	kk	hh	hk	hk	hk	hh	kk	hk	hk	hk	hh	hk	hk	hk	kk	kk	hh	hh	hk	hk	kk	hk	kk	kk	hh	hk	kk	hk	hk	hh	kk	kk	kk	hk	hk	kk
LG12_HB_1856_s46h1	F_0866635_L12_46_1	LG12	<nnxnp>	{-0}	(nn,np)	np	np	nn	np	nn	nn	nn	nn	np	nn	np	nn	nn	nn	np	np	np	np	nn	np	np	nn	np	np	nn	nn	nn	nn	np	np	np	np	nn	nn	np	nn	np	nn	np	np	np	np	np	np
LG12_HB_1856_s46h1	F_0866647_L12_46_1	LG12	<nnxnp>	{-0}	(nn,np)	np	np	nn	np	nn	nn	nn	nn	np	nn	np	nn	nn	nn	np	np	np	np	nn	np	np	nn	np	np	nn	nn	nn	nn	np	np	np	np	nn	nn	np	nn	np	nn	np	np	np	np	np	np
LG12_HB_1857_s46h1	F_0866743_L12_46_1	LG12	<nnxnp>	{-0}	(nn,np)	np	np	nn	np	nn	nn	nn	nn	np	nn	np	nn	nn	nn	np	np	np	np	nn	np	np	nn	np	np	nn	nn	nn	nn	np	np	np	np	nn	nn	np	nn	np	nn	np	np	np	np	np	np
LG12_HB_1857_s46h1	F_0866759_L12_46_1	LG12	<nnxnp>	{-0}	(nn,np)	np	np	nn	np	nn	nn	nn	nn	np	nn	np	nn	nn	nn	np	np	np	np	nn	np	np	nn	np	np	nn	nn	nn	nn	np	np	np	np	nn	nn	np	nn	np	nn	np	np	np	np	np	np
LG12_HB_1857_s46h1	F_0866747_L12_46_1	LG12	<lmxll>	{0-}	(ll,lm)	lm	ll	ll	lm	ll	lm	lm	lm	lm	ll	lm	lm	lm	ll	lm	ll	ll	ll	ll	ll	ll	lm	lm	ll	ll	ll	lm	lm	lm	ll	lm	lm	ll	lm	lm	lm	ll	ll	lm	lm	lm	ll	ll	lm
LG12_HB_1858_s46h1	F_0866902_L12_46_1	LG12	<hkxhk>	{01}	(hh,hk,kk)	hk	hh	hk	hk	hk	kk	kk	kk	hk	hk	hk	kk	kk	hk	hk	hh	hh	hk	hk	hh	hh	kk	hk	hh	hk	hk	kk	kk	hk	hh	hk	hk	hk	kk	hk	kk	hh	hk	hk	hh	hk	hh	hh	hk
LG12_HB_1858_s46h1	F_0866910_L12_46_1	LG12	<hkxhk>	{01}	(hh,hk,kk)	hk	hh	hk	hk	hk	kk	kk	kk	hk	hk	hk	kk	kk	hk	hk	hh	hh	hk	hk	hh	hh	kk	hk	hh	hk	hk	kk	kk	hk	hh	hk	hk	hk	kk	hk	kk	hh	hk	hk	hh	hk	hh	hh	hk
LG12_HB_1858_s46h1	F_0866895_L12_46_1	LG12	<nnxnp>	{-1}	(nn,np)	nn	nn	np	nn	np	np	np	np	nn	np	nn	np	np	np	nn	nn	nn	np	np	nn	nn	np	nn	nn	np	np	np	np	nn	nn	nn	nn	np	np	nn	np	nn	np	nn	nn	nn	nn	nn	nn
LG12_HB_1858_s46h1	F_0866920_L12_46_1	LG12	<nnxnp>	{-0}	(nn,np)	np	np	nn	np	nn	nn	nn	nn	np	nn	np	nn	nn	nn	np	np	np	nn	nn	np	np	nn	np	np	nn	nn	nn	nn	np	np	np	np	nn	nn	np	nn	np	nn	np	np	np	np	np	np
LG12_HB_1860_s46h1	F_0867407_L12_46_1	LG12	<lmxll>	{1-}	(ll,lm)	ll	lm	lm	ll	lm	ll	ll	ll	ll	lm	ll	ll	ll	lm	ll	lm	lm	lm	lm	lm	lm	ll	ll	lm	lm	lm	ll	ll	ll	lm	ll	ll	lm	ll	ll	ll	lm	lm	ll	lm	ll	lm	lm	ll
LG12_HB_1860_s46h1	F_0867409_L12_46_1	LG12	<lmxll>	{1-}	(ll,lm)	ll	lm	lm	ll	lm	ll	ll	ll	ll	lm	ll	ll	ll	lm	ll	lm	lm	lm	lm	lm	lm	ll	ll	lm	lm	lm	ll	ll	ll	lm	ll	ll	lm	ll	ll	ll	lm	lm	ll	lm	ll	lm	lm	ll
LG12_HB_1860_s46h1	F_0867411_L12_46_1	LG12	<lmxll>	{1-}	(ll,lm)	ll	lm	lm	ll	lm	ll	ll	ll	ll	lm	ll	ll	ll	lm	ll	lm	lm	lm	lm	lm	lm	ll	ll	lm	lm	lm	ll	ll	ll	lm	ll	ll	lm	ll	ll	ll	lm	lm	ll	lm	ll	lm	lm	ll
LG12_HB_1860_s46h1	F_0867418_L12_46_1	LG12	<hkxhk>	{10}	(hh,hk,kk)	hk	kk	hk	hk	hk	hh	hh	hh	hk	hk	hk	hh	hh	hk	hk	kk	kk	hk	hk	kk	kk	hh	hk	kk	hk	hk	hh	hh	hk	kk	hk	hk	hk	hh	hk	hh	kk	hk	hk	kk	hk	hk	hk	hk
LG12_HB_1861_s46h1	F_0867538_L12_46_1	LG12	<lmxll>	{0-}	(ll,lm)	lm	ll	ll	lm	ll	lm	lm	lm	lm	ll	lm	lm	lm	ll	lm	ll	ll	ll	ll	ll	ll	lm	lm	ll	ll	ll	lm	lm	lm	ll	lm	lm	ll	lm	lm	lm	ll	ll	lm	ll	lm	ll	ll	lm
LG12_HB_1861_s46h1	F_0867539_L12_46_1	LG12	<nnxnp>	{-0}	(nn,np)	np	np	nn	np	nn	nn	np	nn	np	nn	np	nn	nn	nn	np	np	np	nn	nn	np	np	nn	np	np	nn	nn	nn	nn	np	np	np	np	nn	nn	np	nn	np	nn	np	np	np	nn	nn	np
LG12_HB_1861_s46h1	F_0867544_L12_46_1	LG12	<nnxnp>	{-1}	(nn,np)	nn	nn	np	nn	np	np	nn	np	nn	np	nn	np	np	np	nn	nn	nn	np	np	nn	nn	np	nn	nn	np	np	np	np	nn	nn	nn	nn	np	np	nn	np	nn	np	nn	nn	nn	np	np	nn
LG12_HB_1861_s46h1	F_0867549_L12_46_1	LG12	<nnxnp>	{-1}	(nn,np)	nn	nn	np	nn	np	np	nn	np	nn	np	nn	np	np	np	nn	nn	nn	np	np	nn	nn	np	nn	nn	np	np	np	np	nn	nn	nn	nn	np	np	nn	np	nn	np	nn	nn	nn	np	np	nn
LG12_HB_1862_s46h1	F_0867855_L12_46_1	LG12	<lmxll>	{0-}	(ll,lm)	lm	ll	ll	ll	ll	lm	ll	lm	lm	ll	lm	lm	lm	ll	lm	ll	ll	ll	ll	ll	ll	lm	lm	ll	ll	ll	lm	lm	lm	ll	lm	lm	ll	lm	lm	lm	ll	ll	lm	ll	lm	ll	lm	lm
LG12_HB_1862_s46h1	F_0867884_L12_46_1	LG12	<lmxll>	{1-}	(ll,lm)	ll	lm	lm	lm	lm	ll	lm	ll	ll	lm	ll	ll	ll	lm	ll	lm	lm	lm	lm	lm	lm	ll	ll	lm	lm	lm	ll	ll	ll	lm	ll	ll	lm	ll	ll	ll	lm	lm	ll	lm	ll	lm	ll	ll
LG12_HB_1862_s46h1	F_0867853_L12_46_1	LG12	<nnxnp>	{-0}	(nn,np)	np	np	nn	np	nn	nn	np	nn	np	nn	np	nn	np	nn	np	np	np	nn	nn	np	np	nn	np	np	nn	nn	nn	nn	np	np	np	np	nn	nn	np	nn	np	nn	nn	np	np	nn	nn	np
LG12_HB_1862_s46h1	F_0867857_L12_46_1	LG12	<nnxnp>	{-0}	(nn,np)	np	np	nn	np	nn	nn	np	nn	np	nn	np	nn	np	nn	np	np	np	nn	nn	np	np	nn	np	np	nn	nn	nn	nn	np	np	np	np	nn	nn	np	nn	np	nn	nn	np	np	nn	nn	np
LG12_HB_1862_s46h1	F_0867878_L12_46_1	LG12	<nnxnp>	{-0}	(nn,np)	np	np	nn	np	nn	nn	np	nn	np	nn	np	nn	np	nn	np	np	np	nn	nn	np	np	nn	np	np	nn	nn	nn	nn	np	np	np	np	nn	nn	np	nn	np	nn	nn	np	np	nn	nn	np
LG12_HB_1862_s46h1	F_0867888_L12_46_1	LG12	<nnxnp>	{-0}	(nn,np)	np	np	nn	np	nn	nn	np	nn	np	nn	np	nn	np	nn	np	np	np	nn	nn	np	np	nn	np	np	nn	nn	nn	nn	np	np	np	np	nn	nn	np	nn	np	nn	nn	np	np	nn	nn	np
LG12_HB_1864_s46h1	F_0868156_L12_46_1	LG12	<nnxnp>	{-1}	(nn,np)	nn	nn	np	nn	np	np	nn	np	nn	np	nn	np	nn	np	nn	nn	nn	np	np	nn	np	np	nn	nn	np	np	np	np	nn	nn	nn	nn	np	np	nn	np	nn	np	np	nn	nn	np	np	nn
LG12_HB_1864_s46h1	F_0868150_L12_46_1	LG12	<lmxll>	{0-}	(ll,lm)	lm	ll	ll	ll	ll	lm	ll	lm	lm	ll	lm	lm	lm	ll	lm	ll	ll	ll	ll	ll	lm	lm	lm	ll	ll	ll	lm	lm	lm	ll	lm	lm	ll	lm	lm	lm	ll	lm	lm	ll	lm	ll	lm	lm
LG12_HB_1864_s46h1	F_0868172_L12_46_1	LG12	<lmxll>	{0-}	(ll,lm)	lm	ll	ll	ll	ll	lm	ll	lm	lm	ll	lm	lm	lm	ll	lm	ll	ll	ll	ll	ll	lm	lm	lm	ll	ll	ll	lm	lm	lm	ll	lm	lm	ll	lm	lm	lm	ll	lm	lm	ll	lm	ll	lm	lm
LG12_HB_1864_s46h1	F_0868163_L12_46_1	LG12	<nnxnp>	{-0}	(nn,np)	np	np	nn	np	nn	nn	np	nn	np	nn	np	nn	np	nn	np	np	np	nn	nn	np	nn	nn	np	np	nn	nn	nn	nn	np	np	np	np	nn	nn	np	nn	np	nn	nn	np	np	nn	nn	np
LG12_HB_1865_s46h1	F_0868360_L12_46_1	LG12	<lmxll>	{0-}	(ll,lm)	lm	ll	ll	ll	ll	lm	ll	lm	lm	ll	lm	lm	lm	ll	lm	ll	ll	ll	ll	ll	lm	lm	lm	ll	ll	ll	lm	lm	lm	ll	lm	lm	ll	lm	lm	lm	ll	lm	lm	ll	lm	ll	lm	lm
LG12_HB_1865_s46h1	F_0868362_L12_46_1	LG12	<lmxll>	{0-}	(ll,lm)	lm	ll	ll	ll	ll	lm	ll	lm	lm	ll	lm	lm	lm	ll	lm	ll	ll	ll	ll	ll	lm	lm	lm	ll	ll	ll	lm	lm	lm	ll	lm	lm	ll	lm	lm	lm	ll	lm	lm	ll	lm	ll	lm	lm
LG12_HB_1865_s46h1	F_0868359_L12_46_1	LG12	<nnxnp>	{-0}	(nn,np)	np	np	nn	np	nn	nn	np	nn	np	nn	np	nn	np	nn	np	np	np	nn	nn	np	nn	nn	np	np	nn	nn	nn	nn	np	np	np	np	nn	nn	np	nn	np	nn	nn	np	np	nn	nn	np
LG12_HB_2198_s51h1	F_0999945_L5_51_1	LG12	<hkxhk>	{11}	(hh,hk,kk)	hh	hk	kk	hk	hk	hk	hk	hk	hh	kk	hk	kk	kk	kk	hh	hk	hk	hk	kk	kk	hk	hk	hk	hh	hk	kk	hk	kk	hh	hk	hk	hk	hk	hk	hk	hk	hk	hk	hh	hh	hh	hk	hk	hk
LG12_HB_2198_s51h1	F_0999957_L5_51_1	LG12	<hkxhk>	{11}	(hh,hk,kk)	hh	hk	kk	hk	hk	hk	hk	hk	hh	kk	hk	kk	kk	kk	hh	hk	hk	hk	kk	kk	hk	hk	hk	hh	hk	kk	hk	kk	hh	hk	hk	hk	hk	hk	hk	hk	hk	hk	hh	hh	hh	hk	hk	hk
LG12_HB_2198_s51h1	F_0999942_L5_51_1	LG12	<lmxll>	{1-}	(ll,lm)	ll	lm	lm	ll	lm	ll	ll	ll	ll	lm	lm	lm	lm	lm	ll	lm	ll	lm	lm	lm	lm	ll	ll	ll	lm	lm	ll	lm	ll	lm	lm	lm	ll	lm	ll	ll	lm	lm	ll	ll	ll	lm	lm	lm
LG12_HB_2198_s51h1	F_0999931_L5_51_1	LG12	<nnxnp>	{-1}	(nn,np)	nn	nn	np	np	nn	np	np	np	nn	np	nn	np	np	np	nn	nn	np	nn	np	np	nn	np	np	nn	nn	np	np	np	nn	nn	nn	nn	np	nn	np	np	nn	nn	nn	nn	nn	nn	nn	nn
LG12_HB_2247_s39h1	F_1017441_L7_39_1	LG12	<hkxhk>	{11}	(hh,hk,kk)	hh	hk	kk	hh	kk	hk	hk	hk	hh	kk	hh	hk	hk	kk	hh	hk	hk	kk	kk	hk	hk	hk	hh	hk	kk	kk	hk	hk	hh	hk	hh	hh	kk	hk	hh	hk	hk	kk	hh	hk	hh	hk	hk	hh
LG12_HB_2247_s39h1	F_1017431_L7_39_1	LG12	<nnxnp>	{-0}	(nn,np)	np	np	nn	np	nn	nn	nn	nn	np	nn	np	nn	nn	nn	np	np	np	nn	nn	np	np	nn	np	np	nn	nn	nn	nn	np	np	np	np	nn	nn	np	nn	np	nn	np	np	np	np	np	np
LG12_HB_2247_s39h1	F_1017440_L7_39_1	LG12	<nnxnp>	{-0}	(nn,np)	np	np	nn	np	nn	nn	nn	nn	np	nn	np	nn	nn	nn	np	np	np	nn	nn	np	np	nn	np	np	nn	nn	nn	nn	np	np	np	np	nn	nn	np	nn	np	nn	np	np	np	np	np	np
LG12_HB_2247_s39h1	F_1017454_L7_39_1	LG12	<nnxnp>	{-0}	(nn,np)	np	np	nn	np	nn	nn	nn	nn	np	nn	np	nn	nn	nn	np	np	np	nn	nn	np	np	nn	np	np	nn	nn	nn	nn	np	np	np	np	nn	nn	np	nn	np	nn	np	np	np	np	np	np
LG12_HB_2247_s39h1	F_1017455_L7_39_1	LG12	<nnxnp>	{-0}	(nn,np)	np	np	nn	np	nn	nn	nn	nn	np	nn	np	nn	nn	nn	np	np	np	nn	nn	np	np	nn	np	np	nn	nn	nn	nn	np	np	np	np	nn	nn	np	nn	np	nn	np	np	np	np	np	np
LG12_HB_228	F_0103288_L11_PA	LG12	<nnxnp>	{-1}	(nn,np)	nn	nn	np	nn	nn	np	np	np	nn	np	nn	np	np	np	nn	nn	np	nn	np	np	nn	np	np	nn	np	np	np	np	nn	nn	nn	nn	np	nn	np	np	nn	np	nn	nn	nn	nn	nn	nn
LG12_HB_228	F_0103306_L11_PA	LG12	<nnxnp>	{-1}	(nn,np)	nn	nn	np	nn	nn	np	np	np	nn	np	nn	np	np	np	nn	nn	np	nn	np	np	nn	np	np	nn	np	np	np	np	nn	nn	nn	nn	np	nn	np	np	nn	np	nn	nn	nn	nn	nn	nn
LG12_HB_2302_s23h1	F_1044215_L9_23_1	LG12	<hkxhk>	{10}	(hh,hk,kk)	hk	kk	hk	hh	kk	hh	hh	hk	hh	hk	kk	hk	hk	hk	kk	kk	hh	kk	hk	hk	kk	hh	hh	hk	kk	hk	hk	hk	kk	kk	kk	kk	hh	kk	hh	hk	kk	kk	hk	hk	hk	kk	kk	kk
LG12_HB_2302_s23h1	F_1044209_L9_23_1	LG12	<nnxnp>	{-0}	(nn,np)	np	np	nn	nn	np	nn	nn	np	nn	nn	np	nn	nn	nn	np	np	nn	np	nn	nn	np	nn	nn	np	np	nn	np	nn	np	np	np	np	nn	np	nn	np	np	np	np	np	np	np	np	np
LG12_HB_2302_s23h1	F_1044227_L9_23_1	LG12	<nnxnp>	{-0}	(nn,np)	np	np	nn	nn	np	nn	nn	np	nn	nn	np	nn	nn	nn	np	np	nn	np	nn	nn	np	nn	nn	np	np	nn	np	nn	np	np	np	np	nn	np	nn	np	np	np	np	np	np	np	np	np
LG12_HB_2302_s23h1	F_1044212_L9_23_1	LG12	<lmxll>	{1-}	(ll,lm)	ll	lm	lm	ll	lm	ll	ll	ll	ll	lm	lm	lm	lm	lm	lm	lm	ll	lm	lm	lm	lm	ll	ll	ll	lm	lm	ll	lm	lm	lm	lm	lm	ll	lm	ll	ll	lm	lm	ll	ll	ll	lm	lm	lm
LG12_HB_2304_s23h1	F_1045122_L9_23_1	LG12	<nnxnp>	{-1}	(nn,np)	np	nn	np	np	nn	np	np	nn	np	np	nn	np	nn	np	nn	nn	np	nn	np	np	nn	np	np	nn	nn	np	nn	np	nn	nn	nn	nn	np	nn	np	nn	nn	nn	nn	nn	np	nn	nn	nn
LG12_HB_2304_s23h1	F_1045136_L9_23_1	LG12	<nnxnp>	{-1}	(nn,np)	np	nn	np	np	nn	np	np	nn	np	np	nn	np	nn	np	nn	nn	np	nn	np	np	nn	np	np	nn	nn	np	nn	np	nn	nn	nn	nn	np	nn	np	nn	nn	nn	nn	nn	np	nn	nn	nn
LG12_HB_2346_s58h2	F_1057895_L11_58_2	LG12	<nnxnp>	{-1}	(nn,np)	nn	nn	np	np	nn	np	np	np	nn	np	nn	--	--	np	nn	nn	np	nn	np	np	nn	np	np	nn	nn	np	np	np	nn	nn	nn	nn	np	nn	np	np	nn	np	nn	nn	nn	nn	nn	nn
LG12_HB_2350_s49h2	F_1059526_L12_49_2	LG12	<hkxhk>	{01}	(hh,hk,kk)	kk	hh	hk	kk	hh	kk	kk	hk	kk	hk	hh	hk	hh	hk	hh	hh	kk	hh	hk	hk	hh	kk	kk	hk	hh	hk	hk	hk	hh	hh	hh	hh	kk	hh	kk	hk	hh	hh	hk	hk	hk	hh	hh	hh
LG12_HB_2350_s49h2	F_1059530_L12_49_2	LG12	<lmxll>	{0-}	(ll,lm)	lm	ll	ll	lm	ll	lm	lm	lm	lm	ll	ll	ll	ll	ll	ll	ll	lm	ll	ll	ll	ll	lm	lm	lm	ll	ll	lm	ll	ll	ll	ll	ll	lm	ll	lm	lm	ll	ll	lm	lm	ll	ll	ll	ll
LG12_HB_2352_s58h2	F_1060727_L12_58_2	LG12	<lmxll>	{1-}	(ll,lm)	ll	lm	lm	ll	lm	ll	ll	ll	ll	lm	lm	lm	lm	lm	ll	lm	ll	lm	lm	lm	lm	ll	ll	ll	lm	lm	ll	lm	ll	lm	ll	lm	ll	lm	ll	ll	lm	lm	ll	ll	ll	lm	lm	lm
LG12_HB_2357_s61h2	F_1061424_L12_61_2	LG12	<lmxll>	{1-}	(ll,lm)	ll	lm	lm	ll	lm	ll	ll	ll	ll	lm	lm	ll	ll	lm	ll	lm	ll	lm	lm	lm	lm	ll	ll	ll	lm	lm	ll	ll	ll	lm	ll	lm	ll	ll	ll	ll	lm	lm	ll	ll	ll	lm	lm	ll
LG12_HB_2357_s61h2	F_1061426_L12_61_2	LG12	<lmxll>	{1-}	(ll,lm)	ll	lm	lm	ll	lm	ll	ll	ll	ll	lm	lm	ll	ll	lm	ll	lm	ll	lm	lm	lm	lm	ll	ll	ll	lm	lm	ll	ll	ll	lm	ll	lm	ll	ll	ll	ll	lm	lm	ll	ll	ll	lm	lm	ll
LG12_HB_2357_s61h2	F_1061427_L12_61_2	LG12	<lmxll>	{1-}	(ll,lm)	ll	lm	lm	ll	lm	ll	ll	ll	ll	lm	lm	ll	ll	lm	ll	lm	ll	lm	lm	lm	lm	ll	ll	ll	lm	lm	ll	ll	ll	lm	ll	lm	ll	ll	ll	ll	lm	lm	ll	ll	ll	lm	lm	ll
LG12_HB_2359_s61h2	F_1062023_L12_61_2	LG12	<nnxnp>	{-1}	(nn,np)	nn	nn	np	nn	np	np	np	np	nn	np	nn	np	np	np	nn	nn	nn	nn	np	nn	nn	np	nn	nn	np	np	np	np	nn	nn	nn	nn	np	np	np	np	nn	np	nn	nn	nn	nn	nn	nn
LG12_HB_236	R_22208_L12_PA	LG12	<hkxhk>	{11}	(hh,hk,kk)	kk	hh	kk	hk	hk	hk	hk	hh	hk	hk	hk	kk	hk	kk	hk	hk	hk	hk	kk	kk	hk	hh	kk	hh	hk	kk	hh	kk	hh	hk	hk	hk	hk	hk	hk	hh	hk	hk	hh	hh	kk	hk	hk	kk
LG12_HB_236	F_0107139_L12_PA	LG12	<lmxll>	{1-}	(ll,lm)	lm	ll	lm	ll	lm	ll	ll	ll	ll	ll	lm	lm	lm	lm	lm	lm	ll	ll	lm	lm	lm	ll	lm	ll	lm	lm	ll	lm	ll	lm	lm	lm	ll	lm	ll	ll	lm	lm	ll	ll	lm	lm	lm	lm
R_473947_L12_PA	R_473947_L12_PA	LG12	<lmxll>	{0-}	(ll,lm)	ll	lm	ll	lm	ll	lm	lm	lm	lm	lm	ll	ll	ll	ll	ll	ll	lm	lm	ll	ll	ll	lm	ll	lm	ll	ll	lm	ll	lm	ll	ll	ll	lm	ll	lm	lm	ll	ll	lm	lm	ll	ll	ll	ll
R_31831_L12_PA	R_31831_L12_PA	LG12	<hkxhk>	{00}	(hh,hk,kk)	hh	kk	hh	hk	hk	hk	hk	kk	hk	hk	hk	hh	hk	hh	hk	hk	hk	hk	hh	hh	hk	kk	hh	kk	hk	hh	kk	hh	kk	hk	hk	hk	hk	hk	hk	kk	hk	hk	kk	kk	hh	hk	hk	hh
R_500084_L12_PA	R_500084_L12_PA	LG12	<hkxhk>	{00}	(hh,hk,kk)	hh	kk	hh	hk	hk	hk	hk	kk	hk	hk	hk	hh	hk	hh	hk	hk	hk	hk	hh	hh	hk	kk	hh	kk	hk	hh	kk	hh	kk	hk	hk	hk	hk	hk	hk	kk	hk	hk	kk	kk	hh	hk	hk	hh
LG12_HB_2360_s61h2	F_1062407_L12_61_2	LG12	<efxeg>	{11}	(ee,ef,eg,fg)	ee	ef	fg	ef	fg	eg	ee	eg	ee	fg	ee	eg	eg	fg	ee	ef	ef	fg	fg	ef	ef	eg	ee	ef	fg	fg	eg	eg	ee	ef	ee	ee	fg	eg	ee	eg	ef	fg	ee	ef	ee	fg	eg	ee
LG12_HB_2360_s61h2	F_1062420_L12_61_2	LG12	<efxeg>	{11}	(ee,ef,eg,fg)	ee	ef	fg	ef	fg	eg	ee	eg	ee	fg	ee	eg	eg	fg	ee	ef	ef	fg	fg	ef	ef	eg	ee	ef	fg	fg	eg	eg	ee	ef	ee	ee	fg	eg	ee	eg	ef	fg	ee	ef	ee	fg	eg	ee
LG12_HB_2360_s61h2	F_1062410_L12_61_2	LG12	<lmxll>	{1-}	(ll,lm)	ll	lm	lm	lm	lm	ll	ll	ll	ll	lm	ll	ll	ll	lm	ll	lm	lm	lm	lm	lm	lm	ll	ll	lm	lm	lm	ll	ll	ll	lm	ll	ll	lm	ll	ll	ll	lm	lm	ll	lm	ll	lm	ll	ll
LG12_HB_2360_s61h2	F_1062411_L12_61_2	LG12	<nnxnp>	{-1}	(nn,np)	nn	nn	np	nn	np	np	nn	np	nn	np	nn	np	np	np	nn	nn	nn	np	np	nn	nn	np	nn	nn	np	np	np	np	nn	nn	nn	nn	np	np	nn	np	nn	np	nn	nn	nn	np	np	nn
LG12_HB_2360_s61h2	F_1062419_L12_61_2	LG12	<nnxnp>	{-1}	(nn,np)	nn	nn	np	nn	np	np	nn	np	nn	np	nn	np	np	np	nn	nn	nn	np	np	nn	nn	np	nn	nn	np	np	np	np	nn	nn	nn	nn	np	np	nn	np	nn	np	nn	nn	nn	np	np	nn
LG12_HB_2360_s61h2	F_1062422_L12_61_2	LG12	<nnxnp>	{-1}	(nn,np)	nn	nn	np	nn	np	np	nn	np	nn	np	nn	np	np	np	nn	nn	nn	np	np	nn	nn	np	nn	nn	np	np	np	np	nn	nn	nn	nn	np	np	nn	np	nn	np	nn	nn	nn	np	np	nn
LG12_HB_2361_s61h2	F_1062559_L12_61_2	LG12	<nnxnp>	{-1}	(nn,np)	nn	nn	np	nn	np	np	nn	np	nn	np	nn	np	nn	np	nn	nn	nn	np	np	nn	np	np	nn	nn	np	np	np	np	nn	nn	nn	nn	np	np	nn	np	nn	np	np	nn	nn	np	np	nn
LG12_HB_2361_s61h2	F_1062575_L12_61_2	LG12	<nnxnp>	{-1}	(nn,np)	nn	nn	np	nn	np	np	nn	np	nn	np	nn	np	nn	np	nn	nn	nn	np	np	nn	np	np	nn	nn	np	np	np	np	nn	nn	nn	nn	np	np	nn	np	nn	np	np	nn	nn	np	np	nn
LG12_HB_2361_s61h2	F_1062561_L12_61_2	LG12	<hkxhk>	{11}	(hh,hk,kk)	hh	hk	kk	hk	kk	hk	hk	hk	hh	kk	hh	hk	hh	kk	hh	hk	hk	kk	kk	hk	hk	hk	hh	hk	kk	kk	hk	hk	hh	hk	hh	hh	kk	hk	hh	hk	hk	hk	hk	hk	hh	kk	hk	hh
LG12_HB_2361_s61h2	F_1062573_L12_61_2	LG12	<hkxhk>	{00}	(hh,hk,kk)	kk	hk	hh	hk	hh	hk	hk	hk	kk	hh	kk	hk	kk	hh	kk	hk	hk	hh	hh	hk	hk	hk	kk	hk	hh	hh	hk	hk	kk	hk	kk	kk	hh	hk	kk	hk	hk	hk	hk	hk	kk	hh	hk	kk
LG12_HB_2361_s61h2	F_1062568_L12_61_2	LG12	<lmxll>	{0-}	(ll,lm)	lm	ll	ll	ll	ll	lm	ll	lm	lm	ll	lm	lm	lm	ll	lm	ll	ll	ll	ll	ll	lm	lm	lm	ll	ll	ll	lm	lm	lm	ll	lm	lm	ll	lm	lm	lm	ll	lm	lm	ll	lm	ll	lm	lm
LG12_HB_2361_s61h2	F_1062574_L12_61_2	LG12	<lmxll>	{0-}	(ll,lm)	lm	ll	ll	ll	ll	lm	ll	lm	lm	ll	lm	lm	lm	ll	lm	ll	ll	ll	ll	ll	lm	lm	lm	ll	ll	ll	lm	lm	lm	ll	lm	lm	ll	lm	lm	lm	ll	lm	lm	ll	lm	ll	lm	lm
LG12_HB_2361_s61h2	F_1062550_L12_61_2	LG12	<nnxnp>	{-0}	(nn,np)	np	np	nn	np	nn	nn	np	nn	np	nn	np	nn	np	nn	np	np	np	nn	nn	np	nn	nn	np	np	nn	nn	nn	nn	np	np	np	np	nn	nn	np	nn	np	nn	nn	np	np	nn	nn	np
LG12_HB_2361_s61h2	F_1062571_L12_61_2	LG12	<nnxnp>	{-0}	(nn,np)	np	np	nn	np	nn	nn	np	nn	np	nn	np	nn	np	nn	np	np	np	nn	nn	np	nn	nn	np	np	nn	nn	nn	nn	np	np	np	np	nn	nn	np	nn	np	nn	nn	np	np	nn	nn	np
LG12_HB_237	F_0107522_L12_PA	LG12	<lmxll>	{1-}	(ll,lm)	lm	ll	lm	ll	lm	ll	ll	ll	ll	ll	lm	lm	lm	lm	lm	lm	ll	ll	lm	lm	lm	ll	lm	ll	lm	lm	ll	lm	ll	lm	lm	lm	ll	lm	ll	ll	lm	lm	ll	ll	lm	lm	lm	lm
LG12_HB_237	F_0107526_L12_PA	LG12	<lmxll>	{1-}	(ll,lm)	lm	ll	lm	ll	lm	ll	ll	ll	ll	ll	lm	lm	lm	lm	lm	lm	ll	ll	lm	lm	lm	ll	lm	ll	lm	lm	ll	lm	ll	lm	lm	lm	ll	lm	ll	ll	lm	lm	ll	ll	lm	lm	lm	lm
LG12_HB_237	F_0107532_L12_PA	LG12	<lmxll>	{1-}	(ll,lm)	lm	ll	lm	ll	lm	ll	ll	ll	ll	ll	lm	lm	lm	lm	lm	lm	ll	ll	lm	lm	lm	ll	lm	ll	lm	lm	ll	lm	ll	lm	lm	lm	ll	lm	ll	ll	lm	lm	ll	ll	lm	lm	lm	lm
LG12_HB_237	F_0107535_L12_PA	LG12	<lmxll>	{1-}	(ll,lm)	lm	ll	lm	ll	lm	ll	ll	ll	ll	ll	lm	lm	lm	lm	lm	lm	ll	ll	lm	lm	lm	ll	lm	ll	lm	lm	ll	lm	ll	lm	lm	lm	ll	lm	ll	ll	lm	lm	ll	ll	lm	lm	lm	lm
LG12_HB_237	GD_00173_L12_PA	LG12	<lmxll>	{1-}	(ll,lm)	lm	ll	lm	ll	lm	ll	ll	ll	ll	ll	lm	lm	lm	lm	lm	lm	ll	ll	lm	lm	lm	ll	lm	ll	lm	lm	ll	lm	ll	lm	lm	lm	ll	lm	ll	ll	lm	lm	ll	ll	lm	lm	lm	lm
LG12_HB_237	R_502092_L12_PA	LG12	<lmxll>	{1-}	(ll,lm)	lm	ll	lm	ll	lm	ll	ll	ll	ll	ll	lm	lm	lm	lm	lm	lm	ll	ll	lm	lm	lm	ll	lm	ll	lm	lm	ll	lm	ll	lm	lm	lm	ll	lm	ll	ll	lm	lm	ll	ll	lm	lm	lm	lm
LG12_HB_237	F_0107523_L12_PA	LG12	<nnxnp>	{-1}	(nn,np)	np	nn	np	np	nn	np	np	nn	np	np	nn	np	nn	np	nn	nn	np	np	np	np	nn	nn	np	nn	nn	np	nn	np	nn	nn	nn	nn	np	nn	np	nn	nn	nn	nn	nn	np	nn	nn	np
LG12_HB_238	F_0108005_L12_PA	LG12	<efxeg>	{11}	(ee,ef,eg,fg)	fg	ee	fg	eg	ef	eg	eg	ee	eg	eg	ef	fg	ef	fg	ef	ef	eg	fg	fg	fg	ef	ee	fg	ee	ef	fg	ee	fg	ee	ef	ef	ef	eg	ef	eg	ee	ef	ef	ee	ee	fg	ef	ef	fg
LG12_HB_238	F_0107987_L12_PA	LG12	<lmxll>	{1-}	(ll,lm)	lm	ll	lm	ll	lm	ll	ll	ll	ll	ll	lm	lm	lm	lm	lm	lm	ll	lm	lm	lm	lm	ll	lm	ll	lm	lm	ll	lm	ll	lm	lm	lm	ll	lm	ll	ll	lm	lm	ll	ll	lm	lm	lm	lm
LG12_HB_238	F_0107991_L12_PA	LG12	<lmxll>	{1-}	(ll,lm)	lm	ll	lm	ll	lm	ll	ll	ll	ll	ll	lm	lm	lm	lm	lm	lm	ll	lm	lm	lm	lm	ll	lm	ll	lm	lm	ll	lm	ll	lm	lm	lm	ll	lm	ll	ll	lm	lm	ll	ll	lm	lm	lm	lm
LG12_HB_239	F_0108825_L12_PA	LG12	<hkxhk>	{00}	(hh,hk,kk)	hh	kk	hh	hk	hk	hk	hk	kk	hk	hk	hk	hh	hk	hh	hk	hk	hk	hh	hh	hh	hk	kk	hh	kk	hk	hh	kk	hh	kk	hk	hk	hk	hk	hk	hk	kk	hk	hk	kk	kk	hh	hk	hk	hk
LG12_HB_239	R_1193551_L12_PA	LG12	<hkxhk>	{00}	(hh,hk,kk)	hh	kk	hh	hk	hk	hk	hk	kk	hk	hk	hk	hh	hk	hh	hk	hk	hk	hh	hh	hh	hk	kk	hh	kk	hk	hh	kk	hh	kk	hk	hk	hk	hk	hk	hk	kk	hk	hk	kk	kk	hh	hk	hk	hk
LG12_HB_239	F_0108815_L12_PA	LG12	<nnxnp>	{-1}	(nn,np)	np	nn	np	np	nn	np	np	nn	np	np	nn	np	nn	np	nn	nn	np	np	np	np	nn	nn	np	nn	nn	np	nn	np	nn	nn	nn	nn	np	nn	np	nn	nn	nn	nn	nn	np	nn	nn	nn
LG12_HB_239	F_0108809_L12_PA	LG12	<lmxll>	{1-}	(ll,lm)	lm	ll	lm	ll	lm	ll	ll	ll	ll	ll	lm	lm	lm	lm	lm	lm	ll	lm	lm	lm	lm	ll	lm	ll	lm	lm	ll	lm	ll	lm	lm	lm	ll	lm	ll	ll	lm	lm	ll	ll	lm	lm	lm	lm
LG12_HB_239.5	R_1215786_L12_PA	LG12	<hkxhk>	{00}	(hh,hk,kk)	hh	kk	hh	hk	hk	hk	hk	kk	hk	hk	hk	hh	hk	hh	hk	hk	hk	hh	hh	hh	hk	kk	hh	kk	hk	hh	kk	hh	kk	hk	hk	hk	hk	hk	hk	kk	hk	hk	kk	kk	hh	hk	hk	hk
LG12_HB_239.5	R_1205264_L12_PA	LG12	<lmxll>	{0-}	(ll,lm)	ll	lm	ll	lm	ll	lm	lm	lm	lm	lm	ll	ll	ll	ll	ll	ll	lm	ll	ll	ll	ll	lm	ll	lm	ll	ll	lm	ll	lm	ll	ll	ll	lm	ll	lm	lm	ll	ll	lm	lm	ll	ll	ll	ll
LG12_HB_239.5	R_1240623_L12_PA	LG12	<nnxnp>	{-0}	(nn,np)	nn	np	nn	nn	np	nn	nn	np	nn	nn	np	nn	np	nn	np	np	nn	nn	nn	nn	np	nn	nn	np	np	nn	np	nn	np	np	np	np	nn	np	nn	np	np	np	np	np	nn	np	np	np
LG12_HB_240	F_0109515_L12_PA	LG12	<lmxll>	{1-}	(ll,lm)	lm	ll	lm	ll	lm	ll	ll	ll	ll	ll	lm	lm	lm	lm	lm	lm	ll	lm	lm	lm	lm	ll	lm	ll	lm	lm	ll	lm	ll	lm	lm	lm	ll	lm	ll	ll	lm	lm	ll	ll	lm	lm	lm	lm
LG12_HB_240	F_0109522_L12_PA	LG12	<lmxll>	{1-}	(ll,lm)	lm	ll	lm	ll	lm	ll	ll	ll	ll	ll	lm	lm	lm	lm	lm	lm	ll	lm	lm	lm	lm	ll	lm	ll	lm	lm	ll	lm	ll	lm	lm	lm	ll	lm	ll	ll	lm	lm	ll	ll	lm	lm	lm	lm
LG12_HB_240	F_0109513_L12_PA	LG12	<efxeg>	{11}	(ee,ef,eg,fg)	fg	ee	fg	eg	ef	eg	eg	ee	eg	eg	ef	fg	ef	fg	ef	ef	eg	fg	fg	fg	ef	eg	fg	ee	ef	fg	ee	fg	ee	ef	ef	ef	eg	ef	eg	ee	ef	ef	ee	ee	fg	ef	ef	ef
LG12_HB_240	F_0109517_L12_PA	LG12	<nnxnp>	{-1}	(nn,np)	np	nn	np	np	nn	np	np	nn	np	np	nn	np	nn	np	nn	nn	np	np	np	np	nn	np	np	nn	nn	np	nn	np	nn	nn	nn	nn	np	nn	np	nn	nn	nn	nn	nn	np	nn	nn	nn
LG12_HB_240	R_1475357_L12_PA	LG12	<nnxnp>	{-1}	(nn,np)	np	nn	np	np	nn	np	np	nn	np	np	nn	np	nn	np	nn	nn	np	np	np	np	nn	np	np	nn	nn	np	nn	np	nn	nn	nn	nn	np	nn	np	nn	nn	nn	nn	nn	np	nn	nn	nn
GD_00116_L12_PA	GD_00116_L12_PA	LG12	<lmxll>	{1-}	(ll,lm)	lm	ll	lm	ll	lm	ll	ll	ll	ll	lm	lm	lm	lm	lm	lm	lm	ll	lm	lm	lm	lm	ll	lm	ll	lm	lm	ll	lm	ll	lm	lm	lm	ll	lm	ll	ll	lm	lm	ll	ll	lm	lm	lm	lm
LG12_HB_241	F_0110376_L12_PA	LG12	<hkxhk>	{00}	(hh,hk,kk)	hh	kk	hh	hk	hk	hk	hk	kk	hk	hh	hk	hh	hk	hh	hk	hk	hk	hh	hh	hh	hk	hk	hh	kk	hk	hh	kk	hh	kk	hk	hk	hk	hk	hk	hk	kk	hk	hk	kk	kk	hh	hk	hk	hk
LG12_HB_241	F_0110379_L12_PA	LG12	<hkxhk>	{00}	(hh,hk,kk)	hh	kk	hh	hk	hk	hk	hk	kk	hk	hh	hk	hh	hk	hh	hk	hk	hk	hh	hh	hh	hk	hk	hh	kk	hk	hh	kk	hh	kk	hk	hk	hk	hk	hk	hk	kk	hk	hk	kk	kk	hh	hk	hk	hk
LG12_HB_241	R_1816057_L12_PA	LG12	<hkxhk>	{11}	(hh,hk,kk)	kk	hh	kk	hk	hk	hk	hk	hh	hk	kk	hk	kk	hk	kk	hk	hk	hk	kk	kk	kk	hk	hk	kk	hh	hk	kk	hh	kk	hh	hk	hk	hk	hk	hk	hk	hh	hk	hk	hh	hh	kk	hk	hk	hk
LG12_HB_241	R_1818084_L12_PA	LG12	<hkxhk>	{11}	(hh,hk,kk)	kk	hh	kk	hk	hk	hk	hk	hh	hk	kk	hk	kk	hk	kk	hk	hk	hk	kk	kk	kk	hk	hk	kk	hh	hk	kk	hh	kk	hh	hk	hk	hk	hk	hk	hk	hh	hk	hk	hh	hh	kk	hk	hk	hk
LG12_HB_241	F_0110363_L12_PA	LG12	<lmxll>	{0-}	(ll,lm)	ll	lm	ll	lm	ll	lm	lm	lm	lm	ll	ll	ll	ll	ll	ll	ll	lm	ll	ll	ll	ll	lm	ll	lm	ll	ll	lm	ll	lm	ll	ll	ll	lm	ll	lm	lm	ll	ll	lm	lm	ll	ll	ll	ll
LG12_HB_241	F_0110371_L12_PA	LG12	<lmxll>	{0-}	(ll,lm)	ll	lm	ll	lm	ll	lm	lm	lm	lm	ll	ll	ll	ll	ll	ll	ll	lm	ll	ll	ll	ll	lm	ll	lm	ll	ll	lm	ll	lm	ll	ll	ll	lm	ll	lm	lm	ll	ll	lm	lm	ll	ll	ll	ll
LG12_HB_241	F_0110360_L12_PA	LG12	<nnxnp>	{-0}	(nn,np)	nn	np	nn	nn	np	nn	nn	np	nn	nn	np	nn	np	nn	np	np	nn	nn	nn	nn	np	nn	nn	np	np	nn	np	nn	np	np	np	np	nn	np	nn	np	np	np	np	np	nn	np	np	np
LG12_HB_241	F_0110362_L12_PA	LG12	<nnxnp>	{-1}	(nn,np)	np	nn	np	np	nn	np	np	nn	np	np	nn	np	nn	np	nn	nn	np	np	np	np	nn	np	np	nn	nn	np	nn	np	nn	nn	nn	nn	np	nn	np	nn	nn	nn	nn	nn	np	nn	nn	nn
LG12_HB_241	F_0110377_L12_PA	LG12	<nnxnp>	{-1}	(nn,np)	np	nn	np	np	nn	np	np	nn	np	np	nn	np	nn	np	nn	nn	np	np	np	np	nn	np	np	nn	nn	np	nn	np	nn	nn	nn	nn	np	nn	np	nn	nn	nn	nn	nn	np	nn	nn	nn
LG12_HB_242	F_0110881_L12_PA	LG12	<nnxnp>	{-0}	(nn,np)	nn	np	nn	nn	np	nn	nn	np	nn	nn	np	nn	np	nn	np	np	nn	nn	nn	nn	np	nn	nn	np	np	nn	np	nn	np	np	np	np	nn	np	nn	np	np	np	np	np	nn	np	np	np
LG12_HB_242	F_0110890_L12_PA	LG12	<nnxnp>	{-1}	(nn,np)	np	nn	np	np	nn	np	np	nn	np	np	nn	np	nn	np	nn	nn	np	np	np	np	nn	np	np	nn	nn	np	nn	np	nn	nn	nn	nn	np	nn	np	nn	nn	nn	nn	nn	np	nn	nn	nn
LG12_HB_242	R_2343296_L12_PA	LG12	<nnxnp>	{-1}	(nn,np)	np	nn	np	np	nn	np	np	nn	np	np	nn	np	nn	np	nn	nn	np	np	np	np	nn	np	np	nn	nn	np	nn	np	nn	nn	nn	nn	np	nn	np	nn	nn	nn	nn	nn	np	nn	nn	nn
LG12_HB_243.5	R_2958778_L12_PA	LG12	<lmxll>	{0-}	(ll,lm)	ll	lm	ll	lm	ll	lm	lm	lm	lm	ll	ll	ll	ll	ll	ll	ll	lm	ll	ll	ll	ll	lm	ll	lm	ll	ll	lm	ll	ll	ll	ll	ll	lm	ll	lm	lm	ll	ll	lm	lm	ll	ll	ll	ll
LG12_HB_244	F_0111366_L12_PA	LG12	<hkxhk>	{10}	(hh,hk,kk)	hk	hk	hk	hh	kk	hh	hh	hk	hh	hk	kk	hk	kk	hk	kk	kk	hh	hk	hk	hk	kk	hh	hk	hk	kk	hk	hk	hk	kk	kk	kk	kk	hh	kk	hh	hk	kk	kk	hk	hk	hk	kk	kk	kk
LG12_HB_244	F_0111348_L12_PA	LG12	<nnxnp>	{-1}	(nn,np)	np	nn	np	np	nn	np	np	nn	np	np	nn	np	nn	np	nn	nn	np	np	np	np	nn	np	np	nn	nn	np	nn	np	nn	nn	nn	nn	np	nn	np	nn	nn	nn	nn	nn	np	nn	nn	nn
LG12_HB_244	F_0111355_L12_PA	LG12	<nnxnp>	{-1}	(nn,np)	np	nn	np	np	nn	np	np	nn	np	np	nn	np	nn	np	nn	nn	np	np	np	np	nn	np	np	nn	nn	np	nn	np	nn	nn	nn	nn	np	nn	np	nn	nn	nn	nn	nn	np	nn	nn	nn
LG12_HB_244	F_0111351_L12_PA	LG12	<lmxll>	{0-}	(ll,lm)	ll	lm	ll	lm	ll	lm	lm	lm	lm	ll	ll	ll	ll	ll	ll	ll	lm	ll	ll	ll	ll	lm	ll	lm	ll	ll	lm	ll	ll	ll	ll	ll	lm	ll	lm	lm	ll	ll	lm	lm	ll	ll	ll	ll
LG12_HB_244.5	R_3025133_L12_PA	LG12	<hkxhk>	{00}	(hh,hk,kk)	hh	kk	hh	hk	hk	hk	hk	kk	hk	hh	hk	hh	hk	hh	hk	hk	hk	hh	hh	hh	hk	hk	hh	kk	hk	hh	kk	hh	hk	hk	hk	hk	hk	hk	hk	kk	hk	hk	kk	kk	hh	hk	hk	hk
LG12_HB_246	F_0112239_L12_PA	LG12	<hkxhk>	{01}	(hh,hk,kk)	hk	hk	hk	kk	hh	kk	kk	hk	kk	hk	hh	hk	hh	hk	hh	hh	kk	hk	hk	hk	hh	kk	hk	hk	hh	hk	hk	hk	hh	hh	hh	hh	kk	hh	kk	hk	hh	hh	hk	hk	hk	hh	hh	hh
LG12_HB_246	F_0112258_L12_PA	LG12	<hkxhk>	{10}	(hh,hk,kk)	hk	hk	hk	hh	kk	hh	hh	hk	hh	hk	kk	hk	kk	hk	kk	kk	hh	hk	hk	hk	kk	hh	hk	hk	kk	hk	hk	hk	kk	kk	kk	kk	hh	kk	hh	hk	kk	kk	hk	hk	hk	kk	kk	kk
LG12_HB_246.5	R_4296317_L12_PA	LG12	<nnxnp>	{-1}	(nn,np)	np	nn	np	np	nn	np	np	nn	np	np	nn	np	nn	np	nn	nn	np	nn	np	np	nn	np	np	nn	nn	np	nn	np	nn	nn	nn	nn	np	nn	np	nn	nn	nn	nn	nn	np	nn	nn	nn
LG12_HB_248	F_0113072_L12_PA	LG12	<nnxnp>	{-1}	(nn,np)	np	nn	np	np	nn	np	np	nn	np	np	nn	np	nn	np	nn	nn	np	nn	np	np	nn	np	np	nn	nn	np	nn	np	nn	nn	nn	nn	np	nn	np	nn	nn	nn	nn	nn	np	nn	nn	nn
LG12_HB_248	F_0113077_L12_PA	LG12	<nnxnp>	{-0}	(nn,np)	nn	np	nn	nn	np	nn	nn	np	nn	nn	np	nn	np	nn	np	np	nn	np	nn	nn	np	nn	nn	np	np	nn	np	nn	np	np	np	np	nn	np	nn	np	np	np	np	np	nn	np	np	np
LG12_HB_248	F_0113090_L12_PA	LG12	<nnxnp>	{-0}	(nn,np)	nn	np	nn	nn	np	nn	nn	np	nn	nn	np	nn	np	nn	np	np	nn	np	nn	nn	np	nn	nn	np	np	nn	np	nn	np	np	np	np	nn	np	nn	np	np	np	np	np	nn	np	np	np
LG12_HB_2485_s28h2	F_1091503_L4_28_2	LG12	<hkxhk>	{10}	(hh,hk,kk)	hk	kk	hk	hk	hk	hh	hh	hh	hk	hk	kk	hh	hh	hk	hk	kk	hh	kk	hk	kk	kk	hh	hk	hk	hk	hk	hh	hh	hk	kk	hk	kk	hh	hk	hh	hh	kk	hk	hk	hk	hk	kk	kk	kk
LG12_HB_2485_s28h2	F_1091489_L4_28_2	LG12	<lmxll>	{0-}	(ll,lm)	lm	ll	ll	lm	ll	lm	lm	lm	lm	ll	ll	lm	lm	ll	lm	ll	lm	ll	ll	ll	ll	lm	lm	lm	ll	ll	lm	lm	lm	ll	lm	ll	lm	lm	lm	lm	ll	ll	lm	lm	lm	ll	ll	ll
LG12_HB_2485_s28h2	F_1091498_L4_28_2	LG12	<lmxll>	{0-}	(ll,lm)	lm	ll	ll	lm	ll	lm	lm	lm	lm	ll	ll	lm	lm	ll	lm	ll	lm	ll	ll	ll	ll	lm	lm	lm	ll	ll	lm	lm	lm	ll	lm	ll	lm	lm	lm	lm	ll	ll	lm	lm	lm	ll	ll	ll
LG12_HB_2485_s28h2	F_1091500_L4_28_2	LG12	<lmxll>	{1-}	(ll,lm)	ll	lm	lm	ll	lm	ll	ll	ll	ll	lm	lm	ll	ll	lm	ll	lm	ll	lm	lm	lm	lm	ll	ll	ll	lm	lm	ll	ll	ll	lm	ll	lm	ll	ll	ll	ll	lm	lm	ll	ll	ll	lm	lm	lm
LG12_HB_249	F_0113339_L12_PA	LG12	<nnxnp>	{-1}	(nn,np)	np	nn	np	np	nn	np	np	nn	np	np	nn	np	nn	np	nn	nn	np	nn	np	np	nn	np	np	nn	nn	np	nn	np	nn	nn	nn	nn	np	nn	np	nn	nn	nn	nn	nn	np	nn	nn	nn
LG12_HB_249	F_0113340_L12_PA	LG12	<nnxnp>	{-1}	(nn,np)	np	nn	np	np	nn	np	np	nn	np	np	nn	np	nn	np	nn	nn	np	nn	np	np	nn	np	np	nn	nn	np	nn	np	nn	nn	nn	nn	np	nn	np	nn	nn	nn	nn	nn	np	nn	nn	nn
LG12_HB_249	F_0113377_L12_PA	LG12	<nnxnp>	{-1}	(nn,np)	np	nn	np	np	nn	np	np	nn	np	np	nn	np	nn	np	nn	nn	np	nn	np	np	nn	np	np	nn	nn	np	nn	np	nn	nn	nn	nn	np	nn	np	nn	nn	nn	nn	nn	np	nn	nn	nn
LG12_HB_249	F_0113378_L12_PA	LG12	<nnxnp>	{-1}	(nn,np)	np	nn	np	np	nn	np	np	nn	np	np	nn	np	nn	np	nn	nn	np	nn	np	np	nn	np	np	nn	nn	np	nn	np	nn	nn	nn	nn	np	nn	np	nn	nn	nn	nn	nn	np	nn	nn	nn
LG12_HB_249	R_4304933_L12_PA	LG12	<nnxnp>	{-1}	(nn,np)	np	nn	np	np	nn	np	np	nn	np	np	nn	np	nn	np	nn	nn	np	nn	np	np	nn	np	np	nn	nn	np	nn	np	nn	nn	nn	nn	np	nn	np	nn	nn	nn	nn	nn	np	nn	nn	nn
R_4686156_L12_PA	R_4686156_L12_PA	LG12	<nnxnp>	{-1}	(nn,np)	np	nn	np	np	nn	np	np	nn	np	np	nn	np	nn	np	nn	nn	np	nn	np	np	nn	np	np	nn	nn	np	nn	np	nn	nn	nn	nn	np	nn	np	nn	nn	nn	nn	nn	np	nn	nn	nn
LG12_HB_250	F_0114362_L12_PA	LG12	<nnxnp>	{-1}	(nn,np)	np	nn	np	np	nn	np	np	nn	np	np	nn	np	nn	np	nn	nn	np	nn	np	np	nn	np	np	nn	nn	np	nn	np	nn	nn	nn	nn	np	nn	np	nn	nn	nn	nn	nn	np	nn	nn	nn
LG12_HB_250	F_0114363_L12_PA	LG12	<nnxnp>	{-1}	(nn,np)	np	nn	np	np	nn	np	np	nn	np	np	nn	np	nn	np	nn	nn	np	nn	np	np	nn	np	np	nn	nn	np	nn	np	nn	nn	nn	nn	np	nn	np	nn	nn	nn	nn	nn	np	nn	nn	nn
LG12_HB_250	F_0114369_L12_PA	LG12	<nnxnp>	{-1}	(nn,np)	np	nn	np	np	nn	np	np	nn	np	np	nn	np	nn	np	nn	nn	np	nn	np	np	nn	np	np	nn	nn	np	nn	np	nn	nn	nn	nn	np	nn	np	nn	nn	nn	nn	nn	np	nn	nn	nn
LG12_HB_251	F_0114795_L12_PA	LG12	<hkxhk>	{10}	(hh,hk,kk)	hh	kk	hk	hh	kk	hh	hh	hk	hh	hk	kk	hk	kk	hk	kk	kk	hh	kk	hk	hk	kk	hh	hh	hk	kk	hk	hk	hk	kk	kk	kk	kk	hh	kk	hh	hk	kk	kk	hk	hk	hk	kk	kk	kk
LG12_HB_251	F_0114822_L12_PA	LG12	<hkxhk>	{00}	(hh,hk,kk)	hk	hk	hh	hk	hk	hk	hk	kk	hk	hh	hk	hh	hk	hh	hk	hk	hk	hk	hh	hh	hk	hk	hk	kk	hk	hh	kk	hh	hk	hk	hk	hk	hk	hk	hk	kk	hk	hk	kk	kk	hh	hk	hk	hk
LG12_HB_251	F_0114805_L12_PA	LG12	<lmxll>	{0-}	(ll,lm)	lm	ll	ll	lm	ll	lm	lm	lm	lm	ll	ll	ll	ll	ll	ll	ll	lm	ll	ll	ll	ll	lm	lm	lm	ll	ll	lm	ll	ll	ll	ll	ll	lm	ll	lm	lm	ll	ll	lm	lm	ll	ll	ll	ll
LG12_HB_251	F_0114826_L12_PA	LG12	<lmxll>	{0-}	(ll,lm)	lm	ll	ll	lm	ll	lm	lm	lm	lm	ll	ll	ll	ll	ll	ll	ll	lm	ll	ll	ll	ll	lm	lm	lm	ll	ll	lm	ll	ll	ll	ll	ll	lm	ll	lm	lm	ll	ll	lm	lm	ll	ll	ll	ll
LG12_HB_251	F_0114799_L12_PA	LG12	<nnxnp>	{-1}	(nn,np)	np	nn	np	np	nn	np	np	nn	np	np	nn	np	nn	np	nn	nn	np	nn	np	np	nn	np	np	nn	nn	np	nn	np	nn	nn	nn	nn	np	nn	np	nn	nn	nn	nn	nn	np	nn	nn	nn
LG12_HB_251	F_0114810_L12_PA	LG12	<nnxnp>	{-0}	(nn,np)	nn	np	nn	nn	np	nn	nn	np	nn	nn	np	nn	np	nn	np	np	nn	np	nn	nn	np	nn	nn	np	np	nn	np	nn	np	np	np	np	nn	np	nn	np	np	np	np	np	nn	np	np	np
LG12_HB_251	F_0114819_L12_PA	LG12	<nnxnp>	{-0}	(nn,np)	nn	np	nn	nn	np	nn	nn	np	nn	nn	np	nn	np	nn	np	np	nn	np	nn	nn	np	nn	nn	np	np	nn	np	nn	np	np	np	np	nn	np	nn	np	np	np	np	np	nn	np	np	np
LG12_HB_251.8	GD_02212L12_PA	LG12	<nnxnp>	{-0}	(nn,np)	np	np	nn	nn	np	nn	nn	np	nn	nn	np	nn	nn	nn	np	np	nn	np	nn	nn	np	nn	nn	np	np	nn	np	nn	np	np	np	np	nn	np	nn	np	np	np	np	np	np	np	np	np
LG12_HB_253	F_0116519_L12_PA	LG12	<nnxnp>	{-0}	(nn,np)	np	np	nn	nn	np	nn	nn	np	nn	nn	np	nn	nn	nn	np	np	nn	np	nn	nn	np	nn	nn	np	np	nn	np	nn	np	np	np	np	nn	np	nn	np	np	np	np	np	np	np	np	np
LG12_HB_253	F_0116521_L12_PA	LG12	<nnxnp>	{-0}	(nn,np)	np	np	nn	nn	np	nn	nn	np	nn	nn	np	nn	nn	nn	np	np	nn	np	nn	nn	np	nn	nn	np	np	nn	np	nn	np	np	np	np	nn	np	nn	np	np	np	np	np	np	np	np	np
LG12_HB_253	F_0116525_L12_PA	LG12	<nnxnp>	{-0}	(nn,np)	np	np	nn	nn	np	nn	nn	np	nn	nn	np	nn	nn	nn	np	np	nn	np	nn	nn	np	nn	nn	np	np	nn	np	nn	np	np	np	np	nn	np	nn	np	np	np	np	np	np	np	np	np
LG12_HB_253	F_0116527_L12_PA	LG12	<nnxnp>	{-1}	(nn,np)	nn	nn	np	np	nn	np	np	nn	np	np	nn	np	np	np	nn	nn	np	nn	np	np	nn	np	np	nn	nn	np	nn	np	nn	nn	nn	nn	np	nn	np	nn	nn	nn	nn	nn	nn	nn	nn	nn
LG12_HB_254	F_0117239_L12_PA	LG12	<nnxnp>	{-0}	(nn,np)	np	np	nn	nn	np	nn	nn	np	nn	nn	np	nn	nn	nn	np	np	nn	np	nn	nn	np	nn	nn	np	np	nn	np	nn	np	np	np	np	nn	np	nn	np	np	np	np	np	np	np	np	np
LG12_HB_254	F_0117243_L12_PA	LG12	<nnxnp>	{-0}	(nn,np)	np	np	nn	nn	np	nn	nn	np	nn	nn	np	nn	nn	nn	np	np	nn	np	nn	nn	np	nn	nn	np	np	nn	np	nn	np	np	np	np	nn	np	nn	np	np	np	np	np	np	np	np	np
LG12_HB_254	F_0117245_L12_PA	LG12	<nnxnp>	{-0}	(nn,np)	np	np	nn	nn	np	nn	nn	np	nn	nn	np	nn	nn	nn	np	np	nn	np	nn	nn	np	nn	nn	np	np	nn	np	nn	np	np	np	np	nn	np	nn	np	np	np	np	np	np	np	np	np
LG12_HB_254	F_0117250_L12_PA	LG12	<lmxll>	{1-}	(ll,lm)	ll	lm	lm	ll	lm	ll	ll	ll	ll	lm	lm	lm	lm	lm	lm	lm	ll	lm	lm	lm	lm	ll	ll	ll	lm	lm	ll	lm	lm	lm	lm	lm	ll	lm	ll	ll	lm	lm	ll	ll	ll	lm	lm	lm
LG12_HB_254	F_0117252_L12_PA	LG12	<nnxnp>	{-1}	(nn,np)	nn	nn	np	np	nn	np	np	nn	np	np	nn	np	np	np	nn	nn	np	nn	np	np	nn	np	np	nn	nn	np	nn	np	nn	nn	nn	nn	np	nn	np	nn	nn	nn	nn	nn	nn	nn	nn	nn
LG12_HB_256	F_0117756_L12_PA	LG12	<lmxll>	{0-}	(ll,lm)	lm	ll	ll	lm	ll	lm	lm	lm	lm	ll	ll	ll	ll	ll	ll	ll	lm	ll	ll	ll	ll	lm	lm	lm	ll	ll	lm	ll	ll	ll	ll	ll	lm	ll	lm	lm	ll	ll	lm	lm	lm	ll	ll	ll
LG12_HB_256	F_0117741_L12_PA	LG12	<nnxnp>	{-0}	(nn,np)	np	np	nn	nn	np	nn	nn	np	nn	nn	np	nn	nn	nn	np	np	nn	np	nn	nn	np	nn	nn	np	np	nn	np	nn	np	np	np	np	nn	np	nn	np	np	np	np	np	np	np	np	np
LG12_HB_256	F_0117748_L12_PA	LG12	<nnxnp>	{-0}	(nn,np)	np	np	nn	nn	np	nn	nn	np	nn	nn	np	nn	nn	nn	np	np	nn	np	nn	nn	np	nn	nn	np	np	nn	np	nn	np	np	np	np	nn	np	nn	np	np	np	np	np	np	np	np	np
LG12_HB_256	F_0117753_L12_PA	LG12	<nnxnp>	{-0}	(nn,np)	np	np	nn	nn	np	nn	nn	np	nn	nn	np	nn	nn	nn	np	np	nn	np	nn	nn	np	nn	nn	np	np	nn	np	nn	np	np	np	np	nn	np	nn	np	np	np	np	np	np	np	np	np
LG12_HB_256	F_0117757_L12_PA	LG12	<efxeg>	{10}	(ee,ef,eg,fg)	eg	fg	ef	ee	fg	ee	ee	eg	ee	ef	fg	ef	ef	ef	fg	fg	ee	fg	ef	ef	fg	ee	ee	eg	fg	ef	eg	ef	fg	fg	fg	fg	ee	fg	ee	eg	fg	fg	eg	eg	eg	fg	fg	fg
LG12_HB_257	F_0118081_L12_PA	LG12	<hkxhk>	{10}	(hh,hk,kk)	hk	kk	hk	hh	kk	hh	hh	hk	hh	hk	kk	hk	hk	hk	kk	kk	hh	kk	hk	hk	kk	hh	hh	hk	kk	hk	hk	hk	kk	kk	kk	kk	hh	kk	hh	hk	kk	kk	hk	hk	hk	kk	kk	kk
LG12_HB_257	F_0118091_L12_PA	LG12	<hkxhk>	{01}	(hh,hk,kk)	hk	hh	hk	kk	hh	kk	kk	hk	kk	hk	hh	hk	hk	hk	hh	hh	kk	hh	hk	hk	hh	kk	kk	hk	hh	hk	hk	hk	hh	hh	hh	hh	kk	hh	kk	hk	hh	hh	hk	hk	hk	hh	hh	hh
LG12_HB_2580_s71h3	F_1108951_L12_71_3	LG12	<lmxll>	{0-}	(ll,lm)	lm	ll	ll	lm	ll	lm	lm	lm	lm	ll	ll	lm	lm	ll	lm	ll	lm	ll	ll	ll	ll	lm	lm	lm	ll	ll	lm	lm	lm	ll	lm	ll	lm	lm	lm	lm	ll	ll	lm	lm	lm	ll	ll	lm
F_1109632_L13_73_3	F_1109632_L13_73_3	LG12	<nnxnp>	{-1}	(nn,np)	nn	nn	np	nn	np	np	np	np	nn	np	nn	np	np	np	nn	nn	np	nn	np	nn	nn	np	nn	nn	np	np	np	np	nn	nn	nn	nn	np	np	np	np	nn	np	nn	nn	nn	nn	nn	nn
LG12_HB_259	F_0118486_L12_PA	LG12	<nnxnp>	{-0}	(nn,np)	np	np	nn	nn	np	nn	nn	np	nn	nn	np	nn	nn	nn	np	np	nn	np	nn	nn	np	nn	nn	np	np	nn	np	nn	np	np	np	np	nn	np	nn	np	np	np	np	np	np	np	np	np
LG12_HB_259	F_0118475_L12_PA	LG12	<nnxnp>	{-0}	(nn,np)	np	np	nn	nn	np	nn	nn	np	nn	nn	np	nn	nn	nn	np	np	nn	np	nn	nn	np	nn	nn	np	np	nn	np	nn	np	np	np	np	nn	np	nn	np	np	np	np	np	np	np	np	np
LG12_HB_2609_s91h3	F_1115959_L5_91_3	LG12	<hkxhk>	{10}	(hh,hk,kk)	hk	kk	hk	hk	hk	hh	hh	hh	hk	hk	kk	hh	hh	hk	hk	kk	kk	kk	hk	kk	kk	hh	hk	hk	hk	hk	hh	hh	hk	kk	hk	kk	hh	hh	hh	hh	kk	hk	hk	hk	hk	kk	kk	hk
LG12_HB_2609_s91h3	F_1115961_L5_91_3	LG12	<lmxll>	{0-}	(ll,lm)	lm	ll	ll	lm	ll	lm	lm	lm	lm	ll	ll	lm	lm	ll	lm	ll	ll	ll	ll	ll	ll	lm	lm	lm	ll	ll	lm	lm	lm	ll	lm	ll	lm	lm	lm	lm	ll	ll	lm	lm	lm	ll	ll	lm
LG12_HB_2609_s91h3	F_1115969_L5_91_3	LG12	<nnxnp>	{-1}	(nn,np)	nn	nn	np	nn	np	np	np	np	nn	np	nn	np	np	np	nn	nn	nn	nn	np	nn	nn	np	nn	nn	np	np	np	np	nn	nn	nn	nn	np	np	np	np	nn	np	nn	nn	nn	nn	nn	nn
LG12_HB_2609_s91h3	F_1115970_L5_91_3	LG12	<nnxnp>	{-1}	(nn,np)	nn	nn	np	nn	np	np	np	np	nn	np	nn	np	np	np	nn	nn	nn	nn	np	nn	nn	np	nn	nn	np	np	np	np	nn	nn	nn	nn	np	np	np	np	nn	np	nn	nn	nn	nn	nn	nn
LG12_HB_261	F_0118976_L12_PA	LG12	<hkxhk>	{10}	(hh,hk,kk)	hk	kk	hk	hh	kk	hh	hh	hk	hh	hk	kk	hk	hk	hk	kk	kk	hh	kk	hk	hk	kk	hh	hh	hk	kk	hk	hk	hk	kk	kk	kk	kk	hh	kk	hh	hk	kk	kk	hk	hk	hk	kk	kk	kk
LG12_HB_261	F_0118970_L12_PA	LG12	<hkxhk>	{01}	(hh,hk,kk)	hk	hh	hk	kk	hh	kk	kk	hk	kk	hk	hh	hk	hk	hk	hh	hh	kk	hh	hk	hk	hh	kk	kk	hk	hh	hk	hk	hk	hh	hh	hh	hh	kk	hh	kk	hk	hh	hh	hk	hk	hk	hh	hh	hh
LG12_HB_261	GD_01703_L12_PA	LG12	<hkxhk>	{01}	(hh,hk,kk)	hk	hh	hk	kk	hh	kk	kk	hk	kk	hk	hh	hk	hk	hk	hh	hh	kk	hh	hk	hk	hh	kk	kk	hk	hh	hk	hk	hk	hh	hh	hh	hh	kk	hh	kk	hk	hh	hh	hk	hk	hk	hh	hh	hh
LG12_HB_263	F_0119351_L12_PA	LG12	<nnxnp>	{-0}	(nn,np)	np	np	nn	nn	np	nn	nn	np	nn	nn	np	nn	nn	nn	np	np	nn	np	nn	nn	np	nn	nn	np	np	nn	np	nn	np	np	np	np	nn	np	nn	np	np	np	np	np	np	np	np	np
LG12_HB_263	F_0119342_L12_PA	LG12	<efxeg>	{10}	(ee,ef,eg,fg)	eg	fg	ef	ee	fg	ee	ee	eg	ee	ef	fg	ef	ef	ef	eg	fg	ee	fg	ef	ef	fg	ee	ee	eg	fg	ef	eg	ef	fg	fg	fg	fg	ee	fg	ee	eg	fg	fg	eg	eg	eg	fg	fg	fg
LG12_HB_263	F_0119337_L12_PA	LG12	<lmxll>	{1-}	(ll,lm)	ll	lm	lm	ll	lm	ll	ll	ll	ll	lm	lm	lm	lm	lm	ll	lm	ll	lm	lm	lm	lm	ll	ll	ll	lm	lm	ll	lm	lm	lm	lm	lm	ll	lm	ll	ll	lm	lm	ll	ll	ll	lm	lm	lm
LG12_HB_263	F_0119366_L12_PA	LG12	<lmxll>	{1-}	(ll,lm)	ll	lm	lm	ll	lm	ll	ll	ll	ll	lm	lm	lm	lm	lm	ll	lm	ll	lm	lm	lm	lm	ll	ll	ll	lm	lm	ll	lm	lm	lm	lm	lm	ll	lm	ll	ll	lm	lm	ll	ll	ll	lm	lm	lm
LG12_HB_263	R_8805420_L12_PA	LG12	<lmxll>	{1-}	(ll,lm)	ll	lm	lm	ll	lm	ll	ll	ll	ll	lm	lm	lm	lm	lm	ll	lm	ll	lm	lm	lm	lm	ll	ll	ll	lm	lm	ll	lm	lm	lm	lm	lm	ll	lm	ll	ll	lm	lm	ll	ll	ll	lm	lm	lm
LG12_HB_263	R_8810680_L12_PA	LG12	<lmxll>	{1-}	(ll,lm)	ll	lm	lm	ll	lm	ll	ll	ll	ll	lm	lm	lm	lm	lm	ll	lm	ll	lm	lm	lm	lm	ll	ll	ll	lm	lm	ll	lm	lm	lm	lm	lm	ll	lm	ll	ll	lm	lm	ll	ll	ll	lm	lm	lm
LG12_HB_264	F_0119565_L12_PA	LG12	<hkxhk>	{10}	(hh,hk,kk)	hk	kk	hk	hh	kk	hh	hh	hk	hh	hk	kk	hk	hk	hk	hk	kk	hh	kk	hk	hk	kk	hh	hh	hk	kk	hk	hk	hk	kk	kk	kk	kk	hh	kk	hh	hk	kk	kk	hk	hk	hk	kk	kk	kk
LG12_HB_265	F_0120075_L12_PA	LG12	<nnxnp>	{-0}	(nn,np)	np	np	nn	nn	np	nn	nn	np	nn	nn	np	nn	nn	nn	np	np	nn	np	nn	nn	np	nn	nn	np	np	nn	nn	nn	np	np	np	np	nn	np	nn	nn	np	np	np	np	np	np	np	np
LG12_HB_265	F_0120077_L12_PA	LG12	<nnxnp>	{-0}	(nn,np)	np	np	nn	nn	np	nn	nn	np	nn	nn	np	nn	nn	nn	np	np	nn	np	nn	nn	np	nn	nn	np	np	nn	nn	nn	np	np	np	np	nn	np	nn	nn	np	np	np	np	np	np	np	np
LG12_HB_265	F_0120078_L12_PA	LG12	<nnxnp>	{-0}	(nn,np)	np	np	nn	nn	np	nn	nn	np	nn	nn	np	nn	nn	nn	np	np	nn	np	nn	nn	np	nn	nn	np	np	nn	nn	nn	np	np	np	np	nn	np	nn	nn	np	np	np	np	np	np	np	np
LG12_HB_265	F_0120082_L12_PA	LG12	<nnxnp>	{-0}	(nn,np)	np	np	nn	nn	np	nn	nn	np	nn	nn	np	nn	nn	nn	np	np	nn	np	nn	nn	np	nn	nn	np	np	nn	nn	nn	np	np	np	np	nn	np	nn	nn	np	np	np	np	np	np	np	np
LG12_HB_265	F_0120095_L12_PA	LG12	<nnxnp>	{-0}	(nn,np)	np	np	nn	nn	np	nn	nn	np	nn	nn	np	nn	nn	nn	np	np	nn	np	nn	nn	np	nn	nn	np	np	nn	nn	nn	np	np	np	np	nn	np	nn	nn	np	np	np	np	np	np	np	np
LG12_HB_265.5	R_9330075_L12_PA	LG12	<nnxnp>	{-0}	(nn,np)	np	np	nn	nn	np	nn	nn	np	nn	nn	np	nn	nn	nn	np	np	nn	np	nn	nn	np	nn	nn	np	np	nn	np	nn	np	np	np	np	nn	np	nn	nn	np	np	np	np	np	np	np	np
LG12_HB_265.5	R_9333311_L12_PA	LG12	<nnxnp>	{-0}	(nn,np)	np	np	nn	nn	np	nn	nn	np	nn	nn	np	nn	nn	nn	np	np	nn	np	nn	nn	np	nn	nn	np	np	nn	np	nn	np	np	np	np	nn	np	nn	nn	np	np	np	np	np	np	np	np
LG12_HB_265.5	GD_02053_L12_PA	LG12	<hkxhk>	{10}	(hh,hk,kk)	hk	kk	hk	hh	kk	hh	hh	hk	hh	hk	kk	hk	hk	hk	hk	kk	hh	kk	hk	hk	kk	hh	hh	hk	kk	hk	hh	hk	hk	kk	kk	kk	hh	kk	hh	hh	kk	kk	hk	hk	hk	kk	kk	kk
LG12_HB_268	F_0121061_L12_PA	LG12	<hkxhk>	{11}	(hh,hk,kk)	hh	hk	kk	hk	hk	hk	hk	hk	hh	kk	hk	kk	kk	kk	hh	hk	hk	hk	kk	kk	hk	hk	hk	hh	hk	kk	hk	kk	hh	hk	hh	hk	hk	hk	hk	hk	hk	kk	hh	hh	hh	hk	hk	hk
LG12_HB_268	F_0121089_L12_PA	LG12	<hkxhk>	{11}	(hh,hk,kk)	hh	hk	kk	hk	hk	hk	hk	hk	hh	kk	hk	kk	kk	kk	hh	hk	hk	hk	kk	kk	hk	hk	hk	hh	hk	kk	hk	kk	hh	hk	hh	hk	hk	hk	hk	hk	hk	kk	hh	hh	hh	hk	hk	hk
LG12_HB_268	F_0121090_L12_PA	LG12	<hkxhk>	{11}	(hh,hk,kk)	hh	hk	kk	hk	hk	hk	hk	hk	hh	kk	hk	kk	kk	kk	hh	hk	hk	hk	kk	kk	hk	hk	hk	hh	hk	kk	hk	kk	hh	hk	hh	hk	hk	hk	hk	hk	hk	kk	hh	hh	hh	hk	hk	hk
cF_0121066_L12_PA	F_0121066_L12_PA	LG12	<lmxll>	{1-}	(ll,lm)	ll	lm	lm	ll	lm	ll	ll	ll	ll	lm	lm	ll	ll	lm	ll	lm	ll	lm	lm	lm	lm	ll	ll	ll	lm	lm	ll	ll	ll	lm	ll	lm	ll	ll	ll	ll	lm	lm	ll	ll	ll	lm	lm	ll
F_0123463_L12_PA	F_0123463_L12_PA	LG12	<hkxhk>	{00}	(hh,hk,kk)	kk	hk	hh	hk	hk	hk	hk	hk	kk	hh	hk	hh	hh	hh	kk	hk	hk	hk	hh	hh	hk	hk	hk	kk	hk	hh	hk	hh	kk	hk	kk	hk	hk	hk	hk	hk	hk	hh	kk	kk	kk	hk	hk	hk
LG12_HB_274	F_0124090_L12_PA	LG12	<hkxhk>	{11}	(hh,hk,kk)	hh	hk	kk	hk	hk	hk	hk	hk	hh	kk	hk	kk	kk	kk	hh	hk	hk	hk	kk	kk	hk	hk	hk	hh	hk	kk	hk	kk	hh	hk	hh	hk	hk	hk	hk	hk	hk	kk	hh	hh	hh	hk	hk	hk
LG12_HB_274	F_0124091_L12_PA	LG12	<nnxnp>	{-1}	(nn,np)	nn	nn	np	np	nn	np	np	np	nn	np	nn	np	np	np	nn	nn	np	nn	np	np	nn	np	np	nn	nn	np	np	np	nn	nn	nn	nn	np	nn	np	np	nn	np	nn	nn	nn	nn	nn	nn
LG12_HB_274	F_0124093_L12_PA	LG12	<nnxnp>	{-1}	(nn,np)	nn	nn	np	np	nn	np	np	np	nn	np	nn	np	np	np	nn	nn	np	nn	np	np	nn	np	np	nn	nn	np	np	np	nn	nn	nn	nn	np	nn	np	np	nn	np	nn	nn	nn	nn	nn	nn
LG12_HB_274	F_0124095_L12_PA	LG12	<nnxnp>	{-1}	(nn,np)	nn	nn	np	np	nn	np	np	np	nn	np	nn	np	np	np	nn	nn	np	nn	np	np	nn	np	np	nn	nn	np	np	np	nn	nn	nn	nn	np	nn	np	np	nn	np	nn	nn	nn	nn	nn	nn
LG12_HB_276	F_0124565_L12_PA	LG12	<hkxhk>	{11}	(h-,kk)	h-	h-	kk	h-	h-	h-	h-	h-	h-	kk	h-	kk	kk	kk	h-	h-	h-	h-	kk	kk	h-	h-	h-	h-	h-	kk	h-	kk	h-	h-	h-	h-	h-	h-	h-	h-	h-	kk	h-	h-	h-	h-	h-	h-
LG12_HB_277	F_0124942_L12_PA	LG12	<hkxhk>	{00}	(hh,hk,kk)	kk	hk	hh	hk	hk	hk	hk	hk	kk	hh	hk	hh	hh	hh	kk	hk	hk	hk	hh	hh	hk	hk	hk	kk	hk	hh	hk	hh	kk	hk	kk	hk	hk	hk	hk	hk	hk	hh	kk	kk	kk	hk	hk	hk
LG12_HB_277	F_0124940_L12_PA	LG12	<nnxnp>	{-1}	(nn,np)	nn	nn	np	np	nn	np	np	np	nn	np	nn	np	np	np	nn	nn	np	nn	np	np	nn	np	np	nn	nn	np	np	np	nn	nn	nn	nn	np	nn	np	np	nn	np	nn	nn	nn	nn	nn	nn
LG12_HB_277	F_0124944_L12_PA	LG12	<nnxnp>	{-1}	(nn,np)	nn	nn	np	np	nn	np	np	np	nn	np	nn	np	np	np	nn	nn	np	nn	np	np	nn	np	np	nn	nn	np	np	np	nn	nn	nn	nn	np	nn	np	np	nn	np	nn	nn	nn	nn	nn	nn
LG12_HB_278	F_0125386_L12_PA	LG12	<hkxhk>	{11}	(hh,hk,kk)	hh	hk	kk	hh	hk	hk	hk	hk	hh	kk	hk	kk	kk	kk	hh	hk	hk	hk	kk	kk	hk	hk	hk	hh	kk	kk	hk	kk	hh	hk	hh	hk	hk	hk	hk	hk	hk	kk	hh	hh	hh	hk	hk	hk
LG12_HB_279	F_0125520_L12_PA	LG12	<nnxnp>	{-1}	(nn,np)	nn	nn	np	nn	nn	np	np	np	nn	np	nn	np	np	np	nn	nn	np	nn	np	np	nn	np	np	nn	np	np	np	np	nn	nn	nn	nn	np	nn	np	np	nn	np	nn	nn	nn	nn	nn	nn
LG12_HB_279	F_0125522_L12_PA	LG12	<lmxll>	{1-}	(ll,lm)	ll	lm	lm	ll	lm	ll	ll	ll	ll	lm	lm	lm	lm	lm	ll	lm	ll	lm	lm	lm	lm	ll	ll	ll	lm	lm	ll	lm	ll	lm	ll	lm	ll	lm	ll	ll	lm	lm	ll	ll	ll	lm	lm	lm
LG12_HB_279	F_0125525_L12_PA	LG12	<lmxll>	{1-}	(ll,lm)	ll	lm	lm	ll	lm	ll	ll	ll	ll	lm	lm	lm	lm	lm	ll	lm	ll	lm	lm	lm	lm	ll	ll	ll	lm	lm	ll	lm	ll	lm	ll	lm	ll	lm	ll	ll	lm	lm	ll	ll	ll	lm	lm	lm
LG12_HB_281	F_0126161_L12_PA	LG12	<efxeg>	{11}	(ee,ef,eg,fg)	ee	ef	fg	ee	ef	eg	eg	eg	ee	fg	ef	fg	fg	ef	ee	ef	eg	ef	fg	fg	ef	eg	eg	ee	fg	fg	eg	fg	ee	ef	ee	ef	eg	ef	eg	eg	ef	fg	ee	ee	ee	ef	ef	ef
LG12_HB_281	F_0126179_L12_PA	LG12	<hkxhk>	{11}	(hh,hk,kk)	hh	hk	kk	hh	hk	hk	hk	hk	hh	kk	hk	kk	kk	hk	hh	hk	hk	hk	kk	kk	hk	hk	hk	hh	kk	kk	hk	kk	hh	hk	hh	hk	hk	hk	hk	hk	hk	kk	hh	hh	hh	hk	hk	hk
LG12_HB_284	F_0127618_L12_PA	LG12	<hkxhk>	{11}	(hh,hk,kk)	hh	hk	kk	hh	hk	hk	hk	hk	hh	kk	hk	kk	kk	hk	hh	hk	hk	hk	kk	kk	hk	hk	hk	hh	kk	kk	hk	kk	hh	hk	hh	hk	hk	hk	hk	hk	hk	kk	hh	hh	hh	hk	hk	hk
LG12_HB_284	F_0127620_L12_PA	LG12	<lmxll>	{1-}	(ll,lm)	ll	lm	lm	ll	lm	ll	ll	ll	ll	lm	lm	lm	lm	lm	ll	lm	ll	lm	lm	lm	lm	ll	ll	ll	lm	lm	ll	lm	ll	lm	ll	lm	ll	lm	ll	ll	lm	lm	ll	ll	ll	lm	lm	lm
LG12_HB_284	R_16317377_L12_PA	LG12	<lmxll>	{1-}	(ll,lm)	ll	lm	lm	ll	lm	ll	ll	ll	ll	lm	lm	lm	lm	lm	ll	lm	ll	lm	lm	lm	lm	ll	ll	ll	lm	lm	ll	lm	ll	lm	ll	lm	ll	lm	ll	ll	lm	lm	ll	ll	ll	lm	lm	lm
LG12_HB_284	F_0127615_L12_PA	LG12	<nnxnp>	{-1}	(nn,np)	nn	nn	np	nn	nn	np	np	np	nn	np	nn	np	np	nn	nn	nn	np	nn	np	np	nn	np	np	nn	np	np	np	np	nn	nn	nn	nn	np	nn	np	np	nn	np	nn	nn	nn	nn	nn	nn
LG12_HB_284.5	R_16343119_L12_PA	LG12	<lmxll>	{1-}	(ll,lm)	ll	lm	lm	ll	lm	ll	ll	ll	ll	lm	lm	lm	lm	lm	ll	lm	ll	lm	lm	lm	lm	ll	ll	ll	lm	lm	ll	lm	ll	lm	ll	lm	ll	lm	ll	ll	lm	lm	ll	ll	ll	lm	lm	lm
LG12_HB_284.5	R_16355366_L12_PA	LG12	<lmxll>	{1-}	(ll,lm)	ll	lm	lm	ll	lm	ll	ll	ll	ll	lm	lm	lm	lm	lm	ll	lm	ll	lm	lm	lm	lm	ll	ll	ll	lm	lm	ll	lm	ll	lm	ll	lm	ll	lm	ll	ll	lm	lm	ll	ll	ll	lm	lm	lm
LG12_HB_284.5	R_16369231_L12_PA	LG12	<lmxll>	{1-}	(ll,lm)	ll	lm	lm	ll	lm	ll	ll	ll	ll	lm	lm	lm	lm	lm	ll	lm	ll	lm	lm	lm	lm	ll	ll	ll	lm	lm	ll	lm	ll	lm	ll	lm	ll	lm	ll	ll	lm	lm	ll	ll	ll	lm	lm	lm
LG12_HB_285	F_0128307_L12_PA	LG12	<lmxll>	{1-}	(ll,lm)	ll	lm	lm	ll	lm	ll	ll	ll	ll	lm	lm	lm	lm	lm	ll	lm	ll	lm	lm	lm	lm	ll	ll	ll	lm	lm	ll	lm	ll	lm	ll	lm	ll	lm	ll	ll	lm	lm	ll	ll	ll	lm	lm	lm
LG12_HB_285	F_0128313_L12_PA	LG12	<lmxll>	{1-}	(ll,lm)	ll	lm	lm	ll	lm	ll	ll	ll	ll	lm	lm	lm	lm	lm	ll	lm	ll	lm	lm	lm	lm	ll	ll	ll	lm	lm	ll	lm	ll	lm	ll	lm	ll	lm	ll	ll	lm	lm	ll	ll	ll	lm	lm	lm
LG12_HB_285	F_0128358_L12_PA	LG12	<lmxll>	{1-}	(ll,lm)	ll	lm	lm	ll	lm	ll	ll	ll	ll	lm	lm	lm	lm	lm	ll	lm	ll	lm	lm	lm	lm	ll	ll	ll	lm	lm	ll	lm	ll	lm	ll	lm	ll	lm	ll	ll	lm	lm	ll	ll	ll	lm	lm	lm
LG12_HB_286	F_0128823_L12_PA	LG12	<hkxhk>	{11}	(hh,hk,kk)	hh	hk	kk	hh	hk	hk	hk	hk	hh	kk	hk	kk	kk	hk	hh	hk	hk	hk	kk	kk	hk	hk	hk	hh	kk	kk	hk	kk	hh	hk	hh	hk	hk	hk	hk	hk	hk	kk	hh	hh	hh	hk	hk	hk
LG12_HB_286	F_0128827_L12_PA	LG12	<hkxhk>	{00}	(hh,hk,kk)	kk	hk	hh	kk	hk	hk	hk	hk	kk	hh	hk	hh	hh	hk	kk	hk	hk	hk	hh	hh	hk	hk	hk	kk	hh	hh	hk	hh	kk	hk	kk	hk	hk	hk	hk	hk	hk	hh	kk	kk	kk	hk	hk	hk
LG12_HB_286	F_0128851_L12_PA	LG12	<hkxhk>	{11}	(hh,hk,kk)	hh	hk	kk	hh	hk	hk	hk	hk	hh	kk	hk	kk	kk	hk	hh	hk	hk	hk	kk	kk	hk	hk	hk	hh	kk	kk	hk	kk	hh	hk	hh	hk	hk	hk	hk	hk	hk	kk	hh	hh	hh	hk	hk	hk
LG12_HB_287	F_0129370_L12_PA	LG12	<hkxhk>	{11}	(hh,hk,kk)	hh	hk	kk	hh	hk	hk	hk	hk	hh	kk	hk	kk	kk	hk	hh	hk	hk	hk	kk	kk	hk	hk	hk	hh	kk	kk	hk	kk	hh	hk	hh	hk	hk	hk	hk	hk	hk	kk	hh	hh	hh	hk	hk	hk
LG12_HB_287	F_0129371_L12_PA	LG12	<hkxhk>	{11}	(hh,hk,kk)	hh	hk	kk	hh	hk	hk	hk	hk	hh	kk	hk	kk	kk	hk	hh	hk	hk	hk	kk	kk	hk	hk	hk	hh	kk	kk	hk	kk	hh	hk	hh	hk	hk	hk	hk	hk	hk	kk	hh	hh	hh	hk	hk	hk
LG12_HB_287	F_0129398_L12_PA	LG12	<nnxnp>	{-1}	(nn,np)	nn	nn	np	nn	nn	np	np	np	nn	np	nn	np	np	nn	nn	nn	np	nn	np	np	nn	np	np	nn	np	np	np	np	nn	nn	nn	nn	np	nn	np	np	nn	np	nn	nn	nn	nn	nn	nn
LG12_HB_287	R_17312775_L12_PA	LG12	<nnxnp>	{-1}	(nn,np)	nn	nn	np	nn	nn	np	np	np	nn	np	nn	np	np	nn	nn	nn	np	nn	np	np	nn	np	np	nn	np	np	np	np	nn	nn	nn	nn	np	nn	np	np	nn	np	nn	nn	nn	nn	nn	nn
LG12_HB_288	F_0130114_L12_PA	LG12	<nnxnp>	{-1}	(nn,np)	nn	nn	np	nn	nn	np	np	np	nn	np	nn	np	np	nn	nn	nn	np	nn	np	np	nn	np	nn	nn	np	np	np	np	nn	nn	nn	nn	np	nn	np	np	nn	np	nn	nn	nn	nn	nn	nn
LG12_HB_288	F_0130131_L12_PA	LG12	<nnxnp>	{-1}	(nn,np)	nn	nn	np	nn	nn	np	np	np	nn	np	nn	np	np	nn	nn	nn	np	nn	np	np	nn	np	nn	nn	np	np	np	np	nn	nn	nn	nn	np	nn	np	np	nn	np	nn	nn	nn	nn	nn	nn
LG12_HB_288	F_0130143_L12_PA	LG12	<nnxnp>	{-1}	(nn,np)	nn	nn	np	nn	nn	np	np	np	nn	np	nn	np	np	nn	nn	nn	np	nn	np	np	nn	np	nn	nn	np	np	np	np	nn	nn	nn	nn	np	nn	np	np	nn	np	nn	nn	nn	nn	nn	nn
LG12_HB_290	F_0131004_L12_PA	LG12	<lmxll>	{1-}	(ll,lm)	ll	lm	lm	ll	lm	ll	ll	ll	ll	lm	lm	lm	lm	lm	ll	lm	ll	lm	lm	lm	lm	ll	ll	ll	lm	lm	ll	lm	ll	lm	ll	lm	ll	lm	ll	ll	lm	lm	ll	ll	ll	lm	lm	lm
LG12_HB_292	F_0131929_L12_PA	LG12	<lmxll>	{1-}	(ll,lm)	ll	lm	lm	ll	lm	ll	ll	ll	ll	lm	lm	lm	lm	lm	ll	lm	ll	lm	lm	lm	lm	ll	ll	ll	lm	lm	ll	lm	ll	lm	ll	lm	ll	lm	ll	ll	lm	lm	ll	ll	ll	lm	lm	lm
LG12_HB_292	F_0131938_L12_PA	LG12	<lmxll>	{1-}	(ll,lm)	ll	lm	lm	ll	lm	ll	ll	ll	ll	lm	lm	lm	lm	lm	ll	lm	ll	lm	lm	lm	lm	ll	ll	ll	lm	lm	ll	lm	ll	lm	ll	lm	ll	lm	ll	ll	lm	lm	ll	ll	ll	lm	lm	lm
LG12_HB_292	R_19224299_L12_PA	LG12	<lmxll>	{1-}	(ll,lm)	ll	lm	lm	ll	lm	ll	ll	ll	ll	lm	lm	lm	lm	lm	ll	lm	ll	lm	lm	lm	lm	ll	ll	ll	lm	lm	ll	lm	ll	lm	ll	lm	ll	lm	ll	ll	lm	lm	ll	ll	ll	lm	lm	lm
LG12_HB_292.5	R_19244913_L12_PA	LG12	<lmxll>	{1-}	(ll,lm)	ll	lm	lm	ll	lm	ll	ll	ll	ll	lm	lm	lm	lm	lm	ll	lm	ll	lm	lm	lm	lm	ll	ll	ll	lm	lm	ll	lm	ll	lm	ll	lm	ll	lm	ll	ll	lm	lm	ll	ll	ll	lm	lm	lm
LG12_HB_293.5	R_21195004_L12_PA	LG12	<hkxhk>	{00}	(hh,hk,kk)	kk	hk	hh	kk	hk	hk	hk	hk	kk	hh	hk	hh	hh	hh	kk	hk	hk	hk	hh	hh	hk	hk	kk	kk	hh	hh	hk	hh	kk	hk	kk	hk	hk	hk	hk	hk	hk	hh	kk	kk	kk	hk	hk	hk
LG12_HB_297	F_0133829_L12_PA	LG12	<efxeg>	{11}	(ee,ef,eg,fg)	ee	--	fg	ee	--	eg	eg	eg	ee	fg	ef	fg	fg	fg	ee	--	eg	--	fg	fg	--	eg	ee	ee	fg	fg	eg	fg	ee	--	ee	--	eg	--	eg	eg	--	fg	ee	ee	ee	--	--	--
LG12_HB_297	F_0133828_L12_PA	LG12	<hkxhk>	{11}	(h-,kk)	h-	h-	kk	h-	h-	h-	h-	h-	h-	kk	h-	kk	kk	kk	h-	h-	h-	h-	kk	kk	h-	h-	h-	h-	kk	kk	h-	kk	h-	h-	h-	h-	h-	h-	h-	h-	h-	kk	h-	h-	h-	h-	h-	h-
LG12_HB_297	F_0133816_L12_PA	LG12	<hkxhk>	{11}	(hh,hk,kk)	hh	hk	kk	hh	hk	hk	hk	hk	hh	kk	hk	kk	kk	kk	hh	hk	hk	hk	kk	kk	hk	hk	hh	hh	kk	kk	hk	kk	hh	hk	hh	hk	hk	hk	hk	hk	hk	kk	hh	hh	hh	hk	hk	hk
LG12_HB_297	F_0133817_L12_PA	LG12	<hkxhk>	{11}	(hh,hk,kk)	hh	hk	kk	hh	hk	hk	hk	hk	hh	kk	hk	kk	kk	kk	hh	hk	hk	hk	kk	kk	hk	hk	hh	hh	kk	kk	hk	kk	hh	hk	hh	hk	hk	hk	hk	hk	hk	kk	hh	hh	hh	hk	hk	hk
LG12_HB_297	F_0133818_L12_PA	LG12	<hkxhk>	{11}	(hh,hk,kk)	hh	hk	kk	hh	hk	hk	hk	hk	hh	kk	hk	kk	kk	kk	hh	hk	hk	hk	kk	kk	hk	hk	hh	hh	kk	kk	hk	kk	hh	hk	hh	hk	hk	hk	hk	hk	hk	kk	hh	hh	hh	hk	hk	hk
LG12_HB_297	F_0133819_L12_PA	LG12	<hkxhk>	{00}	(hh,hk,kk)	kk	hk	hh	kk	hk	hk	hk	hk	kk	hh	hk	hh	hh	hh	kk	hk	hk	hk	hh	hh	hk	hk	kk	kk	hh	hh	hk	hh	kk	hk	kk	hk	hk	hk	hk	hk	hk	hh	kk	kk	kk	hk	hk	hk
LG12_HB_297	R_21264640_L12_PA	LG12	<hkxhk>	{11}	(hh,hk,kk)	hh	hk	kk	hh	hk	hk	hk	hk	hh	kk	hk	kk	kk	kk	hh	hk	hk	hk	kk	kk	hk	hk	hh	hh	kk	kk	hk	kk	hh	hk	hh	hk	hk	hk	hk	hk	hk	kk	hh	hh	hh	hk	hk	hk
LG12_HB_297	F_0133815_L12_PA	LG12	<lmxll>	{1-}	(ll,lm)	ll	lm	lm	ll	lm	ll	ll	ll	ll	lm	lm	lm	lm	lm	ll	lm	ll	lm	lm	lm	lm	ll	ll	ll	lm	lm	ll	lm	ll	lm	ll	lm	ll	lm	ll	ll	lm	lm	ll	ll	ll	lm	lm	lm
LG12_HB_300	F_0134629_L12_PA	LG12	<nnxnp>	{-1}	(nn,np)	nn	nn	np	nn	nn	np	np	np	nn	np	nn	np	np	np	nn	nn	np	nn	np	np	nn	np	nn	nn	np	np	np	np	nn	nn	nn	nn	np	nn	np	np	nn	np	nn	nn	nn	nn	nn	nn
LG12_HB_300	F_0134639_L12_PA	LG12	<nnxnp>	{-1}	(nn,np)	nn	nn	np	nn	nn	np	np	np	nn	np	nn	np	np	np	nn	nn	np	nn	np	np	nn	np	nn	nn	np	np	np	np	nn	nn	nn	nn	np	nn	np	np	nn	np	nn	nn	nn	nn	nn	nn
LG12_HB_300	F_0134646_L12_PA	LG12	<efxeg>	{00}	(ee,ef,eg,fg)	fg	eg	ee	fg	eg	ef	ef	ef	fg	ee	eg	ee	ee	ee	fg	eg	ef	eg	ee	ee	eg	ef	fg	fg	ee	ee	ef	ee	fg	eg	fg	eg	ef	eg	ef	ef	eg	ee	fg	fg	fg	eg	eg	eg
LG12_HB_300	F_0134656_L12_PA	LG12	<lmxll>	{1-}	(ll,lm)	ll	lm	lm	ll	lm	ll	ll	ll	ll	lm	lm	lm	lm	lm	ll	lm	ll	lm	lm	lm	lm	ll	ll	ll	lm	lm	ll	lm	ll	lm	ll	lm	ll	lm	ll	ll	lm	lm	ll	ll	ll	lm	lm	lm
LG12_HB_301	F_0134949_L12_PA	LG12	<nnxnp>	{-0}	(nn,np)	np	np	nn	nn	np	nn	nn	np	nn	nn	np	nn	nn	nn	np	np	nn	np	nn	nn	np	nn	nn	np	np	nn	np	nn	np	np	np	np	nn	np	nn	np	np	np	np	np	np	np	np	np
LG12_HB_301	F_0134961_L12_PA	LG12	<efxeg>	{10}	(ee,ef,eg,fg)	eg	fg	ef	ee	fg	ee	ee	eg	ee	ef	fg	ef	ef	ef	fg	fg	ee	fg	ef	ef	fg	ee	ee	eg	fg	ef	eg	ef	fg	fg	fg	fg	ee	fg	ee	eg	fg	fg	eg	eg	eg	fg	fg	fg
LG12_HB_301	F_0134946_L12_PA	LG12	<lmxll>	{1-}	(ll,lm)	ll	lm	lm	ll	lm	ll	ll	ll	ll	lm	lm	lm	lm	lm	lm	lm	ll	lm	lm	lm	lm	ll	ll	ll	lm	lm	ll	lm	lm	lm	lm	lm	ll	lm	ll	ll	lm	lm	ll	ll	ll	lm	lm	lm
LG12_HB_302	F_0135153_L12_PA	LG12	<nnxnp>	{-1}	(nn,np)	nn	nn	np	nn	nn	np	np	np	nn	np	nn	np	np	np	nn	nn	np	nn	np	np	nn	np	nn	nn	np	np	np	np	nn	nn	nn	nn	np	nn	np	np	nn	np	nn	nn	nn	nn	nn	nn
LG12_HB_302	F_0135158_L12_PA	LG12	<nnxnp>	{-1}	(nn,np)	nn	nn	np	nn	nn	np	np	np	nn	np	nn	np	np	np	nn	nn	np	nn	np	np	nn	np	nn	nn	np	np	np	np	nn	nn	nn	nn	np	nn	np	np	nn	np	nn	nn	nn	nn	nn	nn
LG12_HB_302	F_0135161_L12_PA	LG12	<nnxnp>	{-1}	(nn,np)	nn	nn	np	nn	nn	np	np	np	nn	np	nn	np	np	np	nn	nn	np	nn	np	np	nn	np	nn	nn	np	np	np	np	nn	nn	nn	nn	np	nn	np	np	nn	np	nn	nn	nn	nn	nn	nn
LG12_HB_302	R_22652840_L12_PA	LG12	<nnxnp>	{-0}	(nn,np)	np	np	nn	np	np	nn	nn	nn	np	nn	np	nn	nn	nn	np	np	nn	np	nn	nn	np	nn	np	np	nn	nn	nn	nn	np	np	np	np	nn	np	nn	nn	np	nn	np	np	np	np	np	np
LG12_HB_302	F_0135166_L12_PA	LG12	<lmxll>	{0-}	(ll,lm)	lm	ll	ll	lm	ll	lm	lm	lm	lm	ll	ll	ll	ll	ll	lm	ll	lm	ll	ll	ll	ll	lm	lm	lm	ll	ll	lm	ll	lm	ll	lm	ll	lm	ll	lm	lm	ll	ll	lm	lm	lm	ll	ll	ll
LG12_HB_303	F_0135458_L12_PA	LG12	<nnxnp>	{-0}	(nn,np)	np	np	nn	np	np	nn	nn	nn	np	nn	np	nn	nn	nn	np	np	nn	np	nn	nn	np	nn	np	np	nn	nn	nn	nn	np	np	np	np	nn	np	nn	nn	np	nn	np	np	np	np	np	np
LG12_HB_303	F_0135452_L12_PA	LG12	<lmxll>	{0-}	(ll,lm)	lm	ll	ll	lm	ll	lm	lm	lm	lm	ll	ll	lm	lm	ll	lm	ll	lm	ll	ll	ll	ll	lm	lm	lm	ll	ll	lm	ll	lm	ll	lm	ll	lm	lm	lm	lm	ll	ll	lm	lm	lm	ll	ll	ll
LG12_HB_303	F_0135471_L12_PA	LG12	<lmxll>	{1-}	(ll,lm)	ll	lm	lm	ll	lm	ll	ll	ll	ll	lm	lm	ll	ll	lm	ll	lm	ll	lm	lm	lm	lm	ll	ll	ll	lm	lm	ll	lm	ll	lm	ll	lm	ll	ll	ll	ll	lm	lm	ll	ll	ll	lm	lm	lm
LG12_HB_304	F_0135591_L12_PA	LG12	<hkxhk>	{11}	(hh,hk,kk)	hh	hk	kk	hh	kk	hk	hk	hk	hh	kk	hk	hk	hk	kk	hh	hk	hk	hk	kk	hk	hk	hk	hh	hh	kk	kk	hk	kk	hh	hk	hh	hk	hk	hh	hk	hk	hk	kk	hh	hh	hh	hk	hk	hk
LG12_HB_304	F_0135594_L12_PA	LG12	<hkxhk>	{11}	(hh,hk,kk)	hh	hk	kk	hh	kk	hk	hk	hk	hh	kk	hk	hk	hk	kk	hh	hk	hk	hk	kk	hk	hk	hk	hh	hh	kk	kk	hk	kk	hh	hk	hh	hk	hk	hh	hk	hk	hk	kk	hh	hh	hh	hk	hk	hk
LG12_HB_304	F_0135596_L12_PA	LG12	<hkxhk>	{11}	(hh,hk,kk)	hh	hk	kk	hh	kk	hk	hk	hk	hh	kk	hk	hk	hk	kk	hh	hk	hk	hk	kk	hk	hk	hk	hh	hh	kk	kk	hk	kk	hh	hk	hh	hk	hk	hh	hk	hk	hk	kk	hh	hh	hh	hk	hk	hk
LG12_HB_304	F_0135604_L12_PA	LG12	<hkxhk>	{11}	(hh,hk,kk)	hh	hk	kk	hh	kk	hk	hk	hk	hh	kk	hk	hk	hk	kk	hh	hk	hk	hk	kk	hk	hk	hk	hh	hh	kk	kk	hk	kk	hh	hk	hh	hk	hk	hh	hk	hk	hk	kk	hh	hh	hh	hk	hk	hk
LG12_HB_304	F_0135603_L12_PA	LG12	<nnxnp>	{-1}	(nn,np)	nn	nn	np	nn	np	np	np	np	nn	np	nn	np	np	np	nn	nn	np	nn	np	nn	nn	np	nn	nn	np	np	np	np	nn	nn	nn	nn	np	nn	np	np	nn	np	nn	nn	nn	nn	nn	nn
LG12_HB_304.5	R_23391266_L12_PA	LG12	<hkxhk>	{00}	(hh,hk,kk)	kk	hk	hh	kk	hh	hk	hk	hk	kk	hh	hk	hk	hk	hh	kk	hk	hk	hk	hh	hk	hk	hk	kk	kk	hh	hh	hk	hh	kk	hk	kk	hk	hk	kk	hk	hk	hk	hh	kk	kk	kk	hk	hk	hk
LG12_HB_304.5	R_23400893_L12_PA	LG12	<hkxhk>	{00}	(hh,hk,kk)	kk	hk	hh	kk	hh	hk	hk	hk	kk	hh	hk	hk	hk	hh	kk	hk	hk	hk	hh	hk	hk	hk	kk	kk	hh	hh	hk	hh	kk	hk	kk	hk	hk	kk	hk	hk	hk	hh	kk	kk	kk	hk	hk	hk
LG12_HB_306	F_0136411_L12_PA	LG12	<hkxhk>	{11}	(hh,hk,kk)	hh	hk	kk	hh	kk	hk	hk	hk	hh	kk	hk	hk	hk	kk	hh	hk	hk	hk	kk	hk	hk	hk	hh	hh	kk	kk	hk	kk	hh	hk	hh	hk	hk	hh	hk	hk	hk	kk	hh	hh	hh	hk	hk	hk
LG12_HB_306	F_0136416_L12_PA	LG12	<hkxhk>	{00}	(hh,hk,kk)	kk	hk	hh	kk	hh	hk	hk	hk	kk	hh	hk	hk	hk	hh	kk	hk	hk	hk	hh	hk	hk	hk	kk	kk	hh	hh	hk	hh	kk	hk	kk	hk	hk	kk	hk	hk	hk	hh	kk	kk	kk	hk	hk	hk
LG12_HB_306	F_0136418_L12_PA	LG12	<hkxhk>	{11}	(hh,hk,kk)	hh	hk	kk	hh	kk	hk	hk	hk	hh	kk	hk	hk	hk	kk	hh	hk	hk	hk	kk	hk	hk	hk	hh	hh	kk	kk	hk	kk	hh	hk	hh	hk	hk	hh	hk	hk	hk	kk	hh	hh	hh	hk	hk	hk
LG12_HB_306	F_0136421_L12_PA	LG12	<lmxll>	{1-}	(ll,lm)	ll	lm	lm	ll	lm	ll	ll	ll	ll	lm	lm	ll	ll	lm	ll	lm	ll	lm	lm	lm	lm	ll	ll	ll	lm	lm	ll	lm	ll	lm	ll	lm	ll	ll	ll	ll	lm	lm	ll	ll	ll	lm	lm	lm
LG12_HB_307	F_0137082_L12_PA	LG12	<lmxll>	{1-}	(ll,lm)	ll	lm	lm	ll	lm	ll	ll	ll	ll	lm	lm	ll	ll	lm	ll	lm	ll	lm	lm	lm	lm	ll	ll	ll	lm	lm	ll	lm	ll	lm	ll	lm	ll	ll	ll	ll	lm	lm	ll	ll	ll	lm	lm	lm
LG12_HB_307	F_0137084_L12_PA	LG12	<nnxnp>	{-1}	(nn,np)	nn	nn	np	nn	np	np	np	np	nn	np	nn	np	np	np	nn	nn	np	nn	np	nn	nn	np	nn	nn	np	np	np	np	nn	nn	nn	nn	np	nn	np	np	nn	np	nn	nn	nn	nn	nn	nn
LG12_HB_314	F_0139788_L12_PA	LG12	<hkxhk>	{00}	(hh,hk,kk)	kk	hk	hh	kk	hh	hk	hk	hk	kk	hh	hk	hk	hk	hh	kk	hk	hk	hk	hh	hk	hk	hk	kk	kk	hh	hh	hk	hh	kk	hk	kk	hk	hk	kk	hk	hk	hk	hh	kk	kk	kk	hk	hk	hk
LG12_HB_314	F_0139781_L12_PA	LG12	<lmxll>	{1-}	(ll,lm)	ll	lm	lm	ll	lm	ll	ll	ll	ll	lm	lm	ll	ll	lm	ll	lm	ll	lm	lm	lm	lm	ll	ll	ll	lm	lm	ll	lm	ll	lm	ll	lm	ll	ll	ll	ll	lm	lm	ll	ll	ll	lm	lm	lm
LG12_HB_316	F_0140790_L12_PA	LG12	<hkxhk>	{01}	(hh,hk,kk)	hk	hh	hk	hk	hk	kk	kk	kk	hk	hk	hh	kk	kk	hk	hk	hh	kk	hh	hk	hh	hh	kk	hk	hk	hk	hk	kk	kk	hk	hh	hk	hh	kk	hk	kk	kk	hh	hk	hk	hk	hk	hh	hh	hh
LG12_HB_316	R_27168371_L12_PA	LG12	<hkxhk>	{01}	(hh,hk,kk)	hk	hh	hk	hk	hk	kk	kk	kk	hk	hk	hh	kk	kk	hk	hk	hh	kk	hh	hk	hh	hh	kk	hk	hk	hk	hk	kk	kk	hk	hh	hk	hh	kk	hk	kk	kk	hh	hk	hk	hk	hk	hh	hh	hh
LG12_HB_316	F_0140788_L12_PA	LG12	<lmxll>	{0-}	(ll,lm)	lm	ll	ll	lm	ll	lm	lm	lm	lm	ll	ll	lm	lm	ll	lm	ll	lm	ll	ll	ll	ll	lm	lm	lm	ll	ll	lm	lm	lm	ll	lm	ll	lm	lm	lm	lm	ll	ll	lm	lm	lm	ll	ll	ll
LG12_HB_316	F_0140802_L12_PA	LG12	<lmxll>	{0-}	(ll,lm)	lm	ll	ll	lm	ll	lm	lm	lm	lm	ll	ll	lm	lm	ll	lm	ll	lm	ll	ll	ll	ll	lm	lm	lm	ll	ll	lm	lm	lm	ll	lm	ll	lm	lm	lm	lm	ll	ll	lm	lm	lm	ll	ll	ll
LG12_HB_316	F_0140805_L12_PA	LG12	<nnxnp>	{-1}	(nn,np)	nn	nn	np	nn	np	np	np	np	nn	np	nn	np	np	np	nn	nn	np	nn	np	nn	nn	np	nn	nn	np	np	np	np	nn	nn	nn	nn	np	nn	np	np	nn	np	nn	nn	nn	nn	nn	nn
LG12_HB_317	F_0140970_L12_PA	LG12	<lmxll>	{0-}	(ll,lm)	lm	ll	ll	lm	ll	lm	lm	lm	lm	ll	ll	lm	lm	ll	lm	ll	lm	ll	ll	ll	ll	lm	lm	lm	ll	ll	lm	lm	lm	ll	lm	ll	lm	lm	lm	lm	ll	ll	lm	lm	lm	ll	ll	ll
LG12_HB_317	F_0140979_L12_PA	LG12	<lmxll>	{0-}	(ll,lm)	lm	ll	ll	lm	ll	lm	lm	lm	lm	ll	ll	lm	lm	ll	lm	ll	lm	ll	ll	ll	ll	lm	lm	lm	ll	ll	lm	lm	lm	ll	lm	ll	lm	lm	lm	lm	ll	ll	lm	lm	lm	ll	ll	ll
LG12_HB_317	F_0140991_L12_PA	LG12	<lmxll>	{0-}	(ll,lm)	lm	ll	ll	lm	ll	lm	lm	lm	lm	ll	ll	lm	lm	ll	lm	ll	lm	ll	ll	ll	ll	lm	lm	lm	ll	ll	lm	lm	lm	ll	lm	ll	lm	lm	lm	lm	ll	ll	lm	lm	lm	ll	ll	ll
LG12_HB_317	F_0140971_L12_PA	LG12	<nnxnp>	{-0}	(nn,np)	np	np	nn	np	nn	nn	nn	nn	np	nn	np	nn	nn	nn	np	np	nn	np	nn	np	np	nn	np	np	nn	nn	nn	nn	np	np	np	np	nn	np	nn	nn	np	nn	np	np	np	np	np	np
LG12_HB_3189_s48h2	R_2970938_L12_48_2	LG12	<hkxhk>	{01}	(hh,hk,kk)	hk	hk	hk	kk	hh	kk	kk	hk	kk	hk	hh	hk	hh	hk	hh	hh	kk	hk	hk	hk	hh	kk	hk	hk	hh	hk	hk	hk	hh	hh	hh	hh	kk	hh	kk	hk	hh	hh	hk	hk	hk	hh	hh	hh
LG12_HB_3189_s48h2	R_2978136_L12_48_2	LG12	<nnxnp>	{-1}	(nn,np)	np	nn	np	np	nn	np	np	nn	np	np	nn	np	nn	np	nn	nn	np	np	np	np	nn	np	np	nn	nn	np	nn	np	nn	nn	nn	nn	np	nn	np	nn	nn	nn	nn	nn	np	nn	nn	nn
LG12_HB_319	F_0141443_L12_PA	LG12	<nnxnp>	{-1}	(nn,np)	nn	nn	np	nn	np	np	np	np	nn	np	nn	np	np	np	nn	nn	np	nn	np	nn	nn	np	nn	nn	np	np	np	np	nn	nn	nn	nn	np	nn	np	np	nn	np	nn	nn	nn	nn	nn	nn
LG12_HB_319	F_0141454_L12_PA	LG12	<nnxnp>	{-1}	(nn,np)	nn	nn	np	nn	np	np	np	np	nn	np	nn	np	np	np	nn	nn	np	nn	np	nn	nn	np	nn	nn	np	np	np	np	nn	nn	nn	nn	np	nn	np	np	nn	np	nn	nn	nn	nn	nn	nn
LG12_HB_319	F_0141482_L12_PA	LG12	<lmxll>	{0-}	(ll,lm)	lm	ll	ll	lm	ll	lm	lm	lm	lm	ll	ll	lm	lm	ll	lm	ll	lm	ll	ll	ll	ll	lm	lm	lm	ll	ll	lm	lm	lm	ll	lm	ll	lm	lm	lm	lm	ll	ll	lm	lm	lm	ll	ll	lm
GD_02228_L12_61_2	GD_02228_L12_61_2	LG12	<lmxll>	{1-}	(ll,lm)	ll	lm	lm	lm	lm	ll	ll	ll	ll	lm	ll	ll	ll	lm	ll	lm	lm	lm	lm	lm	lm	ll	ll	lm	lm	lm	ll	ll	ll	lm	ll	ll	lm	ll	ll	ll	lm	lm	ll	lm	ll	lm	ll	ll
LG12_HB_322	F_0142630_L12_PA	LG12	<nnxnp>	{-0}	(nn,np)	np	np	nn	np	nn	nn	nn	nn	np	nn	np	nn	nn	nn	np	np	nn	np	nn	np	np	nn	np	np	nn	nn	nn	nn	np	np	np	np	nn	nn	nn	nn	np	nn	np	np	np	np	np	np
LG12_HB_322	F_0142631_L12_PA	LG12	<nnxnp>	{-1}	(nn,np)	nn	nn	np	nn	np	np	np	np	nn	np	nn	np	np	np	nn	nn	np	nn	np	nn	nn	np	nn	nn	np	np	np	np	nn	nn	nn	nn	np	np	np	np	nn	np	nn	nn	nn	nn	nn	nn
LG12_HB_322	F_0142655_L12_PA	LG12	<nnxnp>	{-1}	(nn,np)	nn	nn	np	nn	np	np	np	np	nn	np	nn	np	np	np	nn	nn	np	nn	np	nn	nn	np	nn	nn	np	np	np	np	nn	nn	nn	nn	np	np	np	np	nn	np	nn	nn	nn	nn	nn	nn
LG12_HB_322	F_0142651_L12_PA	LG12	<lmxll>	{1-}	(ll,lm)	ll	lm	lm	ll	lm	ll	ll	ll	ll	lm	lm	ll	ll	lm	ll	lm	ll	lm	lm	lm	lm	ll	ll	ll	lm	lm	ll	ll	ll	lm	ll	lm	ll	ll	ll	ll	lm	lm	ll	ll	ll	lm	lm	ll
LG12_HB_322	F_0142661_L12_PA	LG12	<lmxll>	{0-}	(ll,lm)	lm	ll	ll	lm	ll	lm	lm	lm	lm	ll	ll	lm	lm	ll	lm	ll	lm	ll	ll	ll	ll	lm	lm	lm	ll	ll	lm	lm	lm	ll	lm	ll	lm	lm	lm	lm	ll	ll	lm	lm	lm	ll	ll	lm
LG12_HB_322	R_29023351_L12_PA	LG12	<lmxll>	{1-}	(ll,lm)	ll	lm	lm	ll	lm	ll	ll	ll	ll	lm	lm	ll	ll	lm	ll	lm	ll	lm	lm	lm	lm	ll	ll	ll	lm	lm	ll	ll	ll	lm	ll	lm	ll	ll	ll	ll	lm	lm	ll	ll	ll	lm	lm	ll
LG12_HB_3222	R_21326884_L12_PA	LG12	<nnxnp>	{-1}	(nn,np)	nn	nn	np	nn	nn	np	np	np	nn	np	nn	np	np	np	nn	nn	np	nn	np	np	nn	np	nn	nn	np	np	np	np	nn	nn	nn	nn	np	nn	np	np	nn	np	nn	nn	nn	nn	nn	nn
LG12_HB_3222	R_21401673_L12_PA	LG12	<nnxnp>	{-1}	(nn,np)	nn	nn	np	nn	nn	np	np	np	nn	np	nn	np	np	np	nn	nn	np	nn	np	np	nn	np	nn	nn	np	np	np	np	nn	nn	nn	nn	np	nn	np	np	nn	np	nn	nn	nn	nn	nn	nn
R_29723749_L12_PA	R_29723749_L12_PA	LG12	<lmxll>	{1-}	(ll,lm)	ll	lm	lm	ll	lm	ll	ll	ll	ll	lm	lm	ll	ll	lm	ll	lm	ll	lm	lm	lm	lm	ll	ll	ll	lm	lm	ll	ll	ll	lm	ll	lm	ll	ll	ll	ll	lm	lm	ll	ll	ll	lm	lm	ll
LG12_HB_323	F_0143041_L12_PA	LG12	<lmxll>	{0-}	(ll,lm)	lm	ll	ll	lm	ll	lm	lm	lm	lm	ll	ll	lm	lm	ll	lm	ll	lm	ll	ll	ll	ll	lm	lm	lm	ll	ll	lm	lm	lm	ll	lm	ll	lm	lm	lm	lm	ll	ll	lm	lm	lm	ll	ll	lm
GD_01426_L12_PA	GD_01426_L12_PA	LG12	<nnxnp>	{-1}	(nn,np)	nn	nn	np	nn	np	np	np	np	nn	np	nn	np	np	np	nn	nn	nn	nn	np	nn	nn	np	nn	nn	np	np	np	np	nn	nn	nn	nn	np	np	np	np	nn	np	nn	nn	nn	nn	nn	nn
LG12_HB_324	F_0143784_L12_PA	LG12	<lmxll>	{1-}	(ll,lm)	ll	lm	lm	ll	lm	ll	ll	ll	ll	lm	lm	ll	ll	lm	ll	lm	ll	lm	lm	lm	lm	ll	ll	ll	lm	lm	ll	ll	ll	lm	ll	lm	ll	ll	ll	ll	lm	lm	ll	ll	ll	lm	lm	ll
LG12_HB_325	F_0145037_L12_PA	LG12	<lmxll>	{0-}	(ll,lm)	lm	ll	ll	lm	ll	lm	lm	lm	lm	ll	ll	lm	lm	ll	lm	ll	lm	ll	ll	ll	ll	lm	lm	lm	ll	ll	lm	lm	lm	ll	lm	ll	lm	lm	lm	lm	ll	ll	lm	lm	lm	ll	ll	lm
LG12_HB_325	F_0145074_L12_PA	LG12	<lmxll>	{0-}	(ll,lm)	lm	ll	ll	lm	ll	lm	lm	lm	lm	ll	ll	lm	lm	ll	lm	ll	lm	ll	ll	ll	ll	lm	lm	lm	ll	ll	lm	lm	lm	ll	lm	ll	lm	lm	lm	lm	ll	ll	lm	lm	lm	ll	ll	lm
LG12_HB_327	F_0146178_L12_PA	LG12	<lmxll>	{0-}	(ll,lm)	lm	ll	ll	lm	ll	lm	lm	lm	lm	ll	ll	lm	lm	ll	lm	ll	lm	ll	ll	ll	ll	lm	lm	lm	ll	ll	lm	lm	lm	ll	lm	ll	lm	lm	lm	lm	ll	ll	lm	lm	lm	ll	ll	lm
LG12_HB_327	F_0146180_L12_PA	LG12	<lmxll>	{1-}	(ll,lm)	ll	lm	lm	ll	lm	ll	ll	ll	ll	lm	lm	ll	ll	lm	ll	lm	ll	lm	lm	lm	lm	ll	ll	ll	lm	lm	ll	ll	ll	lm	ll	lm	ll	ll	ll	ll	lm	lm	ll	ll	ll	lm	lm	ll
LG12_HB_327	F_0146183_L12_PA	LG12	<lmxll>	{0-}	(ll,lm)	lm	ll	ll	lm	ll	lm	lm	lm	lm	ll	ll	lm	lm	ll	lm	ll	lm	ll	ll	ll	ll	lm	lm	lm	ll	ll	lm	lm	lm	ll	lm	ll	lm	lm	lm	lm	ll	ll	lm	lm	lm	ll	ll	lm
LG12_HB_327	R_30679125_L12_PA	LG12	<lmxll>	{1-}	(ll,lm)	ll	lm	lm	ll	lm	ll	ll	ll	ll	lm	lm	ll	ll	lm	ll	lm	ll	lm	lm	lm	lm	ll	ll	ll	lm	lm	ll	ll	ll	lm	ll	lm	ll	ll	ll	ll	lm	lm	ll	ll	ll	lm	lm	ll
LG12_HB_328	F_0146864_L12_PA	LG12	<lmxll>	{1-}	(ll,lm)	ll	lm	lm	ll	lm	ll	ll	ll	ll	lm	lm	ll	ll	lm	ll	lm	lm	lm	lm	lm	lm	ll	ll	ll	lm	lm	ll	ll	ll	lm	ll	lm	ll	ll	ll	ll	lm	lm	ll	ll	ll	lm	lm	ll
LG12_HB_328	F_0146890_L12_PA	LG12	<lmxll>	{1-}	(ll,lm)	ll	lm	lm	ll	lm	ll	ll	ll	ll	lm	lm	ll	ll	lm	ll	lm	lm	lm	lm	lm	lm	ll	ll	ll	lm	lm	ll	ll	ll	lm	ll	lm	ll	ll	ll	ll	lm	lm	ll	ll	ll	lm	lm	ll
LG12_HB_328	F_0146875_L12_PA	LG12	<nnxnp>	{-1}	(nn,np)	nn	nn	np	nn	np	np	np	np	nn	np	nn	np	np	np	nn	nn	nn	nn	np	nn	nn	np	nn	nn	np	np	np	np	nn	nn	nn	nn	np	np	np	np	nn	np	nn	nn	nn	nn	nn	nn
R_31132955_L12_PA	R_31132955_L12_PA	LG12	<lmxll>	{1-}	(ll,lm)	ll	lm	lm	ll	lm	ll	ll	ll	ll	lm	lm	ll	ll	lm	ll	lm	lm	lm	lm	lm	lm	ll	ll	ll	lm	lm	ll	ll	ll	lm	ll	lm	lm	ll	ll	ll	lm	lm	ll	ll	ll	lm	lm	ll
LG12_HB_329	F_0147250_L12_PA	LG12	<nnxnp>	{-1}	(nn,np)	nn	nn	np	nn	np	np	np	np	nn	np	nn	np	np	np	nn	nn	nn	nn	np	nn	nn	np	nn	nn	np	np	np	np	nn	nn	nn	nn	np	np	np	np	nn	np	nn	nn	nn	nn	nn	nn
LG12_HB_329	F_0147251_L12_PA	LG12	<nnxnp>	{-1}	(nn,np)	nn	nn	np	nn	np	np	np	np	nn	np	nn	np	np	np	nn	nn	nn	nn	np	nn	nn	np	nn	nn	np	np	np	np	nn	nn	nn	nn	np	np	np	np	nn	np	nn	nn	nn	nn	nn	nn
LG12_HB_329	F_0147252_L12_PA	LG12	<nnxnp>	{-1}	(nn,np)	nn	nn	np	nn	np	np	np	np	nn	np	nn	np	np	np	nn	nn	nn	nn	np	nn	nn	np	nn	nn	np	np	np	np	nn	nn	nn	nn	np	np	np	np	nn	np	nn	nn	nn	nn	nn	nn
LG12_HB_329	F_0147255_L12_PA	LG12	<nnxnp>	{-1}	(nn,np)	nn	nn	np	nn	np	np	np	np	nn	np	nn	np	np	np	nn	nn	nn	nn	np	nn	nn	np	nn	nn	np	np	np	np	nn	nn	nn	nn	np	np	np	np	nn	np	nn	nn	nn	nn	nn	nn
LG12_HB_329	F_0147256_L12_PA	LG12	<nnxnp>	{-1}	(nn,np)	nn	nn	np	nn	np	np	np	np	nn	np	nn	np	np	np	nn	nn	nn	nn	np	nn	nn	np	nn	nn	np	np	np	np	nn	nn	nn	nn	np	np	np	np	nn	np	nn	nn	nn	nn	nn	nn
LG12_HB_329	F_0147260_L12_PA	LG12	<nnxnp>	{-1}	(nn,np)	nn	nn	np	nn	np	np	np	np	nn	np	nn	np	np	np	nn	nn	nn	nn	np	nn	nn	np	nn	nn	np	np	np	np	nn	nn	nn	nn	np	np	np	np	nn	np	nn	nn	nn	nn	nn	nn
LG12_HB_329	F_0147267_L12_PA	LG12	<nnxnp>	{-1}	(nn,np)	nn	nn	np	nn	np	np	np	np	nn	np	nn	np	np	np	nn	nn	nn	nn	np	nn	nn	np	nn	nn	np	np	np	np	nn	nn	nn	nn	np	np	np	np	nn	np	nn	nn	nn	nn	nn	nn
LG12_HB_329	F_0147268_L12_PA	LG12	<nnxnp>	{-0}	(nn,np)	np	np	nn	np	nn	nn	nn	nn	np	nn	np	nn	nn	nn	np	np	np	np	nn	np	np	nn	np	np	nn	nn	nn	nn	np	np	np	np	nn	nn	nn	nn	np	nn	np	np	np	np	np	np
LG12_HB_329	R_31180930_L12_PA	LG12	<nnxnp>	{-0}	(nn,np)	np	np	nn	np	nn	nn	nn	nn	np	nn	np	nn	nn	nn	np	np	np	np	nn	np	np	nn	np	np	nn	nn	nn	nn	np	np	np	np	nn	nn	nn	nn	np	nn	np	np	np	np	np	np
LG12_HB_330	F_0147881_L12_PA	LG12	<nnxnp>	{-1}	(nn,np)	nn	nn	np	nn	np	np	np	np	nn	np	nn	np	np	np	nn	nn	nn	nn	np	nn	nn	np	nn	nn	np	np	np	np	nn	nn	nn	nn	np	np	np	np	nn	np	nn	nn	nn	nn	nn	nn
LG12_HB_330	F_0147890_L12_PA	LG12	<nnxnp>	{-1}	(nn,np)	nn	nn	np	nn	np	np	np	np	nn	np	nn	np	np	np	nn	nn	nn	nn	np	nn	nn	np	nn	nn	np	np	np	np	nn	nn	nn	nn	np	np	np	np	nn	np	nn	nn	nn	nn	nn	nn
LG12_HB_330	F_0147896_L12_PA	LG12	<nnxnp>	{-1}	(nn,np)	nn	nn	np	nn	np	np	np	np	nn	np	nn	np	np	np	nn	nn	nn	nn	np	nn	nn	np	nn	nn	np	np	np	np	nn	nn	nn	nn	np	np	np	np	nn	np	nn	nn	nn	nn	nn	nn
LG12_HB_330	F_0147893_L12_PA	LG12	<hkxhk>	{00}	(hh,hk,kk)	kk	hk	hh	kk	hh	hk	hk	hk	kk	hh	hk	hk	hk	hh	kk	hk	hk	hk	hh	hk	hk	hk	kk	kk	hh	hh	hk	hk	kk	hk	kk	hk	hh	hk	hk	hk	hk	hh	kk	kk	kk	hk	hk	kk
LG12_HB_330	F_0147901_L12_PA	LG12	<hkxhk>	{11}	(hh,hk,kk)	hh	hk	kk	hh	kk	hk	hk	hk	hh	kk	hk	hk	hk	kk	hh	hk	hk	hk	kk	hk	hk	hk	hh	hh	kk	kk	hk	hk	hh	hk	hh	hk	kk	hk	hk	hk	hk	kk	hh	hh	hh	hk	hk	hh
LG12_HB_330	R_31587748_L12_PA	LG12	<lmxll>	{1-}	(ll,lm)	ll	lm	lm	ll	lm	ll	ll	ll	ll	lm	lm	ll	ll	lm	ll	lm	lm	lm	lm	lm	lm	ll	ll	ll	lm	lm	ll	ll	ll	lm	ll	lm	lm	ll	ll	ll	lm	lm	ll	ll	ll	lm	lm	ll
LG12_HB_330	R_31584911_L12_PA	LG12	<nnxnp>	{-0}	(nn,np)	np	np	nn	np	nn	nn	nn	nn	np	nn	np	nn	nn	nn	np	np	np	np	nn	np	np	nn	np	np	nn	nn	nn	nn	np	np	np	np	nn	nn	nn	nn	np	nn	np	np	np	np	np	np
LG12_HB_331	F_0147969_L12_PA	LG12	<nnxnp>	{-0}	(nn,np)	np	np	nn	np	nn	nn	nn	nn	np	nn	np	nn	nn	nn	np	np	np	np	nn	np	np	nn	np	np	nn	nn	nn	nn	np	np	np	np	nn	nn	nn	nn	np	nn	np	np	np	np	np	np
LG12_HB_331	GD_00641_L12_PA	LG12	<hkxhk>	{01}	(hh,hk,kk)	hk	hh	hk	hk	hk	kk	kk	kk	hk	hk	hh	kk	kk	hk	hk	hh	hh	hh	hk	hh	hh	kk	hk	hk	hk	hk	kk	kk	hk	hh	hk	hh	hk	kk	kk	kk	hh	hk	hk	hk	hk	hh	hh	hk
LG12_HB_331	F_0147935_L12_PA	LG12	<lmxll>	{1-}	(ll,lm)	ll	lm	lm	ll	lm	ll	ll	ll	ll	lm	lm	ll	ll	lm	ll	lm	lm	lm	lm	lm	lm	ll	ll	ll	lm	lm	ll	ll	ll	lm	ll	lm	lm	ll	ll	ll	lm	lm	ll	ll	ll	lm	lm	ll
LG12_HB_331	F_0147940_L12_PA	LG12	<lmxll>	{1-}	(ll,lm)	ll	lm	lm	ll	lm	ll	ll	ll	ll	lm	lm	ll	ll	lm	ll	lm	lm	lm	lm	lm	lm	ll	ll	ll	lm	lm	ll	ll	ll	lm	ll	lm	lm	ll	ll	ll	lm	lm	ll	ll	ll	lm	lm	ll
LG12_HB_331	F_0147970_L12_PA	LG12	<nnxnp>	{-0}	(nn,np)	np	np	nn	np	nn	nn	nn	nn	np	nn	np	nn	nn	nn	np	np	np	np	nn	np	np	nn	np	np	nn	nn	nn	nn	np	np	np	np	nn	nn	nn	nn	np	nn	np	np	np	np	np	np
LG12_HB_331	R_31638697_L12_PA	LG12	<nnxnp>	{-0}	(nn,np)	np	np	nn	np	nn	nn	nn	nn	np	nn	np	nn	nn	nn	np	np	np	np	nn	np	np	nn	np	np	nn	nn	nn	nn	np	np	np	np	nn	nn	nn	nn	np	nn	np	np	np	np	np	np
LG12_HB_332	F_0148274_L12_PA	LG12	<hkxhk>	{10}	(hh,hk,kk)	hk	kk	hk	hk	hk	hh	hh	hh	hk	hk	kk	hh	hh	hk	hk	kk	kk	kk	hk	kk	kk	hh	hk	hk	hk	hk	hh	hh	hk	kk	hk	hk	hk	hh	hh	hh	kk	hk	hk	hk	hk	kk	kk	hk
LG12_HB_332	F_0148294_L12_PA	LG12	<lmxll>	{1-}	(ll,lm)	ll	lm	lm	ll	lm	ll	ll	ll	ll	lm	lm	ll	ll	lm	ll	lm	lm	lm	lm	lm	lm	ll	ll	ll	lm	lm	ll	ll	ll	lm	ll	ll	lm	ll	ll	ll	lm	lm	ll	ll	ll	lm	lm	ll
LG12_HB_333	F_0148922_L12_PA	LG12	<lmxll>	{1-}	(ll,lm)	ll	lm	lm	ll	lm	ll	ll	ll	ll	lm	lm	ll	ll	lm	ll	lm	lm	lm	lm	lm	lm	ll	ll	ll	lm	lm	ll	ll	ll	lm	ll	ll	lm	ll	ll	ll	lm	lm	ll	ll	ll	lm	lm	ll
LG12_HB_333	F_0148928_L12_PA	LG12	<lmxll>	{0-}	(ll,lm)	lm	ll	ll	lm	ll	lm	lm	lm	lm	ll	ll	lm	lm	ll	lm	ll	ll	ll	ll	ll	ll	lm	lm	lm	ll	ll	lm	lm	lm	ll	lm	lm	ll	lm	lm	lm	ll	ll	lm	lm	lm	ll	ll	lm
LG12_HB_333	F_0148935_L12_PA	LG12	<lmxll>	{1-}	(ll,lm)	ll	lm	lm	ll	lm	ll	ll	ll	ll	lm	lm	ll	ll	lm	ll	lm	lm	lm	lm	lm	lm	ll	ll	ll	lm	lm	ll	ll	ll	lm	ll	ll	lm	ll	ll	ll	lm	lm	ll	ll	ll	lm	lm	ll
LG12_HB_334	F_0149400_L12_PA	LG12	<hkxhk>	{11}	(hh,hk,kk)	hh	hk	kk	hh	kk	hk	hk	hk	hh	kk	hk	hk	hk	kk	hh	hk	hk	hk	kk	hk	hk	hk	hh	hh	kk	kk	hk	hk	hh	hk	hh	hh	kk	hk	hh	hk	hk	kk	hh	hh	hh	hk	hk	hh
LG12_HB_334	F_0149402_L12_PA	LG12	<hkxhk>	{00}	(hh,hk,kk)	kk	hk	hh	kk	hh	hk	hk	hk	kk	hh	hk	hk	hk	hh	kk	hk	hk	hk	hh	hk	hk	hk	kk	kk	hh	hh	hk	hk	kk	hk	kk	kk	hh	hk	kk	hk	hk	hh	kk	kk	kk	hk	hk	kk
LG12_HB_334	F_0149403_L12_PA	LG12	<hkxhk>	{00}	(hh,hk,kk)	kk	hk	hh	kk	hh	hk	hk	hk	kk	hh	hk	hk	hk	hh	kk	hk	hk	hk	hh	hk	hk	hk	kk	kk	hh	hh	hk	hk	kk	hk	kk	kk	hh	hk	kk	hk	hk	hh	kk	kk	kk	hk	hk	kk
LG12_HB_334	F_0149419_L12_PA	LG12	<lmxll>	{0-}	(ll,lm)	lm	ll	ll	lm	ll	lm	lm	lm	lm	ll	ll	lm	lm	ll	lm	ll	ll	ll	ll	ll	ll	lm	lm	lm	ll	ll	lm	lm	lm	ll	lm	lm	ll	lm	lm	lm	ll	ll	lm	lm	lm	ll	ll	lm
LG12_HB_334	F_0149414_L12_PA	LG12	<nnxnp>	{-0}	(nn,np)	np	np	nn	np	nn	nn	nn	nn	np	nn	np	nn	nn	nn	np	np	np	np	nn	np	np	nn	np	np	nn	nn	nn	nn	np	np	np	np	nn	nn	np	nn	np	nn	np	np	np	np	np	np
LG12_HB_334	R_32469819_L12_PA	LG12	<nnxnp>	{-0}	(nn,np)	np	np	nn	np	nn	nn	nn	nn	np	nn	np	nn	nn	nn	np	np	np	np	nn	np	np	nn	np	np	nn	nn	nn	nn	np	np	np	np	nn	nn	np	nn	np	nn	np	np	np	np	np	np
LG12_HB_334.5	R_32489536_L12_PA	LG12	<lmxll>	{0-}	(ll,lm)	lm	ll	ll	lm	ll	lm	lm	lm	lm	ll	ll	lm	lm	ll	lm	ll	ll	ll	ll	ll	ll	lm	lm	lm	ll	ll	lm	lm	lm	ll	lm	lm	ll	lm	lm	lm	ll	ll	lm	lm	lm	ll	ll	lm
LG12_HB_334.8	R_32759123_L12_PA	LG12	<lmxll>	{0-}	(ll,lm)	lm	ll	ll	lm	ll	lm	lm	lm	lm	ll	ll	lm	lm	ll	lm	ll	ll	ll	ll	ll	ll	lm	lm	lm	ll	ll	lm	lm	lm	ll	lm	lm	ll	lm	lm	lm	ll	ll	lm	lm	lm	ll	ll	lm
LG12_HB_335	F_0149992_L12_PA	LG12	<efxeg>	{00}	(ee,ef,eg,fg)	fg	eg	ee	fg	ee	ef	ef	ef	fg	ee	fg	ef	ef	ee	fg	eg	eg	eg	ee	eg	eg	--	fg	fg	ee	ee	ef	ef	fg	eg	fg	fg	ee	ef	fg	ef	eg	ee	fg	fg	fg	eg	--	fg
LG12_HB_335	F_0149996_L12_PA	LG12	<lmxll>	{0-}	(ll,lm)	lm	ll	ll	lm	ll	lm	lm	lm	lm	ll	lm	lm	lm	ll	lm	ll	ll	ll	ll	ll	ll	lm	lm	lm	ll	ll	lm	lm	lm	ll	lm	lm	ll	lm	lm	lm	ll	ll	lm	lm	lm	ll	ll	lm
LG12_HB_335	F_0149997_L12_PA	LG12	<lmxll>	{0-}	(ll,lm)	lm	ll	ll	lm	ll	lm	lm	lm	lm	ll	lm	lm	lm	ll	lm	ll	ll	ll	ll	ll	ll	lm	lm	lm	ll	ll	lm	lm	lm	ll	lm	lm	ll	lm	lm	lm	ll	ll	lm	lm	lm	ll	ll	lm
LG12_HB_335	F_0150001_L12_PA	LG12	<lmxll>	{0-}	(ll,lm)	lm	ll	ll	lm	ll	lm	lm	lm	lm	ll	lm	lm	lm	ll	lm	ll	ll	ll	ll	ll	ll	lm	lm	lm	ll	ll	lm	lm	lm	ll	lm	lm	ll	lm	lm	lm	ll	ll	lm	lm	lm	ll	ll	lm
LG12_HB_335	F_0150011_L12_PA	LG12	<lmxll>	{0-}	(ll,lm)	lm	ll	ll	lm	ll	lm	lm	lm	lm	ll	lm	lm	lm	ll	lm	ll	ll	ll	ll	ll	ll	lm	lm	lm	ll	ll	lm	lm	lm	ll	lm	lm	ll	lm	lm	lm	ll	ll	lm	lm	lm	ll	ll	lm
LG12_HB_336	F_0150538_L12_PA	LG12	<nnxnp>	{-1}	(nn,np)	nn	nn	np	nn	np	np	np	np	nn	np	nn	np	np	np	nn	nn	nn	nn	np	nn	nn	np	nn	nn	np	np	np	np	nn	nn	nn	nn	np	np	nn	np	nn	np	nn	nn	nn	nn	nn	nn
LG12_HB_336	F_0150541_L12_PA	LG12	<nnxnp>	{-1}	(nn,np)	nn	nn	np	nn	np	np	np	np	nn	np	nn	np	np	np	nn	nn	nn	nn	np	nn	nn	np	nn	nn	np	np	np	np	nn	nn	nn	nn	np	np	nn	np	nn	np	nn	nn	nn	nn	nn	nn
LG12_HB_336	F_0150544_L12_PA	LG12	<nnxnp>	{-1}	(nn,np)	nn	nn	np	nn	np	np	np	np	nn	np	nn	np	np	np	nn	nn	nn	nn	np	nn	nn	np	nn	nn	np	np	np	np	nn	nn	nn	nn	np	np	nn	np	nn	np	nn	nn	nn	nn	nn	nn
LG12_HB_336	F_0150547_L12_PA	LG12	<nnxnp>	{-1}	(nn,np)	nn	nn	np	nn	np	np	np	np	nn	np	nn	np	np	np	nn	nn	nn	nn	np	nn	nn	np	nn	nn	np	np	np	np	nn	nn	nn	nn	np	np	nn	np	nn	np	nn	nn	nn	nn	nn	nn
LG12_HB_336.5	R_33397489_L12_PA	LG12	<lmxll>	{0-}	(ll,lm)	lm	ll	ll	lm	ll	lm	lm	lm	lm	ll	lm	lm	lm	ll	lm	ll	ll	ll	ll	ll	ll	lm	lm	ll	ll	ll	lm	lm	lm	ll	lm	lm	ll	lm	lm	lm	ll	ll	lm	lm	lm	ll	ll	lm
LG12_HB_337	F_0151248_L12_PA	LG12	<nnxnp>	{-1}	(nn,np)	nn	nn	np	nn	np	np	np	np	nn	np	nn	np	np	np	nn	nn	nn	np	np	nn	nn	np	nn	nn	np	np	np	np	nn	nn	nn	nn	np	np	nn	np	nn	np	nn	nn	nn	nn	nn	nn
LG12_HB_337	F_0151256_L12_PA	LG12	<nnxnp>	{-1}	(nn,np)	nn	nn	np	nn	np	np	np	np	nn	np	nn	np	np	np	nn	nn	nn	np	np	nn	nn	np	nn	nn	np	np	np	np	nn	nn	nn	nn	np	np	nn	np	nn	np	nn	nn	nn	nn	nn	nn
LG12_HB_337	F_0151258_L12_PA	LG12	<nnxnp>	{-0}	(nn,np)	np	np	nn	np	nn	nn	nn	nn	np	nn	np	nn	nn	nn	np	np	np	nn	nn	np	np	nn	np	np	nn	nn	nn	nn	np	np	np	np	nn	nn	np	nn	np	nn	np	np	np	np	np	np
LG12_HB_337	F_0151264_L12_PA	LG12	<nnxnp>	{-1}	(nn,np)	nn	nn	np	nn	np	np	np	np	nn	np	nn	np	np	np	nn	nn	nn	np	np	nn	nn	np	nn	nn	np	np	np	np	nn	nn	nn	nn	np	np	nn	np	nn	np	nn	nn	nn	nn	nn	nn
LG12_HB_337	R_33563721_L12_PA	LG12	<nnxnp>	{-1}	(nn,np)	nn	nn	np	nn	np	np	np	np	nn	np	nn	np	np	np	nn	nn	nn	np	np	nn	nn	np	nn	nn	np	np	np	np	nn	nn	nn	nn	np	np	nn	np	nn	np	nn	nn	nn	nn	nn	nn
LG12_HB_337.5	GD_02008_L12_PA	LG12	<nnxnp>	{-0}	(nn,np)	np	np	nn	np	nn	nn	nn	nn	np	nn	np	nn	nn	nn	np	np	np	nn	nn	np	np	nn	np	np	nn	nn	nn	nn	np	np	np	np	nn	nn	np	nn	np	nn	np	np	np	np	np	np
LG12_HB_337.5	R_33692967_L12_PA	LG12	<nnxnp>	{-1}	(nn,np)	nn	nn	np	nn	np	np	np	np	nn	np	nn	np	np	np	nn	nn	nn	np	np	nn	nn	np	nn	nn	np	np	np	np	nn	nn	nn	nn	np	np	nn	np	nn	np	nn	nn	nn	nn	nn	nn
LG12_HB_337.9	R_33709896_L12_PA	LG12	<nnxnp>	{-0}	(nn,np)	np	np	nn	np	nn	nn	nn	nn	np	nn	np	nn	nn	nn	np	np	np	nn	nn	np	np	nn	np	np	nn	nn	nn	nn	np	np	np	np	nn	nn	np	nn	np	nn	np	np	np	np	np	np
LG12_HB_340	F_0153240_L12_PA	LG12	<lmxll>	{1-}	(ll,lm)	ll	lm	lm	lm	lm	ll	ll	ll	ll	lm	ll	ll	ll	lm	ll	lm	lm	lm	lm	lm	lm	ll	ll	lm	lm	lm	ll	ll	ll	lm	ll	ll	lm	ll	ll	ll	lm	lm	ll	lm	ll	lm	ll	ll
LG12_HB_340	F_0153255_L12_PA	LG12	<lmxll>	{1-}	(ll,lm)	ll	lm	lm	lm	lm	ll	ll	ll	ll	lm	ll	ll	ll	lm	ll	lm	lm	lm	lm	lm	lm	ll	ll	lm	lm	lm	ll	ll	ll	lm	ll	ll	lm	ll	ll	ll	lm	lm	ll	lm	ll	lm	ll	ll
LG12_HB_340	F_0153246_L12_PA	LG12	<nnxnp>	{-0}	(nn,np)	np	np	nn	np	nn	nn	np	nn	np	nn	np	nn	np	nn	np	np	np	nn	nn	np	np	nn	np	np	nn	nn	nn	nn	np	np	np	np	nn	nn	np	nn	np	nn	np	np	np	nn	nn	np
LG12_HB_340.5	R_34800048_L12_PA	LG12	<nnxnp>	{-0}	(nn,np)	np	np	nn	np	nn	nn	np	nn	np	nn	np	nn	np	nn	np	np	np	nn	nn	np	np	nn	np	np	nn	nn	nn	nn	np	np	np	np	nn	nn	np	nn	np	nn	nn	np	np	nn	nn	np
LG12_HB_340.5	R_34809522_L12_PA	LG12	<nnxnp>	{-0}	(nn,np)	np	np	nn	np	nn	nn	np	nn	np	nn	np	nn	np	nn	np	np	np	nn	nn	np	np	nn	np	np	nn	nn	nn	nn	np	np	np	np	nn	nn	np	nn	np	nn	nn	np	np	nn	nn	np
LG12_HB_340.5	R_34815269_L12_PA	LG12	<nnxnp>	{-0}	(nn,np)	np	np	nn	np	nn	nn	np	nn	np	nn	np	nn	np	nn	np	np	np	nn	nn	np	np	nn	np	np	nn	nn	nn	nn	np	np	np	np	nn	nn	np	nn	np	nn	nn	np	np	nn	nn	np
LG12_HB_340.5	R_34822031_L12_PA	LG12	<nnxnp>	{-0}	(nn,np)	np	np	nn	np	nn	nn	np	nn	np	nn	np	nn	np	nn	np	np	np	nn	nn	np	np	nn	np	np	nn	nn	nn	nn	np	np	np	np	nn	nn	np	nn	np	nn	nn	np	np	nn	nn	np
LG12_HB_340.8	R_34953707_L12_PA	LG12	<lmxll>	{0-}	(ll,lm)	lm	ll	ll	ll	ll	lm	ll	lm	lm	ll	lm	lm	lm	ll	lm	ll	ll	ll	ll	ll	ll	lm	lm	ll	ll	ll	lm	lm	lm	ll	lm	lm	ll	lm	lm	lm	ll	ll	lm	ll	lm	ll	lm	lm
LG12_HB_340.8	R_34921188_L12_PA	LG12	<nnxnp>	{-0}	(nn,np)	np	np	nn	np	nn	nn	np	nn	np	nn	np	nn	np	nn	np	np	np	nn	nn	np	np	nn	np	np	nn	nn	nn	nn	np	np	np	np	nn	nn	np	nn	np	nn	nn	np	np	nn	nn	np
LG12_HB_340.8	R_34926642_L12_PA	LG12	<nnxnp>	{-0}	(nn,np)	np	np	nn	np	nn	nn	np	nn	np	nn	np	nn	np	nn	np	np	np	nn	nn	np	np	nn	np	np	nn	nn	nn	nn	np	np	np	np	nn	nn	np	nn	np	nn	nn	np	np	nn	nn	np
LG12_HB_341	F_0153850_L12_PA	LG12	<hkxhk>	{00}	(hh,hk,kk)	kk	hk	hh	hk	hh	hk	hk	hk	kk	hh	kk	hk	kk	hh	kk	hk	hk	hh	hh	hk	hk	hk	kk	hk	hh	hh	hk	hk	kk	hk	kk	kk	hh	hk	kk	hk	hk	hh	hk	hk	kk	hh	hk	kk
LG12_HB_341	F_0153837_L12_PA	LG12	<lmxll>	{1-}	(ll,lm)	ll	lm	lm	lm	lm	ll	lm	ll	ll	lm	ll	ll	ll	lm	ll	lm	lm	lm	lm	lm	lm	ll	ll	lm	lm	lm	ll	ll	ll	lm	ll	ll	lm	ll	ll	ll	lm	lm	ll	lm	ll	lm	ll	ll
LG12_HB_341	F_0153826_L12_PA	LG12	<nnxnp>	{-0}	(nn,np)	np	np	nn	np	nn	nn	np	nn	np	nn	np	nn	np	nn	np	np	np	nn	nn	np	np	nn	np	np	nn	nn	nn	nn	np	np	np	np	nn	nn	np	nn	np	nn	nn	np	np	nn	nn	np
LG12_HB_341	F_0153833_L12_PA	LG12	<nnxnp>	{-1}	(nn,np)	nn	nn	np	nn	np	np	nn	np	nn	np	nn	np	nn	np	nn	nn	nn	np	np	nn	nn	np	nn	nn	np	np	np	np	nn	nn	nn	nn	np	np	nn	np	nn	np	np	nn	nn	np	np	nn
LG12_HB_341	F_0153836_L12_PA	LG12	<nnxnp>	{-1}	(nn,np)	nn	nn	np	nn	np	np	nn	np	nn	np	nn	np	nn	np	nn	nn	nn	np	np	nn	nn	np	nn	nn	np	np	np	np	nn	nn	nn	nn	np	np	nn	np	nn	np	np	nn	nn	np	np	nn
LG12_HB_341	F_0153838_L12_PA	LG12	<nnxnp>	{-1}	(nn,np)	nn	nn	np	nn	np	np	nn	np	nn	np	nn	np	nn	np	nn	nn	nn	np	np	nn	nn	np	nn	nn	np	np	np	np	nn	nn	nn	nn	np	np	nn	np	nn	np	np	nn	nn	np	np	nn
LG12_HB_341.5	R_35103565_L12_PA	LG12	<nnxnp>	{-0}	(nn,np)	np	np	nn	np	nn	nn	np	nn	np	nn	np	nn	np	nn	np	np	np	nn	nn	np	np	nn	np	np	nn	nn	nn	nn	np	np	np	np	nn	nn	np	nn	np	nn	nn	np	np	nn	nn	np
LG12_HB_342	F_0154283_L12_PA	LG12	<efxeg>	{00}	(ee,ef,eg,fg)	fg	eg	ee	eg	ee	ef	eg	ef	fg	ee	fg	ef	fg	ee	fg	eg	eg	ee	ee	eg	eg	ef	fg	eg	ee	ee	ef	ef	fg	eg	fg	fg	ee	ef	fg	ef	eg	ee	ef	eg	fg	ee	ef	fg
LG12_HB_343	F_0154726_L12_PA	LG12	<hkxhk>	{01}	(hh,hk,kk)	hk	hh	hk	hh	hk	kk	hh	kk	hk	hk	hk	kk	hk	hk	hk	hh	hh	hk	hk	hh	hk	kk	hk	hh	hk	hk	kk	kk	hk	hh	hk	hk	hk	kk	hk	kk	hh	hk	kk	hh	hk	hk	kk	hk
LG12_HB_343	F_0154749_L12_PA	LG12	<hkxhk>	{10}	(hh,hk,kk)	hk	kk	hk	kk	hk	hh	kk	hh	hk	hk	hk	hh	hk	hk	hk	kk	kk	hk	hk	kk	hk	hh	hk	kk	hk	hk	hh	hh	hk	kk	hk	hk	hk	hh	hk	hh	kk	hk	hh	kk	hk	hk	hh	hk
LG12_HB_343	GD_01793_L12_PA	LG12	<lmxll>	{0-}	(ll,lm)	lm	ll	ll	ll	ll	lm	ll	lm	lm	ll	lm	lm	lm	ll	lm	ll	ll	ll	ll	ll	lm	lm	lm	ll	ll	ll	lm	lm	lm	ll	lm	lm	ll	lm	lm	lm	ll	ll	lm	ll	lm	ll	lm	lm
LG12_HB_343	F_0154727_L12_PA	LG12	<nnxnp>	{-0}	(nn,np)	np	np	nn	np	nn	nn	np	nn	np	nn	np	nn	np	nn	np	np	np	nn	nn	np	np	nn	np	np	nn	nn	nn	nn	np	np	np	np	nn	nn	np	nn	np	nn	nn	np	np	nn	nn	np
LG12_HB_343	F_0154747_L12_PA	LG12	<nnxnp>	{-1}	(nn,np)	nn	nn	np	nn	np	np	nn	np	nn	np	nn	np	nn	np	nn	nn	nn	np	np	nn	nn	np	nn	nn	np	np	np	np	nn	nn	nn	nn	np	np	nn	np	nn	np	np	nn	nn	np	np	nn
LG12_HB_343.5	R_35649702_L12_PA	LG12	<lmxll>	{1-}	(ll,lm)	ll	lm	lm	lm	lm	ll	lm	ll	ll	lm	ll	ll	ll	lm	ll	lm	lm	lm	lm	lm	ll	ll	ll	lm	lm	lm	ll	ll	ll	lm	ll	ll	lm	ll	ll	ll	lm	lm	ll	lm	ll	lm	ll	ll
LG12_HB_343.5	GD_01855_L12_PA	LG12	<nnxnp>	{-1}	(nn,np)	nn	nn	np	nn	np	np	nn	np	nn	np	nn	np	nn	np	nn	nn	nn	np	np	nn	np	np	nn	nn	np	np	np	np	nn	nn	nn	nn	np	np	nn	np	nn	np	np	nn	nn	np	np	nn
LG12_HB_343.5	R_35612232_L12_PA	LG12	<nnxnp>	{-0}	(nn,np)	np	np	nn	np	nn	nn	np	nn	np	nn	np	nn	np	nn	np	np	np	nn	nn	np	nn	nn	np	np	nn	nn	nn	nn	np	np	np	np	nn	nn	np	nn	np	nn	nn	np	np	nn	nn	np
cR_35721635_L12_PA	R_35721635_L12_PA	LG12	<hkxhk>	{01}	(hh,hk,kk)	hk	hh	hk	hh	hk	kk	hh	kk	hk	hk	hk	kk	hk	hk	hk	hh	hh	hk	hk	hh	kk	kk	hk	hh	hk	hk	kk	kk	hk	hh	hk	hk	hk	kk	hk	kk	hh	hk	kk	hh	hk	hk	kk	hk
LG12_HB_344	F_0155355_L12_PA	LG12	<nnxnp>	{-0}	(nn,np)	np	np	nn	np	nn	nn	np	nn	np	nn	np	nn	np	nn	np	np	np	nn	nn	np	nn	nn	np	np	nn	nn	nn	nn	np	np	np	np	nn	nn	np	nn	np	nn	nn	np	np	nn	nn	np
LG12_HB_344	R_35724634_L12_PA	LG12	<nnxnp>	{-0}	(nn,np)	np	np	nn	np	nn	nn	np	nn	np	nn	np	nn	np	nn	np	np	np	nn	nn	np	nn	nn	np	np	nn	nn	nn	nn	np	np	np	np	nn	nn	np	nn	np	nn	nn	np	np	nn	nn	np
LG12_HB_344.5	GD_00338_L12_PA	LG12	<nnxnp>	{-1}	(nn,np)	nn	nn	np	nn	np	np	nn	np	nn	np	nn	np	nn	np	nn	nn	nn	np	np	nn	np	np	nn	nn	np	np	np	np	nn	nn	nn	nn	np	np	nn	np	nn	np	np	nn	nn	np	np	nn
LG12_HB_345	F_0156085_L12_PA	LG12	<nnxnp>	{-1}	(nn,np)	nn	nn	np	nn	np	np	nn	np	nn	np	nn	np	nn	np	nn	nn	nn	np	np	nn	np	np	nn	nn	np	np	np	np	nn	nn	nn	nn	np	np	nn	np	nn	np	np	nn	nn	np	np	nn
LG12_HB_345	F_0156087_L12_PA	LG12	<nnxnp>	{-0}	(nn,np)	np	np	nn	np	nn	nn	np	nn	np	nn	np	nn	np	nn	np	np	np	nn	nn	np	nn	nn	np	np	nn	nn	nn	nn	np	np	np	np	nn	nn	np	nn	np	nn	nn	np	np	nn	nn	np
LG12_HB_400	F_0181906_L13_PA	LG12	<nnxnp>	{-0}	(nn,np)	np	np	nn	np	nn	nn	nn	nn	np	nn	np	nn	nn	nn	np	np	nn	np	nn	np	np	nn	np	np	nn	nn	nn	nn	np	np	np	np	nn	nn	nn	nn	np	nn	np	np	np	np	np	np
LG12_HB_400	F_0181908_L13_PA	LG12	<nnxnp>	{-0}	(nn,np)	np	np	nn	np	nn	nn	nn	nn	np	nn	np	nn	nn	nn	np	np	nn	np	nn	np	np	nn	np	np	nn	nn	nn	nn	np	np	np	np	nn	nn	nn	nn	np	nn	np	np	np	np	np	np
LG12_HB_400	F_0181913_L13_PA	LG12	<nnxnp>	{-0}	(nn,np)	np	np	nn	np	nn	nn	nn	nn	np	nn	np	nn	nn	nn	np	np	nn	np	nn	np	np	nn	np	np	nn	nn	nn	nn	np	np	np	np	nn	nn	nn	nn	np	nn	np	np	np	np	np	np
LG12_HB_400	F_0181919_L13_PA	LG12	<nnxnp>	{-0}	(nn,np)	np	np	nn	np	nn	nn	nn	nn	np	nn	np	nn	nn	nn	np	np	nn	np	nn	np	np	nn	np	np	nn	nn	nn	nn	np	np	np	np	nn	nn	nn	nn	np	nn	np	np	np	np	np	np
LG12_HB_400	F_0181929_L13_PA	LG12	<nnxnp>	{-0}	(nn,np)	np	np	nn	np	nn	nn	nn	nn	np	nn	np	nn	nn	nn	np	np	nn	np	nn	np	np	nn	np	np	nn	nn	nn	nn	np	np	np	np	nn	nn	nn	nn	np	nn	np	np	np	np	np	np
LG12_HB_400	F_0181933_L13_PA	LG12	<nnxnp>	{-1}	(nn,np)	nn	nn	np	nn	np	np	np	np	nn	np	nn	np	np	np	nn	nn	np	nn	np	nn	nn	np	nn	nn	np	np	np	np	nn	nn	nn	nn	np	np	np	np	nn	np	nn	nn	nn	nn	nn	nn
EV_Eve1_R422	EV_Eve1_R422	LG12	<lmxll>	{1-}	(ll,lm)	ll	lm	lm	lm	lm	ll	lm	ll	ll	lm	ll	ll	ll	lm	ll	lm	lm	lm	lm	lm	ll	ll	ll	lm	lm	lm	ll	ll	ll	lm	ll	ll	lm	ll	ll	ll	lm	lm	ll	lm	ll	lm	ll	ll
LG12_HB_489	F_0223616_L14_PA	LG12	<hkxhk>	{01}	(hh,hk,kk)	hk	hh	hk	kk	hh	kk	kk	hk	kk	hk	hh	hk	hk	hk	hh	hh	kk	hh	hk	hk	hh	kk	kk	hk	hh	hk	hk	hk	hh	hh	hh	hh	kk	hh	kk	hk	hh	hh	hk	hk	hk	hh	hh	hh
LG12_HB_489	F_0223640_L14_PA	LG12	<hkxhk>	{01}	(hh,hk,kk)	hk	hh	hk	kk	hh	kk	kk	hk	kk	hk	hh	hk	hk	hk	hh	hh	kk	hh	hk	hk	hh	kk	kk	hk	hh	hk	hk	hk	hh	hh	hh	hh	kk	hh	kk	hk	hh	hh	hk	hk	hk	hh	hh	hh
LG12_HB_492	F_0225586_L14_PA	LG12	<hkxhk>	{10}	(hh,hk,kk)	hk	kk	hk	hh	kk	hh	hh	hk	hh	hk	kk	hk	hk	hk	kk	kk	hh	kk	hk	hk	kk	hh	hh	hk	kk	hk	hk	hk	kk	kk	kk	kk	hh	kk	hh	hk	kk	kk	hk	hk	hk	kk	kk	kk
LG12_HB_492	F_0225603_L14_PA	LG12	<hkxhk>	{01}	(hh,hk,kk)	hk	hh	hk	kk	hh	kk	kk	hk	kk	hk	hh	hk	hk	hk	hh	hh	kk	hh	hk	hk	hh	kk	kk	hk	hh	hk	hk	hk	hh	hh	hh	hh	kk	hh	kk	hk	hh	hh	hk	hk	hk	hh	hh	hh
LG12_HB_493	F_0225936_L14_PA	LG12	<hkxhk>	{10}	(hh,hk,kk)	hk	kk	hk	hh	kk	hh	hh	hk	hh	hk	kk	hk	hk	hk	kk	kk	hh	kk	hk	hk	kk	hh	hh	hk	kk	hk	hk	hk	kk	kk	kk	kk	hh	kk	hh	hk	kk	kk	hk	hk	hk	kk	kk	kk
LG12_HB_493	F_0225931_L14_PA	LG12	<hkxhk>	{10}	(hh,hk,kk)	hk	kk	hk	hh	kk	hh	hh	hk	hh	hk	kk	hk	hk	hk	--	kk	hh	kk	hk	hk	kk	hh	hh	hk	kk	hk	hk	hk	kk	kk	kk	kk	hh	kk	hh	hk	kk	kk	hk	hk	hk	kk	kk	kk
LG12_HB_547	F_0250733_L14_PA	LG12	<nnxnp>	{-0}	(nn,np)	np	np	nn	nn	np	nn	nn	np	nn	nn	np	nn	nn	nn	np	np	nn	np	nn	nn	np	nn	nn	np	np	nn	np	nn	np	np	np	np	nn	np	nn	np	np	np	np	np	np	np	np	np
LG12_HB_547	F_0250746_L14_PA	LG12	<nnxnp>	{-0}	(nn,np)	np	np	nn	nn	np	nn	nn	np	nn	nn	np	nn	nn	nn	np	np	nn	np	nn	nn	np	nn	nn	np	np	nn	np	nn	np	np	np	np	nn	np	nn	np	np	np	np	np	np	np	np	np
LG12_HB_547	F_0250756_L14_PA	LG12	<efxeg>	{01}	(ee,ef,eg,fg)	ef	ee	eg	fg	ee	fg	fg	ef	fg	eg	ee	eg	eg	eg	ee	ee	fg	ee	eg	eg	ee	fg	fg	ef	ee	eg	ef	eg	ee	ee	ee	ee	fg	ee	fg	ef	ee	ee	ef	ef	ef	ee	ee	ee
LG12_HB_547	F_0250747_L14_PA	LG12	<lmxll>	{1-}	(ll,lm)	ll	lm	lm	ll	lm	ll	ll	ll	ll	lm	lm	lm	lm	lm	lm	lm	ll	lm	lm	lm	lm	ll	ll	ll	lm	lm	ll	lm	lm	lm	lm	lm	ll	lm	ll	ll	lm	lm	ll	ll	ll	lm	lm	lm
LG12_HB_894	F_0418338_L1_PA	LG12	<efxeg>	{11}	(ee,ef,eg,fg)	fg	ee	fg	eg	ef	eg	eg	ee	eg	fg	ef	fg	ef	fg	ef	ef	eg	fg	fg	fg	ef	eg	fg	--	ef	fg	ee	fg	ef	ef	ef	ef	eg	ef	eg	ee	ef	ef	ee	ee	fg	ef	ef	ef
LG13_HB_1040	F_0482830_L2_PA	LG13	<lmxll>	{1-}	(ll,lm)	lm	lm	lm	ll	lm	lm	lm	ll	lm	lm	ll	lm	ll	lm	ll	ll	lm	lm	ll	ll	ll	ll	ll	lm	ll	ll	lm	lm	lm	lm	lm	lm	ll	ll	lm	ll	ll	ll	ll	lm	lm	ll	lm	lm
LG13_HB_1040	F_0482859_L2_PA	LG13	<lmxll>	{1-}	(ll,lm)	lm	lm	lm	ll	lm	lm	lm	ll	lm	lm	ll	lm	ll	lm	ll	ll	lm	lm	ll	ll	ll	ll	ll	lm	ll	ll	lm	lm	lm	lm	lm	lm	ll	ll	lm	ll	ll	ll	ll	lm	lm	ll	lm	lm
LG13_HB_1040	F_0482828_L2_PA	LG13	<efxeg>	{01}	(ee,ef,eg,fg)	ee	ee	eg	ef	eg	eg	ee	ef	ee	ee	fg	eg	ef	eg	fg	fg	eg	ee	ef	ef	ef	fg	fg	eg	fg	ef	eg	ee	ee	ee	eg	eg	fg	ef	eg	ef	fg	fg	fg	eg	eg	ef	ee	eg
LG13_HB_1040	F_0482853_L2_PA	LG13	<efxeg>	{10}	(ee,ef,eg,fg)	fg	fg	ef	eg	ef	ef	fg	eg	fg	fg	ee	ef	eg	ef	ee	ee	ef	fg	eg	eg	eg	ee	ee	ef	ee	eg	ef	fg	fg	fg	ef	ef	ee	eg	ef	eg	ee	ee	ee	ef	ef	eg	fg	ef
LG13_HB_1040	F_0482849_L2_PA	LG13	<nnxnp>	{-0}	(nn,np)	np	np	nn	np	nn	nn	np	np	np	np	nn	nn	np	nn	nn	nn	nn	np	np	np	np	nn	nn	nn	nn	np	nn	np	np	np	nn	nn	nn	np	nn	np	nn	nn	nn	nn	nn	np	np	nn
LG13_HB_121	F_0055387_L11_PA	LG13	<efxeg>	{01}	(ee,ef,eg,fg)	ee	ee	eg	ef	eg	eg	ee	ef	ee	ee	fg	eg	ef	eg	fg	fg	eg	ee	ef	ef	ef	fg	fg	eg	fg	ef	eg	ee	ee	ee	eg	eg	fg	ef	eg	ef	fg	fg	fg	eg	eg	ef	ee	eg
LG13_HB_121	F_0055385_L11_PA	LG13	<hkxhk>	{01}	(hh,hk,kk)	hh	hh	hk	hk	hk	hk	hh	hk	hh	hh	kk	hk	hk	hk	kk	kk	hk	hh	hk	hk	hk	kk	kk	hk	kk	hk	hk	hh	hh	hh	hk	hk	kk	hk	hk	hk	kk	kk	kk	hk	hk	hk	hh	hk
LG13_HB_1211	F_0566181_L4_PA	LG13	<hkxhk>	{10}	(hh,hk,kk)	kk	kk	hk	hk	hk	hk	kk	hk	kk	kk	hh	hk	hk	hk	hh	hh	hk	kk	hk	hk	hk	hh	hh	hk	hh	hk	hk	kk	kk	kk	hk	hk	hh	hk	hk	hk	hh	hh	hh	hk	hk	hk	kk	hk
LG13_HB_1211	F_0566193_L4_PA	LG13	<hkxhk>	{10}	(hh,hk,kk)	kk	kk	hk	hk	hk	hk	kk	hk	kk	kk	hh	hk	hk	hk	hh	hh	hk	kk	hk	hk	hk	hh	hh	hk	hh	hk	hk	kk	kk	kk	hk	hk	hh	hk	hk	hk	hh	hh	hh	hk	hk	hk	kk	hk
LG13_HB_1211	F_0566180_L4_PA	LG13	<nnxnp>	{-0}	(nn,np)	np	np	nn	np	nn	nn	np	np	np	np	nn	nn	np	nn	nn	nn	nn	np	np	np	np	nn	nn	nn	nn	np	nn	np	np	np	nn	nn	nn	np	nn	np	nn	nn	nn	nn	nn	np	np	nn
LG13_HB_1222	F_0570977_L4_PA	LG13	<hkxhk>	{11}	(hh,hk,kk)	hk	hk	kk	hh	kk	hk	hk	hh	hk	hk	hk	kk	hh	kk	hk	hk	kk	hk	hh	hk	hh	hk	hh	kk	hk	hh	hk	hk	hk	hk	hk	kk	hk	hh	hk	hh	hk	hk	hk	kk	kk	hh	hk	hk
LG13_HB_1222	F_0570998_L4_PA	LG13	<hkxhk>	{00}	(hh,hk,kk)	hk	hk	hh	kk	hh	hk	hk	kk	hk	hk	hk	hh	kk	hh	hk	hk	hh	hk	kk	hk	kk	hk	kk	hh	hk	kk	hk	hk	hk	hk	hk	hh	hk	kk	hk	kk	hk	hk	hk	hh	hh	kk	hk	hk
LG13_HB_1222	F_0571001_L4_PA	LG13	<lmxll>	{1-}	(ll,lm)	lm	lm	lm	ll	lm	ll	lm	ll	lm	lm	ll	lm	ll	lm	ll	ll	lm	lm	ll	ll	ll	ll	ll	lm	ll	ll	lm	lm	lm	lm	lm	lm	ll	ll	lm	ll	ll	ll	ll	lm	lm	ll	lm	lm
LG13_HB_1250	F_0585446_L4_PA	LG13	<lmxll>	{1-}	(ll,lm)	lm	lm	lm	ll	lm	ll	lm	ll	lm	lm	ll	lm	ll	lm	ll	ll	ll	lm	ll	ll	ll	ll	ll	lm	ll	ll	lm	lm	lm	lm	lm	lm	ll	ll	lm	ll	ll	ll	ll	lm	lm	ll	lm	lm
LG13_HB_1390	F_0656556_L6_PA	LG13	<lmxll>	{1-}	(ll,lm)	lm	lm	ll	lm	lm	ll	lm	ll	lm	lm	ll	lm	ll	lm	ll	ll	ll	lm	lm	ll	ll	ll	lm	lm	ll	ll	lm	lm	lm	lm	lm	lm	ll	ll	lm	ll	ll	ll	ll	lm	lm	ll	lm	ll
LG13_HB_1390	F_0656543_L6_PA	LG13	<nnxnp>	{-0}	(nn,np)	nn	np	nn	nn	nn	nn	np	np	nn	nn	np	nn	np	np	nn	nn	nn	np	nn	nn	np	nn	np	np	np	np	np	nn	nn	np	np	nn	nn	np	np	np	np	np	np	np	nn	np	nn	np
LG13_HB_1390	F_0656544_L6_PA	LG13	<nnxnp>	{-0}	(nn,np)	nn	np	nn	nn	nn	nn	np	np	nn	nn	np	nn	np	np	nn	nn	nn	np	nn	nn	np	nn	np	np	np	np	np	nn	nn	np	np	nn	nn	np	np	np	np	np	np	np	nn	np	nn	np
LG13_HB_15	F_0005450_L10_PA	LG13	<efxeg>	{11}	(ee,ef,eg,fg)	ef	ef	fg	ee	fg	eg	ef	ee	ef	ef	eg	fg	ee	fg	eg	eg	fg	ef	ee	eg	ee	eg	ee	fg	eg	ee	ef	ef	ef	ef	ef	fg	eg	ee	ef	ee	eg	eg	eg	fg	fg	ee	ef	ef
LG13_HB_1608	F_0755313_L8_PA	LG13	<hkxhk>	{01}	(hh,hk,kk)	hk	hh	hk	hk	hk	kk	hh	hk	hk	hk	hk	hk	hk	hh	kk	kk	kk	hh	hk	kk	hk	kk	hh	hk	hk	hk	hh	hk	hk	hh	hh	hk	kk	hk	hh	hk	hk	hk	kk	hh	hk	hk	hk	hh
LG13_HB_1608	F_0755333_L8_PA	LG13	<nnxnp>	{-1}	(nn,np)	np	nn	np	nn	np	np	nn	nn	np	np	nn	np	nn	nn	np	np	np	nn	np	np	nn	np	nn	np	nn	nn	nn	np	np	nn	nn	np	np	nn	nn	nn	nn	nn	np	nn	np	nn	np	nn
LG13_HB_1620	F_0759955_L8_PA	LG13	<hkxhk>	{11}	(hh,hk,kk)	hk	hk	kk	hh	kk	hk	hk	hh	kk	hk	hk	kk	hh	kk	hk	hk	kk	hk	hh	hk	hh	hk	hh	kk	hk	hh	hk	hk	hk	hk	hk	kk	hk	hh	hk	hh	hk	hk	hk	kk	kk	hh	hk	hk
LG13_HB_1620	F_0759961_L8_PA	LG13	<nnxnp>	{-1}	(nn,np)	nn	nn	np	nn	np	np	nn	nn	np	nn	np	np	nn	np	np	np	np	nn	nn	np	nn	np	nn	np	np	nn	nn	nn	nn	nn	nn	np	np	nn	nn	nn	np	np	np	np	np	nn	nn	nn
LG13_HB_1620	F_0759952_L8_PA	LG13	<lmxll>	{1-}	(ll,lm)	lm	lm	lm	ll	lm	ll	lm	ll	lm	lm	ll	lm	ll	lm	ll	ll	lm	lm	ll	ll	ll	ll	ll	lm	ll	ll	lm	lm	lm	lm	lm	lm	ll	ll	lm	ll	ll	ll	ll	lm	lm	ll	lm	lm
LG13_HB_1620	F_0759958_L8_PA	LG13	<lmxll>	{1-}	(ll,lm)	lm	lm	lm	ll	lm	ll	lm	ll	lm	lm	ll	lm	ll	lm	ll	ll	lm	lm	ll	ll	ll	ll	ll	lm	ll	ll	lm	lm	lm	lm	lm	lm	ll	ll	lm	ll	ll	ll	ll	lm	lm	ll	lm	lm
LG13_HB_1620	F_0759960_L8_PA	LG13	<lmxll>	{1-}	(ll,lm)	lm	lm	lm	ll	lm	ll	lm	ll	lm	lm	ll	lm	ll	lm	ll	ll	lm	lm	ll	ll	ll	ll	ll	lm	ll	ll	lm	lm	lm	lm	lm	lm	ll	ll	lm	ll	ll	ll	ll	lm	lm	ll	lm	lm
LG13_HB_1676	F_0789037_L9_PA	LG13	<nnxnp>	{-1}	(nn,np)	nn	nn	np	nn	np	np	nn	nn	nn	nn	np	np	nn	np	np	np	np	nn	nn	nn	nn	np	np	np	np	nn	np	nn	nn	nn	np	np	np	nn	np	nn	np	np	np	np	np	nn	nn	np
LG13_HB_1714	F_0806467_L9_PA	LG13	<lmxll>	{0-}	(ll,lm)	ll	ll	ll	lm	ll	ll	ll	lm	ll	ll	lm	ll	lm	ll	lm	lm	ll	ll	lm	lm	lm	lm	lm	ll	lm	lm	ll	ll	ll	ll	ll	ll	lm	lm	ll	lm	lm	lm	lm	ll	ll	lm	ll	ll
LG13_HB_1714	F_0806468_L9_PA	LG13	<lmxll>	{1-}	(ll,lm)	lm	lm	lm	ll	lm	lm	lm	ll	lm	lm	ll	lm	ll	lm	ll	ll	lm	lm	ll	ll	ll	ll	ll	lm	ll	ll	lm	lm	lm	lm	lm	lm	ll	ll	lm	ll	ll	ll	ll	lm	lm	ll	lm	lm
LG13_HB_1714	F_0806487_L9_PA	LG13	<efxeg>	{10}	(ee,ef,eg,fg)	fg	fg	ef	eg	ef	ef	fg	eg	fg	fg	ee	ef	eg	ef	ee	ee	ef	fg	eg	eg	eg	ee	ee	ef	ee	eg	ef	fg	fg	fg	ef	ef	ee	eg	ef	eg	ee	ee	ee	ef	ef	eg	fg	ef
LG13_HB_1714	F_0806469_L9_PA	LG13	<nnxnp>	{-1}	(nn,np)	nn	nn	np	nn	np	np	nn	nn	nn	nn	np	np	nn	np	np	np	np	nn	nn	nn	nn	np	np	np	np	nn	np	nn	nn	nn	np	np	np	nn	np	nn	np	np	np	np	np	nn	nn	np
LG13_HB_1714	F_0806473_L9_PA	LG13	<nnxnp>	{-0}	(nn,np)	np	np	nn	np	nn	nn	np	np	np	np	nn	nn	np	nn	nn	nn	nn	np	np	np	np	nn	nn	nn	nn	np	nn	np	np	np	nn	nn	nn	np	nn	np	nn	nn	nn	nn	nn	np	np	nn
LG13_HB_1715	F_0806586_L9_PA	LG13	<nnxnp>	{-0}	(nn,np)	np	np	nn	np	nn	nn	np	np	np	np	nn	nn	np	nn	nn	nn	nn	np	np	np	np	nn	nn	nn	nn	np	np	np	np	np	nn	nn	nn	np	nn	np	nn	nn	nn	nn	nn	np	np	nn
LG13_HB_1741	F_0822195_L9_PA	LG13	<lmxll>	{1-}	(ll,lm)	lm	lm	lm	ll	lm	lm	lm	ll	lm	lm	ll	lm	ll	lm	ll	ll	lm	lm	ll	ll	ll	ll	ll	lm	ll	ll	lm	lm	lm	lm	lm	lm	ll	ll	lm	ll	ll	ll	ll	lm	lm	ll	lm	lm
LG13_HB_1741	F_0822194_L9_PA	LG13	<nnxnp>	{-0}	(nn,np)	np	np	nn	np	nn	nn	np	np	np	np	nn	nn	np	nn	nn	nn	nn	np	np	np	np	nn	nn	nn	nn	np	nn	np	np	np	nn	nn	nn	np	nn	np	nn	nn	nn	nn	nn	np	np	nn
LG13_HB_1776	F_0835217_L10_45_1	LG13	<hkxhk>	{01}	(hh,hk,kk)	hh	hh	hk	hk	hk	hk	hh	hk	hh	hh	kk	hk	hk	hk	kk	kk	hk	hh	hk	hk	hk	kk	kk	hk	kk	hk	hh	hh	hh	hh	hk	hk	kk	hk	hk	hk	kk	kk	kk	hk	hk	hk	hh	hk
LG13_HB_1776	F_0835207_L10_45_1	LG13	<nnxnp>	{-0}	(nn,np)	np	np	nn	np	nn	nn	np	np	np	np	nn	nn	np	nn	nn	nn	nn	np	np	np	np	nn	nn	nn	nn	np	np	np	np	np	nn	nn	nn	np	nn	np	nn	nn	nn	nn	nn	np	np	nn
LG13_HB_1776	F_0835223_L10_45_1	LG13	<nnxnp>	{-0}	(nn,np)	np	np	nn	np	nn	nn	np	np	np	np	nn	nn	np	nn	nn	nn	nn	np	np	np	np	nn	nn	nn	nn	np	np	np	np	np	nn	nn	nn	np	nn	np	nn	nn	nn	nn	nn	np	np	nn
LG13_HB_1867_s28h1	F_0872904_L13_28_1	LG13	<nnxnp>	{-0}	(nn,np)	nn	np	nn	np	nn	nn	np	np	nn	nn	np	nn	np	np	nn	nn	nn	np	nn	nn	np	nn	np	nn	np	np	np	nn	nn	np	np	nn	nn	np	np	np	np	np	nn	np	nn	np	nn	np
LG13_HB_1871_s33h1	F_0874521_L13_33_1	LG13	<nnxnp>	{-0}	(nn,np)	np	np	nn	np	nn	nn	np	np	nn	nn	nn	nn	np	np	nn	nn	nn	np	nn	nn	np	nn	np	nn	np	np	np	np	np	np	np	nn	nn	np	np	np	np	np	nn	nn	nn	np	nn	np
LG13_HB_1871_s33h1	F_0874522_L13_33_1	LG13	<nnxnp>	{-0}	(nn,np)	np	np	nn	np	nn	nn	np	np	nn	nn	nn	nn	np	np	nn	nn	nn	np	nn	nn	np	nn	np	nn	np	np	np	np	np	np	np	nn	nn	np	np	np	np	np	nn	nn	nn	np	nn	np
LG13_HB_1874_s35h1	F_0875074_L13_35_1	LG13	<efxeg>	{10}	(ee,ef,eg,fg)	fg	fg	ef	eg	ef	ee	fg	eg	ef	ef	ee	ef	eg	fg	ee	ee	ee	fg	fg	ee	eg	ee	eg	ef	eg	eg	fg	fg	fg	fg	fg	ef	ee	eg	fg	eg	eg	eg	ee	ef	ef	eg	fg	fg
LG13_HB_1874_s35h1	F_0875076_L13_35_1	LG13	<nnxnp>	{-0}	(nn,np)	np	np	nn	np	nn	nn	np	np	nn	nn	nn	nn	np	np	nn	nn	nn	np	np	nn	np	nn	np	nn	np	np	np	np	np	np	np	nn	nn	np	np	np	np	np	nn	nn	nn	np	np	np
LG13_HB_1874_s35h1	F_0875102_L13_35_1	LG13	<nnxnp>	{-0}	(nn,np)	np	np	nn	np	nn	nn	np	np	nn	nn	nn	nn	np	np	nn	nn	nn	np	np	nn	np	nn	np	nn	np	np	np	np	np	np	np	nn	nn	np	np	np	np	np	nn	nn	nn	np	np	np
LG13_HB_1877_s37h1	F_0877061_L13_37_1	LG13	<lmxll>	{0-}	(ll,lm)	ll	ll	ll	lm	ll	ll	ll	lm	ll	ll	lm	ll	lm	ll	lm	lm	ll	ll	lm	lm	lm	lm	lm	ll	lm	lm	ll	ll	ll	ll	ll	ll	lm	lm	ll	lm	lm	lm	lm	ll	ll	lm	ll	ll
LG13_HB_1877_s37h1	F_0877071_L13_37_1	LG13	<lmxll>	{0-}	(ll,lm)	ll	ll	ll	lm	ll	ll	ll	lm	ll	ll	lm	ll	lm	ll	lm	lm	ll	ll	lm	lm	lm	lm	lm	ll	lm	lm	ll	ll	ll	ll	ll	ll	lm	lm	ll	lm	lm	lm	lm	ll	ll	lm	ll	ll
LG13_HB_1877_s37h1	F_0877051_L13_37_1	LG13	<nnxnp>	{-0}	(nn,np)	np	np	nn	np	nn	nn	np	np	np	np	nn	nn	np	nn	nn	nn	nn	np	np	np	np	nn	nn	nn	nn	np	np	np	np	np	nn	nn	nn	np	nn	np	nn	nn	nn	nn	nn	np	np	nn
LG13_HB_1878_s38h1	F_0877272_L13_38_1	LG13	<lmxll>	{1-}	(ll,lm)	lm	lm	lm	ll	lm	ll	lm	ll	lm	lm	ll	lm	ll	lm	ll	ll	lm	lm	ll	ll	ll	ll	ll	lm	ll	ll	lm	lm	lm	lm	lm	lm	ll	ll	lm	ll	ll	ll	ll	lm	lm	ll	lm	lm
LG13_HB_1878_s38h1	F_0877275_L13_38_1	LG13	<lmxll>	{1-}	(ll,lm)	lm	lm	lm	ll	lm	ll	lm	ll	lm	lm	ll	lm	ll	lm	ll	ll	lm	lm	ll	ll	ll	ll	ll	lm	ll	ll	lm	lm	lm	lm	lm	lm	ll	ll	lm	ll	ll	ll	ll	lm	lm	ll	lm	lm
LG13_HB_1883_s46h1	F_0879788_L13_46_1	LG13	<hkxhk>	{00}	(hh,hk,kk)	hk	hk	hh	kk	hh	hh	hk	kk	hk	hk	hk	hh	kk	hh	hk	hk	hh	hk	kk	kk	kk	hk	hk	hh	hk	kk	hk	hk	hk	hk	hh	hh	hk	kk	hh	kk	hk	hk	hk	hh	hh	kk	hk	hh
LG13_HB_1883_s46h1	F_0879783_L13_46_1	LG13	<nnxnp>	{-0}	(nn,np)	np	np	nn	np	nn	nn	np	np	np	np	nn	nn	np	nn	nn	nn	nn	np	np	np	np	nn	nn	nn	nn	np	np	np	np	np	nn	nn	nn	np	nn	np	nn	nn	nn	nn	nn	np	np	nn
LG13_HB_1883_s46h1	F_0879784_L13_46_1	LG13	<nnxnp>	{-0}	(nn,np)	np	np	nn	np	nn	nn	np	np	np	np	nn	nn	np	nn	nn	nn	nn	np	np	np	np	nn	nn	nn	nn	np	np	np	np	np	nn	nn	nn	np	nn	np	nn	nn	nn	nn	nn	np	np	nn
LG13_HB_1887_s46h1	F_0881259_L13_46_1	LG13	<nnxnp>	{-0}	(nn,np)	np	np	nn	np	nn	nn	np	np	np	np	nn	nn	np	nn	nn	nn	nn	np	np	np	np	nn	nn	nn	nn	np	np	np	np	np	nn	nn	nn	np	nn	np	nn	nn	nn	nn	nn	np	np	nn
LG13_HB_1887_s46h1	F_0881268_L13_46_1	LG13	<nnxnp>	{-0}	(nn,np)	np	np	nn	np	nn	nn	np	np	np	np	nn	nn	np	nn	nn	nn	nn	np	np	np	np	nn	nn	nn	nn	np	np	np	np	np	nn	nn	nn	np	nn	np	nn	nn	nn	nn	nn	np	np	nn
LG13_HB_1887_s46h1	F_0881270_L13_46_1	LG13	<nnxnp>	{-0}	(nn,np)	np	np	nn	np	nn	nn	np	np	np	np	nn	nn	np	nn	nn	nn	nn	np	np	np	np	nn	nn	nn	nn	np	np	np	np	np	nn	nn	nn	np	nn	np	nn	nn	nn	nn	nn	np	np	nn
LG13_HB_1925_s45h1	F_0902721_L15_45_1	LG13	<hkxhk>	{11}	(hh,hk,kk)	hk	hk	kk	hh	kk	kk	hk	hh	hk	hk	hk	kk	hh	kk	hk	hk	kk	hk	hh	hh	hh	hk	hk	kk	hk	hh	hk	hk	hk	hk	hk	kk	hk	hh	hk	hh	hk	hk	hk	kk	kk	hh	hk	hk
LG13_HB_1925_s45h1	F_0902718_L15_45_1	LG13	<lmxll>	{0-}	(ll,lm)	ll	ll	ll	lm	ll	ll	ll	lm	ll	ll	lm	ll	lm	ll	lm	lm	ll	ll	lm	lm	lm	lm	lm	ll	lm	lm	ll	ll	ll	ll	ll	ll	lm	lm	ll	lm	lm	lm	lm	ll	ll	lm	ll	ll
LG13_HB_1925_s45h1	F_0902736_L15_45_1	LG13	<lmxll>	{0-}	(ll,lm)	ll	ll	ll	lm	ll	ll	ll	lm	ll	ll	lm	ll	lm	ll	lm	lm	ll	ll	lm	lm	lm	lm	lm	ll	lm	lm	ll	ll	ll	ll	ll	ll	lm	lm	ll	lm	lm	lm	lm	ll	ll	lm	ll	ll
LG13_HB_1925_s45h1	F_0902720_L15_45_1	LG13	<nnxnp>	{-0}	(nn,np)	np	np	nn	np	nn	nn	np	np	np	np	nn	nn	np	nn	nn	nn	nn	np	np	np	np	nn	nn	nn	nn	np	np	np	np	np	np	nn	nn	np	np	np	nn	nn	nn	nn	nn	np	np	np
LG13_HB_1946_s59h1	F_0908423_L15_59_1	LG13	<efxeg>	{00}	(ee,ef,eg,fg)	eg	eg	ee	fg	ee	ee	eg	fg	eg	eg	ef	ee	fg	ee	ef	ef	ee	eg	fg	fg	fg	ef	ef	ee	ef	fg	eg	eg	eg	eg	ee	ee	ef	fg	ee	fg	ef	ef	ef	ee	ee	fg	eg	ee
LG13_HB_1946_s59h1	F_0908440_L15_59_1	LG13	<lmxll>	{0-}	(ll,lm)	ll	ll	ll	lm	ll	ll	ll	lm	ll	ll	lm	ll	lm	ll	lm	lm	ll	ll	lm	lm	lm	lm	lm	ll	lm	lm	ll	ll	ll	ll	ll	ll	lm	lm	ll	lm	lm	lm	lm	ll	ll	lm	ll	ll
LG13_HB_1946_s59h1	F_0908434_L15_59_1	LG13	<nnxnp>	{-0}	(nn,np)	np	np	nn	np	nn	nn	np	np	np	np	nn	nn	np	nn	nn	nn	nn	np	np	np	np	nn	nn	nn	nn	np	np	np	np	np	nn	nn	nn	np	nn	np	nn	nn	nn	nn	nn	np	np	nn
LG13_HB_1946_s59h1	F_0908449_L15_59_1	LG13	<nnxnp>	{-0}	(nn,np)	np	np	nn	np	nn	nn	np	np	np	np	nn	nn	np	nn	nn	nn	nn	np	np	np	np	nn	nn	nn	nn	np	np	np	np	np	nn	nn	nn	np	nn	np	nn	nn	nn	nn	nn	np	np	nn
LG13_HB_1946_s59h1	F_0908450_L15_59_1	LG13	<nnxnp>	{-0}	(nn,np)	np	np	nn	np	nn	nn	np	np	np	np	nn	nn	np	nn	nn	nn	nn	np	np	np	np	nn	nn	nn	nn	np	np	np	np	np	nn	nn	nn	np	nn	np	nn	nn	nn	nn	nn	np	np	nn
LG13_HB_1980_s16h1	F_0917911_L16_16_1	LG13	<nnxnp>	{-0}	(nn,np)	np	np	nn	np	nn	nn	np	np	np	np	nn	nn	np	nn	nn	nn	nn	np	np	np	np	nn	nn	nn	nn	np	np	np	np	np	nn	nn	nn	np	nn	np	nn	nn	nn	nn	nn	np	np	nn
LG13_HB_1980_s16h1	F_0917937_L16_16_1	LG13	<nnxnp>	{-0}	(nn,np)	np	np	nn	np	nn	nn	np	np	np	np	nn	nn	np	nn	nn	nn	nn	np	np	np	np	nn	nn	nn	nn	np	np	np	np	np	nn	nn	nn	np	nn	np	nn	nn	nn	nn	nn	np	np	nn
LG13_HB_2015_s16h1	F_0933540_L17_16_1	LG13	<lmxll>	{0-}	(ll,lm)	ll	ll	ll	lm	ll	ll	ll	lm	ll	ll	lm	ll	lm	ll	lm	lm	ll	ll	lm	lm	lm	lm	lm	ll	lm	lm	ll	ll	ll	ll	ll	ll	lm	lm	ll	lm	lm	lm	lm	ll	ll	lm	ll	ll
LG13_HB_2015_s16h1	F_0933501_L17_16_1	LG13	<nnxnp>	{-0}	(nn,np)	np	np	nn	np	nn	nn	np	np	np	np	nn	nn	np	nn	nn	nn	nn	np	np	np	np	nn	nn	nn	nn	np	np	np	np	np	np	nn	nn	np	nn	np	nn	nn	nn	nn	nn	np	np	np
LG13_HB_2015_s16h1	F_0933510_L17_16_1	LG13	<nnxnp>	{-0}	(nn,np)	np	np	nn	np	nn	nn	np	np	np	np	nn	nn	np	nn	nn	nn	nn	np	np	np	np	nn	nn	nn	nn	np	np	np	np	np	np	nn	nn	np	nn	np	nn	nn	nn	nn	nn	np	np	nn
LG13_HB_2015_s16h1	F_0933527_L17_16_1	LG13	<nnxnp>	{-0}	(nn,np)	np	np	nn	np	nn	nn	np	np	np	np	nn	nn	np	nn	nn	nn	nn	np	np	np	np	nn	nn	nn	nn	np	np	np	np	np	np	nn	nn	np	nn	np	nn	nn	nn	nn	nn	np	np	nn
LG13_HB_2015_s16h1	F_0933532_L17_16_1	LG13	<nnxnp>	{-0}	(nn,np)	np	np	nn	np	nn	nn	np	np	np	np	nn	nn	np	nn	nn	nn	nn	np	np	np	np	nn	nn	nn	nn	np	np	np	np	np	np	nn	nn	np	nn	np	nn	nn	nn	nn	nn	np	np	nn
LG13_HB_2018_s18h1	F_0934608_L17_18_1	LG13	<efxeg>	{01}	(ee,ef,eg,fg)	ee	ee	eg	ef	eg	eg	ee	ef	ee	ee	fg	eg	ef	eg	fg	fg	eg	ee	ef	ef	ef	fg	fg	eg	fg	ef	eg	ee	ee	ee	eg	eg	fg	--	eg	ef	fg	fg	fg	eg	eg	ef	ee	eg
LG13_HB_2018_s18h1	F_0934606_L17_18_1	LG13	<nnxnp>	{-1}	(nn,np)	nn	nn	np	nn	np	np	nn	nn	nn	nn	np	np	nn	np	np	np	np	nn	nn	nn	nn	np	np	np	np	nn	np	nn	nn	nn	np	--	np	nn	np	nn	np	np	np	np	np	nn	nn	np
LG13_HB_2145_s19h1	F_0980500_L4_19_1	LG13	<hkxhk>	{01}	(hh,hk,kk)	hh	hh	hk	hk	hk	hk	hh	hk	hh	hh	kk	hk	hk	hk	kk	kk	hk	hh	hk	hk	hk	kk	kk	hk	kk	hk	hk	hh	hh	hh	hk	hk	kk	hk	hk	hk	kk	kk	kk	hk	hk	hk	hh	hk
LG13_HB_2145_s19h1	F_0980499_L4_19_1	LG13	<nnxnp>	{-0}	(nn,np)	np	--	nn	np	nn	nn	--	np	np	np	nn	nn	np	nn	nn	nn	nn	np	np	np	np	nn	nn	nn	nn	np	nn	np	np	np	nn	nn	nn	np	nn	np	nn	nn	nn	nn	nn	np	np	nn
LG13_HB_2157_s24h1	F_0984682_L4_24_1	LG13	<nnxnp>	{-0}	(nn,np)	np	np	nn	np	nn	nn	np	np	nn	nn	nn	nn	np	np	nn	nn	nn	np	nn	nn	np	nn	np	nn	np	np	np	np	np	np	np	nn	nn	np	np	np	np	np	nn	nn	nn	np	nn	np
LG13_HB_2244_s38h1	F_1016678_L7_38_1	LG13	<hkxhk>	{10}	(hh,hk,kk)	kk	kk	hk	hk	hk	hk	kk	hk	kk	kk	hh	hk	hk	hk	hh	hh	hk	kk	hk	hk	hk	hh	hh	hk	hh	hk	hk	kk	kk	kk	hk	hk	hh	hk	hk	hk	hh	hh	hh	hk	hk	hk	kk	hk
LG13_HB_2305_s24h1	F_1045533_L9_24_1	LG13	<lmxll>	{1-}	(ll,lm)	lm	lm	lm	ll	lm	lm	lm	ll	lm	lm	ll	lm	ll	lm	ll	ll	lm	lm	ll	ll	ll	ll	ll	lm	ll	ll	lm	lm	lm	lm	lm	lm	ll	ll	lm	ll	ll	ll	ll	lm	lm	ll	lm	lm
LG13_HB_2305_s24h1	F_1045535_L9_24_1	LG13	<hkxhk>	{01}	(hh,hk,kk)	hh	hh	hk	hk	hk	hk	hh	hk	hh	hh	kk	hk	hk	hk	kk	kk	hk	hh	hk	hk	hk	kk	kk	hk	kk	hk	hk	hh	hh	hh	hk	hk	kk	hk	hk	hk	kk	kk	kk	hk	hk	hk	hh	hk
LG13_HB_2362_s50h2	F_1062744_L13_50_2	LG13	<nnxnp>	{-1}	(nn,np)	nn	nn	np	nn	nn	np	np	nn	np	np	nn	nn	nn	np	nn	nn	nn	nn	np	np	nn	nn	nn	nn	nn	nn	nn	np	np	nn	nn	nn	np	nn	nn	nn	nn	nn	nn	nn	nn	np	nn	nn
LG13_HB_2363_s50h2	F_1062848_L13_50_2	LG13	<hkxhk>	{11}	(hh,hk,kk)	hh	hk	hk	hk	hk	kk	kk	hh	kk	kk	hk	hk	hk	kk	hh	hk	hh	hh	hk	hk	hk	hh	hk	hh	hh	hh	hk	kk	kk	hk	hh	hk	kk	hh	hk	hk	hk	hk	hh	hk	hk	kk	hk	hh
LG13_HB_2363_s50h2	F_1062851_L13_50_2	LG13	<hkxhk>	{11}	(hh,hk,kk)	hh	hk	hk	hk	hk	kk	kk	hh	kk	kk	hk	hk	hk	kk	hh	hk	hh	hh	hk	hk	hk	hh	hk	hh	hh	hh	hk	kk	kk	hk	hh	hk	kk	hh	hk	hk	hk	hk	hh	hk	hk	kk	hk	hh
LG13_HB_2365_s50h2	F_1063135_L13_50_2	LG13	<nnxnp>	{-0}	(nn,np)	np	np	nn	nn	np	nn	np	np	nn	nn	np	nn	np	nn	np	np	np	np	nn	nn	np	np	np	np	np	np	np	nn	nn	np	np	np	nn	np	np	np	np	np	np	np	np	nn	nn	np
LG13_HB_2365_s50h2	F_1063136_L13_50_2	LG13	<nnxnp>	{-0}	(nn,np)	np	np	nn	nn	np	nn	np	np	nn	nn	np	nn	np	nn	np	np	np	np	nn	nn	np	np	np	np	np	np	np	nn	nn	np	np	np	nn	np	np	np	np	np	np	np	np	nn	nn	np
LG13_HB_2365_s50h2	F_1063138_L13_50_2	LG13	<nnxnp>	{-0}	(nn,np)	np	np	nn	nn	np	nn	np	np	nn	nn	np	nn	np	nn	np	np	np	np	nn	nn	np	np	np	np	np	np	np	nn	nn	np	np	np	nn	np	np	np	np	np	np	np	np	nn	nn	np
LG13_HB_2365_s50h2	F_1063148_L13_50_2	LG13	<nnxnp>	{-0}	(nn,np)	np	np	nn	nn	np	nn	np	np	nn	nn	np	nn	np	nn	np	nn	np	np	nn	nn	np	np	np	np	np	np	np	nn	nn	np	np	np	nn	np	np	np	np	np	np	np	np	nn	nn	np
LG13_HB_2368_s50h2	F_1063440_L13_50_2	LG13	<efxeg>	{10}	(ee,ef,eg,fg)	eg	fg	ee	ef	fg	ee	fg	eg	ef	ef	fg	ef	fg	ef	eg	ef	eg	fg	ef	ee	fg	eg	fg	eg	eg	eg	fg	ef	ef	fg	fg	fg	ee	eg	fg	eg	eg	fg	eg	fg	fg	ef	ef	eg
LG13_HB_2368_s50h2	F_1063447_L13_50_2	LG13	<nnxnp>	{-0}	(nn,np)	np	np	nn	nn	np	nn	np	np	nn	nn	np	nn	np	nn	np	nn	np	np	nn	nn	np	np	np	np	np	np	np	nn	nn	np	np	np	nn	np	np	np	np	np	np	np	np	nn	nn	np
LG13_HB_2369_s50h2	F_1063471_L13_50_2	LG13	<lmxll>	{0-}	(ll,lm)	lm	ll	lm	ll	ll	lm	ll	lm	ll	ll	ll	ll	ll	ll	lm	ll	lm	ll	ll	lm	ll	lm	ll	lm	lm	lm	ll	ll	ll	ll	ll	ll	lm	lm	ll	lm	lm	ll	lm	ll	ll	ll	ll	lm
LG13_HB_2369_s50h2	F_1063469_L13_50_2	LG13	<nnxnp>	{-0}	(nn,np)	np	np	nn	nn	np	nn	np	np	nn	nn	np	nn	np	nn	np	nn	np	np	nn	nn	np	np	np	np	np	np	np	nn	nn	np	np	np	nn	np	np	np	np	np	np	np	np	nn	nn	np
LG13_HB_2369_s50h2	F_1063477_L13_50_2	LG13	<nnxnp>	{-0}	(nn,np)	np	np	nn	nn	np	nn	np	np	nn	nn	np	nn	np	nn	np	nn	np	np	nn	nn	np	np	np	np	np	np	np	nn	nn	np	np	np	nn	np	np	np	np	np	np	np	np	nn	nn	np
LG13_HB_2371_s50h2	F_1063546_L13_50_2	LG13	<hkxhk>	{10}	(hh,hk,kk)	kk	kk	hh	hk	hk	hh	kk	hk	hk	hk	hk	hk	kk	kk	hh	hk	hh	kk	hk	hh	hk	hh	kk	kk	hk	hk	kk	hk	hk	kk	kk	hk	hh	hk	kk	hk	hk	hk	hk	kk	kk	hh	hk	hk
LG13_HB_2372_s50h2	F_1063552_L13_50_2	LG13	<nnxnp>	{-0}	(nn,np)	nn	np	nn	np	nn	nn	np	np	nn	nn	np	nn	np	np	nn	nn	nn	np	nn	nn	np	nn	np	np	np	np	np	nn	nn	np	np	nn	nn	np	np	np	np	np	np	np	nn	np	nn	np
LG13_HB_2372_s50h2	F_1063559_L13_50_2	LG13	<nnxnp>	{-0}	(nn,np)	nn	np	nn	np	nn	nn	np	np	nn	nn	np	nn	np	np	nn	nn	nn	np	nn	nn	np	nn	np	np	np	np	np	nn	nn	np	np	nn	nn	np	np	np	np	np	np	np	nn	np	nn	np
LG13_HB_2375_s67h2	F_1065416_L13_67_2	LG13	<hkxhk>	{00}	(hh,hk,kk)	hk	hk	hh	kk	hh	hh	hk	kk	hk	hk	hk	hh	kk	hh	hk	hk	hh	hk	kk	kk	kk	hk	hk	hh	hk	kk	hk	hk	hk	hk	hh	hh	hk	kk	hh	kk	hk	hk	hk	hh	hh	kk	hk	hh
LG13_HB_2375_s67h2	F_1065410_L13_67_2	LG13	<nnxnp>	{-0}	(nn,np)	np	np	nn	np	nn	nn	np	np	np	np	nn	nn	np	nn	nn	nn	nn	np	np	np	np	nn	nn	nn	nn	np	np	np	np	np	nn	nn	nn	np	nn	np	nn	nn	nn	nn	nn	np	np	nn
LG13_HB_2375_s67h2	F_1065411_L13_67_2	LG13	<nnxnp>	{-0}	(nn,np)	np	np	nn	np	nn	nn	np	np	np	np	nn	nn	np	nn	nn	nn	nn	np	np	np	np	nn	nn	nn	nn	np	np	np	np	np	nn	nn	nn	np	nn	np	nn	nn	nn	nn	nn	np	np	nn
LG13_HB_2375_s67h2	F_1065438_L13_67_2	LG13	<lmxll>	{0-}	(ll,lm)	ll	ll	ll	--	ll	ll	ll	--	ll	ll	lm	ll	--	ll	lm	lm	ll	ll	--	--	--	lm	lm	ll	lm	lm	ll	ll	ll	ll	ll	ll	lm	--	ll	--	lm	lm	lm	ll	ll	lm	ll	ll
LG13_HB_2376_s67h2	F_1065729_L13_67_2	LG13	<nnxnp>	{-0}	(nn,np)	np	np	nn	np	nn	nn	np	np	np	np	nn	nn	np	nn	nn	nn	nn	np	np	np	np	nn	nn	nn	nn	np	np	np	np	np	nn	nn	nn	np	nn	np	nn	nn	nn	nn	nn	np	np	nn
LG13_HB_2376_s67h2	F_1065730_L13_67_2	LG13	<nnxnp>	{-0}	(nn,np)	np	np	nn	np	nn	nn	np	np	np	np	nn	nn	np	nn	nn	nn	nn	np	np	np	np	nn	nn	nn	nn	np	np	np	np	np	nn	nn	nn	np	nn	np	nn	nn	nn	nn	nn	np	np	nn
LG13_HB_2377_s68h2	F_1065919_L13_68_2	LG13	<nnxnp>	{-0}	(nn,np)	np	np	nn	np	nn	nn	np	np	np	np	nn	nn	np	nn	nn	nn	nn	np	np	np	np	nn	nn	nn	nn	np	np	np	np	np	nn	nn	nn	np	nn	np	nn	nn	nn	nn	nn	np	np	nn
LG13_HB_2377_s68h2	F_1065933_L13_68_2	LG13	<nnxnp>	{-1}	(nn,np)	nn	nn	np	nn	np	np	nn	nn	nn	nn	np	np	nn	np	np	np	np	nn	nn	nn	nn	np	np	np	np	nn	nn	nn	nn	nn	np	np	np	nn	np	nn	np	np	np	np	np	nn	nn	np
LG13_HB_2406_s86h2	F_1072535_L15_86_2	LG13	<lmxll>	{1-}	(ll,lm)	lm	lm	lm	ll	lm	ll	lm	ll	lm	lm	ll	lm	ll	lm	ll	ll	ll	lm	ll	ll	ll	ll	ll	lm	ll	ll	lm	lm	lm	lm	lm	lm	ll	ll	lm	ll	ll	ll	ll	lm	lm	ll	lm	lm
LG13_HB_2421_s31h2	F_1075065_L16_31_2	LG13	<lmxll>	{1-}	(ll,lm)	lm	lm	lm	ll	lm	lm	lm	ll	lm	lm	ll	lm	ll	lm	ll	ll	lm	lm	ll	ll	ll	ll	ll	lm	ll	ll	lm	lm	lm	lm	lm	lm	ll	ll	lm	ll	ll	ll	ll	lm	lm	ll	lm	lm
LG13_HB_2421_s31h2	F_1075062_L16_31_2	LG13	<efxeg>	{10}	(ee,ef,eg,fg)	fg	fg	ef	eg	ef	ef	fg	eg	fg	fg	ee	ef	eg	ef	ee	ee	ef	fg	eg	eg	eg	ee	ee	ef	ee	eg	ef	fg	fg	fg	ef	ef	ee	eg	ef	eg	ee	ee	ee	ef	ef	eg	fg	ef
LG13_HB_2421_s31h2	F_1075064_L16_31_2	LG13	<nnxnp>	{-1}	(nn,np)	nn	nn	np	nn	np	np	nn	nn	nn	nn	np	np	nn	np	np	np	np	nn	nn	nn	nn	np	np	np	np	nn	np	nn	nn	nn	np	np	np	nn	np	nn	np	np	np	np	np	nn	nn	np
F_1075679_L16_33_2	F_1075679_L16_33_2	LG13	<nnxnp>	{-0}	(nn,np)	np	np	nn	np	nn	nn	np	np	np	np	nn	nn	np	nn	nn	nn	nn	np	np	np	np	nn	nn	nn	nn	np	np	np	np	np	nn	nn	nn	np	nn	np	nn	nn	nn	nn	nn	np	np	nn
LG13_HB_2458_s38h2	F_1083800_L2_38_2	LG13	<efxeg>	{01}	(ee,ef,eg,fg)	ee	ee	eg	ef	eg	eg	ee	ef	ee	ee	fg	eg	ef	eg	fg	fg	eg	ee	ef	ef	ef	fg	fg	eg	fg	ef	eg	ee	ee	ee	eg	eg	fg	ef	eg	ef	fg	fg	fg	eg	eg	ef	ee	eg
LG13_HB_2458_s38h2	F_1083811_L2_38_2	LG13	<efxeg>	{10}	(ee,ef,eg,fg)	fg	fg	ef	eg	ef	ef	fg	eg	fg	fg	ee	ef	eg	ef	ee	ee	ef	fg	eg	eg	eg	ee	ee	ef	ee	eg	ef	fg	fg	fg	ef	ef	ee	eg	ef	eg	ee	ee	ee	ef	ef	eg	fg	ef
LG13_HB_2458_s38h2	F_1083791_L2_38_2	LG13	<nnxnp>	{-1}	(nn,np)	nn	nn	np	nn	np	np	nn	nn	nn	nn	np	np	nn	np	np	np	np	nn	nn	nn	nn	np	np	np	np	nn	np	nn	nn	nn	np	np	np	nn	np	nn	np	np	np	np	np	nn	nn	np
LG13_HB_2458_s38h2	F_1083794_L2_38_2	LG13	<nnxnp>	{-1}	(nn,np)	nn	nn	np	nn	np	np	nn	nn	nn	nn	np	np	nn	np	np	np	np	nn	nn	nn	nn	np	np	np	np	nn	np	nn	nn	nn	np	np	np	nn	np	nn	np	np	np	np	np	nn	nn	np
LG13_HB_2581_s70h3	F_1109352_L13_70_3	LG13	<lmxll>	{1-}	(ll,lm)	ll	lm	ll	ll	lm	lm	lm	ll	lm	lm	lm	lm	lm	lm	ll	lm	ll	ll	ll	ll	lm	ll	lm	ll	ll	ll	lm	lm	lm	lm	ll	lm	lm	ll	lm	lm	lm	lm	ll	lm	lm	lm	lm	ll
LG13_HB_2581_s70h3	F_1109354_L13_70_3	LG13	<lmxll>	{1-}	(ll,lm)	ll	lm	ll	ll	lm	lm	lm	ll	lm	lm	lm	lm	lm	lm	ll	lm	ll	ll	ll	ll	lm	ll	lm	ll	ll	ll	lm	lm	lm	lm	ll	lm	lm	ll	lm	lm	lm	lm	ll	lm	lm	lm	lm	ll
LG13_HB_2581_s70h3	F_1109360_L13_70_3	LG13	<lmxll>	{1-}	(ll,lm)	ll	lm	ll	ll	lm	lm	lm	ll	lm	lm	lm	lm	lm	lm	ll	lm	ll	ll	ll	ll	lm	ll	lm	ll	ll	ll	lm	lm	lm	lm	ll	lm	lm	ll	lm	lm	lm	lm	ll	lm	lm	lm	lm	ll
LG13_HB_2581_s70h3	F_1109367_L13_70_3	LG13	<lmxll>	{0-}	(ll,lm)	lm	ll	lm	lm	ll	ll	ll	lm	ll	ll	ll	ll	ll	ll	lm	ll	lm	lm	lm	lm	ll	lm	ll	lm	lm	lm	ll	ll	ll	ll	lm	ll	ll	lm	ll	ll	ll	ll	lm	ll	ll	ll	ll	lm
LG13_HB_2581_s70h3	F_1109370_L13_70_3	LG13	<lmxll>	{1-}	(ll,lm)	ll	lm	ll	ll	lm	lm	lm	ll	lm	lm	lm	lm	lm	lm	ll	lm	ll	ll	ll	ll	lm	ll	lm	ll	ll	ll	lm	lm	lm	lm	ll	lm	lm	ll	lm	lm	lm	lm	ll	lm	lm	lm	lm	ll
LG13_HB_2581_s70h3	F_1109362_L13_70_3	LG13	<nnxnp>	{-0}	(nn,np)	np	np	nn	nn	np	nn	np	np	nn	nn	np	np	np	nn	np	np	np	np	nn	nn	np	np	np	np	np	np	np	nn	nn	np	np	np	nn	np	np	np	np	np	np	np	np	nn	np	np
LG13_HB_2582_s70h3	F_1109505_L13_70_3	LG13	<hkxhk>	{11}	(hh,hk,kk)	hh	hk	hk	kk	hk	hk	hk	hh	kk	kk	hk	kk	hk	kk	hh	kk	hh	hk	kk	hk	hk	hh	hk	hh	hh	hh	hk	kk	kk	hk	hk	hk	hk	hh	hk	hh	hh	hk	hh	hk	hk	kk	kk	hh
LG13_HB_2582_s70h3	F_1109489_L13_70_3	LG13	<nnxnp>	{-0}	(nn,np)	np	np	nn	nn	np	nn	np	np	nn	nn	np	nn	np	nn	np	nn	np	np	nn	nn	np	np	np	np	np	np	np	nn	nn	np	np	np	nn	np	np	np	np	np	np	np	np	nn	nn	np
LG13_HB_2582_s70h3	F_1109494_L13_70_3	LG13	<nnxnp>	{-0}	(nn,np)	np	np	nn	nn	np	nn	np	np	nn	nn	np	nn	np	nn	np	nn	np	np	nn	nn	np	np	np	np	np	np	np	nn	nn	np	np	np	nn	np	np	np	np	np	np	np	np	nn	nn	np
LG13_HB_2584_s74h3	F_1109827_L13_74_3	LG13	<lmxll>	{1-}	(ll,lm)	lm	lm	lm	ll	lm	ll	lm	ll	lm	lm	ll	lm	ll	lm	ll	ll	lm	lm	ll	ll	ll	ll	ll	lm	ll	ll	lm	lm	lm	lm	lm	lm	ll	ll	lm	ll	ll	ll	ll	lm	lm	ll	lm	lm
LG13_HB_2585_s75h3	F_1109947_L13_75_3	LG13	<nnxnp>	{-0}	(nn,np)	np	np	nn	np	nn	nn	np	np	np	np	nn	nn	np	nn	nn	nn	nn	np	np	np	np	nn	nn	nn	nn	np	np	np	np	np	nn	nn	nn	np	nn	np	nn	nn	nn	nn	nn	np	np	nn
LG13_HB_275	F_0124503_L12_PA	LG13	<lmxll>	{1-}	(ll,lm)	lm	lm	lm	ll	lm	lm	lm	ll	lm	lm	ll	lm	ll	lm	ll	ll	lm	lm	ll	ll	ll	ll	ll	lm	ll	ll	lm	lm	lm	lm	lm	lm	ll	ll	lm	ll	ll	ll	ll	lm	lm	ll	lm	lm
LG13_HB_275	$F_0124505y_LG13_PA	LG13	<nnxnp>	{-0}	(nn,np)	np	np	nn	np	nn	nn	np	np	np	np	nn	nn	np	nn	nn	nn	nn	np	np	np	np	nn	nn	nn	nn	np	nn	np	np	np	nn	nn	nn	np	nn	np	nn	nn	nn	nn	nn	np	np	nn
LG13_HB_275	F_0124506_L12_PA	LG13	<nnxnp>	{-0}	(nn,np)	np	np	nn	np	nn	nn	np	np	np	np	nn	nn	np	nn	nn	nn	nn	np	np	np	np	nn	nn	nn	nn	np	nn	np	np	np	nn	nn	nn	np	nn	np	nn	nn	nn	nn	nn	np	np	nn
R_15693091_L13_33_1	R_15693091_L13_33_1	LG13	<nnxnp>	{-1}	(nn,np)	nn	nn	np	nn	np	np	nn	nn	np	np	nn	np	nn	nn	np	np	np	nn	np	np	nn	np	nn	np	nn	nn	nn	nn	nn	nn	nn	np	np	nn	nn	nn	nn	nn	np	np	np	nn	np	nn
R_16737064_L13_34_1	R_16737064_L13_34_1	LG13	<nnxnp>	{-0}	(nn,np)	np	np	nn	np	nn	nn	np	np	nn	nn	nn	nn	np	np	nn	nn	nn	np	nn	nn	np	nn	np	nn	np	np	np	np	np	np	np	nn	nn	np	np	np	np	np	nn	nn	nn	np	np	np
GD_02452_L13_43_1	GD_02452_L13_43_1	LG13	<hkxhk>	{00}	(hh,hk,kk)	hk	hk	hh	kk	hh	hk	hk	kk	hk	hk	hk	hh	kk	hh	hk	hk	hh	hk	kk	kk	kk	hk	kk	hh	hk	kk	hk	hk	hk	hk	hk	hh	hk	kk	hk	kk	hk	hk	hk	hh	hh	kk	hk	hk
GD_01507_L13_28_1	GD_01507_L13_28_1	LG13	<nnxnp>	{-0}	(nn,np)	nn	np	nn	np	nn	nn	np	np	nn	nn	np	nn	np	np	nn	nn	nn	np	nn	nn	np	nn	np	np	np	np	np	nn	nn	np	np	nn	nn	np	np	np	np	np	nn	np	nn	np	nn	np
LG13_HB_3253_s26h1	R_880764_L13_26_1	LG13	<nnxnp>	{-1}	(nn,np)	nn	nn	np	np	nn	np	np	nn	np	np	nn	nn	nn	np	nn	nn	nn	nn	np	np	nn	nn	nn	nn	nn	nn	nn	np	np	nn	nn	nn	np	nn	nn	nn	nn	nn	nn	nn	nn	np	nn	nn
LG13_HB_3254	R_1140009_L13_PA	LG13	<hkxhk>	{00}	(hh,hk,kk)	kk	hk	hk	hk	hk	hh	hh	kk	hh	hh	hk	hk	hk	hh	kk	hk	kk	kk	hk	hk	hk	kk	hk	kk	kk	kk	hk	hh	hh	hk	kk	hk	hh	kk	hk	hk	hk	hk	kk	hk	hk	hh	hk	kk
LG13_HB_3254	GD_00279_L13_PA	LG13	<lmxll>	{1-}	(ll,lm)	ll	lm	ll	ll	lm	lm	lm	ll	lm	lm	lm	lm	lm	lm	ll	lm	ll	ll	ll	ll	lm	ll	lm	ll	ll	ll	lm	lm	lm	lm	ll	lm	lm	ll	lm	lm	lm	lm	ll	lm	lm	lm	lm	ll
LG13_HB_3254	R_1148530_L13_PA	LG13	<nnxnp>	{-1}	(nn,np)	nn	nn	np	np	nn	np	np	nn	np	np	nn	nn	nn	np	nn	nn	nn	nn	np	np	nn	nn	nn	nn	nn	nn	nn	np	np	nn	nn	nn	np	nn	nn	nn	nn	nn	nn	nn	nn	np	nn	nn
GD_02890_L13_67_2	GD_02890_L13_67_2	LG13	<nnxnp>	{-0}	(nn,np)	np	np	nn	np	nn	nn	np	np	np	np	nn	nn	np	nn	nn	nn	nn	np	np	np	np	nn	nn	nn	nn	np	np	np	np	np	nn	nn	nn	np	nn	np	nn	nn	nn	nn	nn	np	np	nn
R_3776960_L13_26_1	R_3776960_L13_26_1	LG13	<nnxnp>	{-1}	(nn,np)	nn	nn	np	np	nn	np	nn	nn	np	np	nn	np	nn	np	nn	np	nn	nn	np	np	nn	nn	nn	nn	nn	nn	nn	np	np	nn	nn	nn	np	nn	nn	nn	nn	nn	nn	nn	nn	np	np	nn
R_9219470_L13_PA	R_9219470_L13_PA	LG13	<nnxnp>	{-0}	(nn,np)	np	np	nn	nn	np	nn	np	np	nn	nn	np	nn	np	nn	np	nn	np	np	nn	nn	np	np	np	np	np	np	np	nn	nn	np	np	np	nn	np	np	np	np	np	np	np	np	nn	nn	np
R_18291721_L13_PA	R_18291721_L13_PA	LG13	<lmxll>	{1-}	(ll,lm)	lm	lm	lm	ll	lm	ll	lm	ll	lm	lm	ll	lm	ll	lm	ll	ll	ll	lm	lm	ll	ll	ll	ll	lm	ll	ll	lm	lm	lm	lm	lm	lm	ll	ll	lm	ll	ll	ll	ll	lm	lm	ll	lm	lm
R_19722424_L13_PA	R_19722424_L13_PA	LG13	<lmxll>	{1-}	(ll,lm)	lm	lm	lm	ll	lm	ll	lm	ll	lm	lm	ll	lm	ll	lm	ll	ll	ll	lm	ll	ll	ll	ll	ll	lm	ll	ll	lm	lm	lm	lm	lm	lm	ll	ll	lm	ll	ll	ll	ll	lm	lm	ll	lm	lm
LG13_HB_3287	R_19729805_L13_PA	LG13	<lmxll>	{1-}	(ll,lm)	lm	lm	lm	ll	lm	ll	lm	ll	lm	lm	ll	lm	ll	lm	ll	ll	ll	lm	ll	ll	ll	ll	ll	lm	ll	ll	lm	lm	lm	lm	lm	lm	ll	ll	lm	ll	ll	ll	ll	lm	lm	ll	lm	lm
LG13_HB_3287	R_19740521_L13_PA	LG13	<lmxll>	{1-}	(ll,lm)	lm	lm	lm	ll	lm	ll	lm	ll	lm	lm	ll	lm	ll	lm	ll	ll	ll	lm	ll	ll	ll	ll	ll	lm	ll	ll	lm	lm	lm	lm	lm	lm	ll	ll	lm	ll	ll	ll	ll	lm	lm	ll	lm	lm
LG13_HB_346	F_0156324_L13_PA	LG13	<nnxnp>	{-1}	(nn,np)	nn	nn	np	nn	nn	np	np	nn	np	np	nn	nn	nn	np	nn	nn	nn	nn	np	np	nn	nn	nn	nn	nn	nn	nn	np	np	nn	nn	nn	np	nn	nn	nn	nn	nn	nn	nn	nn	np	nn	nn
LG13_HB_347	F_0156346_L13_PA	LG13	<nnxnp>	{-1}	(nn,np)	nn	nn	np	nn	nn	np	np	nn	np	np	nn	nn	nn	np	nn	nn	nn	nn	np	np	nn	nn	nn	nn	nn	nn	nn	np	np	nn	nn	nn	np	nn	nn	nn	nn	nn	nn	nn	nn	np	nn	nn
LG13_HB_347	R_41497_L13_PA	LG13	<nnxnp>	{-0}	(nn,np)	np	np	nn	np	np	nn	nn	np	nn	nn	np	np	np	nn	np	np	np	np	nn	nn	np	np	np	np	np	np	np	nn	nn	np	np	np	nn	np	np	np	np	np	np	np	np	nn	np	np
LG13_HB_347.8	R_357151_L13_PA	LG13	<lmxll>	{0-}	(ll,lm)	lm	ll	lm	lm	ll	ll	ll	ll	ll	ll	ll	ll	ll	ll	lm	ll	lm	lm	lm	lm	ll	lm	ll	lm	lm	lm	ll	ll	ll	ll	lm	ll	ll	lm	ll	ll	ll	ll	lm	ll	lm	ll	ll	lm
LG13_HB_347.8	R_371869_L13_PA	LG13	<nnxnp>	{-0}	(nn,np)	np	np	nn	np	np	nn	nn	np	nn	nn	np	np	np	nn	np	np	np	np	nn	nn	np	np	np	np	np	np	np	nn	nn	np	np	np	nn	np	np	np	np	np	np	np	np	nn	np	np
LG13_HB_348	F_0156858_L13_PA	LG13	<lmxll>	{1-}	(ll,lm)	ll	lm	ll	ll	lm	lm	lm	lm	lm	lm	lm	lm	lm	lm	ll	lm	ll	ll	ll	ll	lm	ll	lm	ll	ll	ll	lm	lm	lm	lm	ll	lm	lm	ll	lm	lm	lm	lm	ll	lm	ll	lm	lm	ll
LG13_HB_348	F_0156873_L13_PA	LG13	<lmxll>	{1-}	(ll,lm)	ll	lm	ll	ll	lm	lm	lm	lm	lm	lm	lm	lm	lm	lm	ll	lm	ll	ll	ll	ll	lm	ll	lm	ll	ll	ll	lm	lm	lm	lm	ll	lm	lm	ll	lm	lm	lm	lm	ll	lm	ll	lm	lm	ll
LG13_HB_348	R_317637_L13_PA	LG13	<lmxll>	{0-}	(ll,lm)	lm	ll	lm	lm	ll	ll	ll	ll	ll	ll	ll	ll	ll	ll	lm	ll	lm	lm	lm	lm	ll	lm	ll	lm	lm	lm	ll	ll	ll	ll	lm	ll	ll	lm	ll	ll	ll	ll	lm	ll	lm	ll	ll	lm
LG13_HB_348	R_329179_L13_PA	LG13	<lmxll>	{1-}	(ll,lm)	ll	lm	ll	ll	lm	lm	lm	lm	lm	lm	lm	lm	lm	lm	ll	lm	ll	ll	ll	ll	lm	ll	lm	ll	ll	ll	lm	lm	lm	lm	ll	lm	lm	ll	lm	lm	lm	lm	ll	lm	ll	lm	lm	ll
LG13_HB_349	F_0157718_L13_PA	LG13	<nnxnp>	{-0}	(nn,np)	np	np	nn	np	np	nn	nn	np	nn	nn	np	np	np	nn	np	np	np	np	nn	nn	np	np	np	np	np	np	np	nn	nn	np	np	np	nn	np	np	np	np	np	np	np	np	nn	np	np
LG13_HB_350	F_0158492_L13_PA	LG13	<hkxhk>	{11}	(hh,hk,kk)	hh	hk	hk	hk	hk	kk	kk	hh	kk	kk	hk	hk	hk	kk	hh	hk	hh	hh	hk	hk	hk	hh	hk	hh	hh	hh	hk	kk	kk	hk	hh	hk	kk	hh	hk	hk	hk	hk	hh	hk	hk	kk	hk	hh
LG13_HB_350	F_0158480_L13_PA	LG13	<lmxll>	{1-}	(ll,lm)	ll	lm	ll	ll	lm	lm	lm	ll	lm	lm	lm	lm	lm	lm	ll	lm	ll	ll	ll	ll	lm	ll	lm	ll	ll	ll	lm	lm	lm	lm	ll	lm	lm	ll	lm	lm	lm	lm	ll	lm	lm	lm	lm	ll
LG13_HB_350	F_0158505_L13_PA	LG13	<lmxll>	{1-}	(ll,lm)	ll	lm	ll	ll	lm	lm	lm	ll	lm	lm	lm	lm	lm	lm	ll	lm	ll	ll	ll	ll	lm	ll	lm	ll	ll	ll	lm	lm	lm	lm	ll	lm	lm	ll	lm	lm	lm	lm	ll	lm	lm	lm	lm	ll
LG13_HB_350	F_0158484_L13_PA	LG13	<nnxnp>	{-1}	(nn,np)	nn	nn	np	np	nn	np	np	nn	np	np	nn	nn	nn	np	nn	nn	nn	nn	np	np	nn	nn	nn	nn	nn	nn	nn	np	np	nn	nn	nn	np	nn	nn	nn	nn	nn	nn	nn	nn	np	nn	nn
LG13_HB_351	F_0159287_L13_PA	LG13	<lmxll>	{0-}	(ll,lm)	lm	ll	lm	lm	ll	ll	ll	lm	ll	ll	ll	ll	ll	ll	lm	ll	lm	lm	lm	lm	ll	lm	ll	lm	lm	lm	ll	ll	ll	ll	ll	ll	ll	lm	ll	ll	ll	ll	lm	ll	ll	ll	ll	lm
GD_01579_L13_PA	GD_01579_L13_PA	LG13	<lmxll>	{0-}	(ll,lm)	lm	ll	lm	lm	ll	ll	ll	lm	ll	ll	ll	ll	ll	ll	lm	ll	lm	lm	lm	lm	ll	lm	ll	lm	lm	lm	ll	ll	ll	ll	ll	ll	ll	lm	ll	lm	ll	ll	lm	ll	ll	ll	ll	lm
LG13_HB_353	F_0160149_L13_PA	LG13	<nnxnp>	{-0}	(nn,np)	np	np	nn	nn	np	nn	np	np	nn	nn	np	np	np	nn	np	np	np	np	nn	nn	np	np	np	np	np	np	np	nn	nn	np	np	np	nn	np	np	np	np	np	np	np	np	nn	nn	np
LG13_HB_353	F_0160150_L13_PA	LG13	<nnxnp>	{-0}	(nn,np)	np	np	nn	nn	np	nn	np	np	nn	nn	np	np	np	nn	np	np	np	np	nn	nn	np	np	np	np	np	np	np	nn	nn	np	np	np	nn	np	np	np	np	np	np	np	np	nn	nn	np
LG13_HB_353	F_0160153_L13_PA	LG13	<nnxnp>	{-0}	(nn,np)	np	np	nn	nn	np	nn	np	np	nn	nn	np	np	np	nn	np	np	np	np	nn	nn	np	np	np	np	np	np	np	nn	nn	np	np	np	nn	np	np	np	np	np	np	np	np	nn	nn	np
LG13_HB_353.5	GD_00098_L13_PA	LG13	<nnxnp>	{-0}	(nn,np)	np	np	nn	nn	np	nn	np	np	nn	nn	np	np	np	nn	np	np	np	np	nn	nn	np	np	np	np	np	np	np	nn	nn	np	np	np	nn	np	np	np	np	np	np	np	np	nn	nn	np
LG13_HB_354	F_0160781_L13_PA	LG13	<nnxnp>	{-0}	(nn,np)	np	np	nn	nn	np	nn	np	np	nn	nn	np	np	np	nn	np	np	np	np	nn	nn	np	np	np	np	np	np	np	nn	nn	np	np	np	nn	np	np	np	np	np	np	np	np	nn	nn	np
LG13_HB_354	F_0160784_L13_PA	LG13	<nnxnp>	{-0}	(nn,np)	np	np	nn	nn	np	nn	np	np	nn	nn	np	np	np	nn	np	np	np	np	nn	nn	np	np	np	np	np	np	np	nn	nn	np	np	np	nn	np	np	np	np	np	np	np	np	nn	nn	np
LG13_HB_354	F_0160788_L13_PA	LG13	<nnxnp>	{-0}	(nn,np)	np	np	nn	nn	np	nn	np	np	nn	nn	np	np	np	nn	np	np	np	np	nn	nn	np	np	np	np	np	np	np	nn	nn	np	np	np	nn	np	np	np	np	np	np	np	np	nn	nn	np
LG13_HB_354	F_0160790_L13_PA	LG13	<nnxnp>	{-0}	(nn,np)	np	np	nn	nn	np	nn	np	np	nn	nn	np	np	np	nn	np	np	np	np	nn	nn	np	np	np	np	np	np	np	nn	nn	np	np	np	nn	np	np	np	np	np	np	np	np	nn	nn	np
LG13_HB_354	F_0160792_L13_PA	LG13	<nnxnp>	{-0}	(nn,np)	np	np	nn	nn	np	nn	np	np	nn	nn	np	np	np	nn	np	np	np	np	nn	nn	np	np	np	np	np	np	np	nn	nn	np	np	np	nn	np	np	np	np	np	np	np	np	nn	nn	np
LG13_HB_355	F_0161453_L13_PA	LG13	<hkxhk>	{00}	(hh,hk,kk)	kk	hk	hk	hk	hk	hk	hk	kk	hh	hh	hk	hh	hk	hh	kk	hh	kk	hk	hh	hk	hk	kk	hk	kk	kk	kk	hk	hh	hh	hk	hk	hk	hh	kk	hk	kk	kk	hk	kk	hk	hk	hh	hh	kk
LG13_HB_355	F_0161454_L13_PA	LG13	<hkxhk>	{00}	(hh,hk,kk)	kk	hk	hk	hk	hk	hk	hk	kk	hh	hh	hk	hh	hk	hh	kk	hh	kk	hk	hh	hk	hk	kk	hk	kk	kk	kk	hk	hh	hh	hk	hk	hk	hh	kk	hk	kk	kk	hk	kk	hk	hk	hh	hh	kk
LG13_HB_355	R_2811025_L13_PA	LG13	<lmxll>	{0-}	(ll,lm)	lm	ll	lm	lm	ll	lm	ll	lm	ll	ll	ll	ll	ll	ll	lm	ll	lm	ll	ll	lm	ll	lm	ll	lm	lm	lm	ll	ll	ll	ll	ll	ll	ll	lm	ll	lm	lm	ll	lm	ll	ll	ll	ll	lm
LG13_HB_355	F_0161441_L13_PA	LG13	<nnxnp>	{-0}	(nn,np)	np	np	nn	nn	np	nn	np	np	nn	nn	np	nn	np	nn	np	nn	np	np	nn	nn	np	np	np	np	np	np	np	nn	nn	np	np	np	nn	np	np	np	np	np	np	np	np	nn	nn	np
LG13_HB_355	F_0161444_L13_PA	LG13	<nnxnp>	{-0}	(nn,np)	np	np	nn	nn	np	nn	np	np	nn	nn	np	nn	np	nn	np	nn	np	np	nn	nn	np	np	np	np	np	np	np	nn	nn	np	np	np	nn	np	np	np	np	np	np	np	np	nn	nn	np
LG13_HB_355	F_0161448_L13_PA	LG13	<nnxnp>	{-0}	(nn,np)	np	np	nn	nn	np	nn	np	np	nn	nn	np	nn	np	nn	np	nn	np	np	nn	nn	np	np	np	np	np	np	np	nn	nn	np	np	np	nn	np	np	np	np	np	np	np	np	nn	nn	np
LG13_HB_355	F_0161449_L13_PA	LG13	<nnxnp>	{-0}	(nn,np)	np	np	nn	nn	np	nn	np	np	nn	nn	np	nn	np	nn	np	nn	np	np	nn	nn	np	np	np	np	np	np	np	nn	nn	np	np	np	nn	np	np	np	np	np	np	np	np	nn	nn	np
[truncated: 5,097 more rows]
[truncated: 33 more columns]
