# Supplementary material for: A high-density, multi-parental SNP genetic map on apple validates a new mapping approach for outcrossing species
Source: Hortic Res. 2016 Nov 23;3:16057–. doi: 10.1038/hortres.2016.57 (PMC5120355; doi:10.1038/hortres.2016.57)
Supplement: Supplementary Dataset S10 [file hortres201657-s20.csv]

HB	JM_Locus_Name	LG	SegrT	Phase	Classif.	DLO.12_002	DLO.12_004	DLO.12_006	DLO.12_007	DLO.12_009	DLO.12_010	DLO.12_011	DLO.12_012	DLO.12_014	DLO.12_015	DLO.12_017	DLO.12_018	DLO.12_021	DLO.12_024	DLO.12_025	DLO.12_028	DLO.12_029	DLO.12_030	DLO.12_032	DLO.12_033	DLO.12_035	DLO.12_036	DLO.12_037	DLO.12_040	DLO.12_041	DLO.12_043	DLO.12_044	DLO.12_049	DLO.12_051	DLO.12_054	DLO.12_059	DLO.12_061	DLO.12_065	DLO.12_066	DLO.12_068	DLO.12_073	DLO.12_074	DLO.12_075	DLO.12_079	DLO.12_081	DLO.12_082	DLO.12_084	DLO.12_085	DLO.12_086
LG1_HB_1002	F_0464008_L2_PA	LG1	<lmxll>	{1-}	(ll,lm)	ll	lm	ll	ll	ll	ll	ll	ll	ll	ll	ll	ll	lm	ll	ll	ll	lm	ll	ll	ll	lm	ll	ll	ll	ll	ll	ll	lm	ll	ll	ll	ll	ll	lm	ll	lm	lm	lm	lm	lm	ll	ll	ll	ll
LG1_HB_1073	F_0497566_L2_PA	LG1	<nnxnp>	{-0}	(nn,np)	nn	np	np	np	nn	np	np	np	np	nn	nn	np	np	nn	nn	np	np	nn	np	np	nn	np	nn	nn	np	np	np	nn	np	nn	nn	nn	nn	np	nn	nn	nn	nn	np	nn	nn	np	nn	nn
LG1_HB_1149	F_0535512_L3_PA	LG1	<lmxll>	{0-}	(ll,lm)	lm	ll	lm	lm	lm	ll	lm	lm	lm	lm	lm	lm	ll	lm	lm	lm	ll	lm	lm	lm	ll	lm	lm	lm	lm	lm	lm	ll	lm	lm	lm	lm	lm	ll	lm	ll	ll	ll	ll	ll	lm	lm	lm	lm
$GD_01919z_LG1	$GD_01919z_LG1_PA	LG1	<lmxll>	{0-}	(ll,lm)	lm	ll	lm	lm	lm	ll	lm	lm	lm	lm	lm	lm	ll	lm	lm	lm	ll	lm	lm	lm	ll	lm	lm	lm	lm	lm	lm	ll	lm	lm	lm	lm	lm	ll	lm	ll	ll	ll	ll	ll	lm	lm	lm	lm
LG1_HB_1426	F_0671554_L6_PA	LG1	<lmxll>	{0-}	(ll,lm)	lm	ll	lm	lm	lm	ll	lm	lm	lm	lm	lm	lm	ll	lm	lm	lm	ll	lm	lm	lm	ll	lm	lm	lm	lm	lm	lm	ll	lm	lm	lm	lm	lm	ll	lm	ll	ll	ll	ll	ll	lm	lm	lm	lm
LG1_HB_1426	F_0671576_L6_PA	LG1	<nnxnp>	{-0}	(nn,np)	nn	nn	np	np	nn	nn	nn	np	nn	np	np	np	np	nn	nn	np	np	nn	nn	np	nn	np	nn	np	np	np	np	nn	np	np	nn	nn	nn	nn	nn	np	nn	nn	np	nn	nn	np	nn	np
LG1_HB_1430	F_0673800_L6_PA	LG1	<lmxll>	{1-}	(ll,lm)	ll	lm	ll	ll	ll	ll	ll	ll	ll	ll	ll	ll	lm	ll	ll	ll	lm	ll	ll	ll	lm	ll	ll	ll	ll	ll	ll	lm	ll	ll	ll	ll	ll	lm	ll	lm	lm	lm	lm	lm	ll	ll	ll	ll
LG1_HB_1430	F_0673802_L6_PA	LG1	<lmxll>	{1-}	(ll,lm)	ll	lm	ll	ll	ll	ll	ll	ll	ll	ll	ll	ll	lm	ll	ll	ll	lm	ll	ll	ll	lm	ll	ll	ll	ll	ll	ll	lm	ll	ll	ll	ll	ll	lm	ll	lm	lm	lm	lm	lm	ll	ll	ll	ll
LG1_HB_1430	F_0673808_L6_PA	LG1	<lmxll>	{0-}	(ll,lm)	lm	ll	lm	lm	lm	lm	lm	lm	lm	lm	lm	lm	ll	lm	lm	lm	ll	lm	lm	lm	ll	lm	lm	lm	lm	lm	lm	ll	lm	lm	lm	lm	lm	ll	lm	ll	ll	ll	ll	ll	lm	lm	lm	lm
LG1_HB_1430	F_0673809_L6_PA	LG1	<lmxll>	{0-}	(ll,lm)	lm	ll	lm	lm	lm	lm	lm	lm	lm	lm	lm	lm	ll	lm	lm	lm	ll	lm	lm	lm	ll	lm	lm	lm	lm	lm	lm	ll	lm	lm	lm	lm	lm	ll	lm	ll	ll	ll	ll	ll	lm	lm	lm	lm
LG1_HB_1511	F_0709599_L7_PA	LG1	<lmxll>	{1-}	(ll,lm)	ll	lm	ll	ll	ll	ll	ll	ll	ll	ll	ll	ll	lm	ll	ll	ll	lm	ll	ll	ll	lm	ll	ll	ll	ll	ll	ll	lm	ll	ll	ll	ll	ll	lm	ll	lm	lm	lm	lm	lm	ll	ll	ll	ll
LG1_HB_1627	F_0764004_L8_PA	LG1	<lmxll>	{1-}	(ll,lm)	ll	lm	ll	ll	ll	ll	ll	ll	ll	ll	ll	ll	lm	ll	ll	ll	lm	ll	ll	ll	lm	ll	ll	ll	ll	ll	ll	lm	ll	ll	ll	ll	ll	lm	ll	lm	lm	lm	lm	lm	ll	ll	ll	ll
LG1_HB_1627	F_0764007_L8_PA	LG1	<lmxll>	{1-}	(ll,lm)	ll	lm	ll	ll	ll	ll	ll	ll	ll	ll	ll	ll	lm	ll	ll	ll	lm	ll	ll	ll	lm	ll	ll	ll	ll	ll	ll	lm	ll	ll	ll	ll	ll	lm	ll	lm	lm	lm	lm	lm	ll	ll	ll	ll
LG1_HB_1627	F_0764008_L8_PA	LG1	<lmxll>	{1-}	(ll,lm)	ll	lm	ll	ll	ll	ll	ll	ll	ll	ll	ll	ll	lm	ll	ll	ll	lm	ll	ll	ll	lm	ll	ll	ll	ll	ll	ll	lm	ll	ll	ll	ll	ll	lm	ll	lm	lm	lm	lm	lm	ll	ll	ll	ll
LG1_HB_1627	F_0764013_L8_PA	LG1	<lmxll>	{1-}	(ll,lm)	ll	lm	ll	ll	ll	ll	ll	ll	ll	ll	ll	ll	lm	ll	ll	ll	lm	ll	ll	ll	lm	ll	ll	ll	ll	ll	ll	lm	ll	ll	ll	ll	ll	lm	ll	lm	lm	lm	lm	lm	ll	ll	ll	ll
LG1_HB_1628	F_0764346_L8_PA	LG1	<lmxll>	{1-}	(ll,lm)	ll	lm	ll	ll	ll	ll	ll	ll	ll	ll	ll	ll	lm	ll	ll	ll	lm	ll	ll	ll	lm	ll	ll	ll	ll	ll	ll	lm	ll	ll	ll	ll	ll	lm	ll	lm	lm	lm	lm	lm	ll	ll	ll	ll
LG1_HB_179	F_0079679_L11_PA	LG1	<nnxnp>	{-0}	(nn,np)	nn	nn	np	np	nn	nn	nn	np	nn	np	np	np	np	nn	nn	np	np	nn	nn	np	nn	np	nn	np	np	np	np	nn	np	np	nn	nn	nn	nn	nn	np	nn	nn	np	nn	nn	np	nn	np
LG1_HB_179	F_0079713_L11_PA	LG1	<nnxnp>	{-0}	(nn,np)	nn	nn	np	np	nn	nn	nn	np	nn	np	np	np	np	nn	nn	np	np	nn	nn	np	nn	np	nn	np	np	np	np	nn	np	np	nn	nn	nn	nn	nn	np	nn	nn	np	nn	nn	np	nn	np
LG1_HB_179	F_0079717_L11_PA	LG1	<nnxnp>	{-0}	(nn,np)	nn	nn	np	np	nn	nn	nn	np	nn	np	np	np	np	nn	nn	np	np	nn	nn	np	nn	np	nn	np	np	np	np	nn	np	np	nn	nn	nn	nn	nn	np	nn	nn	np	nn	nn	np	nn	np
LG1_HB_179	F_0079718_L11_PA	LG1	<hkxhk>	{00}	(hh,hk,kk)	hk	hh	kk	kk	hk	hh	hk	kk	hk	kk	kk	kk	hk	hk	hk	kk	hk	hk	hk	kk	hh	kk	hk	kk	kk	kk	kk	hh	kk	kk	hk	hk	hk	hh	hk	hk	hh	hh	hk	hh	hk	kk	hk	kk
LG1_HB_2035_s39h1	F_0938919_L1_39_1	LG1	<hkxhk>	{11}	(hh,hk,kk)	hk	kk	hh	hh	hk	hk	hk	hh	hk	hh	hh	hh	hk	hk	hk	hh	hk	hk	hk	hh	kk	hh	hh	hh	hh	hh	hh	kk	hh	hh	hk	hk	hk	kk	hk	hk	hk	kk	hk	kk	hk	hh	hh	hh
LG1_HB_2036_s41h1	F_0939070_L1_41_1	LG1	<lmxll>	{0-}	(ll,lm)	lm	ll	lm	lm	lm	ll	lm	lm	lm	lm	lm	lm	ll	lm	lm	lm	ll	lm	lm	lm	ll	lm	lm	lm	lm	lm	lm	ll	lm	lm	lm	lm	lm	ll	lm	ll	ll	ll	ll	ll	lm	lm	lm	lm
LG1_HB_2036_s41h1	F_0939067_L1_41_1	LG1	<hkxhk>	{11}	(hh,hk,kk)	hk	kk	hh	hh	hk	kk	hk	hh	hk	hh	hh	hh	hk	hk	hk	hh	hk	hk	hk	hh	kk	hh	hk	hh	hh	hh	hh	kk	hh	hh	hk	hk	hk	kk	hk	hk	hk	kk	hk	kk	hk	hh	hk	hh
LG1_HB_2043.1	R_14529153_L1_PA	LG1	<nnxnp>	{-0}	(nn,np)	nn	nn	np	np	nn	nn	np	np	np	np	np	np	np	nn	nn	np	np	nn	np	np	nn	np	nn	nn	np	np	np	nn	np	nn	nn	nn	nn	np	nn	nn	nn	nn	np	nn	nn	np	nn	nn
LG1_HB_2043.5_s49h1	GD_01500_L1_49_1	LG1	<nnxnp>	{-0}	(nn,np)	nn	np	np	np	nn	nn	np	np	np	np	np	np	np	nn	nn	np	np	nn	np	np	nn	np	nn	nn	np	np	np	nn	np	nn	nn	nn	nn	np	nn	nn	nn	nn	np	nn	nn	np	nn	nn
LG1_HB_2043.5_s49h1	R_14798027_L1_49_1	LG1	<nnxnp>	{-0}	(nn,np)	nn	np	np	np	nn	nn	np	np	np	np	np	np	np	nn	nn	np	np	nn	np	np	nn	np	nn	nn	np	np	np	nn	np	nn	nn	nn	nn	np	nn	nn	nn	nn	np	nn	nn	np	nn	nn
LG1_HB_2043_s49h1	F_0941503_L1_49_1	LG1	<hkxhk>	{11}	(hh,hk,kk)	hk	kk	hh	hh	hk	kk	hh	hh	hh	hh	hh	hh	hk	hk	hk	hh	hk	hk	hk	hh	kk	hh	hk	hk	hh	hh	hh	kk	hh	hh	hk	hk	hk	hk	hk	kk	kk	kk	hk	kk	hk	hh	hk	hk
LG1_HB_2043_s49h1	F_0941510_L1_49_1	LG1	<nnxnp>	{-0}	(nn,np)	nn	nn	np	np	nn	nn	np	np	np	np	np	np	np	nn	nn	np	np	nn	nn	np	nn	np	nn	nn	np	np	np	nn	np	np	nn	nn	nn	np	nn	nn	nn	nn	np	nn	nn	np	nn	nn
LG1_HB_2048_s51h1	F_0942974_L1_51_1	LG1	<lmxll>	{0-}	(ll,lm)	lm	ll	lm	lm	lm	ll	lm	lm	lm	lm	lm	lm	ll	lm	lm	lm	ll	lm	lm	lm	ll	lm	lm	lm	lm	lm	lm	ll	lm	lm	lm	lm	lm	ll	lm	lm	ll	ll	ll	lm	lm	lm	lm	lm
LG1_HB_2048_s51h1	F_0942990_L1_51_1	LG1	<lmxll>	{0-}	(ll,lm)	lm	ll	lm	lm	lm	ll	lm	lm	lm	lm	lm	lm	ll	lm	lm	lm	ll	lm	lm	lm	ll	lm	lm	lm	lm	lm	lm	ll	lm	lm	lm	lm	lm	ll	lm	lm	ll	ll	ll	lm	lm	lm	lm	lm
LG1_HB_2048_s51h1	F_0942992_L1_51_1	LG1	<lmxll>	{0-}	(ll,lm)	lm	ll	lm	lm	lm	ll	lm	lm	lm	lm	lm	lm	ll	lm	lm	lm	ll	lm	lm	lm	ll	lm	lm	lm	lm	lm	lm	ll	lm	lm	lm	lm	lm	ll	lm	lm	ll	ll	ll	lm	lm	lm	lm	lm
LG1_HB_2050_s56h1	F_0943665_L1_56_1	LG1	<hkxhk>	{11}	(hh,hk,kk)	hk	hk	hh	hh	hk	hh	hh	hk	hh	hk	hk	hh	kk	hk	hk	hh	hk	hk	hh	hh	hk	hk	hk	hh	hk	hh	hh	kk	hh	hk	hk	hk	hk	kk	kk	hh	kk	hk	hk	hk	hk	hh	hk	hk
LG1_HB_2050_s56h1	F_0943679_L1_56_1	LG1	<hkxhk>	{00}	(hh,hk,kk)	hk	hk	kk	kk	hk	kk	kk	hk	kk	hk	hk	kk	hh	hk	hk	kk	hk	hk	kk	kk	hk	hk	hk	kk	hk	kk	kk	hh	kk	hk	hk	hk	hk	hh	hh	kk	hh	hk	hk	hk	hk	kk	hk	hk
LG1_HB_2050_s56h1	F_0943710_L1_56_1	LG1	<hkxhk>	{00}	(hh,hk,kk)	hk	hk	kk	kk	hk	kk	kk	hk	kk	hk	hk	kk	hh	hk	hk	kk	hk	hk	kk	kk	hk	hk	hk	kk	hk	kk	kk	hh	kk	hk	hk	hk	hk	hh	hh	kk	hh	hk	hk	hk	hk	kk	hk	hk
LG1_HB_2055_s58h1	F_0945853_L1_58_1	LG1	<lmxll>	{0-}	(ll,lm)	lm	ll	lm	lm	lm	lm	lm	lm	lm	lm	lm	lm	lm	lm	lm	lm	ll	lm	lm	lm	ll	lm	lm	lm	ll	lm	lm	ll	lm	lm	lm	lm	ll	lm	ll	lm	ll	lm	ll	lm	lm	lm	lm	lm
LG1_HB_2055_s58h1	F_0945847_L1_58_1	LG1	<nnxnp>	{-0}	(nn,np)	nn	np	np	nn	nn	np	np	nn	np	nn	nn	np	np	nn	nn	np	nn	nn	np	np	np	nn	nn	np	nn	np	nn	nn	np	nn	nn	np	nn	nn	nn	np	nn	nn	np	np	nn	np	nn	nn
LG1_HB_2056_s60h1	F_0945897_L1_60_1	LG1	<nnxnp>	{-0}	(nn,np)	nn	np	np	nn	nn	np	np	nn	np	nn	nn	np	np	nn	nn	np	nn	nn	np	np	np	nn	nn	np	nn	np	nn	nn	np	nn	nn	np	nn	nn	nn	np	nn	nn	np	np	nn	np	nn	nn
LG1_HB_2057_s65h1	F_0946984_L1_65_1	LG1	<hkxhk>	{00}	(hh,hk,kk)	hk	kk	kk	hk	kk	kk	kk	hk	hk	hk	hk	kk	kk	hh	hk	kk	hh	hk	kk	kk	hk	hk	kk	kk	hh	kk	hk	hh	hk	kk	hk	kk	hh	hk	hh	kk	hh	hk	hk	kk	hk	kk	kk	hk
LG1_HB_2057_s65h1	F_0946989_L1_65_1	LG1	<lmxll>	{0-}	(ll,lm)	lm	lm	lm	lm	lm	lm	lm	lm	ll	lm	lm	lm	lm	ll	lm	lm	ll	lm	lm	lm	lm	lm	lm	lm	ll	lm	lm	ll	lm	lm	lm	lm	ll	lm	ll	lm	ll	lm	ll	lm	lm	lm	lm	lm
LG1_HB_2057_s65h1	F_0946997_L1_65_1	LG1	<lmxll>	{0-}	(ll,lm)	lm	lm	lm	lm	lm	lm	lm	lm	ll	lm	lm	lm	lm	ll	lm	lm	ll	lm	lm	lm	lm	lm	lm	lm	ll	lm	lm	ll	lm	lm	lm	lm	ll	lm	ll	lm	ll	lm	ll	lm	lm	lm	lm	lm
LG1_HB_2057_s65h1	F_0947004_L1_65_1	LG1	<hkxhk>	{00}	(hh,hk,kk)	hk	kk	kk	hk	kk	kk	kk	hk	hk	hk	hk	kk	kk	hh	hk	kk	hh	hk	kk	kk	hk	hk	kk	kk	--	kk	hk	hh	hk	kk	hk	kk	hh	hk	hh	kk	hh	hk	hk	kk	hk	kk	kk	hk
LG1_HB_2057_s65h1	F_0947015_L1_65_1	LG1	<nnxnp>	{-1}	(nn,np)	np	nn	nn	np	nn	nn	nn	np	nn	np	np	nn	nn	np	np	nn	np	np	nn	nn	np	np	nn	nn	np	nn	np	np	np	nn	np	nn	np	np	np	nn	np	np	nn	nn	np	nn	nn	np
LG1_HB_2058_s65h1	F_0947651_L1_65_1	LG1	<hkxhk>	{00}	(h-,kk)	h-	kk	kk	h-	h-	kk	kk	h-	h-	h-	h-	kk	kk	h-	h-	kk	h-	h-	h-	h-	h-	h-	h-	kk	h-	h-	h-	h-	h-	h-	h-	kk	h-	h-	h-	kk	h-	h-	h-	kk	h-	h-	kk	h-
LG1_HB_2059_s65h1	F_0947841_L1_65_1	LG1	<nnxnp>	{-1}	(nn,np)	np	nn	nn	np	nn	nn	nn	np	nn	np	np	nn	nn	np	np	nn	np	np	nn	nn	np	np	nn	nn	np	nn	np	np	np	nn	np	nn	np	np	nn	nn	np	nn	np	nn	np	np	nn	np
LG1_HB_2059_s65h1	F_0947856_L1_65_1	LG1	<lmxll>	{1-}	(ll,lm)	ll	ll	ll	ll	lm	ll	ll	ll	lm	ll	ll	ll	ll	lm	ll	ll	lm	ll	lm	lm	ll	ll	lm	ll	lm	lm	lm	lm	ll	lm	ll	ll	lm	ll	lm	ll	lm	ll	lm	ll	ll	ll	ll	ll
LG1_HB_2059_s65h1	F_0947848_L1_65_1	LG1	<hkxhk>	{00}	(hh,hk,kk)	hk	kk	kk	hk	hk	kk	kk	hk	hk	hk	hk	kk	kk	hh	hk	kk	hh	hk	hk	hk	hk	hk	hk	kk	hh	hk	hh	hh	hk	hk	hk	kk	hh	hk	hk	kk	hh	--	hh	kk	hk	hk	kk	hk
LG1_HB_2060_s65h1	F_0948090_L1_65_1	LG1	<hkxhk>	{00}	(hh,hk,kk)	hk	kk	kk	hk	hk	kk	kk	hk	hk	hk	hk	kk	kk	hh	hk	kk	hh	hk	hk	hk	hk	hk	hk	kk	hh	hk	hh	hh	hk	hk	hk	kk	hh	hk	hk	kk	hh	kk	hh	kk	hk	hk	kk	hk
LG1_HB_2060_s65h1	R_35939850_L1_65_1	LG1	<nnxnp>	{-1}	(nn,np)	np	nn	nn	np	nn	nn	nn	np	nn	np	np	nn	nn	np	np	nn	np	np	nn	nn	np	np	nn	nn	np	nn	np	np	np	nn	np	nn	np	np	nn	nn	np	nn	np	nn	np	np	nn	np
LG1_HB_2061_s21h1	F_0948172_L2_21_1	LG1	<lmxll>	{1-}	(ll,lm)	ll	lm	ll	ll	ll	lm	ll	ll	ll	ll	ll	ll	lm	ll	ll	ll	lm	ll	ll	ll	lm	ll	ll	ll	ll	ll	ll	lm	ll	ll	ll	ll	ll	lm	ll	lm	lm	lm	lm	lm	ll	ll	ll	ll
LG1_HB_2128_s55h1	F_0974443_L3_55_1	LG1	<nnxnp>	{-1}	(nn,np)	np	nn	nn	nn	np	np	nn	nn	nn	nn	nn	nn	nn	np	np	nn	nn	np	nn	nn	np	nn	np	np	nn	nn	nn	np	nn	np	np	np	np	nn	np	np	np	np	nn	np	np	nn	np	np
LG1_HB_2128_s55h1	F_0974448_L3_55_1	LG1	<nnxnp>	{-1}	(nn,np)	np	nn	nn	nn	np	np	nn	nn	nn	nn	nn	nn	nn	np	np	nn	nn	np	nn	nn	np	nn	np	np	nn	nn	nn	np	nn	np	np	np	np	nn	np	np	np	np	nn	np	np	nn	np	np
LG1_HB_2128_s55h1	F_0974449_L3_55_1	LG1	<nnxnp>	{-0}	(nn,np)	nn	np	np	np	nn	nn	np	np	np	np	np	np	np	nn	nn	np	np	nn	np	np	nn	np	nn	nn	np	np	np	nn	np	nn	nn	nn	nn	np	nn	nn	nn	nn	np	nn	nn	np	nn	nn
LG1_HB_2128_s55h1	F_0974451_L3_55_1	LG1	<nnxnp>	{-1}	(nn,np)	np	nn	nn	nn	np	np	nn	nn	nn	nn	nn	nn	nn	np	np	nn	nn	np	nn	nn	np	nn	np	np	nn	nn	nn	np	nn	np	np	np	np	nn	np	np	np	np	nn	np	np	nn	np	np
LG1_HB_2128_s55h1	F_0974460_L3_55_1	LG1	<nnxnp>	{-1}	(nn,np)	np	nn	nn	nn	np	np	nn	nn	nn	nn	nn	nn	nn	np	np	nn	nn	np	nn	nn	np	nn	np	np	nn	nn	nn	np	nn	np	np	np	np	nn	np	np	np	np	nn	np	np	nn	np	np
F_0976787_L3_60_1	F_0976787_L3_60_1	LG1	<lmxll>	{0-}	(ll,lm)	lm	ll	lm	lm	lm	ll	lm	lm	lm	lm	lm	lm	ll	lm	lm	lm	ll	lm	lm	lm	ll	lm	lm	lm	lm	lm	lm	ll	lm	lm	lm	lm	lm	ll	lm	ll	ll	ll	ll	ll	lm	lm	lm	lm
LG1_HB_2212_s28h1	F_1004093_L6_28_1	LG1	<lmxll>	{1-}	(ll,lm)	ll	lm	ll	ll	ll	ll	ll	ll	ll	ll	ll	ll	lm	ll	ll	ll	lm	ll	ll	ll	lm	ll	ll	ll	ll	ll	ll	lm	ll	ll	ll	ll	ll	lm	ll	lm	lm	lm	lm	lm	ll	ll	ll	ll
LG1_HB_2228_s43h1	F_1010747_L6_43_1	LG1	<lmxll>	{1-}	(ll,lm)	ll	lm	ll	ll	ll	lm	ll	ll	ll	ll	ll	ll	lm	ll	ll	ll	lm	ll	ll	ll	lm	ll	ll	ll	ll	ll	ll	lm	ll	ll	ll	ll	ll	lm	ll	ll	lm	lm	lm	ll	ll	ll	ll	ll
LG1_HB_2264_s48h1	F_1021083_L7_48_1	LG1	<nnxnp>	{-0}	(nn,np)	nn	nn	np	np	nn	nn	nn	np	nn	np	np	np	np	nn	nn	np	np	nn	nn	np	nn	np	np	np	np	np	np	nn	np	np	nn	nn	nn	nn	nn	np	np	nn	np	nn	nn	np	nn	np
LG1_HB_2264_s48h1	F_1021087_L7_48_1	LG1	<nnxnp>	{-0}	(nn,np)	nn	nn	np	np	nn	nn	nn	np	nn	np	np	np	np	nn	nn	np	np	nn	nn	np	nn	np	np	np	np	np	np	nn	np	np	nn	nn	nn	nn	nn	np	np	nn	np	nn	nn	np	nn	np
LG1_HB_2264_s48h1	F_1021088_L7_48_1	LG1	<nnxnp>	{-0}	(nn,np)	nn	nn	np	np	nn	nn	nn	np	nn	np	np	np	np	nn	nn	np	np	nn	nn	np	nn	np	np	np	np	np	np	nn	np	np	nn	nn	nn	nn	nn	np	np	nn	np	nn	nn	np	nn	np
LG1_HB_2294_s56h1	F_1035153_L8_56_1	LG1	<lmxll>	{0-}	(ll,lm)	lm	ll	lm	lm	lm	lm	lm	lm	lm	lm	lm	lm	ll	lm	lm	lm	ll	lm	lm	lm	ll	lm	lm	lm	lm	lm	lm	ll	lm	lm	lm	lm	lm	ll	lm	ll	ll	ll	ll	ll	lm	lm	lm	lm
LG1_HB_2320_s35h1	F_1049447_L9_35_1	LG1	<lmxll>	{0-}	(ll,lm)	lm	ll	lm	lm	lm	ll	lm	lm	lm	lm	lm	lm	ll	lm	lm	lm	ll	lm	lm	lm	ll	lm	lm	lm	lm	lm	lm	ll	lm	lm	lm	lm	lm	ll	lm	ll	ll	ll	ll	ll	lm	lm	lm	lm
R_5940163_L1_PA	R_5940163_L1_PA	LG1	<nnxnp>	{-1}	(nn,np)	np	np	nn	nn	np	np	np	nn	np	nn	nn	nn	nn	np	np	nn	nn	np	np	nn	np	nn	nn	nn	nn	nn	nn	np	nn	nn	np	np	np	np	np	nn	nn	np	nn	np	np	nn	nn	nn
LG1_HB_2439_s70h2	F_1079977_L1_70_2	LG1	<nnxnp>	{-0}	(nn,np)	nn	nn	np	np	nn	nn	nn	np	nn	np	np	np	np	nn	nn	np	np	nn	nn	np	nn	np	np	np	np	np	np	nn	np	np	nn	nn	nn	nn	nn	np	np	nn	np	nn	nn	np	np	np
LG1_HB_2442_s74h2	F_1080640_L1_74_2	LG1	<nnxnp>	{-1}	(nn,np)	np	nn	nn	nn	np	np	nn	nn	nn	nn	nn	nn	nn	np	np	nn	nn	np	nn	nn	np	nn	np	np	nn	nn	nn	np	nn	np	np	np	np	nn	np	np	np	np	nn	np	np	nn	np	np
LG1_HB_2442_s74h2	F_1080641_L1_74_2	LG1	<nnxnp>	{-1}	(nn,np)	np	nn	nn	nn	np	np	nn	nn	nn	nn	nn	nn	nn	np	np	nn	nn	np	nn	nn	np	nn	np	np	nn	nn	nn	np	nn	np	np	np	np	nn	np	np	np	np	nn	np	np	nn	np	np
LG1_HB_2448_s84h2	F_1082423_L1_84_2	LG1	<hkxhk>	{00}	(hh,hk,kk)	hk	kk	kk	hk	hk	kk	kk	hk	hk	hk	hk	kk	kk	hh	hk	kk	hh	hk	hk	hk	hk	hk	hk	kk	hh	hk	hh	hh	hk	hk	hk	kk	hh	hk	hh	kk	hh	hk	hk	kk	hk	hk	kk	hk
LG1_HB_2448_s84h2	F_1082432_L1_84_2	LG1	<hkxhk>	{00}	(hh,hk,kk)	hk	kk	kk	hk	hk	kk	kk	hk	hk	hk	hk	kk	kk	hh	hk	kk	hh	hk	hk	hk	hk	hk	hk	kk	--	hk	hh	hh	hk	hk	hk	kk	hh	hk	hh	kk	hh	hk	hk	kk	hk	hk	kk	hk
LG1_HB_2448_s84h2	F_1082439_L1_84_2	LG1	<nnxnp>	{-1}	(nn,np)	np	nn	nn	np	nn	nn	nn	np	nn	np	np	nn	nn	np	np	nn	np	np	nn	nn	np	np	nn	nn	np	nn	np	np	np	nn	np	nn	np	np	np	nn	np	np	nn	nn	np	np	nn	np
LG1_HB_2448_s84h2	F_1082449_L1_84_2	LG1	<hkxhk>	{00}	(hh,hk,kk)	hk	kk	kk	hk	hk	kk	kk	hk	hk	hk	hk	kk	kk	hh	hk	kk	hh	hk	hk	hk	hk	hk	hk	kk	--	hk	hh	hh	hk	hk	hk	kk	hh	hk	hh	kk	hh	hk	hk	kk	hk	hk	kk	hk
LG1_HB_2476_s81h2	F_1089803_L3_81_2	LG1	<nnxnp>	{-0}	(nn,np)	nn	nn	np	np	nn	nn	nn	np	nn	np	np	np	np	nn	nn	np	np	nn	nn	np	nn	np	np	np	np	np	np	nn	np	np	nn	nn	nn	nn	nn	np	np	nn	np	nn	nn	np	np	np
LG1_HB_2476_s81h2	F_1089809_L3_81_2	LG1	<nnxnp>	{-0}	(nn,np)	nn	nn	np	np	nn	nn	nn	np	nn	np	np	np	np	nn	nn	np	np	nn	nn	np	nn	np	np	np	np	np	np	nn	np	np	nn	nn	nn	nn	nn	np	np	nn	np	nn	nn	np	np	np
LG1_HB_2476_s81h2	F_1089798_L3_81_2	LG1	<lmxll>	{1-}	(ll,lm)	ll	lm	ll	ll	ll	ll	ll	ll	ll	ll	ll	ll	lm	ll	ll	ll	lm	ll	ll	ll	lm	ll	ll	ll	ll	ll	ll	lm	ll	ll	ll	ll	ll	lm	ll	lm	lm	lm	lm	lm	ll	ll	ll	ll
LG1_HB_2523_s62h2	F_1099412_L7_62_2	LG1	<lmxll>	{1-}	(ll,lm)	ll	--	ll	ll	ll	ll	ll	ll	ll	ll	ll	ll	lm	ll	ll	ll	lm	ll	ll	ll	lm	ll	ll	ll	ll	ll	ll	lm	ll	ll	ll	ll	ll	lm	ll	lm	lm	lm	lm	lm	ll	ll	ll	ll
LG1_HB_2523_s62h2	F_1099420_L7_62_2	LG1	<lmxll>	{1-}	(ll,lm)	ll	lm	ll	ll	ll	ll	ll	ll	ll	ll	ll	ll	lm	ll	ll	ll	lm	ll	ll	ll	lm	ll	ll	ll	ll	ll	ll	lm	ll	ll	ll	ll	ll	lm	ll	lm	lm	lm	lm	lm	ll	ll	ll	ll
F_1099992_L7_66_2	F_1099992_L7_66_2	LG1	<nnxnp>	{-0}	(nn,np)	nn	nn	np	np	nn	nn	nn	np	nn	np	np	np	np	nn	nn	np	np	nn	nn	np	nn	np	np	np	np	np	np	nn	np	np	nn	nn	nn	nn	nn	np	np	nn	np	nn	nn	np	nn	np
LG1_HB_2575_s69h3	F_1108208_L11_69_3	LG1	<nnxnp>	{-0}	(nn,np)	nn	nn	np	np	nn	nn	nn	np	nn	np	np	np	np	nn	nn	np	np	nn	nn	np	nn	np	nn	np	np	np	np	nn	np	np	nn	nn	nn	nn	nn	np	nn	nn	np	nn	nn	np	nn	np
LG1_HB_2575_s69h3	F_1108214_L11_69_3	LG1	<nnxnp>	{-0}	(nn,np)	nn	nn	np	np	nn	nn	nn	np	nn	np	np	np	np	nn	nn	np	np	nn	nn	np	nn	np	nn	np	np	np	np	nn	np	np	nn	nn	nn	nn	nn	np	nn	nn	np	nn	nn	np	nn	np
F_1113057_L1_89_3	F_1113057_L1_89_3	LG1	<lmxll>	{0-}	(ll,lm)	lm	ll	lm	lm	lm	ll	lm	lm	lm	lm	lm	lm	ll	lm	lm	lm	ll	lm	lm	lm	ll	lm	lm	lm	lm	lm	lm	ll	lm	lm	lm	lm	lm	ll	lm	lm	ll	ll	ll	lm	lm	lm	lm	lm
LG1_HB_2599_s103h3	F_1114720_L3_103_3	LG1	<nnxnp>	{-0}	(nn,np)	nn	nn	np	np	nn	nn	nn	np	nn	np	np	np	np	nn	nn	np	np	nn	nn	np	nn	np	np	np	np	np	np	nn	np	np	nn	nn	nn	nn	nn	np	np	nn	np	nn	nn	np	np	np
LG1_HB_2599_s103h3	F_1114722_L3_103_3	LG1	<nnxnp>	{-0}	(nn,np)	nn	nn	np	np	nn	nn	nn	np	nn	np	np	np	np	nn	nn	np	np	nn	nn	np	nn	np	np	np	np	np	np	nn	np	np	nn	nn	nn	nn	nn	np	np	nn	np	nn	nn	np	np	np
LG1_HB_2599_s103h3	F_1114742_L3_103_3	LG1	<hkxhk>	{00}	(hh,hk,kk)	hk	hh	kk	kk	hk	hh	hk	kk	hk	kk	kk	kk	hk	hk	hk	kk	hk	hk	hk	kk	hh	kk	kk	kk	kk	kk	kk	hh	kk	kk	hk	hk	hk	hh	hk	hk	hk	hh	hk	hh	hk	kk	kk	kk
LG1_HB_2599_s103h3	F_1114723_L3_103_3	LG1	<lmxll>	{0-}	(ll,lm)	lm	ll	lm	lm	lm	ll	lm	lm	lm	lm	lm	lm	ll	lm	lm	lm	ll	lm	lm	lm	ll	lm	lm	lm	lm	lm	lm	ll	lm	lm	lm	lm	lm	ll	lm	ll	ll	ll	ll	ll	lm	lm	lm	lm
F_1079904_L1_67_2	F_1079904_L1_67_2	LG1	<nnxnp>	{-0}	(nn,np)	nn	nn	np	np	nn	nn	nn	np	nn	np	np	np	np	nn	nn	np	np	nn	nn	np	nn	np	np	np	np	np	np	nn	np	np	nn	nn	nn	nn	nn	np	np	nn	np	nn	nn	np	np	np
R_16501559_L1_50_1	R_16501559_L1_50_1	LG1	<nnxnp>	{-1}	(nn,np)	np	nn	nn	nn	np	np	nn	nn	nn	nn	np	nn	nn	np	np	nn	nn	np	nn	nn	np	nn	np	np	nn	nn	nn	np	nn	np	np	np	np	nn	np	np	np	np	nn	np	np	nn	np	np
GD_00152_L1_42_1	GD_00152_L1_42_1	LG1	<hkxhk>	{11}	(hh,hk,kk)	hk	kk	hh	hh	hk	kk	hk	hh	hk	hh	hh	hh	hk	hk	hk	hh	hk	hk	hk	hh	kk	hh	hk	hh	hh	hh	hh	kk	hh	hh	hk	hk	hk	kk	hk	hk	kk	kk	hk	kk	hk	hh	hk	hh
LG1_HB_3009	R_3094248_L1_PA	LG1	<nnxnp>	{-1}	(nn,np)	np	np	nn	nn	np	np	np	nn	np	nn	nn	nn	nn	np	np	nn	nn	np	np	nn	np	nn	nn	nn	nn	nn	nn	np	nn	nn	np	np	np	np	np	nn	nn	np	nn	np	np	nn	nn	nn
LG1_HB_3022	GD_02538_L1_PA	LG1	<hkxhk>	{10}	(hh,hk,kk)	hh	kk	hk	hk	hh	hk	hk	hk	hk	hk	hh	hk	kk	hh	hh	hk	kk	hh	hk	hk	hk	hk	hh	hh	hk	hk	hk	hk	hk	hh	hh	hh	hh	kk	hh	hh	hk	hk	kk	hh	hh	hk	hh	hh
cR_14519247_L1_PA	R_14519247_L1_PA	LG1	<nnxnp>	{-0}	(nn,np)	nn	nn	np	np	nn	nn	np	np	np	np	np	np	np	nn	nn	np	np	nn	np	np	nn	np	nn	nn	np	np	np	nn	np	nn	nn	nn	nn	np	nn	nn	nn	nn	np	nn	nn	np	nn	nn
LG1_HB_3023	R_14699213_L1_PA	LG1	<nnxnp>	{-0}	(nn,np)	nn	np	np	np	nn	nn	np	np	np	np	np	np	np	nn	nn	np	np	nn	np	np	nn	np	nn	nn	np	np	np	nn	np	nn	nn	nn	nn	np	nn	nn	nn	nn	np	nn	nn	np	nn	nn
LG1_HB_3023	R_14708397_L1_PA	LG1	<nnxnp>	{-1}	(nn,np)	np	nn	nn	nn	np	np	nn	nn	nn	nn	nn	nn	nn	np	np	nn	nn	np	nn	nn	np	nn	np	np	nn	nn	nn	np	nn	np	np	np	np	nn	np	np	np	np	nn	np	np	nn	np	np
LG1_HB_3025	GD_00183_L1_PA	LG1	<lmxll>	{0-}	(ll,lm)	lm	ll	lm	lm	lm	ll	lm	lm	lm	lm	lm	lm	ll	lm	lm	lm	ll	lm	lm	lm	ll	lm	lm	lm	lm	lm	lm	ll	lm	lm	lm	lm	lm	ll	ll	lm	ll	ll	ll	lm	lm	lm	lm	lm
LG1_HB_3025	R_18719697_L1_PA	LG1	<lmxll>	{0-}	(ll,lm)	lm	ll	lm	lm	lm	ll	lm	lm	lm	lm	lm	lm	ll	lm	lm	lm	ll	lm	lm	lm	ll	lm	lm	lm	lm	lm	lm	ll	lm	lm	lm	lm	lm	ll	ll	lm	ll	ll	ll	lm	lm	lm	lm	lm
R_17274400_L1_PA	R_17274400_L1_PA	LG1	<lmxll>	{0-}	(ll,lm)	lm	ll	lm	lm	lm	ll	lm	lm	lm	lm	lm	lm	ll	lm	lm	lm	ll	lm	lm	lm	ll	lm	lm	lm	lm	lm	lm	ll	lm	lm	lm	lm	lm	ll	lm	lm	ll	ll	ll	lm	lm	lm	lm	lm
LG1_HB_3038	R_29120475_L1_PA	LG1	<nnxnp>	{-1}	(nn,np)	np	nn	nn	np	np	nn	nn	np	nn	np	np	nn	nn	np	np	nn	np	np	nn	nn	nn	np	np	nn	np	nn	np	np	nn	np	np	nn	np	np	np	nn	np	np	nn	nn	np	nn	np	np
R_27060614_L1_PA	R_27060614_L1_PA	LG1	<lmxll>	{0-}	(ll,lm)	lm	ll	lm	lm	lm	lm	lm	lm	lm	lm	lm	lm	lm	lm	lm	lm	ll	lm	lm	lm	ll	lm	lm	lm	ll	lm	lm	ll	lm	lm	lm	lm	ll	lm	ll	lm	ll	lm	ll	lm	lm	lm	lm	lm
LG1_HB_3045	R_30649026_L1_PA	LG1	<nnxnp>	{-1}	(nn,np)	np	nn	nn	np	np	nn	nn	np	nn	np	np	nn	nn	np	np	nn	np	np	nn	nn	nn	np	nn	nn	np	nn	np	np	nn	np	np	nn	np	np	np	nn	np	np	nn	nn	np	nn	np	np
LG1_HB_3047	R_31736133_L1_PA	LG1	<nnxnp>	{-0}	(nn,np)	nn	np	np	nn	nn	np	np	nn	nn	nn	nn	np	np	nn	nn	np	nn	nn	np	np	np	nn	np	np	nn	np	nn	nn	np	np	nn	np	nn	nn	nn	np	nn	nn	nn	np	nn	np	nn	nn
LG1_HB_4015	Rvi6_42M10SP6_R193	LG1	<lmxll>	{0-}	(ll,lm)	lm	lm	lm	lm	lm	lm	lm	lm	lm	lm	lm	lm	lm	lm	lm	lm	ll	lm	lm	lm	lm	lm	lm	lm	ll	lm	lm	ll	lm	lm	lm	lm	ll	lm	ll	lm	ll	lm	ll	lm	lm	lm	lm	lm
LG1_HB_4015	Rvi6_Vf5_R107	LG1	<lmxll>	{0-}	(ll,lm)	lm	lm	lm	lm	lm	lm	lm	lm	lm	lm	lm	lm	lm	ll	lm	lm	ll	lm	lm	lm	lm	lm	lm	lm	ll	lm	lm	ll	lm	lm	lm	lm	ll	lm	ll	lm	ll	lm	ll	lm	lm	lm	lm	lm
LG1_HB_4015	Rvi6_Vf6_M799	LG1	<lmxll>	{0-}	(ll,lm)	lm	lm	lm	lm	lm	lm	lm	lm	lm	lm	lm	lm	lm	ll	lm	lm	ll	lm	lm	lm	lm	lm	lm	lm	--	lm	lm	ll	lm	lm	lm	lm	ll	lm	ll	lm	ll	lm	ll	lm	lm	lm	lm	lm
LG1_HB_434	F_0197440_L13_PA	LG1	<lmxll>	{1-}	(ll,lm)	ll	lm	ll	ll	ll	ll	ll	ll	ll	ll	ll	ll	lm	ll	ll	ll	lm	ll	ll	ll	lm	ll	ll	ll	ll	ll	ll	lm	ll	ll	ll	ll	ll	lm	ll	lm	lm	lm	lm	lm	ll	ll	ll	ll
LG1_HB_435	F_0197758_L13_PA	LG1	<lmxll>	{0-}	(ll,lm)	lm	ll	lm	lm	lm	lm	lm	lm	lm	lm	lm	lm	ll	lm	lm	lm	ll	lm	lm	lm	ll	lm	lm	lm	lm	lm	lm	ll	lm	lm	lm	lm	lm	ll	lm	ll	ll	ll	ll	ll	lm	lm	lm	lm
F_0313817_L15_PA	F_0313817_L15_PA	LG1	<nnxnp>	{-0}	(nn,np)	nn	nn	np	np	nn	nn	nn	np	nn	np	np	np	np	nn	nn	np	np	nn	nn	np	nn	np	np	np	np	np	np	nn	np	np	nn	nn	nn	nn	nn	np	np	nn	np	nn	nn	np	np	np
LG1_HB_849	F_0400909_L17_PA	LG1	<nnxnp>	{-0}	(nn,np)	nn	nn	np	np	nn	nn	nn	np	nn	np	np	np	np	nn	nn	np	np	nn	nn	np	nn	np	np	np	np	np	np	nn	np	np	nn	nn	nn	nn	nn	np	np	nn	np	nn	nn	np	np	np
LG1_HB_849	F_0400910_L17_PA	LG1	<nnxnp>	{-0}	(nn,np)	nn	nn	np	np	nn	nn	nn	np	nn	np	np	np	np	nn	nn	np	np	nn	nn	np	nn	np	np	np	np	np	np	nn	np	np	nn	nn	nn	nn	nn	np	np	nn	np	nn	nn	np	np	np
LG1_HB_849	F_0400919_L17_PA	LG1	<nnxnp>	{-1}	(nn,np)	np	np	nn	nn	np	np	np	nn	np	nn	nn	nn	nn	np	np	nn	nn	np	np	nn	np	nn	nn	nn	nn	nn	nn	np	nn	nn	np	np	np	np	np	nn	nn	np	nn	np	np	nn	nn	nn
F_0410792_L1_PA	F_0410792_L1_PA	LG1	<nnxnp>	{-1}	(nn,np)	np	np	nn	nn	np	np	np	nn	np	nn	nn	nn	nn	np	np	nn	nn	np	np	nn	np	nn	nn	nn	nn	nn	nn	np	nn	nn	np	np	np	np	np	nn	nn	np	nn	np	np	nn	nn	nn
LG1_HB_876	F_0411211_L1_PA	LG1	<lmxll>	{1-}	(ll,lm)	ll	lm	ll	ll	ll	ll	ll	ll	ll	ll	ll	ll	lm	ll	ll	ll	lm	ll	ll	ll	lm	ll	ll	ll	ll	ll	ll	lm	ll	ll	ll	ll	ll	lm	ll	lm	lm	lm	lm	lm	ll	ll	ll	ll
LG1_HB_877	F_0411238_L1_PA	LG1	<nnxnp>	{-0}	(nn,np)	nn	nn	np	np	nn	nn	nn	np	nn	np	np	np	np	nn	nn	np	np	nn	nn	np	nn	np	np	np	np	np	np	nn	np	np	nn	nn	nn	nn	nn	np	np	nn	np	nn	nn	np	np	np
LG1_HB_877	F_0411246_L1_PA	LG1	<nnxnp>	{-0}	(nn,np)	nn	nn	np	np	nn	nn	nn	np	nn	np	np	np	np	nn	nn	np	np	nn	nn	np	nn	np	np	np	np	np	np	nn	np	np	nn	nn	nn	nn	nn	np	np	nn	np	nn	nn	np	np	np
LG1_HB_878	F_0411306_L1_PA	LG1	<lmxll>	{1-}	(ll,lm)	ll	lm	ll	ll	ll	ll	ll	ll	ll	ll	ll	ll	lm	ll	ll	ll	lm	ll	ll	ll	lm	ll	ll	ll	ll	ll	ll	lm	ll	ll	ll	ll	ll	lm	ll	lm	lm	lm	lm	lm	ll	ll	ll	ll
LG1_HB_880	F_0411478_L1_PA	LG1	<hkxhk>	{11}	(hh,hk,kk)	hk	kk	hh	hh	hk	kk	hk	hh	hk	hh	hh	hh	hk	hk	hk	hh	hk	hk	hk	hh	kk	hh	hh	hh	hh	hh	hh	kk	hh	hh	hk	hk	hk	kk	hk	hk	hk	kk	hk	kk	hk	hh	hk	hh
LG1_HB_880	F_0411487_L1_PA	LG1	<nnxnp>	{-0}	(nn,np)	nn	nn	np	np	nn	nn	nn	np	nn	np	np	np	np	nn	nn	np	np	nn	nn	np	nn	np	np	np	np	np	np	nn	np	np	nn	nn	nn	nn	nn	np	np	nn	np	nn	nn	np	nn	np
LG1_HB_880	F_0411491_L1_PA	LG1	<hkxhk>	{11}	(hh,hk,kk)	hk	kk	hh	hh	hk	kk	hk	hh	hk	hh	hh	hh	hk	hk	hk	hh	hk	hk	hk	hh	kk	hh	hh	hh	hh	hh	hh	kk	hh	hh	hk	hk	hk	kk	hk	hk	hk	kk	hk	kk	hk	hh	hk	hh
LG1_HB_880	F_0411493_L1_PA	LG1	<hkxhk>	{00}	(hh,hk,kk)	hk	hh	kk	kk	hk	hh	hk	kk	hk	kk	kk	kk	hk	hk	hk	kk	hk	hk	hk	kk	hh	kk	kk	kk	kk	kk	kk	hh	kk	kk	hk	hk	hk	hh	hk	hk	hk	hh	hk	hh	hk	kk	hk	kk
LG1_HB_880	F_0411479_L1_PA	LG1	<hkxhk>	{11}	(h-,kk)	h-	kk	h-	h-	h-	kk	h-	h-	h-	h-	h-	h-	h-	h-	h-	h-	h-	h-	h-	h-	kk	h-	h-	h-	h-	h-	h-	kk	h-	h-	h-	h-	h-	kk	h-	h-	h-	kk	h-	kk	h-	h-	h-	h-
LG1_HB_880	F_0411488_L1_PA	LG1	<lmxll>	{0-}	(ll,lm)	lm	ll	lm	lm	lm	ll	lm	lm	lm	lm	lm	lm	ll	lm	lm	lm	ll	lm	lm	lm	ll	lm	lm	lm	lm	lm	lm	ll	lm	lm	lm	lm	lm	ll	lm	ll	ll	ll	ll	ll	lm	lm	lm	lm
LG1_HB_880	R_4746500_L1_PA	LG1	<lmxll>	{0-}	(ll,lm)	lm	ll	lm	lm	lm	ll	lm	lm	lm	lm	lm	lm	ll	lm	lm	lm	ll	lm	lm	lm	ll	lm	lm	lm	lm	lm	lm	ll	lm	lm	lm	lm	lm	ll	lm	ll	ll	ll	ll	ll	lm	lm	lm	lm
LG1_HB_881	F_0411698_L1_PA	LG1	<nnxnp>	{-0}	(nn,np)	nn	nn	np	np	nn	nn	nn	np	nn	np	np	np	np	nn	nn	np	np	nn	nn	np	nn	np	nn	np	np	np	np	nn	np	np	nn	nn	nn	nn	nn	np	np	nn	np	nn	nn	np	nn	np
LG1_HB_887	F_0415526_L1_PA	LG1	<lmxll>	{0-}	(ll,lm)	lm	ll	lm	lm	lm	ll	lm	lm	lm	lm	lm	lm	ll	lm	lm	lm	ll	lm	lm	lm	ll	lm	lm	lm	lm	lm	lm	ll	lm	lm	lm	lm	lm	ll	lm	ll	ll	ll	ll	ll	lm	lm	lm	lm
LG1_HB_887	F_0415487_L1_PA	LG1	<nnxnp>	{-0}	(nn,np)	nn	nn	np	np	nn	nn	nn	np	nn	np	np	np	np	nn	nn	np	np	nn	nn	np	nn	np	nn	np	np	np	np	nn	np	np	nn	nn	nn	nn	nn	np	nn	nn	np	nn	nn	np	nn	np
LG1_HB_887	F_0415504_L1_PA	LG1	<hkxhk>	{11}	(hh,hk,kk)	hk	kk	hh	hh	hk	kk	hk	hh	hk	hh	hh	hh	hk	hk	hk	hh	hk	hk	hk	hh	kk	hh	hk	hh	hh	hh	hh	kk	hh	hh	hk	hk	hk	kk	hk	hk	kk	kk	hk	kk	hk	hh	hk	hh
LG1_HB_887	F_0415516_L1_PA	LG1	<hkxhk>	{00}	(hh,hk,kk)	hk	hh	kk	kk	hk	hh	hk	kk	hk	kk	kk	kk	hk	hk	hk	kk	hk	hk	hk	kk	hh	kk	hk	kk	kk	kk	kk	hh	kk	kk	hk	hk	hk	hh	hk	hk	hh	hh	hk	hh	hk	kk	hk	kk
LG1_HB_890	F_0416997_L1_PA	LG1	<nnxnp>	{-0}	(nn,np)	nn	nn	np	np	nn	nn	nn	np	nn	np	np	np	np	nn	nn	np	np	nn	nn	np	nn	np	nn	np	np	np	np	nn	np	np	nn	nn	nn	nn	nn	np	nn	nn	np	nn	nn	np	nn	np
LG1_HB_890	F_0417007_L1_PA	LG1	<hkxhk>	{11}	(hh,hk,kk)	hk	kk	hh	hh	hk	kk	hk	hh	hk	hh	hh	hh	hk	hk	hk	hh	hk	hk	hk	hh	kk	hh	hk	hh	hh	hh	hh	kk	hh	hh	hk	hk	hk	kk	hk	hk	kk	kk	hk	kk	hk	hh	hk	hh
LG1_HB_890	GD_02428_L1_PA	LG1	<hkxhk>	{00}	(hh,hk,kk)	hk	hh	kk	kk	hk	hh	hk	kk	hk	kk	kk	kk	hk	hk	hk	kk	hk	hk	hk	kk	hh	kk	hk	kk	kk	kk	kk	hh	kk	kk	hk	hk	hk	hh	hk	hk	hh	hh	hk	hh	hk	kk	hk	kk
LG1_HB_891	F_0417197_L1_PA	LG1	<hkxhk>	{00}	(hh,hk,kk)	hk	hh	kk	kk	hk	hh	hk	kk	hk	kk	kk	kk	hk	hk	hk	kk	hk	hk	hk	kk	hh	kk	hk	kk	kk	kk	kk	hh	kk	kk	hk	hk	hk	hh	hk	hk	hh	hh	hk	hh	hk	kk	hk	hk
LG1_HB_891	F_0417203_L1_PA	LG1	<nnxnp>	{-0}	(nn,np)	nn	nn	np	np	nn	nn	nn	np	nn	np	np	np	np	nn	nn	np	np	nn	nn	np	nn	np	nn	np	np	np	np	nn	np	np	nn	nn	nn	nn	nn	np	nn	nn	np	nn	nn	np	nn	nn
LG1_HB_891	F_0417208_L1_PA	LG1	<hkxhk>	{11}	(hh,hk,kk)	hk	kk	hh	hh	hk	kk	hk	hh	hk	hh	hh	hh	hk	hk	hk	hh	hk	hk	hk	hh	kk	hh	hk	hh	hh	hh	hh	kk	hh	hh	hk	hk	hk	kk	hk	hk	kk	kk	hk	kk	hk	hh	hk	hk
LG1_HB_891	GD_02580_L1_PA	LG1	<nnxnp>	{-0}	(nn,np)	nn	nn	np	np	nn	nn	nn	np	nn	np	np	np	np	nn	nn	np	np	nn	nn	np	nn	np	nn	np	np	np	np	nn	np	np	nn	nn	nn	nn	nn	np	nn	nn	np	nn	nn	np	nn	nn
LG1_HB_892	F_0417642_L1_PA	LG1	<lmxll>	{0-}	(ll,lm)	lm	ll	lm	lm	lm	ll	lm	lm	lm	lm	lm	lm	ll	lm	lm	lm	ll	lm	lm	lm	ll	lm	lm	lm	lm	lm	lm	ll	lm	lm	lm	lm	lm	ll	lm	ll	ll	ll	ll	ll	lm	lm	lm	lm
LG1_HB_893	F_0417939_L1_PA	LG1	<nnxnp>	{-1}	(nn,np)	np	np	nn	nn	np	np	np	nn	np	nn	nn	nn	nn	np	np	nn	nn	np	np	nn	np	nn	np	nn	nn	nn	nn	np	nn	nn	np	np	np	np	np	nn	np	np	nn	np	np	nn	np	np
LG1_HB_893	F_0417946_L1_PA	LG1	<hkxhk>	{00}	(hh,hk,kk)	hk	hh	kk	kk	hk	hh	hk	kk	hk	kk	kk	kk	hk	hk	hk	kk	hk	hk	hk	kk	hh	kk	hk	kk	kk	kk	kk	hh	kk	kk	hk	hk	hk	hh	hk	hk	hh	hh	hk	hh	hk	kk	hk	hk
LG1_HB_895	F_0418563_L1_PA	LG1	<hkxhk>	{00}	(hh,hk,kk)	hk	hh	kk	kk	hk	hh	hk	kk	hk	kk	kk	kk	hk	hk	hk	kk	hk	hk	hk	kk	hh	kk	hk	kk	kk	kk	kk	hh	kk	kk	hk	hk	hk	hh	hk	hk	hh	hh	hk	hh	hk	kk	hk	kk
LG1_HB_895	F_0418565_L1_PA	LG1	<nnxnp>	{-0}	(nn,np)	nn	nn	np	np	nn	nn	nn	np	nn	np	np	np	np	nn	nn	np	np	nn	nn	np	nn	np	nn	np	np	np	np	nn	np	np	nn	nn	nn	nn	nn	np	nn	nn	np	nn	nn	np	nn	np
LG1_HB_895	F_0418576_L1_PA	LG1	<hkxhk>	{00}	(hh,hk,kk)	hk	hh	kk	kk	hk	hh	hk	kk	hk	kk	kk	kk	hk	hk	hk	kk	hk	hk	hk	kk	hh	kk	hk	kk	kk	kk	kk	hh	kk	kk	hk	hk	hk	hh	hk	hk	hh	hh	hk	hh	hk	kk	hk	kk
R_9351463_L1_PA	R_9351463_L1_PA	LG1	<nnxnp>	{-0}	(nn,np)	nn	nn	np	np	nn	nn	nn	np	nn	np	np	np	np	nn	nn	np	np	nn	nn	np	nn	np	nn	np	np	np	np	nn	np	np	nn	nn	nn	nn	nn	np	nn	nn	np	nn	nn	np	nn	np
LG1_HB_897.5	GD_01815_L1_PA	LG1	<lmxll>	{1-}	(ll,lm)	ll	lm	ll	ll	ll	lm	ll	ll	ll	ll	ll	ll	lm	ll	ll	ll	lm	ll	ll	ll	lm	ll	ll	ll	ll	ll	ll	lm	ll	ll	ll	ll	ll	lm	ll	lm	lm	lm	lm	lm	ll	ll	ll	ll
LG1_HB_902	F_0420891_L1_PA	LG1	<lmxll>	{1-}	(ll,lm)	ll	lm	ll	ll	ll	lm	ll	ll	ll	ll	ll	ll	lm	ll	ll	ll	lm	ll	ll	ll	lm	ll	ll	ll	ll	ll	ll	lm	ll	ll	ll	ll	ll	lm	ll	lm	lm	lm	lm	lm	ll	ll	ll	ll
LG1_HB_902	F_0420895_L1_PA	LG1	<lmxll>	{0-}	(ll,lm)	lm	ll	lm	lm	lm	ll	lm	lm	lm	lm	lm	lm	ll	lm	lm	lm	ll	lm	lm	lm	ll	lm	lm	lm	lm	lm	lm	ll	lm	lm	lm	lm	lm	ll	lm	ll	ll	ll	ll	ll	lm	lm	lm	lm
LG1_HB_902	F_0420896_L1_PA	LG1	<lmxll>	{0-}	(ll,lm)	lm	ll	lm	lm	lm	ll	lm	lm	lm	lm	lm	lm	ll	lm	lm	lm	ll	lm	lm	lm	ll	lm	lm	lm	lm	lm	lm	ll	lm	lm	lm	lm	lm	ll	lm	ll	ll	ll	ll	ll	lm	lm	lm	lm
LG1_HB_902	F_0420898_L1_PA	LG1	<lmxll>	{0-}	(ll,lm)	lm	ll	lm	lm	lm	ll	lm	lm	lm	lm	lm	lm	ll	lm	lm	lm	ll	lm	lm	lm	ll	lm	lm	lm	lm	lm	lm	ll	lm	lm	lm	lm	lm	ll	lm	ll	ll	ll	ll	ll	lm	lm	lm	lm
LG1_HB_902	R_13037789_L1_PA	LG1	<lmxll>	{0-}	(ll,lm)	lm	ll	lm	lm	lm	ll	lm	lm	lm	lm	lm	lm	ll	lm	lm	lm	ll	lm	lm	lm	ll	lm	lm	lm	lm	lm	lm	ll	lm	lm	lm	lm	lm	ll	lm	ll	ll	ll	ll	ll	lm	lm	lm	lm
LG1_HB_905	F_0421625_L1_PA	LG1	<lmxll>	{1-}	(ll,lm)	ll	lm	ll	ll	ll	lm	ll	ll	ll	ll	ll	ll	lm	ll	ll	ll	lm	ll	ll	ll	lm	ll	ll	ll	ll	ll	ll	lm	ll	ll	ll	ll	ll	lm	ll	lm	lm	lm	lm	lm	ll	ll	ll	ll
LG1_HB_905	F_0421638_L1_PA	LG1	<lmxll>	{0-}	(ll,lm)	lm	ll	lm	lm	lm	ll	lm	lm	lm	lm	lm	lm	ll	lm	lm	lm	ll	lm	lm	lm	ll	lm	lm	lm	lm	lm	lm	ll	lm	lm	lm	lm	lm	ll	lm	ll	ll	ll	ll	ll	lm	lm	lm	lm
LG1_HB_905.5	R_14001081_L1_PA	LG1	<lmxll>	{0-}	(ll,lm)	lm	ll	lm	lm	lm	ll	lm	lm	lm	lm	lm	lm	ll	lm	lm	lm	ll	lm	lm	lm	ll	lm	lm	lm	lm	lm	lm	ll	lm	lm	lm	lm	lm	ll	lm	ll	ll	ll	ll	ll	lm	lm	lm	lm
LG1_HB_907	F_0423029_L1_PA	LG1	<nnxnp>	{-0}	(nn,np)	nn	nn	np	np	nn	nn	np	np	np	np	np	np	np	nn	nn	np	np	nn	np	np	nn	np	nn	nn	np	np	np	nn	np	nn	nn	nn	nn	np	nn	nn	nn	nn	np	nn	nn	np	nn	nn
LG1_HB_907	F_0423031_L1_PA	LG1	<nnxnp>	{-0}	(nn,np)	nn	nn	np	np	nn	nn	np	np	np	np	np	np	np	nn	nn	np	np	nn	np	np	nn	np	nn	nn	np	np	np	nn	np	nn	nn	nn	nn	np	nn	nn	nn	nn	np	nn	nn	np	nn	nn
LG1_HB_908	F_0423239_L1_PA	LG1	<nnxnp>	{-0}	(nn,np)	nn	nn	np	np	nn	nn	np	np	np	np	np	np	np	nn	nn	np	np	nn	np	np	nn	np	nn	nn	np	np	np	nn	np	nn	nn	nn	nn	np	nn	nn	nn	nn	np	nn	nn	np	nn	nn
LG1_HB_908	R_14657993_L1_PA	LG1	<nnxnp>	{-0}	(nn,np)	nn	nn	np	np	nn	nn	np	np	np	np	np	np	np	nn	nn	np	np	nn	np	np	nn	np	nn	nn	np	np	np	nn	np	nn	nn	nn	nn	np	nn	nn	nn	nn	np	nn	nn	np	nn	nn
LG1_HB_908	R_14662213_L1_PA	LG1	<nnxnp>	{-0}	(nn,np)	nn	nn	np	np	nn	nn	np	np	np	np	np	np	np	nn	nn	np	np	nn	np	np	nn	np	nn	nn	np	np	np	nn	np	nn	nn	nn	nn	np	nn	nn	nn	nn	np	nn	nn	np	nn	nn
LG1_HB_909	F_0423612_L1_PA	LG1	<nnxnp>	{-1}	(nn,np)	np	nn	nn	nn	np	np	nn	nn	nn	nn	nn	nn	nn	np	np	nn	nn	np	nn	nn	np	nn	np	np	nn	nn	nn	np	nn	np	np	np	np	nn	np	np	np	np	nn	np	np	nn	np	np
LG1_HB_909	F_0423614_L1_PA	LG1	<nnxnp>	{-1}	(nn,np)	np	nn	nn	nn	np	np	nn	nn	nn	nn	nn	nn	nn	np	np	nn	nn	np	nn	nn	np	nn	np	np	nn	nn	nn	np	nn	np	np	np	np	nn	np	np	np	np	nn	np	np	nn	np	np
LG1_HB_909	F_0423615_L1_PA	LG1	<nnxnp>	{-0}	(nn,np)	nn	np	np	np	nn	nn	np	np	np	np	np	np	np	nn	nn	np	np	nn	np	np	nn	np	nn	nn	np	np	np	nn	np	nn	nn	nn	nn	np	nn	nn	nn	nn	np	nn	nn	np	nn	nn
LG1_HB_909	F_0423617_L1_PA	LG1	<nnxnp>	{-1}	(nn,np)	np	nn	nn	nn	np	np	nn	nn	nn	nn	nn	nn	nn	np	np	nn	nn	np	nn	nn	np	nn	np	np	nn	nn	nn	np	nn	np	np	np	np	nn	np	np	np	np	nn	np	np	nn	np	np
LG1_HB_909	F_0423631_L1_PA	LG1	<nnxnp>	{-0}	(nn,np)	nn	np	np	np	nn	nn	np	np	np	np	np	np	np	nn	nn	np	np	nn	np	np	nn	np	nn	nn	np	np	np	nn	np	nn	nn	nn	nn	np	nn	nn	nn	nn	np	nn	nn	np	nn	nn
LG1_HB_909	F_0423637_L1_PA	LG1	<nnxnp>	{-1}	(nn,np)	np	nn	nn	nn	np	np	nn	nn	nn	nn	nn	nn	nn	np	np	nn	nn	np	nn	nn	np	nn	np	np	nn	nn	nn	np	nn	np	np	np	np	nn	np	np	np	np	nn	np	np	nn	np	np
LG1_HB_909	R_14836061_L1_PA	LG1	<nnxnp>	{-1}	(nn,np)	np	nn	nn	nn	np	np	nn	nn	nn	nn	nn	nn	nn	np	np	nn	nn	np	nn	nn	np	nn	np	np	nn	nn	nn	np	nn	np	np	np	np	nn	np	np	np	np	nn	np	np	nn	np	np
LG1_HB_912	F_0424557_L1_PA	LG1	<nnxnp>	{-0}	(nn,np)	nn	np	np	np	nn	nn	np	np	np	np	nn	np	np	nn	nn	np	np	nn	np	np	nn	np	nn	nn	np	np	np	nn	np	nn	nn	nn	nn	np	nn	nn	nn	nn	np	nn	nn	np	nn	nn
LG1_HB_912	F_0424562_L1_PA	LG1	<nnxnp>	{-1}	(nn,np)	np	nn	nn	nn	np	np	nn	nn	nn	nn	np	nn	nn	np	np	nn	nn	np	nn	nn	np	nn	np	np	nn	nn	nn	np	nn	np	np	np	np	nn	np	np	np	np	nn	np	np	nn	np	np
LG1_HB_912	F_0424563_L1_PA	LG1	<nnxnp>	{-1}	(nn,np)	np	nn	nn	nn	np	np	nn	nn	nn	nn	np	nn	nn	np	np	nn	nn	np	nn	nn	np	nn	np	np	nn	nn	nn	np	nn	np	np	np	np	nn	np	np	np	np	nn	np	np	nn	np	np
LG1_HB_914	F_0425610_L1_PA	LG1	<nnxnp>	{-1}	(nn,np)	np	nn	nn	nn	np	np	nn	nn	nn	nn	np	nn	nn	np	np	nn	nn	np	nn	nn	np	nn	np	np	nn	nn	nn	np	nn	np	np	np	np	nn	np	np	np	np	nn	np	np	nn	np	np
LG1_HB_914	F_0425611_L1_PA	LG1	<nnxnp>	{-1}	(nn,np)	np	nn	nn	nn	np	np	nn	nn	nn	nn	np	nn	nn	np	np	nn	nn	np	nn	nn	np	nn	np	np	nn	nn	nn	np	nn	np	np	np	np	nn	np	np	np	np	nn	np	np	nn	np	np
LG1_HB_914	F_0425614_L1_PA	LG1	<nnxnp>	{-0}	(nn,np)	nn	np	np	np	nn	nn	np	np	np	np	nn	np	np	nn	nn	np	np	nn	np	np	nn	np	nn	nn	np	np	np	nn	np	nn	nn	nn	nn	np	nn	nn	nn	nn	np	nn	nn	np	nn	nn
LG1_HB_914	R_16467823_L1_PA	LG1	<nnxnp>	{-1}	(nn,np)	np	nn	nn	nn	np	np	nn	nn	nn	nn	np	nn	nn	np	np	nn	nn	np	nn	nn	np	nn	np	np	nn	nn	nn	np	nn	np	np	np	np	nn	np	np	np	np	nn	np	np	nn	np	np
LG1_HB_915	F_0425793_L1_PA	LG1	<nnxnp>	{-1}	(nn,np)	np	nn	nn	nn	np	np	nn	nn	nn	nn	np	nn	nn	np	np	nn	nn	np	nn	nn	np	nn	np	np	--	nn	nn	np	nn	np	np	np	np	nn	np	np	np	np	nn	np	np	nn	np	np
LG1_HB_916	F_0426240_L1_PA	LG1	<lmxll>	{0-}	(ll,lm)	lm	ll	lm	lm	lm	ll	lm	lm	lm	lm	lm	lm	ll	lm	lm	lm	ll	lm	lm	lm	ll	lm	lm	lm	lm	lm	lm	ll	lm	lm	lm	lm	lm	ll	lm	lm	ll	ll	ll	lm	lm	lm	lm	lm
LG1_HB_916	R_17233926_L1_PA	LG1	<lmxll>	{0-}	(ll,lm)	lm	ll	lm	lm	lm	ll	lm	lm	lm	lm	lm	lm	ll	lm	lm	lm	ll	lm	lm	lm	ll	lm	lm	lm	lm	lm	lm	ll	lm	lm	lm	lm	lm	ll	lm	lm	ll	ll	ll	lm	lm	lm	lm	lm
LG1_HB_916	R_17236158_L1_PA	LG1	<lmxll>	{0-}	(ll,lm)	lm	ll	lm	lm	lm	ll	lm	lm	lm	lm	lm	lm	ll	lm	lm	lm	ll	lm	lm	lm	ll	lm	lm	lm	lm	lm	lm	ll	lm	lm	lm	lm	lm	ll	lm	lm	ll	ll	ll	lm	lm	lm	lm	lm
LG1_HB_916	R_17238705_L1_PA	LG1	<lmxll>	{0-}	(ll,lm)	lm	ll	lm	lm	lm	ll	lm	lm	lm	lm	lm	lm	ll	lm	lm	lm	ll	lm	lm	lm	ll	lm	lm	lm	lm	lm	lm	ll	lm	lm	lm	lm	lm	ll	lm	lm	ll	ll	ll	lm	lm	lm	lm	lm
LG1_HB_916	R_17242135_L1_PA	LG1	<lmxll>	{0-}	(ll,lm)	lm	ll	lm	lm	lm	ll	lm	lm	lm	lm	lm	lm	ll	lm	lm	lm	ll	lm	lm	lm	ll	lm	lm	lm	lm	lm	lm	ll	lm	lm	lm	lm	lm	ll	lm	lm	ll	ll	ll	lm	lm	lm	lm	lm
LG1_HB_916	R_17245435_L1_PA	LG1	<lmxll>	{0-}	(ll,lm)	lm	ll	lm	lm	lm	ll	lm	lm	lm	lm	lm	lm	ll	lm	lm	lm	ll	lm	lm	lm	ll	lm	lm	lm	lm	lm	lm	ll	lm	lm	lm	lm	lm	ll	lm	lm	ll	ll	ll	lm	lm	lm	lm	lm
LG1_HB_917	F_0426471_L1_PA	LG1	<lmxll>	{0-}	(ll,lm)	lm	ll	lm	lm	lm	ll	lm	lm	lm	lm	lm	lm	ll	lm	lm	lm	ll	lm	lm	lm	ll	lm	lm	lm	lm	lm	lm	ll	lm	lm	lm	lm	lm	ll	lm	lm	ll	ll	ll	lm	lm	lm	lm	lm
LG1_HB_917	F_0426498_L1_PA	LG1	<lmxll>	{0-}	(ll,lm)	lm	ll	lm	lm	lm	ll	lm	lm	lm	lm	lm	lm	ll	lm	lm	lm	ll	lm	lm	lm	ll	lm	lm	lm	lm	lm	lm	ll	lm	lm	lm	lm	lm	ll	lm	lm	ll	ll	ll	lm	lm	lm	lm	lm
LG1_HB_919	F_0427287_L1_PA	LG1	<lmxll>	{0-}	(ll,lm)	lm	ll	lm	lm	lm	ll	lm	lm	lm	lm	lm	lm	ll	lm	lm	lm	ll	lm	lm	lm	ll	lm	lm	lm	lm	lm	lm	ll	lm	lm	lm	lm	lm	ll	lm	lm	ll	ll	ll	lm	lm	lm	lm	lm
LG1_HB_919	F_0427296_L1_PA	LG1	<lmxll>	{0-}	(ll,lm)	lm	ll	lm	lm	lm	ll	lm	lm	lm	lm	lm	lm	ll	lm	lm	lm	ll	lm	lm	lm	ll	lm	lm	lm	lm	lm	lm	ll	lm	lm	lm	lm	lm	ll	lm	lm	ll	ll	ll	lm	lm	lm	lm	lm
LG1_HB_919	F_0427302_L1_PA	LG1	<lmxll>	{0-}	(ll,lm)	lm	ll	lm	lm	lm	ll	lm	lm	lm	lm	lm	lm	ll	lm	lm	lm	ll	lm	lm	lm	ll	lm	lm	lm	lm	lm	lm	ll	lm	lm	lm	lm	lm	ll	lm	lm	ll	ll	ll	lm	lm	lm	lm	lm
LG1_HB_920	F_0427463_L1_PA	LG1	<lmxll>	{0-}	(ll,lm)	lm	ll	lm	lm	lm	ll	lm	lm	lm	lm	lm	lm	ll	lm	lm	lm	ll	lm	lm	lm	ll	lm	lm	lm	lm	lm	lm	ll	lm	lm	lm	lm	lm	ll	lm	lm	ll	ll	ll	lm	lm	lm	lm	lm
LG1_HB_920	F_0427470_L1_PA	LG1	<lmxll>	{0-}	(ll,lm)	lm	ll	lm	lm	lm	ll	lm	lm	lm	lm	lm	lm	ll	lm	lm	lm	ll	lm	lm	lm	ll	lm	lm	lm	lm	lm	lm	ll	lm	lm	lm	lm	lm	ll	lm	lm	ll	ll	ll	lm	lm	lm	lm	lm
LG1_HB_920	F_0427472_L1_PA	LG1	<lmxll>	{0-}	(ll,lm)	lm	ll	lm	lm	lm	ll	lm	lm	lm	lm	lm	lm	ll	lm	lm	lm	ll	lm	lm	lm	ll	lm	lm	lm	lm	lm	lm	ll	lm	lm	lm	lm	lm	ll	lm	lm	ll	ll	ll	lm	lm	lm	lm	lm
LG1_HB_920	F_0427473_L1_PA	LG1	<lmxll>	{0-}	(ll,lm)	lm	ll	lm	lm	lm	ll	lm	lm	lm	lm	lm	lm	ll	lm	lm	lm	ll	lm	lm	lm	ll	lm	lm	lm	lm	lm	lm	ll	lm	lm	lm	lm	lm	ll	lm	lm	ll	ll	ll	lm	lm	lm	lm	lm
LG1_HB_920	R_17921038_L1_PA	LG1	<lmxll>	{0-}	(ll,lm)	lm	ll	lm	lm	lm	ll	lm	lm	lm	lm	lm	lm	ll	lm	lm	lm	ll	lm	lm	lm	ll	lm	lm	lm	lm	lm	lm	ll	lm	lm	lm	lm	lm	ll	lm	lm	ll	ll	ll	lm	lm	lm	lm	lm
LG1_HB_921.5	GD_01783_L1_PA	LG1	<lmxll>	{0-}	(ll,lm)	lm	ll	lm	lm	lm	ll	lm	lm	lm	lm	lm	lm	ll	lm	lm	lm	ll	lm	lm	lm	ll	lm	lm	lm	lm	lm	lm	ll	lm	lm	lm	lm	lm	ll	lm	lm	ll	ll	ll	lm	lm	lm	lm	lm
LG1_HB_922	F_0428214_L1_PA	LG1	<lmxll>	{0-}	(ll,lm)	lm	ll	lm	lm	lm	ll	lm	lm	lm	lm	lm	lm	ll	lm	lm	lm	ll	lm	lm	lm	ll	lm	lm	lm	lm	lm	lm	ll	lm	lm	lm	lm	lm	ll	ll	lm	ll	ll	ll	lm	lm	lm	lm	lm
LG1_HB_922	F_0428219_L1_PA	LG1	<lmxll>	{0-}	(ll,lm)	lm	ll	lm	lm	lm	ll	lm	lm	lm	lm	lm	lm	ll	lm	lm	lm	ll	lm	lm	lm	ll	lm	lm	lm	lm	lm	lm	ll	lm	lm	lm	lm	lm	ll	ll	lm	ll	ll	ll	lm	lm	lm	lm	lm
LG1_HB_922	F_0428220_L1_PA	LG1	<lmxll>	{0-}	(ll,lm)	lm	ll	lm	lm	lm	ll	lm	lm	lm	lm	lm	lm	ll	lm	lm	lm	ll	lm	lm	lm	ll	lm	lm	lm	lm	lm	lm	ll	lm	lm	lm	lm	lm	ll	ll	lm	ll	ll	ll	lm	lm	lm	lm	lm
LG1_HB_922	F_0428250_L1_PA	LG1	<lmxll>	{0-}	(ll,lm)	lm	ll	lm	lm	lm	ll	lm	lm	lm	lm	lm	lm	ll	lm	lm	lm	ll	lm	lm	lm	ll	lm	lm	lm	lm	lm	lm	ll	lm	lm	lm	lm	lm	ll	ll	lm	ll	ll	ll	lm	lm	lm	lm	lm
LG1_HB_922	F_0428254_L1_PA	LG1	<lmxll>	{0-}	(ll,lm)	lm	ll	lm	lm	lm	ll	lm	lm	lm	lm	lm	lm	ll	lm	lm	lm	ll	lm	lm	lm	ll	lm	lm	lm	lm	lm	lm	ll	lm	lm	lm	lm	lm	ll	ll	lm	ll	ll	ll	lm	lm	lm	lm	lm
LG1_HB_922.5	R_18794918_L1_PA	LG1	<lmxll>	{0-}	(ll,lm)	lm	ll	lm	lm	lm	ll	lm	lm	lm	lm	lm	lm	ll	lm	lm	lm	ll	lm	lm	lm	ll	lm	lm	lm	lm	lm	lm	ll	lm	lm	lm	lm	lm	ll	ll	lm	ll	ll	ll	lm	lm	lm	lm	lm
LG1_HB_923	F_0428720_L1_PA	LG1	<lmxll>	{0-}	(ll,lm)	lm	ll	lm	lm	lm	ll	lm	lm	lm	lm	lm	lm	ll	lm	lm	lm	ll	lm	lm	lm	ll	lm	lm	lm	lm	lm	lm	ll	lm	lm	lm	lm	lm	ll	ll	lm	ll	ll	ll	lm	lm	lm	lm	lm
LG1_HB_923	F_0428721_L1_PA	LG1	<lmxll>	{0-}	(ll,lm)	lm	ll	lm	lm	lm	ll	lm	lm	lm	lm	lm	lm	ll	lm	lm	lm	ll	lm	lm	lm	ll	lm	lm	lm	lm	lm	lm	ll	lm	lm	lm	lm	lm	ll	ll	lm	ll	ll	ll	lm	lm	lm	lm	lm
LG1_HB_923	F_0428723_L1_PA	LG1	<lmxll>	{0-}	(ll,lm)	lm	ll	lm	lm	lm	ll	lm	lm	lm	lm	lm	lm	ll	lm	lm	lm	ll	lm	lm	lm	ll	lm	lm	lm	lm	lm	lm	ll	lm	lm	lm	lm	lm	ll	ll	lm	ll	ll	ll	lm	lm	lm	lm	lm
LG1_HB_923	F_0428724_L1_PA	LG1	<lmxll>	{0-}	(ll,lm)	lm	ll	lm	lm	lm	ll	lm	lm	lm	lm	lm	lm	ll	lm	lm	lm	ll	lm	lm	lm	ll	lm	lm	lm	lm	lm	lm	ll	lm	lm	lm	lm	lm	ll	ll	lm	ll	ll	ll	lm	lm	lm	lm	lm
LG1_HB_923	F_0428726_L1_PA	LG1	<lmxll>	{0-}	(ll,lm)	lm	ll	lm	lm	lm	ll	lm	lm	lm	lm	lm	lm	ll	lm	lm	lm	ll	lm	lm	lm	ll	lm	lm	lm	lm	lm	lm	ll	lm	lm	lm	lm	lm	ll	ll	lm	ll	ll	ll	lm	lm	lm	lm	lm
LG1_HB_923	GD_02731_L1_PA	LG1	<lmxll>	{0-}	(ll,lm)	lm	ll	lm	lm	lm	ll	lm	lm	lm	lm	lm	lm	ll	lm	lm	lm	ll	lm	lm	lm	ll	lm	lm	lm	lm	lm	lm	ll	lm	lm	lm	lm	lm	ll	ll	lm	ll	ll	ll	lm	lm	lm	lm	lm
LG1_HB_924	F_0429182_L1_PA	LG1	<lmxll>	{0-}	(ll,lm)	lm	ll	lm	lm	lm	ll	lm	lm	lm	lm	lm	lm	ll	lm	lm	lm	ll	lm	lm	lm	ll	lm	lm	lm	lm	lm	lm	ll	lm	lm	lm	lm	lm	ll	ll	lm	ll	ll	ll	lm	lm	lm	lm	lm
LG1_HB_924	F_0429192_L1_PA	LG1	<lmxll>	{0-}	(ll,lm)	lm	ll	lm	lm	lm	ll	lm	lm	lm	lm	lm	lm	ll	lm	lm	lm	ll	lm	lm	lm	ll	lm	lm	lm	lm	lm	lm	ll	lm	lm	lm	lm	lm	ll	ll	lm	ll	ll	ll	lm	lm	lm	lm	lm
LG1_HB_925	F_0429278_L1_PA	LG1	<lmxll>	{0-}	(ll,lm)	lm	ll	lm	lm	lm	lm	lm	lm	lm	lm	lm	lm	ll	lm	lm	lm	ll	lm	lm	lm	ll	lm	lm	lm	lm	lm	lm	ll	lm	lm	lm	lm	lm	ll	ll	lm	ll	ll	ll	lm	lm	lm	lm	lm
LG1_HB_925	F_0429280_L1_PA	LG1	<lmxll>	{0-}	(ll,lm)	lm	ll	lm	lm	lm	lm	lm	lm	lm	lm	lm	lm	ll	lm	lm	lm	ll	lm	lm	lm	ll	lm	lm	lm	lm	lm	lm	ll	lm	lm	lm	lm	lm	ll	ll	lm	ll	ll	ll	lm	lm	lm	lm	lm
LG1_HB_925	F_0429288_L1_PA	LG1	<lmxll>	{0-}	(ll,lm)	lm	ll	lm	lm	lm	lm	lm	lm	lm	lm	lm	lm	ll	lm	lm	lm	ll	lm	lm	lm	ll	lm	lm	lm	lm	lm	lm	ll	lm	lm	lm	lm	lm	ll	ll	lm	ll	ll	ll	lm	lm	lm	lm	lm
LG1_HB_925	F_0429289_L1_PA	LG1	<lmxll>	{0-}	(ll,lm)	lm	ll	lm	lm	lm	lm	lm	lm	lm	lm	lm	lm	ll	lm	lm	lm	ll	lm	lm	lm	ll	lm	lm	lm	lm	lm	lm	ll	lm	lm	lm	lm	lm	ll	ll	lm	ll	ll	ll	lm	lm	lm	lm	lm
LG1_HB_925	F_0429291_L1_PA	LG1	<lmxll>	{0-}	(ll,lm)	lm	ll	lm	lm	lm	lm	lm	lm	lm	lm	lm	lm	ll	lm	lm	lm	ll	lm	lm	lm	ll	lm	lm	lm	lm	lm	lm	ll	lm	lm	lm	lm	lm	ll	ll	lm	ll	ll	ll	lm	lm	lm	lm	lm
GD_02302_L1_PA	GD_02302_L1_PA	LG1	<lmxll>	{0-}	(ll,lm)	lm	ll	lm	lm	lm	lm	lm	lm	lm	lm	lm	lm	ll	lm	lm	lm	ll	lm	lm	lm	ll	lm	lm	lm	lm	lm	lm	ll	lm	lm	lm	lm	lm	ll	ll	lm	ll	ll	ll	lm	lm	lm	lm	lm
LG1_HB_926	F_0429975_L1_PA	LG1	<lmxll>	{0-}	(ll,lm)	lm	ll	lm	lm	lm	lm	lm	lm	lm	lm	lm	lm	ll	lm	lm	lm	ll	lm	lm	lm	ll	lm	lm	lm	lm	lm	lm	ll	lm	lm	lm	lm	lm	ll	ll	lm	ll	ll	ll	lm	lm	lm	lm	lm
LG1_HB_926	F_0429978_L1_PA	LG1	<lmxll>	{0-}	(ll,lm)	lm	ll	lm	lm	lm	lm	lm	lm	lm	lm	lm	lm	ll	lm	lm	lm	ll	lm	lm	lm	ll	lm	lm	lm	lm	lm	lm	ll	lm	lm	lm	lm	lm	ll	ll	lm	ll	ll	ll	lm	lm	lm	lm	lm
LG1_HB_926	F_0429981_L1_PA	LG1	<lmxll>	{0-}	(ll,lm)	lm	ll	lm	lm	lm	lm	lm	lm	lm	lm	lm	lm	ll	lm	lm	lm	ll	lm	lm	lm	ll	lm	lm	lm	lm	lm	lm	ll	lm	lm	lm	lm	lm	ll	ll	lm	ll	ll	ll	lm	lm	lm	lm	lm
LG1_HB_926	F_0429982_L1_PA	LG1	<lmxll>	{0-}	(ll,lm)	lm	ll	lm	lm	lm	lm	lm	lm	lm	lm	lm	lm	ll	lm	lm	lm	ll	lm	lm	lm	ll	lm	lm	lm	lm	lm	lm	ll	lm	lm	lm	lm	lm	ll	ll	lm	ll	ll	ll	lm	lm	lm	lm	lm
LG1_HB_926	F_0429994_L1_PA	LG1	<lmxll>	{0-}	(ll,lm)	lm	ll	lm	lm	lm	lm	lm	lm	lm	lm	lm	lm	ll	lm	lm	lm	ll	lm	lm	lm	ll	lm	lm	lm	lm	lm	lm	ll	lm	lm	lm	lm	lm	ll	ll	lm	ll	ll	ll	lm	lm	lm	lm	lm
LG1_HB_926	R_20951649_L1_PA	LG1	<lmxll>	{0-}	(ll,lm)	lm	ll	lm	lm	lm	lm	lm	lm	lm	lm	lm	lm	ll	lm	lm	lm	ll	lm	lm	lm	ll	lm	lm	lm	lm	lm	lm	ll	lm	lm	lm	lm	lm	ll	ll	lm	ll	ll	ll	lm	lm	lm	lm	lm
LG1_HB_926	F_0430001_L1_PA	LG1	<lmxll>	{0-}	(ll,lm)	lm	ll	lm	lm	lm	lm	lm	lm	lm	lm	lm	lm	ll	lm	lm	lm	ll	lm	lm	lm	ll	lm	lm	lm	lm	lm	lm	ll	lm	lm	lm	lm	lm	ll	ll	lm	ll	ll	ll	lm	lm	lm	lm	lm
LG1_HB_927	F_0430236_L1_PA	LG1	<hkxhk>	{00}	(hh,hk,kk)	hk	hk	kk	kk	hk	kk	kk	hk	kk	hk	hk	kk	hk	hk	hk	kk	hk	hk	kk	kk	hk	hk	hk	kk	hk	kk	kk	hh	kk	hk	hk	hk	hk	hk	hh	kk	hh	hk	hk	kk	hk	kk	hk	hk
LG1_HB_927	F_0430239_L1_PA	LG1	<hkxhk>	{00}	(hh,hk,kk)	hk	hk	kk	kk	hk	kk	kk	hk	kk	hk	hk	kk	hk	hk	hk	kk	hk	hk	kk	kk	hk	hk	hk	kk	hk	kk	kk	hh	kk	hk	hk	hk	hk	hk	hh	kk	hh	hk	hk	kk	hk	kk	hk	hk
LG1_HB_927	F_0430240_L1_PA	LG1	<hkxhk>	{11}	(hh,hk,kk)	hk	hk	hh	hh	hk	hh	hh	hk	hh	hk	hk	hh	hk	hk	hk	hh	hk	hk	hh	hh	hk	hk	hk	hh	hk	hh	hh	kk	hh	hk	hk	hk	hk	hk	kk	hh	kk	hk	hk	hh	hk	hh	hk	hk
LG1_HB_927	F_0430246_L1_PA	LG1	<hkxhk>	{11}	(hh,hk,kk)	hk	hk	hh	hh	hk	hh	hh	hk	hh	hk	hk	hh	hk	hk	hk	hh	hk	hk	hh	hh	hk	hk	hk	hh	hk	hh	hh	kk	hh	hk	hk	hk	hk	hk	kk	hh	kk	hk	hk	hh	hk	hh	hk	hk
LG1_HB_927	F_0430249_L1_PA	LG1	<hkxhk>	{00}	(hh,hk,kk)	hk	hk	kk	kk	hk	kk	kk	hk	kk	hk	hk	kk	hk	hk	hk	kk	hk	hk	kk	kk	hk	hk	hk	kk	hk	kk	kk	hh	kk	hk	hk	hk	hk	hk	hh	kk	hh	hk	hk	kk	hk	kk	hk	hk
LG1_HB_927	F_0430251_L1_PA	LG1	<hkxhk>	{00}	(hh,hk,kk)	hk	hk	kk	kk	hk	kk	kk	hk	kk	hk	hk	kk	hk	hk	hk	kk	hk	hk	kk	kk	hk	hk	hk	kk	hk	kk	kk	hh	kk	hk	hk	hk	hk	hk	hh	kk	hh	hk	hk	kk	hk	kk	hk	hk
LG1_HB_927	F_0430253_L1_PA	LG1	<hkxhk>	{11}	(hh,hk,kk)	hk	hk	hh	hh	hk	hh	hh	hk	hh	hk	hk	hh	hk	hk	hk	hh	hk	hk	hh	hh	hk	hk	hk	hh	hk	hh	hh	kk	hh	hk	hk	hk	hk	hk	kk	hh	kk	hk	hk	hh	hk	hh	hk	hk
LG1_HB_927	R_21327009_L1_PA	LG1	<hkxhk>	{11}	(hh,hk,kk)	hk	hk	hh	hh	hk	hh	hh	hk	hh	hk	hk	hh	hk	hk	hk	hh	hk	hk	hh	hh	hk	hk	hk	hh	hk	hh	hh	kk	hh	hk	hk	hk	hk	hk	kk	hh	kk	hk	hk	hh	hk	hh	hk	hk
LG1_HB_929	F_0431157_L1_PA	LG1	<hkxhk>	{00}	(hh,hk,kk)	hk	hk	kk	kk	hk	kk	kk	hk	kk	hk	hk	kk	hh	hk	hk	kk	hk	hk	kk	kk	hh	hk	hk	hk	hk	kk	kk	hh	kk	hk	hk	hk	hk	hh	hh	kk	hh	hk	hk	hk	hk	kk	hk	hk
LG1_HB_929	F_0431170_L1_PA	LG1	<hkxhk>	{00}	(hh,hk,kk)	hk	hk	kk	kk	hk	kk	kk	hk	kk	hk	hk	kk	hh	hk	hk	kk	hk	hk	kk	kk	hh	hk	hk	hk	hk	kk	kk	hh	kk	hk	hk	hk	hk	hh	hh	kk	hh	hk	hk	hk	hk	kk	hk	hk
LG1_HB_929	F_0431171_L1_PA	LG1	<hkxhk>	{00}	(hh,hk,kk)	hk	hk	kk	kk	hk	kk	kk	hk	kk	hk	hk	kk	hh	hk	hk	kk	hk	hk	kk	kk	hh	hk	hk	hk	hk	kk	kk	hh	kk	hk	hk	hk	hk	hh	hh	kk	hh	hk	hk	hk	hk	kk	hk	hk
LG1_HB_929	GD_00250_L1_PA	LG1	<hkxhk>	{11}	(hh,hk,kk)	hk	hk	hh	hh	hk	hh	hh	hk	hh	hk	hk	hh	kk	hk	hk	hh	hk	hk	hh	hh	kk	hk	hk	hk	hk	hh	hh	kk	hh	hk	hk	hk	hk	kk	kk	hh	kk	hk	hk	hk	hk	hh	hk	hk
LG1_HB_933	F_0432789_L1_PA	LG1	<hkxhk>	{11}	(hh,hk,kk)	hk	hk	hh	hk	hk	hh	hh	hk	hh	hk	hk	hh	hk	hk	hk	hh	hk	hk	hh	hh	hk	hk	hk	hh	hk	hh	hh	kk	hh	hk	hk	hh	hk	hk	kk	hh	kk	hk	hk	hh	hk	hh	hk	hk
LG1_HB_933	F_0432792_L1_PA	LG1	<hkxhk>	{00}	(hh,hk,kk)	hk	hk	kk	hk	hk	kk	kk	hk	kk	hk	hk	kk	hk	hk	hk	kk	hk	hk	kk	kk	hk	hk	hk	kk	hk	kk	kk	hh	kk	hk	hk	kk	hk	hk	hh	kk	hh	hk	hk	kk	hk	kk	hk	hk
LG1_HB_933	F_0432803_L1_PA	LG1	<hkxhk>	{00}	(hh,hk,kk)	hk	hk	kk	hk	hk	kk	kk	hk	kk	hk	hk	kk	hk	hk	hk	kk	hk	hk	kk	kk	hk	hk	hk	kk	hk	kk	kk	hh	kk	hk	hk	kk	hk	hk	hh	kk	hh	hk	hk	kk	hk	kk	hk	hk
LG1_HB_933	F_0432805_L1_PA	LG1	<hkxhk>	{00}	(hh,hk,kk)	hk	hk	kk	hk	hk	kk	kk	hk	kk	hk	hk	kk	hk	hk	hk	kk	hk	hk	kk	kk	hk	hk	hk	kk	hk	kk	kk	hh	kk	hk	hk	kk	hk	hk	hh	kk	hh	hk	hk	kk	hk	kk	hk	hk
LG1_HB_939.5	GD_00674_L1_PA	LG1	<lmxll>	{0-}	(ll,lm)	lm	ll	lm	lm	lm	lm	lm	lm	lm	lm	lm	lm	lm	lm	lm	lm	ll	lm	lm	lm	ll	lm	lm	lm	lm	lm	lm	ll	lm	lm	lm	lm	ll	lm	ll	lm	ll	lm	ll	lm	lm	lm	lm	lm
GD_00107_L1_PA	GD_00107_L1_PA	LG1	<nnxnp>	{-0}	(nn,np)	nn	np	np	nn	nn	np	np	nn	np	nn	nn	np	np	nn	nn	np	nn	nn	np	np	np	nn	nn	np	nn	np	np	nn	np	nn	nn	np	nn	nn	nn	np	nn	nn	np	np	nn	np	nn	nn
LG1_HB_940	F_0436465_L1_PA	LG1	<nnxnp>	{-0}	(nn,np)	nn	np	np	nn	nn	np	np	nn	np	nn	nn	np	np	nn	nn	np	nn	nn	np	np	np	nn	nn	np	nn	np	np	nn	np	nn	nn	np	nn	nn	nn	np	nn	nn	np	np	nn	np	nn	nn
LG1_HB_940	F_0436482_L1_PA	LG1	<hkxhk>	{00}	(hh,hk,kk)	hk	hk	kk	hk	hk	kk	kk	hk	kk	hk	hk	kk	kk	hk	hk	kk	hh	hk	kk	kk	hk	hk	hk	kk	--	kk	kk	hh	kk	hk	hk	kk	hh	hk	hh	kk	hh	hk	hk	kk	hk	kk	hk	hk
LG1_HB_940	F_0436484_L1_PA	LG1	<hkxhk>	{00}	(hh,hk,kk)	hk	hk	kk	hk	hk	kk	kk	hk	kk	hk	hk	kk	kk	hk	hk	kk	hh	hk	kk	kk	hk	hk	hk	kk	hh	kk	kk	hh	kk	hk	hk	kk	hh	hk	hh	kk	hh	hk	hk	kk	hk	kk	hk	hk
LG1_HB_940	F_0436495_L1_PA	LG1	<nnxnp>	{-0}	(nn,np)	nn	np	np	nn	nn	np	np	nn	np	nn	nn	np	np	nn	nn	np	nn	nn	np	np	np	nn	nn	np	nn	np	np	nn	np	nn	nn	np	nn	nn	nn	np	nn	nn	np	np	nn	np	nn	nn
LG1_HB_941	F_0436910_L1_PA	LG1	<hkxhk>	{00}	(hh,hk,kk)	hk	hk	kk	hk	hk	kk	kk	hk	kk	hk	hk	kk	kk	hk	hk	kk	hh	hk	kk	kk	hk	hk	hk	kk	--	kk	kk	hh	kk	hk	hk	kk	hh	hk	hh	kk	hh	hk	hk	kk	hk	kk	hk	hk
LG1_HB_941	F_0436914_L1_PA	LG1	<hkxhk>	{00}	(hh,hk,kk)	hk	hk	kk	hk	hk	kk	kk	hk	kk	hk	hk	kk	kk	hk	hk	kk	hh	hk	kk	kk	hk	hk	hk	kk	--	kk	kk	hh	kk	hk	hk	kk	hh	hk	hh	kk	hh	hk	hk	kk	hk	kk	hk	hk
LG1_HB_941	F_0436917_L1_PA	LG1	<hkxhk>	{00}	(hh,hk,kk)	hk	hk	kk	hk	hk	kk	kk	hk	kk	hk	hk	kk	kk	hk	hk	kk	hh	hk	kk	kk	hk	hk	hk	kk	--	kk	kk	hh	kk	hk	hk	kk	hh	hk	hh	kk	hh	hk	hk	kk	hk	kk	hk	hk
LG1_HB_941	F_0436919_L1_PA	LG1	<hkxhk>	{00}	(hh,hk,kk)	hk	hk	kk	hk	hk	kk	kk	hk	kk	hk	hk	kk	kk	hk	hk	kk	hh	hk	kk	kk	hk	hk	hk	kk	--	kk	kk	hh	kk	hk	hk	kk	hh	hk	hh	kk	hh	hk	hk	kk	hk	kk	hk	hk
LG1_HB_941	F_0436921_L1_PA	LG1	<hkxhk>	{11}	(hh,hk,kk)	hk	hk	hh	hk	hk	hh	hh	hk	hh	hk	hk	hh	hh	hk	hk	hh	kk	hk	hh	hh	hk	hk	hk	hh	--	hh	hh	kk	hh	hk	hk	hh	kk	hk	kk	hh	kk	hk	hk	hh	hk	hh	hk	hk
LG1_HB_941	F_0436932_L1_PA	LG1	<nnxnp>	{-0}	(nn,np)	nn	np	np	nn	nn	np	np	nn	np	nn	nn	np	np	nn	nn	np	nn	nn	np	np	np	nn	nn	np	nn	np	np	nn	np	nn	nn	np	nn	nn	nn	np	nn	nn	np	np	nn	np	nn	nn
LG1_HB_941	F_0436943_L1_PA	LG1	<lmxll>	{0-}	(ll,lm)	lm	ll	lm	lm	lm	lm	lm	lm	lm	lm	lm	lm	lm	lm	lm	lm	ll	lm	lm	lm	ll	lm	lm	lm	ll	lm	lm	ll	lm	lm	lm	lm	ll	lm	ll	lm	ll	lm	ll	lm	lm	lm	lm	lm
LG1_HB_941	R_26734911_L1_PA	LG1	<hkxhk>	{00}	(hh,hk,kk)	hk	hk	kk	hk	hk	kk	kk	hk	kk	hk	hk	kk	kk	hk	hk	kk	hh	hk	kk	kk	hk	hk	hk	kk	--	kk	kk	hh	kk	hk	hk	kk	hh	hk	hh	kk	hh	hk	hk	kk	hk	kk	hk	hk
LG1_HB_942	F_0437642_L1_PA	LG1	<nnxnp>	{-0}	(nn,np)	nn	np	np	nn	nn	np	np	nn	np	nn	nn	np	np	nn	nn	np	nn	nn	np	np	np	nn	nn	np	nn	np	nn	nn	np	nn	nn	np	nn	nn	nn	np	nn	nn	np	np	nn	np	nn	nn
LG1_HB_942	F_0437661_L1_PA	LG1	<nnxnp>	{-0}	(nn,np)	nn	np	np	nn	nn	np	np	nn	np	nn	nn	np	np	nn	nn	np	nn	nn	np	np	np	nn	nn	np	nn	np	nn	nn	np	nn	nn	np	nn	nn	nn	np	nn	nn	np	np	nn	np	nn	nn
LG1_HB_942	F_0437662_L1_PA	LG1	<hkxhk>	{00}	(hh,hk,kk)	hk	hk	kk	hk	hk	kk	kk	hk	kk	hk	hk	kk	kk	hk	hk	kk	hh	hk	kk	kk	hk	hk	hk	kk	--	kk	hk	hh	kk	hk	hk	kk	hh	hk	hh	kk	hh	hk	hk	kk	hk	kk	hk	hk
LG1_HB_942	F_0437669_L1_PA	LG1	<nnxnp>	{-0}	(nn,np)	nn	np	np	nn	nn	np	np	nn	np	nn	nn	np	np	nn	nn	np	nn	nn	np	np	np	nn	nn	np	nn	np	nn	nn	np	nn	nn	np	nn	nn	nn	np	nn	nn	np	np	nn	np	nn	nn
LG1_HB_942.5	GD_01693_L1_PA	LG1	<hkxhk>	{00}	(hh,hk,kk)	hk	hk	kk	hk	hk	kk	kk	hk	kk	hk	hk	kk	kk	hk	hk	kk	hh	hk	kk	kk	hk	hk	hk	kk	--	kk	hk	hh	kk	hk	hk	kk	hh	hk	hh	kk	hh	hk	hk	kk	hk	kk	hk	hk
LG1_HB_942.5	R_27095198_L1_PA	LG1	<lmxll>	{0-}	(ll,lm)	lm	ll	lm	lm	lm	lm	lm	lm	lm	lm	lm	lm	lm	lm	lm	lm	ll	lm	lm	lm	ll	lm	lm	lm	ll	lm	lm	ll	lm	lm	lm	lm	ll	lm	ll	lm	ll	lm	ll	lm	lm	lm	lm	lm
LG1_HB_945	F_0438220_L1_PA	LG1	<lmxll>	{0-}	(ll,lm)	lm	lm	lm	lm	lm	lm	lm	lm	lm	lm	lm	lm	lm	lm	lm	lm	ll	lm	lm	lm	ll	lm	lm	lm	ll	lm	lm	ll	lm	lm	lm	lm	ll	lm	ll	lm	ll	lm	ll	lm	lm	lm	lm	lm
LG1_HB_945	F_0438222_L1_PA	LG1	<nnxnp>	{-1}	(nn,np)	np	nn	nn	np	np	nn	nn	np	nn	np	np	nn	nn	np	np	nn	np	np	nn	nn	nn	np	np	nn	np	nn	np	np	nn	np	np	nn	np	np	np	nn	np	np	nn	nn	np	nn	np	np
LG1_HB_945	F_0438227_L1_PA	LG1	<hkxhk>	{00}	(hh,hk,kk)	hk	kk	kk	hk	hk	kk	kk	hk	kk	hk	hk	kk	kk	hk	hk	kk	hh	hk	kk	kk	hk	hk	hk	kk	hh	kk	hk	hh	kk	hk	hk	kk	hh	hk	hh	kk	hh	hk	hk	kk	hk	kk	hk	hk
LG1_HB_945	F_0438233_L1_PA	LG1	<nnxnp>	{-0}	(nn,np)	nn	np	np	nn	nn	np	np	nn	np	nn	nn	np	np	nn	nn	np	nn	nn	np	np	np	nn	nn	np	nn	np	nn	nn	np	nn	nn	np	nn	nn	nn	np	nn	nn	--	np	nn	np	nn	nn
LG1_HB_948	F_0439065_L1_PA	LG1	<nnxnp>	{-0}	(nn,np)	nn	np	np	nn	nn	np	np	nn	np	nn	nn	np	np	nn	nn	np	nn	nn	np	np	np	nn	nn	np	nn	np	nn	nn	np	nn	nn	np	nn	nn	nn	np	nn	nn	np	np	nn	np	nn	nn
LG1_HB_948	F_0439066_L1_PA	LG1	<nnxnp>	{-1}	(nn,np)	np	nn	nn	np	np	nn	nn	np	nn	np	np	nn	nn	np	np	nn	np	np	nn	nn	nn	np	np	nn	np	nn	np	np	nn	np	np	nn	np	np	np	nn	np	np	nn	nn	np	nn	np	np
LG1_HB_948	F_0439071_L1_PA	LG1	<nnxnp>	{-1}	(nn,np)	np	nn	nn	np	np	nn	nn	np	nn	np	np	nn	nn	np	np	nn	np	np	nn	nn	nn	np	np	nn	np	nn	np	np	nn	np	np	nn	np	np	np	nn	np	np	nn	nn	np	nn	np	np
LG1_HB_948	F_0439088_L1_PA	LG1	<nnxnp>	{-1}	(nn,np)	np	nn	nn	np	np	nn	nn	np	nn	np	np	nn	nn	np	np	nn	np	np	nn	nn	nn	np	np	nn	np	nn	np	np	nn	np	np	nn	np	np	np	nn	np	np	nn	nn	np	nn	np	np
LG1_HB_951	F_0440721_L1_PA	LG1	<nnxnp>	{-1}	(nn,np)	np	nn	nn	np	np	nn	nn	np	nn	np	np	nn	nn	np	np	nn	np	np	nn	nn	nn	np	np	nn	np	nn	np	np	nn	np	np	nn	np	np	np	nn	np	np	nn	nn	np	nn	np	np
LG1_HB_951	F_0440723_L1_PA	LG1	<nnxnp>	{-0}	(nn,np)	nn	np	np	nn	nn	np	np	nn	np	nn	nn	np	np	nn	nn	np	nn	nn	np	np	np	nn	nn	np	nn	np	nn	nn	np	nn	nn	np	nn	nn	nn	np	nn	nn	np	np	nn	np	nn	nn
R_30246914_L1_PA	R_30246914_L1_PA	LG1	<nnxnp>	{-0}	(nn,np)	nn	np	np	nn	nn	np	np	nn	np	nn	nn	np	np	nn	nn	np	nn	nn	np	np	np	nn	nn	np	nn	np	nn	nn	np	nn	nn	np	nn	nn	nn	np	nn	nn	np	np	nn	np	nn	nn
GD_00782_L1_PA	GD_00782_L1_PA	LG1	<nnxnp>	{-0}	(nn,np)	nn	np	np	nn	nn	np	np	nn	np	nn	nn	np	np	nn	nn	np	nn	nn	np	np	np	nn	nn	np	nn	np	nn	nn	np	nn	nn	np	nn	nn	nn	np	nn	nn	np	np	nn	np	nn	nn
LG1_HB_952	F_0441006_L1_PA	LG1	<hkxhk>	{11}	(hh,hk,kk)	hk	hh	hh	hk	hk	hh	hh	hk	hh	hk	hk	hh	hh	kk	hk	hh	kk	hk	hh	hh	hh	hk	hk	hh	--	hh	hk	kk	hh	hk	hk	hh	kk	hk	kk	hh	kk	hk	hk	hh	hk	hh	hk	hk
LG1_HB_952	F_0441015_L1_PA	LG1	<nnxnp>	{-0}	(nn,np)	nn	np	np	nn	nn	np	np	nn	np	nn	nn	np	np	nn	nn	np	nn	nn	np	np	np	nn	nn	np	nn	np	nn	nn	np	nn	nn	np	nn	nn	nn	np	nn	nn	np	np	nn	np	nn	nn
LG1_HB_953	F_0441428_L1_PA	LG1	<nnxnp>	{-1}	(nn,np)	np	nn	nn	np	np	nn	nn	np	nn	np	np	nn	nn	np	np	nn	np	np	nn	nn	nn	np	nn	nn	np	nn	np	np	nn	np	np	nn	np	np	np	nn	np	np	nn	nn	np	nn	np	np
LG1_HB_955	F_0442048_L1_PA	LG1	<nnxnp>	{-0}	(nn,np)	nn	np	np	nn	nn	np	np	nn	np	nn	nn	np	np	nn	nn	np	nn	nn	np	np	np	nn	np	np	nn	np	nn	nn	np	np	nn	np	nn	nn	nn	np	nn	nn	np	np	nn	np	nn	nn
LG1_HB_955	F_0442079_L1_PA	LG1	<nnxnp>	{-0}	(nn,np)	nn	np	np	nn	nn	np	np	nn	np	nn	nn	np	np	nn	nn	np	nn	nn	np	np	np	nn	np	np	nn	np	nn	nn	np	np	nn	np	nn	nn	nn	np	nn	nn	np	np	nn	np	nn	nn
LG1_HB_955	MdSOC1-like_L1_PA	LG1	<nnxnp>	{-0}	(nn,np)	nn	np	np	nn	nn	np	np	nn	np	nn	nn	np	np	nn	nn	np	nn	nn	np	np	np	nn	np	np	nn	np	nn	nn	np	np	nn	np	nn	nn	nn	np	nn	nn	np	np	nn	np	nn	nn
LG1_HB_956	F_0442342_L1_PA	LG1	<nnxnp>	{-0}	(nn,np)	nn	np	np	nn	nn	np	np	nn	np	nn	nn	np	np	nn	nn	np	nn	nn	np	np	np	nn	np	np	nn	np	nn	nn	np	np	nn	np	nn	nn	nn	np	nn	nn	np	np	nn	np	nn	nn
LG1_HB_956	$F_0442329z_LG1_PA	LG1	<nnxnp>	{-0}	(nn,np)	nn	np	np	nn	nn	np	np	nn	nn	nn	nn	np	np	nn	nn	np	nn	nn	np	np	np	nn	np	np	nn	np	nn	nn	np	np	nn	np	nn	nn	nn	np	nn	nn	nn	np	nn	np	nn	nn
LG1_HB_957	F_0442482_L1_PA	LG1	<nnxnp>	{-0}	(nn,np)	nn	np	np	nn	nn	np	np	nn	np	nn	nn	np	np	nn	nn	np	nn	nn	np	np	np	nn	np	np	nn	np	nn	nn	np	np	nn	np	nn	nn	nn	np	nn	nn	np	np	nn	np	nn	nn
LG1_HB_957	R_31659789_L1_PA	LG1	<nnxnp>	{-0}	(nn,np)	nn	np	np	nn	nn	np	np	nn	np	nn	nn	np	np	nn	nn	np	nn	nn	np	np	np	nn	np	np	nn	np	nn	nn	np	np	nn	np	nn	nn	nn	np	nn	nn	np	np	nn	np	nn	nn
R_31945251_L1_PA	R_31945251_L1_PA	LG1	<nnxnp>	{-0}	(nn,np)	nn	np	np	nn	np	np	np	nn	np	nn	nn	np	np	nn	nn	np	nn	nn	np	np	np	nn	np	np	nn	np	nn	nn	np	np	nn	np	nn	nn	nn	np	nn	nn	np	np	nn	np	nn	nn
LG1_HB_964	F_0444691_L1_PA	LG1	<nnxnp>	{-0}	(nn,np)	nn	np	np	nn	np	np	np	nn	np	nn	nn	np	np	nn	nn	np	nn	nn	np	np	nn	nn	np	np	nn	np	nn	nn	nn	np	nn	np	nn	nn	nn	np	nn	nn	np	np	nn	np	np	nn
LG1_HB_964	F_0444702_L1_PA	LG1	<nnxnp>	{-0}	(nn,np)	nn	np	np	nn	np	np	np	nn	np	nn	nn	np	np	nn	nn	np	nn	nn	np	np	nn	nn	np	np	nn	np	nn	nn	nn	np	nn	np	nn	nn	nn	np	nn	nn	np	np	nn	np	np	nn
LG1_HB_965	F_0445359_L1_PA	LG1	<lmxll>	{0-}	(ll,lm)	lm	lm	lm	lm	lm	lm	lm	lm	ll	lm	lm	lm	lm	ll	lm	lm	ll	lm	lm	lm	lm	lm	lm	lm	ll	ll	lm	ll	lm	lm	lm	lm	ll	lm	ll	lm	ll	lm	ll	lm	lm	lm	lm	lm
LG1_HB_965	F_0445360_L1_PA	LG1	<lmxll>	{0-}	(ll,lm)	lm	lm	lm	lm	lm	lm	lm	lm	ll	lm	lm	lm	lm	ll	lm	lm	ll	lm	lm	lm	lm	lm	lm	lm	ll	ll	lm	ll	lm	lm	lm	lm	ll	lm	ll	lm	ll	lm	ll	lm	lm	lm	lm	lm
LG1_HB_965	F_0445366_L1_PA	LG1	<lmxll>	{0-}	(ll,lm)	lm	lm	lm	lm	lm	lm	lm	lm	ll	lm	lm	lm	lm	ll	lm	lm	ll	lm	lm	lm	lm	lm	lm	lm	ll	ll	lm	ll	lm	lm	lm	lm	ll	lm	ll	lm	ll	lm	ll	lm	lm	lm	lm	lm
LG1_HB_966.1	R_34510440_L1_PA	LG1	<nnxnp>	{-1}	(nn,np)	np	nn	nn	np	nn	nn	nn	np	nn	np	np	nn	nn	np	np	nn	np	np	nn	nn	np	np	nn	nn	np	nn	np	np	np	nn	np	nn	np	np	np	nn	np	np	nn	nn	np	nn	nn	np
LG1_HB_968	F_0446904_L1_PA	LG1	<nnxnp>	{-1}	(nn,np)	np	nn	nn	np	nn	nn	nn	np	nn	np	np	nn	nn	np	np	nn	np	np	nn	nn	np	np	nn	nn	np	nn	np	np	np	nn	np	nn	np	np	np	nn	np	np	nn	nn	np	np	nn	np
LG1_HB_968	F_0446917_L1_PA	LG1	<nnxnp>	{-1}	(nn,np)	np	nn	nn	np	nn	nn	nn	np	nn	np	np	nn	nn	np	np	nn	np	np	nn	nn	np	np	nn	nn	np	nn	np	np	np	nn	np	nn	np	np	np	nn	np	np	nn	nn	np	np	nn	np
LG1_HB_968	F_0446920_L1_PA	LG1	<nnxnp>	{-1}	(nn,np)	np	nn	nn	np	nn	nn	nn	np	nn	np	np	nn	nn	np	np	nn	np	np	nn	nn	np	np	nn	nn	np	nn	np	np	np	nn	np	nn	np	np	np	nn	np	np	nn	nn	np	np	nn	np
LG1_HB_968	F_0446921_L1_PA	LG1	<hkxhk>	{11}	(hh,hk,kk)	hk	hh	hh	hk	hh	hh	hh	hk	hk	hk	hk	hh	hh	kk	hk	hh	kk	hk	hh	hk	hk	hk	hk	hh	kk	hk	kk	kk	hk	hh	hk	hh	kk	hk	kk	hh	kk	hk	hk	hh	hk	hk	hh	hk
LG1_HB_968	R_35192538_L1_PA	LG1	<nnxnp>	{-1}	(nn,np)	np	nn	nn	np	nn	nn	nn	np	nn	np	np	nn	nn	np	np	nn	np	np	nn	nn	np	np	nn	nn	np	nn	np	np	np	nn	np	nn	np	np	np	nn	np	np	nn	nn	np	np	nn	np
LG1_HB_968	R_35202609_L1_PA	LG1	<hkxhk>	{11}	(hh,hk,kk)	hk	hh	hh	hk	hh	hh	hh	hk	hk	hk	hk	hh	hh	kk	hk	hh	kk	hk	hh	hk	hk	hk	hk	hh	kk	hk	kk	kk	hk	hh	hk	hh	kk	hk	kk	hh	kk	hk	hk	hh	hk	hk	hh	hk
LG1_HB_969	F_0447065_L1_PA	LG1	<hkxhk>	{00}	(hh,hk,kk)	hk	kk	kk	hk	kk	kk	kk	hk	hk	hk	hk	kk	kk	hh	hk	kk	hh	hk	kk	hk	hk	hk	hk	kk	--	hk	hh	hh	hk	kk	hk	kk	hh	hk	hh	kk	hh	hk	hk	kk	hk	hk	kk	hk
LG1_HB_970	F_0447351_L1_PA	LG1	<hkxhk>	{00}	(hh,hk,kk)	hk	kk	kk	hk	hk	kk	kk	hk	hk	hk	hk	kk	kk	hh	hk	kk	hh	hk	hk	hk	hk	hk	hk	kk	--	hk	hh	hh	hk	hk	hk	kk	hh	hk	hh	kk	hh	hk	hk	kk	hk	hk	kk	hk
LG1_HB_971	F_0447581_L1_PA	LG1	<nnxnp>	{-1}	(nn,np)	np	nn	nn	np	nn	nn	nn	np	nn	np	np	nn	nn	np	np	nn	np	np	nn	nn	np	np	nn	nn	np	nn	np	np	np	nn	np	nn	np	np	np	nn	np	nn	np	nn	np	np	nn	np
LG1_HB_971	F_0447588_L1_PA	LG1	<lmxll>	{1-}	(ll,lm)	ll	ll	ll	ll	lm	ll	ll	ll	lm	ll	ll	ll	ll	lm	ll	ll	lm	ll	lm	lm	ll	ll	lm	ll	lm	lm	lm	lm	ll	lm	ll	ll	lm	ll	lm	ll	lm	ll	lm	ll	ll	ll	ll	ll
LG1_HB_972	F_0448111_L1_PA	LG1	<nnxnp>	{-1}	(nn,np)	np	nn	nn	np	nn	nn	nn	np	nn	np	np	nn	nn	np	np	nn	np	np	nn	nn	np	np	nn	nn	np	nn	np	np	np	nn	np	nn	np	np	nn	nn	np	nn	np	nn	np	np	nn	np
LG1_HB_973	F_0448193_L2_PA	LG1	<lmxll>	{0-}	(ll,lm)	lm	ll	lm	lm	lm	ll	lm	lm	lm	lm	lm	lm	ll	lm	lm	lm	ll	lm	lm	lm	ll	lm	lm	lm	lm	lm	lm	ll	lm	lm	lm	lm	lm	ll	lm	ll	ll	ll	ll	ll	lm	lm	lm	lm
LG10_HB_1	F_0000013_L10_PA	LG10	<lmxll>	{0-}	(ll,lm)	lm	lm	lm	ll	ll	ll	lm	ll	ll	ll	ll	ll	lm	lm	ll	lm	lm	lm	ll	lm	ll	ll	ll	lm	ll	lm	ll	lm	ll	lm	lm	ll	ll	lm	lm	ll	lm	lm	lm	ll	lm	ll	ll	ll
LG10_HB_10	F_0002646_L10_PA	LG10	<lmxll>	{0-}	(ll,lm)	lm	lm	lm	ll	ll	ll	lm	ll	ll	ll	ll	ll	lm	lm	ll	lm	lm	lm	ll	lm	ll	ll	ll	lm	ll	lm	ll	lm	ll	lm	lm	ll	ll	lm	lm	ll	lm	lm	lm	ll	lm	ll	ll	ll
LG10_HB_10.5	R_2479664_L10_PA	LG10	<lmxll>	{1-}	(ll,lm)	ll	ll	ll	lm	lm	lm	ll	lm	lm	lm	lm	lm	ll	ll	lm	ll	ll	ll	lm	ll	lm	lm	lm	ll	lm	ll	lm	ll	lm	ll	ll	lm	lm	ll	ll	lm	ll	ll	ll	lm	ll	lm	lm	lm
LG10_HB_10.5	R_2484105_L10_PA	LG10	<lmxll>	{1-}	(ll,lm)	ll	ll	ll	lm	lm	lm	ll	lm	lm	lm	lm	lm	ll	ll	lm	ll	ll	ll	lm	ll	lm	lm	lm	ll	lm	ll	lm	ll	lm	ll	ll	lm	lm	ll	ll	lm	ll	ll	ll	lm	ll	lm	lm	lm
cR_2553386_L10_PA	R_2553386_L10_PA	LG10	<lmxll>	{1-}	(ll,lm)	ll	ll	ll	lm	lm	lm	ll	lm	lm	lm	lm	lm	ll	ll	lm	ll	ll	ll	lm	ll	lm	lm	lm	ll	lm	ll	lm	ll	lm	ll	ll	lm	lm	ll	ll	lm	ll	ll	ll	lm	ll	lm	lm	lm
R_2563548_L10_PA	R_2563548_L10_PA	LG10	<nnxnp>	{-0}	(nn,np)	np	np	np	nn	nn	np	np	np	nn	np	np	nn	nn	nn	np	np	np	np	nn	nn	np	np	np	np	np	nn	np	np	np	np	nn	nn	np	nn	nn	nn	nn	np	nn	nn	np	nn	nn	nn
LG10_HB_100	F_0048102_L10_PA	LG10	<lmxll>	{1-}	(ll,lm)	ll	lm	ll	ll	ll	ll	ll	ll	ll	lm	ll	lm	lm	ll	ll	lm	ll	lm	ll	lm	lm	lm	ll	ll	ll	lm	lm	lm	lm	ll	ll	ll	lm	ll	ll	lm	lm	lm	lm	ll	ll	ll	ll	ll
LG10_HB_100	F_0048108_L10_PA	LG10	<lmxll>	{1-}	(ll,lm)	ll	lm	ll	ll	ll	ll	ll	ll	ll	lm	ll	lm	lm	ll	ll	lm	ll	lm	ll	lm	lm	lm	ll	ll	ll	lm	lm	lm	lm	ll	ll	ll	lm	ll	ll	lm	lm	lm	lm	ll	ll	ll	ll	ll
LG10_HB_100	F_0048100_L10_PA	LG10	<hkxhk>	{10}	(hh,hk,kk)	hh	hk	hh	hh	hh	hh	hh	hk	hh	hk	hk	kk	kk	hh	hh	hk	hh	kk	hk	hk	kk	kk	hk	hh	hh	kk	hk	hk	hk	hk	hk	hh	kk	hh	hh	kk	hk	hk	kk	hk	hh	hh	hk	hk
LG10_HB_100	F_0048104_L10_PA	LG10	<nnxnp>	{-0}	(nn,np)	nn	nn	nn	nn	nn	nn	nn	np	nn	nn	np	np	np	nn	nn	nn	nn	np	np	nn	np	np	np	nn	nn	np	nn	nn	nn	np	np	nn	np	nn	nn	np	nn	nn	np	np	nn	nn	np	np
F_0048450_L10_PA	F_0048450_L10_PA	LG10	<lmxll>	{1-}	(ll,lm)	ll	lm	ll	ll	ll	ll	ll	ll	ll	lm	ll	lm	lm	ll	ll	lm	ll	lm	ll	lm	lm	lm	ll	ll	ll	lm	lm	lm	lm	ll	ll	ll	lm	ll	ll	lm	lm	lm	lm	ll	ll	ll	ll	ll
LG10_HB_105	F_0049850_L10_PA	LG10	<lmxll>	{1-}	(ll,lm)	ll	lm	ll	ll	ll	ll	ll	ll	ll	lm	ll	lm	lm	ll	ll	lm	ll	lm	ll	lm	lm	lm	ll	ll	ll	lm	lm	lm	lm	ll	ll	ll	lm	ll	ll	lm	lm	lm	lm	ll	ll	ll	ll	ll
LG10_HB_105	F_0049851_L10_PA	LG10	<lmxll>	{1-}	(ll,lm)	ll	lm	ll	ll	ll	ll	ll	ll	ll	lm	ll	lm	lm	ll	ll	lm	ll	lm	ll	lm	lm	lm	ll	ll	ll	lm	lm	lm	lm	ll	ll	ll	lm	ll	ll	lm	lm	lm	lm	ll	ll	ll	ll	ll
LG10_HB_105	F_0049854_L10_PA	LG10	<lmxll>	{1-}	(ll,lm)	ll	lm	ll	ll	ll	ll	ll	ll	ll	lm	ll	lm	lm	ll	ll	lm	ll	lm	ll	lm	lm	lm	ll	ll	ll	lm	lm	lm	lm	ll	ll	ll	lm	ll	ll	lm	lm	lm	lm	ll	ll	ll	ll	ll
LG10_HB_105	F_0049856_L10_PA	LG10	<lmxll>	{1-}	(ll,lm)	ll	lm	ll	ll	ll	ll	ll	ll	ll	lm	ll	lm	lm	ll	ll	lm	ll	lm	ll	lm	lm	lm	ll	ll	ll	lm	lm	lm	lm	ll	ll	ll	lm	ll	ll	lm	lm	lm	lm	ll	ll	ll	ll	ll
LG10_HB_105	R_36052300_L10_PA	LG10	<lmxll>	{1-}	(ll,lm)	ll	lm	ll	ll	ll	ll	ll	ll	ll	lm	ll	lm	lm	ll	ll	lm	ll	lm	ll	lm	lm	lm	ll	ll	ll	lm	lm	lm	lm	ll	ll	ll	lm	ll	ll	lm	lm	lm	lm	ll	ll	ll	ll	ll
LG10_HB_105.5	R_36066362_L10_PA	LG10	<lmxll>	{1-}	(ll,lm)	ll	lm	ll	ll	ll	ll	ll	ll	ll	lm	ll	lm	lm	ll	ll	lm	ll	lm	ll	lm	lm	ll	ll	ll	ll	lm	lm	lm	lm	ll	ll	ll	lm	ll	ll	lm	lm	lm	lm	ll	ll	ll	ll	ll
LG10_HB_105.5	R_36071826_L10_PA	LG10	<lmxll>	{1-}	(ll,lm)	ll	lm	ll	ll	ll	ll	ll	ll	ll	lm	ll	lm	lm	ll	ll	lm	ll	lm	ll	lm	lm	ll	ll	ll	ll	lm	lm	lm	lm	ll	ll	ll	lm	ll	ll	lm	lm	lm	lm	ll	ll	ll	ll	ll
LG10_HB_105.5	R_36091067_L10_PA	LG10	<lmxll>	{1-}	(ll,lm)	ll	lm	ll	ll	ll	ll	ll	ll	ll	lm	ll	lm	lm	ll	ll	lm	ll	lm	ll	lm	lm	ll	ll	ll	ll	lm	lm	lm	lm	ll	ll	ll	lm	ll	ll	lm	lm	lm	lm	ll	ll	ll	ll	ll
LG10_HB_106	F_0049926_L10_PA	LG10	<hkxhk>	{10}	(hh,hk,kk)	hh	hk	hh	hh	hh	hh	hh	hk	hh	hk	hk	kk	kk	hh	hh	hk	hh	kk	hk	hk	kk	hk	hk	hh	hh	kk	hk	hk	hk	hk	hk	hh	kk	hh	hh	kk	hk	hk	kk	hk	hh	hh	hk	hk
LG10_HB_106	R_36100460_L10_PA	LG10	<lmxll>	{1-}	(ll,lm)	ll	lm	ll	ll	ll	ll	ll	ll	ll	lm	ll	lm	lm	ll	ll	lm	ll	lm	ll	lm	lm	ll	ll	ll	ll	lm	lm	lm	lm	ll	ll	ll	lm	ll	ll	lm	lm	lm	lm	ll	ll	ll	ll	ll
LG10_HB_107	F_0050233_L10_PA	LG10	<lmxll>	{1-}	(ll,lm)	ll	lm	ll	ll	ll	ll	ll	ll	ll	lm	ll	lm	lm	ll	ll	lm	ll	lm	ll	lm	lm	ll	ll	ll	ll	lm	lm	lm	lm	ll	ll	ll	lm	ll	ll	lm	lm	lm	lm	ll	ll	ll	ll	ll
LG10_HB_107	F_0050205_L10_PA	LG10	<hkxhk>	{10}	(hh,hk,kk)	HH	HK	HH	HH	HH	HH	HH	HK	HH	HK	HK	KK	KK	HH	HH	HK	HH	KK	HK	HK	KK	HK	HK	HH	HH	KK	HK	HK	KK	HK	HK	HH	KK	HH	HH	KK	HK	HK	KK	HK	HH	HH	HK	HK
LG10_HB_107	F_0050231_L10_PA	LG10	<nnxnp>	{-0}	(nn,np)	nn	nn	nn	nn	nn	nn	nn	np	nn	nn	np	np	np	nn	nn	nn	nn	np	np	nn	np	np	np	nn	nn	np	nn	nn	np	np	np	nn	np	nn	nn	np	nn	nn	np	np	nn	nn	np	np
LG10_HB_108	F_0050918_L10_PA	LG10	<lmxll>	{1-}	(ll,lm)	ll	lm	ll	ll	ll	ll	ll	ll	ll	lm	ll	lm	lm	ll	ll	lm	ll	lm	ll	lm	lm	ll	ll	ll	ll	lm	lm	lm	lm	ll	ll	ll	lm	ll	ll	lm	lm	lm	lm	ll	ll	ll	ll	ll
LG10_HB_108	F_0050930_L10_PA	LG10	<lmxll>	{1-}	(ll,lm)	ll	lm	ll	ll	ll	ll	ll	ll	ll	lm	ll	lm	lm	ll	ll	lm	ll	lm	ll	lm	lm	ll	ll	ll	ll	lm	lm	lm	lm	ll	ll	ll	lm	ll	ll	lm	lm	lm	lm	ll	ll	ll	ll	ll
LG10_HB_108	F_0050932_L10_PA	LG10	<lmxll>	{1-}	(ll,lm)	ll	lm	ll	ll	ll	ll	ll	ll	ll	lm	ll	lm	lm	ll	ll	lm	ll	lm	ll	lm	lm	ll	ll	ll	ll	lm	lm	lm	lm	ll	ll	ll	lm	ll	ll	lm	lm	lm	lm	ll	ll	ll	ll	ll
LG10_HB_108	F_0050933_L10_PA	LG10	<lmxll>	{1-}	(ll,lm)	ll	lm	ll	ll	ll	ll	ll	ll	ll	lm	ll	lm	lm	ll	ll	lm	ll	lm	ll	lm	lm	ll	ll	ll	ll	lm	lm	lm	lm	ll	ll	ll	lm	ll	ll	lm	lm	lm	lm	ll	ll	ll	ll	ll
LG10_HB_108	F_0050921_L10_PA	LG10	<nnxnp>	{-0}	(nn,np)	nn	nn	nn	nn	nn	nn	nn	np	nn	nn	np	np	np	nn	nn	nn	nn	np	np	nn	np	np	np	nn	nn	np	nn	nn	np	np	np	nn	np	nn	nn	np	nn	nn	np	np	nn	nn	np	np
LG10_HB_109.5	R_36898184_L10_PA	LG10	<nnxnp>	{-0}	(nn,np)	nn	nn	nn	np	nn	nn	nn	np	nn	nn	np	np	np	nn	nn	nn	nn	np	np	nn	np	np	np	nn	nn	np	nn	np	np	np	np	nn	np	nn	nn	np	nn	nn	np	np	nn	nn	np	np
LG10_HB_11	F_0003079_L10_PA	LG10	<hkxhk>	{11}	(hh,hk,kk)	hh	hh	hh	kk	hk	hk	hh	hh	kk	hk	hk	hk	hk	hk	hk	hh	hh	hh	kk	hk	hk	hk	hk	hh	hk	hk	hk	hh	hk	hh	hk	kk	hk	hk	hk	kk	hk	hh	hk	kk	hh	kk	kk	kk
LG10_HB_11	F_0003104_L10_PA	LG10	<hkxhk>	{00}	(hh,hk,kk)	kk	kk	kk	hh	hk	hk	kk	kk	hh	hk	hk	hk	hk	hk	hk	kk	kk	kk	hh	hk	hk	hk	hk	kk	hk	hk	hk	kk	hk	kk	hk	hh	hk	hk	hk	hh	hk	kk	hk	hh	kk	hh	hh	hh
LG10_HB_11	F_0003106_L10_PA	LG10	<nnxnp>	{-0}	(nn,np)	np	np	np	nn	nn	np	np	np	nn	np	np	np	nn	nn	np	np	np	np	nn	nn	np	np	np	np	np	nn	np	np	np	np	nn	nn	np	nn	nn	nn	nn	np	nn	nn	np	nn	nn	nn
LG10_HB_11	F_0003107_L10_PA	LG10	<hkxhk>	{00}	(hh,hk,kk)	kk	kk	kk	hh	hk	hk	kk	kk	hh	hk	hk	hk	hk	hk	hk	kk	kk	kk	hh	hk	hk	hk	hk	kk	hk	hk	hk	kk	hk	kk	hk	hh	hk	hk	hk	hh	hk	kk	hk	hh	kk	hh	hh	hh
LG10_HB_11	F_0003114_L10_PA	LG10	<lmxll>	{0-}	(ll,lm)	lm	lm	lm	ll	lm	ll	lm	lm	ll	ll	ll	ll	lm	lm	ll	lm	lm	lm	ll	lm	ll	ll	ll	lm	ll	lm	ll	lm	ll	lm	lm	ll	ll	lm	lm	ll	lm	lm	lm	ll	lm	ll	ll	ll
LG10_HB_11	F_0003118_L10_PA	LG10	<nnxnp>	{-1}	(nn,np)	nn	nn	nn	np	np	nn	nn	nn	np	nn	nn	nn	np	np	nn	nn	nn	nn	np	np	nn	nn	nn	nn	nn	np	nn	nn	nn	nn	np	np	nn	np	np	np	np	nn	np	np	nn	np	np	np
LG10_HB_110	F_0051759_L10_PA	LG10	<nnxnp>	{-0}	(nn,np)	nn	nn	nn	np	nn	nn	nn	np	nn	nn	np	np	np	nn	nn	nn	nn	np	np	nn	np	np	np	nn	nn	np	nn	np	np	np	np	nn	np	nn	nn	np	nn	nn	np	np	nn	nn	np	np
LG10_HB_111	R_37072737_L10_PA	LG10	<nnxnp>	{-0}	(nn,np)	nn	nn	nn	np	nn	nn	nn	np	nn	nn	np	np	np	nn	nn	nn	nn	np	np	nn	np	np	np	nn	nn	np	nn	np	np	np	nn	nn	np	nn	nn	np	nn	nn	np	np	nn	nn	np	np
LG10_HB_112	F_0052503_L10_PA	LG10	<nnxnp>	{-0}	(nn,np)	nn	nn	nn	np	nn	nn	nn	np	nn	nn	np	np	np	nn	nn	nn	nn	np	np	nn	np	np	np	nn	nn	np	nn	np	np	np	nn	nn	np	nn	nn	np	nn	nn	np	np	nn	nn	np	np
LG10_HB_1179	F_0551208_L3_PA	LG10	<nnxnp>	{-0}	(nn,np)	np	np	np	nn	np	nn	np	np	np	np	np	np	nn	np	np	np	np	np	nn	nn	np	np	np	np	np	np	np	nn	np	np	np	nn	np	nn	nn	nn	nn	np	nn	np	np	nn	np	nn
LG10_HB_1179	F_0551236_L3_PA	LG10	<nnxnp>	{-0}	(nn,np)	np	np	np	nn	np	nn	np	np	np	np	np	np	nn	np	np	np	np	np	nn	nn	np	np	np	np	np	np	np	nn	np	np	np	nn	np	nn	nn	nn	nn	np	nn	np	np	nn	np	nn
LG10_HB_1179	F_0551257_L3_PA	LG10	<nnxnp>	{-0}	(nn,np)	np	np	np	nn	np	nn	np	np	np	np	np	np	nn	np	np	np	np	np	nn	nn	np	np	np	np	np	np	np	nn	np	np	np	nn	np	nn	nn	nn	nn	np	nn	np	np	nn	np	nn
LG10_HB_1180	F_0551574_L3_PA	LG10	<nnxnp>	{-0}	(nn,np)	np	np	np	nn	np	nn	np	np	np	np	np	np	nn	np	np	np	np	np	nn	nn	np	np	np	np	np	np	np	nn	np	np	np	nn	np	nn	nn	nn	nn	np	nn	np	np	nn	np	nn
LG10_HB_12	F_0003482_L10_PA	LG10	<efxeg>	{00}	(ee,ef,eg,fg)	fg	fg	fg	ee	ef	eg	fg	fg	ee	eg	eg	eg	ef	ef	eg	fg	eg	fg	ee	ef	eg	eg	eg	fg	eg	ef	eg	fg	eg	fg	ef	ee	eg	ef	ef	ee	ef	fg	ef	ee	fg	ee	ee	ee
LG10_HB_12	F_0003489_L10_PA	LG10	<hkxhk>	{11}	(hh,hk,kk)	hh	hh	hh	kk	hk	hk	hh	hh	kk	hk	hk	hk	hk	hk	hk	hh	hk	hh	kk	hk	hk	hk	hk	hh	hk	hk	hk	hh	hk	hh	hk	kk	hk	hk	hk	kk	hk	hh	hk	kk	hh	kk	kk	kk
LG10_HB_12	F_0003490_L10_PA	LG10	<hkxhk>	{00}	(hh,hk,kk)	kk	kk	kk	hh	hk	hk	kk	kk	hh	hk	hk	hk	hk	hk	hk	kk	hk	kk	hh	hk	hk	hk	hk	kk	hk	hk	hk	kk	hk	kk	hk	hh	hk	hk	hk	hh	hk	kk	hk	hh	kk	hh	hh	hh
LG10_HB_12	F_0003491_L10_PA	LG10	<hkxhk>	{11}	(hh,hk,kk)	hh	hh	hh	kk	hk	hk	hh	hh	kk	hk	hk	hk	hk	hk	hk	hh	hk	hh	kk	hk	hk	hk	hk	hh	hk	hk	hk	hh	hk	hh	hk	kk	hk	hk	hk	kk	hk	hh	hk	kk	hh	kk	kk	kk
LG10_HB_12	GD_01909_L10_PA	LG10	<hkxhk>	{11}	(hh,hk,kk)	hh	hh	hh	kk	hk	hk	hh	hh	kk	hk	hk	hk	hk	hk	hk	hh	hk	hh	kk	hk	hk	hk	hk	hh	hk	hk	hk	hh	hk	hh	hk	kk	hk	hk	hk	kk	hk	hh	hk	kk	hh	kk	kk	kk
LG10_HB_12	F_0003485_L10_PA	LG10	<nnxnp>	{-1}	(nn,np)	nn	nn	nn	np	np	nn	nn	nn	np	nn	nn	nn	np	np	nn	nn	nn	nn	np	np	nn	nn	nn	nn	nn	np	nn	nn	nn	nn	np	np	nn	np	np	np	np	nn	np	np	nn	np	np	np
LG10_HB_120	F_0055223_L11_PA	LG10	<nnxnp>	{-1}	(nn,np)	nn	nn	nn	np	np	nn	nn	nn	np	nn	nn	nn	np	np	nn	nn	nn	nn	np	np	nn	nn	nn	nn	nn	np	nn	nn	nn	nn	np	np	nn	np	np	np	np	nn	np	np	nn	np	np	np
LG10_HB_1288	F_0605148_L5_PA	LG10	<nnxnp>	{-0}	(nn,np)	nn	nn	nn	nn	np	nn	nn	nn	np	np	np	np	np	nn	nn	np	nn	np	nn	nn	np	np	np	nn	nn	np	nn	nn	nn	np	np	nn	np	nn	nn	nn	nn	np	np	np	nn	nn	np	nn
LG10_HB_1288	F_0605152_L5_PA	LG10	<nnxnp>	{-0}	(nn,np)	nn	nn	nn	nn	np	nn	nn	nn	np	np	np	np	np	nn	nn	np	nn	np	nn	nn	np	np	np	nn	nn	np	nn	nn	nn	np	np	nn	np	nn	nn	nn	nn	np	np	np	nn	nn	np	nn
LG10_HB_1288	F_0605153_L5_PA	LG10	<nnxnp>	{-0}	(nn,np)	nn	nn	nn	nn	np	nn	nn	nn	np	np	np	np	np	nn	nn	np	nn	np	nn	nn	np	np	np	nn	nn	np	nn	nn	nn	np	np	nn	np	nn	nn	nn	nn	np	np	np	nn	nn	np	nn
LG10_HB_1289	F_0605824_L5_PA	LG10	<nnxnp>	{-0}	(nn,np)	nn	nn	nn	nn	np	nn	nn	nn	np	np	np	np	np	nn	nn	np	nn	np	nn	nn	np	np	np	nn	nn	np	nn	nn	nn	np	np	nn	np	nn	nn	nn	nn	np	np	np	nn	nn	np	nn
LG10_HB_1289	F_0605829_L5_PA	LG10	<nnxnp>	{-0}	(nn,np)	nn	nn	nn	nn	np	nn	nn	nn	np	np	np	np	np	nn	nn	np	nn	np	nn	nn	np	np	np	nn	nn	np	nn	nn	nn	np	np	nn	np	nn	nn	nn	nn	np	np	np	nn	nn	np	nn
LG10_HB_13	F_0004014_L10_PA	LG10	<nnxnp>	{-0}	(nn,np)	np	np	np	nn	nn	np	np	np	nn	np	np	np	nn	nn	np	np	np	np	nn	nn	np	np	np	np	np	nn	np	np	np	np	nn	nn	np	nn	nn	nn	nn	np	nn	nn	np	nn	nn	nn
LG10_HB_13	F_0004016_L10_PA	LG10	<nnxnp>	{-0}	(nn,np)	np	np	np	nn	nn	np	np	np	nn	np	np	np	nn	nn	np	np	np	np	nn	nn	np	np	np	np	np	nn	np	np	np	np	nn	nn	np	nn	nn	nn	nn	np	nn	nn	np	nn	nn	nn
LG10_HB_13	F_0004023_L10_PA	LG10	<lmxll>	{0-}	(ll,lm)	lm	lm	lm	ll	lm	ll	lm	lm	ll	ll	ll	ll	lm	lm	ll	lm	ll	lm	ll	lm	ll	ll	ll	lm	ll	lm	ll	lm	ll	lm	lm	ll	ll	lm	lm	ll	lm	lm	lm	ll	lm	ll	ll	ll
LG10_HB_13	F_0004038_L10_PA	LG10	<lmxll>	{1-}	(ll,lm)	ll	ll	ll	lm	ll	lm	ll	ll	lm	lm	lm	lm	ll	ll	lm	ll	lm	ll	lm	ll	lm	lm	lm	ll	lm	ll	lm	ll	lm	ll	ll	lm	lm	ll	ll	lm	ll	ll	ll	lm	ll	lm	lm	lm
LG10_HB_13	F_0004040_L10_PA	LG10	<lmxll>	{0-}	(ll,lm)	lm	lm	lm	ll	lm	ll	lm	lm	ll	ll	ll	ll	lm	lm	ll	lm	ll	lm	ll	lm	ll	ll	ll	lm	ll	lm	ll	lm	ll	lm	lm	ll	ll	lm	lm	ll	lm	lm	lm	ll	lm	ll	ll	ll
LG10_HB_13	F_0004046_L10_PA	LG10	<hkxhk>	{00}	(hh,hk,kk)	kk	kk	kk	hh	hk	hk	kk	kk	hh	hk	hk	hk	hk	hk	hk	kk	hk	kk	hh	hk	hk	hk	hk	kk	hk	hk	hk	kk	hk	kk	hk	hh	hk	hk	hk	hh	hk	kk	hk	hh	kk	hh	hh	hh
LG10_HB_13	F_0004049_L10_PA	LG10	<lmxll>	{0-}	(ll,lm)	lm	lm	lm	ll	lm	ll	lm	lm	ll	ll	ll	ll	lm	lm	ll	lm	ll	lm	ll	lm	ll	ll	ll	lm	ll	lm	ll	lm	ll	lm	lm	ll	ll	lm	lm	ll	lm	lm	lm	ll	lm	ll	ll	ll
LG10_HB_14	GD_01810_L10_PA	LG10	<lmxll>	{1-}	(ll,lm)	ll	ll	ll	lm	ll	lm	ll	ll	lm	lm	lm	lm	ll	ll	lm	ll	lm	ll	lm	ll	lm	lm	lm	ll	lm	ll	lm	ll	lm	ll	ll	lm	lm	ll	ll	lm	ll	ll	ll	lm	ll	lm	lm	lm
LG10_HB_14	F_0004993_L10_PA	LG10	<nnxnp>	{-1}	(nn,np)	nn	nn	nn	np	np	nn	nn	nn	np	nn	nn	nn	np	np	nn	nn	nn	nn	np	np	nn	nn	nn	nn	nn	np	nn	nn	nn	nn	np	np	nn	np	np	np	np	nn	np	np	nn	np	np	np
LG10_HB_14	R_4034839_L10_PA	LG10	<nnxnp>	{-1}	(nn,np)	nn	nn	nn	np	np	nn	nn	nn	np	nn	nn	nn	np	np	nn	nn	nn	nn	np	np	nn	nn	nn	nn	nn	np	nn	nn	nn	nn	np	np	nn	np	np	np	np	nn	np	np	nn	np	np	np
LG10_HB_14	R_4041727_L10_PA	LG10	<nnxnp>	{-1}	(nn,np)	nn	nn	nn	np	np	nn	nn	nn	np	nn	nn	nn	np	np	nn	nn	nn	nn	np	np	nn	nn	nn	nn	nn	np	nn	nn	nn	nn	np	np	nn	np	np	np	np	nn	np	np	nn	np	np	np
LG10_HB_14	R_4045102_L10_PA	LG10	<nnxnp>	{-1}	(nn,np)	nn	nn	nn	np	np	nn	nn	nn	np	nn	nn	nn	np	np	nn	nn	nn	nn	np	np	nn	nn	nn	nn	nn	np	nn	nn	nn	nn	np	np	nn	np	np	np	np	nn	np	np	nn	np	np	np
LG10_HB_1456	F_0685096_L6_PA	LG10	<lmxll>	{0-}	(ll,lm)	lm	lm	lm	ll	lm	ll	lm	lm	ll	lm	ll	ll	ll	ll	lm	ll	ll	lm	ll	lm	ll	ll	lm	ll	lm	ll	ll	lm	ll	lm	lm	lm	ll	ll	lm	ll	ll	lm	ll	ll	ll	ll	lm	ll
LG10_HB_1456	F_0685098_L6_PA	LG10	<lmxll>	{0-}	(ll,lm)	lm	lm	lm	ll	lm	ll	lm	lm	ll	lm	ll	ll	ll	ll	lm	ll	ll	lm	ll	lm	ll	ll	lm	ll	lm	ll	ll	lm	ll	lm	lm	lm	ll	ll	lm	ll	ll	lm	ll	ll	ll	ll	lm	ll
LG10_HB_1456	F_0685099_L6_PA	LG10	<nnxnp>	{-0}	(nn,np)	np	np	np	nn	np	nn	np	np	np	np	np	np	nn	np	np	np	np	np	nn	nn	np	np	np	np	np	np	nn	nn	np	np	np	nn	nn	nn	nn	nn	nn	np	nn	np	np	nn	np	nn
LG10_HB_1456	F_0685112_L6_PA	LG10	<nnxnp>	{-0}	(nn,np)	np	np	np	nn	np	nn	np	np	np	np	np	np	nn	np	np	np	np	np	nn	nn	np	np	np	np	np	np	nn	nn	np	np	np	nn	nn	nn	nn	nn	nn	np	nn	np	np	nn	np	nn
LG10_HB_1456	F_0685113_L6_PA	LG10	<nnxnp>	{-0}	(nn,np)	np	np	np	nn	np	nn	np	np	np	np	np	np	nn	np	np	np	np	np	nn	nn	np	np	np	np	np	np	nn	nn	np	np	np	nn	nn	nn	nn	nn	nn	np	nn	np	np	nn	np	nn
LG10_HB_1456	F_0685114_L6_PA	LG10	<nnxnp>	{-0}	(nn,np)	np	np	np	nn	np	nn	np	np	np	np	np	np	nn	np	np	np	np	np	nn	nn	np	np	np	np	np	np	nn	nn	np	np	np	nn	nn	nn	nn	nn	nn	np	nn	np	np	nn	np	nn
LG10_HB_1456	F_0685122_L6_PA	LG10	<hkxhk>	{11}	(hh,hk,kk)	hh	hh	hh	kk	hh	kk	hh	hh	hk	hh	hk	hk	kk	hk	hh	hk	hk	hh	kk	hk	hk	hk	hh	hk	hh	hk	kk	hk	hk	hh	hh	hk	kk	kk	hk	kk	kk	hh	kk	hk	hk	kk	hh	kk
LG10_HB_1499	F_0704803_L7_PA	LG10	<nnxnp>	{-0}	(nn,np)	np	np	np	nn	np	--	np	np	np	np	np	np	nn	np	np	np	np	np	nn	nn	np	np	np	np	np	np	np	np	np	np	np	nn	np	nn	nn	nn	nn	np	nn	np	np	nn	np	nn
LG10_HB_1499	F_0704833_L7_PA	LG10	<nnxnp>	{-0}	(nn,np)	np	np	np	nn	np	nn	np	np	np	np	np	np	nn	np	np	np	np	np	nn	nn	np	np	np	np	np	np	np	np	np	np	np	nn	np	nn	nn	nn	nn	np	nn	np	np	nn	np	nn
LG10_HB_1499	F_0704812_L7_PA	LG10	<lmxll>	{1-}	(ll,lm)	ll	ll	ll	lm	ll	lm	ll	ll	lm	ll	lm	lm	lm	lm	ll	lm	lm	ll	lm	ll	lm	lm	ll	lm	--	lm	lm	ll	lm	ll	ll	ll	lm	lm	ll	lm	lm	ll	lm	lm	lm	lm	ll	lm
LG10_HB_1531	F_0716927_L7_PA	LG10	<lmxll>	{1-}	(ll,lm)	ll	ll	ll	lm	ll	lm	ll	ll	lm	lm	lm	lm	ll	ll	lm	ll	lm	ll	lm	ll	lm	lm	ll	ll	lm	ll	lm	ll	lm	ll	ll	ll	lm	lm	ll	lm	lm	ll	ll	lm	lm	lm	ll	lm
LG10_HB_1531	F_0716924_L7_PA	LG10	<nnxnp>	{-1}	(nn,np)	nn	nn	nn	np	np	nn	nn	nn	np	nn	nn	nn	np	np	nn	nn	nn	nn	np	np	nn	nn	nn	nn	nn	nn	nn	nn	nn	nn	np	np	nn	np	np	np	np	nn	np	np	nn	np	np	np
LG10_HB_1552	F_0726172_L8_PA	LG10	<lmxll>	{1-}	(ll,lm)	ll	ll	ll	lm	ll	lm	ll	ll	lm	ll	lm	lm	lm	lm	ll	lm	lm	ll	lm	ll	lm	lm	ll	lm	ll	lm	lm	ll	lm	ll	ll	ll	lm	lm	ll	lm	lm	ll	lm	lm	lm	lm	ll	lm
LG10_HB_1552	F_0726184_L8_PA	LG10	<lmxll>	{1-}	(ll,lm)	ll	ll	ll	lm	ll	lm	ll	ll	lm	ll	lm	lm	lm	lm	ll	lm	lm	ll	lm	ll	lm	lm	ll	lm	ll	lm	lm	ll	lm	ll	ll	ll	lm	lm	ll	lm	lm	ll	lm	lm	lm	lm	ll	lm
LG10_HB_1552	F_0726173_L8_PA	LG10	<nnxnp>	{-1}	(nn,np)	nn	nn	nn	np	nn	np	nn	nn	np	nn	nn	nn	np	nn	nn	nn	nn	nn	np	np	nn	nn	nn	nn	nn	nn	nn	nn	nn	nn	np	np	nn	np	np	np	np	nn	np	nn	nn	np	nn	np
LG10_HB_1553	F_0726970_L8_PA	LG10	<lmxll>	{1-}	(ll,lm)	ll	ll	ll	lm	ll	lm	ll	ll	lm	ll	lm	lm	lm	lm	ll	lm	lm	ll	lm	ll	lm	lm	ll	lm	ll	lm	lm	ll	lm	ll	ll	ll	lm	lm	ll	lm	lm	ll	lm	lm	lm	lm	ll	lm
LG10_HB_1553	F_0726977_L8_PA	LG10	<lmxll>	{1-}	(ll,lm)	ll	ll	ll	lm	ll	lm	ll	ll	lm	ll	lm	lm	lm	lm	ll	lm	lm	ll	lm	ll	lm	lm	ll	lm	ll	lm	lm	ll	lm	ll	ll	ll	lm	lm	ll	lm	lm	ll	lm	lm	lm	lm	ll	lm
LG10_HB_1553	F_0726982_L8_PA	LG10	<lmxll>	{1-}	(ll,lm)	ll	ll	ll	lm	ll	lm	ll	ll	lm	ll	lm	lm	lm	lm	ll	lm	lm	ll	lm	ll	lm	lm	ll	lm	ll	lm	lm	ll	lm	ll	ll	ll	lm	lm	ll	lm	lm	ll	lm	lm	lm	lm	ll	lm
LG10_HB_1553	F_0726985_L8_PA	LG10	<lmxll>	{1-}	(ll,lm)	ll	ll	ll	lm	ll	lm	ll	ll	lm	ll	lm	lm	lm	lm	ll	lm	lm	ll	lm	ll	lm	lm	ll	lm	ll	lm	lm	ll	lm	ll	ll	ll	lm	lm	ll	lm	lm	ll	lm	lm	lm	lm	ll	lm
LG10_HB_1553	F_0726964_L8_PA	LG10	<hkxhk>	{11}	(hh,hk,kk)	hh	hh	hh	kk	hh	kk	hh	hh	kk	hh	hk	hk	kk	hk	hh	hk	hk	hh	kk	hk	hk	hk	hh	hk	hh	hk	hk	hh	hk	hh	hk	hk	hk	kk	hk	kk	kk	hh	kk	hk	hk	kk	hh	kk
LG10_HB_1554	F_0727260_L8_PA	LG10	<lmxll>	{1-}	(ll,lm)	ll	ll	ll	lm	ll	lm	ll	ll	lm	ll	lm	lm	lm	lm	ll	lm	lm	ll	lm	ll	lm	lm	ll	lm	ll	lm	lm	ll	lm	ll	ll	ll	lm	lm	ll	lm	lm	ll	lm	lm	lm	lm	ll	lm
LG10_HB_1554	F_0727256_L8_PA	LG10	<nnxnp>	{-1}	(nn,np)	nn	nn	nn	np	nn	np	nn	nn	np	nn	nn	nn	np	nn	nn	nn	nn	nn	np	np	nn	nn	nn	nn	nn	nn	nn	nn	nn	nn	np	np	nn	np	np	np	np	nn	np	nn	nn	np	nn	np
LG10_HB_1554	F_0727268_L8_PA	LG10	<nnxnp>	{-1}	(nn,np)	nn	nn	nn	np	nn	np	nn	nn	np	nn	nn	nn	np	nn	nn	nn	nn	nn	np	np	nn	nn	nn	nn	nn	nn	nn	nn	nn	nn	np	np	nn	np	np	np	np	nn	np	nn	nn	np	nn	np
LG10_HB_1554	F_0727275_L8_PA	LG10	<nnxnp>	{-1}	(nn,np)	nn	nn	nn	np	nn	np	nn	nn	np	nn	nn	nn	np	nn	nn	nn	nn	nn	np	np	nn	nn	nn	nn	nn	nn	nn	nn	nn	nn	np	np	nn	np	np	np	np	nn	np	nn	nn	np	nn	np
LG10_HB_1633	F_0766229_L8_PA	LG10	<lmxll>	{0-}	(ll,lm)	lm	lm	lm	ll	lm	ll	lm	lm	ll	lm	ll	ll	ll	ll	lm	ll	ll	lm	ll	lm	ll	ll	lm	ll	lm	ll	ll	lm	ll	lm	lm	lm	ll	ll	lm	ll	ll	lm	ll	ll	ll	ll	lm	ll
LG10_HB_1713	F_0805707_L9_PA	LG10	<nnxnp>	{-0}	(nn,np)	np	nn	np	nn	np	nn	np	np	np	np	np	np	nn	np	np	np	np	np	nn	nn	np	np	np	nn	np	np	nn	nn	np	np	np	nn	nn	nn	nn	nn	nn	np	nn	np	np	nn	np	nn
LG10_HB_1713	F_0805743_L9_PA	LG10	<nnxnp>	{-1}	(nn,np)	nn	np	nn	np	nn	np	nn	nn	nn	nn	nn	nn	np	nn	nn	nn	nn	nn	np	np	nn	nn	nn	np	nn	nn	np	np	nn	nn	nn	np	np	np	np	np	np	nn	np	nn	nn	np	nn	np
LG10_HB_1713	F_0805709_L9_PA	LG10	<nnxnp>	{-0}	(nn,np)	np	nn	np	nn	np	nn	np	np	np	np	np	np	nn	np	np	np	np	np	nn	nn	np	np	np	nn	np	np	nn	nn	np	np	np	nn	nn	nn	nn	nn	nn	np	nn	np	np	nn	np	nn
LG10_HB_1750	F_0825061_L10_28_1	LG10	<lmxll>	{0-}	(ll,lm)	lm	lm	lm	ll	ll	ll	lm	ll	ll	ll	ll	ll	lm	lm	ll	lm	lm	lm	ll	lm	ll	ll	ll	lm	ll	lm	ll	lm	ll	lm	lm	ll	ll	lm	lm	ll	lm	lm	lm	ll	lm	ll	ll	ll
LG10_HB_1750	F_0825064_L10_28_1	LG10	<lmxll>	{1-}	(ll,lm)	ll	ll	ll	lm	lm	lm	ll	lm	lm	lm	lm	lm	ll	ll	lm	ll	ll	ll	lm	ll	lm	lm	lm	ll	lm	ll	lm	ll	lm	ll	ll	lm	lm	ll	ll	lm	ll	ll	ll	lm	ll	lm	lm	lm
LG10_HB_1751	F_0825197_L10_28_1	LG10	<lmxll>	{1-}	(ll,lm)	ll	ll	ll	lm	lm	lm	ll	lm	lm	lm	lm	lm	ll	ll	lm	ll	ll	ll	lm	ll	lm	lm	lm	ll	lm	ll	lm	ll	lm	ll	ll	lm	lm	ll	ll	lm	ll	ll	ll	lm	ll	lm	lm	lm
LG10_HB_1751	F_0825199_L10_28_1	LG10	<lmxll>	{1-}	(ll,lm)	ll	ll	ll	lm	lm	lm	ll	lm	lm	lm	lm	lm	ll	ll	lm	ll	ll	ll	lm	ll	lm	lm	lm	ll	lm	ll	lm	ll	lm	ll	ll	lm	lm	ll	ll	lm	ll	ll	ll	lm	ll	lm	lm	lm
R_1282648_L10_PA	R_1282648_L10_PA	LG10	<lmxll>	{1-}	(ll,lm)	ll	ll	ll	lm	lm	lm	ll	lm	lm	lm	lm	lm	ll	ll	lm	ll	ll	ll	lm	ll	lm	lm	lm	ll	lm	ll	lm	ll	lm	ll	ll	lm	lm	ll	ll	lm	ll	ll	ll	lm	ll	lm	lm	lm
LG10_HB_1753	F_0825437_L10_30_1	LG10	<hkxhk>	{00}	(hh,hk,kk)	kk	kk	kk	hh	hh	hk	kk	hk	hh	hk	hk	hh	hk	hk	hk	kk	kk	kk	hh	hk	hk	hk	hk	kk	hk	hk	hk	kk	hk	kk	hk	hh	hk	hk	hk	hh	hk	kk	hk	hh	kk	hh	hh	hh
LG10_HB_1753	F_0825439_L10_30_1	LG10	<hkxhk>	{00}	(hh,hk,kk)	kk	kk	kk	hh	hh	hk	kk	hk	hh	hk	hk	hh	hk	hk	hk	kk	kk	kk	hh	hk	hk	hk	hk	kk	hk	hk	hk	kk	hk	kk	hk	hh	hk	hk	hk	hh	hk	kk	hk	hh	kk	hh	hh	hh
LG10_HB_1753	F_0825447_L10_30_1	LG10	<nnxnp>	{-1}	(nn,np)	nn	nn	nn	np	np	nn	nn	nn	np	nn	nn	np	np	np	nn	nn	nn	nn	np	np	nn	nn	nn	nn	nn	np	nn	nn	nn	nn	np	np	nn	np	np	np	np	nn	np	np	nn	np	np	np
F_0825590_L10_30_1	F_0825590_L10_30_1	LG10	<hkxhk>	{11}	(hh,hk,kk)	hh	hh	hh	kk	hk	hk	hh	hh	kk	hk	hk	hk	hk	hk	hk	hh	hk	hh	kk	hk	hk	hk	hk	hh	hk	hk	hk	hh	hk	hh	hk	kk	hk	hk	hk	kk	hk	hh	hk	kk	hh	kk	kk	kk
LG10_HB_1757	F_0826633_L10_33_1	LG10	<nnxnp>	{-1}	(nn,np)	nn	nn	nn	np	np	nn	nn	nn	np	nn	nn	nn	np	np	nn	nn	nn	nn	np	np	nn	nn	nn	nn	nn	np	nn	nn	nn	nn	np	np	nn	np	np	np	np	nn	np	np	nn	np	np	np
LG10_HB_1757	F_0826637_L10_33_1	LG10	<nnxnp>	{-1}	(nn,np)	nn	nn	nn	np	np	nn	nn	nn	np	nn	nn	nn	np	np	nn	nn	nn	nn	np	np	nn	nn	nn	nn	nn	np	nn	nn	nn	nn	np	np	nn	np	np	np	np	nn	np	np	nn	np	np	np
LG10_HB_1757	F_0826639_L10_33_1	LG10	<nnxnp>	{-1}	(nn,np)	nn	nn	nn	np	np	nn	nn	nn	np	nn	nn	nn	np	np	nn	nn	nn	nn	np	np	nn	nn	nn	nn	nn	np	nn	nn	nn	nn	np	np	nn	np	np	np	np	nn	np	np	nn	np	np	np
LG10_HB_1757	F_0826641_L10_33_1	LG10	<nnxnp>	{-1}	(nn,np)	nn	nn	nn	np	np	nn	nn	nn	np	nn	nn	nn	np	np	nn	nn	nn	nn	np	np	nn	nn	nn	nn	nn	np	nn	nn	nn	nn	np	np	nn	np	np	np	np	nn	np	np	nn	np	np	np
F_0827716_L10_33_1	F_0827716_L10_33_1	LG10	<hkxhk>	{00}	(h-,kk)	kk	h-	kk	h-	kk	h-	kk	kk	h-	kk	h-	h-	h-	h-	kk	h-	h-	kk	h-	h-	h-	h-	kk	h-	--	h-	h-	h-	h-	kk	kk	h-	h-	h-	h-	h-	h-	kk	h-	h-	h-	h-	kk	h-
LG10_HB_1764	F_0829841_L10_37_1	LG10	<nnxnp>	{-1}	(nn,np)	nn	nn	nn	np	np	np	nn	nn	np	nn	nn	nn	np	np	nn	nn	nn	nn	np	np	nn	nn	nn	nn	nn	nn	nn	nn	nn	nn	np	np	nn	np	np	np	np	nn	np	np	nn	np	nn	np
LG10_HB_1765	F_0830658_L10_40_1	LG10	<hkxhk>	{11}	(h-,kk)	h-	h-	h-	kk	h-	h-	h-	h-	h-	h-	h-	h-	h-	h-	h-	h-	kk	h-	kk	h-	h-	h-	h-	kk	h-	h-	kk	h-	h-	h-	h-	h-	kk	kk	h-	kk	kk	h-	kk	h-	h-	kk	h-	kk
R_16666886_L10_40_1	R_16666886_L10_40_1	LG10	<lmxll>	{0-}	(ll,lm)	lm	lm	lm	ll	lm	lm	lm	lm	ll	lm	ll	ll	ll	ll	lm	ll	ll	lm	ll	lm	ll	ll	lm	ll	lm	ll	ll	lm	ll	lm	lm	lm	ll	ll	lm	ll	ll	lm	ll	ll	ll	ll	lm	ll
LG10_HB_1767	F_0831296_L10_40_1	LG10	<nnxnp>	{-0}	(nn,np)	np	nn	nn	nn	np	nn	np	np	np	np	np	np	np	np	np	np	nn	np	nn	nn	np	np	np	nn	np	np	nn	nn	nn	np	np	nn	nn	nn	nn	nn	nn	np	nn	np	np	nn	np	nn
LG10_HB_1767	F_0831298_L10_40_1	LG10	<nnxnp>	{-0}	(nn,np)	np	nn	nn	nn	np	nn	np	np	np	np	np	np	np	np	np	np	nn	np	nn	nn	np	np	np	nn	np	np	nn	nn	nn	np	np	nn	nn	nn	nn	nn	nn	np	nn	np	np	nn	np	nn
LG10_HB_1767	F_0831299_L10_40_1	LG10	<nnxnp>	{-0}	(nn,np)	np	nn	nn	nn	np	nn	np	np	np	np	np	np	np	np	np	np	nn	np	nn	nn	np	np	np	nn	np	np	nn	nn	nn	np	np	nn	nn	nn	nn	nn	nn	np	nn	np	np	nn	np	nn
LG10_HB_1767.7_s40h1	GD_01832_L10_40_1	LG10	<hkxhk>	{10}	(hh,hk,kk)	hk	hh	hh	hh	hk	hh	hk	hk	kk	hk	kk	kk	kk	hk	hk	kk	hk	hk	hk	hh	kk	kk	hk	hk	hk	kk	hk	hh	hk	hk	hk	hh	hk	hk	hh	hk	hk	hk	hk	kk	kk	hk	hk	hk
LG10_HB_1767.7_s40h1	R_18510791_L10_40_1	LG10	<nnxnp>	{-0}	(nn,np)	np	nn	nn	nn	np	nn	np	np	np	np	np	np	np	np	np	np	nn	np	nn	nn	np	np	np	nn	np	np	nn	nn	nn	np	np	nn	nn	nn	nn	nn	nn	np	nn	np	np	nn	np	nn
LG10_HB_1768	F_0831640_L10_40_1	LG10	<nnxnp>	{-0}	(nn,np)	np	nn	nn	nn	np	nn	np	nn	np	np	np	np	np	np	np	np	nn	np	nn	nn	np	np	np	nn	np	np	nn	nn	nn	np	np	nn	nn	nn	nn	nn	nn	np	nn	np	np	nn	np	nn
LG10_HB_1768	F_0831641_L10_40_1	LG10	<hkxhk>	{00}	(hh,hk,kk)	kk	hk	hk	hk	kk	hk	kk	hk	hk	kk	hk	hk	hk	kk	kk	hk	hh	kk	hh	hk	hk	hk	kk	hh	kk	hk	hh	hk	hh	kk	kk	hk	hh	hh	hk	hh	hh	kk	hh	hk	hk	hh	kk	hh
LG10_HB_1769	F_0832349_L10_40_1	LG10	<lmxll>	{0-}	(ll,lm)	lm	lm	lm	lm	lm	lm	lm	lm	ll	lm	ll	ll	ll	lm	lm	ll	ll	lm	ll	lm	ll	ll	lm	ll	lm	ll	ll	lm	ll	lm	lm	lm	ll	ll	lm	ll	ll	lm	ll	ll	ll	ll	lm	ll
LG10_HB_1769	F_0832361_L10_40_1	LG10	<nnxnp>	{-0}	(nn,np)	np	nn	nn	nn	np	nn	np	nn	np	np	np	np	np	np	np	np	nn	np	nn	nn	np	np	np	nn	nn	np	nn	nn	nn	np	np	nn	nn	nn	nn	nn	nn	np	nn	np	np	nn	np	nn
LG10_HB_1770	F_0832810_L10_41_1	LG10	<lmxll>	{0-}	(ll,lm)	lm	lm	lm	lm	lm	lm	lm	lm	ll	lm	ll	ll	ll	lm	lm	ll	ll	lm	ll	lm	ll	ll	lm	ll	lm	ll	ll	lm	ll	lm	lm	lm	ll	ll	lm	ll	ll	lm	ll	ll	ll	ll	lm	ll
LG10_HB_1770	F_0832811_L10_41_1	LG10	<nnxnp>	{-1}	(nn,np)	nn	np	np	np	nn	np	nn	np	nn	nn	nn	nn	nn	nn	nn	nn	np	nn	np	np	nn	nn	nn	np	np	nn	np	np	np	nn	nn	np	np	np	np	np	np	nn	np	nn	nn	np	nn	np
LG10_HB_1770	F_0832819_L10_41_1	LG10	<lmxll>	{0-}	(ll,lm)	lm	lm	lm	lm	lm	lm	lm	lm	ll	lm	ll	ll	ll	lm	lm	ll	ll	lm	ll	lm	ll	ll	lm	ll	lm	ll	ll	lm	ll	lm	lm	lm	ll	ll	lm	ll	ll	lm	ll	ll	ll	ll	lm	ll
LG10_HB_1770	F_0832820_L10_41_1	LG10	<nnxnp>	{-1}	(nn,np)	nn	np	np	np	nn	np	nn	np	nn	nn	nn	nn	nn	nn	nn	nn	np	nn	np	np	nn	nn	nn	np	np	nn	np	np	np	nn	nn	np	np	np	np	np	np	nn	np	nn	nn	np	nn	np
LG10_HB_1774	F_0834909_L10_45_1	LG10	<nnxnp>	{-0}	(nn,np)	np	nn	nn	nn	np	nn	nn	nn	np	np	np	np	np	np	nn	np	nn	np	nn	nn	np	np	np	nn	nn	np	nn	nn	nn	np	np	nn	np	nn	nn	nn	nn	np	np	np	nn	nn	np	nn
LG10_HB_1775	F_0835173_L10_45_1	LG10	<nnxnp>	{-0}	(nn,np)	np	nn	nn	nn	np	nn	nn	nn	np	np	np	np	np	nn	nn	np	nn	np	nn	nn	np	np	np	nn	nn	np	nn	nn	nn	np	np	nn	np	nn	nn	nn	nn	np	np	np	nn	nn	np	nn
LG10_HB_1775	F_0835174_L10_45_1	LG10	<nnxnp>	{-0}	(nn,np)	np	nn	nn	nn	np	nn	nn	nn	np	np	np	np	np	nn	nn	np	nn	np	nn	nn	np	np	np	nn	nn	np	nn	nn	nn	np	np	nn	np	nn	nn	nn	nn	np	np	np	nn	nn	np	nn
LG10_HB_1775.5	GD_00257_L10_PA	LG10	<lmxll>	{1-}	(ll,lm)	ll	ll	ll	ll	lm	ll	ll	ll	ll	ll	lm	lm	lm	ll	ll	lm	lm	ll	lm	ll	lm	lm	ll	ll	ll	lm	lm	lm	lm	ll	ll	ll	lm	lm	ll	lm	lm	lm	lm	ll	ll	lm	ll	lm
F_0835532_L10_45_1	F_0835532_L10_45_1	LG10	<lmxll>	{1-}	(ll,lm)	ll	ll	ll	ll	lm	ll	ll	ll	ll	ll	lm	lm	lm	ll	ll	lm	lm	ll	lm	ll	lm	lm	ll	ll	ll	lm	lm	lm	lm	ll	ll	ll	lm	ll	ll	lm	lm	lm	lm	ll	ll	lm	ll	lm
LG10_HB_1778	F_0837574_L10_48_1	LG10	<lmxll>	{1-}	(ll,lm)	ll	lm	ll	ll	ll	ll	ll	ll	ll	lm	ll	lm	lm	ll	ll	lm	ll	lm	ll	lm	lm	lm	ll	ll	ll	lm	lm	lm	lm	ll	ll	ll	lm	ll	ll	lm	lm	lm	lm	ll	ll	ll	ll	ll
LG10_HB_1778	F_0837576_L10_48_1	LG10	<lmxll>	{1-}	(ll,lm)	ll	lm	ll	ll	ll	ll	ll	ll	ll	lm	ll	lm	lm	ll	ll	lm	ll	lm	ll	lm	lm	lm	ll	ll	ll	lm	lm	lm	lm	ll	ll	ll	lm	ll	ll	lm	lm	lm	lm	ll	ll	ll	ll	ll
LG10_HB_1778	F_0837578_L10_48_1	LG10	<lmxll>	{1-}	(ll,lm)	ll	lm	ll	ll	ll	ll	ll	ll	ll	lm	ll	lm	lm	ll	ll	lm	ll	lm	ll	lm	lm	lm	ll	ll	ll	lm	lm	lm	lm	ll	ll	ll	lm	ll	ll	lm	lm	lm	lm	ll	ll	ll	ll	ll
LG10_HB_1778	F_0837602_L10_48_1	LG10	<lmxll>	{1-}	(ll,lm)	ll	lm	ll	ll	ll	ll	ll	ll	ll	lm	ll	lm	lm	ll	ll	lm	ll	lm	ll	lm	lm	lm	ll	ll	ll	lm	lm	lm	lm	ll	ll	ll	lm	ll	ll	lm	lm	lm	lm	ll	ll	ll	ll	ll
LG10_HB_1780	F_0838244_L10_49_1	LG10	<lmxll>	{1-}	(ll,lm)	ll	lm	ll	ll	ll	ll	ll	ll	ll	lm	ll	lm	lm	ll	ll	lm	ll	lm	ll	lm	lm	ll	ll	ll	ll	lm	lm	lm	lm	ll	ll	ll	lm	ll	ll	lm	lm	lm	lm	ll	ll	ll	ll	ll
LG10_HB_1781	F_0838423_L10_49_1	LG10	<lmxll>	{1-}	(ll,lm)	ll	lm	ll	ll	ll	ll	ll	ll	ll	lm	ll	lm	lm	ll	ll	lm	ll	lm	ll	lm	lm	ll	ll	ll	ll	lm	lm	lm	lm	ll	ll	ll	lm	ll	ll	lm	lm	lm	lm	ll	ll	ll	ll	ll
LG10_HB_1781	F_0838443_L10_49_1	LG10	<lmxll>	{1-}	(ll,lm)	ll	lm	ll	ll	ll	ll	ll	ll	ll	lm	ll	lm	lm	ll	ll	lm	ll	lm	ll	lm	lm	ll	ll	ll	ll	lm	lm	lm	lm	ll	ll	ll	lm	ll	ll	lm	lm	lm	lm	ll	ll	ll	ll	ll
LG10_HB_1781	F_0838444_L10_49_1	LG10	<lmxll>	{1-}	(ll,lm)	ll	lm	ll	ll	ll	ll	ll	ll	ll	lm	ll	lm	lm	ll	ll	lm	ll	lm	ll	lm	lm	ll	ll	ll	ll	lm	lm	lm	lm	ll	ll	ll	lm	ll	ll	lm	lm	lm	lm	ll	ll	ll	ll	ll
LG10_HB_1781	F_0838432_L10_49_1	LG10	<hkxhk>	{01}	(hh,hk,kk)	kk	hk	kk	kk	kk	kk	kk	hk	kk	hk	hk	hh	hh	kk	kk	hk	kk	hh	hk	hk	hh	hk	hk	kk	kk	hh	hk	hk	hh	hk	hk	kk	hh	kk	kk	hh	hk	hk	hh	hk	kk	kk	hk	hk
LG10_HB_1784_s26h1	F_0839802_L11_26_1	LG10	<nnxnp>	{-1}	(nn,np)	nn	nn	nn	np	np	nn	nn	nn	np	nn	nn	nn	np	np	nn	nn	nn	nn	np	np	nn	nn	nn	nn	nn	np	nn	nn	nn	nn	np	np	nn	np	np	np	np	nn	np	np	nn	np	np	np
LG10_HB_1784_s26h1	F_0839805_L11_26_1	LG10	<nnxnp>	{-1}	(nn,np)	nn	nn	nn	np	np	nn	nn	nn	np	nn	nn	nn	np	np	nn	nn	nn	nn	np	np	nn	nn	nn	nn	nn	np	nn	nn	nn	nn	np	np	nn	np	np	np	np	nn	np	np	nn	np	np	np
LG10_HB_1784_s26h1	F_0839808_L11_26_1	LG10	<nnxnp>	{-1}	(nn,np)	nn	nn	nn	np	np	nn	nn	nn	np	nn	nn	nn	np	np	nn	nn	nn	nn	np	np	nn	nn	nn	nn	nn	np	nn	nn	nn	nn	np	np	nn	np	np	np	np	nn	np	np	nn	np	np	np
LG10_HB_1828_s34h1	F_0858027_L12_34_1	LG10	<lmxll>	{1-}	(ll,lm)	ll	ll	ll	lm	ll	lm	ll	ll	lm	ll	lm	lm	lm	lm	ll	lm	lm	ll	lm	ll	lm	lm	ll	lm	ll	lm	lm	ll	lm	ll	ll	ll	lm	lm	ll	lm	lm	ll	lm	lm	lm	lm	ll	lm
LG10_HB_1828_s34h1	F_0858035_L12_34_1	LG10	<nnxnp>	{-0}	(nn,np)	np	np	np	nn	np	nn	np	np	nn	np	np	np	nn	np	np	np	np	np	nn	nn	np	np	np	np	np	np	np	np	np	np	np	nn	np	nn	nn	nn	nn	np	nn	np	np	nn	np	nn
LG10_HB_1906_s39h1	F_0890030_L14_39_1	LG10	<nnxnp>	{-0}	(nn,np)	np	nn	np	nn	np	nn	np	np	np	np	np	np	nn	np	np	np	np	np	nn	nn	np	np	np	nn	np	np	nn	nn	np	np	np	nn	nn	nn	nn	nn	nn	np	nn	np	np	nn	np	nn
LG10_HB_20	F_0008635_L10_PA	LG10	<nnxnp>	{-1}	(nn,np)	nn	nn	nn	np	np	nn	nn	nn	np	nn	nn	nn	np	np	nn	nn	nn	nn	np	np	nn	nn	nn	nn	nn	np	nn	nn	nn	nn	np	np	nn	np	np	np	np	nn	np	np	nn	np	np	np
LG10_HB_2046_s51h1	F_0942695_L1_51_1	LG10	<lmxll>	{1-}	(ll,lm)	ll	ll	ll	lm	ll	lm	ll	ll	lm	ll	lm	lm	lm	lm	ll	lm	lm	ll	lm	ll	lm	lm	ll	lm	ll	lm	lm	ll	lm	ll	ll	ll	lm	lm	ll	lm	lm	ll	lm	lm	lm	lm	ll	lm
LG10_HB_21	F_0009203_L10_PA	LG10	<nnxnp>	{-1}	(nn,np)	nn	nn	nn	np	np	nn	nn	nn	np	nn	nn	nn	np	np	nn	nn	nn	nn	np	np	nn	nn	nn	nn	nn	np	nn	nn	nn	nn	np	np	nn	np	np	np	np	nn	np	np	nn	np	np	np
LG10_HB_21	F_0009209_L10_PA	LG10	<hkxhk>	{11}	(hh,hk,kk)	hh	hh	hh	kk	hk	hk	hh	hh	kk	hk	hk	hk	hk	hk	hk	hh	hk	hh	kk	hk	hk	hk	hh	hh	hk	hk	hk	hh	hk	hh	hk	kk	hk	hk	hk	kk	hk	hh	hk	kk	hh	kk	kk	kk
LG10_HB_21	F_0009212_L10_PA	LG10	<lmxll>	{1-}	(ll,lm)	ll	ll	ll	lm	ll	lm	ll	ll	lm	lm	lm	lm	ll	ll	lm	ll	lm	ll	lm	ll	lm	lm	ll	ll	lm	ll	lm	ll	lm	ll	ll	lm	lm	ll	ll	lm	ll	ll	ll	lm	ll	lm	lm	lm
LG10_HB_21	F_0009214_L10_PA	LG10	<lmxll>	{1-}	(ll,lm)	ll	ll	ll	lm	ll	lm	ll	ll	lm	lm	lm	lm	ll	ll	lm	ll	lm	ll	lm	ll	lm	lm	ll	ll	lm	ll	lm	ll	lm	ll	ll	lm	lm	ll	ll	lm	ll	ll	ll	lm	ll	lm	lm	lm
LG10_HB_21	F_0009220_L10_PA	LG10	<nnxnp>	{-1}	(nn,np)	nn	nn	nn	np	np	nn	nn	nn	np	nn	nn	nn	np	np	nn	nn	nn	nn	np	np	nn	nn	nn	nn	nn	np	nn	nn	nn	nn	np	np	nn	np	np	np	np	nn	np	np	nn	np	np	np
LG10_HB_21	F_0009237_L10_PA	LG10	<nnxnp>	{-1}	(nn,np)	nn	nn	nn	np	np	nn	nn	nn	np	nn	nn	nn	np	np	nn	nn	nn	nn	np	np	nn	nn	nn	nn	nn	np	nn	nn	nn	nn	np	np	nn	np	np	np	np	nn	np	np	nn	np	np	np
LG10_HB_21	F_0009256_L10_PA	LG10	<lmxll>	{1-}	(ll,lm)	ll	ll	ll	lm	ll	lm	ll	ll	lm	lm	lm	lm	ll	ll	lm	ll	lm	ll	lm	ll	lm	lm	ll	ll	lm	ll	lm	ll	lm	ll	ll	lm	lm	ll	ll	lm	ll	ll	ll	lm	ll	lm	lm	lm
LG10_HB_21.5	R_7135490_L10_PA	LG10	<nnxnp>	{-1}	(nn,np)	nn	nn	nn	np	np	nn	nn	nn	np	nn	nn	nn	np	np	nn	nn	nn	nn	np	np	nn	nn	nn	nn	nn	nn	nn	nn	nn	nn	np	np	nn	np	np	np	np	nn	np	np	nn	np	np	np
LG10_HB_2107_s33h1	F_0964205_L3_33_1	LG10	<nnxnp>	{-0}	(nn,np)	np	np	np	nn	np	nn	np	np	np	np	np	np	nn	np	np	np	np	np	nn	nn	np	np	np	np	np	np	np	np	np	np	np	nn	np	nn	nn	nn	nn	np	nn	np	np	nn	np	nn
LG10_HB_2107_s33h1	F_0964224_L3_33_1	LG10	<nnxnp>	{-1}	(nn,np)	nn	nn	nn	np	nn	np	nn	nn	nn	nn	nn	nn	np	nn	nn	nn	nn	nn	np	np	nn	nn	nn	nn	nn	nn	nn	nn	nn	nn	nn	np	nn	np	np	np	np	nn	np	nn	nn	np	nn	np
LG10_HB_22	F_0009751_L10_PA	LG10	<nnxnp>	{-1}	(nn,np)	nn	nn	nn	np	np	nn	nn	nn	np	nn	nn	nn	np	np	nn	nn	nn	nn	np	np	nn	nn	nn	nn	nn	nn	nn	nn	nn	nn	np	np	nn	np	np	np	np	nn	np	np	nn	np	np	np
LG10_HB_22	F_0009753_L10_PA	LG10	<nnxnp>	{-1}	(nn,np)	nn	nn	nn	np	np	nn	nn	nn	np	nn	nn	nn	np	np	nn	nn	nn	nn	np	np	nn	nn	nn	nn	nn	nn	nn	nn	nn	nn	np	np	nn	np	np	np	np	nn	np	np	nn	np	np	np
LG10_HB_22	F_0009773_L10_PA	LG10	<nnxnp>	{-1}	(nn,np)	nn	nn	nn	np	np	nn	nn	nn	np	nn	nn	nn	np	np	nn	nn	nn	nn	np	np	nn	nn	nn	nn	nn	nn	nn	nn	nn	nn	np	np	nn	np	np	np	np	nn	np	np	nn	np	np	np
LG10_HB_22	GD_02051_L10_PA	LG10	<nnxnp>	{-1}	(nn,np)	nn	nn	nn	np	np	nn	nn	nn	np	nn	nn	nn	np	np	nn	nn	nn	nn	np	np	nn	nn	nn	nn	nn	nn	nn	nn	nn	nn	np	np	nn	np	np	np	np	nn	np	np	nn	np	np	np
R_7179858_L10_PA	R_7179858_L10_PA	LG10	<hkxhk>	{10}	(hh,hk,kk)	hk	hk	hk	hk	hh	kk	hk	hk	hk	kk	kk	kk	hh	hh	kk	hk	kk	hk	hk	hh	kk	kk	hk	hk	kk	hk	kk	hk	kk	hk	hh	hh	kk	hk	hh	hk	hk	hk	hh	hk	kk	hk	hh	hk
LG10_HB_2268_s33h1	F_1023002_L8_33_1	LG10	<nnxnp>	{-0}	(nn,np)	np	np	np	nn	np	nn	np	np	nn	np	np	np	nn	np	np	np	np	np	nn	nn	np	np	np	np	np	np	np	np	np	np	nn	nn	np	nn	nn	nn	nn	np	nn	nn	np	nn	np	nn
LG10_HB_2268_s33h1	F_1023006_L8_33_1	LG10	<nnxnp>	{-1}	(nn,np)	nn	nn	nn	np	nn	np	nn	nn	np	nn	nn	nn	np	nn	nn	nn	nn	nn	np	np	nn	nn	nn	nn	nn	nn	nn	nn	nn	nn	np	np	nn	np	np	np	np	nn	np	np	nn	np	nn	np
LG10_HB_2269_s33h1	F_1023458_L8_33_1	LG10	<nnxnp>	{-1}	(nn,np)	nn	nn	nn	np	nn	np	nn	nn	np	nn	nn	nn	np	nn	nn	nn	nn	nn	np	np	nn	nn	nn	nn	nn	nn	nn	nn	nn	nn	np	np	nn	np	np	np	np	nn	np	nn	nn	np	nn	np
LG10_HB_23	F_0010455_L10_PA	LG10	<nnxnp>	{-1}	(nn,np)	nn	nn	nn	np	np	nn	nn	nn	np	nn	nn	nn	np	np	nn	nn	nn	nn	np	np	nn	nn	nn	nn	nn	nn	nn	nn	nn	nn	np	np	nn	np	np	np	np	nn	np	np	nn	np	np	np
LG10_HB_23	F_0010475_L10_PA	LG10	<nnxnp>	{-0}	(nn,np)	np	np	np	nn	nn	np	np	np	nn	np	np	np	nn	nn	np	np	np	np	nn	nn	np	np	np	np	np	np	np	np	np	np	nn	nn	np	nn	nn	nn	nn	np	nn	nn	np	nn	nn	nn
LG10_HB_2317_s30h1	F_1048040_L9_30_1	LG10	<nnxnp>	{-1}	(nn,np)	nn	np	nn	np	nn	np	nn	nn	nn	nn	nn	nn	np	nn	nn	nn	nn	nn	np	np	nn	nn	nn	np	nn	nn	np	np	nn	nn	nn	np	np	np	np	np	np	nn	np	nn	nn	np	nn	np
LG10_HB_2317_s30h1	F_1048045_L9_30_1	LG10	<nnxnp>	{-1}	(nn,np)	nn	np	nn	np	nn	np	nn	nn	nn	nn	nn	nn	np	nn	nn	nn	nn	nn	np	np	nn	nn	nn	np	nn	nn	np	np	nn	nn	nn	np	np	np	np	np	np	nn	np	nn	nn	np	nn	np
LG10_HB_2317_s30h1	F_1048060_L9_30_1	LG10	<nnxnp>	{-1}	(nn,np)	nn	np	nn	np	nn	np	nn	nn	nn	nn	nn	nn	np	nn	nn	nn	nn	nn	np	np	nn	nn	nn	np	nn	nn	np	np	nn	nn	nn	np	np	np	np	np	np	nn	np	nn	nn	np	nn	np
LG10_HB_2329_s57h2	F_1052759_L10_57_2	LG10	<nnxnp>	{-1}	(nn,np)	nn	nn	nn	np	np	nn	nn	nn	np	nn	nn	nn	np	np	nn	nn	nn	nn	np	np	nn	nn	nn	nn	nn	nn	nn	nn	nn	nn	np	np	nn	np	np	np	np	nn	np	np	nn	np	np	np
LG10_HB_2330_s57h2	F_1052854_L10_57_2	LG10	<hkxhk>	{00}	(hh,hk,kk)	kk	hk	kk	hh	kk	hh	kk	kk	hk	kk	hk	hk	hh	hk	kk	hk	hk	kk	hh	hk	hk	hk	kk	hh	kk	hk	hh	hk	hk	kk	kk	hk	hh	hh	hk	hh	hh	kk	hh	hk	hk	hh	kk	hh
LG10_HB_2330_s57h2	F_1052858_L10_57_2	LG10	<lmxll>	{1-}	(ll,lm)	ll	ll	ll	lm	ll	lm	ll	ll	lm	ll	lm	lm	lm	lm	ll	lm	lm	ll	lm	ll	lm	lm	ll	lm	ll	lm	lm	ll	lm	ll	ll	ll	lm	lm	ll	lm	lm	ll	lm	lm	lm	lm	ll	lm
LG10_HB_2330_s57h2	F_1052855_L10_57_2	LG10	<nnxnp>	{-1}	(nn,np)	nn	np	nn	np	nn	np	nn	nn	nn	nn	nn	nn	np	nn	nn	nn	nn	nn	np	np	nn	nn	nn	np	nn	nn	np	np	nn	nn	nn	np	np	np	np	np	np	nn	np	nn	nn	np	nn	np
LG10_HB_2330_s57h2	F_1052863_L10_57_2	LG10	<nnxnp>	{-1}	(nn,np)	nn	np	nn	np	nn	np	nn	nn	nn	nn	nn	nn	np	nn	nn	nn	nn	nn	np	np	nn	nn	nn	np	nn	nn	np	np	nn	nn	nn	np	np	np	np	np	np	nn	np	nn	nn	np	nn	np
LG10_HB_2330_s57h2	F_1052872_L10_57_2	LG10	<nnxnp>	{-0}	(nn,np)	np	nn	np	nn	np	nn	np	np	np	np	np	np	nn	np	np	np	np	np	nn	nn	np	np	np	nn	np	np	nn	nn	np	np	np	nn	nn	nn	nn	nn	nn	np	nn	np	np	nn	np	nn
LG10_HB_2333.5	R_31707563_L10_PA	LG10	<lmxll>	{1-}	(ll,lm)	ll	ll	ll	ll	ll	ll	ll	ll	ll	lm	ll	lm	lm	ll	ll	lm	ll	lm	lm	lm	lm	lm	ll	ll	ll	lm	lm	lm	lm	ll	ll	ll	lm	ll	ll	lm	lm	lm	lm	ll	ll	lm	ll	ll
LG10_HB_2333_s69h2	F_1054768_L10_69_2	LG10	<lmxll>	{1-}	(ll,lm)	ll	ll	ll	ll	ll	ll	ll	ll	ll	lm	ll	lm	lm	ll	ll	lm	ll	lm	lm	lm	lm	lm	ll	ll	ll	lm	lm	lm	lm	ll	ll	ll	lm	ll	ll	lm	lm	lm	lm	ll	ll	lm	ll	lm
LG10_HB_2333_s69h2	F_1054772_L10_69_2	LG10	<lmxll>	{1-}	(ll,lm)	ll	ll	ll	ll	ll	ll	ll	ll	ll	lm	ll	lm	lm	ll	ll	lm	ll	lm	lm	lm	lm	lm	ll	ll	ll	lm	lm	lm	lm	ll	ll	ll	lm	ll	ll	lm	lm	lm	lm	ll	ll	lm	ll	lm
LG10_HB_2333_s69h2	F_1054781_L10_69_2	LG10	<lmxll>	{1-}	(ll,lm)	ll	ll	ll	ll	ll	ll	ll	ll	ll	lm	ll	lm	lm	ll	ll	lm	ll	lm	lm	lm	lm	lm	ll	ll	ll	lm	lm	lm	lm	ll	ll	ll	lm	ll	ll	lm	lm	lm	lm	ll	ll	lm	ll	lm
LG10_HB_2333_s69h2	F_1054784_L10_69_2	LG10	<hkxhk>	{10}	(hh,hk,kk)	hh	hh	hh	hh	hk	hh	hh	hh	hk	kk	hk	kk	kk	hh	hh	kk	hh	kk	hk	hk	kk	kk	hk	hh	hh	kk	hk	hk	hk	hk	hk	hh	kk	hh	hh	hk	hk	kk	kk	hk	hh	hk	hk	hk
LG10_HB_2333_s69h2	F_1054785_L10_69_2	LG10	<nnxnp>	{-0}	(nn,np)	nn	nn	nn	nn	np	nn	nn	nn	np	np	np	np	np	nn	nn	np	nn	np	nn	nn	np	np	np	nn	nn	np	nn	nn	nn	np	np	nn	np	nn	nn	nn	nn	np	np	np	nn	nn	np	nn
LG10_HB_2333_s69h2	F_1054790_L10_69_2	LG10	<lmxll>	{1-}	(ll,lm)	ll	ll	ll	ll	ll	ll	ll	ll	ll	lm	ll	lm	lm	ll	ll	lm	ll	lm	lm	lm	lm	lm	ll	ll	ll	lm	lm	lm	lm	ll	ll	ll	lm	ll	ll	lm	lm	lm	lm	ll	ll	lm	ll	lm
F_1055259_L10_71_2	F_1055259_L10_71_2	LG10	<efxeg>	{10}	(ee,ef,eg,fg)	ee	ef	ee	ee	ee	ee	ee	eg	ee	ef	eg	fg	fg	ee	ee	ef	ee	fg	eg	ef	fg	eg	eg	ee	ee	fg	ef	ef	fg	eg	eg	ee	fg	ee	ee	fg	ef	ef	fg	eg	ee	ee	eg	eg
LG10_HB_2465_s51h2	F_1086045_L2_51_2	LG10	<hkxhk>	{00}	(hh,hk,kk)	kk	kk	kk	hh	kk	hh	kk	kk	hh	kk	hk	hk	hh	hk	kk	hk	hk	kk	hh	hk	hk	hk	kk	hk	kk	hk	hk	kk	hk	kk	kk	hk	hk	hh	hk	hh	hh	kk	hh	hk	hk	hh	kk	hh
LG10_HB_2465_s51h2	F_1086046_L2_51_2	LG10	<nnxnp>	{-1}	(nn,np)	nn	nn	nn	np	nn	np	nn	nn	np	nn	nn	nn	np	nn	nn	nn	nn	nn	np	np	nn	nn	nn	nn	nn	nn	nn	nn	nn	nn	nn	np	nn	np	np	np	np	nn	np	nn	nn	np	nn	np
LG10_HB_2465_s51h2	F_1086049_L2_51_2	LG10	<lmxll>	{1-}	(ll,lm)	ll	ll	ll	lm	ll	lm	ll	ll	lm	ll	lm	lm	lm	lm	ll	lm	lm	ll	lm	ll	lm	lm	ll	lm	ll	lm	lm	ll	lm	ll	ll	ll	lm	lm	ll	lm	lm	ll	lm	lm	lm	lm	ll	lm
LG10_HB_2469_s63h2	F_1087353_L3_63_2	LG10	<nnxnp>	{-0}	(nn,np)	np	nn	nn	nn	np	nn	np	np	np	np	np	np	np	np	np	np	nn	np	nn	nn	np	np	np	nn	np	np	nn	nn	nn	np	np	nn	nn	nn	nn	nn	nn	np	nn	np	np	nn	np	nn
LG10_HB_2469_s63h2	F_1087355_L3_63_2	LG10	<lmxll>	{1-}	(ll,lm)	ll	ll	ll	ll	ll	ll	ll	ll	lm	ll	lm	lm	lm	ll	ll	lm	lm	ll	lm	ll	lm	lm	ll	lm	ll	lm	lm	ll	lm	ll	ll	ll	lm	lm	ll	lm	lm	ll	lm	lm	lm	lm	ll	lm
LG10_HB_2469_s63h2	$F_1087370y_LG10	LG10	<nnxnp>	{-1}	(nn,np)	nn	np	np	np	nn	np	nn	nn	nn	nn	nn	nn	nn	nn	nn	nn	np	nn	np	np	nn	nn	nn	np	nn	nn	np	np	np	nn	nn	np	np	np	np	np	np	nn	np	nn	nn	np	nn	np
LG10_HB_2528_s62h2	F_1100844_L8_62_2	LG10	<lmxll>	{1-}	(ll,lm)	ll	ll	ll	lm	ll	lm	ll	ll	lm	ll	lm	lm	lm	lm	ll	lm	lm	ll	lm	ll	lm	lm	ll	lm	ll	lm	lm	ll	lm	ll	ll	ll	lm	lm	ll	lm	lm	ll	lm	lm	lm	lm	ll	lm
LG10_HB_2528_s62h2	F_1100845_L8_62_2	LG10	<lmxll>	{1-}	(ll,lm)	ll	ll	ll	lm	ll	lm	ll	ll	lm	ll	lm	lm	lm	lm	ll	lm	lm	ll	lm	ll	lm	lm	ll	lm	ll	lm	lm	ll	lm	ll	ll	ll	lm	lm	ll	lm	lm	ll	lm	lm	lm	lm	ll	lm
LG10_HB_2528_s62h2	$F_1100858y_LG10	LG10	<nnxnp>	{-1}	(nn,np)	nn	nn	nn	np	nn	np	nn	nn	np	nn	nn	nn	np	nn	nn	nn	nn	nn	np	np	nn	nn	nn	nn	nn	nn	nn	nn	nn	nn	np	np	nn	np	np	np	np	nn	np	nn	nn	np	nn	np
LG10_HB_2529_s62h2	F_1100862_L8_62_2	LG10	<nnxnp>	{-1}	(nn,np)	nn	nn	nn	np	nn	np	nn	nn	np	nn	nn	nn	np	nn	nn	nn	nn	nn	np	np	nn	nn	nn	nn	nn	nn	nn	nn	nn	nn	np	np	nn	np	np	np	np	nn	np	nn	nn	np	nn	np
LG10_HB_2529_s62h2	F_1100876_L8_62_2	LG10	<lmxll>	{1-}	(ll,lm)	ll	ll	ll	lm	ll	lm	ll	ll	lm	ll	lm	lm	lm	lm	ll	lm	lm	ll	lm	ll	lm	lm	ll	lm	ll	lm	lm	ll	lm	ll	ll	ll	lm	lm	ll	lm	lm	ll	lm	lm	lm	lm	ll	lm
F_1106430_L9_46_2	F_1106430_L9_46_2	LG10	<nnxnp>	{-0}	(nn,np)	np	nn	np	nn	np	nn	np	np	np	np	np	np	nn	np	np	np	np	np	nn	nn	np	np	np	nn	np	np	nn	nn	np	np	np	nn	nn	nn	nn	nn	nn	np	nn	np	np	nn	np	nn
LG10_HB_2566_s73h3	F_1107364_L10_73_3	LG10	<nnxnp>	{-1}	(nn,np)	nn	np	nn	np	nn	np	nn	nn	nn	nn	nn	nn	np	nn	nn	nn	nn	nn	np	np	nn	nn	nn	np	nn	nn	np	np	nn	nn	nn	np	np	np	np	np	np	nn	np	nn	nn	np	nn	np
LG10_HB_2566_s73h3	F_1107365_L10_73_3	LG10	<lmxll>	{1-}	(ll,lm)	ll	ll	ll	lm	ll	lm	ll	ll	lm	ll	lm	lm	lm	lm	ll	lm	lm	ll	lm	ll	lm	lm	ll	lm	ll	lm	lm	ll	lm	ll	ll	ll	lm	lm	ll	lm	lm	ll	lm	lm	lm	lm	ll	lm
LG10_HB_2566_s73h3	F_1107370_L10_73_3	LG10	<lmxll>	{1-}	(ll,lm)	ll	ll	ll	lm	ll	lm	ll	ll	lm	ll	lm	lm	lm	lm	ll	lm	lm	ll	lm	ll	lm	lm	ll	lm	ll	lm	lm	ll	lm	ll	ll	ll	lm	lm	ll	lm	lm	ll	lm	lm	lm	lm	ll	lm
LG10_HB_2566_s73h3	F_1107373_L10_73_3	LG10	<lmxll>	{1-}	(ll,lm)	ll	ll	ll	lm	ll	lm	ll	ll	lm	ll	lm	lm	lm	lm	ll	lm	lm	ll	lm	ll	lm	lm	ll	lm	ll	lm	lm	ll	lm	ll	ll	ll	lm	lm	ll	lm	lm	ll	lm	lm	lm	lm	ll	lm
LG10_HB_2569_s76h3	F_1107552_L10_76_3	LG10	<lmxll>	{0-}	(ll,lm)	lm	lm	lm	lm	lm	lm	lm	lm	ll	lm	ll	ll	ll	lm	lm	ll	ll	lm	ll	lm	ll	ll	lm	ll	lm	ll	ll	lm	ll	lm	lm	lm	ll	ll	lm	ll	ll	lm	ll	ll	ll	ll	lm	ll
LG10_HB_2569_s76h3	F_1107553_L10_76_3	LG10	<hkxhk>	{00}	(hh,hk,kk)	kk	hk	hk	hk	kk	hk	kk	hk	hk	kk	hk	hk	hk	kk	kk	hk	hh	kk	hh	hk	hk	hk	kk	hh	hk	hk	hh	hk	hh	kk	kk	hk	hh	hh	hk	hh	hh	kk	hh	hk	hk	hh	kk	hh
LG10_HB_2571_s82h3	F_1107802_L10_82_3	LG10	<nnxnp>	{-0}	(nn,np)	nn	nn	nn	nn	nn	nn	nn	np	nn	nn	np	np	np	nn	nn	nn	nn	np	np	nn	np	np	np	nn	nn	np	nn	nn	nn	np	np	nn	np	nn	nn	np	nn	nn	np	np	nn	nn	np	np
LG10_HB_26	F_0011664_L10_PA	LG10	<nnxnp>	{-0}	(nn,np)	np	nn	np	nn	np	nn	np	np	np	np	np	np	nn	np	np	np	np	np	nn	nn	np	np	np	nn	np	np	nn	nn	np	np	np	nn	nn	nn	nn	nn	nn	np	nn	np	np	nn	np	nn
LG10_HB_26	F_0011645_L10_PA	LG10	<nnxnp>	{-1}	(nn,np)	nn	np	nn	np	nn	np	nn	nn	nn	nn	nn	nn	np	nn	nn	nn	nn	nn	np	np	nn	nn	nn	np	nn	nn	np	np	nn	nn	nn	np	np	np	np	np	np	nn	np	nn	nn	np	nn	np
LG10_HB_26	F_0011662_L10_PA	LG10	<nnxnp>	{-1}	(nn,np)	nn	np	nn	np	nn	np	nn	nn	nn	nn	nn	nn	np	nn	nn	nn	nn	nn	np	np	nn	nn	nn	np	nn	nn	np	np	nn	nn	nn	np	np	np	np	np	np	nn	np	nn	nn	np	nn	np
LG10_HB_26	F_0011683_L10_PA	LG10	<lmxll>	{1-}	(ll,lm)	ll	ll	ll	lm	ll	lm	ll	ll	lm	ll	lm	lm	lm	lm	ll	lm	lm	ll	lm	ll	lm	lm	ll	lm	ll	lm	lm	ll	lm	ll	ll	ll	lm	lm	ll	lm	lm	ll	lm	lm	lm	lm	ll	lm
LG10_HB_26	F_0011697_L10_PA	LG10	<efxeg>	{10}	(ee,ef,eg,fg)	eg	ee	eg	ef	eg	ef	eg	eg	fg	eg	fg	fg	ef	fg	eg	fg	fg	eg	ef	ee	fg	fg	eg	ef	eg	fg	ef	ee	fg	eg	eg	ee	ef	ef	ee	ef	ef	eg	ef	fg	fg	ef	eg	ef
LG10_HB_2604_s40h3	F_1115484_L4_40_3	LG10	<nnxnp>	{-0}	(nn,np)	np	np	np	nn	np	nn	np	np	np	np	np	np	nn	np	np	np	np	np	nn	nn	np	np	np	np	np	np	np	np	np	np	np	nn	np	nn	nn	nn	nn	np	nn	np	np	nn	np	nn
LG10_HB_2604_s40h3	F_1115486_L4_40_3	LG10	<nnxnp>	{-0}	(nn,np)	np	np	np	nn	np	nn	np	np	np	np	np	np	nn	np	np	np	np	np	nn	nn	np	np	np	np	np	np	np	np	np	np	np	nn	np	nn	nn	nn	nn	np	nn	np	np	nn	np	nn
LG10_HB_2604_s40h3	F_1115487_L4_40_3	LG10	<nnxnp>	{-0}	(nn,np)	np	np	np	nn	np	nn	np	np	np	np	np	np	nn	np	np	np	np	np	nn	nn	np	np	np	np	np	np	np	np	np	np	np	nn	np	nn	nn	nn	nn	np	nn	np	np	nn	np	nn
LG10_HB_267	F_0120444_L12_PA	LG10	<nnxnp>	{-1}	(nn,np)	nn	nn	nn	np	nn	np	nn	nn	np	nn	nn	nn	np	nn	nn	nn	nn	nn	np	np	nn	nn	nn	nn	nn	nn	nn	nn	nn	nn	nn	np	nn	np	np	np	np	nn	np	nn	nn	np	nn	np
LG10_HB_267	F_0120463_L12_PA	LG10	<hkxhk>	{00}	(hh,hk,kk)	kk	kk	kk	hh	kk	hh	kk	kk	hh	kk	hk	hk	hh	hk	kk	hk	hk	kk	hh	hk	hk	hk	kk	hk	kk	hk	hk	kk	hk	kk	kk	hk	hk	hh	hk	hh	hh	kk	hh	hk	hk	hh	kk	hh
LG10_HB_269	F_0121825_L12_PA	LG10	<lmxll>	{1-}	(ll,lm)	ll	ll	ll	lm	ll	lm	ll	ll	lm	ll	lm	lm	lm	lm	ll	lm	lm	ll	lm	ll	lm	lm	ll	lm	ll	lm	lm	ll	lm	ll	ll	ll	lm	lm	ll	lm	lm	ll	lm	lm	lm	lm	ll	lm
LG10_HB_27	F_0012362_L10_PA	LG10	<nnxnp>	{-0}	(nn,np)	np	nn	np	nn	np	nn	np	np	np	np	np	np	nn	np	np	np	np	np	nn	nn	np	np	np	nn	np	np	nn	nn	np	np	np	nn	nn	nn	nn	nn	nn	np	nn	np	np	nn	np	nn
LG10_HB_27	R_8550026_L10_PA	LG10	<nnxnp>	{-0}	(nn,np)	np	nn	np	nn	np	nn	np	np	np	np	np	np	nn	np	np	np	np	np	nn	nn	np	np	np	nn	np	np	nn	nn	np	np	np	nn	nn	nn	nn	nn	nn	np	nn	np	np	nn	np	nn
LG10_HB_27	R_8557916_L10_PA	LG10	<nnxnp>	{-0}	(nn,np)	np	nn	np	nn	np	nn	np	np	np	np	np	np	nn	np	np	np	np	np	nn	nn	np	np	np	nn	np	np	nn	nn	np	np	np	nn	nn	nn	nn	nn	nn	np	nn	np	np	nn	np	nn
LG10_HB_27	F_0012361_L10_PA	LG10	<lmxll>	{0-}	(ll,lm)	lm	lm	lm	ll	lm	ll	lm	lm	ll	lm	ll	ll	ll	ll	lm	ll	ll	lm	ll	lm	ll	ll	lm	ll	lm	ll	ll	lm	ll	lm	lm	lm	ll	ll	lm	ll	ll	lm	ll	ll	ll	ll	lm	ll
LG10_HB_27	F_0012368_L10_PA	LG10	<hkxhk>	{11}	(hh,hk,kk)	hh	hk	hh	kk	hh	kk	hh	hh	hk	hh	hk	hk	kk	hk	hh	hk	hk	hh	kk	hk	hk	hk	hh	kk	--	hk	kk	hk	hk	hh	hh	hk	kk	kk	hk	kk	kk	hh	kk	hk	hk	kk	hh	kk
LG10_HB_27	GD_00260_L10_PA	LG10	<nnxnp>	{-1}	(nn,np)	nn	np	nn	np	nn	np	nn	nn	nn	nn	nn	nn	np	nn	nn	nn	nn	nn	np	np	nn	nn	nn	np	nn	nn	np	np	nn	nn	nn	np	np	np	np	np	np	nn	np	nn	nn	np	nn	np
LG10_HB_27	R_8544939_L10_PA	LG10	<nnxnp>	{-0}	(nn,np)	np	nn	np	nn	np	nn	np	np	np	np	np	np	nn	np	np	np	np	np	nn	nn	np	np	np	nn	np	np	nn	nn	np	np	np	nn	nn	nn	nn	nn	nn	np	nn	np	np	nn	np	nn
LG10_HB_27	R_8552134_L10_PA	LG10	<nnxnp>	{-0}	(nn,np)	np	nn	np	nn	np	nn	np	np	np	np	np	np	nn	np	np	np	np	np	nn	nn	np	np	np	nn	np	np	nn	nn	np	np	np	nn	nn	nn	nn	nn	nn	np	nn	np	np	nn	np	nn
LG10_HB_270	F_0122276_L12_PA	LG10	<lmxll>	{1-}	(ll,lm)	ll	ll	ll	lm	ll	lm	ll	ll	lm	ll	lm	lm	lm	lm	ll	lm	lm	ll	lm	ll	lm	lm	ll	lm	ll	lm	lm	ll	lm	ll	ll	ll	lm	lm	ll	lm	lm	ll	lm	lm	lm	lm	ll	lm
LG10_HB_270	F_0122283_L12_PA	LG10	<hkxhk>	{11}	(hh,hk,kk)	hh	hh	hh	kk	hh	kk	hh	hh	kk	hh	hk	hk	kk	hk	hh	hk	hk	hh	kk	hk	hk	hk	hh	hk	hh	hk	hk	hh	hk	hh	hh	hk	hk	kk	hk	kk	kk	hh	kk	hk	hk	kk	hh	kk
LG10_HB_271	F_0122452_L12_PA	LG10	<lmxll>	{1-}	(ll,lm)	ll	ll	ll	--	ll	lm	ll	ll	lm	ll	lm	lm	lm	lm	ll	lm	lm	ll	lm	ll	lm	lm	ll	lm	ll	lm	lm	--	lm	ll	ll	ll	lm	lm	ll	lm	lm	ll	lm	lm	lm	lm	ll	lm
LG10_HB_271	F_0122469_L12_PA	LG10	<lmxll>	{1-}	(ll,lm)	ll	ll	ll	lm	ll	lm	ll	ll	lm	ll	lm	lm	lm	lm	ll	lm	lm	ll	lm	ll	lm	lm	ll	lm	ll	lm	lm	ll	lm	ll	ll	ll	lm	lm	ll	lm	lm	ll	lm	lm	lm	lm	ll	lm
LG10_HB_271	F_0122473_L12_PA	LG10	<lmxll>	{1-}	(ll,lm)	ll	ll	ll	lm	ll	lm	ll	ll	lm	ll	lm	lm	lm	lm	ll	lm	lm	ll	lm	ll	lm	lm	ll	lm	ll	lm	lm	ll	lm	ll	ll	ll	lm	lm	ll	lm	lm	ll	lm	lm	lm	lm	ll	lm
LG10_HB_28	F_0013167_L10_PA	LG10	<nnxnp>	{-0}	(nn,np)	np	nn	np	nn	np	nn	np	np	np	np	np	np	nn	np	np	np	np	np	nn	nn	np	np	np	nn	np	np	nn	nn	np	np	np	nn	nn	nn	nn	nn	nn	np	nn	np	np	nn	np	nn
LG10_HB_28	F_0013192_L10_PA	LG10	<nnxnp>	{-0}	(nn,np)	np	nn	np	nn	np	nn	np	np	np	np	np	np	nn	np	np	np	np	np	nn	nn	np	np	np	nn	np	np	nn	nn	np	np	np	nn	nn	nn	nn	nn	nn	np	nn	np	np	nn	np	nn
LG10_HB_28	F_0013159_L10_PA	LG10	<lmxll>	{1-}	(ll,lm)	ll	ll	ll	lm	ll	lm	ll	ll	lm	ll	lm	--	lm	lm	ll	lm	lm	ll	lm	ll	lm	lm	ll	lm	ll	lm	lm	ll	lm	ll	ll	ll	lm	lm	ll	lm	lm	ll	lm	lm	lm	lm	ll	lm
LG10_HB_299	F_0134231_L12_PA	LG10	<nnxnp>	{-0}	(nn,np)	np	nn	np	nn	np	nn	np	np	np	np	np	np	nn	np	np	np	np	np	nn	nn	np	np	np	nn	np	np	nn	nn	np	np	np	nn	nn	nn	nn	nn	nn	np	nn	np	np	nn	np	nn
LG10_HB_3	F_0000529_L10_PA	LG10	<lmxll>	{0-}	(ll,lm)	ll	lm	lm	ll	ll	ll	lm	ll	ll	ll	ll	ll	lm	lm	ll	lm	lm	lm	ll	lm	ll	ll	ll	lm	ll	lm	ll	lm	ll	lm	lm	ll	ll	lm	lm	ll	lm	lm	lm	ll	lm	ll	ll	ll
LG10_HB_30	F_0014146_L10_PA	LG10	<nnxnp>	{-0}	(nn,np)	np	np	np	nn	np	nn	np	np	np	np	np	np	nn	np	np	np	np	np	nn	nn	np	np	np	np	np	np	np	nn	np	np	np	nn	np	nn	nn	nn	nn	np	nn	np	np	nn	np	nn
LG10_HB_30	F_0014148_L10_PA	LG10	<nnxnp>	{-0}	(nn,np)	np	np	np	nn	np	nn	np	np	np	np	np	np	nn	np	np	np	np	np	nn	nn	np	np	np	np	np	np	np	nn	np	np	np	nn	np	nn	nn	nn	nn	np	nn	np	np	nn	np	nn
LG10_HB_30	F_0014150_L10_PA	LG10	<nnxnp>	{-0}	(nn,np)	np	np	np	nn	np	nn	np	np	np	np	np	np	nn	np	np	np	np	np	nn	nn	np	np	np	np	np	np	np	nn	np	np	np	nn	np	nn	nn	nn	nn	np	nn	np	np	nn	np	nn
LG10_HB_3056_s49h1	R_36033324_L10_49_1	LG10	<nnxnp>	{-0}	(nn,np)	np	nn	nn	nn	np	nn	nn	nn	np	np	np	np	np	nn	nn	np	nn	np	nn	nn	np	np	np	nn	nn	np	nn	nn	nn	np	np	nn	np	nn	nn	nn	nn	np	np	np	nn	nn	np	nn
R_16680919_L10_62_2	R_16680919_L10_62_2	LG10	<lmxll>	{0-}	(ll,lm)	lm	lm	lm	ll	lm	lm	lm	lm	ll	lm	ll	ll	ll	ll	lm	ll	ll	lm	ll	lm	ll	ll	lm	ll	lm	ll	ll	lm	ll	lm	lm	lm	ll	ll	lm	ll	ll	lm	ll	ll	ll	ll	lm	ll
GD_01264_L10_44_1	GD_01264_L10_44_1	LG10	<nnxnp>	{-0}	(nn,np)	np	nn	nn	nn	np	nn	nn	nn	np	np	np	np	np	np	nn	np	nn	np	nn	nn	np	np	np	nn	nn	np	nn	nn	nn	np	np	nn	np	nn	nn	nn	nn	np	nn	np	np	nn	np	nn
R_36560697_L10_49_1	R_36560697_L10_49_1	LG10	<lmxll>	{1-}	(ll,lm)	ll	lm	ll	ll	ll	ll	ll	ll	ll	lm	ll	lm	lm	ll	ll	lm	ll	lm	ll	lm	lm	ll	ll	ll	ll	lm	lm	lm	lm	ll	ll	ll	lm	ll	ll	lm	lm	lm	lm	ll	ll	ll	ll	ll
R_34936228_L10_48_1	R_34936228_L10_48_1	LG10	<hkxhk>	{10}	(hh,hk,kk)	hh	hk	hh	hh	hh	hh	hh	hk	hh	hk	hk	kk	kk	hh	hh	hk	hh	kk	hk	hk	kk	kk	hk	hh	hh	kk	hk	hk	hk	hk	hk	hh	kk	hh	hh	kk	hk	hk	kk	hk	hh	hh	hk	hk
R_7167616_L10_33_1	R_7167616_L10_33_1	LG10	<nnxnp>	{-1}	(nn,np)	nn	nn	nn	np	np	nn	nn	nn	np	nn	nn	nn	np	np	nn	nn	nn	nn	np	np	nn	nn	nn	nn	nn	nn	nn	nn	nn	nn	np	np	nn	np	np	np	np	nn	np	np	nn	np	np	np
LG10_HB_3061_s47h1	R_32372997_L10_47_1	LG10	<lmxll>	{1-}	(ll,lm)	ll	ll	ll	ll	ll	ll	ll	ll	ll	lm	ll	lm	lm	ll	ll	lm	ll	lm	lm	lm	lm	lm	ll	ll	ll	lm	lm	lm	lm	ll	ll	ll	lm	ll	ll	lm	lm	lm	lm	ll	ll	ll	ll	ll
LG10_HB_3061_s47h1	R_32402084_L10_47_1	LG10	<lmxll>	{1-}	(ll,lm)	ll	ll	ll	ll	ll	ll	ll	ll	ll	lm	ll	lm	lm	ll	ll	lm	ll	lm	lm	lm	lm	lm	ll	ll	ll	lm	lm	lm	lm	ll	ll	ll	lm	ll	ll	lm	lm	lm	lm	ll	ll	ll	ll	ll
LG10_HB_3064_s33h1	R_8522809_L10_33_1	LG10	<nnxnp>	{-0}	(nn,np)	np	nn	np	nn	np	nn	np	np	np	np	np	np	nn	np	np	np	np	np	nn	nn	np	np	np	nn	np	np	nn	nn	np	np	np	nn	nn	nn	nn	nn	nn	np	nn	np	np	nn	np	nn
R_9480406_L10_PA	R_9480406_L10_PA	LG10	<hkxhk>	{01}	(hh,hk,kk)	hk	hk	hk	hk	kk	hh	hk	hk	hk	hk	hh	hh	kk	kk	hh	hk	hh	hk	hk	kk	hh	hh	hk	hk	hh	hk	hh	hk	hh	hk	kk	kk	hh	hk	kk	hk	hk	hk	kk	hk	hh	hk	kk	hk
LG10_HB_3074	R_9629001_L10_PA	LG10	<nnxnp>	{-1}	(nn,np)	nn	nn	nn	np	np	nn	nn	nn	np	nn	nn	nn	np	np	nn	nn	nn	nn	np	np	nn	nn	nn	nn	nn	nn	nn	nn	nn	nn	np	np	nn	np	np	np	np	nn	np	np	nn	np	np	np
LG10_HB_3074	R_9629310_L10_PA	LG10	<nnxnp>	{-1}	(nn,np)	nn	nn	nn	np	np	nn	nn	nn	np	nn	nn	nn	np	np	nn	nn	nn	nn	np	np	nn	nn	nn	nn	nn	nn	nn	nn	nn	nn	np	np	nn	np	np	np	np	nn	np	np	nn	np	np	np
LG10_HB_3077	R_12441299_L10_PA	LG10	<nnxnp>	{-1}	(nn,np)	nn	nn	nn	np	np	np	nn	nn	np	nn	nn	nn	np	np	nn	nn	nn	nn	np	np	nn	nn	nn	nn	nn	nn	nn	nn	nn	nn	np	np	nn	np	np	np	np	nn	np	np	nn	np	nn	np
LG10_HB_3077	R_12451235_L10_PA	LG10	<nnxnp>	{-1}	(nn,np)	nn	nn	nn	np	np	np	nn	nn	np	nn	nn	nn	np	np	nn	nn	nn	nn	np	np	nn	nn	nn	nn	nn	nn	nn	nn	nn	nn	np	np	nn	np	np	np	np	nn	np	np	nn	np	nn	np
R_29917745_L10_PA	R_29917745_L10_PA	LG10	<nnxnp>	{-0}	(nn,np)	nn	nn	nn	nn	np	nn	nn	nn	np	np	np	np	np	nn	nn	np	nn	np	nn	nn	np	np	np	nn	nn	np	nn	nn	nn	np	np	nn	np	nn	nn	nn	nn	np	np	np	nn	nn	np	nn
LG10_HB_3116	R_37031349_L10_PA	LG10	<nnxnp>	{-0}	(nn,np)	nn	nn	nn	np	nn	nn	nn	np	nn	nn	np	np	np	nn	nn	nn	nn	np	np	nn	np	np	np	nn	nn	np	nn	np	np	np	np	nn	np	nn	nn	np	nn	nn	np	np	nn	nn	np	np
LG10_HB_32	F_0014529_L10_PA	LG10	<lmxll>	{0-}	(ll,lm)	lm	lm	lm	ll	lm	ll	lm	lm	ll	lm	ll	ll	ll	lm	lm	ll	ll	lm	ll	lm	ll	ll	lm	ll	ll	lm	ll	lm	ll	lm	lm	lm	ll	ll	lm	ll	ll	lm	ll	ll	ll	ll	lm	ll
LG10_HB_32	F_0014551_L10_PA	LG10	<lmxll>	{0-}	(ll,lm)	lm	lm	lm	ll	lm	ll	lm	lm	ll	lm	ll	ll	ll	lm	lm	ll	ll	lm	ll	lm	ll	ll	lm	ll	ll	lm	ll	lm	ll	lm	lm	lm	ll	ll	lm	ll	ll	lm	ll	ll	ll	ll	lm	ll
LG10_HB_32	R_10712688_L10_PA	LG10	<lmxll>	{0-}	(ll,lm)	lm	lm	lm	ll	lm	ll	lm	lm	ll	lm	ll	ll	ll	lm	lm	ll	ll	lm	ll	lm	ll	ll	lm	ll	ll	lm	ll	lm	ll	lm	lm	lm	ll	ll	lm	ll	ll	lm	ll	ll	ll	ll	lm	ll
LG10_HB_32	F_0014567_L10_PA	LG10	<nnxnp>	{-1}	(nn,np)	nn	nn	nn	np	np	np	nn	nn	np	nn	nn	nn	np	np	nn	nn	nn	nn	np	np	nn	nn	nn	nn	nn	nn	nn	nn	nn	nn	np	np	nn	np	np	np	np	nn	np	np	nn	np	nn	np
LG10_HB_32	F_0014531_L10_PA	LG10	<nnxnp>	{-1}	(nn,np)	nn	nn	nn	np	np	np	nn	nn	np	nn	nn	nn	np	np	nn	nn	nn	nn	np	np	nn	nn	nn	nn	nn	nn	nn	nn	nn	nn	np	np	nn	np	np	np	np	nn	np	np	nn	np	nn	np
LG10_HB_32	F_0014555_L10_PA	LG10	<nnxnp>	{-1}	(nn,np)	nn	nn	nn	np	np	np	nn	nn	np	nn	nn	nn	np	np	nn	nn	nn	nn	np	np	nn	nn	nn	nn	nn	nn	nn	nn	nn	nn	np	np	nn	np	np	np	np	nn	np	np	nn	np	nn	np
GD_01867_L10_PA	GD_01867_L10_PA	LG10	<nnxnp>	{-0}	(nn,np)	np	np	np	nn	nn	nn	np	np	nn	np	np	np	nn	nn	np	np	np	np	nn	nn	np	np	np	np	np	np	np	np	np	np	nn	nn	np	nn	nn	nn	nn	np	nn	nn	np	nn	np	nn
LG10_HB_33	F_0014721_L10_PA	LG10	<lmxll>	{0-}	(ll,lm)	lm	lm	lm	ll	lm	ll	lm	lm	ll	lm	ll	ll	ll	lm	lm	ll	ll	lm	ll	lm	ll	ll	lm	ll	ll	lm	ll	lm	ll	lm	lm	lm	ll	ll	lm	ll	ll	lm	ll	ll	ll	ll	lm	ll
LG10_HB_33	F_0014746_L10_PA	LG10	<lmxll>	{0-}	(ll,lm)	lm	lm	lm	ll	lm	ll	lm	lm	ll	lm	ll	ll	ll	lm	lm	ll	ll	lm	ll	lm	ll	ll	lm	ll	ll	lm	ll	lm	ll	lm	lm	lm	ll	ll	lm	ll	ll	lm	ll	ll	ll	ll	lm	ll
LG10_HB_33	F_0014725_L10_PA	LG10	<nnxnp>	{-0}	(nn,np)	np	np	np	nn	nn	nn	np	np	nn	np	np	np	nn	nn	np	np	np	np	nn	nn	np	np	np	np	np	np	np	np	np	np	nn	nn	np	nn	nn	nn	nn	np	nn	nn	np	nn	np	nn
LG10_HB_33	F_0014728_L10_PA	LG10	<nnxnp>	{-1}	(nn,np)	nn	nn	nn	np	np	np	nn	nn	np	nn	nn	nn	np	np	nn	nn	nn	nn	np	np	nn	nn	nn	nn	nn	nn	nn	nn	nn	nn	np	np	nn	np	np	np	np	nn	np	np	nn	np	nn	np
LG10_HB_33	R_10765940_L10_PA	LG10	<nnxnp>	{-1}	(nn,np)	nn	nn	nn	np	np	np	nn	nn	np	nn	nn	nn	np	np	nn	nn	nn	nn	np	np	nn	nn	nn	nn	nn	nn	nn	nn	nn	nn	np	np	nn	np	np	np	np	nn	np	np	nn	np	nn	np
LG10_HB_33.5	R_13016569_L10_PA	LG10	<lmxll>	{0-}	(ll,lm)	lm	lm	lm	ll	lm	ll	lm	lm	ll	lm	ll	ll	ll	lm	lm	ll	ll	lm	ll	lm	ll	ll	lm	ll	ll	lm	ll	lm	ll	lm	lm	lm	ll	ll	lm	ll	ll	lm	ll	ll	ll	ll	lm	ll
LG10_HB_33.5	R_13033111_L10_PA	LG10	<nnxnp>	{-1}	(nn,np)	nn	nn	nn	np	np	np	nn	nn	np	nn	nn	nn	np	np	nn	nn	nn	nn	np	np	nn	nn	nn	nn	nn	nn	nn	nn	nn	nn	np	np	nn	np	np	np	np	nn	np	np	nn	np	nn	np
LG10_HB_35	F_0015682_L10_PA	LG10	<hkxhk>	{11}	(hh,hk,kk)	hh	hh	hh	kk	hh	kk	hh	hh	kk	hh	hk	hk	kk	hk	hh	hk	hk	hh	kk	hk	hk	hk	hh	hk	hh	hk	hk	hh	hk	hh	hk	hk	hk	kk	hk	kk	kk	hh	kk	kk	hk	kk	hh	kk
LG10_HB_35	F_0015674_L10_PA	LG10	<lmxll>	{1-}	(ll,lm)	ll	ll	ll	lm	ll	lm	ll	ll	lm	ll	lm	lm	lm	lm	ll	lm	lm	ll	lm	ll	lm	lm	ll	lm	--	lm	lm	ll	lm	ll	ll	ll	lm	lm	ll	lm	lm	ll	lm	lm	lm	lm	ll	lm
LG10_HB_35	R_11942818_L10_PA	LG10	<nnxnp>	{-1}	(nn,np)	nn	nn	nn	np	nn	np	nn	nn	np	nn	nn	nn	np	nn	nn	nn	nn	nn	np	np	nn	nn	nn	nn	nn	nn	nn	nn	nn	nn	np	np	nn	np	np	np	np	nn	np	np	nn	np	nn	np
LG10_HB_36	F_0015893_L10_PA	LG10	<lmxll>	{1-}	(ll,lm)	ll	ll	ll	lm	ll	lm	ll	ll	lm	ll	lm	lm	lm	ll	ll	lm	lm	ll	lm	ll	lm	lm	ll	lm	ll	lm	lm	ll	lm	ll	ll	ll	lm	lm	ll	lm	lm	ll	lm	lm	lm	lm	ll	lm
LG10_HB_36	F_0015910_L10_PA	LG10	<hkxhk>	{11}	(hh,hk,kk)	hh	hh	hh	kk	hk	kk	hh	hh	kk	hh	hk	hk	kk	hk	hh	hk	hk	hh	kk	hk	hk	hk	hh	hk	hh	hk	hk	hh	hk	hh	hk	hk	hk	kk	hk	kk	kk	hh	kk	kk	hk	kk	hh	kk
LG10_HB_36	F_0015919_L10_PA	LG10	<nnxnp>	{-1}	(nn,np)	nn	nn	nn	np	np	np	nn	nn	np	nn	nn	nn	np	np	nn	nn	nn	nn	np	np	nn	nn	nn	nn	nn	nn	nn	nn	nn	nn	np	np	nn	np	np	np	np	nn	np	np	nn	np	nn	np
LG10_HB_37	F_0016473_L10_PA	LG10	<nnxnp>	{-1}	(nn,np)	nn	nn	nn	np	np	np	nn	nn	np	nn	nn	nn	np	np	nn	nn	nn	nn	np	np	nn	nn	nn	nn	nn	nn	nn	nn	nn	nn	np	np	nn	np	np	np	np	nn	np	np	nn	np	nn	np
LG10_HB_37	F_0016482_L10_PA	LG10	<nnxnp>	{-1}	(nn,np)	nn	nn	nn	np	np	np	nn	nn	np	nn	nn	nn	np	np	nn	nn	nn	nn	np	np	nn	nn	nn	nn	nn	nn	nn	nn	nn	nn	np	np	nn	np	np	np	np	nn	np	np	nn	np	nn	np
LG10_HB_37	F_0016491_L10_PA	LG10	<nnxnp>	{-0}	(nn,np)	np	np	np	nn	nn	nn	np	np	nn	np	np	np	nn	nn	np	np	np	np	nn	nn	np	np	np	np	np	np	np	np	np	np	nn	nn	np	nn	nn	nn	nn	np	nn	nn	np	nn	np	nn
LG10_HB_37	F_0016497_L10_PA	LG10	<nnxnp>	{-1}	(nn,np)	nn	nn	nn	np	np	np	nn	nn	np	nn	nn	nn	np	np	nn	nn	nn	nn	np	np	nn	nn	nn	nn	nn	nn	nn	nn	nn	nn	np	np	nn	np	np	np	np	nn	np	np	nn	np	nn	np
LG10_HB_37	R_12422488_L10_PA	LG10	<nnxnp>	{-1}	(nn,np)	nn	nn	nn	np	np	np	nn	nn	np	nn	nn	nn	np	np	nn	nn	nn	nn	np	np	nn	nn	nn	nn	nn	nn	nn	nn	nn	nn	np	np	nn	np	np	np	np	nn	np	np	nn	np	nn	np
LG10_HB_38	F_0016712_L10_PA	LG10	<nnxnp>	{-1}	(nn,np)	nn	nn	nn	np	np	np	nn	nn	np	nn	nn	nn	np	np	nn	nn	nn	nn	np	np	nn	nn	nn	nn	nn	nn	nn	nn	nn	nn	np	np	nn	np	np	np	np	nn	np	np	nn	np	nn	np
LG10_HB_38	F_0016736_L10_PA	LG10	<nnxnp>	{-1}	(nn,np)	nn	nn	nn	np	np	np	nn	nn	np	nn	nn	nn	np	np	nn	nn	nn	nn	np	np	nn	nn	nn	nn	nn	nn	nn	nn	nn	nn	np	np	nn	np	np	np	np	nn	np	np	nn	np	nn	np
LG10_HB_38	F_0016741_L10_PA	LG10	<nnxnp>	{-1}	(nn,np)	nn	nn	nn	np	np	np	nn	nn	np	nn	nn	nn	np	np	nn	nn	nn	nn	np	np	nn	nn	nn	nn	nn	nn	nn	nn	nn	nn	np	np	nn	np	np	np	np	nn	np	np	nn	np	nn	np
LG10_HB_39	F_0017217_L10_PA	LG10	<lmxll>	{0-}	(ll,lm)	lm	lm	lm	ll	lm	ll	lm	lm	ll	lm	ll	ll	ll	lm	lm	ll	ll	lm	ll	lm	ll	ll	lm	ll	ll	lm	ll	lm	ll	lm	lm	lm	ll	ll	lm	ll	ll	lm	ll	ll	ll	ll	lm	ll
LG10_HB_39	F_0017215_L10_PA	LG10	<nnxnp>	{-1}	(nn,np)	nn	nn	nn	np	np	np	nn	nn	np	nn	nn	nn	np	np	nn	nn	nn	nn	np	np	nn	nn	nn	nn	nn	nn	nn	nn	nn	nn	np	np	nn	np	np	np	np	nn	np	np	nn	np	nn	np
LG10_HB_39	F_0017224_L10_PA	LG10	<nnxnp>	{-1}	(nn,np)	nn	nn	nn	np	np	np	nn	nn	np	nn	nn	nn	np	np	nn	nn	nn	nn	np	np	nn	nn	nn	nn	nn	nn	nn	nn	nn	nn	np	np	nn	np	np	np	np	nn	np	np	nn	np	nn	np
LG10_HB_39	R_13071892_L10_PA	LG10	<nnxnp>	{-1}	(nn,np)	nn	nn	nn	np	np	np	nn	nn	np	nn	nn	nn	np	np	nn	nn	nn	nn	np	np	nn	nn	nn	nn	nn	nn	nn	nn	nn	nn	np	np	nn	np	np	np	np	nn	np	np	nn	np	nn	np
LG10_HB_4	GD_01789_L10_PA	LG10	<lmxll>	{1-}	(ll,lm)	lm	ll	ll	lm	lm	lm	ll	lm	lm	lm	lm	lm	ll	ll	lm	ll	ll	ll	lm	ll	lm	lm	lm	ll	lm	ll	lm	ll	lm	ll	ll	lm	lm	ll	ll	lm	ll	ll	ll	lm	ll	lm	lm	lm
LG10_HB_40	F_0017894_L10_PA	LG10	<nnxnp>	{-0}	(nn,np)	np	np	np	nn	np	nn	np	np	np	np	np	np	nn	np	np	np	np	np	nn	nn	np	np	np	np	np	np	nn	nn	np	np	np	nn	np	nn	nn	nn	nn	np	nn	np	np	nn	np	nn
LG10_HB_40	F_0017897_L10_PA	LG10	<nnxnp>	{-0}	(nn,np)	np	np	np	nn	np	nn	np	np	np	np	np	np	nn	np	np	np	np	np	nn	nn	np	np	np	np	np	np	nn	nn	np	np	np	nn	np	nn	nn	nn	nn	np	nn	np	np	nn	np	nn
LG10_HB_40	R_13706234_L10_PA	LG10	<nnxnp>	{-0}	(nn,np)	np	np	np	nn	np	nn	np	np	np	np	np	np	nn	np	np	np	np	np	nn	nn	np	np	np	np	np	np	nn	nn	np	np	np	nn	np	nn	nn	nn	nn	np	nn	np	np	nn	np	nn
LG10_HB_40	R_13708618_L10_PA	LG10	<nnxnp>	{-0}	(nn,np)	np	np	np	nn	np	nn	np	np	np	np	np	np	nn	np	np	np	np	np	nn	nn	np	np	np	np	np	np	nn	nn	np	np	np	nn	np	nn	nn	nn	nn	np	nn	np	np	nn	np	nn
LG10_HB_4007	FEM_cg_10	LG10	<nnxnp>	{-1}	(nn,np)	nn	np	np	np	nn	np	nn	np	nn	nn	nn	nn	nn	nn	nn	nn	np	nn	np	np	nn	nn	nn	np	np	nn	np	np	np	nn	nn	np	np	np	np	np	np	nn	np	nn	nn	np	nn	np
LG10_HB_4007	FEM_cg_11	LG10	<nnxnp>	{-1}	(nn,np)	nn	np	np	np	nn	np	nn	np	nn	nn	nn	nn	nn	nn	nn	nn	np	nn	np	np	nn	nn	nn	np	np	nn	np	np	np	nn	nn	np	np	np	np	np	np	nn	np	nn	nn	np	nn	np
LG10_HB_4007	FEM_cg_13	LG10	<nnxnp>	{-1}	(nn,np)	nn	np	np	np	nn	np	nn	np	nn	nn	nn	nn	nn	nn	nn	nn	np	nn	np	np	nn	nn	nn	np	np	nn	np	np	np	nn	nn	np	np	np	np	np	np	nn	np	nn	nn	np	nn	np
LG10_HB_4007	FEM_cg_14	LG10	<lmxll>	{1-}	(ll,lm)	ll	ll	ll	ll	ll	ll	ll	ll	lm	ll	lm	lm	lm	ll	ll	lm	lm	ll	lm	ll	lm	lm	ll	lm	ll	lm	lm	ll	lm	ll	ll	ll	lm	lm	ll	lm	lm	ll	lm	lm	lm	lm	ll	lm
LG10_HB_4007	FEM_cg_17	LG10	<nnxnp>	{-1}	(nn,np)	nn	np	np	np	nn	np	nn	np	nn	nn	nn	nn	nn	nn	nn	nn	np	nn	np	np	nn	nn	nn	np	np	nn	np	np	np	nn	nn	np	np	np	np	np	np	nn	np	nn	nn	np	nn	np
LG10_HB_4007	FEM_cg_18	LG10	<nnxnp>	{-1}	(nn,np)	nn	np	np	np	nn	np	nn	np	nn	nn	nn	nn	nn	nn	nn	nn	np	nn	np	np	nn	nn	nn	np	np	nn	np	np	np	nn	nn	np	np	np	np	np	np	nn	np	nn	nn	np	nn	np
LG10_HB_4007	FEM_cg_19	LG10	<lmxll>	{0-}	(ll,lm)	lm	lm	lm	lm	lm	lm	lm	lm	ll	lm	ll	ll	ll	lm	lm	ll	ll	lm	ll	lm	ll	ll	lm	ll	lm	ll	ll	lm	ll	lm	lm	lm	ll	ll	lm	ll	ll	lm	ll	ll	ll	ll	lm	ll
LG10_HB_4007	FEM_cg_19-bis	LG10	<lmxll>	{0-}	(ll,lm)	lm	lm	lm	lm	lm	lm	lm	lm	ll	lm	ll	ll	ll	lm	lm	ll	ll	lm	ll	lm	ll	ll	lm	ll	lm	ll	ll	lm	ll	lm	lm	lm	ll	ll	lm	ll	ll	lm	ll	ll	ll	ll	lm	ll
LG10_HB_4007	FEM_cg_21	LG10	<nnxnp>	{-1}	(nn,np)	nn	np	np	np	nn	np	nn	np	nn	nn	nn	nn	nn	nn	nn	nn	np	nn	np	np	nn	nn	nn	np	np	nn	np	np	np	nn	nn	np	np	np	np	np	np	nn	np	nn	nn	np	nn	np
LG10_HB_4007	FEM_cg_8	LG10	<nnxnp>	{-1}	(nn,np)	nn	np	np	np	nn	np	nn	np	nn	nn	nn	nn	nn	nn	nn	nn	np	nn	np	np	nn	nn	nn	np	np	nn	np	np	np	nn	nn	np	np	np	np	np	np	nn	np	nn	nn	np	nn	np
LG10_HB_4007	FEM_cg_9	LG10	<nnxnp>	{-1}	(nn,np)	nn	np	np	np	nn	np	nn	np	nn	nn	nn	nn	nn	nn	nn	nn	np	nn	np	np	nn	nn	nn	np	np	nn	np	np	np	nn	nn	np	np	np	np	np	np	nn	np	nn	nn	np	nn	np
LG10_HB_4016	Vd_DCA1_Gluca	LG10	<lmxll>	{1-}	(ll,lm)	ll	ll	ll	lm	lm	lm	ll	lm	lm	lm	lm	lm	ll	ll	lm	ll	ll	ll	lm	ll	lm	lm	lm	ll	lm	ll	lm	ll	lm	ll	ll	lm	lm	ll	ll	lm	ll	ll	ll	lm	ll	lm	lm	lm
LG10_HB_41.5	R_14656450_L10_PA	LG10	<nnxnp>	{-0}	(nn,np)	np	nn	np	nn	np	nn	np	np	np	np	np	np	nn	np	np	np	np	np	nn	nn	np	np	np	nn	np	np	nn	nn	np	np	np	nn	nn	nn	nn	nn	nn	np	nn	np	np	nn	np	nn
LG10_HB_41.5	R_14712598_L10_PA	LG10	<nnxnp>	{-0}	(nn,np)	np	nn	np	nn	np	nn	np	np	np	np	np	np	nn	np	np	np	np	np	nn	nn	np	np	np	nn	np	np	nn	nn	np	np	np	nn	nn	nn	nn	nn	nn	np	nn	np	np	nn	np	nn
LG10_HB_41.8	R_14704244_L10_PA	LG10	<nnxnp>	{-0}	(nn,np)	np	nn	np	nn	np	nn	np	np	np	np	np	np	nn	np	np	np	np	np	nn	nn	np	np	np	nn	np	np	nn	nn	np	np	np	nn	nn	nn	nn	nn	nn	np	nn	np	np	nn	np	nn
LG10_HB_41.8	GD_01267_L10_PA	LG10	<hkxhk>	{00}	(hh,hk,kk)	kk	hk	kk	hh	kk	hk	kk	kk	hk	kk	hk	hk	hh	hk	kk	hk	hk	kk	hh	hk	hk	hk	kk	hh	--	hk	hh	hk	hk	kk	kk	hk	hh	hh	hk	hh	hh	kk	hh	hk	hk	hh	kk	hh
LG10_HB_415	F_0188585_L13_PA	LG10	<nnxnp>	{-1}	(nn,np)	nn	nn	nn	np	nn	np	nn	nn	nn	nn	nn	nn	np	nn	nn	nn	nn	nn	np	np	nn	nn	nn	nn	nn	nn	nn	np	nn	nn	nn	np	nn	np	np	np	np	nn	np	nn	nn	np	nn	np
LG10_HB_415	F_0188587_L13_PA	LG10	<nnxnp>	{-1}	(nn,np)	nn	nn	nn	np	nn	np	nn	nn	nn	nn	nn	nn	np	nn	nn	nn	nn	nn	np	np	nn	nn	nn	nn	nn	nn	nn	np	nn	nn	nn	np	nn	np	np	np	np	nn	np	nn	nn	np	nn	np
LG10_HB_42	F_0018986_L10_PA	LG10	<lmxll>	{0-}	(ll,lm)	lm	lm	lm	ll	lm	lm	lm	lm	ll	lm	ll	ll	ll	ll	lm	ll	ll	lm	ll	lm	ll	ll	lm	ll	lm	ll	ll	lm	ll	lm	lm	lm	ll	ll	lm	ll	ll	lm	ll	ll	ll	ll	lm	ll
LG10_HB_42	R_14684226_L10_PA	LG10	<lmxll>	{0-}	(ll,lm)	lm	lm	lm	ll	lm	lm	lm	lm	ll	lm	ll	ll	ll	ll	lm	ll	ll	lm	ll	lm	ll	ll	lm	ll	lm	ll	ll	lm	ll	lm	lm	lm	ll	ll	lm	ll	ll	lm	ll	ll	ll	ll	lm	ll
LG10_HB_47	F_0021345_L10_PA	LG10	<nnxnp>	{-0}	(nn,np)	np	nn	np	nn	np	nn	np	np	np	np	np	np	np	np	np	np	nn	np	nn	nn	np	np	np	nn	np	np	nn	nn	np	np	np	nn	nn	nn	nn	nn	nn	np	nn	np	np	nn	np	nn
LG10_HB_47	F_0021350_L10_PA	LG10	<hkxhk>	{00}	(hh,hk,kk)	kk	hk	kk	hh	kk	hk	kk	kk	hk	kk	hk	hk	hk	hk	kk	hk	hh	kk	hh	hk	hk	hk	kk	hh	kk	hk	hh	hk	hk	kk	kk	hk	hh	hh	hk	hh	hh	kk	hh	hk	hk	hh	kk	hh
LG10_HB_47	F_0021357_L10_PA	LG10	<nnxnp>	{-0}	(nn,np)	np	nn	np	nn	np	nn	np	np	np	np	np	np	np	np	np	np	nn	np	nn	nn	np	np	np	nn	np	np	nn	nn	np	np	np	nn	nn	nn	nn	nn	nn	np	nn	np	np	nn	np	nn
LG10_HB_47	F_0021360_L10_PA	LG10	<nnxnp>	{-0}	(nn,np)	np	nn	np	nn	np	nn	np	np	np	np	np	np	np	np	np	np	nn	np	nn	nn	np	np	np	nn	np	np	nn	nn	np	np	np	nn	nn	nn	nn	nn	nn	np	nn	np	np	nn	np	nn
LG10_HB_47	F_0021361_L10_PA	LG10	<nnxnp>	{-0}	(nn,np)	np	nn	np	nn	np	nn	np	np	np	np	np	np	np	np	np	np	nn	np	nn	nn	np	np	np	nn	np	np	nn	nn	np	np	np	nn	nn	nn	nn	nn	nn	np	nn	np	np	nn	np	nn
LG10_HB_47	F_0021367_L10_PA	LG10	<nnxnp>	{-0}	(nn,np)	np	nn	np	nn	np	nn	np	np	np	np	np	np	np	np	np	np	nn	np	nn	nn	np	np	np	nn	np	np	nn	nn	np	np	np	nn	nn	nn	nn	nn	nn	np	nn	np	np	nn	np	nn
LG10_HB_47	GD_00015_L10_PA	LG10	<hkxhk>	{11}	(hh,hk,kk)	hh	hk	hh	kk	hh	hk	hh	hh	hk	hh	hk	hk	hk	hk	hh	hk	kk	hh	kk	hk	hk	hk	hh	kk	--	hk	kk	hk	hk	hh	hh	hk	kk	kk	hk	kk	kk	hh	kk	hk	hk	kk	hh	kk
LG10_HB_474	F_0216377_L14_PA	LG10	<lmxll>	{1-}	(ll,lm)	lm	ll	ll	lm	lm	lm	ll	lm	lm	lm	lm	lm	ll	ll	lm	ll	ll	ll	lm	ll	lm	lm	lm	ll	lm	ll	lm	ll	lm	ll	ll	lm	lm	ll	ll	ll	ll	ll	ll	lm	ll	lm	lm	lm
LG10_HB_475	F_0216492_L14_PA	LG10	<lmxll>	{1-}	(ll,lm)	lm	ll	ll	lm	lm	lm	ll	lm	lm	lm	lm	lm	ll	ll	lm	ll	ll	ll	lm	ll	lm	lm	lm	ll	lm	ll	lm	ll	lm	ll	ll	lm	lm	ll	ll	ll	ll	ll	ll	lm	ll	lm	lm	lm
LG10_HB_475	F_0216512_L14_PA	LG10	<lmxll>	{0-}	(ll,lm)	ll	lm	lm	ll	ll	ll	lm	ll	ll	ll	ll	ll	lm	lm	ll	lm	lm	lm	ll	lm	ll	ll	ll	lm	ll	lm	ll	lm	ll	lm	lm	ll	ll	lm	lm	lm	lm	lm	lm	ll	lm	ll	ll	ll
LG10_HB_49	F_0022000_L10_PA	LG10	<nnxnp>	{-0}	(nn,np)	np	nn	np	nn	np	nn	np	np	np	np	np	np	np	np	np	np	nn	np	nn	nn	np	np	np	nn	np	np	nn	nn	np	np	np	nn	nn	nn	nn	nn	nn	np	nn	np	np	nn	np	nn
LG10_HB_49	F_0022001_L10_PA	LG10	<nnxnp>	{-0}	(nn,np)	np	nn	np	nn	np	nn	np	np	np	np	np	np	np	np	np	np	nn	np	nn	nn	np	np	np	nn	np	np	nn	nn	np	np	np	nn	nn	nn	nn	nn	nn	np	nn	np	np	nn	np	nn
LG10_HB_49	F_0022025_L10_PA	LG10	<hkxhk>	{11}	(hh,hk,kk)	hh	hk	hh	kk	hh	hk	hh	hh	hk	hh	hk	hk	hk	hk	hh	hk	kk	hh	kk	hk	hk	hk	hh	kk	hh	hk	kk	hk	hk	hh	hh	hk	kk	kk	hk	kk	kk	hh	kk	hk	hk	kk	hh	kk
LG10_HB_49	R_16718103_L10_PA	LG10	<nnxnp>	{-0}	(nn,np)	np	nn	np	nn	np	nn	np	np	np	np	np	np	np	np	np	np	nn	np	nn	nn	np	np	np	nn	np	np	nn	nn	np	np	np	nn	nn	nn	nn	nn	nn	np	nn	np	np	nn	np	nn
LG10_HB_49	R_16726719_L10_PA	LG10	<nnxnp>	{-0}	(nn,np)	np	nn	np	nn	np	nn	np	np	np	np	np	np	np	np	np	np	nn	np	nn	nn	np	np	np	nn	np	np	nn	nn	np	np	np	nn	nn	nn	nn	nn	nn	np	nn	np	np	nn	np	nn
LG10_HB_49.5	R_16729529_L10_PA	LG10	<hkxhk>	{11}	(hh,hk,kk)	hh	hk	hh	kk	hh	hk	hh	hh	hk	hh	hk	hk	hk	hk	hh	hk	kk	hh	kk	hk	hk	hk	hh	kk	--	hk	kk	hk	hk	hh	hh	hk	kk	kk	hk	kk	kk	hh	kk	hk	hk	kk	hh	kk
LG10_HB_49.5	GD_02009_L10_PA	LG10	<hkxhk>	{00}	(hh,hk,kk)	kk	hk	hk	hh	kk	hk	kk	kk	hk	kk	hk	hk	hk	hk	kk	hk	hh	kk	hh	hk	hk	hk	kk	hh	kk	hk	hh	hk	hk	kk	kk	hk	hh	hh	hk	hh	hh	kk	hh	hk	hk	hh	kk	hh
LG10_HB_49.8	R_17043353_L10_PA	LG10	<nnxnp>	{-0}	(nn,np)	np	nn	nn	nn	np	nn	np	np	np	np	np	np	np	np	np	np	nn	np	nn	nn	np	np	np	nn	np	np	nn	nn	np	np	np	nn	nn	nn	nn	nn	nn	np	nn	np	np	nn	np	nn
LG10_HB_49.8	R_17046031_L10_PA	LG10	<nnxnp>	{-0}	(nn,np)	np	nn	nn	nn	np	nn	np	np	np	np	np	np	np	np	np	np	nn	np	nn	nn	np	np	np	nn	np	np	nn	nn	np	np	np	nn	nn	nn	nn	nn	nn	np	nn	np	np	nn	np	nn
LG10_HB_50	F_0022301_L10_PA	LG10	<nnxnp>	{-0}	(nn,np)	np	nn	nn	nn	np	nn	np	np	np	np	np	np	np	np	np	np	nn	np	nn	nn	np	np	np	nn	np	np	nn	nn	np	np	np	nn	nn	nn	nn	nn	nn	np	nn	np	np	nn	np	nn
LG10_HB_50	R_17032808_L10_PA	LG10	<nnxnp>	{-0}	(nn,np)	np	nn	nn	nn	np	nn	np	np	np	np	np	np	np	np	np	np	nn	np	nn	nn	np	np	np	nn	np	np	nn	nn	np	np	np	nn	nn	nn	nn	nn	nn	np	nn	np	np	nn	np	nn
LG10_HB_50	R_17036268_L10_PA	LG10	<nnxnp>	{-0}	(nn,np)	np	nn	nn	nn	np	nn	np	np	np	np	np	np	np	np	np	np	nn	np	nn	nn	np	np	np	nn	np	np	nn	nn	np	np	np	nn	nn	nn	nn	nn	nn	np	nn	np	np	nn	np	nn
LG10_HB_505	F_0230393_L14_PA	LG10	<nnxnp>	{-0}	(nn,np)	np	np	np	nn	np	nn	np	np	np	np	np	np	nn	np	np	np	np	np	nn	nn	np	np	np	np	np	np	np	np	np	np	np	nn	np	nn	nn	nn	nn	np	nn	np	np	nn	np	nn
LG10_HB_505	F_0230392_L14_PA	LG10	<lmxll>	{1-}	(ll,lm)	ll	ll	ll	lm	ll	lm	ll	ll	lm	ll	lm	lm	lm	lm	ll	lm	lm	ll	lm	ll	lm	lm	ll	lm	ll	lm	lm	ll	lm	ll	ll	ll	lm	lm	ll	lm	lm	ll	lm	lm	lm	lm	ll	lm
LG10_HB_51	F_0023032_L10_PA	LG10	<nnxnp>	{-0}	(nn,np)	np	nn	nn	nn	np	nn	np	np	np	np	np	np	np	np	np	np	nn	np	nn	nn	np	np	np	nn	np	np	nn	nn	np	np	np	nn	nn	nn	nn	nn	nn	np	nn	np	np	nn	np	nn
LG10_HB_51	F_0023034_L10_PA	LG10	<nnxnp>	{-1}	(nn,np)	nn	np	np	np	nn	np	nn	nn	nn	nn	nn	nn	nn	nn	nn	nn	np	nn	np	np	nn	nn	nn	np	nn	nn	np	np	nn	nn	nn	np	np	np	np	np	np	nn	np	nn	nn	np	nn	np
LG10_HB_51	F_0023045_L10_PA	LG10	<nnxnp>	{-0}	(nn,np)	np	nn	nn	nn	np	nn	np	np	np	np	np	np	np	np	np	np	nn	np	nn	nn	np	np	np	nn	np	np	nn	nn	np	np	np	nn	nn	nn	nn	nn	nn	np	nn	np	np	nn	np	nn
LG10_HB_514	F_0235541_L14_PA	LG10	<nnxnp>	{-1}	(nn,np)	nn	np	nn	np	nn	np	nn	nn	nn	nn	nn	nn	np	nn	nn	nn	nn	nn	np	np	nn	nn	nn	np	nn	nn	np	np	nn	nn	nn	np	np	np	np	np	np	nn	np	nn	nn	np	nn	np
LG10_HB_514	F_0235585_L14_PA	LG10	<nnxnp>	{-1}	(nn,np)	nn	np	nn	np	nn	np	nn	nn	nn	nn	nn	nn	np	nn	nn	nn	nn	nn	np	np	nn	nn	nn	np	nn	nn	np	np	nn	nn	nn	np	np	np	np	np	np	nn	np	nn	nn	np	nn	np
LG10_HB_514	F_0235556_L14_PA	LG10	<lmxll>	{1-}	(ll,lm)	ll	ll	ll	lm	ll	ll	ll	ll	lm	ll	lm	lm	lm	lm	ll	lm	lm	ll	lm	ll	lm	lm	ll	lm	ll	lm	lm	ll	lm	ll	ll	ll	lm	lm	ll	lm	lm	ll	lm	lm	lm	lm	ll	lm
LG10_HB_52	F_0023485_L10_PA	LG10	<hkxhk>	{01}	(hh,hk,kk)	hk	kk	kk	kk	hk	kk	hk	hk	hh	hk	hh	hh	hh	hk	hk	hh	hk	hk	hk	kk	hh	hh	hk	hk	hk	hh	hk	kk	hh	hk	hk	kk	hk	hk	kk	hk	hk	hk	hk	hh	hh	hk	hk	hk
LG10_HB_52	F_0023490_L10_PA	LG10	<nnxnp>	{-1}	(nn,np)	nn	np	np	np	nn	np	nn	nn	nn	nn	nn	nn	nn	nn	nn	nn	np	nn	np	np	nn	nn	nn	np	nn	nn	np	np	nn	nn	nn	np	np	np	np	np	np	nn	np	nn	nn	np	nn	np
LG10_HB_52	F_0023491_L10_PA	LG10	<nnxnp>	{-1}	(nn,np)	nn	np	np	np	nn	np	nn	nn	nn	nn	nn	nn	nn	nn	nn	nn	np	nn	np	np	nn	nn	nn	np	nn	nn	np	np	nn	nn	nn	np	np	np	np	np	np	nn	np	nn	nn	np	nn	np
LG10_HB_52	R_17592310_L10_PA	LG10	<nnxnp>	{-0}	(nn,np)	np	nn	nn	nn	np	nn	np	np	np	np	np	np	np	np	np	np	nn	np	nn	nn	np	np	np	nn	np	np	nn	nn	np	np	np	nn	nn	nn	nn	nn	nn	np	nn	np	np	nn	np	nn
LG10_HB_53	F_0024057_L10_PA	LG10	<nnxnp>	{-0}	(nn,np)	np	nn	nn	nn	np	nn	np	np	np	np	np	np	np	np	np	np	nn	np	nn	nn	np	np	np	nn	np	np	nn	nn	np	np	np	nn	nn	nn	nn	nn	nn	np	nn	np	np	nn	np	nn
LG10_HB_53	F_0024079_L10_PA	LG10	<nnxnp>	{-1}	(nn,np)	nn	np	np	np	nn	np	nn	nn	nn	nn	nn	nn	nn	nn	nn	nn	np	nn	np	np	nn	nn	nn	np	nn	nn	np	np	nn	nn	nn	np	np	np	np	np	np	nn	np	nn	nn	np	nn	np
R_17559596_L10_PA	R_17559596_L10_PA	LG10	<lmxll>	{0-}	(ll,lm)	lm	lm	lm	lm	lm	lm	lm	lm	ll	lm	ll	ll	ll	lm	lm	ll	ll	lm	ll	lm	ll	ll	lm	ll	lm	ll	ll	lm	ll	lm	lm	lm	ll	ll	lm	ll	ll	lm	ll	ll	ll	ll	lm	ll
LG10_HB_53.5	R_17892578_L10_PA	LG10	<nnxnp>	{-0}	(nn,np)	np	nn	nn	nn	np	nn	np	np	np	np	np	np	np	np	np	np	nn	np	nn	nn	np	np	np	nn	np	np	nn	nn	np	np	np	nn	nn	nn	nn	nn	nn	np	nn	np	np	nn	np	nn
LG10_HB_53.5	R_17894779_L10_PA	LG10	<nnxnp>	{-1}	(nn,np)	nn	np	np	np	nn	np	nn	nn	nn	nn	nn	nn	nn	nn	nn	nn	np	nn	np	np	nn	nn	nn	np	nn	nn	np	np	nn	nn	nn	np	np	np	np	np	np	nn	np	nn	nn	np	nn	np
LG10_HB_53.5	R_17914122_L10_PA	LG10	<hkxhk>	{00}	(hh,hk,kk)	kk	hk	hk	hk	kk	hk	kk	kk	hk	kk	hk	hk	hk	kk	kk	hk	hh	kk	hh	hk	hk	hk	kk	hh	kk	hk	hh	hk	hk	kk	kk	hk	hh	hh	hk	hh	hh	kk	hh	hk	hk	hh	kk	hh
LG10_HB_54	F_0024599_L10_PA	LG10	<nnxnp>	{-0}	(nn,np)	np	nn	nn	nn	np	nn	np	np	np	np	np	np	np	np	np	np	nn	np	nn	nn	np	np	np	nn	np	np	nn	nn	np	np	np	nn	nn	nn	nn	nn	nn	np	nn	np	np	nn	np	nn
LG10_HB_54	F_0024602_L10_PA	LG10	<nnxnp>	{-1}	(nn,np)	nn	np	np	np	nn	np	nn	nn	nn	nn	nn	nn	nn	nn	nn	nn	np	nn	np	np	nn	nn	nn	np	nn	nn	np	np	nn	nn	nn	np	np	np	np	np	np	nn	np	nn	nn	np	nn	np
LG10_HB_54	F_0024620_L10_PA	LG10	<nnxnp>	{-0}	(nn,np)	np	nn	nn	nn	np	nn	np	np	np	np	np	np	np	np	np	np	nn	np	nn	nn	np	np	np	nn	np	np	nn	nn	np	np	np	nn	nn	nn	nn	nn	nn	np	nn	np	np	nn	np	nn
LG10_HB_54	F_0024622_L10_PA	LG10	<nnxnp>	{-0}	(nn,np)	np	nn	nn	nn	np	nn	np	np	np	np	np	np	np	np	np	np	nn	np	nn	nn	np	np	np	nn	np	np	nn	nn	np	np	np	nn	nn	nn	nn	nn	nn	np	nn	np	np	nn	np	nn
LG10_HB_54	F_0024628_L10_PA	LG10	<nnxnp>	{-1}	(nn,np)	nn	np	np	np	nn	np	nn	nn	nn	nn	nn	nn	nn	nn	nn	nn	np	nn	np	np	nn	nn	nn	np	nn	nn	np	np	nn	nn	nn	np	np	np	np	np	np	nn	np	nn	nn	np	nn	np
LG10_HB_54	F_0024611_L10_PA	LG10	<lmxll>	{1-}	(ll,lm)	ll	ll	ll	ll	ll	ll	ll	ll	lm	ll	lm	lm	lm	ll	ll	lm	lm	ll	lm	ll	lm	lm	ll	lm	ll	lm	lm	ll	lm	ll	ll	ll	lm	lm	ll	lm	lm	ll	lm	lm	lm	lm	ll	lm
LG10_HB_55	F_0025080_L10_PA	LG10	<nnxnp>	{-1}	(nn,np)	nn	np	np	np	nn	np	nn	nn	nn	nn	nn	nn	nn	nn	nn	nn	np	nn	np	np	nn	nn	nn	np	nn	nn	np	np	np	nn	nn	np	np	np	np	np	np	nn	np	nn	nn	np	nn	np
LG10_HB_55	F_0025081_L10_PA	LG10	<lmxll>	{1-}	(ll,lm)	ll	ll	ll	ll	ll	ll	ll	ll	lm	ll	lm	lm	lm	ll	ll	lm	lm	ll	lm	ll	lm	lm	ll	lm	ll	lm	lm	ll	lm	ll	ll	ll	lm	lm	ll	lm	lm	ll	lm	lm	lm	lm	ll	lm
LG10_HB_55	F_0025095_L10_PA	LG10	<lmxll>	{1-}	(ll,lm)	ll	ll	ll	ll	ll	ll	ll	ll	lm	ll	lm	lm	lm	ll	ll	lm	lm	ll	lm	ll	lm	lm	ll	lm	ll	lm	lm	ll	lm	ll	ll	ll	lm	lm	ll	lm	lm	ll	lm	lm	lm	lm	ll	lm
LG10_HB_56	F_0026022_L10_PA	LG10	<nnxnp>	{-0}	(nn,np)	np	nn	nn	nn	np	nn	np	nn	np	np	np	np	np	np	np	np	nn	np	nn	nn	np	np	np	nn	np	np	nn	nn	nn	np	np	nn	nn	nn	nn	nn	nn	np	nn	np	np	nn	np	nn
LG10_HB_56	F_0026024_L10_PA	LG10	<lmxll>	{0-}	(ll,lm)	lm	lm	lm	lm	lm	lm	lm	lm	ll	lm	ll	ll	ll	lm	lm	ll	ll	lm	ll	lm	ll	ll	lm	ll	lm	ll	ll	lm	ll	lm	lm	lm	ll	ll	lm	ll	ll	lm	ll	ll	ll	ll	lm	ll
LG10_HB_56	F_0026026_L10_PA	LG10	<hkxhk>	{00}	(hh,hk,kk)	kk	hk	hk	hk	kk	hk	kk	hk	hk	kk	hk	hk	hk	kk	kk	hk	hh	kk	hh	hk	hk	hk	kk	hh	kk	hk	hh	hk	hh	kk	kk	hk	hh	hh	hk	hh	hh	kk	hh	hk	hk	hh	kk	hh
LG10_HB_56	F_0026051_L10_PA	LG10	<nnxnp>	{-0}	(nn,np)	np	nn	nn	nn	np	nn	np	nn	np	np	np	np	np	np	np	np	nn	np	nn	nn	np	np	np	nn	np	np	nn	nn	nn	np	np	nn	nn	nn	nn	nn	nn	np	nn	np	np	nn	np	nn
LG10_HB_572	F_0263746_L15_PA	LG10	<nnxnp>	{-0}	(nn,np)	np	np	np	nn	np	nn	np	np	np	np	np	np	nn	np	np	np	np	np	nn	nn	np	np	np	np	np	np	np	np	np	np	np	nn	np	nn	nn	nn	nn	np	nn	np	np	nn	np	nn
LG10_HB_572	F_0263752_L15_PA	LG10	<nnxnp>	{-0}	(nn,np)	np	np	np	nn	np	nn	np	np	np	np	np	np	nn	np	np	np	np	np	nn	nn	np	np	np	np	np	np	np	np	np	np	np	nn	np	nn	nn	nn	nn	np	nn	np	np	nn	np	nn
LG10_HB_58	F_0027472_L10_PA	LG10	<hkxhk>	{11}	(hh,hk,kk)	hh	hk	hk	hk	hh	hk	hh	hk	hk	hh	hk	hk	hk	hh	hh	hk	kk	hh	kk	hk	hk	hk	hh	kk	--	hk	kk	hk	kk	hh	hh	hk	kk	kk	hk	kk	kk	hh	kk	hk	hk	kk	hh	kk
LG10_HB_58	F_0027478_L10_PA	LG10	<efxeg>	{00}	(ee,ef,eg,fg)	fg	ef	ef	ef	fg	ef	fg	ef	eg	fg	eg	eg	eg	fg	fg	eg	ee	fg	ee	ef	eg	eg	fg	ee	fg	eg	ee	ef	ee	fg	fg	ef	ee	ee	ef	ee	ee	fg	ee	eg	eg	ee	fg	ee
LG10_HB_58	F_0027480_L10_PA	LG10	<nnxnp>	{-0}	(nn,np)	np	nn	nn	nn	np	nn	np	nn	np	np	np	np	np	np	np	np	nn	np	nn	nn	np	np	np	nn	np	np	nn	nn	nn	np	np	nn	nn	nn	nn	nn	nn	np	nn	np	np	nn	np	nn
LG10_HB_58	F_0027504_L10_PA	LG10	<nnxnp>	{-0}	(nn,np)	np	nn	nn	nn	np	nn	np	nn	np	np	np	np	np	np	np	np	nn	np	nn	nn	np	np	np	nn	np	np	nn	nn	nn	np	np	nn	nn	nn	nn	nn	nn	np	nn	np	np	nn	np	nn
LG10_HB_58	R_19497678_L10_PA	LG10	<hkxhk>	{00}	(hh,hk,kk)	kk	hk	hk	hk	kk	hk	kk	hk	hk	kk	hk	hk	hk	kk	kk	hk	hh	kk	hh	hk	hk	hk	kk	hh	kk	hk	hh	hk	hh	kk	kk	hk	hh	hh	hk	hh	hh	kk	hh	hk	hk	hh	kk	hh
GD_02183_L10_PA	GD_02183_L10_PA	LG10	<nnxnp>	{-1}	(nn,np)	nn	np	np	np	nn	np	nn	np	nn	nn	nn	nn	nn	nn	nn	nn	np	nn	np	np	nn	nn	nn	np	nn	nn	np	np	np	nn	nn	np	np	np	np	np	np	nn	np	nn	nn	np	nn	np
LG10_HB_59	F_0028092_L10_PA	LG10	<lmxll>	{0-}	(ll,lm)	lm	lm	lm	lm	lm	lm	lm	lm	ll	lm	ll	ll	ll	lm	lm	ll	ll	lm	ll	lm	ll	ll	lm	ll	lm	ll	ll	lm	ll	lm	lm	lm	ll	ll	lm	ll	ll	lm	ll	ll	ll	ll	lm	ll
LG10_HB_59	F_0028123_L10_PA	LG10	<hkxhk>	{11}	(hh,hk,kk)	hh	hk	hk	hk	hh	hk	hh	hk	hk	hh	hk	hk	hk	hh	hh	hk	kk	hh	kk	hk	hk	hk	hh	kk	hk	hk	kk	hk	kk	hh	hh	hk	kk	kk	hk	kk	kk	hh	kk	hk	hk	kk	hh	kk
LG10_HB_595	F_0275984_L15_PA	LG10	<nnxnp>	{-0}	(nn,np)	np	np	np	nn	nn	np	np	np	nn	np	np	np	nn	nn	np	np	np	np	nn	nn	np	np	np	np	np	nn	np	np	np	np	nn	nn	np	nn	nn	nn	nn	np	nn	nn	np	nn	nn	nn
LG10_HB_6	F_0000978_L10_PA	LG10	<lmxll>	{0-}	(ll,lm)	lm	lm	lm	ll	ll	ll	lm	ll	ll	ll	ll	ll	lm	lm	ll	lm	lm	lm	ll	lm	ll	ll	ll	lm	ll	lm	ll	lm	ll	lm	lm	ll	ll	lm	lm	ll	lm	lm	lm	ll	lm	ll	ll	ll
LG10_HB_6	F_0000989_L10_PA	LG10	<lmxll>	{1-}	(ll,lm)	ll	ll	ll	lm	lm	lm	ll	lm	lm	lm	lm	lm	ll	ll	lm	ll	ll	ll	lm	ll	lm	lm	lm	ll	lm	ll	lm	ll	lm	ll	ll	lm	lm	ll	ll	lm	ll	ll	ll	lm	ll	lm	lm	lm
LG10_HB_6	F_0000997_L10_PA	LG10	<lmxll>	{1-}	(ll,lm)	ll	ll	ll	lm	lm	lm	ll	lm	lm	lm	lm	lm	ll	ll	lm	ll	ll	ll	lm	ll	lm	lm	lm	ll	lm	ll	lm	ll	lm	ll	ll	lm	lm	ll	ll	lm	ll	ll	ll	lm	ll	lm	lm	lm
LG10_HB_60	F_0028766_L10_PA	LG10	<nnxnp>	{-1}	(nn,np)	nn	np	np	np	nn	np	nn	np	nn	nn	nn	nn	nn	nn	nn	nn	np	nn	np	np	nn	nn	nn	np	np	nn	np	np	np	nn	nn	np	np	np	np	np	np	nn	np	nn	nn	np	nn	np
LG10_HB_60	F_0028781_L10_PA	LG10	<nnxnp>	{-0}	(nn,np)	np	nn	nn	nn	np	nn	np	nn	np	np	np	np	np	np	np	np	nn	np	nn	nn	np	np	np	nn	nn	np	nn	nn	nn	np	np	nn	nn	nn	nn	nn	nn	np	nn	np	np	nn	np	nn
LG10_HB_60	F_0028782_L10_PA	LG10	<nnxnp>	{-0}	(nn,np)	np	nn	nn	nn	np	nn	np	nn	np	np	np	np	np	np	np	np	nn	np	nn	nn	np	np	np	nn	nn	np	nn	nn	nn	np	np	nn	nn	nn	nn	nn	nn	np	nn	np	np	nn	np	nn
LG10_HB_60	F_0028786_L10_PA	LG10	<nnxnp>	{-0}	(nn,np)	np	nn	nn	nn	np	nn	np	nn	np	np	np	np	np	np	np	np	nn	np	nn	nn	np	np	np	nn	nn	np	nn	nn	nn	np	np	nn	nn	nn	nn	nn	nn	np	nn	np	np	nn	np	nn
LG10_HB_60	F_0028768_L10_PA	LG10	<nnxnp>	{-0}	(nn,np)	np	nn	nn	nn	np	nn	np	nn	np	np	np	np	np	np	np	np	nn	np	nn	nn	np	np	np	nn	nn	np	nn	nn	nn	np	np	nn	nn	nn	nn	nn	nn	np	nn	np	np	nn	np	nn
LG10_HB_60	F_0028790_L10_PA	LG10	<hkxhk>	{01}	(hh,hk,kk)	hk	kk	kk	kk	hk	kk	hk	kk	hh	hk	hh	hh	hh	hk	hk	hh	hk	hk	hk	kk	hh	hh	hk	hk	kk	hh	hk	kk	hk	hk	hk	kk	hk	hk	kk	hk	hk	hk	hk	hh	hh	hk	hk	hk
LG10_HB_60	R_20058117_L10_PA	LG10	<hkxhk>	{10}	(hh,hk,kk)	hk	hh	hh	hh	hk	hh	hk	hh	kk	hk	kk	kk	kk	hk	hk	kk	hk	hk	hk	hh	kk	kk	hk	hk	hh	kk	hk	hh	hk	hk	hk	hh	hk	hk	hh	hk	hk	hk	hk	kk	kk	hk	hk	hk
LG10_HB_61	F_0029596_L10_PA	LG10	<hkxhk>	{00}	(hh,hk,kk)	kk	hk	hk	hk	kk	hk	kk	hk	hk	kk	hk	hk	hk	kk	kk	hk	hh	kk	hh	hk	hk	hk	kk	hh	hk	hk	hh	hk	hh	kk	kk	hk	hh	hh	hk	hh	hh	kk	hh	hk	hk	hh	kk	hh
LG10_HB_61	F_0029600_L10_PA	LG10	<nnxnp>	{-1}	(nn,np)	nn	np	np	np	nn	np	nn	np	nn	nn	nn	nn	nn	nn	nn	nn	np	nn	np	np	nn	nn	nn	np	np	nn	np	np	np	nn	nn	np	np	np	np	np	np	nn	np	nn	nn	np	nn	np
LG10_HB_61	F_0029606_L10_PA	LG10	<nnxnp>	{-1}	(nn,np)	nn	np	np	np	nn	np	nn	np	nn	nn	nn	nn	nn	nn	nn	nn	np	nn	np	np	nn	nn	nn	np	np	nn	np	np	np	nn	nn	np	np	np	np	np	np	nn	np	nn	nn	np	nn	np
LG10_HB_61	R_20810437_L10_PA	LG10	<lmxll>	{1-}	(ll,lm)	ll	ll	ll	ll	ll	ll	ll	ll	lm	ll	lm	lm	lm	ll	ll	lm	lm	ll	lm	ll	lm	lm	ll	lm	ll	lm	lm	ll	lm	ll	ll	ll	lm	lm	ll	lm	lm	ll	lm	lm	lm	lm	ll	lm
LG10_HB_61	F_0029607_L10_PA	LG10	<nnxnp>	{-1}	(nn,np)	nn	np	np	np	nn	np	nn	np	nn	nn	nn	nn	nn	nn	nn	nn	np	nn	np	np	nn	nn	nn	np	np	nn	np	np	np	nn	nn	np	np	np	np	np	np	nn	np	nn	nn	np	nn	np
R_20833228_L10_PA	R_20833228_L10_PA	LG10	<nnxnp>	{-1}	(nn,np)	nn	np	np	np	nn	np	nn	np	nn	nn	nn	nn	nn	nn	nn	nn	np	nn	np	np	nn	nn	nn	np	np	nn	np	np	np	nn	nn	np	np	np	np	np	np	nn	np	nn	nn	np	nn	np
LG10_HB_634	F_0296210_L15_PA	LG10	<nnxnp>	{-0}	(nn,np)	np	np	np	nn	np	nn	np	np	np	np	np	np	nn	np	np	np	np	np	nn	nn	np	np	np	np	np	np	np	nn	np	np	np	nn	np	nn	nn	nn	nn	np	nn	np	np	nn	np	nn
LG10_HB_634	F_0296212_L15_PA	LG10	<nnxnp>	{-0}	(nn,np)	np	np	np	nn	np	nn	np	np	np	np	np	np	nn	np	np	np	np	np	nn	nn	np	np	np	np	np	np	np	nn	np	np	np	nn	np	nn	nn	nn	nn	np	nn	np	np	nn	np	nn
cF_0296220_L15_PA	F_0296220_L15_PA	LG10	<nnxnp>	{-0}	(nn,np)	np	nn	np	nn	np	nn	np	np	np	np	np	np	np	np	np	np	nn	np	nn	nn	np	np	np	nn	np	np	nn	nn	np	np	np	nn	nn	nn	nn	nn	nn	np	nn	np	np	nn	np	nn
cF_0296219_L15_PA	F_0296219_L15_PA	LG10	<lmxll>	{0-}	(ll,lm)	lm	lm	lm	ll	lm	lm	lm	lm	ll	lm	ll	ll	ll	ll	lm	ll	ll	lm	ll	lm	ll	ll	lm	ll	lm	ll	ll	lm	ll	lm	lm	lm	ll	ll	lm	ll	ll	lm	ll	ll	ll	ll	lm	ll
LG10_HB_7	F_0001465_L10_PA	LG10	<lmxll>	{1-}	(ll,lm)	ll	ll	ll	lm	lm	lm	ll	lm	lm	lm	lm	lm	ll	ll	lm	ll	ll	ll	lm	ll	lm	lm	lm	ll	lm	ll	lm	ll	lm	ll	ll	lm	lm	ll	ll	lm	ll	ll	ll	lm	ll	lm	lm	lm
LG10_HB_7	F_0001467_L10_PA	LG10	<lmxll>	{1-}	(ll,lm)	ll	ll	ll	lm	lm	lm	ll	lm	lm	lm	lm	lm	ll	ll	lm	ll	ll	ll	lm	ll	lm	lm	lm	ll	lm	ll	lm	ll	lm	ll	ll	lm	lm	ll	ll	lm	ll	ll	ll	lm	ll	lm	lm	lm
LG10_HB_7	F_0001468_L10_PA	LG10	<lmxll>	{0-}	(ll,lm)	lm	lm	lm	ll	ll	ll	lm	ll	ll	ll	ll	ll	lm	lm	ll	lm	lm	lm	ll	lm	ll	ll	ll	lm	ll	lm	ll	lm	ll	lm	lm	ll	ll	lm	lm	ll	lm	lm	lm	ll	lm	ll	ll	ll
LG10_HB_7	F_0001475_L10_PA	LG10	<lmxll>	{1-}	(ll,lm)	ll	ll	ll	lm	lm	lm	ll	lm	lm	lm	lm	lm	ll	ll	lm	ll	ll	ll	lm	ll	lm	lm	lm	ll	lm	ll	lm	ll	lm	ll	ll	lm	lm	ll	ll	lm	ll	ll	ll	lm	ll	lm	lm	lm
LG10_HB_76	F_0036156_L10_PA	LG10	<nnxnp>	{-1}	(nn,np)	nn	np	np	np	nn	np	np	np	nn	nn	nn	nn	nn	nn	np	nn	np	nn	np	np	nn	nn	nn	np	np	nn	np	np	np	nn	nn	np	nn	np	np	np	np	nn	np	nn	nn	np	nn	np
LG10_HB_76	F_0036161_L10_PA	LG10	<nnxnp>	{-1}	(nn,np)	nn	np	np	np	nn	np	np	np	nn	nn	nn	nn	nn	nn	np	nn	np	nn	np	np	nn	nn	nn	np	np	nn	np	np	np	nn	nn	np	nn	np	np	np	np	nn	np	nn	nn	np	nn	np
LG10_HB_76.5	R_26614519_L10_PA	LG10	<hkxhk>	{01}	(hh,hk,kk)	hk	kk	kk	kk	hh	kk	kk	kk	hh	hk	hh	hh	hh	hk	kk	hh	hk	hk	hk	kk	hh	hh	hh	kk	kk	hh	hk	kk	hk	hk	hk	kk	hh	hk	kk	hk	hk	hh	hk	hk	hh	hk	hk	hk
LG10_HB_77	F_0036751_L10_PA	LG10	<hkxhk>	{10}	(hh,hk,kk)	hk	hh	hh	hh	kk	hh	hh	hh	kk	hk	kk	kk	kk	hk	hh	kk	hk	hk	hk	hh	kk	kk	kk	hh	hh	kk	hk	hh	hk	hk	hk	hh	kk	hk	hh	hk	hk	kk	hk	hk	kk	hk	hk	hk
LG10_HB_77	F_0036756_L10_PA	LG10	<hkxhk>	{01}	(hh,hk,kk)	hk	kk	kk	kk	hh	kk	kk	kk	hh	hk	hh	hh	hh	hk	kk	hh	hk	hk	hk	kk	hh	hh	hh	kk	kk	hh	hk	kk	hk	hk	hk	kk	hh	hk	kk	hk	hk	hh	hk	hk	hh	hk	hk	hk
LG10_HB_79	F_0037831_L10_PA	LG10	<lmxll>	{1-}	(ll,lm)	ll	ll	ll	ll	lm	ll	ll	ll	lm	ll	lm	lm	lm	ll	ll	lm	lm	ll	lm	ll	lm	lm	lm	ll	ll	lm	lm	lm	lm	ll	ll	ll	lm	lm	ll	lm	lm	lm	lm	ll	lm	lm	ll	lm
LG10_HB_79	F_0037836_L10_PA	LG10	<lmxll>	{1-}	(ll,lm)	ll	ll	ll	ll	lm	ll	ll	ll	lm	ll	lm	lm	lm	ll	ll	lm	lm	ll	lm	ll	lm	lm	lm	ll	ll	lm	lm	lm	lm	ll	ll	ll	lm	lm	ll	lm	lm	lm	lm	ll	lm	lm	ll	lm
LG10_HB_79	F_0037837_L10_PA	LG10	<hkxhk>	{01}	(hh,hk,kk)	hk	kk	kk	kk	hh	kk	kk	kk	hh	hk	hh	hh	hh	hk	kk	hh	hk	hk	hk	kk	hh	hh	hh	kk	kk	hh	hk	hk	hk	hk	hk	kk	hh	hk	kk	hk	hk	hh	hk	hk	hk	hk	hk	hk
LG10_HB_79	F_0037843_L10_PA	LG10	<lmxll>	{1-}	(ll,lm)	ll	ll	ll	ll	lm	ll	ll	ll	lm	ll	lm	lm	lm	ll	ll	lm	lm	ll	lm	ll	lm	lm	lm	ll	ll	lm	lm	lm	lm	ll	ll	ll	lm	lm	ll	lm	lm	lm	lm	ll	lm	lm	ll	lm
LG10_HB_79	F_0037844_L10_PA	LG10	<lmxll>	{1-}	(ll,lm)	ll	ll	ll	ll	lm	ll	ll	ll	lm	ll	lm	lm	lm	ll	ll	lm	lm	ll	lm	ll	lm	lm	lm	ll	ll	lm	lm	lm	lm	ll	ll	ll	lm	lm	ll	lm	lm	lm	lm	ll	lm	lm	ll	lm
LG10_HB_79	F_0037856_L10_PA	LG10	<nnxnp>	{-0}	(nn,np)	np	nn	nn	nn	np	nn	nn	nn	np	np	np	np	np	np	nn	np	nn	np	nn	nn	np	np	np	nn	nn	np	nn	nn	nn	np	np	nn	np	nn	nn	nn	nn	np	nn	np	nn	nn	np	nn
LG10_HB_80	F_0038518_L10_PA	LG10	<hkxhk>	{01}	(hh,hk,kk)	hk	kk	kk	kk	hh	kk	kk	kk	hk	hk	hh	hh	hh	hk	kk	hh	hk	hk	hk	kk	hh	hh	hh	kk	kk	hh	hk	hk	hk	hk	hk	kk	hh	hk	kk	hk	hk	hh	hh	hk	hk	hk	hk	hk
LG10_HB_80	F_0038519_L10_PA	LG10	<hkxhk>	{01}	(hh,hk,kk)	hk	kk	kk	kk	hh	kk	kk	kk	hk	hk	hh	hh	hh	hk	kk	hh	hk	hk	hk	kk	hh	hh	hh	kk	kk	hh	hk	hk	hk	hk	hk	kk	hh	hk	kk	hk	hk	hh	hh	hk	hk	hk	hk	hk
LG10_HB_80	R_28354774_L10_PA	LG10	<nnxnp>	{-0}	(nn,np)	np	nn	nn	nn	np	nn	nn	nn	np	np	np	np	np	np	nn	np	nn	np	nn	nn	np	np	np	nn	nn	np	nn	nn	nn	np	np	nn	np	nn	nn	nn	nn	np	np	np	nn	nn	np	nn
LG10_HB_82	F_0039071_L10_PA	LG10	<efxeg>	{10}	(ee,ef,eg,fg)	eg	ee	ee	ee	fg	ee	ee	ee	eg	eg	fg	fg	fg	ee	ee	fg	ef	eg	ef	ee	fg	fg	eg	ee	ee	fg	ef	ef	ef	eg	eg	ee	fg	ef	ee	ef	ef	fg	fg	eg	ee	ef	eg	ef
LG10_HB_82	F_0039054_L10_PA	LG10	<hkxhk>	{10}	(hh,hk,kk)	hk	hh	hh	hh	kk	hh	hh	hh	hk	hk	kk	kk	kk	hh	hh	kk	hk	hk	hk	hh	kk	kk	hk	hh	hh	kk	hk	hk	hk	hk	hk	hh	kk	hk	hh	hk	hk	kk	kk	hk	hh	hk	hk	hk
LG10_HB_82	F_0039065_L10_PA	LG10	<lmxll>	{1-}	(ll,lm)	ll	ll	ll	ll	lm	ll	ll	ll	ll	ll	lm	lm	lm	ll	ll	lm	lm	ll	lm	ll	lm	lm	ll	ll	ll	lm	lm	lm	lm	ll	ll	ll	lm	lm	ll	lm	lm	lm	lm	ll	ll	lm	ll	lm
LG10_HB_82	F_0039073_L10_PA	LG10	<lmxll>	{1-}	(ll,lm)	ll	ll	ll	ll	lm	ll	ll	ll	ll	ll	lm	lm	lm	ll	ll	lm	lm	ll	lm	ll	lm	lm	ll	ll	ll	lm	lm	lm	lm	ll	ll	ll	lm	lm	ll	lm	lm	lm	lm	ll	ll	lm	ll	lm
LG10_HB_83	F_0039699_L10_PA	LG10	<nnxnp>	{-0}	(nn,np)	np	nn	nn	nn	np	nn	nn	nn	np	np	np	np	np	nn	nn	np	nn	np	nn	nn	np	np	np	nn	nn	np	nn	nn	nn	np	np	nn	np	nn	nn	nn	nn	np	np	np	nn	nn	np	nn
LG10_HB_83	F_0039712_L10_PA	LG10	<nnxnp>	{-0}	(nn,np)	np	nn	nn	nn	np	nn	nn	nn	np	np	np	np	np	nn	nn	np	nn	np	nn	nn	np	np	np	nn	nn	np	nn	nn	nn	np	np	nn	np	nn	nn	nn	nn	np	np	np	nn	nn	np	nn
LG10_HB_83	R_29020445_L10_PA	LG10	<nnxnp>	{-0}	(nn,np)	np	nn	nn	nn	np	nn	nn	nn	np	np	np	np	np	nn	nn	np	nn	np	nn	nn	np	np	np	nn	nn	np	nn	nn	nn	np	np	nn	np	nn	nn	nn	nn	np	np	np	nn	nn	np	nn
LG10_HB_83	R_29025500_L10_PA	LG10	<nnxnp>	{-0}	(nn,np)	np	nn	nn	nn	np	nn	nn	nn	np	np	np	np	np	nn	nn	np	nn	np	nn	nn	np	np	np	nn	nn	np	nn	nn	nn	np	np	nn	np	nn	nn	nn	nn	np	np	np	nn	nn	np	nn
LG10_HB_83.5	R_29031109_L10_PA	LG10	<nnxnp>	{-0}	(nn,np)	np	nn	nn	nn	np	nn	nn	nn	np	np	np	np	np	nn	nn	np	nn	np	nn	nn	np	np	np	nn	nn	np	nn	nn	nn	np	np	nn	np	nn	nn	nn	nn	np	np	np	nn	nn	np	nn
LG10_HB_83.5	R_29044684_L10_PA	LG10	<nnxnp>	{-0}	(nn,np)	np	nn	nn	nn	np	nn	nn	nn	np	np	np	np	np	nn	nn	np	nn	np	nn	nn	np	np	np	nn	nn	np	nn	nn	nn	np	np	nn	np	nn	nn	nn	nn	np	np	np	nn	nn	np	nn
LG10_HB_84	F_0040115_L10_PA	LG10	<nnxnp>	{-0}	(nn,np)	np	nn	nn	nn	np	nn	nn	nn	np	np	np	np	np	nn	nn	np	nn	np	nn	nn	np	np	np	nn	nn	np	nn	nn	nn	np	np	nn	np	nn	nn	nn	nn	np	np	np	nn	nn	np	nn
LG10_HB_84	R_29213640_L10_PA	LG10	<nnxnp>	{-0}	(nn,np)	np	nn	nn	nn	np	nn	nn	nn	np	np	np	np	np	nn	nn	np	nn	np	nn	nn	np	np	np	nn	nn	np	nn	nn	nn	np	np	nn	np	nn	nn	nn	nn	np	np	np	nn	nn	np	nn
LG10_HB_84	R_29213692_L10_PA	LG10	<nnxnp>	{-0}	(nn,np)	np	nn	nn	nn	np	nn	nn	nn	np	np	np	np	np	nn	nn	np	nn	np	nn	nn	np	np	np	nn	nn	np	nn	nn	nn	np	np	nn	np	nn	nn	nn	nn	np	np	np	nn	nn	np	nn
LG10_HB_84	F_0040124_L10_PA	LG10	<nnxnp>	{-0}	(nn,np)	nn	nn	nn	nn	np	nn	nn	nn	np	np	np	np	np	nn	nn	np	nn	np	nn	nn	np	np	np	nn	nn	np	nn	nn	nn	np	np	nn	np	nn	nn	nn	nn	np	np	np	nn	nn	np	nn
LG10_HB_85	F_0040406_L10_PA	LG10	<nnxnp>	{-0}	(nn,np)	nn	nn	nn	nn	np	nn	nn	nn	np	np	np	np	np	nn	nn	np	nn	np	nn	nn	np	np	np	nn	nn	np	nn	nn	nn	np	np	nn	np	nn	nn	nn	nn	np	np	np	nn	nn	np	nn
LG10_HB_85	F_0040410_L10_PA	LG10	<nnxnp>	{-0}	(nn,np)	nn	nn	nn	nn	np	nn	nn	nn	np	np	np	np	np	nn	nn	np	nn	np	nn	nn	np	np	np	nn	nn	np	nn	nn	nn	np	np	nn	np	nn	nn	nn	nn	np	np	np	nn	nn	np	nn
LG10_HB_85	F_0040418_L10_PA	LG10	<lmxll>	{1-}	(ll,lm)	ll	ll	ll	ll	ll	ll	ll	ll	ll	ll	ll	lm	lm	ll	ll	lm	ll	lm	lm	ll	lm	lm	ll	ll	ll	lm	lm	lm	lm	ll	ll	ll	lm	ll	ll	lm	lm	lm	lm	ll	ll	lm	ll	lm
LG10_HB_85	F_0040423_L10_PA	LG10	<nnxnp>	{-0}	(nn,np)	nn	nn	nn	nn	np	nn	nn	nn	np	np	np	np	np	nn	nn	np	nn	np	nn	nn	np	np	np	nn	nn	np	nn	nn	nn	np	np	nn	np	nn	nn	nn	nn	np	np	np	nn	nn	np	nn
LG10_HB_85	F_0040425_L10_PA	LG10	<nnxnp>	{-0}	(nn,np)	nn	nn	nn	nn	np	nn	nn	nn	np	np	np	np	np	nn	nn	np	nn	np	nn	nn	np	np	np	nn	nn	np	nn	nn	nn	np	np	nn	np	nn	nn	nn	nn	np	np	np	nn	nn	np	nn
LG10_HB_86	F_0040442_L10_PA	LG10	<nnxnp>	{-0}	(nn,np)	nn	nn	nn	nn	np	nn	nn	nn	np	np	np	np	np	nn	nn	np	nn	np	nn	nn	np	np	np	nn	nn	np	nn	nn	nn	np	np	nn	np	nn	nn	nn	nn	np	np	np	nn	nn	np	nn
LG10_HB_86	F_0040447_L10_PA	LG10	<nnxnp>	{-0}	(nn,np)	nn	nn	nn	nn	np	nn	nn	nn	np	np	np	np	np	nn	nn	np	nn	np	nn	nn	np	np	np	nn	nn	np	nn	nn	nn	np	np	nn	np	nn	nn	nn	nn	np	np	np	nn	nn	np	nn
LG10_HB_86	F_0040453_L10_PA	LG10	<nnxnp>	{-0}	(nn,np)	nn	nn	nn	nn	np	nn	nn	nn	np	np	np	np	np	nn	nn	np	nn	np	nn	nn	np	np	np	nn	nn	np	nn	nn	nn	np	np	nn	np	nn	nn	nn	nn	np	np	np	nn	nn	np	nn
LG10_HB_86	F_0040463_L10_PA	LG10	<hkxhk>	{01}	(hh,hk,kk)	kk	kk	kk	kk	hk	kk	kk	kk	hk	hk	hk	hh	hh	kk	kk	hh	kk	hh	hk	kk	hh	hh	hk	kk	kk	hh	hk	hk	hk	hk	hk	kk	hh	kk	kk	hk	hk	hh	hh	hk	kk	hk	hk	hk
LG10_HB_87	F_0041076_L10_PA	LG10	<nnxnp>	{-0}	(nn,np)	nn	nn	nn	nn	np	nn	nn	nn	np	np	np	np	np	nn	nn	np	nn	np	nn	nn	np	np	np	nn	nn	np	nn	nn	nn	np	np	nn	np	nn	nn	nn	nn	np	np	np	nn	nn	np	nn
LG10_HB_87.5	R_30223751_L10_PA	LG10	<nnxnp>	{-0}	(nn,np)	nn	nn	nn	nn	np	nn	nn	nn	np	np	np	np	np	nn	nn	np	nn	np	nn	nn	np	np	np	nn	nn	np	nn	nn	nn	np	np	nn	np	nn	nn	nn	nn	np	np	np	nn	nn	np	nn
LG10_HB_87.5	R_30265584_L10_PA	LG10	<hkxhk>	{10}	(hh,hk,kk)	hh	hh	hh	hh	hk	hh	hh	hh	hk	hk	hk	kk	kk	hh	hh	kk	hh	kk	hk	hk	kk	kk	hk	hh	hh	kk	hk	hk	hk	hk	hk	hh	kk	hh	hh	hk	hk	kk	kk	hk	hh	hk	hk	hk
LG10_HB_91	F_0042597_L10_PA	LG10	<nnxnp>	{-0}	(nn,np)	nn	nn	nn	nn	np	nn	nn	nn	np	np	np	np	np	nn	nn	np	nn	np	nn	nn	np	np	np	nn	nn	np	nn	nn	nn	np	np	nn	np	nn	nn	nn	nn	np	np	np	nn	nn	np	nn
LG10_HB_91	F_0042598_L10_PA	LG10	<nnxnp>	{-0}	(nn,np)	nn	nn	nn	nn	np	nn	nn	nn	np	np	np	np	np	nn	nn	np	nn	np	nn	nn	np	np	np	nn	nn	np	nn	nn	nn	np	np	nn	np	nn	nn	nn	nn	np	np	np	nn	nn	np	nn
LG10_HB_91	GD_01908_L10_PA	LG10	<nnxnp>	{-0}	(nn,np)	nn	nn	nn	nn	np	nn	nn	nn	np	np	np	np	np	nn	nn	np	nn	np	nn	nn	np	np	np	nn	nn	np	nn	nn	nn	np	np	nn	np	nn	nn	nn	nn	np	np	np	nn	nn	np	nn
LG10_HB_91.5	R_31331375_L10_PA	LG10	<nnxnp>	{-0}	(nn,np)	nn	nn	nn	nn	np	nn	nn	nn	np	np	np	np	np	nn	nn	np	nn	np	nn	nn	np	np	np	nn	nn	np	nn	nn	nn	np	np	nn	np	nn	nn	nn	nn	np	np	np	nn	nn	np	nn
LG10_HB_91.5	R_31345666_L10_PA	LG10	<nnxnp>	{-0}	(nn,np)	nn	nn	nn	nn	np	nn	nn	nn	np	np	np	np	np	nn	nn	np	nn	np	nn	nn	np	np	np	nn	nn	np	nn	nn	nn	np	np	nn	np	nn	nn	nn	nn	np	np	np	nn	nn	np	nn
LG10_HB_92	F_0043317_L10_PA	LG10	<lmxll>	{1-}	(ll,lm)	ll	ll	ll	ll	ll	ll	ll	ll	ll	lm	ll	lm	lm	ll	ll	lm	ll	lm	lm	lm	lm	lm	ll	ll	ll	lm	lm	lm	lm	ll	ll	ll	lm	ll	ll	lm	lm	lm	lm	ll	ll	lm	ll	lm
LG10_HB_93	F_0044155_L10_PA	LG10	<lmxll>	{1-}	(ll,lm)	ll	ll	ll	ll	ll	ll	ll	ll	ll	lm	ll	lm	lm	ll	ll	lm	ll	lm	lm	lm	lm	lm	ll	ll	ll	lm	lm	lm	lm	ll	ll	ll	lm	ll	ll	lm	lm	lm	lm	ll	ll	ll	ll	ll
LG10_HB_93	F_0044165_L10_PA	LG10	<lmxll>	{1-}	(ll,lm)	ll	ll	ll	ll	ll	ll	ll	ll	ll	lm	ll	lm	lm	ll	ll	lm	ll	lm	lm	lm	lm	lm	ll	ll	ll	lm	lm	lm	lm	ll	ll	ll	lm	ll	ll	lm	lm	lm	lm	ll	ll	ll	ll	ll
LG10_HB_95	F_0044801_L10_PA	LG10	<lmxll>	{1-}	(ll,lm)	ll	ll	ll	ll	ll	ll	ll	ll	ll	lm	ll	lm	lm	ll	ll	lm	ll	lm	ll	lm	lm	lm	ll	ll	ll	lm	lm	lm	lm	ll	ll	ll	lm	ll	ll	lm	lm	lm	lm	ll	ll	ll	ll	ll
LG10_HB_95	F_0044803_L10_PA	LG10	<lmxll>	{1-}	(ll,lm)	ll	ll	ll	ll	ll	ll	ll	ll	ll	lm	ll	lm	lm	ll	ll	lm	ll	lm	ll	lm	lm	lm	ll	ll	ll	lm	lm	lm	lm	ll	ll	ll	lm	ll	ll	lm	lm	lm	lm	ll	ll	ll	ll	ll
LG10_HB_95	F_0044822_L10_PA	LG10	<lmxll>	{1-}	(ll,lm)	ll	ll	ll	ll	ll	ll	ll	ll	ll	lm	ll	lm	lm	ll	ll	lm	ll	lm	ll	lm	lm	lm	ll	ll	ll	lm	lm	lm	lm	ll	ll	ll	lm	ll	ll	lm	lm	lm	lm	ll	ll	ll	ll	ll
LG10_HB_96	F_0045153_L10_PA	LG10	<nnxnp>	{-0}	(nn,np)	nn	nn	nn	nn	nn	nn	nn	nn	np	nn	np	np	np	nn	nn	np	nn	np	np	nn	np	np	np	nn	nn	np	nn	nn	nn	np	np	nn	np	nn	nn	np	nn	nn	np	np	nn	nn	np	np
LG10_HB_96.5	R_32730568_L10_PA	LG10	<lmxll>	{1-}	(ll,lm)	ll	ll	ll	ll	ll	ll	ll	ll	ll	lm	ll	lm	lm	ll	ll	lm	ll	lm	ll	lm	lm	lm	ll	ll	ll	lm	lm	lm	lm	ll	ll	ll	lm	ll	ll	lm	lm	lm	lm	ll	ll	ll	ll	ll
LG10_HB_96.5	R_32732592_L10_PA	LG10	<lmxll>	{1-}	(ll,lm)	ll	ll	ll	ll	ll	ll	ll	ll	ll	lm	ll	lm	lm	ll	ll	lm	ll	lm	ll	lm	lm	lm	ll	ll	ll	lm	lm	lm	lm	ll	ll	ll	lm	ll	ll	lm	lm	lm	lm	ll	ll	ll	ll	ll
LG10_HB_97	F_0045912_L10_PA	LG10	<lmxll>	{1-}	(ll,lm)	ll	ll	ll	ll	ll	ll	ll	ll	ll	lm	ll	lm	lm	ll	ll	lm	ll	lm	ll	lm	lm	lm	ll	ll	ll	lm	lm	lm	lm	ll	ll	ll	lm	ll	ll	lm	lm	lm	lm	ll	ll	ll	ll	ll
LG10_HB_97	F_0045914_L10_PA	LG10	<lmxll>	{1-}	(ll,lm)	ll	ll	ll	ll	ll	ll	ll	ll	ll	lm	ll	lm	lm	ll	ll	lm	ll	lm	ll	lm	lm	lm	ll	ll	ll	lm	lm	lm	lm	ll	ll	ll	lm	ll	ll	lm	lm	lm	lm	ll	ll	ll	ll	ll
LG10_HB_97	F_0045926_L10_PA	LG10	<lmxll>	{1-}	(ll,lm)	ll	ll	ll	ll	ll	ll	ll	ll	ll	lm	ll	lm	lm	ll	ll	lm	ll	lm	ll	lm	lm	lm	ll	ll	ll	lm	lm	lm	lm	ll	ll	ll	lm	ll	ll	lm	lm	lm	lm	ll	ll	ll	ll	ll
LG10_HB_97.5	R_33501094_L10_PA	LG10	<lmxll>	{1-}	(ll,lm)	ll	lm	ll	ll	ll	ll	ll	ll	ll	lm	ll	lm	lm	ll	ll	lm	ll	lm	ll	lm	lm	lm	ll	ll	ll	lm	lm	lm	lm	ll	ll	ll	lm	ll	ll	lm	lm	lm	lm	ll	ll	ll	ll	ll
LG10_HB_97.5	R_33506050_L10_PA	LG10	<lmxll>	{1-}	(ll,lm)	ll	lm	ll	ll	ll	ll	ll	ll	ll	lm	ll	lm	lm	ll	ll	lm	ll	lm	ll	lm	lm	lm	ll	ll	ll	lm	lm	lm	lm	ll	ll	ll	lm	ll	ll	lm	lm	lm	lm	ll	ll	ll	ll	ll
LG10_HB_97.5	R_33513449_L10_PA	LG10	<lmxll>	{1-}	(ll,lm)	ll	lm	ll	ll	ll	ll	ll	ll	ll	lm	ll	lm	lm	ll	ll	lm	ll	lm	ll	lm	lm	lm	ll	ll	ll	lm	lm	lm	lm	ll	ll	ll	lm	ll	ll	lm	lm	lm	lm	ll	ll	ll	ll	ll
LG10_HB_97.5	R_33520271_L10_PA	LG10	<lmxll>	{1-}	(ll,lm)	ll	lm	ll	ll	ll	ll	ll	ll	ll	lm	ll	lm	lm	ll	ll	lm	ll	lm	ll	lm	lm	lm	ll	ll	ll	lm	lm	lm	lm	ll	ll	ll	lm	ll	ll	lm	lm	lm	lm	ll	ll	ll	ll	ll
LG10_HB_98	F_0046460_L10_PA	LG10	<lmxll>	{1-}	(ll,lm)	ll	lm	ll	ll	ll	ll	ll	ll	ll	lm	ll	lm	lm	ll	ll	lm	ll	lm	ll	lm	lm	lm	ll	ll	ll	lm	lm	lm	lm	ll	ll	ll	lm	ll	ll	lm	lm	lm	lm	ll	ll	ll	ll	ll
LG10_HB_98	R_33483733_L10_PA	LG10	<lmxll>	{1-}	(ll,lm)	ll	lm	ll	ll	ll	ll	ll	ll	ll	lm	ll	lm	lm	ll	ll	lm	ll	lm	ll	lm	lm	lm	ll	ll	ll	lm	lm	lm	lm	ll	ll	ll	lm	ll	ll	lm	lm	lm	lm	ll	ll	ll	ll	ll
LG10_HB_98	F_0046468_L10_PA	LG10	<nnxnp>	{-0}	(nn,np)	nn	nn	nn	nn	nn	nn	nn	nn	nn	nn	np	np	np	nn	nn	nn	nn	np	np	nn	np	np	np	nn	nn	np	nn	nn	nn	np	np	nn	np	nn	nn	np	nn	nn	np	np	nn	nn	np	np
LG11_HB_1055	F_0488800_L2_PA	LG11	<nnxnp>	{-0}	(nn,np)	np	nn	np	nn	np	np	np	np	np	nn	nn	nn	nn	np	nn	np	np	np	nn	nn	np	nn	nn	nn	nn	np	nn	np	nn	nn	nn	np	nn	np	np	nn	np	np	np	np	np	nn	nn	np
LG11_HB_1055	F_0488794_L2_PA	LG11	<nnxnp>	{-0}	(nn,np)	np	nn	np	nn	np	np	np	np	np	nn	nn	nn	nn	np	nn	np	np	np	nn	nn	np	nn	nn	nn	nn	np	nn	np	nn	nn	nn	np	nn	np	np	nn	np	np	np	np	np	nn	nn	np
LG11_HB_1055	F_0488798_L2_PA	LG11	<nnxnp>	{-0}	(nn,np)	np	nn	np	nn	np	np	np	np	np	nn	nn	nn	nn	np	nn	np	np	np	nn	nn	np	nn	nn	nn	nn	np	nn	np	nn	nn	nn	np	nn	np	np	nn	np	np	np	np	np	nn	nn	np
LG11_HB_1056	F_0489250_L2_PA	LG11	<nnxnp>	{-0}	(nn,np)	np	nn	np	nn	np	np	np	np	np	nn	nn	nn	nn	np	nn	np	np	np	nn	nn	np	nn	nn	nn	nn	np	nn	np	nn	nn	nn	np	nn	np	np	nn	np	np	np	np	np	nn	nn	np
LG11_HB_1056	F_0489265_L2_PA	LG11	<nnxnp>	{-0}	(nn,np)	np	nn	np	nn	np	np	np	np	np	nn	nn	nn	nn	np	nn	np	np	np	nn	nn	np	nn	nn	nn	nn	np	nn	np	nn	nn	nn	np	nn	np	np	nn	np	np	np	np	np	nn	nn	np
LG11_HB_1056	F_0489266_L2_PA	LG11	<nnxnp>	{-0}	(nn,np)	np	nn	np	nn	np	np	np	np	np	nn	nn	nn	nn	np	nn	np	np	np	nn	nn	np	nn	nn	nn	nn	np	nn	np	nn	nn	nn	np	nn	np	np	nn	np	np	np	np	np	nn	nn	np
LG11_HB_1056	F_0489282_L2_PA	LG11	<nnxnp>	{-0}	(nn,np)	np	nn	np	nn	np	np	np	np	np	nn	nn	nn	nn	np	nn	np	np	np	nn	nn	np	nn	nn	nn	nn	np	nn	np	nn	nn	nn	np	nn	np	np	nn	np	np	np	np	np	nn	nn	np
LG11_HB_1057	F_0489514_L2_PA	LG11	<nnxnp>	{-0}	(nn,np)	np	nn	np	nn	np	np	np	np	np	nn	nn	nn	nn	np	nn	np	np	np	nn	nn	np	nn	nn	nn	nn	np	nn	np	nn	nn	nn	np	nn	np	np	nn	np	np	np	np	np	nn	nn	np
LG11_HB_1057	F_0489530_L2_PA	LG11	<nnxnp>	{-0}	(nn,np)	np	nn	np	nn	np	np	np	np	np	nn	nn	nn	nn	np	nn	np	np	np	nn	nn	np	nn	nn	nn	nn	np	nn	np	nn	nn	nn	np	nn	np	np	nn	np	np	np	np	np	nn	nn	np
LG11_HB_116	F_0053621_L11_PA	LG11	<nnxnp>	{-0}	(nn,np)	nn	nn	np	nn	np	np	np	np	np	np	nn	np	nn	nn	nn	np	nn	np	nn	np	np	nn	nn	np	np	nn	nn	np	nn	nn	np	nn	np	nn	nn	np	nn	nn	np	np	nn	nn	nn	np
LG11_HB_116	F_0053629_L11_PA	LG11	<nnxnp>	{-0}	(nn,np)	nn	nn	np	nn	np	np	np	np	np	np	nn	np	nn	nn	nn	np	nn	np	nn	np	np	nn	nn	np	np	nn	nn	np	nn	nn	np	nn	np	nn	nn	np	nn	nn	np	np	nn	nn	nn	np
LG11_HB_116	F_0053634_L11_PA	LG11	<nnxnp>	{-0}	(nn,np)	nn	nn	np	nn	np	np	np	np	np	np	nn	np	nn	nn	nn	np	nn	np	nn	np	np	nn	nn	np	np	nn	nn	np	nn	nn	np	nn	np	nn	nn	np	nn	nn	np	np	nn	nn	nn	np
LG11_HB_116	F_0053638_L11_PA	LG11	<nnxnp>	{-0}	(nn,np)	nn	nn	np	nn	np	np	np	np	np	np	nn	np	nn	nn	nn	np	nn	np	nn	np	np	nn	nn	np	np	nn	nn	np	nn	nn	np	nn	np	nn	nn	np	nn	nn	np	np	nn	nn	nn	np
LG11_HB_117	F_0053694_L11_PA	LG11	<nnxnp>	{-0}	(nn,np)	nn	nn	np	nn	np	np	np	np	np	np	nn	np	nn	nn	nn	np	nn	np	nn	np	np	nn	nn	np	np	nn	nn	np	nn	nn	np	nn	np	nn	nn	np	nn	nn	np	np	nn	nn	nn	np
LG11_HB_117	F_0053695_L11_PA	LG11	<nnxnp>	{-1}	(nn,np)	np	np	nn	np	nn	nn	nn	nn	nn	nn	np	nn	np	np	np	nn	np	nn	np	nn	nn	np	np	nn	nn	np	np	nn	np	np	nn	np	nn	np	np	nn	np	np	nn	nn	np	np	np	nn
LG11_HB_117	F_0053698_L11_PA	LG11	<nnxnp>	{-0}	(nn,np)	nn	nn	np	nn	np	np	np	np	np	np	nn	np	nn	nn	nn	np	nn	np	nn	np	np	nn	nn	np	np	nn	nn	np	nn	nn	np	nn	np	nn	nn	np	nn	nn	np	np	nn	nn	nn	np
LG11_HB_117	F_0053704_L11_PA	LG11	<nnxnp>	{-0}	(nn,np)	nn	nn	np	nn	np	np	np	np	np	np	nn	np	nn	nn	nn	np	nn	np	nn	np	np	nn	nn	np	np	nn	nn	np	nn	nn	np	nn	np	nn	nn	np	nn	nn	np	np	nn	nn	nn	np
LG11_HB_117	F_0053679_L11_PA	LG11	<lmxll>	{1-}	(ll,lm)	ll	ll	lm	ll	ll	lm	ll	ll	ll	lm	lm	lm	lm	ll	ll	ll	ll	ll	ll	ll	ll	ll	ll	lm	ll	lm	lm	ll	ll	ll	ll	lm	ll	lm	ll	ll	ll	lm	ll	ll	ll	lm	lm	lm
LG11_HB_118	F_0054183_L11_PA	LG11	<hkxhk>	{10}	(hh,hk,kk)	hh	hh	kk	hh	hk	kk	hk	hk	hk	kk	hk	kk	hk	hh	hh	hk	hh	hk	hh	hk	hk	hh	hh	kk	hk	hk	hk	hk	hh	hh	hk	hk	hk	hk	hk	hk	hk	hk	hk	hk	hh	hk	hk	kk
LG11_HB_118	F_0054195_L11_PA	LG11	<nnxnp>	{-1}	(nn,np)	np	np	nn	np	nn	nn	nn	nn	nn	nn	np	nn	np	np	np	nn	np	nn	np	nn	nn	np	np	nn	nn	np	np	nn	np	np	nn	np	nn	np	nn	nn	nn	np	nn	nn	np	np	np	nn
LG11_HB_119	F_0054463_L11_PA	LG11	<nnxnp>	{-0}	(nn,np)	nn	nn	np	nn	np	np	np	np	np	np	nn	np	nn	nn	nn	np	nn	np	nn	np	np	nn	nn	np	np	nn	nn	np	nn	nn	np	nn	np	nn	np	np	np	nn	np	np	nn	nn	nn	np
LG11_HB_119	F_0054471_L11_PA	LG11	<hkxhk>	{11}	(hh,hk,kk)	hk	hk	hk	hk	hh	hk	hh	hh	hh	hk	kk	hk	kk	hk	hk	hh	hk	hh	hk	hh	hh	hk	hk	hk	hh	kk	kk	hh	hk	hk	hh	kk	hh	kk	hh	hh	hh	kk	hh	hh	hk	kk	kk	hk
LG11_HB_119	F_0054472_L11_PA	LG11	<hkxhk>	{11}	(hh,hk,kk)	hk	hk	hk	hk	hh	hk	hh	hh	hh	hk	kk	hk	kk	hk	hk	hh	hk	hh	hk	hh	hh	hk	hk	hk	hh	kk	kk	hh	hk	hk	hh	kk	hh	kk	hh	hh	hh	kk	hh	hh	hk	kk	kk	hk
LG11_HB_119	F_0054474_L11_PA	LG11	<hkxhk>	{00}	(hh,hk,kk)	hk	hk	hk	hk	kk	hk	kk	kk	kk	hk	hh	hk	hh	hk	hk	kk	hk	kk	hk	kk	kk	hk	hk	hk	kk	hh	hh	kk	hk	hk	kk	hh	kk	hh	kk	kk	kk	hh	kk	kk	hk	hh	hh	hk
LG11_HB_119	F_0054468_L11_PA	LG11	<nnxnp>	{-0}	(nn,np)	nn	nn	np	nn	np	np	np	np	np	np	nn	np	nn	nn	nn	np	nn	np	nn	np	np	nn	nn	np	np	nn	nn	np	nn	nn	np	nn	np	nn	np	np	np	nn	np	np	nn	nn	nn	np
LG11_HB_119	F_0054473_L11_PA	LG11	<hkxhk>	{00}	(hh,hk,kk)	hk	hk	hk	hk	kk	hk	kk	kk	kk	hk	hh	hk	hh	hk	hk	kk	hk	kk	hk	kk	kk	hk	hk	hk	kk	hh	hh	kk	hk	hk	kk	hh	kk	hh	kk	kk	kk	hh	kk	kk	hk	hh	hh	hk
$F_0565087y_LG11	$F_0565087y_LG11_PA	LG11	<nnxnp>	{-0}	(nn,np)	nn	nn	np	np	np	np	np	np	np	nn	nn	nn	nn	np	nn	np	np	nn	nn	np	np	nn	nn	nn	nn	nn	nn	np	nn	nn	np	np	nn	nn	np	np	np	np	np	np	np	nn	nn	np
LG11_HB_122	F_0055546_L11_PA	LG11	<nnxnp>	{-0}	(nn,np)	nn	nn	np	nn	np	np	np	np	np	np	nn	np	nn	nn	nn	np	nn	np	nn	np	np	nn	nn	np	np	nn	nn	np	nn	nn	np	nn	np	nn	np	np	np	nn	np	np	nn	nn	nn	np
LG11_HB_122	F_0055551_L11_PA	LG11	<lmxll>	{1-}	(ll,lm)	ll	ll	lm	ll	ll	lm	ll	ll	ll	lm	lm	lm	lm	ll	ll	ll	ll	ll	ll	ll	ll	ll	ll	lm	ll	lm	lm	ll	ll	ll	ll	lm	ll	lm	ll	ll	ll	lm	ll	ll	ll	lm	lm	lm
LG11_HB_122	F_0055562_L11_PA	LG11	<lmxll>	{1-}	(ll,lm)	ll	ll	lm	ll	ll	lm	ll	ll	ll	lm	lm	lm	lm	ll	ll	ll	ll	ll	ll	ll	ll	ll	ll	lm	ll	lm	lm	ll	ll	ll	ll	lm	ll	lm	ll	ll	ll	lm	ll	ll	ll	lm	lm	lm
R_1724738_L11_PA	R_1724738_L11_PA	LG11	<lmxll>	{1-}	(ll,lm)	ll	ll	lm	ll	ll	lm	ll	ll	ll	lm	lm	lm	lm	ll	ll	ll	ll	ll	ll	ll	ll	ll	ll	lm	ll	lm	lm	ll	ll	ll	ll	lm	ll	lm	ll	ll	ll	lm	ll	ll	ll	lm	lm	lm
LG11_HB_123	F_0055745_L11_PA	LG11	<nnxnp>	{-0}	(nn,np)	nn	nn	np	nn	np	np	np	np	np	np	nn	np	nn	nn	nn	np	nn	np	nn	np	np	nn	nn	np	np	nn	nn	np	nn	nn	np	nn	np	nn	np	np	np	nn	np	np	nn	nn	nn	np
LG11_HB_123	F_0055746_L11_PA	LG11	<nnxnp>	{-1}	(nn,np)	np	np	nn	np	nn	nn	nn	nn	nn	nn	np	nn	np	np	np	nn	np	nn	np	nn	nn	np	np	nn	nn	np	np	nn	np	np	nn	np	nn	np	nn	nn	nn	np	nn	nn	np	np	np	nn
LG11_HB_123	F_0055748_L11_PA	LG11	<nnxnp>	{-0}	(nn,np)	nn	nn	np	nn	np	np	np	np	np	np	nn	np	nn	nn	nn	np	nn	np	nn	np	np	nn	nn	np	np	nn	nn	np	nn	nn	np	nn	np	nn	np	np	np	nn	np	np	nn	nn	nn	np
LG11_HB_123	F_0055753_L11_PA	LG11	<nnxnp>	{-0}	(nn,np)	nn	nn	np	nn	np	np	np	np	np	np	nn	np	nn	nn	nn	np	nn	np	nn	np	np	nn	nn	np	np	nn	nn	np	nn	nn	np	nn	np	nn	np	np	np	nn	np	np	nn	nn	nn	np
LG11_HB_127	F_0057462_L11_PA	LG11	<lmxll>	{0-}	(ll,lm)	lm	lm	ll	lm	lm	ll	ll	lm	lm	ll	ll	ll	ll	lm	lm	lm	lm	lm	lm	lm	lm	lm	lm	ll	lm	ll	ll	lm	lm	lm	lm	ll	lm	ll	lm	lm	lm	ll	lm	lm	lm	ll	ll	ll
LG11_HB_127	F_0057464_L11_PA	LG11	<lmxll>	{1-}	(ll,lm)	ll	ll	lm	ll	ll	lm	lm	ll	ll	lm	lm	lm	lm	ll	ll	ll	ll	ll	ll	ll	ll	ll	ll	lm	ll	lm	lm	ll	ll	ll	ll	lm	ll	lm	ll	ll	ll	lm	ll	ll	ll	lm	lm	lm
LG11_HB_127	F_0057478_L11_PA	LG11	<lmxll>	{1-}	(ll,lm)	ll	ll	lm	ll	ll	lm	lm	ll	ll	lm	lm	lm	lm	ll	ll	ll	ll	ll	ll	ll	ll	ll	ll	lm	ll	lm	lm	ll	ll	ll	ll	lm	ll	lm	ll	ll	ll	lm	ll	ll	ll	lm	lm	lm
LG11_HB_127	F_0057479_L11_PA	LG11	<lmxll>	{0-}	(ll,lm)	lm	lm	ll	lm	lm	ll	ll	lm	lm	ll	ll	ll	ll	lm	lm	lm	lm	lm	lm	lm	lm	lm	lm	ll	lm	ll	ll	lm	lm	lm	lm	ll	lm	ll	lm	lm	lm	ll	lm	lm	lm	ll	ll	ll
LG11_HB_128	F_0057804_L11_PA	LG11	<lmxll>	{1-}	(ll,lm)	ll	ll	lm	ll	ll	lm	lm	ll	ll	lm	lm	lm	lm	ll	ll	ll	ll	ll	ll	ll	ll	ll	ll	lm	ll	lm	lm	ll	ll	ll	ll	lm	ll	lm	ll	ll	ll	lm	ll	ll	ll	lm	lm	lm
LG11_HB_129	F_0058223_L11_PA	LG11	<lmxll>	{0-}	(ll,lm)	lm	lm	ll	lm	lm	ll	ll	lm	lm	ll	ll	ll	ll	lm	lm	lm	lm	lm	lm	lm	lm	lm	lm	ll	lm	ll	ll	lm	lm	lm	lm	ll	lm	ll	lm	lm	lm	ll	lm	lm	lm	ll	ll	ll
LG11_HB_129	GD_01165_L11_PA	LG11	<lmxll>	{1-}	(ll,lm)	ll	ll	lm	ll	ll	lm	lm	ll	ll	lm	lm	lm	lm	ll	ll	ll	ll	ll	ll	ll	ll	ll	ll	lm	ll	lm	lm	ll	ll	ll	ll	lm	ll	lm	ll	ll	ll	lm	ll	ll	ll	lm	lm	lm
LG11_HB_130	F_0058559_L11_PA	LG11	<lmxll>	{0-}	(ll,lm)	lm	lm	ll	lm	lm	ll	ll	lm	lm	ll	ll	ll	ll	lm	lm	lm	lm	lm	lm	lm	lm	lm	lm	ll	lm	ll	ll	lm	lm	lm	lm	ll	lm	ll	lm	lm	lm	ll	lm	lm	lm	ll	ll	ll
LG11_HB_131	F_0058955_L11_PA	LG11	<nnxnp>	{-1}	(nn,np)	np	np	nn	np	nn	nn	nn	nn	nn	nn	np	nn	np	np	np	nn	np	nn	np	nn	nn	np	np	nn	nn	np	np	nn	np	np	nn	nn	nn	np	nn	nn	nn	np	nn	nn	np	np	np	nn
LG11_HB_131	R_4936280_L11_PA	LG11	<nnxnp>	{-1}	(nn,np)	np	np	nn	np	nn	nn	nn	nn	nn	nn	np	nn	np	np	np	nn	np	nn	np	nn	nn	np	np	nn	nn	np	np	nn	np	np	nn	nn	nn	np	nn	nn	nn	np	nn	nn	np	np	np	nn
LG11_HB_131	R_4936897_L11_PA	LG11	<nnxnp>	{-1}	(nn,np)	np	np	nn	np	nn	nn	nn	nn	nn	nn	np	nn	np	np	np	nn	np	nn	np	nn	nn	np	np	nn	nn	np	np	nn	np	np	nn	nn	nn	np	nn	nn	nn	np	nn	nn	np	np	np	nn
LG11_HB_131.5	R_5054497_L11_PA	LG11	<lmxll>	{1-}	(ll,lm)	ll	ll	lm	ll	ll	lm	lm	ll	ll	lm	lm	lm	lm	ll	ll	ll	ll	ll	ll	ll	ll	ll	lm	lm	ll	lm	lm	ll	ll	ll	ll	lm	ll	lm	ll	ll	ll	lm	ll	ll	ll	lm	lm	lm
LG11_HB_131.5	R_5075367_L11_PA	LG11	<lmxll>	{1-}	(ll,lm)	ll	ll	lm	ll	ll	lm	lm	ll	ll	lm	lm	lm	lm	ll	ll	ll	ll	ll	ll	ll	ll	ll	lm	lm	ll	lm	lm	ll	ll	ll	ll	lm	ll	lm	ll	ll	ll	lm	ll	ll	ll	lm	lm	lm
LG11_HB_131.5	R_5016587_L11_PA	LG11	<nnxnp>	{-1}	(nn,np)	np	np	nn	np	nn	nn	nn	nn	nn	nn	np	nn	np	np	np	nn	np	nn	np	nn	nn	np	np	nn	nn	np	np	nn	np	np	nn	nn	nn	np	nn	nn	nn	np	nn	nn	np	np	np	nn
LG11_HB_131.5	R_5021535_L11_PA	LG11	<nnxnp>	{-0}	(nn,np)	nn	nn	np	nn	np	np	np	np	np	np	nn	np	nn	nn	nn	np	nn	np	nn	np	np	nn	nn	np	np	nn	nn	np	nn	nn	np	np	np	nn	np	np	np	nn	np	np	nn	nn	nn	np
LG11_HB_132	F_0059429_L11_PA	LG11	<lmxll>	{0-}	(ll,lm)	lm	lm	ll	lm	lm	ll	ll	lm	lm	ll	ll	ll	ll	lm	lm	lm	lm	lm	lm	lm	lm	lm	ll	ll	lm	ll	ll	lm	lm	lm	lm	ll	lm	ll	lm	lm	lm	ll	lm	lm	lm	ll	ll	ll
LG11_HB_132	F_0059427_L11_PA	LG11	<nnxnp>	{-0}	(nn,np)	nn	nn	np	nn	np	np	np	np	np	np	nn	np	nn	nn	nn	np	nn	np	nn	np	np	nn	nn	np	np	nn	nn	np	nn	nn	np	np	np	nn	np	np	np	nn	np	np	nn	nn	nn	np
LG11_HB_132	F_0059435_L11_PA	LG11	<nnxnp>	{-1}	(nn,np)	np	np	nn	np	nn	nn	nn	nn	nn	nn	np	nn	np	np	np	nn	np	nn	np	nn	nn	np	np	nn	nn	np	np	nn	np	np	nn	nn	nn	np	nn	nn	nn	np	nn	nn	np	np	np	nn
LG11_HB_132.5	R_5173582_L11_PA	LG11	<lmxll>	{1-}	(ll,lm)	ll	ll	lm	ll	ll	lm	lm	ll	ll	lm	lm	lm	lm	ll	ll	ll	ll	ll	ll	ll	ll	ll	lm	lm	ll	lm	lm	ll	ll	ll	ll	lm	ll	lm	ll	ll	ll	lm	ll	ll	ll	lm	lm	lm
LG11_HB_132.5	R_5197434_L11_PA	LG11	<hkxhk>	{00}	(hh,hk,kk)	hk	hk	hk	hk	kk	hk	hk	kk	kk	hk	hh	hk	hh	hk	hk	kk	hk	kk	hk	kk	kk	hk	hh	hk	kk	hh	hh	kk	hk	hk	kk	hk	kk	hh	kk	kk	kk	hh	kk	kk	hk	hh	hh	hk
LG11_HB_132.5	R_5208182_L11_PA	LG11	<lmxll>	{1-}	(ll,lm)	ll	ll	lm	ll	ll	lm	lm	ll	ll	lm	lm	lm	lm	ll	ll	ll	ll	ll	ll	ll	ll	ll	lm	lm	ll	lm	lm	ll	ll	ll	ll	lm	ll	lm	ll	ll	ll	lm	ll	ll	ll	lm	lm	lm
LG11_HB_133	F_0060042_L11_PA	LG11	<nnxnp>	{-0}	(nn,np)	nn	nn	np	nn	np	np	np	np	np	np	nn	np	nn	nn	nn	np	nn	np	nn	np	np	nn	nn	np	np	nn	nn	np	nn	nn	np	np	np	nn	np	np	np	nn	np	np	nn	nn	nn	np
LG11_HB_133	F_0060045_L11_PA	LG11	<nnxnp>	{-1}	(nn,np)	np	np	nn	np	nn	nn	nn	nn	nn	nn	np	nn	np	np	np	nn	np	nn	np	nn	nn	np	np	nn	nn	np	np	nn	np	np	nn	nn	nn	np	nn	nn	nn	np	nn	nn	np	np	np	nn
LG11_HB_133	F_0060049_L11_PA	LG11	<nnxnp>	{-1}	(nn,np)	np	np	nn	np	nn	nn	nn	nn	nn	nn	np	nn	np	np	np	nn	np	nn	np	nn	nn	np	np	nn	nn	np	np	nn	np	np	nn	nn	nn	np	nn	nn	nn	np	nn	nn	np	np	np	nn
LG11_HB_133	F_0060059_L11_PA	LG11	<nnxnp>	{-1}	(nn,np)	np	np	nn	np	nn	nn	nn	nn	nn	nn	np	nn	np	np	np	nn	np	nn	np	nn	nn	np	np	nn	nn	np	np	nn	np	np	nn	nn	nn	np	nn	nn	nn	np	nn	nn	np	np	np	nn
LG11_HB_133	R_5482687_L11_PA	LG11	<nnxnp>	{-0}	(nn,np)	nn	nn	np	nn	np	np	np	np	np	np	nn	np	nn	nn	nn	np	nn	np	nn	np	np	nn	nn	np	np	nn	nn	np	nn	nn	np	np	np	nn	np	np	np	nn	np	np	nn	nn	nn	np
LG11_HB_135	F_0061193_L11_PA	LG11	<lmxll>	{1-}	(ll,lm)	ll	ll	lm	ll	lm	lm	lm	ll	ll	lm	lm	lm	lm	ll	ll	lm	ll	ll	ll	ll	ll	ll	lm	ll	ll	lm	lm	ll	ll	ll	ll	lm	ll	lm	ll	ll	ll	lm	lm	ll	ll	lm	lm	lm
LG11_HB_135	F_0061189_L11_PA	LG11	<nnxnp>	{-0}	(nn,np)	nn	nn	np	nn	np	np	np	np	np	np	nn	np	nn	nn	nn	np	nn	np	nn	np	np	nn	nn	np	np	nn	nn	np	nn	nn	np	np	np	nn	np	np	np	nn	np	np	nn	nn	nn	np
LG11_HB_135	F_0061195_L11_PA	LG11	<nnxnp>	{-1}	(nn,np)	np	np	nn	np	nn	nn	nn	nn	nn	nn	np	nn	np	np	np	nn	np	nn	np	nn	nn	np	np	nn	nn	np	np	nn	np	np	nn	nn	nn	np	nn	nn	nn	np	nn	nn	np	np	np	nn
LG11_HB_135	F_0061199_L11_PA	LG11	<nnxnp>	{-1}	(nn,np)	np	np	nn	np	nn	nn	nn	nn	nn	nn	np	nn	np	np	np	nn	np	nn	np	nn	nn	np	np	nn	nn	np	np	nn	np	np	nn	nn	nn	np	nn	nn	nn	np	nn	nn	np	np	np	nn
LG11_HB_136	F_0061654_L11_PA	LG11	<nnxnp>	{-1}	(nn,np)	np	np	nn	np	nn	nn	nn	nn	nn	nn	np	nn	np	np	np	nn	np	nn	np	nn	nn	np	np	nn	nn	np	np	nn	np	np	nn	nn	nn	np	nn	nn	nn	np	nn	nn	np	np	np	nn
LG11_HB_136	F_0061658_L11_PA	LG11	<nnxnp>	{-1}	(nn,np)	np	np	nn	np	nn	nn	nn	nn	nn	nn	np	nn	np	np	np	nn	np	nn	np	nn	nn	np	np	nn	nn	np	np	nn	np	np	nn	nn	nn	np	nn	nn	nn	np	nn	nn	np	np	np	nn
LG11_HB_136	F_0061660_L11_PA	LG11	<nnxnp>	{-0}	(nn,np)	nn	nn	np	nn	np	np	np	np	np	np	nn	np	nn	nn	nn	np	nn	np	nn	np	np	nn	nn	np	np	nn	nn	np	nn	nn	np	np	np	nn	np	np	np	nn	np	np	nn	nn	nn	np
LG11_HB_136	F_0061661_L11_PA	LG11	<nnxnp>	{-0}	(nn,np)	nn	nn	np	nn	np	np	np	np	np	np	nn	np	nn	nn	nn	np	nn	np	nn	np	np	nn	nn	np	np	nn	nn	np	nn	nn	np	np	np	nn	np	np	np	nn	np	np	nn	nn	nn	np
LG11_HB_136.5	R_6688015_L11_PA	LG11	<lmxll>	{1-}	(ll,lm)	ll	ll	lm	ll	lm	lm	lm	ll	ll	lm	lm	lm	lm	ll	ll	lm	ll	ll	ll	ll	ll	ll	lm	ll	ll	lm	lm	ll	ll	ll	ll	lm	ll	lm	ll	ll	ll	lm	lm	ll	ll	lm	lm	lm
F_0645521_L6_PA	F_0645521_L6_PA	LG11	<lmxll>	{1-}	(ll,lm)	ll	ll	lm	ll	lm	lm	lm	ll	ll	lm	lm	lm	lm	ll	ll	lm	ll	ll	ll	ll	ll	ll	lm	ll	ll	lm	lm	ll	ll	ll	ll	lm	ll	lm	ll	lm	ll	ll	lm	ll	ll	lm	lm	lm
LG11_HB_137	F_0061912_L11_PA	LG11	<lmxll>	{0-}	(ll,lm)	lm	lm	ll	lm	ll	ll	ll	lm	lm	ll	ll	ll	ll	lm	lm	ll	lm	lm	lm	lm	lm	lm	ll	lm	lm	ll	ll	lm	lm	lm	lm	ll	lm	ll	lm	lm	lm	ll	ll	lm	lm	ll	ll	ll
LG11_HB_137	F_0061913_L11_PA	LG11	<lmxll>	{1-}	(ll,lm)	ll	ll	lm	ll	lm	lm	lm	ll	ll	lm	lm	lm	lm	ll	ll	lm	ll	ll	ll	ll	ll	ll	lm	ll	ll	lm	lm	ll	ll	ll	ll	lm	ll	lm	ll	ll	ll	lm	lm	ll	ll	lm	lm	lm
LG11_HB_138	F_0062307_L11_PA	LG11	<lmxll>	{1-}	(ll,lm)	ll	ll	lm	ll	lm	lm	lm	ll	ll	lm	lm	lm	lm	ll	ll	lm	ll	ll	ll	ll	ll	ll	lm	ll	ll	lm	lm	ll	ll	ll	ll	lm	ll	lm	ll	ll	ll	lm	lm	ll	ll	lm	lm	lm
LG11_HB_138	F_0062303_L11_PA	LG11	<nnxnp>	{-0}	(nn,np)	nn	nn	np	nn	np	np	np	np	np	np	nn	np	nn	nn	nn	np	nn	np	nn	np	np	nn	nn	np	np	nn	nn	np	nn	nn	np	np	np	nn	np	np	np	nn	np	np	nn	nn	nn	np
LG11_HB_1385	F_0654291_L6_PA	LG11	<nnxnp>	{-0}	(nn,np)	np	nn	np	nn	np	np	np	np	np	nn	nn	nn	nn	np	nn	np	np	nn	nn	nn	np	nn	nn	nn	nn	np	nn	np	nn	nn	nn	np	nn	np	np	np	np	np	np	np	np	nn	nn	np
LG11_HB_1385	F_0654293_L6_PA	LG11	<nnxnp>	{-0}	(nn,np)	np	nn	np	nn	np	np	np	np	np	nn	nn	nn	nn	np	nn	np	np	nn	nn	nn	np	nn	nn	nn	nn	np	nn	np	nn	nn	nn	np	nn	np	np	np	np	np	np	np	np	nn	nn	np
LG11_HB_139	F_0062814_L11_PA	LG11	<lmxll>	{1-}	(ll,lm)	ll	ll	lm	ll	lm	lm	lm	ll	ll	lm	lm	lm	lm	ll	ll	lm	ll	ll	ll	ll	ll	ll	lm	ll	ll	lm	lm	ll	ll	ll	ll	lm	ll	lm	ll	ll	ll	lm	lm	ll	ll	lm	lm	lm
LG11_HB_139.5	R_7189032_L11_PA	LG11	<nnxnp>	{-1}	(nn,np)	np	np	nn	np	nn	nn	nn	nn	nn	nn	np	nn	np	np	np	nn	np	nn	np	nn	nn	np	np	nn	nn	np	np	nn	np	np	nn	nn	nn	np	nn	nn	nn	np	nn	nn	np	np	np	nn
LG11_HB_140	F_0063328_L11_PA	LG11	<lmxll>	{1-}	(ll,lm)	ll	ll	lm	ll	lm	lm	lm	ll	ll	lm	lm	lm	lm	ll	ll	lm	ll	ll	ll	ll	ll	ll	lm	ll	ll	lm	lm	ll	ll	ll	ll	lm	ll	lm	ll	lm	ll	ll	lm	ll	ll	lm	lm	lm
LG11_HB_140	F_0063313_L11_PA	LG11	<nnxnp>	{-0}	(nn,np)	nn	nn	np	nn	np	np	np	np	np	np	nn	np	nn	nn	nn	np	nn	np	nn	np	np	nn	nn	np	np	nn	nn	np	nn	nn	np	np	np	nn	np	np	np	nn	np	np	nn	nn	nn	np
LG11_HB_140	F_0063325_L11_PA	LG11	<nnxnp>	{-0}	(nn,np)	nn	nn	np	nn	np	np	np	np	np	np	nn	np	nn	nn	nn	np	nn	np	nn	np	np	nn	nn	np	np	nn	nn	np	nn	nn	np	np	np	nn	np	np	np	nn	np	np	nn	nn	nn	np
LG11_HB_140	F_0063327_L11_PA	LG11	<nnxnp>	{-0}	(nn,np)	nn	nn	np	nn	np	np	np	np	np	np	nn	np	nn	nn	nn	np	nn	np	nn	np	np	nn	nn	np	np	nn	nn	np	nn	nn	np	np	np	nn	np	np	np	nn	np	np	nn	nn	nn	np
LG11_HB_140	F_0063329_L11_PA	LG11	<nnxnp>	{-1}	(nn,np)	np	np	nn	np	nn	nn	nn	nn	nn	nn	np	nn	np	np	np	nn	np	nn	np	nn	nn	np	np	nn	nn	np	np	nn	np	np	nn	nn	nn	np	nn	nn	nn	np	nn	nn	np	np	np	nn
LG11_HB_140	F_0063323_L11_PA	LG11	<nnxnp>	{-0}	(nn,np)	nn	nn	np	nn	np	np	np	np	np	np	nn	np	nn	nn	nn	np	nn	np	nn	np	np	nn	nn	np	np	nn	nn	np	nn	nn	np	np	np	nn	np	np	np	nn	--	np	nn	nn	nn	np
LG11_HB_141	F_0064060_L11_PA	LG11	<nnxnp>	{-1}	(nn,np)	np	np	nn	np	nn	nn	nn	nn	nn	nn	np	nn	np	np	np	nn	np	nn	np	nn	nn	np	np	nn	nn	np	np	nn	np	np	nn	nn	nn	np	nn	nn	nn	np	nn	nn	np	np	np	nn
LG11_HB_142	F_0064291_L11_PA	LG11	<lmxll>	{1-}	(ll,lm)	ll	ll	lm	ll	lm	lm	lm	ll	ll	lm	lm	lm	lm	ll	ll	lm	ll	ll	ll	ll	ll	ll	lm	ll	ll	lm	lm	ll	ll	ll	ll	lm	ll	lm	ll	lm	ll	ll	lm	ll	ll	lm	lm	lm
LG11_HB_142	F_0064302_L11_PA	LG11	<hkxhk>	{01}	(hh,hk,kk)	kk	kk	hh	kk	hh	hh	hh	hk	hk	hh	hk	hh	hk	kk	kk	hh	kk	hk	kk	hk	hk	kk	hk	hk	hk	hk	hk	hk	kk	kk	hk	hh	hk	hk	hk	hh	hk	kk	hh	hk	kk	hk	hk	hh
LG11_HB_142	F_0064308_L11_PA	LG11	<hkxhk>	{01}	(hh,hk,kk)	kk	kk	hh	kk	hh	hh	hh	hk	hk	hh	hk	hh	hk	kk	kk	hh	kk	hk	kk	hk	hk	kk	hk	hk	hk	hk	hk	hk	kk	kk	hk	hh	hk	hk	hk	hh	hk	kk	hh	hk	kk	hk	hk	hh
LG11_HB_142	F_0064309_L11_PA	LG11	<nnxnp>	{-1}	(nn,np)	np	np	nn	np	nn	nn	nn	nn	nn	nn	np	nn	np	np	np	nn	np	nn	np	nn	nn	np	np	nn	nn	np	np	nn	np	np	nn	nn	nn	np	nn	nn	nn	np	nn	nn	np	np	np	nn
LG11_HB_142.5	R_8691674_L11_PA	LG11	<lmxll>	{1-}	(ll,lm)	ll	ll	lm	ll	lm	lm	lm	ll	ll	lm	lm	lm	lm	ll	ll	lm	ll	ll	ll	ll	ll	ll	lm	ll	ll	lm	lm	ll	lm	ll	ll	lm	ll	lm	ll	lm	ll	ll	lm	ll	ll	lm	lm	lm
LG11_HB_142.5	R_8694610_L11_PA	LG11	<lmxll>	{0-}	(ll,lm)	lm	lm	ll	lm	ll	ll	ll	lm	lm	ll	ll	ll	ll	lm	lm	ll	lm	lm	lm	lm	lm	lm	ll	lm	lm	ll	ll	lm	ll	lm	lm	ll	lm	ll	lm	ll	lm	lm	ll	lm	lm	ll	ll	ll
LG11_HB_143	F_0064987_L11_PA	LG11	<lmxll>	{1-}	(ll,lm)	ll	ll	lm	ll	lm	lm	lm	ll	ll	lm	lm	lm	lm	ll	ll	lm	ll	ll	ll	ll	ll	ll	lm	ll	ll	lm	lm	ll	lm	ll	ll	lm	ll	lm	ll	lm	ll	ll	lm	ll	ll	lm	lm	lm
LG11_HB_143	F_0064998_L11_PA	LG11	<lmxll>	{1-}	(ll,lm)	ll	ll	lm	ll	lm	lm	lm	ll	ll	lm	lm	lm	lm	ll	ll	lm	ll	ll	ll	ll	ll	ll	lm	ll	ll	lm	lm	ll	lm	ll	ll	lm	ll	lm	ll	lm	ll	ll	lm	ll	ll	lm	lm	lm
LG11_HB_143	F_0065012_L11_PA	LG11	<lmxll>	{0-}	(ll,lm)	lm	lm	ll	lm	ll	ll	ll	lm	lm	ll	ll	ll	ll	lm	lm	ll	lm	lm	lm	lm	lm	lm	ll	lm	lm	ll	ll	lm	ll	lm	lm	ll	lm	ll	lm	ll	lm	lm	ll	lm	lm	ll	ll	ll
LG11_HB_143	F_0065019_L11_PA	LG11	<lmxll>	{1-}	(ll,lm)	ll	ll	lm	ll	lm	lm	lm	ll	ll	lm	lm	lm	lm	ll	ll	lm	ll	ll	ll	ll	ll	ll	lm	ll	ll	lm	lm	ll	lm	ll	ll	lm	ll	lm	ll	lm	ll	ll	lm	ll	ll	lm	lm	lm
GD_00735_L11_PA	GD_00735_L11_PA	LG11	<lmxll>	{1-}	(ll,lm)	ll	ll	lm	ll	lm	lm	lm	ll	ll	lm	lm	lm	lm	ll	ll	lm	ll	ll	ll	ll	ll	ll	lm	ll	ll	lm	lm	ll	lm	ll	ll	lm	ll	lm	ll	lm	ll	ll	lm	ll	ll	lm	lm	lm
LG11_HB_144	F_0065617_L11_PA	LG11	<lmxll>	{1-}	(ll,lm)	ll	ll	lm	ll	lm	lm	lm	ll	ll	lm	lm	lm	lm	ll	ll	lm	ll	ll	ll	ll	ll	ll	lm	ll	ll	lm	lm	ll	lm	ll	ll	lm	ll	lm	ll	lm	ll	ll	lm	ll	ll	lm	lm	lm
LG11_HB_144	F_0065631_L11_PA	LG11	<lmxll>	{0-}	(ll,lm)	lm	lm	ll	lm	ll	ll	ll	lm	lm	ll	ll	ll	ll	lm	lm	ll	lm	lm	lm	lm	lm	lm	ll	lm	lm	ll	ll	lm	ll	lm	lm	ll	lm	ll	lm	ll	lm	lm	ll	lm	lm	ll	ll	ll
LG11_HB_144	F_0065643_L11_PA	LG11	<lmxll>	{0-}	(ll,lm)	lm	lm	ll	lm	ll	ll	ll	lm	lm	ll	ll	ll	ll	lm	lm	ll	lm	lm	lm	lm	lm	lm	ll	lm	lm	ll	ll	lm	ll	lm	lm	ll	lm	ll	lm	ll	lm	lm	ll	lm	lm	ll	ll	ll
LG11_HB_146	F_0065848_L11_PA	LG11	<lmxll>	{0-}	(ll,lm)	lm	lm	ll	lm	ll	ll	ll	lm	lm	lm	ll	ll	ll	lm	lm	ll	lm	lm	lm	lm	lm	lm	ll	lm	lm	ll	ll	lm	ll	lm	lm	ll	lm	ll	lm	ll	lm	lm	ll	lm	lm	ll	ll	ll
LG11_HB_146	F_0065850_L11_PA	LG11	<lmxll>	{0-}	(ll,lm)	lm	lm	ll	lm	ll	ll	ll	lm	lm	lm	ll	ll	ll	lm	lm	ll	lm	lm	lm	lm	lm	lm	ll	lm	lm	ll	ll	lm	ll	lm	lm	ll	lm	ll	lm	ll	lm	lm	ll	lm	lm	ll	ll	ll
LG11_HB_146	F_0065851_L11_PA	LG11	<lmxll>	{0-}	(ll,lm)	lm	lm	ll	lm	ll	ll	ll	lm	lm	lm	ll	ll	ll	lm	lm	ll	lm	lm	lm	lm	lm	lm	ll	lm	lm	ll	ll	lm	ll	lm	lm	ll	lm	ll	lm	ll	lm	lm	ll	lm	lm	ll	ll	ll
LG11_HB_146	F_0065861_L11_PA	LG11	<lmxll>	{0-}	(ll,lm)	lm	lm	ll	lm	ll	ll	ll	lm	lm	lm	ll	ll	ll	lm	lm	ll	lm	lm	lm	lm	lm	lm	ll	lm	lm	ll	ll	lm	ll	lm	lm	ll	lm	ll	lm	ll	lm	lm	ll	lm	lm	ll	ll	ll
LG11_HB_147	F_0066491_L11_PA	LG11	<hkxhk>	{11}	(hh,hk,kk)	hk	hk	hk	hh	hk	hk	hk	hh	hh	hh	kk	kk	kk	hh	hk	hk	hh	hk	hk	hh	hh	hk	kk	hh	hh	kk	kk	hh	kk	hk	hh	hk	hh	kk	hh	hk	hh	hh	hk	hh	hk	kk	kk	hk
LG11_HB_147	F_0066494_L11_PA	LG11	<hkxhk>	{00}	(hh,hk,kk)	hk	hk	hk	kk	hk	hk	hk	kk	kk	kk	hh	hh	hh	kk	hk	hk	kk	hk	hk	kk	kk	hk	hh	kk	kk	hh	hh	kk	hh	hk	kk	hk	kk	hh	kk	hk	kk	kk	hk	kk	hk	hh	hh	hk
LG11_HB_148	F_0067163_L11_PA	LG11	<lmxll>	{1-}	(ll,lm)	ll	ll	lm	ll	lm	lm	lm	ll	ll	ll	lm	lm	lm	ll	ll	lm	ll	ll	ll	ll	ll	ll	lm	ll	ll	lm	lm	ll	lm	ll	ll	lm	ll	lm	ll	lm	ll	ll	lm	ll	ll	lm	lm	lm
LG11_HB_149.5	R_10600067_L11_PA	LG11	<nnxnp>	{-0}	(nn,np)	nn	nn	np	np	np	np	np	np	np	np	nn	nn	nn	np	nn	np	np	nn	nn	np	np	nn	nn	np	np	nn	nn	np	nn	nn	np	np	nn	nn	np	np	np	np	np	np	nn	nn	nn	np
LG11_HB_149.5	GD_00254_L11_PA	LG11	<lmxll>	{0-}	(ll,lm)	lm	lm	ll	lm	ll	ll	ll	lm	lm	lm	ll	ll	ll	lm	lm	ll	lm	lm	lm	lm	lm	lm	ll	lm	lm	ll	ll	lm	ll	lm	lm	ll	lm	ll	lm	ll	lm	lm	ll	lm	lm	ll	ll	ll
LG11_HB_150	F_0067823_L11_PA	LG11	<lmxll>	{0-}	(ll,lm)	lm	lm	ll	lm	ll	ll	ll	lm	lm	lm	ll	ll	ll	lm	lm	ll	lm	lm	lm	lm	lm	lm	ll	lm	lm	ll	ll	lm	ll	lm	lm	ll	lm	ll	lm	ll	lm	lm	ll	lm	lm	ll	ll	ll
LG11_HB_150	F_0067824_L11_PA	LG11	<lmxll>	{0-}	(ll,lm)	lm	lm	ll	lm	ll	ll	ll	lm	lm	lm	ll	ll	ll	lm	lm	ll	lm	lm	lm	lm	lm	lm	ll	lm	lm	ll	ll	lm	ll	lm	lm	ll	lm	ll	lm	ll	lm	lm	ll	lm	lm	ll	ll	ll
LG11_HB_150	F_0067825_L11_PA	LG11	<lmxll>	{0-}	(ll,lm)	lm	lm	ll	lm	ll	ll	ll	lm	lm	lm	ll	ll	ll	lm	lm	ll	lm	lm	lm	lm	lm	lm	ll	lm	lm	ll	ll	lm	ll	lm	lm	ll	lm	ll	lm	ll	lm	lm	ll	lm	lm	ll	ll	ll
LG11_HB_1502	F_0706061_L7_PA	LG11	<lmxll>	{0-}	(ll,lm)	lm	lm	ll	lm	ll	ll	ll	lm	lm	lm	ll	ll	ll	lm	ll	ll	ll	lm	ll	lm	ll	lm	ll	lm	lm	ll	ll	lm	ll	lm	lm	lm	ll	ll	lm	ll	lm	lm	ll	lm	ll	ll	ll	lm
LG11_HB_1502	F_0706064_L7_PA	LG11	<lmxll>	{1-}	(ll,lm)	ll	ll	lm	ll	lm	lm	lm	ll	ll	ll	lm	lm	lm	ll	lm	lm	lm	ll	lm	ll	lm	ll	lm	ll	ll	lm	lm	ll	lm	ll	ll	ll	lm	lm	ll	lm	ll	ll	lm	ll	lm	lm	lm	ll
LG11_HB_151	F_0067989_L11_PA	LG11	<nnxnp>	{-1}	(nn,np)	np	np	nn	nn	nn	nn	nn	nn	nn	nn	np	np	np	nn	np	nn	nn	np	np	nn	nn	np	np	nn	nn	np	np	nn	np	np	nn	nn	np	np	nn	nn	nn	nn	nn	nn	np	np	np	nn
LG11_HB_151	F_0068007_L11_PA	LG11	<nnxnp>	{-0}	(nn,np)	nn	nn	np	np	np	np	np	np	np	np	nn	nn	nn	np	nn	np	np	nn	nn	np	np	nn	nn	np	np	nn	nn	np	nn	nn	np	np	nn	nn	np	np	np	np	np	np	nn	nn	nn	np
LG11_HB_151	F_0068009_L11_PA	LG11	<nnxnp>	{-0}	(nn,np)	nn	nn	np	np	np	np	np	np	np	np	nn	nn	nn	np	nn	np	np	nn	nn	np	np	nn	nn	np	np	nn	nn	np	nn	nn	np	np	nn	nn	np	np	np	np	np	np	nn	nn	nn	np
LG11_HB_151	F_0067993_L11_PA	LG11	<lmxll>	{1-}	(ll,lm)	ll	ll	lm	ll	lm	lm	lm	ll	ll	ll	lm	lm	lm	ll	ll	lm	ll	ll	ll	ll	ll	ll	lm	ll	ll	lm	lm	ll	lm	ll	ll	lm	ll	lm	ll	lm	ll	ll	lm	ll	ll	lm	lm	lm
LG11_HB_151	F_0067999_L11_PA	LG11	<lmxll>	{0-}	(ll,lm)	lm	lm	ll	lm	ll	ll	ll	lm	lm	lm	ll	ll	ll	lm	lm	ll	lm	lm	lm	lm	lm	lm	ll	lm	lm	ll	ll	lm	ll	lm	lm	ll	lm	ll	lm	ll	lm	lm	ll	lm	lm	ll	ll	ll
GD_00377_L11_PA	GD_00377_L11_PA	LG11	<nnxnp>	{-1}	(nn,np)	np	np	nn	nn	nn	nn	nn	nn	nn	nn	np	np	np	nn	np	nn	nn	np	np	nn	nn	np	np	nn	nn	np	np	nn	np	np	nn	nn	np	np	nn	nn	nn	nn	nn	nn	np	np	np	nn
LG11_HB_1515	F_0710911_L7_PA	LG11	<hkxhk>	{10}	(hh,hk,kk)	hh	hk	hk	hk	kk	hh	hk	hk	hh	hh	hk	hk	hh	hk	hk	kk	hk	hk	kk	hk	hk	kk	hk	hk	hk	hk	hk	kk	hk	hh	hh	hk	hk	kk	hh	hk	hk	hk	hh	hh	hk	hk	hh	hh
LG11_HB_1515	F_0710915_L7_PA	LG11	<lmxll>	{1-}	(ll,lm)	ll	ll	lm	lm	lm	ll	lm	lm	ll	ll	ll	lm	ll	lm	lm	lm	lm	ll	lm	ll	lm	lm	lm	ll	ll	ll	lm	lm	lm	ll	ll	ll	lm	lm	ll	lm	lm	ll	ll	ll	ll	ll	ll	ll
LG11_HB_1515	F_0710929_L7_PA	LG11	<lmxll>	{1-}	(ll,lm)	ll	ll	lm	lm	lm	ll	lm	lm	ll	ll	ll	lm	ll	lm	lm	lm	lm	ll	lm	ll	lm	lm	lm	ll	ll	ll	lm	lm	lm	ll	ll	ll	lm	lm	ll	lm	lm	ll	ll	ll	ll	ll	ll	ll
LG11_HB_1515	F_0710937_L7_PA	LG11	<nnxnp>	{-0}	(nn,np)	nn	np	nn	nn	np	nn	nn	nn	nn	nn	np	nn	nn	nn	nn	np	nn	np	np	np	nn	np	nn	np	np	np	nn	np	nn	nn	nn	np	nn	np	nn	nn	nn	np	nn	nn	np	np	nn	nn
LG11_HB_152	F_0068398_L11_PA	LG11	<nnxnp>	{-1}	(nn,np)	np	np	nn	nn	nn	nn	nn	nn	nn	np	np	np	np	nn	np	nn	nn	np	np	nn	nn	np	np	nn	nn	np	np	nn	np	np	nn	nn	np	np	nn	nn	nn	nn	nn	nn	np	np	np	nn
LG11_HB_152	R_11573565_L11_PA	LG11	<nnxnp>	{-1}	(nn,np)	np	np	nn	nn	nn	nn	nn	nn	nn	np	np	np	np	nn	np	nn	nn	np	np	nn	nn	np	np	nn	nn	np	np	nn	np	np	nn	nn	np	np	nn	nn	nn	nn	nn	nn	np	np	np	nn
LG11_HB_152	F_0068416_L11_PA	LG11	<lmxll>	{1-}	(ll,lm)	ll	ll	lm	ll	lm	lm	lm	ll	ll	ll	lm	lm	lm	ll	ll	lm	ll	ll	ll	ll	ll	ll	lm	ll	ll	lm	lm	ll	lm	ll	ll	lm	ll	lm	ll	lm	ll	ll	lm	ll	ll	lm	lm	lm
LG11_HB_152.5	R_11595996_L11_PA	LG11	<nnxnp>	{-0}	(nn,np)	nn	nn	np	np	np	np	np	np	np	nn	nn	nn	nn	np	nn	np	np	nn	nn	np	np	nn	nn	np	np	nn	nn	np	nn	nn	np	np	nn	nn	np	np	np	np	np	np	nn	nn	nn	np
R_11824111_L11_PA	R_11824111_L11_PA	LG11	<nnxnp>	{-0}	(nn,np)	nn	nn	np	np	np	np	np	np	np	nn	nn	nn	nn	np	nn	np	np	nn	nn	np	np	nn	nn	np	np	nn	nn	np	nn	nn	np	np	nn	nn	np	np	np	np	np	np	nn	nn	nn	np
LG11_HB_153	R_11826777_L11_PA	LG11	<nnxnp>	{-1}	(nn,np)	np	np	nn	nn	nn	nn	nn	nn	nn	np	np	np	np	nn	np	nn	nn	np	np	nn	nn	np	np	nn	nn	np	np	nn	np	np	nn	nn	np	np	nn	nn	nn	nn	nn	nn	np	np	np	nn
LG11_HB_153	F_0069035_L11_PA	LG11	<efxeg>	{01}	(ee,ef,eg,fg)	fg	fg	ee	ef	ee	ee	ee	ef	ef	fg	eg	eg	eg	ef	fg	ee	ef	fg	fg	ef	ef	fg	eg	ef	ef	eg	eg	ef	eg	fg	ef	ee	fg	eg	ef	ee	ef	ef	ee	ef	ee	eg	eg	ee
LG11_HB_153	R_11831569_L11_PA	LG11	<nnxnp>	{-0}	(nn,np)	nn	nn	np	np	np	np	np	np	np	nn	nn	nn	nn	np	nn	np	np	nn	nn	np	np	nn	nn	np	np	nn	nn	np	nn	nn	np	np	nn	nn	np	np	np	np	np	np	np	nn	nn	np
LG11_HB_154	F_0069352_L11_PA	LG11	<nnxnp>	{-1}	(nn,np)	np	np	nn	nn	nn	nn	nn	nn	nn	np	np	np	np	nn	np	nn	nn	np	np	nn	nn	np	np	nn	nn	np	np	nn	np	np	nn	nn	np	np	nn	nn	nn	nn	nn	nn	nn	np	np	nn
LG11_HB_154	F_0069370_L11_PA	LG11	<nnxnp>	{-1}	(nn,np)	np	np	nn	nn	nn	nn	nn	nn	nn	np	np	np	np	nn	np	nn	nn	np	np	nn	nn	np	np	nn	nn	np	np	nn	np	np	nn	nn	np	np	nn	nn	nn	nn	nn	nn	nn	np	np	nn
LG11_HB_154	F_0069360_L11_PA	LG11	<lmxll>	{1-}	(ll,lm)	ll	ll	lm	ll	lm	lm	lm	ll	ll	ll	lm	lm	lm	ll	ll	lm	ll	ll	ll	ll	ll	ll	lm	ll	ll	lm	lm	ll	lm	ll	ll	lm	ll	lm	ll	lm	ll	ll	lm	ll	lm	lm	lm	lm
LG11_HB_154.5	R_12150935_L11_PA	LG11	<nnxnp>	{-0}	(nn,np)	nn	nn	np	np	np	np	np	np	np	nn	nn	nn	nn	np	nn	np	np	nn	nn	np	np	nn	nn	np	nn	nn	nn	np	nn	nn	np	np	nn	nn	np	np	np	np	np	np	np	nn	nn	np
LG11_HB_154.5	R_12154333_L11_PA	LG11	<nnxnp>	{-1}	(nn,np)	np	np	nn	nn	nn	nn	nn	nn	nn	np	np	np	np	nn	np	nn	nn	np	np	nn	nn	np	np	nn	np	np	np	nn	np	np	nn	nn	np	np	nn	nn	nn	nn	nn	nn	nn	np	np	nn
LG11_HB_154.5	R_12169230_L11_PA	LG11	<lmxll>	{1-}	(ll,lm)	ll	ll	lm	ll	lm	lm	lm	ll	ll	ll	lm	lm	lm	ll	ll	lm	ll	ll	ll	ll	ll	ll	lm	ll	ll	lm	lm	ll	lm	ll	ll	lm	ll	lm	ll	lm	ll	ll	lm	ll	lm	lm	lm	lm
LG11_HB_154.5	GD_00240_L11_PA	LG11	<lmxll>	{0-}	(ll,lm)	lm	lm	ll	lm	ll	ll	ll	lm	lm	lm	ll	ll	ll	lm	lm	ll	lm	lm	lm	lm	lm	lm	ll	lm	lm	ll	ll	lm	ll	lm	lm	ll	lm	ll	lm	ll	lm	lm	ll	lm	ll	ll	ll	ll
LG11_HB_154.8	R_12309737_L11_PA	LG11	<nnxnp>	{-0}	(nn,np)	nn	nn	np	np	np	np	np	np	np	nn	nn	nn	nn	np	nn	np	np	nn	nn	np	np	nn	nn	np	nn	nn	nn	np	nn	nn	np	np	nn	nn	np	np	np	np	np	np	np	nn	nn	np
LG11_HB_154.8	GD_00037_L11_PA	LG11	<lmxll>	{0-}	(ll,lm)	lm	lm	ll	lm	ll	ll	ll	lm	lm	lm	ll	ll	ll	lm	lm	ll	lm	lm	lm	lm	lm	lm	ll	lm	lm	ll	ll	lm	ll	lm	lm	ll	lm	ll	lm	ll	lm	lm	ll	lm	ll	ll	ll	ll
LG11_HB_155	R_12383439_L11_PA	LG11	<hkxhk>	{01}	(hh,hk,kk)	kk	kk	hh	hk	hh	hh	hh	hk	hk	kk	hk	hk	hk	hk	kk	hh	hk	kk	kk	hk	hk	kk	hk	hk	kk	hk	hk	hk	hk	kk	hk	hh	kk	hk	hk	hh	hk	hk	hh	hk	hh	hk	hk	hh
LG11_HB_155.5	R_12326157_L11_PA	LG11	<lmxll>	{1-}	(ll,lm)	ll	ll	lm	ll	lm	lm	lm	ll	ll	ll	lm	lm	lm	ll	ll	lm	ll	ll	ll	ll	ll	ll	lm	ll	ll	lm	lm	ll	lm	ll	ll	lm	ll	lm	ll	lm	ll	ll	lm	ll	lm	lm	lm	lm
LG11_HB_155.5	R_12328377_L11_PA	LG11	<nnxnp>	{-1}	(nn,np)	np	np	nn	nn	nn	nn	nn	nn	nn	np	np	np	np	nn	np	nn	nn	np	np	nn	nn	np	np	nn	np	np	np	nn	np	np	nn	nn	np	np	nn	nn	nn	nn	nn	nn	nn	np	np	nn
LG11_HB_155.5	R_12380727_L11_PA	LG11	<nnxnp>	{-0}	(nn,np)	nn	nn	np	np	np	np	np	np	np	nn	nn	nn	nn	np	nn	np	np	nn	nn	np	np	nn	nn	np	nn	nn	nn	np	nn	nn	np	np	nn	nn	np	np	np	np	np	np	np	nn	nn	np
LG11_HB_1551	F_0725507_L8_PA	LG11	<nnxnp>	{-0}	(nn,np)	np	nn	np	nn	np	np	np	np	np	nn	nn	nn	nn	np	nn	np	np	np	nn	nn	np	nn	nn	nn	nn	np	nn	np	nn	nn	nn	np	nn	np	np	nn	np	np	np	np	np	nn	nn	np
LG11_HB_1551	F_0725479_L8_PA	LG11	<nnxnp>	{-0}	(nn,np)	np	nn	np	nn	np	np	np	np	np	nn	nn	nn	nn	np	nn	np	np	np	nn	nn	np	nn	nn	nn	nn	np	nn	np	nn	nn	nn	np	nn	np	np	nn	np	np	np	np	np	nn	nn	np
LG11_HB_156	F_0070710_L11_PA	LG11	<nnxnp>	{-1}	(nn,np)	np	np	nn	nn	nn	nn	nn	nn	nn	np	np	np	np	nn	np	nn	nn	np	np	nn	nn	np	np	nn	np	np	np	nn	np	np	nn	nn	np	np	nn	nn	nn	nn	nn	nn	nn	np	np	nn
LG11_HB_156	F_0070718_L11_PA	LG11	<hkxhk>	{00}	(hh,hk,kk)	hk	hk	hk	kk	hk	hk	hk	kk	kk	hk	hh	hh	hh	kk	hk	hk	kk	hk	hk	kk	hk	hk	hh	kk	hk	hh	hh	kk	hh	hk	kk	hk	hk	hh	kk	hk	kk	kk	hk	kk	hk	hh	hh	hk
LG11_HB_156	F_0070724_L11_PA	LG11	<hkxhk>	{11}	(hh,hk,kk)	hk	hk	hk	hh	hk	hk	hk	hh	hh	hk	kk	kk	kk	hh	hk	hk	hh	hk	hk	hh	hk	hk	kk	hh	hk	kk	kk	hh	kk	hk	hh	hk	hk	kk	hh	hk	hh	hh	hk	hh	hk	kk	kk	hk
LG11_HB_156	F_0070734_L11_PA	LG11	<nnxnp>	{-1}	(nn,np)	np	np	nn	nn	nn	nn	nn	nn	nn	np	np	np	np	nn	np	nn	nn	np	np	nn	nn	np	np	nn	np	np	np	nn	np	np	nn	nn	np	np	nn	nn	nn	nn	nn	nn	nn	np	np	nn
LG11_HB_157	F_0071388_L11_PA	LG11	<nnxnp>	{-0}	(nn,np)	nn	nn	np	np	np	np	np	np	np	nn	nn	nn	nn	np	nn	np	np	nn	nn	np	np	nn	nn	nn	nn	nn	nn	np	nn	nn	np	np	nn	nn	np	np	np	np	np	np	np	nn	nn	np
LG11_HB_157	F_0071389_L11_PA	LG11	<hkxhk>	{01}	(hh,hk,kk)	kk	kk	hh	hk	hh	hh	hh	hk	hk	kk	hk	hk	hk	hk	kk	hh	hk	kk	kk	hk	hh	kk	hk	kk	kk	hk	hk	hk	hk	kk	hk	hh	kk	hk	hk	hh	hk	hk	hh	hk	hh	hk	hk	hk
LG11_HB_157	F_0071391_L11_PA	LG11	<lmxll>	{0-}	(ll,lm)	lm	lm	ll	lm	ll	ll	ll	lm	lm	lm	ll	ll	ll	lm	lm	ll	lm	lm	lm	lm	ll	lm	ll	lm	lm	ll	ll	lm	ll	lm	lm	ll	lm	ll	lm	ll	lm	lm	ll	lm	ll	ll	ll	lm
LG11_HB_157	F_0071392_L11_PA	LG11	<lmxll>	{1-}	(ll,lm)	ll	ll	lm	ll	lm	lm	lm	ll	ll	ll	lm	lm	lm	ll	ll	lm	ll	ll	ll	ll	lm	ll	lm	ll	ll	lm	lm	ll	lm	ll	ll	lm	ll	lm	ll	lm	ll	ll	lm	ll	lm	lm	lm	ll
LG11_HB_157.5	GD_02465_L11_PA	LG11	<lmxll>	{0-}	(ll,lm)	lm	lm	ll	lm	ll	ll	ll	lm	lm	lm	ll	ll	ll	lm	lm	ll	lm	lm	lm	lm	ll	lm	ll	lm	lm	ll	ll	lm	ll	lm	lm	ll	lm	ll	lm	ll	lm	lm	ll	lm	ll	ll	ll	lm
LG11_HB_157.5	R_12934511_L11_PA	LG11	<hkxhk>	{01}	(hh,hk,kk)	kk	kk	hh	hk	hh	hh	hh	hk	hk	kk	hk	hk	hk	hk	kk	hh	hk	kk	kk	hk	hh	kk	hk	kk	kk	hk	hk	hk	hk	kk	hk	hh	kk	hk	hk	hh	hk	hk	hh	hk	hh	hk	hk	hk
LG11_HB_158	F_0072017_L11_PA	LG11	<nnxnp>	{-0}	(nn,np)	nn	nn	np	np	np	np	np	np	np	nn	nn	nn	nn	np	nn	np	np	nn	nn	np	np	nn	nn	nn	nn	nn	nn	np	nn	nn	np	np	nn	np	np	np	np	np	np	np	np	nn	nn	np
LG11_HB_159	F_0072297_L11_PA	LG11	<nnxnp>	{-0}	(nn,np)	nn	nn	np	np	np	np	np	np	np	nn	nn	nn	nn	np	nn	np	np	nn	nn	nn	np	nn	nn	nn	nn	nn	nn	np	nn	nn	np	np	nn	np	np	np	np	np	np	np	np	nn	nn	np
LG11_HB_159	F_0072298_L11_PA	LG11	<nnxnp>	{-0}	(nn,np)	nn	nn	np	np	np	np	np	np	np	nn	nn	nn	nn	np	nn	np	np	nn	nn	nn	np	nn	nn	nn	nn	nn	nn	np	nn	nn	np	np	nn	np	np	np	np	np	np	np	np	nn	nn	np
LG11_HB_159	F_0072302_L11_PA	LG11	<nnxnp>	{-0}	(nn,np)	nn	nn	np	np	np	np	np	np	np	nn	nn	nn	nn	np	nn	np	np	nn	nn	nn	np	nn	nn	nn	nn	nn	nn	np	nn	nn	np	np	nn	np	np	np	np	np	np	np	np	nn	nn	np
LG11_HB_159	R_13655380_L11_PA	LG11	<nnxnp>	{-0}	(nn,np)	nn	nn	np	np	np	np	np	np	np	nn	nn	nn	nn	np	nn	np	np	nn	nn	nn	np	nn	nn	nn	nn	nn	nn	np	nn	nn	np	np	nn	np	np	np	np	np	np	np	np	nn	nn	np
LG11_HB_160	F_0072603_L11_PA	LG11	<efxeg>	{10}	(ee,ef,eg,fg)	ee	ee	fg	eg	fg	fg	fg	eg	eg	ee	ef	ef	ef	eg	ee	fg	fg	ee	ef	ee	fg	ee	ef	ee	ee	ef	ef	eg	ef	ee	eg	fg	ee	fg	eg	fg	eg	eg	fg	eg	fg	ef	ef	eg
LG11_HB_160	F_0072604_L11_PA	LG11	<lmxll>	{1-}	(ll,lm)	ll	ll	lm	ll	lm	lm	lm	ll	ll	ll	lm	lm	lm	ll	ll	lm	lm	ll	lm	ll	lm	ll	lm	ll	ll	lm	lm	ll	lm	ll	ll	lm	ll	lm	ll	lm	ll	ll	lm	ll	lm	lm	lm	ll
LG11_HB_160	F_0072605_L11_PA	LG11	<lmxll>	{1-}	(ll,lm)	ll	ll	lm	ll	lm	lm	lm	ll	ll	ll	lm	lm	lm	ll	ll	lm	lm	ll	lm	ll	lm	ll	lm	ll	ll	lm	lm	ll	lm	ll	ll	lm	ll	lm	ll	lm	ll	ll	lm	ll	lm	lm	lm	ll
LG11_HB_160	F_0072623_L11_PA	LG11	<nnxnp>	{-0}	(nn,np)	nn	nn	np	np	np	np	np	np	np	nn	nn	nn	nn	np	nn	np	np	nn	nn	nn	np	nn	nn	nn	nn	nn	nn	np	nn	nn	np	np	nn	np	np	np	np	np	np	np	np	nn	nn	np
LG11_HB_161	F_0073042_L11_PA	LG11	<lmxll>	{1-}	(ll,lm)	ll	ll	lm	ll	lm	lm	lm	ll	ll	ll	lm	lm	lm	ll	ll	lm	lm	ll	lm	ll	lm	ll	lm	ll	ll	lm	lm	ll	lm	ll	ll	lm	ll	lm	ll	lm	ll	ll	lm	ll	lm	lm	lm	ll
LG11_HB_162	F_0073633_L11_PA	LG11	<lmxll>	{1-}	(ll,lm)	ll	ll	lm	ll	lm	lm	lm	ll	ll	ll	lm	lm	lm	ll	ll	lm	lm	ll	lm	ll	lm	ll	lm	ll	ll	lm	lm	ll	lm	ll	ll	lm	ll	lm	ll	lm	ll	ll	lm	ll	lm	lm	lm	ll
LG11_HB_163	F_0074221_L11_PA	LG11	<lmxll>	{1-}	(ll,lm)	ll	ll	lm	ll	lm	lm	lm	ll	ll	ll	lm	lm	lm	ll	ll	lm	ll	ll	ll	ll	lm	ll	lm	ll	ll	lm	lm	ll	lm	ll	ll	lm	ll	lm	ll	lm	ll	ll	lm	ll	lm	lm	lm	ll
LG11_HB_163	R_14850427_L11_PA	LG11	<lmxll>	{1-}	(ll,lm)	ll	ll	lm	ll	lm	lm	lm	ll	ll	ll	lm	lm	lm	ll	ll	lm	ll	ll	ll	ll	lm	ll	lm	ll	ll	lm	lm	ll	lm	ll	ll	lm	ll	lm	ll	lm	ll	ll	lm	ll	lm	lm	lm	ll
LG11_HB_163	R_14856775_L11_PA	LG11	<lmxll>	{1-}	(ll,lm)	ll	ll	lm	ll	lm	lm	lm	ll	ll	ll	lm	lm	lm	ll	ll	lm	ll	ll	ll	ll	lm	ll	lm	ll	ll	lm	lm	ll	lm	ll	ll	lm	ll	lm	ll	lm	ll	ll	lm	ll	lm	lm	lm	ll
LG11_HB_165	F_0075140_L11_PA	LG11	<lmxll>	{1-}	(ll,lm)	ll	ll	lm	ll	lm	lm	lm	ll	ll	ll	lm	lm	lm	ll	ll	lm	ll	ll	ll	ll	lm	ll	lm	ll	ll	lm	lm	ll	lm	ll	ll	lm	ll	lm	ll	lm	ll	ll	lm	ll	lm	lm	lm	ll
LG11_HB_166	F_0075428_L11_PA	LG11	<lmxll>	{1-}	(ll,lm)	ll	ll	lm	ll	lm	lm	lm	ll	ll	ll	lm	lm	lm	ll	ll	lm	ll	ll	ll	ll	lm	ll	lm	ll	ll	lm	lm	ll	lm	ll	ll	lm	ll	lm	ll	lm	ll	ll	lm	ll	lm	lm	lm	ll
LG11_HB_166	F_0075446_L11_PA	LG11	<lmxll>	{1-}	(ll,lm)	ll	ll	lm	ll	lm	lm	lm	ll	ll	ll	lm	lm	lm	ll	ll	lm	ll	ll	ll	ll	lm	ll	lm	ll	ll	lm	lm	ll	lm	ll	ll	lm	ll	lm	ll	lm	ll	ll	lm	ll	lm	lm	lm	ll
LG11_HB_171	F_0077303_L11_PA	LG11	<nnxnp>	{-1}	(nn,np)	np	np	nn	np	nn	nn	nn	nn	nn	np	np	np	np	nn	np	nn	nn	np	np	np	nn	np	np	np	np	np	np	nn	np	np	np	nn	np	nn	nn	nn	nn	nn	nn	nn	nn	np	np	nn
LG11_HB_171	F_0077308_L11_PA	LG11	<nnxnp>	{-0}	(nn,np)	nn	nn	np	nn	np	np	np	np	np	nn	nn	nn	nn	np	nn	np	np	nn	nn	nn	np	nn	nn	nn	nn	nn	nn	np	nn	nn	nn	np	nn	np	np	np	np	np	np	np	np	nn	nn	np
LG11_HB_172	$F_0077756y_LG11_PA	LG11	<nnxnp>	{-0}	(nn,np)	np	nn	np	nn	np	np	np	np	np	nn	nn	nn	nn	np	nn	np	np	nn	nn	nn	np	nn	nn	nn	nn	nn	nn	np	nn	nn	nn	np	nn	np	np	np	np	np	np	np	np	nn	nn	np
LG11_HB_172	F_0077786_L11_PA	LG11	<nnxnp>	{-0}	(nn,np)	np	nn	np	nn	np	np	np	np	np	nn	nn	nn	nn	np	nn	np	np	nn	nn	nn	np	nn	nn	nn	nn	nn	nn	np	nn	nn	nn	np	nn	np	np	np	np	np	np	np	np	nn	nn	np
LG11_HB_173	F_0077909_L11_PA	LG11	<nnxnp>	{-0}	(nn,np)	np	nn	np	nn	np	np	np	np	np	nn	nn	nn	nn	np	nn	np	np	nn	nn	nn	np	nn	nn	nn	nn	np	nn	np	nn	nn	nn	np	nn	np	np	np	np	np	np	np	np	nn	nn	np
LG11_HB_173	F_0077914_L11_PA	LG11	<nnxnp>	{-0}	(nn,np)	np	nn	np	nn	np	np	np	np	np	nn	nn	nn	nn	np	nn	np	np	nn	nn	nn	np	nn	nn	nn	nn	np	nn	np	nn	nn	nn	np	nn	np	np	np	np	np	np	np	np	nn	nn	np
LG11_HB_173	F_0077928_L11_PA	LG11	<nnxnp>	{-0}	(nn,np)	np	nn	np	nn	np	np	np	np	np	nn	nn	nn	nn	np	nn	np	np	nn	nn	nn	np	nn	nn	nn	nn	np	nn	np	nn	nn	nn	np	nn	np	np	np	np	np	np	np	np	nn	nn	np
LG11_HB_173	F_0077930_L11_PA	LG11	<nnxnp>	{-0}	(nn,np)	np	nn	np	nn	np	np	np	np	np	nn	nn	nn	nn	np	nn	np	np	nn	nn	nn	np	nn	nn	nn	nn	np	nn	np	nn	nn	nn	np	nn	np	np	np	np	np	np	np	np	nn	nn	np
LG11_HB_173	F_0077934_L11_PA	LG11	<nnxnp>	{-0}	(nn,np)	np	nn	np	nn	np	np	np	np	np	nn	nn	nn	nn	np	nn	np	np	nn	nn	nn	np	nn	nn	nn	nn	np	nn	np	nn	nn	nn	np	nn	np	np	np	np	np	np	np	np	nn	nn	np
LG11_HB_173	F_0077938_L11_PA	LG11	<nnxnp>	{-0}	(nn,np)	np	nn	np	nn	np	np	np	np	np	nn	nn	nn	nn	np	nn	np	np	nn	nn	nn	np	nn	nn	nn	nn	np	nn	np	nn	nn	nn	np	nn	np	np	np	np	np	np	np	np	nn	nn	np
LG11_HB_174	F_0078014_L11_PA	LG11	<lmxll>	{1-}	(ll,lm)	ll	ll	lm	ll	lm	lm	lm	ll	ll	ll	lm	lm	lm	ll	ll	lm	lm	ll	lm	ll	lm	ll	lm	ll	ll	lm	lm	ll	lm	ll	ll	lm	ll	lm	ll	lm	ll	ll	lm	ll	lm	lm	lm	ll
LG11_HB_175	F_0078327_L11_PA	LG11	<nnxnp>	{-1}	(nn,np)	nn	np	nn	np	nn	nn	nn	nn	nn	np	np	np	np	nn	np	nn	nn	np	np	np	nn	np	np	np	np	nn	np	nn	np	np	np	nn	np	nn	nn	nn	nn	nn	nn	nn	nn	np	np	nn
LG11_HB_175	F_0078309_L11_PA	LG11	<nnxnp>	{-1}	(nn,np)	nn	np	nn	np	nn	nn	nn	nn	nn	np	np	np	np	nn	np	nn	nn	np	np	np	nn	np	np	np	np	nn	np	nn	np	np	np	nn	np	nn	nn	nn	nn	nn	nn	nn	nn	np	np	nn
LG11_HB_175	F_0078313_L11_PA	LG11	<nnxnp>	{-1}	(nn,np)	nn	np	nn	np	nn	nn	nn	nn	nn	np	np	np	np	nn	np	nn	nn	np	np	np	nn	np	np	np	np	nn	np	nn	np	np	np	nn	np	nn	nn	nn	nn	nn	nn	nn	nn	np	np	nn
LG11_HB_175	F_0078328_L11_PA	LG11	<lmxll>	{1-}	(ll,lm)	ll	ll	lm	ll	lm	lm	lm	ll	ll	ll	lm	lm	lm	ll	ll	lm	lm	ll	lm	ll	lm	ll	lm	ll	ll	lm	lm	ll	lm	ll	ll	lm	ll	lm	ll	lm	ll	ll	lm	ll	lm	lm	lm	ll
LG11_HB_177	F_0078779_L11_PA	LG11	<nnxnp>	{-0}	(nn,np)	np	nn	np	nn	np	np	np	np	np	nn	nn	nn	nn	np	nn	np	np	nn	nn	nn	np	nn	nn	nn	nn	np	nn	np	nn	nn	nn	np	nn	np	np	np	np	np	np	np	np	nn	nn	np
LG11_HB_177	F_0078776_L11_PA	LG11	<nnxnp>	{-1}	(nn,np)	nn	np	nn	np	nn	nn	nn	nn	nn	np	np	np	np	nn	np	nn	nn	np	np	np	nn	np	np	np	np	nn	np	nn	np	np	np	nn	np	nn	nn	nn	nn	nn	nn	nn	nn	np	np	nn
LG11_HB_177	F_0078778_L11_PA	LG11	<lmxll>	{0-}	(ll,lm)	lm	lm	ll	lm	ll	lm	ll	lm	lm	lm	ll	ll	ll	lm	lm	ll	ll	lm	ll	lm	ll	lm	ll	lm	lm	ll	ll	lm	ll	lm	lm	ll	lm	ll	lm	ll	lm	lm	ll	lm	ll	ll	ll	lm
LG11_HB_1783_s36h1	F_0839403_L11_26_1	LG11	<nnxnp>	{-0}	(nn,np)	nn	nn	np	nn	np	np	np	np	np	np	nn	np	nn	nn	nn	np	nn	np	nn	np	np	nn	nn	np	np	nn	nn	np	nn	nn	np	nn	np	nn	np	np	np	nn	np	np	nn	nn	nn	np
LG11_HB_1783_s36h1	F_0839408_L11_26_1	LG11	<nnxnp>	{-0}	(nn,np)	nn	nn	np	nn	np	np	np	np	np	np	nn	np	nn	nn	nn	np	nn	np	nn	np	np	nn	nn	np	np	nn	nn	np	nn	nn	np	nn	np	nn	np	np	np	nn	np	np	nn	nn	nn	np
LG11_HB_1783_s36h1	F_0839410_L11_26_1	LG11	<nnxnp>	{-0}	(nn,np)	nn	nn	np	nn	np	np	np	np	np	np	nn	np	nn	nn	nn	np	nn	np	nn	np	np	nn	nn	np	np	nn	nn	np	nn	nn	np	nn	np	nn	np	np	np	nn	np	np	nn	nn	nn	np
LG11_HB_1783_s36h1	F_0839398_L11_26_1	LG11	<nnxnp>	{-1}	(nn,np)	np	np	nn	np	nn	nn	nn	nn	nn	nn	np	nn	np	np	np	nn	np	nn	np	nn	nn	np	np	nn	nn	np	np	nn	np	np	nn	np	nn	np	nn	nn	nn	np	nn	nn	np	np	np	nn
LG11_HB_1783_s36h1	F_0839399_L11_26_1	LG11	<nnxnp>	{-0}	(nn,np)	nn	nn	np	nn	np	np	np	np	np	np	nn	np	nn	nn	nn	np	nn	np	nn	np	np	nn	nn	np	np	nn	nn	np	nn	nn	np	nn	np	nn	np	np	np	nn	np	np	nn	nn	nn	np
LG11_HB_1787_s27h1	F_0840090_L11_27_1	LG11	<nnxnp>	{-0}	(nn,np)	nn	nn	np	nn	np	np	np	np	np	np	nn	np	nn	nn	nn	np	nn	np	nn	np	np	nn	nn	np	np	nn	nn	np	nn	nn	np	nn	np	nn	np	np	np	nn	np	np	nn	nn	nn	np
LG11_HB_1787_s27h1	F_0840091_L11_27_1	LG11	<nnxnp>	{-0}	(nn,np)	nn	nn	np	nn	np	np	np	np	np	np	nn	np	nn	nn	nn	np	nn	np	nn	np	np	nn	nn	np	np	nn	nn	np	nn	nn	np	nn	np	nn	np	np	np	nn	np	np	nn	nn	nn	np
LG11_HB_1790_s29h1	F_0841914_L11_29_1	LG11	<nnxnp>	{-0}	(nn,np)	nn	nn	np	nn	np	np	np	np	np	np	nn	np	nn	nn	nn	np	nn	np	nn	np	np	nn	nn	np	np	nn	nn	np	nn	nn	np	np	np	nn	np	np	np	nn	np	np	nn	nn	nn	np
LG11_HB_1792_s29h1	F_0842249_L11_29_1	LG11	<nnxnp>	{-0}	(nn,np)	nn	nn	np	nn	np	np	np	np	np	np	nn	np	nn	nn	nn	np	nn	np	nn	np	np	nn	nn	np	np	nn	nn	np	nn	nn	np	np	np	nn	np	np	np	nn	np	np	nn	nn	nn	np
LG11_HB_1792_s29h1	F_0842254_L11_29_1	LG11	<nnxnp>	{-0}	(nn,np)	nn	nn	np	nn	np	np	np	np	np	np	nn	np	nn	nn	nn	np	nn	np	nn	np	np	nn	nn	np	np	nn	nn	np	nn	nn	np	np	np	nn	np	np	np	nn	np	np	nn	nn	nn	np
F_0843228_L11_30_1	F_0843228_L11_30_1	LG11	<lmxll>	{1-}	(ll,lm)	ll	ll	lm	ll	lm	lm	lm	ll	ll	ll	lm	lm	lm	ll	ll	lm	ll	ll	ll	ll	ll	ll	lm	ll	ll	lm	lm	ll	lm	ll	ll	lm	ll	lm	ll	lm	ll	ll	lm	ll	ll	lm	lm	lm
R_12911499_L11_31_1	R_12911499_L11_31_1	LG11	<hkxhk>	{10}	(hh,hk,kk)	hh	hh	kk	hk	kk	kk	kk	hk	hk	hh	hk	hk	hk	hk	hh	kk	hk	hh	hh	hk	kk	hh	hk	hh	hh	hk	hk	hk	hk	hh	hk	kk	hh	hk	hk	kk	hk	hk	kk	hk	kk	hk	hk	hk
LG11_HB_1794_s31h1	F_0844561_L11_31_1	LG11	<nnxnp>	{-1}	(nn,np)	np	np	nn	nn	nn	nn	nn	nn	nn	np	np	np	np	nn	np	nn	nn	np	np	nn	nn	np	np	nn	np	np	np	nn	np	np	nn	nn	np	np	nn	nn	nn	nn	nn	nn	nn	np	np	nn
LG11_HB_1794_s31h1	F_0844568_L11_31_1	LG11	<hkxhk>	{00}	(hh,hk,kk)	hk	hk	hk	kk	hk	hk	hk	kk	kk	hk	hh	hh	hh	kk	hk	hk	kk	hk	hk	kk	kk	hk	hh	kk	hk	hh	hh	kk	hh	hk	kk	hk	hk	hh	kk	hk	kk	kk	hk	kk	hk	hh	hh	hk
F_0845056_L11_32_1	F_0845056_L11_32_1	LG11	<lmxll>	{1-}	(ll,lm)	ll	ll	lm	ll	lm	lm	lm	ll	ll	ll	lm	lm	lm	ll	ll	lm	lm	ll	lm	ll	lm	ll	lm	ll	ll	lm	lm	ll	lm	ll	ll	lm	ll	lm	ll	lm	ll	ll	lm	ll	lm	lm	lm	ll
F_0847269_L11_40_1	F_0847269_L11_40_1	LG11	<nnxnp>	{-0}	(nn,np)	np	nn	np	nn	np	np	np	np	np	nn	nn	nn	nn	np	nn	np	np	np	nn	nn	np	nn	nn	nn	nn	np	nn	np	nn	nn	nn	np	nn	np	np	np	np	np	np	np	np	nn	nn	np
LG11_HB_180	F_0081115_L11_PA	LG11	<nnxnp>	{-1}	(nn,np)	nn	np	nn	np	nn	nn	nn	nn	nn	np	np	np	np	nn	np	nn	nn	np	np	np	nn	np	np	np	np	np	np	nn	np	np	np	nn	np	nn	nn	nn	nn	nn	nn	nn	nn	np	np	nn
GD_01857_L11_41_1	GD_01857_L11_41_1	LG11	<nnxnp>	{-0}	(nn,np)	np	nn	np	nn	np	np	np	np	np	nn	nn	nn	nn	np	nn	np	np	np	nn	np	np	np	nn	nn	nn	np	nn	np	nn	nn	nn	np	nn	np	np	nn	np	np	nn	nn	np	nn	nn	nn
LG11_HB_1801_s41h1	F_0848252_L11_41_1	LG11	<nnxnp>	{-0}	(nn,np)	np	nn	np	nn	np	np	np	np	np	nn	nn	nn	nn	np	nn	np	np	np	nn	np	np	np	nn	nn	nn	np	nn	np	nn	nn	nn	np	nn	np	np	nn	np	np	nn	nn	np	nn	nn	nn
LG11_HB_1801_s41h1	F_0848258_L11_41_1	LG11	<nnxnp>	{-0}	(nn,np)	np	nn	np	nn	np	np	np	np	np	nn	nn	nn	nn	np	nn	np	np	np	nn	np	np	np	nn	nn	nn	np	nn	np	nn	nn	nn	np	nn	np	np	nn	np	np	nn	nn	np	nn	nn	nn
LG11_HB_1801_s41h1	F_0848307_L11_41_1	LG11	<nnxnp>	{-0}	(nn,np)	np	nn	np	nn	np	np	np	np	np	nn	nn	nn	nn	np	nn	np	np	np	nn	np	np	np	nn	nn	nn	np	nn	np	nn	nn	nn	np	nn	np	np	nn	np	np	nn	nn	np	nn	nn	nn
LG11_HB_1801_s41h1	F_0848306_L11_41_1	LG11	<hkxhk>	{10}	(hh,hk,kk)	hk	hh	kk	hh	kk	kk	kk	hk	hk	hh	hk	hk	hk	hk	hh	kk	kk	hk	hk	hk	kk	hk	hk	hh	hh	kk	hk	hk	hk	hh	hh	kk	hh	kk	hk	hk	hk	hk	hk	hh	kk	hk	hk	hh
R_26099970_L11_41_1	R_26099970_L11_41_1	LG11	<lmxll>	{1-}	(ll,lm)	ll	ll	lm	ll	lm	lm	lm	ll	ll	ll	lm	lm	lm	ll	ll	lm	lm	ll	lm	ll	lm	ll	lm	ll	ll	lm	lm	ll	lm	ll	ll	lm	ll	lm	ll	lm	ll	ll	lm	ll	lm	lm	lm	ll
LG11_HB_1802_s41h1	F_0848509_L11_41_1	LG11	<nnxnp>	{-0}	(nn,np)	np	nn	np	nn	np	np	np	np	np	nn	nn	nn	nn	np	nn	np	np	np	nn	np	np	np	nn	nn	nn	np	nn	np	nn	nn	nn	np	nn	np	np	nn	np	np	nn	nn	np	nn	nn	nn
LG11_HB_1802_s41h1	F_0848517_L11_41_1	LG11	<lmxll>	{1-}	(ll,lm)	ll	ll	lm	ll	lm	lm	lm	ll	ll	ll	lm	lm	lm	ll	ll	lm	lm	ll	lm	ll	lm	ll	lm	ll	ll	lm	lm	ll	lm	ll	ll	lm	ll	lm	ll	lm	ll	ll	lm	ll	lm	lm	lm	ll
LG11_HB_1804_s41h1	F_0849347_L11_41_1	LG11	<hkxhk>	{10}	(hh,hk,kk)	hk	hh	kk	hh	kk	kk	kk	hk	hk	hh	hk	hk	hk	hk	hk	kk	kk	hk	hk	hk	hk	hk	hk	hh	hh	kk	hk	hk	hk	hh	hh	hk	hk	kk	hk	hk	hk	hk	hk	hh	kk	kk	hk	hh
LG11_HB_1806_s42h1	F_0849810_L11_42_1	LG11	<lmxll>	{1-}	(ll,lm)	ll	ll	lm	ll	lm	lm	lm	ll	ll	ll	lm	lm	lm	ll	lm	lm	lm	ll	lm	ll	lm	ll	lm	ll	ll	lm	lm	ll	lm	ll	ll	ll	lm	lm	ll	lm	ll	ll	lm	ll	lm	lm	lm	ll
LG11_HB_1806_s42h1	F_0849813_L11_42_1	LG11	<lmxll>	{1-}	(ll,lm)	ll	ll	lm	ll	lm	lm	lm	ll	ll	ll	lm	lm	lm	ll	lm	lm	lm	ll	lm	ll	lm	ll	lm	ll	ll	lm	lm	ll	lm	ll	ll	ll	lm	lm	ll	lm	ll	ll	lm	ll	lm	lm	lm	ll
LG11_HB_1806_s42h1	F_0849822_L11_42_1	LG11	<lmxll>	{0-}	(ll,lm)	lm	lm	ll	lm	ll	ll	ll	lm	lm	lm	ll	ll	ll	lm	ll	ll	ll	lm	ll	lm	ll	lm	ll	lm	lm	ll	ll	lm	ll	lm	lm	lm	ll	ll	lm	ll	lm	lm	ll	lm	ll	ll	ll	lm
LG11_HB_1806_s42h1	F_0849828_L11_42_1	LG11	<lmxll>	{1-}	(ll,lm)	ll	ll	lm	ll	lm	lm	lm	ll	ll	ll	lm	lm	lm	ll	lm	lm	lm	ll	lm	ll	lm	ll	lm	ll	ll	lm	lm	ll	lm	ll	ll	ll	lm	lm	ll	lm	ll	ll	lm	ll	lm	lm	lm	ll
LG11_HB_1807_s42h1	F_0850158_L11_42_1	LG11	<lmxll>	{0-}	(ll,lm)	lm	lm	ll	lm	ll	ll	ll	lm	lm	lm	ll	ll	ll	lm	ll	ll	ll	lm	ll	lm	ll	lm	ll	lm	lm	ll	ll	lm	ll	lm	lm	lm	ll	ll	lm	ll	lm	lm	ll	lm	ll	ll	ll	lm
LG11_HB_1807_s42h1	F_0850172_L11_42_1	LG11	<lmxll>	{1-}	(ll,lm)	ll	ll	lm	ll	lm	lm	lm	ll	ll	ll	lm	lm	lm	ll	lm	lm	lm	ll	lm	ll	lm	ll	lm	ll	ll	lm	lm	ll	lm	ll	ll	ll	lm	lm	ll	lm	ll	ll	lm	ll	lm	lm	lm	ll
LG11_HB_1807_s42h1	F_0850200_L11_42_1	LG11	<lmxll>	{0-}	(ll,lm)	lm	lm	ll	lm	ll	ll	ll	lm	lm	lm	ll	ll	ll	lm	ll	ll	ll	lm	ll	lm	ll	lm	ll	lm	lm	ll	ll	lm	ll	lm	lm	lm	ll	ll	lm	ll	lm	lm	ll	lm	ll	ll	ll	lm
LG11_HB_1809_s44h1	F_0851595_L11_44_1	LG11	<lmxll>	{1-}	(ll,lm)	ll	ll	lm	ll	lm	lm	lm	ll	ll	ll	lm	lm	ll	ll	lm	lm	lm	ll	lm	ll	lm	ll	lm	ll	ll	lm	lm	ll	lm	ll	ll	ll	lm	lm	ll	lm	ll	ll	lm	ll	lm	lm	lm	ll
LG11_HB_181	F_0081348_L11_PA	LG11	<nnxnp>	{-0}	(nn,np)	np	nn	np	nn	np	np	np	np	np	nn	nn	nn	nn	np	nn	np	np	np	nn	nn	np	nn	nn	nn	nn	np	nn	np	nn	nn	nn	np	nn	np	np	np	np	np	np	np	np	nn	nn	np
LG11_HB_181	F_0081356_L11_PA	LG11	<nnxnp>	{-0}	(nn,np)	NP	NN	NP	NN	NP	NP	NP	NP	NP	NN	NN	NN	NN	NP	NN	NP	NP	NP	--	NN	NP	NN	NN	NN	NN	NP	NN	NP	NN	NN	NN	NP	NN	NP	NP	NP	NP	NP	NP	NP	NP	NN	NN	NP
LG11_HB_1810_s44h1	F_0851645_L11_44_1	LG11	<lmxll>	{1-}	(ll,lm)	ll	ll	lm	ll	lm	lm	lm	ll	ll	ll	lm	lm	ll	ll	lm	lm	lm	ll	lm	ll	lm	ll	lm	ll	ll	lm	lm	ll	lm	ll	ll	ll	lm	lm	ll	lm	ll	ll	ll	ll	lm	lm	lm	ll
LG11_HB_1810_s44h1	F_0851658_L11_44_1	LG11	<lmxll>	{1-}	(ll,lm)	ll	ll	lm	ll	lm	lm	lm	ll	ll	ll	lm	lm	ll	ll	lm	lm	lm	ll	lm	ll	lm	ll	lm	ll	ll	lm	lm	ll	lm	ll	ll	ll	lm	lm	ll	lm	ll	ll	ll	ll	lm	lm	lm	ll
LG11_HB_1810_s44h1	F_0851669_L11_44_1	LG11	<lmxll>	{1-}	(ll,lm)	ll	ll	lm	ll	lm	lm	lm	ll	ll	ll	lm	lm	ll	ll	lm	lm	lm	ll	lm	ll	lm	ll	lm	ll	ll	lm	lm	ll	lm	ll	ll	ll	lm	lm	ll	lm	ll	ll	ll	ll	lm	lm	lm	ll
LG11_HB_1812_s46h1	F_0852911_L11_46_1	LG11	<nnxnp>	{-0}	(nn,np)	nn	np	nn	nn	np	nn	np	np	nn	nn	np	nn	nn	nn	nn	np	nn	np	np	np	nn	np	nn	nn	np	nn	nn	np	nn	nn	nn	np	nn	np	nn	nn	nn	np	nn	nn	nn	np	nn	nn
LG11_HB_1814_s47h1	F_0853704_L11_47_1	LG11	<lmxll>	{0-}	(ll,lm)	lm	lm	ll	ll	ll	lm	ll	ll	lm	lm	lm	ll	lm	ll	ll	ll	ll	lm	ll	lm	ll	ll	ll	lm	lm	lm	ll	ll	ll	lm	lm	lm	ll	ll	lm	ll	lm	lm	lm	lm	ll	lm	lm	lm
LG11_HB_1814_s47h1	F_0853706_L11_47_1	LG11	<lmxll>	{1-}	(ll,lm)	ll	ll	lm	lm	lm	ll	lm	lm	ll	ll	ll	lm	ll	lm	lm	lm	lm	ll	lm	ll	lm	lm	lm	ll	ll	ll	lm	lm	lm	ll	ll	ll	lm	lm	ll	lm	ll	ll	ll	ll	lm	ll	ll	ll
LG11_HB_1814_s47h1	F_0853712_L11_47_1	LG11	<hkxhk>	{11}	(hh,hk,kk)	hk	hh	kk	kk	hk	hk	kk	kk	hk	hk	hh	kk	hk	kk	kk	hk	kk	hh	hk	hh	kk	hk	kk	hh	hh	hk	kk	hk	kk	hk	hk	hh	kk	hk	hk	kk	hk	hh	hk	hk	hk	hh	hk	hk
LG11_HB_1815_s47h1	F_0853817_L11_47_1	LG11	<nnxnp>	{-1}	(nn,np)	np	nn	np	np	nn	np	np	np	np	np	nn	np	np	np	np	nn	np	nn	nn	nn	np	nn	np	nn	nn	np	np	nn	np	np	np	nn	np	nn	np	np	np	nn	np	np	nn	nn	np	np
LG11_HB_1815_s47h1	F_0853797_L11_47_1	LG11	<hkxhk>	{11}	(hh,hk,kk)	hk	hh	kk	kk	hk	hk	kk	kk	hk	hk	hh	kk	hk	kk	kk	hk	kk	hh	hk	hh	kk	hk	kk	hh	hh	hk	kk	hk	kk	hk	hk	hh	kk	hk	hk	kk	kk	hh	hk	hk	hh	hh	hk	hk
LG11_HB_1815_s47h1	F_0853798_L11_47_1	LG11	<lmxll>	{1-}	(ll,lm)	LL	LL	LM	LM	LM	LL	LM	LM	LL	LL	LL	LM	LL	LM	LM	LM	LM	LL	LM	LL	LM	LM	LM	LL	LL	LL	LM	LM	LM	LL	LL	LL	LM	LM	LL	LM	LM	LL	LL	LL	LL	LL	LL	LL
LG11_HB_1815_s47h1	F_0853804_L11_47_1	LG11	<hkxhk>	{11}	(hh,hk,kk)	hk	hh	kk	kk	hk	hk	kk	kk	hk	hk	hh	kk	hk	kk	kk	hk	kk	hh	hk	hh	kk	hk	kk	hh	hh	hk	kk	hk	kk	hk	hk	hh	kk	hk	hk	kk	kk	hh	hk	hk	hh	hh	hk	hk
LG11_HB_1816_s47h1	F_0853971_L11_47_1	LG11	<nnxnp>	{-0}	(nn,np)	nn	np	nn	nn	np	nn	nn	nn	nn	nn	np	nn	nn	nn	nn	np	nn	np	np	np	nn	np	nn	np	np	nn	nn	np	nn	nn	nn	np	nn	np	nn	nn	nn	np	nn	nn	np	np	nn	nn
LG11_HB_1817_s26h1	F_0854015_L12_26_1	LG11	<nnxnp>	{-0}	(nn,np)	nn	nn	np	nn	np	np	np	np	np	np	nn	np	nn	nn	nn	np	nn	np	nn	np	np	nn	nn	np	np	nn	nn	np	nn	nn	np	nn	np	nn	nn	np	nn	nn	np	np	nn	nn	nn	np
LG11_HB_1817_s26h1	F_0854043_L12_26_1	LG11	<nnxnp>	{-0}	(nn,np)	nn	nn	np	nn	np	np	np	np	np	np	nn	np	nn	nn	nn	np	nn	np	nn	np	np	nn	nn	np	np	nn	nn	np	nn	nn	np	nn	np	nn	nn	np	nn	nn	np	np	nn	nn	nn	np
LG11_HB_182	F_0081949_L11_PA	LG11	<nnxnp>	{-0}	(nn,np)	np	nn	np	nn	np	np	np	np	np	nn	nn	nn	nn	np	nn	np	np	np	nn	nn	np	nn	nn	nn	nn	np	nn	np	nn	nn	nn	np	nn	np	np	nn	np	np	np	np	np	nn	nn	np
LG11_HB_182	F_0081952_L11_PA	LG11	<nnxnp>	{-0}	(nn,np)	np	nn	np	nn	np	np	np	np	np	nn	nn	nn	nn	np	nn	np	np	np	nn	nn	np	nn	nn	nn	nn	np	nn	np	nn	nn	nn	np	nn	np	np	nn	np	np	np	np	np	nn	nn	np
LG11_HB_182	F_0081954_L11_PA	LG11	<nnxnp>	{-0}	(nn,np)	np	nn	np	nn	np	np	np	np	np	nn	nn	nn	nn	np	nn	np	np	np	nn	nn	np	nn	nn	nn	nn	np	nn	np	nn	nn	nn	np	nn	np	np	nn	np	np	np	np	np	nn	nn	np
LG11_HB_182	F_0081965_L11_PA	LG11	<nnxnp>	{-0}	(nn,np)	np	nn	np	nn	np	np	np	np	np	nn	nn	nn	nn	np	nn	np	np	np	nn	nn	np	nn	nn	nn	nn	np	nn	np	nn	nn	nn	np	nn	np	np	nn	np	np	np	np	np	nn	nn	np
LG11_HB_182	F_0081967_L11_PA	LG11	<nnxnp>	{-0}	(nn,np)	np	nn	np	nn	np	np	np	np	np	nn	nn	nn	nn	np	nn	np	np	np	nn	nn	np	nn	nn	nn	nn	np	nn	np	nn	nn	nn	np	nn	np	np	nn	np	np	np	np	np	nn	nn	np
LG11_HB_182	F_0081983_L11_PA	LG11	<nnxnp>	{-0}	(nn,np)	np	nn	np	nn	np	np	np	np	np	nn	nn	nn	nn	np	nn	np	np	np	nn	nn	np	nn	nn	nn	nn	np	nn	np	nn	nn	nn	np	nn	np	np	nn	np	np	np	np	np	nn	nn	np
LG11_HB_182	R_22759608_L11_PA	LG11	<nnxnp>	{-0}	(nn,np)	np	nn	np	nn	np	np	np	np	np	nn	nn	nn	nn	np	nn	np	np	np	nn	nn	np	nn	nn	nn	nn	np	nn	np	nn	nn	nn	np	nn	np	np	nn	np	np	np	np	np	nn	nn	np
LG11_HB_182.5	R_22731798_L11_PA	LG11	<nnxnp>	{-0}	(nn,np)	np	nn	np	nn	np	np	np	np	np	nn	nn	nn	nn	np	nn	np	np	np	nn	nn	np	nn	nn	nn	nn	np	nn	np	nn	nn	nn	np	nn	np	np	nn	np	np	np	np	np	nn	nn	np
LG11_HB_1820_s27h1	F_0855586_L12_27_1	LG11	<nnxnp>	{-0}	(nn,np)	np	nn	np	nn	np	np	np	np	np	nn	nn	nn	nn	np	nn	np	np	nn	nn	nn	np	nn	nn	nn	nn	np	nn	np	nn	nn	nn	np	nn	np	np	np	np	np	np	np	np	nn	nn	np
LG11_HB_1820_s27h1	F_0855587_L12_27_1	LG11	<nnxnp>	{-0}	(nn,np)	np	nn	np	nn	np	np	np	np	np	nn	nn	nn	nn	np	nn	np	np	nn	nn	nn	np	nn	nn	nn	nn	np	nn	np	nn	nn	nn	np	nn	np	np	np	np	np	np	np	np	nn	nn	np
LG11_HB_1820_s27h1	F_0855598_L12_27_1	LG11	<nnxnp>	{-0}	(nn,np)	np	nn	np	nn	np	np	np	np	np	nn	nn	nn	nn	np	nn	np	np	nn	nn	nn	np	nn	nn	nn	nn	np	nn	np	nn	nn	nn	np	nn	np	np	np	np	np	np	np	np	nn	nn	np
LG11_HB_1820_s27h1	F_0855601_L12_27_1	LG11	<nnxnp>	{-0}	(nn,np)	np	nn	np	nn	np	np	np	np	np	nn	nn	nn	nn	np	nn	np	np	nn	nn	nn	np	nn	nn	nn	nn	np	nn	np	nn	nn	nn	np	nn	np	np	np	np	np	np	np	np	nn	nn	np
LG11_HB_1833_s38h1	F_0859713_L12_38_1	LG11	<lmxll>	{1-}	(ll,lm)	ll	ll	lm	ll	ll	lm	ll	ll	ll	lm	lm	lm	lm	ll	ll	ll	ll	ll	ll	ll	ll	ll	ll	lm	ll	lm	lm	ll	ll	ll	ll	lm	ll	lm	ll	ll	ll	lm	ll	ll	ll	lm	lm	lm
LG11_HB_186	F_0083301_L11_PA	LG11	<nnxnp>	{-0}	(nn,np)	np	nn	np	nn	np	np	np	np	np	nn	nn	nn	nn	np	nn	np	np	np	nn	nn	np	nn	nn	nn	nn	np	nn	np	nn	nn	nn	np	nn	np	np	np	np	np	np	np	np	nn	nn	np
LG11_HB_187	F_0083436_L11_PA	LG11	<nnxnp>	{-0}	(nn,np)	np	nn	np	nn	np	np	np	np	np	nn	nn	nn	nn	np	nn	np	np	np	nn	np	np	nn	nn	nn	nn	np	nn	np	nn	nn	nn	np	nn	np	np	nn	np	np	nn	np	np	nn	nn	nn
LG11_HB_187	F_0083444_L11_PA	LG11	<nnxnp>	{-0}	(nn,np)	np	nn	np	nn	np	np	np	np	np	nn	nn	nn	nn	np	nn	np	np	np	nn	np	np	nn	nn	nn	nn	np	nn	np	nn	nn	nn	np	nn	np	np	nn	np	np	nn	np	np	nn	nn	nn
LG11_HB_187	F_0083446_L11_PA	LG11	<nnxnp>	{-0}	(nn,np)	np	nn	np	nn	np	np	np	np	np	nn	nn	nn	nn	np	nn	np	np	np	nn	np	np	nn	nn	nn	nn	np	nn	np	nn	nn	nn	np	nn	np	np	nn	np	np	nn	np	np	nn	nn	nn
LG11_HB_187	F_0083463_L11_PA	LG11	<nnxnp>	{-0}	(nn,np)	np	nn	np	nn	np	np	np	np	np	nn	nn	nn	nn	np	nn	np	np	np	nn	np	np	nn	nn	nn	nn	np	nn	np	nn	nn	nn	np	nn	np	np	nn	np	np	nn	np	np	nn	nn	nn
R_24562661_L11_PA	R_24562661_L11_PA	LG11	<nnxnp>	{-1}	(nn,np)	nn	np	nn	np	nn	nn	nn	nn	nn	np	np	np	np	nn	np	nn	nn	nn	np	nn	nn	np	np	np	np	nn	np	nn	np	np	np	nn	np	nn	nn	np	nn	nn	np	nn	nn	np	np	np
LG11_HB_188	F_0083829_L11_PA	LG11	<nnxnp>	{-0}	(nn,np)	np	nn	np	nn	np	np	np	np	np	nn	nn	nn	nn	np	nn	np	np	np	nn	np	np	nn	nn	nn	nn	np	nn	np	nn	nn	nn	np	nn	np	np	nn	np	np	nn	np	np	nn	nn	nn
LG11_HB_188	F_0083830_L11_PA	LG11	<nnxnp>	{-0}	(nn,np)	np	nn	np	nn	np	np	np	np	np	nn	nn	nn	nn	np	nn	np	np	np	nn	np	np	nn	nn	nn	nn	np	nn	np	nn	nn	nn	np	nn	np	np	nn	np	np	nn	np	np	nn	nn	nn
LG11_HB_188	F_0083833_L11_PA	LG11	<nnxnp>	{-1}	(nn,np)	nn	np	nn	np	nn	nn	nn	nn	nn	np	np	np	np	nn	np	nn	nn	nn	np	nn	nn	np	np	np	np	nn	np	nn	np	np	np	nn	np	nn	nn	np	nn	nn	np	nn	nn	np	np	np
LG11_HB_188	R_24586716_L11_PA	LG11	<nnxnp>	{-0}	(nn,np)	np	nn	np	nn	np	np	np	np	np	nn	nn	nn	nn	np	nn	np	np	np	nn	np	np	nn	nn	nn	nn	np	nn	np	nn	nn	nn	np	nn	np	np	nn	np	np	nn	np	np	nn	nn	nn
LG11_HB_1880_s40h1	F_0877955_L13_40_1	LG11	<nnxnp>	{-0}	(nn,np)	nn	nn	np	np	np	np	np	np	np	nn	nn	nn	nn	np	nn	np	np	nn	nn	nn	np	nn	nn	nn	nn	nn	nn	np	nn	nn	np	np	nn	np	np	np	np	np	np	np	np	nn	nn	np
LG11_HB_1880_s40h1	F_0877968_L13_40_1	LG11	<nnxnp>	{-0}	(nn,np)	nn	nn	np	np	np	np	np	np	np	nn	nn	nn	nn	np	nn	np	np	nn	nn	nn	np	nn	nn	nn	nn	nn	nn	np	nn	nn	np	np	nn	np	np	np	np	np	np	np	np	nn	nn	np
LG11_HB_1880_s40h1	F_0877977_L13_40_1	LG11	<lmxll>	{1-}	(ll,lm)	ll	ll	lm	ll	lm	lm	lm	ll	ll	ll	lm	lm	lm	ll	ll	lm	lm	ll	lm	ll	lm	ll	lm	ll	ll	lm	lm	ll	lm	ll	ll	lm	ll	lm	ll	lm	ll	ll	lm	ll	lm	lm	lm	ll
LG11_HB_190	F_0085102_L11_PA	LG11	<hkxhk>	{10}	(hh,hk,kk)	hk	hh	kk	hh	kk	kk	kk	hk	hk	hh	hk	hk	hk	hk	hh	kk	kk	hk	hk	hk	kk	hk	hk	hh	hh	kk	hk	hk	hk	hh	hh	kk	hh	kk	hk	hk	hk	hk	hk	hh	kk	hk	hk	hh
LG11_HB_190	F_0085092_L11_PA	LG11	<nnxnp>	{-0}	(nn,np)	np	nn	np	nn	np	np	np	np	np	nn	nn	nn	nn	np	nn	np	np	np	nn	np	np	np	nn	nn	nn	np	nn	np	nn	nn	nn	np	nn	np	np	nn	np	np	nn	nn	np	nn	nn	nn
LG11_HB_191	F_0085425_L11_PA	LG11	<nnxnp>	{-0}	(nn,np)	np	nn	np	nn	np	np	np	np	np	nn	nn	nn	nn	np	nn	np	np	np	nn	np	np	np	nn	nn	nn	np	nn	np	nn	nn	nn	np	nn	np	np	nn	np	np	nn	nn	np	nn	nn	nn
LG11_HB_191	F_0085428_L11_PA	LG11	<nnxnp>	{-0}	(nn,np)	np	nn	np	nn	np	np	np	np	np	nn	nn	nn	nn	np	nn	np	np	np	nn	np	np	np	nn	nn	nn	np	nn	np	nn	nn	nn	np	nn	np	np	nn	np	np	nn	nn	np	nn	nn	nn
LG11_HB_191	F_0085429_L11_PA	LG11	<nnxnp>	{-0}	(nn,np)	np	nn	np	nn	np	np	np	np	np	nn	nn	nn	nn	np	nn	np	np	np	nn	np	np	np	nn	nn	nn	np	nn	np	nn	nn	nn	np	nn	np	np	nn	np	np	nn	nn	np	nn	nn	nn
LG11_HB_191	F_0085444_L11_PA	LG11	<nnxnp>	{-0}	(nn,np)	np	nn	np	nn	np	np	np	np	np	nn	nn	nn	nn	np	nn	np	np	np	nn	np	np	np	nn	nn	nn	np	nn	np	nn	nn	nn	np	nn	np	np	nn	np	np	nn	nn	np	nn	nn	nn
LG11_HB_191	F_0085446_L11_PA	LG11	<nnxnp>	{-0}	(nn,np)	np	nn	np	nn	np	np	np	np	np	nn	nn	nn	nn	np	nn	np	np	np	nn	np	np	np	nn	nn	nn	np	nn	np	nn	nn	nn	np	nn	np	np	nn	np	np	nn	nn	np	nn	nn	nn
LG11_HB_192	F_0086581_L11_PA	LG11	<hkxhk>	{01}	(hh,hk,kk)	hk	kk	hh	kk	hh	hh	hh	hk	hk	kk	hk	hk	hk	hk	kk	hh	hh	hk	hk	hk	hh	hk	hk	kk	kk	hh	hk	hk	hk	kk	kk	hh	kk	hh	hk	hk	hk	hk	hk	kk	hh	hh	hk	kk
LG11_HB_192	F_0086582_L11_PA	LG11	<nnxnp>	{-0}	(nn,np)	np	nn	np	nn	np	np	np	np	np	nn	nn	nn	nn	np	nn	np	np	np	nn	np	np	np	nn	nn	nn	np	nn	np	nn	nn	nn	np	nn	np	np	nn	np	np	nn	nn	np	np	nn	nn
LG11_HB_192	F_0086583_L11_PA	LG11	<lmxll>	{1-}	(ll,lm)	ll	ll	lm	ll	lm	lm	lm	ll	ll	ll	lm	lm	lm	ll	ll	lm	lm	ll	lm	ll	lm	ll	lm	ll	ll	lm	lm	ll	lm	ll	ll	lm	ll	lm	ll	lm	ll	ll	lm	ll	lm	lm	lm	ll
LG11_HB_192	F_0086598_L11_PA	LG11	<nnxnp>	{-0}	(nn,np)	np	nn	np	nn	np	np	np	np	np	nn	nn	nn	nn	np	nn	np	np	np	nn	np	np	np	nn	nn	nn	np	nn	np	nn	nn	nn	np	nn	np	np	nn	np	np	nn	nn	np	np	nn	nn
LG11_HB_193	F_0086989_L11_PA	LG11	<nnxnp>	{-0}	(nn,np)	np	nn	np	nn	np	np	np	np	np	nn	nn	nn	nn	np	nn	np	np	np	nn	np	nn	np	nn	nn	nn	np	nn	np	nn	nn	nn	np	nn	np	np	nn	np	np	nn	nn	np	np	nn	nn
LG11_HB_193	F_0086996_L11_PA	LG11	<nnxnp>	{-0}	(nn,np)	np	nn	np	nn	np	np	np	np	np	nn	nn	nn	nn	np	nn	np	np	np	nn	np	nn	np	nn	nn	nn	np	nn	np	nn	nn	nn	np	nn	np	np	nn	np	np	nn	nn	np	np	nn	nn
LG11_HB_193	F_0087006_L11_PA	LG11	<nnxnp>	{-0}	(nn,np)	np	nn	np	nn	np	np	np	np	np	nn	nn	nn	nn	np	nn	np	np	np	nn	np	nn	np	nn	nn	nn	np	nn	np	nn	nn	nn	np	nn	np	np	nn	np	np	nn	nn	np	np	nn	nn
LG11_HB_194	F_0087720_L11_PA	LG11	<lmxll>	{0-}	(ll,lm)	lm	lm	ll	lm	ll	ll	ll	lm	lm	lm	ll	ll	ll	lm	ll	ll	ll	lm	ll	lm	ll	lm	ll	lm	lm	ll	ll	lm	ll	lm	lm	lm	ll	ll	lm	ll	lm	lm	ll	lm	ll	ll	ll	lm
LG11_HB_194	F_0087722_L11_PA	LG11	<lmxll>	{0-}	(ll,lm)	lm	lm	ll	lm	ll	ll	ll	lm	lm	lm	ll	ll	ll	lm	ll	ll	ll	lm	ll	lm	ll	lm	ll	lm	lm	ll	ll	lm	ll	lm	lm	lm	ll	ll	lm	ll	lm	lm	ll	lm	ll	ll	ll	lm
LG11_HB_194	F_0087723_L11_PA	LG11	<lmxll>	{0-}	(ll,lm)	lm	lm	ll	lm	ll	ll	ll	lm	lm	lm	ll	ll	ll	lm	ll	ll	ll	lm	ll	lm	ll	lm	ll	lm	lm	ll	ll	lm	ll	lm	lm	lm	ll	ll	lm	ll	lm	lm	ll	lm	ll	ll	ll	lm
LG11_HB_195	F_0087928_L11_PA	LG11	<lmxll>	{0-}	(ll,lm)	lm	lm	ll	lm	ll	ll	ll	lm	lm	lm	ll	ll	ll	lm	ll	ll	ll	lm	ll	lm	ll	lm	ll	lm	lm	ll	ll	lm	ll	lm	lm	lm	ll	ll	lm	ll	lm	lm	ll	lm	ll	ll	ll	lm
LG11_HB_200	F_0089188_L11_PA	LG11	<lmxll>	{0-}	(ll,lm)	lm	lm	ll	lm	ll	ll	ll	lm	lm	lm	ll	ll	ll	lm	ll	ll	ll	lm	ll	lm	ll	lm	ll	lm	lm	ll	ll	lm	ll	lm	lm	lm	ll	ll	lm	ll	lm	lm	ll	lm	ll	ll	ll	lm
LG11_HB_200	F_0089190_L11_PA	LG11	<lmxll>	{0-}	(ll,lm)	lm	lm	ll	lm	ll	ll	ll	lm	lm	lm	ll	ll	ll	lm	ll	ll	ll	lm	ll	lm	ll	lm	ll	lm	lm	ll	ll	lm	ll	lm	lm	lm	ll	ll	lm	ll	lm	lm	ll	lm	ll	ll	ll	lm
LG11_HB_201	F_0089256_L11_PA	LG11	<lmxll>	{0-}	(ll,lm)	lm	lm	ll	lm	ll	ll	ll	lm	lm	lm	ll	ll	ll	lm	ll	ll	ll	lm	ll	lm	ll	lm	ll	lm	lm	ll	ll	lm	ll	lm	lm	lm	ll	ll	lm	ll	lm	lm	ll	lm	ll	ll	ll	lm
LG11_HB_201	F_0089267_L11_PA	LG11	<lmxll>	{0-}	(ll,lm)	lm	lm	ll	lm	ll	ll	ll	lm	lm	lm	ll	ll	ll	lm	ll	ll	ll	lm	ll	lm	ll	lm	ll	lm	lm	ll	ll	lm	ll	lm	lm	lm	ll	ll	lm	ll	lm	lm	ll	lm	ll	ll	ll	lm
LG11_HB_201	GD_01705_L11_PA	LG11	<lmxll>	{0-}	(ll,lm)	lm	lm	ll	lm	ll	ll	ll	lm	lm	lm	ll	ll	ll	lm	ll	ll	ll	lm	ll	lm	ll	lm	ll	lm	lm	ll	ll	lm	ll	lm	lm	lm	ll	ll	lm	ll	lm	lm	ll	lm	ll	ll	ll	lm
LG11_HB_201	R_28702187_L11_PA	LG11	<lmxll>	{0-}	(ll,lm)	lm	lm	ll	lm	ll	ll	ll	lm	lm	lm	ll	ll	ll	lm	ll	ll	ll	lm	ll	lm	ll	lm	ll	lm	lm	ll	ll	lm	ll	lm	lm	lm	ll	ll	lm	ll	lm	lm	ll	lm	ll	ll	ll	lm
LG11_HB_202	F_0089928_L11_PA	LG11	<lmxll>	{0-}	(ll,lm)	lm	lm	ll	lm	ll	ll	ll	lm	lm	lm	ll	ll	ll	lm	ll	ll	ll	lm	ll	lm	ll	lm	ll	lm	lm	ll	ll	lm	ll	lm	lm	lm	ll	ll	lm	ll	lm	lm	ll	lm	ll	ll	ll	lm
LG11_HB_202	F_0089940_L11_PA	LG11	<lmxll>	{0-}	(ll,lm)	lm	lm	ll	lm	ll	ll	ll	lm	lm	lm	ll	ll	ll	lm	ll	ll	ll	lm	ll	lm	ll	lm	ll	lm	lm	ll	ll	lm	ll	lm	lm	lm	ll	ll	lm	ll	lm	lm	ll	lm	ll	ll	ll	lm
LG11_HB_202	F_0089947_L11_PA	LG11	<lmxll>	{0-}	(ll,lm)	lm	lm	ll	lm	ll	ll	ll	lm	lm	lm	ll	ll	ll	lm	ll	ll	ll	lm	ll	lm	ll	lm	ll	lm	lm	ll	ll	lm	ll	lm	lm	lm	ll	ll	lm	ll	lm	lm	ll	lm	ll	ll	ll	lm
LG11_HB_203	F_0090648_L11_PA	LG11	<lmxll>	{0-}	(ll,lm)	lm	lm	ll	lm	ll	ll	ll	lm	lm	lm	ll	ll	ll	lm	ll	ll	ll	lm	ll	lm	ll	lm	ll	lm	lm	ll	ll	lm	ll	lm	lm	lm	ll	ll	lm	ll	lm	lm	ll	lm	ll	ll	ll	lm
LG11_HB_203	F_0090657_L11_PA	LG11	<lmxll>	{0-}	(ll,lm)	lm	lm	ll	lm	ll	ll	ll	lm	lm	lm	ll	ll	ll	lm	ll	ll	ll	lm	ll	lm	ll	lm	ll	lm	lm	ll	ll	lm	ll	lm	lm	lm	ll	ll	lm	ll	lm	lm	ll	lm	ll	ll	ll	lm
LG11_HB_203	F_0090676_L11_PA	LG11	<lmxll>	{0-}	(ll,lm)	lm	lm	ll	lm	ll	ll	ll	lm	lm	lm	ll	ll	ll	lm	ll	ll	ll	lm	ll	lm	ll	lm	ll	lm	lm	ll	ll	lm	ll	lm	lm	lm	ll	ll	lm	ll	lm	lm	ll	lm	ll	ll	ll	lm
LG11_HB_203	F_0090677_L11_PA	LG11	<lmxll>	{0-}	(ll,lm)	lm	lm	ll	lm	ll	ll	ll	lm	lm	lm	ll	ll	ll	lm	ll	ll	ll	lm	ll	lm	ll	lm	ll	lm	lm	ll	ll	lm	ll	lm	lm	lm	ll	ll	lm	ll	lm	lm	ll	lm	ll	ll	ll	lm
LG11_HB_203	F_0090683_L11_PA	LG11	<lmxll>	{0-}	(ll,lm)	lm	lm	ll	lm	ll	ll	ll	lm	lm	lm	ll	ll	ll	lm	ll	ll	ll	lm	ll	lm	ll	lm	ll	lm	lm	ll	ll	lm	ll	lm	lm	lm	ll	ll	lm	ll	lm	lm	ll	lm	ll	ll	ll	lm
LG11_HB_2039_s42h1	F_0939858_L1_42_1	LG11	<nnxnp>	{-0}	(nn,np)	nn	nn	np	np	np	np	np	np	np	nn	nn	nn	nn	np	nn	np	np	nn	nn	nn	np	nn	nn	nn	nn	nn	nn	np	nn	nn	np	np	nn	np	np	np	np	np	np	np	np	nn	nn	np
LG11_HB_204	F_0091425_L11_PA	LG11	<lmxll>	{0-}	(ll,lm)	lm	lm	ll	lm	ll	ll	ll	lm	lm	lm	ll	ll	ll	lm	ll	ll	ll	lm	ll	lm	ll	lm	ll	lm	lm	ll	ll	lm	ll	lm	lm	lm	ll	ll	lm	ll	lm	lm	ll	lm	ll	ll	ll	lm
LG11_HB_204	F_0091430_L11_PA	LG11	<lmxll>	{0-}	(ll,lm)	lm	lm	ll	lm	ll	ll	ll	lm	lm	lm	ll	ll	ll	lm	ll	ll	ll	lm	ll	lm	ll	lm	ll	lm	lm	ll	ll	lm	ll	lm	lm	lm	ll	ll	lm	ll	lm	lm	ll	lm	ll	ll	ll	lm
LG11_HB_204	F_0091446_L11_PA	LG11	<lmxll>	{1-}	(ll,lm)	ll	ll	lm	ll	lm	lm	lm	ll	ll	ll	lm	lm	lm	ll	lm	lm	lm	ll	lm	ll	lm	ll	lm	ll	ll	lm	lm	ll	lm	ll	ll	ll	lm	lm	ll	lm	ll	ll	lm	ll	lm	lm	lm	ll
LG11_HB_204.5	GD_00662_L11_PA	LG11	<lmxll>	{0-}	(ll,lm)	lm	lm	ll	lm	ll	ll	ll	lm	lm	lm	ll	ll	ll	lm	ll	ll	ll	lm	ll	lm	ll	lm	ll	lm	lm	ll	ll	lm	ll	lm	lm	lm	ll	ll	lm	ll	lm	lm	ll	lm	ll	ll	ll	lm
LG11_HB_2040_s42h1	F_0940194_L1_42_1	LG11	<nnxnp>	{-0}	(nn,np)	nn	nn	np	np	np	np	np	np	np	nn	nn	nn	nn	np	nn	np	np	nn	nn	nn	np	nn	nn	nn	nn	nn	nn	np	nn	nn	np	np	nn	np	np	np	np	np	np	np	np	nn	nn	np
LG11_HB_2040_s42h1	F_0940200_L1_42_1	LG11	<nnxnp>	{-0}	(nn,np)	nn	nn	np	np	np	np	np	np	np	nn	nn	nn	nn	np	nn	np	np	nn	nn	nn	np	nn	nn	nn	nn	nn	nn	np	nn	nn	np	np	nn	np	np	np	np	np	np	np	np	nn	nn	np
LG11_HB_206	F_0092280_L11_PA	LG11	<lmxll>	{0-}	(ll,lm)	lm	lm	ll	lm	ll	ll	ll	lm	lm	lm	ll	ll	ll	lm	ll	ll	ll	lm	ll	lm	ll	lm	ll	lm	lm	ll	ll	lm	ll	lm	lm	lm	ll	ll	lm	ll	lm	lm	ll	lm	ll	ll	ll	lm
LG11_HB_207	F_0092577_L11_PA	LG11	<lmxll>	{0-}	(ll,lm)	lm	lm	ll	lm	ll	ll	ll	lm	lm	lm	ll	ll	ll	lm	ll	ll	ll	lm	ll	lm	ll	lm	ll	lm	lm	ll	ll	lm	ll	lm	lm	lm	ll	ll	lm	ll	lm	lm	ll	lm	ll	ll	ll	lm
LG11_HB_207	R_30582252_L11_PA	LG11	<lmxll>	{0-}	(ll,lm)	lm	lm	ll	lm	ll	ll	ll	lm	lm	lm	ll	ll	ll	lm	ll	ll	ll	lm	ll	lm	ll	lm	ll	lm	lm	ll	ll	lm	ll	lm	lm	lm	ll	ll	lm	ll	lm	lm	ll	lm	ll	ll	ll	lm
LG11_HB_210	F_0094479_L11_PA	LG11	<lmxll>	{1-}	(ll,lm)	ll	ll	lm	ll	lm	lm	lm	ll	ll	ll	lm	lm	lm	ll	lm	lm	lm	ll	lm	ll	lm	ll	lm	ll	ll	lm	lm	ll	lm	ll	ll	ll	lm	lm	ll	lm	ll	ll	lm	ll	lm	lm	lm	ll
LG11_HB_211	F_0095139_L11_PA	LG11	<lmxll>	{0-}	(ll,lm)	lm	lm	ll	lm	ll	ll	ll	lm	lm	lm	ll	ll	ll	lm	ll	ll	ll	lm	ll	lm	ll	lm	ll	lm	lm	ll	ll	lm	ll	lm	lm	lm	ll	ll	lm	ll	lm	lm	ll	lm	ll	ll	ll	lm
LG11_HB_212	F_0095750_L11_PA	LG11	<lmxll>	{0-}	(ll,lm)	lm	lm	ll	lm	ll	ll	ll	lm	lm	lm	ll	ll	lm	lm	ll	ll	ll	lm	ll	lm	ll	lm	ll	lm	lm	ll	ll	lm	ll	lm	lm	lm	ll	ll	lm	ll	lm	lm	ll	lm	ll	ll	ll	lm
LG11_HB_212	F_0095755_L11_PA	LG11	<lmxll>	{1-}	(ll,lm)	ll	ll	lm	ll	lm	lm	lm	ll	ll	ll	lm	lm	ll	ll	lm	lm	lm	ll	lm	ll	lm	ll	lm	ll	ll	lm	lm	ll	lm	ll	ll	ll	lm	lm	ll	lm	ll	ll	lm	ll	lm	lm	lm	ll
LG11_HB_212	F_0095759_L11_PA	LG11	<lmxll>	{0-}	(ll,lm)	lm	lm	ll	lm	ll	ll	ll	lm	lm	lm	ll	ll	lm	lm	ll	ll	ll	lm	ll	lm	ll	lm	ll	lm	lm	ll	ll	lm	ll	lm	lm	lm	ll	ll	lm	ll	lm	lm	ll	lm	ll	ll	ll	lm
LG11_HB_212	GD_00647_L11_PA	LG11	<lmxll>	{0-}	(ll,lm)	lm	lm	ll	lm	ll	ll	ll	lm	lm	lm	ll	ll	lm	lm	ll	ll	ll	lm	ll	lm	ll	lm	ll	lm	lm	ll	ll	lm	ll	lm	lm	lm	ll	ll	lm	ll	lm	lm	ll	lm	ll	ll	ll	lm
LG11_HB_212	R_32553307_L11_PA	LG11	<lmxll>	{1-}	(ll,lm)	ll	ll	lm	ll	lm	lm	lm	ll	ll	ll	lm	lm	ll	ll	lm	lm	lm	ll	lm	ll	lm	ll	lm	ll	ll	lm	lm	ll	lm	ll	ll	ll	lm	lm	ll	lm	ll	ll	lm	ll	lm	lm	lm	ll
LG11_HB_213	F_0096418_L11_PA	LG11	<lmxll>	{1-}	(ll,lm)	ll	ll	lm	ll	lm	lm	lm	ll	ll	ll	lm	lm	ll	ll	lm	lm	lm	ll	lm	ll	lm	ll	lm	ll	ll	lm	lm	ll	lm	ll	ll	ll	lm	lm	ll	lm	ll	ll	lm	ll	lm	lm	lm	ll
LG11_HB_213	F_0096420_L11_PA	LG11	<lmxll>	{0-}	(ll,lm)	lm	lm	ll	lm	ll	ll	ll	lm	lm	lm	ll	ll	lm	lm	ll	ll	ll	lm	ll	lm	ll	lm	ll	lm	lm	ll	ll	lm	ll	lm	lm	lm	ll	ll	lm	ll	lm	lm	ll	lm	ll	ll	ll	lm
LG11_HB_213	F_0096437_L11_PA	LG11	<lmxll>	{1-}	(ll,lm)	ll	ll	lm	ll	lm	lm	lm	ll	ll	ll	lm	lm	ll	ll	lm	lm	lm	ll	lm	ll	lm	ll	lm	ll	ll	lm	lm	ll	lm	ll	ll	ll	lm	lm	ll	lm	ll	ll	lm	ll	lm	lm	lm	ll
LG11_HB_214	F_0096751_L11_PA	LG11	<lmxll>	{1-}	(ll,lm)	ll	ll	lm	ll	lm	lm	lm	ll	ll	ll	lm	lm	ll	ll	lm	lm	lm	ll	lm	ll	lm	ll	lm	ll	ll	lm	lm	ll	lm	ll	ll	ll	lm	lm	ll	lm	ll	ll	lm	ll	lm	lm	lm	ll
LG11_HB_215	F_0097096_L11_PA	LG11	<lmxll>	{1-}	(ll,lm)	ll	ll	lm	ll	lm	lm	lm	ll	ll	ll	lm	lm	ll	ll	lm	lm	lm	ll	lm	ll	lm	ll	lm	ll	ll	lm	lm	ll	lm	ll	ll	ll	lm	lm	ll	lm	ll	ll	lm	ll	lm	lm	lm	ll
LG11_HB_215	R_33467558_L11_PA	LG11	<lmxll>	{1-}	(ll,lm)	ll	ll	lm	ll	lm	lm	lm	ll	ll	ll	lm	lm	ll	ll	lm	lm	lm	ll	lm	ll	lm	ll	lm	ll	ll	lm	lm	ll	lm	ll	ll	ll	lm	lm	ll	lm	ll	ll	lm	ll	lm	lm	lm	ll
LG11_HB_216	F_0098361_L11_PA	LG11	<lmxll>	{1-}	(ll,lm)	ll	ll	lm	ll	lm	lm	lm	ll	ll	ll	lm	lm	ll	ll	lm	lm	lm	ll	lm	ll	lm	ll	lm	ll	ll	lm	lm	ll	lm	ll	ll	ll	lm	lm	ll	lm	ll	ll	ll	ll	lm	lm	lm	ll
LG11_HB_216	F_0098370_L11_PA	LG11	<lmxll>	{1-}	(ll,lm)	ll	ll	lm	ll	lm	lm	lm	ll	ll	ll	lm	lm	ll	ll	lm	lm	lm	ll	lm	ll	lm	ll	lm	ll	ll	lm	lm	ll	lm	ll	ll	ll	lm	lm	ll	lm	ll	ll	ll	ll	lm	lm	lm	ll
cR_37675625_L11_PA	R_37675625_L11_PA	LG11	<nnxnp>	{-1}	(nn,np)	np	nn	np	np	nn	np	np	nn	np	np	nn	np	np	np	np	nn	np	nn	nn	nn	np	nn	np	np	nn	np	np	nn	np	np	np	nn	np	nn	np	np	np	nn	np	np	np	nn	np	np
LG11_HB_2192_s44h1	F_0996783_L5_44_1	LG11	<nnxnp>	{-0}	(nn,np)	nn	nn	np	nn	np	np	np	np	np	nn	nn	nn	nn	np	nn	np	np	nn	nn	nn	np	nn	nn	nn	nn	nn	nn	np	nn	nn	np	np	nn	np	np	np	np	np	np	np	np	nn	nn	np
LG11_HB_2192_s44h1	F_0996803_L5_44_1	LG11	<nnxnp>	{-0}	(nn,np)	nn	nn	np	nn	np	np	np	np	np	nn	nn	nn	nn	np	nn	np	np	nn	nn	nn	np	nn	nn	nn	nn	nn	nn	np	nn	nn	np	np	nn	np	np	np	np	np	np	np	np	nn	nn	np
LG11_HB_222	R_35803279_L11_PA	LG11	<lmxll>	{1-}	(ll,lm)	ll	ll	lm	ll	lm	lm	lm	ll	ll	ll	ll	lm	ll	ll	lm	lm	lm	ll	lm	ll	lm	lm	lm	ll	ll	ll	lm	ll	lm	ll	ll	ll	lm	lm	ll	lm	ll	ll	ll	ll	lm	lm	ll	ll
LG11_HB_223.5	R_35958135_L11_PA	LG11	<lmxll>	{1-}	(ll,lm)	ll	ll	lm	ll	lm	lm	lm	ll	ll	ll	ll	lm	ll	ll	lm	lm	lm	ll	lm	ll	lm	lm	lm	ll	ll	ll	lm	ll	lm	ll	ll	ll	lm	lm	ll	lm	ll	ll	ll	ll	lm	lm	ll	ll
LG11_HB_2246_s39h1	F_1017315_L7_39_1	LG11	<lmxll>	{0-}	(ll,lm)	lm	lm	ll	lm	ll	ll	ll	lm	lm	lm	ll	ll	ll	lm	ll	ll	ll	lm	ll	lm	ll	lm	ll	lm	lm	ll	ll	lm	ll	lm	lm	lm	ll	ll	lm	ll	lm	lm	ll	lm	ll	ll	ll	lm
LG11_HB_2246_s39h1	F_1017322_L7_39_1	LG11	<lmxll>	{1-}	(ll,lm)	ll	ll	lm	ll	lm	lm	lm	ll	ll	ll	lm	lm	lm	ll	lm	lm	lm	ll	lm	ll	lm	ll	lm	ll	ll	lm	lm	ll	lm	ll	ll	ll	lm	lm	ll	lm	ll	ll	lm	ll	lm	lm	lm	ll
LG11_HB_2246_s39h1	F_1017327_L7_39_1	LG11	<lmxll>	{1-}	(ll,lm)	ll	ll	lm	ll	lm	lm	lm	ll	ll	ll	lm	lm	lm	ll	lm	lm	lm	ll	lm	ll	lm	ll	lm	ll	ll	lm	lm	ll	lm	ll	ll	ll	lm	lm	ll	lm	ll	ll	lm	ll	lm	lm	lm	ll
LG11_HB_225	F_0102207_L11_PA	LG11	<lmxll>	{1-}	(ll,lm)	ll	ll	lm	ll	lm	lm	lm	ll	ll	ll	ll	lm	ll	ll	lm	lm	lm	ll	lm	ll	lm	lm	lm	ll	ll	ll	lm	ll	lm	ll	ll	ll	lm	lm	ll	lm	ll	ll	ll	ll	lm	lm	ll	ll
LG11_HB_225	R_36934343_L11_PA	LG11	<lmxll>	{1-}	(ll,lm)	ll	ll	lm	ll	lm	lm	lm	ll	ll	ll	ll	lm	ll	ll	lm	lm	lm	ll	lm	ll	lm	lm	lm	ll	ll	ll	lm	ll	lm	ll	ll	ll	lm	lm	ll	lm	ll	ll	ll	ll	lm	lm	ll	ll
LG11_HB_225	F_0102214_L11_PA	LG11	<nnxnp>	{-1}	(nn,np)	np	nn	np	np	nn	np	nn	nn	np	np	nn	np	np	np	np	nn	np	nn	nn	nn	np	nn	np	np	nn	np	np	nn	np	np	np	nn	np	nn	np	np	np	nn	np	np	np	nn	np	np
LG11_HB_225	F_0102218_L11_PA	LG11	<nnxnp>	{-1}	(nn,np)	np	nn	np	np	nn	np	nn	nn	np	np	nn	np	np	np	np	nn	np	nn	nn	nn	np	nn	np	np	nn	np	np	nn	np	np	np	nn	np	nn	np	np	np	nn	np	np	np	nn	np	np
LG11_HB_225	F_0102221_L11_PA	LG11	<nnxnp>	{-1}	(nn,np)	np	nn	np	np	nn	np	nn	nn	np	np	nn	np	np	np	np	nn	np	nn	nn	nn	np	nn	np	np	nn	np	np	nn	np	np	np	nn	np	nn	np	np	np	nn	np	np	np	nn	np	np
LG11_HB_225	R_36927967_L11_PA	LG11	<nnxnp>	{-1}	(nn,np)	np	nn	np	np	nn	np	nn	nn	np	np	nn	np	np	np	np	nn	np	nn	nn	nn	np	nn	np	np	nn	np	np	nn	np	np	np	nn	np	nn	np	np	np	nn	np	np	np	nn	np	np
LG11_HB_229	F_0103991_L11_PA	LG11	<nnxnp>	{-1}	(nn,np)	np	nn	np	np	nn	np	np	nn	np	np	nn	np	np	np	np	nn	np	nn	nn	nn	np	nn	np	np	nn	np	np	nn	np	np	np	nn	np	nn	np	np	np	nn	np	np	np	nn	np	np
LG11_HB_230	F_0104745_L11_PA	LG11	<nnxnp>	{-1}	(nn,np)	np	nn	np	np	nn	np	np	np	np	np	nn	np	np	np	np	nn	np	nn	nn	nn	np	nn	np	nn	nn	np	np	nn	np	np	np	nn	np	nn	np	np	np	nn	np	np	nn	nn	np	np
LG11_HB_230	F_0104746_L11_PA	LG11	<nnxnp>	{-1}	(nn,np)	np	nn	np	np	nn	np	np	np	np	np	nn	np	np	np	np	nn	np	nn	nn	nn	np	nn	np	nn	nn	np	np	nn	np	np	np	nn	np	nn	np	np	np	nn	np	np	nn	nn	np	np
LG11_HB_230	F_0104753_L11_PA	LG11	<nnxnp>	{-1}	(nn,np)	np	nn	np	np	nn	np	np	np	np	np	nn	np	np	np	np	nn	np	nn	nn	nn	np	nn	np	nn	nn	np	np	nn	np	np	np	nn	np	nn	np	np	np	nn	np	np	nn	nn	np	np
LG11_HB_230	F_0104755_L11_PA	LG11	<nnxnp>	{-1}	(nn,np)	np	nn	np	np	nn	np	np	np	np	np	nn	np	np	np	np	nn	np	nn	nn	nn	np	nn	np	nn	nn	np	np	nn	np	np	np	nn	np	nn	np	np	np	nn	np	np	nn	nn	np	np
LG11_HB_230	R_38697189_L11_PA	LG11	<nnxnp>	{-1}	(nn,np)	np	nn	np	np	nn	np	np	np	np	np	nn	np	np	np	np	nn	np	nn	nn	nn	np	nn	np	nn	nn	np	np	nn	np	np	np	nn	np	nn	np	np	np	nn	np	np	nn	nn	np	np
LG11_HB_230	R_38702850_L11_PA	LG11	<nnxnp>	{-1}	(nn,np)	np	nn	np	np	nn	np	np	np	np	np	nn	np	np	np	np	nn	np	nn	nn	nn	np	nn	np	nn	nn	np	np	nn	np	np	np	nn	np	nn	np	np	np	nn	np	np	nn	nn	np	np
LG11_HB_230.5	R_38742272_L11_PA	LG11	<nnxnp>	{-1}	(nn,np)	np	nn	np	np	nn	np	np	np	np	np	nn	np	np	np	np	nn	np	nn	nn	nn	np	nn	np	nn	nn	np	np	nn	np	np	np	nn	np	nn	np	np	np	nn	np	np	nn	nn	np	np
LG11_HB_231	F_0105088_L11_PA	LG11	<nnxnp>	{-0}	(nn,np)	nn	np	nn	nn	np	nn	nn	nn	nn	nn	np	nn	nn	nn	nn	np	nn	np	np	np	nn	np	nn	np	np	nn	nn	np	nn	nn	nn	np	nn	np	nn	nn	nn	np	nn	nn	np	np	nn	nn
LG11_HB_231	F_0105104_L11_PA	LG11	<nnxnp>	{-1}	(nn,np)	np	nn	np	np	nn	np	np	np	np	np	nn	np	np	np	np	nn	np	nn	nn	nn	np	nn	np	nn	nn	np	np	nn	np	np	np	nn	np	nn	np	np	np	nn	np	np	nn	nn	np	np
LG11_HB_231	F_0105116_L11_PA	LG11	<nnxnp>	{-1}	(nn,np)	np	nn	np	np	nn	np	np	np	np	np	nn	np	np	np	np	nn	np	nn	nn	nn	np	nn	np	nn	nn	np	np	nn	np	np	np	nn	np	nn	np	np	np	nn	np	np	nn	nn	np	np
LG11_HB_232	F_0105552_L11_PA	LG11	<hkxhk>	{01}	(hh,hk,kk)	kk	hk	hk	hk	hh	kk	hk	hk	kk	kk	hk	hk	kk	hk	hk	hh	hk	hk	hh	hk	hk	hh	hk	hk	hk	kk	hk	hh	hk	kk	kk	hk	hk	hh	kk	hk	kk	hk	kk	kk	hk	hk	kk	kk
LG11_HB_232	F_0105550_L11_PA	LG11	<nnxnp>	{-1}	(nn,np)	np	nn	np	np	nn	np	np	np	np	np	nn	np	np	np	np	nn	np	nn	nn	nn	np	nn	np	nn	nn	np	np	nn	np	np	np	nn	np	nn	np	np	np	nn	np	np	nn	nn	np	np
LG11_HB_232	F_0105555_L11_PA	LG11	<nnxnp>	{-1}	(nn,np)	np	nn	np	np	nn	np	np	np	np	np	nn	np	np	np	np	nn	np	nn	nn	nn	np	nn	np	nn	nn	np	np	nn	np	np	np	nn	np	nn	np	np	np	nn	np	np	nn	nn	np	np
LG11_HB_232	F_0105556_L11_PA	LG11	<nnxnp>	{-1}	(nn,np)	np	nn	np	np	nn	np	np	np	np	np	nn	np	np	np	np	nn	np	nn	nn	nn	np	nn	np	nn	nn	np	np	nn	np	np	np	nn	np	nn	np	np	np	nn	np	np	nn	nn	np	np
LG11_HB_232	R_39149329_L11_PA	LG11	<nnxnp>	{-1}	(nn,np)	np	nn	np	np	nn	np	np	np	np	np	nn	np	np	np	np	nn	np	nn	nn	nn	np	nn	np	nn	nn	np	np	nn	np	np	np	nn	np	nn	np	np	np	nn	np	np	nn	nn	np	np
R_39190659_L11_PA	R_39190659_L11_PA	LG11	<nnxnp>	{-1}	(nn,np)	np	nn	np	np	nn	np	np	np	np	np	nn	np	np	np	np	nn	np	nn	nn	nn	np	nn	np	nn	nn	np	np	nn	np	np	np	nn	np	nn	np	np	np	nn	np	np	nn	nn	np	np
LG11_HB_233	F_0106112_L11_PA	LG11	<nnxnp>	{-1}	(nn,np)	np	nn	np	np	nn	np	np	np	np	np	nn	np	np	np	np	nn	np	nn	nn	nn	np	nn	np	nn	nn	np	np	nn	np	np	np	nn	np	nn	np	np	np	nn	np	np	nn	nn	np	np
LG11_HB_233	F_0106115_L11_PA	LG11	<nnxnp>	{-1}	(nn,np)	np	nn	np	np	nn	np	np	np	np	np	nn	np	np	np	np	nn	np	nn	nn	nn	np	nn	np	nn	nn	np	np	nn	np	np	np	nn	np	nn	np	np	np	nn	np	np	nn	nn	np	np
LG11_HB_233	F_0106088_L11_PA	LG11	<efxeg>	{11}	(ee,ef,eg,fg)	eg	ee	fg	fg	ef	eg	fg	fg	eg	eg	ee	fg	eg	fg	fg	ef	fg	ee	ef	ee	fg	ef	fg	ee	ee	eg	fg	ef	fg	eg	eg	ee	fg	ef	eg	fg	fg	ee	eg	eg	ee	ee	eg	eg
LG11_HB_233	F_0106092_L11_PA	LG11	<lmxll>	{1-}	(ll,lm)	ll	ll	lm	lm	lm	ll	lm	lm	ll	ll	ll	lm	ll	lm	lm	lm	lm	ll	lm	ll	lm	lm	lm	ll	ll	ll	lm	lm	lm	ll	ll	ll	lm	lm	ll	lm	lm	ll	ll	ll	ll	ll	ll	ll
LG11_HB_2337_s48h2	F_1055658_L11_48_2	LG11	<nnxnp>	{-0}	(nn,np)	nn	nn	np	nn	np	np	np	np	np	np	nn	np	nn	nn	nn	np	nn	np	nn	np	np	nn	nn	np	np	nn	nn	np	nn	nn	np	nn	np	nn	np	np	np	nn	np	np	nn	nn	nn	np
LG11_HB_2338_s48h2	F_1055740_L11_48_2	LG11	<hkxhk>	{01}	(hh,hk,kk)	kk	kk	hh	kk	hk	hh	hk	hk	hk	hh	hk	hh	hk	kk	kk	hk	kk	hk	kk	hk	hk	kk	kk	hh	hk	hk	hk	hk	kk	kk	hk	hk	hk	hk	hk	hk	hk	hk	hk	hk	kk	hk	hk	hh
LG11_HB_2338_s48h2	F_1055746_L11_48_2	LG11	<hkxhk>	{10}	(hh,hk,kk)	hh	hh	kk	hh	hk	kk	hk	hk	hk	kk	hk	kk	hk	hh	hh	hk	hh	hk	hh	hk	hk	hh	hh	kk	hk	hk	hk	hk	hh	hh	hk	hk	hk	hk	hk	hk	hk	hk	hk	hk	hh	hk	hk	kk
LG11_HB_2338_s48h2	F_1055748_L11_48_2	LG11	<nnxnp>	{-0}	(nn,np)	nn	nn	np	nn	np	np	np	np	np	np	nn	np	nn	nn	nn	np	nn	np	nn	np	np	nn	nn	np	np	nn	nn	np	nn	nn	np	nn	np	nn	np	np	np	nn	np	np	nn	nn	nn	np
LG11_HB_234	F_0106666_L11_PA	LG11	<hkxhk>	{00}	(hh,hk,kk)	hk	kk	hh	hh	hk	hk	hh	hh	hk	hk	kk	hh	hk	hh	hh	hk	hh	kk	hk	kk	hh	hk	hh	kk	kk	kk	hh	hk	hh	hk	hk	kk	hh	hk	hk	hh	hh	kk	hk	hk	kk	kk	hk	hk
LG11_HB_234	F_0106668_L11_PA	LG11	<lmxll>	{1-}	(ll,lm)	ll	ll	lm	lm	lm	ll	lm	lm	ll	ll	ll	lm	ll	lm	lm	lm	lm	ll	lm	ll	lm	lm	lm	ll	ll	ll	lm	lm	lm	ll	ll	ll	lm	lm	ll	lm	lm	ll	ll	ll	ll	ll	ll	ll
LG11_HB_234	R_39786717_L11_PA	LG11	<nnxnp>	{-1}	(nn,np)	np	nn	np	np	nn	np	np	np	np	np	nn	np	np	np	np	nn	np	nn	nn	nn	np	nn	np	nn	nn	nn	np	nn	np	np	np	nn	np	nn	np	np	np	nn	np	np	nn	nn	np	np
LG11_HB_234.5	R_39914254_L11_PA	LG11	<nnxnp>	{-1}	(nn,np)	np	nn	np	np	nn	np	np	np	np	np	nn	np	np	np	np	nn	np	nn	nn	nn	np	nn	np	nn	nn	nn	np	nn	np	np	np	nn	np	nn	np	np	np	nn	np	np	nn	nn	np	np
LG11_HB_234.5	R_39914390_L11_PA	LG11	<nnxnp>	{-1}	(nn,np)	np	nn	np	np	nn	np	np	np	np	np	nn	np	np	np	np	nn	np	nn	nn	nn	np	nn	np	nn	nn	nn	np	nn	np	np	np	nn	np	nn	np	np	np	nn	np	np	nn	nn	np	np
LG11_HB_2340.5_s51h2	R_8440050_L11_51_2	LG11	<lmxll>	{1-}	(ll,lm)	ll	ll	lm	ll	lm	lm	lm	ll	ll	lm	lm	lm	lm	ll	ll	lm	ll	ll	ll	ll	ll	ll	lm	ll	ll	lm	lm	ll	lm	ll	ll	lm	ll	lm	ll	lm	ll	ll	lm	ll	ll	lm	lm	lm
LG11_HB_2340_s51h2	F_1056410_L11_51_2	LG11	<hkxhk>	{00}	(hh,hk,kk)	hk	hk	hk	hk	hk	hk	hk	kk	kk	hk	hh	hk	hh	hk	hk	hk	hk	kk	hk	kk	kk	hk	hh	kk	kk	hh	hh	kk	hk	hk	kk	hk	kk	hh	kk	hk	kk	hk	hk	kk	hk	hh	hh	hk
LG11_HB_2340_s51h2	F_1056406_L11_51_2	LG11	<nnxnp>	{-1}	(nn,np)	np	np	nn	np	nn	nn	nn	nn	nn	nn	np	nn	np	np	np	nn	np	nn	np	nn	nn	np	np	nn	nn	np	np	nn	np	np	nn	nn	nn	np	nn	nn	nn	np	nn	nn	np	np	np	nn
LG11_HB_2340_s51h2	F_1056407_L11_51_2	LG11	<nnxnp>	{-1}	(nn,np)	np	np	nn	np	nn	nn	nn	nn	nn	nn	np	nn	np	np	np	nn	np	nn	np	nn	nn	np	np	nn	nn	np	np	nn	np	np	nn	nn	nn	np	nn	nn	nn	np	nn	nn	np	np	np	nn
LG11_HB_2341_s51h2	F_1056516_L11_51_2	LG11	<lmxll>	{1-}	(ll,lm)	ll	ll	lm	ll	lm	lm	lm	ll	ll	lm	lm	lm	lm	ll	ll	lm	ll	ll	ll	ll	ll	ll	lm	ll	ll	lm	lm	ll	lm	ll	ll	lm	ll	lm	ll	lm	ll	ll	lm	ll	ll	lm	lm	lm
LG11_HB_2343_s53h2	F_1056905_L11_53_2	LG11	<nnxnp>	{-0}	(nn,np)	nn	nn	np	np	np	np	np	np	np	nn	nn	nn	nn	np	nn	np	np	nn	nn	np	np	nn	nn	np	np	nn	nn	np	nn	nn	np	np	nn	nn	np	np	np	np	np	np	np	nn	nn	np
LG11_HB_2343_s53h2	F_1056907_L11_53_2	LG11	<nnxnp>	{-1}	(nn,np)	np	np	nn	nn	nn	nn	nn	nn	nn	np	np	np	np	nn	np	nn	nn	np	np	nn	nn	np	np	nn	nn	np	np	nn	np	np	nn	nn	np	np	nn	nn	nn	nn	nn	nn	nn	np	np	nn
LG11_HB_2344_s53h2	F_1056990_L11_53_2	LG11	<nnxnp>	{-1}	(nn,np)	np	np	nn	nn	nn	nn	nn	nn	nn	np	np	np	np	nn	np	nn	nn	np	np	nn	nn	np	np	nn	np	np	np	nn	np	np	nn	nn	np	np	nn	nn	nn	nn	nn	nn	nn	np	np	nn
LG11_HB_2344_s53h2	F_1056992_L11_53_2	LG11	<nnxnp>	{-1}	(nn,np)	np	np	nn	nn	nn	nn	nn	nn	nn	np	np	np	np	nn	np	nn	nn	np	np	nn	nn	np	np	nn	np	np	np	nn	np	np	nn	nn	np	np	nn	nn	nn	nn	nn	nn	nn	np	np	nn
LG11_HB_2344_s53h2	F_1057003_L11_53_2	LG11	<nnxnp>	{-1}	(nn,np)	np	np	nn	nn	nn	nn	nn	nn	nn	np	np	np	np	nn	np	nn	nn	np	np	nn	nn	np	np	nn	np	np	np	nn	np	np	nn	nn	np	np	nn	nn	nn	nn	nn	nn	nn	np	np	nn
LG11_HB_2344_s53h2	F_1057005_L11_53_2	LG11	<nnxnp>	{-1}	(nn,np)	np	np	nn	nn	nn	nn	nn	nn	nn	np	np	np	np	nn	np	nn	nn	np	np	nn	nn	np	np	nn	np	np	np	nn	np	np	nn	nn	np	np	nn	nn	nn	nn	nn	nn	nn	np	np	nn
LG11_HB_2344_s53h2	F_1057011_L11_53_2	LG11	<nnxnp>	{-1}	(nn,np)	np	np	nn	nn	nn	nn	nn	nn	nn	np	np	np	np	nn	np	nn	nn	np	np	nn	nn	np	np	nn	np	np	np	nn	np	np	nn	nn	np	np	nn	nn	nn	nn	nn	nn	nn	np	np	nn
LG11_HB_2344_s53h2	F_1057023_L11_53_2	LG11	<nnxnp>	{-1}	(nn,np)	np	np	nn	nn	nn	nn	nn	nn	nn	np	np	np	np	nn	np	nn	nn	np	np	nn	nn	np	np	nn	np	np	np	nn	np	np	nn	nn	np	np	nn	nn	nn	nn	nn	nn	nn	np	np	nn
LG11_HB_235	F_0107062_L11_PA	LG11	<nnxnp>	{-0}	(nn,np)	nn	np	nn	nn	np	nn	nn	nn	nn	nn	np	nn	nn	nn	nn	np	nn	np	np	np	nn	np	nn	np	np	np	nn	np	nn	nn	nn	np	nn	np	nn	nn	nn	np	nn	nn	np	np	nn	nn
LG11_HB_235	GD_00182_L11_PA	LG11	<lmxll>	{1-}	(ll,lm)	ll	ll	lm	lm	lm	ll	lm	lm	ll	ll	ll	lm	ll	lm	lm	lm	lm	ll	lm	ll	lm	lm	lm	ll	ll	ll	lm	lm	lm	ll	ll	ll	lm	lm	ll	lm	lm	ll	ll	ll	ll	ll	ll	ll
LG11_HB_235	R_40016890_L11_PA	LG11	<nnxnp>	{-1}	(nn,np)	np	nn	np	np	nn	np	np	np	np	np	nn	np	np	np	np	nn	np	nn	nn	nn	np	nn	np	nn	nn	nn	np	nn	np	np	np	nn	np	nn	np	np	np	nn	np	np	nn	nn	np	np
LG11_HB_235.5	R_40045235_L11_PA	LG11	<nnxnp>	{-1}	(nn,np)	np	nn	np	np	nn	np	np	np	np	np	nn	np	np	np	np	nn	np	nn	nn	nn	np	nn	np	nn	nn	nn	np	nn	np	np	np	nn	np	nn	np	np	np	nn	np	np	nn	nn	np	np
LG11_HB_2408_s87h2	F_1072864_L15_87_2	LG11	<nnxnp>	{-0}	(nn,np)	np	nn	np	nn	np	np	np	np	np	nn	nn	nn	nn	np	nn	np	np	np	nn	np	np	np	nn	nn	nn	np	nn	np	nn	nn	nn	np	nn	np	np	nn	np	np	nn	nn	np	nn	nn	nn
LG11_HB_2408_s87h2	F_1072865_L15_87_2	LG11	<nnxnp>	{-0}	(nn,np)	np	nn	np	nn	np	np	np	np	np	nn	nn	nn	nn	np	nn	np	np	np	nn	np	np	np	nn	nn	nn	np	nn	np	nn	nn	nn	np	nn	np	np	nn	np	np	nn	nn	np	nn	nn	nn
LG11_HB_2408_s87h2	F_1072866_L15_87_2	LG11	<nnxnp>	{-0}	(nn,np)	np	nn	np	nn	np	np	np	np	np	nn	nn	nn	nn	np	nn	np	np	np	nn	np	np	np	nn	nn	nn	np	nn	np	nn	nn	nn	np	nn	np	np	nn	np	np	nn	nn	np	nn	nn	nn
LG11_HB_2408_s87h2	F_1072883_L15_87_2	LG11	<nnxnp>	{-0}	(nn,np)	np	nn	np	nn	np	np	np	np	np	nn	nn	nn	nn	np	nn	np	np	np	nn	np	np	np	nn	nn	nn	np	nn	np	nn	nn	nn	np	nn	np	np	nn	np	np	nn	nn	np	nn	nn	nn
LG11_HB_245	F_0111911_L12_PA	LG11	<nnxnp>	{-0}	(nn,np)	np	nn	np	nn	np	np	np	np	np	nn	nn	nn	nn	np	nn	np	np	nn	nn	nn	np	nn	nn	nn	nn	np	nn	np	nn	nn	nn	np	nn	np	np	np	np	np	np	np	np	nn	nn	np
LG11_HB_245	F_0111922_L12_PA	LG11	<nnxnp>	{-0}	(nn,np)	np	nn	np	nn	np	np	np	np	np	nn	nn	nn	nn	np	nn	np	np	nn	nn	nn	np	nn	nn	nn	nn	np	nn	np	nn	nn	nn	np	nn	np	np	np	np	np	np	np	np	nn	nn	np
LG11_HB_245	F_0111923_L12_PA	LG11	<nnxnp>	{-0}	(nn,np)	np	nn	np	nn	np	np	np	np	np	nn	nn	nn	nn	np	nn	np	np	nn	nn	nn	np	nn	nn	nn	nn	np	nn	np	nn	nn	nn	np	nn	np	np	np	np	np	np	np	np	nn	nn	np
LG11_HB_245	F_0111924_L12_PA	LG11	<nnxnp>	{-0}	(nn,np)	np	nn	np	nn	np	np	np	np	np	nn	nn	nn	nn	np	nn	np	np	nn	nn	nn	np	nn	nn	nn	nn	np	nn	np	nn	nn	nn	np	nn	np	np	np	np	np	np	np	np	nn	nn	np
LG11_HB_2464_s50h2	F_1085936_L2_50_2	LG11	<nnxnp>	{-0}	(nn,np)	np	nn	np	nn	np	np	np	np	np	nn	nn	nn	nn	np	nn	np	np	np	nn	nn	np	nn	nn	nn	nn	np	nn	np	nn	nn	nn	np	nn	np	np	nn	np	np	np	np	np	nn	nn	np
LG11_HB_2464_s50h2	F_1085947_L2_50_2	LG11	<nnxnp>	{-0}	(nn,np)	np	nn	np	nn	np	np	np	np	np	nn	nn	nn	nn	np	nn	np	np	np	nn	nn	np	nn	nn	nn	nn	np	nn	np	nn	nn	nn	np	nn	np	np	nn	np	np	np	np	np	nn	nn	np
LG11_HB_2464_s50h2	F_1085951_L2_50_2	LG11	<nnxnp>	{-0}	(nn,np)	np	nn	np	nn	np	np	np	np	np	nn	nn	nn	nn	np	nn	np	np	np	nn	nn	np	nn	nn	nn	nn	np	nn	np	nn	nn	nn	np	nn	np	np	nn	np	np	np	np	np	nn	nn	np
R_557285_L11_PA	R_557285_L11_PA	LG11	<hkxhk>	{00}	(hh,hk,kk)	hk	hk	hk	hk	kk	hk	kk	kk	kk	hk	hh	hk	hh	hk	hk	kk	hk	kk	hk	kk	kk	hk	hk	hk	kk	hh	hh	kk	hk	hk	kk	hh	kk	hh	kk	kk	kk	hh	kk	kk	hk	hh	hh	hk
LG11_HB_2573_s64h3	F_1107933_L11_64_3	LG11	<hkxhk>	{01}	(h-,kk)	kk	kk	h-	kk	h-	h-	h-	h-	h-	h-	h-	h-	h-	kk	kk	h-	kk	h-	kk	h-	h-	kk	kk	h-	h-	h-	h-	h-	kk	kk	h-	h-	h-	h-	h-	h-	h-	h-	h-	h-	kk	h-	h-	h-
LG11_HB_2573_s64h3	F_1107931_L11_64_3	LG11	<hkxhk>	{01}	(h-,kk)	kk	kk	h-	kk	h-	h-	h-	h-	h-	h-	h-	h-	h-	kk	kk	h-	kk	h-	kk	h-	h-	kk	kk	h-	h-	h-	h-	h-	kk	kk	h-	h-	h-	h-	h-	h-	h-	h-	h-	h-	kk	h-	h-	h-
LG11_HB_2573_s64h3	F_1107935_L11_64_3	LG11	<hkxhk>	{01}	(h-,kk)	kk	kk	h-	kk	h-	h-	h-	h-	h-	h-	h-	h-	h-	kk	kk	h-	kk	h-	kk	h-	h-	kk	kk	h-	h-	h-	h-	h-	kk	kk	h-	h-	h-	h-	h-	h-	h-	h-	h-	h-	kk	h-	h-	h-
LG11_HB_2576_s72h3	F_1108415_L11_72_3	LG11	<lmxll>	{0-}	(ll,lm)	lm	lm	ll	lm	ll	ll	ll	lm	lm	lm	ll	ll	ll	lm	ll	ll	ll	lm	ll	lm	ll	lm	ll	lm	lm	ll	ll	lm	ll	lm	lm	lm	ll	ll	lm	ll	lm	lm	ll	lm	ll	ll	ll	lm
LG11_HB_2576_s72h3	F_1108422_L11_72_3	LG11	<lmxll>	{1-}	(ll,lm)	ll	ll	lm	ll	lm	lm	lm	ll	ll	ll	lm	lm	lm	ll	lm	lm	lm	ll	lm	ll	lm	ll	lm	ll	ll	lm	lm	ll	lm	ll	ll	ll	lm	lm	ll	lm	ll	ll	lm	ll	lm	lm	lm	ll
LG11_HB_2576_s72h3	F_1108427_L11_72_3	LG11	<lmxll>	{1-}	(ll,lm)	ll	ll	lm	ll	lm	lm	lm	ll	ll	ll	lm	lm	lm	ll	lm	lm	lm	ll	lm	ll	lm	ll	lm	ll	ll	lm	lm	ll	lm	ll	ll	ll	lm	lm	ll	lm	ll	ll	lm	ll	lm	lm	lm	ll
LG11_HB_2576_s72h3	F_1108428_L11_72_3	LG11	<lmxll>	{0-}	(ll,lm)	lm	lm	ll	lm	ll	ll	ll	lm	lm	lm	ll	ll	ll	lm	ll	ll	ll	lm	ll	lm	ll	lm	ll	lm	lm	ll	ll	lm	ll	lm	lm	lm	ll	ll	lm	ll	lm	lm	ll	lm	ll	ll	ll	lm
LG11_HB_2576_s72h3	F_1108429_L11_72_3	LG11	<lmxll>	{0-}	(ll,lm)	lm	lm	ll	lm	ll	ll	ll	lm	lm	lm	ll	ll	ll	lm	ll	ll	ll	lm	ll	lm	ll	lm	ll	lm	lm	ll	ll	lm	ll	lm	lm	lm	ll	ll	lm	ll	lm	lm	ll	lm	ll	ll	ll	lm
LG11_HB_2577_s72h3	F_1108492_L11_72_3	LG11	<lmxll>	{1-}	(ll,lm)	ll	ll	lm	ll	lm	lm	lm	ll	ll	ll	lm	lm	ll	ll	lm	lm	lm	ll	lm	ll	lm	ll	lm	ll	ll	lm	lm	ll	lm	ll	ll	ll	lm	lm	ll	lm	ll	ll	lm	ll	lm	lm	lm	ll
LG11_HB_2577_s72h3	F_1108494_L11_72_3	LG11	<lmxll>	{1-}	(ll,lm)	ll	ll	lm	ll	lm	lm	lm	ll	ll	ll	lm	lm	ll	ll	lm	lm	lm	ll	lm	ll	lm	ll	lm	ll	ll	lm	lm	ll	lm	ll	ll	ll	lm	lm	ll	lm	ll	ll	lm	ll	lm	lm	lm	ll
LG11_HB_2577_s72h3	F_1108495_L11_72_3	LG11	<lmxll>	{1-}	(ll,lm)	ll	ll	lm	ll	lm	lm	lm	ll	ll	ll	lm	lm	ll	ll	lm	lm	lm	ll	lm	ll	lm	ll	lm	ll	ll	lm	lm	ll	lm	ll	ll	ll	lm	lm	ll	lm	ll	ll	lm	ll	lm	lm	lm	ll
LG11_HB_2577_s72h3	F_1108506_L11_72_3	LG11	<lmxll>	{1-}	(ll,lm)	ll	ll	lm	ll	lm	lm	lm	ll	ll	ll	lm	lm	ll	ll	lm	lm	lm	ll	lm	ll	lm	ll	lm	ll	ll	lm	lm	ll	lm	ll	ll	ll	lm	lm	ll	lm	ll	ll	lm	ll	lm	lm	lm	ll
GD_00212_L11_58_1	GD_00212_L11_58_1	LG11	<nnxnp>	{-0}	(nn,np)	np	nn	np	nn	np	np	np	np	np	nn	nn	nn	nn	np	nn	np	np	np	nn	np	np	np	nn	nn	nn	np	nn	np	nn	nn	nn	np	nn	np	np	nn	np	np	nn	np	np	nn	nn	nn
R_5944780_L11_29_1	R_5944780_L11_29_1	LG11	<nnxnp>	{-1}	(nn,np)	np	np	nn	np	nn	nn	nn	nn	nn	nn	np	nn	np	np	np	nn	np	nn	np	nn	nn	np	np	nn	nn	np	np	nn	np	np	nn	nn	nn	np	nn	nn	nn	np	nn	nn	np	np	np	nn
R_3431588_L11_PA	R_3431588_L11_PA	LG11	<lmxll>	{0-}	(ll,lm)	LM	LM	LL	LM	LM	LL	LM	LM	LM	LL	LL	LL	LL	LM	LM	LM	LM	LM	LM	LM	LM	LM	LM	LL	LM	LL	LL	LM	LM	LM	LM	LL	LM	LL	LM	LM	LM	LL	LM	LM	LM	LL	LL	LL
LG11_HB_3138.5	R_6484441_L11_PA	LG11	<lmxll>	{1-}	(ll,lm)	ll	ll	lm	ll	lm	lm	lm	ll	ll	lm	lm	lm	lm	ll	ll	lm	ll	ll	ll	ll	ll	ll	lm	ll	ll	lm	lm	ll	ll	ll	ll	lm	ll	lm	ll	ll	ll	lm	lm	ll	ll	lm	lm	lm
LG11_HB_3138.5	R_6704249_L11_PA	LG11	<lmxll>	{0-}	(ll,lm)	lm	lm	ll	lm	ll	ll	ll	lm	lm	ll	ll	ll	ll	lm	lm	ll	lm	lm	lm	lm	lm	lm	ll	lm	lm	ll	ll	lm	lm	lm	lm	ll	lm	ll	lm	lm	lm	ll	ll	lm	lm	ll	ll	ll
LG11_HB_3138.5	R_6534066_L11_PA	LG11	<nnxnp>	{-1}	(nn,np)	np	np	nn	np	nn	nn	nn	nn	nn	nn	np	nn	np	np	np	nn	np	nn	np	nn	nn	np	np	nn	nn	np	np	nn	np	np	nn	nn	nn	np	nn	nn	nn	np	nn	nn	np	np	np	nn
R_15738487_L11_PA	R_15738487_L11_PA	LG11	<hkxhk>	{10}	(hh,hk,kk)	hh	hh	kk	hk	kk	kk	kk	hk	hk	hh	hk	hk	hk	hk	hh	kk	hk	hh	hh	hk	kk	hh	hk	hh	hh	hk	hk	hk	hk	hh	hk	kk	hh	kk	hk	kk	hk	hk	kk	hk	kk	hk	hk	hk
GD_10010_L11_PA	GD_10010_L11_PA	LG11	<nnxnp>	{-0}	(nn,np)	np	nn	np	nn	np	np	np	np	np	nn	nn	nn	nn	np	nn	np	np	np	nn	nn	np	nn	nn	nn	nn	np	nn	np	nn	nn	nn	np	nn	np	np	np	np	np	np	np	np	nn	nn	np
F_0140791_L12_PA	F_0140791_L12_PA	LG11	<nnxnp>	{-1}	(nn,np)	np	np	nn	np	nn	nn	nn	nn	nn	nn	np	nn	np	np	np	nn	np	nn	np	nn	nn	np	np	nn	nn	np	np	nn	np	np	nn	nn	nn	np	nn	nn	nn	np	nn	nn	np	np	np	nn
R_26829691_L11_PA	R_26829691_L11_PA	LG11	<lmxll>	{1-}	(ll,lm)	ll	ll	lm	ll	lm	lm	lm	ll	ll	ll	lm	lm	lm	ll	lm	lm	lm	ll	lm	ll	lm	ll	lm	ll	ll	lm	lm	ll	lm	ll	ll	ll	lm	lm	ll	lm	ll	ll	lm	ll	lm	lm	lm	ll
R_32584988_L11_PA	R_32584988_L11_PA	LG11	<lmxll>	{1-}	(ll,lm)	ll	ll	lm	ll	lm	lm	lm	ll	ll	ll	lm	lm	ll	ll	lm	lm	lm	ll	lm	ll	lm	ll	lm	ll	ll	lm	lm	ll	lm	ll	ll	ll	lm	lm	ll	lm	ll	ll	lm	ll	lm	lm	lm	ll
R_38347479_L11_PA	R_38347479_L11_PA	LG11	<lmxll>	{0-}	(ll,lm)	lm	lm	ll	lm	ll	ll	ll	lm	lm	lm	lm	ll	lm	ll	ll	ll	ll	lm	ll	lm	ll	ll	ll	lm	lm	lm	ll	ll	ll	lm	lm	lm	ll	ll	lm	ll	lm	lm	lm	lm	ll	lm	lm	lm
R_38694306_L11_PA	R_38694306_L11_PA	LG11	<nnxnp>	{-1}	(nn,np)	np	nn	np	np	nn	np	np	np	np	np	nn	np	np	np	np	nn	np	nn	nn	nn	np	nn	np	nn	nn	np	np	nn	np	np	np	nn	np	nn	np	np	np	nn	np	np	np	nn	np	np
LG11_HB_3182	R_35853497_L11_PA	LG11	<lmxll>	{1-}	(ll,lm)	ll	ll	lm	ll	lm	lm	lm	ll	ll	ll	ll	lm	ll	ll	lm	lm	lm	ll	lm	ll	lm	lm	lm	ll	ll	ll	lm	ll	lm	ll	ll	ll	lm	lm	ll	lm	ll	ll	ll	ll	lm	lm	ll	ll
LG11_HB_426	F_0193334_L13_PA	LG11	<nnxnp>	{-0}	(nn,np)	nn	nn	np	np	np	np	np	np	np	nn	nn	nn	nn	np	nn	np	np	nn	nn	nn	np	nn	nn	nn	nn	nn	nn	np	nn	nn	np	np	nn	np	np	np	np	np	np	np	np	nn	nn	np
LG11_HB_426	F_0193332_L13_PA	LG11	<lmxll>	{1-}	(ll,lm)	ll	ll	lm	ll	lm	lm	lm	ll	ll	ll	lm	lm	lm	ll	ll	lm	lm	ll	lm	ll	lm	ll	lm	ll	ll	lm	lm	ll	lm	ll	ll	lm	ll	lm	ll	lm	ll	ll	lm	ll	lm	lm	lm	ll
LG11_HB_426	F_0193340_L13_PA	LG11	<lmxll>	{1-}	(ll,lm)	ll	ll	lm	ll	lm	lm	lm	ll	ll	ll	lm	lm	lm	ll	ll	lm	lm	ll	lm	ll	lm	ll	lm	ll	ll	lm	lm	ll	lm	ll	ll	lm	ll	lm	ll	lm	ll	ll	lm	ll	lm	lm	lm	ll
LG11_HB_428	F_0194114_L13_PA	LG11	<nnxnp>	{-0}	(nn,np)	nn	nn	np	nn	np	np	np	np	np	nn	nn	nn	nn	np	nn	np	np	nn	nn	nn	np	nn	nn	nn	nn	nn	nn	np	nn	nn	np	np	nn	np	np	np	np	np	np	np	np	nn	nn	np
LG11_HB_477	F_0216925_L14_PA	LG11	<lmxll>	{0-}	(ll,lm)	lm	lm	ll	lm	ll	ll	ll	lm	lm	lm	lm	ll	lm	lm	ll	ll	ll	lm	ll	lm	ll	ll	ll	lm	lm	lm	ll	lm	ll	lm	lm	lm	ll	ll	lm	ll	lm	lm	lm	lm	ll	ll	ll	lm
LG11_HB_477	F_0216929_L14_PA	LG11	<lmxll>	{1-}	(ll,lm)	ll	ll	lm	ll	lm	lm	lm	ll	ll	ll	ll	lm	ll	ll	lm	lm	lm	ll	lm	ll	lm	lm	lm	ll	ll	ll	lm	ll	lm	ll	ll	ll	lm	lm	ll	lm	ll	ll	ll	ll	lm	lm	lm	ll
LG11_HB_477	F_0216949_L14_PA	LG11	<lmxll>	{1-}	(ll,lm)	ll	ll	lm	ll	lm	lm	lm	ll	ll	ll	ll	lm	ll	ll	lm	lm	lm	ll	lm	ll	lm	lm	lm	ll	ll	ll	lm	ll	lm	ll	ll	ll	lm	lm	ll	lm	ll	ll	ll	ll	lm	lm	lm	ll
LG11_HB_496	F_0226663_L14_PA	LG11	<lmxll>	{0-}	(ll,lm)	lm	lm	ll	lm	ll	ll	ll	lm	lm	lm	ll	ll	ll	lm	ll	ll	ll	lm	ll	lm	ll	lm	ll	lm	lm	ll	ll	lm	ll	lm	lm	lm	ll	ll	lm	ll	lm	lm	ll	lm	ll	ll	ll	lm
LG11_HB_496	F_0226677_L14_PA	LG11	<lmxll>	{1-}	(ll,lm)	ll	ll	lm	ll	lm	lm	lm	ll	ll	ll	lm	lm	lm	ll	lm	lm	lm	ll	lm	ll	lm	ll	lm	ll	ll	lm	lm	ll	lm	ll	ll	ll	lm	lm	ll	lm	ll	ll	lm	ll	lm	lm	lm	ll
LG11_HB_496	F_0226680_L14_PA	LG11	<lmxll>	{0-}	(ll,lm)	lm	lm	ll	lm	ll	ll	ll	lm	lm	lm	ll	ll	ll	lm	ll	ll	ll	lm	ll	lm	ll	lm	ll	lm	lm	ll	ll	lm	ll	lm	lm	lm	ll	ll	lm	ll	lm	lm	ll	lm	ll	ll	ll	lm
LG11_HB_496	F_0226684_L14_PA	LG11	<lmxll>	{0-}	(ll,lm)	lm	lm	ll	lm	ll	ll	ll	lm	lm	lm	ll	ll	ll	lm	ll	ll	ll	lm	ll	lm	ll	lm	ll	lm	lm	ll	ll	lm	ll	lm	lm	lm	ll	ll	lm	ll	lm	lm	ll	lm	ll	ll	ll	lm
LG11_HB_496	F_0226687_L14_PA	LG11	<lmxll>	{1-}	(ll,lm)	ll	ll	lm	ll	lm	lm	lm	ll	ll	ll	lm	lm	lm	ll	lm	lm	lm	ll	lm	ll	lm	ll	lm	ll	ll	lm	lm	ll	lm	ll	ll	ll	lm	lm	ll	lm	ll	ll	lm	ll	lm	lm	lm	ll
LG11_HB_497	F_0227145_L14_PA	LG11	<lmxll>	{0-}	(ll,lm)	lm	lm	ll	lm	ll	ll	ll	lm	lm	lm	ll	ll	ll	lm	ll	ll	ll	lm	ll	lm	ll	lm	ll	lm	lm	ll	ll	lm	ll	lm	lm	lm	ll	ll	lm	ll	lm	lm	ll	lm	ll	ll	ll	lm
LG11_HB_497	F_0227148_L14_PA	LG11	<lmxll>	{1-}	(ll,lm)	ll	ll	lm	ll	lm	lm	lm	ll	ll	ll	lm	lm	lm	ll	lm	lm	lm	ll	lm	ll	lm	ll	lm	ll	ll	lm	lm	ll	lm	ll	ll	ll	lm	lm	ll	lm	ll	ll	lm	ll	lm	lm	lm	ll
LG11_HB_497	F_0227162_L14_PA	LG11	<lmxll>	{1-}	(ll,lm)	ll	ll	lm	ll	lm	lm	lm	ll	ll	ll	lm	lm	lm	ll	lm	lm	lm	ll	lm	ll	lm	ll	lm	ll	ll	lm	lm	ll	lm	ll	ll	ll	lm	lm	ll	lm	ll	ll	lm	ll	lm	lm	lm	ll
LG11_HB_619	F_0288672_L15_PA	LG11	<nnxnp>	{-0}	(nn,np)	np	nn	np	nn	np	np	np	np	np	nn	nn	nn	nn	np	nn	np	np	np	nn	np	np	nn	nn	nn	nn	np	nn	np	nn	nn	nn	np	nn	np	np	nn	np	np	nn	np	np	nn	nn	nn
LG11_HB_650	F_0304716_L15_PA	LG11	<lmxll>	{0-}	(ll,lm)	lm	lm	ll	lm	lm	ll	lm	lm	lm	ll	ll	ll	ll	lm	lm	lm	lm	lm	lm	lm	lm	lm	lm	ll	lm	ll	ll	lm	lm	lm	lm	ll	lm	ll	lm	lm	lm	ll	lm	lm	lm	ll	ll	ll
LG11_HB_650	F_0304732_L15_PA	LG11	<lmxll>	{0-}	(ll,lm)	lm	lm	ll	lm	lm	ll	lm	lm	lm	ll	ll	ll	ll	lm	lm	lm	lm	lm	lm	lm	lm	lm	lm	ll	lm	ll	ll	lm	lm	lm	lm	ll	lm	ll	lm	lm	lm	ll	lm	lm	lm	ll	ll	ll
LG11_HB_650	F_0304737_L15_PA	LG11	<lmxll>	{0-}	(ll,lm)	lm	lm	ll	lm	lm	ll	lm	lm	lm	ll	ll	ll	ll	lm	lm	lm	lm	lm	lm	lm	lm	lm	lm	ll	lm	ll	ll	lm	lm	lm	lm	ll	lm	ll	lm	lm	lm	ll	lm	lm	lm	ll	ll	ll
LG11_HB_651	F_0305355_L15_PA	LG11	<lmxll>	{1-}	(ll,lm)	ll	ll	lm	ll	ll	lm	ll	ll	ll	lm	lm	lm	lm	ll	ll	ll	ll	ll	ll	ll	ll	ll	ll	lm	ll	lm	lm	ll	ll	ll	ll	lm	ll	lm	ll	ll	ll	lm	ll	ll	ll	lm	lm	lm
LG12_HB_1166	F_0543510_L3_PA	LG12	<nnxnp>	{-0}	(nn,np)	nn	nn	nn	nn	np	np	nn	np	nn	np	nn	np	nn	nn	np	nn	nn	nn	nn	np	np	np	np	nn	np	nn	nn	nn	nn	nn	np	np	np	nn	np	np	np	nn	np	nn	np	np	nn	nn
LG12_HB_1166	F_0543523_L3_PA	LG12	<hkxhk>	{10}	(hh,hk,kk)	hh	hk	hk	hk	hk	hk	hh	hk	hk	kk	hk	hk	hh	hh	kk	hh	hk	hh	hk	kk	kk	hk	kk	hk	hk	hh	hh	hh	hh	hk	hk	hk	kk	hk	kk	kk	hk	hk	kk	hh	hk	kk	hk	hk
LG12_HB_1166	F_0543536_L3_PA	LG12	<lmxll>	{0-}	(ll,lm)	lm	ll	ll	ll	lm	lm	lm	lm	ll	ll	ll	lm	lm	lm	ll	lm	ll	lm	ll	ll	ll	lm	ll	ll	lm	lm	lm	lm	lm	ll	lm	lm	ll	ll	ll	ll	lm	ll	ll	lm	lm	ll	ll	ll
LG12_HB_1166	F_0543540_L3_PA	LG12	<nnxnp>	{-0}	(nn,np)	nn	nn	nn	nn	np	np	nn	np	nn	np	nn	np	nn	nn	np	nn	nn	nn	nn	np	np	np	np	nn	np	nn	nn	nn	nn	nn	np	np	np	nn	np	np	np	nn	np	nn	np	np	nn	nn
LG12_HB_1166	F_0543542_L3_PA	LG12	<lmxll>	{1-}	(ll,lm)	ll	lm	lm	lm	ll	ll	ll	ll	lm	lm	lm	ll	ll	ll	lm	ll	lm	ll	lm	lm	lm	ll	lm	lm	ll	ll	ll	ll	ll	lm	ll	ll	lm	lm	lm	lm	ll	lm	lm	ll	ll	lm	lm	lm
LG12_HB_1170	F_0546096_L3_PA	LG12	<lmxll>	{1-}	(ll,lm)	ll	lm	lm	lm	ll	ll	ll	ll	lm	lm	lm	ll	ll	ll	lm	ll	lm	ll	lm	lm	lm	ll	lm	lm	ll	ll	ll	ll	ll	lm	ll	ll	lm	lm	lm	lm	ll	lm	lm	ll	ll	ll	lm	lm
LG12_HB_1343	F_0635633_L5_PA	LG12	<lmxll>	{0-}	(ll,lm)	lm	ll	ll	ll	ll	lm	lm	lm	ll	ll	ll	lm	lm	lm	ll	lm	ll	lm	ll	ll	ll	lm	ll	ll	lm	lm	lm	lm	lm	ll	lm	lm	ll	ll	ll	ll	lm	ll	ll	lm	lm	ll	ll	ll
LG12_HB_1343	F_0635664_L5_PA	LG12	<lmxll>	{0-}	(ll,lm)	lm	ll	ll	ll	ll	lm	lm	lm	ll	ll	ll	lm	lm	lm	ll	lm	ll	lm	ll	ll	ll	lm	ll	ll	lm	lm	lm	lm	lm	ll	lm	lm	ll	ll	ll	ll	lm	ll	ll	lm	lm	ll	ll	ll
LG12_HB_1343	F_0635667_L5_PA	LG12	<lmxll>	{0-}	(ll,lm)	lm	ll	ll	ll	ll	lm	lm	lm	ll	ll	ll	lm	lm	lm	ll	lm	ll	lm	ll	ll	ll	lm	ll	ll	lm	lm	lm	lm	lm	ll	lm	lm	ll	ll	ll	ll	lm	ll	ll	lm	lm	ll	ll	ll
LG12_HB_1343	F_0635668_L5_PA	LG12	<lmxll>	{0-}	(ll,lm)	lm	ll	ll	ll	ll	lm	lm	lm	ll	ll	ll	lm	lm	lm	ll	lm	ll	lm	ll	ll	ll	lm	ll	ll	lm	lm	lm	lm	lm	ll	lm	lm	ll	ll	ll	ll	lm	ll	ll	lm	lm	ll	ll	ll
LG12_HB_1677	F_0789387_L9_PA	LG12	<nnxnp>	{-0}	(nn,np)	np	nn	nn	nn	np	np	nn	nn	np	np	nn	np	nn	np	np	nn	nn	nn	np	np	nn	np	np	nn	np	np	nn	nn	nn	nn	np	nn	np	nn	np	np	np	nn	np	nn	np	np	np	nn
LG12_HB_1813_s47h1	F_0853221_L11_47_1	LG12	<lmxll>	{0-}	(ll,lm)	lm	ll	ll	ll	ll	lm	lm	lm	ll	ll	ll	lm	lm	lm	ll	lm	ll	lm	ll	ll	ll	lm	ll	ll	lm	lm	lm	lm	lm	ll	lm	lm	ll	ll	ll	ll	lm	ll	ll	lm	lm	ll	ll	ll
LG12_HB_1813_s47h1	F_0853225_L11_47_1	LG12	<lmxll>	{0-}	(ll,lm)	lm	ll	ll	ll	ll	lm	lm	lm	ll	ll	ll	lm	lm	lm	ll	lm	ll	lm	ll	ll	ll	lm	ll	ll	lm	lm	lm	lm	lm	ll	lm	lm	ll	ll	ll	ll	lm	ll	ll	lm	lm	ll	ll	ll
LG12_HB_1819_s27h1	F_0855292_L12_27_1	LG12	<lmxll>	{0-}	(ll,lm)	lm	ll	ll	ll	ll	lm	lm	lm	ll	ll	ll	lm	lm	lm	ll	lm	ll	lm	ll	ll	ll	lm	ll	ll	ll	lm	lm	lm	ll	ll	lm	lm	ll	ll	ll	ll	lm	ll	ll	lm	lm	ll	lm	ll
LG12_HB_1821_s27h1	F_0855807_L12_27_1	LG12	<hkxhk>	{10}	(hh,hk,kk)	hk	hk	hk	kk	kk	hh	hh	hh	kk	kk	hk	hh	hh	hh	kk	hh	hk	hh	kk	kk	hk	hk	kk	hk	kk	hh	hh	hh	hk	hk	hk	hh	kk	hk	kk	kk	hk	hk	kk	hh	hk	kk	hk	hk
LG12_HB_1821_s27h1	F_0855803_L12_27_1	LG12	<lmxll>	{1-}	(ll,lm)	ll	lm	lm	lm	lm	ll	ll	ll	lm	lm	lm	ll	ll	ll	lm	ll	lm	ll	lm	lm	lm	ll	lm	lm	lm	ll	ll	ll	lm	lm	ll	ll	lm	lm	lm	lm	ll	lm	lm	ll	ll	lm	ll	lm
LG12_HB_1822_s27h1	F_0855922_L12_27_1	LG12	<hkxhk>	{11}	(hh,hk,kk)	hh	kk	kk	hk	hk	hk	hk	hk	hk	hk	kk	hk	hk	hk	hk	hk	kk	hk	hk	hk	kk	hh	hk	kk	hk	hk	hk	hk	kk	kk	hh	hk	hk	kk	hk	hk	hh	kk	hk	hk	hh	hk	hh	kk
LG12_HB_1822_s27h1	F_0855931_L12_27_1	LG12	<hkxhk>	{00}	(hh,hk,kk)	kk	hh	hh	hk	hk	hk	hk	hk	hk	hk	hh	hk	hk	hk	hk	hk	hh	hk	hk	hk	hh	kk	hk	hh	hk	hk	hk	hk	hh	hh	kk	hk	hk	hh	hk	hk	kk	hh	hk	hk	kk	hk	kk	hh
LG12_HB_1822_s27h1	F_0855932_L12_27_1	LG12	<hkxhk>	{00}	(hh,hk,kk)	kk	hh	hh	hk	hk	hk	hk	hk	hk	hk	hh	hk	hk	hk	hk	hk	hh	hk	hk	hk	hh	kk	hk	hh	hk	hk	hk	hk	hh	hh	kk	hk	hk	hh	hk	hk	kk	hh	hk	hk	kk	hk	kk	hh
LG12_HB_1823_s28h1	F_0856387_L12_28_1	LG12	<nnxnp>	{-1}	(nn,np)	nn	np	np	nn	nn	nn	np	np	nn	nn	np	np	np	np	nn	np	np	np	nn	nn	np	nn	nn	np	nn	np	np	np	np	np	nn	np	nn	np	nn	nn	nn	np	nn	np	nn	nn	nn	np
LG12_HB_1825_s32h1	F_0857162_L12_32_1	LG12	<lmxll>	{1-}	(ll,lm)	ll	lm	lm	lm	lm	ll	ll	ll	lm	lm	lm	ll	ll	ll	lm	ll	lm	ll	lm	lm	lm	ll	lm	lm	ll	ll	ll	ll	ll	lm	ll	ll	lm	lm	lm	lm	ll	lm	lm	ll	ll	lm	lm	lm
F_0857216_L12_33_1	F_0857216_L12_33_1	LG12	<lmxll>	{1-}	(ll,lm)	ll	lm	lm	lm	lm	ll	ll	ll	lm	lm	lm	ll	ll	ll	lm	ll	lm	ll	lm	lm	lm	ll	lm	lm	ll	ll	ll	ll	ll	lm	ll	ll	lm	lm	lm	lm	ll	lm	lm	ll	ll	lm	lm	lm
LG12_HB_1827_s33h1	F_0857647_L12_33_1	LG12	<lmxll>	{0-}	(ll,lm)	lm	ll	ll	ll	ll	lm	lm	lm	ll	ll	ll	lm	lm	lm	ll	lm	ll	lm	ll	ll	ll	lm	ll	ll	lm	lm	lm	lm	lm	ll	lm	lm	ll	ll	ll	ll	lm	ll	ll	lm	lm	ll	ll	ll
LG12_HB_1827_s33h1	F_0857653_L12_33_1	LG12	<lmxll>	{0-}	(ll,lm)	lm	ll	ll	ll	ll	lm	lm	lm	ll	ll	ll	lm	lm	lm	ll	lm	ll	lm	ll	ll	ll	lm	ll	ll	lm	lm	lm	lm	lm	ll	lm	lm	ll	ll	ll	ll	lm	ll	ll	lm	lm	ll	ll	ll
LG12_HB_1827_s33h1	F_0857657_L12_33_1	LG12	<lmxll>	{1-}	(ll,lm)	ll	lm	lm	lm	lm	ll	ll	ll	lm	lm	lm	ll	ll	ll	lm	ll	lm	ll	lm	lm	lm	ll	lm	lm	ll	ll	ll	ll	ll	lm	ll	ll	lm	lm	lm	lm	ll	lm	lm	ll	ll	lm	lm	lm
LG12_HB_1829_s35h1	F_0858092_L12_35_1	LG12	<lmxll>	{1-}	(ll,lm)	ll	lm	lm	lm	lm	ll	ll	ll	lm	lm	lm	ll	ll	ll	lm	ll	lm	ll	lm	lm	lm	ll	lm	lm	ll	ll	ll	ll	ll	lm	ll	ll	lm	lm	lm	lm	ll	lm	lm	ll	ll	lm	lm	lm
LG12_HB_1831_s36h1	F_0858603_L12_36_1	LG12	<lmxll>	{0-}	(ll,lm)	lm	ll	ll	ll	ll	lm	lm	lm	ll	ll	ll	lm	lm	lm	ll	lm	ll	lm	ll	ll	ll	lm	ll	ll	lm	lm	lm	lm	lm	ll	lm	lm	ll	ll	ll	ll	lm	ll	ll	lm	lm	ll	ll	ll
LG12_HB_1832_s38h1	F_0859499_L12_38_1	LG12	<lmxll>	{1-}	(ll,lm)	ll	lm	lm	lm	lm	ll	ll	ll	lm	lm	lm	ll	ll	ll	lm	ll	lm	ll	lm	lm	lm	ll	lm	lm	ll	ll	ll	ll	ll	lm	ll	ll	lm	lm	lm	lm	ll	lm	lm	ll	ll	lm	lm	lm
LG12_HB_1835_s39h1	F_0860436_L12_39_1	LG12	<lmxll>	{1-}	(ll,lm)	ll	lm	lm	lm	ll	ll	ll	ll	lm	lm	lm	ll	ll	ll	lm	ll	lm	ll	lm	lm	lm	ll	lm	lm	ll	ll	ll	ll	ll	lm	ll	ll	lm	lm	lm	lm	ll	lm	lm	ll	ll	lm	lm	lm
LG12_HB_1835_s39h1	F_0860464_L12_39_1	LG12	<lmxll>	{0-}	(ll,lm)	lm	ll	ll	ll	lm	lm	lm	lm	ll	ll	ll	lm	lm	lm	ll	lm	ll	lm	ll	ll	ll	lm	ll	ll	lm	lm	lm	lm	lm	ll	lm	lm	ll	ll	ll	ll	lm	ll	ll	lm	lm	ll	ll	ll
LG12_HB_1835_s39h1	F_0860466_L12_39_1	LG12	<nnxnp>	{-0}	(nn,np)	nn	nn	nn	nn	np	np	nn	np	nn	np	nn	np	nn	nn	np	nn	nn	nn	nn	np	np	np	np	nn	np	nn	nn	nn	nn	nn	np	np	np	nn	np	np	np	nn	np	nn	np	np	nn	nn
LG12_HB_1838_s41h1	F_0861176_L12_41_1	LG12	<nnxnp>	{-0}	(nn,np)	nn	nn	nn	nn	np	np	nn	np	nn	np	nn	np	nn	nn	np	nn	nn	nn	nn	np	np	np	np	nn	np	nn	nn	nn	nn	nn	np	np	nn	nn	np	np	np	nn	np	nn	np	np	nn	nn
LG12_HB_1838_s41h1	F_0861177_L12_41_1	LG12	<nnxnp>	{-0}	(nn,np)	nn	nn	nn	nn	np	np	nn	np	nn	np	nn	np	nn	nn	np	nn	nn	nn	nn	np	np	np	np	nn	np	nn	nn	nn	nn	nn	np	np	nn	nn	np	np	np	nn	np	nn	np	np	nn	nn
LG12_HB_1838_s41h1	F_0861180_L12_41_1	LG12	<nnxnp>	{-1}	(nn,np)	np	np	np	np	nn	nn	np	nn	np	nn	np	nn	np	np	nn	np	np	np	np	nn	nn	nn	nn	np	nn	np	np	np	np	np	nn	nn	np	np	nn	nn	nn	np	nn	np	nn	nn	np	np
R_22722118_L12_42_1	R_22722118_L12_42_1	LG12	<nnxnp>	{-1}	(nn,np)	nn	np	np	np	nn	nn	np	nn	np	nn	np	nn	np	np	nn	np	np	np	np	nn	nn	nn	nn	np	nn	np	np	np	np	np	nn	nn	np	np	nn	nn	nn	np	nn	np	nn	nn	np	np
LG12_HB_1839_s42h1	F_0861603_L12_42_1	LG12	<nnxnp>	{-1}	(nn,np)	nn	np	np	np	nn	nn	np	nn	np	nn	np	nn	np	np	nn	np	np	np	np	nn	nn	nn	nn	np	nn	np	np	np	np	np	nn	nn	np	np	nn	nn	nn	np	nn	np	nn	nn	np	np
LG12_HB_1839_s42h1	F_0861622_L12_42_1	LG12	<hkxhk>	{00}	(hh,hk,kk)	kk	hh	hh	hh	kk	kk	hk	kk	hh	hk	hh	kk	hk	hk	hk	hk	hh	hk	hh	hk	hk	kk	hk	hh	kk	hk	hk	hk	hk	hh	kk	kk	hh	hh	hk	hk	kk	hh	hk	hk	kk	hk	hh	hh
LG12_HB_1839_s42h1	F_0861623_L12_42_1	LG12	<nnxnp>	{-0}	(nn,np)	np	nn	nn	nn	np	np	nn	np	nn	np	nn	np	nn	nn	np	nn	nn	nn	nn	np	np	np	np	nn	np	nn	nn	nn	nn	nn	np	np	nn	nn	np	np	np	nn	np	nn	np	np	nn	nn
LG12_HB_184	F_0082448_L11_PA	LG12	<lmxll>	{0-}	(ll,lm)	lm	ll	ll	ll	ll	lm	lm	lm	ll	ll	ll	lm	lm	lm	ll	lm	ll	lm	ll	ll	ll	lm	ll	ll	lm	lm	lm	lm	lm	ll	lm	lm	ll	ll	ll	ll	lm	ll	ll	lm	lm	ll	ll	ll
LG12_HB_184	F_0082458_L11_PA	LG12	<lmxll>	{0-}	(ll,lm)	lm	ll	ll	ll	ll	lm	lm	lm	ll	ll	ll	lm	lm	lm	ll	lm	ll	lm	ll	ll	ll	lm	ll	ll	lm	lm	lm	lm	lm	ll	lm	lm	ll	ll	ll	ll	lm	ll	ll	lm	lm	ll	ll	ll
LG12_HB_184	F_0082475_L11_PA	LG12	<lmxll>	{0-}	(ll,lm)	lm	ll	ll	ll	ll	lm	lm	lm	ll	ll	ll	lm	lm	lm	ll	lm	ll	lm	ll	ll	ll	lm	ll	ll	lm	lm	lm	lm	lm	ll	lm	lm	ll	ll	ll	ll	lm	ll	ll	lm	lm	ll	ll	ll
LG12_HB_184	F_0082477_L11_PA	LG12	<lmxll>	{0-}	(ll,lm)	lm	ll	ll	ll	ll	lm	lm	lm	ll	ll	ll	lm	lm	lm	ll	lm	ll	lm	ll	ll	ll	lm	ll	ll	lm	lm	lm	lm	lm	ll	lm	lm	ll	ll	ll	ll	lm	ll	ll	lm	lm	ll	ll	ll
LG12_HB_1840_s43h1	F_0861846_L12_43_1	LG12	<hkxhk>	{01}	(h-,kk)	h-	h-	h-	h-	h-	h-	kk	h-	h-	h-	h-	h-	kk	kk	h-	kk	h-	kk	h-	h-	h-	h-	h-	h-	h-	kk	kk	kk	kk	h-	h-	h-	h-	h-	h-	h-	h-	h-	h-	kk	h-	h-	h-	h-
LG12_HB_1841_s43h1	F_0862187_L12_43_1	LG12	<nnxnp>	{-0}	(nn,np)	np	nn	nn	nn	np	np	nn	np	nn	np	nn	np	nn	nn	np	nn	nn	nn	nn	np	np	np	np	np	np	nn	nn	nn	nn	nn	np	np	nn	nn	np	np	np	nn	np	nn	np	np	nn	nn
LG12_HB_1841_s43h1	F_0862196_L12_43_1	LG12	<nnxnp>	{-1}	(nn,np)	nn	np	np	np	nn	nn	np	nn	np	nn	np	nn	np	np	nn	np	np	np	np	nn	nn	nn	nn	nn	nn	np	np	np	np	np	nn	nn	np	np	nn	nn	nn	np	nn	np	nn	nn	np	np
LG12_HB_1843_s44h1	F_0862765_L12_44_1	LG12	<hkxhk>	{01}	(hh,hk,kk)	hk	hk	hk	hk	kk	hk	kk	kk	hk	hh	hk	hk	kk	kk	hh	kk	hk	kk	hk	hh	hh	hk	hh	hh	hk	kk	kk	kk	kk	hk	hk	hk	hk	hk	hh	hh	hk	hk	hh	kk	hk	hh	hk	hk
LG12_HB_1844_s44h1	F_0863120_L12_44_1	LG12	<nnxnp>	{-1}	(nn,np)	nn	np	np	np	np	nn	np	np	np	nn	np	nn	np	np	nn	np	np	np	np	nn	nn	nn	nn	nn	nn	np	np	np	np	np	nn	nn	np	np	nn	nn	nn	np	nn	np	nn	nn	np	np
F_0863154_L12_45_1	F_0863154_L12_45_1	LG12	<nnxnp>	{-1}	(nn,np)	nn	np	np	np	np	nn	np	np	np	nn	np	nn	np	np	nn	np	np	np	np	nn	nn	nn	nn	nn	nn	np	np	np	np	np	nn	nn	np	np	nn	nn	nn	np	nn	np	nn	nn	np	np
LG12_HB_1847.5	R_29053998_L12_PA	LG12	<nnxnp>	{-0}	(nn,np)	np	nn	nn	nn	nn	np	nn	nn	nn	np	nn	np	nn	nn	np	nn	nn	nn	nn	np	np	nn	np	np	np	nn	nn	nn	nn	nn	np	np	nn	nn	np	np	np	nn	np	nn	np	np	nn	nn
LG12_HB_1847.5	R_29037245_L12_PA	LG12	<lmxll>	{0-}	(ll,lm)	lm	ll	ll	ll	lm	lm	lm	lm	ll	ll	ll	lm	lm	lm	ll	lm	ll	lm	ll	ll	ll	lm	ll	ll	lm	lm	lm	lm	lm	ll	lm	lm	ll	ll	ll	ll	lm	ll	ll	lm	lm	lm	ll	ll
LG12_HB_1847.5	R_29070012_L12_PA	LG12	<lmxll>	{1-}	(ll,lm)	ll	lm	lm	lm	ll	ll	ll	ll	lm	lm	lm	ll	ll	ll	lm	ll	lm	ll	lm	lm	lm	ll	lm	lm	ll	ll	ll	ll	ll	lm	ll	ll	lm	lm	lm	lm	ll	lm	lm	ll	ll	ll	lm	lm
LG12_HB_1847_s46h1	F_0863682_L12_46_1	LG12	<nnxnp>	{-0}	(nn,np)	np	nn	nn	nn	nn	np	nn	nn	nn	np	nn	np	nn	nn	np	nn	nn	nn	nn	np	np	nn	np	np	np	nn	nn	nn	nn	nn	np	np	nn	nn	np	np	np	nn	np	nn	np	np	nn	nn
LG12_HB_1849_s46h1	F_0864452_L12_46_1	LG12	<hkxhk>	{01}	(hh,hk,kk)	hk	hk	hk	hk	hk	hk	kk	hk	hk	hh	hk	hk	kk	kk	hh	kk	hk	kk	hk	hh	hh	hk	hh	hk	hk	kk	kk	kk	kk	hk	hk	hk	hk	hk	hh	hh	hk	hk	hh	kk	hk	hh	hk	hk
LG12_HB_1849_s46h1	F_0864455_L12_46_1	LG12	<efxeg>	{10}	(ee,ef,eg,fg)	eg	ef	ef	ef	eg	eg	ee	eg	ef	fg	ef	eg	ee	ee	fg	ee	ef	ee	ef	fg	fg	eg	fg	ef	eg	ee	ee	ee	ee	ef	eg	eg	ef	ef	fg	fg	eg	ef	fg	ee	eg	fg	ef	ef
LG12_HB_1849_s46h1	F_0864457_L12_46_1	LG12	<lmxll>	{0-}	(ll,lm)	lm	ll	ll	ll	lm	lm	lm	lm	ll	ll	ll	lm	lm	lm	ll	lm	ll	lm	ll	ll	ll	lm	ll	ll	lm	lm	lm	lm	lm	ll	lm	lm	ll	ll	ll	ll	lm	ll	ll	lm	lm	ll	ll	ll
LG12_HB_1850.5_s46h1	R_30691702_L12_46_1	LG12	<nnxnp>	{-1}	(nn,np)	nn	np	np	np	np	nn	np	np	np	nn	np	nn	np	np	nn	np	np	np	np	nn	nn	np	nn	nn	nn	np	np	np	np	np	nn	nn	np	np	nn	nn	nn	np	nn	np	nn	nn	np	np
LG12_HB_1850_s46h1	F_0864902_L12_46_1	LG12	<nnxnp>	{-1}	(nn,np)	nn	np	np	np	np	nn	np	np	np	nn	np	nn	np	np	nn	np	np	np	np	nn	nn	np	nn	nn	nn	np	np	np	np	np	nn	nn	np	np	nn	nn	nn	np	nn	np	nn	nn	np	np
LG12_HB_1850_s46h1	F_0864895_L12_46_1	LG12	<hkxhk>	{01}	(hh,hk,kk)	hk	hk	hk	hk	kk	hk	kk	kk	hk	hh	hk	hk	kk	kk	hh	kk	kk	kk	hk	hh	hh	hk	hh	hh	hk	kk	kk	kk	kk	hk	hk	hk	hk	hk	hh	hh	hk	hk	hh	kk	hk	hk	hk	hk
LG12_HB_1850_s46h1	F_0864903_L12_46_1	LG12	<lmxll>	{0-}	(ll,lm)	lm	ll	ll	ll	lm	lm	lm	lm	ll	ll	ll	lm	lm	lm	ll	lm	lm	lm	ll	ll	ll	ll	ll	ll	lm	lm	lm	lm	lm	ll	lm	lm	ll	ll	ll	ll	lm	ll	ll	lm	lm	lm	ll	ll
LG12_HB_1851_s46h1	F_0865132_L12_46_1	LG12	<nnxnp>	{-1}	(nn,np)	nn	np	np	np	np	nn	np	np	np	nn	np	nn	np	np	nn	np	np	np	np	nn	nn	np	nn	nn	nn	np	np	np	np	np	nn	nn	np	np	nn	nn	nn	np	nn	np	nn	nn	np	np
LG12_HB_1851_s46h1	F_0865133_L12_46_1	LG12	<lmxll>	{1-}	(ll,lm)	ll	lm	lm	lm	ll	ll	ll	ll	lm	lm	lm	ll	ll	ll	lm	ll	ll	ll	lm	lm	lm	lm	lm	lm	ll	ll	ll	ll	ll	lm	ll	ll	lm	lm	lm	lm	ll	lm	lm	ll	ll	ll	lm	lm
LG12_HB_1851_s46h1	F_0865134_L12_46_1	LG12	<lmxll>	{0-}	(ll,lm)	lm	ll	ll	ll	lm	lm	lm	lm	ll	ll	ll	lm	lm	lm	ll	lm	lm	lm	ll	ll	ll	ll	ll	ll	lm	lm	lm	lm	lm	ll	lm	lm	ll	ll	ll	ll	lm	ll	ll	lm	lm	lm	ll	ll
LG12_HB_1853_s46h1	F_0865863_L12_46_1	LG12	<nnxnp>	{-1}	(nn,np)	nn	np	np	np	np	nn	np	np	np	nn	np	nn	np	np	nn	np	np	np	np	nn	nn	np	nn	nn	nn	np	np	np	np	np	nn	nn	np	np	nn	nn	nn	np	nn	np	nn	nn	np	np
LG12_HB_1853_s46h1	F_0865865_L12_46_1	LG12	<nnxnp>	{-0}	(nn,np)	np	nn	nn	nn	nn	np	nn	nn	nn	np	nn	np	nn	nn	np	nn	nn	nn	nn	np	np	nn	np	np	np	nn	nn	nn	nn	nn	np	np	nn	nn	np	np	np	nn	np	nn	np	np	nn	nn
LG12_HB_1853_s46h1	F_0865868_L12_46_1	LG12	<nnxnp>	{-1}	(nn,np)	nn	np	np	np	np	nn	np	np	np	nn	np	nn	np	np	nn	np	np	np	np	nn	nn	np	nn	nn	nn	np	np	np	np	np	nn	nn	np	np	nn	nn	nn	np	nn	np	nn	nn	np	np
LG12_HB_1853_s46h1	F_0865893_L12_46_1	LG12	<nnxnp>	{-1}	(nn,np)	nn	np	np	np	np	nn	np	np	np	nn	np	nn	np	np	nn	np	np	np	np	nn	nn	np	nn	nn	nn	np	np	np	np	np	nn	nn	np	np	nn	nn	nn	np	nn	np	nn	nn	np	np
LG12_HB_1855_s46h1	F_0866258_L12_46_1	LG12	<lmxll>	{0-}	(ll,lm)	lm	ll	ll	ll	lm	lm	lm	lm	ll	ll	ll	lm	lm	lm	ll	lm	lm	lm	ll	ll	ll	ll	ll	ll	lm	ll	lm	lm	lm	ll	lm	lm	lm	ll	ll	ll	lm	ll	ll	lm	lm	lm	ll	ll
LG12_HB_1855_s46h1	F_0866253_L12_46_1	LG12	<nnxnp>	{-1}	(nn,np)	nn	np	np	np	np	nn	np	np	np	nn	np	nn	np	np	nn	np	np	np	np	nn	nn	np	nn	nn	nn	np	np	np	np	np	nn	nn	np	np	np	nn	nn	np	nn	np	nn	nn	np	np
LG12_HB_1856_s46h1	F_0866635_L12_46_1	LG12	<nnxnp>	{-0}	(nn,np)	np	nn	nn	nn	nn	np	nn	nn	nn	np	nn	np	nn	nn	np	nn	nn	nn	nn	np	np	nn	np	np	np	nn	nn	nn	nn	nn	np	np	nn	nn	nn	np	np	nn	np	nn	np	np	nn	nn
LG12_HB_1856_s46h1	F_0866647_L12_46_1	LG12	<lmxll>	{0-}	(ll,lm)	lm	ll	ll	ll	lm	lm	lm	lm	ll	ll	ll	lm	lm	lm	ll	lm	ll	lm	ll	ll	ll	ll	lm	ll	lm	ll	lm	lm	lm	lm	lm	lm	lm	ll	ll	ll	lm	ll	ll	lm	lm	lm	ll	ll
LG12_HB_1856_s46h1	F_0866661_L12_46_1	LG12	<hkxhk>	{00}	(hh,hk,kk)	kk	hh	hh	hh	hk	kk	hk	hk	hh	hk	hh	kk	hk	hk	hk	hk	hh	hk	hh	hk	hk	hh	kk	hk	kk	hh	hk	hk	hk	hk	kk	kk	hk	hh	hh	hk	kk	hh	hk	hk	kk	kk	hh	hh
LG12_HB_1857_s46h1	F_0866745_L12_46_1	LG12	<nnxnp>	{-1}	(nn,np)	nn	np	np	np	np	nn	np	np	np	nn	np	nn	np	np	nn	np	np	np	np	nn	nn	np	nn	nn	nn	np	np	np	np	np	nn	nn	np	np	np	nn	nn	np	nn	np	nn	nn	np	np
LG12_HB_1858_s46h1	F_0866895_L12_46_1	LG12	<lmxll>	{0-}	(ll,lm)	lm	ll	ll	ll	lm	lm	lm	lm	ll	lm	lm	lm	lm	lm	lm	lm	ll	lm	ll	ll	ll	ll	lm	ll	lm	ll	lm	lm	lm	lm	lm	lm	lm	ll	ll	ll	lm	ll	ll	lm	lm	lm	ll	ll
LG12_HB_1858_s46h1	F_0866902_L12_46_1	LG12	<hkxhk>	{00}	(hh,hk,kk)	kk	hh	hh	hh	hk	kk	hk	hk	hh	kk	hk	kk	hk	hk	kk	hk	hh	hk	hh	hk	hk	hh	kk	hk	kk	hh	hk	hk	hk	hk	kk	kk	hk	hh	hh	hk	kk	hh	hk	hk	kk	kk	hh	hh
LG12_HB_1858_s46h1	F_0866910_L12_46_1	LG12	<hkxhk>	{00}	(hh,hk,kk)	kk	hh	hh	hh	hk	kk	hk	hk	hh	kk	hk	kk	hk	hk	kk	hk	hh	hk	hh	hk	hk	hh	kk	hk	kk	hh	hk	hk	hk	hk	kk	kk	hk	hh	hh	hk	kk	hh	hk	hk	kk	kk	hh	hh
LG12_HB_1858_s46h1	F_0866920_L12_46_1	LG12	<hkxhk>	{00}	(hh,hk,kk)	kk	hh	hh	hh	hk	kk	hk	hk	hh	kk	hk	kk	hk	hk	kk	hk	hh	hk	hh	hk	hk	hh	kk	hk	kk	hh	hk	hk	hk	hk	kk	kk	hk	hh	hh	hk	kk	hh	hk	hk	kk	kk	hh	hh
LG12_HB_1860_s46h1	F_0867400_L12_46_1	LG12	<efxeg>	{00}	(ee,ef,eg,fg)	fg	ee	ee	ee	ef	fg	ef	ee	ee	fg	ef	fg	ef	ef	fg	ef	ee	ef	ee	eg	ee	ee	fg	eg	fg	ee	ef	ef	ef	ef	fg	fg	ef	ee	ee	eg	fg	ee	eg	ef	fg	fg	ee	eg
LG12_HB_1860_s46h1	F_0867407_L12_46_1	LG12	<hkxhk>	{11}	(hh,hk,kk)	hh	kk	kk	kk	hk	hh	hk	kk	kk	hh	hk	hh	hk	hk	hh	hk	kk	hk	kk	hk	kk	kk	hh	hk	hh	kk	hk	hk	hk	hk	hh	hh	hk	kk	kk	hk	hh	kk	hk	hk	hh	hh	kk	hk
LG12_HB_1860_s46h1	F_0867409_L12_46_1	LG12	<hkxhk>	{11}	(hh,hk,kk)	hh	kk	kk	kk	hk	hh	hk	kk	kk	hh	hk	hh	hk	hk	hh	hk	kk	hk	kk	hk	kk	kk	hh	hk	hh	kk	hk	hk	hk	hk	hh	hh	hk	kk	kk	hk	hh	kk	hk	hk	hh	hh	kk	hk
LG12_HB_1860_s46h1	F_0867411_L12_46_1	LG12	<hkxhk>	{11}	(hh,hk,kk)	hh	kk	kk	kk	hk	hh	hk	kk	kk	hh	hk	hh	hk	hk	hh	hk	kk	hk	kk	hk	kk	kk	hh	hk	hh	kk	hk	hk	hk	hk	hh	hh	hk	kk	kk	hk	hh	kk	hk	hk	hh	hh	kk	hk
LG12_HB_1860_s46h1	F_0867413_L12_46_1	LG12	<lmxll>	{0-}	(ll,lm)	lm	ll	ll	ll	lm	lm	lm	ll	ll	lm	lm	lm	lm	lm	lm	lm	ll	lm	ll	ll	ll	ll	lm	ll	lm	ll	lm	lm	lm	lm	lm	lm	lm	ll	ll	ll	lm	ll	ll	lm	lm	lm	ll	ll
LG12_HB_1860_s46h1	F_0867418_L12_46_1	LG12	<hkxhk>	{11}	(hh,hk,kk)	hh	kk	kk	kk	hk	hh	hk	kk	kk	hh	hk	hh	hk	hk	hh	hk	kk	hk	kk	hk	kk	kk	hh	hk	hh	kk	hk	hk	hk	hk	hh	hh	hk	kk	kk	hk	hh	kk	hk	hk	hh	hh	kk	hk
LG12_HB_1861_s46h1	F_0867533_L12_46_1	LG12	<hkxhk>	{00}	(hh,hk,kk)	kk	hk	hh	hh	hk	kk	hk	hh	hh	hk	hk	kk	hk	hk	kk	hk	hh	hk	hh	hh	hh	hh	kk	hk	kk	hh	hk	hk	hk	hk	kk	kk	hk	hh	hh	hk	kk	hh	hh	hk	kk	kk	hh	hk
LG12_HB_1861_s46h1	F_0867535_L12_46_1	LG12	<lmxll>	{0-}	(ll,lm)	lm	ll	ll	ll	lm	lm	lm	ll	ll	lm	lm	lm	lm	lm	lm	lm	ll	lm	ll	ll	ll	ll	lm	ll	lm	ll	lm	lm	lm	lm	lm	lm	lm	ll	ll	ll	lm	ll	ll	lm	lm	lm	ll	ll
LG12_HB_1861_s46h1	F_0867536_L12_46_1	LG12	<nnxnp>	{-0}	(nn,np)	np	np	nn	nn	nn	np	nn	nn	nn	nn	nn	np	nn	nn	np	nn	nn	nn	nn	nn	nn	nn	np	np	np	nn	nn	nn	nn	nn	np	np	nn	nn	nn	np	np	nn	nn	nn	np	np	nn	np
LG12_HB_1861_s46h1	F_0867538_L12_46_1	LG12	<nnxnp>	{-0}	(nn,np)	np	np	nn	nn	nn	np	nn	nn	nn	nn	nn	np	nn	nn	np	nn	nn	nn	nn	nn	nn	nn	np	np	np	nn	nn	nn	nn	nn	np	np	nn	nn	nn	np	np	nn	nn	nn	np	np	nn	np
LG12_HB_1861_s46h1	F_0867544_L12_46_1	LG12	<lmxll>	{0-}	(ll,lm)	lm	ll	ll	ll	lm	lm	lm	ll	ll	lm	lm	lm	lm	lm	lm	lm	ll	lm	ll	ll	ll	ll	lm	ll	lm	ll	lm	lm	lm	lm	lm	lm	lm	ll	ll	ll	lm	ll	ll	lm	lm	lm	ll	ll
LG12_HB_1861_s46h1	F_0867549_L12_46_1	LG12	<lmxll>	{0-}	(ll,lm)	lm	ll	ll	ll	lm	lm	lm	ll	ll	lm	lm	lm	lm	lm	lm	lm	ll	lm	ll	ll	ll	ll	lm	ll	lm	ll	lm	lm	lm	lm	lm	lm	lm	ll	ll	ll	lm	ll	ll	lm	lm	lm	ll	ll
LG12_HB_1862_s46h1	F_0867855_L12_46_1	LG12	<hkxhk>	{11}	(hh,hk,kk)	hh	hk	kk	kk	hk	hh	hk	kk	kk	hk	hk	hh	hk	hk	hh	hk	kk	hk	kk	kk	kk	kk	hh	hk	hh	kk	hk	hk	hk	hk	hh	hh	hk	kk	kk	hk	hh	kk	kk	hk	hh	hh	kk	hk
LG12_HB_1862_s46h1	F_0867856_L12_46_1	LG12	<hkxhk>	{11}	(hh,hk,kk)	hh	hk	kk	kk	hk	hh	hk	kk	kk	hk	hk	hh	hk	hk	hh	hk	kk	hk	kk	kk	kk	kk	hh	hk	hh	kk	hk	hk	hk	hk	hh	hh	hk	kk	kk	hk	hh	kk	kk	hk	hh	hh	kk	hk
LG12_HB_1862_s46h1	F_0867888_L12_46_1	LG12	<hkxhk>	{00}	(hh,hk,kk)	kk	hk	hh	hh	hk	kk	hk	hh	hh	hk	hk	kk	hk	hk	kk	hk	hh	hk	hh	hh	hh	hh	kk	hk	kk	hh	hk	hk	hk	hk	kk	kk	hk	hh	hh	hk	kk	hh	hh	hk	kk	kk	hh	hk
LG12_HB_1864_s46h1	F_0868150_L12_46_1	LG12	<lmxll>	{0-}	(ll,lm)	lm	ll	ll	ll	lm	lm	lm	ll	ll	lm	lm	lm	lm	lm	lm	ll	ll	lm	ll	ll	lm	ll	lm	ll	lm	ll	ll	lm	lm	lm	lm	lm	lm	ll	ll	ll	lm	ll	ll	lm	lm	lm	lm	ll
LG12_HB_1864_s46h1	F_0868163_L12_46_1	LG12	<lmxll>	{0-}	(ll,lm)	lm	ll	ll	ll	lm	lm	lm	ll	ll	lm	lm	lm	lm	lm	lm	ll	ll	lm	ll	ll	lm	ll	lm	ll	lm	ll	ll	lm	lm	lm	lm	lm	lm	ll	ll	ll	lm	ll	ll	lm	lm	lm	lm	ll
LG12_HB_1864_s46h1	F_0868172_L12_46_1	LG12	<lmxll>	{0-}	(ll,lm)	lm	ll	ll	ll	lm	lm	lm	ll	ll	lm	lm	lm	lm	lm	lm	ll	ll	lm	ll	ll	lm	ll	lm	ll	lm	ll	ll	lm	lm	lm	lm	lm	lm	ll	ll	ll	lm	ll	ll	lm	lm	lm	lm	ll
LG12_HB_1865_s46h1	F_0868345_L12_46_1	LG12	<lmxll>	{0-}	(ll,lm)	lm	ll	ll	ll	lm	lm	lm	ll	ll	lm	lm	lm	lm	lm	lm	ll	ll	lm	ll	ll	lm	ll	lm	ll	lm	ll	ll	lm	lm	lm	lm	lm	lm	ll	ll	ll	lm	ll	ll	lm	lm	lm	lm	ll
LG12_HB_1865_s46h1	F_0868359_L12_46_1	LG12	<lmxll>	{0-}	(ll,lm)	lm	ll	ll	ll	lm	lm	lm	ll	ll	lm	lm	lm	lm	lm	lm	ll	ll	lm	ll	ll	lm	ll	lm	ll	lm	ll	ll	lm	lm	lm	lm	lm	lm	ll	ll	ll	lm	ll	ll	lm	lm	lm	lm	ll
LG12_HB_1865_s46h1	F_0868360_L12_46_1	LG12	<lmxll>	{0-}	(ll,lm)	lm	ll	ll	ll	lm	lm	lm	ll	ll	lm	lm	lm	lm	lm	lm	ll	ll	lm	ll	ll	lm	ll	lm	ll	lm	ll	ll	lm	lm	lm	lm	lm	lm	ll	ll	ll	lm	ll	ll	lm	lm	lm	lm	ll
LG12_HB_1865_s46h1	F_0868362_L12_46_1	LG12	<lmxll>	{0-}	(ll,lm)	lm	ll	ll	ll	lm	lm	lm	ll	ll	lm	lm	lm	lm	lm	lm	ll	ll	lm	ll	ll	lm	ll	lm	ll	lm	ll	ll	lm	lm	lm	lm	lm	lm	ll	ll	ll	lm	ll	ll	lm	lm	lm	lm	ll
LG12_HB_2152_s22h1	F_0983188_L4_22_1	LG12	<lmxll>	{1-}	(ll,lm)	ll	lm	lm	lm	ll	ll	ll	ll	lm	lm	lm	ll	ll	ll	lm	ll	lm	ll	lm	lm	lm	ll	lm	lm	ll	ll	ll	ll	ll	lm	ll	ll	lm	lm	lm	lm	ll	lm	lm	ll	ll	lm	lm	lm
LG12_HB_2198_s51h1	F_0999931_L5_51_1	LG12	<lmxll>	{0-}	(ll,lm)	lm	ll	ll	ll	ll	lm	lm	lm	ll	ll	ll	lm	lm	lm	ll	lm	ll	lm	ll	ll	ll	lm	ll	ll	lm	lm	lm	lm	lm	ll	lm	lm	ll	ll	ll	ll	lm	ll	ll	lm	lm	ll	ll	ll
LG12_HB_2198_s51h1	F_0999942_L5_51_1	LG12	<lmxll>	{1-}	(ll,lm)	ll	lm	lm	lm	lm	ll	ll	ll	lm	lm	lm	ll	ll	ll	lm	ll	lm	ll	lm	lm	lm	ll	lm	lm	ll	ll	ll	ll	ll	lm	ll	ll	lm	lm	lm	lm	ll	lm	lm	ll	ll	lm	lm	lm
LG12_HB_2198_s51h1	F_0999957_L5_51_1	LG12	<lmxll>	{0-}	(ll,lm)	lm	ll	ll	ll	ll	lm	lm	lm	ll	ll	ll	lm	lm	lm	ll	lm	ll	lm	ll	ll	ll	lm	ll	ll	lm	lm	lm	lm	lm	ll	lm	lm	ll	ll	ll	ll	lm	ll	ll	lm	lm	ll	ll	ll
LG12_HB_2247_s39h1	F_1017440_L7_39_1	LG12	<hkxhk>	{11}	(hh,hk,kk)	hh	kk	kk	kk	hk	hh	hk	hk	kk	hh	hk	hh	hk	hk	hh	hk	kk	hk	kk	hk	hk	kk	hh	hk	hh	kk	hk	hk	hk	hk	hh	hh	hk	kk	kk	hk	hh	kk	hk	hk	hh	hh	kk	hk
LG12_HB_2247_s39h1	F_1017455_L7_39_1	LG12	<hkxhk>	{00}	(hh,hk,kk)	kk	hh	hh	hh	hk	kk	hk	hk	hh	kk	hk	kk	hk	hk	kk	hk	hh	hk	hh	hk	hk	hh	kk	hk	kk	hh	hk	hk	hk	hk	kk	kk	hk	hh	hh	hk	kk	hh	hk	hk	kk	kk	hh	hk
LG12_HB_2247_s39h1	F_1017441_L7_39_1	LG12	<lmxll>	{0-}	(ll,lm)	lm	ll	ll	ll	lm	lm	lm	lm	ll	lm	lm	lm	lm	lm	lm	lm	ll	lm	ll	ll	ll	ll	lm	ll	lm	ll	lm	lm	lm	lm	lm	lm	lm	ll	ll	ll	lm	ll	ll	lm	lm	lm	ll	ll
LG12_HB_2247_s39h1	F_1017451_L7_39_1	LG12	<hkxhk>	{11}	(h-,kk)	h-	kk	kk	kk	h-	h-	h-	h-	kk	h-	h-	h-	h-	h-	h-	h-	kk	h-	kk	h-	h-	kk	h-	h-	h-	kk	h-	h-	h-	h-	h-	h-	h-	kk	kk	h-	h-	kk	h-	h-	h-	h-	kk	h-
LG12_HB_2302_s23h1	F_1044210_L9_23_1	LG12	<nnxnp>	{-0}	(nn,np)	np	nn	nn	nn	np	np	nn	nn	np	np	nn	np	nn	np	np	nn	nn	nn	np	np	nn	np	np	nn	np	np	nn	nn	nn	nn	np	nn	np	nn	np	np	np	nn	np	nn	np	np	np	nn
LG12_HB_2304_s23h1	F_1045128_L9_23_1	LG12	<lmxll>	{1-}	(ll,lm)	ll	lm	lm	lm	lm	ll	ll	ll	lm	lm	lm	ll	ll	ll	lm	ll	lm	ll	lm	lm	lm	ll	lm	lm	lm	ll	ll	ll	lm	lm	ll	ll	lm	lm	lm	lm	ll	lm	lm	ll	ll	lm	ll	lm
LG12_HB_2346_s58h2	F_1057895_L11_58_2	LG12	<lmxll>	{0-}	(ll,lm)	lm	ll	ll	ll	ll	lm	lm	lm	ll	ll	ll	lm	lm	lm	ll	lm	ll	lm	ll	ll	ll	lm	ll	ll	lm	lm	lm	lm	lm	ll	lm	lm	ll	ll	ll	ll	lm	ll	ll	lm	lm	ll	ll	ll
LG12_HB_2350_s49h2	F_1059512_L12_49_2	LG12	<lmxll>	{0-}	(ll,lm)	lm	ll	ll	ll	ll	lm	lm	lm	ll	ll	ll	lm	lm	lm	ll	lm	ll	lm	ll	ll	ll	lm	ll	ll	ll	lm	lm	lm	lm	ll	lm	lm	ll	ll	ll	ll	lm	ll	ll	lm	lm	ll	lm	ll
LG12_HB_2350_s49h2	F_1059521_L12_49_2	LG12	<nnxnp>	{-1}	(nn,np)	nn	np	np	nn	nn	nn	np	np	nn	nn	np	np	np	np	nn	np	np	np	nn	nn	np	nn	nn	np	nn	np	np	np	np	np	nn	np	nn	np	nn	nn	nn	np	nn	np	nn	nn	nn	np
LG12_HB_2350_s49h2	F_1059526_L12_49_2	LG12	<nnxnp>	{-1}	(nn,np)	nn	np	np	nn	nn	nn	np	np	nn	nn	np	np	np	np	nn	np	np	np	nn	nn	np	nn	nn	np	nn	np	np	np	np	np	nn	np	nn	np	nn	nn	nn	np	nn	np	nn	nn	nn	np
LG12_HB_2350_s49h2	F_1059530_L12_49_2	LG12	<nnxnp>	{-1}	(nn,np)	nn	np	np	nn	nn	nn	np	np	nn	nn	np	np	np	np	nn	np	np	np	nn	nn	np	nn	nn	np	nn	np	np	np	np	np	nn	np	nn	np	nn	nn	nn	np	nn	np	nn	nn	nn	np
F_1060566_L12_56_2	F_1060566_L12_56_2	LG12	<lmxll>	{0-}	(ll,lm)	lm	ll	ll	ll	lm	lm	lm	lm	ll	ll	ll	lm	lm	lm	ll	lm	ll	lm	ll	ll	ll	lm	ll	ll	lm	lm	lm	lm	lm	ll	lm	lm	ll	ll	ll	ll	lm	ll	ll	lm	lm	ll	ll	ll
LG12_HB_2357_s61h2	F_1061424_L12_61_2	LG12	<hkxhk>	{01}	(hh,hk,kk)	hk	hk	hk	hk	kk	hk	kk	kk	hk	hh	hk	hk	kk	kk	hh	kk	kk	kk	hk	hh	hh	hk	hh	hh	hk	kk	kk	kk	kk	hk	hk	hk	hk	hk	hh	hh	hk	hk	hh	kk	hk	hk	hk	hk
LG12_HB_2357_s61h2	F_1061427_L12_61_2	LG12	<nnxnp>	{-1}	(nn,np)	nn	np	np	np	np	nn	np	np	np	nn	np	nn	np	np	nn	np	np	np	np	nn	nn	np	nn	nn	nn	np	np	np	np	np	nn	nn	np	np	nn	nn	nn	np	nn	np	nn	nn	np	np
LG12_HB_2358_s61h2	F_1061765_L12_61_2	LG12	<hkxhk>	{01}	(hh,hk,kk)	hk	hk	hk	hk	hk	hk	kk	hk	hk	hh	hk	hk	kk	kk	hh	kk	hk	kk	hk	hh	hh	hk	hh	hk	hk	kk	kk	kk	kk	hk	hk	hk	hk	hk	hh	hh	hk	hk	hh	kk	hk	hh	hk	hk
LG12_HB_2358_s61h2	F_1061772_L12_61_2	LG12	<hkxhk>	{01}	(hh,hk,kk)	hk	hk	hk	hk	hk	hk	kk	hk	hk	hh	hk	hk	kk	kk	hh	kk	hk	kk	hk	hh	hh	hk	hh	hk	hk	kk	kk	kk	kk	hk	hk	hk	hk	hk	hh	hh	hk	hk	hh	kk	hk	hh	hk	hk
LG12_HB_2359_s61h2	F_1062028_L12_61_2	LG12	<nnxnp>	{-0}	(nn,np)	np	nn	nn	nn	nn	np	nn	nn	nn	np	nn	np	nn	nn	np	nn	nn	nn	nn	np	np	nn	np	np	np	nn	nn	nn	nn	nn	np	np	nn	nn	np	np	np	nn	np	nn	np	np	nn	nn
LG12_HB_2359_s61h2	F_1062023_L12_61_2	LG12	<lmxll>	{1-}	(ll,lm)	ll	lm	lm	lm	ll	ll	ll	ll	lm	lm	lm	ll	ll	ll	lm	ll	ll	ll	lm	lm	lm	lm	lm	lm	ll	ll	ll	ll	ll	lm	ll	ll	lm	lm	lm	lm	ll	lm	lm	ll	ll	ll	lm	lm
LG12_HB_236	R_22208_L12_PA	LG12	<hkxhk>	{01}	(hh,hk,kk)	hk	hk	hk	hh	hh	kk	kk	hk	hh	hh	hk	hk	kk	kk	hh	kk	hk	kk	hh	hk	hk	hk	hh	kk	hh	kk	kk	kk	hk	hh	hk	kk	hh	hh	hh	hh	hk	hk	hh	kk	hk	hh	hk	hh
R_473947_L12_PA	R_473947_L12_PA	LG12	<nnxnp>	{-0}	(nn,np)	np	nn	nn	np	np	nn	nn	nn	np	np	nn	nn	nn	nn	np	nn	nn	nn	np	nn	nn	np	np	nn	np	nn	nn	nn	nn	np	np	nn	np	np	np	np	np	nn	np	nn	np	np	np	np
R_500084_L12_PA	R_500084_L12_PA	LG12	<nnxnp>	{-1}	(nn,np)	nn	np	np	nn	nn	np	np	np	nn	nn	np	np	np	np	nn	np	np	np	nn	np	np	nn	nn	np	nn	np	np	np	np	nn	nn	np	nn	nn	nn	nn	nn	np	nn	np	nn	nn	nn	nn
LG12_HB_2360_s61h2	F_1062407_L12_61_2	LG12	<lmxll>	{0-}	(ll,lm)	lm	ll	ll	ll	lm	lm	lm	ll	ll	lm	lm	lm	lm	lm	lm	lm	ll	lm	ll	ll	ll	ll	lm	ll	lm	ll	lm	lm	lm	lm	lm	lm	lm	ll	ll	ll	lm	ll	ll	lm	lm	lm	ll	ll
LG12_HB_2360_s61h2	F_1062411_L12_61_2	LG12	<lmxll>	{0-}	(ll,lm)	lm	ll	ll	ll	lm	lm	lm	ll	ll	lm	lm	lm	lm	lm	lm	lm	ll	lm	ll	ll	ll	ll	lm	ll	lm	ll	lm	lm	lm	lm	lm	lm	lm	ll	ll	ll	lm	ll	ll	lm	lm	lm	ll	ll
LG12_HB_2360_s61h2	F_1062419_L12_61_2	LG12	<lmxll>	{0-}	(ll,lm)	lm	ll	ll	ll	lm	lm	lm	ll	ll	lm	lm	lm	lm	lm	lm	lm	ll	lm	ll	ll	ll	ll	lm	ll	lm	ll	lm	lm	lm	lm	lm	lm	lm	ll	ll	ll	lm	ll	ll	lm	lm	lm	ll	ll
LG12_HB_2360_s61h2	F_1062420_L12_61_2	LG12	<nnxnp>	{-0}	(nn,np)	np	np	nn	nn	nn	np	nn	nn	nn	nn	nn	np	nn	nn	np	nn	nn	nn	nn	nn	nn	nn	np	np	np	nn	nn	nn	nn	nn	np	np	nn	nn	nn	np	np	nn	nn	nn	np	np	nn	np
LG12_HB_2360_s61h2	F_1062421_L12_61_2	LG12	<efxeg>	{00}	(ee,ef,eg,fg)	fg	eg	ee	ee	ef	fg	ef	ee	ee	ef	ef	fg	ef	ef	fg	ef	ee	ef	ee	ee	ee	ee	fg	eg	--	ee	ef	ef	ef	ef	fg	fg	ef	ee	ee	eg	fg	ee	ee	ef	fg	fg	ee	eg
LG12_HB_2360_s61h2	F_1062422_L12_61_2	LG12	<lmxll>	{0-}	(ll,lm)	lm	ll	ll	ll	lm	lm	lm	ll	ll	lm	lm	lm	lm	lm	lm	lm	ll	lm	ll	ll	ll	ll	lm	ll	lm	ll	lm	lm	lm	lm	lm	lm	lm	ll	ll	ll	lm	ll	ll	lm	lm	lm	ll	ll
LG12_HB_2361_s61h2	F_1062550_L12_61_2	LG12	<lmxll>	{0-}	(ll,lm)	lm	ll	ll	ll	lm	lm	lm	ll	ll	lm	lm	lm	lm	lm	lm	ll	ll	lm	ll	ll	ll	ll	lm	ll	lm	ll	ll	lm	lm	lm	lm	lm	lm	ll	ll	ll	lm	ll	ll	lm	lm	lm	lm	ll
LG12_HB_2361_s61h2	F_1062561_L12_61_2	LG12	<hkxhk>	{11}	(hh,hk,kk)	hh	hk	kk	kk	hk	hh	hk	kk	kk	hk	hk	hh	hk	hk	hh	kk	kk	hk	kk	kk	kk	kk	hh	hk	hk	kk	kk	hk	hk	hk	hh	hh	hk	kk	kk	hk	hh	kk	kk	hk	hh	hk	hk	hk
LG12_HB_2361_s61h2	F_1062568_L12_61_2	LG12	<nnxnp>	{-0}	(nn,np)	np	np	nn	nn	nn	np	nn	nn	nn	nn	nn	np	nn	nn	np	nn	nn	nn	nn	nn	nn	nn	np	np	nn	nn	nn	nn	nn	nn	np	np	nn	nn	nn	np	np	nn	nn	nn	np	nn	nn	np
LG12_HB_2361_s61h2	F_1062571_L12_61_2	LG12	<lmxll>	{0-}	(ll,lm)	lm	ll	ll	ll	lm	lm	lm	ll	ll	lm	lm	lm	lm	lm	lm	ll	ll	lm	ll	ll	ll	ll	lm	ll	lm	ll	ll	lm	lm	lm	lm	lm	lm	ll	ll	ll	lm	ll	ll	lm	lm	lm	lm	ll
LG12_HB_2361_s61h2	F_1062573_L12_61_2	LG12	<hkxhk>	{00}	(hh,hk,kk)	kk	hk	hh	hh	hk	kk	hk	hh	hh	hk	hk	kk	hk	hk	kk	hh	hh	hk	hh	hh	hh	hh	kk	hk	hk	hh	hh	hk	hk	hk	kk	kk	hk	hh	hh	hk	kk	hh	hh	hk	kk	hk	hk	hk
LG12_HB_2361_s61h2	F_1062574_L12_61_2	LG12	<nnxnp>	{-0}	(nn,np)	np	np	nn	nn	nn	np	nn	nn	nn	nn	nn	np	nn	nn	np	nn	nn	nn	nn	nn	nn	nn	np	np	nn	nn	nn	nn	nn	nn	np	np	nn	nn	nn	np	np	nn	nn	nn	np	nn	nn	np
LG12_HB_237	R_494465_L12_PA	LG12	<lmxll>	{0-}	(ll,lm)	lm	ll	ll	ll	ll	lm	lm	ll	ll	ll	ll	ll	lm	lm	ll	lm	ll	lm	ll	ll	ll	lm	ll	lm	ll	lm	lm	lm	ll	ll	lm	lm	ll	ll	ll	ll	lm	ll	ll	lm	lm	ll	lm	ll
LG12_HB_237	F_0107522_L12_PA	LG12	<nnxnp>	{-1}	(nn,np)	nn	np	np	nn	nn	np	np	np	nn	nn	np	np	np	np	nn	np	np	np	nn	np	np	nn	nn	np	nn	np	np	np	np	nn	nn	np	nn	nn	nn	nn	nn	np	nn	np	nn	nn	nn	nn
LG12_HB_237	F_0107526_L12_PA	LG12	<nnxnp>	{-1}	(nn,np)	nn	np	np	nn	nn	np	np	np	nn	nn	np	np	np	np	nn	np	np	np	nn	np	np	nn	nn	np	nn	np	np	np	np	nn	nn	np	nn	nn	nn	nn	nn	np	nn	np	nn	nn	nn	nn
LG12_HB_237	F_0107532_L12_PA	LG12	<nnxnp>	{-1}	(nn,np)	nn	np	np	nn	nn	np	np	np	nn	nn	np	np	np	np	nn	np	np	np	nn	np	np	nn	nn	np	nn	np	np	np	np	nn	nn	np	nn	nn	nn	nn	nn	np	nn	np	nn	nn	nn	nn
LG12_HB_237	F_0107535_L12_PA	LG12	<nnxnp>	{-1}	(nn,np)	nn	np	np	nn	nn	np	np	np	nn	nn	np	np	np	np	nn	np	np	np	nn	np	np	nn	nn	np	nn	np	np	np	np	nn	nn	np	nn	nn	nn	nn	nn	np	nn	np	nn	nn	nn	nn
LG12_HB_237	GD_00173_L12_PA	LG12	<nnxnp>	{-1}	(nn,np)	nn	np	np	nn	nn	np	np	np	nn	nn	np	np	np	np	nn	np	np	np	nn	np	np	nn	nn	np	nn	np	np	np	np	nn	nn	np	nn	nn	nn	nn	nn	np	nn	np	nn	nn	nn	nn
LG12_HB_237	R_502092_L12_PA	LG12	<nnxnp>	{-1}	(nn,np)	nn	np	np	nn	nn	np	np	np	nn	nn	np	np	np	np	nn	np	np	np	nn	np	np	nn	nn	np	nn	np	np	np	np	nn	nn	np	nn	nn	nn	nn	nn	np	nn	np	nn	nn	nn	nn
LG12_HB_238	F_0107984_L12_PA	LG12	<lmxll>	{0-}	(ll,lm)	lm	ll	ll	ll	ll	lm	lm	ll	ll	ll	ll	ll	lm	lm	ll	lm	ll	lm	ll	ll	ll	lm	ll	lm	ll	lm	lm	lm	ll	ll	lm	lm	ll	ll	ll	ll	lm	ll	ll	lm	lm	ll	lm	ll
LG12_HB_238	F_0107987_L12_PA	LG12	<nnxnp>	{-1}	(nn,np)	nn	np	np	nn	nn	np	np	np	nn	nn	np	np	np	np	nn	np	np	np	nn	np	np	nn	nn	np	nn	np	np	np	np	nn	nn	np	nn	nn	nn	nn	nn	np	nn	np	nn	nn	nn	nn
LG12_HB_238	F_0107991_L12_PA	LG12	<nnxnp>	{-1}	(nn,np)	nn	np	np	nn	nn	np	np	np	nn	nn	np	np	np	np	nn	np	np	np	nn	np	np	nn	nn	np	nn	np	np	np	np	nn	nn	np	nn	nn	nn	nn	nn	np	nn	np	nn	nn	nn	nn
LG12_HB_238	F_0107999_L12_PA	LG12	<nnxnp>	{-1}	(nn,np)	nn	np	np	nn	nn	np	np	np	nn	nn	np	np	np	np	nn	np	np	np	nn	np	np	nn	nn	np	nn	np	np	np	np	nn	nn	np	nn	nn	nn	nn	nn	np	nn	np	nn	nn	nn	nn
LG12_HB_239	F_0108793_L12_PA	LG12	<nnxnp>	{-0}	(nn,np)	np	nn	nn	np	np	nn	nn	nn	np	np	nn	nn	nn	nn	np	nn	nn	nn	np	nn	nn	np	np	nn	np	nn	nn	nn	nn	np	np	nn	np	np	np	np	np	nn	np	nn	np	np	np	nn
LG12_HB_239	F_0108801_L12_PA	LG12	<nnxnp>	{-0}	(nn,np)	np	nn	nn	np	np	nn	nn	nn	np	np	nn	nn	nn	nn	np	nn	nn	nn	np	nn	nn	np	np	nn	np	nn	nn	nn	nn	np	np	nn	np	np	np	np	np	nn	np	nn	np	np	np	nn
LG12_HB_239	F_0108809_L12_PA	LG12	<nnxnp>	{-1}	(nn,np)	nn	np	np	nn	nn	np	np	np	nn	nn	np	np	np	np	nn	np	np	np	nn	np	np	nn	nn	np	nn	np	np	np	np	nn	nn	np	nn	nn	nn	nn	nn	np	nn	np	nn	nn	nn	np
LG12_HB_239	F_0108825_L12_PA	LG12	<nnxnp>	{-1}	(nn,np)	nn	np	np	nn	nn	np	np	np	nn	nn	np	np	np	np	nn	np	np	np	nn	np	np	nn	nn	np	nn	np	np	np	np	nn	nn	np	nn	nn	nn	nn	nn	np	nn	np	nn	nn	nn	np
LG12_HB_239	R_1193551_L12_PA	LG12	<nnxnp>	{-1}	(nn,np)	nn	np	np	nn	nn	np	np	np	nn	nn	np	np	np	np	nn	np	np	np	nn	np	np	nn	nn	np	nn	np	np	np	np	nn	nn	np	nn	nn	nn	nn	nn	np	nn	np	nn	nn	nn	np
LG12_HB_239.5	R_1205264_L12_PA	LG12	<nnxnp>	{-1}	(nn,np)	nn	np	np	nn	nn	np	np	np	nn	nn	np	np	np	np	nn	np	np	np	nn	np	np	nn	nn	np	nn	np	np	np	np	nn	nn	np	nn	nn	nn	nn	nn	np	nn	np	nn	nn	nn	np
LG12_HB_239.5	R_1215786_L12_PA	LG12	<nnxnp>	{-1}	(nn,np)	nn	np	np	nn	nn	np	np	np	nn	nn	np	np	np	np	nn	np	np	np	nn	np	np	nn	nn	np	nn	np	np	np	np	nn	nn	np	nn	nn	nn	nn	nn	np	nn	np	nn	nn	nn	np
LG12_HB_240	F_0109513_L12_PA	LG12	<efxeg>	{01}	(ee,ef,eg,fg)	ef	eg	eg	ee	ee	fg	fg	fg	ee	ee	eg	eg	fg	fg	ee	fg	eg	fg	ee	eg	eg	ef	ee	eg	ee	fg	fg	fg	eg	ee	ef	fg	ee	ee	ee	ee	ef	eg	ee	fg	ef	ee	ef	eg
LG12_HB_240	F_0109515_L12_PA	LG12	<lmxll>	{0-}	(ll,lm)	lm	ll	ll	ll	ll	lm	lm	lm	ll	ll	ll	ll	lm	lm	ll	lm	ll	lm	ll	ll	ll	lm	ll	ll	ll	lm	lm	lm	ll	ll	lm	lm	ll	ll	ll	ll	lm	ll	ll	lm	lm	ll	lm	ll
LG12_HB_240	F_0109517_L12_PA	LG12	<nnxnp>	{-1}	(nn,np)	nn	np	np	nn	nn	np	np	np	nn	nn	np	np	np	np	nn	np	np	np	nn	np	np	nn	nn	np	nn	np	np	np	np	nn	nn	np	nn	nn	nn	nn	nn	np	nn	np	nn	nn	nn	np
LG12_HB_240	F_0109522_L12_PA	LG12	<lmxll>	{0-}	(ll,lm)	lm	ll	ll	ll	ll	lm	lm	lm	ll	ll	ll	ll	lm	lm	ll	lm	ll	lm	ll	ll	ll	lm	ll	ll	ll	lm	lm	lm	ll	ll	lm	lm	ll	ll	ll	ll	lm	ll	ll	lm	lm	ll	lm	ll
LG12_HB_240	R_1475357_L12_PA	LG12	<nnxnp>	{-1}	(nn,np)	nn	np	np	nn	nn	np	np	np	nn	nn	np	np	np	np	nn	np	np	np	nn	np	np	nn	nn	np	nn	np	np	np	np	nn	nn	np	nn	nn	nn	nn	nn	np	nn	np	nn	nn	nn	np
GD_00116_L12_PA	GD_00116_L12_PA	LG12	<nnxnp>	{-1}	(nn,np)	nn	np	np	nn	nn	np	np	np	nn	nn	np	np	np	np	nn	np	np	np	nn	np	np	nn	nn	np	nn	np	np	np	np	np	nn	np	nn	nn	nn	nn	nn	np	nn	np	nn	nn	nn	np
LG12_HB_241	F_0110360_L12_PA	LG12	<lmxll>	{0-}	(ll,lm)	lm	ll	ll	ll	ll	lm	lm	lm	ll	ll	ll	lm	lm	lm	ll	lm	ll	lm	ll	ll	ll	lm	ll	ll	ll	lm	lm	lm	ll	ll	lm	lm	ll	ll	ll	ll	lm	ll	ll	lm	lm	ll	lm	ll
LG12_HB_241	F_0110362_L12_PA	LG12	<nnxnp>	{-1}	(nn,np)	nn	np	np	nn	nn	np	np	np	nn	nn	np	np	np	np	nn	np	np	np	nn	np	np	nn	nn	np	nn	np	np	np	np	np	nn	np	nn	nn	nn	nn	nn	np	nn	np	nn	nn	nn	np
LG12_HB_241	F_0110363_L12_PA	LG12	<nnxnp>	{-0}	(nn,np)	np	nn	nn	np	np	nn	nn	nn	np	np	nn	nn	nn	nn	np	nn	nn	nn	np	nn	nn	np	np	nn	np	nn	nn	nn	nn	nn	np	nn	np	np	np	np	np	nn	np	nn	np	np	np	nn
LG12_HB_241	F_0110371_L12_PA	LG12	<nnxnp>	{-0}	(nn,np)	np	nn	nn	np	np	nn	nn	nn	np	np	nn	nn	nn	nn	np	nn	nn	nn	np	nn	nn	np	np	nn	np	nn	nn	nn	nn	nn	np	nn	np	np	np	np	np	nn	np	nn	np	np	np	nn
LG12_HB_241	F_0110376_L12_PA	LG12	<hkxhk>	{00}	(hh,hk,kk)	kk	hh	hh	hk	hk	hk	hk	hk	hk	hk	hh	hk	hk	hk	hk	hk	hh	hk	hk	hh	hh	kk	hk	hh	hk	hk	hk	hk	hh	hh	kk	hk	hk	hk	hk	hk	kk	hh	hk	hk	kk	hk	kk	hh
LG12_HB_241	F_0110377_L12_PA	LG12	<nnxnp>	{-1}	(nn,np)	nn	np	np	nn	nn	np	np	np	nn	nn	np	np	np	np	nn	np	np	np	nn	np	np	nn	nn	np	nn	np	np	np	np	np	nn	np	nn	nn	nn	nn	nn	np	nn	np	nn	nn	nn	np
LG12_HB_241	F_0110379_L12_PA	LG12	<hkxhk>	{00}	(hh,hk,kk)	kk	hh	hh	hk	hk	hk	hk	hk	hk	hk	hh	hk	hk	hk	hk	hk	hh	hk	hk	hh	hh	kk	hk	hh	hk	hk	hk	hk	hh	hh	kk	hk	hk	hk	hk	hk	kk	hh	hk	hk	kk	hk	kk	hh
LG12_HB_241	R_1816057_L12_PA	LG12	<hkxhk>	{11}	(hh,hk,kk)	hh	kk	kk	hk	hk	hk	hk	hk	hk	hk	kk	hk	hk	hk	hk	hk	kk	hk	hk	kk	kk	hh	hk	kk	hk	hk	hk	hk	kk	kk	hh	hk	hk	hk	hk	hk	hh	kk	hk	hk	hh	hk	hh	kk
LG12_HB_241	R_1818084_L12_PA	LG12	<hkxhk>	{11}	(hh,hk,kk)	hh	kk	kk	hk	hk	hk	hk	hk	hk	hk	kk	hk	hk	hk	hk	hk	kk	hk	hk	kk	kk	hh	hk	kk	hk	hk	hk	hk	kk	kk	hh	hk	hk	hk	hk	hk	hh	kk	hk	hk	hh	hk	hh	kk
LG12_HB_243.5	R_2956505_L12_PA	LG12	<lmxll>	{1-}	(ll,lm)	ll	lm	lm	lm	lm	ll	ll	ll	lm	lm	lm	ll	ll	ll	lm	ll	lm	ll	lm	lm	lm	ll	lm	lm	lm	ll	ll	ll	lm	lm	ll	ll	lm	lm	lm	lm	ll	lm	lm	ll	ll	lm	ll	lm
F_0111904_L12_PA	F_0111904_L12_PA	LG12	<nnxnp>	{-0}	(nn,np)	np	nn	nn	np	np	nn	nn	nn	np	np	nn	nn	nn	nn	np	nn	nn	nn	np	np	nn	np	np	nn	np	nn	nn	nn	nn	nn	np	nn	np	nn	np	np	np	nn	np	nn	np	np	np	nn
LG12_HB_246	F_0112238_L12_PA	LG12	<nnxnp>	{-0}	(nn,np)	np	nn	nn	np	np	nn	nn	nn	np	np	nn	nn	nn	nn	np	nn	nn	nn	np	np	nn	np	np	nn	np	nn	nn	nn	nn	nn	np	nn	np	nn	np	np	np	nn	np	nn	np	np	np	nn
LG12_HB_246	F_0112239_L12_PA	LG12	<nnxnp>	{-0}	(nn,np)	np	nn	nn	np	np	nn	nn	nn	np	np	nn	nn	nn	nn	np	nn	nn	nn	np	np	nn	np	np	nn	np	nn	nn	nn	nn	nn	np	nn	np	nn	np	np	np	nn	np	nn	np	np	np	nn
LG12_HB_246	F_0112256_L12_PA	LG12	<nnxnp>	{-0}	(nn,np)	np	nn	nn	np	np	nn	nn	nn	np	np	nn	nn	nn	nn	np	nn	nn	nn	np	np	nn	np	np	nn	np	nn	nn	nn	nn	nn	np	nn	np	nn	np	np	np	nn	np	nn	np	np	np	nn
LG12_HB_246	R_3446082_L12_PA	LG12	<nnxnp>	{-0}	(nn,np)	np	nn	nn	np	np	nn	nn	nn	np	np	nn	nn	nn	nn	np	nn	nn	nn	np	np	nn	np	np	nn	np	nn	nn	nn	nn	nn	np	nn	np	nn	np	np	np	nn	np	nn	np	np	np	nn
LG12_HB_246.5	R_3506169_L12_PA	LG12	<nnxnp>	{-0}	(nn,np)	np	nn	nn	np	np	nn	nn	nn	np	np	nn	nn	nn	nn	np	nn	nn	nn	np	np	nn	np	np	nn	np	nn	nn	nn	nn	nn	np	nn	np	nn	np	np	np	nn	np	nn	np	np	np	nn
LG12_HB_246.5	GD_00430_L12_PA	LG12	<hkxhk>	{11}	(hh,hk,kk)	hh	kk	kk	hk	hk	hk	hk	hk	hk	hk	kk	hk	hk	hk	hk	hk	kk	hk	hk	hk	kk	hh	hk	kk	hk	hk	hk	hk	kk	kk	hh	hk	hk	kk	hk	hk	hh	kk	hk	hk	hh	hk	hh	kk
LG12_HB_246.5	R_3725831_L12_PA	LG12	<hkxhk>	{00}	(hh,hk,kk)	kk	hh	hh	hk	hk	hk	hk	hk	hk	hk	hh	hk	hk	hk	hk	hk	hh	hk	hk	hk	hh	kk	hk	hh	hk	hk	hk	hk	hh	hh	kk	hk	hk	hh	hk	hk	kk	hh	hk	hk	kk	hk	kk	hh
LG12_HB_247	F_0112838_L12_PA	LG12	<hkxhk>	{11}	(h-,kk)	h-	kk	kk	h-	h-	h-	h-	h-	h-	h-	kk	h-	h-	h-	h-	h-	kk	h-	h-	h-	kk	h-	h-	kk	h-	h-	h-	h-	kk	kk	h-	h-	h-	kk	h-	h-	h-	kk	h-	h-	h-	h-	h-	kk
LG12_HB_2485_s28h2	F_1091489_L4_28_2	LG12	<nnxnp>	{-0}	(nn,np)	np	nn	nn	nn	nn	np	nn	nn	nn	np	nn	np	nn	nn	np	nn	nn	nn	nn	np	np	np	np	np	np	nn	nn	nn	nn	nn	np	np	nn	nn	np	np	np	nn	np	nn	np	np	nn	nn
LG12_HB_2485_s28h2	F_1091502_L4_28_2	LG12	<nnxnp>	{-1}	(nn,np)	nn	np	np	np	np	nn	np	np	np	nn	np	nn	np	np	nn	np	np	np	np	nn	nn	nn	nn	nn	nn	np	np	np	np	np	nn	nn	np	np	nn	nn	nn	np	nn	np	nn	nn	np	np
LG12_HB_2485_s28h2	F_1091494_L4_28_2	LG12	<hkxhk>	{01}	(hh,hk,kk)	hk	hk	hk	hk	kk	hk	kk	kk	hk	hh	hk	hk	kk	kk	hh	kk	hk	kk	hk	hh	hh	hk	hh	hh	hk	kk	kk	kk	kk	hk	hk	hk	hk	hk	hh	hh	hk	hk	hh	kk	hk	hh	hk	hk
LG12_HB_250	F_0114362_L12_PA	LG12	<lmxll>	{0-}	(ll,lm)	lm	ll	ll	ll	ll	lm	lm	lm	ll	ll	ll	lm	lm	lm	ll	lm	ll	lm	ll	ll	ll	lm	ll	ll	ll	lm	lm	lm	lm	ll	lm	lm	ll	ll	ll	ll	lm	ll	ll	lm	lm	ll	lm	ll
LG12_HB_250	F_0114363_L12_PA	LG12	<lmxll>	{0-}	(ll,lm)	lm	ll	ll	ll	ll	lm	lm	lm	ll	ll	ll	lm	lm	lm	ll	lm	ll	lm	ll	ll	ll	lm	ll	ll	ll	lm	lm	lm	lm	ll	lm	lm	ll	ll	ll	ll	lm	ll	ll	lm	lm	ll	lm	ll
LG12_HB_250	F_0114369_L12_PA	LG12	<lmxll>	{0-}	(ll,lm)	lm	ll	ll	ll	ll	lm	lm	lm	ll	ll	ll	lm	lm	lm	ll	lm	ll	lm	ll	ll	ll	lm	ll	ll	ll	lm	lm	lm	lm	ll	lm	lm	ll	ll	ll	ll	lm	ll	ll	lm	lm	ll	lm	ll
LG12_HB_250	GD_01907_L12_PA	LG12	<nnxnp>	{-1}	(nn,np)	nn	np	np	nn	nn	nn	np	np	nn	nn	np	np	np	np	nn	np	np	np	nn	nn	np	nn	nn	np	nn	np	np	np	np	np	nn	np	nn	np	nn	nn	nn	np	nn	np	nn	nn	nn	np
LG12_HB_251	F_0114805_L12_PA	LG12	<nnxnp>	{-1}	(nn,np)	nn	np	np	nn	nn	nn	np	np	nn	nn	np	np	np	np	nn	np	np	np	nn	nn	np	nn	nn	np	--	np	np	np	np	np	nn	np	nn	np	nn	nn	nn	np	nn	np	nn	nn	nn	np
LG12_HB_251	F_0114819_L12_PA	LG12	<nnxnp>	{-0}	(nn,np)	np	nn	nn	np	np	np	nn	nn	np	np	nn	nn	nn	nn	np	nn	nn	nn	np	np	nn	np	np	nn	np	nn	nn	nn	nn	nn	np	nn	np	nn	np	np	np	nn	np	nn	np	np	np	nn
LG12_HB_251	F_0114826_L12_PA	LG12	<nnxnp>	{-1}	(nn,np)	nn	np	np	nn	nn	nn	np	np	nn	nn	np	np	np	np	nn	np	np	np	nn	nn	np	nn	nn	np	nn	np	np	np	np	np	nn	np	nn	np	nn	nn	nn	np	nn	np	nn	nn	nn	np
LG12_HB_251.5	R_5173113_L12_PA	LG12	<lmxll>	{1-}	(ll,lm)	ll	lm	lm	lm	lm	ll	ll	ll	lm	lm	lm	ll	ll	ll	lm	ll	lm	ll	lm	lm	lm	ll	lm	lm	lm	ll	ll	ll	ll	lm	ll	ll	lm	lm	lm	lm	ll	lm	lm	ll	ll	lm	ll	lm
LG12_HB_251.5	R_5173778_L12_PA	LG12	<nnxnp>	{-1}	(nn,np)	nn	np	np	nn	nn	nn	np	np	nn	nn	np	np	np	np	nn	np	np	np	nn	nn	np	nn	nn	np	nn	np	np	np	np	np	nn	np	nn	np	nn	nn	nn	np	nn	np	nn	nn	nn	np
LG12_HB_256	F_0117741_L12_PA	LG12	<hkxhk>	{10}	(hh,hk,kk)	hk	hk	hk	hk	kk	hk	hh	hh	kk	kk	hk	hk	hh	hk	kk	hh	hk	hh	kk	kk	hk	hk	kk	hk	hk	hk	hh	hh	hh	hk	hk	hh	kk	hk	kk	kk	hk	hk	kk	hh	hk	kk	kk	hk
LG12_HB_256	F_0117753_L12_PA	LG12	<hkxhk>	{10}	(h-,kk)	h-	h-	h-	h-	kk	h-	h-	h-	kk	kk	h-	h-	h-	h-	kk	h-	h-	h-	kk	kk	h-	h-	kk	h-	h-	h-	h-	h-	h-	h-	h-	h-	kk	h-	kk	kk	h-	h-	kk	h-	h-	kk	kk	h-
LG12_HB_256	F_0117756_L12_PA	LG12	<hkxhk>	{10}	(h-,kk)	h-	h-	h-	h-	kk	h-	h-	h-	kk	kk	h-	h-	h-	h-	kk	h-	h-	h-	kk	kk	h-	h-	kk	h-	h-	h-	h-	h-	h-	h-	h-	h-	kk	h-	kk	kk	h-	h-	kk	h-	h-	kk	kk	h-
LG12_HB_256	F_0117757_L12_PA	LG12	<hkxhk>	{10}	(hh,hk,kk)	hk	hk	hk	hk	kk	hk	hh	hh	kk	kk	hk	hk	hh	hk	kk	hh	hk	hh	kk	kk	hk	hk	kk	hk	hk	hk	hh	hh	hh	hk	hk	hh	kk	hk	kk	kk	hk	hk	kk	hh	hk	kk	kk	hk
LG12_HB_257	F_0118080_L12_PA	LG12	<nnxnp>	{-0}	(nn,np)	np	nn	nn	nn	np	np	nn	nn	np	np	nn	np	nn	np	np	nn	nn	nn	np	np	nn	np	np	nn	np	np	nn	nn	nn	nn	np	nn	np	nn	np	np	np	nn	np	nn	np	np	np	nn
LG12_HB_2580_s71h3	F_1108951_L12_71_3	LG12	<lmxll>	{0-}	(ll,lm)	lm	ll	ll	ll	lm	lm	lm	lm	ll	ll	ll	lm	lm	lm	ll	lm	ll	lm	ll	ll	ll	lm	ll	ll	lm	lm	lm	lm	lm	ll	lm	lm	ll	ll	ll	ll	lm	ll	ll	lm	lm	lm	ll	ll
LG12_HB_2580_s71h3	$F_1108953y_LG12	LG12	<lmxll>	{0-}	(ll,lm)	lm	ll	ll	ll	lm	lm	lm	lm	ll	ll	ll	lm	lm	lm	ll	lm	ll	lm	ll	ll	ll	lm	ll	ll	lm	lm	lm	lm	lm	ll	lm	lm	ll	ll	ll	ll	lm	ll	ll	lm	lm	lm	ll	ll
LG12_HB_2609_s91h3	F_1115961_L5_91_3	LG12	<nnxnp>	{-1}	(nn,np)	nn	np	np	np	np	nn	np	np	np	nn	np	nn	np	np	nn	np	np	np	np	nn	nn	np	nn	nn	nn	np	np	np	np	np	nn	nn	np	np	nn	nn	nn	np	nn	np	nn	nn	np	np
LG12_HB_2609_s91h3	F_1115977_L5_91_3	LG12	<nnxnp>	{-1}	(nn,np)	nn	np	np	np	np	nn	np	np	np	nn	np	nn	np	np	nn	np	np	np	np	nn	nn	np	nn	nn	nn	np	np	np	np	np	nn	nn	np	np	nn	nn	nn	np	nn	np	nn	nn	np	np
LG12_HB_2609_s91h3	F_1115956_L5_91_3	LG12	<lmxll>	{0-}	(ll,lm)	lm	ll	ll	ll	lm	lm	lm	lm	ll	ll	ll	lm	lm	lm	ll	lm	lm	lm	ll	ll	ll	ll	ll	ll	lm	lm	lm	lm	lm	ll	lm	lm	ll	ll	ll	ll	lm	ll	ll	lm	lm	lm	ll	ll
LG12_HB_2609_s91h3	F_1115970_L5_91_3	LG12	<lmxll>	{1-}	(ll,lm)	ll	lm	lm	lm	ll	ll	ll	ll	lm	lm	lm	ll	ll	ll	lm	ll	ll	ll	lm	lm	lm	lm	lm	lm	ll	ll	ll	ll	ll	lm	ll	ll	lm	lm	lm	lm	ll	lm	lm	ll	ll	ll	lm	lm
LG12_HB_261	F_0118970_L12_PA	LG12	<lmxll>	{0-}	(ll,lm)	lm	ll	ll	ll	ll	lm	lm	lm	ll	ll	ll	lm	lm	lm	ll	lm	ll	lm	ll	ll	ll	lm	ll	ll	lm	lm	lm	lm	lm	ll	lm	lm	ll	ll	ll	ll	lm	ll	ll	lm	lm	ll	ll	ll
LG12_HB_261	F_0118976_L12_PA	LG12	<lmxll>	{0-}	(ll,lm)	lm	ll	ll	ll	ll	lm	lm	lm	ll	ll	ll	lm	lm	lm	ll	lm	ll	lm	ll	ll	ll	lm	ll	ll	lm	lm	lm	lm	lm	ll	lm	lm	ll	ll	ll	ll	lm	ll	ll	lm	lm	ll	ll	ll
LG12_HB_263	F_0119339_L12_PA	LG12	<lmxll>	{0-}	(ll,lm)	lm	ll	ll	ll	ll	lm	lm	lm	ll	ll	ll	lm	lm	lm	ll	lm	ll	lm	ll	ll	ll	lm	ll	ll	lm	lm	lm	lm	lm	ll	lm	lm	ll	ll	ll	ll	lm	ll	ll	lm	lm	ll	ll	ll
LG12_HB_263	F_0119340_L12_PA	LG12	<lmxll>	{0-}	(ll,lm)	lm	ll	ll	ll	ll	lm	lm	lm	ll	ll	ll	lm	lm	lm	ll	lm	ll	lm	ll	ll	ll	lm	ll	ll	lm	lm	lm	lm	lm	ll	lm	lm	ll	ll	ll	ll	lm	ll	ll	lm	lm	ll	ll	ll
LG12_HB_263	F_0119353_L12_PA	LG12	<lmxll>	{1-}	(ll,lm)	ll	lm	lm	lm	lm	ll	ll	ll	lm	lm	lm	ll	ll	ll	lm	ll	lm	ll	lm	lm	lm	ll	lm	lm	ll	ll	ll	ll	ll	lm	ll	ll	lm	lm	lm	lm	ll	lm	lm	ll	ll	lm	lm	lm
LG12_HB_263	R_8802561_L12_PA	LG12	<lmxll>	{1-}	(ll,lm)	ll	lm	lm	lm	lm	ll	ll	ll	lm	lm	lm	ll	ll	ll	lm	ll	lm	ll	lm	lm	lm	ll	lm	lm	ll	ll	ll	ll	ll	lm	ll	ll	lm	lm	lm	lm	ll	lm	lm	ll	ll	lm	lm	lm
LG12_HB_263	R_8810680_L12_PA	LG12	<lmxll>	{0-}	(ll,lm)	LM	LL	LL	LL	LL	LM	LM	LM	LL	LL	LL	LM	LM	LM	LL	LM	LL	LM	LL	LL	LL	LM	LL	LL	LM	LM	LM	LM	LM	LL	LM	LM	LL	LL	LL	LL	LM	LL	LL	LM	LM	LL	LL	LL
LG12_HB_265	F_0120082_L12_PA	LG12	<lmxll>	{1-}	(ll,lm)	ll	lm	lm	lm	lm	ll	ll	ll	lm	lm	lm	ll	ll	ll	lm	ll	lm	ll	lm	lm	lm	ll	lm	lm	ll	ll	ll	ll	ll	lm	ll	ll	lm	lm	lm	lm	ll	lm	lm	ll	ll	lm	lm	lm
LG12_HB_265	F_0120095_L12_PA	LG12	<lmxll>	{1-}	(ll,lm)	ll	lm	lm	lm	lm	ll	ll	ll	lm	lm	lm	ll	ll	ll	lm	ll	lm	ll	lm	lm	lm	ll	lm	lm	ll	ll	ll	ll	ll	lm	ll	ll	lm	lm	lm	lm	ll	lm	lm	ll	ll	lm	lm	lm
LG12_HB_265	F_0120098_L12_PA	LG12	<lmxll>	{0-}	(ll,lm)	lm	ll	ll	ll	ll	lm	lm	lm	ll	ll	ll	lm	lm	lm	ll	lm	ll	lm	ll	ll	ll	lm	ll	ll	lm	lm	lm	lm	lm	ll	lm	lm	ll	ll	ll	ll	lm	ll	ll	lm	lm	ll	ll	ll
LG12_HB_265	R_9274031_L12_PA	LG12	<lmxll>	{0-}	(ll,lm)	lm	ll	ll	ll	ll	lm	lm	lm	ll	ll	ll	lm	lm	lm	ll	lm	ll	lm	ll	ll	ll	lm	ll	ll	lm	lm	lm	lm	lm	ll	lm	lm	ll	ll	ll	ll	lm	ll	ll	lm	lm	ll	ll	ll
LG12_HB_265.5	R_9330075_L12_PA	LG12	<lmxll>	{1-}	(ll,lm)	ll	lm	lm	lm	lm	ll	ll	ll	lm	lm	lm	ll	ll	ll	lm	ll	lm	ll	lm	lm	lm	ll	lm	lm	ll	ll	ll	ll	ll	lm	ll	ll	lm	lm	lm	lm	ll	lm	lm	ll	ll	lm	lm	lm
LG12_HB_268	F_0121061_L12_PA	LG12	<lmxll>	{0-}	(ll,lm)	lm	ll	ll	ll	ll	lm	lm	lm	ll	ll	ll	lm	lm	lm	ll	lm	ll	lm	ll	ll	ll	lm	ll	ll	lm	lm	lm	lm	lm	ll	lm	lm	ll	ll	ll	ll	lm	ll	ll	lm	lm	ll	ll	ll
LG12_HB_268	F_0121089_L12_PA	LG12	<lmxll>	{0-}	(ll,lm)	lm	ll	ll	ll	ll	lm	lm	lm	ll	ll	ll	lm	lm	lm	ll	lm	ll	lm	ll	ll	ll	lm	ll	ll	lm	lm	lm	lm	lm	ll	lm	lm	ll	ll	ll	ll	lm	ll	ll	lm	lm	ll	ll	ll
LG12_HB_268	GD_02814_L12_PA	LG12	<lmxll>	{0-}	(ll,lm)	lm	ll	ll	ll	--	lm	lm	lm	ll	ll	ll	lm	lm	lm	ll	lm	--	lm	ll	ll	ll	lm	ll	ll	lm	lm	lm	lm	lm	ll	lm	lm	ll	ll	ll	ll	lm	ll	ll	lm	lm	--	ll	ll
cF_0121066_L12_PA	F_0121066_L12_PA	LG12	<lmxll>	{0-}	(ll,lm)	lm	ll	ll	ll	lm	lm	lm	lm	ll	ll	ll	lm	lm	lm	ll	lm	lm	lm	ll	ll	ll	ll	ll	ll	lm	lm	lm	lm	lm	ll	lm	lm	ll	ll	ll	ll	lm	ll	ll	lm	lm	lm	ll	ll
LG12_HB_272	F_0122736_L12_PA	LG12	<lmxll>	{0-}	(ll,lm)	lm	ll	ll	ll	ll	lm	lm	lm	ll	ll	ll	lm	lm	lm	ll	lm	ll	lm	ll	ll	ll	lm	ll	ll	lm	lm	lm	lm	lm	ll	lm	lm	ll	ll	ll	ll	lm	ll	ll	lm	lm	ll	ll	ll
LG12_HB_274	F_0124073_L12_PA	LG12	<lmxll>	{0-}	(ll,lm)	lm	ll	ll	ll	ll	lm	lm	lm	ll	ll	ll	lm	lm	lm	ll	lm	ll	lm	ll	ll	ll	lm	ll	ll	lm	lm	lm	lm	lm	ll	lm	lm	ll	ll	ll	ll	lm	ll	ll	lm	lm	ll	ll	ll
LG12_HB_274	F_0124091_L12_PA	LG12	<lmxll>	{1-}	(ll,lm)	ll	lm	lm	lm	lm	ll	ll	ll	lm	lm	lm	ll	ll	ll	lm	ll	lm	ll	lm	lm	lm	ll	lm	lm	ll	ll	ll	ll	ll	lm	ll	ll	lm	lm	lm	lm	ll	lm	lm	ll	ll	lm	lm	lm
LG12_HB_274	F_0124095_L12_PA	LG12	<lmxll>	{1-}	(ll,lm)	ll	lm	lm	lm	lm	ll	ll	ll	lm	lm	lm	ll	ll	ll	lm	ll	lm	ll	lm	lm	lm	ll	lm	lm	ll	ll	ll	ll	ll	lm	ll	ll	lm	lm	lm	lm	ll	lm	lm	ll	ll	lm	lm	lm
LG12_HB_276	F_0124563_L12_PA	LG12	<lmxll>	{0-}	(ll,lm)	lm	ll	ll	ll	ll	lm	lm	lm	ll	ll	ll	lm	lm	lm	ll	lm	ll	lm	ll	ll	ll	lm	ll	ll	lm	lm	lm	lm	lm	ll	lm	lm	ll	ll	ll	ll	lm	ll	ll	lm	lm	ll	ll	ll
LG12_HB_276	F_0124565_L12_PA	LG12	<lmxll>	{0-}	(ll,lm)	lm	ll	ll	ll	ll	lm	lm	lm	ll	ll	ll	lm	lm	lm	ll	lm	ll	lm	ll	ll	ll	lm	ll	ll	lm	lm	lm	lm	lm	ll	lm	lm	ll	ll	ll	ll	lm	ll	ll	lm	lm	ll	ll	ll
LG12_HB_276	F_0124568_L12_PA	LG12	<lmxll>	{0-}	(ll,lm)	lm	ll	ll	ll	ll	lm	lm	lm	ll	ll	ll	lm	lm	lm	ll	lm	ll	lm	ll	ll	ll	lm	ll	ll	lm	lm	lm	lm	lm	ll	lm	lm	ll	ll	ll	ll	lm	ll	ll	lm	lm	ll	ll	ll
LG12_HB_276	F_0124582_L12_PA	LG12	<lmxll>	{0-}	(ll,lm)	lm	ll	ll	ll	ll	lm	lm	lm	ll	ll	ll	lm	lm	lm	ll	lm	ll	lm	ll	ll	ll	lm	ll	ll	lm	lm	lm	lm	lm	ll	lm	lm	ll	ll	ll	ll	lm	ll	ll	lm	lm	ll	ll	ll
LG12_HB_276	F_0124583_L12_PA	LG12	<lmxll>	{0-}	(ll,lm)	lm	ll	ll	ll	ll	lm	lm	lm	ll	ll	ll	lm	lm	lm	ll	lm	ll	lm	ll	ll	ll	lm	ll	ll	lm	lm	lm	lm	lm	ll	lm	lm	ll	ll	ll	ll	lm	ll	ll	lm	lm	ll	ll	ll
LG12_HB_276	F_0124597_L12_PA	LG12	<lmxll>	{0-}	(ll,lm)	lm	ll	ll	ll	ll	lm	lm	lm	ll	ll	ll	lm	lm	lm	ll	lm	ll	lm	ll	ll	ll	lm	ll	ll	lm	lm	lm	lm	lm	ll	lm	lm	ll	ll	ll	ll	lm	ll	ll	lm	lm	ll	ll	ll
LG12_HB_277	F_0124929_L12_PA	LG12	<lmxll>	{0-}	(ll,lm)	lm	ll	ll	ll	ll	lm	lm	lm	ll	ll	ll	lm	lm	lm	ll	lm	ll	lm	ll	ll	ll	lm	ll	ll	lm	lm	lm	lm	lm	ll	lm	lm	ll	ll	ll	ll	lm	ll	ll	lm	lm	ll	ll	ll
LG12_HB_277	F_0124934_L12_PA	LG12	<lmxll>	{1-}	(ll,lm)	ll	lm	lm	lm	lm	ll	ll	ll	lm	lm	lm	ll	ll	ll	lm	ll	lm	ll	lm	lm	lm	ll	lm	lm	ll	ll	ll	ll	ll	lm	ll	ll	lm	lm	lm	lm	ll	lm	lm	ll	ll	lm	lm	lm
LG12_HB_277	F_0124935_L12_PA	LG12	<lmxll>	{0-}	(ll,lm)	lm	ll	ll	ll	ll	lm	lm	lm	ll	ll	ll	lm	lm	lm	ll	lm	ll	lm	ll	ll	ll	lm	ll	ll	lm	lm	lm	lm	lm	ll	lm	lm	ll	ll	ll	ll	lm	ll	ll	lm	lm	ll	ll	ll
LG12_HB_277	F_0124944_L12_PA	LG12	<lmxll>	{1-}	(ll,lm)	ll	lm	lm	lm	lm	ll	ll	ll	lm	lm	lm	ll	ll	ll	lm	ll	lm	ll	lm	lm	lm	ll	lm	lm	ll	ll	ll	ll	ll	lm	ll	ll	lm	lm	lm	lm	ll	lm	lm	ll	ll	lm	lm	lm
LG12_HB_278	F_0125385_L12_PA	LG12	<lmxll>	{0-}	(ll,lm)	lm	ll	ll	ll	ll	lm	lm	lm	ll	ll	ll	lm	lm	lm	ll	lm	ll	lm	ll	ll	ll	lm	ll	ll	lm	lm	lm	lm	lm	ll	lm	lm	ll	ll	ll	ll	lm	ll	ll	lm	lm	ll	ll	ll
LG12_HB_279	F_0125521_L12_PA	LG12	<lmxll>	{0-}	(ll,lm)	lm	ll	ll	ll	ll	lm	lm	lm	ll	ll	ll	lm	lm	lm	ll	lm	ll	lm	ll	ll	ll	lm	ll	ll	lm	lm	lm	lm	lm	ll	lm	lm	ll	ll	ll	ll	lm	ll	ll	lm	lm	ll	ll	ll
LG12_HB_281	F_0126134_L12_PA	LG12	<lmxll>	{1-}	(ll,lm)	ll	lm	lm	lm	lm	ll	ll	ll	lm	lm	lm	ll	ll	ll	lm	ll	lm	ll	lm	lm	lm	ll	lm	lm	ll	ll	ll	ll	ll	lm	ll	ll	lm	lm	lm	lm	ll	lm	lm	ll	ll	lm	lm	lm
LG12_HB_281	F_0126149_L12_PA	LG12	<lmxll>	{0-}	(ll,lm)	lm	ll	ll	ll	ll	lm	lm	lm	ll	ll	ll	lm	lm	lm	ll	lm	ll	lm	ll	ll	ll	lm	ll	ll	lm	lm	lm	lm	lm	ll	lm	lm	ll	ll	ll	ll	lm	ll	ll	lm	lm	ll	ll	ll
LG12_HB_284	F_0127617_L12_PA	LG12	<lmxll>	{0-}	(ll,lm)	lm	ll	ll	ll	ll	lm	lm	lm	ll	ll	ll	lm	lm	lm	ll	lm	ll	lm	ll	ll	ll	lm	ll	ll	lm	lm	lm	lm	lm	ll	lm	lm	ll	ll	ll	ll	lm	ll	ll	lm	lm	ll	ll	ll
LG12_HB_284.5	R_16343119_L12_PA	LG12	<lmxll>	{0-}	(ll,lm)	lm	ll	ll	ll	ll	lm	lm	lm	ll	ll	ll	lm	lm	lm	ll	lm	ll	lm	ll	ll	ll	lm	ll	ll	lm	lm	lm	lm	lm	ll	lm	lm	ll	ll	ll	ll	lm	ll	ll	lm	lm	ll	ll	ll
LG12_HB_284.5	R_16355366_L12_PA	LG12	<lmxll>	{0-}	(ll,lm)	lm	ll	ll	ll	ll	lm	lm	lm	ll	ll	ll	lm	lm	lm	ll	lm	ll	lm	ll	ll	ll	lm	ll	ll	lm	lm	lm	lm	lm	ll	lm	lm	ll	ll	ll	ll	lm	ll	ll	lm	lm	ll	ll	ll
LG12_HB_284.5	R_16369231_L12_PA	LG12	<lmxll>	{0-}	(ll,lm)	lm	ll	ll	ll	ll	lm	lm	lm	ll	ll	ll	lm	lm	lm	ll	lm	ll	lm	ll	ll	ll	lm	ll	ll	lm	lm	lm	lm	lm	ll	lm	lm	ll	ll	ll	ll	lm	ll	ll	lm	lm	ll	ll	ll
LG12_HB_286	F_0128844_L12_PA	LG12	<lmxll>	{1-}	(ll,lm)	ll	lm	lm	lm	lm	ll	ll	ll	lm	lm	lm	ll	ll	ll	lm	ll	lm	ll	lm	lm	lm	ll	lm	lm	ll	ll	ll	ll	ll	lm	ll	ll	lm	lm	lm	lm	ll	lm	lm	ll	ll	lm	lm	lm
LG12_HB_287	F_0129374_L12_PA	LG12	<lmxll>	{0-}	(ll,lm)	lm	ll	ll	ll	ll	lm	lm	lm	ll	ll	ll	lm	lm	lm	ll	lm	ll	lm	ll	ll	ll	lm	ll	ll	lm	lm	lm	lm	lm	ll	lm	lm	ll	ll	ll	ll	lm	ll	ll	lm	lm	ll	ll	ll
LG12_HB_287	F_0129384_L12_PA	LG12	<lmxll>	{0-}	(ll,lm)	lm	ll	ll	ll	ll	lm	lm	lm	ll	ll	ll	lm	lm	lm	ll	lm	ll	lm	ll	ll	ll	lm	ll	ll	lm	lm	lm	lm	lm	ll	lm	lm	ll	ll	ll	ll	lm	ll	ll	lm	lm	ll	ll	ll
LG12_HB_287	F_0129389_L12_PA	LG12	<lmxll>	{0-}	(ll,lm)	lm	ll	ll	ll	ll	lm	lm	lm	ll	ll	ll	lm	lm	lm	ll	lm	ll	lm	ll	ll	ll	lm	ll	ll	lm	lm	lm	lm	lm	ll	lm	lm	ll	ll	ll	ll	lm	ll	ll	lm	lm	ll	ll	ll
R_17368072_L12_PA	R_17368072_L12_PA	LG12	<lmxll>	{1-}	(ll,lm)	ll	lm	lm	lm	lm	ll	ll	ll	lm	lm	lm	ll	ll	ll	lm	ll	lm	ll	lm	lm	lm	ll	lm	lm	ll	ll	ll	ll	ll	lm	ll	ll	lm	lm	lm	lm	ll	lm	lm	ll	ll	lm	lm	lm
LG12_HB_288	F_0130114_L12_PA	LG12	<lmxll>	{1-}	(ll,lm)	ll	lm	lm	lm	ll	ll	ll	ll	lm	lm	lm	ll	ll	ll	lm	ll	lm	ll	lm	lm	lm	ll	lm	lm	ll	ll	ll	ll	ll	lm	ll	ll	lm	lm	lm	lm	ll	lm	lm	ll	ll	lm	lm	lm
LG12_HB_288	F_0130131_L12_PA	LG12	<lmxll>	{1-}	(ll,lm)	ll	lm	lm	lm	ll	ll	ll	ll	lm	lm	lm	ll	ll	ll	lm	ll	lm	ll	lm	lm	lm	ll	lm	lm	ll	ll	ll	ll	ll	lm	ll	ll	lm	lm	lm	lm	ll	lm	lm	ll	ll	lm	lm	lm
LG12_HB_289	F_0130417_L12_PA	LG12	<lmxll>	{0-}	(ll,lm)	lm	ll	ll	ll	lm	lm	lm	lm	ll	ll	ll	lm	lm	lm	ll	lm	ll	lm	ll	ll	ll	lm	ll	ll	lm	lm	lm	lm	lm	ll	lm	lm	ll	ll	ll	ll	lm	ll	ll	lm	lm	ll	ll	ll
LG12_HB_290	F_0130990_L12_PA	LG12	<lmxll>	{0-}	(ll,lm)	lm	ll	ll	ll	lm	lm	lm	lm	ll	ll	ll	lm	lm	lm	ll	lm	ll	lm	ll	ll	ll	lm	ll	ll	lm	lm	lm	lm	lm	ll	lm	lm	ll	ll	ll	ll	lm	ll	ll	lm	lm	ll	ll	ll
LG12_HB_290	F_0130996_L12_PA	LG12	<lmxll>	{0-}	(ll,lm)	lm	ll	ll	ll	lm	lm	lm	lm	ll	ll	ll	lm	lm	lm	ll	lm	ll	lm	ll	ll	ll	lm	ll	ll	lm	lm	lm	lm	lm	ll	lm	lm	ll	ll	ll	ll	lm	ll	ll	lm	lm	ll	ll	ll
LG12_HB_290	F_0131004_L12_PA	LG12	<lmxll>	{1-}	(ll,lm)	ll	lm	lm	lm	ll	ll	ll	ll	lm	lm	lm	ll	ll	ll	lm	ll	lm	ll	lm	lm	lm	ll	lm	lm	ll	ll	ll	ll	ll	lm	ll	ll	lm	lm	lm	lm	ll	lm	lm	ll	ll	lm	lm	lm
LG12_HB_291	F_0131435_L12_PA	LG12	<nnxnp>	{-0}	(nn,np)	nn	nn	nn	nn	np	np	nn	np	nn	np	nn	np	nn	nn	np	nn	nn	nn	nn	np	np	np	np	nn	np	nn	nn	nn	nn	nn	np	np	np	nn	np	np	np	nn	np	nn	np	np	nn	nn
LG12_HB_292	F_0131929_L12_PA	LG12	<lmxll>	{1-}	(ll,lm)	ll	lm	lm	lm	ll	ll	ll	ll	lm	lm	lm	ll	ll	ll	lm	ll	lm	ll	lm	lm	lm	ll	lm	lm	ll	ll	ll	ll	ll	lm	ll	ll	lm	lm	lm	lm	ll	lm	lm	ll	ll	lm	lm	lm
LG12_HB_292	F_0131933_L12_PA	LG12	<hkxhk>	{01}	(hh,hk,kk)	kk	hk	hk	hk	hk	hk	kk	hk	hk	hh	hk	hk	kk	kk	hh	kk	hk	kk	hk	hh	hh	hk	hh	hk	hk	kk	kk	kk	kk	hk	hk	hk	hh	hk	hh	hh	hk	hk	hh	kk	hk	hh	hk	hk
LG12_HB_292	F_0131936_L12_PA	LG12	<hkxhk>	{01}	(hh,hk,kk)	kk	hk	hk	hk	hk	hk	kk	hk	hk	hh	hk	hk	kk	kk	hh	kk	hk	kk	hk	hh	hh	hk	hh	hk	hk	kk	kk	kk	kk	hk	hk	hk	hh	hk	hh	hh	hk	hk	hh	kk	hk	hh	hk	hk
LG12_HB_292	F_0131938_L12_PA	LG12	<lmxll>	{1-}	(ll,lm)	ll	lm	lm	lm	ll	ll	ll	ll	lm	lm	lm	ll	ll	ll	lm	ll	lm	ll	lm	lm	lm	ll	lm	lm	ll	ll	ll	ll	ll	lm	ll	ll	lm	lm	lm	lm	ll	lm	lm	ll	ll	lm	lm	lm
LG12_HB_292	R_19224299_L12_PA	LG12	<nnxnp>	{-0}	(nn,np)	nn	nn	nn	nn	np	np	nn	np	nn	np	nn	np	nn	nn	np	nn	nn	nn	nn	np	np	np	np	nn	np	nn	nn	nn	nn	nn	np	np	np	nn	np	np	np	nn	np	nn	np	np	nn	nn
LG12_HB_293.5	GD_01357_L12_PA	LG12	<lmxll>	{1-}	(ll,lm)	ll	lm	lm	lm	ll	ll	ll	ll	lm	lm	lm	ll	ll	ll	lm	ll	lm	ll	lm	lm	lm	ll	lm	lm	ll	ll	ll	ll	ll	lm	ll	ll	lm	lm	lm	lm	ll	lm	lm	ll	ll	lm	lm	lm
LG12_HB_293.5	R_21195004_L12_PA	LG12	<nnxnp>	{-0}	(nn,np)	nn	nn	nn	nn	np	np	nn	np	nn	np	nn	np	nn	nn	np	nn	nn	nn	nn	np	np	np	np	nn	np	nn	nn	nn	nn	nn	np	np	nn	nn	np	np	np	nn	np	nn	np	np	nn	nn
LG12_HB_296	F_0133559_L12_PA	LG12	<hkxhk>	{10}	(hh,hk,kk)	hh	hk	hk	hk	hk	hk	hh	hk	hk	kk	hk	hk	hh	hh	kk	hh	hk	hh	hk	kk	kk	hk	kk	hk	hk	hh	hh	hh	hh	hk	hk	hk	kk	hk	kk	kk	hk	hk	kk	hh	hk	kk	hk	hk
LG12_HB_296	F_0133570_L12_PA	LG12	<lmxll>	{0-}	(ll,lm)	lm	ll	ll	ll	lm	lm	lm	lm	ll	ll	ll	lm	lm	lm	ll	lm	ll	lm	ll	ll	ll	lm	ll	ll	lm	lm	lm	lm	lm	ll	lm	lm	ll	ll	ll	ll	lm	ll	ll	lm	lm	ll	ll	ll
LG12_HB_297	F_0133815_L12_PA	LG12	<hkxhk>	{11}	(hh,hk,kk)	hk	kk	kk	kk	hh	hh	hk	hh	kk	hk	kk	hh	hk	hk	hk	hk	kk	hk	kk	hk	hk	hh	hk	kk	hh	hk	hk	hk	hk	kk	hh	hh	kk	kk	hk	hk	hh	kk	hk	hk	hh	hk	kk	kk
LG12_HB_297	F_0133818_L12_PA	LG12	<nnxnp>	{-0}	(nn,np)	nn	nn	nn	nn	np	np	nn	np	nn	np	nn	np	nn	nn	np	nn	nn	nn	nn	np	np	np	np	nn	np	nn	nn	nn	nn	nn	np	np	nn	nn	np	np	np	nn	np	nn	np	np	nn	nn
LG12_HB_297	F_0133819_L12_PA	LG12	<hkxhk>	{00}	(hh,hk,kk)	hk	hh	hh	hh	kk	kk	hk	kk	hh	hk	hh	kk	hk	hk	hk	hk	hh	hk	hh	hk	hk	kk	hk	hh	kk	hk	hk	hk	hk	hh	kk	kk	hh	hh	hk	hk	kk	hh	hk	hk	kk	hk	hh	hh
LG12_HB_297	F_0133826_L12_PA	LG12	<nnxnp>	{-1}	(nn,np)	np	np	np	np	nn	nn	np	nn	np	nn	np	nn	np	np	nn	np	np	np	np	nn	nn	nn	nn	np	nn	np	np	np	np	np	nn	nn	np	np	nn	nn	nn	np	nn	np	nn	nn	np	np
LG12_HB_297	R_21248954_L12_PA	LG12	<nnxnp>	{-1}	(nn,np)	np	np	np	np	nn	nn	np	nn	np	nn	np	nn	np	np	nn	np	np	np	np	nn	nn	nn	nn	np	nn	np	np	np	np	np	nn	nn	np	np	nn	nn	nn	np	nn	np	nn	nn	np	np
LG12_HB_297	R_21264640_L12_PA	LG12	<hkxhk>	{11}	(hh,hk,kk)	hk	kk	kk	kk	hh	hh	hk	hh	kk	hk	kk	hh	hk	hk	hk	hk	kk	hk	kk	hk	hk	hh	hk	kk	--	hk	hk	hk	hk	kk	hh	hh	kk	kk	hk	hk	hh	kk	hk	hk	hh	hk	kk	kk
LG12_HB_300	F_0134628_L12_PA	LG12	<hkxhk>	{00}	(hh,hk,kk)	kk	hh	hh	hh	kk	kk	hk	kk	hh	hk	hh	kk	hk	hk	hk	hk	hh	hk	hh	hk	hk	kk	hk	hh	kk	hk	hk	hk	hk	hh	kk	kk	hh	hh	hk	hk	kk	hh	hk	hk	kk	hk	hh	hh
LG12_HB_300	F_0134629_L12_PA	LG12	<hkxhk>	{00}	(hh,hk,kk)	kk	hh	hh	hh	kk	kk	hk	kk	hh	hk	hh	kk	hk	hk	hk	hk	hh	hk	hh	hk	hk	kk	hk	hh	kk	hk	hk	hk	hk	hh	kk	kk	hh	hh	hk	hk	kk	hh	hk	hk	kk	hk	hh	hh
LG12_HB_300	F_0134656_L12_PA	LG12	<nnxnp>	{-0}	(nn,np)	np	nn	nn	nn	np	np	nn	np	nn	np	nn	np	nn	nn	np	nn	nn	nn	nn	np	np	np	np	nn	np	nn	nn	nn	nn	nn	np	np	nn	nn	np	np	np	nn	np	nn	np	np	nn	nn
LG12_HB_301	F_0134946_L12_PA	LG12	<hkxhk>	{10}	(hh,hk,kk)	hk	hk	hk	hk	kk	hk	hh	hh	kk	kk	hk	hk	hh	hk	kk	hh	hk	hh	kk	kk	hk	hk	kk	hk	hk	hk	hh	hh	hh	hk	hk	hh	kk	hk	kk	kk	hk	hk	kk	hh	hk	kk	kk	hk
LG12_HB_301	F_0134978_L12_PA	LG12	<lmxll>	{1-}	(ll,lm)	ll	lm	lm	lm	lm	ll	ll	ll	lm	lm	lm	ll	ll	ll	lm	ll	lm	ll	lm	lm	lm	ll	lm	lm	ll	ll	ll	ll	ll	lm	ll	ll	lm	lm	lm	lm	ll	lm	lm	ll	ll	lm	lm	lm
LG12_HB_302	F_0135167_L12_PA	LG12	<lmxll>	{0-}	(ll,lm)	lm	ll	ll	ll	lm	lm	lm	lm	ll	ll	ll	lm	lm	lm	ll	lm	ll	lm	ll	ll	ll	lm	ll	ll	lm	lm	lm	lm	lm	ll	lm	lm	ll	ll	ll	ll	lm	ll	ll	lm	lm	ll	ll	ll
LG12_HB_302	F_0135169_L12_PA	LG12	<lmxll>	{0-}	(ll,lm)	lm	ll	ll	ll	lm	lm	lm	lm	ll	ll	ll	lm	lm	lm	ll	lm	ll	lm	ll	ll	ll	lm	ll	ll	lm	lm	lm	lm	lm	ll	lm	lm	ll	ll	ll	ll	lm	ll	ll	lm	lm	ll	ll	ll
LG12_HB_302	R_22654900_L12_PA	LG12	<lmxll>	{0-}	(ll,lm)	lm	ll	ll	ll	lm	lm	lm	lm	ll	ll	ll	lm	lm	lm	ll	lm	ll	lm	ll	ll	ll	lm	ll	ll	lm	lm	lm	lm	lm	ll	lm	lm	ll	ll	ll	ll	lm	ll	ll	lm	lm	ll	ll	ll
LG12_HB_302	F_0135153_L12_PA	LG12	<nnxnp>	{-0}	(nn,np)	np	nn	nn	nn	np	np	nn	np	nn	np	nn	np	nn	nn	np	nn	nn	nn	nn	np	np	np	np	nn	np	nn	nn	nn	nn	nn	np	np	nn	nn	np	np	np	nn	np	nn	np	np	nn	nn
LG12_HB_302.5	GD_00314_L12_PA	LG12	<nnxnp>	{-1}	(nn,np)	nn	np	np	np	nn	nn	np	nn	np	nn	np	nn	np	np	nn	np	np	np	np	nn	nn	nn	nn	np	nn	np	np	np	np	np	nn	nn	np	np	nn	nn	nn	np	nn	np	nn	nn	np	np
LG12_HB_303	F_0135442_L12_PA	LG12	<hkxhk>	{00}	(hh,hk,kk)	kk	hh	hh	hh	kk	kk	hk	kk	hh	hk	hh	kk	hk	hk	hk	hk	hh	hk	hh	hk	hk	kk	hk	hh	kk	hk	hk	hk	hk	hh	kk	kk	hh	hh	hk	hk	kk	hh	hk	hk	kk	hk	hh	hh
LG12_HB_303	F_0135458_L12_PA	LG12	<hkxhk>	{01}	(hh,hk,kk)	hk	hk	hk	hk	hk	hk	kk	hk	hk	hh	hk	hk	kk	kk	hh	kk	hk	kk	hk	hh	hh	hk	hh	hk	hk	kk	kk	kk	kk	hk	hk	hk	hk	hk	hh	hh	hk	hk	hh	kk	hk	hh	hk	hk
LG12_HB_303	F_0135471_L12_PA	LG12	<hkxhk>	{01}	(hh,hk,kk)	hk	hk	hk	hk	hk	hk	kk	hk	hk	hh	hk	hk	kk	kk	hh	kk	hk	kk	hk	hh	hh	hk	hh	hk	hk	kk	kk	kk	kk	hk	hk	hk	hk	hk	hh	hh	hk	hk	hh	kk	hk	hh	hk	hk
LG12_HB_304	F_0135585_L12_PA	LG12	<hkxhk>	{10}	(hh,hk,kk)	hk	hk	hk	hk	hk	hk	hh	hk	hk	kk	hk	hk	hh	hh	kk	hh	hk	hh	hk	kk	kk	hk	kk	hk	hk	hh	hh	hh	hh	hk	hk	hk	hk	hk	kk	kk	hk	hk	kk	hh	hk	kk	hk	hk
LG12_HB_304	F_0135594_L12_PA	LG12	<hkxhk>	{01}	(hh,hk,kk)	hk	hk	hk	hk	hk	hk	kk	hk	hk	hh	hk	hk	kk	kk	hh	kk	hk	kk	hk	hh	hh	hk	hh	hk	hk	kk	kk	kk	kk	hk	hk	hk	hk	hk	hh	hh	hk	hk	hh	kk	hk	hh	hk	hk
LG12_HB_304	F_0135600_L12_PA	LG12	<hkxhk>	{10}	(hh,hk,kk)	hk	hk	hk	hk	hk	hk	hh	hk	hk	kk	hk	hk	hh	hh	kk	hh	hk	hh	hk	kk	kk	hk	kk	hk	hk	hh	hh	hh	hh	hk	hk	hk	hk	hk	kk	kk	hk	hk	kk	hh	hk	kk	hk	hk
LG12_HB_304	R_23280662_L12_PA	LG12	<hkxhk>	{10}	(hh,hk,kk)	hk	hk	hk	hk	hk	hk	hh	hk	hk	kk	hk	hk	hh	hh	kk	hh	hk	hh	hk	kk	kk	hk	kk	hk	hk	hh	hh	hh	hh	hk	hk	hk	hk	hk	kk	kk	hk	hk	kk	hh	hk	kk	hk	hk
LG12_HB_304.5	R_23391266_L12_PA	LG12	<nnxnp>	{-0}	(nn,np)	np	nn	nn	nn	np	np	nn	np	nn	np	nn	np	nn	nn	np	nn	nn	nn	nn	np	np	np	np	nn	np	nn	nn	nn	nn	nn	np	np	nn	nn	np	np	np	nn	np	nn	np	np	nn	nn
LG12_HB_304.5	R_23400893_L12_PA	LG12	<nnxnp>	{-0}	(nn,np)	np	nn	nn	nn	np	np	nn	np	nn	np	nn	np	nn	nn	np	nn	nn	nn	nn	np	np	np	np	nn	np	nn	nn	nn	nn	nn	np	np	nn	nn	np	np	np	nn	np	nn	np	np	nn	nn
LG12_HB_306	F_0136411_L12_PA	LG12	<nnxnp>	{-0}	(nn,np)	np	nn	nn	nn	np	np	nn	np	nn	np	nn	np	nn	nn	np	nn	nn	nn	nn	np	np	np	np	nn	np	nn	nn	nn	nn	nn	np	np	nn	nn	np	np	np	nn	np	nn	np	np	nn	nn
LG12_HB_306	F_0136419_L12_PA	LG12	<hkxhk>	{01}	(hh,hk,kk)	hk	hk	hk	hk	hk	hk	kk	hk	hk	hh	hk	hk	kk	kk	hh	kk	hk	kk	hk	hh	hh	hk	hh	hk	hk	kk	kk	kk	kk	hk	hk	hk	hk	hk	hh	hh	hk	hk	hh	kk	hk	hh	hk	hk
LG12_HB_306	F_0136421_L12_PA	LG12	<efxeg>	{10}	(ee,ef,eg,fg)	eg	ef	ef	ef	eg	eg	ee	eg	ef	fg	ef	eg	ee	ee	fg	ee	ef	ee	ef	fg	fg	eg	fg	ef	eg	ee	ee	ee	ee	ef	eg	eg	ef	ef	fg	fg	eg	ef	fg	ee	eg	fg	ef	ef
LG12_HB_306	F_0136425_L12_PA	LG12	<hkxhk>	{10}	(h-,kk)	h-	h-	h-	h-	h-	h-	h-	h-	h-	kk	h-	h-	h-	h-	kk	h-	h-	h-	h-	kk	kk	h-	kk	kk	h-	h-	h-	h-	h-	h-	h-	h-	h-	h-	kk	kk	h-	h-	kk	h-	h-	kk	h-	h-
LG12_HB_307	F_0137094_L12_PA	LG12	<hkxhk>	{01}	(hh,hk,kk)	hk	hk	hk	hk	kk	hk	kk	kk	hk	hh	hk	hk	kk	kk	hh	kk	hk	kk	hk	hh	hh	hk	hh	hh	hk	kk	kk	kk	kk	hk	hk	hk	hk	hk	hh	hh	hk	hk	hh	kk	hk	hh	hk	hk
LG12_HB_307	F_0137109_L12_PA	LG12	<hkxhk>	{10}	(hh,hk,kk)	hk	hk	hk	hk	hh	hk	hh	hh	hk	kk	hk	hk	hh	hh	kk	hh	hk	hh	hk	kk	kk	hk	kk	kk	hk	hh	hh	hh	hh	hk	hk	hk	hk	hk	kk	kk	hk	hk	kk	hh	hk	kk	hk	hk
LG12_HB_307	F_0137116_L12_PA	LG12	<hkxhk>	{01}	(hh,hk,kk)	hk	hk	hk	hk	kk	hk	kk	kk	hk	hh	hk	hk	kk	kk	hh	kk	hk	kk	hk	hh	hh	hk	hh	hh	hk	kk	kk	kk	kk	hk	hk	hk	hk	hk	hh	hh	hk	hk	hh	kk	hk	hh	hk	hk
LG12_HB_314	F_0139780_L12_PA	LG12	<hkxhk>	{10}	(hh,hk,kk)	hk	hk	hk	hk	hh	hk	hh	hh	hk	kk	hk	hk	hh	hh	kk	hh	hk	hh	hk	kk	kk	hk	kk	kk	hk	hh	hh	hh	hh	hk	hk	hk	hk	hk	kk	kk	hk	hk	kk	hh	hk	kk	hk	hk
LG12_HB_314	F_0139788_L12_PA	LG12	<lmxll>	{1-}	(ll,lm)	ll	lm	lm	lm	ll	ll	ll	ll	lm	lm	lm	ll	ll	ll	lm	ll	lm	ll	lm	lm	lm	ll	lm	lm	ll	ll	ll	ll	ll	lm	ll	ll	lm	lm	lm	lm	ll	lm	lm	ll	ll	lm	lm	lm
F_0140326_L12_PA	F_0140326_L12_PA	LG12	<hkxhk>	{10}	(hh,hk,kk)	hk	hk	hk	hk	hh	hk	hh	hh	hk	kk	hk	hk	hh	hh	kk	hh	hk	hh	hk	kk	kk	hk	kk	kk	hk	hh	hh	hh	hh	hk	hk	hk	hk	hk	kk	kk	hk	hk	kk	hh	hk	kk	hk	hk
LG12_HB_316	F_0140788_L12_PA	LG12	<hkxhk>	{01}	(hh,hk,kk)	hk	hk	hk	hk	kk	hk	kk	kk	hk	hh	hk	hk	kk	kk	hh	kk	hk	kk	hk	hh	hh	hk	hh	hh	hk	kk	kk	kk	kk	hk	hk	hk	hk	hk	hh	hh	hk	hk	hh	kk	hk	hh	hk	hk
LG12_HB_316	F_0140805_L12_PA	LG12	<lmxll>	{0-}	(ll,lm)	lm	ll	ll	ll	lm	lm	lm	lm	ll	ll	ll	lm	lm	lm	ll	lm	ll	lm	ll	ll	ll	lm	ll	ll	lm	lm	lm	lm	lm	ll	lm	lm	ll	ll	ll	ll	lm	ll	ll	lm	lm	ll	ll	ll
LG12_HB_316	F_0140808_L12_PA	LG12	<hkxhk>	{10}	(hh,hk,kk)	hk	hk	hk	hk	hh	hk	hh	hh	hk	kk	hk	hk	hh	hh	kk	hh	hk	hh	hk	kk	kk	hk	kk	kk	hk	hh	hh	hh	hh	hk	hk	hk	hk	hk	kk	kk	hk	hk	kk	hh	hk	kk	hk	hk
LG12_HB_316	F_0140802_L12_PA	LG12	<nnxnp>	{-0}	(nn,np)	np	nn	nn	nn	nn	np	nn	nn	nn	np	nn	np	nn	nn	np	nn	nn	nn	nn	np	np	np	np	np	np	nn	nn	nn	nn	nn	np	np	nn	nn	np	np	np	nn	np	nn	np	np	nn	nn
LG12_HB_316	R_27155494_L12_PA	LG12	<nnxnp>	{-1}	(nn,np)	nn	np	np	np	np	nn	np	np	np	nn	np	nn	np	np	nn	np	np	np	np	nn	nn	nn	nn	nn	nn	np	np	np	np	np	nn	nn	np	np	nn	nn	nn	np	nn	np	nn	nn	np	np
LG12_HB_316	F_0140790_L12_PA	LG12	<nnxnp>	{-1}	(nn,np)	nn	np	np	np	np	nn	np	np	np	nn	np	nn	np	np	nn	np	np	np	np	nn	nn	nn	nn	nn	nn	np	np	np	np	np	nn	nn	np	np	nn	nn	nn	np	nn	np	nn	nn	np	np
LG12_HB_317	F_0140974_L12_PA	LG12	<hkxhk>	{10}	(h-,kk)	h-	h-	h-	h-	h-	h-	h-	h-	h-	kk	h-	h-	h-	h-	kk	h-	h-	h-	h-	kk	kk	h-	kk	kk	h-	h-	h-	h-	h-	h-	h-	h-	h-	h-	kk	kk	h-	h-	kk	h-	h-	kk	h-	h-
LG12_HB_317	F_0140970_L12_PA	LG12	<hkxhk>	{10}	(hh,hk,kk)	hk	hk	hk	hk	hh	hk	hh	hh	hk	kk	hk	hk	hh	hh	kk	hh	hk	hh	hk	kk	kk	hk	kk	kk	hk	hh	hh	hh	hh	hk	hk	hk	hk	hk	kk	kk	hk	hk	kk	hh	hk	kk	hk	hk
LG12_HB_317	F_0140979_L12_PA	LG12	<lmxll>	{0-}	(ll,lm)	lm	ll	ll	ll	lm	lm	lm	lm	ll	ll	ll	lm	lm	lm	ll	lm	ll	lm	ll	ll	ll	lm	ll	ll	lm	lm	lm	lm	lm	ll	lm	lm	ll	ll	ll	ll	lm	ll	ll	lm	lm	ll	ll	ll
LG12_HB_317	F_0140991_L12_PA	LG12	<lmxll>	{0-}	(ll,lm)	lm	ll	ll	ll	lm	lm	lm	lm	ll	ll	ll	lm	lm	lm	ll	lm	ll	lm	ll	ll	ll	lm	ll	ll	lm	lm	lm	lm	lm	ll	lm	lm	ll	ll	ll	ll	lm	ll	ll	lm	lm	ll	ll	ll
LG12_HB_317	F_0140968_L12_PA	LG12	<nnxnp>	{-1}	(nn,np)	nn	np	np	np	np	nn	np	np	np	nn	np	nn	np	np	nn	np	np	np	np	nn	nn	nn	nn	nn	nn	np	np	np	np	np	nn	nn	np	np	nn	nn	nn	np	nn	np	nn	nn	np	np
LG12_HB_318	F_0141244_L12_PA	LG12	<hkxhk>	{00}	(hh,hk,kk)	kk	hh	hh	hh	hk	kk	hk	hk	hh	hk	hh	kk	hk	hk	hk	hk	hh	hk	hh	hk	hk	kk	hk	hk	kk	hk	hk	hk	hk	hh	kk	kk	hh	hh	hk	hk	kk	hh	hk	hk	kk	hk	hh	hh
LG12_HB_318	F_0141245_L12_PA	LG12	<nnxnp>	{-1}	(nn,np)	nn	np	np	np	np	nn	np	np	np	nn	np	nn	np	np	nn	np	np	np	np	nn	nn	nn	nn	nn	nn	np	np	np	np	np	nn	nn	np	np	nn	nn	nn	np	nn	np	nn	nn	np	np
LG12_HB_318	R_27689885_L12_PA	LG12	<nnxnp>	{-1}	(nn,np)	nn	np	np	np	np	nn	np	np	np	nn	np	nn	np	np	nn	np	np	np	np	nn	nn	nn	nn	nn	nn	np	np	np	np	np	nn	nn	np	np	nn	nn	nn	np	nn	np	nn	nn	np	np
GD_02115_L12_39_1	GD_02115_L12_39_1	LG12	<hkxhk>	{10}	(hh,hk,kk)	hh	hk	hk	hk	hk	hk	hh	hk	hk	kk	hk	hk	hh	hh	kk	hh	hk	hh	hk	kk	kk	hk	kk	hk	hk	hh	hh	hh	hh	hk	hk	hk	kk	hk	kk	kk	hk	hk	kk	hh	hk	kk	hk	hk
LG12_HB_319	F_0141486_L12_PA	LG12	<nnxnp>	{-1}	(nn,np)	nn	np	np	np	np	nn	np	np	np	nn	np	nn	np	np	nn	np	np	np	np	nn	nn	nn	nn	nn	nn	np	np	np	np	np	nn	nn	np	np	nn	nn	nn	np	nn	np	nn	nn	np	np
LG12_HB_319	F_0141444_L12_PA	LG12	<nnxnp>	{-0}	(nn,np)	np	nn	nn	nn	nn	np	nn	nn	nn	np	nn	np	nn	nn	np	nn	nn	nn	nn	np	np	np	np	np	np	nn	nn	nn	nn	nn	np	np	nn	nn	np	np	np	nn	np	nn	np	np	nn	nn
LG12_HB_319	F_0141468_L12_PA	LG12	<efxeg>	{11}	(ee,ef,eg,fg)	ee	fg	fg	fg	eg	ee	eg	eg	fg	ef	fg	ee	eg	eg	ef	eg	fg	eg	fg	ef	ef	ee	ef	ef	ee	eg	eg	eg	eg	fg	ee	ee	fg	fg	ef	ef	ee	fg	ef	eg	ee	ee	fg	fg
LG12_HB_319	F_0141482_L12_PA	LG12	<hkxhk>	{01}	(hh,hk,kk)	hk	hk	hk	hk	kk	hk	kk	kk	hk	hh	hk	hk	kk	kk	hh	kk	hk	kk	hk	hh	hh	hk	hh	hh	hk	kk	kk	kk	kk	hk	hk	hk	hk	hk	hh	hh	hk	hk	hh	kk	hk	hk	hk	hk
LG12_HB_319	F_0141454_L12_PA	LG12	<lmxll>	{1-}	(ll,lm)	ll	lm	lm	lm	ll	ll	ll	ll	lm	lm	lm	ll	ll	ll	lm	ll	lm	ll	lm	lm	lm	ll	lm	lm	ll	ll	ll	ll	ll	lm	ll	ll	lm	lm	lm	lm	ll	lm	lm	ll	ll	ll	lm	lm
R_7275449_L12_PA	R_7275449_L12_PA	LG12	<hkxhk>	{10}	(hh,hk,kk)	hk	hk	hk	kk	kk	hk	hh	hh	kk	kk	hk	hk	hh	hk	kk	hh	hk	hh	kk	kk	hk	hk	kk	hk	hk	hk	hh	hh	hh	hk	hk	hh	kk	hk	kk	kk	hk	hk	kk	hh	hk	kk	kk	hk
GD_02228_L12_61_2	GD_02228_L12_61_2	LG12	<hkxhk>	{11}	(hh,hk,kk)	hh	hk	kk	kk	hk	hh	hk	kk	kk	hk	hk	hh	hk	hk	hh	hk	kk	hk	kk	kk	kk	kk	hh	hk	hh	kk	hk	hk	hk	hk	hh	hh	hk	kk	kk	hk	hh	kk	kk	hk	hh	hh	kk	hk
R_21317748_L12_PA	R_21317748_L12_PA	LG12	<nnxnp>	{-0}	(nn,np)	nn	nn	nn	nn	np	np	nn	np	nn	np	nn	np	nn	nn	np	nn	nn	nn	nn	np	np	np	np	nn	np	nn	nn	nn	nn	nn	np	np	nn	nn	np	np	np	nn	np	nn	np	np	nn	nn
LG12_HB_322	R_29023351_L12_PA	LG12	<lmxll>	{0-}	(ll,lm)	lm	ll	ll	ll	lm	lm	lm	lm	ll	ll	ll	lm	lm	lm	ll	lm	ll	lm	ll	ll	ll	lm	ll	ll	lm	lm	lm	lm	lm	ll	lm	lm	ll	ll	ll	ll	lm	ll	ll	lm	lm	lm	ll	ll
LG12_HB_322	F_0142648_L12_PA	LG12	<nnxnp>	{-0}	(nn,np)	np	nn	nn	nn	nn	np	nn	nn	nn	np	nn	np	nn	nn	np	nn	nn	nn	nn	np	np	nn	np	np	np	nn	nn	nn	nn	nn	np	np	nn	nn	np	np	np	nn	np	nn	np	np	nn	nn
LG12_HB_3222	R_21401673_L12_PA	LG12	<hkxhk>	{10}	(hh,hk,kk)	hh	hk	hk	hk	hk	hk	hh	hk	hk	kk	hk	hk	hh	hh	kk	hh	hk	hh	hk	kk	kk	hk	kk	hk	hk	hh	hh	hh	hh	hk	hk	hk	hk	hk	kk	kk	hk	hk	kk	hh	hk	kk	hk	hk
R_29723749_L12_PA	R_29723749_L12_PA	LG12	<lmxll>	{0-}	(ll,lm)	lm	ll	ll	ll	lm	lm	lm	lm	ll	ll	ll	lm	lm	lm	ll	lm	ll	lm	ll	ll	ll	lm	ll	ll	lm	lm	lm	lm	lm	ll	lm	lm	ll	ll	ll	ll	lm	ll	ll	lm	lm	lm	ll	ll
LG12_HB_323	F_0143061_L12_PA	LG12	<hkxhk>	{00}	(h-,kk)	kk	h-	h-	h-	h-	kk	h-	h-	h-	h-	h-	kk	h-	h-	h-	h-	h-	h-	h-	h-	h-	h-	h-	h-	--	h-	h-	h-	h-	h-	kk	kk	h-	h-	h-	h-	kk	h-	h-	h-	kk	kk	h-	h-
LG12_HB_323	F_0143043_L12_PA	LG12	<hkxhk>	{00}	(h-,kk)	kk	h-	h-	h-	h-	kk	h-	h-	h-	h-	h-	kk	h-	h-	h-	h-	h-	h-	h-	h-	h-	h-	h-	h-	kk	h-	h-	h-	h-	h-	kk	kk	h-	h-	h-	h-	kk	h-	h-	h-	kk	kk	h-	h-
LG12_HB_324	F_0143768_L12_PA	LG12	<hkxhk>	{01}	(h-,kk)	h-	h-	h-	h-	kk	h-	kk	kk	h-	h-	h-	h-	kk	kk	h-	kk	kk	kk	h-	h-	h-	kk	h-	h-	h-	kk	kk	kk	kk	h-	h-	h-	h-	h-	h-	h-	h-	h-	h-	kk	h-	h-	h-	h-
LG12_HB_324	F_0143784_L12_PA	LG12	<hkxhk>	{01}	(h-,kk)	h-	h-	h-	h-	kk	h-	kk	kk	h-	h-	h-	h-	kk	kk	h-	kk	kk	kk	h-	h-	h-	kk	h-	h-	h-	kk	kk	kk	kk	h-	h-	h-	h-	h-	h-	h-	h-	h-	h-	kk	h-	h-	h-	h-
LG12_HB_325	F_0145023_L12_PA	LG12	<nnxnp>	{-1}	(nn,np)	nn	np	np	np	np	nn	np	np	np	nn	np	nn	np	np	nn	np	np	np	np	nn	nn	np	nn	nn	nn	np	np	np	np	np	nn	nn	np	np	nn	nn	nn	np	nn	np	nn	nn	np	np
LG12_HB_325	F_0145037_L12_PA	LG12	<nnxnp>	{-1}	(nn,np)	nn	np	np	np	np	nn	np	np	np	nn	np	nn	np	np	nn	np	np	np	np	nn	nn	np	nn	nn	nn	np	np	np	np	np	nn	nn	np	np	nn	nn	nn	np	nn	np	nn	nn	np	np
LG12_HB_325	F_0145054_L12_PA	LG12	<efxeg>	{01}	(ee,ef,eg,fg)	ef	eg	eg	eg	fg	--	fg	fg	eg	ee	eg	--	fg	fg	ee	fg	fg	fg	eg	ee	ee	eg	ee	ee	ef	fg	fg	fg	fg	eg	ef	ef	eg	eg	ee	ee	ef	eg	ee	fg	ef	ef	eg	eg
LG12_HB_325	F_0145074_L12_PA	LG12	<nnxnp>	{-1}	(nn,np)	nn	np	np	np	np	nn	np	np	np	nn	np	nn	np	np	nn	np	np	np	np	nn	nn	np	nn	nn	nn	np	np	np	np	np	nn	nn	np	np	nn	nn	nn	np	nn	np	nn	nn	np	np
LG12_HB_326	GD_01420_L12_PA	LG12	<hkxhk>	{01}	(hh,hk,kk)	hk	hk	hk	hk	kk	hk	kk	kk	hk	hh	hk	hk	kk	kk	hh	kk	kk	kk	hk	hh	hh	hk	hh	hh	hk	kk	kk	kk	kk	hk	hk	hk	hk	hk	hh	hh	hk	hk	hh	kk	hk	hk	hk	hk
LG12_HB_327	F_0146178_L12_PA	LG12	<nnxnp>	{-1}	(nn,np)	nn	np	np	np	np	nn	np	np	np	nn	np	nn	np	np	nn	np	np	np	np	nn	nn	np	nn	nn	nn	np	np	np	np	np	nn	nn	np	np	nn	nn	nn	np	nn	np	nn	nn	np	np
LG12_HB_327	F_0146183_L12_PA	LG12	<nnxnp>	{-1}	(nn,np)	nn	np	np	np	np	nn	np	np	np	nn	np	nn	np	np	nn	np	np	np	np	nn	nn	np	nn	nn	nn	np	np	np	np	np	nn	nn	np	np	nn	nn	nn	np	nn	np	nn	nn	np	np
LG12_HB_327	F_0146185_L12_PA	LG12	<nnxnp>	{-1}	(nn,np)	nn	np	np	np	np	nn	np	np	np	nn	np	nn	np	np	nn	np	np	np	np	nn	nn	np	nn	nn	nn	np	np	np	np	np	nn	nn	np	np	nn	nn	nn	np	nn	np	nn	nn	np	np
LG12_HB_327	F_0146191_L12_PA	LG12	<nnxnp>	{-1}	(nn,np)	nn	np	np	np	np	nn	np	np	np	nn	np	nn	np	np	nn	np	np	np	np	nn	nn	np	nn	nn	nn	np	np	np	np	np	nn	nn	np	np	nn	nn	nn	np	nn	np	nn	nn	np	np
LG12_HB_327	R_30684803_L12_PA	LG12	<hkxhk>	{10}	(hh,hk,kk)	hk	hk	hk	hk	hh	hk	hh	hh	hk	kk	hk	hk	hh	hh	kk	hh	hh	hh	hk	kk	kk	hk	kk	kk	hk	hh	hh	hh	hh	hk	hk	hk	hk	hk	kk	kk	hk	hk	kk	hh	hk	hk	hk	hk
LG12_HB_327	F_0146176_L12_PA	LG12	<lmxll>	{0-}	(ll,lm)	lm	ll	ll	ll	lm	lm	lm	lm	ll	ll	ll	lm	lm	lm	ll	lm	lm	lm	ll	ll	ll	ll	ll	ll	lm	lm	lm	lm	lm	ll	lm	lm	ll	ll	ll	ll	lm	ll	ll	lm	lm	lm	ll	ll
LG12_HB_327	F_0146182_L12_PA	LG12	<lmxll>	{0-}	(ll,lm)	lm	ll	ll	ll	lm	lm	lm	lm	ll	ll	ll	lm	lm	lm	ll	lm	lm	lm	ll	ll	ll	ll	ll	ll	lm	lm	lm	lm	lm	ll	lm	lm	ll	ll	ll	ll	lm	ll	ll	lm	lm	lm	ll	ll
LG12_HB_327	R_30679125_L12_PA	LG12	<lmxll>	{0-}	(ll,lm)	lm	ll	ll	ll	lm	lm	lm	lm	ll	ll	ll	lm	lm	lm	ll	lm	lm	lm	ll	ll	ll	ll	ll	ll	lm	lm	lm	lm	lm	ll	lm	lm	ll	ll	ll	ll	lm	ll	ll	lm	lm	lm	ll	ll
LG12_HB_328	F_0146888_L12_PA	LG12	<nnxnp>	{-1}	(nn,np)	nn	np	np	np	np	nn	np	np	np	nn	np	nn	np	np	nn	np	np	np	np	nn	nn	np	nn	nn	nn	np	np	np	np	np	nn	nn	np	np	nn	nn	nn	np	nn	np	nn	nn	np	np
LG12_HB_328	F_0146875_L12_PA	LG12	<lmxll>	{1-}	(ll,lm)	ll	lm	lm	lm	ll	ll	ll	ll	lm	lm	lm	ll	ll	ll	lm	ll	ll	ll	lm	lm	lm	lm	lm	lm	ll	ll	ll	ll	ll	lm	ll	ll	lm	lm	lm	lm	ll	lm	lm	ll	ll	ll	lm	lm
LG12_HB_329	F_0147249_L12_PA	LG12	<nnxnp>	{-1}	(nn,np)	nn	np	np	np	np	nn	np	np	np	nn	np	nn	np	np	nn	np	np	np	np	nn	nn	np	nn	nn	nn	np	np	np	np	np	nn	nn	np	np	nn	nn	nn	np	nn	np	nn	nn	np	np
LG12_HB_329	F_0147268_L12_PA	LG12	<nnxnp>	{-0}	(nn,np)	np	nn	nn	nn	nn	np	nn	nn	nn	np	nn	np	nn	nn	np	nn	nn	nn	nn	np	np	nn	np	np	np	nn	nn	nn	nn	nn	np	np	nn	nn	np	np	np	nn	np	nn	np	np	nn	nn
LG12_HB_329	R_31180930_L12_PA	LG12	<nnxnp>	{-0}	(nn,np)	np	nn	nn	nn	nn	np	nn	nn	nn	np	nn	np	nn	nn	np	nn	nn	nn	nn	np	np	nn	np	np	np	nn	nn	nn	nn	nn	np	np	nn	nn	np	np	np	nn	np	nn	np	np	nn	nn
LG12_HB_329	F_0147256_L12_PA	LG12	<lmxll>	{1-}	(ll,lm)	ll	lm	lm	lm	ll	ll	ll	ll	lm	lm	lm	ll	ll	ll	lm	ll	ll	ll	lm	lm	lm	lm	lm	lm	ll	lm	ll	ll	ll	lm	ll	ll	lm	lm	lm	lm	ll	lm	lm	ll	ll	ll	lm	lm
LG12_HB_329	F_0147260_L12_PA	LG12	<lmxll>	{1-}	(ll,lm)	ll	lm	lm	lm	ll	ll	ll	ll	lm	lm	lm	ll	ll	ll	lm	ll	ll	ll	lm	lm	lm	lm	lm	lm	ll	lm	ll	ll	ll	lm	ll	ll	lm	lm	lm	lm	ll	lm	lm	ll	ll	ll	lm	lm
LG12_HB_330	F_0147906_L12_PA	LG12	<nnxnp>	{-1}	(nn,np)	nn	np	np	np	np	nn	np	np	np	nn	np	nn	np	np	nn	np	np	np	np	nn	nn	np	nn	nn	nn	np	np	np	np	np	nn	nn	np	np	nn	nn	nn	np	nn	np	nn	nn	np	np
LG12_HB_330	R_31584911_L12_PA	LG12	<nnxnp>	{-0}	(nn,np)	np	nn	nn	nn	nn	np	nn	nn	nn	np	nn	np	nn	nn	np	nn	nn	nn	nn	np	np	nn	np	np	np	nn	nn	nn	nn	nn	np	np	nn	nn	np	np	np	nn	np	nn	np	np	nn	nn
LG12_HB_331	F_0147963_L12_PA	LG12	<nnxnp>	{-0}	(nn,np)	np	nn	nn	nn	nn	np	nn	nn	nn	np	nn	np	nn	nn	np	nn	nn	nn	nn	np	np	nn	np	np	np	nn	nn	nn	nn	nn	np	np	nn	nn	np	np	np	nn	np	nn	np	np	nn	nn
LG12_HB_331	F_0147965_L12_PA	LG12	<nnxnp>	{-1}	(nn,np)	nn	np	np	np	np	nn	np	np	np	nn	np	nn	np	np	nn	np	np	np	np	nn	nn	np	nn	nn	nn	np	np	np	np	np	nn	nn	np	np	nn	nn	nn	np	nn	np	nn	nn	np	np
LG12_HB_331	GD_00641_L12_PA	LG12	<nnxnp>	{-0}	(nn,np)	np	nn	nn	nn	nn	np	nn	nn	nn	np	nn	np	nn	nn	np	nn	nn	nn	nn	np	np	nn	np	np	np	nn	nn	nn	nn	nn	np	np	nn	nn	np	np	np	nn	np	nn	np	np	nn	nn
LG12_HB_332	F_0148274_L12_PA	LG12	<nnxnp>	{-0}	(nn,np)	np	nn	nn	nn	nn	np	nn	nn	nn	np	nn	np	nn	nn	np	nn	nn	nn	nn	np	np	nn	np	np	np	nn	nn	nn	nn	nn	np	np	nn	nn	np	np	np	nn	np	nn	np	np	nn	nn
LG12_HB_333	F_0148922_L12_PA	LG12	<nnxnp>	{-1}	(nn,np)	nn	np	np	np	np	nn	np	np	np	nn	np	nn	np	np	nn	np	np	np	np	nn	nn	np	nn	nn	nn	np	np	np	np	np	nn	nn	np	np	nn	nn	nn	np	nn	np	nn	nn	np	np
LG12_HB_333	F_0148928_L12_PA	LG12	<nnxnp>	{-0}	(nn,np)	np	nn	nn	nn	nn	np	nn	nn	nn	np	nn	np	nn	nn	np	nn	nn	nn	nn	np	np	nn	np	np	np	nn	nn	nn	nn	nn	np	np	nn	nn	np	np	np	nn	np	nn	np	np	nn	nn
LG12_HB_333	F_0148933_L12_PA	LG12	<nnxnp>	{-0}	(nn,np)	np	nn	nn	nn	nn	np	nn	nn	nn	np	nn	np	nn	nn	np	nn	nn	nn	nn	np	np	nn	np	np	np	nn	nn	nn	nn	nn	np	np	nn	nn	np	np	np	nn	np	nn	np	np	nn	nn
LG12_HB_333	F_0148935_L12_PA	LG12	<nnxnp>	{-0}	(nn,np)	np	nn	nn	nn	nn	np	nn	nn	nn	np	nn	np	nn	nn	np	nn	nn	nn	nn	np	np	nn	np	np	np	nn	nn	nn	nn	nn	np	np	nn	nn	np	np	np	nn	np	nn	np	np	nn	nn
LG12_HB_334	F_0149400_L12_PA	LG12	<lmxll>	{1-}	(ll,lm)	ll	lm	lm	lm	ll	ll	ll	ll	lm	lm	lm	ll	ll	ll	lm	ll	ll	ll	lm	lm	lm	lm	lm	lm	ll	lm	ll	ll	ll	lm	ll	ll	ll	lm	lm	lm	ll	lm	lm	ll	ll	ll	lm	lm
LG12_HB_334	F_0149401_L12_PA	LG12	<lmxll>	{0-}	(ll,lm)	lm	ll	ll	ll	lm	lm	lm	lm	ll	ll	ll	lm	lm	lm	ll	lm	lm	lm	ll	ll	ll	ll	ll	ll	lm	ll	lm	lm	lm	ll	lm	lm	lm	ll	ll	ll	lm	ll	ll	lm	lm	lm	ll	ll
LG12_HB_334	F_0149411_L12_PA	LG12	<lmxll>	{1-}	(ll,lm)	ll	lm	lm	lm	ll	ll	ll	ll	lm	lm	lm	ll	ll	ll	lm	ll	ll	ll	lm	lm	lm	lm	lm	lm	ll	lm	ll	ll	ll	lm	ll	ll	ll	lm	lm	lm	ll	lm	lm	ll	ll	ll	lm	lm
LG12_HB_334	F_0149412_L12_PA	LG12	<lmxll>	{1-}	(ll,lm)	ll	lm	lm	lm	ll	ll	ll	ll	lm	lm	lm	ll	ll	ll	lm	ll	ll	ll	lm	lm	lm	lm	lm	lm	ll	lm	ll	ll	ll	lm	ll	ll	ll	lm	lm	lm	ll	lm	lm	ll	ll	ll	lm	lm
LG12_HB_334	F_0149414_L12_PA	LG12	<lmxll>	{0-}	(ll,lm)	lm	ll	ll	ll	lm	lm	lm	lm	ll	ll	ll	lm	lm	lm	ll	lm	lm	lm	ll	ll	ll	ll	ll	ll	lm	ll	lm	lm	lm	ll	lm	lm	lm	ll	ll	ll	lm	ll	ll	lm	lm	lm	ll	ll
LG12_HB_334	F_0149419_L12_PA	LG12	<lmxll>	{0-}	(ll,lm)	lm	ll	ll	ll	lm	lm	lm	lm	ll	ll	ll	lm	lm	lm	ll	lm	lm	lm	ll	ll	ll	ll	ll	ll	lm	ll	lm	lm	lm	ll	lm	lm	lm	ll	ll	ll	lm	ll	ll	lm	lm	lm	ll	ll
LG12_HB_334	F_0149402_L12_PA	LG12	<nnxnp>	{-1}	(nn,np)	nn	np	np	np	np	nn	np	np	np	nn	np	nn	np	np	nn	np	np	np	np	nn	nn	np	nn	nn	nn	np	np	np	np	np	nn	nn	np	np	np	nn	nn	np	nn	np	nn	nn	np	np
LG12_HB_334	F_0149403_L12_PA	LG12	<nnxnp>	{-1}	(nn,np)	nn	np	np	np	np	nn	np	np	np	nn	np	nn	np	np	nn	np	np	np	np	nn	nn	np	nn	nn	nn	np	np	np	np	np	nn	nn	np	np	np	nn	nn	np	nn	np	nn	nn	np	np
LG12_HB_334	F_0149417_L12_PA	LG12	<nnxnp>	{-1}	(nn,np)	nn	np	np	np	np	nn	np	np	np	nn	np	nn	np	np	nn	np	np	np	np	nn	nn	np	nn	nn	nn	np	np	np	np	np	nn	nn	np	np	np	nn	nn	np	nn	np	nn	nn	np	np
LG12_HB_334.5	R_32472396_L12_PA	LG12	<lmxll>	{1-}	(ll,lm)	ll	lm	lm	lm	ll	ll	ll	ll	lm	lm	lm	ll	ll	ll	lm	ll	ll	ll	lm	lm	lm	lm	lm	lm	ll	lm	ll	ll	ll	lm	ll	ll	ll	lm	lm	lm	ll	lm	lm	ll	ll	ll	lm	lm
LG12_HB_334.5	GD_00362_L12_PA	LG12	<nnxnp>	{-1}	(nn,np)	nn	np	np	np	np	nn	np	np	np	nn	np	nn	np	np	nn	np	np	np	np	nn	nn	np	nn	nn	nn	np	np	np	np	np	nn	nn	np	np	np	nn	nn	np	nn	np	nn	nn	np	np
LG12_HB_334.5	R_32489536_L12_PA	LG12	<nnxnp>	{-0}	(nn,np)	np	nn	nn	nn	nn	np	nn	nn	nn	np	nn	np	nn	nn	np	nn	nn	nn	nn	np	np	nn	np	np	np	nn	nn	nn	nn	nn	np	np	nn	nn	nn	np	np	nn	np	nn	np	np	nn	nn
LG12_HB_334.8	GD_00840_L12_PA	LG12	<nnxnp>	{-1}	(nn,np)	nn	np	np	np	np	nn	np	np	np	nn	np	nn	np	np	nn	np	np	np	np	nn	nn	np	nn	nn	nn	np	np	np	np	np	nn	nn	np	np	np	nn	nn	np	nn	np	nn	nn	np	np
LG12_HB_334.8	R_32759123_L12_PA	LG12	<efxeg>	{11}	(ee,ef,eg,fg)	ee	fg	fg	fg	eg	ee	eg	eg	fg	ef	fg	ee	eg	eg	ef	eg	fg	eg	fg	ef	ef	fg	ee	ef	ee	fg	eg	eg	eg	eg	ee	ee	eg	fg	fg	ef	ee	fg	ef	eg	ee	ee	fg	fg
LG12_HB_335	F_0149992_L12_PA	LG12	<lmxll>	{0-}	(ll,lm)	lm	ll	ll	ll	lm	lm	lm	lm	ll	ll	ll	lm	lm	lm	ll	lm	ll	lm	ll	ll	ll	ll	lm	ll	lm	ll	lm	lm	lm	lm	lm	lm	lm	ll	ll	ll	lm	ll	ll	lm	lm	lm	ll	ll
LG12_HB_335	F_0149997_L12_PA	LG12	<lmxll>	{0-}	(ll,lm)	lm	ll	ll	ll	lm	lm	lm	lm	ll	ll	ll	lm	lm	lm	ll	lm	ll	lm	ll	ll	ll	ll	lm	ll	lm	ll	lm	lm	lm	lm	lm	lm	lm	ll	ll	ll	lm	ll	ll	lm	lm	lm	ll	ll
LG12_HB_335	F_0150011_L12_PA	LG12	<lmxll>	{0-}	(ll,lm)	lm	ll	ll	ll	lm	lm	lm	lm	ll	ll	ll	lm	lm	lm	ll	lm	ll	lm	ll	ll	ll	ll	lm	ll	lm	ll	lm	lm	lm	lm	lm	lm	lm	ll	ll	ll	lm	ll	ll	lm	lm	lm	ll	ll
LG12_HB_336	F_0150538_L12_PA	LG12	<lmxll>	{0-}	(ll,lm)	lm	ll	ll	ll	lm	lm	lm	lm	ll	lm	lm	lm	lm	lm	ll	lm	ll	lm	ll	ll	ll	ll	lm	ll	lm	ll	lm	lm	lm	lm	lm	lm	lm	ll	ll	ll	lm	ll	ll	lm	lm	lm	ll	ll
LG12_HB_336	F_0150541_L12_PA	LG12	<lmxll>	{0-}	(ll,lm)	lm	ll	ll	ll	lm	lm	lm	lm	ll	lm	lm	lm	lm	lm	ll	lm	ll	lm	ll	ll	ll	ll	lm	ll	lm	ll	lm	lm	lm	lm	lm	lm	lm	ll	ll	ll	lm	ll	ll	lm	lm	lm	ll	ll
LG12_HB_336	F_0150544_L12_PA	LG12	<lmxll>	{0-}	(ll,lm)	lm	ll	ll	ll	lm	lm	lm	lm	ll	lm	lm	lm	lm	lm	ll	lm	ll	lm	ll	ll	ll	ll	lm	ll	lm	ll	lm	lm	lm	lm	lm	lm	lm	ll	ll	ll	lm	ll	ll	lm	lm	lm	ll	ll
LG12_HB_336	F_0150547_L12_PA	LG12	<lmxll>	{0-}	(ll,lm)	lm	ll	ll	ll	lm	lm	lm	lm	ll	lm	lm	lm	lm	lm	ll	lm	ll	lm	ll	ll	ll	ll	lm	ll	lm	ll	lm	lm	lm	lm	lm	lm	lm	ll	ll	ll	lm	ll	ll	lm	lm	lm	ll	ll
LG12_HB_336	F_0150553_L12_PA	LG12	<lmxll>	{1-}	(ll,lm)	ll	lm	lm	lm	ll	ll	ll	ll	lm	ll	ll	ll	ll	ll	lm	ll	lm	ll	lm	lm	lm	lm	ll	lm	--	lm	ll	ll	ll	ll	ll	ll	ll	lm	lm	lm	ll	lm	lm	ll	ll	ll	lm	lm
LG12_HB_336.5	R_33397489_L12_PA	LG12	<nnxnp>	{-0}	(nn,np)	np	nn	nn	nn	nn	np	nn	nn	nn	np	nn	np	nn	nn	np	nn	nn	nn	nn	np	np	nn	np	np	np	nn	nn	nn	nn	nn	np	np	nn	nn	nn	np	np	nn	np	nn	np	np	nn	nn
LG12_HB_337	F_0151248_L12_PA	LG12	<lmxll>	{0-}	(ll,lm)	lm	ll	ll	ll	lm	lm	lm	lm	ll	lm	lm	lm	lm	lm	lm	lm	ll	lm	ll	ll	ll	ll	lm	ll	lm	ll	lm	lm	lm	lm	lm	lm	lm	ll	ll	ll	lm	ll	ll	lm	lm	lm	ll	ll
LG12_HB_337	F_0151256_L12_PA	LG12	<lmxll>	{0-}	(ll,lm)	lm	ll	ll	ll	lm	lm	lm	lm	ll	lm	lm	lm	lm	lm	lm	lm	ll	lm	ll	ll	ll	ll	lm	ll	lm	ll	lm	lm	lm	lm	lm	lm	lm	ll	ll	ll	lm	ll	ll	lm	lm	lm	ll	ll
LG12_HB_337	F_0151258_L12_PA	LG12	<hkxhk>	{00}	(hh,hk,kk)	kk	hh	hh	hh	hk	kk	hk	hk	hh	kk	hk	kk	hk	hk	kk	hk	hh	hk	hh	hk	hk	hh	kk	hk	kk	hh	hk	hk	hk	hk	kk	kk	hk	hh	hh	hk	kk	hh	hk	hk	kk	kk	hh	hk
LG12_HB_337	F_0151264_L12_PA	LG12	<lmxll>	{0-}	(ll,lm)	lm	ll	ll	ll	lm	lm	lm	lm	ll	lm	lm	lm	lm	lm	lm	lm	ll	lm	ll	ll	ll	ll	lm	ll	lm	ll	lm	lm	lm	lm	lm	lm	lm	ll	ll	ll	lm	ll	ll	lm	lm	lm	ll	ll
LG12_HB_337	R_33563721_L12_PA	LG12	<lmxll>	{0-}	(ll,lm)	lm	ll	ll	ll	lm	lm	lm	lm	ll	lm	lm	lm	lm	lm	lm	lm	ll	lm	ll	ll	ll	ll	lm	ll	lm	ll	lm	lm	lm	lm	lm	lm	lm	ll	ll	ll	lm	ll	ll	lm	lm	lm	ll	ll
LG12_HB_337.5	R_33692967_L12_PA	LG12	<lmxll>	{0-}	(ll,lm)	lm	ll	ll	ll	lm	lm	lm	lm	ll	lm	lm	lm	lm	lm	lm	lm	ll	lm	ll	ll	ll	ll	lm	ll	lm	ll	lm	lm	lm	lm	lm	lm	lm	ll	ll	ll	lm	ll	ll	lm	lm	lm	ll	ll
LG12_HB_337.5	GD_02008_L12_PA	LG12	<hkxhk>	{11}	(hh,hk,kk)	hh	kk	kk	kk	hk	hh	hk	hk	kk	hh	hk	hh	hk	hk	hh	hk	kk	hk	kk	hk	hk	kk	hh	hk	hh	kk	hk	hk	hk	hk	hh	hh	hk	kk	kk	hk	hh	kk	hk	hk	hh	hh	kk	hk
LG12_HB_337.9	R_33709896_L12_PA	LG12	<hkxhk>	{00}	(hh,hk,kk)	kk	hh	hh	hh	hk	kk	hk	hk	hh	kk	hk	kk	hk	hk	kk	hk	hh	hk	hh	hk	hk	hh	kk	hk	kk	hh	hk	hk	hk	hk	kk	kk	hk	hh	hh	hk	kk	hh	hk	hk	kk	kk	hh	hk
LG12_HB_339	F_0152374_L12_PA	LG12	<hkxhk>	{00}	(hh,hk,kk)	kk	hh	hh	hh	hk	kk	hk	hh	hh	kk	hk	kk	hk	hk	kk	hk	hh	hk	hh	hk	hh	hh	kk	hk	kk	hh	hk	hk	hk	hk	kk	kk	hk	hh	hh	hk	kk	hh	hk	hk	kk	kk	hh	hk
LG12_HB_339	F_0152382_L12_PA	LG12	<hkxhk>	{00}	(hh,hk,kk)	kk	hh	hh	hh	hk	kk	hk	hh	hh	kk	hk	kk	hk	hk	kk	hk	hh	hk	hh	hk	hh	hh	kk	hk	kk	hh	hk	hk	hk	hk	kk	kk	hk	hh	hh	hk	kk	hh	hk	hk	kk	kk	hh	hk
LG12_HB_340	F_0153240_L12_PA	LG12	<hkxhk>	{11}	(hh,hk,kk)	hh	hk	kk	kk	hk	hh	hk	kk	kk	hk	hk	hh	hk	hk	hh	hk	kk	hk	kk	kk	kk	kk	hh	hk	hh	kk	hk	hk	hk	hk	hh	hh	hk	kk	kk	hk	hh	kk	kk	hk	hh	hh	kk	hk
LG12_HB_340	F_0153255_L12_PA	LG12	<hkxhk>	{11}	(hh,hk,kk)	hh	hk	kk	kk	hk	hh	hk	kk	kk	hk	hk	hh	hk	hk	hh	hk	kk	hk	kk	kk	kk	kk	hh	hk	hh	kk	hk	hk	hk	hk	hh	hh	hk	kk	kk	hk	hh	kk	kk	hk	hh	hh	kk	hk
LG12_HB_340.5	GD_01874_L12_PA	LG12	<hkxhk>	{11}	(hh,hk,kk)	hh	hk	kk	kk	hk	hh	hk	kk	kk	hk	hk	hh	hk	hk	hh	hk	kk	hk	kk	kk	kk	kk	hh	hk	hh	kk	hk	hk	hk	hk	hh	hh	hk	kk	kk	hk	hh	kk	kk	hk	hh	hh	kk	hk
LG12_HB_341	F_0153836_L12_PA	LG12	<hkxhk>	{00}	(hh,hk,kk)	kk	hk	hh	hh	hk	kk	hk	hh	hh	hk	hk	kk	hk	hk	kk	hk	hh	hk	hh	hh	hh	hh	kk	hk	kk	hh	hk	hk	hk	hk	kk	kk	hk	hh	hh	hk	kk	hh	hh	hk	kk	kk	hh	hk
LG12_HB_341	F_0153838_L12_PA	LG12	<hkxhk>	{00}	(hh,hk,kk)	kk	hk	hh	hh	hk	kk	hk	hh	hh	hk	hk	kk	hk	hk	kk	hk	hh	hk	hh	hh	hh	hh	kk	hk	kk	hh	hk	hk	hk	hk	kk	kk	hk	hh	hh	hk	kk	hh	hh	hk	kk	kk	hh	hk
LG12_HB_341	F_0153841_L12_PA	LG12	<hkxhk>	{00}	(hh,hk,kk)	kk	hk	hh	hh	hk	kk	hk	hh	hh	hk	hk	kk	hk	hk	kk	hk	hh	hk	hh	hh	hh	hh	kk	hk	kk	hh	hk	hk	hk	hk	kk	kk	hk	hh	hh	hk	kk	hh	hh	hk	kk	kk	hh	hk
LG12_HB_341	GD_01647_L12_PA	LG12	<hkxhk>	{11}	(hh,hk,kk)	hh	hk	kk	kk	hk	hh	hk	kk	kk	hk	hk	hh	hk	hk	hh	hk	kk	hk	kk	kk	kk	kk	hh	hk	hh	kk	hk	hk	hk	hk	hh	hh	hk	kk	kk	hk	hh	kk	kk	hk	hh	hh	kk	hk
LG12_HB_341	R_34960014_L12_PA	LG12	<hkxhk>	{11}	(hh,hk,kk)	hh	hk	kk	kk	hk	hh	hk	kk	kk	hk	hk	hh	hk	hk	hh	hk	kk	hk	kk	kk	kk	kk	hh	hk	hh	kk	hk	hk	hk	hk	hh	hh	hk	kk	kk	hk	hh	kk	kk	hk	hh	hh	kk	hk
LG12_HB_342	F_0154286_L12_PA	LG12	<hkxhk>	{00}	(hh,hk,kk)	kk	hk	hh	hh	hk	kk	hk	hh	hh	hk	hk	kk	hk	hk	kk	hk	hh	hk	hh	hh	hh	hh	kk	hk	kk	hh	hk	hk	hk	hk	kk	kk	hk	hh	hh	hk	kk	hh	hh	hk	kk	kk	hh	hk
LG12_HB_342	F_0154300_L12_PA	LG12	<hkxhk>	{11}	(hh,hk,kk)	hh	hk	kk	kk	hk	hh	hk	kk	kk	hk	hk	hh	hk	hk	hh	hk	kk	hk	kk	kk	kk	kk	hh	hk	hh	kk	hk	hk	hk	hk	hh	hh	hk	kk	kk	hk	hh	kk	kk	hk	hh	hh	kk	hk
LG12_HB_343	F_0154749_L12_PA	LG12	<nnxnp>	{-0}	(nn,np)	np	np	nn	nn	nn	np	nn	nn	nn	nn	nn	np	nn	nn	np	nn	nn	nn	nn	nn	nn	nn	np	np	np	nn	nn	nn	nn	nn	np	np	nn	nn	nn	np	np	nn	nn	nn	np	np	nn	np
LG12_HB_343	F_0154726_L12_PA	LG12	<lmxll>	{0-}	(ll,lm)	lm	ll	ll	ll	lm	lm	lm	ll	ll	lm	lm	lm	lm	lm	lm	lm	ll	lm	ll	ll	ll	ll	lm	ll	lm	ll	lm	lm	lm	lm	lm	lm	lm	ll	ll	ll	lm	ll	ll	lm	lm	lm	lm	ll
LG12_HB_343	F_0154727_L12_PA	LG12	<lmxll>	{0-}	(ll,lm)	lm	ll	ll	ll	lm	lm	lm	ll	ll	lm	lm	lm	lm	lm	lm	lm	ll	lm	ll	ll	ll	ll	lm	ll	lm	ll	lm	lm	lm	lm	lm	lm	lm	ll	ll	ll	lm	ll	ll	lm	lm	lm	lm	ll
LG12_HB_343	F_0154733_L12_PA	LG12	<lmxll>	{0-}	(ll,lm)	lm	ll	ll	ll	lm	lm	lm	ll	ll	lm	lm	lm	lm	lm	lm	lm	ll	lm	ll	ll	ll	ll	lm	ll	lm	ll	lm	lm	lm	lm	lm	lm	lm	ll	ll	ll	lm	ll	ll	lm	lm	lm	lm	ll
LG12_HB_343	GD_01793_L12_PA	LG12	<lmxll>	{0-}	(ll,lm)	lm	ll	ll	ll	lm	lm	lm	ll	ll	lm	lm	lm	lm	lm	lm	lm	ll	lm	ll	ll	ll	ll	lm	ll	lm	ll	lm	lm	lm	lm	lm	lm	lm	ll	ll	ll	lm	ll	ll	lm	lm	lm	lm	ll
LG12_HB_343.5	R_35615663_L12_PA	LG12	<nnxnp>	{-0}	(nn,np)	np	np	nn	nn	nn	np	nn	nn	nn	nn	nn	np	nn	nn	np	nn	nn	nn	nn	nn	nn	nn	np	np	np	nn	nn	nn	nn	nn	np	np	nn	nn	nn	np	np	nn	nn	nn	np	np	nn	np
LG12_HB_343.5	R_35612232_L12_PA	LG12	<lmxll>	{0-}	(ll,lm)	lm	ll	ll	ll	lm	lm	lm	ll	ll	lm	lm	lm	lm	lm	lm	lm	ll	lm	ll	ll	ll	ll	lm	ll	lm	ll	lm	lm	lm	lm	lm	lm	lm	ll	ll	ll	lm	ll	ll	lm	lm	lm	lm	ll
LG12_HB_343.5	R_35649702_L12_PA	LG12	<hkxhk>	{00}	(hh,hk,kk)	kk	hk	hh	hh	hk	kk	hk	hh	hh	hk	hk	kk	hk	hk	kk	hk	hh	hk	hh	hh	hh	hh	kk	hk	kk	hh	hk	hk	hk	hk	kk	kk	hk	hh	hh	hk	kk	hh	hh	hk	kk	kk	hk	hk
cR_35721635_L12_PA	R_35721635_L12_PA	LG12	<lmxll>	{0-}	(ll,lm)	lm	ll	ll	ll	lm	lm	lm	ll	ll	lm	lm	lm	lm	lm	lm	lm	ll	lm	ll	ll	ll	ll	lm	ll	lm	ll	ll	lm	lm	lm	lm	lm	lm	ll	ll	ll	lm	ll	ll	lm	lm	lm	lm	ll
LG12_HB_344	F_0155355_L12_PA	LG12	<lmxll>	{0-}	(ll,lm)	lm	ll	ll	ll	lm	lm	lm	ll	ll	lm	lm	lm	lm	lm	lm	lm	ll	lm	ll	ll	ll	ll	lm	ll	lm	ll	ll	lm	lm	lm	lm	lm	lm	ll	ll	ll	lm	ll	ll	lm	lm	lm	lm	ll
LG12_HB_344	R_35724634_L12_PA	LG12	<lmxll>	{0-}	(ll,lm)	lm	ll	ll	ll	lm	lm	lm	ll	ll	lm	lm	lm	lm	lm	lm	lm	ll	lm	ll	ll	ll	ll	lm	ll	lm	ll	ll	lm	lm	lm	lm	lm	lm	ll	ll	ll	lm	ll	ll	lm	lm	lm	lm	ll
LG12_HB_345	F_0156087_L12_PA	LG12	<lmxll>	{0-}	(ll,lm)	lm	ll	ll	ll	lm	lm	lm	ll	ll	lm	lm	lm	lm	lm	lm	ll	ll	lm	ll	ll	lm	ll	lm	ll	lm	ll	ll	lm	lm	lm	lm	lm	lm	ll	ll	ll	lm	ll	ll	lm	lm	lm	lm	ll
LG12_HB_345	MdFT1_L12_PA	LG12	<lmxll>	{0-}	(ll,lm)	lm	ll	ll	ll	lm	lm	lm	ll	ll	lm	lm	lm	lm	lm	lm	ll	ll	lm	ll	ll	lm	ll	lm	ll	lm	ll	ll	lm	lm	lm	lm	lm	lm	ll	ll	ll	lm	ll	ll	lm	lm	lm	lm	ll
LG12_HB_400	F_0181906_L13_PA	LG12	<hkxhk>	{11}	(hh,hk,kk)	hh	kk	kk	kk	hk	hh	hk	hk	kk	hk	kk	hh	hk	hk	hk	hk	kk	hk	kk	hk	hk	hh	hk	hk	hh	hk	hk	hk	hk	kk	hh	hh	kk	kk	hk	hk	hh	kk	hk	hk	hh	hh	kk	kk
LG12_HB_400	F_0181908_L13_PA	LG12	<hkxhk>	{11}	(hh,hk,kk)	HH	KK	KK	KK	hk	HH	hk	hk	KK	hk	KK	HH	hk	hk	hk	hk	KK	hk	KK	hk	hk	HH	hk	hk	HH	hk	hk	hk	hk	KK	HH	HH	KK	KK	hk	hk	HH	KK	hk	hk	HH	HH	KK	KK
LG12_HB_400	F_0181913_L13_PA	LG12	<lmxll>	{1-}	(ll,lm)	ll	lm	lm	lm	ll	ll	ll	ll	lm	lm	lm	ll	ll	ll	lm	ll	lm	ll	lm	lm	lm	ll	lm	lm	ll	ll	ll	ll	ll	lm	ll	ll	lm	lm	lm	lm	ll	lm	lm	ll	ll	ll	lm	lm
LG12_HB_400	F_0181919_L13_PA	LG12	<lmxll>	{1-}	(ll,lm)	ll	lm	lm	lm	ll	ll	ll	ll	lm	lm	lm	ll	ll	ll	lm	ll	lm	ll	lm	lm	lm	ll	lm	lm	ll	ll	ll	ll	ll	lm	ll	ll	lm	lm	lm	lm	ll	lm	lm	ll	ll	ll	lm	lm
LG12_HB_400	F_0181929_L13_PA	LG12	<hkxhk>	{11}	(hh,hk,kk)	hh	kk	kk	kk	hk	hh	hk	hk	kk	hk	kk	hh	hk	hk	hk	hk	kk	hk	kk	hk	hk	hh	hk	hk	hh	hk	hk	hk	hk	kk	hh	hh	kk	kk	hk	hk	hh	kk	hk	hk	hh	hh	kk	kk
EV_Eve1_R422	EV_Eve1_R422	LG12	<hkxhk>	{00}	(hh,hk,kk)	kk	hk	hh	hh	hk	kk	hk	hh	hh	hk	hk	kk	hk	hk	kk	hk	hh	hk	hh	hh	hh	hh	kk	hk	kk	hh	hk	hk	hk	hk	kk	kk	hk	hh	hh	hk	kk	hh	hh	hk	kk	kk	hk	hk
LG12_HB_489	F_0223619_L14_PA	LG12	<lmxll>	{1-}	(ll,lm)	ll	lm	lm	lm	lm	ll	ll	ll	lm	lm	lm	ll	ll	ll	lm	ll	lm	ll	lm	lm	lm	ll	lm	lm	ll	ll	ll	ll	ll	lm	ll	ll	lm	lm	lm	lm	ll	lm	lm	ll	ll	lm	lm	lm
LG12_HB_489	F_0223640_L14_PA	LG12	<lmxll>	{1-}	(ll,lm)	ll	lm	lm	lm	lm	ll	ll	ll	lm	lm	lm	ll	ll	ll	lm	ll	lm	ll	lm	lm	lm	ll	lm	lm	ll	ll	ll	ll	ll	lm	ll	ll	lm	lm	lm	lm	ll	lm	lm	ll	ll	lm	lm	lm
LG12_HB_489	F_0223654_L14_PA	LG12	<hkxhk>	{01}	(hh,hk,kk)	hk	hk	hk	hk	hh	hk	kk	kk	hh	hh	hk	hk	kk	hk	hh	kk	hk	kk	hh	hh	hk	hk	hh	hk	hk	hk	kk	kk	kk	hk	hk	kk	hh	hk	hh	hh	hk	hk	hh	kk	hk	hh	hh	hk
LG12_HB_492	F_0225599_L14_PA	LG12	<lmxll>	{0-}	(ll,lm)	lm	ll	ll	ll	ll	lm	lm	lm	ll	ll	ll	lm	lm	lm	ll	lm	ll	lm	ll	ll	ll	lm	ll	ll	lm	lm	lm	lm	lm	ll	lm	lm	ll	ll	ll	ll	lm	ll	ll	lm	lm	ll	ll	ll
LG12_HB_493	F_0225927_L14_PA	LG12	<lmxll>	{0-}	(ll,lm)	lm	ll	ll	ll	ll	lm	lm	lm	ll	ll	ll	lm	lm	lm	ll	lm	ll	lm	ll	ll	ll	lm	ll	ll	lm	lm	lm	lm	lm	ll	lm	lm	ll	ll	ll	ll	lm	ll	ll	lm	lm	ll	ll	ll
LG12_HB_493	F_0225934_L14_PA	LG12	<lmxll>	{0-}	(ll,lm)	lm	ll	ll	ll	ll	lm	lm	lm	ll	ll	ll	lm	lm	lm	ll	lm	ll	lm	ll	ll	ll	lm	ll	ll	lm	lm	lm	lm	lm	ll	lm	lm	ll	ll	ll	ll	lm	ll	ll	lm	lm	ll	ll	ll
LG12_HB_493	F_0225936_L14_PA	LG12	<lmxll>	{1-}	(ll,lm)	ll	lm	lm	lm	lm	ll	ll	ll	lm	lm	lm	ll	ll	ll	lm	ll	lm	ll	lm	lm	lm	ll	lm	lm	ll	ll	ll	ll	ll	lm	ll	ll	lm	lm	lm	lm	ll	lm	lm	ll	ll	lm	lm	lm
LG12_HB_547	F_0250746_L14_PA	LG12	<hkxhk>	{10}	(hh,hk,kk)	hk	hk	hk	hk	kk	hk	hh	hh	kk	kk	hk	hk	hh	hk	kk	hh	hk	hh	kk	kk	hk	hk	kk	hk	hk	hk	hh	hh	hh	hk	hk	hh	kk	hk	kk	kk	hk	hk	kk	hh	hk	kk	kk	hk
LG12_HB_547	F_0250756_L14_PA	LG12	<nnxnp>	{-0}	(nn,np)	np	nn	nn	nn	np	np	nn	nn	np	np	nn	np	nn	np	np	nn	nn	nn	np	np	nn	np	np	nn	np	np	nn	nn	nn	nn	np	nn	np	nn	np	np	np	nn	np	nn	np	np	np	nn
$R_9381674z_LG12	$R_9381674z_LG12_PA	LG12	<lmxll>	{1-}	(ll,lm)	ll	lm	lm	lm	lm	ll	ll	ll	lm	lm	lm	ll	ll	ll	lm	ll	lm	ll	lm	lm	lm	ll	lm	lm	ll	ll	ll	ll	ll	lm	ll	ll	lm	lm	lm	lm	ll	lm	lm	ll	ll	lm	lm	lm
LG13_HB_1034	F_0481017_L2_PA	LG13	<lmxll>	{1-}	(ll,lm)	ll	lm	ll	lm	lm	ll	lm	ll	ll	ll	ll	ll	ll	ll	lm	ll	ll	lm	ll	ll	ll	lm	lm	lm	ll	ll	lm	lm	lm	lm	ll	lm	ll	ll	ll	lm	ll	ll	ll	lm	ll	ll	ll	ll
LG13_HB_1040	F_0482830_L2_PA	LG13	<lmxll>	{1-}	(ll,lm)	ll	lm	ll	lm	lm	ll	ll	ll	ll	ll	ll	ll	ll	ll	lm	ll	ll	lm	ll	ll	ll	lm	lm	lm	ll	ll	lm	lm	lm	lm	ll	lm	ll	ll	ll	lm	ll	ll	ll	lm	ll	ll	ll	ll
LG13_HB_1040	F_0482849_L2_PA	LG13	<lmxll>	{1-}	(ll,lm)	ll	lm	ll	lm	lm	ll	ll	ll	ll	ll	ll	ll	ll	ll	lm	ll	ll	lm	ll	ll	ll	lm	lm	lm	ll	ll	lm	lm	lm	lm	ll	lm	ll	ll	ll	lm	ll	ll	ll	lm	ll	ll	ll	ll
LG13_HB_1040	F_0482859_L2_PA	LG13	<lmxll>	{1-}	(ll,lm)	ll	lm	ll	lm	lm	ll	ll	ll	ll	ll	ll	ll	ll	ll	lm	ll	ll	lm	ll	ll	ll	lm	lm	lm	ll	ll	lm	lm	lm	lm	ll	lm	ll	ll	ll	lm	ll	ll	ll	lm	ll	ll	ll	ll
F_0535966_L3_PA	F_0535966_L3_PA	LG13	<lmxll>	{1-}	(ll,lm)	ll	lm	ll	lm	lm	ll	lm	ll	ll	ll	ll	ll	ll	ll	lm	ll	ll	lm	ll	ll	ll	lm	lm	lm	ll	ll	lm	lm	lm	lm	ll	lm	ll	ll	ll	lm	ll	ll	ll	lm	ll	ll	ll	ll
LG13_HB_121	F_0055385_L11_PA	LG13	<lmxll>	{1-}	(ll,lm)	ll	lm	ll	lm	lm	ll	lm	ll	ll	ll	ll	ll	ll	ll	lm	ll	ll	lm	ll	ll	ll	lm	lm	lm	ll	ll	lm	lm	lm	lm	ll	lm	ll	ll	ll	lm	ll	ll	ll	lm	ll	ll	ll	ll
LG13_HB_1222	F_0570977_L4_PA	LG13	<lmxll>	{1-}	(ll,lm)	ll	lm	ll	lm	lm	lm	lm	ll	ll	ll	ll	ll	ll	ll	lm	ll	ll	lm	ll	ll	ll	lm	lm	lm	ll	ll	lm	lm	lm	lm	ll	ll	ll	lm	ll	lm	ll	ll	ll	lm	ll	lm	ll	ll
LG13_HB_1222	F_0570983_L4_PA	LG13	<lmxll>	{1-}	(ll,lm)	ll	lm	ll	lm	lm	lm	lm	ll	ll	ll	ll	ll	ll	ll	lm	ll	ll	lm	ll	ll	ll	lm	lm	lm	ll	ll	lm	lm	lm	lm	ll	ll	ll	lm	ll	lm	ll	ll	ll	lm	ll	lm	ll	ll
LG13_HB_1222	F_0570998_L4_PA	LG13	<lmxll>	{1-}	(ll,lm)	ll	lm	ll	lm	lm	lm	lm	ll	ll	ll	ll	ll	ll	ll	lm	ll	ll	lm	ll	ll	ll	lm	lm	lm	ll	ll	lm	lm	lm	lm	ll	ll	ll	lm	ll	lm	ll	ll	ll	lm	ll	lm	ll	ll
LG13_HB_1222	F_0571000_L4_PA	LG13	<lmxll>	{1-}	(ll,lm)	ll	lm	ll	lm	lm	lm	lm	ll	ll	ll	ll	ll	ll	ll	lm	ll	ll	lm	ll	ll	ll	lm	lm	lm	ll	ll	lm	lm	lm	lm	ll	ll	ll	lm	ll	lm	ll	ll	ll	lm	ll	lm	ll	ll
LG13_HB_1222	F_0571001_L4_PA	LG13	<lmxll>	{1-}	(ll,lm)	ll	lm	ll	lm	lm	lm	lm	ll	ll	ll	ll	ll	ll	ll	lm	ll	ll	lm	ll	ll	ll	lm	lm	lm	ll	ll	lm	lm	lm	lm	ll	ll	ll	lm	ll	lm	ll	ll	ll	lm	ll	lm	ll	ll
LG13_HB_1222	F_0571003_L4_PA	LG13	<lmxll>	{1-}	(ll,lm)	ll	lm	ll	lm	lm	lm	lm	ll	ll	ll	ll	ll	ll	ll	lm	ll	ll	lm	ll	ll	ll	lm	lm	lm	ll	ll	lm	lm	lm	lm	ll	ll	ll	lm	ll	lm	ll	ll	ll	lm	ll	lm	ll	ll
LG13_HB_15	F_0005457_L10_PA	LG13	<lmxll>	{1-}	(ll,lm)	ll	lm	ll	lm	lm	lm	lm	ll	ll	ll	ll	ll	ll	ll	lm	ll	ll	lm	ll	ll	ll	lm	lm	lm	ll	ll	lm	lm	lm	lm	ll	ll	ll	lm	ll	lm	ll	ll	ll	lm	ll	lm	ll	ll
LG13_HB_15	F_0005458_L10_PA	LG13	<lmxll>	{1-}	(ll,lm)	ll	lm	ll	lm	lm	lm	lm	ll	ll	ll	ll	ll	ll	ll	lm	ll	ll	lm	ll	ll	ll	lm	lm	lm	ll	ll	lm	lm	lm	lm	ll	ll	ll	lm	ll	lm	ll	ll	ll	lm	ll	lm	ll	ll
LG13_HB_15	F_0005460_L10_PA	LG13	<lmxll>	{1-}	(ll,lm)	ll	lm	ll	lm	lm	lm	lm	ll	ll	ll	ll	ll	ll	ll	lm	ll	ll	lm	ll	ll	ll	lm	lm	lm	ll	ll	lm	lm	lm	lm	ll	ll	ll	lm	ll	lm	ll	ll	ll	lm	ll	lm	ll	ll
LG13_HB_1608	F_0755313_L8_PA	LG13	<lmxll>	{1-}	(ll,lm)	ll	lm	ll	ll	ll	lm	lm	ll	ll	ll	ll	lm	ll	ll	lm	lm	ll	lm	lm	ll	ll	lm	ll	lm	ll	ll	lm	lm	lm	lm	ll	ll	lm	lm	lm	ll	ll	ll	ll	ll	ll	lm	ll	ll
LG13_HB_1608	F_0755333_L8_PA	LG13	<lmxll>	{1-}	(ll,lm)	ll	lm	ll	ll	ll	lm	lm	ll	ll	ll	ll	lm	ll	ll	lm	lm	ll	lm	lm	ll	ll	lm	ll	lm	ll	ll	lm	lm	lm	lm	ll	ll	lm	lm	lm	ll	ll	ll	ll	ll	ll	lm	ll	ll
LG13_HB_1608	F_0755334_L8_PA	LG13	<lmxll>	{1-}	(ll,lm)	ll	lm	ll	ll	ll	lm	lm	ll	ll	ll	ll	lm	ll	ll	lm	lm	ll	lm	lm	ll	ll	lm	ll	lm	--	ll	lm	lm	lm	lm	ll	ll	lm	lm	lm	ll	ll	ll	ll	ll	ll	lm	ll	ll
LG13_HB_1620	F_0759952_L8_PA	LG13	<lmxll>	{1-}	(ll,lm)	ll	lm	ll	lm	lm	lm	lm	ll	ll	ll	ll	lm	ll	ll	lm	ll	ll	lm	ll	ll	ll	lm	lm	lm	ll	ll	lm	lm	lm	lm	ll	ll	ll	lm	lm	lm	ll	ll	ll	lm	ll	lm	ll	ll
LG13_HB_1620	F_0759954_L8_PA	LG13	<lmxll>	{1-}	(ll,lm)	ll	lm	ll	lm	lm	lm	lm	ll	ll	ll	ll	lm	ll	ll	lm	ll	ll	lm	ll	ll	ll	lm	lm	lm	ll	ll	lm	lm	lm	lm	ll	ll	ll	lm	lm	lm	ll	ll	ll	lm	ll	lm	ll	ll
LG13_HB_1620	F_0759957_L8_PA	LG13	<lmxll>	{1-}	(ll,lm)	ll	lm	ll	lm	lm	lm	lm	ll	ll	ll	ll	lm	ll	ll	lm	ll	ll	lm	ll	ll	ll	lm	lm	lm	ll	ll	lm	lm	lm	lm	ll	ll	ll	lm	lm	lm	ll	ll	ll	lm	ll	lm	ll	ll
LG13_HB_1620	F_0759960_L8_PA	LG13	<lmxll>	{1-}	(ll,lm)	ll	lm	ll	lm	lm	lm	lm	ll	ll	ll	ll	lm	ll	ll	lm	ll	ll	lm	ll	ll	ll	lm	lm	lm	ll	ll	lm	lm	lm	lm	ll	ll	ll	lm	lm	lm	ll	ll	ll	lm	ll	lm	ll	ll
LG13_HB_1676	F_0789055_L9_PA	LG13	<lmxll>	{1-}	(ll,lm)	ll	lm	ll	lm	lm	ll	lm	ll	ll	ll	ll	ll	ll	ll	lm	ll	ll	lm	ll	ll	ll	lm	lm	lm	ll	ll	lm	lm	lm	lm	ll	lm	ll	ll	ll	lm	ll	ll	ll	lm	ll	ll	ll	ll
LG13_HB_1714	F_0806468_L9_PA	LG13	<lmxll>	{1-}	(ll,lm)	ll	lm	ll	lm	lm	ll	ll	ll	ll	ll	ll	ll	ll	ll	lm	ll	ll	lm	ll	ll	ll	lm	lm	lm	ll	ll	lm	lm	lm	lm	ll	lm	ll	ll	ll	lm	ll	ll	ll	lm	ll	ll	ll	ll
LG13_HB_1714	F_0806473_L9_PA	LG13	<lmxll>	{1-}	(ll,lm)	ll	lm	ll	lm	lm	ll	ll	ll	ll	ll	ll	ll	ll	ll	lm	ll	ll	lm	ll	ll	ll	lm	lm	lm	ll	ll	lm	lm	lm	lm	ll	lm	ll	ll	ll	lm	ll	ll	ll	lm	ll	ll	ll	ll
LG13_HB_1741	F_0822194_L9_PA	LG13	<lmxll>	{1-}	(ll,lm)	ll	lm	ll	lm	lm	ll	ll	ll	ll	ll	ll	ll	ll	ll	lm	ll	ll	lm	ll	ll	ll	lm	lm	lm	ll	ll	lm	lm	lm	lm	ll	lm	ll	ll	ll	lm	ll	ll	ll	lm	ll	ll	ll	ll
LG13_HB_1741	F_0822195_L9_PA	LG13	<lmxll>	{1-}	(ll,lm)	ll	lm	ll	lm	lm	ll	ll	ll	ll	ll	ll	ll	ll	ll	lm	ll	ll	lm	ll	ll	ll	lm	lm	lm	ll	ll	lm	lm	lm	lm	ll	lm	ll	ll	ll	lm	ll	ll	ll	lm	ll	ll	ll	ll
LG13_HB_1867_s28h1	F_0872904_L13_28_1	LG13	<lmxll>	{1-}	(ll,lm)	ll	lm	ll	ll	ll	lm	lm	ll	ll	ll	ll	lm	ll	ll	lm	lm	ll	lm	lm	ll	ll	lm	ll	lm	ll	ll	lm	lm	lm	lm	ll	ll	lm	lm	lm	ll	ll	ll	ll	ll	ll	lm	ll	ll
LG13_HB_1870_s32h1	F_0873946_L13_32_1	LG13	<lmxll>	{1-}	(ll,lm)	ll	lm	ll	lm	ll	lm	lm	ll	ll	ll	ll	lm	ll	ll	lm	ll	ll	lm	lm	ll	ll	lm	lm	lm	ll	ll	lm	lm	lm	lm	ll	ll	ll	lm	lm	lm	ll	ll	ll	ll	ll	lm	ll	ll
LG13_HB_1870_s32h1	F_0873957_L13_32_1	LG13	<lmxll>	{1-}	(ll,lm)	ll	lm	ll	lm	ll	lm	lm	ll	ll	ll	ll	lm	ll	ll	lm	ll	ll	lm	lm	ll	ll	lm	lm	lm	ll	ll	lm	lm	lm	lm	ll	ll	ll	lm	lm	lm	ll	ll	ll	ll	ll	lm	ll	ll
LG13_HB_1870_s32h1	F_0873958_L13_32_1	LG13	<lmxll>	{1-}	(ll,lm)	ll	lm	ll	lm	ll	lm	lm	ll	ll	ll	ll	lm	ll	ll	lm	ll	ll	lm	lm	ll	ll	lm	lm	lm	ll	ll	lm	lm	lm	lm	ll	ll	ll	lm	lm	lm	ll	ll	ll	ll	ll	lm	ll	ll
LG13_HB_1871_s33h1	F_0874514_L13_33_1	LG13	<lmxll>	{1-}	(ll,lm)	ll	lm	ll	lm	ll	lm	lm	ll	ll	ll	ll	lm	ll	ll	lm	ll	ll	lm	lm	ll	ll	lm	lm	lm	ll	ll	lm	lm	lm	lm	ll	ll	ll	lm	lm	lm	ll	ll	ll	ll	ll	lm	ll	ll
LG13_HB_1871_s33h1	F_0874515_L13_33_1	LG13	<lmxll>	{1-}	(ll,lm)	ll	lm	ll	lm	ll	lm	lm	ll	ll	ll	ll	lm	ll	ll	lm	ll	ll	lm	lm	ll	ll	lm	lm	lm	ll	ll	lm	lm	lm	lm	ll	ll	ll	lm	lm	lm	ll	ll	ll	ll	ll	lm	ll	ll
LG13_HB_1874_s35h1	F_0875074_L13_35_1	LG13	<lmxll>	{1-}	(ll,lm)	ll	lm	ll	lm	ll	lm	lm	ll	ll	ll	ll	lm	ll	ll	lm	ll	ll	lm	lm	ll	ll	lm	lm	lm	ll	ll	lm	lm	lm	lm	ll	ll	ll	lm	lm	lm	ll	ll	ll	ll	ll	lm	ll	ll
LG13_HB_1877_s37h1	F_0877048_L13_37_1	LG13	<lmxll>	{1-}	(ll,lm)	ll	lm	ll	lm	lm	ll	lm	ll	ll	ll	ll	ll	ll	ll	lm	ll	ll	lm	ll	ll	ll	lm	lm	lm	ll	ll	lm	lm	lm	lm	ll	lm	ll	ll	ll	lm	ll	ll	ll	lm	ll	ll	ll	ll
LG13_HB_1877_s37h1	F_0877051_L13_37_1	LG13	<lmxll>	{1-}	(ll,lm)	ll	lm	ll	lm	lm	ll	lm	ll	ll	ll	ll	ll	ll	ll	lm	ll	ll	lm	ll	ll	ll	lm	lm	lm	ll	ll	lm	lm	lm	lm	ll	lm	ll	ll	ll	lm	ll	ll	ll	lm	ll	ll	ll	ll
LG13_HB_1878_s38h1	F_0877272_L13_38_1	LG13	<lmxll>	{1-}	(ll,lm)	ll	lm	ll	lm	lm	lm	lm	ll	ll	ll	ll	lm	ll	ll	lm	ll	ll	lm	ll	ll	ll	lm	lm	lm	ll	ll	lm	lm	lm	lm	ll	ll	ll	lm	lm	lm	ll	ll	ll	lm	ll	lm	ll	ll
LG13_HB_1878_s38h1	F_0877273_L13_38_1	LG13	<lmxll>	{1-}	(ll,lm)	ll	lm	ll	lm	lm	lm	lm	ll	ll	ll	ll	lm	ll	ll	lm	ll	ll	lm	ll	ll	ll	lm	lm	lm	ll	ll	lm	lm	lm	lm	ll	ll	ll	lm	lm	lm	ll	ll	ll	lm	ll	lm	ll	ll
LG13_HB_1878_s38h1	F_0877280_L13_38_1	LG13	<lmxll>	{1-}	(ll,lm)	ll	lm	ll	lm	lm	lm	lm	ll	ll	ll	ll	lm	ll	ll	lm	ll	ll	lm	ll	ll	ll	lm	lm	lm	ll	ll	lm	lm	lm	lm	ll	ll	ll	lm	lm	lm	ll	ll	ll	lm	ll	lm	ll	ll
LG13_HB_1883_s46h1	F_0879788_L13_46_1	LG13	<lmxll>	{1-}	(ll,lm)	ll	lm	ll	lm	lm	ll	lm	ll	ll	ll	ll	ll	ll	ll	lm	ll	ll	lm	ll	ll	ll	lm	lm	lm	ll	ll	lm	lm	lm	lm	ll	ll	ll	ll	ll	lm	ll	ll	ll	lm	ll	lm	ll	ll
LG13_HB_1883_s46h1	F_0879807_L13_46_1	LG13	<lmxll>	{1-}	(ll,lm)	ll	lm	ll	lm	lm	ll	lm	ll	ll	ll	ll	ll	ll	ll	lm	ll	ll	lm	ll	ll	ll	lm	lm	lm	ll	ll	lm	lm	lm	lm	ll	ll	ll	ll	ll	lm	ll	ll	ll	lm	ll	lm	ll	ll
LG13_HB_1925_s45h1	F_0902718_L15_45_1	LG13	<lmxll>	{1-}	(ll,lm)	ll	lm	ll	lm	lm	lm	lm	ll	ll	ll	ll	ll	ll	ll	lm	ll	ll	lm	ll	ll	ll	lm	lm	lm	ll	ll	lm	lm	lm	lm	ll	ll	ll	lm	ll	lm	ll	ll	ll	lm	ll	lm	ll	ll
LG13_HB_1925_s45h1	F_0902720_L15_45_1	LG13	<lmxll>	{1-}	(ll,lm)	ll	lm	ll	lm	lm	lm	lm	ll	ll	ll	ll	ll	ll	ll	lm	ll	ll	lm	ll	ll	ll	lm	lm	lm	ll	ll	lm	lm	lm	lm	ll	ll	ll	lm	ll	lm	ll	ll	ll	lm	ll	lm	ll	ll
LG13_HB_1925_s45h1	F_0902721_L15_45_1	LG13	<lmxll>	{1-}	(ll,lm)	ll	lm	ll	lm	lm	lm	lm	ll	ll	ll	ll	ll	ll	ll	lm	ll	ll	lm	ll	ll	ll	lm	lm	lm	ll	ll	lm	lm	lm	lm	ll	ll	ll	lm	ll	lm	ll	ll	ll	lm	ll	lm	ll	ll
LG13_HB_1925_s45h1	F_0902736_L15_45_1	LG13	<lmxll>	{1-}	(ll,lm)	ll	lm	ll	lm	lm	lm	lm	ll	ll	ll	ll	ll	ll	ll	lm	ll	ll	lm	ll	ll	ll	lm	lm	lm	ll	ll	lm	lm	lm	lm	ll	ll	ll	lm	ll	lm	ll	ll	ll	lm	ll	lm	ll	ll
LG13_HB_1926_s45h1	F_0902912_L15_45_1	LG13	<lmxll>	{1-}	(ll,lm)	ll	lm	ll	lm	lm	ll	ll	ll	ll	ll	ll	ll	ll	ll	lm	ll	ll	lm	ll	ll	ll	lm	lm	lm	ll	ll	lm	lm	lm	lm	ll	lm	ll	ll	ll	lm	ll	ll	ll	lm	ll	ll	ll	ll
LG13_HB_1930_s46h1	F_0904050_L15_46_1	LG13	<lmxll>	{1-}	(ll,lm)	lm	lm	ll	ll	ll	lm	ll	lm	ll	ll	ll	lm	ll	lm	lm	lm	lm	lm	lm	ll	ll	ll	ll	lm	lm	ll	ll	ll	ll	lm	lm	lm	lm	ll	lm	ll	ll	ll	ll	ll	ll	lm	lm	lm
LG13_HB_1930_s46h1	F_0904054_L15_46_1	LG13	<lmxll>	{1-}	(ll,lm)	lm	lm	ll	ll	ll	lm	ll	lm	ll	ll	ll	lm	ll	lm	lm	lm	lm	lm	lm	ll	ll	ll	ll	lm	lm	ll	ll	ll	ll	lm	lm	lm	lm	ll	lm	ll	ll	ll	ll	ll	ll	lm	lm	lm
LG13_HB_2012_s16h1	$F_0932461y_LG13	LG13	<nnxnp>	{-0}	(nn,np)	nn	nn	np	nn	nn	np	nn	np	np	nn	np	np	nn	np	np	nn	nn	nn	nn	nn	np	nn	nn	np	np	np	np	nn	nn	nn	np	np	nn	nn	nn	np	np	nn	nn	nn	np	nn	nn	np
LG13_HB_2015_s16h1	F_0933501_L17_16_1	LG13	<lmxll>	{1-}	(ll,lm)	ll	lm	ll	lm	lm	lm	lm	ll	ll	ll	ll	ll	ll	ll	lm	ll	ll	lm	ll	ll	ll	lm	lm	lm	ll	ll	lm	lm	lm	lm	ll	ll	ll	lm	ll	lm	ll	ll	ll	lm	ll	lm	ll	ll
LG13_HB_2015_s16h1	F_0933502_L17_16_1	LG13	<lmxll>	{1-}	(ll,lm)	ll	lm	ll	lm	lm	lm	lm	ll	ll	ll	ll	ll	ll	ll	lm	ll	ll	lm	ll	ll	ll	lm	lm	lm	ll	ll	lm	lm	lm	lm	ll	ll	ll	lm	ll	lm	ll	ll	ll	lm	ll	lm	ll	ll
LG13_HB_2015_s16h1	F_0933510_L17_16_1	LG13	<lmxll>	{1-}	(ll,lm)	ll	lm	ll	lm	lm	lm	lm	ll	ll	ll	ll	ll	ll	ll	lm	ll	ll	lm	ll	ll	ll	lm	lm	lm	ll	ll	lm	lm	lm	lm	ll	ll	ll	lm	ll	lm	ll	ll	ll	lm	ll	lm	ll	ll
LG13_HB_2015_s16h1	F_0933518_L17_16_1	LG13	<lmxll>	{1-}	(ll,lm)	ll	lm	ll	lm	lm	lm	lm	ll	ll	ll	ll	ll	ll	ll	lm	ll	ll	lm	ll	ll	ll	lm	lm	lm	ll	ll	lm	lm	lm	lm	ll	ll	ll	lm	ll	lm	ll	ll	ll	lm	ll	lm	ll	ll
LG13_HB_2015_s16h1	F_0933527_L17_16_1	LG13	<lmxll>	{1-}	(ll,lm)	ll	lm	ll	lm	lm	lm	lm	ll	ll	ll	ll	ll	ll	ll	lm	ll	ll	lm	ll	ll	ll	lm	lm	lm	ll	ll	lm	lm	lm	lm	ll	ll	ll	lm	ll	lm	ll	ll	ll	lm	ll	lm	ll	ll
LG13_HB_2015_s16h1	F_0933528_L17_16_1	LG13	<lmxll>	{1-}	(ll,lm)	ll	lm	ll	lm	lm	lm	lm	ll	ll	ll	ll	ll	ll	ll	lm	ll	ll	lm	ll	ll	ll	lm	lm	lm	ll	ll	lm	lm	lm	lm	ll	ll	ll	lm	ll	lm	ll	ll	ll	lm	ll	lm	ll	ll
LG13_HB_2015_s16h1	F_0933532_L17_16_1	LG13	<lmxll>	{1-}	(ll,lm)	ll	lm	ll	lm	lm	lm	lm	ll	ll	ll	ll	ll	ll	ll	lm	ll	ll	lm	ll	ll	ll	lm	lm	lm	ll	ll	lm	lm	lm	lm	ll	ll	ll	lm	ll	lm	ll	ll	ll	lm	ll	lm	ll	ll
LG13_HB_2015_s16h1	F_0933540_L17_16_1	LG13	<lmxll>	{1-}	(ll,lm)	ll	lm	ll	lm	lm	lm	lm	ll	ll	ll	ll	ll	ll	ll	lm	ll	ll	lm	ll	ll	ll	lm	lm	lm	ll	ll	lm	lm	lm	lm	ll	ll	ll	lm	ll	lm	ll	ll	ll	lm	ll	lm	ll	ll
LG13_HB_2157_s24h1	F_0984687_L4_24_1	LG13	<lmxll>	{1-}	(ll,lm)	ll	lm	ll	lm	ll	lm	lm	ll	ll	ll	ll	lm	ll	ll	lm	ll	ll	lm	lm	ll	ll	lm	lm	lm	ll	ll	lm	lm	lm	lm	ll	ll	ll	lm	lm	lm	ll	ll	ll	ll	ll	lm	ll	ll
LG13_HB_2305_s24h1	F_1045533_L9_24_1	LG13	<lmxll>	{1-}	(ll,lm)	ll	lm	ll	lm	lm	ll	ll	ll	ll	ll	ll	ll	ll	ll	lm	ll	ll	lm	ll	ll	ll	lm	lm	lm	ll	ll	lm	lm	lm	lm	ll	lm	ll	ll	ll	lm	ll	ll	ll	lm	ll	ll	ll	ll
LG13_HB_2362_s50h2	F_1062744_L13_50_2	LG13	<lmxll>	{1-}	(ll,lm)	lm	lm	ll	ll	ll	lm	ll	lm	ll	ll	ll	lm	ll	lm	lm	lm	lm	lm	lm	ll	ll	ll	ll	lm	lm	ll	ll	ll	ll	lm	lm	lm	lm	ll	lm	ll	ll	ll	ll	ll	ll	lm	lm	lm
LG13_HB_2362_s50h2	F_1062750_L13_50_2	LG13	<lmxll>	{1-}	(ll,lm)	lm	lm	ll	ll	ll	lm	ll	lm	ll	ll	ll	lm	ll	lm	lm	lm	lm	lm	lm	ll	ll	ll	ll	lm	lm	ll	ll	ll	ll	lm	lm	lm	lm	ll	lm	ll	ll	ll	ll	ll	ll	lm	lm	lm
LG13_HB_2363_s50h2	F_1062848_L13_50_2	LG13	<hkxhk>	{10}	(hh,hk,kk)	hk	hk	hk	hh	hh	kk	hh	kk	hk	hh	hk	kk	hh	kk	kk	hk	kk	hk	hk	hh	hk	hh	hh	kk	kk	hk	hk	hh	hh	hk	kk	kk	hk	hh	hk	hk	hk	hh	hh	hh	hk	hk	hk	kk
LG13_HB_2365_s50h2	F_1063138_L13_50_2	LG13	<lmxll>	{1-}	(ll,lm)	ll	lm	ll	ll	lm	lm	lm	ll	ll	ll	ll	lm	ll	lm	lm	lm	lm	lm	lm	ll	ll	ll	ll	lm	lm	ll	ll	ll	ll	lm	lm	lm	lm	ll	lm	ll	ll	ll	ll	ll	ll	lm	ll	lm
LG13_HB_2365_s50h2	F_1063148_L13_50_2	LG13	<lmxll>	{1-}	(ll,lm)	ll	lm	ll	ll	lm	lm	lm	ll	ll	ll	ll	lm	ll	lm	lm	lm	lm	lm	lm	ll	ll	ll	ll	lm	lm	ll	ll	ll	ll	lm	lm	lm	lm	ll	lm	ll	ll	ll	ll	ll	ll	lm	ll	lm
LG13_HB_2368_s50h2	F_1063440_L13_50_2	LG13	<hkxhk>	{10}	(hh,hk,kk)	hh	hk	hk	hh	hk	kk	hk	hk	hk	hh	hk	kk	hk	kk	kk	hk	hk	hk	hk	hh	hh	hh	hh	kk	kk	hk	kk	hh	hh	hk	kk	hk	hk	hk	hk	hk	hk	hh	hh	hh	hk	hk	hk	hk
LG13_HB_2368_s50h2	F_1063445_L13_50_2	LG13	<nnxnp>	{-0}	(nn,np)	nn	nn	np	nn	nn	np	nn	np	np	nn	np	np	np	np	np	nn	nn	nn	nn	nn	nn	nn	nn	np	np	np	np	nn	nn	nn	np	nn	nn	np	nn	np	np	nn	nn	nn	np	nn	np	np
LG13_HB_2368_s50h2	F_1063447_L13_50_2	LG13	<nnxnp>	{-0}	(nn,np)	nn	nn	np	nn	nn	np	nn	np	np	nn	np	np	np	np	np	nn	nn	nn	nn	nn	nn	nn	nn	np	np	np	np	nn	nn	nn	np	nn	nn	np	nn	np	np	nn	nn	nn	np	nn	np	np
LG13_HB_2369_s50h2	F_1063470_L13_50_2	LG13	<hkxhk>	{10}	(hh,hk,kk)	hh	hk	hk	hh	hk	kk	hk	hk	hk	hh	hk	kk	hk	kk	kk	hk	hk	hk	hk	hh	hh	hk	hh	kk	kk	hk	kk	hh	hh	hk	kk	hk	hk	hk	hk	hk	hk	hh	hh	hh	hk	hk	hk	hk
LG13_HB_2369_s50h2	F_1063477_L13_50_2	LG13	<nnxnp>	{-0}	(nn,np)	nn	nn	np	nn	nn	np	nn	np	np	nn	np	np	np	np	np	nn	nn	nn	nn	nn	nn	np	nn	np	np	np	np	nn	nn	nn	np	nn	nn	np	nn	np	np	nn	nn	nn	np	nn	np	np
LG13_HB_2371_s50h2	F_1063545_L13_50_2	LG13	<nnxnp>	{-0}	(nn,np)	nn	nn	np	nn	nn	np	np	np	nn	np	np	nn	np	np	np	nn	nn	nn	np	nn	nn	nn	nn	np	nn	np	np	nn	nn	np	np	nn	np	np	nn	np	np	np	np	nn	np	nn	np	np
LG13_HB_2371_s50h2	F_1063546_L13_50_2	LG13	<nnxnp>	{-1}	(nn,np)	np	np	nn	np	np	nn	nn	nn	np	nn	nn	np	nn	nn	nn	np	np	np	nn	np	np	np	np	nn	np	nn	nn	np	np	nn	nn	np	nn	nn	np	nn	nn	nn	nn	np	nn	np	nn	nn
LG13_HB_2371_s50h2	F_1063547_L13_50_2	LG13	<nnxnp>	{-1}	(nn,np)	np	np	nn	np	np	nn	nn	nn	np	nn	nn	np	nn	nn	nn	np	np	np	nn	np	np	np	np	nn	np	nn	nn	np	np	nn	nn	np	nn	nn	np	nn	nn	nn	nn	np	nn	np	nn	nn
LG13_HB_2373_s57h2	F_1063850_L13_57_2	LG13	<lmxll>	{1-}	(ll,lm)	ll	lm	ll	lm	ll	lm	lm	ll	ll	ll	ll	lm	ll	ll	lm	ll	ll	lm	lm	ll	ll	lm	lm	lm	ll	ll	lm	lm	lm	lm	ll	ll	ll	lm	lm	lm	ll	ll	ll	ll	ll	lm	ll	ll
LG13_HB_2373_s57h2	F_1063856_L13_57_2	LG13	<lmxll>	{1-}	(ll,lm)	ll	lm	ll	lm	ll	lm	lm	ll	ll	ll	ll	lm	ll	ll	lm	ll	ll	lm	lm	ll	ll	lm	lm	lm	ll	ll	lm	lm	lm	lm	ll	ll	ll	lm	lm	lm	ll	ll	ll	ll	ll	lm	ll	ll
LG13_HB_2406_s86h2	F_1072538_L15_86_2	LG13	<lmxll>	{1-}	(ll,lm)	ll	lm	ll	lm	lm	lm	lm	ll	ll	ll	ll	lm	ll	ll	lm	ll	ll	lm	ll	ll	ll	lm	lm	lm	ll	ll	lm	lm	lm	lm	ll	ll	ll	lm	lm	lm	ll	ll	ll	lm	ll	lm	ll	ll
LG13_HB_2421_s31h2	F_1075065_L16_31_2	LG13	<lmxll>	{1-}	(ll,lm)	ll	lm	ll	lm	lm	ll	lm	ll	ll	ll	ll	ll	ll	ll	lm	ll	ll	lm	ll	ll	ll	lm	lm	lm	ll	ll	lm	lm	lm	lm	ll	lm	ll	ll	ll	lm	ll	ll	ll	lm	ll	ll	ll	ll
F_1075679_L16_33_2	F_1075679_L16_33_2	LG13	<lmxll>	{1-}	(ll,lm)	ll	lm	ll	lm	lm	ll	lm	ll	ll	ll	ll	ll	ll	ll	lm	ll	ll	lm	ll	ll	ll	lm	lm	lm	ll	ll	lm	lm	lm	lm	ll	lm	ll	ll	ll	lm	ll	ll	ll	lm	ll	ll	ll	ll
LG13_HB_2458_s38h2	F_1083811_L2_38_2	LG13	<lmxll>	{1-}	(ll,lm)	ll	lm	ll	lm	lm	ll	lm	ll	ll	ll	ll	ll	ll	ll	lm	ll	ll	lm	ll	ll	ll	lm	lm	lm	ll	ll	lm	lm	lm	lm	ll	lm	ll	ll	ll	lm	ll	ll	ll	lm	ll	ll	ll	ll
LG13_HB_2581_s70h3	F_1109362_L13_70_3	LG13	<hkxhk>	{01}	(hh,hk,kk)	kk	hk	hk	kk	hk	hh	kk	hh	hk	kk	hk	hh	kk	hh	hh	hk	hk	hk	hk	kk	hk	kk	kk	hh	hh	hk	hk	kk	kk	hk	hh	hh	hk	kk	hk	hk	hk	kk	kk	kk	hk	hk	hk	hh
LG13_HB_2581_s70h3	F_1109367_L13_70_3	LG13	<nnxnp>	{-0}	(nn,np)	nn	nn	np	nn	nn	np	nn	np	np	nn	np	np	nn	np	np	nn	nn	nn	nn	nn	np	nn	nn	np	np	np	np	nn	nn	nn	np	np	nn	nn	nn	np	np	nn	nn	nn	np	nn	nn	np
LG13_HB_2582_s70h3	F_1109489_L13_70_3	LG13	<nnxnp>	{-0}	(nn,np)	nn	nn	np	nn	nn	np	nn	np	np	nn	np	np	np	np	np	nn	nn	nn	nn	nn	nn	nn	nn	np	np	np	np	nn	nn	nn	np	nn	nn	np	nn	np	np	nn	nn	nn	np	nn	np	np
LG13_HB_2582_s70h3	F_1109494_L13_70_3	LG13	<nnxnp>	{-0}	(nn,np)	nn	nn	np	nn	nn	np	nn	np	np	nn	np	np	np	np	np	nn	nn	nn	nn	nn	nn	nn	nn	np	np	np	np	nn	nn	nn	np	nn	nn	np	nn	np	np	nn	nn	nn	np	nn	np	np
LG13_HB_2582_s70h3	F_1109505_L13_70_3	LG13	<hkxhk>	{01}	(hh,hk,kk)	kk	hk	hk	kk	hk	hh	hk	hk	hk	kk	hk	hh	hk	hh	hh	hk	hk	hk	hk	kk	kk	kk	kk	hh	hh	hk	hh	kk	kk	hk	hh	hk	hk	hk	hk	hk	hk	kk	kk	kk	hk	hk	hk	hk
LG13_HB_2582_s70h3	F_1109507_L13_70_3	LG13	<nnxnp>	{-0}	(nn,np)	nn	nn	np	nn	nn	np	nn	np	np	nn	np	np	np	np	np	nn	nn	nn	nn	nn	nn	nn	nn	np	np	np	np	nn	nn	nn	np	nn	nn	np	nn	np	np	nn	nn	nn	np	nn	np	np
LG13_HB_2584_s74h3	F_1109827_L13_74_3	LG13	<lmxll>	{1-}	(ll,lm)	ll	lm	ll	lm	lm	lm	lm	ll	ll	ll	ll	lm	ll	ll	lm	ll	ll	lm	ll	ll	ll	lm	lm	lm	ll	ll	lm	lm	lm	lm	ll	ll	ll	lm	lm	lm	ll	ll	ll	lm	ll	lm	ll	ll
LG13_HB_2584_s74h3	F_1109828_L13_74_3	LG13	<lmxll>	{1-}	(ll,lm)	ll	lm	ll	lm	lm	lm	lm	ll	ll	ll	ll	lm	ll	ll	lm	ll	ll	lm	ll	ll	ll	lm	lm	lm	ll	ll	lm	lm	lm	lm	ll	ll	ll	lm	lm	lm	ll	ll	ll	lm	ll	lm	ll	ll
LG13_HB_275	F_0124503_L12_PA	LG13	<lmxll>	{1-}	(ll,lm)	ll	lm	ll	lm	lm	ll	ll	ll	ll	ll	ll	ll	ll	ll	lm	ll	ll	lm	ll	ll	ll	lm	lm	lm	ll	ll	lm	lm	lm	lm	ll	lm	ll	ll	ll	lm	ll	ll	ll	lm	ll	ll	ll	ll
LG13_HB_275	$F_0124505y_LG13_PA	LG13	<lmxll>	{1-}	(ll,lm)	ll	lm	ll	lm	lm	ll	ll	ll	ll	ll	ll	ll	ll	ll	lm	ll	ll	lm	ll	ll	ll	lm	lm	lm	ll	ll	lm	lm	lm	lm	ll	lm	ll	ll	ll	lm	ll	ll	ll	lm	ll	ll	ll	ll
LG13_HB_275	F_0124506_L12_PA	LG13	<lmxll>	{1-}	(ll,lm)	ll	lm	ll	lm	lm	ll	ll	ll	ll	ll	ll	ll	ll	ll	lm	ll	ll	lm	ll	ll	ll	lm	lm	lm	ll	ll	lm	lm	lm	lm	ll	lm	ll	ll	ll	lm	ll	ll	ll	lm	ll	ll	ll	ll
R_15693091_L13_33_1	R_15693091_L13_33_1	LG13	<lmxll>	{1-}	(ll,lm)	ll	lm	ll	lm	ll	lm	lm	ll	ll	ll	ll	lm	ll	ll	lm	ll	ll	lm	lm	ll	ll	lm	lm	lm	ll	ll	lm	lm	lm	lm	ll	ll	ll	lm	lm	lm	ll	ll	ll	ll	ll	lm	ll	ll
GD_02452_L13_43_1	GD_02452_L13_43_1	LG13	<lmxll>	{1-}	(ll,lm)	ll	lm	ll	lm	lm	lm	lm	ll	ll	ll	ll	ll	ll	ll	lm	ll	ll	lm	ll	ll	ll	lm	lm	lm	ll	ll	lm	lm	lm	lm	ll	ll	ll	lm	ll	lm	ll	ll	ll	lm	ll	lm	ll	ll
LG13_HB_3253_s26h1	R_880764_L13_26_1	LG13	<lmxll>	{1-}	(ll,lm)	lm	lm	ll	ll	ll	lm	ll	lm	ll	ll	ll	lm	ll	lm	lm	lm	lm	lm	lm	ll	ll	ll	ll	lm	lm	ll	ll	ll	ll	lm	lm	lm	lm	ll	lm	ll	ll	ll	ll	ll	ll	lm	lm	lm
LG13_HB_3254	R_1140009_L13_PA	LG13	<lmxll>	{1-}	(ll,lm)	ll	lm	ll	ll	lm	lm	ll	lm	ll	ll	ll	lm	ll	lm	lm	lm	lm	lm	lm	ll	ll	ll	ll	lm	lm	ll	ll	ll	ll	lm	lm	lm	lm	ll	lm	ll	ll	ll	ll	ll	ll	lm	lm	lm
LG13_HB_3254	R_1148530_L13_PA	LG13	<lmxll>	{1-}	(ll,lm)	ll	lm	ll	ll	lm	lm	ll	lm	ll	ll	ll	lm	ll	lm	lm	lm	lm	lm	lm	ll	ll	ll	ll	lm	lm	ll	ll	ll	ll	lm	lm	lm	lm	ll	lm	ll	ll	ll	ll	ll	ll	lm	lm	lm
R_3776960_L13_26_1	R_3776960_L13_26_1	LG13	<hkxhk>	{01}	(hh,hk,kk)	kk	hk	hk	kk	hk	hh	hk	hk	hk	kk	hk	hh	hk	hh	hh	hk	hk	hk	hk	kk	kk	hk	kk	hh	hh	hk	hh	kk	kk	hk	hh	hk	hk	hk	hk	hk	hk	kk	kk	kk	hk	hk	hk	hk
R_6926009_L13_26_1	R_6926009_L13_26_1	LG13	<lmxll>	{1-}	(ll,lm)	ll	lm	ll	ll	lm	lm	lm	ll	ll	ll	ll	lm	ll	ll	lm	lm	lm	lm	lm	ll	ll	lm	ll	lm	ll	ll	lm	lm	lm	lm	ll	ll	lm	ll	lm	ll	ll	ll	ll	ll	ll	lm	ll	ll
R_18291721_L13_PA	R_18291721_L13_PA	LG13	<lmxll>	{1-}	(ll,lm)	ll	lm	ll	lm	ll	lm	lm	ll	ll	ll	ll	lm	ll	ll	lm	ll	ll	lm	lm	ll	ll	lm	lm	lm	ll	ll	lm	lm	lm	lm	ll	ll	ll	lm	lm	lm	ll	ll	ll	ll	ll	lm	ll	ll
GD_00390_L13_PA	GD_00390_L13_PA	LG13	<lmxll>	{1-}	(ll,lm)	ll	lm	ll	lm	lm	lm	lm	ll	ll	ll	ll	lm	ll	ll	lm	ll	ll	lm	lm	ll	ll	lm	lm	lm	ll	ll	lm	lm	lm	lm	ll	ll	ll	lm	lm	lm	ll	ll	ll	lm	ll	lm	ll	ll
LG13_HB_3297	GD_01899_L13_PA	LG13	<lmxll>	{1-}	(ll,lm)	ll	lm	ll	lm	lm	ll	lm	ll	ll	ll	ll	ll	ll	ll	lm	ll	ll	lm	ll	ll	ll	lm	lm	lm	ll	ll	lm	lm	lm	lm	ll	lm	ll	ll	ll	lm	ll	ll	ll	lm	ll	lm	ll	ll
LG13_HB_346	F_0156299_L13_PA	LG13	<lmxll>	{1-}	(ll,lm)	lm	lm	ll	ll	ll	lm	ll	lm	ll	ll	ll	lm	ll	lm	lm	lm	lm	lm	lm	ll	ll	ll	ll	lm	lm	ll	ll	ll	ll	lm	lm	lm	lm	ll	lm	ll	ll	ll	ll	ll	ll	lm	lm	lm
LG13_HB_346	F_0156321_L13_PA	LG13	<lmxll>	{1-}	(ll,lm)	lm	lm	ll	ll	ll	lm	ll	lm	ll	ll	ll	lm	ll	lm	lm	lm	lm	lm	lm	ll	ll	ll	ll	lm	lm	ll	ll	ll	ll	lm	lm	lm	lm	ll	lm	ll	ll	ll	ll	ll	ll	lm	lm	lm
LG13_HB_346	F_0156324_L13_PA	LG13	<lmxll>	{1-}	(ll,lm)	lm	lm	ll	ll	ll	lm	ll	lm	ll	ll	ll	lm	ll	lm	lm	lm	lm	lm	lm	ll	ll	ll	ll	lm	lm	ll	ll	ll	ll	lm	lm	lm	lm	ll	lm	ll	ll	ll	ll	ll	ll	lm	lm	lm
LG13_HB_347	F_0156338_L13_PA	LG13	<lmxll>	{1-}	(ll,lm)	lm	lm	ll	ll	ll	lm	ll	lm	ll	ll	ll	lm	ll	lm	lm	lm	lm	lm	lm	ll	ll	ll	ll	lm	lm	ll	ll	ll	ll	lm	lm	lm	lm	ll	lm	ll	ll	ll	ll	ll	ll	lm	lm	lm
LG13_HB_347	F_0156340_L13_PA	LG13	<lmxll>	{1-}	(ll,lm)	lm	lm	ll	ll	ll	lm	ll	lm	ll	ll	ll	lm	ll	lm	lm	lm	lm	lm	lm	ll	ll	ll	ll	lm	lm	ll	ll	ll	ll	lm	lm	lm	lm	ll	lm	ll	ll	ll	ll	ll	ll	lm	lm	lm
LG13_HB_347	F_0156346_L13_PA	LG13	<lmxll>	{1-}	(ll,lm)	lm	lm	ll	ll	ll	lm	ll	lm	ll	ll	ll	lm	ll	lm	lm	lm	lm	lm	lm	ll	ll	ll	ll	lm	lm	ll	ll	ll	ll	lm	lm	lm	lm	ll	lm	ll	ll	ll	ll	ll	ll	lm	lm	lm
LG13_HB_347	F_0156349_L13_PA	LG13	<lmxll>	{1-}	(ll,lm)	lm	lm	ll	ll	ll	lm	ll	lm	ll	ll	ll	lm	ll	lm	lm	lm	lm	lm	lm	ll	ll	ll	ll	lm	lm	ll	ll	ll	ll	lm	lm	lm	lm	ll	lm	ll	ll	ll	ll	ll	ll	lm	lm	lm
LG13_HB_347	R_34055_L13_PA	LG13	<lmxll>	{1-}	(ll,lm)	lm	lm	ll	ll	ll	lm	ll	lm	ll	ll	ll	lm	ll	lm	lm	lm	lm	lm	lm	ll	ll	ll	ll	lm	lm	ll	ll	ll	ll	lm	lm	lm	lm	ll	lm	ll	ll	ll	ll	ll	ll	lm	lm	lm
LG13_HB_347	R_41497_L13_PA	LG13	<hkxhk>	{10}	(hh,hk,kk)	hk	hk	hk	hh	hh	hk	hh	kk	hk	hk	hk	kk	hh	kk	kk	hk	kk	hk	hk	hh	hk	hh	hh	kk	kk	hk	hk	hh	hh	hk	kk	kk	hk	hh	hk	hk	hk	hh	hh	hh	hk	kk	hk	kk
LG13_HB_347.5	R_256845_L13_PA	LG13	<lmxll>	{1-}	(ll,lm)	lm	lm	ll	ll	ll	lm	ll	lm	ll	ll	ll	lm	ll	lm	lm	lm	lm	lm	lm	ll	ll	ll	ll	lm	lm	ll	ll	ll	ll	lm	lm	lm	lm	ll	lm	ll	ll	ll	ll	ll	ll	lm	lm	lm
LG13_HB_347.8	GD_00368_L13_PA	LG13	<lmxll>	{1-}	(ll,lm)	lm	lm	ll	ll	ll	lm	ll	lm	ll	ll	ll	lm	ll	lm	lm	lm	lm	lm	lm	ll	ll	ll	ll	lm	lm	ll	ll	ll	ll	lm	lm	lm	lm	ll	lm	ll	ll	ll	ll	ll	ll	lm	lm	lm
LG13_HB_347.8	R_357151_L13_PA	LG13	<nnxnp>	{-0}	(nn,np)	nn	nn	np	nn	nn	nn	nn	np	np	np	np	np	nn	np	np	nn	np	nn	nn	nn	np	nn	nn	np	np	np	np	nn	nn	nn	np	np	nn	nn	nn	np	np	nn	nn	nn	np	np	nn	np
LG13_HB_347.8	R_371869_L13_PA	LG13	<hkxhk>	{01}	(hh,hk,kk)	hk	hk	hk	kk	kk	hk	kk	hh	hk	hk	hk	hh	kk	hh	hh	hk	hh	hk	hk	kk	hk	kk	kk	hh	hh	hk	hk	kk	kk	hk	hh	hh	hk	kk	hk	hk	hk	kk	kk	kk	hk	hh	hk	hh
LG13_HB_347.9	R_570740_L13_PA	LG13	<lmxll>	{1-}	(ll,lm)	lm	lm	ll	ll	ll	lm	ll	lm	ll	ll	ll	lm	ll	lm	lm	lm	lm	lm	lm	ll	ll	ll	ll	lm	lm	ll	ll	ll	ll	lm	lm	lm	lm	ll	lm	ll	ll	ll	ll	ll	ll	lm	lm	lm
LG13_HB_347.9	R_578546_L13_PA	LG13	<lmxll>	{1-}	(ll,lm)	lm	lm	ll	ll	ll	lm	ll	lm	ll	ll	ll	lm	ll	lm	lm	lm	lm	lm	lm	ll	ll	ll	ll	lm	lm	ll	ll	ll	ll	lm	lm	lm	lm	ll	lm	ll	ll	ll	ll	ll	ll	lm	lm	lm
LG13_HB_347.9	R_602461_L13_PA	LG13	<lmxll>	{1-}	(ll,lm)	lm	lm	ll	ll	ll	lm	ll	lm	ll	ll	ll	lm	ll	lm	lm	lm	lm	lm	lm	ll	ll	ll	ll	lm	lm	ll	ll	ll	ll	lm	lm	lm	lm	ll	lm	ll	ll	ll	ll	ll	ll	lm	lm	lm
LG13_HB_348	F_0156876_L13_PA	LG13	<lmxll>	{1-}	(ll,lm)	lm	lm	ll	ll	ll	lm	ll	lm	ll	ll	ll	lm	ll	lm	lm	lm	lm	lm	lm	ll	ll	ll	ll	lm	lm	ll	ll	ll	ll	lm	lm	lm	lm	ll	lm	ll	ll	ll	ll	ll	ll	lm	lm	lm
LG13_HB_348	F_0156877_L13_PA	LG13	<lmxll>	{1-}	(ll,lm)	lm	lm	ll	ll	ll	lm	ll	lm	ll	ll	ll	lm	ll	lm	lm	lm	lm	lm	lm	ll	ll	ll	ll	lm	lm	ll	ll	ll	ll	lm	lm	lm	lm	ll	lm	ll	ll	ll	ll	ll	ll	lm	lm	lm
LG13_HB_349	F_0157703_L13_PA	LG13	<nnxnp>	{-0}	(nn,np)	nn	nn	np	nn	nn	np	nn	np	np	np	np	np	nn	np	np	nn	np	nn	nn	nn	np	nn	nn	np	np	np	np	nn	nn	nn	np	np	nn	nn	nn	np	np	nn	nn	nn	np	nn	nn	np
LG13_HB_349	F_0157706_L13_PA	LG13	<lmxll>	{1-}	(ll,lm)	lm	lm	ll	ll	ll	lm	ll	lm	ll	ll	ll	lm	ll	lm	lm	lm	lm	lm	lm	ll	ll	ll	ll	lm	lm	ll	ll	ll	ll	lm	lm	lm	lm	ll	lm	ll	ll	ll	ll	ll	ll	lm	lm	lm
LG13_HB_349	F_0157710_L13_PA	LG13	<lmxll>	{1-}	(ll,lm)	lm	lm	ll	ll	ll	lm	ll	lm	ll	ll	ll	lm	ll	lm	lm	lm	lm	lm	lm	ll	ll	ll	ll	lm	lm	ll	ll	ll	ll	lm	lm	lm	lm	ll	lm	ll	ll	ll	ll	ll	ll	lm	lm	lm
LG13_HB_349	F_0157718_L13_PA	LG13	<hkxhk>	{01}	(hh,hk,kk)	hk	hk	hk	kk	kk	hh	kk	hh	hk	hk	hk	hh	kk	hh	hh	hk	hh	hk	hk	kk	hk	kk	kk	hh	hh	hk	hk	kk	kk	hk	hh	hh	hk	kk	hk	hk	hk	kk	kk	kk	hk	hk	hk	hh
LG13_HB_349	F_0157725_L13_PA	LG13	<lmxll>	{1-}	(ll,lm)	lm	lm	ll	ll	ll	lm	ll	lm	ll	ll	ll	lm	ll	lm	lm	lm	lm	lm	lm	ll	ll	ll	ll	lm	lm	ll	ll	ll	ll	lm	lm	lm	lm	ll	lm	ll	ll	ll	ll	ll	ll	lm	lm	lm
LG13_HB_349	F_0157730_L13_PA	LG13	<nnxnp>	{-0}	(nn,np)	nn	nn	np	nn	nn	np	nn	np	np	np	np	np	nn	np	np	nn	np	nn	nn	nn	np	nn	nn	np	np	np	np	nn	nn	nn	np	np	nn	nn	nn	np	np	nn	nn	nn	np	nn	nn	np
LG13_HB_349	R_852820_L13_PA	LG13	<lmxll>	{1-}	(ll,lm)	lm	lm	ll	ll	ll	lm	ll	lm	ll	ll	ll	lm	ll	lm	lm	lm	lm	lm	lm	ll	ll	ll	ll	lm	lm	ll	ll	ll	ll	lm	lm	lm	lm	ll	lm	ll	ll	ll	ll	ll	ll	lm	lm	lm
LG13_HB_349.5	GD_02018_L13_PA	LG13	<nnxnp>	{-0}	(nn,np)	nn	nn	np	nn	nn	np	nn	np	np	np	np	np	nn	np	np	nn	np	nn	nn	nn	np	nn	nn	np	np	np	np	nn	nn	nn	np	np	nn	nn	nn	np	np	nn	nn	nn	np	nn	nn	np
LG13_HB_349.5	R_875526_L13_PA	LG13	<hkxhk>	{10}	(hh,hk,kk)	hk	hk	hk	hh	hh	kk	hh	kk	hk	hk	hk	kk	hh	kk	kk	hk	kk	hk	hk	hh	hk	hh	hh	kk	kk	hk	hk	hh	hh	hk	kk	kk	hk	hh	hk	hk	hk	hh	hh	hh	hk	hk	hk	kk
LG13_HB_350	F_0158497_L13_PA	LG13	<nnxnp>	{-0}	(nn,np)	nn	nn	np	nn	nn	np	nn	np	np	nn	np	np	nn	np	np	nn	nn	nn	nn	nn	np	nn	nn	np	np	np	np	nn	nn	nn	np	np	nn	nn	nn	np	np	nn	nn	nn	np	nn	nn	np
LG13_HB_350	F_0158498_L13_PA	LG13	<nnxnp>	{-0}	(nn,np)	nn	nn	np	nn	nn	np	nn	np	np	nn	np	np	nn	np	np	nn	nn	nn	nn	nn	np	nn	nn	np	np	np	np	nn	nn	nn	np	np	nn	nn	nn	np	np	nn	nn	nn	np	nn	nn	np
LG13_HB_350	F_0158500_L13_PA	LG13	<lmxll>	{1-}	(ll,lm)	ll	lm	ll	ll	lm	lm	ll	lm	ll	ll	ll	lm	ll	lm	lm	lm	lm	lm	lm	ll	ll	ll	ll	lm	lm	ll	ll	ll	ll	lm	lm	lm	lm	ll	lm	ll	ll	ll	ll	ll	ll	lm	lm	lm
LG13_HB_351	F_0159290_L13_PA	LG13	<lmxll>	{1-}	(ll,lm)	ll	lm	ll	ll	lm	lm	ll	ll	ll	ll	ll	lm	ll	lm	lm	lm	lm	lm	lm	ll	ll	ll	ll	lm	lm	ll	ll	ll	ll	lm	lm	lm	lm	ll	lm	ll	ll	ll	ll	ll	ll	lm	ll	lm
LG13_HB_351	F_0159295_L13_PA	LG13	<lmxll>	{1-}	(ll,lm)	ll	lm	ll	ll	lm	lm	ll	ll	ll	ll	ll	lm	ll	lm	lm	lm	lm	lm	lm	ll	ll	ll	ll	lm	lm	ll	ll	ll	ll	lm	lm	lm	lm	ll	lm	ll	ll	ll	ll	ll	ll	lm	ll	lm
GD_01579_L13_PA	GD_01579_L13_PA	LG13	<nnxnp>	{-0}	(nn,np)	nn	nn	np	nn	nn	np	nn	np	np	nn	np	np	nn	np	np	nn	nn	nn	nn	nn	np	nn	nn	np	np	np	np	nn	nn	nn	np	np	nn	nn	nn	np	np	nn	nn	nn	np	nn	nn	np
LG13_HB_353	F_0160153_L13_PA	LG13	<nnxnp>	{-0}	(nn,np)	nn	nn	np	nn	nn	np	nn	np	np	nn	np	np	nn	np	np	nn	nn	nn	nn	nn	np	nn	nn	np	np	np	np	nn	nn	nn	np	np	nn	nn	nn	np	np	nn	nn	nn	np	nn	nn	np
LG13_HB_353	F_0160147_L13_PA	LG13	<lmxll>	{1-}	(ll,lm)	ll	lm	ll	ll	lm	lm	ll	ll	ll	ll	ll	lm	ll	lm	lm	lm	lm	lm	lm	ll	ll	ll	ll	lm	lm	ll	ll	ll	ll	lm	lm	lm	lm	ll	lm	ll	ll	ll	ll	ll	ll	lm	ll	lm
LG13_HB_354	F_0160792_L13_PA	LG13	<nnxnp>	{-0}	(nn,np)	nn	nn	np	nn	nn	np	nn	np	np	nn	np	np	nn	np	np	nn	nn	nn	nn	nn	np	nn	nn	np	np	np	np	nn	nn	nn	np	nn	nn	nn	nn	np	np	nn	nn	nn	np	nn	nn	np
LG13_HB_354	F_0160781_L13_PA	LG13	<lmxll>	{1-}	(ll,lm)	ll	lm	ll	ll	lm	lm	ll	ll	ll	ll	ll	lm	ll	lm	lm	lm	lm	lm	lm	ll	ll	ll	ll	lm	lm	ll	ll	ll	ll	lm	lm	lm	lm	ll	lm	ll	ll	ll	ll	ll	ll	lm	ll	lm
LG13_HB_355	F_0161442_L13_PA	LG13	<hkxhk>	{01}	(hh,hk,kk)	kk	hk	hk	kk	hk	hh	hk	hk	hk	kk	hk	hh	hk	hh	hh	hk	hk	hk	hk	kk	hk	kk	kk	hh	hh	hk	hh	kk	kk	hk	hh	hk	hk	hk	hk	hk	hk	kk	kk	kk	hk	hk	kk	hh
LG13_HB_355	F_0161453_L13_PA	LG13	<hkxhk>	{01}	(hh,hk,kk)	kk	hk	hk	kk	hk	hh	hk	hk	hk	kk	hk	hh	hk	hh	hh	hk	hk	hk	hk	kk	hk	kk	kk	hh	hh	hk	hh	kk	kk	hk	hh	hk	hk	hk	hk	hk	hk	kk	kk	kk	hk	hk	kk	hh
LG13_HB_355	F_0161454_L13_PA	LG13	<nnxnp>	{-0}	(nn,np)	nn	nn	np	nn	nn	np	nn	np	np	nn	np	np	np	np	np	nn	nn	nn	nn	nn	np	nn	nn	np	np	np	np	nn	nn	nn	np	nn	nn	np	nn	np	np	nn	nn	nn	np	nn	nn	np
LG13_HB_355	R_2823627_L13_PA	LG13	<hkxhk>	{01}	(hh,hk,kk)	kk	hk	hk	kk	hk	hh	hk	hk	hk	kk	hk	hh	hk	hh	hh	hk	hk	hk	hk	kk	hk	kk	kk	hh	hh	hk	hh	kk	kk	hk	hh	hk	hk	hk	hk	hk	hk	kk	kk	kk	hk	hk	kk	hh
LG13_HB_355	F_0161456_L13_PA	LG13	<lmxll>	{1-}	(ll,lm)	ll	lm	ll	ll	lm	lm	lm	ll	ll	ll	ll	lm	ll	lm	lm	lm	lm	lm	lm	ll	ll	ll	ll	lm	lm	ll	lm	ll	ll	lm	lm	lm	lm	ll	lm	ll	ll	ll	ll	ll	ll	lm	ll	lm
LG13_HB_356	F_0162290_L13_PA	LG13	<nnxnp>	{-0}	(nn,np)	nn	nn	np	nn	nn	np	nn	np	np	nn	np	np	np	np	np	nn	nn	nn	nn	nn	nn	nn	nn	np	np	np	np	nn	nn	nn	np	nn	nn	np	nn	np	np	nn	nn	nn	np	nn	np	np
LG13_HB_356	F_0162291_L13_PA	LG13	<nnxnp>	{-0}	(nn,np)	nn	nn	np	nn	nn	np	nn	np	np	nn	np	np	np	np	np	nn	nn	nn	nn	nn	nn	nn	nn	np	np	np	np	nn	nn	nn	np	nn	nn	np	nn	np	np	nn	nn	nn	np	nn	np	np
LG13_HB_356	F_0162293_L13_PA	LG13	<hkxhk>	{01}	(hh,hk,kk)	kk	hk	hk	kk	hk	hh	hk	hk	hk	kk	hk	hh	hk	hh	hh	hk	hk	hk	hk	kk	kk	kk	kk	hh	hh	hk	hh	kk	kk	hk	hh	hk	hk	hk	hk	hk	hk	kk	kk	kk	hk	hk	hk	hk
LG13_HB_356	F_0162295_L13_PA	LG13	<nnxnp>	{-0}	(nn,np)	nn	nn	np	nn	nn	np	nn	np	np	nn	np	np	np	np	np	nn	nn	nn	nn	nn	nn	nn	nn	np	np	np	np	nn	nn	nn	np	nn	nn	np	nn	np	np	nn	nn	nn	np	nn	np	np
LG13_HB_357	F_0163066_L13_PA	LG13	<hkxhk>	{10}	(hh,hk,kk)	hh	hk	hk	hh	hk	kk	hk	hk	hk	hh	hk	kk	hk	kk	kk	hk	hk	hk	hk	hh	hh	hk	hh	kk	kk	hk	kk	hh	hh	hk	kk	hk	hk	hk	hk	hk	hk	hh	hh	hh	hk	hk	hk	hk
LG13_HB_357	F_0163068_L13_PA	LG13	<nnxnp>	{-0}	(nn,np)	nn	nn	np	nn	nn	np	nn	np	np	nn	np	np	np	np	np	nn	nn	nn	nn	nn	nn	np	nn	np	np	np	np	nn	nn	nn	np	nn	nn	np	nn	np	np	nn	nn	nn	np	nn	np	np
LG13_HB_357	F_0163076_L13_PA	LG13	<hkxhk>	{01}	(hh,hk,kk)	kk	hk	hk	kk	hk	hh	hk	hk	hk	kk	hk	hh	hk	hh	hh	hk	hk	hk	hk	kk	kk	hk	kk	hh	hh	hk	hh	kk	kk	hk	hh	hk	hk	hk	hk	hk	hk	kk	kk	kk	hk	hk	hk	hk
LG13_HB_357	F_0163084_L13_PA	LG13	<nnxnp>	{-0}	(nn,np)	nn	nn	np	nn	nn	np	nn	np	np	nn	np	np	np	np	np	nn	nn	nn	nn	nn	nn	np	nn	np	np	np	np	nn	nn	nn	np	nn	nn	np	nn	np	np	nn	nn	nn	np	nn	np	np
LG13_HB_357	F_0163086_L13_PA	LG13	<nnxnp>	{-0}	(nn,np)	nn	nn	np	nn	nn	np	nn	np	np	nn	np	np	np	np	np	nn	nn	nn	nn	nn	nn	np	nn	np	np	np	np	nn	nn	nn	np	nn	nn	np	nn	np	np	nn	nn	nn	np	nn	np	np
LG13_HB_357	F_0163099_L13_PA	LG13	<hkxhk>	{10}	(hh,hk,kk)	hh	hk	hk	hh	hk	kk	hk	hk	hk	hh	hk	kk	hk	kk	kk	hk	hk	hk	hk	hh	hh	hk	hh	kk	kk	hk	kk	hh	hh	hk	kk	hk	hk	hk	hk	hk	hk	hh	hh	hh	hk	hk	hk	hk
LG13_HB_357	R_3770859_L13_PA	LG13	<nnxnp>	{-0}	(nn,np)	nn	nn	np	nn	nn	np	nn	np	np	nn	np	np	np	np	np	nn	nn	nn	nn	nn	nn	np	nn	np	np	np	np	nn	nn	nn	np	nn	nn	np	nn	np	np	nn	nn	nn	np	nn	np	np
LG13_HB_357.5	GD_00980_L13_PA	LG13	<hkxhk>	{10}	(hh,hk,kk)	hh	hk	hk	hh	hk	kk	hk	hk	hk	hh	hk	kk	hk	kk	kk	hk	hk	hk	hk	hh	hh	hk	hh	kk	kk	hk	kk	hh	hh	hk	kk	hk	hk	hk	hk	hk	hk	hh	hh	hh	hk	hk	hk	hk
LG13_HB_357.5	R_3832821_L13_PA	LG13	<lmxll>	{1-}	(ll,lm)	ll	lm	ll	ll	lm	lm	lm	ll	ll	ll	ll	lm	ll	lm	lm	lm	lm	lm	lm	ll	ll	ll	ll	lm	lm	ll	lm	ll	ll	lm	lm	lm	lm	ll	lm	ll	ll	ll	ll	ll	ll	lm	ll	ll
LG13_HB_357.5	GD_00565_L13_PA	LG13	<nnxnp>	{-0}	(nn,np)	nn	nn	np	nn	nn	np	nn	np	np	nn	np	np	np	np	np	nn	nn	nn	nn	nn	nn	np	nn	np	np	np	np	nn	nn	nn	np	nn	nn	np	nn	np	np	nn	nn	nn	np	nn	np	np
LG13_HB_358	F_0163866_L13_PA	LG13	<lmxll>	{1-}	(ll,lm)	ll	lm	ll	ll	lm	lm	lm	ll	ll	ll	ll	lm	ll	lm	lm	lm	lm	lm	lm	ll	ll	ll	ll	lm	lm	ll	lm	ll	lm	lm	lm	ll	lm	ll	lm	ll	ll	ll	ll	ll	ll	lm	ll	ll
LG13_HB_359	F_0164064_L13_PA	LG13	<lmxll>	{1-}	(ll,lm)	ll	lm	ll	ll	lm	lm	lm	ll	ll	ll	ll	lm	ll	lm	lm	lm	lm	lm	lm	ll	ll	ll	ll	lm	lm	ll	lm	ll	lm	lm	lm	ll	lm	ll	lm	ll	ll	ll	ll	ll	ll	lm	ll	ll
LG13_HB_359	F_0164079_L13_PA	LG13	<lmxll>	{1-}	(ll,lm)	ll	lm	ll	ll	lm	lm	lm	ll	ll	ll	ll	lm	ll	lm	lm	lm	lm	lm	lm	ll	ll	ll	ll	lm	lm	ll	lm	ll	lm	lm	lm	ll	lm	ll	lm	ll	ll	ll	ll	ll	ll	lm	ll	ll
LG13_HB_361	F_0165003_L13_PA	LG13	<lmxll>	{1-}	(ll,lm)	ll	lm	ll	ll	lm	lm	lm	ll	ll	ll	ll	lm	ll	lm	lm	lm	lm	lm	lm	ll	ll	ll	ll	lm	lm	ll	lm	ll	lm	lm	lm	ll	lm	ll	lm	ll	ll	ll	ll	ll	ll	lm	ll	ll
LG13_HB_361.5	R_4948282_L13_PA	LG13	<lmxll>	{1-}	(ll,lm)	ll	lm	ll	ll	lm	lm	lm	ll	ll	ll	ll	lm	ll	lm	lm	lm	lm	lm	lm	ll	ll	ll	ll	lm	lm	ll	lm	ll	lm	lm	lm	ll	lm	ll	lm	ll	ll	ll	ll	ll	ll	lm	ll	ll
LG13_HB_361.5	R_4952306_L13_PA	LG13	<lmxll>	{1-}	(ll,lm)	ll	lm	ll	ll	lm	lm	lm	ll	ll	ll	ll	lm	ll	lm	lm	lm	lm	lm	lm	ll	ll	ll	ll	lm	lm	ll	lm	ll	lm	lm	lm	ll	lm	ll	lm	ll	ll	ll	ll	ll	ll	lm	ll	ll
LG13_HB_362	F_0165634_L13_PA	LG13	<lmxll>	{1-}	(ll,lm)	ll	lm	ll	ll	lm	lm	lm	ll	ll	ll	ll	lm	ll	lm	lm	lm	lm	lm	lm	ll	ll	ll	ll	lm	lm	ll	lm	ll	lm	lm	ll	ll	lm	ll	lm	ll	ll	ll	ll	ll	ll	lm	ll	ll
LG13_HB_362	F_0165639_L13_PA	LG13	<lmxll>	{1-}	(ll,lm)	ll	lm	ll	ll	lm	lm	lm	ll	ll	ll	ll	lm	ll	lm	lm	lm	lm	lm	lm	ll	ll	ll	ll	lm	lm	ll	lm	ll	lm	lm	ll	ll	lm	ll	lm	ll	ll	ll	ll	ll	ll	lm	ll	ll
LG13_HB_363	F_0166000_L13_PA	LG13	<lmxll>	{1-}	(ll,lm)	ll	lm	ll	ll	lm	lm	lm	ll	ll	ll	ll	lm	ll	lm	lm	lm	lm	lm	lm	ll	ll	ll	ll	lm	lm	ll	lm	ll	lm	lm	ll	ll	lm	ll	lm	ll	ll	ll	ll	ll	ll	lm	ll	ll
LG13_HB_363	F_0166004_L13_PA	LG13	<lmxll>	{1-}	(ll,lm)	ll	lm	ll	ll	lm	lm	lm	ll	ll	ll	ll	lm	ll	lm	lm	lm	lm	lm	lm	ll	ll	ll	ll	lm	lm	ll	lm	ll	lm	lm	ll	ll	lm	ll	lm	ll	ll	ll	ll	ll	ll	lm	ll	ll
LG13_HB_363	F_0166008_L13_PA	LG13	<lmxll>	{1-}	(ll,lm)	ll	lm	ll	ll	lm	lm	lm	ll	ll	ll	ll	lm	ll	lm	lm	lm	lm	lm	lm	ll	ll	ll	ll	lm	lm	ll	lm	ll	lm	lm	ll	ll	lm	ll	lm	ll	ll	ll	ll	ll	ll	lm	ll	ll
LG13_HB_363	F_0166015_L13_PA	LG13	<lmxll>	{1-}	(ll,lm)	ll	lm	ll	ll	lm	lm	lm	ll	ll	ll	ll	lm	ll	lm	lm	lm	lm	lm	lm	ll	ll	ll	ll	lm	lm	ll	lm	ll	lm	lm	ll	ll	lm	ll	lm	ll	ll	ll	ll	ll	ll	lm	ll	ll
LG13_HB_363	R_5611802_L13_PA	LG13	<lmxll>	{1-}	(ll,lm)	ll	lm	ll	ll	lm	lm	lm	ll	ll	ll	ll	lm	ll	lm	lm	lm	lm	lm	lm	ll	ll	ll	ll	lm	lm	ll	lm	ll	lm	lm	ll	ll	lm	ll	lm	ll	ll	ll	ll	ll	ll	lm	ll	ll
LG13_HB_363.5	R_5621134_L13_PA	LG13	<lmxll>	{1-}	(ll,lm)	ll	lm	ll	ll	lm	lm	lm	ll	ll	ll	ll	lm	ll	lm	lm	lm	lm	lm	lm	ll	ll	ll	ll	lm	lm	ll	lm	ll	lm	lm	ll	ll	lm	ll	lm	ll	ll	ll	ll	ll	ll	lm	ll	ll
LG13_HB_363.5	R_5624353_L13_PA	LG13	<lmxll>	{1-}	(ll,lm)	ll	lm	ll	ll	lm	lm	lm	ll	ll	ll	ll	lm	ll	lm	lm	lm	lm	lm	lm	ll	ll	ll	ll	lm	lm	ll	lm	ll	lm	lm	ll	ll	lm	ll	lm	ll	ll	ll	ll	ll	ll	lm	ll	ll
LG13_HB_363.5	R_5662695_L13_PA	LG13	<lmxll>	{1-}	(ll,lm)	ll	lm	ll	ll	lm	lm	lm	ll	ll	ll	ll	lm	ll	lm	lm	lm	lm	lm	lm	ll	ll	ll	ll	lm	lm	ll	lm	ll	lm	lm	ll	ll	lm	ll	lm	ll	ll	ll	ll	ll	ll	lm	ll	ll
LG13_HB_364	F_0166438_L13_PA	LG13	<lmxll>	{1-}	(ll,lm)	ll	lm	ll	ll	lm	lm	lm	ll	ll	ll	ll	lm	ll	ll	lm	lm	lm	lm	lm	ll	ll	ll	ll	lm	ll	ll	lm	lm	lm	lm	ll	ll	lm	ll	lm	ll	ll	ll	ll	ll	ll	lm	ll	ll
LG13_HB_364	F_0166446_L13_PA	LG13	<lmxll>	{1-}	(ll,lm)	ll	lm	ll	ll	lm	lm	lm	ll	ll	ll	ll	lm	ll	ll	lm	lm	lm	lm	lm	ll	ll	ll	ll	lm	ll	ll	lm	lm	lm	lm	ll	ll	lm	ll	lm	ll	ll	ll	ll	ll	ll	lm	ll	ll
LG13_HB_364	R_6005626_L13_PA	LG13	<lmxll>	{1-}	(ll,lm)	ll	lm	ll	ll	lm	lm	lm	ll	ll	ll	ll	lm	ll	ll	lm	lm	lm	lm	lm	ll	ll	ll	ll	lm	ll	ll	lm	lm	lm	lm	ll	ll	lm	ll	lm	ll	ll	ll	ll	ll	ll	lm	ll	ll
LG13_HB_364	R_6017316_L13_PA	LG13	<lmxll>	{1-}	(ll,lm)	ll	lm	ll	ll	lm	lm	lm	ll	ll	ll	ll	lm	ll	ll	lm	lm	lm	lm	lm	ll	ll	lm	ll	lm	ll	ll	lm	lm	lm	lm	ll	ll	lm	ll	lm	ll	ll	ll	ll	ll	ll	lm	ll	ll
LG13_HB_364.5	R_6306433_L13_PA	LG13	<lmxll>	{1-}	(ll,lm)	ll	lm	ll	ll	lm	lm	lm	ll	ll	ll	ll	lm	ll	ll	lm	lm	lm	lm	lm	ll	ll	lm	ll	lm	ll	ll	lm	lm	lm	lm	ll	ll	lm	ll	lm	ll	ll	ll	ll	ll	ll	lm	ll	ll
LG13_HB_365	F_0166956_L13_PA	LG13	<nnxnp>	{-0}	(nn,np)	nn	nn	np	nn	nn	np	nn	np	np	np	np	nn	np	np	np	nn	nn	nn	np	nn	nn	nn	nn	nn	np	np	np	nn	nn	np	np	nn	nn	np	nn	np	np	np	np	nn	np	nn	np	np
LG13_HB_365	F_0166933_L13_PA	LG13	<lmxll>	{1-}	(ll,lm)	ll	lm	ll	ll	lm	lm	lm	ll	ll	ll	ll	lm	ll	ll	lm	lm	lm	lm	lm	ll	ll	lm	ll	lm	ll	ll	lm	lm	lm	lm	ll	ll	lm	ll	lm	ll	ll	ll	ll	ll	ll	lm	ll	ll
LG13_HB_365	F_0166944_L13_PA	LG13	<lmxll>	{1-}	(ll,lm)	ll	lm	ll	ll	lm	lm	lm	ll	ll	ll	ll	lm	ll	ll	lm	lm	lm	lm	lm	ll	ll	lm	ll	lm	ll	ll	lm	lm	lm	lm	ll	ll	lm	ll	lm	ll	ll	ll	ll	ll	ll	lm	ll	ll
LG13_HB_365	F_0166953_L13_PA	LG13	<lmxll>	{1-}	(ll,lm)	ll	lm	ll	ll	lm	lm	lm	ll	ll	ll	ll	lm	ll	ll	lm	lm	lm	lm	lm	ll	ll	lm	ll	lm	ll	ll	lm	lm	lm	lm	ll	ll	lm	ll	lm	ll	ll	ll	ll	ll	ll	lm	ll	ll
LG13_HB_365	R_6361679_L13_PA	LG13	<lmxll>	{1-}	(ll,lm)	ll	lm	ll	ll	lm	lm	lm	ll	ll	ll	ll	lm	ll	ll	lm	lm	lm	lm	lm	ll	ll	lm	ll	lm	ll	ll	lm	lm	lm	lm	ll	ll	lm	ll	lm	ll	ll	ll	ll	ll	ll	lm	ll	ll
LG13_HB_365	R_6361691_L13_PA	LG13	<lmxll>	{1-}	(ll,lm)	ll	lm	ll	ll	lm	lm	lm	ll	ll	ll	ll	lm	ll	ll	lm	lm	lm	lm	lm	ll	ll	lm	ll	lm	ll	ll	lm	lm	lm	lm	ll	ll	lm	ll	lm	ll	ll	ll	ll	ll	ll	lm	ll	ll
LG13_HB_365.5	R_6451182_L13_PA	LG13	<lmxll>	{1-}	(ll,lm)	ll	lm	ll	ll	lm	lm	lm	ll	ll	ll	ll	lm	ll	ll	lm	lm	lm	lm	lm	ll	ll	lm	ll	lm	ll	ll	lm	lm	lm	lm	ll	ll	lm	ll	lm	ll	ll	ll	ll	ll	ll	lm	ll	ll
LG13_HB_365.5	R_6451261_L13_PA	LG13	<lmxll>	{1-}	(ll,lm)	ll	lm	ll	ll	lm	lm	lm	ll	ll	ll	ll	lm	ll	ll	lm	lm	lm	lm	lm	ll	ll	lm	ll	lm	--	ll	lm	lm	lm	lm	ll	ll	lm	ll	lm	ll	ll	ll	ll	ll	ll	lm	ll	ll
LG13_HB_366	F_0167428_L13_PA	LG13	<lmxll>	{1-}	(ll,lm)	ll	lm	ll	ll	lm	lm	lm	ll	ll	ll	ll	lm	ll	ll	lm	lm	lm	lm	lm	ll	ll	lm	ll	lm	ll	ll	lm	lm	lm	lm	ll	ll	lm	ll	lm	ll	ll	ll	ll	ll	ll	lm	ll	ll
LG13_HB_368	F_0168191_L13_PA	LG13	<nnxnp>	{-0}	(nn,np)	nn	nn	np	nn	nn	np	np	np	nn	np	np	nn	np	np	np	nn	nn	nn	np	nn	nn	nn	nn	np	nn	np	np	np	nn	np	np	nn	np	np	nn	np	np	np	np	nn	np	nn	np	np
LG13_HB_368	F_0168208_L13_PA	LG13	<nnxnp>	{-0}	(nn,np)	nn	nn	np	nn	nn	np	np	np	nn	np	np	nn	np	np	np	nn	nn	nn	np	nn	nn	nn	nn	np	nn	np	np	np	nn	np	np	nn	np	np	nn	np	np	np	np	nn	np	nn	np	np
LG13_HB_368	F_0168210_L13_PA	LG13	<nnxnp>	{-0}	(nn,np)	nn	nn	np	nn	nn	np	np	np	nn	np	np	nn	np	np	np	nn	nn	nn	np	nn	nn	nn	nn	np	nn	np	np	np	nn	np	np	nn	np	np	nn	np	np	np	np	nn	np	nn	np	np
LG13_HB_368	F_0168217_L13_PA	LG13	<nnxnp>	{-0}	(nn,np)	nn	nn	np	nn	nn	np	np	np	nn	np	np	nn	np	np	np	nn	nn	nn	np	nn	nn	nn	nn	np	nn	np	np	np	nn	np	np	nn	np	np	nn	np	np	np	np	nn	np	nn	np	np
LG13_HB_368	F_0168220_L13_PA	LG13	<nnxnp>	{-0}	(nn,np)	nn	nn	np	nn	nn	np	np	np	nn	np	np	nn	np	np	np	nn	nn	nn	np	nn	nn	nn	nn	np	nn	np	np	np	nn	np	np	nn	np	np	nn	np	np	np	np	nn	np	nn	np	np
LG13_HB_368	F_0168226_L13_PA	LG13	<nnxnp>	{-0}	(nn,np)	nn	nn	np	nn	nn	np	np	np	nn	np	np	nn	np	np	np	nn	nn	nn	np	nn	nn	nn	nn	np	nn	np	np	np	nn	np	np	nn	np	np	nn	np	np	np	np	nn	np	nn	np	np
LG13_HB_368	F_0168228_L13_PA	LG13	<nnxnp>	{-0}	(nn,np)	nn	nn	np	nn	nn	np	np	np	nn	np	np	nn	np	np	np	nn	nn	nn	np	nn	nn	nn	nn	np	nn	np	np	np	nn	np	np	nn	np	np	nn	np	np	np	np	nn	np	nn	np	np
LG13_HB_368	F_0168230_L13_PA	LG13	<nnxnp>	{-0}	(nn,np)	nn	nn	np	nn	nn	np	np	np	nn	np	np	nn	np	np	np	nn	nn	nn	np	nn	nn	nn	nn	np	nn	np	np	np	nn	np	np	nn	np	np	nn	np	np	np	np	nn	np	nn	np	np
LG13_HB_369	F_0168749_L13_PA	LG13	<nnxnp>	{-0}	(nn,np)	nn	nn	np	nn	nn	np	np	np	nn	np	np	nn	np	np	np	nn	nn	nn	np	nn	nn	nn	nn	np	nn	np	np	np	nn	np	np	nn	np	np	nn	np	np	np	np	nn	np	nn	np	np
LG13_HB_369	F_0168766_L13_PA	LG13	<nnxnp>	{-0}	(nn,np)	nn	nn	np	nn	nn	np	np	np	nn	np	np	nn	np	np	np	nn	nn	nn	np	nn	nn	nn	nn	np	nn	np	np	np	nn	np	np	nn	np	np	nn	np	np	np	np	nn	np	nn	np	np
LG13_HB_369	F_0168770_L13_PA	LG13	<nnxnp>	{-0}	(nn,np)	nn	nn	np	nn	nn	np	np	np	nn	np	np	nn	np	np	np	nn	nn	nn	np	nn	nn	nn	nn	np	nn	np	np	np	nn	np	np	nn	np	np	nn	np	np	np	np	nn	np	nn	np	np
LG13_HB_369	F_0168774_L13_PA	LG13	<nnxnp>	{-0}	(nn,np)	nn	nn	np	nn	nn	np	np	np	nn	np	np	nn	np	np	np	nn	nn	nn	np	nn	nn	nn	nn	np	nn	np	np	np	nn	np	np	nn	np	np	nn	np	np	np	np	nn	np	nn	np	np
LG13_HB_369	F_0168780_L13_PA	LG13	<nnxnp>	{-1}	(nn,np)	np	np	nn	np	np	nn	nn	nn	np	nn	nn	np	nn	nn	nn	np	np	np	nn	np	np	np	np	nn	np	nn	nn	nn	np	nn	nn	np	nn	nn	np	nn	nn	nn	nn	np	nn	np	nn	nn
LG13_HB_370	F_0168840_L13_PA	LG13	<nnxnp>	{-0}	(nn,np)	nn	nn	np	nn	nn	np	np	np	nn	np	np	nn	np	np	np	nn	nn	nn	np	nn	nn	nn	nn	np	nn	np	np	np	nn	np	np	nn	np	np	nn	np	np	np	np	nn	np	nn	np	np
LG13_HB_370	F_0168841_L13_PA	LG13	<nnxnp>	{-0}	(nn,np)	nn	nn	np	nn	nn	np	np	np	nn	np	np	nn	np	np	np	nn	nn	nn	np	nn	nn	nn	nn	np	nn	np	np	np	nn	np	np	nn	np	np	nn	np	np	np	np	nn	np	nn	np	np
LG13_HB_370	F_0168843_L13_PA	LG13	<nnxnp>	{-1}	(nn,np)	np	np	nn	np	np	nn	nn	nn	np	nn	nn	np	nn	nn	nn	np	np	np	nn	np	np	np	np	nn	np	nn	nn	nn	np	nn	nn	np	nn	nn	np	nn	nn	nn	nn	np	nn	np	nn	nn
LG13_HB_370	F_0168845_L13_PA	LG13	<nnxnp>	{-1}	(nn,np)	np	np	nn	np	np	nn	nn	nn	np	nn	nn	np	nn	nn	nn	np	np	np	nn	np	np	np	np	nn	np	nn	nn	nn	np	nn	nn	np	nn	nn	np	nn	nn	nn	nn	np	nn	np	nn	nn
LG13_HB_370	F_0168858_L13_PA	LG13	<nnxnp>	{-1}	(nn,np)	np	np	nn	np	np	nn	nn	nn	np	nn	nn	np	nn	nn	nn	np	np	np	nn	np	np	np	np	nn	np	nn	nn	nn	np	nn	nn	np	nn	nn	np	nn	nn	nn	nn	np	nn	np	nn	nn
LG13_HB_370	GD_02124_L13_PA	LG13	<nnxnp>	{-0}	(nn,np)	nn	nn	np	nn	nn	np	np	np	nn	np	np	nn	np	np	np	nn	nn	nn	np	nn	nn	nn	nn	np	nn	np	np	np	nn	np	np	nn	np	np	nn	np	np	np	np	nn	np	nn	np	np
LG13_HB_372	F_0169770_L13_PA	LG13	<nnxnp>	{-1}	(nn,np)	np	np	nn	np	np	nn	nn	nn	np	nn	nn	np	nn	nn	nn	np	np	np	nn	np	np	np	np	nn	np	nn	nn	nn	np	nn	nn	np	nn	nn	np	nn	nn	nn	nn	np	nn	np	nn	nn
LG13_HB_373	F_0170322_L13_PA	LG13	<nnxnp>	{-1}	(nn,np)	np	np	nn	np	np	nn	nn	nn	np	nn	nn	np	nn	nn	nn	np	np	np	nn	np	np	np	np	nn	np	nn	nn	nn	np	nn	nn	np	nn	nn	np	nn	nn	nn	nn	np	nn	np	nn	nn
LG13_HB_373	F_0170332_L13_PA	LG13	<nnxnp>	{-1}	(nn,np)	np	np	nn	np	np	nn	nn	nn	np	nn	nn	np	nn	nn	nn	np	np	np	nn	np	np	np	np	nn	np	nn	nn	nn	np	nn	nn	np	nn	nn	np	nn	nn	nn	nn	np	nn	np	nn	nn
LG13_HB_373	F_0170335_L13_PA	LG13	<nnxnp>	{-1}	(nn,np)	np	np	nn	np	np	nn	nn	nn	np	nn	nn	np	nn	nn	nn	np	np	np	nn	np	np	np	np	nn	np	nn	nn	nn	np	nn	nn	np	nn	nn	np	nn	nn	nn	nn	np	nn	np	nn	nn
LG13_HB_373	R_8619897_L13_PA	LG13	<nnxnp>	{-1}	(nn,np)	np	np	nn	np	np	nn	nn	nn	np	nn	nn	np	nn	nn	nn	np	np	np	nn	np	np	np	np	nn	np	nn	nn	nn	np	nn	nn	np	nn	nn	np	nn	nn	nn	nn	np	nn	np	nn	nn
LG13_HB_374	F_0170390_L13_PA	LG13	<nnxnp>	{-1}	(nn,np)	np	np	nn	np	np	nn	nn	nn	np	nn	nn	np	nn	nn	nn	np	np	np	nn	np	np	np	np	nn	np	nn	nn	nn	np	nn	nn	np	nn	nn	np	nn	nn	nn	nn	np	nn	np	nn	nn
LG13_HB_374	F_0170394_L13_PA	LG13	<nnxnp>	{-1}	(nn,np)	np	np	nn	np	np	nn	nn	nn	np	nn	nn	np	nn	nn	nn	np	np	np	nn	np	np	np	np	nn	np	nn	nn	nn	np	nn	nn	np	nn	nn	np	nn	nn	nn	nn	np	nn	np	nn	nn
LG13_HB_375	F_0170803_L13_PA	LG13	<nnxnp>	{-1}	(nn,np)	np	np	nn	np	np	nn	nn	nn	np	nn	nn	np	nn	nn	nn	np	np	np	nn	np	np	np	np	nn	np	np	nn	nn	np	nn	nn	np	nn	nn	np	nn	nn	nn	nn	np	np	np	nn	nn
LG13_HB_375	F_0170808_L13_PA	LG13	<nnxnp>	{-1}	(nn,np)	np	np	nn	np	np	nn	nn	nn	np	nn	nn	np	nn	nn	nn	np	np	np	nn	np	np	np	np	nn	np	np	nn	nn	np	nn	nn	np	nn	nn	np	nn	nn	nn	nn	np	np	np	nn	nn
LG13_HB_377	F_0171446_L13_PA	LG13	<nnxnp>	{-1}	(nn,np)	np	np	nn	np	np	nn	nn	nn	np	nn	nn	np	nn	nn	nn	np	np	np	nn	np	np	np	np	nn	np	np	nn	nn	np	nn	nn	np	nn	nn	np	nn	nn	nn	nn	np	np	np	nn	nn
LG13_HB_377	F_0171459_L13_PA	LG13	<nnxnp>	{-1}	(nn,np)	np	np	nn	np	np	nn	nn	nn	np	nn	nn	np	nn	nn	nn	np	np	np	nn	np	np	np	np	nn	np	np	nn	nn	np	nn	nn	np	nn	nn	np	nn	nn	nn	nn	np	np	np	nn	nn
LG13_HB_378	F_0171576_L13_PA	LG13	<nnxnp>	{-1}	(nn,np)	np	np	nn	np	np	nn	nn	nn	np	nn	nn	np	nn	nn	nn	np	np	np	nn	np	np	np	np	nn	np	np	nn	nn	np	nn	nn	np	nn	nn	np	nn	nn	nn	nn	np	np	np	nn	nn
LG13_HB_379	F_0172117_L13_PA	LG13	<lmxll>	{1-}	(ll,lm)	ll	lm	ll	ll	ll	lm	lm	ll	ll	ll	ll	lm	ll	ll	lm	lm	ll	lm	lm	ll	ll	lm	ll	lm	ll	ll	lm	lm	lm	lm	ll	ll	lm	lm	lm	ll	ll	ll	ll	ll	ll	lm	ll	ll
LG13_HB_379	F_0172131_L13_PA	LG13	<lmxll>	{1-}	(ll,lm)	ll	lm	ll	ll	ll	lm	lm	ll	ll	ll	ll	lm	ll	ll	lm	lm	ll	lm	lm	ll	ll	lm	ll	lm	ll	ll	lm	lm	lm	lm	ll	ll	lm	lm	lm	ll	ll	ll	ll	ll	ll	lm	ll	ll
LG13_HB_379	F_0172143_L13_PA	LG13	<lmxll>	{1-}	(ll,lm)	ll	lm	ll	ll	ll	lm	lm	ll	ll	ll	ll	lm	ll	ll	lm	lm	ll	lm	lm	ll	ll	lm	ll	lm	ll	ll	lm	lm	lm	lm	ll	ll	lm	lm	lm	ll	ll	ll	ll	ll	ll	lm	ll	ll
LG13_HB_379	F_0172145_L13_PA	LG13	<lmxll>	{1-}	(ll,lm)	ll	lm	ll	ll	ll	lm	lm	ll	ll	ll	ll	lm	ll	ll	lm	lm	ll	lm	lm	ll	ll	lm	ll	lm	ll	ll	lm	lm	lm	lm	ll	ll	lm	lm	lm	ll	ll	ll	ll	ll	ll	lm	ll	ll
LG13_HB_381	F_0173090_L13_PA	LG13	<lmxll>	{1-}	(ll,lm)	ll	lm	ll	ll	ll	lm	lm	ll	ll	ll	ll	lm	ll	ll	lm	lm	ll	lm	lm	ll	ll	lm	ll	lm	ll	ll	lm	lm	lm	lm	ll	ll	lm	lm	lm	ll	ll	ll	ll	ll	ll	lm	ll	ll
LG13_HB_381	F_0173098_L13_PA	LG13	<lmxll>	{1-}	(ll,lm)	ll	lm	ll	ll	ll	lm	lm	ll	ll	ll	ll	lm	ll	ll	lm	lm	ll	lm	lm	ll	ll	lm	ll	lm	ll	ll	lm	lm	lm	lm	ll	ll	lm	lm	lm	ll	ll	ll	ll	ll	ll	lm	ll	ll
R_10714013_L13_PA	R_10714013_L13_PA	LG13	<lmxll>	{1-}	(ll,lm)	ll	lm	ll	ll	ll	lm	lm	ll	ll	ll	ll	lm	ll	ll	lm	lm	ll	lm	lm	ll	ll	lm	ll	lm	ll	ll	lm	lm	lm	lm	ll	ll	lm	lm	lm	ll	ll	ll	ll	ll	ll	lm	ll	ll
R_12111151_L13_PA	R_12111151_L13_PA	LG13	<lmxll>	{1-}	(ll,lm)	ll	lm	ll	ll	ll	lm	lm	ll	ll	ll	ll	lm	ll	ll	lm	lm	ll	lm	lm	ll	ll	lm	ll	lm	ll	ll	lm	lm	lm	lm	ll	ll	lm	lm	lm	ll	ll	ll	ll	ll	ll	lm	ll	ll
R_12134921_L13_PA	R_12134921_L13_PA	LG13	<lmxll>	{1-}	(ll,lm)	ll	lm	ll	ll	ll	lm	lm	ll	ll	ll	ll	lm	ll	ll	lm	lm	ll	lm	lm	ll	ll	lm	ll	lm	ll	ll	lm	lm	lm	lm	ll	ll	lm	lm	lm	ll	ll	ll	ll	ll	ll	lm	ll	ll
LG13_HB_385	F_0174610_L13_PA	LG13	<lmxll>	{1-}	(ll,lm)	ll	lm	ll	ll	ll	lm	lm	ll	ll	ll	ll	lm	ll	ll	lm	lm	ll	lm	lm	ll	ll	lm	ll	lm	ll	ll	lm	lm	lm	lm	ll	ll	lm	lm	lm	ll	ll	ll	ll	ll	ll	lm	ll	ll
LG13_HB_385	F_0174614_L13_PA	LG13	<lmxll>	{1-}	(ll,lm)	ll	lm	ll	ll	ll	lm	lm	ll	ll	ll	ll	lm	ll	ll	lm	lm	ll	lm	lm	ll	ll	lm	ll	lm	ll	ll	lm	lm	lm	lm	ll	ll	lm	lm	lm	ll	ll	ll	ll	ll	ll	lm	ll	ll
LG13_HB_385	F_0174621_L13_PA	LG13	<lmxll>	{1-}	(ll,lm)	ll	lm	ll	ll	ll	lm	lm	ll	ll	ll	ll	lm	ll	ll	lm	lm	ll	lm	lm	ll	ll	lm	ll	lm	ll	ll	lm	lm	lm	lm	ll	ll	lm	lm	lm	ll	ll	ll	ll	ll	ll	lm	ll	ll
LG13_HB_385	F_0174625_L13_PA	LG13	<lmxll>	{1-}	(ll,lm)	ll	lm	ll	ll	ll	lm	lm	ll	ll	ll	ll	lm	ll	ll	lm	lm	ll	lm	lm	ll	ll	lm	ll	lm	ll	ll	lm	lm	lm	lm	ll	ll	lm	lm	lm	ll	ll	ll	ll	ll	ll	lm	ll	ll
LG13_HB_385	F_0174626_L13_PA	LG13	<lmxll>	{1-}	(ll,lm)	ll	lm	ll	ll	ll	lm	lm	ll	ll	ll	ll	lm	ll	ll	lm	lm	ll	lm	lm	ll	ll	lm	ll	lm	ll	ll	lm	lm	lm	lm	ll	ll	lm	lm	lm	ll	ll	ll	ll	ll	ll	lm	ll	ll
LG13_HB_385	R_12127305_L13_PA	LG13	<lmxll>	{1-}	(ll,lm)	ll	lm	ll	ll	ll	lm	lm	ll	ll	ll	ll	lm	ll	ll	lm	lm	ll	lm	lm	ll	ll	lm	ll	lm	ll	ll	lm	lm	lm	lm	ll	ll	lm	lm	lm	ll	ll	ll	ll	ll	ll	lm	ll	ll
LG13_HB_386	F_0175124_L13_PA	LG13	<lmxll>	{1-}	(ll,lm)	ll	lm	ll	ll	ll	lm	lm	ll	ll	ll	ll	lm	ll	ll	lm	lm	ll	lm	lm	ll	ll	lm	ll	lm	ll	ll	lm	lm	lm	lm	ll	ll	lm	lm	lm	ll	ll	ll	ll	ll	ll	lm	ll	ll
LG13_HB_386	F_0175148_L13_PA	LG13	<lmxll>	{1-}	(ll,lm)	ll	lm	ll	ll	ll	lm	lm	ll	ll	ll	ll	lm	ll	ll	lm	lm	ll	lm	lm	ll	ll	lm	ll	lm	ll	ll	lm	lm	lm	lm	ll	ll	lm	lm	lm	ll	ll	ll	ll	ll	ll	lm	ll	ll
LG13_HB_387	F_0175652_L13_PA	LG13	<lmxll>	{1-}	(ll,lm)	ll	lm	ll	ll	ll	lm	lm	ll	ll	ll	ll	lm	ll	ll	lm	lm	ll	lm	lm	ll	ll	lm	ll	lm	ll	ll	lm	lm	lm	lm	ll	ll	ll	lm	lm	ll	ll	ll	ll	ll	ll	lm	ll	ll
LG13_HB_387	F_0175653_L13_PA	LG13	<lmxll>	{1-}	(ll,lm)	ll	lm	ll	ll	ll	lm	lm	ll	ll	ll	ll	lm	ll	ll	lm	lm	ll	lm	lm	ll	ll	lm	ll	lm	ll	ll	lm	lm	lm	lm	ll	ll	ll	lm	lm	ll	ll	ll	ll	ll	ll	lm	ll	ll
LG13_HB_387	F_0175661_L13_PA	LG13	<lmxll>	{1-}	(ll,lm)	ll	lm	ll	ll	ll	lm	lm	ll	ll	ll	ll	lm	ll	ll	lm	lm	ll	lm	lm	ll	ll	lm	ll	lm	ll	ll	lm	lm	lm	lm	ll	ll	ll	lm	lm	ll	ll	ll	ll	ll	ll	lm	ll	ll
LG13_HB_388	F_0176250_L13_PA	LG13	<hkxhk>	{00}	(hh,hk,kk)	hk	hh	kk	hh	hk	hk	hk	kk	hk	kk	kk	hh	kk	kk	hk	hh	hk	hh	hk	hk	hk	hh	hh	hk	hk	hk	hk	hk	hh	hk	kk	kk	kk	hk	hh	hk	hk	kk	kk	hk	kk	hh	kk	kk
LG13_HB_392	F_0178007_L13_PA	LG13	<lmxll>	{1-}	(ll,lm)	ll	lm	ll	ll	ll	lm	lm	ll	ll	ll	ll	lm	ll	ll	lm	lm	ll	lm	lm	ll	ll	lm	ll	lm	ll	ll	lm	lm	lm	lm	ll	ll	lm	lm	lm	ll	ll	ll	ll	ll	ll	lm	ll	ll
LG13_HB_392	F_0178020_L13_PA	LG13	<lmxll>	{1-}	(ll,lm)	LL	LM	LL	LL	LL	LM	LM	LL	LL	LL	LL	LM	LL	LL	LM	LM	LL	LM	LM	LL	LL	LM	LL	LM	LL	LL	LM	LM	LM	LM	LL	LL	LM	LM	LM	LL	LL	LL	LL	LL	LL	LM	LL	LL
LG13_HB_394	F_0178598_L13_PA	LG13	<nnxnp>	{-1}	(nn,np)	np	np	np	np	np	nn	nn	nn	np	nn	nn	np	np	nn	nn	np	np	np	nn	np	np	np	np	nn	np	np	nn	nn	np	nn	nn	nn	nn	nn	np	nn	np	nn	nn	np	nn	np	nn	nn
LG13_HB_394	F_0178611_L13_PA	LG13	<nnxnp>	{-1}	(nn,np)	np	np	np	np	np	nn	nn	nn	np	nn	nn	np	np	nn	nn	np	np	np	nn	np	np	np	np	nn	np	np	nn	nn	np	nn	nn	nn	nn	nn	np	nn	np	nn	nn	np	nn	np	nn	nn
LG13_HB_394	GD_00943_L13_PA	LG13	<nnxnp>	{-1}	(nn,np)	np	np	np	np	np	nn	nn	nn	np	nn	nn	np	np	nn	nn	np	np	np	nn	np	np	np	np	nn	np	np	nn	nn	np	nn	nn	nn	nn	nn	np	nn	np	nn	nn	np	nn	np	nn	nn
LG13_HB_395	F_0179385_L13_PA	LG13	<lmxll>	{1-}	(ll,lm)	ll	lm	ll	lm	ll	lm	lm	ll	ll	ll	ll	lm	ll	ll	lm	ll	ll	lm	lm	ll	ll	lm	lm	lm	ll	ll	lm	lm	lm	lm	ll	ll	ll	lm	lm	lm	ll	ll	ll	ll	ll	lm	ll	ll
LG13_HB_395	F_0179410_L13_PA	LG13	<lmxll>	{1-}	(ll,lm)	ll	lm	ll	lm	ll	lm	lm	ll	ll	ll	ll	lm	ll	ll	lm	ll	ll	lm	lm	ll	ll	lm	lm	lm	ll	ll	lm	lm	lm	lm	ll	ll	ll	lm	lm	lm	ll	ll	ll	ll	ll	lm	ll	ll
LG13_HB_396	F_0179490_L13_PA	LG13	<lmxll>	{1-}	(ll,lm)	ll	lm	ll	lm	ll	lm	lm	ll	ll	ll	ll	lm	ll	ll	lm	ll	ll	lm	lm	ll	ll	lm	lm	lm	ll	ll	lm	lm	lm	lm	ll	ll	ll	lm	lm	lm	ll	ll	ll	ll	ll	lm	ll	ll
LG13_HB_396	F_0179496_L13_PA	LG13	<lmxll>	{1-}	(ll,lm)	ll	lm	ll	lm	ll	lm	lm	ll	ll	ll	ll	lm	ll	ll	lm	ll	ll	lm	lm	ll	ll	lm	lm	lm	ll	ll	lm	lm	lm	lm	ll	ll	ll	lm	lm	lm	ll	ll	ll	ll	ll	lm	ll	ll
LG13_HB_396	R_15707000_L13_PA	LG13	<lmxll>	{1-}	(ll,lm)	ll	lm	ll	lm	ll	lm	lm	ll	ll	ll	ll	lm	ll	ll	lm	ll	ll	lm	lm	ll	ll	lm	lm	lm	ll	ll	lm	lm	lm	lm	ll	ll	ll	lm	lm	lm	ll	ll	ll	ll	ll	lm	ll	ll
LG13_HB_397	F_0180266_L13_PA	LG13	<lmxll>	{1-}	(ll,lm)	ll	lm	ll	lm	ll	lm	lm	ll	ll	ll	ll	lm	ll	ll	lm	ll	ll	lm	lm	ll	ll	lm	lm	lm	ll	ll	lm	lm	lm	lm	ll	ll	ll	lm	lm	lm	ll	ll	ll	ll	ll	lm	ll	ll
LG13_HB_398	F_0180677_L13_PA	LG13	<lmxll>	{1-}	(ll,lm)	ll	lm	ll	lm	ll	lm	lm	ll	ll	ll	ll	lm	ll	ll	lm	ll	ll	lm	lm	ll	ll	lm	lm	lm	ll	ll	lm	lm	lm	lm	ll	ll	ll	lm	lm	lm	ll	ll	ll	ll	ll	lm	ll	ll
LG13_HB_398	F_0180706_L13_PA	LG13	<lmxll>	{1-}	(ll,lm)	ll	lm	ll	lm	ll	lm	lm	ll	ll	ll	ll	lm	ll	ll	lm	ll	ll	lm	lm	ll	ll	lm	lm	lm	ll	ll	lm	lm	lm	lm	ll	ll	ll	lm	lm	lm	ll	ll	ll	ll	ll	lm	ll	ll
LG13_HB_399	F_0181259_L13_PA	LG13	<lmxll>	{1-}	(ll,lm)	ll	lm	ll	lm	ll	lm	lm	ll	ll	ll	ll	lm	ll	ll	lm	ll	ll	lm	lm	ll	ll	lm	lm	lm	--	ll	lm	lm	lm	lm	ll	ll	ll	lm	lm	lm	ll	ll	ll	ll	ll	lm	ll	ll
LG13_HB_399	F_0181260_L13_PA	LG13	<lmxll>	{1-}	(ll,lm)	ll	lm	ll	lm	ll	lm	lm	ll	ll	ll	ll	lm	ll	ll	lm	ll	ll	lm	lm	ll	ll	lm	lm	lm	ll	ll	lm	lm	lm	lm	ll	ll	ll	lm	lm	lm	ll	ll	ll	ll	ll	lm	ll	ll
LG13_HB_399	F_0181290_L13_PA	LG13	<lmxll>	{1-}	(ll,lm)	ll	lm	ll	lm	ll	lm	lm	ll	ll	ll	ll	lm	ll	ll	lm	ll	ll	lm	lm	ll	ll	lm	lm	lm	ll	ll	lm	lm	lm	lm	ll	ll	ll	lm	lm	lm	ll	ll	ll	ll	ll	lm	ll	ll
LG13_HB_402	F_0182727_L13_PA	LG13	<lmxll>	{1-}	(ll,lm)	ll	lm	ll	lm	ll	lm	lm	ll	ll	ll	ll	lm	ll	ll	lm	ll	ll	lm	lm	ll	ll	lm	lm	lm	ll	ll	lm	lm	lm	lm	ll	ll	ll	lm	lm	lm	ll	ll	ll	ll	ll	lm	ll	ll
LG13_HB_402	R_18334288_L13_PA	LG13	<lmxll>	{1-}	(ll,lm)	ll	lm	ll	lm	ll	lm	lm	ll	ll	ll	ll	lm	ll	ll	lm	ll	ll	lm	lm	ll	ll	lm	lm	lm	ll	ll	lm	lm	lm	lm	ll	ll	ll	lm	lm	lm	ll	ll	ll	ll	ll	lm	ll	ll
LG13_HB_402	R_18342269_L13_PA	LG13	<lmxll>	{1-}	(ll,lm)	ll	lm	ll	lm	ll	lm	lm	ll	ll	ll	ll	lm	ll	ll	lm	ll	ll	lm	lm	ll	ll	lm	lm	lm	ll	ll	lm	lm	lm	lm	ll	ll	ll	lm	lm	lm	ll	ll	ll	ll	ll	lm	ll	ll
LG13_HB_403	F_0183433_L13_PA	LG13	<lmxll>	{1-}	(ll,lm)	ll	lm	ll	lm	lm	lm	lm	ll	ll	ll	ll	lm	ll	ll	lm	ll	ll	lm	lm	ll	ll	lm	lm	lm	ll	ll	lm	lm	lm	lm	ll	ll	ll	lm	lm	lm	ll	ll	ll	lm	ll	lm	ll	ll
LG13_HB_403	F_0183441_L13_PA	LG13	<lmxll>	{1-}	(ll,lm)	ll	lm	ll	lm	lm	lm	lm	ll	ll	ll	ll	lm	ll	ll	lm	ll	ll	lm	lm	ll	ll	lm	lm	lm	ll	ll	lm	lm	lm	lm	ll	ll	ll	lm	lm	lm	ll	ll	ll	lm	ll	lm	ll	ll
LG13_HB_403	F_0183443_L13_PA	LG13	<lmxll>	{1-}	(ll,lm)	ll	lm	ll	lm	lm	lm	lm	ll	ll	ll	ll	lm	ll	ll	lm	ll	ll	lm	lm	ll	ll	lm	lm	lm	ll	ll	lm	lm	lm	lm	ll	ll	ll	lm	lm	lm	ll	ll	ll	lm	ll	lm	ll	ll
LG13_HB_407	F_0184834_L13_PA	LG13	<lmxll>	{1-}	(ll,lm)	ll	lm	ll	lm	lm	lm	lm	ll	ll	ll	ll	lm	ll	ll	lm	ll	ll	lm	ll	ll	ll	lm	lm	lm	ll	ll	lm	lm	lm	lm	ll	ll	ll	lm	lm	lm	ll	ll	ll	lm	ll	lm	ll	ll
LG13_HB_407	F_0184835_L13_PA	LG13	<lmxll>	{1-}	(ll,lm)	ll	lm	ll	lm	lm	lm	lm	ll	ll	ll	ll	lm	ll	ll	lm	ll	ll	lm	ll	ll	ll	lm	lm	lm	ll	ll	lm	lm	lm	lm	ll	ll	ll	lm	lm	lm	ll	ll	ll	lm	ll	lm	ll	ll
LG13_HB_407	F_0184845_L13_PA	LG13	<lmxll>	{1-}	(ll,lm)	ll	lm	ll	lm	lm	lm	lm	ll	ll	ll	ll	lm	ll	ll	lm	ll	ll	lm	ll	ll	ll	lm	lm	lm	ll	ll	lm	lm	lm	lm	ll	ll	ll	lm	lm	lm	ll	ll	ll	lm	ll	lm	ll	ll
LG13_HB_407	F_0184851_L13_PA	LG13	<lmxll>	{1-}	(ll,lm)	ll	lm	ll	lm	lm	lm	lm	ll	ll	ll	ll	lm	ll	ll	lm	ll	ll	lm	ll	ll	ll	lm	lm	lm	ll	ll	lm	lm	lm	lm	ll	ll	ll	lm	lm	lm	ll	ll	ll	lm	ll	lm	ll	ll
LG13_HB_407	GD_01334_L13_PA	LG13	<lmxll>	{1-}	(ll,lm)	ll	lm	ll	lm	lm	lm	lm	ll	ll	ll	ll	lm	ll	ll	lm	ll	ll	lm	ll	ll	ll	lm	lm	lm	ll	ll	lm	lm	lm	lm	ll	ll	ll	lm	lm	lm	ll	ll	ll	lm	ll	lm	ll	ll
LG13_HB_407.5	R_19786931_L13_PA	LG13	<lmxll>	{1-}	(ll,lm)	ll	lm	ll	lm	lm	lm	lm	ll	ll	ll	ll	lm	ll	ll	lm	ll	ll	lm	ll	ll	ll	lm	lm	lm	ll	ll	lm	lm	lm	lm	ll	ll	ll	lm	lm	lm	ll	ll	ll	lm	ll	lm	ll	ll
LG13_HB_408.5	R_20181857_L13_PA	LG13	<lmxll>	{1-}	(ll,lm)	ll	lm	ll	lm	lm	lm	lm	ll	ll	ll	ll	lm	ll	ll	lm	ll	ll	lm	ll	ll	ll	lm	lm	lm	ll	ll	lm	lm	lm	lm	ll	ll	ll	lm	lm	lm	ll	ll	ll	lm	ll	lm	ll	ll
LG13_HB_408.5	R_20187735_L13_PA	LG13	<lmxll>	{1-}	(ll,lm)	ll	lm	ll	lm	lm	lm	lm	ll	ll	ll	ll	lm	ll	ll	lm	ll	ll	lm	ll	ll	ll	lm	lm	lm	ll	ll	lm	lm	lm	lm	ll	ll	ll	lm	lm	lm	ll	ll	ll	lm	ll	lm	ll	ll
LG13_HB_408.8	R_20353369_L13_PA	LG13	<lmxll>	{1-}	(ll,lm)	ll	lm	ll	lm	lm	lm	lm	ll	ll	ll	ll	lm	ll	ll	lm	ll	ll	lm	ll	ll	ll	lm	lm	lm	ll	ll	lm	lm	lm	lm	ll	ll	ll	lm	lm	lm	ll	ll	ll	lm	ll	lm	ll	ll
LG13_HB_409	F_0186206_L13_PA	LG13	<lmxll>	{1-}	(ll,lm)	ll	lm	ll	lm	lm	lm	lm	ll	ll	ll	ll	lm	ll	ll	lm	ll	ll	lm	ll	ll	ll	lm	lm	lm	ll	ll	lm	lm	lm	lm	ll	ll	ll	lm	lm	lm	ll	ll	ll	lm	ll	lm	ll	ll
LG13_HB_409	F_0186208_L13_PA	LG13	<lmxll>	{1-}	(ll,lm)	ll	lm	ll	lm	lm	lm	lm	ll	ll	ll	ll	lm	ll	ll	lm	ll	ll	lm	ll	ll	ll	lm	lm	lm	ll	ll	lm	lm	lm	lm	ll	ll	ll	lm	lm	lm	ll	ll	ll	lm	ll	lm	ll	ll
LG13_HB_409	F_0186209_L13_PA	LG13	<lmxll>	{1-}	(ll,lm)	ll	lm	ll	lm	lm	lm	lm	ll	ll	ll	ll	lm	ll	ll	lm	ll	ll	lm	ll	ll	ll	lm	lm	lm	ll	ll	lm	lm	lm	lm	ll	ll	ll	lm	lm	lm	ll	ll	ll	lm	ll	lm	ll	ll
LG13_HB_409	F_0186188_L13_PA	LG13	<lmxll>	{1-}	(ll,lm)	ll	lm	ll	lm	lm	lm	lm	ll	ll	ll	ll	lm	ll	ll	lm	ll	ll	lm	ll	ll	ll	lm	lm	lm	ll	ll	lm	lm	lm	lm	ll	ll	ll	lm	lm	lm	ll	ll	ll	lm	ll	lm	ll	ll
LG13_HB_409	F_0186189_L13_PA	LG13	<lmxll>	{1-}	(ll,lm)	ll	lm	ll	lm	lm	lm	lm	ll	ll	ll	ll	lm	ll	ll	lm	ll	ll	lm	ll	ll	ll	lm	lm	lm	ll	ll	lm	lm	lm	lm	ll	ll	ll	lm	lm	lm	ll	ll	ll	lm	ll	lm	ll	ll
LG13_HB_409	F_0186190_L13_PA	LG13	<lmxll>	{1-}	(ll,lm)	ll	lm	ll	lm	lm	lm	lm	ll	ll	ll	ll	lm	ll	ll	lm	ll	ll	lm	ll	ll	ll	lm	lm	lm	ll	ll	lm	lm	lm	lm	ll	ll	ll	lm	lm	lm	ll	ll	ll	lm	ll	lm	ll	ll
LG13_HB_409	F_0186196_L13_PA	LG13	<lmxll>	{1-}	(ll,lm)	ll	lm	ll	lm	lm	lm	lm	ll	ll	ll	ll	lm	ll	ll	lm	ll	ll	lm	ll	ll	ll	lm	lm	lm	ll	ll	lm	lm	lm	lm	ll	ll	ll	lm	lm	lm	ll	ll	ll	lm	ll	lm	ll	ll
LG13_HB_409	R_20377010_L13_PA	LG13	<lmxll>	{1-}	(ll,lm)	ll	lm	ll	lm	lm	lm	lm	ll	ll	ll	ll	lm	ll	ll	lm	ll	ll	lm	ll	ll	ll	lm	lm	lm	ll	ll	lm	lm	lm	lm	ll	ll	ll	lm	lm	lm	ll	ll	ll	lm	ll	lm	ll	ll
LG13_HB_413	F_0187723_L13_PA	LG13	<lmxll>	{1-}	(ll,lm)	ll	lm	ll	lm	lm	lm	lm	ll	ll	ll	ll	lm	ll	ll	lm	ll	ll	lm	ll	ll	ll	lm	lm	lm	lm	ll	lm	lm	lm	lm	ll	ll	ll	lm	lm	lm	ll	ll	ll	lm	ll	lm	ll	ll
LG13_HB_413	F_0187725_L13_PA	LG13	<lmxll>	{1-}	(ll,lm)	ll	lm	ll	lm	lm	lm	lm	ll	ll	ll	ll	lm	ll	ll	lm	ll	ll	lm	ll	ll	ll	lm	lm	lm	--	ll	lm	lm	lm	lm	ll	ll	ll	lm	lm	lm	ll	ll	ll	lm	ll	lm	ll	ll
LG13_HB_414	F_0188002_L13_PA	LG13	<lmxll>	{1-}	(ll,lm)	LL	LM	LL	LM	LM	LM	LM	LL	LL	LL	LL	--	LL	LL	LM	LL	LL	LM	LL	LL	LL	LM	LM	LM	LL	LL	LM	LM	LM	LM	LL	LL	LL	LM	LM	LM	LL	LL	LL	LM	LL	LM	LL	LL
LG13_HB_414	F_0188003_L13_PA	LG13	<lmxll>	{1-}	(ll,lm)	ll	lm	ll	lm	lm	lm	lm	ll	ll	ll	ll	lm	ll	ll	lm	ll	ll	lm	ll	ll	ll	lm	lm	lm	ll	ll	lm	lm	lm	lm	ll	ll	ll	lm	lm	lm	ll	ll	ll	lm	ll	lm	ll	ll
LG13_HB_414	F_0188006_L13_PA	LG13	<lmxll>	{1-}	(ll,lm)	ll	lm	ll	lm	lm	lm	lm	ll	ll	ll	ll	lm	ll	ll	lm	ll	ll	lm	ll	ll	ll	lm	lm	lm	ll	ll	lm	lm	lm	lm	ll	ll	ll	lm	lm	lm	ll	ll	ll	lm	ll	lm	ll	ll
R_21716536_L13_PA	R_21716536_L13_PA	LG13	<lmxll>	{1-}	(ll,lm)	ll	lm	ll	lm	lm	lm	lm	ll	ll	ll	ll	lm	ll	ll	lm	ll	ll	lm	ll	ll	ll	lm	lm	lm	ll	ll	lm	lm	lm	lm	ll	ll	ll	lm	lm	lm	ll	ll	ll	lm	ll	lm	ll	ll
LG13_HB_414.5	R_21675582_L13_PA	LG13	<lmxll>	{1-}	(ll,lm)	ll	lm	ll	lm	lm	lm	lm	ll	ll	ll	ll	lm	ll	ll	lm	ll	ll	lm	ll	ll	ll	lm	lm	lm	ll	ll	lm	lm	lm	lm	ll	ll	ll	lm	lm	lm	ll	ll	ll	lm	ll	lm	ll	ll
LG13_HB_416	F_0188842_L13_PA	LG13	<lmxll>	{1-}	(ll,lm)	ll	lm	ll	lm	lm	ll	ll	ll	ll	ll	ll	ll	ll	ll	lm	ll	ll	lm	ll	ll	ll	lm	lm	lm	ll	ll	lm	lm	lm	lm	ll	lm	ll	ll	ll	lm	ll	ll	ll	lm	ll	ll	ll	ll
LG13_HB_416	F_0188856_L13_PA	LG13	<lmxll>	{1-}	(ll,lm)	ll	lm	ll	lm	lm	ll	ll	ll	ll	ll	ll	ll	ll	ll	lm	ll	ll	lm	ll	ll	ll	lm	lm	lm	ll	ll	lm	lm	lm	lm	ll	lm	ll	ll	ll	lm	ll	ll	ll	lm	ll	ll	ll	ll
LG13_HB_418	F_0189854_L13_PA	LG13	<lmxll>	{1-}	(ll,lm)	ll	lm	ll	lm	lm	lm	lm	ll	ll	ll	ll	lm	ll	ll	lm	ll	ll	lm	ll	ll	ll	lm	lm	lm	ll	ll	lm	lm	lm	lm	ll	ll	ll	lm	lm	lm	ll	ll	ll	lm	ll	lm	ll	ll
LG13_HB_421	F_0190892_L13_PA	LG13	<lmxll>	{1-}	(ll,lm)	ll	lm	ll	lm	lm	lm	lm	ll	ll	ll	ll	lm	ll	ll	lm	ll	ll	lm	ll	ll	ll	lm	lm	lm	ll	ll	lm	lm	lm	lm	ll	ll	ll	lm	ll	lm	ll	ll	ll	lm	ll	lm	ll	ll
MdGA3ox-like_L13_PA	MdGA3ox-like_L13_PA	LG13	<lmxll>	{1-}	(ll,lm)	ll	lm	ll	lm	lm	lm	lm	ll	ll	ll	ll	ll	ll	ll	lm	ll	ll	lm	ll	ll	ll	lm	lm	lm	ll	ll	lm	lm	lm	lm	ll	ll	ll	lm	ll	lm	ll	ll	ll	lm	ll	lm	ll	ll
LG13_HB_430	F_0195480_L13_PA	LG13	<lmxll>	{1-}	(ll,lm)	ll	lm	ll	lm	lm	lm	lm	ll	ll	ll	ll	ll	ll	ll	lm	ll	ll	lm	ll	ll	ll	lm	lm	lm	ll	ll	lm	lm	lm	lm	ll	ll	ll	lm	ll	lm	ll	ll	ll	lm	ll	lm	ll	ll
LG13_HB_430	F_0195485_L13_PA	LG13	<lmxll>	{1-}	(ll,lm)	ll	lm	ll	lm	lm	lm	lm	ll	ll	ll	ll	ll	ll	ll	lm	ll	ll	lm	ll	ll	ll	lm	lm	lm	ll	ll	lm	lm	lm	lm	ll	ll	ll	lm	ll	lm	ll	ll	ll	lm	ll	lm	ll	ll
LG13_HB_430	F_0195497_L13_PA	LG13	<lmxll>	{1-}	(ll,lm)	ll	lm	ll	lm	lm	lm	lm	ll	ll	ll	ll	ll	ll	ll	lm	ll	ll	lm	ll	ll	ll	lm	lm	lm	ll	ll	lm	lm	lm	lm	ll	ll	ll	lm	ll	lm	ll	ll	ll	lm	ll	lm	ll	ll
LG13_HB_430	F_0195506_L13_PA	LG13	<lmxll>	{1-}	(ll,lm)	ll	lm	ll	lm	lm	lm	lm	ll	ll	ll	ll	ll	ll	ll	lm	ll	ll	lm	ll	ll	ll	lm	lm	lm	ll	ll	lm	lm	lm	lm	ll	ll	ll	lm	ll	lm	ll	ll	ll	lm	ll	lm	ll	ll
LG13_HB_431	F_0195736_L13_PA	LG13	<lmxll>	{1-}	(ll,lm)	ll	lm	ll	lm	lm	lm	lm	ll	ll	ll	ll	ll	ll	ll	lm	ll	ll	lm	ll	ll	ll	lm	lm	lm	ll	ll	lm	lm	lm	lm	ll	ll	ll	lm	ll	lm	ll	ll	ll	lm	ll	lm	ll	ll
LG13_HB_431	F_0195737_L13_PA	LG13	<lmxll>	{1-}	(ll,lm)	ll	lm	ll	lm	lm	lm	lm	ll	ll	ll	ll	ll	ll	ll	lm	ll	ll	lm	ll	ll	ll	lm	lm	lm	ll	ll	lm	lm	lm	lm	ll	ll	ll	lm	ll	lm	ll	ll	ll	lm	ll	lm	ll	ll
LG13_HB_431	F_0195738_L13_PA	LG13	<lmxll>	{1-}	(ll,lm)	ll	lm	ll	lm	lm	lm	lm	ll	ll	ll	ll	ll	ll	ll	lm	ll	ll	lm	ll	ll	ll	lm	lm	lm	ll	ll	lm	lm	lm	lm	ll	ll	ll	lm	ll	lm	ll	ll	ll	lm	ll	lm	ll	ll
LG13_HB_431	F_0195744_L13_PA	LG13	<lmxll>	{1-}	(ll,lm)	ll	lm	ll	lm	lm	lm	lm	ll	ll	ll	ll	ll	ll	ll	lm	ll	ll	lm	ll	ll	ll	lm	lm	lm	ll	ll	lm	lm	lm	lm	ll	ll	ll	lm	ll	lm	ll	ll	ll	lm	ll	lm	ll	ll
LG13_HB_431	R_27872911_L13_PA	LG13	<lmxll>	{1-}	(ll,lm)	ll	lm	ll	lm	lm	lm	lm	ll	ll	ll	ll	ll	ll	ll	lm	ll	ll	lm	ll	ll	ll	lm	lm	lm	ll	ll	lm	lm	lm	lm	ll	ll	ll	lm	ll	lm	ll	ll	ll	lm	ll	lm	ll	ll
LG13_HB_432	F_0196568_L13_PA	LG13	<lmxll>	{1-}	(ll,lm)	ll	lm	ll	lm	lm	lm	lm	ll	ll	ll	ll	ll	ll	ll	lm	ll	ll	lm	ll	ll	ll	lm	lm	lm	ll	ll	lm	lm	lm	lm	ll	ll	ll	lm	ll	lm	ll	ll	ll	lm	ll	lm	ll	ll
LG13_HB_432	F_0196570_L13_PA	LG13	<lmxll>	{1-}	(ll,lm)	ll	lm	ll	lm	lm	lm	lm	ll	ll	ll	ll	ll	ll	ll	lm	ll	ll	lm	ll	ll	ll	lm	lm	lm	ll	ll	lm	lm	lm	lm	ll	ll	ll	lm	ll	lm	ll	ll	ll	lm	ll	lm	ll	ll
LG13_HB_432	F_0196596_L13_PA	LG13	<lmxll>	{1-}	(ll,lm)	ll	lm	ll	lm	lm	lm	lm	ll	ll	ll	ll	ll	ll	ll	lm	ll	ll	lm	ll	ll	ll	lm	lm	lm	ll	ll	lm	lm	lm	lm	ll	ll	ll	lm	ll	lm	ll	ll	ll	lm	ll	lm	ll	ll
LG13_HB_432	F_0196601_L13_PA	LG13	<lmxll>	{1-}	(ll,lm)	ll	lm	ll	lm	lm	lm	lm	ll	ll	ll	ll	ll	ll	ll	lm	ll	ll	lm	ll	ll	ll	lm	lm	lm	ll	ll	lm	lm	lm	lm	ll	ll	ll	lm	ll	lm	ll	ll	ll	lm	ll	lm	ll	ll
LG13_HB_432	F_0196603_L13_PA	LG13	<lmxll>	{1-}	(ll,lm)	ll	lm	ll	lm	lm	lm	lm	ll	ll	ll	ll	ll	ll	ll	lm	ll	ll	lm	ll	ll	ll	lm	lm	lm	ll	ll	lm	lm	lm	lm	ll	ll	ll	lm	ll	lm	ll	ll	ll	lm	ll	lm	ll	ll
LG13_HB_432	F_0196607_L13_PA	LG13	<lmxll>	{1-}	(ll,lm)	ll	lm	ll	lm	lm	lm	lm	ll	ll	ll	ll	ll	ll	ll	lm	ll	ll	lm	ll	ll	ll	lm	lm	lm	ll	ll	lm	lm	lm	lm	ll	ll	ll	lm	ll	lm	ll	ll	ll	lm	ll	lm	ll	ll
LG13_HB_433	F_0197195_L13_PA	LG13	<lmxll>	{1-}	(ll,lm)	ll	lm	ll	lm	lm	lm	lm	ll	ll	ll	ll	ll	ll	ll	lm	ll	ll	lm	ll	ll	ll	lm	lm	lm	--	ll	lm	lm	lm	lm	ll	ll	ll	lm	ll	lm	ll	ll	ll	lm	ll	lm	ll	ll
LG13_HB_433	F_0197215_L13_PA	LG13	<lmxll>	{1-}	(ll,lm)	ll	lm	ll	lm	lm	lm	lm	ll	ll	ll	ll	ll	ll	ll	lm	ll	ll	lm	ll	ll	ll	lm	lm	lm	ll	ll	lm	lm	lm	lm	ll	ll	ll	lm	ll	lm	ll	ll	ll	lm	ll	lm	ll	ll
LG13_HB_433	F_0197231_L13_PA	LG13	<lmxll>	{1-}	(ll,lm)	ll	lm	ll	lm	lm	lm	lm	ll	ll	ll	ll	ll	ll	ll	lm	ll	ll	lm	ll	ll	ll	lm	lm	lm	ll	ll	lm	lm	lm	lm	ll	ll	ll	lm	ll	lm	ll	ll	ll	lm	ll	lm	ll	ll
LG13_HB_433	F_0197254_L13_PA	LG13	<lmxll>	{1-}	(ll,lm)	ll	lm	ll	lm	lm	lm	lm	ll	ll	ll	ll	ll	ll	ll	lm	ll	ll	lm	ll	ll	ll	lm	lm	lm	ll	ll	lm	lm	lm	lm	ll	ll	ll	lm	ll	lm	ll	ll	ll	lm	ll	lm	ll	ll
LG13_HB_437	F_0198553_L13_PA	LG13	<lmxll>	{1-}	(ll,lm)	ll	lm	ll	lm	lm	lm	lm	ll	ll	ll	ll	ll	ll	ll	lm	ll	ll	lm	ll	ll	ll	lm	lm	lm	ll	ll	lm	lm	lm	lm	ll	ll	ll	lm	ll	lm	ll	ll	ll	lm	ll	lm	ll	ll
LG13_HB_437	F_0198554_L13_PA	LG13	<lmxll>	{1-}	(ll,lm)	ll	lm	ll	lm	lm	lm	lm	ll	ll	ll	ll	ll	ll	ll	lm	ll	ll	lm	ll	ll	ll	lm	lm	lm	ll	ll	lm	lm	lm	lm	ll	ll	ll	lm	ll	lm	ll	ll	ll	lm	ll	lm	ll	ll
LG13_HB_437	F_0198556_L13_PA	LG13	<lmxll>	{1-}	(ll,lm)	ll	lm	ll	lm	lm	lm	lm	ll	ll	ll	ll	ll	ll	ll	lm	ll	ll	lm	ll	ll	ll	lm	lm	lm	ll	ll	lm	lm	lm	lm	ll	ll	ll	lm	ll	lm	ll	ll	ll	lm	ll	lm	ll	ll
LG13_HB_437	F_0198572_L13_PA	LG13	<lmxll>	{1-}	(ll,lm)	ll	lm	ll	lm	lm	lm	lm	ll	ll	ll	ll	ll	ll	ll	lm	ll	ll	lm	ll	ll	ll	lm	lm	lm	ll	ll	lm	lm	lm	lm	ll	ll	ll	lm	ll	lm	ll	ll	ll	lm	ll	lm	ll	ll
LG13_HB_438	F_0199078_L13_PA	LG13	<lmxll>	{1-}	(ll,lm)	ll	lm	ll	lm	lm	lm	lm	ll	ll	ll	ll	ll	ll	ll	lm	ll	ll	lm	ll	ll	ll	lm	lm	lm	--	ll	lm	lm	lm	lm	ll	ll	ll	lm	ll	lm	ll	ll	ll	lm	ll	lm	ll	ll
LG13_HB_438	F_0199079_L13_PA	LG13	<lmxll>	{1-}	(ll,lm)	ll	lm	ll	lm	lm	lm	lm	ll	ll	ll	ll	ll	ll	ll	lm	ll	ll	lm	ll	ll	ll	lm	lm	lm	ll	ll	lm	lm	lm	lm	ll	ll	ll	lm	ll	lm	ll	ll	ll	lm	ll	lm	ll	ll
LG13_HB_439	F_0199149_L13_PA	LG13	<lmxll>	{1-}	(ll,lm)	ll	lm	ll	lm	lm	lm	lm	ll	ll	ll	ll	ll	ll	ll	lm	ll	ll	lm	ll	ll	ll	lm	lm	lm	ll	ll	lm	lm	lm	lm	ll	ll	ll	lm	ll	lm	ll	ll	ll	lm	ll	lm	ll	ll
LG13_HB_439	F_0199150_L13_PA	LG13	<lmxll>	{1-}	(ll,lm)	ll	lm	ll	lm	lm	lm	lm	ll	ll	ll	ll	ll	ll	ll	lm	ll	ll	lm	ll	ll	ll	lm	lm	lm	ll	ll	lm	lm	lm	lm	ll	ll	ll	lm	ll	lm	ll	ll	ll	lm	ll	lm	ll	ll
LG13_HB_439	F_0199158_L13_PA	LG13	<lmxll>	{1-}	(ll,lm)	ll	lm	ll	lm	lm	lm	lm	ll	ll	ll	ll	ll	ll	ll	lm	ll	ll	lm	ll	ll	ll	lm	lm	lm	ll	ll	lm	lm	lm	lm	ll	ll	ll	lm	ll	lm	ll	ll	ll	lm	ll	lm	ll	ll
LG13_HB_439	F_0199161_L13_PA	LG13	<lmxll>	{1-}	(ll,lm)	ll	lm	ll	lm	lm	lm	lm	ll	ll	ll	ll	ll	ll	ll	lm	ll	ll	lm	ll	ll	ll	lm	lm	lm	ll	ll	lm	lm	lm	lm	ll	ll	ll	lm	ll	lm	ll	ll	ll	lm	ll	lm	ll	ll
LG13_HB_440	F_0199598_L13_PA	LG13	<lmxll>	{1-}	(ll,lm)	ll	lm	ll	lm	lm	lm	lm	ll	ll	ll	ll	ll	ll	ll	lm	ll	ll	lm	ll	ll	ll	lm	lm	lm	ll	ll	lm	lm	lm	lm	ll	ll	ll	lm	ll	lm	ll	ll	ll	lm	ll	lm	ll	ll
LG13_HB_440	F_0199599_L13_PA	LG13	<lmxll>	{1-}	(ll,lm)	ll	lm	ll	lm	lm	lm	lm	ll	ll	ll	ll	ll	ll	ll	lm	ll	ll	lm	ll	ll	ll	lm	lm	lm	ll	ll	lm	lm	lm	lm	ll	ll	ll	lm	ll	lm	ll	ll	ll	lm	ll	lm	ll	ll
LG13_HB_440	F_0199612_L13_PA	LG13	<lmxll>	{1-}	(ll,lm)	ll	lm	ll	lm	lm	lm	lm	ll	ll	ll	ll	ll	ll	ll	lm	ll	ll	lm	ll	ll	ll	lm	lm	lm	ll	ll	lm	lm	lm	lm	ll	ll	ll	lm	ll	lm	ll	ll	ll	lm	ll	lm	ll	ll
LG13_HB_440	F_0199619_L13_PA	LG13	<lmxll>	{1-}	(ll,lm)	ll	lm	ll	lm	lm	lm	lm	ll	ll	ll	ll	ll	ll	ll	lm	ll	ll	lm	ll	ll	ll	lm	lm	lm	ll	ll	lm	lm	lm	lm	ll	ll	ll	lm	ll	lm	ll	ll	ll	lm	ll	lm	ll	ll
LG13_HB_452	F_0205545_L13_PA	LG13	<lmxll>	{1-}	(ll,lm)	ll	lm	ll	lm	lm	ll	lm	ll	ll	ll	ll	ll	ll	ll	lm	ll	ll	lm	ll	ll	ll	lm	lm	lm	ll	ll	lm	lm	lm	lm	ll	lm	ll	ll	ll	lm	ll	ll	ll	lm	ll	lm	ll	ll
LG13_HB_458	F_0209712_L13_PA	LG13	<lmxll>	{1-}	(ll,lm)	ll	lm	ll	lm	lm	ll	lm	ll	ll	ll	ll	ll	ll	ll	lm	ll	ll	lm	ll	ll	ll	lm	lm	lm	ll	ll	lm	lm	lm	lm	ll	lm	ll	ll	ll	lm	ll	ll	ll	lm	ll	ll	ll	ll
LG13_HB_460	F_0210830_L13_PA	LG13	<lmxll>	{1-}	(ll,lm)	ll	lm	ll	lm	lm	ll	lm	ll	ll	ll	ll	ll	ll	ll	lm	ll	ll	lm	ll	ll	ll	lm	lm	lm	ll	ll	lm	lm	lm	lm	ll	lm	ll	ll	ll	lm	ll	ll	ll	lm	ll	ll	ll	ll
LG13_HB_460	F_0210831_L13_PA	LG13	<lmxll>	{1-}	(ll,lm)	ll	lm	ll	lm	lm	ll	lm	ll	ll	ll	ll	ll	ll	ll	lm	ll	ll	lm	ll	ll	ll	lm	lm	lm	ll	ll	lm	lm	lm	lm	ll	lm	ll	ll	ll	lm	ll	ll	ll	lm	ll	ll	ll	ll
LG13_HB_460	F_0210859_L13_PA	LG13	<lmxll>	{1-}	(ll,lm)	ll	lm	ll	lm	lm	ll	lm	ll	ll	ll	ll	ll	ll	ll	lm	ll	ll	lm	ll	ll	ll	lm	lm	lm	ll	ll	lm	lm	lm	lm	ll	lm	ll	ll	ll	lm	ll	ll	ll	lm	ll	ll	ll	ll
LG13_HB_461	F_0211719_L13_PA	LG13	<lmxll>	{1-}	(ll,lm)	ll	lm	ll	lm	lm	ll	lm	ll	ll	ll	ll	ll	ll	ll	lm	ll	ll	lm	ll	ll	ll	lm	lm	lm	ll	ll	lm	lm	lm	lm	ll	lm	ll	ll	ll	lm	ll	ll	ll	lm	ll	ll	ll	ll
$F_0342912z_LG13	$F_0342912z_LG13_PA	LG13	<lmxll>	{1-}	(ll,lm)	ll	lm	ll	ll	lm	lm	ll	lm	ll	ll	ll	lm	ll	lm	lm	lm	lm	lm	lm	ll	ll	ll	ll	lm	lm	ll	ll	ll	ll	lm	lm	lm	lm	ll	lm	ll	ll	ll	ll	ll	ll	lm	ll	lm
LG13_HB_781	F_0366862_L16_PA	LG13	<lmxll>	{1-}	(ll,lm)	ll	lm	ll	lm	lm	lm	lm	ll	ll	ll	ll	ll	ll	ll	lm	ll	ll	lm	ll	ll	ll	lm	lm	lm	ll	ll	lm	lm	lm	lm	ll	ll	ll	lm	ll	lm	ll	ll	ll	lm	ll	lm	ll	ll
LG13_HB_781	F_0366863_L16_PA	LG13	<lmxll>	{1-}	(ll,lm)	ll	lm	ll	lm	lm	lm	lm	ll	ll	ll	ll	ll	ll	ll	lm	ll	ll	lm	ll	ll	ll	lm	lm	lm	ll	ll	lm	lm	lm	lm	ll	ll	ll	lm	ll	lm	ll	ll	ll	lm	ll	lm	ll	ll
LG13_HB_781	F_0366865_L16_PA	LG13	<lmxll>	{1-}	(ll,lm)	ll	lm	ll	lm	lm	lm	lm	ll	ll	ll	ll	ll	ll	ll	lm	ll	ll	lm	ll	ll	ll	lm	lm	lm	ll	ll	lm	lm	lm	lm	ll	ll	ll	lm	ll	lm	ll	ll	ll	lm	ll	lm	ll	ll
LG13_HB_782	F_0367331_L16_PA	LG13	<lmxll>	{1-}	(ll,lm)	ll	lm	ll	lm	lm	ll	lm	ll	ll	ll	ll	ll	ll	ll	lm	ll	ll	lm	ll	ll	ll	lm	lm	lm	ll	ll	lm	lm	lm	lm	ll	lm	ll	ll	ll	lm	ll	ll	ll	lm	ll	ll	ll	ll
F_0417000_L1_PA	F_0417000_L1_PA	LG13	<lmxll>	{1-}	(ll,lm)	ll	lm	ll	ll	lm	lm	lm	ll	ll	ll	ll	lm	ll	ll	lm	lm	lm	lm	lm	ll	ll	lm	ll	lm	ll	ll	lm	lm	lm	lm	ll	ll	lm	ll	lm	ll	ll	ll	ll	ll	ll	lm	ll	ll
LG14_HB_1077	F_0500920_L2_PA	LG14	<nnxnp>	{-1}	(nn,np)	np	nn	nn	np	nn	nn	nn	nn	np	nn	--	np	np	np	nn	nn	np	np	np	np	np	nn	np	np	np	np	np	nn	nn	np	nn	np	np	np	nn	np	np	np	nn	np	np	np	nn	nn
LG14_HB_1077	F_0500926_L2_PA	LG14	<nnxnp>	{-1}	(nn,np)	np	nn	nn	np	nn	nn	nn	nn	np	nn	np	np	np	np	nn	nn	np	np	np	np	np	nn	np	np	np	np	np	nn	nn	np	nn	np	np	np	nn	np	np	np	nn	np	np	np	nn	nn
LG14_HB_1077	F_0500930_L2_PA	LG14	<nnxnp>	{-1}	(nn,np)	np	nn	nn	np	nn	nn	nn	nn	np	nn	--	np	np	np	nn	nn	np	np	np	np	np	nn	np	np	np	np	np	nn	nn	np	nn	np	np	np	nn	np	np	np	nn	np	np	np	nn	nn
LG14_HB_1223	F_0571562_L4_PA	LG14	<nnxnp>	{-0}	(nn,np)	nn	np	nn	nn	np	np	nn	nn	nn	np	np	nn	nn	nn	np	np	nn	nn	np	nn	nn	np	nn	nn	nn	nn	np	nn	np	nn	np	np	nn	nn	np	np	np	np	np	nn	nn	nn	nn	np
LG14_HB_1223	F_0571593_L4_PA	LG14	<nnxnp>	{-1}	(nn,np)	np	nn	np	np	nn	nn	np	np	np	nn	np	np	np	np	nn	nn	np	np	nn	np	np	nn	np	np	np	np	nn	np	nn	np	nn	nn	np	np	nn	nn	nn	nn	nn	np	np	np	np	nn
LG14_HB_1267	F_0594526_L5_PA	LG14	<nnxnp>	{-1}	(nn,np)	np	nn	np	nn	nn	nn	np	np	np	nn	np	np	np	np	nn	nn	np	np	nn	np	np	nn	np	np	np	np	np	np	nn	np	nn	np	np	np	nn	np	nn	nn	nn	np	np	np	np	nn
LG14_HB_1267	F_0594515_L5_PA	LG14	<lmxll>	{0-}	(ll,lm)	lm	ll	lm	lm	lm	ll	ll	ll	lm	ll	ll	lm	lm	ll	lm	ll	lm	lm	ll	lm	ll	lm	ll	ll	lm	lm	lm	ll	ll	ll	lm	lm	ll	ll	lm	lm	lm	ll	ll	lm	ll	lm	lm	lm
LG14_HB_1267	F_0594524_L5_PA	LG14	<lmxll>	{0-}	(ll,lm)	lm	ll	lm	lm	lm	ll	ll	ll	lm	ll	ll	lm	lm	ll	lm	ll	lm	lm	ll	lm	ll	lm	ll	ll	lm	lm	lm	ll	ll	ll	lm	lm	ll	ll	lm	lm	lm	ll	ll	lm	ll	lm	lm	lm
LG14_HB_1267	F_0594514_L5_PA	LG14	<nnxnp>	{-0}	(nn,np)	nn	np	nn	np	np	np	nn	nn	nn	np	np	nn	nn	nn	np	np	nn	nn	np	nn	nn	np	nn	nn	nn	nn	nn	nn	np	nn	np	nn	nn	nn	np	nn	np	np	np	nn	nn	nn	nn	np
LG14_HB_1363	F_0643861_L5_PA	LG14	<nnxnp>	{-0}	(nn,np)	nn	np	np	nn	np	np	np	np	nn	np	np	nn	nn	nn	np	np	nn	nn	nn	nn	nn	np	nn	nn	nn	nn	nn	np	np	nn	np	nn	nn	nn	np	nn	nn	nn	np	nn	nn	nn	np	np
LG14_HB_1363	F_0643911_L5_PA	LG14	<nnxnp>	{-0}	(nn,np)	nn	np	np	nn	np	np	np	np	nn	np	np	nn	nn	nn	np	np	nn	nn	nn	nn	nn	np	nn	nn	nn	nn	nn	np	np	nn	np	nn	nn	nn	np	nn	nn	nn	np	nn	nn	nn	np	np
LG14_HB_1363	F_0643917_L5_PA	LG14	<nnxnp>	{-0}	(nn,np)	nn	np	np	nn	np	np	np	np	nn	np	np	nn	nn	nn	np	np	nn	nn	nn	nn	nn	np	nn	nn	nn	nn	nn	np	np	nn	np	nn	nn	nn	np	nn	nn	nn	np	nn	nn	nn	np	np
LG14_HB_1363	F_0643855_L5_PA	LG14	<nnxnp>	{-1}	(nn,np)	np	nn	nn	np	nn	nn	nn	nn	np	nn	np	np	np	np	nn	nn	np	np	np	np	np	nn	np	np	np	np	np	nn	nn	np	nn	np	np	np	nn	np	np	np	nn	np	np	np	nn	nn
LG14_HB_1363	F_0643901_L5_PA	LG14	<nnxnp>	{-1}	(nn,np)	np	nn	nn	np	nn	nn	nn	nn	np	nn	np	np	np	np	nn	nn	np	np	np	np	np	nn	np	np	np	np	np	nn	nn	np	nn	np	np	np	nn	np	np	np	nn	np	np	np	nn	nn
LG14_HB_1431	F_0674147_L6_PA	LG14	<nnxnp>	{-0}	(nn,np)	np	np	np	nn	nn	nn	np	np	nn	nn	np	nn	nn	np	np	np	nn	np	np	nn	np	np	nn	nn	nn	nn	nn	np	np	nn	nn	nn	nn	nn	np	np	nn	nn	nn	nn	np	nn	np	nn
LG14_HB_1431	F_0674168_L6_PA	LG14	<lmxll>	{0-}	(ll,lm)	lm	ll	lm	lm	lm	lm	lm	ll	lm	ll	ll	lm	ll	lm	lm	ll	lm	lm	ll	lm	ll	lm	lm	ll	lm	ll	ll	ll	ll	lm	lm	ll	lm	ll	lm	lm	lm	ll	ll	ll	ll	ll	lm	lm
LG14_HB_1431	F_0674140_L6_PA	LG14	<nnxnp>	{-1}	(nn,np)	nn	nn	nn	np	np	np	nn	nn	np	np	np	np	np	nn	nn	nn	np	nn	nn	np	nn	nn	np	np	np	np	np	nn	nn	np	np	np	np	np	nn	nn	np	np	np	np	nn	np	nn	np
$F_0677866y_LG14	$F_0677866y_LG14_PA	LG14	<lmxll>	{1-}	(ll,lm)	ll	lm	ll	ll	ll	--	ll	lm	ll	lm	lm	--	lm	ll	ll	lm	ll	ll	lm	ll	lm	ll	ll	lm	ll	lm	lm	lm	lm	ll	ll	lm	ll	ll	ll	lm	ll	lm	lm	lm	ll	lm	lm	ll
LG14_HB_1897_s31h1	F_0885494_L14_31_1	LG14	<lmxll>	{1-}	(ll,lm)	ll	lm	ll	ll	ll	lm	lm	lm	ll	ll	lm	ll	ll	lm	ll	ll	ll	ll	lm	ll	lm	ll	lm	lm	ll	ll	ll	lm	lm	lm	ll	ll	lm	lm	ll	ll	ll	lm	lm	ll	lm	ll	ll	ll
LG14_HB_1897_s31h1	F_0885521_L14_31_1	LG14	<lmxll>	{1-}	(ll,lm)	ll	lm	ll	ll	ll	lm	lm	lm	ll	ll	lm	ll	ll	lm	ll	ll	ll	ll	lm	ll	lm	ll	lm	lm	ll	ll	ll	lm	lm	lm	ll	ll	lm	lm	ll	ll	ll	lm	lm	ll	lm	ll	ll	ll
LG14_HB_1898_s31h1	F_0886186_L14_31_1	LG14	<nnxnp>	{-0}	(nn,np)	nn	np	nn	np	np	np	nn	nn	nn	np	np	nn	nn	nn	np	np	nn	nn	np	nn	nn	np	nn	nn	nn	nn	nn	nn	np	nn	np	nn	nn	nn	np	np	np	np	np	nn	nn	nn	nn	np
LG14_HB_1898_s31h1	F_0886152_L14_31_1	LG14	<nnxnp>	{-0}	(nn,np)	nn	np	nn	np	np	np	nn	nn	nn	np	--	nn	nn	nn	np	np	nn	nn	np	nn	nn	np	nn	nn	nn	nn	nn	nn	np	nn	np	nn	nn	nn	np	np	np	np	np	nn	nn	nn	nn	np
LG14_HB_1898_s31h1	F_0886185_L14_31_1	LG14	<nnxnp>	{-1}	(nn,np)	np	nn	np	nn	nn	nn	np	np	np	nn	np	np	np	np	nn	nn	np	np	nn	np	np	nn	np	np	np	np	np	np	nn	np	nn	np	np	np	nn	nn	nn	nn	nn	np	np	np	np	nn
LG14_HB_1901_s36h1	F_0888217_L14_36_1	LG14	<efxeg>	{00}	(ee,ef,eg,fg)	ef	eg	ef	ef	fg	eg	eg	eg	ef	eg	eg	ef	ef	ef	fg	eg	ef	ef	eg	ef	ee	fg	ee	ee	ef	ef	ee	ee	eg	ee	fg	ee	ee	ee	fg	ef	fg	eg	eg	ee	ee	ef	ef	fg
F_0890673_L14_41_1	F_0890673_L14_41_1	LG14	<nnxnp>	{-0}	(nn,np)	nn	np	np	nn	np	np	np	np	nn	np	--	nn	nn	nn	np	np	nn	nn	nn	nn	nn	np	nn	nn	nn	nn	nn	np	np	nn	np	nn	nn	nn	np	nn	nn	np	np	nn	nn	nn	np	np
LG14_HB_1909_s41h1	F_0891144_L14_41_1	LG14	<nnxnp>	{-0}	(nn,np)	nn	np	np	nn	np	np	np	np	nn	np	np	nn	nn	nn	np	np	nn	nn	nn	nn	nn	np	nn	nn	nn	nn	nn	np	np	nn	np	nn	nn	nn	np	nn	nn	np	np	nn	nn	nn	np	np
LG14_HB_1912_s42h1	F_0892357_L14_42_1	LG14	<nnxnp>	{-1}	(nn,np)	nn	nn	nn	np	nn	np	nn	nn	np	np	np	np	np	nn	nn	nn	np	nn	nn	np	np	nn	np	np	np	np	np	nn	nn	np	nn	np	np	np	np	nn	np	np	np	np	nn	np	nn	nn
LG14_HB_1913_s45h1	F_0893029_L14_45_1	LG14	<nnxnp>	{-1}	(nn,np)	nn	nn	nn	np	nn	np	nn	nn	np	np	np	np	np	nn	nn	nn	np	nn	nn	np	np	nn	np	np	np	np	np	nn	nn	np	np	np	np	np	nn	nn	np	np	np	np	nn	np	nn	np
LG14_HB_1914_s46h1	F_0893591_L14_46_1	LG14	<nnxnp>	{-0}	(nn,np)	np	np	np	nn	nn	nn	np	np	nn	nn	np	nn	nn	np	np	np	nn	np	np	nn	np	np	nn	nn	nn	nn	nn	np	np	nn	nn	nn	nn	nn	np	np	nn	nn	nn	nn	np	nn	np	nn
LG14_HB_1914_s46h1	F_0893581_L14_46_1	LG14	<nnxnp>	{-1}	(nn,np)	nn	nn	nn	np	np	np	nn	nn	np	np	--	np	np	nn	nn	nn	np	nn	nn	np	nn	nn	np	np	np	np	np	nn	nn	np	np	np	np	np	nn	nn	np	np	np	np	nn	np	nn	np
LG14_HB_1914_s46h1	F_0893599_L14_46_1	LG14	<nnxnp>	{-1}	(nn,np)	nn	nn	nn	np	np	np	nn	nn	np	np	np	np	np	nn	nn	nn	np	nn	nn	np	nn	nn	np	np	np	np	np	nn	nn	np	np	np	np	np	nn	nn	np	np	np	np	nn	np	nn	np
LG14_HB_1914_s46h1	F_0893604_L14_46_1	LG14	<nnxnp>	{-1}	(nn,np)	nn	nn	nn	np	np	np	nn	nn	np	np	np	np	np	nn	nn	nn	np	nn	nn	np	nn	nn	np	np	np	np	np	nn	nn	np	np	np	np	np	nn	nn	np	np	np	np	nn	np	nn	np
LG14_HB_1914_s46h1	F_0893621_L14_46_1	LG14	<nnxnp>	{-1}	(nn,np)	nn	nn	nn	np	np	np	nn	nn	np	np	np	np	np	nn	nn	nn	np	nn	nn	np	nn	nn	np	np	np	np	np	nn	nn	np	np	np	np	np	nn	nn	np	np	np	np	nn	np	nn	np
LG14_HB_1916_s47h1	F_0894766_L14_47_1	LG14	<lmxll>	{0-}	(ll,lm)	lm	ll	lm	lm	lm	lm	lm	ll	lm	ll	ll	lm	ll	lm	lm	ll	lm	lm	ll	lm	ll	lm	lm	ll	lm	ll	ll	ll	ll	lm	lm	ll	lm	ll	lm	lm	lm	ll	ll	ll	ll	ll	lm	lm
LG14_HB_1916_s47h1	GD_02039_L14_47_1	LG14	<nnxnp>	{-0}	(nn,np)	np	np	np	nn	nn	nn	np	np	nn	nn	np	nn	nn	np	np	np	nn	np	np	nn	np	np	nn	nn	nn	nn	nn	np	np	nn	nn	nn	nn	nn	np	np	nn	nn	nn	nn	np	nn	np	nn
LG14_HB_1916_s47h1	F_0894772_L14_47_1	LG14	<nnxnp>	{-1}	(nn,np)	nn	nn	nn	np	np	np	nn	nn	np	np	np	np	np	nn	nn	nn	np	nn	nn	np	nn	nn	np	np	np	np	np	nn	nn	np	np	np	np	np	nn	nn	np	np	np	np	nn	np	nn	np
LG14_HB_1917_s47h1	F_0895019_L14_47_1	LG14	<nnxnp>	{-1}	(nn,np)	nn	nn	nn	np	np	np	nn	nn	np	np	np	np	np	nn	nn	nn	np	nn	nn	np	nn	nn	np	np	np	np	np	nn	nn	np	np	np	np	np	nn	nn	np	np	np	np	nn	np	nn	np
LG14_HB_1917_s47h1	F_0895022_L14_47_1	LG14	<nnxnp>	{-0}	(nn,np)	np	np	np	nn	nn	nn	np	np	nn	nn	np	nn	nn	np	np	np	nn	np	np	nn	np	np	nn	nn	nn	nn	nn	np	np	nn	nn	nn	nn	nn	np	np	nn	nn	nn	nn	np	nn	np	nn
LG14_HB_1917_s47h1	F_0895028_L14_47_1	LG14	<lmxll>	{0-}	(ll,lm)	lm	ll	lm	lm	lm	lm	lm	ll	lm	ll	ll	lm	ll	lm	lm	ll	lm	lm	ll	lm	ll	lm	lm	ll	lm	ll	ll	ll	ll	lm	lm	ll	lm	lm	lm	lm	lm	ll	ll	ll	ll	ll	ll	lm
F_0895641_L14_47_1	F_0895641_L14_47_1	LG14	<nnxnp>	{-1}	(nn,np)	nn	nn	nn	np	np	np	nn	nn	np	np	--	np	np	nn	nn	nn	np	nn	nn	np	nn	nn	np	np	np	np	np	nn	nn	np	np	np	np	np	nn	nn	np	np	np	np	nn	np	nn	np
LG14_HB_1922_s48h1	F_0896416_L14_48_1	LG14	<lmxll>	{0-}	(ll,lm)	lm	ll	lm	lm	lm	lm	lm	ll	lm	ll	lm	lm	ll	lm	lm	ll	lm	lm	ll	lm	ll	lm	lm	ll	lm	ll	ll	ll	ll	lm	ll	ll	lm	lm	lm	ll	lm	ll	lm	ll	lm	ll	ll	lm
LG14_HB_1924_s49h1	F_0896837_L14_49_1	LG14	<lmxll>	{1-}	(ll,lm)	ll	lm	ll	ll	ll	ll	ll	lm	lm	lm	ll	lm	lm	ll	ll	lm	ll	lm	lm	ll	ll	ll	ll	lm	ll	lm	lm	lm	lm	ll	lm	lm	ll	ll	ll	lm	ll	lm	ll	lm	ll	lm	lm	ll
LG14_HB_2076_s24h1	F_0954097_L2_24_1	LG14	<lmxll>	{1-}	(ll,lm)	ll	lm	ll	ll	ll	lm	ll	lm	ll	lm	lm	ll	ll	ll	ll	lm	ll	ll	lm	ll	lm	ll	lm	lm	ll	ll	lm	lm	lm	lm	ll	lm	lm	lm	ll	ll	ll	lm	lm	lm	lm	lm	ll	ll
LG14_HB_2123_s54h1	F_0973038_L3_54_1	LG14	<lmxll>	{0-}	(ll,lm)	lm	ll	lm	lm	lm	ll	ll	ll	lm	ll	ll	lm	lm	lm	lm	ll	lm	lm	ll	lm	ll	lm	ll	ll	lm	lm	ll	ll	ll	ll	lm	ll	ll	ll	lm	lm	lm	ll	ll	ll	ll	lm	lm	lm
LG14_HB_2223_s41h1	F_1008282_L6_41_1	LG14	<nnxnp>	{-0}	(nn,np)	np	np	np	nn	np	nn	np	np	nn	nn	np	nn	nn	np	np	np	nn	np	np	nn	nn	np	nn	nn	nn	nn	nn	np	np	nn	nn	nn	nn	nn	np	np	nn	nn	nn	nn	np	nn	np	np
LG14_HB_2223_s41h1	F_1008286_L6_41_1	LG14	<nnxnp>	{-1}	(nn,np)	nn	nn	nn	np	nn	np	nn	nn	np	np	np	np	np	nn	nn	nn	np	nn	nn	np	np	nn	np	np	np	np	np	nn	nn	np	np	np	np	np	nn	nn	np	np	np	np	nn	np	nn	nn
[truncated: 4,493 more rows]
[truncated: 175 more columns]
