# Supplementary material for: A high-density, multi-parental SNP genetic map on apple validates a new mapping approach for outcrossing species
Source: Hortic Res. 2016 Nov 23;3:16057–. doi: 10.1038/hortres.2016.57 (PMC5120355; doi:10.1038/hortres.2016.57)
Supplement: Supplementary Dataset S12 [file hortres201657-s22.csv]

HB	JM_Locus_Name	LG	SegrT	Phase	Classif.	FuPi_001	FuPi_002	FuPi_003	FuPi_004	FuPi_005	FuPi_006	FuPi_007	FuPi_008	FuPi_009	FuPi_012	FuPi_013	FuPi_014	FuPi_015	FuPi_016	FuPi_017	FuPi_018	FuPi_019	FuPi_021	FuPi_022	FuPi_023	FuPi_025	FuPi_026	FuPi_028	FuPi_029	FuPi_031	FuPi_032	FuPi_033	FuPi_034	FuPi_036	FuPi_037	FuPi_039	FuPi_042	FuPi_043	FuPi_044	FuPi_045	FuPi_048	FuPi_049	FuPi_050	FuPi_052	FuPi_053	FuPi_054	FuPi_055	FuPi_056	FuPi_057
LG1_HB_1001	F_0463467_L2_PA	LG1	<hkxhk>	{11}	(hh,hk,kk)	hh	hk	kk	hk	hk	hk	hk	hk	hk	hk	kk	hh	kk	hh	hh	hh	hk	hk	hk	hh	hk	hk	hk	hk	hk	kk	hk	hk	kk	hh	kk	kk	hh	hk	hk	kk	kk	kk	hk	hk	kk	kk	hk	hk
LG1_HB_1001	F_0463466_L2_PA	LG1	<lmxll>	{1-}	(ll,lm)	ll	lm	lm	ll	lm	ll	lm	lm	lm	lm	lm	ll	lm	ll	ll	ll	lm	ll	lm	ll	lm	lm	lm	lm	ll	lm	ll	lm	lm	ll	lm	lm	ll	lm	lm	lm	lm	lm	ll	ll	lm	lm	ll	lm
LG1_HB_1002	F_0464008_L2_PA	LG1	<hkxhk>	{11}	(hh,hk,kk)	hh	hk	kk	hk	hk	hk	hk	hk	hk	hk	kk	hh	kk	hh	hh	hh	hk	hk	hk	hh	hk	hk	hk	hk	hk	kk	hk	hk	kk	hh	kk	kk	hh	hk	hk	kk	kk	kk	hk	hk	kk	kk	hk	hk
LG1_HB_1002	F_0464041_L2_PA	LG1	<hkxhk>	{11}	(hh,hk,kk)	hh	hk	kk	hk	hk	hk	hk	hk	hk	hk	kk	hh	kk	hh	hh	hh	hk	hk	hk	hh	hk	hk	hk	hk	hk	kk	hk	hk	kk	hh	kk	kk	hh	hk	hk	kk	kk	kk	hk	hk	kk	kk	hk	hk
LG1_HB_1002	F_0464018_L2_PA	LG1	<lmxll>	{1-}	(ll,lm)	ll	lm	lm	ll	lm	ll	lm	lm	lm	lm	lm	ll	lm	ll	ll	ll	lm	ll	lm	ll	lm	lm	lm	lm	ll	lm	ll	lm	lm	ll	lm	lm	ll	lm	lm	lm	lm	lm	ll	ll	lm	lm	ll	lm
$F_0485886z_LG1	$F_0485886z_LG1_PA	LG1	<nnxnp>	{-1}	(nn,np)	nn	nn	np	np	nn	np	nn	nn	nn	nn	np	nn	np	nn	nn	nn	nn	np	nn	nn	nn	nn	nn	nn	np	np	np	nn	np	nn	np	np	nn	nn	nn	np	np	np	np	np	np	np	np	nn
LG1_HB_1133	F_0530049_L3_PA	LG1	<hkxhk>	{11}	(hh,hk,kk)	hh	hk	kk	hk	hk	hk	hk	hk	hk	hk	kk	hh	kk	hh	hh	hh	hk	hk	hk	hh	hk	hk	hk	hk	hk	kk	hk	hk	kk	hh	kk	kk	hh	hk	hk	kk	kk	kk	hk	hk	kk	kk	hk	hk
LG1_HB_1133	F_0530052_L3_PA	LG1	<hkxhk>	{11}	(hh,hk,kk)	hh	hk	kk	hk	hk	hk	hk	hk	hk	hk	kk	hh	kk	hh	hh	hh	hk	hk	hk	hh	hk	hk	hk	hk	hk	kk	hk	hk	kk	hh	kk	kk	hh	hk	hk	kk	kk	kk	hk	hk	kk	kk	hk	hk
LG1_HB_1133	F_0530061_L3_PA	LG1	<hkxhk>	{11}	(hh,hk,kk)	hh	hk	kk	hk	hk	hk	hk	hk	hk	hk	kk	hh	kk	hh	hh	hh	hk	hk	hk	hh	hk	hk	hk	hk	hk	kk	hk	hk	kk	hh	kk	kk	hh	hk	hk	kk	kk	kk	hk	hk	kk	kk	hk	hk
LG1_HB_1133	F_0530079_L3_PA	LG1	<hkxhk>	{00}	(hh,hk,kk)	kk	hk	hh	hk	hk	hk	hk	hk	hk	hk	hh	kk	hh	kk	kk	kk	hk	hk	hk	kk	hk	hk	hk	hk	hk	hh	hk	hk	hh	kk	hh	hh	kk	hk	hk	hh	hh	hh	hk	hk	hh	hh	hk	hk
LG1_HB_1426	F_0671554_L6_PA	LG1	<lmxll>	{1-}	(ll,lm)	ll	lm	lm	ll	lm	ll	lm	lm	lm	lm	lm	ll	lm	ll	ll	ll	lm	ll	lm	ll	lm	lm	lm	lm	ll	lm	ll	lm	lm	ll	lm	lm	ll	lm	lm	lm	lm	lm	ll	ll	lm	lm	ll	lm
LG1_HB_1430	F_0673806_L6_PA	LG1	<nnxnp>	{-1}	(nn,np)	nn	nn	np	np	nn	np	nn	nn	nn	nn	np	nn	np	nn	nn	nn	nn	np	nn	nn	nn	nn	nn	nn	np	np	np	nn	np	nn	np	np	nn	nn	nn	np	np	np	np	np	np	np	np	nn
LG1_HB_1430	F_0673802_L6_PA	LG1	<hkxhk>	{00}	(hh,hk,kk)	kk	hk	hh	hk	hk	hk	hk	hk	hk	hk	hh	kk	hh	kk	kk	kk	hk	hk	hk	kk	hk	hk	hk	hk	hk	hh	hk	hk	hh	kk	hh	hh	kk	hk	hk	hh	hh	hh	hk	hk	hh	hh	hk	hk
LG1_HB_1430	F_0673808_L6_PA	LG1	<hkxhk>	{00}	(hh,hk,kk)	kk	hk	hh	hk	hk	hk	hk	hk	hk	hk	hh	kk	hh	kk	kk	kk	hk	hk	hk	kk	hk	hk	hk	hk	hk	hh	hk	hk	hh	kk	hh	hh	kk	hk	hk	hh	hh	hh	hk	hk	hh	hh	hk	hk
LG1_HB_1430	F_0673809_L6_PA	LG1	<hkxhk>	{00}	(hh,hk,kk)	kk	hk	hh	hk	hk	hk	hk	hk	hk	hk	hh	kk	hh	kk	kk	kk	hk	hk	hk	kk	hk	hk	hk	hk	hk	hh	hk	hk	hh	kk	hh	hh	kk	hk	hk	hh	hh	hh	hk	hk	hh	hh	hk	hk
LG1_HB_1430	F_0673800_L6_PA	LG1	<lmxll>	{1-}	(ll,lm)	ll	lm	lm	ll	lm	ll	lm	lm	lm	lm	lm	ll	lm	ll	ll	ll	lm	ll	lm	ll	lm	lm	lm	lm	ll	lm	ll	lm	lm	ll	lm	lm	ll	lm	lm	lm	lm	lm	ll	ll	lm	lm	ll	lm
LG1_HB_1627	F_0764008_L8_PA	LG1	<nnxnp>	{-1}	(nn,np)	nn	nn	np	np	nn	np	nn	nn	nn	nn	np	nn	np	nn	nn	nn	nn	np	nn	nn	nn	nn	nn	nn	np	np	np	nn	np	nn	np	np	nn	nn	nn	np	np	np	np	np	np	np	np	nn
LG1_HB_1628	F_0764315_L8_PA	LG1	<lmxll>	{1-}	(ll,lm)	ll	lm	lm	ll	lm	ll	lm	lm	lm	lm	lm	ll	lm	ll	ll	ll	lm	ll	lm	ll	lm	lm	lm	lm	ll	lm	ll	lm	lm	ll	lm	lm	ll	lm	lm	lm	lm	lm	ll	ll	lm	lm	ll	lm
LG1_HB_1628	F_0764324_L8_PA	LG1	<hkxhk>	{11}	(hh,hk,kk)	hh	hk	kk	hk	hk	hk	hk	hk	hk	hk	kk	hh	kk	hh	hh	hh	hk	hk	hk	hh	hk	hk	hk	hk	hk	kk	hk	hk	kk	hh	kk	kk	hh	hk	hk	kk	kk	kk	hk	hk	kk	kk	hk	hk
LG1_HB_179	F_0079718_L11_PA	LG1	<nnxnp>	{-1}	(nn,np)	nn	nn	np	np	nn	np	nn	nn	nn	nn	np	nn	nn	nn	nn	nn	nn	np	nn	nn	nn	nn	nn	nn	np	np	np	nn	np	nn	np	np	nn	nn	nn	np	np	np	np	np	np	np	np	nn
LG1_HB_179	F_0079751_L11_PA	LG1	<nnxnp>	{-1}	(nn,np)	nn	nn	np	np	nn	np	nn	nn	nn	nn	np	nn	nn	nn	nn	nn	nn	np	nn	nn	nn	nn	nn	nn	np	np	np	nn	np	nn	np	np	nn	nn	nn	np	np	np	np	np	np	np	np	nn
R_13068176_L1_PA	R_13068176_L1_PA	LG1	<lmxll>	{1-}	(ll,lm)	ll	lm	lm	lm	lm	ll	lm	lm	lm	lm	lm	ll	lm	ll	ll	ll	lm	ll	lm	ll	lm	lm	lm	lm	ll	lm	ll	lm	lm	lm	lm	lm	ll	lm	lm	lm	lm	lm	ll	ll	lm	lm	ll	lm
LG1_HB_2029_s23h1	F_0937887_L17_23_1	LG1	<hkxhk>	{00}	(hh,hk,kk)	kk	hk	hh	hh	hk	hk	hk	hk	hk	hk	hh	kk	hk	kk	kk	kk	hk	hk	hk	kk	hk	hk	hk	hk	hk	hh	kk	hk	hh	hk	hh	hh	kk	hk	hk	hh	hh	hh	hk	hk	hh	hh	hk	hk
LG1_HB_2029_s23h1	F_0937902_L17_23_1	LG1	<hkxhk>	{00}	(hh,hk,kk)	kk	hk	hh	hh	hk	hk	hk	hk	hk	hk	hh	kk	hk	kk	kk	kk	hk	hk	hk	kk	hk	hk	hk	hk	hk	hh	kk	hk	hh	hk	hh	hh	kk	hk	hk	hh	hh	hh	hk	hk	hh	hh	hk	hk
LG1_HB_2029_s23h1	F_0937905_L17_23_1	LG1	<nnxnp>	{-1}	(nn,np)	nn	nn	np	np	nn	np	nn	nn	nn	nn	np	nn	nn	nn	nn	nn	nn	np	nn	nn	nn	nn	nn	nn	np	np	nn	nn	np	nn	np	np	nn	nn	nn	np	np	np	np	np	np	np	np	nn
LG1_HB_2029_s23h1	F_0937906_L17_23_1	LG1	<lmxll>	{1-}	(ll,lm)	ll	lm	lm	lm	lm	ll	lm	lm	lm	lm	lm	ll	lm	ll	ll	ll	lm	ll	lm	ll	lm	lm	lm	lm	ll	lm	ll	lm	lm	lm	lm	lm	ll	lm	lm	lm	lm	lm	ll	ll	lm	lm	ll	lm
LG1_HB_2035_s39h1	F_0938919_L1_39_1	LG1	<nnxnp>	{-1}	(nn,np)	nn	nn	np	np	nn	np	nn	nn	nn	nn	np	nn	np	nn	nn	nn	nn	np	nn	nn	nn	nn	nn	nn	np	np	np	nn	np	nn	np	np	nn	nn	nn	np	np	np	np	np	np	np	np	nn
LG1_HB_2036_s41h1	F_0939067_L1_41_1	LG1	<nnxnp>	{-1}	(nn,np)	nn	nn	np	np	nn	np	nn	nn	nn	nn	np	nn	nn	nn	nn	nn	nn	np	nn	nn	nn	nn	nn	nn	np	np	np	nn	np	nn	np	np	nn	nn	nn	np	np	np	np	np	np	np	np	nn
LG1_HB_2043.1	R_14529153_L1_PA	LG1	<nnxnp>	{-1}	(nn,np)	nn	nn	np	np	nn	np	nn	nn	nn	nn	np	np	nn	nn	nn	nn	nn	nn	nn	nn	nn	nn	nn	nn	np	nn	nn	nn	np	nn	np	np	nn	nn	nn	nn	np	np	np	np	np	np	np	nn
LG1_HB_2043.5_s49h1	GD_01500_L1_49_1	LG1	<nnxnp>	{-1}	(nn,np)	nn	nn	np	np	nn	np	nn	nn	nn	nn	np	np	nn	nn	nn	nn	nn	nn	nn	nn	nn	nn	nn	nn	np	nn	nn	nn	np	nn	np	np	nn	nn	nn	nn	np	np	np	np	np	np	nn	nn
LG1_HB_2043.5_s49h1	R_14798027_L1_49_1	LG1	<nnxnp>	{-1}	(nn,np)	nn	nn	np	np	nn	np	nn	nn	nn	nn	np	np	nn	nn	nn	nn	nn	nn	nn	nn	nn	nn	nn	nn	np	nn	nn	nn	np	nn	np	np	nn	nn	nn	nn	np	np	np	np	np	np	nn	nn
LG1_HB_2043_s49h1	F_0941503_L1_49_1	LG1	<nnxnp>	{-1}	(nn,np)	nn	nn	np	np	nn	np	nn	nn	nn	nn	np	np	nn	nn	nn	nn	nn	nn	nn	nn	nn	nn	nn	nn	np	nn	nn	nn	np	nn	np	np	nn	nn	nn	nn	np	np	np	np	np	np	np	nn
LG1_HB_2043_s49h1	F_0941510_L1_49_1	LG1	<nnxnp>	{-1}	(nn,np)	nn	nn	np	np	nn	np	nn	nn	nn	nn	np	np	nn	nn	nn	nn	nn	nn	nn	nn	nn	nn	nn	nn	np	nn	nn	nn	np	nn	np	np	nn	nn	nn	nn	np	np	np	np	np	np	np	nn
LG1_HB_2046_s51h1	F_0942698_L1_51_1	LG1	<lmxll>	{1-}	(ll,lm)	ll	lm	lm	lm	lm	ll	ll	lm	lm	lm	lm	ll	lm	ll	lm	ll	lm	ll	lm	lm	lm	lm	lm	lm	lm	lm	ll	lm	lm	lm	lm	ll	ll	ll	lm	lm	lm	lm	lm	lm	lm	lm	ll	lm
LG1_HB_2048_s51h1	F_0942990_L1_51_1	LG1	<lmxll>	{0-}	(ll,lm)	lm	ll	ll	ll	ll	lm	lm	ll	ll	ll	ll	lm	ll	lm	ll	lm	ll	lm	ll	ll	ll	ll	ll	ll	ll	ll	lm	ll	ll	ll	ll	lm	lm	lm	ll	ll	ll	ll	ll	ll	ll	ll	lm	ll
LG1_HB_2048_s51h1	F_0942992_L1_51_1	LG1	<lmxll>	{0-}	(ll,lm)	lm	ll	ll	ll	ll	lm	lm	ll	ll	ll	ll	lm	ll	lm	ll	lm	ll	lm	ll	ll	ll	ll	ll	ll	ll	ll	lm	ll	ll	ll	ll	lm	lm	lm	ll	ll	ll	ll	ll	ll	ll	ll	lm	ll
LG1_HB_2049_s56h1	F_0943473_L1_56_1	LG1	<lmxll>	{1-}	(ll,lm)	ll	lm	lm	lm	lm	ll	ll	lm	lm	lm	lm	ll	lm	ll	lm	ll	lm	ll	lm	lm	ll	lm	lm	lm	lm	--	lm	lm	lm	lm	lm	ll	ll	ll	--	lm	lm	lm	lm	lm	lm	lm	ll	lm
LG1_HB_2049_s56h1	F_0943474_L1_56_1	LG1	<lmxll>	{0-}	(ll,lm)	lm	ll	ll	ll	ll	lm	lm	ll	ll	ll	ll	lm	ll	lm	ll	lm	ll	lm	ll	ll	lm	ll	ll	ll	ll	ll	ll	ll	ll	ll	ll	lm	lm	lm	ll	ll	ll	ll	ll	ll	ll	ll	lm	ll
LG1_HB_2049_s56h1	F_0943493_L1_56_1	LG1	<lmxll>	{1-}	(ll,lm)	ll	lm	lm	lm	lm	ll	ll	lm	lm	lm	lm	ll	lm	ll	lm	ll	lm	ll	lm	lm	ll	lm	lm	lm	lm	lm	lm	lm	lm	lm	lm	ll	ll	ll	lm	lm	lm	lm	lm	lm	lm	lm	ll	lm
LG1_HB_2055_s58h1	F_0945847_L1_58_1	LG1	<hkxhk>	{01}	(hh,hk,kk)	hk	hh	kk	hh	hh	kk	hk	hk	hh	hh	hk	hk	hk	hk	hh	hk	hh	hk	hh	hh	kk	hh	hh	hh	hk	hh	hh	hh	hh	hh	hk	kk	hk	hk	hh	hh	hk	hk	hh	hk	hk	hh	hk	hh
LG1_HB_2056_s60h1	F_0945897_L1_60_1	LG1	<nnxnp>	{-0}	(nn,np)	np	np	nn	np	np	nn	np	np	np	np	nn	nn	np	np	np	np	np	np	np	np	nn	np	np	np	nn	np	np	np	np	np	nn	nn	np	np	np	np	nn	nn	np	nn	nn	np	np	np
LG1_HB_2056_s60h1	F_0945907_L1_60_1	LG1	<nnxnp>	{-0}	(nn,np)	np	np	nn	np	np	nn	np	np	np	np	nn	nn	np	np	np	np	np	np	np	np	nn	np	np	np	nn	np	np	np	np	np	nn	nn	np	np	np	np	nn	nn	np	nn	nn	np	np	np
LG1_HB_2056_s60h1	F_0945909_L1_60_1	LG1	<nnxnp>	{-0}	(nn,np)	np	np	nn	np	np	nn	np	np	np	np	nn	nn	np	np	np	np	np	np	np	np	nn	np	np	np	nn	np	np	np	np	np	nn	nn	np	np	np	np	nn	nn	np	nn	nn	np	np	np
LG1_HB_2056_s60h1	F_0945902_L1_60_1	LG1	<lmxll>	{1-}	(ll,lm)	ll	lm	ll	lm	lm	ll	ll	ll	lm	lm	lm	lm	ll	ll	lm	ll	lm	ll	lm	lm	ll	lm	lm	lm	lm	lm	lm	lm	lm	lm	lm	ll	ll	ll	lm	lm	lm	lm	lm	lm	lm	lm	ll	lm
LG1_HB_2057_s65h1	F_0946984_L1_65_1	LG1	<nnxnp>	{-1}	(nn,np)	nn	nn	nn	nn	np	np	nn	np	np	nn	np	np	nn	np	nn	nn	nn	nn	nn	nn	np	nn	nn	nn	np	nn	nn	nn	nn	nn	np	np	nn	nn	nn	nn	np	np	nn	np	np	nn	nn	nn
LG1_HB_2057_s65h1	F_0947004_L1_65_1	LG1	<nnxnp>	{-1}	(nn,np)	nn	nn	nn	nn	np	np	nn	np	np	nn	np	np	nn	np	nn	nn	nn	nn	nn	nn	np	nn	nn	nn	np	nn	nn	nn	nn	nn	np	np	nn	nn	nn	nn	np	np	nn	np	np	nn	nn	nn
LG1_HB_2057_s65h1	F_0947015_L1_65_1	LG1	<nnxnp>	{-1}	(nn,np)	nn	nn	nn	nn	np	np	nn	np	np	nn	np	np	nn	np	nn	nn	nn	nn	nn	nn	np	nn	nn	nn	np	nn	nn	nn	nn	nn	np	np	nn	nn	nn	nn	np	np	nn	np	np	nn	nn	nn
LG1_HB_2058_s65h1	F_0947651_L1_65_1	LG1	<hkxhk>	{00}	(hh,hk,kk)	hk	hk	kk	hk	hh	hk	kk	hk	hk	hk	hh	hh	kk	hk	hk	kk	kk	kk	hk	hk	hk	hk	hk	hk	hh	kk	hk	hk	hk	hk	hh	hk	kk	kk	hh	hk	hh	kk	hk	hh	hh	hk	kk	hk
LG1_HB_2059_s65h1	F_0947830_L1_65_1	LG1	<lmxll>	{1-}	(ll,lm)	lm	lm	ll	lm	lm	ll	ll	ll	ll	lm	lm	lm	ll	ll	lm	ll	ll	ll	lm	lm	ll	lm	lm	lm	lm	ll	lm	lm	lm	lm	lm	ll	ll	ll	lm	lm	lm	ll	lm	lm	lm	lm	ll	lm
LG1_HB_2059_s65h1	F_0947835_L1_65_1	LG1	<lmxll>	{1-}	(ll,lm)	lm	lm	ll	lm	lm	ll	ll	ll	ll	lm	lm	lm	ll	ll	lm	ll	ll	ll	lm	lm	ll	lm	lm	lm	lm	ll	lm	lm	lm	lm	lm	ll	ll	ll	lm	lm	lm	ll	lm	lm	lm	lm	ll	lm
LG1_HB_2059_s65h1	F_0947841_L1_65_1	LG1	<lmxll>	{1-}	(ll,lm)	lm	lm	ll	lm	lm	ll	ll	ll	ll	lm	lm	lm	ll	ll	lm	ll	ll	ll	lm	lm	ll	lm	lm	lm	lm	ll	lm	lm	lm	lm	lm	ll	ll	ll	lm	lm	lm	ll	lm	lm	lm	lm	ll	lm
LG1_HB_2059_s65h1	F_0947842_L1_65_1	LG1	<lmxll>	{1-}	(ll,lm)	lm	lm	ll	lm	lm	ll	ll	ll	ll	lm	lm	lm	ll	ll	lm	ll	ll	ll	lm	lm	ll	lm	lm	lm	lm	ll	lm	lm	lm	lm	lm	ll	ll	ll	lm	lm	lm	ll	lm	lm	lm	lm	ll	lm
LG1_HB_2074_s23h1	F_0953652_L2_23_1	LG1	<hkxhk>	{11}	(hh,hk,kk)	hh	hk	kk	hk	hk	hk	hk	hk	hk	hk	kk	hh	kk	hh	hh	hh	hk	hk	hk	hh	hk	hk	hk	hk	hk	kk	hk	hk	kk	hh	kk	kk	hh	hk	hk	kk	kk	kk	hk	hk	kk	kk	hk	hk
LG1_HB_2128_s55h1	F_0974443_L3_55_1	LG1	<nnxnp>	{-1}	(nn,np)	nn	nn	np	np	nn	np	nn	nn	nn	nn	np	np	nn	nn	nn	nn	nn	nn	nn	nn	nn	nn	nn	nn	np	nn	nn	nn	np	nn	np	np	nn	nn	nn	nn	np	np	np	np	np	nn	nn	nn
LG1_HB_2128_s55h1	F_0974448_L3_55_1	LG1	<nnxnp>	{-1}	(nn,np)	nn	nn	np	np	nn	np	nn	nn	nn	nn	np	np	nn	nn	nn	nn	nn	nn	nn	nn	nn	nn	nn	nn	np	nn	nn	nn	np	nn	np	np	nn	nn	nn	nn	np	np	np	np	np	nn	nn	nn
LG1_HB_2128_s55h1	F_0974449_L3_55_1	LG1	<nnxnp>	{-1}	(nn,np)	nn	nn	np	np	nn	np	nn	nn	nn	nn	np	np	nn	nn	nn	nn	nn	nn	nn	nn	nn	nn	nn	nn	np	nn	nn	nn	np	nn	np	np	nn	nn	nn	nn	np	np	np	np	np	nn	nn	nn
LG1_HB_2128_s55h1	F_0974451_L3_55_1	LG1	<nnxnp>	{-1}	(nn,np)	nn	nn	np	np	nn	--	nn	nn	nn	nn	np	np	nn	nn	nn	nn	nn	nn	nn	nn	nn	nn	nn	nn	--	nn	nn	nn	np	nn	np	np	nn	nn	nn	nn	np	np	np	np	np	nn	nn	nn
LG1_HB_2128_s55h1	F_0974460_L3_55_1	LG1	<nnxnp>	{-1}	(nn,np)	nn	nn	np	np	--	np	nn	nn	nn	nn	np	np	nn	nn	nn	nn	nn	nn	--	nn	nn	nn	nn	nn	np	nn	nn	nn	np	nn	np	np	nn	nn	nn	nn	np	np	np	np	np	nn	nn	nn
F_0976787_L3_60_1	F_0976787_L3_60_1	LG1	<lmxll>	{1-}	(ll,lm)	ll	lm	lm	ll	lm	ll	lm	lm	lm	lm	lm	ll	lm	ll	ll	ll	lm	ll	lm	ll	lm	lm	lm	lm	ll	lm	ll	lm	lm	ll	lm	lm	ll	lm	lm	lm	lm	lm	ll	ll	lm	lm	ll	lm
LG1_HB_2212_s28h1	F_1004093_L6_28_1	LG1	<nnxnp>	{-1}	(nn,np)	nn	nn	np	np	nn	np	nn	nn	nn	nn	np	nn	np	nn	nn	nn	nn	np	nn	nn	nn	nn	nn	nn	np	np	np	nn	np	nn	np	np	nn	nn	nn	np	np	np	np	np	np	np	np	nn
LG1_HB_2264_s48h1	F_1021083_L7_48_1	LG1	<hkxhk>	{00}	(hh,hk,kk)	kk	hk	hh	hk	hk	hk	hk	hk	hk	hk	hh	kk	hk	kk	kk	kk	hk	hk	hk	kk	hk	hk	hk	hk	hk	hh	hk	hk	hh	kk	hh	hh	kk	hk	hk	hh	hh	hh	hk	hk	hh	hh	hk	hk
LG1_HB_2264_s48h1	F_1021087_L7_48_1	LG1	<hkxhk>	{11}	(hh,hk,kk)	hh	hk	kk	hk	hk	hk	hk	hk	hk	hk	kk	hh	hk	hh	hh	hh	hk	hk	hk	hh	hk	hk	hk	hk	hk	kk	hk	hk	kk	hh	kk	kk	hh	hk	hk	kk	kk	kk	hk	hk	kk	kk	hk	hk
LG1_HB_2264_s48h1	F_1021088_L7_48_1	LG1	<hkxhk>	{11}	(hh,hk,kk)	hh	hk	kk	hk	hk	hk	hk	hk	hk	hk	kk	hh	hk	hh	hh	hh	hk	hk	hk	hh	hk	hk	hk	hk	hk	kk	hk	hk	kk	hh	kk	kk	hh	hk	hk	kk	kk	kk	hk	hk	kk	kk	hk	hk
LG1_HB_2294_s56h1	F_1035153_L8_56_1	LG1	<hkxhk>	{11}	(hh,hk,kk)	hh	hk	kk	hk	hk	hk	hk	hk	hk	hk	kk	hh	kk	hh	hh	hh	hk	hk	hk	hh	hk	hk	hk	hk	hk	kk	hk	hk	kk	hh	kk	kk	hh	hk	hk	kk	kk	kk	hk	hk	kk	kk	hk	hk
LG1_HB_2320_s35h1	F_1049447_L9_35_1	LG1	<lmxll>	{1-}	(ll,lm)	ll	lm	lm	ll	lm	ll	lm	lm	lm	lm	lm	ll	lm	ll	ll	ll	lm	ll	lm	ll	lm	lm	lm	lm	ll	lm	ll	lm	lm	ll	lm	lm	ll	lm	lm	lm	lm	lm	ll	ll	lm	lm	ll	lm
LG1_HB_2320_s35h1	F_1049454_L9_35_1	LG1	<nnxnp>	{-1}	(nn,np)	nn	nn	np	np	nn	np	nn	nn	nn	nn	np	nn	nn	nn	nn	nn	nn	np	nn	nn	nn	nn	nn	nn	np	np	np	nn	np	nn	np	np	nn	nn	nn	np	np	np	np	np	np	np	np	nn
LG1_HB_2439_s70h2	F_1079972_L1_70_2	LG1	<lmxll>	{1-}	(ll,lm)	ll	lm	lm	ll	lm	ll	lm	lm	lm	lm	lm	ll	lm	ll	ll	ll	lm	ll	lm	ll	lm	lm	lm	lm	ll	lm	ll	lm	lm	ll	lm	lm	--	lm	lm	lm	lm	lm	ll	ll	lm	lm	ll	lm
LG1_HB_2439_s70h2	F_1079977_L1_70_2	LG1	<lmxll>	{1-}	(ll,lm)	ll	lm	lm	ll	lm	ll	lm	lm	lm	lm	lm	ll	lm	ll	ll	ll	lm	ll	lm	ll	lm	lm	lm	lm	ll	lm	ll	lm	lm	ll	lm	lm	ll	lm	lm	lm	lm	lm	ll	ll	lm	lm	ll	lm
LG1_HB_2442_s74h2	F_1080640_L1_74_2	LG1	<nnxnp>	{-1}	(nn,np)	nn	nn	np	np	nn	np	nn	nn	nn	nn	np	np	nn	nn	nn	nn	nn	nn	nn	nn	nn	nn	nn	nn	np	nn	nn	nn	np	nn	np	np	nn	nn	nn	nn	np	np	np	np	np	np	nn	nn
LG1_HB_2442_s74h2	F_1080641_L1_74_2	LG1	<nnxnp>	{-1}	(nn,np)	nn	nn	np	np	nn	np	nn	nn	nn	nn	np	np	nn	nn	nn	nn	nn	nn	nn	nn	nn	nn	nn	nn	np	nn	nn	nn	np	nn	np	np	nn	nn	nn	nn	np	np	np	np	np	np	nn	nn
F_1082254_L1_84_2	F_1082254_L1_84_2	LG1	<nnxnp>	{-1}	(nn,np)	nn	nn	nn	nn	np	np	nn	np	nn	nn	np	np	nn	np	nn	nn	nn	nn	nn	nn	np	nn	nn	nn	np	nn	nn	nn	nn	nn	np	np	nn	nn	nn	nn	np	np	nn	np	np	nn	nn	nn
LG1_HB_2448_s84h2	F_1082431_L1_84_2	LG1	<hkxhk>	{11}	(hh,hk,kk)	hk	hk	hh	hk	kk	hk	hh	hk	hk	hk	kk	kk	hh	hk	hk	hh	hh	hh	hk	hk	hk	hk	hk	hk	kk	hh	hk	hk	hk	hk	kk	hk	hh	hh	kk	hk	kk	hh	hk	kk	kk	hk	hh	hk
LG1_HB_2448_s84h2	F_1082432_L1_84_2	LG1	<hkxhk>	{00}	(hh,hk,kk)	hk	hk	kk	hk	hh	hk	kk	hk	hk	hk	hh	hh	kk	hk	hk	kk	kk	kk	hk	hk	hk	hk	hk	hk	hh	kk	hk	hk	hk	hk	hh	hk	kk	kk	hh	hk	hh	kk	hk	hh	hh	hk	kk	hk
LG1_HB_2476_s81h2	F_1089803_L3_81_2	LG1	<hkxhk>	{11}	(hh,hk,kk)	hh	hk	kk	hk	hk	hk	hk	hk	hk	hk	kk	hh	kk	hh	hh	hh	hk	hk	hk	hh	hk	hk	hk	hk	hk	kk	hk	hk	kk	hh	kk	kk	hh	hk	hk	kk	kk	kk	hk	hk	kk	kk	hk	hk
LG1_HB_2523_s62h2	F_1099420_L7_62_2	LG1	<hkxhk>	{00}	(hh,hk,kk)	kk	hk	hh	hk	hk	hk	hk	hk	hk	hk	hh	kk	hh	kk	kk	kk	hk	hk	hk	kk	hk	hk	hk	hk	hk	hh	hk	hk	hh	kk	hh	hh	kk	hk	hk	hh	hh	hh	hk	hk	hh	hh	hk	hk
LG1_HB_2523_s62h2	F_1099449_L7_62_2	LG1	<hkxhk>	{11}	(hh,hk,kk)	hh	hk	kk	hk	hk	hk	hk	hk	hk	hk	kk	hh	kk	hh	hh	hh	hk	hk	hk	hh	hk	hk	hk	hk	hk	kk	hk	hk	kk	hh	kk	kk	hh	hk	hk	kk	kk	kk	hk	hk	kk	kk	hk	hk
F_1099992_L7_66_2	F_1099992_L7_66_2	LG1	<hkxhk>	{00}	(hh,hk,kk)	kk	hk	hh	hk	hk	hk	hk	hk	hk	hk	hh	kk	hk	kk	kk	kk	hk	hk	hk	kk	hk	hk	hk	hk	hk	hh	hk	hk	hh	kk	hh	hh	kk	hk	hk	hh	hh	hh	hk	hk	hh	hh	hk	hk
LG1_HB_2588_s129h3	F_1111605_L15_129_3	LG1	<hkxhk>	{11}	(hh,hk,kk)	hh	hk	kk	hk	hk	hk	hk	hk	hk	hk	kk	hh	kk	hh	hh	hh	hk	hk	hk	hh	hk	hk	hk	hk	hk	kk	hk	hk	kk	hh	kk	kk	hh	hk	hk	kk	kk	kk	hk	hk	kk	kk	hk	hk
LG1_HB_2588_s129h3	F_1111607_L15_129_3	LG1	<hkxhk>	{11}	(hh,hk,kk)	hh	hk	kk	hk	hk	hk	hk	hk	hk	hk	kk	hh	kk	hh	hh	hh	hk	hk	hk	hh	hk	hk	hk	hk	hk	kk	hk	hk	kk	hh	kk	kk	hh	hk	hk	kk	kk	kk	hk	hk	kk	kk	hk	hk
F_1113057_L1_89_3	F_1113057_L1_89_3	LG1	<lmxll>	{0-}	(ll,lm)	lm	ll	ll	ll	ll	lm	lm	ll	ll	ll	ll	lm	ll	lm	ll	lm	ll	lm	ll	ll	ll	ll	ll	ll	ll	ll	lm	ll	ll	ll	ll	lm	lm	lm	ll	ll	ll	ll	ll	ll	ll	ll	lm	ll
LG1_HB_2599_s103h3	F_1114720_L3_103_3	LG1	<hkxhk>	{11}	(hh,hk,kk)	hh	hk	kk	hk	hk	hk	hk	hk	hk	hk	kk	hh	kk	hh	hh	hh	hk	hk	hk	hh	hk	hk	hk	hk	hk	kk	hk	hk	kk	hh	kk	kk	hh	hk	hk	kk	kk	kk	hk	hk	kk	kk	hk	hk
LG1_HB_2599_s103h3	F_1114722_L3_103_3	LG1	<hkxhk>	{11}	(hh,hk,kk)	hh	hk	kk	hk	hk	hk	hk	hk	hk	hk	kk	hh	kk	hh	hh	hh	hk	hk	hk	hh	hk	hk	hk	hk	hk	kk	hk	hk	kk	hh	kk	kk	hh	hk	hk	kk	kk	kk	hk	hk	kk	kk	hk	hk
LG1_HB_2599_s103h3	F_1114723_L3_103_3	LG1	<hkxhk>	{11}	(hh,hk,kk)	hh	hk	kk	hk	hk	hk	hk	hk	hk	hk	kk	hh	kk	hh	hh	hh	hk	hk	hk	hh	hk	hk	hk	hk	hk	kk	hk	hk	kk	hh	kk	kk	hh	hk	hk	kk	kk	kk	hk	hk	kk	kk	hk	hk
LG1_HB_275	$F_0124504z_LG1_PA	LG1	<lmxll>	{1-}	(ll,lm)	ll	lm	lm	ll	lm	ll	lm	lm	lm	lm	lm	ll	lm	ll	ll	ll	lm	ll	lm	ll	lm	lm	lm	lm	ll	lm	ll	lm	lm	ll	lm	lm	ll	lm	lm	lm	lm	lm	ll	ll	lm	lm	ll	lm
LG1_HB_275	$F_0124505z_LG1_PA	LG1	<lmxll>	{1-}	(ll,lm)	ll	lm	lm	ll	lm	ll	lm	lm	lm	lm	lm	ll	lm	ll	ll	ll	lm	ll	lm	ll	lm	lm	lm	lm	ll	lm	ll	lm	lm	ll	lm	lm	ll	lm	lm	lm	lm	lm	ll	ll	lm	lm	ll	lm
LG1_HB_3001_s56h1	R_21289759_L1_56_1	LG1	<lmxll>	{0-}	(ll,lm)	lm	ll	ll	ll	ll	lm	lm	ll	ll	ll	ll	ll	ll	lm	ll	lm	ll	lm	ll	ll	lm	ll	ll	ll	ll	ll	ll	ll	ll	ll	ll	lm	lm	lm	ll	ll	ll	ll	ll	ll	ll	ll	lm	ll
LG1_HB_3001_s56h1	R_21291785_L1_56_1	LG1	<lmxll>	{0-}	(ll,lm)	lm	ll	ll	ll	ll	lm	lm	ll	ll	ll	ll	ll	ll	lm	ll	lm	ll	lm	ll	ll	lm	ll	ll	ll	ll	ll	ll	ll	ll	ll	ll	lm	lm	lm	--	ll	ll	ll	ll	ll	ll	ll	lm	ll
R_16501559_L1_50_1	R_16501559_L1_50_1	LG1	<nnxnp>	{-1}	(nn,np)	nn	nn	np	nn	nn	np	nn	nn	nn	nn	np	np	nn	nn	nn	nn	nn	nn	nn	nn	nn	nn	nn	nn	np	nn	nn	nn	np	nn	np	np	nn	nn	nn	nn	np	np	np	np	np	nn	nn	nn
R_18695269_L1_51_1	R_18695269_L1_51_1	LG1	<lmxll>	{1-}	(ll,lm)	ll	lm	lm	lm	lm	ll	ll	lm	lm	lm	lm	ll	lm	ll	lm	ll	lm	ll	lm	lm	ll	lm	lm	lm	lm	lm	ll	lm	lm	lm	lm	ll	ll	ll	lm	lm	lm	lm	lm	lm	lm	lm	ll	lm
GD_00152_L1_42_1	GD_00152_L1_42_1	LG1	<nnxnp>	{-1}	(nn,np)	nn	nn	np	np	nn	np	nn	nn	nn	nn	np	nn	nn	nn	nn	nn	nn	np	nn	nn	nn	nn	nn	nn	np	np	np	nn	np	nn	np	np	nn	nn	nn	np	np	np	np	np	np	np	np	nn
LG1_HB_3009	R_3094248_L1_PA	LG1	<hkxhk>	{00}	(hh,hk,kk)	kk	hk	hh	hk	hk	hk	hk	hk	hk	hk	hh	kk	hh	kk	kk	kk	hk	hk	hk	kk	hk	hk	hk	hk	hk	hh	hk	hk	hh	kk	hh	hh	kk	hk	hk	hh	hh	hh	hk	hk	hh	hh	hk	hk
R_13093630_L1_PA	R_13093630_L1_PA	LG1	<nnxnp>	{-1}	(nn,np)	nn	nn	np	np	nn	np	nn	nn	nn	nn	np	nn	nn	nn	nn	nn	nn	np	nn	nn	nn	nn	nn	nn	np	np	nn	nn	np	nn	np	np	nn	nn	nn	np	np	np	np	np	np	np	np	nn
cR_14519247_L1_PA	R_14519247_L1_PA	LG1	<nnxnp>	{-1}	(nn,np)	nn	nn	np	np	nn	np	nn	nn	nn	nn	np	np	nn	nn	nn	nn	nn	nn	nn	nn	nn	nn	nn	nn	np	nn	nn	nn	np	nn	np	np	nn	nn	nn	nn	np	np	np	np	np	np	np	nn
LG1_HB_3023	R_14699213_L1_PA	LG1	<nnxnp>	{-1}	(nn,np)	nn	nn	np	np	nn	np	nn	nn	nn	nn	np	np	nn	nn	nn	nn	nn	nn	nn	nn	nn	nn	nn	nn	np	nn	nn	nn	np	nn	np	np	nn	nn	nn	nn	np	np	np	np	np	np	nn	nn
LG1_HB_3023	R_14708397_L1_PA	LG1	<nnxnp>	{-1}	(nn,np)	nn	nn	np	np	nn	np	nn	nn	nn	nn	np	np	nn	nn	nn	nn	nn	nn	nn	nn	nn	nn	nn	nn	np	nn	nn	nn	np	nn	np	np	nn	nn	nn	nn	np	np	np	np	np	np	nn	nn
R_17274400_L1_PA	R_17274400_L1_PA	LG1	<lmxll>	{0-}	(ll,lm)	lm	ll	ll	ll	ll	lm	lm	ll	ll	ll	ll	lm	ll	lm	ll	lm	ll	lm	ll	ll	ll	ll	ll	ll	ll	ll	lm	ll	ll	ll	ll	lm	lm	lm	ll	ll	ll	ll	ll	ll	ll	ll	lm	ll
LG1_HB_3038	R_29128835_L1_PA	LG1	<lmxll>	{1-}	(ll,lm)	ll	lm	ll	lm	lm	ll	ll	ll	lm	lm	lm	lm	ll	ll	lm	ll	lm	ll	lm	lm	ll	lm	lm	lm	lm	lm	lm	lm	lm	lm	lm	ll	ll	ll	lm	lm	lm	lm	lm	lm	lm	lm	ll	lm
R_27060614_L1_PA	R_27060614_L1_PA	LG1	<lmxll>	{1-}	(ll,lm)	ll	lm	ll	lm	lm	ll	ll	ll	lm	lm	lm	lm	ll	ll	lm	ll	lm	ll	lm	lm	ll	lm	lm	lm	lm	lm	lm	lm	lm	lm	lm	ll	ll	ll	lm	lm	lm	lm	lm	lm	lm	lm	ll	lm
R_18714053_L1_PA	R_18714053_L1_PA	LG1	<lmxll>	{1-}	(ll,lm)	ll	lm	lm	lm	lm	ll	ll	lm	lm	lm	lm	ll	lm	ll	lm	ll	lm	ll	lm	lm	ll	lm	lm	lm	lm	lm	ll	lm	lm	lm	lm	ll	ll	ll	lm	lm	lm	lm	lm	lm	lm	lm	ll	lm
LG1_HB_3045	R_30649026_L1_PA	LG1	<nnxnp>	{-1}	(nn,np)	nn	nn	np	nn	np	np	nn	np	nn	nn	np	np	nn	np	nn	nn	nn	nn	nn	nn	np	nn	nn	nn	np	nn	nn	nn	nn	nn	np	np	nn	nn	nn	nn	np	np	nn	np	np	nn	nn	nn
R_35787897_L1_PA	R_35787897_L1_PA	LG1	<lmxll>	{0-}	(ll,lm)	lm	ll	lm	ll	ll	lm	lm	lm	ll	ll	ll	ll	ll	lm	ll	lm	ll	lm	ll	ll	lm	ll	ll	ll	ll	ll	ll	ll	ll	ll	ll	lm	lm	lm	ll	ll	ll	ll	ll	ll	ll	ll	lm	ll
LG1_HB_434	F_0197405_L13_PA	LG1	<hkxhk>	{11}	(hh,hk,kk)	hh	hk	kk	hk	hk	hk	hk	hk	hk	hk	kk	hh	kk	hh	hh	hh	hk	hk	hk	hh	hk	hk	hk	hk	hk	kk	hk	hk	kk	hh	kk	kk	hh	hk	hk	kk	kk	kk	hk	hk	kk	kk	hk	hk
LG1_HB_434	F_0197414_L13_PA	LG1	<nnxnp>	{-1}	(nn,np)	nn	nn	np	np	nn	np	nn	nn	nn	nn	np	nn	np	nn	nn	nn	nn	np	nn	nn	nn	nn	nn	nn	np	np	np	nn	np	nn	np	np	nn	nn	nn	np	np	np	np	np	np	np	np	nn
LG1_HB_435	F_0197753_L13_PA	LG1	<hkxhk>	{11}	(hh,hk,kk)	hh	hk	kk	hk	hk	hk	hk	hk	hk	hk	kk	hh	kk	hh	hh	hh	hk	hk	hk	hh	hk	hk	hk	hk	hk	kk	hk	hk	kk	hh	kk	kk	hh	hk	hk	kk	kk	kk	hk	hk	kk	kk	hk	hk
LG1_HB_435	F_0197756_L13_PA	LG1	<lmxll>	{1-}	(ll,lm)	ll	lm	lm	ll	--	ll	lm	lm	lm	lm	lm	ll	lm	ll	ll	ll	lm	ll	lm	ll	lm	lm	lm	lm	ll	lm	ll	lm	lm	ll	lm	lm	ll	lm	lm	lm	lm	lm	ll	ll	lm	lm	ll	lm
LG1_HB_435	F_0197767_L13_PA	LG1	<efxeg>	{11}	(ee,ef,eg,fg)	ee	ef	fg	eg	ef	eg	ef	ef	ef	ef	fg	ee	fg	ee	ee	ee	ef	eg	ef	ee	ef	ef	ef	ef	eg	fg	eg	ef	fg	ee	fg	fg	ee	ef	ef	fg	fg	fg	eg	eg	fg	fg	eg	ef
LG1_HB_546	F_0250474_L14_PA	LG1	<lmxll>	{0-}	(ll,lm)	lm	ll	lm	ll	ll	lm	lm	lm	ll	ll	ll	ll	ll	lm	ll	lm	ll	lm	ll	ll	lm	ll	ll	ll	ll	ll	ll	ll	ll	ll	ll	lm	lm	lm	ll	ll	ll	ll	ll	ll	ll	ll	lm	ll
LG1_HB_546	F_0250486_L14_PA	LG1	<lmxll>	{0-}	(ll,lm)	lm	ll	lm	ll	ll	lm	lm	lm	ll	ll	ll	ll	ll	lm	ll	lm	ll	lm	ll	ll	lm	ll	ll	ll	ll	ll	ll	ll	ll	ll	ll	lm	lm	lm	ll	ll	ll	ll	ll	ll	ll	ll	lm	ll
F_0313817_L15_PA	F_0313817_L15_PA	LG1	<hkxhk>	{11}	(hh,hk,kk)	hh	hk	kk	hk	hk	hk	hk	hk	hk	hk	kk	hh	kk	hh	hh	hh	hk	hk	hk	hh	hk	hk	hk	hk	hk	kk	hk	hk	kk	hh	kk	kk	hh	hk	hk	kk	kk	kk	hk	hk	kk	kk	hk	hk
LG1_HB_849	F_0400919_L17_PA	LG1	<hkxhk>	{11}	(hh,hk,kk)	hh	hk	kk	hk	hk	hk	hk	hk	hk	hk	kk	hh	kk	hh	hh	hh	hk	hk	hk	hh	hk	hk	hk	hk	hk	kk	hk	hk	kk	hh	kk	kk	hh	hk	hk	kk	kk	kk	hk	hk	kk	kk	hk	hk
LG1_HB_849	F_0400921_L17_PA	LG1	<lmxll>	{1-}	(ll,lm)	ll	lm	lm	ll	lm	ll	lm	lm	lm	lm	lm	ll	lm	ll	ll	ll	lm	ll	lm	ll	lm	lm	lm	lm	ll	lm	ll	lm	lm	ll	lm	lm	ll	lm	lm	lm	lm	lm	ll	ll	lm	lm	ll	lm
F_0409798_L1_PA	F_0409798_L1_PA	LG1	<lmxll>	{1-}	(ll,lm)	ll	--	lm	ll	lm	ll	--	--	--	lm	lm	ll	lm	ll	ll	ll	--	ll	lm	ll	lm	lm	--	--	ll	lm	ll	lm	lm	ll	lm	lm	ll	lm	--	lm	lm	lm	ll	ll	lm	lm	ll	--
LG1_HB_876	F_0411211_L1_PA	LG1	<hkxhk>	{11}	(hh,hk,kk)	hh	hk	kk	hk	hk	hk	hk	hk	hk	hk	kk	hh	kk	hh	hh	hh	hk	hk	hk	hh	hk	hk	hk	hk	hk	kk	hk	hk	kk	hh	kk	kk	hh	hk	hk	kk	kk	kk	hk	hk	kk	kk	hk	hk
LG1_HB_876	F_0411213_L1_PA	LG1	<hkxhk>	{00}	(hh,hk,kk)	kk	hk	hh	hk	hk	hk	hk	hk	hk	hk	hh	kk	hh	kk	kk	kk	hk	hk	hk	kk	hk	hk	hk	hk	hk	hh	hk	hk	hh	kk	hh	hh	kk	hk	hk	hh	hh	hh	hk	hk	hh	hh	hk	hk
LG1_HB_876	F_0411216_L1_PA	LG1	<hkxhk>	{11}	(hh,hk,kk)	hh	hk	kk	hk	hk	hk	hk	hk	hk	hk	kk	hh	kk	hh	hh	hh	hk	hk	hk	hh	hk	hk	hk	hk	hk	kk	hk	hk	kk	hh	kk	kk	hh	hk	hk	kk	kk	kk	hk	hk	kk	kk	hk	hk
LG1_HB_876	F_0411217_L1_PA	LG1	<hkxhk>	{00}	(hh,hk,kk)	kk	hk	hh	hk	hk	hk	hk	hk	hk	hk	hh	kk	hh	kk	kk	kk	hk	hk	hk	kk	hk	hk	hk	hk	hk	hh	hk	hk	hh	kk	hh	hh	kk	hk	hk	hh	hh	hh	hk	hk	hh	hh	hk	hk
LG1_HB_876	F_0411206_L1_PA	LG1	<lmxll>	{1-}	(ll,lm)	ll	lm	lm	ll	lm	ll	lm	lm	lm	lm	lm	ll	lm	ll	ll	ll	lm	ll	lm	ll	lm	lm	lm	lm	ll	lm	ll	lm	lm	ll	lm	lm	ll	lm	lm	lm	lm	lm	ll	ll	lm	lm	ll	lm
LG1_HB_877	F_0411238_L1_PA	LG1	<hkxhk>	{11}	(hh,hk,kk)	hh	hk	kk	hk	hk	hk	hk	hk	hk	hk	kk	hh	kk	hh	hh	hh	hk	hk	hk	hh	hk	hk	hk	hk	hk	kk	hk	hk	kk	hh	kk	kk	hh	hk	hk	kk	kk	kk	hk	hk	kk	kk	hk	hk
LG1_HB_877	F_0411246_L1_PA	LG1	<hkxhk>	{00}	(hh,hk,kk)	kk	hk	hh	hk	hk	hk	hk	hk	hk	hk	hh	kk	hh	kk	kk	kk	hk	hk	hk	kk	hk	hk	hk	hk	hk	hh	hk	hk	hh	kk	hh	hh	kk	hk	hk	hh	hh	hh	hk	hk	hh	hh	hk	hk
LG1_HB_878	F_0411306_L1_PA	LG1	<nnxnp>	{-1}	(nn,np)	nn	nn	np	np	nn	np	nn	nn	nn	nn	np	nn	np	nn	nn	nn	nn	np	nn	nn	nn	nn	nn	nn	np	np	np	nn	np	nn	np	np	nn	nn	nn	np	np	np	np	np	np	np	np	nn
LG1_HB_878	F_0411310_L1_PA	LG1	<hkxhk>	{11}	(hh,hk,kk)	hh	hk	kk	hk	hk	hk	hk	hk	hk	hk	kk	hh	kk	hh	hh	hh	hk	hk	hk	hh	hk	hk	hk	hk	hk	kk	hk	hk	kk	hh	kk	kk	hh	hk	hk	kk	kk	kk	hk	hk	kk	kk	hk	hk
LG1_HB_879	F_0411430_L1_PA	LG1	<nnxnp>	{-1}	(nn,np)	nn	nn	np	np	nn	np	nn	nn	nn	nn	--	nn	np	nn	nn	nn	nn	np	nn	nn	nn	nn	nn	nn	np	np	np	nn	np	nn	np	np	nn	nn	nn	np	np	np	np	np	np	np	np	nn
LG1_HB_880	R_4746500_L1_PA	LG1	<lmxll>	{1-}	(ll,lm)	ll	lm	lm	ll	lm	ll	lm	lm	lm	lm	lm	ll	lm	ll	ll	ll	lm	ll	lm	ll	lm	lm	lm	lm	ll	lm	ll	lm	lm	ll	lm	lm	ll	lm	lm	lm	lm	lm	ll	ll	lm	lm	ll	lm
LG1_HB_880	F_0411478_L1_PA	LG1	<nnxnp>	{-1}	(nn,np)	nn	nn	np	np	nn	np	nn	nn	nn	nn	np	nn	nn	nn	nn	nn	nn	np	nn	nn	nn	nn	nn	nn	np	np	np	nn	np	nn	np	np	nn	nn	nn	np	np	np	np	np	np	np	np	nn
LG1_HB_880	F_0411479_L1_PA	LG1	<nnxnp>	{-1}	(nn,np)	nn	nn	np	np	nn	np	nn	nn	nn	nn	np	nn	nn	nn	nn	nn	nn	np	nn	nn	nn	nn	nn	nn	np	np	np	nn	np	nn	np	np	nn	nn	nn	np	np	np	np	np	np	np	np	nn
LG1_HB_880	F_0411487_L1_PA	LG1	<hkxhk>	{00}	(hh,hk,kk)	kk	hk	hh	hk	hk	hk	hk	hk	hk	hk	hh	kk	hk	kk	kk	kk	hk	hk	hk	kk	hk	hk	hk	hk	hk	hh	hk	hk	hh	kk	hh	hh	kk	hk	hk	hh	hh	hh	hk	hk	hh	hh	hk	hk
LG1_HB_880	F_0411491_L1_PA	LG1	<nnxnp>	{-1}	(nn,np)	nn	nn	np	np	nn	np	nn	nn	nn	nn	np	nn	nn	nn	nn	nn	nn	np	nn	nn	nn	nn	nn	nn	np	np	np	nn	np	nn	np	np	nn	nn	nn	np	np	np	np	np	np	np	np	nn
LG1_HB_881	F_0411698_L1_PA	LG1	<hkxhk>	{11}	(hh,hk,kk)	hh	hk	kk	hk	hk	hk	hk	hk	hk	hk	kk	hh	hk	hh	hh	hh	hk	hk	hk	hh	hk	hk	hk	hk	hk	kk	hk	hk	kk	hh	kk	kk	hh	hk	hk	kk	kk	kk	hk	hk	kk	kk	hk	hk
LG1_HB_887	F_0415526_L1_PA	LG1	<lmxll>	{1-}	(ll,lm)	ll	lm	lm	ll	lm	ll	lm	lm	lm	lm	lm	ll	lm	ll	ll	ll	lm	ll	lm	ll	lm	lm	lm	lm	ll	lm	ll	lm	lm	ll	lm	lm	ll	lm	lm	lm	lm	lm	ll	ll	lm	lm	ll	lm
LG1_HB_887	F_0415487_L1_PA	LG1	<hkxhk>	{11}	(hh,hk,kk)	hh	hk	kk	hk	hk	hk	hk	hk	hk	hk	kk	hh	hk	hh	hh	hh	hk	hk	hk	hh	hk	hk	hk	hk	hk	kk	hk	hk	kk	hh	kk	kk	hh	hk	hk	kk	kk	kk	hk	hk	kk	kk	hk	hk
LG1_HB_887	F_0415504_L1_PA	LG1	<nnxnp>	{-1}	(nn,np)	nn	nn	np	np	nn	np	nn	nn	nn	nn	np	nn	nn	nn	nn	nn	nn	np	nn	nn	nn	nn	nn	nn	np	np	np	nn	np	nn	np	np	nn	nn	nn	np	np	np	np	np	np	np	np	nn
LG1_HB_887	F_0415516_L1_PA	LG1	<nnxnp>	{-1}	(nn,np)	nn	nn	np	np	nn	np	nn	nn	nn	nn	np	nn	nn	nn	nn	nn	nn	np	nn	nn	nn	nn	nn	nn	np	np	np	nn	np	nn	np	np	nn	nn	nn	np	np	np	np	np	np	np	np	nn
LG1_HB_890	F_0416997_L1_PA	LG1	<hkxhk>	{00}	(hh,hk,kk)	kk	hk	hh	hk	hk	hk	hk	hk	hk	hk	hh	kk	hk	kk	kk	kk	hk	hk	hk	kk	hk	hk	hk	hk	hk	hh	hk	hk	hh	kk	hh	hh	kk	hk	hk	hh	hh	hh	hk	hk	hh	hh	hk	hk
LG1_HB_890	F_0417007_L1_PA	LG1	<nnxnp>	{-1}	(nn,np)	nn	nn	np	np	nn	np	nn	nn	nn	nn	np	nn	nn	nn	nn	nn	nn	np	nn	nn	nn	nn	nn	nn	np	np	np	nn	np	nn	np	np	nn	nn	nn	np	np	np	np	np	np	np	np	nn
LG1_HB_890	GD_02428_L1_PA	LG1	<nnxnp>	{-1}	(nn,np)	nn	nn	np	np	nn	np	nn	nn	nn	nn	np	nn	nn	nn	nn	nn	nn	np	nn	nn	nn	nn	nn	nn	np	np	np	nn	np	nn	np	np	nn	nn	nn	np	np	np	np	np	np	np	np	nn
LG1_HB_891	F_0417197_L1_PA	LG1	<nnxnp>	{-1}	(nn,np)	nn	nn	np	np	nn	np	nn	nn	nn	nn	np	nn	nn	nn	nn	nn	nn	np	nn	nn	nn	nn	nn	nn	np	np	nn	nn	np	nn	np	np	nn	nn	nn	np	np	np	np	np	np	np	np	nn
LG1_HB_891	F_0417208_L1_PA	LG1	<hkxhk>	{11}	(hh,hk,kk)	hh	hk	kk	hk	hk	hk	hk	hk	hk	hk	kk	hh	hk	hh	hh	hh	hk	hk	hk	hh	hk	hk	hk	hk	hk	kk	hh	hk	kk	hh	kk	kk	hh	hk	hk	kk	kk	kk	hk	hk	kk	kk	hk	hk
LG1_HB_892	F_0417642_L1_PA	LG1	<lmxll>	{1-}	(ll,lm)	ll	lm	lm	ll	lm	ll	lm	lm	lm	lm	lm	ll	lm	ll	ll	ll	lm	ll	lm	ll	lm	lm	lm	lm	ll	lm	ll	lm	lm	ll	lm	lm	ll	lm	lm	lm	lm	lm	ll	ll	lm	lm	ll	lm
LG1_HB_893	F_0417944_L1_PA	LG1	<lmxll>	{1-}	(ll,lm)	ll	lm	lm	ll	lm	ll	lm	lm	lm	lm	lm	ll	lm	ll	ll	ll	lm	ll	lm	ll	lm	lm	lm	lm	ll	lm	ll	lm	lm	lm	lm	lm	ll	lm	lm	lm	lm	lm	ll	ll	lm	lm	ll	lm
LG1_HB_893	F_0417946_L1_PA	LG1	<lmxll>	{1-}	(ll,lm)	ll	lm	lm	ll	lm	ll	lm	lm	lm	lm	lm	ll	lm	ll	ll	ll	lm	ll	lm	ll	lm	lm	lm	lm	ll	lm	ll	lm	lm	lm	lm	lm	ll	lm	lm	lm	lm	lm	ll	ll	lm	lm	ll	lm
LG1_HB_893	F_0417957_L1_PA	LG1	<lmxll>	{1-}	(ll,lm)	ll	lm	lm	ll	lm	ll	lm	lm	lm	lm	lm	ll	lm	ll	ll	ll	lm	ll	lm	ll	lm	lm	lm	lm	ll	lm	ll	lm	lm	lm	lm	lm	ll	lm	lm	lm	lm	lm	ll	ll	lm	lm	ll	lm
LG1_HB_895	F_0418561_L1_PA	LG1	<efxeg>	{11}	(ee,ef,eg,fg)	ee	ef	fg	eg	ef	eg	ef	ef	ef	ef	fg	ee	ef	ee	ee	ee	ef	eg	ef	ee	ef	ef	ef	ef	eg	fg	ee	ef	fg	ee	fg	fg	ee	ef	ef	fg	fg	fg	eg	eg	fg	fg	eg	ef
LG1_HB_895	F_0418563_L1_PA	LG1	<lmxll>	{1-}	(ll,lm)	ll	lm	lm	ll	lm	ll	lm	lm	lm	lm	lm	ll	lm	ll	ll	ll	lm	ll	lm	ll	lm	lm	lm	lm	ll	lm	ll	lm	lm	ll	lm	lm	ll	lm	lm	lm	lm	lm	ll	ll	lm	lm	ll	lm
LG1_HB_895	F_0418565_L1_PA	LG1	<hkxhk>	{11}	(hh,hk,kk)	hh	hk	kk	hk	hk	hk	hk	hk	hk	hk	kk	hh	hk	hh	hh	hh	hk	hk	hk	hh	hk	hk	hk	hk	hk	kk	hh	hk	kk	hh	kk	kk	hh	hk	hk	kk	kk	kk	hk	hk	kk	kk	hk	hk
LG1_HB_895	F_0418576_L1_PA	LG1	<nnxnp>	{-1}	(nn,np)	nn	nn	np	np	nn	np	nn	nn	nn	nn	np	nn	nn	nn	nn	nn	nn	np	nn	nn	nn	nn	nn	nn	np	np	nn	nn	np	nn	np	np	nn	nn	nn	np	np	np	np	np	np	np	np	nn
LG1_HB_899	F_0419771_L1_PA	LG1	<lmxll>	{1-}	(ll,lm)	ll	lm	lm	lm	lm	ll	lm	lm	lm	lm	lm	ll	lm	ll	ll	ll	lm	ll	lm	ll	lm	lm	lm	lm	ll	lm	ll	lm	lm	lm	lm	lm	ll	lm	lm	lm	lm	lm	ll	ll	lm	lm	ll	lm
LG1_HB_899	R_12194485_L1_PA	LG1	<lmxll>	{1-}	(ll,lm)	ll	lm	lm	lm	lm	ll	lm	lm	lm	lm	--	ll	lm	ll	ll	ll	lm	ll	lm	ll	lm	--	lm	lm	ll	lm	ll	lm	lm	lm	lm	lm	ll	--	--	lm	lm	lm	ll	ll	lm	--	ll	lm
LG1_HB_900	F_0420066_L1_PA	LG1	<lmxll>	{1-}	(ll,lm)	ll	lm	lm	lm	lm	ll	lm	lm	lm	lm	lm	ll	lm	ll	ll	ll	lm	ll	lm	ll	lm	lm	lm	lm	ll	lm	ll	lm	lm	lm	lm	lm	ll	lm	lm	lm	lm	lm	ll	ll	lm	lm	ll	lm
LG1_HB_900.5	R_12382050_L1_PA	LG1	<lmxll>	{1-}	(ll,lm)	ll	lm	lm	lm	lm	ll	lm	lm	lm	lm	lm	ll	lm	ll	ll	ll	lm	ll	lm	ll	lm	lm	lm	lm	ll	lm	ll	lm	lm	lm	lm	lm	ll	lm	lm	lm	lm	lm	ll	ll	lm	lm	ll	lm
LG1_HB_901	F_0420128_L1_PA	LG1	<nnxnp>	{-1}	(nn,np)	nn	nn	np	np	nn	np	nn	nn	nn	nn	np	nn	nn	nn	nn	nn	nn	np	nn	nn	nn	nn	nn	nn	np	nn	nn	nn	np	nn	np	np	nn	nn	nn	np	np	np	np	np	np	np	np	nn
LG1_HB_901	F_0420129_L1_PA	LG1	<hkxhk>	{01}	(hh,hk,kk)	hk	hh	hk	hk	hh	kk	hk	hh	hh	hh	hk	hk	hh	hk	hh	hk	hh	kk	hh	hk	hh	hh	hh	hh	kk	hh	hk	hh	hk	hh	hk	kk	hk	hh	hh	hk	hk	hk	kk	kk	hk	hk	kk	hh
LG1_HB_901	F_0420130_L1_PA	LG1	<nnxnp>	{-1}	(nn,np)	nn	nn	np	np	nn	np	nn	nn	nn	nn	np	nn	nn	nn	nn	nn	nn	np	nn	nn	nn	nn	nn	nn	np	nn	nn	nn	np	nn	np	np	nn	nn	nn	np	np	np	np	np	np	np	np	nn
LG1_HB_901	F_0420150_L1_PA	LG1	<hkxhk>	{10}	(hh,hk,kk)	hk	kk	hk	hk	kk	hh	hk	kk	kk	kk	hk	hk	kk	hk	kk	hk	kk	hh	kk	hk	kk	kk	kk	kk	hh	kk	hk	kk	hk	kk	hk	hh	hk	kk	kk	hk	hk	hk	hh	hh	hk	hk	hh	kk
LG1_HB_901	F_0420170_L1_PA	LG1	<hkxhk>	{10}	(hh,hk,kk)	hk	kk	hk	hk	kk	hh	hk	kk	kk	kk	hk	hk	kk	hk	kk	hk	kk	hh	kk	hk	kk	kk	kk	kk	hh	kk	hk	kk	hk	kk	hk	hh	hk	kk	kk	hk	hk	hk	hh	hh	hk	hk	hh	kk
LG1_HB_902	F_0420891_L1_PA	LG1	<lmxll>	{1-}	(ll,lm)	ll	lm	lm	lm	lm	ll	lm	lm	lm	lm	lm	ll	lm	ll	lm	ll	lm	ll	lm	ll	lm	lm	lm	lm	ll	lm	ll	lm	lm	lm	lm	lm	ll	lm	lm	lm	lm	lm	ll	ll	lm	lm	ll	lm
LG1_HB_902	F_0420881_L1_PA	LG1	<nnxnp>	{-1}	(nn,np)	nn	nn	np	np	nn	np	nn	nn	nn	nn	np	nn	nn	nn	nn	nn	nn	np	nn	nn	nn	nn	nn	nn	np	np	nn	nn	np	nn	np	np	nn	nn	nn	np	np	np	np	np	np	np	np	nn
LG1_HB_902	F_0420884_L1_PA	LG1	<nnxnp>	{-1}	(nn,np)	nn	nn	np	np	nn	np	nn	nn	nn	nn	np	nn	nn	nn	nn	nn	nn	np	nn	nn	nn	nn	nn	nn	np	np	nn	nn	np	nn	np	np	nn	nn	nn	np	np	np	np	np	np	np	np	nn
LG1_HB_902	F_0420895_L1_PA	LG1	<nnxnp>	{-1}	(nn,np)	nn	nn	np	np	nn	np	nn	nn	nn	nn	np	nn	nn	nn	nn	nn	nn	np	nn	nn	nn	nn	nn	nn	np	np	nn	nn	np	nn	np	np	nn	nn	nn	np	np	np	np	np	np	np	np	nn
LG1_HB_902	F_0420896_L1_PA	LG1	<nnxnp>	{-1}	(nn,np)	nn	nn	np	np	nn	np	nn	nn	nn	nn	np	nn	nn	nn	nn	nn	nn	np	nn	nn	nn	nn	nn	nn	np	np	nn	nn	np	nn	np	np	nn	nn	nn	np	np	np	np	np	np	np	np	nn
LG1_HB_902	F_0420898_L1_PA	LG1	<nnxnp>	{-1}	(nn,np)	nn	nn	np	np	nn	np	nn	nn	nn	nn	np	nn	nn	nn	nn	nn	nn	np	nn	nn	nn	nn	nn	nn	np	np	nn	nn	np	nn	np	np	nn	nn	nn	np	np	np	np	np	np	np	np	nn
LG1_HB_902	F_0420902_L1_PA	LG1	<nnxnp>	{-1}	(nn,np)	nn	nn	np	np	nn	np	nn	nn	nn	nn	np	nn	nn	nn	nn	nn	nn	np	nn	nn	nn	nn	nn	nn	np	np	nn	nn	np	nn	np	np	nn	nn	nn	np	np	np	np	np	np	np	np	nn
LG1_HB_902	F_0420924_L1_PA	LG1	<nnxnp>	{-1}	(nn,np)	nn	nn	np	np	nn	np	nn	nn	nn	nn	np	nn	nn	nn	nn	nn	nn	np	nn	nn	nn	nn	nn	nn	np	np	nn	nn	np	nn	np	np	nn	nn	nn	np	np	np	np	np	np	np	np	nn
LG1_HB_905	F_0421614_L1_PA	LG1	<nnxnp>	{-1}	(nn,np)	nn	nn	np	np	nn	np	nn	nn	nn	nn	np	nn	nn	nn	nn	nn	nn	np	nn	nn	nn	nn	nn	nn	np	nn	nn	nn	np	nn	np	np	nn	nn	nn	nn	np	np	np	np	np	np	np	nn
LG1_HB_905	F_0421620_L1_PA	LG1	<nnxnp>	{-1}	(nn,np)	nn	nn	np	np	nn	np	nn	nn	nn	nn	np	nn	nn	nn	nn	nn	nn	np	nn	nn	nn	nn	nn	nn	np	nn	nn	nn	np	nn	np	np	nn	nn	nn	nn	np	np	np	np	np	np	np	nn
LG1_HB_905	F_0421625_L1_PA	LG1	<lmxll>	{0-}	(ll,lm)	lm	ll	ll	ll	ll	lm	lm	ll	ll	ll	ll	lm	ll	lm	ll	lm	ll	lm	ll	ll	ll	ll	ll	ll	lm	ll	lm	ll	ll	ll	ll	lm	lm	ll	ll	ll	ll	ll	lm	lm	ll	ll	lm	ll
LG1_HB_905	F_0421635_L1_PA	LG1	<hkxhk>	{10}	(hh,hk,kk)	hk	kk	hk	hk	kk	hh	hk	kk	kk	kk	hk	hk	kk	hk	kk	hk	kk	hh	kk	kk	kk	kk	kk	kk	hh	kk	hk	kk	hk	kk	hk	hh	hk	kk	kk	kk	hk	hk	hh	hh	hk	hk	hh	kk
LG1_HB_905	F_0421638_L1_PA	LG1	<nnxnp>	{-1}	(nn,np)	nn	nn	np	np	nn	np	nn	nn	nn	nn	np	nn	nn	nn	nn	nn	nn	np	nn	nn	nn	nn	nn	nn	np	nn	nn	nn	np	nn	np	np	nn	nn	nn	nn	np	np	np	np	np	np	np	nn
LG1_HB_905.5	GD_01889_L1_PA	LG1	<nnxnp>	{-1}	(nn,np)	nn	nn	np	np	nn	np	nn	nn	nn	nn	np	nn	nn	nn	nn	nn	nn	np	nn	nn	nn	nn	nn	nn	np	nn	nn	nn	np	nn	np	np	nn	nn	nn	nn	np	np	np	np	np	np	np	nn
LG1_HB_906	F_0422075_L1_PA	LG1	<nnxnp>	{-1}	(nn,np)	nn	nn	np	np	nn	np	nn	nn	nn	nn	np	np	nn	nn	nn	nn	nn	np	nn	nn	nn	nn	nn	nn	np	nn	nn	nn	np	nn	np	np	nn	nn	nn	nn	np	np	np	np	np	np	np	nn
LG1_HB_906	F_0422078_L1_PA	LG1	<lmxll>	{0-}	(ll,lm)	lm	ll	ll	ll	ll	lm	lm	ll	ll	ll	ll	lm	ll	lm	ll	lm	ll	lm	ll	ll	ll	ll	ll	ll	ll	ll	lm	ll	ll	ll	ll	lm	lm	lm	ll	ll	ll	ll	lm	lm	ll	ll	lm	ll
LG1_HB_907	F_0423029_L1_PA	LG1	<nnxnp>	{-1}	(nn,np)	nn	nn	np	np	nn	np	nn	nn	nn	nn	np	np	nn	nn	nn	nn	nn	nn	nn	nn	nn	nn	nn	nn	np	nn	nn	nn	np	nn	np	np	nn	nn	nn	nn	np	np	np	np	np	np	np	nn
LG1_HB_907	F_0423030_L1_PA	LG1	<nnxnp>	{-1}	(nn,np)	nn	nn	np	np	nn	np	nn	nn	nn	nn	np	np	nn	nn	nn	nn	nn	nn	nn	nn	nn	nn	nn	nn	np	nn	nn	nn	np	nn	np	np	nn	nn	nn	nn	np	np	np	np	np	np	np	nn
LG1_HB_908	F_0423239_L1_PA	LG1	<nnxnp>	{-1}	(nn,np)	nn	nn	np	np	nn	np	nn	nn	nn	nn	np	np	nn	nn	nn	nn	nn	nn	nn	nn	nn	nn	nn	nn	np	nn	nn	nn	np	nn	np	np	nn	nn	nn	nn	np	np	np	np	np	np	np	nn
LG1_HB_908	R_14657993_L1_PA	LG1	<nnxnp>	{-1}	(nn,np)	nn	nn	np	np	nn	np	nn	nn	nn	nn	np	np	nn	nn	nn	nn	nn	nn	nn	nn	nn	nn	nn	nn	np	nn	nn	nn	np	nn	np	np	nn	nn	nn	nn	np	np	np	np	np	np	np	nn
LG1_HB_908	R_14662213_L1_PA	LG1	<nnxnp>	{-1}	(nn,np)	nn	nn	np	np	nn	np	nn	nn	nn	nn	np	np	nn	nn	nn	nn	nn	nn	nn	nn	nn	nn	nn	nn	np	nn	nn	nn	np	nn	np	np	nn	nn	nn	nn	np	np	np	np	np	np	np	nn
LG1_HB_909	F_0423612_L1_PA	LG1	<nnxnp>	{-1}	(nn,np)	nn	nn	np	np	nn	np	nn	nn	nn	nn	np	np	nn	nn	nn	nn	nn	nn	nn	nn	nn	nn	nn	nn	np	nn	nn	nn	np	nn	np	np	nn	nn	nn	nn	np	np	np	np	np	nn	nn	nn
LG1_HB_909	F_0423614_L1_PA	LG1	<nnxnp>	{-1}	(nn,np)	nn	nn	np	np	nn	np	nn	nn	nn	nn	np	np	nn	nn	nn	nn	nn	nn	nn	nn	nn	nn	nn	nn	np	nn	nn	nn	np	nn	np	np	nn	nn	nn	nn	np	np	np	np	np	nn	nn	nn
LG1_HB_909	F_0423615_L1_PA	LG1	<nnxnp>	{-1}	(nn,np)	nn	nn	np	np	nn	np	nn	nn	nn	nn	np	np	nn	nn	nn	nn	nn	nn	nn	nn	nn	nn	nn	nn	np	nn	nn	nn	np	nn	np	np	nn	nn	nn	nn	np	np	np	np	np	nn	nn	nn
LG1_HB_909	F_0423617_L1_PA	LG1	<nnxnp>	{-1}	(nn,np)	nn	nn	np	np	nn	np	nn	nn	nn	nn	np	np	nn	nn	nn	nn	nn	nn	nn	nn	nn	nn	nn	nn	np	nn	nn	nn	np	nn	np	np	nn	nn	nn	nn	np	np	np	np	np	nn	nn	nn
LG1_HB_909	F_0423631_L1_PA	LG1	<nnxnp>	{-1}	(nn,np)	nn	nn	np	np	nn	np	nn	nn	nn	nn	np	np	nn	nn	nn	nn	nn	nn	nn	nn	nn	nn	nn	nn	np	nn	nn	nn	np	nn	np	np	nn	nn	nn	nn	np	np	np	np	np	nn	nn	nn
LG1_HB_909	F_0423637_L1_PA	LG1	<nnxnp>	{-1}	(nn,np)	nn	nn	np	np	nn	np	nn	nn	nn	nn	np	np	nn	nn	nn	nn	nn	nn	nn	nn	nn	nn	nn	nn	np	nn	nn	nn	np	nn	np	np	nn	nn	nn	nn	np	np	np	np	np	nn	nn	nn
LG1_HB_909	R_14836061_L1_PA	LG1	<nnxnp>	{-1}	(nn,np)	nn	nn	np	np	nn	np	nn	nn	nn	nn	np	np	nn	nn	nn	nn	nn	nn	nn	nn	nn	nn	nn	nn	np	nn	nn	nn	np	nn	np	np	nn	nn	nn	nn	np	np	np	np	np	nn	nn	nn
LG1_HB_912	F_0424557_L1_PA	LG1	<nnxnp>	{-1}	(nn,np)	nn	nn	np	np	nn	np	nn	nn	nn	nn	np	np	nn	nn	nn	nn	nn	nn	nn	nn	nn	nn	nn	nn	np	nn	nn	nn	np	nn	np	np	nn	nn	nn	nn	np	np	np	np	np	nn	nn	nn
LG1_HB_912	F_0424562_L1_PA	LG1	<nnxnp>	{-1}	(nn,np)	nn	nn	np	np	nn	np	nn	nn	nn	nn	np	np	nn	nn	nn	nn	nn	nn	nn	nn	nn	nn	nn	nn	np	nn	nn	nn	np	nn	np	np	nn	nn	nn	nn	np	np	np	np	np	nn	nn	nn
LG1_HB_912	F_0424563_L1_PA	LG1	<nnxnp>	{-1}	(nn,np)	nn	nn	np	np	nn	np	nn	nn	nn	nn	np	np	nn	nn	nn	nn	nn	nn	nn	nn	nn	nn	nn	nn	np	nn	nn	nn	np	nn	np	np	nn	nn	nn	nn	np	np	np	np	np	nn	nn	nn
LG1_HB_914	F_0425610_L1_PA	LG1	<hkxhk>	{10}	(hh,hk,kk)	hk	kk	hk	kk	kk	hh	hk	kk	kk	kk	hk	hh	kk	hk	kk	hk	kk	hk	kk	kk	kk	kk	kk	kk	hk	kk	hk	kk	hk	kk	hk	hh	hk	hk	kk	kk	hk	hk	hk	hk	hk	kk	hk	kk
LG1_HB_914	F_0425611_L1_PA	LG1	<hkxhk>	{01}	(hh,hk,kk)	hk	hh	hk	hh	hh	kk	hk	hh	hh	hh	hk	kk	hh	hk	hh	hk	hh	hk	hh	hh	hh	hh	hh	hh	hk	hh	hk	hh	hk	hh	hk	kk	hk	hk	hh	hh	hk	hk	hk	hk	hk	hh	hk	hh
LG1_HB_914	R_16467823_L1_PA	LG1	<nnxnp>	{-1}	(nn,np)	nn	nn	np	nn	nn	np	nn	nn	nn	nn	np	np	nn	nn	nn	nn	nn	nn	nn	nn	nn	nn	nn	nn	np	nn	nn	nn	np	nn	np	np	nn	nn	nn	nn	np	np	np	np	np	nn	nn	nn
LG1_HB_916	F_0426232_L1_PA	LG1	<lmxll>	{0-}	(ll,lm)	lm	ll	ll	ll	ll	lm	lm	ll	ll	ll	ll	lm	ll	lm	ll	lm	ll	lm	ll	ll	ll	ll	ll	ll	ll	ll	lm	ll	ll	ll	ll	lm	lm	lm	ll	ll	ll	ll	ll	ll	ll	ll	lm	ll
LG1_HB_916	F_0426240_L1_PA	LG1	<lmxll>	{0-}	(ll,lm)	lm	ll	ll	ll	ll	lm	lm	ll	ll	ll	ll	lm	ll	lm	ll	lm	ll	lm	ll	ll	ll	ll	ll	ll	ll	ll	lm	ll	ll	ll	ll	lm	lm	lm	ll	ll	ll	ll	ll	ll	ll	ll	lm	ll
LG1_HB_916	R_17233926_L1_PA	LG1	<lmxll>	{0-}	(ll,lm)	lm	ll	ll	ll	ll	lm	lm	ll	ll	ll	ll	lm	ll	lm	ll	lm	ll	lm	ll	ll	ll	ll	ll	ll	ll	ll	lm	ll	ll	ll	ll	lm	lm	lm	ll	ll	ll	ll	ll	ll	ll	ll	lm	ll
LG1_HB_916	R_17236158_L1_PA	LG1	<lmxll>	{0-}	(ll,lm)	lm	ll	ll	ll	ll	lm	lm	ll	ll	ll	ll	lm	ll	lm	ll	lm	ll	lm	ll	ll	ll	ll	ll	ll	ll	ll	lm	ll	ll	ll	ll	lm	lm	lm	ll	ll	ll	ll	ll	ll	ll	ll	lm	ll
LG1_HB_916	R_17242135_L1_PA	LG1	<lmxll>	{0-}	(ll,lm)	lm	ll	ll	ll	ll	lm	lm	ll	ll	ll	ll	lm	ll	lm	ll	lm	ll	lm	ll	ll	ll	ll	ll	ll	ll	ll	lm	ll	ll	ll	ll	lm	lm	lm	ll	ll	ll	ll	ll	ll	ll	ll	lm	ll
LG1_HB_916	R_17245435_L1_PA	LG1	<lmxll>	{0-}	(ll,lm)	lm	ll	ll	ll	ll	lm	lm	ll	ll	ll	ll	lm	ll	lm	ll	lm	ll	lm	ll	ll	ll	ll	ll	ll	ll	ll	lm	ll	ll	ll	ll	lm	lm	lm	ll	ll	ll	ll	ll	ll	ll	ll	lm	ll
LG1_HB_917	F_0426471_L1_PA	LG1	<lmxll>	{0-}	(ll,lm)	lm	ll	ll	ll	ll	lm	lm	ll	ll	ll	ll	lm	ll	lm	ll	lm	ll	lm	ll	ll	ll	ll	ll	ll	ll	ll	lm	ll	ll	ll	ll	lm	lm	lm	ll	ll	ll	ll	ll	ll	ll	ll	lm	ll
LG1_HB_919	F_0427296_L1_PA	LG1	<lmxll>	{1-}	(ll,lm)	ll	lm	lm	lm	lm	ll	ll	lm	lm	lm	lm	ll	lm	ll	lm	ll	lm	ll	lm	lm	lm	lm	lm	lm	lm	lm	ll	lm	lm	lm	lm	ll	ll	ll	lm	lm	lm	lm	lm	lm	lm	lm	ll	lm
LG1_HB_919	R_17869158_L1_PA	LG1	<lmxll>	{0-}	(ll,lm)	lm	ll	ll	ll	ll	lm	lm	ll	ll	ll	ll	lm	ll	lm	ll	lm	ll	lm	ll	ll	ll	ll	ll	ll	ll	ll	lm	ll	ll	ll	ll	lm	lm	lm	ll	ll	ll	ll	ll	ll	ll	ll	lm	ll
LG1_HB_919	R_17871172_L1_PA	LG1	<lmxll>	{0-}	(ll,lm)	lm	ll	ll	ll	ll	lm	lm	ll	ll	ll	ll	lm	ll	lm	ll	lm	ll	lm	ll	ll	ll	ll	ll	ll	ll	ll	lm	ll	ll	ll	ll	lm	lm	lm	ll	ll	ll	ll	ll	ll	ll	ll	lm	ll
LG1_HB_919.5	R_17878675_L1_PA	LG1	<lmxll>	{1-}	(ll,lm)	ll	lm	lm	lm	lm	ll	ll	lm	lm	lm	lm	ll	lm	ll	lm	ll	lm	ll	lm	lm	lm	lm	lm	lm	lm	lm	ll	lm	lm	lm	lm	ll	ll	ll	lm	lm	lm	lm	lm	lm	lm	lm	ll	lm
LG1_HB_919.5	R_17882923_L1_PA	LG1	<lmxll>	{0-}	(ll,lm)	lm	ll	ll	ll	ll	lm	lm	ll	ll	ll	ll	lm	ll	lm	ll	lm	ll	lm	ll	ll	ll	ll	ll	ll	ll	ll	lm	ll	ll	ll	ll	lm	lm	lm	ll	ll	ll	ll	ll	ll	ll	ll	lm	ll
LG1_HB_920	F_0427457_L1_PA	LG1	<lmxll>	{1-}	(ll,lm)	ll	lm	lm	lm	lm	ll	ll	lm	lm	lm	lm	ll	lm	ll	lm	ll	lm	ll	lm	lm	ll	lm	lm	lm	lm	lm	ll	lm	lm	lm	lm	ll	ll	ll	lm	lm	lm	lm	lm	lm	lm	lm	ll	lm
LG1_HB_920	F_0427459_L1_PA	LG1	<lmxll>	{0-}	(ll,lm)	lm	ll	ll	ll	ll	lm	lm	ll	ll	ll	ll	lm	ll	lm	ll	lm	ll	lm	ll	ll	lm	ll	ll	ll	ll	ll	lm	ll	ll	ll	ll	lm	lm	lm	ll	ll	ll	ll	ll	ll	ll	ll	lm	ll
LG1_HB_920	F_0427473_L1_PA	LG1	<lmxll>	{1-}	(ll,lm)	ll	lm	lm	lm	lm	ll	ll	lm	lm	lm	lm	ll	lm	ll	lm	ll	lm	ll	lm	lm	ll	lm	lm	lm	lm	lm	ll	lm	lm	lm	lm	ll	ll	ll	lm	lm	lm	lm	lm	lm	lm	lm	ll	lm
LG1_HB_921	R_18064090_L1_PA	LG1	<lmxll>	{0-}	(ll,lm)	lm	ll	ll	ll	ll	lm	lm	ll	ll	ll	ll	lm	ll	lm	ll	lm	ll	lm	ll	ll	lm	ll	ll	ll	ll	ll	lm	ll	ll	ll	ll	lm	lm	lm	ll	ll	ll	ll	ll	ll	ll	ll	lm	ll
LG1_HB_921	R_18067488_L1_PA	LG1	<lmxll>	{0-}	(ll,lm)	lm	ll	ll	ll	ll	lm	lm	ll	ll	ll	ll	lm	ll	lm	ll	lm	ll	lm	ll	ll	lm	ll	ll	ll	ll	ll	lm	ll	ll	ll	ll	lm	lm	lm	ll	ll	ll	ll	ll	ll	ll	ll	lm	ll
LG1_HB_921.5	GD_01783_L1_PA	LG1	<lmxll>	{0-}	(ll,lm)	lm	ll	ll	ll	ll	lm	lm	ll	ll	ll	ll	lm	ll	lm	ll	lm	ll	lm	ll	ll	lm	ll	ll	ll	ll	ll	lm	ll	ll	ll	ll	lm	lm	lm	ll	ll	ll	ll	ll	ll	ll	ll	lm	ll
LG1_HB_921.5	R_18093819_L1_PA	LG1	<lmxll>	{1-}	(ll,lm)	ll	lm	lm	lm	lm	ll	ll	lm	lm	lm	lm	ll	lm	ll	lm	ll	lm	ll	lm	lm	ll	lm	lm	lm	lm	lm	ll	lm	lm	lm	lm	ll	ll	ll	lm	lm	lm	lm	lm	lm	lm	lm	ll	lm
LG1_HB_922	F_0428219_L1_PA	LG1	<lmxll>	{0-}	(ll,lm)	lm	ll	ll	ll	ll	lm	lm	ll	ll	ll	ll	lm	ll	lm	ll	lm	ll	lm	ll	ll	lm	ll	ll	ll	ll	ll	lm	ll	ll	ll	ll	lm	lm	lm	--	ll	ll	ll	--	ll	ll	ll	lm	ll
LG1_HB_922	F_0428229_L1_PA	LG1	<lmxll>	{1-}	(ll,lm)	ll	lm	lm	lm	lm	ll	ll	lm	lm	lm	lm	ll	lm	ll	lm	ll	lm	ll	lm	lm	ll	lm	lm	lm	lm	lm	ll	lm	lm	lm	lm	ll	ll	ll	lm	lm	lm	lm	lm	lm	lm	lm	ll	lm
LG1_HB_922	F_0428244_L1_PA	LG1	<lmxll>	{1-}	(ll,lm)	ll	lm	lm	lm	lm	ll	ll	lm	lm	lm	lm	ll	lm	ll	lm	ll	lm	ll	lm	lm	ll	lm	lm	lm	lm	lm	ll	lm	lm	lm	lm	ll	ll	ll	lm	lm	lm	lm	lm	lm	lm	lm	ll	lm
LG1_HB_922.5	R_18791535_L1_PA	LG1	<lmxll>	{1-}	(ll,lm)	ll	lm	lm	lm	lm	ll	ll	lm	lm	lm	lm	ll	lm	ll	lm	ll	lm	ll	lm	lm	ll	lm	lm	lm	lm	lm	ll	lm	lm	lm	lm	ll	ll	ll	lm	lm	lm	lm	lm	lm	lm	lm	ll	lm
LG1_HB_923	F_0428723_L1_PA	LG1	<lmxll>	{0-}	(ll,lm)	lm	ll	ll	ll	ll	lm	lm	ll	ll	ll	ll	lm	ll	lm	ll	lm	ll	lm	ll	ll	lm	ll	ll	ll	ll	ll	lm	ll	ll	ll	ll	lm	lm	lm	ll	ll	ll	ll	ll	ll	ll	ll	lm	ll
LG1_HB_923	F_0428724_L1_PA	LG1	<lmxll>	{0-}	(ll,lm)	lm	ll	ll	ll	ll	lm	lm	ll	ll	ll	ll	lm	ll	lm	ll	lm	ll	lm	ll	ll	lm	ll	ll	ll	ll	ll	lm	ll	ll	ll	ll	lm	lm	lm	ll	ll	ll	ll	ll	ll	ll	ll	lm	ll
LG1_HB_923	F_0428726_L1_PA	LG1	<lmxll>	{0-}	(ll,lm)	lm	ll	ll	ll	ll	lm	lm	ll	ll	ll	ll	lm	ll	lm	ll	lm	ll	lm	ll	ll	lm	ll	ll	ll	ll	ll	lm	ll	ll	ll	ll	lm	lm	lm	ll	ll	ll	ll	ll	ll	ll	ll	lm	ll
LG1_HB_923	GD_02731_L1_PA	LG1	<lmxll>	{0-}	(ll,lm)	lm	ll	ll	ll	ll	lm	lm	ll	ll	ll	ll	lm	ll	lm	ll	lm	ll	lm	ll	ll	lm	ll	ll	ll	ll	ll	lm	ll	ll	ll	ll	lm	lm	lm	ll	ll	ll	ll	ll	ll	ll	ll	lm	ll
LG1_HB_925	F_0429278_L1_PA	LG1	<lmxll>	{0-}	(ll,lm)	lm	ll	ll	ll	ll	lm	lm	ll	ll	ll	ll	lm	ll	lm	ll	lm	ll	lm	ll	ll	lm	ll	ll	ll	ll	ll	lm	ll	ll	ll	ll	--	lm	lm	ll	ll	ll	ll	ll	ll	ll	ll	lm	ll
LG1_HB_925	F_0429288_L1_PA	LG1	<lmxll>	{0-}	(ll,lm)	lm	ll	ll	ll	ll	lm	lm	ll	ll	ll	ll	lm	ll	lm	ll	lm	ll	lm	ll	ll	lm	ll	ll	ll	ll	ll	lm	ll	ll	ll	ll	lm	lm	lm	ll	ll	ll	ll	ll	ll	ll	ll	lm	ll
LG1_HB_925	F_0429289_L1_PA	LG1	<lmxll>	{0-}	(ll,lm)	lm	ll	ll	ll	ll	lm	lm	ll	ll	ll	ll	lm	ll	lm	ll	lm	ll	lm	ll	ll	lm	ll	ll	ll	ll	ll	lm	ll	ll	ll	ll	lm	lm	lm	ll	ll	ll	ll	ll	ll	ll	ll	lm	ll
GD_02302_L1_PA	GD_02302_L1_PA	LG1	<lmxll>	{0-}	(ll,lm)	lm	ll	ll	ll	ll	lm	lm	ll	ll	ll	ll	lm	ll	lm	ll	lm	ll	lm	ll	ll	lm	ll	ll	ll	ll	ll	lm	ll	ll	ll	ll	lm	lm	lm	ll	ll	ll	ll	ll	ll	ll	ll	lm	ll
LG1_HB_926	F_0429975_L1_PA	LG1	<lmxll>	{0-}	(ll,lm)	lm	ll	ll	ll	ll	lm	lm	ll	ll	ll	ll	lm	ll	lm	ll	lm	ll	lm	ll	ll	lm	ll	ll	ll	ll	ll	lm	ll	ll	ll	ll	lm	lm	lm	ll	ll	ll	ll	ll	ll	ll	ll	lm	ll
LG1_HB_926	F_0429978_L1_PA	LG1	<lmxll>	{0-}	(ll,lm)	lm	ll	ll	ll	ll	lm	lm	ll	ll	ll	ll	lm	ll	lm	ll	lm	ll	lm	ll	ll	lm	ll	ll	ll	ll	ll	lm	ll	ll	ll	ll	lm	lm	lm	ll	ll	ll	ll	ll	ll	ll	ll	lm	ll
LG1_HB_926	F_0429981_L1_PA	LG1	<lmxll>	{0-}	(ll,lm)	lm	ll	ll	ll	ll	lm	lm	ll	ll	ll	ll	lm	ll	lm	ll	lm	ll	lm	ll	ll	lm	ll	ll	ll	ll	ll	lm	ll	ll	ll	ll	lm	lm	lm	ll	ll	ll	ll	ll	ll	ll	ll	lm	ll
LG1_HB_926	F_0429982_L1_PA	LG1	<lmxll>	{0-}	(ll,lm)	lm	ll	ll	ll	ll	lm	lm	ll	ll	ll	ll	lm	ll	lm	ll	lm	ll	lm	ll	ll	lm	ll	ll	ll	ll	ll	lm	ll	ll	ll	ll	lm	lm	lm	ll	ll	ll	ll	ll	ll	ll	ll	lm	ll
LG1_HB_926	R_20951649_L1_PA	LG1	<lmxll>	{0-}	(ll,lm)	lm	ll	ll	ll	ll	lm	lm	ll	ll	ll	ll	lm	ll	lm	ll	lm	ll	lm	ll	ll	lm	ll	ll	ll	ll	ll	lm	ll	ll	ll	ll	lm	lm	lm	ll	ll	ll	ll	ll	ll	ll	ll	lm	ll
LG1_HB_927	F_0430238_L1_PA	LG1	<lmxll>	{0-}	(ll,lm)	lm	ll	ll	ll	ll	lm	lm	ll	ll	ll	ll	ll	ll	lm	ll	lm	ll	lm	ll	ll	lm	ll	ll	ll	ll	ll	ll	ll	ll	ll	ll	lm	lm	lm	ll	ll	ll	ll	ll	ll	ll	ll	lm	ll
LG1_HB_927	F_0430246_L1_PA	LG1	<lmxll>	{1-}	(ll,lm)	ll	lm	lm	lm	lm	ll	ll	lm	lm	lm	lm	lm	lm	ll	lm	ll	lm	ll	lm	lm	ll	lm	lm	lm	lm	lm	lm	lm	lm	lm	lm	ll	ll	ll	lm	lm	lm	lm	lm	lm	lm	lm	ll	lm
LG1_HB_927	F_0430249_L1_PA	LG1	<lmxll>	{1-}	(ll,lm)	ll	lm	lm	lm	lm	ll	ll	lm	lm	lm	lm	lm	lm	ll	lm	ll	lm	ll	lm	lm	ll	lm	lm	lm	lm	lm	lm	lm	lm	lm	lm	ll	ll	ll	lm	lm	lm	lm	lm	lm	lm	lm	ll	lm
LG1_HB_927	F_0430261_L1_PA	LG1	<lmxll>	{0-}	(ll,lm)	lm	ll	ll	ll	ll	lm	lm	ll	ll	ll	ll	ll	ll	lm	ll	lm	ll	lm	ll	ll	lm	ll	ll	ll	ll	ll	ll	ll	ll	ll	ll	lm	lm	lm	ll	ll	ll	ll	ll	ll	ll	ll	lm	ll
LG1_HB_927	R_21327009_L1_PA	LG1	<lmxll>	{1-}	(ll,lm)	ll	lm	lm	lm	lm	ll	ll	lm	lm	lm	lm	lm	lm	ll	lm	ll	lm	ll	lm	lm	ll	lm	lm	lm	lm	lm	lm	lm	lm	lm	lm	ll	ll	ll	lm	lm	lm	lm	lm	lm	lm	lm	ll	lm
LG1_HB_929	F_0431170_L1_PA	LG1	<lmxll>	{0-}	(ll,lm)	lm	ll	ll	ll	ll	lm	lm	ll	ll	ll	ll	lm	ll	lm	ll	lm	ll	lm	ll	ll	lm	ll	ll	ll	ll	ll	lm	ll	ll	ll	ll	lm	lm	lm	ll	ll	ll	ll	ll	ll	ll	ll	lm	ll
LG1_HB_929	F_0431171_L1_PA	LG1	<lmxll>	{0-}	(ll,lm)	lm	ll	ll	ll	ll	lm	lm	ll	ll	ll	ll	lm	ll	lm	ll	lm	ll	lm	ll	ll	lm	ll	ll	ll	ll	ll	lm	ll	ll	ll	ll	lm	lm	lm	ll	ll	ll	ll	ll	ll	ll	ll	lm	ll
LG1_HB_929	GD_00250_L1_PA	LG1	<lmxll>	{0-}	(ll,lm)	lm	ll	ll	ll	ll	lm	lm	ll	ll	ll	ll	lm	ll	lm	ll	lm	ll	lm	ll	ll	lm	ll	ll	ll	ll	ll	lm	ll	ll	ll	ll	lm	lm	lm	ll	ll	ll	ll	ll	ll	ll	ll	lm	ll
LG1_HB_933	F_0432789_L1_PA	LG1	<hkxhk>	{11}	(hh,hk,kk)	hh	hk	kk	hk	hk	hk	hh	hk	hk	hk	kk	kk	hk	hh	hk	hh	hk	hh	hk	hk	hh	hk	hk	hk	kk	hk	hk	hk	hk	hk	kk	hk	hh	hh	hk	hk	kk	kk	kk	kk	kk	hk	hh	hk
LG1_HB_933	F_0432792_L1_PA	LG1	<hkxhk>	{00}	(hh,hk,kk)	kk	hk	hh	hk	hk	hk	kk	hk	hk	hk	hh	hh	hk	kk	hk	kk	hk	kk	hk	hk	kk	hk	hk	hk	hh	hk	hk	hk	hk	hk	hh	hk	kk	kk	hk	hk	hh	hh	hh	hh	hh	hk	kk	hk
LG1_HB_933	F_0432796_L1_PA	LG1	<lmxll>	{0-}	(ll,lm)	lm	ll	ll	ll	ll	lm	lm	ll	ll	ll	ll	ll	ll	lm	ll	lm	ll	lm	ll	ll	lm	ll	ll	ll	ll	ll	ll	ll	ll	ll	ll	lm	lm	lm	--	ll	ll	ll	ll	ll	ll	ll	lm	ll
LG1_HB_933	F_0432803_L1_PA	LG1	<nnxnp>	{-1}	(nn,np)	nn	nn	np	nn	nn	np	nn	nn	nn	nn	np	np	nn	nn	nn	nn	nn	nn	nn	nn	nn	nn	nn	nn	np	nn	nn	nn	nn	nn	np	np	nn	nn	nn	nn	np	np	np	np	np	nn	nn	nn
LG1_HB_933	R_23134240_L1_PA	LG1	<lmxll>	{0-}	(ll,lm)	lm	ll	ll	ll	ll	lm	lm	ll	ll	ll	ll	ll	ll	lm	ll	lm	ll	lm	ll	ll	lm	ll	ll	ll	ll	ll	ll	ll	ll	ll	ll	lm	lm	lm	ll	ll	ll	ll	ll	ll	ll	ll	lm	ll
LG1_HB_934	F_0433266_L1_PA	LG1	<lmxll>	{0-}	(ll,lm)	lm	ll	lm	ll	ll	lm	lm	ll	ll	ll	ll	ll	ll	lm	ll	lm	ll	lm	ll	ll	lm	ll	ll	ll	ll	ll	ll	ll	ll	ll	ll	lm	lm	lm	ll	ll	ll	ll	ll	ll	ll	ll	lm	ll
LG1_HB_934	F_0433285_L1_PA	LG1	<lmxll>	{0-}	(ll,lm)	lm	ll	lm	ll	ll	lm	lm	ll	ll	ll	ll	ll	ll	lm	ll	lm	ll	lm	ll	ll	lm	ll	ll	ll	ll	ll	ll	ll	ll	ll	ll	lm	lm	lm	ll	ll	ll	ll	ll	ll	ll	ll	lm	ll
LG1_HB_934	F_0433287_L1_PA	LG1	<lmxll>	{0-}	(ll,lm)	lm	ll	lm	ll	ll	lm	lm	ll	ll	ll	ll	ll	ll	lm	ll	--	ll	lm	ll	ll	lm	ll	ll	ll	ll	ll	ll	ll	ll	ll	ll	lm	lm	lm	ll	ll	ll	ll	ll	ll	ll	ll	lm	ll
F_0435779_L1_PA	F_0435779_L1_PA	LG1	<lmxll>	{0-}	(ll,lm)	lm	ll	lm	ll	ll	lm	lm	lm	ll	ll	ll	ll	ll	lm	ll	lm	ll	lm	ll	ll	lm	ll	ll	ll	ll	ll	ll	ll	ll	ll	ll	lm	lm	lm	ll	ll	ll	ll	ll	ll	ll	ll	lm	ll
LG1_HB_939.5	GD_00674_L1_PA	LG1	<lmxll>	{1-}	(ll,lm)	ll	lm	ll	lm	lm	ll	ll	ll	lm	lm	lm	lm	lm	ll	lm	ll	lm	ll	lm	lm	ll	lm	lm	lm	lm	lm	lm	lm	lm	lm	lm	ll	ll	ll	lm	lm	lm	lm	lm	lm	lm	lm	ll	lm
GD_00107_L1_PA	GD_00107_L1_PA	LG1	<nnxnp>	{-0}	(nn,np)	np	np	nn	np	np	nn	np	np	np	np	nn	nn	np	np	np	np	np	np	np	np	np	np	np	np	nn	np	np	np	np	np	nn	nn	np	np	np	np	nn	nn	np	nn	nn	np	np	np
LG1_HB_940	F_0436465_L1_PA	LG1	<nnxnp>	{-0}	(nn,np)	--	np	nn	np	--	nn	np	np	np	np	nn	nn	np	np	np	np	np	--	--	np	np	np	np	np	nn	np	np	np	np	np	nn	nn	np	np	np	np	nn	nn	np	nn	nn	np	np	np
LG1_HB_940	F_0436484_L1_PA	LG1	<hkxhk>	{10}	(hh,hk,kk)	hk	kk	hh	kk	kk	hh	hk	hk	kk	kk	hk	hk	hk	hk	kk	hk	kk	hk	kk	kk	hk	kk	kk	kk	hk	kk	kk	kk	kk	kk	hk	hh	hk	hk	kk	kk	hk	hk	kk	hk	hk	kk	hk	kk
LG1_HB_940	F_0436495_L1_PA	LG1	<nnxnp>	{-0}	(nn,np)	np	np	nn	np	np	nn	np	np	np	np	nn	nn	np	np	np	np	np	np	np	np	np	np	np	np	nn	np	np	np	np	np	nn	nn	np	np	np	np	nn	nn	np	nn	nn	np	np	np
LG1_HB_941	F_0436919_L1_PA	LG1	<nnxnp>	{-0}	(nn,np)	np	np	nn	np	np	nn	np	np	np	np	nn	nn	np	np	np	np	np	np	np	np	np	np	np	np	nn	np	np	np	np	np	nn	nn	np	np	np	np	nn	nn	np	nn	nn	np	np	np
LG1_HB_941	F_0436921_L1_PA	LG1	<nnxnp>	{-0}	(nn,np)	np	np	nn	np	np	nn	np	np	np	np	nn	nn	np	np	np	np	np	np	np	np	np	np	np	np	nn	np	np	np	np	np	nn	nn	np	np	np	np	nn	nn	np	nn	nn	np	np	np
LG1_HB_941	R_26734911_L1_PA	LG1	<nnxnp>	{-0}	(nn,np)	np	np	nn	np	np	nn	np	np	np	np	nn	nn	np	np	np	np	np	np	np	np	np	np	np	np	nn	np	np	np	np	np	nn	nn	np	np	np	np	nn	nn	np	nn	nn	np	np	np
LG1_HB_941	F_0436910_L1_PA	LG1	<hkxhk>	{10}	(hh,hk,kk)	hk	kk	hh	kk	kk	hh	hk	hk	kk	kk	hk	hk	hk	hk	kk	hk	kk	hk	kk	kk	hk	kk	kk	kk	hk	kk	kk	kk	kk	kk	hk	hh	hk	hk	kk	kk	hk	hk	kk	hk	hk	kk	hk	kk
LG1_HB_941	F_0436914_L1_PA	LG1	<hkxhk>	{10}	(hh,hk,kk)	hk	kk	hh	kk	kk	hh	hk	hk	kk	kk	hk	hk	hk	hk	kk	hk	kk	hk	kk	kk	hk	kk	kk	kk	hk	kk	kk	kk	kk	kk	hk	hh	hk	hk	kk	kk	hk	hk	kk	hk	hk	kk	hk	kk
LG1_HB_941	F_0436917_L1_PA	LG1	<hkxhk>	{10}	(hh,hk,kk)	hk	kk	hh	kk	kk	hh	hk	hk	kk	kk	hk	hk	hk	hk	kk	hk	kk	hk	kk	kk	hk	kk	kk	kk	hk	kk	kk	kk	kk	kk	hk	hh	hk	hk	kk	kk	hk	hk	kk	hk	hk	kk	hk	kk
LG1_HB_941	F_0436943_L1_PA	LG1	<lmxll>	{1-}	(ll,lm)	ll	lm	ll	lm	--	ll	ll	ll	lm	lm	lm	lm	ll	ll	lm	ll	lm	ll	lm	lm	ll	lm	lm	lm	lm	lm	lm	lm	lm	lm	lm	ll	ll	ll	lm	lm	lm	lm	lm	lm	lm	lm	ll	lm
LG1_HB_941	F_0436912_L1_PA	LG1	<lmxll>	{1-}	(ll,lm)	ll	lm	ll	lm	lm	ll	ll	ll	lm	lm	lm	lm	ll	ll	lm	ll	lm	ll	lm	lm	ll	lm	lm	lm	lm	lm	lm	lm	lm	lm	lm	ll	ll	ll	lm	lm	lm	lm	lm	lm	lm	lm	ll	lm
LG1_HB_941	F_0436927_L1_PA	LG1	<lmxll>	{1-}	(ll,lm)	ll	lm	ll	lm	lm	ll	ll	ll	lm	lm	lm	lm	ll	ll	lm	ll	lm	ll	lm	lm	ll	lm	lm	lm	lm	lm	lm	lm	lm	lm	lm	ll	ll	ll	lm	lm	lm	lm	lm	lm	lm	lm	ll	lm
LG1_HB_942	F_0437642_L1_PA	LG1	<nnxnp>	{-0}	(nn,np)	np	np	nn	np	np	nn	np	np	np	np	nn	nn	np	np	np	np	np	np	np	np	nn	np	np	np	nn	np	np	np	np	np	nn	nn	np	np	np	np	nn	nn	np	nn	nn	np	np	np
LG1_HB_942	F_0437644_L1_PA	LG1	<hkxhk>	{10}	(hh,hk,kk)	hk	kk	hh	kk	kk	hh	hk	hk	kk	kk	hk	hk	hk	hk	kk	hk	kk	hk	kk	kk	hh	kk	kk	kk	hk	kk	kk	kk	kk	kk	hk	hh	hk	hk	kk	kk	hk	hk	kk	hk	hk	kk	hk	kk
LG1_HB_942	F_0437661_L1_PA	LG1	<nnxnp>	{-0}	(nn,np)	np	np	nn	np	np	nn	np	np	np	np	nn	nn	np	np	np	np	np	np	np	np	nn	np	np	np	nn	np	np	np	np	np	nn	nn	np	np	np	np	nn	nn	np	nn	nn	np	np	np
LG1_HB_942	F_0437662_L1_PA	LG1	<hkxhk>	{10}	(hh,hk,kk)	hk	kk	hh	kk	kk	hh	hk	hk	kk	kk	hk	hk	hk	hk	kk	hk	kk	hk	kk	kk	hh	kk	kk	kk	hk	kk	kk	kk	kk	kk	hk	hh	hk	hk	kk	kk	hk	hk	kk	hk	hk	kk	hk	kk
LG1_HB_942	F_0437687_L1_PA	LG1	<lmxll>	{1-}	(ll,lm)	ll	lm	ll	lm	lm	ll	ll	ll	lm	lm	lm	lm	ll	ll	lm	ll	lm	ll	lm	lm	ll	lm	lm	lm	lm	lm	lm	lm	lm	lm	lm	ll	ll	ll	lm	lm	lm	lm	lm	lm	lm	lm	ll	lm
LG1_HB_942.5	GD_01693_L1_PA	LG1	<hkxhk>	{10}	(hh,hk,kk)	hk	kk	hh	kk	kk	hh	hk	hk	kk	kk	hk	hk	hk	hk	kk	hk	kk	hk	kk	kk	hh	kk	kk	kk	hk	kk	kk	kk	kk	kk	hk	hh	hk	hk	kk	kk	hk	hk	kk	hk	hk	kk	hk	kk
LG1_HB_942.5	R_27095198_L1_PA	LG1	<lmxll>	{1-}	(ll,lm)	ll	lm	ll	lm	lm	ll	ll	ll	lm	lm	lm	lm	ll	ll	lm	ll	lm	ll	lm	lm	ll	lm	lm	lm	lm	lm	lm	lm	lm	lm	lm	ll	ll	ll	lm	lm	lm	lm	lm	lm	lm	lm	ll	lm
LG1_HB_945	F_0438227_L1_PA	LG1	<nnxnp>	{-0}	(nn,np)	np	np	nn	np	np	nn	np	np	np	np	nn	nn	np	np	np	np	np	np	np	np	nn	np	np	np	nn	np	np	np	np	np	nn	nn	np	np	np	np	nn	nn	np	nn	nn	np	np	np
LG1_HB_945	F_0438233_L1_PA	LG1	<nnxnp>	{-0}	(nn,np)	np	np	nn	np	np	nn	np	np	np	np	nn	nn	np	np	np	np	np	np	np	np	nn	np	np	np	nn	np	np	np	np	np	nn	nn	np	np	np	np	nn	nn	np	nn	nn	np	np	np
LG1_HB_945	F_0438220_L1_PA	LG1	<lmxll>	{1-}	(ll,lm)	ll	lm	ll	lm	lm	ll	ll	ll	lm	lm	lm	lm	ll	ll	lm	ll	lm	ll	lm	lm	ll	lm	lm	lm	lm	lm	lm	lm	lm	lm	lm	ll	ll	ll	lm	lm	lm	lm	lm	lm	lm	lm	ll	lm
LG1_HB_948	F_0439059_L1_PA	LG1	<nnxnp>	{-0}	(nn,np)	np	np	nn	np	nn	nn	np	np	np	np	nn	nn	np	np	np	np	np	np	np	np	nn	np	np	np	nn	np	np	np	np	np	nn	nn	np	np	np	np	nn	nn	np	nn	nn	np	np	np
LG1_HB_948	F_0439065_L1_PA	LG1	<nnxnp>	{-0}	(nn,np)	np	np	nn	np	nn	nn	np	np	np	np	nn	nn	np	np	np	np	np	np	np	np	nn	np	np	np	nn	np	np	np	np	np	nn	nn	np	np	np	np	nn	nn	np	nn	nn	np	np	np
LG1_HB_948	F_0439066_L1_PA	LG1	<nnxnp>	{-0}	(nn,np)	np	np	nn	np	nn	nn	np	np	np	np	nn	nn	np	np	np	np	np	np	np	np	nn	np	np	np	nn	np	np	np	np	np	nn	nn	np	np	np	np	nn	nn	np	nn	nn	np	np	np
LG1_HB_948	F_0439075_L1_PA	LG1	<nnxnp>	{-0}	(nn,np)	np	np	nn	np	nn	nn	np	np	np	np	nn	nn	np	np	np	np	np	np	np	np	nn	np	np	np	nn	np	np	np	np	np	nn	nn	np	np	np	np	nn	nn	np	nn	nn	np	np	np
LG1_HB_948	F_0439076_L1_PA	LG1	<hkxhk>	{10}	(hh,hk,kk)	hk	kk	hh	kk	hk	hh	hk	hk	kk	kk	hk	hk	hk	hk	kk	hk	kk	hk	kk	kk	hh	kk	kk	kk	hk	kk	kk	kk	kk	kk	hk	hh	hk	hk	kk	kk	hk	hk	kk	hk	hk	kk	hk	kk
LG1_HB_948	F_0439106_L1_PA	LG1	<lmxll>	{1-}	(ll,lm)	ll	lm	ll	lm	lm	ll	ll	ll	lm	lm	lm	lm	ll	ll	lm	ll	lm	ll	lm	lm	ll	lm	lm	lm	lm	lm	lm	lm	lm	lm	lm	ll	ll	ll	lm	lm	lm	lm	lm	lm	lm	lm	ll	lm
LG1_HB_948	R_29163276_L1_PA	LG1	<lmxll>	{1-}	(ll,lm)	ll	lm	ll	lm	lm	ll	ll	ll	lm	lm	lm	lm	ll	ll	lm	ll	lm	ll	lm	lm	ll	lm	lm	lm	lm	lm	lm	lm	lm	lm	lm	ll	ll	ll	lm	lm	lm	lm	lm	lm	lm	lm	ll	lm
LG1_HB_948	R_29167924_L1_PA	LG1	<lmxll>	{1-}	(ll,lm)	ll	lm	ll	lm	lm	ll	ll	ll	lm	lm	lm	lm	ll	ll	lm	ll	lm	ll	lm	lm	ll	lm	lm	lm	lm	lm	lm	lm	lm	lm	lm	ll	ll	ll	lm	lm	lm	lm	lm	lm	lm	lm	ll	lm
LG1_HB_951	F_0440721_L1_PA	LG1	<nnxnp>	{-0}	(nn,np)	np	np	nn	np	nn	nn	np	np	np	np	nn	nn	np	nn	np	np	np	np	np	np	nn	np	np	np	nn	np	np	np	np	np	nn	nn	np	np	np	np	nn	nn	np	nn	nn	np	np	np
LG1_HB_951	F_0440723_L1_PA	LG1	<nnxnp>	{-0}	(nn,np)	np	np	nn	np	nn	nn	np	np	np	np	nn	nn	np	nn	np	np	np	np	np	np	nn	np	np	np	nn	np	np	np	np	np	nn	nn	np	np	np	np	nn	nn	np	nn	nn	np	np	np
R_30246914_L1_PA	R_30246914_L1_PA	LG1	<nnxnp>	{-0}	(nn,np)	np	np	nn	np	nn	nn	np	nn	np	np	nn	nn	np	nn	np	np	np	np	np	np	nn	np	np	np	nn	np	np	np	np	np	nn	nn	np	np	np	np	nn	nn	np	nn	nn	np	np	np
GD_00782_L1_PA	GD_00782_L1_PA	LG1	<nnxnp>	{-0}	(nn,np)	np	np	nn	np	nn	nn	np	nn	np	np	nn	nn	np	nn	np	np	np	np	np	np	nn	np	np	np	nn	np	np	np	np	np	nn	nn	np	np	np	np	nn	nn	np	nn	nn	np	np	np
LG1_HB_952	F_0441006_L1_PA	LG1	<nnxnp>	{-0}	(nn,np)	np	np	nn	np	nn	nn	np	nn	np	np	nn	nn	np	nn	np	np	np	np	np	np	nn	np	np	np	nn	np	np	np	np	np	nn	nn	np	np	np	np	nn	nn	np	nn	nn	np	np	np
LG1_HB_952	F_0441015_L1_PA	LG1	<nnxnp>	{-0}	(nn,np)	np	np	nn	np	nn	nn	np	nn	np	np	nn	nn	np	nn	np	np	np	np	np	np	nn	np	np	np	nn	np	np	np	np	np	nn	nn	np	np	np	np	nn	nn	np	nn	nn	np	np	np
LG1_HB_953	F_0441428_L1_PA	LG1	<nnxnp>	{-1}	(nn,np)	nn	nn	np	nn	np	np	nn	np	nn	nn	np	np	nn	np	nn	nn	nn	nn	nn	nn	np	nn	nn	nn	np	nn	nn	nn	nn	nn	np	np	nn	nn	nn	nn	np	np	nn	np	np	nn	nn	nn
LG1_HB_953	F_0441434_L1_PA	LG1	<lmxll>	{0-}	(ll,lm)	ll	ll	lm	ll	ll	lm	lm	lm	ll	ll	ll	ll	lm	lm	ll	lm	ll	lm	ll	ll	lm	ll	ll	ll	ll	ll	ll	ll	ll	ll	ll	lm	lm	lm	ll	ll	ll	lm	ll	ll	ll	ll	lm	ll
LG1_HB_955	F_0442048_L1_PA	LG1	<nnxnp>	{-0}	(nn,np)	np	np	nn	np	nn	nn	np	nn	np	np	nn	nn	np	nn	np	np	np	np	np	np	nn	np	np	np	nn	np	np	np	np	np	nn	nn	np	np	np	np	nn	nn	np	nn	nn	np	np	np
LG1_HB_955	F_0442079_L1_PA	LG1	<nnxnp>	{-0}	(nn,np)	np	np	nn	np	nn	nn	np	nn	np	np	nn	nn	np	nn	np	np	np	np	np	np	nn	np	np	np	nn	np	np	np	np	np	nn	nn	np	np	np	np	nn	nn	np	nn	nn	np	np	np
LG1_HB_955	MdSOC1-like_L1_PA	LG1	<nnxnp>	{-0}	(nn,np)	np	np	nn	np	nn	nn	np	nn	np	np	nn	nn	np	nn	np	np	np	np	np	np	nn	np	np	np	nn	np	np	np	np	np	nn	nn	np	np	np	np	nn	nn	np	nn	nn	np	np	np
LG1_HB_955	R_31359482_L1_PA	LG1	<lmxll>	{0-}	(ll,lm)	ll	ll	lm	ll	ll	lm	lm	lm	lm	ll	ll	ll	lm	lm	ll	lm	ll	lm	ll	ll	lm	ll	ll	ll	ll	lm	ll	ll	ll	ll	ll	lm	lm	lm	ll	ll	ll	lm	ll	ll	ll	ll	lm	ll
LG1_HB_956	$F_0442329z_LG1_PA	LG1	<nnxnp>	{-0}	(nn,np)	np	np	nn	np	nn	nn	np	nn	np	np	nn	nn	np	nn	np	np	np	np	np	np	nn	np	np	np	nn	np	np	np	np	np	nn	nn	np	np	np	np	nn	nn	np	nn	nn	np	np	np
LG1_HB_956	F_0442342_L1_PA	LG1	<nnxnp>	{-0}	(nn,np)	np	np	nn	np	nn	nn	np	nn	np	np	nn	nn	np	nn	np	np	np	np	np	np	nn	np	np	np	nn	np	np	np	np	np	nn	nn	np	np	np	np	nn	nn	np	nn	nn	np	np	np
LG1_HB_956	R_31531477_L1_PA	LG1	<lmxll>	{0-}	(ll,lm)	ll	ll	lm	ll	ll	lm	lm	lm	lm	ll	ll	ll	lm	lm	ll	lm	ll	lm	ll	ll	lm	ll	ll	ll	ll	lm	ll	ll	ll	ll	ll	lm	lm	lm	ll	ll	ll	lm	ll	ll	ll	ll	lm	ll
LG1_HB_956.5	R_31626705_L1_PA	LG1	<lmxll>	{0-}	(ll,lm)	ll	ll	lm	ll	ll	lm	lm	lm	lm	ll	ll	ll	lm	lm	ll	lm	ll	lm	ll	ll	lm	ll	ll	ll	ll	lm	ll	ll	ll	ll	ll	lm	lm	lm	ll	ll	ll	lm	ll	ll	ll	ll	lm	ll
LG1_HB_956.5	R_31642444_L1_PA	LG1	<lmxll>	{0-}	(ll,lm)	ll	ll	lm	ll	ll	lm	lm	lm	lm	ll	ll	ll	lm	lm	ll	lm	ll	lm	ll	ll	lm	ll	ll	ll	ll	lm	ll	ll	ll	ll	ll	lm	lm	lm	ll	ll	ll	lm	ll	ll	ll	ll	lm	ll
LG1_HB_957	F_0442482_L1_PA	LG1	<nnxnp>	{-0}	(nn,np)	np	np	nn	np	nn	nn	np	nn	np	np	nn	nn	np	nn	np	np	np	np	np	np	nn	np	np	np	nn	np	np	np	np	np	nn	nn	np	np	np	np	nn	nn	np	nn	nn	np	np	np
LG1_HB_957	R_31659789_L1_PA	LG1	<nnxnp>	{-0}	(nn,np)	np	np	nn	np	nn	nn	np	nn	np	np	nn	nn	np	nn	np	np	np	np	np	np	nn	np	np	np	nn	np	np	np	np	np	nn	nn	np	np	np	np	nn	nn	np	nn	nn	np	np	np
LG1_HB_957	$F_0442473z_LG1_PA	LG1	<lmxll>	{0-}	(ll,lm)	ll	ll	lm	ll	ll	lm	lm	lm	lm	ll	ll	ll	lm	lm	ll	lm	ll	lm	ll	ll	lm	ll	ll	ll	ll	lm	ll	ll	ll	ll	ll	lm	lm	lm	ll	ll	ll	lm	ll	ll	ll	ll	lm	ll
LG1_HB_957	F_0442475_L1_PA	LG1	<lmxll>	{0-}	(ll,lm)	ll	ll	lm	ll	ll	lm	lm	lm	lm	ll	ll	ll	lm	lm	ll	lm	ll	lm	ll	ll	lm	ll	ll	ll	ll	lm	ll	ll	ll	ll	ll	lm	lm	lm	ll	ll	ll	lm	ll	ll	ll	ll	lm	ll
LG1_HB_957	F_0442481_L1_PA	LG1	<lmxll>	{0-}	(ll,lm)	ll	ll	lm	ll	ll	lm	lm	lm	lm	ll	ll	ll	lm	lm	ll	lm	ll	lm	ll	ll	lm	ll	ll	ll	ll	lm	ll	ll	ll	ll	ll	lm	lm	lm	ll	ll	ll	lm	ll	ll	ll	ll	lm	ll
LG1_HB_957	R_31657598_L1_PA	LG1	<lmxll>	{0-}	(ll,lm)	ll	ll	lm	ll	ll	lm	lm	lm	lm	ll	ll	ll	lm	lm	ll	lm	ll	lm	ll	ll	lm	ll	ll	ll	ll	lm	ll	ll	ll	ll	ll	lm	lm	lm	ll	ll	ll	lm	ll	ll	ll	ll	lm	ll
LG1_HB_958	F_0442972_L1_PA	LG1	<nnxnp>	{-1}	(nn,np)	nn	nn	nn	nn	np	np	nn	np	nn	nn	np	np	nn	np	nn	nn	nn	nn	--	nn	np	nn	nn	nn	np	nn	nn	nn	nn	nn	np	np	nn	nn	nn	nn	np	np	nn	np	np	nn	nn	nn
GD_01371_L1_PA	GD_01371_L1_PA	LG1	<nnxnp>	{-1}	(nn,np)	nn	nn	nn	nn	np	np	nn	np	nn	nn	np	np	nn	np	nn	nn	nn	nn	nn	nn	np	nn	nn	nn	np	nn	nn	nn	nn	nn	np	np	nn	nn	nn	nn	np	np	nn	np	np	nn	nn	nn
R_31945251_L1_PA	R_31945251_L1_PA	LG1	<nnxnp>	{-1}	(nn,np)	nn	nn	nn	nn	np	np	nn	np	nn	nn	np	np	nn	np	nn	nn	nn	nn	nn	nn	np	nn	nn	nn	np	nn	nn	nn	nn	nn	np	np	nn	nn	nn	nn	np	np	nn	np	np	nn	nn	nn
LG1_HB_963	F_0444432_L1_PA	LG1	<nnxnp>	{-1}	(nn,np)	nn	nn	nn	nn	np	np	nn	np	nn	nn	np	np	nn	np	nn	nn	nn	nn	nn	nn	np	nn	nn	nn	np	nn	nn	nn	nn	nn	np	np	nn	nn	nn	nn	np	np	nn	np	np	nn	nn	nn
LG1_HB_963	F_0444437_L1_PA	LG1	<nnxnp>	{-1}	(nn,np)	nn	nn	nn	nn	np	np	nn	np	nn	nn	np	np	nn	np	nn	nn	nn	nn	nn	nn	np	nn	nn	nn	np	nn	nn	nn	nn	nn	np	np	nn	nn	nn	nn	np	np	nn	np	np	nn	nn	nn
LG1_HB_963	R_33663934_L1_PA	LG1	<nnxnp>	{-1}	(nn,np)	nn	nn	nn	nn	np	np	nn	np	nn	nn	np	np	nn	np	nn	nn	nn	nn	nn	nn	np	nn	nn	nn	np	nn	nn	nn	nn	nn	np	np	nn	nn	nn	nn	np	np	nn	np	np	nn	nn	nn
LG1_HB_964	F_0444691_L1_PA	LG1	<nnxnp>	{-1}	(nn,np)	nn	nn	nn	nn	np	np	nn	np	nn	nn	np	np	nn	np	nn	nn	nn	nn	nn	nn	np	nn	nn	nn	np	nn	nn	nn	nn	nn	np	np	nn	nn	nn	nn	np	np	nn	np	np	nn	nn	nn
LG1_HB_964	F_0444702_L1_PA	LG1	<nnxnp>	{-1}	(nn,np)	nn	nn	nn	nn	np	np	nn	np	nn	nn	np	np	nn	np	nn	nn	nn	nn	nn	nn	np	nn	nn	nn	np	nn	nn	nn	nn	nn	np	np	nn	nn	nn	nn	np	np	nn	np	np	nn	nn	nn
LG1_HB_964	F_0444714_L1_PA	LG1	<nnxnp>	{-1}	(nn,np)	nn	nn	nn	nn	np	np	nn	np	nn	nn	np	np	nn	np	nn	nn	nn	nn	nn	nn	np	nn	nn	nn	np	nn	nn	nn	nn	nn	np	np	nn	nn	nn	nn	np	np	nn	np	np	nn	nn	nn
LG1_HB_966.1	R_34510440_L1_PA	LG1	<nnxnp>	{-0}	(nn,np)	np	np	np	np	nn	nn	np	nn	nn	np	nn	nn	np	nn	np	np	np	np	np	np	nn	np	np	np	nn	np	np	np	np	np	nn	nn	np	np	np	np	nn	nn	np	nn	nn	np	np	np
GD_00583_L1_PA	GD_00583_L1_PA	LG1	<hkxhk>	{00}	(hh,hk,kk)	hk	hk	kk	hk	hh	hk	kk	hk	hk	hk	hh	hh	kk	hk	hk	kk	hk	kk	hk	hk	hk	hk	hk	hk	hh	kk	hk	hk	hk	hk	hh	hk	kk	kk	hk	hk	hh	kk	hk	hh	hh	hk	kk	hk
LG1_HB_969	F_0447033_L1_PA	LG1	<lmxll>	{1-}	(ll,lm)	lm	lm	ll	lm	lm	ll	ll	ll	ll	lm	lm	lm	ll	ll	lm	ll	lm	ll	lm	lm	ll	lm	lm	lm	lm	ll	lm	lm	lm	lm	lm	ll	ll	ll	lm	lm	lm	ll	lm	lm	lm	lm	ll	lm
LG1_HB_969	F_0447065_L1_PA	LG1	<nnxnp>	{-1}	(nn,np)	nn	nn	nn	nn	np	np	nn	np	np	nn	np	np	nn	np	nn	nn	nn	nn	nn	nn	np	nn	nn	nn	np	nn	nn	nn	nn	nn	np	np	nn	nn	nn	nn	np	nn	nn	np	np	nn	nn	nn
LG1_HB_969	R_35251020_L1_PA	LG1	<lmxll>	{1-}	(ll,lm)	lm	lm	ll	lm	lm	ll	ll	ll	ll	lm	lm	lm	ll	ll	lm	ll	lm	ll	lm	lm	ll	lm	lm	lm	lm	ll	lm	lm	lm	lm	lm	ll	ll	ll	lm	lm	lm	ll	lm	lm	lm	lm	ll	lm
GD_00495_L1_PA	GD_00495_L1_PA	LG1	<nnxnp>	{-1}	(nn,np)	nn	nn	nn	nn	--	np	nn	np	--	nn	np	np	nn	np	nn	nn	nn	nn	nn	nn	np	nn	nn	nn	np	nn	nn	nn	nn	nn	np	np	nn	nn	nn	nn	np	np	nn	np	np	nn	nn	nn
LG1_HB_970	F_0447351_L1_PA	LG1	<nnxnp>	{-1}	(nn,np)	nn	nn	nn	nn	np	np	nn	np	np	nn	np	np	nn	np	nn	nn	nn	nn	nn	nn	np	nn	nn	nn	np	nn	nn	nn	nn	nn	np	np	nn	nn	np	nn	np	nn	nn	np	np	nn	nn	nn
LG1_HB_970	GD_02092_L1_PA	LG1	<nnxnp>	{-1}	(nn,np)	nn	nn	nn	nn	np	np	nn	np	np	nn	np	np	nn	np	nn	nn	nn	nn	nn	nn	np	nn	nn	nn	np	nn	nn	nn	nn	nn	np	--	nn	nn	np	nn	np	nn	nn	np	np	nn	nn	nn
LG1_HB_971	F_0447581_L1_PA	LG1	<lmxll>	{1-}	(ll,lm)	lm	lm	ll	lm	lm	ll	ll	ll	ll	lm	lm	lm	ll	ll	lm	ll	ll	ll	lm	lm	ll	lm	lm	lm	lm	ll	lm	lm	lm	lm	lm	ll	ll	ll	lm	lm	lm	ll	lm	lm	lm	lm	ll	lm
LG10_HB_1	F_0000011_L10_PA	LG10	<nnxnp>	{-0}	(nn,np)	nn	nn	nn	np	np	nn	np	np	np	nn	nn	np	nn	np	np	np	np	np	nn	np	nn	nn	np	np	np	nn	np	nn	nn	nn	np	nn	nn	nn	nn	np	nn	nn	np	np	nn	nn	nn	np
LG10_HB_10	F_0002636_L10_PA	LG10	<nnxnp>	{-0}	(nn,np)	nn	nn	nn	np	np	nn	np	nn	np	nn	nn	np	nn	np	np	np	np	np	nn	np	nn	nn	np	nn	np	nn	np	np	nn	nn	np	nn	nn	np	nn	np	nn	nn	np	np	nn	nn	nn	nn
LG10_HB_10	F_0002637_L10_PA	LG10	<nnxnp>	{-0}	(nn,np)	nn	nn	nn	np	np	nn	np	nn	np	nn	nn	np	nn	np	np	np	np	np	nn	np	nn	nn	np	nn	np	nn	np	np	nn	nn	np	nn	nn	np	nn	np	nn	nn	np	np	nn	nn	nn	nn
LG10_HB_10	F_0002639_L10_PA	LG10	<nnxnp>	{-0}	(nn,np)	nn	nn	nn	np	np	nn	np	nn	np	nn	nn	np	nn	np	np	np	np	np	nn	np	nn	nn	np	nn	np	nn	np	np	nn	nn	np	nn	nn	np	nn	np	nn	nn	np	np	nn	nn	nn	nn
LG10_HB_10	F_0002649_L10_PA	LG10	<lmxll>	{1-}	(ll,lm)	lm	lm	lm	lm	ll	ll	ll	lm	ll	ll	lm	ll	lm	lm	lm	lm	ll	lm	lm	ll	lm	ll	lm	lm	lm	lm	lm	lm	lm	ll	lm	lm	ll	lm	lm	lm	lm	ll	lm	lm	ll	ll	ll	lm
LG10_HB_10	F_0002644_L10_PA	LG10	<lmxll>	{0-}	(ll,lm)	ll	ll	ll	ll	lm	lm	lm	ll	lm	lm	ll	lm	ll	ll	ll	ll	lm	ll	ll	lm	ll	lm	ll	ll	ll	ll	ll	ll	ll	lm	ll	ll	lm	ll	ll	ll	ll	lm	ll	ll	lm	lm	lm	ll
LG10_HB_10.5	R_2484105_L10_PA	LG10	<nnxnp>	{-0}	(nn,np)	nn	nn	nn	np	np	nn	np	nn	np	nn	nn	np	nn	np	np	np	np	np	nn	np	nn	nn	np	nn	np	nn	np	np	nn	nn	np	nn	nn	np	nn	np	nn	nn	np	np	nn	nn	nn	nn
LG10_HB_100	F_0048100_L10_PA	LG10	<nnxnp>	{-0}	(nn,np)	np	nn	np	np	nn	nn	nn	np	np	nn	nn	nn	nn	np	nn	nn	np	nn	nn	np	np	nn	np	np	nn	np	np	nn	np	nn	nn	nn	nn	np	np	np	np	nn	nn	np	np	nn	np	np
LG10_HB_100	F_0048104_L10_PA	LG10	<nnxnp>	{-1}	(nn,np)	nn	np	nn	nn	np	np	np	nn	nn	np	np	np	np	nn	np	np	nn	np	np	nn	nn	np	nn	nn	np	nn	nn	np	nn	np	np	np	np	nn	nn	nn	nn	np	np	nn	nn	np	nn	nn
LG10_HB_100	F_0048108_L10_PA	LG10	<lmxll>	{0-}	(ll,lm)	ll	ll	ll	lm	lm	ll	ll	lm	lm	ll	ll	lm	ll	ll	lm	ll	lm	ll	ll	lm	lm	lm	lm	lm	lm	ll	ll	lm	ll	ll	lm	ll	lm	ll	ll	ll	ll	lm	lm	lm	ll	ll	ll	lm
LG10_HB_100	F_0048115_L10_PA	LG10	<lmxll>	{1-}	(ll,lm)	lm	lm	lm	ll	ll	lm	lm	ll	ll	lm	lm	ll	lm	lm	ll	lm	ll	lm	lm	ll	ll	ll	ll	ll	ll	lm	lm	ll	lm	lm	ll	lm	ll	lm	lm	lm	lm	ll	ll	ll	lm	lm	lm	ll
F_0048450_L10_PA	F_0048450_L10_PA	LG10	<lmxll>	{1-}	(ll,lm)	lm	lm	lm	ll	ll	lm	lm	ll	ll	lm	lm	ll	lm	lm	ll	lm	ll	lm	lm	ll	ll	ll	ll	ll	ll	lm	lm	ll	lm	lm	ll	lm	ll	lm	lm	lm	lm	ll	ll	ll	lm	lm	lm	ll
LG10_HB_104	F_0049741_L10_PA	LG10	<lmxll>	{1-}	(ll,lm)	lm	lm	lm	ll	ll	lm	lm	ll	ll	lm	lm	ll	lm	lm	ll	lm	ll	lm	lm	ll	ll	ll	ll	ll	ll	lm	lm	ll	lm	lm	ll	lm	ll	lm	lm	lm	lm	ll	ll	ll	lm	lm	lm	ll
LG10_HB_105	F_0049854_L10_PA	LG10	<lmxll>	{0-}	(ll,lm)	ll	ll	ll	lm	lm	ll	ll	lm	lm	ll	ll	lm	ll	ll	lm	ll	lm	ll	ll	lm	lm	lm	lm	lm	lm	ll	ll	lm	ll	ll	lm	ll	lm	ll	ll	ll	ll	lm	lm	lm	ll	ll	ll	lm
LG10_HB_105	F_0049859_L10_PA	LG10	<lmxll>	{1-}	(ll,lm)	lm	lm	lm	ll	ll	lm	lm	ll	ll	lm	lm	ll	lm	lm	ll	lm	ll	lm	lm	ll	ll	ll	ll	ll	ll	lm	lm	ll	lm	lm	ll	lm	ll	lm	lm	lm	lm	ll	ll	ll	lm	lm	lm	ll
LG10_HB_105	R_36052300_L10_PA	LG10	<lmxll>	{1-}	(ll,lm)	lm	lm	lm	ll	ll	lm	lm	ll	ll	lm	lm	ll	lm	lm	ll	lm	ll	lm	lm	ll	ll	ll	ll	ll	ll	lm	lm	ll	lm	lm	ll	lm	ll	lm	lm	lm	lm	ll	ll	ll	lm	lm	lm	ll
LG10_HB_105.5	R_36071826_L10_PA	LG10	<lmxll>	{1-}	(ll,lm)	lm	lm	lm	ll	ll	lm	lm	ll	ll	lm	lm	ll	lm	lm	ll	lm	ll	lm	lm	ll	ll	ll	ll	ll	ll	lm	lm	ll	lm	lm	ll	lm	ll	lm	lm	lm	lm	ll	ll	ll	lm	lm	lm	ll
LG10_HB_106	F_0049924_L10_PA	LG10	<nnxnp>	{-0}	(nn,np)	np	nn	np	np	nn	nn	nn	np	np	nn	nn	nn	nn	np	nn	nn	np	nn	nn	np	np	nn	np	np	nn	np	np	nn	np	nn	nn	nn	nn	np	np	np	np	nn	nn	np	np	nn	np	np
LG10_HB_106	F_0049926_L10_PA	LG10	<nnxnp>	{-0}	(nn,np)	np	nn	np	np	nn	nn	nn	np	np	nn	nn	nn	nn	np	nn	nn	np	nn	nn	np	np	nn	np	np	nn	np	np	nn	np	nn	nn	nn	nn	np	np	np	np	nn	nn	np	np	nn	np	np
LG10_HB_107	F_0050205_L10_PA	LG10	<nnxnp>	{-0}	(nn,np)	np	nn	np	np	nn	nn	nn	np	np	nn	nn	nn	nn	np	nn	nn	np	nn	nn	nn	np	nn	np	np	np	np	np	nn	np	nn	nn	nn	nn	np	np	np	np	nn	nn	np	np	nn	np	np
LG10_HB_107	F_0050231_L10_PA	LG10	<nnxnp>	{-1}	(nn,np)	nn	np	nn	nn	np	np	np	nn	nn	np	np	np	np	nn	np	np	nn	np	np	np	nn	np	nn	nn	nn	nn	nn	np	nn	np	np	np	np	nn	nn	nn	nn	np	np	nn	nn	np	nn	nn
LG10_HB_108	F_0050921_L10_PA	LG10	<nnxnp>	{-1}	(nn,np)	nn	np	nn	nn	np	np	np	nn	nn	np	np	np	np	nn	np	np	nn	np	np	np	nn	np	nn	nn	nn	nn	nn	np	nn	np	np	np	np	nn	nn	nn	nn	np	np	nn	nn	np	nn	nn
LG10_HB_108	GD_01761_L10_PA	LG10	<nnxnp>	{-0}	(nn,np)	np	nn	np	np	nn	nn	nn	np	np	nn	nn	nn	nn	np	nn	nn	np	nn	nn	nn	np	nn	np	np	np	np	np	nn	np	nn	nn	nn	nn	np	np	np	np	nn	nn	np	np	nn	np	np
LG10_HB_109.5	R_36898184_L10_PA	LG10	<nnxnp>	{-0}	(nn,np)	np	nn	np	np	nn	nn	nn	np	np	nn	nn	nn	nn	np	nn	nn	np	nn	nn	nn	np	nn	np	np	np	np	np	nn	np	nn	nn	nn	nn	np	np	np	np	nn	nn	np	np	nn	np	np
LG10_HB_11	F_0003079_L10_PA	LG10	<hkxhk>	{00}	(hh,hk,kk)	hh	hh	hh	hk	kk	hk	kk	hh	kk	hk	hh	kk	hh	hk	hk	hk	kk	hk	hh	kk	hh	hk	hk	hh	hk	hh	hk	hk	hh	hk	hk	hh	hk	hk	hh	hk	hh	hk	hk	hk	hk	hk	hk	hh
LG10_HB_11	F_0003104_L10_PA	LG10	<hkxhk>	{11}	(hh,hk,kk)	kk	kk	kk	hk	hh	hk	hh	kk	hh	hk	kk	hh	kk	hk	hk	hk	hh	hk	kk	hh	kk	hk	hk	kk	hk	kk	hk	hk	kk	hk	hk	kk	hk	hk	kk	hk	kk	hk	hk	hk	hk	hk	hk	kk
LG10_HB_11	F_0003106_L10_PA	LG10	<hkxhk>	{11}	(hh,hk,kk)	kk	kk	kk	hk	hh	hk	hh	kk	hh	hk	kk	hh	kk	hk	hk	hk	hh	hk	kk	hh	kk	hk	hk	kk	hk	kk	hk	hk	kk	hk	hk	kk	hk	hk	kk	hk	kk	hk	hk	hk	hk	hk	hk	kk
LG10_HB_11	F_0003107_L10_PA	LG10	<hkxhk>	{11}	(hh,hk,kk)	kk	kk	kk	hk	hh	hk	hh	kk	hh	hk	kk	hh	kk	hk	hk	hk	hh	hk	kk	hh	kk	hk	hk	kk	hk	kk	hk	hk	kk	hk	hk	kk	hk	hk	kk	hk	kk	hk	hk	hk	hk	hk	hk	kk
LG10_HB_11	F_0003114_L10_PA	LG10	<lmxll>	{1-}	(ll,lm)	lm	lm	lm	lm	ll	ll	ll	lm	ll	ll	lm	ll	lm	lm	lm	lm	ll	lm	lm	ll	lm	ll	lm	lm	lm	lm	lm	lm	lm	ll	lm	lm	ll	lm	lm	lm	lm	ll	lm	lm	ll	ll	ll	lm
LG10_HB_11	F_0003118_L10_PA	LG10	<hkxhk>	{11}	(hh,hk,kk)	kk	kk	kk	hk	hh	hk	hh	kk	hh	hk	kk	hh	kk	hk	hk	hk	hh	hk	kk	hh	kk	hk	hk	kk	hk	kk	hk	hk	kk	hk	hk	kk	hk	hk	kk	hk	kk	hk	hk	hk	hk	hk	hk	kk
LG10_HB_11	F_0003096_L10_PA	LG10	<lmxll>	{0-}	(ll,lm)	ll	ll	ll	ll	lm	lm	lm	ll	lm	lm	ll	lm	ll	ll	ll	ll	lm	ll	ll	lm	ll	lm	ll	ll	ll	ll	ll	ll	ll	lm	ll	ll	lm	ll	ll	ll	ll	lm	ll	ll	lm	lm	lm	ll
LG10_HB_11	F_0003110_L10_PA	LG10	<lmxll>	{0-}	(ll,lm)	ll	ll	ll	ll	lm	lm	lm	ll	lm	lm	ll	lm	ll	ll	ll	ll	lm	ll	ll	lm	ll	lm	ll	ll	ll	ll	ll	ll	ll	lm	ll	ll	lm	ll	ll	ll	ll	lm	ll	ll	lm	lm	lm	ll
LG10_HB_111	R_37072737_L10_PA	LG10	<nnxnp>	{-1}	(nn,np)	nn	np	nn	nn	np	np	np	nn	nn	np	np	np	np	nn	np	np	nn	np	np	np	nn	np	nn	nn	nn	nn	nn	np	nn	np	np	np	np	nn	nn	nn	nn	np	np	nn	nn	np	nn	nn
LG10_HB_112	F_0052503_L10_PA	LG10	<nnxnp>	{-1}	(nn,np)	nn	np	nn	nn	np	np	np	nn	nn	np	np	np	np	nn	np	np	nn	np	np	np	nn	np	nn	nn	nn	nn	nn	np	nn	np	np	np	np	nn	nn	nn	nn	np	np	nn	nn	np	nn	nn
LG10_HB_1179	F_0551211_L3_PA	LG10	<nnxnp>	{-0}	(nn,np)	np	nn	np	np	np	nn	np	nn	np	nn	nn	nn	nn	np	nn	np	np	nn	nn	np	np	nn	np	nn	nn	nn	np	np	nn	nn	nn	nn	nn	np	nn	nn	nn	nn	np	np	np	nn	nn	nn
LG10_HB_1179	F_0551216_L3_PA	LG10	<nnxnp>	{-0}	(nn,np)	np	nn	np	np	np	nn	np	nn	np	nn	nn	nn	nn	np	nn	np	np	nn	nn	np	np	nn	np	nn	nn	nn	np	np	nn	nn	nn	nn	nn	np	nn	nn	nn	nn	np	np	np	nn	nn	nn
LG10_HB_1179	F_0551236_L3_PA	LG10	<nnxnp>	{-0}	(nn,np)	np	nn	np	np	np	nn	np	nn	np	nn	nn	nn	nn	np	nn	np	np	nn	nn	np	np	nn	np	nn	nn	nn	np	np	nn	nn	nn	nn	nn	np	nn	nn	nn	nn	np	np	np	nn	nn	nn
LG10_HB_1179	F_0551257_L3_PA	LG10	<nnxnp>	{-0}	(nn,np)	np	nn	np	np	np	nn	np	nn	np	nn	nn	nn	nn	np	nn	np	np	nn	nn	np	np	nn	np	nn	nn	nn	np	np	nn	nn	nn	nn	nn	np	nn	nn	nn	nn	np	np	np	nn	nn	nn
LG10_HB_1180	F_0551553_L3_PA	LG10	<lmxll>	{0-}	(ll,lm)	ll	lm	ll	lm	--	lm	lm	ll	ll	lm	ll	lm	ll	ll	ll	ll	lm	ll	ll	lm	ll	lm	ll	ll	ll	ll	lm	lm	ll	lm	ll	ll	lm	ll	ll	ll	ll	lm	lm	ll	lm	lm	ll	ll
LG10_HB_1180	F_0551555_L3_PA	LG10	<lmxll>	{0-}	(ll,lm)	ll	lm	ll	lm	lm	lm	lm	ll	ll	lm	ll	lm	ll	ll	ll	ll	lm	ll	ll	lm	ll	lm	ll	--	ll	ll	lm	lm	ll	lm	--	--	lm	ll	ll	--	--	lm	lm	ll	lm	lm	ll	ll
LG10_HB_1180	F_0551559_L3_PA	LG10	<nnxnp>	{-0}	(nn,np)	np	nn	np	np	np	nn	np	nn	np	nn	nn	nn	nn	np	nn	np	np	nn	nn	np	np	nn	np	nn	nn	nn	np	np	nn	nn	nn	nn	nn	np	nn	nn	--	nn	np	np	np	nn	nn	nn
LG10_HB_1180	F_0551574_L3_PA	LG10	<nnxnp>	{-0}	(nn,np)	np	nn	np	np	np	nn	np	nn	np	nn	nn	nn	nn	np	nn	np	np	nn	nn	np	np	nn	np	nn	nn	nn	np	np	nn	nn	nn	nn	nn	np	nn	nn	nn	nn	np	np	np	nn	nn	nn
LG10_HB_12	F_0003482_L10_PA	LG10	<hkxhk>	{00}	(hh,hk,kk)	hh	hh	hh	hk	kk	hk	kk	hh	kk	hk	hh	kk	hh	hk	hk	hk	kk	hk	hh	kk	hh	hk	hk	hh	hk	hh	hk	hk	hh	hk	hk	hh	hk	hk	hh	hk	hh	hk	hk	hk	hk	hk	hk	hh
LG10_HB_12	F_0003491_L10_PA	LG10	<hkxhk>	{00}	(hh,hk,kk)	hh	hh	hh	hk	kk	hk	kk	hh	kk	hk	hh	kk	hh	hk	hk	hk	kk	hk	hh	kk	hh	hk	hk	hh	hk	hh	hk	hk	hh	hk	hk	hh	hk	hk	hh	hk	hh	hk	hk	hk	hk	hk	hk	hh
LG10_HB_12	GD_01909_L10_PA	LG10	<hkxhk>	{00}	(hh,hk,kk)	hh	hh	hh	hk	kk	hk	kk	hh	kk	hk	hh	kk	hh	hk	hk	hk	kk	hk	hh	kk	hh	hk	hk	hh	hk	hh	hk	hk	hh	hk	hk	hh	hk	hk	hh	hk	hh	hk	hk	hk	hk	hk	hk	hh
LG10_HB_12	F_0003485_L10_PA	LG10	<lmxll>	{0-}	(ll,lm)	ll	ll	ll	ll	lm	lm	lm	ll	lm	lm	ll	lm	ll	ll	ll	ll	lm	ll	ll	lm	ll	lm	ll	ll	ll	ll	ll	ll	ll	lm	ll	ll	lm	ll	--	ll	ll	lm	ll	ll	lm	lm	lm	ll
LG10_HB_12	F_0003490_L10_PA	LG10	<lmxll>	{0-}	(ll,lm)	ll	ll	ll	ll	lm	lm	lm	ll	lm	lm	ll	lm	ll	ll	ll	ll	lm	ll	ll	lm	ll	lm	ll	ll	ll	ll	ll	ll	ll	lm	ll	ll	lm	ll	ll	ll	ll	lm	ll	ll	lm	lm	lm	ll
LG10_HB_120	F_0055188_L11_PA	LG10	<lmxll>	{0-}	(ll,lm)	ll	ll	ll	lm	lm	lm	lm	ll	lm	lm	ll	lm	ll	ll	ll	ll	lm	ll	ll	lm	ll	lm	ll	ll	ll	ll	ll	ll	ll	lm	ll	ll	lm	ll	ll	ll	ll	lm	lm	ll	lm	lm	lm	ll
LG10_HB_120	F_0055202_L11_PA	LG10	<lmxll>	{0-}	(ll,lm)	ll	ll	ll	lm	lm	lm	lm	ll	lm	lm	ll	lm	ll	ll	ll	ll	lm	ll	ll	lm	ll	lm	ll	ll	ll	ll	ll	ll	ll	lm	ll	ll	lm	ll	ll	ll	ll	lm	lm	ll	lm	lm	lm	ll
LG10_HB_120	F_0055205_L11_PA	LG10	<lmxll>	{0-}	(ll,lm)	ll	ll	ll	lm	lm	lm	lm	ll	lm	lm	ll	lm	ll	ll	ll	ll	lm	ll	ll	lm	ll	lm	ll	ll	ll	ll	ll	ll	ll	lm	ll	ll	lm	ll	ll	ll	ll	lm	lm	ll	lm	lm	lm	ll
LG10_HB_1288	F_0605152_L5_PA	LG10	<nnxnp>	{-1}	(nn,np)	nn	np	nn	nn	np	np	np	nn	nn	np	np	np	np	nn	np	np	nn	np	np	nn	nn	np	nn	nn	np	np	nn	np	nn	np	np	np	np	nn	nn	np	nn	np	nn	nn	nn	np	nn	nn
LG10_HB_1288	F_0605153_L5_PA	LG10	<nnxnp>	{-1}	(nn,np)	nn	np	nn	nn	np	np	np	nn	nn	np	np	np	np	nn	np	np	nn	np	np	nn	nn	np	nn	nn	np	np	nn	np	nn	np	np	np	np	nn	nn	np	nn	np	nn	nn	nn	np	nn	nn
LG10_HB_13	F_0004016_L10_PA	LG10	<hkxhk>	{11}	(hh,hk,kk)	kk	kk	kk	hk	hh	hk	hh	kk	hh	hk	kk	hh	kk	hk	hk	hk	hh	hk	kk	hh	kk	hk	hk	kk	hk	kk	hk	hk	kk	hk	hk	kk	hk	hk	kk	kk	kk	hk	hk	hk	hk	hk	hk	kk
LG10_HB_13	F_0004046_L10_PA	LG10	<hkxhk>	{11}	(hh,hk,kk)	kk	kk	kk	hk	hh	hk	hh	kk	hh	hk	kk	hh	kk	hk	hk	hk	hh	hk	kk	hh	kk	hk	hk	kk	hk	kk	hk	hk	kk	hk	hk	kk	hk	hk	kk	kk	kk	hk	hk	hk	hk	hk	hk	kk
LG10_HB_14	F_0004993_L10_PA	LG10	<nnxnp>	{-0}	(nn,np)	nn	nn	nn	np	np	nn	np	nn	np	nn	nn	np	nn	np	np	np	np	np	nn	np	nn	nn	np	nn	np	nn	np	np	nn	nn	np	nn	nn	np	nn	nn	nn	nn	np	np	np	nn	nn	nn
LG10_HB_14	R_4034839_L10_PA	LG10	<nnxnp>	{-0}	(nn,np)	nn	nn	nn	np	np	nn	np	nn	np	nn	nn	np	nn	np	np	np	np	np	nn	np	nn	nn	np	nn	np	nn	np	np	nn	nn	np	nn	nn	np	nn	nn	nn	nn	np	np	np	nn	nn	nn
LG10_HB_14	R_4041727_L10_PA	LG10	<nnxnp>	{-0}	(nn,np)	nn	nn	nn	np	np	nn	np	nn	np	nn	nn	np	nn	np	np	np	np	np	nn	np	nn	nn	np	nn	np	nn	np	np	nn	nn	np	nn	nn	np	nn	nn	nn	nn	np	np	np	nn	nn	nn
LG10_HB_14	R_4045102_L10_PA	LG10	<nnxnp>	{-0}	(nn,np)	nn	nn	nn	np	np	nn	np	nn	np	nn	nn	np	nn	np	np	np	np	np	nn	np	nn	nn	np	nn	np	nn	np	np	nn	nn	np	nn	nn	np	nn	nn	nn	nn	np	np	np	nn	nn	nn
LG10_HB_14	F_0005008_L10_PA	LG10	<lmxll>	{0-}	(ll,lm)	ll	ll	ll	lm	lm	lm	lm	ll	lm	lm	ll	lm	ll	ll	ll	ll	lm	ll	ll	lm	ll	lm	ll	ll	ll	ll	ll	ll	ll	lm	ll	ll	lm	ll	ll	ll	ll	lm	ll	ll	lm	lm	lm	ll
LG10_HB_1456	F_0685099_L6_PA	LG10	<nnxnp>	{-0}	(nn,np)	np	nn	np	np	np	nn	np	nn	np	nn	nn	nn	nn	np	nn	np	np	nn	nn	np	np	nn	np	nn	nn	nn	np	np	nn	nn	nn	nn	nn	np	nn	nn	nn	nn	np	np	np	nn	np	nn
LG10_HB_1456	F_0685103_L6_PA	LG10	<lmxll>	{0-}	(ll,lm)	ll	lm	ll	lm	lm	lm	lm	ll	ll	lm	ll	lm	ll	ll	ll	ll	lm	ll	ll	lm	ll	lm	ll	ll	ll	ll	lm	lm	ll	lm	ll	ll	lm	ll	ll	ll	ll	lm	lm	ll	lm	lm	ll	ll
LG10_HB_1456	F_0685112_L6_PA	LG10	<nnxnp>	{-0}	(nn,np)	np	nn	np	np	np	nn	np	nn	np	nn	nn	nn	nn	np	nn	np	np	nn	nn	np	np	nn	np	nn	nn	nn	np	np	nn	nn	nn	nn	nn	np	nn	nn	nn	nn	np	np	np	nn	np	nn
LG10_HB_1456	F_0685113_L6_PA	LG10	<efxeg>	{00}	(ee,ef,eg,fg)	eg	ef	eg	fg	fg	ef	fg	ee	eg	ef	ee	ef	ee	eg	ee	eg	fg	ee	ee	fg	eg	ef	eg	ee	ee	ee	fg	fg	ee	ef	ee	ee	ef	eg	ee	ee	ee	ef	fg	eg	fg	ef	eg	ee
LG10_HB_1456	F_0685114_L6_PA	LG10	<nnxnp>	{-0}	(nn,np)	np	nn	np	np	np	nn	np	nn	np	nn	nn	nn	nn	np	nn	np	np	nn	nn	np	np	nn	np	nn	nn	nn	np	np	nn	nn	nn	nn	nn	np	nn	nn	nn	nn	np	np	np	nn	np	nn
LG10_HB_1456	F_0685122_L6_PA	LG10	<hkxhk>	{11}	(hh,hk,kk)	hk	hk	hk	hh	hh	hk	hh	kk	hk	hk	kk	hk	kk	hk	kk	hk	hh	kk	kk	hh	hk	hk	hk	kk	kk	kk	hh	hh	kk	hk	kk	kk	hk	hk	kk	kk	kk	hk	hh	hk	hh	hk	hk	kk
LG10_HB_1499	F_0704823_L7_PA	LG10	<nnxnp>	{-0}	(nn,np)	nn	nn	np	np	np	nn	np	nn	np	nn	nn	nn	nn	np	nn	np	np	nn	nn	np	np	nn	np	nn	nn	nn	np	np	nn	nn	nn	nn	--	np	--	nn	nn	nn	np	np	np	nn	nn	nn
LG10_HB_1499	F_0704833_L7_PA	LG10	<nnxnp>	{-0}	(nn,np)	nn	nn	np	np	--	nn	np	nn	np	nn	nn	nn	nn	np	nn	np	np	nn	nn	np	np	nn	np	nn	nn	nn	np	np	nn	nn	nn	nn	nn	np	nn	nn	nn	nn	np	np	np	nn	nn	nn
LG10_HB_1499	F_0704803_L7_PA	LG10	<nnxnp>	{-0}	(nn,np)	nn	nn	np	np	np	nn	np	nn	np	nn	nn	nn	nn	np	nn	np	np	nn	nn	np	np	nn	np	nn	nn	--	np	np	--	--	--	--	--	np	--	--	--	nn	np	np	np	nn	nn	nn
LG10_HB_1525	F_0714394_L7_PA	LG10	<lmxll>	{1-}	(ll,lm)	lm	lm	lm	ll	ll	ll	ll	lm	lm	ll	lm	ll	lm	lm	lm	--	ll	lm	lm	ll	lm	ll	lm	lm	lm	lm	--	lm	lm	ll	lm	lm	--	lm	lm	lm	lm	ll	--	lm	--	ll	ll	lm
LG10_HB_1531	F_0716924_L7_PA	LG10	<nnxnp>	{-1}	(nn,np)	np	np	np	nn	nn	np	nn	np	nn	np	np	np	np	nn	nn	nn	nn	nn	np	nn	np	np	nn	np	nn	np	nn	nn	np	np	nn	np	np	nn	np	np	np	np	nn	nn	nn	np	np	np
LG10_HB_1531	F_0716938_L7_PA	LG10	<nnxnp>	{-1}	(nn,np)	np	np	np	nn	nn	np	nn	np	nn	np	np	np	np	nn	nn	nn	nn	nn	np	nn	np	np	nn	np	nn	np	nn	nn	np	np	nn	np	np	nn	np	np	np	np	nn	nn	nn	np	np	np
LG10_HB_1552	F_0726164_L8_PA	LG10	<lmxll>	{0-}	(ll,lm)	ll	ll	ll	lm	lm	lm	lm	ll	ll	lm	ll	lm	ll	ll	ll	ll	lm	ll	ll	lm	ll	lm	ll	ll	ll	ll	ll	ll	ll	lm	ll	ll	lm	ll	ll	ll	ll	lm	lm	ll	lm	lm	lm	ll
LG10_HB_1552	F_0726166_L8_PA	LG10	<hkxhk>	{01}	(hh,hk,kk)	hk	hk	hh	hk	--	kk	hk	hk	hh	kk	hk	kk	hk	hh	hk	hh	hk	hh	hk	hk	hh	kk	hh	hk	hk	hk	hh	hh	hk	kk	hh	hk	kk	hh	hk	hk	hk	kk	hk	hh	hk	kk	kk	hk
LG10_HB_1552	F_0726172_L8_PA	LG10	<nnxnp>	{-1}	(nn,np)	np	np	nn	nn	nn	np	nn	np	nn	np	np	np	np	nn	np	nn	nn	nn	np	nn	nn	np	nn	np	np	np	nn	nn	np	np	nn	np	np	nn	np	np	np	np	nn	nn	nn	np	np	np
LG10_HB_1552	F_0726173_L8_PA	LG10	<hkxhk>	{10}	(hh,hk,kk)	hk	hk	kk	hk	hk	hh	hk	hk	kk	hh	hk	hh	hk	kk	hk	kk	hk	kk	hk	hk	kk	hh	kk	hk	hk	hk	kk	kk	hk	hh	kk	hk	hh	kk	hk	hk	hk	hh	hk	kk	hk	hh	hh	hk
LG10_HB_1552	F_0726185_L8_PA	LG10	<lmxll>	{0-}	(ll,lm)	ll	ll	ll	lm	lm	lm	lm	ll	ll	lm	ll	lm	ll	ll	ll	ll	lm	ll	ll	lm	ll	lm	ll	ll	ll	ll	ll	ll	ll	lm	ll	ll	lm	ll	ll	ll	ll	lm	lm	ll	lm	lm	lm	ll
LG10_HB_1552	F_0726189_L8_PA	LG10	<nnxnp>	{-1}	(nn,np)	np	np	nn	nn	nn	np	nn	np	nn	np	np	np	np	nn	np	nn	nn	nn	np	nn	nn	np	nn	np	np	np	nn	nn	np	np	nn	np	np	nn	np	np	np	np	nn	nn	nn	np	np	np
LG10_HB_1553	F_0726977_L8_PA	LG10	<nnxnp>	{-1}	(nn,np)	np	np	nn	nn	nn	np	nn	np	nn	np	np	np	np	nn	np	nn	nn	nn	np	nn	nn	np	nn	np	np	np	nn	nn	np	np	nn	np	np	nn	np	np	np	np	nn	nn	nn	np	np	np
LG10_HB_1553	F_0726979_L8_PA	LG10	<hkxhk>	{01}	(hh,hk,kk)	hk	hk	hh	hk	hk	kk	hk	hk	hh	kk	hk	kk	hk	hh	hk	hh	hk	hh	hk	hk	hh	kk	hh	hk	hk	hk	hh	hh	hk	kk	hh	hk	kk	hh	hk	hk	hk	kk	hk	hh	hk	kk	kk	hk
LG10_HB_1553	F_0726982_L8_PA	LG10	<lmxll>	{0-}	(ll,lm)	ll	ll	ll	lm	lm	lm	lm	ll	ll	lm	ll	lm	ll	ll	ll	ll	lm	ll	ll	lm	ll	lm	ll	ll	ll	ll	ll	ll	ll	lm	ll	ll	lm	ll	ll	ll	ll	lm	lm	ll	lm	lm	lm	ll
LG10_HB_1553	F_0726987_L8_PA	LG10	<lmxll>	{0-}	(ll,lm)	ll	ll	ll	lm	lm	lm	lm	ll	ll	lm	ll	lm	ll	ll	ll	ll	lm	ll	ll	lm	ll	lm	ll	ll	ll	ll	ll	ll	ll	lm	ll	ll	lm	ll	ll	ll	ll	lm	lm	ll	lm	lm	lm	ll
LG10_HB_1553	F_0727010_L8_PA	LG10	<lmxll>	{0-}	(ll,lm)	ll	ll	ll	lm	lm	lm	lm	ll	ll	lm	ll	lm	ll	ll	ll	ll	lm	ll	ll	lm	ll	lm	ll	ll	ll	ll	ll	ll	ll	lm	ll	ll	lm	ll	ll	ll	ll	lm	lm	ll	lm	lm	lm	ll
LG10_HB_1554	F_0727256_L8_PA	LG10	<nnxnp>	{-1}	(nn,np)	np	np	nn	nn	nn	np	nn	np	nn	np	np	np	np	nn	np	nn	nn	nn	np	nn	nn	np	nn	np	np	np	nn	nn	np	np	nn	np	np	nn	np	np	np	np	nn	nn	nn	np	np	np
LG10_HB_1554	F_0727267_L8_PA	LG10	<lmxll>	{0-}	(ll,lm)	ll	ll	ll	lm	lm	lm	lm	ll	ll	lm	ll	lm	ll	ll	ll	ll	lm	ll	ll	lm	ll	lm	ll	ll	ll	ll	ll	ll	ll	lm	ll	ll	lm	ll	ll	ll	ll	lm	lm	ll	lm	lm	lm	ll
LG10_HB_1554	F_0727268_L8_PA	LG10	<nnxnp>	{-1}	(nn,np)	np	np	nn	nn	nn	np	nn	np	nn	np	np	np	np	nn	np	nn	nn	nn	np	nn	nn	np	nn	np	np	np	nn	nn	np	np	nn	np	np	nn	np	np	np	np	nn	nn	nn	np	np	np
LG10_HB_1554	F_0727275_L8_PA	LG10	<nnxnp>	{-1}	(nn,np)	np	np	nn	nn	nn	np	nn	np	nn	np	np	np	np	nn	np	nn	nn	nn	np	nn	nn	np	nn	np	np	np	nn	nn	np	np	nn	np	np	nn	np	np	np	np	nn	nn	nn	np	np	np
LG10_HB_1633	F_0766229_L8_PA	LG10	<lmxll>	{0-}	(ll,lm)	ll	ll	ll	lm	lm	lm	lm	ll	ll	lm	ll	lm	ll	ll	ll	ll	lm	ll	ll	lm	ll	lm	ll	ll	ll	ll	lm	ll	ll	lm	ll	ll	lm	ll	ll	ll	ll	lm	lm	ll	lm	lm	lm	ll
LG10_HB_1633	F_0766241_L8_PA	LG10	<nnxnp>	{-0}	(nn,np)	nn	nn	np	np	np	nn	np	nn	np	nn	nn	nn	nn	np	nn	np	np	nn	nn	np	np	nn	np	nn	nn	nn	np	np	nn	nn	nn	nn	nn	--	nn	nn	nn	nn	np	np	np	nn	nn	nn
F_0795113_L9_PA	F_0795113_L9_PA	LG10	<lmxll>	{0-}	(ll,lm)	ll	ll	ll	lm	lm	lm	lm	ll	ll	lm	ll	lm	ll	ll	ll	ll	lm	ll	ll	lm	ll	lm	ll	ll	ll	ll	lm	lm	ll	lm	ll	ll	lm	ll	ll	ll	ll	lm	lm	ll	lm	lm	lm	ll
LG10_HB_17	F_0007375_L10_PA	LG10	<hkxhk>	{01}	(hh,hk,kk)	hh	kk	hh	hk	hk	kk	hk	hh	hh	hk	hk	kk	hk	hh	kk	hk	hk	hk	hk	hk	hh	kk	hk	hh	kk	hk	hk	kk	hh	hk	hk	hk	kk	hh	hk	hk	hk	kk	hk	hk	hk	hk	hh	hk
LG10_HB_17	F_0007388_L10_PA	LG10	<hkxhk>	{10}	(hh,hk,kk)	kk	hh	kk	hk	hk	hh	hk	kk	kk	hk	hk	hh	hk	kk	hh	hk	hk	hk	hk	hk	kk	hh	hk	kk	hh	hk	hk	hh	kk	hk	hk	hk	hh	kk	hk	hk	hk	hh	hk	hk	hk	hk	kk	hk
LG10_HB_1713	F_0805707_L9_PA	LG10	<nnxnp>	{-0}	(nn,np)	np	nn	np	np	--	nn	np	nn	np	nn	nn	nn	nn	np	nn	np	np	nn	nn	np	np	nn	np	nn	nn	nn	np	np	nn	nn	nn	nn	nn	np	nn	--	nn	nn	np	np	np	nn	np	nn
LG10_HB_1713	F_0805708_L9_PA	LG10	<lmxll>	{0-}	(ll,lm)	ll	lm	ll	lm	lm	lm	lm	ll	ll	lm	ll	lm	ll	ll	ll	ll	lm	ll	ll	lm	ll	lm	ll	ll	lm	ll	lm	lm	ll	lm	ll	ll	lm	ll	ll	ll	ll	lm	lm	ll	lm	lm	ll	ll
LG10_HB_1713	F_0805710_L9_PA	LG10	<lmxll>	{0-}	(ll,lm)	ll	lm	ll	lm	lm	lm	lm	ll	ll	lm	ll	lm	ll	ll	ll	ll	lm	ll	ll	lm	ll	lm	ll	ll	lm	ll	lm	lm	ll	lm	ll	ll	lm	ll	ll	ll	ll	lm	lm	ll	lm	lm	ll	ll
LG10_HB_1749	F_0824881_L10_27_1	LG10	<hkxhk>	{01}	(hh,hk,kk)	hk	hh	hk	hh	hk	kk	hk	hh	hk	kk	hk	hk	hk	hh	hh	hh	hk	hh	hk	hk	hk	kk	hh	hh	hh	hk	hh	hk	hk	kk	hh	hk	kk	hk	hk	hh	hk	kk	hh	hh	kk	kk	kk	hh
LG10_HB_1749	F_0824887_L10_27_1	LG10	<nnxnp>	{-0}	(nn,np)	nn	np	nn	np	np	nn	np	np	np	nn	nn	np	nn	np	np	np	np	np	nn	np	nn	nn	np	np	np	nn	np	nn	nn	nn	np	nn	nn	nn	nn	np	nn	nn	np	np	nn	nn	nn	np
LG10_HB_1750	F_0825056_L10_28_1	LG10	<hkxhk>	{00}	(hh,hk,kk)	hh	hh	hh	hk	kk	hk	kk	hh	kk	hk	hh	kk	hh	hk	hk	hk	kk	hk	hh	kk	hh	hk	hk	hk	hk	hh	hk	hh	hh	hk	hk	hh	hk	hh	hh	hk	hh	hk	hk	hk	hk	hk	hk	hk
LG10_HB_1751	F_0825194_L10_28_1	LG10	<lmxll>	{0-}	(ll,lm)	ll	ll	ll	ll	lm	lm	lm	ll	lm	lm	ll	lm	ll	ll	ll	ll	lm	ll	ll	lm	ll	lm	ll	ll	ll	ll	ll	ll	ll	lm	ll	ll	lm	ll	ll	ll	ll	lm	ll	ll	lm	lm	lm	ll
LG10_HB_1751	F_0825201_L10_28_1	LG10	<nnxnp>	{-1}	(nn,np)	--	np	np	nn	nn	np	nn	np	nn	np	np	nn	np	nn	nn	nn	nn	nn	np	nn	np	np	nn	nn	nn	np	nn	np	np	np	nn	np	np	np	--	nn	np	np	nn	nn	np	np	np	nn
LG10_HB_1751	F_0825197_L10_28_1	LG10	<nnxnp>	{-0}	(nn,np)	nn	nn	nn	np	np	nn	np	nn	np	nn	nn	np	nn	np	np	np	np	np	nn	np	nn	nn	np	np	np	nn	np	nn	nn	nn	np	nn	nn	nn	nn	np	nn	nn	np	np	nn	nn	nn	np
LG10_HB_1751	F_0825199_L10_28_1	LG10	<hkxhk>	{00}	(hh,hk,kk)	hh	hh	hh	hk	kk	hk	kk	hh	kk	hk	hh	kk	hh	hk	hk	hk	kk	hk	hh	kk	hh	hk	hk	hk	hk	hh	hk	hh	hh	hk	hk	hh	hk	hh	hh	hk	hh	hk	hk	hk	hk	hk	hk	hk
LG10_HB_1753	F_0825437_L10_30_1	LG10	<hkxhk>	{11}	(hh,hk,kk)	kk	kk	kk	hk	hh	hk	hh	kk	hh	hk	kk	hh	kk	hk	hk	hk	hh	hk	kk	hh	kk	hk	hk	kk	hk	kk	hk	hk	kk	hk	hk	kk	hk	hk	kk	hk	kk	hk	hk	hk	hk	hk	hk	kk
LG10_HB_1753	F_0825439_L10_30_1	LG10	<hkxhk>	{11}	(hh,hk,kk)	kk	kk	kk	hk	hh	hk	hh	kk	hh	hk	kk	hh	kk	hk	hk	hk	hh	hk	kk	hh	kk	hk	hk	kk	hk	kk	hk	hk	kk	hk	hk	kk	hk	hk	kk	hk	kk	hk	hk	hk	hk	hk	hk	kk
LG10_HB_1753	F_0825447_L10_30_1	LG10	<hkxhk>	{11}	(hh,hk,kk)	kk	kk	kk	hk	hh	hk	hh	kk	hh	hk	kk	hh	kk	hk	hk	hk	hh	hk	kk	hh	kk	hk	hk	kk	hk	kk	hk	hk	kk	hk	hk	kk	hk	hk	kk	hk	kk	hk	hk	hk	hk	hk	hk	kk
F_0825590_L10_30_1	F_0825590_L10_30_1	LG10	<lmxll>	{0-}	(ll,lm)	ll	ll	ll	ll	lm	lm	lm	ll	lm	lm	ll	lm	ll	ll	ll	ll	lm	ll	ll	lm	ll	lm	ll	ll	ll	ll	ll	ll	ll	lm	ll	ll	lm	ll	ll	ll	ll	lm	ll	ll	lm	lm	lm	ll
LG10_HB_1757	F_0826633_L10_33_1	LG10	<lmxll>	{0-}	(ll,lm)	ll	ll	ll	lm	lm	lm	lm	ll	lm	lm	ll	lm	ll	ll	ll	ll	lm	ll	ll	lm	ll	lm	ll	ll	ll	ll	ll	ll	ll	lm	ll	ll	lm	ll	ll	ll	ll	lm	lm	ll	lm	lm	lm	ll
LG10_HB_1764	F_0829833_L10_37_1	LG10	<lmxll>	{1-}	(ll,lm)	lm	lm	lm	ll	ll	ll	ll	lm	ll	ll	lm	ll	lm	lm	lm	lm	ll	lm	lm	ll	lm	ll	lm	lm	lm	lm	lm	lm	lm	ll	lm	lm	ll	lm	lm	lm	lm	ll	ll	lm	ll	ll	ll	lm
R_16666886_L10_40_1	R_16666886_L10_40_1	LG10	<hkxhk>	{00}	(hh,hk,kk)	hk	hk	hk	kk	kk	hk	kk	hh	hk	hk	hh	hk	hh	hk	hk	hk	kk	hh	hh	kk	hk	hk	hk	hk	hk	hh	kk	kk	hk	hk	hh	hh	hk	hk	hh	hh	hh	hk	kk	hk	kk	hk	hk	hh
LG10_HB_1767	F_0831296_L10_40_1	LG10	<nnxnp>	{-0}	(nn,np)	np	nn	np	np	np	nn	np	np	np	nn	nn	nn	nn	np	nn	np	np	nn	nn	np	np	nn	np	np	nn	nn	np	np	np	nn	nn	nn	nn	np	nn	nn	nn	nn	np	np	np	nn	np	nn
LG10_HB_1767	F_0831297_L10_40_1	LG10	<nnxnp>	{-0}	(nn,np)	np	nn	np	np	np	nn	np	np	np	nn	nn	nn	nn	np	nn	np	np	nn	nn	np	np	nn	np	np	nn	nn	np	np	np	nn	nn	nn	nn	np	nn	nn	nn	nn	np	np	np	nn	np	nn
LG10_HB_1767	F_0831298_L10_40_1	LG10	<nnxnp>	{-0}	(nn,np)	np	nn	np	np	np	nn	np	np	np	nn	nn	nn	nn	np	nn	np	np	nn	nn	np	np	nn	np	np	nn	nn	np	np	np	nn	nn	nn	nn	np	nn	nn	nn	nn	np	np	np	nn	np	nn
LG10_HB_1767	F_0831317_L10_40_1	LG10	<lmxll>	{0-}	(ll,lm)	ll	lm	ll	lm	lm	lm	lm	ll	ll	ll	ll	lm	ll	ll	lm	ll	lm	ll	ll	lm	ll	lm	lm	ll	lm	ll	lm	lm	ll	lm	ll	ll	lm	ll	ll	ll	ll	lm	lm	ll	lm	ll	ll	lm
LG10_HB_1769	F_0832349_L10_40_1	LG10	<lmxll>	{0-}	(ll,lm)	ll	lm	ll	lm	lm	lm	lm	ll	ll	ll	ll	lm	ll	ll	lm	ll	lm	ll	ll	lm	ll	lm	lm	ll	lm	ll	lm	lm	ll	lm	ll	ll	lm	ll	ll	ll	ll	lm	lm	lm	lm	ll	ll	lm
LG10_HB_1769	F_0832361_L10_40_1	LG10	<lmxll>	{0-}	(ll,lm)	ll	lm	ll	lm	lm	lm	lm	ll	ll	ll	ll	lm	ll	ll	lm	ll	lm	ll	ll	lm	ll	lm	lm	ll	lm	ll	lm	lm	ll	lm	ll	ll	lm	ll	ll	ll	ll	lm	lm	lm	lm	ll	ll	lm
LG10_HB_1770	F_0832811_L10_41_1	LG10	<hkxhk>	{10}	(hh,hk,kk)	kk	hh	kk	hk	hk	hh	hk	kk	kk	hk	hk	hh	hk	kk	hh	hk	hk	hk	hk	hk	kk	hh	hk	kk	hh	hk	hk	hh	kk	hh	hk	hk	hh	kk	hk	hk	hk	hh	hk	hk	hk	hk	kk	hh
LG10_HB_1770	F_0832820_L10_41_1	LG10	<hkxhk>	{01}	(hh,hk,kk)	hh	kk	hh	hk	hk	kk	hk	hh	hh	hk	hk	kk	hk	hh	kk	hk	hk	hk	hk	hk	hh	kk	hk	hh	kk	hk	hk	kk	hh	kk	hk	hk	kk	hh	hk	hk	hk	kk	hk	hk	hk	hk	hh	kk
F_0832999_L10_41_1	F_0832999_L10_41_1	LG10	<hkxhk>	{01}	(hh,hk,kk)	hh	kk	hh	hk	hk	kk	hk	hh	hh	hk	hk	kk	hk	hh	kk	hk	hk	hk	hk	hk	hh	kk	hk	hh	kk	hk	hk	kk	hh	hk	hk	hk	kk	hh	hk	hk	hk	kk	hk	hk	hk	hk	hh	hk
cR_31676157_L10_PA	R_31676157_L10_PA	LG10	<lmxll>	{1-}	(ll,lm)	lm	lm	lm	ll	ll	lm	lm	ll	ll	lm	lm	ll	lm	lm	ll	lm	ll	lm	lm	ll	ll	ll	ll	lm	ll	lm	lm	ll	lm	lm	ll	lm	ll	lm	lm	lm	lm	ll	ll	ll	lm	lm	lm	ll
LG10_HB_1778	F_0837564_L10_48_1	LG10	<lmxll>	{1-}	(ll,lm)	--	lm	lm	ll	ll	lm	lm	ll	ll	lm	lm	ll	lm	lm	ll	lm	ll	lm	lm	ll	ll	ll	ll	ll	ll	lm	lm	ll	lm	lm	ll	lm	ll	lm	lm	lm	lm	ll	ll	ll	lm	lm	lm	ll
LG10_HB_1778	F_0837578_L10_48_1	LG10	<lmxll>	{0-}	(ll,lm)	ll	ll	ll	lm	lm	ll	ll	lm	lm	ll	ll	lm	ll	ll	lm	ll	lm	ll	ll	lm	lm	lm	lm	lm	lm	ll	ll	lm	ll	ll	lm	ll	lm	ll	ll	ll	ll	lm	lm	lm	ll	ll	ll	lm
LG10_HB_1778	F_0837587_L10_48_1	LG10	<lmxll>	{1-}	(ll,lm)	lm	lm	lm	ll	ll	lm	lm	ll	ll	lm	lm	ll	lm	lm	ll	lm	ll	lm	lm	ll	ll	ll	ll	ll	ll	lm	lm	ll	lm	lm	ll	lm	ll	lm	lm	lm	lm	ll	ll	ll	lm	lm	lm	ll
LG10_HB_1778	F_0837602_L10_48_1	LG10	<lmxll>	{1-}	(ll,lm)	lm	lm	lm	ll	ll	lm	lm	ll	ll	lm	lm	ll	lm	lm	ll	lm	ll	lm	lm	ll	ll	ll	ll	ll	ll	lm	lm	ll	lm	lm	ll	lm	ll	lm	lm	lm	lm	ll	ll	ll	lm	lm	lm	ll
LG10_HB_1781	F_0838432_L10_49_1	LG10	<nnxnp>	{-0}	(nn,np)	np	nn	np	np	nn	nn	nn	np	np	nn	nn	nn	nn	np	nn	nn	np	nn	nn	nn	np	nn	np	np	np	np	np	nn	np	nn	nn	nn	nn	np	np	np	np	nn	nn	np	np	nn	np	np
LG10_HB_1784_s26h1	F_0839802_L11_26_1	LG10	<lmxll>	{0-}	(ll,lm)	ll	ll	ll	lm	lm	lm	lm	ll	lm	lm	ll	lm	ll	ll	ll	ll	lm	ll	ll	lm	ll	lm	ll	ll	ll	ll	ll	ll	ll	lm	ll	ll	lm	ll	ll	ll	ll	lm	lm	ll	lm	lm	lm	ll
LG10_HB_1906_s39h1	F_0890027_L14_39_1	LG10	<nnxnp>	{-0}	(nn,np)	np	nn	np	np	np	nn	np	nn	np	nn	nn	nn	nn	np	nn	np	np	nn	nn	np	np	nn	np	nn	nn	nn	np	np	nn	nn	nn	nn	nn	np	nn	nn	nn	nn	np	np	np	nn	np	nn
LG10_HB_1906_s39h1	F_0890039_L14_39_1	LG10	<nnxnp>	{-0}	(nn,np)	np	nn	np	np	np	nn	np	nn	np	nn	nn	nn	nn	np	nn	np	np	nn	nn	np	np	nn	np	nn	nn	nn	np	np	nn	nn	nn	nn	nn	np	nn	nn	nn	nn	np	np	np	nn	np	nn
LG10_HB_20	F_0008612_L10_PA	LG10	<lmxll>	{1-}	(ll,lm)	lm	lm	lm	ll	ll	ll	ll	lm	ll	ll	lm	ll	lm	lm	lm	lm	ll	lm	lm	ll	lm	ll	lm	lm	lm	lm	lm	lm	lm	ll	lm	lm	ll	lm	lm	lm	lm	ll	ll	lm	ll	ll	ll	lm
LG10_HB_2046_s51h1	$F_0942690y_LG10	LG10	<nnxnp>	{-0}	(nn,np)	nn	nn	np	np	np	nn	np	nn	np	nn	nn	nn	nn	np	nn	np	np	nn	nn	np	np	nn	np	nn	nn	nn	np	np	nn	nn	nn	nn	nn	np	nn	nn	nn	nn	np	np	np	nn	nn	nn
LG10_HB_2046_s51h1	F_0942709_L1_51_1	LG10	<nnxnp>	{-0}	(nn,np)	nn	nn	np	np	np	nn	np	nn	np	nn	nn	nn	nn	np	nn	np	np	nn	nn	np	np	nn	np	nn	nn	nn	np	np	nn	nn	nn	nn	nn	np	--	nn	nn	nn	np	np	np	nn	nn	nn
LG10_HB_21	F_0009203_L10_PA	LG10	<lmxll>	{0-}	(ll,lm)	ll	ll	ll	lm	lm	lm	lm	ll	lm	lm	ll	lm	ll	ll	ll	ll	lm	ll	ll	lm	ll	lm	ll	ll	ll	ll	ll	ll	ll	lm	ll	ll	lm	ll	ll	ll	ll	lm	lm	ll	lm	lm	lm	ll
LG10_HB_21	F_0009218_L10_PA	LG10	<lmxll>	{1-}	(ll,lm)	lm	lm	lm	ll	ll	ll	ll	lm	ll	ll	lm	ll	lm	lm	lm	lm	ll	lm	lm	ll	lm	ll	lm	lm	lm	lm	lm	lm	lm	ll	lm	lm	ll	lm	lm	lm	lm	ll	ll	lm	ll	ll	ll	lm
LG10_HB_21	F_0009219_L10_PA	LG10	<lmxll>	{1-}	(ll,lm)	lm	lm	lm	ll	ll	ll	ll	lm	ll	ll	lm	ll	lm	lm	lm	lm	ll	lm	lm	ll	lm	ll	lm	lm	lm	lm	lm	lm	lm	ll	lm	lm	ll	lm	lm	lm	lm	ll	ll	lm	ll	ll	ll	lm
LG10_HB_21	F_0009212_L10_PA	LG10	<lmxll>	{1-}	(ll,lm)	lm	lm	lm	ll	ll	ll	ll	lm	ll	ll	lm	ll	lm	lm	lm	lm	ll	lm	lm	ll	lm	ll	lm	lm	lm	lm	lm	lm	lm	ll	lm	lm	--	lm	lm	lm	lm	ll	--	lm	ll	ll	ll	lm
LG10_HB_21.5	R_7135490_L10_PA	LG10	<nnxnp>	{-1}	(nn,np)	np	np	np	nn	nn	np	nn	np	nn	np	np	nn	np	nn	nn	nn	nn	nn	np	nn	np	np	nn	np	nn	np	nn	nn	np	np	nn	np	np	nn	np	np	np	np	nn	nn	nn	np	np	np
LG10_HB_2107_s33h1	F_0964224_L3_33_1	LG10	<hkxhk>	{00}	(hh,hk,kk)	hh	hh	hk	kk	kk	hk	kk	hh	hk	hk	hh	hk	hh	hk	hh	hk	kk	hh	hh	kk	hk	hk	hk	hh	hh	hh	kk	hk	hh	hk	hh	hh	hk	hk	hh	hh	hh	hk	kk	hk	kk	hk	hk	hh
LG10_HB_2107_s33h1	F_0964239_L3_33_1	LG10	<lmxll>	{0-}	(ll,lm)	ll	ll	ll	lm	lm	lm	lm	ll	ll	lm	ll	lm	ll	ll	ll	ll	lm	ll	ll	lm	ll	lm	ll	ll	ll	ll	lm	ll	ll	lm	ll	ll	lm	ll	ll	ll	ll	lm	lm	ll	lm	lm	lm	ll
LG10_HB_2107_s33h1	F_0964205_L3_33_1	LG10	<nnxnp>	{-0}	(nn,np)	nn	nn	np	np	np	nn	--	nn	np	nn	nn	nn	nn	np	nn	np	np	nn	nn	np	np	nn	np	nn	nn	nn	np	np	nn	nn	nn	nn	nn	np	--	nn	--	nn	--	np	np	nn	nn	nn
LG10_HB_2107_s33h1	F_0964217_L3_33_1	LG10	<nnxnp>	{-0}	(nn,np)	nn	nn	np	np	np	nn	np	nn	np	nn	nn	nn	nn	np	nn	np	np	nn	nn	np	np	nn	np	nn	nn	nn	np	np	nn	nn	nn	nn	nn	np	nn	nn	nn	nn	np	np	np	nn	nn	nn
LG10_HB_22	F_0009743_L10_PA	LG10	<hkxhk>	{10}	(hh,hk,kk)	hk	hk	hk	hk	hk	hh	hk	hk	hk	hh	hk	hk	hk	kk	kk	kk	hk	kk	hk	hk	hk	hh	kk	hk	kk	hk	kk	kk	hk	hh	kk	hk	hh	kk	hk	hk	hk	hh	hk	kk	hk	hh	hh	hk
LG10_HB_22	F_0009751_L10_PA	LG10	<nnxnp>	{-1}	(nn,np)	np	np	np	nn	nn	np	nn	np	nn	np	np	nn	np	nn	nn	nn	nn	nn	np	nn	np	np	nn	np	nn	np	nn	nn	np	np	nn	np	np	nn	np	np	np	np	nn	nn	nn	np	np	np
LG10_HB_22	F_0009753_L10_PA	LG10	<nnxnp>	{-1}	(nn,np)	np	np	np	nn	nn	np	nn	np	nn	np	np	nn	np	nn	nn	nn	nn	nn	np	nn	np	np	nn	np	nn	np	nn	nn	np	np	nn	np	np	nn	np	np	np	np	nn	nn	nn	np	np	np
LG10_HB_22	F_0009773_L10_PA	LG10	<nnxnp>	{-1}	(nn,np)	np	np	np	nn	nn	np	nn	np	nn	np	np	nn	np	nn	nn	nn	nn	nn	np	nn	np	np	nn	np	nn	np	nn	nn	np	np	nn	np	np	nn	np	np	np	np	nn	nn	nn	np	np	np
LG10_HB_22	GD_02051_L10_PA	LG10	<hkxhk>	{01}	(hh,hk,kk)	hk	hk	hk	hk	hk	kk	hk	hk	hk	kk	hk	hk	hk	hh	hh	hh	hk	hh	hk	hk	hk	kk	hh	hk	hh	hk	hh	hh	hk	kk	hh	hk	kk	hh	hk	hk	hk	kk	hk	hh	hk	kk	kk	hk
LG10_HB_2268_s33h1	F_1022996_L8_33_1	LG10	<lmxll>	{0-}	(ll,lm)	ll	ll	ll	lm	lm	lm	lm	ll	ll	lm	ll	lm	ll	ll	ll	ll	lm	ll	ll	lm	ll	lm	ll	ll	ll	ll	ll	ll	ll	lm	ll	ll	lm	ll	ll	ll	ll	lm	lm	ll	lm	lm	lm	ll
LG10_HB_2268_s33h1	F_1022997_L8_33_1	LG10	<hkxhk>	{10}	(hh,hk,kk)	hk	hk	kk	hk	hk	hh	hk	hk	kk	hh	hk	hh	hk	kk	hk	kk	hk	kk	hk	hk	kk	hh	kk	hk	hk	hk	kk	kk	hk	hh	kk	hk	hh	kk	hk	hk	hk	hh	hk	kk	hk	hh	hh	hk
LG10_HB_2268_s33h1	$F_1023005y_LG10	LG10	<lmxll>	{0-}	(ll,lm)	ll	ll	ll	lm	lm	lm	lm	ll	ll	lm	ll	lm	ll	ll	ll	ll	lm	ll	ll	lm	ll	lm	ll	ll	ll	ll	ll	ll	ll	lm	ll	ll	lm	ll	ll	ll	ll	lm	lm	ll	lm	lm	lm	ll
LG10_HB_2268_s33h1	$F_1023008y_LG10	LG10	<lmxll>	{0-}	(ll,lm)	ll	ll	ll	lm	lm	lm	lm	ll	ll	lm	ll	lm	ll	ll	ll	ll	lm	ll	ll	lm	ll	lm	ll	ll	ll	ll	ll	ll	ll	lm	ll	ll	lm	ll	ll	ll	ll	lm	lm	ll	lm	lm	lm	ll
LG10_HB_2269_s33h1	F_1023458_L8_33_1	LG10	<nnxnp>	{-1}	(nn,np)	np	np	nn	nn	nn	np	nn	np	nn	np	np	np	np	nn	np	nn	nn	nn	np	nn	nn	np	nn	np	np	np	nn	nn	np	np	nn	np	np	nn	np	np	np	np	nn	nn	nn	np	np	np
LG10_HB_2269_s33h1	F_1023455_L8_33_1	LG10	<lmxll>	{0-}	(ll,lm)	ll	ll	ll	lm	lm	lm	lm	ll	ll	lm	ll	lm	ll	ll	ll	ll	lm	ll	ll	lm	ll	lm	ll	ll	ll	ll	lm	ll	ll	lm	ll	ll	lm	ll	ll	ll	ll	lm	lm	ll	lm	lm	lm	ll
LG10_HB_2269_s33h1	F_1023456_L8_33_1	LG10	<lmxll>	{0-}	(ll,lm)	ll	ll	ll	lm	lm	lm	lm	ll	ll	lm	ll	lm	ll	ll	ll	ll	lm	ll	ll	lm	ll	lm	ll	ll	ll	ll	lm	ll	ll	lm	ll	ll	lm	ll	ll	ll	ll	lm	lm	ll	lm	lm	lm	ll
LG10_HB_23	F_0010475_L10_PA	LG10	<lmxll>	{0-}	(ll,lm)	ll	ll	ll	lm	lm	lm	lm	ll	lm	lm	ll	lm	ll	ll	ll	ll	lm	ll	ll	lm	ll	lm	ll	ll	ll	ll	ll	ll	ll	lm	ll	ll	lm	ll	ll	ll	ll	lm	lm	ll	lm	lm	lm	ll
LG10_HB_23	F_0010458_L10_PA	LG10	<hkxhk>	{01}	(hh,hk,kk)	hk	hk	hk	hk	hk	kk	hk	hk	hk	kk	hk	kk	hk	hh	hh	hh	hk	hh	hk	hk	hk	kk	hh	hk	hh	hk	hh	hh	hk	kk	hh	hk	kk	hh	hk	hk	hk	kk	hk	hh	hk	kk	kk	hk
LG10_HB_2317_s30h1	F_1048040_L9_30_1	LG10	<nnxnp>	{-0}	(nn,np)	np	nn	np	np	np	nn	np	nn	np	nn	nn	nn	nn	np	nn	np	np	nn	nn	np	np	nn	np	nn	nn	nn	np	np	nn	nn	nn	nn	nn	np	nn	nn	nn	nn	np	np	np	nn	np	nn
LG10_HB_2317_s30h1	F_1048063_L9_30_1	LG10	<lmxll>	{0-}	(ll,lm)	ll	lm	ll	lm	lm	lm	lm	ll	ll	lm	ll	lm	ll	ll	ll	ll	lm	ll	ll	lm	ll	lm	ll	ll	lm	ll	lm	lm	ll	lm	ll	ll	lm	ll	ll	ll	ll	lm	lm	ll	lm	lm	ll	ll
LG10_HB_2329_s57h2	F_1052759_L10_57_2	LG10	<nnxnp>	{-1}	(nn,np)	np	np	np	nn	nn	np	nn	np	nn	np	np	np	np	nn	nn	nn	nn	nn	np	nn	np	np	nn	np	nn	np	nn	nn	np	np	nn	np	np	nn	np	np	np	np	nn	nn	nn	np	np	np
LG10_HB_2330_s57h2	F_1052872_L10_57_2	LG10	<nnxnp>	{-0}	(nn,np)	np	nn	np	np	np	nn	np	nn	np	nn	nn	nn	nn	np	nn	np	np	nn	nn	np	np	nn	np	nn	nn	nn	np	np	nn	nn	nn	nn	nn	np	nn	nn	nn	nn	np	np	np	nn	np	nn
LG10_HB_2330_s57h2	F_1052854_L10_57_2	LG10	<hkxhk>	{00}	(hh,hk,kk)	hk	hk	hk	kk	kk	hk	kk	hh	hk	hk	hh	hk	hh	hk	hh	hk	kk	hh	hh	kk	hk	hk	hk	hh	hh	hh	kk	kk	hh	hk	hh	hh	hk	hk	hh	hh	hh	hk	kk	hk	kk	hk	hk	hh
LG10_HB_2330_s57h2	F_1052855_L10_57_2	LG10	<hkxhk>	{00}	(hh,hk,kk)	hk	hk	hk	kk	kk	hk	kk	hh	hk	hk	hh	hk	hh	hk	hh	hk	kk	hh	hh	kk	hk	hk	hk	hh	hh	hh	kk	kk	hh	hk	hh	hh	hk	hk	hh	hh	hh	hk	kk	hk	kk	hk	hk	hh
LG10_HB_2330_s57h2	F_1052860_L10_57_2	LG10	<lmxll>	{0-}	(ll,lm)	ll	lm	ll	lm	lm	lm	lm	ll	ll	lm	ll	lm	ll	ll	ll	ll	lm	ll	ll	lm	ll	lm	ll	ll	ll	ll	lm	lm	ll	lm	ll	ll	lm	ll	ll	ll	ll	lm	lm	ll	lm	lm	ll	ll
LG10_HB_2330_s57h2	F_1052863_L10_57_2	LG10	<hkxhk>	{11}	(hh,hk,kk)	hk	hk	hk	hh	hh	hk	hh	kk	hk	hk	kk	hk	kk	hk	kk	hk	hh	kk	kk	hh	hk	hk	hk	kk	kk	kk	hh	hh	kk	hk	kk	kk	hk	hk	kk	kk	kk	hk	hh	hk	hh	hk	hk	kk
LG10_HB_2330_s57h2	F_1052864_L10_57_2	LG10	<nnxnp>	{-0}	(nn,np)	np	nn	np	np	--	nn	np	nn	np	nn	nn	nn	nn	np	nn	np	np	nn	nn	np	np	nn	np	nn	nn	nn	--	np	nn	nn	nn	nn	nn	np	nn	nn	nn	nn	np	np	np	nn	np	nn
LG10_HB_2333.5	R_31707563_L10_PA	LG10	<lmxll>	{1-}	(ll,lm)	lm	lm	lm	ll	ll	lm	lm	ll	ll	lm	lm	ll	lm	lm	ll	lm	ll	lm	lm	ll	ll	ll	ll	lm	ll	lm	lm	ll	lm	lm	ll	lm	ll	lm	--	lm	lm	ll	ll	ll	lm	lm	lm	ll
LG10_HB_2333_s69h2	F_1054768_L10_69_2	LG10	<hkxhk>	{00}	(hh,hk,kk)	hk	hh	hk	kk	hk	hh	hh	kk	kk	hh	hh	hk	hh	hk	hk	hh	kk	hh	hh	kk	kk	hk	kk	hk	hk	hk	hk	hk	hk	hh	hh	hh	hk	hk	hk	hk	hk	hk	kk	kk	kk	hh	hk	kk
LG10_HB_2333_s69h2	F_1054774_L10_69_2	LG10	<nnxnp>	{-0}	(nn,np)	np	nn	np	np	nn	nn	nn	np	np	nn	nn	nn	nn	np	nn	nn	np	nn	nn	np	np	nn	np	np	nn	np	np	nn	np	nn	nn	nn	nn	np	np	np	np	nn	np	np	np	nn	np	np
LG10_HB_2333_s69h2	F_1054781_L10_69_2	LG10	<nnxnp>	{-0}	(nn,np)	np	nn	np	np	nn	nn	nn	np	np	nn	nn	nn	nn	np	nn	nn	np	nn	nn	np	np	nn	np	np	nn	np	np	nn	np	nn	nn	nn	nn	np	np	np	np	nn	np	np	np	nn	np	np
LG10_HB_2333_s69h2	F_1054790_L10_69_2	LG10	<nnxnp>	{-0}	(nn,np)	np	nn	np	np	nn	nn	nn	np	np	nn	nn	nn	nn	np	nn	nn	np	nn	nn	np	np	nn	np	np	nn	np	np	nn	np	nn	nn	nn	nn	np	np	np	np	nn	np	np	np	nn	np	np
LG10_HB_2410_s94h2	F_1073519_L15_94_2	LG10	<nnxnp>	{-0}	(nn,np)	np	nn	np	np	np	nn	np	nn	np	nn	nn	nn	nn	np	nn	np	np	nn	nn	np	np	nn	np	nn	nn	nn	np	np	nn	nn	nn	--	nn	np	--	nn	nn	nn	np	np	np	nn	np	nn
LG10_HB_2465_s51h2	F_1086045_L2_51_2	LG10	<hkxhk>	{10}	(hh,hk,kk)	hk	hk	kk	hk	hk	hh	hk	hk	kk	hh	hk	hh	hk	kk	hk	kk	hk	hk	hk	hk	kk	hh	kk	hk	hk	hk	hk	kk	hk	hh	hk	hk	hh	kk	hk	hk	hk	hh	hk	kk	hk	hh	hh	hk
LG10_HB_2465_s51h2	F_1086053_L2_51_2	LG10	<lmxll>	{1-}	(ll,lm)	lm	lm	lm	ll	ll	ll	ll	lm	lm	ll	lm	ll	lm	lm	lm	lm	ll	lm	lm	ll	lm	ll	lm	lm	lm	lm	ll	lm	lm	ll	lm	lm	ll	lm	lm	lm	lm	ll	ll	lm	ll	ll	ll	lm
LG10_HB_2465_s51h2	F_1086041_L2_51_2	LG10	<nnxnp>	{-0}	(nn,np)	nn	nn	np	np	np	nn	np	nn	np	nn	nn	nn	nn	np	nn	np	np	nn	nn	np	np	nn	np	nn	nn	nn	np	np	nn	nn	nn	nn	nn	np	nn	nn	nn	nn	np	np	np	nn	nn	nn
LG10_HB_2465_s51h2	F_1086046_L2_51_2	LG10	<nnxnp>	{-1}	(nn,np)	np	np	nn	nn	nn	np	nn	np	nn	np	np	np	np	nn	np	nn	nn	np	np	nn	nn	np	nn	np	np	np	nn	nn	np	np	np	np	np	nn	np	np	np	np	nn	nn	nn	np	np	np
LG10_HB_2465_s51h2	F_1086054_L2_51_2	LG10	<nnxnp>	{-0}	(nn,np)	nn	nn	np	np	np	nn	np	nn	np	nn	nn	nn	nn	np	nn	np	np	nn	nn	np	np	nn	np	nn	nn	nn	np	np	nn	nn	nn	nn	nn	np	nn	nn	nn	nn	np	np	np	nn	nn	nn
LG10_HB_2465_s51h2	F_1086057_L2_51_2	LG10	<nnxnp>	{-0}	(nn,np)	nn	nn	np	np	np	nn	np	nn	np	nn	nn	nn	nn	np	nn	np	np	nn	nn	np	np	nn	np	nn	nn	nn	np	np	nn	nn	nn	nn	nn	np	nn	nn	nn	nn	np	np	np	nn	nn	nn
LG10_HB_2528_s62h2	F_1100840_L8_62_2	LG10	<lmxll>	{0-}	(ll,lm)	ll	ll	ll	lm	lm	lm	lm	ll	ll	lm	ll	lm	ll	ll	ll	ll	lm	ll	ll	lm	ll	lm	ll	ll	ll	ll	ll	ll	ll	lm	ll	ll	lm	ll	--	ll	ll	lm	lm	ll	lm	lm	lm	ll
LG10_HB_2528_s62h2	F_1100845_L8_62_2	LG10	<lmxll>	{0-}	(ll,lm)	ll	ll	ll	lm	lm	lm	lm	ll	ll	lm	ll	lm	ll	ll	ll	ll	lm	ll	ll	lm	ll	lm	ll	ll	ll	ll	ll	ll	ll	lm	ll	ll	lm	ll	ll	ll	ll	lm	lm	ll	lm	lm	lm	ll
LG10_HB_2528_s62h2	F_1100851_L8_62_2	LG10	<lmxll>	{0-}	(ll,lm)	ll	ll	ll	lm	lm	lm	lm	ll	ll	lm	ll	lm	ll	ll	ll	ll	lm	ll	ll	lm	ll	lm	ll	ll	ll	ll	ll	ll	ll	lm	ll	ll	lm	ll	ll	ll	ll	lm	lm	ll	lm	lm	lm	ll
LG10_HB_2528_s62h2	$F_1100858y_LG10	LG10	<nnxnp>	{-1}	(nn,np)	np	np	nn	nn	nn	np	nn	np	nn	np	np	np	np	nn	np	nn	nn	nn	np	nn	nn	np	nn	np	np	np	nn	nn	np	np	nn	np	np	nn	np	np	np	np	nn	nn	nn	np	np	np
LG10_HB_2528_s62h2	F_1100860_L8_62_2	LG10	<efxeg>	{01}	(ee,ef,eg,fg)	eg	eg	ee	ef	ef	fg	ef	eg	ee	fg	eg	fg	eg	ee	eg	ee	ef	ee	eg	ef	ee	fg	ee	eg	eg	eg	ee	ee	eg	fg	ee	eg	fg	ee	eg	eg	eg	fg	ef	ee	ef	fg	fg	eg
LG10_HB_2529_s62h2	F_1100862_L8_62_2	LG10	<nnxnp>	{-1}	(nn,np)	np	np	nn	nn	nn	--	nn	np	nn	--	np	--	np	nn	np	nn	nn	nn	np	nn	nn	--	nn	np	np	np	nn	nn	np	--	nn	np	--	nn	np	np	np	--	nn	nn	nn	--	--	np
LG10_HB_2529_s62h2	F_1100863_L8_62_2	LG10	<lmxll>	{0-}	(ll,lm)	ll	ll	ll	lm	lm	lm	lm	ll	ll	lm	ll	lm	ll	ll	ll	ll	lm	ll	ll	lm	ll	lm	ll	--	ll	ll	lm	ll	ll	lm	--	--	lm	ll	ll	ll	ll	lm	--	ll	--	lm	lm	ll
LG10_HB_2529_s62h2	F_1100884_L8_62_2	LG10	<lmxll>	{0-}	(ll,lm)	ll	ll	ll	lm	lm	lm	lm	ll	ll	lm	ll	lm	ll	ll	ll	ll	lm	ll	ll	lm	ll	lm	ll	ll	ll	ll	lm	ll	ll	lm	ll	ll	lm	ll	ll	ll	ll	lm	lm	ll	lm	lm	lm	ll
F_1106430_L9_46_2	F_1106430_L9_46_2	LG10	<nnxnp>	{-0}	(nn,np)	np	nn	np	np	np	nn	np	nn	np	nn	nn	nn	nn	np	nn	np	np	nn	nn	np	np	nn	np	nn	nn	nn	np	np	nn	nn	nn	nn	nn	np	--	nn	nn	nn	np	np	np	nn	np	nn
LG10_HB_2566_s73h3	F_1107376_L10_73_3	LG10	<lmxll>	{0-}	(ll,lm)	ll	lm	ll	lm	lm	lm	lm	ll	ll	lm	ll	lm	ll	ll	ll	ll	lm	ll	ll	lm	ll	lm	ll	ll	ll	ll	lm	lm	ll	lm	ll	ll	lm	ll	ll	ll	ll	lm	lm	ll	lm	lm	ll	ll
LG10_HB_2566_s73h3	F_1107370_L10_73_3	LG10	<nnxnp>	{-0}	(nn,np)	np	nn	np	np	np	nn	np	nn	np	nn	nn	nn	nn	np	nn	np	np	nn	nn	np	np	nn	np	nn	nn	nn	np	np	nn	nn	nn	nn	nn	np	nn	nn	nn	nn	np	np	np	nn	np	nn
LG10_HB_2569_s76h3	F_1107553_L10_76_3	LG10	<lmxll>	{0-}	(ll,lm)	ll	lm	ll	lm	lm	lm	lm	ll	ll	ll	ll	lm	ll	ll	lm	ll	lm	ll	ll	lm	ll	lm	lm	ll	lm	ll	lm	lm	ll	lm	ll	ll	lm	ll	ll	ll	ll	lm	lm	lm	lm	ll	ll	lm
LG10_HB_2571_s82h3	F_1107794_L10_82_3	LG10	<nnxnp>	{-1}	(nn,np)	nn	np	nn	nn	--	np	np	nn	nn	np	np	np	np	nn	np	np	nn	np	np	nn	nn	np	nn	nn	np	nn	nn	np	nn	np	np	np	np	nn	nn	nn	nn	np	np	nn	nn	np	nn	nn
LG10_HB_26	F_0011645_L10_PA	LG10	<nnxnp>	{-0}	(nn,np)	np	nn	np	np	np	nn	np	nn	np	nn	nn	nn	nn	np	nn	np	np	nn	nn	np	np	nn	np	nn	nn	nn	np	np	nn	nn	nn	nn	nn	np	nn	nn	nn	nn	np	np	np	nn	np	nn
LG10_HB_26	F_0011650_L10_PA	LG10	<nnxnp>	{-0}	(nn,np)	np	nn	np	np	np	nn	np	nn	np	nn	nn	nn	nn	np	nn	np	np	nn	nn	np	np	nn	np	nn	nn	nn	np	np	nn	nn	nn	nn	nn	np	nn	nn	nn	nn	np	np	np	nn	np	nn
LG10_HB_26	F_0011655_L10_PA	LG10	<nnxnp>	{-0}	(nn,np)	np	nn	np	np	np	nn	np	nn	np	nn	nn	nn	nn	np	nn	np	np	nn	nn	np	np	nn	np	nn	nn	nn	np	np	nn	nn	nn	nn	nn	np	nn	nn	nn	nn	np	np	np	nn	np	nn
LG10_HB_26	F_0011662_L10_PA	LG10	<nnxnp>	{-0}	(nn,np)	np	nn	np	np	np	nn	np	nn	np	nn	nn	nn	nn	np	nn	np	np	nn	nn	np	np	nn	np	nn	nn	nn	np	np	nn	nn	nn	nn	nn	np	nn	nn	nn	nn	np	np	np	nn	np	nn
LG10_HB_2604_s40h3	F_1115486_L4_40_3	LG10	<hkxhk>	{00}	(hh,hk,kk)	hh	hh	hk	kk	kk	hk	kk	hh	hk	hk	hh	hk	hh	hk	hh	hk	kk	hh	hh	kk	hk	hk	hk	hh	hh	hh	kk	hk	hh	hk	hh	hh	hk	hk	hh	hh	hh	hk	kk	hk	kk	hk	hk	hh
LG10_HB_2604_s40h3	F_1115489_L4_40_3	LG10	<lmxll>	{0-}	(ll,lm)	ll	ll	ll	lm	lm	lm	lm	ll	ll	lm	ll	lm	ll	ll	ll	ll	lm	ll	ll	lm	ll	lm	ll	ll	ll	ll	lm	ll	ll	lm	ll	ll	lm	ll	ll	ll	ll	lm	lm	ll	lm	lm	lm	ll
LG10_HB_2604_s40h3	F_1115487_L4_40_3	LG10	<nnxnp>	{-0}	(nn,np)	nn	nn	np	np	np	nn	np	nn	np	nn	nn	nn	nn	np	nn	np	np	nn	nn	np	np	nn	np	nn	nn	nn	np	np	nn	nn	nn	nn	nn	np	--	nn	nn	nn	np	np	np	nn	nn	nn
LG10_HB_2604_s40h3	F_1115484_L4_40_3	LG10	<nnxnp>	{-0}	(nn,np)	nn	nn	np	np	np	nn	np	nn	np	nn	nn	nn	nn	np	nn	np	np	nn	nn	np	np	nn	np	nn	nn	nn	np	np	nn	nn	nn	nn	nn	np	nn	nn	nn	nn	np	np	np	nn	nn	nn
LG10_HB_267	F_0120452_L12_PA	LG10	<lmxll>	{0-}	(ll,lm)	ll	ll	ll	lm	lm	lm	lm	ll	ll	lm	ll	lm	ll	ll	ll	ll	lm	ll	ll	lm	ll	lm	ll	ll	ll	ll	lm	ll	ll	lm	ll	ll	lm	ll	ll	ll	ll	lm	lm	ll	lm	lm	lm	ll
LG10_HB_267	F_0120463_L12_PA	LG10	<lmxll>	{0-}	(ll,lm)	ll	ll	ll	lm	lm	lm	lm	ll	ll	lm	ll	lm	ll	ll	ll	ll	lm	ll	ll	lm	ll	lm	ll	ll	ll	ll	lm	ll	ll	lm	ll	ll	lm	ll	ll	ll	ll	lm	lm	ll	lm	lm	lm	ll
LG10_HB_27	R_8552134_L10_PA	LG10	<nnxnp>	{-0}	(nn,np)	np	nn	np	np	np	nn	np	nn	np	nn	nn	nn	nn	np	nn	np	np	nn	nn	np	np	nn	np	nn	nn	nn	np	np	nn	nn	nn	nn	nn	np	nn	nn	nn	nn	np	np	np	nn	np	nn
LG10_HB_27	R_8557916_L10_PA	LG10	<nnxnp>	{-0}	(nn,np)	np	nn	np	np	np	nn	np	nn	np	nn	nn	nn	nn	np	nn	np	np	nn	nn	np	np	nn	np	nn	nn	nn	np	np	nn	nn	nn	nn	nn	np	nn	nn	nn	nn	np	np	np	nn	np	nn
LG10_HB_27	F_0012361_L10_PA	LG10	<lmxll>	{0-}	(ll,lm)	ll	lm	ll	lm	lm	lm	lm	ll	ll	lm	ll	lm	ll	ll	ll	ll	lm	ll	ll	lm	ll	lm	ll	ll	ll	ll	lm	lm	ll	lm	ll	ll	lm	ll	ll	ll	ll	lm	lm	ll	lm	lm	ll	ll
LG10_HB_27	F_0012368_L10_PA	LG10	<efxeg>	{00}	(ee,ef,eg,fg)	eg	ef	eg	fg	fg	ef	fg	ee	eg	ef	ee	ef	ee	eg	ee	eg	fg	ee	ee	fg	eg	ef	eg	ee	ee	ee	fg	fg	ee	ef	ee	ee	ef	eg	ee	ee	ee	ef	fg	eg	fg	ef	eg	ee
LG10_HB_270	F_0122283_L12_PA	LG10	<lmxll>	{0-}	(ll,lm)	ll	ll	ll	lm	lm	lm	lm	ll	ll	lm	ll	lm	ll	ll	ll	ll	lm	ll	ll	lm	ll	lm	ll	ll	ll	ll	lm	ll	ll	lm	ll	ll	lm	ll	ll	ll	ll	lm	lm	ll	lm	lm	lm	ll
LG10_HB_271	F_0122464_L12_PA	LG10	<nnxnp>	{-0}	(nn,np)	nn	nn	np	np	np	nn	np	nn	np	nn	nn	nn	nn	np	nn	np	np	nn	nn	np	np	nn	np	nn	nn	nn	np	np	nn	nn	nn	nn	nn	np	nn	--	nn	nn	np	np	np	nn	nn	nn
LG10_HB_271	F_0122473_L12_PA	LG10	<lmxll>	{1-}	(ll,lm)	lm	lm	lm	ll	ll	ll	ll	lm	lm	ll	lm	ll	lm	lm	lm	lm	ll	lm	lm	ll	lm	ll	lm	lm	lm	lm	ll	lm	lm	ll	lm	lm	ll	lm	lm	lm	lm	ll	ll	lm	ll	ll	ll	lm
LG10_HB_271	F_0122478_L12_PA	LG10	<lmxll>	{0-}	(ll,lm)	ll	ll	ll	lm	lm	lm	lm	ll	ll	lm	ll	lm	ll	ll	ll	ll	lm	ll	ll	lm	ll	lm	ll	ll	ll	ll	lm	ll	ll	lm	ll	ll	lm	ll	ll	--	ll	lm	lm	ll	lm	lm	lm	ll
LG10_HB_271	F_0122479_L12_PA	LG10	<lmxll>	{1-}	(ll,lm)	lm	lm	lm	ll	ll	ll	ll	lm	lm	ll	lm	ll	lm	lm	lm	lm	ll	lm	lm	ll	lm	ll	lm	lm	lm	lm	ll	lm	lm	ll	lm	lm	ll	lm	lm	lm	lm	ll	ll	lm	ll	ll	ll	lm
LG10_HB_28	F_0013172_L10_PA	LG10	<nnxnp>	{-0}	(nn,np)	np	nn	np	np	np	nn	np	nn	np	nn	nn	nn	nn	np	nn	np	--	nn	nn	--	np	nn	np	nn	nn	nn	np	np	nn	nn	nn	nn	nn	np	nn	nn	nn	nn	np	np	np	nn	np	nn
LG10_HB_28	F_0013192_L10_PA	LG10	<nnxnp>	{-0}	(nn,np)	np	nn	np	np	np	nn	np	nn	np	nn	nn	nn	nn	np	nn	np	np	nn	nn	np	np	nn	np	nn	nn	nn	np	np	nn	nn	nn	nn	nn	np	nn	nn	nn	nn	np	np	np	nn	np	nn
LG10_HB_28	F_0013167_L10_PA	LG10	<hkxhk>	{11}	(hh,hk,kk)	hk	hk	hk	hh	hh	hk	hh	kk	hk	hk	kk	hk	kk	hk	kk	hk	hh	kk	kk	hh	hk	hk	hk	kk	kk	kk	hh	hh	kk	hk	kk	kk	hk	hk	kk	kk	kk	hk	hh	hk	hh	hk	hk	kk
LG10_HB_28	F_0013184_L10_PA	LG10	<lmxll>	{0-}	(ll,lm)	ll	lm	ll	lm	lm	lm	lm	ll	ll	lm	ll	lm	ll	ll	ll	ll	lm	ll	ll	lm	ll	lm	ll	ll	ll	ll	lm	lm	ll	lm	ll	ll	lm	ll	ll	ll	ll	lm	lm	ll	lm	lm	ll	ll
LG10_HB_299	F_0134231_L12_PA	LG10	<nnxnp>	{-0}	(nn,np)	np	nn	np	np	--	nn	np	nn	np	nn	nn	nn	nn	np	nn	np	np	nn	nn	np	np	nn	np	nn	nn	nn	np	np	nn	nn	nn	nn	nn	np	nn	nn	nn	nn	np	np	np	nn	np	nn
LG10_HB_3	F_0000524_L10_PA	LG10	<nnxnp>	{-0}	(nn,np)	nn	np	nn	np	np	nn	np	np	np	nn	nn	np	nn	np	np	np	np	np	nn	np	nn	nn	np	np	np	nn	np	nn	nn	nn	np	nn	nn	nn	nn	np	nn	nn	np	np	nn	nn	nn	np
LG10_HB_3	F_0000529_L10_PA	LG10	<lmxll>	{1-}	(ll,lm)	lm	lm	lm	lm	ll	ll	ll	lm	ll	ll	lm	ll	lm	lm	lm	lm	ll	lm	lm	ll	lm	ll	lm	lm	lm	lm	lm	lm	lm	ll	lm	lm	ll	lm	lm	lm	lm	ll	lm	lm	ll	ll	ll	lm
LG10_HB_30	F_0014146_L10_PA	LG10	<nnxnp>	{-0}	(nn,np)	nn	nn	np	np	np	nn	np	nn	np	nn	nn	nn	nn	np	nn	np	np	nn	nn	np	np	nn	np	nn	nn	nn	np	np	nn	nn	nn	nn	nn	np	nn	nn	nn	nn	np	np	np	nn	nn	nn
LG10_HB_30	F_0014148_L10_PA	LG10	<nnxnp>	{-0}	(nn,np)	nn	nn	np	np	np	nn	np	nn	np	nn	nn	nn	nn	np	nn	np	np	nn	nn	np	np	nn	np	nn	nn	nn	np	np	nn	nn	nn	nn	nn	np	nn	nn	nn	nn	np	np	np	nn	nn	nn
LG10_HB_30	F_0014150_L10_PA	LG10	<nnxnp>	{-0}	(nn,np)	nn	nn	np	np	np	nn	np	nn	np	nn	nn	nn	nn	np	nn	np	np	nn	nn	np	np	nn	np	nn	nn	nn	np	np	nn	nn	nn	nn	nn	np	nn	nn	nn	nn	np	np	np	nn	nn	nn
LG10_HB_30	F_0014155_L10_PA	LG10	<lmxll>	{0-}	(ll,lm)	ll	lm	ll	lm	lm	lm	lm	ll	ll	lm	ll	lm	ll	ll	ll	ll	lm	ll	ll	lm	ll	lm	ll	ll	ll	ll	lm	lm	ll	lm	ll	ll	lm	ll	ll	ll	ll	lm	lm	ll	lm	lm	lm	ll
R_16680919_L10_62_2	R_16680919_L10_62_2	LG10	<lmxll>	{0-}	(ll,lm)	ll	lm	ll	lm	lm	lm	lm	ll	ll	lm	ll	lm	ll	ll	lm	ll	lm	ll	ll	lm	ll	lm	ll	ll	lm	ll	lm	lm	ll	lm	ll	ll	lm	ll	--	ll	ll	lm	lm	ll	lm	lm	ll	ll
R_34936228_L10_48_1	R_34936228_L10_48_1	LG10	<hkxhk>	{11}	(hh,hk,kk)	hk	kk	hk	hh	hk	kk	kk	hh	hh	kk	kk	hk	kk	hk	hk	kk	hh	kk	kk	hh	hh	hk	hh	hh	hk	hk	hk	hk	hk	kk	hk	kk	hk	hk	hk	hk	hk	hk	hk	hh	hk	kk	hk	hh
R_7167616_L10_33_1	R_7167616_L10_33_1	LG10	<nnxnp>	{-1}	(nn,np)	np	np	np	nn	nn	np	nn	np	nn	np	np	np	np	nn	nn	nn	nn	nn	np	nn	np	np	nn	np	nn	np	nn	nn	np	np	nn	np	np	nn	np	np	np	np	nn	nn	nn	np	np	np
LG10_HB_3061_s47h1	R_32402084_L10_47_1	LG10	<hkxhk>	{01}	(hh,hk,kk)	hh	hk	hh	hk	kk	hk	hk	hk	hk	hk	hk	kk	hk	hh	kk	hk	hk	hk	hk	hk	hk	kk	hk	hh	kk	hh	hh	kk	hh	hk	kk	hk	kk	hh	hh	hh	hh	kk	hk	hk	hh	hk	hh	hk
LG10_HB_3064_s33h1	R_8522809_L10_33_1	LG10	<nnxnp>	{-0}	(nn,np)	np	nn	np	np	np	nn	np	nn	np	nn	nn	nn	nn	np	nn	np	np	nn	nn	np	np	nn	np	nn	nn	nn	np	np	nn	nn	nn	nn	nn	np	nn	nn	nn	nn	np	np	np	nn	np	nn
LG10_HB_3073	R_10692889_L10_PA	LG10	<lmxll>	{1-}	(ll,lm)	lm	lm	lm	ll	ll	ll	ll	lm	ll	ll	lm	ll	lm	lm	lm	lm	ll	lm	lm	ll	lm	ll	lm	lm	lm	lm	lm	lm	lm	ll	lm	lm	ll	lm	lm	lm	lm	ll	ll	lm	ll	ll	ll	lm
LG10_HB_3074	R_9629001_L10_PA	LG10	<nnxnp>	{-1}	(nn,np)	np	np	np	nn	nn	np	nn	np	nn	np	np	np	np	nn	nn	nn	nn	nn	np	nn	nn	np	nn	np	nn	np	nn	nn	np	np	nn	np	np	nn	np	np	np	np	nn	nn	nn	np	np	np
LG10_HB_3074	R_9629310_L10_PA	LG10	<nnxnp>	{-1}	(nn,np)	np	np	np	nn	nn	np	nn	np	nn	np	np	np	np	nn	nn	nn	nn	nn	np	nn	nn	np	nn	np	nn	np	nn	nn	np	np	nn	np	np	nn	np	np	np	np	nn	nn	nn	np	np	np
R_29917745_L10_PA	R_29917745_L10_PA	LG10	<nnxnp>	{-1}	(nn,np)	nn	np	nn	nn	np	np	np	nn	nn	np	np	np	np	nn	np	np	nn	np	np	nn	nn	np	nn	nn	np	np	nn	np	nn	np	np	np	np	nn	nn	np	nn	np	nn	nn	nn	np	nn	nn
LG10_HB_3116	R_37031349_L10_PA	LG10	<nnxnp>	{-1}	(nn,np)	nn	np	nn	nn	np	np	np	nn	nn	np	np	np	np	nn	np	np	nn	np	np	np	nn	np	nn	nn	nn	nn	nn	np	nn	np	np	np	np	nn	nn	nn	nn	np	np	nn	nn	np	nn	nn
LG10_HB_32	F_0014529_L10_PA	LG10	<lmxll>	{1-}	(ll,lm)	lm	lm	lm	ll	ll	ll	ll	lm	ll	ll	lm	ll	lm	lm	lm	lm	ll	lm	lm	ll	lm	ll	lm	lm	lm	lm	lm	lm	lm	ll	lm	lm	ll	lm	lm	lm	lm	ll	--	--	ll	ll	ll	lm
LG10_HB_32	F_0014551_L10_PA	LG10	<lmxll>	{0-}	(ll,lm)	ll	ll	ll	lm	lm	lm	lm	ll	lm	lm	ll	lm	ll	ll	ll	ll	lm	ll	ll	lm	ll	lm	ll	ll	ll	ll	ll	ll	ll	lm	ll	ll	lm	ll	ll	ll	ll	lm	lm	ll	lm	lm	lm	ll
LG10_HB_32	F_0014558_L10_PA	LG10	<lmxll>	{1-}	(ll,lm)	lm	lm	lm	ll	ll	ll	ll	lm	ll	ll	lm	ll	lm	lm	lm	lm	ll	lm	lm	ll	lm	ll	lm	lm	lm	lm	lm	lm	lm	ll	lm	lm	ll	lm	lm	lm	lm	ll	ll	lm	ll	ll	ll	lm
LG10_HB_32	R_10712688_L10_PA	LG10	<lmxll>	{0-}	(ll,lm)	ll	ll	ll	lm	lm	lm	lm	ll	lm	lm	ll	lm	ll	ll	ll	ll	lm	ll	ll	lm	ll	lm	ll	ll	ll	ll	ll	ll	ll	lm	ll	ll	lm	ll	ll	ll	ll	lm	lm	ll	lm	lm	lm	ll
LG10_HB_33	F_0014722_L10_PA	LG10	<lmxll>	{0-}	(ll,lm)	ll	ll	ll	lm	lm	lm	lm	ll	lm	lm	ll	lm	ll	ll	ll	ll	lm	ll	ll	lm	ll	lm	ll	ll	ll	ll	ll	ll	ll	lm	ll	ll	lm	ll	ll	ll	ll	lm	lm	ll	lm	lm	lm	ll
LG10_HB_33	F_0014724_L10_PA	LG10	<nnxnp>	{-1}	(nn,np)	np	np	np	nn	nn	np	nn	np	nn	np	np	np	np	nn	nn	nn	nn	nn	np	nn	nn	np	nn	np	np	np	nn	nn	np	np	nn	np	np	nn	np	np	np	np	nn	nn	nn	np	np	np
LG10_HB_33	F_0014725_L10_PA	LG10	<nnxnp>	{-1}	(nn,np)	np	np	np	nn	nn	np	nn	np	nn	np	np	np	np	nn	nn	nn	nn	nn	np	nn	nn	np	nn	np	np	np	nn	nn	np	np	nn	np	np	nn	np	np	np	np	nn	nn	nn	np	np	np
LG10_HB_33	F_0014728_L10_PA	LG10	<nnxnp>	{-1}	(nn,np)	np	np	np	nn	nn	np	nn	np	nn	np	np	np	np	nn	nn	nn	nn	nn	np	nn	nn	np	nn	np	np	np	nn	nn	np	np	nn	np	np	nn	np	np	np	np	nn	nn	nn	np	np	np
LG10_HB_33	F_0014746_L10_PA	LG10	<hkxhk>	{10}	(hh,hk,kk)	hk	hk	hk	hk	hk	hh	hk	hk	hk	hh	hk	hh	hk	kk	kk	kk	hk	kk	hk	hk	kk	hh	kk	hk	hk	hk	kk	kk	hk	hh	kk	hk	hh	kk	hk	hk	hk	hh	hk	kk	hk	hh	hh	hk
LG10_HB_33	R_10765940_L10_PA	LG10	<hkxhk>	{01}	(hh,hk,kk)	hk	hk	hk	hk	hk	kk	hk	hk	hk	kk	hk	kk	hk	hh	hh	hh	hk	hh	hk	hk	hh	kk	hh	hk	hk	hk	hh	hh	hk	kk	hh	hk	kk	hh	hk	hk	hk	kk	hk	hh	hk	kk	kk	hk
LG10_HB_33.5	R_13016569_L10_PA	LG10	<lmxll>	{0-}	(ll,lm)	ll	ll	ll	lm	lm	lm	lm	ll	lm	lm	ll	lm	ll	ll	ll	ll	lm	ll	ll	lm	ll	lm	ll	ll	ll	ll	ll	ll	ll	lm	ll	ll	lm	ll	ll	ll	ll	lm	lm	ll	lm	lm	lm	ll
LG10_HB_33.5	R_13033111_L10_PA	LG10	<lmxll>	{0-}	(ll,lm)	ll	ll	ll	lm	lm	lm	lm	ll	lm	lm	ll	lm	ll	ll	ll	ll	lm	ll	ll	lm	ll	lm	ll	ll	ll	ll	ll	ll	ll	lm	ll	ll	lm	ll	ll	ll	ll	lm	lm	ll	lm	lm	lm	ll
LG10_HB_35	R_11942818_L10_PA	LG10	<nnxnp>	{-1}	(nn,np)	np	np	np	nn	nn	np	nn	np	nn	np	np	np	np	nn	np	nn	nn	nn	np	nn	nn	np	nn	np	np	np	nn	nn	np	np	nn	np	np	nn	np	np	np	np	nn	nn	nn	np	np	np
LG10_HB_35	F_0015689_L10_PA	LG10	<lmxll>	{1-}	(ll,lm)	lm	lm	lm	ll	ll	ll	ll	lm	lm	ll	lm	ll	lm	lm	lm	lm	ll	lm	lm	ll	lm	ll	lm	lm	lm	lm	lm	lm	lm	ll	lm	lm	ll	lm	lm	lm	lm	ll	ll	lm	ll	ll	ll	lm
LG10_HB_35	F_0015691_L10_PA	LG10	<lmxll>	{0-}	(ll,lm)	ll	ll	ll	lm	lm	lm	lm	ll	ll	lm	ll	lm	ll	ll	ll	ll	lm	ll	ll	lm	ll	lm	ll	ll	ll	ll	ll	ll	ll	lm	ll	ll	lm	ll	ll	ll	ll	lm	lm	ll	lm	lm	lm	ll
LG10_HB_35.5	R_11992593_L10_PA	LG10	<lmxll>	{0-}	(ll,lm)	ll	ll	ll	lm	lm	lm	lm	ll	ll	lm	ll	lm	ll	ll	ll	ll	lm	ll	ll	lm	ll	lm	ll	ll	ll	ll	ll	ll	ll	lm	ll	--	lm	ll	ll	ll	ll	lm	lm	ll	lm	lm	lm	ll
LG10_HB_35.5	R_12048247_L10_PA	LG10	<lmxll>	{0-}	(ll,lm)	ll	ll	ll	lm	lm	lm	lm	ll	ll	lm	ll	lm	ll	ll	ll	ll	lm	ll	ll	lm	ll	lm	ll	ll	ll	ll	ll	ll	ll	lm	ll	ll	lm	ll	ll	ll	ll	lm	lm	ll	lm	lm	lm	ll
LG10_HB_35.5	R_12053580_L10_PA	LG10	<lmxll>	{0-}	(ll,lm)	ll	ll	ll	lm	lm	lm	lm	ll	ll	lm	ll	lm	ll	ll	ll	ll	lm	ll	ll	lm	ll	lm	ll	ll	ll	ll	ll	ll	ll	lm	ll	ll	lm	ll	ll	ll	ll	lm	lm	ll	lm	lm	lm	ll
LG10_HB_36	F_0015893_L10_PA	LG10	<lmxll>	{1-}	(ll,lm)	lm	lm	lm	ll	ll	ll	ll	lm	lm	ll	lm	ll	lm	lm	lm	lm	ll	lm	lm	ll	lm	ll	lm	lm	lm	lm	lm	lm	lm	ll	lm	lm	ll	lm	lm	lm	lm	ll	ll	lm	ll	ll	ll	lm
LG10_HB_36	F_0015895_L10_PA	LG10	<lmxll>	{0-}	(ll,lm)	ll	ll	ll	lm	lm	lm	lm	ll	ll	lm	ll	lm	ll	ll	ll	ll	lm	ll	ll	lm	ll	lm	ll	ll	ll	ll	ll	ll	ll	lm	ll	ll	lm	ll	ll	ll	ll	lm	lm	ll	lm	lm	lm	ll
LG10_HB_36	F_0015919_L10_PA	LG10	<lmxll>	{1-}	(ll,lm)	lm	lm	lm	ll	ll	ll	ll	lm	lm	ll	lm	ll	lm	lm	lm	lm	ll	lm	lm	ll	lm	ll	lm	lm	lm	lm	lm	lm	lm	ll	lm	lm	ll	lm	lm	lm	lm	ll	ll	lm	ll	ll	ll	lm
LG10_HB_36	F_0015921_L10_PA	LG10	<lmxll>	{0-}	(ll,lm)	ll	ll	ll	lm	lm	lm	lm	ll	ll	lm	ll	lm	ll	ll	ll	ll	lm	ll	ll	lm	ll	lm	ll	ll	ll	ll	ll	ll	ll	lm	ll	ll	lm	ll	ll	ll	ll	lm	lm	ll	lm	lm	lm	ll
LG10_HB_37	F_0016473_L10_PA	LG10	<lmxll>	{1-}	(ll,lm)	lm	lm	lm	ll	ll	ll	ll	lm	lm	ll	lm	ll	lm	lm	lm	lm	ll	lm	lm	ll	lm	ll	lm	lm	lm	lm	lm	lm	lm	ll	lm	lm	ll	lm	lm	lm	lm	ll	ll	lm	ll	ll	ll	lm
LG10_HB_37	F_0016482_L10_PA	LG10	<lmxll>	{1-}	(ll,lm)	lm	lm	lm	ll	ll	ll	ll	lm	lm	ll	lm	ll	lm	lm	lm	lm	ll	lm	lm	ll	lm	ll	lm	lm	lm	lm	lm	lm	lm	ll	lm	lm	ll	lm	lm	lm	lm	ll	ll	lm	ll	ll	ll	lm
LG10_HB_37	F_0016486_L10_PA	LG10	<lmxll>	{1-}	(ll,lm)	lm	lm	lm	ll	ll	ll	ll	lm	lm	ll	lm	ll	lm	lm	lm	lm	ll	lm	lm	ll	lm	ll	lm	lm	lm	lm	lm	lm	lm	ll	lm	lm	ll	lm	lm	lm	lm	ll	ll	lm	ll	ll	ll	lm
LG10_HB_37	R_12422488_L10_PA	LG10	<lmxll>	{1-}	(ll,lm)	lm	lm	lm	ll	ll	ll	ll	lm	lm	ll	lm	ll	lm	lm	lm	lm	ll	lm	lm	ll	lm	ll	lm	lm	lm	lm	lm	lm	lm	ll	lm	lm	ll	lm	lm	lm	lm	ll	ll	lm	ll	ll	ll	lm
LG10_HB_37	R_12433407_L10_PA	LG10	<lmxll>	{0-}	(ll,lm)	ll	ll	ll	lm	lm	lm	lm	ll	ll	lm	ll	lm	ll	ll	ll	ll	lm	ll	ll	lm	ll	lm	ll	ll	ll	ll	ll	ll	ll	lm	ll	ll	lm	ll	ll	ll	ll	lm	lm	ll	lm	lm	lm	ll
LG10_HB_38	F_0016692_L10_PA	LG10	<lmxll>	{1-}	(ll,lm)	lm	lm	lm	ll	ll	ll	ll	lm	ll	ll	lm	ll	lm	lm	lm	lm	ll	lm	lm	ll	lm	ll	lm	lm	lm	lm	lm	lm	lm	ll	lm	lm	ll	lm	lm	lm	lm	ll	ll	lm	ll	ll	ll	lm
LG10_HB_38	F_0016721_L10_PA	LG10	<lmxll>	{0-}	(ll,lm)	ll	ll	ll	lm	lm	lm	lm	ll	lm	lm	ll	lm	ll	ll	ll	ll	lm	ll	ll	lm	ll	lm	ll	ll	ll	ll	ll	ll	ll	lm	ll	ll	lm	ll	ll	ll	ll	lm	lm	ll	lm	lm	lm	ll
LG10_HB_38	F_0016736_L10_PA	LG10	<lmxll>	{0-}	(ll,lm)	ll	ll	ll	lm	lm	lm	lm	ll	lm	lm	ll	lm	ll	ll	ll	ll	lm	ll	ll	lm	ll	lm	ll	ll	ll	ll	ll	ll	ll	lm	ll	ll	lm	ll	ll	ll	ll	lm	lm	ll	lm	lm	lm	ll
LG10_HB_38	F_0016741_L10_PA	LG10	<lmxll>	{1-}	(ll,lm)	lm	lm	lm	ll	ll	ll	ll	lm	ll	ll	lm	ll	lm	lm	lm	lm	ll	lm	lm	ll	lm	ll	lm	lm	lm	lm	lm	lm	lm	ll	lm	lm	ll	lm	lm	lm	lm	ll	ll	lm	ll	ll	ll	lm
LG10_HB_39	F_0017226_L10_PA	LG10	<lmxll>	{1-}	(ll,lm)	lm	lm	lm	ll	ll	ll	ll	lm	ll	ll	lm	ll	lm	lm	lm	lm	ll	lm	lm	ll	lm	ll	lm	lm	lm	lm	lm	lm	lm	ll	lm	lm	ll	lm	lm	lm	lm	ll	ll	lm	ll	ll	ll	lm
LG10_HB_4	GD_01789_L10_PA	LG10	<hkxhk>	{01}	(hh,hk,kk)	hk	hh	hk	hh	hk	kk	hk	hh	hk	kk	hk	hk	hk	hh	hh	hh	hk	hh	hk	hk	hk	kk	hh	hh	hh	hk	hh	hk	hk	kk	hh	hk	kk	hk	hk	hh	hk	kk	hh	hh	kk	kk	kk	hh
LG10_HB_4	F_0000582_L10_PA	LG10	<lmxll>	{1-}	(ll,lm)	lm	lm	lm	lm	ll	ll	ll	lm	ll	ll	lm	ll	lm	lm	lm	lm	ll	lm	lm	ll	lm	ll	lm	lm	lm	lm	lm	lm	lm	ll	lm	lm	ll	lm	lm	lm	lm	ll	lm	lm	ll	ll	ll	lm
LG10_HB_40	F_0017889_L10_PA	LG10	<lmxll>	{0-}	(ll,lm)	ll	lm	ll	lm	lm	lm	lm	ll	ll	lm	ll	lm	ll	ll	ll	ll	lm	ll	ll	lm	ll	lm	ll	ll	ll	ll	lm	lm	ll	lm	ll	ll	lm	ll	--	ll	ll	lm	lm	ll	lm	lm	ll	ll
LG10_HB_40	F_0017894_L10_PA	LG10	<nnxnp>	{-0}	(nn,np)	np	nn	np	np	np	nn	np	nn	np	nn	nn	nn	nn	np	nn	np	np	nn	nn	np	np	nn	np	nn	nn	nn	np	np	nn	nn	nn	nn	nn	np	nn	nn	nn	nn	np	np	np	nn	np	nn
LG10_HB_40	F_0017897_L10_PA	LG10	<nnxnp>	{-0}	(nn,np)	np	nn	np	np	np	nn	np	nn	np	nn	nn	nn	nn	np	nn	np	np	nn	nn	np	np	nn	np	nn	nn	nn	np	np	nn	nn	nn	nn	nn	np	nn	nn	nn	nn	np	np	np	nn	np	nn
LG10_HB_40	R_13706234_L10_PA	LG10	<nnxnp>	{-0}	(nn,np)	np	nn	np	np	np	nn	np	nn	np	nn	nn	nn	nn	np	nn	np	np	nn	nn	np	np	nn	np	nn	nn	nn	np	np	nn	nn	nn	nn	nn	np	nn	nn	nn	nn	np	np	np	nn	np	nn
LG10_HB_40	R_13708618_L10_PA	LG10	<nnxnp>	{-0}	(nn,np)	np	nn	np	np	np	nn	np	nn	np	nn	nn	nn	nn	np	nn	np	np	nn	nn	np	np	nn	np	nn	nn	nn	np	np	nn	nn	nn	nn	nn	np	nn	nn	nn	nn	np	np	np	nn	np	nn
LG10_HB_4007	FEM_cg_11	LG10	<hkxhk>	{01}	(hh,hk,kk)	hh	kk	hh	hk	hk	kk	hk	hh	hh	hk	hk	kk	hk	hh	kk	hk	hk	hk	hk	hk	hh	kk	hk	hh	kk	hk	hk	kk	hh	kk	hk	hk	kk	hh	hk	hk	hk	kk	hk	hk	hk	hk	hh	kk
LG10_HB_4007	FEM_cg_14	LG10	<hkxhk>	{10}	(hh,hk,kk)	kk	hh	kk	hk	hk	hh	hk	kk	kk	hk	hk	hh	hk	kk	hh	hk	hk	hk	hk	hk	kk	hh	hk	kk	hh	hk	hk	hh	kk	hh	hk	hk	hh	kk	hk	hk	hk	hh	hk	hk	hk	hk	kk	hh
LG10_HB_4007	FEM_cg_17	LG10	<hkxhk>	{01}	(hh,hk,kk)	hh	kk	hh	hk	hk	kk	hk	hh	hh	hk	hk	kk	hk	hh	kk	hk	hk	hk	hk	hk	hh	kk	hk	hh	kk	hk	hk	kk	hh	kk	hk	hk	kk	hh	hk	hk	hk	kk	hk	hk	hk	hk	hh	kk
LG10_HB_4007	FEM_cg_18	LG10	<hkxhk>	{01}	(hh,hk,kk)	hh	kk	hh	hk	hk	kk	hk	hh	hh	hk	hk	kk	hk	hh	kk	hk	hk	hk	hk	hk	hh	kk	hk	hh	kk	hk	hk	kk	hh	kk	hk	hk	kk	hh	hk	hk	hk	kk	hk	hk	hk	hk	hh	kk
LG10_HB_4007	FEM_cg_8	LG10	<hkxhk>	{10}	(hh,hk,kk)	kk	hh	kk	hk	hk	hh	hk	kk	kk	hk	hk	hh	hk	kk	hh	hk	hk	hk	hk	hk	kk	hh	hk	kk	hh	hk	hk	hh	kk	hh	hk	hk	hh	kk	hk	hk	hk	hh	hk	hk	hk	hk	kk	hh
LG10_HB_4007	FEM_cg_9	LG10	<hkxhk>	{01}	(hh,hk,kk)	hh	kk	hh	hk	hk	kk	hk	hh	hh	hk	hk	kk	hk	hh	kk	hk	hk	hk	hk	hk	hh	kk	hk	hh	kk	hk	hk	kk	hh	kk	hk	hk	kk	hh	hk	hk	hk	kk	hk	hk	hk	hk	hh	kk
LG10_HB_4016	Vd_DCA1_Gluca	LG10	<efxeg>	{10}	(ee,ef,eg,fg)	--	--	ef	fg	eg	ee	eg	fg	eg	ee	--	eg	ef	fg	fg	fg	eg	fg	ef	eg	--	ee	fg	fg	fg	ef	fg	ef	ef	ee	fg	ef	ee	ef	ef	fg	ef	ee	fg	fg	ee	ee	ee	fg
LG10_HB_41.5	R_14712598_L10_PA	LG10	<nnxnp>	{-0}	(nn,np)	np	nn	np	np	np	nn	np	nn	np	nn	nn	nn	nn	np	nn	np	np	nn	nn	np	np	nn	np	nn	nn	nn	np	np	nn	nn	nn	nn	nn	np	nn	nn	nn	nn	np	np	np	nn	np	nn
LG10_HB_41.8	GD_01267_L10_PA	LG10	<hkxhk>	{00}	(hh,hk,kk)	hk	hk	hk	kk	kk	hk	kk	hh	hk	hk	hh	hk	hh	hk	hk	hk	kk	hh	hh	kk	hk	hk	hk	hh	hk	hh	kk	kk	hh	hk	hh	hh	hk	hk	hh	hh	hh	hk	kk	hk	kk	hk	hk	hh
LG10_HB_415	F_0188543_L13_PA	LG10	<lmxll>	{0-}	(ll,lm)	ll	lm	ll	lm	lm	lm	lm	ll	ll	lm	ll	lm	ll	ll	ll	ll	lm	ll	ll	lm	ll	lm	ll	ll	ll	ll	lm	lm	ll	lm	ll	ll	lm	ll	ll	ll	ll	lm	lm	ll	lm	lm	lm	ll
LG10_HB_415	F_0188550_L13_PA	LG10	<lmxll>	{0-}	(ll,lm)	ll	lm	ll	lm	lm	lm	lm	ll	ll	lm	ll	lm	ll	ll	ll	ll	lm	ll	ll	lm	ll	lm	ll	ll	ll	ll	lm	lm	ll	lm	ll	ll	lm	ll	ll	--	ll	lm	lm	ll	lm	lm	lm	ll
LG10_HB_415	F_0188560_L13_PA	LG10	<lmxll>	{0-}	(ll,lm)	ll	lm	ll	lm	lm	lm	lm	ll	ll	lm	ll	lm	ll	ll	ll	ll	lm	ll	ll	lm	ll	lm	ll	ll	ll	ll	lm	lm	ll	lm	ll	ll	lm	ll	ll	ll	ll	lm	lm	ll	lm	lm	lm	ll
LG10_HB_415	F_0188585_L13_PA	LG10	<efxeg>	{00}	(ee,ef,eg,fg)	ee	ef	eg	fg	fg	ef	fg	ee	eg	ef	ee	ef	ee	eg	ee	eg	fg	ee	ee	fg	eg	ef	eg	ee	ee	ee	fg	fg	ee	ef	ee	ee	ef	eg	ee	ee	ee	ef	fg	eg	fg	ef	ef	ee
LG10_HB_42	F_0018986_L10_PA	LG10	<nnxnp>	{-0}	(nn,np)	np	nn	np	np	np	nn	np	nn	np	nn	nn	nn	nn	np	nn	np	np	nn	nn	np	np	nn	np	nn	nn	nn	np	np	nn	nn	nn	nn	nn	np	nn	nn	nn	nn	np	np	np	nn	np	nn
LG10_HB_42	F_0018991_L10_PA	LG10	<hkxhk>	{00}	(hh,hk,kk)	hk	hk	hk	kk	kk	hk	kk	hh	hk	hk	hh	hk	hh	hk	hk	hk	kk	hh	hh	kk	hk	hk	hk	hh	hk	hh	kk	kk	hh	hk	hh	hh	hk	hk	hh	hh	hh	hk	kk	hk	kk	hk	hk	hh
LG10_HB_42	R_14673668_L10_PA	LG10	<nnxnp>	{-0}	(nn,np)	np	nn	np	np	np	nn	np	nn	np	nn	nn	nn	nn	np	nn	np	np	nn	nn	np	np	nn	np	nn	nn	nn	np	np	nn	nn	nn	nn	nn	np	nn	nn	nn	nn	np	np	np	nn	np	nn
LG10_HB_42	R_14684226_L10_PA	LG10	<nnxnp>	{-0}	(nn,np)	np	nn	np	np	np	nn	np	nn	np	nn	nn	nn	nn	np	nn	np	np	nn	nn	np	np	nn	np	nn	nn	nn	np	np	nn	nn	nn	nn	nn	np	nn	nn	nn	nn	np	np	np	nn	np	nn
LG10_HB_42	F_0018994_L10_PA	LG10	<lmxll>	{0-}	(ll,lm)	ll	lm	ll	lm	lm	lm	lm	ll	ll	lm	ll	lm	ll	ll	lm	ll	lm	ll	ll	lm	ll	lm	ll	ll	lm	ll	lm	lm	ll	lm	ll	ll	lm	ll	ll	ll	ll	lm	lm	ll	lm	lm	ll	ll
LG10_HB_47	F_0021345_L10_PA	LG10	<nnxnp>	{-0}	(nn,np)	np	nn	np	np	np	nn	np	nn	np	nn	nn	nn	nn	np	nn	np	np	nn	nn	np	np	nn	np	nn	nn	nn	np	np	np	nn	nn	nn	nn	np	nn	nn	nn	nn	np	np	np	nn	np	nn
LG10_HB_47	F_0021346_L10_PA	LG10	<nnxnp>	{-0}	(nn,np)	np	nn	np	np	np	nn	np	nn	np	nn	nn	nn	nn	np	nn	np	np	nn	nn	np	np	nn	np	nn	nn	nn	np	np	np	nn	nn	nn	nn	np	nn	nn	nn	nn	np	np	np	nn	np	nn
LG10_HB_47	F_0021350_L10_PA	LG10	<hkxhk>	{00}	(hh,hk,kk)	hk	hk	hk	kk	kk	hk	kk	hh	hk	hk	hh	hk	hh	hk	hk	hk	kk	hh	hh	kk	hk	hk	hk	hh	hk	hh	kk	kk	hk	hk	hh	hh	hk	hk	hh	hh	hh	hk	kk	hk	kk	hk	hk	hh
LG10_HB_47	F_0021357_L10_PA	LG10	<nnxnp>	{-0}	(nn,np)	np	nn	np	np	np	nn	np	nn	np	nn	nn	nn	nn	np	nn	np	np	nn	nn	np	np	nn	np	nn	nn	nn	np	np	np	nn	nn	nn	nn	np	nn	nn	nn	nn	np	np	np	nn	np	nn
LG10_HB_47	F_0021360_L10_PA	LG10	<nnxnp>	{-0}	(nn,np)	np	nn	np	np	np	nn	np	nn	np	nn	nn	nn	nn	np	nn	np	np	nn	nn	np	np	nn	np	nn	nn	nn	np	np	np	nn	nn	nn	nn	np	nn	nn	nn	nn	np	np	np	nn	np	nn
LG10_HB_47	F_0021361_L10_PA	LG10	<nnxnp>	{-0}	(nn,np)	np	nn	np	np	--	nn	np	nn	np	nn	nn	nn	nn	np	nn	np	np	nn	nn	np	np	nn	np	nn	nn	nn	np	--	np	nn	nn	nn	nn	np	nn	nn	nn	nn	np	np	np	nn	np	nn
LG10_HB_47	F_0021367_L10_PA	LG10	<nnxnp>	{-0}	(nn,np)	np	nn	np	np	np	nn	np	nn	np	nn	nn	nn	nn	np	nn	np	np	nn	nn	np	np	nn	np	nn	nn	nn	np	np	np	nn	nn	nn	nn	np	nn	nn	nn	nn	np	np	np	nn	np	nn
LG10_HB_47	GD_00015_L10_PA	LG10	<hkxhk>	{11}	(hh,hk,kk)	hk	hk	hk	hh	hh	hk	hh	kk	hk	hk	kk	hk	kk	hk	hk	hk	hh	kk	kk	hh	hk	hk	hk	kk	hk	kk	hh	hh	hk	hk	kk	kk	hk	hk	kk	kk	kk	hk	hh	hk	hh	hk	hk	kk
LG10_HB_474	F_0216378_L14_PA	LG10	<nnxnp>	{-0}	(nn,np)	nn	np	nn	np	np	nn	np	np	np	nn	nn	np	nn	np	np	np	np	np	nn	np	nn	nn	np	np	np	nn	np	nn	nn	nn	np	nn	nn	nn	nn	np	nn	nn	np	np	nn	nn	nn	np
LG10_HB_475	F_0216486_L14_PA	LG10	<lmxll>	{1-}	(ll,lm)	lm	lm	lm	lm	ll	ll	ll	lm	ll	ll	lm	ll	lm	lm	lm	lm	ll	lm	lm	ll	lm	ll	lm	lm	lm	lm	lm	lm	lm	ll	lm	lm	ll	lm	lm	lm	lm	ll	lm	lm	ll	ll	ll	lm
LG10_HB_475	F_0216512_L14_PA	LG10	<lmxll>	{1-}	(ll,lm)	lm	lm	lm	lm	ll	ll	ll	lm	ll	ll	lm	ll	lm	lm	lm	lm	ll	lm	lm	ll	lm	ll	lm	lm	lm	lm	lm	lm	lm	ll	lm	lm	ll	lm	lm	lm	lm	ll	lm	lm	ll	ll	ll	lm
LG10_HB_48	F_0021652_L10_PA	LG10	<nnxnp>	{-0}	(nn,np)	np	nn	np	np	np	nn	np	nn	np	nn	nn	nn	nn	np	nn	np	np	nn	nn	np	np	nn	np	nn	nn	nn	np	np	np	nn	nn	nn	nn	np	nn	nn	nn	nn	np	np	np	nn	np	nn
LG10_HB_48	F_0021654_L10_PA	LG10	<nnxnp>	{-0}	(nn,np)	np	nn	np	np	np	nn	np	nn	np	nn	nn	nn	nn	np	nn	np	np	nn	nn	np	np	nn	np	nn	nn	nn	np	np	np	nn	nn	nn	nn	np	nn	nn	nn	nn	np	np	np	nn	np	nn
LG10_HB_48	F_0021657_L10_PA	LG10	<nnxnp>	{-0}	(nn,np)	np	nn	np	np	np	nn	np	nn	np	nn	nn	nn	nn	np	nn	np	np	nn	nn	np	np	nn	np	nn	nn	nn	np	np	np	nn	nn	nn	nn	np	nn	nn	nn	nn	np	np	np	nn	np	nn
LG10_HB_48	F_0021659_L10_PA	LG10	<nnxnp>	{-0}	(nn,np)	np	nn	np	np	np	nn	np	nn	np	nn	nn	nn	nn	np	nn	np	np	nn	nn	np	np	nn	np	nn	nn	nn	np	np	np	nn	nn	nn	nn	np	nn	nn	nn	nn	np	np	np	nn	np	nn
LG10_HB_48	F_0021665_L10_PA	LG10	<nnxnp>	{-0}	(nn,np)	np	nn	np	np	np	nn	np	nn	np	nn	nn	nn	nn	np	nn	np	np	nn	nn	np	np	nn	np	nn	nn	nn	np	np	np	nn	nn	nn	nn	np	nn	nn	nn	nn	np	np	np	nn	np	nn
LG10_HB_48	R_16552378_L10_PA	LG10	<nnxnp>	{-0}	(nn,np)	np	nn	np	np	np	nn	np	nn	np	nn	nn	nn	nn	np	nn	np	np	nn	nn	np	np	nn	np	nn	nn	nn	np	np	np	nn	nn	nn	nn	np	nn	nn	nn	nn	np	np	np	nn	np	nn
LG10_HB_49	F_0022007_L10_PA	LG10	<lmxll>	{0-}	(ll,lm)	ll	lm	ll	lm	lm	lm	lm	ll	ll	lm	ll	lm	ll	ll	lm	ll	lm	ll	ll	lm	ll	lm	ll	ll	lm	ll	lm	lm	ll	lm	ll	ll	lm	ll	ll	ll	ll	lm	lm	ll	lm	lm	ll	ll
LG10_HB_49	F_0022019_L10_PA	LG10	<nnxnp>	{-0}	(nn,np)	np	nn	np	np	np	nn	np	nn	np	nn	nn	nn	nn	np	nn	np	np	nn	nn	np	np	nn	np	np	nn	nn	np	np	np	nn	nn	nn	nn	np	nn	nn	nn	nn	np	np	np	nn	np	nn
LG10_HB_49	R_16718103_L10_PA	LG10	<nnxnp>	{-0}	(nn,np)	np	nn	np	np	np	nn	np	nn	np	nn	nn	nn	nn	np	nn	np	np	nn	nn	np	np	nn	np	np	nn	nn	np	np	np	nn	nn	nn	nn	np	nn	nn	nn	nn	np	np	np	nn	np	nn
LG10_HB_49.5	GD_02009_L10_PA	LG10	<hkxhk>	{00}	(hh,hk,kk)	hk	hk	hk	kk	kk	hk	kk	hh	hk	hh	hh	hk	hh	hk	hk	hk	kk	hh	hh	kk	hk	hk	hk	hk	hk	hh	kk	kk	hk	hk	hh	hh	hk	hk	hh	hh	hh	hk	kk	hk	kk	hk	hk	hk
LG10_HB_49.5	R_16729529_L10_PA	LG10	<nnxnp>	{-0}	(nn,np)	np	nn	np	np	np	nn	np	nn	np	nn	nn	nn	nn	np	nn	np	np	nn	nn	np	np	nn	np	np	nn	nn	np	np	np	nn	nn	nn	nn	np	nn	nn	nn	nn	np	np	np	nn	np	nn
LG10_HB_49.5	R_16997826_L10_PA	LG10	<nnxnp>	{-0}	(nn,np)	np	nn	np	np	np	nn	np	nn	np	nn	nn	nn	nn	np	nn	np	np	nn	nn	np	np	nn	np	np	nn	nn	np	np	np	nn	nn	nn	nn	np	nn	nn	nn	nn	np	np	np	nn	np	nn
LG10_HB_49.8	R_17046031_L10_PA	LG10	<nnxnp>	{-0}	(nn,np)	np	nn	np	np	np	nn	np	nn	np	nn	nn	nn	nn	np	nn	np	np	nn	nn	np	np	nn	np	np	nn	nn	np	np	np	nn	nn	nn	nn	np	nn	nn	nn	nn	np	np	np	nn	np	nn
LG10_HB_5	F_0000870_L10_PA	LG10	<hkxhk>	{10}	(hh,hk,kk)	hk	kk	hk	kk	hk	hh	hk	kk	hk	hh	hk	hk	hk	kk	kk	kk	hk	kk	hk	hk	hk	hh	kk	kk	kk	hk	kk	hk	hk	hh	kk	hk	hh	hk	hk	kk	hk	hh	kk	kk	hh	hh	hh	kk
LG10_HB_5	F_0000875_L10_PA	LG10	<lmxll>	{1-}	(ll,lm)	lm	lm	lm	--	ll	ll	ll	lm	ll	ll	--	ll	lm	lm	lm	lm	ll	lm	lm	ll	lm	ll	lm	lm	lm	lm	lm	lm	lm	ll	lm	--	ll	lm	lm	lm	--	ll	lm	lm	ll	ll	ll	lm
LG10_HB_50	F_0022313_L10_PA	LG10	<lmxll>	{0-}	(ll,lm)	ll	lm	ll	lm	lm	lm	lm	ll	ll	ll	ll	lm	ll	ll	lm	ll	lm	ll	ll	lm	ll	lm	ll	ll	lm	ll	lm	lm	ll	lm	ll	ll	lm	ll	ll	ll	ll	lm	lm	ll	lm	lm	ll	lm
LG10_HB_50	F_0022301_L10_PA	LG10	<nnxnp>	{-0}	(nn,np)	np	nn	np	np	np	nn	np	nn	np	nn	nn	nn	nn	np	nn	np	np	nn	nn	np	np	nn	np	np	nn	nn	np	np	np	nn	nn	nn	nn	np	nn	nn	nn	nn	np	np	np	nn	np	nn
LG10_HB_50	F_0022307_L10_PA	LG10	<nnxnp>	{-0}	(nn,np)	np	nn	np	np	np	nn	np	nn	np	nn	nn	nn	nn	np	nn	np	np	nn	nn	np	np	nn	np	np	nn	nn	np	np	np	nn	nn	nn	nn	np	nn	nn	nn	nn	np	np	np	nn	np	nn
LG10_HB_50	R_17032808_L10_PA	LG10	<nnxnp>	{-0}	(nn,np)	np	nn	np	np	np	nn	np	nn	np	nn	nn	nn	nn	np	nn	np	np	nn	nn	np	np	nn	np	np	nn	nn	np	np	np	nn	nn	nn	nn	np	nn	nn	nn	nn	np	np	np	nn	np	nn
LG10_HB_50	R_17036268_L10_PA	LG10	<nnxnp>	{-0}	(nn,np)	np	nn	np	np	np	nn	np	nn	np	nn	nn	nn	nn	np	nn	np	np	nn	nn	np	np	nn	np	np	nn	nn	np	np	np	nn	nn	--	nn	np	nn	nn	nn	nn	np	np	np	nn	np	nn
LG10_HB_505	F_0230420_L14_PA	LG10	<lmxll>	{0-}	(ll,lm)	ll	ll	ll	lm	lm	lm	lm	ll	ll	lm	ll	lm	ll	ll	ll	ll	lm	ll	ll	lm	ll	lm	ll	ll	ll	ll	lm	ll	ll	lm	ll	ll	lm	ll	ll	ll	ll	lm	lm	ll	lm	lm	lm	ll
LG10_HB_505	F_0230400_L14_PA	LG10	<nnxnp>	{-0}	(nn,np)	nn	nn	np	np	np	nn	np	nn	np	nn	nn	nn	nn	np	nn	np	np	nn	nn	np	np	nn	np	nn	nn	nn	np	np	nn	nn	nn	nn	nn	np	nn	nn	nn	nn	np	np	np	nn	nn	nn
LG10_HB_51	F_0023045_L10_PA	LG10	<nnxnp>	{-0}	(nn,np)	np	nn	np	np	np	nn	np	nn	np	nn	nn	nn	nn	np	nn	np	np	nn	nn	np	np	nn	np	np	nn	nn	np	np	np	nn	nn	nn	nn	np	nn	nn	nn	nn	np	np	np	nn	np	nn
LG10_HB_51	F_0023034_L10_PA	LG10	<hkxhk>	{00}	(hh,hk,kk)	hk	hk	hk	kk	kk	hk	kk	hh	hk	hh	hh	hk	hh	hk	hk	hk	kk	hh	hh	kk	hk	hk	hk	hk	hk	hh	kk	kk	hk	hk	hh	hh	hk	hk	hh	hh	hh	hk	kk	hk	kk	hk	hk	hk
LG10_HB_514	F_0235546_L14_PA	LG10	<lmxll>	{0-}	(ll,lm)	ll	lm	ll	lm	lm	lm	lm	ll	ll	lm	ll	lm	ll	ll	ll	ll	lm	ll	ll	lm	ll	lm	ll	ll	lm	ll	lm	lm	ll	lm	ll	ll	lm	ll	ll	ll	ll	lm	lm	ll	lm	lm	ll	ll
LG10_HB_52	F_0023486_L10_PA	LG10	<nnxnp>	{-0}	(nn,np)	np	nn	np	np	np	nn	np	nn	np	nn	nn	nn	nn	np	nn	np	np	nn	nn	np	np	nn	np	np	nn	nn	np	np	np	nn	nn	nn	nn	np	nn	nn	nn	nn	np	np	np	nn	np	nn
LG10_HB_52	R_17592310_L10_PA	LG10	<nnxnp>	{-0}	(nn,np)	np	nn	np	np	np	nn	np	nn	np	nn	nn	nn	nn	np	nn	np	np	nn	nn	np	np	nn	np	np	nn	nn	np	np	np	nn	nn	nn	nn	np	nn	nn	nn	nn	np	np	np	nn	np	nn
LG10_HB_52	F_0023484_L10_PA	LG10	<efxeg>	{00}	(ee,ef,eg,fg)	eg	ef	eg	fg	fg	ef	fg	ee	eg	ee	ee	ef	ee	eg	ef	eg	fg	ee	ee	fg	--	ef	eg	eg	ef	ee	fg	fg	eg	ef	ee	ee	ef	eg	ee	ee	ee	ef	fg	eg	fg	ef	eg	ef
LG10_HB_52	F_0023485_L10_PA	LG10	<hkxhk>	{11}	(hh,hk,kk)	hk	hk	hk	hh	hh	hk	hh	kk	hk	kk	kk	hk	kk	hk	hk	hk	hh	kk	kk	hh	hk	hk	hk	hk	hk	kk	hh	hh	hk	hk	kk	kk	hk	hk	kk	kk	kk	hk	hh	hk	hh	hk	hk	hk
LG10_HB_52	F_0023488_L10_PA	LG10	<lmxll>	{0-}	(ll,lm)	ll	lm	ll	lm	lm	lm	lm	ll	ll	ll	ll	lm	ll	ll	lm	ll	lm	ll	ll	lm	ll	lm	ll	ll	lm	ll	lm	lm	ll	lm	ll	ll	lm	ll	ll	ll	ll	lm	lm	ll	lm	lm	ll	lm
LG10_HB_53	F_0024057_L10_PA	LG10	<nnxnp>	{-0}	(nn,np)	np	nn	np	np	np	nn	np	nn	np	nn	nn	nn	nn	np	nn	np	np	nn	nn	np	np	nn	np	np	nn	nn	np	np	np	nn	nn	nn	nn	np	nn	nn	nn	nn	np	np	np	nn	np	nn
LG10_HB_53	F_0024064_L10_PA	LG10	<nnxnp>	{-0}	(nn,np)	np	nn	np	np	np	nn	np	nn	np	nn	nn	nn	nn	np	nn	np	np	nn	nn	np	np	nn	np	np	nn	nn	np	np	np	nn	nn	nn	nn	np	nn	nn	nn	nn	np	np	np	nn	np	nn
LG10_HB_53	F_0024082_L10_PA	LG10	<nnxnp>	{-0}	(nn,np)	np	nn	np	np	np	nn	np	nn	np	nn	nn	nn	nn	np	nn	np	np	nn	nn	np	np	nn	np	np	nn	nn	np	np	np	nn	nn	nn	nn	np	nn	nn	nn	nn	np	np	np	nn	np	nn
LG10_HB_53	F_0024056_L10_PA	LG10	<hkxhk>	{11}	(hh,hk,kk)	hk	hk	hk	hh	hh	hk	hh	kk	hk	kk	kk	hk	kk	hk	hk	hk	hh	kk	kk	hh	hk	hk	hh	hk	hk	kk	hh	hh	hk	hk	kk	kk	hk	hk	kk	kk	kk	hk	hh	hk	hh	hk	hk	hk
LG10_HB_53.5	R_17914122_L10_PA	LG10	<nnxnp>	{-0}	(nn,np)	np	nn	np	np	np	nn	np	nn	np	nn	nn	nn	nn	np	nn	np	np	nn	nn	np	np	nn	np	np	nn	nn	np	np	np	nn	nn	nn	nn	np	nn	nn	nn	nn	np	np	np	nn	np	nn
LG10_HB_54	F_0024622_L10_PA	LG10	<nnxnp>	{-0}	(nn,np)	np	nn	np	np	np	nn	np	nn	np	nn	nn	nn	nn	np	nn	np	np	nn	nn	np	np	nn	np	np	nn	nn	np	np	np	nn	nn	nn	nn	np	nn	nn	nn	nn	np	np	np	nn	np	nn
LG10_HB_54	F_0024599_L10_PA	LG10	<nnxnp>	{-0}	(nn,np)	np	nn	np	np	--	nn	np	nn	np	nn	nn	nn	nn	np	nn	np	np	nn	nn	np	np	nn	np	np	nn	nn	np	np	np	nn	nn	nn	nn	np	nn	nn	nn	nn	np	np	np	nn	np	nn
LG10_HB_54	F_0024602_L10_PA	LG10	<hkxhk>	{00}	(hh,hk,kk)	hk	hk	hk	kk	kk	hk	kk	hh	hk	hh	hh	hk	hh	hk	hk	hk	kk	hh	hh	kk	hk	hk	kk	hk	hk	hh	kk	kk	hk	hk	hh	hh	hk	hk	hh	hh	hh	hk	kk	hk	kk	hh	hk	hk
LG10_HB_54	F_0024620_L10_PA	LG10	<hkxhk>	{00}	(hh,hk,kk)	hk	hk	hk	kk	kk	hk	kk	hh	hk	hh	hh	hk	hh	hk	hk	hk	kk	hh	hh	kk	hk	hk	kk	hk	hk	hh	kk	kk	hk	hk	hh	hh	hk	hk	hh	hh	hh	hk	kk	hk	kk	hh	hk	hk
LG10_HB_54	F_0024628_L10_PA	LG10	<hkxhk>	{00}	(hh,hk,kk)	hk	hk	hk	kk	kk	hk	kk	hh	hk	hh	hh	hk	hh	hk	hk	hk	kk	hh	hh	kk	hk	hk	kk	hk	hk	hh	kk	kk	hk	hk	hh	hh	hk	hk	hh	hh	hh	hk	kk	hk	kk	hh	hk	hk
LG10_HB_55	R_18475950_L10_PA	LG10	<nnxnp>	{-0}	(nn,np)	np	nn	np	np	np	nn	np	np	np	nn	nn	nn	nn	np	nn	np	np	nn	nn	np	np	nn	np	np	nn	nn	np	np	np	nn	nn	nn	nn	np	nn	nn	nn	nn	np	np	np	nn	np	nn
LG10_HB_55	F_0025075_L10_PA	LG10	<lmxll>	{0-}	(ll,lm)	ll	lm	ll	lm	lm	lm	lm	ll	ll	ll	ll	lm	ll	ll	lm	ll	lm	ll	ll	lm	ll	lm	lm	ll	lm	ll	lm	lm	ll	lm	ll	ll	lm	ll	ll	ll	ll	lm	lm	ll	lm	ll	ll	lm
LG10_HB_55	F_0025095_L10_PA	LG10	<lmxll>	{0-}	(ll,lm)	ll	lm	ll	lm	--	lm	lm	ll	ll	ll	ll	lm	ll	ll	lm	ll	lm	ll	ll	lm	ll	lm	lm	ll	lm	ll	lm	lm	ll	lm	ll	ll	lm	ll	ll	ll	ll	lm	lm	ll	lm	ll	ll	lm
LG10_HB_56	F_0026048_L10_PA	LG10	<lmxll>	{0-}	(ll,lm)	ll	lm	ll	lm	lm	lm	lm	ll	ll	ll	ll	lm	ll	ll	lm	ll	lm	ll	ll	lm	ll	lm	lm	ll	lm	ll	lm	lm	ll	lm	ll	ll	lm	ll	ll	ll	ll	lm	lm	ll	lm	ll	ll	lm
LG10_HB_56	F_0026052_L10_PA	LG10	<lmxll>	{0-}	(ll,lm)	ll	lm	ll	lm	lm	lm	lm	ll	ll	ll	ll	lm	ll	ll	lm	ll	lm	ll	ll	lm	ll	lm	lm	ll	lm	ll	lm	lm	ll	lm	ll	ll	lm	ll	ll	ll	ll	lm	lm	ll	lm	ll	ll	lm
LG10_HB_56	F_0026055_L10_PA	LG10	<lmxll>	{0-}	(ll,lm)	ll	lm	ll	lm	lm	lm	lm	ll	ll	ll	ll	lm	ll	ll	lm	ll	lm	ll	ll	lm	ll	lm	lm	ll	lm	ll	lm	lm	ll	lm	ll	ll	lm	ll	ll	ll	ll	lm	lm	ll	lm	ll	ll	lm
LG10_HB_57	F_0027053_L10_PA	LG10	<lmxll>	{0-}	(ll,lm)	ll	lm	ll	lm	lm	lm	lm	ll	ll	ll	ll	lm	ll	ll	lm	ll	lm	ll	ll	lm	ll	lm	lm	ll	lm	ll	lm	lm	ll	lm	ll	ll	lm	ll	ll	ll	ll	lm	lm	ll	lm	ll	ll	lm
LG10_HB_572	F_0263745_L15_PA	LG10	<lmxll>	{0-}	(ll,lm)	ll	ll	ll	lm	lm	lm	lm	ll	ll	lm	ll	lm	ll	ll	ll	ll	lm	ll	ll	lm	ll	lm	ll	ll	ll	ll	lm	ll	ll	lm	ll	ll	lm	ll	ll	ll	ll	lm	lm	ll	lm	lm	lm	ll
LG10_HB_572	F_0263746_L15_PA	LG10	<nnxnp>	{-0}	(nn,np)	nn	nn	np	np	np	nn	np	nn	np	nn	nn	nn	nn	np	nn	np	np	nn	nn	np	np	nn	np	nn	nn	nn	np	np	nn	nn	nn	nn	nn	np	nn	nn	nn	nn	np	np	np	nn	nn	nn
LG10_HB_58	F_0027472_L10_PA	LG10	<lmxll>	{0-}	(ll,lm)	ll	lm	ll	lm	lm	lm	lm	ll	ll	ll	ll	lm	ll	ll	lm	ll	lm	ll	ll	lm	ll	lm	lm	ll	lm	ll	lm	lm	ll	lm	ll	ll	lm	ll	ll	ll	ll	lm	lm	ll	lm	ll	ll	lm
LG10_HB_58	F_0027507_L10_PA	LG10	<lmxll>	{0-}	(ll,lm)	ll	lm	ll	lm	lm	lm	lm	ll	ll	ll	ll	lm	ll	ll	lm	ll	lm	ll	ll	lm	ll	lm	lm	ll	lm	ll	lm	lm	ll	lm	ll	ll	lm	ll	ll	ll	ll	lm	lm	ll	lm	ll	ll	lm
LG10_HB_58	R_19497678_L10_PA	LG10	<lmxll>	{0-}	(ll,lm)	ll	lm	ll	lm	lm	lm	lm	ll	ll	ll	ll	lm	ll	ll	lm	ll	lm	ll	ll	lm	ll	lm	lm	ll	lm	ll	lm	lm	ll	lm	ll	ll	lm	ll	ll	ll	ll	lm	lm	ll	lm	ll	ll	lm
LG10_HB_58	R_19503429_L10_PA	LG10	<lmxll>	{0-}	(ll,lm)	ll	lm	ll	lm	lm	lm	lm	ll	ll	ll	ll	lm	ll	ll	lm	ll	lm	ll	ll	lm	ll	lm	lm	ll	lm	ll	lm	lm	ll	lm	ll	ll	lm	ll	--	ll	ll	lm	lm	ll	lm	ll	ll	lm
GD_02183_L10_PA	GD_02183_L10_PA	LG10	<nnxnp>	{-1}	(nn,np)	nn	np	nn	nn	nn	np	nn	nn	nn	np	np	np	np	nn	np	nn	nn	np	np	nn	nn	np	nn	nn	np	np	nn	nn	nn	np	np	np	np	nn	np	np	np	np	nn	nn	nn	np	nn	np
LG10_HB_59	F_0028109_L10_PA	LG10	<lmxll>	{0-}	(ll,lm)	ll	lm	ll	lm	lm	lm	lm	ll	ll	ll	ll	lm	ll	ll	lm	ll	lm	ll	ll	lm	ll	lm	lm	ll	lm	ll	lm	lm	ll	lm	ll	ll	lm	ll	ll	ll	ll	lm	lm	lm	lm	ll	ll	lm
LG10_HB_59	F_0028116_L10_PA	LG10	<lmxll>	{0-}	(ll,lm)	ll	lm	ll	lm	lm	lm	lm	ll	ll	ll	ll	lm	ll	ll	lm	ll	lm	ll	ll	lm	ll	lm	lm	ll	lm	ll	lm	lm	ll	lm	ll	ll	lm	ll	ll	ll	ll	lm	lm	lm	lm	ll	ll	lm
LG10_HB_59	F_0028123_L10_PA	LG10	<lmxll>	{0-}	(ll,lm)	ll	lm	ll	lm	lm	lm	lm	ll	ll	ll	ll	lm	ll	ll	lm	ll	lm	ll	ll	lm	ll	lm	lm	ll	lm	ll	lm	lm	ll	lm	ll	ll	lm	ll	ll	ll	ll	lm	lm	lm	lm	ll	ll	lm
LG10_HB_595	F_0275982_L15_PA	LG10	<nnxnp>	{-0}	(nn,np)	nn	nn	nn	np	np	nn	np	nn	np	nn	nn	np	nn	np	np	np	np	np	nn	np	nn	nn	np	nn	np	nn	np	np	nn	nn	np	nn	nn	np	nn	nn	nn	nn	np	np	np	nn	nn	nn
LG10_HB_6	F_0000978_L10_PA	LG10	<nnxnp>	{-0}	(nn,np)	nn	nn	nn	np	np	nn	np	np	np	nn	nn	np	nn	np	np	np	np	np	nn	np	nn	nn	np	np	np	nn	np	nn	nn	nn	np	nn	nn	nn	nn	np	nn	nn	np	np	nn	nn	nn	np
LG10_HB_6	F_0000981_L10_PA	LG10	<nnxnp>	{-0}	(nn,np)	nn	nn	nn	np	np	nn	np	np	np	nn	nn	np	nn	np	np	np	np	np	nn	np	nn	nn	np	np	np	nn	np	nn	nn	nn	np	nn	nn	nn	nn	np	nn	nn	np	np	nn	nn	nn	np
LG10_HB_6	F_0000984_L10_PA	LG10	<hkxhk>	{11}	(hh,hk,kk)	kk	kk	kk	hk	hh	hk	hh	hk	hh	hk	kk	hh	kk	hk	hk	hk	hh	hk	kk	hh	kk	hk	hk	hk	hk	kk	hk	kk	kk	hk	hk	kk	hk	kk	kk	hk	kk	hk	hk	hk	hk	hk	hk	hk
LG10_HB_6	F_0000986_L10_PA	LG10	<hkxhk>	{01}	(hh,hk,kk)	hk	hk	hk	hh	hk	kk	hk	hh	hk	kk	hk	hk	hk	hh	hh	hh	hk	hh	hk	hk	hk	kk	hh	hh	hh	hk	hh	hk	hk	kk	hh	hk	kk	hk	hk	hh	hk	kk	hh	hh	kk	kk	kk	hh
LG10_HB_6	F_0000988_L10_PA	LG10	<nnxnp>	{-0}	(nn,np)	nn	nn	nn	np	np	nn	np	np	np	nn	nn	np	nn	np	np	np	np	np	nn	np	nn	nn	np	np	np	nn	np	nn	nn	nn	np	nn	nn	nn	nn	np	nn	nn	np	np	nn	nn	nn	np
LG10_HB_6	F_0000996_L10_PA	LG10	<lmxll>	{0-}	(ll,lm)	ll	ll	ll	ll	lm	lm	lm	ll	lm	lm	ll	lm	ll	ll	ll	ll	lm	ll	ll	lm	ll	lm	ll	ll	ll	ll	ll	ll	ll	lm	ll	ll	lm	ll	ll	ll	ll	lm	ll	ll	lm	lm	lm	ll
LG10_HB_6	F_0000989_L10_PA	LG10	<hkxhk>	{11}	(hh,hk,kk)	kk	kk	kk	hk	hh	hk	hh	hk	hh	hk	kk	hh	kk	hk	hk	hk	hh	hk	kk	hh	kk	hk	hk	hk	hk	kk	hk	kk	kk	hk	hk	kk	hk	kk	kk	hk	kk	hk	hk	hk	hk	hk	hk	hk
LG10_HB_6	F_0000993_L10_PA	LG10	<hkxhk>	{00}	(hh,hk,kk)	hh	hh	hh	hk	kk	hk	kk	hk	kk	hk	hh	kk	hh	hk	hk	hk	kk	hk	hh	kk	hh	hk	hk	hk	hk	hh	hk	hh	hh	hk	hk	hh	hk	hh	hh	hk	hh	hk	hk	hk	hk	hk	hk	hk
LG10_HB_6	R_869972_L10_PA	LG10	<lmxll>	{1-}	(ll,lm)	lm	lm	lm	lm	ll	ll	ll	lm	ll	ll	lm	ll	lm	lm	lm	lm	ll	lm	lm	ll	lm	ll	lm	lm	lm	lm	lm	lm	lm	ll	lm	lm	ll	lm	lm	lm	lm	ll	lm	lm	ll	ll	ll	lm
LG10_HB_60	F_0028766_L10_PA	LG10	<hkxhk>	{01}	(hh,hk,kk)	hh	kk	hh	hk	hk	kk	hk	hh	hh	hk	hk	kk	hk	hh	kk	hk	hk	hk	hk	hk	hh	kk	hk	hh	kk	hk	hk	hk	hh	kk	hk	hk	kk	hh	hk	hk	hk	kk	hk	hk	hk	hk	hh	kk
LG10_HB_60	F_0028790_L10_PA	LG10	<hkxhk>	{01}	(hh,hk,kk)	hh	kk	hh	hk	hk	kk	hk	hh	hh	hk	hk	kk	hk	hh	kk	hk	hk	hk	hk	hk	hh	kk	hk	hh	kk	hk	hk	hk	hh	kk	hk	hk	kk	hh	hk	hk	hk	kk	hk	hk	hk	hk	hh	kk
LG10_HB_60	GD_00869_L10_PA	LG10	<hkxhk>	{10}	(hh,hk,kk)	kk	hh	kk	hk	hk	hh	hk	kk	kk	hk	hk	hh	hk	kk	hh	hk	hk	hk	hk	hk	kk	hh	hk	kk	hh	hk	hk	hk	kk	hh	hk	hk	hh	kk	hk	hk	hk	hh	hk	hk	hk	hk	kk	hh
LG10_HB_60	R_20058117_L10_PA	LG10	<hkxhk>	{10}	(hh,hk,kk)	kk	hh	kk	hk	hk	hh	hk	kk	kk	hk	hk	hh	hk	kk	hh	hk	hk	hk	hk	hk	kk	hh	hk	kk	hh	hk	hk	hk	kk	hh	hk	hk	hh	kk	hk	hk	hk	hh	hk	hk	hk	hk	kk	hh
LG10_HB_61	F_0029600_L10_PA	LG10	<hkxhk>	{01}	(hh,hk,kk)	hh	kk	hh	hk	hk	kk	hk	hh	hh	hk	hk	kk	hk	hh	kk	hk	hk	hk	hk	hk	hh	kk	hk	hh	kk	hk	hk	kk	hh	kk	hk	hk	kk	hh	hk	hk	hk	kk	hk	hk	hk	hk	hh	kk
LG10_HB_61	F_0029606_L10_PA	LG10	<hkxhk>	{01}	(hh,hk,kk)	hh	kk	hh	hk	hk	kk	hk	hh	hh	hk	hk	kk	hk	hh	kk	hk	hk	hk	hk	hk	hh	kk	hk	hh	kk	hk	hk	kk	hh	kk	hk	hk	kk	hh	hk	hk	hk	kk	hk	hk	hk	hk	hh	kk
LG10_HB_61	F_0029607_L10_PA	LG10	<hkxhk>	{01}	(hh,hk,kk)	hh	kk	hh	hk	hk	kk	hk	hh	hh	hk	hk	kk	hk	hh	kk	hk	hk	hk	hk	hk	hh	kk	hk	hh	kk	hk	hk	kk	hh	kk	hk	hk	kk	hh	hk	hk	hk	kk	hk	hk	hk	hk	hh	kk
LG10_HB_61	F_0029621_L10_PA	LG10	<hkxhk>	{01}	(hh,hk,kk)	hh	kk	hh	hk	hk	kk	hk	hh	hh	hk	hk	kk	hk	hh	kk	hk	hk	hk	hk	hk	hh	kk	hk	hh	kk	hk	hk	kk	hh	kk	hk	hk	kk	hh	hk	hk	hk	kk	hk	hk	hk	hk	hh	kk
LG10_HB_61	F_0029622_L10_PA	LG10	<hkxhk>	{01}	(hh,hk,kk)	hh	kk	hh	hk	hk	kk	hk	hh	hh	hk	hk	kk	hk	hh	kk	hk	hk	hk	hk	hk	hh	kk	hk	hh	kk	hk	hk	kk	hh	kk	hk	hk	kk	hh	hk	hk	hk	kk	hk	hk	hk	hk	hh	kk
LG10_HB_61	R_20810437_L10_PA	LG10	<hkxhk>	{10}	(hh,hk,kk)	kk	hh	kk	hk	hk	hh	hk	kk	kk	hk	hk	hh	hk	kk	hh	hk	hk	hk	hk	hk	kk	hh	hk	kk	hh	hk	hk	hh	kk	hh	hk	hk	hh	kk	hk	hk	hk	hh	hk	hk	hk	hk	kk	hh
LG10_HB_634	F_0296224_L15_PA	LG10	<lmxll>	{0-}	(ll,lm)	ll	ll	ll	lm	lm	lm	lm	ll	ll	lm	ll	lm	ll	ll	ll	ll	lm	ll	ll	lm	ll	lm	ll	ll	ll	ll	lm	lm	ll	lm	ll	ll	lm	ll	ll	ll	ll	lm	lm	ll	lm	lm	lm	ll
LG10_HB_634	F_0296215_L15_PA	LG10	<nnxnp>	{-0}	(nn,np)	nn	nn	np	np	np	nn	np	nn	np	nn	nn	nn	nn	np	nn	np	np	nn	nn	np	np	nn	np	nn	nn	nn	np	np	nn	nn	nn	nn	nn	np	nn	nn	nn	nn	np	np	np	nn	nn	nn
LG10_HB_634	F_0296218_L15_PA	LG10	<nnxnp>	{-0}	(nn,np)	nn	nn	np	np	np	nn	np	nn	np	nn	nn	nn	nn	np	nn	np	np	nn	nn	np	np	nn	np	nn	nn	nn	np	np	nn	nn	nn	nn	nn	np	nn	nn	nn	nn	np	np	np	nn	nn	nn
cF_0296219_L15_PA	F_0296219_L15_PA	LG10	<lmxll>	{0-}	(ll,lm)	ll	lm	ll	lm	lm	lm	lm	ll	ll	ll	ll	lm	ll	ll	lm	ll	lm	ll	ll	lm	ll	lm	ll	ll	lm	ll	lm	lm	ll	lm	ll	ll	lm	ll	ll	ll	ll	lm	lm	ll	lm	lm	ll	lm
cF_0296220_L15_PA	F_0296220_L15_PA	LG10	<nnxnp>	{-0}	(nn,np)	np	nn	np	np	np	nn	np	nn	np	nn	nn	nn	nn	np	nn	np	np	nn	nn	np	np	nn	np	np	nn	nn	np	np	np	nn	nn	nn	nn	np	nn	nn	nn	nn	np	np	np	nn	np	nn
LG10_HB_635	F_0296801_L15_PA	LG10	<lmxll>	{0-}	(ll,lm)	ll	ll	ll	lm	lm	lm	lm	ll	ll	lm	ll	lm	ll	ll	ll	ll	lm	ll	ll	lm	ll	lm	ll	ll	ll	ll	lm	lm	ll	lm	ll	ll	lm	ll	ll	ll	ll	lm	lm	ll	lm	lm	lm	ll
LG10_HB_65	F_0031578_L10_PA	LG10	<hkxhk>	{10}	(hh,hk,kk)	kk	hh	kk	hk	hk	hh	hk	kk	kk	hk	hk	hh	hk	kk	hh	hk	hk	hk	hk	hk	kk	hh	hk	kk	hh	hk	hk	hh	kk	hk	hk	hk	hh	kk	hk	hk	hk	hh	hk	hk	hk	hk	kk	hk
R_22571534_L10_PA	R_22571534_L10_PA	LG10	<nnxnp>	{-1}	(nn,np)	nn	np	nn	nn	nn	np	nn	nn	nn	np	np	np	np	nn	np	np	nn	np	np	nn	nn	np	nn	nn	np	np	nn	np	nn	np	np	np	np	nn	np	np	nn	np	nn	nn	nn	np	nn	nn
LG10_HB_66	F_0032300_L10_PA	LG10	<nnxnp>	{-1}	(nn,np)	nn	np	nn	nn	nn	np	nn	nn	nn	np	np	np	np	nn	np	np	nn	np	np	nn	nn	np	nn	nn	np	np	nn	np	nn	np	np	np	np	nn	np	np	nn	np	nn	nn	nn	np	nn	nn
LG10_HB_67	F_0032554_L10_PA	LG10	<nnxnp>	{-1}	(nn,np)	nn	np	nn	nn	nn	np	nn	nn	nn	np	np	np	np	nn	np	np	nn	np	np	nn	nn	np	nn	nn	np	np	nn	np	nn	np	np	np	np	nn	np	np	nn	np	nn	nn	nn	np	nn	nn
LG10_HB_67	R_23270798_L10_PA	LG10	<nnxnp>	{-1}	(nn,np)	nn	np	nn	nn	nn	np	nn	nn	nn	np	np	np	np	nn	np	np	nn	np	np	nn	nn	np	nn	nn	np	np	nn	np	nn	np	np	np	np	nn	np	np	nn	np	nn	nn	nn	np	nn	nn
LG10_HB_68	F_0033011_L10_PA	LG10	<nnxnp>	{-1}	(nn,np)	nn	np	nn	nn	nn	np	nn	nn	nn	np	np	np	np	nn	np	np	nn	np	np	nn	nn	np	nn	nn	np	np	nn	np	nn	np	np	np	np	nn	np	np	nn	np	nn	nn	nn	np	nn	nn
LG10_HB_69	F_0033445_L10_PA	LG10	<nnxnp>	{-1}	(nn,np)	nn	np	nn	nn	nn	np	nn	nn	nn	np	np	np	np	nn	np	np	nn	np	np	nn	nn	np	nn	nn	np	np	nn	np	nn	np	np	np	np	nn	np	np	nn	np	nn	nn	nn	np	nn	nn
LG10_HB_69	F_0033462_L10_PA	LG10	<nnxnp>	{-1}	(nn,np)	nn	np	nn	nn	nn	np	nn	nn	nn	np	np	np	np	nn	np	np	nn	np	np	nn	nn	np	nn	nn	np	np	nn	np	nn	np	np	np	np	nn	np	np	nn	np	nn	nn	nn	np	nn	nn
LG10_HB_69	F_0033468_L10_PA	LG10	<nnxnp>	{-1}	(nn,np)	nn	np	nn	nn	nn	np	nn	nn	nn	np	np	np	np	nn	np	np	nn	np	np	nn	nn	np	nn	nn	np	np	nn	np	nn	np	np	np	np	nn	np	np	nn	np	nn	nn	nn	np	nn	nn
LG10_HB_7	F_0001462_L10_PA	LG10	<hkxhk>	{11}	(hh,hk,kk)	kk	kk	kk	hk	hh	hk	hh	kk	hh	hk	kk	hh	kk	hk	hk	hk	hh	hk	kk	hh	kk	hk	hk	hk	hk	kk	hk	kk	kk	hk	hk	kk	hk	kk	kk	hk	kk	hk	hk	hk	hk	hk	hk	hk
LG10_HB_7	F_0001464_L10_PA	LG10	<hkxhk>	{00}	(hh,hk,kk)	hh	hh	hh	hk	kk	hk	kk	hh	kk	hk	hh	kk	hh	hk	hk	hk	kk	hk	hh	kk	hh	hk	hk	hk	hk	hh	hk	hh	hh	hk	hk	hh	hk	hh	hh	hk	hh	hk	hk	hk	hk	hk	hk	hk
LG10_HB_7	F_0001465_L10_PA	LG10	<hkxhk>	{11}	(hh,hk,kk)	kk	kk	kk	hk	hh	hk	hh	kk	hh	hk	kk	hh	kk	hk	hk	hk	hh	hk	kk	hh	kk	hk	hk	hk	hk	kk	hk	kk	kk	hk	hk	kk	hk	kk	kk	hk	kk	hk	hk	hk	hk	hk	hk	hk
LG10_HB_7	F_0001467_L10_PA	LG10	<hkxhk>	{00}	(hh,hk,kk)	hh	hh	hh	hk	kk	hk	kk	hh	kk	hk	hh	kk	hh	hk	hk	hk	kk	hk	hh	kk	hh	hk	hk	hk	hk	hh	hk	hh	hh	hk	hk	hh	hk	hh	hh	hk	hh	hk	hk	hk	hk	hk	hk	hk
LG10_HB_7	F_0001475_L10_PA	LG10	<hkxhk>	{11}	(hh,hk,kk)	kk	kk	kk	hk	hh	hk	hh	kk	hh	hk	kk	hh	kk	hk	hk	hk	hh	hk	kk	hh	kk	hk	hk	hk	hk	kk	hk	kk	kk	hk	hk	kk	hk	kk	kk	hk	kk	hk	hk	hk	hk	hk	hk	hk
LG10_HB_70	F_0034085_L10_PA	LG10	<nnxnp>	{-1}	(nn,np)	nn	np	nn	nn	nn	np	nn	nn	nn	np	np	np	np	nn	np	np	nn	np	np	nn	nn	np	nn	nn	np	np	nn	np	nn	np	np	np	np	nn	np	np	nn	np	nn	nn	nn	np	nn	nn
LG10_HB_70	F_0034098_L10_PA	LG10	<nnxnp>	{-1}	(nn,np)	nn	np	nn	nn	nn	np	nn	nn	nn	np	np	np	np	nn	np	np	nn	np	np	nn	nn	np	nn	nn	np	np	nn	np	nn	np	np	np	np	nn	np	np	nn	np	nn	nn	nn	np	nn	nn
LG10_HB_73.5	R_25256330_L10_PA	LG10	<nnxnp>	{-1}	(nn,np)	nn	np	nn	nn	nn	np	nn	nn	nn	np	np	np	np	nn	np	np	nn	np	np	nn	nn	np	nn	nn	np	np	nn	np	nn	np	np	np	np	nn	np	np	nn	np	nn	nn	nn	np	nn	nn
LG10_HB_85	F_0040406_L10_PA	LG10	<nnxnp>	{-1}	(nn,np)	nn	np	nn	nn	np	np	np	nn	nn	np	np	np	np	nn	np	np	nn	np	np	nn	nn	np	nn	nn	np	np	nn	np	nn	np	np	np	np	nn	nn	np	nn	np	nn	nn	nn	np	nn	nn
LG10_HB_85	F_0040410_L10_PA	LG10	<nnxnp>	{-1}	(nn,np)	nn	np	nn	nn	np	np	np	nn	nn	np	np	np	np	nn	np	np	nn	np	np	nn	nn	np	nn	nn	np	np	nn	np	nn	np	np	np	np	nn	nn	np	nn	np	nn	nn	nn	np	nn	nn
LG10_HB_85	F_0040411_L10_PA	LG10	<nnxnp>	{-1}	(nn,np)	nn	np	nn	nn	np	np	np	nn	nn	np	np	np	np	nn	np	np	nn	np	np	nn	nn	np	nn	nn	np	np	nn	np	nn	np	np	np	np	nn	nn	np	nn	np	nn	nn	nn	np	nn	nn
LG10_HB_85	F_0040423_L10_PA	LG10	<nnxnp>	{-1}	(nn,np)	nn	np	nn	nn	np	np	np	nn	nn	np	np	np	np	nn	np	np	nn	np	np	nn	nn	np	nn	nn	np	np	nn	np	nn	np	np	np	np	nn	nn	np	nn	np	nn	nn	nn	np	nn	nn
LG10_HB_85	F_0040425_L10_PA	LG10	<nnxnp>	{-1}	(nn,np)	nn	np	nn	nn	np	np	np	nn	nn	np	np	np	np	nn	np	np	nn	np	np	nn	nn	np	nn	nn	np	np	nn	np	nn	np	np	np	np	nn	nn	np	nn	np	nn	nn	nn	np	nn	nn
LG10_HB_86	F_0040440_L10_PA	LG10	<nnxnp>	{-1}	(nn,np)	nn	np	nn	nn	np	np	np	nn	nn	np	np	np	np	nn	np	np	nn	np	np	nn	nn	np	nn	nn	np	np	nn	np	nn	np	np	np	np	nn	nn	np	nn	np	nn	nn	nn	np	nn	nn
LG10_HB_86	F_0040442_L10_PA	LG10	<nnxnp>	{-1}	(nn,np)	nn	np	nn	nn	np	np	np	nn	nn	np	np	np	np	nn	np	np	nn	np	np	nn	nn	np	nn	nn	np	np	nn	np	nn	np	np	np	np	nn	nn	np	nn	np	nn	nn	nn	np	nn	nn
LG10_HB_86	F_0040447_L10_PA	LG10	<nnxnp>	{-1}	(nn,np)	nn	np	nn	nn	np	np	np	nn	nn	np	np	np	np	nn	np	np	nn	np	np	nn	nn	np	nn	nn	np	np	nn	np	nn	np	np	np	np	nn	nn	np	nn	np	nn	nn	nn	np	nn	nn
LG10_HB_86	F_0040453_L10_PA	LG10	<nnxnp>	{-1}	(nn,np)	nn	np	nn	nn	np	np	np	nn	nn	np	np	np	np	nn	np	np	nn	np	np	nn	nn	np	nn	nn	np	np	nn	np	nn	np	np	np	np	nn	nn	np	nn	np	nn	nn	nn	np	nn	nn
LG10_HB_87	F_0041076_L10_PA	LG10	<nnxnp>	{-1}	(nn,np)	nn	np	nn	nn	np	np	np	nn	nn	np	np	np	np	nn	np	np	nn	np	np	nn	nn	np	nn	nn	np	np	nn	np	nn	np	np	np	np	nn	nn	nn	nn	np	nn	nn	nn	np	nn	nn
LG10_HB_87	R_30206374_L10_PA	LG10	<nnxnp>	{-1}	(nn,np)	nn	np	nn	nn	np	np	np	nn	nn	np	np	np	np	nn	np	np	nn	np	np	nn	nn	np	nn	nn	np	np	nn	np	nn	np	np	np	np	nn	nn	nn	nn	np	nn	nn	nn	np	nn	nn
LG10_HB_87.5	GD_00734_L10_PA	LG10	<nnxnp>	{-1}	(nn,np)	nn	np	nn	nn	np	np	np	nn	nn	np	np	np	np	nn	np	np	nn	np	np	nn	nn	np	nn	nn	np	np	nn	np	nn	np	np	np	np	nn	nn	nn	nn	np	nn	nn	nn	np	nn	nn
LG10_HB_87.5	R_30265584_L10_PA	LG10	<nnxnp>	{-1}	(nn,np)	nn	np	nn	nn	np	np	np	nn	nn	np	np	np	np	nn	np	np	nn	np	np	nn	nn	np	nn	nn	np	np	nn	np	nn	np	np	np	np	nn	nn	nn	nn	np	nn	nn	nn	np	nn	nn
LG10_HB_88	F_0041568_L10_PA	LG10	<nnxnp>	{-1}	(nn,np)	nn	np	nn	nn	np	np	np	nn	nn	np	np	np	np	nn	np	np	nn	np	np	nn	nn	np	nn	nn	np	nn	nn	np	nn	np	np	np	np	nn	nn	nn	nn	np	nn	nn	nn	np	nn	nn
LG10_HB_88	F_0041570_L10_PA	LG10	<nnxnp>	{-1}	(nn,np)	nn	np	nn	nn	np	np	np	nn	nn	np	np	np	np	nn	np	np	nn	np	np	nn	nn	np	nn	nn	np	nn	nn	np	nn	np	np	np	np	nn	nn	nn	nn	np	nn	nn	nn	np	nn	nn
LG10_HB_88	F_0041573_L10_PA	LG10	<nnxnp>	{-1}	(nn,np)	nn	np	nn	nn	np	np	np	nn	nn	np	np	np	np	nn	np	np	nn	np	np	nn	nn	np	nn	nn	np	nn	nn	np	nn	np	np	np	np	nn	nn	nn	nn	np	nn	nn	nn	np	nn	nn
LG10_HB_88	F_0041574_L10_PA	LG10	<nnxnp>	{-1}	(nn,np)	nn	np	nn	nn	np	np	np	nn	nn	np	np	np	np	nn	np	np	nn	np	np	nn	nn	np	nn	nn	np	nn	nn	np	nn	np	np	np	np	nn	nn	nn	nn	np	nn	nn	nn	np	nn	nn
LG10_HB_88	F_0041587_L10_PA	LG10	<nnxnp>	{-1}	(nn,np)	nn	np	nn	nn	np	np	np	nn	nn	np	np	np	np	nn	np	np	nn	np	np	nn	nn	np	nn	nn	np	nn	nn	np	nn	np	np	np	np	nn	nn	nn	nn	np	nn	nn	nn	np	nn	nn
LG10_HB_88	F_0041596_L10_PA	LG10	<nnxnp>	{-1}	(nn,np)	nn	np	nn	nn	np	np	np	nn	nn	np	np	np	np	nn	np	np	nn	np	np	nn	nn	np	nn	nn	np	nn	nn	np	nn	np	np	np	np	nn	nn	nn	nn	np	nn	nn	nn	np	nn	nn
LG10_HB_88	GD_01299_L10_PA	LG10	<nnxnp>	{-1}	(nn,np)	nn	np	nn	nn	np	np	np	nn	nn	np	np	np	np	nn	np	np	nn	np	np	nn	nn	np	nn	nn	np	nn	nn	np	nn	np	np	np	np	nn	nn	nn	nn	np	nn	nn	nn	np	nn	nn
LG10_HB_89	F_0042076_L10_PA	LG10	<nnxnp>	{-1}	(nn,np)	nn	np	nn	nn	np	np	np	nn	nn	np	np	np	np	nn	np	np	nn	np	np	nn	nn	np	nn	nn	np	nn	nn	np	nn	np	np	np	np	nn	nn	nn	nn	np	nn	nn	nn	np	nn	nn
LG10_HB_89	F_0042078_L10_PA	LG10	<nnxnp>	{-0}	(nn,np)	np	nn	np	np	nn	nn	nn	np	np	nn	nn	nn	nn	np	nn	nn	np	nn	nn	np	np	nn	np	np	nn	np	np	nn	np	nn	nn	nn	--	np	np	np	np	nn	np	np	np	nn	np	np
LG10_HB_89	F_0042083_L10_PA	LG10	<nnxnp>	{-0}	(nn,np)	np	nn	np	np	nn	nn	nn	np	np	nn	nn	nn	nn	np	nn	nn	np	nn	nn	np	np	nn	np	np	nn	np	np	nn	np	nn	nn	nn	nn	np	np	np	np	nn	np	np	np	nn	np	np
LG10_HB_89	R_30595771_L10_PA	LG10	<nnxnp>	{-0}	(nn,np)	np	nn	np	np	nn	nn	nn	np	np	nn	nn	nn	nn	np	nn	nn	np	nn	nn	np	np	nn	np	np	nn	np	np	nn	np	nn	nn	nn	nn	np	np	np	np	nn	np	np	np	nn	np	np
LG10_HB_91	F_0042563_L10_PA	LG10	<nnxnp>	{-1}	(nn,np)	nn	np	nn	nn	np	np	np	nn	nn	np	np	np	np	nn	np	np	nn	np	np	nn	nn	np	nn	nn	np	nn	nn	np	nn	np	np	np	np	nn	nn	nn	nn	np	nn	nn	nn	np	nn	nn
LG10_HB_91	F_0042584_L10_PA	LG10	<nnxnp>	{-1}	(nn,np)	nn	np	nn	nn	np	np	np	nn	nn	np	np	np	np	nn	np	np	nn	np	np	nn	nn	np	nn	nn	np	nn	nn	np	nn	np	np	np	np	nn	nn	nn	nn	np	nn	nn	nn	np	nn	nn
LG10_HB_91	F_0042597_L10_PA	LG10	<nnxnp>	{-1}	(nn,np)	nn	np	nn	nn	np	np	np	nn	nn	np	np	np	np	nn	np	np	nn	np	np	nn	nn	np	nn	nn	np	nn	nn	np	nn	np	np	np	np	nn	nn	nn	nn	np	nn	nn	nn	np	nn	nn
LG10_HB_91	GD_01908_L10_PA	LG10	<nnxnp>	{-1}	(nn,np)	nn	np	nn	nn	np	np	np	nn	nn	np	np	np	np	nn	np	np	nn	np	np	nn	nn	np	nn	nn	np	nn	nn	np	nn	np	np	np	np	nn	nn	nn	nn	np	nn	nn	nn	np	nn	nn
LG10_HB_91	R_31275344_L10_PA	LG10	<nnxnp>	{-0}	(nn,np)	--	nn	--	--	nn	nn	nn	--	--	nn	nn	nn	nn	--	nn	nn	--	nn	nn	--	--	nn	np	np	nn	np	np	nn	--	nn	nn	nn	nn	--	np	np	np	nn	np	np	--	nn	--	np
LG10_HB_91	R_31279293_L10_PA	LG10	<nnxnp>	{-0}	(nn,np)	np	nn	np	np	nn	nn	nn	np	np	nn	nn	nn	nn	np	nn	nn	np	nn	nn	np	np	nn	np	np	nn	np	np	nn	np	nn	nn	nn	nn	np	np	np	np	nn	np	np	np	nn	np	np
LG10_HB_91.5	GD_01961_L10_PA	LG10	<nnxnp>	{-1}	(nn,np)	nn	np	nn	nn	np	np	np	nn	nn	np	np	np	np	nn	np	np	nn	np	np	nn	nn	np	nn	nn	np	nn	nn	np	nn	np	np	np	np	nn	nn	nn	nn	np	nn	nn	nn	np	nn	nn
LG10_HB_91.5	R_31320811_L10_PA	LG10	<nnxnp>	{-0}	(nn,np)	np	nn	np	np	nn	nn	nn	np	np	nn	nn	nn	nn	np	nn	nn	np	nn	nn	np	np	nn	np	np	nn	np	np	nn	np	nn	nn	nn	nn	np	np	np	np	nn	np	np	np	nn	np	np
LG10_HB_91.5	R_31345666_L10_PA	LG10	<nnxnp>	{-0}	(nn,np)	np	nn	np	np	nn	nn	nn	np	np	nn	nn	nn	nn	np	nn	nn	np	nn	nn	np	np	nn	np	np	nn	np	np	nn	np	nn	nn	nn	nn	np	np	np	np	nn	np	np	np	nn	np	np
LG10_HB_91.5	R_31306024_L10_PA	LG10	<lmxll>	{1-}	(ll,lm)	lm	lm	lm	ll	ll	lm	lm	ll	ll	lm	lm	ll	lm	lm	ll	lm	ll	lm	lm	ll	ll	ll	ll	lm	ll	lm	lm	ll	lm	lm	lm	lm	ll	lm	lm	lm	lm	ll	ll	ll	ll	lm	lm	ll
LG10_HB_91.5	R_31331375_L10_PA	LG10	<lmxll>	{1-}	(ll,lm)	lm	lm	lm	ll	ll	lm	lm	ll	ll	lm	lm	ll	lm	lm	ll	lm	ll	lm	lm	ll	ll	ll	ll	lm	ll	lm	lm	ll	lm	lm	lm	lm	ll	lm	lm	lm	lm	ll	ll	ll	ll	lm	lm	ll
LG10_HB_92	F_0043317_L10_PA	LG10	<nnxnp>	{-0}	(nn,np)	np	nn	np	np	nn	nn	nn	np	np	nn	nn	nn	nn	np	nn	nn	np	nn	nn	np	np	nn	np	np	nn	np	np	nn	np	nn	nn	nn	nn	np	np	np	np	nn	np	np	np	nn	np	np
LG10_HB_92	F_0043325_L10_PA	LG10	<nnxnp>	{-1}	(nn,np)	nn	np	nn	nn	np	np	np	nn	nn	np	np	np	np	nn	np	np	nn	np	np	nn	nn	np	nn	nn	np	nn	nn	np	nn	np	np	np	np	nn	nn	nn	nn	np	nn	nn	nn	np	nn	nn
LG10_HB_92	F_0043319_L10_PA	LG10	<lmxll>	{0-}	(ll,lm)	ll	ll	ll	lm	lm	ll	ll	lm	lm	ll	ll	lm	ll	ll	lm	ll	lm	ll	ll	lm	lm	lm	lm	ll	lm	ll	ll	lm	ll	ll	lm	ll	lm	ll	ll	ll	ll	lm	lm	lm	ll	ll	ll	lm
LG10_HB_92	F_0043320_L10_PA	LG10	<lmxll>	{1-}	(ll,lm)	lm	lm	lm	ll	ll	lm	lm	ll	ll	lm	lm	ll	lm	lm	ll	lm	ll	lm	lm	ll	ll	ll	ll	lm	ll	lm	lm	ll	lm	lm	ll	lm	ll	lm	lm	lm	lm	ll	ll	ll	lm	lm	lm	ll
LG10_HB_92	F_0043322_L10_PA	LG10	<hkxhk>	{00}	(hh,hk,kk)	hk	hh	hk	kk	hk	hh	hh	kk	kk	hh	hh	hk	hh	hk	hk	hh	kk	hh	hh	kk	kk	hk	kk	hk	hk	hk	hk	hk	hk	hh	hk	hh	hk	hk	hk	hk	hk	hk	kk	kk	hk	hh	hk	kk
LG10_HB_94	F_0044425_L10_PA	LG10	<lmxll>	{0-}	(ll,lm)	ll	ll	ll	lm	lm	ll	ll	lm	lm	ll	ll	lm	ll	ll	lm	ll	lm	ll	ll	lm	lm	lm	lm	ll	lm	ll	ll	lm	ll	ll	lm	ll	lm	ll	ll	ll	ll	lm	lm	lm	ll	ll	ll	lm
LG10_HB_94	F_0044414_L10_PA	LG10	<nnxnp>	{-1}	(nn,np)	nn	np	nn	nn	np	np	np	nn	nn	np	np	np	np	nn	np	np	nn	np	np	nn	nn	np	nn	nn	np	nn	nn	np	nn	np	np	np	np	nn	nn	nn	nn	np	nn	nn	nn	np	nn	nn
LG10_HB_94	F_0044418_L10_PA	LG10	<nnxnp>	{-0}	(nn,np)	np	nn	np	np	nn	nn	nn	np	np	nn	nn	nn	nn	np	nn	nn	np	nn	nn	np	np	nn	np	np	nn	np	np	nn	np	nn	nn	nn	nn	np	np	np	np	nn	np	np	np	nn	np	np
LG10_HB_94	R_32157764_L10_PA	LG10	<nnxnp>	{-1}	(nn,np)	nn	np	nn	nn	np	np	np	nn	nn	np	np	np	np	nn	np	np	nn	np	np	nn	nn	np	nn	nn	np	nn	nn	np	nn	np	np	np	np	nn	nn	nn	nn	np	nn	nn	nn	np	nn	nn
LG10_HB_95	F_0044822_L10_PA	LG10	<nnxnp>	{-0}	(nn,np)	np	nn	np	np	nn	nn	nn	np	np	nn	nn	nn	nn	np	nn	nn	np	nn	nn	np	np	nn	np	np	nn	np	np	nn	np	nn	nn	nn	nn	np	np	np	np	nn	np	np	np	nn	np	np
LG10_HB_96	F_0045158_L10_PA	LG10	<lmxll>	{0-}	(ll,lm)	ll	ll	ll	lm	lm	ll	ll	lm	lm	ll	ll	lm	ll	ll	lm	ll	lm	ll	ll	lm	lm	lm	lm	ll	lm	ll	ll	lm	ll	ll	lm	ll	lm	ll	ll	ll	ll	lm	lm	lm	ll	ll	ll	lm
LG10_HB_96	R_32751652_L10_PA	LG10	<lmxll>	{1-}	(ll,lm)	lm	lm	lm	ll	ll	lm	lm	ll	ll	lm	lm	ll	lm	lm	ll	lm	ll	lm	lm	ll	ll	ll	ll	lm	ll	lm	lm	ll	lm	lm	ll	lm	ll	lm	lm	lm	lm	ll	ll	ll	lm	lm	lm	ll
LG10_HB_96	F_0045153_L10_PA	LG10	<nnxnp>	{-1}	(nn,np)	nn	np	nn	nn	np	np	np	nn	nn	np	np	np	np	nn	np	np	nn	np	np	nn	nn	np	nn	nn	np	nn	nn	np	nn	np	np	np	np	nn	nn	nn	nn	np	nn	nn	nn	np	nn	nn
LG10_HB_96.5	R_32732592_L10_PA	LG10	<lmxll>	{0-}	(ll,lm)	ll	ll	ll	lm	lm	ll	ll	lm	lm	ll	ll	lm	ll	ll	lm	ll	lm	ll	ll	lm	lm	lm	lm	ll	lm	ll	ll	lm	ll	ll	lm	ll	lm	ll	ll	ll	ll	lm	lm	lm	ll	ll	ll	lm
LG10_HB_97	F_0045917_L10_PA	LG10	<lmxll>	{1-}	(ll,lm)	lm	lm	lm	ll	ll	lm	lm	ll	ll	lm	lm	ll	lm	lm	ll	lm	ll	lm	lm	ll	ll	ll	ll	ll	ll	lm	lm	ll	lm	lm	ll	lm	ll	lm	lm	lm	lm	ll	ll	ll	lm	lm	lm	ll
LG10_HB_97.5	R_33506050_L10_PA	LG10	<lmxll>	{1-}	(ll,lm)	lm	lm	lm	ll	ll	lm	lm	ll	ll	lm	lm	ll	lm	lm	ll	lm	ll	lm	lm	ll	ll	ll	ll	ll	ll	lm	lm	ll	lm	lm	ll	lm	ll	lm	lm	lm	lm	ll	ll	ll	lm	lm	lm	ll
LG10_HB_97.5	R_33513449_L10_PA	LG10	<lmxll>	{1-}	(ll,lm)	lm	lm	lm	ll	ll	lm	lm	ll	ll	lm	lm	ll	lm	lm	ll	lm	ll	lm	lm	ll	ll	ll	ll	ll	ll	lm	lm	ll	lm	lm	ll	lm	ll	lm	lm	lm	lm	ll	ll	ll	lm	lm	lm	ll
LG10_HB_97.5	R_33520271_L10_PA	LG10	<lmxll>	{1-}	(ll,lm)	lm	lm	lm	ll	ll	lm	lm	ll	ll	lm	lm	ll	lm	lm	ll	lm	ll	lm	lm	ll	ll	ll	ll	ll	ll	lm	lm	ll	lm	lm	ll	lm	ll	lm	lm	lm	lm	ll	ll	ll	lm	lm	lm	ll
LG10_HB_98	R_33483733_L10_PA	LG10	<lmxll>	{1-}	(ll,lm)	lm	lm	lm	ll	ll	lm	lm	ll	ll	lm	lm	ll	lm	lm	ll	lm	ll	lm	lm	ll	ll	ll	ll	ll	ll	lm	lm	ll	lm	lm	ll	lm	ll	lm	lm	lm	lm	ll	ll	ll	lm	lm	lm	ll
LG11_HB_1055	F_0488795_L2_PA	LG11	<nnxnp>	{-1}	(nn,np)	np	nn	nn	nn	nn	np	nn	nn	nn	nn	nn	np	np	np	nn	nn	nn	np	nn	nn	np	nn	nn	nn	nn	nn	nn	nn	np	np	nn	np	nn	nn	nn	nn	nn	np	np	np	np	nn	nn	nn
LG11_HB_1055	F_0488798_L2_PA	LG11	<nnxnp>	{-1}	(nn,np)	np	nn	nn	nn	nn	np	nn	nn	nn	nn	nn	np	np	np	nn	nn	nn	np	nn	nn	np	nn	nn	nn	nn	nn	nn	nn	np	np	nn	np	nn	nn	nn	nn	nn	np	np	np	np	nn	nn	nn
LG11_HB_1055	F_0488806_L2_PA	LG11	<nnxnp>	{-1}	(nn,np)	np	nn	nn	nn	nn	np	nn	nn	nn	nn	nn	np	np	np	nn	nn	nn	np	nn	nn	np	nn	nn	nn	nn	nn	nn	--	np	np	nn	np	nn	nn	--	nn	--	np	np	np	np	nn	nn	nn
LG11_HB_1055	F_0488794_L2_PA	LG11	<lmxll>	{0-}	(ll,lm)	ll	ll	lm	lm	lm	ll	lm	lm	lm	lm	lm	ll	lm	lm	ll	lm	ll	lm	lm	ll	ll	ll	ll	ll	lm	lm	lm	ll	ll	lm	lm	ll	lm	lm	ll	lm	lm	lm	lm	ll	lm	ll	ll	ll
LG11_HB_1055	F_0488800_L2_PA	LG11	<lmxll>	{0-}	(ll,lm)	ll	ll	lm	lm	lm	ll	lm	lm	lm	lm	lm	ll	lm	lm	ll	lm	ll	lm	lm	ll	ll	ll	ll	ll	lm	lm	lm	ll	ll	lm	lm	ll	lm	lm	ll	lm	lm	lm	lm	ll	lm	ll	ll	ll
LG11_HB_1056	F_0489250_L2_PA	LG11	<lmxll>	{0-}	(ll,lm)	ll	ll	lm	lm	lm	ll	lm	lm	lm	lm	lm	ll	lm	lm	ll	lm	ll	lm	lm	ll	ll	ll	ll	ll	lm	lm	lm	ll	ll	lm	lm	ll	lm	lm	ll	lm	lm	lm	lm	ll	lm	ll	ll	ll
LG11_HB_1056	F_0489260_L2_PA	LG11	<lmxll>	{0-}	(ll,lm)	ll	ll	lm	lm	lm	ll	lm	lm	lm	lm	lm	ll	lm	lm	ll	lm	ll	lm	lm	ll	ll	ll	ll	ll	lm	lm	lm	ll	ll	lm	lm	ll	lm	lm	ll	lm	lm	lm	lm	ll	lm	ll	ll	ll
LG11_HB_1056	F_0489265_L2_PA	LG11	<lmxll>	{0-}	(ll,lm)	ll	ll	lm	lm	lm	ll	lm	lm	lm	lm	lm	ll	lm	lm	ll	lm	ll	lm	lm	ll	ll	ll	ll	ll	lm	lm	lm	ll	ll	lm	lm	ll	lm	lm	ll	lm	lm	lm	lm	ll	lm	ll	ll	ll
LG11_HB_1056	F_0489266_L2_PA	LG11	<lmxll>	{0-}	(ll,lm)	ll	ll	lm	lm	lm	ll	lm	lm	lm	lm	lm	ll	lm	lm	ll	lm	ll	lm	lm	ll	ll	ll	ll	ll	lm	lm	lm	ll	ll	lm	lm	ll	lm	lm	ll	lm	lm	lm	lm	ll	lm	ll	ll	ll
LG11_HB_1056	F_0489282_L2_PA	LG11	<lmxll>	{0-}	(ll,lm)	ll	ll	lm	lm	lm	ll	lm	lm	lm	lm	lm	ll	lm	lm	ll	lm	ll	lm	lm	ll	ll	ll	ll	ll	lm	lm	lm	ll	ll	lm	lm	ll	lm	lm	ll	lm	lm	lm	lm	ll	lm	ll	ll	ll
LG11_HB_1057	F_0489514_L2_PA	LG11	<nnxnp>	{-1}	(nn,np)	np	nn	nn	nn	nn	np	nn	nn	nn	nn	nn	np	np	np	nn	nn	nn	np	nn	nn	np	nn	nn	nn	nn	nn	nn	nn	np	np	nn	np	nn	nn	nn	--	--	np	np	np	np	nn	nn	nn
LG11_HB_116	F_0053645_L11_PA	LG11	<lmxll>	{1-}	(ll,lm)	lm	lm	lm	lm	ll	lm	ll	lm	ll	ll	ll	lm	ll	lm	lm	ll	lm	ll	lm	lm	ll	lm	lm	lm	ll	ll	ll	lm	ll	ll	ll	lm	ll	ll	lm	ll	ll	ll	ll	lm	lm	ll	lm	ll
LG11_HB_117	F_0053695_L11_PA	LG11	<nnxnp>	{-0}	(nn,np)	nn	nn	np	nn	np	nn	nn	np	np	nn	np	np	nn	np	np	np	nn	np	np	nn	nn	np	np	np	nn	np	np	np	nn	nn	nn	nn	np	np	np	nn	nn	nn	nn	np	nn	np	np	np
LG11_HB_117	F_0053679_L11_PA	LG11	<lmxll>	{0-}	(ll,lm)	ll	ll	ll	ll	lm	ll	lm	ll	lm	lm	lm	ll	lm	ll	ll	lm	ll	lm	ll	ll	lm	ll	ll	ll	lm	lm	lm	ll	lm	lm	lm	ll	lm	lm	ll	lm	lm	lm	lm	ll	ll	lm	ll	lm
LG11_HB_118	F_0054185_L11_PA	LG11	<lmxll>	{0-}	(ll,lm)	ll	ll	ll	ll	lm	ll	lm	ll	lm	lm	lm	ll	lm	ll	ll	lm	ll	lm	ll	ll	lm	ll	ll	ll	lm	lm	lm	ll	lm	lm	lm	ll	lm	lm	ll	lm	lm	lm	lm	ll	ll	lm	ll	lm
LG11_HB_118	F_0054195_L11_PA	LG11	<lmxll>	{0-}	(ll,lm)	ll	ll	ll	ll	lm	ll	lm	ll	lm	lm	lm	ll	lm	ll	ll	lm	ll	lm	ll	ll	lm	ll	ll	ll	lm	lm	lm	ll	lm	lm	lm	ll	lm	lm	ll	lm	lm	lm	lm	ll	ll	lm	ll	lm
LG11_HB_119	F_0054463_L11_PA	LG11	<lmxll>	{1-}	(ll,lm)	lm	lm	lm	lm	ll	lm	ll	lm	ll	ll	ll	lm	ll	lm	lm	ll	lm	ll	lm	lm	ll	lm	lm	lm	ll	ll	ll	lm	ll	ll	ll	lm	ll	ll	lm	ll	ll	ll	ll	lm	lm	ll	lm	ll
LG11_HB_122	F_0055541_L11_PA	LG11	<nnxnp>	{-0}	(nn,np)	nn	nn	np	nn	np	nn	nn	np	np	nn	np	np	nn	np	np	np	nn	np	np	nn	nn	np	np	np	nn	np	np	np	nn	nn	nn	nn	np	np	np	nn	nn	nn	nn	np	nn	np	np	np
LG11_HB_122	F_0055543_L11_PA	LG11	<nnxnp>	{-0}	(nn,np)	nn	nn	np	nn	np	nn	nn	np	np	nn	np	np	nn	np	np	np	nn	np	np	nn	nn	np	np	np	nn	np	np	np	nn	nn	nn	nn	np	np	np	nn	nn	nn	nn	np	nn	np	np	np
LG11_HB_122	F_0055544_L11_PA	LG11	<nnxnp>	{-0}	(nn,np)	nn	nn	np	nn	np	nn	nn	np	np	nn	np	np	nn	np	np	np	nn	np	np	nn	nn	np	np	np	nn	np	np	np	nn	nn	nn	nn	np	np	np	nn	nn	nn	nn	np	nn	np	np	np
LG11_HB_122	F_0055550_L11_PA	LG11	<nnxnp>	{-0}	(nn,np)	nn	nn	np	nn	np	nn	nn	np	np	nn	np	np	nn	np	np	np	nn	np	np	nn	nn	np	np	np	nn	np	np	np	nn	nn	nn	nn	np	np	np	nn	nn	nn	nn	np	nn	np	np	np
LG11_HB_122	F_0055551_L11_PA	LG11	<lmxll>	{0-}	(ll,lm)	ll	ll	ll	ll	lm	ll	lm	ll	lm	lm	lm	ll	lm	ll	ll	lm	ll	lm	ll	ll	lm	ll	ll	ll	lm	lm	lm	ll	lm	lm	lm	ll	lm	lm	ll	lm	lm	lm	lm	ll	ll	lm	ll	lm
LG11_HB_122	F_0055552_L11_PA	LG11	<lmxll>	{1-}	(ll,lm)	lm	lm	lm	lm	ll	lm	ll	lm	ll	ll	ll	lm	ll	lm	lm	ll	lm	ll	lm	lm	ll	lm	lm	lm	ll	ll	ll	lm	ll	ll	ll	lm	ll	ll	lm	ll	ll	ll	ll	lm	lm	ll	lm	ll
LG11_HB_122	R_1697921_L11_PA	LG11	<lmxll>	{0-}	(ll,lm)	ll	ll	ll	ll	lm	ll	lm	ll	lm	lm	lm	ll	lm	ll	ll	lm	ll	lm	ll	ll	lm	ll	ll	ll	lm	lm	lm	ll	lm	lm	lm	ll	lm	lm	ll	lm	lm	lm	lm	ll	ll	lm	ll	lm
LG11_HB_123	F_0055755_L11_PA	LG11	<nnxnp>	{-0}	(nn,np)	nn	nn	np	nn	np	nn	nn	np	np	nn	np	np	nn	np	np	np	nn	np	np	nn	nn	np	np	np	nn	np	np	np	nn	nn	nn	nn	np	np	np	nn	nn	nn	nn	np	nn	np	np	np
LG11_HB_123	F_0055746_L11_PA	LG11	<lmxll>	{1-}	(ll,lm)	lm	lm	lm	lm	ll	lm	ll	lm	ll	ll	ll	lm	ll	lm	lm	ll	lm	ll	lm	lm	ll	lm	lm	lm	ll	ll	ll	lm	ll	ll	ll	lm	ll	ll	lm	ll	ll	ll	ll	lm	lm	ll	lm	ll
LG11_HB_124	F_0056178_L11_PA	LG11	<nnxnp>	{-0}	(nn,np)	nn	nn	np	nn	np	nn	nn	np	np	nn	np	np	nn	np	np	np	nn	np	np	nn	nn	np	np	np	nn	np	np	np	nn	nn	nn	nn	np	np	np	nn	nn	nn	nn	np	nn	np	np	np
LG11_HB_124	F_0056161_L11_PA	LG11	<lmxll>	{0-}	(ll,lm)	ll	ll	ll	ll	lm	ll	lm	ll	lm	lm	lm	ll	lm	ll	ll	lm	ll	lm	ll	ll	lm	ll	ll	ll	lm	lm	lm	ll	lm	lm	lm	ll	lm	lm	ll	lm	lm	lm	lm	ll	ll	lm	ll	lm
LG11_HB_127	F_0057479_L11_PA	LG11	<nnxnp>	{-0}	(nn,np)	nn	nn	np	nn	np	nn	nn	np	np	nn	np	np	nn	np	np	np	nn	nn	np	nn	nn	np	np	np	nn	np	np	np	nn	nn	nn	nn	np	np	np	nn	nn	nn	nn	np	nn	np	np	np
LG11_HB_127	GD_01167_L11_PA	LG11	<nnxnp>	{-1}	(nn,np)	np	np	nn	np	nn	np	np	nn	nn	np	nn	nn	np	nn	nn	nn	np	np	nn	np	np	nn	nn	nn	np	nn	nn	nn	np	np	np	np	nn	nn	nn	np	np	np	np	nn	np	nn	nn	nn
LG11_HB_127	F_0057451_L11_PA	LG11	<lmxll>	{1-}	(ll,lm)	lm	lm	lm	lm	ll	lm	ll	lm	ll	ll	ll	lm	ll	lm	lm	ll	lm	ll	lm	lm	ll	lm	lm	lm	ll	ll	ll	lm	ll	ll	ll	lm	ll	ll	lm	ll	ll	ll	ll	lm	lm	ll	lm	ll
LG11_HB_127	F_0057478_L11_PA	LG11	<lmxll>	{1-}	(ll,lm)	lm	lm	lm	lm	ll	lm	ll	lm	ll	ll	ll	lm	ll	lm	lm	ll	lm	ll	lm	lm	ll	lm	lm	lm	ll	ll	ll	lm	ll	ll	ll	lm	ll	ll	lm	ll	ll	ll	ll	lm	lm	ll	lm	ll
LG11_HB_128	F_0057808_L11_PA	LG11	<lmxll>	{1-}	(ll,lm)	lm	lm	lm	lm	ll	lm	ll	lm	ll	ll	ll	lm	ll	lm	lm	ll	lm	ll	lm	lm	ll	lm	lm	lm	ll	ll	ll	lm	ll	ll	ll	lm	ll	ll	lm	ll	ll	ll	ll	lm	lm	ll	lm	ll
LG11_HB_128	F_0057814_L11_PA	LG11	<lmxll>	{1-}	(ll,lm)	lm	lm	lm	lm	ll	lm	ll	lm	ll	ll	ll	lm	ll	lm	lm	ll	lm	ll	lm	lm	ll	lm	lm	lm	ll	ll	ll	lm	ll	ll	ll	lm	ll	ll	lm	ll	ll	ll	ll	lm	lm	ll	lm	ll
LG11_HB_129	F_0058223_L11_PA	LG11	<lmxll>	{0-}	(ll,lm)	ll	ll	ll	ll	lm	ll	lm	ll	lm	lm	lm	ll	lm	ll	ll	lm	ll	lm	ll	ll	lm	ll	ll	ll	lm	lm	lm	ll	lm	lm	lm	ll	lm	lm	ll	lm	lm	lm	lm	ll	ll	lm	ll	lm
LG11_HB_129	F_0058227_L11_PA	LG11	<lmxll>	{0-}	(ll,lm)	ll	ll	ll	ll	lm	ll	lm	ll	lm	lm	lm	ll	lm	ll	ll	lm	ll	lm	ll	ll	lm	ll	ll	ll	lm	lm	lm	ll	lm	lm	lm	ll	lm	lm	ll	lm	lm	lm	lm	ll	ll	lm	ll	lm
LG11_HB_129	F_0058240_L11_PA	LG11	<nnxnp>	{-1}	(nn,np)	np	np	nn	np	nn	np	np	nn	nn	np	nn	nn	np	nn	nn	nn	np	np	nn	np	nn	nn	nn	nn	np	nn	nn	nn	np	np	np	np	nn	nn	nn	np	np	np	np	nn	np	nn	nn	nn
LG11_HB_129	F_0058243_L11_PA	LG11	<nnxnp>	{-1}	(nn,np)	np	np	nn	np	nn	np	np	nn	nn	np	nn	nn	np	nn	nn	nn	np	np	nn	np	nn	nn	nn	nn	np	nn	nn	nn	np	np	np	np	nn	nn	nn	np	np	np	np	nn	np	nn	nn	nn
LG11_HB_129	F_0058248_L11_PA	LG11	<nnxnp>	{-1}	(nn,np)	np	np	nn	np	nn	np	np	nn	nn	np	nn	nn	np	nn	nn	nn	np	np	nn	np	nn	nn	nn	nn	np	nn	nn	nn	np	np	np	np	nn	nn	nn	np	np	np	np	nn	np	nn	nn	nn
LG11_HB_129	GD_01165_L11_PA	LG11	<hkxhk>	{01}	(hh,hk,kk)	hk	hk	hh	hk	hk	hk	kk	hh	hk	kk	hk	hh	kk	hh	hh	hk	hk	kk	hh	hk	hk	hh	hh	hh	kk	hk	hk	hh	kk	kk	kk	hk	hk	hk	hh	kk	kk	kk	kk	hh	hk	hk	hh	hk
LG11_HB_130	F_0058552_L11_PA	LG11	<lmxll>	{0-}	(ll,lm)	ll	ll	ll	ll	lm	ll	lm	ll	lm	lm	lm	ll	lm	ll	ll	lm	ll	lm	ll	ll	lm	ll	ll	ll	lm	lm	lm	ll	lm	lm	lm	ll	lm	lm	ll	lm	lm	lm	lm	ll	ll	lm	ll	lm
LG11_HB_130	F_0058557_L11_PA	LG11	<nnxnp>	{-1}	(nn,np)	np	np	nn	np	nn	np	np	nn	nn	np	nn	nn	np	nn	nn	nn	np	np	nn	np	nn	nn	nn	nn	np	nn	nn	nn	np	np	np	np	nn	nn	nn	np	np	np	np	nn	np	nn	nn	nn
LG11_HB_131	F_0058955_L11_PA	LG11	<lmxll>	{0-}	(ll,lm)	ll	ll	ll	ll	lm	ll	lm	ll	lm	lm	lm	ll	lm	ll	ll	lm	ll	lm	ll	ll	lm	ll	ll	ll	lm	lm	lm	ll	lm	lm	lm	ll	lm	lm	ll	lm	lm	lm	lm	ll	ll	ll	ll	lm
LG11_HB_131	F_0058964_L11_PA	LG11	<nnxnp>	{-1}	(nn,np)	np	np	nn	np	nn	np	--	nn	nn	np	nn	nn	--	nn	nn	nn	np	--	nn	np	nn	nn	nn	nn	np	nn	nn	nn	np	np	np	np	nn	nn	nn	np	np	np	np	nn	np	nn	nn	nn
LG11_HB_131.5	R_5016587_L11_PA	LG11	<lmxll>	{0-}	(ll,lm)	ll	ll	ll	ll	lm	ll	--	ll	--	lm	--	ll	lm	ll	ll	lm	ll	lm	ll	ll	lm	ll	ll	ll	lm	lm	lm	ll	lm	lm	lm	ll	lm	lm	ll	lm	lm	lm	lm	ll	ll	ll	ll	lm
LG11_HB_131.5	R_5075367_L11_PA	LG11	<hkxhk>	{10}	(hh,hk,kk)	hk	hk	kk	hk	hk	hk	hh	kk	hk	hh	hk	kk	hh	kk	kk	hk	hk	hh	kk	hk	hk	kk	kk	kk	hh	hk	hk	kk	hh	hh	hh	hk	hk	hk	kk	hh	hh	hh	hh	kk	hk	kk	kk	hk
LG11_HB_132	F_0059412_L11_PA	LG11	<lmxll>	{0-}	(ll,lm)	ll	ll	ll	ll	lm	ll	lm	ll	lm	lm	lm	ll	lm	ll	ll	lm	ll	lm	ll	ll	lm	ll	ll	ll	lm	lm	lm	ll	lm	lm	lm	ll	lm	lm	ll	lm	lm	lm	lm	ll	ll	ll	ll	lm
LG11_HB_132	F_0059426_L11_PA	LG11	<lmxll>	{0-}	(ll,lm)	ll	ll	ll	ll	lm	ll	lm	ll	lm	lm	lm	ll	lm	ll	ll	lm	ll	lm	ll	ll	lm	ll	ll	ll	lm	lm	lm	ll	lm	lm	lm	ll	lm	lm	--	lm	lm	lm	lm	ll	ll	ll	ll	lm
LG11_HB_132	F_0059427_L11_PA	LG11	<lmxll>	{0-}	(ll,lm)	ll	ll	ll	ll	lm	ll	lm	ll	lm	lm	lm	ll	lm	ll	ll	lm	ll	lm	ll	ll	lm	ll	ll	ll	lm	lm	lm	ll	lm	lm	lm	ll	lm	lm	ll	lm	lm	lm	lm	ll	ll	ll	ll	lm
LG11_HB_132	F_0059429_L11_PA	LG11	<nnxnp>	{-1}	(nn,np)	np	np	nn	np	nn	np	np	nn	nn	nn	nn	nn	np	nn	nn	nn	np	np	nn	np	nn	nn	nn	nn	np	nn	nn	nn	np	np	np	np	nn	nn	nn	np	np	np	np	np	np	nn	nn	nn
LG11_HB_132	F_0059432_L11_PA	LG11	<lmxll>	{0-}	(ll,lm)	ll	ll	ll	ll	lm	ll	lm	ll	lm	lm	lm	ll	lm	ll	ll	lm	ll	lm	ll	ll	lm	ll	ll	ll	lm	lm	lm	ll	lm	lm	lm	ll	lm	lm	ll	lm	lm	lm	lm	ll	ll	ll	ll	lm
LG11_HB_132	F_0059434_L11_PA	LG11	<nnxnp>	{-1}	(nn,np)	np	np	nn	np	nn	np	np	nn	nn	nn	nn	nn	np	nn	nn	nn	np	np	nn	np	nn	nn	nn	nn	np	nn	nn	nn	np	np	np	np	nn	nn	nn	np	np	np	np	np	np	nn	nn	nn
LG11_HB_132	F_0059435_L11_PA	LG11	<lmxll>	{0-}	(ll,lm)	ll	ll	ll	ll	lm	ll	lm	ll	lm	lm	lm	ll	lm	ll	ll	lm	ll	lm	ll	ll	lm	ll	ll	ll	lm	lm	lm	ll	lm	lm	lm	ll	lm	lm	ll	lm	lm	lm	lm	ll	ll	ll	ll	lm
LG11_HB_132	F_0059438_L11_PA	LG11	<lmxll>	{0-}	(ll,lm)	ll	ll	ll	ll	lm	ll	lm	ll	lm	lm	lm	ll	lm	ll	ll	lm	ll	lm	ll	ll	lm	ll	ll	ll	lm	lm	lm	ll	lm	lm	lm	ll	lm	lm	ll	lm	lm	lm	lm	ll	ll	ll	ll	lm
LG11_HB_132	R_5159764_L11_PA	LG11	<lmxll>	{0-}	(ll,lm)	ll	ll	ll	ll	lm	ll	lm	ll	lm	lm	lm	ll	lm	ll	ll	lm	ll	lm	ll	ll	lm	ll	ll	ll	lm	lm	lm	ll	lm	lm	lm	ll	lm	lm	ll	lm	lm	lm	lm	ll	ll	ll	ll	lm
LG11_HB_132.5	R_5173582_L11_PA	LG11	<hkxhk>	{10}	(hh,hk,kk)	hk	hk	kk	hk	hk	hk	hh	kk	hk	hk	hk	kk	hh	kk	kk	hk	hk	hh	kk	hk	hk	kk	kk	kk	hh	hk	hk	kk	hh	hh	hh	hk	hk	hk	kk	hh	hh	hh	hh	hk	hk	kk	kk	hk
LG11_HB_132.5	R_5208182_L11_PA	LG11	<lmxll>	{0-}	(ll,lm)	ll	ll	ll	ll	lm	ll	lm	ll	lm	lm	lm	ll	lm	ll	ll	lm	ll	lm	ll	ll	lm	ll	ll	ll	lm	lm	lm	ll	lm	lm	lm	ll	lm	lm	ll	lm	lm	lm	lm	ll	ll	ll	ll	lm
LG11_HB_132.5	GD_00418_L11_PA	LG11	<nnxnp>	{-1}	(nn,np)	np	np	nn	np	nn	np	np	nn	nn	nn	nn	nn	np	nn	nn	nn	np	np	nn	np	nn	nn	nn	nn	nn	nn	nn	nn	np	np	np	np	nn	nn	nn	np	np	np	np	np	np	nn	nn	nn
LG11_HB_132.5	R_5197434_L11_PA	LG11	<nnxnp>	{-1}	(nn,np)	np	np	nn	np	nn	np	np	nn	nn	nn	nn	nn	np	nn	nn	nn	nn	np	nn	np	nn	nn	nn	nn	nn	nn	nn	nn	np	np	np	np	nn	nn	nn	np	np	np	np	np	np	nn	nn	nn
LG11_HB_133	F_0060045_L11_PA	LG11	<lmxll>	{0-}	(ll,lm)	ll	ll	ll	ll	lm	ll	lm	ll	lm	lm	lm	ll	lm	ll	ll	lm	ll	lm	ll	ll	lm	ll	ll	ll	lm	lm	lm	ll	lm	lm	lm	ll	lm	lm	ll	lm	lm	lm	lm	ll	ll	ll	ll	lm
LG11_HB_133	F_0060047_L11_PA	LG11	<lmxll>	{0-}	(ll,lm)	ll	ll	ll	ll	lm	ll	lm	ll	lm	lm	lm	ll	lm	ll	ll	lm	ll	lm	ll	ll	lm	ll	ll	ll	lm	lm	lm	ll	lm	lm	lm	ll	lm	lm	ll	lm	lm	lm	lm	ll	ll	ll	ll	lm
LG11_HB_133	F_0060049_L11_PA	LG11	<lmxll>	{0-}	(ll,lm)	ll	ll	ll	ll	lm	ll	lm	ll	lm	lm	lm	ll	lm	ll	ll	lm	ll	lm	ll	ll	lm	ll	ll	ll	lm	lm	lm	ll	lm	lm	lm	ll	lm	lm	ll	lm	lm	lm	lm	ll	ll	ll	ll	lm
LG11_HB_133	R_5482687_L11_PA	LG11	<lmxll>	{0-}	(ll,lm)	ll	ll	ll	ll	lm	ll	lm	ll	lm	lm	lm	ll	lm	ll	ll	lm	ll	lm	ll	ll	lm	ll	ll	ll	lm	lm	lm	ll	lm	lm	lm	ll	lm	lm	ll	lm	lm	lm	lm	ll	ll	ll	ll	lm
LG11_HB_135	F_0061189_L11_PA	LG11	<lmxll>	{0-}	(ll,lm)	ll	ll	ll	ll	lm	ll	lm	ll	lm	lm	lm	ll	lm	lm	ll	lm	ll	lm	ll	ll	--	ll	ll	ll	lm	lm	lm	ll	lm	lm	lm	ll	lm	lm	ll	lm	lm	lm	lm	ll	ll	ll	ll	lm
LG11_HB_135	F_0061195_L11_PA	LG11	<lmxll>	{0-}	(ll,lm)	ll	ll	ll	ll	lm	ll	lm	ll	lm	lm	lm	ll	lm	lm	ll	lm	ll	--	ll	ll	lm	ll	ll	ll	lm	lm	lm	ll	lm	lm	lm	ll	lm	lm	ll	lm	lm	lm	lm	ll	ll	ll	ll	lm
LG11_HB_135	F_0061199_L11_PA	LG11	<lmxll>	{0-}	(ll,lm)	ll	ll	ll	ll	lm	ll	lm	ll	lm	lm	lm	ll	lm	lm	ll	lm	ll	lm	ll	ll	lm	ll	ll	ll	lm	lm	lm	ll	lm	lm	lm	ll	lm	lm	ll	lm	lm	lm	lm	ll	ll	ll	ll	lm
LG11_HB_136	F_0061654_L11_PA	LG11	<lmxll>	{0-}	(ll,lm)	ll	ll	ll	ll	lm	ll	lm	ll	lm	lm	lm	ll	lm	lm	ll	lm	ll	lm	ll	ll	lm	ll	ll	ll	lm	lm	lm	ll	lm	lm	lm	ll	lm	lm	ll	lm	lm	lm	lm	ll	ll	ll	ll	lm
LG11_HB_136	F_0061658_L11_PA	LG11	<lmxll>	{0-}	(ll,lm)	ll	ll	ll	ll	lm	ll	lm	ll	lm	lm	--	ll	lm	lm	ll	--	ll	lm	ll	ll	lm	ll	ll	ll	lm	lm	lm	ll	lm	lm	lm	ll	lm	lm	ll	lm	lm	lm	lm	ll	ll	ll	ll	--
LG11_HB_136	F_0061661_L11_PA	LG11	<nnxnp>	{-1}	(nn,np)	np	np	nn	np	nn	np	np	nn	nn	nn	nn	np	np	nn	nn	nn	nn	np	nn	np	nn	nn	nn	nn	nn	nn	nn	nn	np	np	np	np	nn	nn	nn	np	np	np	np	np	np	nn	nn	nn
F_0645521_L6_PA	F_0645521_L6_PA	LG11	<nnxnp>	{-1}	(nn,np)	np	np	nn	np	nn	np	nn	nn	nn	nn	nn	np	np	nn	nn	nn	nn	np	nn	np	nn	nn	nn	nn	nn	nn	nn	np	np	np	np	np	nn	nn	nn	np	np	np	np	np	np	nn	nn	nn
LG11_HB_137	F_0061949_L11_PA	LG11	<lmxll>	{0-}	(ll,lm)	ll	ll	ll	ll	lm	ll	lm	ll	lm	lm	lm	ll	lm	lm	ll	lm	ll	lm	ll	ll	lm	ll	ll	ll	lm	lm	lm	ll	lm	lm	lm	ll	lm	lm	ll	lm	lm	lm	lm	ll	ll	ll	ll	lm
LG11_HB_137	F_0061962_L11_PA	LG11	<lmxll>	{0-}	(ll,lm)	ll	ll	ll	ll	lm	ll	lm	ll	lm	lm	lm	ll	lm	lm	ll	lm	ll	lm	ll	ll	lm	ll	ll	ll	lm	lm	lm	ll	lm	lm	lm	ll	lm	lm	ll	lm	lm	lm	lm	ll	ll	ll	ll	lm
LG11_HB_137	F_0061914_L11_PA	LG11	<nnxnp>	{-0}	(nn,np)	nn	nn	np	nn	np	nn	nn	np	np	np	np	nn	nn	np	np	np	np	nn	np	nn	np	np	np	np	np	np	np	np	nn	nn	nn	nn	np	np	np	nn	nn	nn	nn	nn	nn	np	np	np
LG11_HB_137	F_0061923_L11_PA	LG11	<nnxnp>	{-1}	(nn,np)	np	np	nn	np	nn	np	np	nn	nn	nn	nn	np	np	nn	nn	nn	nn	np	nn	np	nn	nn	nn	nn	nn	nn	nn	nn	np	np	np	np	nn	nn	nn	np	np	np	np	np	np	nn	nn	nn
LG11_HB_137	R_6709034_L11_PA	LG11	<nnxnp>	{-1}	(nn,np)	np	np	nn	np	nn	np	np	nn	nn	nn	nn	np	np	nn	nn	nn	nn	np	nn	np	nn	nn	nn	nn	nn	nn	nn	nn	np	np	np	np	nn	nn	nn	np	np	np	np	np	np	nn	nn	nn
LG11_HB_137.5	GD_01788_L11_PA	LG11	<nnxnp>	{-1}	(nn,np)	np	np	nn	np	nn	np	np	nn	nn	nn	nn	np	np	nn	nn	nn	nn	np	nn	np	nn	nn	nn	nn	nn	nn	nn	nn	np	np	np	np	nn	nn	nn	np	np	np	np	np	np	nn	nn	nn
LG11_HB_138	F_0062295_L11_PA	LG11	<lmxll>	{1-}	(ll,lm)	lm	lm	lm	lm	ll	lm	ll	lm	ll	ll	ll	lm	ll	ll	lm	ll	lm	ll	lm	lm	ll	lm	lm	lm	ll	ll	ll	lm	ll	ll	ll	lm	ll	ll	lm	ll	ll	ll	ll	lm	lm	lm	--	ll
LG11_HB_138	F_0062303_L11_PA	LG11	<lmxll>	{0-}	(ll,lm)	ll	ll	ll	ll	lm	ll	lm	ll	lm	lm	lm	ll	lm	lm	ll	lm	ll	lm	ll	ll	lm	ll	ll	ll	lm	lm	lm	ll	lm	lm	lm	ll	lm	lm	ll	lm	lm	lm	lm	ll	ll	ll	ll	lm
LG11_HB_138	F_0062307_L11_PA	LG11	<lmxll>	{1-}	(ll,lm)	lm	lm	lm	lm	ll	lm	ll	lm	ll	ll	ll	lm	ll	ll	lm	ll	lm	ll	lm	lm	ll	lm	lm	lm	ll	ll	ll	lm	ll	ll	ll	lm	ll	ll	lm	ll	ll	ll	ll	lm	lm	lm	lm	ll
LG11_HB_138	F_0062333_L11_PA	LG11	<nnxnp>	{-1}	(nn,np)	np	np	nn	np	nn	np	np	nn	nn	nn	nn	np	np	nn	nn	nn	nn	np	nn	np	nn	nn	nn	nn	nn	nn	nn	np	np	np	np	np	nn	nn	nn	np	np	np	np	np	np	nn	nn	nn
LG11_HB_138	F_0062335_L11_PA	LG11	<nnxnp>	{-0}	(nn,np)	nn	nn	np	nn	np	nn	nn	np	np	np	np	nn	nn	np	np	np	np	nn	np	nn	np	np	np	np	np	np	np	nn	nn	nn	nn	nn	np	np	np	nn	nn	nn	nn	nn	nn	np	np	np
LG11_HB_138	F_0062330_L11_PA	LG11	<nnxnp>	{-1}	(nn,np)	np	np	nn	np	nn	np	--	nn	nn	nn	nn	np	np	nn	nn	nn	nn	np	nn	np	nn	nn	nn	nn	nn	nn	nn	np	np	np	np	np	nn	nn	nn	np	np	np	np	np	np	nn	nn	nn
LG11_HB_1385	F_0654293_L6_PA	LG11	<nnxnp>	{-1}	(nn,np)	np	nn	nn	nn	nn	np	nn	nn	nn	nn	nn	np	np	np	nn	nn	nn	np	nn	nn	np	nn	nn	nn	nn	nn	nn	nn	np	np	nn	np	nn	nn	nn	nn	nn	np	np	np	np	nn	nn	nn
LG11_HB_1385	F_0654291_L6_PA	LG11	<lmxll>	{0-}	(ll,lm)	ll	ll	lm	lm	lm	ll	lm	lm	lm	lm	lm	ll	lm	lm	ll	lm	ll	lm	lm	ll	ll	ll	ll	ll	lm	lm	lm	ll	ll	lm	lm	ll	lm	lm	ll	lm	lm	lm	lm	ll	lm	ll	ll	lm
LG11_HB_139	F_0062809_L11_PA	LG11	<lmxll>	{0-}	(ll,lm)	ll	ll	ll	ll	lm	ll	lm	ll	lm	lm	lm	ll	lm	lm	ll	lm	ll	lm	ll	ll	lm	ll	ll	ll	lm	lm	lm	ll	lm	lm	lm	ll	lm	lm	ll	lm	lm	lm	lm	ll	ll	ll	ll	lm
LG11_HB_139	R_7143110_L11_PA	LG11	<lmxll>	{0-}	(ll,lm)	ll	ll	ll	ll	lm	ll	lm	ll	lm	lm	lm	ll	lm	lm	ll	lm	ll	lm	ll	ll	lm	ll	ll	ll	lm	lm	lm	ll	lm	lm	lm	ll	lm	lm	ll	lm	lm	lm	lm	ll	ll	ll	ll	lm
LG11_HB_139.5	R_7189032_L11_PA	LG11	<lmxll>	{0-}	(ll,lm)	ll	ll	ll	ll	lm	ll	lm	ll	lm	lm	lm	ll	lm	lm	ll	lm	ll	lm	ll	ll	lm	ll	ll	ll	lm	lm	lm	ll	lm	lm	lm	ll	lm	lm	ll	lm	lm	lm	lm	ll	ll	ll	ll	lm
LG11_HB_140	F_0063313_L11_PA	LG11	<lmxll>	{0-}	(ll,lm)	ll	ll	ll	ll	lm	ll	lm	ll	lm	lm	lm	ll	lm	lm	ll	lm	ll	lm	ll	ll	lm	ll	ll	ll	lm	lm	lm	ll	lm	lm	lm	ll	lm	lm	ll	lm	lm	lm	lm	ll	ll	ll	ll	lm
LG11_HB_140	F_0063314_L11_PA	LG11	<lmxll>	{0-}	(ll,lm)	ll	ll	ll	ll	lm	ll	lm	ll	lm	lm	lm	ll	lm	lm	ll	lm	ll	lm	ll	ll	lm	ll	ll	ll	lm	lm	lm	ll	lm	lm	lm	ll	lm	lm	ll	lm	lm	lm	lm	ll	ll	ll	ll	lm
LG11_HB_140	F_0063317_L11_PA	LG11	<lmxll>	{0-}	(ll,lm)	ll	ll	ll	ll	lm	ll	lm	ll	lm	lm	lm	ll	lm	lm	ll	lm	ll	lm	ll	ll	lm	ll	ll	ll	lm	lm	lm	ll	lm	lm	lm	ll	lm	lm	ll	lm	lm	lm	lm	ll	ll	ll	ll	lm
LG11_HB_140	F_0063320_L11_PA	LG11	<lmxll>	{0-}	(ll,lm)	ll	ll	ll	ll	lm	ll	lm	ll	lm	lm	lm	ll	lm	lm	ll	lm	ll	lm	ll	ll	lm	ll	ll	ll	lm	lm	lm	ll	lm	lm	lm	ll	lm	lm	ll	lm	lm	lm	lm	ll	ll	ll	ll	lm
LG11_HB_140	F_0063329_L11_PA	LG11	<lmxll>	{0-}	(ll,lm)	ll	ll	ll	ll	lm	ll	lm	ll	lm	lm	lm	ll	lm	lm	ll	lm	ll	lm	ll	ll	lm	ll	ll	ll	lm	lm	lm	ll	lm	lm	lm	ll	lm	lm	ll	lm	lm	lm	lm	ll	ll	ll	ll	lm
LG11_HB_140	F_0063321_L11_PA	LG11	<nnxnp>	{-0}	(nn,np)	nn	nn	np	nn	np	nn	np	np	np	np	np	nn	nn	np	np	np	np	nn	np	nn	np	np	np	np	np	np	np	nn	nn	nn	nn	nn	np	np	np	nn	nn	nn	nn	nn	nn	np	np	np
LG11_HB_141	F_0064032_L11_PA	LG11	<lmxll>	{0-}	(ll,lm)	ll	ll	ll	ll	lm	ll	lm	ll	lm	lm	lm	ll	lm	lm	ll	lm	ll	lm	ll	ll	lm	ll	ll	ll	lm	lm	lm	ll	lm	lm	lm	ll	lm	lm	ll	lm	lm	lm	lm	ll	ll	ll	ll	lm
LG11_HB_141	F_0064054_L11_PA	LG11	<nnxnp>	{-1}	(nn,np)	np	np	nn	np	nn	np	nn	nn	nn	nn	nn	np	np	nn	nn	nn	nn	np	nn	np	nn	nn	nn	nn	nn	nn	nn	np	np	np	np	np	nn	nn	nn	np	np	np	np	np	np	nn	nn	nn
LG11_HB_142	F_0064300_L11_PA	LG11	<lmxll>	{0-}	(ll,lm)	ll	ll	ll	ll	lm	ll	lm	ll	lm	lm	lm	ll	lm	lm	ll	lm	ll	lm	ll	ll	lm	ll	ll	ll	lm	lm	lm	ll	lm	lm	lm	ll	lm	lm	ll	lm	lm	lm	lm	ll	ll	ll	ll	lm
LG11_HB_142	F_0064302_L11_PA	LG11	<hkxhk>	{00}	(hh,hk,kk)	hh	hh	hk	hh	kk	hh	kk	hk	kk	kk	kk	hh	hk	kk	hk	kk	hk	hk	hk	hh	kk	hk	hk	hk	kk	kk	kk	hh	hk	hk	hk	hh	kk	kk	hk	hk	hk	hk	hk	hh	hh	hk	hk	kk
LG11_HB_142	F_0064308_L11_PA	LG11	<nnxnp>	{-1}	(nn,np)	np	np	nn	np	nn	np	nn	nn	nn	nn	nn	np	np	nn	nn	nn	nn	np	nn	np	nn	nn	nn	nn	nn	nn	nn	np	np	np	np	np	nn	nn	nn	np	np	np	np	np	np	nn	nn	nn
LG11_HB_142	F_0064309_L11_PA	LG11	<nnxnp>	{-0}	(nn,np)	nn	nn	np	nn	np	nn	np	np	np	np	np	nn	nn	np	np	np	np	nn	np	nn	np	np	np	np	np	np	np	nn	nn	nn	nn	nn	np	np	np	nn	nn	nn	nn	nn	nn	np	np	np
LG11_HB_142	F_0064319_L11_PA	LG11	<lmxll>	{0-}	(ll,lm)	--	ll	ll	ll	lm	ll	lm	ll	lm	lm	lm	--	lm	lm	ll	lm	ll	lm	ll	ll	lm	--	--	ll	lm	lm	lm	--	lm	lm	lm	ll	lm	lm	--	lm	lm	lm	lm	--	ll	--	--	lm
LG11_HB_142.5	R_8682607_L11_PA	LG11	<lmxll>	{1-}	(ll,lm)	lm	lm	lm	lm	ll	lm	ll	lm	ll	ll	ll	lm	ll	ll	lm	ll	lm	ll	lm	lm	ll	lm	lm	lm	ll	ll	ll	lm	ll	ll	ll	lm	--	ll	lm	--	ll	ll	ll	lm	lm	lm	lm	ll
LG11_HB_142.5	R_8694610_L11_PA	LG11	<nnxnp>	{-0}	(nn,np)	nn	nn	np	nn	np	nn	np	np	np	np	np	nn	nn	np	np	np	np	nn	np	nn	np	np	np	np	np	np	np	nn	nn	nn	nn	nn	np	np	np	nn	nn	nn	nn	nn	nn	np	np	np
LG11_HB_143	F_0064987_L11_PA	LG11	<nnxnp>	{-1}	(nn,np)	np	np	nn	np	nn	np	nn	nn	nn	nn	nn	np	np	nn	nn	nn	nn	np	nn	np	nn	nn	nn	nn	nn	nn	nn	np	np	np	np	np	nn	nn	--	np	np	np	np	np	np	nn	nn	nn
LG11_HB_143	F_0064988_L11_PA	LG11	<lmxll>	{1-}	(ll,lm)	lm	lm	lm	lm	ll	lm	ll	lm	ll	ll	ll	lm	ll	ll	lm	ll	lm	ll	lm	lm	ll	lm	lm	lm	ll	ll	ll	lm	ll	ll	ll	lm	ll	ll	lm	ll	ll	ll	ll	lm	lm	lm	lm	ll
LG11_HB_143	F_0064998_L11_PA	LG11	<nnxnp>	{-1}	(nn,np)	np	np	nn	np	nn	np	nn	nn	nn	nn	nn	np	np	nn	nn	nn	nn	np	nn	np	nn	nn	nn	nn	nn	nn	nn	np	np	np	np	np	nn	nn	nn	np	np	np	np	np	np	nn	nn	nn
LG11_HB_143	F_0065000_L11_PA	LG11	<lmxll>	{1-}	(ll,lm)	lm	lm	lm	lm	ll	lm	ll	lm	ll	ll	ll	lm	ll	ll	lm	ll	lm	ll	lm	lm	ll	lm	lm	lm	ll	ll	ll	lm	ll	ll	ll	lm	ll	ll	lm	ll	ll	ll	ll	lm	lm	lm	lm	ll
LG11_HB_143	F_0065004_L11_PA	LG11	<lmxll>	{0-}	(ll,lm)	ll	ll	ll	ll	lm	ll	lm	ll	lm	lm	lm	ll	lm	lm	ll	lm	ll	lm	ll	ll	lm	ll	ll	ll	lm	lm	lm	ll	lm	lm	lm	ll	lm	lm	ll	lm	lm	lm	lm	ll	ll	ll	ll	lm
LG11_HB_143	F_0065012_L11_PA	LG11	<nnxnp>	{-0}	(nn,np)	nn	nn	np	nn	np	nn	np	np	np	np	np	nn	nn	np	np	np	np	nn	np	nn	np	np	np	np	np	np	np	nn	nn	nn	nn	nn	np	np	np	nn	nn	nn	nn	nn	nn	np	np	np
LG11_HB_143	F_0065016_L11_PA	LG11	<lmxll>	{0-}	(ll,lm)	ll	ll	ll	ll	lm	ll	lm	ll	lm	lm	lm	ll	lm	lm	ll	lm	ll	lm	ll	ll	lm	ll	ll	ll	lm	lm	lm	ll	lm	lm	lm	ll	lm	lm	ll	lm	lm	lm	lm	ll	ll	ll	ll	lm
LG11_HB_143	F_0065019_L11_PA	LG11	<hkxhk>	{01}	(hh,hk,kk)	hk	hk	hh	hk	hk	hk	hk	hh	hk	hk	hk	hk	kk	hk	hh	hk	hh	kk	hh	hk	hk	hh	hh	hh	hk	hk	hk	hk	kk	kk	kk	hk	hk	hk	hh	kk	kk	kk	kk	hk	hk	hh	hh	hk
LG11_HB_143	R_8702100_L11_PA	LG11	<lmxll>	{0-}	(ll,lm)	ll	ll	ll	ll	lm	ll	lm	ll	lm	lm	lm	ll	lm	lm	ll	lm	ll	lm	ll	ll	lm	ll	ll	ll	lm	lm	lm	ll	lm	lm	lm	ll	lm	lm	ll	lm	lm	lm	lm	ll	ll	ll	ll	lm
LG11_HB_143	R_8707503_L11_PA	LG11	<lmxll>	{0-}	(ll,lm)	ll	ll	ll	ll	lm	ll	lm	ll	lm	lm	lm	ll	lm	lm	ll	lm	ll	lm	ll	ll	lm	ll	ll	ll	lm	lm	lm	ll	lm	lm	lm	ll	lm	lm	ll	lm	lm	lm	lm	ll	ll	ll	ll	lm
GD_00735_L11_PA	GD_00735_L11_PA	LG11	<hkxhk>	{01}	(hh,hk,kk)	hk	hk	hh	hk	hk	hk	hk	hh	hk	hk	hk	hk	kk	hk	hh	hk	hh	kk	hh	hk	hk	hh	hh	hh	hk	hk	hk	hk	kk	kk	kk	hk	hk	hk	hh	kk	kk	kk	kk	hk	hk	hh	hh	hk
LG11_HB_144	F_0065622_L11_PA	LG11	<lmxll>	{0-}	(ll,lm)	ll	ll	ll	ll	lm	ll	lm	ll	lm	lm	lm	ll	lm	lm	ll	lm	ll	lm	ll	ll	lm	ll	ll	ll	lm	lm	lm	ll	lm	lm	lm	ll	lm	lm	ll	lm	lm	lm	lm	ll	ll	ll	ll	lm
LG11_HB_144	F_0065634_L11_PA	LG11	<lmxll>	{0-}	(ll,lm)	ll	ll	ll	ll	lm	ll	lm	ll	lm	lm	lm	ll	lm	lm	ll	lm	ll	lm	ll	ll	lm	ll	ll	ll	lm	lm	lm	ll	lm	lm	lm	ll	lm	lm	ll	lm	lm	lm	lm	ll	ll	ll	ll	lm
LG11_HB_144	F_0065643_L11_PA	LG11	<lmxll>	{1-}	(ll,lm)	lm	lm	lm	lm	ll	lm	ll	lm	ll	ll	ll	lm	ll	ll	lm	ll	lm	ll	lm	lm	ll	lm	lm	lm	ll	ll	ll	lm	ll	ll	ll	lm	ll	ll	lm	ll	ll	ll	ll	lm	lm	lm	lm	ll
LG11_HB_144	F_0065620_L11_PA	LG11	<nnxnp>	{-1}	(nn,np)	np	nn	nn	np	nn	np	nn	nn	nn	nn	nn	np	np	nn	nn	nn	nn	np	nn	np	nn	nn	nn	nn	nn	nn	nn	np	np	np	np	np	nn	nn	nn	np	np	np	np	np	np	nn	nn	nn
LG11_HB_144	F_0065631_L11_PA	LG11	<nnxnp>	{-0}	(nn,np)	nn	np	np	nn	np	nn	np	np	np	np	np	nn	nn	np	np	np	np	nn	np	nn	np	np	np	np	np	np	np	nn	nn	nn	nn	nn	np	np	np	nn	nn	nn	nn	nn	nn	np	np	np
LG11_HB_146	F_0065847_L11_PA	LG11	<hkxhk>	{11}	(hh,hk,kk)	kk	hk	hk	kk	hh	kk	hh	hk	hh	hh	hh	kk	hk	hh	hk	hh	hk	hk	hk	kk	hk	hk	hk	hk	hh	hh	hh	kk	hk	hk	hk	kk	hh	hh	hk	hk	hh	hk	hk	kk	kk	hk	hk	hh
LG11_HB_146	F_0065849_L11_PA	LG11	<hkxhk>	{00}	(hh,hk,kk)	hh	hk	hk	hh	kk	hh	kk	hk	kk	kk	kk	hh	hk	kk	hk	kk	hk	hk	hk	hh	hk	hk	hk	hk	kk	kk	kk	hh	hk	hk	hk	hh	kk	kk	hk	hk	kk	hk	hk	hh	hh	hk	hk	kk
LG11_HB_146	F_0065851_L11_PA	LG11	<lmxll>	{0-}	(ll,lm)	ll	ll	ll	ll	lm	ll	lm	ll	lm	lm	lm	ll	lm	lm	ll	lm	ll	lm	ll	ll	lm	ll	ll	ll	lm	lm	lm	ll	lm	lm	lm	ll	lm	lm	ll	lm	lm	lm	lm	ll	ll	ll	ll	lm
LG11_HB_146	F_0065872_L11_PA	LG11	<lmxll>	{0-}	(ll,lm)	ll	ll	ll	ll	lm	ll	lm	ll	lm	lm	lm	ll	lm	lm	ll	lm	ll	lm	ll	ll	lm	ll	ll	ll	lm	lm	lm	ll	lm	lm	lm	ll	lm	lm	ll	lm	lm	lm	lm	ll	ll	ll	ll	lm
LG11_HB_146	F_0065876_L11_PA	LG11	<lmxll>	{0-}	(ll,lm)	ll	ll	ll	ll	lm	ll	lm	ll	lm	lm	lm	ll	lm	lm	ll	lm	ll	lm	ll	ll	lm	ll	ll	ll	lm	lm	lm	ll	lm	lm	lm	ll	lm	lm	ll	lm	lm	lm	lm	ll	ll	ll	ll	lm
LG11_HB_147	F_0066491_L11_PA	LG11	<nnxnp>	{-1}	(nn,np)	np	nn	nn	np	nn	np	nn	nn	nn	nn	nn	np	np	nn	nn	nn	nn	np	nn	np	np	nn	nn	nn	nn	nn	nn	np	np	np	np	np	nn	nn	nn	np	nn	np	np	np	np	nn	nn	nn
LG11_HB_147	F_0066483_L11_PA	LG11	<lmxll>	{0-}	(ll,lm)	ll	ll	ll	ll	lm	ll	lm	ll	lm	lm	lm	ll	lm	lm	ll	lm	ll	lm	ll	ll	lm	ll	ll	ll	lm	lm	lm	ll	ll	lm	lm	ll	lm	lm	ll	lm	lm	lm	lm	ll	ll	ll	ll	lm
LG11_HB_147	F_0066494_L11_PA	LG11	<hkxhk>	{11}	(hh,hk,kk)	kk	hk	hk	kk	hh	kk	hh	hk	hh	hh	hh	kk	hk	hh	hk	hh	hk	hk	hk	kk	hk	hk	hk	hk	hh	hh	hh	kk	kk	hk	hk	kk	hh	hh	hk	hk	hh	hk	hk	kk	kk	hk	hk	hh
LG11_HB_147.5	R_9965260_L11_PA	LG11	<lmxll>	{0-}	(ll,lm)	ll	ll	ll	ll	lm	ll	lm	ll	lm	lm	lm	ll	lm	lm	ll	lm	ll	lm	ll	ll	lm	ll	ll	ll	lm	lm	lm	ll	ll	lm	lm	ll	lm	lm	ll	lm	lm	lm	lm	ll	ll	ll	ll	lm
LG11_HB_149	F_0067274_L11_PA	LG11	<nnxnp>	{-0}	(nn,np)	nn	np	np	nn	np	nn	np	np	np	np	np	nn	nn	np	np	np	np	nn	np	nn	nn	np	np	np	np	np	np	nn	nn	nn	nn	nn	np	np	np	nn	np	nn	nn	nn	nn	np	np	np
LG11_HB_149	F_0067276_L11_PA	LG11	<nnxnp>	{-0}	(nn,np)	nn	np	np	nn	np	nn	np	np	np	np	np	nn	nn	np	np	np	np	nn	np	nn	nn	np	np	np	np	np	np	nn	nn	nn	nn	nn	np	np	np	nn	np	nn	nn	nn	nn	np	np	np
LG11_HB_149.5	GD_00254_L11_PA	LG11	<nnxnp>	{-1}	(nn,np)	np	nn	nn	np	nn	np	nn	nn	nn	nn	nn	np	np	nn	nn	nn	nn	np	nn	np	np	nn	nn	nn	nn	nn	nn	np	np	np	np	np	nn	nn	nn	np	nn	np	np	np	np	nn	nn	nn
LG11_HB_149.5	R_10597805_L11_PA	LG11	<nnxnp>	{-0}	(nn,np)	nn	np	np	nn	np	nn	np	np	np	np	np	nn	nn	np	np	np	np	nn	np	nn	nn	np	np	np	np	np	np	nn	nn	nn	nn	nn	np	np	np	nn	np	nn	nn	nn	nn	np	np	np
LG11_HB_150	F_0067812_L11_PA	LG11	<lmxll>	{0-}	(ll,lm)	ll	ll	ll	ll	lm	ll	lm	ll	lm	lm	lm	ll	lm	lm	ll	lm	ll	lm	ll	ll	ll	ll	ll	ll	lm	lm	lm	ll	ll	lm	lm	ll	lm	lm	ll	lm	lm	lm	lm	ll	ll	ll	ll	lm
LG11_HB_150	F_0067822_L11_PA	LG11	<efxeg>	{01}	(ee,ef,eg,fg)	eg	ee	ee	eg	ef	eg	ef	ee	ef	ef	ef	eg	fg	ef	ee	ef	ee	fg	ee	eg	eg	ee	ee	ee	ef	ef	ef	eg	eg	fg	ef	eg	ef	ef	ee	fg	ef	fg	fg	eg	eg	ee	ee	ef
LG11_HB_150	F_0067823_L11_PA	LG11	<lmxll>	{0-}	(ll,lm)	ll	ll	ll	ll	lm	ll	lm	ll	lm	lm	lm	ll	lm	lm	ll	lm	ll	lm	ll	ll	ll	ll	ll	ll	lm	lm	lm	ll	ll	lm	lm	ll	lm	lm	ll	lm	lm	lm	lm	ll	ll	ll	ll	lm
LG11_HB_150	F_0067824_L11_PA	LG11	<lmxll>	{0-}	(ll,lm)	ll	ll	ll	ll	lm	ll	lm	ll	lm	lm	lm	ll	lm	lm	ll	lm	ll	lm	ll	ll	ll	ll	ll	ll	lm	lm	lm	ll	ll	lm	lm	ll	lm	lm	ll	lm	lm	lm	lm	ll	ll	ll	ll	lm
LG11_HB_150	F_0067825_L11_PA	LG11	<lmxll>	{0-}	(ll,lm)	ll	ll	ll	ll	lm	ll	lm	ll	lm	lm	lm	ll	lm	lm	ll	lm	ll	lm	ll	ll	ll	ll	ll	ll	lm	lm	lm	ll	ll	lm	lm	ll	lm	lm	ll	lm	lm	lm	lm	ll	ll	ll	ll	lm
LG11_HB_1502	F_0706050_L7_PA	LG11	<hkxhk>	{01}	(hh,hk,kk)	hk	hh	hk	hk	hk	hk	hk	hk	hk	hk	hk	hk	kk	kk	hh	hk	hh	kk	hk	hh	hk	hh	hh	hh	hh	hk	hk	hh	hk	kk	hk	hk	hk	hk	hh	hk	hk	kk	kk	hk	kk	hh	hh	hh
LG11_HB_1502	F_0706064_L7_PA	LG11	<hkxhk>	{10}	(hh,hk,kk)	hk	kk	hk	hk	hk	hk	hk	hk	hk	hk	hk	hk	hh	hh	kk	hk	kk	hh	hk	kk	hk	kk	kk	kk	kk	hk	hk	kk	hk	hh	hk	hk	hk	hk	kk	hk	hk	hh	hh	hk	hh	kk	kk	kk
LG11_HB_151	F_0067989_L11_PA	LG11	<nnxnp>	{-0}	(nn,np)	nn	np	np	nn	np	nn	np	np	np	np	np	nn	nn	np	np	np	np	nn	np	nn	nn	np	np	np	np	np	np	nn	nn	nn	np	nn	np	np	np	nn	np	nn	nn	nn	nn	np	np	np
LG11_HB_151	F_0067993_L11_PA	LG11	<hkxhk>	{10}	(hh,hk,kk)	hk	kk	kk	hk	hk	hk	hk	kk	hk	hk	hk	hk	hh	hk	kk	hk	kk	hh	kk	hk	hk	kk	kk	kk	hk	hk	hk	hk	hk	hh	hk	hk	hk	hk	kk	hh	hk	hh	hh	hk	hk	kk	kk	hk
LG11_HB_151	F_0067998_L11_PA	LG11	<hkxhk>	{11}	(hh,hk,kk)	kk	hk	hk	kk	hh	kk	hh	hk	hh	hh	hh	kk	hk	hh	hk	hh	hk	hk	hk	kk	kk	hk	hk	hk	hh	hh	hh	kk	kk	hk	hh	kk	hh	hh	hk	hk	hh	hk	hk	kk	kk	hk	hk	hh
LG11_HB_151	F_0068004_L11_PA	LG11	<lmxll>	{0-}	(ll,lm)	ll	ll	ll	ll	lm	ll	lm	ll	lm	lm	lm	ll	lm	lm	ll	lm	ll	lm	ll	ll	ll	ll	ll	ll	lm	lm	lm	ll	ll	lm	lm	ll	lm	lm	ll	lm	lm	lm	lm	ll	ll	ll	ll	lm
LG11_HB_151	F_0068007_L11_PA	LG11	<lmxll>	{0-}	(ll,lm)	ll	ll	ll	ll	lm	ll	lm	ll	lm	lm	lm	ll	lm	lm	ll	lm	ll	lm	ll	ll	ll	ll	ll	ll	lm	lm	lm	ll	ll	lm	lm	ll	lm	lm	ll	lm	lm	lm	lm	ll	ll	ll	ll	lm
LG11_HB_151	R_11306023_L11_PA	LG11	<nnxnp>	{-0}	(nn,np)	nn	np	np	nn	np	nn	np	np	np	np	np	nn	nn	np	np	np	np	nn	np	nn	nn	np	np	np	np	np	np	nn	nn	nn	np	nn	np	np	np	nn	np	nn	nn	nn	nn	np	np	np
LG11_HB_151	R_11309307_L11_PA	LG11	<nnxnp>	{-0}	(nn,np)	nn	np	np	nn	np	nn	np	np	np	np	np	nn	nn	np	np	np	np	nn	np	nn	nn	np	np	np	np	np	np	nn	nn	nn	np	nn	np	np	np	nn	np	nn	nn	nn	nn	np	np	np
LG11_HB_151	R_11312685_L11_PA	LG11	<nnxnp>	{-0}	(nn,np)	nn	np	np	nn	np	nn	np	np	np	np	np	nn	nn	np	np	np	np	nn	np	nn	nn	np	np	np	np	np	np	nn	nn	nn	np	nn	np	np	np	nn	np	nn	nn	nn	nn	np	np	np
LG11_HB_1515	F_0710908_L7_PA	LG11	<lmxll>	{0-}	(ll,lm)	ll	ll	lm	lm	ll	ll	lm	lm	lm	lm	lm	lm	ll	lm	ll	ll	ll	lm	lm	ll	ll	ll	ll	ll	ll	lm	lm	ll	ll	lm	ll	ll	lm	lm	ll	lm	lm	lm	ll	ll	lm	ll	ll	ll
LG11_HB_1515	F_0710911_L7_PA	LG11	<lmxll>	{0-}	(ll,lm)	ll	ll	lm	lm	ll	ll	lm	lm	lm	lm	lm	lm	ll	lm	ll	ll	ll	lm	lm	ll	ll	ll	ll	ll	ll	lm	lm	ll	ll	lm	ll	ll	lm	lm	ll	lm	lm	lm	ll	ll	lm	ll	ll	ll
LG11_HB_1515	F_0710929_L7_PA	LG11	<nnxnp>	{-0}	(nn,np)	nn	np	np	np	np	nn	np	np	nn	np	nn	nn	np	nn	nn	nn	np	nn	np	np	nn	np	np	nn	np	nn	np	np	nn	nn	np	nn	np	np	np	np	np	np	nn	nn	nn	np	np	np
LG11_HB_1515	F_0710937_L7_PA	LG11	<nnxnp>	{-1}	(nn,np)	np	nn	nn	nn	nn	np	nn	nn	np	nn	np	np	nn	np	np	np	nn	np	nn	nn	np	nn	nn	np	nn	np	nn	nn	np	np	nn	np	nn	nn	nn	nn	nn	nn	np	np	np	nn	nn	nn
LG11_HB_152	F_0068414_L11_PA	LG11	<nnxnp>	{-0}	(nn,np)	nn	np	np	nn	np	nn	np	np	np	np	np	nn	nn	nn	np	np	np	nn	np	nn	nn	np	np	np	np	np	np	nn	nn	nn	np	nn	np	np	np	nn	np	nn	nn	nn	nn	np	np	np
LG11_HB_152	F_0068415_L11_PA	LG11	<nnxnp>	{-1}	(nn,np)	np	nn	nn	np	nn	np	nn	nn	nn	nn	nn	np	np	np	nn	nn	nn	np	nn	np	np	nn	nn	nn	nn	nn	nn	np	np	np	nn	np	nn	nn	nn	np	nn	np	np	np	np	nn	nn	nn
LG11_HB_152	R_11573565_L11_PA	LG11	<nnxnp>	{-0}	(nn,np)	nn	np	np	nn	np	nn	np	np	np	np	np	nn	nn	nn	np	np	np	nn	np	nn	nn	np	np	np	np	np	np	nn	nn	nn	np	nn	np	np	np	nn	np	nn	nn	nn	nn	np	np	np
LG11_HB_152.5	R_11595996_L11_PA	LG11	<lmxll>	{0-}	(ll,lm)	ll	ll	ll	ll	lm	ll	lm	ll	lm	lm	lm	ll	lm	lm	ll	lm	ll	lm	ll	ll	ll	ll	ll	ll	lm	lm	lm	ll	ll	lm	lm	ll	lm	lm	ll	lm	lm	lm	lm	ll	ll	ll	ll	lm
LG11_HB_153	R_11831569_L11_PA	LG11	<hkxhk>	{11}	(hh,hk,kk)	kk	hk	hk	kk	hh	kk	hh	hh	hh	hh	hh	kk	hk	hk	hk	hh	hk	hk	hk	kk	kk	hk	hk	hk	hh	hh	hh	kk	kk	hk	hh	kk	hh	hh	hk	hk	hh	hk	hk	kk	kk	hk	hk	hh
LG11_HB_154	F_0069360_L11_PA	LG11	<lmxll>	{1-}	(ll,lm)	lm	lm	lm	lm	ll	lm	ll	ll	ll	ll	ll	lm	ll	ll	lm	ll	lm	ll	lm	lm	lm	lm	lm	lm	ll	ll	ll	lm	lm	ll	ll	lm	ll	ll	lm	ll	ll	ll	ll	lm	lm	lm	lm	ll
LG11_HB_154	F_0069361_L11_PA	LG11	<hkxhk>	{11}	(hh,hk,kk)	kk	hk	hk	kk	hh	kk	hh	hh	hh	hh	hh	kk	hk	hk	hk	hh	hk	hk	hk	kk	kk	hk	hk	hk	hh	hh	hh	kk	kk	hk	hh	kk	hh	hh	hk	hk	hh	hk	hk	kk	kk	hk	hk	hh
LG11_HB_154	F_0069376_L11_PA	LG11	<hkxhk>	{11}	(hh,hk,kk)	kk	hk	hk	kk	hh	kk	hh	hh	hh	hh	hh	kk	hk	hk	hk	hh	hk	hk	hk	kk	kk	hk	hk	hk	hh	hh	hh	kk	kk	hk	hh	kk	hh	hh	hk	hk	hh	hk	hk	kk	kk	hk	hk	hh
LG11_HB_154.5	R_12148665_L11_PA	LG11	<lmxll>	{1-}	(ll,lm)	lm	lm	lm	lm	ll	lm	ll	ll	ll	ll	ll	lm	ll	ll	lm	ll	lm	ll	lm	lm	lm	lm	lm	lm	ll	ll	ll	lm	lm	ll	ll	lm	ll	ll	lm	ll	ll	ll	ll	lm	lm	lm	lm	ll
LG11_HB_154.5	GD_00240_L11_PA	LG11	<hkxhk>	{00}	(hh,hk,kk)	hh	hk	hk	hk	kk	hh	kk	kk	kk	kk	kk	hh	hk	hk	hk	kk	hk	hk	hk	hh	hh	hk	hk	hk	kk	kk	kk	hh	hh	hk	kk	hh	kk	kk	hk	hk	kk	hk	hk	hh	hh	hk	hk	kk
LG11_HB_154.5	R_12169230_L11_PA	LG11	<lmxll>	{0-}	(ll,lm)	ll	ll	ll	ll	lm	ll	lm	lm	lm	lm	lm	ll	lm	lm	ll	lm	ll	lm	ll	ll	ll	ll	ll	ll	lm	lm	lm	ll	ll	lm	lm	ll	lm	lm	ll	lm	lm	lm	lm	ll	ll	ll	ll	lm
LG11_HB_154.8	GD_00037_L11_PA	LG11	<nnxnp>	{-1}	(nn,np)	np	nn	nn	nn	nn	np	nn	nn	nn	nn	nn	np	np	np	nn	nn	nn	np	nn	np	np	nn	nn	nn	nn	nn	nn	np	np	np	nn	np	nn	nn	nn	np	nn	np	np	np	np	nn	nn	nn
LG11_HB_154.8	GD_00441_L11_PA	LG11	<nnxnp>	{-1}	(nn,np)	np	nn	nn	nn	nn	np	nn	nn	nn	nn	nn	np	np	np	nn	nn	nn	np	nn	np	np	nn	nn	nn	nn	nn	nn	np	np	np	nn	np	nn	nn	nn	nn	nn	np	np	np	np	nn	nn	nn
LG11_HB_154.8	R_12352575_L11_PA	LG11	<lmxll>	{0-}	(ll,lm)	ll	ll	ll	ll	lm	ll	lm	lm	lm	lm	lm	ll	lm	lm	ll	lm	ll	lm	ll	ll	ll	ll	ll	ll	lm	lm	lm	ll	ll	lm	lm	ll	lm	lm	ll	lm	lm	lm	lm	ll	ll	ll	ll	lm
LG11_HB_155	R_12383439_L11_PA	LG11	<hkxhk>	{01}	(hh,hk,kk)	hk	hh	hh	hh	hk	hk	hk	hk	hk	hk	hk	hk	kk	kk	hh	hk	hh	kk	hh	hk	hk	hh	hh	hh	hk	hk	hk	hk	hk	kk	hk	hk	hk	hk	hh	hk	hk	kk	kk	hk	hk	hh	hh	hk
LG11_HB_155.5	R_12408600_L11_PA	LG11	<lmxll>	{0-}	(ll,lm)	ll	ll	ll	ll	lm	ll	lm	lm	lm	lm	lm	ll	lm	lm	ll	lm	ll	lm	ll	ll	ll	ll	ll	ll	lm	lm	lm	ll	ll	lm	lm	--	lm	lm	ll	lm	lm	lm	lm	ll	ll	ll	ll	lm
LG11_HB_155.5	R_12328377_L11_PA	LG11	<lmxll>	{0-}	(ll,lm)	ll	ll	ll	ll	lm	ll	lm	lm	lm	lm	lm	ll	lm	lm	ll	lm	ll	lm	ll	ll	ll	ll	ll	ll	lm	lm	lm	ll	ll	lm	lm	ll	lm	lm	ll	lm	lm	lm	lm	ll	ll	ll	ll	lm
LG11_HB_1551	F_0725479_L8_PA	LG11	<efxeg>	{01}	(ee,ef,eg,fg)	eg	ee	ef	ef	ef	eg	ef	ef	ef	ef	ef	eg	fg	fg	ee	ef	ee	fg	ef	ee	eg	ee	ee	ee	ef	ef	ef	ee	eg	fg	ef	eg	ef	ef	ee	ef	ef	fg	fg	eg	fg	ee	ee	ee
LG11_HB_1551	F_0725484_L8_PA	LG11	<efxeg>	{01}	(ee,ef,eg,fg)	eg	ee	ef	ef	ef	eg	ef	ef	ef	ef	ef	eg	fg	fg	ee	ef	ee	fg	ef	ee	eg	ee	ee	ee	ef	ef	ef	ee	eg	fg	ef	eg	ef	ef	ee	ef	ef	fg	fg	eg	fg	ee	ee	ee
LG11_HB_1551	F_0725496_L8_PA	LG11	<lmxll>	{0-}	(ll,lm)	ll	ll	lm	lm	lm	ll	lm	lm	lm	lm	lm	ll	lm	lm	ll	lm	ll	lm	lm	ll	ll	ll	ll	ll	lm	lm	lm	ll	ll	lm	lm	ll	lm	lm	ll	lm	lm	lm	lm	ll	lm	ll	ll	ll
LG11_HB_1551	F_0725507_L8_PA	LG11	<lmxll>	{0-}	(ll,lm)	ll	ll	lm	lm	lm	ll	lm	lm	lm	lm	lm	ll	lm	lm	ll	lm	ll	lm	lm	ll	ll	ll	ll	ll	lm	lm	lm	ll	ll	lm	lm	ll	lm	lm	ll	lm	lm	lm	lm	ll	lm	ll	ll	ll
LG11_HB_1551	F_0725494_L8_PA	LG11	<hkxhk>	{01}	(hh,hk,kk)	hk	hh	hk	hk	hk	hk	hk	hk	hk	hk	hk	hk	kk	kk	hh	hk	hh	kk	hk	hh	hk	hh	hh	hh	hk	hk	hk	hh	hk	kk	hk	hk	hk	hk	hh	hk	hk	kk	kk	hk	kk	hh	hh	hh
LG11_HB_156	F_0070710_L11_PA	LG11	<lmxll>	{0-}	(ll,lm)	ll	ll	lm	ll	lm	ll	lm	lm	lm	lm	lm	ll	lm	lm	ll	lm	ll	lm	ll	ll	ll	ll	ll	ll	lm	lm	lm	ll	ll	lm	lm	ll	lm	lm	ll	lm	lm	lm	lm	ll	ll	ll	ll	lm
LG11_HB_156	F_0070718_L11_PA	LG11	<lmxll>	{0-}	(ll,lm)	ll	ll	lm	ll	lm	ll	lm	lm	lm	lm	lm	ll	lm	lm	ll	lm	ll	lm	ll	ll	ll	ll	ll	ll	lm	lm	lm	ll	ll	lm	lm	ll	lm	lm	ll	lm	lm	lm	lm	ll	ll	ll	ll	lm
LG11_HB_156	F_0070724_L11_PA	LG11	<lmxll>	{0-}	(ll,lm)	ll	ll	lm	ll	lm	ll	lm	lm	lm	lm	lm	ll	lm	lm	ll	lm	ll	lm	ll	ll	ll	ll	ll	ll	lm	lm	lm	ll	ll	lm	lm	ll	lm	lm	ll	lm	lm	lm	lm	ll	ll	ll	ll	lm
LG11_HB_157	F_0071392_L11_PA	LG11	<lmxll>	{1-}	(ll,lm)	lm	lm	ll	lm	ll	lm	ll	ll	ll	ll	ll	lm	ll	ll	lm	ll	lm	ll	lm	lm	lm	lm	lm	lm	ll	ll	ll	lm	lm	ll	ll	lm	ll	ll	lm	ll	ll	ll	ll	lm	lm	lm	lm	ll
LG11_HB_157	F_0071387_L11_PA	LG11	<nnxnp>	{-0}	(nn,np)	nn	np	np	np	np	nn	np	np	np	np	np	nn	nn	nn	np	np	np	nn	np	nn	nn	np	np	np	np	np	np	nn	nn	nn	np	nn	np	np	np	np	np	nn	nn	nn	nn	np	np	np
LG11_HB_157	F_0071391_L11_PA	LG11	<nnxnp>	{-1}	(nn,np)	np	nn	nn	nn	nn	np	nn	nn	nn	nn	nn	np	np	np	nn	nn	nn	np	nn	np	np	nn	nn	nn	nn	nn	nn	np	np	np	nn	np	nn	nn	nn	nn	nn	np	np	np	np	nn	nn	nn
LG11_HB_157.5	GD_02465_L11_PA	LG11	<nnxnp>	{-1}	(nn,np)	np	nn	nn	nn	nn	np	nn	nn	nn	nn	nn	np	np	np	nn	nn	nn	np	nn	np	np	nn	nn	nn	nn	nn	nn	np	np	np	nn	np	nn	nn	nn	nn	nn	np	np	np	np	nn	nn	nn
LG11_HB_158	F_0072017_L11_PA	LG11	<lmxll>	{1-}	(ll,lm)	lm	lm	ll	lm	ll	lm	ll	ll	ll	ll	ll	lm	ll	ll	lm	ll	lm	ll	lm	lm	lm	lm	lm	lm	ll	ll	ll	lm	lm	ll	ll	lm	ll	ll	lm	ll	ll	ll	ll	lm	lm	lm	lm	ll
LG11_HB_160	F_0072603_L11_PA	LG11	<lmxll>	{0-}	(ll,lm)	ll	ll	lm	lm	lm	ll	lm	lm	lm	lm	lm	ll	lm	lm	ll	lm	ll	lm	lm	ll	ll	ll	ll	ll	lm	lm	lm	ll	ll	lm	lm	ll	lm	lm	ll	lm	lm	lm	lm	ll	ll	ll	ll	lm
LG11_HB_160	F_0072604_L11_PA	LG11	<lmxll>	{0-}	(ll,lm)	ll	ll	lm	lm	lm	ll	lm	lm	lm	lm	lm	ll	lm	lm	ll	lm	ll	lm	lm	ll	ll	ll	ll	ll	lm	lm	lm	ll	ll	lm	lm	ll	lm	lm	ll	lm	lm	lm	lm	ll	ll	ll	ll	lm
LG11_HB_160	F_0072612_L11_PA	LG11	<lmxll>	{0-}	(ll,lm)	ll	ll	lm	lm	lm	ll	lm	lm	lm	lm	lm	ll	lm	lm	ll	lm	ll	lm	lm	ll	ll	ll	ll	ll	lm	lm	lm	ll	ll	lm	lm	ll	lm	lm	ll	lm	lm	lm	lm	ll	ll	ll	ll	lm
LG11_HB_162	F_0073623_L11_PA	LG11	<lmxll>	{1-}	(ll,lm)	lm	lm	ll	ll	ll	lm	ll	ll	ll	ll	ll	lm	ll	ll	lm	ll	lm	ll	ll	lm	lm	lm	lm	lm	ll	ll	ll	lm	lm	ll	ll	lm	ll	ll	lm	ll	ll	ll	ll	lm	lm	lm	lm	ll
LG11_HB_162	F_0073656_L11_PA	LG11	<lmxll>	{0-}	(ll,lm)	ll	ll	lm	lm	lm	ll	lm	lm	lm	lm	lm	ll	lm	lm	ll	lm	ll	--	--	ll	ll	ll	ll	ll	--	lm	lm	--	ll	lm	lm	ll	lm	lm	ll	lm	--	--	--	ll	ll	ll	ll	lm
LG11_HB_163	F_0074196_L11_PA	LG11	<lmxll>	{1-}	(ll,lm)	lm	lm	ll	ll	ll	lm	ll	ll	ll	ll	ll	lm	ll	ll	lm	ll	lm	ll	ll	lm	lm	lm	lm	lm	ll	ll	ll	lm	lm	ll	ll	lm	ll	ll	lm	ll	ll	ll	ll	lm	lm	lm	lm	ll
LG11_HB_163	R_14850427_L11_PA	LG11	<lmxll>	{1-}	(ll,lm)	lm	lm	ll	ll	ll	lm	ll	ll	ll	ll	ll	lm	ll	ll	lm	ll	lm	ll	ll	lm	lm	lm	lm	lm	ll	ll	ll	lm	lm	ll	ll	lm	ll	ll	lm	ll	ll	ll	ll	lm	lm	lm	lm	ll
LG11_HB_165	F_0075140_L11_PA	LG11	<lmxll>	{1-}	(ll,lm)	lm	lm	ll	lm	ll	lm	ll	ll	ll	ll	ll	lm	ll	ll	lm	ll	lm	ll	lm	lm	lm	lm	lm	lm	ll	ll	ll	lm	lm	ll	ll	lm	ll	ll	lm	ll	ll	ll	ll	lm	lm	lm	lm	ll
LG11_HB_166	F_0075421_L11_PA	LG11	<lmxll>	{0-}	(ll,lm)	ll	ll	lm	ll	lm	ll	lm	lm	lm	lm	lm	ll	lm	lm	ll	lm	ll	lm	ll	ll	ll	ll	ll	ll	lm	lm	lm	ll	ll	lm	lm	ll	lm	lm	ll	lm	lm	lm	lm	ll	ll	ll	ll	lm
LG11_HB_166	F_0075427_L11_PA	LG11	<lmxll>	{0-}	(ll,lm)	ll	ll	lm	ll	lm	ll	lm	lm	lm	lm	lm	ll	lm	lm	ll	lm	ll	lm	ll	ll	ll	ll	ll	ll	lm	lm	lm	ll	ll	lm	lm	ll	lm	lm	ll	lm	lm	lm	lm	ll	ll	ll	ll	lm
LG11_HB_167	F_0075788_L11_PA	LG11	<lmxll>	{0-}	(ll,lm)	ll	ll	lm	ll	lm	ll	lm	lm	lm	lm	lm	ll	lm	lm	ll	lm	ll	lm	ll	ll	ll	ll	ll	ll	lm	lm	lm	ll	ll	lm	lm	ll	lm	lm	ll	lm	lm	lm	lm	ll	ll	ll	ll	lm
LG11_HB_170	F_0076552_L11_PA	LG11	<lmxll>	{0-}	(ll,lm)	ll	ll	lm	lm	lm	ll	lm	lm	lm	lm	lm	ll	lm	lm	ll	lm	ll	lm	lm	ll	ll	ll	ll	ll	lm	lm	lm	ll	ll	lm	lm	ll	lm	lm	ll	lm	lm	lm	lm	ll	lm	ll	ll	lm
LG11_HB_170	F_0076561_L11_PA	LG11	<lmxll>	{0-}	(ll,lm)	ll	ll	lm	lm	lm	ll	lm	lm	lm	lm	lm	ll	lm	lm	ll	lm	ll	lm	lm	ll	ll	ll	ll	ll	lm	lm	lm	ll	ll	lm	lm	ll	lm	lm	ll	lm	lm	lm	lm	ll	lm	ll	ll	lm
LG11_HB_170	F_0076567_L11_PA	LG11	<lmxll>	{0-}	(ll,lm)	ll	ll	lm	lm	lm	ll	lm	lm	lm	lm	lm	ll	lm	lm	ll	lm	ll	lm	lm	ll	ll	ll	ll	ll	lm	lm	lm	ll	ll	lm	lm	ll	lm	lm	ll	lm	lm	lm	lm	ll	lm	ll	ll	lm
LG11_HB_171	F_0077291_L11_PA	LG11	<lmxll>	{0-}	(ll,lm)	ll	ll	lm	lm	lm	ll	lm	lm	lm	lm	lm	ll	lm	lm	ll	lm	ll	lm	lm	ll	ll	ll	ll	ll	lm	lm	lm	ll	ll	lm	lm	ll	lm	lm	ll	lm	lm	lm	lm	ll	lm	ll	ll	lm
LG11_HB_171	F_0077294_L11_PA	LG11	<lmxll>	{0-}	(ll,lm)	ll	ll	lm	lm	lm	ll	lm	lm	lm	lm	lm	ll	lm	lm	ll	lm	ll	lm	lm	ll	ll	ll	ll	ll	lm	lm	lm	ll	ll	lm	lm	ll	lm	lm	ll	lm	lm	lm	lm	ll	lm	ll	ll	lm
LG11_HB_172	F_0077750_L11_PA	LG11	<lmxll>	{0-}	(ll,lm)	ll	ll	lm	lm	lm	ll	lm	lm	lm	lm	lm	ll	lm	lm	ll	lm	ll	lm	lm	ll	ll	ll	ll	ll	lm	lm	lm	ll	ll	lm	lm	ll	lm	lm	ll	lm	lm	lm	lm	ll	lm	ll	ll	lm
LG11_HB_172	F_0077770_L11_PA	LG11	<lmxll>	{0-}	(ll,lm)	ll	ll	lm	lm	lm	ll	lm	lm	lm	lm	lm	ll	lm	lm	ll	lm	ll	lm	lm	ll	ll	ll	ll	ll	lm	lm	lm	ll	ll	lm	lm	ll	lm	lm	ll	lm	lm	lm	lm	ll	lm	ll	ll	lm
LG11_HB_172	F_0077774_L11_PA	LG11	<lmxll>	{0-}	(ll,lm)	ll	ll	lm	lm	lm	ll	lm	lm	lm	lm	lm	ll	lm	lm	ll	lm	ll	lm	lm	ll	ll	ll	ll	ll	lm	lm	lm	ll	ll	lm	lm	ll	lm	lm	ll	lm	lm	lm	lm	ll	lm	ll	ll	lm
LG11_HB_172	F_0077779_L11_PA	LG11	<lmxll>	{0-}	(ll,lm)	ll	ll	lm	lm	lm	ll	lm	lm	lm	lm	lm	ll	lm	lm	ll	lm	ll	lm	lm	ll	ll	ll	ll	ll	lm	lm	lm	ll	ll	lm	lm	ll	lm	lm	ll	lm	lm	lm	lm	ll	lm	ll	ll	lm
LG11_HB_172	F_0077786_L11_PA	LG11	<lmxll>	{0-}	(ll,lm)	ll	ll	lm	lm	lm	ll	lm	lm	lm	lm	lm	ll	lm	lm	ll	lm	ll	lm	lm	ll	ll	ll	ll	ll	lm	lm	lm	ll	ll	lm	lm	ll	lm	lm	ll	lm	lm	lm	lm	ll	lm	ll	ll	lm
LG11_HB_173	F_0077909_L11_PA	LG11	<lmxll>	{0-}	(ll,lm)	ll	ll	lm	lm	lm	ll	lm	lm	lm	lm	lm	ll	lm	lm	ll	lm	ll	lm	lm	ll	ll	ll	ll	ll	lm	lm	lm	ll	ll	lm	lm	ll	lm	lm	ll	lm	lm	lm	lm	ll	lm	ll	ll	lm
LG11_HB_173	F_0077913_L11_PA	LG11	<lmxll>	{0-}	(ll,lm)	ll	ll	lm	lm	lm	ll	lm	lm	lm	lm	lm	ll	lm	lm	ll	lm	ll	lm	lm	ll	ll	ll	ll	ll	lm	lm	lm	ll	ll	lm	lm	ll	lm	lm	ll	lm	lm	lm	lm	ll	lm	ll	ll	lm
LG11_HB_173	F_0077916_L11_PA	LG11	<lmxll>	{0-}	(ll,lm)	ll	ll	lm	lm	lm	ll	lm	lm	lm	lm	lm	ll	lm	lm	ll	lm	ll	lm	lm	ll	ll	ll	ll	ll	lm	lm	lm	ll	ll	lm	lm	ll	lm	lm	ll	lm	lm	lm	lm	ll	lm	ll	ll	lm
LG11_HB_173	F_0077928_L11_PA	LG11	<lmxll>	{0-}	(ll,lm)	ll	ll	lm	lm	lm	ll	lm	lm	lm	lm	lm	ll	lm	lm	ll	lm	ll	lm	lm	ll	ll	ll	ll	ll	lm	lm	lm	ll	ll	lm	lm	ll	lm	lm	ll	lm	lm	lm	lm	ll	lm	ll	ll	lm
LG11_HB_173	F_0077930_L11_PA	LG11	<lmxll>	{0-}	(ll,lm)	ll	ll	lm	lm	lm	ll	lm	lm	lm	lm	lm	ll	lm	lm	ll	lm	ll	lm	lm	ll	ll	ll	ll	ll	lm	lm	lm	ll	ll	lm	lm	ll	lm	lm	ll	lm	lm	lm	lm	ll	lm	ll	ll	lm
LG11_HB_173	F_0077938_L11_PA	LG11	<lmxll>	{0-}	(ll,lm)	ll	ll	lm	lm	lm	ll	lm	lm	lm	lm	lm	ll	lm	lm	ll	lm	ll	lm	lm	ll	ll	ll	ll	ll	lm	lm	lm	ll	ll	lm	lm	ll	lm	lm	ll	lm	lm	lm	lm	ll	lm	ll	ll	lm
LG11_HB_174	F_0078000_L11_PA	LG11	<lmxll>	{0-}	(ll,lm)	ll	ll	lm	lm	lm	ll	lm	lm	lm	lm	lm	ll	lm	lm	ll	lm	ll	lm	lm	ll	ll	ll	ll	ll	lm	lm	lm	ll	ll	lm	lm	ll	lm	lm	ll	lm	lm	lm	lm	ll	lm	ll	ll	lm
LG11_HB_174	F_0078002_L11_PA	LG11	<lmxll>	{0-}	(ll,lm)	ll	ll	lm	lm	lm	ll	lm	lm	lm	lm	lm	ll	lm	lm	ll	lm	ll	lm	lm	ll	ll	ll	ll	ll	lm	lm	lm	ll	ll	lm	lm	ll	lm	lm	ll	lm	lm	lm	lm	ll	lm	ll	ll	lm
LG11_HB_174	F_0078003_L11_PA	LG11	<lmxll>	{0-}	(ll,lm)	ll	ll	lm	lm	lm	ll	lm	lm	lm	lm	lm	ll	lm	lm	ll	lm	ll	lm	lm	ll	ll	ll	ll	ll	lm	lm	lm	ll	ll	lm	lm	ll	lm	lm	ll	lm	lm	lm	lm	ll	lm	ll	ll	lm
LG11_HB_174	F_0078026_L11_PA	LG11	<lmxll>	{0-}	(ll,lm)	ll	ll	lm	lm	lm	ll	lm	lm	lm	lm	lm	ll	lm	lm	ll	lm	ll	lm	lm	ll	ll	ll	ll	ll	lm	lm	lm	ll	ll	lm	lm	ll	lm	lm	ll	lm	lm	lm	lm	ll	lm	ll	ll	lm
LG11_HB_175	F_0078328_L11_PA	LG11	<hkxhk>	{01}	(hh,hk,kk)	hk	hh	hk	hk	hk	hk	hk	hk	hk	hk	hk	hk	kk	kk	hh	hk	hh	kk	hk	hh	hk	hh	hh	hh	hk	hk	hk	hh	hk	kk	hk	hk	hk	hk	hh	hk	hk	kk	kk	hk	kk	hh	hh	hk
LG11_HB_175	F_0078309_L11_PA	LG11	<lmxll>	{0-}	(ll,lm)	ll	ll	lm	lm	lm	ll	lm	lm	lm	lm	lm	ll	lm	lm	ll	lm	ll	lm	lm	ll	ll	ll	ll	ll	lm	lm	lm	ll	ll	lm	lm	ll	lm	lm	ll	lm	lm	lm	lm	ll	lm	ll	ll	lm
LG11_HB_175	F_0078311_L11_PA	LG11	<lmxll>	{0-}	(ll,lm)	ll	ll	lm	lm	lm	ll	lm	lm	lm	lm	lm	ll	lm	lm	ll	lm	ll	lm	lm	ll	ll	ll	ll	ll	lm	lm	lm	ll	ll	lm	lm	ll	lm	lm	ll	lm	lm	lm	lm	ll	lm	ll	ll	lm
LG11_HB_175	F_0078313_L11_PA	LG11	<lmxll>	{0-}	(ll,lm)	ll	ll	lm	lm	lm	ll	lm	lm	lm	lm	lm	ll	lm	lm	ll	lm	ll	lm	lm	ll	ll	ll	ll	ll	lm	lm	lm	ll	ll	lm	lm	ll	lm	lm	ll	lm	lm	lm	lm	ll	lm	ll	ll	lm
LG11_HB_175	F_0078327_L11_PA	LG11	<lmxll>	{0-}	(ll,lm)	ll	ll	lm	lm	lm	ll	lm	lm	lm	lm	lm	ll	lm	lm	ll	lm	ll	lm	lm	ll	ll	ll	ll	ll	lm	lm	lm	ll	ll	lm	lm	ll	lm	lm	ll	lm	lm	lm	lm	ll	lm	ll	ll	lm
LG11_HB_176	F_0078684_L11_PA	LG11	<lmxll>	{0-}	(ll,lm)	ll	ll	lm	lm	lm	ll	lm	lm	lm	lm	lm	ll	lm	lm	ll	lm	ll	lm	lm	ll	ll	ll	ll	ll	lm	lm	lm	ll	ll	lm	lm	ll	lm	lm	ll	lm	lm	lm	lm	ll	lm	ll	ll	lm
LG11_HB_176	F_0078695_L11_PA	LG11	<lmxll>	{0-}	(ll,lm)	ll	ll	lm	lm	lm	ll	lm	lm	lm	lm	lm	ll	lm	lm	ll	lm	ll	lm	lm	ll	ll	ll	ll	ll	lm	lm	lm	ll	ll	lm	lm	ll	lm	lm	ll	lm	lm	lm	lm	ll	lm	ll	ll	lm
LG11_HB_176	F_0078690_L11_PA	LG11	<lmxll>	{0-}	(ll,lm)	ll	ll	lm	lm	lm	ll	lm	lm	lm	lm	lm	ll	lm	lm	ll	lm	ll	lm	lm	ll	ll	ll	ll	ll	lm	lm	lm	ll	ll	lm	lm	ll	lm	lm	ll	lm	lm	--	--	ll	--	ll	ll	lm
R_19378044_L11_PA	R_19378044_L11_PA	LG11	<lmxll>	{0-}	(ll,lm)	ll	ll	lm	lm	lm	ll	lm	lm	lm	lm	lm	ll	lm	lm	ll	lm	ll	lm	lm	ll	ll	ll	ll	ll	lm	lm	lm	ll	ll	lm	lm	ll	lm	lm	ll	lm	lm	lm	lm	ll	lm	ll	ll	lm
LG11_HB_177	F_0078778_L11_PA	LG11	<nnxnp>	{-1}	(nn,np)	np	nn	nn	nn	nn	np	nn	nn	nn	nn	nn	np	np	np	nn	nn	nn	np	nn	nn	np	nn	nn	nn	nn	nn	nn	nn	np	np	nn	np	nn	nn	nn	nn	nn	np	np	np	np	nn	nn	nn
LG11_HB_177	F_0078768_L11_PA	LG11	<lmxll>	{0-}	(ll,lm)	ll	ll	lm	lm	lm	ll	lm	lm	lm	lm	lm	ll	lm	lm	ll	lm	ll	lm	lm	ll	ll	ll	ll	ll	lm	lm	lm	ll	ll	lm	lm	ll	lm	lm	ll	lm	lm	lm	lm	ll	lm	ll	ll	lm
LG11_HB_177	F_0078775_L11_PA	LG11	<lmxll>	{0-}	(ll,lm)	ll	ll	lm	lm	lm	ll	lm	lm	lm	lm	lm	ll	lm	lm	ll	lm	ll	lm	lm	ll	ll	ll	ll	ll	lm	lm	lm	ll	ll	lm	lm	ll	lm	lm	ll	lm	lm	lm	lm	ll	lm	ll	ll	lm
LG11_HB_177	F_0078776_L11_PA	LG11	<lmxll>	{0-}	(ll,lm)	ll	ll	lm	lm	lm	ll	lm	lm	lm	lm	lm	ll	lm	lm	ll	lm	ll	lm	lm	ll	ll	ll	ll	ll	lm	lm	lm	ll	ll	lm	lm	ll	lm	lm	ll	lm	lm	lm	lm	ll	lm	ll	ll	lm
LG11_HB_177	F_0078779_L11_PA	LG11	<lmxll>	{0-}	(ll,lm)	ll	ll	lm	lm	lm	ll	lm	lm	lm	lm	lm	ll	lm	lm	ll	lm	ll	lm	lm	ll	ll	ll	ll	ll	lm	lm	lm	ll	ll	lm	lm	ll	lm	lm	ll	lm	lm	lm	lm	ll	lm	ll	ll	lm
LG11_HB_177	GD_01878_L11_PA	LG11	<lmxll>	{0-}	(ll,lm)	ll	ll	lm	lm	lm	ll	lm	lm	lm	lm	lm	ll	lm	lm	ll	lm	ll	lm	lm	ll	ll	ll	ll	ll	lm	lm	lm	ll	ll	lm	lm	ll	lm	lm	ll	lm	lm	lm	lm	ll	lm	ll	ll	lm
R_19384185_L11_PA	R_19384185_L11_PA	LG11	<lmxll>	{0-}	(ll,lm)	ll	ll	lm	lm	lm	ll	lm	lm	lm	lm	lm	ll	lm	lm	ll	lm	ll	lm	lm	ll	ll	ll	ll	ll	lm	lm	lm	ll	ll	lm	lm	ll	lm	lm	ll	lm	lm	lm	lm	ll	lm	ll	ll	lm
LG11_HB_1789_s29h1	$F_0840959y_LG11	LG11	<lmxll>	{0-}	(ll,lm)	ll	ll	ll	ll	lm	ll	lm	ll	lm	lm	lm	ll	lm	ll	ll	lm	ll	lm	ll	ll	lm	ll	ll	ll	lm	lm	lm	ll	lm	lm	lm	ll	lm	lm	ll	lm	lm	lm	lm	ll	ll	ll	ll	lm
LG11_HB_1790_s29h1	F_0841915_L11_29_1	LG11	<lmxll>	{0-}	(ll,lm)	ll	ll	ll	ll	lm	ll	lm	ll	lm	lm	lm	ll	lm	lm	ll	lm	ll	lm	ll	ll	lm	ll	ll	ll	lm	lm	lm	ll	lm	lm	lm	ll	lm	lm	ll	lm	lm	lm	lm	ll	ll	ll	ll	lm
LG11_HB_1790_s29h1	F_0841916_L11_29_1	LG11	<lmxll>	{1-}	(ll,lm)	lm	lm	lm	lm	ll	lm	ll	lm	ll	ll	ll	lm	ll	ll	lm	ll	lm	ll	lm	lm	ll	lm	lm	lm	ll	ll	ll	lm	ll	ll	ll	lm	ll	ll	lm	ll	ll	ll	ll	lm	lm	lm	lm	ll
LG11_HB_1792_s29h1	F_0842249_L11_29_1	LG11	<lmxll>	{0-}	(ll,lm)	ll	ll	ll	ll	lm	ll	lm	ll	lm	lm	lm	ll	lm	lm	ll	lm	ll	lm	ll	ll	lm	ll	ll	ll	lm	lm	lm	ll	lm	lm	lm	ll	lm	lm	ll	lm	lm	lm	lm	ll	ll	ll	ll	lm
F_0843228_L11_30_1	F_0843228_L11_30_1	LG11	<lmxll>	{1-}	(ll,lm)	lm	lm	lm	lm	ll	lm	ll	lm	ll	ll	ll	lm	ll	ll	lm	ll	lm	ll	lm	lm	ll	lm	lm	lm	ll	ll	ll	lm	lm	ll	ll	lm	ll	ll	lm	ll	ll	ll	ll	lm	lm	lm	lm	ll
LG11_HB_1794_s31h1	F_0844568_L11_31_1	LG11	<lmxll>	{0-}	(ll,lm)	ll	ll	ll	ll	lm	ll	lm	lm	lm	lm	lm	ll	lm	lm	ll	lm	ll	lm	ll	ll	ll	ll	ll	ll	lm	lm	lm	ll	ll	lm	lm	ll	lm	lm	ll	lm	lm	lm	lm	ll	ll	ll	ll	lm
F_0845056_L11_32_1	F_0845056_L11_32_1	LG11	<lmxll>	{0-}	(ll,lm)	ll	ll	lm	lm	lm	ll	lm	lm	lm	lm	lm	ll	lm	lm	ll	lm	ll	lm	lm	ll	ll	ll	ll	ll	lm	lm	lm	ll	ll	lm	lm	ll	lm	lm	ll	lm	lm	lm	lm	ll	ll	ll	ll	lm
F_0845784_L11_33_1	F_0845784_L11_33_1	LG11	<lmxll>	{0-}	(ll,lm)	ll	ll	lm	lm	lm	ll	lm	lm	lm	lm	lm	ll	lm	lm	ll	lm	ll	lm	lm	ll	ll	ll	ll	ll	lm	lm	lm	ll	ll	lm	lm	ll	lm	lm	ll	lm	lm	lm	lm	ll	lm	ll	ll	lm
F_0847269_L11_40_1	F_0847269_L11_40_1	LG11	<lmxll>	{0-}	(ll,lm)	ll	ll	lm	lm	lm	ll	lm	lm	lm	lm	lm	ll	lm	lm	ll	lm	ll	lm	lm	ll	ll	ll	ll	ll	lm	lm	lm	ll	ll	lm	lm	ll	lm	lm	ll	lm	lm	lm	lm	ll	lm	ll	ll	lm
LG11_HB_180	GD_01187_L11_PA	LG11	<lmxll>	{0-}	(ll,lm)	ll	ll	lm	lm	lm	ll	lm	lm	lm	lm	lm	ll	lm	lm	ll	lm	ll	lm	lm	ll	ll	ll	ll	ll	lm	lm	lm	ll	ll	lm	lm	ll	lm	lm	ll	lm	lm	lm	lm	ll	lm	ll	ll	lm
LG11_HB_1800_s41h1	F_0847944_L11_41_1	LG11	<nnxnp>	{-1}	(nn,np)	np	nn	nn	nn	nn	np	nn	nn	nn	nn	nn	np	np	np	nn	nn	nn	np	nn	nn	np	nn	nn	nn	nn	nn	nn	nn	np	np	nn	np	nn	nn	nn	nn	nn	np	np	np	np	nn	nn	nn
LG11_HB_1800_s41h1	F_0847958_L11_41_1	LG11	<hkxhk>	{10}	(hh,hk,kk)	hk	kk	hk	hk	hk	hk	hk	hk	hk	hk	hk	hk	hh	hh	kk	hk	kk	hh	hk	kk	hk	kk	kk	kk	hk	hk	hk	kk	hk	hh	hk	hk	hk	hk	kk	hk	hk	hh	hh	hk	hh	kk	kk	kk
GD_01857_L11_41_1	GD_01857_L11_41_1	LG11	<lmxll>	{0-}	(ll,lm)	ll	ll	lm	lm	lm	ll	lm	lm	lm	lm	lm	ll	lm	lm	ll	lm	ll	lm	lm	ll	ll	ll	ll	ll	ll	lm	lm	ll	ll	lm	lm	ll	lm	lm	ll	lm	lm	lm	lm	ll	lm	ll	ll	ll
LG11_HB_1801_s41h1	F_0848306_L11_41_1	LG11	<nnxnp>	{-1}	(nn,np)	np	nn	nn	nn	nn	np	nn	nn	nn	nn	nn	np	np	np	nn	nn	nn	np	nn	nn	np	nn	nn	nn	nn	nn	nn	nn	np	np	nn	np	nn	nn	nn	nn	nn	np	np	np	np	nn	nn	nn
LG11_HB_1801_s41h1	F_0848258_L11_41_1	LG11	<lmxll>	{0-}	(ll,lm)	ll	ll	lm	lm	lm	ll	lm	lm	lm	lm	lm	ll	lm	lm	ll	lm	ll	lm	lm	ll	ll	ll	ll	ll	lm	lm	lm	ll	ll	lm	lm	ll	lm	lm	ll	lm	lm	lm	lm	ll	lm	ll	ll	ll
LG11_HB_1801_s41h1	F_0848270_L11_41_1	LG11	<lmxll>	{0-}	(ll,lm)	ll	ll	lm	lm	lm	ll	lm	lm	lm	lm	lm	ll	lm	lm	ll	lm	ll	lm	lm	ll	ll	ll	ll	ll	lm	lm	lm	ll	ll	lm	lm	ll	lm	lm	ll	lm	lm	lm	lm	ll	lm	ll	ll	ll
LG11_HB_1801_s41h1	F_0848298_L11_41_1	LG11	<lmxll>	{0-}	(ll,lm)	ll	ll	lm	lm	lm	ll	lm	lm	lm	lm	lm	ll	lm	lm	ll	lm	ll	lm	lm	ll	ll	ll	ll	ll	lm	lm	lm	ll	ll	lm	lm	ll	lm	lm	ll	lm	lm	lm	lm	ll	lm	ll	ll	ll
LG11_HB_1801_s41h1	F_0848307_L11_41_1	LG11	<lmxll>	{0-}	(ll,lm)	ll	ll	lm	lm	lm	ll	lm	lm	lm	lm	lm	ll	lm	lm	ll	lm	ll	lm	lm	ll	ll	ll	ll	ll	lm	lm	lm	ll	ll	lm	lm	ll	lm	lm	ll	lm	lm	lm	lm	ll	lm	ll	ll	ll
R_26099970_L11_41_1	R_26099970_L11_41_1	LG11	<hkxhk>	{01}	(hh,hk,kk)	hk	hh	hk	hk	hk	hk	hk	hk	hk	hk	hk	hk	kk	kk	hh	hk	hh	kk	hk	hh	hk	hh	hh	hh	hh	hk	hk	hh	hk	kk	hk	hk	hk	hk	hh	hk	hk	kk	kk	hk	kk	hh	hh	hh
LG11_HB_1802_s41h1	F_0848509_L11_41_1	LG11	<lmxll>	{0-}	(ll,lm)	ll	ll	lm	lm	lm	ll	lm	lm	lm	lm	lm	ll	lm	lm	ll	lm	ll	lm	lm	ll	ll	ll	ll	ll	ll	lm	lm	ll	ll	lm	lm	ll	lm	lm	--	lm	lm	lm	lm	ll	lm	ll	ll	ll
LG11_HB_1804_s41h1	F_0849347_L11_41_1	LG11	<hkxhk>	{10}	(hh,hk,kk)	hk	kk	hk	hk	hk	hk	hk	hk	hk	hk	hk	hk	hh	hh	kk	hk	kk	hh	hk	kk	hk	kk	kk	kk	kk	hk	hk	kk	hk	hh	hk	hk	hk	hk	kk	hk	hk	hh	hh	hk	hh	kk	kk	kk
LG11_HB_1806_s42h1	F_0849813_L11_42_1	LG11	<hkxhk>	{01}	(hh,hk,kk)	hk	hh	hk	hk	hk	hk	hk	hk	hk	hk	hk	hk	kk	kk	hh	hk	hh	kk	hk	hh	hk	hh	hh	hh	hh	hk	hk	hh	hk	kk	hk	hk	hk	hk	hh	hk	hk	kk	kk	hk	kk	hh	hh	hh
LG11_HB_1806_s42h1	F_0849825_L11_42_1	LG11	<hkxhk>	{01}	(hh,hk,kk)	hk	hh	hk	hk	hk	hk	hk	hk	hk	hk	hk	hk	kk	kk	hh	hk	hh	kk	hk	hh	hk	hh	hh	hh	hh	hk	hk	hh	hk	kk	hk	hk	hk	hk	hh	hk	hk	kk	kk	hk	kk	hh	hh	hh
LG11_HB_1806_s42h1	F_0849828_L11_42_1	LG11	<hkxhk>	{10}	(hh,hk,kk)	hk	kk	hk	hk	hk	hk	hk	hk	hk	hk	hk	hk	hh	hh	kk	hk	kk	hh	hk	kk	hk	kk	kk	kk	kk	hk	hk	kk	hk	hh	hk	hk	hk	hk	kk	hk	hk	hh	hh	hk	hh	kk	kk	kk
LG11_HB_1806_s42h1	F_0849815_L11_42_1	LG11	<lmxll>	{0-}	(ll,lm)	ll	ll	lm	lm	lm	ll	lm	lm	lm	lm	lm	ll	lm	lm	ll	lm	ll	lm	lm	ll	ll	ll	ll	ll	ll	lm	lm	ll	ll	lm	lm	ll	lm	lm	ll	lm	lm	lm	lm	ll	lm	ll	ll	ll
LG11_HB_1807_s42h1	F_0850158_L11_42_1	LG11	<nnxnp>	{-1}	(nn,np)	np	nn	nn	nn	nn	np	nn	nn	nn	nn	nn	np	np	np	nn	nn	nn	np	nn	nn	np	nn	nn	nn	nn	nn	nn	nn	np	np	nn	np	nn	nn	nn	nn	nn	np	np	np	np	nn	nn	nn
LG11_HB_1807_s42h1	F_0850156_L11_42_1	LG11	<lmxll>	{1-}	(ll,lm)	lm	lm	ll	ll	ll	lm	ll	ll	ll	ll	ll	lm	ll	ll	lm	ll	lm	ll	ll	lm	lm	lm	lm	lm	lm	ll	ll	lm	lm	ll	ll	lm	ll	ll	lm	ll	ll	ll	ll	lm	ll	lm	lm	lm
LG11_HB_1807_s42h1	F_0850200_L11_42_1	LG11	<lmxll>	{1-}	(ll,lm)	lm	lm	ll	ll	ll	lm	ll	ll	ll	ll	ll	lm	ll	ll	lm	ll	lm	ll	ll	lm	lm	lm	lm	lm	lm	ll	ll	lm	lm	ll	ll	lm	ll	ll	lm	ll	ll	ll	ll	lm	ll	lm	lm	lm
LG11_HB_1809_s44h1	F_0851591_L11_44_1	LG11	<lmxll>	{1-}	(ll,lm)	lm	lm	ll	ll	ll	lm	ll	ll	ll	ll	ll	ll	ll	ll	lm	ll	lm	ll	ll	lm	lm	lm	lm	lm	lm	ll	ll	lm	lm	ll	lm	lm	ll	ll	lm	ll	ll	ll	ll	lm	ll	lm	lm	lm
LG11_HB_1809_s44h1	F_0851593_L11_44_1	LG11	<lmxll>	{0-}	(ll,lm)	ll	ll	lm	lm	lm	ll	lm	lm	lm	lm	lm	lm	lm	lm	ll	lm	ll	lm	lm	ll	ll	ll	ll	ll	ll	lm	lm	ll	ll	lm	ll	ll	lm	lm	ll	lm	lm	lm	lm	ll	lm	ll	ll	ll
LG11_HB_181	F_0081375_L11_PA	LG11	<nnxnp>	{-1}	(nn,np)	np	nn	nn	nn	nn	np	nn	nn	nn	nn	nn	np	np	np	nn	nn	nn	np	nn	nn	np	nn	nn	nn	nn	nn	nn	nn	np	np	nn	np	nn	nn	nn	nn	nn	np	np	np	np	nn	nn	nn
LG11_HB_181	F_0081348_L11_PA	LG11	<lmxll>	{0-}	(ll,lm)	ll	ll	lm	lm	lm	ll	lm	lm	lm	lm	lm	ll	lm	lm	ll	lm	ll	lm	lm	ll	ll	ll	ll	ll	lm	lm	lm	ll	ll	lm	lm	ll	lm	lm	ll	lm	lm	lm	lm	ll	lm	ll	ll	ll
LG11_HB_181	F_0081364_L11_PA	LG11	<hkxhk>	{01}	(hh,hk,kk)	hk	hh	hk	hk	hk	hk	hk	hk	hk	hk	hk	hk	kk	kk	hh	hk	hh	kk	hk	hh	hk	hh	hh	hh	hk	hk	hk	hh	hk	kk	hk	hk	hk	hk	hh	hk	hk	kk	kk	hk	kk	hh	hh	hh
LG11_HB_1810_s44h1	F_0851645_L11_44_1	LG11	<nnxnp>	{-0}	(nn,np)	nn	np	np	np	np	nn	np	np	np	np	np	nn	nn	nn	nn	np	np	nn	np	np	nn	np	np	np	np	nn	np	np	nn	nn	np	nn	np	np	np	np	np	nn	nn	nn	nn	np	np	np
LG11_HB_1810_s44h1	F_0851658_L11_44_1	LG11	<hkxhk>	{01}	(hh,hk,kk)	hk	hh	hk	hk	hk	hk	hk	hk	hk	hk	hk	kk	kk	kk	hk	hk	hh	kk	hk	hh	hk	hh	hh	hh	hh	kk	hk	hh	hk	kk	hh	hk	hk	hk	hh	hk	hk	kk	kk	hk	kk	hh	hh	hh
LG11_HB_1810_s44h1	F_0851669_L11_44_1	LG11	<hkxhk>	{10}	(hh,hk,kk)	hk	kk	hk	hk	hk	hk	hk	hk	hk	hk	hk	hh	hh	hh	hk	hk	kk	hh	hk	kk	hk	kk	kk	kk	kk	hh	hk	kk	hk	hh	kk	hk	hk	hk	kk	hk	hk	hh	hh	hk	hh	kk	kk	kk
LG11_HB_1811.5_s46h1	R_36949843_L11_46_1	LG11	<lmxll>	{0-}	(ll,lm)	ll	ll	lm	lm	lm	ll	lm	lm	lm	lm	lm	lm	lm	lm	ll	lm	ll	lm	lm	ll	ll	ll	ll	ll	ll	lm	lm	ll	ll	lm	ll	ll	lm	lm	ll	lm	lm	lm	lm	ll	lm	ll	ll	ll
LG11_HB_1811_s45h1	F_0852589_L11_45_1	LG11	<hkxhk>	{10}	(hh,hk,kk)	hk	kk	hk	hk	hk	hk	hk	hk	hh	hk	hh	hh	hh	hh	hk	hk	kk	hh	hk	kk	hk	kk	kk	hk	kk	hh	hk	kk	hk	hh	kk	hk	hk	hk	kk	hk	hk	hk	hh	hk	hh	kk	kk	kk
LG11_HB_1811_s45h1	F_0852596_L11_45_1	LG11	<hkxhk>	{01}	(hh,hk,kk)	hk	hh	hk	hk	hk	hk	hk	hk	kk	hk	kk	kk	kk	kk	hk	hk	hh	kk	hk	hh	hk	hh	hh	hk	hh	kk	hk	hh	hk	kk	hh	hk	hk	hk	hh	hk	hk	hk	kk	hk	kk	hh	hh	hh
LG11_HB_1811_s45h1	F_0852584_L11_45_1	LG11	<lmxll>	{0-}	(ll,lm)	ll	ll	lm	lm	lm	ll	lm	lm	lm	lm	lm	lm	lm	lm	ll	lm	ll	lm	lm	ll	ll	ll	ll	ll	ll	lm	lm	ll	ll	lm	ll	ll	lm	lm	ll	lm	lm	lm	lm	ll	lm	ll	ll	ll
LG11_HB_1812_s46h1	F_0852908_L11_46_1	LG11	<hkxhk>	{01}	(hh,hk,kk)	hk	hh	hk	hk	hk	hk	hk	hk	kk	hk	kk	kk	kk	kk	hk	hk	hh	kk	hk	hh	hk	hh	hh	hk	hh	kk	hk	hh	hk	kk	hh	hk	hk	hk	hh	hk	hk	hk	kk	hk	kk	hh	hh	hh
LG11_HB_1812_s46h1	F_0852911_L11_46_1	LG11	<hkxhk>	{10}	(hh,hk,kk)	hk	kk	hk	hk	hk	hk	hk	hk	hh	hk	hh	hh	hh	hh	hk	hk	kk	hh	hk	kk	hk	kk	kk	hk	kk	hh	hk	kk	hk	hh	kk	hk	hk	hk	kk	hk	hk	hk	hh	hk	hh	kk	kk	kk
LG11_HB_1812_s46h1	F_0852913_L11_46_1	LG11	<lmxll>	{1-}	(ll,lm)	lm	lm	ll	ll	ll	lm	ll	ll	ll	ll	ll	ll	ll	ll	lm	ll	lm	ll	ll	lm	lm	lm	lm	lm	lm	ll	ll	lm	lm	ll	lm	lm	ll	ll	lm	ll	ll	ll	ll	lm	ll	lm	lm	lm
LG11_HB_1812_s46h1	F_0852923_L11_46_1	LG11	<lmxll>	{1-}	(ll,lm)	lm	lm	ll	ll	ll	lm	ll	ll	ll	ll	ll	ll	ll	ll	lm	ll	lm	ll	ll	lm	lm	lm	lm	lm	lm	ll	ll	lm	lm	ll	lm	lm	ll	ll	lm	ll	ll	ll	ll	lm	ll	lm	lm	lm
LG11_HB_1814_s47h1	F_0853712_L11_47_1	LG11	<nnxnp>	{-1}	(nn,np)	np	nn	nn	nn	nn	np	nn	nn	np	nn	np	np	nn	np	np	np	nn	np	nn	nn	np	nn	nn	np	nn	np	nn	nn	np	np	nn	np	nn	nn	nn	nn	nn	nn	np	np	np	nn	nn	nn
LG11_HB_1815_s47h1	F_0853817_L11_47_1	LG11	<hkxhk>	{00}	(hh,hk,kk)	hh	hk	kk	kk	hk	hh	kk	kk	hk	kk	hk	hk	hk	hk	hh	hh	hk	hk	kk	hk	hh	hk	hk	hh	hk	hk	kk	hk	hh	hk	hk	hh	kk	kk	hk	kk	kk	kk	hk	hh	hk	hk	hk	hk
LG11_HB_1815_s47h1	F_0853819_L11_47_1	LG11	<nnxnp>	{-0}	(nn,np)	nn	np	np	np	np	nn	np	np	nn	np	nn	nn	np	nn	nn	nn	np	nn	np	np	nn	np	np	nn	np	nn	np	np	nn	nn	np	nn	np	np	np	np	np	np	nn	nn	nn	np	np	np
LG11_HB_1815_s47h1	F_0853820_L11_47_1	LG11	<nnxnp>	{-0}	(nn,np)	nn	np	np	np	np	nn	np	np	nn	np	nn	nn	np	nn	nn	nn	np	nn	np	np	nn	np	np	nn	np	nn	np	np	nn	nn	np	nn	np	np	np	np	np	np	nn	nn	nn	np	np	np
LG11_HB_182	F_0081952_L11_PA	LG11	<nnxnp>	{-1}	(nn,np)	np	nn	nn	nn	nn	np	nn	nn	nn	nn	nn	np	np	np	nn	nn	nn	np	nn	nn	np	nn	nn	nn	nn	nn	nn	nn	np	np	nn	np	nn	nn	nn	nn	nn	np	np	np	np	nn	nn	nn
LG11_HB_182	F_0081983_L11_PA	LG11	<nnxnp>	{-1}	(nn,np)	np	nn	nn	nn	nn	np	nn	nn	nn	nn	nn	np	np	--	nn	nn	nn	np	nn	nn	np	nn	nn	nn	nn	nn	nn	nn	np	np	nn	np	nn	nn	nn	nn	nn	np	--	np	np	nn	nn	nn
LG11_HB_182	F_0081954_L11_PA	LG11	<lmxll>	{0-}	(ll,lm)	ll	ll	lm	lm	lm	ll	lm	lm	lm	lm	lm	ll	lm	lm	ll	lm	ll	lm	lm	ll	ll	ll	ll	ll	lm	lm	lm	ll	ll	lm	lm	ll	lm	lm	ll	lm	lm	lm	lm	ll	lm	ll	ll	ll
LG11_HB_182	F_0081965_L11_PA	LG11	<lmxll>	{0-}	(ll,lm)	ll	ll	lm	lm	lm	ll	lm	lm	lm	lm	lm	ll	lm	lm	ll	lm	ll	lm	lm	ll	ll	ll	ll	ll	lm	lm	lm	ll	ll	lm	lm	ll	lm	lm	ll	lm	lm	lm	lm	ll	lm	ll	ll	ll
LG11_HB_182	F_0081967_L11_PA	LG11	<lmxll>	{0-}	(ll,lm)	ll	ll	lm	lm	lm	ll	lm	lm	lm	lm	lm	ll	lm	lm	ll	lm	ll	lm	lm	ll	ll	ll	ll	ll	lm	lm	lm	ll	ll	lm	lm	ll	lm	lm	ll	lm	lm	lm	lm	ll	lm	ll	ll	ll
LG11_HB_182	F_0081979_L11_PA	LG11	<lmxll>	{0-}	(ll,lm)	ll	ll	lm	lm	lm	ll	lm	lm	lm	lm	lm	ll	lm	lm	ll	lm	ll	lm	lm	ll	ll	ll	ll	ll	lm	lm	lm	ll	ll	lm	lm	ll	lm	lm	ll	lm	lm	lm	lm	ll	lm	ll	ll	ll
LG11_HB_182	GD_00743_L11_PA	LG11	<lmxll>	{0-}	(ll,lm)	ll	ll	lm	lm	lm	ll	lm	lm	lm	lm	lm	ll	lm	lm	ll	lm	ll	lm	lm	ll	ll	ll	ll	ll	lm	lm	lm	ll	ll	lm	lm	ll	lm	lm	ll	lm	lm	lm	lm	ll	lm	ll	ll	ll
LG11_HB_182	R_22759608_L11_PA	LG11	<lmxll>	{0-}	(ll,lm)	ll	ll	lm	lm	lm	ll	lm	lm	lm	lm	lm	ll	lm	lm	ll	lm	ll	lm	lm	ll	ll	ll	ll	ll	lm	lm	lm	ll	ll	lm	lm	ll	lm	lm	ll	lm	lm	lm	lm	ll	lm	ll	ll	ll
LG11_HB_182	F_0081976_L11_PA	LG11	<efxeg>	{01}	(ee,ef,eg,fg)	eg	ee	ef	ef	ef	eg	ef	ef	ef	ef	ef	eg	fg	fg	ee	--	ee	fg	ef	ee	eg	ee	ee	ee	ef	ef	ef	ee	eg	fg	ef	eg	ef	ef	--	ef	ef	fg	fg	eg	fg	ee	ee	ee
LG11_HB_182.5	R_22723616_L11_PA	LG11	<nnxnp>	{-1}	(nn,np)	np	nn	nn	nn	nn	np	nn	nn	nn	nn	nn	np	np	np	nn	nn	nn	np	nn	nn	np	nn	nn	nn	nn	nn	nn	nn	np	np	nn	np	nn	nn	nn	nn	nn	np	np	np	np	nn	nn	nn
LG11_HB_182.5	R_22729723_L11_PA	LG11	<nnxnp>	{-1}	(nn,np)	np	nn	nn	nn	nn	np	nn	nn	nn	nn	nn	np	np	np	nn	nn	nn	np	nn	nn	np	nn	nn	nn	nn	nn	nn	nn	np	np	nn	np	nn	nn	nn	nn	nn	np	np	np	np	nn	nn	nn
LG11_HB_1820_s27h1	F_0855587_L12_27_1	LG11	<nnxnp>	{-1}	(nn,np)	np	nn	nn	nn	nn	np	nn	nn	nn	nn	nn	np	np	np	nn	nn	nn	np	nn	nn	np	nn	nn	nn	nn	nn	nn	nn	np	np	nn	np	nn	nn	nn	nn	nn	np	np	np	np	nn	nn	nn
LG11_HB_1820_s27h1	F_0855601_L12_27_1	LG11	<nnxnp>	{-1}	(nn,np)	np	nn	nn	nn	nn	np	nn	nn	nn	nn	nn	np	np	np	nn	nn	nn	np	nn	nn	np	nn	nn	nn	nn	nn	nn	nn	np	np	nn	np	nn	nn	nn	nn	nn	np	np	np	np	nn	nn	nn
LG11_HB_1820_s27h1	F_0855586_L12_27_1	LG11	<lmxll>	{0-}	(ll,lm)	ll	ll	lm	lm	lm	ll	lm	lm	lm	lm	lm	ll	lm	lm	ll	lm	ll	lm	lm	ll	ll	ll	ll	ll	lm	lm	lm	ll	ll	lm	lm	ll	lm	lm	ll	lm	lm	lm	lm	ll	lm	ll	ll	lm
LG11_HB_1820_s27h1	F_0855591_L12_27_1	LG11	<lmxll>	{0-}	(ll,lm)	ll	ll	lm	lm	lm	ll	lm	lm	lm	lm	lm	ll	lm	lm	ll	lm	ll	lm	lm	ll	ll	ll	ll	ll	lm	lm	lm	ll	ll	lm	lm	ll	lm	lm	ll	lm	lm	lm	lm	ll	lm	ll	ll	lm
LG11_HB_1820_s27h1	F_0855598_L12_27_1	LG11	<lmxll>	{0-}	(ll,lm)	ll	ll	lm	lm	lm	ll	lm	lm	lm	lm	lm	ll	lm	lm	ll	lm	ll	lm	lm	ll	ll	ll	ll	ll	lm	lm	lm	ll	ll	lm	lm	ll	lm	lm	ll	lm	lm	lm	lm	ll	lm	ll	ll	lm
LG11_HB_186	F_0083299_L11_PA	LG11	<lmxll>	{0-}	(ll,lm)	ll	ll	lm	lm	lm	ll	lm	lm	lm	lm	lm	ll	lm	lm	ll	lm	ll	lm	lm	ll	ll	ll	ll	ll	lm	lm	lm	ll	ll	lm	lm	ll	lm	lm	ll	lm	lm	lm	lm	ll	lm	ll	ll	lm
LG11_HB_186	F_0083301_L11_PA	LG11	<lmxll>	{0-}	(ll,lm)	ll	ll	lm	lm	lm	ll	lm	lm	lm	lm	lm	ll	lm	lm	ll	lm	ll	lm	lm	ll	ll	ll	ll	ll	lm	lm	lm	ll	ll	lm	lm	ll	lm	lm	ll	lm	lm	lm	lm	ll	lm	ll	ll	lm
LG11_HB_186	R_23881186_L11_PA	LG11	<hkxhk>	{01}	(hh,hk,kk)	hk	hh	hk	hk	hk	hk	hk	hk	hk	hk	hk	hk	kk	kk	hh	hk	hh	kk	hk	hh	hk	hh	hh	hh	hk	hk	hk	hh	hk	kk	hk	hk	hk	hk	hh	hk	hk	kk	kk	hk	kk	hh	hh	hk
LG11_HB_187	F_0083444_L11_PA	LG11	<lmxll>	{0-}	(ll,lm)	ll	ll	lm	lm	lm	ll	lm	lm	lm	lm	lm	ll	lm	lm	ll	lm	ll	lm	lm	ll	ll	ll	ll	ll	lm	lm	lm	ll	ll	lm	lm	ll	lm	lm	ll	lm	lm	lm	lm	ll	lm	ll	ll	ll
LG11_HB_187	F_0083452_L11_PA	LG11	<lmxll>	{0-}	(ll,lm)	ll	ll	lm	lm	lm	ll	lm	lm	lm	lm	lm	ll	lm	lm	ll	lm	ll	lm	lm	ll	ll	ll	ll	ll	lm	lm	lm	ll	ll	lm	lm	ll	lm	lm	ll	lm	lm	lm	lm	ll	lm	ll	ll	ll
LG11_HB_187	F_0083455_L11_PA	LG11	<lmxll>	{0-}	(ll,lm)	ll	ll	lm	lm	lm	ll	lm	lm	lm	lm	lm	ll	lm	lm	ll	lm	ll	lm	lm	ll	ll	ll	ll	ll	lm	lm	lm	ll	ll	lm	lm	ll	lm	lm	ll	lm	lm	lm	lm	ll	lm	ll	ll	ll
LG11_HB_187	F_0083429_L11_PA	LG11	<hkxhk>	{01}	(hh,hk,kk)	hk	hh	hk	hk	hk	hk	hk	hk	hk	hk	hk	hk	kk	kk	hh	hk	hh	kk	hk	hh	hk	hh	hh	hh	hk	hk	hk	hh	hk	kk	hk	hk	hk	hk	hh	hk	hk	kk	kk	hk	kk	hh	hh	hh
LG11_HB_187	F_0083448_L11_PA	LG11	<hkxhk>	{01}	(hh,hk,kk)	hk	hh	hk	hk	hk	hk	hk	hk	hk	hk	hk	hk	kk	kk	hh	hk	hh	kk	hk	hh	hk	hh	hh	hh	hk	hk	hk	hh	hk	kk	hk	hk	hk	hk	hh	hk	hk	kk	kk	hk	kk	hh	hh	hh
LG11_HB_187	F_0083436_L11_PA	LG11	<nnxnp>	{-1}	(nn,np)	np	nn	nn	nn	nn	np	nn	nn	nn	nn	nn	np	np	np	nn	nn	nn	np	nn	nn	np	nn	nn	nn	nn	nn	nn	nn	np	np	nn	np	nn	nn	nn	nn	nn	np	np	np	np	nn	nn	nn
LG11_HB_187	F_0083446_L11_PA	LG11	<nnxnp>	{-1}	(nn,np)	np	nn	nn	nn	nn	np	nn	nn	nn	nn	nn	np	np	np	nn	nn	nn	np	nn	nn	np	nn	nn	nn	nn	nn	nn	nn	np	np	nn	np	nn	nn	nn	nn	nn	np	np	np	np	nn	nn	nn
LG11_HB_188	F_0083819_L11_PA	LG11	<nnxnp>	{-1}	(nn,np)	np	nn	nn	nn	nn	np	nn	nn	nn	nn	nn	np	np	np	nn	nn	nn	np	nn	nn	np	nn	nn	nn	nn	nn	nn	nn	np	np	nn	np	nn	nn	nn	nn	nn	np	np	np	np	nn	nn	nn
LG11_HB_188	F_0083820_L11_PA	LG11	<nnxnp>	{-1}	(nn,np)	np	nn	nn	nn	nn	np	nn	nn	nn	nn	nn	np	np	np	nn	nn	nn	np	nn	nn	np	nn	nn	nn	nn	nn	nn	nn	np	np	nn	np	nn	nn	nn	nn	nn	np	np	np	np	nn	nn	nn
LG11_HB_188	F_0083822_L11_PA	LG11	<lmxll>	{0-}	(ll,lm)	ll	ll	lm	lm	lm	ll	lm	lm	lm	lm	lm	ll	lm	lm	ll	lm	ll	lm	lm	ll	ll	ll	ll	ll	lm	lm	lm	ll	ll	lm	lm	ll	lm	lm	ll	lm	lm	lm	lm	ll	lm	ll	ll	ll
LG11_HB_188	F_0083829_L11_PA	LG11	<lmxll>	{0-}	(ll,lm)	ll	ll	lm	lm	lm	ll	lm	lm	lm	lm	lm	ll	lm	lm	ll	lm	ll	lm	lm	ll	ll	ll	ll	ll	lm	lm	lm	ll	ll	lm	lm	ll	lm	lm	ll	lm	lm	lm	lm	ll	lm	ll	ll	ll
LG11_HB_188	F_0083830_L11_PA	LG11	<lmxll>	{0-}	(ll,lm)	ll	ll	lm	lm	lm	ll	lm	lm	lm	lm	lm	ll	lm	lm	ll	lm	ll	lm	lm	ll	ll	ll	ll	ll	lm	lm	lm	ll	ll	lm	lm	ll	lm	lm	ll	lm	lm	lm	lm	ll	lm	ll	ll	ll
LG11_HB_188	F_0083833_L11_PA	LG11	<hkxhk>	{10}	(hh,hk,kk)	hk	kk	hk	hk	hk	hk	hk	hk	hk	hk	hk	hk	hh	hh	kk	hk	kk	hh	hk	kk	hk	kk	kk	kk	hk	hk	hk	kk	hk	hh	hk	hk	hk	hk	kk	hk	hk	hh	hh	hk	hh	kk	kk	kk
LG11_HB_188	F_0083839_L11_PA	LG11	<nnxnp>	{-1}	(nn,np)	np	nn	nn	nn	nn	np	nn	nn	nn	nn	nn	np	np	np	nn	nn	nn	np	nn	nn	np	nn	nn	nn	nn	nn	nn	nn	np	np	nn	np	nn	nn	nn	nn	nn	np	np	np	np	nn	nn	nn
LG11_HB_189	F_0084534_L11_PA	LG11	<lmxll>	{0-}	(ll,lm)	ll	ll	lm	lm	lm	ll	lm	lm	lm	lm	lm	ll	lm	lm	ll	lm	ll	lm	lm	ll	ll	ll	ll	ll	lm	lm	lm	ll	ll	lm	lm	ll	lm	lm	ll	lm	lm	lm	lm	ll	lm	ll	ll	ll
LG11_HB_189	F_0084571_L11_PA	LG11	<lmxll>	{0-}	(ll,lm)	ll	ll	lm	lm	--	ll	lm	lm	lm	lm	lm	ll	lm	lm	ll	lm	ll	lm	lm	ll	ll	ll	ll	ll	lm	lm	lm	ll	ll	lm	lm	ll	lm	lm	--	lm	lm	lm	lm	ll	lm	ll	ll	ll
LG11_HB_190	F_0085102_L11_PA	LG11	<nnxnp>	{-1}	(nn,np)	np	nn	nn	nn	nn	np	nn	nn	nn	nn	nn	np	np	np	nn	nn	nn	np	nn	nn	np	nn	nn	nn	nn	nn	nn	nn	np	np	nn	np	nn	nn	nn	nn	nn	np	np	np	np	nn	nn	nn
LG11_HB_190	F_0085092_L11_PA	LG11	<lmxll>	{0-}	(ll,lm)	ll	ll	lm	lm	lm	ll	lm	lm	lm	lm	lm	ll	lm	lm	ll	lm	ll	lm	lm	ll	ll	ll	ll	ll	lm	lm	lm	ll	ll	lm	lm	ll	lm	lm	ll	lm	lm	lm	lm	ll	lm	ll	ll	ll
LG11_HB_191	F_0085424_L11_PA	LG11	<hkxhk>	{01}	(hh,hk,kk)	hk	hh	hk	hk	hk	hk	hk	hk	hk	hk	hk	hk	kk	kk	hh	hk	hh	kk	hk	hh	hk	hh	hh	hh	hh	hk	hk	hh	hk	kk	hk	hk	hk	hk	--	hk	hk	kk	kk	hk	kk	hh	hh	hh
LG11_HB_191	F_0085425_L11_PA	LG11	<lmxll>	{0-}	(ll,lm)	ll	ll	lm	lm	lm	ll	lm	lm	lm	lm	lm	ll	lm	lm	ll	lm	ll	lm	lm	ll	ll	ll	ll	ll	ll	lm	lm	ll	ll	lm	lm	ll	lm	lm	ll	lm	lm	lm	lm	ll	lm	ll	ll	ll
LG11_HB_191	F_0085428_L11_PA	LG11	<lmxll>	{0-}	(ll,lm)	ll	ll	lm	lm	lm	ll	lm	lm	lm	lm	lm	ll	lm	lm	ll	lm	ll	lm	lm	ll	ll	ll	ll	ll	ll	lm	lm	ll	ll	lm	lm	ll	lm	lm	ll	lm	lm	lm	lm	ll	lm	ll	ll	ll
LG11_HB_191	F_0085429_L11_PA	LG11	<lmxll>	{0-}	(ll,lm)	ll	ll	lm	lm	lm	ll	lm	lm	lm	lm	lm	ll	lm	lm	ll	lm	ll	lm	lm	ll	ll	ll	ll	ll	ll	lm	lm	ll	ll	lm	lm	ll	lm	lm	ll	lm	lm	lm	lm	ll	lm	ll	ll	ll
LG11_HB_191	F_0085444_L11_PA	LG11	<lmxll>	{0-}	(ll,lm)	ll	ll	lm	lm	lm	ll	lm	lm	lm	lm	lm	ll	lm	lm	ll	lm	ll	lm	lm	ll	ll	ll	ll	ll	ll	lm	lm	ll	ll	lm	lm	ll	lm	lm	ll	lm	lm	lm	lm	ll	lm	ll	ll	ll
LG11_HB_191	F_0085446_L11_PA	LG11	<lmxll>	{0-}	(ll,lm)	ll	ll	lm	lm	lm	ll	lm	lm	lm	lm	lm	ll	lm	lm	ll	lm	ll	lm	lm	ll	ll	ll	ll	ll	ll	lm	lm	ll	ll	lm	lm	ll	lm	lm	ll	lm	lm	lm	lm	ll	lm	ll	ll	ll
LG11_HB_192	F_0086583_L11_PA	LG11	<lmxll>	{0-}	(ll,lm)	ll	ll	lm	lm	lm	ll	lm	lm	lm	lm	lm	ll	lm	lm	ll	lm	ll	lm	lm	ll	ll	ll	ll	ll	ll	lm	lm	ll	ll	lm	lm	ll	lm	lm	ll	lm	lm	lm	lm	ll	lm	ll	ll	ll
LG11_HB_192	F_0086586_L11_PA	LG11	<lmxll>	{0-}	(ll,lm)	ll	ll	lm	lm	lm	ll	lm	lm	lm	lm	lm	ll	lm	lm	ll	lm	ll	lm	lm	ll	ll	ll	ll	ll	ll	lm	lm	ll	ll	lm	lm	ll	lm	lm	ll	lm	lm	lm	lm	ll	lm	ll	ll	ll
LG11_HB_192	F_0086596_L11_PA	LG11	<lmxll>	{0-}	(ll,lm)	ll	ll	lm	lm	lm	ll	lm	lm	lm	lm	lm	ll	lm	lm	ll	lm	ll	lm	lm	ll	ll	ll	ll	ll	ll	lm	lm	ll	ll	lm	lm	ll	lm	--	ll	lm	lm	lm	lm	ll	lm	ll	ll	ll
LG11_HB_192	F_0086598_L11_PA	LG11	<lmxll>	{0-}	(ll,lm)	ll	ll	lm	lm	lm	ll	lm	lm	lm	lm	lm	ll	lm	lm	ll	lm	ll	lm	lm	ll	ll	ll	ll	ll	ll	lm	lm	ll	ll	lm	lm	ll	lm	lm	ll	lm	lm	lm	lm	ll	lm	ll	ll	ll
LG11_HB_192	R_26026377_L11_PA	LG11	<lmxll>	{0-}	(ll,lm)	ll	ll	lm	lm	lm	ll	lm	lm	lm	lm	lm	ll	lm	lm	ll	lm	ll	lm	lm	ll	ll	ll	ll	ll	ll	lm	lm	ll	ll	lm	lm	ll	lm	lm	ll	lm	lm	lm	lm	ll	lm	ll	ll	ll
GD_01797_L11_PA	GD_01797_L11_PA	LG11	<nnxnp>	{-1}	(nn,np)	np	nn	nn	nn	nn	np	nn	nn	nn	nn	nn	np	np	np	nn	nn	nn	np	nn	nn	np	nn	nn	nn	nn	nn	nn	nn	np	np	nn	np	nn	nn	nn	nn	nn	np	np	np	np	nn	nn	nn
LG11_HB_193	F_0086989_L11_PA	LG11	<lmxll>	{0-}	(ll,lm)	ll	ll	lm	lm	lm	ll	lm	lm	lm	lm	lm	ll	lm	lm	ll	lm	ll	lm	lm	ll	ll	ll	ll	ll	ll	lm	lm	ll	ll	lm	lm	ll	lm	lm	ll	lm	lm	lm	lm	ll	lm	ll	ll	ll
LG11_HB_193	F_0086996_L11_PA	LG11	<lmxll>	{0-}	(ll,lm)	ll	ll	lm	lm	lm	ll	lm	lm	lm	lm	lm	ll	lm	lm	ll	lm	ll	lm	lm	ll	ll	ll	ll	ll	ll	lm	lm	ll	ll	lm	lm	ll	lm	lm	ll	lm	lm	lm	lm	ll	lm	ll	ll	ll
LG11_HB_193	F_0087006_L11_PA	LG11	<lmxll>	{0-}	(ll,lm)	ll	ll	lm	lm	lm	ll	lm	lm	lm	lm	lm	ll	lm	lm	ll	lm	ll	lm	lm	ll	ll	ll	ll	ll	ll	lm	lm	ll	ll	lm	lm	ll	lm	lm	ll	lm	lm	lm	lm	ll	lm	ll	ll	ll
LG11_HB_194	F_0087720_L11_PA	LG11	<lmxll>	{0-}	(ll,lm)	ll	ll	lm	lm	lm	ll	lm	lm	lm	lm	lm	ll	lm	lm	ll	lm	ll	lm	lm	ll	ll	ll	ll	ll	ll	lm	lm	ll	ll	lm	lm	ll	lm	lm	ll	lm	lm	lm	lm	ll	lm	ll	ll	ll
LG11_HB_195	F_0087917_L11_PA	LG11	<hkxhk>	{01}	(hh,hk,kk)	hk	hh	hk	hk	hk	hk	hk	hk	hk	hk	hk	hk	kk	kk	hh	hk	hh	kk	hk	hh	hk	hh	hh	hh	hh	hk	hk	hh	hk	kk	hk	hk	hk	hk	hh	hk	hk	kk	kk	hk	kk	hh	hh	hh
LG11_HB_195	F_0087919_L11_PA	LG11	<hkxhk>	{01}	(hh,hk,kk)	hk	hh	hk	hk	hk	hk	hk	hk	hk	hk	hk	hk	kk	kk	hh	hk	hh	kk	hk	hh	hk	hh	hh	hh	hh	hk	hk	hh	hk	kk	hk	hk	hk	hk	hh	hk	hk	kk	kk	hk	kk	hh	hh	hh
LG11_HB_195	F_0087920_L11_PA	LG11	<efxeg>	{01}	(ee,ef,eg,fg)	--	ee	ef	ef	ef	eg	ef	ef	ef	ef	ef	eg	fg	fg	ee	ef	ee	fg	ef	ee	eg	ee	ee	ee	ee	ef	ef	ee	eg	fg	ef	eg	ef	ef	ee	ef	ef	fg	fg	eg	fg	ee	ee	ee
LG11_HB_195	F_0087922_L11_PA	LG11	<nnxnp>	{-1}	(nn,np)	np	nn	nn	nn	nn	np	nn	nn	nn	nn	nn	np	np	np	nn	nn	nn	np	nn	nn	np	nn	nn	nn	nn	nn	nn	nn	np	np	nn	np	nn	nn	nn	nn	nn	np	np	np	np	nn	nn	nn
LG11_HB_195	F_0087928_L11_PA	LG11	<hkxhk>	{10}	(hh,hk,kk)	hk	kk	hk	hk	hk	hk	hk	hk	hk	hk	hk	hk	hh	hh	kk	hk	kk	hh	hk	kk	hk	kk	kk	kk	kk	hk	hk	kk	hk	hh	hk	hk	hk	hk	kk	hk	hk	hh	hh	hk	hh	kk	kk	kk
LG11_HB_195	F_0087944_L11_PA	LG11	<hkxhk>	{01}	(hh,hk,kk)	hk	hh	hk	hk	hk	hk	hk	hk	hk	hk	hk	hk	kk	kk	hh	hk	hh	kk	hk	hh	hk	hh	hh	hh	hh	hk	hk	hh	hk	kk	hk	hk	hk	hk	hh	hk	hk	kk	kk	hk	kk	hh	hh	hh
LG11_HB_200	F_0089190_L11_PA	LG11	<hkxhk>	{01}	(hh,hk,kk)	hk	hh	hk	hk	hk	hk	hk	hk	hk	hk	hk	hk	kk	kk	hh	hk	hh	kk	hk	hh	hk	hh	hh	hh	hh	hk	hk	hh	hk	kk	hk	hk	hk	hk	hh	hk	hk	kk	kk	hk	kk	hh	hh	hh
LG11_HB_200	F_0089189_L11_PA	LG11	<lmxll>	{0-}	(ll,lm)	ll	ll	lm	lm	lm	ll	lm	lm	lm	lm	lm	ll	lm	lm	ll	lm	ll	lm	lm	ll	ll	ll	ll	ll	ll	lm	lm	ll	ll	lm	lm	ll	lm	lm	ll	lm	lm	lm	lm	ll	lm	ll	ll	ll
LG11_HB_201	F_0089250_L11_PA	LG11	<hkxhk>	{01}	(hh,hk,kk)	hk	hh	hk	hk	hk	hk	hk	hk	hk	hk	hk	hk	kk	kk	hh	hk	hh	kk	hk	hh	hk	hh	hh	hh	hh	hk	hk	hh	hk	kk	hk	hk	hk	hk	hh	hk	hk	kk	kk	hk	kk	hh	hh	hh
LG11_HB_201	F_0089271_L11_PA	LG11	<lmxll>	{0-}	(ll,lm)	ll	ll	lm	lm	lm	ll	lm	lm	lm	lm	lm	ll	lm	lm	ll	lm	ll	lm	lm	ll	ll	ll	ll	ll	ll	lm	lm	ll	ll	lm	lm	ll	lm	lm	ll	lm	lm	lm	lm	ll	lm	ll	ll	ll
LG11_HB_201	R_28699805_L11_PA	LG11	<lmxll>	{0-}	(ll,lm)	ll	ll	lm	lm	lm	ll	lm	lm	lm	lm	lm	ll	lm	lm	ll	lm	ll	lm	lm	ll	ll	ll	ll	ll	ll	lm	lm	ll	ll	lm	lm	ll	lm	lm	ll	lm	lm	lm	lm	ll	lm	ll	ll	ll
LG11_HB_201	F_0089256_L11_PA	LG11	<hkxhk>	{01}	(hh,hk,kk)	hk	hh	hk	hk	hk	hk	hk	hk	hk	hk	hk	hk	kk	kk	hh	hk	hh	kk	hk	hh	hk	hh	hh	hh	hh	hk	hk	hh	hk	kk	hk	hk	hk	hk	hh	hk	hk	kk	kk	hk	kk	hh	hh	hh
LG11_HB_201	F_0089260_L11_PA	LG11	<hkxhk>	{01}	(hh,hk,kk)	hk	hh	hk	hk	hk	hk	hk	hk	hk	hk	hk	hk	kk	kk	hh	hk	hh	kk	hk	hh	hk	hh	hh	hh	hh	hk	hk	hh	hk	kk	hk	hk	hk	hk	hh	hk	hk	kk	kk	hk	kk	hh	hh	hh
LG11_HB_201	F_0089263_L11_PA	LG11	<nnxnp>	{-1}	(nn,np)	np	nn	nn	nn	nn	np	nn	nn	nn	nn	nn	np	np	np	nn	nn	nn	np	nn	nn	np	nn	nn	nn	nn	nn	nn	nn	np	np	nn	np	nn	nn	nn	nn	nn	np	np	np	np	nn	nn	nn
LG11_HB_201	F_0089272_L11_PA	LG11	<nnxnp>	{-1}	(nn,np)	np	nn	nn	nn	nn	np	nn	nn	nn	nn	nn	np	np	np	nn	nn	nn	np	nn	nn	np	nn	nn	nn	nn	nn	nn	nn	np	np	nn	np	nn	nn	nn	nn	nn	np	np	np	np	nn	nn	nn
LG11_HB_201	GD_01705_L11_PA	LG11	<nnxnp>	{-1}	(nn,np)	np	nn	nn	nn	nn	np	nn	nn	nn	nn	nn	np	np	np	nn	nn	nn	np	nn	nn	np	nn	nn	nn	nn	nn	nn	nn	np	np	nn	np	nn	nn	nn	nn	nn	np	np	np	np	nn	nn	nn
LG11_HB_202	F_0089919_L11_PA	LG11	<lmxll>	{1-}	(ll,lm)	lm	lm	ll	ll	ll	lm	ll	ll	ll	ll	ll	lm	ll	ll	lm	ll	lm	ll	ll	lm	lm	lm	lm	lm	lm	ll	--	lm	lm	ll	ll	lm	--	ll	lm	ll	ll	ll	--	lm	ll	--	--	lm
LG11_HB_202	F_0089928_L11_PA	LG11	<lmxll>	{1-}	(ll,lm)	lm	lm	ll	ll	ll	lm	ll	ll	ll	ll	ll	lm	ll	ll	lm	ll	lm	ll	ll	lm	lm	lm	lm	lm	lm	ll	ll	lm	lm	ll	ll	lm	ll	ll	lm	ll	ll	ll	ll	lm	ll	lm	lm	lm
LG11_HB_202	F_0089930_L11_PA	LG11	<lmxll>	{1-}	(ll,lm)	lm	lm	ll	ll	ll	lm	ll	ll	ll	ll	ll	lm	ll	ll	lm	ll	lm	ll	ll	lm	lm	lm	lm	lm	lm	ll	ll	lm	lm	ll	ll	lm	ll	ll	lm	ll	ll	ll	ll	lm	ll	lm	lm	lm
LG11_HB_202	F_0089940_L11_PA	LG11	<lmxll>	{1-}	(ll,lm)	lm	lm	ll	ll	ll	lm	ll	ll	ll	ll	ll	lm	ll	ll	lm	ll	lm	ll	ll	lm	lm	lm	lm	lm	lm	ll	ll	lm	lm	ll	ll	lm	ll	ll	lm	ll	ll	ll	ll	lm	ll	lm	lm	lm
LG11_HB_202	F_0089947_L11_PA	LG11	<lmxll>	{1-}	(ll,lm)	lm	lm	ll	ll	ll	lm	ll	ll	ll	ll	ll	lm	ll	ll	lm	ll	lm	ll	ll	lm	lm	lm	lm	lm	lm	ll	ll	lm	lm	ll	ll	lm	ll	ll	lm	ll	ll	ll	ll	lm	ll	lm	lm	lm
LG11_HB_203	F_0090657_L11_PA	LG11	<lmxll>	{1-}	(ll,lm)	lm	lm	ll	ll	ll	lm	ll	ll	ll	ll	ll	lm	ll	ll	lm	ll	lm	ll	ll	lm	lm	lm	lm	lm	lm	ll	ll	lm	lm	ll	ll	lm	ll	ll	lm	ll	ll	ll	ll	lm	ll	lm	lm	lm
LG11_HB_203	F_0090677_L11_PA	LG11	<lmxll>	{1-}	(ll,lm)	lm	lm	ll	ll	ll	lm	ll	ll	ll	ll	ll	lm	ll	ll	lm	ll	lm	ll	ll	lm	lm	lm	lm	lm	lm	ll	ll	lm	lm	ll	ll	lm	ll	ll	lm	ll	ll	ll	ll	lm	ll	lm	lm	lm
LG11_HB_203	F_0090678_L11_PA	LG11	<lmxll>	{0-}	(ll,lm)	ll	ll	lm	lm	lm	ll	lm	lm	lm	lm	lm	ll	lm	lm	ll	lm	ll	lm	lm	ll	ll	ll	ll	ll	ll	lm	lm	ll	ll	lm	lm	ll	lm	lm	ll	lm	lm	lm	lm	ll	lm	ll	ll	ll
LG11_HB_203	F_0090683_L11_PA	LG11	<lmxll>	{1-}	(ll,lm)	lm	lm	ll	ll	ll	lm	ll	ll	ll	ll	ll	lm	ll	ll	lm	ll	lm	ll	ll	lm	lm	lm	lm	lm	lm	ll	ll	lm	lm	ll	ll	lm	ll	ll	lm	ll	ll	ll	ll	lm	ll	lm	lm	lm
F_0939149_L1_42_1	F_0939149_L1_42_1	LG11	<lmxll>	{0-}	(ll,lm)	ll	ll	lm	lm	lm	ll	lm	lm	lm	lm	lm	ll	lm	lm	ll	lm	ll	lm	lm	ll	ll	ll	ll	ll	lm	lm	lm	ll	ll	lm	lm	ll	lm	lm	ll	lm	lm	lm	lm	ll	lm	ll	ll	lm
LG11_HB_204	F_0091425_L11_PA	LG11	<lmxll>	{1-}	(ll,lm)	lm	lm	ll	ll	ll	lm	ll	ll	ll	ll	ll	lm	ll	ll	lm	ll	lm	ll	ll	lm	lm	lm	lm	lm	lm	ll	ll	lm	lm	ll	ll	lm	ll	ll	lm	ll	ll	ll	ll	lm	ll	lm	lm	lm
LG11_HB_204	F_0091430_L11_PA	LG11	<lmxll>	{1-}	(ll,lm)	lm	lm	ll	ll	ll	lm	ll	ll	ll	ll	ll	lm	ll	ll	lm	ll	lm	ll	ll	lm	lm	lm	lm	lm	lm	ll	ll	lm	lm	ll	ll	lm	ll	ll	lm	ll	ll	ll	ll	lm	ll	lm	lm	lm
LG11_HB_204.5	R_29786847_L11_PA	LG11	<lmxll>	{1-}	(ll,lm)	lm	lm	ll	ll	ll	lm	ll	ll	ll	ll	ll	lm	ll	ll	lm	ll	lm	ll	ll	lm	lm	lm	lm	lm	lm	ll	ll	lm	lm	ll	ll	lm	ll	ll	lm	ll	ll	ll	ll	lm	ll	lm	lm	lm
LG11_HB_204.5	R_29832087_L11_PA	LG11	<lmxll>	{1-}	(ll,lm)	lm	lm	ll	ll	ll	lm	ll	ll	ll	ll	ll	lm	ll	ll	lm	ll	lm	ll	ll	lm	lm	lm	lm	lm	lm	ll	ll	lm	lm	ll	ll	lm	ll	ll	lm	ll	ll	ll	ll	lm	ll	lm	lm	lm
LG11_HB_2040_s42h1	F_0940203_L1_42_1	LG11	<lmxll>	{0-}	(ll,lm)	ll	ll	lm	lm	lm	ll	lm	lm	lm	lm	lm	ll	lm	lm	ll	lm	ll	lm	lm	ll	ll	ll	ll	ll	lm	lm	lm	ll	ll	lm	lm	ll	lm	lm	ll	lm	lm	lm	lm	ll	ll	ll	ll	lm
LG11_HB_205	F_0092079_L11_PA	LG11	<lmxll>	{1-}	(ll,lm)	lm	lm	ll	ll	ll	lm	ll	ll	ll	ll	ll	lm	ll	ll	lm	ll	lm	ll	ll	lm	lm	lm	lm	lm	lm	ll	ll	lm	lm	ll	ll	lm	ll	ll	lm	ll	ll	ll	ll	lm	ll	lm	lm	lm
LG11_HB_205	F_0092083_L11_PA	LG11	<lmxll>	{0-}	(ll,lm)	ll	ll	lm	lm	lm	ll	lm	lm	lm	lm	lm	ll	lm	lm	ll	lm	ll	lm	lm	ll	ll	ll	ll	ll	ll	lm	lm	ll	ll	lm	lm	ll	lm	lm	ll	lm	lm	lm	lm	ll	lm	ll	ll	ll
LG11_HB_206	F_0092278_L11_PA	LG11	<lmxll>	{1-}	(ll,lm)	lm	lm	ll	ll	ll	lm	ll	ll	ll	ll	ll	lm	ll	ll	lm	ll	lm	ll	ll	lm	lm	lm	lm	lm	lm	ll	ll	lm	lm	ll	ll	lm	ll	ll	lm	ll	ll	ll	ll	lm	ll	lm	lm	lm
LG11_HB_206	F_0092280_L11_PA	LG11	<lmxll>	{1-}	(ll,lm)	lm	lm	ll	ll	ll	lm	ll	ll	ll	ll	ll	lm	ll	ll	lm	ll	lm	ll	ll	lm	lm	lm	lm	lm	lm	ll	ll	lm	lm	ll	ll	lm	ll	ll	lm	ll	ll	ll	ll	lm	ll	lm	lm	lm
LG11_HB_207	R_30582252_L11_PA	LG11	<lmxll>	{1-}	(ll,lm)	lm	lm	ll	ll	ll	lm	ll	ll	ll	ll	ll	lm	ll	ll	lm	ll	lm	ll	ll	lm	lm	lm	lm	lm	lm	ll	ll	lm	lm	ll	ll	lm	ll	ll	--	ll	ll	ll	ll	lm	ll	lm	lm	lm
LG11_HB_207	R_30589564_L11_PA	LG11	<lmxll>	{1-}	(ll,lm)	lm	lm	ll	ll	ll	lm	ll	ll	ll	ll	ll	lm	ll	ll	lm	ll	lm	ll	ll	lm	lm	lm	lm	lm	lm	ll	ll	lm	lm	ll	ll	lm	ll	ll	lm	ll	ll	ll	ll	lm	ll	lm	lm	lm
LG11_HB_207	F_0092573_L11_PA	LG11	<lmxll>	{0-}	(ll,lm)	ll	ll	lm	lm	lm	ll	lm	lm	lm	lm	lm	ll	lm	lm	ll	lm	ll	lm	lm	ll	ll	ll	ll	ll	ll	lm	lm	ll	ll	lm	lm	ll	lm	lm	ll	lm	lm	lm	lm	ll	lm	ll	ll	ll
LG11_HB_210	F_0094434_L11_PA	LG11	<lmxll>	{0-}	(ll,lm)	ll	ll	lm	lm	lm	ll	lm	lm	lm	lm	lm	ll	lm	lm	ll	lm	ll	lm	lm	ll	ll	ll	ll	ll	ll	lm	lm	ll	ll	lm	lm	ll	lm	lm	ll	lm	lm	lm	lm	ll	lm	ll	ll	ll
LG11_HB_210	F_0094449_L11_PA	LG11	<lmxll>	{0-}	(ll,lm)	ll	ll	lm	lm	lm	ll	lm	lm	lm	lm	lm	ll	lm	lm	ll	lm	ll	lm	lm	ll	ll	ll	ll	ll	ll	lm	lm	ll	ll	lm	lm	ll	lm	lm	ll	lm	lm	lm	lm	ll	lm	ll	ll	ll
LG11_HB_210	F_0094479_L11_PA	LG11	<lmxll>	{1-}	(ll,lm)	lm	lm	ll	ll	ll	lm	ll	ll	ll	ll	ll	lm	ll	ll	lm	ll	lm	ll	ll	lm	lm	lm	lm	lm	lm	ll	ll	lm	lm	ll	ll	lm	ll	ll	lm	ll	ll	ll	ll	lm	ll	lm	lm	lm
LG11_HB_211	F_0095139_L11_PA	LG11	<hkxhk>	{10}	(hh,hk,kk)	hk	kk	hk	hk	hk	hk	hk	hk	hk	hk	hk	hk	hh	hh	hk	hk	kk	hh	hk	kk	hk	kk	kk	kk	kk	hk	hk	kk	hk	hh	hk	hk	hk	hk	kk	hk	hk	hh	hh	hk	hh	kk	kk	kk
LG11_HB_212	F_0095750_L11_PA	LG11	<lmxll>	{1-}	(ll,lm)	lm	lm	ll	ll	ll	lm	ll	ll	ll	ll	ll	lm	ll	ll	lm	ll	lm	ll	ll	lm	lm	lm	lm	lm	lm	ll	ll	lm	lm	ll	lm	lm	ll	ll	lm	ll	ll	ll	ll	lm	ll	lm	lm	lm
LG11_HB_212	F_0095755_L11_PA	LG11	<hkxhk>	{10}	(hh,hk,kk)	hk	kk	hk	hk	hk	hk	hk	hk	hk	hk	hk	hk	hh	hh	hk	hk	kk	hh	hk	kk	hk	kk	kk	kk	kk	hk	hk	kk	hk	hh	kk	hk	hk	hk	kk	hk	hk	hh	hh	hk	hh	kk	kk	kk
LG11_HB_212	F_0095759_L11_PA	LG11	<hkxhk>	{10}	(hh,hk,kk)	hk	kk	hk	hk	hk	hk	hk	hk	hk	hk	hk	hk	hh	hh	hk	hk	kk	hh	hk	kk	hk	kk	kk	kk	kk	hk	hk	kk	hk	hh	kk	hk	hk	hk	kk	hk	hk	hh	hh	hk	hh	kk	kk	kk
LG11_HB_212	GD_00647_L11_PA	LG11	<hkxhk>	{01}	(hh,hk,kk)	hk	hh	hk	hk	hk	hk	hk	hk	hk	hk	hk	hk	kk	kk	hk	hk	hh	kk	hk	hh	hk	hh	hh	hh	hh	hk	hk	hh	hk	kk	hh	hk	hk	hk	hh	hk	hk	kk	kk	hk	kk	hh	hh	hh
LG11_HB_212	R_32553307_L11_PA	LG11	<hkxhk>	{01}	(hh,hk,kk)	hk	hh	hk	hk	hk	hk	hk	hk	hk	hk	hk	hk	kk	kk	hk	hk	hh	kk	hk	hh	hk	hh	hh	hh	hh	hk	hk	hh	hk	kk	hh	hk	hk	hk	--	hk	hk	kk	kk	hk	kk	hh	hh	hh
LG11_HB_213	F_0096418_L11_PA	LG11	<lmxll>	{1-}	(ll,lm)	lm	lm	ll	ll	ll	lm	ll	ll	ll	ll	ll	ll	ll	ll	lm	ll	lm	ll	ll	lm	lm	lm	lm	lm	lm	ll	ll	lm	lm	ll	lm	lm	ll	ll	lm	ll	ll	ll	ll	lm	ll	lm	lm	lm
LG11_HB_213	F_0096440_L11_PA	LG11	<hkxhk>	{11}	(hh,hk,kk)	kk	hk	hh	hh	hh	kk	hh	hh	hh	hh	hh	hk	hk	hk	kk	hh	hk	hk	hh	hk	kk	hk	hk	hk	hk	hh	hh	hk	kk	hk	hk	kk	hh	hh	hk	hh	hh	hk	hk	kk	hk	hk	hk	hk
LG11_HB_213	GD_00566_L11_PA	LG11	<hkxhk>	{00}	(hh,hk,kk)	hh	hk	kk	kk	kk	hh	kk	kk	kk	kk	kk	hk	hk	hk	hh	kk	hk	hk	kk	hk	hh	hk	hk	hk	hk	kk	kk	hk	hh	hk	hk	hh	kk	kk	hk	kk	kk	hk	hk	hh	hk	hk	hk	hk
LG11_HB_213	F_0096419_L11_PA	LG11	<nnxnp>	{-0}	(nn,np)	nn	np	np	np	np	nn	np	np	np	np	np	nn	nn	nn	nn	np	np	nn	np	np	nn	np	np	np	np	np	np	np	nn	nn	np	nn	np	np	np	np	np	nn	nn	nn	nn	np	np	np
LG11_HB_213	F_0096426_L11_PA	LG11	<nnxnp>	{-0}	(nn,np)	nn	np	np	np	np	nn	np	np	np	np	np	nn	nn	nn	nn	np	np	nn	np	np	nn	np	np	np	np	np	np	np	nn	nn	np	nn	np	np	np	np	np	nn	nn	nn	nn	np	np	np
LG11_HB_213	F_0096420_L11_PA	LG11	<efxeg>	{10}	(ee,ef,eg,fg)	ef	fg	eg	eg	eg	ef	eg	eg	eg	eg	eg	ee	ee	ee	ef	eg	fg	ee	eg	fg	ef	fg	fg	fg	fg	eg	eg	fg	--	ee	fg	ef	eg	eg	fg	eg	eg	ee	ee	ef	ee	fg	fg	fg
LG11_HB_213	F_0096437_L11_PA	LG11	<hkxhk>	{01}	(hh,hk,kk)	hk	hh	hk	hk	hk	hk	hk	hk	hk	hk	hk	kk	kk	kk	hk	hk	hh	kk	hk	hh	hk	hh	hh	hh	hh	hk	hk	hh	hk	kk	hh	hk	hk	hk	hh	hk	hk	kk	kk	hk	kk	hh	hh	hh
LG11_HB_214	F_0096742_L11_PA	LG11	<lmxll>	{1-}	(ll,lm)	lm	lm	ll	ll	ll	lm	ll	ll	ll	ll	ll	ll	ll	ll	lm	ll	lm	ll	ll	lm	lm	lm	lm	lm	lm	ll	ll	lm	lm	ll	lm	lm	ll	ll	lm	ll	ll	ll	ll	lm	ll	lm	lm	lm
LG11_HB_214	F_0096745_L11_PA	LG11	<lmxll>	{0-}	(ll,lm)	ll	ll	lm	lm	--	ll	lm	lm	lm	lm	lm	lm	lm	lm	ll	lm	ll	lm	lm	ll	ll	ll	ll	ll	ll	lm	lm	ll	ll	lm	ll	ll	lm	lm	ll	lm	lm	lm	--	ll	lm	ll	ll	ll
LG11_HB_215	F_0097085_L11_PA	LG11	<lmxll>	{1-}	(ll,lm)	lm	lm	ll	ll	ll	lm	ll	ll	ll	ll	ll	ll	ll	ll	lm	ll	lm	ll	ll	lm	lm	lm	lm	lm	lm	ll	ll	lm	lm	ll	lm	lm	ll	ll	lm	ll	ll	ll	ll	lm	ll	lm	lm	lm
LG11_HB_215	F_0097090_L11_PA	LG11	<lmxll>	{1-}	(ll,lm)	lm	lm	ll	ll	ll	lm	ll	ll	ll	ll	ll	ll	ll	ll	lm	ll	lm	ll	ll	lm	lm	lm	lm	lm	lm	ll	ll	lm	lm	ll	lm	lm	ll	ll	lm	ll	ll	ll	ll	lm	ll	lm	lm	lm
LG11_HB_215	F_0097116_L11_PA	LG11	<lmxll>	{0-}	(ll,lm)	ll	ll	lm	lm	lm	ll	lm	lm	lm	lm	lm	lm	lm	lm	ll	lm	ll	lm	lm	ll	ll	ll	ll	ll	ll	lm	lm	ll	ll	lm	ll	ll	lm	lm	ll	lm	lm	lm	lm	ll	lm	ll	ll	ll
LG11_HB_215	R_33465079_L11_PA	LG11	<lmxll>	{1-}	(ll,lm)	lm	lm	ll	ll	ll	lm	ll	ll	ll	ll	ll	ll	ll	ll	lm	ll	lm	ll	ll	lm	lm	lm	lm	lm	lm	ll	ll	lm	lm	ll	lm	lm	ll	ll	lm	ll	ll	ll	ll	lm	ll	lm	lm	lm
LG11_HB_215	R_33467558_L11_PA	LG11	<lmxll>	{1-}	(ll,lm)	lm	lm	ll	ll	ll	lm	ll	ll	ll	ll	ll	ll	ll	ll	lm	ll	lm	ll	ll	lm	lm	lm	lm	lm	lm	ll	ll	lm	lm	ll	lm	lm	ll	ll	lm	ll	ll	ll	ll	lm	ll	lm	lm	lm
LG11_HB_215	F_0097092_L11_PA	LG11	<hkxhk>	{01}	(hh,hk,kk)	hk	hh	hk	hk	hk	hk	hk	hk	hk	hk	hk	kk	kk	kk	hk	hk	hh	kk	hk	hh	hk	hh	hh	hh	hh	kk	hk	hh	hk	kk	hh	hk	hk	hk	hh	hk	hk	kk	kk	hk	kk	hh	hh	hh
LG11_HB_216	F_0098378_L11_PA	LG11	<lmxll>	{1-}	(ll,lm)	lm	lm	ll	ll	ll	lm	ll	ll	ll	ll	ll	ll	ll	ll	lm	ll	lm	ll	ll	lm	lm	lm	lm	lm	lm	ll	ll	lm	lm	ll	lm	lm	ll	ll	lm	ll	ll	ll	ll	lm	ll	lm	lm	lm
LG11_HB_216	F_0098382_L11_PA	LG11	<lmxll>	{0-}	(ll,lm)	ll	ll	lm	lm	--	ll	lm	lm	--	lm	lm	lm	lm	lm	ll	lm	ll	lm	lm	ll	ll	ll	ll	ll	ll	lm	lm	ll	ll	lm	ll	ll	lm	lm	--	lm	lm	lm	lm	ll	lm	ll	ll	ll
LG11_HB_216	F_0098389_L11_PA	LG11	<lmxll>	{1-}	(ll,lm)	lm	lm	ll	ll	ll	lm	ll	ll	ll	ll	ll	ll	ll	ll	lm	ll	lm	ll	ll	lm	lm	lm	lm	lm	lm	ll	ll	lm	lm	ll	lm	lm	ll	ll	lm	ll	ll	ll	--	lm	ll	lm	lm	lm
LG11_HB_216	R_34210655_L11_PA	LG11	<lmxll>	{1-}	(ll,lm)	lm	lm	ll	ll	ll	lm	ll	ll	ll	ll	ll	ll	ll	ll	lm	ll	lm	ll	ll	lm	lm	lm	lm	lm	lm	ll	ll	lm	lm	ll	lm	lm	ll	ll	lm	ll	ll	ll	ll	lm	ll	lm	lm	lm
LG11_HB_216	R_34213532_L11_PA	LG11	<lmxll>	{1-}	(ll,lm)	lm	lm	ll	ll	ll	lm	ll	ll	ll	ll	ll	ll	ll	ll	lm	ll	lm	ll	ll	lm	lm	lm	lm	lm	lm	ll	ll	lm	lm	ll	lm	lm	ll	ll	lm	ll	ll	ll	ll	lm	ll	lm	lm	lm
LG11_HB_216	R_34224444_L11_PA	LG11	<lmxll>	{1-}	(ll,lm)	lm	lm	ll	ll	ll	lm	ll	ll	ll	ll	ll	ll	ll	ll	lm	ll	lm	ll	ll	lm	lm	lm	lm	lm	lm	ll	ll	lm	lm	ll	lm	lm	ll	ll	lm	ll	ll	ll	ll	lm	ll	lm	lm	lm
LG11_HB_216	R_34229286_L11_PA	LG11	<lmxll>	{1-}	(ll,lm)	lm	lm	ll	ll	ll	lm	ll	ll	ll	ll	ll	ll	ll	ll	lm	ll	lm	ll	ll	lm	lm	lm	lm	lm	lm	ll	ll	lm	lm	ll	lm	lm	ll	ll	lm	ll	ll	ll	ll	lm	ll	lm	lm	lm
LG11_HB_216	F_0098370_L11_PA	LG11	<nnxnp>	{-1}	(nn,np)	np	nn	nn	nn	nn	np	nn	nn	nn	nn	nn	np	np	np	np	nn	nn	np	nn	nn	np	nn	nn	nn	nn	np	nn	nn	np	np	nn	np	nn	nn	nn	nn	nn	np	np	np	np	nn	nn	nn
LG11_HB_217	F_0098934_L11_PA	LG11	<lmxll>	{1-}	(ll,lm)	lm	lm	ll	ll	ll	lm	ll	ll	ll	ll	ll	ll	ll	ll	lm	ll	lm	ll	ll	lm	lm	lm	lm	lm	lm	ll	ll	lm	lm	ll	lm	lm	ll	ll	lm	ll	ll	ll	ll	lm	ll	lm	lm	lm
cR_37675625_L11_PA	R_37675625_L11_PA	LG11	<lmxll>	{1-}	(ll,lm)	lm	lm	ll	ll	--	lm	ll	ll	ll	ll	ll	ll	ll	ll	lm	ll	lm	ll	ll	lm	lm	lm	lm	lm	lm	ll	ll	--	lm	ll	lm	lm	ll	ll	--	ll	ll	ll	ll	lm	ll	--	lm	lm
LG11_HB_218	F_0099345_L11_PA	LG11	<hkxhk>	{00}	(hh,hk,kk)	hh	hk	kk	kk	kk	hh	kk	kk	hk	kk	kk	hk	hk	hk	hh	kk	hk	hk	kk	hk	hh	hk	hk	hk	hk	hk	kk	hk	hh	hk	hk	hh	kk	kk	hk	kk	kk	kk	hk	hh	hk	hk	hk	hk
LG11_HB_218	F_0099335_L11_PA	LG11	<lmxll>	{1-}	(ll,lm)	lm	lm	ll	ll	ll	lm	ll	ll	ll	ll	ll	ll	ll	ll	lm	ll	lm	ll	ll	lm	lm	lm	lm	lm	lm	ll	ll	lm	lm	ll	lm	lm	ll	ll	lm	ll	ll	ll	ll	lm	ll	lm	lm	lm
LG11_HB_2192_s44h1	F_0996783_L5_44_1	LG11	<lmxll>	{0-}	(ll,lm)	ll	ll	lm	lm	lm	ll	lm	lm	lm	lm	lm	ll	lm	lm	ll	lm	ll	lm	lm	ll	ll	ll	ll	ll	lm	lm	lm	ll	ll	lm	lm	ll	lm	lm	ll	lm	lm	lm	lm	ll	lm	ll	ll	lm
LG11_HB_2192_s44h1	F_0996803_L5_44_1	LG11	<lmxll>	{0-}	(ll,lm)	ll	ll	lm	lm	lm	ll	lm	lm	lm	lm	lm	ll	lm	lm	ll	lm	ll	lm	lm	ll	ll	ll	ll	ll	lm	lm	lm	ll	ll	lm	lm	ll	lm	lm	ll	lm	lm	lm	lm	ll	lm	ll	ll	lm
LG11_HB_2192_s44h1	F_0996804_L5_44_1	LG11	<lmxll>	{0-}	(ll,lm)	ll	ll	lm	lm	lm	ll	lm	lm	lm	lm	lm	ll	lm	lm	ll	lm	ll	lm	lm	ll	ll	ll	ll	ll	lm	lm	lm	ll	ll	lm	lm	ll	lm	lm	ll	lm	lm	lm	lm	ll	lm	ll	ll	lm
LG11_HB_2192_s44h1	F_0996812_L5_44_1	LG11	<lmxll>	{0-}	(ll,lm)	ll	ll	lm	lm	lm	ll	lm	lm	lm	lm	lm	ll	lm	lm	ll	lm	ll	lm	lm	ll	ll	ll	ll	ll	lm	lm	lm	ll	ll	lm	lm	ll	lm	lm	ll	lm	lm	lm	lm	ll	lm	ll	ll	lm
LG11_HB_222	R_35803279_L11_PA	LG11	<hkxhk>	{00}	(hh,hk,kk)	hh	hk	kk	kk	kk	hh	kk	kk	hk	kk	hk	hk	hk	hk	hh	kk	hk	hk	kk	hk	hh	hk	hk	hh	hk	hk	kk	hk	hh	hk	hk	hh	kk	kk	hk	kk	kk	kk	hk	hh	hk	hk	hk	hk
LG11_HB_223	F_0100849_L11_PA	LG11	<lmxll>	{0-}	(ll,lm)	ll	ll	lm	lm	lm	ll	lm	lm	lm	lm	lm	lm	lm	lm	ll	lm	ll	lm	lm	ll	ll	ll	ll	ll	ll	lm	lm	ll	ll	lm	ll	ll	lm	lm	ll	lm	lm	lm	lm	ll	lm	ll	ll	ll
LG11_HB_223	F_0100854_L11_PA	LG11	<lmxll>	{1-}	(ll,lm)	lm	lm	ll	ll	ll	lm	ll	ll	--	ll	ll	ll	ll	ll	lm	ll	lm	ll	ll	lm	lm	lm	lm	lm	lm	ll	ll	lm	lm	ll	--	lm	ll	ll	--	--	ll	ll	ll	lm	ll	lm	lm	lm
LG11_HB_223.5	R_35967392_L11_PA	LG11	<lmxll>	{1-}	(ll,lm)	lm	lm	ll	ll	ll	lm	ll	ll	ll	ll	ll	ll	ll	ll	lm	ll	lm	ll	ll	lm	lm	lm	lm	lm	lm	ll	ll	lm	lm	ll	lm	lm	ll	ll	lm	ll	ll	ll	ll	lm	ll	lm	lm	lm
LG11_HB_223.5	R_35954489_L11_PA	LG11	<lmxll>	{1-}	(ll,lm)	lm	lm	ll	ll	ll	lm	ll	ll	ll	ll	ll	ll	ll	ll	lm	ll	lm	ll	ll	lm	lm	lm	lm	lm	lm	ll	ll	lm	lm	ll	lm	--	ll	ll	--	ll	ll	ll	ll	lm	ll	lm	lm	lm
LG11_HB_223.5	R_36008454_L11_PA	LG11	<lmxll>	{1-}	(ll,lm)	lm	lm	ll	ll	ll	lm	ll	ll	ll	ll	ll	ll	ll	ll	lm	ll	lm	ll	ll	lm	lm	lm	lm	lm	lm	ll	ll	lm	lm	ll	lm	lm	ll	ll	lm	ll	ll	ll	ll	lm	ll	lm	lm	lm
LG11_HB_223.5	R_36011885_L11_PA	LG11	<lmxll>	{1-}	(ll,lm)	lm	lm	ll	ll	ll	lm	ll	ll	ll	ll	ll	ll	ll	ll	lm	ll	lm	ll	ll	lm	lm	lm	lm	lm	lm	ll	ll	lm	lm	ll	lm	lm	ll	ll	lm	ll	ll	ll	ll	lm	ll	lm	lm	lm
LG11_HB_224	F_0101336_L11_PA	LG11	<hkxhk>	{01}	(hh,hk,kk)	hk	hh	hk	hk	hk	hk	hk	hk	kk	hk	kk	kk	kk	kk	hk	hk	hh	kk	hk	hh	hk	hh	hh	hk	hh	kk	hk	hh	hk	kk	hh	hk	hk	hk	--	hk	hk	hk	kk	hk	kk	hh	hh	hh
LG11_HB_2246_s39h1	F_1017315_L7_39_1	LG11	<hkxhk>	{01}	(hh,hk,kk)	hk	hh	hk	hk	hk	hk	hk	hk	hk	hk	hk	hk	kk	kk	hh	hk	hh	kk	hk	hh	hk	hh	hh	hh	hh	hk	hk	hh	hk	kk	hk	hk	hk	hk	hh	hk	hk	kk	kk	hk	kk	hh	hh	hh
LG11_HB_2246_s39h1	F_1017322_L7_39_1	LG11	<hkxhk>	{01}	(hh,hk,kk)	hk	hh	hk	hk	hk	hk	hk	hk	hk	hk	hk	hk	kk	kk	hh	hk	hh	kk	hk	hh	hk	hh	hh	hh	hh	hk	hk	hh	hk	kk	hk	hk	hk	hk	hh	hk	hk	kk	kk	hk	kk	hh	hh	hh
LG11_HB_2246_s39h1	F_1017327_L7_39_1	LG11	<hkxhk>	{01}	(hh,hk,kk)	hk	hh	hk	hk	hk	hk	hk	hk	hk	hk	hk	hk	kk	kk	hh	hk	hh	kk	hk	hh	hk	hh	hh	hh	hh	hk	hk	hh	hk	kk	hk	hk	hk	hk	hh	hk	hk	kk	kk	hk	kk	hh	hh	hh
LG11_HB_2246_s39h1	F_1017340_L7_39_1	LG11	<lmxll>	{0-}	(ll,lm)	ll	ll	lm	lm	lm	ll	lm	lm	lm	lm	lm	ll	lm	lm	ll	lm	ll	lm	lm	ll	ll	ll	ll	ll	ll	lm	lm	ll	ll	lm	lm	ll	lm	lm	ll	lm	lm	lm	lm	ll	lm	ll	ll	ll
LG11_HB_225	F_0102218_L11_PA	LG11	<lmxll>	{0-}	(ll,lm)	ll	ll	lm	lm	lm	ll	lm	lm	lm	lm	lm	lm	lm	lm	ll	lm	ll	lm	lm	ll	ll	ll	ll	ll	ll	lm	lm	ll	ll	lm	ll	ll	lm	lm	ll	lm	lm	lm	lm	ll	lm	ll	ll	ll
LG11_HB_225	F_0102219_L11_PA	LG11	<lmxll>	{0-}	(ll,lm)	ll	ll	lm	lm	lm	ll	lm	lm	lm	lm	lm	lm	lm	lm	ll	lm	ll	lm	lm	ll	ll	ll	ll	ll	ll	lm	lm	ll	ll	lm	ll	ll	lm	lm	ll	lm	lm	lm	lm	ll	lm	ll	ll	ll
LG11_HB_225	R_36934343_L11_PA	LG11	<hkxhk>	{00}	(hh,hk,kk)	hh	hk	kk	kk	kk	hh	kk	kk	hk	kk	hk	hk	hk	hk	hh	kk	hk	hk	kk	hk	hh	hk	hk	hh	hk	hk	kk	hk	hh	hk	hk	hh	kk	kk	hk	kk	kk	kk	hk	hh	hk	hk	hk	hk
LG11_HB_227	F_0103149_L11_PA	LG11	<nnxnp>	{-0}	(nn,np)	nn	np	np	np	np	nn	np	np	nn	np	nn	nn	nn	nn	nn	np	np	nn	np	np	nn	np	np	nn	np	nn	np	np	nn	nn	np	nn	np	np	np	np	np	np	nn	nn	nn	np	np	np
LG11_HB_227	F_0103138_L11_PA	LG11	<lmxll>	{1-}	(ll,lm)	lm	lm	ll	ll	lm	lm	ll	ll	ll	ll	ll	ll	ll	ll	lm	ll	lm	ll	ll	lm	lm	lm	lm	lm	lm	ll	ll	lm	lm	ll	lm	lm	ll	ll	lm	ll	ll	ll	ll	lm	ll	lm	lm	lm
LG11_HB_227	F_0103141_L11_PA	LG11	<lmxll>	{1-}	(ll,lm)	lm	lm	ll	ll	lm	lm	ll	ll	ll	ll	ll	ll	ll	ll	lm	ll	lm	ll	ll	lm	lm	lm	lm	lm	lm	ll	ll	lm	lm	ll	lm	lm	ll	ll	lm	ll	ll	ll	ll	lm	ll	lm	lm	lm
LG11_HB_227	F_0103157_L11_PA	LG11	<lmxll>	{1-}	(ll,lm)	lm	lm	ll	ll	lm	--	ll	ll	ll	ll	ll	ll	ll	ll	lm	ll	--	--	--	lm	--	lm	lm	--	--	ll	ll	--	lm	ll	--	lm	ll	ll	--	ll	ll	ll	ll	--	ll	lm	--	lm
LG11_HB_227	F_0103160_L11_PA	LG11	<lmxll>	{1-}	(ll,lm)	lm	lm	ll	ll	lm	lm	ll	ll	ll	ll	ll	ll	ll	ll	lm	ll	lm	ll	ll	lm	lm	lm	lm	lm	lm	ll	ll	lm	lm	ll	lm	lm	ll	ll	lm	ll	ll	ll	ll	lm	ll	lm	lm	lm
LG11_HB_230	F_0104743_L11_PA	LG11	<hkxhk>	{11}	(hh,hk,kk)	kk	hk	hh	hh	hk	kk	hh	hh	hk	hh	hk	hk	hk	hk	kk	kk	hk	hk	hh	hk	kk	hk	hk	kk	hk	hk	hh	hk	kk	hk	hk	kk	hh	hh	hk	hh	hh	hh	hk	kk	hk	hk	hk	hk
LG11_HB_230	F_0104745_L11_PA	LG11	<nnxnp>	{-1}	(nn,np)	np	nn	nn	nn	nn	np	nn	nn	np	nn	np	np	np	np	np	np	nn	np	nn	nn	np	nn	nn	np	nn	np	nn	nn	np	np	nn	np	nn	nn	nn	nn	nn	nn	np	np	np	nn	nn	nn
LG11_HB_230	F_0104752_L11_PA	LG11	<lmxll>	{1-}	(ll,lm)	lm	lm	ll	ll	lm	lm	ll	ll	ll	ll	ll	ll	ll	ll	lm	lm	lm	ll	ll	lm	lm	lm	lm	lm	lm	ll	ll	lm	lm	ll	lm	lm	ll	ll	lm	ll	ll	ll	ll	lm	ll	lm	lm	lm
LG11_HB_230	F_0104753_L11_PA	LG11	<lmxll>	{1-}	(ll,lm)	lm	lm	ll	ll	lm	lm	ll	ll	ll	ll	ll	ll	ll	ll	lm	lm	lm	ll	ll	lm	lm	lm	lm	lm	lm	ll	ll	lm	lm	ll	lm	lm	ll	ll	lm	ll	ll	ll	ll	lm	ll	lm	lm	lm
LG11_HB_230	R_38702850_L11_PA	LG11	<lmxll>	{1-}	(ll,lm)	lm	lm	ll	ll	lm	lm	ll	ll	ll	ll	ll	ll	ll	ll	lm	lm	lm	ll	ll	lm	lm	lm	lm	lm	lm	ll	ll	lm	lm	ll	lm	lm	ll	ll	lm	ll	ll	ll	ll	lm	ll	lm	lm	lm
LG11_HB_230.5	R_38732054_L11_PA	LG11	<hkxhk>	{11}	(hh,hk,kk)	kk	hk	hh	hh	hk	kk	hh	hh	hk	hh	hk	hk	hh	hk	kk	kk	hk	hk	hh	hk	kk	hk	hk	kk	hk	hk	hh	hk	kk	hk	hk	kk	hh	hh	hk	hh	hh	hh	hk	kk	hk	hk	hk	hk
LG11_HB_230.5	R_38742272_L11_PA	LG11	<lmxll>	{1-}	(ll,lm)	lm	lm	ll	ll	lm	lm	ll	ll	ll	ll	ll	ll	ll	ll	lm	lm	lm	ll	ll	lm	lm	lm	lm	lm	lm	ll	ll	lm	lm	ll	lm	lm	ll	ll	lm	ll	ll	ll	ll	lm	ll	lm	lm	lm
LG11_HB_231	F_0105096_L11_PA	LG11	<lmxll>	{1-}	(ll,lm)	lm	lm	ll	ll	lm	lm	ll	ll	ll	ll	ll	ll	ll	ll	lm	lm	lm	ll	ll	lm	lm	lm	lm	lm	lm	ll	ll	lm	lm	ll	lm	lm	ll	ll	lm	ll	ll	ll	ll	lm	ll	lm	lm	lm
LG11_HB_231	F_0105122_L11_PA	LG11	<lmxll>	{1-}	(ll,lm)	lm	lm	ll	ll	lm	lm	ll	ll	ll	ll	ll	ll	ll	ll	lm	lm	lm	ll	ll	lm	lm	lm	lm	lm	lm	ll	ll	lm	lm	ll	lm	lm	ll	ll	lm	ll	ll	ll	ll	lm	ll	lm	lm	lm
LG11_HB_231	F_0105101_L11_PA	LG11	<hkxhk>	{11}	(hh,hk,kk)	kk	hk	hh	hh	hk	kk	hh	hh	hk	hh	hk	hk	hh	hk	kk	kk	hk	hk	hh	hk	kk	hk	hk	kk	hk	hk	hh	hk	kk	hk	hk	kk	hh	hh	hk	hh	hh	hh	hk	kk	hk	hk	hk	hk
LG11_HB_231	F_0105088_L11_PA	LG11	<nnxnp>	{-1}	(nn,np)	np	nn	nn	nn	nn	np	nn	nn	np	nn	np	np	nn	np	np	np	nn	np	nn	nn	np	nn	nn	np	nn	np	nn	nn	np	np	nn	np	nn	nn	nn	nn	nn	nn	np	np	np	nn	nn	nn
LG11_HB_231	F_0105100_L11_PA	LG11	<nnxnp>	{-1}	(nn,np)	np	nn	nn	nn	nn	np	nn	nn	np	nn	np	np	nn	np	np	np	nn	np	nn	nn	np	nn	nn	np	nn	np	nn	nn	np	np	nn	np	nn	nn	nn	nn	nn	nn	np	np	np	nn	nn	nn
LG11_HB_231	F_0105104_L11_PA	LG11	<nnxnp>	{-1}	(nn,np)	np	nn	nn	nn	nn	np	nn	nn	np	nn	np	np	nn	np	np	np	nn	np	nn	nn	np	nn	nn	np	nn	np	nn	nn	np	np	nn	np	nn	nn	nn	nn	nn	nn	np	np	np	nn	nn	nn
LG11_HB_231	F_0105116_L11_PA	LG11	<nnxnp>	{-1}	(nn,np)	np	nn	nn	nn	nn	np	nn	nn	np	nn	np	np	nn	np	np	np	nn	np	nn	nn	np	nn	nn	np	nn	np	nn	nn	np	np	nn	np	nn	nn	nn	nn	nn	nn	np	np	np	nn	nn	nn
LG11_HB_232	F_0105550_L11_PA	LG11	<lmxll>	{0-}	(ll,lm)	ll	ll	lm	lm	ll	ll	lm	lm	lm	lm	lm	lm	lm	lm	ll	ll	ll	lm	lm	ll	ll	ll	ll	ll	ll	lm	lm	ll	ll	lm	ll	ll	lm	lm	ll	lm	lm	lm	lm	ll	lm	ll	ll	ll
LG11_HB_232	F_0105555_L11_PA	LG11	<lmxll>	{0-}	(ll,lm)	ll	ll	lm	lm	ll	ll	lm	lm	lm	lm	lm	lm	lm	lm	ll	ll	ll	lm	lm	ll	ll	ll	ll	ll	ll	lm	lm	ll	ll	lm	ll	ll	lm	lm	ll	lm	lm	lm	lm	ll	lm	ll	ll	ll
LG11_HB_232	F_0105556_L11_PA	LG11	<lmxll>	{0-}	(ll,lm)	ll	ll	lm	lm	ll	ll	lm	lm	lm	lm	lm	lm	lm	lm	ll	ll	ll	lm	lm	ll	ll	ll	ll	ll	ll	lm	lm	ll	ll	lm	ll	ll	lm	lm	ll	lm	lm	lm	lm	ll	lm	ll	ll	ll
LG11_HB_232	F_0105560_L11_PA	LG11	<lmxll>	{0-}	(ll,lm)	ll	ll	lm	lm	ll	ll	lm	lm	lm	lm	lm	lm	lm	lm	ll	ll	ll	lm	lm	ll	ll	ll	ll	ll	ll	lm	lm	ll	ll	lm	ll	ll	lm	lm	ll	lm	lm	lm	lm	ll	lm	ll	ll	ll
LG11_HB_232	R_39149329_L11_PA	LG11	<lmxll>	{0-}	(ll,lm)	ll	ll	lm	lm	ll	ll	lm	lm	lm	lm	lm	lm	lm	lm	ll	ll	ll	lm	lm	ll	ll	ll	ll	ll	ll	lm	lm	ll	ll	lm	ll	ll	lm	lm	ll	lm	lm	lm	lm	ll	lm	ll	ll	ll
LG11_HB_232	F_0105553_L11_PA	LG11	<lmxll>	{1-}	(ll,lm)	lm	lm	ll	ll	lm	lm	ll	ll	ll	ll	ll	ll	ll	ll	lm	lm	lm	ll	ll	lm	lm	lm	lm	lm	lm	ll	ll	lm	lm	ll	lm	lm	ll	ll	lm	ll	ll	ll	ll	lm	ll	lm	lm	lm
LG11_HB_232	F_0105552_L11_PA	LG11	<nnxnp>	{-1}	(nn,np)	np	nn	nn	nn	nn	np	nn	nn	np	nn	np	np	nn	np	np	np	nn	np	nn	nn	np	nn	nn	np	nn	np	nn	nn	np	np	nn	np	nn	nn	nn	nn	nn	nn	np	np	np	nn	nn	nn
R_39190659_L11_PA	R_39190659_L11_PA	LG11	<lmxll>	{0-}	(ll,lm)	ll	ll	lm	lm	ll	ll	lm	lm	lm	lm	lm	lm	lm	lm	ll	ll	ll	lm	lm	ll	ll	ll	ll	ll	ll	lm	lm	ll	ll	lm	ll	ll	lm	lm	ll	lm	lm	lm	lm	ll	lm	ll	ll	ll
LG11_HB_233	F_0106088_L11_PA	LG11	<nnxnp>	{-1}	(nn,np)	np	nn	nn	nn	nn	np	nn	nn	np	nn	np	np	nn	np	np	np	nn	np	nn	nn	np	nn	nn	np	nn	np	nn	nn	np	np	nn	np	nn	nn	nn	nn	nn	nn	np	np	np	nn	nn	nn
LG11_HB_233	F_0106090_L11_PA	LG11	<nnxnp>	{-0}	(nn,np)	nn	np	np	np	np	nn	np	np	nn	np	nn	nn	np	nn	nn	nn	np	nn	np	np	nn	np	np	nn	np	nn	np	np	nn	nn	np	nn	np	np	np	np	np	np	nn	nn	nn	np	np	np
LG11_HB_233	F_0106095_L11_PA	LG11	<hkxhk>	{10}	(hh,hk,kk)	hk	kk	hk	hk	kk	hk	hk	hk	hh	hk	hh	hh	kk	hh	hk	hk	kk	hh	hk	kk	hk	kk	kk	hk	kk	hh	hk	kk	hk	hh	kk	hk	hk	hk	kk	hk	hk	hk	hh	hk	hh	kk	kk	kk
LG11_HB_233	F_0106099_L11_PA	LG11	<nnxnp>	{-1}	(nn,np)	np	nn	nn	nn	nn	np	nn	nn	np	nn	np	np	nn	np	np	np	nn	np	nn	nn	np	nn	nn	np	nn	np	nn	nn	np	np	nn	np	nn	nn	nn	nn	nn	nn	np	np	np	nn	nn	nn
LG11_HB_233	F_0106108_L11_PA	LG11	<nnxnp>	{-1}	(nn,np)	np	nn	nn	nn	nn	np	nn	nn	np	nn	np	np	nn	np	np	np	nn	np	nn	nn	np	nn	nn	np	nn	np	nn	nn	np	np	nn	np	nn	nn	nn	nn	nn	nn	np	np	np	nn	nn	nn
LG11_HB_233	F_0106112_L11_PA	LG11	<nnxnp>	{-1}	(nn,np)	np	nn	nn	nn	nn	np	nn	nn	np	nn	np	np	nn	np	--	np	nn	np	nn	nn	np	nn	nn	np	nn	np	nn	nn	np	np	nn	np	nn	nn	nn	nn	nn	nn	np	np	np	nn	nn	nn
LG11_HB_233	F_0106115_L11_PA	LG11	<lmxll>	{0-}	(ll,lm)	ll	ll	lm	lm	ll	ll	lm	lm	lm	lm	lm	lm	ll	lm	ll	ll	ll	lm	lm	ll	ll	ll	ll	ll	ll	lm	lm	ll	ll	lm	ll	ll	lm	lm	ll	lm	lm	lm	lm	ll	lm	ll	ll	ll
LG11_HB_233	F_0106133_L11_PA	LG11	<efxeg>	{01}	(ee,ef,eg,fg)	eg	ee	ef	ef	ee	eg	ef	ef	fg	ef	fg	fg	ee	fg	eg	eg	ee	fg	ef	ee	eg	ee	ee	eg	ee	fg	ef	ee	eg	fg	ee	eg	ef	ef	ee	ef	ef	ef	fg	eg	fg	ee	ee	ee
LG11_HB_2338_s48h2	F_1055746_L11_48_2	LG11	<lmxll>	{1-}	(ll,lm)	lm	lm	lm	lm	ll	lm	ll	lm	ll	ll	ll	lm	ll	lm	lm	ll	lm	ll	lm	lm	ll	lm	lm	lm	ll	ll	ll	lm	ll	ll	ll	lm	ll	ll	lm	ll	ll	ll	ll	lm	lm	ll	lm	ll
LG11_HB_2338_s48h2	F_1055749_L11_48_2	LG11	<lmxll>	{1-}	(ll,lm)	lm	lm	lm	lm	ll	lm	ll	lm	ll	ll	ll	lm	ll	lm	lm	ll	lm	ll	lm	lm	ll	lm	lm	lm	ll	ll	ll	lm	ll	ll	ll	lm	ll	ll	lm	ll	ll	ll	ll	lm	lm	ll	lm	ll
LG11_HB_2338_s48h2	$F_1055750y_LG11	LG11	<lmxll>	{1-}	(ll,lm)	lm	lm	lm	lm	ll	lm	ll	lm	ll	ll	ll	lm	ll	lm	lm	ll	lm	ll	lm	lm	ll	lm	lm	lm	ll	ll	ll	lm	ll	ll	ll	lm	ll	ll	lm	ll	ll	ll	--	lm	lm	ll	lm	ll
LG11_HB_2338_s48h2	F_1055755_L11_48_2	LG11	<lmxll>	{1-}	(ll,lm)	lm	lm	lm	lm	ll	lm	ll	lm	ll	ll	ll	lm	ll	lm	lm	ll	lm	ll	lm	lm	ll	lm	lm	lm	ll	ll	ll	lm	ll	ll	ll	lm	ll	ll	lm	ll	ll	ll	ll	lm	lm	ll	lm	ll
LG11_HB_234	F_0106666_L11_PA	LG11	<lmxll>	{0-}	(ll,lm)	ll	ll	lm	lm	ll	ll	lm	lm	lm	lm	lm	lm	ll	lm	ll	ll	ll	lm	lm	ll	ll	ll	ll	ll	ll	lm	lm	ll	ll	lm	ll	ll	lm	lm	ll	lm	lm	lm	ll	ll	lm	ll	ll	ll
LG11_HB_234	F_0106671_L11_PA	LG11	<lmxll>	{0-}	(ll,lm)	ll	ll	lm	lm	ll	ll	lm	lm	lm	lm	lm	lm	ll	lm	ll	ll	ll	lm	lm	ll	ll	ll	ll	ll	ll	lm	lm	ll	ll	lm	ll	ll	lm	lm	ll	lm	lm	lm	ll	ll	lm	ll	ll	ll
LG11_HB_234	F_0106675_L11_PA	LG11	<nnxnp>	{-0}	(nn,np)	nn	np	np	np	np	nn	np	np	nn	np	nn	nn	np	nn	nn	nn	np	nn	np	np	nn	np	np	nn	np	nn	np	np	nn	nn	np	nn	np	np	np	np	np	np	nn	nn	nn	np	np	np
LG11_HB_234.5	R_39914254_L11_PA	LG11	<lmxll>	{0-}	(ll,lm)	ll	ll	lm	lm	ll	ll	lm	lm	lm	lm	lm	lm	ll	lm	ll	ll	ll	lm	lm	ll	ll	ll	ll	ll	ll	lm	lm	ll	ll	lm	ll	ll	lm	lm	ll	lm	lm	lm	ll	ll	lm	ll	ll	ll
LG11_HB_234.5	R_39914390_L11_PA	LG11	<lmxll>	{0-}	(ll,lm)	ll	ll	lm	lm	ll	ll	lm	lm	lm	lm	lm	lm	ll	lm	ll	ll	ll	lm	lm	ll	ll	ll	ll	ll	ll	lm	lm	ll	ll	lm	ll	ll	lm	lm	ll	lm	lm	lm	ll	ll	lm	ll	ll	ll
LG11_HB_2340_s51h2	F_1056407_L11_51_2	LG11	<lmxll>	{0-}	(ll,lm)	ll	ll	ll	ll	lm	ll	lm	ll	lm	lm	lm	ll	lm	lm	ll	lm	ll	lm	ll	ll	lm	ll	ll	ll	lm	lm	lm	ll	lm	lm	lm	ll	lm	lm	ll	lm	lm	lm	lm	ll	ll	ll	ll	lm
LG11_HB_2340_s51h2	F_1056410_L11_51_2	LG11	<nnxnp>	{-1}	(nn,np)	np	np	nn	np	nn	np	nn	nn	nn	nn	nn	np	np	nn	nn	nn	nn	np	nn	np	nn	nn	nn	nn	nn	nn	nn	np	np	np	np	np	nn	nn	nn	np	np	np	np	np	np	nn	nn	nn
LG11_HB_2342_s53h2	F_1056723_L11_53_2	LG11	<nnxnp>	{-0}	(nn,np)	nn	np	np	nn	np	nn	np	np	np	np	np	nn	nn	np	np	np	np	nn	np	nn	nn	np	np	np	np	np	np	nn	nn	nn	np	nn	np	np	np	nn	np	nn	nn	nn	nn	np	np	np
LG11_HB_2343_s53h2	F_1056909_L11_53_2	LG11	<hkxhk>	{11}	(hh,hk,kk)	kk	hk	hk	kk	hh	kk	hh	hh	hh	hh	hh	kk	hk	hk	hk	hh	hk	hk	hk	kk	kk	hk	hk	hk	hh	hh	hh	kk	kk	hk	hh	kk	hh	hh	hk	hk	hh	hk	hk	kk	kk	hk	hk	hh
LG11_HB_2344_s53h2	F_1056990_L11_53_2	LG11	<lmxll>	{0-}	(ll,lm)	ll	ll	ll	ll	lm	ll	lm	lm	lm	lm	lm	ll	lm	lm	ll	lm	ll	lm	ll	ll	ll	ll	ll	ll	lm	lm	lm	ll	ll	lm	lm	ll	lm	lm	ll	lm	lm	lm	lm	ll	ll	ll	ll	lm
LG11_HB_2344_s53h2	F_1056992_L11_53_2	LG11	<lmxll>	{0-}	(ll,lm)	ll	ll	ll	ll	lm	ll	lm	lm	lm	lm	lm	ll	lm	lm	ll	lm	ll	lm	ll	ll	ll	ll	ll	ll	lm	lm	lm	ll	ll	lm	lm	ll	lm	lm	ll	lm	lm	lm	lm	ll	ll	ll	ll	lm
LG11_HB_2344_s53h2	F_1057003_L11_53_2	LG11	<lmxll>	{0-}	(ll,lm)	ll	ll	ll	ll	lm	ll	lm	lm	lm	lm	lm	ll	lm	lm	ll	lm	ll	lm	ll	ll	ll	ll	ll	ll	lm	lm	lm	ll	ll	lm	lm	ll	lm	lm	ll	lm	lm	lm	lm	ll	ll	ll	ll	lm
LG11_HB_2344_s53h2	F_1057005_L11_53_2	LG11	<lmxll>	{0-}	(ll,lm)	ll	ll	ll	ll	lm	ll	lm	lm	lm	lm	lm	ll	lm	lm	ll	lm	ll	lm	ll	ll	ll	ll	ll	ll	lm	lm	lm	ll	ll	lm	lm	ll	lm	lm	ll	lm	lm	lm	lm	ll	ll	ll	ll	lm
LG11_HB_2344_s53h2	F_1057021_L11_53_2	LG11	<nnxnp>	{-0}	(nn,np)	nn	np	np	np	np	nn	np	np	np	np	np	nn	nn	nn	np	np	np	nn	np	nn	nn	np	np	np	np	np	np	nn	nn	nn	np	nn	np	np	np	np	np	nn	nn	nn	nn	np	np	np
LG11_HB_2344_s53h2	F_1057023_L11_53_2	LG11	<nnxnp>	{-1}	(nn,np)	np	nn	nn	nn	nn	np	nn	nn	nn	nn	nn	np	np	np	nn	nn	nn	np	nn	np	np	nn	nn	nn	nn	nn	nn	np	np	np	nn	np	nn	nn	nn	nn	nn	np	np	np	np	nn	nn	nn
F_1058256_L11_59_2	F_1058256_L11_59_2	LG11	<lmxll>	{0-}	(ll,lm)	ll	ll	lm	lm	lm	ll	lm	lm	lm	lm	lm	ll	lm	lm	ll	lm	ll	lm	lm	ll	ll	ll	ll	ll	ll	lm	lm	ll	ll	lm	lm	ll	lm	lm	ll	lm	lm	lm	lm	ll	lm	ll	ll	ll
LG11_HB_235	F_0107064_L11_PA	LG11	<lmxll>	{1-}	(ll,lm)	lm	lm	ll	ll	lm	lm	ll	ll	ll	ll	ll	ll	lm	ll	lm	lm	lm	ll	ll	lm	lm	lm	lm	lm	lm	ll	ll	lm	lm	ll	lm	lm	ll	ll	lm	ll	ll	ll	lm	lm	ll	lm	lm	lm
LG11_HB_235	R_40016890_L11_PA	LG11	<lmxll>	{0-}	(ll,lm)	ll	ll	lm	lm	ll	ll	lm	lm	lm	lm	lm	lm	ll	lm	ll	ll	ll	lm	lm	ll	ll	ll	ll	ll	ll	lm	lm	ll	ll	lm	ll	ll	lm	lm	ll	lm	lm	lm	ll	ll	lm	ll	ll	ll
LG11_HB_235	F_0107062_L11_PA	LG11	<nnxnp>	{-1}	(nn,np)	np	nn	nn	nn	nn	np	nn	nn	np	nn	np	np	nn	np	np	np	nn	np	nn	nn	np	--	--	np	--	np	nn	--	np	np	--	--	np	--	--	np	--	--	np	np	np	nn	nn	nn
LG11_HB_235.5	R_40045235_L11_PA	LG11	<lmxll>	{0-}	(ll,lm)	ll	ll	lm	lm	ll	ll	lm	lm	lm	lm	lm	lm	ll	lm	ll	ll	ll	lm	lm	ll	ll	ll	ll	ll	ll	lm	lm	ll	ll	lm	ll	ll	lm	lm	ll	lm	lm	lm	ll	ll	lm	ll	ll	ll
LG11_HB_2408_s87h2	F_1072865_L15_87_2	LG11	<lmxll>	{0-}	(ll,lm)	ll	ll	lm	lm	lm	ll	lm	lm	lm	lm	lm	ll	lm	lm	ll	lm	ll	lm	lm	ll	ll	ll	ll	ll	lm	lm	lm	ll	ll	lm	lm	ll	lm	lm	ll	lm	lm	lm	lm	ll	lm	ll	ll	ll
LG11_HB_2408_s87h2	F_1072866_L15_87_2	LG11	<lmxll>	{0-}	(ll,lm)	ll	ll	lm	lm	lm	ll	lm	lm	lm	lm	lm	ll	lm	lm	ll	lm	ll	lm	lm	ll	ll	ll	ll	ll	lm	lm	lm	ll	ll	lm	lm	ll	lm	lm	ll	lm	lm	lm	lm	ll	lm	ll	ll	ll
LG11_HB_2408_s87h2	F_1072883_L15_87_2	LG11	<lmxll>	{0-}	(ll,lm)	ll	ll	lm	lm	lm	ll	lm	lm	lm	lm	lm	ll	lm	lm	ll	lm	ll	lm	lm	ll	ll	ll	ll	ll	lm	lm	lm	ll	ll	lm	lm	ll	lm	lm	ll	lm	lm	lm	lm	ll	lm	ll	ll	ll
LG11_HB_245	F_0111923_L12_PA	LG11	<nnxnp>	{-1}	(nn,np)	np	nn	nn	nn	nn	np	nn	nn	nn	nn	nn	np	np	np	nn	nn	nn	np	nn	nn	np	nn	nn	nn	nn	nn	nn	nn	np	np	nn	np	nn	nn	nn	nn	nn	np	np	np	np	nn	nn	nn
LG11_HB_245	F_0111925_L12_PA	LG11	<hkxhk>	{01}	(hh,hk,kk)	hk	hh	hk	hk	hk	hk	hk	hk	hk	hk	hk	hk	kk	kk	hh	hk	hh	kk	hk	hh	hk	hh	hh	hh	hk	hk	hk	hh	hk	kk	hk	hk	hk	hk	hh	hk	hk	kk	kk	hk	kk	hh	hh	hk
LG11_HB_245	F_0111911_L12_PA	LG11	<lmxll>	{0-}	(ll,lm)	ll	ll	lm	lm	lm	ll	lm	lm	lm	lm	lm	ll	lm	lm	ll	lm	ll	lm	lm	ll	ll	ll	ll	ll	lm	lm	lm	ll	ll	lm	lm	ll	lm	lm	ll	lm	lm	lm	lm	ll	lm	ll	ll	lm
LG11_HB_245	F_0111922_L12_PA	LG11	<lmxll>	{0-}	(ll,lm)	ll	ll	lm	lm	lm	ll	lm	lm	lm	lm	lm	ll	lm	lm	ll	lm	ll	lm	lm	ll	ll	ll	ll	ll	lm	lm	lm	ll	ll	lm	lm	ll	lm	lm	ll	lm	lm	lm	lm	ll	lm	ll	ll	lm
LG11_HB_245	F_0111924_L12_PA	LG11	<lmxll>	{0-}	(ll,lm)	ll	ll	lm	lm	lm	ll	lm	lm	lm	lm	lm	ll	lm	lm	ll	lm	ll	lm	lm	ll	ll	ll	ll	ll	lm	lm	lm	ll	ll	lm	lm	ll	lm	lm	ll	lm	lm	lm	lm	ll	lm	ll	ll	lm
LG11_HB_2464_s50h2	F_1085936_L2_50_2	LG11	<nnxnp>	{-1}	(nn,np)	np	nn	nn	nn	nn	np	nn	nn	nn	nn	nn	np	np	np	nn	nn	nn	np	nn	nn	np	nn	nn	nn	nn	nn	nn	nn	np	np	nn	np	nn	nn	nn	nn	nn	np	np	np	np	nn	nn	nn
LG11_HB_2464_s50h2	F_1085947_L2_50_2	LG11	<lmxll>	{0-}	(ll,lm)	ll	ll	lm	lm	lm	ll	lm	lm	lm	lm	lm	ll	lm	lm	ll	lm	ll	lm	lm	ll	ll	ll	ll	ll	lm	lm	lm	ll	ll	lm	lm	ll	lm	lm	ll	lm	lm	lm	lm	ll	lm	ll	ll	ll
LG11_HB_2464_s50h2	F_1085951_L2_50_2	LG11	<lmxll>	{0-}	(ll,lm)	ll	ll	lm	lm	lm	ll	lm	lm	lm	lm	lm	ll	lm	lm	ll	lm	ll	lm	lm	ll	ll	ll	ll	ll	lm	lm	lm	ll	ll	lm	lm	ll	lm	lm	ll	lm	lm	lm	lm	ll	lm	ll	ll	ll
LG11_HB_2464_s50h2	F_1085938_L2_50_2	LG11	<hkxhk>	{01}	(hh,hk,kk)	hk	hh	hk	hk	hk	hk	hk	hk	hk	hk	hk	hk	kk	kk	hh	hk	hh	kk	hk	hh	hk	hh	hh	hh	hk	hk	hk	hh	hk	kk	hk	hk	hk	hk	hh	hk	hk	kk	kk	hk	kk	hh	hh	hh
LG11_HB_2507_s48h2	F_1096674_L6_48_2	LG11	<hkxhk>	{00}	(hh,hk,kk)	hh	hk	hk	hh	kk	hh	kk	hk	kk	kk	kk	hh	hk	kk	hk	kk	hk	hk	hk	hh	hk	hk	hk	hk	kk	kk	kk	hh	hh	hk	hk	hh	kk	kk	hk	hk	kk	hk	hk	hh	hh	hk	hk	kk
LG11_HB_2520_s49h2	F_1098464_L7_49_2	LG11	<lmxll>	{0-}	(ll,lm)	ll	ll	lm	lm	lm	ll	lm	lm	lm	lm	lm	ll	lm	lm	ll	lm	ll	lm	lm	ll	ll	ll	ll	ll	lm	lm	lm	ll	ll	lm	lm	ll	lm	lm	ll	lm	lm	lm	lm	ll	lm	ll	ll	lm
LG11_HB_2520_s49h2	F_1098471_L7_49_2	LG11	<lmxll>	{0-}	(ll,lm)	ll	ll	lm	lm	lm	ll	lm	lm	lm	lm	lm	ll	lm	lm	ll	lm	ll	lm	lm	ll	ll	ll	ll	ll	lm	lm	lm	ll	ll	lm	lm	ll	lm	lm	ll	lm	lm	lm	lm	ll	lm	ll	ll	lm
LG11_HB_2520_s49h2	F_1098476_L7_49_2	LG11	<lmxll>	{0-}	(ll,lm)	ll	ll	lm	lm	lm	ll	--	lm	lm	lm	lm	ll	lm	lm	ll	lm	ll	lm	lm	ll	ll	ll	ll	ll	lm	lm	lm	ll	ll	lm	lm	ll	lm	lm	ll	lm	lm	lm	lm	ll	lm	ll	ll	lm
LG11_HB_2544_s39h2	F_1104685_L9_39_2	LG11	<lmxll>	{0-}	(ll,lm)	ll	ll	lm	lm	lm	ll	lm	lm	lm	lm	lm	ll	lm	lm	ll	lm	ll	lm	lm	ll	ll	ll	ll	ll	lm	lm	lm	ll	ll	lm	lm	ll	lm	lm	ll	lm	lm	lm	lm	ll	lm	ll	ll	lm
LG11_HB_2544_s39h2	F_1104698_L9_39_2	LG11	<lmxll>	{0-}	(ll,lm)	ll	ll	lm	lm	lm	ll	lm	lm	lm	lm	lm	ll	lm	lm	ll	lm	ll	lm	lm	ll	ll	ll	ll	ll	lm	lm	lm	ll	ll	lm	lm	ll	lm	lm	ll	lm	lm	lm	lm	ll	lm	ll	ll	lm
LG11_HB_2573_s64h3	F_1107933_L11_64_3	LG11	<lmxll>	{0-}	(ll,lm)	ll	ll	ll	ll	lm	ll	lm	ll	lm	lm	lm	ll	lm	ll	ll	lm	ll	lm	ll	ll	lm	ll	ll	ll	lm	lm	lm	ll	lm	lm	lm	ll	lm	lm	ll	lm	lm	lm	lm	ll	ll	lm	ll	lm
LG11_HB_2576_s72h3	F_1108415_L11_72_3	LG11	<hkxhk>	{10}	(hh,hk,kk)	hk	kk	hk	hk	hk	hk	hk	hk	hk	hk	hk	hk	hh	hh	kk	hk	kk	hh	hk	kk	hk	kk	kk	kk	kk	hk	hk	kk	hk	hh	hk	hk	hk	hk	kk	hk	hk	hh	hh	hk	hh	kk	kk	kk
LG11_HB_2576_s72h3	F_1108431_L11_72_3	LG11	<efxeg>	{11}	(ee,ef,eg,fg)	fg	ef	ee	ee	ee	fg	ee	ee	ee	ee	ee	fg	eg	eg	ef	ee	ef	eg	ee	ef	fg	ef	ef	ef	ef	ee	ee	ef	fg	eg	ee	fg	ee	ee	ef	ee	ee	eg	eg	fg	eg	ef	ef	ef
LG11_HB_2576_s72h3	F_1108418_L11_72_3	LG11	<lmxll>	{1-}	(ll,lm)	lm	lm	ll	ll	ll	lm	ll	ll	ll	ll	ll	lm	ll	ll	lm	ll	lm	ll	ll	lm	lm	lm	lm	lm	lm	ll	ll	lm	lm	ll	ll	lm	ll	ll	lm	ll	ll	ll	ll	lm	ll	lm	lm	lm
LG11_HB_2576_s72h3	F_1108422_L11_72_3	LG11	<lmxll>	{1-}	(ll,lm)	lm	lm	ll	ll	ll	lm	ll	ll	ll	ll	ll	lm	ll	ll	lm	ll	lm	ll	ll	lm	lm	lm	lm	lm	lm	ll	ll	lm	lm	ll	ll	lm	ll	ll	lm	ll	ll	ll	ll	lm	ll	lm	lm	lm
LG11_HB_2576_s72h3	F_1108425_L11_72_3	LG11	<lmxll>	{0-}	(ll,lm)	ll	ll	lm	lm	lm	ll	lm	lm	lm	lm	lm	ll	lm	lm	ll	lm	ll	lm	lm	ll	ll	ll	ll	ll	ll	lm	lm	ll	ll	lm	lm	ll	lm	lm	ll	lm	lm	lm	lm	ll	lm	ll	ll	ll
LG11_HB_2576_s72h3	F_1108428_L11_72_3	LG11	<lmxll>	{1-}	(ll,lm)	lm	lm	ll	ll	ll	lm	ll	ll	ll	ll	ll	lm	ll	ll	lm	ll	lm	ll	ll	lm	lm	lm	lm	lm	lm	ll	ll	lm	lm	ll	ll	lm	ll	ll	lm	ll	ll	ll	ll	lm	ll	lm	lm	lm
LG11_HB_2577_s72h3	F_1108492_L11_72_3	LG11	<nnxnp>	{-0}	(nn,np)	nn	np	np	np	np	nn	np	np	np	np	np	nn	nn	nn	nn	np	np	nn	np	np	nn	np	np	np	np	np	np	np	nn	nn	np	nn	np	np	np	np	np	nn	nn	nn	nn	np	np	np
LG11_HB_2577_s72h3	F_1108506_L11_72_3	LG11	<nnxnp>	{-0}	(nn,np)	nn	np	np	np	np	nn	np	np	np	np	np	nn	nn	nn	nn	np	np	nn	np	np	nn	np	np	np	np	np	np	np	nn	nn	np	nn	np	np	np	np	np	nn	nn	nn	nn	np	np	np
GD_00212_L11_58_1	GD_00212_L11_58_1	LG11	<nnxnp>	{-1}	(nn,np)	np	nn	nn	nn	nn	np	nn	nn	nn	nn	nn	np	np	np	nn	nn	nn	np	nn	nn	np	nn	nn	nn	nn	nn	nn	nn	np	np	nn	np	nn	nn	nn	nn	nn	np	np	np	np	nn	nn	nn
R_5944780_L11_29_1	R_5944780_L11_29_1	LG11	<lmxll>	{0-}	(ll,lm)	ll	ll	ll	ll	--	ll	lm	ll	--	lm	lm	ll	lm	lm	ll	lm	ll	lm	ll	ll	lm	ll	ll	ll	lm	lm	lm	ll	lm	lm	lm	ll	lm	lm	ll	lm	lm	lm	lm	ll	ll	ll	ll	lm
LG11_HB_3128_s29h1	R_6494081_L11_29_1	LG11	<nnxnp>	{-1}	(nn,np)	np	np	nn	np	nn	np	np	nn	nn	nn	nn	np	np	nn	nn	nn	nn	np	nn	np	nn	nn	nn	nn	nn	nn	nn	nn	np	np	np	np	nn	nn	nn	np	np	np	np	np	np	nn	nn	nn
GD_01713_L11_PA	GD_01713_L11_PA	LG11	<lmxll>	{0-}	(ll,lm)	ll	ll	ll	ll	lm	ll	lm	ll	lm	lm	lm	ll	lm	ll	ll	lm	ll	lm	ll	ll	lm	ll	ll	ll	lm	lm	lm	ll	lm	lm	lm	ll	lm	lm	ll	lm	lm	lm	lm	ll	ll	ll	ll	lm
LG11_HB_3138.5	R_6534066_L11_PA	LG11	<lmxll>	{0-}	(ll,lm)	ll	ll	ll	ll	lm	ll	lm	ll	lm	lm	lm	ll	lm	lm	ll	lm	ll	lm	ll	ll	lm	ll	ll	ll	lm	lm	lm	ll	lm	lm	lm	ll	lm	lm	ll	lm	lm	lm	lm	ll	ll	ll	ll	lm
LG11_HB_3138.5	R_6704249_L11_PA	LG11	<nnxnp>	{-0}	(nn,np)	nn	nn	np	nn	np	nn	nn	np	np	np	np	nn	nn	np	np	np	np	nn	np	nn	np	np	np	np	np	np	np	np	nn	nn	nn	nn	np	np	np	nn	nn	nn	nn	nn	nn	np	np	np
GD_10010_L11_PA	GD_10010_L11_PA	LG11	<lmxll>	{0-}	(ll,lm)	ll	ll	lm	lm	lm	ll	lm	lm	lm	lm	lm	ll	lm	lm	ll	lm	ll	lm	lm	ll	ll	ll	ll	ll	lm	lm	lm	ll	ll	lm	lm	ll	lm	lm	ll	lm	lm	lm	lm	ll	lm	ll	ll	lm
F_0140791_L12_PA	F_0140791_L12_PA	LG11	<lmxll>	{0-}	(ll,lm)	ll	ll	ll	ll	lm	ll	lm	ll	lm	lm	lm	ll	lm	lm	ll	lm	ll	lm	ll	ll	lm	ll	ll	ll	lm	lm	lm	ll	lm	lm	lm	ll	lm	lm	ll	lm	lm	lm	lm	ll	ll	ll	ll	lm
R_26942708_L11_PA	R_26942708_L11_PA	LG11	<lmxll>	{0-}	(ll,lm)	ll	ll	lm	lm	lm	ll	lm	lm	lm	lm	lm	ll	lm	lm	ll	lm	ll	lm	lm	ll	ll	ll	ll	ll	ll	lm	lm	ll	ll	lm	lm	ll	lm	lm	ll	lm	lm	lm	lm	ll	lm	ll	ll	ll
R_26829691_L11_PA	R_26829691_L11_PA	LG11	<nnxnp>	{-1}	(nn,np)	np	nn	nn	nn	nn	np	nn	nn	nn	nn	nn	np	np	np	nn	nn	nn	np	nn	nn	np	nn	nn	nn	nn	nn	nn	nn	np	np	nn	np	nn	nn	nn	nn	nn	np	np	np	np	nn	nn	nn
R_29463163_L11_PA	R_29463163_L11_PA	LG11	<nnxnp>	{-0}	(nn,np)	nn	np	np	np	np	nn	np	np	np	np	np	nn	nn	nn	nn	np	np	nn	np	np	nn	np	np	np	np	np	np	np	nn	nn	np	nn	np	np	np	np	np	nn	nn	nn	nn	np	np	np
LG11_HB_3169	R_28713809_L11_PA	LG11	<lmxll>	{0-}	(ll,lm)	ll	ll	lm	lm	lm	ll	lm	lm	lm	lm	lm	ll	lm	lm	ll	lm	ll	lm	lm	ll	ll	ll	ll	ll	ll	lm	lm	ll	ll	lm	lm	ll	lm	lm	ll	lm	lm	lm	lm	ll	lm	ll	ll	ll
R_38347479_L11_PA	R_38347479_L11_PA	LG11	<hkxhk>	{11}	(hh,hk,kk)	kk	hk	hh	hh	hk	kk	hh	hh	hk	hh	hk	hk	hk	hk	kk	hk	hk	hk	hh	hk	kk	hk	hk	kk	hk	hk	hh	hk	kk	hk	hk	kk	hh	hh	hk	hh	hh	hh	hk	kk	hk	hk	hk	hk
R_38694306_L11_PA	R_38694306_L11_PA	LG11	<lmxll>	{1-}	(ll,lm)	lm	lm	ll	ll	lm	lm	ll	ll	ll	ll	ll	ll	ll	ll	lm	lm	lm	ll	ll	lm	lm	lm	lm	lm	lm	ll	ll	lm	lm	ll	lm	lm	ll	ll	lm	ll	ll	ll	ll	lm	ll	lm	lm	lm
LG11_HB_3182	R_35840087_L11_PA	LG11	<lmxll>	{1-}	(ll,lm)	lm	lm	ll	ll	ll	lm	ll	ll	ll	ll	ll	ll	ll	ll	lm	ll	lm	ll	ll	lm	lm	lm	lm	lm	lm	ll	ll	lm	lm	ll	lm	lm	ll	ll	lm	ll	ll	ll	ll	lm	ll	lm	lm	lm
LG11_HB_3182	R_35850734_L11_PA	LG11	<lmxll>	{1-}	(ll,lm)	lm	lm	ll	ll	ll	lm	ll	ll	ll	ll	ll	ll	ll	ll	lm	ll	lm	ll	ll	lm	lm	lm	lm	lm	lm	ll	ll	lm	lm	ll	lm	lm	ll	ll	lm	ll	ll	ll	ll	lm	ll	lm	lm	lm
LG11_HB_3182	R_35859098_L11_PA	LG11	<lmxll>	{1-}	(ll,lm)	lm	lm	ll	ll	ll	lm	ll	ll	ll	ll	ll	ll	ll	ll	lm	ll	lm	ll	ll	lm	lm	lm	lm	lm	lm	ll	ll	lm	lm	ll	lm	lm	ll	ll	lm	ll	ll	ll	ll	lm	ll	lm	lm	lm
LG11_HB_426	F_0193332_L13_PA	LG11	<lmxll>	{0-}	(ll,lm)	ll	ll	lm	lm	lm	ll	lm	lm	lm	lm	lm	ll	lm	lm	ll	lm	ll	lm	lm	ll	ll	ll	ll	ll	lm	lm	lm	ll	ll	lm	lm	ll	lm	lm	ll	lm	lm	lm	lm	ll	ll	ll	ll	lm
LG11_HB_426	F_0193335_L13_PA	LG11	<lmxll>	{0-}	(ll,lm)	ll	ll	lm	lm	lm	ll	lm	lm	lm	lm	lm	ll	lm	lm	ll	lm	ll	lm	lm	ll	ll	ll	ll	ll	lm	lm	lm	ll	ll	lm	lm	ll	lm	lm	ll	lm	lm	lm	lm	ll	ll	ll	ll	lm
LG11_HB_429	F_0194999_L13_PA	LG11	<lmxll>	{0-}	(ll,lm)	ll	ll	lm	lm	lm	ll	lm	lm	lm	lm	lm	ll	lm	lm	ll	lm	ll	lm	lm	ll	ll	ll	ll	ll	lm	lm	lm	ll	ll	lm	lm	ll	lm	lm	ll	lm	lm	lm	lm	ll	ll	ll	ll	lm
LG11_HB_429	F_0195022_L13_PA	LG11	<lmxll>	{0-}	(ll,lm)	ll	ll	lm	lm	lm	ll	lm	lm	lm	lm	lm	ll	lm	lm	ll	lm	ll	lm	lm	ll	ll	ll	ll	ll	lm	lm	lm	ll	ll	lm	lm	ll	lm	lm	ll	lm	lm	lm	lm	ll	ll	ll	ll	lm
LG11_HB_477	F_0216929_L14_PA	LG11	<nnxnp>	{-0}	(nn,np)	nn	np	np	np	np	nn	np	np	nn	np	np	nn	nn	nn	nn	np	np	nn	np	np	nn	np	np	np	np	nn	np	np	nn	nn	np	nn	np	np	np	np	np	np	nn	nn	nn	np	np	np
LG11_HB_477	F_0216925_L14_PA	LG11	<hkxhk>	{11}	(hh,hk,kk)	kk	hk	hh	hh	hh	kk	hh	hh	hk	hh	hh	hk	hk	hk	kk	hh	hk	hk	hh	hk	kk	hk	hk	hk	hk	hk	hh	hk	kk	hk	hk	kk	hh	hh	hk	hh	hh	hh	hk	kk	hk	hk	hk	hk
LG11_HB_477	F_0216939_L14_PA	LG11	<lmxll>	{1-}	(ll,lm)	lm	lm	ll	ll	ll	lm	ll	ll	ll	ll	ll	ll	ll	ll	lm	ll	lm	ll	ll	lm	lm	lm	lm	lm	lm	ll	ll	lm	lm	ll	lm	lm	ll	ll	lm	ll	ll	ll	ll	lm	ll	lm	lm	lm
LG11_HB_477	F_0216941_L14_PA	LG11	<lmxll>	{1-}	(ll,lm)	lm	lm	ll	ll	ll	lm	ll	ll	ll	ll	ll	ll	ll	ll	lm	ll	lm	ll	ll	lm	lm	lm	lm	lm	lm	ll	ll	lm	lm	ll	lm	lm	ll	ll	lm	ll	ll	ll	ll	lm	ll	lm	lm	lm
LG11_HB_496	F_0226677_L14_PA	LG11	<nnxnp>	{-1}	(nn,np)	np	nn	nn	nn	nn	np	nn	nn	nn	nn	nn	np	np	np	np	nn	nn	np	nn	nn	np	nn	nn	nn	nn	nn	nn	nn	np	np	nn	np	nn	nn	nn	nn	nn	np	np	np	np	nn	nn	nn
LG11_HB_496	F_0226687_L14_PA	LG11	<nnxnp>	{-1}	(nn,np)	np	nn	nn	nn	nn	np	nn	nn	nn	nn	nn	np	np	np	np	nn	nn	np	nn	nn	np	nn	nn	nn	nn	nn	nn	nn	np	np	nn	np	nn	nn	nn	nn	nn	np	np	np	np	nn	nn	nn
LG11_HB_496	F_0226663_L14_PA	LG11	<lmxll>	{1-}	(ll,lm)	lm	lm	ll	ll	ll	lm	ll	ll	ll	ll	ll	lm	ll	ll	lm	ll	lm	ll	ll	lm	lm	lm	lm	lm	lm	ll	ll	lm	lm	ll	ll	lm	ll	ll	lm	ll	ll	ll	ll	lm	ll	lm	lm	lm
LG11_HB_497	F_0227149_L14_PA	LG11	<lmxll>	{1-}	(ll,lm)	lm	lm	ll	ll	ll	lm	ll	ll	ll	ll	ll	lm	ll	ll	lm	ll	lm	ll	ll	lm	lm	lm	lm	lm	lm	ll	ll	lm	lm	ll	ll	lm	ll	ll	lm	ll	ll	ll	ll	lm	ll	lm	lm	lm
LG11_HB_543	F_0248606_L14_PA	LG11	<nnxnp>	{-0}	(nn,np)	nn	nn	np	nn	np	nn	nn	np	np	nn	np	np	nn	np	np	np	nn	np	np	nn	nn	np	np	np	nn	np	np	np	nn	nn	nn	nn	np	np	np	nn	nn	nn	nn	np	nn	np	np	np
LG11_HB_543	F_0248626_L14_PA	LG11	<nnxnp>	{-0}	(nn,np)	nn	nn	np	nn	np	nn	nn	np	np	nn	np	np	nn	np	np	np	nn	np	np	nn	nn	np	np	np	nn	np	np	np	nn	nn	nn	nn	np	np	np	nn	nn	nn	nn	np	nn	np	np	np
LG11_HB_543	F_0248620_L14_PA	LG11	<hkxhk>	{11}	(hh,hk,kk)	kk	kk	hk	kk	hh	kk	hk	hk	hh	hk	hh	hk	hk	hk	hk	hh	kk	hh	hk	kk	hk	hk	hk	hk	hk	hh	hh	hk	hk	hk	hk	kk	hh	hh	hk	hk	hk	hk	hk	hk	kk	hh	hk	hh
LG11_HB_543	F_0248609_L14_PA	LG11	<lmxll>	{0-}	(ll,lm)	ll	ll	ll	ll	lm	ll	lm	ll	lm	lm	lm	ll	lm	ll	ll	lm	ll	lm	ll	ll	lm	ll	ll	ll	lm	lm	lm	ll	lm	lm	lm	ll	lm	lm	ll	lm	lm	lm	lm	ll	ll	lm	ll	lm
LG11_HB_543	F_0248621_L14_PA	LG11	<lmxll>	{0-}	(ll,lm)	ll	ll	ll	ll	lm	ll	lm	ll	lm	lm	lm	ll	lm	ll	ll	lm	ll	lm	ll	ll	lm	ll	ll	ll	lm	lm	lm	ll	lm	lm	lm	ll	lm	lm	ll	lm	lm	lm	lm	ll	ll	lm	ll	lm
LG11_HB_619	F_0288672_L15_PA	LG11	<lmxll>	{0-}	(ll,lm)	ll	ll	lm	lm	lm	ll	lm	lm	lm	lm	lm	ll	lm	lm	ll	lm	ll	lm	lm	ll	ll	ll	ll	ll	lm	lm	lm	ll	ll	lm	lm	ll	lm	lm	ll	lm	lm	lm	lm	ll	lm	ll	ll	ll
LG11_HB_619	F_0288676_L15_PA	LG11	<nnxnp>	{-1}	(nn,np)	np	nn	nn	nn	nn	np	nn	nn	nn	nn	nn	np	np	np	nn	nn	nn	np	nn	nn	np	nn	nn	nn	nn	nn	nn	nn	np	np	nn	np	nn	nn	nn	nn	nn	np	np	np	np	nn	nn	nn
LG11_HB_650	F_0304723_L15_PA	LG11	<efxeg>	{11}	(ee,ef,eg,fg)	fg	fg	ef	fg	ee	fg	eg	ef	--	eg	ee	ef	eg	ef	ef	ee	fg	ee	ef	fg	eg	ef	ef	ef	eg	ee	ee	ef	eg	eg	eg	fg	ee	ee	ef	eg	eg	eg	eg	ee	fg	ee	ef	ee
LG11_HB_650	F_0304729_L15_PA	LG11	<nnxnp>	{-1}	(nn,np)	np	np	nn	np	nn	np	np	nn	nn	np	nn	nn	np	nn	nn	nn	np	nn	nn	np	np	nn	nn	nn	np	nn	nn	nn	np	np	np	np	nn	nn	nn	np	np	np	np	nn	np	nn	nn	nn
LG11_HB_650	F_0304732_L15_PA	LG11	<nnxnp>	{-1}	(nn,np)	np	np	nn	np	nn	np	np	nn	nn	np	nn	nn	np	nn	nn	nn	np	nn	nn	np	np	nn	nn	nn	np	nn	nn	nn	np	np	np	np	nn	nn	nn	np	np	np	np	nn	np	nn	nn	nn
LG11_HB_650	F_0304737_L15_PA	LG11	<nnxnp>	{-1}	(nn,np)	np	np	nn	np	nn	np	np	nn	nn	np	nn	nn	np	nn	nn	nn	np	nn	nn	np	np	nn	nn	nn	np	nn	nn	nn	np	np	np	np	nn	nn	nn	np	np	np	np	nn	np	nn	nn	nn
LG11_HB_650	F_0304731_L15_PA	LG11	<lmxll>	{1-}	(ll,lm)	lm	lm	lm	lm	ll	lm	ll	lm	ll	ll	ll	lm	ll	lm	lm	ll	lm	ll	lm	lm	ll	lm	lm	lm	ll	ll	ll	lm	ll	ll	ll	lm	ll	ll	lm	ll	ll	ll	ll	lm	lm	ll	lm	ll
$F_0034812y_LG11	$F_0034812y_LG11_PA	LG11	<nnxnp>	{-0}	(nn,np)	nn	np	np	nn	--	nn	np	np	np	np	np	nn	nn	np	np	np	np	nn	np	nn	nn	np	np	np	np	np	np	nn	nn	nn	np	nn	np	np	np	nn	np	nn	nn	nn	nn	np	np	np
LG11_HB_928	F_0430670_L1_PA	LG11	<lmxll>	{1-}	(ll,lm)	lm	lm	lm	lm	ll	lm	ll	ll	ll	ll	ll	lm	ll	ll	lm	ll	lm	ll	lm	lm	lm	lm	lm	lm	ll	ll	ll	lm	lm	ll	ll	lm	ll	ll	lm	ll	ll	ll	ll	lm	lm	lm	lm	ll
LG12_HB_1166	F_0543517_L3_PA	LG12	<nnxnp>	{-1}	(nn,np)	np	nn	nn	np	np	np	nn	np	np	np	nn	nn	np	nn	np	np	nn	nn	np	nn	np	nn	nn	np	nn	np	nn	np	nn	nn	np	nn	np	nn	nn	np	nn	np	np	nn	np	np	nn	nn
LG12_HB_1166	F_0543523_L3_PA	LG12	<nnxnp>	{-1}	(nn,np)	np	nn	nn	np	np	np	nn	np	np	np	nn	nn	np	nn	np	np	nn	nn	np	nn	np	nn	nn	np	nn	np	nn	np	nn	nn	np	nn	np	nn	nn	np	nn	np	np	nn	np	np	nn	nn
LG12_HB_1170	F_0546086_L3_PA	LG12	<nnxnp>	{-0}	(nn,np)	nn	nn	np	nn	nn	nn	np	nn	nn	nn	np	np	nn	nn	nn	nn	nn	np	nn	np	nn	np	np	nn	nn	nn	np	nn	np	np	nn	np	nn	nn	nn	nn	np	np	nn	np	nn	nn	nn	np
LG12_HB_1170	F_0546096_L3_PA	LG12	<lmxll>	{0-}	(ll,lm)	lm	ll	lm	ll	ll	lm	ll	ll	ll	lm	ll	lm	ll	ll	ll	ll	ll	ll	lm	lm	lm	lm	lm	ll	ll	lm	lm	ll	lm	ll	ll	lm	lm	lm	ll	lm	lm	ll	ll	lm	lm	ll	lm	lm
LG12_HB_1677	F_0789346_L9_PA	LG12	<lmxll>	{0-}	(ll,lm)	lm	lm	lm	ll	ll	lm	ll	ll	ll	lm	ll	lm	ll	ll	ll	ll	ll	ll	lm	lm	ll	lm	lm	ll	ll	lm	lm	ll	lm	lm	ll	lm	lm	lm	lm	lm	lm	ll	ll	ll	lm	ll	lm	lm
LG12_HB_1677	F_0789349_L9_PA	LG12	<lmxll>	{0-}	(ll,lm)	lm	lm	lm	ll	ll	lm	ll	ll	ll	lm	ll	lm	ll	ll	ll	ll	ll	ll	lm	lm	ll	lm	lm	ll	ll	lm	lm	ll	lm	lm	ll	lm	lm	lm	lm	lm	lm	ll	ll	ll	lm	ll	lm	lm
LG12_HB_1677	F_0789350_L9_PA	LG12	<lmxll>	{0-}	(ll,lm)	lm	lm	lm	ll	ll	lm	ll	ll	ll	lm	ll	lm	ll	ll	ll	ll	ll	ll	lm	lm	ll	lm	lm	ll	ll	lm	lm	ll	lm	lm	ll	lm	lm	lm	lm	lm	lm	ll	ll	ll	lm	ll	lm	lm
LG12_HB_1677	F_0789370_L9_PA	LG12	<lmxll>	{0-}	(ll,lm)	lm	lm	lm	ll	ll	lm	ll	ll	ll	lm	ll	lm	ll	ll	ll	ll	ll	ll	lm	lm	ll	lm	lm	ll	ll	lm	lm	ll	lm	lm	ll	lm	lm	lm	lm	lm	lm	ll	ll	ll	lm	ll	lm	lm
LG12_HB_1813_s47h1	F_0853221_L11_47_1	LG12	<lmxll>	{0-}	(ll,lm)	lm	lm	lm	ll	ll	lm	ll	ll	ll	ll	lm	lm	ll	ll	ll	ll	ll	ll	lm	lm	lm	lm	lm	ll	ll	lm	lm	ll	lm	ll	ll	lm	lm	lm	lm	lm	lm	ll	ll	ll	lm	ll	lm	lm
LG12_HB_1819_s27h1	F_0855319_L12_27_1	LG12	<lmxll>	{0-}	(ll,lm)	lm	lm	lm	lm	lm	lm	ll	ll	ll	lm	ll	lm	lm	ll	ll	ll	ll	ll	lm	lm	ll	lm	lm	ll	ll	lm	lm	ll	ll	lm	lm	lm	lm	lm	--	lm	lm	lm	ll	ll	lm	ll	lm	lm
LG12_HB_1821_s27h1	F_0855807_L12_27_1	LG12	<nnxnp>	{-1}	(nn,np)	np	nn	np	np	np	np	nn	np	np	np	nn	nn	np	nn	np	nn	nn	nn	np	nn	np	np	nn	np	nn	np	nn	np	nn	nn	np	nn	np	nn	nn	np	nn	np	np	nn	np	np	nn	nn
LG12_HB_1822_s27h1	F_0855922_L12_27_1	LG12	<nnxnp>	{-1}	(nn,np)	np	nn	np	np	np	np	nn	np	np	np	nn	nn	np	nn	np	nn	nn	nn	np	nn	np	np	nn	np	nn	np	nn	np	nn	nn	np	nn	np	nn	nn	np	nn	np	np	nn	np	np	nn	nn
LG12_HB_1822_s27h1	F_0855929_L12_27_1	LG12	<lmxll>	{0-}	(ll,lm)	lm	lm	lm	lm	ll	lm	ll	ll	ll	lm	ll	lm	ll	ll	ll	ll	ll	ll	lm	lm	ll	lm	lm	ll	ll	lm	lm	ll	lm	lm	lm	lm	lm	lm	lm	lm	lm	ll	ll	ll	lm	ll	lm	lm
LG12_HB_1822_s27h1	F_0855931_L12_27_1	LG12	<nnxnp>	{-1}	(nn,np)	np	nn	np	np	np	np	nn	np	np	np	nn	nn	np	nn	np	nn	nn	nn	np	nn	np	np	nn	np	nn	np	nn	np	nn	nn	np	nn	np	nn	nn	np	nn	np	np	nn	np	np	nn	nn
LG12_HB_1822_s27h1	F_0855932_L12_27_1	LG12	<nnxnp>	{-1}	(nn,np)	np	nn	np	np	np	np	nn	np	np	np	nn	nn	np	nn	np	nn	nn	nn	np	nn	np	np	nn	np	nn	np	nn	np	nn	nn	np	nn	np	nn	nn	np	nn	np	np	nn	np	np	nn	nn
LG12_HB_1823_s28h1	F_0856387_L12_28_1	LG12	<hkxhk>	{10}	(hh,hk,kk)	hh	hk	hh	hh	hk	hh	kk	hk	hk	hh	kk	hk	hk	kk	hk	kk	kk	kk	hh	hk	hk	hh	hk	hk	kk	hh	hk	hk	hk	hk	hk	hk	hh	hk	hk	hh	hk	hk	hk	kk	hh	hk	hk	hk
LG12_HB_1823_s28h1	F_0856389_L12_28_1	LG12	<lmxll>	{0-}	(ll,lm)	lm	lm	lm	lm	ll	lm	ll	ll	ll	lm	ll	lm	ll	ll	ll	ll	ll	ll	lm	lm	ll	lm	lm	ll	ll	lm	lm	ll	lm	lm	ll	lm	lm	lm	lm	lm	lm	ll	ll	ll	lm	ll	lm	lm
LG12_HB_1825_s32h1	F_0857162_L12_32_1	LG12	<lmxll>	{0-}	(ll,lm)	lm	lm	lm	ll	ll	lm	ll	ll	ll	lm	ll	lm	ll	ll	ll	ll	ll	ll	--	lm	lm	--	lm	ll	ll	lm	lm	ll	lm	ll	ll	lm	lm	lm	--	--	--	ll	ll	ll	lm	ll	lm	lm
LG12_HB_1825_s32h1	F_0857164_L12_32_1	LG12	<lmxll>	{0-}	(ll,lm)	lm	lm	lm	ll	ll	lm	ll	ll	ll	lm	ll	lm	ll	ll	ll	ll	ll	ll	lm	lm	lm	lm	lm	ll	ll	lm	lm	ll	lm	ll	ll	lm	lm	lm	lm	lm	lm	ll	ll	ll	lm	ll	lm	lm
LG12_HB_1825_s32h1	F_0857165_L12_32_1	LG12	<lmxll>	{0-}	(ll,lm)	lm	lm	lm	ll	ll	lm	ll	ll	ll	lm	ll	lm	ll	ll	ll	ll	ll	ll	lm	lm	lm	lm	lm	ll	ll	lm	lm	ll	lm	ll	ll	lm	lm	lm	lm	lm	lm	ll	ll	ll	lm	ll	lm	lm
LG12_HB_1825_s32h1	F_0857167_L12_32_1	LG12	<lmxll>	{0-}	(ll,lm)	lm	lm	lm	ll	ll	lm	ll	ll	ll	lm	ll	lm	ll	ll	ll	ll	ll	ll	lm	lm	lm	lm	lm	ll	ll	lm	lm	ll	lm	ll	ll	lm	lm	lm	lm	lm	lm	ll	ll	ll	lm	ll	lm	lm
F_0857216_L12_33_1	F_0857216_L12_33_1	LG12	<lmxll>	{0-}	(ll,lm)	lm	lm	lm	ll	ll	lm	ll	ll	ll	ll	lm	lm	ll	ll	ll	ll	ll	ll	lm	lm	lm	lm	lm	ll	ll	lm	lm	ll	lm	ll	ll	lm	lm	lm	lm	lm	lm	ll	ll	ll	lm	ll	lm	lm
LG12_HB_1829_s35h1	F_0858095_L12_35_1	LG12	<lmxll>	{0-}	(ll,lm)	lm	lm	lm	ll	ll	lm	ll	ll	ll	ll	lm	lm	ll	ll	ll	ll	ll	ll	lm	lm	lm	lm	lm	ll	ll	lm	lm	ll	lm	ll	ll	lm	lm	lm	lm	lm	lm	ll	ll	ll	lm	ll	lm	lm
LG12_HB_1835_s39h1	F_0860462_L12_39_1	LG12	<nnxnp>	{-1}	(nn,np)	np	nn	nn	np	np	np	nn	np	np	np	nn	nn	np	nn	np	np	nn	nn	np	nn	np	nn	nn	np	nn	np	nn	np	nn	nn	np	nn	np	nn	nn	np	nn	np	np	nn	np	np	nn	nn
LG12_HB_1835_s39h1	F_0860436_L12_39_1	LG12	<lmxll>	{0-}	(ll,lm)	lm	lm	lm	ll	ll	lm	ll	ll	ll	ll	lm	lm	ll	ll	ll	ll	ll	ll	lm	lm	lm	lm	lm	ll	ll	lm	lm	ll	lm	ll	ll	lm	lm	lm	ll	lm	lm	ll	ll	ll	lm	ll	lm	lm
LG12_HB_1838_s41h1	F_0861168_L12_41_1	LG12	<nnxnp>	{-1}	(nn,np)	np	nn	nn	np	np	np	nn	np	np	np	nn	nn	np	nn	np	np	nn	nn	np	nn	np	nn	nn	np	nn	np	nn	np	nn	nn	np	nn	np	nn	nn	np	nn	np	np	nn	np	np	nn	nn
LG12_HB_1838_s41h1	F_0861176_L12_41_1	LG12	<nnxnp>	{-1}	(nn,np)	np	nn	nn	np	np	np	nn	np	np	np	nn	nn	np	nn	np	np	nn	nn	np	nn	np	nn	nn	np	nn	np	nn	np	nn	nn	np	nn	np	nn	nn	np	nn	np	np	nn	np	np	nn	nn
LG12_HB_1838_s41h1	F_0861177_L12_41_1	LG12	<nnxnp>	{-1}	(nn,np)	np	nn	nn	np	np	np	nn	np	np	np	nn	nn	np	nn	np	np	nn	nn	np	nn	np	nn	nn	np	nn	np	nn	np	nn	nn	np	nn	np	nn	nn	np	nn	np	np	nn	np	np	nn	nn
LG12_HB_1838_s41h1	F_0861180_L12_41_1	LG12	<nnxnp>	{-1}	(nn,np)	np	nn	nn	np	np	np	nn	np	np	np	nn	nn	np	nn	np	np	nn	nn	np	nn	np	nn	nn	np	nn	np	nn	np	nn	nn	np	nn	np	nn	nn	np	nn	np	np	nn	np	np	nn	nn
R_22722118_L12_42_1	R_22722118_L12_42_1	LG12	<nnxnp>	{-1}	(nn,np)	np	nn	nn	np	np	np	nn	np	np	np	nn	nn	np	nn	np	np	nn	nn	np	nn	np	nn	nn	np	nn	np	nn	np	nn	nn	np	nn	np	nn	nn	np	nn	np	np	nn	np	np	nn	nn
LG12_HB_1839_s42h1	F_0861603_L12_42_1	LG12	<nnxnp>	{-1}	(nn,np)	np	nn	nn	np	np	np	nn	np	np	np	nn	nn	np	nn	np	np	nn	nn	np	nn	np	nn	nn	np	nn	np	nn	np	nn	nn	np	nn	np	nn	nn	np	nn	np	np	nn	np	np	nn	nn
LG12_HB_1839_s42h1	F_0861622_L12_42_1	LG12	<nnxnp>	{-1}	(nn,np)	np	nn	nn	np	np	np	nn	np	np	np	nn	nn	np	nn	np	np	nn	nn	np	nn	np	nn	nn	np	nn	np	nn	np	nn	nn	np	nn	np	nn	nn	np	nn	np	np	nn	np	np	nn	nn
LG12_HB_184	F_0082448_L11_PA	LG12	<lmxll>	{0-}	(ll,lm)	lm	lm	lm	ll	ll	lm	ll	ll	ll	ll	lm	lm	ll	ll	ll	ll	ll	ll	lm	lm	lm	lm	lm	ll	ll	lm	lm	ll	lm	ll	ll	lm	lm	lm	lm	lm	lm	ll	ll	ll	lm	ll	lm	lm
LG12_HB_184	F_0082462_L11_PA	LG12	<lmxll>	{0-}	(ll,lm)	lm	lm	lm	ll	ll	lm	ll	ll	ll	ll	lm	lm	ll	ll	ll	ll	ll	ll	lm	lm	lm	lm	lm	ll	ll	lm	lm	ll	lm	ll	ll	lm	lm	lm	lm	lm	lm	ll	ll	ll	lm	ll	lm	lm
LG12_HB_184	F_0082477_L11_PA	LG12	<lmxll>	{0-}	(ll,lm)	lm	lm	lm	ll	ll	lm	ll	ll	ll	ll	lm	lm	ll	ll	ll	ll	ll	ll	lm	lm	lm	lm	lm	ll	ll	lm	lm	ll	lm	ll	ll	lm	lm	lm	lm	lm	lm	ll	ll	ll	lm	ll	lm	lm
LG12_HB_1841_s43h1	F_0862187_L12_43_1	LG12	<lmxll>	{0-}	(ll,lm)	lm	lm	lm	ll	ll	lm	ll	ll	ll	lm	ll	lm	ll	ll	ll	ll	ll	ll	lm	lm	lm	lm	lm	ll	ll	lm	lm	ll	lm	ll	ll	lm	lm	lm	ll	lm	lm	ll	ll	lm	lm	ll	lm	lm
LG12_HB_1843_s44h1	F_0862765_L12_44_1	LG12	<nnxnp>	{-1}	(nn,np)	np	np	nn	np	np	np	nn	np	np	np	nn	nn	np	np	np	np	np	nn	np	nn	np	nn	nn	np	nn	np	nn	np	nn	nn	np	nn	np	nn	nn	np	nn	np	np	nn	np	np	np	nn
LG12_HB_1843_s44h1	F_0862766_L12_44_1	LG12	<nnxnp>	{-1}	(nn,np)	np	np	nn	np	np	np	nn	np	np	np	nn	nn	np	np	np	np	np	nn	np	nn	np	nn	nn	np	nn	np	nn	np	nn	nn	np	nn	np	nn	nn	np	nn	np	np	nn	np	np	np	nn
LG12_HB_1844_s44h1	F_0863120_L12_44_1	LG12	<nnxnp>	{-1}	(nn,np)	np	np	nn	np	np	np	nn	np	np	np	nn	nn	np	np	np	np	np	nn	np	nn	np	nn	nn	np	np	np	nn	np	nn	nn	np	nn	np	np	np	np	nn	np	np	nn	np	np	np	nn
F_0863154_L12_45_1	F_0863154_L12_45_1	LG12	<nnxnp>	{-1}	(nn,np)	np	np	nn	np	np	np	nn	np	np	np	nn	nn	np	np	np	np	np	nn	np	nn	np	nn	nn	np	np	np	nn	np	nn	nn	np	nn	np	np	np	np	nn	np	np	nn	np	np	np	nn
LG12_HB_1847.5	R_29037245_L12_PA	LG12	<nnxnp>	{-0}	(nn,np)	nn	nn	np	nn	nn	nn	np	nn	nn	nn	np	np	nn	nn	nn	nn	nn	np	nn	np	nn	np	np	nn	nn	nn	np	nn	np	np	nn	np	nn	nn	nn	nn	np	np	nn	np	nn	nn	nn	np
LG12_HB_1847.5	R_29040874_L12_PA	LG12	<nnxnp>	{-1}	(nn,np)	np	np	nn	np	np	np	nn	np	np	np	nn	nn	np	np	np	np	np	nn	np	nn	np	nn	nn	np	np	np	nn	np	nn	nn	np	nn	np	np	np	np	nn	nn	np	nn	np	np	np	nn
LG12_HB_1847.5	R_29070012_L12_PA	LG12	<lmxll>	{0-}	(ll,lm)	lm	ll	lm	ll	ll	lm	ll	ll	ll	lm	ll	lm	ll	ll	ll	ll	ll	ll	lm	lm	lm	lm	lm	ll	ll	lm	lm	ll	lm	ll	ll	lm	lm	lm	ll	lm	lm	ll	ll	lm	lm	ll	lm	lm
LG12_HB_1847_s46h1	F_0863675_L12_46_1	LG12	<hkxhk>	{10}	(hh,hk,kk)	hh	hk	hk	hk	hk	hh	kk	hk	hk	hh	kk	hk	hk	hk	hk	hk	hk	kk	hh	hk	hh	hk	hk	hk	hk	hh	hk	hk	hk	kk	hk	hk	hh	hh	hk	hh	hk	kk	hk	hk	hh	hk	hh	hk
LG12_HB_1849_s46h1	F_0864452_L12_46_1	LG12	<nnxnp>	{-1}	(nn,np)	np	np	nn	np	np	np	nn	np	np	np	nn	nn	np	nn	np	np	nn	nn	np	nn	np	nn	nn	np	nn	np	--	np	nn	nn	np	nn	np	nn	nn	np	--	np	np	nn	np	np	nn	nn
LG12_HB_1850_s46h1	F_0864895_L12_46_1	LG12	<hkxhk>	{11}	(hh,hk,kk)	hk	kk	hh	kk	kk	hk	hk	kk	kk	hk	hk	hh	kk	kk	kk	kk	kk	hk	hk	hk	hk	hh	hh	kk	kk	hk	hh	kk	hh	hk	kk	hh	hk	hk	kk	hk	hh	hk	kk	hh	hk	kk	kk	hh
LG12_HB_1850_s46h1	F_0864896_L12_46_1	LG12	<hkxhk>	{11}	(hh,hk,kk)	hk	kk	hh	kk	kk	hk	hk	kk	kk	hk	hk	hh	kk	kk	kk	kk	kk	hk	hk	hk	hk	hh	hh	kk	kk	hk	hh	kk	hh	hk	kk	hh	hk	hk	kk	hk	hh	hk	kk	hh	hk	kk	kk	hh
LG12_HB_1850_s46h1	F_0864902_L12_46_1	LG12	<hkxhk>	{00}	(hh,hk,kk)	hk	hh	kk	hh	hh	hk	hk	hh	hh	hk	hk	kk	hh	hh	hh	hh	hh	hk	hk	hk	hk	kk	kk	hh	hh	hk	kk	hh	kk	hk	hh	kk	hk	hk	hh	hk	kk	hk	hh	kk	hk	hh	hh	kk
LG12_HB_1850_s46h1	F_0864904_L12_46_1	LG12	<hkxhk>	{00}	(hh,hk,kk)	hk	hh	kk	hh	hh	hk	hk	hh	hh	hk	hk	kk	hh	hh	hh	hh	hh	hk	hk	hk	hk	kk	kk	hh	hh	hk	kk	hh	kk	hk	hh	kk	hk	hk	hh	hk	kk	hk	hh	kk	hk	hh	hh	kk
LG12_HB_1851_s46h1	F_0865128_L12_46_1	LG12	<efxeg>	{11}	(ee,ef,eg,fg)	eg	fg	ee	fg	fg	eg	ef	fg	fg	eg	ef	ee	fg	fg	fg	fg	fg	ef	eg	eg	eg	ee	ee	fg	fg	eg	ee	fg	ee	ef	fg	ee	eg	eg	fg	eg	ee	ef	fg	ee	eg	fg	fg	ee
LG12_HB_1851_s46h1	F_0865133_L12_46_1	LG12	<hkxhk>	{00}	(hh,hk,kk)	hk	hh	kk	hh	hh	hk	hk	hh	hh	hk	hk	kk	hh	hh	hh	hh	hh	hk	hk	hk	hk	kk	kk	hh	hh	hk	kk	hh	kk	hk	hh	kk	hk	hk	hh	hk	kk	hk	hh	kk	hk	hh	hh	kk
LG12_HB_1851_s46h1	F_0865134_L12_46_1	LG12	<lmxll>	{1-}	(ll,lm)	ll	lm	ll	lm	lm	ll	lm	lm	lm	ll	lm	ll	lm	lm	lm	lm	lm	lm	ll	ll	ll	ll	ll	lm	lm	ll	ll	lm	ll	lm	lm	ll	ll	ll	lm	ll	ll	lm	lm	ll	ll	lm	lm	ll
LG12_HB_1851_s46h1	F_0865132_L12_46_1	LG12	<nnxnp>	{-1}	(nn,np)	np	np	nn	np	np	np	nn	np	np	np	nn	nn	np	np	np	np	np	nn	np	np	np	nn	nn	np	np	np	nn	np	nn	nn	np	nn	np	np	np	np	nn	nn	np	nn	np	np	np	nn
LG12_HB_1853_s46h1	F_0865859_L12_46_1	LG12	<efxeg>	{11}	(ee,ef,eg,fg)	eg	fg	ee	fg	fg	eg	ef	fg	fg	eg	ef	ee	fg	fg	fg	fg	fg	ee	eg	eg	eg	ee	ee	fg	fg	eg	ee	fg	ee	ef	fg	ee	eg	fg	fg	eg	ee	ef	fg	ee	eg	fg	fg	ee
LG12_HB_1853_s46h1	F_0865863_L12_46_1	LG12	<nnxnp>	{-1}	(nn,np)	np	np	nn	np	np	np	nn	np	np	np	nn	nn	np	np	np	np	np	nn	np	np	np	nn	nn	np	np	np	nn	np	nn	nn	np	nn	np	np	np	np	nn	nn	np	nn	np	np	np	nn
LG12_HB_1853_s46h1	F_0865864_L12_46_1	LG12	<hkxhk>	{00}	(hh,hk,kk)	hk	hh	kk	hh	hh	hk	hk	hh	hh	hk	hk	kk	hh	hh	hh	hh	hh	kk	hk	hk	hk	kk	kk	hh	hh	hk	kk	hh	kk	hk	hh	kk	hk	hh	hh	hk	kk	hk	hh	kk	hk	hh	hh	kk
LG12_HB_1853_s46h1	F_0865865_L12_46_1	LG12	<lmxll>	{1-}	(ll,lm)	ll	lm	ll	lm	lm	ll	lm	lm	lm	ll	lm	ll	lm	lm	lm	lm	lm	ll	ll	ll	ll	ll	ll	lm	lm	ll	ll	lm	ll	lm	lm	ll	ll	lm	lm	ll	ll	lm	lm	ll	ll	lm	lm	ll
LG12_HB_1853_s46h1	F_0865868_L12_46_1	LG12	<nnxnp>	{-1}	(nn,np)	np	np	nn	np	np	np	nn	np	np	np	nn	nn	np	np	np	np	np	nn	np	np	np	nn	nn	np	np	np	nn	np	nn	nn	np	nn	np	np	np	np	nn	nn	np	nn	np	np	np	nn
LG12_HB_1853_s46h1	F_0865893_L12_46_1	LG12	<hkxhk>	{00}	(hh,hk,kk)	hk	hh	kk	hh	hh	hk	hk	hh	hh	hk	hk	kk	hh	hh	hh	hh	hh	kk	hk	hk	hk	kk	kk	hh	hh	hk	kk	hh	kk	hk	hh	kk	hk	hh	hh	hk	kk	hk	hh	kk	hk	hh	hh	kk
LG12_HB_1855_s46h1	F_0866253_L12_46_1	LG12	<nnxnp>	{-1}	(nn,np)	np	np	nn	np	nn	np	nn	np	np	nn	nn	nn	np	np	np	np	np	nn	np	np	np	nn	nn	np	np	np	nn	np	nn	nn	np	nn	np	np	np	np	nn	nn	np	nn	np	np	np	nn
LG12_HB_1855_s46h1	F_0866256_L12_46_1	LG12	<lmxll>	{1-}	(ll,lm)	ll	lm	ll	lm	lm	ll	lm	lm	lm	ll	lm	ll	lm	lm	lm	lm	lm	ll	ll	ll	ll	ll	ll	ll	lm	ll	ll	lm	ll	lm	lm	ll	ll	lm	lm	ll	ll	lm	lm	ll	ll	lm	lm	ll
LG12_HB_1856_s46h1	F_0866635_L12_46_1	LG12	<nnxnp>	{-1}	(nn,np)	nn	np	nn	np	nn	np	nn	np	np	nn	nn	nn	np	np	np	np	np	nn	np	np	np	nn	nn	np	np	np	nn	np	nn	nn	np	nn	np	np	np	np	nn	nn	np	nn	np	np	np	nn
LG12_HB_1856_s46h1	F_0866653_L12_46_1	LG12	<nnxnp>	{-0}	(nn,np)	np	nn	np	nn	np	nn	np	nn	nn	np	np	np	nn	nn	nn	nn	nn	np	nn	nn	nn	np	np	nn	nn	nn	np	nn	np	np	nn	np	nn	nn	nn	nn	np	np	nn	np	nn	nn	nn	np
LG12_HB_1857_s46h1	F_0866743_L12_46_1	LG12	<nnxnp>	{-0}	(nn,np)	np	nn	np	nn	np	nn	np	nn	nn	np	np	np	nn	nn	nn	nn	nn	np	nn	nn	nn	np	np	nn	nn	nn	np	nn	np	np	nn	np	nn	nn	nn	nn	np	np	nn	np	nn	nn	nn	np
LG12_HB_1857_s46h1	F_0866745_L12_46_1	LG12	<nnxnp>	{-1}	(nn,np)	nn	np	nn	np	nn	np	nn	np	np	nn	nn	nn	np	np	np	np	np	nn	np	np	np	nn	nn	np	np	np	nn	np	nn	nn	np	nn	np	np	np	np	nn	nn	np	nn	np	np	np	nn
LG12_HB_1857_s46h1	F_0866753_L12_46_1	LG12	<nnxnp>	{-0}	(nn,np)	np	nn	np	nn	np	nn	np	nn	nn	np	np	np	nn	nn	nn	nn	nn	np	nn	nn	nn	np	np	nn	nn	nn	np	nn	np	np	nn	np	nn	nn	nn	nn	np	np	nn	np	nn	nn	nn	np
LG12_HB_1857_s46h1	F_0866759_L12_46_1	LG12	<nnxnp>	{-0}	(nn,np)	np	nn	np	nn	np	nn	np	nn	nn	np	np	np	nn	nn	nn	nn	nn	np	nn	nn	nn	np	np	nn	nn	nn	np	nn	np	np	nn	np	nn	nn	nn	nn	np	np	nn	np	nn	nn	nn	np
LG12_HB_1857_s46h1	F_0866768_L12_46_1	LG12	<lmxll>	{1-}	(ll,lm)	ll	ll	ll	lm	lm	ll	lm	lm	lm	ll	lm	ll	lm	lm	lm	lm	lm	ll	ll	ll	ll	ll	ll	ll	lm	ll	ll	lm	lm	lm	lm	ll	ll	lm	lm	ll	ll	lm	lm	ll	ll	lm	lm	ll
LG12_HB_1858_s46h1	F_0866896_L12_46_1	LG12	<nnxnp>	{-0}	(nn,np)	np	nn	np	nn	np	nn	np	nn	nn	np	np	np	nn	nn	nn	nn	nn	np	nn	nn	nn	np	np	nn	nn	nn	np	nn	np	np	nn	np	nn	nn	nn	nn	np	np	nn	np	nn	nn	nn	np
LG12_HB_1858_s46h1	F_0866902_L12_46_1	LG12	<nnxnp>	{-1}	(nn,np)	nn	np	nn	np	nn	np	nn	np	np	nn	nn	nn	np	np	np	np	np	nn	np	np	np	nn	nn	np	np	np	nn	np	nn	nn	np	nn	np	np	np	np	nn	nn	np	nn	np	np	np	nn
LG12_HB_1858_s46h1	F_0866918_L12_46_1	LG12	<nnxnp>	{-0}	(nn,np)	np	nn	np	nn	np	nn	np	nn	nn	np	np	np	nn	nn	nn	nn	nn	np	nn	nn	nn	np	np	nn	nn	nn	np	nn	np	np	nn	np	nn	nn	nn	nn	np	np	nn	np	nn	nn	nn	np
LG12_HB_1858_s46h1	F_0866920_L12_46_1	LG12	<nnxnp>	{-1}	(nn,np)	nn	np	nn	np	nn	np	nn	np	np	nn	nn	nn	np	np	np	np	np	nn	np	np	np	nn	nn	np	np	np	nn	np	nn	nn	np	nn	np	np	np	np	nn	nn	np	nn	np	np	np	nn
LG12_HB_1858_s46h1	F_0866893_L12_46_1	LG12	<lmxll>	{1-}	(ll,lm)	ll	ll	ll	lm	lm	ll	lm	lm	lm	ll	lm	ll	lm	lm	lm	lm	lm	ll	ll	ll	ll	ll	ll	ll	lm	ll	ll	lm	lm	lm	lm	ll	ll	lm	lm	ll	ll	lm	lm	ll	ll	lm	lm	ll
LG12_HB_1858_s46h1	F_0866907_L12_46_1	LG12	<lmxll>	{0-}	(ll,lm)	--	lm	--	ll	ll	lm	ll	ll	ll	--	ll	--	ll	ll	ll	ll	ll	--	lm	lm	lm	--	--	lm	ll	lm	--	ll	ll	ll	ll	--	lm	ll	ll	lm	--	ll	ll	--	lm	ll	ll	--
LG12_HB_1858_s46h1	F_0866910_L12_46_1	LG12	<lmxll>	{0-}	(ll,lm)	lm	lm	lm	ll	ll	lm	ll	ll	ll	lm	ll	lm	ll	ll	ll	ll	ll	lm	lm	lm	lm	lm	lm	lm	ll	lm	lm	ll	ll	ll	ll	lm	lm	ll	ll	lm	lm	ll	ll	lm	lm	ll	ll	lm
LG12_HB_1860_s46h1	F_0867407_L12_46_1	LG12	<efxeg>	{00}	(ee,ef,eg,fg)	fg	ef	fg	ee	eg	ef	eg	ee	ee	fg	eg	fg	ee	ee	ee	ee	ef	fg	ef	ef	fg	fg	fg	ef	ee	ef	fg	ee	eg	eg	ee	fg	ef	ee	ee	ef	fg	eg	ee	fg	ef	ee	ee	fg
LG12_HB_1860_s46h1	F_0867409_L12_46_1	LG12	<lmxll>	{0-}	(ll,lm)	lm	lm	lm	ll	ll	lm	ll	ll	ll	lm	ll	lm	ll	ll	ll	ll	lm	lm	lm	lm	lm	lm	lm	lm	ll	lm	lm	ll	ll	ll	ll	lm	lm	ll	ll	lm	lm	ll	ll	lm	lm	ll	ll	lm
LG12_HB_1860_s46h1	F_0867411_L12_46_1	LG12	<lmxll>	{0-}	(ll,lm)	lm	lm	lm	ll	ll	lm	ll	ll	ll	lm	ll	lm	ll	ll	ll	ll	lm	lm	lm	lm	lm	lm	lm	lm	ll	lm	lm	ll	ll	ll	ll	lm	lm	ll	ll	lm	lm	ll	ll	lm	lm	ll	ll	lm
LG12_HB_1860_s46h1	F_0867417_L12_46_1	LG12	<lmxll>	{1-}	(ll,lm)	ll	ll	ll	lm	lm	ll	lm	lm	lm	ll	lm	ll	lm	lm	lm	lm	ll	ll	ll	ll	ll	ll	ll	ll	lm	ll	ll	lm	lm	lm	lm	ll	ll	lm	lm	ll	ll	lm	lm	ll	ll	lm	lm	ll
LG12_HB_1861_s46h1	F_0867538_L12_46_1	LG12	<lmxll>	{0-}	(ll,lm)	lm	lm	lm	ll	ll	lm	ll	ll	ll	lm	ll	lm	ll	ll	ll	ll	lm	lm	lm	lm	lm	lm	lm	lm	ll	lm	lm	ll	ll	ll	ll	lm	lm	ll	ll	lm	lm	ll	ll	lm	lm	ll	ll	lm
LG12_HB_1862_s46h1	F_0867878_L12_46_1	LG12	<nnxnp>	{-0}	(nn,np)	np	nn	np	nn	np	nn	np	nn	np	np	np	np	nn	nn	nn	nn	nn	np	nn	nn	np	np	np	nn	nn	nn	np	nn	np	np	nn	nn	nn	nn	nn	nn	np	np	nn	np	nn	nn	nn	np
LG12_HB_1862_s46h1	F_0867885_L12_46_1	LG12	<nnxnp>	{-0}	(nn,np)	np	nn	np	nn	np	nn	np	nn	np	np	np	np	nn	nn	nn	nn	nn	np	nn	nn	np	np	np	nn	nn	nn	np	nn	np	np	nn	nn	nn	nn	nn	nn	np	np	nn	np	nn	nn	nn	np
LG12_HB_1862_s46h1	F_0867856_L12_46_1	LG12	<hkxhk>	{11}	(hh,hk,kk)	hh	hk	hk	kk	hk	hk	hk	kk	hk	hh	hk	hh	kk	kk	kk	kk	hk	hh	hk	hk	hh	hh	hh	hk	kk	hk	hh	kk	hk	hk	kk	hk	hk	kk	kk	hk	hh	hk	kk	hh	hk	kk	kk	hh
LG12_HB_1862_s46h1	F_0867884_L12_46_1	LG12	<lmxll>	{0-}	(ll,lm)	lm	lm	ll	ll	ll	lm	ll	ll	ll	lm	ll	lm	ll	ll	ll	ll	lm	lm	lm	lm	lm	lm	lm	lm	ll	lm	lm	ll	ll	ll	ll	lm	lm	ll	ll	lm	lm	ll	ll	lm	lm	ll	ll	lm
LG12_HB_1864_s46h1	F_0868150_L12_46_1	LG12	<nnxnp>	{-0}	(nn,np)	np	nn	np	nn	np	nn	np	nn	np	np	np	np	nn	nn	nn	nn	nn	np	nn	nn	np	np	nn	nn	nn	nn	np	nn	np	np	nn	nn	nn	nn	nn	nn	np	np	np	np	nn	nn	nn	np
LG12_HB_1864_s46h1	F_0868163_L12_46_1	LG12	<nnxnp>	{-0}	(nn,np)	np	nn	np	nn	np	nn	np	nn	np	np	np	np	nn	nn	nn	nn	nn	np	nn	nn	np	np	nn	nn	nn	nn	np	nn	np	np	nn	nn	nn	nn	nn	nn	np	np	np	np	nn	nn	nn	np
LG12_HB_1864_s46h1	F_0868172_L12_46_1	LG12	<nnxnp>	{-0}	(nn,np)	np	nn	np	nn	np	nn	np	nn	np	np	np	np	nn	nn	nn	nn	nn	np	nn	nn	np	np	nn	nn	nn	nn	np	nn	np	np	nn	nn	nn	nn	nn	nn	np	np	np	np	nn	nn	nn	np
LG12_HB_1864_s46h1	$F_0868178y_LG12	LG12	<nnxnp>	{-0}	(nn,np)	np	nn	np	nn	np	nn	np	nn	np	np	np	np	nn	nn	nn	nn	nn	np	nn	nn	np	np	nn	nn	nn	nn	np	nn	np	np	nn	nn	nn	nn	nn	nn	np	np	np	np	nn	nn	nn	np
LG12_HB_1865_s46h1	F_0868360_L12_46_1	LG12	<nnxnp>	{-0}	(nn,np)	np	nn	np	nn	np	nn	np	nn	np	np	np	np	nn	nn	nn	nn	nn	np	nn	nn	np	np	nn	nn	nn	nn	np	nn	np	np	nn	nn	nn	nn	nn	nn	np	np	np	np	nn	nn	nn	np
LG12_HB_2152_s22h1	F_0983199_L4_22_1	LG12	<nnxnp>	{-1}	(nn,np)	np	np	nn	np	np	np	nn	np	np	np	nn	nn	np	np	np	np	nn	nn	np	nn	np	nn	nn	np	nn	np	nn	np	nn	nn	np	nn	np	nn	nn	np	nn	np	np	nn	np	np	np	nn
LG12_HB_228	F_0103299_L11_PA	LG12	<lmxll>	{0-}	(ll,lm)	lm	lm	lm	ll	ll	lm	ll	ll	ll	ll	lm	lm	ll	ll	ll	ll	ll	ll	lm	lm	lm	--	lm	ll	ll	lm	lm	ll	--	ll	--	lm	lm	lm	lm	lm	--	--	ll	ll	lm	ll	lm	lm
LG12_HB_2302_s23h1	F_1044212_L9_23_1	LG12	<lmxll>	{0-}	(ll,lm)	lm	lm	lm	ll	ll	lm	ll	ll	ll	lm	ll	lm	ll	ll	ll	ll	ll	ll	lm	lm	ll	lm	lm	ll	ll	lm	lm	ll	lm	lm	ll	lm	lm	lm	lm	lm	lm	ll	ll	ll	lm	ll	lm	lm
LG12_HB_2304_s23h1	F_1045122_L9_23_1	LG12	<lmxll>	{0-}	(ll,lm)	lm	lm	lm	lm	ll	lm	ll	ll	ll	lm	ll	lm	ll	ll	ll	ll	ll	ll	lm	lm	ll	lm	lm	ll	ll	lm	lm	ll	lm	lm	lm	lm	lm	lm	lm	lm	lm	ll	ll	ll	lm	ll	lm	lm
LG12_HB_2304_s23h1	F_1045123_L9_23_1	LG12	<lmxll>	{0-}	(ll,lm)	lm	lm	lm	lm	ll	lm	ll	ll	ll	lm	ll	lm	ll	ll	ll	ll	ll	ll	lm	lm	ll	lm	lm	ll	ll	lm	lm	ll	lm	lm	lm	lm	lm	lm	lm	lm	lm	ll	ll	ll	lm	ll	lm	lm
LG12_HB_2304_s23h1	F_1045128_L9_23_1	LG12	<lmxll>	{0-}	(ll,lm)	lm	lm	lm	lm	ll	lm	ll	ll	ll	lm	ll	lm	ll	ll	ll	ll	ll	ll	lm	lm	ll	lm	lm	ll	ll	lm	lm	ll	lm	lm	lm	lm	lm	lm	lm	lm	lm	ll	ll	ll	lm	ll	lm	lm
LG12_HB_2304_s23h1	F_1045136_L9_23_1	LG12	<lmxll>	{0-}	(ll,lm)	lm	lm	lm	lm	ll	lm	ll	ll	ll	lm	ll	lm	ll	ll	ll	ll	ll	ll	lm	lm	ll	lm	lm	ll	ll	lm	lm	ll	lm	lm	lm	lm	lm	lm	lm	lm	lm	ll	ll	ll	lm	ll	lm	lm
LG12_HB_2350_s49h2	F_1059521_L12_49_2	LG12	<nnxnp>	{-1}	(nn,np)	--	nn	np	np	--	np	nn	np	np	np	nn	nn	np	nn	np	nn	nn	nn	np	nn	np	np	nn	np	nn	np	nn	np	nn	nn	np	nn	np	nn	nn	np	nn	np	np	nn	np	np	nn	nn
LG12_HB_2350_s49h2	F_1059523_L12_49_2	LG12	<lmxll>	{0-}	(ll,lm)	lm	lm	lm	lm	ll	lm	ll	ll	ll	lm	ll	lm	ll	ll	ll	ll	ll	ll	lm	lm	ll	lm	lm	ll	ll	lm	lm	ll	lm	lm	--	lm	lm	lm	lm	lm	lm	ll	ll	ll	lm	ll	lm	lm
LG12_HB_2350_s49h2	F_1059530_L12_49_2	LG12	<nnxnp>	{-1}	(nn,np)	np	nn	np	np	np	np	nn	np	np	np	nn	nn	np	nn	np	nn	nn	nn	np	nn	np	np	nn	np	nn	np	nn	np	nn	nn	np	nn	np	nn	nn	np	nn	np	np	nn	np	np	nn	nn
LG12_HB_2357_s61h2	F_1061424_L12_61_2	LG12	<hkxhk>	{11}	(hh,hk,kk)	hk	kk	hh	kk	kk	hk	hk	kk	kk	hk	hk	hh	kk	kk	kk	kk	kk	hk	hk	hh	hk	hh	hh	kk	kk	hk	hh	kk	hh	hk	kk	hh	hk	hk	kk	hk	hh	hk	kk	hh	hk	kk	hk	hh
LG12_HB_2357_s61h2	F_1061426_L12_61_2	LG12	<hkxhk>	{11}	(hh,hk,kk)	hk	kk	hh	kk	kk	hk	hk	kk	kk	hk	hk	hh	kk	kk	kk	kk	kk	hk	hk	hh	hk	hh	hh	kk	kk	hk	hh	kk	hh	hk	kk	hh	hk	hk	kk	hk	hh	hk	kk	hh	hk	kk	hk	hh
LG12_HB_2358_s61h2	F_1061765_L12_61_2	LG12	<nnxnp>	{-1}	(nn,np)	np	np	nn	np	np	np	nn	np	np	np	nn	nn	np	np	np	np	nn	nn	np	nn	np	nn	nn	np	nn	np	nn	np	nn	nn	np	nn	np	nn	nn	np	nn	np	np	nn	np	np	nn	nn
LG12_HB_2358_s61h2	F_1061772_L12_61_2	LG12	<nnxnp>	{-1}	(nn,np)	np	np	nn	np	np	np	nn	np	np	np	nn	nn	np	np	np	np	nn	nn	np	nn	np	nn	nn	np	nn	np	nn	np	nn	nn	np	nn	np	nn	nn	np	nn	np	np	nn	np	np	nn	nn
LG12_HB_2359_s61h2	F_1062032_L12_61_2	LG12	<nnxnp>	{-1}	(nn,np)	np	np	nn	np	np	np	nn	np	np	np	nn	nn	np	np	np	np	np	nn	np	np	np	nn	nn	np	np	np	nn	np	nn	nn	np	nn	np	np	np	np	nn	nn	np	nn	np	np	np	nn
LG12_HB_236	R_22208_L12_PA	LG12	<nnxnp>	{-0}	(nn,np)	nn	np	nn	nn	nn	nn	np	nn	nn	nn	np	nn	nn	np	nn	np	np	nn	nn	np	nn	nn	np	nn	np	nn	np	nn	np	np	np	np	nn	np	np	nn	np	nn	nn	np	nn	np	np	np
R_473947_L12_PA	R_473947_L12_PA	LG12	<nnxnp>	{-0}	(nn,np)	nn	np	nn	nn	nn	nn	np	nn	nn	nn	np	nn	nn	np	nn	np	np	nn	nn	np	nn	nn	np	nn	np	nn	np	nn	np	np	np	np	nn	np	np	nn	np	nn	nn	np	nn	np	np	np
R_31831_L12_PA	R_31831_L12_PA	LG12	<nnxnp>	{-0}	(nn,np)	nn	np	nn	nn	nn	nn	np	nn	nn	nn	np	nn	nn	np	nn	np	np	nn	nn	np	nn	nn	np	nn	np	nn	np	nn	np	np	np	np	nn	np	np	nn	np	nn	nn	np	nn	np	np	np
R_500084_L12_PA	R_500084_L12_PA	LG12	<nnxnp>	{-0}	(nn,np)	nn	np	nn	nn	nn	nn	np	nn	nn	nn	np	nn	nn	np	nn	np	np	nn	nn	np	nn	nn	np	nn	np	nn	np	nn	np	np	np	np	nn	np	np	nn	np	nn	nn	np	nn	np	np	np
LG12_HB_2360_s61h2	F_1062420_L12_61_2	LG12	<nnxnp>	{-0}	(nn,np)	np	nn	np	nn	np	nn	np	nn	nn	np	np	np	nn	nn	nn	nn	nn	np	nn	nn	np	np	np	nn	nn	nn	np	nn	np	np	nn	nn	nn	nn	nn	nn	np	np	nn	np	nn	nn	nn	np
LG12_HB_2360_s61h2	F_1062410_L12_61_2	LG12	<lmxll>	{0-}	(ll,lm)	lm	lm	lm	ll	ll	lm	ll	ll	ll	lm	ll	lm	ll	ll	ll	ll	lm	lm	lm	lm	lm	lm	lm	lm	ll	lm	lm	ll	ll	ll	ll	lm	lm	ll	ll	lm	lm	ll	ll	lm	lm	ll	ll	lm
LG12_HB_2361_s61h2	F_1062559_L12_61_2	LG12	<lmxll>	{0-}	(ll,lm)	lm	lm	ll	ll	ll	lm	ll	ll	ll	lm	ll	lm	ll	ll	ll	ll	lm	lm	lm	lm	lm	lm	lm	lm	ll	lm	lm	ll	ll	ll	ll	lm	lm	ll	ll	lm	lm	ll	ll	lm	lm	ll	ll	lm
LG12_HB_2361_s61h2	F_1062568_L12_61_2	LG12	<nnxnp>	{-0}	(nn,np)	np	nn	np	nn	np	nn	np	nn	np	np	np	np	nn	nn	nn	nn	nn	np	nn	nn	np	np	nn	nn	nn	nn	np	nn	np	np	nn	nn	nn	nn	nn	nn	np	np	np	np	nn	nn	nn	np
LG12_HB_2361_s61h2	F_1062571_L12_61_2	LG12	<nnxnp>	{-0}	(nn,np)	np	nn	np	nn	np	nn	np	nn	np	np	np	np	nn	nn	nn	nn	nn	np	nn	nn	np	np	nn	nn	nn	nn	np	nn	np	np	nn	nn	nn	nn	nn	nn	np	np	np	np	nn	nn	nn	np
LG12_HB_2361_s61h2	F_1062573_L12_61_2	LG12	<nnxnp>	{-0}	(nn,np)	np	nn	np	nn	np	nn	np	nn	np	np	np	np	nn	nn	nn	nn	nn	np	nn	nn	np	np	nn	nn	nn	nn	np	nn	np	np	nn	nn	nn	nn	nn	nn	np	np	np	np	nn	nn	nn	np
LG12_HB_2361_s61h2	F_1062575_L12_61_2	LG12	<lmxll>	{0-}	(ll,lm)	lm	lm	ll	ll	ll	lm	ll	ll	ll	lm	ll	lm	ll	ll	ll	ll	lm	lm	lm	lm	lm	lm	lm	lm	ll	lm	lm	ll	ll	ll	ll	lm	lm	ll	ll	lm	lm	ll	ll	lm	lm	ll	ll	lm
LG12_HB_237	F_0107517_L12_PA	LG12	<efxeg>	{00}	(ee,ef,eg,fg)	ee	fg	ef	ef	ef	ef	eg	ee	ee	ef	ef	--	ef	eg	ee	eg	eg	ee	ef	fg	ee	ef	eg	ee	eg	ef	fg	ee	eg	fg	fg	fg	--	fg	fg	ef	fg	ef	ee	eg	ef	eg	fg	fg
LG12_HB_237	F_0107522_L12_PA	LG12	<hkxhk>	{11}	(hh,hk,kk)	hk	hh	hk	hk	hk	hk	hk	kk	kk	hk	hk	hk	hk	hk	kk	hk	hk	kk	hk	hh	kk	hk	hk	kk	hk	hk	hh	kk	hk	hh	hh	hh	hk	hh	hh	hk	hh	hk	kk	hk	hk	hk	hh	hh
LG12_HB_237	F_0107523_L12_PA	LG12	<lmxll>	{0-}	(ll,lm)	lm	lm	lm	lm	lm	lm	ll	ll	ll	lm	ll	lm	lm	ll	ll	ll	ll	ll	lm	lm	ll	lm	ll	ll	ll	lm	lm	ll	ll	lm	lm	lm	lm	lm	lm	lm	lm	lm	ll	ll	lm	ll	lm	lm
LG12_HB_237	F_0107532_L12_PA	LG12	<nnxnp>	{-0}	(nn,np)	nn	np	nn	nn	nn	nn	np	nn	nn	nn	np	nn	nn	np	nn	np	np	nn	nn	np	nn	nn	np	nn	np	nn	np	nn	np	np	np	np	nn	np	np	nn	np	nn	nn	np	nn	np	np	np
LG12_HB_237	F_0107535_L12_PA	LG12	<nnxnp>	{-0}	(nn,np)	nn	np	nn	nn	nn	nn	np	nn	nn	nn	np	nn	nn	np	nn	np	np	nn	nn	np	nn	nn	np	nn	np	nn	np	nn	np	np	np	np	nn	np	np	nn	np	nn	nn	np	nn	np	np	np
LG12_HB_238	F_0107999_L12_PA	LG12	<nnxnp>	{-0}	(nn,np)	nn	np	nn	nn	nn	nn	np	nn	nn	nn	np	np	nn	np	nn	np	np	nn	nn	np	nn	nn	np	nn	np	nn	np	nn	np	np	np	np	nn	np	np	nn	np	nn	nn	np	nn	np	np	np
LG12_HB_239	F_0108801_L12_PA	LG12	<nnxnp>	{-0}	(nn,np)	nn	np	nn	nn	nn	nn	np	nn	nn	nn	np	np	nn	np	nn	np	np	nn	nn	np	nn	nn	np	nn	np	nn	np	nn	np	np	np	np	nn	np	np	nn	np	nn	nn	np	nn	nn	np	np
LG12_HB_239	F_0108825_L12_PA	LG12	<hkxhk>	{00}	(hh,hk,kk)	hk	kk	hk	hk	hk	hk	hk	hh	hh	hk	hk	kk	hk	hk	hh	hk	hk	hh	hk	kk	hh	hk	hk	hh	hk	hk	kk	hh	hk	kk	kk	kk	hk	kk	kk	hk	kk	hk	hh	hk	hk	hh	kk	kk
LG12_HB_239	F_0108826_L12_PA	LG12	<lmxll>	{0-}	(ll,lm)	lm	lm	lm	lm	lm	lm	ll	ll	ll	lm	ll	lm	lm	ll	ll	ll	ll	ll	lm	lm	ll	lm	ll	ll	ll	lm	lm	ll	ll	lm	lm	lm	lm	lm	lm	lm	lm	lm	ll	ll	lm	ll	lm	lm
LG12_HB_239	R_1188294_L12_PA	LG12	<lmxll>	{0-}	(ll,lm)	lm	lm	lm	lm	lm	lm	ll	ll	ll	lm	ll	lm	lm	ll	ll	ll	ll	ll	lm	lm	ll	lm	ll	ll	ll	lm	lm	ll	ll	lm	lm	lm	lm	lm	lm	lm	lm	lm	ll	ll	lm	ll	lm	lm
LG12_HB_239	R_1195935_L12_PA	LG12	<lmxll>	{0-}	(ll,lm)	lm	lm	lm	lm	lm	lm	ll	ll	ll	lm	ll	lm	lm	ll	ll	ll	ll	ll	lm	lm	ll	lm	ll	ll	ll	lm	lm	ll	ll	lm	lm	lm	lm	lm	lm	lm	lm	lm	ll	ll	lm	ll	lm	lm
LG12_HB_239	R_1193551_L12_PA	LG12	<hkxhk>	{00}	(hh,hk,kk)	hk	kk	hk	hk	hk	hk	hk	hh	hh	hk	hk	kk	hk	hk	hh	hk	hk	hh	hk	kk	hh	hk	hk	hh	hk	hk	kk	hh	hk	kk	kk	kk	hk	kk	kk	hk	kk	hk	hh	hk	hk	hh	kk	kk
LG12_HB_239.5	R_1240623_L12_PA	LG12	<lmxll>	{0-}	(ll,lm)	lm	lm	lm	lm	lm	lm	ll	ll	ll	lm	ll	lm	lm	ll	ll	ll	ll	ll	lm	lm	ll	lm	ll	ll	ll	lm	lm	ll	ll	lm	lm	lm	lm	lm	lm	lm	lm	lm	ll	ll	lm	ll	lm	lm
LG12_HB_239.5	R_1205264_L12_PA	LG12	<nnxnp>	{-0}	(nn,np)	nn	np	nn	nn	nn	nn	np	nn	nn	nn	np	np	nn	np	nn	np	np	nn	nn	np	nn	nn	np	nn	np	nn	np	nn	np	np	np	np	nn	np	np	nn	np	nn	nn	np	nn	nn	np	np
LG12_HB_239.5	R_1215786_L12_PA	LG12	<hkxhk>	{00}	(hh,hk,kk)	hk	kk	hk	hk	hk	hk	hk	hh	hh	hk	hk	kk	hk	hk	hh	hk	hk	hh	hk	kk	hh	hk	hk	hh	hk	hk	kk	hh	hk	kk	kk	kk	hk	kk	kk	hk	kk	hk	hh	hk	hk	hh	kk	kk
LG12_HB_240	F_0109521_L12_PA	LG12	<lmxll>	{0-}	(ll,lm)	lm	lm	lm	lm	--	lm	ll	ll	ll	lm	ll	lm	lm	ll	ll	ll	ll	ll	lm	lm	ll	lm	ll	ll	ll	lm	lm	ll	ll	lm	lm	lm	lm	lm	lm	lm	lm	lm	ll	ll	lm	ll	lm	lm
LG12_HB_240	F_0109517_L12_PA	LG12	<hkxhk>	{00}	(hh,hk,kk)	hk	kk	hk	hk	hk	hk	hk	hh	hh	hk	hk	kk	hk	hk	hh	hk	hk	hh	hk	kk	hh	hk	hk	hh	hk	hk	kk	hh	hk	kk	kk	kk	hk	kk	kk	hk	kk	hk	hh	hk	hk	hh	kk	kk
GD_00116_L12_PA	GD_00116_L12_PA	LG12	<hkxhk>	{00}	(hh,hk,kk)	hk	kk	hk	hk	hk	hk	hk	hh	hh	hk	hk	kk	hk	hk	hh	hk	hk	hh	hk	kk	hh	hk	kk	hh	hk	hk	kk	hh	hk	kk	hk	kk	hk	kk	kk	hk	kk	hk	hh	hk	hk	hh	kk	kk
LG12_HB_241	F_0110360_L12_PA	LG12	<lmxll>	{0-}	(ll,lm)	lm	lm	lm	lm	lm	lm	ll	ll	ll	lm	ll	lm	lm	ll	ll	ll	ll	ll	lm	lm	ll	lm	lm	ll	ll	lm	lm	ll	ll	lm	lm	lm	lm	lm	lm	lm	lm	lm	ll	ll	lm	ll	lm	lm
LG12_HB_241	F_0110362_L12_PA	LG12	<efxeg>	{00}	(ee,ef,eg,fg)	ef	fg	ef	ef	ef	ef	eg	ee	ee	ef	eg	fg	ef	eg	ee	eg	eg	ee	ef	fg	ee	--	fg	ee	eg	ef	fg	ee	eg	fg	ef	fg	ef	fg	fg	ef	fg	ef	ee	eg	ef	ee	fg	fg
LG12_HB_241	F_0110363_L12_PA	LG12	<nnxnp>	{-0}	(nn,np)	nn	np	nn	nn	nn	nn	np	nn	nn	nn	np	np	nn	np	nn	np	np	nn	nn	np	nn	nn	np	nn	np	nn	np	nn	np	np	nn	np	nn	np	np	nn	np	nn	nn	np	nn	nn	np	np
LG12_HB_241	F_0110371_L12_PA	LG12	<nnxnp>	{-0}	(nn,np)	nn	np	nn	nn	nn	nn	np	nn	nn	nn	np	np	nn	np	nn	np	np	nn	nn	np	nn	nn	np	nn	np	nn	np	nn	np	np	nn	np	nn	np	np	nn	np	nn	nn	np	nn	nn	np	np
LG12_HB_241	F_0110376_L12_PA	LG12	<hkxhk>	{00}	(hh,hk,kk)	hk	kk	hk	hk	hk	hk	hk	hh	hh	hk	hk	kk	hk	hk	hh	hk	hk	hh	hk	kk	hh	hk	kk	hh	hk	hk	kk	hh	hk	kk	hk	kk	hk	kk	kk	hk	kk	hk	hh	hk	hk	hh	kk	kk
LG12_HB_241	F_0110379_L12_PA	LG12	<hkxhk>	{00}	(hh,hk,kk)	hk	kk	hk	hk	hk	hk	hk	hh	hh	hk	hk	kk	hk	hk	hh	hk	hk	hh	hk	kk	hh	hk	kk	hh	hk	hk	kk	hh	hk	kk	hk	kk	hk	kk	kk	hk	kk	hk	hh	hk	hk	hh	kk	kk
LG12_HB_241	R_1816057_L12_PA	LG12	<hkxhk>	{11}	(hh,hk,kk)	hk	hh	hk	hk	hk	hk	hk	kk	kk	hk	hk	hh	hk	hk	kk	hk	hk	kk	hk	hh	kk	hk	hh	kk	hk	hk	hh	kk	hk	hh	hk	hh	hk	hh	hh	hk	hh	hk	kk	hk	hk	kk	hh	hh
LG12_HB_241	R_1818084_L12_PA	LG12	<hkxhk>	{11}	(hh,hk,kk)	hk	hh	hk	hk	hk	hk	hk	kk	kk	hk	hk	hh	hk	hk	kk	hk	hk	kk	hk	hh	kk	hk	hh	kk	hk	hk	hh	kk	hk	hh	hk	hh	hk	hh	hh	hk	hh	hk	kk	hk	hk	kk	hh	hh
LG12_HB_242	F_0110887_L12_PA	LG12	<lmxll>	{0-}	(ll,lm)	lm	lm	lm	lm	lm	lm	ll	ll	ll	lm	ll	lm	lm	ll	ll	ll	ll	ll	lm	lm	ll	lm	lm	ll	ll	lm	lm	ll	ll	lm	lm	lm	lm	lm	lm	lm	lm	lm	ll	ll	lm	ll	lm	lm
LG12_HB_242	F_0110890_L12_PA	LG12	<lmxll>	{0-}	(ll,lm)	lm	lm	lm	lm	lm	lm	ll	ll	ll	lm	ll	lm	lm	ll	ll	ll	ll	ll	lm	lm	ll	lm	lm	ll	ll	lm	lm	ll	ll	lm	lm	--	lm	lm	lm	lm	lm	lm	ll	ll	lm	ll	lm	lm
LG12_HB_242	R_2343296_L12_PA	LG12	<lmxll>	{0-}	(ll,lm)	lm	lm	lm	lm	lm	lm	ll	ll	ll	lm	ll	lm	lm	ll	ll	ll	ll	ll	lm	lm	ll	lm	lm	ll	ll	lm	lm	ll	ll	lm	lm	lm	lm	lm	lm	lm	lm	lm	ll	ll	lm	ll	lm	lm
F_0111163_L12_PA	F_0111163_L12_PA	LG12	<lmxll>	{0-}	(ll,lm)	lm	lm	lm	lm	lm	lm	ll	ll	ll	lm	ll	lm	lm	ll	ll	ll	ll	ll	lm	lm	ll	lm	lm	ll	ll	lm	lm	ll	lm	lm	lm	lm	lm	lm	lm	lm	lm	lm	ll	ll	lm	ll	lm	lm
LG12_HB_243.5	R_2956505_L12_PA	LG12	<lmxll>	{0-}	(ll,lm)	lm	lm	lm	lm	lm	lm	ll	ll	ll	lm	ll	lm	lm	ll	ll	ll	ll	ll	lm	lm	ll	lm	lm	ll	ll	lm	lm	ll	lm	lm	lm	lm	lm	lm	lm	lm	lm	lm	ll	ll	lm	ll	lm	lm
LG12_HB_244	F_0111352_L12_PA	LG12	<lmxll>	{0-}	(ll,lm)	lm	lm	lm	lm	lm	lm	ll	ll	ll	lm	ll	lm	lm	ll	ll	ll	ll	ll	lm	lm	ll	lm	lm	ll	ll	lm	lm	ll	lm	lm	lm	lm	lm	lm	lm	lm	lm	lm	ll	ll	lm	ll	lm	lm
LG12_HB_244	F_0111355_L12_PA	LG12	<lmxll>	{0-}	(ll,lm)	lm	lm	lm	lm	lm	lm	ll	ll	ll	lm	ll	lm	lm	ll	ll	ll	ll	ll	lm	lm	ll	lm	lm	ll	ll	lm	lm	ll	lm	lm	lm	lm	lm	lm	lm	lm	lm	lm	ll	ll	lm	ll	lm	lm
LG12_HB_244	F_0111369_L12_PA	LG12	<lmxll>	{0-}	(ll,lm)	lm	lm	lm	lm	lm	lm	ll	ll	ll	lm	ll	lm	lm	ll	ll	ll	ll	ll	lm	lm	ll	lm	lm	ll	ll	lm	lm	ll	lm	lm	lm	lm	lm	lm	lm	lm	lm	lm	ll	ll	lm	ll	lm	lm
LG12_HB_244	F_0111373_L12_PA	LG12	<lmxll>	{0-}	(ll,lm)	lm	lm	lm	lm	lm	lm	ll	ll	ll	lm	ll	lm	lm	ll	ll	ll	ll	ll	lm	lm	ll	lm	lm	ll	ll	lm	lm	ll	lm	lm	lm	lm	lm	lm	lm	lm	lm	lm	ll	ll	lm	ll	lm	lm
LG12_HB_244.5	GD_01615_L12_PA	LG12	<lmxll>	{0-}	(ll,lm)	lm	lm	lm	lm	lm	lm	ll	ll	ll	lm	ll	lm	lm	ll	ll	ll	ll	ll	lm	lm	ll	lm	lm	ll	ll	lm	lm	ll	lm	lm	lm	lm	lm	lm	lm	lm	lm	lm	ll	ll	lm	ll	lm	lm
F_0111904_L12_PA	F_0111904_L12_PA	LG12	<nnxnp>	{-1}	(nn,np)	np	nn	np	np	np	np	nn	np	np	np	nn	nn	np	nn	np	nn	nn	nn	np	nn	np	np	nn	np	nn	np	nn	np	nn	nn	np	nn	np	nn	nn	np	nn	np	np	nn	np	np	nn	nn
LG12_HB_246	F_0112256_L12_PA	LG12	<hkxhk>	{01}	(hh,hk,kk)	kk	hk	kk	kk	hk	kk	hh	hk	hk	kk	hh	hk	kk	hh	hk	hh	hh	hh	kk	hk	hk	kk	hk	hk	hh	kk	hk	hk	hk	hk	kk	hk	kk	hk	hk	kk	hk	hk	hk	hh	kk	hk	hk	hk
LG12_HB_246	R_3446082_L12_PA	LG12	<hkxhk>	{10}	(hh,hk,kk)	hh	hk	hh	hh	hk	hh	kk	hk	hk	hh	kk	hk	hh	kk	hk	kk	kk	kk	hh	hk	hk	hh	hk	hk	kk	hh	hk	hk	hk	hk	hh	hk	hh	hk	hk	hh	hk	hk	hk	kk	hh	hk	hk	hk
LG12_HB_246	F_0112238_L12_PA	LG12	<nnxnp>	{-1}	(nn,np)	np	nn	np	np	np	np	nn	np	np	np	nn	nn	np	nn	np	nn	nn	nn	np	nn	np	np	nn	np	nn	np	nn	np	nn	nn	np	nn	np	nn	nn	np	nn	np	np	nn	np	np	nn	nn
LG12_HB_246	F_0112239_L12_PA	LG12	<nnxnp>	{-1}	(nn,np)	np	nn	np	np	np	np	nn	np	np	np	nn	nn	np	nn	np	nn	nn	nn	np	nn	np	np	nn	np	nn	np	nn	np	nn	nn	np	nn	np	nn	nn	np	nn	np	np	nn	np	np	nn	nn
LG12_HB_246.5	R_3725831_L12_PA	LG12	<hkxhk>	{10}	(hh,hk,kk)	hh	hk	hh	hh	hk	hh	kk	hk	hk	hh	kk	hk	hh	kk	hk	kk	kk	kk	hh	hk	hk	hh	hk	hk	kk	hh	hk	hk	hk	hk	hh	hk	hh	hk	hk	hh	hk	hk	hk	kk	hh	hk	hk	hk
LG12_HB_246.5	GD_00430_L12_PA	LG12	<hkxhk>	{01}	(hh,hk,kk)	kk	hk	kk	kk	hk	kk	hh	hk	hk	kk	hh	hk	hk	hh	hk	hh	hh	hh	kk	hk	hk	kk	hk	hk	hh	kk	hk	hk	hk	hk	kk	hk	kk	hk	hk	kk	hk	hk	hk	hh	kk	hk	hk	hk
LG12_HB_246.5	R_3506169_L12_PA	LG12	<nnxnp>	{-1}	(nn,np)	np	nn	np	np	np	np	nn	np	np	np	nn	nn	np	nn	np	nn	nn	nn	np	nn	np	np	nn	np	nn	np	nn	np	nn	nn	np	nn	np	nn	nn	np	nn	np	np	nn	np	np	nn	nn
LG12_HB_247	F_0112839_L12_PA	LG12	<lmxll>	{0-}	(ll,lm)	lm	lm	lm	lm	ll	lm	ll	ll	ll	lm	ll	lm	ll	ll	ll	ll	ll	ll	lm	lm	ll	lm	lm	ll	ll	lm	lm	ll	lm	lm	lm	lm	lm	lm	lm	lm	lm	ll	ll	ll	lm	ll	lm	lm
LG12_HB_248	F_0113071_L12_PA	LG12	<nnxnp>	{-1}	(nn,np)	np	nn	np	np	np	np	nn	np	np	np	nn	nn	np	nn	np	nn	nn	nn	np	nn	np	np	nn	np	nn	np	nn	np	nn	nn	np	nn	np	nn	nn	np	nn	np	np	nn	np	np	nn	nn
LG12_HB_248	F_0113072_L12_PA	LG12	<lmxll>	{0-}	(ll,lm)	lm	lm	lm	lm	ll	lm	ll	ll	ll	lm	ll	lm	ll	ll	ll	ll	ll	ll	lm	lm	ll	lm	lm	ll	ll	lm	lm	ll	lm	lm	lm	lm	lm	lm	lm	lm	lm	ll	ll	ll	lm	ll	lm	lm
LG12_HB_248	F_0113090_L12_PA	LG12	<hkxhk>	{10}	(hh,hk,kk)	hh	hk	hh	hh	hk	hh	kk	hk	hk	hh	kk	hk	hk	kk	hk	kk	kk	kk	hh	hk	hk	hh	hk	hk	kk	hh	hk	hk	hk	hk	hh	hk	hh	hk	hk	hh	hk	hk	hk	kk	hh	hk	hk	hk
LG12_HB_2485_s28h2	F_1091489_L4_28_2	LG12	<nnxnp>	{-0}	(nn,np)	nn	nn	np	nn	nn	nn	np	nn	nn	nn	np	np	nn	nn	nn	nn	nn	np	nn	np	nn	np	np	nn	nn	nn	np	nn	np	np	nn	np	nn	nn	nn	nn	np	nn	nn	np	nn	nn	nn	np
LG12_HB_2485_s28h2	F_1091498_L4_28_2	LG12	<nnxnp>	{-1}	(nn,np)	np	np	nn	np	np	np	nn	np	np	np	nn	nn	np	np	np	np	np	nn	np	nn	np	nn	nn	np	np	np	nn	np	nn	nn	np	nn	np	np	np	np	nn	np	np	nn	np	np	np	nn
LG12_HB_2485_s28h2	F_1091502_L4_28_2	LG12	<nnxnp>	{-1}	(nn,np)	np	np	nn	np	np	np	nn	np	np	np	nn	nn	np	np	np	np	np	nn	np	nn	np	nn	nn	np	np	np	nn	np	nn	nn	np	nn	np	np	np	np	nn	np	np	nn	np	np	np	nn
LG12_HB_2485_s28h2	F_1091503_L4_28_2	LG12	<lmxll>	{0-}	(ll,lm)	lm	ll	lm	ll	ll	lm	ll	ll	ll	lm	ll	lm	ll	ll	ll	ll	ll	ll	lm	lm	lm	lm	lm	ll	ll	lm	lm	ll	lm	ll	ll	lm	lm	lm	ll	lm	lm	ll	ll	lm	lm	ll	lm	lm
LG12_HB_249	F_0113339_L12_PA	LG12	<lmxll>	{0-}	(ll,lm)	lm	lm	lm	lm	ll	lm	ll	ll	ll	lm	ll	lm	ll	ll	ll	ll	ll	ll	lm	lm	ll	lm	lm	ll	ll	lm	lm	ll	lm	lm	lm	lm	lm	lm	lm	lm	lm	ll	ll	ll	lm	ll	lm	lm
LG12_HB_249	F_0113340_L12_PA	LG12	<lmxll>	{0-}	(ll,lm)	lm	lm	lm	lm	ll	lm	ll	ll	ll	lm	ll	lm	ll	ll	ll	ll	ll	ll	lm	lm	ll	lm	lm	ll	ll	lm	lm	ll	lm	lm	lm	lm	lm	lm	lm	lm	lm	ll	ll	ll	lm	ll	lm	lm
LG12_HB_249	F_0113377_L12_PA	LG12	<lmxll>	{0-}	(ll,lm)	lm	lm	lm	lm	ll	lm	ll	ll	ll	lm	ll	lm	ll	ll	ll	ll	ll	ll	lm	lm	ll	lm	lm	ll	ll	lm	lm	ll	lm	lm	lm	lm	lm	lm	lm	lm	lm	ll	ll	ll	lm	ll	lm	lm
LG12_HB_249	F_0113378_L12_PA	LG12	<lmxll>	{0-}	(ll,lm)	lm	lm	lm	lm	ll	lm	ll	ll	ll	lm	ll	lm	ll	ll	ll	ll	ll	ll	lm	lm	ll	lm	lm	ll	--	--	lm	ll	lm	lm	lm	lm	lm	lm	lm	lm	lm	ll	--	ll	lm	ll	lm	lm
LG12_HB_249	R_4304933_L12_PA	LG12	<lmxll>	{0-}	(ll,lm)	lm	lm	lm	lm	ll	lm	ll	ll	ll	lm	ll	lm	ll	ll	ll	ll	ll	ll	lm	lm	ll	lm	lm	ll	ll	lm	lm	ll	lm	lm	lm	lm	lm	lm	lm	lm	lm	ll	ll	ll	lm	ll	lm	lm
R_4686156_L12_PA	R_4686156_L12_PA	LG12	<lmxll>	{0-}	(ll,lm)	lm	lm	lm	lm	ll	lm	ll	ll	ll	lm	ll	lm	ll	ll	ll	ll	ll	ll	lm	lm	ll	lm	lm	ll	ll	lm	lm	ll	lm	lm	lm	lm	lm	lm	lm	lm	lm	ll	ll	ll	lm	ll	lm	lm
LG12_HB_250	F_0114362_L12_PA	LG12	<lmxll>	{0-}	(ll,lm)	lm	lm	lm	lm	ll	lm	ll	ll	ll	lm	ll	lm	ll	ll	ll	ll	ll	ll	lm	lm	ll	lm	lm	ll	ll	lm	lm	ll	lm	lm	lm	lm	lm	lm	lm	lm	lm	ll	ll	ll	lm	ll	lm	lm
LG12_HB_250	F_0114363_L12_PA	LG12	<lmxll>	{0-}	(ll,lm)	lm	lm	lm	lm	ll	lm	ll	ll	ll	lm	ll	lm	ll	ll	ll	ll	ll	ll	lm	lm	ll	lm	lm	ll	ll	lm	lm	ll	lm	lm	lm	lm	lm	lm	lm	lm	lm	ll	ll	ll	lm	ll	lm	lm
LG12_HB_250	F_0114369_L12_PA	LG12	<lmxll>	{0-}	(ll,lm)	lm	lm	lm	lm	ll	lm	ll	ll	ll	lm	ll	lm	ll	ll	ll	ll	ll	ll	lm	lm	ll	lm	lm	ll	ll	lm	lm	ll	lm	lm	lm	lm	lm	lm	lm	lm	lm	ll	ll	ll	lm	ll	lm	lm
LG12_HB_250	F_0114368_L12_PA	LG12	<nnxnp>	{-1}	(nn,np)	np	nn	np	np	np	np	nn	np	np	np	nn	nn	np	nn	np	nn	nn	nn	np	nn	np	np	nn	np	nn	np	nn	np	nn	nn	np	nn	np	nn	nn	np	nn	np	np	nn	np	np	nn	nn
LG12_HB_250	GD_01907_L12_PA	LG12	<nnxnp>	{-1}	(nn,np)	np	nn	np	np	np	np	nn	np	np	np	nn	nn	np	nn	np	nn	nn	nn	np	nn	np	np	nn	np	nn	np	nn	np	nn	nn	np	nn	np	nn	nn	np	nn	np	np	nn	np	np	nn	nn
LG12_HB_251	F_0114795_L12_PA	LG12	<lmxll>	{0-}	(ll,lm)	lm	lm	lm	lm	ll	lm	ll	ll	ll	lm	ll	lm	ll	ll	ll	ll	ll	ll	lm	lm	ll	lm	lm	ll	ll	lm	lm	ll	lm	lm	lm	lm	lm	lm	lm	lm	lm	ll	ll	ll	lm	ll	lm	lm
LG12_HB_251	F_0114799_L12_PA	LG12	<lmxll>	{0-}	(ll,lm)	lm	lm	lm	lm	ll	lm	ll	ll	ll	lm	ll	lm	ll	ll	ll	ll	ll	ll	lm	lm	ll	lm	lm	ll	ll	lm	lm	ll	lm	lm	lm	lm	lm	lm	lm	lm	lm	ll	ll	ll	lm	ll	lm	lm
LG12_HB_251	F_0114805_L12_PA	LG12	<nnxnp>	{-1}	(nn,np)	np	nn	np	np	np	np	nn	np	np	np	nn	nn	np	nn	np	nn	nn	nn	np	nn	np	np	nn	np	nn	np	nn	np	nn	nn	np	nn	np	nn	nn	np	nn	np	np	nn	np	np	nn	nn
LG12_HB_251	F_0114810_L12_PA	LG12	<lmxll>	{0-}	(ll,lm)	lm	lm	lm	lm	ll	lm	ll	ll	ll	lm	ll	lm	ll	ll	ll	ll	ll	ll	lm	lm	ll	lm	lm	ll	ll	lm	lm	ll	lm	lm	ll	lm	lm	lm	lm	lm	lm	ll	ll	ll	lm	ll	lm	lm
LG12_HB_251	F_0114819_L12_PA	LG12	<hkxhk>	{10}	(hh,hk,kk)	hh	hk	hh	hh	hk	hh	kk	hk	hk	hh	kk	hk	hk	kk	hk	kk	kk	kk	hh	hk	hk	hh	hk	hk	kk	hh	hk	hk	hk	hk	hk	hk	hh	hk	hk	hh	hk	hk	hk	kk	hh	hk	hk	hk
LG12_HB_251	F_0114822_L12_PA	LG12	<lmxll>	{0-}	(ll,lm)	lm	lm	lm	lm	ll	lm	ll	ll	ll	lm	ll	lm	ll	ll	ll	ll	ll	ll	lm	lm	ll	lm	lm	ll	ll	lm	lm	ll	lm	lm	ll	lm	lm	lm	lm	lm	lm	ll	ll	ll	lm	ll	lm	lm
LG12_HB_251	F_0114826_L12_PA	LG12	<nnxnp>	{-1}	(nn,np)	np	nn	np	np	np	np	nn	np	np	np	nn	nn	np	nn	np	nn	nn	nn	np	nn	np	np	nn	np	nn	np	nn	np	nn	nn	np	nn	np	nn	nn	np	nn	np	np	nn	np	np	nn	nn
LG12_HB_251.5	R_5173778_L12_PA	LG12	<nnxnp>	{-1}	(nn,np)	np	nn	np	np	np	np	nn	np	np	np	nn	nn	np	nn	np	nn	nn	nn	np	nn	np	np	nn	np	nn	np	nn	np	nn	nn	np	nn	np	nn	nn	np	nn	np	np	nn	np	np	nn	nn
LG12_HB_256	F_0117741_L12_PA	LG12	<hkxhk>	{00}	(hh,hk,kk)	hk	kk	hk	hh	hh	hk	hk	hh	hh	hk	hk	kk	hh	hk	hh	hh	hk	hk	hk	kk	hh	hk	kk	hh	hk	hk	kk	hh	kk	kk	hh	kk	hk	kk	kk	hk	kk	hh	hh	hk	hk	hh	kk	kk
LG12_HB_256	F_0117748_L12_PA	LG12	<lmxll>	{0-}	(ll,lm)	lm	lm	lm	ll	ll	lm	ll	ll	ll	lm	ll	lm	ll	ll	ll	ll	ll	ll	lm	lm	ll	lm	lm	ll	ll	lm	lm	ll	lm	lm	ll	lm	lm	lm	lm	lm	lm	ll	ll	ll	lm	ll	lm	lm
LG12_HB_256	F_0117757_L12_PA	LG12	<nnxnp>	{-0}	(nn,np)	nn	np	nn	nn	nn	nn	np	nn	nn	nn	np	np	nn	np	nn	nn	np	np	nn	np	nn	nn	np	nn	np	nn	np	nn	np	np	nn	np	nn	np	np	nn	np	nn	nn	np	nn	nn	np	np
LG12_HB_256	F_0117760_L12_PA	LG12	<nnxnp>	{-0}	(nn,np)	nn	np	nn	nn	nn	nn	np	nn	nn	nn	np	np	nn	np	nn	nn	np	np	nn	np	nn	nn	np	nn	np	nn	np	nn	np	np	nn	np	nn	np	np	nn	np	nn	nn	np	nn	nn	np	np
LG12_HB_257	F_0118080_L12_PA	LG12	<nnxnp>	{-0}	(nn,np)	nn	np	nn	nn	nn	nn	np	nn	nn	nn	np	np	nn	np	nn	nn	np	np	nn	np	nn	nn	np	nn	np	nn	np	nn	np	np	nn	np	nn	np	np	nn	np	nn	nn	np	nn	nn	np	np
F_0118326_L12_PA	F_0118326_L12_PA	LG12	<lmxll>	{0-}	(ll,lm)	lm	lm	lm	ll	ll	lm	ll	ll	ll	lm	ll	lm	ll	ll	ll	ll	ll	ll	lm	lm	ll	lm	lm	ll	ll	lm	lm	ll	lm	lm	ll	lm	lm	lm	lm	lm	lm	ll	ll	ll	lm	ll	lm	lm
LG12_HB_259	F_0118475_L12_PA	LG12	<lmxll>	{0-}	(ll,lm)	lm	lm	lm	ll	ll	lm	ll	ll	ll	ll	lm	lm	ll	ll	ll	ll	ll	ll	lm	lm	lm	lm	lm	ll	ll	lm	lm	ll	lm	ll	ll	lm	lm	lm	lm	lm	lm	ll	ll	ll	lm	ll	lm	lm
LG12_HB_259	F_0118488_L12_PA	LG12	<lmxll>	{0-}	(ll,lm)	lm	lm	lm	ll	ll	lm	ll	ll	ll	ll	lm	lm	ll	ll	ll	ll	ll	ll	lm	lm	lm	lm	lm	ll	ll	lm	lm	ll	lm	ll	ll	lm	lm	lm	lm	lm	lm	ll	ll	ll	lm	ll	lm	lm
LG12_HB_2609_s91h3	F_1115959_L5_91_3	LG12	<lmxll>	{1-}	(ll,lm)	ll	lm	ll	lm	lm	ll	lm	lm	lm	ll	lm	ll	lm	lm	lm	lm	lm	lm	ll	ll	ll	ll	ll	lm	lm	ll	ll	lm	ll	lm	lm	ll	ll	ll	lm	ll	ll	lm	lm	ll	ll	lm	lm	ll
LG12_HB_2609_s91h3	F_1115961_L5_91_3	LG12	<nnxnp>	{-1}	(nn,np)	np	np	nn	np	--	np	nn	np	np	np	nn	nn	np	np	np	np	np	nn	np	np	np	nn	nn	np	np	np	nn	np	nn	nn	np	nn	np	np	np	np	nn	nn	np	nn	np	np	np	nn
LG12_HB_2609_s91h3	F_1115969_L5_91_3	LG12	<hkxhk>	{11}	(hh,hk,kk)	hk	kk	hh	kk	kk	hk	hk	kk	kk	hk	hk	hh	kk	kk	kk	kk	kk	hk	hk	hk	hk	hh	hh	kk	kk	hk	hh	kk	hh	hk	kk	hh	hk	hk	kk	hk	hh	hk	kk	hh	hk	kk	kk	hh
LG12_HB_2609_s91h3	F_1115970_L5_91_3	LG12	<hkxhk>	{00}	(hh,hk,kk)	hk	hh	kk	hh	hh	hk	hk	hh	hh	hk	hk	kk	hh	hh	hh	hh	hh	hk	hk	hk	hk	kk	kk	hh	hh	hk	kk	hh	kk	hk	hh	kk	hk	hk	hh	hk	kk	hk	hh	kk	hk	hh	hh	kk
LG12_HB_261	F_0118958_L12_PA	LG12	<lmxll>	{0-}	(ll,lm)	lm	lm	lm	ll	ll	lm	ll	ll	ll	lm	ll	lm	ll	ll	ll	ll	ll	ll	lm	lm	ll	lm	lm	ll	ll	lm	lm	ll	lm	ll	ll	lm	lm	lm	lm	lm	lm	ll	ll	ll	lm	ll	lm	lm
LG12_HB_261	F_0118966_L12_PA	LG12	<lmxll>	{0-}	(ll,lm)	lm	lm	lm	ll	ll	lm	ll	ll	ll	lm	ll	lm	ll	ll	ll	ll	ll	ll	lm	lm	ll	lm	lm	ll	ll	lm	lm	ll	lm	ll	ll	lm	lm	lm	lm	lm	lm	ll	ll	ll	lm	ll	lm	lm
LG12_HB_261	F_0118970_L12_PA	LG12	<lmxll>	{0-}	(ll,lm)	lm	lm	lm	ll	ll	lm	ll	ll	ll	lm	ll	lm	ll	ll	ll	ll	ll	ll	lm	lm	ll	lm	lm	ll	ll	lm	lm	ll	lm	ll	ll	lm	lm	lm	lm	lm	lm	ll	ll	ll	lm	ll	lm	lm
LG12_HB_261	F_0118976_L12_PA	LG12	<lmxll>	{0-}	(ll,lm)	lm	lm	lm	ll	ll	lm	ll	ll	ll	lm	ll	lm	ll	ll	ll	ll	ll	ll	lm	lm	ll	lm	lm	ll	ll	lm	lm	ll	lm	ll	ll	lm	lm	lm	lm	lm	lm	ll	ll	ll	lm	ll	lm	lm
LG12_HB_261	GD_01703_L12_PA	LG12	<lmxll>	{0-}	(ll,lm)	lm	lm	lm	ll	ll	lm	ll	ll	ll	lm	ll	lm	ll	ll	ll	ll	ll	ll	lm	lm	ll	lm	lm	ll	ll	lm	lm	ll	lm	ll	ll	lm	lm	lm	lm	lm	lm	ll	ll	ll	lm	ll	lm	lm
LG12_HB_263	F_0119337_L12_PA	LG12	<lmxll>	{0-}	(ll,lm)	lm	lm	lm	ll	ll	lm	ll	ll	ll	ll	lm	lm	ll	ll	ll	ll	ll	ll	lm	lm	lm	lm	lm	ll	ll	lm	lm	ll	lm	ll	ll	lm	lm	lm	lm	lm	lm	ll	ll	ll	lm	ll	lm	lm
LG12_HB_263	F_0119353_L12_PA	LG12	<lmxll>	{0-}	(ll,lm)	lm	lm	lm	ll	ll	lm	ll	ll	ll	ll	lm	lm	ll	ll	ll	ll	ll	ll	lm	lm	lm	lm	lm	ll	ll	lm	lm	ll	lm	ll	ll	lm	lm	lm	lm	lm	lm	ll	ll	ll	lm	ll	lm	lm
LG12_HB_263	F_0119357_L12_PA	LG12	<lmxll>	{0-}	(ll,lm)	lm	lm	lm	ll	ll	lm	ll	ll	ll	ll	lm	lm	ll	ll	ll	ll	ll	ll	lm	lm	lm	lm	lm	ll	ll	lm	lm	ll	lm	ll	ll	lm	lm	lm	lm	lm	lm	ll	ll	ll	lm	ll	lm	lm
LG12_HB_263	F_0119366_L12_PA	LG12	<lmxll>	{0-}	(ll,lm)	lm	lm	lm	ll	ll	lm	ll	ll	ll	ll	lm	lm	ll	ll	ll	ll	ll	ll	lm	lm	lm	lm	lm	ll	ll	lm	lm	ll	lm	ll	ll	lm	lm	lm	lm	lm	lm	ll	ll	ll	lm	ll	lm	lm
LG12_HB_263	R_8802561_L12_PA	LG12	<lmxll>	{0-}	(ll,lm)	lm	lm	lm	ll	ll	lm	ll	ll	ll	ll	lm	lm	ll	ll	ll	ll	ll	ll	lm	lm	lm	lm	lm	ll	ll	lm	lm	ll	lm	ll	ll	lm	lm	lm	lm	lm	lm	ll	ll	ll	lm	ll	lm	lm
LG12_HB_263	R_8810680_L12_PA	LG12	<lmxll>	{0-}	(ll,lm)	lm	lm	lm	ll	ll	lm	ll	ll	ll	ll	lm	lm	ll	ll	ll	ll	ll	ll	lm	lm	lm	lm	lm	ll	ll	lm	lm	ll	lm	ll	ll	lm	lm	lm	lm	lm	lm	ll	ll	ll	lm	ll	lm	lm
LG12_HB_263	R_8821550_L12_PA	LG12	<lmxll>	{0-}	(ll,lm)	lm	lm	lm	ll	ll	lm	ll	ll	ll	ll	lm	lm	ll	ll	ll	ll	ll	ll	lm	lm	lm	lm	lm	ll	ll	lm	lm	ll	lm	ll	ll	lm	lm	lm	lm	lm	lm	ll	ll	ll	lm	ll	lm	lm
LG12_HB_265	F_0120075_L12_PA	LG12	<lmxll>	{0-}	(ll,lm)	lm	lm	lm	ll	ll	lm	ll	ll	ll	ll	lm	lm	ll	ll	ll	ll	ll	ll	lm	lm	lm	lm	lm	ll	ll	lm	lm	ll	lm	ll	ll	lm	lm	lm	lm	lm	lm	ll	ll	ll	lm	ll	lm	lm
LG12_HB_265	F_0120077_L12_PA	LG12	<lmxll>	{0-}	(ll,lm)	lm	lm	lm	ll	ll	lm	ll	ll	ll	ll	lm	lm	ll	ll	ll	ll	ll	ll	lm	lm	lm	lm	lm	ll	ll	lm	lm	ll	lm	ll	ll	lm	lm	lm	lm	lm	lm	ll	ll	ll	lm	ll	lm	lm
LG12_HB_265	F_0120082_L12_PA	LG12	<lmxll>	{0-}	(ll,lm)	lm	lm	lm	ll	ll	lm	ll	ll	ll	ll	lm	lm	ll	ll	ll	ll	ll	ll	lm	lm	lm	lm	lm	ll	ll	lm	lm	ll	lm	ll	ll	lm	lm	lm	lm	lm	lm	ll	ll	ll	lm	ll	lm	lm
LG12_HB_265	F_0120095_L12_PA	LG12	<lmxll>	{0-}	(ll,lm)	lm	lm	lm	ll	ll	lm	ll	ll	ll	ll	lm	lm	ll	ll	ll	ll	ll	ll	lm	lm	lm	lm	lm	ll	ll	lm	lm	ll	lm	ll	ll	lm	lm	lm	lm	lm	lm	ll	ll	ll	lm	ll	lm	lm
LG12_HB_265.5	GD_02053_L12_PA	LG12	<lmxll>	{0-}	(ll,lm)	lm	lm	lm	ll	ll	lm	ll	ll	ll	ll	lm	lm	ll	ll	ll	ll	ll	ll	lm	lm	lm	lm	lm	ll	ll	lm	lm	ll	lm	ll	ll	lm	lm	lm	lm	lm	lm	ll	ll	ll	lm	ll	lm	lm
LG12_HB_265.5	R_9330075_L12_PA	LG12	<lmxll>	{0-}	(ll,lm)	lm	lm	lm	ll	ll	lm	ll	ll	ll	ll	lm	lm	ll	ll	ll	ll	ll	ll	lm	lm	lm	lm	lm	ll	ll	lm	lm	ll	lm	ll	ll	lm	lm	lm	lm	lm	lm	ll	ll	ll	lm	ll	lm	lm
LG12_HB_265.5	R_9333311_L12_PA	LG12	<lmxll>	{0-}	(ll,lm)	lm	lm	lm	ll	ll	lm	ll	ll	ll	ll	lm	lm	ll	ll	ll	ll	ll	ll	lm	lm	lm	lm	lm	ll	ll	lm	lm	ll	lm	ll	ll	lm	lm	lm	lm	lm	lm	ll	ll	ll	lm	ll	lm	lm
LG12_HB_268	F_0121073_L12_PA	LG12	<lmxll>	{0-}	(ll,lm)	lm	lm	lm	ll	ll	lm	ll	ll	ll	ll	lm	lm	ll	ll	ll	ll	ll	ll	lm	lm	lm	lm	lm	ll	ll	lm	lm	ll	lm	ll	ll	lm	lm	lm	lm	lm	lm	ll	ll	ll	lm	ll	lm	lm
LG12_HB_268	F_0121090_L12_PA	LG12	<lmxll>	{0-}	(ll,lm)	lm	lm	lm	ll	ll	lm	ll	ll	ll	ll	lm	lm	ll	ll	ll	ll	ll	ll	lm	lm	lm	lm	lm	ll	ll	lm	lm	ll	lm	ll	ll	lm	lm	lm	lm	lm	lm	ll	ll	ll	lm	ll	lm	lm
cF_0121066_L12_PA	F_0121066_L12_PA	LG12	<lmxll>	{1-}	(ll,lm)	ll	lm	ll	lm	lm	ll	lm	lm	lm	ll	lm	ll	lm	lm	lm	lm	lm	lm	ll	ll	ll	ll	ll	lm	lm	ll	ll	lm	ll	lm	lm	ll	ll	ll	lm	ll	ll	lm	lm	ll	ll	lm	lm	ll
LG12_HB_272	F_0122736_L12_PA	LG12	<lmxll>	{0-}	(ll,lm)	lm	lm	lm	ll	ll	lm	ll	ll	ll	ll	lm	lm	ll	ll	ll	ll	ll	ll	lm	lm	lm	lm	lm	ll	ll	lm	lm	ll	lm	ll	ll	lm	lm	lm	lm	lm	lm	ll	ll	ll	lm	ll	lm	lm
F_0123463_L12_PA	F_0123463_L12_PA	LG12	<lmxll>	{0-}	(ll,lm)	lm	lm	lm	ll	ll	lm	ll	ll	ll	ll	lm	lm	ll	ll	ll	ll	ll	ll	lm	lm	lm	lm	lm	ll	ll	lm	lm	ll	lm	ll	ll	lm	lm	lm	lm	lm	lm	ll	ll	ll	lm	ll	lm	lm
LG12_HB_274	F_0124088_L12_PA	LG12	<lmxll>	{0-}	(ll,lm)	lm	lm	lm	ll	ll	lm	ll	ll	ll	ll	lm	lm	ll	ll	ll	ll	ll	ll	lm	lm	lm	lm	lm	ll	ll	lm	lm	ll	lm	ll	ll	lm	lm	lm	lm	lm	lm	ll	ll	ll	lm	ll	lm	lm
LG12_HB_274	F_0124090_L12_PA	LG12	<lmxll>	{0-}	(ll,lm)	lm	lm	lm	ll	ll	lm	ll	ll	ll	ll	lm	lm	ll	ll	ll	ll	ll	ll	lm	lm	lm	lm	lm	ll	ll	lm	lm	ll	lm	ll	ll	lm	lm	lm	lm	lm	lm	ll	ll	ll	lm	ll	lm	lm
LG12_HB_274	F_0124095_L12_PA	LG12	<lmxll>	{0-}	(ll,lm)	lm	lm	lm	ll	ll	lm	ll	ll	ll	ll	lm	lm	ll	ll	ll	ll	ll	ll	lm	lm	lm	lm	lm	ll	ll	lm	lm	ll	lm	ll	ll	lm	lm	lm	lm	lm	lm	ll	ll	ll	lm	ll	lm	lm
LG12_HB_277	F_0124929_L12_PA	LG12	<lmxll>	{0-}	(ll,lm)	lm	lm	lm	ll	ll	lm	ll	ll	ll	ll	lm	lm	ll	ll	ll	ll	ll	ll	lm	lm	lm	lm	lm	ll	ll	lm	lm	ll	lm	ll	ll	lm	lm	lm	lm	lm	lm	ll	ll	ll	lm	ll	lm	lm
LG12_HB_277	F_0124934_L12_PA	LG12	<lmxll>	{0-}	(ll,lm)	lm	lm	lm	ll	ll	lm	ll	ll	ll	ll	lm	lm	ll	ll	ll	ll	ll	ll	lm	lm	lm	lm	lm	ll	ll	lm	lm	ll	lm	ll	ll	lm	lm	lm	lm	lm	lm	ll	ll	ll	lm	ll	lm	lm
LG12_HB_277	F_0124936_L12_PA	LG12	<lmxll>	{0-}	(ll,lm)	lm	lm	lm	ll	ll	lm	ll	ll	ll	ll	lm	lm	ll	ll	ll	ll	ll	ll	lm	lm	lm	lm	lm	ll	ll	lm	lm	ll	lm	ll	ll	lm	lm	lm	lm	lm	lm	ll	ll	ll	lm	ll	lm	lm
LG12_HB_277	F_0124940_L12_PA	LG12	<lmxll>	{0-}	(ll,lm)	lm	lm	lm	ll	ll	lm	ll	ll	ll	ll	lm	lm	ll	ll	ll	ll	ll	ll	lm	lm	lm	lm	lm	ll	ll	lm	lm	ll	lm	ll	ll	lm	lm	lm	lm	lm	lm	ll	ll	ll	lm	ll	lm	lm
LG12_HB_277	F_0124942_L12_PA	LG12	<lmxll>	{0-}	(ll,lm)	lm	lm	lm	ll	ll	lm	ll	ll	ll	ll	lm	lm	ll	ll	ll	ll	ll	ll	lm	lm	lm	lm	lm	ll	ll	lm	lm	ll	lm	ll	ll	lm	lm	lm	lm	lm	lm	ll	ll	ll	lm	ll	lm	lm
LG12_HB_277	F_0124944_L12_PA	LG12	<lmxll>	{0-}	(ll,lm)	lm	lm	lm	ll	ll	lm	ll	ll	ll	ll	lm	lm	ll	ll	ll	ll	ll	ll	lm	lm	lm	lm	lm	ll	ll	lm	lm	ll	lm	ll	ll	lm	lm	lm	lm	lm	lm	ll	ll	ll	lm	ll	lm	lm
LG12_HB_278	F_0125386_L12_PA	LG12	<lmxll>	{0-}	(ll,lm)	lm	lm	lm	ll	ll	lm	ll	ll	ll	ll	lm	lm	ll	ll	ll	ll	ll	ll	lm	lm	lm	lm	lm	ll	ll	lm	lm	ll	lm	ll	ll	lm	lm	lm	lm	lm	lm	ll	ll	ll	lm	ll	lm	lm
LG12_HB_278	F_0125389_L12_PA	LG12	<lmxll>	{0-}	(ll,lm)	lm	lm	lm	ll	ll	lm	ll	ll	ll	ll	lm	lm	ll	ll	ll	ll	ll	ll	lm	lm	lm	lm	lm	ll	ll	lm	lm	ll	lm	ll	ll	lm	lm	lm	lm	lm	lm	ll	ll	ll	lm	ll	lm	lm
LG12_HB_279	F_0125525_L12_PA	LG12	<lmxll>	{0-}	(ll,lm)	lm	lm	lm	ll	ll	lm	ll	ll	ll	ll	lm	lm	ll	ll	ll	ll	ll	ll	lm	lm	lm	lm	lm	ll	ll	lm	lm	ll	lm	ll	ll	lm	lm	lm	lm	lm	lm	ll	ll	ll	lm	ll	lm	lm
LG12_HB_281	F_0126134_L12_PA	LG12	<lmxll>	{0-}	(ll,lm)	lm	lm	lm	ll	ll	lm	ll	ll	ll	ll	lm	lm	ll	ll	ll	ll	ll	ll	lm	lm	lm	lm	lm	ll	ll	lm	lm	ll	lm	ll	ll	lm	lm	lm	lm	lm	lm	ll	ll	ll	lm	ll	lm	lm
LG12_HB_281	F_0126141_L12_PA	LG12	<lmxll>	{0-}	(ll,lm)	lm	lm	lm	ll	ll	lm	ll	ll	ll	ll	lm	lm	ll	ll	ll	ll	ll	ll	lm	lm	lm	lm	lm	ll	ll	lm	lm	ll	lm	ll	ll	lm	lm	lm	lm	lm	lm	ll	--	ll	lm	ll	lm	lm
LG12_HB_281	F_0126187_L12_PA	LG12	<lmxll>	{0-}	(ll,lm)	lm	lm	lm	ll	ll	lm	ll	ll	ll	ll	lm	lm	ll	ll	ll	ll	ll	ll	lm	lm	lm	lm	lm	ll	ll	lm	lm	ll	lm	ll	ll	lm	lm	lm	lm	lm	lm	ll	ll	ll	lm	ll	lm	lm
LG12_HB_284	F_0127618_L12_PA	LG12	<lmxll>	{0-}	(ll,lm)	lm	lm	lm	ll	ll	lm	ll	ll	ll	ll	lm	lm	ll	ll	ll	ll	ll	ll	lm	lm	lm	lm	lm	ll	ll	lm	lm	ll	lm	ll	ll	lm	lm	lm	lm	lm	lm	ll	ll	ll	lm	ll	lm	lm
LG12_HB_284.5	R_16343119_L12_PA	LG12	<lmxll>	{0-}	(ll,lm)	lm	lm	lm	ll	ll	lm	ll	ll	ll	ll	lm	lm	ll	ll	ll	ll	ll	ll	lm	lm	lm	lm	lm	ll	ll	lm	lm	ll	lm	ll	ll	lm	lm	lm	lm	lm	lm	ll	ll	ll	lm	ll	lm	lm
LG12_HB_284.5	R_16355366_L12_PA	LG12	<lmxll>	{0-}	(ll,lm)	lm	lm	lm	ll	ll	lm	ll	ll	ll	ll	lm	lm	ll	ll	ll	ll	ll	ll	lm	lm	lm	lm	lm	ll	ll	lm	lm	ll	lm	ll	ll	lm	lm	lm	lm	lm	lm	ll	ll	ll	lm	ll	lm	lm
LG12_HB_285	F_0128307_L12_PA	LG12	<lmxll>	{0-}	(ll,lm)	lm	lm	lm	ll	ll	lm	ll	ll	ll	ll	lm	lm	ll	ll	ll	ll	ll	ll	lm	lm	lm	lm	lm	ll	ll	lm	lm	ll	lm	ll	ll	lm	lm	lm	ll	lm	lm	ll	ll	ll	lm	ll	lm	lm
LG12_HB_285	F_0128309_L12_PA	LG12	<lmxll>	{0-}	(ll,lm)	lm	lm	lm	ll	ll	lm	ll	ll	ll	ll	lm	lm	ll	ll	ll	ll	ll	ll	lm	lm	lm	lm	lm	ll	ll	lm	lm	ll	lm	ll	ll	lm	lm	lm	ll	lm	lm	ll	ll	ll	lm	ll	lm	lm
LG12_HB_285	F_0128315_L12_PA	LG12	<lmxll>	{0-}	(ll,lm)	lm	lm	lm	ll	ll	lm	ll	ll	ll	ll	lm	lm	ll	ll	ll	ll	ll	ll	lm	lm	lm	lm	lm	ll	ll	lm	lm	ll	lm	ll	ll	lm	lm	lm	ll	lm	lm	ll	ll	ll	lm	ll	lm	lm
LG12_HB_286	F_0128823_L12_PA	LG12	<lmxll>	{0-}	(ll,lm)	lm	lm	lm	ll	ll	lm	ll	ll	ll	ll	lm	lm	ll	ll	ll	ll	ll	ll	lm	lm	lm	lm	lm	ll	ll	lm	lm	ll	lm	ll	ll	lm	lm	lm	ll	lm	lm	ll	ll	ll	lm	ll	lm	lm
LG12_HB_286	F_0128827_L12_PA	LG12	<lmxll>	{0-}	(ll,lm)	lm	lm	lm	ll	ll	lm	ll	ll	ll	ll	lm	lm	ll	ll	ll	ll	ll	ll	lm	lm	lm	lm	lm	ll	ll	lm	lm	ll	lm	ll	ll	lm	lm	lm	ll	lm	lm	ll	ll	ll	lm	ll	lm	lm
LG12_HB_286	F_0128851_L12_PA	LG12	<lmxll>	{0-}	(ll,lm)	lm	lm	lm	ll	ll	lm	ll	ll	ll	ll	lm	lm	ll	ll	ll	ll	ll	ll	lm	lm	lm	lm	lm	ll	ll	lm	lm	ll	lm	ll	ll	lm	lm	lm	ll	lm	lm	ll	ll	ll	lm	ll	lm	lm
LG12_HB_287	F_0129369_L12_PA	LG12	<lmxll>	{0-}	(ll,lm)	lm	lm	lm	ll	ll	lm	ll	ll	ll	ll	lm	lm	ll	ll	ll	ll	ll	ll	lm	lm	lm	lm	lm	ll	ll	lm	lm	ll	lm	ll	ll	lm	lm	lm	ll	lm	lm	ll	ll	ll	lm	ll	lm	lm
LG12_HB_287	F_0129384_L12_PA	LG12	<lmxll>	{0-}	(ll,lm)	lm	lm	lm	ll	ll	lm	ll	ll	ll	ll	lm	lm	ll	ll	ll	ll	ll	ll	lm	lm	lm	lm	lm	ll	ll	lm	lm	ll	lm	ll	ll	lm	lm	lm	ll	lm	lm	ll	ll	ll	lm	ll	lm	lm
R_17368072_L12_PA	R_17368072_L12_PA	LG12	<lmxll>	{0-}	(ll,lm)	lm	lm	lm	ll	ll	lm	ll	ll	ll	ll	lm	lm	ll	ll	ll	ll	ll	ll	lm	lm	lm	lm	lm	ll	ll	lm	lm	ll	lm	ll	ll	lm	lm	lm	ll	lm	lm	ll	ll	ll	lm	ll	lm	lm
LG12_HB_290	F_0130997_L12_PA	LG12	<lmxll>	{0-}	(ll,lm)	lm	lm	lm	ll	ll	lm	ll	ll	ll	ll	lm	lm	ll	ll	ll	ll	ll	ll	lm	lm	lm	lm	lm	ll	ll	lm	lm	ll	lm	ll	ll	lm	lm	lm	ll	lm	lm	ll	ll	ll	lm	ll	lm	lm
LG12_HB_290	F_0131004_L12_PA	LG12	<lmxll>	{0-}	(ll,lm)	lm	lm	lm	ll	ll	lm	ll	ll	ll	ll	lm	lm	ll	ll	ll	ll	ll	ll	lm	lm	lm	lm	lm	ll	ll	lm	lm	ll	lm	ll	ll	lm	lm	lm	ll	lm	lm	ll	ll	ll	lm	ll	lm	lm
LG12_HB_291	F_0131440_L12_PA	LG12	<lmxll>	{0-}	(ll,lm)	lm	lm	lm	ll	ll	lm	ll	ll	ll	ll	lm	lm	ll	ll	ll	ll	ll	ll	lm	lm	lm	lm	lm	ll	ll	lm	lm	ll	lm	ll	ll	lm	lm	lm	ll	lm	lm	ll	ll	ll	lm	ll	lm	lm
GD_01555_L12_PA	GD_01555_L12_PA	LG12	<nnxnp>	{-1}	(nn,np)	np	nn	nn	np	np	np	nn	np	np	np	nn	nn	np	nn	np	np	nn	nn	np	nn	np	nn	nn	np	nn	np	nn	np	nn	nn	np	nn	np	nn	nn	np	nn	np	np	nn	np	np	nn	nn
LG12_HB_292	F_0131933_L12_PA	LG12	<nnxnp>	{-1}	(nn,np)	np	nn	nn	np	np	np	nn	np	np	np	nn	nn	np	nn	np	np	nn	nn	np	nn	np	nn	nn	np	nn	np	nn	np	nn	nn	np	nn	np	nn	nn	np	nn	np	np	nn	np	np	nn	nn
LG12_HB_292	F_0131936_L12_PA	LG12	<nnxnp>	{-1}	(nn,np)	np	nn	nn	np	np	np	nn	np	np	np	nn	nn	np	nn	np	np	nn	nn	np	nn	np	nn	nn	np	nn	np	nn	np	nn	nn	np	nn	np	nn	nn	np	nn	np	np	nn	np	np	nn	nn
LG12_HB_292	R_19224299_L12_PA	LG12	<nnxnp>	{-1}	(nn,np)	np	nn	nn	np	np	np	nn	np	np	np	nn	nn	np	nn	np	np	nn	nn	np	nn	np	nn	nn	np	nn	np	nn	np	nn	nn	np	nn	np	nn	nn	np	nn	np	np	nn	np	np	nn	nn
LG12_HB_293.5	R_21195004_L12_PA	LG12	<nnxnp>	{-1}	(nn,np)	np	nn	nn	np	np	np	nn	np	np	np	nn	nn	np	nn	np	np	nn	nn	np	nn	np	nn	nn	np	nn	np	nn	np	nn	nn	np	nn	np	nn	nn	np	nn	np	np	nn	np	np	nn	nn
LG12_HB_296	F_0133548_L12_PA	LG12	<nnxnp>	{-1}	(nn,np)	np	nn	nn	np	np	np	nn	np	np	np	nn	nn	np	nn	np	np	nn	nn	np	nn	np	nn	nn	np	nn	np	nn	np	nn	nn	np	nn	np	nn	nn	np	nn	np	np	nn	np	np	nn	nn
LG12_HB_296	R_20525005_L12_PA	LG12	<nnxnp>	{-1}	(nn,np)	np	nn	nn	np	np	np	nn	np	np	np	nn	nn	np	nn	np	np	nn	nn	np	nn	np	nn	nn	np	nn	np	nn	np	nn	nn	np	nn	np	nn	nn	np	nn	np	np	nn	np	np	nn	nn
LG12_HB_296	F_0133552_L12_PA	LG12	<lmxll>	{0-}	(ll,lm)	lm	lm	lm	ll	ll	lm	ll	ll	ll	ll	lm	lm	ll	ll	ll	ll	ll	ll	lm	lm	lm	lm	lm	ll	ll	lm	lm	ll	lm	ll	ll	lm	lm	lm	ll	lm	lm	ll	ll	ll	lm	ll	lm	lm
LG12_HB_297	F_0133815_L12_PA	LG12	<nnxnp>	{-1}	(nn,np)	np	nn	nn	np	np	np	nn	np	np	np	nn	nn	np	nn	np	np	nn	nn	np	nn	np	nn	nn	np	nn	np	nn	np	nn	nn	np	nn	np	nn	nn	np	nn	np	np	nn	np	np	nn	nn
LG12_HB_297	F_0133816_L12_PA	LG12	<nnxnp>	{-1}	(nn,np)	np	nn	nn	np	np	np	nn	np	np	np	nn	nn	np	nn	np	np	nn	nn	np	nn	np	nn	nn	np	nn	np	nn	np	nn	nn	np	nn	np	nn	nn	np	nn	np	np	nn	np	np	nn	nn
LG12_HB_297	F_0133817_L12_PA	LG12	<nnxnp>	{-1}	(nn,np)	np	nn	nn	np	np	np	nn	np	np	np	nn	nn	np	nn	np	np	nn	nn	np	nn	np	nn	nn	np	nn	np	nn	np	nn	nn	np	nn	np	nn	nn	np	nn	np	np	nn	np	np	nn	nn
LG12_HB_297	F_0133818_L12_PA	LG12	<nnxnp>	{-1}	(nn,np)	np	nn	nn	np	np	np	nn	np	np	np	nn	nn	np	nn	np	np	nn	nn	np	nn	np	nn	nn	np	nn	np	nn	np	nn	nn	np	nn	np	nn	nn	np	nn	np	np	nn	np	np	nn	nn
LG12_HB_297	F_0133819_L12_PA	LG12	<nnxnp>	{-1}	(nn,np)	np	nn	nn	np	np	np	nn	np	np	np	nn	nn	np	nn	np	np	nn	nn	np	nn	np	nn	nn	np	nn	np	nn	np	nn	nn	np	nn	np	nn	nn	np	nn	np	np	nn	np	np	nn	nn
LG12_HB_297	F_0133826_L12_PA	LG12	<nnxnp>	{-1}	(nn,np)	np	nn	nn	np	np	np	nn	np	np	np	nn	nn	np	nn	np	np	nn	nn	np	nn	np	nn	nn	np	nn	np	nn	np	nn	nn	np	nn	np	nn	nn	np	nn	np	np	nn	np	np	nn	nn
LG12_HB_297	F_0133829_L12_PA	LG12	<nnxnp>	{-1}	(nn,np)	np	nn	nn	np	np	np	nn	np	np	np	nn	nn	np	nn	np	np	nn	nn	np	nn	np	nn	nn	np	nn	np	nn	np	nn	nn	np	nn	np	nn	nn	np	nn	np	np	nn	np	np	nn	nn
LG12_HB_297	R_21264640_L12_PA	LG12	<nnxnp>	{-1}	(nn,np)	np	nn	nn	np	np	np	nn	np	np	np	nn	nn	np	nn	np	np	nn	nn	np	nn	np	nn	nn	np	nn	np	nn	np	nn	nn	np	nn	np	nn	nn	np	nn	np	np	nn	np	np	nn	nn
LG12_HB_300	F_0134628_L12_PA	LG12	<nnxnp>	{-1}	(nn,np)	np	nn	nn	np	np	np	nn	np	np	np	nn	nn	np	nn	np	np	nn	nn	np	nn	np	nn	nn	np	nn	np	nn	np	nn	nn	np	nn	np	nn	nn	np	nn	np	np	nn	np	np	nn	nn
LG12_HB_300	F_0134629_L12_PA	LG12	<nnxnp>	{-1}	(nn,np)	np	nn	nn	np	np	np	nn	np	np	np	nn	nn	np	nn	np	np	nn	nn	np	nn	np	nn	nn	np	nn	np	nn	np	nn	nn	np	nn	np	nn	nn	np	nn	np	np	nn	np	np	nn	nn
LG12_HB_300	F_0134656_L12_PA	LG12	<nnxnp>	{-1}	(nn,np)	np	nn	nn	np	np	np	nn	np	np	np	nn	nn	np	nn	np	np	nn	nn	np	nn	np	nn	nn	np	nn	np	nn	np	nn	nn	np	nn	np	nn	nn	np	nn	np	np	nn	np	np	nn	nn
LG12_HB_301	F_0134946_L12_PA	LG12	<hkxhk>	{00}	(hh,hk,kk)	hk	kk	hk	hh	hh	hk	hk	hh	hh	hk	hk	kk	hh	hk	hh	hh	hk	hk	hk	kk	hh	hk	kk	hh	hk	hk	kk	hh	kk	kk	hh	kk	hk	kk	kk	hk	kk	hh	hh	hk	hk	hh	kk	kk
LG12_HB_301	F_0134949_L12_PA	LG12	<nnxnp>	{-0}	(nn,np)	nn	np	nn	nn	nn	nn	np	nn	nn	nn	np	np	nn	np	nn	nn	np	np	nn	np	nn	nn	np	nn	np	nn	np	nn	np	np	nn	np	nn	np	np	nn	np	nn	nn	np	nn	nn	np	np
LG12_HB_301	F_0134978_L12_PA	LG12	<lmxll>	{0-}	(ll,lm)	lm	lm	lm	ll	ll	lm	ll	ll	ll	lm	ll	lm	ll	ll	ll	ll	ll	ll	lm	lm	ll	lm	lm	ll	ll	lm	lm	ll	lm	lm	ll	lm	lm	lm	lm	lm	lm	ll	ll	ll	lm	ll	lm	lm
LG12_HB_302	F_0135153_L12_PA	LG12	<nnxnp>	{-1}	(nn,np)	np	nn	nn	np	np	np	nn	np	np	np	nn	nn	np	nn	np	np	nn	nn	np	nn	np	nn	nn	np	nn	np	nn	np	nn	nn	np	nn	np	nn	nn	np	nn	np	np	nn	np	np	nn	nn
LG12_HB_302.5	GD_01150_L12_PA	LG12	<nnxnp>	{-1}	(nn,np)	np	nn	nn	np	np	np	nn	np	np	np	nn	nn	np	nn	np	np	nn	nn	np	nn	np	nn	nn	np	nn	np	nn	np	nn	nn	np	nn	np	nn	nn	np	nn	np	np	nn	np	np	nn	nn
LG12_HB_302.5	GD_00314_L12_PA	LG12	<nnxnp>	{-1}	(nn,np)	np	nn	nn	np	np	np	nn	np	np	np	nn	nn	np	nn	np	np	nn	nn	np	nn	np	nn	nn	np	nn	np	nn	np	nn	nn	np	nn	np	nn	nn	np	nn	np	np	nn	np	np	nn	nn
LG12_HB_303	F_0135442_L12_PA	LG12	<nnxnp>	{-1}	(nn,np)	np	nn	nn	np	np	np	nn	np	np	np	nn	nn	np	nn	np	np	nn	nn	np	nn	np	nn	nn	np	nn	np	nn	np	nn	nn	np	nn	np	nn	nn	np	nn	np	np	nn	np	np	nn	nn
LG12_HB_303	F_0135458_L12_PA	LG12	<nnxnp>	{-0}	(nn,np)	nn	np	np	nn	nn	nn	np	nn	nn	nn	np	np	nn	np	nn	nn	np	np	nn	np	nn	np	np	nn	np	nn	np	nn	np	np	nn	np	nn	np	np	nn	np	nn	nn	np	nn	nn	np	np
LG12_HB_303	F_0135471_L12_PA	LG12	<nnxnp>	{-1}	(nn,np)	np	np	nn	np	np	np	nn	np	np	np	nn	nn	np	nn	np	np	nn	nn	np	nn	np	nn	nn	np	nn	np	nn	np	nn	nn	np	nn	np	nn	nn	np	nn	np	np	nn	np	np	nn	nn
LG12_HB_304	F_0135585_L12_PA	LG12	<nnxnp>	{-1}	(nn,np)	np	np	nn	np	np	np	nn	np	np	np	nn	nn	np	np	np	np	nn	nn	np	nn	np	nn	nn	np	nn	np	nn	np	nn	nn	np	nn	np	nn	nn	np	nn	np	np	nn	np	np	nn	nn
LG12_HB_304	F_0135594_L12_PA	LG12	<hkxhk>	{01}	(hh,hk,kk)	kk	kk	hk	hk	hk	kk	hh	hk	hk	hk	hh	hk	hk	hk	hk	hk	hh	hh	kk	hk	kk	hk	hk	hk	hh	kk	hk	hk	hk	hh	hk	hk	kk	hk	hh	kk	hk	hk	hk	hk	kk	hk	hk	hk
LG12_HB_304	F_0135596_L12_PA	LG12	<hkxhk>	{00}	(hh,hk,kk)	hk	hk	kk	hh	hh	hk	hk	hh	hh	hh	hk	kk	hh	hh	hh	hh	hk	hk	hk	kk	hk	kk	kk	hh	hk	hk	kk	hh	kk	hk	hh	kk	hk	kk	hk	hk	kk	hh	hh	kk	hk	hh	kk	kk
LG12_HB_304	F_0135600_L12_PA	LG12	<nnxnp>	{-1}	(nn,np)	np	np	nn	np	np	np	nn	np	np	np	nn	nn	np	np	np	np	nn	nn	np	nn	np	nn	nn	np	nn	np	nn	np	nn	nn	np	nn	np	nn	nn	np	nn	np	np	nn	np	np	nn	nn
LG12_HB_304	F_0135603_L12_PA	LG12	<hkxhk>	{00}	(hh,hk,kk)	hk	hk	kk	hh	hh	hk	hk	hh	hh	hh	hk	kk	hh	hh	hh	hh	hk	hk	hk	kk	hk	kk	kk	hh	hk	hk	kk	hh	kk	hk	hh	kk	hk	kk	hk	hk	kk	hh	hh	kk	hk	hh	kk	kk
LG12_HB_304	F_0135604_L12_PA	LG12	<lmxll>	{0-}	(ll,lm)	lm	lm	lm	ll	ll	lm	ll	ll	ll	ll	ll	lm	ll	ll	ll	ll	ll	ll	lm	lm	lm	lm	lm	ll	ll	lm	lm	ll	lm	ll	ll	lm	lm	lm	ll	lm	lm	ll	ll	lm	lm	ll	lm	lm
LG12_HB_306	F_0136418_L12_PA	LG12	<nnxnp>	{-1}	(nn,np)	np	np	nn	np	np	np	nn	np	np	np	nn	nn	np	np	np	np	nn	nn	np	nn	np	nn	nn	np	nn	np	nn	np	nn	nn	np	nn	np	nn	nn	np	nn	np	np	nn	np	np	np	nn
LG12_HB_306	F_0136419_L12_PA	LG12	<nnxnp>	{-1}	(nn,np)	np	np	nn	np	np	np	nn	np	np	np	nn	nn	np	np	np	np	nn	nn	np	nn	np	nn	nn	np	nn	np	nn	np	nn	nn	np	nn	np	nn	nn	np	nn	np	np	nn	np	np	np	nn
LG12_HB_306	F_0136421_L12_PA	LG12	<nnxnp>	{-1}	(nn,np)	np	np	nn	np	np	np	nn	np	np	np	nn	nn	np	np	np	np	nn	nn	np	nn	np	nn	nn	np	nn	np	nn	np	nn	nn	np	nn	np	nn	nn	np	nn	np	np	nn	np	np	np	nn
LG12_HB_306	GD_01798_L12_PA	LG12	<nnxnp>	{-1}	(nn,np)	np	np	nn	np	np	np	nn	np	np	np	nn	nn	np	np	np	np	nn	nn	np	nn	np	nn	nn	np	nn	np	nn	np	nn	nn	np	nn	np	nn	nn	np	nn	np	np	nn	np	np	np	nn
LG12_HB_306	R_24006092_L12_PA	LG12	<nnxnp>	{-0}	(nn,np)	nn	nn	np	nn	nn	nn	np	nn	nn	nn	np	np	nn	nn	nn	nn	np	np	nn	np	nn	np	np	nn	np	nn	np	nn	np	np	nn	np	nn	np	np	nn	np	nn	nn	np	nn	nn	nn	np
LG12_HB_306	F_0136416_L12_PA	LG12	<lmxll>	{0-}	(ll,lm)	lm	lm	lm	ll	ll	lm	ll	ll	ll	lm	ll	lm	ll	ll	ll	ll	ll	ll	lm	lm	lm	lm	lm	ll	ll	lm	lm	ll	lm	ll	ll	lm	lm	lm	ll	lm	lm	ll	ll	lm	lm	ll	lm	lm
LG12_HB_307	F_0137109_L12_PA	LG12	<nnxnp>	{-1}	(nn,np)	np	np	nn	np	np	np	nn	np	np	np	nn	nn	np	np	np	np	np	nn	np	nn	np	nn	nn	np	nn	np	nn	np	nn	nn	np	nn	np	nn	nn	np	nn	np	np	nn	np	np	np	nn
LG12_HB_314	F_0139763_L12_PA	LG12	<nnxnp>	{-1}	(nn,np)	np	np	nn	np	np	np	nn	np	np	np	nn	nn	np	np	np	np	np	nn	np	nn	np	nn	nn	np	nn	np	nn	np	nn	nn	np	nn	np	nn	nn	np	nn	np	np	nn	np	np	np	nn
LG12_HB_314	F_0139780_L12_PA	LG12	<nnxnp>	{-1}	(nn,np)	np	np	nn	np	np	np	nn	np	np	np	nn	nn	np	np	np	np	np	nn	np	nn	np	nn	nn	np	nn	np	nn	np	nn	nn	np	nn	np	nn	nn	np	nn	np	np	nn	np	np	np	nn
LG12_HB_314	F_0139781_L12_PA	LG12	<lmxll>	{0-}	(ll,lm)	lm	lm	lm	ll	ll	lm	ll	ll	ll	lm	ll	lm	ll	ll	ll	ll	ll	ll	lm	lm	lm	lm	lm	ll	ll	lm	lm	ll	lm	ll	ll	lm	lm	lm	ll	lm	lm	ll	ll	lm	lm	ll	lm	lm
F_0140326_L12_PA	F_0140326_L12_PA	LG12	<nnxnp>	{-1}	(nn,np)	np	np	nn	np	np	np	nn	np	np	np	nn	nn	np	np	np	np	np	nn	np	nn	np	nn	nn	np	np	np	nn	np	nn	nn	np	nn	np	nn	nn	np	nn	np	np	nn	np	np	np	nn
LG12_HB_316	F_0140788_L12_PA	LG12	<nnxnp>	{-0}	(nn,np)	nn	nn	np	nn	nn	nn	np	nn	nn	nn	np	np	nn	nn	nn	nn	nn	np	nn	np	nn	np	np	nn	nn	nn	np	nn	np	np	nn	np	nn	nn	nn	nn	np	nn	nn	np	nn	nn	nn	np
LG12_HB_316	F_0140796_L12_PA	LG12	<nnxnp>	{-1}	(nn,np)	np	np	nn	np	np	np	nn	np	np	np	nn	nn	np	np	np	np	np	nn	np	nn	np	nn	nn	np	np	np	nn	np	nn	nn	np	nn	np	np	np	np	nn	np	np	nn	np	np	np	nn
LG12_HB_316	F_0140805_L12_PA	LG12	<hkxhk>	{10}	(hh,hk,kk)	hh	hh	hk	hk	hk	hh	kk	hk	hk	hh	kk	hk	hk	hk	hk	hk	hk	kk	hh	hk	hh	hk	hk	hk	hk	hh	hk	hk	hk	kk	hk	hk	hh	hh	hk	hh	hk	hk	hk	hk	hh	hk	hh	hk
LG12_HB_316	F_0140808_L12_PA	LG12	<nnxnp>	{-1}	(nn,np)	np	np	nn	np	np	np	nn	np	np	np	nn	nn	np	np	np	np	np	nn	np	nn	np	nn	nn	np	np	np	nn	np	nn	nn	np	nn	np	np	np	np	nn	np	np	nn	np	np	np	nn
LG12_HB_316	R_27155494_L12_PA	LG12	<nnxnp>	{-1}	(nn,np)	np	np	nn	np	np	np	nn	np	np	np	nn	nn	np	np	np	np	np	nn	np	nn	np	nn	nn	np	np	np	nn	np	nn	nn	np	nn	np	np	np	np	nn	np	np	nn	np	np	np	nn
LG12_HB_316	R_27168371_L12_PA	LG12	<hkxhk>	{11}	(hh,hk,kk)	hk	hk	hh	kk	kk	hk	hk	kk	kk	hk	hk	hh	kk	kk	kk	kk	kk	hk	hk	hh	hk	hh	hh	kk	kk	hk	hh	kk	hh	hk	kk	hh	hk	hk	kk	hk	hh	kk	kk	hh	hk	kk	hk	hh
LG12_HB_317	F_0140968_L12_PA	LG12	<nnxnp>	{-1}	(nn,np)	np	np	nn	np	np	np	nn	np	np	np	nn	nn	np	np	np	np	np	nn	np	nn	np	nn	nn	np	np	np	nn	np	nn	nn	np	nn	np	np	np	np	nn	np	np	nn	np	np	np	nn
LG12_HB_317	F_0140970_L12_PA	LG12	<nnxnp>	{-0}	(nn,np)	nn	nn	np	nn	nn	nn	np	nn	nn	nn	np	np	nn	nn	nn	nn	nn	np	nn	np	nn	np	np	nn	nn	nn	np	nn	np	np	nn	np	nn	nn	nn	nn	np	nn	nn	np	nn	nn	nn	np
LG12_HB_317	F_0140971_L12_PA	LG12	<lmxll>	{0-}	(ll,lm)	lm	ll	lm	ll	ll	lm	ll	ll	ll	lm	ll	lm	ll	ll	ll	ll	ll	ll	lm	lm	lm	lm	lm	ll	ll	lm	lm	ll	lm	ll	ll	lm	lm	lm	ll	lm	lm	ll	ll	lm	lm	ll	lm	lm
LG12_HB_318	F_0141244_L12_PA	LG12	<nnxnp>	{-1}	(nn,np)	np	np	nn	np	np	np	nn	np	np	np	nn	nn	np	np	np	np	np	nn	np	nn	np	nn	nn	np	np	np	nn	np	nn	nn	np	nn	np	np	np	np	nn	np	np	nn	np	np	np	nn
LG12_HB_318	F_0141245_L12_PA	LG12	<nnxnp>	{-1}	(nn,np)	np	np	nn	np	np	np	nn	np	np	np	nn	nn	np	np	np	np	np	nn	np	nn	np	nn	nn	np	np	np	nn	np	nn	nn	np	nn	np	np	np	np	nn	np	np	nn	np	np	np	nn
LG12_HB_318	R_27689885_L12_PA	LG12	<nnxnp>	{-1}	(nn,np)	np	np	nn	np	np	np	nn	np	np	np	nn	nn	np	np	np	np	np	nn	np	nn	np	nn	nn	np	np	np	nn	np	nn	nn	np	nn	np	np	np	np	nn	np	np	nn	np	np	np	nn
GD_02115_L12_39_1	GD_02115_L12_39_1	LG12	<nnxnp>	{-1}	(nn,np)	np	nn	nn	np	np	np	nn	np	np	np	nn	nn	np	nn	np	np	nn	nn	np	nn	np	nn	nn	np	nn	np	nn	np	nn	nn	np	nn	np	nn	nn	np	nn	np	np	nn	np	np	nn	nn
LG12_HB_3189_s48h2	R_2978136_L12_48_2	LG12	<lmxll>	{0-}	(ll,lm)	lm	lm	lm	lm	lm	lm	ll	ll	ll	lm	ll	lm	lm	ll	ll	ll	ll	ll	lm	lm	ll	lm	lm	ll	--	lm	lm	ll	lm	lm	lm	lm	lm	lm	lm	lm	lm	lm	ll	ll	lm	ll	lm	lm
LG12_HB_319	F_0141444_L12_PA	LG12	<nnxnp>	{-0}	(nn,np)	nn	nn	np	nn	nn	nn	np	nn	nn	nn	np	np	nn	nn	nn	nn	nn	np	nn	np	nn	np	np	nn	nn	nn	np	nn	np	np	nn	np	nn	nn	nn	nn	np	nn	nn	np	nn	nn	nn	np
LG12_HB_319	F_0141486_L12_PA	LG12	<lmxll>	{0-}	(ll,lm)	lm	ll	lm	ll	ll	lm	ll	ll	ll	lm	ll	lm	ll	ll	ll	ll	ll	ll	lm	lm	lm	lm	lm	ll	ll	lm	lm	ll	lm	ll	ll	lm	lm	lm	ll	lm	lm	ll	ll	lm	lm	ll	lm	lm
R_33117888_L12_61_2	R_33117888_L12_61_2	LG12	<lmxll>	{1-}	(ll,lm)	ll	ll	ll	lm	lm	ll	lm	lm	lm	ll	lm	ll	lm	lm	lm	lm	lm	ll	ll	ll	ll	ll	ll	ll	lm	ll	ll	lm	lm	lm	lm	ll	ll	lm	lm	ll	ll	lm	lm	ll	ll	lm	lm	ll
R_7275449_L12_PA	R_7275449_L12_PA	LG12	<nnxnp>	{-0}	(nn,np)	nn	np	nn	nn	nn	nn	np	nn	nn	nn	np	np	nn	np	nn	nn	np	np	nn	np	nn	nn	np	nn	np	nn	np	nn	np	np	nn	np	nn	np	np	nn	np	nn	nn	np	nn	nn	np	np
GD_02228_L12_61_2	GD_02228_L12_61_2	LG12	<hkxhk>	{11}	(hh,hk,kk)	hh	hk	hh	kk	hk	hk	hk	kk	hk	hh	hk	hh	kk	kk	kk	kk	hk	hh	hk	hk	hh	hh	hh	hk	kk	hk	hh	kk	hk	hk	kk	hk	hk	kk	kk	hk	hh	hk	kk	hh	hk	kk	kk	hh
R_21317748_L12_PA	R_21317748_L12_PA	LG12	<nnxnp>	{-1}	(nn,np)	np	nn	nn	np	np	np	nn	np	np	np	nn	nn	np	nn	np	np	nn	nn	np	nn	np	nn	nn	np	nn	np	nn	np	nn	nn	np	nn	np	nn	nn	np	nn	np	np	nn	np	np	nn	nn
LG12_HB_322	R_29023351_L12_PA	LG12	<nnxnp>	{-0}	(nn,np)	nn	nn	np	nn	nn	nn	np	nn	nn	nn	np	np	nn	nn	nn	nn	nn	np	nn	np	nn	np	np	nn	nn	nn	np	nn	np	np	nn	np	nn	nn	nn	nn	np	np	nn	np	nn	nn	nn	np
LG12_HB_322	F_0142631_L12_PA	LG12	<lmxll>	{1-}	(ll,lm)	ll	lm	ll	lm	lm	ll	lm	lm	lm	ll	lm	ll	lm	lm	lm	lm	lm	lm	ll	ll	ll	ll	ll	lm	lm	ll	ll	lm	ll	lm	lm	ll	ll	ll	lm	ll	ll	lm	lm	ll	ll	lm	ll	ll
LG12_HB_322	F_0142648_L12_PA	LG12	<lmxll>	{1-}	(ll,lm)	ll	lm	ll	lm	lm	ll	lm	lm	lm	ll	lm	ll	lm	lm	lm	lm	lm	lm	ll	ll	ll	ll	ll	lm	lm	ll	ll	lm	ll	lm	lm	ll	ll	ll	lm	ll	ll	lm	lm	ll	ll	lm	ll	ll
LG12_HB_3222	R_21401673_L12_PA	LG12	<nnxnp>	{-1}	(nn,np)	np	nn	nn	np	np	np	nn	np	np	np	nn	nn	np	nn	np	np	nn	nn	np	nn	np	nn	nn	np	nn	np	nn	np	nn	nn	np	nn	np	nn	nn	np	nn	np	np	nn	np	np	nn	nn
R_29098150_L12_PA	R_29098150_L12_PA	LG12	<nnxnp>	{-0}	(nn,np)	nn	nn	np	nn	nn	nn	np	nn	nn	nn	np	np	nn	nn	nn	nn	nn	np	nn	np	nn	np	np	nn	nn	nn	np	nn	np	np	nn	np	nn	nn	nn	nn	np	np	nn	np	nn	nn	nn	np
R_29723749_L12_PA	R_29723749_L12_PA	LG12	<lmxll>	{1-}	(ll,lm)	ll	lm	ll	lm	lm	ll	lm	lm	lm	ll	lm	ll	lm	lm	lm	lm	lm	lm	ll	ll	ll	ll	ll	lm	lm	ll	ll	lm	ll	lm	lm	ll	ll	ll	lm	ll	ll	lm	lm	ll	ll	lm	ll	ll
LG12_HB_323	F_0143094_L12_PA	LG12	<lmxll>	{1-}	(ll,lm)	ll	lm	ll	lm	--	ll	lm	lm	lm	ll	lm	ll	lm	lm	lm	lm	lm	lm	ll	ll	ll	ll	ll	lm	lm	ll	ll	lm	ll	lm	lm	ll	ll	ll	lm	ll	ll	lm	lm	ll	ll	lm	ll	ll
LG12_HB_323	F_0143043_L12_PA	LG12	<lmxll>	{1-}	(ll,lm)	ll	lm	ll	lm	lm	ll	lm	lm	lm	ll	lm	ll	lm	lm	lm	lm	lm	lm	ll	ll	ll	ll	ll	lm	lm	ll	ll	lm	ll	lm	lm	ll	ll	ll	lm	ll	ll	lm	lm	ll	ll	lm	ll	ll
LG12_HB_323	F_0143061_L12_PA	LG12	<lmxll>	{1-}	(ll,lm)	ll	lm	ll	lm	lm	ll	lm	lm	lm	ll	lm	ll	lm	lm	lm	lm	lm	lm	ll	ll	ll	ll	ll	lm	lm	ll	ll	lm	ll	lm	lm	ll	ll	ll	lm	ll	ll	lm	lm	ll	ll	lm	ll	ll
LG12_HB_323	F_0143071_L12_PA	LG12	<lmxll>	{1-}	(ll,lm)	ll	lm	ll	lm	lm	ll	lm	lm	lm	ll	lm	ll	lm	lm	lm	lm	lm	lm	ll	ll	ll	ll	ll	lm	lm	ll	ll	lm	ll	lm	lm	ll	ll	ll	lm	ll	ll	lm	lm	ll	ll	lm	ll	ll
GD_01426_L12_PA	GD_01426_L12_PA	LG12	<nnxnp>	{-1}	(nn,np)	np	np	nn	np	np	np	nn	np	np	np	nn	nn	np	np	np	np	np	nn	np	np	np	nn	nn	np	np	np	nn	np	nn	nn	np	nn	np	np	np	np	nn	nn	np	nn	np	np	np	nn
LG12_HB_325	F_0145022_L12_PA	LG12	<lmxll>	{1-}	(ll,lm)	ll	lm	ll	lm	lm	ll	lm	lm	lm	ll	lm	ll	lm	lm	lm	lm	lm	lm	ll	ll	ll	ll	ll	lm	lm	ll	ll	lm	ll	lm	lm	ll	ll	ll	lm	ll	ll	lm	lm	ll	ll	lm	ll	ll
LG12_HB_325	F_0145071_L12_PA	LG12	<lmxll>	{1-}	(ll,lm)	ll	lm	ll	lm	lm	ll	lm	lm	lm	ll	lm	ll	lm	lm	lm	lm	lm	lm	ll	ll	ll	ll	ll	lm	lm	ll	ll	lm	ll	lm	lm	ll	ll	ll	lm	ll	ll	lm	lm	ll	ll	lm	ll	ll
LG12_HB_325	F_0145037_L12_PA	LG12	<nnxnp>	{-1}	(nn,np)	np	np	nn	np	--	np	--	np	np	np	nn	--	np	np	np	np	np	--	np	np	np	nn	nn	np	np	np	--	np	--	nn	np	nn	np	np	np	np	--	nn	np	--	np	np	np	--
LG12_HB_325	F_0145054_L12_PA	LG12	<nnxnp>	{-1}	(nn,np)	np	np	nn	np	np	np	nn	np	np	np	nn	nn	np	np	np	np	np	nn	np	np	np	nn	nn	np	np	np	nn	np	nn	nn	np	nn	np	np	np	np	nn	nn	np	nn	np	np	np	nn
LG12_HB_325	F_0145074_L12_PA	LG12	<nnxnp>	{-1}	(nn,np)	np	np	nn	np	np	np	nn	np	np	np	nn	nn	np	np	np	np	np	nn	np	np	np	nn	nn	np	np	np	nn	np	nn	nn	np	nn	np	np	np	np	nn	nn	np	nn	np	np	np	nn
LG12_HB_326	GD_01420_L12_PA	LG12	<hkxhk>	{11}	(hh,hk,kk)	hk	kk	hh	kk	kk	hk	hk	kk	kk	hk	hk	hh	kk	kk	kk	kk	kk	hk	hk	hk	hk	hh	hh	kk	kk	hk	hh	kk	hh	hk	kk	hh	hk	hk	kk	hk	hh	hk	kk	hh	hk	kk	kk	hh
LG12_HB_327	F_0146181_L12_PA	LG12	<hkxhk>	{11}	(hh,hk,kk)	hk	kk	hh	kk	kk	hk	hk	kk	kk	hk	hk	hh	kk	kk	kk	kk	kk	hk	hk	hk	hk	hh	hh	kk	kk	hk	hh	kk	hh	hk	kk	hh	hk	hk	kk	hk	hh	hk	kk	hh	hk	kk	kk	hh
LG12_HB_327	F_0146183_L12_PA	LG12	<hkxhk>	{00}	(hh,hk,kk)	hk	hh	kk	hh	hh	hk	hk	hh	hh	hk	hk	kk	hh	hh	hh	hh	hh	hk	hk	hk	hk	kk	kk	hh	hh	hk	kk	hh	kk	hk	hh	kk	hk	hk	hh	hk	kk	hk	hh	kk	hk	hh	hh	kk
LG12_HB_327	F_0146185_L12_PA	LG12	<hkxhk>	{11}	(hh,hk,kk)	hk	kk	hh	kk	kk	hk	hk	kk	kk	hk	hk	hh	kk	kk	kk	kk	kk	hk	hk	hk	hk	hh	hh	kk	kk	hk	hh	kk	hh	hk	kk	hh	hk	hk	kk	hk	hh	hk	kk	hh	hk	kk	kk	hh
LG12_HB_327	F_0146191_L12_PA	LG12	<hkxhk>	{00}	(hh,hk,kk)	hk	hh	kk	hh	hh	hk	hk	hh	hh	hk	hk	kk	hh	hh	hh	hh	hh	hk	hk	hk	hk	kk	kk	hh	hh	hk	kk	hh	kk	hk	hh	kk	hk	hk	hh	hk	kk	hk	hh	kk	hk	hh	hh	kk
LG12_HB_327	R_30684803_L12_PA	LG12	<hkxhk>	{00}	(hh,hk,kk)	hk	hh	kk	hh	hh	hk	hk	hh	hh	hk	hk	kk	hh	hh	hh	hh	hh	hk	hk	hk	hk	kk	kk	hh	hh	hk	kk	hh	kk	hk	hh	kk	hk	hk	hh	hk	kk	hk	hh	kk	hk	hh	hh	kk
LG12_HB_327	F_0146178_L12_PA	LG12	<nnxnp>	{-1}	(nn,np)	np	np	nn	np	np	np	nn	np	np	np	nn	nn	np	np	np	np	np	nn	np	np	np	nn	nn	np	np	np	nn	np	nn	nn	np	nn	np	np	np	np	nn	nn	np	nn	np	np	np	nn
LG12_HB_328	F_0146888_L12_PA	LG12	<nnxnp>	{-1}	(nn,np)	np	np	nn	np	np	np	nn	np	np	np	nn	nn	np	np	np	np	np	nn	np	np	np	nn	nn	np	np	np	nn	np	nn	nn	np	nn	np	np	np	np	nn	nn	np	nn	np	np	np	nn
LG12_HB_329	F_0147249_L12_PA	LG12	<nnxnp>	{-1}	(nn,np)	np	np	nn	np	np	np	nn	np	np	np	nn	nn	np	np	np	np	np	nn	np	np	np	nn	nn	np	np	np	nn	np	nn	nn	np	nn	np	np	np	np	nn	nn	np	nn	np	np	np	nn
LG12_HB_329	F_0147250_L12_PA	LG12	<hkxhk>	{00}	(hh,hk,kk)	hk	hh	kk	hh	hh	hk	hk	hh	hh	hk	hk	kk	hh	hh	hh	hh	hh	hk	hk	hk	hk	kk	kk	hh	hh	hk	kk	hh	kk	hk	hh	kk	hk	hk	hh	hk	kk	hk	hh	kk	hk	hh	hh	kk
LG12_HB_329	F_0147255_L12_PA	LG12	<hkxhk>	{00}	(hh,hk,kk)	hk	hh	kk	hh	hh	hk	hk	hh	hh	hk	hk	kk	hh	hh	hh	hh	hh	hk	hk	hk	hk	kk	kk	hh	hh	hk	kk	hh	kk	hk	hh	kk	hk	hk	hh	hk	kk	hk	hh	kk	hk	hh	hh	kk
LG12_HB_329	F_0147256_L12_PA	LG12	<hkxhk>	{11}	(hh,hk,kk)	hk	kk	hh	kk	kk	hk	hk	kk	kk	hk	hk	hh	kk	kk	kk	kk	kk	hk	hk	hk	hk	hh	hh	kk	kk	hk	hh	kk	hh	hk	kk	hh	hk	hk	kk	hk	hh	hk	kk	hh	hk	kk	kk	hh
LG12_HB_329	F_0147260_L12_PA	LG12	<hkxhk>	{11}	(hh,hk,kk)	hk	kk	hh	kk	kk	hk	hk	kk	kk	hk	hk	hh	kk	kk	kk	kk	kk	hk	hk	hk	hk	hh	hh	kk	kk	hk	hh	kk	hh	hk	kk	hh	hk	hk	kk	hk	hh	hk	kk	hh	hk	kk	kk	hh
LG12_HB_329	F_0147267_L12_PA	LG12	<hkxhk>	{00}	(hh,hk,kk)	hk	hh	kk	hh	hh	hk	hk	hh	hh	hk	hk	kk	hh	hh	hh	hh	hh	hk	hk	hk	hk	kk	kk	hh	hh	hk	kk	hh	kk	hk	hh	kk	hk	hk	hh	hk	kk	hk	hh	kk	hk	hh	hh	kk
LG12_HB_329	F_0147268_L12_PA	LG12	<lmxll>	{1-}	(ll,lm)	ll	lm	ll	lm	lm	ll	lm	lm	lm	ll	lm	ll	lm	lm	lm	lm	lm	lm	ll	ll	ll	ll	ll	lm	lm	ll	ll	lm	ll	lm	lm	--	ll	ll	lm	ll	ll	lm	lm	ll	ll	lm	lm	ll
LG12_HB_329	R_31180930_L12_PA	LG12	<lmxll>	{1-}	(ll,lm)	ll	lm	ll	lm	lm	ll	lm	lm	lm	ll	lm	ll	lm	lm	lm	lm	lm	lm	ll	ll	ll	ll	ll	lm	lm	ll	ll	lm	ll	lm	lm	ll	ll	ll	lm	ll	ll	lm	lm	ll	ll	lm	lm	ll
LG12_HB_330	F_0147881_L12_PA	LG12	<hkxhk>	{00}	(hh,hk,kk)	hk	hh	kk	hh	hh	hk	hk	hh	hh	hk	hk	kk	hh	hh	hh	hh	hh	kk	hk	hk	hk	kk	kk	hh	hh	hk	kk	hh	kk	hk	hh	kk	hk	hh	hh	hk	kk	hk	hh	kk	hk	hh	hh	kk
LG12_HB_330	F_0147890_L12_PA	LG12	<hkxhk>	{11}	(hh,hk,kk)	hk	kk	hh	kk	kk	hk	hk	kk	kk	hk	hk	hh	kk	kk	kk	kk	kk	hh	hk	hk	hk	hh	hh	kk	kk	hk	hh	kk	hh	hk	kk	hh	hk	kk	kk	hk	hh	hk	kk	hh	hk	kk	kk	hh
LG12_HB_330	F_0147893_L12_PA	LG12	<hkxhk>	{11}	(hh,hk,kk)	hk	kk	hh	kk	kk	hk	hk	kk	kk	hk	hk	hh	kk	kk	kk	kk	kk	hh	hk	hk	hk	hh	hh	kk	kk	hk	hh	kk	hh	hk	kk	hh	hk	kk	kk	hk	hh	hk	kk	hh	hk	kk	kk	hh
LG12_HB_330	F_0147896_L12_PA	LG12	<hkxhk>	{11}	(hh,hk,kk)	hk	kk	hh	kk	kk	hk	hk	kk	kk	hk	hk	hh	kk	kk	kk	kk	kk	hh	hk	hk	hk	hh	hh	kk	kk	hk	hh	kk	hh	hk	kk	hh	hk	kk	kk	hk	hh	hk	kk	hh	hk	kk	kk	hh
LG12_HB_330	F_0147901_L12_PA	LG12	<nnxnp>	{-1}	(nn,np)	np	np	nn	np	np	np	nn	np	np	np	nn	nn	np	np	np	np	np	nn	np	np	np	nn	nn	np	np	np	nn	np	nn	nn	np	nn	np	np	np	np	nn	nn	np	nn	np	np	np	nn
LG12_HB_330	F_0147906_L12_PA	LG12	<nnxnp>	{-1}	(nn,np)	np	np	nn	np	np	np	nn	np	np	np	nn	nn	np	np	np	np	np	nn	np	np	np	nn	nn	np	np	np	nn	np	nn	nn	np	nn	np	np	np	np	nn	nn	np	nn	np	np	np	nn
LG12_HB_331	F_0147935_L12_PA	LG12	<hkxhk>	{00}	(hh,hk,kk)	hk	hh	kk	hh	hh	hk	hk	hh	hh	hk	hk	kk	hh	hh	hh	hh	hh	kk	hk	hk	hk	kk	kk	hh	hh	hk	kk	hh	kk	hk	hh	kk	hk	hh	hh	hk	kk	hk	hh	kk	hk	hh	hh	kk
LG12_HB_331	F_0147940_L12_PA	LG12	<nnxnp>	{-1}	(nn,np)	np	np	nn	np	np	np	nn	np	np	np	nn	nn	np	np	np	np	np	nn	np	np	np	nn	nn	np	np	np	nn	np	nn	nn	np	nn	np	np	np	np	nn	nn	np	nn	np	np	np	nn
LG12_HB_331	F_0147949_L12_PA	LG12	<lmxll>	{1-}	(ll,lm)	ll	lm	ll	lm	lm	ll	lm	lm	lm	ll	lm	ll	lm	lm	lm	lm	lm	ll	ll	ll	ll	ll	ll	lm	lm	ll	ll	lm	ll	lm	lm	ll	ll	lm	lm	ll	ll	lm	lm	ll	ll	lm	lm	ll
LG12_HB_331	F_0147963_L12_PA	LG12	<hkxhk>	{00}	(hh,hk,kk)	hk	hh	kk	hh	hh	hk	hk	hh	hh	hk	hk	kk	hh	hh	hh	hh	hh	kk	hk	hk	hk	kk	kk	hh	hh	hk	kk	hh	kk	hk	hh	kk	hk	hh	hh	hk	kk	hk	hh	kk	hk	hh	hh	kk
LG12_HB_331	F_0147965_L12_PA	LG12	<nnxnp>	{-1}	(nn,np)	np	np	nn	np	np	np	nn	np	np	np	nn	nn	np	np	np	np	np	nn	np	np	np	nn	nn	np	np	np	nn	np	nn	nn	np	nn	np	np	np	np	nn	nn	np	nn	np	np	np	nn
LG12_HB_331	GD_00641_L12_PA	LG12	<hkxhk>	{00}	(hh,hk,kk)	hk	hh	kk	hh	hh	hk	hk	hh	hh	hk	hk	kk	hh	hh	hh	hh	hh	kk	hk	hk	hk	kk	kk	hh	hh	hk	kk	hh	kk	hk	hh	kk	hk	hh	hh	hk	kk	hk	hh	kk	hk	hh	hh	kk
LG12_HB_331	R_31638697_L12_PA	LG12	<lmxll>	{1-}	(ll,lm)	ll	lm	ll	lm	lm	ll	lm	lm	lm	ll	lm	ll	lm	lm	lm	lm	lm	ll	ll	ll	ll	ll	ll	lm	lm	ll	ll	lm	ll	lm	lm	ll	ll	lm	--	ll	ll	lm	lm	ll	ll	lm	lm	ll
LG12_HB_332	F_0148274_L12_PA	LG12	<lmxll>	{0-}	(ll,lm)	lm	ll	lm	ll	ll	lm	ll	ll	ll	lm	ll	lm	ll	ll	ll	ll	ll	lm	lm	lm	lm	lm	lm	ll	ll	lm	lm	ll	lm	ll	ll	lm	lm	ll	ll	lm	lm	ll	ll	lm	lm	ll	ll	lm
LG12_HB_332	F_0148294_L12_PA	LG12	<lmxll>	{1-}	(ll,lm)	ll	lm	ll	lm	lm	ll	lm	lm	lm	ll	lm	ll	lm	lm	lm	lm	lm	ll	ll	ll	ll	ll	ll	lm	lm	ll	ll	lm	ll	lm	lm	ll	ll	lm	lm	ll	ll	lm	lm	ll	ll	lm	lm	ll
LG12_HB_333	F_0148922_L12_PA	LG12	<nnxnp>	{-1}	(nn,np)	np	np	nn	np	nn	np	nn	np	np	nn	nn	nn	np	np	np	np	np	nn	np	np	np	nn	nn	np	np	np	nn	np	nn	nn	np	nn	np	np	np	np	nn	nn	np	nn	np	np	np	nn
LG12_HB_333	F_0148933_L12_PA	LG12	<nnxnp>	{-1}	(nn,np)	np	np	nn	np	nn	np	nn	np	np	nn	nn	nn	np	np	np	np	np	nn	np	np	np	nn	nn	np	np	np	nn	np	nn	nn	np	nn	np	np	np	np	nn	nn	np	nn	np	np	np	nn
LG12_HB_333	F_0148935_L12_PA	LG12	<nnxnp>	{-1}	(nn,np)	np	np	nn	np	nn	np	nn	np	np	nn	nn	nn	np	np	np	np	np	nn	np	np	np	nn	nn	np	np	np	nn	np	nn	nn	np	nn	np	np	np	np	nn	nn	np	nn	np	np	np	nn
LG12_HB_333	R_32114913_L12_PA	LG12	<nnxnp>	{-0}	(nn,np)	nn	nn	np	nn	np	nn	np	nn	nn	np	np	np	nn	nn	nn	nn	nn	np	nn	nn	nn	np	np	nn	nn	nn	np	nn	np	np	nn	np	nn	nn	nn	nn	np	np	nn	np	nn	nn	nn	np
LG12_HB_334	F_0149400_L12_PA	LG12	<nnxnp>	{-0}	(nn,np)	nn	nn	np	nn	np	nn	np	nn	nn	np	np	np	nn	nn	nn	nn	nn	np	nn	nn	nn	np	np	nn	nn	nn	np	nn	np	np	nn	np	nn	nn	nn	nn	np	np	nn	np	nn	nn	nn	np
LG12_HB_334	F_0149402_L12_PA	LG12	<nnxnp>	{-1}	(nn,np)	np	np	nn	np	nn	np	nn	np	np	nn	nn	nn	np	np	np	np	np	nn	np	np	np	nn	nn	np	np	np	nn	np	nn	nn	np	nn	np	np	np	np	nn	nn	np	nn	np	np	np	nn
LG12_HB_334	F_0149403_L12_PA	LG12	<nnxnp>	{-1}	(nn,np)	np	np	nn	np	nn	np	nn	np	np	nn	nn	nn	np	np	np	np	np	nn	np	np	np	nn	nn	np	np	np	nn	np	nn	nn	np	nn	np	np	np	np	nn	nn	np	nn	np	np	np	nn
LG12_HB_334	F_0149411_L12_PA	LG12	<nnxnp>	{-0}	(nn,np)	nn	nn	np	nn	np	nn	np	nn	nn	np	np	np	nn	nn	nn	nn	nn	np	nn	nn	nn	np	np	nn	nn	nn	np	nn	np	np	nn	np	nn	nn	nn	nn	np	np	nn	np	nn	nn	nn	np
LG12_HB_334	F_0149412_L12_PA	LG12	<nnxnp>	{-0}	(nn,np)	nn	nn	np	nn	np	nn	np	nn	nn	np	np	np	nn	nn	nn	nn	nn	np	nn	nn	nn	np	np	nn	nn	nn	np	nn	np	np	nn	np	nn	nn	nn	nn	np	np	nn	np	nn	nn	nn	np
LG12_HB_334	R_32469819_L12_PA	LG12	<nnxnp>	{-0}	(nn,np)	nn	nn	np	nn	np	nn	np	nn	nn	np	np	np	nn	nn	nn	nn	nn	np	nn	nn	nn	np	np	nn	nn	nn	np	nn	np	np	nn	np	nn	nn	nn	nn	np	np	nn	np	nn	nn	nn	np
LG12_HB_334.5	R_32472396_L12_PA	LG12	<nnxnp>	{-0}	(nn,np)	nn	nn	np	nn	np	nn	np	nn	nn	np	np	np	nn	nn	nn	nn	nn	np	nn	nn	nn	np	np	nn	nn	nn	np	nn	np	np	nn	np	nn	nn	nn	nn	np	np	nn	np	nn	nn	nn	np
LG12_HB_334.5	GD_00362_L12_PA	LG12	<nnxnp>	{-1}	(nn,np)	np	np	nn	np	nn	np	nn	np	np	nn	nn	nn	np	np	np	np	np	nn	np	np	np	nn	nn	np	np	np	nn	np	nn	nn	np	nn	np	np	np	np	nn	nn	np	nn	np	np	np	nn
LG12_HB_334.8	R_32711249_L12_PA	LG12	<nnxnp>	{-0}	(nn,np)	nn	nn	np	nn	np	nn	np	nn	nn	np	np	np	nn	nn	nn	nn	nn	np	nn	nn	nn	np	np	nn	nn	nn	np	nn	np	np	nn	np	nn	nn	nn	nn	np	np	nn	np	nn	nn	nn	np
LG12_HB_334.8	GD_00840_L12_PA	LG12	<nnxnp>	{-1}	(nn,np)	nn	np	nn	np	nn	np	nn	np	np	nn	nn	nn	np	np	np	np	np	nn	np	np	np	nn	nn	np	np	np	nn	np	nn	nn	np	nn	np	np	np	np	nn	nn	np	nn	np	np	np	nn
LG12_HB_335	F_0150001_L12_PA	LG12	<nnxnp>	{-0}	(nn,np)	np	nn	np	nn	np	nn	np	nn	nn	np	np	np	nn	nn	nn	nn	nn	np	nn	nn	nn	np	np	nn	nn	nn	np	nn	np	np	nn	np	nn	nn	nn	nn	np	np	nn	np	nn	nn	nn	np
LG12_HB_336	F_0150553_L12_PA	LG12	<nnxnp>	{-0}	(nn,np)	np	nn	np	nn	np	nn	np	nn	nn	np	np	np	nn	nn	nn	nn	nn	np	nn	nn	nn	np	np	nn	nn	nn	np	nn	np	np	nn	np	nn	nn	nn	nn	np	np	nn	np	nn	nn	nn	np
LG12_HB_336	R_33183417_L12_PA	LG12	<nnxnp>	{-0}	(nn,np)	np	nn	np	nn	np	nn	np	nn	nn	np	np	np	nn	nn	nn	nn	nn	np	nn	nn	nn	np	np	nn	nn	nn	np	nn	np	np	nn	np	nn	nn	nn	nn	np	np	nn	np	nn	nn	nn	np
LG12_HB_336	F_0150544_L12_PA	LG12	<lmxll>	{1-}	(ll,lm)	ll	ll	ll	lm	lm	ll	lm	lm	lm	ll	lm	ll	lm	lm	lm	lm	lm	ll	ll	ll	ll	ll	ll	ll	lm	ll	ll	lm	lm	lm	lm	ll	ll	lm	lm	ll	ll	lm	lm	ll	ll	lm	lm	ll
LG12_HB_336	F_0150547_L12_PA	LG12	<lmxll>	{1-}	(ll,lm)	ll	ll	ll	lm	lm	ll	lm	lm	lm	ll	lm	ll	lm	lm	lm	lm	lm	ll	ll	ll	ll	ll	ll	ll	lm	ll	ll	lm	lm	lm	lm	ll	ll	lm	lm	ll	ll	lm	lm	ll	ll	lm	lm	ll
LG12_HB_336.5	R_33383602_L12_PA	LG12	<nnxnp>	{-0}	(nn,np)	np	nn	np	nn	np	nn	np	nn	nn	np	np	np	nn	nn	nn	nn	nn	np	nn	nn	nn	np	np	nn	nn	nn	np	nn	np	np	nn	np	nn	nn	nn	nn	np	np	nn	np	nn	nn	nn	np
LG12_HB_336.5	R_33385879_L12_PA	LG12	<nnxnp>	{-0}	(nn,np)	np	nn	np	nn	np	nn	np	nn	nn	np	np	np	nn	nn	nn	nn	nn	np	nn	nn	nn	np	np	nn	nn	nn	np	nn	np	np	nn	np	nn	nn	nn	nn	np	np	nn	np	nn	nn	nn	np
LG12_HB_336.5	R_33390300_L12_PA	LG12	<nnxnp>	{-0}	(nn,np)	np	nn	np	nn	np	nn	np	nn	nn	np	np	np	nn	nn	nn	nn	nn	np	nn	nn	nn	np	np	nn	nn	nn	np	nn	np	np	nn	np	nn	nn	nn	nn	np	np	nn	np	nn	nn	nn	np
LG12_HB_336.5	R_33397489_L12_PA	LG12	<lmxll>	{0-}	(ll,lm)	lm	lm	lm	ll	ll	lm	ll	ll	ll	lm	ll	lm	ll	ll	ll	ll	ll	lm	lm	lm	lm	lm	lm	lm	ll	lm	lm	ll	ll	ll	ll	lm	lm	ll	ll	lm	lm	ll	ll	lm	lm	ll	ll	lm
LG12_HB_337	F_0151258_L12_PA	LG12	<nnxnp>	{-1}	(nn,np)	nn	np	nn	np	nn	np	nn	np	np	nn	nn	nn	np	np	np	np	np	nn	np	np	np	nn	nn	np	np	np	nn	np	nn	nn	np	nn	np	np	np	np	nn	nn	np	nn	np	np	np	nn
LG12_HB_337	F_0151264_L12_PA	LG12	<nnxnp>	{-0}	(nn,np)	np	nn	np	nn	np	nn	np	nn	nn	np	np	np	nn	nn	nn	nn	nn	np	nn	nn	nn	np	np	nn	nn	nn	np	nn	np	np	nn	np	nn	nn	nn	nn	np	np	nn	np	nn	nn	nn	np
LG12_HB_337	F_0151267_L12_PA	LG12	<nnxnp>	{-0}	(nn,np)	np	nn	np	nn	np	nn	np	nn	nn	np	np	np	nn	nn	nn	nn	nn	np	nn	nn	nn	np	np	nn	nn	nn	np	nn	np	np	nn	np	nn	nn	nn	nn	np	np	nn	np	nn	nn	nn	np
LG12_HB_337.5	GD_02008_L12_PA	LG12	<nnxnp>	{-1}	(nn,np)	nn	np	nn	np	nn	np	nn	np	np	nn	nn	nn	np	np	np	np	np	nn	np	np	np	nn	nn	np	np	np	nn	np	nn	nn	np	nn	np	np	np	np	nn	nn	np	nn	np	np	np	nn
LG12_HB_337.5	R_33687206_L12_PA	LG12	<lmxll>	{1-}	(ll,lm)	ll	ll	ll	lm	lm	ll	lm	lm	lm	ll	lm	ll	lm	lm	lm	lm	lm	ll	ll	ll	ll	ll	ll	ll	lm	ll	ll	lm	lm	lm	lm	ll	ll	lm	lm	ll	ll	lm	lm	ll	ll	lm	lm	ll
LG12_HB_339	F_0152374_L12_PA	LG12	<hkxhk>	{00}	(hh,hk,kk)	kk	hk	kk	hh	hk	hk	hk	hh	hh	kk	hk	kk	hh	hh	hh	hh	hk	kk	hk	hk	kk	kk	kk	hk	hh	hk	kk	hh	hk	hk	hh	kk	hk	hh	hh	hk	kk	hk	hh	kk	hk	hh	hh	kk
LG12_HB_339	F_0152382_L12_PA	LG12	<lmxll>	{0-}	(ll,lm)	--	lm	--	ll	ll	lm	ll	ll	ll	lm	ll	--	ll	ll	ll	ll	lm	lm	lm	lm	lm	lm	lm	lm	ll	lm	lm	ll	ll	ll	ll	lm	lm	ll	ll	lm	lm	ll	ll	--	lm	ll	ll	--
LG12_HB_340	F_0153240_L12_PA	LG12	<hkxhk>	{11}	(hh,hk,kk)	hh	hk	hh	kk	hk	hk	hk	kk	hk	hh	hk	hh	kk	kk	kk	kk	hk	hh	hk	hk	hh	hh	hh	hk	kk	hk	hh	kk	hk	hk	kk	hk	hk	kk	kk	hk	hh	hk	kk	hh	hk	kk	kk	hh
LG12_HB_340	F_0153244_L12_PA	LG12	<lmxll>	{0-}	(ll,lm)	lm	lm	lm	ll	ll	lm	ll	ll	ll	lm	ll	lm	ll	ll	ll	ll	lm	lm	lm	lm	lm	lm	lm	lm	ll	lm	lm	ll	ll	ll	ll	lm	lm	ll	ll	lm	lm	ll	ll	lm	lm	ll	ll	lm
LG12_HB_340	F_0153255_L12_PA	LG12	<nnxnp>	{-0}	(nn,np)	np	nn	np	nn	np	nn	np	nn	np	np	np	np	nn	nn	nn	nn	nn	np	nn	nn	np	np	np	nn	nn	nn	np	nn	np	np	nn	nn	nn	nn	nn	nn	np	np	nn	np	nn	nn	nn	np
LG12_HB_340	F_0153264_L12_PA	LG12	<lmxll>	{0-}	(ll,lm)	lm	lm	lm	ll	ll	lm	ll	ll	ll	lm	ll	lm	ll	ll	ll	ll	lm	lm	lm	lm	lm	lm	lm	lm	ll	lm	lm	ll	ll	ll	ll	lm	lm	ll	ll	lm	lm	ll	ll	lm	lm	ll	ll	lm
LG12_HB_340.5	R_34800048_L12_PA	LG12	<nnxnp>	{-0}	(nn,np)	np	nn	np	nn	np	nn	np	nn	np	np	np	np	nn	nn	nn	nn	nn	np	nn	nn	np	np	np	nn	nn	nn	np	nn	np	np	nn	nn	nn	nn	nn	nn	np	np	nn	np	nn	nn	nn	np
LG12_HB_340.5	R_34809522_L12_PA	LG12	<nnxnp>	{-0}	(nn,np)	np	nn	np	nn	np	nn	np	nn	np	np	np	np	nn	nn	nn	nn	nn	np	nn	nn	np	np	np	nn	nn	nn	np	nn	np	np	nn	nn	nn	nn	nn	nn	np	np	nn	np	nn	nn	nn	np
LG12_HB_340.5	R_34815269_L12_PA	LG12	<nnxnp>	{-0}	(nn,np)	np	nn	np	nn	np	nn	np	nn	np	np	np	np	nn	nn	nn	nn	nn	np	nn	nn	np	np	np	nn	nn	nn	np	nn	np	np	nn	nn	nn	nn	nn	nn	np	np	nn	np	nn	nn	nn	np
LG12_HB_340.5	R_34822031_L12_PA	LG12	<nnxnp>	{-0}	(nn,np)	np	nn	np	nn	np	nn	np	nn	np	np	np	np	nn	nn	nn	nn	nn	np	nn	nn	np	np	np	nn	nn	nn	np	nn	np	np	nn	nn	nn	nn	nn	nn	np	np	nn	np	nn	nn	nn	np
LG12_HB_340.5	GD_01874_L12_PA	LG12	<hkxhk>	{11}	(hh,hk,kk)	hh	hk	hk	kk	hk	hk	hk	kk	hk	hh	hk	hh	kk	kk	kk	kk	hk	hh	hk	hk	hh	hh	hh	hk	kk	hk	hh	kk	hk	hk	kk	hk	hk	kk	kk	hk	hh	hk	kk	hh	hk	kk	kk	hh
LG12_HB_340.5	R_34804790_L12_PA	LG12	<lmxll>	{0-}	(ll,lm)	lm	lm	ll	ll	ll	lm	ll	ll	ll	lm	ll	lm	ll	ll	ll	ll	lm	lm	lm	lm	lm	lm	lm	lm	ll	lm	lm	ll	ll	ll	ll	lm	lm	ll	ll	lm	lm	ll	ll	lm	lm	ll	ll	lm
LG12_HB_340.8	R_34921188_L12_PA	LG12	<nnxnp>	{-0}	(nn,np)	np	nn	np	nn	np	nn	np	nn	np	np	np	np	nn	nn	nn	nn	nn	np	nn	nn	np	np	np	nn	nn	nn	np	nn	np	np	nn	nn	nn	nn	nn	nn	np	np	nn	np	nn	nn	nn	np
LG12_HB_340.8	R_34926642_L12_PA	LG12	<nnxnp>	{-0}	(nn,np)	np	nn	np	nn	np	nn	np	nn	np	np	np	np	nn	nn	nn	nn	nn	np	nn	nn	np	np	np	nn	nn	nn	np	nn	np	np	nn	nn	nn	nn	nn	nn	np	np	nn	np	nn	nn	nn	np
LG12_HB_340.8	R_34953707_L12_PA	LG12	<lmxll>	{0-}	(ll,lm)	lm	lm	ll	ll	ll	lm	ll	ll	ll	lm	ll	lm	ll	ll	ll	ll	lm	lm	lm	lm	lm	lm	lm	lm	ll	lm	lm	ll	ll	ll	ll	lm	lm	ll	ll	lm	lm	ll	ll	lm	lm	ll	ll	lm
LG12_HB_341	F_0153828_L12_PA	LG12	<nnxnp>	{-0}	(nn,np)	np	nn	np	nn	np	nn	np	nn	np	np	np	np	nn	nn	nn	nn	nn	np	nn	nn	np	np	np	nn	nn	nn	np	nn	np	np	nn	nn	nn	nn	nn	nn	np	np	nn	np	nn	nn	nn	np
LG12_HB_341	F_0153836_L12_PA	LG12	<lmxll>	{0-}	(ll,lm)	lm	lm	ll	ll	ll	lm	ll	ll	ll	lm	ll	lm	ll	ll	ll	ll	lm	lm	lm	lm	lm	lm	lm	lm	ll	lm	lm	ll	ll	ll	ll	lm	lm	ll	ll	lm	lm	ll	ll	lm	lm	ll	ll	lm
LG12_HB_341	F_0153863_L12_PA	LG12	<nnxnp>	{-0}	(nn,np)	np	nn	np	nn	np	nn	np	nn	np	np	np	np	nn	nn	nn	nn	nn	np	nn	nn	np	np	np	nn	nn	nn	np	nn	np	np	nn	nn	nn	nn	nn	nn	np	np	np	np	nn	nn	nn	np
LG12_HB_341.5	R_35103565_L12_PA	LG12	<nnxnp>	{-0}	(nn,np)	np	nn	np	nn	np	nn	np	nn	np	np	np	np	nn	nn	nn	nn	nn	np	nn	nn	np	np	np	nn	nn	nn	np	nn	np	np	nn	nn	nn	nn	nn	nn	np	np	np	np	nn	nn	nn	np
LG12_HB_341.5	R_35134191_L12_PA	LG12	<nnxnp>	{-0}	(nn,np)	np	nn	np	nn	np	nn	np	nn	np	np	np	np	nn	nn	nn	nn	nn	np	nn	nn	np	np	np	nn	nn	nn	np	nn	np	np	nn	nn	nn	nn	nn	nn	np	np	np	np	nn	nn	nn	np
LG12_HB_342	F_0154286_L12_PA	LG12	<hkxhk>	{00}	(hh,hk,kk)	kk	hk	hk	hh	hk	hk	hk	hh	hk	kk	hk	kk	hh	hh	hh	hh	hk	kk	hk	hk	kk	kk	kk	hk	hh	hk	kk	hh	hk	hk	hh	hk	hk	hh	hh	hk	kk	hk	hk	kk	hk	hh	hh	kk
LG12_HB_342	F_0154300_L12_PA	LG12	<hkxhk>	{11}	(hh,hk,kk)	hh	hk	hk	kk	hk	hk	hk	kk	hk	hh	hk	hh	kk	kk	kk	kk	hk	hh	hk	hk	hh	hh	hh	hk	kk	hk	hh	kk	hk	hk	kk	hk	hk	kk	kk	hk	hh	hk	hk	hh	hk	kk	kk	hh
R_35230462_L12_PA	R_35230462_L12_PA	LG12	<lmxll>	{0-}	(ll,lm)	lm	lm	ll	ll	ll	lm	ll	ll	ll	lm	ll	lm	ll	ll	ll	ll	lm	lm	lm	lm	lm	lm	lm	lm	ll	lm	lm	ll	ll	ll	ll	lm	lm	ll	ll	lm	lm	ll	ll	lm	lm	ll	ll	lm
LG12_HB_343	F_0154728_L12_PA	LG12	<hkxhk>	{11}	(hh,hk,kk)	hh	hk	hk	kk	hk	hk	hk	kk	hk	hh	hk	hh	kk	kk	kk	kk	hk	hh	hk	hk	hh	hh	hh	hk	kk	hk	hh	kk	hk	hk	kk	hk	hk	kk	kk	hk	hh	hk	hk	hh	hk	kk	kk	hh
LG12_HB_343	GD_01793_L12_PA	LG12	<hkxhk>	{00}	(hh,hk,kk)	kk	hk	hk	hh	hk	hk	hk	hh	hk	kk	hk	kk	hh	hh	hh	hh	hk	kk	hk	hk	kk	kk	kk	hk	hh	hk	kk	hh	hk	hk	hh	hk	hk	hh	hh	hk	kk	hk	hk	kk	hk	hh	hh	kk
LG12_HB_343	F_0154743_L12_PA	LG12	<lmxll>	{0-}	(ll,lm)	lm	lm	ll	ll	ll	lm	ll	ll	ll	lm	ll	lm	ll	ll	ll	ll	lm	lm	lm	lm	lm	lm	lm	lm	ll	lm	lm	ll	ll	ll	ll	lm	lm	ll	ll	lm	lm	ll	ll	lm	lm	ll	ll	lm
LG12_HB_343	F_0154747_L12_PA	LG12	<lmxll>	{0-}	(ll,lm)	lm	lm	ll	ll	ll	lm	ll	ll	ll	lm	ll	lm	ll	ll	ll	ll	lm	lm	lm	lm	lm	lm	lm	lm	ll	lm	lm	ll	ll	ll	ll	lm	lm	ll	ll	lm	lm	ll	ll	lm	lm	ll	ll	lm
LG12_HB_343	F_0154749_L12_PA	LG12	<lmxll>	{0-}	(ll,lm)	lm	lm	ll	ll	ll	lm	ll	ll	ll	lm	ll	lm	ll	ll	ll	ll	lm	lm	lm	lm	lm	lm	lm	lm	ll	lm	lm	ll	ll	ll	ll	lm	lm	ll	ll	lm	lm	ll	ll	lm	lm	ll	ll	lm
LG12_HB_343.5	R_35618016_L12_PA	LG12	<lmxll>	{0-}	(ll,lm)	lm	lm	ll	ll	ll	lm	ll	ll	ll	lm	ll	lm	ll	ll	ll	ll	lm	lm	lm	lm	lm	lm	lm	lm	ll	lm	lm	ll	ll	ll	ll	lm	lm	ll	ll	lm	lm	ll	ll	lm	lm	ll	ll	lm
LG12_HB_343.5	R_35649702_L12_PA	LG12	<nnxnp>	{-0}	(nn,np)	np	nn	np	nn	np	nn	np	nn	np	np	np	np	nn	nn	nn	nn	nn	np	nn	nn	np	np	nn	nn	nn	nn	np	nn	np	np	nn	nn	nn	nn	nn	nn	np	np	np	np	nn	nn	nn	np
cR_35721635_L12_PA	R_35721635_L12_PA	LG12	<nnxnp>	{-0}	(nn,np)	np	nn	np	nn	np	nn	np	nn	np	np	np	np	nn	nn	nn	nn	nn	np	nn	nn	np	np	nn	nn	nn	nn	np	nn	np	np	nn	nn	nn	nn	nn	nn	np	np	np	np	nn	nn	nn	np
LG12_HB_344	R_35724634_L12_PA	LG12	<nnxnp>	{-0}	(nn,np)	--	nn	np	nn	--	nn	np	nn	np	np	np	np	nn	nn	nn	nn	nn	np	nn	nn	np	np	nn	nn	nn	nn	np	nn	np	np	nn	nn	nn	nn	nn	nn	np	np	np	np	nn	nn	nn	np
LG12_HB_344.5	GD_00338_L12_PA	LG12	<lmxll>	{0-}	(ll,lm)	lm	lm	ll	ll	ll	lm	ll	ll	ll	lm	ll	lm	ll	ll	ll	ll	lm	lm	lm	lm	lm	lm	lm	lm	ll	lm	lm	ll	ll	ll	ll	lm	lm	ll	ll	lm	lm	ll	ll	lm	lm	ll	ll	lm
LG12_HB_400	F_0181929_L13_PA	LG12	<hkxhk>	{01}	(hh,hk,kk)	kk	hk	hk	hk	hk	kk	hh	hk	hk	kk	hh	hk	hk	hk	hk	hk	hk	hh	kk	hk	kk	hk	hk	hk	hk	kk	hk	hk	hk	hh	hk	hk	kk	kk	hk	kk	hk	hh	hk	hk	kk	hk	kk	hk
LG12_HB_400	F_0181913_L13_PA	LG12	<lmxll>	{0-}	(ll,lm)	lm	ll	lm	ll	ll	lm	ll	ll	ll	lm	ll	lm	ll	ll	ll	ll	ll	ll	lm	lm	lm	lm	lm	ll	ll	lm	lm	ll	lm	ll	ll	lm	lm	lm	ll	lm	lm	ll	ll	lm	lm	ll	lm	lm
LG12_HB_400	F_0181919_L13_PA	LG12	<lmxll>	{0-}	(ll,lm)	lm	ll	lm	ll	ll	lm	ll	ll	ll	lm	ll	lm	ll	ll	ll	ll	ll	ll	lm	lm	lm	lm	lm	ll	ll	lm	lm	ll	lm	ll	ll	lm	lm	lm	ll	lm	lm	ll	ll	lm	lm	ll	lm	lm
LG12_HB_400	F_0181906_L13_PA	LG12	<lmxll>	{1-}	(ll,lm)	ll	lm	ll	lm	lm	ll	lm	lm	lm	ll	lm	ll	lm	lm	lm	lm	lm	lm	ll	ll	ll	ll	ll	lm	lm	ll	ll	lm	ll	lm	lm	ll	ll	ll	lm	ll	ll	lm	lm	ll	ll	lm	ll	ll
EV_Eve1_R422	EV_Eve1_R422	LG12	<hkxhk>	{00}	(hh,hk,kk)	kk	hk	hk	hh	hk	hk	hk	hh	hk	kk	hk	kk	hh	hh	hh	hh	hk	kk	hk	hk	kk	kk	hk	hk	hh	hk	kk	hh	hk	hk	hh	hk	hk	hh	hh	hk	kk	hk	hk	kk	hk	hh	hh	kk
LG12_HB_489	F_0223654_L14_PA	LG12	<nnxnp>	{-0}	(nn,np)	nn	np	nn	nn	nn	nn	np	nn	nn	nn	np	np	nn	np	nn	nn	np	np	nn	np	nn	nn	np	nn	np	nn	np	nn	np	np	nn	np	nn	np	np	nn	np	nn	nn	np	nn	nn	np	np
LG12_HB_492	F_0225586_L14_PA	LG12	<lmxll>	{0-}	(ll,lm)	lm	lm	lm	ll	ll	lm	ll	ll	ll	lm	ll	lm	ll	ll	ll	ll	ll	ll	lm	lm	ll	lm	lm	ll	ll	lm	lm	ll	lm	ll	ll	lm	lm	lm	lm	lm	lm	ll	ll	ll	lm	ll	lm	lm
LG12_HB_492	F_0225603_L14_PA	LG12	<lmxll>	{0-}	(ll,lm)	lm	lm	lm	ll	ll	lm	ll	ll	ll	lm	ll	lm	ll	ll	ll	ll	ll	ll	lm	lm	ll	lm	lm	ll	ll	lm	lm	ll	lm	ll	ll	lm	lm	lm	lm	lm	lm	ll	ll	ll	lm	ll	lm	lm
LG12_HB_492	F_0225605_L14_PA	LG12	<lmxll>	{0-}	(ll,lm)	lm	lm	lm	ll	ll	lm	ll	ll	ll	lm	ll	lm	ll	ll	ll	ll	ll	ll	lm	lm	ll	lm	lm	ll	ll	lm	lm	ll	lm	ll	ll	lm	lm	lm	lm	lm	lm	ll	ll	ll	lm	ll	lm	lm
LG12_HB_547	F_0250746_L14_PA	LG12	<hkxhk>	{00}	(hh,hk,kk)	hk	kk	hk	hh	hh	hk	hk	hh	hh	hk	hk	kk	hh	hk	hh	hh	hk	hk	hk	kk	hh	hk	kk	hh	hk	hk	kk	hh	kk	kk	hh	kk	hk	kk	kk	hk	kk	hh	hh	hk	hk	hh	kk	kk
LG12_HB_547	F_0250756_L14_PA	LG12	<nnxnp>	{-0}	(nn,np)	nn	np	nn	nn	nn	nn	np	nn	nn	nn	np	np	nn	np	nn	nn	np	np	nn	np	nn	nn	np	nn	np	nn	np	nn	np	np	nn	np	nn	np	np	nn	np	nn	nn	np	nn	nn	np	np
LG12_HB_894	F_0418362_L1_PA	LG12	<lmxll>	{0-}	(ll,lm)	lm	lm	lm	lm	lm	lm	ll	ll	ll	lm	ll	lm	lm	ll	ll	ll	ll	ll	lm	lm	ll	lm	lm	ll	ll	lm	lm	ll	ll	lm	lm	lm	lm	lm	lm	lm	lm	lm	ll	ll	lm	ll	lm	lm
LG13_HB_1040	F_0482849_L2_PA	LG13	<nnxnp>	{-1}	(nn,np)	np	nn	np	nn	np	nn	np	np	np	nn	nn	nn	nn	np	np	np	np	nn	np	np	np	np	nn	nn	nn	nn	nn	nn	np	nn	np	nn	nn	np	np	nn	np	nn	nn	np	np	nn	np	np
LG13_HB_1040	F_0482859_L2_PA	LG13	<nnxnp>	{-1}	(nn,np)	np	nn	np	nn	np	nn	np	np	np	nn	nn	nn	nn	np	np	np	np	nn	np	np	np	np	nn	nn	nn	nn	nn	nn	np	nn	np	nn	nn	np	np	nn	np	nn	nn	np	np	nn	np	np
LG13_HB_1222	F_0570977_L4_PA	LG13	<nnxnp>	{-1}	(nn,np)	np	nn	np	nn	np	nn	nn	np	np	nn	nn	nn	nn	np	np	np	np	nn	np	np	np	np	nn	nn	nn	nn	nn	nn	nn	nn	np	nn	nn	np	np	nn	np	nn	nn	np	np	nn	np	np
LG13_HB_1222	F_0570998_L4_PA	LG13	<nnxnp>	{-1}	(nn,np)	np	nn	np	nn	np	nn	nn	np	np	nn	nn	nn	nn	np	np	np	np	nn	np	np	np	np	nn	nn	nn	nn	nn	nn	nn	nn	np	nn	nn	np	np	nn	np	nn	nn	np	np	nn	np	np
LG13_HB_1222	F_0571000_L4_PA	LG13	<nnxnp>	{-1}	(nn,np)	np	nn	np	nn	np	nn	nn	np	np	nn	nn	nn	nn	np	np	np	np	nn	np	np	np	np	nn	nn	nn	nn	nn	nn	nn	nn	np	nn	nn	np	np	nn	np	nn	nn	np	np	nn	np	np
LG13_HB_1222	F_0571001_L4_PA	LG13	<nnxnp>	{-1}	(nn,np)	np	nn	np	nn	np	nn	nn	np	np	nn	nn	nn	nn	np	np	np	np	nn	np	np	np	np	nn	nn	nn	nn	nn	nn	nn	nn	np	nn	nn	np	np	nn	np	nn	nn	np	np	nn	np	np
LG13_HB_1222	F_0571003_L4_PA	LG13	<nnxnp>	{-1}	(nn,np)	np	nn	np	nn	np	nn	nn	np	np	nn	nn	nn	nn	np	np	np	np	nn	np	np	np	np	nn	nn	nn	nn	nn	nn	nn	nn	np	nn	nn	np	np	nn	np	nn	nn	np	np	nn	np	np
LG13_HB_1250	F_0585451_L4_PA	LG13	<lmxll>	{0-}	(ll,lm)	lm	ll	ll	lm	lm	lm	ll	lm	lm	ll	lm	ll	lm	lm	lm	lm	ll	ll	lm	ll	lm	ll	lm	lm	ll	lm	ll	lm	lm	lm	lm	lm	ll	lm	ll	lm	lm	lm	ll	ll	ll	lm	ll	ll
LG13_HB_1390	F_0656556_L6_PA	LG13	<hkxhk>	{01}	(hh,hk,kk)	hk	hh	hk	hk	hk	hk	hh	kk	kk	hk	hk	hh	hh	kk	kk	hk	hk	hh	kk	hk	hk	hk	hh	hk	hk	hk	hh	hk	hk	hk	hk	hk	hh	hk	kk	hk	kk	hk	hh	hh	hh	kk	hh	hk
LG13_HB_15	F_0005457_L10_PA	LG13	<nnxnp>	{-0}	(nn,np)	nn	np	nn	np	nn	np	np	nn	nn	np	np	np	np	nn	nn	nn	nn	np	nn	nn	nn	nn	np	np	np	np	np	np	np	np	nn	np	np	nn	nn	np	nn	np	np	nn	nn	np	nn	nn
LG13_HB_15	F_0005458_L10_PA	LG13	<nnxnp>	{-1}	(nn,np)	np	nn	np	nn	np	nn	nn	np	np	nn	nn	nn	nn	np	np	np	np	nn	np	np	np	np	nn	nn	nn	nn	nn	nn	nn	nn	np	nn	nn	np	np	nn	np	nn	nn	np	np	nn	np	np
LG13_HB_15	F_0005460_L10_PA	LG13	<nnxnp>	{-0}	(nn,np)	nn	np	nn	np	nn	np	np	nn	nn	np	np	np	np	nn	nn	nn	nn	np	nn	nn	nn	nn	np	np	np	np	np	np	np	np	nn	np	np	nn	nn	np	nn	np	np	nn	nn	np	nn	nn
LG13_HB_1608	F_0755306_L8_PA	LG13	<lmxll>	{1-}	(ll,lm)	--	lm	lm	ll	ll	ll	--	ll	ll	ll	ll	lm	--	ll	ll	--	lm	--	ll	lm	ll	lm	lm	ll	ll	--	--	ll	ll	ll	ll	ll	lm	lm	ll	ll	ll	ll	--	lm	lm	ll	--	lm
LG13_HB_1608	F_0755309_L8_PA	LG13	<lmxll>	{1-}	(ll,lm)	lm	lm	lm	ll	ll	ll	lm	ll	ll	ll	ll	lm	lm	ll	ll	lm	lm	lm	ll	lm	ll	lm	lm	ll	ll	lm	lm	ll	ll	ll	ll	ll	lm	lm	ll	ll	ll	ll	lm	lm	lm	ll	lm	lm
LG13_HB_1608	F_0755328_L8_PA	LG13	<hkxhk>	{10}	(hh,hk,kk)	hk	kk	hk	hk	hk	hk	kk	hh	hh	hk	hk	kk	kk	hh	hh	hk	hk	kk	hh	hk	hk	hk	kk	hk	hk	kk	kk	hk	hk	hk	hk	hk	kk	hk	hh	hk	hh	hk	kk	hk	hk	hh	kk	hk
LG13_HB_1620	F_0759954_L8_PA	LG13	<nnxnp>	{-1}	(nn,np)	np	nn	np	nn	nn	nn	nn	np	np	nn	nn	nn	nn	np	np	np	np	nn	np	np	nn	np	nn	nn	nn	nn	nn	nn	nn	nn	nn	nn	nn	np	np	nn	np	nn	nn	np	np	nn	np	np
LG13_HB_1620	F_0759955_L8_PA	LG13	<nnxnp>	{-0}	(nn,np)	nn	np	nn	np	np	np	np	nn	nn	np	np	np	np	nn	nn	nn	nn	np	nn	nn	np	nn	np	np	np	np	np	np	np	np	np	np	np	nn	nn	np	nn	np	np	nn	nn	np	nn	nn
LG13_HB_1620	F_0759967_L8_PA	LG13	<nnxnp>	{-1}	(nn,np)	np	nn	np	nn	nn	nn	nn	np	np	nn	nn	nn	nn	np	np	np	np	nn	np	np	nn	np	nn	nn	nn	nn	nn	nn	nn	nn	nn	nn	nn	np	np	nn	np	nn	nn	np	np	nn	np	np
F_0801346_L9_PA	F_0801346_L9_PA	LG13	<nnxnp>	{-1}	(nn,np)	np	nn	np	nn	np	nn	np	np	np	nn	nn	nn	nn	np	np	np	np	nn	np	np	np	np	nn	nn	nn	nn	nn	nn	np	nn	np	nn	nn	np	np	nn	np	nn	nn	np	np	nn	np	np
LG13_HB_1714	F_0806468_L9_PA	LG13	<nnxnp>	{-1}	(nn,np)	np	nn	np	nn	np	nn	np	np	np	nn	nn	nn	nn	np	np	np	np	nn	np	np	np	np	nn	nn	nn	nn	nn	nn	np	nn	np	nn	nn	np	np	nn	np	nn	nn	np	np	nn	np	np
LG13_HB_1714	F_0806473_L9_PA	LG13	<nnxnp>	{-1}	(nn,np)	np	nn	np	nn	np	nn	np	np	np	nn	nn	nn	nn	np	np	np	np	nn	np	np	np	np	nn	nn	nn	nn	nn	nn	np	nn	np	nn	nn	np	np	nn	np	nn	nn	np	np	nn	np	np
LG13_HB_1715	F_0806580_L9_PA	LG13	<nnxnp>	{-1}	(nn,np)	np	nn	np	nn	np	nn	nn	np	np	nn	nn	nn	nn	np	np	np	np	nn	np	np	np	np	nn	nn	nn	nn	nn	nn	nn	nn	np	nn	nn	np	np	nn	np	nn	nn	np	np	nn	np	np
LG13_HB_1715	F_0806586_L9_PA	LG13	<nnxnp>	{-1}	(nn,np)	np	nn	np	nn	np	nn	nn	np	np	nn	nn	nn	nn	np	np	np	np	nn	np	np	np	np	nn	nn	nn	nn	nn	nn	nn	nn	np	nn	nn	np	np	nn	np	nn	nn	np	np	nn	np	np
LG13_HB_1741	F_0822194_L9_PA	LG13	<nnxnp>	{-1}	(nn,np)	np	nn	np	nn	np	nn	np	np	np	nn	nn	nn	nn	np	np	np	np	nn	np	np	np	np	nn	nn	nn	nn	nn	nn	np	nn	np	nn	nn	np	np	nn	np	nn	nn	np	np	nn	np	np
LG13_HB_1741	F_0822195_L9_PA	LG13	<nnxnp>	{-1}	(nn,np)	np	nn	np	nn	np	nn	np	np	np	nn	nn	nn	nn	np	np	np	np	nn	np	np	np	np	nn	nn	nn	nn	nn	nn	np	nn	np	nn	nn	np	np	nn	np	nn	nn	np	np	nn	np	np
LG13_HB_1776	F_0835207_L10_45_1	LG13	<lmxll>	{1-}	(ll,lm)	ll	lm	lm	ll	ll	ll	lm	ll	ll	ll	ll	lm	ll	ll	lm	ll	lm	lm	ll	lm	ll	lm	ll	lm	ll	ll	ll	ll	ll	ll	ll	ll	lm	ll	lm	ll	ll	ll	ll	lm	lm	ll	ll	lm
LG13_HB_1776	F_0835217_L10_45_1	LG13	<lmxll>	{1-}	(ll,lm)	ll	lm	lm	ll	ll	ll	lm	ll	ll	ll	ll	lm	ll	ll	lm	ll	lm	lm	ll	lm	ll	lm	ll	lm	ll	ll	ll	ll	ll	ll	ll	ll	lm	ll	lm	ll	ll	ll	ll	lm	lm	ll	ll	lm
LG13_HB_1776	F_0835223_L10_45_1	LG13	<lmxll>	{1-}	(ll,lm)	ll	lm	lm	ll	ll	ll	lm	ll	ll	ll	ll	lm	ll	ll	lm	ll	lm	lm	ll	lm	ll	lm	ll	lm	ll	ll	ll	ll	ll	ll	ll	ll	lm	ll	lm	ll	ll	ll	ll	lm	lm	ll	ll	lm
LG13_HB_1867_s28h1	F_0872904_L13_28_1	LG13	<lmxll>	{1-}	(ll,lm)	lm	lm	lm	ll	ll	ll	lm	ll	ll	ll	ll	lm	lm	ll	ll	lm	lm	lm	ll	lm	ll	lm	lm	ll	ll	lm	lm	ll	ll	ll	ll	ll	lm	lm	ll	ll	ll	ll	lm	lm	lm	ll	lm	lm
LG13_HB_1870_s32h1	F_0873946_L13_32_1	LG13	<hkxhk>	{11}	(hh,hk,kk)	kk	hk	kk	hh	hh	hh	hk	hk	hk	hh	hh	hk	hh	hk	hk	kk	kk	hk	hk	kk	hh	kk	hk	hh	hh	hk	hk	hh	hh	hh	hh	hh	hk	kk	kk	hh	hk	hh	hk	kk	kk	hh	kk	kk
LG13_HB_1870_s32h1	F_0873958_L13_32_1	LG13	<hkxhk>	{00}	(hh,hk,kk)	hh	hk	hh	kk	kk	kk	hk	hk	hk	kk	kk	hk	kk	hk	hk	hh	hh	hk	hk	hh	kk	hh	hk	kk	kk	hk	hk	kk	kk	kk	kk	kk	hk	hh	hh	kk	hk	kk	hk	hh	hh	kk	hh	hh
LG13_HB_1870_s32h1	F_0873957_L13_32_1	LG13	<nnxnp>	{-1}	(nn,np)	np	nn	np	nn	nn	nn	nn	np	np	nn	nn	nn	nn	np	np	np	np	nn	np	np	nn	np	nn	nn	nn	nn	nn	nn	nn	nn	nn	nn	nn	np	np	nn	np	nn	nn	np	np	nn	np	np
LG13_HB_1871_s33h1	F_0874514_L13_33_1	LG13	<nnxnp>	{-1}	(nn,np)	np	nn	np	nn	nn	nn	nn	np	np	nn	nn	nn	nn	np	np	np	np	nn	np	np	nn	np	nn	nn	nn	nn	nn	nn	nn	nn	nn	nn	nn	np	np	nn	np	nn	nn	np	np	nn	np	np
LG13_HB_1871_s33h1	F_0874515_L13_33_1	LG13	<nnxnp>	{-1}	(nn,np)	np	nn	np	nn	nn	nn	nn	np	np	nn	nn	nn	nn	np	np	np	np	nn	np	np	nn	np	nn	nn	nn	nn	nn	nn	nn	nn	nn	nn	nn	np	np	nn	np	nn	nn	np	np	nn	np	np
LG13_HB_1871_s33h1	F_0874522_L13_33_1	LG13	<hkxhk>	{11}	(hh,hk,kk)	kk	hk	kk	hh	hh	hh	hk	hk	hk	hh	hh	hk	hh	hk	hk	kk	kk	hk	hk	kk	hh	kk	hk	hh	hh	hh	hk	hh	hh	hh	hh	hh	hk	kk	kk	hh	hk	hh	hk	kk	kk	hh	kk	kk
LG13_HB_1874_s35h1	F_0875074_L13_35_1	LG13	<lmxll>	{1-}	(ll,lm)	lm	lm	lm	ll	ll	ll	lm	ll	ll	lm	ll	lm	ll	ll	ll	lm	lm	lm	ll	lm	ll	lm	ll	ll	lm	ll	lm	ll	ll	ll	ll	ll	lm	lm	lm	ll	ll	ll	lm	lm	lm	ll	lm	lm
LG13_HB_1874_s35h1	F_0875076_L13_35_1	LG13	<lmxll>	{1-}	(ll,lm)	lm	lm	lm	ll	ll	ll	lm	ll	ll	lm	ll	lm	ll	ll	ll	lm	lm	lm	ll	lm	ll	lm	ll	ll	lm	ll	lm	ll	ll	ll	ll	ll	lm	lm	lm	ll	ll	ll	lm	lm	lm	ll	lm	lm
LG13_HB_1874_s35h1	F_0875102_L13_35_1	LG13	<lmxll>	{1-}	(ll,lm)	lm	lm	lm	ll	ll	ll	lm	ll	ll	lm	ll	lm	ll	ll	ll	lm	lm	lm	ll	lm	ll	lm	ll	ll	lm	ll	lm	ll	ll	ll	ll	ll	lm	lm	lm	ll	ll	ll	lm	lm	lm	ll	lm	lm
LG13_HB_1877_s37h1	F_0877051_L13_37_1	LG13	<nnxnp>	{-1}	(nn,np)	np	nn	np	nn	np	nn	np	np	np	nn	nn	nn	nn	np	np	np	np	nn	np	np	np	np	nn	nn	nn	nn	nn	nn	np	nn	np	nn	nn	np	np	nn	np	nn	nn	np	np	nn	np	np
LG13_HB_1877_s37h1	F_0877071_L13_37_1	LG13	<nnxnp>	{-1}	(nn,np)	np	nn	np	nn	np	nn	np	np	np	nn	nn	nn	nn	np	np	np	np	nn	np	np	np	np	nn	nn	nn	nn	nn	nn	np	nn	np	nn	nn	np	np	nn	np	nn	nn	np	np	nn	np	np
LG13_HB_1878_s38h1	F_0877272_L13_38_1	LG13	<lmxll>	{0-}	(ll,lm)	lm	ll	ll	lm	lm	lm	ll	lm	lm	lm	lm	ll	lm	lm	lm	lm	ll	ll	lm	ll	lm	ll	lm	lm	lm	lm	lm	lm	lm	lm	lm	lm	ll	lm	ll	lm	lm	lm	ll	ll	ll	lm	lm	ll
LG13_HB_1878_s38h1	F_0877273_L13_38_1	LG13	<lmxll>	{0-}	(ll,lm)	lm	ll	ll	lm	lm	lm	ll	lm	lm	lm	lm	ll	lm	lm	lm	lm	ll	ll	lm	ll	lm	ll	lm	lm	lm	lm	lm	lm	lm	lm	lm	lm	ll	lm	ll	lm	lm	lm	ll	ll	ll	lm	lm	ll
LG13_HB_1878_s38h1	F_0877280_L13_38_1	LG13	<lmxll>	{0-}	(ll,lm)	lm	ll	ll	lm	lm	lm	ll	lm	lm	lm	lm	ll	lm	lm	lm	lm	ll	ll	lm	ll	lm	ll	lm	lm	lm	lm	lm	lm	lm	lm	lm	lm	ll	lm	ll	lm	lm	lm	ll	ll	ll	lm	lm	ll
LG13_HB_1883_s46h1	F_0879783_L13_46_1	LG13	<hkxhk>	{01}	(hh,hk,kk)	kk	hh	hk	hk	kk	hk	hh	kk	kk	hk	hk	hh	hk	kk	hk	kk	hk	hh	kk	hk	kk	hk	hk	hh	hk	hk	hk	hk	hk	hk	kk	hk	hh	kk	hk	hk	kk	hk	hh	hk	hk	hk	kk	hk
LG13_HB_1883_s46h1	F_0879784_L13_46_1	LG13	<hkxhk>	{01}	(hh,hk,kk)	kk	hh	hk	hk	kk	hk	hh	kk	kk	hk	hk	hh	hk	kk	hk	kk	hk	hh	kk	hk	kk	hk	hk	hh	hk	hk	hk	hk	hk	hk	kk	hk	hh	kk	hk	hk	kk	hk	hh	hk	hk	hk	kk	hk
LG13_HB_1883_s46h1	F_0879807_L13_46_1	LG13	<nnxnp>	{-1}	(nn,np)	np	nn	np	nn	np	nn	nn	np	np	nn	nn	nn	nn	np	np	np	np	nn	np	np	np	np	nn	nn	nn	nn	nn	nn	nn	nn	np	nn	nn	np	np	nn	np	nn	nn	np	np	nn	np	np
LG13_HB_1887_s46h1	F_0881268_L13_46_1	LG13	<hkxhk>	{00}	(hh,hk,kk)	hk	hk	hh	kk	hk	kk	hk	hk	hk	kk	kk	hk	kk	hk	hh	hk	hh	hk	hk	hh	hk	hh	kk	hk	kk	kk	kk	kk	kk	kk	hk	kk	hk	hk	hh	kk	hk	kk	hk	hh	hh	kk	hk	hh
LG13_HB_1887_s46h1	F_0881270_L13_46_1	LG13	<hkxhk>	{00}	(hh,hk,kk)	hk	hk	hh	kk	hk	kk	hk	hk	hk	kk	kk	hk	kk	hk	hh	hk	hh	hk	hk	hh	hk	hh	kk	hk	kk	kk	kk	kk	kk	kk	hk	kk	hk	hk	hh	kk	hk	kk	hk	hh	hh	kk	hk	hh
LG13_HB_1925_s45h1	F_0902718_L15_45_1	LG13	<lmxll>	{0-}	(ll,lm)	lm	ll	ll	lm	lm	lm	ll	lm	lm	lm	lm	ll	lm	lm	lm	lm	ll	ll	lm	ll	lm	ll	lm	ll	lm	lm	lm	lm	lm	lm	lm	lm	ll	lm	ll	lm	lm	lm	ll	ll	ll	lm	lm	ll
LG13_HB_1925_s45h1	F_0902736_L15_45_1	LG13	<lmxll>	{0-}	(ll,lm)	lm	ll	ll	lm	lm	lm	ll	lm	lm	lm	lm	ll	lm	lm	lm	lm	ll	ll	lm	ll	lm	ll	lm	ll	lm	lm	lm	lm	lm	lm	lm	lm	ll	lm	ll	lm	lm	lm	ll	ll	ll	lm	lm	ll
LG13_HB_1925_s45h1	F_0902720_L15_45_1	LG13	<hkxhk>	{10}	(hh,hk,kk)	hh	kk	hk	hk	hh	hk	kk	hh	hh	hk	hk	kk	hk	hh	hh	hh	hk	kk	hh	hk	hh	hk	hk	kk	hk	hk	hk	hk	hk	hk	hh	hk	kk	hh	hk	hk	hh	hk	kk	hk	hk	hk	hh	hk
LG13_HB_1925_s45h1	F_0902721_L15_45_1	LG13	<nnxnp>	{-1}	(nn,np)	np	nn	np	nn	np	nn	nn	np	np	nn	nn	nn	nn	np	np	np	np	nn	np	np	np	np	nn	nn	nn	nn	nn	nn	nn	nn	np	nn	nn	np	np	nn	np	nn	nn	np	np	nn	np	np
LG13_HB_1930_s46h1	F_0904050_L15_46_1	LG13	<lmxll>	{1-}	(ll,lm)	lm	ll	ll	ll	ll	lm	ll	ll	ll	ll	ll	lm	lm	ll	ll	lm	lm	lm	ll	ll	ll	lm	lm	ll	ll	ll	lm	lm	ll	ll	ll	ll	lm	lm	ll	lm	ll	lm	lm	ll	lm	ll	lm	lm
LG13_HB_1930_s46h1	F_0904054_L15_46_1	LG13	<hkxhk>	{00}	(hh,hk,kk)	hk	kk	hk	hk	kk	hk	kk	hk	kk	kk	kk	hh	hk	kk	hk	hk	hh	hk	hk	hk	kk	hk	hk	kk	kk	kk	hh	hk	kk	kk	kk	kk	hk	hh	hk	hh	hk	hk	hk	kk	hk	hk	hk	hh
LG13_HB_1930_s46h1	F_0904066_L15_46_1	LG13	<nnxnp>	{-1}	(nn,np)	nn	nn	np	np	nn	nn	nn	np	nn	nn	nn	np	nn	nn	np	nn	np	nn	np	np	nn	nn	nn	nn	nn	nn	np	nn	nn	nn	nn	nn	nn	np	np	np	np	nn	nn	nn	nn	np	nn	np
LG13_HB_1930_s46h1	F_0904073_L15_46_1	LG13	<nnxnp>	{-1}	(nn,np)	nn	nn	np	np	nn	nn	nn	np	nn	nn	nn	np	nn	nn	np	nn	np	nn	np	np	nn	nn	nn	nn	nn	nn	np	nn	nn	nn	nn	nn	nn	np	np	np	np	nn	nn	nn	nn	np	nn	np
LG13_HB_1946_s59h1	F_0908453_L15_59_1	LG13	<lmxll>	{1-}	(ll,lm)	ll	lm	--	ll	ll	ll	lm	ll	ll	ll	ll	lm	ll	ll	--	ll	--	lm	ll	--	ll	lm	ll	lm	ll	ll	ll	ll	ll	ll	ll	ll	lm	--	lm	ll	ll	ll	--	--	--	ll	ll	--
LG13_HB_1946_s59h1	F_0908445_L15_59_1	LG13	<lmxll>	{1-}	(ll,lm)	ll	lm	lm	ll	ll	ll	lm	ll	ll	ll	ll	lm	ll	ll	lm	ll	lm	lm	ll	lm	ll	lm	ll	lm	ll	ll	ll	ll	ll	ll	ll	ll	lm	ll	lm	ll	ll	ll	ll	lm	lm	ll	ll	lm
LG13_HB_1946_s59h1	F_0908450_L15_59_1	LG13	<hkxhk>	{11}	(hh,hk,kk)	hk	hk	kk	hh	hk	hh	hk	hk	hk	hh	hh	hk	hh	hk	kk	hk	kk	hk	hk	kk	hk	kk	hh	hk	hh	hh	hh	hh	hk	hh	hk	hh	hk	hk	kk	hh	hk	hh	hh	kk	kk	hh	hk	kk
LG13_HB_1980_s16h1	F_0917911_L16_16_1	LG13	<lmxll>	{0-}	(ll,lm)	lm	ll	ll	lm	lm	lm	ll	lm	lm	lm	lm	ll	lm	lm	ll	lm	ll	ll	lm	ll	lm	ll	lm	ll	lm	lm	lm	lm	lm	lm	lm	lm	ll	lm	ll	lm	lm	lm	ll	ll	ll	lm	lm	ll
LG13_HB_1980_s16h1	F_0917937_L16_16_1	LG13	<lmxll>	{0-}	(ll,lm)	lm	ll	ll	lm	lm	lm	ll	lm	lm	lm	lm	ll	lm	lm	ll	lm	ll	ll	lm	ll	lm	ll	lm	ll	lm	lm	lm	lm	lm	lm	lm	lm	ll	lm	ll	lm	lm	lm	ll	ll	ll	lm	lm	ll
LG13_HB_1980_s16h1	F_0917941_L16_16_1	LG13	<nnxnp>	{-1}	(nn,np)	np	nn	np	nn	np	nn	nn	np	np	nn	nn	nn	nn	np	np	np	np	nn	np	np	np	np	nn	nn	nn	nn	nn	nn	nn	nn	np	nn	nn	np	np	nn	np	nn	nn	np	np	nn	np	np
LG13_HB_2015_s16h1	F_0933502_L17_16_1	LG13	<nnxnp>	{-1}	(nn,np)	np	nn	np	nn	np	nn	nn	np	np	nn	nn	nn	nn	np	np	np	np	nn	np	np	np	np	nn	nn	nn	nn	nn	nn	nn	nn	np	nn	nn	np	np	nn	np	nn	nn	np	np	nn	np	np
LG13_HB_2015_s16h1	F_0933510_L17_16_1	LG13	<nnxnp>	{-0}	(nn,np)	nn	np	nn	np	nn	np	np	nn	nn	np	np	np	np	nn	nn	nn	nn	np	nn	nn	nn	nn	np	np	np	np	np	np	np	np	nn	np	np	nn	nn	np	nn	np	np	nn	nn	np	nn	nn
LG13_HB_2015_s16h1	F_0933501_L17_16_1	LG13	<hkxhk>	{01}	(hh,hk,kk)	kk	hh	hk	hk	kk	hk	hh	kk	kk	hk	hk	hh	hk	kk	kk	kk	hk	hh	kk	hk	kk	hk	hk	hh	hk	hk	hk	hk	hk	hk	kk	hk	hh	kk	hk	hk	kk	hk	hh	hk	hk	hk	kk	hk
LG13_HB_2015_s16h1	F_0933513_L17_16_1	LG13	<lmxll>	{1-}	(ll,lm)	ll	lm	lm	ll	ll	ll	lm	ll	ll	ll	ll	lm	ll	ll	ll	ll	lm	lm	ll	lm	ll	lm	ll	lm	ll	ll	ll	ll	ll	ll	ll	ll	lm	ll	lm	ll	ll	ll	lm	lm	lm	ll	ll	lm
LG13_HB_2015_s16h1	F_0933518_L17_16_1	LG13	<lmxll>	{0-}	(ll,lm)	--	ll	ll	lm	--	lm	ll	--	--	lm	lm	ll	lm	--	--	--	ll	ll	--	ll	--	ll	lm	ll	lm	lm	lm	lm	lm	lm	lm	lm	ll	lm	ll	lm	lm	lm	ll	ll	ll	lm	--	ll
LG13_HB_2015_s16h1	F_0933527_L17_16_1	LG13	<hkxhk>	{10}	(hh,hk,kk)	hh	kk	hk	hk	hh	hk	kk	hh	hh	hk	hk	kk	hk	hh	hh	hh	hk	kk	hh	hk	hh	hk	hk	kk	hk	hk	hk	hk	hk	hk	hh	hk	kk	hh	hk	hk	hh	hk	kk	hk	hk	hk	hh	hk
LG13_HB_2015_s16h1	F_0933528_L17_16_1	LG13	<hkxhk>	{01}	(hh,hk,kk)	kk	hh	hk	hk	kk	hk	hh	kk	kk	hk	hk	hh	hk	kk	kk	kk	hk	hh	kk	hk	kk	hk	hk	hh	hk	hk	hk	hk	hk	hk	kk	hk	hh	kk	hk	hk	kk	hk	hh	hk	hk	hk	kk	hk
LG13_HB_2015_s16h1	F_0933532_L17_16_1	LG13	<efxeg>	{01}	(ee,ef,eg,fg)	fg	ee	eg	ef	fg	ef	ee	fg	fg	ef	ef	ee	ef	fg	fg	fg	eg	ee	fg	eg	fg	eg	ef	ee	ef	ef	ef	ef	ef	ef	fg	ef	ee	fg	--	--	fg	ef	ee	eg	eg	ef	fg	eg
LG13_HB_2015_s16h1	F_0933540_L17_16_1	LG13	<lmxll>	{0-}	(ll,lm)	lm	ll	ll	lm	lm	lm	ll	lm	lm	lm	lm	ll	lm	lm	lm	lm	ll	ll	lm	ll	lm	ll	lm	ll	lm	lm	lm	lm	lm	lm	lm	lm	ll	lm	ll	lm	lm	lm	ll	ll	ll	lm	lm	ll
LG13_HB_2157_s24h1	F_0984682_L4_24_1	LG13	<lmxll>	{1-}	(ll,lm)	lm	lm	lm	ll	ll	ll	lm	ll	ll	ll	ll	lm	ll	ll	ll	lm	lm	lm	ll	lm	ll	lm	lm	ll	ll	ll	lm	ll	ll	ll	ll	ll	lm	lm	lm	ll	ll	ll	lm	lm	lm	ll	lm	lm
LG13_HB_2349_s63h2	F_1058711_L11_63_2	LG13	<nnxnp>	{-1}	(nn,np)	np	nn	np	nn	np	nn	np	np	np	nn	nn	nn	nn	np	np	np	np	nn	np	np	np	np	nn	nn	nn	nn	nn	nn	np	nn	np	nn	nn	np	np	nn	np	nn	nn	np	np	nn	np	np
LG13_HB_2362_s50h2	F_1062744_L13_50_2	LG13	<nnxnp>	{-0}	(nn,np)	np	np	nn	nn	np	np	np	nn	np	np	np	nn	np	np	nn	np	nn	np	nn	nn	np	np	np	np	np	np	nn	np	np	np	np	np	np	nn	nn	nn	nn	np	np	np	np	nn	np	nn
LG13_HB_2362_s50h2	F_1062750_L13_50_2	LG13	<nnxnp>	{-0}	(nn,np)	np	np	nn	nn	np	np	np	nn	np	np	np	nn	np	np	nn	np	nn	np	nn	nn	np	np	np	np	np	np	nn	np	np	np	np	np	np	nn	nn	nn	nn	np	np	np	np	nn	np	nn
LG13_HB_2363_s50h2	F_1062846_L13_50_2	LG13	<nnxnp>	{-0}	(nn,np)	np	np	nn	nn	np	np	np	nn	np	np	np	np	np	np	nn	np	nn	np	nn	nn	np	nn	np	np	np	np	nn	np	np	np	np	np	np	nn	nn	nn	nn	np	np	np	np	nn	np	nn
LG13_HB_2363_s50h2	F_1062847_L13_50_2	LG13	<nnxnp>	{-0}	(nn,np)	np	np	nn	nn	np	np	np	nn	np	np	np	np	np	np	nn	np	nn	np	nn	nn	np	nn	np	np	np	np	nn	np	np	np	np	np	np	nn	nn	nn	nn	np	np	np	np	nn	np	nn
LG13_HB_2365_s50h2	F_1063135_L13_50_2	LG13	<efxeg>	{01}	(ee,ef,eg,fg)	eg	ef	fg	fg	ef	ef	ef	fg	fg	ef	ef	ee	ee	ef	fg	ee	eg	ee	fg	eg	ef	eg	ee	ef	ef	ef	ee	ee	ef	ef	fg	--	ee	eg	fg	ee	fg	ee	ee	ee	ee	fg	ee	eg
LG13_HB_2365_s50h2	F_1063138_L13_50_2	LG13	<nnxnp>	{-1}	(nn,np)	np	nn	np	np	nn	nn	nn	np	np	nn	nn	nn	nn	nn	np	nn	np	nn	np	np	nn	np	nn	nn	nn	nn	nn	nn	nn	nn	np	nn	nn	np	np	nn	np	nn	nn	nn	nn	np	nn	np
LG13_HB_2365_s50h2	F_1063148_L13_50_2	LG13	<nnxnp>	{-1}	(nn,np)	np	nn	np	np	nn	nn	nn	np	np	nn	nn	nn	nn	nn	np	nn	np	nn	np	np	nn	np	nn	nn	nn	nn	nn	nn	nn	nn	np	nn	nn	np	np	nn	np	nn	nn	nn	nn	np	nn	np
LG13_HB_2368_s50h2	F_1063447_L13_50_2	LG13	<lmxll>	{1-}	(ll,lm)	lm	ll	ll	ll	ll	ll	ll	ll	ll	ll	ll	lm	lm	ll	ll	lm	lm	lm	ll	lm	ll	lm	lm	ll	ll	ll	lm	lm	ll	ll	ll	ll	lm	lm	ll	lm	ll	lm	lm	lm	lm	ll	lm	lm
LG13_HB_2369_s50h2	F_1063477_L13_50_2	LG13	<lmxll>	{1-}	(ll,lm)	lm	ll	ll	ll	ll	ll	ll	ll	ll	ll	ll	lm	lm	ll	ll	lm	lm	lm	ll	lm	ll	lm	lm	ll	ll	ll	lm	lm	ll	ll	ll	ll	lm	lm	ll	lm	ll	lm	lm	lm	lm	ll	lm	lm
LG13_HB_2371_s50h2	F_1063536_L13_50_2	LG13	<efxeg>	{10}	(ee,ef,eg,fg)	ef	fg	ef	eg	eg	eg	fg	ee	ee	eg	eg	fg	fg	eg	ee	ef	ef	fg	ee	ef	eg	ef	fg	eg	eg	eg	fg	eg	eg	eg	eg	eg	fg	ef	ee	eg	ee	eg	fg	fg	fg	ee	fg	ef
LG13_HB_2371_s50h2	F_1063545_L13_50_2	LG13	<lmxll>	{1-}	(ll,lm)	lm	lm	lm	ll	ll	ll	lm	ll	ll	ll	ll	lm	lm	ll	ll	lm	lm	lm	ll	lm	ll	lm	lm	ll	ll	ll	lm	ll	ll	ll	ll	ll	lm	lm	ll	ll	ll	ll	lm	lm	lm	ll	lm	lm
LG13_HB_2371_s50h2	F_1063546_L13_50_2	LG13	<nnxnp>	{-0}	(nn,np)	nn	np	nn	np	np	np	np	nn	nn	np	np	np	np	np	nn	nn	nn	np	nn	nn	np	nn	np	np	np	np	np	np	np	np	np	np	np	nn	nn	np	nn	np	np	np	np	nn	np	nn
LG13_HB_2371_s50h2	F_1063547_L13_50_2	LG13	<nnxnp>	{-0}	(nn,np)	nn	np	nn	np	np	np	np	nn	nn	np	np	np	np	np	nn	nn	nn	np	nn	nn	np	nn	np	np	np	np	np	np	np	np	np	np	np	nn	nn	np	nn	np	np	np	np	nn	np	nn
LG13_HB_2375_s67h2	F_1065410_L13_67_2	LG13	<hkxhk>	{11}	(hh,hk,kk)	hk	hk	kk	hh	hk	hh	hk	hk	hk	hh	hh	hk	hh	hk	kk	hk	kk	hk	hk	kk	hk	kk	hh	hk	hh	hh	hh	hh	hh	hh	hk	hh	hk	hk	kk	hh	hk	hh	hk	kk	kk	hh	hk	kk
LG13_HB_2376_s67h2	F_1065730_L13_67_2	LG13	<hkxhk>	{00}	(hh,hk,kk)	hk	hk	hh	kk	hk	kk	hk	hk	hk	kk	kk	hk	kk	hk	hh	hk	hh	hk	hk	hh	hk	hh	kk	hk	kk	kk	kk	kk	kk	kk	hk	kk	hk	hk	hh	kk	hk	kk	hk	hh	hh	kk	hk	hh
LG13_HB_2377_s68h2	F_1065919_L13_68_2	LG13	<lmxll>	{1-}	(ll,lm)	ll	lm	lm	ll	ll	ll	lm	ll	ll	ll	ll	lm	ll	ll	lm	ll	lm	lm	ll	lm	ll	lm	ll	lm	ll	ll	ll	ll	ll	ll	ll	ll	lm	ll	lm	ll	ll	ll	ll	lm	lm	ll	ll	lm
LG13_HB_2377_s68h2	F_1065933_L13_68_2	LG13	<lmxll>	{1-}	(ll,lm)	ll	lm	lm	ll	ll	ll	lm	ll	ll	ll	ll	lm	ll	ll	lm	ll	lm	lm	ll	lm	ll	lm	ll	lm	ll	ll	ll	ll	ll	ll	ll	ll	lm	ll	lm	ll	ll	ll	ll	lm	lm	ll	ll	lm
LG13_HB_2458_s38h2	F_1083811_L2_38_2	LG13	<nnxnp>	{-1}	(nn,np)	np	nn	np	nn	np	nn	np	np	np	nn	nn	nn	nn	np	np	np	np	nn	np	np	np	np	nn	nn	nn	nn	nn	nn	np	nn	np	nn	nn	np	np	nn	np	nn	nn	np	np	nn	np	np
LG13_HB_2581_s70h3	F_1109352_L13_70_3	LG13	<nnxnp>	{-1}	(nn,np)	nn	nn	np	np	nn	nn	nn	np	nn	nn	nn	nn	nn	nn	np	nn	np	nn	np	np	nn	np	nn	nn	nn	nn	nn	nn	nn	nn	nn	nn	nn	np	np	np	np	nn	nn	nn	nn	np	nn	np
LG13_HB_2581_s70h3	F_1109354_L13_70_3	LG13	<nnxnp>	{-1}	(nn,np)	nn	nn	np	np	nn	nn	nn	np	nn	nn	nn	nn	nn	nn	np	nn	np	nn	np	np	nn	np	nn	nn	nn	nn	nn	nn	nn	nn	nn	nn	nn	np	np	np	np	nn	nn	nn	nn	np	nn	np
LG13_HB_2581_s70h3	F_1109360_L13_70_3	LG13	<nnxnp>	{-1}	(nn,np)	nn	nn	np	np	nn	nn	nn	np	nn	nn	nn	nn	nn	nn	np	nn	np	nn	np	np	nn	np	nn	nn	nn	nn	nn	nn	nn	nn	nn	nn	nn	np	np	np	np	nn	nn	nn	nn	np	nn	np
LG13_HB_2581_s70h3	F_1109362_L13_70_3	LG13	<nnxnp>	{-1}	(nn,np)	nn	nn	np	np	nn	nn	nn	np	nn	nn	nn	nn	nn	nn	np	nn	np	nn	np	np	nn	np	nn	nn	nn	nn	nn	nn	nn	nn	nn	nn	nn	np	np	np	np	nn	nn	nn	nn	np	nn	np
LG13_HB_2581_s70h3	F_1109370_L13_70_3	LG13	<nnxnp>	{-1}	(nn,np)	nn	nn	np	np	nn	nn	nn	np	nn	nn	nn	nn	nn	nn	np	nn	np	nn	np	np	nn	np	nn	nn	nn	nn	nn	nn	nn	nn	nn	nn	nn	np	np	np	np	nn	nn	nn	nn	np	nn	np
LG13_HB_2582_s70h3	F_1109486_L13_70_3	LG13	<lmxll>	{1-}	(ll,lm)	lm	ll	ll	ll	ll	ll	ll	ll	ll	ll	ll	lm	lm	ll	ll	lm	lm	lm	ll	lm	ll	lm	lm	ll	ll	ll	lm	lm	ll	ll	ll	ll	lm	lm	ll	lm	ll	lm	lm	lm	lm	ll	lm	lm
LG13_HB_2582_s70h3	F_1109489_L13_70_3	LG13	<lmxll>	{1-}	(ll,lm)	lm	ll	ll	ll	ll	ll	ll	ll	ll	ll	ll	lm	lm	ll	ll	lm	lm	lm	ll	lm	ll	lm	lm	ll	ll	ll	lm	lm	ll	ll	ll	ll	lm	lm	ll	lm	ll	lm	lm	lm	lm	ll	lm	lm
LG13_HB_2582_s70h3	F_1109494_L13_70_3	LG13	<lmxll>	{1-}	(ll,lm)	lm	ll	ll	ll	ll	ll	ll	ll	ll	ll	ll	lm	lm	ll	ll	lm	lm	lm	ll	lm	ll	lm	lm	ll	ll	ll	lm	lm	ll	ll	ll	ll	lm	lm	--	lm	ll	lm	lm	lm	lm	ll	lm	lm
LG13_HB_2582_s70h3	F_1109507_L13_70_3	LG13	<lmxll>	{1-}	(ll,lm)	lm	ll	ll	ll	ll	ll	ll	ll	ll	ll	ll	lm	lm	ll	ll	lm	lm	lm	ll	lm	ll	lm	lm	ll	ll	ll	lm	lm	ll	ll	ll	ll	lm	lm	ll	lm	ll	lm	lm	lm	lm	ll	lm	lm
LG13_HB_2584_s74h3	F_1109827_L13_74_3	LG13	<lmxll>	{0-}	(ll,lm)	lm	ll	ll	lm	lm	lm	ll	lm	lm	lm	lm	ll	lm	lm	lm	lm	ll	ll	lm	ll	lm	ll	lm	lm	lm	lm	lm	lm	lm	lm	lm	lm	ll	lm	ll	lm	lm	lm	ll	ll	ll	lm	lm	ll
LG13_HB_2584_s74h3	F_1109828_L13_74_3	LG13	<lmxll>	{1-}	(ll,lm)	ll	lm	lm	ll	ll	ll	lm	ll	ll	ll	ll	lm	ll	ll	ll	ll	lm	lm	ll	lm	ll	lm	ll	ll	ll	ll	ll	ll	ll	ll	ll	ll	lm	ll	lm	ll	ll	ll	lm	lm	lm	ll	ll	lm
LG13_HB_2585_s75h3	F_1109943_L13_75_3	LG13	<hkxhk>	{11}	(hh,hk,kk)	hk	hk	kk	hh	hk	hh	hk	hk	hk	hh	hh	hk	hh	hk	kk	hk	kk	hk	hk	kk	hk	kk	hh	hk	hh	hh	hh	hh	hh	hh	hk	hh	hk	hk	kk	hh	hk	hh	hk	kk	kk	hh	hk	kk
R_15693091_L13_33_1	R_15693091_L13_33_1	LG13	<lmxll>	{1-}	(ll,lm)	lm	lm	lm	ll	ll	ll	lm	ll	ll	ll	ll	lm	ll	ll	ll	lm	lm	lm	ll	lm	ll	lm	lm	ll	ll	lm	lm	ll	ll	ll	ll	ll	lm	lm	lm	ll	ll	ll	lm	lm	lm	ll	lm	lm
R_16737064_L13_34_1	R_16737064_L13_34_1	LG13	<lmxll>	{1-}	(ll,lm)	lm	lm	lm	ll	ll	ll	lm	ll	ll	ll	ll	lm	ll	ll	ll	lm	lm	lm	ll	lm	ll	lm	lm	ll	ll	ll	lm	ll	ll	ll	ll	ll	lm	lm	lm	ll	ll	ll	lm	lm	lm	ll	lm	lm
GD_02452_L13_43_1	GD_02452_L13_43_1	LG13	<nnxnp>	{-1}	(nn,np)	np	nn	np	nn	np	nn	nn	np	np	nn	nn	nn	nn	np	np	np	np	nn	np	np	np	np	nn	nn	nn	nn	nn	nn	nn	nn	np	nn	nn	np	np	nn	np	nn	nn	np	np	nn	np	np
GD_01507_L13_28_1	GD_01507_L13_28_1	LG13	<nnxnp>	{-0}	(nn,np)	nn	np	nn	np	np	np	np	nn	nn	np	np	np	np	nn	nn	nn	nn	np	nn	nn	np	nn	np	np	np	np	np	np	np	np	np	np	np	nn	nn	np	nn	np	np	nn	nn	nn	np	nn
LG13_HB_3253_s26h1	R_880764_L13_26_1	LG13	<lmxll>	{0-}	(ll,lm)	ll	lm	lm	lm	lm	ll	lm	lm	lm	lm	lm	ll	ll	lm	lm	ll	ll	ll	lm	lm	lm	ll	ll	lm	lm	lm	ll	ll	lm	lm	lm	lm	ll	ll	lm	ll	lm	ll	ll	lm	ll	lm	ll	ll
LG13_HB_3253_s26h1	R_895608_L13_26_1	LG13	<nnxnp>	{-0}	(nn,np)	np	np	nn	nn	np	np	np	nn	np	np	np	nn	np	np	nn	np	nn	np	nn	nn	np	nn	np	np	np	np	nn	np	np	np	np	np	np	nn	nn	nn	nn	np	np	np	np	nn	np	nn
LG13_HB_3254	R_1140009_L13_PA	LG13	<nnxnp>	{-1}	(nn,np)	nn	nn	np	np	nn	nn	nn	np	nn	nn	nn	nn	nn	nn	np	nn	np	nn	np	np	nn	np	nn	nn	nn	nn	np	nn	nn	nn	nn	nn	nn	np	np	np	np	nn	nn	nn	nn	np	nn	np
LG13_HB_3254	GD_00279_L13_PA	LG13	<nnxnp>	{-1}	(nn,np)	nn	nn	np	np	nn	nn	nn	np	nn	nn	nn	nn	nn	nn	np	nn	np	nn	np	np	nn	np	nn	nn	nn	nn	np	nn	nn	nn	nn	nn	nn	np	np	np	np	nn	nn	nn	nn	np	nn	np
GD_02890_L13_67_2	GD_02890_L13_67_2	LG13	<hkxhk>	{11}	(hh,hk,kk)	hk	hk	kk	hh	hk	hh	hk	hk	hk	hh	hh	hk	hh	hk	kk	hk	kk	hk	hk	kk	hk	kk	hh	hk	hh	hh	hh	hh	hh	hh	hk	hh	hk	hk	kk	hh	hk	hh	hk	kk	kk	hh	hk	kk
R_9219470_L13_PA	R_9219470_L13_PA	LG13	<nnxnp>	{-0}	(nn,np)	nn	np	nn	np	np	np	np	nn	nn	np	np	np	np	np	nn	np	nn	np	nn	nn	np	nn	np	np	np	np	np	np	np	np	nn	np	np	nn	nn	np	nn	np	np	np	np	nn	np	nn
GD_00390_L13_PA	GD_00390_L13_PA	LG13	<nnxnp>	{-0}	(nn,np)	nn	np	nn	np	np	np	np	nn	nn	np	np	np	np	nn	nn	nn	nn	np	nn	nn	np	nn	np	np	np	np	np	np	np	np	np	np	np	nn	nn	np	nn	np	np	nn	nn	np	nn	nn
LG13_HB_346	F_0156321_L13_PA	LG13	<nnxnp>	{-0}	(nn,np)	np	np	np	nn	nn	np	np	nn	np	np	np	nn	np	np	nn	np	nn	np	nn	nn	np	np	nn	np	np	np	nn	np	nn	np	np	np	np	nn	nn	nn	nn	nn	np	np	np	nn	np	nn
LG13_HB_346	F_0156323_L13_PA	LG13	<nnxnp>	{-0}	(nn,np)	np	np	np	nn	nn	np	np	nn	np	np	np	nn	np	np	nn	np	nn	np	nn	nn	np	np	nn	np	np	np	nn	np	nn	np	np	np	np	nn	nn	nn	nn	nn	np	np	np	nn	np	nn
LG13_HB_346	F_0156324_L13_PA	LG13	<nnxnp>	{-0}	(nn,np)	np	np	np	nn	nn	np	np	nn	np	np	np	nn	np	np	nn	np	nn	np	nn	nn	np	np	nn	np	np	np	nn	np	nn	np	np	np	np	nn	nn	nn	nn	nn	np	np	np	nn	np	nn
LG13_HB_347	F_0156340_L13_PA	LG13	<nnxnp>	{-0}	(nn,np)	np	np	np	nn	nn	np	np	nn	np	np	np	nn	np	np	nn	np	nn	np	nn	nn	np	np	nn	np	np	np	nn	np	nn	np	np	np	np	nn	nn	nn	nn	nn	np	np	np	nn	np	nn
LG13_HB_347	F_0156346_L13_PA	LG13	<nnxnp>	{-0}	(nn,np)	np	np	np	nn	nn	np	np	nn	np	np	np	nn	np	np	nn	np	nn	np	nn	nn	np	np	nn	np	np	np	nn	np	nn	np	np	np	np	nn	nn	nn	nn	nn	np	np	np	nn	np	nn
LG13_HB_347	F_0156349_L13_PA	LG13	<nnxnp>	{-0}	(nn,np)	np	np	np	nn	nn	np	np	nn	np	np	np	nn	np	np	nn	np	nn	np	nn	nn	np	np	nn	np	np	np	nn	np	nn	np	np	np	np	nn	nn	nn	nn	nn	np	np	np	nn	np	nn
LG13_HB_347.9	R_570740_L13_PA	LG13	<hkxhk>	{11}	(hh,hk,kk)	hk	hh	hk	hk	hh	hk	hh	hk	hh	hh	hh	kk	hk	hh	hk	hk	kk	hk	hk	hk	hh	hk	hk	hh	hh	hh	kk	hk	hh	hh	hh	hh	hk	kk	hk	kk	hk	hk	hk	hh	hk	hk	hk	kk
LG13_HB_348	F_0156858_L13_PA	LG13	<nnxnp>	{-0}	(nn,np)	np	np	np	nn	np	np	np	nn	np	np	np	nn	np	np	nn	np	nn	np	nn	nn	np	np	nn	np	np	np	nn	np	np	np	np	np	np	nn	nn	nn	nn	np	np	np	np	nn	np	nn
LG13_HB_348	F_0156860_L13_PA	LG13	<nnxnp>	{-1}	(nn,np)	nn	nn	nn	np	nn	nn	nn	np	nn	nn	nn	np	nn	nn	np	nn	np	nn	np	np	nn	nn	np	nn	nn	nn	np	nn	nn	nn	nn	nn	nn	np	np	np	np	nn	nn	nn	nn	np	nn	np
LG13_HB_348	F_0156861_L13_PA	LG13	<nnxnp>	{-0}	(nn,np)	np	np	np	nn	np	np	np	nn	np	np	np	nn	np	np	nn	np	nn	np	nn	nn	np	np	nn	np	np	np	nn	np	np	np	np	np	np	nn	nn	nn	nn	np	np	np	np	nn	np	nn
LG13_HB_348	F_0156873_L13_PA	LG13	<nnxnp>	{-0}	(nn,np)	np	np	np	nn	np	np	np	nn	np	np	np	nn	np	np	nn	np	nn	np	nn	nn	np	np	nn	np	np	np	nn	np	np	np	np	np	np	nn	nn	nn	nn	np	np	np	np	nn	np	nn
LG13_HB_348	F_0156877_L13_PA	LG13	<nnxnp>	{-0}	(nn,np)	np	np	np	nn	np	np	np	nn	np	np	np	nn	np	np	nn	np	nn	np	nn	nn	np	np	nn	np	np	np	nn	np	np	np	np	np	np	nn	nn	nn	nn	np	np	np	np	nn	np	nn
LG13_HB_348	F_0156878_L13_PA	LG13	<nnxnp>	{-1}	(nn,np)	nn	nn	nn	np	nn	nn	nn	np	nn	nn	nn	np	nn	nn	np	nn	np	nn	np	np	nn	nn	np	nn	nn	nn	np	nn	nn	nn	nn	nn	nn	np	np	np	np	nn	nn	nn	nn	np	nn	np
LG13_HB_348	F_0156884_L13_PA	LG13	<nnxnp>	{-1}	(nn,np)	nn	nn	nn	np	nn	nn	nn	np	nn	nn	nn	np	nn	nn	np	nn	np	nn	np	np	nn	nn	np	nn	nn	nn	np	nn	nn	nn	nn	nn	nn	np	np	np	np	nn	nn	nn	nn	np	nn	np
LG13_HB_348	R_317637_L13_PA	LG13	<nnxnp>	{-1}	(nn,np)	nn	nn	nn	np	nn	nn	nn	np	nn	nn	nn	np	nn	nn	np	nn	np	nn	np	np	nn	nn	np	nn	nn	nn	np	nn	nn	nn	nn	nn	nn	np	np	np	np	nn	nn	nn	nn	np	nn	np
LG13_HB_348	R_329179_L13_PA	LG13	<nnxnp>	{-0}	(nn,np)	np	np	np	nn	np	np	np	nn	np	np	np	nn	np	np	nn	np	nn	np	nn	nn	np	np	nn	np	np	np	nn	np	np	np	np	np	np	nn	nn	nn	nn	np	np	np	np	nn	np	nn
LG13_HB_349	F_0157706_L13_PA	LG13	<nnxnp>	{-0}	(nn,np)	np	np	nn	nn	np	np	np	nn	np	np	np	nn	np	np	nn	np	nn	np	nn	nn	np	np	np	np	np	np	nn	np	np	np	np	np	np	nn	nn	nn	nn	np	np	np	np	nn	np	nn
LG13_HB_349	F_0157710_L13_PA	LG13	<nnxnp>	{-0}	(nn,np)	np	np	nn	nn	np	np	np	nn	np	np	np	nn	np	np	nn	np	nn	np	nn	nn	np	np	np	np	np	np	nn	np	np	np	np	np	np	nn	nn	nn	nn	np	np	np	np	nn	np	nn
LG13_HB_349	F_0157718_L13_PA	LG13	<hkxhk>	{11}	(hh,hk,kk)	hk	hh	hk	hk	hh	hk	hh	hk	hh	hh	hh	kk	hk	hh	hk	hk	kk	hk	hk	hk	hh	hk	hk	hh	hh	hh	kk	hk	hh	hh	hh	hh	hk	kk	hk	kk	hk	hk	hk	hh	hk	hk	hk	kk
LG13_HB_349	F_0157730_L13_PA	LG13	<lmxll>	{0-}	(ll,lm)	ll	lm	lm	lm	lm	ll	lm	lm	lm	lm	lm	ll	ll	lm	lm	ll	ll	ll	lm	lm	lm	ll	ll	lm	lm	lm	ll	ll	lm	lm	lm	lm	ll	ll	lm	ll	lm	ll	ll	lm	ll	lm	ll	ll
LG13_HB_349	R_852820_L13_PA	LG13	<nnxnp>	{-0}	(nn,np)	np	np	nn	nn	np	np	np	nn	np	np	np	nn	np	np	nn	np	nn	np	nn	nn	np	np	np	np	np	np	nn	np	np	np	np	np	np	nn	nn	nn	nn	np	np	np	np	nn	np	nn
LG13_HB_349.5	R_875526_L13_PA	LG13	<hkxhk>	{00}	(hh,hk,kk)	hk	kk	hk	hk	kk	hk	kk	hk	kk	kk	kk	hh	hk	kk	hk	hk	hh	hk	hk	hk	kk	hk	hk	kk	kk	kk	hh	hk	kk	kk	kk	kk	hk	hh	hk	hh	hk	hk	hk	kk	hk	hk	hk	hh
LG13_HB_350	F_0158480_L13_PA	LG13	<nnxnp>	{-0}	(nn,np)	np	np	nn	nn	np	np	np	nn	np	np	np	np	np	np	nn	np	nn	np	nn	nn	np	nn	np	np	np	np	nn	np	np	np	np	np	np	nn	nn	nn	nn	np	np	np	np	nn	np	nn
LG13_HB_350	F_0158492_L13_PA	LG13	<nnxnp>	{-1}	(nn,np)	nn	nn	np	np	nn	nn	nn	np	nn	nn	nn	nn	nn	nn	np	nn	np	nn	np	np	nn	np	nn	nn	nn	nn	np	nn	nn	nn	nn	nn	nn	np	np	np	np	nn	nn	nn	nn	np	nn	np
LG13_HB_350	F_0158500_L13_PA	LG13	<nnxnp>	{-1}	(nn,np)	nn	nn	np	np	nn	nn	nn	np	nn	nn	nn	nn	nn	nn	np	nn	np	nn	np	np	nn	np	nn	nn	nn	nn	np	nn	nn	nn	nn	nn	nn	np	np	np	np	nn	nn	nn	nn	np	nn	np
LG13_HB_350	F_0158505_L13_PA	LG13	<nnxnp>	{-1}	(nn,np)	nn	nn	np	np	nn	nn	nn	np	nn	nn	nn	nn	nn	nn	np	nn	np	nn	np	np	nn	np	nn	nn	nn	nn	nn	nn	nn	nn	nn	nn	nn	np	np	np	np	nn	nn	nn	nn	np	nn	np
LG13_HB_351	F_0159271_L13_PA	LG13	<nnxnp>	{-1}	(nn,np)	nn	nn	np	np	nn	nn	nn	np	nn	nn	nn	nn	nn	nn	np	nn	np	nn	np	np	nn	np	nn	nn	nn	nn	nn	nn	nn	nn	nn	nn	nn	np	np	np	np	nn	nn	nn	nn	np	nn	np
LG13_HB_351	F_0159290_L13_PA	LG13	<nnxnp>	{-1}	(nn,np)	nn	nn	np	np	nn	nn	nn	np	nn	nn	nn	nn	nn	nn	np	nn	np	nn	np	np	nn	np	nn	nn	nn	nn	nn	nn	nn	nn	nn	nn	nn	np	np	np	np	nn	nn	nn	nn	np	nn	np
LG13_HB_351	F_0159295_L13_PA	LG13	<nnxnp>	{-1}	(nn,np)	nn	nn	np	np	nn	nn	nn	np	nn	nn	nn	nn	nn	nn	np	nn	np	nn	np	np	nn	np	nn	nn	nn	nn	nn	nn	nn	nn	nn	nn	nn	np	np	np	np	nn	nn	nn	nn	np	nn	np
LG13_HB_353	F_0160149_L13_PA	LG13	<hkxhk>	{10}	(hh,hk,kk)	hk	hk	hh	hh	hk	hk	hk	hh	hh	hk	hk	kk	kk	hk	hh	kk	hk	kk	hh	hh	hk	hk	kk	hk	hk	hk	kk	kk	hk	hk	hh	hk	kk	hk	hh	kk	hh	kk	kk	kk	kk	hh	kk	hk
LG13_HB_353	F_0160147_L13_PA	LG13	<nnxnp>	{-1}	(nn,np)	np	nn	np	np	nn	nn	nn	np	np	nn	nn	nn	nn	nn	np	nn	np	nn	np	np	nn	np	nn	nn	nn	nn	nn	nn	nn	nn	np	nn	nn	np	np	nn	np	nn	nn	nn	nn	np	nn	np
LG13_HB_353.5	GD_00098_L13_PA	LG13	<hkxhk>	{01}	(hh,hk,kk)	hk	hk	kk	kk	hk	hk	hk	kk	kk	hk	hk	hh	hh	hk	kk	hh	hk	hh	kk	kk	hk	hk	hh	hk	hk	hk	hh	hh	hk	hk	kk	hk	hh	hk	kk	hh	kk	hh	hh	hh	hh	kk	hh	hk
LG13_HB_353.5	R_2180685_L13_PA	LG13	<nnxnp>	{-1}	(nn,np)	np	nn	np	np	nn	nn	nn	np	np	nn	nn	nn	nn	nn	np	nn	np	nn	np	np	nn	np	nn	nn	nn	nn	nn	nn	nn	nn	np	nn	nn	np	np	nn	np	nn	nn	nn	nn	np	nn	np
LG13_HB_353.5	R_2217552_L13_PA	LG13	<nnxnp>	{-1}	(nn,np)	np	nn	np	np	nn	nn	nn	np	np	nn	nn	nn	nn	nn	np	nn	np	nn	np	np	nn	np	nn	nn	nn	nn	nn	nn	nn	nn	np	nn	nn	np	np	nn	np	nn	nn	nn	nn	np	nn	np
LG13_HB_354	F_0160788_L13_PA	LG13	<hkxhk>	{10}	(hh,hk,kk)	hk	hk	hh	hh	hk	hk	hk	hh	hh	hk	hk	kk	kk	hk	hh	kk	hk	kk	hh	hh	hk	hk	kk	hk	hk	hk	kk	kk	hk	hk	hh	hk	kk	hk	hh	kk	hh	kk	kk	kk	kk	hh	kk	hk
LG13_HB_354	F_0160790_L13_PA	LG13	<hkxhk>	{10}	(hh,hk,kk)	hk	hk	hh	hh	hk	hk	hk	hh	hh	hk	hk	kk	kk	hk	hh	kk	hk	kk	hh	hh	hk	hk	kk	hk	hk	hk	kk	kk	hk	hk	hh	hk	kk	hk	hh	kk	hh	kk	kk	kk	kk	hh	kk	hk
LG13_HB_354	F_0160792_L13_PA	LG13	<hkxhk>	{10}	(hh,hk,kk)	hk	hk	hh	hh	hk	hk	hk	hh	hh	hk	hk	kk	kk	hk	hh	kk	hk	kk	hh	hh	hk	hk	kk	hk	hk	hk	kk	kk	hk	hk	hh	hk	kk	hk	hh	kk	hh	kk	kk	kk	kk	hh	kk	hk
LG13_HB_354	F_0160781_L13_PA	LG13	<nnxnp>	{-1}	(nn,np)	np	nn	np	np	nn	nn	nn	np	np	nn	nn	nn	nn	nn	np	nn	np	nn	np	np	nn	np	nn	nn	nn	nn	nn	nn	nn	nn	np	nn	nn	np	np	nn	np	nn	nn	nn	nn	np	nn	np
LG13_HB_355	F_0161441_L13_PA	LG13	<hkxhk>	{10}	(hh,hk,kk)	hk	hk	hh	hh	hk	hk	hk	hh	hh	hk	hk	kk	kk	hk	hh	kk	hk	kk	hh	hk	hk	hk	kk	hk	hk	hk	kk	kk	hk	hk	hh	hk	kk	hk	hh	kk	hh	kk	kk	kk	kk	hh	kk	hk
LG13_HB_355	F_0161442_L13_PA	LG13	<lmxll>	{0-}	(ll,lm)	ll	lm	lm	lm	lm	lm	lm	lm	lm	lm	lm	ll	ll	lm	lm	ll	ll	ll	lm	ll	lm	ll	ll	lm	lm	lm	ll	ll	lm	lm	lm	lm	ll	ll	lm	ll	lm	ll	ll	ll	ll	lm	ll	ll
LG13_HB_355	F_0161448_L13_PA	LG13	<hkxhk>	{01}	(hh,hk,kk)	hk	hk	kk	kk	hk	hk	hk	kk	kk	hk	hk	hh	hh	hk	kk	hh	hk	hh	kk	hk	hk	hk	hh	hk	hk	hk	hh	hh	hk	hk	kk	hk	hh	hk	kk	hh	kk	hh	hh	hh	hh	kk	hh	hk
LG13_HB_355	F_0161449_L13_PA	LG13	<efxeg>	{01}	(ee,ef,eg,fg)	eg	ef	fg	fg	ef	ef	ef	fg	fg	ef	ef	ee	ee	ef	fg	ee	eg	ee	fg	eg	ef	eg	ee	ef	ef	ef	ee	ee	ef	ef	fg	ef	ee	eg	fg	ee	fg	ee	ee	ee	ee	fg	ee	eg
LG13_HB_355	F_0161453_L13_PA	LG13	<lmxll>	{0-}	(ll,lm)	ll	lm	lm	lm	lm	lm	lm	lm	lm	lm	lm	ll	ll	lm	lm	ll	ll	ll	lm	ll	lm	ll	ll	lm	lm	lm	ll	ll	lm	lm	lm	lm	ll	ll	lm	ll	lm	ll	ll	ll	ll	lm	ll	ll
LG13_HB_355	F_0161456_L13_PA	LG13	<efxeg>	{01}	(ee,ef,eg,fg)	eg	ef	fg	fg	ef	ef	ef	fg	fg	ef	ef	ee	ee	ef	fg	ee	eg	ee	fg	eg	ef	eg	ee	ef	ef	ef	ee	ee	ef	ef	fg	ef	ee	eg	fg	ee	fg	ee	ee	ee	ee	fg	ee	eg
LG13_HB_355	R_2811025_L13_PA	LG13	<hkxhk>	{01}	(hh,hk,kk)	hk	hk	kk	kk	hk	hk	hk	kk	kk	hk	hk	hh	hh	hk	kk	hh	hk	hh	kk	hk	hk	hk	hh	hk	hk	hk	hh	hh	hk	hk	kk	hk	hh	hk	kk	hh	kk	hh	hh	hh	hh	kk	hh	hk
LG13_HB_355	R_2813296_L13_PA	LG13	<hkxhk>	{10}	(hh,hk,kk)	hk	hk	hh	hh	hk	hk	hk	hh	hh	hk	hk	kk	kk	hk	hh	kk	hk	kk	hh	hk	hk	hk	kk	hk	hk	hk	kk	kk	hk	hk	hh	hk	kk	hk	hh	kk	hh	kk	kk	kk	kk	hh	kk	hk
LG13_HB_355	R_2823627_L13_PA	LG13	<nnxnp>	{-1}	(nn,np)	np	nn	np	np	nn	nn	nn	np	np	nn	nn	nn	nn	nn	np	nn	np	nn	np	np	nn	np	nn	nn	nn	nn	nn	nn	nn	nn	np	nn	nn	np	np	nn	np	nn	nn	nn	nn	np	nn	np
LG13_HB_355	R_2826288_L13_PA	LG13	<lmxll>	{1-}	(ll,lm)	lm	ll	ll	ll	ll	ll	ll	ll	ll	ll	ll	lm	lm	ll	ll	lm	lm	lm	ll	lm	ll	lm	lm	ll	ll	ll	lm	lm	ll	ll	ll	ll	lm	lm	ll	lm	ll	lm	lm	lm	lm	ll	lm	lm
LG13_HB_355.8	GD_01742L13_PA	LG13	<hkxhk>	{01}	(hh,hk,kk)	hk	hk	kk	kk	hk	hk	hk	kk	kk	hk	hk	hh	hh	hk	kk	hh	hk	hh	kk	hk	hk	hk	hh	hk	hk	hk	hh	hh	hk	hk	kk	hk	hh	hk	kk	hh	kk	hh	hh	hh	hh	kk	hh	hk
LG13_HB_356	F_0162262_L13_PA	LG13	<lmxll>	{0-}	(ll,lm)	ll	lm	lm	lm	lm	lm	lm	lm	lm	lm	lm	ll	ll	lm	lm	ll	ll	ll	lm	ll	lm	ll	ll	lm	lm	lm	ll	ll	lm	lm	lm	lm	ll	ll	lm	ll	lm	ll	ll	ll	ll	lm	ll	ll
LG13_HB_356	F_0162290_L13_PA	LG13	<lmxll>	{1-}	(ll,lm)	lm	ll	ll	ll	ll	ll	ll	ll	ll	ll	ll	lm	lm	ll	ll	lm	lm	lm	ll	lm	ll	lm	lm	ll	ll	ll	lm	lm	ll	ll	ll	ll	lm	lm	ll	lm	ll	lm	lm	lm	lm	ll	lm	lm
LG13_HB_356	F_0162295_L13_PA	LG13	<lmxll>	{1-}	(ll,lm)	lm	ll	ll	ll	ll	ll	ll	ll	ll	ll	ll	lm	lm	ll	ll	lm	lm	lm	ll	lm	ll	lm	lm	ll	ll	ll	lm	lm	ll	ll	ll	ll	lm	lm	ll	lm	ll	lm	lm	lm	lm	ll	lm	lm
LG13_HB_357	F_0163068_L13_PA	LG13	<lmxll>	{1-}	(ll,lm)	lm	ll	ll	ll	ll	ll	ll	ll	ll	ll	ll	lm	lm	ll	ll	lm	lm	lm	ll	lm	ll	lm	lm	ll	ll	ll	lm	lm	ll	ll	ll	ll	lm	lm	ll	lm	ll	lm	lm	lm	lm	ll	lm	lm
LG13_HB_357	F_0163084_L13_PA	LG13	<lmxll>	{1-}	(ll,lm)	lm	ll	ll	ll	ll	ll	ll	ll	ll	ll	ll	lm	lm	ll	ll	lm	lm	lm	ll	lm	ll	lm	lm	ll	ll	ll	lm	lm	ll	ll	ll	ll	lm	lm	ll	lm	ll	lm	lm	lm	lm	ll	lm	lm
LG13_HB_357	F_0163086_L13_PA	LG13	<lmxll>	{1-}	(ll,lm)	lm	ll	ll	ll	ll	ll	ll	ll	ll	ll	ll	lm	lm	ll	ll	lm	lm	lm	ll	lm	ll	lm	lm	ll	ll	ll	lm	lm	ll	ll	ll	ll	lm	lm	ll	lm	ll	lm	lm	lm	lm	ll	lm	lm
LG13_HB_357	R_3770859_L13_PA	LG13	<lmxll>	{1-}	(ll,lm)	lm	ll	ll	ll	ll	ll	ll	ll	ll	ll	ll	lm	lm	ll	ll	lm	lm	lm	ll	lm	ll	lm	lm	ll	ll	ll	lm	lm	ll	ll	ll	ll	lm	lm	ll	lm	ll	lm	lm	lm	lm	ll	lm	lm
LG13_HB_357.5	GD_00565_L13_PA	LG13	<lmxll>	{1-}	(ll,lm)	lm	ll	ll	ll	ll	ll	ll	ll	ll	ll	ll	lm	lm	ll	ll	lm	lm	lm	ll	lm	ll	lm	lm	ll	ll	ll	lm	lm	ll	ll	ll	ll	lm	lm	ll	lm	ll	lm	lm	lm	lm	ll	lm	lm
LG13_HB_357.5	R_3832821_L13_PA	LG13	<lmxll>	{0-}	(ll,lm)	ll	lm	lm	lm	lm	lm	lm	lm	lm	lm	lm	ll	ll	lm	lm	ll	ll	ll	lm	ll	lm	ll	ll	lm	lm	lm	ll	ll	lm	lm	lm	lm	ll	ll	lm	ll	lm	ll	ll	ll	ll	lm	ll	ll
LG13_HB_358	F_0163858_L13_PA	LG13	<lmxll>	{1-}	(ll,lm)	lm	lm	ll	ll	ll	ll	ll	ll	ll	ll	ll	lm	lm	ll	ll	lm	lm	lm	ll	lm	ll	lm	lm	ll	ll	ll	lm	lm	ll	ll	ll	ll	lm	lm	ll	lm	ll	lm	lm	lm	lm	ll	lm	lm
LG13_HB_358	F_0163861_L13_PA	LG13	<lmxll>	{1-}	(ll,lm)	lm	lm	ll	ll	ll	ll	ll	ll	ll	ll	ll	lm	lm	ll	ll	lm	lm	lm	ll	lm	ll	lm	lm	ll	ll	ll	lm	lm	ll	ll	ll	ll	lm	lm	ll	lm	ll	lm	lm	lm	lm	ll	lm	lm
LG13_HB_358	F_0163862_L13_PA	LG13	<lmxll>	{1-}	(ll,lm)	lm	lm	ll	ll	ll	ll	ll	ll	ll	ll	ll	lm	lm	ll	ll	lm	lm	lm	ll	lm	ll	lm	lm	ll	ll	ll	lm	lm	ll	ll	ll	ll	lm	lm	ll	lm	ll	lm	lm	lm	lm	ll	lm	lm
LG13_HB_358	F_0163866_L13_PA	LG13	<lmxll>	{0-}	(ll,lm)	ll	ll	lm	lm	lm	lm	lm	lm	lm	lm	lm	ll	ll	lm	lm	ll	ll	ll	lm	ll	lm	ll	ll	lm	lm	lm	ll	ll	lm	lm	lm	lm	ll	ll	lm	ll	lm	ll	ll	ll	ll	lm	ll	ll
LG13_HB_359	F_0164064_L13_PA	LG13	<lmxll>	{0-}	(ll,lm)	ll	ll	lm	lm	lm	lm	lm	lm	lm	lm	lm	ll	ll	lm	lm	ll	ll	ll	lm	ll	lm	ll	ll	lm	lm	lm	ll	ll	lm	lm	lm	lm	ll	ll	lm	ll	lm	ll	ll	ll	ll	lm	ll	ll
LG13_HB_359	F_0164072_L13_PA	LG13	<lmxll>	{1-}	(ll,lm)	lm	lm	ll	ll	ll	ll	ll	ll	ll	ll	ll	lm	lm	ll	ll	lm	lm	lm	ll	lm	ll	lm	lm	ll	ll	ll	lm	lm	ll	ll	ll	ll	lm	lm	ll	lm	ll	lm	lm	lm	lm	ll	lm	lm
LG13_HB_359	F_0164079_L13_PA	LG13	<lmxll>	{0-}	(ll,lm)	ll	ll	lm	lm	lm	lm	lm	lm	lm	lm	lm	ll	ll	lm	lm	ll	ll	ll	lm	ll	lm	ll	ll	lm	lm	lm	ll	ll	lm	lm	lm	lm	ll	ll	lm	ll	lm	ll	ll	ll	ll	lm	ll	ll
LG13_HB_359	F_0164087_L13_PA	LG13	<lmxll>	{1-}	(ll,lm)	lm	lm	ll	ll	ll	ll	ll	ll	ll	ll	ll	lm	lm	ll	ll	lm	lm	lm	ll	lm	ll	lm	lm	ll	ll	ll	lm	lm	ll	ll	ll	ll	lm	lm	ll	lm	ll	lm	lm	lm	lm	ll	lm	lm
LG13_HB_360	F_0164457_L13_PA	LG13	<lmxll>	{1-}	(ll,lm)	lm	lm	ll	ll	ll	ll	ll	ll	ll	ll	ll	lm	lm	ll	ll	lm	lm	lm	ll	lm	ll	lm	lm	ll	ll	ll	lm	lm	ll	ll	ll	ll	lm	lm	ll	lm	ll	lm	lm	lm	lm	ll	lm	lm
LG13_HB_360	F_0164461_L13_PA	LG13	<lmxll>	{1-}	(ll,lm)	lm	lm	ll	ll	ll	ll	ll	ll	ll	ll	ll	lm	lm	ll	ll	lm	lm	lm	ll	lm	ll	lm	lm	ll	ll	ll	lm	lm	ll	ll	ll	ll	lm	lm	ll	lm	ll	lm	lm	lm	lm	ll	lm	lm
LG13_HB_360	F_0164463_L13_PA	LG13	<lmxll>	{1-}	(ll,lm)	lm	lm	ll	ll	ll	ll	ll	ll	ll	ll	ll	lm	lm	ll	ll	lm	lm	lm	ll	lm	ll	lm	lm	ll	ll	ll	lm	lm	ll	ll	ll	ll	lm	lm	ll	lm	ll	lm	lm	lm	lm	ll	lm	lm
LG13_HB_360	F_0164466_L13_PA	LG13	<lmxll>	{1-}	(ll,lm)	lm	lm	ll	ll	ll	ll	ll	ll	ll	ll	ll	lm	lm	ll	ll	lm	lm	lm	ll	lm	ll	lm	lm	ll	ll	ll	lm	lm	ll	ll	ll	ll	lm	lm	ll	lm	ll	lm	lm	lm	lm	ll	lm	lm
LG13_HB_360.5	R_4580429_L13_PA	LG13	<lmxll>	{1-}	(ll,lm)	lm	lm	ll	ll	ll	ll	ll	ll	ll	ll	ll	lm	lm	ll	ll	lm	lm	lm	ll	lm	ll	lm	lm	ll	ll	ll	lm	lm	ll	ll	ll	ll	lm	lm	ll	lm	ll	lm	lm	lm	lm	ll	lm	lm
LG13_HB_361.5	R_4948282_L13_PA	LG13	<lmxll>	{0-}	(ll,lm)	ll	ll	lm	lm	lm	lm	lm	lm	lm	lm	lm	ll	ll	lm	lm	ll	ll	ll	lm	ll	lm	ll	ll	lm	lm	lm	ll	ll	lm	lm	lm	lm	ll	ll	lm	ll	lm	ll	ll	ll	ll	lm	ll	ll
LG13_HB_362	F_0165634_L13_PA	LG13	<lmxll>	{0-}	(ll,lm)	ll	ll	lm	lm	lm	lm	lm	lm	lm	lm	lm	ll	ll	lm	lm	ll	ll	ll	lm	ll	lm	ll	ll	lm	lm	lm	ll	ll	lm	lm	lm	lm	ll	ll	lm	ll	lm	ll	ll	ll	ll	lm	ll	ll
LG13_HB_362	F_0165639_L13_PA	LG13	<lmxll>	{0-}	(ll,lm)	ll	ll	lm	lm	lm	lm	lm	lm	lm	lm	lm	ll	ll	lm	lm	ll	ll	ll	lm	ll	lm	ll	ll	lm	lm	lm	ll	ll	lm	lm	lm	lm	ll	ll	lm	ll	lm	ll	ll	ll	ll	lm	ll	ll
LG13_HB_363	F_0166004_L13_PA	LG13	<lmxll>	{0-}	(ll,lm)	ll	ll	lm	lm	lm	lm	lm	lm	lm	lm	lm	ll	ll	lm	lm	ll	ll	ll	lm	ll	lm	ll	ll	lm	lm	lm	ll	ll	lm	lm	lm	lm	ll	ll	lm	ll	lm	ll	ll	ll	ll	lm	ll	ll
LG13_HB_363	F_0166008_L13_PA	LG13	<lmxll>	{0-}	(ll,lm)	ll	ll	lm	lm	lm	lm	lm	lm	lm	lm	lm	ll	ll	lm	lm	ll	ll	ll	lm	ll	lm	ll	ll	lm	lm	lm	ll	ll	lm	lm	lm	lm	ll	ll	lm	ll	lm	ll	ll	ll	ll	lm	ll	ll
LG13_HB_363	F_0166015_L13_PA	LG13	<lmxll>	{0-}	(ll,lm)	ll	ll	lm	lm	lm	lm	lm	lm	lm	lm	lm	ll	ll	lm	lm	ll	ll	ll	lm	ll	lm	ll	ll	lm	lm	lm	ll	ll	lm	lm	lm	lm	ll	ll	lm	ll	lm	ll	ll	ll	ll	lm	ll	ll
LG13_HB_363	R_5611802_L13_PA	LG13	<lmxll>	{0-}	(ll,lm)	ll	ll	lm	lm	lm	lm	lm	lm	lm	lm	lm	ll	ll	lm	lm	ll	ll	ll	lm	ll	lm	ll	ll	lm	lm	lm	ll	ll	lm	lm	lm	lm	ll	ll	lm	ll	lm	ll	ll	ll	ll	lm	ll	ll
LG13_HB_363.5	R_5621134_L13_PA	LG13	<lmxll>	{0-}	(ll,lm)	ll	ll	lm	lm	lm	lm	lm	lm	lm	lm	lm	ll	ll	lm	lm	ll	ll	ll	lm	ll	lm	ll	ll	lm	lm	lm	ll	ll	lm	lm	lm	lm	ll	ll	lm	ll	lm	ll	ll	ll	ll	lm	ll	ll
LG13_HB_363.5	R_5624353_L13_PA	LG13	<lmxll>	{0-}	(ll,lm)	ll	ll	lm	lm	lm	lm	lm	lm	lm	lm	lm	ll	ll	lm	lm	ll	ll	ll	lm	ll	--	ll	ll	lm	--	lm	ll	ll	lm	lm	lm	lm	ll	ll	lm	ll	lm	ll	ll	ll	ll	lm	ll	ll
LG13_HB_363.5	R_5662695_L13_PA	LG13	<lmxll>	{0-}	(ll,lm)	ll	ll	lm	lm	lm	lm	lm	lm	lm	lm	lm	ll	ll	lm	lm	ll	ll	ll	lm	ll	lm	ll	ll	lm	lm	lm	ll	ll	lm	lm	lm	lm	ll	ll	lm	ll	lm	ll	ll	ll	ll	lm	ll	ll
LG13_HB_364	F_0166438_L13_PA	LG13	<lmxll>	{0-}	(ll,lm)	ll	ll	lm	lm	lm	lm	lm	lm	lm	lm	lm	ll	ll	lm	lm	ll	ll	ll	lm	ll	lm	ll	ll	lm	lm	lm	ll	lm	lm	lm	lm	lm	ll	ll	lm	ll	lm	ll	ll	ll	ll	lm	ll	ll
LG13_HB_364	F_0166446_L13_PA	LG13	<lmxll>	{0-}	(ll,lm)	ll	ll	lm	lm	lm	lm	lm	lm	lm	lm	lm	ll	ll	lm	lm	ll	ll	ll	lm	ll	lm	ll	ll	lm	lm	lm	ll	lm	lm	lm	lm	lm	ll	ll	lm	ll	lm	ll	ll	ll	ll	lm	ll	ll
LG13_HB_364	R_6005626_L13_PA	LG13	<lmxll>	{0-}	(ll,lm)	ll	ll	lm	lm	lm	lm	lm	lm	lm	lm	lm	ll	ll	lm	lm	ll	ll	ll	lm	ll	lm	ll	ll	lm	lm	lm	ll	lm	lm	lm	lm	lm	ll	ll	lm	ll	lm	ll	ll	ll	ll	lm	ll	ll
LG13_HB_364	R_6017316_L13_PA	LG13	<lmxll>	{0-}	(ll,lm)	ll	ll	lm	lm	lm	lm	lm	lm	lm	lm	lm	ll	ll	lm	lm	ll	ll	ll	lm	ll	lm	ll	ll	lm	lm	lm	ll	lm	lm	lm	lm	lm	ll	ll	lm	ll	lm	ll	ll	ll	ll	lm	ll	ll
LG13_HB_365	F_0166956_L13_PA	LG13	<hkxhk>	{10}	(hh,hk,kk)	hk	kk	hh	hk	hk	hk	hk	hh	hh	hk	hk	kk	kk	hk	hh	kk	hk	kk	hh	hk	hk	hk	kk	hk	hk	hk	kk	hk	hk	hk	hk	hk	kk	hk	hh	hk	hh	kk	kk	kk	kk	hh	kk	hk
LG13_HB_367.5	R_7165677_L13_PA	LG13	<hkxhk>	{10}	(hh,hk,kk)	hk	kk	hh	hk	hk	hk	kk	hh	hh	hk	hk	kk	kk	hk	hh	hk	hk	kk	hh	hk	hk	hk	kk	hk	hk	hk	kk	hk	hk	hk	hk	hk	kk	hk	hh	hk	hh	hk	kk	kk	kk	hh	kk	hk
LG13_HB_368	F_0168191_L13_PA	LG13	<lmxll>	{1-}	(ll,lm)	lm	lm	lm	ll	ll	ll	lm	ll	ll	ll	ll	lm	lm	ll	ll	lm	lm	lm	ll	lm	ll	lm	lm	ll	ll	ll	lm	ll	ll	ll	ll	ll	lm	lm	ll	ll	ll	ll	lm	lm	lm	ll	lm	lm
LG13_HB_368	F_0168208_L13_PA	LG13	<lmxll>	{1-}	(ll,lm)	lm	lm	lm	ll	ll	ll	lm	ll	ll	ll	ll	lm	lm	ll	ll	lm	lm	lm	ll	lm	ll	lm	lm	ll	ll	ll	lm	ll	ll	ll	ll	ll	lm	lm	ll	ll	ll	ll	lm	lm	lm	ll	lm	lm
LG13_HB_368	F_0168210_L13_PA	LG13	<lmxll>	{1-}	(ll,lm)	lm	lm	lm	ll	ll	ll	lm	ll	ll	ll	ll	lm	lm	ll	ll	lm	lm	lm	ll	lm	ll	lm	lm	ll	ll	ll	lm	ll	ll	ll	ll	ll	lm	lm	ll	ll	ll	ll	lm	lm	lm	ll	lm	lm
LG13_HB_368	F_0168217_L13_PA	LG13	<lmxll>	{1-}	(ll,lm)	lm	lm	lm	ll	ll	ll	lm	ll	ll	ll	ll	lm	lm	ll	ll	lm	lm	lm	ll	lm	ll	lm	lm	ll	ll	ll	lm	ll	ll	ll	ll	ll	lm	lm	ll	ll	ll	ll	lm	lm	lm	ll	lm	lm
LG13_HB_368	F_0168220_L13_PA	LG13	<lmxll>	{1-}	(ll,lm)	lm	lm	lm	ll	ll	ll	lm	ll	ll	ll	ll	lm	lm	ll	ll	lm	lm	lm	ll	lm	ll	lm	lm	ll	ll	ll	lm	ll	ll	ll	ll	ll	lm	lm	ll	ll	ll	ll	lm	lm	lm	ll	lm	lm
LG13_HB_368	F_0168225_L13_PA	LG13	<hkxhk>	{10}	(hh,hk,kk)	hk	kk	hk	hk	hk	hk	kk	hh	hh	hk	hk	kk	kk	hk	hh	hk	hk	kk	hh	hk	hk	hk	kk	hk	hk	hk	kk	hk	hk	hk	hk	hk	kk	hk	hh	hk	hh	hk	kk	kk	kk	hh	kk	hk
LG13_HB_368	F_0168226_L13_PA	LG13	<lmxll>	{1-}	(ll,lm)	lm	lm	lm	ll	ll	ll	lm	ll	ll	ll	ll	lm	lm	ll	ll	lm	lm	lm	ll	lm	ll	lm	lm	ll	ll	ll	lm	ll	ll	ll	ll	ll	lm	lm	ll	ll	ll	ll	lm	lm	lm	ll	lm	lm
LG13_HB_368	F_0168228_L13_PA	LG13	<lmxll>	{1-}	(ll,lm)	lm	lm	lm	ll	ll	ll	lm	ll	ll	ll	ll	lm	lm	ll	ll	lm	lm	lm	ll	lm	ll	lm	lm	ll	ll	ll	lm	ll	ll	ll	ll	ll	lm	lm	ll	ll	ll	ll	lm	lm	lm	ll	lm	lm
LG13_HB_368	F_0168230_L13_PA	LG13	<lmxll>	{1-}	(ll,lm)	lm	lm	lm	ll	ll	ll	lm	ll	ll	ll	ll	lm	lm	ll	ll	lm	lm	lm	ll	lm	ll	lm	lm	ll	ll	ll	lm	ll	ll	ll	ll	ll	lm	lm	ll	ll	ll	ll	lm	lm	lm	ll	lm	lm
LG13_HB_369	F_0168749_L13_PA	LG13	<lmxll>	{1-}	(ll,lm)	lm	lm	lm	ll	ll	ll	lm	ll	ll	ll	ll	lm	lm	ll	ll	lm	lm	lm	ll	lm	ll	lm	lm	ll	ll	ll	lm	ll	ll	ll	ll	ll	lm	lm	ll	ll	ll	ll	lm	lm	lm	ll	lm	lm
LG13_HB_369	F_0168766_L13_PA	LG13	<lmxll>	{1-}	(ll,lm)	lm	lm	lm	ll	ll	ll	lm	ll	ll	ll	ll	lm	lm	ll	ll	lm	lm	lm	ll	lm	ll	lm	lm	ll	ll	ll	lm	ll	ll	ll	ll	ll	lm	lm	ll	ll	ll	ll	lm	lm	lm	ll	lm	lm
LG13_HB_369	F_0168770_L13_PA	LG13	<lmxll>	{1-}	(ll,lm)	lm	lm	lm	ll	ll	ll	lm	ll	ll	ll	ll	lm	lm	ll	ll	lm	lm	lm	ll	lm	ll	lm	lm	ll	ll	ll	lm	ll	ll	ll	ll	ll	lm	lm	ll	ll	ll	ll	lm	lm	lm	ll	lm	lm
LG13_HB_369	F_0168774_L13_PA	LG13	<lmxll>	{1-}	(ll,lm)	lm	lm	lm	ll	ll	ll	lm	ll	ll	ll	ll	lm	lm	ll	ll	lm	lm	lm	ll	lm	ll	lm	lm	ll	ll	ll	lm	ll	ll	ll	ll	ll	lm	lm	ll	ll	ll	ll	lm	lm	lm	ll	lm	lm
LG13_HB_369	F_0168780_L13_PA	LG13	<nnxnp>	{-0}	(nn,np)	nn	np	nn	np	np	np	np	nn	nn	np	np	np	np	np	nn	nn	nn	np	nn	nn	np	nn	np	np	np	np	np	np	np	np	np	np	np	nn	nn	np	nn	np	np	np	np	nn	np	nn
LG13_HB_370	F_0168840_L13_PA	LG13	<lmxll>	{1-}	(ll,lm)	lm	lm	lm	ll	ll	ll	lm	ll	ll	ll	ll	lm	lm	ll	ll	lm	lm	lm	ll	lm	ll	lm	lm	ll	ll	ll	lm	ll	ll	ll	ll	ll	lm	lm	ll	ll	ll	ll	lm	lm	lm	ll	lm	lm
LG13_HB_370	F_0168841_L13_PA	LG13	<lmxll>	{1-}	(ll,lm)	lm	lm	lm	ll	ll	ll	lm	ll	ll	ll	ll	lm	lm	ll	ll	lm	lm	lm	ll	lm	ll	lm	lm	ll	ll	ll	lm	ll	ll	ll	ll	ll	lm	lm	ll	ll	ll	ll	lm	lm	lm	ll	lm	lm
LG13_HB_370	F_0168843_L13_PA	LG13	<nnxnp>	{-0}	(nn,np)	nn	np	nn	np	np	np	np	nn	nn	np	np	np	np	np	nn	nn	nn	np	nn	nn	np	nn	np	np	np	np	np	np	np	np	np	np	np	nn	nn	np	nn	np	np	np	np	nn	np	nn
LG13_HB_370	F_0168845_L13_PA	LG13	<nnxnp>	{-0}	(nn,np)	nn	np	nn	np	np	np	np	nn	nn	np	np	np	np	np	nn	nn	nn	np	nn	nn	np	nn	np	np	np	np	np	np	np	np	np	np	np	nn	nn	np	nn	np	np	np	np	nn	np	nn
LG13_HB_370	F_0168858_L13_PA	LG13	<nnxnp>	{-0}	(nn,np)	nn	np	nn	np	np	np	np	nn	nn	np	np	np	np	np	nn	nn	nn	np	nn	nn	np	nn	np	np	np	np	np	np	np	np	np	np	np	nn	nn	np	nn	np	np	np	np	nn	np	nn
LG13_HB_370	GD_02124_L13_PA	LG13	<lmxll>	{1-}	(ll,lm)	lm	lm	lm	ll	ll	ll	lm	ll	ll	ll	ll	lm	lm	ll	ll	lm	lm	lm	ll	lm	ll	lm	lm	ll	ll	ll	lm	ll	ll	ll	ll	ll	lm	lm	ll	ll	ll	ll	lm	lm	lm	ll	lm	lm
LG13_HB_373	F_0170322_L13_PA	LG13	<hkxhk>	{01}	(hh,hk,kk)	hk	hh	hk	hk	hk	hk	hh	kk	kk	hk	hk	hh	hh	kk	kk	hk	hk	hh	kk	hk	hk	hk	hh	hk	hk	hh	hh	hk	hk	hk	hk	hk	hh	hk	kk	hk	kk	hk	hh	hh	hh	kk	hh	hk
LG13_HB_373	F_0170332_L13_PA	LG13	<hkxhk>	{01}	(hh,hk,kk)	hk	hh	hk	hk	hk	hk	hh	kk	kk	hk	hk	hh	hh	kk	kk	hk	hk	hh	kk	hk	hk	hk	hh	hk	hk	hh	hh	hk	hk	hk	hk	hk	hh	hk	kk	hk	kk	hk	hh	hh	hh	kk	hh	hk
LG13_HB_373	F_0170335_L13_PA	LG13	<hkxhk>	{10}	(hh,hk,kk)	hk	kk	hk	hk	hk	hk	kk	hh	hh	hk	hk	kk	kk	hh	hh	hk	hk	kk	hh	hk	hk	hk	kk	hk	hk	kk	kk	hk	hk	hk	hk	hk	kk	hk	hh	hk	hh	hk	kk	kk	kk	hh	kk	hk
LG13_HB_374	F_0170394_L13_PA	LG13	<hkxhk>	{01}	(hh,hk,kk)	hk	hh	hk	hk	hk	hk	hh	kk	kk	hk	hk	hh	hh	kk	kk	hk	hk	hh	kk	hk	hk	hk	hh	hk	hk	hh	hh	hk	hk	hk	hk	hk	hh	hk	kk	hk	kk	hk	hh	hh	hh	kk	hh	hk
LG13_HB_374	F_0170390_L13_PA	LG13	<hkxhk>	{01}	(hh,hk,kk)	hk	hh	hk	hk	hk	hk	hh	kk	kk	hk	hk	hh	hh	kk	kk	hk	hk	hh	kk	hk	hk	hk	hh	hk	hk	hh	hh	hk	hk	hk	hk	hk	hh	hk	kk	hk	kk	hk	hh	hh	hk	kk	hh	hk
LG13_HB_375	F_0170803_L13_PA	LG13	<hkxhk>	{01}	(hh,hk,kk)	hk	hh	hk	hk	hk	hk	hh	kk	kk	hk	hk	hh	hh	kk	kk	hk	hk	hh	kk	hk	hk	hk	hh	hk	hk	hh	hh	hk	hk	hk	hk	hk	hh	hk	kk	hk	kk	hk	hh	hh	hk	kk	hh	hk
LG13_HB_375	F_0170808_L13_PA	LG13	<hkxhk>	{01}	(hh,hk,kk)	hk	hh	hk	hk	hk	hk	hh	kk	kk	hk	hk	hh	hh	kk	kk	hk	hk	hh	kk	hk	hk	hk	hh	hk	hk	hh	hh	hk	hk	hk	hk	hk	hh	hk	kk	hk	kk	hk	hh	hh	hk	kk	hh	hk
LG13_HB_377	F_0171446_L13_PA	LG13	<hkxhk>	{10}	(hh,hk,kk)	hk	kk	hk	hk	hk	hk	kk	hh	hh	hk	hk	kk	kk	hh	hh	hk	hk	kk	hh	hk	hk	hk	kk	hk	hk	kk	kk	hk	hk	hk	hk	hk	kk	hk	hh	hk	hh	hk	kk	kk	hk	hh	kk	hk
LG13_HB_377	F_0171459_L13_PA	LG13	<hkxhk>	{10}	(hh,hk,kk)	hk	kk	hk	hk	hk	hk	kk	hh	hh	hk	hk	kk	kk	hh	hh	hk	hk	kk	hh	hk	hk	hk	kk	hk	hk	kk	kk	hk	hk	hk	hk	hk	kk	hk	hh	hk	hh	hk	kk	kk	hk	hh	kk	hk
LG13_HB_378	F_0171576_L13_PA	LG13	<hkxhk>	{01}	(hh,hk,kk)	hk	hh	hk	hk	hk	hk	hh	kk	kk	hk	hk	hh	hh	kk	kk	hk	hk	hh	kk	hk	hk	hk	hh	hk	hk	hh	hh	hk	hk	hk	hk	hk	hh	hk	kk	hk	kk	hk	hh	hh	hk	kk	hh	hk
LG13_HB_379	F_0172143_L13_PA	LG13	<nnxnp>	{-0}	(nn,np)	nn	np	nn	np	np	np	np	nn	nn	np	np	np	np	nn	nn	nn	nn	np	nn	nn	np	nn	np	np	np	np	np	np	np	np	np	np	np	nn	--	np	nn	np	np	nn	nn	nn	np	nn
LG13_HB_379	F_0172145_L13_PA	LG13	<nnxnp>	{-0}	(nn,np)	nn	np	nn	np	np	np	np	nn	nn	np	np	np	np	nn	nn	nn	nn	np	nn	nn	np	nn	np	np	np	np	np	np	np	np	np	np	np	nn	nn	np	nn	np	np	nn	nn	nn	np	nn
LG13_HB_379	F_0172117_L13_PA	LG13	<hkxhk>	{01}	(hh,hk,kk)	hk	hh	hk	hk	hk	hk	hh	kk	kk	hk	hk	hh	hh	kk	kk	hk	hk	hh	kk	hk	hk	hk	hh	hk	hk	hh	hh	hk	hk	hk	hk	hk	hh	hk	kk	hk	kk	hk	hh	hk	hk	kk	hh	hk
LG13_HB_379	F_0172120_L13_PA	LG13	<hkxhk>	{01}	(hh,hk,kk)	hk	hh	hk	hk	hk	hk	hh	kk	kk	hk	hk	hh	hh	kk	kk	hk	hk	hh	kk	hk	hk	hk	hh	hk	hk	hh	hh	hk	hk	hk	hk	hk	hh	hk	kk	hk	kk	hk	hh	hk	hk	kk	hh	hk
LG13_HB_379	F_0172146_L13_PA	LG13	<hkxhk>	{01}	(hh,hk,kk)	hk	hh	hk	hk	hk	hk	hh	kk	kk	hk	hk	hh	hh	kk	kk	hk	hk	hh	kk	hk	hk	hk	hh	hk	hk	hh	hh	hk	hk	hk	hk	hk	hh	hk	kk	hk	kk	hk	hh	hk	hk	kk	hh	hk
LG13_HB_380	F_0172558_L13_PA	LG13	<nnxnp>	{-0}	(nn,np)	nn	np	nn	np	np	np	np	nn	nn	np	np	np	np	nn	nn	nn	nn	np	nn	nn	np	nn	np	np	np	np	np	np	np	np	np	np	np	nn	nn	np	nn	np	np	nn	nn	nn	np	nn
LG13_HB_380	F_0172568_L13_PA	LG13	<hkxhk>	{10}	(hh,hk,kk)	hk	kk	hk	hk	hk	hk	kk	hh	hh	hk	hk	kk	kk	hh	hh	hk	hk	kk	hh	hk	hk	hk	kk	hk	hk	kk	kk	hk	hk	hk	hk	hk	kk	hk	hh	hk	hh	hk	kk	hk	hk	hh	kk	hk
LG13_HB_381	F_0173098_L13_PA	LG13	<nnxnp>	{-0}	(nn,np)	nn	np	nn	np	np	np	np	nn	nn	np	np	np	np	nn	nn	nn	nn	np	nn	nn	np	nn	np	np	np	np	np	np	np	np	np	np	np	nn	nn	np	nn	np	np	nn	nn	nn	np	nn
LG13_HB_381	F_0173071_L13_PA	LG13	<lmxll>	{1-}	(ll,lm)	lm	lm	lm	ll	ll	ll	lm	ll	ll	ll	ll	lm	lm	ll	ll	lm	lm	lm	ll	lm	ll	lm	lm	ll	ll	lm	lm	ll	ll	ll	ll	ll	lm	lm	ll	ll	ll	ll	lm	lm	lm	ll	lm	lm
LG13_HB_381	F_0173072_L13_PA	LG13	<lmxll>	{1-}	(ll,lm)	lm	lm	lm	ll	ll	ll	lm	ll	ll	ll	ll	lm	lm	ll	ll	lm	lm	lm	ll	lm	ll	lm	lm	ll	ll	lm	lm	ll	ll	ll	ll	ll	lm	lm	ll	ll	ll	ll	lm	lm	lm	ll	lm	lm
R_10714013_L13_PA	R_10714013_L13_PA	LG13	<hkxhk>	{10}	(hh,hk,kk)	hk	kk	hk	hk	hk	hk	kk	hh	hh	hk	hk	kk	kk	hh	hh	hk	hk	kk	hh	hk	hk	hk	kk	hk	hk	kk	kk	hk	hk	hk	hk	hk	kk	hk	hh	hk	hh	hk	kk	hk	hk	hh	kk	hk
LG13_HB_385	F_0174614_L13_PA	LG13	<lmxll>	{1-}	(ll,lm)	lm	lm	lm	ll	ll	ll	lm	ll	ll	ll	ll	lm	lm	ll	ll	lm	lm	lm	ll	lm	ll	lm	lm	ll	ll	lm	lm	ll	ll	ll	ll	ll	lm	lm	lm	ll	ll	ll	lm	lm	lm	ll	lm	lm
LG13_HB_385	F_0174619_L13_PA	LG13	<lmxll>	{1-}	(ll,lm)	lm	lm	lm	ll	ll	ll	lm	ll	ll	ll	ll	lm	lm	ll	ll	lm	lm	lm	ll	lm	ll	lm	lm	ll	ll	lm	lm	ll	ll	ll	ll	ll	lm	lm	lm	ll	ll	ll	lm	lm	lm	ll	lm	lm
LG13_HB_385	F_0174625_L13_PA	LG13	<lmxll>	{1-}	(ll,lm)	lm	lm	lm	ll	ll	ll	lm	ll	ll	ll	ll	lm	lm	ll	ll	lm	lm	lm	ll	lm	ll	lm	lm	ll	ll	lm	lm	ll	ll	ll	ll	ll	lm	lm	lm	ll	ll	ll	lm	lm	lm	ll	lm	lm
LG13_HB_385	R_12139342_L13_PA	LG13	<hkxhk>	{10}	(hh,hk,kk)	hk	kk	hk	hk	hk	hk	kk	hh	hh	hk	hk	kk	kk	hh	hh	hk	hk	kk	hh	hk	hk	hk	kk	hk	hk	kk	kk	hk	hk	hk	hk	hk	kk	hk	hk	hk	hh	hk	kk	hk	hk	hh	kk	hk
LG13_HB_386	F_0175124_L13_PA	LG13	<nnxnp>	{-0}	(nn,np)	nn	np	nn	np	np	np	np	nn	nn	np	np	np	np	nn	nn	nn	nn	np	nn	nn	np	nn	np	np	np	np	np	np	np	np	np	np	np	nn	nn	np	nn	np	np	nn	nn	nn	nn	nn
LG13_HB_386	F_0175148_L13_PA	LG13	<hkxhk>	{01}	(hh,hk,kk)	--	hh	hk	hk	--	hk	hh	kk	kk	hk	hk	hh	hk	kk	kk	hk	hk	hh	kk	hk	hk	--	hh	hk	hk	hh	hh	hk	hk	hk	hk	hk	hh	--	hk	hk	kk	hk	hh	hk	hk	kk	hk	hk
LG13_HB_387	F_0175652_L13_PA	LG13	<hkxhk>	{01}	(hh,hk,kk)	hk	hh	hk	hk	hk	hk	hh	kk	kk	hk	hk	hh	hk	kk	kk	hk	hk	hh	kk	hk	hk	hk	hh	hk	hk	hh	hh	hk	hk	hk	hk	hk	hh	hk	hk	hk	kk	hk	hh	hk	hk	kk	hk	hk
LG13_HB_387	F_0175653_L13_PA	LG13	<nnxnp>	{-0}	(nn,np)	nn	np	nn	np	np	np	np	nn	nn	np	np	np	np	nn	nn	nn	nn	np	nn	nn	np	nn	np	np	np	np	np	np	np	np	np	np	np	nn	nn	np	nn	np	np	nn	nn	nn	nn	nn
[truncated: 5,239 more rows]
[truncated: 47 more columns]
