# Supplementary material for: A high-density, multi-parental SNP genetic map on apple validates a new mapping approach for outcrossing species
Source: Hortic Res. 2016 Nov 23;3:16057–. doi: 10.1038/hortres.2016.57 (PMC5120355; doi:10.1038/hortres.2016.57)
Supplement: Supplementary Dataset S14 [file hortres201657-s24.csv]

HB	JM_Locus_Name	LG	SegrT	Phase	Classif.	I_W01	I_W02M	I_W04	I_W05	I_W06	I_W07	I_W08	I_W09	I_W10	I_W11	I_W12	I_W13	I_W15	I_W16	I_W17	I_W18	I_W20	I_W21	I_W22	I_W29	I_W31	I_W34	I_W35	I_W36	I_W37	I_W38	I_W39	I_W42	I_W43	I_W44	I_W45	I_W46	I_W47	I_W48	I_W49	I_W50	I_W54	I_W55	I_W57	I_W58	I_W59	I_W62	I_W63	I_W64
LG1_HB_1001	F_0463467_L2_PA	LG1	<nnxnp>	{-1}	(nn,np)	np	np	nn	np	np	nn	nn	nn	np	nn	nn	np	np	nn	np	np	nn	nn	nn	np	nn	np	nn	nn	nn	nn	np	nn	nn	nn	np	np	np	nn	nn	np	nn	nn	np	nn	np	np	nn	np
LG1_HB_1002	F_0464008_L2_PA	LG1	<hkxhk>	{01}	(hh,hk,kk)	kk	kk	hh	kk	hk	hk	hh	hk	kk	hk	hh	kk	hk	hh	hk	kk	hk	hh	hh	kk	hk	kk	hk	hh	hk	hk	kk	hh	hh	hh	hk	kk	hk	hh	hk	hk	hh	hk	kk	hh	hk	kk	hh	kk
LG1_HB_1002	F_0464041_L2_PA	LG1	<lmxll>	{1-}	(ll,lm)	ll	ll	lm	ll	lm	ll	lm	ll	ll	ll	lm	ll	lm	lm	lm	ll	ll	lm	lm	ll	ll	ll	ll	lm	ll	ll	ll	lm	lm	lm	lm	ll	lm	lm	ll	lm	lm	ll	ll	lm	lm	ll	lm	ll
LG1_HB_1073	F_0497566_L2_PA	LG1	<lmxll>	{0-}	(ll,lm)	lm	lm	ll	lm	ll	ll	ll	lm	lm	lm	lm	lm	ll	ll	lm	lm	lm	lm	ll	lm	lm	lm	lm	lm	lm	lm	lm	ll	ll	lm	lm	ll	lm	ll	lm	lm	lm	lm	ll	ll	lm	ll	ll	lm
LG1_HB_1073	F_0497578_L2_PA	LG1	<nnxnp>	{-1}	(nn,np)	nn	nn	nn	nn	np	nn	nn	np	np	nn	np	np	np	nn	np	np	nn	nn	nn	np	nn	np	nn	nn	np	nn	np	nn	nn	nn	np	np	np	nn	np	np	nn	np	np	nn	np	nn	nn	np
LG1_HB_1133	F_0530052_L3_PA	LG1	<lmxll>	{1-}	(ll,lm)	ll	lm	lm	ll	lm	ll	lm	ll	ll	ll	lm	ll	lm	lm	lm	ll	ll	lm	lm	ll	ll	ll	ll	lm	ll	ll	ll	lm	lm	lm	lm	ll	lm	lm	ll	lm	lm	ll	ll	lm	lm	ll	lm	ll
LG1_HB_1133	F_0530057_L3_PA	LG1	<hkxhk>	{00}	(hh,hk,kk)	hk	hh	hk	hk	hh	kk	hk	kk	hk	kk	hk	hk	hh	hk	hh	hk	kk	hk	hk	hk	kk	hk	kk	hk	kk	kk	hk	hk	hk	hk	hh	hk	hh	hk	kk	hh	hk	kk	hk	hk	hh	hk	hk	hk
LG1_HB_1133	F_0530061_L3_PA	LG1	<lmxll>	{1-}	(ll,lm)	ll	lm	lm	ll	lm	ll	lm	ll	ll	ll	lm	ll	lm	lm	lm	ll	ll	lm	lm	ll	ll	ll	ll	lm	ll	ll	ll	lm	lm	lm	lm	ll	lm	lm	ll	lm	lm	ll	ll	lm	lm	ll	lm	ll
LG1_HB_1133	F_0530079_L3_PA	LG1	<lmxll>	{1-}	(ll,lm)	ll	lm	lm	ll	lm	ll	lm	ll	ll	ll	lm	ll	lm	lm	lm	ll	ll	lm	lm	ll	ll	ll	ll	lm	ll	ll	ll	lm	lm	lm	lm	ll	lm	lm	ll	lm	lm	ll	ll	lm	lm	ll	lm	ll
LG1_HB_1133	F_0530049_L3_PA	LG1	<nnxnp>	{-1}	(nn,np)	np	np	nn	np	np	nn	nn	nn	np	nn	nn	np	np	nn	np	np	nn	nn	nn	np	nn	np	nn	nn	nn	nn	np	nn	nn	nn	np	np	np	nn	nn	np	nn	nn	np	nn	np	np	nn	np
F_0588838_L4_PA	F_0588838_L4_PA	LG1	<nnxnp>	{-1}	(nn,np)	nn	nn	nn	nn	nn	nn	nn	np	nn	nn	np	np	nn	nn	nn	nn	nn	nn	nn	nn	np	np	nn	np	np	nn	np	nn	nn	nn	np	nn	np	nn	np	np	nn	np	nn	np	np	nn	nn	np
LG1_HB_1426	F_0671576_L6_PA	LG1	<lmxll>	{1-}	(ll,lm)	ll	ll	lm	ll	lm	ll	lm	ll	ll	ll	lm	ll	lm	lm	ll	ll	ll	lm	lm	ll	ll	ll	ll	lm	ll	ll	ll	lm	lm	lm	lm	ll	lm	lm	ll	lm	lm	ll	ll	lm	lm	ll	lm	ll
LG1_HB_1430	F_0673800_L6_PA	LG1	<hkxhk>	{10}	(hh,hk,kk)	hh	hh	kk	hh	hk	hk	kk	hk	hh	hk	kk	hh	hk	kk	hk	hh	hk	kk	kk	hh	hk	hh	hk	kk	hk	hk	hh	kk	kk	kk	hk	hh	hk	kk	hk	hk	kk	hk	hh	kk	hk	hh	kk	hh
LG1_HB_1430	F_0673806_L6_PA	LG1	<nnxnp>	{-1}	(nn,np)	np	np	nn	np	np	nn	nn	nn	np	nn	nn	np	np	nn	np	np	nn	nn	nn	np	nn	np	nn	nn	nn	nn	np	nn	nn	nn	np	np	np	nn	nn	np	nn	nn	np	nn	np	np	nn	np
LG1_HB_1430	F_0673808_L6_PA	LG1	<nnxnp>	{-1}	(nn,np)	np	np	nn	np	np	nn	nn	nn	np	nn	nn	np	np	nn	np	np	nn	nn	nn	np	nn	np	nn	nn	nn	nn	np	nn	nn	nn	np	np	np	nn	nn	np	nn	nn	np	nn	np	np	nn	np
LG1_HB_1430	F_0673809_L6_PA	LG1	<nnxnp>	{-1}	(nn,np)	np	np	nn	np	np	nn	nn	nn	np	nn	nn	np	np	nn	np	np	nn	nn	nn	np	nn	np	nn	nn	nn	nn	np	nn	nn	nn	np	np	np	nn	nn	np	nn	nn	np	nn	np	np	nn	np
LG1_HB_1511	F_0709599_L7_PA	LG1	<lmxll>	{0-}	(ll,lm)	lm	lm	ll	lm	ll	lm	ll	lm	lm	lm	ll	lm	ll	ll	ll	lm	lm	ll	ll	lm	lm	lm	lm	ll	lm	lm	lm	ll	ll	ll	ll	lm	ll	ll	lm	ll	ll	lm	lm	ll	ll	lm	ll	lm
LG1_HB_1627	F_0764005_L8_PA	LG1	<lmxll>	{1-}	(ll,lm)	ll	lm	lm	ll	--	ll	lm	ll	ll	ll	lm	ll	lm	lm	lm	ll	ll	lm	lm	ll	ll	ll	ll	lm	ll	ll	ll	lm	lm	lm	lm	ll	lm	lm	ll	lm	lm	ll	ll	lm	lm	ll	lm	ll
LG1_HB_1627	F_0764006_L8_PA	LG1	<lmxll>	{1-}	(ll,lm)	ll	lm	lm	ll	--	ll	--	ll	ll	ll	lm	ll	lm	lm	lm	ll	ll	lm	lm	ll	ll	ll	ll	lm	ll	ll	ll	--	lm	lm	lm	ll	lm	lm	ll	lm	lm	ll	ll	lm	lm	ll	lm	ll
LG1_HB_1627	F_0764008_L8_PA	LG1	<hkxhk>	{11}	(hh,hk,kk)	hk	kk	hk	hk	kk	hh	hk	hh	hk	hh	hk	hk	kk	hk	kk	hk	hh	hk	hk	hk	hh	hk	hh	hk	hh	hh	hk	hk	hk	hk	kk	hk	kk	hk	hh	kk	hk	hh	hk	hk	kk	hk	hk	hk
LG1_HB_1627	F_0763988_L8_PA	LG1	<nnxnp>	{-1}	(nn,np)	np	np	nn	np	np	nn	nn	nn	np	nn	nn	np	np	nn	np	np	nn	nn	nn	np	nn	np	nn	nn	nn	nn	np	nn	nn	nn	np	np	np	nn	nn	np	nn	nn	np	nn	np	np	nn	np
LG1_HB_1628	F_0764324_L8_PA	LG1	<lmxll>	{1-}	(ll,lm)	ll	lm	lm	ll	lm	ll	lm	ll	ll	ll	lm	ll	lm	lm	lm	ll	ll	lm	lm	ll	ll	ll	ll	lm	ll	ll	ll	lm	lm	lm	lm	ll	lm	lm	ll	lm	lm	ll	ll	lm	lm	ll	lm	ll
LG1_HB_1628	F_0764315_L8_PA	LG1	<nnxnp>	{-1}	(nn,np)	np	np	nn	np	np	nn	nn	nn	np	nn	nn	np	np	nn	np	np	nn	nn	nn	np	nn	np	nn	nn	nn	nn	np	nn	nn	nn	np	np	np	nn	nn	np	nn	nn	np	nn	np	np	nn	np
LG1_HB_179	F_0079679_L11_PA	LG1	<lmxll>	{0-}	(ll,lm)	lm	lm	ll	lm	ll	lm	ll	lm	lm	lm	ll	lm	ll	ll	lm	lm	lm	ll	ll	lm	lm	lm	lm	ll	lm	lm	lm	ll	ll	ll	ll	lm	ll	ll	lm	ll	ll	lm	lm	ll	ll	lm	ll	lm
LG1_HB_179	F_0079713_L11_PA	LG1	<hkxhk>	{01}	(hh,hk,kk)	kk	kk	hh	kk	hk	hk	hh	hk	kk	hk	hh	kk	hk	hh	kk	kk	hk	hh	hh	kk	hk	kk	hk	hh	hk	hk	kk	hh	hh	hh	hk	kk	hk	hh	hk	hk	hh	hk	kk	hh	hk	kk	hh	kk
LG1_HB_179	F_0079717_L11_PA	LG1	<lmxll>	{0-}	(ll,lm)	lm	lm	ll	lm	ll	lm	ll	lm	lm	lm	ll	lm	ll	ll	lm	lm	lm	ll	ll	lm	lm	lm	lm	ll	lm	lm	lm	ll	ll	ll	ll	lm	ll	ll	lm	ll	ll	lm	lm	ll	ll	lm	ll	lm
LG1_HB_179	F_0079718_L11_PA	LG1	<lmxll>	{0-}	(ll,lm)	lm	lm	ll	lm	ll	lm	ll	lm	lm	lm	ll	lm	ll	ll	lm	lm	lm	ll	ll	lm	lm	lm	lm	ll	lm	lm	lm	ll	ll	ll	ll	lm	ll	ll	lm	ll	ll	lm	lm	ll	ll	lm	ll	lm
LG1_HB_179	F_0079751_L11_PA	LG1	<lmxll>	{0-}	(ll,lm)	lm	lm	ll	lm	ll	lm	ll	lm	lm	lm	ll	lm	ll	ll	lm	lm	lm	ll	ll	lm	lm	lm	lm	ll	lm	lm	lm	ll	ll	ll	ll	lm	ll	ll	lm	ll	ll	lm	lm	ll	ll	lm	ll	lm
LG1_HB_2029_s23h1	F_0937902_L17_23_1	LG1	<hkxhk>	{00}	(hh,hk,kk)	hk	hk	hk	hk	hh	hk	hk	kk	hk	kk	hk	hk	hh	hk	hk	hk	kk	kk	hk	hk	kk	hk	kk	kk	hk	kk	hk	hk	hk	hk	hh	hh	hh	hk	kk	hh	hk	kk	hh	hk	hk	hh	hk	hk
LG1_HB_2035_s39h1	F_0938917_L1_39_1	LG1	<nnxnp>	{-0}	(nn,np)	nn	nn	np	nn	nn	np	np	np	nn	np	np	nn	nn	np	nn	nn	np	np	np	nn	np	nn	np	np	np	np	nn	np	np	np	nn	nn	nn	np	np	nn	np	np	nn	np	nn	nn	np	nn
LG1_HB_2036_s41h1	F_0939067_L1_41_1	LG1	<lmxll>	{1-}	(ll,lm)	ll	ll	lm	ll	lm	ll	lm	ll	ll	ll	lm	ll	lm	lm	ll	ll	ll	lm	lm	ll	ll	ll	ll	lm	ll	ll	ll	lm	lm	lm	lm	ll	lm	lm	ll	lm	lm	ll	ll	lm	lm	ll	lm	ll
LG1_HB_2036_s41h1	F_0939068_L1_41_1	LG1	<nnxnp>	{-0}	(nn,np)	nn	nn	np	nn	nn	np	np	np	nn	np	np	nn	nn	np	nn	nn	np	np	np	nn	np	nn	np	np	np	np	nn	np	np	np	nn	nn	nn	np	np	nn	np	np	nn	np	nn	nn	np	nn
LG1_HB_2043_s49h1	F_0941503_L1_49_1	LG1	<lmxll>	{0-}	(ll,lm)	lm	lm	ll	lm	ll	ll	ll	lm	lm	lm	ll	lm	ll	ll	lm	lm	lm	lm	ll	lm	lm	lm	lm	lm	lm	lm	lm	ll	ll	lm	ll	ll	lm	ll	lm	ll	lm	lm	ll	ll	lm	ll	ll	lm
LG1_HB_2043_s49h1	F_0941510_L1_49_1	LG1	<lmxll>	{0-}	(ll,lm)	lm	lm	ll	lm	ll	ll	ll	lm	lm	lm	ll	lm	ll	ll	lm	lm	lm	lm	ll	lm	lm	lm	lm	lm	lm	lm	lm	ll	ll	lm	ll	ll	lm	ll	lm	ll	lm	lm	ll	ll	lm	ll	ll	lm
LG1_HB_2043.1	R_14529153_L1_PA	LG1	<lmxll>	{0-}	(ll,lm)	lm	lm	ll	lm	ll	ll	ll	lm	lm	lm	ll	lm	ll	ll	lm	lm	lm	lm	ll	lm	lm	lm	lm	lm	lm	lm	lm	ll	ll	lm	ll	ll	lm	ll	lm	ll	lm	lm	ll	ll	lm	ll	ll	lm
LG1_HB_2043.5_s49h1	GD_01500_L1_49_1	LG1	<hkxhk>	{01}	(hh,hk,kk)	hk	kk	hh	hk	hk	hh	hh	hk	kk	hk	hk	kk	hk	hh	kk	kk	hk	hk	hh	kk	hk	kk	hk	hk	kk	hk	kk	hh	hh	hk	hk	hk	kk	hh	hk	kk	hk	kk	hk	hh	kk	hh	hh	kk
LG1_HB_2046_s51h1	F_0942704_L1_51_1	LG1	<nnxnp>	{-0}	(nn,np)	np	np	np	np	nn	np	np	nn	nn	np	nn	nn	nn	np	nn	nn	np	np	np	nn	np	nn	np	np	nn	np	nn	np	np	np	nn	nn	nn	np	nn	nn	np	nn	nn	np	nn	np	np	nn
LG1_HB_2046_s51h1	$F_0942690z_LG1	LG1	<lmxll>	{0-}	(ll,lm)	--	lm	ll	lm	ll	ll	ll	--	lm	lm	lm	lm	ll	ll	lm	lm	lm	lm	ll	lm	lm	lm	lm	lm	lm	lm	lm	ll	ll	lm	lm	ll	lm	ll	lm	lm	lm	lm	ll	ll	lm	ll	ll	lm
LG1_HB_2048_s51h1	F_0942979_L1_51_1	LG1	<nnxnp>	{-0}	(nn,np)	np	np	np	np	nn	np	np	nn	nn	np	nn	nn	nn	np	nn	nn	np	np	np	nn	np	nn	np	np	np	np	nn	np	np	np	nn	nn	nn	np	nn	nn	np	nn	nn	np	nn	np	np	nn
LG1_HB_2048_s51h1	F_0942990_L1_51_1	LG1	<hkxhk>	{10}	(hh,hk,kk)	hk	hk	kk	hk	hk	kk	kk	hh	hh	hk	hh	hh	hk	kk	hh	hh	hk	hk	kk	hh	hk	hh	hk	hk	hk	hk	hh	kk	kk	hk	hh	hk	hh	kk	hh	hh	hk	hh	hk	kk	hh	kk	kk	hh
LG1_HB_2048_s51h1	F_0942992_L1_51_1	LG1	<hkxhk>	{01}	(hh,hk,kk)	hk	hk	hh	hk	hk	hh	hh	kk	kk	hk	kk	kk	hk	hh	kk	kk	hk	hk	hh	kk	hk	kk	hk	hk	hk	hk	kk	hh	hh	hk	kk	hk	kk	hh	kk	kk	hk	kk	hk	hh	kk	hh	hh	kk
LG1_HB_2049_s56h1	F_0943477_L1_56_1	LG1	<lmxll>	{0-}	(ll,lm)	lm	lm	ll	ll	ll	ll	ll	lm	lm	lm	lm	lm	ll	ll	lm	lm	lm	lm	lm	lm	lm	lm	lm	lm	lm	lm	lm	lm	ll	lm	lm	ll	lm	ll	lm	lm	lm	lm	ll	ll	lm	ll	ll	lm
LG1_HB_2050_s56h1	F_0943679_L1_56_1	LG1	<hkxhk>	{01}	(hh,hk,kk)	hk	hk	hh	hh	hk	hh	hh	kk	hk	hk	kk	kk	hk	hh	hk	kk	hk	hk	hk	kk	hk	kk	hk	kk	hk	hk	kk	hh	hh	hk	kk	hk	kk	hh	kk	kk	hk	kk	hh	hh	kk	hh	hh	kk
LG1_HB_2050_s56h1	F_0943711_L1_56_1	LG1	<lmxll>	{0-}	(ll,lm)	lm	lm	ll	ll	ll	ll	ll	lm	lm	lm	lm	lm	ll	ll	lm	lm	lm	lm	lm	lm	lm	lm	lm	lm	lm	lm	lm	ll	ll	lm	lm	ll	lm	ll	lm	lm	lm	lm	ll	ll	lm	ll	ll	lm
LG1_HB_2053_s58h1	F_0945105_L1_58_1	LG1	<nnxnp>	{-1}	(nn,np)	nn	nn	nn	nn	np	nn	nn	np	nn	nn	np	np	np	nn	nn	np	nn	nn	nn	np	np	np	nn	np	nn	nn	np	nn	nn	nn	np	nn	np	nn	np	np	nn	np	nn	nn	np	nn	nn	np
LG1_HB_2055_s58h1	F_0945848_L1_58_1	LG1	<lmxll>	{0-}	(ll,lm)	lm	lm	ll	ll	ll	ll	ll	lm	lm	lm	lm	lm	lm	ll	lm	lm	lm	lm	lm	lm	lm	lm	lm	lm	lm	lm	lm	lm	ll	lm	lm	ll	lm	ll	lm	lm	lm	lm	ll	ll	lm	ll	lm	lm
LG1_HB_2055_s58h1	F_0945847_L1_58_1	LG1	<nnxnp>	{-1}	(nn,np)	nn	nn	nn	nn	np	nn	nn	np	nn	nn	np	np	nn	nn	nn	nn	nn	nn	nn	np	np	np	nn	np	nn	nn	np	nn	nn	nn	np	nn	np	nn	np	np	nn	np	nn	nn	np	nn	nn	np
LG1_HB_2061_s21h1	F_0948172_L2_21_1	LG1	<lmxll>	{0-}	(ll,lm)	lm	lm	ll	lm	ll	lm	ll	lm	lm	lm	ll	lm	ll	ll	lm	lm	lm	ll	ll	lm	lm	lm	lm	ll	lm	lm	lm	ll	ll	ll	ll	ll	ll	ll	lm	ll	ll	lm	lm	ll	lm	lm	ll	lm
LG1_HB_2074_s23h1	F_0953660_L2_23_1	LG1	<lmxll>	{1-}	(ll,lm)	ll	lm	lm	ll	--	ll	lm	ll	ll	ll	lm	ll	lm	lm	lm	ll	ll	lm	lm	ll	ll	ll	ll	lm	ll	ll	ll	lm	lm	lm	lm	ll	lm	lm	ll	lm	lm	ll	ll	lm	lm	ll	lm	ll
LG1_HB_2074_s23h1	F_0953652_L2_23_1	LG1	<nnxnp>	{-1}	(nn,np)	np	np	nn	np	np	nn	nn	nn	np	nn	nn	np	np	nn	np	np	nn	nn	nn	np	nn	np	nn	nn	nn	nn	np	nn	nn	nn	np	np	np	nn	nn	np	nn	nn	np	nn	np	np	nn	np
LG1_HB_2128_s55h1	F_0974443_L3_55_1	LG1	<nnxnp>	{-0}	(nn,np)	np	nn	np	np	nn	np	np	nn	nn	np	nn	nn	nn	np	nn	nn	np	np	np	nn	np	nn	np	np	nn	np	nn	np	np	np	nn	nn	nn	np	np	nn	np	nn	nn	np	nn	np	np	nn
LG1_HB_2128_s55h1	F_0974451_L3_55_1	LG1	<nnxnp>	{-1}	(nn,np)	nn	np	--	nn	np	nn	nn	np	np	nn	np	--	--	nn	np	np	nn	nn	nn	np	nn	np	nn	nn	np	nn	np	nn	nn	nn	np	--	np	nn	nn	np	nn	np	np	nn	np	nn	nn	np
LG1_HB_2212_s28h1	F_1004093_L6_28_1	LG1	<lmxll>	{1-}	(ll,lm)	ll	ll	lm	ll	lm	ll	lm	ll	ll	ll	lm	ll	lm	lm	ll	ll	ll	lm	lm	ll	ll	ll	ll	lm	ll	ll	ll	lm	lm	lm	lm	ll	lm	lm	ll	lm	lm	ll	ll	lm	lm	ll	lm	ll
LG1_HB_2212_s28h1	F_1004090_L6_28_1	LG1	<nnxnp>	{-0}	(nn,np)	nn	nn	np	nn	nn	np	np	np	nn	np	np	nn	nn	np	nn	nn	np	np	np	nn	np	nn	np	np	np	np	nn	np	np	np	nn	nn	nn	np	np	nn	np	np	nn	np	nn	nn	np	nn
LG1_HB_2228_s43h1	F_1010758_L6_43_1	LG1	<nnxnp>	{-1}	(nn,np)	nn	nn	nn	nn	np	nn	nn	np	np	nn	np	np	np	nn	np	np	nn	nn	nn	np	nn	np	nn	nn	np	nn	np	nn	nn	nn	np	np	np	nn	np	np	nn	np	np	nn	np	nn	nn	np
LG1_HB_2264_s48h1	F_1021083_L7_48_1	LG1	<lmxll>	{1-}	(ll,lm)	ll	ll	lm	ll	lm	ll	lm	ll	ll	ll	lm	ll	lm	lm	ll	ll	ll	lm	lm	ll	ll	ll	ll	lm	ll	ll	ll	lm	lm	lm	lm	ll	lm	lm	ll	lm	lm	ll	ll	lm	lm	ll	lm	ll
LG1_HB_2264_s48h1	F_1021087_L7_48_1	LG1	<hkxhk>	{01}	(hh,hk,kk)	kk	kk	hh	kk	hk	hk	hh	hk	kk	hk	hh	kk	hk	hh	kk	kk	hk	hh	hh	kk	hk	kk	hk	hh	hk	hk	kk	hh	hh	hh	hk	kk	hk	hh	hk	hk	hh	hk	kk	hh	hk	kk	hh	kk
LG1_HB_2264_s48h1	F_1021088_L7_48_1	LG1	<hkxhk>	{01}	(hh,hk,kk)	kk	kk	hh	kk	hk	hk	hh	hk	kk	hk	hh	kk	hk	hh	kk	kk	hk	hh	hh	kk	hk	kk	hk	hh	hk	hk	kk	hh	hh	hh	hk	kk	hk	hh	hk	hk	hh	hk	kk	hh	hk	kk	hh	kk
LG1_HB_2294_s56h1	F_1035153_L8_56_1	LG1	<nnxnp>	{-1}	(nn,np)	np	np	nn	np	np	nn	nn	nn	np	nn	nn	np	np	nn	np	np	nn	nn	nn	np	nn	np	nn	nn	nn	nn	np	nn	nn	nn	np	np	np	nn	nn	np	nn	nn	np	nn	np	np	nn	np
LG1_HB_2406_s86h2	F_1072558_L15_86_2	LG1	<nnxnp>	{-1}	(nn,np)	nn	nn	nn	nn	np	nn	nn	np	nn	nn	np	np	np	nn	nn	nn	nn	nn	nn	np	np	np	nn	np	nn	nn	np	nn	nn	nn	np	nn	np	nn	np	np	nn	np	nn	nn	np	nn	nn	np
LG1_HB_2442_s74h2	F_1080641_L1_74_2	LG1	<nnxnp>	{-1}	(nn,np)	nn	np	nn	nn	np	nn	nn	nn	np	nn	np	np	np	nn	np	np	nn	nn	nn	np	nn	np	nn	nn	np	nn	np	nn	nn	nn	np	np	np	nn	nn	np	nn	np	np	nn	np	nn	nn	np
LG1_HB_2442_s74h2	F_1080637_L1_74_2	LG1	<lmxll>	{0-}	(ll,lm)	lm	lm	ll	lm	ll	ll	ll	lm	lm	lm	ll	lm	ll	ll	lm	lm	lm	lm	ll	lm	lm	lm	lm	lm	lm	lm	lm	ll	ll	lm	ll	ll	lm	ll	lm	lm	lm	lm	ll	ll	lm	ll	ll	lm
LG1_HB_2442_s74h2	F_1080640_L1_74_2	LG1	<hkxhk>	{10}	(hh,hk,kk)	hk	hh	kk	hk	hk	kk	kk	hk	hh	hk	hk	hh	hk	kk	hh	hh	hk	hk	kk	hh	hk	hh	hk	hk	hh	hk	hh	kk	kk	hk	hk	hk	hh	kk	hk	hh	hk	hh	hk	kk	hh	kk	kk	hh
LG1_HB_2448_s84h2	F_1082432_L1_84_2	LG1	<nnxnp>	{-1}	(nn,np)	nn	nn	nn	nn	nn	nn	nn	np	nn	nn	np	np	nn	nn	nn	nn	nn	nn	nn	nn	np	np	np	np	np	nn	np	nn	nn	nn	np	nn	np	nn	np	np	np	np	nn	np	np	nn	nn	np
LG1_HB_2448_s84h2	F_1082439_L1_84_2	LG1	<nnxnp>	{-1}	(nn,np)	nn	nn	nn	nn	nn	nn	nn	np	nn	nn	np	np	nn	nn	nn	nn	nn	nn	nn	nn	np	np	np	np	np	nn	np	nn	nn	nn	np	nn	np	nn	np	np	np	np	nn	np	np	nn	nn	np
LG1_HB_2448_s84h2	F_1082444_L1_84_2	LG1	<nnxnp>	{-1}	(nn,np)	nn	nn	nn	nn	nn	nn	nn	nn	nn	nn	np	np	nn	nn	nn	nn	nn	nn	nn	nn	--	np	np	np	np	nn	np	nn	nn	nn	np	nn	np	nn	np	np	np	np	nn	--	np	nn	nn	np
LG1_HB_2476_s81h2	F_1089798_L3_81_2	LG1	<hkxhk>	{11}	(hh,hk,kk)	hk	kk	hk	hk	kk	hh	hk	hh	hk	hh	hk	hk	kk	hk	kk	hk	hh	hk	hk	hk	hh	hk	hh	hk	hh	hh	hk	hk	hk	hk	kk	hk	kk	hk	hh	kk	hk	hh	hk	hk	kk	hk	hk	hk
LG1_HB_2476_s81h2	F_1089803_L3_81_2	LG1	<hkxhk>	{11}	(hh,hk,kk)	hk	kk	hk	hk	kk	hh	hk	hh	hk	hh	hk	hk	kk	hk	kk	hk	hh	hk	hk	hk	hh	hk	hh	hk	hh	hh	hk	hk	hk	hk	kk	hk	kk	hk	hh	kk	hk	hh	hk	hk	kk	hk	hk	hk
LG1_HB_2523_s62h2	F_1099412_L7_62_2	LG1	<hkxhk>	{10}	(hh,hk,kk)	hh	hh	--	hh	--	hk	kk	hk	hh	hk	kk	hh	hk	kk	hk	hh	hk	kk	kk	hh	hk	hh	hk	kk	hk	hk	hh	kk	kk	kk	hk	hh	hk	kk	hk	hk	kk	hk	hh	kk	hk	hh	kk	hh
LG1_HB_2523_s62h2	F_1099420_L7_62_2	LG1	<hkxhk>	{10}	(hh,hk,kk)	hh	hh	kk	hh	hk	hk	kk	hk	hh	hk	kk	hh	hk	kk	hk	hh	hk	kk	kk	hh	hk	hh	hk	kk	hk	hk	hh	kk	kk	kk	hk	hh	hk	kk	hk	hk	kk	hk	hh	kk	hk	hh	kk	hh
F_1099992_L7_66_2	F_1099992_L7_66_2	LG1	<lmxll>	{1-}	(ll,lm)	ll	ll	lm	ll	lm	ll	lm	ll	ll	ll	lm	ll	lm	lm	ll	ll	ll	lm	lm	ll	ll	ll	ll	lm	ll	ll	ll	lm	lm	lm	lm	ll	lm	lm	ll	lm	lm	ll	ll	lm	lm	ll	lm	ll
LG1_HB_2588_s129h3	F_1111605_L15_129_3	LG1	<lmxll>	{1-}	(ll,lm)	ll	lm	lm	ll	lm	ll	lm	ll	ll	ll	lm	ll	lm	lm	lm	ll	ll	lm	lm	ll	ll	ll	ll	lm	ll	ll	ll	lm	lm	lm	lm	ll	lm	lm	ll	lm	lm	ll	ll	lm	lm	ll	lm	ll
LG1_HB_2588_s129h3	F_1111607_L15_129_3	LG1	<nnxnp>	{-1}	(nn,np)	np	np	nn	np	np	nn	nn	nn	np	nn	nn	np	np	nn	np	np	nn	nn	nn	np	nn	np	nn	nn	nn	nn	np	nn	nn	nn	np	np	np	nn	nn	np	nn	nn	np	nn	np	np	nn	np
LG1_HB_2599_s103h3	F_1114720_L3_103_3	LG1	<hkxhk>	{01}	(hh,hk,kk)	kk	kk	hh	kk	hk	hk	hh	hk	kk	hk	hh	kk	hk	hh	kk	kk	hk	hh	hh	kk	hk	kk	hk	hh	hk	hk	kk	hh	hh	hh	hk	kk	hk	hh	hk	hk	hh	hk	kk	hh	hk	kk	hh	kk
LG1_HB_2599_s103h3	F_1114722_L3_103_3	LG1	<lmxll>	{1-}	(ll,lm)	ll	ll	lm	ll	lm	ll	lm	ll	ll	ll	lm	ll	lm	lm	ll	ll	ll	lm	lm	ll	ll	ll	ll	lm	ll	ll	ll	lm	lm	lm	lm	ll	lm	lm	ll	lm	lm	ll	ll	lm	lm	ll	lm	ll
LG1_HB_2599_s103h3	F_1114723_L3_103_3	LG1	<nnxnp>	{-1}	(nn,np)	np	np	nn	np	np	nn	nn	nn	np	nn	nn	np	np	nn	np	np	nn	nn	nn	np	nn	np	nn	nn	nn	nn	np	nn	nn	nn	np	np	np	nn	nn	np	nn	nn	np	nn	np	np	nn	np
LG1_HB_2599_s103h3	F_1114742_L3_103_3	LG1	<lmxll>	{0-}	(ll,lm)	lm	lm	ll	lm	ll	lm	ll	lm	lm	lm	ll	lm	ll	ll	lm	lm	lm	ll	ll	lm	lm	lm	lm	ll	lm	lm	lm	ll	ll	ll	ll	lm	ll	ll	lm	ll	ll	lm	lm	ll	ll	lm	ll	lm
LG1_HB_3001_s56h1	R_21291785_L1_56_1	LG1	<lmxll>	{0-}	(ll,lm)	lm	lm	ll	ll	ll	ll	ll	lm	lm	lm	lm	lm	ll	ll	lm	lm	lm	lm	lm	lm	lm	lm	lm	lm	lm	lm	lm	lm	ll	lm	lm	ll	lm	ll	lm	lm	lm	lm	ll	ll	lm	ll	ll	lm
GD_00152_L1_42_1	GD_00152_L1_42_1	LG1	<hkxhk>	{00}	(hh,hk,kk)	hk	hk	hk	hk	hh	kk	hk	kk	hk	kk	hk	hk	hh	hk	hk	hk	kk	hk	hk	hk	kk	hk	kk	hk	kk	kk	hk	hk	hk	hk	hh	hk	hh	hk	kk	hh	hk	kk	hk	hk	hh	hk	hk	hk
R_11532952_L1_PA	R_11532952_L1_PA	LG1	<nnxnp>	{-0}	(nn,np)	nn	nn	np	nn	nn	np	np	np	nn	np	np	nn	nn	np	nn	nn	np	np	np	nn	np	nn	np	np	np	np	nn	np	np	np	nn	nn	nn	np	np	nn	np	np	nn	np	nn	nn	np	nn
R_14148062_L1_PA	R_14148062_L1_PA	LG1	<lmxll>	{1-}	(ll,lm)	ll	ll	lm	ll	lm	lm	lm	ll	ll	ll	lm	ll	lm	lm	ll	ll	ll	ll	lm	ll	ll	ll	ll	ll	ll	ll	ll	lm	lm	ll	lm	lm	ll	lm	ll	lm	ll	ll	lm	lm	ll	lm	lm	ll
R_13093630_L1_PA	R_13093630_L1_PA	LG1	<lmxll>	{0-}	(ll,lm)	lm	lm	ll	lm	ll	ll	ll	lm	lm	lm	ll	lm	ll	ll	lm	lm	lm	lm	ll	lm	lm	lm	lm	lm	lm	lm	lm	ll	ll	lm	ll	ll	ll	ll	lm	ll	ll	lm	ll	ll	lm	ll	ll	lm
LG1_HB_3022	GD_02538_L1_PA	LG1	<hkxhk>	{10}	(hh,hk,kk)	hk	hk	kk	hk	hk	kk	kk	hh	hh	hk	hh	hh	hk	kk	hh	hh	hk	hk	kk	hh	hk	hh	hk	hk	hh	hk	hh	kk	kk	hk	hh	hk	hh	kk	hh	hh	hk	hh	hk	kk	hh	kk	kk	hh
cR_14519247_L1_PA	R_14519247_L1_PA	LG1	<hkxhk>	{01}	(hh,hk,kk)	hk	kk	hh	hk	hk	hh	hh	hk	kk	hk	hk	kk	hk	hh	kk	kk	hk	hk	hh	kk	hk	kk	hk	hk	kk	hk	kk	hh	hh	hk	hk	hk	kk	hh	hk	hk	hk	kk	hk	hh	kk	hh	hh	kk
LG1_HB_3023	R_14699213_L1_PA	LG1	<nnxnp>	{-0}	(nn,np)	np	nn	np	np	nn	np	np	np	nn	np	nn	nn	nn	np	nn	nn	np	np	np	nn	np	nn	np	np	nn	np	nn	np	np	np	nn	nn	nn	np	np	nn	np	nn	nn	np	nn	np	np	nn
LG1_HB_3038	R_29128835_L1_PA	LG1	<nnxnp>	{-1}	(nn,np)	nn	nn	nn	nn	nn	nn	nn	np	nn	nn	np	np	nn	nn	nn	nn	nn	nn	nn	np	np	np	nn	np	nn	nn	np	nn	nn	nn	np	nn	np	nn	np	np	nn	np	nn	nn	np	nn	nn	np
R_35787897_L1_PA	R_35787897_L1_PA	LG1	<lmxll>	{0-}	(ll,lm)	lm	lm	ll	ll	ll	ll	ll	lm	lm	lm	lm	lm	lm	ll	lm	lm	lm	lm	lm	lm	lm	lm	lm	lm	lm	lm	lm	lm	ll	lm	lm	ll	lm	ll	lm	lm	lm	lm	ll	ll	lm	ll	lm	lm
LG1_HB_434	F_0197405_L13_PA	LG1	<lmxll>	{1-}	(ll,lm)	ll	lm	lm	ll	lm	ll	lm	ll	ll	ll	lm	ll	lm	lm	lm	ll	ll	lm	lm	ll	ll	ll	ll	lm	ll	ll	ll	lm	lm	lm	lm	ll	lm	lm	ll	lm	lm	ll	ll	lm	lm	ll	lm	ll
LG1_HB_434	F_0197414_L13_PA	LG1	<hkxhk>	{11}	(hh,hk,kk)	hk	kk	hk	hk	kk	hh	hk	hh	hk	hh	hk	hk	kk	hk	kk	hk	hh	hk	hk	hk	hh	hk	hh	hk	hh	hh	hk	hk	hk	hk	kk	hk	kk	hk	hh	kk	hk	hh	hk	hk	kk	hk	hk	hk
LG1_HB_434	F_0197433_L13_PA	LG1	<lmxll>	{1-}	(ll,lm)	ll	lm	lm	ll	--	ll	lm	ll	ll	ll	lm	ll	lm	lm	lm	ll	ll	lm	lm	ll	ll	ll	ll	lm	ll	ll	ll	lm	lm	lm	lm	ll	lm	lm	ll	lm	lm	ll	ll	lm	lm	ll	lm	ll
LG1_HB_435	F_0197753_L13_PA	LG1	<lmxll>	{1-}	(ll,lm)	ll	lm	lm	ll	lm	ll	lm	ll	ll	ll	lm	ll	lm	lm	lm	ll	ll	lm	lm	ll	ll	ll	ll	lm	ll	ll	ll	lm	lm	lm	lm	ll	lm	lm	ll	lm	lm	ll	ll	lm	lm	ll	lm	ll
LG1_HB_435	F_0197759_L13_PA	LG1	<lmxll>	{1-}	(ll,lm)	ll	lm	lm	ll	lm	ll	lm	ll	ll	ll	lm	ll	lm	lm	lm	ll	ll	lm	lm	ll	ll	ll	ll	lm	ll	ll	ll	lm	lm	lm	lm	ll	lm	lm	ll	lm	lm	ll	ll	lm	lm	ll	lm	ll
LG1_HB_435	F_0197756_L13_PA	LG1	<nnxnp>	{-1}	(nn,np)	np	np	nn	np	np	nn	nn	nn	np	nn	nn	np	np	nn	np	np	nn	nn	nn	np	nn	np	nn	nn	nn	nn	np	nn	nn	nn	np	np	np	nn	nn	np	nn	nn	np	nn	np	np	nn	np
LG1_HB_435	F_0197767_L13_PA	LG1	<nnxnp>	{-1}	(nn,np)	np	np	nn	np	np	nn	nn	nn	np	nn	nn	np	np	nn	np	np	nn	nn	nn	np	nn	np	nn	nn	nn	nn	np	nn	nn	nn	np	np	np	nn	nn	np	nn	nn	np	nn	np	np	nn	np
LG1_HB_435	F_0197766_L13_PA	LG1	<nnxnp>	{-1}	(nn,np)	np	np	nn	np	--	nn	nn	nn	np	nn	nn	np	np	nn	np	np	nn	nn	nn	np	nn	np	nn	nn	nn	nn	np	nn	nn	nn	np	np	np	nn	nn	np	nn	nn	np	nn	np	np	nn	np
LG1_HB_546	F_0250474_L14_PA	LG1	<nnxnp>	{-1}	(nn,np)	nn	nn	nn	nn	np	nn	nn	np	nn	nn	np	np	np	nn	nn	np	nn	nn	nn	np	np	np	nn	np	nn	nn	np	nn	nn	nn	np	nn	np	nn	np	np	nn	np	nn	nn	np	nn	nn	np
LG1_HB_546	F_0250486_L14_PA	LG1	<nnxnp>	{-1}	(nn,np)	nn	nn	nn	nn	np	nn	nn	np	nn	nn	np	np	np	nn	nn	np	nn	nn	nn	np	np	np	nn	np	nn	nn	np	nn	nn	nn	np	nn	np	nn	np	np	nn	np	nn	nn	np	nn	nn	np
F_0313817_L15_PA	F_0313817_L15_PA	LG1	<hkxhk>	{11}	(hh,hk,kk)	hk	kk	hk	hk	kk	hh	hk	hh	hk	hh	hk	hk	kk	hk	kk	hk	hh	hk	hk	hk	hh	hk	hh	hk	hh	hh	hk	hk	hk	hk	kk	hk	kk	hk	hh	kk	hk	hh	hk	hk	kk	hk	hk	hk
F_0409675_L1_PA	F_0409675_L1_PA	LG1	<lmxll>	{1-}	(ll,lm)	ll	lm	lm	ll	--	ll	lm	ll	ll	ll	lm	ll	lm	lm	lm	ll	ll	lm	lm	ll	ll	ll	ll	lm	ll	ll	ll	lm	lm	lm	lm	ll	lm	lm	ll	lm	lm	ll	ll	lm	lm	ll	lm	ll
LG1_HB_868	F_0409694_L1_PA	LG1	<nnxnp>	{-1}	(nn,np)	np	np	nn	np	np	nn	nn	nn	np	nn	nn	np	np	nn	np	np	nn	nn	nn	np	nn	np	nn	nn	nn	nn	np	nn	nn	nn	np	np	np	nn	nn	np	nn	nn	np	nn	np	np	nn	np
LG1_HB_876	F_0411211_L1_PA	LG1	<hkxhk>	{01}	(hh,hk,kk)	kk	kk	hh	kk	hk	hk	hh	hk	kk	hk	hh	kk	hk	hh	hk	kk	hk	hh	hh	kk	hk	kk	hk	hh	hk	hk	kk	hh	hh	hh	hk	kk	hk	hh	hk	hk	hh	hk	kk	hh	hk	kk	hh	kk
LG1_HB_876	F_0411206_L1_PA	LG1	<nnxnp>	{-1}	(nn,np)	np	np	nn	np	np	nn	nn	nn	np	nn	nn	np	np	nn	np	np	nn	nn	nn	np	nn	np	nn	nn	nn	nn	np	nn	nn	nn	np	np	np	nn	nn	np	nn	nn	np	nn	np	np	nn	np
LG1_HB_876	F_0411213_L1_PA	LG1	<nnxnp>	{-1}	(nn,np)	np	np	nn	np	np	nn	nn	nn	np	nn	nn	np	np	nn	np	np	nn	nn	nn	np	nn	np	nn	nn	nn	nn	np	nn	nn	nn	np	np	np	nn	nn	np	nn	nn	np	nn	np	np	nn	np
LG1_HB_876	F_0411216_L1_PA	LG1	<nnxnp>	{-1}	(nn,np)	np	np	nn	np	np	nn	nn	nn	np	nn	nn	np	np	nn	np	np	nn	nn	nn	np	nn	np	nn	nn	nn	nn	np	nn	nn	nn	np	np	np	nn	nn	np	nn	nn	np	nn	np	np	nn	np
LG1_HB_876	F_0411217_L1_PA	LG1	<nnxnp>	{-1}	(nn,np)	np	np	nn	np	np	nn	nn	nn	np	nn	nn	np	np	nn	np	np	nn	nn	nn	np	nn	np	nn	nn	nn	nn	np	nn	nn	nn	np	np	np	nn	nn	np	nn	nn	np	nn	np	np	nn	np
LG1_HB_877	F_0411240_L1_PA	LG1	<hkxhk>	{11}	(hh,hk,kk)	hk	kk	hk	hk	kk	hh	hk	hh	hk	hh	hk	hk	kk	hk	kk	hk	hh	hk	hk	hk	hh	hk	hh	hk	hh	hh	hk	hk	hk	hk	kk	hk	kk	hk	hh	kk	hk	hh	hk	hk	kk	hk	hk	hk
LG1_HB_877	F_0411246_L1_PA	LG1	<hkxhk>	{00}	(hh,hk,kk)	hk	hh	hk	hk	hh	kk	hk	kk	hk	kk	hk	hk	hh	hk	hh	hk	kk	hk	hk	hk	kk	hk	kk	hk	kk	kk	hk	hk	hk	hk	hh	hk	hh	hk	kk	hh	hk	kk	hk	hk	hh	hk	hk	hk
LG1_HB_878	F_0411306_L1_PA	LG1	<lmxll>	{1-}	(ll,lm)	ll	ll	lm	ll	lm	ll	lm	ll	ll	ll	lm	ll	lm	lm	ll	ll	ll	lm	lm	ll	ll	ll	ll	lm	ll	ll	ll	lm	lm	lm	lm	ll	lm	lm	ll	lm	lm	ll	ll	lm	lm	ll	lm	ll
LG1_HB_878	F_0411310_L1_PA	LG1	<lmxll>	{1-}	(ll,lm)	ll	ll	lm	ll	lm	ll	lm	ll	ll	ll	lm	ll	lm	lm	ll	ll	ll	lm	lm	ll	ll	ll	ll	lm	ll	ll	ll	lm	lm	lm	lm	ll	lm	lm	ll	lm	lm	ll	ll	lm	lm	ll	lm	ll
LG1_HB_879	F_0411409_L1_PA	LG1	<lmxll>	{1-}	(ll,lm)	ll	ll	lm	ll	--	ll	lm	ll	ll	ll	lm	ll	lm	lm	ll	ll	ll	lm	lm	ll	ll	ll	ll	--	ll	ll	ll	lm	--	lm	lm	ll	lm	lm	ll	lm	lm	ll	ll	lm	lm	ll	lm	ll
LG1_HB_880	F_0411478_L1_PA	LG1	<lmxll>	{0-}	(ll,lm)	lm	lm	ll	lm	ll	lm	ll	lm	lm	lm	ll	lm	ll	ll	lm	lm	lm	ll	ll	lm	lm	lm	lm	ll	lm	lm	lm	ll	ll	ll	ll	lm	ll	ll	lm	ll	ll	lm	lm	ll	ll	lm	ll	lm
LG1_HB_880	F_0411487_L1_PA	LG1	<lmxll>	{1-}	(ll,lm)	ll	ll	lm	ll	lm	ll	lm	ll	ll	ll	lm	ll	lm	lm	ll	ll	ll	lm	lm	ll	ll	ll	ll	lm	ll	ll	ll	lm	lm	lm	lm	ll	lm	lm	ll	lm	lm	ll	ll	lm	lm	ll	lm	ll
LG1_HB_880	F_0411488_L1_PA	LG1	<nnxnp>	{-1}	(nn,np)	np	np	nn	np	np	nn	nn	nn	np	nn	nn	np	np	nn	np	np	nn	nn	nn	np	nn	np	nn	nn	nn	nn	np	nn	nn	nn	np	np	np	nn	nn	np	nn	nn	np	nn	np	np	nn	np
LG1_HB_880	F_0411491_L1_PA	LG1	<hkxhk>	{01}	(hh,hk,kk)	kk	kk	hh	kk	hk	hk	hh	hk	kk	hk	hh	kk	hk	hh	kk	kk	hk	hh	hh	kk	hk	kk	hk	hh	hk	hk	kk	hh	hh	hh	hk	kk	hk	hh	hk	hk	hh	hk	kk	hh	hk	kk	hh	kk
LG1_HB_880	F_0411493_L1_PA	LG1	<lmxll>	{0-}	(ll,lm)	lm	lm	ll	lm	ll	lm	ll	lm	lm	lm	ll	lm	ll	ll	lm	lm	lm	ll	ll	lm	lm	lm	lm	ll	lm	lm	lm	ll	ll	ll	ll	lm	ll	ll	lm	ll	ll	lm	lm	ll	ll	lm	ll	lm
LG1_HB_881	F_0411698_L1_PA	LG1	<lmxll>	{1-}	(ll,lm)	ll	ll	lm	ll	lm	ll	lm	ll	ll	ll	lm	ll	lm	lm	ll	ll	ll	lm	lm	ll	ll	ll	ll	lm	ll	ll	ll	lm	lm	lm	lm	ll	lm	lm	ll	lm	lm	ll	ll	lm	lm	ll	lm	ll
LG1_HB_887	F_0415487_L1_PA	LG1	<lmxll>	{1-}	(ll,lm)	ll	ll	lm	ll	lm	ll	lm	ll	ll	ll	lm	ll	lm	lm	ll	ll	ll	lm	lm	ll	ll	ll	ll	lm	ll	ll	ll	lm	lm	lm	lm	ll	lm	lm	ll	lm	lm	ll	ll	lm	lm	ll	lm	ll
LG1_HB_887	F_0415504_L1_PA	LG1	<lmxll>	{1-}	(ll,lm)	ll	ll	lm	ll	lm	ll	lm	ll	ll	ll	lm	ll	lm	lm	ll	ll	ll	lm	lm	ll	ll	ll	ll	lm	ll	ll	ll	lm	lm	lm	lm	ll	lm	lm	ll	lm	lm	ll	ll	lm	lm	ll	lm	ll
LG1_HB_887	F_0415516_L1_PA	LG1	<lmxll>	{0-}	(ll,lm)	lm	lm	ll	lm	ll	lm	ll	lm	lm	lm	ll	lm	ll	ll	lm	lm	lm	ll	ll	lm	lm	lm	lm	ll	lm	lm	lm	ll	ll	ll	ll	lm	ll	ll	lm	ll	ll	lm	lm	ll	ll	lm	ll	lm
LG1_HB_887	F_0415507_L1_PA	LG1	<nnxnp>	{-0}	(nn,np)	nn	nn	np	nn	nn	np	np	np	nn	np	np	nn	nn	np	nn	nn	np	np	np	nn	np	nn	np	np	np	np	nn	np	np	np	nn	nn	nn	np	np	nn	np	np	nn	np	nn	nn	np	nn
LG1_HB_890	F_0416997_L1_PA	LG1	<lmxll>	{1-}	(ll,lm)	ll	ll	lm	ll	lm	ll	lm	ll	ll	ll	lm	ll	lm	lm	ll	ll	ll	lm	lm	ll	ll	ll	ll	lm	ll	ll	ll	lm	lm	lm	lm	ll	lm	lm	ll	lm	lm	ll	ll	lm	lm	ll	lm	ll
LG1_HB_890	F_0417007_L1_PA	LG1	<lmxll>	{0-}	(ll,lm)	lm	lm	ll	lm	ll	lm	ll	lm	lm	lm	ll	lm	ll	ll	lm	lm	lm	ll	ll	lm	lm	lm	lm	ll	lm	lm	lm	ll	ll	ll	ll	lm	ll	ll	lm	ll	ll	lm	lm	ll	ll	lm	ll	lm
LG1_HB_890	GD_02428_L1_PA	LG1	<lmxll>	{0-}	(ll,lm)	lm	lm	ll	lm	ll	lm	ll	lm	lm	lm	ll	lm	ll	ll	lm	lm	lm	ll	ll	lm	lm	lm	lm	ll	lm	lm	lm	ll	ll	ll	ll	lm	ll	ll	lm	ll	ll	lm	lm	ll	ll	lm	ll	lm
LG1_HB_891	F_0417203_L1_PA	LG1	<nnxnp>	{-1}	(nn,np)	np	np	nn	np	np	nn	nn	nn	np	nn	nn	np	np	nn	np	np	nn	nn	nn	np	nn	np	nn	nn	nn	nn	np	nn	nn	nn	np	np	np	nn	nn	np	nn	nn	np	nn	np	np	nn	np
LG1_HB_891	F_0417197_L1_PA	LG1	<lmxll>	{0-}	(ll,lm)	lm	lm	ll	lm	ll	lm	ll	lm	lm	lm	ll	lm	ll	ll	lm	lm	lm	ll	ll	lm	lm	lm	lm	ll	lm	lm	lm	ll	ll	ll	ll	ll	ll	ll	lm	ll	ll	lm	lm	ll	ll	lm	ll	lm
LG1_HB_893	F_0417946_L1_PA	LG1	<hkxhk>	{11}	(hh,hk,kk)	hk	hk	hk	hk	kk	hh	hk	hh	hk	--	hk	hk	kk	hk	hk	hk	hh	hk	hk	hk	--	hk	--	hk	hh	--	hk	hk	hk	hk	kk	kk	kk	hk	--	kk	hk	hh	hk	hk	hk	hk	hk	hk
LG1_HB_895	F_0418561_L1_PA	LG1	<efxeg>	{01}	(ee,ef,eg,fg)	fg	fg	ee	fg	eg	ef	ee	ef	fg	ef	ee	fg	eg	ee	fg	fg	ef	ee	ee	fg	ef	fg	ef	ee	ef	ef	fg	ee	ee	ee	eg	fg	eg	ee	ef	eg	ee	ef	fg	ee	eg	fg	ee	fg
LG1_HB_895	F_0418562_L1_PA	LG1	<lmxll>	{0-}	(ll,lm)	lm	lm	ll	lm	ll	lm	ll	lm	lm	lm	ll	lm	ll	ll	lm	lm	lm	ll	ll	lm	lm	lm	lm	ll	lm	lm	lm	ll	ll	ll	ll	lm	ll	ll	lm	ll	ll	lm	lm	ll	ll	lm	ll	lm
LG1_HB_895	F_0418563_L1_PA	LG1	<nnxnp>	{-1}	(nn,np)	np	np	nn	np	np	nn	nn	nn	np	nn	nn	np	np	nn	np	np	nn	nn	nn	np	nn	np	nn	nn	nn	nn	np	nn	nn	nn	np	np	np	nn	nn	np	nn	nn	np	nn	np	np	nn	np
LG1_HB_895	F_0418565_L1_PA	LG1	<lmxll>	{0-}	(ll,lm)	lm	lm	ll	lm	ll	lm	ll	lm	lm	lm	ll	lm	ll	ll	lm	lm	lm	ll	ll	lm	lm	lm	lm	ll	lm	lm	lm	ll	ll	ll	ll	lm	ll	ll	lm	ll	ll	lm	lm	ll	ll	lm	ll	lm
LG1_HB_895	F_0418576_L1_PA	LG1	<lmxll>	{0-}	(ll,lm)	lm	lm	ll	lm	ll	lm	ll	lm	lm	lm	ll	lm	ll	ll	lm	lm	lm	ll	ll	lm	lm	lm	lm	ll	lm	lm	lm	ll	ll	ll	ll	lm	ll	ll	lm	ll	ll	lm	lm	ll	ll	lm	ll	lm
R_9351463_L1_PA	R_9351463_L1_PA	LG1	<nnxnp>	{-1}	(nn,np)	np	np	nn	np	np	nn	nn	nn	np	nn	nn	np	np	nn	np	np	nn	nn	nn	np	nn	np	nn	nn	nn	nn	np	nn	nn	nn	np	np	np	nn	nn	np	nn	nn	np	nn	np	np	nn	np
LG1_HB_897	F_0419285_L1_PA	LG1	<nnxnp>	{-0}	(nn,np)	nn	nn	np	nn	nn	np	np	np	nn	np	np	nn	nn	np	nn	nn	np	np	np	nn	np	nn	np	np	np	np	nn	np	np	np	nn	nn	nn	np	np	nn	np	np	nn	np	nn	nn	np	nn
LG1_HB_897	F_0419286_L1_PA	LG1	<nnxnp>	{-0}	(nn,np)	nn	nn	np	nn	nn	np	np	np	nn	np	np	nn	nn	np	nn	nn	np	np	np	nn	np	nn	np	np	np	np	nn	np	np	np	nn	nn	nn	np	np	nn	np	np	nn	np	nn	nn	np	nn
LG1_HB_897	R_11485470_L1_PA	LG1	<hkxhk>	{00}	(hh,hk,kk)	hk	hk	hk	hk	hh	kk	hk	kk	hk	kk	hk	hk	hh	hk	hk	hk	kk	kk	hk	hk	kk	hk	kk	kk	kk	kk	hk	hk	hk	hk	hh	hh	hh	hk	kk	hh	hk	kk	hk	hk	hk	hh	hk	hk
LG1_HB_897	R_11489706_L1_PA	LG1	<lmxll>	{0-}	(ll,lm)	lm	lm	ll	lm	ll	lm	ll	lm	lm	lm	ll	lm	ll	ll	lm	lm	lm	lm	ll	lm	lm	lm	lm	lm	lm	lm	lm	ll	ll	ll	ll	ll	ll	ll	lm	ll	ll	lm	lm	ll	lm	ll	ll	lm
LG1_HB_897.5	GD_01815_L1_PA	LG1	<hkxhk>	{11}	(hh,hk,kk)	hk	hk	hk	hk	kk	hh	hk	hh	hk	hh	hk	hk	kk	hk	hk	hk	hh	hh	hk	hk	hh	hk	hh	hh	hh	hh	hk	hk	hk	hk	kk	kk	kk	hk	hh	kk	hk	hh	hk	hk	hk	kk	hk	hk
LG1_HB_897.5	R_11499061_L1_PA	LG1	<lmxll>	{1-}	(ll,lm)	ll	ll	lm	ll	lm	ll	lm	ll	ll	ll	lm	ll	lm	lm	ll	ll	ll	ll	lm	ll	ll	ll	ll	ll	ll	ll	ll	lm	lm	lm	lm	lm	lm	lm	ll	lm	lm	ll	ll	lm	ll	lm	lm	ll
LG1_HB_899	F_0419753_L1_PA	LG1	<lmxll>	{1-}	(ll,lm)	ll	ll	lm	ll	lm	ll	lm	ll	ll	ll	lm	ll	lm	lm	ll	ll	ll	ll	lm	ll	ll	ll	ll	ll	ll	ll	ll	lm	lm	lm	lm	lm	lm	lm	ll	lm	lm	ll	lm	lm	ll	lm	lm	ll
LG1_HB_899	F_0419771_L1_PA	LG1	<hkxhk>	{00}	(hh,hk,kk)	hk	hk	hk	hk	hh	kk	hk	kk	hk	kk	hk	hk	hh	hk	hk	hk	kk	kk	hk	hk	kk	hk	kk	kk	hk	kk	hk	hk	hk	hk	hh	hh	hh	hk	kk	hh	hk	kk	hh	hk	hk	hh	hk	hk
LG1_HB_899	R_12194485_L1_PA	LG1	<lmxll>	{1-}	(ll,lm)	ll	ll	lm	ll	lm	ll	lm	ll	ll	ll	lm	ll	lm	lm	ll	ll	ll	ll	lm	ll	ll	ll	ll	ll	ll	ll	ll	lm	lm	lm	lm	lm	lm	lm	ll	lm	lm	ll	lm	lm	ll	lm	lm	ll
LG1_HB_900	F_0420063_L1_PA	LG1	<lmxll>	{1-}	(ll,lm)	ll	ll	lm	ll	lm	ll	lm	ll	ll	ll	lm	ll	lm	lm	ll	ll	ll	ll	lm	ll	ll	ll	ll	ll	ll	ll	ll	lm	lm	lm	lm	lm	lm	lm	ll	lm	lm	ll	lm	lm	ll	lm	lm	ll
LG1_HB_900	GD_02334_L1_PA	LG1	<lmxll>	{0-}	(ll,lm)	lm	lm	ll	lm	ll	lm	ll	lm	lm	lm	ll	lm	ll	ll	lm	lm	lm	lm	ll	lm	lm	lm	lm	lm	lm	lm	lm	ll	ll	ll	ll	ll	ll	ll	lm	ll	ll	lm	ll	ll	lm	ll	ll	lm
LG1_HB_901	F_0420129_L1_PA	LG1	<hkxhk>	{01}	(hh,hk,kk)	hk	kk	hh	hk	hk	hh	hh	hk	kk	hk	hk	kk	hk	hh	kk	kk	hk	hk	hh	kk	hk	kk	hk	hk	kk	hk	kk	hh	hh	hk	hk	hk	kk	hh	hk	hk	hh	hk	hk	hh	kk	hh	hh	kk
LG1_HB_901	F_0420150_L1_PA	LG1	<lmxll>	{0-}	(ll,lm)	lm	lm	ll	lm	ll	ll	ll	lm	lm	lm	ll	lm	ll	ll	lm	lm	lm	lm	ll	lm	lm	lm	lm	lm	lm	lm	lm	ll	ll	lm	ll	ll	lm	ll	lm	ll	ll	lm	ll	ll	lm	ll	ll	lm
LG1_HB_901	F_0420170_L1_PA	LG1	<hkxhk>	{10}	(hh,hk,kk)	hk	hh	kk	hk	hk	kk	kk	hk	hh	hk	hk	hh	hk	kk	hh	hh	hk	hk	kk	hh	hk	hh	hk	hk	hh	hk	hh	kk	kk	hk	hk	hk	hh	kk	hk	hk	kk	hk	hk	kk	hh	kk	kk	hh
LG1_HB_902	F_0420884_L1_PA	LG1	<nnxnp>	{-1}	(nn,np)	np	np	nn	nn	np	nn	nn	nn	np	nn	nn	np	np	nn	np	np	nn	nn	nn	np	nn	np	nn	nn	np	nn	np	nn	nn	nn	np	np	np	nn	nn	np	nn	nn	np	nn	np	np	nn	np
LG1_HB_902	F_0420895_L1_PA	LG1	<hkxhk>	{10}	(hh,hk,kk)	hh	hh	kk	hk	hk	kk	kk	hk	hh	hk	kk	hh	hk	kk	hh	hh	hk	hk	kk	hh	hk	hh	hk	hk	hh	hk	hh	kk	kk	hk	hk	hk	hh	kk	hk	hk	kk	hk	hk	kk	hh	hk	kk	hh
LG1_HB_902	F_0420896_L1_PA	LG1	<hkxhk>	{10}	(hh,hk,kk)	hh	hh	kk	hk	hk	kk	kk	hk	hh	hk	kk	hh	hk	kk	hh	hh	hk	hk	kk	hh	hk	hh	hk	hk	hh	hk	hh	kk	kk	hk	hk	hk	hh	kk	hk	hk	kk	hk	hk	kk	hh	hk	kk	hh
LG1_HB_902	F_0420898_L1_PA	LG1	<nnxnp>	{-0}	(nn,np)	nn	nn	np	np	nn	np	np	np	nn	np	np	nn	nn	np	nn	nn	np	np	np	nn	np	nn	np	np	nn	np	nn	np	np	np	nn	nn	nn	np	np	nn	np	np	nn	np	nn	nn	np	nn
LG1_HB_902	R_13037789_L1_PA	LG1	<lmxll>	{0-}	(ll,lm)	lm	lm	ll	lm	ll	ll	ll	lm	lm	lm	ll	lm	ll	ll	lm	lm	lm	lm	ll	lm	lm	lm	lm	lm	lm	lm	lm	ll	ll	lm	ll	ll	lm	ll	lm	ll	ll	lm	ll	ll	lm	ll	ll	lm
LG1_HB_905	F_0421635_L1_PA	LG1	<nnxnp>	{-0}	(nn,np)	np	nn	np	np	nn	np	np	np	nn	np	nn	nn	nn	np	nn	nn	np	np	np	nn	np	nn	np	np	nn	np	nn	np	np	np	nn	nn	nn	np	np	nn	np	np	nn	np	nn	np	np	nn
LG1_HB_905	F_0421638_L1_PA	LG1	<lmxll>	{0-}	(ll,lm)	lm	lm	ll	lm	ll	ll	ll	lm	lm	lm	ll	lm	ll	ll	lm	lm	lm	lm	ll	lm	lm	lm	lm	lm	lm	lm	lm	ll	ll	lm	ll	ll	lm	ll	lm	ll	lm	lm	ll	ll	lm	ll	ll	lm
LG1_HB_906	F_0422075_L1_PA	LG1	<lmxll>	{0-}	(ll,lm)	lm	lm	ll	--	ll	ll	ll	--	lm	--	ll	lm	ll	ll	lm	lm	lm	lm	ll	lm	lm	lm	lm	lm	lm	lm	lm	ll	ll	lm	ll	ll	lm	ll	lm	ll	lm	lm	ll	ll	lm	ll	ll	lm
LG1_HB_906	F_0422076_L1_PA	LG1	<nnxnp>	{-0}	(nn,np)	np	nn	np	np	nn	np	np	np	nn	np	nn	nn	nn	np	nn	nn	np	np	np	nn	np	nn	np	np	nn	np	nn	np	np	np	nn	nn	nn	np	np	nn	np	nn	nn	np	nn	np	np	nn
LG1_HB_906	F_0422078_L1_PA	LG1	<hkxhk>	{11}	(hh,hk,kk)	hh	hk	hk	hh	kk	hk	hk	hh	hk	hh	kk	hk	kk	hk	hk	hk	hh	hh	hk	hk	hh	hk	hh	hh	hk	hh	hk	hk	hk	hh	kk	kk	hk	hk	hh	kk	hh	hk	kk	hk	hk	hk	hk	hk
LG1_HB_906	F_0422080_L1_PA	LG1	<lmxll>	{0-}	(ll,lm)	lm	lm	ll	lm	ll	ll	ll	lm	lm	lm	ll	lm	ll	ll	lm	lm	lm	lm	ll	lm	lm	lm	lm	lm	lm	lm	lm	ll	ll	lm	ll	ll	lm	ll	lm	ll	lm	lm	ll	ll	lm	ll	ll	lm
LG1_HB_907	F_0423030_L1_PA	LG1	<nnxnp>	{-0}	(nn,np)	np	nn	np	np	nn	np	np	np	nn	np	nn	nn	nn	np	nn	nn	np	np	np	nn	np	nn	np	np	nn	np	nn	np	np	np	nn	nn	nn	np	np	nn	np	nn	nn	np	nn	np	np	nn
LG1_HB_908	R_14662213_L1_PA	LG1	<lmxll>	{0-}	(ll,lm)	lm	lm	ll	lm	ll	ll	ll	lm	lm	lm	ll	lm	ll	ll	lm	lm	lm	lm	ll	lm	lm	lm	lm	lm	lm	lm	lm	ll	ll	lm	ll	ll	lm	ll	lm	ll	lm	lm	ll	ll	lm	ll	ll	lm
LG1_HB_909	F_0423631_L1_PA	LG1	<nnxnp>	{-0}	(nn,np)	np	nn	np	np	nn	np	np	np	nn	np	nn	nn	nn	np	nn	nn	np	np	np	nn	np	nn	np	np	nn	np	nn	np	np	np	nn	nn	nn	np	np	nn	np	nn	nn	np	nn	np	np	nn
LG1_HB_909	F_0423617_L1_PA	LG1	<nnxnp>	{-1}	(nn,np)	nn	np	nn	nn	np	nn	nn	nn	np	nn	np	np	np	nn	np	np	nn	nn	nn	np	nn	np	nn	nn	np	nn	np	nn	nn	nn	np	np	np	nn	nn	np	nn	np	np	nn	np	nn	nn	np
LG1_HB_909	F_0423637_L1_PA	LG1	<nnxnp>	{-1}	(nn,np)	nn	np	nn	nn	np	nn	nn	nn	np	nn	np	np	np	nn	np	np	nn	nn	nn	np	nn	np	nn	nn	np	nn	np	nn	nn	nn	np	np	np	nn	nn	np	nn	np	np	nn	np	nn	nn	np
LG1_HB_909	F_0423614_L1_PA	LG1	<hkxhk>	{10}	(hh,hk,kk)	hk	hh	kk	hk	hk	kk	kk	hk	hh	hk	hk	hh	hk	kk	hh	hh	hk	hk	kk	hh	hk	hh	hk	hk	hh	hk	hh	kk	kk	hk	hk	hk	hh	kk	hk	hh	hk	hh	hk	kk	hh	kk	kk	hh
LG1_HB_909	F_0423612_L1_PA	LG1	<hkxhk>	{01}	(hh,hk,kk)	hk	kk	hh	hk	hk	hh	hh	hk	kk	hk	hk	kk	hk	hh	kk	kk	hk	hk	hh	kk	hk	kk	hk	hk	kk	hk	kk	hh	hh	hk	hk	hk	kk	hh	hk	kk	hk	kk	hk	hh	kk	hh	hh	kk
LG1_HB_909	F_0423615_L1_PA	LG1	<hkxhk>	{01}	(hh,hk,kk)	hk	kk	hh	hk	hk	hh	hh	hk	kk	hk	hk	kk	hk	hh	kk	kk	hk	hk	hh	kk	hk	kk	hk	hk	kk	hk	kk	hh	hh	hk	hk	hk	kk	hh	hk	kk	hk	kk	hk	hh	kk	hh	hh	kk
LG1_HB_912	F_0424557_L1_PA	LG1	<nnxnp>	{-0}	(nn,np)	np	nn	np	np	nn	np	np	nn	nn	np	nn	nn	nn	np	nn	nn	np	np	np	nn	np	nn	np	np	nn	np	nn	np	np	np	nn	nn	nn	np	np	nn	np	nn	nn	np	nn	np	np	nn
LG1_HB_912	F_0424562_L1_PA	LG1	<nnxnp>	{-1}	(nn,np)	nn	np	nn	nn	np	nn	nn	np	np	nn	np	np	np	nn	np	np	nn	nn	nn	np	nn	np	nn	nn	np	nn	np	nn	nn	nn	np	np	np	nn	nn	np	nn	np	np	nn	np	nn	nn	np
LG1_HB_914	F_0425614_L1_PA	LG1	<nnxnp>	{-0}	(nn,np)	np	np	np	np	nn	np	np	nn	nn	np	nn	nn	nn	np	nn	nn	np	np	np	nn	np	nn	np	np	nn	np	nn	np	np	np	nn	nn	nn	np	nn	nn	np	nn	nn	np	nn	np	np	nn
LG1_HB_914	F_0425611_L1_PA	LG1	<hkxhk>	{01}	(hh,hk,kk)	hk	hk	hh	hk	hk	hh	hh	kk	kk	hk	hk	kk	hk	hh	kk	kk	hk	hk	hh	kk	hk	kk	hk	hk	kk	hk	kk	hh	hh	hk	kk	hk	kk	hh	kk	kk	hk	kk	hk	hh	kk	hh	hh	kk
LG1_HB_914	F_0425610_L1_PA	LG1	<nnxnp>	{-1}	(nn,np)	nn	nn	nn	nn	np	nn	nn	np	np	nn	np	np	np	nn	np	np	nn	nn	nn	np	nn	np	nn	nn	np	nn	np	nn	nn	nn	np	np	np	nn	np	np	nn	np	np	nn	np	nn	nn	np
LG1_HB_916	F_0426233_L1_PA	LG1	<lmxll>	{0-}	(ll,lm)	lm	lm	ll	lm	ll	ll	ll	lm	lm	lm	lm	lm	ll	ll	lm	lm	lm	lm	ll	lm	lm	lm	lm	lm	lm	lm	lm	ll	ll	lm	lm	ll	lm	ll	lm	lm	lm	lm	ll	ll	lm	ll	ll	lm
LG1_HB_916	R_17233926_L1_PA	LG1	<lmxll>	{0-}	(ll,lm)	lm	lm	ll	lm	--	ll	ll	lm	lm	lm	lm	lm	ll	ll	lm	lm	lm	lm	ll	lm	lm	lm	lm	lm	lm	lm	lm	ll	ll	lm	lm	ll	lm	ll	lm	lm	lm	lm	ll	ll	lm	ll	ll	lm
LG1_HB_916	R_17236158_L1_PA	LG1	<lmxll>	{0-}	(ll,lm)	lm	lm	ll	lm	ll	ll	ll	lm	lm	--	lm	lm	ll	ll	lm	lm	lm	lm	ll	lm	lm	lm	lm	lm	lm	lm	lm	ll	ll	lm	lm	ll	lm	ll	lm	lm	lm	lm	ll	ll	lm	ll	ll	lm
LG1_HB_919	F_0427291_L1_PA	LG1	<lmxll>	{0-}	(ll,lm)	lm	lm	ll	lm	ll	ll	ll	lm	lm	lm	lm	lm	ll	ll	lm	lm	lm	lm	ll	lm	lm	lm	lm	lm	lm	lm	lm	ll	ll	lm	lm	ll	lm	ll	lm	lm	lm	lm	ll	ll	lm	ll	ll	lm
LG1_HB_919	R_17869158_L1_PA	LG1	<lmxll>	{0-}	(ll,lm)	lm	lm	ll	lm	ll	ll	ll	lm	lm	lm	lm	lm	ll	ll	lm	lm	lm	lm	ll	lm	lm	lm	lm	lm	lm	lm	lm	ll	ll	lm	lm	ll	lm	ll	lm	lm	lm	lm	ll	ll	lm	ll	ll	lm
LG1_HB_919	R_17871172_L1_PA	LG1	<lmxll>	{0-}	(ll,lm)	lm	lm	ll	lm	ll	ll	ll	lm	lm	lm	lm	lm	ll	ll	lm	lm	lm	lm	ll	lm	lm	lm	lm	lm	lm	lm	lm	ll	ll	lm	lm	ll	lm	ll	lm	lm	lm	lm	ll	ll	lm	ll	ll	lm
LG1_HB_919.5	R_17880738_L1_PA	LG1	<nnxnp>	{-0}	(nn,np)	np	np	np	np	nn	np	np	nn	nn	np	nn	nn	nn	np	nn	nn	np	np	np	nn	np	nn	np	np	np	np	nn	np	np	np	nn	nn	nn	np	nn	nn	np	nn	nn	np	nn	np	np	nn
LG1_HB_919.5	R_17882923_L1_PA	LG1	<nnxnp>	{-0}	(nn,np)	np	np	np	np	nn	np	np	nn	nn	np	nn	nn	nn	np	nn	nn	np	np	np	nn	np	nn	np	np	np	np	nn	np	np	np	nn	nn	nn	np	nn	nn	np	nn	nn	np	nn	np	np	nn
LG1_HB_920	F_0427459_L1_PA	LG1	<lmxll>	{0-}	(ll,lm)	lm	lm	ll	lm	ll	ll	ll	lm	lm	lm	lm	lm	ll	ll	lm	lm	lm	lm	ll	lm	lm	lm	lm	lm	lm	lm	lm	ll	ll	lm	lm	ll	lm	ll	lm	lm	lm	lm	ll	ll	lm	ll	ll	lm
LG1_HB_920	F_0427463_L1_PA	LG1	<nnxnp>	{-1}	(nn,np)	nn	nn	nn	nn	np	nn	nn	np	np	nn	np	np	np	nn	np	np	nn	nn	nn	np	nn	np	nn	nn	nn	nn	np	nn	nn	nn	np	np	np	nn	np	np	nn	np	np	nn	np	nn	nn	np
LG1_HB_920	F_0427473_L1_PA	LG1	<nnxnp>	{-1}	(nn,np)	nn	nn	nn	nn	np	nn	nn	np	np	nn	np	np	np	nn	np	np	nn	nn	nn	np	nn	np	nn	nn	nn	nn	np	nn	nn	nn	np	np	np	nn	np	np	nn	np	np	nn	np	nn	nn	np
LG1_HB_920	R_17921038_L1_PA	LG1	<hkxhk>	{10}	(hh,hk,kk)	hk	hk	kk	hk	hk	kk	kk	hh	hh	hk	hh	hh	hk	kk	hh	hh	hk	hk	kk	hh	hk	hh	hk	hk	hk	hk	hh	kk	kk	hk	hh	hk	hh	kk	hh	hh	hk	hh	hk	kk	hh	kk	kk	hh
LG1_HB_922	F_0428254_L1_PA	LG1	<lmxll>	{1-}	(ll,lm)	ll	ll	lm	ll	lm	lm	lm	ll	ll	ll	ll	ll	lm	lm	ll	ll	ll	ll	lm	ll	ll	ll	ll	ll	ll	ll	ll	lm	lm	ll	ll	lm	ll	lm	ll	ll	ll	ll	lm	lm	ll	lm	lm	ll
LG1_HB_922.5	R_18794918_L1_PA	LG1	<nnxnp>	{-1}	(nn,np)	nn	nn	nn	nn	np	nn	nn	np	np	nn	np	np	np	nn	np	np	nn	nn	nn	np	nn	np	nn	np	nn	nn	np	nn	nn	nn	np	np	np	nn	np	np	nn	np	nn	nn	np	nn	nn	np
LG1_HB_923	F_0428718_L1_PA	LG1	<nnxnp>	{-0}	(nn,np)	np	np	np	np	nn	np	np	nn	nn	np	nn	nn	nn	np	nn	nn	np	np	np	nn	np	nn	np	nn	np	np	nn	np	np	np	nn	nn	nn	np	nn	nn	np	nn	np	np	nn	np	np	nn
LG1_HB_923	F_0428723_L1_PA	LG1	<lmxll>	{0-}	(ll,lm)	lm	lm	ll	lm	ll	ll	ll	lm	lm	lm	lm	lm	ll	ll	lm	lm	lm	lm	lm	lm	lm	lm	lm	lm	lm	lm	lm	ll	ll	lm	lm	ll	lm	ll	lm	lm	lm	lm	ll	ll	lm	ll	ll	lm
LG1_HB_923	F_0428726_L1_PA	LG1	<hkxhk>	{01}	(hh,hk,kk)	hk	hk	hh	hk	hk	hh	hh	kk	kk	hk	kk	kk	hk	hh	kk	kk	hk	hk	hk	kk	hk	kk	hk	kk	hk	hk	kk	hh	hh	hk	kk	hk	kk	hh	kk	kk	hk	kk	hh	hh	kk	hh	hh	kk
LG1_HB_923	F_0428728_L1_PA	LG1	<nnxnp>	{-1}	(nn,np)	nn	nn	nn	nn	np	nn	nn	np	np	nn	np	np	np	nn	np	np	nn	nn	nn	np	nn	np	nn	np	nn	nn	np	nn	nn	nn	np	np	np	nn	np	np	nn	np	nn	nn	np	nn	nn	np
LG1_HB_923	F_0428750_L1_PA	LG1	<nnxnp>	{-1}	(nn,np)	nn	nn	nn	nn	np	nn	nn	np	np	nn	np	np	np	nn	np	np	nn	nn	nn	np	nn	np	nn	np	nn	nn	np	nn	nn	nn	np	np	np	nn	np	np	nn	np	nn	nn	np	nn	nn	np
LG1_HB_923	R_18831803_L1_PA	LG1	<nnxnp>	{-0}	(nn,np)	np	np	np	np	nn	np	np	nn	nn	np	nn	nn	nn	np	nn	nn	np	np	np	nn	np	nn	np	nn	np	np	nn	np	np	np	nn	nn	nn	np	nn	nn	np	nn	np	np	nn	np	np	nn
LG1_HB_924	F_0429182_L1_PA	LG1	<lmxll>	{0-}	(ll,lm)	lm	lm	ll	lm	ll	ll	ll	lm	lm	lm	lm	lm	ll	ll	lm	lm	lm	lm	ll	lm	lm	lm	lm	lm	lm	lm	lm	ll	ll	lm	lm	ll	lm	ll	lm	lm	lm	lm	ll	ll	lm	ll	ll	lm
LG1_HB_924	F_0429189_L1_PA	LG1	<lmxll>	{0-}	(ll,lm)	lm	lm	ll	lm	ll	ll	ll	lm	lm	lm	lm	lm	ll	ll	lm	lm	lm	lm	ll	lm	lm	lm	lm	lm	lm	lm	lm	ll	ll	lm	lm	ll	lm	ll	lm	lm	lm	lm	ll	ll	lm	ll	ll	lm
LG1_HB_926	F_0429975_L1_PA	LG1	<lmxll>	{0-}	(ll,lm)	lm	lm	ll	lm	ll	ll	ll	lm	lm	lm	lm	lm	ll	ll	lm	lm	lm	lm	lm	lm	lm	lm	lm	lm	lm	lm	lm	ll	ll	lm	lm	ll	lm	ll	lm	lm	lm	lm	ll	ll	lm	ll	ll	lm
LG1_HB_926	F_0429982_L1_PA	LG1	<lmxll>	{0-}	(ll,lm)	lm	lm	ll	lm	ll	ll	ll	lm	lm	lm	lm	lm	ll	ll	lm	lm	lm	lm	lm	lm	lm	lm	lm	lm	lm	lm	lm	ll	ll	lm	lm	ll	lm	ll	lm	lm	lm	lm	ll	ll	lm	ll	ll	lm
LG1_HB_926	F_0430001_L1_PA	LG1	<lmxll>	{0-}	(ll,lm)	lm	lm	ll	lm	ll	ll	ll	lm	lm	lm	lm	lm	ll	ll	lm	lm	lm	lm	lm	lm	lm	lm	lm	lm	lm	lm	lm	ll	ll	lm	lm	ll	lm	ll	lm	lm	lm	lm	ll	ll	lm	ll	ll	lm
LG1_HB_926	R_20951649_L1_PA	LG1	<lmxll>	{0-}	(ll,lm)	lm	lm	ll	lm	ll	ll	ll	lm	lm	lm	lm	lm	ll	ll	lm	lm	lm	lm	lm	lm	lm	lm	lm	lm	lm	lm	lm	ll	ll	lm	lm	ll	lm	ll	lm	lm	lm	lm	ll	ll	lm	ll	ll	lm
GD_02518_L1_PA	GD_02518_L1_PA	LG1	<lmxll>	{1-}	(ll,lm)	ll	ll	lm	lm	lm	lm	lm	ll	ll	ll	ll	ll	lm	lm	ll	ll	ll	ll	ll	ll	ll	ll	ll	ll	ll	ll	ll	ll	lm	ll	ll	lm	ll	lm	ll	ll	ll	ll	lm	lm	ll	lm	lm	ll
LG1_HB_927	R_21327009_L1_PA	LG1	<nnxnp>	{-1}	(nn,np)	nn	nn	nn	nn	np	nn	nn	np	nn	nn	np	np	np	nn	nn	np	nn	nn	nn	np	np	np	nn	np	nn	nn	np	nn	nn	nn	np	np	np	nn	np	np	nn	np	nn	nn	np	nn	nn	np
LG1_HB_927	F_0430253_L1_PA	LG1	<lmxll>	{1-}	(ll,lm)	ll	ll	lm	lm	lm	lm	lm	ll	ll	ll	ll	ll	lm	lm	ll	ll	ll	ll	ll	ll	ll	ll	ll	ll	ll	ll	ll	ll	lm	ll	ll	lm	ll	lm	ll	ll	ll	ll	lm	lm	ll	lm	lm	ll
LG1_HB_927	F_0430261_L1_PA	LG1	<lmxll>	{0-}	(ll,lm)	lm	lm	ll	ll	ll	ll	ll	lm	lm	lm	lm	lm	ll	ll	lm	lm	lm	lm	lm	lm	lm	lm	lm	lm	lm	lm	lm	lm	ll	lm	lm	ll	lm	ll	lm	lm	lm	lm	ll	ll	lm	ll	ll	lm
LG1_HB_929	F_0431171_L1_PA	LG1	<lmxll>	{1-}	(ll,lm)	ll	ll	lm	ll	lm	lm	lm	ll	ll	ll	ll	ll	lm	lm	ll	ll	ll	ll	ll	ll	ll	ll	ll	ll	ll	ll	ll	lm	lm	ll	ll	lm	ll	lm	ll	ll	ll	ll	lm	lm	ll	lm	lm	ll
LG1_HB_933	F_0432789_L1_PA	LG1	<lmxll>	{1-}	(ll,lm)	ll	ll	lm	lm	lm	lm	lm	ll	ll	ll	ll	ll	lm	lm	ll	ll	ll	ll	ll	ll	ll	ll	ll	ll	ll	ll	ll	ll	lm	ll	ll	lm	ll	lm	ll	ll	ll	ll	lm	lm	ll	lm	lm	ll
LG1_HB_933	F_0432792_L1_PA	LG1	<lmxll>	{1-}	(ll,lm)	ll	ll	lm	lm	lm	lm	lm	ll	ll	ll	ll	ll	lm	lm	ll	ll	ll	ll	ll	ll	ll	ll	ll	ll	ll	ll	ll	ll	lm	ll	ll	lm	ll	lm	ll	ll	ll	ll	lm	lm	ll	lm	lm	ll
LG1_HB_933	F_0432803_L1_PA	LG1	<lmxll>	{1-}	(ll,lm)	ll	ll	lm	lm	lm	lm	lm	ll	ll	ll	ll	ll	lm	lm	ll	ll	ll	ll	ll	ll	ll	ll	ll	ll	ll	ll	ll	ll	lm	ll	ll	lm	ll	lm	ll	ll	ll	ll	lm	lm	ll	lm	lm	ll
LG1_HB_933	R_23134240_L1_PA	LG1	<lmxll>	{0-}	(ll,lm)	lm	lm	ll	ll	ll	ll	ll	lm	lm	lm	lm	lm	ll	ll	lm	lm	lm	lm	lm	lm	lm	lm	lm	lm	lm	lm	lm	lm	ll	lm	lm	ll	lm	ll	lm	lm	lm	lm	ll	ll	lm	ll	ll	lm
LG1_HB_934	F_0433266_L1_PA	LG1	<lmxll>	{0-}	(ll,lm)	lm	lm	ll	ll	ll	ll	ll	lm	lm	lm	lm	lm	ll	ll	lm	lm	lm	lm	lm	lm	lm	lm	lm	lm	lm	lm	lm	lm	ll	lm	lm	ll	lm	ll	lm	lm	lm	lm	ll	ll	lm	ll	ll	lm
LG1_HB_934	F_0433269_L1_PA	LG1	<hkxhk>	{10}	(hh,hk,kk)	hk	hk	kk	kk	hk	kk	kk	hh	hk	hk	hh	hh	hk	kk	hk	hh	hk	hk	hk	hh	hh	hh	hk	hh	hk	hk	hh	hk	kk	hk	hh	kk	hh	kk	hh	hh	hk	hh	kk	kk	hh	kk	kk	hh
LG1_HB_934	F_0433272_L1_PA	LG1	<hkxhk>	{01}	(hh,hk,kk)	hk	hk	hh	hh	hk	hh	hh	kk	hk	hk	kk	kk	hk	hh	hk	kk	hk	hk	hk	kk	kk	kk	hk	kk	hk	hk	kk	hk	hh	hk	kk	hh	kk	hh	kk	kk	hk	kk	hh	hh	kk	hh	hh	kk
LG1_HB_934	F_0433285_L1_PA	LG1	<lmxll>	{0-}	(ll,lm)	lm	lm	ll	ll	ll	ll	ll	lm	lm	lm	lm	lm	ll	ll	lm	lm	lm	lm	lm	lm	lm	lm	lm	lm	lm	lm	lm	lm	ll	lm	lm	ll	lm	ll	lm	lm	lm	lm	ll	ll	lm	ll	ll	lm
LG1_HB_939.5	GD_00674_L1_PA	LG1	<nnxnp>	{-1}	(nn,np)	nn	nn	nn	nn	np	nn	nn	np	nn	nn	np	np	np	nn	nn	np	nn	nn	nn	np	np	np	nn	np	nn	nn	np	nn	nn	nn	np	nn	np	nn	np	np	nn	np	nn	nn	np	nn	nn	np
LG1_HB_939.5	R_26262680_L1_PA	LG1	<hkxhk>	{10}	(hh,hk,kk)	hk	hk	kk	kk	hk	kk	kk	hh	hk	hk	hh	hh	hh	kk	hk	hh	hk	hk	hk	hh	hh	hh	hk	hh	hk	hk	hh	hk	kk	hk	hh	kk	hh	kk	hh	hh	hk	hh	kk	kk	hh	kk	hk	hh
GD_00107_L1_PA	GD_00107_L1_PA	LG1	<nnxnp>	{-0}	(nn,np)	np	np	np	np	nn	np	np	nn	np	np	nn	nn	nn	np	np	nn	np	np	np	nn	nn	nn	np	nn	np	np	nn	np	np	np	nn	np	nn	np	nn	nn	np	nn	np	np	nn	np	np	nn
LG1_HB_940	F_0436487_L1_PA	LG1	<nnxnp>	{-1}	(nn,np)	nn	nn	nn	nn	np	nn	nn	np	nn	nn	np	np	np	nn	nn	np	nn	nn	nn	np	np	np	nn	np	nn	nn	np	nn	nn	nn	np	nn	np	nn	np	np	nn	np	nn	nn	np	nn	nn	np
LG1_HB_940	F_0436495_L1_PA	LG1	<nnxnp>	{-0}	(nn,np)	np	np	np	np	nn	np	np	nn	np	np	nn	nn	nn	np	np	nn	np	np	np	nn	nn	nn	np	nn	np	np	nn	np	np	np	nn	np	nn	np	nn	nn	np	nn	np	np	nn	np	np	nn
LG1_HB_940	F_0436483_L1_PA	LG1	<lmxll>	{0-}	(ll,lm)	lm	lm	ll	ll	ll	ll	ll	lm	lm	lm	lm	lm	lm	ll	lm	lm	lm	lm	lm	lm	lm	lm	lm	lm	lm	lm	lm	lm	ll	lm	lm	ll	lm	ll	lm	lm	lm	lm	ll	ll	lm	ll	lm	lm
LG1_HB_941	F_0436914_L1_PA	LG1	<lmxll>	{0-}	(ll,lm)	lm	lm	ll	ll	ll	ll	ll	lm	lm	lm	lm	lm	lm	ll	lm	lm	lm	lm	lm	lm	lm	lm	lm	lm	lm	lm	lm	lm	ll	lm	lm	ll	lm	ll	lm	lm	lm	lm	ll	ll	lm	ll	lm	lm
LG1_HB_941	F_0436932_L1_PA	LG1	<lmxll>	{0-}	(ll,lm)	lm	lm	ll	ll	ll	ll	ll	lm	lm	lm	lm	lm	lm	ll	lm	lm	lm	lm	lm	lm	lm	lm	lm	lm	lm	lm	lm	lm	ll	lm	lm	ll	lm	ll	lm	lm	lm	lm	ll	ll	lm	ll	lm	lm
LG1_HB_941	R_26734911_L1_PA	LG1	<lmxll>	{0-}	(ll,lm)	lm	lm	ll	ll	ll	ll	ll	lm	lm	lm	lm	lm	lm	ll	lm	lm	lm	lm	lm	lm	lm	lm	lm	lm	lm	lm	lm	lm	ll	lm	lm	ll	lm	ll	lm	lm	lm	lm	ll	ll	lm	ll	lm	lm
LG1_HB_941	F_0436917_L1_PA	LG1	<hkxhk>	{01}	(hh,hk,kk)	hk	hk	hh	hh	hk	hh	hh	kk	hk	hk	kk	kk	kk	hh	hk	hk	hk	hk	hk	kk	kk	kk	hk	kk	hk	hk	kk	hk	hh	hk	kk	hh	kk	hh	kk	kk	hk	kk	hh	hh	kk	hh	hk	kk
LG1_HB_942	F_0437669_L1_PA	LG1	<lmxll>	{0-}	(ll,lm)	lm	lm	ll	ll	ll	ll	ll	lm	lm	lm	lm	lm	lm	ll	lm	lm	lm	lm	lm	lm	lm	lm	lm	lm	lm	lm	lm	lm	ll	lm	lm	ll	lm	ll	lm	lm	lm	lm	ll	ll	lm	ll	lm	lm
LG1_HB_942	F_0437644_L1_PA	LG1	<nnxnp>	{-1}	(nn,np)	nn	nn	nn	nn	np	nn	nn	np	nn	nn	np	np	nn	nn	nn	nn	nn	nn	nn	np	np	np	nn	np	nn	nn	np	nn	nn	nn	np	nn	np	nn	np	np	nn	np	nn	nn	np	nn	nn	np
LG1_HB_942	F_0437662_L1_PA	LG1	<hkxhk>	{01}	(hh,hk,kk)	hk	hk	hh	hh	hk	hh	hh	kk	hk	hk	kk	kk	hk	hh	hk	hk	hk	hk	hk	kk	kk	kk	hk	kk	hk	hk	kk	hk	hh	hk	kk	hh	kk	hh	kk	kk	hk	kk	hh	hh	kk	hh	hk	kk
LG1_HB_942.5	GD_01693_L1_PA	LG1	<lmxll>	{0-}	(ll,lm)	lm	lm	ll	ll	ll	ll	ll	lm	lm	lm	lm	lm	lm	ll	lm	lm	lm	lm	lm	lm	lm	lm	lm	lm	lm	lm	lm	lm	ll	lm	lm	ll	lm	ll	lm	lm	lm	lm	ll	ll	lm	ll	lm	lm
LG1_HB_945	F_0438220_L1_PA	LG1	<lmxll>	{0-}	(ll,lm)	lm	lm	ll	ll	ll	ll	ll	lm	lm	lm	lm	lm	lm	ll	lm	lm	lm	lm	lm	lm	lm	lm	lm	lm	lm	lm	lm	lm	ll	lm	lm	ll	lm	ll	lm	lm	lm	lm	ll	ll	lm	ll	lm	lm
LG1_HB_948	F_0439059_L1_PA	LG1	<nnxnp>	{-1}	(nn,np)	nn	nn	nn	nn	nn	nn	nn	np	nn	nn	np	np	nn	nn	nn	nn	nn	nn	nn	np	np	np	nn	np	nn	nn	np	nn	nn	nn	np	nn	np	nn	np	np	nn	np	nn	nn	np	nn	nn	np
LG1_HB_951	F_0440719_L1_PA	LG1	<nnxnp>	{-1}	(nn,np)	nn	nn	nn	nn	nn	nn	nn	np	nn	nn	np	np	nn	nn	nn	nn	nn	nn	nn	np	np	np	nn	np	nn	nn	np	nn	nn	nn	np	nn	np	nn	np	np	nn	np	nn	np	np	nn	nn	np
LG1_HB_951	F_0440721_L1_PA	LG1	<nnxnp>	{-1}	(nn,np)	nn	nn	nn	nn	nn	nn	nn	np	nn	nn	np	np	nn	nn	nn	nn	nn	nn	nn	np	np	np	nn	np	nn	nn	np	nn	nn	nn	np	nn	np	nn	np	np	nn	np	nn	np	np	nn	nn	np
LG1_HB_952	F_0441006_L1_PA	LG1	<nnxnp>	{-1}	(nn,np)	nn	nn	nn	nn	nn	nn	nn	np	nn	nn	np	np	nn	nn	nn	nn	nn	nn	nn	nn	np	np	nn	np	nn	nn	np	nn	nn	nn	np	nn	np	nn	np	np	nn	np	nn	np	np	nn	nn	np
LG1_HB_952	F_0441028_L1_PA	LG1	<nnxnp>	{-1}	(nn,np)	nn	nn	nn	nn	nn	nn	nn	np	nn	nn	np	np	nn	nn	nn	nn	nn	nn	nn	nn	np	np	nn	np	nn	nn	np	nn	nn	nn	np	nn	np	nn	np	np	nn	np	nn	--	np	nn	nn	np
LG1_HB_953	F_0441434_L1_PA	LG1	<nnxnp>	{-1}	(nn,np)	nn	nn	nn	nn	nn	nn	nn	np	nn	nn	np	np	nn	nn	nn	nn	nn	nn	nn	nn	np	np	nn	np	np	nn	np	nn	nn	nn	np	nn	np	nn	np	np	nn	np	nn	np	np	nn	nn	np
LG1_HB_955	R_31359482_L1_PA	LG1	<nnxnp>	{-1}	(nn,np)	nn	nn	nn	nn	nn	nn	nn	np	nn	nn	np	np	nn	nn	nn	nn	nn	nn	nn	nn	np	np	nn	np	np	nn	np	nn	nn	nn	np	nn	np	nn	np	np	nn	np	nn	np	np	nn	nn	np
LG1_HB_956.5	R_31626705_L1_PA	LG1	<nnxnp>	{-1}	(nn,np)	nn	nn	nn	nn	nn	nn	nn	np	nn	nn	np	np	nn	nn	nn	nn	nn	nn	nn	nn	np	np	np	np	np	nn	np	nn	nn	nn	np	nn	np	nn	np	np	nn	np	nn	np	np	nn	nn	np
LG1_HB_957	R_31657598_L1_PA	LG1	<nnxnp>	{-1}	(nn,np)	nn	nn	nn	nn	nn	nn	nn	np	nn	nn	np	np	nn	nn	nn	nn	nn	nn	nn	nn	np	np	np	np	np	nn	np	nn	nn	nn	np	nn	np	nn	np	np	nn	np	nn	np	np	nn	nn	np
R_31945251_L1_PA	R_31945251_L1_PA	LG1	<nnxnp>	{-1}	(nn,np)	nn	nn	nn	nn	nn	nn	nn	np	nn	nn	np	np	nn	nn	nn	nn	nn	nn	nn	nn	np	np	np	np	np	nn	np	nn	nn	nn	np	nn	np	nn	np	np	nn	np	nn	np	np	nn	nn	np
LG1_HB_963	F_0444437_L1_PA	LG1	<nnxnp>	{-1}	(nn,np)	nn	nn	nn	nn	nn	nn	nn	np	nn	nn	np	np	nn	nn	nn	nn	nn	nn	nn	nn	np	np	np	np	np	nn	np	nn	nn	nn	np	nn	np	nn	np	np	nn	np	nn	np	np	nn	nn	np
LG1_HB_966	F_0445931_L1_PA	LG1	<hkxhk>	{00}	(h-,kk)	kk	kk	h-	h-	h-	h-	h-	h-	kk	kk	h-	h-	kk	h-	kk	kk	kk	kk	kk	kk	h-	h-	h-	h-	h-	kk	h-	kk	h-	kk	h-	h-	h-	h-	h-	h-	h-	h-	h-	h-	h-	h-	kk	h-
LG1_HB_968	F_0446904_L1_PA	LG1	<hkxhk>	{00}	(hh,hk,kk)	kk	kk	hk	hk	hk	hk	hk	hh	kk	kk	hk	hk	kk	hk	kk	kk	kk	hk	kk	kk	hh	hk	hk	hk	hk	kk	hk	kk	hk	kk	hk	kk	hk	hk	hk	hk	hk	hk	hk	hh	hk	hk	kk	hk
LG1_HB_970	F_0447351_L1_PA	LG1	<nnxnp>	{-1}	(nn,np)	nn	nn	nn	nn	nn	nn	nn	np	nn	nn	np	np	nn	nn	nn	nn	nn	nn	nn	nn	np	np	np	np	np	nn	np	nn	nn	nn	np	nn	np	nn	np	np	np	np	nn	np	np	nn	nn	np
LG1_HB_972	F_0448114_L1_PA	LG1	<hkxhk>	{00}	(hh,hk,kk)	kk	kk	hk	hk	--	hk	hk	hh	kk	kk	hk	hh	kk	hk	kk	kk	kk	hk	kk	kk	hh	hk	hk	hk	hk	kk	hk	kk	hk	kk	hk	kk	hk	hk	hk	hk	hk	hk	hk	hh	hk	hk	kk	hk
LG1_HB_973	F_0448219_L2_PA	LG1	<nnxnp>	{-1}	(nn,np)	np	np	nn	np	np	nn	nn	nn	np	nn	nn	np	np	nn	np	np	nn	nn	nn	np	nn	np	nn	nn	nn	nn	np	nn	nn	nn	np	np	np	nn	nn	np	nn	nn	np	nn	np	np	nn	np
LG1_HB_973	F_0448193_L2_PA	LG1	<lmxll>	{0-}	(ll,lm)	lm	lm	ll	lm	ll	lm	ll	lm	lm	lm	ll	lm	ll	ll	lm	lm	lm	ll	ll	lm	lm	lm	lm	ll	lm	lm	lm	ll	ll	ll	ll	ll	ll	ll	lm	ll	ll	lm	lm	ll	lm	lm	ll	lm
LG10_HB_10.5	R_2479664_L10_PA	LG10	<nnxnp>	{-0}	(nn,np)	np	nn	np	nn	np	np	np	np	np	np	nn	np	nn	nn	nn	nn	nn	nn	nn	np	nn	np	np	nn	nn	np	nn	nn	np	np	np	np	np	nn	nn	nn	np	np	nn	nn	np	np	np	np
LG10_HB_100	F_0048102_L10_PA	LG10	<lmxll>	{0-}	(ll,lm)	lm	ll	lm	lm	--	ll	lm	lm	lm	ll	lm	lm	lm	ll	lm	lm	ll	lm	lm	lm	ll	lm	ll	ll	lm	lm	lm	ll	lm	lm	ll	ll	ll	lm	ll	ll	lm	lm	lm	lm	ll	ll	ll	lm
LG10_HB_100	F_0048104_L10_PA	LG10	<lmxll>	{0-}	(ll,lm)	lm	ll	lm	lm	ll	ll	lm	lm	lm	ll	lm	lm	lm	ll	lm	lm	ll	lm	lm	lm	ll	lm	ll	ll	lm	lm	lm	ll	lm	lm	ll	ll	ll	lm	ll	ll	lm	lm	lm	lm	ll	ll	ll	lm
LG10_HB_100	F_0048123_L10_PA	LG10	<lmxll>	{0-}	(ll,lm)	lm	ll	lm	lm	ll	ll	lm	lm	lm	ll	lm	lm	lm	ll	lm	lm	ll	lm	lm	lm	ll	lm	ll	ll	lm	lm	lm	ll	lm	lm	ll	ll	ll	lm	ll	ll	lm	lm	lm	lm	ll	ll	ll	lm
F_0048450_L10_PA	F_0048450_L10_PA	LG10	<lmxll>	{0-}	(ll,lm)	lm	ll	lm	lm	ll	ll	lm	lm	lm	ll	lm	lm	lm	ll	lm	lm	ll	lm	lm	lm	ll	lm	ll	ll	lm	lm	lm	ll	lm	lm	ll	ll	ll	lm	ll	ll	lm	lm	lm	lm	ll	ll	ll	lm
LG10_HB_105	F_0049850_L10_PA	LG10	<lmxll>	{0-}	(ll,lm)	lm	ll	lm	lm	ll	ll	lm	lm	lm	ll	lm	lm	lm	ll	lm	lm	ll	lm	lm	lm	ll	lm	ll	ll	lm	lm	lm	ll	lm	lm	ll	ll	ll	lm	ll	ll	lm	lm	lm	lm	ll	ll	ll	lm
LG10_HB_105	F_0049851_L10_PA	LG10	<lmxll>	{0-}	(ll,lm)	lm	ll	lm	lm	ll	ll	lm	lm	lm	ll	lm	lm	lm	ll	lm	lm	ll	lm	lm	lm	ll	lm	ll	ll	lm	lm	lm	ll	lm	lm	ll	ll	ll	lm	ll	ll	lm	lm	lm	lm	ll	ll	ll	lm
LG10_HB_105	F_0049854_L10_PA	LG10	<lmxll>	{0-}	(ll,lm)	lm	ll	lm	lm	ll	ll	lm	lm	lm	ll	lm	lm	lm	ll	lm	lm	ll	lm	lm	lm	ll	lm	ll	ll	lm	lm	lm	ll	lm	lm	ll	ll	ll	lm	ll	ll	lm	lm	lm	lm	ll	ll	ll	lm
LG10_HB_105	F_0049856_L10_PA	LG10	<lmxll>	{0-}	(ll,lm)	lm	ll	lm	lm	ll	ll	lm	lm	lm	ll	lm	lm	lm	ll	lm	lm	ll	lm	lm	lm	ll	lm	ll	ll	lm	lm	lm	ll	lm	lm	ll	ll	ll	lm	ll	ll	lm	lm	lm	lm	ll	ll	ll	lm
LG10_HB_105	F_0049857_L10_PA	LG10	<lmxll>	{0-}	(ll,lm)	lm	ll	lm	lm	ll	ll	lm	lm	lm	ll	lm	lm	lm	ll	lm	lm	ll	lm	lm	lm	ll	lm	ll	ll	lm	lm	lm	ll	lm	lm	ll	ll	ll	lm	ll	ll	lm	lm	lm	lm	ll	ll	ll	lm
LG10_HB_105	F_0049859_L10_PA	LG10	<lmxll>	{0-}	(ll,lm)	lm	ll	lm	lm	ll	ll	lm	lm	lm	ll	lm	lm	lm	ll	lm	lm	ll	lm	lm	lm	ll	lm	ll	ll	lm	lm	lm	ll	lm	lm	ll	ll	ll	lm	ll	ll	lm	lm	lm	lm	ll	ll	ll	lm
LG10_HB_105.5	R_36066362_L10_PA	LG10	<lmxll>	{0-}	(ll,lm)	lm	ll	lm	lm	ll	ll	lm	lm	lm	--	--	--	lm	ll	lm	lm	ll	lm	lm	lm	ll	lm	ll	ll	lm	lm	lm	ll	lm	lm	ll	ll	ll	lm	ll	ll	lm	lm	lm	lm	ll	ll	ll	lm
LG10_HB_105.5	R_36091067_L10_PA	LG10	<lmxll>	{0-}	(ll,lm)	lm	ll	lm	lm	ll	ll	lm	lm	lm	ll	lm	lm	lm	ll	lm	lm	ll	lm	lm	lm	ll	lm	ll	ll	lm	lm	lm	ll	lm	lm	ll	ll	ll	lm	ll	ll	lm	lm	lm	lm	ll	ll	ll	lm
LG10_HB_106	F_0049924_L10_PA	LG10	<lmxll>	{0-}	(ll,lm)	lm	ll	lm	lm	ll	ll	lm	lm	lm	ll	lm	lm	lm	ll	lm	lm	ll	lm	lm	lm	ll	lm	ll	ll	lm	lm	lm	ll	lm	lm	ll	ll	ll	lm	ll	ll	lm	lm	lm	lm	ll	ll	ll	lm
LG10_HB_106	F_0049926_L10_PA	LG10	<lmxll>	{0-}	(ll,lm)	lm	ll	lm	lm	ll	ll	lm	lm	lm	ll	lm	lm	lm	ll	lm	lm	ll	lm	lm	lm	ll	lm	ll	ll	lm	lm	lm	ll	lm	lm	ll	ll	ll	lm	ll	ll	lm	lm	lm	lm	ll	ll	ll	lm
LG10_HB_107	F_0050201_L10_PA	LG10	<lmxll>	{0-}	(ll,lm)	lm	ll	lm	lm	ll	ll	lm	lm	lm	ll	lm	lm	lm	ll	lm	lm	ll	lm	lm	lm	ll	lm	ll	ll	lm	ll	lm	ll	lm	lm	ll	ll	ll	lm	ll	ll	lm	lm	lm	lm	ll	ll	ll	lm
LG10_HB_107	F_0050215_L10_PA	LG10	<lmxll>	{0-}	(ll,lm)	lm	ll	lm	lm	ll	ll	lm	lm	lm	ll	lm	lm	lm	ll	lm	lm	ll	lm	lm	lm	ll	lm	ll	ll	lm	ll	lm	ll	lm	lm	ll	ll	ll	lm	ll	ll	lm	lm	lm	lm	ll	ll	ll	lm
LG10_HB_107	F_0050231_L10_PA	LG10	<lmxll>	{0-}	(ll,lm)	lm	ll	lm	lm	ll	ll	lm	lm	lm	ll	lm	lm	lm	ll	lm	lm	ll	lm	lm	lm	ll	lm	ll	ll	lm	ll	lm	ll	lm	lm	ll	ll	ll	lm	ll	ll	lm	lm	lm	lm	ll	ll	ll	lm
LG10_HB_108	F_0050918_L10_PA	LG10	<lmxll>	{0-}	(ll,lm)	lm	ll	lm	lm	ll	ll	lm	lm	lm	ll	lm	lm	lm	ll	lm	lm	ll	lm	lm	lm	ll	lm	ll	ll	lm	ll	lm	ll	lm	lm	ll	ll	ll	lm	ll	ll	lm	lm	lm	lm	ll	ll	ll	lm
LG10_HB_108	F_0050932_L10_PA	LG10	<lmxll>	{0-}	(ll,lm)	lm	ll	lm	lm	ll	ll	lm	lm	lm	ll	lm	lm	lm	ll	lm	lm	ll	lm	lm	lm	ll	lm	ll	ll	lm	ll	lm	ll	lm	lm	ll	ll	ll	lm	ll	ll	lm	lm	lm	lm	ll	ll	ll	lm
LG10_HB_108	F_0050933_L10_PA	LG10	<lmxll>	{0-}	(ll,lm)	lm	ll	lm	lm	ll	ll	lm	lm	lm	ll	lm	lm	lm	ll	lm	lm	ll	lm	lm	lm	ll	lm	ll	ll	lm	ll	lm	ll	lm	lm	ll	ll	ll	lm	ll	ll	lm	lm	lm	lm	ll	ll	ll	lm
LG10_HB_109	F_0051416_L10_PA	LG10	<lmxll>	{0-}	(ll,lm)	lm	ll	lm	lm	ll	ll	lm	lm	lm	ll	lm	lm	lm	ll	lm	lm	ll	lm	lm	lm	ll	lm	ll	ll	lm	ll	lm	ll	lm	lm	ll	ll	ll	lm	ll	ll	lm	lm	lm	lm	ll	ll	ll	lm
LG10_HB_109	F_0051420_L10_PA	LG10	<lmxll>	{0-}	(ll,lm)	lm	ll	lm	lm	ll	ll	lm	lm	lm	ll	lm	lm	lm	ll	lm	lm	ll	lm	lm	lm	ll	lm	ll	ll	lm	ll	lm	ll	lm	lm	ll	ll	ll	lm	ll	ll	lm	lm	lm	lm	ll	ll	ll	lm
LG10_HB_109	F_0051422_L10_PA	LG10	<lmxll>	{0-}	(ll,lm)	lm	ll	lm	lm	ll	ll	lm	lm	lm	ll	lm	lm	lm	ll	lm	lm	ll	lm	lm	lm	ll	lm	ll	ll	lm	ll	lm	ll	lm	lm	ll	ll	ll	lm	ll	ll	lm	lm	lm	lm	ll	ll	ll	lm
LG10_HB_109	F_0051435_L10_PA	LG10	<lmxll>	{0-}	(ll,lm)	lm	ll	lm	lm	ll	ll	lm	lm	lm	ll	lm	lm	lm	ll	lm	lm	ll	lm	lm	lm	ll	lm	ll	ll	lm	ll	lm	ll	lm	lm	ll	ll	ll	lm	ll	ll	lm	lm	lm	lm	ll	ll	ll	lm
LG10_HB_109	R_36862797_L10_PA	LG10	<lmxll>	{0-}	(ll,lm)	lm	ll	lm	lm	ll	ll	lm	lm	lm	ll	lm	lm	lm	ll	lm	lm	ll	lm	lm	lm	ll	lm	ll	ll	lm	ll	lm	ll	lm	lm	ll	ll	ll	lm	ll	ll	lm	lm	lm	lm	ll	ll	ll	lm
LG10_HB_109.5	GD_00405_L10_PA	LG10	<hkxhk>	{00}	(hh,hk,kk)	kk	hk	kk	hk	hh	hh	kk	hk	kk	hh	hk	kk	kk	hk	kk	hk	hk	hk	hk	kk	hh	kk	hk	hk	kk	hk	kk	hh	kk	kk	hk	hk	hk	kk	hh	hk	kk	kk	kk	kk	hh	hh	hh	hk
LG10_HB_109.5	R_36865919_L10_PA	LG10	<lmxll>	{0-}	(ll,lm)	lm	ll	lm	lm	ll	ll	lm	lm	lm	ll	lm	lm	lm	ll	lm	lm	ll	lm	lm	lm	ll	lm	ll	ll	lm	ll	lm	ll	lm	lm	ll	ll	ll	lm	ll	ll	lm	lm	lm	lm	ll	ll	ll	lm
LG10_HB_109.5	R_36898184_L10_PA	LG10	<lmxll>	{0-}	(ll,lm)	lm	ll	lm	lm	ll	ll	lm	lm	lm	ll	lm	lm	lm	ll	lm	lm	ll	lm	lm	lm	ll	lm	ll	ll	lm	ll	lm	ll	lm	lm	ll	ll	ll	lm	ll	ll	lm	lm	lm	lm	ll	ll	ll	lm
LG10_HB_11	F_0003096_L10_PA	LG10	<lmxll>	{1-}	(ll,lm)	ll	lm	lm	lm	lm	ll	lm	ll	ll	lm	ll	ll	ll	ll	lm	lm	ll	lm	lm	lm	lm	lm	lm	lm	lm	ll	lm	ll	ll	lm	ll	lm	ll	ll	ll	ll	ll	lm	ll	lm	ll	ll	ll	lm
LG10_HB_11	F_0003118_L10_PA	LG10	<lmxll>	{1-}	(ll,lm)	ll	lm	lm	lm	lm	ll	lm	ll	ll	lm	ll	ll	ll	ll	lm	lm	ll	lm	lm	lm	lm	lm	lm	lm	lm	ll	lm	ll	ll	lm	ll	lm	ll	ll	ll	ll	ll	lm	ll	lm	ll	ll	ll	lm
LG10_HB_110	F_0051740_L10_PA	LG10	<hkxhk>	{11}	(hh,hk,kk)	hh	hk	hh	hk	kk	kk	hh	hk	hh	kk	hk	hh	hh	hk	hh	hk	hk	hk	hk	hh	kk	hh	hk	hk	hh	hk	hh	kk	hh	hh	hk	hk	hk	hh	kk	hk	hh	hh	hh	hh	kk	kk	kk	hk
LG10_HB_110	F_0051751_L10_PA	LG10	<lmxll>	{0-}	(ll,lm)	lm	ll	lm	lm	ll	ll	lm	lm	lm	ll	lm	lm	lm	ll	lm	lm	ll	lm	lm	lm	ll	lm	ll	ll	lm	ll	lm	ll	lm	lm	ll	ll	ll	lm	ll	ll	lm	lm	lm	lm	ll	ll	ll	lm
LG10_HB_110	F_0051764_L10_PA	LG10	<lmxll>	{0-}	(ll,lm)	lm	ll	lm	lm	ll	ll	lm	lm	lm	ll	lm	lm	lm	ll	lm	lm	ll	lm	lm	lm	ll	lm	ll	ll	lm	ll	lm	ll	lm	lm	ll	ll	ll	lm	ll	ll	lm	lm	lm	lm	ll	ll	ll	lm
LG10_HB_110	F_0051784_L10_PA	LG10	<lmxll>	{0-}	(ll,lm)	lm	ll	lm	lm	ll	ll	lm	lm	lm	ll	lm	lm	lm	ll	lm	lm	ll	lm	lm	lm	ll	lm	ll	ll	lm	ll	lm	ll	lm	lm	ll	ll	ll	lm	ll	ll	lm	lm	lm	lm	ll	ll	ll	lm
LG10_HB_111	R_37072737_L10_PA	LG10	<lmxll>	{0-}	(ll,lm)	lm	ll	lm	lm	ll	ll	lm	lm	lm	ll	lm	lm	lm	ll	lm	lm	ll	lm	lm	lm	ll	lm	ll	ll	lm	ll	lm	ll	lm	lm	ll	ll	ll	lm	ll	ll	lm	lm	lm	lm	ll	ll	ll	lm
LG10_HB_112	F_0052468_L10_PA	LG10	<lmxll>	{0-}	(ll,lm)	lm	ll	lm	lm	ll	ll	lm	lm	lm	ll	lm	lm	lm	ll	lm	lm	ll	lm	lm	lm	ll	lm	ll	ll	lm	ll	lm	ll	lm	lm	ll	ll	ll	lm	ll	ll	lm	lm	lm	lm	ll	ll	ll	lm
LG10_HB_112	F_0052470_L10_PA	LG10	<lmxll>	{0-}	(ll,lm)	lm	ll	lm	lm	ll	ll	lm	lm	lm	ll	lm	lm	lm	ll	lm	lm	ll	lm	lm	lm	ll	lm	ll	ll	lm	ll	lm	ll	lm	lm	ll	ll	ll	lm	ll	ll	lm	lm	lm	lm	ll	ll	ll	lm
LG10_HB_112	F_0052515_L10_PA	LG10	<lmxll>	{0-}	(ll,lm)	lm	ll	--	lm	ll	ll	lm	lm	lm	ll	lm	lm	lm	ll	lm	lm	ll	lm	lm	lm	ll	lm	ll	ll	lm	ll	lm	ll	lm	lm	ll	ll	ll	lm	ll	ll	lm	lm	lm	lm	ll	ll	ll	lm
LG10_HB_1180	F_0551556_L3_PA	LG10	<lmxll>	{0-}	(ll,lm)	lm	ll	ll	ll	ll	lm	ll	lm	lm	ll	--	lm	lm	lm	ll	ll	lm	lm	ll	ll	lm	ll	ll	ll	ll	lm	ll	lm	lm	ll	ll	ll	ll	lm	lm	lm	lm	ll	lm	lm	ll	ll	lm	ll
LG10_HB_12	F_0003485_L10_PA	LG10	<lmxll>	{1-}	(ll,lm)	ll	lm	lm	lm	lm	ll	lm	ll	ll	lm	ll	ll	ll	ll	lm	lm	ll	lm	lm	lm	lm	lm	lm	lm	lm	ll	lm	ll	ll	lm	ll	lm	ll	ll	ll	ll	ll	lm	ll	lm	ll	ll	ll	lm
LG10_HB_12	F_0003482_L10_PA	LG10	<nnxnp>	{-1}	(nn,np)	nn	np	nn	np	nn	nn	nn	nn	nn	nn	np	nn	np	np	np	np	np	np	np	nn	np	nn	nn	np	np	nn	np	np	nn	nn	nn	nn	nn	np	np	np	nn	nn	np	np	nn	nn	nn	nn
LG10_HB_120	F_0055215_L11_PA	LG10	<nnxnp>	{-1}	(nn,np)	nn	np	np	np	nn	nn	nn	nn	nn	np	np	nn	np	np	np	np	np	np	np	nn	np	nn	nn	nn	np	nn	np	np	nn	nn	nn	nn	nn	np	np	np	nn	nn	np	np	np	nn	nn	nn
LG10_HB_120	F_0055223_L11_PA	LG10	<nnxnp>	{-1}	(nn,np)	nn	np	np	np	nn	nn	nn	nn	nn	np	np	nn	np	np	np	np	np	np	np	nn	np	nn	nn	nn	np	nn	np	np	nn	nn	nn	nn	nn	np	np	np	nn	nn	np	np	np	nn	nn	nn
LG10_HB_120	F_0055224_L11_PA	LG10	<nnxnp>	{-1}	(nn,np)	nn	np	np	np	nn	nn	nn	nn	nn	np	np	nn	np	np	np	np	np	np	np	nn	np	nn	nn	nn	np	nn	np	np	nn	nn	nn	nn	nn	np	np	np	nn	nn	np	np	np	nn	nn	nn
LG10_HB_1288	F_0605152_L5_PA	LG10	<nnxnp>	{-0}	(nn,np)	np	np	nn	np	nn	np	np	nn	np	nn	np	np	np	np	np	nn	np	nn	nn	np	nn	np	nn	np	np	nn	np	nn	nn	np	np	nn	np	np	nn	np	np	np	np	np	nn	nn	nn	nn
LG10_HB_1288	F_0605153_L5_PA	LG10	<nnxnp>	{-0}	(nn,np)	np	np	nn	np	nn	np	np	nn	np	nn	np	np	np	np	np	nn	np	nn	nn	np	nn	np	nn	np	np	nn	np	nn	nn	np	np	nn	np	np	nn	np	np	np	np	np	nn	nn	nn	nn
LG10_HB_13	F_0004021_L10_PA	LG10	<hkxhk>	{11}	(hh,hk,kk)	hh	kk	hk	kk	hk	hh	hk	hh	hh	hk	hk	hh	hk	hk	kk	kk	hk	kk	kk	hk	kk	hk	hk	kk	kk	hh	kk	hk	hh	hk	hh	hk	hh	hk	hk	hk	hh	hk	hk	kk	hh	hk	hh	hk
LG10_HB_13	F_0004038_L10_PA	LG10	<hkxhk>	{00}	(hh,hk,kk)	kk	hh	hk	hh	hk	kk	hk	kk	kk	hk	hk	kk	hk	hk	hh	hh	hk	hh	hh	hk	hh	hk	hk	hh	hh	kk	hh	hk	kk	hk	kk	hk	kk	hk	hk	hk	kk	hk	hk	hh	kk	hk	kk	hk
LG10_HB_13	R_3285289_L10_PA	LG10	<nnxnp>	{-1}	(nn,np)	nn	np	nn	np	nn	nn	nn	nn	nn	nn	np	nn	np	np	np	np	np	np	np	nn	np	nn	nn	np	np	nn	np	np	nn	nn	nn	nn	nn	np	np	np	nn	nn	np	np	nn	nn	nn	nn
LG10_HB_13.5	R_3353551_L10_PA	LG10	<nnxnp>	{-1}	(nn,np)	nn	np	nn	np	nn	nn	nn	nn	nn	nn	np	nn	np	np	np	np	np	np	np	nn	np	nn	nn	np	np	nn	np	np	nn	nn	nn	nn	nn	np	np	np	nn	nn	np	np	nn	nn	nn	nn
cR_4016435_L10_PA	R_4016435_L10_PA	LG10	<nnxnp>	{-1}	(nn,np)	nn	np	nn	np	nn	nn	nn	nn	nn	nn	np	nn	np	np	np	np	np	np	np	nn	np	nn	nn	np	np	nn	np	np	nn	nn	nn	nn	nn	np	np	np	nn	nn	np	np	nn	nn	nn	nn
$R_34453757y_LG10	$R_34453757y_LG10_PA	LG10	<nnxnp>	{-1}	(nn,np)	nn	np	np	np	nn	nn	nn	nn	nn	np	np	nn	np	np	np	np	np	np	np	nn	np	nn	nn	nn	np	nn	np	np	nn	nn	nn	nn	nn	np	np	nn	nn	nn	nn	np	np	nn	nn	nn
LG10_HB_14	F_0004993_L10_PA	LG10	<nnxnp>	{-1}	(nn,np)	nn	np	nn	np	nn	nn	nn	nn	nn	nn	np	nn	np	np	np	np	np	np	np	nn	np	nn	nn	np	np	nn	np	np	nn	nn	nn	nn	nn	np	np	np	nn	nn	np	np	nn	nn	nn	nn
LG10_HB_14	F_0005006_L10_PA	LG10	<nnxnp>	{-1}	(nn,np)	nn	np	nn	np	--	nn	nn	nn	nn	nn	np	nn	np	np	np	np	np	np	np	nn	np	nn	nn	np	np	nn	np	np	nn	nn	nn	nn	nn	np	np	np	nn	nn	np	np	nn	nn	nn	nn
LG10_HB_14	GD_01810_L10_PA	LG10	<nnxnp>	{-1}	(nn,np)	nn	np	nn	np	nn	nn	nn	nn	nn	nn	np	nn	np	np	np	np	np	np	np	nn	np	nn	nn	np	np	nn	np	np	nn	nn	nn	nn	nn	np	np	np	nn	nn	np	np	nn	nn	nn	nn
LG10_HB_14	R_4034839_L10_PA	LG10	<nnxnp>	{-1}	(nn,np)	nn	np	nn	np	nn	nn	nn	nn	nn	nn	np	nn	np	np	np	np	np	np	np	nn	np	nn	nn	np	np	nn	np	np	nn	nn	nn	nn	nn	np	np	np	nn	nn	np	np	nn	nn	nn	nn
LG10_HB_14	R_4041727_L10_PA	LG10	<nnxnp>	{-1}	(nn,np)	nn	np	nn	np	nn	nn	nn	nn	nn	nn	np	nn	np	np	np	np	np	np	np	nn	np	nn	nn	np	np	nn	np	np	nn	nn	nn	nn	nn	np	np	np	nn	nn	np	np	nn	nn	nn	nn
LG10_HB_1456	F_0685103_L6_PA	LG10	<nnxnp>	{-1}	(nn,np)	nn	np	np	np	nn	nn	nn	nn	nn	np	np	nn	np	nn	nn	nn	np	np	np	nn	np	np	nn	nn	nn	np	np	np	np	nn	nn	nn	nn	np	np	nn	nn	nn	nn	np	np	np	nn	np
LG10_HB_1456	F_0685113_L6_PA	LG10	<nnxnp>	{-1}	(nn,np)	nn	np	np	np	nn	nn	nn	nn	nn	np	np	nn	np	nn	nn	nn	np	np	np	nn	np	np	nn	nn	nn	np	np	np	np	nn	nn	nn	nn	np	np	nn	nn	nn	nn	np	np	np	nn	np
LG10_HB_1456	F_0685122_L6_PA	LG10	<nnxnp>	{-1}	(nn,np)	nn	np	np	np	nn	nn	nn	nn	nn	np	np	nn	np	nn	nn	nn	np	np	np	nn	np	np	nn	nn	nn	np	np	np	np	nn	nn	nn	nn	np	np	nn	nn	nn	nn	np	np	np	nn	np
LG10_HB_1499	F_0704812_L7_PA	LG10	<lmxll>	{0-}	(ll,lm)	lm	ll	ll	ll	ll	lm	ll	lm	lm	ll	lm	lm	lm	lm	ll	ll	lm	lm	ll	ll	lm	ll	ll	ll	ll	lm	ll	lm	lm	ll	lm	ll	ll	lm	lm	lm	lm	ll	lm	lm	ll	ll	lm	ll
LG10_HB_1499	F_0704823_L7_PA	LG10	<lmxll>	{0-}	(ll,lm)	lm	ll	ll	ll	ll	lm	ll	lm	lm	ll	lm	lm	lm	lm	ll	ll	lm	lm	ll	ll	lm	ll	ll	ll	ll	lm	ll	lm	lm	ll	lm	ll	ll	lm	lm	lm	lm	ll	lm	lm	ll	ll	lm	ll
LG10_HB_1531	F_0716924_L7_PA	LG10	<lmxll>	{1-}	(ll,lm)	ll	lm	lm	lm	lm	ll	lm	ll	ll	lm	ll	ll	ll	ll	lm	lm	ll	lm	lm	lm	ll	lm	lm	lm	lm	ll	lm	ll	ll	lm	ll	lm	ll	ll	ll	ll	ll	lm	ll	lm	ll	lm	ll	lm
LG10_HB_1531	F_0716927_L7_PA	LG10	<lmxll>	{0-}	(ll,lm)	lm	ll	ll	ll	ll	lm	ll	lm	lm	ll	lm	lm	lm	lm	ll	ll	lm	ll	ll	ll	lm	ll	ll	ll	ll	lm	ll	lm	lm	ll	lm	ll	lm	lm	lm	lm	lm	ll	lm	ll	lm	ll	lm	ll
LG10_HB_1531	F_0716938_L7_PA	LG10	<lmxll>	{1-}	(ll,lm)	ll	lm	lm	lm	lm	ll	lm	ll	ll	lm	ll	ll	ll	ll	lm	lm	ll	lm	lm	lm	ll	lm	lm	lm	lm	ll	lm	ll	ll	lm	ll	lm	ll	ll	ll	ll	ll	lm	ll	lm	ll	lm	ll	lm
LG10_HB_1552	F_0726172_L8_PA	LG10	<lmxll>	{0-}	(ll,lm)	lm	ll	ll	ll	ll	lm	ll	lm	lm	ll	lm	lm	lm	lm	ll	ll	lm	lm	ll	ll	lm	ll	ll	ll	ll	lm	ll	lm	lm	ll	lm	ll	lm	lm	lm	lm	lm	ll	lm	lm	lm	ll	lm	ll
LG10_HB_1552	F_0726173_L8_PA	LG10	<lmxll>	{0-}	(ll,lm)	lm	ll	ll	ll	ll	lm	ll	lm	lm	ll	lm	lm	lm	lm	ll	ll	lm	lm	ll	ll	lm	ll	ll	ll	ll	lm	ll	lm	lm	ll	lm	ll	lm	lm	lm	lm	lm	ll	lm	lm	lm	ll	lm	ll
LG10_HB_1552	F_0726184_L8_PA	LG10	<lmxll>	{0-}	(ll,lm)	lm	ll	ll	ll	ll	lm	ll	lm	lm	ll	lm	lm	lm	lm	ll	ll	lm	lm	ll	ll	lm	ll	ll	ll	ll	lm	ll	lm	lm	ll	lm	ll	lm	lm	lm	lm	lm	ll	lm	lm	lm	ll	lm	ll
LG10_HB_1553	F_0726970_L8_PA	LG10	<lmxll>	{0-}	(ll,lm)	lm	ll	ll	ll	ll	lm	ll	lm	lm	ll	lm	lm	lm	lm	ll	ll	lm	lm	ll	ll	lm	ll	ll	ll	ll	lm	ll	lm	lm	ll	lm	ll	lm	lm	lm	lm	lm	ll	lm	lm	lm	ll	lm	ll
LG10_HB_1553	F_0726977_L8_PA	LG10	<lmxll>	{0-}	(ll,lm)	lm	ll	ll	ll	ll	lm	ll	lm	lm	ll	lm	lm	lm	lm	ll	ll	lm	lm	ll	ll	lm	ll	ll	ll	ll	lm	ll	lm	lm	ll	lm	ll	lm	lm	lm	lm	lm	ll	lm	lm	lm	ll	lm	ll
LG10_HB_1553	F_0726982_L8_PA	LG10	<lmxll>	{0-}	(ll,lm)	lm	ll	ll	ll	ll	lm	ll	lm	lm	ll	lm	lm	lm	lm	ll	ll	lm	lm	ll	ll	lm	ll	ll	ll	ll	lm	ll	lm	lm	ll	lm	ll	lm	lm	lm	lm	lm	ll	lm	lm	lm	ll	lm	ll
LG10_HB_1553	F_0726985_L8_PA	LG10	<lmxll>	{0-}	(ll,lm)	lm	ll	ll	ll	ll	lm	ll	lm	lm	ll	lm	lm	lm	lm	ll	ll	lm	lm	ll	ll	lm	ll	ll	ll	ll	lm	ll	lm	lm	ll	lm	ll	lm	lm	lm	lm	lm	ll	lm	lm	lm	ll	lm	ll
LG10_HB_1554	F_0727256_L8_PA	LG10	<lmxll>	{0-}	(ll,lm)	lm	ll	ll	ll	ll	lm	ll	lm	lm	ll	lm	lm	lm	lm	ll	ll	lm	lm	ll	ll	lm	ll	ll	ll	ll	lm	ll	lm	lm	ll	lm	ll	lm	lm	lm	lm	lm	ll	lm	lm	lm	ll	lm	ll
LG10_HB_1554	F_0727260_L8_PA	LG10	<lmxll>	{0-}	(ll,lm)	lm	ll	ll	ll	ll	lm	ll	lm	lm	ll	lm	lm	lm	lm	ll	ll	lm	lm	ll	ll	lm	ll	ll	ll	ll	lm	ll	lm	lm	ll	lm	ll	lm	lm	lm	lm	lm	ll	lm	lm	lm	ll	lm	ll
LG10_HB_1554	F_0727268_L8_PA	LG10	<lmxll>	{0-}	(ll,lm)	lm	ll	ll	ll	ll	lm	ll	lm	lm	ll	lm	lm	lm	lm	ll	ll	lm	lm	ll	ll	lm	ll	ll	ll	ll	lm	ll	lm	lm	ll	lm	ll	lm	lm	lm	lm	lm	ll	lm	lm	lm	ll	lm	ll
LG10_HB_1554	F_0727275_L8_PA	LG10	<lmxll>	{0-}	(ll,lm)	lm	ll	ll	ll	ll	lm	ll	lm	lm	ll	lm	lm	lm	lm	ll	ll	lm	lm	ll	ll	lm	ll	ll	ll	ll	lm	ll	lm	lm	ll	lm	ll	lm	lm	lm	lm	lm	ll	lm	lm	lm	ll	lm	ll
LG10_HB_17	F_0007396_L10_PA	LG10	<lmxll>	{0-}	(ll,lm)	lm	ll	ll	ll	ll	lm	lm	lm	lm	ll	lm	lm	lm	ll	lm	ll	lm	lm	lm	lm	lm	ll	ll	ll	lm	lm	lm	lm	lm	lm	ll	ll	ll	lm	ll	ll	lm	ll	lm	lm	ll	ll	ll	ll
LG10_HB_17	F_0007370_L10_PA	LG10	<nnxnp>	{-1}	(nn,np)	nn	nn	np	nn	np	np	nn	nn	nn	np	nn	nn	nn	nn	nn	nn	nn	np	np	nn	np	np	np	nn	nn	np	np	np	--	nn	nn	nn	nn	nn	np	nn	nn	np	nn	nn	np	np	np	np
LG10_HB_17	F_0007375_L10_PA	LG10	<nnxnp>	{-1}	(nn,np)	nn	nn	np	nn	np	np	nn	nn	nn	np	nn	nn	nn	nn	nn	nn	nn	np	np	nn	np	np	np	nn	nn	np	np	np	np	nn	nn	nn	nn	nn	np	nn	nn	np	nn	nn	np	np	np	np
LG10_HB_17	F_0007388_L10_PA	LG10	<nnxnp>	{-1}	(nn,np)	nn	nn	np	nn	np	np	nn	nn	nn	np	nn	nn	nn	nn	nn	nn	nn	np	np	nn	np	np	np	nn	nn	np	np	np	np	nn	nn	nn	nn	nn	np	nn	nn	np	nn	nn	np	np	np	np
LG10_HB_1713	F_0805708_L9_PA	LG10	<nnxnp>	{-1}	(nn,np)	nn	np	np	np	np	nn	nn	nn	nn	np	nn	nn	np	nn	nn	nn	nn	np	np	nn	np	np	nn	nn	nn	np	np	np	np	nn	nn	nn	nn	np	np	nn	nn	np	nn	np	np	np	nn	np
LG10_HB_1713	F_0805709_L9_PA	LG10	<nnxnp>	{-1}	(nn,np)	nn	np	np	np	np	nn	nn	nn	nn	np	nn	nn	np	nn	nn	nn	nn	np	np	nn	np	np	nn	nn	nn	np	np	np	np	nn	nn	nn	nn	np	np	nn	nn	np	nn	np	np	np	nn	np
LG10_HB_1713	F_0805710_L9_PA	LG10	<nnxnp>	{-1}	(nn,np)	nn	np	np	np	np	nn	nn	nn	nn	np	nn	nn	np	nn	nn	nn	nn	np	np	nn	np	np	nn	nn	nn	np	np	np	np	nn	nn	nn	nn	np	np	nn	nn	np	nn	np	np	np	nn	np
LG10_HB_1713	F_0805702_L9_PA	LG10	<lmxll>	{1-}	(ll,lm)	ll	lm	lm	lm	lm	ll	lm	ll	ll	lm	ll	ll	ll	ll	ll	lm	ll	ll	lm	lm	ll	lm	lm	lm	lm	ll	ll	ll	ll	lm	lm	lm	lm	ll	ll	ll	ll	lm	ll	ll	lm	lm	ll	lm
LG10_HB_1713	F_0805743_L9_PA	LG10	<lmxll>	{1-}	(ll,lm)	ll	lm	lm	lm	lm	ll	lm	ll	ll	lm	ll	ll	ll	ll	ll	lm	ll	ll	lm	lm	ll	lm	lm	lm	lm	ll	ll	ll	ll	lm	lm	lm	lm	ll	ll	ll	ll	lm	ll	ll	lm	lm	ll	lm
LG10_HB_1713	F_0805745_L9_PA	LG10	<hkxhk>	{00}	(hh,hk,kk)	kk	hh	hh	hh	hh	kk	hk	kk	kk	hh	kk	kk	hk	kk	kk	hk	kk	hk	hh	hk	hk	hh	hk	hk	hk	hk	hk	hk	hk	hk	hk	hk	hk	hk	hk	kk	kk	hh	kk	hk	hh	hh	kk	hh
LG10_HB_1713	F_0805750_L9_PA	LG10	<hkxhk>	{00}	(hh,hk,kk)	kk	hh	hh	hh	hh	kk	hk	kk	kk	hh	kk	kk	hk	kk	kk	hk	kk	hk	hh	hk	hk	hh	hk	hk	hk	hk	hk	hk	hk	hk	hk	hk	hk	hk	hk	kk	kk	hh	kk	hk	hh	hh	kk	hh
LG10_HB_1751	F_0825194_L10_28_1	LG10	<nnxnp>	{-0}	(nn,np)	nn	nn	np	nn	--	np	np	np	np	np	nn	np	nn	nn	nn	nn	nn	nn	nn	np	nn	np	np	np	nn	nn	nn	nn	np	np	nn	np	np	nn	nn	nn	np	np	nn	nn	np	np	np	np
LG10_HB_1751	F_0825197_L10_28_1	LG10	<hkxhk>	{10}	(hh,hk,kk)	hh	hk	kk	hk	kk	hk	kk	hk	hk	kk	hh	kk	hh	hh	hk	hk	hh	hk	hk	kk	hk	kk	kk	kk	hk	hh	hk	hh	hk	kk	hk	kk	hk	hh	hh	hh	hk	kk	hh	hk	hk	hk	hk	hk
R_1282648_L10_PA	R_1282648_L10_PA	LG10	<hkxhk>	{01}	(hh,hk,kk)	kk	hk	hh	hk	hh	hk	hh	hk	hk	hh	kk	hh	kk	kk	hk	hk	kk	hk	hk	hh	hk	hh	hh	hh	hk	kk	hk	kk	hk	hh	hk	hh	hk	kk	kk	kk	hk	hh	kk	hk	hk	hk	hk	hk
LG10_HB_1753	F_0825447_L10_30_1	LG10	<lmxll>	{0-}	(ll,lm)	lm	ll	ll	ll	ll	lm	ll	lm	lm	ll	lm	ll	lm	lm	ll	ll	lm	ll	ll	ll	ll	ll	ll	ll	ll	lm	ll	lm	lm	ll	lm	ll	lm	lm	lm	lm	lm	ll	lm	ll	lm	lm	lm	ll
LG10_HB_1757	F_0826641_L10_33_1	LG10	<hkxhk>	{00}	(hh,hk,kk)	kk	hh	hh	hh	hk	kk	hk	kk	kk	hh	hk	kk	hk	hk	hh	hh	hk	hh	hh	hk	hk	hk	hk	hk	hh	kk	hh	hk	kk	hk	kk	hk	kk	hk	hk	hk	kk	hk	hk	hh	hk	hk	kk	hk
LG10_HB_1757	F_0826633_L10_33_1	LG10	<lmxll>	{0-}	(ll,lm)	lm	ll	ll	ll	ll	lm	ll	lm	lm	ll	lm	lm	lm	lm	ll	ll	lm	ll	ll	ll	lm	ll	ll	ll	ll	lm	ll	lm	lm	ll	lm	ll	lm	lm	lm	lm	lm	ll	lm	ll	lm	ll	lm	ll
LG10_HB_1757	F_0826637_L10_33_1	LG10	<lmxll>	{0-}	(ll,lm)	lm	ll	ll	ll	ll	lm	ll	lm	lm	ll	lm	lm	lm	lm	ll	ll	lm	ll	ll	ll	lm	ll	ll	ll	ll	lm	ll	lm	lm	ll	lm	ll	lm	lm	lm	lm	lm	ll	lm	ll	lm	ll	lm	ll
LG10_HB_1757	F_0826639_L10_33_1	LG10	<lmxll>	{1-}	(ll,lm)	ll	lm	lm	lm	lm	ll	lm	ll	ll	lm	ll	ll	ll	ll	lm	lm	ll	lm	lm	lm	ll	lm	lm	lm	lm	ll	lm	ll	ll	lm	ll	lm	ll	ll	ll	ll	ll	lm	ll	lm	ll	lm	ll	lm
LG10_HB_1764	F_0829833_L10_37_1	LG10	<nnxnp>	{-0}	(nn,np)	np	nn	nn	nn	np	np	np	np	np	nn	nn	nn	nn	nn	nn	nn	nn	nn	nn	np	nn	np	np	np	nn	np	nn	nn	np	np	np	np	np	nn	nn	np	np	np	np	nn	nn	np	np	np
LG10_HB_1764	F_0829841_L10_37_1	LG10	<hkxhk>	{00}	(hh,hk,kk)	kk	hh	hh	hh	hk	kk	hk	kk	kk	hh	hk	hk	hk	hk	hh	hh	hk	hk	hh	hk	hk	hk	hk	hk	hh	kk	hh	hk	kk	hk	kk	hk	kk	hk	hk	kk	kk	hk	kk	hk	hk	hk	kk	hk
R_16666886_L10_40_1	R_16666886_L10_40_1	LG10	<lmxll>	{0-}	(ll,lm)	lm	ll	ll	ll	ll	lm	ll	lm	lm	ll	lm	lm	lm	ll	lm	ll	lm	lm	ll	lm	lm	ll	ll	ll	ll	lm	lm	lm	lm	ll	ll	ll	ll	lm	lm	lm	lm	ll	lm	lm	ll	ll	lm	ll
LG10_HB_1767	F_0831296_L10_40_1	LG10	<nnxnp>	{-1}	(nn,np)	nn	np	np	np	np	np	nn	nn	nn	np	nn	nn	np	nn	nn	nn	nn	np	np	nn	np	np	nn	nn	nn	np	np	np	np	nn	nn	nn	nn	np	np	nn	nn	np	nn	nn	np	np	nn	np
LG10_HB_1767	F_0831298_L10_40_1	LG10	<nnxnp>	{-1}	(nn,np)	nn	np	np	np	np	np	nn	nn	nn	np	nn	nn	np	nn	nn	nn	nn	np	np	nn	np	np	nn	nn	nn	np	np	np	np	nn	nn	nn	nn	np	np	nn	nn	np	nn	nn	np	np	nn	np
LG10_HB_1767	F_0831297_L10_40_1	LG10	<hkxhk>	{10}	(hh,hk,kk)	hk	hk	hk	hk	hk	hh	hk	hk	hk	hk	hk	hk	hh	kk	hk	kk	hk	hh	hk	hk	hh	hk	kk	kk	hk	hh	hh	hh	hh	hk	kk	kk	kk	hh	hh	hk	hk	hk	hk	hk	hk	hk	hk	hk
LG10_HB_1767	F_0831299_L10_40_1	LG10	<lmxll>	{0-}	(ll,lm)	lm	ll	ll	ll	ll	lm	lm	lm	lm	ll	lm	lm	lm	ll	lm	ll	lm	lm	ll	lm	lm	ll	ll	ll	lm	lm	lm	lm	lm	lm	ll	ll	ll	lm	lm	lm	lm	ll	lm	lm	ll	ll	lm	ll
LG10_HB_1767	F_0831317_L10_40_1	LG10	<hkxhk>	{01}	(hh,hk,kk)	hk	hh	hk	hk	hk	kk	hk	hk	hk	hk	hk	hk	kk	hh	hk	hh	hk	kk	hk	hk	kk	hk	hh	hh	hk	kk	kk	kk	kk	hk	hh	hh	hh	kk	kk	hk	hk	hk	hk	hk	hk	hk	hk	hk
LG10_HB_1767	F_0831315_L10_40_1	LG10	<nnxnp>	{-1}	(nn,np)	nn	nn	np	np	np	np	nn	nn	nn	np	nn	nn	np	nn	nn	nn	nn	np	np	nn	np	np	nn	nn	nn	np	np	np	np	nn	nn	nn	nn	np	np	nn	nn	np	nn	nn	np	np	nn	np
LG10_HB_1767.7_s40h1	GD_01832_L10_40_1	LG10	<nnxnp>	{-1}	(nn,np)	nn	np	np	np	np	np	nn	nn	nn	np	nn	nn	np	nn	nn	nn	nn	np	np	nn	np	np	nn	nn	nn	np	np	np	np	nn	nn	nn	nn	np	np	nn	nn	np	nn	nn	np	np	nn	np
LG10_HB_1767.7_s40h1	R_18510791_L10_40_1	LG10	<lmxll>	{0-}	(ll,lm)	lm	ll	ll	ll	ll	lm	lm	lm	lm	ll	lm	lm	lm	ll	lm	ll	lm	lm	ll	lm	lm	ll	ll	ll	lm	lm	lm	lm	lm	lm	ll	ll	ll	lm	lm	lm	lm	ll	lm	lm	ll	ll	lm	ll
LG10_HB_1768	F_0831634_L10_40_1	LG10	<hkxhk>	{10}	(hh,hk,kk)	hk	kk	hk	hk	hk	hh	hk	hk	hk	hk	hk	hk	hh	kk	hk	kk	hk	hh	hk	hk	hh	hk	kk	kk	hk	hh	hh	hh	hh	hk	kk	kk	kk	hh	hh	kk	hk	hk	hk	hk	hk	hk	hk	hk
LG10_HB_1768	F_0831640_L10_40_1	LG10	<lmxll>	{0-}	(ll,lm)	lm	ll	ll	ll	ll	lm	lm	lm	lm	ll	lm	lm	lm	ll	lm	ll	lm	lm	ll	lm	lm	ll	ll	ll	lm	lm	lm	lm	lm	lm	ll	ll	ll	lm	lm	ll	lm	ll	lm	lm	ll	ll	lm	ll
LG10_HB_1768	F_0831641_L10_40_1	LG10	<lmxll>	{0-}	(ll,lm)	lm	ll	ll	ll	ll	lm	lm	lm	lm	ll	lm	lm	lm	ll	lm	ll	lm	lm	ll	lm	lm	ll	ll	ll	lm	lm	lm	lm	lm	lm	ll	ll	ll	lm	lm	ll	lm	ll	lm	lm	ll	ll	lm	ll
LG10_HB_1769	F_0832349_L10_40_1	LG10	<lmxll>	{0-}	(ll,lm)	lm	ll	ll	ll	ll	lm	lm	lm	lm	ll	lm	lm	lm	ll	lm	ll	lm	lm	lm	lm	lm	ll	ll	ll	lm	lm	lm	lm	lm	lm	ll	ll	ll	lm	ll	ll	lm	ll	lm	lm	ll	ll	ll	ll
LG10_HB_1769	F_0832361_L10_40_1	LG10	<lmxll>	{0-}	(ll,lm)	lm	ll	ll	ll	ll	lm	lm	lm	lm	ll	lm	lm	lm	ll	lm	ll	lm	lm	lm	lm	lm	ll	ll	ll	lm	lm	lm	lm	lm	lm	ll	ll	ll	lm	ll	ll	lm	ll	lm	lm	ll	ll	ll	ll
LG10_HB_1770	F_0832819_L10_41_1	LG10	<hkxhk>	{11}	(hh,hk,kk)	hh	hk	kk	hk	kk	hk	hh	hh	hh	kk	hh	hh	hk	hk	hh	hk	hh	hk	hk	hh	hk	kk	hk	hk	hh	hk	hk	hk	hk	hh	hk	hk	hk	hk	kk	hk	hh	kk	hh	hh	kk	kk	hk	kk
LG10_HB_1770	F_0832810_L10_41_1	LG10	<hkxhk>	{11}	(hh,hk,kk)	hh	HK	KK	HK	hk	hk	hh	hh	hh	kk	hh	hh	hk	hk	hh	hk	hh	hk	hk	hh	hk	kk	hk	hk	hh	hk	hk	hk	hk	hh	hk	hk	hk	hk	kk	hk	hh	kk	hh	hh	kk	kk	hk	kk
LG10_HB_1770	F_0832811_L10_41_1	LG10	<lmxll>	{1-}	(ll,lm)	ll	lm	lm	lm	lm	ll	ll	ll	ll	lm	ll	ll	ll	lm	ll	lm	ll	ll	ll	ll	ll	lm	lm	lm	ll	ll	ll	ll	ll	ll	lm	lm	lm	ll	lm	lm	ll	lm	ll	ll	lm	lm	lm	lm
LG10_HB_1770	F_0832820_L10_41_1	LG10	<lmxll>	{1-}	(ll,lm)	ll	lm	lm	lm	lm	ll	ll	ll	ll	lm	ll	ll	ll	lm	ll	lm	ll	ll	ll	ll	ll	lm	lm	lm	ll	ll	ll	ll	ll	ll	lm	lm	lm	ll	lm	lm	ll	lm	ll	ll	lm	lm	lm	lm
F_0832999_L10_41_1	F_0832999_L10_41_1	LG10	<nnxnp>	{-1}	(nn,np)	nn	nn	np	nn	np	np	nn	nn	nn	np	nn	nn	nn	nn	nn	nn	nn	np	np	nn	np	np	np	nn	nn	np	np	np	np	nn	nn	nn	nn	nn	np	nn	nn	np	nn	nn	np	np	np	np
LG10_HB_1774	F_0834908_L10_45_1	LG10	<lmxll>	{0-}	(ll,lm)	lm	ll	ll	lm	ll	ll	lm	lm	lm	ll	lm	lm	lm	ll	lm	lm	lm	lm	lm	lm	lm	lm	ll	ll	lm	lm	lm	lm	lm	lm	ll	ll	ll	lm	ll	ll	lm	lm	lm	lm	ll	ll	ll	lm
LG10_HB_1775	F_0835177_L10_45_1	LG10	<nnxnp>	{-0}	(nn,np)	np	np	nn	np	nn	nn	np	np	np	nn	np	np	np	np	np	nn	np	nn	nn	np	nn	np	nn	np	np	nn	np	nn	nn	np	np	np	np	np	nn	np	np	np	np	np	nn	nn	nn	nn
LG10_HB_1775	F_0835174_L10_45_1	LG10	<lmxll>	{0-}	(ll,lm)	lm	ll	ll	lm	ll	ll	lm	lm	lm	ll	lm	lm	lm	ll	lm	lm	lm	lm	lm	lm	lm	lm	ll	ll	lm	lm	lm	lm	lm	lm	ll	ll	ll	lm	ll	ll	lm	lm	lm	lm	ll	ll	ll	lm
LG10_HB_1775.5	GD_00257_L10_PA	LG10	<hkxhk>	{11}	(hh,hk,kk)	hh	hk	kk	hh	kk	kk	hh	hh	hh	kk	hh	hh	hh	hk	hh	hk	hh	hk	hk	hh	hk	hh	kk	hk	hh	hk	hk	hk	hk	hh	hk	hk	hk	hh	kk	hk	hh	hh	hh	hh	kk	kk	kk	hk
LG10_HB_1778	F_0837574_L10_48_1	LG10	<lmxll>	{0-}	(ll,lm)	lm	ll	lm	lm	ll	ll	lm	lm	lm	ll	lm	lm	lm	ll	lm	lm	ll	lm	lm	lm	ll	lm	ll	ll	lm	lm	lm	ll	lm	lm	ll	ll	ll	lm	ll	ll	lm	lm	lm	lm	ll	ll	ll	lm
LG10_HB_1778	F_0837576_L10_48_1	LG10	<lmxll>	{0-}	(ll,lm)	lm	ll	lm	lm	ll	ll	lm	lm	lm	ll	lm	lm	lm	ll	lm	lm	ll	lm	lm	lm	ll	lm	ll	ll	lm	lm	lm	ll	lm	lm	ll	ll	ll	lm	ll	ll	lm	lm	lm	lm	ll	ll	ll	lm
LG10_HB_1778	F_0837578_L10_48_1	LG10	<lmxll>	{0-}	(ll,lm)	lm	ll	lm	lm	ll	ll	lm	lm	lm	ll	lm	lm	lm	ll	lm	lm	ll	lm	lm	lm	ll	lm	ll	ll	lm	lm	lm	ll	lm	lm	ll	ll	ll	lm	ll	ll	lm	lm	lm	lm	ll	ll	ll	lm
LG10_HB_1778	F_0837587_L10_48_1	LG10	<lmxll>	{0-}	(ll,lm)	lm	ll	lm	lm	ll	ll	lm	lm	lm	ll	lm	lm	lm	ll	lm	lm	ll	lm	lm	lm	ll	lm	ll	ll	lm	lm	lm	ll	lm	lm	ll	ll	ll	lm	ll	ll	lm	lm	lm	lm	ll	ll	ll	lm
LG10_HB_1778	F_0837602_L10_48_1	LG10	<lmxll>	{0-}	(ll,lm)	lm	ll	lm	lm	ll	ll	lm	lm	lm	ll	lm	lm	lm	ll	lm	lm	ll	lm	lm	lm	ll	lm	ll	ll	lm	lm	lm	ll	lm	lm	ll	ll	ll	lm	ll	ll	lm	lm	lm	lm	ll	ll	ll	lm
LG10_HB_1781	F_0838432_L10_49_1	LG10	<lmxll>	{0-}	(ll,lm)	lm	ll	lm	lm	ll	ll	lm	lm	lm	ll	lm	lm	lm	ll	lm	lm	ll	lm	lm	lm	ll	lm	ll	ll	lm	ll	lm	ll	lm	lm	ll	ll	ll	lm	ll	ll	lm	lm	lm	lm	ll	ll	ll	lm
LG10_HB_1781	F_0838437_L10_49_1	LG10	<lmxll>	{0-}	(ll,lm)	lm	ll	lm	lm	ll	ll	lm	lm	lm	ll	lm	lm	lm	ll	lm	lm	ll	lm	lm	lm	ll	lm	ll	ll	lm	ll	lm	ll	lm	lm	ll	ll	ll	lm	ll	ll	lm	lm	lm	lm	ll	ll	ll	lm
LG10_HB_1781	F_0838443_L10_49_1	LG10	<lmxll>	{0-}	(ll,lm)	lm	ll	lm	lm	ll	ll	lm	lm	lm	ll	lm	lm	lm	ll	lm	lm	ll	lm	lm	lm	ll	lm	ll	ll	lm	ll	lm	ll	lm	lm	ll	ll	ll	lm	ll	ll	lm	lm	lm	lm	ll	ll	ll	lm
LG10_HB_1784_s26h1	F_0839805_L11_26_1	LG10	<hkxhk>	{11}	(hh,hk,kk)	hh	kk	kk	kk	hk	hh	hk	hh	hh	kk	hk	hh	hk	hk	kk	kk	hk	kk	kk	hk	hk	hk	hk	hk	kk	hh	kk	hk	hh	hk	hh	hk	hh	hk	hk	hk	hh	hk	hk	kk	hk	hk	hh	hk
LG10_HB_1784_s26h1	F_0839808_L11_26_1	LG10	<hkxhk>	{00}	(hh,hk,kk)	kk	hh	hh	hh	hk	kk	hk	kk	kk	hh	hk	kk	hk	hk	hh	hh	hk	hh	hh	hk	hk	hk	hk	hk	hh	kk	hh	hk	kk	hk	kk	hk	kk	hk	hk	hk	kk	hk	hk	hh	hk	hk	kk	hk
LG10_HB_1784_s26h1	F_0839802_L11_26_1	LG10	<lmxll>	{0-}	(ll,lm)	lm	ll	ll	ll	ll	lm	ll	lm	lm	ll	lm	lm	lm	lm	ll	ll	lm	ll	ll	ll	lm	ll	ll	ll	ll	lm	ll	lm	lm	ll	lm	ll	lm	lm	lm	lm	lm	ll	lm	ll	lm	ll	lm	ll
LG10_HB_1828_s34h1	F_0858027_L12_34_1	LG10	<lmxll>	{0-}	(ll,lm)	lm	ll	ll	ll	ll	lm	ll	lm	lm	ll	lm	lm	lm	lm	ll	ll	lm	lm	ll	ll	lm	ll	ll	ll	ll	lm	ll	lm	lm	ll	lm	ll	lm	lm	lm	lm	lm	ll	lm	lm	ll	ll	lm	ll
LG10_HB_2	F_0000045_L10_PA	LG10	<lmxll>	{1-}	(ll,lm)	ll	lm	lm	lm	lm	ll	lm	ll	ll	lm	ll	lm	ll	ll	lm	lm	ll	lm	lm	lm	lm	lm	lm	lm	lm	ll	lm	ll	ll	lm	lm	lm	ll	ll	ll	ll	ll	lm	ll	lm	ll	ll	ll	ll
LG10_HB_20	F_0008614_L10_PA	LG10	<nnxnp>	{-0}	(nn,np)	np	nn	nn	nn	np	np	np	np	np	nn	nn	np	nn	nn	nn	nn	nn	nn	nn	np	nn	np	np	np	nn	np	nn	nn	np	np	np	np	np	nn	nn	nn	np	np	nn	nn	nn	np	np	np
LG10_HB_20	F_0008635_L10_PA	LG10	<hkxhk>	{00}	(hh,hk,kk)	kk	hh	hh	hh	hk	kk	hk	kk	kk	hh	hk	kk	hk	hk	hh	hh	hk	hh	hh	hk	hk	hk	hk	hk	hh	kk	hh	hk	kk	hk	kk	hk	kk	hk	hk	hk	kk	hk	hk	hh	hk	hk	kk	hk
LG10_HB_20	F_0008637_L10_PA	LG10	<nnxnp>	{-0}	(nn,np)	np	nn	nn	nn	np	np	np	np	np	nn	nn	np	nn	nn	nn	nn	nn	nn	nn	np	nn	np	np	np	nn	np	nn	nn	np	np	np	np	np	nn	nn	nn	np	np	nn	nn	nn	np	np	np
LG10_HB_2046_s51h1	F_0942695_L1_51_1	LG10	<lmxll>	{0-}	(ll,lm)	lm	ll	ll	ll	ll	lm	ll	lm	lm	ll	lm	lm	lm	lm	ll	ll	lm	lm	ll	ll	lm	ll	ll	ll	ll	lm	ll	lm	lm	ll	lm	ll	lm	lm	lm	lm	lm	ll	lm	lm	ll	ll	lm	ll
LG10_HB_21	F_0009203_L10_PA	LG10	<hkxhk>	{00}	(hh,hk,kk)	kk	hh	hh	hh	hk	kk	hk	kk	kk	hh	hk	kk	hk	hk	hh	hh	hk	hh	hh	hk	hk	hk	hk	hk	hh	kk	hh	hk	kk	hk	kk	hk	kk	hk	hk	kk	kk	hk	hk	hh	hk	hk	kk	hk
LG10_HB_21	F_0009237_L10_PA	LG10	<hkxhk>	{11}	(hh,hk,kk)	hh	kk	kk	kk	hk	hh	hk	hh	hh	kk	hk	hh	hk	hk	kk	kk	hk	kk	kk	hk	hk	hk	hk	hk	kk	hh	kk	hk	hh	hk	hh	hk	hh	hk	hk	hh	hh	hk	hk	kk	hk	hk	hh	hk
LG10_HB_21	F_0009256_L10_PA	LG10	<hkxhk>	{11}	(hh,hk,kk)	hh	kk	kk	kk	hk	hh	hk	hh	hh	kk	hk	hh	hk	hk	kk	kk	hk	kk	kk	hk	hk	hk	hk	hk	kk	hh	kk	hk	hh	hk	hh	hk	hh	hk	hk	hh	hh	hk	hk	kk	hk	hk	hh	hk
LG10_HB_21	F_0009220_L10_PA	LG10	<lmxll>	{1-}	(ll,lm)	ll	lm	lm	lm	lm	ll	lm	ll	ll	lm	ll	ll	ll	ll	lm	lm	ll	lm	lm	lm	ll	lm	lm	lm	lm	ll	lm	ll	ll	lm	ll	lm	ll	ll	ll	ll	ll	lm	ll	lm	ll	lm	ll	lm
LG10_HB_21.5	R_7121587_L10_PA	LG10	<lmxll>	{0-}	(ll,lm)	lm	ll	ll	ll	ll	lm	ll	lm	lm	ll	lm	lm	lm	lm	ll	ll	lm	ll	ll	ll	lm	ll	ll	ll	ll	lm	ll	lm	lm	ll	lm	ll	lm	lm	lm	lm	lm	ll	lm	ll	lm	ll	lm	ll
LG10_HB_2107_s33h1	F_0964224_L3_33_1	LG10	<lmxll>	{0-}	(ll,lm)	lm	ll	ll	ll	ll	lm	ll	lm	lm	ll	lm	lm	lm	lm	ll	ll	lm	lm	ll	ll	lm	ll	ll	ll	ll	lm	ll	lm	lm	ll	ll	ll	ll	lm	lm	lm	lm	ll	lm	lm	ll	ll	lm	ll
LG10_HB_22	F_0009751_L10_PA	LG10	<lmxll>	{1-}	(ll,lm)	ll	lm	lm	lm	lm	ll	lm	ll	ll	lm	ll	ll	ll	ll	lm	lm	ll	lm	lm	lm	ll	lm	lm	lm	lm	ll	lm	ll	ll	lm	ll	lm	ll	ll	ll	ll	ll	lm	ll	lm	ll	lm	ll	lm
LG10_HB_22	F_0009753_L10_PA	LG10	<hkxhk>	{11}	(hh,hk,kk)	hh	kk	kk	kk	hk	hh	hk	hh	hh	kk	hk	hh	hk	hk	kk	kk	hk	kk	kk	hk	hk	hk	hk	hk	kk	hh	kk	hk	hh	hk	hh	hk	hh	hk	hk	hh	hh	hk	hh	kk	hk	hk	hh	hk
LG10_HB_22	F_0009773_L10_PA	LG10	<hkxhk>	{11}	(hh,hk,kk)	hh	kk	kk	kk	hk	hh	hk	hh	hh	kk	hk	hh	hk	hk	kk	kk	hk	kk	kk	hk	hk	hk	hk	hk	kk	hh	kk	hk	hh	hk	hh	hk	hh	hk	hk	hh	hh	hk	hh	kk	hk	hk	hh	hk
LG10_HB_22	GD_02051_L10_PA	LG10	<hkxhk>	{11}	(hh,hk,kk)	hh	kk	kk	kk	hk	hh	hk	hh	hh	kk	hk	hh	hk	hk	kk	kk	hk	kk	kk	hk	hk	hk	hk	hk	kk	hh	kk	hk	hh	hk	hh	hk	hh	hk	hk	hh	hh	hk	hh	kk	hk	hk	hh	hk
LG10_HB_22	F_0009743_L10_PA	LG10	<nnxnp>	{-0}	(nn,np)	np	nn	nn	nn	np	np	np	np	np	nn	nn	np	nn	nn	nn	nn	nn	nn	nn	np	nn	np	np	np	nn	np	nn	nn	np	np	np	np	np	nn	nn	np	np	np	np	nn	nn	np	np	np
LG10_HB_22	F_0009745_L10_PA	LG10	<nnxnp>	{-0}	(nn,np)	np	nn	nn	nn	np	np	np	np	np	nn	nn	np	nn	nn	nn	nn	nn	nn	nn	np	nn	np	np	np	nn	np	nn	nn	np	np	np	np	np	nn	nn	np	np	np	np	nn	nn	np	np	np
R_7179858_L10_PA	R_7179858_L10_PA	LG10	<lmxll>	{0-}	(ll,lm)	lm	ll	ll	ll	ll	lm	ll	lm	lm	ll	lm	lm	lm	lm	ll	ll	lm	ll	ll	ll	lm	ll	ll	ll	ll	lm	ll	lm	lm	ll	lm	ll	lm	lm	lm	lm	lm	ll	lm	ll	lm	ll	lm	ll
LG10_HB_2268_s33h1	F_1023006_L8_33_1	LG10	<lmxll>	{0-}	(ll,lm)	lm	ll	ll	ll	ll	lm	ll	lm	lm	ll	lm	lm	lm	lm	ll	ll	lm	lm	ll	ll	lm	ll	ll	ll	ll	lm	ll	lm	lm	ll	lm	ll	lm	lm	lm	lm	lm	ll	lm	lm	lm	ll	lm	ll
LG10_HB_2269_s33h1	F_1023458_L8_33_1	LG10	<lmxll>	{0-}	(ll,lm)	lm	ll	ll	ll	ll	lm	ll	lm	lm	ll	lm	lm	lm	lm	ll	ll	lm	lm	ll	ll	lm	ll	ll	ll	ll	lm	ll	lm	lm	ll	lm	ll	lm	lm	lm	lm	lm	ll	lm	lm	lm	ll	lm	ll
LG10_HB_23	F_0010446_L10_PA	LG10	<nnxnp>	{-0}	(nn,np)	np	nn	nn	nn	--	np	np	np	np	nn	nn	np	nn	nn	nn	nn	nn	nn	nn	np	nn	np	np	np	nn	np	nn	nn	np	np	np	np	np	nn	nn	np	np	np	np	nn	nn	np	np	np
LG10_HB_23	F_0010458_L10_PA	LG10	<nnxnp>	{-0}	(nn,np)	np	nn	nn	nn	np	np	np	np	np	nn	nn	np	nn	nn	nn	nn	nn	nn	nn	np	nn	np	np	np	nn	np	nn	nn	np	np	np	np	np	nn	nn	np	np	np	np	nn	nn	np	np	np
LG10_HB_23	F_0010475_L10_PA	LG10	<nnxnp>	{-1}	(nn,np)	nn	np	np	np	nn	nn	nn	nn	nn	np	np	nn	np	np	np	np	np	np	np	nn	np	nn	nn	nn	np	nn	np	np	nn	nn	nn	nn	nn	np	np	nn	nn	nn	nn	np	np	nn	nn	nn
LG10_HB_2317_s30h1	F_1048040_L9_30_1	LG10	<hkxhk>	{00}	(hh,hk,kk)	kk	hh	hh	hh	hh	kk	hk	kk	kk	hh	kk	kk	hk	kk	kk	hk	kk	hk	hh	hk	hk	hh	hk	hk	hk	hk	hk	hk	hk	hk	hk	hk	hk	hk	hk	kk	kk	hh	kk	hk	hh	hh	kk	hh
LG10_HB_2317_s30h1	F_1048041_L9_30_1	LG10	<hkxhk>	{00}	(hh,hk,kk)	kk	hh	hh	hh	hh	kk	hk	kk	kk	hh	kk	kk	hk	kk	kk	hk	kk	hk	hh	hk	hk	hh	hk	hk	hk	hk	hk	hk	hk	hk	hk	hk	hk	hk	hk	kk	kk	hh	kk	hk	hh	hh	kk	hh
LG10_HB_2317_s30h1	$F_1048043y_LG10	LG10	<hkxhk>	{11}	(hh,hk,kk)	hh	kk	kk	kk	kk	hh	hk	hh	hh	kk	hh	hh	hk	hh	hh	hk	hh	hk	kk	hk	hk	kk	hk	hk	hk	hk	hk	hk	hk	hk	hk	hk	hk	hk	hk	hh	hh	kk	hh	hk	kk	kk	hh	kk
LG10_HB_2317_s30h1	F_1048045_L9_30_1	LG10	<lmxll>	{1-}	(ll,lm)	ll	lm	lm	lm	lm	ll	lm	ll	ll	lm	ll	ll	ll	ll	ll	lm	ll	ll	lm	lm	ll	lm	lm	lm	lm	ll	ll	ll	ll	lm	lm	lm	lm	ll	ll	ll	ll	lm	ll	ll	lm	lm	ll	lm
LG10_HB_2317_s30h1	F_1048060_L9_30_1	LG10	<lmxll>	{1-}	(ll,lm)	ll	lm	lm	lm	lm	ll	lm	ll	ll	lm	ll	ll	ll	ll	ll	lm	ll	ll	lm	lm	ll	lm	lm	lm	lm	ll	ll	ll	ll	lm	lm	lm	lm	ll	ll	ll	ll	lm	ll	ll	lm	lm	ll	lm
LG10_HB_2317_s30h1	F_1048063_L9_30_1	LG10	<lmxll>	{1-}	(ll,lm)	ll	lm	lm	lm	lm	ll	lm	ll	ll	lm	ll	ll	ll	ll	ll	lm	ll	ll	lm	lm	ll	lm	lm	lm	lm	ll	ll	ll	ll	lm	lm	lm	lm	ll	ll	ll	ll	lm	ll	ll	lm	lm	ll	lm
LG10_HB_2317_s30h1	F_1048078_L9_30_1	LG10	<hkxhk>	{00}	(hh,hk,kk)	kk	hh	hh	hh	hh	kk	hk	kk	kk	hh	kk	kk	hk	kk	kk	hk	kk	hk	hh	hk	hk	hh	hk	hk	hk	hk	hk	hk	hk	hk	hk	hk	hk	hk	hk	kk	kk	hh	kk	hk	hh	hh	kk	hh
LG10_HB_2329_s57h2	F_1052759_L10_57_2	LG10	<lmxll>	{1-}	(ll,lm)	ll	lm	lm	lm	lm	ll	lm	ll	ll	lm	ll	ll	ll	ll	lm	lm	ll	lm	lm	lm	ll	lm	lm	lm	lm	ll	lm	ll	ll	lm	ll	lm	ll	ll	ll	ll	ll	lm	ll	lm	ll	lm	ll	lm
LG10_HB_2329_s57h2	F_1052762_L10_57_2	LG10	<nnxnp>	{-0}	(nn,np)	np	nn	nn	nn	np	np	np	np	np	nn	nn	np	nn	nn	nn	nn	nn	nn	nn	np	nn	np	np	np	nn	np	nn	nn	np	np	np	np	np	nn	nn	np	np	np	np	nn	nn	np	np	np
LG10_HB_2330_s57h2	F_1052854_L10_57_2	LG10	<nnxnp>	{-1}	(nn,np)	nn	np	np	np	nn	nn	nn	nn	nn	np	np	nn	np	nn	nn	nn	nn	np	np	nn	np	np	nn	nn	nn	np	np	np	np	nn	nn	nn	nn	np	np	nn	nn	nn	nn	np	np	np	nn	np
LG10_HB_2330_s57h2	F_1052858_L10_57_2	LG10	<hkxhk>	{11}	(hh,hk,kk)	hh	kk	kk	kk	hk	hh	hk	hh	hh	kk	hk	hh	hk	hh	hh	hk	hh	hk	kk	hk	hk	kk	hk	hk	hk	hk	kk	hk	hk	hk	hk	hk	hk	hk	hk	hh	hh	hk	hh	hk	kk	kk	hh	kk
LG10_HB_2330_s57h2	F_1052855_L10_57_2	LG10	<lmxll>	{1-}	(ll,lm)	ll	lm	lm	lm	lm	ll	lm	ll	ll	lm	ll	ll	ll	ll	ll	lm	ll	ll	lm	lm	ll	lm	lm	lm	lm	ll	lm	ll	ll	lm	lm	lm	lm	ll	ll	ll	ll	lm	ll	ll	lm	lm	ll	lm
LG10_HB_2330_s57h2	F_1052860_L10_57_2	LG10	<lmxll>	{1-}	(ll,lm)	ll	lm	lm	lm	lm	ll	lm	ll	ll	lm	ll	ll	ll	ll	ll	lm	ll	ll	lm	lm	ll	lm	lm	lm	lm	ll	lm	ll	ll	lm	lm	lm	lm	ll	ll	ll	ll	lm	ll	ll	lm	lm	ll	lm
LG10_HB_2330_s57h2	F_1052863_L10_57_2	LG10	<lmxll>	{1-}	(ll,lm)	ll	lm	lm	lm	lm	ll	lm	ll	ll	lm	ll	ll	ll	ll	ll	lm	ll	ll	lm	lm	ll	lm	lm	lm	lm	ll	lm	ll	ll	lm	lm	lm	lm	ll	ll	ll	ll	lm	ll	ll	lm	lm	ll	lm
LG10_HB_2333_s69h2	F_1054785_L10_69_2	LG10	<lmxll>	{1-}	(ll,lm)	ll	lm	ll	ll	lm	lm	ll	ll	ll	lm	ll	ll	ll	lm	ll	ll	ll	ll	ll	ll	lm	ll	lm	lm	ll	ll	ll	lm	ll	ll	lm	lm	lm	ll	lm	lm	ll	ll	ll	ll	lm	lm	lm	ll
LG10_HB_2385_s60h2	$F_1067946y_LG10	LG10	<nnxnp>	{-1}	(nn,np)	nn	np	np	np	np	nn	nn	nn	nn	np	nn	nn	np	nn	nn	nn	nn	np	np	nn	np	np	nn	nn	nn	np	np	np	np	nn	nn	nn	nn	np	np	nn	nn	np	nn	np	np	np	nn	np
LG10_HB_2465_s51h2	F_1086046_L2_51_2	LG10	<lmxll>	{0-}	(ll,lm)	lm	ll	ll	ll	ll	lm	ll	lm	lm	ll	lm	lm	lm	lm	ll	ll	lm	lm	ll	ll	lm	ll	ll	ll	ll	lm	ll	lm	lm	ll	lm	ll	lm	lm	lm	lm	lm	ll	lm	lm	ll	ll	lm	ll
LG10_HB_2465_s51h2	F_1086049_L2_51_2	LG10	<lmxll>	{0-}	(ll,lm)	lm	ll	ll	ll	ll	lm	ll	lm	lm	ll	lm	lm	lm	lm	ll	ll	lm	lm	ll	ll	lm	ll	ll	ll	ll	lm	ll	lm	lm	ll	lm	ll	lm	lm	lm	lm	lm	ll	lm	lm	ll	ll	lm	ll
LG10_HB_2469_s63h2	$F_1087370y_LG10	LG10	<nnxnp>	{-1}	(nn,np)	nn	np	np	np	np	np	nn	nn	nn	np	nn	nn	np	nn	nn	nn	nn	np	np	nn	np	np	nn	nn	nn	np	np	np	np	nn	nn	nn	nn	np	np	nn	nn	np	nn	nn	np	np	nn	np
LG10_HB_2528_s62h2	F_1100844_L8_62_2	LG10	<lmxll>	{0-}	(ll,lm)	lm	ll	ll	ll	ll	lm	ll	lm	lm	ll	lm	lm	lm	lm	ll	ll	lm	lm	ll	ll	lm	ll	ll	ll	ll	lm	ll	lm	lm	ll	lm	ll	lm	lm	lm	lm	lm	ll	lm	lm	lm	ll	lm	ll
LG10_HB_2528_s62h2	F_1100845_L8_62_2	LG10	<lmxll>	{0-}	(ll,lm)	lm	ll	ll	ll	ll	lm	ll	lm	lm	ll	lm	lm	lm	lm	ll	ll	lm	lm	ll	ll	lm	ll	ll	ll	ll	lm	ll	lm	lm	ll	lm	ll	lm	lm	lm	lm	lm	ll	lm	lm	lm	ll	lm	ll
LG10_HB_2529_s62h2	F_1100876_L8_62_2	LG10	<lmxll>	{0-}	(ll,lm)	lm	ll	ll	ll	ll	lm	ll	lm	lm	ll	lm	lm	lm	lm	ll	ll	lm	lm	ll	ll	lm	ll	ll	ll	ll	lm	ll	lm	lm	ll	lm	ll	lm	lm	lm	lm	lm	ll	lm	lm	lm	ll	lm	ll
F_1106430_L9_46_2	F_1106430_L9_46_2	LG10	<hkxhk>	{10}	(hh,hk,kk)	hk	hk	hk	hk	hk	hk	kk	hk	hk	hk	hk	hk	hh	hk	hk	kk	hk	hh	hk	kk	hh	hk	kk	kk	kk	hh	hh	hh	hh	kk	kk	kk	kk	hh	hh	hk	hk	hk	hk	hh	hk	hk	hk	hk
LG10_HB_2566_s73h3	F_1107376_L10_73_3	LG10	<lmxll>	{1-}	(ll,lm)	ll	lm	lm	lm	--	ll	lm	ll	ll	--	ll	ll	ll	ll	ll	lm	ll	ll	lm	lm	ll	lm	lm	lm	lm	ll	lm	ll	ll	lm	lm	lm	lm	ll	ll	ll	ll	lm	ll	ll	lm	lm	ll	lm
LG10_HB_2566_s73h3	F_1107373_L10_73_3	LG10	<hkxhk>	{11}	(hh,hk,kk)	hh	kk	kk	kk	hk	hh	hk	hh	hh	kk	hh	hh	hk	hh	hh	hk	hh	hk	kk	hk	hk	kk	hk	hk	hk	hk	kk	hk	hk	hk	hk	hk	hk	hk	hk	hh	hh	kk	hh	hk	kk	kk	hh	kk
LG10_HB_2566_s73h3	F_1107364_L10_73_3	LG10	<lmxll>	{1-}	(ll,lm)	ll	lm	lm	lm	--	ll	lm	ll	ll	lm	ll	ll	ll	ll	ll	lm	ll	ll	lm	lm	ll	lm	lm	lm	lm	ll	lm	ll	ll	lm	lm	lm	lm	ll	ll	ll	ll	lm	ll	ll	lm	lm	ll	lm
LG10_HB_2566_s73h3	F_1107365_L10_73_3	LG10	<hkxhk>	{11}	(hh,hk,kk)	hh	kk	kk	kk	kk	hh	hk	hh	hh	kk	hh	hh	hk	hh	hh	hk	hh	hk	kk	hk	hk	kk	hk	hk	hk	hk	kk	hk	hk	hk	hk	hk	hk	hk	hk	hh	hh	kk	hh	hk	kk	kk	hh	kk
LG10_HB_2566_s73h3	F_1107370_L10_73_3	LG10	<hkxhk>	{00}	(hh,hk,kk)	kk	hh	hh	hh	hh	kk	hk	kk	kk	--	kk	kk	hk	kk	kk	hk	kk	hk	hh	hk	hk	hh	hk	hk	hk	hk	hh	hk	hk	hk	hk	hk	hk	hk	hk	kk	kk	hh	kk	hk	hh	hh	kk	hh
LG10_HB_2569_s76h3	F_1107552_L10_76_3	LG10	<nnxnp>	{-0}	(nn,np)	np	np	nn	np	nn	nn	np	np	np	nn	np	np	nn	np	np	np	np	nn	nn	np	nn	nn	np	np	np	nn	nn	nn	nn	np	np	np	np	nn	nn	np	np	nn	np	np	nn	nn	np	nn
LG10_HB_2569_s76h3	F_1107553_L10_76_3	LG10	<hkxhk>	{00}	(hh,hk,kk)	kk	hk	hh	hk	hh	hk	kk	kk	kk	hh	kk	kk	hk	hk	kk	hk	kk	hk	hk	kk	hk	hh	hk	hk	kk	hk	hk	hk	hk	kk	hk	hk	hk	hk	hh	hk	kk	hh	kk	kk	hh	hh	hk	hh
LG10_HB_2569_s76h3	F_1107554_L10_76_3	LG10	<nnxnp>	{-0}	(nn,np)	np	np	nn	np	nn	nn	np	np	np	nn	np	np	nn	np	np	np	np	nn	nn	np	nn	nn	np	np	np	nn	nn	nn	nn	np	np	np	np	nn	nn	np	np	nn	np	np	nn	nn	np	nn
LG10_HB_26	F_0011645_L10_PA	LG10	<hkxhk>	{00}	(hh,hk,kk)	kk	hh	hh	hh	hh	kk	hk	kk	kk	hh	kk	kk	hk	kk	kk	hk	kk	hk	hh	hk	hk	hh	hk	hk	hk	hk	hh	hk	hk	hk	hk	hk	hk	hk	hk	kk	kk	hh	kk	hk	hh	hh	kk	hh
LG10_HB_26	F_0011662_L10_PA	LG10	<hkxhk>	{00}	(hh,hk,kk)	kk	hh	hh	hh	hh	kk	hk	kk	kk	hh	kk	kk	hk	kk	kk	hk	kk	hk	hh	hk	hk	hh	hk	hk	hk	hk	hh	hk	hk	hk	hk	hk	hk	hk	hk	kk	kk	hh	kk	hk	hh	hh	kk	hh
LG10_HB_26	F_0011683_L10_PA	LG10	<hkxhk>	{11}	(hh,hk,kk)	hh	kk	kk	kk	kk	hh	hk	hh	hh	kk	hh	hh	hk	hh	hh	hk	hh	hk	kk	hk	hk	kk	hk	hk	hk	hk	kk	hk	hk	hk	hk	hk	hk	hk	hk	hh	hh	kk	hh	hk	kk	kk	hh	kk
LG10_HB_2604_s40h3	F_1115483_L4_40_3	LG10	<lmxll>	{0-}	(ll,lm)	lm	ll	ll	ll	ll	lm	ll	lm	lm	ll	lm	lm	lm	lm	ll	ll	lm	lm	ll	ll	lm	ll	ll	ll	ll	lm	ll	lm	lm	ll	ll	ll	ll	lm	lm	lm	lm	ll	lm	lm	ll	ll	lm	ll
LG10_HB_267	F_0120444_L12_PA	LG10	<lmxll>	{0-}	(ll,lm)	lm	ll	ll	ll	ll	lm	ll	lm	lm	ll	lm	lm	lm	lm	ll	ll	lm	lm	ll	ll	lm	ll	ll	ll	ll	lm	ll	lm	lm	ll	lm	ll	lm	lm	lm	lm	lm	ll	lm	lm	ll	ll	lm	ll
LG10_HB_269	F_0121825_L12_PA	LG10	<lmxll>	{0-}	(ll,lm)	lm	ll	ll	ll	ll	lm	ll	lm	lm	ll	lm	lm	lm	lm	ll	ll	lm	lm	ll	ll	lm	ll	ll	ll	ll	lm	ll	lm	lm	ll	lm	ll	lm	lm	lm	lm	lm	ll	lm	lm	ll	ll	lm	ll
LG10_HB_27	GD_00260_L10_PA	LG10	<lmxll>	{1-}	(ll,lm)	ll	lm	lm	lm	lm	ll	lm	ll	ll	lm	ll	ll	ll	ll	ll	lm	ll	ll	lm	lm	ll	lm	lm	lm	lm	ll	lm	ll	ll	lm	lm	lm	lm	ll	ll	ll	ll	lm	ll	ll	lm	lm	ll	lm
LG10_HB_27	F_0012361_L10_PA	LG10	<nnxnp>	{-1}	(nn,np)	nn	np	np	np	nn	nn	nn	nn	nn	np	nn	nn	np	nn	nn	nn	nn	np	np	nn	np	np	nn	nn	nn	np	np	np	np	nn	nn	nn	nn	np	np	nn	nn	np	nn	np	np	np	nn	np
LG10_HB_27	F_0012368_L10_PA	LG10	<nnxnp>	{-1}	(nn,np)	nn	np	np	np	nn	nn	nn	nn	nn	np	nn	nn	np	nn	nn	nn	nn	np	np	nn	np	np	nn	nn	nn	np	np	np	np	nn	nn	nn	nn	np	np	nn	nn	np	nn	np	np	np	nn	np
LG10_HB_270	F_0122276_L12_PA	LG10	<lmxll>	{0-}	(ll,lm)	lm	ll	ll	ll	ll	lm	ll	lm	lm	ll	lm	lm	lm	lm	ll	ll	lm	lm	ll	ll	lm	ll	ll	ll	ll	lm	ll	lm	lm	ll	lm	ll	lm	lm	lm	lm	lm	ll	lm	lm	lm	ll	lm	ll
LG10_HB_271	F_0122452_L12_PA	LG10	<lmxll>	{0-}	(ll,lm)	lm	ll	ll	ll	ll	lm	ll	lm	lm	ll	lm	lm	lm	lm	ll	ll	lm	lm	ll	ll	lm	ll	ll	ll	ll	lm	ll	lm	lm	ll	lm	ll	lm	lm	lm	lm	lm	ll	lm	lm	lm	ll	lm	ll
LG10_HB_271	F_0122469_L12_PA	LG10	<lmxll>	{0-}	(ll,lm)	--	ll	ll	ll	ll	--	ll	--	lm	ll	lm	lm	lm	--	ll	ll	lm	lm	ll	ll	lm	ll	ll	ll	ll	--	ll	lm	--	ll	lm	ll	lm	lm	lm	lm	lm	ll	lm	lm	lm	ll	lm	ll
LG10_HB_271	F_0122473_L12_PA	LG10	<lmxll>	{0-}	(ll,lm)	lm	ll	ll	ll	ll	lm	ll	lm	lm	ll	lm	lm	lm	lm	ll	ll	lm	lm	ll	ll	lm	ll	ll	ll	ll	lm	ll	lm	lm	ll	lm	ll	lm	lm	lm	lm	lm	ll	lm	lm	lm	ll	lm	ll
LG10_HB_28	F_0013158_L10_PA	LG10	<nnxnp>	{-1}	(nn,np)	nn	np	np	np	nn	nn	nn	nn	nn	np	np	nn	np	nn	nn	nn	nn	np	np	nn	np	np	nn	nn	nn	np	np	np	np	nn	nn	nn	nn	np	np	nn	nn	nn	nn	np	np	np	nn	np
LG10_HB_28	F_0013167_L10_PA	LG10	<nnxnp>	{-1}	(nn,np)	nn	np	np	np	nn	nn	nn	nn	nn	np	np	nn	np	nn	nn	nn	nn	np	np	nn	np	np	nn	nn	nn	np	np	np	np	nn	nn	nn	nn	np	np	nn	nn	nn	nn	np	np	np	nn	np
LG10_HB_28	F_0013175_L10_PA	LG10	<hkxhk>	{00}	(hh,hk,kk)	kk	hh	hh	hh	hk	kk	hk	kk	kk	--	hk	kk	hk	kk	kk	hk	kk	hk	hh	hk	hk	hh	hk	hk	hk	hk	hh	hk	hk	hk	hk	hk	hk	hk	hk	kk	kk	hk	kk	hk	hh	hh	kk	hh
LG10_HB_28	F_0013184_L10_PA	LG10	<lmxll>	{1-}	(ll,lm)	ll	lm	lm	lm	lm	ll	lm	ll	ll	lm	ll	ll	ll	ll	ll	lm	ll	ll	lm	lm	ll	lm	lm	lm	lm	ll	lm	ll	ll	lm	lm	lm	lm	ll	ll	ll	ll	lm	ll	ll	lm	lm	ll	lm
LG10_HB_3	F_0000521_L10_PA	LG10	<nnxnp>	{-0}	(nn,np)	nn	nn	np	nn	np	np	np	np	np	np	nn	np	nn	nn	nn	nn	nn	nn	nn	nn	nn	np	np	np	nn	nn	nn	nn	np	np	nn	np	np	nn	nn	nn	np	np	nn	nn	np	np	np	np
R_16680919_L10_62_2	R_16680919_L10_62_2	LG10	<lmxll>	{0-}	(ll,lm)	lm	ll	ll	ll	ll	lm	ll	lm	lm	ll	lm	lm	lm	ll	lm	ll	lm	lm	ll	lm	lm	ll	ll	ll	ll	lm	lm	lm	lm	ll	ll	ll	ll	lm	lm	lm	lm	ll	lm	lm	ll	ll	lm	ll
R_26641840_L10_44_1	R_26641840_L10_44_1	LG10	<nnxnp>	{-0}	(nn,np)	np	np	nn	np	nn	nn	np	np	np	nn	np	np	np	np	np	np	np	nn	nn	np	nn	np	nn	np	np	nn	nn	nn	nn	np	np	np	np	np	nn	np	np	np	np	np	nn	nn	nn	nn
GD_01264_L10_44_1	GD_01264_L10_44_1	LG10	<nnxnp>	{-0}	(nn,np)	np	np	nn	np	nn	nn	np	np	np	nn	np	np	np	np	np	np	np	nn	nn	np	nn	np	nn	np	np	nn	nn	nn	nn	np	np	np	np	np	nn	np	np	np	np	np	nn	nn	nn	nn
R_7167616_L10_33_1	R_7167616_L10_33_1	LG10	<hkxhk>	{11}	(hh,hk,kk)	hh	kk	kk	kk	hk	hh	hk	hh	hh	kk	hk	hh	hk	hk	kk	kk	hk	kk	kk	hk	hk	hk	hk	hk	kk	hh	kk	hk	hh	hk	hh	hk	hh	hk	hk	hh	hh	hk	hh	kk	hk	hk	hh	hk
LG10_HB_3061_s47h1	R_32372997_L10_47_1	LG10	<lmxll>	{0-}	(ll,lm)	lm	ll	lm	lm	ll	ll	lm	lm	lm	ll	lm	lm	lm	ll	lm	lm	ll	lm	lm	lm	ll	lm	ll	ll	lm	lm	lm	ll	lm	lm	ll	ll	ll	lm	ll	ll	lm	lm	lm	lm	ll	ll	ll	lm
LG10_HB_3064_s33h1	R_8508757_L10_33_1	LG10	<nnxnp>	{-1}	(nn,np)	nn	np	np	np	nn	nn	nn	nn	nn	np	nn	nn	np	nn	nn	nn	nn	np	np	nn	np	np	nn	nn	nn	np	np	np	np	nn	nn	nn	nn	np	np	nn	nn	np	nn	np	np	np	nn	np
R_20013910_L10_40_1	R_20013910_L10_40_1	LG10	<nnxnp>	{-0}	(nn,np)	np	np	nn	np	nn	nn	np	np	np	nn	np	np	nn	np	np	np	np	nn	nn	np	nn	nn	np	np	np	nn	nn	nn	nn	np	np	np	np	nn	nn	np	np	nn	np	np	nn	nn	np	nn
R_9480406_L10_PA	R_9480406_L10_PA	LG10	<lmxll>	{0-}	(ll,lm)	lm	ll	ll	ll	ll	lm	ll	lm	lm	ll	lm	lm	lm	lm	ll	ll	lm	ll	ll	ll	lm	ll	ll	ll	ll	lm	ll	lm	lm	ll	lm	ll	lm	lm	lm	lm	lm	ll	lm	ll	lm	ll	lm	ll
LG10_HB_3073	R_10692889_L10_PA	LG10	<lmxll>	{0-}	(ll,lm)	lm	ll	ll	ll	ll	lm	ll	lm	lm	ll	lm	lm	lm	lm	ll	ll	lm	ll	ll	ll	lm	ll	ll	ll	ll	lm	ll	lm	lm	ll	lm	ll	lm	lm	lm	lm	lm	ll	lm	lm	lm	ll	lm	ll
LG10_HB_3073	GD_00875_L10_PA	LG10	<nnxnp>	{-0}	(nn,np)	np	nn	nn	nn	np	np	np	np	np	nn	nn	np	nn	nn	nn	nn	nn	nn	nn	np	nn	np	np	np	nn	np	nn	nn	np	np	np	np	np	nn	nn	np	np	np	np	nn	nn	np	np	np
LG10_HB_3074	R_9629310_L10_PA	LG10	<lmxll>	{1-}	(ll,lm)	ll	lm	lm	lm	--	ll	lm	ll	ll	lm	ll	ll	ll	ll	lm	lm	ll	lm	lm	lm	ll	lm	lm	lm	lm	ll	lm	ll	ll	lm	ll	lm	ll	ll	ll	ll	ll	lm	ll	lm	ll	lm	ll	lm
LG10_HB_3074	R_9629001_L10_PA	LG10	<lmxll>	{1-}	(ll,lm)	ll	lm	lm	lm	lm	ll	lm	ll	ll	lm	ll	ll	ll	ll	lm	lm	ll	lm	lm	lm	ll	lm	lm	lm	lm	ll	lm	ll	ll	lm	ll	lm	ll	ll	ll	ll	ll	lm	ll	lm	ll	lm	ll	lm
LG10_HB_3077	R_12441299_L10_PA	LG10	<lmxll>	{0-}	(ll,lm)	lm	ll	ll	ll	--	lm	ll	lm	lm	ll	lm	lm	lm	lm	ll	ll	lm	lm	ll	ll	lm	ll	ll	ll	ll	lm	ll	lm	lm	ll	lm	ll	lm	lm	lm	lm	lm	ll	lm	lm	lm	ll	lm	ll
LG10_HB_3077	R_12451235_L10_PA	LG10	<lmxll>	{0-}	(ll,lm)	lm	ll	ll	ll	ll	lm	ll	lm	lm	ll	lm	lm	lm	lm	ll	ll	lm	lm	ll	ll	lm	ll	ll	ll	ll	lm	ll	lm	lm	ll	lm	ll	lm	lm	lm	lm	lm	ll	lm	lm	lm	ll	lm	ll
LG10_HB_3116	GD_00604_L10_PA	LG10	<lmxll>	{0-}	(ll,lm)	lm	ll	lm	lm	ll	ll	lm	lm	lm	ll	lm	lm	lm	ll	lm	lm	ll	lm	lm	lm	ll	lm	ll	ll	lm	ll	lm	ll	lm	lm	ll	ll	ll	lm	ll	ll	lm	lm	lm	lm	ll	ll	ll	lm
LG10_HB_3116	R_37031349_L10_PA	LG10	<lmxll>	{0-}	(ll,lm)	lm	ll	lm	lm	ll	ll	lm	lm	lm	ll	lm	lm	lm	ll	lm	lm	ll	lm	lm	lm	ll	lm	ll	ll	lm	ll	lm	ll	lm	lm	ll	ll	ll	lm	ll	ll	lm	lm	lm	lm	ll	ll	ll	lm
LG10_HB_32	F_0014531_L10_PA	LG10	<lmxll>	{1-}	(ll,lm)	ll	lm	lm	lm	lm	ll	lm	ll	ll	lm	ll	ll	ll	ll	lm	lm	ll	lm	lm	lm	ll	lm	lm	lm	lm	ll	lm	ll	ll	lm	ll	lm	ll	ll	ll	ll	ll	lm	ll	ll	ll	lm	ll	lm
LG10_HB_32	F_0014551_L10_PA	LG10	<nnxnp>	{-0}	(nn,np)	np	nn	nn	nn	np	np	np	np	np	nn	nn	nn	nn	nn	nn	nn	nn	nn	nn	np	nn	np	np	np	nn	np	nn	nn	np	np	np	np	np	nn	nn	np	np	np	np	nn	nn	np	np	np
LG10_HB_32	F_0014555_L10_PA	LG10	<hkxhk>	{11}	(hh,hk,kk)	hh	kk	kk	kk	hk	hh	hk	hh	hh	kk	hk	hk	hk	hk	kk	kk	hk	kk	kk	hk	hk	hk	hk	hk	kk	hh	kk	hk	hh	hk	hh	hk	hh	hk	hk	hh	hh	hk	hh	hk	hk	hk	hh	hk
LG10_HB_32	F_0014567_L10_PA	LG10	<lmxll>	{1-}	(ll,lm)	ll	lm	lm	lm	--	ll	lm	ll	ll	lm	ll	ll	ll	ll	lm	lm	ll	lm	lm	lm	ll	lm	lm	lm	lm	ll	lm	ll	ll	lm	ll	lm	ll	ll	ll	ll	ll	lm	ll	ll	ll	lm	ll	lm
LG10_HB_33	F_0014721_L10_PA	LG10	<nnxnp>	{-0}	(nn,np)	np	nn	nn	nn	np	np	np	np	np	nn	nn	nn	nn	nn	nn	nn	nn	nn	nn	np	nn	np	np	np	nn	np	nn	nn	np	np	np	np	np	nn	nn	np	np	np	np	nn	nn	np	np	np
LG10_HB_33	F_0014722_L10_PA	LG10	<nnxnp>	{-0}	(nn,np)	np	nn	nn	nn	np	np	np	np	np	nn	nn	nn	nn	nn	nn	nn	nn	nn	nn	np	nn	np	np	np	nn	np	nn	nn	np	np	np	np	np	nn	nn	np	np	np	np	nn	nn	np	np	np
LG10_HB_33	F_0014725_L10_PA	LG10	<nnxnp>	{-1}	(nn,np)	nn	np	np	np	nn	nn	nn	nn	nn	np	np	np	np	np	np	np	np	np	np	nn	np	nn	nn	nn	np	nn	np	np	nn	nn	nn	nn	nn	np	np	nn	nn	nn	nn	np	np	nn	nn	nn
LG10_HB_33	F_0014728_L10_PA	LG10	<lmxll>	{1-}	(ll,lm)	ll	lm	lm	lm	lm	ll	lm	ll	ll	lm	ll	ll	ll	ll	lm	lm	ll	lm	lm	lm	ll	lm	lm	lm	lm	ll	lm	ll	ll	lm	ll	lm	ll	ll	ll	ll	ll	lm	ll	ll	ll	lm	ll	lm
LG10_HB_33	F_0014738_L10_PA	LG10	<nnxnp>	{-1}	(nn,np)	nn	np	np	np	nn	nn	nn	nn	nn	np	np	np	np	np	np	np	np	np	np	nn	np	nn	nn	nn	np	nn	np	np	nn	nn	nn	nn	nn	np	np	nn	nn	nn	nn	np	np	nn	nn	nn
LG10_HB_33	F_0014747_L10_PA	LG10	<lmxll>	{1-}	(ll,lm)	ll	lm	--	lm	--	ll	lm	ll	ll	--	ll	ll	ll	ll	lm	lm	ll	lm	lm	lm	ll	lm	lm	lm	lm	ll	lm	ll	ll	lm	ll	lm	ll	ll	ll	ll	ll	lm	ll	ll	ll	lm	ll	lm
LG10_HB_33	R_10765940_L10_PA	LG10	<lmxll>	{1-}	(ll,lm)	ll	lm	lm	lm	lm	ll	lm	ll	ll	lm	ll	ll	ll	ll	lm	lm	ll	lm	lm	lm	ll	lm	lm	lm	lm	ll	lm	ll	ll	lm	ll	lm	ll	ll	ll	ll	ll	lm	ll	ll	ll	lm	ll	lm
LG10_HB_33.5	R_13033111_L10_PA	LG10	<lmxll>	{0-}	(ll,lm)	lm	ll	ll	ll	ll	lm	ll	lm	lm	ll	lm	lm	lm	lm	ll	ll	lm	lm	ll	ll	lm	ll	ll	ll	ll	lm	ll	lm	lm	ll	lm	ll	lm	lm	lm	lm	lm	ll	lm	lm	lm	ll	lm	ll
LG10_HB_35	F_0015674_L10_PA	LG10	<lmxll>	{0-}	(ll,lm)	lm	ll	ll	ll	ll	lm	ll	lm	lm	ll	lm	lm	lm	lm	ll	ll	lm	lm	ll	ll	lm	ll	ll	ll	ll	lm	ll	lm	lm	ll	lm	ll	lm	lm	lm	lm	lm	ll	lm	lm	lm	ll	lm	ll
LG10_HB_35	R_11942818_L10_PA	LG10	<lmxll>	{0-}	(ll,lm)	lm	ll	ll	ll	ll	lm	ll	lm	lm	ll	lm	lm	lm	lm	ll	ll	lm	lm	ll	ll	lm	ll	ll	ll	ll	lm	ll	lm	lm	ll	lm	ll	lm	lm	lm	lm	lm	ll	lm	lm	lm	ll	lm	ll
LG10_HB_36	F_0015893_L10_PA	LG10	<lmxll>	{0-}	(ll,lm)	lm	ll	ll	ll	ll	lm	ll	lm	lm	ll	lm	lm	lm	lm	ll	ll	lm	lm	ll	ll	lm	ll	ll	ll	ll	lm	ll	lm	lm	ll	lm	ll	lm	lm	lm	lm	lm	ll	lm	lm	lm	ll	lm	ll
LG10_HB_36	F_0015919_L10_PA	LG10	<lmxll>	{0-}	(ll,lm)	lm	ll	ll	ll	ll	lm	ll	lm	lm	ll	lm	lm	lm	lm	ll	ll	lm	lm	ll	ll	lm	ll	ll	ll	ll	lm	ll	lm	lm	ll	lm	ll	lm	lm	lm	lm	lm	ll	lm	lm	lm	ll	lm	ll
LG10_HB_37	F_0016473_L10_PA	LG10	<lmxll>	{0-}	(ll,lm)	lm	ll	ll	ll	ll	lm	ll	lm	lm	ll	lm	lm	lm	lm	ll	ll	lm	lm	ll	ll	lm	ll	ll	ll	ll	lm	ll	lm	lm	ll	lm	ll	lm	lm	lm	lm	lm	ll	lm	lm	lm	ll	lm	ll
LG10_HB_37	F_0016482_L10_PA	LG10	<lmxll>	{0-}	(ll,lm)	lm	ll	ll	ll	ll	lm	ll	lm	lm	ll	lm	lm	lm	lm	ll	ll	lm	lm	ll	ll	lm	ll	ll	ll	ll	lm	ll	lm	lm	ll	lm	ll	lm	lm	lm	lm	lm	ll	lm	lm	lm	ll	lm	ll
LG10_HB_37	F_0016497_L10_PA	LG10	<lmxll>	{0-}	(ll,lm)	lm	ll	ll	ll	ll	lm	ll	lm	lm	ll	lm	lm	lm	lm	ll	ll	lm	lm	ll	ll	lm	ll	ll	ll	ll	lm	ll	lm	lm	ll	lm	ll	lm	lm	lm	lm	lm	ll	lm	lm	lm	ll	lm	ll
LG10_HB_37	R_12422488_L10_PA	LG10	<lmxll>	{0-}	(ll,lm)	lm	ll	ll	ll	ll	lm	ll	lm	lm	ll	lm	lm	lm	lm	ll	ll	lm	lm	ll	ll	lm	ll	ll	ll	ll	lm	ll	lm	lm	ll	lm	ll	lm	lm	lm	lm	lm	ll	lm	lm	lm	ll	lm	ll
LG10_HB_38	F_0016741_L10_PA	LG10	<hkxhk>	{00}	(hh,hk,kk)	kk	hh	hh	hh	hk	kk	hk	kk	kk	hh	hk	hk	hk	hk	hh	hh	hk	hh	hh	hk	hk	hk	hk	hk	hh	kk	hh	hk	kk	hk	kk	hk	kk	hk	hk	kk	kk	hk	kk	hk	hk	hk	kk	hk
LG10_HB_39	F_0017217_L10_PA	LG10	<nnxnp>	{-0}	(nn,np)	np	nn	nn	nn	np	np	np	np	np	nn	nn	nn	nn	nn	nn	nn	nn	nn	nn	np	nn	np	np	np	nn	np	nn	nn	np	np	np	np	np	nn	nn	np	np	np	np	nn	nn	np	np	np
LG10_HB_39	F_0017214_L10_PA	LG10	<lmxll>	{0-}	(ll,lm)	lm	ll	ll	ll	ll	lm	ll	lm	lm	ll	lm	lm	lm	lm	ll	ll	lm	lm	ll	ll	lm	ll	ll	ll	ll	lm	ll	lm	lm	ll	lm	ll	lm	lm	lm	lm	lm	ll	lm	lm	lm	ll	lm	ll
LG10_HB_39	F_0017215_L10_PA	LG10	<hkxhk>	{11}	(hh,hk,kk)	hh	kk	kk	kk	hk	hh	hk	hh	hh	kk	hk	hk	hk	hk	kk	kk	hk	hk	kk	hk	hk	hk	hk	hk	kk	hh	kk	hk	hh	hk	hh	hk	hh	hk	hk	hh	hh	hk	hh	hk	hk	hk	hh	hk
LG10_HB_39	F_0017224_L10_PA	LG10	<hkxhk>	{00}	(hh,hk,kk)	kk	hh	hh	hh	hk	kk	hk	kk	kk	hh	hk	hk	hk	hk	hh	hh	hk	hk	hh	hk	hk	hk	hk	hk	hh	kk	hh	hk	kk	hk	kk	hk	kk	hk	hk	kk	kk	hk	kk	hk	hk	hk	kk	hk
LG10_HB_40	F_0017889_L10_PA	LG10	<nnxnp>	{-1}	(nn,np)	nn	np	np	np	nn	nn	nn	nn	nn	np	np	nn	np	nn	nn	nn	np	np	np	nn	np	np	nn	nn	nn	np	np	np	np	nn	nn	nn	nn	np	np	nn	nn	nn	nn	np	np	np	nn	np
CONS61_L10_PA	CONS61_L10_PA	LG10	<hkxhk>	{11}	(hh,hk,kk)	hh	hk	kk	hh	kk	kk	hh	hh	hh	kk	hh	hh	hh	hk	hh	hk	hh	hk	hk	hh	hk	hh	kk	hk	hh	hk	hh	hk	hk	hh	hk	hk	hk	hh	kk	hk	hh	hh	hh	hh	kk	kk	kk	hk
LG10_HB_4005	FEM_cg_3	LG10	<hkxhk>	{00}	(hh,hk,kk)	kk	hk	kk	hk	hh	hh	kk	hk	kk	hh	hk	kk	kk	hk	kk	hk	hk	hk	hk	kk	hh	kk	hk	hk	kk	hk	kk	hh	kk	kk	hk	hk	hk	kk	hh	hk	kk	kk	kk	kk	hh	hh	hh	hk
LG10_HB_4007	FEM_cg_14	LG10	<nnxnp>	{-1}	(nn,np)	nn	nn	np	nn	np	np	nn	nn	nn	np	nn	nn	np	nn	nn	nn	nn	np	np	nn	np	np	nn	nn	nn	np	np	np	np	nn	nn	nn	nn	np	np	nn	nn	np	nn	nn	np	np	nn	np
LG10_HB_4007	FEM_cg_19	LG10	<nnxnp>	{-0}	(nn,np)	np	np	nn	np	nn	nn	np	np	np	nn	np	np	nn	np	np	np	np	nn	nn	np	nn	nn	np	np	np	nn	nn	nn	nn	np	np	np	np	nn	nn	np	np	nn	np	np	nn	nn	np	nn
LG10_HB_4007	FEM_cg_19-bis	LG10	<nnxnp>	{-0}	(nn,np)	np	np	nn	np	nn	nn	np	np	np	nn	np	np	nn	np	np	np	np	nn	nn	np	nn	nn	np	np	np	nn	nn	nn	nn	np	np	np	np	nn	nn	np	np	nn	np	np	nn	nn	np	nn
LG10_HB_4007	FEM_cg_10	LG10	<lmxll>	{1-}	(ll,lm)	ll	lm	lm	lm	lm	ll	ll	ll	ll	lm	ll	ll	ll	lm	ll	lm	ll	ll	ll	ll	ll	lm	lm	lm	ll	ll	ll	ll	ll	ll	lm	lm	lm	ll	lm	lm	ll	lm	ll	ll	lm	lm	lm	lm
LG10_HB_4007	FEM_cg_11	LG10	<lmxll>	{1-}	(ll,lm)	ll	lm	lm	lm	lm	ll	ll	ll	ll	lm	ll	ll	ll	lm	ll	lm	ll	ll	ll	ll	ll	lm	lm	lm	ll	ll	ll	ll	ll	ll	lm	lm	lm	ll	lm	lm	ll	lm	ll	ll	lm	lm	lm	lm
LG10_HB_4007	FEM_cg_13	LG10	<lmxll>	{1-}	(ll,lm)	ll	lm	lm	lm	lm	ll	ll	ll	ll	lm	ll	ll	ll	lm	ll	lm	ll	ll	ll	ll	ll	lm	lm	lm	ll	ll	ll	ll	ll	ll	lm	lm	lm	ll	lm	lm	ll	lm	ll	ll	lm	lm	lm	lm
LG10_HB_4007	FEM_cg_17	LG10	<lmxll>	{1-}	(ll,lm)	ll	lm	lm	lm	lm	ll	ll	ll	ll	lm	ll	ll	ll	lm	ll	lm	ll	ll	ll	ll	ll	lm	lm	lm	ll	ll	ll	ll	ll	ll	lm	lm	lm	ll	lm	lm	ll	lm	ll	ll	lm	lm	lm	lm
LG10_HB_4007	FEM_cg_18	LG10	<lmxll>	{1-}	(ll,lm)	ll	lm	lm	lm	lm	ll	ll	ll	ll	lm	ll	ll	ll	lm	ll	lm	ll	ll	ll	ll	ll	lm	lm	lm	ll	ll	ll	ll	ll	ll	lm	lm	lm	ll	lm	lm	ll	lm	ll	ll	lm	lm	lm	lm
LG10_HB_4007	FEM_cg_21	LG10	<lmxll>	{1-}	(ll,lm)	ll	lm	lm	lm	lm	ll	ll	ll	ll	lm	ll	ll	ll	lm	ll	lm	ll	ll	ll	ll	ll	lm	lm	lm	ll	ll	ll	ll	ll	ll	lm	lm	lm	ll	lm	lm	ll	lm	ll	ll	lm	lm	lm	lm
LG10_HB_4007	FEM_cg_8	LG10	<lmxll>	{1-}	(ll,lm)	ll	lm	lm	lm	lm	ll	ll	ll	ll	lm	ll	ll	ll	lm	ll	lm	ll	ll	ll	ll	ll	lm	lm	lm	ll	ll	ll	ll	ll	ll	lm	lm	lm	ll	lm	lm	ll	lm	ll	ll	lm	lm	lm	lm
LG10_HB_4007	FEM_cg_9	LG10	<lmxll>	{1-}	(ll,lm)	ll	lm	lm	lm	lm	ll	ll	ll	ll	lm	ll	ll	ll	lm	ll	lm	ll	ll	ll	ll	ll	lm	lm	lm	ll	ll	ll	ll	ll	ll	lm	lm	lm	ll	lm	lm	ll	lm	ll	ll	lm	lm	lm	lm
LG10_HB_415	F_0188546_L13_PA	LG10	<lmxll>	{0-}	(ll,lm)	lm	ll	ll	ll	ll	lm	ll	lm	lm	ll	lm	lm	lm	lm	ll	ll	lm	lm	ll	ll	lm	ll	ll	ll	ll	lm	ll	lm	lm	ll	ll	ll	ll	lm	lm	lm	lm	ll	lm	lm	ll	ll	lm	ll
LG10_HB_415	F_0188585_L13_PA	LG10	<lmxll>	{0-}	(ll,lm)	lm	ll	ll	ll	ll	lm	ll	lm	lm	ll	lm	lm	lm	lm	ll	ll	lm	lm	ll	ll	lm	ll	ll	ll	ll	lm	ll	lm	lm	ll	ll	ll	ll	lm	lm	lm	lm	ll	lm	lm	ll	ll	lm	ll
LG10_HB_415	F_0188587_L13_PA	LG10	<lmxll>	{0-}	(ll,lm)	lm	ll	ll	ll	ll	lm	ll	lm	lm	ll	lm	lm	lm	lm	ll	ll	lm	lm	ll	ll	lm	ll	ll	ll	ll	lm	ll	lm	lm	ll	ll	ll	ll	lm	lm	lm	lm	ll	lm	lm	ll	ll	lm	ll
LG10_HB_42	F_0018994_L10_PA	LG10	<nnxnp>	{-1}	(nn,np)	nn	np	np	np	np	nn	nn	nn	nn	np	nn	nn	np	nn	nn	nn	nn	np	np	nn	np	np	nn	nn	nn	np	np	np	np	nn	nn	nn	nn	np	np	nn	nn	np	nn	np	np	np	nn	np
LG10_HB_47	F_0021345_L10_PA	LG10	<hkxhk>	{01}	(hh,hk,kk)	hk	hk	hk	hk	hk	kk	hh	hk	hk	hk	hk	hk	kk	hk	hk	hh	hk	kk	hk	hh	kk	hk	hh	hh	hh	kk	kk	kk	kk	hh	hh	hh	hh	kk	kk	hk	hk	hk	hk	kk	hk	hk	hk	hk
LG10_HB_47	F_0021361_L10_PA	LG10	<hkxhk>	{10}	(hh,hk,kk)	hk	hk	hk	hk	--	hh	kk	hk	hk	hk	hk	hk	hh	hk	hk	kk	hk	hh	hk	kk	hh	hk	kk	kk	kk	hh	hh	hh	hh	kk	kk	kk	kk	hh	hh	hk	hk	hk	hk	hh	hk	hk	hk	hk
LG10_HB_47	F_0021362_L10_PA	LG10	<hkxhk>	{10}	(hh,hk,kk)	hk	hk	hk	hk	hk	hh	kk	hk	hk	hk	hk	hk	hh	hk	hk	kk	hk	hh	hk	kk	hh	hk	kk	kk	kk	hh	hh	hh	hh	kk	kk	kk	kk	hh	hh	hk	hk	hk	hk	hh	hk	hk	hk	hk
LG10_HB_474	F_0216372_L14_PA	LG10	<nnxnp>	{-0}	(nn,np)	nn	nn	np	nn	np	np	np	np	np	np	nn	np	nn	nn	nn	nn	nn	nn	nn	nn	nn	np	np	np	nn	nn	nn	nn	np	np	nn	np	np	nn	nn	nn	np	np	nn	nn	np	np	np	np
LG10_HB_474	F_0216376_L14_PA	LG10	<nnxnp>	{-0}	(nn,np)	nn	nn	np	nn	np	np	np	np	np	np	nn	np	nn	nn	nn	nn	nn	nn	nn	nn	nn	np	np	np	nn	nn	nn	nn	np	np	nn	np	np	nn	nn	nn	np	np	nn	nn	np	np	np	np
LG10_HB_475	F_0216492_L14_PA	LG10	<nnxnp>	{-0}	(nn,np)	nn	nn	np	nn	np	np	np	np	np	np	nn	np	nn	nn	nn	nn	nn	nn	nn	nn	nn	np	np	np	nn	nn	nn	nn	np	np	nn	np	np	nn	nn	nn	np	np	nn	nn	np	np	np	np
LG10_HB_49	F_0022007_L10_PA	LG10	<lmxll>	{0-}	(ll,lm)	lm	ll	ll	ll	ll	lm	ll	lm	lm	ll	lm	lm	lm	ll	lm	ll	lm	lm	ll	lm	lm	ll	ll	ll	ll	lm	lm	lm	lm	ll	ll	ll	ll	lm	lm	lm	lm	ll	lm	lm	ll	ll	lm	ll
LG10_HB_49	F_0022025_L10_PA	LG10	<hkxhk>	{01}	(hh,hk,kk)	hk	hk	hk	hk	hk	kk	hh	hk	hk	hk	hk	hk	kk	hh	hk	hh	hk	kk	hk	hk	kk	hk	hh	hh	hh	kk	kk	kk	kk	hh	hh	hh	hh	kk	kk	hk	hk	hk	hk	kk	hk	hk	hk	hk
LG10_HB_49.5	GD_02009_L10_PA	LG10	<nnxnp>	{-1}	(nn,np)	nn	np	np	np	np	np	nn	nn	nn	np	nn	nn	np	nn	nn	nn	nn	np	np	nn	np	np	nn	nn	nn	np	np	np	np	nn	nn	nn	nn	np	np	nn	nn	np	nn	nn	np	np	nn	np
LG10_HB_49.8	R_17046031_L10_PA	LG10	<hkxhk>	{10}	(hh,hk,kk)	hk	hk	hk	hk	hk	hh	hk	hk	hk	hk	hk	hk	hh	kk	hk	kk	hk	hh	hk	hk	hh	hk	kk	kk	hk	hh	hh	hh	hh	kk	kk	kk	kk	hh	hh	hk	hk	hk	hk	hk	hk	hk	hk	hk
LG10_HB_5	F_0000870_L10_PA	LG10	<nnxnp>	{-0}	(nn,np)	nn	nn	np	nn	np	np	np	np	np	np	nn	np	nn	nn	nn	nn	nn	nn	nn	nn	nn	np	np	np	nn	nn	nn	nn	np	np	nn	np	np	nn	nn	nn	np	np	nn	nn	np	np	np	np
LG10_HB_50	F_0022313_L10_PA	LG10	<lmxll>	{0-}	(ll,lm)	lm	ll	ll	ll	ll	lm	lm	lm	lm	ll	lm	lm	lm	ll	lm	ll	lm	lm	ll	lm	lm	ll	ll	ll	lm	lm	lm	lm	lm	ll	ll	ll	ll	lm	lm	lm	lm	ll	lm	lm	ll	ll	lm	ll
LG10_HB_50	F_0022308_L10_PA	LG10	<nnxnp>	{-1}	(nn,np)	nn	np	np	np	np	np	nn	nn	nn	np	nn	nn	np	nn	nn	nn	nn	np	np	nn	np	np	nn	nn	nn	np	np	np	np	nn	nn	nn	nn	np	np	nn	nn	np	nn	nn	np	np	nn	np
LG10_HB_505	F_0230392_L14_PA	LG10	<lmxll>	{0-}	(ll,lm)	lm	ll	ll	ll	ll	lm	ll	lm	lm	ll	lm	lm	lm	lm	ll	ll	lm	lm	ll	ll	lm	ll	ll	ll	ll	lm	ll	lm	lm	ll	lm	ll	ll	lm	lm	lm	lm	ll	lm	lm	ll	ll	lm	ll
LG10_HB_51	F_0023034_L10_PA	LG10	<nnxnp>	{-1}	(nn,np)	nn	np	np	np	np	np	nn	nn	nn	np	nn	nn	np	nn	nn	nn	nn	np	np	nn	np	np	nn	nn	nn	np	np	np	np	nn	nn	nn	nn	np	np	nn	nn	np	nn	nn	np	np	nn	np
LG10_HB_514	F_0235556_L14_PA	LG10	<nnxnp>	{-1}	(nn,np)	nn	np	np	np	np	nn	nn	nn	nn	np	nn	nn	np	nn	nn	nn	nn	np	np	nn	np	np	nn	nn	nn	np	np	np	np	nn	nn	nn	nn	np	np	nn	nn	np	nn	np	np	np	nn	np
LG10_HB_514	F_0235585_L14_PA	LG10	<nnxnp>	{-1}	(nn,np)	nn	np	np	np	np	nn	nn	nn	nn	np	nn	nn	np	nn	nn	nn	nn	np	np	nn	np	np	nn	nn	nn	np	np	np	np	nn	nn	nn	nn	np	np	nn	nn	np	nn	np	np	np	nn	np
LG10_HB_52	F_0023488_L10_PA	LG10	<lmxll>	{0-}	(ll,lm)	lm	ll	ll	ll	ll	lm	lm	lm	lm	ll	lm	lm	lm	ll	lm	ll	lm	lm	ll	lm	lm	ll	ll	ll	lm	lm	lm	lm	lm	ll	ll	ll	ll	lm	lm	lm	lm	ll	lm	lm	ll	ll	lm	ll
LG10_HB_52	F_0023491_L10_PA	LG10	<hkxhk>	{10}	(hh,hk,kk)	hk	hk	hk	hk	hk	hh	hk	hk	hk	hk	hk	hk	hh	kk	hk	kk	hk	hh	hk	hk	hh	hk	kk	kk	hk	hh	hh	hh	hh	kk	kk	kk	kk	hh	hh	hk	hk	hk	hk	hk	hk	hk	hk	hk
LG10_HB_52	F_0023498_L10_PA	LG10	<hkxhk>	{01}	(hh,hk,kk)	hk	hk	hk	hk	hk	kk	hk	hk	hk	hk	hk	hk	kk	hh	hk	hh	hk	kk	hk	hk	kk	hk	hh	hh	hk	kk	kk	kk	kk	hh	hh	hh	hh	kk	kk	hk	hk	hk	hk	hk	hk	hk	hk	hk
LG10_HB_52	GD_01987_L10_PA	LG10	<hkxhk>	{01}	(hh,hk,kk)	hk	hk	hk	hk	hk	kk	hk	hk	hk	hk	hk	hk	kk	hh	hk	hh	hk	kk	hk	hk	kk	hk	hh	hh	hk	kk	kk	kk	kk	hh	hh	hh	hh	kk	kk	hk	hk	hk	hk	hk	hk	hk	hk	hk
LG10_HB_52	F_0023484_L10_PA	LG10	<nnxnp>	{-1}	(nn,np)	nn	np	np	np	np	np	nn	nn	nn	np	nn	nn	np	nn	nn	nn	nn	np	np	nn	np	np	nn	nn	nn	np	np	np	np	nn	nn	nn	nn	np	np	nn	nn	np	nn	nn	np	np	nn	np
LG10_HB_52	F_0023485_L10_PA	LG10	<nnxnp>	{-1}	(nn,np)	nn	np	np	np	np	np	nn	nn	nn	np	nn	nn	np	nn	nn	nn	nn	np	np	nn	np	np	nn	nn	nn	np	np	np	np	nn	nn	nn	nn	np	np	nn	nn	np	nn	nn	np	np	nn	np
LG10_HB_53	F_0024065_L10_PA	LG10	<nnxnp>	{-1}	(nn,np)	nn	np	np	np	--	np	nn	nn	nn	np	nn	nn	np	nn	nn	nn	nn	np	np	nn	np	np	nn	nn	nn	np	np	np	np	nn	nn	nn	nn	np	np	nn	nn	np	nn	nn	np	np	nn	np
LG10_HB_53	F_0024056_L10_PA	LG10	<nnxnp>	{-1}	(nn,np)	nn	np	np	np	np	np	nn	nn	nn	np	nn	nn	np	nn	nn	nn	nn	np	np	nn	np	np	nn	nn	nn	np	np	np	np	nn	nn	nn	nn	np	np	nn	nn	np	nn	nn	np	np	nn	np
LG10_HB_53	F_0024079_L10_PA	LG10	<nnxnp>	{-1}	(nn,np)	nn	np	np	np	np	np	nn	nn	nn	np	nn	nn	np	nn	nn	nn	nn	np	np	nn	np	np	nn	nn	nn	np	np	np	np	nn	nn	nn	nn	np	np	nn	nn	np	nn	nn	np	np	nn	np
LG10_HB_53.5	R_17894779_L10_PA	LG10	<lmxll>	{0-}	(ll,lm)	lm	ll	ll	ll	ll	lm	lm	lm	lm	ll	lm	lm	lm	ll	lm	ll	lm	lm	ll	lm	lm	ll	ll	ll	lm	lm	lm	lm	lm	ll	ll	ll	ll	lm	lm	lm	lm	ll	lm	lm	ll	ll	lm	ll
LG10_HB_54	F_0024620_L10_PA	LG10	<lmxll>	{0-}	(ll,lm)	lm	ll	ll	ll	ll	lm	lm	lm	lm	ll	lm	lm	lm	ll	lm	ll	lm	lm	ll	lm	lm	ll	ll	ll	lm	lm	lm	lm	lm	ll	ll	ll	ll	lm	lm	lm	lm	ll	lm	lm	ll	ll	lm	ll
LG10_HB_54	F_0024602_L10_PA	LG10	<nnxnp>	{-1}	(nn,np)	nn	np	np	np	np	np	nn	nn	nn	np	nn	nn	np	nn	nn	nn	nn	np	np	nn	np	np	nn	nn	nn	np	np	np	np	nn	nn	nn	nn	np	np	nn	nn	np	nn	nn	np	np	nn	np
LG10_HB_54	F_0024628_L10_PA	LG10	<nnxnp>	{-1}	(nn,np)	nn	np	np	np	np	np	nn	nn	nn	np	nn	nn	np	nn	nn	nn	nn	np	np	nn	np	np	nn	nn	nn	np	np	np	np	nn	nn	nn	nn	np	np	nn	nn	np	nn	nn	np	np	nn	np
LG10_HB_55	F_0025080_L10_PA	LG10	<nnxnp>	{-1}	(nn,np)	nn	np	np	np	np	np	nn	nn	nn	np	nn	nn	np	nn	nn	nn	nn	np	np	nn	np	np	nn	nn	nn	np	np	np	np	nn	nn	nn	nn	np	np	nn	nn	np	nn	nn	np	np	nn	np
LG10_HB_55	F_0025095_L10_PA	LG10	<nnxnp>	{-1}	(nn,np)	nn	np	np	np	np	np	nn	nn	nn	np	nn	nn	np	nn	nn	nn	nn	np	np	nn	np	np	nn	nn	nn	np	np	np	np	nn	nn	nn	nn	np	np	nn	nn	np	nn	nn	np	np	nn	np
LG10_HB_56	F_0026022_L10_PA	LG10	<lmxll>	{0-}	(ll,lm)	lm	ll	ll	ll	ll	lm	lm	lm	lm	ll	lm	lm	lm	ll	lm	ll	lm	lm	ll	lm	lm	ll	ll	ll	lm	lm	lm	lm	lm	lm	ll	ll	ll	lm	lm	lm	lm	ll	lm	lm	ll	ll	lm	ll
LG10_HB_56	F_0026024_L10_PA	LG10	<hkxhk>	{01}	(hh,hk,kk)	hk	hh	hk	hk	hk	kk	hk	hk	hk	hk	hk	hk	kk	hh	hk	hh	hk	kk	hk	hk	kk	hk	hh	hh	hk	kk	kk	kk	kk	hk	hh	hh	hh	kk	kk	hk	hk	hk	hk	hk	hk	hk	hk	hk
LG10_HB_56	F_0026038_L10_PA	LG10	<hkxhk>	{01}	(hh,hk,kk)	hk	hh	hk	hk	hk	kk	hk	hk	hk	hk	hk	hk	kk	hh	hk	hh	hk	kk	hk	hk	kk	hk	hh	hh	hk	kk	kk	kk	kk	hk	hh	hh	hh	kk	kk	hk	hk	hk	hk	hk	hk	hk	hk	hk
LG10_HB_56	F_0026051_L10_PA	LG10	<lmxll>	{0-}	(ll,lm)	lm	ll	ll	ll	ll	lm	lm	lm	lm	ll	lm	lm	lm	ll	lm	ll	lm	lm	ll	lm	lm	ll	ll	ll	lm	lm	lm	lm	lm	lm	ll	ll	ll	lm	lm	lm	lm	ll	lm	lm	ll	ll	lm	ll
LG10_HB_56	F_0026052_L10_PA	LG10	<hkxhk>	{10}	(hh,hk,kk)	hk	kk	hk	hk	hk	hh	hk	--	hk	hk	hk	hk	hh	kk	--	kk	hk	hh	hk	hk	hh	hk	kk	kk	--	hh	hh	hh	hh	hk	kk	kk	kk	hh	hh	hk	hk	hk	hk	hk	hk	hk	hk	hk
LG10_HB_56	F_0026018_L10_PA	LG10	<nnxnp>	{-1}	(nn,np)	nn	nn	np	np	np	np	nn	nn	nn	np	nn	nn	np	nn	nn	nn	nn	np	np	nn	np	np	nn	nn	nn	np	np	np	np	nn	nn	nn	nn	np	np	nn	nn	np	nn	nn	np	np	nn	np
LG10_HB_56	F_0026026_L10_PA	LG10	<nnxnp>	{-1}	(nn,np)	nn	nn	np	np	np	np	nn	nn	nn	np	nn	nn	np	nn	nn	nn	nn	np	np	nn	np	np	nn	nn	nn	np	np	np	np	nn	nn	nn	nn	np	np	nn	nn	np	nn	nn	np	np	nn	np
LG10_HB_57	F_0027053_L10_PA	LG10	<nnxnp>	{-0}	(nn,np)	np	np	nn	np	nn	nn	--	--	np	nn	--	--	nn	np	np	np	--	nn	nn	np	nn	nn	np	np	--	nn	nn	nn	nn	--	np	np	np	nn	nn	np	np	nn	np	np	nn	nn	np	nn
LG10_HB_58	F_0027472_L10_PA	LG10	<lmxll>	{0-}	(ll,lm)	lm	ll	ll	ll	ll	lm	lm	lm	lm	ll	lm	lm	lm	ll	lm	ll	lm	lm	ll	lm	lm	ll	ll	ll	lm	lm	lm	lm	lm	lm	ll	ll	ll	lm	lm	ll	lm	ll	lm	lm	ll	ll	lm	ll
LG10_HB_58	F_0027504_L10_PA	LG10	<lmxll>	{0-}	(ll,lm)	lm	ll	ll	ll	ll	lm	lm	lm	lm	ll	lm	lm	lm	ll	lm	ll	lm	lm	ll	lm	lm	ll	ll	ll	lm	lm	lm	lm	lm	lm	ll	ll	ll	lm	lm	ll	lm	ll	lm	lm	ll	ll	lm	ll
LG10_HB_58	R_19497678_L10_PA	LG10	<lmxll>	{0-}	(ll,lm)	lm	ll	ll	ll	ll	lm	lm	lm	lm	ll	lm	lm	lm	ll	lm	ll	lm	lm	ll	lm	lm	ll	ll	ll	lm	lm	lm	lm	lm	lm	ll	ll	ll	lm	lm	ll	lm	ll	lm	lm	ll	ll	lm	ll
LG10_HB_58	R_19503429_L10_PA	LG10	<lmxll>	{0-}	(ll,lm)	lm	ll	ll	ll	ll	lm	lm	lm	lm	ll	lm	lm	lm	ll	lm	ll	lm	lm	ll	lm	lm	ll	ll	ll	lm	lm	lm	lm	lm	lm	ll	ll	ll	lm	lm	ll	lm	ll	lm	lm	ll	ll	lm	ll
LG10_HB_58	F_0027479_L10_PA	LG10	<nnxnp>	{-0}	(nn,np)	np	np	nn	np	nn	nn	np	np	np	nn	np	np	nn	np	np	np	np	nn	nn	np	nn	nn	np	np	np	nn	nn	nn	nn	np	np	np	np	nn	nn	np	np	nn	np	np	nn	nn	np	nn
LG10_HB_59	F_0028092_L10_PA	LG10	<nnxnp>	{-0}	(nn,np)	np	np	nn	np	nn	nn	np	np	np	nn	np	np	nn	np	np	np	np	nn	nn	np	nn	nn	np	np	np	nn	nn	nn	nn	np	np	np	np	nn	nn	np	np	nn	np	np	nn	nn	np	nn
LG10_HB_59	F_0028123_L10_PA	LG10	<hkxhk>	{11}	(hh,hk,kk)	hh	hk	kk	hk	kk	hk	hh	hh	hh	kk	hh	hh	hk	hk	hh	hk	hh	hk	hk	hh	hk	kk	hk	hk	hh	hk	hk	hk	hk	hh	hk	hk	hk	hk	kk	hk	hh	kk	hh	hh	kk	kk	hk	kk
LG10_HB_595	F_0275984_L15_PA	LG10	<nnxnp>	{-1}	(nn,np)	nn	np	nn	np	nn	nn	nn	nn	nn	nn	np	nn	np	np	np	np	np	np	np	nn	np	nn	nn	np	np	nn	np	np	nn	nn	nn	nn	nn	np	np	np	nn	nn	np	np	nn	nn	nn	nn
LG10_HB_6	F_0000984_L10_PA	LG10	<nnxnp>	{-0}	(nn,np)	nn	nn	np	nn	np	np	np	np	np	np	nn	np	nn	nn	nn	nn	nn	nn	nn	nn	nn	np	np	np	nn	nn	nn	nn	np	np	nn	np	np	nn	nn	nn	np	np	nn	nn	np	np	np	np
LG10_HB_6	F_0000986_L10_PA	LG10	<nnxnp>	{-0}	(nn,np)	nn	nn	np	nn	np	np	np	np	np	np	nn	np	nn	nn	nn	nn	nn	nn	nn	nn	nn	np	np	np	nn	nn	nn	nn	np	np	nn	np	np	nn	nn	nn	np	np	nn	nn	np	np	np	np
LG10_HB_6	F_0000996_L10_PA	LG10	<nnxnp>	{-0}	(nn,np)	nn	nn	np	nn	np	np	np	np	np	np	nn	np	nn	nn	nn	nn	nn	nn	nn	nn	nn	np	np	np	nn	nn	nn	nn	np	np	nn	np	np	nn	nn	nn	np	np	nn	nn	np	np	np	np
LG10_HB_6	F_0000997_L10_PA	LG10	<nnxnp>	{-0}	(nn,np)	nn	nn	np	nn	np	np	np	np	np	np	nn	np	nn	nn	nn	nn	nn	nn	nn	nn	nn	np	np	np	nn	nn	nn	nn	np	np	nn	np	np	nn	nn	nn	np	np	nn	nn	np	np	np	np
LG10_HB_60	F_0028767_L10_PA	LG10	<hkxhk>	{00}	(hh,hk,kk)	kk	hk	hh	hk	hh	hk	kk	kk	kk	hh	kk	kk	hk	hk	kk	hk	kk	hk	hk	kk	hk	hh	hk	hk	kk	hk	hk	hk	hk	kk	hk	hk	hk	hk	hh	hk	kk	hh	kk	kk	hh	hh	hk	hh
LG10_HB_60	F_0028768_L10_PA	LG10	<nnxnp>	{-0}	(nn,np)	np	np	nn	np	nn	nn	np	np	np	nn	np	np	nn	np	np	np	np	nn	nn	np	nn	nn	np	np	np	nn	nn	nn	nn	np	np	np	np	nn	nn	np	np	nn	np	np	nn	nn	np	nn
LG10_HB_60	F_0028781_L10_PA	LG10	<hkxhk>	{00}	(hh,hk,kk)	kk	hk	hh	hk	hh	hk	kk	kk	kk	hh	kk	kk	hk	hk	kk	hk	kk	hk	hk	kk	hk	hh	hk	hk	kk	hk	hk	hk	hk	kk	hk	hk	hk	hk	hh	hk	kk	hh	kk	kk	hh	hh	hk	hh
LG10_HB_60	F_0028782_L10_PA	LG10	<hkxhk>	{00}	(hh,hk,kk)	--	hk	hh	hk	hh	hk	kk	--	kk	hh	kk	--	hk	hk	--	hk	kk	hk	hk	--	hk	hh	hk	hk	--	hk	hk	hk	hk	kk	hk	hk	hk	hk	hh	hk	--	hh	kk	--	hh	hh	hk	hh
LG10_HB_60	F_0028786_L10_PA	LG10	<nnxnp>	{-0}	(nn,np)	np	np	nn	np	nn	nn	np	np	np	nn	np	np	nn	np	np	np	np	nn	nn	np	nn	nn	np	np	np	nn	nn	nn	nn	np	np	np	np	nn	nn	np	np	nn	np	np	nn	nn	np	nn
LG10_HB_60	F_0028766_L10_PA	LG10	<lmxll>	{1-}	(ll,lm)	ll	lm	lm	lm	lm	ll	ll	ll	ll	lm	ll	ll	ll	lm	ll	lm	ll	ll	ll	ll	ll	lm	lm	lm	ll	ll	ll	ll	ll	ll	lm	lm	lm	ll	lm	lm	ll	lm	ll	ll	lm	lm	lm	lm
LG10_HB_60	F_0028771_L10_PA	LG10	<lmxll>	{0-}	(ll,lm)	lm	ll	ll	ll	ll	lm	lm	lm	lm	ll	lm	lm	lm	ll	lm	ll	lm	lm	lm	lm	lm	ll	ll	ll	lm	lm	lm	lm	lm	lm	ll	ll	ll	lm	ll	ll	lm	ll	lm	lm	ll	ll	ll	ll
LG10_HB_61	F_0029596_L10_PA	LG10	<hkxhk>	{00}	(hh,hk,kk)	kk	hk	hh	hk	hh	hk	kk	kk	kk	hh	kk	kk	hk	hk	kk	hk	kk	hk	hk	kk	hk	hh	hk	hk	kk	hk	hk	hk	hk	kk	hk	hk	hk	hk	hh	hk	kk	hh	kk	kk	hh	hh	hk	hh
LG10_HB_61	R_20810437_L10_PA	LG10	<nnxnp>	{-1}	(nn,np)	nn	nn	np	nn	np	np	nn	nn	nn	np	nn	nn	np	nn	nn	nn	nn	np	np	nn	np	np	nn	nn	nn	np	np	np	np	nn	nn	nn	nn	np	np	nn	nn	np	nn	nn	np	np	nn	np
LG10_HB_61	F_0029600_L10_PA	LG10	<lmxll>	{1-}	(ll,lm)	ll	lm	lm	lm	lm	ll	ll	ll	ll	lm	ll	ll	ll	lm	ll	lm	ll	ll	ll	ll	ll	lm	lm	lm	ll	ll	ll	ll	ll	ll	lm	lm	lm	ll	lm	lm	ll	lm	ll	ll	lm	lm	lm	lm
LG10_HB_61	F_0029606_L10_PA	LG10	<lmxll>	{1-}	(ll,lm)	ll	lm	lm	lm	lm	ll	ll	ll	ll	lm	ll	ll	ll	lm	ll	lm	ll	ll	ll	ll	ll	lm	lm	lm	ll	ll	ll	ll	ll	ll	lm	lm	lm	ll	lm	lm	ll	lm	ll	ll	lm	lm	lm	lm
LG10_HB_61	F_0029607_L10_PA	LG10	<lmxll>	{1-}	(ll,lm)	ll	lm	lm	lm	lm	ll	ll	ll	ll	lm	ll	ll	ll	lm	ll	lm	ll	ll	ll	ll	ll	lm	lm	lm	ll	ll	ll	ll	ll	ll	lm	lm	lm	ll	lm	lm	ll	lm	ll	ll	lm	lm	lm	lm
R_20833228_L10_PA	R_20833228_L10_PA	LG10	<lmxll>	{1-}	(ll,lm)	ll	lm	lm	lm	--	ll	ll	ll	ll	lm	ll	ll	ll	lm	ll	lm	ll	ll	ll	ll	ll	lm	lm	lm	ll	ll	ll	ll	ll	ll	lm	lm	lm	ll	lm	lm	ll	lm	ll	ll	lm	lm	lm	lm
LG10_HB_635	F_0296803_L15_PA	LG10	<lmxll>	{0-}	(ll,lm)	lm	ll	ll	ll	ll	lm	ll	lm	lm	ll	lm	lm	lm	lm	ll	ll	lm	lm	ll	ll	lm	ll	ll	ll	ll	lm	ll	lm	lm	ll	ll	ll	ll	lm	lm	lm	lm	ll	lm	lm	ll	ll	lm	ll
LG10_HB_65	F_0031580_L10_PA	LG10	<lmxll>	{0-}	(ll,lm)	lm	ll	ll	ll	ll	lm	lm	lm	lm	ll	lm	lm	lm	ll	lm	ll	lm	lm	lm	lm	lm	ll	ll	ll	lm	lm	lm	lm	lm	lm	ll	ll	ll	lm	ll	ll	lm	ll	lm	lm	ll	ll	ll	ll
LG10_HB_65	F_0031578_L10_PA	LG10	<hkxhk>	{01}	(hh,hk,kk)	hk	hh	hk	hh	hk	kk	hk	hk	hk	hk	hk	hk	hk	hh	hk	hh	hk	kk	kk	hk	kk	hk	hk	hh	hk	kk	kk	kk	kk	hk	hh	hh	hh	hk	hk	hh	hk	hk	hk	hk	hk	hk	hk	hk
R_22571534_L10_PA	R_22571534_L10_PA	LG10	<nnxnp>	{-1}	(nn,np)	nn	nn	np	nn	np	np	nn	nn	nn	--	nn	nn	nn	nn	nn	nn	nn	np	np	nn	np	np	np	nn	nn	np	np	np	np	nn	nn	nn	nn	nn	np	nn	nn	np	nn	nn	np	np	np	np
LG10_HB_67	F_0032554_L10_PA	LG10	<hkxhk>	{01}	(hh,hk,kk)	hk	hh	hk	hk	hk	kk	hk	hk	hk	hk	hk	hk	hk	hh	hk	hh	hk	kk	kk	hk	kk	hk	hk	hh	hk	kk	kk	kk	kk	hk	hh	hh	hh	hk	hk	hh	hk	hk	hk	hk	hk	hk	hk	hk
LG10_HB_67	F_0032566_L10_PA	LG10	<lmxll>	{0-}	(ll,lm)	lm	ll	ll	lm	ll	lm	lm	lm	lm	ll	lm	lm	lm	ll	lm	ll	lm	lm	lm	lm	lm	ll	ll	ll	lm	lm	lm	lm	lm	lm	ll	ll	ll	lm	ll	ll	lm	lm	lm	lm	ll	ll	ll	ll
LG10_HB_67	R_23270798_L10_PA	LG10	<hkxhk>	{10}	(hh,hk,kk)	hk	kk	hk	hk	hk	hh	hk	hk	hk	hk	hk	hk	hk	kk	hk	kk	hk	hh	hh	hk	hh	hk	hk	kk	hk	hh	hh	hh	hh	hk	kk	kk	kk	hk	hk	kk	hk	hk	hk	hk	hk	hk	hk	hk
R_23285470_L10_PA	R_23285470_L10_PA	LG10	<lmxll>	{0-}	(ll,lm)	lm	ll	ll	lm	ll	lm	lm	lm	lm	ll	lm	lm	lm	ll	lm	ll	lm	lm	lm	lm	lm	ll	ll	ll	lm	lm	lm	lm	lm	lm	ll	ll	ll	lm	ll	ll	lm	lm	lm	lm	ll	ll	ll	ll
LG10_HB_68	F_0033002_L10_PA	LG10	<lmxll>	{0-}	(ll,lm)	lm	ll	ll	lm	ll	lm	lm	lm	lm	ll	lm	lm	lm	ll	lm	ll	lm	lm	lm	lm	lm	ll	ll	ll	lm	lm	lm	lm	lm	lm	ll	ll	ll	lm	ll	ll	lm	lm	lm	lm	ll	ll	ll	ll
LG10_HB_68	F_0033008_L10_PA	LG10	<lmxll>	{0-}	(ll,lm)	lm	ll	ll	lm	ll	lm	lm	lm	lm	ll	lm	lm	lm	ll	lm	ll	lm	lm	lm	lm	lm	ll	ll	ll	lm	lm	lm	lm	lm	lm	ll	ll	ll	lm	ll	ll	lm	lm	lm	lm	ll	ll	ll	ll
LG10_HB_69	F_0033445_L10_PA	LG10	<hkxhk>	{01}	(hh,hk,kk)	hk	hh	hk	hk	hk	kk	hk	hk	hk	hk	hk	hk	hk	hh	hk	hh	hk	kk	kk	hk	kk	hk	hk	hh	hk	kk	kk	kk	kk	hk	hh	hh	hh	hk	hk	hh	hk	hk	hk	hk	hk	hk	hk	hk
LG10_HB_69	F_0033447_L10_PA	LG10	<lmxll>	{0-}	(ll,lm)	lm	ll	ll	lm	ll	lm	lm	lm	lm	ll	lm	lm	lm	ll	lm	ll	lm	lm	lm	lm	lm	ll	ll	ll	lm	lm	lm	lm	lm	lm	ll	ll	ll	lm	ll	ll	lm	lm	lm	lm	ll	ll	ll	ll
LG10_HB_69	F_0033468_L10_PA	LG10	<nnxnp>	{-1}	(nn,np)	nn	nn	np	nn	np	np	nn	nn	nn	np	nn	nn	nn	nn	nn	nn	nn	np	np	nn	np	np	np	nn	nn	np	np	np	np	nn	nn	nn	nn	nn	np	nn	nn	nn	nn	nn	np	np	np	np
LG10_HB_7	F_0001462_L10_PA	LG10	<hkxhk>	{01}	(hh,hk,kk)	kk	hk	hh	hk	hh	hk	hh	hk	hk	hh	kk	hh	kk	kk	hk	hk	kk	hk	hk	hh	hk	hh	hh	hh	hk	kk	hk	kk	hk	hh	hk	hh	hk	kk	kk	kk	hk	hh	kk	hk	hk	hk	hk	hk
LG10_HB_70	F_0034085_L10_PA	LG10	<nnxnp>	{-1}	(nn,np)	nn	nn	np	nn	np	np	nn	nn	nn	np	nn	nn	nn	nn	nn	nn	nn	np	np	nn	np	np	np	nn	nn	np	np	np	np	nn	nn	nn	nn	nn	np	nn	nn	nn	nn	nn	np	np	np	np
LG10_HB_70	F_0034098_L10_PA	LG10	<nnxnp>	{-1}	(nn,np)	nn	nn	np	nn	np	np	nn	nn	nn	np	nn	nn	nn	nn	nn	nn	nn	np	np	nn	np	np	np	nn	nn	np	np	np	np	nn	nn	nn	nn	nn	np	nn	nn	nn	nn	nn	np	np	np	np
LG10_HB_70.5	R_24273907_L10_PA	LG10	<lmxll>	{0-}	(ll,lm)	lm	ll	ll	lm	ll	ll	lm	lm	lm	ll	lm	lm	lm	ll	lm	ll	lm	lm	lm	lm	lm	ll	ll	ll	lm	lm	lm	lm	lm	lm	ll	ll	ll	lm	ll	ll	lm	lm	lm	lm	ll	ll	ll	ll
LG10_HB_73.5	R_25256330_L10_PA	LG10	<nnxnp>	{-1}	(nn,np)	nn	nn	np	nn	np	np	nn	nn	nn	np	nn	nn	nn	nn	nn	nn	nn	np	np	nn	np	np	np	nn	nn	np	np	np	np	nn	nn	nn	nn	nn	np	nn	nn	nn	nn	nn	np	np	np	np
LG10_HB_76	F_0036156_L10_PA	LG10	<nnxnp>	{-0}	(nn,np)	np	np	nn	np	nn	nn	np	np	np	nn	np	np	np	np	np	np	np	nn	nn	np	nn	np	nn	np	np	nn	nn	nn	nn	np	np	np	np	np	nn	np	np	np	np	np	nn	nn	nn	nn
LG10_HB_76	F_0036161_L10_PA	LG10	<nnxnp>	{-0}	(nn,np)	np	np	nn	np	nn	nn	np	np	np	nn	np	np	np	np	np	np	np	nn	nn	np	nn	np	nn	np	np	nn	nn	nn	nn	np	np	np	np	np	nn	np	np	np	np	np	nn	nn	nn	nn
GD_00812_L10_PA	GD_00812_L10_PA	LG10	<nnxnp>	{-0}	(nn,np)	np	np	nn	np	nn	nn	np	np	np	nn	np	np	np	np	np	np	np	nn	nn	np	nn	np	nn	np	np	nn	nn	nn	nn	np	np	np	np	np	nn	np	np	np	np	np	nn	nn	nn	nn
LG10_HB_77	F_0036757_L10_PA	LG10	<nnxnp>	{-0}	(nn,np)	np	np	nn	np	nn	nn	np	np	np	nn	np	np	np	np	np	np	np	nn	nn	np	nn	np	nn	np	np	nn	nn	nn	nn	np	np	np	np	np	nn	np	np	np	np	np	nn	nn	nn	nn
LG10_HB_77	F_0036761_L10_PA	LG10	<nnxnp>	{-0}	(nn,np)	np	np	nn	np	nn	nn	np	np	np	nn	np	np	np	np	np	np	np	nn	nn	np	nn	np	nn	np	np	nn	nn	nn	nn	np	np	np	np	np	nn	np	np	np	np	np	nn	nn	nn	nn
LG10_HB_79	F_0037831_L10_PA	LG10	<lmxll>	{0-}	(ll,lm)	lm	ll	ll	lm	ll	ll	lm	lm	lm	ll	lm	lm	lm	ll	lm	lm	lm	lm	lm	lm	lm	lm	ll	ll	lm	lm	lm	lm	lm	lm	ll	ll	ll	lm	ll	ll	lm	lm	lm	lm	ll	ll	ll	lm
LG10_HB_79	F_0037836_L10_PA	LG10	<lmxll>	{0-}	(ll,lm)	lm	ll	ll	lm	ll	ll	lm	lm	lm	ll	lm	lm	lm	ll	lm	lm	lm	lm	lm	lm	lm	lm	ll	ll	lm	lm	lm	lm	lm	lm	ll	ll	ll	lm	ll	ll	lm	lm	lm	lm	ll	ll	ll	lm
LG10_HB_79	F_0037842_L10_PA	LG10	<lmxll>	{0-}	(ll,lm)	lm	ll	ll	lm	ll	ll	lm	lm	lm	ll	lm	lm	lm	ll	lm	lm	lm	lm	lm	lm	lm	lm	ll	ll	lm	lm	lm	lm	lm	lm	ll	ll	ll	lm	ll	ll	lm	lm	lm	lm	ll	ll	ll	lm
LG10_HB_79	F_0037844_L10_PA	LG10	<lmxll>	{0-}	(ll,lm)	lm	ll	ll	lm	ll	ll	lm	lm	lm	ll	lm	lm	lm	ll	lm	lm	lm	lm	lm	lm	lm	lm	ll	ll	lm	lm	lm	lm	lm	lm	ll	ll	ll	lm	ll	ll	lm	lm	lm	lm	ll	ll	ll	lm
LG10_HB_79	R_27656951_L10_PA	LG10	<lmxll>	{0-}	(ll,lm)	lm	ll	ll	lm	ll	ll	lm	lm	lm	ll	lm	lm	lm	ll	lm	lm	lm	lm	lm	lm	lm	lm	ll	ll	lm	lm	lm	lm	lm	lm	ll	ll	ll	lm	ll	ll	lm	lm	lm	lm	ll	ll	ll	lm
LG10_HB_80	F_0038518_L10_PA	LG10	<lmxll>	{0-}	(ll,lm)	lm	ll	ll	lm	ll	ll	lm	lm	lm	ll	lm	lm	lm	ll	lm	lm	lm	lm	lm	lm	lm	lm	ll	ll	lm	lm	lm	lm	lm	lm	ll	ll	ll	lm	ll	ll	lm	lm	lm	lm	ll	ll	ll	lm
LG10_HB_80	F_0038519_L10_PA	LG10	<lmxll>	{0-}	(ll,lm)	lm	ll	ll	lm	ll	ll	lm	lm	lm	ll	lm	lm	lm	ll	lm	lm	lm	lm	lm	lm	lm	lm	ll	ll	lm	lm	lm	lm	lm	lm	ll	ll	ll	lm	ll	ll	lm	lm	lm	lm	ll	ll	ll	lm
LG10_HB_80	R_28354774_L10_PA	LG10	<lmxll>	{0-}	(ll,lm)	lm	ll	ll	lm	ll	ll	lm	lm	lm	ll	lm	lm	lm	ll	lm	lm	lm	lm	lm	lm	lm	lm	ll	ll	lm	lm	lm	lm	lm	lm	ll	ll	ll	lm	ll	ll	lm	lm	lm	lm	ll	ll	ll	lm
LG10_HB_80	R_28354787_L10_PA	LG10	<lmxll>	{0-}	(ll,lm)	lm	ll	ll	lm	ll	ll	lm	lm	lm	ll	lm	lm	lm	ll	lm	lm	lm	lm	lm	lm	lm	lm	ll	ll	lm	lm	lm	lm	lm	lm	ll	ll	ll	lm	ll	ll	lm	lm	lm	lm	ll	ll	ll	lm
LG10_HB_82	F_0039073_L10_PA	LG10	<lmxll>	{0-}	(ll,lm)	lm	ll	ll	lm	ll	ll	lm	lm	lm	ll	lm	lm	lm	ll	lm	lm	lm	lm	lm	lm	lm	--	ll	ll	--	lm	lm	lm	lm	lm	ll	ll	ll	lm	ll	ll	lm	lm	--	lm	ll	ll	ll	lm
LG10_HB_82	F_0039064_L10_PA	LG10	<lmxll>	{0-}	(ll,lm)	lm	ll	ll	lm	ll	ll	lm	lm	lm	ll	lm	lm	lm	ll	lm	lm	lm	lm	lm	lm	lm	lm	ll	ll	lm	lm	lm	lm	lm	lm	ll	ll	ll	lm	ll	ll	lm	lm	lm	lm	ll	ll	ll	lm
LG10_HB_82	F_0039053_L10_PA	LG10	<hkxhk>	{00}	(hh,hk,kk)	kk	hk	hh	kk	hh	hh	kk	hk	kk	hh	kk	kk	kk	hk	kk	hk	kk	hk	hk	kk	hk	kk	hh	hk	kk	hk	kk	hk	hk	kk	hk	hk	hk	kk	hh	hk	kk	kk	kk	kk	hh	hh	hh	hk
LG10_HB_82	F_0039054_L10_PA	LG10	<nnxnp>	{-0}	(nn,np)	np	np	nn	np	nn	nn	np	nn	np	nn	np	np	np	np	np	nn	np	nn	nn	np	nn	np	nn	np	np	nn	np	nn	nn	np	np	np	np	np	nn	np	np	np	np	np	nn	nn	nn	nn
LG10_HB_82	F_0039065_L10_PA	LG10	<nnxnp>	{-0}	(nn,np)	np	np	nn	--	--	nn	np	nn	np	nn	np	np	np	np	np	nn	np	nn	nn	np	nn	np	nn	np	np	nn	np	nn	nn	np	np	np	np	np	nn	np	np	np	np	np	nn	nn	nn	nn
LG10_HB_83	F_0039685_L10_PA	LG10	<hkxhk>	{11}	(hh,hk,kk)	hh	hk	kk	hh	kk	kk	hh	hk	hh	kk	hh	hh	hh	hk	hh	hk	hh	hk	hk	hh	hk	hh	kk	hk	hh	hk	hh	hk	hk	hh	hk	hk	hk	hh	kk	hk	hh	hh	hh	hh	kk	kk	kk	hk
LG10_HB_85	F_0040406_L10_PA	LG10	<hkxhk>	{00}	(hh,hk,kk)	kk	hk	hh	kk	hh	hk	kk	hk	kk	hh	kk	kk	kk	hk	kk	hk	kk	hk	hk	kk	hk	kk	hh	hk	kk	hk	kk	hk	hk	kk	hk	hh	hk	kk	hh	hk	kk	kk	kk	kk	hh	hh	hh	hk
LG10_HB_85	F_0040410_L10_PA	LG10	<hkxhk>	{11}	(hh,hk,kk)	hh	hk	kk	hh	kk	hk	hh	hk	hh	kk	hh	hh	hh	hk	hh	hk	hh	hk	hk	hh	hk	hh	kk	hk	hh	hk	hh	hk	hk	hh	hk	kk	hk	hh	kk	hk	hh	hh	hh	hh	kk	kk	kk	hk
LG10_HB_85	F_0040411_L10_PA	LG10	<hkxhk>	{00}	(hh,hk,kk)	kk	hk	hh	kk	hh	hk	kk	hk	kk	--	kk	kk	kk	hk	kk	hk	kk	hk	hk	kk	hk	kk	hh	hk	kk	hk	kk	hk	hk	kk	hk	hh	hk	kk	hh	hk	kk	kk	kk	kk	hh	hh	hh	hk
LG10_HB_85	F_0040425_L10_PA	LG10	<hkxhk>	{00}	(hh,hk,kk)	kk	hk	hh	kk	hh	hk	kk	hk	kk	hh	kk	kk	kk	hk	kk	hk	kk	hk	hk	kk	hk	kk	hh	hk	kk	hk	kk	hk	hk	kk	hk	hh	hk	kk	hh	hk	kk	kk	kk	kk	hh	hh	hh	hk
LG10_HB_86	F_0040440_L10_PA	LG10	<hkxhk>	{00}	(hh,hk,kk)	kk	hk	hh	kk	hh	hk	kk	hk	kk	hh	kk	kk	kk	hk	kk	hk	kk	hk	hk	kk	hk	kk	hh	hk	kk	hk	kk	hk	hk	kk	hk	hh	hk	kk	hh	hk	kk	kk	kk	kk	hh	hh	hh	hk
LG10_HB_86	F_0040453_L10_PA	LG10	<hkxhk>	{11}	(hh,hk,kk)	hh	hk	kk	hh	kk	hk	hh	hk	hh	kk	hh	hh	hh	hk	hh	hk	hh	hk	hk	hh	hk	hh	kk	hk	hh	hk	hh	hk	hk	hh	hk	kk	hk	hh	kk	hk	hh	hh	hh	hh	kk	kk	kk	hk
LG10_HB_87	R_30206374_L10_PA	LG10	<nnxnp>	{-0}	(nn,np)	np	np	nn	np	nn	np	np	nn	np	nn	np	np	np	np	np	nn	np	nn	nn	np	nn	np	nn	np	np	nn	np	nn	nn	np	np	nn	np	np	nn	np	np	np	np	np	nn	nn	nn	nn
LG10_HB_87.5	GD_00734_L10_PA	LG10	<hkxhk>	{11}	(hh,hk,kk)	hh	hk	kk	hh	kk	hk	hh	hk	hh	kk	hh	hh	hh	hk	hh	hk	hh	hk	hk	hh	hk	hh	kk	hk	hh	hk	hh	kk	hk	hh	hk	kk	hk	hh	kk	hk	hh	hh	hh	hh	kk	kk	kk	hk
LG10_HB_87.5	R_30265584_L10_PA	LG10	<nnxnp>	{-0}	(nn,np)	np	np	nn	np	nn	np	np	nn	np	nn	np	np	np	np	np	nn	np	nn	nn	np	nn	np	nn	np	np	nn	np	nn	nn	np	np	nn	np	np	nn	np	np	np	np	np	nn	nn	nn	nn
LG10_HB_88	F_0041568_L10_PA	LG10	<nnxnp>	{-0}	(nn,np)	np	np	nn	np	nn	np	np	nn	np	nn	np	np	np	np	np	nn	np	nn	nn	np	nn	np	nn	np	np	nn	np	nn	nn	np	np	nn	np	np	nn	np	np	np	np	np	nn	nn	nn	nn
LG10_HB_88	F_0041570_L10_PA	LG10	<nnxnp>	{-0}	(nn,np)	np	np	nn	np	--	np	np	nn	np	nn	np	np	np	np	np	nn	np	nn	nn	np	nn	np	nn	np	np	nn	np	nn	nn	np	np	nn	np	np	nn	np	np	np	np	np	nn	nn	nn	nn
LG10_HB_88	F_0041573_L10_PA	LG10	<nnxnp>	{-0}	(nn,np)	np	np	nn	np	nn	np	np	nn	np	nn	np	np	np	np	np	nn	np	nn	nn	np	nn	np	nn	np	np	nn	np	nn	nn	np	np	nn	np	np	nn	np	np	np	np	np	nn	nn	nn	nn
LG10_HB_88	F_0041574_L10_PA	LG10	<nnxnp>	{-0}	(nn,np)	np	np	nn	np	nn	np	np	nn	np	nn	np	np	np	np	np	nn	np	nn	nn	np	nn	np	nn	np	np	nn	np	nn	nn	np	np	nn	np	np	nn	np	np	np	np	np	nn	nn	nn	nn
LG10_HB_88	F_0041587_L10_PA	LG10	<nnxnp>	{-0}	(nn,np)	np	np	nn	np	nn	np	np	nn	np	nn	np	np	np	np	np	nn	np	nn	nn	np	nn	np	nn	np	np	nn	np	nn	nn	np	np	nn	np	np	nn	np	np	np	np	np	nn	nn	nn	nn
LG10_HB_88	F_0041596_L10_PA	LG10	<nnxnp>	{-0}	(nn,np)	np	np	nn	np	nn	np	np	nn	np	nn	np	np	np	np	np	nn	np	nn	nn	np	nn	np	nn	np	np	nn	np	nn	nn	np	np	nn	np	np	nn	np	np	np	np	np	nn	nn	nn	nn
LG10_HB_88	GD_01299_L10_PA	LG10	<hkxhk>	{00}	(hh,hk,kk)	kk	hk	hh	kk	hh	hk	kk	hk	kk	hh	kk	kk	kk	hk	kk	hk	kk	hk	hk	kk	hh	kk	hh	hk	kk	hk	kk	hh	hk	kk	hk	hh	hk	kk	hh	hk	kk	kk	kk	kk	hh	hh	hh	hk
LG10_HB_89	R_30595771_L10_PA	LG10	<lmxll>	{0-}	(ll,lm)	lm	ll	ll	lm	ll	ll	lm	lm	lm	ll	lm	lm	lm	ll	lm	lm	lm	lm	lm	lm	ll	lm	ll	ll	lm	lm	lm	ll	lm	lm	ll	ll	ll	lm	ll	ll	lm	lm	lm	lm	ll	ll	ll	lm
LG10_HB_89	F_0042076_L10_PA	LG10	<nnxnp>	{-0}	(nn,np)	np	np	nn	np	nn	np	np	nn	np	nn	np	np	np	np	np	nn	np	nn	nn	np	nn	np	np	np	np	nn	np	nn	nn	np	np	nn	np	np	nn	np	np	np	np	np	nn	nn	nn	nn
LG10_HB_89	F_0042077_L10_PA	LG10	<nnxnp>	{-0}	(nn,np)	np	np	nn	np	nn	np	np	nn	np	nn	np	np	np	np	np	nn	np	nn	nn	np	nn	np	np	np	np	nn	np	nn	nn	np	np	nn	np	np	nn	np	np	np	np	np	nn	nn	nn	nn
LG10_HB_91	F_0042563_L10_PA	LG10	<nnxnp>	{-0}	(nn,np)	np	np	nn	np	nn	np	np	nn	np	nn	np	np	np	np	np	nn	np	nn	nn	np	nn	np	np	np	np	nn	np	nn	nn	np	np	nn	np	np	nn	np	np	np	np	np	nn	nn	nn	nn
LG10_HB_91	F_0042567_L10_PA	LG10	<nnxnp>	{-0}	(nn,np)	np	np	nn	np	nn	np	np	nn	np	nn	np	np	np	np	np	nn	np	nn	nn	np	nn	np	np	np	np	nn	np	nn	nn	np	np	nn	np	np	nn	np	np	np	np	np	nn	nn	nn	nn
LG10_HB_91	F_0042578_L10_PA	LG10	<nnxnp>	{-0}	(nn,np)	np	np	nn	np	nn	np	np	nn	np	nn	np	np	np	np	np	nn	np	nn	nn	np	nn	np	np	np	np	nn	np	nn	nn	np	np	nn	np	np	nn	np	np	np	np	np	nn	nn	nn	nn
LG10_HB_91	F_0042597_L10_PA	LG10	<hkxhk>	{11}	(hh,hk,kk)	hh	hk	hk	hh	kk	hk	hh	hk	hh	kk	hh	hh	hh	hk	hh	hk	hh	hk	hk	hh	kk	hh	hk	hk	hh	hk	hh	kk	hk	hh	hk	kk	hk	hh	kk	hk	hh	hh	hh	hh	kk	kk	kk	hk
LG10_HB_91	F_0042602_L10_PA	LG10	<hkxhk>	{00}	(hh,hk,kk)	kk	hk	hk	kk	hh	hk	kk	hk	kk	hh	kk	kk	kk	hk	kk	hk	kk	hk	hk	kk	hh	kk	hk	hk	kk	hk	kk	hh	hk	kk	hk	hh	hk	kk	hh	hk	kk	kk	kk	kk	hh	hh	hh	hk
LG10_HB_91	GD_01908_L10_PA	LG10	<nnxnp>	{-0}	(nn,np)	np	np	nn	np	nn	np	np	nn	np	nn	np	np	np	np	np	nn	np	nn	nn	np	nn	np	np	np	np	nn	np	nn	nn	np	np	nn	np	np	nn	np	np	np	np	np	nn	nn	nn	nn
LG10_HB_91.5	GD_01961_L10_PA	LG10	<lmxll>	{1-}	(ll,lm)	ll	lm	ll	ll	lm	lm	ll	ll	ll	lm	ll	ll	ll	lm	ll	ll	ll	ll	ll	ll	lm	ll	lm	lm	ll	ll	ll	lm	ll	ll	lm	lm	lm	ll	lm	lm	ll	ll	ll	ll	lm	lm	lm	ll
LG10_HB_91.5	R_31295437_L10_PA	LG10	<nnxnp>	{-0}	(nn,np)	np	np	nn	np	nn	np	np	nn	np	nn	np	np	np	np	np	nn	np	nn	nn	np	nn	np	np	np	np	nn	np	nn	nn	np	np	nn	np	np	nn	np	np	np	np	np	nn	nn	nn	nn
LG10_HB_92	F_0043322_L10_PA	LG10	<lmxll>	{1-}	(ll,lm)	ll	lm	ll	ll	lm	lm	ll	ll	ll	lm	ll	ll	ll	lm	ll	ll	ll	ll	ll	ll	lm	ll	lm	lm	ll	ll	ll	lm	ll	ll	lm	lm	lm	ll	lm	lm	ll	ll	ll	ll	lm	lm	lm	ll
LG10_HB_93	F_0044165_L10_PA	LG10	<lmxll>	{0-}	(ll,lm)	lm	ll	lm	lm	ll	ll	lm	lm	lm	ll	lm	lm	lm	ll	lm	lm	lm	lm	lm	lm	ll	lm	ll	ll	lm	lm	lm	ll	lm	lm	ll	ll	ll	lm	ll	ll	lm	lm	lm	lm	ll	ll	ll	lm
LG10_HB_94	F_0044414_L10_PA	LG10	<lmxll>	{0-}	(ll,lm)	lm	ll	lm	lm	ll	ll	lm	lm	lm	ll	lm	lm	lm	ll	lm	lm	ll	lm	lm	lm	ll	lm	ll	ll	lm	lm	lm	ll	lm	lm	ll	ll	ll	lm	ll	ll	lm	lm	lm	lm	ll	ll	ll	lm
LG10_HB_95	F_0044803_L10_PA	LG10	<lmxll>	{0-}	(ll,lm)	lm	ll	lm	lm	ll	ll	lm	lm	lm	ll	lm	lm	lm	ll	lm	lm	ll	lm	lm	lm	ll	lm	ll	ll	lm	lm	lm	ll	lm	lm	ll	ll	ll	lm	ll	ll	lm	lm	lm	lm	ll	ll	ll	lm
LG10_HB_96	F_0045153_L10_PA	LG10	<lmxll>	{0-}	(ll,lm)	lm	ll	lm	lm	ll	ll	lm	lm	lm	ll	lm	lm	lm	ll	lm	lm	ll	lm	lm	lm	ll	lm	ll	ll	lm	lm	lm	ll	lm	lm	ll	ll	ll	lm	ll	ll	lm	lm	lm	lm	ll	ll	ll	lm
LG10_HB_96	R_32751652_L10_PA	LG10	<lmxll>	{0-}	(ll,lm)	lm	ll	lm	lm	ll	ll	lm	lm	lm	ll	lm	lm	lm	ll	lm	lm	ll	lm	lm	lm	ll	lm	ll	ll	lm	lm	lm	ll	lm	lm	ll	ll	ll	lm	ll	ll	lm	lm	lm	lm	ll	ll	ll	lm
LG10_HB_96.5	R_32732592_L10_PA	LG10	<lmxll>	{0-}	(ll,lm)	lm	ll	lm	lm	ll	ll	lm	lm	lm	ll	lm	lm	lm	ll	lm	lm	ll	lm	lm	lm	ll	lm	ll	ll	lm	lm	lm	ll	lm	lm	ll	ll	ll	lm	ll	ll	lm	lm	lm	lm	ll	ll	ll	lm
LG10_HB_97	F_0045912_L10_PA	LG10	<lmxll>	{0-}	(ll,lm)	lm	ll	lm	lm	ll	ll	lm	lm	lm	ll	lm	lm	lm	ll	lm	lm	ll	lm	lm	lm	ll	lm	ll	ll	lm	lm	lm	ll	lm	lm	ll	ll	ll	lm	ll	ll	lm	lm	lm	lm	ll	ll	ll	lm
LG10_HB_97	F_0045914_L10_PA	LG10	<lmxll>	{0-}	(ll,lm)	lm	ll	lm	lm	ll	ll	lm	lm	lm	ll	lm	lm	lm	ll	lm	lm	ll	lm	lm	lm	ll	lm	ll	ll	lm	lm	lm	ll	lm	lm	ll	ll	ll	lm	ll	ll	lm	lm	lm	lm	ll	ll	ll	lm
LG10_HB_97	F_0045926_L10_PA	LG10	<lmxll>	{0-}	(ll,lm)	lm	ll	lm	lm	ll	ll	lm	lm	lm	ll	lm	lm	lm	ll	lm	lm	ll	lm	lm	lm	ll	lm	ll	ll	lm	lm	lm	ll	lm	lm	ll	ll	ll	lm	ll	ll	lm	lm	lm	lm	ll	ll	ll	lm
LG10_HB_97	F_0045930_L10_PA	LG10	<lmxll>	{0-}	(ll,lm)	lm	ll	lm	lm	ll	ll	lm	lm	lm	ll	lm	lm	lm	ll	lm	lm	ll	lm	lm	lm	ll	lm	ll	ll	lm	lm	lm	ll	lm	lm	ll	ll	ll	lm	ll	ll	lm	lm	lm	lm	ll	ll	ll	lm
LG10_HB_97.5	MdTIR_L10_PA	LG10	<lmxll>	{0-}	(ll,lm)	lm	ll	lm	lm	ll	ll	lm	lm	lm	ll	lm	lm	lm	ll	lm	lm	ll	lm	lm	lm	ll	lm	ll	ll	lm	lm	lm	ll	lm	lm	ll	ll	ll	lm	ll	ll	lm	lm	lm	lm	ll	ll	ll	lm
LG10_HB_97.5	R_33501094_L10_PA	LG10	<lmxll>	{0-}	(ll,lm)	lm	ll	lm	lm	ll	ll	lm	lm	lm	ll	lm	lm	lm	ll	lm	lm	ll	lm	lm	lm	ll	lm	ll	ll	lm	lm	lm	ll	lm	lm	ll	ll	ll	lm	ll	ll	lm	lm	lm	lm	ll	ll	ll	lm
LG10_HB_97.5	R_33506050_L10_PA	LG10	<lmxll>	{0-}	(ll,lm)	lm	ll	lm	lm	ll	ll	lm	lm	lm	ll	lm	lm	lm	ll	lm	lm	ll	lm	lm	lm	ll	lm	ll	ll	lm	lm	lm	ll	lm	lm	ll	ll	ll	lm	ll	ll	lm	lm	lm	lm	ll	ll	ll	lm
LG10_HB_98	F_0046458_L10_PA	LG10	<lmxll>	{0-}	(ll,lm)	lm	ll	lm	lm	ll	ll	lm	lm	lm	ll	lm	lm	lm	ll	lm	lm	ll	lm	lm	lm	ll	lm	ll	ll	lm	lm	lm	ll	lm	lm	ll	ll	ll	lm	ll	ll	lm	lm	lm	lm	ll	ll	ll	lm
LG10_HB_98	F_0046468_L10_PA	LG10	<lmxll>	{0-}	(ll,lm)	lm	ll	lm	lm	ll	ll	lm	lm	lm	ll	lm	lm	lm	ll	lm	lm	ll	lm	lm	lm	ll	lm	ll	ll	lm	lm	lm	ll	lm	lm	ll	ll	ll	lm	ll	ll	lm	lm	lm	lm	ll	ll	ll	lm
LG10_HB_98	R_33483733_L10_PA	LG10	<lmxll>	{0-}	(ll,lm)	lm	ll	lm	lm	ll	ll	lm	lm	lm	ll	lm	lm	lm	ll	lm	lm	ll	lm	lm	lm	ll	lm	ll	ll	lm	lm	lm	ll	lm	lm	ll	ll	ll	lm	ll	ll	lm	lm	lm	lm	ll	ll	ll	lm
LG11_HB_1055	F_0488791_L2_PA	LG11	<lmxll>	{0-}	(ll,lm)	lm	ll	--	lm	ll	lm	ll	lm	lm	ll	--	lm	lm	ll	lm	lm	lm	lm	ll	lm	ll	lm	lm	lm	lm	ll	lm	ll	lm	ll	ll	lm	lm	lm	lm	ll	ll	lm	lm	lm	ll	lm	lm	lm
LG11_HB_1055	F_0488794_L2_PA	LG11	<lmxll>	{0-}	(ll,lm)	lm	ll	ll	lm	--	lm	ll	lm	lm	ll	ll	lm	lm	ll	lm	lm	lm	lm	ll	lm	ll	lm	lm	lm	lm	ll	lm	ll	lm	ll	ll	lm	lm	lm	lm	ll	ll	lm	lm	lm	ll	lm	lm	lm
LG11_HB_1055	F_0488800_L2_PA	LG11	<lmxll>	{0-}	(ll,lm)	lm	ll	ll	lm	--	lm	ll	lm	lm	ll	ll	lm	lm	ll	lm	lm	lm	lm	ll	lm	ll	lm	lm	lm	lm	ll	lm	ll	lm	ll	ll	lm	lm	lm	lm	ll	ll	lm	lm	lm	ll	lm	lm	lm
LG11_HB_1056	F_0489250_L2_PA	LG11	<lmxll>	{0-}	(ll,lm)	lm	ll	ll	lm	ll	lm	ll	lm	lm	ll	ll	lm	lm	ll	lm	lm	lm	lm	ll	lm	ll	lm	lm	lm	lm	ll	lm	ll	lm	ll	ll	lm	lm	lm	lm	ll	ll	lm	lm	lm	ll	lm	lm	lm
LG11_HB_1056	F_0489251_L2_PA	LG11	<hkxhk>	{00}	(hh,hk,kk)	kk	hk	hh	kk	hh	hk	hh	hk	kk	hh	hk	kk	hk	hh	hk	kk	kk	kk	hh	kk	hk	hk	kk	kk	kk	hk	kk	hk	kk	hk	hk	kk	kk	hk	kk	hh	hh	kk	hk	hk	hk	kk	kk	hk
LG11_HB_1056	F_0489265_L2_PA	LG11	<lmxll>	{0-}	(ll,lm)	lm	ll	ll	lm	ll	lm	ll	lm	lm	ll	ll	lm	lm	ll	lm	lm	lm	lm	ll	lm	ll	lm	lm	lm	lm	ll	lm	ll	lm	ll	ll	lm	lm	lm	lm	ll	ll	lm	lm	lm	ll	lm	lm	lm
LG11_HB_1056	F_0489266_L2_PA	LG11	<hkxhk>	{01}	(hh,hk,kk)	hk	hh	hk	hk	hk	kk	hk	kk	hk	hk	hh	hk	kk	hk	kk	hk	hk	hk	hk	hk	hh	kk	hk	hk	hk	hh	hk	hh	hk	hh	hh	hk	hk	kk	hk	hk	hk	hk	kk	kk	hh	hk	hk	kk
LG11_HB_1056	F_0489282_L2_PA	LG11	<lmxll>	{0-}	(ll,lm)	lm	ll	ll	lm	ll	lm	ll	lm	lm	ll	ll	lm	lm	ll	lm	lm	lm	lm	ll	lm	ll	lm	lm	lm	lm	ll	lm	ll	lm	ll	ll	lm	lm	lm	lm	ll	ll	lm	lm	lm	ll	lm	lm	lm
LG11_HB_1056	F_0489260_L2_PA	LG11	<nnxnp>	{-0}	(nn,np)	np	np	nn	np	nn	nn	nn	nn	np	nn	np	np	nn	nn	nn	np	np	np	nn	np	np	nn	np	np	np	np	np	np	np	np	np	np	np	nn	np	nn	nn	np	nn	nn	np	np	np	nn
LG11_HB_1057	F_0489517_L2_PA	LG11	<nnxnp>	{-0}	(nn,np)	np	np	nn	np	nn	nn	nn	nn	np	nn	np	np	nn	nn	nn	np	np	np	nn	np	np	nn	np	np	np	np	np	np	np	np	np	np	np	nn	np	nn	nn	np	nn	nn	np	np	np	nn
LG11_HB_116	F_0053621_L11_PA	LG11	<nnxnp>	{-1}	(nn,np)	nn	nn	nn	np	nn	np	np	np	np	np	nn	np	np	nn	np	np	np	np	np	nn	nn	nn	np	np	np	np	np	np	np	nn	nn	nn	nn	np	np	nn	nn	np	np	nn	nn	nn	np	np
LG11_HB_116	F_0053629_L11_PA	LG11	<nnxnp>	{-1}	(nn,np)	nn	nn	nn	np	nn	np	np	np	np	np	nn	np	np	nn	np	np	np	np	np	nn	nn	nn	np	np	np	np	np	np	np	nn	nn	nn	nn	np	np	nn	nn	np	np	nn	nn	nn	np	np
LG11_HB_116	F_0053634_L11_PA	LG11	<nnxnp>	{-1}	(nn,np)	nn	nn	nn	np	nn	np	np	np	np	np	nn	np	np	nn	np	np	np	np	np	nn	nn	nn	np	np	np	np	np	np	np	nn	nn	nn	nn	np	np	nn	nn	np	np	nn	nn	nn	np	np
LG11_HB_116	F_0053638_L11_PA	LG11	<nnxnp>	{-1}	(nn,np)	nn	nn	nn	np	nn	np	np	np	np	np	nn	np	np	nn	np	np	np	np	np	nn	nn	nn	np	np	np	np	np	np	np	nn	nn	nn	nn	np	np	nn	nn	np	np	nn	nn	nn	np	np
LG11_HB_117	F_0053679_L11_PA	LG11	<hkxhk>	{00}	(hh,hk,kk)	kk	kk	hk	hk	hk	hk	hh	hh	hh	hh	kk	hk	hk	kk	hk	hk	hh	hk	hh	kk	kk	kk	hk	hh	hh	hh	hh	hh	hh	hk	kk	kk	hk	hh	hh	hk	hk	hk	hk	kk	kk	kk	hk	hk
LG11_HB_117	F_0053694_L11_PA	LG11	<nnxnp>	{-1}	(nn,np)	nn	nn	nn	np	nn	np	np	np	np	np	nn	np	np	nn	np	np	np	np	np	nn	nn	nn	np	np	np	np	np	np	np	nn	nn	nn	nn	np	np	nn	nn	np	np	nn	nn	nn	np	np
LG11_HB_117	F_0053698_L11_PA	LG11	<nnxnp>	{-1}	(nn,np)	nn	nn	nn	np	nn	np	np	np	np	np	nn	np	np	nn	np	np	np	np	np	nn	nn	nn	np	np	np	np	np	np	np	nn	nn	nn	nn	np	np	nn	nn	np	np	nn	nn	nn	np	np
LG11_HB_117	F_0053704_L11_PA	LG11	<nnxnp>	{-1}	(nn,np)	nn	nn	nn	np	nn	np	np	np	np	np	nn	np	np	nn	np	np	np	np	np	nn	nn	nn	np	np	np	np	np	np	np	nn	nn	nn	nn	np	np	nn	nn	np	np	nn	nn	nn	np	np
LG11_HB_118	F_0054183_L11_PA	LG11	<lmxll>	{1-}	(ll,lm)	ll	ll	lm	ll	lm	ll	lm	lm	lm	lm	ll	ll	ll	ll	ll	ll	lm	ll	lm	ll	ll	ll	ll	lm	lm	lm	lm	lm	lm	lm	ll	ll	lm	lm	lm	lm	lm	ll	ll	ll	ll	ll	ll	ll
LG11_HB_118	F_0054185_L11_PA	LG11	<lmxll>	{1-}	(ll,lm)	ll	ll	lm	ll	lm	ll	lm	lm	lm	lm	ll	ll	ll	ll	ll	ll	lm	ll	lm	ll	ll	ll	ll	lm	lm	lm	lm	lm	lm	lm	ll	ll	lm	lm	lm	lm	lm	ll	ll	ll	ll	ll	ll	ll
LG11_HB_118	F_0054195_L11_PA	LG11	<lmxll>	{1-}	(ll,lm)	ll	ll	lm	ll	lm	ll	lm	lm	lm	lm	ll	ll	ll	ll	ll	ll	lm	ll	lm	ll	ll	ll	ll	lm	lm	lm	lm	lm	lm	lm	ll	ll	lm	lm	lm	lm	lm	ll	ll	ll	ll	ll	ll	ll
LG11_HB_119	F_0054463_L11_PA	LG11	<nnxnp>	{-1}	(nn,np)	nn	nn	nn	np	nn	np	np	np	np	np	nn	np	np	nn	np	np	np	np	np	nn	nn	nn	np	np	np	np	np	np	np	nn	nn	nn	nn	np	np	nn	nn	np	np	nn	nn	nn	np	np
LG11_HB_119	F_0054468_L11_PA	LG11	<nnxnp>	{-1}	(nn,np)	nn	nn	nn	np	nn	np	np	np	np	np	nn	np	np	nn	np	np	np	np	np	nn	nn	nn	np	np	np	np	np	np	np	nn	nn	nn	nn	np	np	nn	nn	np	np	nn	nn	nn	np	np
LG11_HB_119	F_0054471_L11_PA	LG11	<nnxnp>	{-1}	(nn,np)	nn	nn	nn	np	nn	np	np	np	np	np	nn	np	np	nn	np	np	np	np	np	nn	nn	nn	np	np	np	np	np	np	np	nn	nn	nn	nn	np	np	nn	nn	np	np	nn	nn	nn	np	np
LG11_HB_119	F_0054472_L11_PA	LG11	<nnxnp>	{-1}	(nn,np)	nn	nn	nn	np	nn	np	np	np	np	np	nn	np	np	nn	np	np	np	np	np	nn	nn	nn	np	np	np	np	np	np	np	nn	nn	nn	nn	np	np	nn	nn	np	np	nn	nn	nn	np	np
LG11_HB_119	F_0054473_L11_PA	LG11	<nnxnp>	{-1}	(nn,np)	nn	nn	nn	np	nn	np	np	np	np	np	nn	np	np	nn	np	np	np	np	np	nn	nn	nn	np	np	np	np	np	np	np	nn	nn	nn	nn	np	np	nn	nn	np	np	nn	nn	nn	np	np
LG11_HB_119	F_0054474_L11_PA	LG11	<nnxnp>	{-1}	(nn,np)	nn	nn	nn	np	nn	np	np	np	np	np	nn	np	np	nn	np	np	np	np	np	nn	nn	nn	np	np	np	np	np	np	np	nn	nn	nn	nn	np	np	nn	nn	np	np	nn	nn	nn	np	np
LG11_HB_119	F_0054478_L11_PA	LG11	<nnxnp>	{-1}	(nn,np)	nn	nn	nn	np	nn	np	np	np	np	np	nn	np	np	nn	np	np	np	np	np	nn	nn	nn	np	np	np	np	np	np	np	nn	nn	nn	nn	np	np	nn	nn	np	np	nn	nn	nn	np	np
LG11_HB_122	F_0055543_L11_PA	LG11	<nnxnp>	{-1}	(nn,np)	nn	nn	nn	np	nn	nn	np	np	np	np	nn	np	np	nn	np	np	np	nn	np	nn	nn	nn	np	np	np	nn	nn	np	np	nn	nn	nn	nn	np	np	nn	nn	np	np	nn	nn	nn	np	np
LG11_HB_122	F_0055546_L11_PA	LG11	<nnxnp>	{-0}	(nn,np)	np	np	np	nn	np	np	nn	nn	nn	nn	np	nn	nn	np	nn	nn	nn	np	nn	np	np	np	nn	nn	nn	np	np	nn	nn	np	np	np	np	nn	nn	np	np	nn	nn	np	np	np	nn	nn
LG11_HB_122	F_0055551_L11_PA	LG11	<nnxnp>	{-0}	(nn,np)	np	np	np	nn	np	np	nn	nn	nn	nn	np	nn	nn	np	nn	nn	nn	np	nn	np	np	np	nn	nn	nn	np	np	nn	nn	np	np	np	np	nn	nn	np	np	nn	nn	np	np	np	nn	nn
LG11_HB_122	GD_02626_L11_PA	LG11	<nnxnp>	{-1}	(nn,np)	nn	nn	nn	np	nn	nn	np	np	np	np	nn	np	np	nn	np	np	np	nn	np	nn	nn	nn	np	np	np	nn	nn	np	np	nn	nn	nn	nn	np	np	nn	nn	np	np	nn	nn	nn	np	np
LG11_HB_122	R_1697921_L11_PA	LG11	<nnxnp>	{-0}	(nn,np)	np	np	np	nn	np	np	nn	nn	nn	nn	np	nn	nn	np	nn	nn	nn	np	nn	np	np	np	nn	nn	nn	np	np	nn	nn	np	np	np	np	nn	nn	np	np	nn	nn	np	np	np	nn	nn
LG11_HB_123	F_0055746_L11_PA	LG11	<nnxnp>	{-1}	(nn,np)	nn	nn	nn	np	nn	nn	np	np	np	np	nn	np	np	nn	np	np	np	nn	np	nn	nn	nn	np	np	np	nn	nn	np	np	nn	nn	nn	nn	np	np	nn	nn	np	np	nn	nn	nn	np	np
LG11_HB_123	F_0055748_L11_PA	LG11	<nnxnp>	{-1}	(nn,np)	nn	nn	nn	np	nn	nn	np	np	np	np	nn	np	np	nn	np	np	np	nn	np	nn	nn	nn	np	np	np	nn	nn	np	np	nn	nn	nn	nn	np	np	nn	nn	np	np	nn	nn	nn	np	np
LG11_HB_123	F_0055753_L11_PA	LG11	<nnxnp>	{-1}	(nn,np)	nn	nn	nn	np	nn	nn	np	np	np	np	nn	np	np	nn	np	np	np	nn	np	nn	nn	nn	np	np	np	nn	nn	np	np	nn	nn	nn	nn	np	np	nn	nn	np	np	nn	nn	nn	np	np
LG11_HB_123	F_0055745_L11_PA	LG11	<nnxnp>	{-1}	(nn,np)	nn	nn	--	--	--	nn	np	np	np	--	--	--	np	nn	np	np	np	nn	np	nn	nn	nn	np	np	np	nn	nn	np	np	nn	nn	nn	nn	np	np	nn	nn	np	np	nn	nn	nn	np	np
LG11_HB_124	F_0056161_L11_PA	LG11	<nnxnp>	{-0}	(nn,np)	np	np	np	nn	np	np	nn	nn	nn	nn	np	nn	nn	np	nn	nn	nn	np	nn	np	np	np	nn	nn	nn	np	nn	nn	nn	np	np	np	np	nn	nn	np	np	nn	nn	np	np	np	nn	nn
LG11_HB_124	F_0056166_L11_PA	LG11	<nnxnp>	{-1}	(nn,np)	nn	nn	nn	--	nn	nn	np	np	np	--	nn	--	np	nn	np	np	np	nn	np	nn	nn	nn	np	np	np	nn	np	np	np	nn	nn	nn	nn	np	np	nn	nn	np	np	nn	nn	nn	np	np
LG11_HB_126.5	R_3463798_L11_PA	LG11	<nnxnp>	{-0}	(nn,np)	np	np	np	nn	np	np	nn	nn	nn	nn	np	nn	nn	np	nn	nn	nn	np	nn	np	np	np	nn	nn	nn	np	np	nn	nn	np	np	np	np	nn	nn	np	np	nn	nn	np	np	np	nn	nn
LG11_HB_126.5	R_3466156_L11_PA	LG11	<nnxnp>	{-1}	(nn,np)	nn	nn	nn	np	nn	nn	np	np	np	np	nn	np	np	nn	np	np	np	nn	np	nn	nn	nn	np	np	np	nn	nn	np	np	nn	nn	nn	nn	np	np	nn	nn	np	np	nn	nn	nn	np	np
LG11_HB_127	F_0057451_L11_PA	LG11	<nnxnp>	{-1}	(nn,np)	nn	nn	nn	np	nn	nn	np	np	np	np	nn	np	np	nn	np	np	np	nn	np	nn	nn	nn	np	np	np	nn	nn	np	np	nn	nn	nn	nn	np	np	nn	nn	np	np	nn	nn	nn	np	np
LG11_HB_127	F_0057462_L11_PA	LG11	<nnxnp>	{-1}	(nn,np)	nn	nn	nn	np	nn	nn	np	np	np	np	nn	np	np	nn	np	np	np	nn	np	nn	nn	nn	np	np	np	nn	nn	np	np	nn	nn	nn	nn	np	np	nn	nn	np	np	nn	nn	nn	np	np
LG11_HB_127	F_0057478_L11_PA	LG11	<nnxnp>	{-1}	(nn,np)	nn	nn	nn	np	nn	nn	np	np	np	np	nn	np	np	nn	np	np	np	nn	np	nn	nn	nn	np	np	np	nn	nn	np	np	nn	nn	nn	nn	np	np	nn	nn	np	np	nn	nn	nn	np	np
LG11_HB_128	F_0057793_L11_PA	LG11	<nnxnp>	{-0}	(nn,np)	np	np	np	nn	np	np	nn	nn	nn	nn	np	nn	nn	np	nn	nn	nn	np	nn	np	np	np	nn	nn	nn	np	np	nn	nn	np	np	np	np	nn	nn	np	np	nn	nn	np	np	np	nn	nn
LG11_HB_128	F_0057795_L11_PA	LG11	<nnxnp>	{-1}	(nn,np)	nn	nn	nn	np	nn	nn	np	np	np	np	nn	np	np	nn	np	np	np	nn	np	nn	nn	nn	np	np	np	nn	nn	np	np	nn	nn	nn	nn	np	np	nn	nn	np	np	nn	nn	nn	np	np
LG11_HB_128	F_0057814_L11_PA	LG11	<nnxnp>	{-1}	(nn,np)	nn	nn	nn	np	nn	nn	np	np	np	np	nn	np	np	nn	np	np	np	nn	np	nn	nn	nn	np	np	np	nn	nn	np	np	nn	nn	nn	nn	np	np	nn	nn	np	np	nn	nn	nn	np	np
LG11_HB_129	GD_01165_L11_PA	LG11	<nnxnp>	{-1}	(nn,np)	nn	nn	nn	np	nn	nn	np	np	np	np	nn	np	np	nn	np	np	np	nn	np	nn	nn	nn	np	np	np	nn	nn	np	np	nn	nn	nn	nn	np	np	nn	nn	np	np	nn	nn	nn	np	np
LG11_HB_130	F_0058557_L11_PA	LG11	<nnxnp>	{-1}	(nn,np)	nn	nn	nn	np	np	nn	np	np	np	np	nn	np	np	nn	np	np	np	nn	np	nn	nn	nn	np	np	np	nn	nn	np	np	nn	nn	nn	nn	np	np	nn	nn	np	np	nn	nn	nn	np	np
LG11_HB_130	F_0058559_L11_PA	LG11	<nnxnp>	{-0}	(nn,np)	np	np	np	nn	nn	np	nn	nn	nn	nn	np	nn	nn	np	nn	nn	nn	np	nn	np	np	np	nn	nn	nn	np	np	nn	nn	np	np	np	np	nn	nn	np	np	nn	nn	np	np	np	nn	nn
LG11_HB_131	F_0058955_L11_PA	LG11	<nnxnp>	{-1}	(nn,np)	nn	nn	nn	np	np	nn	np	np	np	np	nn	np	np	nn	np	np	np	nn	np	nn	nn	nn	np	np	np	nn	nn	np	np	nn	nn	nn	nn	np	np	nn	nn	np	np	nn	nn	nn	np	np
LG11_HB_131	R_4936280_L11_PA	LG11	<nnxnp>	{-0}	(nn,np)	np	np	np	nn	nn	np	nn	nn	nn	nn	np	nn	nn	np	nn	nn	nn	np	nn	np	np	np	nn	nn	nn	np	np	nn	nn	np	np	np	np	nn	nn	np	np	nn	nn	np	np	np	nn	nn
LG11_HB_131	R_4936897_L11_PA	LG11	<nnxnp>	{-0}	(nn,np)	np	np	np	nn	nn	np	nn	nn	nn	nn	np	nn	nn	np	nn	nn	nn	np	nn	np	np	np	nn	nn	nn	np	np	nn	nn	np	np	np	np	nn	nn	np	np	nn	nn	np	np	np	nn	nn
LG11_HB_131.5	R_5021535_L11_PA	LG11	<nnxnp>	{-0}	(nn,np)	np	np	np	nn	nn	np	nn	nn	nn	nn	np	nn	nn	np	nn	nn	nn	np	nn	np	np	np	nn	nn	nn	np	np	nn	nn	np	np	np	np	nn	nn	np	np	nn	nn	np	np	np	nn	nn
LG11_HB_131.5	R_5027432_L11_PA	LG11	<nnxnp>	{-0}	(nn,np)	np	np	np	nn	nn	np	nn	nn	nn	nn	np	nn	nn	np	nn	nn	nn	np	nn	np	np	np	nn	nn	nn	np	np	nn	nn	np	np	np	np	nn	nn	np	np	nn	nn	np	np	np	nn	nn
R_5011588_L11_PA	R_5011588_L11_PA	LG11	<nnxnp>	{-0}	(nn,np)	np	np	np	nn	nn	np	nn	nn	nn	nn	np	nn	nn	np	nn	nn	nn	np	nn	np	np	np	nn	nn	nn	np	np	nn	nn	np	np	np	np	nn	nn	np	np	nn	nn	np	np	np	nn	nn
LG11_HB_132	F_0059434_L11_PA	LG11	<nnxnp>	{-1}	(nn,np)	nn	nn	nn	--	--	nn	np	np	np	--	nn	--	np	nn	np	np	np	nn	np	nn	nn	nn	np	np	np	nn	nn	np	np	nn	nn	nn	nn	np	np	nn	nn	np	np	nn	nn	nn	np	np
LG11_HB_132	F_0059426_L11_PA	LG11	<nnxnp>	{-1}	(nn,np)	nn	nn	nn	np	np	nn	np	np	np	np	nn	np	np	nn	np	np	np	nn	np	nn	nn	nn	np	np	np	nn	nn	np	np	nn	nn	nn	nn	np	np	nn	nn	np	np	nn	nn	nn	np	np
LG11_HB_132	F_0059429_L11_PA	LG11	<nnxnp>	{-1}	(nn,np)	nn	nn	nn	np	np	nn	np	np	np	np	nn	np	np	nn	np	np	np	nn	np	nn	nn	nn	np	np	np	nn	nn	np	np	nn	nn	nn	nn	np	np	nn	nn	np	np	nn	nn	nn	np	np
LG11_HB_132	F_0059432_L11_PA	LG11	<nnxnp>	{-1}	(nn,np)	nn	nn	nn	np	np	nn	np	np	np	np	nn	np	np	nn	np	np	np	nn	np	nn	nn	nn	np	np	np	nn	nn	np	np	nn	nn	nn	nn	np	np	nn	nn	np	np	nn	nn	nn	np	np
LG11_HB_132	F_0059435_L11_PA	LG11	<nnxnp>	{-1}	(nn,np)	nn	nn	nn	np	np	nn	np	np	np	np	nn	np	np	nn	np	np	np	nn	np	nn	nn	nn	np	np	np	nn	nn	np	np	nn	nn	nn	nn	np	np	nn	nn	np	np	nn	nn	nn	np	np
LG11_HB_132	F_0059438_L11_PA	LG11	<nnxnp>	{-1}	(nn,np)	nn	nn	nn	np	np	nn	np	np	np	np	nn	np	np	nn	np	np	np	nn	np	nn	nn	nn	np	np	np	nn	nn	np	np	nn	nn	nn	nn	np	np	nn	nn	np	np	nn	nn	nn	np	np
LG11_HB_132	R_5159764_L11_PA	LG11	<nnxnp>	{-1}	(nn,np)	nn	nn	nn	np	np	nn	np	np	np	np	nn	np	np	nn	np	np	np	nn	np	nn	nn	nn	np	np	np	nn	nn	np	np	nn	nn	nn	nn	np	np	nn	nn	np	np	nn	nn	nn	np	np
LG11_HB_132.5	GD_00418_L11_PA	LG11	<nnxnp>	{-1}	(nn,np)	nn	nn	nn	np	np	nn	np	np	np	np	nn	np	np	nn	np	np	np	nn	np	nn	nn	nn	np	np	np	nn	nn	np	np	nn	nn	nn	nn	np	np	nn	nn	np	np	nn	nn	nn	np	np
LG11_HB_133	F_0060059_L11_PA	LG11	<nnxnp>	{-1}	(nn,np)	nn	nn	nn	np	np	nn	np	np	np	np	nn	np	np	nn	np	np	np	nn	np	nn	nn	nn	np	np	nn	nn	nn	np	np	nn	nn	nn	nn	np	np	nn	nn	np	np	nn	nn	nn	np	np
LG11_HB_133	R_5482687_L11_PA	LG11	<nnxnp>	{-0}	(nn,np)	np	np	np	nn	nn	np	nn	nn	nn	nn	np	nn	nn	np	nn	nn	nn	np	nn	np	np	np	nn	nn	np	np	np	nn	nn	np	np	np	np	nn	nn	np	np	nn	nn	np	np	np	nn	nn
LG11_HB_135	F_0061189_L11_PA	LG11	<nnxnp>	{-0}	(nn,np)	np	np	np	nn	nn	np	nn	nn	nn	nn	np	nn	nn	np	np	nn	nn	np	nn	np	np	np	nn	nn	np	np	np	nn	nn	np	np	np	np	nn	nn	np	np	nn	nn	np	np	np	nn	nn
LG11_HB_138	F_0062295_L11_PA	LG11	<nnxnp>	{-1}	(nn,np)	nn	nn	nn	np	--	nn	np	np	np	np	nn	np	np	nn	nn	np	np	nn	np	nn	nn	nn	np	np	nn	nn	nn	np	np	nn	nn	nn	nn	np	np	nn	nn	np	np	np	nn	nn	np	np
LG11_HB_138	F_0062303_L11_PA	LG11	<nnxnp>	{-0}	(nn,np)	np	np	np	nn	nn	np	nn	nn	nn	nn	np	nn	nn	np	np	nn	nn	np	nn	np	np	np	nn	nn	np	np	np	nn	nn	np	np	np	np	nn	nn	np	np	nn	nn	nn	np	np	nn	nn
LG11_HB_1385	F_0654291_L6_PA	LG11	<lmxll>	{0-}	(ll,lm)	lm	ll	ll	lm	ll	ll	ll	lm	lm	ll	ll	lm	lm	lm	lm	lm	lm	lm	ll	lm	ll	lm	lm	lm	ll	ll	lm	ll	lm	ll	ll	lm	lm	lm	lm	ll	ll	lm	lm	lm	ll	lm	lm	lm
LG11_HB_139.5	GD_01483_L11_PA	LG11	<nnxnp>	{-1}	(nn,np)	nn	nn	nn	np	np	nn	np	np	np	np	nn	np	np	nn	nn	np	np	nn	np	nn	nn	nn	np	np	nn	nn	nn	np	np	nn	nn	nn	nn	np	np	nn	nn	np	np	np	nn	nn	np	np
LG11_HB_139.5	R_7189032_L11_PA	LG11	<nnxnp>	{-0}	(nn,np)	np	np	np	nn	nn	np	nn	nn	nn	nn	np	nn	nn	np	np	nn	nn	np	nn	np	np	np	nn	nn	np	np	np	nn	nn	np	np	np	np	nn	nn	np	np	nn	nn	nn	np	np	nn	nn
LG11_HB_140	F_0063313_L11_PA	LG11	<nnxnp>	{-0}	(nn,np)	np	np	np	nn	nn	np	nn	nn	nn	nn	np	nn	nn	np	np	nn	nn	np	nn	np	np	np	nn	nn	np	np	np	nn	nn	np	np	np	np	nn	nn	np	np	nn	nn	nn	np	np	nn	nn
GD_00621_L11_PA	GD_00621_L11_PA	LG11	<nnxnp>	{-1}	(nn,np)	nn	nn	nn	np	np	nn	np	np	np	np	nn	np	np	nn	nn	np	np	nn	np	nn	nn	np	np	nn	nn	nn	nn	np	np	nn	nn	nn	nn	np	np	nn	nn	np	np	np	nn	nn	np	np
LG11_HB_141	F_0064020_L11_PA	LG11	<nnxnp>	{-1}	(nn,np)	nn	nn	nn	np	np	nn	np	np	np	np	nn	np	np	nn	nn	np	np	nn	np	nn	nn	np	np	nn	nn	nn	nn	np	np	nn	nn	nn	nn	np	np	nn	nn	np	np	np	nn	nn	np	np
LG11_HB_141	F_0064032_L11_PA	LG11	<lmxll>	{1-}	(ll,lm)	ll	lm	lm	ll	--	lm	lm	lm	lm	--	ll	ll	ll	ll	ll	ll	lm	lm	lm	ll	ll	ll	ll	lm	lm	lm	lm	lm	ll	lm	lm	ll	ll	ll	ll	lm	lm	ll	ll	ll	ll	ll	ll	ll
LG11_HB_141	F_0064054_L11_PA	LG11	<nnxnp>	{-0}	(nn,np)	np	np	np	nn	nn	np	nn	nn	nn	nn	np	nn	nn	np	np	nn	nn	np	nn	np	np	nn	nn	np	np	np	np	nn	nn	np	np	np	np	nn	nn	np	np	nn	nn	nn	np	np	nn	nn
LG11_HB_141	F_0064056_L11_PA	LG11	<nnxnp>	{-1}	(nn,np)	nn	nn	nn	np	np	nn	np	np	np	np	nn	np	np	nn	nn	np	np	nn	np	nn	nn	np	np	nn	nn	nn	nn	np	np	nn	nn	nn	nn	np	np	nn	nn	np	np	np	nn	nn	np	np
LG11_HB_141	F_0064058_L11_PA	LG11	<lmxll>	{0-}	(ll,lm)	lm	ll	ll	lm	ll	ll	ll	ll	ll	ll	lm	lm	lm	lm	lm	lm	ll	ll	ll	lm	lm	lm	lm	ll	ll	ll	ll	ll	lm	ll	ll	lm	lm	lm	lm	ll	ll	lm	lm	lm	lm	lm	lm	lm
LG11_HB_141	F_0064060_L11_PA	LG11	<nnxnp>	{-1}	(nn,np)	nn	nn	nn	np	np	nn	np	np	np	np	nn	np	np	nn	nn	np	np	nn	np	nn	nn	np	np	nn	nn	nn	nn	np	np	nn	nn	nn	nn	np	np	nn	nn	np	np	np	nn	nn	np	np
LG11_HB_142	F_0064291_L11_PA	LG11	<lmxll>	{1-}	(ll,lm)	ll	lm	--	ll	lm	lm	lm	lm	lm	lm	ll	ll	ll	ll	ll	ll	lm	lm	lm	ll	ll	ll	ll	lm	lm	lm	lm	lm	ll	lm	lm	ll	ll	ll	ll	lm	lm	ll	ll	ll	ll	ll	ll	ll
LG11_HB_142	F_0064300_L11_PA	LG11	<nnxnp>	{-0}	(nn,np)	np	np	np	nn	nn	np	nn	nn	nn	nn	np	nn	nn	np	np	nn	nn	np	nn	np	np	nn	nn	np	np	np	np	nn	nn	np	np	np	np	nn	nn	np	np	nn	nn	nn	np	np	nn	nn
LG11_HB_142	F_0064302_L11_PA	LG11	<lmxll>	{1-}	(ll,lm)	ll	lm	lm	ll	lm	lm	lm	lm	lm	lm	ll	ll	ll	ll	ll	ll	lm	lm	lm	ll	ll	ll	ll	lm	lm	lm	lm	lm	ll	lm	lm	ll	ll	ll	ll	lm	lm	ll	ll	ll	ll	ll	ll	ll
LG11_HB_142	F_0064308_L11_PA	LG11	<lmxll>	{1-}	(ll,lm)	ll	lm	lm	ll	lm	lm	lm	lm	lm	lm	ll	ll	ll	ll	ll	ll	lm	lm	lm	ll	ll	ll	ll	lm	lm	lm	lm	lm	ll	lm	lm	ll	ll	ll	ll	lm	lm	ll	ll	ll	ll	ll	ll	ll
LG11_HB_142	F_0064309_L11_PA	LG11	<hkxhk>	{10}	(hh,hk,kk)	hk	kk	kk	hh	hk	kk	hk	hk	hk	hk	hk	hh	hh	hk	hk	hh	hk	kk	hk	hk	hk	hh	hh	kk	kk	kk	kk	hk	hh	kk	kk	hk	hk	hh	hh	kk	kk	hh	hh	hh	hk	hk	hh	hh
LG11_HB_142.5	R_8694610_L11_PA	LG11	<lmxll>	{0-}	(ll,lm)	lm	ll	ll	lm	ll	ll	ll	ll	ll	ll	lm	lm	lm	lm	lm	lm	ll	ll	ll	lm	lm	lm	lm	ll	ll	ll	ll	ll	lm	ll	ll	lm	lm	lm	lm	ll	ll	lm	lm	lm	lm	lm	lm	lm
LG11_HB_143	F_0064987_L11_PA	LG11	<lmxll>	{1-}	(ll,lm)	ll	lm	lm	ll	lm	lm	lm	lm	lm	lm	ll	ll	ll	ll	ll	ll	lm	lm	lm	ll	ll	ll	ll	lm	lm	lm	lm	lm	ll	lm	lm	ll	ll	ll	ll	lm	lm	ll	ll	ll	ll	ll	ll	ll
LG11_HB_143	F_0064988_L11_PA	LG11	<nnxnp>	{-1}	(nn,np)	nn	nn	nn	np	np	nn	np	np	np	np	nn	np	np	nn	nn	np	np	nn	np	nn	nn	np	np	nn	nn	nn	nn	np	np	nn	nn	nn	nn	np	np	nn	nn	np	np	np	nn	nn	np	np
LG11_HB_143	F_0064998_L11_PA	LG11	<lmxll>	{1-}	(ll,lm)	ll	lm	lm	ll	lm	lm	lm	lm	lm	lm	ll	ll	ll	ll	ll	ll	lm	lm	lm	ll	ll	ll	ll	lm	lm	lm	lm	lm	ll	lm	lm	ll	ll	ll	ll	lm	lm	ll	ll	ll	ll	ll	ll	ll
LG11_HB_143	F_0065000_L11_PA	LG11	<nnxnp>	{-1}	(nn,np)	nn	nn	nn	np	np	nn	np	np	np	np	nn	np	np	nn	nn	np	np	nn	np	nn	nn	np	np	nn	nn	nn	nn	np	np	nn	nn	nn	nn	np	np	nn	nn	np	np	np	nn	nn	np	np
LG11_HB_143	F_0065004_L11_PA	LG11	<nnxnp>	{-0}	(nn,np)	np	np	np	nn	nn	np	nn	nn	nn	nn	np	nn	nn	np	np	nn	nn	np	nn	np	np	nn	nn	np	np	np	np	nn	nn	np	np	np	np	nn	nn	np	np	nn	nn	nn	np	np	nn	nn
LG11_HB_143	F_0065012_L11_PA	LG11	<lmxll>	{0-}	(ll,lm)	lm	ll	ll	lm	ll	ll	ll	ll	ll	ll	lm	lm	lm	lm	lm	lm	ll	ll	ll	lm	lm	lm	lm	ll	ll	ll	ll	ll	lm	ll	ll	lm	lm	lm	lm	ll	ll	lm	lm	lm	lm	lm	lm	lm
LG11_HB_143	F_0065019_L11_PA	LG11	<hkxhk>	{10}	(hh,hk,kk)	hk	kk	kk	hh	hk	kk	hk	hk	hk	hk	hk	hh	hh	hk	hk	hh	hk	kk	hk	hk	hk	hh	hh	kk	kk	kk	kk	hk	hh	kk	kk	hk	hk	hh	hh	kk	kk	hh	hh	hh	hk	hk	hh	hh
LG11_HB_143	R_8702100_L11_PA	LG11	<nnxnp>	{-0}	(nn,np)	np	np	np	nn	nn	np	nn	nn	nn	nn	np	nn	nn	np	np	nn	nn	np	nn	np	np	nn	nn	np	np	np	np	nn	nn	np	np	np	np	nn	nn	np	np	nn	nn	nn	np	np	nn	nn
LG11_HB_143	R_8707503_L11_PA	LG11	<nnxnp>	{-0}	(nn,np)	np	np	np	nn	nn	np	nn	nn	nn	nn	np	nn	nn	np	np	nn	nn	np	nn	np	np	nn	nn	np	np	np	np	nn	nn	np	np	np	np	nn	nn	np	np	nn	nn	nn	np	np	nn	nn
GD_00735_L11_PA	GD_00735_L11_PA	LG11	<hkxhk>	{10}	(hh,hk,kk)	hk	kk	kk	hh	hk	kk	hk	hk	hk	hk	hk	hh	hh	hk	hk	hh	hk	kk	hk	hk	hk	hh	hh	kk	kk	kk	kk	hk	hh	kk	kk	hk	hk	hh	hh	kk	kk	hh	hh	hh	hk	hk	hh	hh
LG11_HB_144	F_0065620_L11_PA	LG11	<lmxll>	{1-}	(ll,lm)	ll	lm	lm	ll	lm	lm	lm	lm	lm	lm	ll	ll	ll	ll	ll	ll	lm	lm	lm	ll	ll	ll	ll	lm	lm	lm	lm	lm	ll	lm	lm	ll	ll	ll	ll	lm	lm	ll	ll	ll	ll	ll	ll	ll
LG11_HB_144	F_0065631_L11_PA	LG11	<lmxll>	{0-}	(ll,lm)	lm	ll	ll	lm	ll	ll	ll	ll	ll	ll	lm	lm	lm	lm	lm	lm	ll	ll	ll	lm	lm	lm	lm	ll	ll	ll	ll	ll	lm	ll	ll	lm	lm	lm	lm	ll	ll	lm	lm	lm	lm	lm	lm	lm
LG11_HB_144	F_0065643_L11_PA	LG11	<nnxnp>	{-1}	(nn,np)	nn	nn	nn	np	np	nn	np	np	np	np	nn	np	np	nn	nn	np	np	nn	np	nn	nn	np	np	nn	nn	nn	nn	np	np	nn	nn	nn	nn	np	np	nn	nn	np	np	np	nn	nn	nn	np
LG11_HB_144	F_0065634_L11_PA	LG11	<nnxnp>	{-0}	(nn,np)	np	np	np	nn	nn	np	nn	nn	nn	nn	np	nn	nn	np	np	nn	nn	np	nn	np	np	nn	nn	np	np	np	np	nn	nn	np	np	np	np	nn	nn	np	np	nn	nn	nn	np	np	np	nn
LG11_HB_146	F_0065850_L11_PA	LG11	<lmxll>	{0-}	(ll,lm)	lm	ll	ll	lm	ll	ll	ll	ll	ll	ll	lm	lm	lm	lm	lm	lm	lm	ll	ll	lm	ll	lm	lm	ll	ll	ll	ll	ll	lm	ll	ll	lm	lm	lm	lm	ll	ll	lm	lm	lm	lm	lm	lm	lm
LG11_HB_146	F_0065851_L11_PA	LG11	<hkxhk>	{11}	(hh,hk,kk)	hh	hk	hk	hk	kk	hk	kk	kk	kk	kk	hh	hk	hk	hh	hh	hk	hk	hk	kk	hh	hk	hk	hk	hk	hk	hk	hk	kk	hk	hk	hk	hh	hh	hk	hk	hk	hk	hk	hk	hk	hh	hh	hh	hk
LG11_HB_146	F_0065861_L11_PA	LG11	<lmxll>	{0-}	(ll,lm)	lm	ll	ll	lm	ll	ll	ll	ll	ll	ll	lm	lm	lm	lm	lm	lm	lm	ll	ll	lm	ll	lm	lm	ll	ll	ll	ll	ll	lm	ll	ll	lm	lm	lm	lm	ll	ll	lm	lm	lm	lm	lm	lm	lm
LG11_HB_146	F_0065847_L11_PA	LG11	<nnxnp>	{-0}	(nn,np)	np	np	np	nn	nn	np	nn	nn	nn	nn	np	nn	nn	np	np	nn	nn	np	nn	np	np	nn	nn	np	np	np	np	nn	nn	np	np	np	np	nn	nn	np	np	nn	nn	nn	np	np	np	nn
LG11_HB_146	F_0065849_L11_PA	LG11	<nnxnp>	{-0}	(nn,np)	np	np	np	nn	nn	np	nn	nn	nn	nn	np	nn	nn	np	np	nn	nn	np	nn	np	np	nn	nn	np	np	np	np	nn	nn	np	np	np	np	nn	nn	np	np	nn	nn	nn	np	np	np	nn
LG11_HB_146	F_0065857_L11_PA	LG11	<nnxnp>	{-0}	(nn,np)	np	np	np	nn	nn	np	nn	nn	nn	nn	np	nn	nn	np	np	nn	nn	np	nn	np	np	nn	nn	np	np	np	np	nn	nn	np	np	np	np	nn	nn	np	np	nn	nn	nn	np	np	np	nn
LG11_HB_146	F_0065872_L11_PA	LG11	<nnxnp>	{-0}	(nn,np)	np	np	np	nn	nn	np	nn	nn	nn	nn	np	nn	nn	np	np	nn	nn	np	nn	np	np	nn	nn	np	np	np	np	nn	nn	np	np	np	np	nn	nn	np	np	nn	nn	nn	np	np	np	nn
LG11_HB_146	F_0065876_L11_PA	LG11	<nnxnp>	{-0}	(nn,np)	np	np	np	nn	nn	np	nn	nn	nn	nn	np	nn	nn	np	np	nn	nn	np	nn	np	np	nn	nn	np	np	np	np	nn	nn	np	np	np	np	nn	nn	np	np	nn	nn	nn	np	np	np	nn
LG11_HB_147	F_0066493_L11_PA	LG11	<nnxnp>	{-1}	(nn,np)	nn	nn	nn	np	np	nn	np	np	np	np	nn	np	np	nn	nn	np	np	nn	np	nn	nn	np	np	nn	nn	nn	nn	np	np	nn	nn	nn	nn	np	np	nn	nn	np	np	np	nn	nn	nn	np
LG11_HB_147	F_0066483_L11_PA	LG11	<nnxnp>	{-0}	(nn,np)	np	np	np	nn	nn	np	nn	nn	nn	nn	np	nn	nn	np	np	nn	nn	np	nn	np	np	nn	nn	np	np	np	np	nn	nn	np	np	np	np	nn	nn	np	np	nn	nn	nn	np	np	np	nn
LG11_HB_147.5	R_9965260_L11_PA	LG11	<nnxnp>	{-0}	(nn,np)	np	np	np	nn	nn	np	nn	nn	nn	nn	np	nn	nn	np	np	nn	nn	np	nn	np	np	nn	nn	np	np	np	np	nn	nn	np	np	np	np	nn	nn	np	np	nn	nn	nn	np	np	np	nn
LG11_HB_149	F_0067279_L11_PA	LG11	<lmxll>	{1-}	(ll,lm)	ll	lm	lm	ll	lm	lm	lm	lm	lm	lm	ll	ll	ll	ll	ll	ll	ll	lm	lm	ll	lm	ll	ll	ll	lm	lm	lm	lm	ll	lm	lm	ll	ll	ll	ll	lm	lm	ll	ll	ll	lm	ll	ll	ll
LG11_HB_149	F_0067281_L11_PA	LG11	<lmxll>	{1-}	(ll,lm)	ll	lm	lm	ll	lm	lm	lm	lm	lm	lm	ll	ll	ll	ll	ll	ll	ll	lm	lm	ll	lm	ll	ll	ll	lm	lm	lm	lm	ll	lm	lm	ll	ll	ll	ll	lm	lm	ll	ll	ll	lm	ll	ll	ll
LG11_HB_149.5	GD_00254_L11_PA	LG11	<lmxll>	{1-}	(ll,lm)	ll	lm	lm	ll	lm	lm	lm	lm	lm	lm	ll	ll	ll	ll	ll	ll	ll	lm	lm	ll	lm	ll	ll	ll	lm	lm	lm	lm	ll	lm	lm	ll	ll	ll	ll	lm	lm	ll	ll	ll	lm	ll	ll	ll
LG11_HB_150	F_0067817_L11_PA	LG11	<nnxnp>	{-1}	(nn,np)	nn	nn	nn	np	--	nn	np	np	np	np	nn	np	np	nn	nn	np	np	nn	np	nn	nn	np	np	nn	nn	nn	nn	np	np	nn	nn	nn	nn	np	np	nn	nn	np	np	np	nn	nn	nn	np
LG11_HB_150	F_0067812_L11_PA	LG11	<lmxll>	{1-}	(ll,lm)	ll	lm	lm	ll	lm	lm	lm	lm	lm	lm	ll	ll	ll	ll	ll	ll	ll	lm	lm	ll	lm	ll	ll	ll	lm	lm	lm	lm	ll	lm	lm	ll	ll	ll	ll	lm	lm	ll	ll	ll	lm	ll	ll	ll
LG11_HB_150	F_0067822_L11_PA	LG11	<lmxll>	{1-}	(ll,lm)	ll	lm	lm	ll	lm	lm	lm	lm	lm	lm	ll	ll	ll	ll	ll	ll	ll	lm	lm	ll	lm	ll	ll	ll	lm	lm	lm	lm	ll	lm	lm	ll	ll	ll	ll	lm	lm	ll	ll	ll	lm	ll	ll	ll
LG11_HB_150	F_0067823_L11_PA	LG11	<lmxll>	{1-}	(ll,lm)	ll	lm	lm	ll	lm	lm	lm	lm	lm	lm	ll	ll	ll	ll	ll	ll	ll	lm	lm	ll	lm	ll	ll	ll	lm	lm	lm	lm	ll	lm	lm	ll	ll	ll	ll	lm	lm	ll	ll	ll	lm	ll	ll	ll
LG11_HB_150	F_0067824_L11_PA	LG11	<lmxll>	{1-}	(ll,lm)	ll	lm	lm	ll	lm	lm	lm	lm	lm	lm	ll	ll	ll	ll	ll	ll	ll	lm	lm	ll	lm	ll	ll	ll	lm	lm	lm	lm	ll	lm	lm	ll	ll	ll	ll	lm	lm	ll	ll	ll	lm	ll	ll	ll
LG11_HB_150	F_0067825_L11_PA	LG11	<lmxll>	{1-}	(ll,lm)	ll	lm	lm	ll	lm	lm	lm	lm	lm	lm	ll	ll	ll	ll	ll	ll	ll	lm	lm	ll	lm	ll	ll	ll	lm	lm	lm	lm	ll	lm	lm	ll	ll	ll	ll	lm	lm	ll	ll	ll	lm	ll	ll	ll
LG11_HB_151	F_0067989_L11_PA	LG11	<nnxnp>	{-1}	(nn,np)	nn	nn	nn	np	np	nn	np	np	np	np	nn	np	np	nn	nn	np	np	nn	np	nn	nn	np	np	nn	nn	nn	nn	np	np	nn	nn	nn	nn	np	np	nn	nn	np	np	np	nn	nn	nn	np
LG11_HB_151	F_0067998_L11_PA	LG11	<lmxll>	{1-}	(ll,lm)	ll	lm	lm	ll	lm	lm	lm	lm	lm	lm	ll	ll	ll	ll	ll	ll	ll	lm	lm	ll	lm	ll	ll	ll	lm	lm	lm	lm	ll	lm	lm	ll	ll	ll	ll	lm	lm	ll	ll	ll	lm	ll	ll	ll
LG11_HB_151	F_0067999_L11_PA	LG11	<lmxll>	{1-}	(ll,lm)	ll	lm	lm	ll	lm	lm	lm	lm	lm	lm	ll	ll	ll	ll	ll	ll	ll	lm	lm	ll	lm	ll	ll	ll	lm	lm	lm	lm	ll	lm	lm	ll	ll	ll	ll	lm	lm	ll	ll	ll	lm	ll	ll	ll
LG11_HB_151	F_0068004_L11_PA	LG11	<lmxll>	{1-}	(ll,lm)	ll	lm	lm	ll	lm	lm	lm	lm	lm	lm	ll	ll	ll	ll	ll	ll	ll	lm	lm	ll	lm	ll	ll	ll	lm	lm	lm	lm	ll	lm	lm	ll	ll	ll	ll	lm	lm	ll	ll	ll	lm	ll	ll	ll
LG11_HB_151	F_0068009_L11_PA	LG11	<hkxhk>	{11}	(hh,hk,kk)	hh	hk	hk	hk	kk	hk	kk	kk	kk	kk	hh	hk	hk	hh	hh	hk	hk	hk	kk	hh	hk	hk	hk	hh	hk	hk	hk	kk	hk	hk	hk	hh	hh	hk	hk	hk	hk	hk	hk	hk	hk	hh	hh	hk
GD_00377_L11_PA	GD_00377_L11_PA	LG11	<nnxnp>	{-1}	(nn,np)	nn	nn	nn	np	np	nn	np	np	np	np	nn	np	np	nn	nn	np	np	nn	np	nn	nn	np	np	nn	nn	nn	nn	np	np	nn	nn	nn	nn	np	np	nn	nn	np	np	np	nn	nn	nn	np
LG11_HB_1515	F_0710911_L7_PA	LG11	<lmxll>	{0-}	(ll,lm)	lm	lm	ll	lm	ll	lm	lm	ll	ll	ll	ll	lm	ll	ll	lm	lm	lm	lm	ll	lm	ll	lm	ll	lm	lm	ll	lm	lm	lm	ll	ll	ll	lm	lm	lm	lm	ll	lm	lm	ll	ll	lm	lm	ll
LG11_HB_1515	F_0710937_L7_PA	LG11	<lmxll>	{0-}	(ll,lm)	lm	lm	ll	lm	--	lm	lm	ll	ll	ll	ll	lm	ll	ll	lm	lm	lm	lm	ll	lm	ll	lm	ll	lm	lm	ll	lm	lm	lm	ll	ll	ll	lm	lm	lm	lm	ll	lm	lm	ll	ll	lm	lm	ll
LG11_HB_152	F_0068398_L11_PA	LG11	<nnxnp>	{-1}	(nn,np)	nn	nn	nn	np	np	nn	np	np	np	np	nn	np	np	nn	nn	np	np	nn	np	nn	nn	np	np	nn	nn	nn	nn	np	np	nn	nn	nn	nn	np	np	nn	nn	np	np	np	nn	nn	nn	np
LG11_HB_152	R_11573565_L11_PA	LG11	<nnxnp>	{-1}	(nn,np)	nn	nn	nn	np	np	nn	np	np	np	np	nn	np	np	nn	nn	np	np	nn	np	nn	nn	np	np	nn	nn	nn	nn	np	np	nn	nn	nn	nn	np	np	nn	nn	np	np	np	nn	nn	nn	np
LG11_HB_152	F_0068415_L11_PA	LG11	<lmxll>	{1-}	(ll,lm)	ll	lm	lm	ll	lm	lm	lm	lm	lm	lm	ll	ll	ll	ll	ll	ll	ll	ll	lm	ll	lm	ll	ll	ll	lm	lm	lm	lm	ll	lm	lm	ll	ll	ll	ll	lm	lm	ll	ll	ll	lm	ll	ll	ll
LG11_HB_152.5	R_11595996_L11_PA	LG11	<nnxnp>	{-0}	(nn,np)	np	np	np	nn	nn	np	nn	nn	nn	nn	np	nn	nn	np	np	nn	nn	np	nn	np	np	nn	nn	np	np	np	np	nn	nn	np	np	np	np	nn	nn	np	np	nn	nn	nn	np	np	np	nn
LG11_HB_153	R_11831569_L11_PA	LG11	<nnxnp>	{-0}	(nn,np)	np	np	np	np	nn	np	nn	nn	nn	nn	np	nn	nn	np	np	nn	nn	np	nn	np	np	nn	nn	np	np	np	np	nn	nn	np	np	np	np	nn	nn	np	np	nn	nn	nn	np	np	np	nn
LG11_HB_154	F_0069363_L11_PA	LG11	<hkxhk>	{01}	(h-,kk)	h-	h-	h-	h-	h-	h-	h-	h-	h-	h-	h-	kk	kk	h-	h-	h-	kk	h-	h-	h-	h-	kk	kk	h-	h-	h-	h-	h-	kk	h-	h-	h-	h-	kk	kk	h-	h-	kk	kk	kk	h-	h-	h-	kk
LG11_HB_154	F_0069352_L11_PA	LG11	<lmxll>	{0-}	(ll,lm)	lm	ll	ll	lm	ll	ll	ll	ll	ll	ll	lm	lm	lm	lm	lm	lm	lm	lm	ll	lm	ll	lm	lm	lm	ll	ll	ll	ll	lm	ll	ll	lm	lm	lm	lm	ll	ll	lm	lm	lm	ll	lm	lm	lm
LG11_HB_154	F_0069360_L11_PA	LG11	<lmxll>	{0-}	(ll,lm)	lm	ll	ll	lm	ll	ll	ll	ll	ll	ll	lm	lm	lm	lm	lm	lm	lm	lm	ll	lm	ll	lm	lm	lm	ll	ll	ll	ll	lm	ll	ll	lm	lm	lm	lm	ll	ll	lm	lm	lm	ll	lm	lm	lm
LG11_HB_154	F_0069361_L11_PA	LG11	<nnxnp>	{-0}	(nn,np)	np	np	np	np	nn	np	nn	nn	nn	nn	np	nn	nn	np	np	np	nn	np	nn	np	np	nn	nn	np	np	np	np	nn	nn	np	np	np	np	nn	nn	np	np	nn	nn	nn	np	np	np	nn
LG11_HB_154	F_0069369_L11_PA	LG11	<lmxll>	{1-}	(ll,lm)	ll	lm	lm	ll	lm	lm	lm	lm	lm	lm	ll	ll	ll	ll	ll	ll	ll	ll	lm	ll	lm	ll	ll	ll	lm	lm	lm	lm	ll	lm	lm	ll	ll	ll	ll	lm	lm	ll	ll	ll	lm	ll	ll	ll
LG11_HB_154	F_0069376_L11_PA	LG11	<hkxhk>	{01}	(hh,hk,kk)	hk	hh	hh	hk	hk	hh	hk	hk	hk	hk	hk	kk	kk	hk	hk	hk	kk	hk	hk	hk	hh	kk	kk	hk	hh	hh	hh	hk	kk	hh	hh	hk	hk	kk	kk	hh	hh	kk	kk	kk	hh	hk	hk	kk
LG11_HB_154.5	R_12148665_L11_PA	LG11	<lmxll>	{0-}	(ll,lm)	lm	ll	ll	lm	ll	ll	ll	ll	ll	ll	lm	lm	lm	lm	lm	lm	lm	lm	ll	lm	ll	lm	lm	lm	ll	ll	ll	ll	lm	ll	ll	lm	lm	lm	lm	ll	ll	lm	lm	lm	ll	lm	lm	lm
LG11_HB_154.5	GD_00240_L11_PA	LG11	<hkxhk>	{10}	(hh,hk,kk)	hk	kk	kk	hk	hk	kk	hk	hk	hk	hk	hk	hh	hh	hk	hk	hk	hh	hk	hk	hk	kk	hh	hh	hk	kk	kk	kk	hk	hh	kk	kk	hk	hk	hh	hh	kk	kk	hk	hh	hh	kk	hk	hk	hh
LG11_HB_154.5	R_12169230_L11_PA	LG11	<nnxnp>	{-0}	(nn,np)	np	np	np	np	--	np	nn	nn	nn	nn	np	nn	nn	np	np	np	nn	np	nn	np	np	nn	nn	np	np	np	np	nn	nn	np	np	np	np	nn	nn	np	np	np	nn	nn	np	np	np	nn
LG11_HB_154.8	GD_00037_L11_PA	LG11	<nnxnp>	{-1}	(nn,np)	nn	nn	nn	nn	--	nn	np	np	np	np	nn	np	np	nn	nn	nn	np	nn	np	nn	nn	np	np	nn	nn	nn	nn	np	np	nn	nn	nn	nn	np	np	nn	nn	nn	np	np	nn	nn	nn	np
LG11_HB_154.8	GD_00441_L11_PA	LG11	<nnxnp>	{-1}	(nn,np)	nn	nn	nn	nn	--	nn	np	np	np	np	nn	--	np	nn	nn	nn	np	nn	np	nn	nn	np	np	nn	nn	nn	nn	np	np	nn	nn	nn	nn	np	np	nn	nn	nn	np	np	nn	nn	nn	np
LG11_HB_154.8	R_12352575_L11_PA	LG11	<nnxnp>	{-0}	(nn,np)	np	np	np	np	nn	np	nn	nn	nn	nn	np	nn	nn	np	np	np	nn	np	nn	np	np	nn	nn	np	np	np	np	nn	nn	np	np	np	np	nn	nn	np	np	np	nn	nn	np	np	np	nn
LG11_HB_155	R_12383439_L11_PA	LG11	<lmxll>	{0-}	(ll,lm)	lm	ll	ll	lm	ll	ll	ll	ll	ll	ll	lm	lm	lm	lm	lm	lm	lm	lm	ll	lm	ll	lm	lm	lm	ll	ll	ll	ll	lm	ll	ll	lm	lm	lm	lm	ll	ll	lm	lm	lm	ll	lm	lm	lm
LG11_HB_155.5	R_12328377_L11_PA	LG11	<hkxhk>	{10}	(hh,hk,kk)	hk	kk	kk	hk	hk	kk	hk	hk	hk	hk	hk	hh	hh	hk	hk	hk	hh	hk	hk	hk	kk	hh	hh	hk	kk	kk	kk	hk	hh	kk	kk	hk	hk	hh	hh	kk	kk	hk	hh	hh	kk	hk	hk	hh
LG11_HB_155.5	R_12408600_L11_PA	LG11	<nnxnp>	{-0}	(nn,np)	np	np	np	np	nn	np	nn	nn	nn	nn	np	nn	nn	np	np	np	nn	np	nn	np	np	nn	nn	np	np	np	np	nn	nn	np	np	np	np	nn	nn	np	np	np	nn	nn	np	np	np	nn
LG11_HB_1551	F_0725494_L8_PA	LG11	<lmxll>	{0-}	(ll,lm)	lm	ll	ll	lm	ll	lm	ll	lm	lm	ll	ll	lm	lm	ll	lm	lm	lm	lm	ll	lm	ll	lm	lm	lm	lm	ll	lm	ll	lm	ll	ll	lm	lm	lm	lm	ll	ll	lm	lm	lm	ll	lm	lm	lm
LG11_HB_1551	F_0725496_L8_PA	LG11	<lmxll>	{0-}	(ll,lm)	lm	ll	ll	lm	ll	lm	ll	lm	lm	ll	ll	lm	lm	ll	lm	lm	lm	lm	ll	lm	ll	lm	lm	lm	lm	ll	lm	ll	lm	ll	ll	lm	lm	lm	lm	ll	ll	lm	lm	lm	ll	lm	lm	lm
LG11_HB_1551	F_0725507_L8_PA	LG11	<lmxll>	{0-}	(ll,lm)	lm	ll	ll	lm	ll	lm	ll	lm	lm	ll	ll	lm	lm	ll	lm	lm	lm	lm	ll	lm	ll	lm	lm	lm	lm	ll	lm	ll	lm	ll	ll	lm	lm	lm	lm	ll	ll	lm	lm	lm	ll	lm	lm	lm
LG11_HB_156	F_0070710_L11_PA	LG11	<hkxhk>	{01}	(hh,hk,kk)	hk	hh	hh	hk	hk	hh	hk	hk	hk	hk	hk	kk	kk	hk	hk	hk	kk	hk	hk	hk	hh	kk	kk	hk	hh	hh	hh	hk	kk	hh	hh	hk	hk	kk	kk	hh	hh	hk	kk	kk	hh	hk	hk	kk
LG11_HB_156	F_0070718_L11_PA	LG11	<hkxhk>	{01}	(hh,hk,kk)	hk	hh	hh	hk	hk	hh	hk	hk	hk	hk	hk	kk	kk	hk	hk	hk	kk	hk	hk	hk	hh	kk	kk	hk	hh	hh	hh	hk	kk	hh	hh	hk	hk	kk	kk	hh	hh	hk	kk	kk	hh	hk	hk	kk
LG11_HB_156	F_0070724_L11_PA	LG11	<hkxhk>	{10}	(hh,hk,kk)	hk	kk	kk	hk	--	kk	hk	hk	hk	hk	hk	hh	hh	hk	hk	hk	hh	hk	hk	hk	kk	hh	hh	hk	kk	kk	kk	hk	hh	kk	kk	hk	hk	hh	hh	kk	kk	hk	hh	hh	kk	hk	hk	hh
LG11_HB_156	F_0070734_L11_PA	LG11	<hkxhk>	{01}	(h-,kk)	h-	h-	h-	h-	h-	h-	h-	h-	h-	h-	h-	kk	kk	h-	h-	h-	kk	h-	h-	h-	h-	kk	kk	h-	h-	h-	h-	h-	kk	h-	h-	h-	h-	kk	kk	h-	h-	h-	kk	kk	h-	h-	h-	kk
LG11_HB_157	F_0071389_L11_PA	LG11	<lmxll>	{0-}	(ll,lm)	lm	ll	ll	lm	ll	ll	ll	ll	ll	ll	lm	lm	lm	lm	lm	lm	lm	lm	ll	lm	ll	lm	lm	lm	ll	ll	ll	ll	lm	ll	ll	lm	lm	lm	lm	ll	ll	lm	lm	lm	ll	lm	lm	lm
LG11_HB_157	F_0071392_L11_PA	LG11	<lmxll>	{0-}	(ll,lm)	lm	ll	ll	lm	ll	ll	ll	ll	ll	ll	lm	lm	lm	lm	lm	lm	lm	lm	ll	lm	ll	lm	lm	lm	ll	ll	ll	ll	lm	ll	ll	lm	lm	lm	lm	ll	ll	lm	lm	lm	ll	lm	lm	lm
LG11_HB_157	R_12898690_L11_PA	LG11	<lmxll>	{0-}	(ll,lm)	lm	ll	ll	lm	ll	ll	ll	ll	ll	ll	lm	lm	lm	lm	lm	lm	lm	lm	ll	lm	ll	lm	lm	lm	ll	ll	ll	ll	lm	ll	ll	lm	lm	lm	lm	ll	ll	lm	lm	lm	ll	lm	lm	lm
LG11_HB_157.5	R_12934511_L11_PA	LG11	<lmxll>	{0-}	(ll,lm)	lm	ll	ll	lm	ll	ll	ll	ll	ll	ll	lm	lm	lm	lm	lm	lm	lm	lm	ll	lm	ll	lm	lm	lm	ll	ll	ll	ll	lm	ll	ll	lm	lm	lm	lm	ll	ll	lm	lm	lm	ll	lm	lm	lm
LG11_HB_158	F_0071995_L11_PA	LG11	<lmxll>	{0-}	(ll,lm)	lm	ll	ll	lm	ll	ll	ll	ll	ll	ll	lm	lm	lm	lm	lm	lm	lm	lm	ll	lm	ll	lm	lm	lm	ll	ll	ll	ll	lm	ll	ll	lm	lm	lm	lm	ll	ll	lm	lm	lm	ll	lm	lm	lm
LG11_HB_158	F_0072005_L11_PA	LG11	<lmxll>	{0-}	(ll,lm)	lm	ll	ll	lm	ll	ll	ll	ll	ll	ll	lm	lm	lm	lm	lm	lm	lm	lm	ll	lm	ll	lm	lm	lm	ll	ll	ll	ll	lm	ll	ll	lm	lm	lm	lm	ll	ll	lm	lm	lm	ll	lm	lm	lm
LG11_HB_158	F_0072017_L11_PA	LG11	<lmxll>	{0-}	(ll,lm)	lm	ll	ll	lm	ll	ll	ll	ll	ll	ll	lm	lm	lm	lm	lm	lm	lm	lm	ll	lm	ll	lm	lm	lm	ll	ll	ll	ll	lm	ll	ll	lm	lm	lm	lm	ll	ll	lm	lm	lm	ll	lm	lm	lm
LG11_HB_160	F_0072603_L11_PA	LG11	<nnxnp>	{-0}	(nn,np)	np	np	np	np	nn	np	nn	nn	np	nn	np	np	nn	np	np	np	np	np	nn	np	np	nn	np	np	np	np	np	np	nn	np	np	np	np	nn	nn	np	nn	np	nn	nn	np	np	np	nn
LG11_HB_160	F_0072604_L11_PA	LG11	<nnxnp>	{-0}	(nn,np)	np	np	np	np	nn	np	nn	nn	np	nn	np	np	nn	np	np	np	np	np	nn	np	np	nn	np	np	np	np	np	np	nn	np	np	np	np	nn	nn	np	nn	np	nn	nn	np	np	np	nn
LG11_HB_160	F_0072612_L11_PA	LG11	<nnxnp>	{-0}	(nn,np)	np	np	np	np	nn	np	nn	nn	np	nn	np	np	nn	np	np	np	np	np	nn	np	np	nn	np	np	np	np	np	np	nn	np	np	np	np	nn	nn	np	nn	np	nn	nn	np	np	np	nn
LG11_HB_163	F_0074196_L11_PA	LG11	<lmxll>	{0-}	(ll,lm)	lm	ll	ll	lm	ll	ll	ll	ll	ll	ll	ll	lm	lm	lm	lm	lm	lm	lm	ll	lm	ll	lm	lm	lm	ll	ll	ll	ll	lm	ll	ll	lm	lm	lm	lm	ll	ll	lm	lm	lm	ll	lm	lm	lm
LG11_HB_163	R_14850427_L11_PA	LG11	<lmxll>	{0-}	(ll,lm)	lm	ll	ll	lm	ll	ll	ll	ll	ll	ll	ll	lm	lm	lm	lm	lm	lm	lm	ll	lm	ll	lm	lm	lm	ll	ll	ll	ll	lm	ll	ll	lm	lm	lm	lm	ll	ll	lm	lm	lm	ll	lm	lm	lm
LG11_HB_163	R_14856775_L11_PA	LG11	<lmxll>	{0-}	(ll,lm)	lm	ll	ll	lm	ll	ll	ll	ll	ll	ll	ll	lm	lm	lm	lm	lm	lm	lm	ll	lm	ll	lm	lm	lm	ll	ll	ll	ll	lm	ll	ll	lm	lm	lm	lm	ll	ll	lm	lm	lm	ll	lm	lm	lm
LG11_HB_165	F_0075140_L11_PA	LG11	<lmxll>	{0-}	(ll,lm)	lm	ll	ll	lm	ll	ll	ll	ll	ll	ll	ll	lm	lm	lm	lm	lm	lm	lm	ll	lm	ll	lm	lm	lm	ll	ll	ll	ll	lm	ll	ll	lm	lm	lm	lm	ll	ll	lm	lm	lm	ll	lm	lm	lm
LG11_HB_166	F_0075421_L11_PA	LG11	<nnxnp>	{-0}	(nn,np)	np	np	np	np	nn	np	nn	nn	nn	nn	np	nn	nn	np	np	np	np	np	nn	np	np	nn	nn	np	np	np	np	nn	nn	np	np	np	np	nn	nn	np	nn	np	nn	nn	np	np	np	nn
LG11_HB_166	F_0075427_L11_PA	LG11	<nnxnp>	{-0}	(nn,np)	np	np	np	np	nn	np	nn	nn	nn	nn	np	nn	nn	np	np	np	np	np	nn	np	np	nn	nn	np	np	np	np	nn	nn	np	np	np	np	nn	nn	np	nn	np	nn	nn	np	np	np	nn
LG11_HB_166	F_0075428_L11_PA	LG11	<hkxhk>	{00}	(hh,hk,kk)	kk	hk	hk	kk	hh	hk	hh	hh	hh	hh	hk	hk	hk	kk	kk	kk	kk	kk	hh	kk	hk	hk	hk	kk	hk	hk	hk	hh	hk	hk	hk	kk	kk	hk	hk	hk	hh	kk	hk	hk	hk	kk	kk	hk
LG11_HB_166	F_0075446_L11_PA	LG11	<hkxhk>	{11}	(hh,hk,kk)	hh	hk	hk	hh	kk	hk	kk	kk	kk	kk	hk	hk	hk	hh	hh	hh	hh	hh	kk	hh	hk	hk	hk	hh	hk	hk	hk	kk	hk	hk	hk	hh	hh	hk	hk	hk	kk	hh	hk	hk	hk	hh	hh	hk
LG11_HB_167	F_0075788_L11_PA	LG11	<nnxnp>	{-0}	(nn,np)	np	np	np	np	nn	np	nn	nn	nn	nn	np	nn	nn	np	np	np	np	np	nn	np	np	nn	nn	np	np	np	np	nn	nn	np	np	np	np	nn	nn	np	nn	np	nn	nn	np	np	np	nn
LG11_HB_170	F_0076551_L11_PA	LG11	<hkxhk>	{00}	(hh,hk,kk)	kk	hk	hh	kk	hh	hh	hh	hk	kk	hh	hk	kk	hk	kk	hk	kk	kk	kk	hh	kk	hk	hk	kk	kk	hk	hk	kk	hk	hk	hk	hk	kk	kk	hk	kk	hh	hh	kk	hk	hk	hk	kk	kk	hk
LG11_HB_170	F_0076552_L11_PA	LG11	<lmxll>	{0-}	(ll,lm)	lm	ll	ll	lm	ll	ll	ll	lm	lm	ll	ll	lm	lm	lm	lm	lm	lm	lm	ll	lm	ll	lm	lm	lm	ll	ll	lm	ll	lm	ll	ll	lm	lm	lm	lm	ll	ll	lm	lm	lm	ll	lm	lm	lm
LG11_HB_170	F_0076561_L11_PA	LG11	<lmxll>	{0-}	(ll,lm)	lm	ll	ll	lm	ll	ll	ll	lm	lm	ll	ll	lm	lm	lm	lm	lm	lm	lm	ll	lm	ll	lm	lm	lm	ll	ll	lm	ll	lm	ll	ll	lm	lm	lm	lm	ll	ll	lm	lm	lm	ll	lm	lm	lm
LG11_HB_170	F_0076567_L11_PA	LG11	<lmxll>	{0-}	(ll,lm)	lm	ll	ll	lm	ll	ll	ll	lm	lm	ll	ll	lm	lm	lm	lm	lm	lm	lm	ll	lm	ll	lm	lm	lm	ll	ll	lm	ll	lm	ll	ll	lm	lm	lm	lm	ll	ll	lm	lm	lm	ll	lm	lm	lm
LG11_HB_170	R_16672448_L11_PA	LG11	<hkxhk>	{11}	(hh,hk,kk)	hh	hk	kk	hh	kk	kk	kk	hk	hh	kk	hk	hh	hk	hh	hk	hh	hh	hh	kk	hh	hk	hk	hh	hh	hk	hk	hh	hk	hk	hk	hk	hh	hh	hk	hh	kk	kk	hh	hk	hk	hk	hh	hh	hk
LG11_HB_171	F_0077287_L11_PA	LG11	<hkxhk>	{00}	(hh,hk,kk)	kk	hk	hh	kk	hh	hh	hh	hk	kk	hh	hk	kk	hk	kk	hk	kk	kk	kk	hh	kk	hk	hk	kk	kk	hk	hk	kk	hk	hk	hk	hk	kk	kk	hk	kk	hh	hh	kk	hk	hk	hk	kk	kk	hk
LG11_HB_171	F_0077290_L11_PA	LG11	<hkxhk>	{11}	(hh,hk,kk)	hh	hk	kk	hh	kk	kk	kk	hk	hh	kk	hk	hh	hk	hh	hk	hh	hh	hh	kk	hh	hk	hk	hh	hh	hk	hk	hh	hk	hk	hk	hk	hh	hh	hk	hh	kk	kk	hh	hk	hk	hk	hh	hh	hk
LG11_HB_171	F_0077291_L11_PA	LG11	<nnxnp>	{-0}	(nn,np)	np	np	nn	np	nn	nn	nn	nn	np	nn	np	np	nn	np	nn	np	np	np	nn	np	np	nn	np	np	np	np	np	np	nn	np	np	np	np	nn	np	nn	nn	np	nn	nn	np	np	np	nn
LG11_HB_171	F_0077294_L11_PA	LG11	<lmxll>	{0-}	(ll,lm)	lm	ll	ll	lm	ll	ll	ll	lm	lm	ll	ll	lm	lm	lm	lm	lm	lm	lm	ll	lm	ll	lm	lm	lm	ll	ll	lm	ll	lm	ll	ll	lm	lm	lm	lm	ll	ll	lm	lm	lm	ll	lm	lm	lm
LG11_HB_171	F_0077297_L11_PA	LG11	<hkxhk>	{00}	(hh,hk,kk)	kk	hk	hh	kk	hh	hh	hh	hk	kk	hh	hk	kk	hk	kk	hk	kk	kk	kk	hh	kk	hk	hk	kk	kk	hk	hk	kk	hk	hk	hk	hk	kk	kk	hk	kk	hh	hh	kk	hk	hk	hk	kk	kk	hk
LG11_HB_171	F_0077303_L11_PA	LG11	<hkxhk>	{11}	(hh,hk,kk)	hh	hk	kk	hh	kk	kk	kk	hk	hh	kk	hk	hh	hk	hh	hk	hh	hh	hh	kk	hh	hk	hk	hh	hh	hk	hk	hh	hk	hk	hk	hk	hh	hh	hk	hh	kk	kk	hh	hk	hk	hk	hh	hh	hk
LG11_HB_171	F_0077314_L11_PA	LG11	<hkxhk>	{00}	(hh,hk,kk)	kk	hk	hh	kk	hh	hh	hh	hk	kk	hh	hk	kk	hk	kk	hk	kk	kk	kk	hh	kk	hk	hk	kk	kk	hk	hk	kk	hk	hk	hk	hk	kk	kk	hk	kk	hh	hh	kk	hk	hk	hk	kk	kk	hk
LG11_HB_171	F_0077315_L11_PA	LG11	<hkxhk>	{00}	(hh,hk,kk)	kk	hk	hh	kk	hh	hh	hh	hk	kk	hh	hk	kk	hk	kk	hk	kk	kk	kk	hh	kk	hk	hk	kk	kk	hk	hk	kk	hk	hk	hk	hk	kk	kk	hk	kk	hh	hh	kk	hk	hk	hk	kk	kk	hk
LG11_HB_172	F_0077750_L11_PA	LG11	<lmxll>	{0-}	(ll,lm)	lm	ll	ll	lm	ll	ll	ll	lm	lm	ll	ll	lm	lm	lm	lm	lm	lm	lm	ll	lm	ll	lm	lm	lm	ll	ll	lm	ll	lm	ll	ll	lm	lm	lm	lm	ll	ll	lm	lm	lm	ll	lm	lm	lm
LG11_HB_172	F_0077770_L11_PA	LG11	<lmxll>	{0-}	(ll,lm)	lm	ll	ll	lm	ll	ll	ll	lm	lm	ll	ll	lm	lm	lm	lm	lm	lm	lm	ll	lm	ll	lm	lm	lm	ll	ll	lm	ll	lm	ll	ll	lm	lm	lm	lm	ll	ll	lm	lm	lm	ll	lm	lm	lm
LG11_HB_172	F_0077774_L11_PA	LG11	<lmxll>	{0-}	(ll,lm)	lm	ll	ll	lm	ll	ll	ll	lm	lm	ll	ll	lm	lm	lm	lm	lm	lm	lm	ll	lm	ll	lm	lm	lm	ll	ll	lm	ll	lm	ll	ll	lm	lm	lm	lm	ll	ll	lm	lm	lm	ll	lm	lm	lm
LG11_HB_172	F_0077779_L11_PA	LG11	<lmxll>	{0-}	(ll,lm)	lm	ll	ll	lm	ll	ll	ll	lm	lm	ll	ll	lm	lm	lm	lm	lm	lm	lm	ll	lm	ll	lm	lm	lm	ll	ll	lm	ll	lm	ll	ll	lm	lm	lm	lm	ll	ll	lm	lm	lm	ll	lm	lm	lm
LG11_HB_172	F_0077786_L11_PA	LG11	<nnxnp>	{-0}	(nn,np)	np	np	nn	np	nn	nn	nn	nn	np	nn	np	np	nn	np	nn	np	np	np	nn	np	np	nn	np	np	np	np	np	np	nn	np	np	np	np	nn	np	nn	nn	np	nn	nn	np	np	np	nn
LG11_HB_173	F_0077909_L11_PA	LG11	<lmxll>	{0-}	(ll,lm)	lm	ll	ll	lm	ll	ll	ll	lm	lm	ll	ll	lm	lm	lm	lm	lm	lm	lm	ll	lm	ll	lm	lm	lm	ll	ll	lm	ll	lm	ll	ll	lm	lm	lm	lm	ll	ll	lm	lm	lm	ll	lm	lm	lm
LG11_HB_173	F_0077913_L11_PA	LG11	<nnxnp>	{-0}	(nn,np)	np	np	nn	np	nn	nn	nn	nn	np	nn	np	np	nn	np	nn	np	np	np	nn	np	np	nn	np	np	np	np	np	np	nn	np	np	np	np	nn	np	nn	nn	np	nn	nn	np	np	np	nn
LG11_HB_173	F_0077916_L11_PA	LG11	<nnxnp>	{-0}	(nn,np)	np	np	nn	np	nn	nn	nn	nn	np	nn	np	np	nn	np	nn	np	np	np	nn	np	np	nn	np	np	np	np	np	np	nn	np	np	np	np	nn	np	nn	nn	np	nn	nn	np	np	np	nn
LG11_HB_173	F_0077928_L11_PA	LG11	<lmxll>	{0-}	(ll,lm)	lm	ll	ll	lm	ll	ll	ll	lm	lm	ll	ll	lm	lm	lm	lm	lm	lm	lm	ll	lm	ll	lm	lm	lm	ll	ll	lm	ll	lm	ll	ll	lm	lm	lm	lm	ll	ll	lm	lm	lm	ll	lm	lm	lm
LG11_HB_173	F_0077930_L11_PA	LG11	<lmxll>	{0-}	(ll,lm)	lm	ll	ll	lm	ll	ll	ll	lm	lm	ll	ll	lm	lm	lm	lm	lm	lm	lm	ll	lm	ll	lm	lm	lm	ll	ll	lm	ll	lm	ll	ll	lm	lm	lm	lm	ll	ll	lm	lm	lm	ll	lm	lm	lm
LG11_HB_173	F_0077938_L11_PA	LG11	<lmxll>	{0-}	(ll,lm)	lm	ll	ll	lm	ll	ll	ll	lm	lm	ll	ll	lm	lm	lm	lm	lm	lm	lm	ll	lm	ll	lm	lm	lm	ll	ll	lm	ll	lm	ll	ll	lm	lm	lm	lm	ll	ll	lm	lm	lm	ll	lm	lm	lm
LG11_HB_174	F_0078000_L11_PA	LG11	<lmxll>	{0-}	(ll,lm)	lm	ll	ll	lm	ll	ll	ll	lm	lm	ll	ll	lm	lm	lm	lm	lm	lm	lm	ll	lm	ll	lm	lm	lm	ll	ll	lm	ll	lm	ll	ll	lm	lm	lm	lm	ll	ll	lm	lm	lm	ll	lm	lm	lm
LG11_HB_174	F_0078002_L11_PA	LG11	<lmxll>	{0-}	(ll,lm)	lm	ll	ll	lm	ll	ll	ll	lm	lm	ll	ll	lm	lm	lm	lm	lm	lm	lm	ll	lm	ll	lm	lm	lm	ll	ll	lm	ll	lm	ll	ll	lm	lm	lm	lm	ll	ll	lm	lm	lm	ll	lm	lm	lm
LG11_HB_174	F_0078003_L11_PA	LG11	<lmxll>	{0-}	(ll,lm)	lm	ll	ll	lm	ll	ll	ll	lm	lm	ll	ll	lm	lm	lm	lm	lm	lm	lm	ll	lm	ll	lm	lm	lm	ll	ll	lm	ll	lm	ll	ll	lm	lm	lm	lm	ll	ll	lm	lm	lm	ll	lm	lm	lm
LG11_HB_174	F_0078014_L11_PA	LG11	<lmxll>	{0-}	(ll,lm)	lm	ll	ll	lm	ll	ll	ll	lm	lm	ll	ll	lm	lm	lm	lm	lm	lm	lm	ll	lm	ll	lm	lm	lm	ll	ll	lm	ll	lm	ll	ll	lm	lm	lm	lm	ll	ll	lm	lm	lm	ll	lm	lm	lm
LG11_HB_174	F_0078026_L11_PA	LG11	<lmxll>	{0-}	(ll,lm)	lm	ll	ll	lm	--	ll	ll	lm	lm	ll	ll	lm	lm	lm	lm	lm	lm	lm	ll	lm	ll	lm	lm	lm	ll	ll	lm	ll	lm	ll	ll	lm	lm	lm	lm	ll	ll	lm	lm	lm	ll	lm	lm	lm
LG11_HB_175	F_0078309_L11_PA	LG11	<lmxll>	{0-}	(ll,lm)	lm	ll	ll	lm	ll	ll	ll	lm	lm	ll	ll	lm	lm	lm	lm	lm	lm	lm	ll	lm	ll	lm	lm	lm	ll	ll	lm	ll	lm	ll	ll	lm	lm	lm	lm	ll	ll	lm	lm	lm	ll	lm	lm	lm
LG11_HB_175	F_0078311_L11_PA	LG11	<nnxnp>	{-0}	(nn,np)	np	np	nn	np	nn	nn	nn	nn	np	nn	np	np	nn	np	nn	np	np	np	nn	np	np	nn	np	np	np	np	np	np	nn	np	np	np	np	nn	np	nn	nn	np	nn	nn	np	np	np	nn
LG11_HB_175	F_0078313_L11_PA	LG11	<lmxll>	{0-}	(ll,lm)	lm	ll	ll	lm	ll	ll	ll	lm	lm	ll	ll	lm	lm	lm	lm	lm	lm	lm	ll	lm	ll	lm	lm	lm	ll	ll	lm	ll	lm	ll	ll	lm	lm	lm	lm	ll	ll	lm	lm	lm	ll	lm	lm	lm
LG11_HB_175	F_0078327_L11_PA	LG11	<lmxll>	{0-}	(ll,lm)	lm	ll	ll	lm	ll	ll	ll	lm	lm	ll	ll	lm	lm	lm	lm	lm	lm	lm	ll	lm	ll	lm	lm	lm	ll	ll	lm	ll	lm	ll	ll	lm	lm	lm	lm	ll	ll	lm	lm	lm	ll	lm	lm	lm
LG11_HB_175	F_0078328_L11_PA	LG11	<lmxll>	{0-}	(ll,lm)	lm	ll	ll	lm	ll	ll	ll	lm	lm	ll	ll	lm	lm	lm	lm	lm	lm	lm	ll	lm	ll	lm	lm	lm	ll	ll	lm	ll	lm	ll	ll	lm	lm	lm	lm	ll	ll	lm	lm	lm	ll	lm	lm	lm
LG11_HB_176	F_0078684_L11_PA	LG11	<lmxll>	{0-}	(ll,lm)	lm	ll	ll	lm	ll	ll	ll	lm	lm	ll	ll	lm	lm	lm	lm	lm	lm	lm	ll	lm	ll	lm	lm	lm	ll	ll	lm	ll	lm	ll	ll	lm	lm	lm	lm	ll	ll	lm	lm	lm	ll	lm	lm	lm
LG11_HB_176	F_0078690_L11_PA	LG11	<lmxll>	{0-}	(ll,lm)	lm	ll	ll	lm	--	ll	ll	lm	lm	--	ll	lm	lm	lm	lm	lm	lm	lm	ll	lm	--	lm	lm	lm	ll	ll	lm	ll	lm	ll	ll	lm	lm	lm	lm	ll	ll	lm	lm	lm	ll	lm	lm	lm
LG11_HB_176	F_0078695_L11_PA	LG11	<lmxll>	{0-}	(ll,lm)	lm	ll	ll	lm	ll	ll	ll	lm	lm	ll	ll	lm	lm	lm	lm	lm	lm	lm	ll	lm	ll	lm	lm	lm	ll	ll	lm	ll	lm	ll	ll	lm	lm	lm	lm	ll	ll	lm	lm	lm	ll	lm	lm	lm
R_19378044_L11_PA	R_19378044_L11_PA	LG11	<nnxnp>	{-0}	(nn,np)	np	np	nn	np	nn	nn	nn	nn	np	nn	np	np	nn	np	nn	np	np	np	nn	np	np	nn	np	np	np	np	np	np	nn	np	np	np	np	nn	np	nn	nn	np	nn	nn	np	np	np	nn
LG11_HB_177	F_0078768_L11_PA	LG11	<lmxll>	{0-}	(ll,lm)	lm	ll	ll	lm	ll	ll	ll	lm	lm	ll	ll	lm	lm	lm	lm	lm	lm	lm	ll	lm	ll	lm	lm	lm	ll	ll	lm	ll	lm	ll	ll	lm	lm	lm	lm	ll	ll	lm	lm	lm	ll	lm	lm	lm
LG11_HB_177	F_0078775_L11_PA	LG11	<lmxll>	{0-}	(ll,lm)	lm	ll	ll	lm	ll	ll	ll	lm	lm	ll	ll	lm	lm	lm	lm	lm	lm	lm	ll	lm	ll	lm	lm	lm	ll	ll	lm	ll	lm	ll	ll	lm	lm	lm	lm	ll	ll	lm	lm	lm	ll	lm	lm	lm
LG11_HB_177	F_0078776_L11_PA	LG11	<lmxll>	{0-}	(ll,lm)	lm	ll	ll	lm	ll	ll	ll	lm	lm	ll	ll	lm	lm	lm	lm	lm	lm	lm	ll	lm	ll	lm	lm	lm	ll	ll	lm	ll	lm	ll	ll	lm	lm	lm	lm	ll	ll	lm	lm	lm	ll	lm	lm	lm
LG11_HB_177	F_0078779_L11_PA	LG11	<nnxnp>	{-0}	(nn,np)	np	np	nn	np	nn	nn	nn	nn	np	nn	np	np	nn	np	nn	np	np	np	nn	np	np	nn	np	np	np	np	np	np	nn	np	np	np	np	nn	np	nn	nn	np	nn	nn	np	np	np	nn
LG11_HB_177	GD_01878_L11_PA	LG11	<lmxll>	{0-}	(ll,lm)	lm	ll	ll	lm	ll	ll	ll	lm	lm	ll	ll	lm	lm	lm	lm	lm	lm	lm	ll	lm	ll	lm	lm	lm	ll	ll	lm	ll	lm	ll	ll	lm	lm	lm	lm	ll	ll	lm	lm	lm	ll	lm	lm	lm
R_19384185_L11_PA	R_19384185_L11_PA	LG11	<lmxll>	{0-}	(ll,lm)	lm	ll	ll	lm	ll	ll	ll	lm	lm	ll	ll	lm	lm	lm	lm	lm	lm	lm	ll	lm	ll	lm	lm	lm	ll	ll	lm	ll	lm	ll	ll	lm	lm	lm	lm	ll	ll	lm	lm	lm	ll	lm	lm	lm
LG11_HB_1783_s36h1	F_0839398_L11_26_1	LG11	<lmxll>	{1-}	(ll,lm)	ll	ll	lm	ll	lm	ll	lm	lm	lm	lm	ll	ll	ll	ll	ll	ll	lm	ll	lm	ll	ll	ll	ll	lm	lm	lm	lm	lm	lm	lm	ll	ll	lm	lm	lm	lm	lm	ll	ll	ll	ll	ll	ll	ll
LG11_HB_1783_s36h1	F_0839399_L11_26_1	LG11	<nnxnp>	{-1}	(nn,np)	nn	nn	nn	np	nn	np	np	np	np	np	nn	np	np	nn	np	np	np	np	np	nn	nn	nn	np	np	np	np	np	np	np	nn	nn	nn	nn	np	np	nn	nn	np	np	nn	nn	nn	np	np
LG11_HB_1783_s36h1	F_0839403_L11_26_1	LG11	<nnxnp>	{-1}	(nn,np)	nn	nn	nn	np	nn	np	np	np	np	np	nn	np	np	nn	np	np	np	np	np	nn	nn	nn	np	np	np	np	np	np	np	nn	nn	nn	nn	np	np	nn	nn	np	np	nn	nn	nn	np	np
LG11_HB_1783_s36h1	F_0839408_L11_26_1	LG11	<nnxnp>	{-1}	(nn,np)	nn	nn	nn	np	nn	np	np	np	np	np	nn	np	np	nn	np	np	np	np	np	nn	nn	nn	np	np	np	np	np	np	np	nn	nn	nn	nn	np	np	nn	nn	np	np	nn	nn	nn	np	np
LG11_HB_1783_s36h1	F_0839410_L11_26_1	LG11	<nnxnp>	{-1}	(nn,np)	nn	nn	nn	np	nn	np	np	np	np	np	nn	np	np	nn	np	np	np	np	np	nn	nn	nn	np	np	np	np	np	np	np	nn	nn	nn	nn	np	np	nn	nn	np	np	nn	nn	nn	np	np
LG11_HB_1783_s36h1	F_0839413_L11_26_1	LG11	<hkxhk>	{00}	(hh,hk,kk)	kk	kk	hk	hk	hk	hk	hh	hh	hh	hh	kk	hk	hk	kk	hk	hk	hh	hk	hh	kk	kk	kk	hk	hh	hh	hh	hh	hh	hh	hk	kk	kk	hk	hh	hh	hk	hk	hk	hk	kk	kk	kk	hk	hk
LG11_HB_1787_s27h1	F_0840085_L11_27_1	LG11	<nnxnp>	{-1}	(nn,np)	nn	nn	nn	np	nn	nn	np	np	np	np	nn	np	np	nn	np	np	np	nn	np	nn	nn	nn	np	np	np	nn	np	np	np	nn	nn	nn	nn	np	np	nn	nn	np	np	nn	nn	nn	np	np
LG11_HB_1792_s29h1	F_0842249_L11_29_1	LG11	<nnxnp>	{-0}	(nn,np)	np	np	np	nn	nn	np	nn	nn	nn	nn	np	nn	nn	np	np	nn	nn	np	nn	np	np	nn	nn	np	np	np	np	nn	nn	np	np	np	np	nn	nn	np	np	nn	nn	nn	np	np	nn	nn
LG11_HB_1794_s31h1	F_0844561_L11_31_1	LG11	<nnxnp>	{-1}	(nn,np)	nn	nn	nn	nn	np	nn	np	np	np	np	nn	np	np	nn	nn	nn	np	nn	np	nn	nn	np	np	nn	nn	nn	nn	np	np	nn	nn	nn	nn	np	np	nn	nn	nn	np	np	nn	nn	nn	np
R_12911499_L11_31_1	R_12911499_L11_31_1	LG11	<lmxll>	{0-}	(ll,lm)	lm	ll	ll	lm	ll	ll	ll	ll	ll	ll	lm	lm	lm	lm	lm	lm	lm	lm	ll	lm	ll	lm	lm	lm	ll	ll	ll	ll	lm	ll	ll	lm	lm	lm	lm	ll	ll	lm	lm	lm	ll	lm	lm	lm
F_0845056_L11_32_1	F_0845056_L11_32_1	LG11	<nnxnp>	{-0}	(nn,np)	np	np	np	np	nn	np	nn	nn	np	nn	np	np	nn	np	np	np	np	np	nn	np	np	nn	np	np	np	np	np	np	nn	np	np	np	np	nn	nn	np	nn	np	nn	nn	np	np	np	nn
F_0845784_L11_33_1	F_0845784_L11_33_1	LG11	<lmxll>	{0-}	(ll,lm)	lm	ll	ll	lm	ll	ll	ll	lm	lm	ll	ll	lm	lm	lm	lm	lm	lm	lm	ll	lm	ll	lm	lm	lm	ll	ll	lm	ll	lm	ll	ll	lm	lm	lm	lm	ll	ll	lm	lm	lm	ll	lm	lm	lm
F_0847269_L11_40_1	F_0847269_L11_40_1	LG11	<lmxll>	{0-}	(ll,lm)	lm	ll	ll	lm	ll	ll	ll	lm	lm	ll	ll	lm	lm	lm	lm	lm	lm	lm	ll	lm	ll	lm	lm	lm	lm	ll	lm	ll	lm	ll	ll	lm	lm	lm	lm	ll	ll	lm	lm	lm	ll	lm	lm	lm
LG11_HB_180	F_0081115_L11_PA	LG11	<hkxhk>	{00}	(hh,hk,kk)	kk	hk	hh	kk	hh	hh	hh	hk	kk	hh	hk	kk	hk	kk	hk	kk	kk	kk	hh	kk	hk	hk	kk	kk	hk	hk	kk	hk	hk	hk	hk	kk	kk	hk	kk	hh	hh	kk	hk	hk	hk	kk	kk	hk
LG11_HB_180	GD_01187_L11_PA	LG11	<lmxll>	{0-}	(ll,lm)	lm	ll	ll	lm	ll	ll	ll	lm	lm	ll	ll	lm	lm	lm	lm	lm	lm	lm	ll	lm	ll	lm	lm	lm	ll	ll	lm	ll	lm	ll	ll	lm	lm	lm	lm	ll	ll	lm	lm	lm	ll	lm	lm	lm
LG11_HB_1801_s41h1	F_0848252_L11_41_1	LG11	<lmxll>	{1-}	(ll,lm)	ll	lm	lm	ll	lm	ll	lm	ll	ll	lm	lm	ll	ll	lm	ll	ll	ll	ll	lm	ll	lm	ll	ll	ll	ll	lm	ll	lm	ll	lm	lm	ll	ll	ll	ll	lm	lm	ll	ll	ll	lm	ll	ll	ll
LG11_HB_1801_s41h1	F_0848258_L11_41_1	LG11	<lmxll>	{0-}	(ll,lm)	lm	ll	ll	lm	ll	lm	ll	lm	lm	ll	ll	lm	lm	ll	lm	lm	lm	lm	ll	lm	ll	lm	lm	lm	lm	ll	lm	ll	lm	ll	ll	lm	lm	lm	lm	ll	ll	lm	lm	lm	ll	lm	lm	lm
LG11_HB_1801_s41h1	F_0848307_L11_41_1	LG11	<lmxll>	{0-}	(ll,lm)	lm	ll	ll	lm	ll	lm	ll	lm	lm	ll	ll	lm	lm	ll	lm	lm	lm	lm	ll	lm	ll	lm	lm	lm	lm	ll	lm	ll	lm	ll	ll	lm	lm	lm	lm	ll	ll	lm	lm	lm	ll	lm	lm	lm
GD_01857_L11_41_1	GD_01857_L11_41_1	LG11	<lmxll>	{0-}	(ll,lm)	lm	ll	ll	lm	ll	lm	ll	lm	lm	ll	ll	lm	lm	ll	lm	lm	lm	lm	ll	lm	ll	lm	lm	lm	lm	ll	lm	ll	lm	ll	ll	lm	lm	lm	lm	ll	ll	lm	lm	lm	ll	lm	lm	lm
LG11_HB_1802_s41h1	F_0848509_L11_41_1	LG11	<lmxll>	{0-}	(ll,lm)	lm	ll	ll	lm	ll	lm	ll	lm	lm	ll	ll	lm	lm	ll	lm	lm	lm	lm	ll	lm	ll	lm	lm	lm	lm	ll	lm	ll	lm	ll	ll	lm	lm	lm	lm	ll	ll	lm	lm	lm	ll	lm	lm	lm
LG11_HB_1802_s41h1	F_0848514_L11_41_1	LG11	<lmxll>	{1-}	(ll,lm)	ll	lm	lm	ll	--	ll	lm	ll	ll	lm	lm	ll	ll	lm	ll	ll	ll	ll	lm	ll	lm	ll	ll	ll	ll	lm	ll	lm	ll	lm	lm	ll	ll	ll	ll	lm	lm	ll	ll	ll	lm	ll	ll	ll
R_26099970_L11_41_1	R_26099970_L11_41_1	LG11	<lmxll>	{0-}	(ll,lm)	lm	ll	ll	lm	ll	lm	ll	lm	lm	ll	ll	lm	lm	ll	lm	lm	lm	lm	ll	lm	ll	lm	lm	lm	lm	ll	lm	ll	lm	ll	ll	lm	lm	lm	lm	ll	ll	lm	lm	lm	ll	lm	lm	lm
LG11_HB_1809_s44h1	F_0851593_L11_44_1	LG11	<nnxnp>	{-0}	(nn,np)	np	np	nn	np	nn	np	nn	nn	np	np	--	np	nn	np	nn	np	np	nn	nn	np	np	nn	np	np	np	np	nn	np	np	nn	np	np	np	nn	np	nn	nn	np	nn	nn	np	nn	np	nn
LG11_HB_181	F_0081348_L11_PA	LG11	<lmxll>	{0-}	(ll,lm)	lm	ll	ll	lm	ll	lm	ll	lm	lm	ll	ll	lm	lm	lm	lm	lm	lm	lm	ll	lm	ll	lm	lm	lm	lm	ll	lm	ll	lm	ll	ll	lm	lm	lm	lm	ll	ll	lm	lm	lm	ll	lm	lm	lm
LG11_HB_181	F_0081364_L11_PA	LG11	<lmxll>	{0-}	(ll,lm)	lm	ll	ll	lm	ll	lm	ll	lm	lm	ll	ll	lm	lm	lm	lm	lm	lm	lm	ll	lm	ll	lm	lm	lm	lm	ll	lm	ll	lm	ll	ll	lm	lm	lm	lm	ll	ll	lm	lm	lm	ll	lm	lm	lm
LG11_HB_1810_s44h1	F_0851658_L11_44_1	LG11	<nnxnp>	{-0}	(nn,np)	np	np	nn	np	nn	np	nn	nn	np	np	np	np	nn	np	nn	np	np	nn	nn	np	np	nn	np	np	np	np	nn	np	np	nn	np	np	np	nn	np	nn	nn	np	nn	nn	np	nn	np	nn
LG11_HB_1810_s44h1	F_0851669_L11_44_1	LG11	<nnxnp>	{-0}	(nn,np)	np	np	nn	np	nn	np	nn	nn	np	np	np	np	nn	np	nn	np	np	nn	nn	np	np	nn	np	np	np	np	nn	np	np	nn	np	np	np	nn	np	nn	nn	np	nn	nn	np	nn	np	nn
LG11_HB_1810_s44h1	F_0851645_L11_44_1	LG11	<hkxhk>	{10}	(hh,hk,kk)	hk	kk	hk	hk	hk	hk	hh	hh	hk	kk	kk	hk	hk	kk	hh	hk	hk	hh	hk	hk	kk	hh	kk	hk	hk	kk	hh	hk	hk	hk	kk	kk	hk	hh	kk	hh	hk	hk	hh	hk	kk	hh	hk	hk
LG11_HB_1811_s45h1	F_0852584_L11_45_1	LG11	<nnxnp>	{-1}	(nn,np)	nn	nn	np	nn	np	nn	np	np	nn	nn	np	nn	np	nn	np	nn	nn	np	np	nn	nn	np	nn	nn	nn	nn	np	nn	nn	np	nn	nn	nn	np	nn	np	np	nn	np	nn	nn	np	nn	np
LG11_HB_1811.5_s46h1	R_36949843_L11_46_1	LG11	<lmxll>	{0-}	(ll,lm)	lm	ll	ll	lm	ll	lm	lm	lm	ll	ll	ll	lm	ll	ll	lm	lm	lm	lm	ll	lm	ll	lm	ll	lm	lm	ll	lm	lm	lm	ll	ll	ll	lm	lm	lm	lm	ll	lm	lm	ll	ll	lm	lm	ll
LG11_HB_1812_s46h1	F_0852907_L11_46_1	LG11	<nnxnp>	{-1}	(nn,np)	nn	nn	np	nn	np	nn	np	np	nn	nn	np	nn	np	nn	np	nn	nn	np	np	nn	nn	nn	nn	nn	nn	nn	np	nn	nn	np	nn	np	nn	np	nn	np	np	nn	np	nn	nn	np	nn	np
LG11_HB_1812_s46h1	F_0852908_L11_46_1	LG11	<nnxnp>	{-1}	(nn,np)	nn	nn	np	nn	np	nn	np	np	nn	nn	np	nn	np	nn	np	nn	nn	np	np	nn	nn	nn	nn	nn	nn	nn	np	nn	nn	np	nn	np	nn	np	nn	np	np	nn	np	nn	nn	np	nn	np
LG11_HB_1812_s46h1	F_0852911_L11_46_1	LG11	<nnxnp>	{-1}	(nn,np)	nn	nn	np	nn	np	nn	np	np	nn	nn	np	nn	np	nn	np	nn	nn	np	np	nn	nn	nn	nn	nn	nn	nn	np	nn	nn	np	nn	np	nn	np	nn	np	np	nn	np	nn	nn	np	nn	np
LG11_HB_1812_s46h1	F_0852923_L11_46_1	LG11	<nnxnp>	{-1}	(nn,np)	nn	nn	np	nn	np	nn	np	np	nn	nn	np	nn	np	nn	np	nn	nn	np	np	nn	nn	nn	nn	nn	nn	nn	np	nn	nn	np	nn	np	nn	np	nn	np	np	nn	np	nn	nn	np	nn	np
LG11_HB_1812_s46h1	F_0852930_L11_46_1	LG11	<nnxnp>	{-1}	(nn,np)	nn	nn	np	nn	np	nn	np	np	nn	nn	np	nn	np	nn	np	nn	nn	np	np	nn	nn	nn	nn	nn	nn	nn	np	nn	nn	np	nn	np	nn	np	nn	np	np	nn	np	nn	nn	np	nn	np
LG11_HB_1814_s47h1	F_0853712_L11_47_1	LG11	<lmxll>	{0-}	(ll,lm)	lm	lm	ll	lm	ll	lm	lm	ll	ll	ll	ll	lm	ll	ll	lm	lm	lm	lm	ll	lm	ll	lm	ll	lm	lm	ll	lm	lm	lm	ll	ll	ll	lm	lm	lm	lm	ll	lm	lm	ll	ll	lm	lm	ll
LG11_HB_1815_s47h1	F_0853797_L11_47_1	LG11	<lmxll>	{0-}	(ll,lm)	lm	lm	ll	lm	ll	lm	lm	ll	ll	ll	ll	lm	ll	ll	lm	lm	lm	lm	ll	lm	ll	lm	ll	lm	lm	ll	lm	lm	lm	ll	ll	ll	lm	lm	lm	lm	ll	lm	lm	ll	ll	lm	lm	ll
LG11_HB_1815_s47h1	F_0853804_L11_47_1	LG11	<lmxll>	{0-}	(ll,lm)	lm	lm	ll	lm	ll	lm	lm	ll	ll	ll	ll	lm	ll	ll	lm	lm	lm	lm	ll	lm	ll	lm	ll	lm	lm	ll	lm	lm	lm	ll	ll	ll	lm	lm	lm	lm	ll	lm	lm	ll	ll	lm	lm	ll
LG11_HB_1815_s47h1	F_0853817_L11_47_1	LG11	<lmxll>	{0-}	(ll,lm)	lm	lm	ll	lm	ll	lm	lm	ll	ll	ll	ll	lm	ll	ll	lm	lm	lm	lm	ll	lm	ll	lm	ll	lm	lm	ll	lm	lm	lm	ll	ll	ll	lm	lm	lm	lm	ll	lm	lm	ll	ll	lm	lm	ll
LG11_HB_1816_s47h1	F_0853971_L11_47_1	LG11	<lmxll>	{0-}	(ll,lm)	lm	lm	ll	lm	ll	lm	lm	ll	ll	ll	ll	--	ll	ll	lm	lm	lm	lm	ll	lm	ll	lm	ll	lm	lm	ll	lm	lm	lm	ll	ll	ll	lm	lm	lm	lm	ll	lm	lm	ll	ll	lm	lm	ll
LG11_HB_1816_s47h1	F_0853955_L11_47_1	LG11	<lmxll>	{0-}	(ll,lm)	lm	lm	ll	lm	ll	lm	lm	ll	ll	ll	ll	ll	ll	ll	lm	lm	lm	lm	ll	lm	ll	lm	ll	lm	lm	ll	lm	lm	lm	ll	ll	ll	lm	lm	lm	lm	ll	lm	lm	ll	ll	lm	lm	ll
LG11_HB_1817_s26h1	F_0854015_L12_26_1	LG11	<nnxnp>	{-1}	(nn,np)	nn	nn	nn	np	nn	np	np	np	np	np	nn	np	np	nn	np	np	np	np	np	nn	nn	nn	np	np	np	np	np	np	np	nn	nn	nn	nn	np	np	nn	nn	np	np	nn	nn	nn	np	np
LG11_HB_1817_s26h1	F_0854043_L12_26_1	LG11	<nnxnp>	{-1}	(nn,np)	nn	nn	nn	np	nn	np	np	np	np	np	nn	np	np	nn	np	np	np	np	np	nn	nn	nn	np	np	np	np	np	np	np	nn	nn	nn	nn	np	np	nn	nn	np	np	nn	nn	nn	np	np
LG11_HB_182	F_0081954_L11_PA	LG11	<lmxll>	{0-}	(ll,lm)	lm	ll	ll	lm	ll	lm	ll	lm	lm	ll	ll	lm	lm	lm	lm	lm	lm	lm	ll	lm	ll	lm	lm	lm	lm	ll	lm	ll	lm	ll	ll	lm	lm	lm	lm	ll	ll	lm	lm	lm	ll	lm	lm	lm
LG11_HB_182	F_0081965_L11_PA	LG11	<lmxll>	{0-}	(ll,lm)	lm	ll	ll	lm	ll	lm	ll	lm	lm	ll	ll	lm	lm	lm	lm	lm	lm	lm	ll	lm	ll	lm	lm	lm	lm	ll	lm	ll	lm	ll	ll	lm	lm	lm	lm	ll	ll	lm	lm	lm	ll	lm	lm	lm
LG11_HB_182	F_0081967_L11_PA	LG11	<lmxll>	{0-}	(ll,lm)	lm	ll	ll	lm	ll	lm	ll	lm	lm	ll	ll	lm	lm	lm	lm	lm	lm	lm	ll	lm	ll	lm	lm	lm	lm	ll	lm	ll	lm	ll	ll	lm	lm	lm	lm	ll	ll	lm	lm	lm	ll	lm	lm	lm
LG11_HB_182	F_0081976_L11_PA	LG11	<lmxll>	{0-}	(ll,lm)	lm	ll	ll	lm	ll	lm	ll	lm	lm	ll	ll	lm	lm	lm	lm	lm	lm	lm	ll	lm	ll	lm	lm	lm	lm	ll	lm	ll	lm	ll	ll	lm	lm	lm	lm	ll	ll	lm	lm	lm	ll	lm	lm	lm
LG11_HB_182	GD_00743_L11_PA	LG11	<lmxll>	{0-}	(ll,lm)	lm	ll	ll	lm	ll	lm	ll	lm	lm	ll	ll	lm	lm	lm	lm	lm	lm	lm	ll	lm	ll	lm	lm	lm	lm	ll	lm	ll	lm	ll	ll	lm	lm	lm	lm	ll	ll	lm	lm	lm	ll	lm	lm	lm
LG11_HB_182	F_0081949_L11_PA	LG11	<hkxhk>	{00}	(h-,kk)	kk	h-	h-	kk	h-	h-	h-	h-	kk	h-	h-	kk	h-	h-	h-	kk	kk	kk	h-	kk	h-	h-	kk	KK	kk	h-	kk	h-	kk	h-	h-	kk	kk	h-	kk	h-	h-	kk	h-	h-	h-	kk	kk	h-
LG11_HB_182	F_0081979_L11_PA	LG11	<nnxnp>	{-0}	(nn,np)	np	np	nn	np	nn	nn	nn	nn	np	nn	np	np	nn	nn	nn	np	np	np	nn	np	np	nn	np	np	np	np	np	np	np	np	np	np	np	nn	np	nn	nn	np	nn	nn	np	np	np	nn
LG11_HB_182	R_22759608_L11_PA	LG11	<nnxnp>	{-0}	(nn,np)	np	np	nn	np	nn	nn	nn	nn	np	nn	np	np	nn	nn	nn	np	np	np	nn	np	np	nn	np	np	np	np	np	np	np	np	np	np	np	nn	np	nn	nn	np	nn	nn	np	np	np	nn
LG11_HB_1820_s27h1	F_0855589_L12_27_1	LG11	<lmxll>	{0-}	(ll,lm)	lm	ll	ll	lm	ll	ll	ll	lm	--	ll	ll	--	lm	lm	lm	lm	lm	lm	ll	lm	ll	lm	lm	lm	ll	ll	lm	ll	lm	ll	--	lm	lm	lm	lm	ll	ll	--	lm	lm	ll	lm	lm	lm
LG11_HB_1820_s27h1	F_0855586_L12_27_1	LG11	<nnxnp>	{-0}	(nn,np)	np	np	nn	np	nn	nn	nn	nn	np	nn	np	np	nn	np	nn	np	np	np	nn	np	--	nn	np	np	np	np	np	np	np	np	np	np	np	nn	np	nn	nn	np	nn	nn	np	np	np	nn
LG11_HB_1820_s27h1	F_0855591_L12_27_1	LG11	<nnxnp>	{-0}	(nn,np)	np	np	nn	np	nn	nn	nn	nn	np	nn	np	np	nn	np	nn	np	np	np	nn	np	np	nn	np	np	np	np	np	np	np	np	np	np	np	nn	np	nn	nn	np	nn	nn	np	np	np	nn
LG11_HB_1820_s27h1	F_0855598_L12_27_1	LG11	<efxeg>	{00}	(ee,ef,eg,fg)	fg	eg	ee	fg	ee	ee	ee	ef	fg	ee	eg	fg	ef	fg	ef	fg	fg	fg	ee	fg	eg	ef	fg	fg	eg	eg	fg	eg	fg	eg	eg	fg	fg	ef	fg	ee	ee	fg	ef	ef	eg	fg	fg	ef
LG11_HB_1833_s38h1	F_0859705_L12_38_1	LG11	<nnxnp>	{-1}	(nn,np)	nn	nn	nn	np	nn	nn	np	np	np	np	nn	np	np	nn	np	np	np	nn	np	nn	nn	nn	np	np	np	nn	nn	np	np	nn	nn	nn	nn	np	np	nn	nn	np	np	nn	nn	nn	np	np
LG11_HB_1833_s38h1	F_0859713_L12_38_1	LG11	<nnxnp>	{-1}	(nn,np)	nn	nn	nn	np	nn	nn	np	np	np	--	nn	np	np	nn	np	np	np	nn	np	nn	nn	nn	np	np	np	nn	nn	np	np	NN	nn	NN	nn	np	np	nn	nn	np	np	NN	nn	nn	np	np
LG11_HB_186	F_0083299_L11_PA	LG11	<nnxnp>	{-0}	(nn,np)	np	np	nn	np	nn	nn	nn	nn	np	nn	np	np	nn	np	nn	np	np	np	nn	np	np	nn	np	np	np	np	np	np	np	np	np	np	np	nn	np	nn	nn	np	nn	nn	np	np	np	nn
LG11_HB_186	F_0083301_L11_PA	LG11	<lmxll>	{0-}	(ll,lm)	lm	ll	ll	lm	ll	ll	ll	lm	lm	ll	ll	lm	lm	lm	lm	lm	lm	lm	ll	lm	ll	lm	lm	lm	lm	ll	lm	ll	lm	ll	ll	lm	lm	lm	lm	ll	ll	lm	lm	lm	ll	lm	lm	lm
LG11_HB_186	R_23881186_L11_PA	LG11	<lmxll>	{0-}	(ll,lm)	lm	ll	ll	lm	ll	ll	ll	lm	lm	ll	ll	lm	lm	lm	lm	lm	lm	lm	ll	lm	ll	lm	lm	lm	lm	ll	lm	ll	lm	ll	ll	lm	lm	lm	lm	ll	ll	lm	lm	lm	ll	lm	lm	lm
LG11_HB_187	F_0083452_L11_PA	LG11	<nnxnp>	{-0}	(nn,np)	np	np	nn	np	nn	nn	nn	np	np	nn	np	np	nn	nn	nn	np	np	np	nn	np	np	nn	np	np	np	np	np	np	np	np	np	np	np	nn	np	nn	nn	np	nn	nn	np	np	np	nn
LG11_HB_187	F_0083455_L11_PA	LG11	<nnxnp>	{-0}	(nn,np)	np	np	nn	np	nn	nn	nn	np	np	nn	np	np	nn	nn	nn	np	np	np	nn	np	np	nn	np	np	np	np	np	np	np	np	np	np	np	nn	np	nn	nn	np	nn	nn	np	np	np	nn
LG11_HB_187	F_0083459_L11_PA	LG11	<nnxnp>	{-1}	(nn,np)	nn	nn	np	nn	np	np	np	nn	nn	np	nn	nn	np	np	np	nn	nn	nn	np	nn	nn	np	nn	nn	nn	nn	nn	nn	nn	nn	nn	nn	nn	np	nn	np	np	nn	np	np	nn	nn	nn	np
LG11_HB_188	F_0083819_L11_PA	LG11	<nnxnp>	{-1}	(nn,np)	nn	nn	np	nn	np	np	np	nn	nn	np	nn	nn	np	np	np	nn	nn	nn	np	nn	nn	np	nn	nn	nn	nn	np	nn	nn	nn	nn	nn	nn	np	nn	np	np	nn	np	np	nn	nn	nn	np
LG11_HB_188	F_0083822_L11_PA	LG11	<nnxnp>	{-0}	(nn,np)	np	np	nn	np	nn	nn	nn	np	np	nn	np	np	nn	nn	nn	np	np	np	nn	np	np	nn	np	np	np	np	nn	np	np	np	np	np	np	nn	np	nn	nn	np	nn	nn	np	np	np	nn
LG11_HB_188	F_0083825_L11_PA	LG11	<nnxnp>	{-1}	(nn,np)	nn	nn	np	nn	np	np	np	nn	nn	np	nn	nn	np	np	np	nn	nn	nn	np	nn	nn	np	nn	nn	nn	nn	np	nn	nn	nn	nn	nn	nn	np	nn	np	np	nn	np	np	nn	nn	nn	np
LG11_HB_188	F_0083829_L11_PA	LG11	<nnxnp>	{-0}	(nn,np)	np	np	nn	np	nn	nn	nn	np	np	nn	np	np	nn	nn	nn	np	np	np	nn	np	np	nn	np	np	np	np	nn	np	np	np	np	np	np	nn	np	nn	nn	np	nn	nn	np	np	np	nn
LG11_HB_188	R_24586716_L11_PA	LG11	<nnxnp>	{-1}	(nn,np)	nn	nn	np	nn	np	np	np	nn	nn	np	nn	nn	np	np	np	nn	nn	nn	np	nn	nn	np	nn	nn	nn	nn	np	nn	nn	nn	nn	nn	nn	np	nn	np	np	nn	np	np	nn	nn	nn	np
LG11_HB_191	F_0085424_L11_PA	LG11	<lmxll>	{0-}	(ll,lm)	lm	ll	ll	lm	ll	lm	ll	lm	lm	ll	ll	lm	lm	ll	lm	lm	lm	lm	ll	lm	ll	lm	lm	lm	lm	ll	lm	ll	lm	ll	ll	lm	lm	lm	lm	ll	ll	lm	lm	lm	ll	lm	lm	lm
LG11_HB_191	F_0085425_L11_PA	LG11	<lmxll>	{0-}	(ll,lm)	lm	ll	ll	lm	ll	lm	ll	lm	lm	ll	ll	lm	lm	ll	lm	lm	lm	lm	ll	lm	ll	lm	lm	lm	lm	ll	lm	ll	lm	ll	ll	lm	lm	lm	lm	ll	ll	lm	lm	lm	ll	lm	lm	lm
LG11_HB_191	F_0085428_L11_PA	LG11	<lmxll>	{0-}	(ll,lm)	lm	ll	ll	lm	ll	lm	ll	lm	lm	ll	ll	lm	lm	ll	lm	lm	lm	lm	ll	lm	ll	lm	lm	lm	lm	ll	lm	ll	lm	ll	ll	lm	lm	lm	lm	ll	ll	lm	lm	lm	ll	lm	lm	lm
LG11_HB_191	F_0085429_L11_PA	LG11	<lmxll>	{0-}	(ll,lm)	lm	ll	ll	lm	ll	lm	ll	lm	lm	ll	ll	lm	lm	ll	lm	lm	lm	lm	ll	lm	ll	lm	lm	lm	lm	ll	lm	ll	lm	ll	ll	lm	lm	lm	lm	ll	ll	lm	lm	lm	ll	lm	lm	lm
LG11_HB_191	F_0085444_L11_PA	LG11	<lmxll>	{0-}	(ll,lm)	lm	ll	ll	lm	ll	lm	ll	lm	lm	ll	ll	lm	lm	ll	lm	lm	lm	lm	ll	lm	ll	lm	lm	lm	lm	ll	lm	ll	lm	ll	ll	lm	lm	lm	lm	ll	ll	lm	lm	lm	ll	lm	lm	lm
LG11_HB_191	F_0085446_L11_PA	LG11	<lmxll>	{0-}	(ll,lm)	lm	ll	ll	lm	ll	lm	ll	lm	lm	ll	ll	lm	lm	ll	lm	lm	lm	lm	ll	lm	ll	lm	lm	lm	lm	ll	lm	ll	lm	ll	ll	lm	lm	lm	lm	ll	ll	lm	lm	lm	ll	lm	lm	lm
LG11_HB_192	F_0086581_L11_PA	LG11	<lmxll>	{1-}	(ll,lm)	ll	lm	lm	ll	lm	ll	lm	ll	ll	lm	lm	ll	ll	lm	ll	ll	ll	ll	lm	ll	lm	ll	ll	ll	ll	lm	ll	lm	ll	lm	lm	ll	ll	ll	ll	lm	lm	ll	ll	ll	lm	ll	ll	ll
LG11_HB_192	F_0086582_L11_PA	LG11	<lmxll>	{1-}	(ll,lm)	ll	lm	lm	ll	lm	ll	lm	ll	ll	lm	lm	ll	ll	lm	ll	ll	ll	ll	lm	ll	lm	ll	ll	ll	ll	lm	ll	lm	ll	lm	lm	ll	ll	ll	ll	lm	lm	ll	ll	ll	lm	ll	ll	ll
LG11_HB_192	F_0086586_L11_PA	LG11	<lmxll>	{0-}	(ll,lm)	lm	ll	ll	lm	ll	lm	ll	lm	lm	ll	ll	lm	lm	ll	lm	lm	lm	lm	ll	lm	ll	lm	lm	lm	lm	ll	lm	ll	lm	ll	ll	lm	lm	lm	lm	ll	ll	lm	lm	lm	ll	lm	lm	lm
LG11_HB_192	F_0086598_L11_PA	LG11	<lmxll>	{0-}	(ll,lm)	lm	ll	ll	lm	ll	lm	ll	lm	lm	ll	ll	lm	lm	ll	lm	lm	lm	lm	ll	lm	ll	lm	lm	lm	lm	ll	lm	ll	lm	ll	ll	lm	lm	lm	lm	ll	ll	lm	lm	lm	ll	lm	lm	lm
LG11_HB_192	R_26026377_L11_PA	LG11	<lmxll>	{0-}	(ll,lm)	lm	ll	ll	lm	ll	lm	ll	lm	lm	ll	ll	lm	lm	ll	lm	lm	lm	lm	ll	lm	ll	lm	lm	lm	lm	ll	lm	ll	lm	ll	ll	lm	lm	lm	lm	ll	ll	lm	lm	lm	ll	lm	lm	lm
LG11_HB_193	F_0086989_L11_PA	LG11	<lmxll>	{0-}	(ll,lm)	lm	ll	ll	lm	ll	lm	ll	lm	lm	ll	ll	lm	ll	ll	lm	lm	lm	lm	ll	lm	ll	lm	lm	lm	lm	ll	lm	ll	lm	ll	ll	lm	lm	lm	lm	ll	ll	lm	lm	lm	ll	lm	lm	lm
LG11_HB_193	F_0086996_L11_PA	LG11	<lmxll>	{0-}	(ll,lm)	lm	ll	ll	lm	ll	lm	ll	lm	lm	--	ll	lm	ll	ll	lm	lm	lm	lm	ll	lm	ll	lm	lm	lm	lm	ll	lm	ll	lm	ll	ll	lm	lm	lm	lm	ll	ll	lm	lm	lm	ll	lm	lm	lm
LG11_HB_193	F_0087003_L11_PA	LG11	<lmxll>	{0-}	(ll,lm)	lm	ll	ll	lm	ll	lm	ll	lm	lm	ll	ll	lm	ll	ll	lm	lm	lm	lm	ll	lm	ll	lm	lm	lm	lm	ll	lm	ll	lm	ll	ll	lm	lm	lm	lm	ll	ll	lm	lm	lm	ll	lm	lm	lm
LG11_HB_193	F_0087006_L11_PA	LG11	<lmxll>	{0-}	(ll,lm)	lm	ll	ll	lm	ll	lm	ll	lm	lm	ll	ll	lm	ll	ll	lm	lm	lm	lm	ll	lm	ll	lm	lm	lm	lm	ll	lm	ll	lm	ll	ll	lm	lm	lm	lm	ll	ll	lm	lm	lm	ll	lm	lm	lm
LG11_HB_194	F_0087720_L11_PA	LG11	<lmxll>	{0-}	(ll,lm)	lm	ll	ll	lm	ll	lm	ll	lm	lm	ll	ll	lm	ll	ll	lm	lm	lm	lm	ll	lm	ll	lm	lm	lm	lm	ll	lm	ll	lm	ll	ll	lm	lm	lm	lm	ll	ll	lm	lm	lm	ll	lm	lm	lm
LG11_HB_194	F_0087722_L11_PA	LG11	<lmxll>	{1-}	(ll,lm)	ll	lm	lm	ll	lm	ll	lm	ll	ll	lm	lm	ll	lm	lm	ll	ll	ll	ll	lm	ll	lm	ll	ll	ll	ll	lm	ll	lm	ll	lm	lm	ll	ll	ll	ll	lm	lm	ll	ll	ll	lm	ll	ll	ll
LG11_HB_194	F_0087723_L11_PA	LG11	<lmxll>	{1-}	(ll,lm)	ll	lm	lm	ll	lm	ll	lm	ll	ll	lm	lm	ll	lm	lm	ll	ll	ll	ll	lm	ll	lm	ll	ll	ll	ll	lm	ll	lm	ll	lm	lm	ll	ll	ll	ll	lm	lm	ll	ll	ll	lm	ll	ll	ll
LG11_HB_194	F_0087739_L11_PA	LG11	<lmxll>	{1-}	(ll,lm)	ll	lm	lm	ll	lm	ll	lm	ll	ll	lm	lm	ll	lm	lm	ll	ll	ll	ll	lm	ll	lm	ll	ll	ll	ll	lm	ll	lm	ll	lm	lm	ll	ll	ll	ll	lm	lm	ll	ll	ll	lm	ll	ll	ll
LG11_HB_194	F_0087746_L11_PA	LG11	<lmxll>	{1-}	(ll,lm)	ll	lm	lm	ll	lm	ll	lm	ll	ll	lm	lm	ll	lm	lm	ll	ll	ll	ll	lm	ll	lm	ll	ll	ll	ll	lm	ll	lm	ll	lm	lm	ll	ll	ll	ll	lm	lm	ll	ll	ll	lm	ll	ll	ll
LG11_HB_194	GD_01361_L11_PA	LG11	<lmxll>	{1-}	(ll,lm)	ll	lm	lm	ll	lm	ll	lm	ll	ll	lm	lm	ll	lm	lm	ll	ll	ll	ll	lm	ll	lm	ll	ll	ll	ll	lm	ll	lm	ll	lm	lm	ll	ll	ll	ll	lm	lm	ll	ll	ll	lm	ll	ll	ll
F_0910724_L15_62_1	F_0910724_L15_62_1	LG11	<nnxnp>	{-1}	(nn,np)	nn	nn	nn	np	nn	np	np	np	np	np	nn	np	np	nn	np	np	np	nn	np	nn	nn	nn	np	np	np	nn	np	np	np	nn	nn	nn	nn	np	np	nn	nn	np	np	nn	nn	nn	np	np
LG11_HB_204.5	R_29786847_L11_PA	LG11	<lmxll>	{0-}	(ll,lm)	lm	ll	ll	lm	ll	lm	ll	lm	lm	ll	ll	lm	ll	ll	lm	lm	lm	lm	ll	lm	ll	lm	ll	lm	lm	ll	lm	ll	lm	ll	ll	lm	lm	lm	lm	lm	ll	lm	lm	lm	ll	lm	lm	lm
LG11_HB_204.5	R_29832087_L11_PA	LG11	<lmxll>	{0-}	(ll,lm)	lm	ll	ll	lm	ll	lm	ll	lm	lm	ll	ll	lm	ll	ll	lm	lm	lm	lm	ll	lm	ll	lm	ll	lm	lm	ll	lm	ll	lm	ll	ll	lm	lm	lm	lm	lm	ll	lm	lm	lm	ll	lm	lm	lm
LG11_HB_2040_s42h1	F_0940203_L1_42_1	LG11	<nnxnp>	{-0}	(nn,np)	np	np	np	np	nn	np	nn	nn	np	nn	np	np	nn	np	np	np	np	np	nn	np	np	nn	np	np	np	np	np	np	nn	np	np	np	np	nn	nn	nn	nn	np	nn	nn	np	np	np	nn
LG11_HB_205	F_0092079_L11_PA	LG11	<lmxll>	{0-}	(ll,lm)	lm	ll	ll	lm	ll	lm	ll	lm	lm	ll	ll	lm	ll	ll	lm	lm	lm	lm	ll	lm	ll	lm	ll	lm	lm	ll	lm	ll	lm	ll	ll	lm	lm	lm	lm	lm	ll	lm	lm	lm	ll	lm	lm	lm
LG11_HB_205	F_0092083_L11_PA	LG11	<nnxnp>	{-0}	(nn,np)	np	np	nn	np	nn	nn	nn	np	np	np	np	np	nn	np	nn	np	np	nn	nn	np	np	nn	np	np	np	np	nn	np	np	np	np	np	np	nn	np	nn	nn	np	nn	nn	np	np	np	nn
LG11_HB_205	R_30055645_L11_PA	LG11	<hkxhk>	{00}	(hh,hk,kk)	kk	hk	hh	kk	hh	hk	hh	kk	kk	hk	hk	kk	hh	hk	hk	kk	kk	hk	hh	kk	hk	hk	hk	kk	kk	hk	hk	hk	kk	hk	hk	kk	kk	hk	kk	hk	hh	kk	hk	hk	hk	kk	kk	hk
LG11_HB_206	F_0092278_L11_PA	LG11	<lmxll>	{0-}	(ll,lm)	lm	ll	ll	lm	ll	lm	ll	lm	lm	ll	ll	lm	ll	ll	lm	lm	lm	lm	ll	lm	ll	lm	ll	lm	lm	ll	lm	ll	lm	ll	ll	lm	lm	lm	lm	lm	ll	lm	lm	lm	ll	lm	lm	lm
LG11_HB_206	F_0092280_L11_PA	LG11	<lmxll>	{0-}	(ll,lm)	lm	ll	ll	lm	ll	lm	ll	lm	lm	ll	ll	lm	ll	ll	lm	lm	lm	lm	ll	lm	ll	lm	ll	lm	lm	ll	lm	ll	lm	ll	ll	lm	lm	lm	lm	lm	ll	lm	lm	lm	ll	lm	lm	lm
LG11_HB_207	R_30582252_L11_PA	LG11	<lmxll>	{0-}	(ll,lm)	lm	ll	--	lm	--	lm	ll	lm	lm	--	ll	lm	ll	ll	lm	lm	lm	lm	ll	lm	ll	lm	ll	lm	lm	ll	lm	ll	lm	ll	ll	lm	lm	lm	lm	lm	ll	lm	lm	lm	ll	lm	lm	lm
LG11_HB_207	F_0092573_L11_PA	LG11	<nnxnp>	{-0}	(nn,np)	np	np	nn	np	nn	nn	nn	np	np	np	np	np	nn	np	nn	np	np	nn	nn	np	np	nn	np	np	np	np	nn	np	np	nn	np	np	np	nn	np	nn	nn	np	nn	nn	np	nn	np	nn
LG11_HB_210	F_0094426_L11_PA	LG11	<lmxll>	{0-}	(ll,lm)	lm	ll	ll	lm	ll	lm	ll	lm	lm	ll	ll	--	ll	ll	lm	lm	lm	lm	ll	lm	ll	lm	ll	lm	lm	ll	lm	ll	lm	ll	ll	ll	lm	lm	lm	lm	ll	lm	lm	lm	ll	lm	lm	lm
LG11_HB_210	F_0094434_L11_PA	LG11	<lmxll>	{0-}	(ll,lm)	lm	ll	ll	lm	ll	lm	ll	lm	lm	ll	ll	lm	ll	ll	lm	lm	lm	lm	ll	lm	ll	lm	ll	lm	lm	ll	lm	ll	lm	ll	ll	ll	lm	lm	lm	lm	ll	lm	lm	lm	ll	lm	lm	lm
LG11_HB_210	F_0094479_L11_PA	LG11	<lmxll>	{0-}	(ll,lm)	lm	ll	ll	lm	ll	lm	ll	lm	lm	ll	ll	lm	ll	ll	lm	lm	lm	lm	ll	lm	ll	lm	ll	lm	lm	ll	lm	ll	lm	ll	ll	ll	lm	lm	lm	lm	ll	lm	lm	lm	ll	lm	lm	lm
LG11_HB_212	R_32550122_L11_PA	LG11	<lmxll>	{0-}	(ll,lm)	lm	ll	ll	lm	ll	lm	ll	lm	lm	ll	ll	lm	ll	ll	lm	lm	lm	lm	ll	lm	ll	lm	ll	lm	lm	ll	lm	lm	lm	ll	ll	ll	lm	lm	lm	lm	ll	lm	lm	lm	ll	lm	lm	lm
R_32934800_L11_PA	R_32934800_L11_PA	LG11	<nnxnp>	{-1}	(nn,np)	nn	nn	np	nn	np	nn	np	np	nn	nn	nn	nn	np	nn	np	nn	nn	np	np	nn	nn	np	nn	nn	nn	nn	np	nn	nn	np	nn	nn	nn	np	nn	np	np	nn	np	np	nn	np	nn	np
LG11_HB_213	F_0096418_L11_PA	LG11	<lmxll>	{0-}	(ll,lm)	lm	ll	ll	lm	ll	lm	lm	lm	lm	ll	ll	lm	ll	ll	lm	lm	lm	lm	ll	lm	ll	lm	ll	lm	lm	ll	lm	lm	lm	ll	ll	ll	lm	lm	lm	lm	ll	lm	lm	lm	ll	lm	lm	lm
LG11_HB_213	F_0096419_L11_PA	LG11	<lmxll>	{1-}	(ll,lm)	ll	lm	lm	ll	lm	ll	ll	ll	ll	lm	lm	ll	lm	lm	ll	ll	ll	ll	lm	ll	lm	ll	lm	ll	ll	lm	ll	ll	ll	lm	lm	lm	ll	ll	ll	ll	lm	ll	ll	ll	lm	ll	ll	ll
LG11_HB_213	F_0096426_L11_PA	LG11	<lmxll>	{1-}	(ll,lm)	ll	lm	lm	ll	lm	ll	ll	ll	ll	lm	lm	ll	lm	lm	ll	ll	ll	ll	lm	ll	lm	ll	lm	ll	ll	lm	ll	ll	ll	lm	lm	lm	ll	ll	ll	ll	lm	ll	ll	ll	lm	ll	ll	ll
LG11_HB_213	F_0096440_L11_PA	LG11	<lmxll>	{0-}	(ll,lm)	lm	ll	ll	lm	ll	lm	lm	lm	lm	ll	ll	lm	ll	ll	lm	lm	lm	lm	ll	lm	ll	lm	ll	lm	lm	ll	lm	lm	lm	ll	ll	ll	lm	lm	lm	lm	ll	lm	lm	lm	ll	lm	lm	lm
LG11_HB_213	GD_00566_L11_PA	LG11	<hkxhk>	{10}	(hh,hk,kk)	hk	kk	hk	hk	hk	hk	hh	hh	hk	kk	kk	hk	hk	kk	hh	hk	hk	hh	hk	hk	kk	hh	kk	hk	hk	kk	hh	hk	hk	hk	kk	kk	hk	hh	hk	hh	hk	hk	hh	hh	kk	hh	hk	hh
LG11_HB_214	F_0096734_L11_PA	LG11	<nnxnp>	{-1}	(nn,np)	nn	nn	np	nn	np	nn	np	np	nn	nn	nn	nn	np	nn	np	nn	nn	np	np	nn	nn	np	nn	nn	nn	nn	np	nn	nn	np	nn	nn	nn	np	nn	np	np	nn	np	np	nn	np	nn	np
LG11_HB_214	F_0096745_L11_PA	LG11	<nnxnp>	{-0}	(nn,np)	np	np	nn	np	nn	np	nn	nn	np	np	np	np	nn	np	nn	np	np	nn	nn	np	np	nn	np	np	np	np	nn	np	np	nn	np	np	np	nn	np	nn	nn	np	nn	nn	np	nn	np	nn
LG11_HB_214	F_0096751_L11_PA	LG11	<nnxnp>	{-1}	(nn,np)	nn	nn	np	nn	np	nn	np	np	nn	nn	nn	nn	np	nn	np	nn	nn	np	np	nn	nn	np	nn	nn	nn	nn	np	nn	nn	np	nn	nn	nn	np	nn	np	np	nn	np	np	nn	np	nn	np
LG11_HB_215	F_0097112_L11_PA	LG11	<nnxnp>	{-1}	(nn,np)	nn	nn	np	nn	np	nn	np	np	nn	nn	nn	nn	np	nn	np	nn	nn	np	np	nn	nn	np	nn	nn	nn	nn	np	nn	nn	np	nn	nn	nn	np	nn	np	np	nn	np	np	nn	np	nn	np
LG11_HB_215	F_0097115_L11_PA	LG11	<nnxnp>	{-1}	(nn,np)	nn	nn	np	nn	np	nn	np	np	nn	nn	nn	nn	np	nn	np	nn	nn	np	np	nn	nn	np	nn	nn	nn	nn	np	nn	nn	np	nn	nn	nn	np	nn	np	np	nn	np	np	nn	np	nn	np
LG11_HB_215	F_0097116_L11_PA	LG11	<nnxnp>	{-0}	(nn,np)	np	np	nn	np	nn	np	nn	nn	np	np	np	np	nn	np	nn	np	np	nn	nn	np	np	nn	np	np	np	np	nn	np	np	nn	np	np	np	nn	np	nn	nn	np	nn	nn	np	nn	np	nn
LG11_HB_215	R_33467558_L11_PA	LG11	<nnxnp>	{-0}	(nn,np)	np	np	nn	np	nn	np	nn	nn	np	np	np	np	nn	np	nn	np	np	nn	nn	np	np	nn	np	np	np	np	nn	np	np	nn	np	np	np	nn	np	nn	nn	np	nn	nn	np	nn	np	nn
LG11_HB_215	F_0097085_L11_PA	LG11	<lmxll>	{1-}	(ll,lm)	ll	lm	lm	ll	lm	ll	ll	ll	ll	lm	lm	ll	lm	lm	ll	ll	ll	ll	lm	ll	lm	ll	lm	ll	ll	lm	ll	ll	ll	lm	lm	lm	ll	ll	ll	ll	lm	ll	ll	lm	lm	ll	ll	ll
LG11_HB_215	F_0097088_L11_PA	LG11	<lmxll>	{0-}	(ll,lm)	lm	ll	ll	lm	ll	lm	lm	lm	lm	ll	ll	lm	ll	ll	lm	lm	lm	lm	ll	lm	ll	lm	ll	lm	lm	ll	lm	lm	lm	ll	ll	ll	lm	lm	lm	lm	ll	lm	lm	ll	ll	lm	lm	lm
LG11_HB_215	F_0097092_L11_PA	LG11	<lmxll>	{1-}	(ll,lm)	ll	lm	lm	ll	lm	ll	ll	ll	ll	lm	lm	ll	lm	lm	ll	ll	ll	ll	lm	ll	lm	ll	lm	ll	ll	lm	ll	ll	ll	lm	lm	lm	ll	ll	ll	ll	lm	ll	ll	lm	lm	ll	ll	ll
LG11_HB_215	R_33462616_L11_PA	LG11	<lmxll>	{0-}	(ll,lm)	lm	ll	ll	lm	ll	lm	lm	lm	lm	ll	ll	lm	ll	ll	lm	lm	lm	lm	ll	lm	ll	lm	ll	lm	lm	ll	lm	lm	lm	ll	ll	ll	lm	lm	lm	lm	ll	lm	lm	ll	ll	lm	lm	lm
LG11_HB_215.5	R_33478372_L11_PA	LG11	<lmxll>	{0-}	(ll,lm)	lm	ll	ll	lm	ll	lm	lm	lm	lm	ll	ll	lm	ll	ll	lm	lm	lm	lm	ll	lm	ll	lm	ll	lm	lm	ll	lm	lm	lm	ll	ll	ll	lm	lm	lm	lm	ll	lm	lm	ll	ll	lm	lm	lm
LG11_HB_216	F_0098370_L11_PA	LG11	<nnxnp>	{-1}	(nn,np)	nn	nn	np	nn	np	nn	np	np	nn	nn	nn	nn	np	nn	np	nn	nn	np	np	nn	nn	np	nn	nn	nn	nn	np	nn	nn	np	nn	nn	nn	np	nn	np	np	nn	np	np	nn	np	nn	np
LG11_HB_216	F_0098382_L11_PA	LG11	<nnxnp>	{-0}	(nn,np)	np	np	nn	np	nn	--	nn	nn	--	np	np	np	nn	np	nn	np	np	nn	nn	np	np	nn	--	--	--	np	nn	np	--	nn	np	np	--	nn	np	nn	nn	np	nn	nn	np	nn	np	nn
LG11_HB_217	F_0098937_L11_PA	LG11	<nnxnp>	{-0}	(nn,np)	np	np	nn	np	nn	np	nn	nn	np	np	np	np	nn	np	nn	np	np	nn	nn	np	np	nn	np	np	np	np	nn	np	np	nn	np	np	np	nn	np	nn	nn	np	nn	nn	np	nn	np	nn
LG11_HB_218	F_0099335_L11_PA	LG11	<nnxnp>	{-0}	(nn,np)	np	np	nn	np	nn	np	nn	nn	np	np	np	np	nn	np	nn	np	np	nn	nn	np	np	nn	np	np	np	np	nn	np	np	nn	np	np	np	nn	np	nn	nn	np	nn	nn	np	nn	np	nn
LG11_HB_2192_s44h1	F_0996783_L5_44_1	LG11	<nnxnp>	{-0}	(nn,np)	np	np	nn	np	nn	nn	nn	nn	np	nn	np	np	nn	np	nn	np	np	np	nn	np	np	nn	np	np	np	np	np	np	nn	np	np	np	np	nn	np	nn	nn	np	nn	nn	np	np	np	nn
LG11_HB_2192_s44h1	F_0996803_L5_44_1	LG11	<nnxnp>	{-0}	(nn,np)	np	np	nn	np	nn	nn	nn	nn	np	nn	np	np	nn	np	nn	np	np	np	nn	np	np	nn	np	np	np	np	np	np	nn	np	np	np	np	nn	np	nn	nn	np	nn	nn	np	np	np	nn
LG11_HB_2192_s44h1	F_0996804_L5_44_1	LG11	<nnxnp>	{-0}	(nn,np)	np	np	nn	np	nn	nn	nn	nn	np	nn	np	np	nn	np	nn	np	np	np	nn	np	np	nn	np	np	np	np	np	np	nn	np	np	np	np	nn	np	nn	nn	np	nn	nn	np	np	np	nn
LG11_HB_2192_s44h1	F_0996812_L5_44_1	LG11	<nnxnp>	{-0}	(nn,np)	np	np	nn	np	nn	nn	nn	nn	np	nn	np	np	nn	np	nn	np	np	np	nn	np	np	nn	np	np	np	np	np	np	nn	np	np	np	np	nn	np	nn	nn	np	nn	nn	np	np	np	nn
LG11_HB_222	F_0100539_L11_PA	LG11	<lmxll>	{1-}	(ll,lm)	ll	lm	lm	--	lm	ll	ll	ll	ll	lm	--	ll	lm	lm	ll	ll	ll	ll	lm	ll	lm	ll	lm	ll	ll	lm	ll	ll	ll	lm	lm	lm	ll	ll	ll	ll	lm	--	ll	lm	lm	ll	ll	lm
LG11_HB_222	R_35803279_L11_PA	LG11	<lmxll>	{1-}	(ll,lm)	ll	lm	lm	ll	lm	ll	ll	ll	ll	lm	lm	ll	lm	lm	ll	ll	ll	ll	lm	ll	lm	ll	lm	ll	ll	lm	ll	ll	ll	lm	lm	lm	ll	ll	ll	ll	lm	ll	ll	lm	lm	ll	ll	lm
LG11_HB_223	F_0100849_L11_PA	LG11	<nnxnp>	{-1}	(nn,np)	nn	nn	np	nn	np	nn	np	np	nn	nn	np	nn	np	nn	np	nn	nn	np	np	nn	nn	np	nn	nn	nn	nn	np	nn	nn	np	nn	nn	nn	np	nn	np	np	nn	np	nn	nn	np	nn	np
LG11_HB_223	F_0100854_L11_PA	LG11	<nnxnp>	{-1}	(nn,np)	nn	nn	np	nn	np	nn	np	np	nn	--	np	nn	np	nn	np	nn	nn	np	np	nn	nn	np	nn	nn	nn	nn	np	nn	nn	np	nn	nn	nn	np	nn	np	np	nn	np	nn	nn	np	nn	np
LG11_HB_225	F_0102218_L11_PA	LG11	<lmxll>	{0-}	(ll,lm)	lm	ll	ll	lm	ll	lm	lm	lm	ll	ll	ll	lm	ll	ll	lm	lm	lm	lm	ll	lm	ll	lm	ll	lm	lm	ll	lm	lm	lm	ll	ll	ll	lm	lm	lm	lm	ll	lm	lm	ll	ll	lm	lm	ll
LG11_HB_225	F_0102219_L11_PA	LG11	<lmxll>	{0-}	(ll,lm)	lm	ll	ll	lm	ll	lm	lm	lm	ll	ll	ll	lm	ll	ll	lm	lm	lm	lm	ll	lm	ll	lm	ll	lm	lm	ll	lm	lm	lm	ll	ll	ll	lm	lm	lm	lm	ll	lm	lm	ll	ll	lm	lm	ll
LG11_HB_225	R_36931755_L11_PA	LG11	<lmxll>	{0-}	(ll,lm)	lm	ll	ll	lm	ll	lm	lm	lm	ll	ll	ll	lm	ll	ll	lm	lm	lm	lm	ll	lm	ll	lm	ll	lm	lm	ll	lm	lm	lm	ll	ll	ll	lm	lm	lm	lm	ll	lm	lm	ll	ll	lm	lm	ll
LG11_HB_225	R_36934343_L11_PA	LG11	<lmxll>	{0-}	(ll,lm)	lm	ll	ll	lm	ll	lm	lm	lm	ll	ll	ll	lm	ll	ll	lm	lm	lm	lm	ll	lm	ll	lm	ll	lm	lm	ll	lm	lm	lm	ll	ll	ll	lm	lm	lm	lm	ll	lm	lm	ll	ll	lm	lm	ll
LG11_HB_229	F_0103998_L11_PA	LG11	<hkxhk>	{10}	(hh,hk,kk)	hk	hk	hk	hk	hk	hk	hh	hk	kk	kk	hk	hk	hk	kk	hh	hk	hk	hh	hk	hk	kk	hk	kk	hk	hk	kk	hh	hk	hk	hk	kk	hk	hh	hh	hk	hh	hk	hk	hh	kk	kk	hh	hk	kk
LG11_HB_230	F_0104743_L11_PA	LG11	<lmxll>	{1-}	(ll,lm)	ll	ll	lm	ll	lm	ll	ll	lm	lm	lm	lm	ll	lm	lm	ll	ll	ll	ll	lm	ll	lm	ll	lm	ll	ll	lm	ll	ll	ll	lm	lm	lm	ll	ll	ll	ll	lm	ll	ll	lm	lm	ll	ll	lm
LG11_HB_230	F_0104744_L11_PA	LG11	<lmxll>	{1-}	(ll,lm)	ll	ll	lm	ll	lm	ll	ll	lm	lm	lm	lm	ll	lm	lm	ll	ll	ll	ll	lm	ll	lm	ll	lm	ll	ll	lm	ll	ll	ll	lm	lm	lm	ll	ll	ll	ll	lm	ll	ll	lm	lm	ll	ll	lm
LG11_HB_230	F_0104751_L11_PA	LG11	<lmxll>	{1-}	(ll,lm)	ll	ll	lm	ll	lm	ll	ll	lm	lm	lm	lm	ll	lm	lm	ll	ll	ll	ll	lm	ll	lm	ll	lm	ll	ll	lm	ll	ll	ll	lm	lm	lm	ll	ll	ll	ll	lm	ll	ll	lm	lm	ll	ll	lm
LG11_HB_230	F_0104755_L11_PA	LG11	<lmxll>	{0-}	(ll,lm)	lm	lm	ll	lm	ll	lm	lm	ll	ll	ll	ll	lm	ll	ll	lm	lm	lm	lm	ll	lm	ll	lm	ll	lm	lm	ll	lm	lm	lm	ll	ll	ll	lm	lm	lm	lm	ll	lm	lm	ll	ll	lm	lm	ll
LG11_HB_230	R_38697189_L11_PA	LG11	<lmxll>	{0-}	(ll,lm)	lm	lm	ll	lm	ll	lm	lm	ll	ll	ll	ll	lm	ll	ll	lm	lm	lm	lm	ll	lm	ll	lm	ll	lm	lm	ll	lm	lm	lm	ll	ll	ll	lm	lm	lm	lm	ll	lm	lm	ll	ll	lm	lm	ll
LG11_HB_230	R_38702850_L11_PA	LG11	<lmxll>	{0-}	(ll,lm)	lm	lm	ll	lm	ll	lm	lm	ll	ll	ll	ll	lm	ll	ll	lm	lm	lm	lm	ll	lm	ll	lm	ll	lm	lm	ll	lm	lm	lm	ll	ll	ll	lm	lm	lm	lm	ll	lm	lm	ll	ll	lm	lm	ll
LG11_HB_230.5	R_38742272_L11_PA	LG11	<lmxll>	{0-}	(ll,lm)	lm	lm	ll	lm	ll	lm	lm	ll	ll	ll	ll	lm	ll	ll	lm	lm	lm	lm	ll	lm	ll	lm	ll	lm	lm	ll	lm	lm	lm	ll	ll	ll	lm	lm	lm	lm	ll	lm	lm	ll	ll	lm	lm	ll
LG11_HB_231	F_0105088_L11_PA	LG11	<lmxll>	{0-}	(ll,lm)	lm	lm	ll	lm	ll	lm	lm	ll	ll	ll	ll	lm	ll	ll	lm	lm	lm	lm	ll	lm	ll	lm	ll	lm	lm	ll	lm	lm	lm	ll	ll	ll	lm	lm	lm	lm	ll	lm	lm	ll	ll	lm	lm	ll
LG11_HB_231	F_0105104_L11_PA	LG11	<lmxll>	{0-}	(ll,lm)	lm	lm	ll	lm	ll	lm	lm	ll	ll	ll	ll	lm	ll	ll	lm	lm	lm	lm	ll	lm	ll	lm	ll	lm	lm	ll	lm	lm	lm	ll	ll	ll	lm	lm	lm	lm	ll	lm	lm	ll	ll	lm	lm	ll
LG11_HB_231	F_0105116_L11_PA	LG11	<lmxll>	{0-}	(ll,lm)	lm	lm	ll	lm	ll	lm	lm	ll	ll	ll	ll	lm	ll	ll	lm	lm	lm	lm	ll	lm	ll	lm	ll	lm	lm	ll	lm	lm	lm	ll	ll	ll	lm	lm	lm	lm	ll	lm	lm	ll	ll	lm	lm	ll
LG11_HB_232	F_0105550_L11_PA	LG11	<lmxll>	{0-}	(ll,lm)	lm	lm	ll	lm	ll	lm	lm	ll	ll	ll	ll	lm	ll	ll	lm	lm	lm	lm	ll	lm	ll	lm	ll	lm	lm	ll	lm	lm	lm	ll	ll	ll	lm	lm	lm	lm	ll	lm	lm	ll	ll	lm	lm	ll
LG11_HB_232	F_0105552_L11_PA	LG11	<lmxll>	{0-}	(ll,lm)	lm	lm	ll	lm	ll	lm	lm	ll	ll	ll	ll	lm	ll	ll	lm	lm	lm	lm	ll	lm	ll	lm	ll	lm	lm	ll	lm	lm	lm	ll	ll	ll	lm	lm	lm	lm	ll	lm	lm	ll	ll	lm	lm	ll
LG11_HB_232	F_0105555_L11_PA	LG11	<lmxll>	{0-}	(ll,lm)	lm	lm	ll	lm	ll	lm	lm	ll	ll	ll	ll	lm	ll	ll	lm	lm	lm	lm	ll	lm	ll	lm	ll	lm	lm	ll	lm	lm	lm	ll	ll	ll	lm	lm	lm	lm	ll	lm	lm	ll	ll	lm	lm	ll
LG11_HB_232	F_0105556_L11_PA	LG11	<lmxll>	{0-}	(ll,lm)	lm	lm	ll	lm	ll	lm	lm	ll	ll	ll	ll	lm	ll	ll	lm	lm	lm	lm	ll	lm	ll	lm	ll	lm	lm	ll	lm	lm	lm	ll	ll	ll	lm	lm	lm	lm	ll	lm	lm	ll	ll	lm	lm	ll
LG11_HB_232	R_39149329_L11_PA	LG11	<lmxll>	{0-}	(ll,lm)	lm	lm	ll	lm	ll	lm	lm	ll	ll	ll	ll	lm	ll	ll	lm	lm	lm	lm	ll	lm	ll	lm	ll	lm	lm	ll	lm	lm	lm	ll	ll	ll	lm	lm	lm	lm	ll	lm	lm	ll	ll	lm	lm	ll
R_39190659_L11_PA	R_39190659_L11_PA	LG11	<lmxll>	{0-}	(ll,lm)	lm	lm	ll	lm	ll	lm	lm	ll	ll	ll	ll	lm	ll	ll	lm	lm	lm	lm	ll	lm	ll	lm	ll	lm	lm	ll	lm	lm	lm	ll	ll	ll	lm	lm	lm	lm	ll	lm	lm	ll	ll	lm	lm	ll
LG11_HB_233	F_0106088_L11_PA	LG11	<lmxll>	{0-}	(ll,lm)	lm	lm	ll	lm	ll	lm	lm	ll	ll	ll	ll	lm	ll	ll	lm	lm	lm	lm	ll	lm	ll	lm	ll	lm	lm	ll	lm	lm	lm	ll	ll	ll	lm	lm	lm	lm	ll	lm	lm	ll	ll	lm	lm	ll
LG11_HB_233	F_0106108_L11_PA	LG11	<lmxll>	{0-}	(ll,lm)	lm	lm	ll	lm	--	lm	lm	ll	ll	ll	ll	lm	ll	ll	lm	lm	lm	lm	ll	lm	ll	lm	ll	lm	lm	ll	lm	lm	lm	ll	ll	ll	lm	lm	lm	lm	ll	lm	lm	ll	ll	lm	lm	ll
LG11_HB_233	F_0106112_L11_PA	LG11	<lmxll>	{0-}	(ll,lm)	lm	lm	ll	lm	ll	lm	lm	ll	ll	ll	ll	lm	ll	ll	lm	lm	lm	lm	ll	lm	ll	lm	ll	lm	lm	ll	lm	lm	lm	ll	ll	ll	lm	lm	lm	lm	ll	lm	lm	ll	ll	lm	lm	ll
LG11_HB_233	F_0106115_L11_PA	LG11	<lmxll>	{0-}	(ll,lm)	lm	lm	ll	lm	ll	lm	lm	ll	ll	ll	ll	lm	ll	ll	lm	lm	lm	lm	ll	lm	ll	lm	ll	lm	lm	ll	lm	lm	lm	ll	ll	ll	lm	lm	lm	lm	ll	lm	lm	ll	ll	lm	lm	ll
LG11_HB_2337_s48h2	F_1055658_L11_48_2	LG11	<nnxnp>	{-1}	(nn,np)	nn	nn	nn	np	nn	np	np	np	np	np	nn	np	np	nn	np	np	np	np	np	nn	nn	nn	np	np	np	np	np	np	np	nn	nn	nn	nn	np	np	nn	nn	np	np	nn	nn	nn	np	np
LG11_HB_2338_s48h2	F_1055739_L11_48_2	LG11	<nnxnp>	{-1}	(nn,np)	nn	nn	nn	np	nn	np	np	np	np	np	nn	np	np	nn	np	np	np	np	np	nn	nn	nn	np	np	np	np	np	np	np	nn	nn	nn	nn	np	np	nn	nn	np	np	nn	nn	nn	np	np
LG11_HB_2338_s48h2	F_1055740_L11_48_2	LG11	<nnxnp>	{-1}	(nn,np)	nn	nn	nn	np	nn	np	np	np	np	np	nn	np	np	nn	np	np	np	np	np	nn	nn	nn	np	np	np	np	np	np	np	nn	nn	nn	nn	np	np	nn	nn	np	np	nn	nn	nn	np	np
LG11_HB_2338_s48h2	F_1055746_L11_48_2	LG11	<nnxnp>	{-1}	(nn,np)	nn	nn	nn	np	nn	np	np	np	np	np	nn	np	np	nn	np	np	np	np	np	nn	nn	nn	np	np	np	np	np	np	np	nn	nn	nn	nn	np	np	nn	nn	np	np	nn	nn	nn	np	np
LG11_HB_2338_s48h2	F_1055749_L11_48_2	LG11	<nnxnp>	{-1}	(nn,np)	nn	nn	nn	np	nn	np	np	np	np	np	nn	np	np	nn	np	np	np	np	np	nn	nn	nn	np	np	np	np	np	np	np	nn	nn	nn	nn	np	np	nn	nn	np	np	nn	nn	nn	np	np
LG11_HB_234	F_0106666_L11_PA	LG11	<lmxll>	{0-}	(ll,lm)	lm	lm	ll	lm	ll	lm	lm	ll	ll	ll	ll	lm	ll	ll	lm	lm	lm	lm	ll	lm	ll	lm	ll	lm	lm	ll	lm	lm	lm	ll	ll	ll	lm	lm	lm	lm	ll	lm	lm	ll	ll	lm	lm	ll
LG11_HB_234	F_0106671_L11_PA	LG11	<lmxll>	{0-}	(ll,lm)	lm	lm	ll	lm	ll	lm	lm	ll	ll	ll	ll	lm	ll	ll	lm	lm	lm	lm	ll	lm	ll	lm	ll	lm	lm	ll	lm	lm	lm	ll	ll	ll	lm	lm	lm	lm	ll	lm	lm	ll	ll	lm	lm	ll
LG11_HB_234	R_39786717_L11_PA	LG11	<lmxll>	{0-}	(ll,lm)	lm	lm	ll	lm	ll	lm	lm	ll	ll	ll	ll	lm	ll	ll	lm	lm	lm	lm	ll	lm	ll	lm	ll	lm	lm	ll	lm	lm	lm	ll	ll	ll	lm	lm	lm	lm	ll	lm	lm	ll	ll	lm	lm	ll
LG11_HB_234.5	R_39914254_L11_PA	LG11	<lmxll>	{0-}	(ll,lm)	lm	lm	ll	lm	ll	lm	lm	ll	ll	ll	ll	lm	ll	ll	lm	lm	lm	lm	ll	lm	ll	lm	ll	lm	lm	ll	lm	lm	lm	ll	ll	ll	lm	lm	lm	lm	ll	lm	lm	ll	ll	lm	lm	ll
LG11_HB_234.5	R_39914390_L11_PA	LG11	<lmxll>	{0-}	(ll,lm)	lm	lm	ll	lm	ll	lm	lm	ll	ll	ll	ll	lm	ll	ll	lm	lm	lm	lm	ll	lm	ll	lm	ll	lm	lm	ll	lm	lm	lm	ll	ll	ll	lm	lm	lm	lm	ll	lm	lm	ll	ll	lm	lm	ll
LG11_HB_2340_s51h2	F_1056410_L11_51_2	LG11	<lmxll>	{1-}	(ll,lm)	ll	lm	lm	ll	lm	lm	lm	lm	lm	lm	ll	ll	ll	ll	ll	ll	lm	lm	lm	ll	ll	ll	ll	lm	lm	lm	lm	lm	ll	lm	lm	ll	ll	lm	ll	lm	lm	ll	ll	ll	ll	ll	ll	ll
LG11_HB_2340_s51h2	F_1056406_L11_51_2	LG11	<nnxnp>	{-1}	(nn,np)	nn	nn	nn	np	np	nn	np	np	np	np	nn	np	np	nn	nn	np	np	nn	np	nn	nn	np	np	nn	nn	nn	nn	np	np	nn	nn	nn	nn	np	np	nn	nn	np	np	np	nn	nn	np	np
LG11_HB_2341_s51h2	F_1056519_L11_51_2	LG11	<nnxnp>	{-1}	(nn,np)	nn	nn	nn	np	np	nn	np	np	np	np	nn	np	np	nn	nn	np	np	nn	np	nn	nn	np	np	nn	nn	nn	nn	np	np	nn	nn	nn	nn	np	np	nn	nn	np	np	np	nn	nn	np	np
LG11_HB_2342_s53h2	F_1056718_L11_53_2	LG11	<lmxll>	{1-}	(ll,lm)	ll	lm	lm	ll	lm	lm	lm	lm	lm	lm	ll	ll	ll	ll	ll	ll	ll	lm	lm	ll	lm	ll	ll	ll	lm	lm	lm	lm	ll	lm	lm	ll	ll	ll	ll	lm	lm	ll	ll	ll	lm	ll	ll	ll
LG11_HB_2342_s53h2	F_1056722_L11_53_2	LG11	<lmxll>	{1-}	(ll,lm)	ll	lm	lm	ll	lm	lm	lm	lm	lm	lm	ll	ll	ll	ll	ll	ll	ll	lm	lm	ll	lm	ll	ll	ll	lm	lm	lm	lm	ll	lm	lm	ll	ll	ll	ll	lm	lm	ll	ll	ll	lm	ll	ll	ll
LG11_HB_2343_s53h2	F_1056909_L11_53_2	LG11	<hkxhk>	{01}	(hh,hk,kk)	hk	hh	hh	hk	hk	hh	hk	hk	hk	hk	hk	kk	kk	hk	hk	hk	kk	hk	hk	hk	hh	kk	kk	hk	hh	hh	hh	hk	kk	hh	hh	hk	hk	kk	kk	hh	hh	kk	kk	kk	hh	hk	hk	kk
LG11_HB_2344_s53h2	F_1056990_L11_53_2	LG11	<hkxhk>	{01}	(hh,hk,kk)	hk	hh	hh	hk	hk	hh	hk	hk	hk	hk	hk	kk	kk	hk	hk	hk	kk	hk	hk	hk	hh	kk	kk	hk	hh	hh	hh	hk	kk	hh	hh	hk	hk	kk	kk	hh	hh	hk	kk	kk	hh	hk	hk	kk
LG11_HB_2344_s53h2	F_1057011_L11_53_2	LG11	<lmxll>	{1-}	(ll,lm)	ll	lm	lm	ll	lm	lm	lm	lm	lm	lm	ll	ll	ll	ll	ll	ll	ll	ll	lm	ll	lm	ll	ll	ll	lm	lm	lm	lm	ll	lm	lm	ll	ll	ll	ll	lm	lm	ll	ll	ll	lm	ll	ll	ll
LG11_HB_2344_s53h2	F_1057021_L11_53_2	LG11	<lmxll>	{1-}	(ll,lm)	ll	lm	lm	ll	lm	lm	lm	lm	lm	lm	ll	ll	ll	ll	ll	ll	ll	ll	lm	ll	lm	ll	ll	ll	lm	lm	lm	lm	ll	lm	lm	ll	ll	ll	ll	lm	lm	ll	ll	ll	lm	ll	ll	ll
LG11_HB_2344_s53h2	F_1056992_L11_53_2	LG11	<hkxhk>	{10}	(hh,hk,kk)	hk	kk	kk	hk	hk	kk	hk	hk	hk	hk	hk	hh	hh	hk	hk	hk	hh	hk	hk	hk	kk	hh	hh	hk	kk	kk	kk	hk	hh	kk	kk	hk	hk	hh	hh	kk	kk	hk	hh	hh	kk	hk	hk	hh
LG11_HB_2344_s53h2	F_1057003_L11_53_2	LG11	<hkxhk>	{10}	(hh,hk,kk)	hk	kk	kk	hk	hk	kk	hk	hk	hk	hk	hk	hh	hh	hk	hk	hk	hh	hk	hk	hk	kk	hh	hh	hk	kk	kk	kk	hk	hh	kk	kk	hk	hk	hh	hh	kk	kk	hk	hh	hh	kk	hk	hk	hh
LG11_HB_2344_s53h2	F_1057023_L11_53_2	LG11	<nnxnp>	{-1}	(nn,np)	nn	nn	nn	nn	np	nn	np	np	np	np	nn	np	np	nn	nn	nn	np	nn	np	nn	nn	np	np	nn	nn	nn	nn	np	np	nn	nn	nn	nn	np	np	nn	nn	nn	np	np	nn	nn	nn	np
F_1058256_L11_59_2	F_1058256_L11_59_2	LG11	<nnxnp>	{-0}	(nn,np)	np	np	nn	np	nn	nn	nn	np	np	np	np	np	nn	np	nn	np	np	nn	nn	np	np	nn	np	np	np	np	nn	np	np	np	np	np	np	nn	np	nn	nn	np	nn	nn	np	np	np	nn
LG11_HB_235	F_0107062_L11_PA	LG11	<lmxll>	{0-}	(ll,lm)	lm	lm	ll	lm	ll	lm	lm	ll	ll	ll	ll	lm	ll	ll	lm	lm	lm	lm	ll	lm	ll	lm	ll	lm	lm	ll	lm	lm	lm	ll	ll	ll	lm	lm	lm	lm	ll	lm	lm	ll	ll	lm	lm	ll
LG11_HB_235	R_40016890_L11_PA	LG11	<lmxll>	{0-}	(ll,lm)	lm	lm	ll	lm	ll	lm	lm	ll	ll	ll	ll	lm	ll	ll	lm	lm	lm	lm	ll	lm	ll	lm	ll	lm	lm	ll	lm	lm	lm	ll	ll	ll	lm	lm	lm	lm	ll	lm	lm	ll	ll	lm	lm	ll
LG11_HB_235.5	R_40045235_L11_PA	LG11	<lmxll>	{0-}	(ll,lm)	lm	lm	ll	lm	ll	lm	lm	ll	ll	ll	ll	lm	ll	ll	lm	lm	lm	lm	ll	lm	ll	lm	ll	lm	lm	ll	lm	lm	lm	ll	ll	ll	lm	lm	lm	lm	ll	lm	lm	ll	ll	lm	lm	ll
LG11_HB_2408_s87h2	F_1072865_L15_87_2	LG11	<lmxll>	{0-}	(ll,lm)	lm	ll	ll	lm	ll	lm	ll	lm	lm	ll	ll	lm	lm	ll	lm	lm	lm	lm	ll	lm	ll	lm	lm	lm	lm	ll	lm	ll	lm	ll	ll	lm	lm	lm	lm	ll	ll	lm	lm	lm	ll	lm	lm	lm
LG11_HB_2408_s87h2	F_1072866_L15_87_2	LG11	<lmxll>	{0-}	(ll,lm)	lm	ll	ll	lm	ll	lm	ll	lm	lm	ll	ll	lm	lm	ll	lm	lm	lm	lm	ll	lm	ll	lm	lm	lm	lm	ll	lm	ll	lm	ll	ll	lm	lm	lm	lm	ll	ll	lm	lm	lm	ll	lm	lm	lm
LG11_HB_2408_s87h2	F_1072883_L15_87_2	LG11	<lmxll>	{0-}	(ll,lm)	lm	ll	ll	lm	ll	lm	ll	lm	lm	ll	ll	lm	lm	ll	lm	lm	lm	lm	ll	lm	ll	lm	lm	lm	lm	ll	lm	ll	lm	ll	ll	lm	lm	lm	lm	ll	ll	lm	lm	lm	ll	lm	lm	lm
LG11_HB_245	F_0111925_L12_PA	LG11	<lmxll>	{0-}	(ll,lm)	lm	ll	ll	lm	ll	ll	ll	lm	lm	ll	ll	lm	lm	lm	lm	lm	lm	lm	ll	lm	ll	lm	lm	lm	ll	ll	lm	ll	lm	ll	ll	lm	lm	lm	lm	ll	ll	lm	lm	lm	ll	lm	lm	lm
LG11_HB_245	F_0111922_L12_PA	LG11	<nnxnp>	{-0}	(nn,np)	np	np	nn	np	nn	nn	nn	nn	np	nn	np	np	nn	np	nn	np	np	np	nn	np	np	nn	np	np	np	np	np	np	np	np	np	np	np	nn	np	nn	nn	np	nn	nn	np	np	np	nn
LG11_HB_245	F_0111924_L12_PA	LG11	<nnxnp>	{-0}	(nn,np)	np	np	nn	np	nn	nn	nn	nn	np	nn	np	np	nn	np	nn	np	np	np	nn	np	np	nn	np	np	np	np	np	np	np	np	np	np	np	nn	np	nn	nn	np	nn	nn	np	np	np	nn
LG11_HB_2464_s50h2	F_1085947_L2_50_2	LG11	<lmxll>	{0-}	(ll,lm)	lm	ll	ll	lm	ll	lm	ll	lm	lm	ll	ll	lm	lm	ll	lm	lm	lm	lm	ll	lm	ll	lm	lm	lm	lm	ll	lm	ll	lm	ll	ll	lm	lm	lm	lm	ll	ll	lm	lm	lm	ll	lm	lm	lm
LG11_HB_2464_s50h2	F_1085951_L2_50_2	LG11	<hkxhk>	{01}	(hh,hk,kk)	hk	hh	hk	hk	hk	kk	hk	kk	hk	hk	hh	hk	kk	hk	kk	hk	hk	hk	hk	hk	hh	kk	hk	hk	hk	hh	hk	hh	hk	hh	hh	hk	hk	kk	hk	hk	hk	hk	kk	kk	hh	hk	hk	kk
LG11_HB_2507_s48h2	F_1096674_L6_48_2	LG11	<nnxnp>	{-0}	(nn,np)	np	np	np	nn	nn	np	nn	nn	nn	nn	np	nn	nn	np	np	nn	nn	np	nn	np	np	nn	nn	np	np	np	np	nn	nn	np	np	np	np	nn	nn	np	np	nn	nn	nn	np	np	np	nn
LG11_HB_2507_s48h2	F_1096672_L6_48_2	LG11	<nnxnp>	{-0}	(nn,np)	np	np	--	nn	nn	np	nn	nn	nn	nn	np	nn	nn	np	np	nn	nn	np	nn	np	np	nn	nn	np	np	np	np	nn	nn	np	np	np	np	nn	nn	np	--	nn	nn	nn	np	np	np	nn
LG11_HB_2520_s49h2	F_1098464_L7_49_2	LG11	<lmxll>	{0-}	(ll,lm)	lm	ll	ll	lm	ll	ll	ll	lm	lm	ll	ll	lm	lm	lm	lm	lm	lm	lm	ll	lm	ll	lm	lm	lm	ll	ll	lm	ll	lm	ll	ll	lm	lm	lm	lm	ll	ll	lm	lm	lm	ll	lm	lm	lm
LG11_HB_2520_s49h2	F_1098471_L7_49_2	LG11	<lmxll>	{0-}	(ll,lm)	lm	ll	ll	lm	ll	ll	ll	lm	lm	ll	ll	lm	lm	lm	lm	lm	lm	lm	ll	lm	ll	lm	lm	lm	ll	ll	lm	ll	lm	ll	ll	lm	lm	lm	lm	ll	ll	lm	lm	lm	ll	lm	lm	lm
LG11_HB_2544_s39h2	F_1104685_L9_39_2	LG11	<lmxll>	{0-}	(ll,lm)	lm	ll	ll	lm	ll	ll	ll	lm	lm	ll	ll	lm	lm	lm	lm	lm	lm	lm	ll	lm	ll	lm	lm	lm	ll	ll	lm	ll	lm	ll	ll	lm	lm	lm	lm	ll	ll	lm	lm	lm	ll	lm	lm	lm
LG11_HB_2544_s39h2	F_1104698_L9_39_2	LG11	<efxeg>	{00}	(ee,ef,eg,fg)	fg	eg	ee	fg	ee	ee	ee	ef	fg	ee	eg	fg	ef	fg	ef	fg	fg	fg	ee	fg	eg	ef	fg	fg	eg	eg	fg	eg	ef	eg	eg	fg	fg	ef	fg	ee	ee	fg	ef	ef	eg	fg	fg	ef
LG11_HB_2573_s64h3	F_1107931_L11_64_3	LG11	<lmxll>	{1-}	(ll,lm)	ll	ll	lm	ll	lm	ll	lm	lm	lm	lm	ll	ll	ll	ll	ll	ll	lm	ll	lm	ll	ll	ll	ll	lm	lm	lm	lm	lm	lm	lm	ll	ll	lm	lm	lm	lm	lm	ll	ll	ll	ll	ll	ll	ll
LG11_HB_2573_s64h3	F_1107933_L11_64_3	LG11	<lmxll>	{1-}	(ll,lm)	ll	ll	lm	ll	lm	ll	lm	lm	lm	lm	ll	ll	ll	ll	ll	ll	lm	ll	lm	ll	ll	ll	ll	lm	lm	lm	lm	lm	lm	lm	ll	ll	lm	lm	lm	lm	lm	ll	ll	ll	ll	ll	ll	ll
LG11_HB_2573_s64h3	F_1107935_L11_64_3	LG11	<lmxll>	{1-}	(ll,lm)	ll	ll	lm	ll	lm	ll	lm	lm	lm	lm	ll	ll	ll	ll	ll	ll	lm	ll	lm	ll	ll	ll	ll	lm	lm	lm	lm	lm	lm	lm	ll	ll	lm	lm	lm	lm	lm	ll	ll	ll	ll	ll	ll	ll
R_557285_L11_PA	R_557285_L11_PA	LG11	<hkxhk>	{11}	(hh,hk,kk)	hh	hh	hk	hk	hk	hk	kk	kk	kk	kk	hh	hk	hk	hh	hk	hk	kk	hk	kk	hh	hh	hh	hk	kk	kk	kk	kk	kk	kk	hk	hh	hh	hk	kk	kk	hk	hk	hk	hk	hh	hh	hh	hk	hk
LG11_HB_2577_s72h3	F_1108493_L11_72_3	LG11	<lmxll>	{1-}	(ll,lm)	ll	lm	lm	ll	lm	ll	lm	ll	ll	lm	lm	ll	lm	lm	ll	ll	ll	ll	lm	ll	lm	ll	lm	ll	ll	lm	ll	ll	ll	lm	lm	lm	ll	ll	ll	ll	lm	ll	ll	ll	lm	ll	ll	ll
LG11_HB_2577_s72h3	F_1108495_L11_72_3	LG11	<lmxll>	{0-}	(ll,lm)	lm	ll	ll	lm	ll	lm	ll	lm	lm	ll	ll	lm	ll	ll	lm	lm	lm	lm	ll	lm	ll	lm	ll	lm	lm	ll	lm	lm	lm	ll	ll	ll	lm	lm	lm	lm	ll	lm	lm	lm	ll	lm	lm	lm
GD_00212_L11_58_1	GD_00212_L11_58_1	LG11	<lmxll>	{0-}	(ll,lm)	lm	ll	ll	lm	ll	lm	ll	lm	lm	ll	ll	lm	lm	ll	lm	lm	lm	lm	ll	lm	ll	lm	lm	lm	lm	ll	lm	ll	lm	ll	ll	lm	lm	lm	lm	ll	ll	lm	lm	lm	ll	lm	lm	lm
LG11_HB_3138	R_6372814_L11_PA	LG11	<nnxnp>	{-1}	(nn,np)	nn	nn	nn	np	np	nn	np	np	np	np	nn	--	np	nn	nn	np	np	nn	np	nn	nn	nn	np	np	nn	nn	nn	np	np	nn	nn	nn	nn	np	np	nn	nn	np	np	nn	nn	nn	np	np
LG11_HB_3138	R_6372887_L11_PA	LG11	<nnxnp>	{-1}	(nn,np)	nn	nn	nn	np	--	nn	np	np	np	--	nn	--	np	nn	nn	np	np	nn	np	nn	nn	nn	np	np	nn	nn	nn	np	np	nn	nn	nn	nn	np	np	nn	nn	np	np	nn	nn	nn	np	np
LG11_HB_3138	R_6372895_L11_PA	LG11	<nnxnp>	{-1}	(nn,np)	nn	nn	nn	np	np	nn	np	np	np	np	nn	np	np	nn	nn	np	np	nn	np	nn	nn	nn	np	np	nn	nn	nn	np	np	nn	nn	nn	nn	np	np	nn	nn	np	np	nn	nn	nn	np	np
R_15738487_L11_PA	R_15738487_L11_PA	LG11	<lmxll>	{0-}	(ll,lm)	lm	ll	ll	lm	ll	ll	ll	ll	ll	ll	ll	lm	lm	lm	lm	lm	lm	lm	ll	lm	ll	lm	lm	lm	ll	ll	ll	ll	lm	ll	ll	lm	lm	lm	lm	ll	ll	lm	lm	lm	ll	lm	lm	lm
GD_10010_L11_PA	GD_10010_L11_PA	LG11	<lmxll>	{0-}	(ll,lm)	lm	ll	ll	lm	ll	ll	ll	lm	lm	ll	ll	lm	lm	lm	lm	lm	lm	lm	ll	lm	ll	lm	lm	lm	ll	ll	lm	ll	lm	ll	ll	lm	lm	lm	lm	ll	ll	lm	lm	lm	ll	lm	lm	lm
R_26810795_L11_PA	R_26810795_L11_PA	LG11	<lmxll>	{1-}	(ll,lm)	ll	lm	lm	ll	lm	ll	lm	ll	ll	lm	lm	ll	lm	lm	ll	ll	ll	ll	lm	ll	lm	ll	ll	ll	ll	lm	ll	lm	ll	lm	lm	ll	ll	ll	ll	ll	lm	ll	ll	ll	lm	ll	ll	ll
R_26829691_L11_PA	R_26829691_L11_PA	LG11	<lmxll>	{1-}	(ll,lm)	ll	lm	lm	ll	lm	ll	lm	ll	ll	lm	lm	ll	lm	lm	ll	ll	ll	ll	lm	ll	lm	ll	ll	ll	ll	lm	ll	lm	ll	lm	lm	ll	ll	ll	ll	lm	lm	ll	ll	ll	lm	ll	ll	ll
R_32584988_L11_PA	R_32584988_L11_PA	LG11	<lmxll>	{0-}	(ll,lm)	lm	ll	ll	lm	ll	lm	ll	lm	lm	ll	ll	lm	ll	ll	lm	lm	lm	lm	ll	lm	ll	lm	ll	lm	lm	ll	lm	lm	lm	ll	ll	ll	lm	lm	lm	lm	ll	lm	lm	lm	ll	lm	lm	lm
R_38347479_L11_PA	R_38347479_L11_PA	LG11	<hkxhk>	{10}	(hh,hk,kk)	hk	hk	hk	hk	hk	hk	hh	hk	kk	kk	hk	hk	hk	kk	hh	hk	hk	hh	hk	hk	kk	hk	kk	hk	hk	kk	hh	hk	hk	hk	kk	hk	hh	hh	hk	hh	hk	hk	hh	kk	kk	hh	hk	kk
R_38694306_L11_PA	R_38694306_L11_PA	LG11	<lmxll>	{0-}	(ll,lm)	lm	lm	ll	lm	ll	lm	lm	ll	ll	ll	ll	lm	ll	ll	lm	lm	lm	lm	ll	lm	ll	lm	ll	lm	lm	ll	lm	lm	lm	ll	ll	ll	lm	lm	lm	lm	ll	lm	lm	ll	ll	lm	lm	ll
LG11_HB_3182	R_35840087_L11_PA	LG11	<lmxll>	{1-}	(ll,lm)	ll	lm	lm	ll	lm	ll	ll	ll	ll	lm	lm	ll	lm	lm	ll	ll	ll	ll	lm	ll	lm	ll	lm	ll	ll	lm	ll	ll	ll	lm	lm	lm	ll	ll	ll	ll	lm	ll	ll	lm	lm	ll	ll	lm
LG11_HB_3182	R_35850734_L11_PA	LG11	<lmxll>	{1-}	(ll,lm)	ll	lm	lm	ll	lm	ll	ll	ll	ll	lm	lm	ll	lm	lm	ll	ll	ll	ll	lm	ll	lm	ll	lm	ll	ll	lm	ll	ll	ll	lm	lm	lm	ll	ll	ll	ll	lm	ll	ll	lm	lm	ll	ll	lm
LG11_HB_3182	R_35859098_L11_PA	LG11	<lmxll>	{1-}	(ll,lm)	ll	lm	lm	ll	lm	ll	ll	ll	ll	lm	lm	ll	lm	lm	ll	ll	ll	ll	lm	ll	lm	ll	lm	ll	ll	lm	ll	ll	ll	lm	lm	lm	ll	ll	ll	ll	lm	ll	ll	lm	lm	ll	ll	lm
LG11_HB_3182	R_35853497_L11_PA	LG11	<nnxnp>	{-1}	(nn,np)	nn	nn	np	nn	np	nn	np	np	nn	nn	np	nn	np	nn	np	nn	nn	np	np	nn	nn	np	nn	nn	nn	nn	np	nn	nn	np	nn	nn	nn	np	nn	np	np	nn	np	nn	nn	np	nn	np
LG11_HB_426	F_0193332_L13_PA	LG11	<nnxnp>	{-0}	(nn,np)	np	np	np	np	nn	nn	nn	nn	np	nn	np	np	nn	np	np	np	np	np	nn	np	np	nn	np	np	np	np	np	np	nn	np	np	np	np	nn	nn	nn	nn	np	nn	nn	np	np	np	nn
LG11_HB_426	F_0193335_L13_PA	LG11	<nnxnp>	{-0}	(nn,np)	np	np	np	np	nn	nn	nn	nn	np	nn	np	np	nn	np	np	np	np	np	nn	np	np	nn	np	np	np	np	np	np	nn	np	np	np	np	nn	nn	nn	nn	np	nn	nn	np	np	np	nn
LG11_HB_429	F_0194999_L13_PA	LG11	<nnxnp>	{-0}	(nn,np)	np	np	nn	np	nn	nn	nn	nn	np	nn	np	np	nn	np	nn	np	np	np	nn	np	np	nn	np	np	np	np	np	np	nn	np	np	np	np	nn	np	nn	nn	np	nn	nn	np	np	np	nn
LG11_HB_429	F_0195022_L13_PA	LG11	<nnxnp>	{-0}	(nn,np)	np	np	nn	np	nn	nn	nn	nn	np	nn	np	np	nn	np	nn	np	np	np	nn	np	np	nn	np	np	np	np	np	np	nn	np	np	np	np	nn	np	nn	nn	np	nn	nn	np	np	np	nn
LG11_HB_477	F_0216929_L14_PA	LG11	<nnxnp>	{-1}	(nn,np)	nn	nn	np	nn	np	nn	np	np	nn	nn	nn	nn	np	nn	np	nn	nn	np	np	nn	nn	np	nn	nn	nn	nn	np	nn	nn	np	nn	nn	nn	np	nn	np	np	nn	np	nn	nn	np	nn	np
LG11_HB_477	F_0216949_L14_PA	LG11	<nnxnp>	{-0}	(nn,np)	np	np	nn	np	nn	np	nn	nn	np	np	np	np	nn	np	nn	np	np	nn	nn	np	np	nn	np	np	np	np	nn	np	np	nn	np	np	np	nn	np	nn	nn	np	nn	np	np	nn	np	nn
LG11_HB_496	F_0226663_L14_PA	LG11	<lmxll>	{0-}	(ll,lm)	lm	ll	ll	lm	ll	lm	ll	lm	lm	ll	ll	lm	ll	ll	lm	lm	lm	lm	ll	lm	ll	lm	ll	lm	lm	ll	lm	ll	lm	ll	ll	lm	lm	lm	lm	lm	ll	lm	lm	lm	ll	lm	lm	lm
LG11_HB_497	F_0227149_L14_PA	LG11	<lmxll>	{0-}	(ll,lm)	lm	ll	ll	lm	ll	lm	ll	lm	lm	ll	ll	lm	ll	ll	lm	lm	lm	lm	ll	lm	ll	lm	ll	lm	lm	ll	lm	ll	lm	ll	ll	lm	lm	lm	lm	lm	ll	lm	lm	lm	ll	lm	lm	lm
LG11_HB_543	F_0248611_L14_PA	LG11	<nnxnp>	{-0}	(nn,np)	np	np	np	nn	np	np	nn	nn	nn	nn	np	nn	nn	np	nn	nn	nn	np	nn	np	np	np	nn	nn	nn	np	nn	nn	nn	np	np	np	np	nn	nn	np	np	nn	nn	np	np	np	nn	nn
LG11_HB_619	F_0288672_L15_PA	LG11	<nnxnp>	{-0}	(nn,np)	np	np	nn	np	nn	nn	nn	np	np	nn	np	np	nn	nn	nn	np	np	np	nn	np	np	nn	np	np	np	np	nn	np	np	np	np	np	np	nn	np	nn	nn	np	nn	nn	np	np	np	nn
LG11_HB_650	F_0304733_L15_PA	LG11	<nnxnp>	{-1}	(nn,np)	nn	nn	nn	np	nn	np	np	np	np	np	nn	np	np	nn	np	np	np	nn	np	nn	nn	nn	np	np	np	nn	np	np	np	nn	nn	nn	nn	np	np	nn	nn	np	np	nn	nn	nn	np	np
LG11_HB_650	F_0304741_L15_PA	LG11	<nnxnp>	{-0}	(nn,np)	np	np	np	nn	np	nn	nn	nn	nn	nn	np	nn	nn	np	nn	nn	nn	np	nn	np	np	np	nn	nn	nn	np	nn	nn	nn	np	np	np	np	nn	nn	np	np	nn	nn	np	np	np	nn	nn
LG11_HB_651	F_0305355_L15_PA	LG11	<nnxnp>	{-0}	(nn,np)	np	np	np	nn	np	nn	nn	nn	nn	nn	np	nn	nn	np	nn	nn	nn	nn	nn	np	np	np	nn	nn	nn	nn	nn	nn	nn	np	np	np	np	nn	nn	np	np	nn	nn	np	np	np	nn	nn
F_0308692_L15_PA	F_0308692_L15_PA	LG11	<hkxhk>	{00}	(hh,hk,kk)	kk	hk	hh	kk	hh	hh	hh	hk	kk	hh	hk	kk	hk	kk	hk	kk	kk	kk	hh	kk	hk	hk	kk	kk	hk	hk	kk	hk	hk	hk	hk	kk	kk	hk	kk	hh	hh	kk	hk	hk	hk	kk	kk	hk
LG11_HB_928	F_0430670_L1_PA	LG11	<lmxll>	{0-}	(ll,lm)	lm	ll	ll	lm	ll	ll	ll	ll	ll	ll	lm	lm	lm	lm	lm	lm	lm	lm	ll	lm	ll	lm	lm	lm	ll	ll	ll	ll	lm	ll	ll	lm	lm	lm	lm	ll	ll	lm	lm	lm	ll	lm	lm	lm
LG12_HB_1166	F_0543536_L3_PA	LG12	<nnxnp>	{-0}	(nn,np)	nn	nn	np	nn	nn	np	np	np	nn	np	np	nn	nn	np	np	nn	nn	np	nn	np	np	np	nn	nn	nn	nn	np	np	np	np	nn	np	nn	nn	nn	nn	nn	nn	np	np	np	nn	nn	nn
LG12_HB_1166	F_0543517_L3_PA	LG12	<hkxhk>	{00}	(hh,hk,kk)	hh	hh	hk	hk	hk	hk	hk	kk	hh	hk	hk	hk	hh	hk	hk	hk	hh	kk	hk	kk	hk	kk	hk	hk	hh	hh	hk	hk	kk	hk	hh	hk	hh	hk	hh	hk	hh	hh	hk	hk	hk	hh	hh	hk
LG12_HB_1166	F_0543531_L3_PA	LG12	<hkxhk>	{00}	(hh,hk,kk)	hh	hh	hk	hk	hk	hk	hk	kk	hh	hk	hk	hk	hh	hk	hk	hk	hh	kk	hk	kk	hk	kk	hk	hk	hh	hh	hk	hk	kk	hk	hh	hk	hh	hk	hh	hk	hh	hh	hk	hk	hk	hh	hh	hk
LG12_HB_1342	F_0635020_L5_PA	LG12	<nnxnp>	{-0}	(nn,np)	nn	nn	np	nn	nn	nn	np	np	nn	np	np	nn	nn	np	np	nn	np	nn	nn	np	np	np	nn	nn	nn	nn	np	np	np	np	nn	np	nn	nn	nn	nn	nn	np	np	np	np	nn	nn	nn
LG12_HB_1342	F_0635022_L5_PA	LG12	<nnxnp>	{-0}	(nn,np)	nn	nn	np	nn	nn	nn	np	np	nn	np	np	nn	nn	np	np	nn	np	nn	nn	np	np	np	nn	nn	nn	nn	np	np	np	np	nn	np	nn	nn	nn	nn	nn	np	np	np	np	nn	nn	nn
LG12_HB_1342	F_0634978_L5_PA	LG12	<nnxnp>	{-0}	(nn,np)	nn	nn	np	nn	nn	nn	np	np	nn	np	np	nn	nn	np	np	nn	np	nn	nn	np	np	np	nn	nn	nn	nn	np	np	np	np	nn	np	nn	nn	nn	nn	nn	np	np	np	np	nn	np	nn
LG12_HB_1343	F_0635633_L5_PA	LG12	<nnxnp>	{-0}	(nn,np)	nn	nn	np	nn	nn	nn	np	np	nn	np	np	nn	nn	np	np	nn	np	np	nn	np	np	np	nn	nn	nn	nn	np	np	np	np	nn	np	nn	nn	nn	nn	nn	np	np	np	np	nn	nn	nn
LG12_HB_1343	F_0635664_L5_PA	LG12	<nnxnp>	{-0}	(nn,np)	nn	nn	np	nn	nn	nn	np	np	nn	np	np	nn	nn	np	np	nn	np	np	nn	np	np	np	nn	nn	nn	nn	np	np	np	np	nn	np	nn	nn	nn	nn	nn	np	np	np	np	nn	nn	nn
LG12_HB_1343	F_0635667_L5_PA	LG12	<nnxnp>	{-0}	(nn,np)	nn	nn	np	nn	nn	nn	np	np	nn	np	np	nn	nn	np	np	nn	np	np	nn	np	np	np	nn	nn	nn	nn	np	np	np	np	nn	np	nn	nn	nn	nn	nn	np	np	np	np	nn	nn	nn
LG12_HB_1343	F_0635668_L5_PA	LG12	<nnxnp>	{-0}	(nn,np)	nn	nn	np	nn	nn	nn	np	np	nn	np	np	nn	nn	np	np	nn	np	np	nn	np	np	np	nn	nn	nn	nn	np	np	np	np	nn	np	nn	nn	nn	nn	nn	np	np	np	np	nn	nn	nn
LG12_HB_1677	F_0789346_L9_PA	LG12	<lmxll>	{0-}	(ll,lm)	ll	ll	ll	lm	lm	ll	ll	lm	ll	ll	ll	lm	ll	ll	ll	lm	ll	lm	lm	lm	ll	lm	lm	lm	ll	ll	ll	lm	lm	ll	ll	ll	lm	lm	lm	lm	ll	ll	ll	ll	ll	ll	ll	lm
LG12_HB_1677	F_0789349_L9_PA	LG12	<lmxll>	{0-}	(ll,lm)	ll	ll	ll	lm	lm	ll	ll	lm	ll	ll	ll	lm	ll	ll	ll	lm	ll	lm	lm	lm	ll	lm	lm	lm	ll	ll	ll	lm	lm	ll	ll	ll	lm	lm	lm	lm	ll	ll	ll	ll	ll	ll	ll	lm
LG12_HB_1677	F_0789350_L9_PA	LG12	<lmxll>	{0-}	(ll,lm)	ll	ll	ll	lm	lm	ll	ll	lm	ll	ll	ll	lm	ll	ll	ll	lm	ll	lm	lm	lm	ll	lm	lm	lm	ll	ll	ll	lm	lm	ll	ll	ll	lm	lm	lm	lm	ll	ll	ll	ll	ll	ll	ll	lm
LG12_HB_1677	F_0789370_L9_PA	LG12	<lmxll>	{0-}	(ll,lm)	ll	ll	ll	lm	lm	ll	ll	lm	ll	ll	ll	lm	ll	ll	ll	lm	ll	lm	lm	lm	ll	lm	lm	lm	ll	ll	ll	lm	lm	ll	ll	ll	lm	lm	lm	lm	ll	ll	ll	ll	ll	ll	ll	lm
LG12_HB_1677	F_0789387_L9_PA	LG12	<lmxll>	{0-}	(ll,lm)	ll	ll	ll	lm	lm	ll	ll	lm	ll	ll	ll	lm	ll	ll	ll	lm	ll	lm	lm	lm	ll	lm	lm	lm	ll	ll	ll	lm	lm	ll	ll	ll	lm	lm	lm	lm	ll	ll	ll	ll	ll	ll	ll	lm
LG12_HB_1813_s47h1	F_0853221_L11_47_1	LG12	<lmxll>	{0-}	(ll,lm)	ll	ll	ll	lm	lm	ll	ll	lm	ll	ll	ll	lm	ll	ll	ll	lm	ll	lm	lm	lm	ll	lm	lm	lm	ll	ll	ll	lm	lm	ll	ll	ll	ll	lm	ll	lm	ll	ll	ll	ll	ll	ll	ll	lm
LG12_HB_1813_s47h1	F_0853225_L11_47_1	LG12	<nnxnp>	{-0}	(nn,np)	nn	nn	np	nn	nn	nn	np	np	nn	np	np	nn	nn	np	np	nn	np	np	nn	np	np	np	nn	nn	nn	nn	np	np	np	np	nn	np	nn	nn	nn	nn	nn	nn	np	np	np	nn	nn	nn
LG12_HB_1819_s27h1	F_0855293_L12_27_1	LG12	<nnxnp>	{-0}	(nn,np)	nn	nn	nn	np	nn	nn	np	np	nn	np	np	nn	nn	np	np	np	np	nn	np	np	nn	nn	nn	nn	nn	nn	np	nn	np	np	nn	nn	nn	np	nn	nn	np	np	np	np	nn	nn	nn	nn
LG12_HB_1819_s27h1	F_0855299_L12_27_1	LG12	<nnxnp>	{-0}	(nn,np)	nn	nn	nn	np	nn	nn	np	np	nn	np	np	nn	nn	np	np	np	np	nn	np	np	nn	nn	nn	nn	nn	nn	np	nn	np	np	nn	nn	nn	np	nn	nn	np	np	np	np	nn	nn	nn	nn
LG12_HB_1819_s27h1	F_0855309_L12_27_1	LG12	<nnxnp>	{-0}	(nn,np)	nn	nn	nn	np	nn	nn	np	np	nn	--	np	nn	nn	np	np	np	np	nn	np	np	nn	nn	nn	nn	nn	nn	np	nn	np	np	nn	nn	nn	np	nn	nn	np	np	np	np	nn	nn	nn	nn
LG12_HB_1821_s27h1	F_0855807_L12_27_1	LG12	<lmxll>	{0-}	(ll,lm)	ll	ll	ll	lm	ll	ll	ll	lm	ll	ll	ll	lm	ll	ll	lm	lm	lm	lm	lm	lm	ll	lm	lm	lm	ll	ll	ll	lm	lm	ll	ll	ll	lm	lm	lm	ll	ll	ll	ll	ll	ll	ll	ll	ll
LG12_HB_1822_s27h1	F_0855929_L12_27_1	LG12	<nnxnp>	{-0}	(nn,np)	nn	nn	nn	nn	nn	nn	np	np	nn	np	np	nn	nn	np	np	np	np	nn	nn	np	nn	nn	nn	nn	nn	nn	np	nn	np	np	nn	nn	nn	np	nn	nn	nn	np	np	np	nn	nn	nn	nn
LG12_HB_1822_s27h1	F_0855922_L12_27_1	LG12	<lmxll>	{0-}	(ll,lm)	ll	ll	ll	lm	ll	ll	ll	lm	ll	ll	ll	lm	ll	ll	lm	lm	lm	lm	lm	lm	ll	lm	lm	lm	ll	ll	ll	lm	lm	ll	ll	ll	lm	lm	lm	ll	ll	ll	ll	ll	ll	ll	ll	ll
LG12_HB_1822_s27h1	F_0855931_L12_27_1	LG12	<lmxll>	{0-}	(ll,lm)	ll	ll	ll	lm	ll	ll	ll	lm	ll	ll	ll	lm	ll	ll	lm	lm	lm	lm	lm	lm	ll	lm	lm	lm	ll	ll	ll	lm	lm	ll	ll	ll	lm	lm	lm	ll	ll	ll	ll	ll	ll	ll	ll	ll
LG12_HB_1822_s27h1	F_0855932_L12_27_1	LG12	<lmxll>	{0-}	(ll,lm)	ll	ll	ll	lm	ll	ll	ll	lm	ll	ll	ll	lm	ll	ll	lm	lm	lm	lm	lm	lm	ll	lm	lm	lm	ll	ll	ll	lm	lm	ll	ll	ll	lm	lm	lm	ll	ll	ll	ll	ll	ll	ll	ll	ll
LG12_HB_1823_s28h1	F_0856389_L12_28_1	LG12	<nnxnp>	{-0}	(nn,np)	nn	nn	np	nn	nn	nn	np	np	nn	np	np	nn	nn	np	np	np	np	nn	nn	np	nn	nn	nn	nn	nn	nn	np	nn	np	np	nn	np	nn	np	nn	nn	nn	np	np	np	nn	nn	nn	nn
LG12_HB_1823_s28h1	F_0856390_L12_28_1	LG12	<nnxnp>	{-0}	(nn,np)	nn	nn	np	nn	nn	nn	np	np	nn	np	np	nn	nn	np	np	np	np	nn	nn	np	nn	nn	nn	nn	nn	nn	np	nn	np	np	nn	np	nn	np	nn	nn	nn	np	np	np	nn	nn	nn	nn
LG12_HB_1825_s32h1	F_0857164_L12_32_1	LG12	<hkxhk>	{11}	(hh,hk,kk)	kk	kk	hk	hk	hk	kk	hk	hh	kk	hk	hk	hk	kk	hk	hk	hh	hk	hk	hk	hh	hk	hh	hk	hk	kk	kk	hk	hh	hh	hk	kk	hk	hk	hk	hk	hk	kk	hk	hk	hk	kk	kk	kk	hk
LG12_HB_1825_s32h1	F_0857165_L12_32_1	LG12	<lmxll>	{0-}	(ll,lm)	ll	ll	ll	lm	lm	ll	ll	lm	ll	ll	ll	lm	ll	ll	ll	lm	ll	lm	lm	lm	ll	lm	lm	lm	ll	ll	ll	lm	lm	ll	ll	ll	lm	lm	lm	lm	ll	ll	ll	ll	ll	ll	ll	lm
LG12_HB_1825_s32h1	F_0857166_L12_32_1	LG12	<efxeg>	{00}	(ee,ef,eg,fg)	ee	ee	eg	ef	ef	ee	eg	fg	ee	eg	eg	ef	ee	eg	eg	fg	eg	ef	ef	fg	eg	fg	ef	ef	ee	ee	eg	fg	fg	eg	ee	eg	ef	ef	ef	ef	ee	eg	eg	eg	ee	ee	ee	ef
LG12_HB_1827_s33h1	F_0857647_L12_33_1	LG12	<nnxnp>	{-0}	(nn,np)	nn	nn	np	nn	nn	nn	np	np	nn	np	np	nn	nn	np	np	nn	np	nn	nn	np	np	np	nn	nn	nn	nn	np	np	np	np	nn	np	nn	nn	nn	nn	nn	np	np	np	np	nn	nn	nn
LG12_HB_1827_s33h1	F_0857653_L12_33_1	LG12	<nnxnp>	{-0}	(nn,np)	nn	nn	np	nn	nn	nn	np	np	nn	np	np	nn	nn	np	np	nn	np	nn	nn	np	np	np	nn	nn	nn	nn	np	np	np	np	nn	np	nn	nn	nn	nn	nn	np	np	np	np	nn	nn	nn
LG12_HB_1827_s33h1	F_0857656_L12_33_1	LG12	<nnxnp>	{-0}	(nn,np)	nn	nn	np	nn	nn	nn	np	np	nn	np	np	nn	nn	np	np	nn	np	nn	nn	np	np	np	nn	nn	nn	nn	np	np	np	np	nn	np	nn	nn	nn	nn	nn	np	np	np	np	nn	nn	nn
LG12_HB_1827_s33h1	F_0857668_L12_33_1	LG12	<nnxnp>	{-0}	(nn,np)	nn	nn	np	nn	nn	nn	np	np	nn	np	np	nn	nn	np	np	nn	np	nn	nn	np	np	np	nn	nn	nn	nn	np	np	np	np	nn	np	nn	nn	nn	nn	nn	np	np	np	np	nn	nn	nn
LG12_HB_1829_s35h1	F_0858095_L12_35_1	LG12	<hkxhk>	{11}	(hh,hk,kk)	kk	kk	hk	hk	hk	kk	hk	hh	kk	hk	hk	hk	kk	hk	hk	hk	hk	hh	hk	hh	hk	hh	hk	hk	kk	kk	hk	hh	hh	hk	kk	hk	kk	hk	kk	hk	kk	kk	hk	hk	hk	kk	kk	hk
LG12_HB_1829.5_s35h1	R_12543592_L12_35_1	LG12	<nnxnp>	{-0}	(nn,np)	nn	nn	np	nn	nn	nn	np	np	nn	np	np	nn	nn	np	np	nn	np	np	nn	np	np	np	nn	nn	nn	nn	np	np	np	np	nn	np	nn	nn	nn	nn	nn	np	np	np	np	nn	nn	nn
LG12_HB_1829.5_s35h1	R_12543616_L12_35_1	LG12	<nnxnp>	{-0}	(nn,np)	nn	nn	np	nn	nn	nn	np	np	nn	np	np	nn	nn	np	np	nn	np	np	nn	np	np	np	nn	nn	nn	nn	np	np	np	np	nn	np	nn	nn	nn	nn	nn	np	np	np	np	nn	nn	nn
LG12_HB_1831_s36h1	F_0858603_L12_36_1	LG12	<efxeg>	{00}	(ee,ef,eg,fg)	ee	ee	eg	ef	ef	ee	eg	fg	ee	eg	eg	ef	ee	eg	eg	ef	eg	fg	ef	fg	eg	fg	ef	ef	ee	ee	eg	fg	fg	eg	ee	eg	ee	ef	ee	ef	ee	ee	eg	eg	eg	ee	ee	ef
R_17347387_L12_38_1	R_17347387_L12_38_1	LG12	<nnxnp>	{-0}	(nn,np)	nn	nn	np	nn	nn	np	np	np	nn	np	np	nn	nn	np	np	nn	nn	np	nn	np	np	np	nn	nn	nn	nn	np	np	np	np	nn	np	nn	nn	nn	nn	nn	nn	np	np	np	nn	nn	nn
LG12_HB_1835_s39h1	F_0860464_L12_39_1	LG12	<nnxnp>	{-0}	(nn,np)	nn	nn	np	nn	nn	np	np	np	nn	np	np	nn	nn	np	np	nn	nn	np	nn	np	np	np	nn	nn	nn	nn	np	np	np	np	nn	np	nn	nn	nn	nn	nn	nn	np	np	np	nn	nn	nn
LG12_HB_1835_s39h1	F_0860436_L12_39_1	LG12	<hkxhk>	{11}	(hh,hk,kk)	kk	kk	hk	hk	hk	hk	hk	hh	kk	hk	hk	hk	kk	hk	hk	hk	kk	hh	hk	hh	hk	hh	hk	hk	kk	kk	hk	hk	hh	hk	kk	hk	kk	hk	kk	hk	kk	kk	hk	hk	hk	kk	kk	hk
LG12_HB_1838_s41h1	F_0861168_L12_41_1	LG12	<lmxll>	{0-}	(ll,lm)	ll	ll	ll	lm	lm	ll	ll	ll	ll	ll	ll	lm	ll	ll	ll	lm	ll	lm	lm	lm	ll	lm	lm	lm	ll	ll	ll	ll	lm	ll	ll	ll	ll	lm	ll	lm	ll	ll	ll	ll	ll	ll	ll	lm
LG12_HB_1838_s41h1	F_0861180_L12_41_1	LG12	<lmxll>	{0-}	(ll,lm)	ll	ll	ll	lm	lm	ll	ll	ll	ll	ll	ll	lm	ll	ll	ll	lm	ll	lm	lm	lm	ll	lm	lm	lm	ll	ll	ll	ll	lm	ll	ll	ll	ll	lm	ll	lm	ll	ll	ll	ll	ll	ll	ll	lm
LG12_HB_1838_s41h1	F_0861176_L12_41_1	LG12	<hkxhk>	{00}	(hh,hk,kk)	hh	hk	hk	hk	hk	hk	hk	hk	hh	hk	hk	hk	hh	hk	hk	hk	hh	kk	hk	kk	hk	kk	hk	kk	hh	hh	hk	hk	kk	hk	hh	hk	hh	hk	hh	hk	hh	hh	hk	hk	hk	hh	hh	kk
LG12_HB_1839_s42h1	F_0861619_L12_42_1	LG12	<hkxhk>	{11}	(hh,hk,kk)	kk	hk	hk	hk	hk	hk	hk	hk	kk	hk	hk	hk	kk	hk	hk	hk	kk	hh	hk	hh	hk	hk	hk	hh	kk	kk	hk	hk	hh	hk	kk	hk	kk	hk	kk	hk	kk	kk	hk	hk	hk	kk	kk	hh
LG12_HB_184	F_0082448_L11_PA	LG12	<lmxll>	{0-}	(ll,lm)	ll	ll	ll	lm	lm	ll	ll	lm	ll	ll	ll	lm	ll	ll	ll	lm	ll	lm	lm	lm	ll	lm	lm	lm	ll	ll	ll	lm	lm	ll	ll	ll	ll	lm	ll	lm	ll	ll	ll	ll	ll	ll	ll	lm
LG12_HB_184	F_0082477_L11_PA	LG12	<lmxll>	{0-}	(ll,lm)	ll	ll	ll	lm	lm	ll	ll	lm	ll	ll	ll	lm	ll	ll	ll	lm	ll	lm	lm	lm	ll	lm	lm	lm	ll	ll	ll	lm	lm	ll	ll	ll	ll	lm	ll	lm	ll	ll	ll	ll	ll	ll	ll	lm
LG12_HB_184	F_0082462_L11_PA	LG12	<hkxhk>	{00}	(hh,hk,kk)	hh	hh	hk	hk	hk	hh	hk	kk	hh	hk	hk	hk	hh	hk	hk	hk	hk	kk	hk	kk	hk	kk	hk	hk	hh	hh	hk	kk	kk	hk	hh	hk	hh	hk	hh	hk	hh	hh	hk	hk	hk	hh	hh	hk
LG12_HB_184	F_0082475_L11_PA	LG12	<nnxnp>	{-0}	(nn,np)	nn	nn	np	nn	nn	nn	np	np	nn	np	np	nn	nn	np	np	nn	np	np	nn	np	np	np	nn	nn	nn	nn	np	np	np	np	nn	np	nn	nn	nn	nn	nn	nn	np	np	np	nn	nn	nn
LG12_HB_1841_s43h1	F_0862187_L12_43_1	LG12	<hkxhk>	{11}	(hh,hk,kk)	kk	hk	hk	hk	hk	hk	hk	hk	kk	hk	hk	hk	kk	hk	hk	hk	kk	hh	hk	hh	hk	hk	hk	hh	kk	kk	hk	hk	hh	hk	kk	hk	kk	hk	kk	hk	kk	kk	kk	hk	hk	kk	kk	hh
LG12_HB_1843_s44h1	F_0862765_L12_44_1	LG12	<hkxhk>	{00}	(hh,hk,kk)	hh	hk	hk	hk	hk	hk	hk	hk	hh	hk	hk	hk	hh	hk	hk	hk	hh	kk	hk	kk	hk	hk	hk	kk	hh	hh	hk	hk	kk	hk	hh	hk	hh	hk	hh	hk	hh	hh	hh	hk	hk	hh	hh	kk
LG12_HB_1847_s46h1	F_0863675_L12_46_1	LG12	<lmxll>	{0-}	(ll,lm)	ll	ll	ll	lm	lm	ll	lm	ll	ll	ll	ll	lm	ll	ll	ll	lm	ll	lm	lm	lm	ll	ll	lm	lm	ll	ll	ll	ll	lm	ll	ll	ll	ll	lm	ll	lm	ll	ll	ll	ll	ll	ll	ll	lm
LG12_HB_1847_s46h1	F_0863678_L12_46_1	LG12	<hkxhk>	{00}	(hh,hk,kk)	hh	hk	hk	hk	hk	hk	kk	hk	hh	hk	hk	hk	hh	hk	hk	hk	hh	kk	hk	kk	hh	hk	hk	kk	hh	hh	hk	hk	kk	hh	hh	hk	hh	hk	hh	hk	hh	hh	hh	hk	hk	hh	hh	kk
LG12_HB_1847_s46h1	F_0863682_L12_46_1	LG12	<hkxhk>	{00}	(hh,hk,kk)	hh	hk	hk	hk	hk	hk	kk	hk	hh	hk	hk	hk	hh	hk	hk	hk	hh	kk	hk	kk	hh	hk	hk	kk	hh	hh	hk	hk	kk	hh	hh	hk	hh	hk	hh	hk	hh	hh	hh	hk	hk	hh	hh	kk
LG12_HB_1847.5	GD_01769_L12_PA	LG12	<hkxhk>	{00}	(hh,hk,kk)	hh	hk	hk	hk	hk	hk	kk	hk	hh	hk	hk	hk	hh	hk	hk	hk	hh	kk	hk	kk	hh	hk	hk	kk	hh	hh	hk	hk	kk	hh	hh	hk	hh	hk	hh	hk	hh	hh	hh	hk	hk	hh	hh	kk
LG12_HB_1847.5	R_29040874_L12_PA	LG12	<lmxll>	{0-}	(ll,lm)	ll	ll	ll	lm	lm	ll	lm	ll	ll	ll	ll	lm	ll	ll	ll	lm	ll	lm	lm	lm	ll	ll	lm	lm	ll	ll	ll	ll	lm	ll	ll	ll	ll	lm	ll	lm	ll	ll	ll	ll	ll	ll	ll	lm
LG12_HB_1849_s46h1	F_0864457_L12_46_1	LG12	<nnxnp>	{-0}	(nn,np)	nn	np	np	nn	nn	np	np	np	nn	np	np	nn	nn	np	np	nn	nn	np	nn	np	np	np	nn	np	nn	nn	np	np	np	np	nn	np	nn	nn	nn	nn	nn	nn	nn	np	np	nn	nn	np
LG12_HB_1850_s46h1	F_0864895_L12_46_1	LG12	<hkxhk>	{00}	(hh,hk,kk)	hh	hk	hk	hk	kk	hk	kk	hh	hh	hk	hk	hk	hh	hk	hk	hk	hh	kk	hk	hk	hh	hk	hk	kk	hh	hk	hk	hk	kk	hh	hh	hk	hh	kk	hh	hk	hh	hh	hh	hk	hk	hh	hk	kk
LG12_HB_1850_s46h1	F_0864896_L12_46_1	LG12	<hkxhk>	{00}	(hh,hk,kk)	hh	hk	hk	hk	kk	hk	kk	hh	hh	hk	hk	hk	hh	hk	hk	hk	hh	kk	hk	hk	hh	hk	hk	kk	hh	hk	hk	hk	kk	hh	hh	hk	hh	kk	hh	hk	hh	hh	hh	hk	hk	hh	hk	kk
LG12_HB_1850_s46h1	F_0864902_L12_46_1	LG12	<hkxhk>	{11}	(hh,hk,kk)	kk	hk	hk	hk	hh	hk	hh	kk	kk	hk	hk	hk	kk	hk	hk	hk	kk	hh	hk	hk	kk	hk	hk	hh	kk	hk	hk	hk	hh	kk	kk	hk	kk	hh	kk	hk	kk	kk	kk	hk	hk	kk	hk	hh
LG12_HB_1850_s46h1	F_0864904_L12_46_1	LG12	<hkxhk>	{11}	(hh,hk,kk)	kk	hk	hk	hk	hh	hk	hh	kk	kk	hk	hk	hk	kk	hk	hk	hk	kk	hh	hk	hk	kk	hk	hk	hh	kk	hk	hk	hk	hh	kk	kk	hk	kk	hh	kk	hk	kk	kk	kk	hk	hk	kk	hk	hh
LG12_HB_1850.5_s46h1	R_30699442_L12_46_1	LG12	<nnxnp>	{-0}	(nn,np)	nn	np	np	nn	np	np	np	nn	nn	np	np	nn	nn	np	np	nn	nn	np	nn	np	nn	np	nn	np	nn	np	np	np	np	nn	nn	np	nn	np	nn	nn	nn	nn	nn	np	np	nn	nn	np
LG12_HB_1851_s46h1	F_0865132_L12_46_1	LG12	<hkxhk>	{11}	(hh,hk,kk)	kk	hk	hk	hk	hh	hk	hh	kk	kk	hk	hk	hk	kk	hk	hk	hk	kk	hh	hk	hk	kk	hk	hk	hh	kk	hk	hk	hk	hk	kk	kk	hk	kk	hh	kk	hk	kk	kk	kk	hk	hk	kk	hk	hh
LG12_HB_1851_s46h1	F_0865133_L12_46_1	LG12	<hkxhk>	{11}	(hh,hk,kk)	kk	hk	hk	hk	hh	hk	hh	kk	kk	hk	hk	hk	kk	hk	hk	hk	kk	hh	hk	hk	kk	hk	hk	hh	kk	hk	hk	hk	hk	kk	kk	hk	kk	hh	kk	hk	kk	kk	kk	hk	hk	kk	hk	hh
LG12_HB_1853_s46h1	F_0865863_L12_46_1	LG12	<hkxhk>	{11}	(hh,hk,kk)	hk	hk	hk	hk	hh	hk	hh	kk	hk	hk	hk	hk	kk	hk	hk	hk	kk	hh	hk	hk	kk	hk	hk	hh	kk	hk	hk	hk	hk	kk	kk	hk	kk	hh	kk	hk	kk	kk	hk	hk	hk	kk	hk	hh
LG12_HB_1853_s46h1	F_0865864_L12_46_1	LG12	<hkxhk>	{11}	(hh,hk,kk)	hk	hk	hk	hk	hh	hk	hh	kk	hk	hk	hk	hk	kk	hk	hk	hk	kk	hh	hk	hk	kk	hk	hk	hh	kk	hk	hk	hk	hk	kk	kk	hk	kk	hh	kk	hk	kk	kk	hk	hk	hk	kk	hk	hh
LG12_HB_1853_s46h1	F_0865868_L12_46_1	LG12	<hkxhk>	{11}	(hh,hk,kk)	hk	hk	hk	hk	hh	hk	hh	kk	hk	hk	hk	hk	kk	hk	hk	hk	kk	hh	hk	hk	kk	hk	hk	hh	kk	hk	hk	hk	hk	kk	kk	hk	kk	hh	kk	hk	kk	kk	hk	hk	hk	kk	hk	hh
LG12_HB_1853_s46h1	F_0865893_L12_46_1	LG12	<hkxhk>	{11}	(hh,hk,kk)	hk	hk	hk	hk	hh	hk	hh	kk	hk	hk	hk	hk	kk	hk	hk	hk	kk	hh	hk	hk	kk	hk	hk	hh	kk	hk	hk	hk	hk	kk	kk	hk	kk	hh	kk	hk	kk	kk	hk	hk	hk	kk	hk	hh
LG12_HB_1854_s46h1	F_0865945_L12_46_1	LG12	<nnxnp>	{-0}	(nn,np)	nn	np	np	nn	np	np	np	nn	nn	np	np	nn	nn	np	np	nn	nn	np	nn	np	nn	np	nn	np	np	np	np	np	np	nn	nn	np	nn	np	np	nn	nn	nn	nn	np	np	nn	nn	np
LG12_HB_1855_s46h1	F_0866256_L12_46_1	LG12	<nnxnp>	{-0}	(nn,np)	nn	np	np	nn	np	np	np	nn	nn	np	np	nn	nn	np	np	nn	nn	np	nn	np	nn	np	nn	np	np	np	np	np	np	nn	nn	np	nn	np	np	nn	nn	nn	nn	np	np	nn	np	np
LG12_HB_1855_s46h1	F_0866258_L12_46_1	LG12	<hkxhk>	{11}	(hh,hk,kk)	hk	hk	hk	hk	hh	hh	hh	kk	hk	hk	hk	hk	hk	hk	hk	hk	kk	hh	hk	hk	kk	hk	hk	hh	hk	hk	hk	hk	hk	hk	kk	hh	kk	hk	hk	hk	kk	kk	hk	hk	hh	hk	hh	hh
LG12_HB_1856_s46h1	F_0866635_L12_46_1	LG12	<nnxnp>	{-0}	(nn,np)	nn	np	np	nn	np	np	np	nn	nn	np	np	nn	nn	np	np	nn	nn	np	nn	np	nn	np	nn	np	np	np	np	np	np	nn	nn	np	nn	np	np	nn	nn	nn	nn	np	np	nn	np	np
LG12_HB_1856_s46h1	F_0866647_L12_46_1	LG12	<nnxnp>	{-0}	(nn,np)	nn	np	np	nn	np	np	np	nn	nn	np	np	nn	nn	np	np	nn	nn	np	nn	np	nn	np	nn	np	np	np	np	np	np	nn	nn	np	nn	np	np	nn	nn	nn	nn	np	np	nn	np	np
LG12_HB_1856_s46h1	F_0866661_L12_46_1	LG12	<nnxnp>	{-0}	(nn,np)	nn	np	np	nn	np	np	np	nn	nn	np	np	nn	nn	np	np	nn	nn	np	nn	np	nn	np	nn	np	np	np	np	np	np	nn	nn	np	nn	np	np	nn	nn	nn	nn	np	np	nn	np	np
LG12_HB_1864_s46h1	F_0868150_L12_46_1	LG12	<nnxnp>	{-0}	(nn,np)	nn	np	np	nn	np	np	np	nn	nn	np	np	nn	nn	np	np	nn	nn	np	nn	np	nn	np	nn	np	np	nn	np	np	np	nn	nn	np	nn	np	np	nn	nn	nn	nn	np	np	nn	np	np
LG12_HB_1864_s46h1	F_0868156_L12_46_1	LG12	<nnxnp>	{-0}	(nn,np)	nn	np	np	nn	np	np	np	nn	nn	np	np	nn	nn	np	np	nn	nn	np	nn	np	nn	np	nn	np	np	nn	np	np	np	nn	nn	np	nn	np	np	nn	nn	nn	nn	np	np	nn	np	np
LG12_HB_1864_s46h1	F_0868172_L12_46_1	LG12	<nnxnp>	{-0}	(nn,np)	nn	np	np	nn	np	np	np	nn	nn	np	np	nn	nn	np	np	nn	nn	np	nn	np	nn	np	nn	np	np	nn	np	np	np	nn	nn	np	nn	np	np	nn	nn	nn	nn	np	np	nn	np	np
LG12_HB_1865_s46h1	F_0868356_L12_46_1	LG12	<nnxnp>	{-0}	(nn,np)	nn	np	np	nn	np	np	np	nn	nn	np	np	nn	nn	np	np	nn	nn	np	nn	np	nn	np	nn	np	np	nn	np	np	np	nn	nn	np	nn	np	np	nn	nn	nn	nn	np	np	nn	np	np
LG12_HB_1865_s46h1	F_0868360_L12_46_1	LG12	<nnxnp>	{-0}	(nn,np)	nn	np	np	nn	np	np	np	nn	nn	np	np	nn	nn	np	np	nn	nn	np	nn	np	nn	np	nn	np	np	nn	np	np	np	nn	nn	np	nn	np	np	nn	nn	nn	nn	np	np	nn	np	np
LG12_HB_1865_s46h1	F_0868362_L12_46_1	LG12	<nnxnp>	{-0}	(nn,np)	nn	np	np	nn	np	np	np	nn	nn	np	np	nn	nn	np	np	nn	nn	np	nn	np	nn	np	nn	np	np	nn	np	np	np	nn	nn	np	nn	np	np	nn	nn	nn	nn	np	np	nn	np	np
LG12_HB_2078_s26h1	F_0955785_L2_26_1	LG12	<lmxll>	{0-}	(ll,lm)	ll	ll	ll	lm	lm	ll	ll	ll	ll	ll	ll	lm	ll	ll	ll	lm	ll	lm	lm	lm	ll	lm	lm	lm	ll	ll	ll	ll	lm	ll	ll	ll	ll	lm	ll	lm	ll	ll	ll	ll	ll	ll	ll	lm
LG12_HB_2198_s51h1	F_0999931_L5_51_1	LG12	<nnxnp>	{-0}	(nn,np)	nn	nn	np	nn	nn	nn	np	np	nn	np	np	nn	nn	np	np	nn	np	np	nn	np	np	np	nn	nn	nn	nn	np	np	np	np	nn	np	nn	nn	nn	nn	nn	np	np	np	np	nn	nn	nn
LG12_HB_2198_s51h1	F_0999945_L5_51_1	LG12	<nnxnp>	{-0}	(nn,np)	nn	nn	np	nn	nn	nn	np	np	nn	np	np	nn	nn	np	np	nn	np	np	nn	np	np	np	nn	nn	nn	nn	np	np	np	np	nn	np	nn	nn	nn	nn	nn	np	np	np	np	nn	nn	nn
LG12_HB_2198_s51h1	F_0999957_L5_51_1	LG12	<nnxnp>	{-0}	(nn,np)	nn	nn	np	nn	nn	nn	np	np	nn	np	np	nn	nn	np	np	nn	np	np	nn	np	np	np	nn	nn	nn	nn	np	np	np	np	nn	np	nn	nn	nn	nn	nn	np	np	np	np	nn	nn	nn
LG12_HB_2302_s23h1	F_1044212_L9_23_1	LG12	<lmxll>	{0-}	(ll,lm)	ll	ll	ll	lm	lm	ll	ll	lm	ll	ll	ll	lm	ll	ll	ll	lm	ll	lm	lm	lm	ll	lm	lm	lm	ll	ll	ll	lm	lm	ll	ll	ll	lm	lm	lm	lm	ll	ll	ll	ll	ll	ll	ll	lm
LG12_HB_2304_s23h1	F_1045122_L9_23_1	LG12	<nnxnp>	{-0}	(nn,np)	nn	nn	np	nn	nn	nn	np	np	nn	np	np	nn	nn	np	np	np	np	nn	nn	np	nn	nn	nn	nn	nn	nn	np	nn	np	np	nn	nn	nn	np	nn	nn	nn	np	np	np	nn	nn	nn	nn
LG12_HB_2304_s23h1	F_1045123_L9_23_1	LG12	<nnxnp>	{-0}	(nn,np)	nn	nn	np	nn	nn	nn	np	np	nn	np	np	nn	nn	np	np	np	np	nn	nn	np	nn	nn	nn	nn	nn	nn	np	nn	np	np	nn	nn	nn	np	nn	nn	nn	np	np	np	nn	nn	nn	nn
LG12_HB_2304_s23h1	F_1045136_L9_23_1	LG12	<nnxnp>	{-0}	(nn,np)	nn	nn	np	nn	nn	nn	np	np	nn	np	np	nn	nn	np	np	np	np	nn	nn	np	nn	nn	nn	nn	nn	nn	np	nn	np	np	nn	nn	nn	np	nn	nn	nn	np	np	np	nn	nn	nn	nn
LG12_HB_2346_s58h2	F_1057895_L11_58_2	LG12	<nnxnp>	{-0}	(nn,np)	nn	nn	np	nn	--	nn	np	np	nn	np	np	nn	nn	np	np	nn	np	np	nn	np	np	np	nn	nn	nn	nn	np	np	np	np	nn	np	nn	nn	nn	nn	nn	np	np	np	np	nn	nn	nn
LG12_HB_2350_s49h2	F_1059523_L12_49_2	LG12	<nnxnp>	{-0}	(nn,np)	nn	nn	--	nn	nn	nn	np	np	nn	np	--	nn	nn	np	np	np	np	nn	nn	np	nn	nn	nn	nn	nn	nn	np	nn	np	np	nn	np	nn	np	nn	nn	nn	np	--	np	nn	nn	nn	nn
LG12_HB_2350_s49h2	F_1059530_L12_49_2	LG12	<nnxnp>	{-0}	(nn,np)	nn	nn	np	nn	nn	nn	np	np	nn	np	np	nn	nn	np	np	np	np	nn	nn	np	nn	nn	nn	nn	nn	nn	np	nn	np	np	nn	np	nn	np	nn	nn	nn	np	np	np	nn	nn	nn	nn
LG12_HB_2352_s58h2	F_1060727_L12_58_2	LG12	<nnxnp>	{-0}	(nn,np)	nn	np	np	nn	nn	np	np	np	nn	np	np	nn	nn	np	np	nn	nn	np	nn	np	np	np	nn	np	nn	nn	np	np	np	np	nn	np	nn	nn	nn	nn	nn	nn	np	np	np	nn	nn	np
LG12_HB_2352_s58h2	F_1060723_L12_58_2	LG12	<hkxhk>	{00}	(hh,hk,kk)	hh	hk	hk	hk	hk	hk	hk	hk	hh	hk	hk	hk	hh	hk	hk	hk	hh	kk	hk	kk	hk	hk	hk	kk	hh	hh	hk	hk	kk	hk	hh	hk	hh	hk	hh	hk	hh	hh	hk	hk	hk	hh	hh	kk
LG12_HB_2357_s61h2	F_1061424_L12_61_2	LG12	<hkxhk>	{00}	(hh,hk,kk)	hh	hk	hk	hk	kk	hk	kk	hh	hh	hk	hk	hk	hh	hk	hk	hk	hh	kk	hk	kk	hh	hk	hk	kk	hh	hk	hk	hk	kk	hh	hh	hk	hh	kk	hh	hk	hh	hh	hh	hk	hk	hh	hh	kk
LG12_HB_2357_s61h2	F_1061426_L12_61_2	LG12	<hkxhk>	{00}	(hh,hk,kk)	hh	hk	hk	hk	kk	hk	kk	hh	hh	hk	hk	hk	hh	hk	hk	hk	hh	kk	hk	kk	hh	hk	hk	kk	hh	hk	hk	hk	kk	hh	hh	hk	hh	kk	hh	hk	hh	hh	hh	hk	hk	hh	hh	kk
LG12_HB_2358_s61h2	F_1061765_L12_61_2	LG12	<hkxhk>	{00}	(hh,hk,kk)	hh	hk	hk	hk	hk	hk	hk	hk	hh	hk	hk	hk	hh	hk	hk	hk	hh	kk	hk	kk	hk	hk	hk	kk	hh	hh	hk	hk	kk	hk	hh	hk	hh	hk	hh	hk	hh	hh	hh	hk	hk	hh	hh	kk
LG12_HB_2359_s61h2	F_1062032_L12_61_2	LG12	<lmxll>	{0-}	(ll,lm)	lm	ll	ll	lm	lm	ll	lm	ll	ll	ll	ll	lm	ll	ll	ll	lm	ll	lm	lm	ll	ll	ll	lm	lm	ll	ll	ll	ll	ll	ll	ll	ll	ll	lm	ll	lm	ll	ll	ll	ll	ll	ll	lm	lm
LG12_HB_236	R_22208_L12_PA	LG12	<hkxhk>	{00}	(hh,hk,kk)	hk	hh	hh	kk	hh	hh	hk	kk	hh	hk	hk	hh	hh	hk	kk	kk	kk	hk	kk	kk	hk	hk	hh	hk	hk	hh	hk	hk	hk	hk	hh	hh	hk	kk	hk	hh	hk	hk	hk	hk	hh	hh	hh	hh
LG12_HB_236	F_0107139_L12_PA	LG12	<nnxnp>	{-0}	(nn,np)	np	nn	nn	np	nn	nn	np	np	nn	np	np	nn	nn	np	np	np	np	nn	np	np	nn	nn	nn	nn	nn	nn	np	nn	nn	np	nn	nn	nn	np	nn	nn	np	np	np	np	nn	nn	nn	nn
R_31831_L12_PA	R_31831_L12_PA	LG12	<hkxhk>	{11}	(hh,hk,kk)	hk	kk	kk	hh	kk	kk	hk	hh	kk	hk	hk	kk	kk	hk	hh	hh	hh	hk	hh	hh	hk	hk	kk	hk	hk	kk	hk	hk	hk	hk	kk	kk	hk	hh	hk	kk	hk	hk	hk	hk	kk	kk	kk	kk
R_500084_L12_PA	R_500084_L12_PA	LG12	<hkxhk>	{11}	(hh,hk,kk)	hk	kk	kk	hh	kk	kk	hk	hh	kk	hk	hk	kk	kk	hk	hh	hh	hh	hk	hh	hh	hk	hk	kk	hk	hk	kk	hk	hk	hk	hk	kk	kk	hk	hh	hk	kk	hk	hk	hk	hk	kk	kk	kk	kk
LG12_HB_237	F_0107523_L12_PA	LG12	<lmxll>	{0-}	(ll,lm)	ll	ll	ll	lm	ll	ll	ll	lm	ll	ll	ll	ll	ll	ll	lm	lm	lm	lm	lm	lm	lm	lm	ll	lm	lm	ll	ll	lm	lm	ll	ll	ll	lm	lm	lm	ll	ll	ll	ll	ll	ll	ll	ll	ll
LG12_HB_237	F_0107522_L12_PA	LG12	<nnxnp>	{-0}	(nn,np)	np	nn	nn	np	nn	nn	np	np	nn	np	np	nn	nn	np	np	np	np	nn	np	np	nn	nn	nn	nn	nn	nn	np	nn	nn	np	nn	nn	nn	np	nn	nn	np	np	np	np	nn	nn	nn	nn
LG12_HB_237	F_0107529_L12_PA	LG12	<nnxnp>	{-0}	(nn,np)	np	nn	nn	np	nn	nn	np	np	nn	np	np	nn	nn	np	np	np	np	nn	np	np	nn	nn	nn	nn	nn	nn	np	nn	nn	np	nn	nn	nn	np	nn	nn	np	np	np	np	nn	nn	nn	nn
LG12_HB_237	F_0107535_L12_PA	LG12	<nnxnp>	{-0}	(nn,np)	np	nn	nn	np	nn	nn	np	np	nn	np	np	nn	nn	np	np	np	np	nn	np	np	nn	nn	nn	nn	nn	nn	np	nn	nn	np	nn	nn	nn	np	nn	nn	np	np	np	np	nn	nn	nn	nn
LG12_HB_237	GD_00173_L12_PA	LG12	<nnxnp>	{-0}	(nn,np)	np	nn	nn	np	nn	nn	np	np	nn	np	np	nn	nn	np	np	np	np	nn	np	np	nn	nn	nn	nn	nn	nn	np	nn	nn	np	nn	nn	nn	np	nn	nn	np	np	np	np	nn	nn	nn	nn
LG12_HB_238	F_0107999_L12_PA	LG12	<hkxhk>	{11}	(hh,hk,kk)	hk	kk	kk	hh	kk	kk	hk	hh	kk	hk	hk	kk	kk	hk	hh	hh	hh	hk	hh	hh	hk	hk	kk	hk	hk	kk	hk	hk	hk	hk	kk	kk	hk	hh	hk	kk	hk	hk	hk	hk	kk	kk	kk	kk
LG12_HB_239	F_0108801_L12_PA	LG12	<nnxnp>	{-0}	(nn,np)	--	nn	nn	np	nn	nn	--	np	nn	np	np	--	nn	--	--	--	np	nn	np	np	nn	nn	nn	nn	nn	nn	--	nn	nn	np	nn	nn	nn	np	nn	nn	np	np	np	np	nn	nn	nn	nn
LG12_HB_239	F_0108815_L12_PA	LG12	<lmxll>	{0-}	(ll,lm)	ll	ll	ll	lm	ll	ll	ll	lm	ll	ll	ll	ll	ll	ll	lm	lm	lm	lm	lm	lm	lm	lm	lm	lm	lm	ll	ll	lm	lm	ll	ll	ll	lm	lm	lm	ll	ll	ll	ll	ll	ll	ll	ll	ll
LG12_HB_239	F_0108825_L12_PA	LG12	<hkxhk>	{11}	(hh,hk,kk)	hk	kk	kk	hh	kk	kk	hk	hh	kk	hk	hk	kk	kk	hk	hh	hh	hh	hk	hh	hh	hk	hk	hk	hk	hk	kk	hk	hk	hk	hk	kk	kk	hk	hh	hk	kk	hk	hk	hk	hk	kk	kk	kk	kk
LG12_HB_239	R_1193551_L12_PA	LG12	<hkxhk>	{11}	(hh,hk,kk)	hk	kk	kk	hh	kk	kk	hk	hh	kk	hk	hk	kk	kk	hk	hh	hh	hh	hk	hh	hh	hk	hk	hk	hk	hk	kk	hk	hk	hk	hk	kk	kk	hk	hh	hk	kk	hk	hk	hk	hk	kk	kk	kk	kk
LG12_HB_239	F_0108793_L12_PA	LG12	<nnxnp>	{-0}	(nn,np)	np	nn	nn	np	nn	nn	np	np	nn	np	np	nn	nn	np	np	np	np	nn	np	np	nn	nn	nn	nn	nn	nn	np	nn	nn	np	nn	nn	nn	np	nn	nn	np	np	np	np	nn	nn	nn	nn
LG12_HB_239.5	R_1205264_L12_PA	LG12	<hkxhk>	{11}	(hh,hk,kk)	hk	kk	kk	hh	kk	kk	hk	hh	kk	hk	hk	kk	kk	hk	hh	hh	hh	hk	hh	hh	hk	hk	hk	hk	hk	kk	hk	hk	hk	hk	kk	kk	hk	hh	hk	kk	hk	hk	hk	hk	kk	kk	kk	kk
LG12_HB_239.5	R_1215786_L12_PA	LG12	<hkxhk>	{11}	(hh,hk,kk)	hk	kk	kk	hh	kk	kk	hk	hh	kk	hk	hk	kk	kk	hk	hh	hh	hh	hk	hh	hh	hk	hk	hk	hk	hk	kk	hk	hk	hk	hk	kk	kk	hk	hh	hk	kk	hk	hk	hk	hk	kk	kk	kk	kk
LG12_HB_240	F_0109517_L12_PA	LG12	<lmxll>	{0-}	(ll,lm)	ll	ll	ll	lm	ll	ll	ll	lm	ll	ll	ll	ll	ll	ll	lm	lm	lm	lm	lm	lm	lm	lm	lm	lm	ll	ll	ll	lm	lm	ll	ll	ll	lm	lm	lm	ll	ll	ll	ll	ll	ll	ll	ll	ll
LG12_HB_240	F_0109509_L12_PA	LG12	<nnxnp>	{-0}	(nn,np)	np	nn	nn	np	nn	nn	np	np	nn	np	np	nn	nn	np	np	np	np	nn	np	np	nn	nn	nn	nn	nn	nn	np	nn	nn	np	nn	nn	nn	np	nn	nn	np	np	np	np	nn	nn	nn	nn
LG12_HB_241	F_0110363_L12_PA	LG12	<hkxhk>	{00}	(hh,hk,kk)	hk	hh	hh	kk	hh	hh	hk	kk	hh	hk	hk	hk	hh	hk	kk	kk	kk	hk	kk	kk	hk	hk	hk	hk	hh	hh	hk	hk	hk	hk	hh	hh	hk	kk	hk	hh	hk	hk	hk	hk	hh	hh	hh	hh
LG12_HB_241	F_0110366_L12_PA	LG12	<nnxnp>	{-0}	(nn,np)	np	nn	nn	np	nn	nn	np	np	nn	np	np	nn	nn	np	np	np	np	nn	np	np	nn	nn	nn	nn	nn	nn	np	nn	nn	np	nn	nn	nn	np	nn	nn	np	np	np	np	nn	nn	nn	nn
LG12_HB_241	F_0110371_L12_PA	LG12	<hkxhk>	{00}	(hh,hk,kk)	hk	hh	hh	kk	hh	hh	hk	kk	hh	hk	hk	hk	hh	hk	kk	kk	kk	hk	kk	kk	hk	hk	hk	hk	hh	hh	hk	hk	hk	hk	hh	hh	hk	kk	hk	hh	hk	hk	hk	hk	hh	hh	hh	hh
LG12_HB_241	F_0110372_L12_PA	LG12	<nnxnp>	{-0}	(nn,np)	np	nn	nn	np	nn	nn	np	np	nn	np	np	nn	nn	np	np	np	np	nn	np	np	nn	nn	nn	nn	nn	nn	np	nn	nn	np	nn	nn	nn	np	nn	nn	np	np	np	np	nn	nn	nn	nn
LG12_HB_241	F_0110376_L12_PA	LG12	<hkxhk>	{11}	(hh,hk,kk)	hk	kk	kk	hh	kk	kk	hk	hh	kk	hk	hk	hk	kk	hk	hh	hh	hh	hk	hh	hh	hk	hk	hk	hk	kk	kk	hk	hk	hk	hk	kk	kk	hk	hh	hk	kk	hk	hk	hk	hk	kk	kk	kk	kk
LG12_HB_241	F_0110377_L12_PA	LG12	<lmxll>	{0-}	(ll,lm)	ll	ll	ll	lm	ll	ll	ll	lm	ll	ll	ll	lm	ll	ll	lm	lm	lm	lm	lm	lm	lm	lm	lm	lm	ll	ll	ll	lm	lm	ll	ll	ll	lm	lm	lm	ll	ll	ll	ll	ll	ll	ll	ll	ll
LG12_HB_241	F_0110379_L12_PA	LG12	<lmxll>	{0-}	(ll,lm)	ll	ll	ll	lm	ll	ll	ll	lm	ll	ll	ll	lm	ll	ll	lm	lm	lm	lm	lm	lm	lm	lm	lm	lm	ll	ll	ll	lm	lm	ll	ll	ll	lm	lm	lm	ll	ll	ll	ll	ll	ll	ll	ll	ll
LG12_HB_241	R_1816057_L12_PA	LG12	<hkxhk>	{00}	(hh,hk,kk)	hk	hh	hh	kk	hh	hh	hk	kk	hh	hk	hk	hk	hh	hk	kk	kk	kk	hk	kk	kk	hk	hk	hk	hk	hh	hh	hk	hk	hk	hk	hh	hh	hk	kk	hk	hh	hk	hk	hk	hk	hh	hh	hh	hh
LG12_HB_241	R_1818084_L12_PA	LG12	<hkxhk>	{00}	(hh,hk,kk)	hk	hh	hh	kk	hh	hh	hk	kk	hh	hk	hk	hk	hh	hk	kk	kk	kk	hk	kk	kk	hk	hk	hk	hk	hh	hh	hk	hk	hk	hk	hh	hh	hk	kk	hk	hh	hk	hk	hk	hk	hh	hh	hh	hh
LG12_HB_242	F_0110881_L12_PA	LG12	<hkxhk>	{11}	(hh,hk,kk)	hk	kk	kk	hh	kk	kk	hk	hh	kk	hk	hk	hk	kk	hk	hh	hh	hh	hk	hh	hh	hk	hk	hk	hk	kk	kk	hk	hk	hh	hk	kk	kk	hk	hh	hk	kk	hk	hk	hk	hk	kk	kk	kk	kk
LG12_HB_242	F_0110886_L12_PA	LG12	<hkxhk>	{00}	(hh,hk,kk)	hk	hh	hh	kk	hh	hh	hk	kk	hh	hk	hk	hk	hh	hk	kk	kk	kk	hk	kk	kk	hk	hk	hk	hk	hh	hh	hk	hk	kk	hk	hh	hh	hk	kk	hk	hh	hk	hk	hk	hk	hh	hh	hh	hh
LG12_HB_242	R_2343296_L12_PA	LG12	<hkxhk>	{00}	(hh,hk,kk)	hk	hh	hh	kk	hh	hh	hk	kk	hh	hk	hk	hk	hh	hk	kk	kk	kk	hk	kk	kk	hk	hk	hk	hk	hh	hh	hk	hk	kk	hk	hh	hh	hk	kk	hk	hh	hk	hk	hk	hk	hh	hh	hh	hh
LG12_HB_244	F_0111366_L12_PA	LG12	<nnxnp>	{-0}	(nn,np)	nn	nn	nn	np	nn	nn	np	np	nn	np	np	nn	nn	np	np	np	np	nn	nn	np	nn	nn	nn	nn	nn	nn	np	nn	np	np	nn	nn	nn	np	nn	nn	nn	np	np	np	nn	nn	nn	nn
LG12_HB_244	F_0111348_L12_PA	LG12	<hkxhk>	{00}	(hh,hk,kk)	hh	hh	hh	kk	hh	hh	hk	kk	hh	hk	hk	hk	hh	hk	kk	kk	kk	hk	hk	kk	hh	hk	hk	hk	hh	hh	hk	hk	kk	hk	hh	hh	hk	kk	hk	hh	hh	hk	hk	hk	hh	hh	hh	hh
LG12_HB_244	F_0111355_L12_PA	LG12	<hkxhk>	{11}	(hh,hk,kk)	kk	kk	kk	hh	kk	kk	hk	hh	kk	hk	hk	hk	kk	hk	hh	hh	hh	hk	hk	hh	kk	hk	hk	hk	kk	kk	hk	hk	hh	hk	kk	kk	hk	hh	hk	kk	kk	hk	hk	hk	kk	kk	kk	kk
LG12_HB_244	F_0111369_L12_PA	LG12	<hkxhk>	{11}	(hh,hk,kk)	kk	kk	kk	hh	kk	kk	hk	hh	kk	hk	hk	hk	kk	hk	hh	hh	hh	hk	hk	hh	kk	hk	hk	hk	kk	kk	hk	hk	hh	hk	kk	kk	hk	hh	hk	kk	kk	hk	hk	hk	kk	kk	kk	kk
LG12_HB_244.5	GD_01615_L12_PA	LG12	<lmxll>	{0-}	(ll,lm)	ll	ll	ll	lm	ll	ll	ll	lm	ll	ll	ll	lm	ll	ll	lm	lm	lm	lm	lm	lm	ll	lm	lm	lm	ll	ll	ll	lm	lm	ll	ll	ll	lm	lm	lm	ll	ll	ll	ll	ll	ll	ll	ll	ll
F_0111904_L12_PA	F_0111904_L12_PA	LG12	<nnxnp>	{-0}	(nn,np)	nn	nn	nn	np	nn	nn	np	np	nn	np	np	nn	nn	np	np	np	np	nn	nn	np	nn	nn	nn	nn	nn	nn	np	nn	np	np	nn	nn	nn	np	nn	nn	nn	np	np	np	nn	nn	nn	nn
LG12_HB_246	F_0112238_L12_PA	LG12	<nnxnp>	{-0}	(nn,np)	nn	nn	nn	np	nn	nn	np	np	nn	np	np	nn	nn	np	np	np	np	nn	nn	np	nn	nn	nn	nn	nn	nn	np	nn	np	np	nn	nn	nn	np	nn	nn	nn	np	np	np	nn	nn	nn	nn
LG12_HB_246	F_0112239_L12_PA	LG12	<nnxnp>	{-0}	(nn,np)	nn	nn	nn	np	nn	nn	np	np	nn	np	np	nn	nn	np	np	np	np	nn	nn	np	nn	nn	nn	nn	nn	nn	np	nn	np	np	nn	nn	nn	np	nn	nn	nn	np	np	np	nn	nn	nn	nn
LG12_HB_246.5	R_3506169_L12_PA	LG12	<nnxnp>	{-0}	(nn,np)	nn	nn	nn	np	nn	nn	np	np	nn	np	np	nn	nn	np	np	np	np	nn	nn	np	nn	nn	nn	nn	nn	nn	np	nn	np	np	nn	nn	nn	np	nn	nn	nn	np	np	np	nn	nn	nn	nn
LG12_HB_247	F_0112839_L12_PA	LG12	<nnxnp>	{-0}	(nn,np)	nn	nn	nn	nn	nn	nn	np	np	nn	np	np	nn	nn	np	np	np	np	nn	nn	np	nn	nn	nn	nn	nn	nn	np	nn	np	np	nn	nn	nn	np	nn	nn	nn	np	np	np	nn	nn	nn	nn
LG12_HB_248	F_0113071_L12_PA	LG12	<lmxll>	{0-}	(ll,lm)	ll	ll	ll	lm	ll	ll	ll	lm	ll	ll	ll	lm	ll	ll	lm	lm	lm	lm	lm	lm	ll	lm	lm	lm	ll	ll	ll	lm	lm	ll	ll	ll	lm	lm	lm	ll	ll	ll	ll	ll	ll	ll	ll	ll
LG12_HB_248	F_0113072_L12_PA	LG12	<nnxnp>	{-0}	(nn,np)	nn	nn	np	nn	nn	nn	np	np	nn	np	np	nn	nn	np	np	np	np	nn	nn	np	nn	nn	nn	nn	nn	nn	np	nn	np	np	nn	nn	nn	np	nn	nn	nn	np	np	np	nn	nn	nn	nn
LG12_HB_248	F_0113090_L12_PA	LG12	<hkxhk>	{11}	(hh,hk,kk)	kk	kk	hk	hk	kk	kk	hk	hh	kk	hk	hk	hk	kk	hk	hh	hh	hh	hk	hk	hh	kk	hk	hk	hk	kk	kk	hk	hk	hh	hk	kk	kk	hk	hh	hk	kk	kk	hk	hk	hk	kk	kk	kk	kk
LG12_HB_2485_s28h2	F_1091503_L4_28_2	LG12	<nnxnp>	{-0}	(nn,np)	nn	np	np	nn	nn	np	np	np	nn	np	np	nn	nn	np	np	nn	nn	np	nn	np	np	np	nn	np	nn	nn	np	np	np	np	nn	np	nn	nn	nn	nn	nn	nn	nn	np	np	nn	nn	np
LG12_HB_249	F_0113339_L12_PA	LG12	<lmxll>	{0-}	(ll,lm)	ll	ll	ll	lm	ll	ll	ll	lm	ll	ll	ll	lm	ll	ll	lm	lm	ll	lm	lm	lm	ll	lm	lm	lm	ll	ll	ll	lm	lm	ll	ll	ll	lm	lm	lm	ll	ll	ll	ll	ll	ll	ll	ll	ll
LG12_HB_249	F_0113340_L12_PA	LG12	<lmxll>	{0-}	(ll,lm)	ll	ll	ll	lm	ll	ll	ll	lm	ll	ll	ll	lm	ll	ll	lm	lm	ll	lm	lm	lm	ll	lm	lm	lm	ll	ll	ll	lm	lm	ll	ll	ll	lm	lm	lm	ll	ll	ll	ll	ll	ll	ll	ll	ll
LG12_HB_249	F_0113377_L12_PA	LG12	<lmxll>	{0-}	(ll,lm)	ll	ll	ll	lm	ll	ll	ll	lm	ll	ll	ll	lm	ll	ll	lm	lm	ll	lm	lm	lm	ll	lm	lm	lm	ll	ll	ll	lm	lm	ll	ll	ll	lm	lm	lm	ll	ll	ll	ll	ll	ll	ll	ll	ll
LG12_HB_249	F_0113378_L12_PA	LG12	<lmxll>	{0-}	(ll,lm)	ll	ll	ll	lm	ll	ll	ll	lm	ll	ll	ll	lm	ll	ll	lm	lm	ll	lm	lm	lm	ll	lm	lm	lm	ll	ll	ll	lm	lm	ll	ll	ll	lm	lm	lm	ll	ll	ll	ll	ll	ll	ll	ll	ll
LG12_HB_249	R_4304933_L12_PA	LG12	<lmxll>	{0-}	(ll,lm)	ll	ll	ll	lm	ll	ll	ll	lm	ll	ll	ll	lm	ll	ll	lm	lm	ll	lm	lm	lm	ll	lm	lm	lm	ll	ll	ll	lm	lm	ll	ll	ll	lm	lm	lm	ll	ll	ll	ll	ll	ll	ll	ll	ll
R_4686156_L12_PA	R_4686156_L12_PA	LG12	<lmxll>	{0-}	(ll,lm)	ll	--	--	lm	lm	--	ll	lm	--	ll	--	lm	ll	ll	lm	lm	ll	lm	lm	lm	ll	lm	lm	lm	--	ll	--	lm	lm	--	--	--	lm	lm	lm	ll	--	ll	ll	ll	--	--	ll	ll
LG12_HB_250	F_0114369_L12_PA	LG12	<nnxnp>	{-0}	(nn,np)	nn	nn	np	nn	nn	nn	np	np	nn	np	np	nn	nn	np	np	np	np	nn	nn	np	nn	nn	nn	nn	nn	nn	np	nn	np	np	nn	np	nn	np	nn	nn	nn	np	np	np	nn	nn	nn	nn
LG12_HB_250	GD_01907_L12_PA	LG12	<nnxnp>	{-0}	(nn,np)	nn	nn	np	nn	nn	nn	np	np	nn	np	np	nn	nn	np	np	np	np	nn	nn	np	nn	nn	nn	nn	nn	nn	np	nn	np	np	nn	np	nn	np	nn	nn	nn	np	np	np	nn	nn	nn	nn
LG12_HB_250	F_0114362_L12_PA	LG12	<lmxll>	{0-}	(ll,lm)	ll	ll	ll	lm	lm	ll	ll	lm	ll	ll	ll	lm	ll	ll	lm	lm	ll	lm	lm	lm	ll	lm	lm	lm	ll	ll	ll	lm	lm	ll	ll	ll	lm	lm	lm	ll	ll	ll	ll	ll	ll	ll	ll	ll
LG12_HB_250	F_0114363_L12_PA	LG12	<lmxll>	{0-}	(ll,lm)	ll	ll	ll	lm	lm	ll	ll	lm	ll	ll	ll	lm	ll	ll	lm	lm	ll	lm	lm	lm	ll	lm	lm	lm	ll	ll	ll	lm	lm	ll	ll	ll	lm	lm	lm	ll	ll	ll	ll	ll	ll	ll	ll	ll
LG12_HB_250	F_0114368_L12_PA	LG12	<lmxll>	{0-}	(ll,lm)	ll	ll	ll	lm	lm	ll	ll	lm	ll	ll	ll	lm	ll	ll	lm	lm	ll	lm	lm	lm	ll	lm	lm	lm	ll	ll	ll	lm	lm	ll	ll	ll	lm	lm	lm	ll	ll	ll	ll	ll	ll	ll	ll	ll
LG12_HB_251	F_0114795_L12_PA	LG12	<nnxnp>	{-0}	(nn,np)	nn	nn	np	nn	nn	nn	np	np	nn	np	np	nn	nn	np	np	np	np	nn	nn	np	nn	nn	nn	nn	nn	nn	np	nn	np	np	nn	np	nn	np	nn	nn	nn	np	np	np	nn	nn	nn	nn
LG12_HB_251	F_0114799_L12_PA	LG12	<nnxnp>	{-0}	(nn,np)	nn	nn	np	nn	nn	nn	np	np	nn	np	np	nn	nn	np	np	np	np	nn	nn	np	nn	nn	nn	nn	nn	nn	np	nn	np	np	nn	np	nn	np	nn	nn	nn	np	np	np	nn	nn	nn	nn
LG12_HB_251	F_0114805_L12_PA	LG12	<nnxnp>	{-0}	(nn,np)	nn	nn	np	nn	nn	nn	np	np	nn	np	np	nn	nn	np	np	np	np	nn	nn	np	nn	nn	nn	nn	nn	nn	np	nn	np	np	nn	np	nn	np	nn	nn	nn	np	np	np	nn	nn	nn	nn
LG12_HB_251	F_0114810_L12_PA	LG12	<nnxnp>	{-0}	(nn,np)	nn	nn	np	nn	nn	nn	np	np	nn	np	np	nn	nn	np	np	np	np	nn	nn	np	nn	nn	nn	nn	nn	nn	np	nn	np	np	nn	np	nn	np	nn	nn	nn	np	np	np	nn	nn	nn	nn
LG12_HB_251	F_0114822_L12_PA	LG12	<nnxnp>	{-0}	(nn,np)	nn	nn	np	nn	nn	nn	np	np	nn	np	np	nn	nn	np	np	np	np	nn	nn	np	nn	nn	nn	nn	nn	nn	np	nn	np	np	nn	np	nn	np	nn	nn	nn	np	np	np	nn	nn	nn	nn
LG12_HB_251	F_0114826_L12_PA	LG12	<nnxnp>	{-0}	(nn,np)	nn	nn	np	nn	nn	nn	np	np	nn	np	np	nn	nn	np	np	np	np	nn	nn	np	nn	nn	nn	nn	nn	nn	np	nn	np	np	nn	np	nn	np	nn	nn	nn	np	np	np	nn	nn	nn	nn
LG12_HB_251.5	R_5173778_L12_PA	LG12	<nnxnp>	{-0}	(nn,np)	nn	nn	np	nn	nn	nn	np	np	nn	np	np	nn	nn	np	np	np	np	nn	nn	np	nn	nn	nn	nn	nn	nn	np	nn	np	np	nn	np	nn	np	nn	nn	nn	np	np	np	nn	nn	nn	nn
LG12_HB_253	F_0116519_L12_PA	LG12	<lmxll>	{0-}	(ll,lm)	ll	ll	ll	lm	lm	ll	ll	lm	ll	ll	ll	lm	ll	ll	ll	lm	ll	lm	lm	lm	ll	lm	lm	lm	ll	ll	ll	lm	lm	ll	ll	ll	lm	lm	lm	ll	ll	ll	ll	ll	ll	ll	ll	ll
LG12_HB_253	F_0116521_L12_PA	LG12	<lmxll>	{0-}	(ll,lm)	ll	ll	ll	lm	lm	ll	ll	lm	ll	ll	ll	lm	ll	ll	ll	lm	ll	lm	lm	lm	ll	lm	lm	lm	ll	ll	ll	lm	lm	ll	ll	ll	lm	lm	lm	ll	ll	ll	ll	ll	ll	ll	ll	ll
LG12_HB_253	F_0116525_L12_PA	LG12	<lmxll>	{0-}	(ll,lm)	ll	ll	ll	lm	lm	ll	ll	lm	ll	ll	ll	lm	ll	ll	ll	lm	ll	lm	lm	lm	ll	--	lm	lm	ll	ll	ll	lm	lm	ll	ll	ll	lm	lm	lm	ll	ll	ll	ll	ll	ll	ll	ll	ll
LG12_HB_253	F_0116527_L12_PA	LG12	<nnxnp>	{-0}	(nn,np)	nn	nn	np	nn	nn	nn	np	np	nn	np	np	nn	nn	np	np	np	np	nn	nn	np	np	nn	nn	nn	nn	nn	np	nn	np	np	nn	np	nn	np	nn	nn	nn	np	np	np	nn	nn	nn	nn
LG12_HB_253	F_0116528_L12_PA	LG12	<hkxhk>	{11}	(hh,hk,kk)	kk	kk	hk	hk	hk	kk	hk	hh	kk	hk	hk	hk	kk	hk	hk	hh	hk	hk	hk	hh	hk	hk	hk	hk	kk	kk	hk	hk	hh	hk	kk	hk	hk	hh	hk	kk	kk	hk	hk	hk	kk	kk	kk	kk
LG12_HB_254	F_0117252_L12_PA	LG12	<nnxnp>	{-0}	(nn,np)	nn	nn	np	nn	nn	nn	np	np	nn	--	np	nn	nn	np	np	np	np	nn	nn	np	np	nn	nn	nn	nn	nn	np	np	np	np	nn	np	nn	np	nn	nn	nn	np	np	np	nn	nn	nn	nn
LG12_HB_254	F_0117243_L12_PA	LG12	<lmxll>	{0-}	(ll,lm)	ll	ll	ll	lm	lm	ll	ll	lm	ll	ll	ll	lm	ll	ll	ll	lm	ll	lm	lm	lm	ll	lm	lm	lm	ll	ll	ll	lm	lm	ll	ll	ll	lm	lm	lm	ll	ll	ll	ll	ll	ll	ll	ll	lm
LG12_HB_254	F_0117245_L12_PA	LG12	<lmxll>	{0-}	(ll,lm)	ll	ll	ll	lm	lm	ll	ll	lm	ll	ll	ll	lm	ll	ll	ll	lm	ll	lm	lm	lm	ll	lm	lm	lm	ll	ll	ll	lm	lm	ll	ll	ll	lm	lm	lm	ll	ll	ll	ll	ll	ll	ll	ll	lm
LG12_HB_255	F_0117714_L12_PA	LG12	<lmxll>	{0-}	(ll,lm)	ll	ll	ll	lm	lm	ll	ll	lm	ll	ll	ll	lm	ll	ll	ll	lm	ll	lm	lm	lm	ll	lm	lm	lm	ll	ll	ll	lm	lm	ll	ll	ll	lm	lm	lm	lm	ll	ll	ll	ll	ll	ll	ll	lm
LG12_HB_255	F_0117717_L12_PA	LG12	<lmxll>	{0-}	(ll,lm)	ll	ll	ll	lm	--	ll	ll	lm	ll	ll	ll	--	ll	ll	ll	lm	ll	lm	lm	lm	ll	lm	lm	lm	ll	ll	ll	lm	lm	ll	ll	ll	lm	lm	lm	lm	ll	ll	ll	ll	ll	ll	ll	lm
LG12_HB_256	F_0117741_L12_PA	LG12	<lmxll>	{0-}	(ll,lm)	ll	ll	ll	lm	lm	ll	ll	lm	ll	ll	ll	lm	ll	ll	ll	lm	ll	lm	lm	lm	ll	lm	lm	lm	ll	ll	ll	lm	lm	ll	ll	ll	lm	lm	lm	lm	ll	ll	ll	ll	ll	ll	ll	lm
LG12_HB_256	F_0117748_L12_PA	LG12	<lmxll>	{0-}	(ll,lm)	ll	ll	ll	lm	lm	ll	ll	lm	ll	ll	ll	lm	ll	ll	ll	lm	ll	lm	lm	lm	ll	lm	lm	lm	ll	ll	ll	lm	lm	ll	ll	ll	lm	lm	lm	lm	ll	ll	ll	ll	ll	ll	ll	lm
LG12_HB_256	F_0117753_L12_PA	LG12	<lmxll>	{0-}	(ll,lm)	ll	ll	ll	lm	lm	ll	ll	lm	ll	ll	ll	lm	ll	ll	ll	lm	ll	lm	lm	lm	ll	lm	lm	lm	ll	ll	ll	lm	lm	ll	ll	ll	lm	lm	lm	lm	ll	ll	ll	ll	ll	ll	ll	lm
LG12_HB_256	F_0117756_L12_PA	LG12	<nnxnp>	{-0}	(nn,np)	nn	nn	np	nn	nn	nn	np	np	nn	np	np	nn	nn	np	np	np	np	nn	nn	np	np	np	nn	nn	nn	nn	np	np	np	np	nn	np	nn	nn	nn	nn	nn	np	np	np	nn	nn	nn	nn
LG12_HB_256	F_0117757_L12_PA	LG12	<nnxnp>	{-0}	(nn,np)	nn	nn	np	nn	nn	nn	np	np	nn	np	np	nn	nn	np	np	np	np	nn	nn	np	np	np	nn	nn	nn	nn	np	np	np	np	nn	np	nn	nn	nn	nn	nn	np	np	np	nn	nn	nn	nn
LG12_HB_257	F_0118080_L12_PA	LG12	<nnxnp>	{-0}	(nn,np)	nn	nn	np	nn	nn	nn	np	np	nn	np	np	nn	nn	np	np	np	np	nn	nn	np	np	np	nn	nn	nn	nn	np	np	np	np	nn	np	nn	nn	nn	nn	nn	np	np	np	nn	nn	nn	nn
LG12_HB_257	F_0118087_L12_PA	LG12	<nnxnp>	{-0}	(nn,np)	nn	nn	np	nn	nn	nn	np	np	nn	np	np	nn	nn	np	np	np	np	nn	nn	np	np	np	nn	nn	nn	nn	np	np	np	np	nn	np	nn	nn	nn	nn	nn	np	np	np	nn	nn	nn	nn
LG12_HB_257	F_0118091_L12_PA	LG12	<nnxnp>	{-0}	(nn,np)	nn	nn	np	nn	nn	nn	np	np	nn	np	np	nn	nn	np	np	np	np	nn	nn	np	np	np	nn	nn	nn	nn	np	np	np	np	nn	np	nn	nn	nn	nn	nn	np	np	np	nn	nn	nn	nn
LG12_HB_257	R_7044670_L12_PA	LG12	<nnxnp>	{-0}	(nn,np)	nn	nn	np	nn	nn	nn	np	np	nn	np	np	nn	nn	np	np	np	np	nn	nn	np	np	np	nn	nn	nn	nn	np	np	np	np	nn	np	nn	nn	nn	nn	nn	np	np	np	nn	nn	nn	nn
F_0118326_L12_PA	F_0118326_L12_PA	LG12	<lmxll>	{0-}	(ll,lm)	ll	ll	ll	lm	lm	ll	ll	lm	ll	ll	ll	lm	ll	ll	ll	lm	ll	lm	lm	lm	ll	lm	lm	lm	ll	ll	ll	lm	lm	ll	ll	ll	lm	lm	lm	lm	ll	ll	ll	ll	ll	ll	ll	lm
LG12_HB_2580_s71h3	F_1108951_L12_71_3	LG12	<hkxhk>	{11}	(hh,hk,kk)	kk	hk	hk	hk	hk	hk	hk	hk	kk	hk	hk	hk	kk	hk	hk	hk	kk	hh	hk	hh	kk	hk	hk	hh	kk	kk	hk	hk	hh	hk	kk	hk	kk	hk	kk	hk	kk	kk	kk	hk	hk	kk	kk	hh
F_1109632_L13_73_3	F_1109632_L13_73_3	LG12	<hkxhk>	{00}	(hh,hk,kk)	hh	hk	hk	hk	hk	hk	kk	hk	hh	hk	hk	hk	hh	hk	hk	hk	hh	kk	hk	kk	hh	hk	hk	kk	hh	hh	hk	hk	kk	hh	hh	hk	hh	hk	hh	hk	hh	hh	hh	hk	hk	hh	hh	kk
LG12_HB_259	F_0118486_L12_PA	LG12	<lmxll>	{0-}	(ll,lm)	ll	ll	ll	lm	lm	ll	ll	lm	ll	ll	ll	lm	ll	ll	ll	lm	ll	lm	lm	lm	ll	lm	lm	lm	ll	ll	ll	lm	lm	ll	ll	ll	lm	lm	lm	lm	ll	ll	ll	ll	ll	ll	ll	lm
LG12_HB_2609_s91h3	F_1115959_L5_91_3	LG12	<nnxnp>	{-0}	(nn,np)	nn	np	np	nn	np	np	np	nn	nn	np	np	nn	nn	np	np	nn	nn	np	nn	np	nn	np	nn	np	nn	np	np	np	np	nn	nn	np	nn	np	nn	nn	nn	nn	nn	np	np	nn	nn	np
LG12_HB_2609_s91h3	F_1115969_L5_91_3	LG12	<hkxhk>	{00}	(hh,hk,kk)	hk	hk	hk	hk	kk	hk	kk	hh	hh	hk	hk	hk	hh	hk	hk	hk	hh	kk	hk	hk	hh	hk	hk	kk	hh	hk	hk	hk	hk	hh	hh	hk	hh	kk	hh	hk	hh	hh	hh	hk	hk	hh	hk	kk
LG12_HB_2609_s91h3	F_1115970_L5_91_3	LG12	<hkxhk>	{11}	(hh,hk,kk)	hk	hk	hk	hk	hh	hk	hh	kk	kk	hk	hk	hk	kk	hk	hk	hk	kk	hh	hk	hk	kk	hk	hk	hh	kk	hk	hk	hk	hk	kk	kk	hk	kk	hh	kk	hk	kk	kk	kk	hk	hk	kk	hk	hh
LG12_HB_261	F_0118958_L12_PA	LG12	<hkxhk>	{11}	(hh,hk,kk)	kk	kk	hk	hk	hk	kk	hk	hh	kk	hk	hk	hk	kk	hk	hk	hh	hk	hk	hk	hh	hk	hh	hk	hk	kk	kk	hk	hh	hh	hk	kk	hk	hk	hk	hk	hk	kk	hk	hk	hk	kk	kk	kk	hk
LG12_HB_261	F_0118966_L12_PA	LG12	<hkxhk>	{00}	(hh,hk,kk)	hh	hh	hk	hk	hk	hh	hk	kk	hh	hk	hk	hk	hh	hk	hk	kk	hk	hk	hk	kk	hk	kk	hk	hk	hh	hh	hk	kk	kk	hk	hh	hk	hk	hk	hk	hk	hh	hk	hk	hk	hh	hh	hh	hk
LG12_HB_261	F_0118970_L12_PA	LG12	<hkxhk>	{11}	(hh,hk,kk)	kk	kk	hk	hk	hk	kk	hk	hh	kk	hk	hk	hk	kk	hk	hk	hh	hk	hk	hk	hh	hk	hh	hk	hk	kk	kk	hk	hh	hh	hk	kk	hk	hk	hk	hk	hk	kk	hk	hk	hk	kk	kk	kk	hk
LG12_HB_261	F_0118976_L12_PA	LG12	<hkxhk>	{00}	(hh,hk,kk)	hh	hh	hk	hk	hk	hh	hk	kk	hh	hk	hk	hk	hh	hk	hk	kk	hk	hk	hk	kk	hk	kk	hk	hk	hh	hh	hk	kk	kk	hk	hh	hk	hk	hk	hk	hk	hh	hk	hk	hk	hh	hh	hh	hk
LG12_HB_261	GD_01703_L12_PA	LG12	<lmxll>	{0-}	(ll,lm)	ll	ll	ll	lm	lm	ll	ll	lm	ll	ll	ll	lm	ll	ll	ll	lm	ll	lm	lm	lm	ll	lm	lm	lm	ll	ll	ll	lm	lm	ll	ll	ll	lm	lm	lm	lm	ll	ll	ll	ll	ll	ll	ll	lm
LG12_HB_263	F_0119357_L12_PA	LG12	<lmxll>	{0-}	(ll,lm)	ll	ll	ll	lm	lm	ll	ll	lm	ll	ll	ll	lm	ll	ll	ll	lm	ll	lm	lm	lm	ll	lm	lm	lm	ll	ll	ll	lm	lm	ll	ll	ll	lm	lm	lm	lm	ll	ll	ll	ll	ll	ll	ll	lm
LG12_HB_263	R_8810680_L12_PA	LG12	<lmxll>	{0-}	(ll,lm)	ll	ll	ll	lm	lm	ll	ll	lm	ll	ll	ll	lm	ll	ll	ll	lm	ll	lm	lm	lm	ll	lm	lm	lm	ll	ll	ll	lm	lm	ll	ll	ll	lm	lm	lm	lm	ll	ll	ll	ll	ll	ll	ll	lm
LG12_HB_263	R_8821550_L12_PA	LG12	<lmxll>	{0-}	(ll,lm)	ll	ll	ll	lm	lm	ll	ll	lm	ll	ll	ll	lm	ll	ll	ll	lm	ll	lm	lm	lm	ll	lm	lm	lm	ll	ll	ll	lm	lm	ll	ll	ll	lm	lm	lm	lm	ll	ll	ll	ll	ll	ll	ll	lm
LG12_HB_263	F_0119337_L12_PA	LG12	<hkxhk>	{11}	(hh,hk,kk)	kk	kk	hk	hk	hk	kk	hk	hh	kk	hk	hk	hk	kk	hk	hk	hk	hk	hk	hk	hh	hk	hh	hk	hk	kk	kk	hk	hh	hh	hk	kk	hk	hk	hk	hk	hk	kk	hk	hk	hk	hk	kk	kk	hk
LG12_HB_263	F_0119339_L12_PA	LG12	<nnxnp>	{-0}	(nn,np)	nn	nn	np	nn	nn	nn	np	np	nn	np	np	nn	nn	np	np	nn	np	nn	nn	np	np	np	nn	nn	nn	nn	np	np	np	np	nn	np	nn	nn	nn	nn	nn	np	np	np	np	nn	nn	nn
LG12_HB_263	F_0119340_L12_PA	LG12	<nnxnp>	{-0}	(nn,np)	nn	nn	np	nn	nn	nn	np	np	nn	np	np	nn	nn	np	np	nn	np	nn	nn	np	np	np	nn	nn	nn	nn	np	np	np	np	nn	np	nn	nn	nn	nn	nn	np	np	np	np	nn	nn	nn
LG12_HB_263	F_0119353_L12_PA	LG12	<hkxhk>	{11}	(hh,hk,kk)	kk	kk	hk	hk	hk	kk	hk	hh	kk	hk	hk	hk	kk	hk	hk	hk	hk	hk	hk	hh	hk	hh	hk	hk	kk	kk	hk	hh	hh	hk	kk	hk	hk	hk	hk	hk	kk	hk	hk	hk	hk	kk	kk	hk
LG12_HB_263	F_0119366_L12_PA	LG12	<hkxhk>	{11}	(hh,hk,kk)	kk	kk	hk	hk	hk	kk	hk	hh	kk	hk	hk	hk	kk	hk	hk	hk	hk	hk	hk	hh	hk	hh	hk	hk	kk	kk	hk	hh	hh	hk	kk	hk	hk	hk	hk	hk	kk	hk	hk	hk	hk	kk	kk	hk
LG12_HB_263	R_8802561_L12_PA	LG12	<hkxhk>	{11}	(hh,hk,kk)	kk	kk	hk	hk	hk	kk	hk	hh	kk	hk	hk	hk	kk	hk	hk	hk	hk	hk	hk	hh	hk	hh	hk	hk	kk	kk	hk	hh	hh	hk	kk	hk	hk	hk	hk	hk	kk	hk	hk	hk	hk	kk	kk	hk
LG12_HB_265	F_0120094_L12_PA	LG12	<nnxnp>	{-0}	(nn,np)	nn	nn	np	nn	nn	nn	np	np	nn	np	np	nn	nn	np	np	nn	np	nn	nn	np	np	np	nn	nn	nn	nn	np	np	np	np	nn	np	nn	nn	nn	nn	nn	np	np	np	np	nn	nn	nn
LG12_HB_265	F_0120098_L12_PA	LG12	<nnxnp>	{-0}	(nn,np)	nn	nn	np	nn	nn	nn	np	np	nn	np	np	nn	nn	np	np	nn	np	nn	nn	np	np	np	nn	nn	nn	nn	np	np	np	np	nn	np	nn	nn	nn	nn	nn	np	np	np	np	nn	nn	nn
LG12_HB_265	R_9274031_L12_PA	LG12	<nnxnp>	{-0}	(nn,np)	nn	nn	np	nn	nn	nn	np	np	nn	np	np	nn	nn	np	np	nn	np	nn	nn	np	np	np	nn	nn	nn	nn	np	np	np	np	nn	np	nn	nn	nn	nn	nn	np	np	np	np	nn	nn	nn
LG12_HB_265	F_0120075_L12_PA	LG12	<lmxll>	{0-}	(ll,lm)	ll	ll	ll	lm	lm	ll	ll	lm	ll	ll	ll	lm	ll	ll	ll	lm	ll	lm	lm	lm	ll	lm	lm	lm	ll	ll	ll	lm	lm	ll	ll	ll	ll	lm	lm	lm	ll	ll	ll	ll	ll	ll	ll	lm
LG12_HB_265	F_0120077_L12_PA	LG12	<lmxll>	{0-}	(ll,lm)	ll	ll	ll	lm	lm	ll	ll	lm	ll	ll	ll	lm	ll	ll	ll	lm	ll	lm	lm	lm	ll	lm	lm	lm	ll	ll	ll	lm	lm	ll	ll	ll	ll	lm	lm	lm	ll	ll	ll	ll	ll	ll	ll	lm
LG12_HB_265	F_0120082_L12_PA	LG12	<hkxhk>	{11}	(hh,hk,kk)	kk	kk	hk	hk	hk	kk	hk	hh	kk	hk	hk	hk	kk	hk	hk	hk	hk	hk	hk	hh	hk	hh	hk	hk	kk	kk	hk	hh	hh	hk	kk	hk	kk	hk	hk	hk	kk	hk	hk	hk	hk	kk	kk	hk
LG12_HB_265	F_0120095_L12_PA	LG12	<hkxhk>	{00}	(hh,hk,kk)	hh	hh	hk	hk	hk	hh	hk	kk	hh	hk	hk	hk	hh	hk	hk	hk	hk	hk	hk	kk	hk	kk	hk	hk	hh	hh	hk	kk	kk	hk	hh	hk	hh	hk	hk	hk	hh	hk	hk	hk	hk	hh	hh	hk
LG12_HB_265.5	GD_02053_L12_PA	LG12	<hkxhk>	{00}	(hh,hk,kk)	hh	hh	hk	hk	hk	hh	hk	kk	hh	hk	hk	hk	hh	hk	hk	hk	hk	hk	hk	kk	hk	kk	hk	hk	hh	hh	hk	kk	kk	hk	hh	hk	hh	hk	hk	hk	hh	hk	hk	hk	hk	hh	hh	hk
LG12_HB_265.5	R_9330075_L12_PA	LG12	<hkxhk>	{00}	(hh,hk,kk)	hh	hh	hk	hk	hk	hh	hk	kk	hh	hk	hk	hk	hh	hk	hk	hk	hk	hk	hk	kk	hk	kk	hk	hk	hh	hh	hk	kk	kk	hk	hh	hk	hh	hk	hk	hk	hh	hk	hk	hk	hk	hh	hh	hk
LG12_HB_265.5	R_9333311_L12_PA	LG12	<lmxll>	{0-}	(ll,lm)	ll	ll	ll	lm	lm	ll	ll	lm	ll	ll	ll	lm	ll	ll	ll	lm	ll	lm	lm	lm	ll	lm	lm	lm	ll	ll	ll	lm	lm	ll	ll	ll	ll	lm	lm	lm	ll	ll	ll	ll	ll	ll	ll	lm
LG12_HB_266	F_0120425_L12_PA	LG12	<lmxll>	{0-}	(ll,lm)	ll	ll	ll	lm	lm	ll	ll	lm	ll	ll	ll	lm	ll	ll	ll	lm	ll	lm	lm	lm	ll	lm	lm	lm	ll	ll	ll	lm	lm	ll	ll	ll	ll	lm	ll	lm	ll	ll	ll	ll	ll	ll	ll	lm
LG12_HB_268	F_0121073_L12_PA	LG12	<lmxll>	{0-}	(ll,lm)	ll	ll	ll	lm	lm	ll	ll	lm	ll	ll	ll	lm	ll	ll	ll	lm	ll	lm	lm	lm	ll	lm	lm	lm	ll	ll	ll	lm	lm	ll	ll	ll	ll	lm	ll	lm	ll	ll	ll	ll	ll	ll	ll	lm
LG12_HB_268	F_0121090_L12_PA	LG12	<lmxll>	{0-}	(ll,lm)	ll	ll	ll	lm	lm	ll	ll	lm	ll	ll	ll	lm	ll	ll	ll	lm	ll	lm	lm	lm	ll	lm	lm	lm	ll	ll	ll	lm	lm	ll	ll	ll	ll	lm	ll	lm	ll	ll	ll	ll	ll	ll	ll	lm
LG12_HB_268	F_0121061_L12_PA	LG12	<nnxnp>	{-0}	(nn,np)	nn	nn	np	nn	nn	nn	np	np	nn	np	np	nn	nn	np	np	nn	np	np	nn	np	np	np	nn	nn	nn	nn	np	np	np	np	nn	np	nn	nn	nn	nn	nn	nn	np	np	np	nn	nn	nn
LG12_HB_268	F_0121089_L12_PA	LG12	<nnxnp>	{-0}	(nn,np)	nn	nn	np	nn	nn	nn	np	np	nn	np	np	nn	nn	np	np	nn	np	np	nn	np	np	np	nn	nn	nn	nn	np	np	np	np	nn	np	nn	nn	nn	nn	nn	nn	np	np	np	nn	nn	nn
LG12_HB_268	GD_02814_L12_PA	LG12	<nnxnp>	{-0}	(nn,np)	nn	nn	np	nn	nn	nn	np	np	nn	np	np	nn	nn	np	np	nn	np	np	nn	np	np	np	nn	nn	nn	nn	np	np	np	np	nn	np	nn	nn	nn	nn	nn	nn	np	np	np	nn	nn	nn
F_0123463_L12_PA	F_0123463_L12_PA	LG12	<lmxll>	{0-}	(ll,lm)	ll	ll	ll	lm	lm	ll	ll	lm	ll	ll	ll	lm	ll	ll	ll	lm	ll	lm	lm	lm	ll	lm	lm	lm	ll	ll	ll	lm	lm	ll	ll	ll	ll	lm	ll	lm	ll	ll	ll	ll	ll	ll	ll	lm
LG12_HB_274	F_0124073_L12_PA	LG12	<nnxnp>	{-0}	(nn,np)	nn	nn	np	nn	nn	nn	np	np	nn	np	np	nn	nn	np	np	nn	np	np	nn	np	np	np	nn	nn	nn	nn	np	np	np	np	nn	np	nn	nn	nn	nn	nn	np	np	np	np	nn	nn	nn
LG12_HB_274	F_0124093_L12_PA	LG12	<nnxnp>	{-0}	(nn,np)	nn	nn	np	nn	nn	nn	np	np	nn	--	--	nn	nn	np	np	nn	np	np	nn	np	np	np	nn	nn	nn	nn	np	np	np	np	nn	np	nn	nn	nn	nn	nn	np	np	np	np	nn	nn	nn
LG12_HB_274	F_0124095_L12_PA	LG12	<hkxhk>	{00}	(hh,hk,kk)	hh	hh	hk	hk	hk	hh	hk	kk	hh	hk	hk	hk	hh	hk	hk	hk	hk	kk	hk	kk	hk	kk	hk	hk	hh	hh	hk	kk	kk	hk	hh	hk	hh	hk	hh	hk	hh	hk	hk	hk	hk	hh	hh	hk
LG12_HB_274	F_0124088_L12_PA	LG12	<lmxll>	{0-}	(ll,lm)	ll	ll	ll	lm	lm	ll	ll	lm	ll	ll	ll	lm	ll	ll	ll	lm	ll	lm	lm	lm	ll	lm	lm	lm	ll	ll	ll	lm	lm	ll	ll	ll	ll	lm	ll	lm	ll	ll	ll	ll	ll	ll	ll	lm
LG12_HB_274	F_0124090_L12_PA	LG12	<lmxll>	{0-}	(ll,lm)	ll	ll	ll	lm	lm	ll	ll	lm	ll	ll	ll	lm	ll	ll	ll	lm	ll	lm	lm	lm	ll	lm	lm	lm	ll	ll	ll	lm	lm	ll	ll	ll	ll	lm	ll	lm	ll	ll	ll	ll	ll	ll	ll	lm
LG12_HB_276	F_0124567_L12_PA	LG12	<hkxhk>	{11}	(h-,kk)	kk	kk	h-	h-	h-	kk	h-	h-	kk	h-	h-	h-	kk	h-	h-	h-	h-	h-	h-	h-	h-	h-	h-	h-	kk	kk	h-	h-	h-	h-	kk	h-	kk	h-	kk	h-	kk	kk	h-	h-	h-	kk	h-	h-
LG12_HB_276	F_0124565_L12_PA	LG12	<efxeg>	{00}	(ee,ef,eg,fg)	ee	ee	eg	ef	ef	ee	eg	fg	ee	eg	eg	ef	--	eg	eg	ef	eg	fg	ef	fg	eg	fg	ef	ef	ee	ee	eg	fg	fg	eg	ee	eg	ee	ef	ee	ef	ee	ee	eg	eg	eg	ee	ee	ef
LG12_HB_276	F_0124582_L12_PA	LG12	<efxeg>	{00}	(ee,ef,eg,fg)	ee	ee	eg	ef	ef	ee	eg	fg	ee	eg	eg	ef	ee	eg	eg	ef	eg	fg	ef	fg	eg	fg	ef	ef	ee	ee	eg	fg	fg	eg	ee	eg	ee	ef	ee	ef	ee	ee	eg	eg	eg	ee	ee	ef
LG12_HB_276	F_0124583_L12_PA	LG12	<efxeg>	{00}	(ee,ef,eg,fg)	ee	ee	eg	ef	ef	ee	eg	fg	ee	eg	eg	ef	ee	eg	eg	ef	eg	fg	ef	fg	eg	fg	ef	ef	ee	ee	eg	fg	fg	eg	ee	eg	ee	ef	ee	ef	ee	ee	eg	eg	eg	ee	ee	ef
LG12_HB_276	F_0124597_L12_PA	LG12	<efxeg>	{00}	(ee,ef,eg,fg)	ee	ee	eg	ef	ef	ee	eg	fg	ee	eg	eg	ef	ee	eg	eg	ef	eg	fg	ef	fg	eg	fg	ef	ef	ee	ee	eg	fg	fg	eg	ee	eg	ee	ef	ee	ef	ee	ee	eg	eg	eg	ee	ee	ef
LG12_HB_277	F_0124929_L12_PA	LG12	<lmxll>	{0-}	(ll,lm)	ll	ll	ll	lm	lm	ll	ll	lm	ll	ll	ll	lm	ll	ll	ll	lm	ll	lm	lm	lm	ll	lm	lm	lm	ll	ll	ll	lm	lm	ll	ll	ll	ll	lm	ll	lm	ll	ll	ll	ll	ll	ll	ll	lm
LG12_HB_277	F_0124936_L12_PA	LG12	<lmxll>	{0-}	(ll,lm)	ll	ll	ll	lm	lm	ll	ll	lm	ll	ll	ll	lm	ll	ll	ll	lm	ll	lm	lm	lm	ll	lm	lm	lm	ll	ll	ll	lm	lm	ll	ll	ll	ll	lm	ll	lm	ll	ll	ll	ll	ll	ll	ll	lm
LG12_HB_277	F_0124940_L12_PA	LG12	<lmxll>	{0-}	(ll,lm)	ll	ll	ll	lm	lm	ll	ll	lm	ll	ll	ll	lm	ll	ll	ll	lm	ll	lm	lm	lm	ll	lm	lm	lm	ll	ll	ll	lm	lm	ll	ll	ll	ll	lm	ll	lm	ll	ll	ll	ll	ll	ll	ll	lm
LG12_HB_277	F_0124942_L12_PA	LG12	<lmxll>	{0-}	(ll,lm)	ll	ll	ll	lm	lm	ll	ll	lm	ll	ll	ll	lm	ll	ll	ll	lm	ll	lm	lm	lm	ll	lm	lm	lm	ll	ll	ll	lm	lm	ll	ll	ll	ll	lm	ll	lm	ll	ll	ll	ll	ll	ll	ll	lm
LG12_HB_277	F_0124934_L12_PA	LG12	<hkxhk>	{00}	(hh,hk,kk)	hh	hh	hk	hk	hk	hh	hk	kk	hh	hk	hk	hk	hh	hk	hk	hk	hk	kk	hk	kk	hk	kk	hk	hk	hh	hh	hk	kk	kk	hk	hh	hk	hh	hk	hh	hk	hh	hh	hk	hk	hk	hh	hh	hk
LG12_HB_277	F_0124935_L12_PA	LG12	<nnxnp>	{-0}	(nn,np)	nn	nn	np	nn	nn	nn	np	np	nn	np	np	nn	nn	np	np	nn	np	np	nn	np	np	np	nn	nn	nn	nn	np	np	np	np	nn	np	nn	nn	nn	nn	nn	nn	np	np	np	nn	nn	nn
LG12_HB_277	F_0124944_L12_PA	LG12	<hkxhk>	{00}	(hh,hk,kk)	hh	hh	hk	hk	hk	hh	hk	kk	hh	hk	hk	hk	hh	hk	hk	hk	hk	kk	hk	kk	hk	kk	hk	hk	hh	hh	hk	kk	kk	hk	hh	hk	hh	hk	hh	hk	hh	hh	hk	hk	hk	hh	hh	hk
LG12_HB_278	F_0125386_L12_PA	LG12	<lmxll>	{0-}	(ll,lm)	ll	ll	ll	lm	lm	ll	ll	lm	ll	ll	ll	lm	ll	ll	ll	lm	ll	lm	lm	lm	ll	lm	lm	lm	ll	ll	ll	lm	lm	ll	ll	ll	ll	lm	ll	lm	ll	ll	ll	ll	ll	ll	ll	lm
LG12_HB_278	F_0125385_L12_PA	LG12	<nnxnp>	{-0}	(nn,np)	nn	nn	np	nn	nn	nn	np	np	nn	np	np	nn	nn	np	np	nn	np	np	nn	np	np	np	nn	nn	nn	nn	np	np	np	np	nn	np	nn	nn	nn	nn	nn	nn	np	np	np	nn	nn	nn
LG12_HB_279	F_0125525_L12_PA	LG12	<lmxll>	{0-}	(ll,lm)	ll	ll	ll	lm	lm	ll	ll	lm	ll	ll	ll	lm	ll	ll	ll	lm	ll	lm	lm	lm	ll	lm	lm	lm	ll	ll	ll	lm	lm	ll	ll	ll	ll	lm	ll	lm	ll	ll	ll	ll	ll	ll	ll	lm
LG12_HB_279	F_0125521_L12_PA	LG12	<nnxnp>	{-0}	(nn,np)	nn	nn	--	nn	nn	nn	np	np	nn	--	--	nn	nn	np	np	nn	np	np	nn	np	np	np	nn	nn	nn	nn	np	np	np	np	nn	np	nn	nn	nn	nn	nn	nn	np	np	np	nn	nn	nn
LG12_HB_281	F_0126134_L12_PA	LG12	<hkxhk>	{00}	(hh,hk,kk)	hh	hh	hk	hk	hk	hh	hk	kk	hh	hk	hk	hk	hh	hk	hk	hk	hk	kk	hk	kk	hk	kk	hk	hk	hh	hh	hk	kk	kk	hk	hh	hk	hh	hk	hh	hk	hh	hh	hk	hk	hk	hh	hh	hk
LG12_HB_281	F_0126149_L12_PA	LG12	<nnxnp>	{-0}	(nn,np)	nn	nn	np	nn	nn	nn	np	np	nn	np	np	nn	nn	np	np	nn	np	np	nn	np	np	np	nn	nn	nn	nn	np	np	np	np	nn	np	nn	nn	nn	nn	nn	nn	np	np	np	nn	nn	nn
LG12_HB_281	F_0126179_L12_PA	LG12	<nnxnp>	{-0}	(nn,np)	nn	nn	np	nn	nn	nn	np	np	nn	np	np	nn	nn	np	np	nn	np	np	nn	np	np	np	nn	nn	nn	nn	np	np	np	np	nn	np	nn	nn	nn	nn	nn	nn	np	np	np	nn	nn	nn
LG12_HB_281	F_0126141_L12_PA	LG12	<lmxll>	{0-}	(ll,lm)	ll	ll	ll	lm	--	ll	ll	lm	ll	ll	ll	lm	ll	ll	ll	lm	ll	lm	lm	lm	ll	lm	lm	lm	ll	ll	ll	lm	lm	ll	ll	ll	ll	lm	ll	lm	ll	ll	ll	ll	ll	ll	ll	lm
LG12_HB_281	F_0126187_L12_PA	LG12	<lmxll>	{0-}	(ll,lm)	ll	ll	ll	lm	--	ll	ll	lm	ll	ll	ll	lm	ll	ll	ll	lm	ll	lm	lm	lm	ll	lm	lm	lm	ll	ll	ll	lm	lm	ll	ll	ll	ll	lm	ll	lm	ll	ll	ll	ll	ll	ll	ll	lm
LG12_HB_284	F_0127617_L12_PA	LG12	<nnxnp>	{-0}	(nn,np)	nn	nn	np	nn	nn	nn	np	np	nn	np	np	nn	nn	np	np	nn	np	np	nn	np	np	np	nn	nn	nn	nn	np	np	np	np	nn	np	nn	nn	nn	nn	nn	nn	np	np	np	nn	nn	nn
LG12_HB_284	R_16317377_L12_PA	LG12	<nnxnp>	{-0}	(nn,np)	nn	nn	np	nn	nn	nn	np	np	nn	np	np	nn	nn	np	np	nn	np	np	nn	np	np	np	nn	nn	nn	nn	np	np	np	np	nn	np	nn	nn	nn	nn	nn	nn	np	np	np	nn	nn	nn
LG12_HB_284.5	R_16355366_L12_PA	LG12	<lmxll>	{0-}	(ll,lm)	ll	ll	ll	lm	lm	ll	ll	lm	ll	ll	ll	lm	ll	ll	ll	lm	ll	lm	lm	lm	ll	lm	lm	lm	ll	ll	ll	lm	lm	ll	ll	ll	ll	lm	ll	lm	ll	ll	ll	ll	ll	ll	ll	lm
LG12_HB_284.5	R_16369231_L12_PA	LG12	<nnxnp>	{-0}	(nn,np)	nn	nn	np	nn	nn	nn	np	np	nn	np	np	nn	nn	np	np	nn	np	np	nn	np	np	np	nn	nn	nn	nn	np	np	np	np	nn	np	nn	nn	nn	nn	nn	nn	np	np	np	nn	nn	nn
LG12_HB_284.5	R_16343119_L12_PA	LG12	<lmxll>	{0-}	(ll,lm)	ll	ll	ll	lm	--	ll	ll	lm	ll	ll	ll	lm	ll	ll	ll	lm	ll	lm	lm	lm	ll	lm	lm	lm	ll	ll	ll	lm	lm	ll	ll	ll	ll	lm	ll	lm	ll	ll	ll	ll	ll	ll	ll	lm
LG12_HB_285	F_0128307_L12_PA	LG12	<lmxll>	{0-}	(ll,lm)	ll	ll	ll	lm	lm	ll	ll	lm	ll	ll	ll	lm	ll	ll	ll	lm	ll	lm	lm	lm	ll	lm	lm	lm	ll	ll	ll	lm	lm	ll	ll	ll	ll	lm	ll	lm	ll	ll	ll	ll	ll	ll	ll	lm
LG12_HB_285	F_0128309_L12_PA	LG12	<hkxhk>	{11}	(hh,hk,kk)	kk	kk	hk	hk	hk	hk	hk	hh	kk	hk	hk	hk	kk	hk	hk	hk	hk	hh	hk	hh	hk	hh	hk	hk	kk	kk	hk	hh	hh	hk	kk	hk	kk	hk	kk	hk	kk	kk	hk	hk	hk	kk	kk	hk
LG12_HB_285	F_0128315_L12_PA	LG12	<hkxhk>	{00}	(hh,hk,kk)	hh	hh	hk	hk	hk	hk	hk	kk	hh	hk	hk	hk	hh	hk	hk	hk	hk	kk	hk	kk	hk	kk	hk	hk	hh	hh	hk	kk	kk	hk	hh	hk	hh	hk	hh	hk	hh	hh	hk	hk	hk	hh	hh	hk
LG12_HB_285	F_0128358_L12_PA	LG12	<nnxnp>	{-0}	(nn,np)	nn	nn	np	nn	nn	np	np	np	nn	np	np	nn	nn	np	np	nn	np	np	nn	np	np	np	nn	nn	nn	nn	np	np	np	np	nn	np	nn	nn	nn	nn	nn	nn	np	np	np	nn	nn	nn
LG12_HB_286	F_0128823_L12_PA	LG12	<lmxll>	{0-}	(ll,lm)	ll	ll	ll	lm	lm	ll	ll	lm	ll	ll	ll	lm	ll	ll	ll	lm	ll	lm	lm	lm	ll	lm	lm	lm	ll	ll	ll	lm	lm	ll	ll	ll	ll	lm	ll	lm	ll	ll	ll	ll	ll	ll	ll	lm
LG12_HB_286	F_0128827_L12_PA	LG12	<lmxll>	{0-}	(ll,lm)	ll	ll	ll	lm	lm	ll	ll	lm	ll	ll	ll	lm	ll	ll	ll	lm	ll	lm	lm	lm	ll	lm	lm	lm	ll	ll	ll	lm	lm	ll	ll	ll	ll	lm	ll	lm	ll	ll	ll	ll	ll	ll	ll	lm
LG12_HB_286	F_0128851_L12_PA	LG12	<hkxhk>	{11}	(hh,hk,kk)	kk	kk	hk	hk	hk	hk	hk	hh	kk	hk	hk	hk	kk	hk	hk	hk	hk	hh	hk	hh	hk	hh	hk	hk	kk	kk	hk	hh	hh	hk	kk	hk	kk	hk	kk	hk	kk	kk	hk	hk	hk	kk	kk	hk
LG12_HB_287	F_0129384_L12_PA	LG12	<lmxll>	{0-}	(ll,lm)	ll	ll	ll	lm	lm	ll	ll	lm	ll	ll	ll	lm	ll	ll	ll	lm	ll	lm	lm	lm	ll	lm	lm	lm	ll	ll	ll	lm	lm	ll	ll	ll	ll	lm	ll	lm	ll	ll	ll	ll	ll	ll	ll	lm
LG12_HB_287	F_0129369_L12_PA	LG12	<hkxhk>	{00}	(hh,hk,kk)	hh	hh	hk	hk	hk	hk	hk	kk	hh	hk	hk	hk	hh	hk	hk	hk	hh	kk	hk	kk	hk	kk	hk	hk	hh	hh	hk	kk	kk	hk	hh	hk	hh	hk	hh	hk	hh	hh	hk	hk	hk	hh	hh	hk
LG12_HB_287	F_0129374_L12_PA	LG12	<nnxnp>	{-0}	(nn,np)	nn	nn	np	nn	nn	np	np	np	nn	np	np	nn	nn	np	np	nn	nn	np	nn	np	np	np	nn	nn	nn	nn	np	np	np	np	nn	np	nn	nn	nn	nn	nn	nn	np	np	np	nn	nn	nn
LG12_HB_287	F_0129389_L12_PA	LG12	<nnxnp>	{-0}	(nn,np)	nn	nn	np	nn	nn	np	np	np	nn	np	np	nn	nn	np	np	nn	nn	np	nn	np	np	np	nn	nn	nn	nn	np	np	np	np	nn	np	nn	nn	nn	nn	nn	nn	np	np	np	nn	nn	nn
LG12_HB_289	F_0130417_L12_PA	LG12	<nnxnp>	{-0}	(nn,np)	nn	nn	--	--	np	np	np	np	nn	np	np	--	nn	np	np	nn	nn	np	nn	np	np	np	nn	nn	nn	nn	np	np	np	np	nn	np	nn	nn	nn	nn	nn	nn	np	np	np	nn	nn	nn
LG12_HB_290	F_0130990_L12_PA	LG12	<nnxnp>	{-0}	(nn,np)	nn	nn	np	nn	nn	np	np	np	nn	np	np	nn	nn	np	np	nn	nn	np	nn	np	np	np	nn	nn	nn	nn	np	np	np	np	nn	np	nn	nn	nn	nn	nn	nn	np	np	np	nn	nn	nn
LG12_HB_290	F_0130996_L12_PA	LG12	<nnxnp>	{-0}	(nn,np)	nn	nn	np	nn	nn	np	np	np	nn	np	np	nn	nn	np	np	nn	nn	np	nn	np	np	np	nn	nn	nn	nn	np	np	np	np	nn	np	nn	nn	nn	nn	nn	nn	np	np	np	nn	nn	nn
LG12_HB_290	F_0130997_L12_PA	LG12	<lmxll>	{0-}	(ll,lm)	ll	ll	ll	lm	lm	ll	ll	lm	ll	ll	ll	lm	ll	ll	ll	lm	ll	lm	lm	lm	ll	lm	lm	lm	ll	ll	ll	ll	lm	ll	ll	ll	ll	lm	ll	lm	ll	ll	ll	ll	ll	ll	ll	lm
LG12_HB_290	F_0131004_L12_PA	LG12	<hkxhk>	{11}	(hh,hk,kk)	kk	kk	hk	hk	hk	hk	hk	hh	kk	hk	hk	hk	kk	hk	hk	hk	kk	hh	hk	hh	hk	hh	hk	hk	kk	kk	hk	hk	hh	hk	kk	hk	kk	hk	kk	hk	kk	kk	hk	hk	hk	kk	kk	hk
GD_01555_L12_PA	GD_01555_L12_PA	LG12	<hkxhk>	{00}	(hh,hk,kk)	hh	hh	hk	hk	hk	hk	hk	kk	hh	hk	hk	hk	hh	hk	hk	hk	hh	kk	hk	kk	hk	kk	hk	hk	hh	hh	hk	hk	kk	hk	hh	hk	hh	hk	hh	hk	hh	hh	hk	hk	hk	hh	hh	hk
LG12_HB_292	F_0131933_L12_PA	LG12	<hkxhk>	{00}	(hh,hk,kk)	hh	hh	hk	hk	hk	hk	hk	kk	hh	hk	hk	hk	hh	hk	hk	hk	hh	kk	hk	kk	hk	kk	hk	hk	hh	hh	hk	hk	kk	hk	hh	hk	hh	hk	hh	hk	hh	hh	hk	hk	hk	hh	hh	hk
LG12_HB_292	F_0131936_L12_PA	LG12	<hkxhk>	{00}	(hh,hk,kk)	hh	hh	hk	hk	hk	hk	hk	kk	hh	hk	hk	hk	hh	hk	hk	hk	hh	kk	hk	kk	hk	kk	hk	hk	hh	hh	hk	hk	kk	hk	hh	hk	hh	hk	hh	hk	hh	hh	hk	hk	hk	hh	hh	hk
LG12_HB_292	R_19224299_L12_PA	LG12	<hkxhk>	{11}	(hh,hk,kk)	kk	kk	hk	hk	hk	hk	hk	hh	kk	hk	hk	hk	kk	hk	hk	hk	kk	hh	hk	hh	hk	hh	hk	hk	kk	kk	hk	hk	hh	hk	kk	hk	kk	hk	kk	hk	kk	kk	hk	hk	hk	kk	kk	hk
LG12_HB_293.5	R_21195004_L12_PA	LG12	<hkxhk>	{11}	(hh,hk,kk)	kk	kk	hk	hk	hk	hk	hk	hh	kk	hk	hk	hk	kk	hk	hk	hk	kk	hh	hk	hh	hk	hh	hk	hh	kk	kk	hk	hk	hh	hk	kk	hk	kk	hk	kk	hk	kk	kk	hk	hk	hk	kk	kk	hh
LG12_HB_296	F_0133570_L12_PA	LG12	<nnxnp>	{-0}	(nn,np)	nn	nn	np	nn	nn	np	np	np	nn	np	np	nn	nn	np	np	nn	nn	np	nn	np	np	np	nn	nn	nn	nn	np	np	np	np	nn	np	nn	nn	nn	nn	nn	nn	np	np	np	nn	nn	nn
LG12_HB_296	F_0133548_L12_PA	LG12	<hkxhk>	{00}	(hh,hk,kk)	hh	hh	hk	hk	hk	hk	hk	kk	hh	hk	hk	hk	hh	hk	hk	hk	hh	kk	hk	kk	hk	kk	hk	hk	hh	hh	hk	hk	kk	hk	hh	hk	hh	hk	hh	hk	hh	hh	hk	hk	hk	hh	hh	hk
LG12_HB_296	F_0133552_L12_PA	LG12	<hkxhk>	{00}	(hh,hk,kk)	hh	hh	hk	hk	hk	hk	hk	kk	hh	hk	hk	hk	hh	hk	hk	hk	hh	kk	hk	kk	hk	kk	hk	hk	hh	hh	hk	hk	kk	hk	hh	hk	hh	hk	hh	hk	hh	hh	hk	hk	hk	hh	hh	hk
LG12_HB_297	F_0133815_L12_PA	LG12	<lmxll>	{0-}	(ll,lm)	ll	ll	ll	lm	lm	ll	ll	lm	ll	ll	ll	lm	ll	ll	ll	lm	ll	lm	lm	lm	ll	lm	lm	lm	ll	ll	ll	ll	lm	ll	ll	ll	ll	lm	ll	lm	ll	ll	ll	ll	ll	ll	ll	lm
LG12_HB_297	F_0133816_L12_PA	LG12	<lmxll>	{0-}	(ll,lm)	ll	ll	ll	lm	lm	ll	ll	lm	ll	ll	ll	lm	ll	ll	ll	lm	ll	lm	lm	lm	ll	lm	lm	lm	ll	ll	ll	ll	lm	ll	ll	ll	ll	lm	ll	lm	ll	ll	ll	ll	ll	ll	ll	lm
LG12_HB_297	F_0133817_L12_PA	LG12	<lmxll>	{0-}	(ll,lm)	ll	ll	ll	lm	lm	ll	ll	lm	ll	ll	ll	lm	ll	ll	ll	lm	ll	lm	lm	lm	ll	lm	lm	lm	ll	ll	ll	ll	lm	ll	ll	ll	ll	lm	ll	lm	ll	ll	ll	ll	ll	ll	ll	lm
LG12_HB_297	F_0133819_L12_PA	LG12	<lmxll>	{0-}	(ll,lm)	ll	ll	ll	lm	lm	ll	ll	lm	ll	ll	ll	lm	ll	ll	ll	lm	ll	lm	lm	lm	ll	lm	lm	lm	ll	ll	ll	ll	lm	ll	ll	ll	ll	lm	ll	lm	ll	ll	ll	ll	ll	ll	ll	lm
LG12_HB_297	F_0133826_L12_PA	LG12	<lmxll>	{0-}	(ll,lm)	ll	ll	ll	lm	lm	ll	ll	lm	ll	ll	ll	lm	ll	ll	ll	lm	ll	lm	lm	lm	ll	lm	lm	lm	ll	ll	ll	ll	lm	ll	ll	ll	ll	lm	ll	lm	ll	ll	ll	ll	ll	ll	ll	lm
LG12_HB_297	R_21264640_L12_PA	LG12	<lmxll>	{0-}	(ll,lm)	ll	ll	ll	lm	lm	ll	ll	lm	ll	ll	ll	lm	ll	ll	ll	lm	ll	lm	lm	lm	ll	lm	lm	lm	ll	ll	ll	ll	lm	ll	ll	ll	ll	lm	ll	lm	ll	ll	ll	ll	ll	ll	ll	lm
LG12_HB_297	F_0133818_L12_PA	LG12	<hkxhk>	{00}	(hh,hk,kk)	hh	hk	hk	hk	hk	hk	hk	kk	hh	hk	hk	hk	hh	hk	hk	hk	hh	kk	hk	kk	hk	kk	hk	kk	hh	hh	hk	hk	kk	hk	hh	hk	hh	hk	hh	hk	hh	hh	hk	hk	hk	hh	hh	kk
LG12_HB_297	R_21248954_L12_PA	LG12	<nnxnp>	{-0}	(nn,np)	nn	np	np	nn	nn	np	np	np	nn	np	np	nn	nn	np	np	nn	nn	np	nn	np	np	np	nn	np	nn	nn	np	np	np	np	nn	np	nn	nn	nn	nn	nn	nn	np	np	np	nn	nn	np
LG12_HB_300	F_0134656_L12_PA	LG12	<hkxhk>	{00}	(hh,hk,kk)	hh	hk	hk	hk	hk	hk	hk	hk	hh	hk	hk	hk	hh	hk	hk	hk	hh	kk	hk	kk	hk	hk	hk	kk	hh	hh	hk	hk	kk	hk	hh	hk	hh	hk	hh	hk	hh	hh	hk	hk	hk	hh	hh	kk
LG12_HB_301	F_0134946_L12_PA	LG12	<hkxhk>	{11}	(hh,hk,kk)	kk	kk	hk	hk	hk	kk	hk	hh	kk	hk	hk	hk	kk	hk	hk	hh	hk	hk	hk	hh	hk	hh	hk	hk	kk	kk	hk	hh	hh	hk	kk	hk	hk	hk	hk	hk	kk	hk	hk	hk	kk	kk	kk	hk
LG12_HB_301	F_0134949_L12_PA	LG12	<nnxnp>	{-0}	(nn,np)	nn	nn	np	nn	nn	nn	np	np	nn	np	np	nn	nn	np	np	np	np	nn	nn	np	np	np	nn	nn	nn	nn	np	np	np	np	nn	np	nn	nn	nn	nn	nn	np	np	np	nn	nn	nn	nn
LG12_HB_301	F_0134978_L12_PA	LG12	<lmxll>	{0-}	(ll,lm)	ll	ll	ll	lm	lm	ll	ll	lm	ll	ll	ll	lm	ll	ll	ll	lm	ll	lm	lm	lm	ll	lm	lm	lm	ll	ll	ll	lm	lm	ll	ll	ll	lm	lm	lm	lm	ll	ll	ll	ll	ll	ll	ll	lm
LG12_HB_302	F_0135167_L12_PA	LG12	<nnxnp>	{-0}	(nn,np)	nn	np	np	nn	nn	np	np	np	nn	np	np	nn	nn	np	np	nn	nn	np	nn	np	np	np	nn	np	nn	nn	np	np	np	np	nn	np	nn	nn	nn	nn	nn	nn	np	np	np	nn	nn	np
LG12_HB_302	F_0135169_L12_PA	LG12	<nnxnp>	{-0}	(nn,np)	nn	np	np	nn	nn	np	np	np	nn	np	np	nn	nn	np	np	nn	nn	np	nn	np	np	np	nn	np	nn	nn	np	np	np	np	nn	np	nn	nn	nn	nn	nn	nn	np	np	np	nn	nn	np
LG12_HB_302	R_22654900_L12_PA	LG12	<nnxnp>	{-0}	(nn,np)	nn	np	np	nn	nn	np	np	np	nn	np	np	nn	nn	np	np	nn	nn	np	nn	np	np	np	nn	np	nn	nn	np	np	np	np	nn	np	nn	nn	nn	nn	nn	nn	np	np	np	nn	nn	np
LG12_HB_302	F_0135153_L12_PA	LG12	<hkxhk>	{00}	(hh,hk,kk)	hh	hk	hk	hk	hk	hk	hk	hk	hh	hk	hk	hk	hh	hk	hk	hk	hh	kk	hk	kk	hk	hk	hk	kk	hh	hh	hk	hk	kk	hk	hh	hk	hh	hk	hh	hk	hh	hh	hk	hk	hk	hh	hh	kk
LG12_HB_302	R_22652840_L12_PA	LG12	<hkxhk>	{00}	(hh,hk,kk)	hh	hk	hk	hk	hk	hk	hk	hk	hh	hk	hk	hk	hh	hk	hk	hk	hh	kk	hk	kk	hk	hk	hk	kk	hh	hh	hk	hk	kk	hk	hh	hk	hh	hk	hh	hk	hh	hh	hk	hk	hk	hh	hh	kk
LG12_HB_303	F_0135471_L12_PA	LG12	<hkxhk>	{00}	(hh,hk,kk)	hh	hk	hk	hk	hk	hk	hk	hk	hh	hk	hk	hk	hh	hk	hk	hk	hh	kk	hk	kk	hk	hk	hk	kk	hh	hh	hk	hk	kk	hk	hh	hk	hh	hk	hh	hk	hh	hh	hk	hk	hk	hh	hh	kk
LG12_HB_304	F_0135585_L12_PA	LG12	<hkxhk>	{11}	(hh,hk,kk)	kk	hk	hk	hk	hk	hk	hk	hk	kk	hk	hk	hk	kk	hk	hk	hk	kk	hh	hk	hh	hk	hk	hk	hh	kk	kk	hk	hk	hh	hk	kk	hk	kk	hk	kk	hk	kk	kk	kk	hk	hk	kk	kk	hh
LG12_HB_304	F_0135604_L12_PA	LG12	<hkxhk>	{11}	(hh,hk,kk)	kk	hk	hk	hk	hk	hk	hk	hk	kk	hk	hk	hk	kk	hk	hk	hk	kk	hh	hk	hh	hk	hk	hk	hh	kk	kk	hk	hk	hh	hk	kk	hk	kk	hk	kk	hk	kk	kk	kk	hk	hk	kk	kk	hh
LG12_HB_304	R_23280662_L12_PA	LG12	<hkxhk>	{11}	(hh,hk,kk)	kk	hk	hk	hk	hk	hk	hk	hk	kk	hk	hk	hk	kk	hk	hk	hk	kk	hh	hk	hh	hk	hk	hk	hh	kk	kk	hk	hk	hh	hk	kk	hk	kk	hk	kk	hk	kk	kk	kk	hk	hk	kk	kk	hh
LG12_HB_306	F_0136416_L12_PA	LG12	<hkxhk>	{00}	(hh,hk,kk)	hh	hk	hk	hk	hk	hk	hk	hk	hh	hk	hk	hk	hh	hk	hk	hk	hh	kk	hk	kk	hk	hk	hk	kk	hh	hh	hk	hk	kk	hk	hh	hk	hh	hk	hh	hk	hh	hh	hh	hk	hk	hh	hh	kk
LG12_HB_306	F_0136418_L12_PA	LG12	<hkxhk>	{11}	(hh,hk,kk)	kk	hk	hk	hk	hk	hk	hk	hk	kk	hk	hk	hk	kk	hk	hk	hk	kk	hh	hk	hh	hk	hk	hk	hh	kk	kk	hk	hk	hh	hk	kk	hk	kk	hk	kk	hk	kk	kk	kk	hk	hk	kk	kk	hh
LG12_HB_306	F_0136419_L12_PA	LG12	<hkxhk>	{00}	(hh,hk,kk)	hh	hk	hk	hk	hk	hk	hk	hk	hh	hk	hk	hk	hh	hk	hk	hk	hh	kk	hk	kk	hk	hk	hk	kk	hh	hh	hk	hk	kk	hk	hh	hk	hh	hk	hh	hk	hh	hh	hh	hk	hk	hh	hh	kk
LG12_HB_306	F_0136425_L12_PA	LG12	<hkxhk>	{11}	(h-,kk)	kk	h-	h-	h-	h-	h-	h-	h-	kk	h-	h-	h-	kk	h-	h-	h-	kk	h-	h-	h-	h-	h-	h-	h-	kk	kk	h-	h-	h-	h-	kk	h-	kk	h-	kk	h-	kk	kk	kk	h-	h-	kk	kk	h-
LG12_HB_307	F_0137102_L12_PA	LG12	<hkxhk>	{11}	(hh,hk,kk)	kk	hk	hk	hk	hk	hk	hk	hk	kk	hk	hk	hk	kk	hk	hk	hk	kk	hh	hk	hh	hk	hk	hk	hh	kk	kk	hk	hk	hh	hk	kk	hk	kk	hk	kk	hk	kk	kk	kk	hk	hk	kk	kk	hh
LG12_HB_307	F_0137109_L12_PA	LG12	<hkxhk>	{11}	(hh,hk,kk)	kk	hk	hk	hk	hk	hk	hk	hk	kk	hk	hk	hk	kk	hk	hk	hk	kk	hh	hk	hh	hk	hk	hk	hh	kk	kk	hk	hk	hh	hk	kk	hk	kk	hk	kk	hk	kk	kk	kk	hk	hk	kk	kk	hh
LG12_HB_307	F_0137116_L12_PA	LG12	<hkxhk>	{00}	(hh,hk,kk)	hh	hk	hk	hk	hk	hk	hk	hk	hh	hk	hk	hk	hh	hk	hk	hk	hh	kk	hk	kk	hk	hk	hk	kk	hh	hh	hk	hk	kk	hk	hh	hk	hh	hk	hh	hk	hh	hh	hh	hk	hk	hh	hh	kk
LG12_HB_314	F_0139780_L12_PA	LG12	<hkxhk>	{11}	(hh,hk,kk)	kk	hk	hk	hk	hk	hk	hk	hk	kk	hk	hk	hk	kk	hk	hk	hk	kk	hh	hk	hh	hk	hk	hk	hh	kk	kk	hk	hk	hh	hk	kk	hk	kk	hk	kk	hk	kk	kk	kk	hk	hk	kk	kk	hh
LG12_HB_314	F_0139781_L12_PA	LG12	<hkxhk>	{00}	(hh,hk,kk)	hh	hk	hk	hk	hk	hk	hk	hk	hh	hk	hk	hk	hh	hk	hk	hk	hh	kk	hk	kk	hk	hk	hk	kk	hh	hh	hk	hk	kk	hk	hh	hk	hh	hk	hh	hk	hh	hh	hh	hk	hk	hh	hh	kk
LG12_HB_314	F_0139788_L12_PA	LG12	<hkxhk>	{00}	(hh,hk,kk)	hh	hk	hk	hk	hk	hk	hk	hk	hh	hk	hk	hk	hh	hk	hk	hk	hh	kk	hk	kk	hk	hk	hk	kk	hh	hh	hk	hk	kk	hk	hh	hk	hh	hk	hh	hk	hh	hh	hh	hk	hk	hh	hh	kk
F_0140326_L12_PA	F_0140326_L12_PA	LG12	<hkxhk>	{11}	(hh,hk,kk)	kk	hk	hk	hk	hk	hk	hk	hk	kk	hk	hk	hk	kk	hk	hk	hk	kk	hh	hk	hh	hk	hk	hk	hh	kk	kk	hk	hk	hh	hk	kk	hk	kk	hk	kk	hk	kk	kk	kk	hk	hk	kk	kk	hh
LG12_HB_316	F_0140790_L12_PA	LG12	<hkxhk>	{11}	(hh,hk,kk)	kk	hk	hk	hk	hk	hk	hk	hk	kk	hk	hk	hk	kk	hk	hk	hk	kk	hh	hk	hh	hk	hk	hk	hh	kk	kk	hk	hk	hh	hk	kk	hk	kk	hk	kk	hk	kk	kk	kk	hk	hk	kk	kk	hh
LG12_HB_316	R_27168371_L12_PA	LG12	<nnxnp>	{-0}	(nn,np)	nn	np	np	nn	nn	np	np	np	nn	np	np	nn	nn	np	np	nn	nn	np	nn	np	np	np	nn	np	nn	nn	np	np	np	np	nn	np	nn	nn	nn	nn	nn	nn	nn	np	np	nn	nn	np
LG12_HB_318	F_0141245_L12_PA	LG12	<hkxhk>	{00}	(hh,hk,kk)	hh	hk	hk	hk	hk	hk	hk	hk	hh	hk	hk	hk	hh	hk	hk	hk	hh	kk	hk	kk	hh	hk	hk	kk	hh	hh	hk	hk	kk	hk	hh	hk	hh	hk	hh	hk	hh	hh	hh	hk	hk	hh	hh	kk
GD_02115_L12_39_1	GD_02115_L12_39_1	LG12	<hkxhk>	{11}	(hh,hk,kk)	kk	kk	hk	hk	hk	hk	hk	hh	kk	hk	hk	hk	kk	hk	hk	hk	kk	hh	hk	hh	hk	hh	hk	hk	kk	kk	hk	hk	hh	hk	kk	hk	kk	hk	kk	hk	kk	kk	hk	hk	hk	kk	kk	hk
LG12_HB_3189_s48h2	R_2970938_L12_48_2	LG12	<hkxhk>	{00}	(hh,hk,kk)	hh	hh	hh	kk	hh	hh	hk	kk	hh	hk	hk	hk	hh	hk	kk	kk	kk	hk	hk	kk	hk	hk	hk	hk	hh	hh	hk	hk	kk	hk	hh	hh	hk	kk	hk	hh	hh	hk	hk	hk	hh	hh	hh	hh
LG12_HB_319	F_0141454_L12_PA	LG12	<hkxhk>	{11}	(hh,hk,kk)	kk	hk	hk	hk	hk	hk	hh	hk	kk	hk	hk	hk	kk	hk	hk	hk	kk	hh	hk	hh	kk	hk	hk	hh	kk	kk	hk	hk	hh	kk	kk	hk	kk	hk	kk	hk	kk	kk	kk	hk	hk	kk	kk	hh
LG12_HB_319	F_0141468_L12_PA	LG12	<lmxll>	{0-}	(ll,lm)	ll	ll	ll	lm	lm	ll	lm	ll	ll	ll	ll	lm	ll	ll	ll	lm	ll	lm	lm	lm	ll	ll	lm	lm	ll	ll	ll	ll	lm	ll	ll	ll	ll	lm	ll	lm	ll	ll	ll	ll	ll	ll	ll	lm
LG12_HB_319	F_0141482_L12_PA	LG12	<nnxnp>	{-0}	(nn,np)	nn	np	np	nn	nn	np	np	np	nn	np	np	nn	nn	np	np	nn	nn	np	nn	np	nn	np	nn	np	nn	nn	np	np	np	nn	nn	np	nn	nn	nn	nn	nn	nn	nn	np	np	nn	nn	np
LG12_HB_319	F_0141486_L12_PA	LG12	<lmxll>	{0-}	(ll,lm)	ll	ll	ll	lm	lm	ll	lm	ll	ll	ll	ll	lm	ll	ll	ll	lm	ll	lm	lm	lm	ll	ll	lm	lm	ll	ll	ll	ll	lm	ll	ll	ll	ll	lm	ll	lm	ll	ll	ll	ll	ll	ll	ll	lm
R_21317748_L12_PA	R_21317748_L12_PA	LG12	<hkxhk>	{00}	(hh,hk,kk)	hh	hk	hk	hk	hk	hk	hk	kk	hh	hk	hk	hk	hh	hk	hk	hk	hh	kk	hk	kk	hk	kk	hk	kk	hh	hh	hk	hk	kk	hk	hh	hk	hh	hk	hh	hk	hh	hh	hk	hk	hk	hh	hh	kk
LG12_HB_322	F_0142631_L12_PA	LG12	<lmxll>	{0-}	(ll,lm)	ll	ll	ll	lm	lm	ll	lm	ll	ll	ll	ll	lm	ll	ll	ll	lm	ll	lm	lm	lm	ll	ll	lm	lm	ll	ll	ll	ll	lm	ll	ll	ll	ll	lm	ll	lm	ll	ll	ll	ll	ll	ll	ll	lm
LG12_HB_322	F_0142636_L12_PA	LG12	<lmxll>	{0-}	(ll,lm)	ll	ll	ll	lm	lm	ll	lm	ll	ll	ll	ll	lm	ll	ll	ll	lm	ll	lm	lm	lm	ll	ll	lm	lm	ll	ll	ll	ll	lm	ll	ll	ll	ll	lm	ll	lm	ll	ll	ll	ll	ll	ll	ll	lm
LG12_HB_322	F_0142653_L12_PA	LG12	<lmxll>	{0-}	(ll,lm)	ll	ll	ll	lm	lm	ll	lm	ll	ll	ll	ll	lm	ll	ll	ll	lm	ll	lm	lm	lm	ll	ll	lm	lm	ll	ll	ll	ll	lm	ll	ll	ll	ll	lm	ll	lm	ll	ll	ll	ll	ll	ll	ll	lm
LG12_HB_322	F_0142655_L12_PA	LG12	<hkxhk>	{11}	(hh,hk,kk)	kk	hk	hk	hk	hk	hk	hh	hk	kk	hk	hk	hk	kk	hk	hk	hk	kk	hh	hk	hh	kk	hk	hk	hh	kk	kk	hk	hk	hh	kk	kk	hk	kk	hk	kk	hk	kk	kk	kk	hk	hk	kk	kk	hh
LG12_HB_322	F_0142661_L12_PA	LG12	<hkxhk>	{11}	(hh,hk,kk)	kk	hk	hk	hk	hk	hk	hh	hk	kk	hk	hk	hk	kk	hk	hk	hk	kk	hh	hk	hh	kk	hk	hk	hh	kk	kk	hk	hk	hh	kk	kk	hk	kk	hk	kk	hk	kk	kk	kk	hk	hk	kk	kk	hh
LG12_HB_3222	R_21401673_L12_PA	LG12	<hkxhk>	{11}	(hh,hk,kk)	kk	hk	hk	hk	hk	hk	hk	hk	kk	hk	hk	hk	kk	hk	hk	hk	kk	hh	hk	hh	hk	hh	hk	hh	kk	kk	hk	hk	hh	hk	kk	hk	kk	hk	kk	hk	kk	kk	hk	hk	hk	kk	kk	hh
R_29098150_L12_PA	R_29098150_L12_PA	LG12	<nnxnp>	{-0}	(nn,np)	nn	np	np	nn	nn	np	np	np	nn	np	np	nn	nn	np	np	nn	nn	np	nn	np	nn	np	nn	np	nn	nn	np	np	np	nn	nn	np	nn	np	nn	nn	nn	nn	nn	np	np	nn	nn	np
R_29723749_L12_PA	R_29723749_L12_PA	LG12	<nnxnp>	{-0}	(nn,np)	nn	np	np	nn	np	np	np	np	nn	np	np	nn	nn	np	np	nn	nn	np	nn	np	nn	np	nn	np	nn	nn	np	np	np	nn	nn	np	nn	np	nn	nn	nn	nn	nn	np	np	nn	nn	np
LG12_HB_323	F_0143061_L12_PA	LG12	<lmxll>	{0-}	(ll,lm)	ll	ll	ll	lm	lm	ll	lm	ll	ll	ll	ll	lm	ll	ll	ll	lm	ll	lm	lm	lm	ll	ll	lm	lm	ll	ll	ll	ll	lm	ll	ll	ll	ll	lm	ll	lm	ll	ll	ll	ll	ll	ll	ll	lm
LG12_HB_323	F_0143071_L12_PA	LG12	<lmxll>	{0-}	(ll,lm)	ll	ll	ll	lm	lm	ll	lm	ll	ll	ll	ll	lm	ll	ll	ll	lm	ll	lm	lm	lm	ll	ll	lm	lm	ll	ll	ll	ll	lm	ll	ll	ll	ll	lm	ll	lm	ll	ll	ll	ll	ll	ll	ll	lm
LG12_HB_323	F_0143094_L12_PA	LG12	<lmxll>	{0-}	(ll,lm)	ll	ll	ll	lm	lm	ll	lm	ll	ll	ll	ll	lm	ll	ll	ll	lm	ll	lm	lm	lm	ll	ll	lm	lm	ll	ll	ll	ll	lm	ll	ll	ll	ll	lm	ll	lm	ll	ll	ll	ll	ll	ll	ll	lm
LG12_HB_323	F_0143043_L12_PA	LG12	<nnxnp>	{-0}	(nn,np)	nn	np	np	nn	nn	np	np	np	nn	np	np	nn	nn	np	np	nn	nn	np	nn	np	nn	np	nn	np	nn	nn	np	np	np	nn	nn	np	nn	np	nn	nn	nn	nn	nn	np	np	nn	nn	np
LG12_HB_323	F_0143074_L12_PA	LG12	<nnxnp>	{-0}	(nn,np)	nn	np	np	nn	nn	np	np	np	nn	np	np	nn	nn	np	np	nn	nn	np	nn	np	nn	np	nn	np	nn	nn	np	np	np	nn	nn	np	nn	np	nn	nn	nn	nn	nn	np	np	nn	nn	np
GD_01426_L12_PA	GD_01426_L12_PA	LG12	<lmxll>	{0-}	(ll,lm)	lm	ll	ll	lm	lm	ll	lm	ll	ll	ll	ll	lm	ll	ll	ll	lm	ll	lm	lm	ll	ll	ll	lm	lm	ll	ll	ll	ll	ll	ll	ll	ll	ll	lm	ll	lm	ll	ll	ll	ll	ll	ll	lm	lm
LG12_HB_324	F_0143768_L12_PA	LG12	<hkxhk>	{00}	(h-,kk)	h-	h-	h-	h-	kk	h-	kk	h-	h-	h-	h-	h-	h-	h-	h-	h-	h-	kk	h-	kk	h-	h-	h-	kk	h-	h-	h-	h-	kk	h-	h-	h-	h-	kk	h-	h-	h-	h-	h-	h-	h-	h-	h-	kk
LG12_HB_324	F_0143779_L12_PA	LG12	<nnxnp>	{-0}	(nn,np)	nn	np	np	nn	np	np	np	nn	nn	np	np	nn	nn	np	np	nn	nn	np	nn	np	nn	np	nn	np	nn	np	np	np	np	nn	nn	np	nn	np	nn	nn	nn	nn	nn	np	np	nn	nn	np
LG12_HB_325	F_0145037_L12_PA	LG12	<lmxll>	{0-}	(ll,lm)	ll	ll	ll	lm	lm	ll	lm	ll	ll	ll	ll	lm	ll	ll	ll	lm	ll	lm	lm	ll	ll	ll	lm	lm	ll	ll	ll	ll	lm	ll	ll	ll	ll	lm	ll	lm	ll	ll	ll	ll	ll	ll	lm	lm
LG12_HB_325	F_0145054_L12_PA	LG12	<lmxll>	{0-}	(ll,lm)	ll	ll	ll	lm	lm	ll	lm	ll	ll	ll	ll	lm	ll	ll	ll	lm	ll	lm	lm	ll	ll	ll	lm	lm	ll	ll	ll	ll	lm	ll	ll	ll	ll	lm	ll	lm	ll	ll	ll	ll	ll	ll	lm	lm
LG12_HB_325	F_0145074_L12_PA	LG12	<lmxll>	{0-}	(ll,lm)	ll	ll	ll	lm	lm	ll	lm	ll	ll	ll	ll	lm	ll	ll	ll	lm	ll	lm	lm	ll	ll	ll	lm	lm	ll	ll	ll	ll	lm	ll	ll	ll	ll	lm	ll	lm	ll	ll	ll	ll	ll	ll	lm	lm
LG12_HB_325	F_0145022_L12_PA	LG12	<nnxnp>	{-0}	(nn,np)	nn	np	np	nn	np	np	np	nn	nn	np	np	nn	nn	np	np	nn	nn	np	nn	np	nn	np	nn	np	nn	np	np	np	np	nn	nn	np	nn	np	nn	nn	nn	nn	nn	np	np	nn	nn	np
LG12_HB_325	F_0145071_L12_PA	LG12	<nnxnp>	{-0}	(nn,np)	nn	np	np	nn	np	np	np	nn	nn	np	np	nn	nn	np	np	nn	nn	np	nn	np	nn	np	nn	np	nn	np	np	np	np	nn	nn	np	nn	np	nn	nn	nn	nn	nn	np	np	nn	nn	np
LG12_HB_326	GD_01420_L12_PA	LG12	<hkxhk>	{00}	(hh,hk,kk)	hh	hk	hk	hk	kk	hk	kk	hh	hh	hk	hk	hk	hh	hk	hk	hk	hh	kk	hk	hk	hh	hk	hk	kk	hh	hk	hk	hk	kk	hh	hh	hk	hh	kk	hh	hk	hh	hh	hh	hk	hk	hh	hk	kk
LG12_HB_326	F_0145454_L12_PA	LG12	<nnxnp>	{-0}	(nn,np)	nn	np	np	nn	np	np	np	nn	nn	np	np	nn	nn	np	np	nn	nn	np	nn	np	nn	np	nn	np	nn	np	np	np	np	nn	nn	np	nn	np	nn	nn	nn	nn	nn	np	np	nn	nn	np
LG12_HB_327	F_0146178_L12_PA	LG12	<lmxll>	{0-}	(ll,lm)	ll	ll	ll	lm	lm	ll	lm	ll	ll	ll	ll	lm	ll	ll	ll	lm	ll	lm	lm	ll	ll	ll	lm	lm	ll	ll	ll	ll	lm	ll	ll	ll	ll	lm	ll	lm	ll	ll	ll	ll	ll	ll	lm	lm
LG12_HB_327	F_0146181_L12_PA	LG12	<hkxhk>	{00}	(hh,hk,kk)	hh	hk	hk	hk	kk	hk	kk	hh	hh	hk	hk	hk	hh	hk	hk	hk	hh	kk	hk	hk	hh	hk	hk	kk	hh	hk	hk	hk	kk	hh	hh	hk	hh	kk	hh	hk	hh	hh	hh	hk	hk	hh	hk	kk
LG12_HB_327	F_0146183_L12_PA	LG12	<hkxhk>	{11}	(hh,hk,kk)	kk	hk	hk	hk	hh	hk	hh	kk	kk	hk	hk	hk	kk	hk	hk	hk	kk	hh	hk	hk	kk	hk	hk	hh	kk	hk	hk	hk	hh	kk	kk	hk	kk	hh	kk	hk	kk	kk	kk	hk	hk	kk	hk	hh
LG12_HB_327	F_0146185_L12_PA	LG12	<hkxhk>	{00}	(hh,hk,kk)	hh	hk	hk	hk	kk	hk	kk	hh	hh	hk	hk	hk	hh	hk	hk	hk	hh	kk	hk	hk	hh	hk	hk	kk	hh	hk	hk	hk	kk	hh	hh	hk	hh	kk	hh	hk	hh	hh	hh	hk	hk	hh	hk	kk
LG12_HB_327	F_0146191_L12_PA	LG12	<hkxhk>	{11}	(hh,hk,kk)	kk	hk	hk	hk	hh	hk	hh	kk	kk	hk	hk	hk	kk	hk	hk	hk	kk	hh	hk	hk	kk	hk	hk	hh	kk	hk	hk	hk	hh	kk	kk	hk	kk	hh	kk	hk	kk	kk	kk	hk	hk	kk	hk	hh
LG12_HB_327	R_30684803_L12_PA	LG12	<hkxhk>	{11}	(hh,hk,kk)	kk	hk	hk	hk	hh	hk	hh	kk	kk	hk	hk	hk	kk	hk	hk	hk	kk	hh	hk	hk	kk	hk	hk	hh	kk	hk	hk	hk	hk	kk	kk	hk	kk	hh	kk	hk	kk	kk	kk	hk	hk	kk	hk	hh
LG12_HB_327	F_0146180_L12_PA	LG12	<nnxnp>	{-0}	(nn,np)	nn	np	np	nn	np	np	np	nn	nn	np	np	nn	nn	np	np	nn	nn	np	nn	np	nn	np	nn	np	nn	np	np	np	np	nn	nn	np	nn	np	nn	nn	nn	nn	nn	np	np	nn	nn	np
LG12_HB_327	R_30679125_L12_PA	LG12	<nnxnp>	{-0}	(nn,np)	nn	np	np	nn	np	np	np	nn	nn	np	np	nn	nn	np	np	nn	nn	np	nn	np	nn	np	nn	np	nn	np	np	np	np	nn	nn	np	nn	np	nn	nn	nn	nn	nn	np	np	nn	nn	np
LG12_HB_328	F_0146864_L12_PA	LG12	<nnxnp>	{-0}	(nn,np)	nn	np	np	nn	np	np	np	nn	nn	np	np	nn	--	np	np	nn	nn	np	nn	np	nn	np	nn	np	nn	np	np	np	np	nn	nn	np	nn	np	nn	nn	nn	nn	nn	np	np	nn	nn	np
LG12_HB_328	F_0146890_L12_PA	LG12	<nnxnp>	{-0}	(nn,np)	nn	np	np	nn	np	np	np	nn	nn	np	np	nn	nn	np	np	nn	nn	np	nn	np	nn	np	nn	np	nn	np	np	np	np	nn	nn	np	nn	np	nn	nn	nn	nn	nn	np	np	nn	nn	np
LG12_HB_328	F_0146888_L12_PA	LG12	<hkxhk>	{11}	(hh,hk,kk)	hk	hk	hk	hk	hh	hk	hh	kk	kk	hk	hk	hk	kk	hk	hk	hk	kk	hh	hk	hk	kk	hk	hk	hh	kk	hk	hk	hk	hk	kk	kk	hk	kk	hh	kk	hk	kk	kk	kk	hk	hk	kk	hk	hh
R_31132955_L12_PA	R_31132955_L12_PA	LG12	<nnxnp>	{-0}	(nn,np)	nn	np	np	nn	np	np	np	nn	nn	np	np	nn	nn	np	np	nn	nn	np	nn	np	nn	np	nn	np	nn	np	np	np	np	nn	nn	np	nn	np	nn	nn	nn	nn	nn	np	np	nn	nn	np
LG12_HB_329	F_0147249_L12_PA	LG12	<lmxll>	{0-}	(ll,lm)	lm	ll	ll	lm	lm	ll	lm	ll	ll	ll	ll	lm	ll	ll	ll	lm	ll	lm	lm	ll	ll	ll	lm	lm	ll	ll	ll	ll	ll	ll	ll	ll	ll	lm	ll	lm	ll	ll	ll	ll	ll	ll	lm	lm
LG12_HB_329	F_0147250_L12_PA	LG12	<lmxll>	{0-}	(ll,lm)	lm	ll	ll	lm	lm	ll	lm	ll	ll	ll	ll	lm	ll	ll	ll	lm	ll	lm	lm	ll	ll	ll	lm	lm	ll	ll	ll	ll	ll	ll	ll	ll	ll	lm	ll	lm	ll	ll	ll	ll	ll	ll	lm	lm
LG12_HB_329	F_0147255_L12_PA	LG12	<lmxll>	{0-}	(ll,lm)	lm	ll	ll	lm	lm	ll	lm	ll	ll	ll	ll	lm	ll	ll	ll	lm	ll	lm	lm	ll	ll	ll	lm	lm	ll	ll	ll	ll	ll	ll	ll	ll	ll	lm	ll	lm	ll	ll	ll	ll	ll	ll	lm	lm
LG12_HB_329	F_0147256_L12_PA	LG12	<hkxhk>	{00}	(hh,hk,kk)	hk	hk	hk	hk	kk	hk	kk	hh	hh	hk	hk	hk	hh	hk	hk	hk	hh	kk	hk	hk	hh	hk	hk	kk	hh	hk	hk	hk	hk	hh	hh	hk	hh	kk	hh	hk	hh	hh	hh	hk	hk	hh	hk	kk
LG12_HB_329	F_0147260_L12_PA	LG12	<lmxll>	{0-}	(ll,lm)	lm	ll	ll	lm	lm	ll	lm	ll	ll	ll	ll	lm	ll	ll	ll	lm	ll	lm	lm	ll	ll	ll	lm	lm	ll	ll	ll	ll	ll	ll	ll	ll	ll	lm	ll	lm	ll	ll	ll	ll	ll	ll	lm	lm
LG12_HB_329	F_0147267_L12_PA	LG12	<lmxll>	{0-}	(ll,lm)	lm	ll	ll	lm	lm	ll	lm	ll	ll	ll	ll	lm	ll	ll	ll	lm	ll	lm	lm	ll	ll	ll	lm	lm	ll	ll	ll	ll	ll	ll	ll	ll	ll	lm	ll	lm	ll	ll	ll	ll	ll	ll	lm	lm
LG12_HB_330	F_0147881_L12_PA	LG12	<hkxhk>	{11}	(hh,hk,kk)	hk	hk	hk	hk	hh	hk	hh	kk	hk	hk	hk	hk	kk	hk	hk	hk	kk	hh	hk	hk	kk	hk	hk	hh	kk	hk	hk	hk	hk	kk	kk	hk	kk	hh	kk	hk	kk	kk	hk	hk	hh	kk	hk	hh
LG12_HB_330	F_0147890_L12_PA	LG12	<hkxhk>	{00}	(hh,hk,kk)	hk	hk	hk	hk	kk	hk	kk	hh	hk	hk	hk	hk	hh	hk	hk	hk	hh	kk	hk	hk	hh	hk	hk	kk	hh	hk	hk	hk	hk	hh	hh	hk	hh	kk	hh	hk	hh	hh	hk	hk	kk	hh	hk	kk
LG12_HB_330	F_0147893_L12_PA	LG12	<hkxhk>	{00}	(hh,hk,kk)	hk	hk	hk	hk	kk	hk	kk	hh	hk	hk	hk	hk	hh	hk	hk	hk	hh	kk	hk	hk	hh	hk	hk	kk	hh	hk	hk	hk	hk	hh	hh	hk	hh	kk	hh	hk	hh	hh	hk	hk	kk	hh	hk	kk
LG12_HB_330	F_0147896_L12_PA	LG12	<hkxhk>	{00}	(hh,hk,kk)	hk	hk	hk	hk	kk	hk	kk	hh	hk	hk	hk	hk	hh	hk	hk	hk	hh	kk	hk	hk	hh	hk	hk	kk	hh	hk	hk	hk	hk	hh	hh	hk	hh	kk	hh	hk	hh	hh	hk	hk	kk	hh	hk	kk
LG12_HB_330	F_0147901_L12_PA	LG12	<hkxhk>	{11}	(hh,hk,kk)	hk	hk	hk	hk	hh	hk	hh	kk	hk	hk	hk	hk	kk	hk	hk	hk	kk	hh	hk	hk	kk	hk	hk	hh	kk	hk	hk	hk	hk	kk	kk	hk	kk	hh	kk	hk	kk	kk	hk	hk	hh	kk	hk	hh
LG12_HB_330	F_0147906_L12_PA	LG12	<lmxll>	{0-}	(ll,lm)	lm	ll	ll	lm	lm	ll	lm	ll	lm	ll	ll	--	ll	ll	ll	lm	ll	lm	lm	ll	ll	ll	lm	lm	ll	ll	ll	ll	ll	ll	ll	ll	ll	lm	ll	lm	ll	ll	lm	ll	lm	ll	lm	lm
LG12_HB_331	F_0147949_L12_PA	LG12	<nnxnp>	{-0}	(nn,np)	nn	np	np	nn	np	np	np	nn	nn	np	np	nn	nn	np	np	nn	nn	np	nn	np	nn	np	nn	np	nn	np	np	np	np	nn	nn	np	nn	np	nn	nn	nn	nn	nn	np	np	nn	nn	np
LG12_HB_331	R_31638697_L12_PA	LG12	<nnxnp>	{-0}	(nn,np)	nn	np	np	nn	np	np	np	nn	nn	np	np	nn	nn	np	np	nn	nn	np	nn	np	nn	np	nn	np	nn	np	np	np	np	nn	nn	np	nn	np	nn	nn	nn	nn	nn	np	np	nn	nn	np
LG12_HB_331	F_0147935_L12_PA	LG12	<hkxhk>	{11}	(hh,hk,kk)	hk	hk	hk	hk	hh	hh	hh	kk	hk	hk	hk	hk	kk	hk	hk	hk	kk	hh	hk	hk	kk	hk	hk	hh	kk	hk	hk	hk	hk	kk	kk	hk	kk	hh	kk	hk	kk	kk	hk	hk	hh	kk	hk	hh
LG12_HB_331	F_0147940_L12_PA	LG12	<lmxll>	{0-}	(ll,lm)	lm	ll	ll	lm	lm	lm	lm	ll	lm	ll	ll	lm	ll	ll	ll	lm	ll	lm	lm	ll	ll	ll	lm	lm	ll	ll	ll	ll	ll	ll	ll	ll	ll	lm	ll	lm	ll	ll	lm	ll	lm	ll	lm	lm
LG12_HB_331	F_0147963_L12_PA	LG12	<lmxll>	{0-}	(ll,lm)	lm	ll	ll	lm	lm	lm	lm	ll	lm	ll	ll	lm	ll	ll	ll	lm	ll	lm	lm	ll	ll	ll	lm	lm	ll	ll	ll	ll	ll	ll	ll	ll	ll	lm	ll	lm	ll	ll	lm	ll	lm	ll	lm	lm
LG12_HB_331	F_0147965_L12_PA	LG12	<lmxll>	{0-}	(ll,lm)	lm	ll	ll	lm	lm	lm	lm	ll	lm	ll	ll	lm	ll	ll	ll	lm	ll	lm	lm	ll	ll	ll	lm	lm	ll	ll	ll	ll	ll	ll	ll	ll	ll	lm	ll	lm	ll	ll	lm	ll	lm	ll	lm	lm
LG12_HB_331	GD_00641_L12_PA	LG12	<hkxhk>	{11}	(hh,hk,kk)	hk	hk	hk	hk	hh	hh	hh	kk	hk	hk	hk	hk	kk	hk	hk	hk	kk	hh	hk	hk	kk	hk	hk	hh	kk	hk	hk	hk	hk	kk	kk	hk	kk	hh	kk	hk	kk	kk	hk	hk	hh	kk	hk	hh
LG12_HB_332	F_0148274_L12_PA	LG12	<hkxhk>	{00}	(hh,hk,kk)	hk	hk	hk	hk	kk	kk	kk	hh	hk	hk	hk	hk	hh	hk	hk	hk	hh	kk	hk	hk	hh	hk	hk	kk	hk	hk	hk	hk	hk	hh	hh	hk	hh	kk	hh	hk	hh	hh	hk	hk	kk	hh	hk	kk
LG12_HB_332	F_0148275_L12_PA	LG12	<nnxnp>	{-0}	(nn,np)	nn	np	np	nn	np	np	np	nn	nn	np	np	nn	nn	np	np	nn	nn	np	nn	np	nn	np	nn	np	np	np	np	np	np	nn	nn	np	nn	np	nn	nn	nn	nn	nn	np	np	nn	nn	np
LG12_HB_332	F_0148294_L12_PA	LG12	<nnxnp>	{-0}	(nn,np)	nn	np	np	nn	np	np	np	nn	nn	np	np	nn	nn	np	np	nn	nn	np	nn	np	nn	np	nn	np	np	np	np	np	np	nn	nn	np	nn	np	nn	nn	nn	nn	nn	np	np	nn	nn	np
LG12_HB_333	F_0148922_L12_PA	LG12	<lmxll>	{0-}	(ll,lm)	lm	ll	ll	lm	lm	lm	lm	ll	lm	ll	ll	lm	ll	ll	ll	lm	ll	lm	lm	ll	ll	ll	lm	lm	ll	ll	ll	ll	ll	lm	ll	ll	ll	ll	ll	lm	ll	ll	lm	ll	lm	lm	lm	lm
LG12_HB_333	F_0148933_L12_PA	LG12	<lmxll>	{0-}	(ll,lm)	lm	ll	ll	lm	lm	lm	lm	ll	lm	ll	ll	lm	ll	ll	ll	lm	ll	lm	lm	ll	ll	ll	lm	lm	ll	ll	ll	ll	ll	lm	ll	ll	ll	ll	ll	lm	ll	ll	lm	ll	lm	lm	lm	lm
LG12_HB_333	F_0148935_L12_PA	LG12	<hkxhk>	{00}	(hh,hk,kk)	hk	hk	hk	hk	kk	kk	kk	hh	hk	hk	hk	hk	hh	hk	hk	hk	hh	kk	hk	hk	hh	hk	hk	kk	hk	hk	hk	hk	hk	hk	hh	hk	hh	hk	hk	hk	hh	hh	hk	hk	kk	hk	hk	kk
LG12_HB_333.5	GD_00762_L12_PA	LG12	<hkxhk>	{00}	(hh,hk,kk)	hk	hk	hk	hk	kk	kk	kk	hh	hk	hk	hk	hk	hh	hk	hk	hk	hh	kk	hk	hk	hh	hk	hk	kk	hk	hk	hk	hk	hk	hk	hh	hk	hh	hk	hk	hk	hh	hh	hk	hk	kk	hk	hk	kk
LG12_HB_334	F_0149400_L12_PA	LG12	<nnxnp>	{-0}	(nn,np)	nn	np	np	nn	np	np	np	nn	nn	np	np	nn	nn	np	np	nn	nn	np	nn	np	nn	np	nn	np	np	np	np	np	np	nn	nn	np	nn	np	np	nn	nn	nn	nn	np	np	nn	np	np
LG12_HB_334	F_0149402_L12_PA	LG12	<nnxnp>	{-0}	(nn,np)	nn	np	np	nn	np	np	np	nn	nn	np	np	nn	nn	np	np	nn	nn	np	nn	np	nn	np	nn	np	np	np	np	np	np	nn	nn	np	nn	np	np	nn	nn	nn	nn	np	np	nn	np	np
LG12_HB_334	F_0149403_L12_PA	LG12	<nnxnp>	{-0}	(nn,np)	nn	np	np	nn	np	np	np	nn	nn	np	np	nn	nn	np	np	nn	nn	np	nn	np	nn	np	nn	np	np	np	np	np	np	nn	nn	np	nn	np	np	nn	nn	nn	nn	np	np	nn	np	np
LG12_HB_334	F_0149414_L12_PA	LG12	<nnxnp>	{-0}	(nn,np)	nn	np	np	nn	np	np	np	nn	nn	np	np	nn	nn	np	np	nn	nn	np	nn	np	nn	np	nn	np	np	np	np	np	np	nn	nn	np	nn	np	np	nn	nn	nn	nn	np	np	nn	np	np
LG12_HB_334	R_32469819_L12_PA	LG12	<nnxnp>	{-0}	(nn,np)	nn	np	np	nn	np	np	np	nn	nn	np	np	nn	nn	np	np	nn	nn	np	nn	np	nn	np	nn	np	np	np	np	np	np	nn	nn	np	nn	np	np	nn	nn	nn	nn	np	np	nn	np	np
LG12_HB_334.8	R_32759123_L12_PA	LG12	<nnxnp>	{-0}	(nn,np)	nn	np	np	nn	np	np	np	nn	nn	np	np	nn	nn	np	np	nn	nn	np	nn	np	nn	np	nn	np	np	np	np	np	np	nn	nn	np	nn	np	np	nn	nn	nn	nn	np	np	nn	np	np
LG12_HB_344.5	R_35835624_L12_PA	LG12	<nnxnp>	{-0}	(nn,np)	nn	np	np	nn	np	np	np	nn	nn	np	np	nn	nn	np	np	nn	nn	np	nn	np	nn	np	nn	np	np	nn	np	np	np	nn	nn	np	nn	np	np	nn	nn	nn	nn	np	np	nn	np	np
GD_02848_L12_PA	GD_02848_L12_PA	LG12	<nnxnp>	{-0}	(nn,np)	nn	np	np	nn	np	np	np	nn	nn	np	np	nn	nn	np	np	nn	nn	np	nn	np	nn	np	nn	np	np	nn	np	np	np	nn	nn	np	nn	np	np	nn	nn	nn	nn	np	np	nn	np	np
LG12_HB_345	F_0156085_L12_PA	LG12	<nnxnp>	{-0}	(nn,np)	nn	np	np	nn	np	np	np	nn	nn	np	np	nn	nn	np	np	nn	nn	np	nn	np	nn	np	nn	np	np	nn	np	np	np	nn	nn	np	nn	np	np	nn	nn	nn	nn	np	np	nn	np	np
LG12_HB_400	F_0181906_L13_PA	LG12	<lmxll>	{0-}	(ll,lm)	ll	ll	ll	lm	lm	ll	lm	ll	ll	ll	ll	lm	ll	ll	ll	lm	ll	lm	lm	lm	ll	ll	lm	lm	ll	ll	ll	ll	lm	ll	ll	ll	ll	lm	ll	lm	ll	ll	ll	ll	ll	ll	ll	lm
LG12_HB_400	F_0181908_L13_PA	LG12	<lmxll>	{0-}	(ll,lm)	ll	ll	ll	lm	lm	ll	lm	ll	ll	ll	ll	lm	ll	ll	ll	lm	ll	lm	lm	lm	ll	ll	lm	lm	ll	ll	ll	ll	lm	ll	ll	ll	ll	lm	ll	lm	ll	ll	ll	ll	ll	ll	ll	lm
LG12_HB_400	F_0181925_L13_PA	LG12	<nnxnp>	{-0}	(nn,np)	nn	np	np	nn	nn	np	np	np	nn	np	np	nn	nn	np	np	nn	nn	np	nn	np	nn	np	nn	np	nn	nn	np	np	np	nn	nn	np	nn	nn	nn	nn	nn	nn	nn	np	np	nn	nn	np
LG12_HB_400	F_0181929_L13_PA	LG12	<lmxll>	{0-}	(ll,lm)	ll	ll	ll	lm	lm	ll	lm	ll	ll	ll	ll	lm	ll	ll	ll	lm	ll	lm	lm	lm	ll	ll	lm	lm	ll	ll	ll	ll	lm	ll	ll	ll	ll	lm	ll	lm	ll	ll	ll	ll	ll	ll	ll	lm
LG12_HB_400	F_0181933_L13_PA	LG12	<hkxhk>	{00}	(hh,hk,kk)	hh	hk	hk	hk	hk	hk	kk	hk	hh	hk	hk	hk	hh	hk	hk	hk	hh	kk	hk	kk	hh	hk	hk	kk	hh	hh	hk	hk	kk	hh	hh	hk	hh	hk	hh	hk	hh	hh	hh	hk	hk	hh	hh	kk
LG12_HB_489	F_0223616_L14_PA	LG12	<nnxnp>	{-0}	(nn,np)	nn	nn	np	nn	nn	nn	np	np	nn	np	np	nn	nn	np	np	np	np	nn	nn	np	np	np	nn	nn	nn	nn	np	np	np	np	nn	np	nn	nn	nn	nn	nn	np	np	np	nn	nn	nn	nn
LG12_HB_489	F_0223625_L14_PA	LG12	<nnxnp>	{-0}	(nn,np)	nn	nn	np	nn	nn	nn	np	np	nn	np	np	nn	nn	np	np	np	np	nn	nn	np	np	np	nn	nn	nn	nn	np	np	np	np	nn	np	nn	nn	nn	nn	nn	np	np	np	nn	nn	nn	nn
LG12_HB_489	F_0223640_L14_PA	LG12	<nnxnp>	{-0}	(nn,np)	nn	nn	np	nn	nn	nn	np	np	nn	np	np	nn	nn	np	np	np	np	nn	nn	np	np	np	nn	nn	nn	nn	np	np	np	np	nn	np	nn	nn	nn	nn	nn	np	np	np	nn	nn	nn	nn
LG12_HB_489	F_0223654_L14_PA	LG12	<nnxnp>	{-0}	(nn,np)	nn	nn	np	nn	nn	nn	np	np	nn	np	np	nn	nn	np	np	np	np	nn	nn	np	np	np	nn	nn	nn	nn	np	np	np	np	nn	np	nn	nn	nn	nn	nn	np	np	np	nn	nn	nn	nn
LG12_HB_492	F_0225586_L14_PA	LG12	<hkxhk>	{00}	(hh,hk,kk)	hh	hh	hk	hk	hk	hh	hk	kk	hh	hk	hk	hk	hh	hk	hk	kk	hk	hk	hk	kk	hk	kk	hk	hk	hh	hh	hk	kk	kk	hk	hh	hk	hk	hk	hk	hk	hh	hk	hk	hk	hh	hh	hh	hk
LG12_HB_492	F_0225587_L14_PA	LG12	<nnxnp>	{-0}	(nn,np)	nn	nn	np	nn	nn	nn	np	np	nn	np	np	nn	nn	np	np	np	np	nn	nn	np	np	np	nn	nn	nn	nn	np	np	np	np	nn	np	nn	nn	nn	nn	nn	np	np	np	nn	nn	nn	nn
LG12_HB_492	F_0225595_L14_PA	LG12	<nnxnp>	{-0}	(nn,np)	nn	nn	np	nn	nn	nn	np	np	nn	np	np	nn	nn	np	np	np	np	nn	nn	np	np	np	nn	nn	nn	nn	np	np	np	np	nn	np	nn	nn	nn	nn	nn	np	np	np	nn	nn	nn	nn
LG12_HB_492	F_0225596_L14_PA	LG12	<nnxnp>	{-0}	(nn,np)	nn	nn	np	nn	nn	nn	np	np	nn	np	np	nn	nn	np	np	np	np	nn	nn	np	np	np	nn	nn	nn	nn	np	np	np	np	nn	np	nn	nn	nn	nn	nn	np	np	np	nn	nn	nn	nn
LG12_HB_492	F_0225603_L14_PA	LG12	<lmxll>	{0-}	(ll,lm)	ll	ll	ll	lm	lm	ll	ll	lm	ll	ll	ll	lm	ll	ll	ll	lm	ll	lm	lm	lm	ll	lm	lm	lm	ll	ll	ll	lm	lm	ll	ll	ll	lm	lm	lm	lm	ll	ll	ll	ll	ll	ll	ll	lm
LG12_HB_492	F_0225605_L14_PA	LG12	<hkxhk>	{00}	(hh,hk,kk)	hh	hh	hk	hk	hk	hh	hk	kk	hh	hk	hk	hk	hh	hk	hk	kk	hk	hk	hk	kk	hk	kk	hk	hk	hh	hh	hk	kk	kk	hk	hh	hk	hk	hk	hk	hk	hh	hk	hk	hk	hh	hh	hh	hk
LG12_HB_492	F_0225610_L14_PA	LG12	<nnxnp>	{-0}	(nn,np)	nn	nn	np	nn	nn	nn	np	np	nn	np	np	nn	nn	np	np	np	np	nn	nn	np	np	np	nn	nn	nn	nn	np	np	np	np	nn	np	nn	nn	nn	nn	nn	np	np	np	nn	nn	nn	nn
LG12_HB_493	F_0225931_L14_PA	LG12	<nnxnp>	{-0}	(nn,np)	nn	nn	np	nn	nn	nn	np	np	nn	np	np	nn	nn	np	np	np	np	nn	nn	np	np	np	nn	nn	nn	nn	np	np	np	np	nn	np	nn	nn	nn	nn	nn	np	np	np	nn	nn	nn	nn
LG12_HB_493	F_0225932_L14_PA	LG12	<nnxnp>	{-0}	(nn,np)	nn	nn	np	nn	nn	nn	np	np	nn	np	np	nn	nn	np	np	np	np	nn	nn	np	np	np	nn	nn	nn	nn	np	np	np	np	nn	np	nn	nn	nn	nn	nn	np	np	np	nn	nn	nn	nn
LG12_HB_547	F_0250746_L14_PA	LG12	<lmxll>	{0-}	(ll,lm)	ll	ll	ll	lm	lm	ll	ll	lm	ll	ll	ll	lm	ll	ll	ll	lm	ll	lm	lm	lm	ll	lm	lm	lm	ll	ll	ll	lm	lm	ll	ll	ll	lm	lm	lm	lm	ll	ll	ll	ll	ll	ll	ll	lm
LG12_HB_547	F_0250756_L14_PA	LG12	<nnxnp>	{-0}	(nn,np)	nn	nn	np	nn	nn	nn	np	np	nn	np	np	nn	nn	np	np	np	np	nn	nn	np	np	np	nn	nn	nn	nn	np	np	np	np	nn	np	nn	nn	nn	nn	nn	np	np	np	nn	nn	nn	nn
LG12_HB_894	F_0418374_L1_PA	LG12	<hkxhk>	{00}	(hh,hk,kk)	hk	hh	hh	kk	hh	hh	hk	kk	hh	hk	hk	hk	hh	hk	kk	kk	kk	hk	kk	kk	hk	hk	hk	hk	hh	hh	hk	hk	kk	hk	hh	hh	hk	kk	hk	hh	hk	hk	hk	hk	hh	hh	hh	hh
LG12_HB_894	F_0418369_L1_PA	LG12	<hkxhk>	{11}	(h-,kk)	h-	kk	kk	h-	kk	kk	h-	h-	kk	h-	h-	h-	h-	h-	h-	h-	h-	h-	h-	h-	h-	h-	h-	h-	kk	kk	h-	h-	h-	h-	kk	kk	h-	h-	h-	kk	h-	h-	h-	h-	kk	kk	kk	kk
LG12_HB_894	F_0418363_L1_PA	LG12	<hkxhk>	{11}	(h-,kk)	h-	kk	kk	h-	kk	kk	h-	h-	kk	h-	h-	h-	kk	h-	h-	h-	h-	h-	h-	h-	h-	h-	h-	h-	kk	kk	h-	h-	h-	h-	kk	kk	h-	h-	h-	kk	h-	h-	h-	h-	kk	kk	kk	kk
LG12_HB_894	F_0418365_L1_PA	LG12	<efxeg>	{00}	(ee,ef,eg,fg)	eg	ee	ee	fg	ee	ee	eg	fg	ee	eg	eg	ef	ee	eg	fg	fg	fg	ef	fg	fg	ef	ef	ef	ef	ee	ee	eg	ef	fg	eg	ee	ee	ef	fg	ef	ee	eg	eg	eg	eg	ee	ee	ee	ee
LG12_HB_894	F_0418367_L1_PA	LG12	<hkxhk>	{11}	(h-,kk)	h-	kk	kk	h-	kk	kk	h-	h-	kk	h-	h-	h-	kk	h-	h-	h-	h-	h-	h-	h-	h-	h-	h-	h-	kk	kk	h-	h-	h-	h-	kk	kk	h-	h-	h-	kk	h-	h-	h-	h-	kk	kk	kk	kk
LG12_HB_894	F_0418368_L1_PA	LG12	<hkxhk>	{11}	(h-,kk)	h-	kk	kk	h-	kk	kk	h-	h-	kk	h-	h-	h-	kk	h-	h-	h-	h-	h-	h-	h-	h-	h-	h-	h-	kk	kk	h-	h-	h-	h-	kk	kk	h-	h-	h-	kk	h-	h-	h-	h-	kk	kk	kk	kk
LG13_HB_1222	F_0570977_L4_PA	LG13	<hkxhk>	{10}	(hh,hk,kk)	kk	kk	kk	kk	hh	kk	hh	hh	hk	hh	kk	hh	kk	kk	hk	kk	hk	kk	hk	hh	hk	hk	kk	hk	hk	kk	kk	hk	hk	hk	hh	kk	hk	hk	hh	hk	hk	kk	hk	kk	kk	hk	hh	hk
LG13_HB_1222	F_0570998_L4_PA	LG13	<hkxhk>	{01}	(hh,hk,kk)	hh	hh	hh	hh	kk	hh	kk	kk	hk	kk	hh	kk	hh	hh	hk	hh	hk	hh	hk	kk	hk	hk	hh	hk	hk	hh	hh	hk	hk	hk	kk	hh	hk	hk	kk	hk	hk	hh	hk	hh	hh	hk	kk	hk
LG13_HB_1222	F_0571001_L4_PA	LG13	<hkxhk>	{01}	(hh,hk,kk)	hh	hh	hh	hh	kk	hh	kk	kk	hk	kk	hh	kk	hh	hh	hk	hh	hk	hh	hk	kk	hk	hk	hh	hk	hk	hh	hh	hk	hk	hk	kk	hh	hk	hk	kk	hk	hk	hh	hk	hh	hh	hk	kk	hk
LG13_HB_1222	F_0571003_L4_PA	LG13	<hkxhk>	{10}	(hh,hk,kk)	kk	kk	kk	kk	hh	kk	hh	hh	hk	hh	kk	hh	kk	kk	hk	kk	hk	kk	hk	hh	hk	hk	kk	hk	hk	kk	kk	hk	hk	hk	hh	kk	hk	hk	hh	hk	hk	kk	hk	kk	kk	hk	hh	hk
LG13_HB_1250	F_0585451_L4_PA	LG13	<hkxhk>	{01}	(hh,hk,kk)	hh	hh	hh	hh	kk	hh	kk	hk	hk	kk	hh	kk	hh	hh	hk	hh	hk	hh	hk	kk	hh	hh	hh	hh	hk	hh	hk	hk	hk	hk	kk	hh	hk	hk	kk	hk	kk	hh	hk	hh	hh	kk	kk	hk
LG13_HB_1390	F_0656543_L6_PA	LG13	<hkxhk>	{10}	(hh,hk,kk)	kk	kk	kk	kk	hk	hk	hh	hk	hk	hh	kk	hh	kk	kk	hk	kk	kk	kk	hk	hh	kk	kk	kk	hk	hk	hk	hk	hk	kk	hk	hh	kk	hk	hk	hh	kk	hh	kk	hk	kk	kk	hh	hk	hk
LG13_HB_1390	F_0656544_L6_PA	LG13	<hkxhk>	{01}	(hh,hk,kk)	hh	hh	hh	hh	hk	hk	kk	hk	hk	kk	hh	kk	hh	hh	hk	hh	hh	hh	hk	kk	hh	hh	hh	hk	hk	hk	hk	hk	hh	hk	kk	hh	hk	hk	kk	hh	kk	hh	hk	hh	hh	kk	hk	hk
LG13_HB_1390	F_0656556_L6_PA	LG13	<hkxhk>	{01}	(hh,hk,kk)	hh	hh	hh	hh	hk	hk	kk	hk	hk	kk	hh	kk	hh	hh	hk	hh	hh	hh	hk	kk	hh	hh	hh	hk	hk	hk	hk	hk	hh	hk	kk	hh	hk	hk	kk	hh	kk	hh	hk	hh	hh	kk	hk	hk
LG13_HB_15	F_0005450_L10_PA	LG13	<hkxhk>	{01}	(h-,kk)	h-	h-	h-	h-	kk	h-	kk	kk	h-	kk	h-	kk	h-	h-	h-	h-	h-	h-	h-	kk	h-	h-	h-	h-	h-	h-	h-	h-	h-	h-	kk	h-	h-	h-	kk	h-	h-	h-	h-	h-	h-	h-	kk	h-
LG13_HB_1608	F_0755309_L8_PA	LG13	<hkxhk>	{01}	(hh,hk,kk)	hh	hh	hh	hh	hk	hk	kk	hk	hk	kk	hh	kk	hh	hh	hk	hh	hh	hh	hk	kk	hh	hh	hh	hk	kk	hk	hk	hk	hh	hk	kk	hh	hk	hk	kk	hh	kk	hh	hk	hh	hh	kk	kk	hk
LG13_HB_1620	F_0759954_L8_PA	LG13	<hkxhk>	{01}	(hh,hk,kk)	hh	hh	hh	hh	kk	hh	kk	hk	hk	kk	hh	kk	hh	hh	hk	hh	hk	hh	hk	kk	hk	hk	hh	hk	hk	hh	hk	hk	hk	hk	kk	hh	hk	hk	kk	hk	hk	hh	hk	hh	hh	hk	kk	hk
LG13_HB_1620	F_0759955_L8_PA	LG13	<hkxhk>	{10}	(hh,hk,kk)	kk	kk	kk	kk	hh	kk	hh	hk	hk	hh	kk	hh	kk	kk	hk	kk	hk	kk	hk	hh	hk	hk	kk	hk	hk	kk	hk	hk	hk	hk	hh	kk	hk	hk	hh	hk	hk	kk	hk	kk	kk	hk	hh	hk
LG13_HB_1620	F_0759958_L8_PA	LG13	<hkxhk>	{10}	(hh,hk,kk)	kk	kk	kk	kk	hh	kk	hh	hk	hk	hh	kk	hh	kk	kk	hk	kk	hk	kk	hk	hh	hk	hk	kk	hk	hk	kk	hk	hk	hk	hk	hh	kk	hk	hk	hh	hk	hk	kk	hk	kk	kk	hk	hh	hk
LG13_HB_1776	F_0835207_L10_45_1	LG13	<hkxhk>	{01}	(hh,hk,kk)	hk	hh	hh	hh	kk	hh	kk	kk	hh	kk	hh	kk	hh	hh	hk	hh	hk	hh	hk	kk	hk	hk	hh	hk	hk	hk	hh	hk	hk	hk	kk	hh	hk	hk	kk	hk	hk	hh	hk	hh	hh	hk	kk	hk
LG13_HB_1776	F_0835217_L10_45_1	LG13	<hkxhk>	{10}	(hh,hk,kk)	hk	kk	kk	kk	hh	kk	hh	hh	kk	hh	kk	hh	kk	kk	hk	kk	hk	kk	hk	hh	hk	hk	kk	hk	hk	hk	kk	hk	hk	hk	hh	kk	hk	hk	hh	hk	hk	kk	hk	kk	kk	hk	hh	hk
LG13_HB_1776	F_0835223_L10_45_1	LG13	<hkxhk>	{01}	(hh,hk,kk)	hk	hh	hh	hh	kk	hh	kk	kk	hh	kk	hh	kk	hh	hh	hk	hh	hk	hh	hk	kk	hk	hk	hh	hk	hk	hk	hh	hk	hk	hk	kk	hh	hk	hk	kk	hk	hk	hh	hk	hh	hh	hk	kk	hk
LG13_HB_1867_s28h1	F_0872904_L13_28_1	LG13	<lmxll>	{0-}	(ll,lm)	ll	ll	ll	ll	lm	ll	lm	lm	lm	lm	ll	lm	ll	ll	lm	ll	ll	ll	lm	lm	ll	ll	ll	lm	lm	lm	lm	lm	ll	ll	lm	ll	ll	lm	lm	ll	lm	ll	lm	ll	ll	lm	lm	lm
LG13_HB_1870_s32h1	F_0873946_L13_32_1	LG13	<hkxhk>	{10}	(hh,hk,kk)	kk	kk	kk	kk	hk	hk	hh	hk	hk	hh	kk	hh	kk	kk	hk	kk	kk	kk	hk	hh	kk	kk	kk	kk	hk	kk	hk	hk	kk	hk	hh	kk	hk	hk	hh	kk	hh	kk	hk	kk	kk	hh	hh	hk
LG13_HB_1870_s32h1	F_0873957_L13_32_1	LG13	<hkxhk>	{01}	(hh,hk,kk)	hh	hh	hh	hh	hk	hk	kk	hk	hk	kk	hh	kk	hh	hh	hk	hh	hh	hh	hk	kk	hh	hh	hh	hh	hk	hh	hk	hk	hh	hk	kk	hh	hk	hk	kk	hh	kk	hh	hk	hh	hh	kk	kk	hk
LG13_HB_1871_s33h1	F_0874514_L13_33_1	LG13	<hkxhk>	{10}	(hh,hk,kk)	kk	kk	kk	kk	hk	hk	hh	hk	hk	hh	kk	hh	kk	kk	hk	kk	hk	kk	hk	hh	kk	kk	kk	kk	hk	kk	hk	hk	kk	hk	hh	kk	hk	hk	hh	kk	hh	kk	hk	kk	kk	hh	hh	hk
LG13_HB_1871_s33h1	F_0874522_L13_33_1	LG13	<hkxhk>	{10}	(hh,hk,kk)	kk	kk	kk	kk	hk	hk	hh	hk	hk	hh	kk	hh	kk	kk	hk	kk	hk	kk	hk	hh	kk	kk	kk	kk	hk	kk	hk	hk	kk	hk	hh	kk	hk	hk	hh	kk	hh	kk	hk	kk	kk	hh	hh	hk
LG13_HB_1874_s35h1	F_0875076_L13_35_1	LG13	<hkxhk>	{10}	(hh,hk,kk)	kk	kk	kk	kk	hk	kk	hh	hk	hk	hh	kk	hh	kk	kk	hk	kk	hk	kk	hk	hh	kk	kk	kk	kk	hk	kk	hk	hk	hk	hk	hh	kk	hk	hk	hh	kk	hh	kk	hk	kk	kk	hh	hh	hk
LG13_HB_1877_s37h1	F_0877061_L13_37_1	LG13	<hkxhk>	{10}	(hh,hk,kk)	hk	kk	kk	kk	hh	kk	hh	hh	kk	hk	kk	hh	kk	kk	hk	kk	hk	kk	hk	hh	hk	hk	kk	hk	hk	hk	kk	hk	hk	hk	hh	kk	hk	hk	hh	hk	hk	kk	hk	kk	kk	hk	hh	hk
LG13_HB_1877_s37h1	F_0877071_L13_37_1	LG13	<hkxhk>	{01}	(hh,hk,kk)	hk	hh	hh	hh	kk	hh	kk	kk	hh	hk	hh	kk	hh	hh	hk	hh	hk	hh	hk	kk	hk	hk	hh	hk	hk	hk	hh	hk	hk	hk	kk	hh	hk	hk	kk	hk	hk	hh	hk	hh	hh	hk	kk	hk
LG13_HB_1883_s46h1	F_0879783_L13_46_1	LG13	<hkxhk>	{10}	(hh,hk,kk)	kk	kk	kk	kk	hh	kk	hh	hh	kk	--	kk	hh	kk	kk	hk	kk	hk	kk	hk	hh	hk	hk	kk	hk	hk	hk	kk	hk	kk	hk	hh	kk	hk	hk	hh	hk	hk	kk	hk	kk	kk	hk	hh	hk
LG13_HB_1883_s46h1	F_0879784_L13_46_1	LG13	<hkxhk>	{10}	(hh,hk,kk)	kk	kk	kk	kk	hh	kk	hh	hh	kk	hh	kk	hh	kk	kk	hk	kk	hk	kk	hk	hh	hk	hk	kk	hk	hk	hk	kk	hk	kk	hk	hh	kk	hk	hk	hh	hk	hk	kk	hk	kk	kk	hk	hh	hk
LG13_HB_1887_s46h1	F_0881270_L13_46_1	LG13	<hkxhk>	{01}	(hh,hk,kk)	hh	hh	hh	hh	kk	hh	kk	kk	hh	kk	hh	kk	hh	hh	hk	hh	hk	hh	hk	kk	hk	hk	hh	hk	hk	hk	hh	hk	hh	hk	kk	hh	hk	hk	kk	hk	hk	hh	hk	hh	hh	hk	kk	hk
LG13_HB_1925_s45h1	F_0902720_L15_45_1	LG13	<hkxhk>	{01}	(hh,hk,kk)	hh	hh	hh	hh	kk	hh	kk	kk	hk	kk	hh	kk	hh	hh	hk	hh	hk	hh	hk	kk	hk	hk	hh	hk	hk	hk	hh	hk	hk	hk	kk	hh	hk	hk	kk	hk	hk	hh	hk	hh	hh	hk	kk	hk
LG13_HB_1925_s45h1	F_0902721_L15_45_1	LG13	<hkxhk>	{10}	(hh,hk,kk)	kk	kk	kk	kk	hh	kk	hh	hh	hk	hh	kk	hh	kk	kk	hk	kk	hk	kk	hk	hh	hk	hk	kk	hk	hk	hk	kk	hk	hk	hk	hh	kk	hk	hk	hh	hk	hk	kk	hk	kk	kk	hk	hh	hk
LG13_HB_1925_s45h1	F_0902736_L15_45_1	LG13	<hkxhk>	{01}	(hh,hk,kk)	hh	hh	hh	hh	kk	hh	kk	kk	hk	kk	hh	kk	hh	hh	hk	hh	hk	hh	hk	kk	hk	hk	hh	hk	hk	hk	hh	hk	hk	hk	kk	hh	hk	hk	kk	hk	hk	hh	hk	hh	hh	hk	kk	hk
LG13_HB_1930_s46h1	F_0904050_L15_46_1	LG13	<lmxll>	{1-}	(ll,lm)	ll	lm	lm	lm	ll	lm	ll	ll	ll	ll	ll	ll	lm	lm	ll	lm	lm	lm	ll	lm	lm	lm	lm	ll	ll	ll	lm	ll	lm	lm	ll	lm	lm	lm	ll	lm	ll	ll	ll	lm	lm	lm	lm	ll
LG13_HB_1930_s46h1	F_0904054_L15_46_1	LG13	<lmxll>	{1-}	(ll,lm)	ll	lm	lm	lm	ll	lm	ll	ll	ll	ll	ll	ll	lm	lm	ll	lm	lm	lm	ll	lm	lm	lm	lm	ll	ll	ll	lm	ll	lm	lm	ll	lm	lm	lm	ll	lm	ll	ll	ll	lm	lm	lm	lm	ll
LG13_HB_1930_s46h1	F_0904055_L15_46_1	LG13	<hkxhk>	{01}	(hh,hk,kk)	kk	hh	hh	hh	hk	hk	hk	hk	hk	kk	kk	kk	hh	hh	hk	hh	hh	hh	hk	hh	hh	hh	hh	kk	hk	hk	hh	hk	hh	hk	kk	hk	hh	hh	hk	hh	kk	kk	hk	hk	hk	hk	hh	hk
LG13_HB_2015_s16h1	F_0933510_L17_16_1	LG13	<hkxhk>	{10}	(hh,hk,kk)	kk	kk	kk	kk	hh	kk	hh	hh	hk	hh	kk	hh	kk	kk	hk	kk	hk	kk	hk	hh	hk	hk	kk	hk	hk	hk	kk	hk	hk	hk	hh	kk	hk	hk	hh	hk	hk	kk	hk	kk	kk	hk	hh	hk
LG13_HB_2015_s16h1	F_0933525_L17_16_1	LG13	<hkxhk>	{10}	(hh,hk,kk)	kk	kk	kk	kk	hh	kk	hh	hh	hk	hh	kk	hh	kk	kk	hk	kk	hk	kk	hk	hh	hk	hk	kk	hk	hk	hk	kk	hk	hk	hk	hh	kk	hk	hk	hh	hk	hk	kk	hk	kk	kk	hk	hh	hk
LG13_HB_2015_s16h1	F_0933527_L17_16_1	LG13	<hkxhk>	{01}	(hh,hk,kk)	hh	hh	hh	hh	kk	hh	kk	kk	hk	kk	hh	kk	hh	hh	hk	hh	hk	hh	hk	kk	hk	hk	hh	hk	hk	hk	hh	hk	hk	hk	kk	hh	hk	hk	kk	hk	hk	hh	hk	hh	hh	hk	kk	hk
LG13_HB_2015_s16h1	F_0933530_L17_16_1	LG13	<hkxhk>	{10}	(hh,hk,kk)	kk	kk	kk	kk	hh	kk	hh	hh	hk	hh	kk	hh	kk	kk	hk	kk	hk	kk	hk	hh	hk	hk	kk	hk	hk	hk	kk	hk	hk	hk	hh	kk	hk	hk	hh	hk	hk	kk	hk	kk	kk	hk	hh	hk
LG13_HB_2015_s16h1	F_0933532_L17_16_1	LG13	<hkxhk>	{01}	(hh,hk,kk)	hh	hh	hh	hh	kk	hh	kk	kk	hk	kk	hh	kk	hh	hh	hk	hh	hk	hh	hk	kk	hk	hk	hh	hk	hk	hk	hh	hk	hk	hk	kk	hh	hk	hk	kk	hk	hk	hh	hk	hh	hh	hk	kk	hk
LG13_HB_2157_s24h1	F_0984682_L4_24_1	LG13	<hkxhk>	{10}	(hh,hk,kk)	kk	kk	kk	kk	hk	hk	hh	hk	hk	hh	kk	hh	kk	kk	hk	kk	hk	kk	hk	hh	kk	kk	kk	kk	hk	kk	hk	hk	kk	hk	hh	kk	hk	hk	hh	kk	hh	kk	hk	kk	kk	hh	hh	hk
LG13_HB_2157_s24h1	F_0984687_L4_24_1	LG13	<hkxhk>	{01}	(hh,hk,kk)	hh	hh	hh	hh	hk	hk	kk	hk	hk	kk	hh	kk	hh	hh	hk	hh	hk	hh	hk	kk	hh	hh	hh	hh	hk	hh	hk	hk	hh	hk	kk	hh	hk	hk	kk	hh	kk	hh	hk	hh	hh	kk	kk	hk
LG13_HB_2362_s50h2	F_1062744_L13_50_2	LG13	<lmxll>	{1-}	(ll,lm)	ll	lm	lm	lm	ll	lm	ll	ll	ll	ll	ll	ll	lm	lm	ll	lm	lm	lm	ll	lm	lm	lm	lm	ll	ll	ll	lm	ll	lm	lm	ll	lm	lm	lm	ll	lm	ll	ll	ll	lm	lm	lm	lm	ll
LG13_HB_2362_s50h2	F_1062750_L13_50_2	LG13	<lmxll>	{1-}	(ll,lm)	ll	lm	lm	lm	ll	lm	ll	ll	ll	ll	ll	ll	lm	lm	ll	lm	lm	lm	ll	lm	lm	lm	lm	ll	ll	ll	lm	ll	lm	lm	ll	lm	lm	lm	ll	lm	ll	ll	ll	lm	lm	lm	lm	ll
LG13_HB_2363_s50h2	F_1062846_L13_50_2	LG13	<lmxll>	{1-}	(ll,lm)	ll	lm	lm	lm	ll	lm	ll	ll	ll	ll	ll	ll	lm	lm	ll	lm	lm	lm	ll	lm	lm	lm	lm	ll	ll	ll	lm	ll	lm	lm	ll	lm	lm	lm	ll	lm	ll	ll	ll	lm	lm	lm	lm	ll
LG13_HB_2363_s50h2	F_1062848_L13_50_2	LG13	<lmxll>	{1-}	(ll,lm)	ll	lm	lm	lm	ll	lm	ll	ll	ll	ll	ll	ll	lm	lm	ll	lm	lm	lm	ll	lm	lm	lm	lm	ll	ll	ll	lm	ll	lm	lm	ll	lm	lm	lm	ll	lm	ll	ll	ll	lm	lm	lm	lm	ll
LG13_HB_2363_s50h2	F_1062851_L13_50_2	LG13	<lmxll>	{1-}	(ll,lm)	ll	lm	lm	lm	ll	lm	ll	ll	ll	ll	ll	ll	lm	lm	ll	lm	lm	lm	ll	lm	lm	lm	lm	ll	ll	ll	lm	ll	lm	lm	ll	lm	lm	lm	ll	lm	ll	ll	ll	lm	lm	lm	lm	ll
LG13_HB_2368_s50h2	F_1063445_L13_50_2	LG13	<hkxhk>	{10}	(hh,hk,kk)	hh	kk	kk	kk	hk	hk	hh	hk	hk	hh	hk	hh	kk	kk	hk	kk	kk	kk	hk	kk	kk	kk	kk	hk	hk	hk	kk	hk	kk	hk	hh	hk	kk	kk	hh	kk	hh	kk	hk	hk	hk	hk	hk	hk
LG13_HB_2368_s50h2	F_1063447_L13_50_2	LG13	<hkxhk>	{10}	(hh,hk,kk)	hh	kk	kk	kk	hk	hk	hh	hk	hk	hh	hk	hh	kk	kk	hk	kk	kk	kk	hk	kk	kk	kk	kk	hk	hk	hk	kk	hk	kk	hk	hh	hk	kk	kk	hh	kk	hh	kk	hk	hk	hk	hk	hk	hk
LG13_HB_2371_s50h2	F_1063545_L13_50_2	LG13	<hkxhk>	{01}	(hh,hk,kk)	hh	hh	hh	hh	hk	hk	kk	hk	hk	kk	hh	kk	hh	hh	hk	hh	hh	hh	hk	kk	hh	hh	hh	hk	hk	hk	hk	hk	hh	hk	kk	hh	hk	hh	kk	hh	kk	hh	hk	hh	hh	kk	hk	hk
LG13_HB_2371_s50h2	F_1063546_L13_50_2	LG13	<hkxhk>	{01}	(hh,hk,kk)	hh	hh	hh	hh	hk	hk	kk	hk	hk	kk	hh	kk	hh	hh	hk	hh	hh	hh	hk	kk	hh	hh	hh	hk	hk	hk	hk	hk	hh	hk	kk	hh	hk	hh	kk	hh	kk	hh	hk	hh	hh	kk	hk	hk
LG13_HB_2372_s50h2	F_1063552_L13_50_2	LG13	<hkxhk>	{10}	(hh,hk,kk)	kk	kk	kk	kk	hk	hk	hh	hk	hk	hh	kk	hh	kk	kk	hk	kk	kk	kk	hk	hh	kk	kk	kk	hk	hk	hk	hk	hk	kk	hk	hh	kk	hk	hk	hh	kk	hh	kk	hk	kk	kk	hh	hk	hk
LG13_HB_2372_s50h2	F_1063559_L13_50_2	LG13	<hkxhk>	{01}	(hh,hk,kk)	hh	hh	hh	hh	hk	hk	kk	hk	hk	kk	hh	kk	hh	hh	hk	hh	hh	hh	hk	kk	hh	hh	hh	hk	hk	hk	hk	hk	hh	hk	kk	hh	hk	hk	kk	hh	kk	hh	hk	hh	hh	kk	hk	hk
LG13_HB_2373_s57h2	F_1063850_L13_57_2	LG13	<hkxhk>	{10}	(hh,hk,kk)	kk	kk	kk	kk	hk	kk	hh	hk	hk	hh	kk	hh	kk	kk	hk	kk	hk	kk	hk	hh	kk	kk	kk	kk	hk	kk	hk	hk	hk	hk	hh	kk	hk	hk	hh	kk	hh	kk	hk	kk	kk	hh	hh	hk
LG13_HB_2373_s57h2	F_1063856_L13_57_2	LG13	<hkxhk>	{10}	(hh,hk,kk)	kk	kk	kk	kk	hk	kk	hh	hk	hk	hh	kk	hh	kk	kk	hk	kk	hk	kk	hk	hh	kk	kk	kk	kk	hk	kk	hk	hk	hk	hk	hh	kk	hk	hk	hh	kk	hh	kk	hk	kk	kk	hh	hh	hk
LG13_HB_2376_s67h2	F_1065730_L13_67_2	LG13	<hkxhk>	{01}	(hh,hk,kk)	hh	hh	hh	hh	kk	hh	kk	kk	hh	kk	hh	kk	hh	hh	hk	hh	hk	hh	hk	kk	hk	hk	hh	hk	hk	hk	hh	hk	hh	hk	kk	hh	hk	hk	kk	hk	hk	hh	hk	hh	hh	hk	kk	hk
LG13_HB_2377_s68h2	F_1065919_L13_68_2	LG13	<hkxhk>	{10}	(hh,hk,kk)	hk	kk	kk	kk	hh	kk	hh	hh	kk	hh	kk	hh	kk	kk	hk	kk	hk	kk	hk	hh	hk	hk	kk	hk	hk	hk	kk	hk	hk	hk	hh	kk	hk	hk	hh	hk	hk	kk	hk	kk	kk	hk	hh	hk
LG13_HB_2406_s86h2	F_1072538_L15_86_2	LG13	<nnxnp>	{-0}	(nn,np)	np	np	--	np	nn	np	nn	np	np	nn	--	nn	np	np	np	np	np	np	np	nn	np	np	np	np	np	np	np	np	nn	nn	nn	np	nn	np	nn	nn	np	np	np	np	np	nn	nn	np
F_1075679_L16_33_2	F_1075679_L16_33_2	LG13	<hkxhk>	{01}	(hh,hk,kk)	hk	hh	hh	hh	kk	hh	kk	kk	hh	hk	hh	kk	hh	hh	hk	hh	hk	hh	hk	kk	hk	hk	hh	hk	hk	hk	hh	hk	hk	hk	kk	hh	hk	hk	kk	hk	hk	hh	hk	hh	hh	hk	kk	hk
LG13_HB_2581_s70h3	F_1109362_L13_70_3	LG13	<nnxnp>	{-0}	(nn,np)	nn	np	np	np	np	nn	nn	np	np	nn	np	nn	np	np	nn	np	np	np	np	np	np	np	np	nn	np	np	np	np	np	nn	nn	nn	np	np	np	np	nn	nn	np	nn	nn	nn	np	np
LG13_HB_2581_s70h3	F_1109367_L13_70_3	LG13	<nnxnp>	{-0}	(nn,np)	nn	np	np	np	np	nn	nn	np	np	nn	np	nn	np	np	nn	np	np	np	np	np	np	np	np	nn	np	np	np	np	np	nn	nn	nn	np	np	np	np	nn	nn	np	nn	nn	nn	np	np
LG13_HB_2582_s70h3	F_1109489_L13_70_3	LG13	<hkxhk>	{10}	(hh,hk,kk)	hh	kk	kk	kk	hk	hk	hh	hk	hk	hh	hk	hh	kk	kk	hk	kk	kk	kk	hk	kk	kk	kk	kk	hk	hk	hk	kk	hk	kk	hk	hh	hk	kk	kk	hh	kk	hh	kk	hk	hk	hk	hk	hk	hk
LG13_HB_2582_s70h3	F_1109494_L13_70_3	LG13	<hkxhk>	{10}	(hh,hk,kk)	hh	kk	kk	kk	hk	hk	hh	hk	hk	hh	hk	hh	kk	kk	hk	kk	kk	kk	hk	kk	kk	kk	kk	hk	hk	hk	kk	hk	kk	hk	hh	hk	kk	kk	hh	kk	hh	kk	hk	hk	hk	hk	hk	hk
LG13_HB_2582_s70h3	F_1109505_L13_70_3	LG13	<hkxhk>	{01}	(hh,hk,kk)	kk	hh	hh	hh	hk	hk	kk	hk	hk	kk	hk	kk	hh	hh	hk	hh	hh	hh	hk	hh	hh	hh	hh	hk	hk	hk	hh	hk	hh	hk	kk	hk	hh	hh	kk	hh	kk	hh	hk	hk	hk	hk	hk	hk
LG13_HB_2582_s70h3	F_1109507_L13_70_3	LG13	<hkxhk>	{10}	(hh,hk,kk)	hh	kk	kk	kk	hk	hk	hh	hk	hk	hh	hk	hh	kk	kk	hk	kk	kk	kk	hk	kk	kk	kk	kk	hk	hk	hk	kk	hk	kk	hk	hh	hk	kk	kk	hh	kk	hh	kk	hk	hk	hk	hk	hk	hk
LG13_HB_2584_s74h3	F_1109827_L13_74_3	LG13	<hkxhk>	{01}	(hh,hk,kk)	hh	hh	hh	hh	kk	hh	kk	hk	hk	kk	hh	kk	hh	hh	hk	hh	hk	hh	hk	kk	hk	hk	hh	hk	hk	hh	hk	hk	hk	hk	kk	hh	hk	hk	kk	hk	hk	hh	hk	hh	hh	hk	kk	hk
LG13_HB_2585_s75h3	F_1109943_L13_75_3	LG13	<hkxhk>	{10}	(hh,hk,kk)	hk	kk	kk	kk	hh	kk	hh	hh	kk	hh	kk	hh	kk	kk	hk	kk	hk	kk	hk	hh	hk	hk	kk	hk	hk	hk	kk	hk	kk	hk	hh	kk	hk	hk	hh	hk	hk	kk	hk	kk	kk	hk	hh	hk
R_16737064_L13_34_1	R_16737064_L13_34_1	LG13	<hkxhk>	{01}	(hh,hk,kk)	hh	hh	hh	hh	hk	hh	kk	hk	hk	kk	hh	kk	hh	hh	hk	hh	hk	hh	hk	kk	hh	hh	hh	hh	hk	hh	hk	hk	hk	hk	kk	hh	hk	hk	kk	hh	kk	hh	hk	hh	hh	kk	kk	hk
GD_02452_L13_43_1	GD_02452_L13_43_1	LG13	<hkxhk>	{01}	(hh,hk,kk)	hh	hh	hh	hh	kk	hh	kk	kk	hk	kk	hh	kk	hh	hh	hk	hh	hk	hh	hk	kk	hk	hk	hh	hk	hk	hk	hh	hk	hk	hk	kk	hh	hk	hk	kk	hk	hk	hh	hk	hh	hh	hk	kk	hk
GD_01507_L13_28_1	GD_01507_L13_28_1	LG13	<lmxll>	{0-}	(ll,lm)	ll	ll	ll	ll	lm	ll	lm	lm	lm	lm	ll	lm	ll	ll	lm	ll	ll	ll	lm	lm	ll	ll	ll	lm	lm	lm	lm	lm	ll	ll	lm	ll	ll	lm	lm	ll	lm	ll	lm	ll	ll	lm	lm	lm
LG13_HB_3253_s26h1	R_895608_L13_26_1	LG13	<lmxll>	{1-}	(ll,lm)	ll	lm	lm	lm	ll	lm	ll	ll	ll	ll	ll	ll	lm	lm	ll	lm	lm	lm	ll	lm	lm	lm	lm	ll	ll	ll	lm	ll	lm	lm	ll	lm	lm	lm	ll	lm	ll	ll	ll	lm	lm	lm	lm	ll
GD_02890_L13_67_2	GD_02890_L13_67_2	LG13	<hkxhk>	{10}	(hh,hk,kk)	hk	kk	kk	kk	hh	kk	hh	hh	kk	hh	kk	hh	kk	kk	hk	kk	hk	kk	hk	hh	hk	hk	kk	hk	hk	hk	kk	hk	kk	hk	hh	kk	hk	hk	hh	hk	hk	kk	hk	kk	kk	hk	hh	hk
R_6926009_L13_26_1	R_6926009_L13_26_1	LG13	<hkxhk>	{01}	(hh,hk,kk)	hh	hh	hh	hh	hk	hk	kk	hk	hk	kk	hk	kk	hh	hh	hk	hh	hh	hh	hk	kk	hh	hh	hh	hk	hk	hk	hh	hk	hh	hk	kk	hh	hk	hh	kk	hh	kk	hh	hk	hh	hh	kk	hk	hk
GD_01786_L13_PA	GD_01786_L13_PA	LG13	<hkxhk>	{10}	(hh,hk,kk)	kk	kk	kk	kk	hh	kk	hh	hh	hk	hh	kk	hh	kk	kk	hk	kk	hk	kk	hk	hh	hk	hk	kk	hk	hk	hk	kk	hk	hk	hk	hh	kk	hk	hk	hh	hk	hk	kk	hk	kk	kk	hk	hh	hk
LG13_HB_346	F_0156321_L13_PA	LG13	<lmxll>	{1-}	(ll,lm)	ll	lm	lm	lm	ll	lm	ll	ll	ll	ll	ll	ll	lm	lm	ll	lm	lm	lm	ll	lm	lm	lm	lm	ll	ll	ll	lm	ll	lm	lm	ll	ll	lm	lm	lm	lm	ll	ll	ll	lm	lm	lm	lm	ll
LG13_HB_346	F_0156324_L13_PA	LG13	<lmxll>	{1-}	(ll,lm)	ll	lm	lm	lm	ll	lm	ll	ll	ll	ll	ll	ll	lm	lm	ll	lm	lm	lm	ll	lm	lm	lm	lm	ll	ll	ll	lm	ll	lm	lm	ll	ll	lm	lm	lm	lm	ll	ll	ll	lm	lm	lm	lm	ll
LG13_HB_347	F_0156338_L13_PA	LG13	<lmxll>	{1-}	(ll,lm)	ll	lm	lm	lm	ll	lm	ll	ll	ll	ll	ll	ll	lm	lm	ll	lm	lm	lm	ll	lm	lm	lm	lm	ll	ll	ll	lm	ll	lm	lm	ll	ll	lm	lm	lm	lm	ll	ll	ll	lm	lm	lm	lm	ll
LG13_HB_347	F_0156340_L13_PA	LG13	<lmxll>	{1-}	(ll,lm)	ll	lm	lm	lm	ll	lm	ll	ll	ll	ll	ll	ll	lm	lm	ll	lm	lm	lm	ll	lm	lm	lm	lm	ll	ll	ll	lm	ll	lm	lm	ll	ll	lm	lm	lm	lm	ll	ll	ll	lm	lm	lm	lm	ll
LG13_HB_347	F_0156346_L13_PA	LG13	<lmxll>	{1-}	(ll,lm)	ll	lm	lm	lm	ll	lm	ll	ll	ll	ll	ll	ll	lm	lm	ll	lm	lm	lm	ll	lm	lm	lm	lm	ll	ll	ll	lm	ll	lm	lm	ll	ll	lm	lm	lm	lm	ll	ll	ll	lm	lm	lm	lm	ll
LG13_HB_347	F_0156349_L13_PA	LG13	<lmxll>	{1-}	(ll,lm)	ll	lm	lm	lm	ll	lm	ll	ll	ll	ll	ll	ll	lm	lm	ll	lm	lm	lm	ll	lm	lm	lm	lm	ll	ll	ll	lm	ll	lm	lm	ll	ll	lm	lm	lm	lm	ll	ll	ll	lm	lm	lm	lm	ll
LG13_HB_347	R_41497_L13_PA	LG13	<nnxnp>	{-0}	(nn,np)	nn	np	np	np	np	nn	np	np	np	nn	nn	nn	np	np	np	np	np	np	np	np	np	np	np	nn	np	np	np	np	np	nn	nn	nn	np	np	np	np	nn	nn	np	nn	nn	nn	np	nn
LG13_HB_347.5	R_256845_L13_PA	LG13	<nnxnp>	{-0}	(nn,np)	nn	np	np	np	np	nn	np	np	np	nn	nn	nn	np	np	np	np	np	np	np	np	np	np	np	nn	np	np	np	np	np	nn	nn	nn	np	np	np	np	nn	nn	np	nn	nn	nn	np	nn
LG13_HB_347.5	R_339509_L13_PA	LG13	<nnxnp>	{-0}	(nn,np)	nn	np	np	np	np	nn	np	np	np	nn	nn	nn	np	np	np	np	np	np	np	np	np	np	np	nn	np	np	np	np	np	nn	nn	nn	np	np	np	np	nn	nn	np	nn	nn	nn	np	nn
LG13_HB_347.8	R_371869_L13_PA	LG13	<nnxnp>	{-0}	(nn,np)	nn	np	np	np	np	nn	np	np	np	nn	nn	nn	np	np	np	np	np	np	np	np	np	np	np	nn	np	np	np	np	np	nn	nn	nn	np	np	np	np	nn	nn	np	nn	nn	nn	np	nn
LG13_HB_347.9	R_570740_L13_PA	LG13	<lmxll>	{1-}	(ll,lm)	ll	lm	lm	lm	ll	lm	ll	ll	ll	ll	ll	ll	lm	lm	ll	lm	lm	lm	ll	lm	lm	lm	lm	ll	ll	ll	lm	ll	lm	lm	ll	lm	lm	lm	ll	lm	ll	ll	ll	lm	lm	lm	lm	ll
LG13_HB_347.9	R_578546_L13_PA	LG13	<lmxll>	{1-}	(ll,lm)	ll	lm	lm	lm	ll	lm	ll	ll	ll	ll	ll	ll	lm	lm	ll	lm	lm	lm	ll	lm	lm	lm	lm	ll	ll	ll	lm	ll	lm	lm	ll	lm	lm	lm	ll	lm	ll	ll	ll	lm	lm	lm	lm	ll
LG13_HB_348	F_0156861_L13_PA	LG13	<lmxll>	{1-}	(ll,lm)	ll	lm	--	--	--	lm	ll	ll	ll	--	--	lm	lm	lm	ll	lm	lm	lm	ll	lm	lm	lm	lm	ll	ll	ll	lm	ll	lm	lm	ll	ll	lm	lm	ll	lm	ll	ll	ll	lm	lm	lm	lm	ll
LG13_HB_348	F_0156858_L13_PA	LG13	<lmxll>	{1-}	(ll,lm)	ll	lm	lm	lm	ll	lm	ll	ll	ll	ll	ll	ll	lm	lm	ll	lm	lm	lm	ll	lm	lm	lm	lm	ll	ll	ll	lm	ll	lm	lm	ll	ll	lm	lm	ll	lm	ll	ll	ll	lm	lm	lm	lm	ll
LG13_HB_348	F_0156873_L13_PA	LG13	<lmxll>	{1-}	(ll,lm)	ll	lm	lm	lm	ll	lm	ll	ll	ll	ll	ll	ll	lm	lm	ll	lm	lm	lm	ll	lm	lm	lm	lm	ll	ll	ll	lm	ll	lm	lm	ll	ll	lm	lm	ll	lm	ll	ll	ll	lm	lm	lm	lm	ll
LG13_HB_348	F_0156877_L13_PA	LG13	<lmxll>	{1-}	(ll,lm)	ll	lm	lm	--	--	lm	ll	ll	ll	ll	ll	ll	lm	lm	ll	lm	lm	lm	ll	lm	lm	lm	lm	ll	ll	ll	lm	ll	lm	lm	ll	ll	lm	lm	ll	lm	ll	ll	ll	lm	lm	lm	lm	ll
LG13_HB_348	F_0156883_L13_PA	LG13	<lmxll>	{1-}	(ll,lm)	ll	lm	lm	lm	ll	lm	ll	ll	ll	ll	ll	ll	lm	lm	ll	lm	lm	lm	ll	lm	lm	lm	lm	ll	ll	ll	lm	ll	lm	lm	ll	ll	lm	lm	ll	lm	ll	ll	ll	lm	lm	lm	lm	ll
LG13_HB_348	R_317637_L13_PA	LG13	<hkxhk>	{01}	(hh,hk,kk)	kk	hh	hh	hh	hk	hk	hk	hk	hk	kk	kk	kk	hh	hh	hk	hh	hh	hh	hk	hh	hh	hh	hh	kk	hk	hk	hh	hk	hh	hk	kk	kk	hh	hh	hk	hh	kk	kk	hk	hk	hk	hk	hh	kk
LG13_HB_348	R_329179_L13_PA	LG13	<lmxll>	{1-}	(ll,lm)	ll	lm	lm	lm	ll	lm	ll	ll	ll	ll	ll	ll	lm	lm	ll	lm	lm	lm	ll	lm	lm	lm	lm	ll	ll	ll	lm	ll	lm	lm	ll	ll	lm	lm	ll	lm	ll	ll	ll	lm	lm	lm	lm	ll
LG13_HB_349	F_0157718_L13_PA	LG13	<nnxnp>	{-0}	(nn,np)	nn	np	np	np	np	nn	np	np	np	nn	nn	nn	np	np	np	np	np	np	np	np	np	np	np	nn	np	np	np	np	np	nn	nn	nn	np	np	np	np	nn	nn	np	nn	nn	nn	np	np
LG13_HB_349	R_852820_L13_PA	LG13	<lmxll>	{1-}	(ll,lm)	ll	lm	lm	lm	ll	lm	ll	ll	ll	ll	ll	ll	lm	lm	ll	lm	lm	lm	ll	lm	lm	lm	lm	ll	ll	ll	lm	ll	lm	lm	ll	lm	lm	lm	ll	lm	ll	ll	ll	lm	lm	lm	lm	ll
LG13_HB_349	F_0157725_L13_PA	LG13	<lmxll>	{1-}	(ll,lm)	ll	lm	--	lm	ll	lm	ll	ll	ll	ll	ll	ll	lm	lm	ll	lm	lm	lm	ll	lm	lm	lm	lm	ll	ll	ll	lm	ll	lm	lm	ll	lm	lm	lm	ll	lm	ll	ll	ll	lm	lm	lm	lm	ll
LG13_HB_349.5	R_875526_L13_PA	LG13	<lmxll>	{1-}	(ll,lm)	ll	lm	lm	lm	ll	lm	ll	ll	ll	ll	ll	ll	lm	lm	ll	lm	lm	lm	ll	lm	lm	lm	lm	ll	ll	ll	lm	ll	lm	lm	ll	lm	lm	lm	ll	lm	ll	ll	ll	lm	lm	lm	lm	ll
LG13_HB_350	F_0158498_L13_PA	LG13	<nnxnp>	{-0}	(nn,np)	nn	np	np	np	np	nn	nn	np	np	nn	np	nn	np	np	nn	np	np	np	np	np	np	np	np	nn	np	np	np	np	np	nn	nn	nn	np	np	np	np	nn	nn	np	nn	nn	nn	np	np
LG13_HB_351	F_0159287_L13_PA	LG13	<hkxhk>	{01}	(hh,hk,kk)	kk	hh	hh	hh	hk	hk	kk	hk	hk	kk	hk	kk	hh	hh	kk	hh	hh	hh	hk	hh	hh	hh	hh	kk	hk	hk	hh	hk	hh	hk	kk	hk	hh	hh	hk	hh	kk	kk	hk	hk	hk	hk	hh	hk
LG13_HB_351	F_0159295_L13_PA	LG13	<hkxhk>	{01}	(hh,hk,kk)	kk	hh	hh	hh	hk	hk	kk	hk	hk	kk	hk	kk	hh	hh	kk	hh	hh	hh	hk	hh	hh	hh	hh	kk	hk	hk	hh	hk	hh	hk	kk	hk	hh	hh	hk	hh	kk	kk	hk	hk	hk	hk	hh	hk
GD_01579_L13_PA	GD_01579_L13_PA	LG13	<nnxnp>	{-0}	(nn,np)	nn	np	np	np	np	nn	nn	np	np	nn	np	nn	np	np	nn	np	np	np	np	np	np	np	np	nn	np	np	np	np	np	nn	nn	nn	np	np	np	np	nn	nn	np	nn	nn	nn	np	np
LG13_HB_353	F_0160153_L13_PA	LG13	<efxeg>	{10}	(ee,ef,eg,fg)	ee	fg	fg	fg	eg	ef	ee	eg	eg	ee	eg	ee	fg	fg	ee	fg	fg	fg	eg	fg	fg	fg	fg	ee	eg	eg	fg	eg	fg	ef	ee	ef	fg	fg	eg	fg	ee	ef	eg	ef	ef	ef	fg	eg
LG13_HB_353.5	R_2180685_L13_PA	LG13	<nnxnp>	{-0}	(nn,np)	nn	np	np	np	np	nn	nn	np	np	nn	np	nn	np	np	nn	np	np	np	np	np	np	np	np	nn	np	np	np	np	np	nn	nn	nn	np	np	np	np	nn	nn	np	nn	nn	nn	np	np
LG13_HB_353.5	R_2217552_L13_PA	LG13	<nnxnp>	{-0}	(nn,np)	nn	np	np	np	np	nn	nn	np	np	nn	np	nn	np	np	nn	np	np	np	np	np	np	np	np	nn	np	np	np	np	np	nn	nn	nn	np	np	np	np	nn	nn	np	nn	nn	nn	np	np
LG13_HB_354	F_0160792_L13_PA	LG13	<lmxll>	{1-}	(ll,lm)	ll	lm	lm	lm	ll	lm	ll	ll	ll	ll	ll	ll	lm	lm	ll	lm	lm	lm	ll	lm	lm	lm	lm	ll	ll	ll	lm	ll	lm	lm	ll	lm	lm	lm	ll	lm	ll	lm	ll	lm	lm	lm	lm	ll
LG13_HB_355	F_0161442_L13_PA	LG13	<hkxhk>	{01}	(hh,hk,kk)	kk	hh	hh	hh	hk	hk	kk	hk	hk	kk	hk	kk	hh	hh	kk	hh	hh	hh	hk	hh	hh	hh	hh	hk	hk	hk	hh	hk	hh	hk	kk	hk	hh	hh	hk	hh	kk	hk	hk	hk	hk	hk	hh	hk
LG13_HB_355	F_0161444_L13_PA	LG13	<hkxhk>	{10}	(hh,hk,kk)	hh	kk	kk	kk	hk	hk	hh	hk	hk	hh	hk	hh	kk	kk	hh	kk	kk	kk	hk	kk	kk	kk	kk	hk	hk	hk	kk	hk	kk	hk	hh	hk	kk	kk	hk	kk	hh	hk	hk	hk	hk	hk	kk	hk
LG13_HB_355	R_2811025_L13_PA	LG13	<hkxhk>	{10}	(hh,hk,kk)	hh	kk	kk	kk	hk	hk	hh	hk	hk	hh	hk	hh	kk	kk	hh	kk	kk	kk	hk	kk	kk	kk	kk	hk	hk	hk	kk	hk	kk	hk	hh	hk	kk	kk	hk	kk	hh	hk	hk	hk	hk	hk	kk	hk
LG13_HB_356	F_0162288_L13_PA	LG13	<hkxhk>	{01}	(hh,hk,kk)	kk	hh	hh	hh	hk	hk	kk	hk	hk	kk	hk	kk	hh	hh	hk	hh	hh	hh	hk	hh	hh	hh	hh	hk	hk	hk	hh	hk	hh	hk	kk	hk	hh	hh	kk	hh	kk	hh	hk	hk	hk	hk	hk	hk
LG13_HB_356	F_0162290_L13_PA	LG13	<hkxhk>	{10}	(hh,hk,kk)	hh	kk	kk	kk	hk	hk	hh	hk	hk	hh	hk	hh	kk	kk	hk	kk	kk	kk	hk	kk	kk	kk	kk	hk	hk	hk	kk	hk	kk	hk	hh	hk	kk	kk	hh	kk	hh	kk	hk	hk	hk	hk	hk	hk
LG13_HB_356	F_0162291_L13_PA	LG13	<hkxhk>	{01}	(hh,hk,kk)	kk	hh	hh	hh	hk	hk	kk	hk	hk	kk	hk	kk	hh	hh	hk	hh	hh	hh	hk	hh	hh	hh	hh	hk	hk	hk	hh	hk	hh	hk	kk	hk	hh	hh	kk	hh	kk	hh	hk	hk	hk	hk	hk	hk
LG13_HB_356	F_0162295_L13_PA	LG13	<hkxhk>	{01}	(hh,hk,kk)	kk	hh	hh	hh	hk	hk	kk	hk	hk	kk	hk	kk	hh	hh	hk	hh	hh	hh	hk	hh	hh	hh	hh	hk	hk	hk	hh	hk	hh	hk	kk	hk	hh	hh	kk	hh	kk	hh	hk	hk	hk	hk	hk	hk
LG13_HB_357	F_0163068_L13_PA	LG13	<hkxhk>	{10}	(hh,hk,kk)	hh	kk	kk	kk	hk	hk	hh	hk	hk	hh	hk	hh	kk	kk	hk	kk	kk	kk	hk	hk	kk	kk	kk	hk	hk	hk	kk	hk	kk	hk	hh	hk	kk	kk	hh	kk	hh	kk	hk	hk	hk	hk	hk	hk
LG13_HB_357	F_0163076_L13_PA	LG13	<hkxhk>	{01}	(hh,hk,kk)	kk	hh	hh	hh	hk	hk	kk	hk	hk	kk	hk	kk	hh	hh	hk	hh	hh	hh	hk	hk	hh	hh	hh	hk	hk	hk	hh	hk	hh	hk	kk	hk	hh	hh	kk	hh	kk	hh	hk	hk	hk	hk	hk	hk
LG13_HB_357	F_0163084_L13_PA	LG13	<hkxhk>	{01}	(hh,hk,kk)	kk	hh	hh	hh	hk	hk	kk	hk	hk	kk	hk	kk	hh	hh	hk	hh	hh	hh	hk	hk	hh	hh	hh	hk	hk	hk	hh	hk	hh	hk	kk	hk	hh	hh	kk	hh	kk	hh	hk	hk	hk	hk	hk	hk
LG13_HB_357	F_0163090_L13_PA	LG13	<hkxhk>	{01}	(hh,hk,kk)	kk	hh	hh	hh	hk	hk	kk	hk	hk	kk	hk	kk	hh	hh	hk	hh	hh	hh	hk	hk	hh	hh	hh	hk	hk	hk	hh	hk	hh	hk	kk	hk	hh	hh	kk	hh	kk	hh	hk	hk	hk	hk	hk	hk
LG13_HB_357	R_3770859_L13_PA	LG13	<hkxhk>	{10}	(hh,hk,kk)	hh	kk	kk	kk	hk	hk	hh	hk	hk	hh	hk	hh	kk	kk	hk	kk	kk	kk	hk	hk	kk	kk	kk	hk	hk	hk	kk	hk	kk	hk	hh	hk	kk	kk	hh	kk	hh	kk	hk	hk	hk	hk	hk	hk
LG13_HB_357.5	GD_00565_L13_PA	LG13	<hkxhk>	{01}	(hh,hk,kk)	kk	hh	hh	hh	hk	hk	kk	hk	hk	kk	hk	kk	hh	hh	hk	hh	hh	hh	hk	hk	hh	hh	hh	hk	hk	hk	hh	hk	hh	hk	kk	hk	hh	hh	kk	hh	kk	hh	hk	hk	hk	hk	hk	hk
LG13_HB_358	F_0163862_L13_PA	LG13	<hkxhk>	{10}	(hh,hk,kk)	hh	kk	kk	kk	hk	hk	hh	hk	hk	hh	hk	hh	kk	kk	hk	kk	kk	kk	hk	hk	kk	kk	kk	hk	hk	hk	kk	hk	kk	hk	hh	hk	kk	kk	hh	kk	hh	kk	hk	hk	hk	hh	hk	hk
LG13_HB_360	F_0164463_L13_PA	LG13	<hkxhk>	{01}	(hh,hk,kk)	hk	hh	hh	hh	hk	hk	kk	hk	hk	kk	hk	kk	hh	hh	hk	hh	hh	hh	hk	kk	hh	hh	hh	hk	hk	hk	hh	hk	hh	hk	kk	hk	hh	hh	kk	hh	kk	hh	hk	hk	hh	kk	hk	hk
LG13_HB_360	F_0164464_L13_PA	LG13	<hkxhk>	{10}	(hh,hk,kk)	hk	kk	kk	kk	hk	hk	hh	hk	hk	hh	hk	hh	kk	kk	hk	kk	kk	kk	hk	hh	kk	kk	kk	hk	hk	hk	kk	hk	kk	hk	hh	hk	kk	kk	hh	kk	hh	kk	hk	hk	kk	hh	hk	hk
LG13_HB_360	R_4574491_L13_PA	LG13	<hkxhk>	{10}	(hh,hk,kk)	hk	kk	kk	kk	hk	hk	hh	hk	hk	hh	hk	hh	kk	kk	hk	kk	kk	kk	hk	hh	kk	kk	kk	hk	hk	hk	kk	hk	kk	hk	hh	hk	kk	kk	hh	kk	hh	kk	hk	hk	kk	hh	hk	hk
LG13_HB_362	F_0165636_L13_PA	LG13	<hkxhk>	{10}	(hh,hk,kk)	kk	kk	kk	kk	hk	hk	hh	hk	hk	hh	hk	hh	kk	kk	hk	kk	kk	kk	hk	hh	kk	kk	kk	hk	hk	hk	kk	hk	kk	hk	hh	hk	kk	kk	hh	kk	hh	kk	hk	hk	kk	hh	hk	hk
LG13_HB_363	F_0166011_L13_PA	LG13	<hkxhk>	{01}	(hh,hk,kk)	hh	hh	hh	hh	hk	hk	kk	hk	hk	kk	hk	kk	hh	hh	hk	hh	hh	hh	hk	kk	hh	hh	hh	hk	hk	hk	hh	hk	hh	hk	kk	hk	hh	hh	kk	hh	kk	hh	hk	hk	hh	kk	hk	hk
LG13_HB_363	F_0166015_L13_PA	LG13	<hkxhk>	{01}	(hh,hk,kk)	hh	hh	hh	hh	hk	hk	kk	hk	hk	kk	hk	kk	hh	hh	hk	hh	hh	hh	hk	kk	hh	hh	hh	hk	hk	hk	hh	hk	hh	hk	kk	hk	hh	hh	kk	hh	kk	hh	hk	hk	hh	kk	hk	hk
LG13_HB_363	F_0166000_L13_PA	LG13	<hkxhk>	{01}	(h-,kk)	h-	h-	h-	h-	h-	h-	kk	h-	h-	kk	h-	kk	h-	h-	h-	h-	h-	h-	h-	kk	h-	h-	h-	h-	h-	h-	h-	h-	h-	h-	kk	h-	h-	h-	kk	h-	kk	h-	h-	h-	h-	kk	h-	h-
LG13_HB_365	F_0166933_L13_PA	LG13	<hkxhk>	{01}	(hh,hk,kk)	hh	hh	hh	hh	hk	hk	kk	hk	hk	kk	hk	kk	hh	hh	hk	hh	hh	hh	hk	kk	hh	hh	hh	hk	hk	hk	hh	hk	hh	hk	kk	hh	hk	hh	kk	hh	kk	hh	hk	hh	hh	kk	hk	hk
LG13_HB_365	F_0166953_L13_PA	LG13	<hkxhk>	{01}	(hh,hk,kk)	hh	hh	hh	hh	hk	hk	kk	hk	hk	kk	hk	kk	hh	hh	hk	hh	hh	hh	hk	kk	hh	hh	hh	hk	hk	hk	hh	hk	hh	hk	kk	hh	hk	hh	kk	hh	kk	hh	hk	hh	hh	kk	hk	hk
LG13_HB_365	F_0166956_L13_PA	LG13	<hkxhk>	{10}	(hh,hk,kk)	kk	kk	kk	kk	hk	hk	hh	hk	hk	hh	hk	hh	kk	kk	hk	kk	kk	kk	hk	hh	kk	kk	kk	hk	hk	hk	kk	hk	kk	hk	hh	kk	hk	kk	hh	kk	hh	kk	hk	kk	kk	hh	hk	hk
LG13_HB_365	R_6361691_L13_PA	LG13	<hkxhk>	{01}	(hh,hk,kk)	hh	hh	hh	hh	hk	hk	kk	hk	hk	kk	hk	kk	hh	hh	hk	hh	hh	hh	hk	kk	hh	hh	hh	hk	hk	hk	hh	hk	hh	hk	kk	hh	hk	hh	kk	hh	kk	hh	hk	hh	hh	kk	hk	hk
LG13_HB_365.5	R_6451264_L13_PA	LG13	<hkxhk>	{01}	(h-,kk)	h-	h-	h-	h-	h-	h-	kk	h-	h-	kk	h-	kk	h-	h-	h-	h-	h-	h-	h-	kk	h-	h-	h-	h-	h-	h-	h-	h-	h-	h-	kk	h-	h-	h-	kk	h-	kk	h-	h-	h-	h-	kk	h-	h-
LG13_HB_365.5	R_6451261_L13_PA	LG13	<hkxhk>	{01}	(hh,hk,kk)	hh	hh	hh	hh	hk	hk	kk	hk	hk	kk	hk	kk	hh	hh	hk	hh	hh	hh	hk	kk	hh	hh	hh	hk	hk	hk	hh	hk	hh	hk	kk	hh	hk	hh	kk	hh	kk	hh	hk	hh	hh	kk	hk	hk
LG13_HB_366	F_0167428_L13_PA	LG13	<hkxhk>	{10}	(hh,hk,kk)	kk	kk	kk	kk	hk	hk	hh	hk	hk	hh	hk	hh	kk	kk	hk	kk	kk	kk	hk	hh	kk	kk	kk	hk	hk	hk	kk	hk	kk	hk	hh	kk	hk	kk	hh	kk	hh	kk	hk	kk	kk	hh	hk	hk
LG13_HB_367	F_0167846_L13_PA	LG13	<hkxhk>	{10}	(hh,hk,kk)	kk	kk	kk	kk	hk	hk	hh	hk	hk	hh	kk	hh	kk	kk	hk	kk	kk	kk	hk	hh	kk	kk	kk	hk	hk	hk	hk	hk	kk	hk	hh	kk	hk	kk	hh	kk	hh	kk	hk	kk	kk	hh	hk	hk
LG13_HB_367	F_0167851_L13_PA	LG13	<hkxhk>	{01}	(hh,hk,kk)	hh	hh	hh	hh	hk	hk	kk	hk	hk	kk	hh	kk	hh	hh	hk	hh	hh	hh	hk	kk	hh	hh	hh	hk	hk	hk	hk	hk	hh	hk	kk	hh	hk	hh	kk	hh	kk	hh	hk	hh	hh	kk	hk	hk
LG13_HB_367	F_0167865_L13_PA	LG13	<hkxhk>	{01}	(hh,hk,kk)	hh	hh	hh	hh	hk	hk	kk	hk	hk	kk	hh	kk	hh	hh	hk	hh	hh	hh	hk	kk	hh	hh	hh	hk	hk	hk	hk	hk	hh	hk	kk	hh	hk	hh	kk	hh	kk	hh	hk	hh	hh	kk	hk	hk
LG13_HB_367	R_7141897_L13_PA	LG13	<hkxhk>	{01}	(hh,hk,kk)	hh	hh	hh	hh	hk	hk	kk	hk	hk	kk	hh	kk	hh	hh	hk	hh	hh	hh	hk	kk	hh	hh	hh	hk	hk	hk	hk	hk	hh	hk	kk	hh	hk	hh	kk	hh	kk	hh	hk	hh	hh	kk	hk	hk
LG13_HB_367.5	R_7167724_L13_PA	LG13	<hkxhk>	{01}	(hh,hk,kk)	hh	hh	hh	hh	hk	hk	kk	hk	hk	kk	hh	kk	hh	hh	hk	hh	hh	hh	hk	kk	hh	hh	hh	hk	hk	hk	hk	hk	hh	hk	kk	hh	hk	hh	kk	hh	kk	hh	hk	hh	hh	kk	hk	hk
LG13_HB_367.5	R_7227021_L13_PA	LG13	<hkxhk>	{01}	(hh,hk,kk)	hh	hh	hh	hh	hk	hk	kk	hk	hk	kk	hh	kk	hh	hh	hk	hh	hh	hh	hk	kk	hh	hh	hh	hk	hk	hk	hk	hk	hh	hk	kk	hh	hk	hh	kk	hh	kk	hh	hk	hh	hh	kk	hk	hk
LG13_HB_368	F_0168191_L13_PA	LG13	<hkxhk>	{01}	(h-,kk)	h-	h-	h-	h-	h-	h-	kk	h-	h-	kk	h-	kk	h-	h-	h-	h-	h-	h-	h-	kk	h-	h-	h-	h-	h-	h-	h-	h-	h-	h-	kk	h-	h-	h-	kk	h-	kk	h-	h-	h-	h-	kk	h-	h-
LG13_HB_368	F_0168217_L13_PA	LG13	<hkxhk>	{10}	(hh,hk,kk)	kk	kk	kk	kk	hk	hk	hh	hk	hk	hh	kk	hh	kk	kk	hk	kk	kk	kk	hk	hh	kk	kk	kk	hk	hk	hk	hk	hk	kk	hk	hh	kk	hk	hk	hh	kk	hh	kk	hk	kk	kk	hh	hk	hk
LG13_HB_368	F_0168220_L13_PA	LG13	<hkxhk>	{10}	(hh,hk,kk)	kk	kk	kk	kk	hk	hk	hh	hk	hk	hh	kk	hh	kk	kk	hk	kk	kk	kk	hk	hh	kk	kk	kk	hk	hk	hk	hk	hk	kk	hk	hh	kk	hk	hk	hh	kk	hh	kk	hk	kk	kk	hh	hk	hk
LG13_HB_368	F_0168228_L13_PA	LG13	<hkxhk>	{01}	(hh,hk,kk)	hh	hh	hh	hh	hk	hk	kk	hk	hk	kk	hh	kk	hh	hh	hk	hh	hh	hh	hk	kk	hh	hh	hh	hk	hk	hk	hk	hk	hh	hk	kk	hh	hk	hk	kk	hh	kk	hh	hk	hh	hh	kk	hk	hk
LG13_HB_368.5	R_7516440_L13_PA	LG13	<hkxhk>	{01}	(hh,hk,kk)	hh	hh	hh	hh	hk	hk	kk	hk	hk	kk	hh	kk	hh	hh	hk	hh	hh	hh	hk	kk	hh	hh	hh	hk	hk	hk	hk	hk	hh	hk	kk	hh	hk	hk	kk	hh	kk	hh	hk	hh	hh	kk	hk	hk
LG13_HB_369	F_0168749_L13_PA	LG13	<hkxhk>	{01}	(hh,hk,kk)	hh	hh	hh	hh	hk	hk	kk	hk	hk	kk	hh	kk	hh	hh	hk	hh	hh	hh	hk	kk	hh	hh	hh	hk	hk	hk	hk	hk	hh	hk	kk	hh	hk	hk	kk	hh	kk	hh	hk	hh	hh	kk	hk	hk
LG13_HB_369	F_0168766_L13_PA	LG13	<hkxhk>	{10}	(hh,hk,kk)	kk	kk	kk	kk	hk	hk	hh	hk	hk	hh	kk	hh	kk	kk	hk	kk	kk	kk	hk	hh	kk	kk	kk	hk	hk	hk	hk	hk	kk	hk	hh	kk	hk	hk	hh	kk	hh	kk	hk	kk	kk	hh	hk	hk
LG13_HB_369.5	R_7608807_L13_PA	LG13	<hkxhk>	{01}	(hh,hk,kk)	hh	hh	hh	hh	hk	hk	kk	hk	hk	kk	hh	kk	hh	hh	hk	hh	hh	hh	hk	kk	hh	hh	hh	hk	hk	hk	hk	hk	hh	hk	kk	hh	hk	hk	kk	hh	kk	hh	hk	hh	hh	kk	hk	hk
LG13_HB_370	F_0168841_L13_PA	LG13	<hkxhk>	{01}	(hh,hk,kk)	hh	hh	hh	hh	hk	hk	kk	hk	hk	kk	hh	kk	hh	hh	hk	hh	hh	hh	hk	kk	hh	hh	hh	hk	hk	hk	hk	hk	hh	hk	kk	hh	hk	hk	kk	hh	kk	hh	hk	hh	hh	kk	hk	hk
LG13_HB_370	F_0168842_L13_PA	LG13	<hkxhk>	{01}	(hh,hk,kk)	hh	hh	hh	hh	hk	hk	kk	hk	hk	kk	hh	kk	hh	hh	hk	hh	hh	hh	hk	kk	hh	hh	hh	hk	hk	hk	hk	hk	hh	hk	kk	hh	hk	hk	kk	hh	kk	hh	hk	hh	hh	kk	hk	hk
LG13_HB_370	F_0168857_L13_PA	LG13	<hkxhk>	{10}	(hh,hk,kk)	kk	kk	kk	kk	hk	hk	hh	hk	hk	hh	kk	hh	kk	kk	hk	kk	kk	kk	hk	hh	kk	kk	kk	hk	hk	hk	hk	hk	kk	hk	hh	kk	hk	hk	hh	kk	hh	kk	hk	kk	kk	hh	hk	hk
LG13_HB_370	F_0168858_L13_PA	LG13	<hkxhk>	{10}	(hh,hk,kk)	kk	kk	kk	kk	hk	hk	hh	hk	hk	hh	kk	hh	kk	kk	hk	kk	kk	kk	hk	hh	kk	kk	kk	hk	hk	hk	hk	hk	kk	hk	hh	kk	hk	hk	hh	kk	hh	kk	hk	kk	kk	hh	hk	hk
LG13_HB_370	R_7646132_L13_PA	LG13	<hkxhk>	{01}	(hh,hk,kk)	hh	hh	hh	hh	hk	hk	kk	hk	hk	kk	hh	kk	hh	hh	hk	hh	hh	hh	hk	kk	hh	hh	hh	hk	hk	hk	hk	hk	hh	hk	kk	hh	hk	hk	kk	hh	kk	hh	hk	hh	hh	kk	hk	hk
LG13_HB_372	F_0169766_L13_PA	LG13	<hkxhk>	{01}	(h-,kk)	h-	h-	h-	h-	h-	h-	kk	h-	h-	kk	h-	kk	h-	h-	h-	h-	h-	h-	h-	kk	h-	h-	h-	h-	h-	h-	h-	h-	h-	h-	kk	h-	h-	h-	kk	h-	kk	h-	h-	h-	h-	kk	h-	h-
LG13_HB_372	F_0169765_L13_PA	LG13	<hkxhk>	{01}	(h-,kk)	h-	h-	h-	h-	--	h-	kk	h-	h-	kk	h-	kk	h-	h-	h-	h-	h-	h-	h-	kk	h-	h-	h-	h-	h-	h-	h-	h-	h-	h-	kk	h-	h-	h-	kk	h-	kk	h-	h-	h-	h-	kk	h-	h-
LG13_HB_372	F_0169764_L13_PA	LG13	<hkxhk>	{01}	(hh,hk,kk)	hh	hh	hh	hh	hk	hk	kk	hk	hk	kk	hh	kk	hh	hh	hk	hh	hh	hh	hk	kk	hh	hh	hh	hk	hk	hk	hk	hk	hh	hk	kk	hh	hk	hk	kk	hh	kk	hh	hk	hh	hh	kk	hk	hk
LG13_HB_373	F_0170322_L13_PA	LG13	<hkxhk>	{01}	(hh,hk,kk)	hh	hh	hh	hh	hk	hk	kk	hk	hk	kk	hh	kk	hh	hh	hk	hh	hh	hh	hk	kk	hh	hh	hh	hk	hk	hk	hk	hk	hh	hk	kk	hh	hk	hk	kk	hh	kk	hh	hk	hh	hh	kk	hk	hk
LG13_HB_373	F_0170331_L13_PA	LG13	<hkxhk>	{10}	(hh,hk,kk)	kk	kk	kk	kk	hk	hk	hh	hk	hk	hh	kk	hh	kk	kk	hk	kk	kk	kk	hk	hh	kk	kk	kk	hk	hk	hk	hk	hk	kk	hk	hh	kk	hk	hk	hh	kk	hh	kk	hk	kk	kk	hh	hk	hk
LG13_HB_373	F_0170335_L13_PA	LG13	<hkxhk>	{10}	(hh,hk,kk)	kk	kk	kk	kk	--	hk	hh	hk	hk	hh	kk	hh	kk	kk	hk	kk	kk	kk	hk	hh	kk	kk	kk	hk	hk	hk	hk	hk	kk	hk	hh	kk	hk	hk	hh	kk	hh	kk	hk	kk	kk	hh	hk	hk
LG13_HB_374	F_0170390_L13_PA	LG13	<hkxhk>	{01}	(hh,hk,kk)	hh	hh	hh	hh	hk	hk	kk	hk	hk	kk	hh	kk	hh	hh	hk	hh	hh	hh	hk	kk	hh	hh	hh	hk	hk	hk	hk	hk	hh	hk	kk	hh	hk	hk	kk	hh	kk	hh	hk	hh	hh	kk	hk	hk
LG13_HB_374	R_8641735_L13_PA	LG13	<hkxhk>	{10}	(hh,hk,kk)	kk	kk	kk	kk	hk	hk	hh	hk	hk	hh	kk	hh	kk	kk	hk	kk	kk	kk	hk	hh	kk	kk	kk	hk	hk	hk	hk	hk	kk	hk	hh	kk	hk	hk	hh	kk	hh	kk	hk	kk	kk	hh	hk	hk
LG13_HB_374	R_8644507_L13_PA	LG13	<hkxhk>	{10}	(hh,hk,kk)	kk	kk	kk	kk	hk	hk	hh	hk	hk	hh	kk	hh	kk	kk	hk	kk	kk	kk	hk	hh	kk	kk	kk	hk	hk	hk	hk	hk	kk	hk	hh	kk	hk	hk	hh	kk	hh	kk	hk	kk	kk	hh	hk	hk
LG13_HB_374	R_8652481_L13_PA	LG13	<hkxhk>	{10}	(hh,hk,kk)	kk	kk	kk	kk	hk	hk	hh	hk	hk	hh	kk	hh	kk	kk	hk	kk	kk	kk	hk	hh	kk	kk	kk	hk	hk	hk	hk	hk	kk	hk	hh	kk	hk	hk	hh	kk	hh	kk	hk	kk	kk	hh	hk	hk
LG13_HB_375	F_0170803_L13_PA	LG13	<hkxhk>	{10}	(hh,hk,kk)	kk	kk	kk	kk	hk	hk	hh	hk	hk	hh	kk	hh	kk	kk	hk	kk	kk	kk	hk	hh	kk	kk	kk	hk	hk	hk	hk	hk	kk	hk	hh	kk	hk	hk	hh	kk	hh	kk	hk	kk	kk	hh	hk	hk
LG13_HB_375	F_0170808_L13_PA	LG13	<hkxhk>	{10}	(hh,hk,kk)	kk	kk	kk	kk	hk	hk	hh	hk	hk	hh	kk	hh	kk	kk	hk	kk	kk	kk	hk	hh	kk	kk	kk	hk	hk	hk	hk	hk	kk	hk	hh	kk	hk	hk	hh	kk	hh	kk	hk	kk	kk	hh	hk	hk
LG13_HB_377	F_0171446_L13_PA	LG13	<hkxhk>	{01}	(hh,hk,kk)	hh	hh	hh	hh	hk	hk	kk	hk	hk	kk	hh	kk	hh	hh	hk	hh	hh	hh	hk	kk	hh	hh	hh	hk	hk	hk	hk	hk	hh	hk	kk	hh	hk	hk	kk	hh	kk	hh	hk	hh	hh	kk	hk	hk
LG13_HB_377	F_0171459_L13_PA	LG13	<hkxhk>	{01}	(hh,hk,kk)	hh	hh	hh	hh	hk	hk	kk	hk	hk	kk	hh	kk	hh	hh	hk	hh	hh	hh	hk	kk	hh	hh	hh	hk	hk	hk	hk	hk	hh	hk	kk	hh	hk	hk	kk	hh	kk	hh	hk	hh	hh	kk	hk	hk
LG13_HB_378	F_0171576_L13_PA	LG13	<hkxhk>	{10}	(hh,hk,kk)	kk	kk	kk	kk	hk	hk	hh	hk	hk	hh	kk	hh	kk	kk	hk	kk	kk	kk	hk	hh	kk	kk	kk	hk	hk	hk	hk	hk	kk	hk	hh	kk	hk	hk	hh	kk	hh	kk	hk	kk	kk	hh	hk	hk
LG13_HB_379	F_0172117_L13_PA	LG13	<lmxll>	{0-}	(ll,lm)	ll	ll	ll	ll	lm	ll	lm	lm	lm	lm	ll	lm	ll	ll	lm	ll	ll	ll	lm	lm	ll	ll	ll	lm	lm	lm	lm	lm	ll	ll	lm	ll	ll	lm	lm	ll	lm	ll	lm	ll	ll	lm	lm	lm
LG13_HB_379	F_0172143_L13_PA	LG13	<lmxll>	{0-}	(ll,lm)	ll	ll	ll	ll	lm	ll	lm	lm	lm	lm	ll	lm	ll	ll	lm	ll	ll	ll	lm	lm	ll	ll	ll	lm	lm	lm	lm	lm	ll	ll	lm	ll	ll	lm	lm	ll	lm	ll	lm	ll	ll	lm	lm	lm
LG13_HB_379	F_0172145_L13_PA	LG13	<lmxll>	{0-}	(ll,lm)	ll	ll	ll	ll	lm	ll	lm	lm	lm	lm	ll	lm	ll	ll	lm	ll	ll	ll	lm	lm	ll	ll	ll	lm	lm	lm	lm	lm	ll	ll	lm	ll	ll	lm	lm	ll	lm	ll	lm	ll	ll	lm	lm	lm
LG13_HB_379	F_0172120_L13_PA	LG13	<hkxhk>	{10}	(hh,hk,kk)	kk	kk	kk	kk	hk	hk	hh	hk	hk	hh	kk	hh	kk	kk	hk	kk	kk	kk	hk	hh	kk	kk	kk	hk	hk	hk	hk	hk	kk	hk	hh	kk	hk	hk	hh	kk	hh	kk	hk	kk	kk	hh	hh	hk
LG13_HB_379	F_0172146_L13_PA	LG13	<hkxhk>	{10}	(hh,hk,kk)	kk	kk	kk	kk	hk	hk	hh	hk	hk	hh	kk	hh	kk	kk	hk	kk	kk	kk	hk	hh	kk	kk	kk	hk	hk	hk	hk	hk	kk	hk	hh	kk	hk	hk	hh	kk	hh	kk	hk	kk	kk	hh	hh	hk
LG13_HB_380	F_0172558_L13_PA	LG13	<lmxll>	{0-}	(ll,lm)	ll	ll	ll	ll	--	ll	lm	lm	lm	lm	ll	lm	ll	ll	lm	ll	ll	ll	lm	lm	ll	ll	ll	lm	lm	lm	lm	lm	ll	ll	lm	ll	ll	lm	lm	ll	lm	ll	lm	ll	ll	lm	lm	lm
LG13_HB_381	F_0173084_L13_PA	LG13	<lmxll>	{0-}	(ll,lm)	ll	ll	ll	ll	lm	ll	lm	lm	lm	lm	ll	lm	ll	ll	lm	ll	ll	ll	lm	lm	ll	ll	ll	lm	lm	lm	lm	lm	ll	ll	lm	ll	ll	lm	lm	ll	lm	ll	lm	ll	ll	lm	lm	lm
LG13_HB_381	F_0173098_L13_PA	LG13	<lmxll>	{0-}	(ll,lm)	ll	ll	ll	ll	lm	ll	lm	lm	lm	lm	ll	lm	ll	ll	lm	ll	ll	ll	lm	lm	ll	ll	ll	lm	lm	lm	lm	lm	ll	ll	lm	ll	ll	lm	lm	ll	lm	ll	lm	ll	ll	lm	lm	lm
LG13_HB_385	F_0174614_L13_PA	LG13	<hkxhk>	{10}	(hh,hk,kk)	kk	kk	kk	kk	hk	hk	hh	hk	hk	hh	kk	hh	kk	kk	hk	kk	kk	kk	hk	hh	kk	kk	kk	hk	hh	hk	hk	hk	kk	hk	hh	kk	hk	hk	hh	kk	hh	kk	hk	kk	kk	hh	hh	hk
LG13_HB_385	F_0174619_L13_PA	LG13	<hkxhk>	{10}	(hh,hk,kk)	kk	kk	kk	kk	hk	hk	hh	hk	hk	hh	kk	hh	kk	kk	hk	kk	kk	kk	hk	hh	kk	kk	kk	hk	hh	hk	hk	hk	kk	hk	hh	kk	hk	hk	hh	kk	hh	kk	hk	kk	kk	hh	hh	hk
LG13_HB_386	F_0175124_L13_PA	LG13	<hkxhk>	{10}	(hh,hk,kk)	kk	kk	kk	kk	hk	hk	hh	hk	hk	hh	kk	hh	kk	kk	hk	kk	kk	kk	hk	hh	kk	kk	kk	hk	hk	hk	hk	hk	kk	hk	hh	kk	hk	hk	hh	kk	hh	kk	hk	kk	kk	hh	hh	hk
LG13_HB_387	F_0175652_L13_PA	LG13	<hkxhk>	{10}	(hh,hk,kk)	kk	kk	kk	kk	hk	hk	hh	hk	hk	hh	kk	hh	kk	kk	hk	kk	kk	kk	hk	hh	kk	kk	kk	hk	hk	hk	hk	hk	kk	hk	hh	kk	hk	hk	hh	kk	hh	kk	hk	kk	kk	hh	hh	hk
LG13_HB_387	F_0175653_L13_PA	LG13	<hkxhk>	{01}	(hh,hk,kk)	hh	hh	hh	hh	hk	hk	kk	hk	hk	kk	hh	kk	hh	hh	hk	hh	hh	hh	hk	kk	hh	hh	hh	hk	hk	hk	hk	hk	hh	hk	kk	hh	hk	hk	kk	hh	kk	hh	hk	hh	hh	kk	kk	hk
LG13_HB_387	GD_01776_L13_PA	LG13	<hkxhk>	{01}	(hh,hk,kk)	hh	hh	hh	hh	hk	hk	kk	hk	hk	kk	hh	kk	hh	hh	hk	hh	hh	hh	hk	kk	hh	hh	hh	hk	hk	hk	hk	hk	hh	hk	kk	hh	hk	hk	kk	hh	kk	hh	hk	hh	hh	kk	kk	hk
LG13_HB_387.8	GD_01704_L13_PA	LG13	<hkxhk>	{01}	(hh,hk,kk)	hh	hh	hh	hh	hk	hk	kk	hk	hk	kk	hh	kk	hh	hh	hk	hh	hh	hh	hk	kk	hh	hh	hh	hk	hk	hh	hk	hk	hh	hk	kk	hh	hk	hk	kk	hh	kk	hh	hk	hh	hh	kk	kk	hk
LG13_HB_392	F_0178007_L13_PA	LG13	<hkxhk>	{10}	(hh,hk,kk)	kk	kk	kk	kk	hk	hk	hh	hk	hk	hh	kk	hh	kk	kk	hk	kk	kk	kk	hk	hh	kk	kk	kk	hk	hk	hk	hk	hk	kk	hk	hh	kk	hk	hk	hh	kk	hh	kk	hk	kk	kk	hh	hh	hk
LG13_HB_392	F_0178016_L13_PA	LG13	<hkxhk>	{01}	(h-,kk)	h-	h-	h-	h-	h-	h-	kk	h-	h-	kk	h-	kk	h-	h-	h-	h-	h-	h-	h-	kk	h-	h-	h-	h-	h-	h-	h-	h-	h-	h-	kk	h-	h-	h-	kk	h-	kk	h-	h-	h-	h-	kk	kk	h-
LG13_HB_393	F_0178074_L13_PA	LG13	<hkxhk>	{01}	(hh,hk,kk)	hh	hh	hh	hh	hk	hk	kk	hk	hk	kk	hh	kk	hh	hh	hk	hh	hh	hh	hk	kk	hh	hh	hh	hk	hk	hh	hk	hk	hh	hk	kk	hh	hk	hk	kk	hh	kk	hh	hk	hh	hh	kk	kk	hk
LG13_HB_393	F_0178080_L13_PA	LG13	<hkxhk>	{01}	(hh,hk,kk)	hh	hh	hh	hh	hk	hk	kk	hk	hk	kk	hh	kk	hh	hh	hk	hh	hh	hh	hk	kk	hh	hh	hh	hk	hk	hh	hk	hk	hh	hk	kk	hh	hk	hk	kk	hh	kk	hh	hk	hh	hh	kk	kk	hk
LG13_HB_393	F_0178084_L13_PA	LG13	<hkxhk>	{10}	(hh,hk,kk)	kk	kk	kk	kk	hk	hk	hh	hk	hk	hh	kk	hh	kk	kk	hk	kk	kk	kk	hk	hh	kk	kk	kk	hk	hk	kk	hk	hk	kk	hk	hh	kk	hk	hk	hh	kk	hh	kk	hk	kk	kk	hh	hh	hk
LG13_HB_393	F_0178089_L13_PA	LG13	<hkxhk>	{10}	(hh,hk,kk)	kk	kk	kk	kk	hk	hk	hh	hk	hk	hh	kk	hh	kk	kk	hk	kk	kk	kk	hk	hh	kk	kk	kk	hk	hk	kk	hk	hk	kk	hk	hh	kk	hk	hk	hh	kk	hh	kk	hk	kk	kk	hh	hh	hk
LG13_HB_394	F_0178588_L13_PA	LG13	<hkxhk>	{10}	(hh,hk,kk)	kk	kk	kk	kk	hk	hk	hh	hk	hk	hh	kk	hh	kk	kk	hk	kk	kk	kk	hk	hh	kk	kk	kk	hk	hk	kk	hk	hk	kk	hk	hh	kk	hk	hk	hh	kk	hh	kk	hk	kk	kk	hh	hh	hk
LG13_HB_395	F_0179384_L13_PA	LG13	<hkxhk>	{10}	(hh,hk,kk)	kk	kk	kk	kk	hk	hk	hh	hk	hk	hh	kk	hh	kk	kk	hk	kk	kk	kk	hk	hh	kk	kk	kk	kk	hk	kk	hk	hk	kk	hk	hh	kk	hk	hk	hh	kk	hh	kk	hk	kk	kk	hh	hh	hk
LG13_HB_395	F_0179385_L13_PA	LG13	<hkxhk>	{10}	(hh,hk,kk)	kk	kk	kk	kk	hk	hk	hh	hk	hk	hh	kk	hh	kk	kk	hk	kk	kk	kk	hk	hh	kk	kk	kk	kk	hk	kk	hk	hk	kk	hk	hh	kk	hk	hk	hh	kk	hh	kk	hk	kk	kk	hh	hh	hk
LG13_HB_395	F_0179410_L13_PA	LG13	<hkxhk>	{10}	(hh,hk,kk)	kk	kk	kk	kk	hk	hk	hh	hk	hk	hh	kk	hh	kk	kk	hk	kk	kk	kk	hk	hh	kk	kk	kk	kk	hk	kk	hk	hk	kk	hk	hh	kk	hk	hk	hh	kk	hh	kk	hk	kk	kk	hh	hh	hk
LG13_HB_396	F_0179490_L13_PA	LG13	<hkxhk>	{01}	(hh,hk,kk)	hh	hh	hh	hh	hk	hk	kk	hk	hk	kk	hh	kk	hh	hh	hk	hh	hh	hh	hk	kk	hh	hh	hh	hh	hk	hh	hk	hk	hh	hk	kk	hh	hk	hk	kk	hh	kk	hh	hk	hh	hh	kk	kk	hk
LG13_HB_396	F_0179496_L13_PA	LG13	<hkxhk>	{10}	(hh,hk,kk)	kk	kk	kk	kk	hk	hk	hh	hk	hk	hh	kk	hh	kk	kk	hk	kk	kk	kk	hk	hh	kk	kk	kk	kk	hk	kk	hk	hk	kk	hk	hh	kk	hk	hk	hh	kk	hh	kk	hk	kk	kk	hh	hh	hk
LG13_HB_396	F_0179506_L13_PA	LG13	<hkxhk>	{01}	(hh,hk,kk)	hh	hh	hh	hh	hk	hk	kk	hk	hk	kk	hh	kk	hh	hh	hk	hh	hh	hh	hk	kk	hh	hh	hh	hh	hk	hh	hk	hk	hh	hk	kk	hh	hk	hk	kk	hh	kk	hh	hk	hh	hh	kk	kk	hk
LG13_HB_397	F_0180266_L13_PA	LG13	<hkxhk>	{01}	(hh,hk,kk)	hh	hh	hh	hh	hk	hk	kk	hk	hk	kk	hh	kk	hh	hh	hk	hh	hk	hh	hk	kk	hh	hh	hh	hh	hk	hh	hk	hk	hh	hk	kk	hh	hk	hk	kk	hh	kk	hh	hk	hh	hh	kk	kk	hk
LG13_HB_398	F_0180676_L13_PA	LG13	<hkxhk>	{01}	(hh,hk,kk)	hh	hh	hh	hh	hk	hh	kk	hk	hk	kk	hh	kk	hh	hh	hk	hh	hk	hh	hk	kk	hh	hh	hh	hh	hk	hh	hk	hk	hh	hk	kk	hh	hk	hk	kk	hh	kk	hh	hk	hh	hh	kk	kk	hk
LG13_HB_398	F_0180677_L13_PA	LG13	<hkxhk>	{10}	(hh,hk,kk)	kk	kk	kk	kk	hk	kk	hh	hk	hk	hh	kk	hh	kk	kk	hk	kk	hk	kk	hk	hh	kk	kk	kk	kk	hk	kk	hk	hk	kk	hk	hh	kk	hk	hk	hh	kk	hh	kk	hk	kk	kk	hh	hh	hk
LG13_HB_398	F_0180683_L13_PA	LG13	<hkxhk>	{01}	(hh,hk,kk)	hh	hh	hh	hh	hk	hh	kk	hk	hk	kk	hh	kk	hh	hh	hk	hh	hk	hh	hk	kk	hh	hh	hh	hh	hk	hh	hk	hk	hh	hk	kk	hh	hk	hk	kk	hh	kk	hh	hk	hh	hh	kk	kk	hk
LG13_HB_398	F_0180701_L13_PA	LG13	<hkxhk>	{01}	(hh,hk,kk)	hh	hh	hh	hh	hk	hh	kk	hk	hk	kk	hh	kk	hh	hh	hk	hh	hk	hh	hk	kk	hh	hh	hh	hh	hk	hh	hk	hk	hh	hk	kk	hh	hk	hk	kk	hh	kk	hh	hk	hh	hh	kk	kk	hk
LG13_HB_398	GD_00890_L13_PA	LG13	<hkxhk>	{01}	(hh,hk,kk)	hh	hh	hh	hh	hk	hh	kk	hk	hk	kk	hh	kk	hh	hh	hk	hh	hk	hh	hk	kk	hh	hh	hh	hh	hk	hh	hk	hk	hh	hk	kk	hh	hk	hk	kk	hh	kk	hh	hk	hh	hh	kk	kk	hk
LG13_HB_399	F_0181259_L13_PA	LG13	<hkxhk>	{01}	(hh,hk,kk)	hh	hh	hh	hh	hk	hh	kk	hk	hk	kk	hh	kk	hh	hh	hk	hh	hk	hh	hk	kk	hh	hh	hh	hh	hk	hh	hk	hk	hk	hk	kk	hh	hk	hk	kk	hh	kk	hh	hk	hh	hh	kk	kk	hk
LG13_HB_399	F_0181260_L13_PA	LG13	<hkxhk>	{10}	(hh,hk,kk)	kk	kk	kk	kk	hk	kk	hh	hk	hk	hh	kk	hh	kk	kk	hk	kk	hk	kk	hk	hh	kk	kk	kk	kk	hk	kk	hk	hk	hk	hk	hh	kk	hk	hk	hh	kk	hh	kk	hk	kk	kk	hh	hh	hk
LG13_HB_399	F_0181274_L13_PA	LG13	<hkxhk>	{10}	(hh,hk,kk)	kk	kk	kk	kk	hk	kk	hh	hk	hk	hh	kk	hh	kk	kk	hk	kk	hk	kk	hk	hh	kk	kk	kk	kk	hk	kk	hk	hk	hk	hk	hh	kk	hk	hk	hh	kk	hh	kk	hk	kk	kk	hh	hh	hk
LG13_HB_399	F_0181277_L13_PA	LG13	<hkxhk>	{01}	(hh,hk,kk)	hh	hh	hh	hh	hk	hh	kk	hk	hk	kk	hh	kk	hh	hh	hk	hh	hk	hh	hk	kk	hh	hh	hh	hh	hk	hh	hk	hk	hk	hk	kk	hh	hk	hk	kk	hh	kk	hh	hk	hh	hh	kk	kk	hk
LG13_HB_399	F_0181290_L13_PA	LG13	<hkxhk>	{10}	(hh,hk,kk)	kk	kk	kk	kk	hk	kk	hh	hk	hk	hh	kk	hh	kk	kk	hk	kk	hk	kk	hk	hh	kk	kk	kk	kk	hk	kk	hk	hk	hk	hk	hh	kk	hk	hk	hh	kk	hh	kk	hk	kk	kk	hh	hh	hk
LG13_HB_402	F_0182710_L13_PA	LG13	<hkxhk>	{10}	(hh,hk,kk)	kk	kk	kk	kk	hk	kk	hh	hk	hk	hh	kk	hh	kk	kk	hk	kk	hk	kk	hk	hh	kk	kk	kk	kk	hk	kk	hk	hk	hk	hk	hh	kk	hk	hk	hh	kk	hh	kk	hk	kk	kk	hh	hh	hk
LG13_HB_402	F_0182725_L13_PA	LG13	<hkxhk>	{01}	(hh,hk,kk)	hh	hh	hh	hh	hk	hh	kk	hk	hk	kk	hh	kk	hh	hh	hk	hh	hk	hh	hk	kk	hh	hh	hh	hh	hk	hh	hk	hk	hk	hk	kk	hh	hk	hk	kk	hh	kk	hh	hk	hh	hh	kk	kk	hk
LG13_HB_402	GD_01844_L13_PA	LG13	<hkxhk>	{10}	(hh,hk,kk)	kk	kk	kk	kk	hk	kk	hh	hk	hk	hh	kk	hh	kk	kk	hk	kk	hk	kk	hk	hh	kk	kk	kk	kk	hk	kk	hk	hk	hk	hk	hh	kk	hk	hk	hh	kk	hh	kk	hk	kk	kk	hh	hh	hk
LG13_HB_403	F_0183421_L13_PA	LG13	<hkxhk>	{10}	(hh,hk,kk)	kk	kk	kk	kk	hk	kk	hh	hk	hk	hh	kk	hh	kk	kk	hk	kk	hk	kk	hk	hh	kk	kk	kk	kk	hk	kk	hk	hk	hk	hk	hh	kk	hk	hk	hh	hk	hh	kk	hk	kk	kk	hh	hh	hk
LG13_HB_404	F_0183947_L13_PA	LG13	<hkxhk>	{10}	(hh,hk,kk)	kk	kk	kk	kk	hh	kk	hh	hk	hk	hh	kk	hh	kk	kk	hk	kk	hk	kk	hk	hh	kk	kk	kk	kk	hk	kk	hk	hk	hk	hk	hh	kk	hk	hk	hh	hk	hh	kk	hk	kk	kk	hh	hh	hk
LG13_HB_404	F_0183948_L13_PA	LG13	<hkxhk>	{10}	(hh,hk,kk)	kk	kk	kk	kk	hh	kk	hh	hk	hk	hh	kk	hh	kk	kk	hk	kk	hk	kk	hk	hh	kk	kk	kk	kk	hk	kk	hk	hk	hk	hk	hh	kk	hk	hk	hh	hk	hh	kk	hk	kk	kk	hh	hh	hk
LG13_HB_404	F_0183964_L13_PA	LG13	<hkxhk>	{01}	(hh,hk,kk)	hh	hh	hh	hh	kk	hh	kk	hk	hk	kk	hh	kk	hh	hh	hk	hh	hk	hh	hk	kk	hh	hh	hh	hh	hk	hh	hk	hk	hk	hk	kk	hh	hk	hk	kk	hk	kk	hh	hk	hh	hh	kk	kk	hk
LG13_HB_404	F_0183966_L13_PA	LG13	<hkxhk>	{01}	(hh,hk,kk)	hh	hh	hh	hh	kk	hh	kk	hk	hk	kk	hh	kk	hh	hh	hk	hh	hk	hh	hk	kk	hh	hh	hh	hh	hk	hh	hk	hk	hk	hk	kk	hh	hk	hk	kk	hk	kk	hh	hk	hh	hh	kk	kk	hk
LG13_HB_405	F_0184071_L13_PA	LG13	<hkxhk>	{10}	(hh,hk,kk)	kk	kk	kk	kk	hh	kk	hh	hk	hk	hh	kk	hh	kk	kk	hk	kk	hk	kk	hk	hh	kk	kk	kk	kk	hk	kk	hk	hk	hk	hk	hh	kk	hk	hk	hh	hk	hh	kk	hk	kk	kk	hh	hh	hk
LG13_HB_405	F_0184073_L13_PA	LG13	<hkxhk>	{10}	(hh,hk,kk)	kk	kk	kk	kk	hh	kk	hh	hk	hk	hh	kk	hh	kk	kk	hk	kk	hk	kk	hk	hh	kk	kk	kk	kk	hk	kk	hk	hk	hk	hk	hh	kk	hk	hk	hh	hk	hh	kk	hk	kk	kk	hh	hh	hk
LG13_HB_405	F_0184075_L13_PA	LG13	<hkxhk>	{01}	(hh,hk,kk)	hh	hh	hh	hh	kk	hh	kk	hk	hk	kk	hh	kk	hh	hh	hk	hh	hk	hh	hk	kk	hh	hh	hh	hh	hk	hh	hk	hk	hk	hk	kk	hh	hk	hk	kk	hk	kk	hh	hk	hh	hh	kk	kk	hk
GD_00902_L13_PA	GD_00902_L13_PA	LG13	<hkxhk>	{10}	(hh,hk,kk)	kk	kk	kk	kk	hh	kk	hh	hk	hk	hh	kk	hh	kk	kk	hk	kk	hk	kk	hk	hh	kk	kk	kk	kk	hk	kk	hk	hk	hk	hk	hh	kk	hk	hk	hh	hk	hh	kk	hk	kk	kk	hh	hh	hk
LG13_HB_407	F_0184834_L13_PA	LG13	<nnxnp>	{-0}	(nn,np)	np	np	np	np	nn	np	nn	np	np	nn	np	nn	np	np	np	np	np	np	np	nn	np	np	np	np	np	np	np	np	nn	nn	nn	np	nn	np	nn	nn	np	np	np	np	np	nn	nn	np
LG13_HB_407	F_0184835_L13_PA	LG13	<nnxnp>	{-0}	(nn,np)	np	np	np	np	nn	np	nn	np	np	nn	np	nn	np	np	np	np	np	np	np	nn	np	np	np	np	np	np	np	np	nn	nn	nn	np	nn	np	nn	nn	np	np	np	np	np	nn	nn	np
LG13_HB_407	F_0184845_L13_PA	LG13	<nnxnp>	{-0}	(nn,np)	np	np	np	np	nn	np	nn	np	np	nn	np	nn	np	np	np	np	np	np	np	nn	np	np	np	np	np	np	np	np	nn	nn	nn	np	nn	np	nn	nn	np	np	np	np	np	nn	nn	np
LG13_HB_407	F_0184851_L13_PA	LG13	<nnxnp>	{-0}	(nn,np)	np	np	np	np	nn	np	nn	np	np	nn	np	nn	np	np	np	np	np	np	np	nn	np	np	np	np	np	np	np	np	nn	nn	nn	np	nn	np	nn	nn	np	np	np	np	np	nn	nn	np
LG13_HB_407	GD_01334_L13_PA	LG13	<nnxnp>	{-0}	(nn,np)	np	np	np	np	nn	np	nn	np	np	nn	np	nn	np	np	np	np	np	np	np	nn	np	np	np	np	np	np	np	np	nn	nn	nn	np	nn	np	nn	nn	np	np	np	np	np	nn	nn	np
LG13_HB_408.5	GD_00532_L13_PA	LG13	<hkxhk>	{10}	(hh,hk,kk)	kk	kk	kk	kk	hh	kk	hh	hk	hk	hh	kk	hh	kk	kk	hk	kk	hk	kk	hk	hh	kk	kk	kk	kk	hk	kk	hk	hk	hk	hk	hh	kk	hk	hk	hh	hk	hk	kk	hk	kk	kk	hh	hh	hk
LG13_HB_408.8	GD_02063_L13_PA	LG13	<hkxhk>	{10}	(hh,hk,kk)	kk	kk	kk	kk	hh	kk	hh	hk	hk	hh	kk	hh	kk	kk	hk	kk	hk	kk	hk	hh	hk	kk	kk	kk	hk	kk	hk	hk	hk	hk	hh	kk	hk	hk	hh	hk	hk	kk	hk	kk	kk	hh	hh	hk
LG13_HB_409	F_0186188_L13_PA	LG13	<hkxhk>	{10}	(hh,hk,kk)	kk	kk	kk	kk	hh	kk	hh	hk	hk	hh	kk	hh	kk	kk	hk	kk	hk	kk	hk	hh	hk	kk	kk	kk	hk	kk	hk	hk	hk	hk	hh	kk	hk	hk	hh	hk	hk	kk	hk	kk	kk	hk	hh	hk
LG13_HB_409	F_0186189_L13_PA	LG13	<hkxhk>	{10}	(hh,hk,kk)	kk	kk	kk	kk	hh	kk	hh	hk	hk	hh	kk	hh	kk	kk	hk	kk	hk	kk	hk	hh	hk	kk	kk	kk	hk	kk	hk	hk	hk	hk	hh	kk	hk	hk	hh	hk	hk	kk	hk	kk	kk	hk	hh	hk
LG13_HB_409	F_0186191_L13_PA	LG13	<hkxhk>	{10}	(hh,hk,kk)	kk	kk	kk	kk	hh	kk	hh	hk	hk	hh	kk	hh	kk	kk	hk	kk	hk	kk	hk	hh	hk	kk	kk	kk	hk	kk	hk	hk	hk	hk	hh	kk	hk	hk	hh	hk	hk	kk	hk	kk	kk	hk	hh	hk
LG13_HB_409	F_0186209_L13_PA	LG13	<hkxhk>	{10}	(hh,hk,kk)	kk	kk	kk	kk	hh	kk	hh	hk	hk	hh	kk	hh	kk	kk	hk	kk	hk	kk	hk	hh	hk	kk	kk	kk	hk	kk	hk	hk	hk	hk	hh	kk	hk	hk	hh	hk	hk	kk	hk	kk	kk	hk	hh	hk
LG13_HB_409	F_0186215_L13_PA	LG13	<hkxhk>	{10}	(hh,hk,kk)	kk	kk	kk	kk	hh	kk	hh	hk	hk	hh	kk	hh	kk	kk	hk	kk	hk	kk	hk	hh	hk	kk	kk	kk	hk	kk	hk	hk	hk	hk	hh	kk	hk	hk	hh	hk	hk	kk	hk	kk	kk	hk	hh	hk
LG13_HB_413	F_0187717_L13_PA	LG13	<hkxhk>	{10}	(hh,hk,kk)	kk	kk	kk	kk	hh	kk	hh	hk	hk	hh	kk	hh	kk	kk	hk	kk	hk	kk	hk	hh	hk	kk	kk	hk	hk	kk	hk	hk	hk	hk	hh	kk	hk	hk	hh	hk	hk	kk	hk	kk	kk	hk	hh	hk
LG13_HB_413	F_0187718_L13_PA	LG13	<hkxhk>	{01}	(hh,hk,kk)	hh	hh	hh	hh	kk	hh	kk	hk	hk	kk	hh	kk	hh	hh	hk	hh	hk	hh	hk	kk	hk	hh	hh	hk	hk	hh	hk	hk	hk	hk	kk	hh	hk	hk	kk	hk	hk	hh	hk	hh	hh	hk	kk	hk
LG13_HB_413	F_0187723_L13_PA	LG13	<hkxhk>	{10}	(hh,hk,kk)	kk	kk	kk	kk	hh	kk	hh	hk	hk	hh	kk	hh	kk	kk	hk	kk	hk	kk	hk	hh	hk	kk	kk	hk	hk	kk	hk	hk	hk	hk	hh	kk	hk	hk	hh	hk	hk	kk	hk	kk	kk	hk	hh	hk
LG13_HB_413	F_0187733_L13_PA	LG13	<hkxhk>	{10}	(hh,hk,kk)	kk	kk	kk	kk	hh	kk	hh	hk	hk	hh	kk	hh	kk	kk	hk	kk	hk	kk	hk	hh	hk	kk	kk	hk	hk	kk	hk	hk	hk	hk	hh	kk	hk	hk	hh	hk	hk	kk	hk	kk	kk	hk	hh	hk
LG13_HB_414	F_0188000_L13_PA	LG13	<hkxhk>	{10}	(hh,hk,kk)	kk	kk	kk	kk	--	kk	hh	hk	hk	hh	kk	hh	kk	kk	hk	kk	hk	kk	hk	hh	hk	kk	kk	hk	hk	kk	hk	hk	hk	hk	hh	kk	hk	hk	hh	hk	hk	kk	hk	kk	kk	hk	hh	hk
LG13_HB_414	F_0188005_L13_PA	LG13	<hkxhk>	{01}	(hh,hk,kk)	hh	hh	hh	hh	kk	hh	kk	hk	hk	kk	hh	kk	hh	hh	hk	hh	hk	hh	hk	kk	hk	hh	hh	hk	hk	hh	hk	hk	hk	hk	kk	hh	hk	hk	kk	hk	hk	hh	hk	hh	hh	hk	kk	hk
LG13_HB_414	F_0188007_L13_PA	LG13	<hkxhk>	{01}	(hh,hk,kk)	hh	hh	hh	hh	kk	hh	kk	hk	hk	kk	hh	kk	hh	hh	hk	hh	hk	hh	hk	kk	hk	hh	hh	hk	hk	hh	hk	hk	hk	hk	kk	hh	hk	hk	kk	hk	hk	hh	hk	hh	hh	hk	kk	hk
LG13_HB_414	F_0188008_L13_PA	LG13	<hkxhk>	{01}	(hh,hk,kk)	hh	hh	hh	hh	kk	hh	kk	hk	hk	kk	hh	kk	hh	hh	hk	hh	hk	hh	hk	kk	hk	hh	hh	hk	hk	hh	hk	hk	hk	hk	kk	hh	hk	hk	kk	hk	hk	hh	hk	hh	hh	hk	kk	hk
LG13_HB_418	F_0189854_L13_PA	LG13	<hkxhk>	{01}	(hh,hk,kk)	hh	hh	hh	hh	kk	hh	kk	hk	hk	kk	hh	kk	hh	hh	hk	hh	hk	hh	hk	kk	hk	hk	hh	hk	hk	hh	hk	hk	hk	hk	kk	hh	hk	hk	kk	hk	hk	hh	hk	hh	hh	hk	kk	hk
LG13_HB_418	F_0189856_L13_PA	LG13	<hkxhk>	{10}	(hh,hk,kk)	kk	kk	kk	kk	hh	kk	hh	hk	hk	hh	kk	hh	kk	kk	hk	kk	hk	kk	hk	hh	hk	hk	kk	hk	hk	kk	hk	hk	hk	hk	hh	kk	hk	hk	hh	hk	hk	kk	hk	kk	kk	hk	hh	hk
LG13_HB_421	F_0190893_L13_PA	LG13	<hkxhk>	{01}	(hh,hk,kk)	hh	hh	hh	hh	kk	hh	kk	hk	hk	kk	hh	kk	hh	hh	hk	hh	hk	hh	hk	kk	hk	hk	hh	hk	hk	hh	hk	hk	hk	hk	kk	hh	hk	hk	kk	hk	hk	hh	hk	hh	hh	hk	kk	hk
LG13_HB_421	F_0190901_L13_PA	LG13	<hkxhk>	{01}	(hh,hk,kk)	hh	hh	hh	hh	kk	hh	kk	hk	hk	kk	hh	kk	hh	hh	hk	hh	hk	hh	hk	kk	hk	hk	hh	hk	hk	hh	hk	hk	hk	hk	kk	hh	hk	hk	kk	hk	hk	hh	hk	hh	hh	hk	kk	hk
GD_02333_L13_PA	GD_02333_L13_PA	LG13	<hkxhk>	{10}	(hh,hk,kk)	kk	kk	kk	kk	hh	kk	hh	hk	hk	hh	kk	hh	kk	kk	hk	kk	hk	kk	hk	hh	hk	hk	kk	hk	hk	kk	hk	hk	hk	hk	hh	kk	hk	hk	hh	hk	hk	kk	hk	kk	kk	hk	hh	hk
LG13_HB_422	F_0191439_L13_PA	LG13	<hkxhk>	{10}	(hh,hk,kk)	kk	kk	kk	kk	hh	kk	hh	hk	hk	hh	kk	hh	kk	kk	hk	kk	hk	kk	hk	hh	hk	hk	kk	hk	hk	kk	hk	hk	hk	hk	hh	kk	hk	hk	hh	hk	hk	kk	hk	kk	kk	hk	hh	hk
LG13_HB_422	GD_00164_L13_PA	LG13	<hkxhk>	{01}	(hh,hk,kk)	hh	hh	hh	hh	kk	hh	kk	hk	hk	kk	hh	kk	hh	hh	hk	hh	hk	hh	hk	kk	hk	hk	hh	hk	hk	hh	hk	hk	hk	hk	kk	hh	hk	hk	kk	hk	hk	hh	hk	hh	hh	hk	kk	hk
LG13_HB_425	F_0193083_L13_PA	LG13	<hkxhk>	{10}	(hh,hk,kk)	kk	kk	kk	kk	hh	kk	hh	hk	hk	hh	kk	hh	kk	kk	hk	kk	hk	kk	hk	hh	hk	hk	kk	hk	hk	kk	hk	hk	hk	hk	hh	kk	hk	hk	hh	hk	hk	kk	hk	kk	kk	hk	hh	hk
LG13_HB_425	F_0193093_L13_PA	LG13	<hkxhk>	{10}	(hh,hk,kk)	kk	kk	kk	kk	hh	kk	hh	hk	hk	hh	kk	hh	kk	kk	hk	kk	hk	kk	hk	hh	hk	hk	kk	hk	hk	kk	hk	hk	hk	hk	hh	kk	hk	hk	hh	hk	hk	kk	hk	kk	kk	hk	hh	hk
LG13_HB_425	F_0193094_L13_PA	LG13	<hkxhk>	{10}	(hh,hk,kk)	kk	kk	kk	kk	hh	kk	hh	hk	hk	hh	kk	hh	kk	kk	hk	kk	hk	kk	hk	hh	hk	hk	kk	hk	hk	kk	hk	hk	hk	hk	hh	kk	hk	hk	hh	hk	hk	kk	hk	kk	kk	hk	hh	hk
LG13_HB_425	F_0193100_L13_PA	LG13	<hkxhk>	{01}	(hh,hk,kk)	hh	hh	hh	hh	kk	hh	kk	hk	hk	kk	hh	kk	hh	hh	hk	hh	hk	hh	hk	kk	hk	hk	hh	hk	hk	hh	hk	hk	hk	hk	kk	hh	hk	hk	kk	hk	hk	hh	hk	hh	hh	hk	kk	hk
LG13_HB_430	F_0195478_L13_PA	LG13	<hkxhk>	{01}	(hh,hk,kk)	hh	hh	hh	hh	kk	hh	kk	hk	hk	kk	hh	kk	hh	hh	hk	hh	hk	hh	hk	kk	hk	hk	hh	hk	hk	hh	hk	hk	hk	hk	kk	hh	hk	hk	kk	hk	hk	hh	hk	hh	hh	hk	kk	hk
LG13_HB_430	F_0195480_L13_PA	LG13	<hkxhk>	{01}	(hh,hk,kk)	hh	hh	hh	hh	kk	hh	kk	hk	hk	kk	hh	kk	hh	hh	hk	hh	hk	hh	hk	kk	hk	hk	hh	hk	hk	hh	hk	hk	hk	hk	kk	hh	hk	hk	kk	hk	hk	hh	hk	hh	hh	hk	kk	hk
LG13_HB_430	F_0195485_L13_PA	LG13	<hkxhk>	{01}	(hh,hk,kk)	hh	hh	hh	hh	kk	hh	kk	hk	hk	kk	hh	kk	hh	hh	hk	hh	hk	hh	hk	kk	hk	hk	hh	hk	hk	hh	hk	hk	hk	hk	kk	hh	hk	hk	kk	hk	hk	hh	hk	hh	hh	hk	kk	hk
LG13_HB_430	F_0195506_L13_PA	LG13	<hkxhk>	{10}	(hh,hk,kk)	kk	kk	kk	kk	hh	kk	hh	hk	hk	hh	kk	hh	kk	kk	hk	kk	hk	kk	hk	hh	hk	hk	kk	hk	hk	kk	hk	hk	hk	hk	hh	kk	hk	hk	hh	hk	hk	kk	hk	kk	kk	hk	hh	hk
LG13_HB_430	F_0195519_L13_PA	LG13	<hkxhk>	{01}	(hh,hk,kk)	hh	hh	hh	hh	kk	hh	kk	hk	hk	kk	hh	kk	hh	hh	hk	hh	hk	hh	hk	kk	hk	hk	hh	hk	hk	hh	hk	hk	hk	hk	kk	hh	hk	hk	kk	hk	hk	hh	hk	hh	hh	hk	kk	hk
LG13_HB_431	F_0195737_L13_PA	LG13	<hkxhk>	{10}	(hh,hk,kk)	kk	kk	kk	kk	hh	kk	hh	hk	hk	hh	kk	hh	kk	kk	hk	kk	hk	kk	hk	hh	hk	hk	kk	hk	hk	kk	kk	hk	hk	hk	hh	kk	hk	hk	hh	hk	hk	kk	hk	kk	kk	hk	hh	hk
LG13_HB_431	F_0195744_L13_PA	LG13	<hkxhk>	{10}	(hh,hk,kk)	kk	kk	kk	kk	hh	kk	hh	hk	hk	hh	kk	hh	kk	kk	hk	kk	hk	kk	hk	hh	hk	hk	kk	hk	hk	kk	kk	hk	hk	hk	hh	kk	hk	hk	hh	hk	hk	kk	hk	kk	kk	hk	hh	hk
LG13_HB_431	F_0195762_L13_PA	LG13	<hkxhk>	{10}	(hh,hk,kk)	kk	kk	kk	kk	hh	kk	hh	hk	hk	hh	kk	hh	kk	kk	hk	kk	hk	kk	hk	hh	hk	hk	kk	hk	hk	kk	kk	hk	hk	hk	hh	kk	hk	hk	hh	hk	hk	kk	hk	kk	kk	hk	hh	hk
LG13_HB_431	F_0195764_L13_PA	LG13	<hkxhk>	{10}	(hh,hk,kk)	kk	kk	kk	kk	hh	kk	hh	hk	hk	hh	kk	hh	kk	kk	hk	kk	hk	kk	hk	hh	hk	hk	kk	hk	hk	kk	kk	hk	hk	hk	hh	kk	hk	hk	hh	hk	hk	kk	hk	kk	kk	hk	hh	hk
LG13_HB_432	F_0196568_L13_PA	LG13	<hkxhk>	{10}	(hh,hk,kk)	kk	kk	kk	kk	hh	kk	hh	hk	hk	hh	kk	hh	kk	kk	hk	kk	hk	kk	hk	hh	hk	hk	kk	hk	hk	kk	kk	hk	hk	hk	hh	kk	hk	hk	hh	hk	hk	kk	hk	kk	kk	hk	hh	hk
LG13_HB_432	F_0196570_L13_PA	LG13	<hkxhk>	{10}	(hh,hk,kk)	kk	kk	kk	kk	hh	kk	hh	hk	hk	hh	kk	hh	kk	kk	hk	kk	hk	kk	hk	hh	hk	hk	kk	hk	hk	kk	kk	hk	hk	hk	hh	kk	hk	hk	hh	hk	hk	kk	hk	kk	kk	hk	hh	hk
LG13_HB_433	F_0197195_L13_PA	LG13	<hkxhk>	{01}	(hh,hk,kk)	hh	hh	hh	hh	kk	hh	kk	kk	hk	kk	hh	kk	hh	hh	hk	hh	hk	hh	hk	kk	hk	hk	hh	hk	hk	hh	hh	hk	hk	hk	kk	hh	hk	hk	kk	hk	hk	hh	hk	hh	hh	hk	kk	hk
LG13_HB_433	F_0197217_L13_PA	LG13	<hkxhk>	{01}	(hh,hk,kk)	hh	hh	hh	hh	kk	hh	kk	kk	hk	kk	hh	kk	hh	hh	hk	hh	hk	hh	hk	kk	hk	hk	hh	hk	hk	hh	hh	hk	hk	hk	kk	hh	hk	hk	kk	hk	hk	hh	hk	hh	hh	hk	kk	hk
LG13_HB_433	F_0197233_L13_PA	LG13	<hkxhk>	{01}	(hh,hk,kk)	hh	hh	hh	hh	kk	hh	kk	kk	hk	kk	hh	kk	hh	hh	hk	hh	hk	hh	hk	kk	hk	hk	hh	hk	hk	hh	hh	hk	hk	hk	kk	hh	hk	hk	kk	hk	hk	hh	hk	hh	hh	hk	kk	hk
LG13_HB_437	F_0198553_L13_PA	LG13	<hkxhk>	{01}	(hh,hk,kk)	hh	hh	hh	hh	kk	hh	kk	kk	hk	kk	hh	kk	hh	hh	hk	hh	hk	hh	hk	kk	hk	hk	hh	hk	hk	hk	hh	hk	hk	hk	kk	hh	hk	hk	kk	hk	hk	hh	hk	hh	hh	hk	kk	hk
LG13_HB_437	F_0198554_L13_PA	LG13	<hkxhk>	{01}	(hh,hk,kk)	hh	hh	hh	hh	kk	hh	kk	kk	hk	kk	hh	kk	hh	hh	hk	hh	hk	hh	hk	kk	hk	hk	hh	hk	hk	hk	hh	hk	hk	hk	kk	hh	hk	hk	kk	hk	hk	hh	hk	hh	hh	hk	kk	hk
LG13_HB_437	F_0198556_L13_PA	LG13	<hkxhk>	{10}	(hh,hk,kk)	kk	kk	kk	kk	hh	kk	hh	hh	hk	hh	kk	hh	kk	kk	hk	kk	hk	kk	hk	hh	hk	hk	kk	hk	hk	hk	kk	hk	hk	hk	hh	kk	hk	hk	hh	hk	hk	kk	hk	kk	kk	hk	hh	hk
LG13_HB_437	F_0198572_L13_PA	LG13	<hkxhk>	{10}	(hh,hk,kk)	kk	kk	kk	kk	hh	kk	hh	hh	hk	hh	kk	hh	kk	kk	hk	kk	hk	kk	hk	hh	hk	hk	kk	hk	hk	hk	kk	hk	hk	hk	hh	kk	hk	hk	hh	hk	hk	kk	hk	kk	kk	hk	hh	hk
LG13_HB_438	F_0199082_L13_PA	LG13	<hkxhk>	{01}	(hh,hk,kk)	hh	hh	hh	hh	kk	hh	kk	kk	hk	kk	hh	kk	hh	hh	hk	hh	hk	hh	hk	kk	hk	hk	hh	hk	hk	hk	hh	hk	hk	hk	kk	hh	hk	hk	kk	hk	hk	hh	hk	hh	hh	hk	kk	hk
LG13_HB_439	F_0199146_L13_PA	LG13	<hkxhk>	{01}	(hh,hk,kk)	hh	hh	hh	hh	kk	hh	kk	kk	hk	kk	hh	kk	hh	hh	hk	hh	hk	hh	hk	kk	hk	hk	hh	hk	hk	hk	hh	hk	hk	hk	kk	hh	hk	hk	kk	hk	hk	hh	hk	hh	hh	hk	kk	hk
LG13_HB_439	F_0199147_L13_PA	LG13	<hkxhk>	{10}	(hh,hk,kk)	kk	kk	kk	kk	hh	kk	hh	hh	hk	hh	kk	hh	kk	kk	hk	kk	hk	kk	hk	hh	hk	hk	kk	hk	hk	hk	kk	hk	hk	hk	hh	kk	hk	hk	hh	hk	hk	kk	hk	kk	kk	hk	hh	hk
LG13_HB_439	F_0199150_L13_PA	LG13	<hkxhk>	{10}	(h-,kk)	kk	kk	kk	kk	h-	kk	h-	h-	h-	h-	kk	h-	kk	kk	h-	kk	h-	kk	h-	h-	h-	h-	kk	h-	h-	h-	kk	h-	h-	h-	h-	kk	h-	h-	h-	h-	h-	kk	h-	kk	kk	h-	h-	h-
LG13_HB_439	F_0199161_L13_PA	LG13	<hkxhk>	{10}	(hh,hk,kk)	kk	kk	kk	kk	hh	kk	hh	hh	hk	hh	kk	hh	kk	kk	hk	kk	hk	kk	hk	hh	hk	hk	kk	hk	hk	hk	kk	hk	hk	hk	hh	kk	hk	hk	hh	hk	hk	kk	hk	kk	kk	hk	hh	hk
LG13_HB_440	F_0199601_L13_PA	LG13	<hkxhk>	{10}	(hh,hk,kk)	kk	kk	kk	kk	hh	kk	hh	hh	hk	hh	kk	hh	kk	kk	hk	kk	hk	kk	hk	hh	hk	hk	kk	hk	hk	hk	kk	hk	hk	hk	hh	kk	hk	hk	hh	hk	hk	kk	hk	kk	kk	hk	hh	hk
LG13_HB_440	F_0199612_L13_PA	LG13	<hkxhk>	{01}	(hh,hk,kk)	hh	hh	hh	hh	kk	hh	kk	kk	hk	kk	hh	kk	hh	hh	hk	hh	hk	hh	hk	kk	hk	hk	hh	hk	hk	hk	hh	hk	hk	hk	kk	hh	hk	hk	kk	hk	hk	hh	hk	hh	hh	hk	kk	hk
LG13_HB_451	F_0204990_L13_PA	LG13	<hkxhk>	{01}	(hh,hk,kk)	hh	hh	hh	hh	kk	hh	kk	kk	hh	kk	hh	kk	hh	hh	hk	hh	hk	hh	hk	kk	hk	hk	hh	hk	hk	hk	hh	hk	hh	hk	kk	hh	hk	hk	kk	hk	hk	hh	hk	hh	hh	hk	kk	hk
LG13_HB_451	F_0205018_L13_PA	LG13	<hkxhk>	{10}	(hh,hk,kk)	kk	kk	kk	kk	hh	kk	hh	hh	kk	hh	kk	hh	kk	kk	hk	kk	hk	kk	hk	hh	hk	hk	kk	hk	hk	hk	kk	hk	kk	hk	hh	kk	hk	hk	hh	hk	hk	kk	hk	kk	kk	hk	hh	hk
LG13_HB_452	F_0205534_L13_PA	LG13	<hkxhk>	{01}	(hh,hk,kk)	hh	hh	hh	hh	kk	hh	kk	kk	hh	kk	hh	kk	hh	hh	hk	hh	hk	hh	hk	kk	hk	hk	hh	hk	hk	hk	hh	hk	hh	hk	kk	hh	hk	hk	kk	hk	hk	hh	hk	hh	hh	hk	kk	hk
LG13_HB_452	F_0205536_L13_PA	LG13	<hkxhk>	{10}	(hh,hk,kk)	kk	kk	kk	kk	hh	kk	hh	hh	kk	hh	kk	hh	kk	kk	hk	kk	hk	kk	hk	hh	hk	hk	kk	hk	hk	hk	kk	hk	kk	hk	hh	kk	hk	hk	hh	hk	hk	kk	hk	kk	kk	hk	hh	hk
LG13_HB_456	F_0208044_L13_PA	LG13	<hkxhk>	{01}	(hh,hk,kk)	hk	hh	hh	hh	--	hh	kk	kk	hh	kk	hh	kk	hh	hh	hk	hh	hk	hh	hk	kk	hk	hk	hh	hk	hk	hk	hh	hk	hk	hk	kk	hh	hk	hk	kk	hk	hk	hh	hk	hh	hh	hk	kk	hk
LG13_HB_456	F_0208054_L13_PA	LG13	<hkxhk>	{01}	(hh,hk,kk)	hk	hh	hh	hh	kk	hh	kk	kk	hh	kk	hh	kk	hh	hh	hk	hh	hk	hh	hk	kk	hk	hk	hh	hk	hk	hk	hh	hk	hk	hk	kk	hh	hk	hk	kk	hk	hk	hh	hk	hh	hh	hk	kk	hk
LG13_HB_456	F_0208065_L13_PA	LG13	<hkxhk>	{01}	(hh,hk,kk)	hk	hh	hh	hh	kk	hh	kk	kk	hh	kk	hh	kk	hh	hh	hk	hh	hk	hh	hk	kk	hk	hk	hh	hk	hk	hk	hh	hk	hk	hk	kk	hh	hk	hk	kk	hk	hk	hh	hk	hh	hh	hk	kk	hk
LG13_HB_456	F_0208080_L13_PA	LG13	<hkxhk>	{01}	(hh,hk,kk)	hk	hh	hh	hh	kk	hh	kk	kk	hh	kk	hh	kk	hh	hh	hk	hh	hk	hh	hk	kk	hk	hk	hh	hk	hk	hk	hh	hk	hk	hk	kk	hh	hk	hk	kk	hk	hk	hh	hk	hh	hh	hk	kk	hk
LG13_HB_457	F_0208507_L13_PA	LG13	<hkxhk>	{01}	(hh,hk,kk)	hk	hh	hh	hh	kk	hh	kk	kk	hh	kk	hh	kk	hh	hh	hk	hh	hk	hh	hk	kk	hk	hk	hh	hk	hk	hk	hh	hk	hk	hk	kk	hh	hk	hk	kk	hk	hk	hh	hk	hh	hh	hk	kk	hk
LG13_HB_457	F_0208520_L13_PA	LG13	<hkxhk>	{10}	(hh,hk,kk)	hk	kk	kk	kk	hh	kk	hh	hh	kk	hh	kk	hh	kk	kk	hk	kk	hk	kk	hk	hh	hk	hk	kk	hk	hk	hk	kk	hk	hk	hk	hh	kk	hk	hk	hh	hk	hk	kk	hk	kk	kk	hk	hh	hk
LG13_HB_457	F_0208528_L13_PA	LG13	<hkxhk>	{01}	(hh,hk,kk)	hk	hh	hh	hh	kk	hh	kk	kk	hh	kk	hh	kk	hh	hh	hk	hh	hk	hh	hk	kk	hk	hk	hh	hk	hk	hk	hh	hk	hk	hk	kk	hh	hk	hk	kk	hk	hk	hh	hk	hh	hh	hk	kk	hk
LG13_HB_458	F_0209689_L13_PA	LG13	<hkxhk>	{01}	(hh,hk,kk)	hk	hh	hh	hh	kk	hh	kk	kk	hh	hk	hh	kk	hh	hh	hk	hh	hk	hh	hk	kk	hk	hk	hh	hk	hk	hk	hh	hk	hk	hk	kk	hh	hk	hk	kk	hk	hk	hh	hk	hh	hh	hk	kk	hk
LG13_HB_458	F_0209711_L13_PA	LG13	<hkxhk>	{10}	(hh,hk,kk)	hk	kk	kk	kk	hh	kk	hh	hh	kk	hk	kk	hh	kk	kk	hk	kk	hk	kk	hk	hh	hk	hk	kk	hk	hk	hk	kk	hk	hk	hk	hh	kk	hk	hk	hh	hk	hk	kk	hk	kk	kk	hk	hh	hk
LG13_HB_460	F_0210831_L13_PA	LG13	<hkxhk>	{10}	(hh,hk,kk)	hk	kk	kk	kk	hh	kk	hh	hh	kk	hk	kk	hh	kk	kk	hk	kk	hk	kk	hk	hh	hk	hk	kk	hk	hk	hk	kk	hk	hk	hk	hh	kk	hk	hk	hh	hk	hk	kk	hk	kk	kk	hk	hh	hk
LG13_HB_781	F_0366862_L16_PA	LG13	<hkxhk>	{01}	(hh,hk,kk)	hh	hh	hh	hh	kk	hh	kk	kk	hk	kk	hh	kk	hh	hh	hk	hh	hk	hh	hk	kk	hk	hk	hh	hk	hk	hk	hh	hk	hk	hk	kk	hh	hk	hk	kk	hk	hk	hh	hk	hh	hh	hk	kk	hk
LG13_HB_781	F_0366863_L16_PA	LG13	<hkxhk>	{10}	(hh,hk,kk)	kk	kk	kk	kk	hh	kk	hh	hh	hk	hh	kk	hh	kk	kk	hk	kk	hk	kk	hk	hh	hk	hk	kk	hk	hk	hk	kk	hk	hk	hk	hh	kk	hk	hk	hh	hk	hk	kk	hk	kk	kk	hk	hh	hk
LG13_HB_781	F_0366865_L16_PA	LG13	<hkxhk>	{10}	(hh,hk,kk)	kk	kk	kk	kk	hh	kk	hh	hh	hk	hh	kk	hh	kk	kk	hk	kk	hk	kk	hk	hh	hk	hk	kk	hk	hk	hk	kk	hk	hk	hk	hh	kk	hk	hk	hh	hk	hk	kk	hk	kk	kk	hk	hh	hk
LG13_HB_781	F_0366875_L16_PA	LG13	<hkxhk>	{01}	(hh,hk,kk)	hh	hh	hh	hh	kk	hh	kk	kk	hk	kk	hh	kk	hh	hh	hk	hh	hk	hh	hk	kk	hk	hk	hh	hk	hk	hk	hh	hk	hk	hk	kk	hh	hk	hk	kk	hk	hk	hh	hk	hh	hh	hk	kk	hk
LG13_HB_781	F_0366890_L16_PA	LG13	<hkxhk>	{10}	(hh,hk,kk)	kk	kk	kk	kk	hh	kk	hh	hh	hk	hh	kk	hh	kk	kk	hk	kk	hk	kk	hk	hh	hk	hk	kk	hk	hk	hk	kk	hk	hk	hk	hh	kk	hk	hk	hh	hk	hk	kk	hk	kk	kk	hk	hh	hk
LG14_HB_1029	F_0478224_L2_PA	LG14	<nnxnp>	{-0}	(nn,np)	np	np	np	np	nn	np	np	nn	nn	np	np	np	nn	np	nn	nn	nn	nn	np	nn	np	np	nn	np	nn	np	nn	nn	nn	np	np	nn	nn	np	nn	np	np	np	nn	nn	np	np	nn	np
LG14_HB_1029	F_0478225_L2_PA	LG14	<hkxhk>	{01}	(hh,hk,kk)	hk	hk	hk	hk	kk	hh	hh	hk	hk	hh	hh	hk	kk	hh	hk	hk	kk	hk	hh	hk	hh	hh	kk	hh	hk	hh	kk	hk	hk	hh	hh	hk	hk	hh	hk	hh	hh	hk	kk	hk	hh	hk	hk	hk
LG14_HB_1029	F_0478249_L2_PA	LG14	<nnxnp>	{-0}	(nn,np)	np	np	np	np	nn	np	np	nn	nn	np	np	np	nn	np	nn	nn	nn	nn	np	nn	np	np	nn	np	nn	np	nn	nn	nn	np	np	nn	nn	np	nn	np	np	np	nn	nn	np	np	nn	np
LG14_HB_1030	F_0479162_L2_PA	LG14	<hkxhk>	{10}	(hh,hk,kk)	hk	hk	hk	hk	hh	kk	kk	hk	hk	kk	kk	hk	hh	kk	hk	hk	hh	hk	kk	hk	kk	kk	hh	kk	hk	kk	hh	hk	hk	kk	kk	hk	hk	kk	hk	kk	kk	hk	hh	hk	kk	hk	hk	hk
LG14_HB_1030	F_0479178_L2_PA	LG14	<lmxll>	{1-}	(ll,lm)	ll	ll	ll	ll	ll	lm	lm	lm	lm	lm	lm	ll	ll	lm	lm	lm	ll	lm	lm	lm	lm	lm	ll	lm	lm	lm	ll	lm	lm	lm	lm	--	lm	lm	lm	lm	lm	ll	ll	lm	lm	ll	lm	ll
LG14_HB_1030	F_0479161_L2_PA	LG14	<lmxll>	{1-}	(ll,lm)	ll	ll	ll	ll	ll	lm	lm	lm	lm	lm	lm	ll	ll	lm	lm	lm	ll	lm	lm	lm	lm	lm	ll	lm	lm	lm	ll	lm	lm	lm	lm	lm	lm	lm	lm	lm	lm	ll	ll	lm	lm	ll	lm	ll
LG14_HB_1031	F_0479716_L2_PA	LG14	<hkxhk>	{10}	(hh,hk,kk)	hk	hk	hk	hk	hh	kk	kk	hk	hk	kk	kk	hk	hh	kk	hk	hk	hh	hk	kk	hk	kk	kk	hh	kk	hk	kk	hh	hk	hk	kk	kk	hk	hk	kk	hk	kk	kk	hk	hh	hk	kk	hk	hk	hk
LG14_HB_1031	F_0479723_L2_PA	LG14	<hkxhk>	{10}	(hh,hk,kk)	hk	hk	hk	hk	hh	kk	kk	hk	hk	kk	kk	hk	hh	kk	hk	hk	hh	hk	kk	hk	kk	kk	hh	kk	hk	kk	hh	hk	hk	kk	kk	hk	hk	kk	hk	kk	kk	hk	hh	hk	kk	hk	hk	hk
LG14_HB_1031	F_0479727_L2_PA	LG14	<nnxnp>	{-0}	(nn,np)	np	np	np	np	nn	np	np	nn	nn	np	np	np	nn	np	nn	nn	nn	nn	np	nn	np	np	nn	np	nn	np	nn	nn	nn	np	np	nn	nn	np	nn	np	np	np	nn	nn	np	np	nn	np
LG14_HB_1031	F_0479737_L2_PA	LG14	<nnxnp>	{-0}	(nn,np)	np	np	np	np	nn	np	np	nn	nn	np	np	np	nn	np	nn	nn	nn	nn	np	nn	np	np	nn	np	nn	np	nn	nn	nn	np	np	nn	nn	np	nn	np	np	np	nn	nn	np	np	nn	np
LG14_HB_1031	F_0479724_L2_PA	LG14	<lmxll>	{1-}	(ll,lm)	ll	ll	ll	ll	ll	lm	lm	lm	lm	lm	lm	ll	ll	lm	lm	lm	ll	lm	lm	lm	lm	lm	ll	lm	lm	lm	ll	lm	lm	lm	lm	lm	lm	lm	lm	lm	lm	ll	ll	lm	lm	ll	lm	ll
LG14_HB_1031	F_0479731_L2_PA	LG14	<lmxll>	{1-}	(ll,lm)	ll	ll	ll	ll	ll	lm	lm	lm	lm	lm	lm	ll	ll	lm	lm	lm	ll	lm	lm	lm	lm	lm	ll	lm	lm	lm	ll	lm	lm	lm	lm	lm	lm	lm	lm	lm	lm	ll	ll	lm	lm	ll	lm	ll
LG14_HB_1031	F_0479732_L2_PA	LG14	<lmxll>	{1-}	(ll,lm)	ll	ll	ll	ll	ll	lm	lm	lm	lm	lm	lm	ll	ll	lm	lm	lm	ll	lm	lm	lm	lm	lm	ll	lm	lm	lm	ll	lm	lm	lm	lm	lm	lm	lm	lm	lm	lm	ll	ll	lm	lm	ll	lm	ll
LG14_HB_1031	F_0479714_L2_PA	LG14	<lmxll>	{1-}	(ll,lm)	ll	ll	ll	ll	ll	--	--	lm	lm	lm	--	ll	ll	--	lm	lm	ll	lm	--	lm	--	--	ll	--	lm	lm	ll	lm	lm	--	--	lm	lm	--	lm	--	lm	ll	ll	lm	--	ll	lm	ll
LG14_HB_1037	F_0481505_L2_PA	LG14	<hkxhk>	{10}	(hh,hk,kk)	hh	hk	hk	hk	hh	kk	kk	hk	hk	kk	kk	hk	hh	kk	hh	hk	hh	hk	kk	hk	hk	kk	hh	kk	hk	kk	hh	hk	hk	kk	kk	hk	hk	hk	hk	kk	kk	hk	hh	hk	hk	hk	hk	hk
LG14_HB_1037	F_0481537_L2_PA	LG14	<nnxnp>	{-0}	(nn,np)	nn	np	np	np	nn	np	np	nn	nn	np	np	np	nn	np	nn	nn	nn	nn	np	nn	nn	np	nn	np	nn	np	nn	nn	nn	np	np	nn	nn	np	nn	np	np	np	nn	nn	np	np	nn	np
LG14_HB_1037	F_0481538_L2_PA	LG14	<nnxnp>	{-0}	(nn,np)	nn	np	np	np	nn	np	np	nn	nn	np	np	np	nn	np	nn	nn	nn	nn	np	nn	nn	np	nn	np	nn	np	nn	nn	nn	np	np	nn	nn	np	nn	np	np	np	nn	nn	np	np	nn	np
LG14_HB_1077	F_0500911_L2_PA	LG14	<lmxll>	{1-}	(ll,lm)	ll	ll	ll	ll	ll	lm	lm	lm	lm	lm	lm	ll	ll	lm	lm	lm	ll	ll	lm	lm	lm	lm	ll	lm	ll	lm	ll	lm	lm	lm	lm	lm	ll	lm	lm	lm	lm	ll	ll	ll	lm	ll	lm	ll
LG14_HB_1077	F_0500921_L2_PA	LG14	<lmxll>	{1-}	(ll,lm)	ll	ll	ll	ll	ll	lm	lm	lm	lm	lm	lm	ll	ll	lm	lm	lm	ll	ll	lm	lm	lm	lm	ll	lm	ll	lm	ll	lm	lm	lm	lm	lm	ll	lm	lm	lm	lm	ll	ll	ll	lm	ll	lm	ll
LG14_HB_1077	F_0500926_L2_PA	LG14	<hkxhk>	{10}	(hh,hk,kk)	hk	hk	hk	hk	hh	kk	kk	hk	hk	kk	hk	hk	hh	kk	hk	hk	hh	hh	kk	hk	kk	kk	hh	kk	hh	kk	hh	hk	hk	kk	kk	hk	hh	kk	hk	kk	kk	hk	hh	hh	kk	hk	hk	hk
LG14_HB_1223	F_0571554_L4_PA	LG14	<lmxll>	{0-}	(ll,lm)	lm	lm	lm	lm	ll	ll	ll	ll	ll	lm	ll	lm	lm	ll	ll	ll	lm	lm	ll	ll	ll	ll	lm	lm	lm	ll	lm	ll	lm	ll	ll	ll	lm	ll	ll	ll	ll	lm	lm	lm	ll	lm	ll	lm
LG14_HB_1223	F_0571558_L4_PA	LG14	<lmxll>	{1-}	(ll,lm)	ll	ll	ll	ll	lm	lm	lm	lm	lm	ll	lm	ll	ll	lm	lm	lm	ll	ll	lm	lm	lm	lm	ll	ll	ll	lm	ll	lm	ll	lm	lm	lm	ll	lm	lm	lm	lm	ll	ll	ll	lm	ll	lm	ll
LG14_HB_1223	F_0571562_L4_PA	LG14	<hkxhk>	{11}	(hh,hk,kk)	hh	hk	hh	hh	hk	kk	hk	kk	kk	hh	kk	hh	hk	hk	kk	hk	hk	hk	hk	kk	hk	hk	hk	hh	hk	hk	hk	kk	hk	hk	hk	kk	hk	hk	kk	hk	kk	hk	hk	hk	hk	hh	kk	hh
LG14_HB_1223	F_0571569_L4_PA	LG14	<lmxll>	{1-}	(ll,lm)	ll	ll	ll	ll	lm	lm	lm	lm	lm	ll	lm	ll	ll	lm	lm	lm	ll	ll	lm	lm	lm	lm	ll	ll	ll	lm	ll	lm	ll	lm	lm	lm	ll	lm	lm	lm	lm	ll	ll	ll	lm	ll	lm	ll
LG14_HB_1223	F_0571576_L4_PA	LG14	<lmxll>	{1-}	(ll,lm)	ll	ll	ll	ll	lm	lm	lm	lm	lm	ll	lm	ll	ll	lm	lm	lm	ll	ll	lm	lm	lm	lm	ll	ll	ll	lm	ll	lm	ll	lm	lm	lm	ll	lm	lm	lm	lm	ll	ll	ll	lm	ll	lm	ll
LG14_HB_1223	F_0571593_L4_PA	LG14	<lmxll>	{1-}	(ll,lm)	ll	ll	ll	ll	lm	lm	lm	lm	lm	ll	lm	ll	ll	lm	lm	lm	ll	ll	lm	lm	lm	lm	ll	ll	ll	lm	ll	lm	ll	lm	lm	lm	ll	lm	lm	lm	lm	ll	ll	ll	lm	ll	lm	ll
LG14_HB_1267	F_0594514_L5_PA	LG14	<nnxnp>	{-1}	(nn,np)	nn	np	nn	nn	nn	nn	nn	np	np	nn	np	nn	np	nn	np	nn	np	np	nn	np	nn	nn	np	nn	np	nn	np	np	np	nn	nn	np	np	nn	np	nn	np	np	np	np	nn	nn	np	nn
LG14_HB_1267	F_0594526_L5_PA	LG14	<nnxnp>	{-1}	(nn,np)	nn	np	nn	nn	nn	nn	nn	np	np	nn	np	nn	np	nn	np	nn	np	np	nn	np	nn	nn	np	nn	np	nn	np	np	np	nn	nn	np	np	nn	np	nn	np	np	np	np	nn	nn	np	nn
LG14_HB_1363	F_0643854_L5_PA	LG14	<nnxnp>	{-0}	(nn,np)	np	np	np	np	nn	np	np	nn	nn	np	nn	np	nn	np	nn	nn	nn	nn	np	nn	np	np	nn	np	nn	np	nn	nn	nn	np	np	nn	nn	np	nn	np	np	np	nn	nn	np	np	nn	np
LG14_HB_1363	F_0643855_L5_PA	LG14	<hkxhk>	{00}	(hh,hk,kk)	kk	kk	kk	kk	hk	hk	hk	hh	hh	hk	hh	kk	hk	hk	hh	hh	hk	hk	hk	hh	hk	hk	hk	hk	hk	hk	hk	hh	hh	hk	hk	hh	hk	hk	hh	hk	hk	kk	hk	hk	hk	kk	hh	kk
LG14_HB_1363	F_0643861_L5_PA	LG14	<lmxll>	{0-}	(ll,lm)	lm	lm	lm	lm	lm	ll	ll	ll	ll	ll	ll	lm	lm	ll	ll	ll	lm	lm	ll	ll	ll	ll	lm	ll	lm	ll	lm	ll	ll	ll	ll	ll	lm	ll	ll	ll	ll	lm	lm	lm	ll	lm	ll	lm
LG14_HB_1363	F_0643901_L5_PA	LG14	<hkxhk>	{00}	(hh,hk,kk)	kk	kk	kk	kk	hk	hk	hk	hh	hh	hk	hh	kk	hk	hk	hh	hh	hk	hk	hk	hh	hk	hk	hk	hk	hk	hk	hk	hh	hh	hk	hk	hh	hk	hk	hh	hk	hk	kk	hk	hk	hk	kk	hh	kk
LG14_HB_1363	F_0643917_L5_PA	LG14	<lmxll>	{0-}	(ll,lm)	lm	lm	lm	lm	--	ll	ll	ll	ll	ll	ll	lm	lm	ll	ll	ll	lm	lm	ll	ll	ll	ll	lm	ll	lm	ll	lm	ll	ll	ll	ll	ll	lm	ll	ll	ll	ll	lm	lm	lm	ll	lm	ll	lm
LG14_HB_145	F_0065715_L11_PA	LG14	<nnxnp>	{-0}	(nn,np)	nn	np	np	np	nn	np	np	nn	nn	np	np	nn	nn	np	nn	nn	nn	nn	np	nn	nn	np	nn	np	nn	np	nn	nn	nn	np	np	nn	nn	np	nn	np	np	np	nn	nn	np	np	nn	np
LG14_HB_1859_s46h1	F_0867269_L12_46_1	LG14	<nnxnp>	{-0}	(nn,np)	nn	np	np	np	nn	np	np	nn	nn	np	np	np	nn	np	nn	nn	nn	nn	np	nn	nn	np	nn	np	nn	np	nn	nn	nn	np	np	nn	nn	np	nn	np	np	np	nn	nn	np	np	nn	np
LG14_HB_1859_s46h1	F_0867280_L12_46_1	LG14	<nnxnp>	{-0}	(nn,np)	nn	np	np	np	nn	np	np	nn	nn	np	np	np	nn	np	nn	nn	nn	nn	np	nn	nn	np	nn	np	nn	np	nn	nn	nn	np	np	nn	nn	np	nn	np	np	np	nn	nn	np	np	nn	np
LG14_HB_1859_s46h1	F_0867284_L12_46_1	LG14	<lmxll>	{1-}	(ll,lm)	ll	ll	ll	ll	ll	lm	lm	lm	lm	lm	lm	ll	ll	lm	ll	lm	ll	lm	lm	lm	lm	lm	ll	lm	lm	lm	ll	lm	lm	lm	lm	lm	lm	ll	lm	lm	lm	ll	ll	lm	ll	ll	lm	ll
LG14_HB_1868_s29h1	F_0873029_L13_29_1	LG14	<nnxnp>	{-0}	(nn,np)	nn	np	np	np	nn	np	np	nn	nn	np	np	np	nn	np	nn	nn	nn	nn	np	nn	nn	np	nn	np	nn	np	nn	nn	nn	np	np	nn	nn	np	nn	np	np	np	nn	nn	np	np	nn	np
LG14_HB_1869_s29h1	F_0873056_L13_29_1	LG14	<hkxhk>	{01}	(hh,hk,kk)	kk	hk	hk	hk	kk	hh	hh	hk	hk	hh	hh	hk	kk	hh	hk	hk	kk	hk	hh	hk	hh	hh	kk	hh	hk	hh	kk	hk	hk	hh	hh	hk	hk	hh	hk	hh	hh	hk	kk	hk	hh	hk	hk	hk
LG14_HB_1869_s29h1	F_0873065_L13_29_1	LG14	<nnxnp>	{-0}	(nn,np)	nn	np	np	np	nn	np	np	nn	nn	np	np	np	nn	np	nn	nn	nn	nn	np	nn	np	np	nn	np	nn	np	nn	nn	nn	np	np	nn	nn	np	nn	np	np	np	nn	nn	np	np	nn	np
LG14_HB_1869_s29h1	F_0873073_L13_29_1	LG14	<nnxnp>	{-0}	(nn,np)	nn	np	np	np	nn	np	np	nn	nn	np	np	np	nn	np	nn	nn	nn	nn	np	nn	np	np	nn	np	nn	np	nn	nn	nn	np	np	nn	nn	np	nn	np	np	np	nn	nn	np	np	nn	np
LG14_HB_1890_s27h1	F_0883668_L14_27_1	LG14	<nnxnp>	{-1}	(nn,np)	nn	np	nn	np	nn	np	np	np	np	np	np	nn	np	nn	np	nn	np	np	nn	np	nn	nn	np	nn	np	nn	nn	np	np	nn	nn	np	np	nn	np	nn	np	np	np	np	np	nn	np	nn
LG14_HB_1890_s27h1	F_0883673_L14_27_1	LG14	<lmxll>	{1-}	(ll,lm)	ll	ll	ll	ll	lm	lm	lm	lm	lm	ll	lm	ll	ll	lm	lm	lm	ll	ll	lm	lm	lm	lm	ll	ll	ll	lm	ll	lm	ll	lm	lm	ll	ll	lm	lm	lm	lm	ll	ll	ll	lm	ll	lm	ll
LG14_HB_1891_s27h1	F_0883713_L14_27_1	LG14	<nnxnp>	{-1}	(nn,np)	nn	np	nn	np	nn	np	np	np	np	np	np	nn	np	nn	np	nn	np	np	nn	np	nn	nn	np	nn	np	nn	nn	np	np	nn	nn	np	np	nn	np	nn	np	np	np	np	np	nn	np	nn
LG14_HB_1891_s27h1	F_0883727_L14_27_1	LG14	<nnxnp>	{-1}	(nn,np)	nn	np	nn	np	nn	np	np	np	np	np	np	nn	np	nn	np	nn	np	np	nn	np	nn	nn	np	nn	np	nn	nn	np	np	nn	nn	np	np	nn	np	nn	np	np	np	np	np	nn	np	nn
F_0883911_L14_27_1	F_0883911_L14_27_1	LG14	<lmxll>	{1-}	(ll,lm)	ll	ll	ll	ll	lm	lm	lm	lm	lm	ll	lm	ll	ll	lm	lm	lm	ll	ll	lm	lm	lm	lm	ll	ll	ll	lm	ll	lm	ll	lm	lm	ll	ll	lm	lm	lm	lm	ll	ll	ll	lm	ll	lm	ll
F_0884877_L14_30_1	F_0884877_L14_30_1	LG14	<lmxll>	{1-}	(ll,lm)	ll	ll	ll	ll	lm	lm	lm	lm	lm	ll	lm	ll	ll	lm	lm	lm	ll	ll	lm	lm	lm	lm	ll	ll	ll	lm	ll	lm	ll	lm	lm	lm	ll	lm	lm	lm	lm	ll	ll	ll	lm	ll	lm	ll
LG14_HB_1897_s31h1	F_0885507_L14_31_1	LG14	<lmxll>	{1-}	(ll,lm)	ll	ll	ll	ll	lm	lm	lm	lm	lm	lm	lm	ll	ll	lm	lm	lm	ll	ll	lm	lm	lm	lm	ll	ll	ll	lm	ll	lm	ll	lm	lm	lm	ll	lm	lm	lm	lm	ll	ll	ll	lm	ll	lm	ll
LG14_HB_1898_s31h1	F_0886149_L14_31_1	LG14	<lmxll>	{1-}	(ll,lm)	ll	ll	ll	ll	ll	--	--	--	lm	lm	lm	ll	ll	--	--	--	ll	ll	lm	lm	lm	lm	ll	--	ll	--	ll	lm	ll	--	lm	lm	ll	lm	lm	lm	lm	ll	ll	ll	lm	ll	lm	ll
LG14_HB_1898_s31h1	F_0886144_L14_31_1	LG14	<lmxll>	{1-}	(ll,lm)	ll	ll	ll	ll	ll	lm	lm	lm	lm	lm	lm	ll	ll	lm	lm	lm	ll	ll	lm	lm	lm	lm	ll	lm	ll	lm	ll	lm	ll	lm	lm	lm	ll	lm	lm	lm	lm	ll	ll	ll	lm	ll	lm	ll
LG14_HB_1898_s31h1	F_0886152_L14_31_1	LG14	<lmxll>	{1-}	(ll,lm)	ll	ll	ll	ll	ll	lm	lm	lm	lm	lm	lm	ll	ll	lm	lm	lm	ll	ll	lm	lm	lm	lm	ll	lm	ll	lm	ll	lm	ll	lm	lm	lm	ll	lm	lm	lm	lm	ll	ll	ll	lm	ll	lm	ll
LG14_HB_1898_s31h1	F_0886186_L14_31_1	LG14	<lmxll>	{1-}	(ll,lm)	ll	ll	ll	ll	ll	lm	lm	lm	lm	lm	lm	ll	ll	lm	lm	lm	ll	ll	lm	lm	lm	lm	ll	lm	ll	lm	ll	lm	ll	lm	lm	lm	ll	lm	lm	lm	lm	ll	ll	ll	lm	ll	lm	ll
LG14_HB_1909_s41h1	F_0891144_L14_41_1	LG14	<lmxll>	{0-}	(ll,lm)	lm	lm	lm	lm	lm	ll	ll	ll	ll	ll	ll	lm	lm	ll	ll	ll	lm	lm	ll	ll	ll	ll	lm	ll	lm	ll	lm	ll	ll	ll	ll	ll	lm	ll	ll	ll	ll	lm	lm	lm	ll	lm	ll	lm
LG14_HB_1909_s41h1	F_0891145_L14_41_1	LG14	<lmxll>	{0-}	(ll,lm)	lm	lm	lm	lm	lm	ll	ll	ll	ll	ll	ll	lm	lm	ll	ll	ll	lm	lm	ll	ll	ll	ll	lm	ll	lm	ll	lm	ll	ll	ll	ll	ll	lm	ll	ll	ll	ll	lm	lm	lm	ll	lm	ll	lm
LG14_HB_1912_s42h1	F_0892346_L14_42_1	LG14	<nnxnp>	{-0}	(nn,np)	nn	np	np	np	nn	np	np	nn	nn	np	np	nn	nn	np	nn	nn	nn	nn	np	nn	nn	np	nn	np	nn	np	nn	nn	nn	np	np	nn	nn	np	nn	np	np	np	nn	nn	np	np	nn	np
LG14_HB_1912_s42h1	F_0892354_L14_42_1	LG14	<nnxnp>	{-0}	(nn,np)	nn	np	np	np	nn	np	np	nn	nn	np	np	nn	nn	np	nn	nn	nn	nn	np	nn	nn	np	nn	np	nn	np	nn	nn	nn	np	np	nn	nn	np	nn	np	np	np	nn	nn	np	np	nn	np
LG14_HB_1913_s45h1	F_0893025_L14_45_1	LG14	<nnxnp>	{-0}	(nn,np)	nn	np	np	np	nn	np	np	nn	nn	np	np	nn	nn	np	nn	nn	nn	nn	np	nn	nn	np	nn	np	nn	np	nn	nn	nn	np	np	nn	nn	np	nn	np	np	np	nn	nn	np	np	nn	np
LG14_HB_1914_s46h1	F_0893588_L14_46_1	LG14	<nnxnp>	{-0}	(nn,np)	nn	np	np	np	nn	np	np	np	nn	np	np	nn	nn	np	nn	nn	nn	np	np	nn	nn	nn	nn	np	nn	np	nn	nn	nn	np	np	nn	nn	np	nn	np	np	np	nn	nn	np	np	nn	np
LG14_HB_1914_s46h1	F_0893593_L14_46_1	LG14	<nnxnp>	{-0}	(nn,np)	nn	np	np	np	nn	np	np	np	nn	np	np	nn	nn	np	nn	nn	nn	np	np	nn	nn	nn	nn	np	nn	np	nn	nn	nn	np	np	nn	nn	np	nn	np	np	np	nn	nn	np	np	nn	np
LG14_HB_1914_s46h1	F_0893599_L14_46_1	LG14	<nnxnp>	{-0}	(nn,np)	nn	np	np	np	nn	np	np	np	nn	np	np	nn	nn	np	nn	nn	nn	np	np	nn	nn	nn	nn	np	nn	np	nn	nn	nn	np	np	nn	nn	np	nn	np	np	np	nn	nn	np	np	nn	np
LG14_HB_1914_s46h1	F_0893615_L14_46_1	LG14	<nnxnp>	{-0}	(nn,np)	nn	np	np	np	nn	np	np	np	nn	np	np	nn	nn	np	nn	nn	nn	np	np	nn	nn	nn	nn	np	nn	np	nn	nn	nn	np	np	nn	nn	np	nn	np	np	np	nn	nn	np	np	nn	np
LG14_HB_1914_s46h1	F_0893621_L14_46_1	LG14	<nnxnp>	{-0}	(nn,np)	nn	np	np	np	nn	np	np	np	nn	np	np	nn	nn	np	nn	nn	nn	np	np	nn	nn	nn	nn	np	nn	np	nn	nn	nn	np	np	nn	nn	np	nn	np	np	np	nn	nn	np	np	nn	np
LG14_HB_1916_s47h1	F_0894760_L14_47_1	LG14	<nnxnp>	{-0}	(nn,np)	nn	np	np	np	nn	np	np	np	nn	np	np	nn	nn	np	nn	nn	nn	np	np	nn	nn	nn	nn	np	nn	np	nn	nn	nn	np	np	nn	nn	np	nn	np	np	np	nn	nn	np	np	nn	nn
LG14_HB_1916_s47h1	GD_02039_L14_47_1	LG14	<nnxnp>	{-0}	(nn,np)	nn	np	np	np	nn	np	np	np	nn	--	np	nn	nn	np	nn	nn	nn	np	np	nn	nn	nn	nn	np	nn	np	nn	nn	nn	np	np	nn	nn	np	nn	np	np	np	nn	nn	np	np	nn	nn
LG14_HB_1916_s47h1	F_0894759_L14_47_1	LG14	<lmxll>	{1-}	(ll,lm)	ll	ll	ll	ll	ll	lm	lm	lm	lm	lm	lm	ll	ll	lm	ll	lm	lm	lm	lm	lm	lm	lm	ll	lm	lm	lm	ll	lm	lm	lm	lm	lm	lm	ll	ll	lm	lm	ll	ll	lm	ll	ll	lm	ll
LG14_HB_1917_s47h1	F_0895019_L14_47_1	LG14	<nnxnp>	{-0}	(nn,np)	nn	np	np	np	nn	np	np	np	nn	np	np	nn	nn	np	np	nn	np	np	np	nn	nn	nn	nn	np	nn	np	nn	nn	nn	np	np	nn	nn	np	nn	np	np	np	nn	nn	np	np	nn	nn
LG14_HB_1917_s47h1	F_0895022_L14_47_1	LG14	<nnxnp>	{-0}	(nn,np)	nn	np	np	np	nn	np	np	np	nn	np	np	nn	nn	np	np	nn	np	np	np	nn	nn	nn	nn	np	nn	np	nn	nn	nn	np	np	nn	nn	np	nn	np	np	np	nn	nn	np	np	nn	nn
F_0895641_L14_47_1	F_0895641_L14_47_1	LG14	<nnxnp>	{-0}	(nn,np)	nn	np	np	np	nn	np	np	np	nn	np	np	nn	nn	np	np	nn	np	np	np	nn	nn	nn	nn	np	nn	np	nn	nn	nn	np	np	nn	nn	np	nn	np	np	np	nn	nn	np	np	nn	nn
LG14_HB_1922_s48h1	F_0896416_L14_48_1	LG14	<nnxnp>	{-0}	(nn,np)	nn	np	np	np	nn	np	nn	np	nn	np	np	nn	nn	nn	np	nn	np	np	np	np	nn	nn	nn	nn	np	nn	nn	nn	nn	np	np	nn	nn	np	nn	np	np	np	nn	nn	np	nn	nn	nn
LG14_HB_2076_s24h1	F_0954098_L2_24_1	LG14	<lmxll>	{0-}	(ll,lm)	lm	lm	lm	lm	lm	ll	ll	ll	ll	ll	ll	lm	lm	ll	ll	ll	lm	lm	ll	ll	ll	ll	lm	ll	lm	ll	lm	ll	ll	ll	ll	ll	lm	ll	ll	ll	ll	lm	lm	lm	ll	lm	ll	lm
LG14_HB_2076_s24h1	F_0954101_L2_24_1	LG14	<nnxnp>	{-0}	(nn,np)	np	np	np	np	nn	np	np	nn	nn	np	nn	np	nn	np	nn	nn	nn	nn	np	nn	np	np	nn	np	nn	np	nn	nn	nn	np	np	nn	nn	np	nn	np	np	np	nn	nn	np	np	nn	np
LG14_HB_2223_s41h1	F_1008287_L6_41_1	LG14	<nnxnp>	{-0}	(nn,np)	nn	np	np	np	nn	np	np	nn	nn	np	np	nn	nn	np	nn	nn	nn	nn	np	nn	nn	np	nn	np	nn	np	nn	nn	nn	np	np	nn	nn	np	nn	np	np	np	nn	nn	np	np	nn	np
LG14_HB_2258_s48h1	F_1019925_L7_48_1	LG14	<hkxhk>	{01}	(hh,hk,kk)	hk	kk	hk	hk	hk	hh	hh	hk	hk	hh	hk	hk	kk	hh	hk	hh	kk	kk	hh	hk	hh	hh	kk	hk	kk	hh	kk	hk	kk	hh	hh	hk	kk	hh	hk	hh	hh	kk	kk	kk	hh	hk	hk	hk
LG14_HB_2283_s41h1	F_1030166_L8_41_1	LG14	<lmxll>	{1-}	(ll,lm)	ll	ll	ll	ll	ll	lm	lm	lm	lm	lm	lm	ll	ll	lm	lm	lm	ll	ll	lm	lm	lm	lm	ll	lm	ll	lm	ll	lm	ll	lm	lm	lm	ll	lm	lm	lm	lm	ll	ll	ll	lm	ll	lm	ll
LG14_HB_2283_s41h1	F_1030171_L8_41_1	LG14	<hkxhk>	{01}	(hh,hk,kk)	hk	kk	hk	hk	kk	hh	hh	hk	hk	hh	hk	hk	kk	hh	hk	hk	kk	kk	hh	hk	hh	hh	kk	hk	kk	hh	kk	hk	kk	hh	hh	hk	kk	hh	hk	hh	hh	hk	kk	kk	hh	hk	hk	hk
LG14_HB_2283_s41h1	F_1030180_L8_41_1	LG14	<hkxhk>	{01}	(hh,hk,kk)	hk	kk	hk	hk	kk	hh	hh	hk	hk	hh	hk	hk	kk	hh	hk	hk	kk	kk	hh	hk	hh	hh	kk	hk	kk	hh	kk	hk	kk	hh	hh	hk	kk	hh	hk	hh	hh	hk	kk	kk	hh	hk	hk	hk
LG14_HB_2283_s41h1	F_1030192_L8_41_1	LG14	<hkxhk>	{01}	(hh,hk,kk)	hk	kk	hk	hk	kk	hh	hh	hk	hk	hh	hk	hk	kk	hh	hk	hk	kk	kk	hh	hk	hh	hh	kk	hk	kk	hh	kk	hk	kk	hh	hh	hk	kk	hh	hk	hh	hh	hk	kk	kk	hh	hk	hk	hk
LG14_HB_2380_s50h2	F_1066383_L14_50_2	LG14	<lmxll>	{1-}	(ll,lm)	ll	ll	ll	ll	lm	lm	lm	lm	lm	ll	lm	ll	ll	lm	lm	lm	ll	ll	lm	lm	lm	lm	ll	ll	ll	lm	ll	lm	ll	lm	lm	ll	ll	lm	lm	lm	lm	ll	ll	ll	lm	ll	lm	ll
LG14_HB_2380_s50h2	F_1066384_L14_50_2	LG14	<lmxll>	{1-}	(ll,lm)	ll	ll	ll	ll	lm	lm	lm	lm	lm	ll	lm	ll	ll	lm	lm	lm	ll	ll	lm	lm	lm	lm	ll	ll	ll	lm	ll	lm	ll	lm	lm	ll	ll	lm	lm	lm	lm	ll	ll	ll	lm	ll	lm	ll
LG14_HB_2380_s50h2	F_1066406_L14_50_2	LG14	<lmxll>	{1-}	(ll,lm)	ll	ll	ll	ll	lm	lm	lm	lm	lm	ll	lm	ll	ll	lm	lm	lm	ll	ll	lm	lm	lm	lm	ll	ll	ll	lm	ll	lm	ll	lm	lm	ll	ll	lm	lm	lm	lm	ll	ll	ll	lm	ll	lm	ll
LG14_HB_2381_s55h2	F_1066933_L14_55_2	LG14	<nnxnp>	{-0}	(nn,np)	np	nn	np	np	np	np	np	nn	nn	np	nn	np	nn	np	nn	np	nn	nn	np	nn	np	np	nn	nn	nn	np	nn	nn	nn	np	np	nn	nn	np	nn	np	np	nn	nn	nn	np	np	nn	np
LG14_HB_2381_s55h2	F_1066954_L14_55_2	LG14	<nnxnp>	{-0}	(nn,np)	np	nn	np	np	np	np	np	nn	nn	np	nn	np	nn	np	nn	np	nn	nn	np	nn	np	np	nn	nn	nn	np	nn	nn	nn	np	np	nn	nn	np	nn	np	np	nn	nn	nn	np	np	nn	np
LG14_HB_2381_s55h2	F_1066936_L14_55_2	LG14	<lmxll>	{1-}	(ll,lm)	ll	ll	ll	ll	ll	lm	lm	lm	lm	lm	lm	ll	ll	lm	lm	lm	ll	ll	lm	lm	lm	lm	ll	lm	ll	lm	ll	lm	ll	lm	lm	lm	ll	lm	lm	lm	lm	ll	ll	ll	lm	ll	lm	ll
LG14_HB_2381_s55h2	F_1066937_L14_55_2	LG14	<lmxll>	{1-}	(ll,lm)	ll	ll	ll	ll	ll	lm	lm	lm	lm	lm	lm	ll	ll	lm	lm	lm	ll	ll	lm	lm	lm	lm	ll	lm	ll	lm	ll	lm	ll	lm	lm	lm	ll	lm	lm	lm	lm	ll	ll	ll	lm	ll	lm	ll
LG14_HB_2384_s58h2	F_1067584_L14_58_2	LG14	<hkxhk>	{10}	(hh,hk,kk)	hk	hh	hk	hk	hh	kk	kk	hk	hk	kk	hk	hk	hh	kk	hk	hk	hh	hh	kk	hk	kk	kk	hh	hk	hh	kk	hh	hk	hh	kk	kk	hk	hh	kk	hk	kk	kk	hh	hh	hh	kk	hk	hk	hk
LG14_HB_2387_s61h2	F_1068024_L14_61_2	LG14	<hkxhk>	{10}	(hh,hk,kk)	hk	hk	hk	hk	hh	kk	kk	hk	hk	kk	hk	hk	hh	kk	hk	hk	hh	hh	kk	hk	kk	kk	hh	kk	hh	kk	hh	hk	hk	kk	kk	hk	hh	kk	hk	kk	kk	hk	hh	hh	kk	hk	hk	hk
LG14_HB_2387_s61h2	F_1068041_L14_61_2	LG14	<hkxhk>	{10}	(hh,hk,kk)	hk	hk	hk	hk	hh	kk	kk	hk	hk	kk	hk	hk	hh	kk	hk	hk	hh	hh	kk	hk	kk	kk	hh	kk	hh	kk	hh	hk	hk	kk	kk	hk	hh	kk	hk	kk	kk	hk	hh	hh	kk	hk	hk	hk
LG14_HB_2387_s61h2	F_1068045_L14_61_2	LG14	<hkxhk>	{10}	(hh,hk,kk)	hk	hk	hk	hk	hh	kk	kk	hk	hk	kk	hk	hk	hh	kk	hk	hk	hh	hh	kk	hk	kk	kk	hh	kk	hh	kk	hh	hk	hk	kk	kk	hk	hh	kk	hk	kk	kk	hk	hh	hh	kk	hk	hk	hk
LG14_HB_2387_s61h2	F_1068049_L14_61_2	LG14	<lmxll>	{1-}	(ll,lm)	ll	ll	ll	ll	ll	lm	lm	lm	lm	lm	lm	ll	ll	lm	lm	lm	ll	ll	lm	lm	lm	lm	ll	lm	ll	lm	ll	lm	lm	lm	lm	lm	ll	lm	lm	lm	lm	ll	ll	ll	lm	ll	lm	ll
LG14_HB_2388_s61h2	F_1068063_L14_61_2	LG14	<lmxll>	{1-}	(ll,lm)	ll	ll	ll	ll	ll	lm	lm	lm	lm	lm	lm	ll	ll	lm	lm	lm	ll	ll	lm	lm	lm	lm	ll	lm	ll	lm	ll	lm	lm	lm	lm	lm	ll	lm	lm	lm	lm	ll	ll	ll	lm	ll	lm	ll
LG14_HB_2388_s61h2	F_1068069_L14_61_2	LG14	<lmxll>	{1-}	(ll,lm)	ll	ll	ll	ll	ll	lm	lm	lm	lm	lm	lm	ll	ll	lm	lm	lm	ll	ll	lm	lm	lm	lm	ll	lm	ll	lm	ll	lm	lm	lm	lm	lm	ll	lm	lm	lm	lm	ll	ll	ll	lm	ll	lm	ll
LG14_HB_2389_s61h2	F_1068107_L14_61_2	LG14	<nnxnp>	{-0}	(nn,np)	np	np	np	np	nn	np	np	nn	nn	np	nn	np	nn	np	nn	nn	nn	nn	np	nn	np	np	nn	np	nn	np	nn	nn	nn	np	np	nn	nn	np	nn	np	np	np	nn	nn	np	np	nn	np
LG14_HB_2389_s61h2	F_1068112_L14_61_2	LG14	<lmxll>	{0-}	(ll,lm)	lm	lm	lm	lm	lm	ll	ll	ll	ll	ll	ll	lm	lm	ll	ll	ll	lm	lm	ll	ll	ll	ll	lm	ll	lm	ll	lm	ll	ll	ll	ll	ll	lm	ll	ll	ll	ll	lm	lm	lm	ll	lm	ll	lm
LG14_HB_2391_s65h2	F_1068708_L14_65_2	LG14	<nnxnp>	{-0}	(nn,np)	nn	np	np	np	nn	np	np	np	nn	np	np	nn	nn	np	nn	nn	nn	np	np	nn	nn	nn	nn	np	nn	np	nn	nn	nn	np	np	nn	nn	np	nn	np	np	np	nn	nn	np	np	nn	np
LG14_HB_2394_s66h2	$F_1069375x_LG14	LG14	<lmxll>	{1-}	(ll,lm)	ll	ll	ll	ll	ll	lm	lm	lm	lm	lm	lm	ll	ll	lm	ll	lm	lm	lm	lm	lm	lm	lm	ll	lm	lm	lm	ll	lm	lm	lm	lm	lm	lm	ll	ll	lm	lm	ll	ll	lm	ll	ll	lm	ll
LG14_HB_2394_s66h2	F_1069379_L14_66_2	LG14	<lmxll>	{1-}	(ll,lm)	ll	ll	ll	ll	ll	lm	lm	lm	lm	lm	lm	ll	ll	lm	ll	lm	lm	lm	lm	lm	lm	lm	ll	lm	lm	lm	ll	lm	lm	lm	lm	lm	lm	ll	ll	lm	lm	ll	ll	lm	ll	ll	lm	ll
LG14_HB_2394_s66h2	F_1069381_L14_66_2	LG14	<lmxll>	{1-}	(ll,lm)	ll	ll	ll	ll	ll	lm	lm	lm	lm	lm	lm	ll	ll	lm	ll	lm	lm	lm	lm	lm	lm	lm	ll	lm	lm	lm	ll	lm	lm	lm	lm	lm	lm	ll	ll	lm	lm	ll	ll	lm	ll	ll	lm	ll
LG14_HB_2394_s66h2	F_1069377_L14_66_2	LG14	<nnxnp>	{-0}	(nn,np)	nn	np	np	np	nn	np	np	np	nn	np	np	nn	nn	nn	np	nn	np	np	np	nn	nn	nn	nn	np	nn	np	nn	nn	nn	np	np	nn	nn	np	nn	np	np	np	nn	nn	np	np	nn	nn
LG14_HB_2394_s66h2	F_1069380_L14_66_2	LG14	<hkxhk>	{10}	(hh,hk,kk)	hh	hk	hk	hk	hh	kk	kk	kk	hk	kk	kk	hh	hh	hk	hk	hk	kk	kk	kk	hk	hk	hk	hh	kk	hk	kk	hh	hk	hk	kk	kk	hk	hk	hk	hh	kk	kk	hk	hh	hk	hk	hk	hk	hh
R_8280462_L14_32_1	R_8280462_L14_32_1	LG14	<nnxnp>	{-0}	(nn,np)	np	nn	np	np	np	np	np	nn	nn	np	nn	np	nn	np	nn	np	nn	nn	np	nn	np	np	nn	nn	nn	np	nn	nn	nn	np	np	nn	nn	np	nn	np	np	nn	nn	nn	np	np	nn	np
R_23403516_L14_62_2	R_23403516_L14_62_2	LG14	<nnxnp>	{-0}	(nn,np)	nn	np	np	np	nn	np	np	nn	nn	np	np	nn	nn	np	nn	nn	nn	nn	np	nn	nn	np	nn	np	nn	np	nn	nn	nn	np	np	nn	nn	np	nn	np	np	np	nn	nn	np	np	nn	np
GD_00025_L14_27_1	GD_00025_L14_27_1	LG14	<lmxll>	{1-}	(ll,lm)	ll	ll	ll	ll	lm	lm	lm	lm	lm	ll	lm	ll	ll	lm	lm	lm	ll	ll	lm	lm	lm	lm	ll	ll	ll	lm	ll	lm	ll	lm	lm	ll	ll	lm	lm	lm	lm	ll	ll	ll	lm	ll	lm	ll
GD_02638_L14_41_1	GD_02638_L14_41_1	LG14	<lmxll>	{0-}	(ll,lm)	lm	lm	lm	lm	lm	ll	ll	ll	ll	ll	ll	lm	lm	ll	ll	ll	lm	lm	ll	ll	ll	ll	lm	ll	lm	ll	lm	ll	ll	ll	ll	ll	lm	ll	ll	ll	ll	lm	lm	lm	ll	lm	ll	lm
LG14_HB_3302_s32h1	R_9119037_L14_32_1	LG14	<hkxhk>	{01}	(hh,hk,kk)	hk	kk	hk	hk	kk	hh	hh	hk	hk	hh	hk	hk	kk	hh	hk	hk	kk	kk	hh	hk	hh	hh	kk	hk	kk	hh	kk	hk	kk	hh	hh	hk	kk	hh	hk	hh	hh	kk	kk	kk	hh	hk	hk	hk
LG14_HB_3302_s32h1	R_9141829_L14_32_1	LG14	<lmxll>	{1-}	(ll,lm)	ll	ll	ll	ll	ll	lm	lm	lm	lm	lm	lm	ll	ll	lm	lm	lm	ll	ll	lm	lm	lm	lm	ll	lm	ll	lm	ll	lm	ll	lm	lm	lm	ll	lm	lm	lm	lm	ll	ll	ll	lm	ll	lm	ll
LG14_HB_3302_s32h1	GD_01650_L14_32_1	LG14	<lmxll>	{1-}	(ll,lm)	ll	ll	ll	ll	--	lm	lm	lm	lm	lm	lm	ll	ll	lm	lm	lm	ll	ll	lm	lm	lm	lm	ll	lm	ll	lm	ll	lm	ll	lm	lm	lm	ll	lm	lm	lm	lm	ll	ll	ll	lm	ll	lm	ll
LG14_HB_3302_s65h2	R_27605568_L14_65_2	LG14	<nnxnp>	{-0}	(nn,np)	nn	np	np	np	nn	np	np	np	nn	np	np	nn	nn	np	nn	nn	nn	np	np	nn	nn	nn	nn	np	nn	np	nn	nn	nn	np	np	nn	nn	np	nn	np	np	np	nn	nn	np	np	nn	np
LG14_HB_3302_s65h2	R_27608850_L14_65_2	LG14	<nnxnp>	{-0}	(nn,np)	nn	np	np	np	nn	np	np	np	nn	np	np	nn	nn	np	nn	nn	nn	np	np	nn	nn	nn	nn	np	nn	np	nn	nn	nn	np	np	nn	nn	np	nn	np	np	np	nn	nn	np	np	nn	np
R_11386591_L14_PA	R_11386591_L14_PA	LG14	<hkxhk>	{10}	(hh,hk,kk)	hk	hh	hk	hk	hh	kk	kk	hk	hk	kk	hk	hk	hh	kk	hk	hk	hh	hh	kk	hk	kk	kk	hh	hk	hh	kk	hh	hk	hh	kk	kk	hk	hh	kk	hk	kk	kk	hh	hh	hh	kk	hk	hk	hk
R_32977051_L14_PA	R_32977051_L14_PA	LG14	<lmxll>	{1-}	(ll,lm)	ll	lm	ll	lm	ll	lm	lm	lm	lm	lm	lm	lm	ll	ll	ll	lm	lm	lm	ll	lm	lm	lm	ll	lm	lm	ll	ll	lm	lm	lm	lm	lm	lm	ll	lm	lm	lm	ll	ll	lm	ll	ll	lm	ll
LG14_HB_338	F_0151807_L12_PA	LG14	<nnxnp>	{-0}	(nn,np)	nn	np	np	np	nn	np	np	nn	nn	np	np	np	nn	np	nn	nn	nn	nn	np	nn	nn	np	nn	np	nn	np	nn	nn	nn	np	np	nn	nn	np	nn	np	np	np	nn	nn	np	np	nn	np
LG14_HB_382	F_0173301_L13_PA	LG14	<nnxnp>	{-0}	(nn,np)	nn	np	np	np	nn	np	np	nn	nn	np	np	np	nn	np	nn	nn	nn	nn	np	nn	nn	np	nn	np	nn	np	nn	nn	nn	np	np	nn	nn	np	nn	np	np	np	nn	nn	np	np	nn	np
LG14_HB_382	F_0173329_L13_PA	LG14	<nnxnp>	{-0}	(nn,np)	nn	np	np	np	nn	np	np	nn	nn	np	np	np	nn	np	nn	nn	nn	nn	np	nn	nn	np	nn	np	nn	np	nn	nn	nn	np	np	nn	nn	np	nn	np	np	np	nn	nn	np	np	nn	np
LG14_HB_382	F_0173295_L13_PA	LG14	<lmxll>	{1-}	(ll,lm)	ll	ll	ll	ll	ll	lm	lm	lm	lm	lm	lm	ll	ll	lm	ll	lm	ll	lm	lm	lm	lm	lm	ll	lm	lm	lm	ll	lm	lm	lm	lm	lm	lm	ll	lm	lm	lm	ll	ll	lm	ll	ll	lm	ll
LG14_HB_382	F_0173312_L13_PA	LG14	<lmxll>	{1-}	(ll,lm)	ll	ll	ll	ll	ll	lm	lm	lm	lm	lm	lm	ll	ll	lm	ll	lm	ll	lm	lm	lm	lm	lm	ll	lm	lm	lm	ll	lm	lm	lm	lm	lm	lm	ll	lm	lm	lm	ll	ll	lm	ll	ll	lm	ll
LG14_HB_383	$F_0173707y_LG14_PA	LG14	<nnxnp>	{-0}	(nn,np)	nn	np	np	np	nn	np	np	nn	nn	np	np	np	nn	np	nn	nn	nn	nn	np	nn	np	np	nn	np	nn	np	nn	nn	nn	np	np	nn	nn	np	nn	np	np	np	nn	nn	np	np	nn	np
LG14_HB_383	F_0173726_L13_PA	LG14	<nnxnp>	{-0}	(nn,np)	nn	np	np	np	nn	np	np	nn	nn	np	np	np	nn	np	nn	nn	nn	nn	np	nn	np	np	nn	np	nn	np	nn	nn	nn	np	np	nn	nn	np	nn	np	np	np	nn	nn	np	np	nn	np
F_0174163_L13_PA	F_0174163_L13_PA	LG14	<nnxnp>	{-0}	(nn,np)	nn	np	np	np	nn	np	np	nn	nn	np	np	np	nn	np	nn	nn	nn	nn	np	nn	np	np	nn	np	nn	np	nn	nn	nn	np	np	nn	nn	np	nn	np	np	np	nn	nn	np	np	nn	np
AFL2_L14_42_1	AFL2_L14_42_1	LG14	<nnxnp>	{-0}	(nn,np)	nn	np	np	np	nn	np	np	nn	nn	np	np	nn	nn	np	nn	nn	nn	nn	np	nn	nn	np	nn	np	nn	np	nn	nn	nn	np	np	nn	nn	np	nn	np	np	np	nn	nn	np	np	nn	np
LG14_HB_454	F_0206807_L13_PA	LG14	<lmxll>	{1-}	(ll,lm)	ll	ll	ll	ll	ll	lm	lm	lm	lm	lm	lm	ll	ll	lm	lm	lm	ll	ll	lm	lm	lm	lm	ll	lm	ll	lm	ll	lm	ll	lm	lm	lm	ll	lm	lm	lm	lm	ll	ll	ll	lm	ll	lm	ll
LG14_HB_454	F_0206809_L13_PA	LG14	<lmxll>	{1-}	(ll,lm)	ll	ll	ll	ll	ll	lm	lm	lm	lm	lm	lm	ll	ll	lm	lm	lm	ll	ll	lm	lm	lm	lm	ll	lm	ll	lm	ll	lm	ll	lm	lm	lm	ll	lm	lm	lm	lm	ll	ll	ll	lm	ll	lm	ll
LG14_HB_454	F_0206811_L13_PA	LG14	<lmxll>	{1-}	(ll,lm)	ll	ll	ll	ll	ll	lm	lm	lm	lm	lm	lm	ll	ll	lm	lm	lm	ll	ll	lm	lm	lm	lm	ll	lm	ll	lm	ll	lm	ll	lm	lm	lm	ll	lm	lm	lm	lm	ll	ll	ll	lm	ll	lm	ll
F_0207475_L13_PA	F_0207475_L13_PA	LG14	<nnxnp>	{-1}	(nn,np)	nn	np	nn	nn	nn	nn	nn	np	np	nn	np	nn	np	nn	np	nn	np	np	nn	np	nn	nn	np	nn	np	nn	np	np	np	nn	nn	np	np	nn	np	nn	np	np	np	np	nn	nn	np	nn
LG14_HB_463	F_0212337_L14_PA	LG14	<efxeg>	{10}	(ee,ef,eg,fg)	eg	ee	eg	ee	fg	ef	ef	ef	ef	ee	ef	eg	ee	fg	ef	fg	ee	ee	fg	ef	fg	fg	ee	eg	ee	fg	eg	ef	ee	fg	fg	ee	ee	fg	ef	fg	ef	ee	ee	ee	ef	eg	ef	eg
LG14_HB_463	F_0212338_L14_PA	LG14	<nnxnp>	{-1}	(nn,np)	nn	np	nn	np	nn	np	np	np	np	np	np	nn	np	nn	np	nn	np	np	nn	np	nn	nn	np	nn	np	nn	nn	np	np	nn	nn	np	np	nn	np	nn	np	np	np	np	np	nn	np	nn
LG14_HB_463	F_0212346_L14_PA	LG14	<lmxll>	{0-}	(ll,lm)	lm	lm	lm	lm	ll	ll	ll	ll	ll	lm	ll	lm	lm	ll	ll	ll	lm	lm	ll	ll	ll	ll	lm	lm	lm	ll	lm	ll	lm	ll	ll	lm	lm	ll	ll	ll	ll	lm	lm	lm	ll	lm	ll	lm
LG14_HB_463	F_0212347_L14_PA	LG14	<hkxhk>	{10}	(hh,hk,kk)	hk	hh	hk	hh	kk	hk	hk	hk	hk	hh	hk	hk	hh	kk	hk	kk	hh	hh	kk	hk	kk	kk	hh	hk	hh	kk	hk	hk	hh	kk	kk	hh	hh	kk	hk	kk	hk	hh	hh	hh	hk	hk	hk	hk
LG14_HB_463	F_0212356_L14_PA	LG14	<hkxhk>	{01}	(hh,hk,kk)	hk	kk	hk	kk	hh	hk	hk	hk	hk	kk	hk	hk	kk	hh	hk	hh	kk	kk	hh	hk	hh	hh	kk	hk	kk	hh	hk	hk	kk	hh	hh	kk	kk	hh	hk	hh	hk	kk	kk	kk	hk	hk	hk	hk
LG14_HB_463	F_0212348_L14_PA	LG14	<lmxll>	{1-}	(ll,lm)	ll	ll	ll	ll	lm	lm	lm	lm	lm	ll	lm	ll	ll	lm	lm	lm	ll	ll	lm	lm	lm	lm	ll	ll	ll	lm	ll	lm	ll	lm	lm	ll	ll	lm	lm	lm	lm	ll	ll	ll	lm	ll	lm	ll
LG14_HB_464	F_0212416_L14_PA	LG14	<lmxll>	{0-}	(ll,lm)	lm	lm	lm	lm	ll	ll	ll	ll	ll	lm	ll	lm	lm	ll	ll	ll	lm	lm	ll	ll	ll	ll	lm	lm	lm	ll	lm	ll	lm	ll	ll	lm	lm	ll	ll	ll	ll	lm	lm	lm	ll	lm	ll	lm
LG14_HB_464	F_0212425_L14_PA	LG14	<hkxhk>	{01}	(hh,hk,kk)	hk	kk	hk	kk	hh	hk	hk	hk	hk	kk	hk	hk	kk	hh	hk	hh	kk	kk	hh	hk	hh	hh	kk	hk	kk	hh	hk	hk	kk	hh	hh	kk	kk	hh	hk	hh	hk	kk	kk	kk	hk	hk	hk	hk
LG14_HB_464	F_0212427_L14_PA	LG14	<hkxhk>	{01}	(hh,hk,kk)	hk	kk	hk	kk	hh	hk	hk	hk	hk	kk	hk	hk	kk	hh	hk	hh	kk	kk	hh	hk	hh	hh	kk	hk	kk	hh	hk	hk	kk	hh	hh	kk	kk	hh	hk	hh	hk	kk	kk	kk	hk	hk	hk	hk
LG14_HB_465	F_0212679_L14_PA	LG14	<lmxll>	{0-}	(ll,lm)	lm	lm	lm	lm	ll	ll	ll	ll	ll	lm	ll	lm	lm	ll	ll	ll	lm	lm	ll	ll	ll	ll	lm	lm	lm	ll	lm	ll	lm	ll	ll	lm	lm	ll	ll	ll	ll	lm	lm	lm	ll	lm	ll	lm
LG14_HB_465	F_0212684_L14_PA	LG14	<lmxll>	{0-}	(ll,lm)	lm	lm	lm	lm	ll	ll	ll	ll	ll	lm	ll	lm	lm	ll	ll	ll	lm	lm	ll	ll	ll	ll	lm	lm	lm	ll	lm	ll	lm	ll	ll	lm	lm	ll	ll	ll	ll	lm	lm	lm	ll	lm	ll	lm
LG14_HB_465	R_197462_L14_PA	LG14	<nnxnp>	{-1}	(nn,np)	nn	np	nn	np	nn	np	np	np	np	np	np	nn	np	nn	np	nn	np	np	nn	np	nn	nn	np	nn	np	nn	nn	np	np	nn	nn	np	np	nn	np	nn	np	np	np	np	np	nn	np	nn
LG14_HB_465	F_0212691_L14_PA	LG14	<lmxll>	{1-}	(ll,lm)	ll	ll	ll	ll	lm	lm	lm	lm	lm	ll	lm	ll	ll	lm	lm	lm	ll	ll	lm	lm	lm	lm	ll	ll	ll	lm	ll	lm	ll	lm	lm	ll	ll	lm	lm	lm	lm	ll	ll	ll	lm	ll	lm	ll
LG14_HB_465	F_0212712_L14_PA	LG14	<lmxll>	{1-}	(ll,lm)	ll	ll	ll	ll	lm	lm	lm	lm	lm	ll	lm	ll	ll	lm	lm	lm	ll	ll	lm	lm	lm	lm	ll	ll	ll	lm	ll	lm	ll	lm	lm	ll	ll	lm	lm	lm	lm	ll	ll	ll	lm	ll	lm	ll
LG14_HB_465.5	GD_01888_L14_PA	LG14	<nnxnp>	{-0}	(nn,np)	np	nn	np	nn	np	nn	nn	nn	nn	nn	nn	np	nn	np	nn	np	nn	nn	np	nn	np	np	nn	np	nn	np	np	nn	nn	np	np	nn	nn	np	nn	np	nn	nn	nn	nn	nn	np	nn	np
LG14_HB_465.5	R_226288_L14_PA	LG14	<nnxnp>	{-1}	(nn,np)	nn	np	nn	np	nn	np	np	np	np	np	np	nn	np	nn	np	nn	np	np	nn	np	nn	nn	np	nn	np	nn	nn	np	np	nn	nn	np	np	nn	np	nn	np	np	np	np	np	nn	np	nn
LG14_HB_465.5	R_246638_L14_PA	LG14	<lmxll>	{0-}	(ll,lm)	lm	lm	lm	lm	ll	ll	ll	ll	ll	lm	ll	lm	lm	ll	ll	ll	lm	lm	ll	ll	ll	ll	lm	lm	lm	ll	lm	ll	lm	ll	ll	lm	lm	ll	ll	ll	ll	lm	lm	lm	ll	lm	ll	lm
LG14_HB_465.8	R_586914_L14_PA	LG14	<lmxll>	{1-}	(ll,lm)	ll	ll	ll	ll	--	lm	lm	lm	lm	ll	lm	ll	ll	lm	lm	lm	ll	ll	lm	lm	lm	lm	ll	ll	ll	lm	ll	lm	ll	lm	lm	ll	ll	lm	lm	lm	lm	ll	ll	ll	lm	ll	lm	ll
LG14_HB_465.8	R_671147_L14_PA	LG14	<lmxll>	{0-}	(ll,lm)	lm	lm	lm	lm	ll	ll	ll	ll	ll	lm	ll	lm	lm	ll	ll	ll	lm	lm	ll	ll	ll	ll	lm	lm	lm	ll	lm	ll	lm	ll	ll	lm	lm	ll	ll	ll	ll	lm	lm	lm	ll	lm	ll	lm
LG14_HB_465.8	R_612490_L14_PA	LG14	<nnxnp>	{-0}	(nn,np)	np	nn	np	nn	np	nn	nn	nn	nn	nn	nn	np	nn	np	nn	np	nn	nn	np	nn	np	np	nn	np	nn	np	nn	nn	nn	np	np	nn	nn	np	nn	np	nn	nn	nn	nn	nn	np	nn	np
LG14_HB_465.8	R_623818_L14_PA	LG14	<nnxnp>	{-0}	(nn,np)	np	nn	np	nn	np	nn	nn	nn	nn	nn	nn	np	nn	np	nn	np	nn	nn	np	nn	np	np	nn	np	nn	np	nn	nn	nn	np	np	nn	nn	np	nn	np	nn	nn	nn	nn	nn	np	nn	np
LG14_HB_466	F_0213419_L14_PA	LG14	<nnxnp>	{-1}	(nn,np)	nn	np	nn	np	nn	np	np	np	np	np	np	nn	np	nn	np	nn	np	np	nn	np	nn	nn	np	nn	np	nn	np	np	np	nn	nn	np	np	nn	np	nn	np	np	np	np	np	nn	np	nn
LG14_HB_467	F_0213684_L14_PA	LG14	<lmxll>	{0-}	(ll,lm)	lm	lm	lm	lm	ll	ll	ll	ll	ll	lm	ll	lm	lm	ll	ll	ll	lm	lm	ll	ll	ll	ll	lm	lm	lm	ll	lm	ll	lm	ll	ll	lm	lm	ll	ll	ll	ll	lm	lm	lm	ll	lm	ll	lm
LG14_HB_467	F_0213698_L14_PA	LG14	<nnxnp>	{-1}	(nn,np)	nn	np	nn	np	nn	--	--	--	np	np	np	nn	np	nn	--	nn	np	np	nn	--	nn	nn	np	nn	np	nn	np	--	np	nn	nn	np	np	nn	np	nn	np	np	np	np	nn	nn	np	nn
LG14_HB_467.5	R_735528_L14_PA	LG14	<nnxnp>	{-1}	(nn,np)	nn	np	nn	np	nn	np	np	np	np	np	np	nn	np	nn	np	nn	np	np	nn	np	nn	nn	np	nn	np	nn	np	np	np	nn	nn	np	np	nn	np	nn	np	np	np	np	np	nn	np	nn
LG14_HB_467.5	GD_01902_L14_PA	LG14	<lmxll>	{1-}	(ll,lm)	ll	ll	ll	ll	lm	lm	lm	lm	lm	ll	lm	ll	ll	lm	lm	lm	ll	ll	lm	lm	lm	lm	ll	ll	ll	lm	ll	lm	ll	lm	lm	ll	ll	lm	lm	lm	lm	ll	ll	ll	lm	ll	lm	ll
LG14_HB_468	F_0214491_L14_PA	LG14	<lmxll>	{1-}	(ll,lm)	ll	ll	ll	ll	--	lm	lm	lm	lm	ll	lm	ll	ll	lm	lm	lm	ll	ll	lm	lm	lm	lm	ll	ll	ll	lm	ll	lm	ll	lm	lm	ll	ll	lm	lm	lm	lm	ll	ll	ll	lm	ll	lm	ll
LG14_HB_468	F_0214486_L14_PA	LG14	<lmxll>	{1-}	(ll,lm)	ll	ll	ll	ll	lm	lm	lm	lm	lm	ll	lm	ll	ll	lm	lm	lm	ll	ll	lm	lm	lm	lm	ll	ll	ll	lm	ll	lm	ll	lm	lm	ll	ll	lm	lm	lm	lm	ll	ll	ll	lm	ll	lm	ll
LG14_HB_468	F_0214492_L14_PA	LG14	<hkxhk>	{11}	(hh,hk,kk)	hh	hk	hh	hk	hk	kk	hk	kk	kk	hh	kk	hh	hk	hk	kk	hk	hk	hk	hk	kk	hk	hk	hk	hh	hk	hk	hk	kk	hk	hk	hk	hk	hk	hk	kk	hk	kk	hk	hk	hk	hk	hh	kk	hh
LG14_HB_468	F_0214493_L14_PA	LG14	<lmxll>	{1-}	(ll,lm)	ll	ll	ll	ll	lm	lm	lm	lm	lm	ll	lm	ll	ll	lm	lm	lm	ll	ll	lm	lm	lm	lm	ll	ll	ll	lm	ll	lm	ll	lm	lm	ll	ll	lm	lm	lm	lm	ll	ll	ll	lm	ll	lm	ll
LG14_HB_468	F_0214504_L14_PA	LG14	<lmxll>	{1-}	(ll,lm)	ll	ll	ll	ll	lm	lm	lm	lm	lm	ll	lm	ll	ll	lm	lm	lm	ll	ll	lm	lm	lm	lm	ll	ll	ll	lm	ll	lm	ll	lm	lm	ll	ll	lm	lm	lm	lm	ll	ll	ll	lm	ll	lm	ll
LG14_HB_468	R_1102132_L14_PA	LG14	<lmxll>	{1-}	(ll,lm)	ll	ll	ll	ll	lm	lm	lm	lm	lm	ll	lm	ll	ll	lm	lm	lm	ll	ll	lm	lm	lm	lm	ll	ll	ll	lm	ll	lm	ll	lm	lm	ll	ll	lm	lm	lm	lm	ll	ll	ll	lm	ll	lm	ll
LG14_HB_469	F_0214700_L14_PA	LG14	<hkxhk>	{11}	(hh,hk,kk)	hh	hk	hh	hk	hk	kk	hk	kk	kk	--	kk	hh	hk	hk	kk	hk	hk	hk	hk	kk	hk	hk	hk	hh	hk	hk	hk	kk	hk	hk	hk	hk	hk	hk	kk	hk	kk	hk	hk	hk	hk	hh	kk	hh
LG14_HB_469	F_0214691_L14_PA	LG14	<lmxll>	{1-}	(ll,lm)	ll	ll	ll	ll	lm	lm	lm	lm	lm	ll	lm	ll	ll	lm	lm	lm	ll	ll	lm	lm	lm	lm	ll	ll	ll	lm	ll	lm	ll	lm	lm	ll	ll	lm	lm	lm	lm	ll	ll	ll	lm	ll	lm	ll
LG14_HB_469	F_0214693_L14_PA	LG14	<lmxll>	{1-}	(ll,lm)	ll	ll	ll	ll	lm	lm	lm	lm	lm	ll	lm	ll	ll	lm	lm	lm	ll	ll	lm	lm	lm	lm	ll	ll	ll	lm	ll	lm	ll	lm	lm	ll	ll	lm	lm	lm	lm	ll	ll	ll	lm	ll	lm	ll
LG14_HB_469	F_0214704_L14_PA	LG14	<hkxhk>	{11}	(hh,hk,kk)	hh	hk	hh	hk	hk	kk	hk	kk	kk	hh	kk	hh	hk	hk	kk	hk	hk	hk	hk	kk	hk	hk	hk	hh	hk	hk	hk	kk	hk	hk	hk	hk	hk	hk	kk	hk	kk	hk	hk	hk	hk	hh	kk	hh
LG14_HB_469	F_0214705_L14_PA	LG14	<lmxll>	{1-}	(ll,lm)	ll	ll	ll	ll	lm	lm	lm	lm	lm	ll	lm	ll	ll	lm	lm	lm	ll	ll	lm	lm	lm	lm	ll	ll	ll	lm	ll	lm	ll	lm	lm	ll	ll	lm	lm	lm	lm	ll	ll	ll	lm	ll	lm	ll
LG14_HB_469	R_1184953_L14_PA	LG14	<nnxnp>	{-1}	(nn,np)	nn	np	nn	np	nn	np	nn	np	np	nn	np	nn	np	nn	np	nn	np	np	nn	np	nn	nn	np	nn	np	nn	np	np	np	nn	nn	np	np	nn	np	nn	np	np	np	np	nn	nn	np	nn
LG14_HB_469.5	R_1324347_L14_PA	LG14	<nnxnp>	{-1}	(nn,np)	nn	np	nn	np	nn	np	nn	np	np	nn	np	nn	np	nn	np	nn	np	np	nn	np	nn	nn	np	nn	np	nn	np	np	np	nn	nn	np	np	nn	np	nn	np	np	np	np	nn	nn	np	nn
LG14_HB_469.5	GD_00163_L14_PA	LG14	<lmxll>	{1-}	(ll,lm)	ll	ll	ll	ll	lm	lm	lm	lm	lm	ll	lm	ll	ll	lm	lm	lm	ll	ll	lm	lm	lm	lm	ll	ll	ll	lm	ll	lm	ll	lm	lm	lm	ll	lm	lm	lm	lm	ll	ll	ll	lm	ll	lm	ll
LG14_HB_469.5	GD_01853_L14_PA	LG14	<lmxll>	{1-}	(ll,lm)	ll	ll	ll	ll	lm	lm	lm	lm	lm	ll	lm	ll	ll	lm	lm	lm	ll	ll	lm	lm	lm	lm	ll	ll	ll	lm	ll	lm	ll	lm	lm	lm	ll	lm	lm	lm	lm	ll	ll	ll	lm	ll	lm	ll
LG14_HB_471	F_0215392_L14_PA	LG14	<lmxll>	{1-}	(ll,lm)	ll	ll	ll	ll	lm	lm	lm	lm	lm	ll	lm	ll	ll	lm	lm	lm	ll	ll	lm	lm	lm	lm	ll	ll	ll	lm	ll	lm	ll	lm	lm	lm	ll	lm	lm	lm	lm	ll	ll	ll	lm	ll	lm	ll
LG14_HB_471	F_0215393_L14_PA	LG14	<hkxhk>	{00}	(hh,hk,kk)	kk	hk	kk	kk	hk	hh	hk	hh	hh	kk	hh	kk	hk	hk	hh	hk	hk	hk	hk	hh	hk	hk	hk	kk	hk	hk	hk	hh	hk	hk	hk	hh	hk	hk	hh	hk	hh	hk	hk	hk	hk	kk	hh	kk
LG14_HB_471	F_0215400_L14_PA	LG14	<lmxll>	{1-}	(ll,lm)	ll	ll	ll	ll	lm	lm	lm	lm	lm	ll	lm	ll	ll	lm	lm	lm	ll	ll	lm	lm	lm	lm	ll	ll	ll	lm	ll	lm	ll	lm	lm	lm	ll	lm	lm	lm	lm	ll	ll	ll	lm	ll	lm	ll
LG14_HB_471	F_0215402_L14_PA	LG14	<lmxll>	{1-}	(ll,lm)	ll	ll	ll	ll	lm	lm	lm	lm	lm	ll	lm	ll	ll	lm	lm	lm	ll	ll	lm	lm	lm	lm	ll	ll	ll	lm	ll	lm	ll	lm	lm	lm	ll	lm	lm	lm	lm	ll	ll	ll	lm	ll	lm	ll
LG14_HB_471	F_0215417_L14_PA	LG14	<lmxll>	{1-}	(ll,lm)	ll	ll	ll	ll	lm	lm	lm	lm	lm	ll	lm	--	ll	lm	lm	lm	ll	ll	lm	lm	lm	lm	ll	ll	ll	lm	ll	lm	ll	lm	lm	lm	ll	lm	lm	lm	lm	ll	ll	ll	lm	ll	lm	ll
LG14_HB_471	F_0215428_L14_PA	LG14	<lmxll>	{1-}	(ll,lm)	ll	ll	ll	ll	lm	lm	lm	lm	lm	ll	lm	ll	ll	lm	lm	lm	ll	ll	lm	lm	lm	lm	ll	ll	ll	lm	ll	lm	ll	lm	lm	lm	ll	lm	lm	lm	lm	ll	ll	ll	lm	ll	lm	ll
LG14_HB_471.5	GD_01846_L14_PA	LG14	<nnxnp>	{-0}	(nn,np)	np	nn	np	np	np	nn	np	nn	nn	np	nn	np	nn	np	nn	np	nn	nn	np	nn	np	np	nn	np	nn	np	nn	nn	nn	np	np	nn	nn	np	nn	np	nn	nn	nn	nn	np	np	nn	np
LG14_HB_471.5	R_2130966_L14_PA	LG14	<nnxnp>	{-1}	(nn,np)	nn	np	nn	nn	nn	np	nn	np	np	nn	np	nn	np	nn	np	nn	np	np	nn	np	nn	nn	np	nn	np	nn	np	np	np	nn	nn	np	np	nn	np	nn	np	np	np	np	nn	nn	np	nn
LG14_HB_471.5	R_2138918_L14_PA	LG14	<nnxnp>	{-1}	(nn,np)	nn	np	nn	nn	nn	np	nn	np	np	nn	np	nn	np	nn	np	nn	np	np	nn	np	nn	nn	np	nn	np	nn	np	np	np	nn	nn	np	np	nn	np	nn	np	np	np	np	nn	nn	np	nn
LG14_HB_472	F_0215688_L14_PA	LG14	<lmxll>	{1-}	(ll,lm)	ll	ll	ll	ll	lm	lm	lm	lm	lm	ll	lm	ll	ll	lm	lm	lm	ll	ll	lm	lm	lm	lm	ll	ll	ll	lm	ll	lm	ll	lm	lm	lm	ll	lm	lm	lm	lm	ll	ll	ll	lm	ll	lm	ll
LG14_HB_472	F_0215698_L14_PA	LG14	<lmxll>	{1-}	(ll,lm)	ll	ll	ll	ll	lm	lm	lm	lm	lm	ll	lm	ll	ll	lm	lm	lm	ll	ll	lm	lm	lm	lm	ll	ll	ll	lm	ll	lm	ll	lm	lm	lm	ll	lm	lm	lm	lm	ll	ll	ll	lm	ll	lm	ll
LG14_HB_472	F_0215701_L14_PA	LG14	<lmxll>	{1-}	(ll,lm)	ll	ll	ll	ll	lm	lm	lm	lm	lm	ll	lm	ll	ll	lm	lm	lm	ll	ll	lm	lm	lm	lm	ll	ll	ll	lm	ll	lm	ll	lm	lm	lm	ll	lm	lm	lm	lm	ll	ll	ll	lm	ll	lm	ll
LG14_HB_472	F_0215710_L14_PA	LG14	<lmxll>	{1-}	(ll,lm)	ll	ll	ll	ll	lm	lm	lm	lm	lm	ll	lm	ll	ll	lm	lm	lm	ll	ll	lm	lm	lm	lm	ll	ll	ll	lm	ll	lm	ll	lm	lm	lm	ll	lm	lm	lm	lm	ll	ll	ll	lm	ll	lm	ll
LG14_HB_472	F_0215720_L14_PA	LG14	<lmxll>	{1-}	(ll,lm)	ll	ll	ll	ll	lm	lm	lm	lm	lm	ll	lm	ll	ll	lm	lm	lm	ll	ll	lm	lm	lm	lm	ll	ll	ll	lm	ll	lm	ll	lm	lm	lm	ll	lm	lm	lm	lm	ll	ll	ll	lm	ll	lm	ll
LG14_HB_472.5	R_3598110_L14_PA	LG14	<nnxnp>	{-1}	(nn,np)	nn	np	nn	nn	nn	np	nn	np	np	nn	np	nn	np	nn	np	nn	np	np	nn	np	nn	nn	np	nn	np	nn	np	np	np	nn	nn	np	np	nn	np	nn	np	np	np	np	nn	nn	np	nn
LG14_HB_472.5	R_3601270_L14_PA	LG14	<lmxll>	{0-}	(ll,lm)	lm	lm	lm	lm	ll	ll	ll	ll	ll	lm	ll	lm	lm	ll	ll	ll	lm	lm	ll	ll	ll	ll	lm	lm	lm	ll	lm	ll	lm	ll	ll	ll	lm	ll	ll	ll	ll	lm	lm	lm	ll	lm	ll	lm
LG14_HB_473	F_0215969_L14_PA	LG14	<lmxll>	{1-}	(ll,lm)	ll	ll	ll	ll	--	lm	lm	lm	lm	ll	lm	ll	ll	lm	lm	lm	ll	ll	lm	lm	lm	lm	ll	ll	ll	lm	ll	lm	ll	lm	lm	lm	ll	lm	lm	lm	lm	ll	ll	ll	lm	ll	lm	ll
LG14_HB_476	F_0216728_L14_PA	LG14	<lmxll>	{1-}	(ll,lm)	ll	ll	ll	ll	lm	lm	lm	lm	lm	ll	lm	ll	ll	lm	lm	lm	ll	ll	lm	lm	lm	lm	ll	ll	ll	lm	ll	lm	ll	lm	lm	lm	ll	lm	lm	lm	lm	ll	ll	ll	lm	ll	lm	ll
LG14_HB_476	F_0216732_L14_PA	LG14	<hkxhk>	{00}	(hh,hk,kk)	kk	hk	kk	kk	hk	hh	hk	hh	hh	kk	hh	kk	hk	hk	hh	hk	hk	hk	hk	hh	hk	hk	hk	kk	hk	hk	hk	hh	hk	hk	hk	hh	hk	hk	hh	hk	hh	hk	hk	hk	hk	kk	hh	kk
LG14_HB_476	F_0216744_L14_PA	LG14	<lmxll>	{1-}	(ll,lm)	ll	ll	ll	ll	lm	lm	lm	lm	lm	ll	lm	ll	ll	lm	lm	lm	ll	ll	lm	lm	lm	lm	ll	ll	ll	lm	ll	lm	ll	lm	lm	lm	ll	lm	lm	lm	lm	ll	ll	ll	lm	ll	lm	ll
LG14_HB_476	F_0216751_L14_PA	LG14	<lmxll>	{1-}	(ll,lm)	ll	ll	ll	ll	lm	lm	lm	lm	lm	ll	lm	ll	ll	lm	lm	lm	ll	ll	lm	lm	lm	lm	ll	ll	ll	lm	ll	lm	ll	lm	lm	lm	ll	lm	lm	lm	lm	ll	ll	ll	lm	ll	lm	ll
LG14_HB_476	GD_01767_L14_PA	LG14	<hkxhk>	{00}	(hh,hk,kk)	kk	hk	kk	kk	hk	hh	hk	hh	hh	kk	hh	kk	hk	hk	hh	hk	hk	hk	hk	hh	hk	hk	hk	kk	hk	hk	hk	hh	hk	hk	hk	hh	hk	hk	hh	hk	hh	hk	hk	hk	hk	kk	hh	kk
LG14_HB_476	F_0216719_L14_PA	LG14	<hkxhk>	{11}	(h-,kk)	h-	h-	h-	h-	kk	kk	h-	kk	kk	h-	kk	h-	h-	h-	kk	h-	h-	h-	h-	kk	h-	h-	h-	h-	h-	h-	h-	kk	h-	h-	h-	kk	h-	h-	kk	h-	kk	h-	h-	h-	h-	h-	kk	h-
LG14_HB_479	F_0218297_L14_PA	LG14	<lmxll>	{0-}	(ll,lm)	lm	lm	lm	lm	ll	ll	ll	ll	ll	lm	ll	lm	lm	ll	ll	ll	lm	lm	ll	ll	ll	ll	lm	lm	lm	ll	lm	ll	lm	ll	ll	ll	lm	ll	ll	ll	ll	lm	lm	lm	ll	lm	ll	lm
LG14_HB_479	F_0218311_L14_PA	LG14	<lmxll>	{1-}	(ll,lm)	ll	ll	ll	ll	lm	lm	lm	lm	lm	ll	lm	ll	ll	lm	lm	lm	ll	ll	lm	lm	lm	lm	ll	ll	ll	lm	ll	lm	ll	lm	lm	lm	ll	lm	lm	lm	lm	ll	ll	ll	lm	ll	lm	ll
LG14_HB_479	R_4987187_L14_PA	LG14	<lmxll>	{0-}	(ll,lm)	lm	lm	lm	lm	ll	ll	ll	ll	ll	lm	ll	lm	lm	ll	ll	ll	lm	lm	ll	ll	ll	ll	lm	lm	lm	ll	lm	ll	lm	ll	ll	ll	lm	ll	ll	ll	ll	lm	lm	lm	ll	lm	ll	lm
LG14_HB_480	F_0218775_L14_PA	LG14	<lmxll>	{1-}	(ll,lm)	ll	ll	ll	ll	lm	lm	lm	lm	lm	ll	lm	ll	ll	lm	lm	lm	ll	ll	lm	lm	lm	lm	ll	ll	ll	lm	ll	lm	ll	lm	lm	lm	ll	lm	lm	lm	lm	ll	ll	ll	lm	ll	lm	ll
LG14_HB_480	F_0218781_L14_PA	LG14	<hkxhk>	{00}	(hh,hk,kk)	kk	hk	kk	kk	hk	hh	hk	hh	hh	kk	hh	kk	hk	hk	hh	hk	hk	hk	hk	hh	hk	hk	hk	kk	hk	hk	hk	hh	hk	hk	hk	hh	hk	hk	hh	hk	hh	hk	hk	hk	hk	kk	hh	kk
LG14_HB_480	F_0218782_L14_PA	LG14	<lmxll>	{1-}	(ll,lm)	ll	ll	ll	ll	lm	lm	lm	lm	lm	ll	lm	ll	ll	lm	lm	lm	ll	ll	lm	lm	lm	lm	ll	ll	ll	lm	ll	lm	ll	lm	lm	lm	ll	lm	lm	lm	lm	ll	ll	ll	lm	ll	lm	ll
[truncated: 4,351 more rows]
