# Supplementary material for: A high-density, multi-parental SNP genetic map on apple validates a new mapping approach for outcrossing species
Source: Hortic Res. 2016 Nov 23;3:16057–. doi: 10.1038/hortres.2016.57 (PMC5120355; doi:10.1038/hortres.2016.57)
Supplement: Supplementary Dataset S15 [file hortres201657-s25.csv]

HB	JM_Locus_Name	LG	SegrT	Phase	Classif.	I_BB02	I_BB03	I_BB04	I_BB05	I_BB11	I_BB12	I_BB15	I_BB20	I_BB22	I_BB23	I_BB24	I_BB27	I_BB28	I_BB29	I_BB30	I_BB31	I_BB35	I_BB36	I_BB37	I_BB39	I_BB40	I_BB45	I_BB47	I_BB49	I_BB50	I_BB52	I_BB53	I_BB55	I_BB56	I_BB57	I_BB59	I_BB60	I_BB62	I_BB66	I_BB67	I_BB68	I_BB69	I_BB70	I_BB71	I_BB73	I_BB76	I_BB78	I_BB79
LG1_HB_1001	F_0463467_L2_PA	LG1	<lmxll>	{0-}	(ll,lm)	lm	ll	ll	ll	ll	ll	lm	ll	lm	ll	lm	lm	ll	lm	lm	lm	lm	lm	lm	lm	ll	lm	lm	ll	lm	lm	ll	ll	ll	ll	ll	lm	lm	ll	lm	ll	ll	lm	ll	lm	ll	ll	lm
LG1_HB_1002	F_0464041_L2_PA	LG1	<nnxnp>	{-0}	(nn,np)	np	nn	nn	nn	np	nn	nn	nn	np	nn	np	np	np	np	nn	np	np	np	nn	nn	np	nn	np	nn	np	np	nn	nn	np	nn	nn	np	nn	nn	np	nn	np	nn	np	np	np	np	nn
LG1_HB_1002	F_0464008_L2_PA	LG1	<lmxll>	{0-}	(ll,lm)	lm	ll	ll	ll	ll	ll	lm	ll	lm	ll	lm	lm	ll	lm	lm	lm	lm	lm	lm	lm	ll	lm	lm	ll	lm	lm	ll	ll	ll	ll	ll	lm	lm	ll	lm	ll	ll	lm	ll	lm	ll	ll	lm
LG1_HB_1002	F_0464009_L2_PA	LG1	<lmxll>	{0-}	(ll,lm)	lm	ll	ll	ll	ll	ll	lm	ll	lm	ll	lm	lm	ll	lm	lm	lm	lm	lm	lm	lm	ll	lm	lm	ll	lm	lm	ll	ll	ll	ll	ll	lm	lm	ll	lm	ll	ll	lm	ll	lm	ll	ll	lm
LG1_HB_1133	F_0530057_L3_PA	LG1	<hkxhk>	{11}	(hh,hk,kk)	hh	kk	kk	kk	hk	kk	hk	kk	hh	kk	hh	hh	hk	hh	hk	hh	hh	hh	hk	hk	hk	hk	hh	kk	hh	hh	kk	kk	hk	kk	kk	hh	hk	kk	hh	kk	hk	hk	hk	hh	hk	hk	hk
LG1_HB_1133	F_0530079_L3_PA	LG1	<hkxhk>	{10}	(hh,hk,kk)	hk	hk	hk	hk	kk	hk	hh	hk	hk	hk	hk	hk	kk	hk	hh	hk	hk	hk	hh	hh	kk	hh	hk	hk	hk	hk	hk	hk	kk	hk	hk	hk	hh	hk	hk	hk	kk	hh	kk	hk	kk	kk	hh
LG1_HB_1133	F_0530052_L3_PA	LG1	<nnxnp>	{-0}	(nn,np)	np	nn	nn	nn	np	nn	nn	nn	np	nn	np	np	np	np	nn	np	np	np	nn	nn	np	nn	np	nn	np	np	nn	nn	np	nn	nn	np	nn	nn	np	nn	np	nn	np	np	np	np	nn
LG1_HB_1133	F_0530061_L3_PA	LG1	<nnxnp>	{-0}	(nn,np)	np	nn	nn	nn	np	nn	nn	nn	np	nn	np	np	np	np	nn	np	np	np	nn	nn	np	nn	np	nn	np	np	nn	nn	np	nn	nn	np	nn	nn	np	nn	np	nn	np	np	np	np	nn
LG1_HB_1133	F_0530049_L3_PA	LG1	<lmxll>	{0-}	(ll,lm)	lm	ll	ll	ll	ll	ll	lm	ll	lm	ll	lm	lm	ll	lm	lm	lm	lm	lm	lm	lm	ll	lm	lm	ll	lm	lm	ll	ll	ll	ll	ll	lm	lm	ll	lm	ll	ll	lm	ll	lm	ll	ll	lm
LG1_HB_1149	F_0535512_L3_PA	LG1	<hkxhk>	{00}	(hh,hk,kk)	kk	hh	hh	hh	kk	hh	hk	hh	hk	hh	kk	kk	hk	kk	hk	kk	kk	kk	hk	hk	hk	hk	hk	hk	kk	hk	hh	hh	hh	hh	hh	hk	hh	hh	kk	hh	hk	hk	hk	hk	hk	hk	hk
F_0588838_L4_PA	F_0588838_L4_PA	LG1	<lmxll>	{1-}	(ll,lm)	ll	lm	ll	lm	ll	ll	lm	lm	ll	lm	lm	ll	lm	lm	lm	ll	lm	ll	ll	ll	ll	ll	lm	ll	lm	ll	lm	ll	lm	ll	lm	ll	lm	lm	ll	ll	lm	lm	ll	lm	lm	lm	lm
LG1_HB_1426	F_0671576_L6_PA	LG1	<nnxnp>	{-0}	(nn,np)	np	nn	nn	nn	np	nn	nn	nn	np	nn	np	np	np	np	nn	np	np	np	nn	nn	np	nn	np	nn	np	np	nn	nn	nn	nn	nn	np	nn	nn	np	nn	np	nn	np	np	np	np	nn
LG1_HB_1430	F_0673802_L6_PA	LG1	<lmxll>	{0-}	(ll,lm)	lm	ll	ll	ll	ll	ll	lm	ll	lm	ll	lm	lm	ll	lm	lm	lm	lm	lm	lm	lm	ll	lm	lm	ll	lm	lm	ll	ll	ll	ll	ll	lm	lm	ll	lm	ll	ll	lm	ll	lm	ll	ll	lm
LG1_HB_1430	F_0673808_L6_PA	LG1	<lmxll>	{0-}	(ll,lm)	lm	ll	ll	ll	ll	ll	lm	ll	lm	ll	lm	lm	ll	lm	lm	lm	lm	lm	lm	lm	ll	lm	lm	ll	lm	lm	ll	ll	ll	ll	ll	lm	lm	ll	lm	ll	ll	lm	ll	lm	ll	ll	lm
LG1_HB_1627	F_0764007_L8_PA	LG1	<hkxhk>	{11}	(hh,hk,kk)	hh	kk	kk	kk	hk	kk	hk	kk	hh	kk	hh	hh	hk	hh	hk	hh	hh	hh	hk	hk	hk	hk	hh	--	hh	hh	kk	kk	hk	kk	kk	hh	hk	kk	hh	kk	hk	hk	hk	hh	hk	hk	--
LG1_HB_1627	F_0764005_L8_PA	LG1	<nnxnp>	{-0}	(nn,np)	np	nn	nn	nn	np	nn	nn	nn	np	nn	np	np	np	np	nn	np	np	np	nn	nn	np	nn	np	nn	np	np	nn	nn	np	nn	nn	np	nn	nn	np	nn	np	nn	np	np	np	np	nn
LG1_HB_1627	F_0764006_L8_PA	LG1	<nnxnp>	{-0}	(nn,np)	np	nn	nn	nn	np	nn	nn	nn	np	nn	np	np	np	np	nn	np	np	np	nn	nn	np	nn	np	nn	np	np	nn	nn	np	nn	nn	np	nn	nn	np	nn	np	nn	np	np	np	np	nn
LG1_HB_1627	F_0764008_L8_PA	LG1	<nnxnp>	{-0}	(nn,np)	np	nn	nn	nn	np	nn	nn	nn	np	nn	np	np	np	np	nn	np	np	np	nn	nn	np	nn	np	nn	np	np	nn	nn	np	nn	nn	np	nn	nn	np	nn	np	nn	np	np	np	np	nn
LG1_HB_1627	F_0763988_L8_PA	LG1	<lmxll>	{0-}	(ll,lm)	lm	ll	ll	ll	ll	ll	lm	ll	lm	ll	lm	lm	ll	lm	lm	lm	lm	lm	lm	lm	ll	lm	lm	ll	lm	lm	ll	ll	ll	ll	ll	lm	lm	ll	lm	ll	ll	lm	ll	lm	ll	ll	lm
LG1_HB_1628	F_0764324_L8_PA	LG1	<nnxnp>	{-0}	(nn,np)	np	nn	nn	nn	np	nn	nn	nn	np	nn	np	np	np	np	nn	np	np	np	nn	nn	np	nn	np	nn	np	np	nn	nn	np	nn	nn	np	nn	nn	np	nn	np	nn	np	np	np	np	nn
LG1_HB_179	F_0079679_L11_PA	LG1	<lmxll>	{0-}	(ll,lm)	lm	ll	ll	ll	ll	ll	lm	ll	lm	ll	lm	lm	ll	lm	lm	lm	lm	lm	lm	lm	ll	lm	lm	ll	lm	lm	ll	ll	ll	ll	ll	lm	lm	ll	lm	ll	ll	lm	ll	lm	ll	ll	lm
LG1_HB_179	F_0079713_L11_PA	LG1	<lmxll>	{0-}	(ll,lm)	lm	ll	ll	ll	ll	ll	lm	ll	lm	ll	lm	lm	ll	lm	lm	lm	lm	lm	lm	lm	ll	lm	lm	ll	lm	lm	ll	ll	ll	ll	ll	lm	lm	ll	lm	ll	ll	lm	ll	lm	ll	ll	lm
LG1_HB_179	F_0079717_L11_PA	LG1	<lmxll>	{0-}	(ll,lm)	lm	ll	ll	ll	ll	ll	lm	ll	lm	ll	lm	lm	ll	lm	lm	lm	lm	lm	lm	lm	ll	lm	lm	ll	lm	lm	ll	ll	ll	ll	ll	lm	lm	ll	lm	ll	ll	lm	ll	lm	ll	ll	lm
LG1_HB_179	F_0079718_L11_PA	LG1	<lmxll>	{0-}	(ll,lm)	lm	ll	ll	ll	ll	ll	lm	ll	lm	ll	lm	lm	ll	lm	lm	lm	lm	lm	lm	lm	ll	lm	lm	ll	lm	lm	ll	ll	ll	ll	ll	lm	lm	ll	lm	ll	ll	lm	ll	lm	ll	ll	lm
LG1_HB_179	F_0079751_L11_PA	LG1	<lmxll>	{0-}	(ll,lm)	lm	ll	ll	ll	ll	ll	lm	ll	lm	ll	lm	lm	ll	lm	lm	lm	lm	lm	lm	lm	ll	lm	lm	ll	lm	lm	ll	ll	ll	ll	ll	lm	lm	ll	lm	ll	ll	lm	ll	lm	ll	ll	lm
R_13068176_L1_PA	R_13068176_L1_PA	LG1	<hkxhk>	{00}	(hh,hk,kk)	kk	hh	hh	hh	kk	hh	hk	hh	hk	hh	kk	kk	hk	kk	hk	kk	kk	kk	hk	hk	hk	hk	hk	hk	kk	hk	hh	hh	hh	hh	hh	kk	hk	hh	kk	hh	hk	hk	hk	hk	hk	hk	hk
LG1_HB_2029_s23h1	F_0937882_L17_23_1	LG1	<lmxll>	{0-}	(ll,lm)	lm	ll	ll	ll	lm	ll	lm	ll	lm	ll	lm	lm	ll	lm	lm	lm	lm	lm	lm	lm	ll	lm	lm	ll	lm	lm	ll	ll	ll	ll	ll	lm	lm	ll	lm	ll	ll	lm	ll	lm	ll	ll	lm
LG1_HB_2029_s23h1	F_0937887_L17_23_1	LG1	<lmxll>	{0-}	(ll,lm)	lm	ll	ll	ll	lm	ll	lm	ll	lm	ll	lm	lm	ll	lm	lm	lm	lm	lm	lm	lm	ll	lm	lm	ll	lm	lm	ll	ll	ll	ll	ll	lm	lm	ll	lm	ll	ll	lm	ll	lm	ll	ll	lm
LG1_HB_2029_s23h1	F_0937888_L17_23_1	LG1	<lmxll>	{0-}	(ll,lm)	lm	ll	ll	ll	lm	ll	lm	ll	lm	ll	lm	lm	ll	lm	lm	lm	lm	lm	lm	lm	ll	lm	lm	ll	lm	lm	ll	ll	ll	ll	ll	lm	lm	ll	lm	ll	ll	lm	ll	lm	ll	ll	lm
LG1_HB_2029_s23h1	F_0937902_L17_23_1	LG1	<lmxll>	{0-}	(ll,lm)	lm	ll	ll	ll	lm	ll	lm	ll	lm	ll	lm	lm	ll	lm	lm	lm	lm	lm	lm	lm	ll	lm	lm	ll	lm	lm	ll	ll	ll	ll	ll	lm	lm	ll	lm	ll	ll	lm	ll	lm	ll	ll	lm
LG1_HB_2029_s23h1	F_0937905_L17_23_1	LG1	<lmxll>	{0-}	(ll,lm)	lm	ll	ll	ll	lm	ll	lm	ll	lm	ll	lm	lm	ll	lm	lm	lm	lm	lm	lm	lm	ll	lm	lm	ll	lm	lm	ll	ll	ll	ll	ll	lm	lm	ll	lm	ll	ll	lm	ll	lm	ll	ll	lm
LG1_HB_2035_s39h1	F_0938917_L1_39_1	LG1	<nnxnp>	{-1}	(nn,np)	nn	np	np	np	nn	np	np	np	nn	np	nn	nn	nn	nn	np	nn	nn	nn	np	np	nn	np	nn	np	nn	nn	np	np	nn	np	np	nn	np	np	nn	np	nn	np	nn	nn	nn	nn	np
LG1_HB_2036_s41h1	F_0939068_L1_41_1	LG1	<hkxhk>	{00}	(hh,hk,kk)	kk	hh	hh	hh	hk	hh	hk	hh	kk	hh	kk	kk	hk	kk	hk	kk	kk	kk	hk	hk	hk	hk	kk	hh	kk	kk	hh	hh	hk	hh	hh	kk	hk	hh	kk	hh	hk	hk	hk	kk	hk	hk	hk
LG1_HB_2036_s41h1	F_0939067_L1_41_1	LG1	<nnxnp>	{-0}	(nn,np)	np	nn	nn	nn	np	nn	nn	nn	np	nn	np	np	np	np	nn	np	np	np	nn	nn	np	nn	np	nn	np	np	nn	nn	np	nn	nn	np	nn	nn	np	nn	np	nn	np	np	np	np	nn
LG1_HB_2036_s41h1	F_0939070_L1_41_1	LG1	<nnxnp>	{-0}	(nn,np)	np	nn	nn	nn	np	nn	nn	nn	np	nn	np	np	np	np	nn	np	np	np	nn	nn	np	nn	np	nn	np	np	nn	nn	np	nn	nn	np	nn	nn	np	nn	np	nn	np	np	np	np	nn
LG1_HB_2043.1	R_14529153_L1_PA	LG1	<nnxnp>	{-1}	(nn,np)	nn	np	np	np	nn	np	np	np	np	np	nn	nn	nn	nn	np	nn	nn	nn	np	np	nn	np	np	np	np	np	np	np	np	np	np	np	np	np	nn	np	nn	np	nn	np	nn	nn	np
LG1_HB_2043.1	R_14545022_L1_PA	LG1	<nnxnp>	{-1}	(nn,np)	nn	np	np	np	nn	np	np	np	np	np	nn	nn	nn	nn	np	nn	nn	nn	np	np	nn	np	np	np	np	np	np	np	np	np	np	np	np	np	nn	np	nn	np	nn	np	nn	nn	np
LG1_HB_2043.5_s49h1	GD_01500_L1_49_1	LG1	<hkxhk>	{11}	(hh,hk,kk)	hh	kk	kk	kk	hh	kk	hk	kk	hk	kk	hh	hh	hk	hh	hk	hh	hh	hh	hk	hk	hk	hk	hk	hk	hk	hk	kk	kk	kk	kk	kk	hk	kk	kk	hh	kk	hk	hk	hk	hk	hk	hk	hk
LG1_HB_2043.5_s49h1	R_14798027_L1_49_1	LG1	<hkxhk>	{11}	(hh,hk,kk)	hh	kk	kk	kk	hh	kk	hk	kk	hk	kk	hh	hh	hk	hh	hk	hh	hh	hh	hk	hk	hk	hk	hk	hk	hk	hk	kk	kk	kk	kk	kk	hk	kk	kk	hh	kk	hk	hk	hk	hk	hk	hk	hk
LG1_HB_2043_s49h1	F_0941503_L1_49_1	LG1	<nnxnp>	{-1}	(nn,np)	nn	np	np	np	nn	np	np	np	np	np	nn	nn	nn	nn	np	nn	nn	nn	np	np	nn	np	np	np	nn	np	np	np	np	np	np	np	np	np	nn	np	nn	np	nn	np	nn	nn	np
LG1_HB_2043_s49h1	F_0941510_L1_49_1	LG1	<nnxnp>	{-1}	(nn,np)	nn	np	np	np	nn	np	np	np	np	np	nn	nn	nn	nn	np	nn	nn	nn	np	np	nn	np	np	np	nn	np	np	np	np	np	np	np	np	np	nn	np	nn	np	nn	np	nn	nn	np
LG1_HB_2046_s51h1	F_0942687_L1_51_1	LG1	<lmxll>	{0-}	(ll,lm)	lm	ll	ll	ll	lm	ll	lm	ll	lm	ll	lm	lm	ll	lm	lm	lm	lm	lm	lm	lm	ll	lm	ll	lm	lm	lm	ll	ll	ll	ll	ll	lm	ll	ll	lm	ll	ll	lm	ll	lm	ll	ll	lm
LG1_HB_2046_s51h1	$F_0942690z_LG1	LG1	<nnxnp>	{-1}	(nn,np)	nn	np	np	np	nn	np	np	np	np	np	nn	nn	nn	np	np	nn	np	nn	np	np	nn	np	np	np	np	np	np	np	np	np	np	np	np	np	nn	np	nn	np	np	np	np	nn	np
LG1_HB_2059_s65h1	F_0947830_L1_65_1	LG1	<lmxll>	{1-}	(ll,lm)	ll	ll	ll	lm	ll	ll	lm	ll	ll	lm	lm	ll	lm	lm	lm	ll	lm	lm	ll	ll	ll	ll	lm	ll	lm	lm	ll	ll	lm	ll	lm	ll	lm	lm	ll	ll	lm	lm	ll	lm	lm	lm	lm
LG1_HB_2059_s65h1	F_0947841_L1_65_1	LG1	<lmxll>	{1-}	(ll,lm)	ll	ll	ll	lm	ll	ll	lm	ll	ll	lm	lm	ll	lm	lm	lm	ll	lm	lm	ll	ll	ll	ll	lm	ll	lm	lm	ll	ll	lm	ll	lm	ll	lm	lm	ll	ll	lm	lm	ll	lm	lm	lm	lm
LG1_HB_2059_s65h1	F_0947843_L1_65_1	LG1	<lmxll>	{1-}	(ll,lm)	ll	ll	ll	lm	ll	ll	lm	ll	ll	lm	lm	ll	lm	lm	lm	ll	lm	lm	ll	ll	ll	ll	lm	ll	lm	lm	ll	ll	lm	ll	lm	ll	lm	lm	ll	ll	lm	lm	ll	lm	lm	lm	lm
LG1_HB_2061_s21h1	F_0948172_L2_21_1	LG1	<lmxll>	{1-}	(ll,lm)	ll	lm	lm	lm	lm	lm	ll	lm	ll	lm	ll	ll	lm	ll	ll	ll	ll	ll	ll	ll	lm	ll	ll	lm	ll	ll	lm	lm	lm	lm	lm	ll	ll	lm	ll	lm	lm	ll	lm	ll	lm	lm	ll
LG1_HB_2074_s23h1	F_0953660_L2_23_1	LG1	<nnxnp>	{-0}	(nn,np)	np	nn	nn	nn	np	nn	nn	nn	np	nn	np	np	np	np	nn	np	np	np	nn	nn	np	nn	np	nn	np	np	nn	nn	np	nn	nn	np	nn	nn	np	nn	np	nn	np	np	np	np	nn
LG1_HB_2128_s55h1	F_0974449_L3_55_1	LG1	<hkxhk>	{11}	(hh,hk,kk)	hh	kk	kk	kk	hh	kk	hk	kk	hk	kk	hh	hh	hk	hk	hk	hh	hk	hh	hk	hk	hk	hk	kk	hk	hk	hk	kk	kk	kk	kk	kk	hk	kk	kk	hh	kk	hk	hk	kk	hk	hk	hk	hk
LG1_HB_2128_s55h1	F_0974448_L3_55_1	LG1	<lmxll>	{1-}	(ll,lm)	ll	lm	lm	lm	ll	lm	ll	lm	ll	lm	ll	ll	lm	ll	ll	ll	ll	ll	ll	ll	lm	ll	lm	ll	ll	ll	lm	lm	lm	lm	lm	ll	lm	lm	ll	lm	lm	ll	lm	ll	lm	lm	ll
LG1_HB_2128_s55h1	F_0974451_L3_55_1	LG1	<lmxll>	{1-}	(ll,lm)	ll	lm	lm	lm	ll	lm	ll	lm	ll	lm	ll	ll	lm	ll	ll	ll	ll	ll	ll	ll	lm	ll	lm	ll	ll	ll	lm	lm	lm	lm	lm	ll	lm	lm	ll	lm	lm	ll	lm	ll	lm	lm	ll
LG1_HB_2212_s28h1	F_1004090_L6_28_1	LG1	<hkxhk>	{00}	(hh,hk,kk)	kk	hh	hh	hh	hk	hh	hk	hh	kk	hh	kk	kk	hk	kk	hk	kk	kk	kk	hk	hk	hk	hk	kk	hh	kk	kk	hh	hh	hk	hh	hh	kk	hk	hh	kk	hh	hk	hk	hk	kk	hk	hk	hk
LG1_HB_2212_s28h1	F_1004093_L6_28_1	LG1	<hkxhk>	{10}	(hh,hk,kk)	hk	hk	hk	hk	kk	hk	hh	hk	hk	hk	hk	hk	kk	hk	hh	hk	hk	hk	hh	hh	kk	hh	hk	hk	hk	hk	hk	hk	kk	hk	hk	hk	hh	hk	hk	hk	kk	hh	kk	hk	kk	kk	hh
LG1_HB_2228_s43h1	F_1010747_L6_43_1	LG1	<lmxll>	{1-}	(ll,lm)	ll	lm	lm	lm	ll	lm	ll	lm	ll	lm	ll	ll	lm	ll	ll	ll	ll	ll	ll	ll	lm	ll	lm	ll	ll	ll	lm	lm	lm	lm	lm	ll	lm	lm	ll	lm	lm	ll	lm	ll	lm	lm	ll
LG1_HB_2228_s43h1	F_1010756_L6_43_1	LG1	<lmxll>	{1-}	(ll,lm)	ll	lm	lm	lm	ll	lm	ll	lm	ll	lm	ll	ll	lm	ll	ll	ll	ll	ll	ll	ll	lm	ll	lm	ll	ll	ll	lm	lm	lm	lm	lm	ll	lm	lm	ll	lm	lm	ll	lm	ll	lm	lm	ll
LG1_HB_2228_s43h1	F_1010758_L6_43_1	LG1	<lmxll>	{1-}	(ll,lm)	ll	lm	lm	lm	ll	lm	ll	lm	ll	lm	ll	ll	lm	ll	ll	ll	ll	ll	ll	ll	lm	ll	lm	ll	ll	ll	lm	lm	lm	lm	lm	ll	lm	lm	ll	lm	lm	ll	lm	ll	lm	lm	ll
LG1_HB_2264_s48h1	F_1021083_L7_48_1	LG1	<nnxnp>	{-0}	(nn,np)	np	nn	nn	nn	np	nn	nn	nn	np	nn	np	np	np	np	nn	np	np	np	nn	nn	np	nn	np	nn	np	np	nn	nn	np	nn	nn	np	nn	nn	np	nn	np	nn	np	np	np	np	nn
LG1_HB_2264_s48h1	F_1021087_L7_48_1	LG1	<lmxll>	{0-}	(ll,lm)	lm	ll	ll	ll	ll	ll	lm	ll	lm	ll	lm	lm	ll	lm	lm	lm	lm	lm	lm	lm	ll	lm	lm	ll	lm	lm	ll	ll	ll	ll	ll	lm	lm	ll	lm	ll	ll	lm	ll	lm	ll	ll	lm
LG1_HB_2264_s48h1	F_1021088_L7_48_1	LG1	<lmxll>	{0-}	(ll,lm)	lm	ll	ll	ll	ll	ll	lm	ll	lm	ll	lm	lm	ll	lm	lm	lm	lm	lm	lm	lm	ll	lm	lm	ll	lm	lm	ll	ll	ll	ll	ll	lm	lm	ll	lm	ll	ll	lm	ll	lm	ll	ll	lm
LG1_HB_2320_s35h1	F_1049454_L9_35_1	LG1	<lmxll>	{0-}	(ll,lm)	lm	ll	ll	ll	ll	ll	lm	ll	lm	ll	lm	lm	ll	lm	lm	lm	lm	lm	lm	lm	ll	lm	lm	ll	lm	lm	ll	ll	ll	ll	ll	lm	lm	ll	lm	ll	ll	lm	ll	lm	ll	ll	lm
LG1_HB_2406_s86h2	F_1072558_L15_86_2	LG1	<lmxll>	{1-}	(ll,lm)	ll	lm	ll	lm	ll	ll	lm	lm	ll	lm	lm	ll	lm	ll	ll	ll	ll	ll	ll	ll	lm	ll	lm	ll	lm	ll	lm	lm	lm	ll	lm	ll	lm	lm	ll	ll	lm	lm	ll	ll	lm	lm	lm
R_121548_L1_PA	R_121548_L1_PA	LG1	<hkxhk>	{11}	(hh,hk,kk)	hh	kk	kk	kk	hk	kk	hk	kk	hh	kk	hh	hh	hk	hh	hk	hh	hh	hh	hk	hk	hk	hk	hh	kk	hh	hh	kk	kk	hk	kk	kk	hh	hk	kk	hh	kk	hk	hk	hk	hh	hk	hk	hk
R_180528_L1_PA	R_180528_L1_PA	LG1	<hkxhk>	{11}	(hh,hk,kk)	hh	kk	kk	kk	hk	kk	hk	kk	hh	kk	hh	hh	hk	hh	hk	hh	hh	hh	hk	hk	hk	hk	hh	kk	hh	hh	kk	kk	hk	kk	kk	hh	hk	kk	hh	kk	hk	hk	hk	hh	hk	hk	hk
LG1_HB_2439_s70h2	F_1079977_L1_70_2	LG1	<nnxnp>	{-0}	(nn,np)	np	nn	nn	nn	np	nn	nn	nn	np	nn	np	np	np	np	nn	np	np	np	nn	nn	np	nn	np	nn	np	np	nn	nn	np	nn	nn	np	nn	nn	np	nn	np	nn	np	np	np	np	nn
LG1_HB_2442_s74h2	F_1080641_L1_74_2	LG1	<lmxll>	{1-}	(ll,lm)	ll	lm	lm	lm	ll	lm	ll	lm	ll	lm	ll	ll	lm	ll	ll	ll	ll	ll	ll	ll	lm	ll	ll	ll	ll	ll	lm	lm	lm	lm	lm	ll	lm	lm	ll	lm	lm	ll	lm	ll	lm	lm	ll
LG1_HB_2442_s74h2	F_1080640_L1_74_2	LG1	<hkxhk>	{00}	(hh,hk,kk)	kk	hh	hh	hh	kk	hh	hk	hh	hk	hh	kk	kk	hk	kk	hk	kk	kk	kk	hk	hk	hk	hk	hk	hk	hk	hk	hh	hh	hh	hh	hh	hk	hh	hh	kk	hh	hk	hk	hk	hk	hk	hk	hk
LG1_HB_2442_s74h2	F_1080637_L1_74_2	LG1	<nnxnp>	{-1}	(nn,np)	nn	np	np	np	nn	np	np	np	np	np	nn	nn	nn	nn	np	nn	nn	nn	np	np	nn	np	np	np	np	np	np	np	np	np	np	np	np	np	nn	np	nn	np	nn	np	nn	nn	np
LG1_HB_2476_s81h2	F_1089803_L3_81_2	LG1	<hkxhk>	{00}	(hh,hk,kk)	kk	hh	hh	hh	hk	hh	hk	hh	kk	hh	kk	kk	hk	kk	hk	kk	kk	kk	hk	hk	hk	hk	kk	hh	kk	kk	hh	hh	hk	hh	hh	kk	hk	hh	kk	hh	hk	hk	hk	kk	hk	hk	hk
LG1_HB_2476_s81h2	F_1089798_L3_81_2	LG1	<nnxnp>	{-1}	(nn,np)	nn	np	np	np	nn	np	np	np	nn	np	nn	nn	nn	nn	np	nn	nn	nn	np	np	nn	np	nn	np	nn	nn	np	np	nn	np	np	nn	np	np	nn	np	nn	np	nn	nn	nn	nn	np
F_1099992_L7_66_2	F_1099992_L7_66_2	LG1	<nnxnp>	{-0}	(nn,np)	np	nn	nn	nn	np	nn	nn	nn	np	nn	np	np	np	np	nn	np	np	np	nn	nn	np	nn	np	nn	np	np	nn	nn	np	nn	nn	np	nn	nn	np	nn	np	nn	np	np	np	np	nn
LG1_HB_2575_s69h3	F_1108202_L11_69_3	LG1	<lmxll>	{1-}	(ll,lm)	ll	lm	lm	lm	lm	lm	ll	lm	ll	lm	ll	ll	lm	ll	ll	ll	ll	ll	ll	ll	lm	ll	ll	lm	ll	ll	lm	lm	lm	lm	lm	ll	ll	lm	ll	lm	lm	ll	lm	ll	lm	lm	ll
LG1_HB_2588_s129h3	F_1111605_L15_129_3	LG1	<nnxnp>	{-0}	(nn,np)	np	nn	nn	nn	np	nn	nn	nn	np	nn	np	np	np	np	nn	np	np	np	nn	nn	np	nn	np	nn	np	np	nn	nn	np	nn	nn	np	nn	nn	np	nn	np	nn	np	np	np	np	nn
LG1_HB_2588_s129h3	F_1111607_L15_129_3	LG1	<lmxll>	{0-}	(ll,lm)	lm	ll	ll	ll	ll	ll	lm	ll	lm	ll	lm	lm	ll	lm	lm	lm	lm	lm	lm	lm	ll	lm	lm	ll	lm	lm	ll	ll	ll	ll	ll	lm	lm	ll	lm	ll	ll	lm	ll	lm	ll	ll	lm
LG1_HB_2599_s103h3	F_1114722_L3_103_3	LG1	<nnxnp>	{-0}	(nn,np)	np	nn	nn	nn	np	nn	nn	nn	np	nn	np	np	np	np	nn	np	np	np	nn	nn	np	nn	np	nn	np	np	nn	nn	np	nn	nn	np	nn	nn	np	nn	np	nn	np	np	np	np	nn
LG1_HB_2599_s103h3	F_1114720_L3_103_3	LG1	<lmxll>	{0-}	(ll,lm)	lm	ll	ll	ll	ll	ll	lm	ll	lm	ll	lm	lm	ll	lm	lm	lm	lm	lm	lm	lm	ll	lm	lm	ll	lm	lm	ll	ll	ll	ll	ll	lm	lm	ll	lm	ll	ll	lm	ll	lm	ll	ll	lm
LG1_HB_2599_s103h3	F_1114723_L3_103_3	LG1	<lmxll>	{0-}	(ll,lm)	lm	ll	ll	ll	ll	ll	lm	ll	lm	ll	lm	lm	ll	lm	lm	lm	lm	lm	lm	lm	ll	lm	lm	ll	lm	lm	ll	ll	ll	ll	ll	lm	lm	ll	lm	ll	ll	lm	ll	lm	ll	ll	lm
F_1115557_L4_45_3	F_1115557_L4_45_3	LG1	<lmxll>	{0-}	(ll,lm)	lm	ll	ll	ll	ll	ll	lm	ll	lm	ll	lm	lm	ll	lm	lm	lm	lm	lm	lm	lm	ll	lm	lm	ll	lm	lm	ll	ll	ll	ll	ll	lm	lm	ll	lm	ll	ll	lm	ll	lm	ll	ll	lm
R_12148172_L1_47_1	R_12148172_L1_47_1	LG1	<nnxnp>	{-0}	(nn,np)	np	nn	nn	nn	--	nn	nn	nn	nn	nn	np	np	np	np	nn	np	np	np	nn	nn	np	nn	nn	nn	np	nn	nn	nn	nn	nn	nn	--	nn	nn	np	nn	np	nn	np	nn	np	np	nn
R_30217061_L1_82_2	R_30217061_L1_82_2	LG1	<lmxll>	{0-}	(ll,lm)	lm	ll	lm	ll	lm	lm	ll	ll	lm	--	ll	lm	ll	ll	ll	lm	ll	lm	lm	lm	lm	lm	ll	lm	ll	lm	ll	lm	ll	lm	ll	lm	ll	ll	lm	lm	ll	ll	lm	ll	ll	ll	ll
R_34453757_L1_65_1	R_34453757_L1_65_1	LG1	<lmxll>	{1-}	(ll,lm)	ll	ll	ll	lm	ll	ll	lm	ll	ll	lm	lm	ll	lm	lm	lm	ll	lm	lm	ll	ll	ll	ll	lm	ll	lm	ll	lm	ll	lm	ll	lm	ll	lm	lm	ll	ll	lm	lm	ll	lm	lm	lm	lm
GD_00152_L1_42_1	GD_00152_L1_42_1	LG1	<hkxhk>	{01}	(hh,hk,kk)	hk	hk	hk	hk	hh	hk	kk	hk	hk	hk	hk	hk	hh	hk	kk	hk	hk	hk	kk	kk	hh	kk	hk	hk	hk	hk	hk	hk	hk	hk	hk	hk	kk	hk	hk	hk	hh	kk	hh	hk	hh	hh	kk
R_11532952_L1_PA	R_11532952_L1_PA	LG1	<hkxhk>	{11}	(hh,hk,kk)	hh	kk	kk	kk	hh	kk	hk	kk	hk	kk	hh	hh	hk	hh	hk	hh	hh	hh	hk	hk	hk	hk	hk	kk	hh	hk	kk	kk	kk	kk	kk	hh	hk	kk	hh	kk	hk	hk	hk	hk	hk	hk	hk
R_13093630_L1_PA	R_13093630_L1_PA	LG1	<nnxnp>	{-0}	(nn,np)	np	nn	nn	nn	np	nn	nn	nn	nn	nn	np	np	np	np	nn	np	np	np	nn	nn	np	nn	nn	nn	np	nn	nn	nn	nn	nn	nn	np	nn	nn	np	nn	np	nn	np	nn	np	np	nn
LG1_HB_3022	GD_02538_L1_PA	LG1	<hkxhk>	{00}	(hh,hk,kk)	kk	hh	hh	hh	kk	hh	hk	hh	hk	hh	kk	kk	hk	hk	hk	kk	hk	kk	hk	hk	hk	hk	hh	hk	hk	hk	hh	hh	hh	hh	hh	hk	hh	hh	kk	hh	hk	hk	hh	hk	hh	hk	hk
cR_14519247_L1_PA	R_14519247_L1_PA	LG1	<hkxhk>	{11}	(hh,hk,kk)	hh	kk	kk	kk	hh	kk	hk	kk	hk	kk	hh	hh	hk	hh	hk	hh	hh	hh	hk	hk	hk	hk	hk	hk	hk	hk	kk	kk	kk	kk	kk	hk	kk	kk	hh	kk	hk	hk	hk	hk	hk	hk	hk
LG1_HB_3023	R_14699213_L1_PA	LG1	<hkxhk>	{00}	(hh,hk,kk)	kk	hh	hh	hh	kk	hh	hk	hh	hk	hh	kk	kk	hk	kk	hk	kk	kk	kk	hk	hk	hk	hk	hk	hk	hk	hk	hh	hh	hh	hh	hh	hk	hh	hh	kk	hh	hk	hk	hk	hk	hk	hk	hk
LG1_HB_3025	GD_00183_L1_PA	LG1	<lmxll>	{0-}	(ll,lm)	lm	ll	ll	ll	lm	ll	lm	ll	lm	ll	lm	lm	ll	lm	lm	lm	lm	lm	lm	lm	ll	lm	ll	lm	lm	lm	ll	ll	ll	ll	ll	lm	ll	ll	lm	ll	ll	lm	ll	lm	ll	ll	lm
LG1_HB_3025	R_18719697_L1_PA	LG1	<lmxll>	{0-}	(ll,lm)	lm	ll	ll	ll	lm	ll	lm	ll	lm	ll	lm	lm	ll	lm	lm	lm	lm	lm	lm	lm	ll	lm	ll	lm	lm	lm	ll	ll	ll	ll	ll	lm	ll	ll	lm	ll	ll	lm	ll	lm	ll	ll	lm
LG1_HB_3038	R_29128835_L1_PA	LG1	<lmxll>	{1-}	(ll,lm)	ll	lm	ll	lm	ll	ll	lm	lm	ll	lm	lm	ll	lm	lm	lm	ll	lm	ll	ll	ll	ll	ll	lm	ll	lm	ll	lm	ll	lm	ll	lm	ll	lm	lm	ll	ll	lm	lm	ll	lm	lm	lm	lm
R_34242663_L1_PA	R_34242663_L1_PA	LG1	<lmxll>	{1-}	(ll,lm)	ll	ll	ll	lm	ll	ll	lm	ll	ll	lm	lm	ll	lm	lm	lm	ll	lm	lm	ll	ll	ll	ll	lm	ll	lm	lm	ll	ll	lm	ll	lm	ll	lm	lm	ll	ll	lm	lm	ll	lm	lm	lm	lm
LG1_HB_434	F_0197405_L13_PA	LG1	<nnxnp>	{-0}	(nn,np)	np	nn	nn	nn	np	nn	nn	nn	np	nn	np	np	np	np	nn	np	np	np	nn	nn	np	nn	np	nn	np	np	nn	nn	np	nn	nn	np	nn	nn	np	nn	np	nn	np	np	np	np	nn
LG1_HB_434	F_0197414_L13_PA	LG1	<nnxnp>	{-0}	(nn,np)	np	nn	nn	nn	np	nn	nn	nn	np	nn	np	np	np	np	nn	np	np	np	nn	nn	np	nn	np	nn	np	np	nn	nn	np	nn	nn	np	nn	nn	np	nn	np	nn	np	np	np	np	nn
LG1_HB_434	F_0197433_L13_PA	LG1	<nnxnp>	{-0}	(nn,np)	np	nn	nn	nn	np	nn	nn	nn	np	nn	np	np	np	np	nn	np	np	np	nn	nn	np	nn	np	nn	np	np	nn	nn	np	nn	nn	np	nn	nn	np	nn	np	nn	np	np	np	np	nn
LG1_HB_434	F_0197440_L13_PA	LG1	<nnxnp>	{-1}	(nn,np)	nn	np	np	np	nn	np	np	np	nn	np	nn	nn	nn	nn	np	nn	nn	nn	--	--	nn	np	nn	np	nn	nn	np	np	nn	np	np	nn	np	np	nn	np	nn	np	nn	nn	nn	nn	np
LG1_HB_435	F_0197737_L13_PA	LG1	<hkxhk>	{11}	(hh,hk,kk)	hh	kk	kk	kk	hk	kk	hk	kk	hh	kk	hh	hh	hk	hh	hk	hh	hh	hh	hk	hk	hk	hk	hh	kk	hh	hh	kk	kk	hk	kk	kk	hh	hk	kk	hh	kk	hk	hk	hk	hh	hk	hk	hk
LG1_HB_435	F_0197753_L13_PA	LG1	<nnxnp>	{-0}	(nn,np)	np	nn	nn	nn	np	nn	nn	nn	np	nn	np	np	np	np	nn	np	np	np	nn	nn	np	nn	np	nn	np	np	nn	nn	np	nn	nn	np	nn	nn	np	nn	np	nn	np	np	np	np	nn
LG1_HB_435	F_0197759_L13_PA	LG1	<nnxnp>	{-0}	(nn,np)	np	nn	nn	nn	np	nn	nn	nn	np	nn	np	np	np	np	nn	np	np	np	nn	nn	np	nn	np	nn	np	np	nn	nn	np	nn	nn	np	nn	nn	np	nn	np	nn	np	np	np	np	nn
LG1_HB_435	F_0197758_L13_PA	LG1	<lmxll>	{1-}	(ll,lm)	ll	lm	lm	lm	lm	lm	ll	lm	ll	lm	ll	ll	lm	ll	ll	ll	ll	ll	ll	ll	lm	ll	ll	lm	ll	ll	lm	lm	lm	lm	lm	ll	ll	lm	ll	lm	lm	ll	lm	ll	lm	lm	ll
LG1_HB_435	F_0197766_L13_PA	LG1	<lmxll>	{0-}	(ll,lm)	lm	ll	ll	ll	ll	ll	lm	ll	lm	ll	lm	lm	ll	lm	lm	lm	lm	lm	lm	lm	ll	lm	lm	ll	lm	lm	ll	ll	ll	ll	ll	lm	lm	ll	lm	ll	ll	lm	ll	lm	ll	ll	lm
LG1_HB_435	F_0197767_L13_PA	LG1	<lmxll>	{0-}	(ll,lm)	lm	ll	ll	ll	ll	ll	lm	ll	lm	ll	lm	lm	ll	lm	lm	lm	lm	lm	lm	lm	ll	lm	lm	ll	lm	lm	ll	ll	ll	ll	ll	lm	lm	ll	lm	ll	ll	lm	ll	lm	ll	ll	lm
F_0313817_L15_PA	F_0313817_L15_PA	LG1	<hkxhk>	{00}	(hh,hk,kk)	kk	hh	hh	hh	hk	hh	hk	hh	kk	hh	kk	kk	hk	kk	hk	kk	kk	kk	hk	hk	hk	hk	kk	hh	kk	kk	hh	hh	hk	hh	hh	kk	hk	hh	kk	hh	hk	hk	hk	kk	hk	hk	hk
$F_0361401z_LG1	$F_0361401z_LG1_PA	LG1	<nnxnp>	{-1}	(nn,np)	nn	np	np	NP	nn	np	np	np	nn	np	nn	nn	nn	nn	np	nn	nn	nn	NP	np	nn	np	nn	np	nn	nn	NP	NP	nn	np	np	nn	np	NP	nn	NP	nn	np	nn	nn	nn	nn	NP
LG1_HB_849	F_0400909_L17_PA	LG1	<hkxhk>	{11}	(hh,hk,kk)	hh	kk	kk	kk	hk	kk	hk	kk	hh	kk	hh	hh	hk	hh	hk	hh	hh	hh	hk	hk	hk	hk	hh	kk	hh	hh	kk	kk	hk	kk	kk	hh	hk	kk	hh	kk	hk	hk	hk	hh	hk	hk	hk
LG1_HB_849	F_0400910_L17_PA	LG1	<nnxnp>	{-0}	(nn,np)	np	nn	nn	nn	np	nn	nn	nn	np	nn	np	np	np	np	nn	np	np	np	nn	nn	np	nn	np	nn	np	np	nn	nn	np	nn	nn	np	nn	nn	np	nn	np	nn	np	np	np	np	nn
F_0409675_L1_PA	F_0409675_L1_PA	LG1	<nnxnp>	{-0}	(nn,np)	np	nn	nn	nn	np	nn	nn	nn	np	nn	np	np	np	np	nn	np	np	np	nn	nn	np	nn	np	nn	np	np	nn	nn	np	nn	nn	np	nn	nn	np	nn	np	nn	np	np	np	np	nn
LG1_HB_868	F_0409698_L1_PA	LG1	<nnxnp>	{-0}	(nn,np)	np	nn	nn	nn	np	nn	nn	nn	np	nn	np	np	np	np	nn	np	np	np	nn	nn	np	nn	np	nn	np	np	nn	nn	np	nn	nn	np	nn	nn	np	nn	np	nn	np	np	np	np	nn
LG1_HB_868	F_0409694_L1_PA	LG1	<lmxll>	{0-}	(ll,lm)	lm	ll	ll	ll	ll	ll	lm	ll	lm	ll	lm	lm	ll	lm	lm	lm	lm	lm	lm	lm	ll	lm	lm	ll	lm	lm	ll	ll	ll	ll	ll	lm	lm	ll	lm	ll	ll	lm	ll	lm	ll	ll	lm
LG1_HB_876	F_0411213_L1_PA	LG1	<lmxll>	{0-}	(ll,lm)	lm	ll	ll	ll	ll	ll	lm	ll	lm	ll	lm	lm	ll	lm	lm	lm	lm	lm	lm	lm	ll	lm	lm	ll	lm	lm	ll	ll	ll	ll	ll	lm	lm	ll	lm	ll	ll	lm	ll	lm	ll	ll	lm
LG1_HB_876	F_0411216_L1_PA	LG1	<lmxll>	{0-}	(ll,lm)	lm	ll	ll	ll	ll	ll	lm	ll	lm	ll	lm	lm	ll	lm	lm	lm	lm	lm	lm	lm	ll	lm	lm	ll	lm	lm	ll	ll	ll	ll	ll	lm	lm	ll	lm	ll	ll	lm	ll	lm	ll	ll	lm
LG1_HB_876	F_0411217_L1_PA	LG1	<lmxll>	{0-}	(ll,lm)	lm	ll	ll	ll	ll	ll	lm	ll	lm	ll	lm	lm	ll	lm	lm	lm	lm	lm	lm	lm	ll	lm	lm	ll	lm	lm	ll	ll	ll	ll	ll	lm	lm	ll	lm	ll	ll	lm	ll	lm	ll	ll	lm
LG1_HB_877	F_0411238_L1_PA	LG1	<hkxhk>	{00}	(hh,hk,kk)	kk	hh	hh	hh	hk	hh	hk	hh	kk	hh	kk	kk	hk	kk	hk	kk	kk	kk	hk	hk	hk	hk	kk	hh	kk	kk	hh	hh	hk	hh	hh	kk	hk	hh	kk	hh	hk	hk	hk	kk	hk	hk	hk
LG1_HB_877	F_0411240_L1_PA	LG1	<hkxhk>	{00}	(hh,hk,kk)	kk	hh	hh	hh	hk	hh	hk	hh	kk	hh	kk	kk	hk	kk	hk	kk	kk	kk	hk	hk	hk	hk	kk	hh	kk	kk	hh	hh	hk	hh	hh	kk	hk	hh	kk	hh	hk	hk	hk	kk	hk	hk	hk
LG1_HB_877	F_0411246_L1_PA	LG1	<hkxhk>	{11}	(hh,hk,kk)	hh	kk	kk	kk	hk	kk	hk	kk	hh	kk	hh	hh	hk	hh	hk	hh	hh	hh	hk	hk	hk	hk	hh	kk	hh	hh	kk	kk	hk	kk	kk	hh	hk	kk	hh	kk	hk	hk	hk	hh	hk	hk	hk
LG1_HB_878	F_0411306_L1_PA	LG1	<hkxhk>	{01}	(hh,hk,kk)	hk	hk	hk	hk	hh	hk	kk	hk	hk	hk	hk	hk	hh	hk	kk	hk	hk	hk	kk	kk	hh	kk	hk	hk	hk	hk	hk	hk	hh	hk	hk	hk	kk	hk	hk	hk	hh	kk	hh	hk	hh	hh	kk
LG1_HB_878	F_0411310_L1_PA	LG1	<nnxnp>	{-0}	(nn,np)	np	nn	nn	nn	np	nn	nn	nn	np	nn	np	np	np	np	nn	np	np	np	nn	nn	np	nn	np	nn	np	np	nn	nn	np	nn	nn	np	nn	nn	np	nn	np	nn	np	np	np	np	nn
LG1_HB_879	$F_0411415z_LG1_PA	LG1	<hkxhk>	{00}	(hh,hk,kk)	kk	hh	hh	hh	hk	hh	hk	hh	kk	hh	kk	kk	hk	kk	hk	--	--	--	hk	hk	hk	hk	kk	hh	kk	kk	hh	hh	hk	hh	hh	kk	hk	hh	--	hh	hk	hk	hk	--	hk	hk	hk
LG1_HB_879	F_0411409_L1_PA	LG1	<nnxnp>	{-0}	(nn,np)	np	nn	nn	nn	np	nn	nn	nn	np	nn	np	np	np	np	nn	np	np	np	nn	nn	np	nn	np	nn	np	np	nn	nn	np	nn	nn	np	nn	nn	np	nn	np	nn	np	np	np	np	nn
LG1_HB_879	F_0411430_L1_PA	LG1	<nnxnp>	{-0}	(nn,np)	np	nn	nn	nn	np	nn	nn	nn	np	nn	np	np	np	np	nn	np	np	np	nn	nn	np	nn	np	nn	np	np	nn	nn	np	nn	nn	np	nn	nn	np	nn	np	nn	np	--	np	np	nn
LG1_HB_880	F_0411487_L1_PA	LG1	<hkxhk>	{10}	(hh,hk,kk)	hk	hk	hk	hk	kk	hk	hh	hk	hk	hk	hk	hk	kk	hk	hh	hk	hk	hk	hh	hh	kk	hh	hk	hk	hk	hk	hk	hk	kk	hk	hk	hk	hh	hk	hk	hk	kk	hh	kk	hk	kk	kk	hh
LG1_HB_880	F_0411488_L1_PA	LG1	<lmxll>	{0-}	(ll,lm)	lm	ll	ll	ll	ll	ll	lm	ll	lm	ll	lm	lm	ll	lm	lm	lm	lm	lm	lm	lm	ll	lm	lm	ll	lm	lm	ll	ll	ll	ll	ll	lm	lm	ll	lm	ll	ll	lm	ll	lm	ll	ll	lm
LG1_HB_880	F_0411491_L1_PA	LG1	<lmxll>	{0-}	(ll,lm)	lm	ll	ll	ll	ll	ll	lm	ll	lm	ll	lm	lm	ll	lm	lm	lm	lm	lm	lm	lm	ll	lm	lm	ll	lm	lm	ll	ll	ll	ll	ll	lm	lm	ll	lm	ll	ll	lm	ll	lm	ll	ll	lm
LG1_HB_881	F_0411698_L1_PA	LG1	<nnxnp>	{-0}	(nn,np)	np	nn	nn	nn	np	nn	nn	nn	np	nn	np	np	np	np	nn	np	np	np	nn	nn	np	nn	np	nn	np	np	nn	nn	np	nn	nn	np	nn	nn	np	nn	np	nn	np	np	np	np	nn
LG1_HB_887	F_0415504_L1_PA	LG1	<hkxhk>	{01}	(hh,hk,kk)	hk	hk	hk	hk	hh	hk	kk	hk	hk	hk	hk	hk	hh	hk	kk	hk	hk	hk	kk	kk	hh	kk	hk	hk	hk	hk	hk	hk	hk	hk	hk	hk	kk	hk	hk	hk	hh	kk	hh	hk	hh	hh	kk
LG1_HB_887	F_0415487_L1_PA	LG1	<nnxnp>	{-0}	(nn,np)	np	nn	nn	nn	np	nn	nn	nn	np	nn	np	np	np	np	nn	np	np	np	nn	nn	np	nn	np	nn	np	np	nn	nn	nn	nn	nn	np	nn	nn	np	nn	np	nn	np	np	np	np	nn
LG1_HB_887	F_0415507_L1_PA	LG1	<nnxnp>	{-1}	(nn,np)	nn	np	np	np	nn	np	np	np	nn	np	nn	nn	nn	nn	np	nn	nn	nn	np	np	nn	np	nn	np	nn	nn	np	np	np	np	np	nn	np	np	nn	np	nn	np	nn	nn	nn	nn	np
LG1_HB_887	F_0415516_L1_PA	LG1	<lmxll>	{0-}	(ll,lm)	lm	ll	ll	ll	ll	ll	lm	ll	lm	ll	lm	lm	ll	lm	lm	lm	lm	lm	lm	lm	ll	lm	lm	ll	lm	lm	ll	ll	ll	ll	ll	lm	lm	ll	lm	ll	ll	lm	ll	lm	ll	ll	lm
LG1_HB_887	F_0415526_L1_PA	LG1	<lmxll>	{1-}	(ll,lm)	ll	lm	lm	lm	lm	lm	ll	lm	ll	lm	ll	ll	lm	ll	ll	ll	ll	ll	ll	ll	lm	ll	ll	lm	ll	ll	lm	lm	lm	lm	lm	ll	ll	lm	ll	lm	lm	ll	lm	ll	lm	lm	ll
LG1_HB_890	F_0416997_L1_PA	LG1	<nnxnp>	{-0}	(nn,np)	np	nn	nn	nn	np	nn	nn	nn	np	nn	np	np	np	np	nn	np	np	np	nn	nn	np	nn	np	nn	np	np	nn	nn	nn	nn	nn	np	nn	nn	np	nn	np	nn	np	np	np	np	nn
LG1_HB_890	F_0417007_L1_PA	LG1	<lmxll>	{0-}	(ll,lm)	lm	ll	ll	ll	ll	ll	lm	ll	lm	ll	lm	lm	ll	lm	lm	lm	lm	lm	lm	lm	ll	lm	lm	ll	lm	lm	ll	ll	ll	ll	ll	lm	lm	ll	lm	ll	ll	lm	ll	lm	ll	ll	lm
LG1_HB_890	GD_02428_L1_PA	LG1	<lmxll>	{0-}	(ll,lm)	lm	ll	ll	ll	ll	ll	lm	ll	lm	ll	lm	lm	ll	lm	lm	lm	lm	lm	lm	lm	ll	lm	lm	ll	lm	lm	ll	ll	ll	ll	ll	lm	lm	ll	lm	ll	ll	lm	ll	lm	ll	ll	lm
LG1_HB_891	F_0417203_L1_PA	LG1	<nnxnp>	{-0}	(nn,np)	np	nn	nn	nn	np	nn	nn	nn	nn	nn	np	np	np	np	nn	np	np	np	nn	nn	np	nn	np	nn	np	nn	nn	nn	nn	nn	nn	np	nn	nn	np	nn	np	nn	np	np	np	np	nn
LG1_HB_891	GD_02580_L1_PA	LG1	<nnxnp>	{-0}	(nn,np)	np	nn	nn	nn	np	nn	nn	nn	nn	nn	np	np	np	np	nn	np	np	np	nn	nn	np	nn	np	nn	np	nn	nn	nn	nn	nn	nn	np	nn	nn	np	nn	np	nn	np	np	np	np	nn
LG1_HB_892	R_9907051_L1_PA	LG1	<nnxnp>	{-1}	(nn,np)	nn	np	np	np	nn	np	np	np	np	np	nn	nn	nn	nn	np	nn	nn	nn	np	np	nn	np	nn	np	nn	np	np	np	np	np	np	nn	np	np	nn	np	nn	np	nn	nn	nn	nn	np
LG1_HB_893	F_0417939_L1_PA	LG1	<nnxnp>	{-1}	(nn,np)	nn	np	np	np	nn	np	np	np	np	np	nn	nn	nn	nn	np	nn	nn	nn	np	np	nn	np	np	np	nn	np	np	np	np	np	np	nn	np	np	nn	np	nn	np	nn	nn	nn	nn	np
LG1_HB_893	F_0417946_L1_PA	LG1	<nnxnp>	{-0}	(nn,np)	np	nn	nn	nn	np	nn	nn	nn	nn	nn	np	np	np	np	nn	np	np	np	nn	nn	np	nn	nn	nn	np	nn	nn	nn	nn	nn	nn	np	nn	nn	np	nn	np	nn	np	np	np	np	nn
LG1_HB_893	F_0417957_L1_PA	LG1	<nnxnp>	{-0}	(nn,np)	np	nn	nn	nn	np	nn	nn	nn	nn	nn	np	np	np	np	nn	np	np	np	nn	nn	np	nn	nn	nn	np	--	nn	nn	nn	nn	nn	np	nn	nn	np	nn	np	nn	np	np	np	np	nn
LG1_HB_895	F_0418563_L1_PA	LG1	<hkxhk>	{10}	(hh,hk,kk)	hk	hk	hk	hk	kk	hk	hh	hk	hk	hk	hk	hk	kk	hk	hh	hk	hk	hk	hh	hh	kk	hh	hk	hk	hk	hh	hk	hk	hk	hk	hk	hk	hh	hk	hk	hk	kk	hh	kk	hk	kk	kk	hh
LG1_HB_895	F_0418586_L1_PA	LG1	<lmxll>	{1-}	(ll,lm)	ll	lm	lm	lm	lm	lm	ll	lm	ll	lm	ll	ll	lm	ll	ll	ll	ll	ll	ll	ll	lm	ll	ll	lm	ll	ll	lm	lm	lm	lm	lm	ll	ll	lm	ll	lm	lm	ll	lm	ll	lm	lm	ll
LG1_HB_895	F_0418589_L1_PA	LG1	<nnxnp>	{-1}	(nn,np)	nn	np	np	np	nn	np	np	np	nn	np	nn	nn	nn	nn	np	nn	nn	nn	np	np	nn	np	nn	np	nn	np	np	np	np	np	np	nn	np	np	nn	np	nn	np	nn	nn	nn	nn	np
R_9351463_L1_PA	R_9351463_L1_PA	LG1	<nnxnp>	{-0}	(nn,np)	np	nn	nn	nn	np	nn	nn	nn	nn	nn	np	np	np	np	nn	np	np	np	nn	nn	np	nn	np	nn	np	nn	nn	nn	nn	nn	nn	np	nn	nn	np	nn	np	nn	np	np	np	np	nn
LG1_HB_897	F_0419285_L1_PA	LG1	<lmxll>	{0-}	(ll,lm)	lm	ll	ll	ll	lm	ll	lm	ll	lm	ll	lm	lm	ll	lm	lm	lm	lm	lm	lm	lm	ll	lm	lm	ll	lm	lm	ll	ll	ll	ll	ll	lm	lm	ll	lm	ll	ll	lm	ll	lm	ll	ll	lm
LG1_HB_897	F_0419286_L1_PA	LG1	<lmxll>	{0-}	(ll,lm)	lm	ll	ll	ll	lm	ll	lm	ll	lm	ll	lm	lm	ll	lm	lm	lm	lm	lm	lm	lm	ll	lm	lm	ll	lm	lm	ll	ll	ll	ll	ll	lm	lm	ll	lm	ll	ll	lm	ll	lm	ll	ll	lm
LG1_HB_897	F_0419289_L1_PA	LG1	<lmxll>	{0-}	(ll,lm)	lm	ll	ll	ll	lm	ll	lm	ll	lm	ll	lm	lm	ll	lm	lm	lm	lm	lm	lm	lm	ll	lm	lm	ll	lm	lm	ll	ll	ll	ll	ll	lm	lm	ll	lm	ll	ll	lm	ll	lm	ll	ll	lm
LG1_HB_897.5	R_11508677_L1_PA	LG1	<lmxll>	{0-}	(ll,lm)	lm	ll	ll	ll	lm	ll	lm	ll	lm	ll	lm	lm	ll	lm	lm	lm	lm	lm	lm	lm	ll	lm	lm	ll	lm	lm	ll	ll	ll	ll	ll	lm	lm	ll	lm	ll	ll	lm	ll	lm	ll	ll	lm
LG1_HB_897.5	GD_01815_L1_PA	LG1	<nnxnp>	{-0}	(nn,np)	np	nn	nn	nn	np	nn	nn	nn	nn	nn	np	np	np	np	nn	np	np	np	nn	nn	np	nn	nn	nn	np	nn	nn	nn	nn	nn	nn	np	nn	nn	np	nn	np	nn	np	nn	np	np	nn
LG1_HB_899	F_0419750_L1_PA	LG1	<lmxll>	{0-}	(ll,lm)	lm	ll	ll	ll	lm	ll	lm	ll	lm	ll	lm	lm	ll	lm	lm	lm	lm	lm	lm	lm	ll	lm	lm	ll	lm	lm	ll	ll	ll	ll	ll	lm	lm	ll	lm	ll	ll	lm	ll	lm	ll	ll	lm
LG1_HB_899	F_0419771_L1_PA	LG1	<nnxnp>	{-0}	(nn,np)	np	nn	nn	nn	np	nn	nn	nn	nn	nn	np	np	np	np	nn	np	np	np	nn	nn	np	nn	nn	nn	np	nn	nn	nn	nn	nn	nn	np	nn	nn	np	nn	np	nn	np	nn	np	np	nn
LG1_HB_899	GD_00420_L1_PA	LG1	<nnxnp>	{-0}	(nn,np)	np	nn	nn	nn	np	nn	nn	nn	nn	nn	np	np	np	np	nn	np	np	np	nn	nn	np	nn	nn	nn	np	nn	nn	nn	nn	nn	nn	np	nn	nn	np	nn	np	nn	np	nn	np	np	nn
LG1_HB_899	R_12196570_L1_PA	LG1	<nnxnp>	{-0}	(nn,np)	np	nn	nn	nn	np	nn	nn	nn	nn	nn	np	np	np	np	nn	np	np	np	nn	nn	np	nn	nn	nn	np	nn	nn	nn	nn	nn	nn	np	nn	nn	np	nn	np	nn	np	nn	np	np	nn
LG1_HB_900	GD_02334_L1_PA	LG1	<lmxll>	{0-}	(ll,lm)	lm	ll	ll	ll	lm	ll	lm	ll	lm	ll	lm	lm	ll	lm	lm	lm	lm	lm	lm	lm	ll	lm	lm	ll	lm	lm	ll	ll	ll	ll	ll	lm	lm	ll	lm	ll	ll	lm	ll	lm	ll	ll	lm
LG1_HB_901	F_0420129_L1_PA	LG1	<nnxnp>	{-0}	(nn,np)	np	nn	nn	nn	np	nn	nn	nn	nn	nn	np	np	np	np	nn	np	np	np	nn	nn	np	nn	nn	nn	np	nn	nn	nn	nn	nn	nn	nn	nn	nn	np	nn	np	nn	np	nn	np	np	nn
LG1_HB_901	F_0420150_L1_PA	LG1	<nnxnp>	{-0}	(nn,np)	np	nn	nn	nn	np	nn	nn	nn	nn	nn	np	np	np	np	nn	np	np	np	nn	nn	np	nn	nn	nn	np	nn	nn	nn	nn	nn	nn	nn	nn	nn	np	nn	np	nn	np	nn	np	np	nn
LG1_HB_901	F_0420170_L1_PA	LG1	<nnxnp>	{-0}	(nn,np)	np	nn	nn	nn	np	nn	nn	nn	nn	nn	np	np	np	np	nn	np	np	np	nn	nn	np	nn	nn	nn	np	nn	nn	nn	nn	nn	nn	nn	nn	nn	np	nn	np	nn	np	nn	np	np	nn
LG1_HB_901	F_0420128_L1_PA	LG1	<lmxll>	{0-}	(ll,lm)	lm	ll	ll	ll	lm	ll	lm	ll	lm	ll	lm	lm	ll	lm	lm	lm	lm	lm	lm	lm	ll	lm	lm	lm	lm	lm	ll	ll	ll	ll	ll	lm	ll	ll	lm	ll	ll	lm	ll	lm	ll	ll	lm
LG1_HB_901	F_0420130_L1_PA	LG1	<lmxll>	{0-}	(ll,lm)	lm	ll	ll	ll	lm	ll	lm	ll	lm	ll	lm	lm	ll	lm	lm	lm	lm	lm	lm	lm	ll	lm	lm	lm	lm	lm	ll	ll	ll	ll	ll	lm	ll	ll	lm	ll	ll	lm	ll	lm	ll	ll	lm
LG1_HB_902	F_0420895_L1_PA	LG1	<nnxnp>	{-0}	(nn,np)	np	nn	nn	nn	np	nn	nn	nn	nn	nn	np	np	np	np	nn	np	np	np	nn	nn	np	nn	nn	nn	np	nn	nn	nn	nn	nn	nn	np	nn	nn	np	nn	np	nn	np	nn	np	np	nn
LG1_HB_902	F_0420896_L1_PA	LG1	<nnxnp>	{-0}	(nn,np)	np	nn	nn	nn	np	nn	nn	nn	nn	nn	np	np	np	np	nn	np	np	np	nn	nn	np	nn	nn	nn	np	nn	nn	nn	nn	nn	nn	np	nn	nn	np	nn	np	nn	np	nn	np	np	nn
LG1_HB_902	F_0420898_L1_PA	LG1	<nnxnp>	{-0}	(nn,np)	np	nn	nn	nn	np	nn	nn	nn	nn	nn	np	np	np	np	nn	np	np	np	nn	nn	np	nn	nn	nn	np	nn	nn	nn	nn	nn	nn	np	nn	nn	np	nn	np	nn	np	nn	np	np	nn
LG1_HB_902	F_0420902_L1_PA	LG1	<lmxll>	{0-}	(ll,lm)	lm	ll	ll	ll	lm	ll	lm	ll	lm	ll	lm	lm	ll	lm	lm	lm	lm	lm	lm	lm	ll	lm	lm	lm	lm	lm	ll	ll	ll	ll	ll	lm	lm	ll	lm	ll	ll	lm	ll	lm	ll	ll	lm
LG1_HB_902	F_0420924_L1_PA	LG1	<lmxll>	{0-}	(ll,lm)	lm	ll	ll	ll	lm	ll	lm	ll	lm	ll	lm	lm	ll	lm	lm	lm	lm	lm	lm	lm	ll	lm	lm	lm	lm	lm	ll	ll	ll	ll	ll	lm	lm	ll	lm	ll	ll	lm	ll	lm	ll	ll	lm
LG1_HB_902	R_13037789_L1_PA	LG1	<hkxhk>	{00}	(hh,hk,kk)	kk	hh	hh	hh	kk	hh	hk	hh	hk	hh	kk	kk	hk	kk	hk	kk	kk	kk	hk	hk	hk	hk	hk	hk	kk	hk	hh	hh	hh	hh	hh	kk	hk	hh	kk	hh	hk	hk	hk	hk	hk	hk	hk
LG1_HB_902	F_0420881_L1_PA	LG1	<lmxll>	{0-}	(ll,lm)	lm	ll	ll	ll	lm	ll	lm	ll	lm	ll	lm	lm	ll	lm	lm	lm	lm	lm	lm	lm	ll	lm	lm	lm	lm	lm	ll	ll	ll	ll	ll	lm	ll	ll	lm	ll	ll	lm	ll	lm	ll	ll	lm
LG1_HB_902	F_0420884_L1_PA	LG1	<lmxll>	{0-}	(ll,lm)	lm	ll	ll	ll	lm	ll	lm	ll	lm	ll	lm	lm	ll	lm	lm	lm	lm	lm	lm	lm	ll	lm	lm	lm	lm	lm	ll	ll	ll	ll	ll	lm	ll	ll	lm	ll	ll	lm	ll	lm	ll	ll	lm
LG1_HB_905	F_0421635_L1_PA	LG1	<hkxhk>	{00}	(hh,hk,kk)	kk	hh	hh	hh	kk	hh	hk	hh	hk	hh	kk	kk	hk	kk	hk	kk	kk	kk	hk	hk	hk	hk	hk	hk	kk	hk	hh	hh	hh	hh	hh	hk	hh	hh	kk	hh	hk	hk	hk	hk	hk	hk	hk
LG1_HB_905.5	R_14001081_L1_PA	LG1	<hkxhk>	{00}	(hh,hk,kk)	kk	hh	hh	hh	kk	hh	hk	hh	hk	hh	kk	kk	hk	kk	hk	kk	kk	kk	hk	hk	hk	hk	hk	hk	kk	hk	hh	hh	hh	hh	hh	hk	hh	hh	kk	hh	hk	hk	hk	hk	hk	hk	hk
LG1_HB_906	F_0422075_L1_PA	LG1	<nnxnp>	{-1}	(nn,np)	nn	np	np	np	nn	np	np	np	np	np	nn	nn	nn	nn	np	nn	nn	nn	np	np	nn	np	np	np	nn	np	np	np	np	np	np	np	np	np	nn	np	nn	np	nn	np	nn	nn	np
LG1_HB_906	F_0422078_L1_PA	LG1	<lmxll>	{1-}	(ll,lm)	ll	lm	lm	lm	ll	lm	ll	lm	ll	lm	ll	ll	lm	ll	ll	ll	ll	ll	ll	ll	lm	ll	ll	ll	ll	ll	lm	lm	lm	lm	lm	ll	lm	lm	ll	lm	lm	ll	lm	ll	lm	lm	ll
LG1_HB_906	F_0422080_L1_PA	LG1	<nnxnp>	{-1}	(nn,np)	nn	np	np	np	nn	np	np	np	np	np	nn	nn	nn	nn	np	nn	nn	nn	np	np	nn	np	np	np	nn	np	np	np	np	np	np	np	np	np	nn	np	nn	np	nn	np	nn	nn	np
LG1_HB_907	F_0423030_L1_PA	LG1	<hkxhk>	{00}	(hh,hk,kk)	kk	hh	hh	hh	kk	hh	hk	hh	hk	hh	kk	kk	hk	kk	hk	kk	kk	kk	hk	hk	hk	hk	hk	hk	hk	hk	hh	hh	hh	hh	hh	hk	hh	hh	kk	hh	hk	hk	hk	hk	hk	hk	hk
LG1_HB_908	R_14662213_L1_PA	LG1	<nnxnp>	{-1}	(nn,np)	nn	np	np	np	nn	np	np	np	np	np	nn	nn	nn	nn	np	nn	nn	nn	np	np	nn	np	np	np	np	np	np	np	np	np	np	np	np	np	nn	np	nn	np	nn	np	nn	nn	np
LG1_HB_909	F_0423617_L1_PA	LG1	<lmxll>	{1-}	(ll,lm)	ll	lm	lm	lm	ll	lm	ll	lm	ll	lm	ll	ll	lm	ll	ll	ll	ll	ll	ll	ll	lm	ll	ll	ll	ll	ll	lm	lm	lm	lm	lm	ll	lm	lm	ll	lm	lm	ll	lm	ll	lm	lm	ll
LG1_HB_909	F_0423637_L1_PA	LG1	<lmxll>	{1-}	(ll,lm)	ll	lm	lm	lm	ll	lm	ll	lm	ll	lm	ll	ll	lm	ll	ll	ll	ll	ll	ll	ll	lm	ll	ll	ll	ll	ll	lm	lm	lm	lm	lm	ll	lm	lm	ll	lm	lm	ll	lm	ll	lm	lm	ll
LG1_HB_909	F_0423612_L1_PA	LG1	<hkxhk>	{11}	(hh,hk,kk)	hh	kk	kk	kk	hh	kk	hk	kk	hk	kk	hh	hh	hk	hh	hk	hh	hh	hh	hk	hk	hk	hk	hk	hk	hk	hk	kk	kk	kk	kk	kk	hk	kk	kk	hh	kk	hk	hk	hk	hk	hk	hk	hk
LG1_HB_909	F_0423614_L1_PA	LG1	<hkxhk>	{00}	(hh,hk,kk)	kk	hh	hh	hh	kk	hh	hk	hh	hk	hh	kk	kk	hk	kk	hk	kk	kk	kk	hk	hk	hk	hk	hk	hk	hk	hk	hh	hh	hh	hh	hh	hk	hh	hh	kk	hh	hk	hk	hk	hk	hk	hk	hk
LG1_HB_909	F_0423615_L1_PA	LG1	<hkxhk>	{11}	(hh,hk,kk)	hh	kk	kk	kk	hh	kk	hk	kk	hk	kk	hh	hh	hk	hh	hk	hh	hh	hh	hk	hk	hk	hk	hk	hk	hk	hk	kk	kk	kk	kk	kk	hk	kk	kk	hh	kk	hk	hk	hk	hk	hk	hk	hk
LG1_HB_909	F_0423631_L1_PA	LG1	<hkxhk>	{00}	(hh,hk,kk)	kk	hh	hh	hh	kk	hh	hk	hh	hk	hh	kk	kk	hk	kk	hk	kk	kk	kk	hk	hk	hk	hk	hk	hk	hk	hk	hh	hh	hh	hh	hh	hk	hh	hh	kk	hh	hk	hk	hk	hk	hk	hk	hk
LG1_HB_912	F_0424562_L1_PA	LG1	<lmxll>	{1-}	(ll,lm)	ll	lm	lm	lm	ll	lm	ll	lm	ll	lm	ll	ll	lm	ll	ll	ll	ll	ll	ll	ll	lm	ll	lm	ll	ll	ll	lm	lm	lm	lm	lm	ll	lm	lm	ll	lm	lm	ll	lm	ll	lm	lm	ll
LG1_HB_914	F_0425610_L1_PA	LG1	<lmxll>	{1-}	(ll,lm)	ll	lm	lm	lm	ll	lm	ll	lm	ll	lm	ll	ll	lm	ll	ll	ll	ll	ll	ll	ll	lm	ll	lm	ll	ll	ll	lm	lm	lm	lm	lm	ll	lm	lm	ll	lm	lm	ll	lm	ll	lm	lm	ll
LG1_HB_914	F_0425611_L1_PA	LG1	<hkxhk>	{11}	(hh,hk,kk)	hh	kk	kk	kk	hh	kk	hk	kk	hk	kk	hh	hh	hk	hk	hk	hh	hk	hh	hk	hk	hk	hk	kk	hk	hk	hk	kk	kk	kk	kk	kk	hk	kk	kk	hh	kk	hk	hk	kk	hk	kk	hk	hk
LG1_HB_914	F_0425614_L1_PA	LG1	<hkxhk>	{11}	(hh,hk,kk)	hh	kk	kk	kk	hh	kk	hk	kk	hk	kk	hh	hh	hk	hk	hk	hh	hk	hh	hk	hk	hk	hk	kk	hk	hk	hk	kk	kk	kk	kk	kk	hk	kk	kk	hh	kk	hk	hk	kk	hk	kk	hk	hk
LG1_HB_916	F_0426233_L1_PA	LG1	<nnxnp>	{-1}	(nn,np)	nn	np	np	np	nn	np	np	np	np	np	nn	nn	nn	np	np	nn	np	nn	np	np	nn	np	np	np	np	np	np	np	np	np	np	np	np	np	nn	np	nn	np	np	np	np	nn	np
LG1_HB_916	F_0426240_L1_PA	LG1	<nnxnp>	{-1}	(nn,np)	nn	np	np	np	nn	np	np	np	np	np	nn	nn	nn	np	np	nn	np	nn	np	np	nn	np	np	np	np	np	np	np	np	np	np	np	np	np	nn	np	nn	np	np	np	np	nn	np
LG1_HB_916	R_17233926_L1_PA	LG1	<nnxnp>	{-1}	(nn,np)	nn	np	np	np	nn	np	np	np	np	np	nn	nn	nn	np	np	nn	np	nn	np	np	nn	np	np	np	np	np	np	np	np	np	np	np	np	np	nn	np	nn	np	np	np	np	nn	np
LG1_HB_916	R_17236158_L1_PA	LG1	<nnxnp>	{-1}	(nn,np)	nn	np	np	np	nn	np	np	np	np	np	nn	nn	nn	np	np	nn	np	nn	np	np	nn	np	np	np	np	np	np	np	np	np	np	np	np	np	nn	np	nn	np	np	np	np	nn	np
LG1_HB_919	F_0427291_L1_PA	LG1	<nnxnp>	{-1}	(nn,np)	nn	np	np	np	nn	np	np	np	np	np	nn	nn	nn	np	np	nn	np	nn	np	np	nn	np	np	np	np	np	np	np	np	np	np	np	np	np	nn	np	nn	np	np	np	np	nn	np
LG1_HB_919	R_17869158_L1_PA	LG1	<nnxnp>	{-1}	(nn,np)	nn	np	np	np	nn	np	np	np	np	np	nn	nn	nn	np	np	nn	np	nn	np	np	nn	np	np	np	np	np	np	np	np	np	np	np	np	np	nn	np	nn	np	np	np	np	nn	np
LG1_HB_919	R_17871172_L1_PA	LG1	<nnxnp>	{-1}	(nn,np)	nn	np	np	np	nn	np	np	np	np	np	nn	nn	nn	np	np	nn	np	nn	np	np	nn	np	np	np	np	np	np	np	np	np	np	np	np	np	nn	np	nn	np	np	np	np	nn	np
LG1_HB_920	F_0427459_L1_PA	LG1	<nnxnp>	{-1}	(nn,np)	nn	np	np	np	nn	np	np	np	np	np	nn	nn	nn	np	np	nn	np	nn	np	np	nn	np	np	np	np	np	np	np	np	np	np	np	np	np	nn	np	nn	np	np	np	np	nn	np
LG1_HB_920	F_0427463_L1_PA	LG1	<nnxnp>	{-1}	(nn,np)	nn	np	np	np	nn	np	np	np	np	np	nn	nn	nn	np	np	nn	np	nn	np	np	nn	np	np	np	np	np	np	np	np	np	np	np	np	np	nn	np	nn	np	np	np	np	nn	np
LG1_HB_920	F_0427473_L1_PA	LG1	<nnxnp>	{-1}	(nn,np)	nn	np	np	np	nn	np	np	np	np	np	nn	nn	nn	np	np	nn	np	nn	np	np	nn	np	np	np	np	np	np	np	np	np	np	np	np	np	nn	np	nn	np	np	np	np	nn	np
LG1_HB_921	R_18064090_L1_PA	LG1	<nnxnp>	{-1}	(nn,np)	nn	np	np	np	nn	np	np	np	np	np	nn	nn	nn	np	np	nn	np	nn	np	np	nn	np	np	np	np	np	np	np	np	np	np	np	np	np	nn	np	nn	np	np	np	np	nn	np
LG1_HB_921	R_18067488_L1_PA	LG1	<nnxnp>	{-1}	(nn,np)	nn	np	np	np	nn	np	np	np	np	np	nn	nn	nn	np	np	nn	np	nn	np	np	nn	np	np	np	np	np	np	np	np	np	np	np	np	np	nn	np	nn	np	np	np	np	nn	np
LG1_HB_922	F_0428214_L1_PA	LG1	<lmxll>	{0-}	(ll,lm)	lm	ll	ll	ll	lm	ll	lm	ll	lm	ll	lm	lm	ll	lm	lm	lm	lm	lm	lm	lm	ll	lm	ll	lm	lm	lm	ll	ll	ll	ll	ll	lm	ll	ll	lm	ll	ll	lm	ll	lm	ll	ll	lm
LG1_HB_922	F_0428220_L1_PA	LG1	<lmxll>	{0-}	(ll,lm)	lm	ll	ll	ll	lm	ll	lm	ll	lm	ll	lm	lm	ll	lm	lm	lm	lm	lm	lm	lm	ll	lm	ll	lm	lm	lm	ll	ll	ll	ll	ll	lm	ll	ll	lm	ll	ll	lm	ll	lm	ll	ll	lm
LG1_HB_922.5	R_18794918_L1_PA	LG1	<nnxnp>	{-1}	(nn,np)	nn	np	np	np	nn	np	np	np	np	np	nn	nn	nn	np	np	nn	np	nn	np	np	nn	np	np	np	np	np	np	np	np	np	np	np	np	np	nn	np	nn	np	np	np	np	nn	np
LG1_HB_923	F_0428716_L1_PA	LG1	<efxeg>	{10}	(ee,ef,eg,fg)	eg	ef	ef	ef	eg	ef	ee	ef	ee	ef	eg	eg	fg	ee	ee	eg	ee	eg	ee	ee	fg	ee	ef	ee	ee	ee	ef	ef	ef	ee	ef	ee	ef	ef	eg	ef	fg	ee	ef	ee	ef	fg	ee
LG1_HB_923	F_0428720_L1_PA	LG1	<lmxll>	{1-}	(ll,lm)	ll	lm	lm	lm	ll	lm	ll	lm	ll	lm	ll	ll	lm	ll	ll	ll	ll	ll	ll	ll	lm	ll	lm	ll	ll	ll	lm	lm	lm	ll	lm	ll	lm	lm	ll	lm	lm	ll	lm	ll	lm	lm	ll
LG1_HB_923	F_0428721_L1_PA	LG1	<lmxll>	{0-}	(ll,lm)	lm	ll	ll	ll	lm	ll	lm	ll	lm	ll	lm	lm	ll	lm	lm	lm	lm	lm	lm	lm	ll	lm	ll	lm	lm	lm	ll	ll	ll	lm	ll	lm	ll	ll	lm	ll	ll	lm	ll	lm	ll	ll	lm
LG1_HB_923	F_0428724_L1_PA	LG1	<lmxll>	{0-}	(ll,lm)	lm	ll	ll	ll	lm	ll	lm	ll	lm	ll	lm	lm	ll	lm	lm	lm	lm	lm	lm	lm	ll	lm	ll	lm	lm	lm	ll	ll	ll	lm	ll	lm	ll	ll	lm	ll	ll	lm	ll	lm	ll	ll	lm
LG1_HB_923	F_0428728_L1_PA	LG1	<lmxll>	{1-}	(ll,lm)	ll	lm	lm	lm	ll	lm	ll	lm	ll	lm	ll	ll	lm	ll	ll	ll	ll	ll	ll	ll	lm	ll	lm	ll	ll	ll	lm	lm	lm	ll	lm	ll	lm	lm	ll	lm	lm	ll	lm	ll	lm	lm	ll
LG1_HB_923	F_0428750_L1_PA	LG1	<lmxll>	{1-}	(ll,lm)	ll	lm	lm	lm	ll	lm	ll	lm	ll	lm	ll	ll	lm	ll	ll	ll	ll	ll	ll	ll	lm	ll	lm	ll	ll	ll	lm	lm	lm	ll	lm	ll	lm	lm	ll	lm	lm	ll	lm	ll	lm	lm	ll
LG1_HB_923	GD_02731_L1_PA	LG1	<lmxll>	{0-}	(ll,lm)	lm	ll	ll	ll	lm	ll	--	ll	lm	ll	lm	lm	ll	lm	lm	lm	lm	lm	lm	lm	ll	lm	ll	lm	lm	lm	ll	ll	ll	lm	ll	lm	ll	ll	lm	ll	ll	lm	ll	lm	ll	ll	lm
LG1_HB_924	F_0429182_L1_PA	LG1	<lmxll>	{1-}	(ll,lm)	ll	lm	lm	lm	ll	lm	ll	lm	ll	lm	ll	ll	lm	ll	ll	ll	ll	ll	ll	ll	lm	ll	lm	ll	ll	ll	lm	lm	lm	lm	lm	ll	lm	lm	ll	lm	lm	ll	lm	ll	lm	lm	ll
LG1_HB_924	F_0429189_L1_PA	LG1	<nnxnp>	{-1}	(nn,np)	nn	np	np	np	nn	np	np	np	np	np	nn	nn	nn	np	np	nn	np	nn	np	np	nn	np	np	np	np	np	np	np	np	np	np	np	np	np	nn	np	nn	np	np	np	np	nn	np
LG1_HB_925	F_0429278_L1_PA	LG1	<lmxll>	{0-}	(ll,lm)	lm	ll	lm	ll	lm	ll	lm	ll	lm	ll	lm	lm	ll	lm	lm	lm	lm	lm	lm	lm	ll	lm	ll	lm	lm	lm	ll	ll	ll	lm	ll	lm	ll	ll	lm	ll	ll	lm	ll	lm	ll	ll	lm
LG1_HB_925	F_0429288_L1_PA	LG1	<lmxll>	{0-}	(ll,lm)	lm	ll	lm	ll	lm	ll	lm	ll	lm	ll	lm	lm	ll	lm	lm	lm	lm	lm	lm	lm	ll	lm	ll	lm	lm	lm	ll	ll	ll	lm	ll	lm	ll	ll	lm	ll	ll	lm	ll	lm	ll	ll	lm
LG1_HB_925	F_0429289_L1_PA	LG1	<lmxll>	{0-}	(ll,lm)	lm	ll	lm	ll	lm	ll	lm	ll	lm	ll	lm	lm	ll	lm	lm	lm	lm	lm	lm	lm	ll	lm	ll	lm	lm	lm	ll	ll	ll	lm	ll	lm	ll	ll	lm	ll	ll	lm	ll	lm	ll	ll	lm
LG1_HB_925	F_0429307_L1_PA	LG1	<lmxll>	{1-}	(ll,lm)	ll	lm	ll	lm	ll	lm	ll	lm	ll	lm	ll	ll	lm	ll	ll	ll	ll	ll	ll	ll	lm	ll	lm	ll	ll	ll	lm	lm	lm	ll	lm	ll	lm	lm	ll	lm	lm	ll	lm	ll	lm	lm	ll
GD_02302_L1_PA	GD_02302_L1_PA	LG1	<lmxll>	{0-}	(ll,lm)	lm	ll	lm	ll	lm	ll	lm	ll	lm	ll	lm	lm	ll	lm	lm	lm	lm	lm	lm	lm	ll	lm	ll	lm	lm	lm	ll	ll	ll	lm	ll	lm	ll	ll	lm	ll	ll	lm	ll	lm	ll	ll	lm
LG1_HB_926	F_0429994_L1_PA	LG1	<hkxhk>	{11}	(hh,hk,kk)	hh	kk	hk	kk	hh	kk	hk	kk	hk	kk	hh	hh	hk	hk	hk	hh	hk	hh	hk	hk	hk	hk	kk	hk	hk	hk	kk	kk	kk	hk	kk	hk	kk	kk	hh	kk	hk	hk	kk	hk	kk	hk	hk
LG1_HB_926	F_0429975_L1_PA	LG1	<hkxhk>	{01}	(hh,hk,kk)	HK	HK	KK	HK	HK	HK	KK	HK	KK	HK	HK	HK	HH	KK	KK	HK	KK	HK	KK	KK	HH	KK	HK	KK	KK	KK	HK	HK	HK	KK	HK	KK	HK	HK	HK	HK	HH	KK	HK	KK	HK	HH	KK
LG1_HB_926	F_0429978_L1_PA	LG1	<lmxll>	{0-}	(ll,lm)	lm	ll	lm	ll	lm	ll	lm	ll	lm	ll	lm	lm	ll	lm	lm	lm	lm	lm	lm	lm	ll	lm	ll	lm	lm	lm	ll	ll	ll	lm	ll	lm	ll	ll	lm	ll	ll	lm	ll	lm	ll	ll	lm
LG1_HB_926	F_0429981_L1_PA	LG1	<lmxll>	{0-}	(ll,lm)	lm	ll	lm	ll	lm	ll	lm	ll	lm	ll	lm	lm	ll	lm	lm	lm	lm	lm	lm	lm	ll	lm	ll	lm	lm	lm	ll	ll	ll	lm	ll	lm	ll	ll	lm	ll	ll	lm	ll	lm	ll	ll	lm
LG1_HB_926	F_0429988_L1_PA	LG1	<lmxll>	{1-}	(ll,lm)	ll	lm	ll	lm	ll	lm	ll	lm	ll	lm	ll	ll	lm	ll	ll	ll	ll	ll	ll	ll	lm	ll	lm	ll	ll	ll	lm	lm	lm	ll	lm	ll	lm	lm	ll	lm	lm	ll	lm	ll	lm	lm	ll
LG1_HB_926	F_0430001_L1_PA	LG1	<lmxll>	{1-}	(ll,lm)	ll	lm	ll	lm	ll	lm	ll	lm	ll	lm	ll	ll	lm	ll	ll	ll	ll	ll	ll	ll	lm	ll	lm	ll	ll	ll	lm	lm	lm	ll	lm	ll	lm	lm	ll	lm	lm	ll	lm	ll	lm	lm	ll
LG1_HB_929	GD_00250_L1_PA	LG1	<lmxll>	{1-}	(ll,lm)	ll	lm	ll	lm	ll	lm	ll	lm	ll	lm	ll	ll	lm	ll	ll	ll	ll	ll	ll	ll	lm	ll	lm	ll	ll	ll	lm	lm	lm	ll	lm	ll	lm	lm	ll	lm	lm	ll	lm	ll	lm	lm	ll
LG1_HB_929	F_0431170_L1_PA	LG1	<nnxnp>	{-1}	(nn,np)	nn	np	np	np	nn	np	np	np	np	np	nn	nn	nn	np	np	nn	np	nn	np	np	np	np	np	np	np	np	np	np	np	np	np	np	np	np	nn	np	nn	np	np	np	np	nn	np
LG1_HB_929	F_0431172_L1_PA	LG1	<nnxnp>	{-1}	(nn,np)	nn	np	np	np	nn	np	np	np	np	np	nn	nn	nn	np	np	nn	np	nn	np	np	np	np	np	np	np	np	np	np	np	np	np	np	np	np	nn	np	nn	np	np	np	np	nn	np
LG1_HB_933	F_0432796_L1_PA	LG1	<lmxll>	{0-}	(ll,lm)	lm	ll	lm	ll	lm	ll	ll	ll	lm	ll	lm	lm	ll	lm	lm	lm	lm	lm	lm	lm	ll	lm	ll	lm	lm	lm	ll	ll	ll	lm	ll	lm	ll	ll	lm	ll	ll	lm	ll	lm	ll	ll	lm
LG1_HB_934	F_0433269_L1_PA	LG1	<lmxll>	{0-}	(ll,lm)	lm	ll	lm	ll	lm	ll	ll	ll	lm	ll	lm	lm	ll	lm	lm	lm	lm	lm	lm	lm	ll	lm	ll	lm	lm	lm	ll	ll	ll	lm	ll	lm	ll	ll	lm	lm	ll	ll	lm	lm	ll	ll	lm
LG1_HB_934	F_0433272_L1_PA	LG1	<lmxll>	{0-}	(ll,lm)	lm	ll	lm	ll	lm	ll	ll	ll	lm	ll	lm	lm	ll	lm	lm	lm	lm	lm	lm	lm	ll	lm	ll	lm	lm	lm	ll	ll	ll	lm	ll	lm	ll	ll	lm	lm	ll	ll	lm	lm	ll	ll	lm
LG1_HB_934	F_0433287_L1_PA	LG1	<lmxll>	{0-}	(ll,lm)	lm	ll	lm	ll	lm	ll	ll	ll	lm	ll	lm	lm	ll	lm	lm	lm	lm	lm	lm	lm	ll	lm	ll	lm	lm	lm	ll	ll	ll	lm	ll	lm	ll	ll	lm	lm	ll	ll	lm	lm	ll	ll	lm
GD_00107_L1_PA	GD_00107_L1_PA	LG1	<lmxll>	{0-}	(ll,lm)	lm	ll	lm	ll	lm	lm	ll	ll	lm	ll	ll	lm	ll	lm	lm	lm	lm	lm	lm	lm	ll	lm	ll	lm	ll	lm	ll	ll	ll	lm	ll	lm	ll	ll	lm	lm	ll	ll	lm	lm	ll	ll	ll
LG1_HB_940	F_0436487_L1_PA	LG1	<lmxll>	{1-}	(ll,lm)	ll	lm	ll	lm	ll	ll	lm	lm	ll	lm	lm	ll	lm	ll	ll	ll	ll	ll	ll	ll	lm	ll	lm	ll	lm	ll	lm	lm	lm	ll	lm	ll	lm	lm	ll	ll	lm	lm	ll	ll	lm	lm	lm
LG1_HB_940	F_0436491_L1_PA	LG1	<lmxll>	{1-}	(ll,lm)	ll	lm	ll	lm	ll	ll	--	lm	ll	lm	lm	ll	lm	ll	ll	ll	ll	ll	ll	ll	lm	ll	lm	ll	lm	ll	lm	lm	lm	ll	lm	ll	lm	lm	ll	ll	lm	lm	ll	ll	lm	lm	lm
LG1_HB_940	F_0436495_L1_PA	LG1	<lmxll>	{0-}	(ll,lm)	lm	ll	lm	ll	lm	lm	ll	ll	lm	ll	ll	lm	ll	lm	lm	lm	lm	lm	lm	lm	ll	lm	ll	lm	ll	lm	ll	ll	ll	lm	ll	lm	ll	ll	lm	lm	ll	ll	lm	lm	ll	ll	ll
LG1_HB_941	F_0436914_L1_PA	LG1	<lmxll>	{1-}	(ll,lm)	ll	lm	ll	lm	ll	ll	lm	lm	ll	lm	lm	ll	lm	ll	ll	ll	ll	ll	ll	ll	lm	ll	lm	ll	lm	ll	lm	lm	lm	ll	lm	ll	lm	lm	ll	ll	lm	lm	ll	ll	lm	lm	lm
LG1_HB_941	F_0436919_L1_PA	LG1	<lmxll>	{0-}	(ll,lm)	lm	ll	lm	ll	lm	lm	ll	ll	lm	ll	ll	lm	ll	lm	lm	lm	lm	lm	lm	lm	ll	lm	ll	lm	ll	lm	ll	ll	ll	lm	ll	lm	ll	ll	lm	lm	ll	ll	lm	lm	ll	ll	ll
LG1_HB_941	F_0436921_L1_PA	LG1	<lmxll>	{0-}	(ll,lm)	lm	ll	lm	ll	lm	lm	ll	ll	lm	ll	ll	lm	ll	lm	lm	lm	lm	lm	lm	lm	ll	lm	ll	lm	ll	lm	ll	ll	ll	lm	ll	lm	ll	ll	lm	lm	ll	ll	lm	lm	ll	ll	ll
LG1_HB_941	F_0436932_L1_PA	LG1	<lmxll>	{1-}	(ll,lm)	ll	lm	ll	lm	ll	ll	lm	lm	ll	lm	lm	ll	lm	ll	ll	ll	ll	ll	ll	ll	lm	ll	lm	ll	lm	ll	lm	lm	lm	ll	lm	ll	lm	lm	ll	ll	lm	lm	ll	ll	lm	lm	lm
LG1_HB_941	R_26734911_L1_PA	LG1	<lmxll>	{1-}	(ll,lm)	ll	lm	ll	lm	ll	ll	lm	lm	ll	lm	lm	ll	lm	ll	ll	ll	ll	ll	ll	ll	lm	ll	lm	ll	lm	ll	lm	lm	lm	ll	lm	ll	lm	lm	ll	ll	lm	lm	ll	ll	lm	lm	lm
LG1_HB_942	F_0437669_L1_PA	LG1	<lmxll>	{1-}	(ll,lm)	ll	lm	ll	lm	ll	ll	lm	lm	ll	lm	lm	ll	lm	ll	ll	ll	ll	ll	ll	ll	lm	ll	lm	ll	lm	ll	lm	ll	lm	ll	lm	ll	lm	lm	ll	ll	lm	lm	ll	ll	lm	lm	lm
LG1_HB_942.5	GD_01693_L1_PA	LG1	<lmxll>	{1-}	(ll,lm)	ll	lm	ll	lm	ll	ll	lm	lm	ll	lm	lm	ll	lm	ll	ll	ll	ll	ll	ll	ll	ll	ll	lm	ll	lm	ll	lm	ll	lm	ll	lm	ll	lm	lm	ll	ll	lm	lm	ll	ll	lm	lm	lm
LG1_HB_945	F_0438222_L1_PA	LG1	<lmxll>	{1-}	(ll,lm)	ll	lm	ll	lm	ll	ll	lm	lm	ll	lm	lm	ll	lm	lm	ll	ll	ll	ll	ll	ll	ll	ll	lm	ll	lm	ll	lm	ll	lm	ll	lm	ll	lm	lm	ll	ll	lm	lm	ll	ll	lm	lm	lm
LG1_HB_945	F_0438227_L1_PA	LG1	<lmxll>	{1-}	(ll,lm)	ll	lm	ll	lm	ll	ll	lm	lm	ll	lm	lm	ll	lm	lm	ll	ll	ll	ll	ll	ll	ll	ll	lm	ll	lm	ll	lm	ll	lm	ll	lm	ll	lm	lm	ll	ll	lm	lm	ll	ll	lm	lm	lm
LG1_HB_948	F_0439059_L1_PA	LG1	<lmxll>	{1-}	(ll,lm)	ll	lm	ll	lm	ll	ll	lm	lm	ll	lm	lm	ll	lm	lm	lm	ll	lm	ll	ll	ll	ll	ll	lm	ll	lm	ll	lm	ll	lm	ll	lm	ll	lm	lm	ll	ll	lm	lm	ll	lm	lm	lm	lm
R_30246914_L1_PA	R_30246914_L1_PA	LG1	<lmxll>	{0-}	(ll,lm)	lm	ll	lm	ll	lm	lm	ll	ll	lm	ll	ll	lm	ll	ll	ll	lm	ll	lm	lm	lm	lm	lm	ll	lm	ll	lm	ll	lm	ll	lm	ll	lm	ll	ll	lm	lm	ll	ll	lm	ll	ll	ll	ll
GD_00782_L1_PA	GD_00782_L1_PA	LG1	<lmxll>	{0-}	(ll,lm)	lm	ll	lm	ll	lm	lm	ll	ll	lm	ll	ll	lm	ll	ll	ll	lm	ll	lm	lm	lm	lm	lm	ll	lm	ll	lm	ll	lm	ll	lm	ll	lm	ll	ll	lm	lm	ll	ll	lm	ll	ll	ll	ll
LG1_HB_952	F_0441010_L1_PA	LG1	<lmxll>	{0-}	(ll,lm)	lm	ll	lm	ll	lm	lm	ll	ll	lm	ll	ll	lm	ll	ll	ll	lm	ll	lm	lm	lm	lm	lm	ll	lm	ll	lm	ll	lm	ll	lm	ll	lm	ll	ll	lm	lm	ll	ll	lm	ll	ll	ll	ll
LG1_HB_952	F_0441015_L1_PA	LG1	<lmxll>	{0-}	(ll,lm)	lm	ll	lm	ll	lm	lm	ll	ll	lm	ll	ll	lm	ll	ll	ll	lm	ll	lm	lm	lm	lm	lm	ll	lm	ll	lm	ll	lm	ll	lm	ll	lm	ll	ll	lm	lm	ll	ll	lm	ll	ll	ll	ll
LG1_HB_953	F_0441434_L1_PA	LG1	<lmxll>	{1-}	(ll,lm)	ll	lm	ll	lm	ll	ll	lm	lm	ll	lm	lm	ll	lm	lm	lm	ll	lm	ll	ll	ll	ll	ll	lm	ll	lm	ll	lm	ll	lm	ll	lm	ll	lm	lm	ll	ll	lm	lm	ll	lm	lm	lm	lm
LG1_HB_955	R_31359482_L1_PA	LG1	<lmxll>	{1-}	(ll,lm)	ll	lm	ll	lm	ll	ll	lm	lm	ll	lm	lm	ll	lm	lm	lm	ll	lm	ll	ll	ll	ll	ll	lm	ll	lm	ll	lm	ll	lm	ll	lm	ll	lm	lm	ll	ll	lm	lm	ll	lm	lm	lm	lm
LG1_HB_956.5	R_31626705_L1_PA	LG1	<lmxll>	{1-}	(ll,lm)	ll	lm	ll	lm	ll	ll	lm	lm	ll	lm	lm	ll	lm	lm	lm	ll	lm	ll	ll	ll	ll	ll	lm	ll	lm	ll	lm	ll	lm	ll	lm	ll	lm	lm	ll	ll	lm	lm	ll	lm	lm	lm	lm
LG1_HB_957	$F_0442473z_LG1_PA	LG1	<lmxll>	{1-}	(ll,lm)	ll	--	ll	--	ll	ll	--	lm	ll	lm	lm	ll	lm	--	lm	ll	--	ll	ll	ll	ll	ll	lm	ll	lm	ll	--	ll	--	ll	lm	ll	lm	--	ll	ll	lm	lm	ll	--	--	--	--
LG1_HB_957	R_31657598_L1_PA	LG1	<lmxll>	{1-}	(ll,lm)	ll	lm	ll	lm	ll	ll	lm	lm	ll	lm	lm	ll	lm	lm	lm	ll	lm	ll	ll	ll	ll	ll	lm	ll	lm	ll	lm	ll	lm	ll	lm	ll	lm	lm	ll	ll	lm	lm	ll	lm	lm	lm	lm
R_31945251_L1_PA	R_31945251_L1_PA	LG1	<lmxll>	{1-}	(ll,lm)	ll	ll	ll	lm	ll	ll	lm	lm	ll	lm	lm	ll	lm	lm	lm	ll	lm	lm	ll	ll	ll	ll	lm	ll	lm	ll	lm	ll	lm	ll	lm	ll	lm	lm	ll	ll	lm	lm	ll	lm	lm	lm	lm
LG1_HB_963	F_0444437_L1_PA	LG1	<lmxll>	{1-}	(ll,lm)	ll	ll	ll	lm	ll	ll	lm	lm	ll	lm	lm	ll	lm	lm	lm	ll	lm	lm	ll	ll	ll	ll	lm	ll	lm	ll	lm	ll	lm	ll	lm	ll	lm	lm	ll	ll	lm	lm	ll	lm	lm	lm	lm
LG1_HB_966	R_34470881_L1_PA	LG1	<lmxll>	{1-}	(ll,lm)	ll	ll	ll	lm	ll	ll	lm	ll	ll	lm	lm	ll	lm	lm	lm	ll	lm	lm	ll	ll	ll	ll	lm	ll	lm	ll	lm	ll	lm	ll	lm	ll	lm	lm	ll	ll	lm	lm	ll	lm	lm	lm	lm
LG1_HB_966.1	R_34487221_L1_PA	LG1	<lmxll>	{1-}	(ll,lm)	ll	ll	ll	lm	ll	ll	lm	ll	ll	lm	lm	ll	lm	lm	lm	ll	lm	lm	ll	ll	ll	ll	lm	ll	lm	ll	lm	ll	lm	ll	lm	ll	lm	lm	ll	ll	lm	lm	ll	lm	lm	lm	lm
LG1_HB_968	R_35202609_L1_PA	LG1	<lmxll>	{1-}	(ll,lm)	ll	ll	ll	lm	ll	ll	lm	ll	ll	lm	lm	ll	lm	lm	lm	ll	lm	lm	ll	ll	ll	ll	lm	ll	lm	lm	ll	ll	lm	ll	lm	ll	lm	lm	ll	ll	lm	lm	ll	lm	lm	lm	lm
LG1_HB_969	R_35251020_L1_PA	LG1	<lmxll>	{1-}	(ll,lm)	ll	ll	ll	lm	ll	ll	lm	ll	ll	lm	lm	ll	lm	lm	lm	ll	lm	lm	ll	ll	ll	ll	lm	ll	lm	lm	ll	ll	lm	ll	lm	ll	lm	lm	ll	ll	lm	lm	ll	lm	lm	lm	lm
LG1_HB_973	F_0448219_L2_PA	LG1	<nnxnp>	{-0}	(nn,np)	np	nn	nn	nn	np	nn	nn	nn	nn	nn	np	np	np	np	nn	np	np	np	nn	nn	np	nn	nn	nn	np	nn	nn	nn	nn	nn	nn	np	nn	nn	np	nn	np	nn	np	np	np	np	nn
LG1_HB_973	F_0448220_L2_PA	LG1	<nnxnp>	{-0}	(nn,np)	np	nn	nn	nn	np	nn	nn	nn	nn	nn	np	np	np	np	nn	np	np	np	nn	nn	np	nn	nn	nn	np	nn	nn	nn	nn	nn	nn	np	nn	nn	np	nn	np	nn	np	np	np	np	nn
LG1_HB_973	F_0448193_L2_PA	LG1	<lmxll>	{0-}	(ll,lm)	lm	ll	ll	ll	lm	ll	lm	ll	lm	ll	lm	lm	ll	lm	lm	lm	lm	lm	lm	lm	ll	lm	lm	ll	lm	lm	ll	ll	ll	ll	ll	lm	lm	ll	lm	ll	ll	lm	ll	lm	ll	ll	lm
LG10_HB_10	F_0002637_L10_PA	LG10	<hkxhk>	{10}	(hh,hk,kk)	hh	kk	hk	kk	hh	hk	hk	hh	hk	kk	hk	hk	hk	hk	hk	kk	kk	hk	kk	kk	hk	hh	hk	hh	kk	hk	kk	hk	hk	kk	kk	hk	hk	hk	hh	hk	hh	kk	hk	hh	kk	hh	kk
LG10_HB_10	F_0002639_L10_PA	LG10	<hkxhk>	{10}	(hh,hk,kk)	hh	kk	hk	kk	hh	hk	hk	hh	hk	kk	hk	hk	hk	hk	hk	kk	kk	hk	kk	kk	hk	hh	hk	hh	kk	hk	kk	hk	hk	kk	kk	hk	hk	hk	hh	hk	hh	kk	hk	hh	kk	hh	kk
LG10_HB_10	F_0002644_L10_PA	LG10	<nnxnp>	{-1}	(nn,np)	np	nn	nn	nn	np	nn	np	np	np	nn	np	nn	nn	np	np	nn	nn	np	nn	nn	nn	np	nn	np	nn	nn	nn	np	np	nn	nn	nn	np	np	np	np	np	nn	nn	np	nn	np	nn
LG10_HB_10	F_0002632_L10_PA	LG10	<lmxll>	{0-}	(ll,lm)	lm	ll	lm	ll	lm	lm	ll	lm	ll	ll	ll	lm	lm	ll	ll	ll	ll	ll	ll	ll	lm	lm	lm	lm	ll	lm	ll	ll	ll	ll	ll	lm	ll	ll	lm	ll	lm	ll	lm	lm	ll	lm	ll
LG10_HB_10.5	R_2479664_L10_PA	LG10	<nnxnp>	{-1}	(nn,np)	np	nn	nn	nn	np	nn	np	np	np	nn	np	nn	nn	np	np	nn	nn	np	nn	nn	nn	np	nn	np	nn	nn	nn	np	np	nn	nn	nn	np	np	np	np	np	nn	nn	np	nn	np	nn
cR_2553386_L10_PA	R_2553386_L10_PA	LG10	<nnxnp>	{-1}	(nn,np)	np	nn	nn	np	np	nn	np	np	np	nn	np	nn	nn	np	np	nn	nn	np	nn	nn	nn	np	nn	np	nn	nn	nn	np	np	nn	nn	nn	np	np	np	np	np	nn	nn	np	nn	np	nn
LG10_HB_10.5	R_2484105_L10_PA	LG10	<lmxll>	{0-}	(ll,lm)	lm	ll	lm	ll	lm	lm	ll	lm	ll	ll	ll	lm	lm	ll	ll	ll	ll	ll	ll	ll	lm	lm	lm	lm	ll	lm	ll	ll	ll	ll	ll	lm	ll	ll	lm	ll	lm	ll	lm	lm	ll	lm	ll
R_2563548_L10_PA	R_2563548_L10_PA	LG10	<lmxll>	{0-}	(ll,lm)	lm	ll	lm	ll	lm	lm	ll	lm	ll	ll	ll	lm	lm	ll	ll	ll	ll	ll	ll	ll	lm	lm	lm	lm	ll	lm	ll	ll	ll	ll	ll	lm	ll	ll	lm	ll	lm	ll	lm	lm	ll	lm	ll
LG10_HB_100	F_0048102_L10_PA	LG10	<hkxhk>	{01}	(hh,hk,kk)	kk	kk	hk	hh	hk	hk	hk	hh	hh	kk	hh	hk	kk	hk	hk	hk	hh	hh	hh	hh	hk	kk	hk	kk	hk	hk	kk	hk	kk	hk	kk	kk	kk	kk	kk	hh	hk	hk	hh	hh	hk	hk	hk
LG10_HB_100	F_0048104_L10_PA	LG10	<hkxhk>	{10}	(hh,hk,kk)	hh	hh	hk	kk	hk	hk	hk	kk	kk	hh	kk	hk	hh	hk	hk	hk	kk	kk	kk	kk	hk	hh	hk	hh	hk	hk	hh	hk	hh	hk	hh	hh	hh	hh	hh	kk	hk	hk	kk	kk	hk	hk	hk
LG10_HB_100	F_0048123_L10_PA	LG10	<nnxnp>	{-1}	(nn,np)	np	np	nn	nn	np	np	np	nn	nn	np	nn	nn	np	np	np	nn	nn	nn	nn	nn	np	np	nn	np	nn	np	np	nn	np	np	np	np	np	np	np	nn	np	nn	nn	nn	nn	nn	nn
F_0048450_L10_PA	F_0048450_L10_PA	LG10	<lmxll>	{0-}	(ll,lm)	lm	lm	lm	ll	ll	lm	ll	ll	ll	lm	ll	lm	lm	ll	ll	lm	ll	ll	ll	ll	ll	lm	lm	lm	lm	ll	lm	lm	lm	ll	lm	lm	lm	lm	lm	ll	ll	lm	ll	ll	ll	lm	lm
LG10_HB_104	F_0049741_L10_PA	LG10	<nnxnp>	{-0}	(nn,np)	nn	nn	np	np	nn	nn	nn	np	np	nn	np	np	nn	nn	nn	np	np	np	np	np	nn	nn	np	nn	np	nn	nn	np	nn	nn	nn	nn	nn	nn	nn	np	nn	np	np	np	np	np	np
LG10_HB_104	F_0049724_L10_PA	LG10	<lmxll>	{1-}	(ll,lm)	ll	ll	ll	lm	lm	lm	lm	lm	lm	ll	--	ll	ll	lm	lm	ll	lm	lm	lm	lm	lm	ll	ll	ll	ll	lm	ll	ll	ll	lm	ll	ll	ll	ll	ll	lm	lm	ll	lm	lm	ll	ll	ll
LG10_HB_105	F_0049854_L10_PA	LG10	<hkxhk>	{10}	(hh,hk,kk)	hh	hh	hk	kk	hk	hk	hk	kk	kk	hh	kk	hk	hh	hk	hk	hk	kk	kk	kk	kk	hk	hh	hk	hh	hk	hk	hh	hk	hh	hk	hh	hh	hh	hh	hh	kk	hk	hk	kk	kk	hk	hk	hk
LG10_HB_105	F_0049857_L10_PA	LG10	<hkxhk>	{10}	(hh,hk,kk)	hh	hh	hk	kk	hk	hk	hk	kk	kk	hh	kk	hk	hh	hk	hk	hk	kk	kk	kk	kk	hk	hh	hk	hh	hk	hk	hh	hk	hh	hk	hh	hh	hh	hh	hh	kk	hk	hk	kk	kk	hk	hk	hk
LG10_HB_105	R_36052300_L10_PA	LG10	<nnxnp>	{-0}	(nn,np)	nn	nn	np	np	nn	nn	nn	np	np	nn	np	np	nn	nn	nn	np	np	np	np	np	nn	nn	np	nn	np	nn	nn	np	nn	nn	nn	nn	nn	nn	nn	np	nn	np	np	np	np	np	np
LG10_HB_105	F_0049850_L10_PA	LG10	<lmxll>	{1-}	(ll,lm)	ll	ll	ll	lm	lm	lm	lm	lm	lm	ll	lm	ll	ll	lm	lm	ll	lm	lm	lm	lm	lm	ll	ll	ll	ll	lm	ll	ll	ll	lm	ll	ll	ll	ll	ll	lm	lm	ll	lm	lm	ll	ll	ll
LG10_HB_105	F_0049851_L10_PA	LG10	<lmxll>	{1-}	(ll,lm)	ll	ll	ll	lm	lm	lm	lm	lm	lm	ll	lm	ll	ll	lm	lm	ll	lm	lm	lm	lm	lm	ll	ll	ll	ll	lm	ll	ll	ll	lm	ll	ll	ll	ll	ll	lm	lm	ll	lm	lm	ll	ll	ll
LG10_HB_105	F_0049856_L10_PA	LG10	<lmxll>	{1-}	(ll,lm)	ll	ll	ll	lm	lm	lm	lm	lm	lm	ll	lm	ll	ll	lm	lm	ll	lm	lm	lm	lm	lm	ll	ll	ll	ll	lm	ll	ll	ll	lm	ll	ll	ll	ll	ll	lm	lm	ll	lm	lm	ll	ll	ll
LG10_HB_105.5	R_36071826_L10_PA	LG10	<nnxnp>	{-0}	(nn,np)	nn	nn	np	np	nn	nn	nn	np	np	nn	np	np	nn	nn	nn	np	np	np	np	np	nn	nn	np	nn	np	nn	nn	np	nn	nn	nn	nn	nn	nn	nn	np	nn	np	np	np	np	np	np
LG10_HB_105.5	R_36066362_L10_PA	LG10	<lmxll>	{1-}	(ll,lm)	ll	ll	ll	lm	lm	lm	lm	lm	lm	ll	lm	ll	ll	lm	lm	ll	lm	lm	lm	lm	lm	ll	ll	ll	ll	lm	ll	ll	ll	lm	ll	ll	ll	ll	ll	lm	lm	ll	lm	lm	ll	ll	ll
LG10_HB_105.5	R_36091067_L10_PA	LG10	<lmxll>	{1-}	(ll,lm)	ll	ll	ll	lm	lm	lm	lm	lm	lm	ll	lm	ll	ll	lm	lm	ll	lm	lm	lm	lm	lm	ll	ll	ll	ll	lm	ll	ll	ll	lm	ll	ll	ll	ll	ll	lm	lm	ll	lm	lm	ll	ll	ll
LG10_HB_106	F_0049924_L10_PA	LG10	<nnxnp>	{-1}	(nn,np)	np	np	nn	nn	np	np	np	nn	nn	np	nn	nn	np	np	np	nn	nn	nn	nn	nn	np	np	nn	np	nn	np	np	nn	np	np	np	np	np	np	np	nn	np	nn	nn	nn	nn	nn	nn
LG10_HB_106	F_0049926_L10_PA	LG10	<nnxnp>	{-1}	(nn,np)	np	np	nn	nn	np	np	np	nn	nn	np	nn	nn	np	np	np	nn	nn	nn	nn	nn	np	np	nn	np	nn	np	np	nn	np	np	np	np	np	np	np	nn	np	nn	nn	nn	nn	nn	nn
LG10_HB_106	R_36100460_L10_PA	LG10	<hkxhk>	{00}	(hh,hk,kk)	hk	hk	kk	hk	hh	hh	hh	hk	hk	hk	hk	kk	hk	hh	hh	kk	hk	hk	hk	hk	hh	hk	kk	hk	kk	hh	hk	kk	hk	hh	hk	hk	hk	hk	hk	hk	hh	kk	hk	hk	kk	kk	kk
LG10_HB_107	F_0050201_L10_PA	LG10	<nnxnp>	{-1}	(nn,np)	np	np	nn	nn	np	np	np	nn	nn	np	nn	nn	np	np	np	nn	nn	nn	nn	nn	np	np	nn	np	nn	np	np	nn	np	np	np	np	np	np	np	nn	np	nn	nn	nn	nn	nn	nn
LG10_HB_107	F_0050202_L10_PA	LG10	<nnxnp>	{-0}	(nn,np)	nn	nn	np	np	nn	nn	nn	np	np	nn	np	np	nn	nn	nn	np	np	np	np	np	nn	nn	np	nn	np	nn	nn	np	nn	nn	nn	nn	nn	nn	nn	np	nn	np	np	np	np	np	np
LG10_HB_107	F_0050215_L10_PA	LG10	<nnxnp>	{-1}	(nn,np)	np	np	nn	nn	np	np	np	nn	nn	np	nn	nn	np	np	np	nn	nn	nn	nn	nn	np	np	nn	np	nn	np	np	nn	np	np	np	np	np	np	np	nn	np	nn	nn	nn	nn	nn	nn
LG10_HB_107	F_0050213_L10_PA	LG10	<lmxll>	{1-}	(ll,lm)	ll	ll	ll	lm	lm	lm	lm	lm	lm	ll	lm	ll	ll	lm	lm	ll	lm	lm	lm	lm	lm	ll	ll	ll	ll	lm	ll	ll	ll	lm	ll	ll	ll	ll	ll	lm	lm	ll	lm	lm	ll	ll	ll
LG10_HB_107	F_0050231_L10_PA	LG10	<lmxll>	{1-}	(ll,lm)	ll	ll	ll	lm	lm	lm	lm	lm	lm	ll	lm	ll	ll	lm	lm	ll	lm	lm	lm	lm	lm	ll	ll	ll	ll	lm	ll	ll	ll	lm	ll	ll	ll	ll	ll	lm	lm	ll	lm	lm	ll	ll	ll
LG10_HB_108	F_0050918_L10_PA	LG10	<hkxhk>	{00}	(hh,hk,kk)	hk	hk	kk	hk	hh	hh	hh	hk	hk	hk	hk	kk	hk	hh	hh	kk	hk	hk	hk	hk	hh	hk	kk	hk	kk	hh	hk	kk	hk	hh	hk	hk	hk	hk	hk	hk	hk	kk	hk	hk	kk	kk	kk
LG10_HB_108	F_0050921_L10_PA	LG10	<hkxhk>	{00}	(hh,hk,kk)	hk	hk	kk	hk	hh	hh	hh	hk	hk	hk	hk	kk	hk	hh	hh	kk	hk	hk	hk	hk	hh	hk	kk	hk	kk	hh	hk	kk	hk	hh	hk	hk	hk	hk	hk	hk	hk	kk	hk	hk	kk	kk	kk
LG10_HB_108	F_0050923_L10_PA	LG10	<hkxhk>	{11}	(hh,hk,kk)	hk	hk	hh	hk	kk	kk	kk	hk	hk	hk	hk	hh	hk	kk	kk	hh	hk	hk	hk	hk	kk	hk	hh	hk	hh	kk	hk	hh	hk	kk	hk	hk	hk	hk	hk	hk	hk	hh	hk	hk	hh	hh	hh
LG10_HB_108	F_0050930_L10_PA	LG10	<hkxhk>	{11}	(hh,hk,kk)	hk	hk	hh	hk	kk	kk	kk	hk	hk	hk	hk	hh	hk	kk	kk	hh	hk	hk	hk	hk	kk	hk	hh	hk	hh	kk	hk	hh	hk	kk	hk	hk	hk	hk	hk	hk	hk	hh	hk	hk	hh	hh	hh
LG10_HB_108	F_0050932_L10_PA	LG10	<hkxhk>	{11}	(hh,hk,kk)	hk	hk	hh	hk	kk	kk	kk	hk	hk	hk	hk	hh	hk	kk	kk	hh	hk	hk	hk	hk	kk	hk	hh	hk	hh	kk	hk	hh	hk	kk	hk	hk	hk	hk	hk	hk	hk	hh	hk	hk	hh	hh	hh
LG10_HB_108	F_0050933_L10_PA	LG10	<hkxhk>	{00}	(hh,hk,kk)	hk	hk	kk	hk	hh	hh	hh	hk	hk	hk	hk	kk	hk	hh	hh	kk	hk	hk	hk	hk	hh	hk	kk	hk	kk	hh	hk	kk	hk	hh	hk	hk	hk	hk	hk	hk	hk	kk	hk	hk	kk	kk	kk
LG10_HB_109	F_0051420_L10_PA	LG10	<hkxhk>	{11}	(hh,hk,kk)	hk	hk	hh	hk	kk	kk	kk	hk	hk	hk	hk	hh	hk	kk	kk	hh	hk	hk	hk	hk	kk	hk	hh	hk	hh	kk	hk	hh	hk	kk	hk	hk	hk	hk	hk	hk	hk	hh	hk	hk	hh	hh	hh
LG10_HB_109	F_0051422_L10_PA	LG10	<hkxhk>	{00}	(hh,hk,kk)	hk	hk	kk	hk	hh	hh	hh	hk	hk	hk	hk	kk	hk	hh	hh	kk	hk	hk	hk	hk	hh	hk	kk	hk	kk	hh	hk	kk	hk	hh	hk	hk	hk	hk	hk	hk	hk	kk	hk	hk	kk	kk	kk
LG10_HB_109	F_0051414_L10_PA	LG10	<nnxnp>	{-0}	(nn,np)	nn	nn	np	np	nn	nn	nn	np	np	nn	np	np	nn	nn	nn	np	np	np	np	np	nn	nn	np	nn	np	nn	nn	np	nn	nn	nn	nn	nn	nn	nn	np	np	np	np	np	np	np	np
LG10_HB_109	F_0051416_L10_PA	LG10	<lmxll>	{0-}	(ll,lm)	lm	lm	lm	ll	ll	ll	ll	ll	ll	lm	ll	lm	lm	ll	ll	lm	ll	ll	ll	ll	ll	lm	lm	lm	lm	ll	lm	lm	lm	ll	lm	lm	lm	lm	lm	ll	ll	lm	ll	ll	lm	lm	lm
LG10_HB_109	F_0051428_L10_PA	LG10	<lmxll>	{0-}	(ll,lm)	lm	lm	lm	ll	ll	ll	ll	ll	ll	lm	ll	lm	lm	ll	ll	lm	ll	ll	ll	ll	ll	lm	lm	lm	lm	ll	lm	lm	lm	ll	lm	lm	lm	lm	lm	ll	ll	lm	ll	ll	lm	lm	lm
LG10_HB_109	F_0051435_L10_PA	LG10	<lmxll>	{0-}	(ll,lm)	lm	lm	lm	ll	ll	ll	ll	ll	ll	lm	ll	lm	lm	ll	ll	lm	ll	ll	ll	ll	ll	lm	lm	lm	lm	ll	lm	lm	lm	ll	lm	lm	lm	lm	lm	ll	ll	lm	ll	ll	lm	lm	lm
LG10_HB_109	R_36862797_L10_PA	LG10	<lmxll>	{0-}	(ll,lm)	lm	lm	lm	ll	ll	ll	ll	ll	ll	lm	ll	lm	lm	ll	ll	lm	ll	ll	ll	ll	ll	lm	lm	lm	lm	ll	lm	lm	lm	ll	lm	lm	lm	lm	lm	ll	ll	lm	ll	ll	lm	lm	lm
LG10_HB_109.5	R_36883478_L10_PA	LG10	<nnxnp>	{-0}	(nn,np)	nn	nn	np	np	nn	nn	nn	np	np	nn	np	np	nn	nn	nn	np	np	np	np	np	nn	nn	np	nn	np	nn	nn	np	nn	nn	nn	nn	nn	nn	nn	np	np	np	np	np	np	np	np
LG10_HB_109.5	R_36885663_L10_PA	LG10	<nnxnp>	{-0}	(nn,np)	nn	nn	np	np	nn	nn	nn	np	np	nn	np	np	nn	nn	nn	np	np	np	np	np	nn	nn	np	nn	np	nn	nn	np	nn	nn	nn	nn	nn	nn	nn	np	np	np	np	np	np	np	np
LG10_HB_109.5	R_36887888_L10_PA	LG10	<nnxnp>	{-0}	(nn,np)	nn	nn	np	np	nn	nn	nn	np	np	nn	np	np	nn	nn	nn	np	np	np	np	np	nn	nn	np	nn	np	nn	nn	np	nn	nn	nn	nn	nn	nn	nn	np	np	np	np	np	np	np	np
LG10_HB_109.5	GD_00405_L10_PA	LG10	<lmxll>	{0-}	(ll,lm)	lm	lm	lm	ll	ll	ll	ll	ll	ll	lm	ll	lm	lm	ll	ll	lm	ll	ll	ll	ll	ll	lm	lm	lm	lm	ll	lm	lm	lm	ll	lm	lm	lm	lm	lm	ll	ll	lm	ll	ll	lm	lm	lm
LG10_HB_109.5	R_36865919_L10_PA	LG10	<lmxll>	{0-}	(ll,lm)	lm	lm	lm	ll	ll	ll	ll	ll	ll	lm	ll	lm	lm	ll	ll	lm	ll	ll	ll	ll	ll	lm	lm	lm	lm	ll	lm	lm	lm	ll	lm	lm	lm	lm	lm	ll	ll	lm	ll	ll	lm	lm	lm
LG10_HB_11	F_0003079_L10_PA	LG10	<lmxll>	{0-}	(ll,lm)	lm	ll	lm	ll	lm	lm	ll	lm	ll	ll	ll	lm	lm	ll	ll	ll	ll	ll	ll	ll	lm	lm	lm	lm	ll	lm	ll	ll	ll	ll	ll	lm	ll	ll	lm	ll	lm	ll	lm	lm	ll	lm	ll
LG10_HB_11	F_0003096_L10_PA	LG10	<lmxll>	{0-}	(ll,lm)	lm	ll	lm	ll	lm	lm	ll	lm	ll	ll	ll	lm	lm	ll	ll	ll	ll	ll	ll	ll	lm	lm	lm	lm	ll	lm	ll	ll	ll	ll	ll	lm	ll	ll	lm	ll	lm	ll	lm	lm	ll	lm	ll
LG10_HB_11	F_0003104_L10_PA	LG10	<lmxll>	{0-}	(ll,lm)	lm	ll	lm	ll	lm	lm	ll	lm	ll	ll	ll	lm	lm	ll	ll	ll	ll	ll	ll	ll	lm	lm	lm	lm	ll	lm	ll	ll	ll	ll	ll	lm	ll	ll	lm	ll	lm	ll	lm	lm	ll	lm	ll
LG10_HB_11	F_0003106_L10_PA	LG10	<lmxll>	{0-}	(ll,lm)	lm	ll	lm	ll	lm	lm	ll	lm	ll	ll	ll	lm	lm	ll	ll	ll	ll	ll	ll	ll	lm	lm	lm	lm	ll	lm	ll	ll	ll	ll	ll	lm	ll	ll	lm	ll	lm	ll	lm	lm	ll	lm	ll
LG10_HB_11	F_0003107_L10_PA	LG10	<lmxll>	{0-}	(ll,lm)	lm	ll	lm	ll	lm	lm	ll	lm	ll	ll	ll	lm	lm	ll	ll	ll	ll	ll	ll	ll	lm	lm	lm	lm	ll	lm	ll	ll	ll	ll	ll	lm	ll	ll	lm	ll	lm	ll	lm	lm	ll	lm	ll
LG10_HB_11	F_0003110_L10_PA	LG10	<lmxll>	{0-}	(ll,lm)	lm	ll	lm	ll	lm	lm	ll	lm	ll	ll	ll	lm	lm	ll	ll	ll	ll	ll	ll	ll	lm	lm	lm	lm	ll	lm	ll	ll	ll	ll	ll	lm	ll	ll	lm	ll	lm	ll	lm	lm	ll	lm	ll
LG10_HB_110	F_0051751_L10_PA	LG10	<lmxll>	{0-}	(ll,lm)	lm	lm	lm	ll	ll	ll	ll	ll	ll	lm	ll	lm	lm	ll	ll	lm	ll	ll	ll	ll	ll	lm	lm	lm	lm	ll	lm	lm	lm	ll	lm	lm	lm	lm	lm	ll	ll	lm	ll	ll	lm	lm	lm
LG10_HB_110	F_0051764_L10_PA	LG10	<lmxll>	{0-}	(ll,lm)	lm	lm	lm	ll	ll	ll	ll	ll	ll	lm	ll	lm	lm	ll	ll	lm	ll	ll	ll	ll	ll	lm	lm	lm	lm	ll	lm	lm	lm	ll	lm	lm	lm	lm	lm	ll	ll	lm	ll	ll	lm	lm	lm
LG10_HB_110	F_0051784_L10_PA	LG10	<lmxll>	{0-}	(ll,lm)	lm	lm	lm	ll	ll	ll	ll	ll	ll	lm	ll	lm	lm	ll	ll	lm	ll	ll	ll	ll	ll	lm	lm	lm	lm	ll	lm	lm	lm	ll	lm	lm	lm	lm	lm	ll	ll	lm	ll	ll	lm	lm	lm
R_37052690_L10_PA	R_37052690_L10_PA	LG10	<hkxhk>	{00}	(hh,hk,kk)	hk	hk	kk	hk	hh	hh	hh	hk	hk	hk	hk	kk	hk	hh	hh	kk	hk	hk	hk	hk	hh	hk	kk	hk	kk	hh	hk	kk	hk	hh	kk	hk	hk	hk	hk	hk	hk	kk	hh	hk	kk	kk	kk
LG10_HB_111	F_0051942_L10_PA	LG10	<lmxll>	{0-}	(ll,lm)	lm	lm	lm	ll	ll	ll	ll	ll	ll	lm	ll	lm	lm	ll	ll	lm	ll	ll	ll	ll	ll	lm	lm	lm	lm	ll	lm	lm	lm	ll	lm	lm	lm	lm	lm	ll	ll	lm	ll	ll	lm	lm	lm
LG10_HB_111	R_37072737_L10_PA	LG10	<hkxhk>	{11}	(hh,hk,kk)	hk	hk	hh	hk	kk	kk	kk	hk	hk	hk	hk	hh	hk	kk	kk	hh	hk	hk	hk	hk	kk	hk	hh	hk	hh	kk	hk	hh	hk	kk	hh	hk	hk	hk	hk	hk	hk	hh	kk	hk	hh	hh	hh
LG10_HB_112	F_0052480_L10_PA	LG10	<lmxll>	{0-}	(ll,lm)	lm	lm	lm	ll	ll	ll	ll	ll	ll	lm	ll	lm	lm	ll	ll	lm	ll	ll	ll	ll	ll	lm	lm	lm	lm	ll	lm	lm	lm	ll	lm	lm	lm	lm	lm	ll	ll	lm	ll	ll	lm	lm	lm
LG10_HB_112	F_0052468_L10_PA	LG10	<nnxnp>	{-0}	(nn,np)	nn	nn	np	nn	nn	nn	nn	np	np	nn	np	np	nn	nn	nn	np	np	np	np	np	nn	nn	np	nn	np	nn	nn	np	nn	nn	np	nn	nn	nn	nn	np	np	np	nn	np	np	np	np
LG10_HB_112	F_0052470_L10_PA	LG10	<nnxnp>	{-0}	(nn,np)	nn	nn	np	nn	nn	nn	nn	np	np	nn	np	np	nn	nn	nn	np	np	np	np	np	nn	nn	np	nn	np	nn	nn	np	nn	nn	np	nn	nn	nn	nn	np	np	np	nn	np	np	np	np
LG10_HB_112	F_0052472_L10_PA	LG10	<nnxnp>	{-0}	(nn,np)	nn	nn	np	nn	nn	nn	nn	np	np	nn	np	np	nn	nn	nn	np	np	np	np	np	nn	nn	np	nn	np	nn	nn	np	nn	nn	np	nn	nn	nn	nn	np	np	np	nn	np	np	np	np
LG10_HB_1180	F_0551545_L3_PA	LG10	<nnxnp>	{-1}	(nn,np)	np	nn	nn	np	np	nn	np	np	nn	np	nn	nn	np	np	nn	nn	nn	nn	nn	nn	np	np	nn	np	nn	np	nn	np	np	nn	nn	nn	np	nn	np	nn	np	nn	nn	np	nn	nn	nn
LG10_HB_1180	F_0551553_L3_PA	LG10	<nnxnp>	{-1}	(nn,np)	np	nn	nn	np	np	nn	np	np	nn	np	nn	nn	np	np	nn	nn	nn	nn	nn	nn	np	np	nn	np	nn	np	nn	np	np	nn	nn	nn	np	nn	np	nn	np	nn	nn	np	nn	nn	nn
LG10_HB_1180	F_0551555_L3_PA	LG10	<nnxnp>	{-1}	(nn,np)	np	nn	nn	np	np	nn	np	np	nn	np	nn	nn	np	np	nn	--	nn	nn	nn	nn	np	np	--	np	--	np	nn	np	np	nn	nn	--	np	nn	np	nn	np	nn	nn	np	nn	nn	nn
LG10_HB_12	F_0003482_L10_PA	LG10	<nnxnp>	{-0}	(nn,np)	nn	np	np	nn	nn	np	nn	nn	nn	np	nn	np	np	nn	nn	np	np	nn	np	np	np	nn	np	nn	np	np	np	nn	nn	np	np	np	nn	nn	nn	nn	nn	np	np	nn	np	nn	np
LG10_HB_12	F_0003489_L10_PA	LG10	<lmxll>	{1-}	(ll,lm)	ll	lm	ll	lm	ll	ll	lm	ll	lm	lm	lm	ll	ll	lm	lm	lm	lm	lm	lm	lm	ll	ll	ll	ll	lm	ll	lm	lm	lm	lm	lm	ll	lm	lm	ll	lm	ll	lm	ll	ll	lm	ll	lm
LG10_HB_120	F_0055224_L11_PA	LG10	<hkxhk>	{11}	(hh,hk,kk)	hk	hk	hh	kk	hk	hh	kk	hk	kk	kk	kk	hh	hk	kk	kk	hk	hk	kk	hk	hk	hh	hk	hh	hk	hk	hh	hk	kk	kk	hk	hk	hh	kk	kk	hk	kk	kk	hk	hh	hk	hk	hk	hk
LG10_HB_1288	F_0605147_L5_PA	LG10	<lmxll>	{0-}	(ll,lm)	lm	lm	lm	ll	ll	lm	ll	ll	ll	lm	ll	lm	lm	ll	ll	lm	ll	ll	lm	ll	ll	lm	lm	lm	ll	ll	lm	lm	lm	ll	ll	lm	lm	lm	lm	ll	ll	lm	ll	ll	ll	lm	lm
LG10_HB_1288	F_0605152_L5_PA	LG10	<lmxll>	{0-}	(ll,lm)	lm	lm	lm	ll	ll	lm	ll	ll	ll	lm	ll	lm	lm	ll	ll	lm	ll	ll	lm	ll	ll	lm	lm	lm	ll	ll	lm	lm	lm	ll	ll	lm	lm	lm	lm	ll	ll	lm	ll	ll	ll	lm	lm
LG10_HB_1288	F_0605153_L5_PA	LG10	<lmxll>	{0-}	(ll,lm)	lm	lm	lm	ll	ll	lm	ll	ll	ll	lm	ll	lm	lm	ll	ll	lm	ll	ll	lm	ll	ll	lm	lm	lm	ll	ll	lm	lm	lm	ll	ll	lm	lm	lm	lm	ll	ll	lm	ll	ll	ll	lm	lm
LG10_HB_13	F_0004021_L10_PA	LG10	<nnxnp>	{-1}	(nn,np)	np	nn	nn	np	np	nn	np	np	np	nn	np	nn	nn	np	np	nn	nn	np	nn	nn	nn	np	nn	np	nn	nn	nn	np	np	nn	nn	nn	np	np	np	np	np	nn	nn	np	nn	np	nn
LG10_HB_13	F_0004038_L10_PA	LG10	<nnxnp>	{-0}	(nn,np)	nn	np	np	nn	nn	np	nn	nn	nn	np	nn	np	np	nn	nn	np	np	nn	np	np	np	nn	np	nn	np	np	np	nn	nn	np	np	np	nn	nn	nn	nn	nn	np	np	nn	np	nn	np
LG10_HB_13	R_3285289_L10_PA	LG10	<nnxnp>	{-1}	(nn,np)	np	nn	nn	np	np	nn	np	np	np	nn	np	nn	nn	np	np	nn	nn	np	nn	nn	nn	np	nn	np	nn	nn	nn	np	np	nn	nn	nn	np	np	np	np	np	nn	nn	np	nn	np	nn
LG10_HB_13	F_0004014_L10_PA	LG10	<lmxll>	{1-}	(ll,lm)	ll	lm	ll	lm	ll	ll	lm	ll	lm	lm	lm	ll	ll	lm	lm	lm	lm	lm	lm	lm	ll	ll	ll	ll	lm	ll	lm	lm	lm	lm	lm	ll	lm	lm	ll	lm	ll	lm	ll	ll	lm	ll	lm
LG10_HB_13	F_0004016_L10_PA	LG10	<lmxll>	{1-}	(ll,lm)	ll	lm	ll	lm	ll	ll	lm	ll	lm	lm	lm	ll	ll	lm	lm	lm	lm	lm	lm	lm	ll	ll	ll	ll	lm	ll	lm	lm	lm	lm	lm	ll	lm	lm	ll	lm	ll	lm	ll	ll	lm	ll	lm
LG10_HB_13	F_0004019_L10_PA	LG10	<lmxll>	{1-}	(ll,lm)	ll	lm	ll	lm	ll	ll	lm	ll	lm	lm	lm	ll	ll	lm	lm	lm	lm	lm	lm	lm	ll	ll	ll	ll	lm	--	lm	lm	lm	lm	lm	ll	lm	lm	ll	lm	ll	lm	ll	ll	lm	ll	lm
LG10_HB_13	F_0004023_L10_PA	LG10	<lmxll>	{0-}	(ll,lm)	lm	ll	lm	ll	lm	lm	ll	lm	ll	ll	ll	lm	lm	ll	ll	ll	ll	ll	ll	ll	lm	lm	lm	lm	ll	lm	ll	ll	ll	ll	ll	lm	ll	ll	lm	ll	lm	ll	lm	lm	ll	lm	ll
LG10_HB_13.5	R_3353551_L10_PA	LG10	<nnxnp>	{-1}	(nn,np)	np	nn	nn	np	np	nn	np	np	np	nn	np	nn	nn	np	np	nn	nn	np	nn	nn	nn	np	nn	np	nn	nn	nn	np	np	nn	nn	nn	np	np	np	np	np	nn	nn	np	nn	np	nn
LG10_HB_14	F_0004993_L10_PA	LG10	<nnxnp>	{-1}	(nn,np)	np	nn	nn	np	np	nn	np	np	np	nn	np	nn	nn	np	np	nn	nn	np	nn	nn	nn	np	nn	np	nn	nn	nn	np	np	nn	nn	nn	np	np	np	np	np	nn	nn	np	nn	np	nn
LG10_HB_14	F_0005006_L10_PA	LG10	<nnxnp>	{-0}	(nn,np)	nn	np	np	nn	nn	np	nn	nn	nn	np	nn	np	np	nn	nn	np	np	nn	np	np	np	nn	np	nn	np	np	np	nn	nn	np	np	np	nn	nn	nn	nn	nn	np	np	nn	np	nn	np
LG10_HB_14	GD_01810_L10_PA	LG10	<nnxnp>	{-0}	(nn,np)	nn	np	np	nn	nn	np	nn	nn	nn	np	nn	np	np	nn	nn	np	np	nn	np	np	np	nn	np	nn	np	np	np	nn	nn	np	np	np	nn	nn	nn	nn	nn	np	np	nn	np	nn	np
LG10_HB_14	R_4034839_L10_PA	LG10	<nnxnp>	{-1}	(nn,np)	np	nn	nn	np	np	nn	np	np	np	nn	np	nn	nn	np	np	nn	nn	np	nn	nn	nn	np	nn	np	nn	nn	nn	np	np	nn	nn	nn	np	np	np	np	np	nn	nn	np	nn	np	nn
LG10_HB_14	R_4041727_L10_PA	LG10	<nnxnp>	{-1}	(nn,np)	np	nn	nn	np	np	nn	np	np	np	nn	np	nn	nn	np	np	nn	nn	np	nn	nn	nn	np	nn	np	nn	nn	nn	np	np	nn	nn	nn	np	np	np	np	np	nn	nn	np	nn	np	nn
LG10_HB_1456	F_0685103_L6_PA	LG10	<lmxll>	{0-}	(ll,lm)	lm	ll	lm	ll	lm	lm	ll	lm	ll	ll	ll	lm	lm	ll	ll	ll	ll	ll	ll	ll	lm	lm	lm	lm	ll	lm	ll	ll	ll	ll	ll	lm	ll	ll	lm	ll	ll	ll	lm	ll	ll	lm	ll
LG10_HB_1456	F_0685113_L6_PA	LG10	<lmxll>	{0-}	(ll,lm)	lm	ll	lm	ll	lm	lm	ll	lm	ll	ll	ll	lm	lm	ll	ll	ll	ll	ll	ll	ll	lm	lm	lm	lm	ll	lm	ll	ll	ll	ll	ll	lm	ll	ll	lm	ll	ll	ll	lm	ll	ll	lm	ll
LG10_HB_1456	F_0685098_L6_PA	LG10	<nnxnp>	{-1}	(nn,np)	np	nn	nn	np	np	nn	np	np	nn	np	nn	nn	np	np	nn	nn	nn	nn	nn	nn	np	np	nn	np	nn	np	nn	np	np	nn	nn	nn	np	nn	np	nn	np	nn	nn	np	nn	nn	nn
LG10_HB_1456	F_0685122_L6_PA	LG10	<hkxhk>	{10}	(hh,hk,kk)	hh	kk	hk	hk	hh	hk	hk	hh	kk	hk	kk	hk	hh	hk	kk	kk	kk	kk	kk	kk	hh	hh	hk	hh	kk	hh	kk	hk	hk	kk	kk	hk	hk	kk	hh	kk	hk	kk	hk	hk	kk	hk	kk
LG10_HB_1531	F_0716928_L7_PA	LG10	<lmxll>	{0-}	(ll,lm)	lm	ll	lm	ll	lm	lm	ll	lm	ll	ll	ll	lm	lm	ll	ll	ll	ll	ll	ll	ll	lm	lm	lm	lm	ll	lm	ll	ll	ll	ll	ll	lm	ll	ll	lm	ll	ll	ll	lm	ll	ll	lm	ll
LG10_HB_1531	F_0716921_L7_PA	LG10	<nnxnp>	{-0}	(nn,np)	nn	np	np	nn	nn	np	nn	nn	nn	nn	nn	np	nn	nn	nn	np	np	nn	np	np	np	nn	np	nn	np	np	np	nn	nn	np	np	np	nn	np	nn	nn	nn	np	np	nn	np	nn	np
LG10_HB_1531	F_0716924_L7_PA	LG10	<nnxnp>	{-0}	(nn,np)	nn	np	np	nn	nn	np	nn	nn	nn	nn	nn	np	nn	nn	nn	np	np	nn	np	np	np	nn	np	nn	np	np	np	nn	nn	np	np	np	nn	np	nn	nn	nn	np	np	nn	np	nn	np
LG10_HB_1531	F_0716938_L7_PA	LG10	<nnxnp>	{-0}	(nn,np)	nn	np	np	nn	nn	np	nn	nn	nn	nn	nn	np	nn	nn	nn	np	np	nn	np	np	np	nn	np	nn	np	np	np	nn	nn	np	np	np	nn	np	nn	nn	nn	np	np	nn	np	nn	np
LG10_HB_1552	F_0726173_L8_PA	LG10	<lmxll>	{0-}	(ll,lm)	lm	ll	lm	ll	lm	lm	ll	lm	ll	ll	ll	lm	lm	ll	ll	ll	ll	ll	ll	ll	lm	lm	lm	lm	ll	lm	ll	ll	ll	ll	ll	lm	ll	ll	lm	ll	ll	ll	lm	ll	ll	lm	ll
LG10_HB_1553	F_0726964_L8_PA	LG10	<lmxll>	{0-}	(ll,lm)	lm	ll	lm	ll	lm	lm	ll	lm	ll	ll	ll	lm	lm	ll	ll	ll	ll	ll	ll	ll	lm	lm	lm	lm	ll	lm	ll	ll	ll	ll	ll	lm	ll	ll	lm	ll	ll	ll	lm	ll	ll	lm	ll
LG10_HB_1553	F_0726979_L8_PA	LG10	<lmxll>	{0-}	(ll,lm)	lm	ll	lm	ll	lm	lm	ll	lm	ll	ll	ll	lm	lm	ll	ll	ll	ll	ll	ll	ll	lm	lm	lm	lm	ll	lm	ll	ll	ll	ll	ll	lm	ll	ll	lm	ll	ll	ll	lm	ll	ll	lm	ll
LG10_HB_1554	F_0727256_L8_PA	LG10	<lmxll>	{0-}	(ll,lm)	lm	ll	lm	ll	lm	lm	ll	lm	ll	ll	ll	lm	lm	ll	ll	ll	ll	ll	ll	ll	lm	lm	lm	lm	ll	lm	ll	ll	ll	ll	ll	lm	ll	ll	lm	ll	ll	ll	lm	ll	ll	lm	ll
LG10_HB_1554	F_0727268_L8_PA	LG10	<lmxll>	{0-}	(ll,lm)	lm	ll	lm	ll	lm	lm	ll	lm	ll	ll	ll	lm	lm	ll	ll	ll	ll	ll	ll	ll	lm	lm	lm	lm	ll	lm	ll	ll	ll	ll	ll	lm	ll	ll	lm	ll	ll	ll	lm	ll	ll	lm	ll
LG10_HB_1554	F_0727275_L8_PA	LG10	<lmxll>	{0-}	(ll,lm)	lm	ll	lm	ll	lm	lm	ll	lm	ll	ll	ll	lm	lm	ll	ll	ll	ll	ll	ll	ll	lm	lm	lm	lm	ll	lm	ll	ll	ll	ll	ll	lm	ll	ll	lm	ll	ll	ll	lm	ll	ll	lm	ll
F_0795113_L9_PA	F_0795113_L9_PA	LG10	<nnxnp>	{-1}	(nn,np)	np	nn	nn	np	np	nn	np	np	np	np	nn	nn	np	np	nn	nn	nn	nn	nn	nn	np	np	nn	np	nn	np	nn	np	np	nn	nn	nn	np	nn	np	nn	np	nn	nn	np	nn	nn	nn
LG10_HB_17	F_0007370_L10_PA	LG10	<nnxnp>	{-1}	(nn,np)	np	np	nn	np	np	nn	np	np	nn	np	nn	nn	np	np	np	nn	nn	nn	nn	nn	np	np	nn	np	nn	np	nn	nn	np	--	--	np	np	nn	np	nn	np	nn	nn	np	nn	nn	nn
LG10_HB_17	F_0007375_L10_PA	LG10	<nnxnp>	{-1}	(nn,np)	np	np	nn	np	np	nn	np	np	nn	np	nn	nn	np	np	np	nn	nn	nn	nn	nn	np	np	nn	np	nn	np	nn	nn	np	nn	nn	np	np	nn	np	nn	np	nn	nn	np	nn	nn	nn
LG10_HB_17	F_0007388_L10_PA	LG10	<nnxnp>	{-1}	(nn,np)	np	np	nn	np	np	nn	np	np	nn	np	nn	nn	np	np	np	nn	nn	nn	nn	nn	np	np	nn	np	nn	np	nn	nn	np	nn	nn	np	np	nn	np	nn	np	nn	nn	np	nn	nn	nn
LG10_HB_1713	F_0805743_L9_PA	LG10	<hkxhk>	{01}	(hh,hk,kk)	kk	hh	hk	hk	kk	hk	hk	kk	hh	hk	hh	hk	kk	hk	hh	hh	hh	hh	hh	hh	kk	kk	hk	hk	hh	kk	hh	hk	hk	hh	hh	hk	hk	hh	kk	hh	hk	hh	hk	hk	hh	hk	hh
LG10_HB_1713	F_0805747_L9_PA	LG10	<nnxnp>	{-1}	(nn,np)	np	nn	nn	np	np	nn	np	np	nn	np	nn	nn	np	np	nn	nn	nn	nn	nn	nn	np	np	nn	nn	nn	np	nn	nn	np	nn	nn	nn	np	nn	np	nn	np	nn	nn	np	nn	nn	nn
LG10_HB_1713	F_0805708_L9_PA	LG10	<lmxll>	{0-}	(ll,lm)	lm	ll	lm	ll	lm	lm	ll	lm	ll	ll	ll	lm	lm	ll	ll	ll	ll	ll	ll	ll	lm	lm	lm	lm	ll	lm	ll	lm	ll	ll	ll	lm	ll	ll	lm	ll	ll	ll	lm	ll	ll	lm	ll
LG10_HB_1713	F_0805710_L9_PA	LG10	<lmxll>	{0-}	(ll,lm)	lm	ll	lm	ll	lm	lm	ll	lm	ll	ll	ll	lm	lm	ll	ll	ll	ll	ll	ll	ll	lm	lm	lm	lm	ll	lm	ll	lm	ll	ll	ll	lm	ll	ll	lm	ll	ll	ll	lm	ll	ll	lm	ll
LG10_HB_1749	F_0824887_L10_27_1	LG10	<hkxhk>	{10}	(hh,hk,kk)	hk	kk	hk	kk	hh	hk	hk	hk	hk	kk	hk	hk	kk	hk	hk	hk	kk	hk	kk	kk	hk	hh	hk	hh	kk	hk	hk	hk	kk	hk	kk	hk	hk	hk	hh	hk	hh	kk	hk	hh	hk	hh	kk
LG10_HB_1749	F_0824881_L10_27_1	LG10	<nnxnp>	{-1}	(nn,np)	nn	nn	nn	nn	np	nn	np	nn	np	nn	np	nn	nn	np	np	np	nn	np	nn	nn	nn	np	nn	np	nn	nn	nn	np	nn	nn	nn	nn	np	np	np	np	np	nn	nn	np	nn	np	nn
LG10_HB_1750	F_0825064_L10_28_1	LG10	<nnxnp>	{-1}	(nn,np)	np	nn	nn	nn	np	nn	np	nn	np	nn	np	nn	nn	np	np	np	nn	np	nn	nn	nn	np	nn	np	nn	nn	nn	np	nn	nn	nn	nn	np	np	np	np	np	nn	nn	np	nn	np	nn
LG10_HB_1751	F_0825197_L10_28_1	LG10	<lmxll>	{0-}	(ll,lm)	lm	ll	lm	ll	lm	lm	ll	lm	ll	ll	ll	lm	ll	ll	ll	ll	ll	ll	ll	ll	lm	lm	lm	lm	ll	lm	ll	ll	ll	lm	ll	lm	ll	ll	lm	ll	lm	ll	lm	lm	lm	lm	ll
LG10_HB_1751	F_0825199_L10_28_1	LG10	<lmxll>	{0-}	(ll,lm)	lm	ll	lm	ll	lm	lm	ll	lm	ll	ll	ll	lm	ll	ll	ll	ll	ll	ll	ll	ll	lm	lm	lm	lm	ll	lm	ll	ll	ll	lm	ll	lm	ll	ll	lm	ll	lm	ll	lm	lm	lm	lm	ll
LG10_HB_1751	F_0825201_L10_28_1	LG10	<lmxll>	{0-}	(ll,lm)	lm	ll	lm	ll	lm	lm	ll	lm	ll	ll	ll	lm	ll	ll	ll	ll	ll	ll	ll	ll	lm	lm	lm	lm	ll	lm	ll	ll	ll	lm	ll	lm	ll	ll	lm	ll	lm	ll	lm	lm	lm	lm	ll
R_1282648_L10_PA	R_1282648_L10_PA	LG10	<nnxnp>	{-1}	(nn,np)	np	nn	nn	nn	np	nn	np	nn	np	nn	np	nn	nn	np	np	nn	nn	np	nn	nn	nn	np	nn	np	nn	nn	nn	np	nn	nn	nn	nn	np	np	np	np	np	nn	nn	np	nn	np	nn
LG10_HB_1753	F_0825437_L10_30_1	LG10	<lmxll>	{0-}	(ll,lm)	lm	ll	lm	ll	lm	lm	ll	lm	ll	ll	ll	lm	lm	ll	ll	ll	ll	ll	ll	ll	lm	lm	lm	lm	ll	lm	ll	ll	ll	ll	ll	lm	ll	ll	lm	ll	lm	ll	lm	lm	ll	lm	ll
LG10_HB_1753	F_0825439_L10_30_1	LG10	<lmxll>	{0-}	(ll,lm)	lm	ll	lm	ll	lm	lm	ll	lm	ll	ll	ll	lm	lm	ll	ll	ll	ll	ll	ll	ll	lm	lm	lm	lm	ll	lm	ll	ll	ll	ll	ll	lm	ll	ll	lm	ll	lm	ll	lm	lm	ll	lm	ll
LG10_HB_1753	F_0825447_L10_30_1	LG10	<lmxll>	{0-}	(ll,lm)	lm	ll	lm	ll	lm	lm	ll	lm	ll	ll	ll	lm	lm	ll	ll	ll	ll	ll	ll	ll	lm	lm	lm	lm	ll	lm	ll	ll	ll	ll	ll	lm	ll	ll	lm	ll	lm	ll	lm	lm	ll	lm	ll
GD_00839_L10_PA	GD_00839_L10_PA	LG10	<lmxll>	{0-}	(ll,lm)	lm	ll	lm	ll	lm	lm	ll	lm	ll	ll	ll	lm	lm	ll	ll	ll	ll	ll	ll	ll	lm	lm	lm	lm	ll	lm	ll	ll	ll	ll	ll	lm	ll	ll	lm	ll	lm	ll	lm	lm	ll	lm	ll
LG10_HB_1757	F_0826639_L10_33_1	LG10	<hkxhk>	{00}	(hh,hk,kk)	hk	hk	kk	hh	hk	kk	hh	hk	hh	hh	hh	kk	hk	hh	hh	hk	hk	hh	hk	hk	kk	hk	kk	hk	hk	kk	hk	hh	hh	hk	hk	kk	hh	hh	hk	hh	hh	hk	kk	hk	hk	hk	hk
LG10_HB_1757	F_0826641_L10_33_1	LG10	<hkxhk>	{00}	(hh,hk,kk)	hk	hk	kk	hh	hk	kk	hh	hk	hh	hh	hh	kk	hk	hh	hh	hk	hk	hh	hk	hk	kk	hk	kk	hk	hk	kk	hk	hh	hh	hk	hk	kk	hh	hh	hk	hh	hh	hk	kk	hk	hk	hk	hk
LG10_HB_1764	F_0829841_L10_37_1	LG10	<hkxhk>	{00}	(hh,hk,kk)	hk	hk	kk	hh	hk	kk	hh	hk	hh	hh	hh	kk	hk	hh	hh	hk	hk	hh	hk	hk	kk	hk	kk	hk	hk	kk	hk	hh	hh	hk	hk	kk	hh	hk	hk	hh	hh	hk	kk	hh	hk	hk	hk
LG10_HB_1764	F_0829833_L10_37_1	LG10	<nnxnp>	{-0}	(nn,np)	nn	np	np	nn	nn	np	nn	nn	nn	nn	nn	np	nn	nn	nn	np	np	nn	np	np	np	nn	np	nn	np	np	np	nn	nn	np	np	np	nn	np	nn	nn	nn	np	np	nn	np	nn	np
R_16666886_L10_40_1	R_16666886_L10_40_1	LG10	<lmxll>	{0-}	(ll,lm)	lm	ll	lm	ll	lm	lm	ll	lm	ll	ll	ll	lm	lm	ll	ll	ll	ll	ll	ll	ll	lm	lm	lm	lm	ll	lm	ll	lm	ll	ll	ll	lm	ll	ll	lm	ll	ll	ll	lm	ll	ll	lm	ll
LG10_HB_1767	F_0831296_L10_40_1	LG10	<lmxll>	{0-}	(ll,lm)	lm	lm	lm	ll	lm	lm	ll	lm	ll	ll	ll	lm	lm	ll	ll	lm	ll	ll	ll	ll	ll	lm	lm	lm	ll	lm	ll	lm	ll	ll	ll	lm	ll	ll	lm	ll	ll	ll	lm	ll	ll	lm	ll
LG10_HB_1767	F_0831298_L10_40_1	LG10	<lmxll>	{0-}	(ll,lm)	lm	lm	lm	ll	lm	lm	ll	lm	ll	ll	ll	lm	lm	ll	ll	lm	ll	ll	ll	ll	ll	lm	lm	lm	ll	lm	ll	lm	ll	ll	ll	lm	ll	ll	lm	ll	ll	ll	lm	ll	ll	lm	ll
LG10_HB_1767	F_0831299_L10_40_1	LG10	<lmxll>	{0-}	(ll,lm)	lm	lm	lm	ll	lm	lm	ll	lm	ll	ll	ll	lm	lm	ll	ll	lm	ll	ll	ll	ll	ll	lm	lm	lm	ll	lm	ll	lm	ll	ll	ll	lm	ll	ll	lm	ll	ll	ll	lm	ll	ll	lm	ll
LG10_HB_1767	F_0831315_L10_40_1	LG10	<lmxll>	{0-}	(ll,lm)	lm	lm	lm	ll	lm	lm	ll	lm	ll	ll	ll	lm	lm	ll	ll	lm	ll	ll	ll	ll	ll	lm	lm	lm	ll	lm	ll	lm	ll	ll	ll	lm	ll	ll	lm	ll	ll	ll	lm	ll	ll	lm	ll
LG10_HB_1767.7_s40h1	GD_01832_L10_40_1	LG10	<lmxll>	{0-}	(ll,lm)	lm	lm	lm	ll	lm	lm	ll	lm	ll	ll	ll	lm	lm	ll	ll	lm	ll	ll	ll	ll	ll	lm	lm	lm	ll	lm	ll	lm	ll	ll	ll	lm	ll	ll	lm	ll	ll	ll	lm	ll	ll	lm	ll
LG10_HB_1767.7_s40h1	R_18510791_L10_40_1	LG10	<lmxll>	{0-}	(ll,lm)	lm	lm	lm	ll	lm	lm	ll	lm	ll	ll	ll	lm	lm	ll	ll	lm	ll	ll	ll	ll	ll	lm	lm	lm	ll	lm	ll	lm	ll	ll	ll	lm	ll	ll	lm	ll	ll	ll	lm	ll	ll	lm	ll
LG10_HB_1768	F_0831640_L10_40_1	LG10	<lmxll>	{0-}	(ll,lm)	lm	lm	lm	ll	lm	lm	ll	lm	ll	ll	ll	lm	lm	ll	ll	lm	ll	ll	ll	ll	ll	lm	lm	lm	ll	lm	ll	lm	ll	ll	ll	lm	ll	ll	lm	ll	ll	ll	lm	ll	ll	lm	ll
LG10_HB_1768	F_0831641_L10_40_1	LG10	<lmxll>	{0-}	(ll,lm)	lm	lm	lm	ll	lm	lm	ll	lm	ll	ll	ll	lm	lm	ll	ll	lm	ll	ll	ll	ll	ll	lm	lm	lm	ll	lm	ll	lm	ll	ll	ll	lm	ll	ll	lm	ll	ll	ll	lm	ll	ll	lm	ll
LG10_HB_1769	F_0832361_L10_40_1	LG10	<lmxll>	{0-}	(ll,lm)	lm	lm	lm	ll	lm	lm	ll	lm	ll	ll	ll	lm	lm	ll	ll	lm	ll	ll	ll	ll	ll	lm	lm	lm	ll	lm	ll	lm	ll	ll	ll	lm	lm	ll	lm	ll	ll	ll	lm	ll	ll	lm	ll
LG10_HB_1770	F_0832811_L10_41_1	LG10	<hkxhk>	{01}	(hh,hk,kk)	kk	hk	hk	hk	kk	hk	hk	kk	hh	kk	hh	hk	kk	hk	hh	hk	hh	hh	hk	hh	hk	kk	hk	kk	hh	kk	hh	hk	hk	hh	hh	kk	kk	hh	kk	hh	hk	hh	hk	hk	hh	hk	hh
LG10_HB_1770	F_0832820_L10_41_1	LG10	<hkxhk>	{10}	(hh,hk,kk)	hh	hk	hk	hk	hh	hk	hk	hh	kk	hh	kk	hk	hh	hk	kk	hk	kk	kk	hk	kk	hk	hh	hk	hh	kk	hh	kk	hk	hk	kk	kk	hh	hh	kk	hh	kk	hk	kk	hk	hk	kk	hk	kk
LG10_HB_1770	F_0832810_L10_41_1	LG10	<lmxll>	{0-}	(ll,lm)	lm	lm	lm	ll	lm	lm	ll	lm	ll	lm	ll	lm	lm	ll	ll	lm	ll	ll	lm	ll	ll	lm	lm	lm	ll	lm	ll	lm	ll	ll	ll	lm	lm	ll	lm	ll	ll	ll	lm	ll	ll	lm	ll
LG10_HB_1770	F_0832819_L10_41_1	LG10	<lmxll>	{0-}	(ll,lm)	lm	lm	lm	ll	lm	lm	ll	lm	ll	lm	ll	lm	lm	ll	ll	lm	ll	ll	lm	ll	ll	lm	lm	lm	ll	lm	ll	lm	ll	ll	ll	lm	lm	ll	lm	ll	ll	ll	lm	ll	ll	lm	ll
F_0832999_L10_41_1	F_0832999_L10_41_1	LG10	<nnxnp>	{-1}	(nn,np)	np	np	nn	np	np	nn	np	np	nn	np	nn	nn	np	np	np	nn	nn	nn	nn	nn	np	np	nn	np	nn	np	nn	nn	np	nn	nn	np	np	nn	np	nn	np	nn	nn	np	nn	nn	nn
LG10_HB_1775	F_0835174_L10_45_1	LG10	<lmxll>	{0-}	(ll,lm)	lm	lm	lm	ll	ll	lm	ll	ll	ll	lm	ll	lm	lm	ll	ll	lm	ll	ll	lm	ll	ll	lm	lm	lm	ll	ll	ll	lm	lm	ll	ll	lm	lm	lm	lm	ll	ll	lm	ll	ll	ll	lm	lm
F_0835532_L10_45_1	F_0835532_L10_45_1	LG10	<lmxll>	{0-}	(ll,lm)	lm	lm	lm	ll	ll	lm	ll	ll	ll	lm	ll	lm	lm	ll	ll	lm	ll	ll	lm	ll	ll	lm	lm	lm	ll	ll	ll	lm	lm	ll	ll	lm	lm	lm	lm	ll	ll	lm	ll	ll	ll	lm	lm
LG10_HB_1778	F_0837574_L10_48_1	LG10	<hkxhk>	{10}	(hh,hk,kk)	hh	hh	hk	kk	hk	hh	hk	kk	kk	hh	kk	hk	hh	hk	hk	hk	kk	kk	kk	kk	hk	hh	hk	hh	hk	hk	hh	hk	hh	hk	hh	hh	hh	hh	hh	kk	hk	hk	kk	kk	kk	hk	hk
LG10_HB_1778	F_0837576_L10_48_1	LG10	<hkxhk>	{10}	(hh,hk,kk)	hh	hh	hk	kk	hk	hh	hk	kk	kk	hh	kk	hk	hh	hk	hk	hk	kk	kk	kk	kk	hk	hh	hk	hh	hk	hk	hh	hk	hh	hk	hh	hh	hh	hh	hh	kk	hk	hk	kk	kk	kk	hk	hk
LG10_HB_1778	F_0837578_L10_48_1	LG10	<hkxhk>	{01}	(hh,hk,kk)	kk	kk	hk	hh	hk	kk	hk	hh	hh	kk	hh	hk	kk	hk	hk	hk	hh	hh	hh	hh	hk	kk	hk	kk	hk	hk	kk	hk	kk	hk	kk	kk	kk	kk	kk	hh	hk	hk	hh	hh	hh	hk	hk
LG10_HB_1778	F_0837587_L10_48_1	LG10	<hkxhk>	{10}	(hh,hk,kk)	hh	hh	hk	kk	hk	hh	hk	kk	kk	hh	kk	hk	hh	hk	hk	hk	kk	kk	kk	kk	hk	hh	hk	hh	hk	hk	hh	hk	hh	hk	hh	hh	hh	hh	hh	kk	hk	hk	kk	kk	kk	hk	hk
LG10_HB_1778	F_0837602_L10_48_1	LG10	<hkxhk>	{01}	(hh,hk,kk)	kk	kk	hk	hh	hk	kk	hk	hh	hh	kk	hh	hk	kk	hk	hk	hk	hh	hh	hh	hh	hk	kk	hk	kk	hk	hk	kk	hk	kk	hk	kk	kk	kk	kk	kk	hh	hk	hk	hh	hh	hh	hk	hk
LG10_HB_1780	F_0838244_L10_49_1	LG10	<hkxhk>	{00}	(hh,hk,kk)	hk	hk	kk	hk	hh	hh	hh	hk	hk	hk	hk	kk	hk	hh	hh	kk	hk	hk	hk	hk	hh	hk	kk	hk	kk	hh	hk	kk	hk	hh	hk	hk	hk	hk	hk	hk	hh	kk	hk	hk	kk	kk	kk
LG10_HB_1781	F_0838443_L10_49_1	LG10	<hkxhk>	{00}	(hh,hk,kk)	hk	hk	kk	hk	hh	hh	hh	hk	hk	hk	hk	kk	hk	hh	hh	kk	hk	hk	hk	hk	hh	hk	kk	hk	kk	hh	hk	kk	hk	hh	hk	hk	hk	hk	hk	hk	hk	kk	hk	hk	kk	kk	kk
LG10_HB_1781	F_0838444_L10_49_1	LG10	<nnxnp>	{-0}	(nn,np)	nn	nn	np	np	nn	nn	nn	np	np	nn	np	np	nn	nn	nn	np	np	np	np	np	nn	nn	np	nn	np	nn	nn	np	nn	nn	nn	nn	nn	nn	nn	np	np	np	np	np	np	np	np
LG10_HB_1781	F_0838432_L10_49_1	LG10	<lmxll>	{0-}	(ll,lm)	lm	lm	lm	ll	ll	ll	ll	ll	ll	lm	ll	lm	lm	ll	ll	lm	ll	ll	ll	ll	ll	lm	lm	lm	lm	ll	lm	lm	lm	ll	lm	lm	lm	lm	lm	ll	ll	lm	ll	ll	lm	lm	lm
LG10_HB_1781	F_0838437_L10_49_1	LG10	<lmxll>	{0-}	(ll,lm)	lm	lm	lm	ll	ll	ll	ll	ll	ll	lm	ll	lm	lm	ll	ll	lm	ll	ll	ll	ll	ll	lm	lm	lm	lm	ll	lm	lm	lm	ll	lm	lm	lm	lm	lm	ll	ll	lm	ll	ll	lm	lm	lm
LG10_HB_1784_s26h1	F_0839808_L11_26_1	LG10	<hkxhk>	{00}	(hh,hk,kk)	hk	hk	kk	hh	hk	kk	hh	hk	hh	hh	hh	kk	hk	hh	hh	hk	hk	hh	hk	hk	kk	hk	kk	hk	hk	kk	hk	hh	hh	hk	hk	kk	hh	hh	hk	hh	hh	hk	kk	hk	hk	hk	hk
LG10_HB_1906_s39h1	F_0890030_L14_39_1	LG10	<nnxnp>	{-1}	(nn,np)	np	nn	nn	np	np	nn	np	np	nn	np	nn	nn	np	np	nn	nn	nn	nn	nn	nn	np	np	nn	nn	nn	np	nn	nn	np	nn	nn	nn	np	nn	np	nn	np	nn	nn	np	nn	nn	nn
LG10_HB_2	F_0000044_L10_PA	LG10	<nnxnp>	{-1}	(nn,np)	np	nn	nn	nn	np	nn	np	nn	np	nn	np	nn	nn	np	np	np	nn	np	nn	nn	nn	np	nn	np	nn	nn	nn	np	nn	nn	nn	nn	np	np	np	np	np	nn	nn	np	nn	np	nn
LG10_HB_2	F_0000045_L10_PA	LG10	<nnxnp>	{-1}	(nn,np)	np	nn	nn	nn	np	nn	np	nn	np	nn	np	nn	nn	np	np	np	nn	np	nn	nn	nn	np	nn	np	nn	nn	nn	np	nn	nn	nn	nn	np	np	np	np	np	nn	nn	np	nn	np	nn
LG10_HB_20	F_0008635_L10_PA	LG10	<hkxhk>	{00}	(hh,hk,kk)	hk	hk	kk	hh	hk	kk	hh	hk	hh	hh	hh	kk	hk	hh	hh	hk	hk	hh	hk	hk	kk	hk	kk	hk	hk	kk	hk	hh	hh	hk	hk	kk	hh	hh	hk	hh	hh	hk	kk	hk	hk	hk	hk
LG10_HB_20	F_0008637_L10_PA	LG10	<hkxhk>	{00}	(hh,hk,kk)	hk	hk	kk	hh	hk	kk	hh	hk	hh	hh	hh	kk	hk	hh	hh	hk	hk	hh	hk	hk	kk	hk	kk	hk	hk	kk	hk	hh	hh	hk	hk	kk	hh	hh	hk	hh	hh	hk	kk	hk	hk	hk	hk
LG10_HB_20	F_0008612_L10_PA	LG10	<lmxll>	{0-}	(ll,lm)	lm	ll	lm	ll	lm	lm	ll	lm	ll	ll	ll	lm	lm	ll	ll	ll	ll	ll	ll	ll	lm	lm	lm	lm	ll	lm	ll	ll	ll	ll	ll	lm	ll	ll	lm	ll	ll	ll	lm	lm	ll	lm	ll
LG10_HB_21	F_0009203_L10_PA	LG10	<nnxnp>	{-0}	(nn,np)	nn	np	np	nn	nn	np	nn	nn	nn	nn	nn	np	nn	nn	nn	np	np	nn	np	np	np	nn	np	nn	np	np	np	nn	nn	np	np	np	nn	nn	nn	nn	nn	np	np	nn	np	nn	np
LG10_HB_21	F_0009214_L10_PA	LG10	<nnxnp>	{-0}	(nn,np)	nn	np	np	nn	nn	np	nn	nn	nn	nn	nn	np	nn	nn	nn	np	np	nn	np	np	np	nn	np	nn	np	np	np	nn	nn	np	np	np	nn	nn	nn	nn	nn	np	np	nn	np	nn	np
LG10_HB_21	F_0009256_L10_PA	LG10	<nnxnp>	{-0}	(nn,np)	nn	np	np	nn	nn	np	nn	nn	nn	nn	nn	np	nn	nn	nn	np	np	nn	np	np	np	nn	np	nn	np	np	np	nn	nn	np	np	np	nn	nn	nn	nn	nn	np	np	nn	np	nn	np
LG10_HB_21	F_0009212_L10_PA	LG10	<hkxhk>	{11}	(hh,hk,kk)	hk	hk	hh	kk	hk	hh	kk	hk	kk	kk	kk	hh	hk	kk	kk	hk	hk	kk	hk	hk	hh	hk	hh	hk	hk	hh	hk	kk	kk	hk	hk	hh	kk	kk	hk	kk	kk	hk	hh	kk	hk	hk	hk
LG10_HB_21	F_0009237_L10_PA	LG10	<hkxhk>	{11}	(hh,hk,kk)	hk	hk	hh	kk	hk	hh	kk	hk	kk	kk	kk	hh	hk	kk	kk	hk	hk	kk	hk	hk	hh	hk	hh	hk	hk	hh	hk	kk	kk	hk	hk	hh	kk	kk	hk	kk	kk	hk	hh	kk	hk	hk	hk
LG10_HB_21	F_0009207_L10_PA	LG10	<nnxnp>	{-0}	(nn,np)	nn	np	np	nn	nn	np	nn	nn	nn	nn	nn	np	nn	nn	nn	np	np	nn	np	np	np	nn	np	nn	np	np	np	nn	nn	np	np	np	nn	nn	nn	nn	nn	np	--	nn	np	nn	np
LG10_HB_21	F_0009209_L10_PA	LG10	<lmxll>	{0-}	(ll,lm)	lm	ll	lm	ll	lm	lm	ll	lm	ll	ll	ll	lm	lm	ll	ll	ll	ll	ll	ll	ll	lm	lm	lm	lm	ll	lm	ll	ll	ll	ll	ll	lm	ll	ll	lm	ll	ll	ll	lm	ll	ll	lm	ll
LG10_HB_21	F_0009218_L10_PA	LG10	<lmxll>	{0-}	(ll,lm)	lm	ll	lm	ll	lm	lm	ll	lm	ll	ll	ll	lm	lm	ll	ll	ll	ll	ll	ll	ll	lm	lm	lm	lm	ll	lm	ll	ll	ll	ll	ll	lm	ll	ll	lm	ll	ll	ll	lm	ll	ll	lm	ll
LG10_HB_21	F_0009219_L10_PA	LG10	<lmxll>	{0-}	(ll,lm)	lm	ll	lm	ll	lm	lm	ll	lm	ll	ll	ll	lm	lm	ll	ll	ll	ll	ll	ll	ll	lm	lm	lm	lm	ll	lm	ll	ll	ll	ll	ll	lm	ll	ll	lm	ll	ll	ll	lm	ll	ll	lm	ll
LG10_HB_21.5	R_7121587_L10_PA	LG10	<lmxll>	{0-}	(ll,lm)	lm	ll	lm	ll	lm	lm	ll	lm	ll	ll	ll	lm	lm	ll	ll	ll	ll	ll	ll	ll	lm	lm	lm	lm	ll	lm	ll	ll	ll	ll	ll	lm	ll	ll	lm	ll	ll	ll	lm	ll	ll	lm	ll
LG10_HB_2107_s33h1	F_0964205_L3_33_1	LG10	<nnxnp>	{-1}	(nn,np)	np	nn	nn	np	np	nn	np	np	np	np	nn	nn	np	np	nn	nn	nn	nn	nn	nn	np	np	nn	np	nn	np	nn	np	np	nn	nn	nn	np	nn	np	nn	np	nn	nn	np	nn	nn	nn
LG10_HB_2107_s33h1	F_0964224_L3_33_1	LG10	<nnxnp>	{-1}	(nn,np)	np	nn	nn	np	np	nn	np	np	np	np	nn	nn	np	np	nn	nn	nn	nn	nn	nn	np	np	nn	np	nn	np	nn	np	np	nn	nn	nn	np	nn	np	nn	np	nn	nn	np	nn	nn	nn
LG10_HB_22	F_0009743_L10_PA	LG10	<nnxnp>	{-0}	(nn,np)	nn	np	np	nn	nn	np	nn	nn	nn	nn	nn	np	nn	nn	nn	np	np	nn	np	np	np	nn	np	nn	np	np	np	nn	nn	np	np	np	nn	nn	nn	nn	nn	np	np	nn	np	nn	np
LG10_HB_22	F_0009745_L10_PA	LG10	<nnxnp>	{-0}	(nn,np)	nn	np	np	nn	nn	np	nn	nn	nn	nn	nn	np	nn	nn	nn	np	np	nn	np	np	np	nn	np	nn	np	np	np	nn	nn	np	np	np	nn	nn	nn	nn	nn	np	np	nn	np	nn	np
LG10_HB_22	F_0009753_L10_PA	LG10	<nnxnp>	{-0}	(nn,np)	nn	np	np	nn	nn	np	nn	nn	nn	nn	nn	np	nn	nn	nn	np	np	nn	np	np	np	nn	np	nn	np	np	np	nn	nn	np	np	np	nn	nn	nn	nn	nn	np	np	nn	np	nn	np
LG10_HB_22	GD_02051_L10_PA	LG10	<nnxnp>	{-0}	(nn,np)	nn	np	np	nn	nn	np	nn	nn	nn	nn	nn	np	nn	nn	nn	np	np	nn	np	np	np	nn	np	nn	np	np	np	nn	nn	np	np	np	nn	nn	nn	nn	nn	np	np	nn	np	nn	np
LG10_HB_22	F_0009751_L10_PA	LG10	<hkxhk>	{11}	(hh,hk,kk)	hk	hk	hh	kk	hk	hh	kk	hk	kk	kk	kk	hh	hk	kk	kk	hk	hk	kk	hk	hk	hh	hk	hh	hk	hk	hh	hk	kk	kk	hk	hk	hh	kk	kk	hk	kk	kk	hk	hh	kk	hk	hk	hk
LG10_HB_22	F_0009773_L10_PA	LG10	<hkxhk>	{11}	(hh,hk,kk)	hk	hk	hh	kk	hk	hh	kk	hk	kk	kk	kk	hh	hk	kk	kk	hk	hk	kk	hk	hk	hh	hk	hh	hk	hk	hh	hk	kk	kk	hk	hk	hh	kk	kk	hk	kk	kk	hk	hh	kk	hk	hk	hk
LG10_HB_2268_s33h1	F_1023002_L8_33_1	LG10	<lmxll>	{0-}	(ll,lm)	lm	ll	lm	ll	lm	lm	ll	lm	ll	ll	ll	lm	lm	ll	ll	ll	ll	ll	ll	ll	lm	lm	lm	lm	ll	lm	ll	ll	ll	ll	ll	lm	ll	ll	lm	ll	ll	ll	lm	ll	ll	lm	ll
LG10_HB_2269_s33h1	F_1023458_L8_33_1	LG10	<lmxll>	{0-}	(ll,lm)	lm	ll	lm	ll	lm	lm	ll	lm	ll	ll	ll	lm	lm	ll	ll	ll	ll	ll	ll	ll	lm	lm	lm	lm	ll	lm	ll	ll	ll	ll	ll	lm	ll	ll	lm	ll	ll	ll	lm	ll	ll	lm	ll
LG10_HB_23	F_0010446_L10_PA	LG10	<nnxnp>	{-0}	(nn,np)	nn	np	np	nn	nn	np	nn	nn	nn	nn	nn	np	nn	nn	nn	np	np	nn	np	np	np	nn	np	nn	np	np	np	nn	nn	np	np	np	nn	np	nn	nn	nn	np	np	nn	np	nn	np
LG10_HB_23	F_0010455_L10_PA	LG10	<nnxnp>	{-0}	(nn,np)	nn	np	np	nn	nn	np	nn	nn	nn	nn	nn	np	nn	nn	nn	np	np	nn	np	np	np	nn	np	nn	np	np	np	nn	nn	np	np	np	nn	np	nn	nn	nn	np	np	nn	np	nn	np
LG10_HB_23	F_0010458_L10_PA	LG10	<nnxnp>	{-0}	(nn,np)	nn	np	np	nn	nn	np	nn	nn	nn	nn	nn	np	nn	nn	nn	np	np	nn	np	np	np	nn	np	nn	np	np	np	nn	nn	np	np	np	nn	np	nn	nn	nn	np	np	nn	np	nn	np
LG10_HB_2317_s30h1	F_1048040_L9_30_1	LG10	<nnxnp>	{-1}	(nn,np)	np	nn	nn	np	np	nn	np	np	nn	np	nn	nn	np	np	nn	nn	nn	nn	nn	nn	np	np	nn	nn	nn	np	nn	nn	np	nn	nn	nn	np	nn	np	nn	np	nn	nn	np	nn	nn	nn
LG10_HB_2317_s30h1	F_1048063_L9_30_1	LG10	<lmxll>	{0-}	(ll,lm)	lm	ll	lm	ll	lm	lm	ll	lm	ll	ll	ll	lm	lm	ll	ll	ll	ll	ll	ll	ll	lm	lm	lm	lm	ll	lm	ll	lm	ll	ll	ll	lm	ll	ll	lm	ll	ll	ll	lm	ll	ll	lm	ll
F_1052347_L10_52_2	F_1052347_L10_52_2	LG10	<lmxll>	{0-}	(ll,lm)	lm	ll	lm	ll	lm	lm	ll	lm	ll	ll	ll	lm	ll	ll	ll	ll	ll	ll	ll	ll	lm	lm	lm	lm	ll	lm	lm	ll	ll	lm	ll	lm	ll	ll	lm	ll	lm	ll	lm	lm	lm	lm	ll
LG10_HB_2329_s57h2	F_1052762_L10_57_2	LG10	<nnxnp>	{-0}	(nn,np)	nn	np	np	nn	nn	np	nn	nn	nn	nn	nn	np	nn	nn	nn	np	np	nn	np	np	np	nn	np	nn	np	np	np	nn	nn	np	np	np	nn	np	nn	nn	nn	np	np	nn	np	nn	np
LG10_HB_2330_s57h2	F_1052872_L10_57_2	LG10	<nnxnp>	{-1}	(nn,np)	np	nn	nn	np	np	nn	np	np	nn	np	nn	nn	np	np	nn	nn	nn	nn	nn	nn	np	np	nn	np	nn	np	nn	np	np	nn	nn	nn	np	nn	np	nn	np	nn	nn	np	nn	nn	nn
LG10_HB_2330_s57h2	F_1052854_L10_57_2	LG10	<lmxll>	{0-}	(ll,lm)	lm	ll	lm	ll	lm	lm	ll	lm	ll	ll	ll	lm	lm	ll	ll	ll	ll	ll	ll	ll	lm	lm	lm	lm	ll	lm	ll	lm	ll	ll	ll	lm	ll	ll	lm	ll	ll	ll	lm	ll	ll	lm	ll
LG10_HB_2330_s57h2	F_1052855_L10_57_2	LG10	<lmxll>	{0-}	(ll,lm)	lm	ll	lm	ll	lm	lm	ll	lm	ll	ll	ll	lm	lm	ll	ll	ll	ll	ll	ll	ll	lm	lm	lm	lm	ll	lm	ll	lm	ll	ll	ll	lm	ll	ll	lm	ll	ll	ll	lm	ll	ll	lm	ll
LG10_HB_2330_s57h2	F_1052860_L10_57_2	LG10	<lmxll>	{0-}	(ll,lm)	lm	ll	lm	ll	lm	lm	ll	lm	ll	ll	ll	lm	lm	ll	ll	ll	ll	ll	ll	ll	lm	lm	lm	lm	ll	lm	ll	lm	ll	ll	ll	lm	ll	ll	lm	ll	ll	ll	lm	ll	ll	lm	ll
LG10_HB_2330_s57h2	F_1052863_L10_57_2	LG10	<lmxll>	{0-}	(ll,lm)	lm	ll	lm	ll	lm	lm	ll	lm	ll	ll	ll	lm	lm	ll	ll	ll	ll	ll	ll	ll	lm	lm	lm	lm	ll	lm	ll	lm	ll	ll	ll	lm	ll	ll	lm	ll	ll	ll	lm	ll	ll	lm	ll
LG10_HB_2333.5	GD_00099_L10_PA	LG10	<nnxnp>	{-1}	(nn,np)	np	np	nn	np	np	np	np	nn	nn	np	nn	nn	np	np	np	nn	nn	nn	nn	nn	np	np	nn	np	nn	np	np	nn	np	np	nn	np	np	nn	np	nn	np	nn	nn	nn	nn	nn	nn
LG10_HB_2333_s69h2	F_1054768_L10_69_2	LG10	<hkxhk>	{01}	(hh,hk,kk)	kk	kk	hk	hk	hk	kk	hk	hh	hh	kk	hh	hk	kk	hk	hk	hk	hh	hh	hk	hh	hk	kk	hk	kk	hh	hk	kk	hk	kk	hk	hk	kk	kk	hk	kk	hh	hk	hk	hh	hh	hh	hk	hk
LG10_HB_2333_s69h2	F_1054781_L10_69_2	LG10	<hkxhk>	{01}	(hh,hk,kk)	kk	kk	hk	hk	hk	kk	hk	hh	hh	kk	hh	hk	kk	hk	hk	hk	hh	hh	hk	hh	hk	kk	hk	kk	hh	hk	kk	hk	kk	hk	hk	kk	kk	hk	kk	hh	hk	hk	hh	hh	hh	hk	hk
LG10_HB_2333_s69h2	F_1054790_L10_69_2	LG10	<hkxhk>	{10}	(hh,hk,kk)	hh	hh	hk	hk	hk	hh	hk	kk	kk	hh	kk	hk	hh	hk	hk	hk	kk	kk	hk	kk	hk	hh	hk	hh	kk	hk	hh	hk	hh	hk	hk	hh	hh	hk	hh	kk	hk	hk	kk	kk	kk	hk	hk
LG10_HB_2333_s69h2	F_1054784_L10_69_2	LG10	<nnxnp>	{-1}	(nn,np)	np	np	nn	np	np	np	np	nn	nn	np	nn	nn	np	np	np	nn	nn	nn	nn	nn	np	np	nn	np	nn	np	np	nn	np	np	nn	np	np	nn	np	nn	np	nn	nn	nn	nn	nn	nn
LG10_HB_2333_s69h2	F_1054785_L10_69_2	LG10	<nnxnp>	{-1}	(nn,np)	np	np	nn	np	np	np	np	nn	nn	np	nn	nn	np	np	np	nn	nn	nn	nn	nn	np	np	nn	np	nn	np	np	nn	np	np	nn	np	np	nn	np	nn	np	nn	nn	nn	nn	nn	nn
F_1055259_L10_71_2	F_1055259_L10_71_2	LG10	<hkxhk>	{11}	(hh,hk,kk)	hk	hk	hh	hk	kk	kk	kk	hk	hk	hk	hk	hh	hk	kk	kk	hh	hk	hk	hk	hk	kk	hk	hh	hk	hh	kk	hk	hh	hk	kk	hk	hk	hk	hk	hk	hk	kk	hh	hk	hk	hh	hh	hh
LG10_HB_2398_s112h2	F_1070796_L15_112_2	LG10	<nnxnp>	{-1}	(nn,np)	np	nn	nn	np	np	nn	np	np	np	np	np	nn	np	np	nn	nn	nn	nn	nn	nn	nn	np	nn	np	nn	np	nn	np	np	nn	nn	nn	np	nn	np	nn	np	nn	nn	np	nn	np	nn
LG10_HB_2410_s94h2	F_1073512_L15_94_2	LG10	<nnxnp>	{-1}	(nn,np)	np	nn	nn	np	np	nn	np	np	nn	np	nn	nn	np	np	nn	nn	nn	nn	nn	nn	np	np	nn	np	nn	np	nn	np	np	nn	nn	nn	np	nn	np	nn	np	nn	nn	np	nn	nn	nn
LG10_HB_2465_s51h2	F_1086046_L2_51_2	LG10	<nnxnp>	{-1}	(nn,np)	np	nn	nn	np	np	nn	np	np	np	np	np	nn	np	np	nn	nn	nn	nn	nn	nn	nn	np	nn	np	nn	np	nn	np	np	nn	nn	nn	np	nn	np	nn	np	nn	nn	np	nn	np	nn
LG10_HB_2465_s51h2	F_1086048_L2_51_2	LG10	<nnxnp>	{-1}	(nn,np)	np	nn	nn	np	np	nn	np	np	np	np	np	nn	np	np	nn	nn	nn	nn	nn	nn	nn	np	nn	np	nn	np	nn	np	np	nn	nn	nn	np	nn	np	nn	np	nn	nn	np	nn	np	nn
LG10_HB_2469_s63h2	F_1087353_L3_63_2	LG10	<lmxll>	{0-}	(ll,lm)	lm	lm	lm	ll	lm	lm	ll	lm	ll	ll	ll	lm	lm	ll	ll	lm	ll	ll	ll	ll	ll	lm	lm	lm	ll	lm	ll	lm	ll	ll	ll	lm	ll	ll	lm	ll	ll	ll	lm	ll	ll	lm	ll
LG10_HB_2475_s81h2	F_1089575_L3_81_2	LG10	<nnxnp>	{-1}	(nn,np)	np	nn	nn	np	np	nn	np	np	nn	np	nn	nn	np	np	nn	nn	nn	nn	nn	nn	np	np	nn	np	nn	np	nn	np	np	nn	nn	nn	np	nn	np	nn	np	nn	nn	np	nn	nn	nn
LG10_HB_2528_s62h2	F_1100839_L8_62_2	LG10	<lmxll>	{0-}	(ll,lm)	lm	ll	lm	ll	lm	lm	ll	lm	ll	ll	ll	lm	lm	ll	ll	ll	ll	ll	ll	ll	lm	lm	lm	lm	ll	lm	ll	ll	ll	ll	ll	lm	ll	ll	lm	ll	ll	ll	lm	ll	ll	lm	ll
LG10_HB_2528_s62h2	F_1100846_L8_62_2	LG10	<lmxll>	{0-}	(ll,lm)	lm	ll	lm	ll	lm	lm	ll	lm	ll	ll	ll	lm	lm	ll	ll	ll	ll	ll	ll	ll	lm	lm	lm	lm	ll	lm	ll	ll	ll	ll	ll	lm	ll	ll	lm	ll	ll	ll	lm	ll	ll	lm	ll
LG10_HB_2529_s62h2	F_1100862_L8_62_2	LG10	<lmxll>	{0-}	(ll,lm)	lm	ll	lm	ll	lm	lm	ll	lm	ll	ll	ll	lm	lm	ll	ll	ll	ll	ll	ll	ll	lm	lm	lm	lm	ll	lm	ll	ll	ll	ll	ll	lm	ll	ll	lm	ll	ll	ll	lm	ll	ll	lm	ll
LG10_HB_2566_s73h3	F_1107370_L10_73_3	LG10	<nnxnp>	{-1}	(nn,np)	np	nn	nn	np	np	nn	np	np	nn	np	nn	nn	np	np	nn	nn	nn	nn	nn	nn	np	np	nn	nn	nn	np	nn	nn	np	nn	nn	nn	np	nn	np	nn	np	nn	nn	np	nn	nn	nn
LG10_HB_2569_s76h3	F_1107552_L10_76_3	LG10	<lmxll>	{0-}	(ll,lm)	lm	lm	lm	ll	lm	lm	ll	lm	ll	ll	ll	lm	lm	ll	ll	lm	ll	ll	ll	ll	ll	lm	lm	lm	ll	lm	ll	lm	ll	ll	ll	lm	lm	ll	lm	ll	ll	ll	lm	ll	ll	lm	ll
LG10_HB_2569_s76h3	F_1107554_L10_76_3	LG10	<lmxll>	{0-}	(ll,lm)	lm	lm	lm	ll	lm	lm	ll	lm	ll	ll	ll	lm	lm	ll	ll	lm	ll	ll	ll	ll	ll	lm	lm	lm	ll	lm	ll	lm	ll	ll	ll	lm	lm	ll	lm	ll	ll	ll	lm	ll	ll	lm	ll
LG10_HB_26	F_0011645_L10_PA	LG10	<nnxnp>	{-1}	(nn,np)	np	nn	nn	np	np	nn	np	np	nn	np	nn	nn	np	np	nn	nn	nn	nn	nn	nn	np	np	nn	nn	nn	np	nn	nn	np	nn	nn	nn	np	nn	np	nn	np	nn	nn	np	nn	nn	nn
LG10_HB_26	F_0011662_L10_PA	LG10	<nnxnp>	{-1}	(nn,np)	np	nn	nn	np	np	nn	np	np	nn	np	nn	nn	np	np	nn	nn	nn	nn	nn	nn	np	np	nn	nn	nn	np	nn	nn	np	nn	nn	nn	np	nn	np	nn	np	nn	nn	np	nn	nn	nn
LG10_HB_26	F_0011664_L10_PA	LG10	<nnxnp>	{-1}	(nn,np)	np	nn	nn	np	np	nn	np	np	nn	np	nn	nn	np	np	nn	nn	nn	nn	nn	nn	np	np	nn	nn	nn	np	nn	nn	np	nn	nn	nn	np	nn	np	nn	np	nn	nn	np	nn	nn	nn
LG10_HB_26	F_0011697_L10_PA	LG10	<nnxnp>	{-1}	(nn,np)	np	nn	nn	np	np	nn	np	np	nn	np	nn	nn	np	np	nn	nn	nn	nn	nn	nn	np	np	nn	nn	nn	np	nn	nn	np	nn	nn	nn	np	nn	np	nn	np	nn	nn	np	nn	nn	nn
LG10_HB_2604_s40h3	F_1115483_L4_40_3	LG10	<nnxnp>	{-1}	(nn,np)	np	nn	nn	np	np	nn	np	np	np	np	nn	nn	np	np	nn	nn	nn	nn	nn	nn	np	np	nn	np	nn	np	nn	np	np	nn	nn	nn	np	nn	np	nn	np	nn	nn	np	nn	nn	nn
LG10_HB_267	F_0120455_L12_PA	LG10	<nnxnp>	{-1}	(nn,np)	np	nn	nn	np	np	nn	np	np	np	np	np	nn	np	np	nn	nn	nn	nn	nn	nn	nn	np	nn	np	nn	np	nn	np	np	nn	nn	nn	np	nn	np	nn	np	nn	nn	np	nn	np	nn
LG10_HB_269	F_0121825_L12_PA	LG10	<lmxll>	{0-}	(ll,lm)	lm	ll	lm	ll	lm	lm	ll	lm	ll	ll	ll	lm	lm	ll	ll	ll	ll	ll	ll	ll	lm	lm	lm	lm	ll	lm	ll	ll	ll	ll	ll	lm	ll	ll	lm	ll	ll	ll	lm	ll	ll	lm	ll
LG10_HB_269	F_0121827_L12_PA	LG10	<lmxll>	{0-}	(ll,lm)	lm	ll	lm	ll	lm	lm	ll	lm	ll	ll	ll	lm	lm	ll	ll	ll	ll	ll	ll	ll	lm	lm	lm	lm	ll	lm	ll	ll	ll	ll	ll	lm	ll	ll	lm	ll	ll	ll	lm	ll	ll	lm	ll
LG10_HB_27	GD_00260_L10_PA	LG10	<hkxhk>	{10}	(hh,hk,kk)	hh	kk	hk	hk	hh	hk	hk	hh	kk	hk	kk	hk	hh	hk	kk	kk	kk	kk	kk	kk	hh	hh	hk	hk	kk	hh	kk	hk	hk	kk	kk	hk	hk	kk	hh	kk	hk	kk	hk	hk	kk	hk	kk
LG10_HB_27	F_0012362_L10_PA	LG10	<nnxnp>	{-1}	(nn,np)	np	nn	nn	np	np	nn	np	np	nn	np	nn	nn	np	np	nn	nn	nn	nn	nn	nn	np	np	nn	nn	nn	np	nn	nn	np	nn	nn	nn	np	nn	np	nn	np	nn	nn	np	nn	nn	nn
LG10_HB_27	R_8544939_L10_PA	LG10	<nnxnp>	{-1}	(nn,np)	np	nn	nn	np	np	nn	np	np	nn	np	nn	nn	np	np	nn	nn	nn	nn	nn	nn	np	np	nn	nn	nn	np	nn	nn	np	nn	nn	nn	np	nn	np	nn	np	nn	nn	np	nn	nn	nn
LG10_HB_27	R_8550026_L10_PA	LG10	<nnxnp>	{-1}	(nn,np)	np	nn	nn	np	np	nn	np	np	nn	np	nn	nn	np	np	nn	nn	nn	nn	nn	nn	np	np	nn	nn	nn	np	nn	nn	np	nn	nn	nn	np	nn	np	nn	np	nn	nn	np	nn	nn	nn
LG10_HB_27	R_8552134_L10_PA	LG10	<nnxnp>	{-1}	(nn,np)	np	nn	nn	np	np	nn	np	np	nn	np	nn	nn	np	np	nn	nn	nn	nn	nn	nn	np	np	nn	nn	nn	np	nn	nn	np	nn	nn	nn	np	nn	np	nn	np	nn	nn	np	nn	nn	nn
LG10_HB_27	R_8557916_L10_PA	LG10	<nnxnp>	{-1}	(nn,np)	np	nn	nn	np	np	nn	np	np	nn	np	nn	nn	np	np	nn	nn	nn	nn	nn	nn	np	np	nn	nn	nn	np	nn	nn	np	nn	nn	nn	np	nn	np	nn	np	nn	nn	np	nn	nn	nn
LG10_HB_27	F_0012361_L10_PA	LG10	<lmxll>	{0-}	(ll,lm)	lm	ll	lm	ll	lm	lm	ll	lm	ll	ll	ll	lm	lm	ll	ll	ll	ll	ll	ll	ll	lm	lm	lm	lm	ll	lm	ll	lm	ll	ll	ll	lm	ll	ll	lm	ll	ll	ll	lm	ll	ll	lm	ll
LG10_HB_271	F_0122452_L12_PA	LG10	<lmxll>	{0-}	(ll,lm)	lm	ll	lm	ll	lm	lm	ll	lm	ll	ll	ll	lm	lm	ll	ll	ll	ll	ll	ll	ll	lm	lm	lm	lm	ll	lm	ll	ll	ll	ll	ll	lm	ll	ll	lm	ll	ll	ll	lm	ll	ll	lm	ll
LG10_HB_271	F_0122469_L12_PA	LG10	<lmxll>	{0-}	(ll,lm)	lm	ll	lm	ll	lm	lm	ll	lm	ll	ll	ll	lm	lm	ll	ll	ll	ll	ll	ll	ll	lm	lm	lm	lm	ll	lm	ll	ll	ll	ll	ll	lm	ll	ll	lm	ll	ll	ll	lm	ll	ll	lm	ll
LG10_HB_271	F_0122473_L12_PA	LG10	<lmxll>	{0-}	(ll,lm)	lm	ll	lm	ll	lm	lm	ll	lm	ll	ll	ll	lm	lm	ll	ll	ll	ll	ll	ll	ll	lm	lm	lm	lm	ll	lm	ll	ll	ll	ll	ll	lm	ll	ll	lm	ll	ll	ll	lm	ll	ll	lm	ll
LG10_HB_28	F_0013168_L10_PA	LG10	<nnxnp>	{-1}	(nn,np)	np	nn	nn	np	np	nn	np	np	nn	np	nn	nn	np	np	nn	nn	nn	nn	nn	nn	np	np	nn	np	nn	np	nn	np	np	nn	nn	nn	np	nn	np	nn	np	nn	nn	np	nn	nn	nn
LG10_HB_28	F_0013158_L10_PA	LG10	<lmxll>	{0-}	(ll,lm)	lm	ll	lm	ll	lm	lm	ll	lm	ll	ll	ll	lm	lm	ll	ll	ll	ll	ll	ll	ll	lm	lm	lm	lm	ll	lm	ll	lm	ll	ll	ll	lm	ll	ll	lm	ll	ll	ll	lm	ll	ll	lm	ll
LG10_HB_28	F_0013167_L10_PA	LG10	<lmxll>	{0-}	(ll,lm)	lm	ll	lm	ll	lm	lm	ll	lm	ll	ll	ll	lm	lm	ll	ll	ll	ll	ll	ll	ll	lm	lm	lm	lm	ll	lm	ll	lm	ll	ll	ll	lm	ll	ll	lm	ll	ll	ll	lm	ll	ll	lm	ll
LG10_HB_299	F_0134231_L12_PA	LG10	<nnxnp>	{-1}	(nn,np)	np	nn	nn	np	np	nn	np	np	nn	np	nn	nn	np	np	nn	nn	nn	nn	nn	nn	np	np	nn	nn	nn	np	nn	nn	np	nn	nn	nn	np	nn	np	nn	np	nn	nn	np	nn	nn	nn
LG10_HB_3	F_0000529_L10_PA	LG10	<lmxll>	{0-}	(ll,lm)	lm	ll	lm	ll	lm	lm	ll	lm	ll	ll	ll	lm	ll	ll	ll	ll	ll	ll	ll	ll	lm	lm	lm	lm	ll	lm	lm	ll	ll	lm	ll	lm	ll	ll	lm	ll	lm	ll	lm	lm	lm	lm	ll
LG10_HB_3	F_0000533_L10_PA	LG10	<nnxnp>	{-1}	(nn,np)	nn	nn	nn	nn	np	nn	np	nn	np	nn	np	nn	nn	np	np	np	nn	np	nn	nn	nn	np	nn	np	nn	nn	nn	np	nn	nn	nn	nn	np	np	np	np	np	nn	nn	np	nn	np	nn
LG10_HB_30	F_0014155_L10_PA	LG10	<nnxnp>	{-1}	(nn,np)	np	nn	nn	np	np	nn	np	np	nn	np	nn	nn	np	np	nn	nn	nn	nn	nn	nn	np	np	nn	np	nn	np	nn	np	np	nn	nn	nn	np	nn	np	nn	np	nn	nn	np	nn	nn	nn
R_26641840_L10_44_1	R_26641840_L10_44_1	LG10	<lmxll>	{0-}	(ll,lm)	lm	lm	lm	ll	lm	lm	ll	lm	ll	lm	ll	lm	lm	ll	ll	lm	ll	ll	lm	ll	ll	lm	lm	lm	ll	lm	ll	lm	ll	ll	ll	lm	lm	lm	lm	ll	ll	lm	ll	ll	ll	lm	ll
R_16680919_L10_62_2	R_16680919_L10_62_2	LG10	<lmxll>	{0-}	(ll,lm)	lm	ll	lm	ll	lm	lm	ll	lm	ll	ll	ll	lm	lm	ll	ll	ll	ll	ll	ll	ll	lm	lm	lm	lm	ll	lm	ll	lm	ll	ll	ll	lm	ll	ll	lm	ll	ll	ll	lm	ll	ll	lm	ll
R_7167616_L10_33_1	R_7167616_L10_33_1	LG10	<hkxhk>	{11}	(hh,hk,kk)	hk	hk	hh	kk	hk	hh	kk	hk	kk	kk	kk	hh	hk	kk	kk	hk	hk	kk	hk	hk	hh	hk	hh	hk	hk	hh	hk	kk	kk	hk	hk	hh	kk	kk	hk	kk	kk	hk	hh	kk	hk	hk	hk
LG10_HB_3061_s47h1	R_32395620_L10_47_1	LG10	<lmxll>	{0-}	(ll,lm)	lm	lm	lm	ll	ll	lm	ll	ll	ll	lm	ll	lm	lm	ll	ll	lm	ll	ll	lm	ll	ll	lm	lm	lm	ll	ll	lm	lm	lm	ll	lm	lm	lm	lm	lm	ll	ll	lm	ll	ll	ll	lm	lm
LG10_HB_3061_s47h1	R_32402084_L10_47_1	LG10	<lmxll>	{0-}	(ll,lm)	lm	lm	lm	ll	ll	lm	ll	ll	ll	lm	ll	lm	lm	ll	ll	lm	ll	ll	lm	ll	ll	lm	lm	lm	ll	ll	lm	lm	lm	ll	lm	lm	lm	lm	lm	ll	ll	lm	ll	ll	ll	lm	lm
R_2607542_L10_PA	R_2607542_L10_PA	LG10	<lmxll>	{0-}	(ll,lm)	lm	ll	lm	ll	lm	lm	ll	lm	ll	ll	ll	lm	lm	ll	ll	ll	ll	ll	ll	ll	lm	lm	lm	lm	ll	lm	ll	ll	ll	ll	ll	lm	ll	ll	lm	ll	lm	ll	lm	lm	ll	lm	ll
LG10_HB_3064_s33h1	R_8508757_L10_33_1	LG10	<hkxhk>	{01}	(hh,hk,kk)	kk	hh	hk	hk	kk	hk	hk	kk	hh	hk	hh	hk	kk	hk	hh	hh	hh	hh	hh	hh	kk	kk	hk	hk	hh	--	hh	hk	hk	hh	hh	hk	hk	hh	kk	hh	hk	hh	hk	hk	hh	hk	hh
LG10_HB_3064_s33h1	R_8522809_L10_33_1	LG10	<nnxnp>	{-1}	(nn,np)	np	nn	nn	np	np	nn	np	np	nn	np	nn	nn	np	np	nn	nn	nn	nn	nn	nn	np	np	nn	nn	nn	np	nn	nn	np	nn	nn	nn	np	nn	np	nn	np	nn	nn	np	nn	nn	nn
LG10_HB_3073	GD_00875_L10_PA	LG10	<nnxnp>	{-0}	(nn,np)	nn	np	np	nn	nn	np	nn	nn	nn	nn	nn	np	nn	nn	nn	np	np	nn	np	np	np	nn	np	nn	np	np	np	nn	nn	np	np	np	nn	np	nn	nn	nn	np	np	nn	np	nn	np
LG10_HB_3077	R_12441299_L10_PA	LG10	<lmxll>	{0-}	(ll,lm)	lm	ll	lm	ll	lm	lm	ll	lm	ll	ll	ll	lm	lm	ll	ll	ll	ll	ll	ll	ll	lm	lm	lm	lm	ll	lm	ll	ll	ll	ll	ll	lm	ll	ll	lm	ll	ll	ll	lm	ll	ll	lm	ll
R_29917745_L10_PA	R_29917745_L10_PA	LG10	<lmxll>	{0-}	(ll,lm)	lm	lm	lm	ll	ll	lm	ll	ll	ll	lm	ll	lm	lm	ll	ll	lm	ll	ll	lm	ll	ll	lm	lm	lm	ll	ll	lm	lm	lm	ll	ll	lm	lm	lm	lm	ll	ll	lm	ll	ll	ll	lm	lm
LG10_HB_3116	R_36853428_L10_PA	LG10	<nnxnp>	{-0}	(nn,np)	nn	nn	np	np	nn	nn	nn	np	np	nn	np	np	nn	nn	nn	np	np	np	np	np	nn	nn	np	nn	np	nn	nn	np	nn	nn	nn	nn	nn	nn	nn	np	np	np	np	np	np	np	np
LG10_HB_3116	GD_00604_L10_PA	LG10	<lmxll>	{0-}	(ll,lm)	lm	lm	lm	ll	ll	ll	ll	ll	ll	lm	ll	lm	lm	ll	ll	lm	ll	ll	ll	ll	ll	lm	lm	lm	lm	ll	lm	lm	lm	ll	lm	lm	lm	lm	lm	ll	ll	lm	ll	ll	lm	lm	lm
LG10_HB_3116	R_37031349_L10_PA	LG10	<nnxnp>	{-0}	(nn,np)	nn	nn	np	np	nn	nn	nn	np	np	nn	np	np	nn	nn	nn	np	np	np	np	np	nn	nn	np	nn	np	nn	nn	np	nn	nn	nn	nn	nn	nn	nn	np	np	np	nn	np	np	np	np
LG10_HB_32	F_0014536_L10_PA	LG10	<lmxll>	{0-}	(ll,lm)	lm	ll	lm	ll	lm	lm	ll	lm	ll	ll	ll	lm	lm	ll	ll	ll	ll	ll	ll	ll	lm	lm	lm	lm	ll	lm	ll	ll	ll	ll	ll	lm	ll	ll	lm	ll	ll	ll	lm	ll	ll	lm	ll
LG10_HB_32	R_10714844_L10_PA	LG10	<lmxll>	{0-}	(ll,lm)	lm	ll	lm	ll	lm	lm	ll	lm	ll	ll	ll	lm	lm	ll	ll	ll	ll	ll	ll	ll	lm	lm	lm	lm	ll	lm	ll	ll	ll	ll	ll	lm	ll	ll	lm	ll	ll	ll	lm	ll	ll	lm	ll
LG10_HB_32	F_0014555_L10_PA	LG10	<hkxhk>	{11}	(hh,hk,kk)	hk	hk	hh	kk	hk	hh	kk	hk	kk	kk	kk	hh	hk	kk	kk	hk	hk	kk	hk	hk	hh	hk	hh	hk	hk	hh	hk	kk	kk	hk	hk	hh	kk	hk	hk	kk	kk	hk	hh	kk	hk	hk	hk
LG10_HB_32	F_0014529_L10_PA	LG10	<nnxnp>	{-0}	(nn,np)	nn	np	np	nn	nn	np	nn	nn	nn	nn	nn	np	nn	nn	nn	np	np	nn	np	np	np	nn	np	nn	np	np	np	nn	nn	np	np	np	nn	np	nn	nn	nn	np	np	nn	np	nn	np
LG10_HB_32	F_0014551_L10_PA	LG10	<nnxnp>	{-0}	(nn,np)	nn	np	np	nn	nn	np	nn	nn	nn	nn	nn	np	nn	nn	nn	np	np	nn	np	np	np	nn	np	nn	np	np	np	nn	nn	np	np	np	nn	np	nn	nn	nn	np	np	nn	np	nn	np
GD_01867_L10_PA	GD_01867_L10_PA	LG10	<nnxnp>	{-0}	(nn,np)	nn	np	np	nn	nn	np	nn	nn	nn	nn	nn	np	nn	nn	nn	np	np	nn	np	np	np	nn	np	nn	np	np	np	nn	nn	np	np	np	nn	np	nn	nn	nn	np	np	nn	np	nn	np
LG10_HB_33	F_0014725_L10_PA	LG10	<lmxll>	{0-}	(ll,lm)	lm	ll	lm	ll	lm	lm	ll	lm	ll	ll	ll	lm	lm	ll	ll	ll	ll	ll	ll	ll	lm	lm	lm	lm	ll	lm	ll	ll	ll	ll	ll	lm	ll	ll	lm	ll	ll	ll	lm	ll	ll	lm	ll
LG10_HB_33	F_0014724_L10_PA	LG10	<hkxhk>	{11}	(hh,hk,kk)	hk	hk	hh	kk	hk	hh	kk	hk	kk	kk	kk	hh	hk	kk	kk	hk	hk	kk	hk	hk	hh	hk	hh	hk	hk	hh	hk	kk	kk	hk	hk	hh	kk	hk	hk	kk	kk	hk	hh	kk	hk	hk	hk
LG10_HB_33	F_0014728_L10_PA	LG10	<hkxhk>	{00}	(hh,hk,kk)	hk	hk	kk	hh	hk	kk	hh	hk	hh	hh	hh	kk	hk	hh	hh	hk	hk	hh	hk	hk	kk	hk	kk	hk	hk	kk	hk	hh	hh	hk	hk	kk	hh	hk	hk	hh	hh	hk	kk	hh	hk	hk	hk
LG10_HB_33	F_0014721_L10_PA	LG10	<nnxnp>	{-0}	(nn,np)	nn	np	np	nn	nn	np	nn	nn	nn	nn	nn	np	nn	nn	nn	np	np	nn	np	np	np	nn	np	nn	np	np	np	nn	nn	np	np	np	nn	np	nn	nn	nn	np	np	nn	np	nn	np
LG10_HB_33	F_0014722_L10_PA	LG10	<nnxnp>	{-0}	(nn,np)	nn	np	np	nn	nn	np	nn	nn	nn	nn	nn	np	nn	nn	nn	np	np	nn	np	np	np	nn	np	nn	np	np	np	nn	nn	np	np	np	nn	np	nn	nn	nn	np	np	nn	np	nn	np
LG10_HB_33	F_0014747_L10_PA	LG10	<nnxnp>	{-0}	(nn,np)	nn	np	np	nn	nn	np	nn	nn	nn	nn	nn	np	nn	nn	nn	np	np	nn	np	np	np	nn	np	nn	np	np	np	nn	nn	np	np	np	nn	np	nn	nn	nn	np	np	nn	np	nn	np
LG10_HB_33	R_10765940_L10_PA	LG10	<nnxnp>	{-0}	(nn,np)	nn	np	np	nn	nn	np	nn	nn	nn	nn	nn	np	nn	nn	nn	np	np	nn	np	np	np	nn	np	nn	np	np	np	nn	nn	np	np	np	nn	np	nn	nn	nn	np	np	nn	np	nn	np
LG10_HB_33.5	R_13016569_L10_PA	LG10	<lmxll>	{0-}	(ll,lm)	lm	ll	lm	ll	lm	lm	ll	lm	ll	ll	ll	lm	lm	ll	ll	ll	ll	ll	ll	ll	lm	lm	lm	lm	ll	lm	ll	ll	ll	ll	ll	lm	ll	ll	lm	ll	ll	ll	lm	ll	ll	lm	ll
LG10_HB_33.5	R_13033111_L10_PA	LG10	<lmxll>	{0-}	(ll,lm)	lm	ll	lm	ll	lm	lm	ll	lm	ll	ll	ll	lm	lm	ll	ll	ll	ll	ll	ll	ll	lm	lm	lm	lm	ll	lm	ll	ll	ll	ll	ll	lm	ll	ll	lm	ll	ll	ll	lm	ll	ll	lm	ll
LG10_HB_35	F_0015674_L10_PA	LG10	<lmxll>	{0-}	(ll,lm)	lm	ll	lm	ll	lm	lm	ll	lm	ll	ll	ll	lm	lm	ll	ll	ll	ll	ll	ll	ll	lm	lm	lm	lm	ll	lm	ll	ll	ll	ll	ll	lm	ll	ll	lm	ll	ll	ll	lm	ll	ll	lm	ll
LG10_HB_35	F_0015689_L10_PA	LG10	<lmxll>	{0-}	(ll,lm)	lm	ll	lm	ll	lm	lm	ll	lm	ll	ll	ll	lm	lm	ll	ll	ll	ll	ll	ll	ll	lm	lm	lm	lm	ll	lm	ll	ll	ll	ll	ll	lm	ll	ll	lm	ll	ll	ll	lm	ll	ll	lm	ll
LG10_HB_36	F_0015893_L10_PA	LG10	<lmxll>	{0-}	(ll,lm)	lm	ll	lm	ll	lm	lm	ll	lm	ll	ll	ll	lm	lm	ll	ll	ll	ll	ll	ll	ll	lm	lm	lm	lm	ll	lm	ll	ll	ll	ll	ll	lm	ll	ll	lm	ll	ll	ll	lm	ll	ll	lm	ll
LG10_HB_37	F_0016473_L10_PA	LG10	<lmxll>	{0-}	(ll,lm)	lm	ll	lm	ll	lm	lm	ll	lm	ll	ll	ll	lm	lm	ll	ll	ll	ll	ll	ll	ll	lm	lm	lm	lm	ll	lm	ll	ll	ll	ll	ll	lm	ll	ll	lm	ll	ll	ll	lm	ll	ll	lm	ll
LG10_HB_38	F_0016741_L10_PA	LG10	<hkxhk>	{00}	(hh,hk,kk)	hk	hk	kk	hh	hk	kk	hh	hk	hh	hh	hh	kk	hk	hh	hh	hk	hk	hh	hk	hk	kk	hk	kk	hk	hk	kk	hk	hh	hh	hk	hk	kk	hh	hk	hk	hh	hh	hk	kk	hh	hk	hk	hk
LG10_HB_38	F_0016712_L10_PA	LG10	<nnxnp>	{-0}	(nn,np)	nn	np	np	nn	nn	np	nn	nn	nn	nn	nn	np	nn	nn	nn	np	np	nn	np	np	np	nn	np	nn	np	np	np	nn	nn	np	np	np	nn	np	nn	nn	nn	np	np	nn	np	nn	np
LG10_HB_38	F_0016736_L10_PA	LG10	<nnxnp>	{-0}	(nn,np)	nn	np	np	nn	nn	np	nn	nn	nn	nn	nn	np	nn	nn	nn	np	np	nn	np	np	np	nn	np	nn	np	np	np	nn	nn	np	np	np	nn	np	nn	nn	nn	np	np	nn	np	nn	np
LG10_HB_39	F_0017215_L10_PA	LG10	<hkxhk>	{11}	(hh,hk,kk)	hk	hk	hh	kk	hk	hh	kk	hk	kk	kk	kk	hh	hk	kk	kk	hk	hk	kk	hk	hk	hh	hk	hh	hk	hk	hh	hk	kk	kk	hk	hk	hh	kk	hk	hk	kk	kk	hk	hh	kk	hk	hk	hk
LG10_HB_39	F_0017217_L10_PA	LG10	<hkxhk>	{11}	(hh,hk,kk)	hk	hk	hh	kk	hk	hh	kk	hk	kk	kk	kk	hh	hk	kk	kk	hk	hk	kk	hk	hk	hh	hk	hh	hk	hk	hh	hk	kk	kk	hk	hk	hh	kk	hk	hk	kk	kk	hk	hh	kk	hk	hk	hk
LG10_HB_39	F_0017224_L10_PA	LG10	<nnxnp>	{-0}	(nn,np)	nn	np	np	nn	nn	np	nn	nn	nn	nn	nn	np	nn	nn	nn	np	np	nn	np	np	np	nn	np	nn	np	np	np	nn	nn	np	np	np	nn	np	nn	nn	nn	np	np	nn	np	nn	np
LG10_HB_39	R_13071892_L10_PA	LG10	<hkxhk>	{00}	(hh,hk,kk)	hk	hk	kk	hh	hk	kk	hh	hk	hh	hh	hh	kk	hk	hh	hh	hk	hk	hh	hk	hk	kk	hk	kk	hk	hk	kk	hk	hh	hh	hk	hk	kk	hh	hk	hk	hh	hh	hk	kk	hh	hk	hk	hk
LG10_HB_4	GD_01789_L10_PA	LG10	<nnxnp>	{-1}	(nn,np)	nn	nn	nn	nn	np	nn	np	nn	np	nn	np	nn	nn	np	np	np	nn	np	nn	nn	nn	np	nn	np	nn	nn	nn	np	nn	nn	nn	nn	np	np	np	np	np	nn	nn	np	nn	np	nn
LG10_HB_40	F_0017889_L10_PA	LG10	<lmxll>	{0-}	(ll,lm)	lm	ll	lm	ll	lm	lm	ll	lm	ll	ll	ll	lm	lm	ll	ll	ll	ll	ll	ll	ll	lm	lm	lm	lm	ll	lm	ll	ll	ll	ll	ll	lm	ll	ll	lm	ll	ll	ll	lm	ll	ll	lm	ll
CONS61_L10_PA	CONS61_L10_PA	LG10	<lmxll>	{0-}	(ll,lm)	lm	lm	lm	ll	ll	lm	ll	ll	ll	lm	ll	lm	lm	ll	ll	lm	ll	ll	lm	ll	ll	lm	lm	lm	ll	ll	ll	lm	lm	ll	ll	lm	lm	lm	lm	ll	ll	lm	ll	ll	ll	lm	lm
LG10_HB_4005	FEM_cg_4	LG10	<nnxnp>	{-0}	(nn,np)	nn	nn	np	np	nn	nn	nn	np	np	nn	np	np	nn	nn	nn	np	np	np	np	np	nn	nn	np	nn	np	nn	nn	np	nn	nn	nn	nn	nn	nn	nn	np	np	np	np	np	np	np	np
LG10_HB_4005	FEM_cg_1	LG10	<lmxll>	{0-}	(ll,lm)	lm	lm	lm	ll	ll	ll	ll	ll	ll	lm	ll	lm	lm	ll	ll	lm	ll	ll	ll	ll	ll	lm	lm	lm	lm	ll	lm	lm	lm	ll	lm	lm	lm	lm	lm	ll	ll	lm	ll	ll	lm	lm	lm
LG10_HB_4005	FEM_cg_3	LG10	<lmxll>	{0-}	(ll,lm)	lm	lm	lm	ll	ll	ll	ll	ll	ll	lm	ll	lm	lm	ll	ll	lm	ll	ll	ll	ll	ll	lm	lm	lm	lm	ll	lm	lm	lm	ll	lm	lm	lm	lm	lm	ll	ll	lm	ll	ll	lm	lm	lm
LG10_HB_4007	FEM_cg_11	LG10	<hkxhk>	{10}	(hh,hk,kk)	hh	hk	hk	hk	hh	hk	hk	hh	kk	hh	kk	hk	hh	hk	kk	hk	kk	kk	hk	kk	hk	hh	hk	hh	kk	hh	kk	hk	hk	kk	kk	hh	hh	kk	hh	kk	hk	kk	hk	hk	kk	hk	kk
LG10_HB_4007	FEM_cg_14	LG10	<nnxnp>	{-1}	(nn,np)	np	nn	nn	np	np	nn	np	np	nn	np	nn	nn	np	np	nn	nn	nn	nn	nn	nn	np	np	nn	np	nn	np	nn	nn	np	nn	nn	np	np	nn	np	nn	np	nn	nn	np	nn	nn	nn
LG10_HB_4007	FEM_cg_17	LG10	<hkxhk>	{10}	(hh,hk,kk)	hh	hk	hk	hk	hh	hk	hk	hh	kk	hh	kk	hk	hh	hk	kk	hk	kk	kk	hk	kk	hk	hh	hk	hh	kk	--	kk	hk	hk	kk	kk	hh	hh	kk	hh	kk	hk	kk	hk	hk	kk	hk	kk
LG10_HB_4007	FEM_cg_18	LG10	<hkxhk>	{10}	(hh,hk,kk)	hh	hk	hk	hk	hh	hk	hk	hh	kk	hh	kk	hk	hh	hk	kk	hk	kk	kk	hk	kk	hk	hh	hk	hh	kk	hh	kk	hk	hk	kk	kk	hh	hh	kk	hh	kk	hk	kk	hk	hk	kk	hk	kk
LG10_HB_4007	FEM_cg_8	LG10	<hkxhk>	{01}	(hh,hk,kk)	kk	hk	hk	hk	kk	hk	hk	kk	hh	kk	hh	hk	kk	hk	hh	hk	hh	hh	hk	hh	hk	kk	hk	kk	hh	kk	hh	hk	hk	hh	hh	kk	kk	hh	kk	hh	hk	hh	hk	hk	hh	hk	hh
LG10_HB_4007	FEM_cg_9	LG10	<hkxhk>	{10}	(hh,hk,kk)	hh	hk	hk	hk	hh	hk	hk	hh	kk	hh	kk	hk	hh	hk	kk	hk	kk	kk	hk	kk	hk	hh	hk	hh	kk	hh	kk	hk	hk	kk	kk	hh	hh	kk	hh	kk	hk	kk	hk	hk	kk	hk	kk
LG10_HB_4016	Vd_DCA2_637744	LG10	<lmxll>	{0-}	(ll,lm)	lm	ll	lm	ll	lm	lm	ll	lm	ll	ll	ll	lm	ll	ll	ll	ll	ll	ll	ll	ll	lm	lm	lm	lm	ll	lm	lm	ll	ll	lm	ll	lm	ll	ll	lm	ll	lm	ll	lm	lm	lm	lm	ll
LG10_HB_4016	Vd_DCA1_Gluca	LG10	<nnxnp>	{-1}	(nn,np)	np	nn	nn	nn	np	nn	np	nn	np	nn	np	nn	nn	np	np	np	nn	np	nn	nn	nn	np	nn	np	nn	nn	nn	np	nn	nn	nn	nn	np	np	np	np	np	nn	nn	np	nn	np	nn
LG10_HB_41.5	R_14656450_L10_PA	LG10	<nnxnp>	{-1}	(nn,np)	np	nn	nn	np	np	nn	np	np	nn	np	nn	nn	np	np	nn	nn	nn	nn	nn	nn	np	np	nn	nn	nn	np	nn	nn	np	nn	nn	nn	np	nn	np	nn	np	nn	nn	np	nn	nn	nn
LG10_HB_41.5	R_14712598_L10_PA	LG10	<nnxnp>	{-1}	(nn,np)	np	nn	nn	np	np	nn	np	np	nn	np	nn	nn	np	np	nn	nn	nn	nn	nn	nn	np	np	nn	nn	nn	np	nn	nn	np	nn	nn	nn	np	nn	np	nn	np	nn	nn	np	nn	nn	nn
LG10_HB_41.8	GD_01267_L10_PA	LG10	<hkxhk>	{01}	(hh,hk,kk)	kk	hh	hk	hk	kk	hk	hk	kk	hh	hk	hh	hk	kk	hk	hh	hh	hh	hh	hh	hh	kk	kk	hk	hk	hh	--	hh	hk	hk	hh	hh	hk	hk	hh	kk	hh	hk	hh	hk	hk	hh	hk	hh
LG10_HB_41.8	R_14704244_L10_PA	LG10	<nnxnp>	{-1}	(nn,np)	np	nn	nn	np	np	nn	np	np	nn	np	nn	nn	np	np	nn	nn	nn	nn	nn	nn	np	np	nn	nn	nn	np	nn	nn	np	nn	nn	nn	np	nn	np	nn	np	nn	nn	np	nn	nn	nn
LG10_HB_415	F_0188543_L13_PA	LG10	<nnxnp>	{-1}	(nn,np)	np	nn	nn	np	np	nn	np	np	np	np	nn	nn	np	np	nn	nn	nn	nn	nn	nn	np	np	nn	np	nn	np	nn	np	np	nn	nn	nn	np	nn	np	nn	np	nn	nn	np	nn	nn	nn
LG10_HB_415	F_0188550_L13_PA	LG10	<nnxnp>	{-1}	(nn,np)	np	nn	nn	np	np	nn	np	np	np	np	nn	nn	np	np	nn	nn	nn	nn	nn	nn	np	np	nn	np	nn	np	nn	np	np	nn	nn	nn	np	nn	np	nn	np	nn	nn	np	nn	nn	nn
LG10_HB_415	F_0188560_L13_PA	LG10	<nnxnp>	{-1}	(nn,np)	np	nn	nn	np	np	nn	np	np	np	np	nn	nn	np	np	nn	nn	nn	nn	nn	nn	np	np	nn	np	nn	np	nn	np	np	nn	nn	nn	np	nn	np	nn	np	nn	nn	np	nn	nn	nn
LG10_HB_415	F_0188585_L13_PA	LG10	<nnxnp>	{-1}	(nn,np)	np	nn	nn	np	np	nn	np	np	np	np	nn	nn	np	np	nn	nn	nn	nn	nn	nn	np	np	nn	np	nn	np	nn	np	np	nn	nn	nn	np	nn	np	nn	np	nn	nn	np	nn	nn	nn
LG10_HB_415	F_0188587_L13_PA	LG10	<nnxnp>	{-1}	(nn,np)	np	nn	nn	np	np	nn	np	np	np	np	nn	nn	np	np	nn	nn	nn	nn	nn	nn	np	np	nn	np	nn	np	nn	np	np	nn	nn	nn	np	nn	np	nn	np	nn	nn	np	nn	nn	nn
LG10_HB_42	F_0018992_L10_PA	LG10	<hkxhk>	{01}	(hh,hk,kk)	kk	hh	hk	hk	kk	hk	hk	kk	hh	hk	hh	hk	kk	hk	hh	hh	hh	hh	hh	hh	kk	kk	hk	hk	hh	kk	hh	hk	hk	hh	hh	hk	hk	hh	kk	hh	hk	hh	hk	hk	hh	hk	hh
LG10_HB_42	F_0018991_L10_PA	LG10	<lmxll>	{0-}	(ll,lm)	lm	ll	lm	ll	lm	lm	ll	lm	ll	ll	ll	lm	lm	ll	ll	ll	ll	ll	ll	ll	lm	lm	lm	lm	ll	lm	ll	lm	ll	ll	ll	lm	ll	ll	lm	ll	ll	ll	lm	ll	ll	lm	ll
LG10_HB_42	F_0018994_L10_PA	LG10	<lmxll>	{0-}	(ll,lm)	lm	ll	lm	ll	lm	lm	ll	lm	ll	ll	ll	lm	lm	ll	ll	ll	ll	ll	ll	ll	lm	lm	lm	lm	ll	lm	ll	lm	ll	ll	ll	lm	ll	ll	lm	ll	ll	ll	lm	ll	ll	lm	ll
LG10_HB_47	F_0021350_L10_PA	LG10	<lmxll>	{0-}	(ll,lm)	lm	ll	lm	ll	lm	lm	ll	lm	ll	ll	ll	lm	lm	ll	ll	ll	ll	ll	ll	ll	lm	lm	lm	lm	ll	lm	ll	lm	ll	ll	ll	lm	ll	ll	lm	ll	ll	ll	lm	ll	ll	lm	ll
LG10_HB_47	GD_00015_L10_PA	LG10	<lmxll>	{0-}	(ll,lm)	lm	ll	lm	ll	lm	lm	ll	lm	ll	ll	ll	lm	lm	ll	ll	ll	ll	ll	ll	ll	lm	lm	lm	lm	ll	lm	ll	lm	ll	ll	ll	lm	ll	ll	lm	ll	ll	ll	lm	ll	ll	lm	ll
LG10_HB_474	F_0216378_L14_PA	LG10	<hkxhk>	{01}	(hh,hk,kk)	hk	hh	hk	hh	kk	hk	hk	hk	hk	hh	hk	hk	hh	hk	hk	hk	hh	hk	hh	hh	hk	kk	hk	kk	hh	hk	hk	hk	hh	hk	hh	hk	hk	hk	kk	hk	kk	hh	hk	kk	hk	kk	hh
LG10_HB_474	F_0216380_L14_PA	LG10	<hkxhk>	{01}	(hh,hk,kk)	hk	hh	hk	hh	kk	hk	hk	hk	hk	hh	hk	hk	hh	hk	hk	hk	hh	hk	hh	hh	hk	kk	hk	kk	hh	hk	hk	hk	hh	hk	hh	hk	hk	hk	kk	hk	kk	hh	hk	kk	hk	kk	hh
LG10_HB_474	F_0216377_L14_PA	LG10	<nnxnp>	{-1}	(nn,np)	nn	nn	nn	nn	np	nn	np	nn	np	nn	np	nn	nn	np	np	np	nn	np	nn	nn	nn	np	nn	np	nn	nn	nn	np	nn	nn	nn	nn	np	np	np	np	np	nn	nn	np	nn	np	nn
LG10_HB_475	F_0216492_L14_PA	LG10	<nnxnp>	{-1}	(nn,np)	nn	nn	nn	nn	np	nn	np	nn	np	nn	np	nn	nn	np	np	np	nn	np	nn	nn	nn	np	nn	np	nn	nn	nn	np	nn	nn	nn	nn	np	np	np	np	np	nn	nn	np	nn	np	nn
LG10_HB_49	F_0022007_L10_PA	LG10	<lmxll>	{0-}	(ll,lm)	lm	ll	lm	ll	lm	lm	ll	lm	ll	ll	ll	lm	lm	ll	ll	ll	ll	ll	ll	ll	lm	lm	lm	lm	ll	lm	ll	lm	ll	ll	ll	lm	ll	ll	lm	ll	ll	ll	lm	ll	ll	lm	ll
LG10_HB_49.5	GD_02009_L10_PA	LG10	<lmxll>	{0-}	(ll,lm)	lm	lm	lm	ll	lm	lm	ll	lm	ll	ll	ll	lm	lm	ll	ll	ll	ll	ll	ll	ll	lm	lm	lm	lm	ll	lm	ll	lm	ll	ll	ll	lm	ll	ll	lm	ll	ll	ll	lm	ll	ll	lm	ll
LG10_HB_50	F_0022308_L10_PA	LG10	<lmxll>	{0-}	(ll,lm)	lm	lm	lm	ll	lm	lm	ll	lm	ll	ll	ll	lm	lm	ll	ll	ll	ll	ll	ll	ll	lm	lm	lm	lm	ll	lm	ll	lm	ll	ll	ll	lm	ll	ll	lm	ll	ll	ll	lm	ll	ll	lm	ll
LG10_HB_50	F_0022313_L10_PA	LG10	<lmxll>	{0-}	(ll,lm)	lm	lm	lm	ll	lm	lm	ll	lm	ll	ll	ll	lm	lm	ll	ll	ll	ll	ll	ll	ll	lm	lm	lm	lm	ll	lm	ll	lm	ll	ll	ll	lm	ll	ll	lm	ll	ll	ll	lm	ll	ll	lm	ll
LG10_HB_505	F_0230391_L14_PA	LG10	<nnxnp>	{-1}	(nn,np)	np	nn	nn	np	np	nn	np	np	np	np	nn	nn	np	np	nn	nn	nn	nn	nn	nn	np	np	nn	np	nn	np	nn	np	np	nn	nn	nn	np	nn	np	nn	np	nn	nn	np	nn	np	nn
LG10_HB_51	F_0023034_L10_PA	LG10	<lmxll>	{0-}	(ll,lm)	lm	lm	lm	ll	lm	lm	ll	lm	ll	ll	ll	lm	lm	ll	ll	ll	ll	ll	ll	ll	lm	lm	lm	lm	ll	lm	ll	lm	ll	ll	ll	lm	ll	ll	lm	ll	ll	ll	lm	ll	ll	lm	ll
LG10_HB_514	F_0235541_L14_PA	LG10	<hkxhk>	{01}	(hh,hk,kk)	kk	hh	hk	hk	kk	hk	hk	kk	hh	hk	hh	hk	kk	hk	hh	hh	hh	hh	hh	hh	kk	kk	hk	hk	hh	kk	hh	hk	hk	hh	hh	hk	hk	hh	kk	hh	hk	hh	hk	hk	hh	hk	hh
LG10_HB_514	F_0235542_L14_PA	LG10	<nnxnp>	{-1}	(nn,np)	np	nn	nn	np	np	nn	np	np	nn	np	nn	nn	np	np	nn	nn	nn	nn	nn	nn	np	np	nn	nn	nn	np	nn	nn	np	nn	nn	nn	np	nn	np	nn	np	nn	nn	np	nn	nn	nn
LG10_HB_514	F_0235585_L14_PA	LG10	<nnxnp>	{-1}	(nn,np)	np	nn	nn	np	np	nn	np	np	nn	np	nn	nn	np	np	nn	nn	nn	nn	nn	nn	np	np	nn	nn	nn	np	nn	nn	np	nn	nn	nn	np	nn	np	nn	np	nn	nn	np	nn	nn	nn
LG10_HB_514	F_0235546_L14_PA	LG10	<lmxll>	{0-}	(ll,lm)	lm	ll	lm	ll	lm	lm	ll	lm	ll	ll	ll	lm	lm	ll	ll	ll	ll	ll	ll	ll	lm	lm	lm	lm	ll	lm	ll	lm	ll	ll	ll	lm	ll	ll	lm	ll	ll	ll	lm	ll	ll	lm	ll
LG10_HB_52	F_0023484_L10_PA	LG10	<lmxll>	{0-}	(ll,lm)	lm	lm	lm	ll	lm	lm	ll	lm	ll	ll	ll	lm	lm	ll	ll	ll	ll	ll	ll	ll	lm	lm	lm	lm	ll	lm	ll	lm	ll	ll	ll	lm	ll	ll	lm	ll	ll	ll	lm	ll	ll	lm	ll
LG10_HB_52	F_0023485_L10_PA	LG10	<lmxll>	{0-}	(ll,lm)	lm	lm	lm	ll	lm	lm	ll	lm	ll	ll	ll	lm	lm	ll	ll	ll	ll	ll	ll	ll	lm	lm	lm	lm	ll	lm	ll	lm	ll	ll	ll	lm	ll	ll	lm	ll	ll	ll	lm	ll	ll	lm	ll
LG10_HB_52	F_0023488_L10_PA	LG10	<lmxll>	{0-}	(ll,lm)	lm	lm	lm	ll	lm	lm	ll	lm	ll	ll	ll	lm	lm	ll	ll	ll	ll	ll	ll	ll	lm	lm	lm	lm	ll	lm	ll	lm	ll	ll	ll	lm	ll	ll	lm	ll	ll	ll	lm	ll	ll	lm	ll
LG10_HB_53	F_0024056_L10_PA	LG10	<lmxll>	{0-}	(ll,lm)	lm	lm	lm	ll	lm	lm	ll	lm	ll	ll	ll	lm	lm	ll	ll	lm	ll	ll	ll	ll	ll	lm	lm	lm	ll	lm	ll	lm	ll	ll	ll	lm	ll	ll	lm	ll	ll	ll	lm	ll	ll	lm	ll
LG10_HB_53	F_0024065_L10_PA	LG10	<lmxll>	{0-}	(ll,lm)	lm	lm	lm	ll	lm	lm	ll	lm	ll	ll	ll	lm	lm	ll	ll	lm	ll	ll	ll	ll	ll	lm	lm	lm	ll	lm	ll	lm	ll	ll	ll	lm	ll	ll	lm	ll	ll	ll	lm	ll	ll	lm	ll
LG10_HB_53	F_0024079_L10_PA	LG10	<lmxll>	{0-}	(ll,lm)	lm	lm	lm	ll	lm	lm	ll	lm	ll	ll	ll	lm	lm	ll	ll	lm	ll	ll	ll	ll	ll	lm	lm	lm	ll	lm	ll	lm	ll	ll	ll	lm	ll	ll	lm	ll	ll	ll	lm	ll	ll	lm	ll
LG10_HB_53.5	R_17894779_L10_PA	LG10	<lmxll>	{0-}	(ll,lm)	lm	lm	lm	ll	lm	lm	ll	lm	ll	ll	ll	lm	lm	ll	ll	lm	ll	ll	ll	ll	ll	lm	lm	lm	ll	lm	ll	lm	ll	ll	ll	lm	ll	ll	lm	ll	ll	ll	lm	ll	ll	lm	ll
LG10_HB_54	F_0024602_L10_PA	LG10	<lmxll>	{0-}	(ll,lm)	lm	lm	lm	ll	lm	lm	ll	lm	ll	ll	ll	lm	lm	ll	ll	lm	ll	ll	ll	ll	ll	lm	lm	lm	ll	lm	ll	lm	ll	ll	ll	lm	ll	ll	lm	ll	ll	ll	lm	ll	ll	lm	ll
LG10_HB_54	F_0024620_L10_PA	LG10	<lmxll>	{0-}	(ll,lm)	lm	lm	lm	ll	lm	lm	ll	lm	ll	ll	ll	lm	lm	ll	ll	lm	ll	ll	ll	ll	ll	lm	lm	lm	ll	lm	ll	lm	ll	ll	ll	lm	ll	ll	lm	ll	ll	ll	lm	ll	ll	lm	ll
LG10_HB_54	F_0024628_L10_PA	LG10	<lmxll>	{0-}	(ll,lm)	lm	lm	lm	ll	lm	lm	ll	lm	ll	ll	ll	lm	lm	ll	ll	lm	ll	ll	ll	ll	ll	lm	lm	lm	ll	lm	ll	lm	ll	ll	ll	lm	ll	ll	lm	ll	ll	ll	lm	ll	ll	lm	ll
LG10_HB_55	F_0025080_L10_PA	LG10	<lmxll>	{0-}	(ll,lm)	lm	lm	lm	ll	lm	lm	ll	lm	ll	ll	ll	lm	lm	ll	ll	lm	ll	ll	ll	ll	ll	lm	lm	lm	ll	lm	ll	lm	ll	ll	ll	lm	ll	ll	lm	ll	ll	ll	lm	ll	ll	lm	ll
LG10_HB_55	R_18475950_L10_PA	LG10	<lmxll>	{0-}	(ll,lm)	lm	lm	lm	ll	lm	lm	ll	lm	ll	ll	ll	lm	lm	ll	ll	lm	ll	ll	ll	ll	ll	lm	lm	lm	ll	lm	ll	lm	ll	ll	ll	lm	ll	ll	lm	ll	ll	ll	lm	ll	ll	lm	ll
LG10_HB_56	F_0026018_L10_PA	LG10	<lmxll>	{0-}	(ll,lm)	lm	lm	lm	ll	lm	lm	ll	lm	ll	ll	ll	lm	lm	ll	ll	lm	ll	ll	ll	ll	ll	lm	lm	lm	ll	lm	ll	lm	ll	ll	ll	lm	ll	ll	lm	ll	ll	ll	lm	ll	ll	lm	ll
LG10_HB_56	F_0026022_L10_PA	LG10	<lmxll>	{0-}	(ll,lm)	lm	lm	lm	ll	lm	lm	ll	lm	ll	ll	ll	lm	lm	ll	ll	lm	ll	ll	ll	ll	ll	lm	lm	lm	ll	lm	ll	lm	ll	ll	ll	lm	ll	ll	lm	ll	ll	ll	lm	ll	ll	lm	ll
LG10_HB_56	F_0026026_L10_PA	LG10	<lmxll>	{0-}	(ll,lm)	lm	lm	lm	ll	lm	lm	ll	lm	ll	ll	ll	lm	lm	ll	ll	lm	ll	ll	ll	ll	ll	lm	lm	lm	ll	lm	ll	lm	ll	ll	ll	lm	ll	ll	lm	ll	ll	ll	lm	ll	ll	lm	ll
LG10_HB_56	F_0026051_L10_PA	LG10	<lmxll>	{0-}	(ll,lm)	lm	lm	lm	ll	lm	lm	ll	lm	ll	ll	ll	lm	lm	ll	ll	lm	ll	ll	ll	ll	ll	lm	lm	lm	ll	lm	ll	lm	ll	ll	ll	lm	ll	ll	lm	ll	ll	ll	lm	ll	ll	lm	ll
LG10_HB_58	F_0027480_L10_PA	LG10	<lmxll>	{0-}	(ll,lm)	lm	lm	lm	ll	lm	lm	ll	lm	ll	ll	ll	lm	lm	ll	ll	lm	ll	ll	ll	ll	ll	lm	lm	lm	ll	lm	ll	lm	ll	ll	ll	lm	ll	ll	lm	ll	ll	ll	lm	ll	ll	lm	ll
LG10_HB_58	F_0027507_L10_PA	LG10	<lmxll>	{0-}	(ll,lm)	lm	lm	lm	ll	lm	lm	ll	lm	ll	ll	ll	lm	lm	ll	ll	lm	ll	ll	ll	ll	ll	lm	lm	lm	ll	lm	ll	lm	ll	ll	ll	lm	ll	ll	lm	ll	ll	ll	lm	ll	ll	lm	ll
LG10_HB_58	R_19497678_L10_PA	LG10	<lmxll>	{0-}	(ll,lm)	lm	lm	lm	ll	lm	lm	ll	lm	ll	ll	ll	lm	lm	ll	ll	lm	ll	ll	ll	ll	ll	lm	lm	lm	ll	lm	ll	lm	ll	ll	ll	lm	ll	ll	lm	ll	ll	ll	lm	ll	ll	lm	ll
LG10_HB_58	R_19503429_L10_PA	LG10	<lmxll>	{0-}	(ll,lm)	lm	lm	lm	ll	lm	lm	ll	lm	ll	ll	ll	--	lm	ll	ll	lm	ll	ll	ll	ll	ll	lm	lm	lm	ll	lm	ll	lm	ll	ll	ll	lm	ll	ll	lm	ll	ll	ll	lm	ll	ll	lm	ll
LG10_HB_59	F_0028092_L10_PA	LG10	<lmxll>	{0-}	(ll,lm)	lm	lm	lm	ll	lm	lm	ll	lm	ll	ll	ll	lm	lm	ll	ll	lm	ll	ll	ll	ll	ll	lm	lm	lm	ll	lm	ll	lm	ll	ll	ll	lm	lm	ll	lm	ll	ll	ll	lm	ll	ll	lm	ll
LG10_HB_59	F_0028123_L10_PA	LG10	<lmxll>	{0-}	(ll,lm)	lm	lm	lm	ll	lm	lm	ll	lm	ll	ll	ll	lm	lm	ll	ll	lm	ll	ll	ll	ll	ll	lm	lm	lm	ll	lm	ll	lm	ll	ll	ll	lm	lm	ll	lm	ll	ll	ll	lm	ll	ll	lm	ll
LG10_HB_595	F_0275984_L15_PA	LG10	<nnxnp>	{-0}	(nn,np)	nn	np	np	nn	nn	np	nn	nn	nn	np	nn	np	np	nn	nn	np	np	nn	np	np	np	nn	np	nn	np	np	np	nn	nn	np	np	np	nn	nn	nn	nn	nn	np	np	nn	np	nn	np
LG10_HB_595	F_0275982_L15_PA	LG10	<lmxll>	{1-}	(ll,lm)	ll	lm	ll	lm	ll	ll	lm	ll	lm	lm	lm	ll	ll	lm	lm	lm	lm	lm	lm	lm	ll	ll	ll	ll	lm	ll	lm	lm	lm	lm	lm	ll	lm	lm	ll	lm	ll	lm	ll	ll	lm	ll	lm
LG10_HB_6	F_0000989_L10_PA	LG10	<lmxll>	{0-}	(ll,lm)	lm	ll	lm	ll	lm	lm	ll	lm	ll	ll	ll	lm	ll	ll	ll	ll	ll	ll	ll	ll	lm	lm	lm	lm	ll	lm	lm	ll	ll	lm	ll	lm	ll	ll	lm	ll	lm	ll	lm	lm	lm	lm	ll
LG10_HB_6	F_0000993_L10_PA	LG10	<lmxll>	{0-}	(ll,lm)	lm	ll	lm	ll	lm	lm	ll	lm	ll	ll	ll	lm	ll	ll	ll	ll	ll	ll	ll	ll	lm	lm	lm	lm	ll	lm	lm	ll	ll	lm	ll	lm	ll	ll	lm	ll	lm	ll	lm	lm	lm	lm	ll
LG10_HB_6	F_0000981_L10_PA	LG10	<hkxhk>	{10}	(hh,hk,kk)	hh	kk	hk	kk	hh	hk	hk	hk	hk	kk	hk	hk	kk	hk	hk	hk	kk	hk	kk	kk	hk	hh	hk	hh	kk	hk	hk	hk	kk	hk	kk	hk	hk	hk	hh	hk	hh	kk	hk	hh	hk	hh	kk
LG10_HB_6	F_0000984_L10_PA	LG10	<hkxhk>	{01}	(hh,hk,kk)	kk	hh	hk	hh	kk	hk	hk	hk	hk	hh	hk	hk	hh	hk	hk	hk	hh	hk	hh	hh	hk	kk	hk	kk	hh	hk	hk	hk	hh	hk	hh	hk	hk	hk	kk	hk	kk	hh	hk	kk	hk	kk	hh
LG10_HB_6	F_0000978_L10_PA	LG10	<nnxnp>	{-1}	(nn,np)	np	nn	nn	nn	np	nn	np	nn	np	nn	np	nn	nn	np	np	np	nn	np	nn	nn	nn	np	nn	np	nn	nn	nn	np	nn	nn	nn	nn	np	np	np	np	np	nn	nn	np	nn	np	nn
LG10_HB_6	F_0000988_L10_PA	LG10	<nnxnp>	{-1}	(nn,np)	np	nn	nn	nn	np	nn	np	nn	np	nn	np	nn	nn	np	np	np	nn	np	nn	nn	nn	np	nn	np	nn	nn	nn	np	nn	nn	nn	nn	np	np	np	np	np	nn	nn	np	nn	np	nn
LG10_HB_6	F_0000997_L10_PA	LG10	<nnxnp>	{-1}	(nn,np)	np	nn	nn	nn	np	nn	np	nn	np	nn	np	nn	nn	np	np	np	nn	np	nn	nn	nn	np	nn	np	nn	nn	nn	np	nn	nn	nn	nn	np	np	np	np	np	nn	nn	np	nn	np	nn
LG10_HB_6	GD_00106_L10_PA	LG10	<nnxnp>	{-1}	(nn,np)	np	nn	nn	nn	np	nn	np	nn	np	nn	np	nn	nn	np	np	np	nn	np	nn	nn	nn	np	nn	np	nn	nn	nn	np	nn	nn	nn	nn	np	np	np	np	np	nn	nn	np	nn	np	nn
LG10_HB_60	F_0028767_L10_PA	LG10	<lmxll>	{0-}	(ll,lm)	lm	lm	lm	ll	lm	lm	ll	lm	ll	ll	ll	lm	lm	ll	ll	lm	ll	ll	ll	ll	ll	lm	lm	lm	ll	lm	ll	lm	ll	ll	ll	lm	lm	ll	lm	ll	ll	ll	lm	ll	ll	lm	ll
LG10_HB_60	F_0028768_L10_PA	LG10	<lmxll>	{0-}	(ll,lm)	lm	lm	lm	ll	lm	lm	ll	lm	ll	ll	ll	lm	lm	ll	ll	lm	ll	ll	ll	ll	ll	lm	lm	lm	ll	lm	ll	lm	ll	ll	ll	lm	lm	ll	lm	ll	ll	ll	lm	ll	ll	lm	ll
LG10_HB_60	F_0028771_L10_PA	LG10	<lmxll>	{0-}	(ll,lm)	lm	lm	lm	ll	lm	lm	ll	lm	ll	ll	ll	lm	lm	ll	ll	lm	ll	ll	ll	ll	ll	lm	lm	lm	ll	lm	ll	lm	ll	ll	ll	lm	lm	ll	lm	ll	ll	ll	lm	ll	ll	lm	ll
LG10_HB_60	F_0028781_L10_PA	LG10	<lmxll>	{0-}	(ll,lm)	lm	lm	lm	ll	lm	lm	ll	lm	ll	ll	ll	lm	lm	ll	ll	lm	ll	ll	ll	ll	ll	lm	lm	lm	ll	lm	ll	lm	ll	ll	ll	lm	lm	ll	lm	ll	ll	ll	lm	ll	ll	lm	ll
LG10_HB_60	F_0028790_L10_PA	LG10	<nnxnp>	{-1}	(nn,np)	np	nn	nn	np	np	nn	np	np	nn	np	nn	nn	np	np	nn	nn	nn	nn	nn	nn	np	np	nn	np	nn	np	nn	nn	np	nn	nn	np	np	nn	np	nn	np	nn	nn	np	nn	nn	nn
LG10_HB_60	GD_00869_L10_PA	LG10	<nnxnp>	{-1}	(nn,np)	np	nn	nn	np	np	nn	np	np	nn	np	nn	nn	np	np	nn	nn	nn	nn	nn	nn	np	np	nn	np	nn	np	nn	nn	np	nn	nn	np	np	nn	np	nn	np	nn	nn	np	nn	nn	nn
LG10_HB_60	R_20058117_L10_PA	LG10	<nnxnp>	{-1}	(nn,np)	np	nn	nn	np	np	nn	np	np	nn	np	nn	nn	np	np	nn	nn	nn	nn	nn	nn	np	np	nn	np	nn	np	nn	nn	np	nn	nn	np	np	nn	np	nn	np	nn	nn	np	nn	nn	nn
LG10_HB_601	R_14769213_L10_PA	LG10	<nnxnp>	{-1}	(nn,np)	np	nn	nn	np	np	nn	np	np	nn	np	nn	nn	np	np	nn	nn	nn	nn	nn	nn	np	np	nn	nn	nn	np	nn	nn	np	nn	nn	nn	np	nn	np	nn	np	nn	nn	np	nn	nn	nn
LG10_HB_61	F_0029600_L10_PA	LG10	<hkxhk>	{10}	(hh,hk,kk)	hh	hk	hk	hk	hh	hk	hk	hh	kk	hh	kk	hk	hh	hk	kk	hk	kk	kk	hk	kk	hk	hh	hk	hh	kk	hh	kk	hk	hk	kk	kk	hh	hh	kk	hh	kk	hk	kk	hk	hk	kk	hk	kk
LG10_HB_61	F_0029606_L10_PA	LG10	<hkxhk>	{10}	(hh,hk,kk)	hh	hk	hk	hk	hh	hk	hk	hh	kk	hh	kk	hk	hh	hk	kk	hk	kk	kk	hk	kk	hk	hh	hk	hh	kk	hh	kk	hk	hk	kk	kk	hh	hh	kk	hh	kk	hk	kk	hk	hk	kk	hk	kk
LG10_HB_61	F_0029607_L10_PA	LG10	<hkxhk>	{10}	(hh,hk,kk)	hh	hk	hk	hk	hh	hk	hk	hh	kk	hh	kk	hk	hh	hk	kk	hk	kk	kk	hk	kk	hk	hh	hk	hh	kk	--	kk	hk	hk	kk	kk	hh	hh	kk	hh	kk	hk	kk	hk	hk	kk	hk	kk
LG10_HB_61	F_0029622_L10_PA	LG10	<nnxnp>	{-1}	(nn,np)	np	nn	nn	np	np	nn	np	np	nn	np	nn	nn	np	np	nn	nn	nn	nn	nn	nn	np	np	nn	np	nn	np	nn	nn	np	nn	nn	np	np	nn	np	nn	np	nn	nn	np	nn	nn	nn
LG10_HB_61	R_20810437_L10_PA	LG10	<nnxnp>	{-1}	(nn,np)	np	nn	nn	np	np	nn	np	np	nn	np	nn	nn	np	np	nn	nn	nn	nn	nn	nn	np	np	nn	np	nn	np	nn	nn	np	nn	nn	np	np	nn	np	nn	np	nn	nn	np	nn	nn	nn
LG10_HB_61	R_20813363_L10_PA	LG10	<nnxnp>	{-1}	(nn,np)	np	nn	nn	np	np	nn	np	np	nn	np	nn	nn	np	np	nn	nn	nn	nn	nn	nn	np	np	nn	np	nn	np	nn	nn	np	nn	nn	np	np	nn	np	nn	np	nn	nn	np	nn	nn	nn
R_20833228_L10_PA	R_20833228_L10_PA	LG10	<hkxhk>	{01}	(hh,hk,kk)	kk	hk	hk	hk	kk	hk	hk	kk	hh	kk	hh	hk	kk	hk	hh	hk	hh	hh	hk	hh	hk	kk	hk	kk	hh	--	hh	hk	hk	hh	hh	kk	kk	hh	kk	hh	hk	hh	hk	hk	hh	hk	hh
LG10_HB_634	F_0296224_L15_PA	LG10	<nnxnp>	{-1}	(nn,np)	np	nn	nn	np	np	nn	np	np	np	np	nn	nn	np	np	nn	nn	nn	nn	nn	nn	np	np	nn	np	nn	np	nn	np	np	nn	nn	nn	np	nn	np	nn	np	nn	nn	np	nn	nn	nn
cF_0296219_L15_PA	F_0296219_L15_PA	LG10	<lmxll>	{0-}	(ll,lm)	lm	lm	lm	ll	lm	lm	ll	lm	ll	ll	ll	lm	lm	ll	ll	ll	ll	ll	ll	ll	lm	lm	lm	lm	ll	lm	ll	lm	ll	ll	ll	lm	ll	ll	lm	ll	ll	ll	lm	ll	ll	lm	ll
LG10_HB_635	F_0296801_L15_PA	LG10	<nnxnp>	{-1}	(nn,np)	np	nn	nn	np	np	nn	np	np	np	np	nn	nn	np	np	nn	nn	nn	nn	nn	nn	np	np	nn	np	nn	np	nn	np	np	nn	nn	nn	np	nn	np	nn	np	nn	nn	np	nn	nn	nn
LG10_HB_635	F_0296803_L15_PA	LG10	<nnxnp>	{-1}	(nn,np)	np	nn	nn	np	np	nn	np	np	np	np	nn	nn	np	np	nn	nn	nn	nn	nn	nn	np	np	nn	np	nn	np	nn	np	np	nn	nn	nn	np	nn	np	nn	np	nn	nn	np	nn	nn	nn
LG10_HB_64	F_0031455_L10_PA	LG10	<nnxnp>	{-1}	(nn,np)	np	np	nn	np	np	nn	np	np	nn	np	nn	nn	np	np	np	nn	nn	nn	nn	nn	np	np	nn	np	nn	np	nn	nn	np	nn	nn	np	np	nn	np	nn	np	nn	nn	np	nn	nn	nn
LG10_HB_65	F_0031578_L10_PA	LG10	<nnxnp>	{-1}	(nn,np)	np	np	nn	np	np	nn	np	np	nn	np	nn	nn	np	np	np	nn	nn	nn	nn	nn	np	np	nn	np	nn	np	nn	nn	np	nn	nn	np	np	nn	np	nn	np	nn	nn	np	nn	nn	nn
LG10_HB_65	F_0031585_L10_PA	LG10	<nnxnp>	{-1}	(nn,np)	np	np	nn	np	np	nn	np	np	nn	np	nn	nn	np	np	np	nn	nn	nn	nn	nn	np	np	nn	np	nn	np	nn	nn	np	nn	nn	np	np	nn	np	nn	np	nn	nn	np	nn	nn	nn
LG10_HB_65	R_22517441_L10_PA	LG10	<nnxnp>	{-1}	(nn,np)	np	np	nn	np	np	nn	np	np	nn	np	nn	nn	np	np	np	nn	nn	nn	nn	nn	np	np	nn	np	nn	np	nn	nn	np	nn	nn	np	np	nn	np	nn	np	nn	nn	np	nn	nn	nn
R_22571534_L10_PA	R_22571534_L10_PA	LG10	<nnxnp>	{-1}	(nn,np)	np	np	nn	np	np	nn	np	np	nn	np	nn	nn	np	np	np	nn	nn	nn	nn	nn	np	np	nn	np	nn	np	nn	nn	np	nn	nn	np	np	nn	np	nn	np	nn	nn	np	nn	nn	nn
LG10_HB_66	F_0032300_L10_PA	LG10	<hkxhk>	{01}	(hh,hk,kk)	kk	kk	hk	hk	kk	hk	hk	kk	hh	kk	hh	hk	kk	hk	hk	hk	hh	hh	hk	hh	hk	kk	hk	kk	hh	kk	hh	hk	hk	hh	hh	kk	kk	hk	kk	hh	hk	hh	hh	hk	hh	hk	hh
LG10_HB_67	F_0032554_L10_PA	LG10	<hkxhk>	{01}	(hh,hk,kk)	kk	kk	hk	hk	kk	hk	hk	kk	hh	kk	hh	hk	kk	hk	hk	hk	hh	hh	hk	hh	hk	kk	hk	kk	hh	kk	hh	hk	hk	hh	hh	kk	kk	hk	kk	hh	hk	hh	hh	hk	hh	hk	hh
LG10_HB_67	R_23270798_L10_PA	LG10	<hkxhk>	{10}	(hh,hk,kk)	hh	hh	hk	hk	hh	hk	hk	hh	kk	hh	kk	hk	hh	hk	hk	hk	kk	kk	hk	kk	hk	hh	hk	hh	kk	hh	kk	hk	hk	kk	kk	hh	hh	hk	hh	kk	hk	kk	kk	hk	kk	hk	kk
LG10_HB_68	F_0033008_L10_PA	LG10	<lmxll>	{0-}	(ll,lm)	lm	lm	lm	ll	lm	lm	ll	lm	ll	lm	ll	lm	lm	ll	ll	lm	ll	ll	lm	ll	ll	lm	lm	lm	ll	lm	ll	lm	ll	ll	ll	lm	lm	lm	lm	ll	ll	ll	ll	ll	ll	lm	ll
LG10_HB_69	F_0033445_L10_PA	LG10	<nnxnp>	{-1}	(nn,np)	np	np	nn	np	np	nn	np	np	nn	np	nn	nn	np	np	np	nn	nn	nn	nn	nn	np	np	nn	np	nn	np	nn	nn	np	nn	nn	np	np	nn	np	nn	np	nn	nn	np	nn	nn	nn
LG10_HB_69	F_0033462_L10_PA	LG10	<nnxnp>	{-1}	(nn,np)	np	np	nn	np	np	nn	np	np	nn	np	nn	nn	np	np	np	nn	nn	nn	nn	nn	np	np	nn	np	nn	np	nn	nn	np	nn	nn	np	np	nn	np	nn	np	nn	nn	np	nn	nn	nn
LG10_HB_69	F_0033463_L10_PA	LG10	<nnxnp>	{-1}	(nn,np)	np	np	nn	np	np	nn	np	np	nn	np	nn	nn	np	np	np	nn	nn	nn	nn	nn	np	np	nn	np	nn	np	nn	nn	np	nn	nn	np	np	nn	np	nn	np	nn	nn	np	nn	nn	nn
LG10_HB_69	F_0033468_L10_PA	LG10	<nnxnp>	{-1}	(nn,np)	np	np	nn	np	np	nn	np	np	nn	np	nn	nn	np	np	np	nn	nn	nn	nn	nn	np	np	nn	np	nn	np	nn	nn	np	nn	nn	np	np	nn	np	nn	np	nn	nn	np	nn	nn	nn
LG10_HB_7	F_0001465_L10_PA	LG10	<lmxll>	{0-}	(ll,lm)	lm	ll	lm	ll	lm	lm	ll	lm	ll	ll	ll	lm	ll	ll	ll	ll	ll	ll	ll	ll	lm	lm	lm	lm	ll	lm	lm	ll	ll	lm	ll	lm	ll	ll	lm	ll	lm	ll	lm	lm	lm	lm	ll
LG10_HB_7	F_0001467_L10_PA	LG10	<lmxll>	{0-}	(ll,lm)	lm	ll	lm	ll	lm	lm	ll	lm	ll	ll	ll	lm	ll	ll	ll	ll	ll	ll	ll	ll	lm	lm	lm	lm	ll	lm	lm	ll	ll	lm	ll	lm	ll	ll	lm	ll	lm	ll	lm	lm	lm	lm	ll
LG10_HB_7	F_0001475_L10_PA	LG10	<lmxll>	{0-}	(ll,lm)	lm	ll	lm	ll	lm	lm	ll	lm	ll	ll	ll	lm	ll	ll	ll	ll	ll	ll	ll	ll	lm	lm	lm	lm	ll	lm	lm	ll	ll	lm	ll	lm	ll	ll	lm	ll	lm	ll	lm	lm	lm	lm	ll
LG10_HB_7	F_0001462_L10_PA	LG10	<hkxhk>	{01}	(hh,hk,kk)	kk	hh	hk	hh	kk	hk	hk	hk	hk	hh	hk	hk	hh	hk	hk	hk	hh	hk	hh	hh	hk	kk	hk	kk	hh	hk	hk	hk	hh	hk	hh	hk	hk	hk	kk	hk	kk	hh	hk	kk	hk	kk	hh
LG10_HB_70	F_0034085_L10_PA	LG10	<nnxnp>	{-1}	(nn,np)	np	np	nn	np	np	nn	np	np	nn	np	nn	nn	np	np	np	nn	nn	nn	nn	nn	np	np	nn	np	nn	np	nn	nn	np	nn	nn	np	np	nn	np	nn	np	nn	nn	np	nn	nn	nn
LG10_HB_70	F_0034098_L10_PA	LG10	<nnxnp>	{-1}	(nn,np)	np	np	nn	np	np	nn	np	np	nn	np	nn	nn	np	np	np	nn	nn	nn	nn	nn	np	np	nn	np	nn	np	nn	nn	np	nn	nn	np	np	nn	np	nn	np	nn	nn	np	nn	nn	nn
LG10_HB_73.5	R_25256330_L10_PA	LG10	<nnxnp>	{-1}	(nn,np)	np	np	nn	np	np	nn	np	np	nn	np	nn	nn	np	np	np	nn	nn	nn	nn	nn	np	np	nn	np	nn	np	nn	nn	np	nn	nn	np	np	nn	np	nn	np	nn	nn	np	nn	nn	nn
LG10_HB_74	F_0035187_L10_PA	LG10	<lmxll>	{0-}	(ll,lm)	lm	lm	lm	ll	lm	lm	ll	lm	ll	lm	ll	lm	lm	ll	ll	lm	ll	ll	lm	ll	ll	lm	lm	lm	ll	lm	ll	lm	ll	ll	ll	lm	lm	lm	lm	ll	ll	lm	ll	ll	ll	lm	ll
LG10_HB_74	F_0035199_L10_PA	LG10	<lmxll>	{0-}	(ll,lm)	lm	lm	lm	ll	lm	lm	ll	lm	ll	lm	ll	lm	lm	ll	ll	lm	ll	ll	lm	ll	ll	lm	lm	lm	ll	lm	ll	lm	ll	ll	ll	lm	lm	lm	lm	ll	ll	lm	ll	ll	ll	lm	ll
LG10_HB_76	F_0036156_L10_PA	LG10	<lmxll>	{0-}	(ll,lm)	lm	lm	lm	ll	lm	lm	ll	lm	ll	lm	ll	lm	lm	ll	ll	lm	ll	ll	lm	ll	ll	lm	lm	lm	ll	lm	ll	lm	ll	ll	ll	lm	lm	lm	lm	ll	ll	lm	ll	ll	ll	lm	ll
LG10_HB_76	F_0036161_L10_PA	LG10	<lmxll>	{0-}	(ll,lm)	lm	lm	lm	ll	lm	lm	ll	lm	ll	lm	ll	lm	lm	ll	ll	lm	ll	ll	lm	ll	ll	lm	lm	lm	ll	lm	ll	lm	ll	ll	ll	lm	lm	lm	lm	ll	ll	lm	ll	ll	ll	lm	ll
LG10_HB_77	F_0036761_L10_PA	LG10	<lmxll>	{0-}	(ll,lm)	lm	lm	lm	ll	lm	lm	ll	lm	ll	lm	ll	lm	lm	ll	ll	lm	ll	ll	lm	ll	ll	lm	lm	lm	ll	lm	ll	lm	ll	ll	ll	lm	lm	lm	lm	ll	ll	lm	ll	ll	ll	lm	ll
LG10_HB_80	F_0038514_L10_PA	LG10	<lmxll>	{0-}	(ll,lm)	lm	lm	lm	ll	ll	lm	ll	ll	ll	lm	ll	lm	lm	ll	ll	lm	ll	ll	lm	ll	ll	lm	lm	lm	ll	ll	ll	lm	lm	ll	ll	lm	lm	lm	lm	ll	ll	lm	ll	ll	ll	lm	lm
LG10_HB_80	F_0038519_L10_PA	LG10	<lmxll>	{0-}	(ll,lm)	lm	lm	lm	ll	ll	lm	ll	ll	ll	lm	ll	lm	lm	ll	ll	lm	ll	ll	lm	ll	ll	lm	lm	lm	ll	ll	ll	lm	lm	ll	ll	lm	lm	lm	lm	ll	ll	lm	ll	ll	ll	lm	lm
LG10_HB_82	F_0039053_L10_PA	LG10	<lmxll>	{0-}	(ll,lm)	lm	lm	lm	ll	ll	lm	ll	ll	ll	lm	ll	lm	lm	ll	ll	lm	ll	ll	lm	ll	ll	lm	lm	lm	ll	ll	ll	lm	lm	ll	ll	lm	lm	lm	lm	ll	ll	lm	ll	ll	ll	lm	lm
LG10_HB_82	F_0039054_L10_PA	LG10	<lmxll>	{0-}	(ll,lm)	lm	lm	lm	ll	ll	lm	ll	ll	ll	lm	ll	lm	lm	ll	ll	lm	ll	ll	lm	ll	ll	lm	lm	lm	ll	ll	ll	lm	lm	ll	ll	lm	lm	lm	lm	ll	ll	lm	ll	ll	ll	lm	lm
LG10_HB_82	F_0039064_L10_PA	LG10	<lmxll>	{0-}	(ll,lm)	lm	lm	lm	ll	ll	lm	ll	ll	ll	lm	ll	lm	lm	ll	ll	lm	ll	ll	lm	ll	ll	lm	lm	lm	ll	ll	ll	lm	lm	ll	ll	lm	lm	lm	lm	ll	ll	lm	ll	ll	ll	lm	lm
LG10_HB_82	F_0039065_L10_PA	LG10	<lmxll>	{0-}	(ll,lm)	lm	lm	lm	ll	ll	lm	ll	ll	ll	lm	ll	lm	lm	ll	ll	lm	ll	ll	lm	ll	ll	lm	lm	lm	ll	ll	ll	lm	lm	ll	ll	lm	lm	lm	lm	ll	ll	lm	ll	ll	ll	lm	lm
LG10_HB_83	F_0039685_L10_PA	LG10	<lmxll>	{0-}	(ll,lm)	lm	lm	lm	ll	ll	lm	ll	ll	ll	lm	ll	lm	lm	ll	ll	lm	ll	ll	lm	ll	ll	lm	lm	lm	ll	ll	ll	lm	lm	ll	ll	lm	lm	lm	lm	ll	ll	lm	ll	ll	ll	lm	lm
LG10_HB_83.5	GD_01570_L10_PA	LG10	<lmxll>	{0-}	(ll,lm)	lm	lm	lm	ll	ll	lm	ll	ll	ll	lm	ll	lm	lm	ll	ll	lm	ll	ll	lm	ll	ll	lm	lm	lm	ll	ll	ll	lm	lm	ll	ll	lm	lm	lm	lm	ll	ll	lm	ll	ll	ll	lm	lm
LG10_HB_85	F_0040406_L10_PA	LG10	<lmxll>	{0-}	(ll,lm)	lm	lm	lm	ll	ll	lm	ll	ll	ll	lm	ll	lm	lm	ll	ll	lm	ll	ll	lm	ll	ll	lm	lm	lm	ll	ll	lm	lm	lm	ll	ll	lm	lm	lm	lm	ll	ll	lm	ll	ll	ll	lm	lm
LG10_HB_85	F_0040410_L10_PA	LG10	<lmxll>	{0-}	(ll,lm)	lm	lm	lm	ll	ll	lm	ll	ll	ll	lm	ll	lm	lm	ll	ll	lm	ll	ll	lm	ll	ll	lm	lm	lm	ll	ll	lm	lm	lm	ll	ll	lm	lm	lm	lm	ll	ll	lm	ll	ll	ll	lm	lm
LG10_HB_85	F_0040411_L10_PA	LG10	<lmxll>	{0-}	(ll,lm)	lm	lm	lm	ll	ll	lm	ll	ll	ll	lm	ll	lm	lm	ll	ll	lm	ll	ll	lm	ll	ll	lm	lm	lm	ll	ll	lm	lm	lm	ll	ll	lm	lm	lm	lm	ll	ll	lm	ll	ll	ll	lm	lm
LG10_HB_85	F_0040423_L10_PA	LG10	<lmxll>	{0-}	(ll,lm)	lm	lm	lm	ll	ll	lm	ll	ll	ll	lm	ll	lm	lm	ll	ll	lm	ll	ll	lm	ll	ll	lm	lm	lm	ll	ll	lm	lm	lm	ll	ll	lm	lm	lm	lm	ll	ll	lm	ll	ll	ll	lm	lm
LG10_HB_85	F_0040425_L10_PA	LG10	<lmxll>	{0-}	(ll,lm)	lm	lm	lm	ll	ll	lm	ll	ll	ll	lm	ll	lm	lm	ll	ll	lm	ll	ll	lm	ll	ll	lm	lm	lm	ll	ll	lm	lm	lm	ll	ll	lm	lm	lm	lm	ll	ll	lm	ll	ll	ll	lm	lm
LG10_HB_86	F_0040440_L10_PA	LG10	<lmxll>	{0-}	(ll,lm)	lm	lm	lm	ll	ll	lm	ll	ll	ll	lm	ll	lm	lm	ll	ll	lm	ll	ll	lm	ll	ll	lm	lm	lm	ll	ll	lm	lm	lm	ll	ll	lm	lm	lm	lm	ll	ll	lm	ll	ll	ll	lm	lm
LG10_HB_86	F_0040442_L10_PA	LG10	<lmxll>	{0-}	(ll,lm)	lm	lm	lm	ll	ll	lm	ll	ll	ll	lm	ll	lm	lm	ll	ll	lm	ll	ll	lm	ll	ll	lm	lm	lm	ll	ll	lm	lm	lm	ll	ll	lm	lm	lm	lm	ll	ll	lm	ll	ll	ll	lm	lm
LG10_HB_86	F_0040453_L10_PA	LG10	<lmxll>	{0-}	(ll,lm)	lm	lm	lm	ll	ll	lm	ll	ll	ll	lm	ll	lm	lm	ll	ll	lm	ll	ll	lm	ll	ll	lm	lm	lm	ll	ll	lm	lm	lm	ll	ll	lm	lm	lm	lm	ll	ll	lm	ll	ll	ll	lm	lm
LG10_HB_87	F_0041082_L10_PA	LG10	<lmxll>	{0-}	(ll,lm)	lm	lm	lm	ll	ll	lm	ll	ll	ll	lm	ll	lm	lm	ll	ll	lm	ll	ll	lm	ll	ll	lm	lm	lm	ll	ll	lm	lm	lm	ll	ll	lm	lm	lm	lm	ll	ll	lm	ll	ll	ll	lm	lm
LG10_HB_87	F_0041084_L10_PA	LG10	<lmxll>	{0-}	(ll,lm)	lm	lm	lm	ll	ll	lm	ll	ll	ll	lm	ll	lm	lm	ll	ll	lm	ll	ll	lm	ll	ll	lm	lm	lm	ll	ll	lm	lm	lm	ll	ll	lm	lm	lm	lm	ll	ll	lm	ll	ll	ll	lm	lm
LG10_HB_87	F_0041088_L10_PA	LG10	<lmxll>	{0-}	(ll,lm)	lm	lm	lm	ll	ll	lm	ll	ll	ll	lm	ll	lm	lm	ll	ll	lm	ll	ll	lm	ll	ll	lm	lm	lm	ll	ll	lm	lm	lm	ll	ll	lm	lm	lm	lm	ll	ll	lm	ll	ll	ll	lm	lm
LG10_HB_87	R_30206374_L10_PA	LG10	<lmxll>	{0-}	(ll,lm)	lm	lm	lm	ll	ll	lm	ll	ll	ll	lm	ll	lm	lm	ll	ll	lm	ll	ll	lm	ll	ll	lm	lm	lm	ll	ll	lm	lm	lm	ll	ll	lm	lm	lm	lm	ll	ll	lm	ll	ll	ll	lm	lm
LG10_HB_87.5	GD_00734_L10_PA	LG10	<lmxll>	{0-}	(ll,lm)	lm	lm	lm	ll	ll	lm	ll	ll	ll	lm	ll	lm	lm	ll	ll	lm	ll	ll	lm	ll	ll	lm	lm	lm	ll	ll	lm	lm	lm	ll	ll	lm	lm	lm	lm	ll	ll	lm	ll	ll	ll	lm	lm
LG10_HB_87.5	R_30265584_L10_PA	LG10	<lmxll>	{0-}	(ll,lm)	lm	lm	lm	ll	ll	lm	ll	ll	ll	lm	ll	lm	lm	ll	ll	lm	ll	ll	lm	ll	ll	lm	lm	lm	ll	ll	lm	lm	lm	ll	ll	lm	lm	lm	lm	ll	ll	lm	ll	ll	ll	lm	lm
LG10_HB_88	F_0041568_L10_PA	LG10	<lmxll>	{0-}	(ll,lm)	lm	lm	lm	ll	ll	lm	ll	ll	ll	lm	ll	lm	lm	ll	ll	lm	ll	ll	lm	ll	ll	lm	lm	lm	ll	--	lm	lm	lm	ll	lm	lm	lm	lm	lm	ll	ll	lm	ll	ll	ll	lm	lm
LG10_HB_88	F_0041570_L10_PA	LG10	<lmxll>	{0-}	(ll,lm)	lm	lm	lm	ll	ll	lm	ll	ll	ll	lm	ll	lm	lm	ll	ll	lm	ll	ll	lm	ll	ll	lm	lm	lm	ll	ll	lm	lm	lm	ll	lm	lm	lm	lm	lm	ll	ll	lm	ll	ll	ll	lm	lm
LG10_HB_88	F_0041573_L10_PA	LG10	<lmxll>	{0-}	(ll,lm)	lm	lm	lm	ll	ll	lm	ll	ll	ll	lm	ll	lm	lm	ll	ll	lm	ll	ll	lm	ll	ll	lm	lm	lm	ll	ll	lm	lm	lm	ll	lm	lm	lm	lm	lm	ll	ll	lm	ll	ll	ll	lm	lm
LG10_HB_88	F_0041574_L10_PA	LG10	<lmxll>	{0-}	(ll,lm)	lm	lm	lm	ll	ll	lm	ll	ll	ll	lm	ll	lm	lm	ll	ll	lm	ll	ll	lm	ll	ll	lm	lm	lm	ll	ll	lm	lm	lm	ll	lm	lm	lm	lm	lm	ll	ll	lm	ll	ll	ll	lm	lm
LG10_HB_88	F_0041587_L10_PA	LG10	<lmxll>	{0-}	(ll,lm)	lm	lm	lm	ll	ll	lm	ll	ll	ll	lm	ll	lm	lm	ll	ll	lm	ll	ll	lm	ll	ll	lm	lm	lm	ll	ll	lm	lm	lm	ll	lm	lm	lm	lm	lm	ll	ll	lm	ll	ll	ll	lm	lm
LG10_HB_88	F_0041592_L10_PA	LG10	<lmxll>	{0-}	(ll,lm)	lm	lm	lm	ll	ll	lm	ll	ll	ll	lm	ll	lm	lm	ll	ll	lm	ll	ll	lm	ll	ll	lm	lm	lm	ll	ll	lm	lm	lm	ll	lm	lm	lm	lm	lm	ll	ll	lm	ll	ll	ll	lm	lm
LG10_HB_88	F_0041596_L10_PA	LG10	<lmxll>	{0-}	(ll,lm)	lm	lm	lm	ll	ll	lm	ll	ll	ll	lm	ll	lm	lm	ll	ll	lm	ll	ll	lm	ll	ll	lm	lm	lm	ll	ll	lm	lm	lm	ll	lm	lm	lm	lm	lm	ll	ll	lm	ll	ll	ll	lm	lm
LG10_HB_88	GD_01299_L10_PA	LG10	<lmxll>	{0-}	(ll,lm)	lm	lm	lm	ll	ll	lm	ll	ll	ll	lm	ll	lm	lm	ll	ll	lm	ll	ll	lm	ll	ll	lm	lm	lm	ll	ll	lm	lm	lm	ll	lm	lm	lm	lm	lm	ll	ll	lm	ll	ll	ll	lm	lm
LG10_HB_88	R_30396941_L10_PA	LG10	<lmxll>	{0-}	(ll,lm)	lm	lm	lm	ll	ll	lm	ll	ll	ll	lm	ll	lm	lm	ll	ll	lm	ll	ll	lm	ll	ll	lm	lm	lm	ll	ll	lm	lm	lm	ll	lm	lm	lm	lm	lm	ll	ll	lm	ll	ll	ll	lm	lm
LG10_HB_89	F_0042076_L10_PA	LG10	<lmxll>	{0-}	(ll,lm)	lm	lm	lm	ll	ll	lm	ll	ll	ll	lm	ll	lm	lm	ll	ll	lm	ll	ll	lm	ll	ll	lm	lm	lm	ll	ll	lm	lm	lm	ll	lm	lm	lm	lm	lm	ll	ll	lm	ll	ll	ll	lm	lm
LG10_HB_89	F_0042078_L10_PA	LG10	<lmxll>	{0-}	(ll,lm)	lm	lm	lm	ll	ll	lm	ll	ll	ll	lm	ll	lm	lm	ll	ll	lm	ll	ll	lm	ll	ll	lm	lm	lm	ll	ll	lm	lm	lm	ll	lm	lm	lm	lm	lm	ll	ll	lm	ll	ll	ll	lm	lm
LG10_HB_89	F_0042083_L10_PA	LG10	<lmxll>	{0-}	(ll,lm)	lm	lm	lm	ll	ll	lm	ll	ll	ll	lm	ll	lm	lm	ll	ll	lm	ll	ll	lm	ll	ll	lm	lm	lm	ll	ll	lm	lm	lm	ll	lm	lm	lm	lm	lm	ll	ll	lm	ll	ll	ll	lm	lm
LG10_HB_89	R_30595771_L10_PA	LG10	<lmxll>	{0-}	(ll,lm)	lm	lm	lm	ll	ll	lm	ll	ll	ll	lm	ll	lm	lm	ll	ll	lm	ll	ll	lm	ll	ll	lm	lm	lm	ll	ll	lm	lm	lm	ll	lm	lm	lm	lm	lm	ll	ll	lm	ll	ll	ll	lm	lm
F_0002553_L10_PA	F_0002553_L10_PA	LG10	<lmxll>	{0-}	(ll,lm)	lm	ll	lm	ll	lm	lm	ll	lm	ll	ll	ll	lm	lm	ll	ll	ll	ll	ll	ll	ll	lm	lm	lm	lm	ll	lm	ll	ll	ll	ll	ll	lm	ll	ll	lm	ll	lm	ll	lm	lm	lm	lm	ll
LG10_HB_91	F_0042563_L10_PA	LG10	<lmxll>	{0-}	(ll,lm)	lm	lm	lm	ll	ll	lm	ll	ll	ll	lm	ll	lm	lm	ll	ll	lm	ll	ll	lm	ll	ll	lm	lm	lm	ll	ll	lm	lm	lm	ll	lm	lm	lm	lm	lm	ll	ll	lm	ll	ll	ll	lm	lm
LG10_HB_91	F_0042597_L10_PA	LG10	<lmxll>	{0-}	(ll,lm)	lm	lm	lm	ll	ll	lm	ll	ll	ll	lm	ll	lm	lm	ll	ll	lm	ll	ll	lm	ll	ll	lm	lm	lm	ll	ll	lm	lm	lm	ll	lm	lm	lm	lm	lm	ll	ll	lm	ll	ll	ll	lm	lm
LG10_HB_91	GD_01908_L10_PA	LG10	<lmxll>	{0-}	(ll,lm)	lm	lm	lm	ll	ll	lm	ll	ll	ll	lm	ll	lm	lm	ll	ll	lm	ll	ll	lm	ll	ll	lm	lm	lm	ll	ll	lm	lm	lm	ll	lm	lm	lm	lm	lm	ll	ll	lm	ll	ll	ll	lm	lm
LG10_HB_91	R_31275344_L10_PA	LG10	<lmxll>	{0-}	(ll,lm)	lm	lm	lm	ll	ll	lm	ll	ll	ll	lm	ll	lm	lm	ll	ll	lm	ll	ll	lm	ll	ll	lm	lm	lm	ll	ll	lm	lm	lm	ll	lm	lm	lm	lm	lm	ll	ll	lm	ll	ll	ll	lm	lm
LG10_HB_91	R_31279293_L10_PA	LG10	<lmxll>	{0-}	(ll,lm)	lm	lm	lm	ll	ll	lm	ll	ll	ll	lm	ll	lm	lm	ll	ll	lm	ll	ll	lm	ll	ll	lm	lm	lm	ll	ll	lm	lm	lm	ll	lm	lm	lm	lm	lm	ll	ll	lm	ll	ll	ll	lm	lm
LG10_HB_91.5	GD_01961_L10_PA	LG10	<hkxhk>	{10}	(hh,hk,kk)	hh	hh	hk	hk	hk	hh	hk	kk	kk	hh	kk	hk	hh	hk	hk	hk	kk	kk	hk	kk	hk	hh	hk	hh	kk	hk	hh	hk	hh	hk	hk	hh	hh	hk	hh	kk	hk	hk	kk	hk	kk	hk	hk
LG10_HB_91.5	R_31320811_L10_PA	LG10	<lmxll>	{0-}	(ll,lm)	lm	lm	lm	ll	ll	lm	ll	ll	ll	lm	ll	lm	lm	ll	ll	lm	ll	ll	lm	ll	ll	lm	lm	lm	ll	ll	lm	lm	lm	ll	lm	lm	lm	lm	lm	ll	ll	lm	ll	ll	ll	lm	lm
LG10_HB_91.5	R_31345666_L10_PA	LG10	<lmxll>	{0-}	(ll,lm)	lm	lm	lm	ll	ll	lm	ll	ll	ll	lm	ll	lm	lm	ll	ll	lm	ll	ll	lm	ll	ll	lm	lm	lm	ll	ll	lm	lm	lm	ll	lm	lm	lm	lm	lm	ll	ll	lm	ll	ll	ll	lm	lm
LG10_HB_92	F_0043317_L10_PA	LG10	<hkxhk>	{01}	(hh,hk,kk)	kk	kk	hk	hk	hk	kk	hk	hh	hh	kk	hh	hk	kk	hk	hk	hk	hh	hh	hk	hh	hk	kk	hk	kk	hh	hk	kk	hk	kk	hk	hk	kk	kk	hk	kk	hh	hk	hk	hh	hh	hh	hk	hk
LG10_HB_92	F_0043322_L10_PA	LG10	<hkxhk>	{01}	(hh,hk,kk)	kk	kk	hk	hk	hk	kk	hk	hh	hh	kk	hh	hk	kk	hk	hk	hk	hh	hh	hk	hh	hk	kk	hk	kk	hh	hk	kk	hk	kk	hk	hk	kk	kk	hk	kk	hh	hk	hk	hh	hh	hh	hk	hk
LG10_HB_92	F_0043324_L10_PA	LG10	<nnxnp>	{-1}	(nn,np)	np	np	nn	np	np	np	np	nn	nn	np	nn	nn	np	np	np	nn	nn	nn	nn	nn	np	np	nn	np	nn	np	np	nn	np	np	nn	np	np	nn	np	nn	np	nn	nn	nn	nn	nn	nn
LG10_HB_94	F_0044414_L10_PA	LG10	<lmxll>	{0-}	(ll,lm)	lm	lm	lm	ll	ll	lm	ll	ll	ll	lm	ll	lm	lm	ll	ll	lm	ll	ll	lm	ll	ll	lm	lm	lm	ll	ll	lm	lm	lm	ll	lm	lm	lm	lm	lm	ll	ll	lm	ll	ll	ll	lm	lm
LG10_HB_94	F_0044418_L10_PA	LG10	<lmxll>	{0-}	(ll,lm)	lm	lm	lm	ll	ll	lm	ll	ll	ll	lm	ll	lm	lm	ll	ll	lm	ll	ll	lm	ll	ll	lm	lm	lm	ll	ll	lm	lm	lm	ll	lm	lm	lm	lm	lm	ll	ll	lm	ll	ll	ll	lm	lm
LG10_HB_95	F_0044822_L10_PA	LG10	<lmxll>	{0-}	(ll,lm)	lm	lm	lm	ll	ll	lm	ll	ll	ll	lm	ll	lm	lm	ll	ll	lm	ll	ll	lm	ll	ll	lm	lm	lm	lm	ll	lm	lm	lm	ll	lm	lm	lm	lm	lm	ll	ll	lm	ll	ll	ll	lm	lm
$F_0441642y_LG10	$F_0441642y_LG10_PA	LG10	<nnxnp>	{-1}	(nn,np)	np	nn	nn	np	np	nn	np	np	nn	np	nn	nn	np	np	nn	nn	nn	nn	nn	nn	np	np	nn	nn	nn	np	nn	nn	np	nn	nn	nn	np	nn	np	nn	np	nn	nn	np	nn	nn	nn
LG10_HB_96	F_0045153_L10_PA	LG10	<lmxll>	{0-}	(ll,lm)	lm	lm	lm	ll	ll	lm	ll	ll	ll	lm	ll	lm	lm	ll	ll	lm	ll	ll	ll	ll	ll	lm	lm	lm	lm	ll	lm	lm	lm	ll	lm	lm	lm	lm	lm	ll	ll	lm	ll	ll	ll	lm	lm
LG10_HB_96	F_0045154_L10_PA	LG10	<lmxll>	{0-}	(ll,lm)	lm	lm	lm	ll	ll	lm	ll	ll	ll	lm	ll	lm	lm	ll	ll	lm	ll	ll	ll	ll	ll	lm	lm	lm	lm	ll	lm	lm	lm	ll	lm	lm	lm	lm	lm	ll	ll	lm	ll	ll	ll	lm	lm
LG10_HB_96	F_0045158_L10_PA	LG10	<lmxll>	{0-}	(ll,lm)	lm	lm	lm	ll	ll	lm	ll	ll	ll	lm	ll	lm	lm	ll	ll	lm	ll	ll	ll	ll	ll	lm	lm	lm	lm	ll	lm	lm	lm	ll	lm	lm	lm	lm	lm	ll	ll	lm	ll	ll	ll	lm	lm
LG10_HB_96	R_32751652_L10_PA	LG10	<lmxll>	{0-}	(ll,lm)	lm	lm	lm	ll	ll	lm	ll	ll	ll	lm	ll	lm	lm	ll	ll	lm	ll	ll	ll	ll	ll	lm	lm	lm	lm	ll	lm	lm	lm	ll	lm	lm	lm	lm	lm	ll	ll	lm	ll	ll	ll	lm	lm
LG10_HB_96.5	R_32730568_L10_PA	LG10	<lmxll>	{0-}	(ll,lm)	lm	lm	lm	ll	ll	lm	ll	ll	ll	lm	ll	lm	lm	ll	ll	lm	ll	ll	ll	ll	ll	lm	lm	lm	lm	ll	lm	lm	lm	ll	lm	lm	lm	lm	lm	ll	ll	lm	ll	ll	ll	lm	lm
LG10_HB_97	F_0045914_L10_PA	LG10	<lmxll>	{0-}	(ll,lm)	lm	lm	lm	ll	ll	lm	ll	ll	ll	lm	ll	lm	lm	ll	ll	lm	ll	ll	ll	ll	ll	lm	lm	lm	lm	ll	lm	lm	lm	ll	lm	lm	lm	lm	lm	ll	ll	lm	ll	ll	ll	lm	lm
LG10_HB_97	F_0045926_L10_PA	LG10	<lmxll>	{0-}	(ll,lm)	lm	lm	lm	ll	ll	lm	ll	ll	ll	lm	ll	lm	lm	ll	ll	lm	ll	ll	ll	ll	ll	lm	lm	lm	lm	ll	lm	lm	lm	ll	lm	lm	lm	lm	lm	ll	ll	lm	ll	ll	ll	lm	lm
LG10_HB_97.5	MdTIR_L10_PA	LG10	<lmxll>	{0-}	(ll,lm)	lm	lm	lm	ll	ll	lm	ll	ll	ll	lm	ll	lm	lm	ll	ll	lm	ll	ll	ll	ll	ll	lm	lm	lm	lm	ll	lm	lm	lm	ll	lm	lm	lm	lm	lm	ll	ll	lm	ll	ll	ll	lm	lm
LG10_HB_97.5	R_33501094_L10_PA	LG10	<lmxll>	{0-}	(ll,lm)	lm	lm	lm	ll	ll	lm	ll	ll	ll	lm	ll	lm	lm	ll	ll	lm	ll	ll	ll	ll	ll	lm	lm	lm	lm	ll	lm	lm	lm	ll	lm	lm	lm	lm	lm	ll	ll	lm	ll	ll	ll	lm	lm
LG10_HB_97.5	R_33513449_L10_PA	LG10	<lmxll>	{0-}	(ll,lm)	lm	lm	lm	ll	ll	lm	ll	ll	ll	lm	ll	lm	lm	ll	ll	lm	ll	ll	ll	ll	ll	lm	lm	lm	lm	ll	lm	lm	lm	ll	lm	lm	lm	lm	lm	ll	ll	lm	ll	ll	ll	lm	lm
LG10_HB_98	F_0046460_L10_PA	LG10	<hkxhk>	{01}	(hh,hk,kk)	kk	kk	hk	hh	hk	kk	hk	hh	hh	kk	hh	hk	kk	hk	hk	hk	hh	hh	hh	hh	hk	kk	hk	kk	hk	hk	kk	hk	kk	hk	kk	kk	kk	kk	kk	hh	hk	hk	hh	hh	hh	hk	hk
LG10_HB_98	F_0046468_L10_PA	LG10	<lmxll>	{0-}	(ll,lm)	lm	lm	lm	ll	ll	lm	ll	ll	ll	lm	ll	lm	lm	ll	ll	lm	ll	ll	ll	ll	ll	lm	lm	lm	lm	ll	lm	lm	lm	ll	lm	lm	lm	lm	lm	ll	ll	lm	ll	ll	ll	lm	lm
LG10_HB_98	R_33483733_L10_PA	LG10	<lmxll>	{0-}	(ll,lm)	lm	lm	lm	ll	ll	lm	ll	ll	ll	lm	ll	lm	lm	ll	ll	lm	ll	ll	ll	ll	ll	lm	lm	lm	lm	ll	lm	lm	lm	ll	lm	lm	lm	lm	lm	ll	ll	lm	ll	ll	ll	lm	lm
LG10_HB_98	F_0046458_L10_PA	LG10	<nnxnp>	{-1}	(nn,np)	np	np	nn	nn	np	np	np	nn	nn	np	nn	nn	np	np	np	nn	nn	nn	nn	nn	np	np	nn	np	nn	np	np	nn	np	np	np	np	np	np	np	nn	np	nn	nn	nn	nn	nn	nn
LG11_HB_1055	F_0488794_L2_PA	LG11	<nnxnp>	{-1}	(nn,np)	nn	nn	nn	nn	np	nn	np	nn	np	np	nn	nn	np	nn	np	np	np	np	nn	np	np	np	nn	np	np	nn	np	nn	nn	np	nn	nn	np	nn	np	nn	nn	nn	nn	np	np	np	nn
LG11_HB_1055	F_0488795_L2_PA	LG11	<nnxnp>	{-1}	(nn,np)	nn	nn	nn	nn	np	nn	np	nn	np	np	nn	nn	np	nn	np	np	np	np	nn	np	np	np	nn	np	np	nn	np	nn	nn	np	nn	nn	np	nn	np	nn	nn	nn	nn	np	np	np	nn
LG11_HB_1055	F_0488797_L2_PA	LG11	<nnxnp>	{-1}	(nn,np)	nn	nn	nn	nn	np	nn	np	nn	np	np	nn	nn	np	nn	np	np	np	np	nn	np	np	np	nn	np	np	nn	np	nn	nn	np	nn	nn	np	nn	np	nn	nn	nn	nn	np	np	np	nn
LG11_HB_1055	F_0488798_L2_PA	LG11	<nnxnp>	{-1}	(nn,np)	nn	nn	nn	nn	np	nn	np	nn	np	np	nn	nn	np	nn	np	np	np	np	nn	np	np	np	nn	np	np	nn	np	nn	nn	np	nn	nn	np	nn	np	nn	nn	nn	nn	np	np	np	nn
LG11_HB_1055	F_0488806_L2_PA	LG11	<nnxnp>	{-1}	(nn,np)	--	--	nn	nn	np	--	np	nn	np	np	nn	nn	np	nn	np	np	np	np	nn	np	np	np	--	np	np	nn	np	nn	nn	np	nn	nn	np	nn	np	nn	nn	nn	nn	np	np	np	nn
LG11_HB_1056	F_0489266_L2_PA	LG11	<hkxhk>	{11}	(hh,hk,kk)	hh	hk	hk	hh	kk	hk	kk	hk	hk	hk	hk	hh	hk	hh	hk	hk	hk	kk	hk	kk	hk	kk	hh	kk	kk	hh	kk	hh	hh	kk	hk	hh	hk	hh	kk	hk	hh	hk	hk	kk	hk	hk	hh
LG11_HB_1056	F_0489250_L2_PA	LG11	<nnxnp>	{-1}	(nn,np)	nn	nn	nn	nn	np	nn	np	nn	np	np	nn	nn	np	nn	np	np	np	np	nn	np	np	np	nn	np	np	nn	np	nn	nn	np	nn	nn	np	nn	np	nn	nn	nn	nn	np	np	np	nn
LG11_HB_1056	F_0489260_L2_PA	LG11	<nnxnp>	{-0}	(nn,np)	np	np	np	np	nn	np	nn	np	nn	nn	np	np	nn	np	nn	nn	nn	nn	np	nn	nn	nn	np	nn	nn	np	nn	np	np	nn	np	np	nn	np	nn	np	np	np	np	nn	nn	nn	np
LG11_HB_1056	F_0489265_L2_PA	LG11	<nnxnp>	{-1}	(nn,np)	nn	nn	nn	nn	np	nn	np	nn	np	np	nn	nn	np	nn	np	np	np	np	nn	np	np	np	nn	np	np	nn	np	nn	nn	np	nn	nn	np	nn	np	nn	nn	nn	nn	np	np	np	nn
LG11_HB_1056	F_0489282_L2_PA	LG11	<nnxnp>	{-1}	(nn,np)	nn	nn	nn	nn	np	nn	np	nn	np	np	nn	nn	np	nn	np	np	np	np	nn	np	np	np	nn	np	np	nn	np	nn	nn	np	nn	nn	np	nn	np	nn	nn	nn	nn	np	np	np	nn
LG11_HB_1057	F_0489514_L2_PA	LG11	<nnxnp>	{-1}	(nn,np)	nn	nn	nn	nn	np	nn	np	nn	np	np	nn	nn	np	nn	np	np	np	np	nn	np	np	np	nn	np	np	nn	np	nn	nn	np	nn	nn	np	nn	np	nn	nn	nn	nn	np	np	np	nn
LG11_HB_1057	F_0489517_L2_PA	LG11	<lmxll>	{0-}	(ll,lm)	lm	ll	ll	lm	ll	ll	ll	ll	lm	lm	ll	lm	lm	lm	lm	lm	lm	ll	ll	ll	lm	ll	lm	ll	ll	lm	ll	lm	lm	ll	ll	lm	lm	lm	ll	ll	lm	ll	ll	ll	lm	lm	lm
LG11_HB_1057	F_0489512_L2_PA	LG11	<lmxll>	{1-}	(ll,lm)	ll	lm	lm	ll	lm	lm	lm	lm	ll	ll	lm	ll	ll	ll	ll	ll	ll	lm	lm	lm	ll	lm	ll	lm	lm	ll	lm	ll	ll	lm	lm	ll	ll	ll	lm	lm	ll	lm	lm	lm	ll	ll	ll
LG11_HB_116	F_0053621_L11_PA	LG11	<lmxll>	{0-}	(ll,lm)	lm	ll	ll	lm	lm	ll	lm	ll	lm	lm	ll	lm	ll	lm	lm	ll	lm	ll	ll	ll	ll	ll	ll	lm	lm	lm	ll	lm	lm	lm	ll	ll	lm	ll	lm	ll	lm	ll	ll	ll	ll	lm	lm
LG11_HB_116	F_0053629_L11_PA	LG11	<lmxll>	{0-}	(ll,lm)	lm	ll	ll	lm	lm	ll	lm	ll	lm	lm	ll	lm	ll	lm	lm	ll	lm	ll	ll	ll	ll	ll	ll	lm	lm	lm	ll	lm	lm	lm	ll	ll	lm	ll	lm	ll	lm	ll	ll	ll	ll	lm	lm
LG11_HB_116	F_0053634_L11_PA	LG11	<lmxll>	{0-}	(ll,lm)	lm	ll	ll	lm	lm	ll	lm	ll	lm	lm	ll	lm	ll	lm	lm	ll	lm	ll	ll	ll	ll	ll	ll	lm	lm	lm	ll	lm	lm	lm	ll	ll	lm	ll	lm	ll	lm	ll	ll	ll	ll	lm	lm
LG11_HB_116	F_0053638_L11_PA	LG11	<lmxll>	{0-}	(ll,lm)	lm	ll	ll	lm	lm	ll	lm	ll	lm	lm	ll	lm	ll	lm	lm	ll	lm	ll	ll	ll	ll	ll	ll	lm	lm	lm	ll	lm	lm	lm	ll	ll	lm	ll	lm	ll	lm	ll	ll	ll	ll	lm	lm
LG11_HB_117	F_0053695_L11_PA	LG11	<hkxhk>	{00}	(hh,hk,kk)	kk	hh	hk	hk	kk	hh	kk	hh	hk	hk	hk	kk	hh	hk	hk	hh	hk	hh	hh	hh	hh	hk	hk	hk	hk	hk	hh	hk	hk	hk	hk	hh	kk	hk	hk	hk	kk	hk	hk	hh	hh	kk	kk
LG11_HB_117	F_0053679_L11_PA	LG11	<nnxnp>	{-0}	(nn,np)	np	nn	np	nn	np	nn	np	nn	nn	nn	np	np	nn	nn	nn	nn	nn	nn	nn	nn	nn	np	np	nn	nn	nn	nn	nn	nn	nn	np	nn	np	np	nn	np	np	np	np	nn	nn	np	np
LG11_HB_117	F_0053694_L11_PA	LG11	<lmxll>	{0-}	(ll,lm)	lm	ll	ll	lm	lm	ll	lm	ll	lm	lm	ll	lm	ll	lm	lm	ll	lm	ll	ll	ll	ll	ll	ll	lm	lm	lm	ll	lm	lm	lm	ll	ll	lm	ll	lm	ll	lm	ll	ll	ll	ll	lm	lm
LG11_HB_117	F_0053698_L11_PA	LG11	<lmxll>	{0-}	(ll,lm)	lm	ll	ll	lm	lm	ll	lm	ll	lm	lm	ll	lm	ll	lm	lm	ll	lm	ll	ll	ll	ll	ll	ll	lm	lm	lm	ll	lm	lm	lm	ll	ll	lm	ll	lm	ll	lm	ll	ll	ll	ll	lm	lm
LG11_HB_117	F_0053704_L11_PA	LG11	<lmxll>	{0-}	(ll,lm)	lm	ll	ll	lm	lm	ll	lm	ll	lm	lm	ll	lm	ll	lm	lm	ll	lm	ll	ll	ll	ll	ll	ll	lm	lm	lm	ll	lm	lm	lm	ll	ll	lm	ll	lm	ll	lm	ll	ll	ll	ll	lm	lm
LG11_HB_118	F_0054183_L11_PA	LG11	<hkxhk>	{00}	(hh,hk,kk)	kk	hh	hk	hk	kk	hh	kk	hh	hk	hk	hk	kk	hh	hk	hk	hh	hk	hh	hh	hh	hh	hk	hk	hk	hk	hk	hh	hk	hk	hk	hk	hh	kk	hk	hk	hk	kk	hk	hk	hh	hh	kk	kk
LG11_HB_118	F_0054185_L11_PA	LG11	<hkxhk>	{11}	(hh,hk,kk)	hh	kk	hk	hk	hh	kk	hh	kk	hk	hk	hk	hh	kk	hk	hk	kk	hk	kk	kk	kk	kk	hk	hk	hk	hk	hk	kk	hk	hk	hk	hk	kk	hh	hk	hk	hk	hh	hk	hk	kk	kk	hh	hh
LG11_HB_118	F_0054195_L11_PA	LG11	<hkxhk>	{11}	(hh,hk,kk)	hh	kk	hk	hk	hh	kk	hh	kk	hk	hk	hk	hh	kk	hk	hk	kk	hk	kk	kk	kk	kk	hk	hk	hk	hk	hk	kk	hk	hk	hk	hk	kk	hh	hk	hk	hk	hh	hk	hk	kk	kk	hh	hh
LG11_HB_119	F_0054463_L11_PA	LG11	<lmxll>	{0-}	(ll,lm)	lm	ll	ll	lm	lm	ll	lm	ll	lm	lm	ll	lm	ll	lm	lm	ll	lm	ll	ll	ll	ll	ll	ll	lm	lm	lm	ll	lm	lm	lm	ll	ll	lm	ll	lm	ll	lm	ll	ll	ll	ll	lm	lm
LG11_HB_119	F_0054468_L11_PA	LG11	<lmxll>	{0-}	(ll,lm)	lm	ll	ll	lm	lm	ll	lm	ll	lm	lm	ll	lm	ll	lm	lm	ll	lm	ll	ll	ll	ll	ll	ll	lm	lm	lm	ll	lm	lm	lm	ll	ll	lm	ll	lm	ll	lm	ll	ll	ll	ll	lm	lm
LG11_HB_119	F_0054471_L11_PA	LG11	<lmxll>	{0-}	(ll,lm)	lm	ll	ll	lm	lm	ll	lm	ll	lm	lm	ll	lm	ll	lm	lm	ll	lm	ll	ll	ll	ll	ll	ll	lm	lm	lm	ll	lm	lm	lm	ll	ll	lm	ll	lm	ll	lm	ll	ll	ll	ll	lm	lm
LG11_HB_119	F_0054472_L11_PA	LG11	<lmxll>	{0-}	(ll,lm)	lm	ll	ll	lm	lm	ll	lm	ll	lm	lm	ll	lm	ll	lm	lm	ll	lm	ll	ll	ll	ll	ll	ll	lm	lm	lm	ll	lm	lm	lm	ll	ll	lm	ll	lm	ll	lm	ll	ll	ll	ll	lm	lm
LG11_HB_119	F_0054473_L11_PA	LG11	<lmxll>	{0-}	(ll,lm)	lm	ll	ll	lm	lm	ll	lm	ll	lm	lm	ll	lm	ll	lm	lm	ll	lm	ll	ll	ll	ll	ll	ll	lm	lm	lm	ll	lm	lm	lm	ll	ll	lm	ll	lm	ll	lm	ll	ll	ll	ll	lm	lm
LG11_HB_119	F_0054474_L11_PA	LG11	<lmxll>	{0-}	(ll,lm)	lm	ll	ll	lm	lm	ll	lm	ll	lm	lm	ll	lm	ll	lm	lm	ll	lm	ll	ll	ll	ll	ll	ll	lm	lm	lm	ll	lm	lm	lm	ll	ll	lm	ll	lm	ll	lm	ll	ll	ll	ll	lm	lm
LG11_HB_119	F_0054478_L11_PA	LG11	<lmxll>	{0-}	(ll,lm)	lm	ll	ll	lm	lm	ll	lm	ll	lm	lm	ll	lm	ll	lm	lm	ll	lm	ll	ll	ll	ll	ll	ll	lm	lm	lm	ll	lm	lm	lm	ll	ll	lm	ll	lm	ll	lm	ll	ll	ll	ll	lm	lm
LG11_HB_122	F_0055551_L11_PA	LG11	<hkxhk>	{10}	(hh,hk,kk)	hk	hk	kk	hh	kk	hk	hk	hk	hh	hh	kk	hk	hk	hh	hh	hk	hh	hk	hk	hk	hk	kk	kk	hh	hh	hh	hk	hh	hh	hh	kk	hk	hk	kk	hh	kk	hk	kk	kk	hk	hk	hk	hk
LG11_HB_122	F_0055543_L11_PA	LG11	<lmxll>	{0-}	(ll,lm)	lm	ll	ll	lm	ll	ll	lm	ll	lm	lm	ll	lm	ll	lm	lm	ll	lm	ll	ll	ll	ll	ll	ll	lm	lm	lm	ll	lm	lm	lm	ll	ll	lm	ll	lm	ll	lm	ll	ll	ll	ll	lm	lm
LG11_HB_122	F_0055546_L11_PA	LG11	<lmxll>	{0-}	(ll,lm)	lm	ll	ll	lm	ll	ll	lm	ll	lm	lm	ll	lm	ll	lm	lm	ll	lm	ll	ll	ll	ll	ll	ll	lm	lm	lm	ll	lm	lm	lm	ll	ll	lm	ll	lm	ll	lm	ll	ll	ll	ll	lm	lm
LG11_HB_122	GD_02626_L11_PA	LG11	<lmxll>	{0-}	(ll,lm)	lm	ll	ll	lm	ll	ll	lm	ll	lm	lm	ll	lm	ll	lm	lm	ll	lm	ll	ll	ll	ll	ll	ll	lm	lm	lm	ll	lm	lm	lm	ll	ll	lm	ll	lm	ll	lm	ll	ll	ll	ll	lm	lm
LG11_HB_122	R_1697921_L11_PA	LG11	<hkxhk>	{10}	(hh,hk,kk)	hk	hk	kk	hh	kk	hk	hk	hk	hh	hh	kk	hk	hk	hh	hh	hk	hh	hk	hk	hk	hk	kk	kk	hh	hh	hh	hk	hh	hh	hh	kk	hk	hk	kk	hh	kk	hk	kk	kk	hk	hk	hk	hk
LG11_HB_122	F_0055552_L11_PA	LG11	<nnxnp>	{-1}	(nn,np)	nn	np	nn	np	nn	np	nn	np	np	np	nn	nn	np	np	np	np	np	np	np	np	np	nn	nn	np	np	np	np	np	np	np	nn	np	nn	nn	np	nn	nn	nn	nn	np	np	nn	nn
LG11_HB_122	F_0055562_L11_PA	LG11	<lmxll>	{1-}	(ll,lm)	ll	lm	lm	ll	lm	lm	ll	lm	ll	ll	lm	ll	lm	ll	ll	lm	ll	lm	lm	lm	lm	lm	lm	ll	ll	ll	lm	ll	ll	ll	lm	lm	ll	lm	ll	lm	ll	lm	lm	lm	lm	ll	ll
R_1724738_L11_PA	R_1724738_L11_PA	LG11	<lmxll>	{1-}	(ll,lm)	ll	lm	lm	ll	lm	lm	ll	lm	ll	ll	lm	ll	lm	ll	ll	lm	ll	lm	lm	lm	lm	lm	lm	ll	ll	ll	lm	ll	ll	ll	lm	lm	ll	lm	ll	lm	ll	lm	lm	lm	lm	ll	ll
LG11_HB_123	F_0055746_L11_PA	LG11	<hkxhk>	{01}	(hh,hk,kk)	hk	hk	hh	kk	hh	hk	hk	hk	kk	kk	hh	hk	hk	kk	kk	hk	kk	hk	hk	hk	hk	hh	hh	kk	kk	kk	hk	kk	kk	kk	hh	hk	hk	hh	kk	hh	hk	hh	hh	hk	hk	hk	hk
LG11_HB_123	F_0055745_L11_PA	LG11	<nnxnp>	{-0}	(nn,np)	np	nn	np	nn	np	nn	np	nn	nn	nn	np	np	nn	nn	nn	nn	nn	nn	nn	nn	nn	np	np	nn	nn	nn	nn	nn	nn	nn	np	nn	np	np	nn	np	np	np	np	nn	nn	np	np
LG11_HB_123	F_0055748_L11_PA	LG11	<nnxnp>	{-0}	(nn,np)	np	nn	np	nn	np	nn	np	nn	nn	nn	np	np	nn	nn	nn	nn	nn	nn	nn	nn	nn	np	np	nn	nn	nn	nn	nn	nn	nn	np	nn	np	np	nn	np	np	np	np	nn	nn	np	np
LG11_HB_123	F_0055753_L11_PA	LG11	<nnxnp>	{-0}	(nn,np)	np	nn	np	nn	np	nn	np	nn	nn	nn	np	np	nn	nn	nn	nn	nn	nn	nn	nn	nn	np	np	nn	nn	nn	nn	nn	nn	nn	np	nn	np	np	nn	np	np	np	np	nn	nn	np	np
LG11_HB_123	F_0055742_L11_PA	LG11	<lmxll>	{1-}	(ll,lm)	ll	lm	lm	ll	lm	lm	ll	lm	ll	ll	lm	ll	lm	ll	ll	lm	ll	lm	lm	lm	lm	lm	lm	ll	ll	ll	lm	ll	ll	ll	lm	lm	ll	lm	ll	lm	ll	lm	lm	lm	lm	ll	ll
LG11_HB_123	F_0055750_L11_PA	LG11	<lmxll>	{1-}	(ll,lm)	ll	lm	lm	ll	lm	lm	ll	lm	ll	ll	lm	ll	lm	ll	ll	lm	ll	lm	lm	lm	lm	lm	lm	ll	ll	ll	lm	ll	ll	ll	lm	lm	ll	lm	ll	lm	ll	lm	lm	lm	lm	ll	ll
LG11_HB_123	F_0055762_L11_PA	LG11	<lmxll>	{1-}	(ll,lm)	ll	lm	lm	ll	lm	lm	ll	lm	ll	ll	lm	ll	lm	ll	ll	lm	ll	lm	lm	lm	lm	lm	lm	ll	ll	ll	lm	ll	ll	ll	lm	lm	ll	lm	ll	lm	ll	lm	lm	lm	lm	ll	ll
LG11_HB_124	F_0056170_L11_PA	LG11	<hkxhk>	{11}	(hh,hk,kk)	hh	kk	hk	hk	hk	kk	hh	kk	hk	hk	hk	hh	kk	hk	hk	kk	hk	kk	kk	kk	kk	hk	hk	hk	hk	hk	kk	hk	hk	hk	hk	kk	hh	hk	hk	hk	hh	hk	hk	kk	kk	hh	hh
LG11_HB_124	F_0056166_L11_PA	LG11	<lmxll>	{0-}	(ll,lm)	lm	ll	ll	lm	ll	ll	lm	ll	lm	lm	ll	lm	ll	lm	lm	ll	lm	ll	ll	ll	ll	ll	ll	lm	lm	lm	ll	lm	lm	lm	ll	ll	lm	ll	lm	ll	lm	ll	ll	ll	ll	lm	lm
LG11_HB_124	F_0056161_L11_PA	LG11	<nnxnp>	{-0}	(nn,np)	np	nn	np	nn	np	nn	np	nn	nn	nn	np	np	nn	nn	nn	nn	nn	nn	nn	nn	nn	np	np	nn	nn	nn	nn	nn	nn	nn	np	nn	np	np	nn	np	np	np	np	nn	nn	np	np
LG11_HB_124	F_0056178_L11_PA	LG11	<lmxll>	{1-}	(ll,lm)	ll	lm	lm	ll	lm	lm	ll	lm	ll	ll	lm	ll	lm	ll	ll	lm	ll	lm	lm	lm	lm	lm	lm	ll	ll	ll	lm	ll	ll	ll	lm	lm	ll	lm	ll	lm	ll	lm	lm	lm	lm	ll	ll
LG11_HB_126.5	R_3463798_L11_PA	LG11	<nnxnp>	{-0}	(nn,np)	np	np	np	nn	np	nn	np	nn	nn	nn	np	np	nn	nn	nn	nn	nn	nn	nn	nn	nn	np	np	nn	nn	nn	nn	nn	nn	nn	np	nn	np	np	nn	np	np	np	np	nn	nn	np	np
LG11_HB_126.5	R_3469064_L11_PA	LG11	<nnxnp>	{-1}	(nn,np)	nn	nn	nn	np	nn	np	nn	np	np	np	nn	nn	np	np	np	np	np	np	np	np	np	nn	nn	np	np	np	np	np	np	np	nn	np	nn	nn	np	nn	nn	nn	nn	np	np	nn	nn
LG11_HB_127	F_0057451_L11_PA	LG11	<nnxnp>	{-0}	(nn,np)	np	np	np	nn	np	nn	np	nn	nn	nn	np	np	nn	nn	nn	nn	nn	nn	nn	nn	nn	np	np	nn	nn	nn	nn	nn	nn	nn	np	nn	np	np	nn	np	np	np	np	nn	nn	np	np
LG11_HB_127	F_0057462_L11_PA	LG11	<nnxnp>	{-0}	(nn,np)	np	np	np	nn	np	nn	np	nn	nn	nn	np	np	nn	nn	nn	nn	nn	nn	nn	nn	nn	np	np	nn	nn	nn	nn	nn	nn	nn	np	nn	np	np	nn	np	np	np	np	nn	nn	np	np
LG11_HB_128	F_0057793_L11_PA	LG11	<hkxhk>	{01}	(hh,hk,kk)	hk	hh	hh	kk	hh	hk	hk	hk	kk	kk	hh	hk	hk	kk	kk	hk	kk	hk	hk	hk	hk	hh	hk	kk	kk	kk	hk	kk	kk	kk	hh	hk	hk	hh	kk	hh	hk	hh	hh	hk	hk	hk	hk
LG11_HB_128	F_0057795_L11_PA	LG11	<lmxll>	{0-}	(ll,lm)	lm	ll	ll	lm	ll	ll	lm	ll	lm	lm	ll	lm	ll	lm	lm	ll	lm	ll	ll	ll	ll	ll	lm	lm	lm	lm	ll	lm	lm	lm	ll	ll	lm	ll	lm	ll	lm	ll	ll	ll	ll	lm	lm
LG11_HB_128	F_0057797_L11_PA	LG11	<nnxnp>	{-1}	(nn,np)	nn	nn	nn	np	nn	np	nn	np	np	np	nn	nn	np	np	np	np	np	np	np	np	np	nn	nn	np	np	np	np	np	np	np	nn	np	nn	nn	np	nn	nn	nn	nn	np	np	nn	nn
LG11_HB_128	F_0057804_L11_PA	LG11	<lmxll>	{1-}	(ll,lm)	ll	lm	lm	ll	lm	lm	ll	lm	ll	ll	lm	ll	lm	ll	ll	lm	ll	lm	lm	lm	lm	lm	ll	ll	ll	ll	lm	ll	ll	ll	lm	lm	ll	lm	ll	lm	ll	lm	lm	lm	lm	ll	ll
LG11_HB_128	F_0057808_L11_PA	LG11	<lmxll>	{1-}	(ll,lm)	ll	lm	lm	ll	lm	lm	ll	lm	ll	ll	lm	ll	lm	ll	ll	lm	ll	lm	lm	lm	lm	lm	ll	ll	ll	ll	lm	ll	ll	ll	lm	lm	ll	lm	ll	lm	ll	lm	lm	lm	lm	ll	ll
LG11_HB_129	F_0058223_L11_PA	LG11	<hkxhk>	{00}	(hh,hk,kk)	kk	hk	hk	hk	hk	hh	kk	hh	hk	hk	hk	kk	hh	hk	hk	hh	hk	hh	hh	hh	hh	hk	kk	hk	hk	hk	hh	hk	hk	hk	hk	hh	kk	hk	hk	hk	kk	hk	hk	hh	hh	kk	kk
LG11_HB_129	F_0058227_L11_PA	LG11	<hkxhk>	{00}	(hh,hk,kk)	kk	hk	hk	hk	hk	hh	kk	hh	hk	hk	hk	kk	hh	hk	hk	hh	hk	hh	hh	hh	hh	hk	kk	hk	hk	hk	hh	hk	hk	hk	hk	hh	kk	hk	hk	hk	kk	hk	hk	hh	hh	kk	kk
R_4473483_L11_PA	R_4473483_L11_PA	LG11	<nnxnp>	{-1}	(nn,np)	nn	nn	nn	np	nn	np	nn	np	np	np	nn	nn	np	np	np	np	np	np	np	np	np	nn	nn	np	np	np	np	np	np	np	nn	np	nn	nn	np	nn	nn	nn	nn	np	np	nn	nn
LG11_HB_130	F_0058552_L11_PA	LG11	<hkxhk>	{00}	(hh,hk,kk)	kk	hk	hk	hk	hk	hh	kk	hh	hk	hk	hk	kk	hh	hk	hk	hh	hk	hh	hh	hh	hh	hk	kk	hk	hk	hk	hh	hk	hk	hk	hk	hh	kk	hk	hk	hk	kk	hk	hk	hh	hh	kk	kk
LG11_HB_130	F_0058557_L11_PA	LG11	<nnxnp>	{-0}	(nn,np)	np	np	np	nn	np	nn	np	nn	nn	nn	np	np	nn	nn	nn	nn	nn	nn	nn	nn	nn	np	np	nn	nn	nn	nn	nn	nn	nn	np	nn	np	np	nn	np	np	np	np	nn	nn	np	np
LG11_HB_130	F_0058559_L11_PA	LG11	<efxeg>	{00}	(ee,ef,eg,fg)	fg	eg	eg	ef	eg	ee	fg	ee	ef	ef	eg	fg	ee	ef	ef	ee	ef	ee	ee	ee	ee	eg	fg	ef	ef	ef	ee	ef	ef	ef	eg	ee	fg	eg	ef	eg	fg	eg	eg	ee	ee	fg	fg
LG11_HB_131	F_0058955_L11_PA	LG11	<lmxll>	{0-}	(ll,lm)	lm	ll	ll	lm	ll	ll	lm	ll	lm	lm	ll	lm	ll	lm	lm	ll	lm	ll	ll	ll	ll	ll	lm	lm	lm	lm	ll	lm	lm	lm	ll	ll	lm	ll	lm	ll	lm	ll	ll	ll	ll	lm	lm
LG11_HB_131	R_4936280_L11_PA	LG11	<lmxll>	{0-}	(ll,lm)	lm	ll	ll	lm	ll	ll	lm	ll	lm	lm	ll	lm	ll	lm	lm	ll	lm	ll	ll	ll	ll	ll	lm	lm	lm	lm	ll	lm	lm	lm	ll	ll	lm	ll	lm	ll	lm	ll	ll	ll	ll	lm	lm
LG11_HB_131	R_4936897_L11_PA	LG11	<lmxll>	{0-}	(ll,lm)	lm	ll	ll	lm	ll	ll	lm	ll	lm	lm	ll	lm	ll	lm	lm	ll	lm	ll	ll	ll	ll	ll	lm	lm	lm	lm	ll	lm	lm	lm	ll	ll	lm	ll	lm	ll	lm	ll	ll	ll	ll	lm	lm
LG11_HB_131.5	R_5016587_L11_PA	LG11	<lmxll>	{0-}	(ll,lm)	lm	ll	ll	lm	ll	ll	lm	ll	lm	lm	ll	lm	ll	lm	lm	ll	lm	ll	ll	ll	ll	ll	lm	lm	lm	lm	ll	lm	lm	lm	ll	ll	lm	ll	lm	ll	--	ll	ll	ll	ll	--	--
LG11_HB_131.5	R_5027432_L11_PA	LG11	<nnxnp>	{-0}	(nn,np)	np	np	np	nn	np	nn	np	nn	nn	nn	np	np	nn	nn	nn	nn	nn	nn	nn	nn	nn	np	np	nn	nn	nn	nn	nn	nn	nn	np	nn	np	np	nn	np	np	np	np	nn	nn	np	np
LG11_HB_131.5	R_5054497_L11_PA	LG11	<lmxll>	{1-}	(ll,lm)	ll	lm	lm	ll	lm	lm	ll	lm	ll	ll	lm	ll	lm	ll	ll	lm	ll	lm	lm	lm	lm	lm	ll	ll	ll	ll	lm	ll	ll	ll	lm	lm	ll	lm	ll	lm	ll	lm	lm	lm	lm	ll	ll
LG11_HB_131.5	R_5075367_L11_PA	LG11	<lmxll>	{1-}	(ll,lm)	ll	lm	lm	ll	lm	lm	ll	lm	ll	ll	lm	ll	lm	ll	ll	lm	ll	lm	lm	lm	lm	lm	ll	ll	ll	ll	lm	ll	ll	ll	lm	lm	ll	lm	ll	lm	ll	lm	lm	lm	lm	ll	ll
R_5011588_L11_PA	R_5011588_L11_PA	LG11	<nnxnp>	{-0}	(nn,np)	np	np	np	nn	np	nn	np	nn	nn	nn	np	np	nn	nn	nn	nn	nn	nn	nn	nn	nn	np	np	nn	nn	nn	nn	nn	nn	nn	np	nn	np	np	nn	np	np	np	np	nn	nn	np	np
LG11_HB_132	F_0059412_L11_PA	LG11	<hkxhk>	{01}	(hh,hk,kk)	hk	hh	hh	kk	hh	hk	--	hk	kk	kk	hh	hk	hk	kk	kk	hk	kk	hk	hk	hk	hk	hh	hk	--	kk	--	hk	kk	kk	kk	hh	hk	hk	hh	kk	hh	hk	hh	hh	hk	hk	hk	hk
LG11_HB_132	F_0059426_L11_PA	LG11	<hkxhk>	{10}	(hh,hk,kk)	hk	kk	kk	hh	kk	hk	hk	hk	hh	hh	kk	hk	hk	hh	hh	hk	hh	hk	hk	hk	hk	kk	hk	hh	hh	hh	hk	hh	hh	hh	kk	hk	hk	kk	hh	kk	hk	kk	kk	hk	hk	hk	hk
LG11_HB_132	F_0059432_L11_PA	LG11	<hkxhk>	{01}	(hh,hk,kk)	hk	hh	hh	kk	hh	hk	hk	hk	kk	kk	hh	hk	hk	kk	kk	hk	kk	hk	hk	hk	hk	hh	hk	kk	kk	--	hk	kk	kk	kk	hh	hk	hk	hh	kk	hh	hk	hh	hh	hk	hk	hk	hk
LG11_HB_132	F_0059438_L11_PA	LG11	<hkxhk>	{10}	(hh,hk,kk)	hk	kk	kk	hh	kk	hk	hk	hk	hh	hh	kk	hk	hk	hh	hh	hk	hh	hk	hk	hk	hk	kk	hk	hh	hh	hh	hk	hh	hh	hh	kk	hk	hk	kk	hh	kk	hk	kk	kk	hk	hk	hk	hk
LG11_HB_132	F_0059427_L11_PA	LG11	<nnxnp>	{-1}	(nn,np)	nn	nn	nn	np	nn	np	nn	np	np	np	nn	nn	np	np	np	np	np	np	np	np	np	nn	nn	np	np	np	np	np	np	np	nn	np	nn	nn	np	nn	nn	nn	nn	np	np	nn	nn
LG11_HB_132	F_0059429_L11_PA	LG11	<nnxnp>	{-0}	(nn,np)	np	np	np	nn	np	nn	np	nn	nn	nn	np	np	nn	nn	nn	nn	nn	nn	nn	nn	nn	np	np	nn	nn	nn	nn	nn	nn	nn	np	nn	np	np	nn	np	np	np	np	nn	nn	np	np
LG11_HB_132	F_0059434_L11_PA	LG11	<nnxnp>	{-0}	(nn,np)	np	np	np	nn	np	nn	np	nn	nn	nn	np	np	nn	nn	nn	nn	nn	nn	nn	nn	nn	np	np	nn	nn	nn	nn	nn	nn	nn	np	nn	np	np	nn	np	np	np	np	nn	nn	np	np
LG11_HB_132	F_0059435_L11_PA	LG11	<lmxll>	{0-}	(ll,lm)	lm	ll	ll	lm	ll	ll	lm	ll	lm	lm	ll	lm	ll	lm	lm	ll	lm	ll	ll	ll	ll	ll	lm	lm	lm	lm	ll	lm	lm	lm	ll	ll	lm	ll	lm	ll	lm	ll	ll	ll	ll	lm	lm
LG11_HB_132	R_5159764_L11_PA	LG11	<hkxhk>	{01}	(hh,hk,kk)	hk	hh	hh	kk	hh	hk	hk	hk	kk	kk	hh	hk	hk	kk	kk	hk	kk	hk	hk	hk	hk	hh	hk	kk	kk	kk	hk	kk	kk	kk	hh	hk	hk	hh	kk	hh	hk	hh	hh	hk	hk	hk	hk
LG11_HB_132.5	GD_00418_L11_PA	LG11	<nnxnp>	{-0}	(nn,np)	np	np	np	nn	np	nn	np	nn	nn	nn	np	np	nn	nn	nn	nn	nn	nn	nn	nn	nn	np	np	nn	nn	nn	nn	nn	nn	nn	np	nn	np	np	nn	np	np	np	np	nn	nn	np	np
LG11_HB_132.5	R_5197434_L11_PA	LG11	<nnxnp>	{-1}	(nn,np)	nn	nn	nn	np	nn	np	nn	np	np	np	nn	nn	np	np	np	np	np	np	np	np	np	nn	nn	np	np	np	np	np	np	np	nn	np	nn	nn	np	nn	nn	nn	nn	np	np	nn	nn
LG11_HB_132.5	R_5173582_L11_PA	LG11	<lmxll>	{1-}	(ll,lm)	ll	lm	lm	ll	lm	lm	ll	lm	ll	ll	lm	ll	lm	ll	ll	lm	ll	lm	lm	lm	lm	lm	ll	ll	ll	ll	lm	ll	ll	ll	lm	lm	ll	lm	ll	lm	ll	lm	lm	lm	lm	ll	ll
LG11_HB_132.5	R_5208182_L11_PA	LG11	<lmxll>	{1-}	(ll,lm)	ll	lm	lm	ll	lm	lm	ll	lm	ll	ll	lm	ll	lm	ll	ll	lm	ll	lm	lm	lm	lm	lm	ll	ll	ll	ll	lm	ll	ll	ll	lm	lm	ll	lm	ll	lm	ll	lm	lm	lm	lm	ll	ll
LG11_HB_133	F_0060045_L11_PA	LG11	<hkxhk>	{11}	(hh,hk,kk)	hh	hk	hk	hk	hk	kk	hh	kk	hk	hk	hk	hh	kk	hk	hk	kk	hk	kk	kk	kk	kk	hk	hh	hk	hk	hk	kk	hk	hk	hk	hk	kk	hh	hk	hk	hk	hh	hk	hk	kk	kk	hh	hh
LG11_HB_133	F_0060049_L11_PA	LG11	<hkxhk>	{00}	(hh,hk,kk)	kk	hk	hk	hk	hk	hh	kk	hh	hk	hk	hk	kk	hh	hk	hk	hh	hk	hh	hh	hh	hh	hk	kk	hk	hk	hk	hh	hk	hk	hk	hk	hh	kk	hk	hk	hk	kk	hk	hk	hh	hh	kk	kk
LG11_HB_133	F_0060042_L11_PA	LG11	<nnxnp>	{-1}	(nn,np)	nn	nn	nn	np	nn	np	nn	np	np	np	nn	nn	np	np	np	np	np	np	np	np	np	nn	nn	np	np	np	np	np	np	np	nn	np	nn	nn	np	nn	nn	nn	nn	np	np	nn	nn
LG11_HB_133	F_0060059_L11_PA	LG11	<lmxll>	{0-}	(ll,lm)	lm	ll	ll	lm	ll	ll	lm	ll	lm	lm	ll	lm	ll	lm	lm	ll	lm	ll	ll	ll	ll	ll	lm	lm	lm	lm	ll	lm	lm	lm	ll	ll	lm	ll	lm	ll	lm	ll	ll	ll	ll	lm	lm
LG11_HB_133	F_0060047_L11_PA	LG11	<lmxll>	{1-}	(ll,lm)	ll	lm	lm	ll	lm	lm	ll	lm	ll	ll	lm	ll	lm	ll	ll	lm	ll	lm	lm	lm	lm	lm	ll	ll	ll	ll	lm	ll	ll	ll	lm	lm	ll	lm	ll	lm	ll	lm	lm	lm	lm	ll	ll
LG11_HB_135	F_0061195_L11_PA	LG11	<hkxhk>	{11}	(hh,hk,kk)	hh	hk	hk	hk	hk	kk	hh	kk	hk	hk	hk	hh	kk	hk	hk	kk	hk	kk	kk	kk	kk	hk	hh	hk	hk	hk	kk	hk	hk	hk	hk	kk	hh	hk	hk	hk	hh	hk	hk	kk	kk	hh	hh
LG11_HB_135	F_0061199_L11_PA	LG11	<hkxhk>	{00}	(hh,hk,kk)	kk	hk	hk	hk	hk	hh	kk	hh	hk	hk	hk	kk	hh	hk	hk	hh	hk	hh	hh	hh	hh	hk	kk	hk	hk	hk	hh	hk	hk	hk	hk	hh	kk	hk	hk	hk	kk	hk	hk	hh	hh	kk	kk
LG11_HB_135	F_0061193_L11_PA	LG11	<lmxll>	{1-}	(ll,lm)	ll	lm	lm	ll	lm	lm	ll	lm	ll	ll	lm	ll	lm	ll	ll	lm	ll	lm	lm	lm	lm	lm	ll	ll	ll	ll	lm	ll	ll	ll	lm	lm	ll	lm	ll	lm	ll	lm	lm	lm	lm	ll	ll
LG11_HB_136	F_0061654_L11_PA	LG11	<hkxhk>	{11}	(hh,hk,kk)	hh	hk	hk	hk	hk	kk	hh	kk	hk	hk	hk	hh	kk	hk	hk	kk	hk	kk	kk	kk	kk	hk	hh	hk	hk	hk	kk	hk	hk	hk	hk	kk	hh	hk	hk	hk	hh	hk	hk	kk	kk	hh	hh
LG11_HB_136	F_0061660_L11_PA	LG11	<nnxnp>	{-1}	(nn,np)	nn	nn	nn	np	nn	np	nn	np	np	np	nn	nn	np	np	np	np	np	np	np	np	np	nn	nn	np	np	np	np	np	np	np	nn	np	nn	nn	np	nn	nn	nn	nn	np	np	nn	nn
LG11_HB_136	F_0061661_L11_PA	LG11	<nnxnp>	{-1}	(nn,np)	nn	nn	nn	np	nn	np	nn	np	np	np	nn	nn	np	np	np	np	np	np	np	np	np	nn	nn	np	np	np	np	np	np	np	nn	np	nn	nn	np	nn	nn	nn	nn	np	np	nn	nn
LG11_HB_136	F_0061652_L11_PA	LG11	<hkxhk>	{11}	(h-,kk)	h-	h-	h-	h-	h-	kk	h-	kk	h-	h-	h-	h-	kk	h-	h-	kk	h-	kk	kk	kk	kk	h-	h-	h-	h-	h-	kk	h-	h-	h-	h-	kk	h-	h-	h-	h-	h-	h-	h-	kk	kk	h-	h-
LG11_HB_136.5	R_6697510_L11_PA	LG11	<nnxnp>	{-1}	(nn,np)	nn	nn	nn	np	nn	np	nn	np	np	np	nn	nn	np	np	np	np	np	np	np	np	np	nn	nn	np	np	np	np	np	np	np	nn	np	nn	nn	np	nn	nn	nn	nn	np	np	nn	nn
LG11_HB_136.5	R_6688015_L11_PA	LG11	<lmxll>	{1-}	(ll,lm)	ll	lm	lm	ll	lm	lm	ll	lm	ll	ll	lm	ll	lm	ll	ll	lm	ll	lm	lm	lm	lm	lm	ll	ll	ll	ll	lm	ll	ll	ll	lm	lm	ll	lm	ll	lm	ll	lm	lm	lm	lm	ll	ll
F_0645521_L6_PA	F_0645521_L6_PA	LG11	<lmxll>	{1-}	(ll,lm)	ll	lm	lm	ll	lm	lm	ll	lm	ll	ll	lm	ll	lm	ll	ll	lm	ll	lm	lm	lm	lm	lm	ll	ll	ll	ll	lm	ll	ll	ll	lm	lm	ll	lm	ll	lm	ll	lm	lm	lm	lm	ll	ll
LG11_HB_137	F_0061913_L11_PA	LG11	<lmxll>	{1-}	(ll,lm)	ll	lm	lm	ll	lm	lm	ll	lm	ll	ll	lm	ll	lm	ll	ll	lm	ll	lm	lm	lm	lm	lm	ll	ll	ll	ll	lm	ll	ll	ll	lm	lm	ll	lm	ll	lm	ll	lm	lm	lm	lm	ll	ll
LG11_HB_137	F_0061915_L11_PA	LG11	<lmxll>	{1-}	(ll,lm)	ll	lm	lm	ll	lm	lm	ll	lm	ll	ll	lm	ll	lm	ll	ll	lm	ll	lm	lm	lm	lm	lm	ll	ll	ll	ll	lm	ll	ll	ll	lm	lm	ll	lm	ll	lm	ll	lm	lm	lm	lm	ll	ll
LG11_HB_137	F_0061949_L11_PA	LG11	<lmxll>	{1-}	(ll,lm)	ll	lm	lm	ll	lm	lm	ll	lm	ll	ll	lm	ll	lm	ll	ll	lm	ll	lm	lm	lm	lm	lm	ll	ll	ll	ll	lm	ll	ll	ll	lm	lm	ll	lm	ll	lm	ll	lm	lm	lm	lm	ll	ll
LG11_HB_137	F_0061962_L11_PA	LG11	<lmxll>	{1-}	(ll,lm)	ll	lm	lm	ll	lm	lm	ll	lm	ll	ll	lm	ll	lm	ll	ll	lm	ll	lm	lm	lm	lm	lm	ll	ll	ll	ll	lm	ll	ll	ll	lm	lm	ll	lm	ll	lm	ll	lm	lm	lm	lm	ll	ll
LG11_HB_138	F_0062307_L11_PA	LG11	<lmxll>	{1-}	(ll,lm)	ll	lm	lm	ll	lm	lm	ll	lm	ll	ll	lm	ll	lm	ll	ll	lm	ll	lm	lm	lm	lm	lm	ll	ll	ll	ll	lm	ll	ll	ll	lm	lm	ll	lm	ll	lm	ll	lm	lm	lm	lm	ll	ll
LG11_HB_1385	F_0654291_L6_PA	LG11	<nnxnp>	{-1}	(nn,np)	nn	nn	nn	nn	np	nn	np	nn	np	np	nn	nn	np	nn	np	np	np	np	nn	np	np	np	nn	np	np	nn	np	nn	nn	np	nn	nn	np	nn	np	nn	nn	nn	nn	np	np	np	nn
LG11_HB_1385	F_0654293_L6_PA	LG11	<nnxnp>	{-1}	(nn,np)	nn	nn	nn	nn	np	nn	np	nn	np	np	nn	nn	np	nn	np	np	np	np	nn	np	np	np	nn	np	np	nn	np	nn	nn	np	nn	nn	np	nn	np	nn	nn	nn	nn	np	np	np	nn
LG11_HB_139	F_0062809_L11_PA	LG11	<lmxll>	{1-}	(ll,lm)	ll	lm	lm	ll	lm	lm	ll	lm	ll	ll	lm	ll	lm	ll	ll	lm	ll	lm	lm	lm	lm	lm	ll	ll	ll	ll	lm	ll	ll	ll	lm	lm	ll	lm	ll	lm	ll	lm	lm	lm	lm	ll	ll
LG11_HB_139	F_0062814_L11_PA	LG11	<lmxll>	{1-}	(ll,lm)	ll	lm	lm	ll	lm	lm	ll	lm	ll	ll	lm	ll	lm	ll	ll	lm	ll	lm	lm	lm	lm	lm	ll	ll	ll	ll	lm	ll	ll	ll	lm	lm	ll	lm	ll	lm	ll	lm	lm	lm	lm	ll	ll
LG11_HB_139	F_0062815_L11_PA	LG11	<lmxll>	{1-}	(ll,lm)	ll	lm	lm	ll	lm	lm	ll	lm	ll	ll	lm	ll	lm	ll	ll	lm	ll	lm	lm	lm	lm	lm	ll	ll	ll	ll	lm	ll	ll	ll	lm	lm	ll	lm	ll	lm	ll	lm	lm	lm	lm	ll	ll
LG11_HB_139	F_0062824_L11_PA	LG11	<lmxll>	{1-}	(ll,lm)	ll	lm	lm	ll	lm	lm	ll	lm	ll	ll	lm	ll	lm	ll	ll	lm	ll	lm	lm	lm	lm	lm	ll	ll	ll	ll	lm	ll	ll	ll	lm	lm	ll	lm	ll	lm	ll	lm	lm	lm	lm	ll	ll
LG11_HB_139	R_7143110_L11_PA	LG11	<lmxll>	{1-}	(ll,lm)	ll	lm	lm	ll	lm	lm	ll	lm	ll	ll	lm	ll	lm	ll	ll	lm	ll	lm	lm	lm	lm	lm	ll	ll	ll	ll	lm	ll	ll	ll	lm	lm	ll	lm	ll	lm	ll	lm	lm	lm	lm	ll	ll
LG11_HB_139.5	R_7189032_L11_PA	LG11	<lmxll>	{0-}	(ll,lm)	lm	ll	ll	lm	ll	ll	lm	ll	lm	lm	ll	lm	ll	lm	lm	ll	lm	ll	ll	ll	ll	ll	lm	lm	lm	lm	ll	lm	lm	lm	ll	ll	lm	ll	lm	ll	lm	ll	ll	ll	ll	lm	lm
LG11_HB_140	F_0063314_L11_PA	LG11	<lmxll>	{1-}	(ll,lm)	ll	lm	lm	ll	lm	lm	ll	lm	ll	ll	lm	ll	lm	ll	ll	lm	ll	lm	lm	lm	lm	lm	ll	ll	ll	ll	lm	ll	ll	ll	lm	lm	ll	lm	ll	lm	ll	lm	lm	lm	lm	ll	ll
LG11_HB_140	F_0063317_L11_PA	LG11	<lmxll>	{1-}	(ll,lm)	ll	lm	lm	ll	lm	lm	ll	lm	ll	ll	lm	ll	lm	ll	ll	lm	ll	lm	lm	lm	lm	lm	ll	ll	ll	ll	lm	ll	ll	ll	lm	lm	ll	lm	ll	lm	ll	lm	lm	lm	lm	ll	ll
LG11_HB_140	F_0063320_L11_PA	LG11	<lmxll>	{1-}	(ll,lm)	ll	lm	lm	ll	lm	lm	ll	lm	ll	ll	lm	ll	lm	ll	ll	lm	ll	lm	lm	lm	lm	lm	ll	ll	ll	ll	lm	ll	ll	ll	lm	lm	ll	lm	ll	lm	ll	lm	lm	lm	lm	ll	ll
LG11_HB_140	F_0063328_L11_PA	LG11	<lmxll>	{1-}	(ll,lm)	ll	lm	lm	ll	lm	lm	ll	lm	ll	ll	lm	ll	lm	ll	ll	lm	ll	lm	lm	lm	lm	lm	ll	ll	ll	ll	lm	ll	ll	ll	lm	lm	ll	lm	ll	lm	ll	lm	lm	lm	lm	ll	ll
LG11_HB_140	F_0063329_L11_PA	LG11	<hkxhk>	{11}	(hh,hk,kk)	hh	hk	hk	hh	hk	kk	hk	kk	hk	hk	hk	hh	kk	hk	hk	kk	hk	kk	hk	kk	kk	hk	hh	hk	hk	hk	kk	hk	hk	hk	hk	kk	hh	hk	hk	hk	hh	hk	hk	kk	kk	hh	hh
LG11_HB_140	F_0063325_L11_PA	LG11	<nnxnp>	{-1}	(nn,np)	nn	nn	nn	nn	nn	np	np	np	np	np	nn	nn	np	np	np	np	np	np	nn	np	np	nn	nn	np	np	np	np	np	np	np	nn	np	nn	nn	np	nn	nn	nn	nn	np	np	nn	nn
LG11_HB_140	F_0063327_L11_PA	LG11	<nnxnp>	{-1}	(nn,np)	nn	nn	nn	nn	nn	np	np	np	np	np	nn	nn	np	np	np	np	np	np	nn	np	np	nn	nn	np	np	np	np	np	np	np	nn	np	nn	nn	np	nn	nn	nn	nn	np	np	nn	nn
GD_00621_L11_PA	GD_00621_L11_PA	LG11	<hkxhk>	{10}	(hh,hk,kk)	hk	kk	kk	hk	kk	hk	hh	hk	hh	hh	kk	hk	hk	hh	hh	hk	hh	hk	kk	hk	hk	hk	hk	hh	hh	hh	hk	hh	hh	hh	kk	hk	hk	kk	hh	kk	hk	kk	kk	hk	hk	hk	hk
LG11_HB_141	F_0064020_L11_PA	LG11	<hkxhk>	{01}	(hh,hk,kk)	hk	hh	hh	hk	hh	hk	kk	hk	kk	kk	hh	hk	hk	kk	kk	hk	kk	hk	hh	hk	hk	hk	hk	kk	kk	kk	hk	kk	kk	kk	hh	kk	hk	hh	kk	hh	hk	hh	hh	hk	hk	hk	hk
LG11_HB_141	F_0064023_L11_PA	LG11	<hkxhk>	{10}	(hh,hk,kk)	hk	kk	kk	hk	kk	hk	hh	hk	hh	hh	kk	hk	hk	hh	hh	hk	hh	hk	kk	hk	hk	hk	hk	hh	hh	hh	hk	hh	hh	hh	kk	hh	hk	kk	hh	kk	hk	kk	kk	hk	hk	hk	hk
LG11_HB_141	F_0064056_L11_PA	LG11	<hkxhk>	{01}	(hh,hk,kk)	hk	hh	hh	hk	hh	hk	kk	hk	kk	kk	hh	hk	hk	kk	kk	hk	kk	hk	hh	hk	hk	hk	hk	kk	kk	kk	hk	kk	kk	kk	hh	kk	hk	hh	kk	hh	hk	hh	hh	hk	hk	hk	hk
LG11_HB_141	F_0064032_L11_PA	LG11	<lmxll>	{1-}	(ll,lm)	ll	lm	lm	ll	lm	lm	ll	lm	ll	ll	lm	ll	lm	ll	ll	lm	ll	lm	lm	lm	lm	lm	ll	ll	ll	ll	lm	ll	ll	ll	lm	ll	ll	lm	ll	lm	ll	lm	lm	lm	lm	ll	ll
LG11_HB_141	F_0064060_L11_PA	LG11	<lmxll>	{0-}	(ll,lm)	lm	ll	ll	lm	ll	ll	lm	ll	lm	lm	ll	lm	ll	lm	lm	ll	lm	ll	ll	ll	ll	ll	lm	lm	lm	lm	ll	lm	lm	lm	ll	lm	lm	ll	lm	ll	lm	ll	ll	ll	ll	lm	lm
LG11_HB_142	F_0064302_L11_PA	LG11	<hkxhk>	{00}	(hh,hk,kk)	kk	hk	hk	kk	hk	hh	hk	hh	hk	hk	hk	kk	hh	hk	hk	hh	hk	hh	hk	hh	hh	hh	kk	hk	hk	hk	hh	hk	hk	hk	hk	hk	kk	hk	hh	hk	kk	hk	hk	hh	hh	hk	kk
LG11_HB_142	F_0064308_L11_PA	LG11	<hkxhk>	{00}	(hh,hk,kk)	kk	hk	hk	kk	hk	hh	hk	hh	hk	hk	hk	kk	hh	hk	hk	hh	hk	hh	hk	hh	hh	hh	kk	hk	hk	hk	hh	hk	hk	hk	hk	hk	kk	hk	hh	hk	kk	hk	hk	hh	hh	hk	kk
LG11_HB_142	F_0064291_L11_PA	LG11	<lmxll>	{1-}	(ll,lm)	ll	lm	lm	ll	lm	lm	--	lm	ll	ll	lm	ll	lm	ll	ll	lm	ll	lm	lm	lm	lm	lm	ll	ll	ll	ll	lm	ll	ll	ll	lm	ll	ll	lm	lm	lm	ll	lm	lm	lm	lm	ll	ll
LG11_HB_142	F_0064300_L11_PA	LG11	<nnxnp>	{-0}	(nn,np)	np	np	np	np	np	nn	nn	nn	nn	nn	np	np	nn	nn	nn	nn	nn	nn	np	nn	nn	nn	np	nn	nn	nn	nn	nn	nn	nn	np	nn	np	np	nn	np	np	np	np	nn	nn	nn	np
LG11_HB_142	F_0064309_L11_PA	LG11	<lmxll>	{0-}	(ll,lm)	lm	ll	ll	lm	ll	ll	lm	ll	lm	lm	ll	lm	ll	lm	lm	ll	lm	ll	ll	ll	ll	ll	lm	lm	lm	lm	ll	lm	lm	lm	ll	lm	lm	ll	ll	ll	lm	ll	ll	ll	ll	lm	lm
LG11_HB_142	F_0064319_L11_PA	LG11	<nnxnp>	{-0}	(nn,np)	np	np	np	np	np	nn	nn	nn	nn	nn	np	np	nn	nn	nn	nn	nn	nn	np	nn	nn	--	np	nn	nn	nn	nn	nn	nn	nn	np	nn	np	np	nn	np	np	np	np	nn	nn	nn	--
LG11_HB_143	F_0064988_L11_PA	LG11	<hkxhk>	{01}	(hh,hk,kk)	hk	hh	hh	hk	hh	hk	kk	hk	kk	kk	hh	hk	hk	kk	kk	hk	kk	hk	hh	hk	hk	hk	hk	kk	kk	kk	hk	kk	kk	kk	hh	kk	hk	hh	hk	hh	hk	hh	hh	hk	hk	kk	hk
LG11_HB_143	F_0065000_L11_PA	LG11	<hkxhk>	{10}	(hh,hk,kk)	hk	kk	kk	hk	kk	hk	hh	hk	hh	hh	kk	hk	hk	hh	hh	hk	hh	hk	kk	hk	hk	hk	hk	hh	hh	hh	hk	hh	hh	hh	kk	hh	hk	kk	hk	kk	hk	kk	kk	hk	hk	hh	hk
LG11_HB_143	F_0065019_L11_PA	LG11	<hkxhk>	{10}	(hh,hk,kk)	hk	kk	kk	hk	kk	hk	hh	hk	hh	hh	kk	hk	hk	hh	hh	hk	hh	hk	kk	hk	hk	hk	hk	hh	hh	hh	hk	hh	hh	hh	kk	hh	hk	kk	hk	kk	hk	kk	kk	hk	hk	hh	hk
LG11_HB_143	F_0064987_L11_PA	LG11	<lmxll>	{1-}	(ll,lm)	ll	lm	lm	ll	lm	lm	ll	lm	ll	ll	lm	ll	lm	ll	ll	lm	ll	lm	lm	lm	lm	lm	ll	ll	ll	ll	lm	ll	ll	ll	lm	ll	ll	lm	lm	lm	ll	lm	lm	lm	lm	ll	ll
LG11_HB_143	F_0064998_L11_PA	LG11	<lmxll>	{1-}	(ll,lm)	ll	lm	lm	ll	lm	lm	ll	lm	ll	ll	lm	ll	lm	ll	ll	lm	ll	lm	lm	lm	lm	lm	ll	ll	ll	ll	lm	ll	ll	ll	lm	ll	ll	lm	lm	lm	ll	lm	lm	lm	lm	ll	ll
LG11_HB_143	F_0065004_L11_PA	LG11	<nnxnp>	{-0}	(nn,np)	np	np	np	np	np	nn	nn	nn	nn	nn	np	np	nn	nn	nn	nn	nn	nn	np	nn	nn	nn	np	nn	nn	nn	nn	nn	nn	nn	np	nn	np	np	nn	np	np	np	np	nn	nn	nn	np
LG11_HB_143	F_0065016_L11_PA	LG11	<nnxnp>	{-0}	(nn,np)	np	np	np	np	np	nn	nn	nn	nn	nn	np	np	nn	nn	nn	nn	nn	nn	np	nn	nn	nn	np	nn	nn	nn	nn	nn	nn	nn	np	nn	np	np	nn	np	np	np	np	nn	nn	nn	np
LG11_HB_143	R_8702100_L11_PA	LG11	<nnxnp>	{-0}	(nn,np)	np	np	np	np	np	nn	nn	nn	nn	nn	np	np	nn	nn	nn	nn	nn	nn	np	nn	nn	nn	np	nn	nn	nn	nn	nn	nn	nn	np	nn	np	np	nn	np	np	np	np	nn	nn	nn	np
LG11_HB_143	R_8707503_L11_PA	LG11	<nnxnp>	{-0}	(nn,np)	np	np	np	np	np	nn	nn	nn	nn	nn	np	np	nn	nn	nn	nn	nn	nn	np	nn	nn	nn	np	nn	nn	nn	nn	nn	nn	nn	np	nn	np	np	nn	np	np	np	np	nn	nn	nn	np
GD_00735_L11_PA	GD_00735_L11_PA	LG11	<hkxhk>	{10}	(hh,hk,kk)	hk	kk	kk	hk	kk	hk	hh	hk	hh	hh	kk	hk	hk	hh	hh	hk	hh	hk	kk	hk	hk	hk	hk	hh	hh	hh	hk	hh	hh	hh	kk	hh	hk	kk	hk	kk	hk	kk	kk	hk	hk	hh	hk
LG11_HB_144	F_0065622_L11_PA	LG11	<lmxll>	{1-}	(ll,lm)	ll	lm	lm	ll	lm	lm	ll	lm	ll	ll	lm	ll	lm	ll	ll	lm	ll	lm	lm	lm	lm	lm	ll	ll	ll	ll	lm	ll	ll	ll	lm	ll	ll	lm	lm	lm	ll	lm	lm	lm	lm	ll	ll
LG11_HB_144	F_0065634_L11_PA	LG11	<nnxnp>	{-0}	(nn,np)	np	np	np	np	np	nn	nn	nn	nn	nn	np	np	nn	nn	nn	nn	nn	nn	np	nn	nn	nn	np	nn	nn	nn	nn	nn	nn	nn	np	nn	np	np	nn	np	np	np	np	nn	nn	nn	np
LG11_HB_144	F_0065643_L11_PA	LG11	<nnxnp>	{-0}	(nn,np)	np	np	np	np	np	nn	nn	nn	nn	nn	np	np	nn	nn	nn	nn	nn	nn	np	nn	nn	nn	np	nn	nn	nn	nn	nn	nn	nn	np	nn	np	np	nn	np	np	np	np	nn	nn	nn	np
LG11_HB_146	F_0065847_L11_PA	LG11	<nnxnp>	{-0}	(nn,np)	np	np	np	np	np	nn	nn	nn	nn	nn	np	np	nn	nn	nn	nn	nn	nn	np	nn	nn	nn	np	nn	nn	nn	nn	nn	nn	nn	np	nn	np	np	nn	np	np	np	np	nn	nn	nn	np
LG11_HB_146	F_0065849_L11_PA	LG11	<nnxnp>	{-0}	(nn,np)	np	np	np	np	np	nn	nn	nn	nn	nn	np	np	nn	nn	nn	nn	nn	nn	np	nn	nn	nn	np	nn	nn	nn	nn	nn	nn	nn	np	nn	np	np	nn	np	np	np	np	nn	nn	nn	np
LG11_HB_146	F_0065851_L11_PA	LG11	<nnxnp>	{-0}	(nn,np)	np	np	np	np	np	nn	nn	nn	nn	nn	np	np	nn	nn	nn	nn	nn	nn	np	nn	nn	nn	np	nn	nn	nn	nn	nn	nn	nn	np	nn	np	np	nn	np	np	np	np	nn	nn	nn	np
LG11_HB_146	F_0065857_L11_PA	LG11	<nnxnp>	{-0}	(nn,np)	np	np	np	np	np	nn	nn	nn	nn	nn	np	np	nn	nn	nn	nn	nn	nn	np	nn	nn	nn	np	nn	nn	nn	nn	nn	nn	nn	np	nn	np	np	nn	np	np	np	np	nn	nn	nn	np
LG11_HB_146	F_0065872_L11_PA	LG11	<nnxnp>	{-0}	(nn,np)	np	np	np	np	np	nn	nn	nn	nn	nn	np	np	nn	nn	nn	nn	nn	nn	np	nn	nn	nn	np	nn	nn	nn	nn	nn	nn	nn	np	nn	np	np	nn	np	np	np	np	nn	nn	nn	np
LG11_HB_146	F_0065876_L11_PA	LG11	<nnxnp>	{-0}	(nn,np)	np	np	np	np	np	nn	nn	nn	nn	nn	np	np	nn	nn	nn	nn	nn	nn	np	nn	nn	nn	np	nn	nn	nn	nn	nn	nn	nn	np	nn	np	np	nn	np	np	np	np	nn	nn	nn	np
LG11_HB_147	F_0066483_L11_PA	LG11	<nnxnp>	{-0}	(nn,np)	np	np	np	np	np	nn	nn	nn	nn	nn	np	np	nn	nn	nn	nn	nn	nn	np	nn	nn	nn	np	nn	nn	nn	nn	nn	nn	nn	np	nn	np	np	nn	np	np	np	np	nn	nn	nn	np
LG11_HB_147	F_0066491_L11_PA	LG11	<nnxnp>	{-1}	(nn,np)	nn	nn	nn	nn	nn	np	np	np	np	np	nn	nn	np	np	np	np	np	np	nn	np	np	np	nn	np	np	np	np	np	np	np	nn	np	nn	nn	np	nn	nn	nn	nn	np	np	np	nn
LG11_HB_147	F_0066494_L11_PA	LG11	<nnxnp>	{-1}	(nn,np)	nn	nn	nn	nn	nn	np	np	np	np	np	nn	nn	np	np	np	np	np	np	nn	np	np	np	nn	np	np	np	np	np	np	np	nn	np	nn	nn	np	nn	nn	nn	nn	np	np	np	nn
LG11_HB_147.5	R_9961749_L11_PA	LG11	<nnxnp>	{-0}	(nn,np)	np	np	np	np	np	nn	nn	nn	nn	nn	np	np	nn	nn	nn	nn	nn	nn	np	nn	nn	nn	np	nn	nn	nn	nn	nn	nn	nn	np	nn	np	np	nn	np	np	np	np	nn	nn	nn	np
LG11_HB_147.5	R_9965260_L11_PA	LG11	<nnxnp>	{-0}	(nn,np)	np	np	np	np	np	nn	nn	nn	nn	nn	np	np	nn	nn	nn	nn	nn	nn	np	nn	nn	nn	np	nn	nn	nn	nn	nn	nn	nn	np	nn	np	np	nn	np	np	np	np	nn	nn	nn	np
LG11_HB_147.5	R_10708802_L11_PA	LG11	<lmxll>	{0-}	(ll,lm)	lm	ll	ll	lm	ll	ll	lm	ll	lm	lm	ll	lm	lm	lm	lm	lm	lm	ll	ll	ll	lm	ll	lm	lm	lm	lm	ll	lm	lm	lm	ll	lm	lm	ll	ll	ll	lm	ll	ll	ll	ll	lm	lm
LG11_HB_149	F_0067279_L11_PA	LG11	<lmxll>	{1-}	(ll,lm)	ll	lm	lm	ll	lm	lm	ll	lm	ll	ll	lm	ll	ll	ll	ll	lm	ll	lm	lm	lm	ll	lm	ll	ll	ll	ll	lm	ll	ll	ll	lm	ll	ll	lm	lm	lm	ll	lm	lm	lm	lm	ll	ll
LG11_HB_150	F_0067812_L11_PA	LG11	<lmxll>	{1-}	(ll,lm)	ll	lm	lm	ll	lm	lm	ll	lm	ll	ll	lm	ll	ll	ll	ll	ll	ll	lm	lm	lm	ll	lm	ll	ll	ll	ll	lm	ll	ll	ll	lm	ll	ll	lm	lm	lm	ll	lm	lm	lm	lm	ll	ll
LG11_HB_150	F_0067822_L11_PA	LG11	<lmxll>	{1-}	(ll,lm)	ll	lm	lm	ll	lm	lm	ll	lm	ll	ll	lm	ll	ll	ll	ll	ll	ll	lm	lm	lm	ll	lm	ll	ll	ll	ll	lm	ll	ll	ll	lm	ll	ll	lm	lm	lm	ll	lm	lm	lm	lm	ll	ll
LG11_HB_150	F_0067833_L11_PA	LG11	<lmxll>	{1-}	(ll,lm)	ll	lm	lm	ll	lm	lm	ll	lm	ll	ll	lm	ll	ll	ll	ll	ll	ll	lm	lm	lm	ll	lm	ll	ll	ll	ll	lm	ll	ll	ll	lm	ll	ll	lm	lm	lm	ll	lm	lm	lm	lm	ll	ll
LG11_HB_151	F_0067989_L11_PA	LG11	<lmxll>	{0-}	(ll,lm)	lm	ll	ll	lm	ll	ll	lm	ll	lm	lm	ll	lm	lm	lm	lm	lm	lm	ll	ll	ll	lm	ll	lm	lm	lm	lm	ll	lm	lm	lm	ll	lm	lm	ll	ll	ll	lm	ll	ll	ll	ll	lm	lm
LG11_HB_151	F_0067993_L11_PA	LG11	<lmxll>	{1-}	(ll,lm)	ll	lm	lm	ll	lm	lm	ll	lm	ll	ll	lm	ll	ll	ll	ll	ll	ll	lm	lm	lm	ll	lm	ll	ll	ll	ll	lm	ll	ll	ll	lm	ll	ll	lm	lm	lm	ll	lm	lm	lm	lm	ll	ll
LG11_HB_151	F_0067998_L11_PA	LG11	<lmxll>	{1-}	(ll,lm)	ll	lm	lm	ll	lm	lm	ll	lm	ll	ll	lm	ll	ll	ll	ll	ll	ll	lm	lm	lm	ll	lm	ll	ll	ll	ll	lm	ll	ll	ll	lm	ll	ll	lm	lm	lm	ll	lm	lm	lm	lm	ll	ll
LG11_HB_151	F_0068004_L11_PA	LG11	<lmxll>	{1-}	(ll,lm)	ll	lm	lm	ll	lm	lm	ll	lm	ll	ll	lm	ll	ll	ll	ll	ll	ll	lm	lm	lm	ll	lm	ll	ll	ll	ll	lm	ll	ll	ll	lm	ll	ll	lm	lm	lm	ll	lm	lm	lm	lm	ll	ll
GD_00377_L11_PA	GD_00377_L11_PA	LG11	<lmxll>	{0-}	(ll,lm)	lm	ll	ll	lm	ll	ll	lm	ll	lm	lm	ll	lm	lm	lm	lm	lm	lm	ll	ll	ll	lm	ll	lm	lm	lm	lm	ll	lm	lm	lm	ll	lm	lm	ll	ll	ll	lm	ll	ll	ll	ll	lm	lm
LG11_HB_1515	F_0710908_L7_PA	LG11	<lmxll>	{1-}	(ll,lm)	ll	lm	lm	ll	lm	ll	lm	ll	ll	lm	lm	ll	ll	ll	ll	ll	lm	lm	lm	lm	lm	ll	ll	lm	lm	ll	ll	ll	lm	lm	lm	ll	ll	ll	lm	lm	ll	lm	ll	ll	ll	ll	ll
LG11_HB_1515	F_0710911_L7_PA	LG11	<lmxll>	{1-}	(ll,lm)	ll	lm	lm	ll	lm	ll	lm	ll	ll	lm	lm	ll	ll	ll	ll	ll	lm	lm	lm	lm	lm	ll	ll	lm	lm	ll	ll	ll	lm	lm	lm	ll	ll	ll	lm	lm	ll	lm	ll	ll	ll	ll	ll
LG11_HB_1515	F_0710937_L7_PA	LG11	<lmxll>	{1-}	(ll,lm)	ll	lm	lm	ll	lm	ll	lm	ll	ll	lm	lm	ll	ll	ll	ll	ll	lm	lm	lm	lm	lm	ll	ll	lm	lm	ll	ll	ll	lm	lm	lm	ll	ll	ll	lm	lm	ll	lm	ll	ll	ll	ll	ll
LG11_HB_152	F_0068398_L11_PA	LG11	<lmxll>	{0-}	(ll,lm)	lm	ll	ll	lm	ll	ll	lm	ll	lm	lm	ll	lm	lm	lm	lm	lm	lm	ll	ll	ll	lm	ll	lm	lm	lm	lm	ll	lm	lm	lm	ll	lm	lm	ll	ll	ll	lm	ll	ll	ll	ll	lm	lm
LG11_HB_152	F_0068411_L11_PA	LG11	<lmxll>	{0-}	(ll,lm)	lm	ll	ll	lm	ll	ll	lm	ll	lm	lm	ll	lm	lm	lm	lm	lm	lm	ll	ll	ll	lm	ll	lm	lm	lm	lm	ll	lm	lm	lm	ll	lm	lm	ll	ll	ll	lm	ll	ll	ll	ll	lm	lm
LG11_HB_152	F_0068415_L11_PA	LG11	<lmxll>	{1-}	(ll,lm)	ll	lm	lm	ll	lm	lm	ll	lm	ll	ll	lm	ll	ll	ll	ll	ll	ll	lm	lm	lm	ll	lm	ll	ll	ll	ll	lm	ll	ll	ll	lm	ll	ll	lm	lm	lm	ll	lm	lm	lm	lm	ll	ll
LG11_HB_152	F_0068416_L11_PA	LG11	<lmxll>	{1-}	(ll,lm)	ll	lm	lm	ll	lm	lm	ll	lm	ll	ll	lm	ll	ll	ll	ll	ll	ll	lm	lm	lm	ll	lm	ll	ll	ll	ll	lm	ll	ll	ll	lm	ll	ll	lm	lm	lm	ll	lm	lm	lm	lm	ll	ll
LG11_HB_152	R_11573565_L11_PA	LG11	<lmxll>	{0-}	(ll,lm)	lm	ll	ll	lm	ll	ll	lm	ll	lm	lm	ll	lm	lm	lm	lm	lm	lm	ll	ll	ll	lm	ll	lm	lm	lm	lm	ll	lm	lm	lm	ll	lm	lm	ll	ll	ll	lm	ll	ll	ll	ll	lm	lm
R_11824111_L11_PA	R_11824111_L11_PA	LG11	<nnxnp>	{-1}	(nn,np)	nn	nn	nn	nn	nn	np	np	np	np	np	nn	nn	np	np	np	np	np	np	nn	np	np	np	nn	np	np	np	np	np	np	np	nn	np	nn	nn	np	nn	nn	nn	nn	np	np	np	nn
LG11_HB_153	F_0069035_L11_PA	LG11	<efxeg>	{00}	(ee,ef,eg,fg)	fg	eg	eg	fg	eg	ee	ef	ee	ef	ef	eg	fg	ef	ef	ef	ef	ef	ee	eg	ee	ef	ee	fg	ef	ef	ef	ee	ef	ef	ef	eg	ef	fg	eg	ee	eg	fg	eg	eg	ee	ee	ef	fg
LG11_HB_154	F_0069361_L11_PA	LG11	<nnxnp>	{-0}	(nn,np)	np	np	np	np	np	nn	nn	nn	nn	nn	np	np	nn	nn	nn	nn	nn	nn	np	nn	nn	nn	np	nn	nn	nn	nn	nn	nn	nn	np	nn	np	np	nn	np	np	np	np	nn	nn	nn	np
LG11_HB_154	F_0069352_L11_PA	LG11	<hkxhk>	{11}	(hh,hk,kk)	hh	hk	hk	hh	hk	kk	hk	kk	hk	hk	hk	hh	hk	hk	hk	hk	hk	kk	hk	kk	hk	kk	hh	hk	hk	hk	kk	hk	hk	hk	hk	hk	hh	hk	kk	hk	hh	hk	hk	kk	kk	hk	hh
LG11_HB_154	F_0069354_L11_PA	LG11	<hkxhk>	{11}	(hh,hk,kk)	hh	hk	hk	hh	hk	kk	hk	kk	hk	hk	hk	hh	hk	hk	hk	hk	hk	kk	hk	kk	hk	kk	hh	hk	hk	hk	kk	hk	hk	hk	hk	hk	hh	hk	kk	hk	hh	hk	hk	kk	kk	hk	hh
LG11_HB_154	F_0069363_L11_PA	LG11	<hkxhk>	{11}	(h-,kk)	h-	h-	h-	h-	h-	kk	h-	kk	h-	h-	h-	h-	h-	h-	h-	h-	h-	kk	h-	kk	h-	kk	h-	h-	h-	h-	kk	h-	h-	h-	h-	h-	h-	h-	kk	h-	h-	h-	h-	kk	kk	h-	h-
LG11_HB_154	F_0069370_L11_PA	LG11	<hkxhk>	{11}	(hh,hk,kk)	hh	hk	hk	hh	hk	kk	hk	kk	hk	hk	hk	hh	hk	hk	hk	hk	hk	kk	hk	kk	hk	kk	hh	hk	hk	hk	kk	hk	hk	hk	hk	hk	hh	hh	kk	hk	hh	hk	hk	kk	kk	hk	hh
LG11_HB_154	F_0069376_L11_PA	LG11	<hkxhk>	{11}	(hh,hk,kk)	hh	hk	hk	hh	hk	kk	hk	kk	hk	hk	hk	hh	hk	hk	hk	hk	hk	kk	hk	kk	hk	kk	hh	hk	hk	hk	kk	hk	hk	hk	hk	hk	hh	hh	kk	hk	hh	hk	hk	kk	kk	hk	hh
LG11_HB_154	F_0069360_L11_PA	LG11	<lmxll>	{1-}	(ll,lm)	ll	lm	lm	ll	lm	lm	ll	lm	ll	ll	lm	ll	ll	ll	ll	ll	ll	lm	lm	lm	ll	lm	ll	ll	ll	ll	lm	ll	ll	ll	lm	ll	ll	ll	lm	lm	ll	lm	lm	lm	lm	ll	ll
LG11_HB_154	F_0069369_L11_PA	LG11	<lmxll>	{0-}	(ll,lm)	lm	ll	ll	lm	ll	ll	lm	ll	lm	lm	ll	lm	lm	lm	lm	lm	lm	ll	ll	ll	lm	ll	lm	lm	lm	lm	ll	lm	lm	lm	ll	lm	lm	lm	ll	ll	lm	ll	ll	ll	ll	lm	lm
LG11_HB_154.5	GD_00240_L11_PA	LG11	<nnxnp>	{-1}	(nn,np)	nn	nn	nn	nn	nn	np	np	np	np	np	nn	nn	np	np	np	np	np	np	nn	np	np	np	nn	np	np	np	np	np	np	np	nn	np	nn	nn	np	nn	nn	nn	nn	np	np	np	nn
LG11_HB_154.5	R_12169230_L11_PA	LG11	<hkxhk>	{01}	(hh,hk,kk)	hk	hh	hh	hk	hh	hk	kk	hk	kk	kk	hh	hk	kk	kk	kk	kk	kk	hk	hh	hk	kk	hk	hk	kk	kk	kk	hk	kk	kk	kk	hh	kk	hk	hk	hk	hh	hk	hh	hh	hk	hk	kk	hk
LG11_HB_154.5	R_12142492_L11_PA	LG11	<lmxll>	{1-}	(ll,lm)	ll	lm	lm	ll	lm	lm	ll	lm	ll	ll	lm	ll	ll	ll	ll	ll	ll	lm	lm	lm	ll	lm	ll	ll	ll	ll	lm	ll	ll	ll	lm	ll	ll	ll	lm	lm	ll	lm	lm	lm	lm	ll	ll
LG11_HB_154.5	R_12148665_L11_PA	LG11	<lmxll>	{1-}	(ll,lm)	ll	lm	lm	ll	lm	lm	ll	lm	ll	ll	lm	ll	ll	ll	ll	ll	ll	lm	lm	lm	ll	lm	ll	ll	ll	ll	lm	ll	ll	ll	lm	ll	ll	ll	lm	lm	ll	lm	lm	lm	lm	ll	ll
LG11_HB_154.8	GD_00037_L11_PA	LG11	<nnxnp>	{-1}	(nn,np)	nn	nn	nn	nn	nn	np	np	np	np	np	nn	nn	np	np	np	np	np	np	nn	np	np	np	nn	np	np	np	np	np	np	np	nn	np	nn	nn	np	nn	nn	nn	nn	np	np	np	nn
LG11_HB_154.8	R_12352575_L11_PA	LG11	<nnxnp>	{-0}	(nn,np)	np	np	np	np	np	nn	nn	nn	nn	nn	np	np	nn	nn	nn	nn	nn	nn	np	nn	nn	nn	np	nn	nn	nn	nn	nn	nn	nn	np	nn	np	np	nn	np	np	np	np	nn	nn	nn	np
LG11_HB_155	R_12383439_L11_PA	LG11	<lmxll>	{1-}	(ll,lm)	ll	lm	lm	ll	lm	lm	ll	lm	ll	ll	lm	ll	ll	ll	ll	ll	ll	lm	lm	lm	ll	lm	ll	ll	ll	ll	lm	ll	ll	lm	lm	ll	ll	ll	lm	lm	ll	lm	lm	lm	lm	ll	ll
LG11_HB_155.5	R_12408600_L11_PA	LG11	<nnxnp>	{-0}	(nn,np)	np	np	np	np	np	nn	nn	nn	nn	nn	np	np	nn	nn	nn	nn	nn	nn	np	nn	nn	nn	np	nn	nn	nn	nn	nn	nn	nn	np	nn	np	np	nn	np	np	np	np	nn	nn	nn	np
LG11_HB_155.5	R_12328377_L11_PA	LG11	<hkxhk>	{00}	(hh,hk,kk)	kk	hk	hk	kk	hk	hh	hk	hh	hk	hk	hk	kk	hk	hk	hk	hk	hk	hh	hk	hh	hk	hh	kk	hk	hk	hk	hh	hk	hk	hh	hk	hk	kk	kk	hh	hk	kk	hk	hk	hh	hh	hk	kk
LG11_HB_155.5	R_12326157_L11_PA	LG11	<lmxll>	{1-}	(ll,lm)	ll	lm	lm	ll	lm	lm	ll	lm	ll	ll	lm	ll	ll	ll	ll	ll	ll	lm	lm	lm	ll	lm	ll	ll	ll	ll	lm	ll	ll	lm	lm	ll	ll	ll	lm	lm	ll	lm	lm	lm	lm	ll	ll
LG11_HB_1551	F_0725496_L8_PA	LG11	<nnxnp>	{-1}	(nn,np)	nn	nn	nn	nn	np	nn	np	nn	np	np	nn	nn	np	nn	np	np	np	np	nn	np	np	np	nn	np	np	nn	np	nn	nn	np	nn	nn	np	nn	np	nn	nn	nn	nn	np	np	np	nn
LG11_HB_1551	F_0725507_L8_PA	LG11	<nnxnp>	{-1}	(nn,np)	nn	nn	nn	nn	np	nn	np	nn	np	np	nn	nn	np	nn	np	np	np	np	nn	np	np	np	nn	np	np	nn	np	nn	nn	np	nn	nn	np	nn	np	nn	nn	nn	nn	np	np	np	nn
LG11_HB_156	F_0070718_L11_PA	LG11	<nnxnp>	{-1}	(nn,np)	nn	nn	nn	nn	nn	np	np	np	np	np	nn	nn	np	np	np	np	np	np	nn	np	np	np	nn	np	np	np	np	np	np	np	nn	np	nn	nn	np	nn	nn	nn	nn	np	np	np	nn
LG11_HB_156	F_0070724_L11_PA	LG11	<nnxnp>	{-1}	(nn,np)	nn	nn	nn	nn	nn	np	np	np	np	np	nn	nn	np	np	np	np	np	np	nn	np	np	np	nn	np	np	np	np	np	np	np	nn	np	nn	nn	np	nn	nn	nn	nn	np	np	np	nn
LG11_HB_156	F_0070710_L11_PA	LG11	<hkxhk>	{11}	(hh,hk,kk)	hh	hk	hk	hh	hk	kk	hk	kk	hk	hk	hk	hh	hk	hk	hk	hk	hk	kk	hk	kk	hk	kk	hh	hk	hk	hk	kk	hk	hk	kk	hk	hk	hh	hh	kk	hk	hh	hk	hk	kk	kk	hk	hh
LG11_HB_156	F_0070734_L11_PA	LG11	<hkxhk>	{11}	(h-,kk)	h-	h-	h-	h-	h-	kk	h-	kk	h-	h-	h-	h-	h-	h-	h-	h-	h-	kk	h-	kk	h-	kk	h-	h-	h-	h-	kk	h-	h-	kk	h-	h-	h-	h-	kk	h-	h-	h-	h-	kk	kk	h-	h-
LG11_HB_157	F_0071391_L11_PA	LG11	<nnxnp>	{-1}	(nn,np)	nn	nn	nn	nn	nn	np	np	np	np	np	nn	nn	np	np	np	np	np	np	nn	np	np	np	nn	np	np	np	np	np	np	np	nn	np	nn	nn	np	nn	nn	nn	nn	np	np	np	nn
LG11_HB_157	F_0071389_L11_PA	LG11	<lmxll>	{1-}	(ll,lm)	ll	lm	lm	ll	lm	lm	lm	lm	ll	ll	lm	ll	ll	ll	ll	ll	ll	lm	lm	lm	ll	lm	ll	lm	ll	ll	lm	ll	ll	lm	lm	ll	ll	ll	lm	lm	ll	lm	lm	lm	lm	ll	ll
LG11_HB_157	F_0071392_L11_PA	LG11	<lmxll>	{1-}	(ll,lm)	ll	lm	lm	ll	lm	lm	lm	lm	ll	ll	lm	ll	ll	ll	ll	ll	ll	lm	lm	lm	ll	lm	ll	lm	ll	ll	lm	ll	ll	lm	lm	ll	ll	ll	lm	lm	ll	lm	lm	lm	lm	ll	ll
LG11_HB_157	R_12898690_L11_PA	LG11	<lmxll>	{1-}	(ll,lm)	ll	lm	lm	ll	lm	lm	lm	lm	ll	ll	lm	ll	ll	ll	ll	ll	ll	lm	lm	lm	ll	lm	ll	lm	ll	ll	lm	ll	ll	lm	lm	ll	ll	ll	lm	lm	ll	lm	lm	lm	lm	ll	ll
LG11_HB_157.5	GD_02465_L11_PA	LG11	<nnxnp>	{-1}	(nn,np)	nn	nn	nn	nn	nn	np	np	np	np	np	nn	nn	np	np	np	np	np	np	nn	np	np	np	nn	np	np	np	np	np	np	np	nn	np	nn	nn	np	nn	nn	nn	nn	np	np	np	nn
LG11_HB_157.5	R_12934511_L11_PA	LG11	<lmxll>	{1-}	(ll,lm)	ll	lm	lm	ll	lm	lm	lm	lm	ll	ll	lm	ll	ll	ll	ll	ll	ll	lm	lm	lm	ll	lm	ll	lm	ll	ll	lm	ll	ll	lm	lm	ll	ll	ll	lm	lm	ll	lm	lm	lm	lm	ll	ll
LG11_HB_158	F_0071995_L11_PA	LG11	<lmxll>	{1-}	(ll,lm)	ll	lm	lm	ll	lm	lm	lm	lm	ll	ll	lm	ll	ll	ll	ll	ll	ll	lm	lm	lm	ll	lm	ll	lm	ll	ll	lm	ll	ll	lm	lm	ll	ll	ll	lm	lm	ll	lm	lm	lm	lm	ll	ll
LG11_HB_159	F_0072297_L11_PA	LG11	<lmxll>	{1-}	(ll,lm)	ll	lm	lm	ll	lm	lm	lm	lm	ll	ll	lm	ll	ll	ll	ll	ll	ll	lm	lm	lm	ll	lm	ll	lm	ll	ll	lm	ll	ll	lm	lm	ll	ll	ll	lm	lm	ll	lm	lm	lm	ll	ll	ll
LG11_HB_159	F_0072298_L11_PA	LG11	<lmxll>	{1-}	(ll,lm)	ll	lm	lm	ll	lm	lm	lm	lm	ll	ll	lm	ll	ll	ll	ll	ll	ll	lm	lm	lm	ll	lm	ll	lm	ll	ll	lm	ll	ll	lm	lm	ll	ll	ll	lm	lm	ll	lm	lm	lm	ll	ll	ll
LG11_HB_159	R_13655380_L11_PA	LG11	<lmxll>	{1-}	(ll,lm)	ll	lm	lm	ll	lm	lm	lm	lm	ll	ll	lm	ll	ll	ll	ll	ll	ll	lm	lm	lm	ll	lm	ll	lm	ll	ll	lm	ll	ll	lm	lm	ll	ll	ll	lm	lm	ll	lm	lm	lm	ll	ll	ll
LG11_HB_160	F_0072603_L11_PA	LG11	<hkxhk>	{10}	(hh,hk,kk)	hk	kk	kk	hk	kk	hk	hk	hk	hh	hh	kk	hk	hh	hh	hh	hh	hh	hk	kk	hk	hh	hk	hk	hk	hh	hk	hk	hk	hh	hk	kk	hk	hk	hk	hk	kk	hk	kk	kk	hk	hh	hh	hk
LG11_HB_160	F_0072604_L11_PA	LG11	<nnxnp>	{-0}	(nn,np)	np	np	np	np	np	nn	nn	nn	nn	nn	np	np	nn	nn	nn	nn	nn	nn	np	nn	nn	nn	np	nn	nn	np	nn	np	nn	nn	np	np	np	np	nn	np	np	np	np	nn	nn	nn	np
LG11_HB_160	F_0072612_L11_PA	LG11	<nnxnp>	{-0}	(nn,np)	np	np	np	np	np	nn	nn	nn	nn	nn	np	np	nn	nn	nn	nn	nn	nn	np	nn	nn	nn	np	nn	nn	np	nn	np	nn	nn	np	np	np	np	nn	np	np	np	np	nn	nn	nn	np
LG11_HB_160	F_0072623_L11_PA	LG11	<lmxll>	{1-}	(ll,lm)	ll	--	lm	ll	--	lm	lm	lm	ll	ll	--	ll	ll	ll	ll	ll	ll	lm	--	lm	ll	lm	ll	lm	ll	ll	lm	ll	ll	lm	lm	ll	ll	ll	lm	lm	ll	lm	--	lm	ll	ll	ll
LG11_HB_161	F_0073042_L11_PA	LG11	<lmxll>	{1-}	(ll,lm)	ll	lm	lm	ll	lm	lm	lm	lm	ll	ll	lm	ll	ll	ll	ll	ll	ll	lm	lm	lm	ll	lm	ll	lm	ll	ll	lm	ll	ll	lm	lm	ll	ll	ll	lm	lm	ll	lm	lm	lm	lm	ll	ll
LG11_HB_162	F_0073633_L11_PA	LG11	<lmxll>	{1-}	(ll,lm)	ll	lm	lm	ll	lm	lm	lm	lm	ll	ll	lm	ll	ll	ll	ll	ll	ll	lm	lm	lm	ll	lm	ll	lm	ll	ll	lm	ll	ll	lm	lm	ll	ll	ll	lm	lm	ll	lm	lm	lm	lm	ll	ll
LG11_HB_163	F_0074221_L11_PA	LG11	<lmxll>	{1-}	(ll,lm)	ll	lm	lm	ll	lm	lm	lm	lm	ll	ll	lm	ll	ll	ll	ll	ll	ll	lm	lm	lm	ll	lm	ll	lm	ll	ll	lm	ll	ll	lm	lm	ll	ll	ll	lm	lm	ll	lm	lm	lm	lm	ll	ll
LG11_HB_163	R_14850427_L11_PA	LG11	<lmxll>	{1-}	(ll,lm)	ll	lm	lm	ll	lm	lm	lm	lm	ll	ll	lm	ll	ll	ll	ll	ll	ll	lm	lm	lm	ll	lm	ll	lm	ll	ll	lm	ll	ll	lm	lm	ll	ll	ll	lm	lm	ll	lm	lm	lm	lm	ll	ll
LG11_HB_163	R_14856775_L11_PA	LG11	<lmxll>	{1-}	(ll,lm)	ll	lm	lm	ll	lm	lm	lm	lm	ll	ll	lm	ll	ll	ll	ll	ll	ll	lm	lm	lm	ll	lm	ll	lm	ll	ll	lm	ll	ll	lm	lm	ll	ll	ll	lm	lm	ll	lm	lm	lm	lm	ll	ll
LG11_HB_165	F_0075140_L11_PA	LG11	<lmxll>	{1-}	(ll,lm)	ll	lm	lm	ll	lm	lm	lm	lm	ll	ll	lm	ll	ll	ll	ll	ll	ll	lm	lm	lm	ll	lm	ll	lm	ll	ll	lm	ll	ll	lm	lm	ll	ll	ll	lm	lm	ll	lm	lm	lm	lm	ll	ll
LG11_HB_166	F_0075428_L11_PA	LG11	<hkxhk>	{10}	(hh,hk,kk)	hk	kk	kk	hk	kk	hk	hk	hk	hh	hh	kk	hk	hh	hh	hh	hh	hh	hk	kk	hk	hh	hk	hk	hk	hh	hk	hk	hk	hh	hk	kk	hh	hk	hk	hk	kk	hk	kk	kk	hk	hk	hh	hk
LG11_HB_166	F_0075446_L11_PA	LG11	<hkxhk>	{01}	(hh,hk,kk)	hk	hh	hh	hk	hh	hk	hk	hk	kk	kk	hh	hk	kk	kk	kk	kk	kk	hk	hh	hk	kk	hk	hk	hk	kk	hk	hk	hk	kk	hk	hh	kk	hk	hk	hk	hh	hk	hh	hh	hk	hk	kk	hk
LG11_HB_166	F_0075421_L11_PA	LG11	<nnxnp>	{-0}	(nn,np)	np	np	np	np	np	nn	nn	nn	nn	nn	np	np	nn	nn	nn	nn	nn	nn	np	nn	nn	nn	np	nn	nn	np	nn	np	nn	nn	np	nn	np	np	nn	np	np	np	np	nn	nn	nn	np
LG11_HB_166	F_0075427_L11_PA	LG11	<nnxnp>	{-0}	(nn,np)	np	np	np	np	np	nn	nn	nn	nn	nn	np	np	nn	nn	nn	nn	nn	nn	np	nn	nn	nn	np	nn	nn	np	nn	np	nn	nn	np	nn	np	np	nn	np	np	np	np	nn	nn	nn	np
LG11_HB_167	F_0075788_L11_PA	LG11	<nnxnp>	{-0}	(nn,np)	np	np	np	np	np	nn	nn	nn	nn	nn	np	np	nn	nn	nn	nn	nn	nn	np	nn	nn	nn	np	nn	nn	np	nn	np	nn	nn	np	nn	np	np	nn	np	np	np	np	nn	nn	nn	np
LG11_HB_170	F_0076552_L11_PA	LG11	<nnxnp>	{-1}	(nn,np)	nn	nn	nn	nn	np	nn	np	nn	np	np	nn	nn	np	nn	np	np	np	np	nn	np	np	np	nn	np	np	nn	np	nn	nn	np	nn	nn	nn	nn	np	nn	nn	nn	nn	np	np	np	nn
LG11_HB_170	F_0076561_L11_PA	LG11	<nnxnp>	{-1}	(nn,np)	nn	nn	nn	nn	np	nn	np	nn	np	np	nn	nn	np	nn	np	np	np	np	nn	np	np	np	nn	np	np	nn	np	nn	nn	np	nn	nn	nn	nn	np	nn	nn	nn	nn	np	np	np	nn
LG11_HB_170	F_0076567_L11_PA	LG11	<nnxnp>	{-1}	(nn,np)	nn	nn	nn	nn	np	nn	np	nn	np	np	nn	nn	np	nn	np	np	np	np	nn	np	np	np	nn	np	np	nn	np	nn	nn	np	nn	nn	nn	nn	np	nn	nn	nn	nn	np	np	np	nn
LG11_HB_171	F_0077291_L11_PA	LG11	<nnxnp>	{-0}	(nn,np)	np	np	np	np	nn	np	nn	np	nn	nn	np	np	nn	np	nn	nn	nn	nn	np	nn	nn	nn	np	nn	nn	np	nn	np	np	nn	np	np	np	np	nn	np	np	np	np	nn	nn	nn	np
LG11_HB_171	F_0077294_L11_PA	LG11	<nnxnp>	{-1}	(nn,np)	nn	nn	nn	nn	np	nn	np	nn	np	np	nn	nn	np	nn	np	np	np	np	nn	np	np	np	nn	np	np	nn	np	nn	nn	np	nn	nn	nn	nn	np	nn	nn	nn	nn	np	np	np	nn
LG11_HB_171	F_0077289_L11_PA	LG11	<lmxll>	{1-}	(ll,lm)	ll	lm	lm	ll	lm	lm	lm	lm	ll	ll	lm	ll	ll	ll	ll	ll	ll	lm	lm	lm	ll	lm	ll	lm	lm	ll	lm	ll	ll	lm	lm	ll	ll	ll	lm	lm	ll	lm	lm	lm	ll	ll	ll
LG11_HB_171	F_0077308_L11_PA	LG11	<lmxll>	{1-}	(ll,lm)	ll	lm	lm	ll	lm	lm	lm	lm	ll	ll	lm	ll	ll	ll	ll	ll	ll	lm	lm	lm	ll	lm	ll	lm	lm	ll	lm	ll	ll	lm	lm	ll	ll	ll	lm	lm	ll	lm	lm	lm	ll	ll	ll
LG11_HB_172	F_0077750_L11_PA	LG11	<nnxnp>	{-1}	(nn,np)	nn	nn	nn	nn	np	nn	np	nn	np	np	nn	nn	np	nn	np	np	np	np	nn	np	np	np	nn	np	np	nn	np	nn	nn	np	nn	nn	nn	nn	np	nn	nn	nn	nn	np	np	np	nn
LG11_HB_172	F_0077770_L11_PA	LG11	<nnxnp>	{-1}	(nn,np)	nn	nn	nn	nn	np	nn	np	nn	np	np	nn	nn	np	nn	np	np	np	np	nn	np	np	np	nn	np	np	nn	np	nn	nn	np	nn	nn	nn	nn	np	nn	nn	nn	nn	np	np	np	nn
LG11_HB_172	F_0077774_L11_PA	LG11	<nnxnp>	{-1}	(nn,np)	nn	nn	nn	nn	np	nn	np	nn	np	np	nn	nn	np	nn	np	np	np	np	nn	np	np	np	nn	np	np	nn	np	nn	nn	np	nn	nn	nn	nn	np	nn	nn	nn	nn	np	np	np	nn
LG11_HB_172	F_0077779_L11_PA	LG11	<nnxnp>	{-1}	(nn,np)	nn	nn	nn	nn	np	nn	np	nn	np	np	nn	nn	np	nn	np	np	np	np	nn	np	np	np	nn	np	np	nn	np	nn	nn	np	nn	nn	nn	nn	np	nn	nn	nn	nn	np	np	np	nn
LG11_HB_172	F_0077786_L11_PA	LG11	<nnxnp>	{-0}	(nn,np)	np	np	np	np	nn	np	nn	np	nn	nn	np	np	nn	np	nn	nn	nn	nn	np	nn	nn	nn	np	nn	nn	np	nn	np	np	nn	np	np	np	np	nn	np	np	np	np	nn	nn	nn	np
LG11_HB_173	F_0077913_L11_PA	LG11	<hkxhk>	{01}	(hh,hk,kk)	hk	hh	hh	hk	hk	hh	hk	hh	kk	kk	hh	hk	kk	hk	kk	kk	kk	hk	hh	hk	kk	hk	hk	hk	hk	hk	hk	hk	hk	hk	hh	hk	kk	hk	hk	hh	hk	hh	hh	hk	kk	kk	hk
LG11_HB_173	F_0077916_L11_PA	LG11	<hkxhk>	{01}	(hh,hk,kk)	hk	hh	hh	hk	hk	hh	hk	hh	kk	kk	hh	hk	kk	hk	kk	kk	kk	hk	hh	hk	kk	hk	hk	hk	hk	hk	hk	hk	hk	hk	hh	hk	kk	hk	hk	hh	hk	hh	hh	hk	kk	kk	hk
LG11_HB_173	F_0077909_L11_PA	LG11	<nnxnp>	{-1}	(nn,np)	nn	nn	nn	nn	np	nn	np	nn	np	np	nn	nn	np	nn	np	np	np	np	nn	np	np	np	nn	np	np	nn	np	nn	nn	np	nn	nn	np	nn	np	nn	nn	nn	nn	np	np	np	nn
LG11_HB_173	F_0077914_L11_PA	LG11	<nnxnp>	{-1}	(nn,np)	nn	nn	nn	nn	np	nn	np	nn	np	np	nn	nn	np	nn	np	np	np	np	nn	np	np	np	nn	np	np	--	np	nn	nn	np	nn	nn	np	nn	np	nn	nn	nn	nn	np	np	np	nn
LG11_HB_173	F_0077928_L11_PA	LG11	<nnxnp>	{-1}	(nn,np)	nn	nn	nn	nn	np	nn	np	nn	np	np	nn	nn	np	nn	np	np	np	np	nn	np	np	np	nn	np	np	nn	np	nn	nn	np	nn	nn	np	nn	np	nn	nn	nn	nn	np	np	np	nn
LG11_HB_173	F_0077930_L11_PA	LG11	<nnxnp>	{-1}	(nn,np)	nn	nn	nn	nn	np	nn	np	nn	np	np	nn	nn	np	nn	np	np	np	np	nn	np	np	np	nn	np	np	nn	np	nn	nn	np	nn	nn	np	nn	np	nn	nn	nn	nn	np	np	np	nn
LG11_HB_173	F_0077934_L11_PA	LG11	<nnxnp>	{-1}	(nn,np)	nn	nn	nn	nn	np	nn	np	nn	np	np	nn	nn	np	nn	np	np	np	np	nn	np	np	np	nn	np	np	--	np	nn	nn	np	nn	nn	np	nn	np	nn	nn	nn	nn	np	np	np	nn
LG11_HB_173	F_0077926_L11_PA	LG11	<lmxll>	{1-}	(ll,lm)	ll	lm	lm	ll	lm	lm	lm	lm	ll	ll	lm	ll	ll	ll	ll	ll	ll	lm	lm	lm	ll	lm	ll	lm	lm	ll	lm	ll	ll	lm	lm	ll	ll	ll	lm	lm	ll	lm	lm	lm	ll	ll	ll
LG11_HB_174	F_0078000_L11_PA	LG11	<hkxhk>	{11}	(hh,hk,kk)	hh	hk	hk	hh	kk	hk	kk	hk	hk	hk	hk	hh	hk	hh	hk	hk	hk	kk	hk	kk	hk	kk	hh	kk	kk	--	kk	hh	hh	kk	hk	hh	hk	hh	kk	hk	hh	hk	hk	kk	hk	hk	hh
LG11_HB_174	F_0078002_L11_PA	LG11	<nnxnp>	{-1}	(nn,np)	nn	nn	nn	nn	np	nn	np	nn	np	np	nn	nn	np	nn	np	np	np	np	nn	np	np	np	nn	np	np	nn	np	nn	nn	np	nn	nn	np	nn	np	nn	nn	nn	nn	np	np	np	nn
LG11_HB_174	F_0078003_L11_PA	LG11	<nnxnp>	{-1}	(nn,np)	nn	nn	nn	nn	np	nn	np	nn	np	np	nn	nn	np	nn	np	np	np	np	nn	np	np	np	nn	np	np	nn	np	nn	nn	np	nn	nn	np	nn	np	nn	nn	nn	nn	np	np	np	nn
LG11_HB_174	F_0078026_L11_PA	LG11	<nnxnp>	{-1}	(nn,np)	nn	nn	nn	nn	np	nn	np	nn	np	np	nn	nn	np	nn	np	np	np	np	nn	np	np	np	nn	np	np	nn	np	nn	nn	np	nn	nn	np	nn	np	nn	nn	nn	nn	np	np	np	nn
LG11_HB_174	F_0078012_L11_PA	LG11	<lmxll>	{1-}	(ll,lm)	ll	lm	lm	ll	lm	lm	lm	lm	ll	ll	lm	ll	ll	ll	ll	ll	ll	lm	lm	lm	ll	lm	ll	lm	lm	ll	lm	ll	ll	lm	lm	ll	ll	ll	lm	lm	ll	lm	lm	lm	ll	ll	ll
LG11_HB_175	F_0078309_L11_PA	LG11	<hkxhk>	{00}	(hh,hk,kk)	kk	hk	hk	kk	hh	hk	hh	hk	hk	hk	hk	kk	hk	kk	hk	hk	hk	hh	hk	hh	hk	hh	kk	hh	hh	kk	hh	kk	kk	hh	hk	kk	hk	kk	hh	hk	kk	hk	hk	hh	hk	hk	kk
LG11_HB_175	F_0078313_L11_PA	LG11	<hkxhk>	{11}	(hh,hk,kk)	hh	hk	hk	hh	kk	hk	kk	hk	hk	hk	hk	hh	hk	hh	hk	hk	hk	kk	hk	kk	hk	kk	hh	kk	kk	hh	kk	hh	hh	kk	hk	hh	hk	hh	kk	hk	hh	hk	hk	kk	hk	hk	hh
LG11_HB_175	F_0078311_L11_PA	LG11	<nnxnp>	{-0}	(nn,np)	np	np	np	np	nn	np	nn	np	nn	nn	np	np	nn	np	nn	nn	nn	nn	np	nn	nn	nn	np	nn	nn	np	nn	np	np	nn	np	np	nn	np	nn	np	np	np	np	nn	nn	nn	np
LG11_HB_175	F_0078327_L11_PA	LG11	<nnxnp>	{-1}	(nn,np)	nn	nn	nn	nn	np	nn	np	nn	np	np	nn	nn	np	nn	np	np	np	np	nn	np	np	np	nn	np	np	nn	np	nn	nn	np	nn	nn	np	nn	np	nn	nn	nn	nn	np	np	np	nn
LG11_HB_176	F_0078684_L11_PA	LG11	<nnxnp>	{-1}	(nn,np)	nn	nn	nn	nn	np	nn	np	nn	np	np	nn	nn	np	nn	np	np	np	np	nn	np	np	np	nn	np	np	nn	np	nn	nn	np	nn	nn	nn	nn	np	nn	nn	nn	nn	np	np	np	nn
LG11_HB_176	F_0078690_L11_PA	LG11	<nnxnp>	{-1}	(nn,np)	nn	nn	nn	nn	np	nn	np	nn	np	np	nn	nn	np	nn	np	np	np	np	nn	np	np	np	nn	np	np	--	np	nn	nn	np	nn	nn	nn	nn	np	nn	nn	nn	nn	np	np	np	nn
LG11_HB_176	F_0078695_L11_PA	LG11	<nnxnp>	{-1}	(nn,np)	nn	nn	nn	nn	np	nn	np	nn	np	np	nn	nn	np	nn	np	np	np	np	nn	np	np	np	nn	np	np	nn	np	nn	nn	np	nn	nn	nn	nn	np	nn	nn	nn	nn	np	np	np	nn
R_19378044_L11_PA	R_19378044_L11_PA	LG11	<nnxnp>	{-0}	(nn,np)	np	np	np	np	nn	np	nn	np	nn	nn	np	np	nn	np	nn	nn	nn	nn	np	nn	nn	nn	np	nn	nn	np	nn	np	np	nn	np	np	nn	np	nn	np	np	np	np	nn	nn	nn	np
LG11_HB_177	F_0078768_L11_PA	LG11	<nnxnp>	{-1}	(nn,np)	nn	nn	nn	nn	np	nn	np	nn	np	np	nn	nn	np	nn	np	np	np	np	nn	np	np	np	nn	np	np	nn	np	nn	nn	np	nn	nn	np	nn	np	nn	nn	nn	nn	np	np	np	nn
LG11_HB_177	F_0078776_L11_PA	LG11	<nnxnp>	{-1}	(nn,np)	nn	nn	nn	nn	np	nn	np	nn	np	np	nn	nn	np	nn	np	np	np	np	nn	np	np	np	nn	np	np	nn	np	nn	nn	np	nn	nn	np	nn	np	nn	nn	nn	nn	np	np	np	nn
LG11_HB_177	F_0078778_L11_PA	LG11	<nnxnp>	{-1}	(nn,np)	nn	nn	nn	nn	np	nn	np	nn	np	np	nn	nn	np	nn	np	np	np	np	nn	np	np	np	nn	np	np	nn	np	nn	nn	np	nn	nn	np	nn	np	nn	nn	nn	nn	np	np	np	nn
LG11_HB_177	F_0078779_L11_PA	LG11	<nnxnp>	{-0}	(nn,np)	np	np	np	np	nn	np	nn	np	nn	nn	np	np	nn	np	nn	nn	nn	nn	np	nn	nn	nn	np	nn	nn	np	nn	np	np	nn	np	np	nn	np	nn	np	np	np	np	nn	nn	nn	np
LG11_HB_177	GD_01878_L11_PA	LG11	<nnxnp>	{-1}	(nn,np)	nn	nn	nn	nn	np	nn	np	nn	np	np	nn	nn	np	nn	np	np	np	np	nn	np	np	np	nn	np	np	nn	np	nn	nn	np	nn	nn	np	nn	np	nn	nn	nn	nn	np	np	np	nn
R_19384185_L11_PA	R_19384185_L11_PA	LG11	<nnxnp>	{-1}	(nn,np)	nn	nn	nn	nn	np	nn	np	nn	np	np	nn	nn	np	nn	np	np	np	np	nn	np	np	np	nn	np	np	nn	np	nn	nn	np	nn	nn	np	nn	np	nn	nn	nn	nn	np	np	np	nn
LG11_HB_1783_s36h1	F_0839399_L11_26_1	LG11	<lmxll>	{0-}	(ll,lm)	lm	ll	ll	lm	lm	ll	lm	ll	lm	lm	ll	lm	ll	lm	lm	ll	lm	ll	ll	ll	ll	ll	ll	lm	lm	lm	ll	lm	lm	lm	ll	ll	lm	ll	lm	ll	lm	ll	ll	ll	ll	lm	lm
LG11_HB_1783_s36h1	F_0839403_L11_26_1	LG11	<lmxll>	{0-}	(ll,lm)	lm	ll	ll	lm	lm	ll	lm	ll	lm	lm	ll	lm	ll	lm	lm	ll	lm	ll	ll	ll	ll	ll	ll	lm	lm	lm	ll	lm	lm	lm	ll	ll	lm	ll	lm	ll	lm	ll	ll	ll	ll	lm	lm
LG11_HB_1783_s36h1	F_0839408_L11_26_1	LG11	<lmxll>	{0-}	(ll,lm)	lm	ll	ll	lm	lm	ll	lm	ll	lm	lm	ll	lm	ll	lm	lm	ll	lm	ll	ll	ll	ll	ll	ll	lm	lm	lm	ll	lm	lm	lm	ll	ll	lm	ll	lm	ll	lm	ll	ll	ll	ll	lm	lm
LG11_HB_1783_s36h1	F_0839410_L11_26_1	LG11	<lmxll>	{0-}	(ll,lm)	lm	ll	ll	lm	lm	ll	lm	ll	lm	lm	ll	lm	ll	lm	lm	ll	lm	ll	ll	ll	ll	ll	ll	lm	lm	lm	ll	lm	lm	lm	ll	ll	lm	ll	lm	ll	lm	ll	ll	ll	ll	lm	lm
LG11_HB_1783_s36h1	F_0839413_L11_26_1	LG11	<nnxnp>	{-0}	(nn,np)	np	nn	np	nn	np	nn	np	nn	nn	nn	np	np	nn	nn	nn	nn	nn	nn	nn	nn	nn	np	np	nn	nn	nn	nn	nn	nn	nn	np	nn	np	np	nn	np	np	np	np	nn	nn	np	np
LG11_HB_1787_s27h1	F_0840085_L11_27_1	LG11	<lmxll>	{0-}	(ll,lm)	lm	ll	ll	lm	ll	ll	lm	ll	lm	lm	ll	lm	ll	lm	lm	ll	lm	ll	ll	ll	ll	ll	ll	lm	lm	lm	ll	lm	lm	lm	ll	ll	lm	ll	lm	ll	lm	ll	ll	ll	ll	lm	lm
LG11_HB_1787_s27h1	F_0840090_L11_27_1	LG11	<lmxll>	{1-}	(ll,lm)	ll	lm	lm	ll	lm	lm	ll	lm	ll	ll	lm	ll	lm	ll	ll	lm	ll	lm	lm	lm	lm	lm	lm	ll	ll	ll	lm	ll	ll	ll	lm	lm	ll	lm	ll	lm	ll	lm	lm	lm	lm	ll	ll
LG11_HB_1787_s27h1	F_0840091_L11_27_1	LG11	<lmxll>	{1-}	(ll,lm)	ll	lm	lm	ll	lm	lm	ll	lm	ll	ll	lm	ll	lm	ll	ll	lm	ll	lm	lm	lm	lm	lm	lm	ll	ll	ll	lm	ll	ll	ll	lm	lm	ll	lm	ll	lm	ll	lm	lm	lm	lm	ll	ll
LG11_HB_1790_s29h1	F_0841915_L11_29_1	LG11	<hkxhk>	{11}	(hh,hk,kk)	hh	hk	hk	hk	hk	kk	hh	kk	hk	hk	hk	hh	kk	hk	hk	kk	hk	kk	kk	kk	kk	hk	hh	hk	hk	hk	kk	hk	hk	hk	hk	kk	hh	hk	hk	hk	hh	hk	hk	kk	kk	hh	hh
LG11_HB_1790_s29h1	F_0841914_L11_29_1	LG11	<nnxnp>	{-1}	(nn,np)	nn	nn	nn	np	nn	np	nn	np	np	np	nn	nn	np	np	np	np	np	np	np	np	np	nn	nn	np	np	np	np	np	np	np	nn	np	nn	nn	np	nn	nn	nn	nn	np	np	nn	nn
LG11_HB_1790_s29h1	F_0841916_L11_29_1	LG11	<lmxll>	{1-}	(ll,lm)	ll	lm	lm	ll	lm	lm	ll	lm	ll	ll	lm	ll	lm	ll	ll	lm	ll	lm	lm	lm	lm	lm	ll	ll	ll	ll	lm	ll	ll	ll	lm	lm	ll	lm	ll	lm	ll	lm	lm	lm	lm	ll	ll
LG11_HB_1792_s29h1	F_0842254_L11_29_1	LG11	<nnxnp>	{-1}	(nn,np)	nn	nn	nn	nn	nn	np	np	np	np	np	nn	nn	np	np	np	np	np	np	nn	np	np	np	nn	np	np	np	np	np	np	np	nn	np	nn	nn	np	nn	nn	nn	nn	np	np	nn	nn
F_0843228_L11_30_1	F_0843228_L11_30_1	LG11	<lmxll>	{1-}	(ll,lm)	ll	lm	lm	ll	lm	lm	ll	lm	ll	ll	lm	ll	ll	ll	ll	lm	ll	lm	lm	lm	lm	lm	ll	ll	ll	ll	lm	ll	ll	ll	lm	ll	ll	lm	lm	lm	ll	lm	lm	lm	lm	ll	ll
R_12911499_L11_31_1	R_12911499_L11_31_1	LG11	<lmxll>	{1-}	(ll,lm)	ll	lm	lm	ll	lm	lm	lm	lm	ll	ll	lm	ll	ll	ll	ll	ll	ll	lm	lm	lm	ll	lm	ll	lm	ll	ll	lm	ll	ll	lm	lm	ll	ll	ll	lm	lm	ll	lm	lm	lm	lm	ll	ll
LG11_HB_1794_s31h1	F_0844561_L11_31_1	LG11	<hkxhk>	{00}	(hh,hk,kk)	kk	hk	hk	kk	hk	hh	hk	hh	hk	hk	hk	kk	hk	hk	hk	hk	hk	hh	hk	hh	hk	hh	kk	hk	hk	hk	hh	hk	hk	hk	hk	hk	kk	kk	hh	hk	kk	hk	hk	hh	hh	hk	kk
F_0845056_L11_32_1	F_0845056_L11_32_1	LG11	<nnxnp>	{-0}	(nn,np)	np	np	np	np	np	nn	nn	nn	nn	nn	np	np	nn	nn	nn	nn	nn	nn	np	nn	nn	nn	np	nn	nn	np	nn	np	nn	nn	np	np	np	np	nn	np	np	np	np	nn	nn	nn	np
F_0845784_L11_33_1	F_0845784_L11_33_1	LG11	<nnxnp>	{-1}	(nn,np)	nn	nn	nn	nn	np	nn	np	nn	np	np	nn	nn	np	nn	np	np	np	np	nn	np	np	np	nn	np	np	nn	np	nn	nn	np	nn	nn	nn	nn	np	nn	nn	nn	nn	np	np	np	nn
F_0847269_L11_40_1	F_0847269_L11_40_1	LG11	<nnxnp>	{-1}	(nn,np)	nn	nn	nn	nn	np	nn	np	nn	np	np	nn	nn	np	nn	np	np	np	np	nn	np	np	np	nn	np	np	nn	np	nn	nn	np	nn	nn	np	nn	np	nn	nn	nn	nn	np	np	np	nn
LG11_HB_180	GD_01187_L11_PA	LG11	<nnxnp>	{-1}	(nn,np)	nn	nn	nn	nn	np	nn	np	nn	np	np	nn	nn	np	nn	np	np	np	np	nn	np	np	np	nn	np	np	nn	np	nn	nn	np	nn	nn	nn	nn	np	nn	nn	nn	nn	np	np	np	nn
LG11_HB_1800_s41h1	F_0847958_L11_41_1	LG11	<lmxll>	{0-}	(ll,lm)	lm	ll	ll	lm	ll	ll	ll	ll	lm	lm	ll	lm	lm	lm	lm	lm	lm	ll	ll	ll	lm	ll	lm	ll	ll	lm	ll	lm	lm	ll	ll	lm	lm	lm	ll	ll	lm	ll	ll	ll	lm	lm	lm
LG11_HB_1800_s41h1	F_0847944_L11_41_1	LG11	<nnxnp>	{-1}	(nn,np)	nn	nn	nn	nn	np	nn	np	nn	np	np	nn	nn	np	nn	np	np	np	np	nn	np	nn	np	nn	np	np	nn	np	nn	nn	np	nn	nn	np	nn	np	nn	nn	nn	nn	np	np	np	nn
GD_01857_L11_41_1	GD_01857_L11_41_1	LG11	<nnxnp>	{-1}	(nn,np)	nn	nn	nn	nn	np	nn	np	nn	np	np	nn	nn	np	nn	np	np	np	np	nn	np	nn	np	nn	np	np	nn	np	nn	nn	np	nn	nn	np	nn	np	nn	nn	nn	nn	nn	np	np	nn
LG11_HB_1801_s41h1	F_0848252_L11_41_1	LG11	<lmxll>	{0-}	(ll,lm)	lm	ll	ll	lm	ll	ll	ll	ll	lm	lm	ll	lm	lm	lm	lm	lm	lm	ll	ll	ll	lm	ll	lm	ll	ll	lm	ll	lm	lm	ll	ll	lm	lm	lm	ll	ll	lm	ll	ll	ll	lm	lm	lm
LG11_HB_1801_s41h1	F_0848270_L11_41_1	LG11	<hkxhk>	{10}	(hh,hk,kk)	hk	kk	kk	hk	hk	kk	hk	kk	hh	hh	kk	hk	hh	hk	hh	hh	hh	hk	kk	hk	hk	hk	hk	hk	hk	hk	hk	hk	hk	hk	kk	hk	hh	hk	hk	kk	hk	kk	kk	kk	hh	hh	hk
LG11_HB_1801_s41h1	F_0848258_L11_41_1	LG11	<nnxnp>	{-1}	(nn,np)	nn	nn	nn	nn	np	nn	np	nn	np	np	nn	nn	np	nn	np	np	np	np	nn	np	nn	np	nn	np	np	nn	np	nn	nn	np	nn	nn	np	nn	np	nn	nn	nn	nn	nn	np	np	nn
LG11_HB_1801_s41h1	F_0848306_L11_41_1	LG11	<nnxnp>	{-1}	(nn,np)	nn	nn	nn	nn	np	nn	np	nn	np	np	nn	nn	np	nn	np	np	np	np	nn	np	nn	np	nn	np	np	nn	np	nn	nn	np	nn	nn	np	nn	np	nn	nn	nn	nn	nn	np	np	nn
LG11_HB_1801_s41h1	F_0848307_L11_41_1	LG11	<nnxnp>	{-1}	(nn,np)	nn	nn	nn	nn	np	nn	np	nn	np	np	nn	nn	np	nn	np	np	np	np	nn	np	nn	np	nn	np	np	nn	np	nn	nn	np	nn	nn	np	nn	np	nn	nn	nn	nn	nn	np	np	nn
LG11_HB_1802_s41h1	F_0848514_L11_41_1	LG11	<lmxll>	{0-}	(ll,lm)	lm	ll	ll	lm	ll	ll	ll	ll	lm	lm	ll	lm	lm	lm	lm	lm	lm	ll	ll	ll	lm	ll	lm	ll	ll	lm	ll	lm	lm	ll	ll	lm	lm	lm	ll	ll	lm	ll	ll	ll	lm	lm	lm
LG11_HB_1802_s41h1	F_0848517_L11_41_1	LG11	<hkxhk>	{10}	(h-,kk)	h-	kk	kk	h-	h-	kk	h-	kk	h-	h-	kk	h-	h-	h-	h-	h-	h-	h-	kk	h-	h-	h-	h-	h-	h-	h-	h-	h-	h-	h-	kk	h-	h-	h-	h-	kk	h-	kk	kk	kk	h-	h-	h-
LG11_HB_1802_s41h1	F_0848509_L11_41_1	LG11	<nnxnp>	{-1}	(nn,np)	nn	nn	nn	nn	np	nn	np	nn	np	np	nn	nn	np	nn	np	np	np	np	nn	np	nn	np	nn	np	np	nn	np	nn	nn	np	nn	nn	np	nn	np	nn	nn	nn	nn	nn	np	np	nn
LG11_HB_1806_s42h1	F_0849815_L11_42_1	LG11	<hkxhk>	{10}	(hh,hk,kk)	hk	kk	kk	hk	hk	kk	hk	kk	hh	hh	kk	hk	hh	hk	hh	hh	hh	kk	kk	hk	hk	hk	hk	hk	hk	hk	hk	hk	hk	hk	kk	hk	hh	hk	hk	kk	hk	kk	hk	kk	hh	hh	hk
LG11_HB_1807_s42h1	F_0850158_L11_42_1	LG11	<hkxhk>	{10}	(hh,hk,kk)	hk	kk	kk	hk	hk	kk	hk	kk	hh	hh	kk	hk	hh	hk	hh	hh	hh	kk	kk	hk	hk	hk	hk	hk	hk	hk	hk	hk	hk	hk	kk	hk	hh	hk	hk	kk	hk	hk	hk	kk	hh	hh	hk
LG11_HB_1809_s44h1	F_0851593_L11_44_1	LG11	<hkxhk>	{10}	(hh,hk,kk)	hk	kk	kk	hk	hk	hk	kk	kk	hh	hk	hk	hk	hh	hk	hh	hh	hh	kk	kk	kk	hk	hk	hk	hk	hk	hk	hh	hk	kk	kk	kk	hk	hh	hk	hk	kk	hk	hk	hk	hk	hh	hh	hk
LG11_HB_181	F_0081348_L11_PA	LG11	<nnxnp>	{-1}	(nn,np)	nn	nn	nn	nn	np	nn	np	nn	np	np	nn	nn	np	nn	np	np	np	np	nn	np	np	np	nn	np	np	nn	np	nn	nn	np	nn	nn	np	nn	np	nn	nn	nn	nn	np	np	np	nn
LG11_HB_181	F_0081356_L11_PA	LG11	<nnxnp>	{-1}	(nn,np)	nn	nn	nn	nn	np	nn	np	nn	np	np	nn	nn	np	nn	np	np	np	np	nn	np	np	np	nn	np	np	nn	np	nn	nn	np	nn	nn	np	nn	np	nn	nn	nn	nn	np	np	np	nn
LG11_HB_181	F_0081375_L11_PA	LG11	<nnxnp>	{-1}	(nn,np)	nn	nn	nn	nn	np	nn	np	nn	np	np	nn	nn	np	nn	np	np	np	np	nn	np	np	np	nn	np	np	nn	np	nn	nn	np	nn	nn	np	nn	np	nn	nn	nn	nn	np	np	np	nn
LG11_HB_1811_s45h1	F_0852595_L11_45_1	LG11	<lmxll>	{1-}	(ll,lm)	ll	lm	lm	ll	lm	ll	lm	lm	ll	lm	lm	ll	ll	ll	ll	ll	ll	lm	lm	lm	ll	ll	ll	lm	lm	ll	ll	ll	lm	lm	lm	ll	ll	ll	lm	lm	ll	lm	ll	ll	ll	ll	ll
LG11_HB_1811_s45h1	F_0852584_L11_45_1	LG11	<nnxnp>	{-0}	(nn,np)	np	np	np	np	nn	np	np	np	nn	nn	nn	np	nn	np	np	nn	nn	np	np	np	np	nn	np	nn	nn	np	nn	np	np	np	np	np	nn	np	nn	np	np	nn	np	np	nn	nn	np
LG11_HB_1812_s46h1	F_0852911_L11_46_1	LG11	<lmxll>	{1-}	(ll,lm)	ll	lm	lm	ll	lm	ll	lm	lm	ll	lm	lm	ll	ll	ll	ll	ll	lm	lm	lm	lm	lm	ll	ll	lm	lm	ll	ll	ll	lm	lm	lm	ll	ll	ll	lm	lm	ll	lm	ll	ll	ll	ll	ll
LG11_HB_1812_s46h1	F_0852912_L11_46_1	LG11	<lmxll>	{1-}	(ll,lm)	ll	lm	lm	ll	lm	ll	lm	lm	ll	lm	lm	ll	ll	ll	ll	ll	lm	lm	lm	lm	lm	ll	ll	lm	lm	ll	ll	ll	lm	lm	lm	ll	ll	ll	lm	lm	ll	lm	ll	ll	ll	ll	ll
LG11_HB_1812_s46h1	F_0852930_L11_46_1	LG11	<lmxll>	{1-}	(ll,lm)	ll	lm	lm	ll	lm	ll	lm	lm	ll	lm	lm	ll	ll	ll	ll	ll	lm	lm	lm	lm	lm	ll	ll	lm	lm	ll	ll	ll	lm	lm	lm	ll	ll	ll	lm	lm	ll	lm	ll	ll	ll	ll	ll
LG11_HB_1814_s47h1	F_0853704_L11_47_1	LG11	<lmxll>	{1-}	(ll,lm)	ll	lm	lm	ll	lm	ll	lm	lm	ll	lm	lm	ll	ll	ll	ll	ll	lm	lm	lm	lm	lm	ll	ll	lm	lm	ll	ll	ll	lm	lm	lm	ll	ll	ll	lm	lm	ll	lm	ll	ll	ll	ll	ll
LG11_HB_1814_s47h1	F_0853712_L11_47_1	LG11	<lmxll>	{1-}	(ll,lm)	ll	lm	lm	ll	lm	ll	lm	lm	ll	lm	lm	ll	ll	ll	ll	ll	lm	lm	lm	lm	lm	ll	ll	lm	lm	ll	ll	ll	lm	lm	lm	ll	ll	ll	lm	lm	ll	lm	ll	ll	ll	ll	ll
LG11_HB_1815_s47h1	F_0853797_L11_47_1	LG11	<lmxll>	{1-}	(ll,lm)	ll	lm	lm	ll	lm	ll	lm	lm	ll	lm	lm	ll	ll	ll	ll	ll	lm	lm	lm	lm	lm	ll	ll	lm	lm	ll	ll	ll	lm	lm	lm	ll	ll	ll	lm	lm	ll	lm	ll	ll	ll	ll	ll
LG11_HB_1815_s47h1	F_0853800_L11_47_1	LG11	<lmxll>	{1-}	(ll,lm)	ll	lm	lm	ll	lm	ll	lm	lm	ll	lm	lm	ll	ll	ll	ll	ll	lm	lm	lm	lm	lm	ll	ll	lm	lm	ll	ll	ll	lm	lm	lm	ll	ll	ll	lm	lm	ll	lm	ll	ll	ll	ll	ll
LG11_HB_1815_s47h1	F_0853804_L11_47_1	LG11	<lmxll>	{1-}	(ll,lm)	ll	lm	lm	ll	lm	ll	lm	lm	ll	lm	lm	ll	ll	ll	ll	ll	lm	lm	lm	lm	lm	ll	ll	lm	lm	ll	ll	ll	lm	lm	lm	ll	ll	ll	lm	lm	ll	lm	ll	ll	ll	ll	ll
LG11_HB_1815_s47h1	F_0853817_L11_47_1	LG11	<lmxll>	{1-}	(ll,lm)	ll	lm	lm	ll	lm	ll	lm	lm	ll	lm	lm	ll	ll	ll	ll	ll	lm	lm	lm	lm	lm	ll	ll	lm	lm	ll	ll	ll	lm	lm	lm	ll	ll	ll	lm	lm	ll	lm	ll	ll	ll	ll	ll
LG11_HB_1816_s47h1	F_0853955_L11_47_1	LG11	<lmxll>	{1-}	(ll,lm)	ll	lm	lm	ll	lm	ll	lm	ll	ll	lm	lm	ll	ll	ll	ll	ll	lm	lm	lm	lm	lm	ll	ll	lm	lm	ll	ll	ll	lm	lm	lm	ll	ll	ll	lm	lm	ll	lm	ll	ll	ll	ll	ll
LG11_HB_1816_s47h1	F_0853971_L11_47_1	LG11	<lmxll>	{1-}	(ll,lm)	ll	lm	lm	ll	lm	ll	lm	ll	ll	lm	lm	ll	ll	ll	ll	ll	lm	lm	lm	lm	lm	ll	ll	lm	lm	ll	ll	ll	lm	lm	lm	ll	ll	ll	lm	lm	ll	lm	ll	ll	ll	ll	ll
LG11_HB_1817_s26h1	F_0854015_L12_26_1	LG11	<lmxll>	{0-}	(ll,lm)	lm	ll	ll	lm	lm	ll	lm	ll	lm	lm	ll	lm	ll	lm	lm	ll	lm	ll	ll	ll	ll	ll	ll	lm	lm	lm	ll	lm	lm	lm	ll	ll	lm	ll	lm	ll	lm	ll	ll	ll	ll	lm	lm
LG11_HB_1817_s26h1	F_0854043_L12_26_1	LG11	<lmxll>	{0-}	(ll,lm)	lm	ll	ll	lm	lm	ll	lm	ll	lm	lm	ll	lm	ll	lm	lm	ll	lm	ll	ll	ll	ll	ll	ll	lm	lm	lm	ll	lm	lm	lm	ll	ll	lm	ll	lm	ll	lm	ll	ll	ll	ll	lm	lm
LG11_HB_182	F_0081967_L11_PA	LG11	<hkxhk>	{00}	(hh,hk,kk)	kk	hk	hk	kk	hh	hk	hh	hk	hk	hk	hk	kk	hk	kk	hk	hk	hk	hh	hk	hh	hk	hh	kk	hh	hh	--	hh	kk	kk	hh	hk	kk	hk	kk	hh	hk	kk	hk	hk	hh	hk	hk	kk
LG11_HB_182	F_0081952_L11_PA	LG11	<nnxnp>	{-1}	(nn,np)	nn	nn	nn	nn	np	nn	np	nn	np	np	nn	nn	np	nn	np	np	np	np	nn	np	np	np	nn	np	np	nn	np	nn	nn	np	nn	nn	np	nn	np	nn	nn	nn	nn	np	np	np	nn
LG11_HB_182	F_0081954_L11_PA	LG11	<nnxnp>	{-1}	(nn,np)	nn	nn	nn	nn	np	nn	np	nn	np	np	nn	nn	np	nn	np	np	np	np	nn	np	np	np	nn	np	np	nn	np	nn	nn	np	nn	nn	np	nn	np	nn	nn	nn	nn	np	np	np	nn
LG11_HB_182	F_0081965_L11_PA	LG11	<nnxnp>	{-1}	(nn,np)	nn	nn	nn	nn	np	nn	np	nn	np	np	nn	nn	np	nn	np	np	np	np	nn	np	np	np	nn	np	np	nn	np	nn	nn	np	nn	nn	np	nn	np	nn	nn	nn	nn	np	np	np	nn
LG11_HB_182	F_0081979_L11_PA	LG11	<nnxnp>	{-0}	(nn,np)	np	np	np	np	nn	np	nn	np	nn	nn	np	np	nn	np	nn	nn	nn	nn	np	nn	nn	nn	np	nn	nn	np	nn	np	np	nn	np	np	nn	np	nn	np	np	np	np	nn	nn	nn	np
LG11_HB_182	F_0081983_L11_PA	LG11	<nnxnp>	{-1}	(nn,np)	nn	nn	nn	nn	np	nn	np	nn	np	np	nn	nn	np	nn	np	np	np	np	nn	np	np	np	nn	np	np	nn	np	nn	nn	np	nn	nn	np	nn	np	nn	nn	nn	nn	np	np	np	nn
LG11_HB_182	GD_00743_L11_PA	LG11	<hkxhk>	{11}	(hh,hk,kk)	hh	hk	hk	hh	kk	hk	kk	hk	hk	hk	hk	hh	hk	hh	hk	hk	hk	kk	hk	kk	hk	kk	hh	kk	kk	hh	kk	hh	hh	kk	hk	hh	hk	hh	kk	hk	hh	hk	hk	kk	hk	hk	hh
LG11_HB_182	R_22759608_L11_PA	LG11	<nnxnp>	{-0}	(nn,np)	np	np	np	np	nn	np	nn	np	nn	nn	np	np	nn	np	nn	nn	nn	nn	np	nn	nn	nn	np	nn	nn	np	nn	np	np	nn	np	np	nn	np	nn	np	np	np	np	nn	nn	nn	np
LG11_HB_182.5	R_22723616_L11_PA	LG11	<nnxnp>	{-1}	(nn,np)	nn	nn	nn	nn	np	nn	np	nn	np	np	nn	nn	np	nn	np	np	np	np	nn	np	np	np	nn	np	np	nn	np	nn	nn	np	nn	nn	np	nn	np	nn	nn	nn	nn	np	np	np	nn
LG11_HB_182.5	R_22729723_L11_PA	LG11	<nnxnp>	{-1}	(nn,np)	nn	nn	nn	nn	np	nn	np	nn	np	np	nn	nn	np	nn	np	np	np	np	nn	np	np	np	nn	np	np	nn	np	nn	nn	np	nn	nn	np	nn	np	nn	nn	nn	nn	np	np	np	nn
LG11_HB_1820_s27h1	F_0855591_L12_27_1	LG11	<nnxnp>	{-0}	(nn,np)	np	np	np	np	nn	np	nn	np	nn	nn	np	np	nn	np	nn	nn	nn	nn	np	nn	nn	nn	np	nn	nn	np	nn	np	np	nn	np	np	nn	np	nn	np	np	np	np	nn	nn	nn	np
LG11_HB_1820_s27h1	F_0855601_L12_27_1	LG11	<nnxnp>	{-1}	(nn,np)	nn	nn	nn	nn	np	nn	np	nn	np	np	nn	nn	np	nn	np	np	np	np	nn	np	np	np	nn	np	np	nn	np	nn	nn	np	nn	nn	np	nn	np	nn	nn	nn	nn	np	np	np	nn
LG11_HB_1833_s38h1	F_0859705_L12_38_1	LG11	<lmxll>	{0-}	(ll,lm)	lm	ll	ll	lm	ll	ll	lm	ll	lm	lm	ll	lm	ll	lm	lm	ll	lm	ll	ll	ll	ll	ll	ll	lm	lm	lm	ll	lm	lm	lm	ll	ll	lm	ll	lm	ll	lm	ll	ll	ll	ll	lm	lm
LG11_HB_186	F_0083299_L11_PA	LG11	<nnxnp>	{-0}	(nn,np)	np	np	np	np	nn	np	nn	np	nn	nn	np	np	nn	np	nn	nn	nn	nn	np	nn	nn	nn	np	nn	nn	np	nn	np	np	nn	np	np	nn	np	nn	np	np	np	np	nn	nn	nn	np
LG11_HB_186	F_0083300_L11_PA	LG11	<nnxnp>	{-1}	(nn,np)	nn	nn	nn	nn	np	nn	np	nn	np	np	nn	nn	np	nn	np	np	np	np	nn	np	np	np	nn	np	np	nn	np	nn	nn	np	nn	nn	np	nn	np	nn	nn	nn	nn	np	np	np	nn
LG11_HB_186	F_0083301_L11_PA	LG11	<nnxnp>	{-1}	(nn,np)	nn	nn	nn	nn	np	nn	np	nn	np	np	nn	nn	np	nn	np	np	np	np	nn	np	np	np	nn	np	np	nn	np	nn	nn	np	nn	nn	np	nn	np	nn	nn	nn	nn	np	np	np	nn
LG11_HB_187	F_0083429_L11_PA	LG11	<lmxll>	{0-}	(ll,lm)	lm	ll	ll	lm	ll	ll	ll	ll	lm	lm	ll	lm	lm	lm	lm	lm	lm	ll	ll	ll	lm	ll	lm	ll	ll	lm	ll	lm	lm	ll	ll	lm	lm	lm	ll	ll	lm	ll	ll	ll	lm	lm	lm
LG11_HB_187	F_0083448_L11_PA	LG11	<lmxll>	{0-}	(ll,lm)	lm	ll	ll	lm	ll	ll	ll	ll	lm	lm	ll	lm	lm	lm	lm	lm	lm	ll	ll	ll	lm	ll	lm	ll	ll	lm	ll	lm	lm	ll	ll	lm	lm	lm	ll	ll	lm	ll	ll	ll	lm	lm	lm
LG11_HB_187	F_0083456_L11_PA	LG11	<lmxll>	{0-}	(ll,lm)	lm	ll	ll	lm	ll	ll	ll	ll	lm	lm	ll	lm	lm	lm	lm	lm	lm	ll	ll	ll	lm	ll	lm	ll	ll	lm	ll	lm	lm	ll	ll	lm	lm	lm	ll	ll	lm	ll	ll	ll	lm	lm	lm
LG11_HB_187	F_0083444_L11_PA	LG11	<hkxhk>	{10}	(hh,hk,kk)	hk	kk	kk	hk	hk	kk	hk	kk	hh	hh	kk	hk	hh	hk	hh	hh	hh	hk	kk	hk	hk	hk	hk	hk	hk	hk	hk	hk	hk	hk	kk	hk	hh	hk	hk	kk	hk	kk	kk	hk	hh	hh	hk
LG11_HB_187	F_0083436_L11_PA	LG11	<nnxnp>	{-1}	(nn,np)	nn	nn	nn	nn	np	nn	np	nn	np	np	nn	nn	np	nn	np	np	np	np	nn	np	nn	np	nn	np	np	nn	np	nn	nn	np	nn	nn	np	nn	np	nn	nn	nn	nn	np	np	np	nn
LG11_HB_187	F_0083446_L11_PA	LG11	<nnxnp>	{-1}	(nn,np)	nn	nn	nn	nn	np	nn	np	nn	np	np	nn	nn	np	nn	np	np	np	np	nn	np	nn	np	nn	np	np	nn	np	nn	nn	np	nn	nn	np	nn	np	nn	nn	nn	nn	np	np	np	nn
LG11_HB_187	F_0083452_L11_PA	LG11	<nnxnp>	{-0}	(nn,np)	np	np	np	np	nn	np	nn	np	nn	nn	np	np	nn	np	nn	nn	nn	nn	np	nn	np	nn	np	nn	nn	np	nn	np	np	nn	np	np	nn	np	nn	np	np	np	np	nn	nn	nn	np
LG11_HB_187	F_0083455_L11_PA	LG11	<nnxnp>	{-0}	(nn,np)	np	np	np	np	nn	np	nn	np	nn	nn	np	np	nn	np	nn	nn	nn	nn	np	nn	np	nn	np	nn	nn	np	nn	np	np	nn	np	np	nn	np	nn	np	np	np	np	nn	nn	nn	np
LG11_HB_187	F_0083463_L11_PA	LG11	<nnxnp>	{-0}	(nn,np)	np	np	np	np	nn	np	nn	np	nn	--	np	--	nn	np	nn	nn	nn	nn	np	--	np	nn	np	nn	nn	np	nn	np	np	nn	np	np	--	np	nn	np	np	np	np	nn	nn	nn	np
LG11_HB_187	F_0083459_L11_PA	LG11	<lmxll>	{1-}	(ll,lm)	ll	lm	lm	ll	lm	lm	lm	lm	ll	ll	lm	ll	ll	ll	ll	ll	ll	lm	lm	lm	ll	lm	ll	lm	lm	ll	lm	ll	ll	lm	lm	ll	ll	ll	lm	lm	ll	lm	lm	lm	ll	ll	ll
LG11_HB_188	F_0083833_L11_PA	LG11	<lmxll>	{0-}	(ll,lm)	lm	ll	ll	lm	ll	ll	ll	ll	lm	lm	ll	lm	lm	lm	lm	lm	lm	ll	ll	ll	lm	ll	lm	ll	ll	lm	ll	lm	lm	ll	ll	lm	lm	lm	ll	ll	lm	ll	ll	ll	lm	lm	lm
LG11_HB_188	F_0083837_L11_PA	LG11	<lmxll>	{0-}	(ll,lm)	lm	ll	ll	lm	ll	ll	ll	ll	lm	lm	ll	lm	lm	lm	lm	lm	lm	ll	ll	ll	lm	ll	lm	ll	ll	lm	ll	lm	lm	ll	ll	lm	lm	lm	ll	ll	lm	ll	ll	ll	lm	lm	lm
LG11_HB_188	F_0083819_L11_PA	LG11	<hkxhk>	{00}	(hh,hk,kk)	kk	hk	hk	kk	hh	hk	hh	hk	hk	hk	hk	kk	hk	kk	hk	hk	hk	hh	hk	hh	kk	hh	kk	hh	hh	kk	hh	kk	kk	hh	hk	kk	hk	kk	hh	hk	kk	hk	hk	hh	hk	hk	kk
LG11_HB_188	F_0083830_L11_PA	LG11	<hkxhk>	{01}	(hh,hk,kk)	hk	hh	hh	hk	hk	hh	hk	hh	kk	kk	hh	hk	kk	hk	kk	kk	kk	hk	hh	hk	hk	hk	hk	hk	hk	hk	hk	hk	hk	hk	hh	hk	kk	hk	hk	hh	hk	hh	hh	hk	kk	kk	hk
LG11_HB_188	F_0083820_L11_PA	LG11	<nnxnp>	{-1}	(nn,np)	nn	nn	nn	nn	np	nn	np	nn	np	np	nn	nn	np	nn	np	np	np	np	nn	np	nn	np	nn	np	np	nn	np	nn	nn	np	nn	nn	np	nn	np	nn	nn	nn	nn	np	np	np	nn
LG11_HB_188	F_0083822_L11_PA	LG11	<nnxnp>	{-0}	(nn,np)	np	np	np	np	nn	np	nn	np	nn	nn	np	np	nn	np	nn	nn	nn	nn	np	nn	np	nn	np	nn	nn	np	nn	np	np	nn	np	np	nn	np	nn	np	np	np	np	nn	nn	nn	np
LG11_HB_188	F_0083839_L11_PA	LG11	<nnxnp>	{-1}	(nn,np)	nn	nn	nn	nn	np	nn	np	nn	np	np	nn	nn	np	nn	np	np	np	np	nn	np	nn	np	nn	np	np	nn	np	nn	nn	np	nn	nn	np	nn	np	nn	nn	nn	nn	np	np	np	nn
LG11_HB_188	F_0083825_L11_PA	LG11	<lmxll>	{1-}	(ll,lm)	ll	lm	lm	ll	lm	lm	lm	lm	ll	ll	lm	ll	ll	ll	ll	ll	ll	lm	lm	lm	ll	lm	ll	lm	lm	ll	lm	ll	ll	lm	lm	ll	ll	ll	lm	lm	ll	lm	lm	lm	ll	ll	ll
LG11_HB_188	R_24586716_L11_PA	LG11	<lmxll>	{1-}	(ll,lm)	ll	lm	lm	ll	lm	lm	lm	lm	ll	ll	lm	ll	ll	ll	ll	ll	ll	lm	lm	lm	ll	lm	ll	lm	lm	ll	lm	ll	ll	lm	lm	ll	ll	ll	lm	lm	ll	lm	lm	lm	ll	ll	ll
LG11_HB_1880_s40h1	F_0877955_L13_40_1	LG11	<lmxll>	{1-}	(ll,lm)	ll	lm	lm	ll	lm	lm	lm	lm	ll	ll	lm	ll	ll	ll	ll	ll	ll	lm	lm	lm	ll	lm	ll	lm	ll	ll	lm	ll	ll	lm	lm	ll	ll	ll	lm	lm	ll	lm	lm	lm	ll	ll	ll
LG11_HB_1880_s40h1	F_0877968_L13_40_1	LG11	<lmxll>	{1-}	(ll,lm)	ll	lm	lm	ll	lm	lm	lm	lm	ll	ll	lm	ll	ll	ll	ll	ll	ll	lm	lm	lm	ll	lm	ll	lm	ll	ll	lm	ll	ll	lm	lm	ll	ll	ll	lm	lm	ll	lm	lm	lm	ll	ll	ll
LG11_HB_189	F_0084534_L11_PA	LG11	<hkxhk>	{01}	(hh,hk,kk)	hk	hh	hh	hk	hk	hh	hk	hh	kk	kk	hh	hk	kk	hk	kk	kk	kk	hk	hh	hk	hk	hk	hk	hk	hk	hk	hk	hk	hk	hk	hh	hk	kk	hk	hk	hh	hk	hh	hh	hk	kk	kk	hk
LG11_HB_189	F_0084571_L11_PA	LG11	<hkxhk>	{10}	(hh,hk,kk)	hk	kk	kk	hk	hk	kk	hk	kk	hh	hh	kk	hk	hh	hk	hh	hh	hh	hk	kk	hk	hk	hk	hk	hk	hk	hk	hk	hk	hk	hk	kk	hk	hh	hk	hk	kk	hk	kk	kk	hk	hh	hh	hk
LG11_HB_190	F_0085089_L11_PA	LG11	<nnxnp>	{-1}	(nn,np)	nn	nn	nn	nn	np	nn	np	nn	np	np	nn	nn	np	nn	np	np	np	np	nn	np	nn	np	nn	np	np	nn	np	nn	nn	np	nn	nn	np	nn	np	nn	nn	nn	nn	nn	np	np	nn
LG11_HB_190	F_0085102_L11_PA	LG11	<nnxnp>	{-1}	(nn,np)	nn	nn	nn	nn	np	nn	np	nn	np	np	nn	nn	np	nn	np	np	np	np	nn	np	nn	np	nn	np	np	nn	np	nn	nn	np	nn	nn	np	nn	np	nn	nn	nn	nn	nn	np	np	nn
LG11_HB_191	F_0085425_L11_PA	LG11	<nnxnp>	{-1}	(nn,np)	nn	nn	nn	nn	np	nn	np	nn	np	np	nn	nn	np	nn	np	np	np	np	nn	np	nn	np	nn	np	np	nn	np	nn	nn	np	nn	nn	np	nn	np	nn	nn	nn	nn	nn	np	np	nn
LG11_HB_191	F_0085428_L11_PA	LG11	<nnxnp>	{-1}	(nn,np)	nn	nn	nn	nn	np	nn	np	nn	np	np	nn	nn	np	nn	np	np	np	np	nn	np	nn	np	nn	np	np	nn	np	nn	nn	np	nn	nn	np	nn	np	nn	nn	nn	nn	nn	np	np	nn
LG11_HB_191	F_0085429_L11_PA	LG11	<nnxnp>	{-1}	(nn,np)	nn	nn	nn	nn	np	nn	np	nn	np	np	nn	nn	np	nn	np	np	np	np	nn	np	nn	np	nn	np	np	nn	np	nn	nn	np	nn	nn	np	nn	np	nn	nn	nn	nn	nn	np	np	nn
LG11_HB_191	F_0085444_L11_PA	LG11	<nnxnp>	{-1}	(nn,np)	nn	nn	nn	nn	np	nn	np	nn	np	np	nn	nn	np	nn	np	np	np	np	nn	np	nn	np	nn	np	np	nn	np	nn	nn	np	nn	nn	np	nn	np	nn	nn	nn	nn	nn	np	np	nn
LG11_HB_191	F_0085446_L11_PA	LG11	<nnxnp>	{-1}	(nn,np)	nn	nn	nn	nn	np	nn	np	nn	np	np	nn	nn	np	nn	np	np	np	np	nn	np	nn	np	nn	np	np	nn	np	nn	nn	np	nn	nn	np	nn	np	nn	nn	nn	nn	nn	np	np	nn
LG11_HB_192	F_0086581_L11_PA	LG11	<lmxll>	{0-}	(ll,lm)	lm	ll	ll	lm	ll	ll	ll	ll	lm	lm	ll	lm	lm	lm	lm	lm	lm	ll	ll	ll	lm	ll	lm	ll	ll	lm	ll	lm	lm	ll	ll	lm	lm	lm	ll	ll	lm	ll	ll	ll	lm	lm	lm
LG11_HB_192	F_0086582_L11_PA	LG11	<lmxll>	{0-}	(ll,lm)	lm	ll	ll	lm	ll	ll	ll	ll	lm	lm	ll	lm	lm	lm	lm	lm	lm	ll	ll	ll	lm	ll	lm	ll	ll	lm	ll	lm	lm	ll	ll	lm	lm	lm	ll	ll	lm	ll	ll	ll	lm	lm	lm
LG11_HB_192	F_0086583_L11_PA	LG11	<hkxhk>	{10}	(hh,hk,kk)	hk	kk	kk	hk	hk	kk	hk	kk	hh	hh	kk	hk	hh	hk	hh	hh	hh	kk	kk	hk	hk	hk	hk	hk	hk	hk	hk	hk	hk	hk	kk	hk	hh	hk	hk	kk	hk	kk	kk	kk	hh	hh	hk
LG11_HB_192	F_0086596_L11_PA	LG11	<hkxhk>	{01}	(hh,hk,kk)	hk	hh	hh	hk	hk	hh	hk	hh	kk	kk	hh	hk	kk	hk	kk	kk	kk	hh	hh	hk	hk	hk	hk	hk	hk	hk	hk	hk	hk	hk	hh	hk	kk	hk	hk	hh	hk	hh	hh	hh	kk	kk	hk
LG11_HB_192	F_0086586_L11_PA	LG11	<nnxnp>	{-1}	(nn,np)	nn	nn	nn	nn	np	nn	np	nn	np	np	nn	nn	np	nn	np	np	np	nn	nn	np	nn	np	nn	np	np	nn	np	nn	nn	np	nn	nn	np	nn	np	nn	nn	nn	nn	nn	np	np	nn
LG11_HB_192	F_0086598_L11_PA	LG11	<nnxnp>	{-1}	(nn,np)	nn	nn	nn	nn	np	nn	np	nn	np	np	nn	nn	np	nn	np	np	np	nn	nn	np	nn	np	nn	np	np	nn	np	nn	nn	np	nn	nn	np	nn	np	nn	nn	nn	nn	nn	np	np	nn
LG11_HB_192	R_26026377_L11_PA	LG11	<nnxnp>	{-1}	(nn,np)	nn	nn	nn	nn	np	nn	np	nn	np	np	nn	nn	np	nn	np	np	np	nn	nn	np	nn	np	nn	np	np	nn	np	nn	nn	np	nn	nn	np	nn	np	nn	nn	nn	nn	nn	np	np	nn
GD_01797_L11_PA	GD_01797_L11_PA	LG11	<nnxnp>	{-1}	(nn,np)	nn	nn	nn	nn	np	nn	np	nn	np	np	nn	nn	np	nn	np	np	np	nn	nn	np	nn	np	nn	np	np	nn	np	nn	nn	np	nn	nn	np	nn	np	nn	nn	nn	nn	nn	np	np	nn
LG11_HB_193	F_0086989_L11_PA	LG11	<hkxhk>	{10}	(hh,hk,kk)	hk	kk	kk	hk	hk	kk	hk	kk	hh	hh	kk	hk	hh	hk	hh	hh	hh	kk	kk	hk	hk	hk	hk	hk	hk	hk	hk	hk	hk	hk	kk	hk	hh	hk	hk	kk	hk	kk	kk	kk	hh	hh	hk
LG11_HB_193	F_0087006_L11_PA	LG11	<hkxhk>	{01}	(hh,hk,kk)	hk	hh	hh	hk	hk	hh	hk	hh	kk	kk	hh	hk	kk	hk	kk	kk	kk	hh	hh	hk	hk	hk	hk	hk	hk	hk	hk	hk	hk	hk	hh	hk	kk	hk	hk	hh	hk	hh	hh	hh	kk	kk	hk
LG11_HB_194	F_0087720_L11_PA	LG11	<hkxhk>	{01}	(hh,hk,kk)	hk	hh	hh	hk	hk	hh	hk	hh	kk	kk	hh	hk	kk	hk	kk	kk	kk	hh	hh	hk	hk	hk	hk	hk	hk	hk	hk	hk	hk	hk	hh	hk	kk	hk	hk	hh	hk	hh	hk	hh	kk	kk	hk
LG11_HB_195	F_0087916_L11_PA	LG11	<hkxhk>	{01}	(hh,hk,kk)	hk	hh	hh	hk	hk	hh	hk	hh	kk	kk	hh	hk	kk	hk	kk	kk	kk	hh	hh	hk	hk	hk	hk	hk	hk	hk	hk	hk	hk	hk	hh	hk	kk	hk	hk	hh	hk	hh	hk	hh	kk	kk	hk
LG11_HB_195	F_0087922_L11_PA	LG11	<hkxhk>	{01}	(hh,hk,kk)	hk	hh	hh	hk	hk	hh	hk	hh	kk	kk	hh	hk	kk	hk	kk	kk	kk	hh	hh	hk	hk	hk	hk	hk	hk	hk	hk	hk	hk	hk	hh	hk	kk	hk	hk	hh	hk	hh	hk	hh	kk	kk	hk
F_0910724_L15_62_1	F_0910724_L15_62_1	LG11	<lmxll>	{0-}	(ll,lm)	lm	ll	ll	lm	ll	ll	lm	ll	lm	lm	ll	lm	ll	lm	lm	ll	lm	ll	ll	ll	ll	ll	ll	lm	lm	lm	ll	lm	lm	lm	ll	ll	lm	ll	lm	ll	lm	ll	ll	ll	ll	lm	lm
LG11_HB_201	F_0089263_L11_PA	LG11	<hkxhk>	{01}	(hh,hk,kk)	hk	hh	hh	hk	hk	hh	hk	hh	kk	kk	hh	hk	kk	hk	kk	kk	kk	hh	hh	hk	hk	hk	hk	hk	hk	hk	hk	hk	hk	hk	hh	hk	kk	hk	hk	hh	hk	hh	hk	hh	kk	kk	hk
LG11_HB_201	F_0089271_L11_PA	LG11	<hkxhk>	{01}	(hh,hk,kk)	hk	hh	hh	hk	hk	hh	hk	hh	kk	kk	hh	hk	kk	hk	kk	kk	kk	hh	hh	hk	hk	hk	hk	hk	hk	hk	hk	hk	hk	hk	hh	hk	kk	hk	hk	hh	hk	hh	hk	hh	kk	kk	hk
LG11_HB_201	F_0089272_L11_PA	LG11	<hkxhk>	{01}	(hh,hk,kk)	hk	hh	hh	hk	hk	hh	hk	hh	kk	kk	hh	hk	kk	hk	kk	kk	kk	hh	hh	hk	hk	hk	hk	hk	hk	hk	hk	hk	hk	hk	hh	hk	kk	hk	hk	hh	hk	hh	hk	hh	kk	kk	hk
LG11_HB_201	GD_01705_L11_PA	LG11	<hkxhk>	{01}	(hh,hk,kk)	hk	hh	hh	hk	hk	hh	hk	hh	kk	kk	hh	hk	kk	hk	kk	kk	kk	hh	hh	hk	hk	hk	hk	hk	hk	hk	hk	hk	hk	hk	hh	hk	kk	hk	hk	hh	hk	hh	hk	hh	kk	kk	hk
LG11_HB_201	R_28699805_L11_PA	LG11	<hkxhk>	{01}	(hh,hk,kk)	hk	hh	hh	hk	hk	hh	hk	hh	kk	kk	hh	hk	kk	hk	kk	kk	kk	hh	hh	hk	hk	hk	hk	hk	hk	hk	hk	hk	hk	hk	hh	hk	kk	hk	hk	hh	hk	hh	hk	hh	kk	kk	hk
LG11_HB_201	R_28702187_L11_PA	LG11	<hkxhk>	{10}	(h-,kk)	h-	kk	kk	h-	h-	kk	h-	kk	h-	h-	kk	h-	h-	h-	h-	h-	h-	kk	kk	h-	h-	h-	h-	h-	h-	h-	h-	h-	h-	h-	kk	h-	h-	h-	h-	kk	h-	kk	h-	kk	h-	h-	h-
LG11_HB_2039_s42h1	F_0939858_L1_42_1	LG11	<lmxll>	{1-}	(ll,lm)	ll	lm	lm	ll	lm	lm	lm	lm	ll	ll	lm	ll	ll	ll	ll	ll	ll	lm	lm	lm	ll	lm	ll	lm	ll	ll	lm	ll	ll	lm	lm	ll	ll	ll	lm	lm	ll	lm	lm	lm	ll	ll	ll
LG11_HB_2039_s42h1	F_0939870_L1_42_1	LG11	<lmxll>	{1-}	(ll,lm)	ll	lm	lm	ll	lm	lm	lm	lm	ll	ll	lm	ll	ll	ll	ll	ll	ll	lm	lm	lm	ll	lm	ll	lm	ll	ll	lm	ll	ll	lm	lm	ll	ll	ll	lm	lm	ll	lm	lm	lm	ll	ll	ll
LG11_HB_204.5	GD_00662_L11_PA	LG11	<hkxhk>	{01}	(hh,hk,kk)	hk	hh	hh	hk	hk	hh	hk	hh	kk	hk	hh	hk	kk	hk	kk	kk	kk	hh	hh	hh	hk	hk	hk	hk	hk	hk	hk	hk	hk	hh	hh	hk	kk	hk	hk	hh	hk	hk	hk	hh	kk	kk	hk
LG11_HB_2040_s42h1	F_0940194_L1_42_1	LG11	<lmxll>	{1-}	(ll,lm)	ll	lm	lm	ll	lm	lm	lm	lm	ll	ll	lm	ll	ll	ll	ll	ll	ll	lm	lm	lm	ll	lm	ll	lm	ll	ll	lm	ll	ll	lm	lm	ll	ll	ll	lm	lm	ll	lm	lm	lm	ll	ll	ll
LG11_HB_2040_s42h1	F_0940200_L1_42_1	LG11	<lmxll>	{1-}	(ll,lm)	ll	lm	lm	ll	lm	lm	lm	lm	ll	ll	lm	ll	ll	ll	ll	ll	ll	lm	lm	lm	ll	lm	ll	lm	ll	ll	lm	ll	ll	lm	lm	ll	ll	ll	lm	lm	ll	lm	lm	lm	ll	ll	ll
LG11_HB_205	F_0092083_L11_PA	LG11	<hkxhk>	{10}	(hh,hk,kk)	hk	kk	kk	hk	hk	kk	hk	kk	hh	hk	kk	hk	hh	hk	hh	hh	hh	kk	kk	kk	hk	hk	hk	hk	hk	hk	hk	hk	hk	kk	kk	hk	hh	hk	hk	kk	hk	hk	hk	kk	hh	hh	hk
LG11_HB_205	R_30055645_L11_PA	LG11	<hkxhk>	{10}	(hh,hk,kk)	hk	kk	kk	hk	hk	kk	hk	kk	hh	hk	kk	hk	hh	hk	hh	hh	hh	kk	kk	kk	hk	hk	hk	hk	hk	hk	hk	hk	hk	kk	kk	hk	hh	hk	hk	kk	hk	hk	hk	kk	hh	hh	hk
LG11_HB_207	F_0092573_L11_PA	LG11	<hkxhk>	{10}	(hh,hk,kk)	hk	kk	kk	hk	hk	kk	kk	kk	hh	hk	hk	hk	hh	hk	hh	hh	hh	kk	kk	kk	hk	hk	hk	hk	hk	hk	hk	hk	hk	kk	kk	hk	hh	hk	hk	kk	hk	hk	hk	kk	hh	hh	hk
LG11_HB_210	F_0094434_L11_PA	LG11	<hkxhk>	{01}	(hh,hk,kk)	hk	hh	hh	hk	hk	hh	hh	hh	kk	hk	hk	hk	kk	hk	kk	kk	kk	hh	hh	hh	hk	hk	hk	hk	hk	hk	hk	hk	hh	hh	hh	hk	kk	hk	hk	hh	hk	hk	hk	hh	kk	kk	hk
LG11_HB_213	F_0096440_L11_PA	LG11	<hkxhk>	{01}	(hh,hk,kk)	hk	hh	hh	hk	hk	hk	hh	hh	kk	hk	hk	hk	kk	hk	kk	kk	kk	hh	hh	hh	hk	hk	hk	hk	hk	hk	kk	hk	hh	hh	hh	hk	kk	hk	hk	hh	hk	hk	hk	hk	kk	kk	hk
LG11_HB_213	GD_00566_L11_PA	LG11	<hkxhk>	{10}	(hh,hk,kk)	hk	kk	kk	hk	hk	hk	kk	kk	hh	hk	hk	hk	hh	hk	hh	hh	hh	kk	kk	kk	hk	hk	hk	hk	hk	hk	hh	hk	kk	kk	kk	hk	hh	hk	hk	kk	hk	hk	hk	hk	hh	hh	hk
LG11_HB_214	F_0096734_L11_PA	LG11	<hkxhk>	{01}	(hh,hk,kk)	hk	hh	hh	hk	hk	hk	hh	hh	kk	hk	hk	hk	kk	hk	kk	kk	kk	hh	hh	hh	hk	hk	hk	hk	hk	hk	kk	hk	hh	hh	hh	hk	kk	hk	hk	hh	hk	hk	hk	hk	kk	kk	hk
LG11_HB_214	F_0096762_L11_PA	LG11	<hkxhk>	{10}	(h-,kk)	h-	kk	kk	h-	h-	h-	kk	kk	h-	h-	h-	h-	h-	h-	h-	h-	h-	kk	kk	kk	h-	h-	h-	h-	h-	h-	h-	h-	kk	kk	kk	h-	h-	h-	h-	kk	h-	h-	h-	h-	h-	h-	h-
LG11_HB_214	F_0096763_L11_PA	LG11	<hkxhk>	{10}	(h-,kk)	h-	kk	kk	h-	h-	h-	kk	kk	h-	h-	h-	h-	h-	h-	h-	h-	h-	kk	kk	kk	h-	h-	h-	h-	h-	h-	h-	h-	kk	kk	kk	h-	h-	h-	h-	kk	h-	h-	h-	h-	h-	h-	h-
LG11_HB_214	F_0096768_L11_PA	LG11	<hkxhk>	{10}	(h-,kk)	h-	kk	kk	h-	h-	h-	kk	kk	h-	h-	h-	h-	h-	h-	h-	h-	h-	kk	kk	kk	h-	h-	h-	h-	h-	h-	h-	h-	kk	kk	kk	h-	h-	h-	h-	kk	h-	h-	h-	h-	h-	h-	h-
LG11_HB_215	F_0097096_L11_PA	LG11	<hkxhk>	{01}	(hh,hk,kk)	hk	hh	hh	hk	hk	hk	hh	hh	kk	hk	hk	hk	kk	hk	kk	kk	kk	hh	hh	hh	hk	hk	hk	hk	hk	hk	kk	hk	hh	hh	hh	hk	kk	hk	hk	hh	hk	hk	hk	hk	kk	kk	hk
LG11_HB_215	F_0097112_L11_PA	LG11	<hkxhk>	{01}	(hh,hk,kk)	hk	hh	hh	hk	hk	hk	hh	hh	kk	hk	hk	hk	kk	hk	kk	kk	kk	hh	hh	hh	hk	hk	hk	hk	hk	hk	kk	hk	hh	hh	hh	hk	kk	hk	hk	hh	hk	hk	hk	hk	kk	kk	hk
LG11_HB_215	F_0097115_L11_PA	LG11	<hkxhk>	{01}	(hh,hk,kk)	hk	hh	hh	hk	hk	hk	hh	hh	kk	hk	hk	hk	kk	hk	kk	kk	kk	hh	hh	hh	hk	hk	hk	hk	hk	hk	kk	hk	hh	hh	hh	hk	kk	hk	hk	hh	hk	hk	hk	hk	kk	kk	hk
LG11_HB_215	F_0097116_L11_PA	LG11	<hkxhk>	{10}	(hh,hk,kk)	hk	kk	kk	hk	hk	hk	kk	kk	hh	hk	hk	hk	hh	hk	hh	hh	hh	kk	kk	kk	hk	hk	hk	hk	hk	hk	hh	hk	kk	kk	kk	hk	hh	hk	hk	kk	hk	hk	hk	hk	hh	hh	hk
LG11_HB_216	F_0098370_L11_PA	LG11	<hkxhk>	{10}	(hh,hk,kk)	hk	kk	kk	hk	hk	hk	kk	kk	hh	hk	hk	hk	hh	hk	hh	hh	hh	kk	kk	kk	hk	hk	hk	hk	hk	hk	hh	hk	kk	kk	kk	hk	hh	hk	hk	kk	hk	hk	hk	hk	hh	hh	hk
cR_37675625_L11_PA	R_37675625_L11_PA	LG11	<lmxll>	{1-}	(ll,lm)	ll	lm	lm	ll	lm	ll	lm	lm	ll	lm	lm	ll	ll	ll	ll	ll	lm	lm	lm	lm	lm	ll	ll	lm	lm	ll	ll	ll	lm	lm	lm	ll	ll	ll	lm	lm	ll	lm	ll	ll	ll	ll	ll
LG11_HB_218	F_0099345_L11_PA	LG11	<hkxhk>	{10}	(hh,hk,kk)	hk	kk	kk	hk	hk	hk	kk	kk	hh	hk	hk	hk	hh	hk	hh	hh	hh	kk	kk	kk	hk	hk	hk	hk	hk	hk	hh	hk	kk	kk	kk	hk	hh	hk	hk	kk	hk	hk	hk	hk	hh	hh	hk
LG11_HB_2192_s44h1	F_0996783_L5_44_1	LG11	<hkxhk>	{10}	(hh,hk,kk)	hk	kk	kk	hk	hk	kk	hk	hk	hh	hh	kk	hk	hh	hk	hh	hh	hh	hk	kk	hk	hh	hk	hk	hk	hk	hk	hk	hk	hk	hk	kk	hk	hk	hk	hk	kk	hk	kk	kk	hk	hh	hh	hk
LG11_HB_2192_s44h1	F_0996803_L5_44_1	LG11	<hkxhk>	{10}	(hh,hk,kk)	hk	kk	kk	hk	hk	kk	hk	hk	hh	hh	kk	hk	hh	hk	hh	hh	hh	hk	kk	hk	hh	hk	hk	hk	hk	hk	hk	hk	hk	hk	kk	hk	hk	hk	hk	kk	hk	kk	kk	hk	hh	hh	hk
LG11_HB_2192_s44h1	F_0996812_L5_44_1	LG11	<hkxhk>	{10}	(hh,hk,kk)	hk	kk	kk	hk	hk	kk	hk	hk	hh	hh	kk	hk	hh	hk	hh	hh	hh	hk	kk	hk	hh	hk	hk	hk	hk	hk	hk	hk	hk	hk	kk	hk	hk	hk	hk	kk	hk	kk	kk	hk	hh	hh	hk
LG11_HB_2192_s44h1	F_0996804_L5_44_1	LG11	<nnxnp>	{-0}	(nn,np)	np	np	np	np	nn	np	nn	nn	nn	nn	np	np	nn	np	nn	nn	nn	nn	np	nn	nn	nn	np	nn	nn	np	nn	np	np	nn	np	np	np	np	nn	np	np	np	np	nn	nn	nn	np
LG11_HB_2192_s44h1	F_0996792_L5_44_1	LG11	<lmxll>	{1-}	(ll,lm)	ll	lm	lm	ll	lm	lm	lm	lm	ll	ll	lm	ll	ll	ll	ll	ll	ll	lm	lm	lm	ll	lm	ll	lm	lm	ll	lm	ll	ll	lm	lm	ll	ll	ll	lm	lm	ll	lm	lm	lm	ll	ll	ll
LG11_HB_2192_s44h1	F_0996799_L5_44_1	LG11	<lmxll>	{1-}	(ll,lm)	ll	lm	lm	ll	lm	lm	lm	lm	ll	ll	lm	ll	ll	ll	ll	ll	ll	lm	lm	lm	ll	lm	ll	lm	lm	ll	lm	ll	ll	lm	lm	ll	ll	ll	lm	lm	ll	lm	lm	lm	ll	ll	ll
LG11_HB_222	R_35803279_L11_PA	LG11	<hkxhk>	{10}	(hh,hk,kk)	hk	kk	kk	hk	hk	hk	kk	kk	hh	hk	hk	hk	hh	hk	hk	hh	hh	kk	kk	kk	hk	hk	hk	hk	hk	hk	hh	hk	kk	kk	kk	hk	hh	hk	hk	kk	hk	hk	hk	hk	hh	hh	hk
LG11_HB_223	F_0100854_L11_PA	LG11	<lmxll>	{1-}	(ll,lm)	ll	lm	lm	ll	lm	ll	lm	lm	ll	lm	lm	ll	ll	ll	ll	ll	ll	lm	lm	lm	ll	ll	--	lm	lm	ll	ll	ll	lm	lm	lm	ll	ll	ll	lm	lm	ll	--	--	ll	ll	ll	ll
LG11_HB_223	F_0100849_L11_PA	LG11	<nnxnp>	{-0}	(nn,np)	np	np	np	np	nn	np	np	np	nn	nn	nn	np	nn	np	np	nn	nn	np	np	np	np	nn	np	nn	nn	np	nn	np	np	np	np	np	nn	np	nn	np	np	nn	np	np	nn	nn	np
LG11_HB_223.5	R_35954489_L11_PA	LG11	<lmxll>	{1-}	(ll,lm)	ll	lm	lm	ll	lm	ll	lm	lm	ll	lm	lm	ll	ll	ll	ll	ll	ll	lm	lm	lm	ll	ll	ll	lm	lm	ll	ll	ll	lm	lm	lm	ll	ll	ll	lm	lm	ll	lm	ll	ll	ll	ll	ll
LG11_HB_223.5	R_35958135_L11_PA	LG11	<lmxll>	{1-}	(ll,lm)	ll	lm	lm	ll	lm	ll	lm	lm	ll	lm	lm	ll	ll	ll	ll	ll	ll	lm	lm	lm	ll	ll	ll	lm	lm	ll	ll	ll	lm	lm	lm	ll	ll	ll	lm	lm	ll	lm	ll	ll	ll	ll	ll
LG11_HB_223.5	R_35967392_L11_PA	LG11	<lmxll>	{1-}	(ll,lm)	ll	lm	lm	ll	lm	ll	lm	lm	ll	lm	lm	ll	ll	ll	ll	ll	ll	lm	lm	lm	ll	ll	ll	lm	lm	ll	ll	ll	lm	lm	lm	ll	ll	ll	lm	lm	ll	lm	ll	ll	ll	ll	ll
LG11_HB_223.5	R_36008454_L11_PA	LG11	<lmxll>	{1-}	(ll,lm)	ll	lm	lm	ll	lm	ll	lm	lm	ll	lm	lm	ll	ll	ll	ll	ll	ll	lm	lm	lm	ll	ll	ll	lm	lm	ll	ll	ll	lm	lm	lm	ll	ll	ll	lm	lm	ll	lm	ll	ll	ll	ll	ll
LG11_HB_223.5	R_36011885_L11_PA	LG11	<lmxll>	{1-}	(ll,lm)	ll	lm	lm	ll	lm	ll	lm	lm	ll	lm	lm	ll	ll	ll	ll	ll	ll	lm	lm	lm	ll	ll	ll	lm	lm	ll	ll	ll	lm	lm	lm	ll	ll	ll	lm	lm	ll	lm	ll	ll	ll	ll	ll
LG11_HB_224	F_0101342_L11_PA	LG11	<lmxll>	{1-}	(ll,lm)	ll	lm	lm	ll	lm	ll	lm	lm	ll	lm	lm	ll	ll	ll	ll	ll	lm	lm	lm	lm	lm	ll	ll	lm	lm	ll	ll	ll	lm	lm	lm	ll	ll	ll	lm	lm	ll	lm	ll	ll	ll	ll	ll
LG11_HB_224	F_0101343_L11_PA	LG11	<lmxll>	{1-}	(ll,lm)	ll	lm	lm	ll	lm	ll	lm	lm	ll	lm	lm	ll	ll	ll	ll	ll	lm	lm	lm	lm	lm	ll	ll	lm	lm	ll	ll	ll	lm	lm	lm	ll	ll	ll	lm	lm	ll	lm	ll	ll	ll	ll	ll
LG11_HB_224	F_0101355_L11_PA	LG11	<lmxll>	{1-}	(ll,lm)	ll	lm	lm	ll	lm	ll	lm	lm	ll	lm	lm	ll	ll	ll	ll	ll	lm	lm	lm	lm	lm	ll	ll	lm	lm	ll	ll	ll	lm	lm	lm	ll	ll	ll	lm	lm	ll	lm	ll	ll	ll	ll	ll
LG11_HB_2246_s39h1	F_1017340_L7_39_1	LG11	<hkxhk>	{01}	(hh,hk,kk)	hk	hh	hh	hk	hk	hh	hk	hh	kk	kk	hh	hk	kk	hk	kk	kk	kk	hh	hh	hk	hk	hk	hk	hk	hk	hk	hk	hk	hk	hk	hh	hk	kk	hk	hk	hh	hk	hh	hk	hh	kk	kk	hk
LG11_HB_225	F_0102214_L11_PA	LG11	<lmxll>	{1-}	(ll,lm)	ll	lm	lm	ll	lm	ll	lm	lm	ll	lm	lm	ll	ll	ll	ll	ll	lm	lm	lm	lm	lm	ll	ll	lm	lm	ll	ll	ll	lm	lm	lm	ll	ll	ll	lm	lm	ll	lm	ll	ll	ll	ll	ll
LG11_HB_225	F_0102218_L11_PA	LG11	<lmxll>	{1-}	(ll,lm)	ll	lm	lm	ll	lm	ll	lm	lm	ll	lm	lm	ll	ll	ll	ll	ll	lm	lm	lm	lm	lm	ll	ll	lm	lm	ll	ll	ll	lm	lm	lm	ll	ll	ll	lm	lm	ll	lm	ll	ll	ll	ll	ll
LG11_HB_225	F_0102221_L11_PA	LG11	<lmxll>	{1-}	(ll,lm)	ll	lm	lm	ll	lm	ll	lm	lm	ll	lm	lm	ll	ll	ll	ll	ll	lm	lm	lm	lm	lm	ll	ll	lm	lm	ll	ll	ll	lm	lm	lm	ll	ll	ll	lm	lm	ll	lm	ll	ll	ll	ll	ll
LG11_HB_225	R_36927967_L11_PA	LG11	<lmxll>	{1-}	(ll,lm)	ll	lm	lm	ll	lm	ll	lm	lm	ll	lm	lm	ll	ll	ll	ll	ll	lm	lm	lm	lm	lm	ll	ll	lm	lm	ll	ll	ll	lm	lm	lm	ll	ll	ll	lm	lm	ll	lm	ll	ll	ll	ll	ll
LG11_HB_227	F_0103138_L11_PA	LG11	<lmxll>	{1-}	(ll,lm)	ll	lm	lm	ll	lm	ll	lm	lm	ll	lm	lm	ll	ll	ll	ll	ll	lm	lm	lm	lm	lm	ll	ll	lm	lm	ll	ll	ll	lm	lm	lm	ll	ll	ll	lm	lm	ll	lm	ll	ll	ll	ll	ll
LG11_HB_227	F_0103141_L11_PA	LG11	<lmxll>	{1-}	(ll,lm)	ll	lm	lm	ll	lm	ll	lm	lm	ll	lm	lm	ll	ll	ll	ll	ll	lm	lm	lm	lm	lm	ll	ll	lm	lm	ll	ll	ll	lm	lm	lm	ll	ll	ll	lm	lm	ll	lm	ll	ll	ll	ll	ll
LG11_HB_227	F_0103160_L11_PA	LG11	<lmxll>	{1-}	(ll,lm)	ll	lm	lm	ll	lm	ll	lm	lm	ll	lm	lm	ll	ll	ll	ll	ll	lm	lm	lm	lm	lm	ll	ll	lm	lm	ll	ll	ll	lm	lm	lm	ll	ll	ll	lm	lm	ll	lm	ll	ll	ll	ll	ll
LG11_HB_230	F_0104745_L11_PA	LG11	<lmxll>	{1-}	(ll,lm)	ll	lm	lm	ll	lm	ll	lm	lm	ll	lm	lm	ll	ll	ll	ll	ll	lm	lm	lm	lm	lm	ll	ll	lm	lm	ll	ll	ll	lm	lm	lm	ll	ll	ll	lm	lm	ll	lm	ll	ll	ll	ll	ll
LG11_HB_230	F_0104752_L11_PA	LG11	<lmxll>	{1-}	(ll,lm)	ll	lm	lm	ll	lm	ll	lm	lm	ll	lm	lm	ll	ll	ll	ll	ll	lm	lm	lm	lm	lm	ll	ll	lm	lm	ll	ll	ll	lm	lm	lm	ll	ll	ll	lm	lm	ll	lm	ll	ll	ll	ll	ll
LG11_HB_230	F_0104753_L11_PA	LG11	<lmxll>	{1-}	(ll,lm)	ll	lm	lm	ll	lm	ll	lm	lm	ll	lm	lm	ll	ll	ll	ll	ll	lm	lm	lm	lm	lm	ll	ll	lm	lm	ll	ll	ll	lm	lm	lm	ll	ll	ll	lm	lm	ll	lm	ll	ll	ll	ll	ll
LG11_HB_230	F_0104756_L11_PA	LG11	<lmxll>	{1-}	(ll,lm)	ll	lm	lm	ll	lm	ll	lm	lm	ll	lm	lm	ll	ll	ll	ll	ll	lm	lm	lm	lm	lm	ll	ll	lm	lm	ll	ll	ll	lm	lm	lm	ll	ll	ll	lm	lm	ll	lm	ll	ll	ll	ll	ll
LG11_HB_230	R_38702850_L11_PA	LG11	<lmxll>	{1-}	(ll,lm)	ll	lm	lm	ll	lm	ll	lm	lm	ll	lm	lm	ll	ll	ll	ll	ll	lm	lm	lm	lm	lm	ll	ll	lm	lm	ll	ll	ll	lm	lm	lm	ll	ll	ll	lm	lm	ll	lm	ll	ll	ll	ll	ll
LG11_HB_230.5	R_38742272_L11_PA	LG11	<lmxll>	{1-}	(ll,lm)	ll	lm	lm	ll	lm	ll	lm	lm	ll	lm	lm	ll	ll	ll	ll	ll	lm	lm	lm	lm	lm	ll	ll	lm	lm	ll	ll	ll	lm	lm	lm	ll	ll	ll	lm	lm	ll	lm	ll	ll	ll	ll	ll
LG11_HB_231	F_0105088_L11_PA	LG11	<lmxll>	{1-}	(ll,lm)	ll	lm	lm	ll	lm	ll	lm	lm	ll	lm	lm	ll	ll	ll	ll	ll	lm	lm	lm	lm	lm	ll	ll	lm	lm	ll	ll	ll	lm	lm	lm	ll	ll	ll	lm	lm	ll	lm	ll	ll	ll	ll	ll
LG11_HB_231	F_0105096_L11_PA	LG11	<lmxll>	{1-}	(ll,lm)	ll	lm	lm	ll	lm	ll	lm	lm	ll	lm	lm	ll	ll	ll	ll	ll	lm	lm	lm	lm	lm	ll	ll	lm	lm	ll	ll	ll	lm	lm	lm	ll	ll	ll	lm	lm	ll	lm	ll	ll	ll	ll	ll
LG11_HB_231	F_0105100_L11_PA	LG11	<lmxll>	{1-}	(ll,lm)	ll	lm	lm	ll	lm	ll	lm	lm	ll	lm	lm	ll	ll	ll	ll	ll	lm	lm	lm	lm	lm	ll	ll	lm	lm	ll	ll	ll	lm	lm	lm	ll	ll	ll	lm	lm	ll	lm	ll	ll	ll	ll	ll
LG11_HB_231	F_0105104_L11_PA	LG11	<lmxll>	{1-}	(ll,lm)	ll	lm	lm	ll	lm	ll	lm	lm	ll	lm	lm	ll	ll	ll	ll	ll	lm	lm	lm	lm	lm	ll	ll	lm	lm	ll	ll	ll	lm	lm	lm	ll	ll	ll	lm	lm	ll	lm	ll	ll	ll	ll	ll
LG11_HB_231	F_0105116_L11_PA	LG11	<lmxll>	{1-}	(ll,lm)	ll	lm	lm	ll	lm	ll	lm	lm	ll	lm	lm	ll	ll	ll	ll	ll	lm	lm	lm	lm	lm	ll	ll	lm	lm	ll	ll	ll	lm	lm	lm	ll	ll	ll	lm	lm	ll	lm	ll	ll	ll	ll	ll
LG11_HB_231	F_0105122_L11_PA	LG11	<lmxll>	{1-}	(ll,lm)	ll	lm	lm	ll	lm	ll	lm	lm	ll	lm	lm	ll	ll	ll	ll	ll	lm	lm	lm	lm	lm	ll	ll	lm	lm	ll	ll	ll	lm	lm	lm	ll	ll	ll	lm	lm	ll	lm	ll	ll	ll	ll	ll
LG11_HB_232	F_0105550_L11_PA	LG11	<lmxll>	{1-}	(ll,lm)	ll	lm	lm	ll	lm	ll	lm	lm	ll	lm	lm	ll	ll	ll	ll	ll	lm	lm	lm	lm	lm	ll	ll	lm	lm	ll	ll	ll	lm	lm	lm	ll	ll	ll	lm	lm	ll	lm	ll	ll	ll	ll	ll
LG11_HB_232	F_0105552_L11_PA	LG11	<lmxll>	{1-}	(ll,lm)	ll	lm	lm	ll	lm	ll	lm	lm	ll	lm	lm	ll	ll	ll	ll	ll	lm	lm	lm	lm	lm	ll	ll	lm	lm	ll	ll	ll	lm	lm	lm	ll	ll	ll	lm	lm	ll	lm	ll	ll	ll	ll	ll
LG11_HB_232	F_0105555_L11_PA	LG11	<lmxll>	{1-}	(ll,lm)	ll	lm	lm	ll	lm	ll	lm	lm	ll	lm	lm	ll	ll	ll	ll	ll	lm	lm	lm	lm	lm	ll	ll	lm	lm	ll	ll	ll	lm	lm	lm	ll	ll	ll	lm	lm	ll	lm	ll	ll	ll	ll	ll
LG11_HB_232	F_0105556_L11_PA	LG11	<lmxll>	{1-}	(ll,lm)	ll	lm	lm	ll	lm	ll	lm	lm	ll	lm	lm	ll	ll	ll	ll	ll	lm	lm	lm	lm	lm	ll	ll	lm	lm	ll	ll	ll	lm	lm	lm	ll	ll	ll	lm	lm	ll	lm	ll	ll	ll	ll	ll
LG11_HB_232	F_0105560_L11_PA	LG11	<lmxll>	{1-}	(ll,lm)	ll	lm	lm	ll	lm	ll	lm	lm	ll	lm	lm	ll	ll	ll	ll	ll	lm	lm	lm	lm	lm	ll	ll	lm	lm	ll	ll	ll	lm	lm	lm	ll	ll	ll	lm	lm	ll	lm	ll	ll	ll	ll	ll
LG11_HB_232	R_39149329_L11_PA	LG11	<lmxll>	{1-}	(ll,lm)	ll	lm	lm	ll	lm	ll	lm	lm	ll	lm	lm	ll	ll	ll	ll	ll	lm	lm	lm	lm	lm	ll	ll	lm	lm	ll	ll	ll	lm	lm	lm	ll	ll	ll	lm	lm	ll	lm	ll	ll	ll	ll	ll
R_39190659_L11_PA	R_39190659_L11_PA	LG11	<lmxll>	{1-}	(ll,lm)	ll	lm	lm	ll	lm	ll	lm	lm	ll	lm	lm	ll	ll	ll	ll	ll	lm	lm	lm	lm	lm	ll	ll	lm	lm	ll	ll	ll	lm	lm	lm	ll	ll	ll	lm	lm	ll	lm	ll	ll	ll	ll	ll
LG11_HB_233	F_0106088_L11_PA	LG11	<lmxll>	{1-}	(ll,lm)	ll	lm	lm	ll	lm	ll	lm	lm	ll	lm	lm	ll	ll	ll	ll	ll	lm	lm	lm	lm	lm	ll	ll	lm	lm	ll	ll	ll	lm	lm	lm	ll	ll	ll	lm	lm	ll	lm	ll	ll	ll	ll	ll
LG11_HB_233	F_0106099_L11_PA	LG11	<lmxll>	{1-}	(ll,lm)	ll	lm	lm	ll	lm	ll	lm	lm	ll	lm	lm	ll	ll	ll	ll	ll	lm	lm	lm	lm	lm	ll	ll	lm	lm	ll	ll	ll	lm	lm	lm	ll	ll	ll	lm	lm	ll	lm	ll	ll	ll	ll	ll
LG11_HB_233	F_0106108_L11_PA	LG11	<lmxll>	{1-}	(ll,lm)	ll	lm	lm	ll	lm	ll	lm	lm	ll	lm	lm	ll	ll	ll	ll	ll	lm	lm	lm	lm	lm	ll	ll	lm	lm	ll	ll	ll	lm	lm	lm	ll	ll	ll	lm	lm	ll	lm	ll	ll	ll	ll	ll
LG11_HB_233	F_0106112_L11_PA	LG11	<lmxll>	{1-}	(ll,lm)	ll	lm	lm	ll	lm	ll	lm	lm	ll	lm	lm	ll	ll	ll	ll	ll	lm	lm	lm	lm	lm	ll	ll	lm	lm	ll	ll	ll	lm	lm	lm	ll	ll	ll	lm	lm	ll	lm	ll	ll	ll	ll	ll
LG11_HB_233	F_0106115_L11_PA	LG11	<lmxll>	{1-}	(ll,lm)	ll	lm	lm	ll	lm	ll	lm	lm	ll	lm	lm	ll	ll	ll	ll	ll	lm	lm	lm	lm	lm	ll	ll	lm	lm	ll	ll	ll	lm	lm	lm	ll	ll	ll	lm	lm	ll	lm	ll	ll	ll	ll	ll
LG11_HB_2337_s48h2	F_1055658_L11_48_2	LG11	<lmxll>	{0-}	(ll,lm)	lm	ll	ll	lm	lm	ll	lm	ll	lm	lm	ll	lm	ll	lm	lm	ll	lm	ll	ll	ll	ll	ll	ll	lm	lm	lm	ll	lm	lm	lm	ll	ll	lm	ll	lm	ll	lm	ll	ll	ll	ll	lm	lm
LG11_HB_2338_s48h2	F_1055739_L11_48_2	LG11	<lmxll>	{0-}	(ll,lm)	lm	ll	ll	lm	ll	ll	lm	ll	lm	lm	ll	lm	ll	lm	lm	ll	lm	ll	ll	ll	ll	ll	ll	lm	lm	lm	ll	lm	lm	lm	ll	ll	lm	ll	lm	ll	lm	ll	ll	ll	ll	lm	lm
LG11_HB_2338_s48h2	F_1055740_L11_48_2	LG11	<lmxll>	{0-}	(ll,lm)	lm	ll	ll	lm	ll	ll	lm	ll	lm	lm	ll	lm	ll	lm	lm	ll	lm	ll	ll	ll	ll	ll	ll	lm	lm	lm	ll	lm	lm	lm	ll	ll	lm	ll	lm	ll	lm	ll	ll	ll	ll	lm	lm
LG11_HB_2338_s48h2	F_1055746_L11_48_2	LG11	<lmxll>	{0-}	(ll,lm)	lm	ll	ll	lm	ll	ll	lm	ll	lm	lm	ll	lm	ll	lm	lm	ll	lm	ll	ll	ll	ll	ll	ll	lm	lm	lm	ll	lm	lm	lm	ll	ll	lm	ll	lm	ll	lm	ll	ll	ll	ll	lm	lm
LG11_HB_2338_s48h2	F_1055749_L11_48_2	LG11	<lmxll>	{0-}	(ll,lm)	lm	ll	ll	lm	ll	ll	lm	ll	lm	lm	ll	lm	ll	lm	lm	ll	lm	ll	ll	ll	ll	ll	ll	lm	lm	lm	ll	lm	lm	lm	ll	ll	lm	ll	lm	ll	lm	ll	ll	ll	ll	lm	lm
LG11_HB_234	F_0106666_L11_PA	LG11	<lmxll>	{1-}	(ll,lm)	ll	lm	lm	ll	lm	ll	lm	ll	ll	lm	lm	ll	ll	ll	ll	ll	lm	lm	lm	lm	lm	ll	ll	lm	lm	ll	ll	ll	lm	lm	lm	ll	ll	ll	lm	lm	ll	lm	ll	ll	ll	ll	ll
LG11_HB_234	F_0106671_L11_PA	LG11	<lmxll>	{1-}	(ll,lm)	ll	lm	lm	ll	lm	ll	lm	ll	ll	lm	lm	ll	ll	ll	ll	ll	lm	lm	lm	lm	lm	ll	ll	lm	lm	ll	ll	ll	lm	lm	lm	ll	ll	ll	lm	lm	ll	lm	ll	ll	ll	ll	ll
LG11_HB_234.5	R_39914254_L11_PA	LG11	<lmxll>	{1-}	(ll,lm)	ll	lm	lm	ll	lm	ll	lm	ll	ll	lm	lm	ll	ll	ll	ll	ll	lm	lm	lm	lm	lm	ll	ll	lm	lm	ll	ll	ll	lm	lm	lm	ll	ll	ll	lm	lm	ll	lm	ll	ll	ll	ll	ll
LG11_HB_234.5	R_39914390_L11_PA	LG11	<lmxll>	{1-}	(ll,lm)	ll	lm	lm	ll	lm	ll	lm	ll	ll	lm	lm	ll	ll	ll	ll	ll	lm	lm	lm	lm	lm	ll	ll	lm	lm	ll	ll	ll	lm	lm	lm	ll	ll	ll	lm	lm	ll	lm	ll	ll	ll	ll	ll
LG11_HB_234.5	R_39998759_L11_PA	LG11	<lmxll>	{1-}	(ll,lm)	ll	lm	lm	ll	lm	ll	lm	ll	ll	lm	lm	ll	ll	ll	ll	ll	lm	lm	lm	lm	lm	ll	ll	lm	lm	ll	ll	ll	lm	lm	lm	ll	ll	ll	lm	lm	ll	lm	ll	ll	ll	ll	ll
LG11_HB_2340.5_s51h2	R_8440050_L11_51_2	LG11	<hkxhk>	{10}	(hh,hk,kk)	hk	--	kk	hk	--	hk	hh	hk	hh	hh	--	hk	hk	hh	hh	hk	hh	hk	--	hk	hk	hk	hk	hh	hh	hh	hk	hh	hh	hh	--	hh	hk	kk	hk	kk	hk	kk	--	hk	hk	hh	hk
LG11_HB_2340_s51h2	F_1056406_L11_51_2	LG11	<lmxll>	{0-}	(ll,lm)	lm	ll	ll	lm	ll	ll	lm	ll	lm	lm	ll	lm	ll	lm	lm	ll	lm	ll	ll	ll	ll	ll	lm	lm	lm	lm	ll	lm	lm	lm	ll	ll	lm	ll	lm	ll	lm	ll	ll	ll	ll	lm	lm
LG11_HB_2340_s51h2	F_1056410_L11_51_2	LG11	<nnxnp>	{-1}	(nn,np)	nn	nn	nn	nn	nn	np	np	np	np	np	nn	nn	np	np	np	np	np	np	nn	np	np	np	nn	np	np	np	np	np	np	np	nn	np	nn	nn	np	nn	nn	nn	nn	np	np	nn	nn
LG11_HB_2341_s51h2	F_1056519_L11_51_2	LG11	<hkxhk>	{10}	(hh,hk,kk)	hk	kk	kk	hk	kk	hk	hh	hk	hh	hh	kk	hk	hk	hh	hh	hk	hh	hk	kk	hk	hk	hk	hk	hh	hh	hh	hk	hh	hh	hh	kk	hh	hk	kk	hk	kk	hk	kk	kk	hk	hk	hh	hk
LG11_HB_2341_s51h2	F_1056516_L11_51_2	LG11	<lmxll>	{1-}	(ll,lm)	ll	lm	lm	ll	lm	lm	ll	lm	ll	ll	lm	ll	lm	ll	ll	lm	ll	lm	lm	lm	lm	lm	ll	ll	ll	ll	lm	ll	ll	ll	lm	ll	ll	lm	lm	lm	ll	lm	lm	lm	lm	ll	ll
LG11_HB_2342_s53h2	F_1056718_L11_53_2	LG11	<lmxll>	{1-}	(ll,lm)	ll	lm	lm	ll	lm	lm	ll	lm	ll	ll	lm	ll	ll	ll	ll	ll	ll	lm	lm	lm	ll	lm	ll	ll	ll	ll	lm	ll	ll	ll	lm	ll	ll	lm	lm	lm	ll	lm	lm	lm	lm	ll	ll
LG11_HB_2342_s53h2	F_1056722_L11_53_2	LG11	<lmxll>	{1-}	(ll,lm)	ll	lm	lm	ll	lm	lm	ll	lm	ll	ll	lm	ll	ll	ll	ll	ll	ll	lm	lm	lm	ll	lm	ll	ll	ll	ll	lm	ll	ll	ll	lm	ll	ll	lm	lm	lm	ll	lm	lm	lm	lm	ll	ll
LG11_HB_2343_s53h2	F_1056904_L11_53_2	LG11	<hkxhk>	{11}	(hh,hk,kk)	hh	hk	hk	hh	hk	kk	hk	kk	hk	hk	hk	hh	hk	hk	hk	hk	hk	kk	hk	kk	hk	kk	hh	hk	hk	hk	kk	hk	hk	hk	hk	hk	hh	hh	kk	hk	hh	hk	hk	kk	kk	hk	hh
LG11_HB_2343_s53h2	F_1056907_L11_53_2	LG11	<hkxhk>	{11}	(hh,hk,kk)	hh	hk	hk	hh	hk	kk	hk	kk	hk	hk	hk	hh	hk	hk	hk	hk	hk	kk	hk	kk	hk	kk	hh	hk	hk	hk	kk	hk	hk	hk	hk	hk	hh	hh	kk	hk	hh	hk	hk	kk	kk	hk	hh
LG11_HB_2343_s53h2	F_1056909_L11_53_2	LG11	<hkxhk>	{11}	(hh,hk,kk)	hh	hk	hk	hh	hk	kk	hk	kk	hk	hk	hk	hh	hk	hk	hk	hk	hk	kk	hk	kk	hk	kk	hh	hk	hk	hk	kk	hk	hk	hk	hk	hk	hh	hh	kk	hk	hh	hk	hk	kk	kk	hk	hh
LG11_HB_2344_s53h2	F_1056990_L11_53_2	LG11	<hkxhk>	{11}	(hh,hk,kk)	hh	hk	hk	hh	hk	kk	hk	kk	hk	hk	hk	hh	hk	hk	hk	hk	hk	kk	hk	kk	hk	kk	hh	hk	hk	hk	kk	hk	hk	kk	hk	hk	hh	hh	kk	hk	hh	hk	hk	kk	kk	hk	hh
LG11_HB_2344_s53h2	F_1056992_L11_53_2	LG11	<hkxhk>	{00}	(hh,hk,kk)	kk	hk	hk	kk	hk	hh	hk	hh	hk	hk	hk	kk	hk	hk	hk	hk	hk	hh	hk	hh	hk	hh	kk	hk	hk	hk	hh	hk	hk	hh	hk	hk	kk	kk	hh	hk	kk	hk	hk	hh	hh	hk	kk
LG11_HB_2344_s53h2	F_1057003_L11_53_2	LG11	<hkxhk>	{00}	(hh,hk,kk)	kk	hk	hk	kk	hk	hh	hk	hh	hk	hk	hk	kk	hk	hk	hk	hk	hk	hh	hk	hh	hk	hh	kk	hk	hk	hk	hh	hk	hk	hh	hk	hk	kk	kk	hh	hk	kk	hk	hk	hh	hh	hk	kk
LG11_HB_2344_s53h2	F_1057023_L11_53_2	LG11	<hkxhk>	{00}	(hh,hk,kk)	kk	hk	hk	kk	hk	hh	hk	hh	hk	hk	hk	kk	hk	hk	hk	hk	hk	hh	hk	hh	hk	hh	kk	hk	hk	hk	hh	hk	hk	hh	hk	hk	kk	kk	hh	hk	kk	hk	hk	hh	hh	hk	kk
LG11_HB_2344_s53h2	F_1057011_L11_53_2	LG11	<lmxll>	{0-}	(ll,lm)	lm	ll	ll	lm	ll	ll	lm	ll	lm	lm	ll	lm	lm	lm	lm	lm	lm	ll	ll	ll	lm	ll	lm	lm	lm	lm	ll	lm	lm	ll	ll	lm	lm	lm	ll	ll	lm	ll	ll	ll	ll	lm	lm
F_1058256_L11_59_2	F_1058256_L11_59_2	LG11	<hkxhk>	{10}	(hh,hk,kk)	hk	kk	kk	hk	hk	kk	hk	kk	hh	hk	kk	hk	hh	hk	hh	hh	hh	kk	kk	kk	hk	hk	hk	hk	hk	hk	hk	hk	hk	kk	kk	hk	hh	hk	hk	kk	hk	hk	hk	kk	hh	hh	hk
LG11_HB_235	F_0107062_L11_PA	LG11	<lmxll>	{1-}	(ll,lm)	ll	lm	lm	ll	lm	ll	lm	ll	ll	lm	lm	ll	ll	ll	ll	ll	lm	lm	lm	lm	lm	ll	ll	lm	lm	ll	ll	ll	lm	lm	lm	ll	ll	ll	lm	lm	ll	lm	ll	ll	ll	ll	ll
LG11_HB_235	R_40016890_L11_PA	LG11	<lmxll>	{1-}	(ll,lm)	ll	lm	lm	ll	lm	ll	lm	ll	ll	lm	lm	ll	ll	ll	ll	ll	lm	lm	lm	lm	lm	ll	ll	lm	lm	ll	ll	ll	lm	lm	lm	ll	ll	ll	lm	lm	ll	lm	ll	ll	ll	ll	ll
LG11_HB_235.5	R_40045235_L11_PA	LG11	<lmxll>	{1-}	(ll,lm)	ll	lm	lm	ll	lm	ll	lm	ll	ll	lm	lm	ll	ll	ll	ll	ll	lm	lm	lm	lm	lm	ll	ll	lm	lm	ll	ll	ll	lm	lm	lm	ll	ll	ll	lm	lm	ll	lm	ll	ll	ll	ll	ll
LG11_HB_2408_s87h2	F_1072864_L15_87_2	LG11	<efxeg>	{01}	(ee,ef,eg,fg)	ef	ee	ee	ef	eg	ee	eg	ee	fg	fg	ee	ef	fg	ef	fg	fg	fg	eg	ee	eg	ef	eg	ef	eg	eg	ef	eg	ef	ef	eg	ee	ef	fg	ef	eg	ee	ef	ee	ee	ee	fg	fg	ef
LG11_HB_2408_s87h2	F_1072865_L15_87_2	LG11	<nnxnp>	{-1}	(nn,np)	nn	nn	nn	nn	np	nn	np	nn	np	np	nn	nn	np	nn	np	np	np	np	nn	np	nn	np	nn	np	np	nn	np	nn	nn	np	nn	nn	np	nn	np	nn	nn	nn	nn	nn	np	np	nn
LG11_HB_2408_s87h2	F_1072866_L15_87_2	LG11	<nnxnp>	{-1}	(nn,np)	nn	nn	nn	nn	np	nn	np	nn	np	np	nn	nn	np	nn	np	np	np	np	nn	np	nn	np	nn	np	np	nn	np	nn	nn	np	nn	nn	np	nn	np	nn	nn	nn	nn	nn	np	np	nn
LG11_HB_2408_s87h2	F_1072883_L15_87_2	LG11	<nnxnp>	{-1}	(nn,np)	nn	nn	nn	nn	np	nn	np	nn	np	np	nn	nn	np	nn	np	np	np	np	nn	np	nn	np	nn	np	np	nn	np	nn	nn	np	nn	nn	np	nn	np	nn	nn	nn	nn	nn	np	np	nn
LG11_HB_245	F_0111924_L12_PA	LG11	<hkxhk>	{10}	(hh,hk,kk)	hk	kk	kk	hk	hk	kk	hk	kk	hh	hh	kk	hk	hh	hk	hh	hh	hh	hk	kk	hk	hh	hk	hk	hk	hk	hk	hk	hk	hk	hk	kk	hk	hh	hk	hk	kk	hk	kk	kk	hk	hh	hh	hk
LG11_HB_245	F_0111911_L12_PA	LG11	<nnxnp>	{-1}	(nn,np)	nn	nn	nn	nn	np	nn	np	nn	np	np	nn	nn	np	nn	np	np	np	np	nn	np	np	np	nn	np	np	nn	np	nn	nn	np	nn	nn	np	nn	np	nn	nn	nn	nn	np	np	np	nn
LG11_HB_245	F_0111922_L12_PA	LG11	<nnxnp>	{-0}	(nn,np)	np	np	np	np	nn	np	nn	np	nn	nn	np	np	nn	np	nn	nn	nn	nn	np	nn	nn	nn	np	nn	nn	np	nn	np	np	nn	np	np	nn	np	nn	np	np	np	np	nn	nn	nn	np
LG11_HB_245	F_0111923_L12_PA	LG11	<nnxnp>	{-1}	(nn,np)	nn	nn	nn	nn	np	nn	np	nn	np	np	nn	nn	np	nn	np	np	np	np	nn	np	np	np	nn	np	np	nn	np	nn	nn	np	nn	nn	np	nn	np	nn	nn	nn	nn	np	np	np	nn
LG11_HB_2464_s50h2	F_1085951_L2_50_2	LG11	<hkxhk>	{11}	(hh,hk,kk)	hh	hk	hk	hh	kk	hk	kk	hk	hk	hk	hk	hh	hk	hh	hk	hk	hk	kk	hk	kk	hk	kk	hh	kk	kk	hh	kk	hh	hh	kk	hk	hh	hk	hh	kk	hk	hh	hk	hk	kk	hk	hk	hh
LG11_HB_2464_s50h2	F_1085936_L2_50_2	LG11	<nnxnp>	{-1}	(nn,np)	nn	nn	nn	nn	np	nn	np	nn	np	np	nn	nn	np	nn	np	np	np	np	nn	np	np	np	nn	np	np	nn	np	nn	nn	np	nn	nn	np	nn	np	nn	nn	nn	nn	np	np	np	nn
LG11_HB_2464_s50h2	F_1085938_L2_50_2	LG11	<lmxll>	{0-}	(ll,lm)	lm	ll	ll	lm	ll	ll	ll	ll	lm	lm	ll	lm	lm	lm	lm	lm	lm	ll	ll	ll	lm	ll	lm	ll	ll	lm	ll	lm	lm	ll	ll	lm	lm	lm	ll	ll	lm	ll	ll	ll	lm	lm	lm
LG11_HB_2464_s50h2	F_1085947_L2_50_2	LG11	<nnxnp>	{-1}	(nn,np)	nn	nn	nn	nn	np	nn	np	nn	np	np	nn	nn	np	nn	np	np	np	np	nn	np	np	np	nn	np	np	--	np	nn	nn	np	nn	nn	np	nn	np	nn	nn	nn	nn	np	np	np	nn
LG11_HB_2507_s48h2	F_1096672_L6_48_2	LG11	<nnxnp>	{-0}	(nn,np)	np	np	np	np	np	nn	nn	nn	nn	nn	np	np	nn	nn	nn	nn	nn	nn	np	nn	nn	nn	np	nn	nn	nn	nn	nn	nn	nn	np	nn	np	np	nn	np	np	np	np	nn	nn	nn	np
LG11_HB_2520_s49h2	F_1098464_L7_49_2	LG11	<nnxnp>	{-1}	(nn,np)	nn	nn	nn	nn	np	nn	np	nn	np	np	nn	nn	np	nn	np	np	np	np	nn	np	np	np	nn	np	np	nn	np	nn	nn	np	nn	nn	nn	nn	np	nn	nn	nn	nn	np	np	np	nn
LG11_HB_2520_s49h2	F_1098471_L7_49_2	LG11	<nnxnp>	{-1}	(nn,np)	nn	nn	nn	nn	np	nn	np	nn	np	np	nn	nn	np	nn	np	np	np	np	nn	np	np	np	nn	np	np	nn	np	nn	nn	np	nn	nn	nn	nn	np	nn	nn	nn	nn	np	np	np	nn
LG11_HB_2520_s49h2	F_1098476_L7_49_2	LG11	<nnxnp>	{-1}	(nn,np)	nn	nn	nn	nn	np	nn	np	nn	np	np	nn	nn	np	nn	np	np	np	np	nn	np	np	np	nn	np	np	nn	np	nn	nn	np	nn	nn	nn	nn	np	nn	nn	nn	nn	np	np	np	nn
LG11_HB_2544_s39h2	F_1104685_L9_39_2	LG11	<nnxnp>	{-1}	(nn,np)	nn	nn	nn	nn	np	nn	np	nn	np	np	nn	nn	np	nn	np	np	np	np	nn	np	np	np	nn	np	np	nn	np	nn	nn	np	nn	nn	nn	nn	np	nn	nn	nn	nn	np	np	np	nn
R_557285_L11_PA	R_557285_L11_PA	LG11	<lmxll>	{0-}	(ll,lm)	lm	ll	ll	lm	ll	ll	lm	ll	lm	lm	ll	lm	ll	lm	lm	ll	lm	ll	ll	ll	ll	ll	ll	lm	lm	lm	ll	lm	lm	lm	ll	ll	lm	ll	lm	ll	lm	ll	ll	ll	ll	lm	lm
LG11_HB_2573_s64h3	F_1107931_L11_64_3	LG11	<hkxhk>	{00}	(hh,hk,kk)	kk	hh	hk	hk	hk	hh	kk	hh	hk	hk	hk	kk	hh	hk	hk	hh	hk	hh	hh	hh	hh	hk	hk	hk	hk	hk	hh	hk	hk	hk	hk	hh	kk	hk	hk	hk	kk	hk	hk	hh	hh	kk	kk
LG11_HB_2573_s64h3	F_1107933_L11_64_3	LG11	<hkxhk>	{11}	(hh,hk,kk)	hh	kk	hk	hk	hk	kk	hh	kk	hk	hk	hk	hh	kk	hk	hk	kk	hk	kk	kk	kk	kk	hk	hk	hk	hk	hk	kk	hk	hk	hk	hk	kk	hh	hk	hk	hk	hh	hk	hk	kk	kk	hh	hh
LG11_HB_2573_s64h3	F_1107935_L11_64_3	LG11	<hkxhk>	{00}	(hh,hk,kk)	kk	hh	hk	hk	hk	hh	kk	hh	hk	hk	hk	kk	hh	hk	hk	hh	hk	hh	hh	hh	hh	hk	hk	hk	hk	hk	hh	hk	hk	hk	hk	hh	kk	hk	hk	hk	kk	hk	hk	hh	hh	kk	kk
F_1108100_L11_65_3	F_1108100_L11_65_3	LG11	<lmxll>	{1-}	(ll,lm)	ll	lm	lm	ll	lm	lm	ll	lm	ll	ll	lm	ll	lm	ll	ll	lm	ll	lm	lm	lm	lm	lm	ll	ll	ll	ll	lm	ll	ll	ll	lm	ll	ll	lm	lm	lm	ll	lm	lm	lm	lm	ll	ll
LG11_HB_2576_s72h3	F_1108431_L11_72_3	LG11	<hkxhk>	{10}	(hh,hk,kk)	hk	kk	kk	hk	hk	kk	hk	kk	hh	hh	kk	hk	hh	hk	hh	hh	hh	kk	kk	hk	hk	hk	hk	hk	hk	hk	hk	hk	hk	hk	kk	hk	hh	hk	hk	kk	hk	hk	hk	kk	hh	hh	hk
LG11_HB_2576_s72h3	F_1108435_L11_72_3	LG11	<hkxhk>	{10}	(hh,hk,kk)	hk	kk	kk	hk	hk	kk	hk	kk	hh	hh	kk	hk	hh	hk	hh	hh	hh	kk	kk	hk	hk	hk	hk	hk	hk	hk	hk	hk	hk	hk	kk	hk	hh	hk	hk	kk	hk	hk	hk	kk	hh	hh	hk
F_0137132_L12_PA	F_0137132_L12_PA	LG11	<lmxll>	{1-}	(ll,lm)	ll	lm	lm	ll	lm	ll	lm	lm	ll	lm	lm	ll	ll	ll	ll	ll	lm	lm	lm	lm	lm	ll	ll	lm	lm	ll	ll	ll	lm	lm	lm	ll	ll	ll	lm	lm	ll	lm	ll	ll	ll	ll	ll
GD_00212_L11_58_1	GD_00212_L11_58_1	LG11	<nnxnp>	{-1}	(nn,np)	nn	nn	nn	nn	np	nn	np	nn	np	np	nn	nn	np	nn	np	np	np	np	nn	np	nn	np	nn	np	np	nn	np	nn	nn	np	nn	nn	np	nn	np	nn	nn	nn	nn	np	np	np	nn
R_6745304_L11_29_1	R_6745304_L11_29_1	LG11	<nnxnp>	{-1}	(nn,np)	nn	nn	nn	np	nn	np	nn	np	np	np	nn	nn	np	np	np	np	np	np	np	np	np	nn	nn	np	np	np	np	np	np	np	nn	np	nn	nn	np	nn	nn	nn	nn	np	np	nn	nn
GD_01713_L11_PA	GD_01713_L11_PA	LG11	<lmxll>	{1-}	(ll,lm)	ll	lm	lm	ll	lm	lm	ll	lm	ll	ll	lm	ll	lm	ll	ll	lm	ll	lm	lm	lm	lm	lm	ll	ll	ll	ll	lm	ll	ll	ll	lm	lm	ll	lm	ll	lm	ll	lm	lm	lm	lm	ll	ll
LG11_HB_3138	R_6372814_L11_PA	LG11	<hkxhk>	{10}	(hh,hk,kk)	hk	kk	kk	hh	kk	hk	hk	hk	hh	hh	kk	hk	hk	hh	hh	hk	hh	hk	hk	hk	hk	kk	hk	hh	hh	hh	hk	hh	hh	hh	kk	hk	hk	kk	hh	kk	hk	kk	kk	hk	hk	hk	hk
LG11_HB_3138	R_6372895_L11_PA	LG11	<hkxhk>	{10}	(hh,hk,kk)	hk	kk	kk	hh	kk	hk	hk	hk	hh	hh	kk	hk	hk	hh	hh	hk	hh	hk	hk	hk	hk	kk	hk	hh	hh	hh	hk	hh	hh	hh	kk	hk	hk	kk	hh	kk	hk	kk	kk	hk	hk	hk	hk
LG11_HB_3138.5	R_6484441_L11_PA	LG11	<lmxll>	{1-}	(ll,lm)	ll	lm	lm	ll	lm	lm	ll	lm	ll	ll	lm	ll	lm	ll	ll	lm	ll	lm	lm	lm	lm	lm	ll	ll	ll	ll	lm	ll	ll	ll	lm	lm	ll	lm	ll	lm	ll	lm	lm	lm	lm	ll	ll
R_15738487_L11_PA	R_15738487_L11_PA	LG11	<lmxll>	{1-}	(ll,lm)	ll	lm	lm	ll	lm	lm	lm	lm	ll	ll	lm	ll	ll	ll	ll	ll	ll	lm	lm	lm	ll	lm	ll	lm	ll	ll	lm	ll	ll	lm	lm	ll	ll	ll	lm	lm	ll	lm	lm	lm	lm	ll	ll
GD_10010_L11_PA	GD_10010_L11_PA	LG11	<nnxnp>	{-1}	(nn,np)	nn	nn	nn	nn	np	nn	np	nn	np	np	nn	nn	np	nn	np	np	np	np	nn	np	np	np	nn	np	np	nn	np	nn	nn	np	nn	nn	np	nn	np	nn	nn	nn	nn	np	np	np	nn
R_26942708_L11_PA	R_26942708_L11_PA	LG11	<hkxhk>	{10}	(hh,hk,kk)	hk	kk	kk	hk	hk	kk	hk	kk	hh	hh	kk	hk	hh	hk	hh	hh	hh	kk	kk	hk	hk	hk	hk	hk	hk	hk	hk	hk	hk	hk	kk	hk	hh	hk	hk	kk	hk	kk	hk	kk	hh	hh	hk
R_26829691_L11_PA	R_26829691_L11_PA	LG11	<hkxhk>	{10}	(hh,hk,kk)	hk	kk	kk	hk	hk	kk	hk	kk	hh	hh	kk	hk	hh	hk	hh	hh	hh	kk	kk	hk	hk	hk	hk	hk	hk	hk	hk	hk	hk	hk	kk	hk	hh	hk	hk	kk	hk	kk	hk	kk	hh	hh	hk
LG11_HB_3169	R_28713809_L11_PA	LG11	<hkxhk>	{10}	(hh,hk,kk)	hk	kk	kk	hk	hk	kk	hk	kk	hh	hh	kk	hk	hh	hk	hh	hh	hh	kk	kk	hk	hk	hk	hk	hk	hk	hk	hk	hk	hk	hk	kk	hk	hh	hk	hk	kk	hk	kk	hk	kk	hh	hh	hk
R_36957709_L11_PA	R_36957709_L11_PA	LG11	<lmxll>	{1-}	(ll,lm)	ll	lm	lm	ll	lm	ll	lm	lm	ll	lm	lm	ll	ll	ll	ll	ll	lm	lm	lm	lm	lm	ll	ll	lm	lm	ll	ll	ll	lm	lm	lm	ll	ll	ll	lm	lm	ll	lm	ll	ll	ll	ll	ll
R_38694306_L11_PA	R_38694306_L11_PA	LG11	<lmxll>	{1-}	(ll,lm)	ll	lm	lm	ll	lm	ll	lm	lm	ll	lm	lm	ll	ll	ll	ll	ll	lm	lm	lm	lm	lm	ll	ll	lm	lm	ll	ll	ll	lm	lm	lm	ll	ll	ll	lm	lm	ll	lm	ll	ll	ll	ll	ll
LG11_HB_426	F_0193332_L13_PA	LG11	<nnxnp>	{-0}	(nn,np)	np	np	np	np	np	nn	nn	nn	nn	nn	np	np	nn	nn	nn	nn	nn	nn	np	nn	nn	nn	np	nn	nn	np	nn	np	nn	nn	np	np	np	np	nn	np	np	np	np	nn	nn	nn	np
LG11_HB_426	F_0193343_L13_PA	LG11	<lmxll>	{1-}	(ll,lm)	ll	lm	lm	ll	lm	lm	lm	lm	ll	ll	lm	ll	ll	ll	ll	ll	ll	lm	lm	lm	ll	lm	ll	lm	lm	ll	lm	ll	ll	lm	lm	ll	ll	ll	lm	lm	ll	lm	lm	lm	ll	ll	ll
LG11_HB_428	F_0194114_L13_PA	LG11	<lmxll>	{1-}	(ll,lm)	ll	lm	lm	ll	lm	lm	lm	lm	ll	ll	lm	ll	ll	ll	ll	ll	ll	lm	lm	lm	ll	lm	ll	lm	lm	ll	lm	ll	ll	lm	lm	ll	ll	ll	lm	lm	ll	lm	lm	lm	ll	ll	ll
LG11_HB_428	F_0194118_L13_PA	LG11	<lmxll>	{1-}	(ll,lm)	ll	lm	lm	ll	lm	lm	lm	lm	ll	ll	lm	ll	ll	ll	ll	ll	ll	lm	lm	lm	ll	lm	ll	lm	lm	ll	lm	ll	ll	lm	lm	ll	ll	ll	lm	lm	ll	lm	lm	lm	ll	ll	ll
LG11_HB_429	F_0194999_L13_PA	LG11	<nnxnp>	{-0}	(nn,np)	np	np	np	np	nn	nn	nn	nn	nn	nn	--	np	nn	np	nn	nn	nn	nn	--	nn	nn	nn	np	nn	nn	np	nn	np	np	nn	np	np	np	np	nn	np	np	np	--	nn	nn	nn	np
LG11_HB_429	F_0195022_L13_PA	LG11	<nnxnp>	{-0}	(nn,np)	np	np	np	np	nn	nn	nn	nn	nn	nn	np	np	nn	np	nn	nn	nn	nn	np	nn	nn	nn	np	nn	nn	np	nn	np	np	nn	np	np	np	np	nn	np	np	np	np	nn	nn	nn	np
LG11_HB_429	F_0195029_L13_PA	LG11	<lmxll>	{1-}	(ll,lm)	ll	lm	lm	ll	lm	lm	lm	lm	ll	ll	lm	ll	ll	ll	ll	ll	ll	lm	lm	lm	ll	lm	ll	lm	lm	ll	lm	ll	ll	lm	lm	ll	ll	ll	lm	lm	ll	lm	lm	lm	ll	ll	ll
LG11_HB_477	F_0216925_L14_PA	LG11	<hkxhk>	{01}	(hh,hk,kk)	hk	hh	hh	hk	hk	hk	hh	hh	kk	hk	hk	hk	kk	hk	hk	kk	kk	hh	hh	hh	hk	hk	hk	hk	hk	hk	kk	hk	hh	hh	hh	hk	kk	hk	hk	hh	hk	hk	hk	hk	kk	kk	hk
LG11_HB_496	F_0226677_L14_PA	LG11	<hkxhk>	{10}	(hh,hk,kk)	hk	kk	kk	hk	hk	kk	kk	kk	hh	hk	kk	hk	hh	hk	hh	hh	hh	kk	kk	kk	hk	hk	hk	hk	hk	hk	hk	hk	hk	kk	kk	hk	hh	hk	hk	kk	hk	hk	hk	kk	hh	hh	hk
LG11_HB_496	F_0226680_L14_PA	LG11	<hkxhk>	{01}	(hh,hk,kk)	hk	hh	hh	hk	hk	hh	hh	hh	kk	hk	hh	hk	kk	hk	kk	kk	kk	hh	hh	hh	hk	hk	hk	hk	hk	hk	hk	hk	hk	hh	hh	hk	kk	hk	hk	hh	hk	hk	hk	hh	kk	kk	hk
LG11_HB_497	F_0227153_L14_PA	LG11	<hkxhk>	{01}	(hh,hk,kk)	hk	hh	hh	hk	hk	hh	hk	hh	kk	hk	hh	hk	kk	hk	kk	kk	kk	hh	hh	hh	hk	hk	hk	hk	hk	hk	hk	hk	hk	hh	hh	hk	kk	hk	hk	hh	hk	hk	hk	hh	kk	kk	hk
LG11_HB_543	F_0248609_L14_PA	LG11	<hkxhk>	{00}	(hh,hk,kk)	kk	hh	hk	hk	hk	hh	kk	hh	hk	hk	hk	kk	hh	hk	hk	hh	hk	hh	hh	hh	hh	hk	hk	hk	hk	hk	hh	hk	hk	hk	hk	hh	kk	hk	hk	hk	kk	hk	hk	hh	hh	kk	kk
LG11_HB_543	F_0248621_L14_PA	LG11	<hkxhk>	{11}	(hh,hk,kk)	hh	kk	hk	hk	hk	kk	hh	kk	hk	hk	hk	hh	kk	hk	hk	kk	hk	kk	kk	kk	kk	hk	hk	hk	hk	hk	kk	hk	hk	hk	hk	kk	hh	hk	hk	hk	hh	hk	hk	kk	kk	hh	hh
LG11_HB_543	F_0248620_L14_PA	LG11	<nnxnp>	{-1}	(nn,np)	nn	np	nn	np	nn	np	nn	np	np	np	nn	nn	np	np	np	np	np	np	np	np	np	nn	nn	np	np	np	np	np	np	np	nn	np	nn	nn	np	nn	nn	nn	nn	np	np	nn	nn
LG11_HB_543	F_0248606_L14_PA	LG11	<lmxll>	{1-}	(ll,lm)	ll	lm	lm	ll	lm	lm	ll	lm	ll	ll	lm	ll	lm	ll	ll	lm	ll	lm	lm	lm	lm	lm	lm	ll	ll	ll	lm	ll	ll	ll	lm	lm	ll	lm	ll	lm	ll	lm	lm	lm	lm	ll	ll
LG11_HB_543	F_0248626_L14_PA	LG11	<lmxll>	{1-}	(ll,lm)	ll	lm	lm	ll	lm	lm	ll	lm	ll	ll	lm	ll	lm	ll	ll	lm	ll	lm	lm	lm	lm	lm	lm	ll	ll	ll	lm	ll	ll	ll	lm	lm	ll	lm	ll	lm	ll	lm	lm	lm	lm	ll	ll
LG11_HB_619	F_0288672_L15_PA	LG11	<nnxnp>	{-0}	(nn,np)	np	np	np	np	nn	np	nn	np	nn	nn	np	np	nn	np	nn	nn	nn	nn	np	nn	np	nn	np	nn	nn	np	nn	np	np	nn	np	np	nn	np	nn	np	np	np	np	nn	nn	nn	np
LG11_HB_619	F_0288676_L15_PA	LG11	<nnxnp>	{-1}	(nn,np)	nn	nn	nn	nn	np	nn	np	nn	np	np	nn	nn	np	nn	np	np	np	np	nn	np	nn	np	nn	np	np	nn	np	nn	nn	np	nn	nn	np	nn	np	nn	nn	nn	nn	np	np	np	nn
LG11_HB_650	F_0304723_L15_PA	LG11	<efxeg>	{01}	(ee,ef,eg,fg)	ef	eg	ee	fg	ee	eg	ef	eg	fg	fg	ee	ee	eg	fg	fg	eg	fg	eg	eg	eg	eg	ee	ee	fg	fg	fg	eg	fg	fg	fg	ee	eg	ef	ee	fg	ee	ef	ee	ee	eg	eg	ef	ef
LG11_HB_650	F_0304722_L15_PA	LG11	<hkxhk>	{10}	(h-,kk)	h-	h-	kk	h-	kk	h-	h-	h-	h-	h-	kk	h-	h-	h-	h-	h-	h-	h-	h-	h-	h-	kk	kk	h-	h-	h-	h-	h-	h-	h-	kk	h-	h-	kk	h-	kk	h-	kk	kk	h-	h-	h-	h-
LG11_HB_650	F_0304721_L15_PA	LG11	<lmxll>	{0-}	(ll,lm)	lm	ll	ll	lm	ll	ll	lm	ll	lm	lm	ll	lm	ll	lm	lm	ll	lm	ll	ll	ll	ll	ll	ll	lm	lm	lm	ll	lm	lm	lm	ll	ll	lm	ll	lm	ll	lm	ll	ll	ll	ll	lm	lm
LG11_HB_650	F_0304733_L15_PA	LG11	<lmxll>	{0-}	(ll,lm)	lm	ll	ll	lm	ll	ll	lm	ll	lm	lm	ll	lm	ll	lm	lm	ll	lm	ll	ll	ll	ll	ll	ll	lm	lm	lm	ll	lm	lm	lm	ll	ll	lm	ll	lm	ll	lm	ll	ll	ll	ll	lm	lm
LG11_HB_650	F_0304741_L15_PA	LG11	<lmxll>	{0-}	(ll,lm)	lm	ll	ll	lm	ll	ll	lm	ll	lm	lm	ll	lm	ll	lm	lm	ll	lm	ll	ll	ll	ll	ll	ll	lm	lm	lm	ll	lm	lm	lm	ll	ll	lm	ll	lm	ll	lm	ll	ll	ll	ll	lm	lm
LG11_HB_650	F_0304716_L15_PA	LG11	<nnxnp>	{-1}	(nn,np)	nn	np	nn	np	nn	np	nn	np	np	np	nn	nn	np	np	np	np	np	np	np	np	np	nn	nn	np	np	np	np	np	np	np	nn	np	nn	nn	np	nn	nn	nn	nn	np	np	nn	nn
LG11_HB_650	F_0304729_L15_PA	LG11	<nnxnp>	{-1}	(nn,np)	nn	np	nn	np	nn	np	nn	np	np	np	nn	nn	np	np	np	np	np	np	np	np	np	nn	nn	np	np	np	np	np	np	np	nn	np	nn	nn	np	nn	nn	nn	nn	np	np	nn	nn
LG11_HB_650	F_0304732_L15_PA	LG11	<nnxnp>	{-1}	(nn,np)	nn	np	nn	np	nn	np	nn	np	np	np	nn	nn	np	np	np	np	np	np	np	np	np	nn	nn	np	np	np	np	np	np	np	nn	np	nn	nn	np	nn	nn	nn	nn	np	np	nn	nn
LG11_HB_650	F_0304737_L15_PA	LG11	<nnxnp>	{-1}	(nn,np)	nn	np	nn	np	nn	np	nn	np	np	np	nn	nn	np	np	np	np	np	np	np	np	np	nn	nn	np	np	np	np	np	np	np	nn	np	nn	nn	np	nn	nn	nn	nn	np	np	nn	nn
LG11_HB_651	F_0305354_L15_PA	LG11	<hkxhk>	{00}	(hh,hk,kk)	kk	hh	hk	hk	hk	hh	kk	hh	hk	hk	hk	kk	hh	hk	hk	hh	hk	hh	hh	hh	hh	hk	hk	hk	hk	hk	hh	hk	hk	hk	hk	hh	kk	hk	hk	hk	kk	hk	hk	hh	hh	kk	kk
LG11_HB_651	F_0305361_L15_PA	LG11	<hkxhk>	{00}	(hh,hk,kk)	kk	hh	hk	hk	hk	hh	kk	hh	hk	hk	hk	kk	hh	hk	hk	hh	hk	hh	hh	hh	hh	hk	hk	hk	hk	hk	hh	hk	hk	hk	hk	hh	kk	hk	hk	hk	kk	hk	hk	hh	hh	kk	kk
LG11_HB_651	F_0305355_L15_PA	LG11	<nnxnp>	{-0}	(nn,np)	np	nn	np	nn	np	nn	np	nn	nn	nn	np	np	nn	nn	nn	nn	nn	nn	nn	nn	nn	np	np	nn	nn	nn	nn	nn	nn	nn	np	nn	np	np	nn	np	np	np	np	nn	nn	np	np
LG12_HB_1166	F_0543517_L3_PA	LG12	<lmxll>	{1-}	(ll,lm)	ll	lm	ll	ll	ll	ll	lm	lm	lm	ll	ll	ll	lm	ll	ll	ll	lm	lm	ll	ll	lm	ll	lm	ll	ll	ll	lm	lm	lm	lm	ll	ll	ll	ll	lm	ll	ll	lm	lm	ll	lm	lm	ll
LG12_HB_1166	F_0543523_L3_PA	LG12	<lmxll>	{1-}	(ll,lm)	ll	lm	ll	ll	ll	ll	lm	lm	lm	ll	ll	ll	lm	ll	ll	ll	lm	lm	ll	ll	lm	ll	lm	ll	ll	ll	lm	lm	lm	lm	ll	ll	ll	ll	lm	ll	ll	lm	lm	ll	lm	lm	ll
LG12_HB_1166	F_0543542_L3_PA	LG12	<lmxll>	{0-}	(ll,lm)	lm	ll	lm	lm	lm	lm	ll	ll	ll	lm	lm	lm	ll	lm	lm	lm	ll	ll	lm	lm	ll	lm	ll	lm	lm	lm	ll	ll	ll	ll	lm	lm	lm	lm	ll	lm	lm	ll	ll	lm	ll	ll	lm
LG12_HB_1166	F_0543510_L3_PA	LG12	<nnxnp>	{-0}	(nn,np)	nn	nn	np	np	nn	nn	nn	nn	np	nn	nn	np	nn	nn	np	nn	np	nn	nn	np	nn	nn	np	nn	np	np	nn	np	nn	nn	np	np	nn	nn	np	np	np	nn	nn	np	nn	np	np
F_0617866_L5_PA	F_0617866_L5_PA	LG12	<lmxll>	{0-}	(ll,lm)	lm	ll	lm	lm	lm	lm	ll	ll	ll	lm	lm	ll	ll	lm	lm	lm	ll	ll	lm	ll	ll	lm	ll	lm	ll	lm	ll	ll	ll	ll	lm	lm	lm	lm	ll	lm	lm	ll	ll	lm	ll	lm	lm
LG12_HB_1342	F_0634978_L5_PA	LG12	<lmxll>	{0-}	(ll,lm)	lm	ll	lm	lm	lm	lm	ll	lm	ll	lm	lm	lm	ll	ll	lm	lm	ll	ll	lm	lm	lm	lm	ll	lm	lm	lm	ll	ll	ll	ll	lm	lm	lm	lm	ll	lm	lm	ll	ll	lm	ll	ll	lm
LG12_HB_1343	F_0635633_L5_PA	LG12	<hkxhk>	{01}	(hh,hk,kk)	hk	hk	hk	hk	kk	kk	hk	kk	hh	kk	kk	hk	hk	hk	hk	kk	hh	hk	kk	hk	kk	kk	hh	kk	hk	hk	hk	hh	hk	hk	hk	kk	kk	kk	hh	hk	hk	hk	hh	hk	hk	hh	hk
LG12_HB_1343	F_0635635_L5_PA	LG12	<lmxll>	{0-}	(ll,lm)	lm	ll	lm	lm	lm	lm	ll	lm	ll	lm	lm	lm	ll	ll	lm	lm	ll	ll	lm	lm	lm	lm	ll	lm	lm	lm	ll	ll	ll	ll	lm	lm	lm	lm	ll	lm	lm	ll	ll	lm	ll	ll	lm
LG12_HB_1343	F_0635643_L5_PA	LG12	<lmxll>	{0-}	(ll,lm)	lm	ll	lm	lm	lm	lm	ll	lm	ll	lm	lm	lm	ll	ll	lm	lm	ll	ll	lm	lm	lm	lm	ll	lm	lm	lm	ll	ll	ll	ll	lm	lm	lm	lm	ll	lm	lm	ll	ll	lm	ll	ll	lm
LG12_HB_1343	F_0635645_L5_PA	LG12	<lmxll>	{0-}	(ll,lm)	lm	ll	lm	lm	lm	lm	ll	lm	ll	lm	lm	lm	ll	ll	lm	lm	ll	ll	lm	lm	lm	lm	ll	lm	lm	lm	ll	ll	ll	ll	lm	lm	lm	lm	ll	lm	lm	ll	ll	lm	ll	ll	lm
LG12_HB_1583	F_0742396_L8_PA	LG12	<hkxhk>	{01}	(hh,hk,kk)	kk	hk	hk	kk	kk	kk	hk	hk	hh	kk	kk	hh	hk	kk	kk	kk	hh	hk	hk	hh	hk	kk	hh	hk	hh	hk	hk	hh	hk	hk	hk	hk	kk	kk	hk	hk	hk	hk	hk	hk	hk	hk	hk
LG12_HB_1677	F_0789346_L9_PA	LG12	<hkxhk>	{10}	(hh,hk,kk)	hk	hk	hk	hk	hh	hh	hk	hh	kk	hh	hh	hk	hk	hk	kk	hh	kk	hk	hh	hk	hh	hh	kk	hk	hk	hk	hk	kk	hk	hk	hk	hk	hh	hk	kk	hk	hh	hk	kk	hk	hk	kk	kk
LG12_HB_1677	F_0789367_L9_PA	LG12	<hkxhk>	{10}	(hh,hk,kk)	hk	hk	hk	hk	hh	hh	hk	hh	kk	hh	hh	hk	hk	hk	kk	hh	kk	hk	hh	hk	hh	hh	kk	hk	hk	hk	hk	kk	hk	hk	hk	hk	hh	hk	kk	hk	hh	hk	kk	hk	hk	kk	kk
LG12_HB_1813_s47h1	F_0853221_L11_47_1	LG12	<hkxhk>	{01}	(hh,hk,kk)	hk	hk	hk	hk	kk	kk	hk	kk	hh	kk	kk	hk	hk	hk	hk	kk	hh	hk	kk	hk	hk	kk	hh	kk	hk	hk	hk	hh	hk	hk	hk	kk	kk	kk	hh	hk	hk	hk	hh	hk	hk	hh	hk
LG12_HB_1819_s27h1	F_0855286_L12_27_1	LG12	<lmxll>	{0-}	(ll,lm)	lm	ll	lm	lm	lm	lm	lm	lm	ll	lm	lm	lm	ll	ll	ll	lm	ll	ll	lm	lm	lm	ll	ll	ll	lm	lm	ll	ll	ll	ll	lm	lm	lm	ll	ll	lm	lm	ll	ll	lm	ll	ll	ll
LG12_HB_1819_s27h1	F_0855319_L12_27_1	LG12	<lmxll>	{1-}	(ll,lm)	ll	lm	ll	ll	ll	ll	ll	ll	lm	ll	ll	ll	lm	lm	lm	ll	lm	lm	ll	ll	ll	lm	lm	lm	ll	ll	lm	lm	lm	lm	ll	ll	ll	lm	lm	ll	ll	lm	lm	ll	lm	lm	lm
LG12_HB_1819_s27h1	F_0855299_L12_27_1	LG12	<hkxhk>	{00}	(h-,kk)	kk	h-	h-	kk	h-	kk	h-	h-	h-	h-	h-	kk	h-	h-	h-	h-	h-	h-	h-	kk	h-	h-	h-	h-	h-	kk	h-	h-	h-	h-	kk	h-	h-	h-	h-	h-	h-	h-	h-	kk	h-	h-	h-
LG12_HB_1819_s27h1	F_0855312_L12_27_1	LG12	<nnxnp>	{-0}	(nn,np)	np	nn	nn	np	nn	np	nn	nn	np	nn	nn	np	nn	nn	np	nn	np	nn	nn	np	nn	nn	nn	nn	nn	np	nn	np	np	nn	np	nn	nn	np	np	nn	nn	nn	np	np	nn	np	np
LG12_HB_1819_s27h1	F_0855318_L12_27_1	LG12	<nnxnp>	{-1}	(nn,np)	nn	np	np	nn	np	nn	np	np	nn	np	np	nn	np	np	nn	np	nn	np	np	nn	np	np	np	np	np	nn	np	nn	nn	np	nn	np	np	nn	nn	np	np	np	nn	nn	np	nn	nn
LG12_HB_1821_s27h1	F_0855803_L12_27_1	LG12	<lmxll>	{0-}	(ll,lm)	lm	ll	lm	lm	lm	lm	ll	lm	ll	lm	lm	lm	ll	ll	ll	lm	ll	ll	lm	lm	lm	ll	ll	ll	lm	lm	ll	ll	ll	ll	lm	lm	lm	ll	ll	lm	lm	ll	ll	lm	ll	ll	ll
LG12_HB_1821_s27h1	F_0855815_L12_27_1	LG12	<lmxll>	{0-}	(ll,lm)	lm	ll	lm	lm	lm	lm	ll	lm	ll	lm	lm	lm	ll	ll	ll	lm	ll	ll	lm	lm	lm	ll	ll	ll	lm	lm	ll	ll	ll	ll	lm	lm	lm	ll	ll	lm	lm	ll	ll	lm	ll	ll	ll
LG12_HB_1821_s27h1	F_0855807_L12_27_1	LG12	<lmxll>	{1-}	(ll,lm)	ll	lm	ll	ll	ll	ll	lm	ll	lm	ll	ll	ll	lm	lm	lm	ll	lm	lm	ll	ll	ll	lm	lm	lm	ll	ll	lm	lm	lm	lm	ll	ll	ll	lm	lm	ll	ll	lm	lm	ll	lm	lm	lm
LG12_HB_1823_s28h1	F_0856387_L12_28_1	LG12	<lmxll>	{0-}	(ll,lm)	lm	ll	lm	lm	lm	lm	ll	lm	ll	lm	lm	lm	ll	ll	ll	lm	ll	ll	lm	lm	lm	ll	ll	ll	lm	lm	ll	ll	ll	ll	lm	lm	lm	ll	ll	lm	lm	ll	ll	lm	ll	ll	ll
LG12_HB_1823_s28h1	F_0856390_L12_28_1	LG12	<lmxll>	{1-}	(ll,lm)	ll	lm	ll	ll	ll	ll	lm	ll	lm	ll	ll	ll	lm	lm	lm	ll	lm	lm	ll	ll	ll	lm	lm	lm	ll	ll	lm	lm	lm	lm	ll	ll	ll	lm	lm	ll	ll	lm	lm	ll	lm	lm	lm
LG12_HB_1825_s32h1	F_0857165_L12_32_1	LG12	<lmxll>	{0-}	(ll,lm)	lm	ll	lm	lm	lm	lm	ll	lm	ll	lm	lm	lm	ll	ll	ll	lm	ll	ll	lm	lm	lm	lm	ll	lm	lm	lm	ll	ll	ll	ll	lm	lm	lm	lm	ll	lm	lm	ll	ll	lm	ll	ll	ll
LG12_HB_1827_s33h1	F_0857656_L12_33_1	LG12	<lmxll>	{0-}	(ll,lm)	lm	ll	lm	lm	lm	lm	ll	lm	ll	lm	lm	lm	ll	ll	ll	lm	ll	ll	lm	lm	lm	lm	ll	lm	lm	lm	ll	ll	ll	ll	lm	lm	lm	lm	ll	lm	lm	ll	ll	lm	ll	ll	lm
LG12_HB_1827_s33h1	F_0857667_L12_33_1	LG12	<lmxll>	{0-}	(ll,lm)	lm	ll	lm	lm	lm	lm	ll	lm	ll	lm	lm	lm	ll	ll	ll	lm	ll	ll	lm	lm	lm	lm	ll	lm	lm	lm	ll	ll	ll	ll	lm	lm	lm	lm	ll	lm	lm	ll	ll	lm	ll	ll	lm
LG12_HB_1827_s33h1	F_0857668_L12_33_1	LG12	<lmxll>	{0-}	(ll,lm)	lm	ll	lm	lm	lm	lm	ll	lm	ll	lm	lm	lm	ll	ll	ll	lm	ll	ll	lm	lm	lm	lm	ll	lm	lm	lm	ll	ll	ll	ll	lm	lm	lm	lm	ll	lm	lm	ll	ll	lm	ll	ll	lm
LG12_HB_1829.5_s35h1	R_12543592_L12_35_1	LG12	<nnxnp>	{-1}	(nn,np)	nn	np	nn	nn	np	np	np	np	nn	np	np	nn	np	np	nn	np	nn	np	np	nn	np	np	nn	np	nn	nn	np	nn	np	np	nn	np	np	np	nn	nn	nn	np	nn	nn	np	nn	nn
LG12_HB_1829.5_s35h1	R_12543616_L12_35_1	LG12	<nnxnp>	{-1}	(nn,np)	nn	np	nn	nn	np	np	np	np	nn	np	np	nn	np	np	nn	np	nn	np	np	nn	np	np	nn	np	nn	nn	np	nn	np	np	nn	np	np	np	nn	nn	nn	np	nn	nn	np	nn	nn
LG12_HB_1829.5_s35h1	R_12543650_L12_35_1	LG12	<nnxnp>	{-1}	(nn,np)	nn	np	nn	nn	np	np	np	np	nn	np	np	nn	np	np	nn	np	nn	np	np	nn	np	np	nn	np	nn	nn	np	nn	np	np	nn	np	np	np	nn	nn	nn	np	nn	nn	np	nn	nn
LG12_HB_1829_s35h1	F_0858095_L12_35_1	LG12	<hkxhk>	{01}	(hh,hk,kk)	hk	hk	hk	hk	kk	kk	hk	kk	hh	kk	kk	hk	hk	hk	hk	kk	hh	hk	kk	hk	hk	kk	hh	kk	hk	hk	hk	hh	hk	hk	hk	kk	kk	kk	hh	hk	hk	hk	hh	hk	hk	hh	hk
LG12_HB_1831_s36h1	F_0858607_L12_36_1	LG12	<lmxll>	{0-}	(ll,lm)	lm	ll	lm	lm	lm	lm	ll	lm	ll	lm	lm	lm	ll	ll	lm	lm	ll	ll	lm	lm	ll	lm	ll	lm	lm	lm	ll	ll	ll	ll	lm	lm	lm	lm	ll	lm	lm	ll	ll	lm	ll	ll	lm
R_17347387_L12_38_1	R_17347387_L12_38_1	LG12	<nnxnp>	{-1}	(nn,np)	np	np	nn	nn	np	np	np	np	nn	np	np	nn	np	np	nn	np	nn	np	np	nn	np	np	nn	np	nn	nn	np	nn	np	np	nn	nn	np	np	nn	nn	nn	np	np	nn	np	nn	nn
LG12_HB_1832_s38h1	F_0859505_L12_38_1	LG12	<nnxnp>	{-1}	(nn,np)	nn	np	nn	nn	np	np	np	np	nn	np	np	nn	np	np	nn	np	nn	np	np	nn	np	np	nn	np	nn	nn	np	nn	np	np	nn	nn	np	np	nn	nn	nn	np	np	nn	np	nn	nn
LG12_HB_1832_s38h1	F_0859499_L12_38_1	LG12	<lmxll>	{0-}	(ll,lm)	lm	ll	lm	lm	lm	lm	ll	ll	ll	lm	lm	lm	ll	lm	lm	lm	ll	ll	lm	lm	ll	lm	ll	lm	lm	lm	ll	ll	ll	ll	lm	lm	lm	lm	ll	lm	lm	ll	ll	lm	ll	ll	lm
LG12_HB_1835_s39h1	F_0860436_L12_39_1	LG12	<lmxll>	{0-}	(ll,lm)	lm	ll	lm	lm	lm	lm	ll	ll	ll	lm	lm	lm	ll	lm	lm	lm	ll	ll	lm	lm	ll	lm	ll	lm	lm	lm	ll	ll	ll	ll	lm	lm	lm	lm	ll	lm	lm	ll	ll	lm	ll	ll	lm
LG12_HB_1835_s39h1	F_0860462_L12_39_1	LG12	<lmxll>	{1-}	(ll,lm)	ll	lm	ll	ll	ll	ll	lm	lm	lm	ll	ll	ll	lm	ll	ll	ll	lm	lm	ll	ll	lm	ll	lm	ll	ll	ll	lm	lm	lm	lm	ll	ll	ll	ll	lm	ll	ll	lm	lm	ll	lm	lm	ll
LG12_HB_1835_s39h1	F_0860466_L12_39_1	LG12	<nnxnp>	{-0}	(nn,np)	nn	nn	np	np	nn	nn	nn	nn	np	nn	nn	np	nn	nn	np	nn	np	nn	nn	np	nn	nn	np	nn	np	np	nn	np	nn	nn	np	np	nn	nn	np	np	np	nn	nn	np	nn	np	np
F_0860971_L12_39_1	F_0860971_L12_39_1	LG12	<hkxhk>	{11}	(hh,hk,kk)	hk	kk	hh	hh	hk	hk	kk	kk	hk	hk	hk	hk	kk	hk	hh	hk	hk	kk	hk	hh	kk	hk	hk	hk	hh	hh	kk	hk	kk	kk	hh	hh	hk	hk	hk	hh	hh	kk	kk	hh	kk	hh	hh
LG12_HB_1838_s41h1	F_0861179_L12_41_1	LG12	<lmxll>	{0-}	(ll,lm)	lm	ll	lm	lm	lm	lm	ll	ll	ll	lm	lm	ll	ll	lm	lm	lm	ll	ll	lm	lm	ll	lm	ll	lm	lm	lm	ll	ll	ll	ll	lm	lm	lm	lm	ll	lm	lm	ll	ll	lm	ll	lm	lm
LG12_HB_1838_s41h1	F_0861188_L12_41_1	LG12	<lmxll>	{0-}	(ll,lm)	lm	ll	lm	lm	lm	lm	ll	ll	ll	lm	lm	ll	ll	lm	lm	lm	ll	ll	lm	lm	ll	lm	ll	lm	lm	lm	ll	ll	ll	ll	lm	lm	lm	lm	ll	lm	lm	ll	ll	lm	ll	lm	lm
R_22722118_L12_42_1	R_22722118_L12_42_1	LG12	<lmxll>	{1-}	(ll,lm)	ll	lm	ll	ll	ll	ll	lm	lm	lm	ll	ll	lm	lm	ll	ll	ll	lm	lm	ll	ll	lm	ll	lm	ll	ll	ll	lm	lm	lm	lm	ll	ll	ll	ll	lm	ll	ll	lm	lm	ll	lm	ll	ll
LG12_HB_1839_s42h1	F_0861603_L12_42_1	LG12	<hkxhk>	{00}	(hh,hk,kk)	hk	hh	kk	kk	hk	hk	hh	hh	hk	hk	hk	hk	hh	hk	hk	hk	hk	hh	kk	kk	hh	hk	hk	hk	kk	kk	hh	hk	hh	hh	kk	kk	hk	hk	hh	kk	kk	hh	hh	kk	hh	kk	kk
LG12_HB_1839_s42h1	F_0861622_L12_42_1	LG12	<hkxhk>	{01}	(hh,hk,kk)	kk	hk	hk	hk	kk	kk	hk	hk	hh	kk	kk	hh	hk	kk	kk	kk	hh	hk	hk	hk	hk	kk	hh	kk	hk	hk	hk	hh	hk	hk	hk	hk	kk	kk	hk	hk	hk	hk	hk	hk	hk	hk	hk
LG12_HB_1839_s42h1	F_0861607_L12_42_1	LG12	<lmxll>	{0-}	(ll,lm)	lm	ll	lm	lm	lm	lm	ll	ll	ll	lm	lm	ll	ll	lm	lm	lm	ll	ll	lm	lm	ll	lm	ll	lm	lm	lm	ll	ll	ll	ll	lm	lm	lm	lm	ll	lm	lm	ll	ll	lm	ll	lm	lm
LG12_HB_1839_s42h1	F_0861619_L12_42_1	LG12	<lmxll>	{0-}	(ll,lm)	lm	ll	lm	lm	lm	lm	ll	ll	ll	lm	lm	ll	ll	lm	lm	lm	ll	ll	lm	lm	ll	lm	ll	lm	lm	lm	ll	ll	ll	ll	lm	lm	lm	lm	ll	lm	lm	ll	ll	lm	ll	lm	lm
LG12_HB_1839_s42h1	F_0861623_L12_42_1	LG12	<lmxll>	{0-}	(ll,lm)	lm	ll	lm	lm	lm	lm	ll	ll	ll	lm	lm	ll	ll	lm	lm	lm	ll	ll	lm	lm	ll	lm	ll	lm	lm	lm	ll	ll	ll	ll	lm	lm	lm	lm	ll	lm	lm	ll	ll	lm	ll	lm	lm
LG12_HB_184	F_0082462_L11_PA	LG12	<hkxhk>	{10}	(hh,hk,kk)	hk	hk	hk	hk	hh	hh	hk	hh	kk	hh	hh	hk	hk	hk	hk	hh	kk	hk	hh	hk	hk	hh	kk	hh	hk	hk	hk	kk	hk	hk	hk	hh	hh	hh	kk	hk	hk	hk	kk	hk	hk	kk	hk
LG12_HB_184	F_0082477_L11_PA	LG12	<hkxhk>	{10}	(hh,hk,kk)	hk	hk	hk	hk	hh	hh	hk	hh	kk	hh	hh	hk	hk	hk	hk	hh	kk	hk	hh	hk	hk	hh	kk	hh	hk	hk	hk	kk	hk	hk	hk	hh	hh	hh	kk	hk	hk	hk	kk	hk	hk	kk	hk
LG12_HB_184	F_0082448_L11_PA	LG12	<nnxnp>	{-1}	(nn,np)	nn	np	nn	nn	np	np	np	np	nn	np	np	nn	np	np	nn	np	nn	np	np	nn	np	np	nn	np	nn	nn	np	nn	np	np	nn	np	np	np	nn	nn	nn	np	nn	nn	np	nn	nn
LG12_HB_184	F_0082458_L11_PA	LG12	<lmxll>	{0-}	(ll,lm)	lm	ll	lm	lm	lm	lm	ll	lm	ll	lm	lm	lm	ll	ll	lm	lm	ll	ll	lm	lm	ll	lm	ll	lm	lm	lm	ll	ll	ll	ll	lm	lm	lm	lm	ll	lm	lm	ll	ll	lm	ll	ll	lm
LG12_HB_1841_s43h1	F_0862187_L12_43_1	LG12	<nnxnp>	{-1}	(nn,np)	np	np	nn	np	np	np	np	np	nn	np	np	nn	np	np	np	np	nn	np	nn	nn	np	np	nn	np	nn	nn	np	nn	np	np	nn	nn	np	np	np	nn	nn	np	np	nn	np	nn	nn
LG12_HB_1841_s43h1	$F_0862197y_LG12	LG12	<lmxll>	{1-}	(ll,lm)	ll	lm	ll	ll	ll	ll	lm	lm	lm	ll	ll	lm	lm	ll	ll	ll	lm	lm	ll	lm	lm	ll	lm	ll	lm	ll	lm	lm	lm	lm	ll	ll	ll	ll	lm	ll	ll	lm	lm	ll	lm	ll	ll
LG12_HB_1843_s44h1	F_0862765_L12_44_1	LG12	<lmxll>	{1-}	(ll,lm)	ll	lm	ll	ll	ll	ll	lm	lm	lm	ll	ll	lm	lm	ll	ll	ll	lm	lm	ll	lm	lm	ll	lm	ll	lm	ll	lm	lm	lm	lm	ll	ll	ll	ll	lm	ll	ll	lm	lm	ll	lm	ll	ll
LG12_HB_1843_s44h1	F_0862766_L12_44_1	LG12	<lmxll>	{1-}	(ll,lm)	ll	lm	ll	ll	ll	ll	lm	lm	lm	ll	ll	lm	lm	ll	ll	ll	lm	lm	ll	lm	lm	ll	lm	ll	lm	ll	lm	lm	lm	lm	ll	ll	ll	ll	lm	ll	ll	lm	lm	ll	lm	ll	ll
LG12_HB_1844_s44h1	F_0863122_L12_44_1	LG12	<lmxll>	{0-}	(ll,lm)	lm	ll	lm	lm	lm	lm	ll	ll	ll	lm	lm	ll	ll	lm	lm	lm	ll	ll	lm	ll	ll	lm	ll	lm	ll	lm	ll	ll	ll	ll	lm	lm	lm	lm	ll	lm	lm	ll	ll	lm	ll	lm	lm
LG12_HB_1844_s44h1	F_0863120_L12_44_1	LG12	<lmxll>	{1-}	(ll,lm)	ll	lm	ll	ll	ll	ll	lm	lm	lm	ll	ll	lm	lm	ll	ll	ll	lm	lm	ll	lm	lm	ll	lm	ll	lm	ll	lm	lm	lm	lm	ll	ll	ll	ll	lm	ll	ll	lm	lm	ll	lm	ll	ll
F_0863154_L12_45_1	F_0863154_L12_45_1	LG12	<lmxll>	{1-}	(ll,lm)	ll	lm	ll	ll	ll	ll	lm	lm	lm	ll	ll	lm	lm	ll	ll	ll	lm	lm	ll	lm	lm	ll	lm	ll	lm	ll	lm	lm	lm	lm	ll	ll	ll	ll	lm	ll	ll	lm	lm	ll	lm	ll	ll
LG12_HB_1847.5	GD_01769_L12_PA	LG12	<lmxll>	{0-}	(ll,lm)	lm	ll	lm	lm	lm	lm	ll	ll	ll	lm	lm	ll	ll	lm	lm	lm	ll	ll	lm	ll	ll	lm	ll	lm	ll	lm	ll	ll	ll	ll	lm	lm	lm	lm	ll	lm	lm	ll	ll	lm	ll	lm	lm
LG12_HB_1847.5	R_29040874_L12_PA	LG12	<lmxll>	{1-}	(ll,lm)	ll	lm	ll	ll	ll	ll	lm	lm	lm	ll	ll	lm	lm	ll	ll	ll	lm	lm	ll	lm	lm	ll	lm	ll	lm	ll	lm	lm	lm	lm	ll	ll	ll	ll	lm	ll	ll	lm	lm	ll	lm	ll	ll
LG12_HB_1847.5	R_29037245_L12_PA	LG12	<nnxnp>	{-0}	(nn,np)	nn	nn	np	nn	nn	nn	nn	nn	np	nn	nn	np	nn	nn	nn	nn	nn	nn	np	np	nn	nn	np	np	np	nn	nn	np	nn	nn	np	np	nn	nn	nn	np	np	nn	nn	np	nn	np	np
LG12_HB_1847_s46h1	F_0863678_L12_46_1	LG12	<lmxll>	{0-}	(ll,lm)	lm	ll	lm	lm	lm	lm	ll	ll	ll	lm	lm	ll	ll	lm	lm	lm	ll	ll	lm	ll	ll	lm	ll	lm	ll	lm	ll	ll	ll	ll	lm	lm	lm	lm	ll	lm	lm	ll	ll	lm	ll	lm	lm
LG12_HB_1847_s46h1	F_0863682_L12_46_1	LG12	<hkxhk>	{10}	(hh,hk,kk)	hh	hk	hk	hh	hh	hh	hk	hk	kk	hh	hh	kk	hk	hh	hh	hh	hk	hk	hk	kk	hk	hh	kk	hk	kk	hh	hk	kk	hk	hk	hk	hk	hh	hh	hk	hk	hk	hk	hk	hk	hk	hk	hk
LG12_HB_1849_s46h1	F_0864452_L12_46_1	LG12	<lmxll>	{1-}	(ll,lm)	ll	lm	ll	ll	ll	ll	lm	lm	lm	ll	ll	lm	lm	ll	ll	ll	lm	lm	ll	ll	lm	ll	lm	ll	ll	ll	lm	lm	lm	lm	ll	ll	ll	ll	lm	ll	ll	lm	lm	ll	lm	ll	ll
LG12_HB_1850.5_s46h1	GD_00714L12_46_1	LG12	<nnxnp>	{-0}	(nn,np)	nn	nn	np	nn	nn	np	nn	nn	np	nn	np	np	nn	nn	nn	nn	nn	nn	np	np	nn	nn	np	np	np	nn	nn	np	nn	nn	np	np	nn	nn	nn	np	np	nn	nn	np	nn	np	np
LG12_HB_1850.5_s46h1	R_30691702_L12_46_1	LG12	<nnxnp>	{-0}	(nn,np)	nn	nn	np	nn	nn	np	nn	nn	np	nn	np	np	nn	nn	nn	nn	nn	nn	np	np	nn	nn	np	np	np	nn	nn	np	nn	nn	np	np	nn	nn	nn	np	np	nn	nn	np	nn	np	np
LG12_HB_1850.5_s46h1	R_30699442_L12_46_1	LG12	<lmxll>	{0-}	(ll,lm)	lm	ll	ll	lm	lm	lm	ll	ll	ll	lm	ll	ll	ll	lm	lm	lm	ll	ll	lm	ll	ll	lm	ll	lm	ll	lm	ll	ll	ll	ll	lm	lm	lm	lm	ll	lm	lm	ll	ll	ll	ll	lm	lm
LG12_HB_1850_s46h1	F_0864895_L12_46_1	LG12	<hkxhk>	{11}	(hh,hk,kk)	hk	kk	hk	hk	hk	hh	kk	kk	hk	hk	kk	hk	kk	hk	hk	hk	kk	kk	hh	hk	kk	hk	hk	hh	hk	hk	kk	hk	kk	kk	hh	hh	hk	hk	kk	hh	hh	kk	kk	hk	kk	hh	hh
LG12_HB_1850_s46h1	F_0864902_L12_46_1	LG12	<lmxll>	{1-}	(ll,lm)	ll	lm	lm	ll	ll	ll	lm	lm	lm	ll	lm	lm	lm	ll	ll	ll	lm	lm	ll	lm	lm	ll	lm	ll	lm	ll	lm	lm	lm	lm	ll	ll	ll	ll	lm	ll	ll	lm	lm	lm	lm	ll	ll
LG12_HB_1851_s46h1	F_0865128_L12_46_1	LG12	<hkxhk>	{11}	(hh,hk,kk)	hk	kk	hk	hk	hk	hh	kk	kk	hk	hk	hk	hk	kk	hk	hk	hk	kk	kk	hh	hk	kk	hk	hk	hh	hk	hk	kk	hk	kk	kk	hh	hh	hk	hk	kk	hh	hh	kk	kk	hk	kk	hh	hh
LG12_HB_1851_s46h1	F_0865132_L12_46_1	LG12	<hkxhk>	{00}	(hh,hk,kk)	hk	hh	hk	hk	hk	kk	hh	hh	hk	hk	hk	hk	hh	hk	hk	hk	hh	hh	kk	hk	hh	hk	hk	kk	hk	hk	hh	hk	hh	hh	kk	kk	hk	hk	hh	kk	kk	hh	hh	hk	hh	kk	kk
LG12_HB_1851_s46h1	F_0865159_L12_46_1	LG12	<hkxhk>	{11}	(hh,hk,kk)	hk	kk	hk	hk	hk	hh	kk	kk	hk	hk	hk	hk	kk	hk	hk	hk	kk	kk	hh	hk	kk	hk	hk	hh	hk	hk	kk	hk	kk	kk	hh	hh	hk	hk	kk	hh	hh	kk	kk	hk	kk	hh	hh
LG12_HB_1851_s46h1	F_0865133_L12_46_1	LG12	<nnxnp>	{-0}	(nn,np)	nn	nn	np	nn	nn	np	nn	nn	np	nn	np	np	nn	nn	nn	nn	nn	nn	np	np	nn	nn	np	np	np	nn	nn	np	nn	nn	np	np	nn	nn	nn	np	np	nn	nn	np	nn	np	np
LG12_HB_1853_s46h1	F_0865865_L12_46_1	LG12	<lmxll>	{0-}	(ll,lm)	lm	ll	ll	lm	lm	lm	ll	ll	ll	lm	ll	ll	ll	lm	lm	lm	ll	ll	lm	ll	ll	lm	ll	lm	ll	lm	ll	ll	ll	ll	lm	lm	lm	lm	ll	lm	lm	ll	ll	ll	ll	lm	lm
LG12_HB_1853_s46h1	F_0865863_L12_46_1	LG12	<hkxhk>	{00}	(hh,hk,kk)	hk	hh	hk	hk	hk	kk	hk	hh	hk	hk	hk	hk	hh	hk	hk	hk	hh	hh	kk	hk	hh	kk	hk	kk	hk	hk	hh	hk	hh	hh	kk	kk	hk	hk	hh	kk	kk	hh	hh	hk	hh	kk	kk
LG12_HB_1853_s46h1	F_0865868_L12_46_1	LG12	<hkxhk>	{00}	(hh,hk,kk)	hk	hh	hk	hk	hk	kk	hk	hh	hk	hk	hk	hk	hh	hk	hk	hk	hh	hh	kk	hk	hh	kk	hk	kk	hk	hk	hh	hk	hh	hh	kk	kk	hk	hk	hh	kk	kk	hh	hh	hk	hh	kk	kk
LG12_HB_1853_s46h1	F_0865859_L12_46_1	LG12	<nnxnp>	{-0}	(nn,np)	nn	nn	np	nn	nn	np	np	nn	np	nn	np	np	nn	nn	nn	nn	nn	nn	np	np	nn	np	np	np	np	nn	nn	np	nn	nn	np	np	nn	nn	nn	np	np	nn	nn	np	nn	np	np
LG12_HB_1853_s46h1	F_0865864_L12_46_1	LG12	<nnxnp>	{-0}	(nn,np)	nn	nn	np	nn	nn	np	np	nn	np	nn	np	np	nn	nn	nn	nn	nn	nn	np	np	nn	np	np	np	np	nn	nn	np	nn	nn	np	np	nn	nn	nn	np	np	nn	nn	np	nn	np	np
LG12_HB_1853_s46h1	F_0865893_L12_46_1	LG12	<nnxnp>	{-0}	(nn,np)	nn	nn	np	nn	nn	np	np	nn	np	nn	np	np	nn	nn	nn	nn	nn	nn	np	np	nn	np	np	np	np	nn	nn	np	nn	nn	np	np	nn	nn	nn	np	np	nn	nn	np	nn	np	np
LG12_HB_1854_s46h1	F_0865945_L12_46_1	LG12	<lmxll>	{0-}	(ll,lm)	lm	ll	ll	lm	lm	lm	ll	ll	ll	lm	ll	ll	ll	lm	lm	lm	ll	ll	lm	ll	ll	lm	ll	lm	ll	lm	ll	ll	ll	ll	lm	lm	lm	lm	ll	lm	lm	ll	ll	ll	ll	lm	lm
LG12_HB_1854_s46h1	F_0865932_L12_46_1	LG12	<lmxll>	{0-}	(ll,lm)	lm	ll	ll	lm	lm	lm	ll	ll	ll	lm	ll	ll	ll	lm	lm	lm	ll	ll	lm	ll	ll	lm	ll	lm	ll	lm	ll	ll	ll	ll	lm	lm	lm	lm	ll	lm	lm	ll	ll	ll	ll	lm	--
LG12_HB_1855_s46h1	F_0866256_L12_46_1	LG12	<lmxll>	{0-}	(ll,lm)	lm	ll	ll	lm	lm	lm	ll	ll	ll	lm	ll	ll	ll	lm	lm	lm	ll	ll	lm	ll	ll	lm	ll	lm	ll	lm	ll	ll	ll	lm	lm	lm	lm	lm	ll	lm	lm	ll	ll	ll	ll	lm	lm
LG12_HB_1855_s46h1	F_0866253_L12_46_1	LG12	<hkxhk>	{11}	(hh,hk,kk)	hk	kk	hk	hk	hk	hh	hk	kk	kk	hk	hk	hk	kk	hh	hk	hk	kk	kk	hh	hk	kk	hh	hk	hh	hk	hk	kk	hk	kk	hk	hh	hh	hk	hk	kk	hh	hh	kk	kk	hk	kk	hh	hh
LG12_HB_1855_s46h1	F_0866260_L12_46_1	LG12	<nnxnp>	{-0}	(nn,np)	nn	nn	np	nn	nn	np	np	nn	nn	nn	np	np	nn	np	nn	nn	nn	nn	np	np	nn	np	np	np	np	nn	nn	np	nn	nn	np	np	nn	nn	nn	np	np	nn	nn	np	nn	np	np
LG12_HB_1856_s46h1	F_0866653_L12_46_1	LG12	<nnxnp>	{-0}	(nn,np)	nn	nn	np	nn	nn	np	np	nn	nn	nn	np	np	nn	np	nn	nn	nn	nn	np	np	nn	np	np	np	np	nn	nn	np	nn	nn	np	np	nn	nn	nn	np	np	nn	nn	np	nn	np	np
LG12_HB_1856_s46h1	F_0866661_L12_46_1	LG12	<lmxll>	{0-}	(ll,lm)	lm	ll	ll	lm	lm	lm	ll	ll	ll	lm	ll	ll	ll	lm	lm	lm	ll	ll	lm	ll	ll	lm	ll	lm	ll	lm	ll	ll	ll	lm	lm	lm	lm	lm	ll	lm	lm	ll	lm	ll	ll	lm	lm
LG12_HB_1857_s46h1	F_0866745_L12_46_1	LG12	<hkxhk>	{11}	(hh,hk,kk)	hk	kk	hk	hk	hk	hh	hk	kk	kk	hk	hk	hk	kk	hh	hk	hk	kk	kk	hh	hk	kk	hh	hk	hh	hk	hk	kk	hk	kk	hk	hh	hh	hk	hh	kk	hh	hh	kk	hk	hk	kk	hh	hk
LG12_HB_1857_s46h1	F_0866743_L12_46_1	LG12	<nnxnp>	{-0}	(nn,np)	nn	nn	np	nn	nn	np	np	nn	nn	nn	np	np	nn	np	nn	nn	nn	nn	np	np	nn	np	np	np	np	nn	nn	np	nn	nn	np	np	nn	np	nn	np	np	nn	nn	np	nn	np	np
LG12_HB_1857_s46h1	F_0866753_L12_46_1	LG12	<nnxnp>	{-0}	(nn,np)	nn	nn	np	nn	nn	np	np	nn	nn	nn	np	np	nn	np	nn	nn	nn	nn	np	np	nn	np	np	np	np	nn	nn	np	nn	nn	np	np	nn	np	nn	np	np	nn	nn	np	nn	np	np
LG12_HB_1857_s46h1	F_0866759_L12_46_1	LG12	<nnxnp>	{-0}	(nn,np)	nn	nn	np	nn	nn	np	np	nn	nn	nn	np	np	nn	np	nn	nn	nn	nn	np	np	nn	np	np	np	np	nn	nn	np	nn	nn	np	np	nn	np	nn	np	np	nn	nn	np	nn	np	np
LG12_HB_1857_s46h1	F_0866760_L12_46_1	LG12	<nnxnp>	{-0}	(nn,np)	nn	nn	np	nn	nn	np	np	nn	nn	nn	np	np	nn	np	nn	nn	nn	nn	np	np	nn	np	np	np	np	nn	nn	np	nn	nn	np	np	nn	np	nn	np	np	nn	nn	np	nn	np	np
LG12_HB_1857_s46h1	F_0866768_L12_46_1	LG12	<lmxll>	{0-}	(ll,lm)	lm	ll	ll	lm	lm	lm	ll	ll	ll	lm	ll	ll	ll	lm	lm	lm	ll	ll	lm	ll	ll	lm	ll	lm	ll	lm	ll	ll	ll	lm	lm	lm	lm	lm	ll	lm	lm	ll	lm	ll	ll	lm	ll
LG12_HB_1858_s46h1	F_0866902_L12_46_1	LG12	<hkxhk>	{00}	(hh,hk,kk)	hk	hh	hk	hk	hk	kk	hk	hh	hh	hk	hk	hk	hh	kk	hk	hk	hh	hh	kk	hk	hh	kk	hk	kk	hk	hk	hh	hk	hh	hk	kk	kk	hk	kk	hh	kk	kk	hh	hk	hk	hh	kk	hk
LG12_HB_1858_s46h1	F_0866920_L12_46_1	LG12	<hkxhk>	{00}	(hh,hk,kk)	hk	hh	hk	hk	hk	kk	hk	hh	hh	hk	hk	hk	hh	kk	hk	hk	hh	hh	kk	hk	hh	kk	hk	kk	hk	hk	hh	hk	hh	hk	kk	kk	hk	kk	hh	kk	kk	hh	hk	hk	hh	kk	hk
LG12_HB_1858_s46h1	F_0866893_L12_46_1	LG12	<lmxll>	{0-}	(ll,lm)	lm	ll	ll	lm	lm	lm	ll	ll	ll	lm	ll	ll	ll	lm	lm	lm	ll	ll	lm	ll	ll	lm	ll	lm	ll	lm	ll	ll	ll	lm	lm	lm	lm	lm	ll	lm	lm	ll	lm	ll	ll	lm	ll
LG12_HB_1858_s46h1	F_0866896_L12_46_1	LG12	<nnxnp>	{-0}	(nn,np)	nn	nn	np	nn	nn	np	np	nn	nn	nn	np	np	nn	np	nn	nn	nn	nn	np	np	nn	np	np	np	np	nn	nn	np	nn	nn	np	np	nn	np	nn	np	np	nn	nn	np	nn	np	np
LG12_HB_1858_s46h1	F_0866897_L12_46_1	LG12	<lmxll>	{0-}	(ll,lm)	lm	ll	ll	lm	lm	lm	ll	ll	ll	lm	ll	ll	ll	lm	lm	lm	ll	ll	lm	ll	ll	lm	ll	lm	ll	lm	ll	ll	ll	lm	lm	lm	lm	lm	ll	lm	lm	ll	lm	ll	ll	lm	ll
LG12_HB_1858_s46h1	F_0866918_L12_46_1	LG12	<nnxnp>	{-0}	(nn,np)	nn	nn	np	nn	nn	np	np	nn	nn	nn	np	np	nn	np	nn	nn	nn	nn	np	np	nn	np	np	np	np	nn	nn	np	nn	nn	np	np	nn	np	nn	np	np	nn	nn	np	nn	np	np
LG12_HB_1860_s46h1	F_0867417_L12_46_1	LG12	<lmxll>	{0-}	(ll,lm)	lm	ll	ll	lm	lm	--	ll	ll	ll	lm	ll	ll	ll	lm	lm	lm	ll	ll	lm	ll	ll	lm	ll	lm	ll	lm	ll	ll	ll	lm	lm	lm	lm	--	ll	lm	lm	ll	lm	ll	ll	--	ll
LG12_HB_1860_s46h1	F_0867409_L12_46_1	LG12	<nnxnp>	{-1}	(nn,np)	np	np	np	np	np	nn	nn	np	np	np	nn	nn	np	nn	np	np	np	np	nn	nn	np	nn	nn	nn	nn	np	np	nn	np	np	nn	nn	np	nn	np	nn	nn	np	np	nn	np	nn	nn
LG12_HB_1860_s46h1	F_0867411_L12_46_1	LG12	<nnxnp>	{-1}	(nn,np)	np	np	np	np	np	nn	nn	np	np	np	nn	nn	np	nn	np	np	np	np	nn	nn	np	nn	nn	nn	nn	np	np	nn	np	np	nn	nn	np	nn	np	nn	nn	np	np	nn	np	nn	nn
LG12_HB_1860_s46h1	F_0867413_L12_46_1	LG12	<lmxll>	{1-}	(ll,lm)	--	lm	lm	--	ll	ll	lm	lm	lm	ll	lm	lm	lm	ll	lm	--	lm	lm	ll	lm	lm	ll	lm	ll	lm	--	lm	lm	lm	ll	ll	ll	ll	ll	lm	ll	ll	lm	ll	lm	lm	ll	lm
LG12_HB_1861_s46h1	F_0867539_L12_46_1	LG12	<nnxnp>	{-1}	(nn,np)	np	np	np	np	np	nn	nn	np	np	np	nn	nn	np	nn	np	np	np	np	nn	nn	np	nn	nn	nn	nn	np	np	nn	np	np	nn	nn	np	nn	np	nn	nn	nn	np	nn	np	nn	nn
LG12_HB_1862_s46h1	F_0867853_L12_46_1	LG12	<nnxnp>	{-1}	(nn,np)	np	np	np	np	np	nn	nn	np	np	np	nn	nn	np	nn	np	np	np	nn	nn	nn	np	nn	nn	nn	nn	np	np	nn	np	np	nn	nn	np	nn	np	nn	nn	nn	np	nn	np	nn	nn
LG12_HB_1862_s46h1	F_0867854_L12_46_1	LG12	<nnxnp>	{-1}	(nn,np)	np	np	np	np	np	nn	nn	np	np	np	nn	nn	np	nn	np	np	np	nn	nn	nn	np	nn	nn	nn	nn	np	np	nn	np	np	nn	nn	np	nn	np	nn	nn	nn	np	nn	np	nn	nn
LG12_HB_1862_s46h1	F_0867855_L12_46_1	LG12	<nnxnp>	{-0}	(nn,np)	nn	nn	nn	nn	nn	np	np	nn	nn	nn	np	np	nn	np	nn	nn	nn	np	np	np	nn	np	np	np	np	nn	nn	np	nn	nn	np	np	nn	np	nn	np	np	np	nn	np	nn	np	np
LG12_HB_1862_s46h1	F_0867857_L12_46_1	LG12	<nnxnp>	{-1}	(nn,np)	np	np	np	np	np	nn	nn	np	np	np	nn	nn	np	nn	np	np	np	nn	nn	nn	np	nn	nn	nn	nn	np	np	nn	np	np	nn	nn	np	nn	np	nn	nn	nn	np	nn	np	nn	nn
LG12_HB_1862_s46h1	F_0867878_L12_46_1	LG12	<nnxnp>	{-1}	(nn,np)	np	np	np	np	np	nn	nn	np	np	np	nn	nn	np	nn	np	np	np	nn	nn	nn	np	nn	nn	nn	nn	np	np	nn	np	np	nn	nn	np	nn	np	nn	nn	nn	np	nn	np	nn	nn
LG12_HB_1862_s46h1	F_0867888_L12_46_1	LG12	<nnxnp>	{-0}	(nn,np)	nn	nn	nn	nn	nn	np	np	nn	nn	nn	np	np	nn	np	nn	nn	nn	np	np	np	nn	np	np	np	np	nn	nn	np	nn	nn	np	np	nn	np	nn	np	np	np	nn	np	nn	np	np
LG12_HB_1864_s46h1	F_0868150_L12_46_1	LG12	<nnxnp>	{-1}	(nn,np)	np	np	np	np	np	nn	nn	np	np	np	nn	nn	np	nn	np	np	np	nn	nn	nn	nn	nn	nn	nn	nn	np	np	nn	np	np	nn	nn	np	nn	np	nn	nn	nn	np	nn	np	nn	nn
LG12_HB_1864_s46h1	F_0868163_L12_46_1	LG12	<nnxnp>	{-1}	(nn,np)	np	np	np	np	np	nn	nn	np	np	np	nn	nn	np	nn	np	np	np	nn	nn	nn	nn	nn	nn	nn	nn	np	np	nn	np	np	nn	nn	np	nn	np	nn	nn	nn	np	nn	np	nn	nn
LG12_HB_1864_s46h1	F_0868172_L12_46_1	LG12	<nnxnp>	{-1}	(nn,np)	np	np	np	np	np	nn	nn	np	np	np	nn	nn	np	nn	np	np	np	nn	nn	nn	nn	nn	nn	nn	nn	np	np	nn	np	np	nn	nn	np	nn	np	nn	nn	nn	np	nn	np	nn	nn
LG12_HB_1865_s46h1	F_0868359_L12_46_1	LG12	<nnxnp>	{-1}	(nn,np)	np	np	np	np	np	nn	nn	np	np	np	nn	nn	np	nn	np	np	np	nn	nn	nn	np	nn	nn	nn	nn	np	np	nn	np	np	nn	nn	np	nn	np	nn	nn	nn	np	nn	np	nn	nn
LG12_HB_1865_s46h1	F_0868360_L12_46_1	LG12	<nnxnp>	{-1}	(nn,np)	np	np	np	np	np	nn	nn	np	np	np	nn	nn	np	nn	np	np	np	nn	nn	nn	np	nn	nn	nn	nn	np	np	nn	np	np	nn	nn	np	nn	np	nn	nn	nn	np	nn	np	nn	nn
LG12_HB_1865_s46h1	F_0868362_L12_46_1	LG12	<nnxnp>	{-1}	(nn,np)	np	np	np	np	np	nn	nn	np	np	np	nn	nn	np	nn	np	np	np	nn	nn	nn	np	nn	nn	nn	nn	np	np	nn	np	np	nn	nn	np	nn	np	nn	nn	nn	np	nn	np	nn	nn
LG12_HB_2078_s26h1	F_0955790_L2_26_1	LG12	<nnxnp>	{-1}	(nn,np)	np	np	nn	nn	np	np	np	np	nn	np	np	nn	np	np	np	np	nn	np	np	nn	np	np	nn	np	nn	nn	np	nn	np	np	nn	nn	np	np	nn	nn	nn	np	np	nn	np	nn	nn
LG12_HB_2078_s26h1	F_0955785_L2_26_1	LG12	<lmxll>	{1-}	(ll,lm)	ll	lm	ll	ll	ll	ll	lm	lm	lm	ll	ll	lm	lm	ll	ll	ll	lm	lm	ll	ll	lm	ll	lm	ll	ll	ll	lm	lm	lm	lm	ll	ll	ll	ll	lm	ll	ll	lm	lm	ll	lm	ll	ll
LG12_HB_2152_s22h1	F_0983188_L4_22_1	LG12	<nnxnp>	{-0}	(nn,np)	nn	nn	np	nn	nn	nn	nn	nn	np	nn	nn	np	nn	nn	nn	nn	np	nn	np	np	nn	nn	np	nn	np	np	nn	np	nn	nn	np	np	nn	nn	nn	np	np	nn	nn	np	nn	np	np
LG12_HB_2152_s22h1	F_0983199_L4_22_1	LG12	<lmxll>	{1-}	(ll,lm)	ll	lm	ll	ll	ll	ll	lm	lm	lm	ll	ll	lm	lm	ll	ll	ll	lm	lm	ll	lm	lm	ll	lm	ll	ll	ll	lm	lm	lm	lm	ll	ll	ll	ll	lm	ll	ll	lm	lm	ll	lm	ll	ll
LG12_HB_2198_s51h1	F_0999932_L5_51_1	LG12	<lmxll>	{0-}	(ll,lm)	lm	ll	lm	lm	lm	lm	ll	lm	ll	lm	lm	lm	ll	ll	lm	lm	ll	ll	lm	lm	lm	lm	ll	lm	lm	lm	ll	ll	ll	ll	lm	lm	lm	lm	ll	lm	lm	ll	ll	lm	ll	ll	lm
LG12_HB_2198_s51h1	F_0999955_L5_51_1	LG12	<lmxll>	{0-}	(ll,lm)	lm	ll	lm	lm	lm	lm	ll	lm	ll	lm	lm	lm	ll	ll	lm	lm	ll	ll	lm	lm	lm	lm	ll	lm	lm	lm	ll	ll	ll	ll	lm	lm	lm	lm	ll	lm	lm	ll	ll	lm	ll	ll	lm
LG12_HB_2198_s51h1	F_0999931_L5_51_1	LG12	<nnxnp>	{-1}	(nn,np)	nn	np	nn	nn	np	np	np	np	nn	np	np	nn	np	np	nn	np	nn	np	np	nn	np	np	nn	np	nn	nn	np	nn	np	np	nn	np	np	np	nn	nn	nn	np	nn	nn	np	nn	nn
LG12_HB_2198_s51h1	F_0999945_L5_51_1	LG12	<nnxnp>	{-1}	(nn,np)	nn	np	nn	nn	np	np	np	np	nn	np	np	nn	np	np	nn	np	nn	np	np	nn	np	np	nn	np	nn	nn	np	nn	np	np	nn	np	np	np	nn	nn	nn	np	nn	nn	np	nn	nn
LG12_HB_2198_s51h1	F_0999953_L5_51_1	LG12	<nnxnp>	{-1}	(nn,np)	nn	np	nn	nn	np	np	np	np	nn	np	np	nn	np	np	nn	np	nn	np	np	nn	np	np	nn	np	nn	nn	np	nn	np	np	nn	np	np	np	nn	nn	nn	np	nn	nn	np	nn	nn
LG12_HB_2247_s39h1	F_1017451_L7_39_1	LG12	<lmxll>	{0-}	(ll,lm)	lm	ll	ll	lm	lm	lm	ll	ll	ll	lm	ll	ll	ll	lm	lm	lm	ll	ll	lm	ll	ll	lm	ll	lm	ll	lm	ll	ll	ll	lm	lm	lm	lm	lm	ll	lm	lm	ll	lm	ll	ll	lm	ll
LG12_HB_2247_s39h1	F_1017431_L7_39_1	LG12	<lmxll>	{0-}	(ll,lm)	lm	ll	ll	lm	lm	lm	ll	ll	ll	lm	ll	ll	ll	lm	lm	lm	ll	ll	lm	ll	ll	lm	ll	lm	ll	lm	ll	ll	ll	lm	lm	lm	lm	lm	ll	lm	lm	ll	lm	ll	ll	lm	ll
LG12_HB_2247_s39h1	F_1017440_L7_39_1	LG12	<lmxll>	{0-}	(ll,lm)	lm	ll	ll	lm	lm	lm	ll	ll	ll	lm	ll	ll	ll	lm	lm	lm	ll	ll	lm	ll	ll	lm	ll	lm	ll	lm	ll	ll	ll	lm	lm	lm	lm	lm	ll	lm	lm	ll	lm	ll	ll	lm	ll
LG12_HB_2247_s39h1	F_1017455_L7_39_1	LG12	<lmxll>	{0-}	(ll,lm)	lm	ll	ll	lm	lm	lm	ll	ll	ll	lm	ll	ll	ll	lm	lm	lm	ll	ll	lm	ll	ll	lm	ll	lm	ll	lm	ll	ll	ll	lm	lm	lm	lm	lm	ll	lm	lm	ll	lm	ll	ll	lm	ll
LG12_HB_228	F_0103283_L11_PA	LG12	<hkxhk>	{01}	(hh,hk,kk)	hk	hk	hk	hk	kk	kk	hk	kk	hh	kk	kk	hk	hk	hk	hk	kk	hh	hk	kk	hk	hk	kk	hh	kk	hk	hk	hk	hh	hk	hk	hk	kk	kk	kk	hh	hk	hk	hk	hh	hk	hk	hh	hk
LG12_HB_228	F_0103288_L11_PA	LG12	<lmxll>	{0-}	(ll,lm)	lm	--	lm	lm	lm	lm	ll	lm	ll	--	lm	lm	ll	ll	lm	lm	ll	ll	lm	lm	ll	lm	--	lm	lm	lm	ll	ll	ll	--	lm	lm	lm	lm	ll	lm	lm	ll	ll	lm	ll	ll	lm
LG12_HB_228	F_0103289_L11_PA	LG12	<lmxll>	{0-}	(ll,lm)	lm	ll	lm	lm	--	lm	ll	--	ll	--	lm	lm	ll	ll	lm	lm	ll	ll	--	lm	ll	lm	ll	lm	lm	lm	ll	ll	ll	ll	lm	lm	lm	lm	ll	lm	lm	ll	ll	lm	ll	ll	lm
LG12_HB_228	F_0103299_L11_PA	LG12	<nnxnp>	{-1}	(nn,np)	nn	np	nn	nn	np	np	np	np	nn	np	np	nn	np	np	nn	np	nn	np	np	nn	np	np	nn	np	nn	nn	np	nn	np	np	nn	np	np	np	nn	nn	nn	np	nn	nn	np	nn	nn
LG12_HB_228	F_0103306_L11_PA	LG12	<lmxll>	{0-}	(ll,lm)	lm	ll	lm	lm	lm	lm	ll	lm	ll	lm	lm	lm	ll	ll	lm	lm	ll	ll	lm	lm	ll	lm	ll	lm	lm	lm	ll	ll	ll	ll	lm	lm	lm	lm	ll	lm	lm	ll	ll	lm	ll	ll	lm
LG12_HB_2304_s23h1	F_1045123_L9_23_1	LG12	<lmxll>	{1-}	(ll,lm)	ll	lm	ll	ll	ll	ll	lm	ll	lm	ll	ll	ll	lm	lm	lm	ll	lm	lm	ll	ll	ll	lm	lm	lm	ll	ll	lm	lm	lm	lm	ll	ll	ll	lm	lm	ll	ll	lm	lm	ll	lm	lm	lm
LG12_HB_2346_s58h2	F_1057904_L11_58_2	LG12	<hkxhk>	{01}	(hh,hk,kk)	hk	hk	hk	hk	kk	kk	hk	kk	hh	kk	kk	hk	hk	hk	hk	kk	hh	hk	kk	hk	hk	kk	hh	kk	hk	hk	hk	hh	hk	hk	hk	kk	kk	kk	hh	hk	hk	hk	hh	hk	hk	hh	hk
LG12_HB_2346_s58h2	F_1057909_L11_58_2	LG12	<lmxll>	{0-}	(ll,lm)	lm	ll	lm	lm	lm	lm	ll	lm	ll	lm	lm	lm	ll	ll	lm	lm	ll	ll	lm	lm	ll	lm	ll	lm	lm	lm	ll	ll	ll	ll	lm	lm	lm	lm	ll	lm	lm	ll	ll	lm	ll	ll	lm
LG12_HB_2350_s49h2	F_1059526_L12_49_2	LG12	<lmxll>	{0-}	(ll,lm)	lm	ll	lm	lm	lm	lm	ll	lm	ll	lm	lm	lm	ll	ll	ll	lm	ll	ll	lm	lm	lm	ll	ll	ll	lm	lm	ll	ll	ll	ll	lm	lm	lm	ll	ll	lm	lm	ll	ll	lm	ll	ll	ll
LG12_HB_2350_s49h2	F_1059530_L12_49_2	LG12	<lmxll>	{1-}	(ll,lm)	ll	lm	ll	ll	ll	ll	lm	ll	lm	ll	ll	ll	lm	lm	lm	ll	lm	lm	ll	ll	ll	lm	lm	lm	ll	ll	lm	lm	lm	lm	ll	ll	ll	lm	lm	ll	ll	lm	lm	ll	lm	lm	lm
F_1060566_L12_56_2	F_1060566_L12_56_2	LG12	<nnxnp>	{-1}	(nn,np)	np	np	nn	nn	np	np	np	np	nn	np	np	nn	np	np	nn	np	nn	np	np	nn	np	np	nn	np	nn	nn	np	nn	np	np	nn	nn	np	np	nn	nn	nn	np	np	nn	np	nn	nn
LG12_HB_2352_s58h2	F_1060727_L12_58_2	LG12	<nnxnp>	{-1}	(nn,np)	np	np	nn	nn	np	np	np	np	nn	np	np	nn	np	np	np	np	nn	np	nn	nn	np	np	nn	np	nn	nn	np	nn	np	np	nn	nn	np	np	nn	nn	nn	np	np	nn	np	nn	nn
LG12_HB_2357_s61h2	F_1061424_L12_61_2	LG12	<nnxnp>	{-0}	(nn,np)	nn	nn	np	nn	nn	nn	nn	nn	np	nn	nn	np	nn	nn	nn	nn	nn	nn	np	np	nn	nn	np	np	np	nn	nn	np	nn	nn	np	np	nn	nn	nn	np	np	nn	nn	np	nn	np	np
LG12_HB_2357_s61h2	F_1061426_L12_61_2	LG12	<nnxnp>	{-0}	(nn,np)	nn	nn	np	nn	nn	nn	nn	nn	np	nn	nn	np	nn	nn	nn	nn	nn	nn	np	np	nn	nn	np	np	np	nn	nn	np	nn	nn	np	np	nn	nn	nn	np	np	nn	nn	np	nn	np	np
LG12_HB_2357_s61h2	F_1061427_L12_61_2	LG12	<hkxhk>	{11}	(hh,hk,kk)	hk	kk	hh	hk	hk	hk	kk	kk	hk	hk	hk	hk	kk	hk	hk	hk	kk	kk	hh	hk	kk	hk	hk	hh	hk	hk	kk	hk	kk	kk	hh	hh	hk	hk	kk	hh	hh	kk	kk	hk	kk	hh	hh
LG12_HB_2358_s61h2	F_1061772_L12_61_2	LG12	<lmxll>	{1-}	(ll,lm)	ll	lm	ll	ll	ll	ll	lm	lm	lm	ll	ll	--	lm	ll	ll	ll	lm	lm	ll	ll	lm	ll	lm	ll	ll	ll	lm	lm	lm	lm	ll	ll	ll	ll	lm	ll	ll	lm	lm	ll	lm	ll	ll
LG12_HB_2358_s61h2	F_1061765_L12_61_2	LG12	<lmxll>	{1-}	(ll,lm)	ll	lm	ll	ll	ll	ll	lm	lm	lm	ll	ll	lm	lm	ll	ll	ll	lm	lm	ll	ll	lm	ll	lm	ll	ll	ll	lm	lm	lm	lm	ll	ll	ll	ll	lm	ll	ll	lm	lm	ll	lm	ll	ll
LG12_HB_2359_s61h2	F_1062032_L12_61_2	LG12	<hkxhk>	{00}	(hh,hk,kk)	hk	hh	hk	hk	hk	kk	hk	hh	hk	hk	hk	hk	hh	hk	hk	hk	hh	hh	kk	hk	hh	kk	hk	--	hk	hk	hh	hk	hh	hh	kk	kk	hk	hk	hh	kk	kk	hh	hh	hk	hh	kk	kk
LG12_HB_236	R_22208_L12_PA	LG12	<lmxll>	{0-}	(ll,lm)	lm	ll	lm	lm	lm	lm	lm	lm	ll	lm	lm	lm	ll	ll	ll	lm	ll	ll	lm	lm	lm	ll	ll	ll	lm	ll	ll	ll	ll	ll	lm	lm	lm	ll	ll	lm	lm	ll	ll	lm	ll	ll	ll
R_31831_L12_PA	R_31831_L12_PA	LG12	<lmxll>	{0-}	(ll,lm)	lm	ll	lm	lm	lm	lm	lm	lm	ll	lm	lm	lm	ll	ll	ll	lm	ll	ll	lm	lm	lm	ll	ll	ll	lm	ll	ll	ll	ll	ll	lm	lm	lm	ll	ll	lm	lm	ll	ll	lm	ll	ll	ll
R_500084_L12_PA	R_500084_L12_PA	LG12	<lmxll>	{0-}	(ll,lm)	lm	ll	lm	lm	lm	lm	lm	lm	ll	lm	lm	lm	ll	ll	ll	lm	ll	ll	lm	lm	lm	ll	ll	ll	lm	ll	ll	ll	ll	ll	lm	lm	lm	ll	ll	lm	lm	ll	ll	lm	ll	ll	ll
LG12_HB_2361_s61h2	F_1062550_L12_61_2	LG12	<nnxnp>	{-1}	(nn,np)	np	np	np	np	np	nn	nn	np	np	np	nn	nn	np	nn	np	np	np	nn	nn	nn	np	nn	nn	nn	nn	np	np	nn	np	np	nn	nn	np	nn	np	nn	nn	nn	np	nn	np	nn	nn
LG12_HB_2361_s61h2	F_1062568_L12_61_2	LG12	<nnxnp>	{-0}	(nn,np)	nn	nn	nn	nn	nn	np	np	nn	nn	nn	np	np	nn	np	nn	nn	nn	np	np	np	nn	np	np	np	np	nn	nn	np	nn	nn	np	np	nn	np	nn	np	np	np	nn	np	nn	np	np
LG12_HB_2361_s61h2	F_1062571_L12_61_2	LG12	<nnxnp>	{-1}	(nn,np)	np	np	np	np	np	nn	nn	np	np	np	nn	nn	np	nn	np	np	np	nn	nn	nn	np	nn	nn	nn	nn	np	np	nn	np	np	nn	nn	np	nn	np	nn	nn	nn	np	nn	np	nn	nn
LG12_HB_2361_s61h2	F_1062574_L12_61_2	LG12	<nnxnp>	{-0}	(nn,np)	nn	nn	nn	nn	nn	np	np	nn	nn	nn	np	np	nn	np	nn	nn	nn	np	np	np	nn	np	np	np	np	nn	nn	np	nn	nn	np	np	nn	np	nn	np	np	np	nn	np	nn	np	np
LG12_HB_237	F_0107522_L12_PA	LG12	<lmxll>	{1-}	(ll,lm)	ll	lm	ll	ll	ll	ll	ll	ll	lm	ll	ll	ll	lm	lm	lm	ll	lm	lm	ll	ll	ll	lm	lm	lm	ll	lm	lm	lm	lm	lm	ll	ll	ll	lm	lm	ll	ll	lm	lm	ll	lm	lm	lm
LG12_HB_237	F_0107526_L12_PA	LG12	<lmxll>	{1-}	(ll,lm)	ll	lm	ll	ll	ll	ll	ll	ll	lm	ll	ll	ll	lm	lm	lm	ll	lm	lm	ll	ll	ll	lm	lm	lm	ll	lm	lm	lm	lm	lm	ll	ll	ll	lm	lm	ll	ll	lm	lm	ll	lm	lm	lm
LG12_HB_237	F_0107532_L12_PA	LG12	<lmxll>	{0-}	(ll,lm)	lm	ll	lm	lm	lm	lm	lm	lm	ll	lm	lm	lm	ll	ll	ll	lm	ll	ll	lm	lm	lm	ll	ll	ll	lm	ll	ll	ll	ll	ll	lm	lm	lm	ll	ll	lm	lm	ll	ll	lm	ll	ll	ll
LG12_HB_237	F_0107535_L12_PA	LG12	<lmxll>	{0-}	(ll,lm)	lm	ll	lm	lm	lm	lm	lm	lm	ll	lm	lm	lm	ll	ll	ll	lm	ll	ll	lm	lm	lm	ll	ll	ll	lm	ll	ll	ll	ll	ll	lm	lm	lm	ll	ll	lm	lm	ll	ll	lm	ll	ll	ll
LG12_HB_237	GD_00173_L12_PA	LG12	<lmxll>	{1-}	(ll,lm)	ll	lm	ll	ll	ll	ll	ll	ll	lm	ll	ll	ll	lm	lm	lm	ll	lm	lm	ll	ll	ll	lm	lm	lm	ll	lm	lm	lm	lm	lm	ll	ll	ll	lm	lm	ll	ll	lm	lm	ll	lm	lm	lm
LG12_HB_238	F_0107987_L12_PA	LG12	<lmxll>	{1-}	(ll,lm)	ll	lm	ll	ll	ll	ll	ll	ll	lm	ll	ll	ll	lm	lm	lm	ll	lm	lm	ll	ll	ll	lm	lm	lm	ll	lm	lm	lm	lm	lm	ll	ll	ll	lm	lm	ll	ll	lm	lm	ll	lm	lm	lm
LG12_HB_238	F_0107991_L12_PA	LG12	<lmxll>	{1-}	(ll,lm)	ll	lm	ll	ll	ll	ll	ll	ll	lm	ll	ll	ll	lm	lm	lm	ll	lm	lm	ll	ll	ll	lm	lm	lm	ll	lm	lm	lm	lm	lm	ll	ll	ll	lm	lm	ll	ll	lm	lm	ll	lm	lm	lm
LG12_HB_238	F_0107999_L12_PA	LG12	<lmxll>	{0-}	(ll,lm)	lm	ll	lm	lm	lm	lm	lm	lm	ll	lm	lm	lm	ll	ll	ll	lm	ll	ll	lm	lm	lm	ll	ll	ll	lm	ll	ll	ll	ll	ll	lm	lm	lm	ll	ll	lm	lm	ll	ll	lm	ll	ll	ll
LG12_HB_239	F_0108809_L12_PA	LG12	<lmxll>	{1-}	(ll,lm)	ll	lm	ll	ll	ll	ll	ll	ll	lm	ll	ll	ll	lm	lm	lm	ll	lm	lm	ll	ll	ll	lm	lm	lm	ll	lm	lm	lm	lm	lm	ll	ll	ll	lm	lm	ll	ll	lm	lm	ll	lm	lm	lm
LG12_HB_239	F_0108825_L12_PA	LG12	<lmxll>	{1-}	(ll,lm)	ll	lm	ll	ll	ll	ll	ll	ll	lm	ll	ll	ll	lm	lm	lm	ll	lm	lm	ll	ll	ll	lm	lm	lm	ll	lm	lm	lm	lm	lm	ll	ll	ll	lm	lm	ll	ll	lm	lm	ll	lm	lm	lm
LG12_HB_239	R_1193551_L12_PA	LG12	<lmxll>	{1-}	(ll,lm)	ll	lm	ll	ll	ll	ll	ll	ll	lm	ll	ll	ll	lm	lm	lm	ll	lm	lm	ll	ll	ll	lm	lm	lm	ll	lm	lm	lm	lm	lm	ll	ll	ll	lm	lm	ll	ll	lm	lm	ll	lm	lm	lm
LG12_HB_239.5	R_1205264_L12_PA	LG12	<lmxll>	{0-}	(ll,lm)	lm	ll	lm	lm	lm	lm	lm	lm	ll	lm	lm	lm	ll	ll	ll	lm	ll	ll	lm	lm	lm	ll	ll	ll	lm	ll	ll	ll	ll	ll	lm	lm	lm	ll	ll	lm	lm	ll	ll	lm	ll	ll	ll
LG12_HB_239.5	R_1215786_L12_PA	LG12	<lmxll>	{1-}	(ll,lm)	ll	lm	ll	ll	ll	ll	ll	ll	lm	ll	ll	ll	lm	lm	lm	ll	lm	lm	ll	ll	ll	lm	lm	lm	ll	lm	lm	lm	lm	lm	ll	ll	ll	lm	lm	ll	ll	lm	lm	ll	lm	lm	lm
LG12_HB_239.5	R_1240623_L12_PA	LG12	<lmxll>	{1-}	(ll,lm)	ll	lm	ll	ll	ll	ll	ll	ll	lm	ll	ll	ll	lm	lm	lm	ll	lm	lm	ll	ll	ll	lm	lm	lm	ll	lm	lm	lm	lm	lm	ll	ll	ll	lm	lm	ll	ll	lm	lm	ll	lm	lm	lm
LG12_HB_240	F_0109513_L12_PA	LG12	<lmxll>	{1-}	(ll,lm)	ll	lm	ll	ll	ll	ll	ll	ll	lm	ll	ll	ll	lm	lm	lm	ll	lm	lm	ll	ll	ll	lm	lm	lm	ll	lm	lm	lm	lm	lm	ll	ll	ll	lm	lm	ll	ll	lm	lm	ll	lm	lm	lm
LG12_HB_240	F_0109517_L12_PA	LG12	<lmxll>	{1-}	(ll,lm)	ll	lm	ll	ll	ll	ll	ll	ll	lm	ll	ll	ll	lm	lm	lm	ll	lm	lm	ll	ll	ll	lm	lm	lm	ll	lm	lm	lm	lm	lm	ll	ll	ll	lm	lm	ll	ll	lm	lm	ll	lm	lm	lm
LG12_HB_240	R_1475357_L12_PA	LG12	<lmxll>	{1-}	(ll,lm)	ll	lm	ll	ll	ll	ll	ll	ll	lm	ll	ll	ll	lm	lm	lm	ll	lm	lm	ll	ll	ll	lm	lm	lm	ll	lm	lm	lm	lm	lm	ll	ll	ll	lm	lm	ll	ll	lm	lm	ll	lm	lm	lm
GD_00116_L12_PA	GD_00116_L12_PA	LG12	<lmxll>	{1-}	(ll,lm)	ll	lm	ll	ll	ll	ll	ll	ll	lm	ll	ll	ll	lm	lm	lm	ll	lm	lm	ll	ll	ll	lm	lm	lm	ll	ll	lm	lm	lm	lm	ll	ll	ll	lm	lm	ll	ll	lm	lm	ll	lm	lm	lm
LG12_HB_241	F_0110362_L12_PA	LG12	<lmxll>	{1-}	(ll,lm)	ll	lm	ll	ll	ll	ll	ll	ll	lm	ll	ll	ll	lm	lm	lm	ll	lm	lm	ll	ll	ll	lm	lm	lm	ll	ll	lm	lm	lm	lm	ll	ll	ll	lm	lm	ll	ll	lm	lm	ll	lm	lm	lm
LG12_HB_241	F_0110363_L12_PA	LG12	<lmxll>	{0-}	(ll,lm)	lm	ll	lm	lm	lm	lm	lm	lm	ll	lm	lm	lm	ll	ll	ll	lm	ll	ll	lm	lm	lm	ll	ll	ll	lm	lm	ll	ll	ll	ll	lm	lm	lm	ll	ll	lm	lm	ll	ll	lm	ll	ll	ll
LG12_HB_241	F_0110376_L12_PA	LG12	<lmxll>	{1-}	(ll,lm)	ll	lm	ll	ll	ll	ll	ll	ll	lm	ll	ll	ll	lm	lm	lm	ll	lm	lm	ll	ll	ll	lm	lm	lm	ll	ll	lm	lm	lm	lm	ll	ll	ll	lm	lm	ll	ll	lm	lm	ll	lm	lm	lm
LG12_HB_241	F_0110377_L12_PA	LG12	<lmxll>	{1-}	(ll,lm)	ll	lm	ll	ll	ll	ll	ll	ll	lm	ll	ll	ll	lm	lm	lm	ll	lm	lm	ll	ll	ll	lm	lm	lm	ll	ll	lm	lm	lm	lm	ll	ll	ll	lm	lm	ll	ll	lm	lm	ll	lm	lm	lm
LG12_HB_241	F_0110379_L12_PA	LG12	<lmxll>	{1-}	(ll,lm)	ll	lm	ll	ll	ll	ll	ll	ll	lm	ll	ll	ll	lm	lm	lm	ll	lm	lm	ll	ll	ll	lm	lm	lm	ll	ll	lm	lm	lm	lm	ll	ll	ll	lm	lm	ll	ll	lm	lm	ll	lm	lm	lm
LG12_HB_241	R_1813514_L12_PA	LG12	<lmxll>	{1-}	(ll,lm)	ll	lm	ll	ll	ll	ll	ll	ll	lm	ll	ll	ll	lm	lm	lm	ll	lm	lm	ll	ll	ll	lm	lm	lm	ll	ll	lm	lm	lm	lm	ll	ll	ll	lm	lm	ll	ll	lm	lm	ll	lm	lm	lm
LG12_HB_241	R_1816057_L12_PA	LG12	<lmxll>	{1-}	(ll,lm)	ll	lm	ll	ll	ll	ll	ll	ll	lm	ll	ll	ll	lm	lm	lm	ll	lm	lm	ll	ll	ll	lm	lm	lm	ll	ll	lm	lm	lm	lm	ll	ll	ll	lm	lm	ll	ll	lm	lm	ll	lm	lm	lm
LG12_HB_241	R_1818084_L12_PA	LG12	<lmxll>	{1-}	(ll,lm)	ll	lm	ll	ll	ll	ll	ll	ll	lm	ll	ll	ll	lm	lm	lm	ll	lm	lm	ll	ll	ll	lm	lm	lm	ll	ll	lm	lm	lm	lm	ll	ll	ll	lm	lm	ll	ll	lm	lm	ll	lm	lm	lm
LG12_HB_242	F_0110884_L12_PA	LG12	<lmxll>	{0-}	(ll,lm)	lm	ll	lm	lm	lm	lm	lm	lm	ll	lm	lm	lm	ll	ll	ll	lm	ll	ll	lm	lm	lm	ll	ll	ll	lm	lm	ll	ll	ll	ll	lm	lm	lm	ll	ll	lm	lm	ll	ll	lm	ll	ll	ll
LG12_HB_242	R_2343296_L12_PA	LG12	<hkxhk>	{11}	(hh,hk,kk)	hh	kk	hk	hh	hk	hh	hk	hk	hk	hk	hk	hh	kk	kk	hk	hk	hk	kk	hk	hh	hk	kk	kk	kk	hk	hh	kk	hk	hk	kk	hh	hk	hk	hk	hk	hk	hk	kk	hk	hh	kk	hk	hk
LG12_HB_242	F_0110887_L12_PA	LG12	<nnxnp>	{-0}	(nn,np)	np	nn	nn	np	nn	np	nn	nn	np	nn	nn	np	nn	nn	np	nn	np	nn	nn	np	nn	nn	nn	nn	nn	np	nn	np	np	nn	np	nn	nn	np	np	nn	nn	nn	np	np	nn	np	np
F_0111163_L12_PA	F_0111163_L12_PA	LG12	<nnxnp>	{-0}	(nn,np)	np	nn	nn	np	nn	np	nn	nn	np	nn	nn	np	nn	nn	np	nn	np	nn	nn	np	nn	nn	nn	nn	nn	np	nn	np	np	nn	np	nn	nn	np	np	nn	nn	nn	np	np	nn	np	np
LG12_HB_243.5	R_2958778_L12_PA	LG12	<lmxll>	{0-}	(ll,lm)	lm	ll	lm	lm	lm	lm	lm	lm	ll	lm	lm	lm	ll	ll	ll	lm	ll	ll	lm	lm	lm	ll	ll	ll	lm	lm	ll	ll	ll	ll	lm	lm	lm	ll	ll	lm	lm	ll	ll	lm	ll	ll	ll
LG12_HB_244	F_0111355_L12_PA	LG12	<hkxhk>	{00}	(hh,hk,kk)	kk	hh	hk	kk	hk	kk	hk	hk	hk	hk	hk	kk	hh	hh	hk	hk	hk	hh	hk	kk	hk	hh	hh	hh	hk	kk	hh	hk	hk	hh	kk	hk	hk	hk	hk	kk	hk	hh	hk	kk	hh	hk	hk
LG12_HB_244	F_0111348_L12_PA	LG12	<nnxnp>	{-1}	(nn,np)	nn	np	np	nn	np	nn	np	np	nn	np	np	nn	np	np	nn	np	nn	np	np	nn	np	np	np	np	np	nn	np	nn	nn	np	nn	np	np	nn	nn	nn	np	np	nn	nn	np	nn	nn
LG12_HB_244	F_0111351_L12_PA	LG12	<lmxll>	{0-}	(ll,lm)	lm	ll	lm	lm	lm	lm	lm	lm	ll	lm	lm	lm	ll	ll	ll	lm	ll	ll	lm	lm	lm	ll	ll	ll	lm	lm	ll	ll	ll	ll	lm	lm	lm	ll	ll	lm	lm	ll	ll	lm	ll	ll	ll
LG12_HB_244	F_0111352_L12_PA	LG12	<nnxnp>	{-0}	(nn,np)	np	nn	nn	np	nn	np	nn	nn	np	nn	nn	np	nn	nn	np	nn	np	nn	nn	np	nn	nn	nn	nn	nn	np	nn	np	np	nn	np	nn	nn	np	np	np	nn	nn	np	np	nn	np	np
LG12_HB_244	F_0111366_L12_PA	LG12	<lmxll>	{0-}	(ll,lm)	lm	ll	lm	lm	lm	lm	lm	lm	ll	lm	lm	lm	ll	ll	ll	lm	ll	ll	lm	lm	lm	ll	ll	ll	lm	lm	ll	ll	ll	ll	lm	lm	lm	ll	ll	lm	lm	ll	ll	lm	ll	ll	ll
LG12_HB_244	R_3007964_L12_PA	LG12	<lmxll>	{0-}	(ll,lm)	lm	ll	lm	lm	lm	lm	lm	lm	ll	lm	lm	lm	ll	ll	ll	lm	ll	ll	lm	lm	lm	ll	ll	ll	lm	lm	ll	ll	ll	ll	lm	lm	lm	ll	ll	lm	lm	ll	ll	lm	ll	ll	ll
LG12_HB_244.5	GD_01615_L12_PA	LG12	<lmxll>	{1-}	(ll,lm)	ll	lm	ll	ll	ll	ll	ll	ll	lm	ll	ll	ll	lm	lm	lm	ll	lm	lm	ll	ll	ll	lm	lm	lm	ll	ll	lm	lm	lm	lm	ll	ll	ll	lm	lm	ll	ll	lm	lm	ll	lm	lm	lm
LG12_HB_244.5	R_3025133_L12_PA	LG12	<lmxll>	{0-}	(ll,lm)	lm	ll	lm	lm	lm	lm	lm	lm	ll	lm	lm	lm	ll	ll	ll	lm	ll	ll	lm	lm	lm	ll	ll	ll	lm	lm	ll	ll	ll	ll	lm	lm	lm	ll	ll	lm	lm	ll	ll	lm	ll	ll	ll
LG12_HB_246	F_0112245_L12_PA	LG12	<lmxll>	{0-}	(ll,lm)	lm	ll	lm	lm	lm	lm	ll	lm	ll	lm	lm	lm	ll	ll	ll	lm	ll	ll	lm	lm	lm	ll	ll	ll	lm	lm	ll	ll	ll	ll	lm	lm	lm	ll	ll	lm	lm	ll	ll	lm	ll	ll	ll
LG12_HB_246	F_0112260_L12_PA	LG12	<lmxll>	{0-}	(ll,lm)	lm	ll	lm	lm	lm	lm	ll	lm	ll	lm	lm	lm	ll	ll	ll	lm	ll	ll	lm	lm	lm	ll	ll	ll	lm	lm	ll	ll	ll	ll	lm	lm	lm	ll	ll	lm	lm	ll	ll	lm	ll	ll	ll
LG12_HB_246	F_0112239_L12_PA	LG12	<lmxll>	{1-}	(ll,lm)	ll	lm	ll	ll	ll	ll	lm	ll	lm	ll	ll	ll	lm	lm	lm	ll	lm	lm	ll	ll	ll	lm	lm	lm	ll	ll	lm	lm	lm	lm	ll	ll	ll	lm	lm	ll	ll	lm	lm	ll	lm	lm	lm
LG12_HB_246.5	GD_01391_L12_PA	LG12	<lmxll>	{0-}	(ll,lm)	lm	ll	lm	lm	lm	lm	ll	lm	ll	lm	lm	lm	ll	ll	ll	lm	ll	ll	lm	lm	lm	ll	ll	ll	lm	lm	ll	ll	ll	ll	lm	lm	lm	ll	ll	lm	lm	ll	ll	lm	ll	ll	ll
cR_3742049_L12_PA	R_3742049_L12_PA	LG12	<lmxll>	{0-}	(ll,lm)	lm	ll	lm	lm	lm	lm	ll	lm	ll	lm	lm	lm	ll	ll	ll	lm	ll	ll	lm	lm	lm	ll	ll	ll	lm	lm	ll	ll	ll	ll	lm	lm	lm	ll	ll	lm	lm	ll	ll	lm	ll	ll	ll
R_3784455_L12_PA	R_3784455_L12_PA	LG12	<lmxll>	{0-}	(ll,lm)	lm	ll	lm	lm	lm	lm	ll	lm	ll	lm	lm	lm	ll	ll	ll	lm	ll	ll	lm	lm	lm	ll	ll	ll	lm	lm	ll	ll	ll	ll	lm	lm	lm	ll	ll	lm	lm	ll	ll	lm	ll	ll	ll
LG12_HB_247	F_0112845_L12_PA	LG12	<lmxll>	{0-}	(ll,lm)	lm	ll	lm	lm	lm	lm	ll	lm	ll	lm	lm	lm	ll	ll	ll	lm	ll	ll	lm	lm	lm	ll	ll	ll	lm	lm	ll	ll	ll	ll	lm	lm	lm	ll	ll	lm	lm	ll	ll	lm	ll	ll	ll
LG12_HB_2485_s28h2	F_1091489_L4_28_2	LG12	<nnxnp>	{-0}	(nn,np)	nn	nn	np	nn	nn	nn	nn	nn	np	nn	nn	np	nn	nn	nn	nn	nn	nn	np	np	nn	nn	np	np	np	np	nn	np	nn	nn	np	np	nn	nn	nn	np	np	nn	nn	np	nn	np	np
LG12_HB_2485_s28h2	F_1091503_L4_28_2	LG12	<nnxnp>	{-1}	(nn,np)	np	np	nn	np	np	np	np	np	nn	np	np	nn	np	np	np	np	np	np	nn	nn	np	np	nn	nn	nn	nn	np	nn	np	np	nn	nn	np	np	np	nn	nn	np	np	nn	np	nn	nn
LG12_HB_2485_s28h2	F_1091498_L4_28_2	LG12	<lmxll>	{1-}	(ll,lm)	ll	lm	ll	ll	ll	ll	lm	lm	lm	ll	ll	lm	lm	ll	ll	ll	lm	lm	ll	lm	lm	ll	lm	ll	lm	ll	lm	lm	lm	lm	ll	ll	ll	ll	lm	ll	ll	lm	lm	ll	lm	ll	ll
LG12_HB_2485_s28h2	F_1091500_L4_28_2	LG12	<lmxll>	{1-}	(ll,lm)	ll	lm	ll	ll	ll	ll	lm	lm	lm	ll	ll	lm	lm	ll	ll	ll	lm	lm	ll	lm	lm	ll	lm	ll	lm	ll	lm	lm	lm	lm	ll	ll	ll	ll	lm	ll	ll	lm	lm	ll	lm	ll	ll
LG12_HB_2485_s28h2	F_1091502_L4_28_2	LG12	<lmxll>	{1-}	(ll,lm)	ll	lm	ll	ll	ll	ll	lm	lm	lm	ll	ll	lm	lm	ll	ll	ll	lm	lm	ll	lm	lm	ll	lm	ll	lm	ll	lm	lm	lm	lm	ll	ll	ll	ll	lm	ll	ll	lm	lm	ll	lm	ll	ll
LG12_HB_250	F_0114384_L12_PA	LG12	<lmxll>	{0-}	(ll,lm)	lm	ll	lm	lm	lm	lm	ll	lm	ll	lm	lm	lm	ll	ll	ll	lm	ll	ll	lm	lm	lm	ll	ll	ll	lm	lm	ll	ll	ll	ll	lm	lm	lm	ll	ll	lm	lm	ll	ll	lm	ll	ll	ll
LG12_HB_250	GD_01907_L12_PA	LG12	<lmxll>	{1-}	(ll,lm)	ll	lm	ll	ll	ll	ll	lm	ll	lm	ll	ll	ll	lm	lm	lm	ll	lm	lm	ll	ll	ll	lm	lm	lm	ll	ll	lm	lm	lm	lm	ll	ll	ll	lm	lm	ll	ll	lm	lm	ll	lm	lm	lm
LG12_HB_251	F_0114807_L12_PA	LG12	<lmxll>	{0-}	(ll,lm)	lm	ll	lm	lm	lm	lm	ll	lm	ll	lm	lm	lm	ll	ll	ll	lm	ll	ll	lm	lm	lm	ll	ll	ll	lm	lm	ll	ll	ll	ll	lm	lm	lm	ll	ll	lm	lm	ll	ll	lm	ll	ll	ll
LG12_HB_251	F_0114805_L12_PA	LG12	<lmxll>	{1-}	(ll,lm)	ll	lm	ll	ll	ll	ll	lm	ll	lm	ll	ll	ll	lm	lm	lm	ll	lm	lm	ll	ll	ll	lm	lm	lm	ll	ll	lm	lm	lm	lm	ll	ll	ll	lm	lm	ll	ll	lm	lm	ll	lm	lm	lm
LG12_HB_251	F_0114810_L12_PA	LG12	<lmxll>	{1-}	(ll,lm)	ll	lm	ll	ll	ll	ll	lm	ll	lm	ll	ll	ll	lm	lm	lm	ll	lm	lm	ll	ll	ll	lm	lm	lm	ll	ll	lm	lm	lm	lm	ll	ll	ll	lm	lm	ll	ll	lm	lm	ll	lm	lm	lm
LG12_HB_251	F_0114822_L12_PA	LG12	<lmxll>	{1-}	(ll,lm)	ll	lm	ll	ll	ll	ll	lm	ll	lm	ll	ll	ll	lm	lm	lm	ll	lm	lm	ll	ll	ll	lm	lm	lm	ll	ll	lm	lm	lm	lm	ll	ll	ll	lm	lm	ll	ll	lm	lm	ll	lm	lm	lm
LG12_HB_251	F_0114826_L12_PA	LG12	<lmxll>	{1-}	(ll,lm)	ll	lm	ll	ll	ll	ll	lm	ll	lm	ll	ll	ll	lm	lm	lm	ll	lm	lm	ll	ll	ll	lm	lm	lm	ll	ll	lm	lm	lm	lm	ll	ll	ll	lm	lm	ll	ll	lm	lm	ll	lm	lm	lm
LG12_HB_251.5	R_5173113_L12_PA	LG12	<lmxll>	{0-}	(ll,lm)	lm	ll	lm	lm	lm	lm	ll	lm	ll	lm	lm	lm	ll	ll	ll	lm	ll	ll	lm	lm	lm	ll	ll	ll	lm	lm	ll	ll	ll	ll	lm	lm	lm	ll	ll	lm	lm	ll	ll	lm	ll	ll	ll
LG12_HB_251.5	R_5173778_L12_PA	LG12	<lmxll>	{1-}	(ll,lm)	ll	lm	ll	ll	ll	ll	lm	ll	lm	ll	ll	ll	lm	lm	lm	ll	lm	lm	ll	ll	ll	lm	lm	lm	ll	ll	lm	lm	lm	lm	ll	ll	ll	lm	lm	ll	ll	lm	lm	ll	lm	lm	lm
LG12_HB_251.8	R_5411076_L12_PA	LG12	<lmxll>	{0-}	(ll,lm)	lm	ll	lm	lm	lm	lm	ll	lm	ll	lm	lm	lm	ll	ll	ll	lm	ll	ll	lm	lm	lm	ll	ll	ll	lm	lm	ll	ll	ll	ll	lm	lm	lm	ll	ll	lm	lm	ll	ll	lm	ll	ll	ll
LG12_HB_253	F_0116519_L12_PA	LG12	<hkxhk>	{10}	(hh,hk,kk)	hk	hk	hk	hk	hh	hh	hk	hh	kk	hh	hh	hk	hk	hk	kk	hh	kk	hk	hh	hk	hh	hk	kk	hk	hh	hk	hk	kk	kk	hk	hk	hh	hh	hk	kk	hk	hh	hk	kk	hk	hk	kk	kk
LG12_HB_253	F_0116521_L12_PA	LG12	<hkxhk>	{10}	(hh,hk,kk)	hk	hk	hk	hk	hh	hh	hk	hh	kk	hh	hh	hk	hk	hk	kk	hh	kk	hk	hh	hk	hh	hk	kk	hk	hh	hk	hk	kk	kk	hk	hk	hh	hh	hk	kk	hk	hh	hk	kk	hk	hk	kk	kk
LG12_HB_253	F_0116525_L12_PA	LG12	<nnxnp>	{-1}	(nn,np)	nn	np	nn	nn	np	np	np	np	nn	np	np	nn	np	np	nn	np	nn	np	np	nn	np	np	nn	np	np	nn	np	nn	nn	np	nn	np	np	np	nn	nn	np	np	nn	nn	np	nn	nn
LG12_HB_253	F_0116527_L12_PA	LG12	<nnxnp>	{-1}	(nn,np)	nn	np	nn	nn	np	np	np	np	nn	np	np	nn	np	np	nn	np	nn	np	np	nn	np	np	nn	np	np	nn	np	nn	nn	np	nn	np	np	np	nn	nn	np	np	nn	nn	np	nn	nn
LG12_HB_256	F_0117738_L12_PA	LG12	<hkxhk>	{01}	(hh,hk,kk)	hk	hk	hk	hk	kk	kk	hk	kk	hh	kk	kk	hk	hk	hk	hh	kk	hh	hk	kk	hk	kk	kk	hh	hk	hk	hk	hk	hh	hk	hk	hk	hk	kk	kk	hh	hk	kk	hk	hh	hk	hk	hh	hh
LG12_HB_256	F_0117741_L12_PA	LG12	<hkxhk>	{01}	(hh,hk,kk)	hk	hk	hk	hk	kk	kk	hk	kk	hh	kk	kk	hk	hk	hk	hh	kk	hh	hk	kk	hk	kk	kk	hh	hk	hk	hk	hk	hh	hk	hk	hk	hk	kk	kk	hh	hk	kk	hk	hh	hk	hk	hh	hh
LG12_HB_2580_s71h3	F_1108951_L12_71_3	LG12	<hkxhk>	{01}	(hh,hk,kk)	kk	hk	hk	kk	kk	kk	hk	hk	hh	kk	kk	hh	hk	kk	kk	kk	hk	hk	hk	hh	hk	kk	hh	hk	hh	kk	hk	hh	hk	hk	hk	hk	kk	kk	hk	hk	hk	hk	hk	hk	hk	hk	hk
F_1109632_L13_73_3	F_1109632_L13_73_3	LG12	<lmxll>	{0-}	(ll,lm)	lm	ll	lm	lm	lm	lm	ll	ll	ll	lm	lm	ll	ll	lm	lm	lm	ll	ll	lm	ll	ll	lm	ll	lm	ll	lm	ll	ll	ll	ll	lm	lm	lm	lm	ll	lm	lm	ll	ll	lm	ll	lm	lm
LG12_HB_259	F_0118475_L12_PA	LG12	<lmxll>	{0-}	(ll,lm)	lm	ll	lm	lm	lm	lm	ll	lm	ll	lm	lm	lm	ll	ll	ll	lm	ll	ll	lm	lm	lm	lm	ll	lm	lm	lm	ll	ll	ll	ll	lm	lm	lm	lm	ll	lm	lm	ll	ll	lm	ll	ll	lm
LG12_HB_259	F_0118484_L12_PA	LG12	<lmxll>	{0-}	(ll,lm)	lm	ll	lm	lm	lm	lm	ll	lm	ll	lm	lm	lm	ll	ll	ll	lm	ll	ll	lm	lm	lm	lm	ll	lm	lm	lm	ll	ll	ll	ll	lm	lm	lm	lm	ll	lm	lm	ll	ll	lm	ll	ll	lm
LG12_HB_2609_s91h3	F_1115959_L5_91_3	LG12	<lmxll>	{0-}	(ll,lm)	lm	ll	ll	lm	lm	lm	ll	ll	ll	lm	ll	ll	ll	lm	lm	lm	ll	ll	lm	ll	ll	lm	ll	lm	ll	lm	ll	ll	ll	ll	lm	lm	lm	lm	ll	lm	lm	ll	ll	ll	ll	lm	lm
LG12_HB_2609_s91h3	F_1115969_L5_91_3	LG12	<nnxnp>	{-0}	(nn,np)	nn	nn	np	nn	nn	np	np	nn	np	nn	np	np	nn	nn	nn	nn	nn	nn	np	np	nn	np	np	np	np	nn	nn	np	nn	nn	np	np	nn	nn	nn	np	np	nn	nn	np	nn	np	np
LG12_HB_2609_s91h3	F_1115970_L5_91_3	LG12	<nnxnp>	{-0}	(nn,np)	nn	nn	np	nn	nn	np	np	nn	np	nn	np	np	nn	nn	nn	nn	nn	nn	np	np	nn	np	np	np	np	nn	nn	np	nn	nn	np	np	nn	nn	nn	np	np	nn	nn	np	nn	np	np
LG12_HB_261	F_0118958_L12_PA	LG12	<lmxll>	{0-}	(ll,lm)	lm	ll	lm	lm	lm	lm	ll	lm	ll	lm	lm	lm	ll	ll	ll	lm	ll	ll	lm	lm	lm	lm	ll	lm	lm	lm	ll	ll	ll	ll	lm	lm	lm	lm	ll	lm	lm	ll	ll	lm	ll	ll	ll
LG12_HB_261	F_0118970_L12_PA	LG12	<lmxll>	{0-}	(ll,lm)	lm	ll	lm	lm	lm	lm	ll	lm	ll	lm	lm	lm	ll	ll	ll	lm	ll	ll	lm	lm	lm	lm	ll	lm	lm	lm	ll	ll	ll	ll	lm	lm	lm	lm	ll	lm	lm	ll	ll	lm	ll	ll	ll
LG12_HB_261	F_0118976_L12_PA	LG12	<lmxll>	{0-}	(ll,lm)	lm	ll	lm	lm	lm	lm	ll	lm	ll	lm	lm	lm	ll	ll	ll	lm	ll	ll	lm	lm	lm	lm	ll	lm	lm	lm	ll	ll	ll	ll	lm	lm	lm	lm	ll	lm	lm	ll	ll	lm	ll	ll	ll
LG12_HB_261	GD_01703_L12_PA	LG12	<lmxll>	{0-}	(ll,lm)	lm	ll	lm	lm	lm	lm	ll	lm	ll	lm	lm	lm	ll	ll	ll	lm	ll	ll	lm	lm	lm	lm	ll	lm	lm	lm	ll	ll	ll	ll	lm	lm	lm	lm	ll	lm	lm	ll	ll	lm	ll	ll	ll
LG12_HB_263	F_0119339_L12_PA	LG12	<lmxll>	{0-}	(ll,lm)	lm	ll	lm	lm	lm	lm	ll	lm	ll	lm	lm	lm	ll	ll	ll	lm	ll	ll	lm	lm	lm	lm	ll	lm	lm	lm	ll	ll	ll	ll	lm	lm	lm	lm	ll	lm	lm	ll	ll	lm	ll	ll	lm
LG12_HB_263	F_0119348_L12_PA	LG12	<lmxll>	{0-}	(ll,lm)	lm	ll	lm	lm	lm	lm	ll	lm	ll	lm	lm	lm	ll	ll	ll	lm	ll	ll	lm	lm	lm	lm	ll	lm	lm	lm	ll	ll	ll	ll	lm	lm	lm	lm	ll	lm	lm	ll	ll	lm	ll	ll	lm
LG12_HB_263	F_0119353_L12_PA	LG12	<lmxll>	{0-}	(ll,lm)	lm	ll	lm	lm	lm	lm	ll	lm	ll	lm	lm	lm	ll	ll	ll	lm	ll	ll	lm	lm	lm	lm	ll	lm	lm	lm	ll	ll	ll	ll	lm	lm	lm	lm	ll	lm	lm	ll	ll	lm	ll	ll	lm
LG12_HB_263	F_0119357_L12_PA	LG12	<lmxll>	{0-}	(ll,lm)	lm	ll	lm	lm	lm	lm	ll	lm	ll	lm	lm	lm	ll	ll	ll	lm	ll	ll	lm	lm	lm	lm	ll	lm	lm	lm	ll	ll	ll	ll	lm	lm	lm	lm	ll	lm	lm	ll	ll	lm	ll	ll	lm
LG12_HB_263	R_8802561_L12_PA	LG12	<lmxll>	{0-}	(ll,lm)	lm	ll	lm	lm	lm	lm	ll	lm	ll	lm	lm	lm	ll	ll	ll	lm	ll	ll	lm	lm	lm	lm	ll	lm	lm	lm	ll	ll	ll	ll	lm	lm	lm	lm	ll	lm	lm	ll	ll	lm	ll	ll	lm
LG12_HB_263	R_8805420_L12_PA	LG12	<lmxll>	{0-}	(ll,lm)	lm	ll	lm	lm	lm	lm	ll	lm	ll	lm	lm	lm	ll	ll	ll	lm	ll	ll	lm	lm	lm	lm	ll	lm	lm	lm	ll	ll	ll	ll	lm	lm	lm	lm	ll	lm	lm	ll	ll	lm	ll	ll	lm
LG12_HB_263	R_8810680_L12_PA	LG12	<lmxll>	{0-}	(ll,lm)	lm	ll	lm	lm	lm	lm	ll	lm	ll	lm	lm	lm	ll	ll	ll	lm	ll	ll	lm	lm	lm	lm	ll	lm	lm	lm	ll	ll	ll	ll	lm	lm	lm	lm	ll	lm	lm	ll	ll	lm	ll	ll	lm
LG12_HB_264	F_0119566_L12_PA	LG12	<lmxll>	{0-}	(ll,lm)	lm	ll	lm	lm	lm	lm	ll	lm	ll	lm	lm	lm	ll	ll	ll	lm	ll	ll	lm	lm	lm	lm	ll	lm	lm	lm	ll	ll	ll	ll	lm	lm	lm	lm	ll	lm	lm	ll	ll	lm	ll	ll	lm
LG12_HB_264	F_0119584_L12_PA	LG12	<lmxll>	{0-}	(ll,lm)	lm	ll	lm	lm	lm	lm	ll	lm	ll	lm	lm	lm	ll	ll	ll	lm	ll	ll	lm	lm	lm	lm	ll	lm	lm	lm	ll	ll	ll	ll	lm	lm	lm	lm	ll	lm	lm	ll	ll	lm	ll	ll	lm
LG12_HB_265	F_0120077_L12_PA	LG12	<lmxll>	{0-}	(ll,lm)	lm	ll	lm	lm	lm	lm	ll	lm	ll	lm	lm	lm	ll	ll	ll	lm	ll	ll	lm	lm	lm	lm	ll	lm	lm	lm	ll	ll	ll	ll	lm	lm	lm	lm	ll	lm	lm	ll	ll	lm	ll	ll	lm
LG12_HB_265	F_0120078_L12_PA	LG12	<lmxll>	{0-}	(ll,lm)	lm	ll	lm	lm	lm	lm	ll	lm	ll	lm	lm	lm	ll	ll	ll	lm	ll	ll	lm	lm	lm	lm	ll	lm	lm	lm	ll	ll	ll	ll	lm	lm	lm	lm	ll	lm	lm	ll	ll	lm	ll	ll	lm
LG12_HB_265	F_0120082_L12_PA	LG12	<lmxll>	{0-}	(ll,lm)	lm	ll	lm	lm	lm	lm	ll	lm	ll	lm	lm	lm	ll	ll	ll	lm	ll	ll	lm	lm	lm	lm	ll	lm	lm	lm	ll	ll	ll	ll	lm	lm	lm	lm	ll	lm	lm	ll	ll	lm	ll	ll	lm
LG12_HB_265	F_0120095_L12_PA	LG12	<lmxll>	{0-}	(ll,lm)	lm	ll	lm	lm	lm	lm	ll	lm	ll	lm	lm	lm	ll	ll	ll	lm	ll	ll	lm	lm	lm	lm	ll	lm	lm	lm	ll	ll	ll	ll	lm	lm	lm	lm	ll	lm	lm	ll	ll	lm	ll	ll	lm
LG12_HB_265.5	R_9330075_L12_PA	LG12	<lmxll>	{0-}	(ll,lm)	lm	ll	lm	lm	lm	lm	ll	lm	ll	lm	lm	lm	ll	ll	ll	lm	ll	ll	lm	lm	lm	lm	ll	lm	lm	lm	ll	ll	ll	ll	lm	lm	lm	lm	ll	lm	lm	ll	ll	lm	ll	ll	lm
LG12_HB_266	F_0120425_L12_PA	LG12	<nnxnp>	{-1}	(nn,np)	nn	np	nn	nn	np	np	np	np	nn	np	np	nn	np	np	nn	np	nn	np	np	nn	np	np	nn	np	nn	nn	np	nn	np	np	nn	np	np	np	nn	nn	nn	np	nn	nn	np	nn	nn
LG12_HB_268	F_0121061_L12_PA	LG12	<hkxhk>	{01}	(hh,hk,kk)	hk	hk	hk	hk	kk	kk	hk	kk	hh	kk	kk	hk	hk	hk	hk	kk	hh	hk	kk	hk	hk	kk	hh	kk	hk	hk	hk	hh	hk	hk	hk	kk	kk	kk	hh	hk	hk	hk	hh	hk	hk	hh	hk
LG12_HB_268	F_0121073_L12_PA	LG12	<hkxhk>	{01}	(hh,hk,kk)	hk	hk	hk	hk	kk	kk	hk	kk	hh	kk	kk	hk	hk	hk	hk	kk	hh	hk	kk	hk	hk	kk	hh	kk	hk	hk	hk	hh	hk	hk	hk	kk	kk	kk	hh	hk	hk	hk	hh	hk	hk	hh	hk
LG12_HB_268	F_0121089_L12_PA	LG12	<hkxhk>	{01}	(hh,hk,kk)	hk	hk	hk	hk	kk	kk	hk	kk	hh	kk	kk	hk	hk	hk	hk	kk	hh	hk	kk	hk	hk	kk	hh	kk	hk	hk	hk	hh	hk	hk	hk	kk	kk	kk	hh	hk	hk	hk	hh	hk	hk	hh	hk
LG12_HB_268	F_0121090_L12_PA	LG12	<hkxhk>	{01}	(hh,hk,kk)	hk	hk	hk	hk	kk	kk	hk	kk	hh	kk	kk	hk	hk	hk	hk	kk	hh	hk	kk	hk	hk	kk	hh	kk	hk	hk	hk	hh	hk	hk	hk	kk	kk	kk	hh	hk	hk	hk	hh	hk	hk	hh	hk
LG12_HB_268	F_0121053_L12_PA	LG12	<nnxnp>	{-1}	(nn,np)	nn	np	nn	nn	np	np	np	np	nn	np	np	nn	np	np	nn	np	nn	np	np	nn	np	np	nn	np	nn	nn	np	nn	np	np	nn	np	np	np	nn	nn	nn	np	nn	nn	np	nn	nn
LG12_HB_268	F_0121064_L12_PA	LG12	<nnxnp>	{-1}	(nn,np)	nn	np	nn	nn	np	np	np	np	nn	np	np	nn	np	np	nn	np	nn	np	np	nn	np	np	nn	np	nn	nn	np	nn	np	np	nn	np	np	np	nn	nn	nn	np	nn	nn	np	nn	nn
LG12_HB_268	F_0121074_L12_PA	LG12	<nnxnp>	{-1}	(nn,np)	nn	np	nn	nn	np	np	np	np	nn	np	np	nn	np	np	nn	np	nn	np	np	nn	np	np	nn	np	nn	nn	np	nn	np	np	nn	np	np	np	nn	nn	nn	np	nn	nn	np	nn	nn
LG12_HB_268	GD_02814_L12_PA	LG12	<nnxnp>	{-1}	(nn,np)	nn	np	nn	nn	np	np	np	np	nn	np	np	nn	np	np	nn	np	nn	np	np	nn	np	np	nn	np	nn	nn	np	nn	np	np	nn	np	np	np	nn	nn	nn	np	nn	nn	np	nn	nn
LG12_HB_272	F_0122736_L12_PA	LG12	<nnxnp>	{-1}	(nn,np)	nn	np	nn	nn	np	np	np	np	nn	np	np	nn	np	np	nn	np	nn	np	np	nn	np	np	nn	np	nn	nn	np	nn	np	np	nn	np	np	np	nn	nn	nn	np	nn	nn	np	nn	nn
F_0123463_L12_PA	F_0123463_L12_PA	LG12	<hkxhk>	{10}	(hh,hk,kk)	hk	hk	hk	hk	hh	hh	hk	hh	kk	hh	hh	hk	hk	hk	hk	hh	kk	hk	hh	hk	hk	hh	kk	hh	hk	hk	hk	kk	hk	hk	hk	hh	hh	hh	kk	hk	hk	hk	kk	hk	hk	kk	hk
LG12_HB_274	F_0124088_L12_PA	LG12	<hkxhk>	{01}	(hh,hk,kk)	hk	hk	hk	hk	kk	kk	hk	kk	hh	kk	kk	hk	hk	hk	hk	kk	hh	hk	kk	hk	hk	kk	hh	kk	hk	hk	hk	hh	hk	hk	hk	kk	kk	kk	hh	hk	hk	hk	hh	hk	hk	hh	hk
LG12_HB_274	F_0124090_L12_PA	LG12	<hkxhk>	{01}	(hh,hk,kk)	hk	hk	hk	hk	kk	kk	hk	kk	hh	kk	kk	hk	hk	hk	hk	kk	hh	hk	kk	hk	hk	kk	hh	kk	hk	hk	hk	hh	hk	hk	hk	kk	kk	kk	hh	hk	hk	hk	hh	hk	hk	hh	hk
LG12_HB_274	F_0124091_L12_PA	LG12	<lmxll>	{0-}	(ll,lm)	lm	ll	lm	lm	lm	lm	ll	lm	ll	lm	lm	lm	ll	ll	lm	lm	ll	ll	lm	lm	ll	lm	ll	lm	lm	lm	ll	ll	ll	ll	lm	lm	lm	lm	ll	lm	lm	ll	ll	lm	ll	ll	lm
LG12_HB_274	F_0124093_L12_PA	LG12	<lmxll>	{0-}	(ll,lm)	lm	ll	lm	lm	lm	lm	ll	lm	ll	lm	lm	lm	ll	ll	lm	lm	ll	ll	lm	lm	ll	lm	ll	lm	lm	lm	ll	ll	ll	ll	lm	lm	lm	lm	ll	lm	lm	ll	ll	lm	ll	ll	lm
LG12_HB_276	F_0124567_L12_PA	LG12	<hkxhk>	{01}	(hh,hk,kk)	hk	hk	hk	hk	kk	kk	hk	kk	hh	kk	kk	hk	hk	hk	hk	kk	hh	hk	kk	hk	hk	kk	hh	kk	hk	hk	hk	hh	hk	hk	hk	kk	kk	kk	hh	hk	hk	hk	hh	hk	hk	hh	hk
LG12_HB_276	F_0124568_L12_PA	LG12	<hkxhk>	{01}	(hh,hk,kk)	hk	hk	hk	hk	kk	kk	hk	kk	hh	kk	kk	hk	hk	hk	hk	kk	hh	hk	kk	hk	hk	kk	hh	kk	hk	hk	hk	hh	hk	hk	hk	kk	kk	kk	hh	hk	hk	hk	hh	hk	hk	hh	hk
LG12_HB_276	F_0124582_L12_PA	LG12	<hkxhk>	{01}	(hh,hk,kk)	hk	hk	hk	hk	kk	kk	hk	kk	hh	kk	kk	hk	hk	hk	hk	kk	hh	hk	kk	hk	hk	kk	hh	kk	hk	hk	hk	hh	hk	hk	hk	kk	kk	kk	hh	hk	hk	hk	hh	hk	hk	hh	hk
LG12_HB_276	F_0124597_L12_PA	LG12	<hkxhk>	{01}	(hh,hk,kk)	hk	hk	hk	hk	kk	kk	hk	kk	hh	kk	kk	hk	hk	hk	hk	kk	hh	hk	kk	hk	hk	kk	hh	kk	hk	hk	hk	hh	hk	hk	hk	kk	kk	kk	hh	hk	hk	hk	hh	hk	hk	hh	hk
LG12_HB_276	F_0124600_L12_PA	LG12	<hkxhk>	{10}	(hh,hk,kk)	hk	hk	hk	hk	hh	hh	hk	hh	kk	hh	hh	hk	hk	hk	hk	hh	kk	hk	hh	hk	hk	hh	kk	hh	hk	hk	hk	kk	hk	hk	hk	hh	hh	hh	kk	hk	hk	hk	kk	hk	hk	kk	hk
LG12_HB_276	F_0124614_L12_PA	LG12	<hkxhk>	{01}	(hh,hk,kk)	hk	hk	hk	hk	kk	kk	hk	kk	hh	kk	kk	hk	hk	hk	hk	kk	hh	hk	kk	hk	hk	kk	hh	kk	hk	hk	hk	hh	hk	hk	hk	kk	kk	kk	hh	hk	hk	hk	hh	hk	hk	hh	hk
LG12_HB_277	F_0124940_L12_PA	LG12	<hkxhk>	{01}	(hh,hk,kk)	hk	hk	hk	hk	kk	kk	hk	kk	hh	kk	kk	hk	hk	hk	hk	kk	hh	hk	kk	hk	hk	kk	hh	kk	hk	hk	hk	hh	hk	hk	hk	kk	kk	kk	hh	hk	hk	hk	hh	hk	hk	hh	hk
LG12_HB_277	F_0124942_L12_PA	LG12	<hkxhk>	{10}	(hh,hk,kk)	hk	hk	hk	hk	hh	hh	hk	hh	kk	hh	hh	hk	hk	hk	hk	hh	kk	hk	hh	hk	hk	hh	kk	hh	hk	hk	hk	kk	hk	hk	hk	hh	hh	hh	kk	hk	hk	hk	kk	hk	hk	kk	hk
LG12_HB_277	F_0124944_L12_PA	LG12	<hkxhk>	{10}	(hh,hk,kk)	hk	hk	hk	hk	hh	hh	hk	hh	kk	hh	hh	hk	hk	hk	hk	hh	kk	hk	hh	hk	hk	hh	kk	hh	hk	hk	hk	kk	hk	hk	hk	hh	hh	hh	kk	hk	hk	hk	kk	hk	hk	kk	hk
LG12_HB_277	F_0124934_L12_PA	LG12	<nnxnp>	{-1}	(nn,np)	nn	np	nn	nn	np	np	np	np	nn	np	np	nn	np	np	nn	np	nn	np	np	nn	np	np	nn	np	nn	nn	np	nn	np	np	nn	np	np	np	nn	nn	nn	np	nn	nn	np	nn	nn
LG12_HB_278	F_0125386_L12_PA	LG12	<hkxhk>	{01}	(hh,hk,kk)	hk	hk	hk	hk	kk	kk	hk	kk	hh	kk	kk	hk	hk	hk	hk	kk	hh	hk	kk	hk	hk	kk	hh	kk	hk	hk	hk	hh	hk	hk	hk	kk	kk	kk	hh	hk	hk	hk	hh	hk	hk	hh	hk
LG12_HB_278	F_0125389_L12_PA	LG12	<nnxnp>	{-1}	(nn,np)	nn	np	nn	nn	np	np	np	np	nn	np	np	nn	np	np	nn	np	nn	np	np	nn	np	np	nn	np	nn	nn	np	nn	np	np	nn	np	np	np	nn	nn	nn	np	nn	nn	np	nn	nn
LG12_HB_279	F_0125520_L12_PA	LG12	<lmxll>	{0-}	(ll,lm)	lm	ll	lm	lm	lm	lm	ll	lm	ll	lm	lm	lm	ll	ll	lm	lm	ll	ll	lm	lm	ll	lm	ll	lm	lm	lm	ll	ll	ll	ll	lm	lm	lm	lm	ll	lm	lm	ll	ll	lm	ll	ll	lm
LG12_HB_279	F_0125522_L12_PA	LG12	<nnxnp>	{-1}	(nn,np)	nn	np	nn	nn	np	np	np	np	nn	np	np	nn	np	np	nn	np	nn	np	np	nn	np	np	nn	np	nn	nn	np	nn	np	np	nn	np	np	np	nn	nn	nn	np	nn	nn	np	nn	nn
LG12_HB_279	F_0125525_L12_PA	LG12	<nnxnp>	{-1}	(nn,np)	nn	np	nn	nn	np	np	np	np	nn	np	np	nn	np	np	nn	np	nn	np	np	nn	np	np	nn	np	nn	nn	np	nn	np	np	nn	np	np	np	nn	nn	nn	np	nn	nn	np	nn	nn
LG12_HB_281	F_0126161_L12_PA	LG12	<lmxll>	{0-}	(ll,lm)	lm	ll	lm	lm	lm	lm	ll	lm	ll	lm	lm	lm	ll	ll	lm	lm	ll	ll	lm	lm	ll	lm	ll	lm	lm	lm	ll	ll	ll	ll	lm	lm	lm	lm	ll	lm	lm	ll	ll	lm	ll	ll	lm
LG12_HB_281	F_0126179_L12_PA	LG12	<lmxll>	{0-}	(ll,lm)	lm	ll	lm	lm	lm	lm	ll	lm	ll	lm	lm	lm	ll	ll	lm	lm	ll	ll	lm	lm	ll	lm	ll	lm	lm	lm	ll	ll	ll	ll	lm	lm	lm	lm	ll	lm	lm	ll	ll	lm	ll	ll	lm
LG12_HB_281	F_0126134_L12_PA	LG12	<nnxnp>	{-1}	(nn,np)	nn	np	nn	nn	np	np	np	np	nn	np	np	nn	np	np	nn	np	nn	np	np	nn	np	np	nn	np	nn	nn	np	nn	np	np	nn	np	np	np	nn	nn	nn	np	np	nn	np	nn	nn
LG12_HB_284	F_0127618_L12_PA	LG12	<hkxhk>	{01}	(hh,hk,kk)	hk	hk	hk	hk	kk	kk	hk	hk	hh	kk	kk	hk	hk	hk	hk	kk	hh	hk	kk	hk	hk	kk	hh	kk	hk	hk	hk	hh	hk	hk	hk	kk	kk	kk	hh	hk	hk	hk	hk	hk	hk	hh	hk
LG12_HB_284.5	R_16369231_L12_PA	LG12	<nnxnp>	{-1}	(nn,np)	nn	np	nn	nn	np	np	np	np	nn	np	np	nn	np	np	nn	np	nn	np	np	nn	np	np	nn	np	nn	nn	np	nn	np	np	nn	np	np	np	nn	nn	nn	np	np	nn	np	nn	nn
LG12_HB_286	F_0128823_L12_PA	LG12	<hkxhk>	{01}	(hh,hk,kk)	hk	hk	hk	hk	kk	kk	hk	hk	hh	kk	kk	hk	hk	kk	hk	kk	hh	hk	kk	hk	hk	kk	hh	kk	hk	hk	hk	hh	hk	hk	hk	hk	kk	kk	hh	hk	hk	hk	hk	hk	hk	hh	hk
LG12_HB_286	F_0128827_L12_PA	LG12	<hkxhk>	{10}	(hh,hk,kk)	hk	hk	hk	hk	hh	hh	hk	hk	kk	hh	hh	hk	hk	hh	hk	hh	kk	hk	hh	hk	hk	hh	kk	hh	hk	hk	hk	kk	hk	hk	hk	hk	hh	hh	kk	hk	hk	hk	hk	hk	hk	kk	hk
LG12_HB_286	F_0128851_L12_PA	LG12	<hkxhk>	{01}	(hh,hk,kk)	hk	hk	hk	hk	kk	kk	hk	hk	hh	kk	kk	hk	hk	kk	hk	kk	hh	hk	kk	hk	hk	kk	hh	kk	hk	hk	hk	hh	hk	hk	hk	hk	kk	kk	hh	hk	hk	hk	hk	hk	hk	hh	hk
LG12_HB_287	F_0129370_L12_PA	LG12	<lmxll>	{0-}	(ll,lm)	lm	ll	lm	lm	lm	lm	ll	ll	ll	lm	lm	lm	ll	lm	lm	lm	ll	ll	lm	lm	ll	lm	ll	lm	lm	lm	ll	ll	ll	ll	lm	lm	lm	lm	ll	lm	lm	ll	ll	lm	ll	ll	lm
LG12_HB_287	F_0129371_L12_PA	LG12	<lmxll>	{0-}	(ll,lm)	lm	ll	lm	lm	lm	lm	ll	ll	ll	lm	lm	lm	ll	lm	lm	lm	ll	ll	lm	lm	ll	lm	ll	lm	lm	lm	ll	ll	ll	ll	lm	lm	lm	lm	ll	lm	lm	ll	ll	lm	ll	ll	lm
LG12_HB_287	R_17312775_L12_PA	LG12	<lmxll>	{0-}	(ll,lm)	lm	ll	lm	lm	lm	lm	ll	ll	ll	lm	lm	lm	ll	lm	lm	lm	ll	ll	lm	lm	ll	lm	ll	lm	lm	lm	ll	ll	ll	ll	lm	lm	lm	lm	ll	lm	lm	ll	ll	lm	ll	ll	lm
LG12_HB_287	F_0129376_L12_PA	LG12	<nnxnp>	{-1}	(nn,np)	np	np	nn	nn	np	np	np	np	nn	np	np	nn	np	np	nn	np	nn	np	np	nn	np	np	nn	np	nn	nn	np	nn	np	np	nn	nn	np	np	nn	nn	nn	np	np	nn	np	nn	nn
LG12_HB_288	F_0130143_L12_PA	LG12	<lmxll>	{0-}	(ll,lm)	lm	ll	lm	lm	lm	lm	ll	ll	ll	lm	lm	lm	ll	lm	lm	lm	ll	ll	lm	lm	ll	lm	ll	lm	lm	lm	ll	ll	ll	ll	lm	lm	lm	lm	ll	lm	lm	ll	ll	lm	ll	ll	lm
LG12_HB_288	F_0130114_L12_PA	LG12	<hkxhk>	{01}	(hh,hk,kk)	kk	hk	hk	hk	kk	kk	hk	hk	hh	kk	kk	hk	hk	kk	hk	kk	hh	hk	kk	hk	hk	kk	hh	kk	hk	hk	hk	hh	hk	hk	hk	hk	kk	kk	hh	hk	hk	hk	hk	hk	hk	hh	hk
LG12_HB_288	F_0130131_L12_PA	LG12	<hkxhk>	{10}	(hh,hk,kk)	hh	hk	hk	hk	hh	hh	hk	hk	kk	hh	hh	hk	hk	hh	hk	hh	kk	hk	hh	hk	hk	hh	kk	hh	hk	hk	hk	kk	hk	hk	hk	hk	hh	hh	kk	hk	hk	hk	hk	hk	hk	kk	hk
LG12_HB_288	F_0130137_L12_PA	LG12	<nnxnp>	{-1}	(nn,np)	np	np	nn	nn	np	np	np	np	nn	np	np	nn	np	np	nn	np	nn	np	np	nn	np	np	nn	np	nn	nn	np	nn	np	np	nn	nn	np	np	nn	nn	nn	np	np	nn	np	nn	nn
LG12_HB_290	F_0130997_L12_PA	LG12	<lmxll>	{0-}	(ll,lm)	lm	ll	lm	lm	lm	lm	ll	ll	ll	lm	lm	lm	ll	lm	lm	lm	ll	ll	lm	lm	ll	lm	ll	lm	lm	lm	ll	ll	ll	ll	lm	lm	lm	lm	ll	lm	lm	ll	ll	lm	ll	ll	lm
LG12_HB_290	F_0131004_L12_PA	LG12	<nnxnp>	{-1}	(nn,np)	np	np	nn	nn	np	np	np	np	nn	np	np	nn	np	np	nn	np	nn	np	np	nn	np	np	nn	np	nn	nn	np	nn	np	np	nn	nn	np	np	nn	nn	nn	np	np	nn	np	nn	nn
LG12_HB_291	F_0131435_L12_PA	LG12	<nnxnp>	{-0}	(nn,np)	nn	nn	np	np	nn	nn	nn	nn	np	nn	nn	np	nn	nn	np	nn	np	nn	nn	np	nn	nn	np	nn	np	np	nn	np	nn	nn	np	np	nn	nn	np	np	np	nn	nn	np	nn	np	np
GD_01555_L12_PA	GD_01555_L12_PA	LG12	<lmxll>	{1-}	(ll,lm)	ll	lm	ll	ll	ll	ll	lm	lm	lm	ll	ll	ll	lm	ll	ll	ll	lm	lm	ll	ll	lm	ll	lm	ll	ll	ll	lm	lm	lm	lm	ll	ll	ll	ll	lm	ll	ll	lm	lm	ll	lm	lm	ll
LG12_HB_292	F_0131933_L12_PA	LG12	<lmxll>	{1-}	(ll,lm)	ll	lm	ll	ll	ll	ll	lm	lm	lm	ll	ll	ll	lm	ll	ll	ll	lm	lm	ll	ll	lm	ll	lm	ll	ll	ll	lm	lm	lm	lm	ll	ll	ll	ll	lm	ll	ll	lm	lm	ll	lm	lm	ll
LG12_HB_292	F_0131936_L12_PA	LG12	<lmxll>	{1-}	(ll,lm)	ll	lm	ll	ll	ll	ll	lm	lm	lm	ll	ll	ll	lm	ll	ll	ll	lm	lm	ll	ll	lm	ll	lm	ll	ll	ll	lm	lm	lm	lm	ll	ll	ll	ll	lm	ll	ll	lm	lm	ll	lm	lm	ll
LG12_HB_292	F_0131929_L12_PA	LG12	<nnxnp>	{-1}	(nn,np)	np	np	nn	nn	np	np	np	np	nn	np	np	nn	np	np	nn	np	nn	np	np	nn	np	np	nn	np	nn	nn	np	nn	np	np	nn	nn	np	np	nn	nn	nn	np	np	nn	np	nn	nn
LG12_HB_292	F_0131938_L12_PA	LG12	<nnxnp>	{-1}	(nn,np)	np	np	nn	nn	np	np	np	np	nn	np	np	nn	np	np	nn	np	nn	np	np	nn	np	np	nn	np	nn	nn	np	nn	np	np	nn	nn	np	np	nn	nn	nn	np	np	nn	np	nn	nn
LG12_HB_292	R_19224299_L12_PA	LG12	<hkxhk>	{00}	(hh,hk,kk)	hk	hh	kk	kk	hk	hk	hh	hh	hk	hk	hk	kk	hh	hk	kk	hk	hk	hh	hk	kk	hh	hk	hk	hk	kk	kk	hh	hk	hh	hh	kk	kk	hk	hk	hk	kk	kk	hh	hh	kk	hh	hk	kk
LG12_HB_292.5	R_19244913_L12_PA	LG12	<nnxnp>	{-1}	(nn,np)	np	np	nn	nn	np	np	np	np	nn	np	np	nn	np	np	nn	np	nn	np	np	nn	np	np	nn	np	nn	nn	np	nn	np	np	nn	nn	np	np	nn	nn	nn	np	np	nn	np	nn	nn
LG12_HB_296	F_0133548_L12_PA	LG12	<lmxll>	{1-}	(ll,lm)	ll	lm	ll	ll	ll	ll	lm	lm	lm	ll	ll	ll	lm	ll	ll	ll	lm	lm	ll	ll	lm	ll	lm	ll	ll	ll	lm	lm	lm	lm	ll	ll	ll	ll	lm	ll	ll	lm	lm	ll	lm	lm	ll
LG12_HB_296	F_0133559_L12_PA	LG12	<lmxll>	{1-}	(ll,lm)	ll	lm	ll	ll	ll	ll	lm	lm	lm	ll	ll	ll	lm	ll	ll	ll	lm	lm	ll	ll	lm	ll	lm	ll	ll	ll	lm	lm	lm	lm	ll	ll	ll	ll	lm	ll	ll	lm	lm	ll	lm	lm	ll
LG12_HB_296	R_20525005_L12_PA	LG12	<lmxll>	{1-}	(ll,lm)	ll	lm	ll	ll	ll	ll	lm	lm	lm	ll	ll	ll	lm	ll	ll	ll	lm	lm	ll	ll	lm	ll	lm	ll	ll	ll	lm	lm	lm	lm	ll	ll	ll	ll	lm	ll	ll	lm	lm	ll	lm	lm	ll
LG12_HB_297	F_0133815_L12_PA	LG12	<hkxhk>	{10}	(hh,hk,kk)	hh	hk	hk	hk	hh	hh	hk	hk	kk	hh	hh	kk	hk	hh	hh	hh	kk	hk	hh	hk	hk	hh	kk	hh	hk	hk	hk	kk	hk	hk	hk	hk	hh	hh	kk	hk	hk	hk	hk	hk	hk	hk	hk
LG12_HB_297	F_0133814_L12_PA	LG12	<nnxnp>	{-1}	(nn,np)	np	np	nn	nn	np	np	np	np	nn	np	np	nn	np	np	np	np	nn	np	np	nn	np	np	nn	np	nn	nn	np	nn	np	np	nn	nn	np	np	nn	nn	nn	np	np	nn	np	nn	nn
LG12_HB_297	F_0133816_L12_PA	LG12	<nnxnp>	{-0}	(nn,np)	nn	nn	np	np	nn	nn	nn	nn	np	nn	nn	np	nn	nn	nn	nn	np	nn	nn	np	nn	nn	np	nn	np	np	nn	np	nn	nn	np	np	nn	nn	np	np	np	nn	nn	np	nn	np	np
LG12_HB_297	R_21264640_L12_PA	LG12	<nnxnp>	{-0}	(nn,np)	nn	nn	np	np	nn	nn	nn	nn	np	nn	nn	np	nn	nn	nn	nn	np	nn	nn	np	nn	nn	np	nn	np	np	nn	np	nn	nn	np	np	nn	nn	np	np	np	nn	nn	np	nn	np	np
LG12_HB_297	F_0133826_L12_PA	LG12	<lmxll>	{1-}	(ll,lm)	ll	lm	ll	ll	ll	ll	lm	lm	lm	ll	ll	lm	lm	ll	ll	ll	lm	lm	ll	ll	lm	ll	lm	ll	ll	ll	lm	lm	lm	lm	ll	ll	ll	ll	lm	ll	ll	lm	lm	ll	lm	ll	ll
LG12_HB_297	R_21248954_L12_PA	LG12	<lmxll>	{1-}	(ll,lm)	ll	lm	ll	ll	ll	ll	lm	lm	lm	ll	ll	lm	lm	ll	ll	ll	lm	lm	ll	ll	lm	ll	lm	ll	ll	ll	lm	lm	lm	lm	ll	ll	ll	ll	lm	ll	ll	lm	lm	ll	lm	ll	ll
LG12_HB_300	F_0134628_L12_PA	LG12	<hkxhk>	{01}	(hh,hk,kk)	kk	hk	hk	hk	kk	kk	hk	hk	hh	kk	kk	hh	hk	kk	kk	kk	hh	hk	hk	hk	hk	kk	hh	kk	hk	hk	hk	hh	hk	hk	hk	hk	kk	kk	hh	hk	hk	hk	hk	hk	hk	hk	hk
LG12_HB_300	F_0134656_L12_PA	LG12	<hkxhk>	{10}	(hh,hk,kk)	hh	hk	hk	hk	hh	hh	hk	hk	kk	hh	hh	kk	hk	hh	hh	hh	kk	hk	hk	hk	hk	hh	kk	hh	hk	hk	hk	kk	hk	hk	hk	hk	hh	hh	kk	hk	hk	hk	hk	hk	hk	hk	hk
LG12_HB_300	F_0134629_L12_PA	LG12	<nnxnp>	{-1}	(nn,np)	np	np	nn	nn	np	np	np	np	nn	np	np	nn	np	np	np	np	nn	np	nn	nn	np	np	nn	np	nn	nn	np	nn	np	np	nn	nn	np	np	nn	nn	nn	np	np	nn	np	nn	nn
LG12_HB_300	F_0134650_L12_PA	LG12	<nnxnp>	{-1}	(nn,np)	np	np	nn	nn	np	np	np	np	nn	np	np	nn	np	np	np	np	nn	np	nn	nn	np	np	nn	np	nn	nn	np	nn	np	np	nn	nn	np	np	nn	nn	nn	np	np	nn	np	nn	nn
LG12_HB_300	F_0134639_L12_PA	LG12	<lmxll>	{0-}	(ll,lm)	lm	ll	lm	lm	lm	lm	ll	ll	ll	lm	lm	ll	ll	lm	lm	lm	ll	ll	lm	lm	ll	lm	ll	lm	lm	lm	ll	ll	ll	ll	lm	lm	lm	lm	ll	lm	lm	ll	ll	lm	ll	lm	lm
LG12_HB_300	F_0134645_L12_PA	LG12	<lmxll>	{0-}	(ll,lm)	lm	ll	lm	lm	lm	lm	ll	ll	ll	lm	lm	ll	ll	lm	lm	lm	ll	ll	lm	lm	ll	lm	ll	lm	lm	lm	ll	ll	ll	ll	lm	lm	lm	lm	ll	lm	lm	ll	ll	lm	ll	lm	lm
LG12_HB_300	F_0134646_L12_PA	LG12	<lmxll>	{0-}	(ll,lm)	lm	ll	lm	lm	lm	lm	ll	ll	ll	lm	lm	ll	ll	lm	lm	lm	ll	ll	lm	lm	ll	lm	ll	lm	lm	lm	ll	ll	ll	ll	lm	lm	lm	lm	ll	lm	lm	ll	ll	lm	ll	lm	lm
LG12_HB_301	F_0134978_L12_PA	LG12	<hkxhk>	{10}	(hh,hk,kk)	hk	hk	hk	hk	hh	hh	hk	hh	kk	hh	hh	hk	hk	hk	kk	hh	kk	hk	hh	hk	hh	hh	kk	hk	hk	hk	hk	kk	hk	hk	hk	hk	hh	hk	kk	hk	hh	hk	kk	hk	hk	kk	kk
LG12_HB_301	F_0134989_L12_PA	LG12	<hkxhk>	{10}	(hh,hk,kk)	hk	hk	hk	hk	hh	hh	hk	hh	kk	hh	hh	hk	hk	hk	kk	hh	kk	hk	hh	hk	hh	hh	kk	hk	hk	hk	hk	kk	hk	hk	hk	hk	hh	hk	kk	hk	hh	hk	kk	hk	hk	kk	kk
LG12_HB_302	F_0135158_L12_PA	LG12	<lmxll>	{0-}	(ll,lm)	lm	ll	lm	lm	lm	lm	ll	ll	ll	lm	lm	ll	ll	lm	lm	lm	ll	ll	lm	lm	ll	lm	ll	lm	lm	lm	ll	ll	ll	ll	lm	lm	lm	lm	ll	lm	lm	ll	ll	lm	ll	lm	lm
LG12_HB_302	F_0135161_L12_PA	LG12	<lmxll>	{0-}	(ll,lm)	lm	ll	lm	lm	lm	lm	ll	ll	ll	lm	lm	ll	ll	lm	lm	lm	ll	ll	lm	lm	ll	lm	ll	lm	lm	lm	ll	ll	ll	ll	lm	lm	lm	lm	ll	lm	lm	ll	ll	lm	ll	lm	lm
LG12_HB_302	R_22652840_L12_PA	LG12	<nnxnp>	{-1}	(nn,np)	np	np	nn	nn	np	np	np	np	nn	np	np	nn	np	np	np	np	nn	np	nn	nn	np	np	nn	np	nn	nn	np	nn	np	np	nn	nn	np	np	np	nn	nn	np	np	nn	np	nn	nn
LG12_HB_302.5	GD_00314_L12_PA	LG12	<lmxll>	{1-}	(ll,lm)	ll	lm	ll	ll	ll	ll	lm	lm	lm	ll	ll	lm	lm	ll	ll	ll	lm	lm	ll	ll	lm	ll	lm	ll	ll	ll	lm	lm	lm	lm	ll	ll	ll	ll	lm	ll	ll	lm	lm	ll	lm	ll	ll
LG12_HB_303	F_0135442_L12_PA	LG12	<hkxhk>	{01}	(hh,hk,kk)	kk	hk	hk	hk	kk	kk	hk	hk	hh	kk	kk	hh	hk	kk	kk	kk	hh	hk	hk	hk	hk	kk	hh	kk	hk	hk	hk	hh	hk	hk	hk	hk	kk	kk	hk	hk	hk	hk	hk	hk	hk	hk	hk
LG12_HB_303	F_0135452_L12_PA	LG12	<hkxhk>	{01}	(hh,hk,kk)	kk	hk	hk	hk	kk	kk	hk	hk	hh	kk	kk	hh	hk	kk	kk	kk	hh	hk	hk	hk	hk	kk	hh	kk	hk	hk	hk	hh	hk	hk	hk	hk	kk	kk	hk	hk	hk	hk	hk	hk	hk	hk	hk
LG12_HB_303	F_0135458_L12_PA	LG12	<hkxhk>	{10}	(hh,hk,kk)	hh	hk	hk	hk	hh	hh	hk	hk	kk	hh	hh	kk	hk	hh	hh	hh	kk	hk	hk	hk	hk	hh	kk	hh	hk	hk	hk	kk	hk	hk	hk	hk	hh	hh	hk	hk	hk	hk	hk	hk	hk	hk	hk
LG12_HB_303	F_0135448_L12_PA	LG12	<nnxnp>	{-0}	(nn,np)	nn	nn	np	np	nn	nn	nn	nn	np	nn	nn	np	nn	nn	nn	nn	np	nn	np	np	nn	nn	np	nn	np	np	nn	np	nn	nn	np	np	nn	nn	nn	np	np	nn	nn	np	nn	np	np
LG12_HB_303	F_0135471_L12_PA	LG12	<lmxll>	{0-}	(ll,lm)	lm	ll	lm	lm	lm	lm	ll	ll	ll	lm	lm	ll	ll	lm	lm	lm	ll	ll	lm	lm	ll	lm	ll	lm	lm	lm	ll	ll	ll	ll	lm	lm	lm	lm	ll	lm	lm	ll	ll	lm	ll	lm	lm
LG12_HB_304	F_0135585_L12_PA	LG12	<lmxll>	{1-}	(ll,lm)	ll	lm	ll	ll	ll	ll	lm	lm	lm	ll	ll	lm	lm	ll	ll	ll	lm	lm	ll	ll	lm	ll	lm	ll	ll	ll	lm	lm	lm	lm	ll	ll	ll	ll	lm	ll	ll	lm	lm	ll	lm	ll	ll
LG12_HB_304	F_0135596_L12_PA	LG12	<lmxll>	{1-}	(ll,lm)	ll	lm	ll	ll	ll	ll	lm	lm	lm	ll	ll	lm	lm	ll	ll	ll	lm	lm	ll	ll	lm	ll	lm	ll	ll	ll	lm	lm	lm	lm	ll	ll	ll	ll	lm	ll	ll	lm	lm	ll	lm	ll	ll
LG12_HB_304	F_0135600_L12_PA	LG12	<lmxll>	{1-}	(ll,lm)	ll	lm	ll	ll	ll	ll	lm	lm	lm	ll	ll	lm	lm	ll	ll	ll	lm	lm	ll	ll	lm	ll	lm	ll	ll	ll	lm	lm	lm	lm	ll	ll	ll	ll	lm	ll	ll	lm	lm	ll	lm	ll	ll
LG12_HB_304	F_0135591_L12_PA	LG12	<hkxhk>	{01}	(hh,hk,kk)	kk	hk	hk	hk	kk	kk	hk	hk	hh	kk	kk	hh	hk	kk	kk	kk	hh	hk	hk	hk	hk	kk	hh	kk	hk	hk	hk	hh	hk	hk	hk	hk	kk	kk	hk	hk	hk	hk	hk	hk	hk	hk	hk
LG12_HB_304	F_0135603_L12_PA	LG12	<hkxhk>	{00}	(hh,hk,kk)	hk	hh	kk	kk	hk	hk	hh	hh	hk	hk	hk	hk	hh	hk	hk	hk	hk	hh	kk	kk	hh	hk	hk	hk	kk	kk	hh	hk	hh	hh	kk	kk	hk	hk	hh	kk	kk	hh	hh	kk	hh	kk	kk
LG12_HB_304	F_0135604_L12_PA	LG12	<hkxhk>	{01}	(hh,hk,kk)	kk	hk	hk	hk	kk	kk	hk	hk	hh	kk	kk	hh	hk	kk	kk	kk	hh	hk	hk	hk	hk	kk	hh	kk	hk	hk	hk	hh	hk	hk	hk	hk	kk	kk	hk	hk	hk	hk	hk	hk	hk	hk	hk
LG12_HB_304	F_0135594_L12_PA	LG12	<nnxnp>	{-0}	(nn,np)	nn	nn	np	np	nn	nn	nn	nn	np	nn	nn	np	nn	nn	nn	nn	np	nn	np	np	nn	nn	np	nn	np	np	nn	np	nn	nn	np	np	nn	nn	nn	np	np	nn	nn	np	nn	np	np
LG12_HB_304	R_23280662_L12_PA	LG12	<hkxhk>	{01}	(hh,hk,kk)	kk	hk	hk	hk	kk	kk	hk	hk	hh	kk	kk	hh	hk	kk	kk	kk	hh	hk	hk	hk	hk	kk	hh	kk	hk	hk	hk	hh	hk	hk	hk	hk	kk	kk	hk	hk	hk	hk	hk	hk	hk	hk	hk
LG12_HB_306	F_0136418_L12_PA	LG12	<hkxhk>	{00}	(hh,hk,kk)	hk	hh	kk	hk	hk	hk	hh	hh	hk	hk	hk	hk	hh	hk	hk	hk	hk	hh	kk	hk	hh	hk	hk	hk	kk	kk	hh	hk	hh	hh	kk	kk	hk	hk	hh	kk	kk	hh	hh	kk	hh	kk	kk
LG12_HB_306	F_0136419_L12_PA	LG12	<lmxll>	{1-}	(ll,lm)	ll	lm	ll	ll	ll	ll	lm	lm	lm	ll	ll	lm	lm	ll	ll	ll	lm	lm	ll	lm	lm	ll	lm	ll	ll	ll	lm	lm	lm	lm	ll	ll	ll	ll	lm	ll	ll	lm	lm	ll	lm	ll	ll
LG12_HB_306	F_0136421_L12_PA	LG12	<lmxll>	{1-}	(ll,lm)	ll	lm	ll	ll	ll	ll	lm	lm	lm	ll	ll	lm	lm	ll	ll	ll	lm	lm	ll	lm	lm	ll	lm	ll	ll	ll	lm	lm	lm	lm	ll	ll	ll	ll	lm	ll	ll	lm	lm	ll	lm	ll	ll
LG12_HB_306	GD_01798_L12_PA	LG12	<lmxll>	{1-}	(ll,lm)	ll	lm	ll	ll	ll	ll	lm	lm	lm	ll	ll	lm	lm	ll	ll	ll	lm	lm	ll	lm	lm	ll	lm	ll	ll	ll	lm	lm	lm	lm	ll	ll	ll	ll	lm	ll	ll	lm	lm	ll	lm	ll	ll
LG12_HB_306	R_24006092_L12_PA	LG12	<nnxnp>	{-0}	(nn,np)	nn	nn	np	nn	nn	nn	nn	nn	np	nn	nn	np	nn	nn	nn	nn	np	nn	np	np	nn	nn	np	nn	np	np	nn	np	nn	nn	np	np	nn	nn	nn	np	np	nn	nn	np	nn	np	np
LG12_HB_307	F_0137091_L12_PA	LG12	<hkxhk>	{10}	(hh,hk,kk)	hh	hk	hk	hh	hh	hh	hk	hk	kk	hh	hh	kk	hk	hh	hh	hh	kk	hk	hk	kk	hk	hh	kk	hk	kk	hk	hk	kk	hk	hk	hk	hk	hh	hh	hk	hk	hk	hk	hk	hk	hk	hk	hk
LG12_HB_307	F_0137094_L12_PA	LG12	<hkxhk>	{10}	(hh,hk,kk)	hh	hk	hk	hh	hh	hh	hk	hk	kk	hh	hh	kk	hk	hh	hh	hh	kk	hk	hk	kk	hk	hh	kk	hk	kk	hk	hk	kk	hk	hk	hk	hk	hh	hh	hk	hk	hk	hk	hk	hk	hk	hk	hk
LG12_HB_307	F_0137102_L12_PA	LG12	<hkxhk>	{01}	(hh,hk,kk)	kk	hk	hk	kk	kk	kk	hk	hk	hh	kk	kk	hh	hk	kk	kk	kk	hh	hk	hk	hh	hk	kk	hh	hk	hh	hk	hk	hh	hk	hk	hk	hk	kk	kk	hk	hk	hk	hk	hk	hk	hk	hk	hk
LG12_HB_307	F_0137116_L12_PA	LG12	<hkxhk>	{10}	(hh,hk,kk)	hh	hk	hk	hh	hh	hh	hk	hk	kk	hh	hh	kk	hk	hh	hh	hh	kk	hk	hk	kk	hk	hh	kk	hk	kk	hk	hk	kk	hk	hk	hk	hk	hh	hh	hk	hk	hk	hk	hk	hk	hk	hk	hk
LG12_HB_307	F_0137082_L12_PA	LG12	<nnxnp>	{-0}	(nn,np)	nn	nn	np	nn	nn	nn	nn	nn	np	nn	nn	np	nn	nn	nn	nn	np	nn	np	np	nn	nn	np	np	np	np	nn	np	nn	nn	np	np	nn	nn	nn	np	np	nn	nn	np	nn	np	np
LG12_HB_307	F_0137109_L12_PA	LG12	<lmxll>	{1-}	(ll,lm)	ll	lm	ll	ll	ll	ll	lm	lm	lm	ll	ll	lm	lm	ll	ll	ll	lm	lm	ll	lm	lm	ll	lm	ll	lm	ll	lm	lm	lm	lm	ll	ll	ll	ll	lm	ll	ll	lm	lm	ll	lm	ll	ll
LG12_HB_314	F_0139788_L12_PA	LG12	<lmxll>	{0-}	(ll,lm)	lm	ll	lm	lm	lm	lm	ll	ll	ll	lm	lm	ll	ll	lm	lm	lm	ll	ll	lm	ll	ll	lm	ll	lm	ll	lm	ll	ll	ll	ll	lm	lm	lm	lm	ll	lm	lm	ll	ll	lm	ll	lm	lm
LG12_HB_314	F_0139763_L12_PA	LG12	<lmxll>	{1-}	(ll,lm)	ll	lm	ll	ll	ll	ll	lm	lm	lm	ll	ll	lm	lm	ll	ll	ll	lm	lm	ll	lm	lm	ll	lm	ll	lm	ll	lm	lm	lm	lm	ll	ll	ll	ll	lm	ll	ll	lm	lm	ll	lm	ll	ll
LG12_HB_314	F_0139764_L12_PA	LG12	<lmxll>	{0-}	(ll,lm)	lm	ll	lm	lm	lm	lm	ll	ll	ll	lm	lm	ll	ll	lm	lm	lm	ll	ll	lm	ll	ll	lm	--	lm	ll	lm	ll	ll	ll	ll	lm	lm	lm	lm	ll	lm	lm	ll	ll	lm	ll	lm	lm
LG12_HB_314	F_0139780_L12_PA	LG12	<lmxll>	{1-}	(ll,lm)	ll	lm	ll	ll	ll	ll	lm	lm	lm	ll	ll	lm	lm	ll	ll	ll	lm	lm	ll	lm	lm	ll	lm	ll	lm	ll	lm	lm	lm	lm	ll	ll	ll	ll	lm	ll	ll	lm	lm	ll	lm	ll	ll
F_0140326_L12_PA	F_0140326_L12_PA	LG12	<lmxll>	{1-}	(ll,lm)	ll	lm	ll	ll	ll	ll	lm	lm	lm	ll	ll	lm	lm	ll	ll	ll	lm	lm	ll	lm	lm	ll	lm	ll	lm	ll	lm	lm	lm	lm	ll	ll	ll	ll	lm	ll	ll	lm	lm	ll	lm	ll	ll
LG12_HB_316	F_0140790_L12_PA	LG12	<lmxll>	{0-}	(ll,lm)	lm	ll	lm	lm	lm	lm	ll	ll	ll	lm	lm	ll	ll	lm	lm	lm	ll	ll	lm	ll	ll	lm	ll	lm	ll	lm	ll	ll	ll	ll	lm	lm	lm	lm	ll	lm	lm	ll	ll	lm	ll	lm	lm
LG12_HB_316	F_0140805_L12_PA	LG12	<hkxhk>	{00}	(hh,hk,kk)	hk	hh	kk	hk	hk	hk	hh	hh	hk	hk	hk	hk	hh	hk	hk	hk	hh	hh	kk	hk	hh	hk	hk	kk	hk	kk	hh	hk	hh	hh	kk	kk	hk	hk	hh	kk	kk	hh	hh	kk	hh	kk	kk
LG12_HB_316	F_0140788_L12_PA	LG12	<nnxnp>	{-0}	(nn,np)	nn	nn	np	nn	nn	nn	nn	nn	np	nn	nn	np	nn	nn	nn	nn	nn	nn	np	np	nn	nn	np	np	np	np	nn	np	nn	nn	np	np	nn	nn	nn	np	np	nn	nn	np	nn	np	np
LG12_HB_316	F_0140796_L12_PA	LG12	<lmxll>	{1-}	(ll,lm)	ll	lm	ll	ll	ll	ll	lm	lm	lm	ll	ll	lm	lm	ll	ll	ll	lm	lm	ll	lm	lm	ll	lm	ll	lm	ll	lm	lm	lm	lm	ll	ll	ll	ll	lm	ll	ll	lm	lm	ll	lm	ll	ll
LG12_HB_316	F_0140808_L12_PA	LG12	<lmxll>	{1-}	(ll,lm)	ll	lm	ll	ll	ll	ll	lm	lm	lm	ll	ll	lm	lm	ll	ll	ll	lm	lm	ll	lm	lm	ll	lm	ll	lm	ll	lm	lm	lm	lm	ll	ll	ll	ll	lm	ll	ll	lm	lm	ll	lm	ll	ll
LG12_HB_316	R_27155494_L12_PA	LG12	<lmxll>	{1-}	(ll,lm)	ll	lm	ll	ll	ll	ll	lm	lm	lm	ll	ll	lm	lm	ll	ll	ll	lm	lm	ll	lm	lm	ll	lm	ll	lm	ll	lm	lm	lm	lm	ll	ll	ll	ll	lm	ll	ll	lm	lm	ll	lm	ll	ll
LG12_HB_317	F_0140979_L12_PA	LG12	<hkxhk>	{01}	(hh,hk,kk)	kk	hk	hk	kk	kk	kk	hk	hk	hh	kk	kk	hh	hk	kk	kk	kk	hk	hk	hk	hh	hk	kk	hh	hk	hh	hk	hk	hh	hk	hk	hk	hk	kk	kk	hk	hk	hk	hk	hk	hk	hk	hk	hk
LG12_HB_317	F_0140991_L12_PA	LG12	<hkxhk>	{10}	(hh,hk,kk)	hh	hk	hk	hh	hh	hh	hk	hk	kk	hh	hh	kk	hk	hh	hh	hh	hk	hk	hk	kk	hk	hh	kk	hk	kk	hk	hk	kk	hk	hk	hk	hk	hh	hh	hk	hk	hk	hk	hk	hk	hk	hk	hk
LG12_HB_317	F_0140970_L12_PA	LG12	<nnxnp>	{-0}	(nn,np)	nn	nn	np	nn	nn	nn	nn	nn	np	nn	nn	np	nn	nn	nn	nn	nn	nn	np	np	nn	nn	np	np	np	np	nn	np	nn	nn	np	np	nn	nn	nn	np	np	nn	nn	np	nn	np	np
LG12_HB_317	F_0140971_L12_PA	LG12	<nnxnp>	{-1}	(nn,np)	np	np	nn	np	np	np	np	np	nn	np	np	nn	np	np	np	np	np	np	nn	nn	np	np	nn	nn	nn	nn	np	nn	np	np	nn	nn	np	np	np	nn	nn	np	np	nn	np	nn	nn
LG12_HB_317	F_0140968_L12_PA	LG12	<lmxll>	{1-}	(ll,lm)	ll	lm	ll	ll	ll	ll	lm	lm	lm	ll	ll	lm	lm	ll	ll	ll	lm	lm	ll	lm	lm	ll	lm	ll	lm	ll	lm	lm	lm	lm	ll	ll	ll	ll	lm	ll	ll	lm	lm	ll	lm	ll	ll
LG12_HB_318	F_0141244_L12_PA	LG12	<lmxll>	{1-}	(ll,lm)	ll	lm	ll	ll	ll	ll	lm	lm	lm	ll	ll	lm	lm	ll	ll	ll	lm	lm	ll	lm	lm	ll	lm	ll	lm	ll	lm	lm	lm	lm	ll	ll	ll	ll	lm	ll	ll	lm	lm	ll	lm	ll	ll
LG12_HB_318	F_0141245_L12_PA	LG12	<lmxll>	{1-}	(ll,lm)	ll	lm	ll	ll	ll	ll	lm	lm	lm	ll	ll	lm	lm	ll	ll	ll	lm	lm	ll	lm	lm	ll	lm	ll	lm	ll	lm	lm	lm	lm	ll	ll	ll	ll	lm	ll	ll	lm	lm	ll	lm	ll	ll
LG12_HB_318	R_27689885_L12_PA	LG12	<lmxll>	{1-}	(ll,lm)	ll	lm	ll	ll	ll	ll	lm	lm	lm	ll	ll	lm	lm	ll	ll	ll	lm	lm	ll	lm	lm	ll	lm	ll	lm	ll	lm	lm	lm	lm	ll	ll	ll	ll	lm	ll	ll	lm	lm	ll	lm	ll	ll
GD_02115_L12_39_1	GD_02115_L12_39_1	LG12	<lmxll>	{1-}	(ll,lm)	ll	lm	ll	ll	ll	ll	lm	lm	lm	ll	ll	ll	lm	ll	ll	ll	lm	lm	ll	ll	lm	ll	lm	ll	ll	ll	lm	lm	lm	lm	ll	ll	ll	ll	lm	ll	ll	lm	lm	ll	lm	lm	ll
LG12_HB_319	F_0141443_L12_PA	LG12	<lmxll>	{0-}	(ll,lm)	lm	ll	lm	lm	lm	lm	ll	ll	ll	lm	lm	ll	ll	lm	lm	lm	ll	ll	lm	ll	ll	lm	ll	lm	ll	lm	ll	ll	ll	ll	lm	lm	lm	lm	ll	lm	lm	ll	ll	lm	ll	lm	lm
LG12_HB_319	F_0141454_L12_PA	LG12	<lmxll>	{0-}	(ll,lm)	lm	ll	lm	lm	lm	lm	ll	ll	ll	lm	lm	ll	ll	lm	lm	lm	ll	ll	lm	ll	ll	lm	ll	lm	ll	lm	ll	ll	ll	ll	lm	lm	lm	lm	ll	lm	lm	ll	ll	lm	ll	lm	lm
LG12_HB_319	F_0141468_L12_PA	LG12	<hkxhk>	{10}	(hh,hk,kk)	hh	hk	hk	hh	hh	hh	hk	hk	kk	hh	hh	kk	hk	hh	hh	hh	hk	hk	hk	kk	hk	hh	kk	hk	kk	hh	hk	kk	hk	hk	hk	hk	hh	hh	hk	hk	hk	hk	hk	hk	hk	hk	hk
LG12_HB_319	F_0141486_L12_PA	LG12	<hkxhk>	{10}	(hh,hk,kk)	hh	hk	hk	hh	hh	hh	hk	hk	kk	hh	hh	kk	hk	hh	hh	hh	hk	hk	hk	kk	hk	hh	kk	hk	kk	hh	hk	kk	hk	hk	hk	hk	hh	hh	hk	hk	hk	hk	hk	hk	hk	hk	hk
LG12_HB_319	F_0141444_L12_PA	LG12	<nnxnp>	{-0}	(nn,np)	nn	nn	np	nn	nn	nn	nn	nn	np	nn	nn	np	nn	nn	nn	nn	nn	nn	np	np	nn	nn	np	np	np	nn	nn	np	nn	nn	np	np	nn	nn	nn	np	np	nn	nn	np	nn	np	np
R_33117888_L12_61_2	R_33117888_L12_61_2	LG12	<lmxll>	{0-}	(ll,lm)	lm	ll	ll	lm	lm	lm	ll	ll	ll	lm	ll	ll	ll	lm	lm	lm	ll	ll	lm	ll	ll	lm	ll	lm	ll	lm	ll	ll	ll	lm	lm	lm	lm	lm	ll	lm	lm	ll	lm	ll	ll	lm	ll
R_7275449_L12_PA	R_7275449_L12_PA	LG12	<hkxhk>	{01}	(hh,hk,kk)	hk	hk	hk	hk	kk	kk	hk	kk	hh	kk	kk	hk	hk	hk	hh	kk	hh	hk	kk	hk	kk	kk	hh	hk	hk	hk	hk	hh	hk	hk	hk	hk	kk	hk	hh	hk	kk	hk	hh	hk	hk	hh	hh
R_21317748_L12_PA	R_21317748_L12_PA	LG12	<nnxnp>	{-0}	(nn,np)	nn	nn	np	np	nn	nn	nn	nn	np	nn	nn	np	nn	nn	nn	nn	np	nn	nn	np	nn	nn	np	nn	np	np	nn	np	nn	nn	np	np	nn	nn	np	np	np	nn	nn	np	nn	np	np
LG12_HB_322	F_0142631_L12_PA	LG12	<lmxll>	{0-}	(ll,lm)	lm	ll	lm	lm	lm	lm	ll	ll	ll	lm	lm	ll	ll	lm	lm	lm	ll	ll	lm	ll	ll	lm	ll	lm	ll	lm	ll	ll	ll	ll	lm	lm	lm	lm	ll	lm	lm	ll	ll	lm	ll	lm	lm
LG12_HB_322	F_0142648_L12_PA	LG12	<lmxll>	{0-}	(ll,lm)	lm	ll	lm	lm	lm	lm	ll	ll	ll	lm	lm	ll	ll	lm	lm	lm	ll	ll	lm	ll	ll	lm	ll	lm	ll	lm	ll	ll	ll	ll	lm	lm	lm	lm	ll	lm	lm	ll	ll	lm	ll	lm	lm
LG12_HB_322	F_0142655_L12_PA	LG12	<lmxll>	{0-}	(ll,lm)	lm	ll	lm	lm	lm	lm	ll	ll	ll	lm	lm	ll	ll	lm	lm	lm	ll	ll	lm	ll	ll	lm	ll	lm	ll	lm	ll	ll	ll	ll	lm	lm	lm	lm	ll	lm	lm	ll	ll	lm	ll	lm	lm
LG12_HB_322	F_0142630_L12_PA	LG12	<lmxll>	{1-}	(ll,lm)	ll	lm	ll	ll	ll	ll	lm	lm	lm	ll	ll	lm	lm	ll	ll	ll	lm	lm	ll	lm	lm	ll	lm	ll	lm	ll	lm	lm	lm	lm	ll	ll	ll	ll	lm	ll	ll	lm	lm	ll	lm	ll	ll
LG12_HB_322	F_0142656_L12_PA	LG12	<lmxll>	{1-}	(ll,lm)	ll	lm	ll	ll	ll	ll	lm	lm	lm	ll	ll	lm	lm	ll	ll	ll	lm	lm	ll	lm	lm	ll	lm	ll	lm	ll	lm	lm	lm	lm	ll	ll	ll	ll	lm	ll	ll	lm	lm	ll	lm	ll	ll
LG12_HB_322	F_0142661_L12_PA	LG12	<lmxll>	{1-}	(ll,lm)	ll	lm	ll	ll	ll	ll	lm	lm	lm	ll	ll	lm	lm	ll	ll	ll	lm	lm	ll	lm	lm	ll	lm	ll	lm	ll	lm	lm	lm	lm	ll	ll	ll	ll	lm	ll	ll	lm	lm	ll	lm	ll	ll
LG12_HB_322	F_0142651_L12_PA	LG12	<nnxnp>	{-1}	(nn,np)	np	np	nn	np	np	np	np	np	nn	np	np	nn	np	np	np	np	np	np	nn	nn	np	np	nn	nn	nn	np	np	nn	np	np	nn	nn	np	np	np	nn	nn	np	np	nn	np	nn	nn
R_29098150_L12_PA	R_29098150_L12_PA	LG12	<nnxnp>	{-0}	(nn,np)	nn	nn	np	nn	nn	nn	nn	nn	np	nn	nn	np	nn	nn	nn	nn	nn	nn	np	np	nn	nn	np	np	np	nn	nn	np	nn	nn	np	np	nn	nn	nn	np	np	nn	nn	np	nn	np	np
R_29723749_L12_PA	R_29723749_L12_PA	LG12	<nnxnp>	{-1}	(nn,np)	np	np	nn	np	np	np	np	np	nn	np	np	nn	np	np	np	np	np	np	nn	nn	np	np	nn	nn	nn	np	np	nn	np	np	nn	nn	np	np	np	nn	nn	np	np	nn	np	nn	nn
LG12_HB_323	F_0143061_L12_PA	LG12	<hkxhk>	{01}	(hh,hk,kk)	kk	hk	hk	kk	kk	kk	hk	hk	hh	kk	kk	hh	hk	kk	kk	kk	hk	hk	hk	hh	hk	kk	hh	hk	hh	kk	hk	hh	hk	hk	hk	hk	kk	kk	hk	hk	hk	hk	hk	hk	hk	hk	hk
LG12_HB_323	F_0143071_L12_PA	LG12	<hkxhk>	{01}	(hh,hk,kk)	kk	hk	hk	kk	kk	kk	hk	hk	hh	kk	kk	hh	hk	kk	kk	kk	hk	hk	hk	hh	hk	kk	hh	hk	hh	kk	hk	hh	hk	hk	hk	hk	kk	kk	hk	hk	hk	hk	hk	hk	hk	hk	hk
LG12_HB_323	F_0143094_L12_PA	LG12	<hkxhk>	{01}	(hh,hk,kk)	kk	hk	hk	kk	kk	kk	--	--	hh	kk	kk	hh	--	kk	--	kk	--	--	hk	hh	--	kk	hh	hk	hh	kk	hk	hh	hk	hk	hk	hk	kk	kk	hk	hk	hk	hk	--	hk	--	hk	hk
LG12_HB_323	F_0143043_L12_PA	LG12	<nnxnp>	{-1}	(nn,np)	np	np	nn	np	np	np	np	np	nn	np	np	nn	np	np	np	np	np	np	nn	nn	np	np	nn	nn	nn	np	np	nn	np	np	nn	nn	np	np	np	nn	nn	np	np	nn	np	nn	nn
GD_01426_L12_PA	GD_01426_L12_PA	LG12	<nnxnp>	{-0}	(nn,np)	nn	nn	np	nn	nn	np	np	nn	np	nn	np	np	nn	nn	nn	nn	nn	nn	np	np	nn	np	np	np	np	nn	nn	np	nn	nn	np	np	nn	nn	nn	np	np	nn	nn	np	nn	np	np
LG12_HB_325	F_0145022_L12_PA	LG12	<nnxnp>	{-1}	(nn,np)	np	np	nn	np	np	np	np	np	nn	np	np	nn	np	np	np	np	np	np	nn	nn	np	np	nn	nn	nn	np	np	nn	np	np	nn	nn	np	np	np	nn	nn	np	np	nn	np	nn	nn
LG12_HB_325	F_0145071_L12_PA	LG12	<nnxnp>	{-1}	(nn,np)	np	np	nn	np	np	np	np	np	nn	np	np	nn	np	np	np	np	np	np	nn	nn	np	np	nn	nn	nn	np	np	nn	np	np	nn	nn	np	np	np	nn	nn	np	np	nn	np	nn	nn
LG12_HB_325	F_0145023_L12_PA	LG12	<nnxnp>	{-0}	(nn,np)	nn	nn	np	nn	nn	nn	nn	nn	np	nn	nn	np	nn	nn	nn	nn	nn	nn	np	np	nn	nn	np	np	np	nn	nn	np	nn	nn	np	np	nn	nn	nn	np	np	nn	nn	np	nn	np	np
LG12_HB_325	F_0145037_L12_PA	LG12	<lmxll>	{1-}	(ll,lm)	ll	lm	ll	ll	ll	ll	lm	lm	lm	ll	lm	lm	lm	ll	ll	ll	lm	lm	ll	lm	lm	ll	lm	ll	lm	ll	lm	lm	lm	lm	ll	ll	ll	ll	lm	ll	ll	lm	lm	lm	lm	ll	ll
LG12_HB_325	F_0145074_L12_PA	LG12	<lmxll>	{1-}	(ll,lm)	ll	lm	ll	ll	ll	ll	lm	lm	lm	ll	lm	lm	lm	ll	ll	ll	lm	lm	ll	lm	lm	ll	lm	ll	lm	ll	lm	lm	lm	lm	ll	ll	ll	ll	lm	ll	ll	lm	lm	lm	lm	ll	ll
LG12_HB_326	GD_01420_L12_PA	LG12	<nnxnp>	{-0}	(nn,np)	nn	nn	np	nn	nn	np	nn	nn	np	nn	nn	np	nn	nn	nn	nn	nn	nn	np	np	nn	nn	np	np	np	nn	nn	np	nn	nn	np	np	nn	nn	nn	np	np	nn	nn	np	nn	np	np
LG12_HB_327	F_0146183_L12_PA	LG12	<hkxhk>	{00}	(hh,hk,kk)	hk	hh	hk	hk	hk	kk	hh	hh	hk	hk	hk	hk	hh	hk	hk	hk	hh	hh	kk	hk	hh	hk	hk	kk	hk	hk	hh	hk	hh	hh	kk	kk	hk	hk	hh	kk	kk	hh	hh	hk	hh	kk	kk
LG12_HB_327	F_0146181_L12_PA	LG12	<nnxnp>	{-0}	(nn,np)	nn	nn	np	nn	nn	np	nn	nn	np	nn	np	np	nn	nn	nn	nn	nn	nn	np	np	nn	nn	np	np	np	nn	nn	np	nn	nn	np	np	nn	nn	nn	np	np	nn	nn	np	nn	np	np
LG12_HB_327	F_0146185_L12_PA	LG12	<nnxnp>	{-0}	(nn,np)	nn	nn	np	nn	nn	np	nn	nn	np	nn	np	np	nn	nn	nn	nn	nn	nn	np	np	nn	nn	np	np	np	nn	nn	np	nn	nn	np	np	nn	nn	nn	np	np	nn	nn	np	nn	np	np
LG12_HB_327	F_0146191_L12_PA	LG12	<nnxnp>	{-0}	(nn,np)	nn	nn	np	nn	nn	np	nn	nn	np	nn	np	np	nn	nn	nn	nn	nn	nn	np	np	nn	nn	np	np	np	nn	nn	np	nn	nn	np	np	nn	nn	nn	np	np	nn	nn	np	nn	np	np
LG12_HB_327	F_0146192_L12_PA	LG12	<nnxnp>	{-0}	(nn,np)	nn	nn	np	nn	nn	np	nn	nn	np	nn	np	np	nn	nn	nn	nn	nn	nn	np	np	nn	nn	np	np	np	nn	nn	np	nn	nn	np	np	nn	nn	nn	np	np	nn	nn	np	nn	np	np
LG12_HB_327	R_30684803_L12_PA	LG12	<nnxnp>	{-0}	(nn,np)	nn	nn	np	nn	nn	np	nn	nn	np	nn	np	np	nn	nn	nn	nn	nn	nn	np	np	nn	nn	np	np	np	nn	nn	np	nn	nn	np	np	nn	nn	nn	np	np	nn	nn	np	nn	np	np
LG12_HB_328	F_0146888_L12_PA	LG12	<hkxhk>	{00}	(hh,hk,kk)	hk	hh	hk	hk	hk	kk	hk	hh	hk	hk	hk	hk	hh	hk	hk	hk	hh	hh	kk	hk	hh	kk	hk	kk	hk	hk	hh	hk	hh	hh	kk	kk	hk	hk	hh	kk	kk	hh	hh	hk	hh	kk	kk
LG12_HB_328	F_0146875_L12_PA	LG12	<nnxnp>	{-0}	(nn,np)	nn	nn	np	nn	nn	np	np	nn	np	nn	np	np	nn	nn	nn	nn	nn	nn	np	np	nn	np	np	np	np	nn	nn	np	nn	nn	np	np	nn	nn	nn	np	np	nn	nn	np	nn	np	np
LG12_HB_329	F_0147268_L12_PA	LG12	<lmxll>	{0-}	(ll,lm)	lm	ll	ll	lm	lm	lm	ll	ll	ll	lm	ll	ll	ll	lm	lm	lm	ll	ll	lm	ll	ll	lm	ll	lm	ll	lm	ll	ll	ll	ll	lm	lm	lm	lm	ll	lm	lm	ll	ll	ll	ll	lm	lm
LG12_HB_329	R_31180930_L12_PA	LG12	<lmxll>	{0-}	(ll,lm)	lm	ll	ll	lm	lm	lm	ll	ll	ll	lm	ll	ll	ll	lm	lm	lm	ll	ll	lm	ll	ll	lm	ll	lm	ll	lm	ll	ll	ll	ll	lm	lm	lm	lm	ll	lm	lm	ll	ll	ll	ll	lm	lm
LG12_HB_329	F_0147249_L12_PA	LG12	<hkxhk>	{00}	(hh,hk,kk)	hk	hh	hk	hk	hk	kk	hk	hh	hk	hk	hk	hk	hh	hk	hk	hk	hh	hh	kk	hk	hh	kk	hk	kk	hk	hk	hh	hk	hh	hh	kk	kk	hk	hk	hh	kk	kk	hh	hh	hk	hh	kk	kk
LG12_HB_329	F_0147250_L12_PA	LG12	<nnxnp>	{-0}	(nn,np)	nn	nn	np	nn	nn	np	np	nn	np	nn	np	np	nn	nn	nn	nn	nn	nn	np	np	nn	np	np	np	np	nn	nn	np	nn	nn	np	np	nn	nn	nn	np	np	nn	nn	np	nn	np	np
LG12_HB_329	F_0147251_L12_PA	LG12	<nnxnp>	{-0}	(nn,np)	nn	nn	np	nn	nn	np	np	nn	np	nn	np	np	nn	nn	nn	nn	nn	nn	np	np	nn	np	np	np	np	nn	nn	np	nn	nn	np	np	nn	nn	nn	np	np	nn	nn	np	nn	np	np
LG12_HB_329	F_0147252_L12_PA	LG12	<nnxnp>	{-0}	(nn,np)	nn	nn	np	nn	nn	np	np	nn	np	nn	np	np	nn	nn	nn	nn	nn	nn	np	np	nn	np	np	np	np	nn	nn	np	nn	nn	np	np	nn	nn	nn	np	np	nn	nn	np	nn	np	np
LG12_HB_329	F_0147255_L12_PA	LG12	<nnxnp>	{-0}	(nn,np)	nn	nn	np	nn	nn	np	np	nn	np	nn	np	np	nn	nn	nn	nn	nn	nn	np	np	nn	np	np	np	np	nn	nn	np	nn	nn	np	np	nn	nn	nn	np	np	nn	nn	np	nn	np	np
LG12_HB_329	F_0147256_L12_PA	LG12	<nnxnp>	{-0}	(nn,np)	nn	nn	np	nn	nn	np	np	nn	np	nn	np	np	nn	nn	nn	nn	nn	nn	np	np	nn	np	np	np	np	nn	nn	np	nn	nn	np	np	nn	nn	nn	np	np	nn	nn	np	nn	np	np
LG12_HB_329	F_0147260_L12_PA	LG12	<nnxnp>	{-0}	(nn,np)	nn	nn	np	nn	nn	np	np	nn	np	nn	np	np	nn	nn	nn	nn	nn	nn	np	np	nn	np	np	np	np	nn	nn	np	nn	nn	np	np	nn	nn	nn	np	np	nn	nn	np	nn	np	np
LG12_HB_329	F_0147267_L12_PA	LG12	<nnxnp>	{-0}	(nn,np)	nn	nn	np	nn	nn	np	np	nn	np	nn	np	np	nn	nn	nn	nn	nn	nn	np	np	nn	np	np	np	np	nn	nn	np	nn	nn	np	np	nn	nn	nn	np	np	nn	nn	np	nn	np	np
LG12_HB_330	F_0147901_L12_PA	LG12	<hkxhk>	{00}	(hh,hk,kk)	hk	hh	hk	hk	hk	kk	hk	hh	hk	hk	hk	hk	hh	hk	hk	hk	hh	hh	kk	hk	hh	kk	hk	kk	hk	hk	hh	hk	hh	hh	kk	kk	hk	hk	hh	kk	kk	hh	hh	hk	hh	kk	kk
LG12_HB_330	F_0147906_L12_PA	LG12	<hkxhk>	{00}	(hh,hk,kk)	hk	hh	hk	hk	hk	kk	hk	hh	hk	hk	hk	hk	hh	hk	hk	hk	hh	hh	kk	hk	hh	kk	hk	kk	hk	hk	hh	hk	hh	hh	kk	kk	hk	hk	hh	kk	kk	hh	hh	hk	hh	kk	kk
LG12_HB_330	F_0147881_L12_PA	LG12	<nnxnp>	{-0}	(nn,np)	nn	nn	np	nn	nn	np	np	nn	np	nn	np	np	nn	nn	nn	nn	nn	nn	np	np	nn	np	np	np	np	nn	nn	np	nn	nn	np	np	nn	nn	nn	np	np	nn	nn	np	nn	np	np
LG12_HB_330	F_0147890_L12_PA	LG12	<nnxnp>	{-0}	(nn,np)	nn	nn	np	nn	nn	np	np	nn	np	nn	np	np	nn	nn	nn	nn	nn	nn	np	np	nn	np	np	np	np	nn	nn	np	nn	nn	np	np	nn	nn	nn	np	np	nn	nn	np	nn	np	np
LG12_HB_330	F_0147893_L12_PA	LG12	<nnxnp>	{-0}	(nn,np)	nn	nn	np	nn	nn	np	np	nn	np	nn	np	np	nn	nn	nn	nn	nn	nn	np	np	nn	np	np	np	np	nn	nn	np	nn	nn	np	np	nn	nn	nn	np	np	nn	nn	np	nn	np	np
LG12_HB_330	F_0147896_L12_PA	LG12	<nnxnp>	{-0}	(nn,np)	nn	nn	np	nn	nn	np	np	nn	np	nn	np	np	nn	nn	nn	nn	nn	nn	np	np	nn	np	np	np	np	nn	nn	np	nn	nn	np	np	nn	nn	nn	np	np	nn	nn	np	nn	np	np
LG12_HB_331	F_0147949_L12_PA	LG12	<lmxll>	{0-}	(ll,lm)	lm	ll	ll	lm	lm	lm	ll	ll	ll	lm	ll	ll	ll	lm	lm	lm	ll	ll	lm	ll	ll	lm	ll	lm	ll	lm	ll	ll	ll	ll	lm	lm	lm	lm	ll	lm	lm	ll	ll	ll	ll	lm	lm
LG12_HB_331	R_31638697_L12_PA	LG12	<lmxll>	{0-}	(ll,lm)	lm	ll	ll	lm	lm	lm	ll	ll	ll	lm	ll	ll	ll	lm	lm	lm	ll	ll	lm	ll	ll	lm	ll	lm	ll	lm	ll	ll	ll	ll	lm	lm	lm	lm	ll	lm	lm	ll	ll	ll	ll	lm	lm
LG12_HB_331	F_0147940_L12_PA	LG12	<hkxhk>	{00}	(hh,hk,kk)	hk	hh	hk	hk	hk	kk	hk	hh	hk	hk	hk	hk	hh	hk	hk	hk	hh	hh	kk	hk	hh	kk	hk	kk	hk	hk	hh	hk	hh	hh	kk	kk	hk	hk	hh	kk	kk	hh	hh	hk	hh	kk	kk
LG12_HB_331	F_0147965_L12_PA	LG12	<hkxhk>	{11}	(hh,hk,kk)	hk	kk	hk	hk	hk	hh	hk	kk	hk	hk	hk	hk	kk	hk	hk	hk	kk	kk	hh	hk	kk	hh	hk	hh	hk	hk	kk	hk	kk	kk	hh	hh	hk	hk	kk	hh	hh	kk	kk	hk	kk	hh	hh
LG12_HB_331	F_0147935_L12_PA	LG12	<nnxnp>	{-0}	(nn,np)	nn	nn	np	nn	nn	np	np	nn	np	nn	np	np	nn	nn	nn	nn	nn	nn	np	np	nn	np	np	np	np	nn	nn	np	nn	nn	np	np	nn	nn	nn	np	np	nn	nn	np	nn	np	np
LG12_HB_331	F_0147955_L12_PA	LG12	<nnxnp>	{-0}	(nn,np)	nn	nn	np	nn	nn	np	np	nn	np	nn	np	np	nn	nn	nn	nn	nn	nn	np	np	nn	np	np	np	np	nn	nn	np	nn	nn	np	np	nn	nn	nn	np	np	nn	nn	np	nn	np	np
LG12_HB_331	F_0147963_L12_PA	LG12	<nnxnp>	{-0}	(nn,np)	nn	nn	np	nn	nn	np	np	nn	np	nn	np	np	nn	nn	nn	nn	nn	nn	np	np	nn	np	np	np	np	nn	nn	np	nn	nn	np	np	nn	nn	nn	np	np	nn	nn	np	nn	np	np
LG12_HB_331	GD_00641_L12_PA	LG12	<nnxnp>	{-0}	(nn,np)	nn	nn	np	nn	nn	np	np	nn	np	nn	np	np	nn	nn	nn	nn	nn	nn	np	np	nn	np	np	np	np	nn	nn	np	nn	nn	np	np	nn	nn	nn	np	np	nn	nn	np	nn	np	np
LG12_HB_332	F_0148294_L12_PA	LG12	<lmxll>	{0-}	(ll,lm)	lm	ll	ll	lm	lm	lm	ll	ll	ll	lm	ll	ll	ll	lm	lm	lm	ll	ll	lm	ll	ll	lm	ll	lm	ll	lm	ll	ll	ll	ll	lm	lm	lm	lm	ll	lm	lm	ll	ll	ll	ll	lm	lm
LG12_HB_333	F_0148922_L12_PA	LG12	<hkxhk>	{11}	(hh,hk,kk)	hk	kk	hk	hk	hk	hh	hk	kk	kk	hk	hk	hk	kk	hk	hk	hk	kk	kk	hh	hk	kk	hh	hk	hh	hk	hk	kk	hk	kk	hk	hh	hh	hk	hk	kk	hh	hh	kk	kk	hk	kk	hh	hh
LG12_HB_333	F_0148933_L12_PA	LG12	<hkxhk>	{11}	(hh,hk,kk)	hk	kk	hk	hk	hk	hh	hk	kk	kk	hk	hk	hk	kk	hk	hk	hk	kk	kk	hh	hk	kk	hh	hk	hh	hk	hk	kk	hk	kk	hk	hh	hh	hk	hk	kk	hh	hh	kk	kk	hk	kk	hh	hh
LG12_HB_333	F_0148935_L12_PA	LG12	<hkxhk>	{11}	(hh,hk,kk)	hk	kk	hk	hk	hk	hh	hk	kk	kk	hk	hk	hk	kk	hk	hk	hk	kk	kk	hh	hk	kk	hh	hk	hh	hk	hk	kk	hk	kk	hk	hh	hh	hk	hk	kk	hh	hh	kk	kk	hk	kk	hh	hh
LG12_HB_333	F_0148928_L12_PA	LG12	<lmxll>	{0-}	(ll,lm)	lm	ll	ll	lm	lm	lm	ll	ll	ll	lm	ll	ll	ll	lm	lm	lm	ll	ll	lm	ll	ll	lm	ll	lm	ll	lm	ll	ll	ll	lm	lm	lm	lm	lm	ll	lm	lm	ll	ll	ll	ll	lm	lm
LG12_HB_333	R_32114913_L12_PA	LG12	<nnxnp>	{-0}	(nn,np)	nn	nn	np	nn	nn	np	np	nn	nn	nn	np	np	nn	nn	nn	nn	nn	nn	np	np	nn	np	np	np	np	nn	nn	np	nn	nn	np	np	nn	nn	nn	np	np	nn	nn	np	nn	np	np
LG12_HB_334	F_0149417_L12_PA	LG12	<lmxll>	{0-}	(ll,lm)	lm	ll	ll	lm	lm	lm	ll	ll	ll	lm	ll	ll	ll	lm	lm	lm	ll	ll	lm	ll	ll	lm	ll	lm	ll	lm	ll	ll	ll	lm	lm	lm	lm	lm	ll	lm	lm	ll	ll	ll	ll	lm	lm
LG12_HB_334	F_0149402_L12_PA	LG12	<hkxhk>	{00}	(hh,hk,kk)	hk	hh	hk	hk	hk	kk	hk	hh	hh	hk	hk	hk	hh	kk	hk	hk	hh	hh	kk	hk	hh	kk	hk	kk	hk	hk	hh	hk	hh	hk	kk	kk	hk	hk	hh	kk	kk	hh	hh	hk	hh	kk	kk
LG12_HB_334	F_0149403_L12_PA	LG12	<hkxhk>	{00}	(hh,hk,kk)	hk	hh	hk	hk	hk	kk	hk	hh	hh	hk	hk	hk	hh	kk	hk	hk	hh	hh	kk	hk	hh	kk	hk	kk	hk	hk	hh	hk	hh	hk	kk	kk	hk	hk	hh	kk	kk	hh	hh	hk	hh	kk	kk
LG12_HB_334	F_0149400_L12_PA	LG12	<nnxnp>	{-0}	(nn,np)	nn	nn	np	nn	nn	np	np	nn	nn	nn	np	np	nn	np	nn	nn	nn	nn	np	np	nn	np	np	np	np	nn	nn	np	nn	nn	np	np	nn	nn	nn	np	np	nn	nn	np	nn	np	np
LG12_HB_334	F_0149411_L12_PA	LG12	<nnxnp>	{-0}	(nn,np)	nn	nn	np	nn	nn	np	np	nn	nn	nn	np	np	nn	np	nn	nn	nn	nn	np	np	nn	np	np	np	np	nn	nn	np	nn	nn	np	np	nn	nn	nn	np	np	nn	nn	np	nn	np	np
LG12_HB_334	F_0149412_L12_PA	LG12	<nnxnp>	{-0}	(nn,np)	nn	nn	np	nn	nn	np	np	nn	nn	nn	np	np	nn	np	nn	nn	nn	nn	np	np	nn	np	np	np	np	nn	nn	np	nn	nn	np	np	nn	nn	nn	np	np	nn	nn	np	nn	np	np
LG12_HB_334	R_32469819_L12_PA	LG12	<nnxnp>	{-0}	(nn,np)	nn	nn	np	nn	nn	np	np	nn	nn	nn	np	np	nn	np	nn	nn	nn	nn	np	np	nn	np	np	np	np	nn	nn	np	nn	nn	np	np	nn	nn	nn	np	np	nn	nn	np	nn	np	np
LG12_HB_334.5	R_32489536_L12_PA	LG12	<lmxll>	{0-}	(ll,lm)	lm	ll	ll	lm	lm	lm	ll	ll	ll	lm	ll	ll	ll	lm	lm	lm	ll	ll	lm	ll	ll	lm	ll	lm	ll	lm	ll	ll	ll	lm	lm	lm	lm	lm	ll	lm	lm	ll	ll	ll	ll	lm	lm
LG12_HB_334.5	GD_00362_L12_PA	LG12	<hkxhk>	{00}	(hh,hk,kk)	hk	hh	hk	hk	hk	kk	hk	hh	hh	hk	hk	hk	hh	kk	hk	hk	hh	hh	kk	hk	hh	kk	hk	kk	hk	hk	hh	hk	hh	hk	kk	kk	hk	hk	hh	kk	kk	hh	hh	hk	hh	kk	kk
LG12_HB_334.5	R_32472396_L12_PA	LG12	<nnxnp>	{-0}	(nn,np)	nn	nn	np	nn	nn	np	np	nn	nn	nn	np	np	nn	np	nn	nn	nn	nn	np	np	nn	np	np	np	np	nn	nn	np	nn	nn	np	np	nn	nn	nn	np	np	nn	nn	np	nn	np	np
LG12_HB_334.8	GD_00840_L12_PA	LG12	<hkxhk>	{11}	(hh,hk,kk)	hk	kk	hk	hk	hk	hh	hk	kk	kk	hk	hk	hk	kk	hh	hk	hk	kk	kk	hh	hk	kk	hh	hk	hh	hk	hk	kk	hk	kk	hk	hh	hh	hk	hk	kk	hh	hh	kk	hk	hk	kk	hh	hh
LG12_HB_334.8	R_32711249_L12_PA	LG12	<nnxnp>	{-0}	(nn,np)	nn	nn	np	nn	nn	np	np	nn	nn	nn	np	np	nn	np	nn	nn	nn	nn	np	np	nn	np	np	np	np	nn	nn	np	nn	nn	np	np	nn	nn	nn	np	np	nn	nn	np	nn	np	np
LG12_HB_334.8	R_32726730_L12_PA	LG12	<nnxnp>	{-0}	(nn,np)	nn	nn	np	nn	nn	np	np	nn	nn	nn	np	np	nn	np	nn	nn	nn	nn	np	np	nn	np	np	np	np	nn	nn	np	nn	nn	np	np	nn	nn	nn	np	np	nn	nn	np	nn	np	np
LG12_HB_334.8	R_32759123_L12_PA	LG12	<lmxll>	{0-}	(ll,lm)	lm	ll	ll	lm	lm	lm	ll	ll	ll	lm	ll	ll	ll	lm	lm	lm	ll	ll	lm	ll	ll	lm	ll	lm	ll	lm	ll	ll	ll	lm	lm	lm	lm	lm	ll	lm	lm	ll	lm	ll	ll	lm	lm
LG12_HB_335	F_0150001_L12_PA	LG12	<nnxnp>	{-0}	(nn,np)	nn	nn	np	nn	nn	np	np	nn	nn	nn	np	np	nn	np	nn	nn	nn	nn	np	np	nn	np	np	np	np	nn	nn	np	nn	nn	np	np	nn	np	nn	np	np	nn	nn	np	nn	np	np
LG12_HB_336	F_0150537_L12_PA	LG12	<hkxhk>	{00}	(hh,hk,kk)	hk	hh	hk	hk	hk	kk	hk	hh	hh	hk	hk	hk	hh	kk	hk	hk	hh	hh	kk	hk	hh	kk	hk	kk	hk	hk	hh	hk	hh	hk	kk	kk	hk	kk	hh	kk	kk	hh	hk	hk	hh	kk	hk
LG12_HB_336	F_0150544_L12_PA	LG12	<lmxll>	{0-}	(ll,lm)	lm	ll	ll	lm	lm	lm	ll	ll	ll	lm	ll	ll	ll	lm	lm	lm	ll	ll	lm	ll	ll	lm	ll	lm	ll	lm	ll	ll	ll	lm	lm	lm	lm	lm	ll	lm	lm	ll	lm	ll	ll	lm	ll
LG12_HB_336	F_0150547_L12_PA	LG12	<lmxll>	{0-}	(ll,lm)	lm	ll	ll	lm	lm	lm	ll	ll	ll	lm	ll	ll	ll	lm	lm	lm	ll	ll	lm	ll	ll	lm	ll	lm	ll	lm	ll	ll	ll	lm	lm	lm	lm	lm	ll	lm	lm	ll	lm	ll	ll	lm	ll
LG12_HB_336	F_0150553_L12_PA	LG12	<nnxnp>	{-0}	(nn,np)	nn	nn	np	nn	nn	np	np	nn	nn	nn	np	np	nn	np	nn	nn	nn	nn	np	np	nn	np	np	np	np	nn	nn	np	nn	nn	np	np	nn	np	nn	np	np	nn	nn	np	nn	np	np
LG12_HB_336	R_33183417_L12_PA	LG12	<nnxnp>	{-0}	(nn,np)	nn	nn	np	nn	nn	np	np	nn	nn	nn	np	np	nn	np	nn	nn	nn	nn	np	np	nn	np	np	np	np	nn	nn	np	nn	nn	np	np	nn	np	nn	np	np	nn	nn	np	nn	np	np
LG12_HB_336.5	R_33383602_L12_PA	LG12	<nnxnp>	{-0}	(nn,np)	nn	nn	np	nn	nn	np	np	nn	nn	nn	np	np	nn	np	nn	nn	nn	nn	np	np	nn	np	np	np	np	nn	nn	np	nn	nn	np	np	nn	np	nn	np	np	nn	nn	np	nn	np	np
LG12_HB_336.5	R_33385879_L12_PA	LG12	<nnxnp>	{-0}	(nn,np)	nn	nn	np	nn	nn	np	np	nn	nn	nn	np	np	nn	np	nn	nn	nn	nn	np	np	nn	np	np	np	np	nn	nn	np	nn	nn	np	np	nn	np	nn	np	np	nn	nn	np	nn	np	np
LG12_HB_336.5	R_33390300_L12_PA	LG12	<nnxnp>	{-0}	(nn,np)	nn	nn	np	nn	nn	np	np	nn	nn	nn	np	np	nn	np	nn	nn	nn	nn	np	np	nn	np	np	np	np	nn	nn	np	nn	nn	np	np	nn	np	nn	np	np	nn	nn	np	nn	np	np
LG12_HB_337	F_0151258_L12_PA	LG12	<hkxhk>	{00}	(hh,hk,kk)	hk	hh	hk	hk	hk	kk	hk	hh	hh	hk	hk	hk	hh	kk	hk	hk	hh	hh	kk	hk	hh	kk	hk	kk	hk	hk	hh	hk	hh	hk	kk	kk	hk	kk	hh	kk	kk	hh	hk	hk	hh	kk	hk
LG12_HB_337	F_0151264_L12_PA	LG12	<nnxnp>	{-0}	(nn,np)	nn	nn	np	nn	nn	np	np	nn	nn	nn	np	np	nn	np	nn	nn	nn	nn	np	np	nn	np	np	np	np	nn	nn	np	nn	nn	np	np	nn	np	nn	np	np	nn	nn	np	nn	np	np
LG12_HB_337	F_0151267_L12_PA	LG12	<nnxnp>	{-0}	(nn,np)	nn	nn	np	nn	nn	np	np	nn	nn	nn	np	np	nn	np	nn	nn	nn	nn	np	np	nn	np	np	np	np	nn	nn	np	nn	nn	np	np	nn	np	nn	np	np	nn	nn	np	nn	np	np
LG12_HB_337.5	GD_02008_L12_PA	LG12	<hkxhk>	{11}	(hh,hk,kk)	hk	--	hk	hk	hk	hh	hk	kk	kk	hk	hk	hk	kk	hh	hk	hk	kk	--	hh	hk	kk	hh	hk	hh	hk	hk	kk	hk	--	hk	hh	hh	hk	hh	kk	hh	hh	kk	hk	hk	--	hh	hk
LG12_HB_337.5	R_33687206_L12_PA	LG12	<lmxll>	{0-}	(ll,lm)	lm	ll	ll	lm	lm	lm	ll	ll	ll	lm	ll	ll	ll	lm	lm	lm	ll	ll	lm	ll	ll	lm	ll	lm	ll	lm	ll	ll	ll	lm	lm	lm	lm	lm	ll	lm	lm	ll	lm	ll	ll	lm	ll
LG12_HB_337.9	R_33709896_L12_PA	LG12	<lmxll>	{0-}	(ll,lm)	lm	ll	ll	lm	lm	lm	ll	ll	ll	lm	ll	ll	ll	lm	lm	lm	ll	ll	lm	ll	ll	lm	ll	lm	ll	lm	ll	ll	ll	lm	lm	lm	lm	lm	ll	lm	lm	ll	lm	ll	ll	lm	ll
LG12_HB_340	F_0153246_L12_PA	LG12	<nnxnp>	{-1}	(nn,np)	np	np	np	np	np	nn	nn	np	np	np	nn	nn	np	nn	np	np	np	np	nn	nn	np	nn	nn	nn	nn	np	np	nn	np	np	nn	nn	np	nn	np	nn	nn	nn	np	nn	np	nn	nn
LG12_HB_340.5	R_34800048_L12_PA	LG12	<nnxnp>	{-1}	(nn,np)	np	np	np	np	np	nn	nn	np	np	np	nn	nn	np	nn	np	np	np	np	nn	nn	np	nn	nn	nn	nn	np	np	nn	np	np	nn	nn	np	nn	np	nn	nn	nn	np	nn	np	nn	nn
LG12_HB_340.5	R_34809522_L12_PA	LG12	<nnxnp>	{-1}	(nn,np)	np	np	np	np	np	nn	nn	np	np	np	nn	nn	np	nn	np	np	np	np	nn	nn	np	nn	nn	nn	nn	np	np	nn	np	np	nn	nn	np	nn	np	nn	nn	nn	np	nn	np	nn	nn
LG12_HB_340.5	R_34815269_L12_PA	LG12	<nnxnp>	{-1}	(nn,np)	np	np	np	np	np	nn	nn	np	np	np	nn	nn	np	nn	np	np	np	np	nn	nn	np	nn	nn	nn	nn	np	np	nn	np	np	nn	nn	np	nn	np	nn	nn	nn	np	nn	np	nn	nn
LG12_HB_340.5	R_34822031_L12_PA	LG12	<nnxnp>	{-1}	(nn,np)	np	np	np	np	np	nn	nn	np	np	np	nn	nn	np	nn	np	np	np	np	nn	nn	np	nn	nn	nn	nn	np	np	nn	np	np	nn	nn	np	nn	np	nn	nn	nn	np	nn	np	nn	nn
LG12_HB_340.8	R_34921188_L12_PA	LG12	<nnxnp>	{-1}	(nn,np)	np	np	np	np	np	nn	nn	np	np	np	nn	nn	np	nn	np	np	np	nn	nn	nn	np	nn	nn	nn	nn	np	np	nn	np	np	nn	nn	np	nn	np	nn	nn	nn	np	nn	np	nn	nn
LG12_HB_340.8	R_34953707_L12_PA	LG12	<nnxnp>	{-0}	(nn,np)	nn	nn	nn	nn	nn	np	np	nn	nn	nn	np	np	nn	np	nn	nn	nn	np	np	np	nn	np	np	np	np	nn	nn	np	nn	nn	np	np	nn	np	nn	np	np	np	nn	np	nn	np	np
LG12_HB_341	F_0153826_L12_PA	LG12	<nnxnp>	{-1}	(nn,np)	np	np	np	np	np	nn	nn	np	np	np	nn	nn	np	nn	np	np	np	nn	nn	nn	np	nn	nn	nn	nn	np	np	nn	np	np	nn	nn	np	nn	np	nn	nn	nn	np	nn	np	nn	nn
LG12_HB_341	F_0153863_L12_PA	LG12	<nnxnp>	{-1}	(nn,np)	np	np	np	np	np	nn	nn	np	np	np	nn	nn	np	nn	np	np	np	nn	nn	nn	np	nn	nn	nn	nn	np	np	nn	np	np	nn	nn	np	nn	np	nn	nn	nn	np	nn	np	nn	nn
LG12_HB_341.5	R_35103565_L12_PA	LG12	<nnxnp>	{-1}	(nn,np)	np	np	np	np	np	nn	nn	np	np	np	nn	nn	np	nn	np	np	np	nn	nn	nn	np	nn	nn	nn	nn	np	np	nn	np	np	nn	nn	np	nn	np	nn	nn	nn	np	nn	np	nn	nn
LG12_HB_342	F_0154287_L12_PA	LG12	<nnxnp>	{-0}	(nn,np)	nn	nn	nn	nn	nn	np	np	nn	nn	nn	np	np	nn	np	nn	nn	nn	np	np	np	nn	np	np	np	np	nn	nn	np	nn	nn	np	np	nn	np	nn	np	np	np	nn	np	nn	np	np
LG12_HB_342	F_0154293_L12_PA	LG12	<nnxnp>	{-0}	(nn,np)	nn	nn	nn	nn	nn	np	np	nn	nn	nn	np	np	nn	np	nn	nn	nn	np	np	np	nn	np	np	np	np	nn	nn	np	nn	nn	np	np	nn	np	nn	np	np	np	nn	np	nn	np	np
LG12_HB_342	R_35171763_L12_PA	LG12	<nnxnp>	{-0}	(nn,np)	nn	nn	nn	nn	nn	np	np	nn	nn	nn	np	np	nn	np	nn	nn	nn	np	np	np	nn	np	np	np	np	nn	nn	np	nn	nn	np	np	nn	np	nn	np	np	np	nn	np	nn	np	np
LG12_HB_342	R_35179829_L12_PA	LG12	<nnxnp>	{-0}	(nn,np)	nn	nn	nn	nn	nn	np	np	nn	nn	nn	np	np	nn	np	nn	nn	nn	np	np	np	nn	np	np	np	np	nn	nn	np	nn	nn	np	np	nn	np	nn	np	np	np	nn	np	nn	np	np
LG12_HB_343	F_0154726_L12_PA	LG12	<nnxnp>	{-1}	(nn,np)	np	np	np	np	np	nn	nn	np	np	np	nn	nn	np	nn	np	np	np	nn	nn	nn	np	nn	nn	nn	nn	np	np	nn	np	np	nn	nn	np	nn	np	nn	nn	nn	np	nn	np	nn	nn
LG12_HB_343	F_0154727_L12_PA	LG12	<nnxnp>	{-1}	(nn,np)	np	np	np	np	np	nn	nn	np	np	np	nn	nn	np	nn	np	np	np	nn	nn	nn	np	nn	nn	nn	nn	np	np	nn	np	np	nn	nn	np	nn	np	nn	nn	nn	np	nn	np	nn	nn
LG12_HB_343	F_0154733_L12_PA	LG12	<nnxnp>	{-1}	(nn,np)	np	np	np	np	np	nn	nn	np	np	np	nn	nn	np	nn	np	np	np	nn	nn	nn	np	nn	nn	nn	nn	np	np	nn	np	np	nn	nn	np	nn	np	nn	nn	nn	np	nn	np	nn	nn
LG12_HB_343	F_0154749_L12_PA	LG12	<nnxnp>	{-0}	(nn,np)	nn	nn	nn	nn	nn	np	np	nn	nn	nn	np	np	nn	np	nn	nn	nn	np	np	np	nn	np	np	np	np	nn	nn	np	nn	nn	np	np	nn	np	nn	np	np	np	nn	np	nn	np	np
LG12_HB_343	GD_01793_L12_PA	LG12	<nnxnp>	{-1}	(nn,np)	np	np	np	np	np	nn	nn	np	np	np	nn	nn	np	nn	np	np	np	nn	nn	nn	np	nn	nn	nn	nn	np	np	nn	np	np	nn	nn	np	nn	np	nn	nn	nn	np	nn	np	nn	nn
LG12_HB_343.5	R_35612232_L12_PA	LG12	<nnxnp>	{-1}	(nn,np)	np	np	np	np	np	nn	nn	np	np	np	nn	nn	np	nn	np	np	np	nn	nn	nn	np	nn	nn	nn	nn	np	np	nn	np	np	nn	nn	np	nn	np	nn	nn	nn	np	nn	np	nn	nn
LG12_HB_343.5	R_35615663_L12_PA	LG12	<nnxnp>	{-0}	(nn,np)	nn	nn	nn	nn	nn	np	np	nn	nn	nn	np	np	nn	np	nn	nn	nn	np	np	np	nn	np	np	np	np	nn	nn	np	nn	nn	np	np	nn	np	nn	np	np	np	nn	np	nn	np	np
cR_35721635_L12_PA	R_35721635_L12_PA	LG12	<nnxnp>	{-1}	(nn,np)	np	np	np	np	np	nn	nn	np	np	np	nn	nn	np	nn	np	np	np	nn	nn	nn	np	nn	nn	nn	nn	np	np	nn	np	np	nn	nn	np	nn	np	nn	nn	nn	np	nn	np	nn	nn
LG12_HB_344	F_0155355_L12_PA	LG12	<nnxnp>	{-1}	(nn,np)	np	np	np	np	np	nn	nn	np	np	np	nn	nn	np	nn	np	np	np	nn	nn	nn	np	nn	nn	nn	nn	np	np	nn	np	np	nn	nn	np	nn	np	nn	nn	nn	np	nn	np	nn	nn
LG12_HB_344	R_35724634_L12_PA	LG12	<nnxnp>	{-1}	(nn,np)	np	np	np	np	np	nn	nn	np	np	np	nn	nn	np	nn	np	np	np	nn	nn	nn	np	nn	nn	nn	nn	np	np	nn	np	np	nn	nn	np	nn	np	nn	nn	nn	np	nn	np	nn	nn
LG12_HB_345	F_0156087_L12_PA	LG12	<nnxnp>	{-1}	(nn,np)	np	np	np	np	np	nn	nn	np	np	np	nn	nn	np	nn	np	np	np	nn	nn	nn	nn	nn	nn	nn	nn	np	np	nn	np	np	nn	nn	np	nn	np	nn	nn	nn	np	nn	np	nn	nn
LG12_HB_400	F_0181929_L13_PA	LG12	<lmxll>	{1-}	(ll,lm)	ll	lm	ll	ll	ll	ll	lm	lm	lm	ll	ll	lm	lm	ll	ll	ll	lm	lm	ll	lm	lm	ll	lm	ll	lm	ll	lm	lm	lm	lm	ll	ll	ll	ll	lm	ll	ll	lm	lm	ll	lm	ll	ll
LG12_HB_400	F_0181906_L13_PA	LG12	<hkxhk>	{10}	(hh,hk,kk)	hh	hk	hk	hh	hh	hh	hk	hk	kk	hh	hh	kk	hk	hh	hh	hh	hk	hk	hk	kk	hk	hh	kk	hk	kk	hh	hk	kk	hk	hk	hk	hk	hh	hh	hk	hk	hk	hk	hk	hk	hk	hk	hk
LG12_HB_400	F_0181908_L13_PA	LG12	<hkxhk>	{01}	(hh,hk,kk)	kk	hk	hk	kk	kk	kk	hk	hk	hh	kk	kk	hh	hk	kk	kk	kk	hk	hk	hk	hh	hk	kk	hh	hk	hh	kk	hk	hh	hk	hk	hk	hk	kk	kk	hk	hk	hk	hk	hk	hk	hk	hk	hk
LG12_HB_400	F_0181933_L13_PA	LG12	<hkxhk>	{10}	(hh,hk,kk)	hh	hk	hk	hh	hh	hh	hk	hk	kk	hh	hh	kk	hk	hh	hh	hh	hk	hk	hk	kk	hk	hh	kk	hk	kk	hh	hk	kk	hk	hk	hk	hk	hh	hh	hk	hk	hk	hk	hk	hk	hk	hk	hk
LG12_HB_489	F_0223619_L14_PA	LG12	<hkxhk>	{10}	(hh,hk,kk)	hk	hk	hk	hk	hh	hh	hk	hh	kk	hh	hh	hk	hk	hk	kk	hh	kk	hk	hh	hk	hh	hh	kk	hk	hk	hk	hk	kk	hk	hk	hk	hk	hh	hh	kk	hk	hh	hk	kk	hk	hk	kk	kk
LG12_HB_489	F_0223640_L14_PA	LG12	<hkxhk>	{01}	(hh,hk,kk)	hk	hk	hk	hk	kk	kk	hk	kk	hh	kk	kk	hk	hk	hk	hh	kk	hh	hk	kk	hk	kk	kk	hh	hk	hk	hk	hk	hh	hk	hk	hk	hk	kk	kk	hh	hk	kk	hk	hh	hk	hk	hh	hh
LG12_HB_489	F_0223654_L14_PA	LG12	<hkxhk>	{10}	(hh,hk,kk)	hk	hk	hk	hk	hh	hh	hk	hh	kk	hh	hh	hk	hk	hk	kk	hh	kk	hk	hh	hk	hh	hh	kk	hk	hk	hk	hk	kk	hk	hk	hk	hk	hh	hh	kk	hk	hh	hk	kk	hk	hk	kk	kk
LG12_HB_492	F_0225591_L14_PA	LG12	<hkxhk>	{01}	(hh,hk,kk)	hk	hk	hk	hk	kk	kk	hk	kk	hh	kk	kk	hk	hk	hk	hh	kk	hh	hk	kk	hk	kk	kk	hh	hk	hk	hk	hk	hh	hk	hk	hk	hk	kk	kk	hh	hk	kk	hk	hh	hk	hk	hh	hh
LG12_HB_492	F_0225610_L14_PA	LG12	<hkxhk>	{01}	(hh,hk,kk)	hk	hk	hk	hk	kk	kk	hk	kk	hh	kk	kk	hk	hk	hk	hh	kk	hh	hk	kk	hk	kk	kk	hh	hk	hk	hk	hk	hh	hk	hk	hk	hk	kk	kk	hh	hk	kk	hk	hh	hk	hk	hh	hh
LG12_HB_493	F_0225927_L14_PA	LG12	<hkxhk>	{01}	(hh,hk,kk)	hk	hk	hk	hk	kk	kk	hk	kk	hh	kk	kk	hk	hk	hk	hh	kk	hh	hk	kk	hk	kk	kk	hh	kk	hk	hk	hk	hh	hk	hk	hk	kk	kk	kk	hh	hk	kk	hk	hh	hk	hk	hh	hh
LG12_HB_493	F_0225931_L14_PA	LG12	<hkxhk>	{10}	(hh,hk,kk)	hk	hk	hk	hk	hh	hh	hk	hh	kk	hh	hh	hk	hk	hk	kk	hh	kk	hk	hh	hk	hh	hh	kk	hh	hk	hk	hk	kk	hk	hk	hk	hh	hh	hh	kk	hk	hh	hk	kk	hk	hk	kk	kk
LG12_HB_493	F_0225936_L14_PA	LG12	<hkxhk>	{10}	(hh,hk,kk)	hk	hk	hk	hk	hh	hh	hk	hh	kk	hh	hh	hk	hk	hk	kk	hh	kk	hk	hh	hk	hh	hh	kk	hh	hk	hk	hk	kk	hk	hk	hk	hh	hh	hh	kk	hk	hh	hk	kk	hk	hk	kk	kk
LG12_HB_547	F_0250746_L14_PA	LG12	<hkxhk>	{01}	(hh,hk,kk)	hk	hk	hk	hk	kk	kk	hk	kk	hh	kk	kk	hk	hk	hk	hh	kk	hh	hk	kk	hk	kk	kk	hh	hk	hk	hk	hk	hh	hk	hk	hk	hk	kk	kk	hh	hk	kk	hk	hh	hk	hk	hh	hh
LG12_HB_547	F_0250747_L14_PA	LG12	<hkxhk>	{01}	(hh,hk,kk)	hk	hk	hk	hk	kk	kk	hk	kk	hh	kk	kk	hk	hk	hk	hh	kk	hh	hk	kk	hk	kk	kk	hh	hk	hk	hk	hk	hh	hk	hk	hk	hk	kk	kk	hh	hk	kk	hk	hh	hk	hk	hh	hh
LG12_HB_894	F_0418374_L1_PA	LG12	<lmxll>	{0-}	(ll,lm)	lm	ll	lm	lm	lm	lm	lm	lm	ll	lm	lm	lm	ll	ll	ll	lm	ll	ll	lm	lm	lm	ll	ll	ll	lm	lm	ll	ll	ll	ll	lm	lm	lm	ll	ll	lm	lm	ll	ll	lm	ll	ll	ll
LG13_HB_1034	F_0481015_L2_PA	LG13	<lmxll>	{0-}	(ll,lm)	lm	lm	lm	ll	lm	lm	lm	lm	lm	ll	lm	lm	lm	lm	ll	ll	ll	ll	ll	lm	lm	ll	lm	ll	ll	lm	lm	lm	lm	ll	lm	lm	lm	lm	lm	ll	lm	ll	ll	lm	ll	ll	lm
LG13_HB_1034	F_0481021_L2_PA	LG13	<lmxll>	{0-}	(ll,lm)	lm	lm	lm	ll	lm	lm	lm	lm	lm	ll	lm	lm	lm	lm	ll	ll	ll	ll	ll	lm	lm	ll	lm	ll	ll	lm	lm	lm	lm	ll	lm	lm	lm	lm	lm	ll	lm	ll	ll	lm	ll	ll	lm
LG13_HB_1040	F_0482828_L2_PA	LG13	<lmxll>	{0-}	(ll,lm)	lm	lm	lm	ll	lm	lm	lm	lm	lm	ll	lm	lm	lm	lm	ll	ll	ll	ll	ll	lm	lm	ll	lm	ll	ll	lm	lm	lm	lm	ll	lm	lm	lm	lm	lm	ll	lm	ll	ll	lm	ll	ll	lm
LG13_HB_1040	F_0482842_L2_PA	LG13	<lmxll>	{0-}	(ll,lm)	lm	lm	lm	ll	lm	lm	lm	lm	lm	ll	lm	lm	lm	lm	ll	ll	ll	ll	ll	lm	lm	ll	lm	ll	ll	lm	lm	lm	lm	ll	lm	lm	lm	lm	lm	ll	lm	ll	ll	lm	ll	ll	lm
LG13_HB_1040	F_0482849_L2_PA	LG13	<lmxll>	{0-}	(ll,lm)	lm	lm	lm	ll	lm	lm	lm	lm	lm	ll	lm	lm	lm	lm	ll	ll	ll	ll	ll	lm	lm	ll	lm	ll	ll	lm	lm	lm	lm	ll	lm	lm	lm	lm	lm	ll	lm	ll	ll	lm	ll	ll	lm
LG13_HB_1040	F_0482853_L2_PA	LG13	<lmxll>	{0-}	(ll,lm)	lm	lm	lm	ll	lm	lm	lm	lm	lm	ll	lm	lm	lm	lm	ll	ll	ll	ll	ll	lm	lm	ll	lm	ll	ll	lm	lm	lm	lm	ll	lm	lm	lm	lm	lm	ll	lm	ll	ll	lm	ll	ll	lm
LG13_HB_121	F_0055385_L11_PA	LG13	<lmxll>	{0-}	(ll,lm)	lm	lm	lm	ll	lm	lm	lm	lm	lm	ll	lm	lm	lm	lm	ll	ll	ll	ll	ll	lm	lm	ll	lm	ll	ll	lm	lm	lm	lm	ll	lm	lm	lm	lm	lm	ll	lm	ll	ll	lm	ll	ll	lm
LG13_HB_121	F_0055387_L11_PA	LG13	<lmxll>	{0-}	(ll,lm)	lm	lm	lm	ll	lm	lm	lm	lm	lm	ll	lm	lm	lm	lm	ll	ll	ll	ll	ll	lm	lm	ll	lm	ll	ll	lm	lm	lm	lm	ll	lm	lm	lm	lm	lm	ll	lm	ll	ll	lm	ll	ll	lm
LG13_HB_1211	F_0566181_L4_PA	LG13	<lmxll>	{0-}	(ll,lm)	lm	lm	lm	ll	lm	lm	lm	lm	lm	ll	lm	lm	lm	lm	ll	ll	ll	ll	ll	lm	lm	ll	lm	ll	ll	lm	lm	lm	lm	ll	lm	lm	lm	lm	lm	ll	lm	ll	ll	lm	ll	ll	lm
LG13_HB_1211	F_0566193_L4_PA	LG13	<lmxll>	{0-}	(ll,lm)	lm	lm	lm	ll	lm	lm	lm	lm	lm	ll	lm	lm	lm	lm	ll	ll	ll	ll	ll	lm	lm	ll	lm	ll	ll	lm	lm	lm	lm	ll	lm	lm	lm	lm	lm	ll	lm	ll	ll	lm	ll	ll	lm
LG13_HB_1222	F_0571001_L4_PA	LG13	<hkxhk>	{10}	(hh,hk,kk)	hk	hh	hh	hk	hk	hh	hk	hk	hk	kk	hh	hk	hk	hk	kk	hk	hk	hk	hk	hh	hh	hk	hh	hk	kk	hk	hk	hk	hk	kk	hk	hh	hk	hh	hk	hk	hh	kk	hh	hh	hk	hk	hh
LG13_HB_1222	F_0570977_L4_PA	LG13	<lmxll>	{1-}	(ll,lm)	ll	ll	ll	lm	ll	ll	ll	ll	ll	lm	ll	ll	ll	ll	lm	lm	lm	lm	lm	ll	ll	lm	ll	lm	lm	ll	ll	ll	ll	lm	ll	ll	ll	ll	lm	lm	ll	lm	ll	ll	lm	lm	ll
LG13_HB_1222	F_0570998_L4_PA	LG13	<lmxll>	{1-}	(ll,lm)	ll	ll	ll	lm	ll	ll	ll	ll	ll	lm	ll	ll	ll	ll	lm	lm	lm	lm	lm	ll	ll	lm	ll	lm	lm	ll	ll	ll	ll	lm	ll	ll	ll	ll	lm	lm	ll	lm	ll	ll	lm	lm	ll
LG13_HB_1222	F_0571000_L4_PA	LG13	<lmxll>	{1-}	(ll,lm)	ll	ll	ll	lm	ll	ll	ll	ll	ll	lm	ll	ll	ll	ll	lm	lm	lm	lm	lm	ll	ll	lm	ll	lm	lm	ll	ll	ll	ll	lm	ll	ll	ll	ll	lm	lm	ll	lm	ll	ll	lm	lm	ll
LG13_HB_1222	F_0571003_L4_PA	LG13	<lmxll>	{1-}	(ll,lm)	ll	ll	ll	lm	ll	ll	ll	ll	ll	lm	ll	ll	ll	ll	lm	lm	lm	lm	lm	ll	ll	lm	ll	lm	lm	ll	ll	ll	ll	lm	ll	ll	ll	ll	lm	lm	ll	lm	ll	ll	lm	lm	ll
LG13_HB_1250	F_0585451_L4_PA	LG13	<nnxnp>	{-1}	(nn,np)	nn	np	np	np	nn	np	nn	nn	nn	nn	np	nn	nn	nn	nn	np	np	np	np	np	np	np	np	np	nn	nn	nn	np	nn	nn	nn	np	nn	np	np	np	np	nn	np	np	np	np	np
LG13_HB_1250	F_0585449_L4_PA	LG13	<hkxhk>	{01}	(hh,hk,kk)	hk	kk	kk	hk	hk	kk	hk	hk	hk	hh	kk	hk	hk	hk	hh	hk	hk	hk	hk	kk	kk	hk	kk	hk	hk	hk	hk	kk	hk	hh	hh	kk	hk	kk	hk	hk	kk	hh	kk	kk	hk	hk	kk
LG13_HB_1250	F_0585446_L4_PA	LG13	<lmxll>	{0-}	(ll,lm)	lm	lm	lm	ll	lm	lm	lm	lm	lm	ll	lm	lm	lm	lm	ll	ll	ll	ll	ll	lm	lm	ll	lm	ll	lm	lm	lm	lm	lm	ll	ll	lm	lm	lm	ll	ll	lm	ll	lm	lm	ll	ll	lm
LG13_HB_1390	F_0656556_L6_PA	LG13	<hkxhk>	{00}	(hh,hk,kk)	kk	kk	hk	hh	hk	hk	kk	kk	kk	kk	hk	hk	hh	kk	hh	hh	hk	hh	hh	hk	hh	hk	hk	hk	kk	kk	kk	hh	kk	hk	hk	hh	kk	hk	hh	hh	hk	hk	hk	hk	hh	hk	hk
LG13_HB_1390	F_0656543_L6_PA	LG13	<nnxnp>	{-0}	(nn,np)	np	np	nn	nn	nn	nn	np	np	np	np	nn	nn	nn	np	nn	nn	np	nn	nn	nn	nn	nn	nn	np	np	np	np	nn	np	np	np	nn	np	nn	nn	nn	nn	np	nn	nn	nn	nn	nn
LG13_HB_1390	F_0656544_L6_PA	LG13	<nnxnp>	{-0}	(nn,np)	np	np	nn	nn	nn	nn	np	np	np	np	nn	nn	nn	np	nn	nn	np	nn	nn	nn	nn	nn	nn	np	np	np	np	nn	np	np	np	nn	np	nn	nn	nn	nn	np	nn	nn	nn	nn	nn
LG13_HB_15	F_0005457_L10_PA	LG13	<lmxll>	{1-}	(ll,lm)	ll	ll	ll	lm	ll	ll	ll	ll	ll	lm	ll	ll	ll	ll	lm	lm	lm	lm	lm	ll	ll	lm	ll	lm	lm	ll	ll	ll	ll	lm	ll	ll	ll	ll	lm	lm	ll	lm	lm	ll	lm	lm	ll
LG13_HB_15	F_0005458_L10_PA	LG13	<lmxll>	{1-}	(ll,lm)	ll	ll	ll	lm	ll	ll	ll	ll	ll	lm	ll	ll	ll	ll	lm	lm	lm	lm	lm	ll	ll	lm	ll	lm	lm	ll	ll	ll	ll	lm	ll	ll	ll	ll	lm	lm	ll	lm	lm	ll	lm	lm	ll
LG13_HB_1608	F_0755313_L8_PA	LG13	<lmxll>	{0-}	(ll,lm)	lm	lm	lm	ll	lm	lm	lm	lm	lm	lm	lm	lm	ll	lm	ll	ll	ll	ll	ll	lm	ll	lm	lm	ll	lm	lm	lm	ll	lm	ll	ll	lm	lm	lm	ll	ll	lm	ll	lm	lm	ll	lm	lm
LG13_HB_1608	F_0755334_L8_PA	LG13	<lmxll>	{0-}	(ll,lm)	lm	lm	lm	ll	lm	lm	lm	lm	lm	lm	lm	lm	ll	lm	ll	ll	ll	ll	ll	lm	ll	lm	lm	ll	lm	lm	lm	ll	lm	ll	ll	lm	lm	lm	ll	ll	lm	ll	lm	lm	ll	lm	lm
LG13_HB_1608	F_0755309_L8_PA	LG13	<hkxhk>	{00}	(hh,hk,kk)	kk	kk	hk	hh	hk	hk	kk	kk	kk	kk	hk	kk	hh	kk	hh	hh	hk	hh	hh	hk	hh	hk	hk	hk	kk	kk	kk	hh	kk	hk	hk	hk	kk	hk	hh	hh	hk	hk	hk	hk	hh	hk	hk
LG13_HB_1620	F_0759954_L8_PA	LG13	<lmxll>	{1-}	(ll,lm)	ll	ll	ll	lm	ll	ll	ll	ll	ll	lm	ll	ll	ll	ll	lm	lm	lm	lm	lm	ll	ll	lm	ll	lm	lm	ll	ll	ll	ll	lm	lm	ll	ll	ll	lm	lm	ll	lm	ll	ll	lm	lm	ll
LG13_HB_1620	F_0759955_L8_PA	LG13	<lmxll>	{1-}	(ll,lm)	ll	ll	ll	lm	ll	ll	ll	ll	ll	lm	ll	ll	ll	ll	lm	lm	lm	lm	lm	ll	ll	lm	ll	lm	lm	ll	ll	ll	ll	lm	lm	ll	ll	ll	lm	lm	ll	lm	ll	ll	lm	lm	ll
LG13_HB_1620	F_0759958_L8_PA	LG13	<lmxll>	{1-}	(ll,lm)	ll	ll	ll	lm	ll	ll	ll	ll	ll	lm	ll	ll	ll	ll	lm	lm	lm	lm	lm	ll	ll	lm	ll	lm	lm	ll	ll	ll	ll	lm	lm	ll	ll	ll	lm	lm	ll	lm	ll	ll	lm	lm	ll
LG13_HB_1620	F_0759960_L8_PA	LG13	<lmxll>	{1-}	(ll,lm)	ll	ll	ll	lm	ll	ll	ll	ll	ll	lm	ll	ll	ll	ll	lm	lm	lm	lm	lm	ll	ll	lm	ll	lm	lm	ll	ll	ll	ll	lm	lm	ll	ll	ll	lm	lm	ll	lm	ll	ll	lm	lm	ll
LG13_HB_1676	F_0789025_L9_PA	LG13	<lmxll>	{0-}	(ll,lm)	lm	lm	lm	ll	lm	lm	lm	lm	lm	ll	lm	lm	lm	lm	ll	ll	ll	ll	ll	lm	lm	ll	lm	ll	ll	lm	lm	lm	lm	ll	lm	lm	lm	lm	lm	ll	lm	ll	ll	lm	ll	ll	lm
LG13_HB_1714	F_0806469_L9_PA	LG13	<lmxll>	{0-}	(ll,lm)	lm	lm	lm	ll	lm	lm	lm	lm	lm	ll	lm	lm	lm	lm	ll	ll	ll	ll	ll	lm	lm	ll	lm	ll	ll	lm	lm	lm	lm	ll	lm	lm	lm	lm	lm	ll	lm	ll	ll	lm	ll	ll	lm
LG13_HB_1714	F_0806473_L9_PA	LG13	<lmxll>	{0-}	(ll,lm)	lm	lm	lm	ll	lm	lm	lm	lm	lm	ll	lm	lm	lm	lm	ll	ll	ll	ll	ll	lm	lm	ll	lm	ll	ll	lm	lm	lm	lm	ll	lm	lm	lm	lm	lm	ll	lm	ll	ll	lm	ll	ll	lm
LG13_HB_1715	F_0806586_L9_PA	LG13	<hkxhk>	{01}	(hh,hk,kk)	hk	kk	kk	hk	hk	kk	hk	hk	hk	hh	kk	hk	hk	hk	hh	hk	hk	hk	hk	kk	kk	hk	kk	hk	hh	hk	hk	hk	hk	hh	hk	kk	hk	kk	hk	hk	kk	hh	hk	kk	hk	hk	kk
LG13_HB_1715	F_0806582_L9_PA	LG13	<lmxll>	{0-}	(ll,lm)	lm	lm	lm	ll	lm	lm	lm	lm	lm	ll	lm	lm	lm	lm	ll	ll	ll	ll	ll	lm	lm	ll	lm	ll	ll	lm	lm	lm	lm	ll	lm	lm	lm	lm	ll	ll	lm	ll	ll	lm	ll	ll	lm
LG13_HB_1715	F_0806594_L9_PA	LG13	<nnxnp>	{-1}	(nn,np)	nn	np	np	np	nn	np	nn	nn	nn	nn	np	nn	nn	nn	nn	np	np	np	np	np	np	np	np	np	nn	nn	nn	nn	nn	nn	nn	np	nn	np	np	np	np	nn	np	np	np	np	np
LG13_HB_1741	F_0822194_L9_PA	LG13	<lmxll>	{0-}	(ll,lm)	lm	lm	lm	ll	lm	lm	lm	lm	lm	ll	lm	lm	lm	lm	ll	ll	ll	ll	ll	lm	lm	ll	lm	ll	ll	lm	lm	lm	lm	ll	lm	lm	lm	lm	lm	ll	lm	ll	ll	lm	ll	ll	lm
LG13_HB_1741	F_0822200_L9_PA	LG13	<lmxll>	{0-}	(ll,lm)	lm	lm	lm	ll	lm	lm	lm	lm	lm	ll	lm	lm	lm	lm	ll	ll	ll	ll	ll	lm	lm	ll	lm	ll	ll	lm	lm	lm	lm	ll	lm	lm	lm	lm	lm	ll	lm	ll	ll	lm	ll	ll	lm
LG13_HB_1867_s28h1	F_0872897_L13_28_1	LG13	<nnxnp>	{-0}	(nn,np)	np	np	nn	nn	nn	nn	np	np	np	np	nn	np	--	np	nn	nn	np	nn	nn	nn	nn	nn	--	np	--	np	np	nn	np	np	np	nn	np	nn	nn	nn	nn	np	--	nn	nn	nn	nn
LG13_HB_1867_s28h1	F_0872904_L13_28_1	LG13	<nnxnp>	{-0}	(nn,np)	np	np	nn	nn	nn	nn	np	np	np	np	nn	np	nn	np	nn	nn	np	nn	nn	nn	nn	nn	nn	np	np	np	np	nn	np	np	np	nn	np	nn	nn	nn	nn	np	nn	nn	nn	nn	nn
LG13_HB_1870_s32h1	F_0873946_L13_32_1	LG13	<hkxhk>	{01}	(hh,hk,kk)	hk	kk	kk	hk	hk	kk	hk	hk	hk	hh	kk	hk	hk	hk	hh	hk	hk	hk	hk	kk	kk	hk	kk	hk	hk	hk	hk	hk	hk	hh	hh	kk	hk	kk	hk	hk	kk	hh	kk	kk	hk	kk	kk
LG13_HB_1870_s32h1	F_0873957_L13_32_1	LG13	<hkxhk>	{10}	(hh,hk,kk)	hk	hh	hh	hk	hk	hh	hk	hk	hk	kk	hh	hk	hk	hk	kk	hk	hk	hk	hk	hh	hh	hk	hh	hk	hk	hk	hk	hk	hk	kk	kk	hh	hk	hh	hk	hk	hh	kk	hh	hh	hk	hh	hh
LG13_HB_1870_s32h1	F_0873958_L13_32_1	LG13	<hkxhk>	{10}	(hh,hk,kk)	hk	hh	hh	hk	hk	hh	hk	hk	hk	kk	hh	hk	hk	hk	kk	hk	hk	hk	hk	hh	hh	hk	hh	hk	hk	hk	hk	hk	hk	kk	kk	hh	hk	hh	hk	hk	hh	kk	hh	hh	hk	hh	hh
LG13_HB_1871_s33h1	F_0874514_L13_33_1	LG13	<hkxhk>	{01}	(hh,hk,kk)	hk	kk	kk	hk	hk	kk	hk	hk	hk	hh	kk	hk	hk	hk	hh	hk	hk	hk	hk	kk	kk	hk	kk	hk	hk	hk	hk	hk	hk	hh	hh	kk	hk	kk	hk	hk	kk	hh	kk	kk	hk	hk	kk
LG13_HB_1871_s33h1	F_0874522_L13_33_1	LG13	<hkxhk>	{01}	(hh,hk,kk)	hk	kk	kk	hk	hk	kk	hk	hk	hk	hh	kk	hk	hk	hk	hh	hk	hk	hk	hk	kk	kk	hk	kk	hk	hk	hk	hk	hk	hk	hh	hh	kk	hk	kk	hk	hk	kk	hh	kk	kk	hk	hk	kk
LG13_HB_1874_s35h1	F_0875076_L13_35_1	LG13	<hkxhk>	{01}	(hh,hk,kk)	hk	kk	kk	hk	hk	kk	hk	hk	hk	hh	kk	hk	hk	hk	hh	hk	hk	hk	hk	kk	kk	hk	kk	hk	hk	hk	hk	kk	hk	hh	hh	kk	hk	kk	hk	hk	kk	hh	kk	kk	hk	hk	kk
LG13_HB_1874_s35h1	F_0875102_L13_35_1	LG13	<hkxhk>	{01}	(hh,hk,kk)	hk	kk	kk	hk	hk	kk	hk	hk	hk	hh	kk	hk	hk	hk	hh	hk	hk	hk	hk	kk	kk	hk	kk	hk	hk	hk	hk	kk	hk	hh	hh	kk	hk	kk	hk	hk	kk	hh	kk	kk	hk	hk	kk
LG13_HB_1878_s38h1	F_0877272_L13_38_1	LG13	<lmxll>	{1-}	(ll,lm)	ll	ll	ll	lm	ll	ll	ll	ll	ll	lm	ll	ll	ll	ll	lm	lm	lm	lm	lm	ll	ll	lm	ll	lm	lm	ll	ll	ll	ll	lm	lm	ll	ll	ll	lm	lm	ll	lm	ll	ll	lm	lm	ll
LG13_HB_1878_s38h1	F_0877287_L13_38_1	LG13	<efxeg>	{10}	(ee,ef,eg,fg)	eg	ee	ee	ef	eg	ee	eg	eg	eg	fg	ee	eg	eg	eg	fg	ef	ef	ef	ef	ee	ee	ef	ee	ef	fg	ef	eg	eg	eg	fg	fg	ee	eg	ee	ef	ef	ee	fg	ee	ee	ef	ef	ee
LG13_HB_1878_s38h1	F_0877280_L13_38_1	LG13	<nnxnp>	{-0}	(nn,np)	np	nn	nn	nn	np	nn	np	np	np	np	nn	np	np	np	np	nn	nn	nn	nn	nn	nn	nn	nn	nn	np	np	np	np	np	np	np	nn	np	nn	nn	nn	nn	np	nn	nn	nn	nn	nn
LG13_HB_1883_s46h1	F_0879783_L13_46_1	LG13	<hkxhk>	{01}	(hh,hk,kk)	hk	kk	kk	hk	hk	kk	hk	hk	hk	hh	kk	hk	hk	hk	hh	hk	hk	hk	hk	kk	kk	hk	kk	hk	hh	hk	hk	hk	hk	hh	hk	kk	hk	kk	hk	hk	kk	hh	hk	kk	hk	hk	kk
LG13_HB_1883_s46h1	F_0879784_L13_46_1	LG13	<hkxhk>	{01}	(hh,hk,kk)	hk	kk	kk	hk	hk	kk	hk	hk	hk	hh	kk	hk	hk	hk	hh	hk	hk	hk	hk	kk	kk	hk	kk	hk	hh	hk	hk	hk	hk	hh	hk	kk	hk	kk	hk	hk	kk	hh	hk	kk	hk	hk	kk
LG13_HB_1883_s46h1	F_0879807_L13_46_1	LG13	<lmxll>	{0-}	(ll,lm)	lm	lm	lm	ll	lm	lm	lm	lm	lm	ll	lm	lm	lm	lm	ll	ll	ll	ll	ll	lm	lm	ll	lm	ll	ll	lm	lm	lm	lm	ll	lm	lm	lm	lm	ll	ll	lm	ll	ll	lm	ll	ll	lm
LG13_HB_1888_s46h1	F_0881390_L13_46_1	LG13	<lmxll>	{0-}	(ll,lm)	lm	lm	lm	ll	lm	lm	lm	lm	lm	ll	lm	lm	lm	lm	ll	ll	ll	ll	ll	lm	lm	ll	lm	ll	ll	lm	lm	lm	lm	ll	lm	lm	lm	lm	ll	ll	lm	ll	ll	lm	ll	ll	lm
LG13_HB_1925_s45h1	F_0902720_L15_45_1	LG13	<lmxll>	{1-}	(ll,lm)	ll	ll	ll	lm	ll	ll	ll	ll	ll	lm	ll	ll	ll	ll	lm	lm	lm	lm	lm	ll	ll	lm	ll	lm	lm	ll	ll	ll	ll	lm	ll	ll	ll	ll	lm	lm	ll	lm	lm	ll	lm	lm	ll
LG13_HB_1925_s45h1	F_0902721_L15_45_1	LG13	<lmxll>	{1-}	(ll,lm)	ll	ll	ll	lm	ll	ll	ll	ll	ll	lm	ll	ll	ll	ll	lm	lm	lm	lm	lm	ll	ll	lm	ll	lm	lm	ll	ll	ll	ll	lm	ll	ll	ll	ll	lm	lm	ll	lm	lm	ll	lm	lm	ll
LG13_HB_1925_s45h1	F_0902736_L15_45_1	LG13	<nnxnp>	{-1}	(nn,np)	nn	np	np	np	nn	np	nn	nn	nn	nn	np	nn	nn	nn	nn	np	np	np	np	np	np	np	np	np	nn	nn	nn	nn	nn	nn	nn	np	nn	np	np	np	np	nn	np	np	np	np	np
LG13_HB_1926_s45h1	F_0902899_L15_45_1	LG13	<lmxll>	{0-}	(ll,lm)	lm	lm	lm	ll	lm	lm	lm	lm	lm	ll	lm	lm	lm	lm	ll	ll	ll	ll	ll	lm	lm	ll	lm	ll	ll	lm	lm	lm	lm	ll	lm	lm	lm	lm	lm	ll	lm	ll	ll	lm	ll	ll	lm
LG13_HB_1926_s45h1	F_0902907_L15_45_1	LG13	<lmxll>	{0-}	(ll,lm)	lm	lm	lm	ll	lm	lm	lm	lm	lm	ll	lm	lm	lm	lm	ll	ll	ll	ll	ll	lm	lm	ll	lm	ll	ll	lm	lm	lm	lm	ll	lm	lm	lm	lm	lm	ll	lm	ll	ll	lm	ll	ll	lm
LG13_HB_1946_s59h1	F_0908423_L15_59_1	LG13	<hkxhk>	{01}	(h-,kk)	h-	kk	kk	h-	h-	kk	h-	h-	h-	h-	kk	h-	h-	h-	h-	h-	h-	h-	h-	kk	kk	h-	kk	h-	h-	h-	h-	h-	h-	h-	h-	kk	h-	kk	kk	h-	kk	h-	h-	kk	h-	h-	kk
LG13_HB_1980_s16h1	F_0917941_L16_16_1	LG13	<lmxll>	{0-}	(ll,lm)	lm	lm	lm	ll	lm	lm	lm	lm	lm	ll	lm	lm	lm	lm	ll	ll	ll	ll	ll	lm	lm	ll	lm	ll	ll	lm	lm	lm	lm	ll	lm	lm	lm	lm	ll	ll	lm	ll	ll	lm	ll	ll	lm
LG13_HB_2015_s16h1	F_0933501_L17_16_1	LG13	<hkxhk>	{00}	(hh,hk,kk)	kk	hk	hk	hh	kk	hk	kk	kk	kk	hk	hk	kk	kk	kk	hk	hh	hh	hh	hh	hk	hk	hh	hk	hh	hk	kk	kk	kk	kk	hk	kk	hk	kk	hk	hh	hh	hk	hk	hh	hk	hh	hh	hk
LG13_HB_2015_s16h1	F_0933502_L17_16_1	LG13	<lmxll>	{0-}	(ll,lm)	lm	lm	lm	ll	lm	lm	lm	lm	lm	ll	lm	lm	lm	lm	ll	ll	ll	ll	ll	lm	lm	ll	lm	ll	ll	lm	lm	lm	lm	ll	lm	lm	lm	lm	ll	ll	lm	ll	ll	lm	ll	ll	lm
LG13_HB_2015_s16h1	F_0933510_L17_16_1	LG13	<lmxll>	{1-}	(ll,lm)	ll	ll	ll	lm	ll	ll	ll	ll	ll	lm	ll	ll	ll	ll	lm	lm	lm	lm	lm	ll	ll	lm	ll	lm	lm	ll	ll	ll	ll	lm	ll	ll	ll	ll	lm	lm	ll	lm	lm	ll	lm	lm	ll
LG13_HB_2015_s16h1	F_0933525_L17_16_1	LG13	<nnxnp>	{-1}	(nn,np)	nn	np	np	np	nn	np	nn	nn	nn	nn	np	nn	nn	nn	nn	np	np	np	np	np	np	np	np	np	nn	nn	nn	nn	nn	nn	nn	np	nn	np	np	np	np	nn	np	np	np	np	np
LG13_HB_2015_s16h1	F_0933527_L17_16_1	LG13	<lmxll>	{1-}	(ll,lm)	ll	ll	ll	lm	ll	ll	ll	ll	ll	lm	ll	ll	ll	ll	lm	lm	lm	lm	lm	ll	ll	lm	ll	lm	lm	ll	ll	ll	ll	lm	ll	ll	ll	ll	lm	lm	ll	lm	lm	ll	lm	lm	ll
LG13_HB_2015_s16h1	F_0933528_L17_16_1	LG13	<lmxll>	{0-}	(ll,lm)	lm	lm	lm	ll	lm	lm	lm	lm	lm	ll	lm	lm	lm	lm	ll	ll	ll	ll	ll	lm	lm	ll	lm	ll	ll	lm	lm	lm	lm	ll	lm	lm	lm	lm	ll	ll	lm	ll	ll	lm	ll	ll	lm
LG13_HB_2015_s16h1	F_0933530_L17_16_1	LG13	<nnxnp>	{-1}	(nn,np)	nn	np	np	np	nn	np	nn	nn	nn	nn	np	nn	nn	nn	nn	np	np	np	np	np	np	np	np	np	nn	nn	nn	nn	nn	nn	nn	np	nn	np	np	np	np	nn	np	np	np	np	np
LG13_HB_2015_s16h1	F_0933532_L17_16_1	LG13	<lmxll>	{1-}	(ll,lm)	ll	ll	ll	lm	ll	ll	ll	ll	ll	lm	ll	ll	ll	ll	lm	lm	lm	lm	lm	ll	ll	lm	ll	lm	lm	ll	ll	ll	ll	lm	ll	ll	ll	ll	lm	lm	ll	lm	lm	ll	lm	lm	ll
LG13_HB_2018_s18h1	F_0934608_L17_18_1	LG13	<lmxll>	{0-}	(ll,lm)	lm	lm	lm	ll	lm	lm	lm	lm	lm	ll	lm	lm	lm	lm	ll	ll	ll	ll	ll	lm	lm	ll	lm	ll	ll	lm	lm	lm	lm	ll	lm	lm	lm	lm	lm	ll	lm	ll	ll	lm	ll	ll	lm
LG13_HB_2145_s19h1	F_0980500_L4_19_1	LG13	<lmxll>	{0-}	(ll,lm)	lm	lm	lm	ll	lm	lm	lm	lm	lm	ll	lm	lm	lm	lm	ll	ll	ll	ll	ll	lm	lm	ll	lm	ll	ll	lm	lm	lm	lm	ll	lm	lm	lm	lm	lm	ll	lm	ll	ll	lm	ll	ll	lm
LG13_HB_2157_s24h1	F_0984682_L4_24_1	LG13	<hkxhk>	{01}	(hh,hk,kk)	hk	kk	kk	hk	hk	kk	hk	hk	hk	hh	kk	hk	hk	hk	hh	hk	hk	hk	hk	kk	kk	hk	kk	hk	hk	hk	hk	hk	hk	hh	hh	kk	hk	kk	hk	hk	kk	hh	kk	kk	hk	hk	kk
LG13_HB_2157_s24h1	F_0984687_L4_24_1	LG13	<hkxhk>	{10}	(hh,hk,kk)	hk	hh	hh	hk	hk	hh	hk	hk	hk	kk	hh	hk	hk	hk	kk	hk	hk	hk	hk	hh	hh	hk	hh	hk	hk	hk	hk	hk	hk	kk	kk	hh	hk	hh	hk	hk	hh	kk	hh	hh	hk	hk	hh
LG13_HB_2244_s38h1	F_1016678_L7_38_1	LG13	<lmxll>	{0-}	(ll,lm)	lm	lm	lm	ll	lm	lm	lm	lm	lm	ll	lm	lm	lm	lm	ll	ll	ll	ll	ll	lm	lm	ll	lm	ll	ll	lm	lm	lm	lm	ll	lm	lm	lm	lm	lm	ll	lm	ll	ll	lm	ll	ll	lm
LG13_HB_2244_s38h1	F_1016684_L7_38_1	LG13	<lmxll>	{0-}	(ll,lm)	lm	--	lm	ll	lm	lm	lm	lm	lm	ll	lm	lm	lm	lm	ll	ll	ll	ll	ll	lm	lm	ll	lm	ll	ll	lm	lm	lm	lm	ll	lm	lm	lm	lm	lm	ll	lm	ll	ll	lm	ll	ll	lm
LG13_HB_2305_s24h1	F_1045535_L9_24_1	LG13	<lmxll>	{0-}	(ll,lm)	lm	lm	lm	ll	lm	lm	lm	lm	lm	ll	lm	lm	lm	lm	ll	ll	ll	ll	ll	lm	lm	ll	lm	ll	ll	lm	lm	lm	lm	ll	lm	lm	lm	lm	lm	ll	lm	ll	ll	lm	ll	ll	lm
F_1051784_L9_36_1	F_1051784_L9_36_1	LG13	<lmxll>	{0-}	(ll,lm)	lm	lm	lm	ll	lm	lm	lm	lm	lm	ll	lm	lm	lm	lm	ll	ll	ll	ll	ll	lm	lm	ll	lm	ll	ll	lm	lm	lm	lm	ll	lm	lm	lm	lm	lm	ll	lm	ll	ll	lm	ll	ll	lm
LG13_HB_2349_s63h2	F_1058709_L11_63_2	LG13	<lmxll>	{0-}	(ll,lm)	lm	lm	lm	ll	lm	lm	--	lm	lm	--	lm	lm	lm	lm	ll	ll	ll	ll	ll	lm	lm	ll	lm	ll	ll	lm	lm	lm	lm	--	lm	lm	lm	lm	lm	ll	lm	ll	ll	lm	ll	ll	lm
LG13_HB_2363_s50h2	F_1062846_L13_50_2	LG13	<lmxll>	{0-}	(ll,lm)	lm	lm	lm	ll	ll	ll	lm	ll	lm	lm	lm	lm	ll	lm	ll	ll	lm	ll	ll	lm	ll	lm	lm	lm	lm	lm	ll	ll	lm	lm	ll	ll	ll	lm	ll	ll	lm	ll	lm	ll	ll	lm	ll
LG13_HB_2363_s50h2	F_1062848_L13_50_2	LG13	<lmxll>	{0-}	(ll,lm)	lm	lm	lm	ll	ll	ll	lm	ll	lm	lm	lm	lm	ll	lm	ll	ll	lm	ll	ll	lm	ll	lm	lm	lm	lm	lm	ll	ll	lm	lm	ll	ll	ll	lm	ll	ll	lm	ll	lm	ll	ll	lm	ll
LG13_HB_2363_s50h2	F_1062851_L13_50_2	LG13	<lmxll>	{0-}	(ll,lm)	lm	lm	lm	ll	ll	ll	lm	ll	lm	lm	lm	lm	ll	lm	ll	ll	lm	ll	ll	lm	ll	lm	lm	lm	lm	lm	ll	ll	lm	lm	ll	ll	ll	lm	ll	ll	lm	ll	lm	ll	ll	lm	ll
LG13_HB_2368_s50h2	F_1063445_L13_50_2	LG13	<hkxhk>	{11}	(hh,hk,kk)	hh	hh	hk	kk	hk	kk	hk	hh	hh	hh	hk	hk	kk	hh	kk	kk	hh	kk	hk	hk	kk	hk	hk	hh	hk	hk	hk	kk	hh	kk	hk	hk	hk	hk	kk	kk	hk	hk	hk	hk	kk	hk	hk
LG13_HB_2368_s50h2	F_1063447_L13_50_2	LG13	<hkxhk>	{11}	(hh,hk,kk)	hh	hh	hk	kk	hk	kk	hk	hh	hh	hh	hk	hk	kk	hh	kk	kk	hh	kk	hk	hk	kk	hk	hk	hh	hk	hk	hk	kk	hh	kk	hk	hk	hk	hk	kk	kk	hk	hk	hk	hk	kk	hk	hk
LG13_HB_2368_s50h2	F_1063443_L13_50_2	LG13	<nnxnp>	{-0}	(nn,np)	np	np	nn	nn	nn	nn	nn	np	np	np	nn	nn	nn	np	nn	nn	np	nn	np	nn	nn	nn	nn	np	nn	nn	np	nn	np	nn	np	np	np	nn	nn	nn	nn	np	nn	nn	nn	nn	nn
LG13_HB_2369_s50h2	F_1063477_L13_50_2	LG13	<hkxhk>	{11}	(hh,hk,kk)	hh	hh	hk	kk	hk	kk	hk	hh	hh	hh	hk	hk	kk	hh	kk	kk	hh	kk	hk	hk	kk	hk	hk	hh	hk	hk	hk	kk	hh	kk	hk	hk	hk	hk	kk	kk	hk	hk	hk	hk	kk	hk	hk
LG13_HB_2369_s50h2	F_1063470_L13_50_2	LG13	<lmxll>	{0-}	(ll,lm)	lm	lm	lm	ll	lm	ll	lm	lm	lm	lm	lm	lm	ll	lm	ll	ll	lm	ll	ll	lm	ll	lm	lm	lm	lm	lm	ll	ll	lm	ll	ll	ll	ll	lm	ll	ll	lm	ll	lm	lm	ll	lm	lm
LG13_HB_2371_s50h2	F_1063545_L13_50_2	LG13	<hkxhk>	{00}	(hh,hk,kk)	kk	kk	hk	hh	hk	hk	kk	kk	kk	kk	hk	hk	hh	kk	hh	hh	hk	hh	hk	hk	hh	hk	hk	hk	kk	kk	kk	hh	kk	hh	hk	hh	kk	hk	hh	hh	hk	hk	hk	hk	hh	hk	hk
LG13_HB_2371_s50h2	F_1063546_L13_50_2	LG13	<hkxhk>	{00}	(hh,hk,kk)	kk	kk	hk	hh	hk	hk	kk	kk	kk	kk	hk	hk	hh	kk	hh	hh	hk	hh	hk	hk	hh	hk	hk	hk	kk	kk	kk	hh	kk	hh	hk	hh	kk	hk	hh	hh	hk	hk	hk	hk	hh	hk	hk
LG13_HB_2371_s50h2	F_1063547_L13_50_2	LG13	<hkxhk>	{11}	(hh,hk,kk)	hh	hh	hk	kk	hk	hk	hh	hh	hh	hh	hk	hk	kk	hh	kk	kk	hk	kk	hk	hk	kk	hk	hk	hk	hh	hh	hh	kk	hh	kk	hk	kk	hh	hk	kk	kk	hk	hk	hk	hk	kk	hk	hk
LG13_HB_2371_s50h2	F_1063538_L13_50_2	LG13	<hkxhk>	{00}	(h-,kk)	kk	kk	h-	h-	h-	h-	kk	kk	kk	kk	h-	h-	h-	kk	h-	h-	h-	h-	h-	h-	h-	h-	h-	h-	kk	kk	kk	h-	kk	h-	h-	h-	kk	h-	h-	h-	h-	h-	h-	h-	h-	h-	h-
LG13_HB_2372_s50h2	F_1063552_L13_50_2	LG13	<nnxnp>	{-0}	(nn,np)	np	np	nn	nn	nn	nn	np	np	np	np	nn	nn	nn	np	nn	nn	np	nn	nn	nn	nn	nn	nn	np	np	np	np	nn	np	np	np	nn	np	nn	nn	nn	nn	np	nn	nn	nn	nn	nn
LG13_HB_2372_s50h2	F_1063559_L13_50_2	LG13	<nnxnp>	{-0}	(nn,np)	np	np	nn	nn	nn	nn	np	np	np	np	nn	nn	nn	np	nn	nn	np	nn	nn	nn	nn	nn	nn	np	np	np	np	nn	np	np	np	nn	np	nn	nn	nn	nn	np	nn	nn	nn	nn	nn
LG13_HB_2373_s57h2	F_1063850_L13_57_2	LG13	<hkxhk>	{01}	(hh,hk,kk)	hk	kk	kk	hk	hk	kk	hk	hk	hk	hh	kk	hk	hk	hk	hh	hk	hk	hk	hk	kk	kk	hk	kk	hk	hk	hk	hk	hk	hk	hh	hh	kk	hk	kk	hk	hk	kk	hh	kk	kk	hk	hk	kk
LG13_HB_2373_s57h2	F_1063856_L13_57_2	LG13	<hkxhk>	{01}	(hh,hk,kk)	hk	kk	kk	hk	hk	kk	hk	hk	hk	hh	kk	hk	hk	hk	hh	hk	hk	hk	hk	kk	kk	hk	kk	hk	hk	hk	hk	hk	hk	hh	hh	kk	hk	kk	hk	hk	kk	hh	kk	kk	hk	hk	kk
LG13_HB_2376_s67h2	F_1065724_L13_67_2	LG13	<nnxnp>	{-1}	(nn,np)	nn	np	np	np	nn	np	nn	nn	nn	nn	np	nn	nn	nn	nn	np	np	np	np	np	np	np	np	np	nn	nn	nn	nn	nn	nn	nn	np	nn	np	np	np	np	nn	np	np	np	np	np
LG13_HB_2376_s67h2	F_1065729_L13_67_2	LG13	<nnxnp>	{-1}	(nn,np)	nn	np	np	np	nn	np	nn	nn	nn	nn	np	nn	nn	nn	nn	np	np	np	np	np	np	np	np	np	nn	nn	nn	nn	nn	nn	nn	np	nn	np	np	np	np	nn	np	np	np	np	np
LG13_HB_2376_s67h2	F_1065730_L13_67_2	LG13	<nnxnp>	{-1}	(nn,np)	nn	np	np	np	nn	np	nn	nn	nn	nn	np	nn	nn	nn	nn	np	np	np	np	np	np	np	np	np	nn	nn	nn	nn	nn	nn	nn	np	nn	np	np	np	np	nn	np	np	np	np	np
LG13_HB_2406_s86h2	F_1072535_L15_86_2	LG13	<lmxll>	{0-}	(ll,lm)	lm	lm	lm	ll	lm	lm	lm	lm	lm	ll	lm	lm	lm	lm	ll	ll	ll	ll	ll	lm	lm	ll	lm	ll	lm	lm	lm	lm	lm	ll	ll	lm	lm	lm	ll	ll	lm	ll	lm	lm	ll	ll	lm
LG13_HB_2421_s31h2	F_1075062_L16_31_2	LG13	<lmxll>	{0-}	(ll,lm)	lm	lm	lm	ll	lm	lm	lm	lm	lm	ll	lm	lm	lm	lm	ll	ll	ll	ll	ll	lm	lm	ll	lm	ll	ll	lm	lm	lm	lm	ll	lm	lm	lm	lm	lm	ll	lm	ll	ll	lm	ll	ll	lm
LG13_HB_2421_s31h2	F_1075064_L16_31_2	LG13	<lmxll>	{0-}	(ll,lm)	lm	lm	lm	ll	lm	lm	lm	lm	lm	ll	lm	lm	lm	lm	ll	ll	ll	ll	ll	lm	lm	ll	lm	ll	ll	lm	lm	lm	lm	ll	lm	lm	lm	lm	lm	ll	lm	ll	ll	lm	ll	ll	lm
LG13_HB_2458_s38h2	F_1083791_L2_38_2	LG13	<lmxll>	{0-}	(ll,lm)	lm	lm	lm	ll	lm	lm	lm	lm	lm	ll	lm	lm	lm	lm	ll	ll	ll	ll	ll	lm	lm	ll	lm	ll	ll	lm	lm	lm	lm	ll	lm	lm	lm	lm	lm	ll	lm	ll	ll	lm	ll	ll	lm
LG13_HB_2458_s38h2	F_1083794_L2_38_2	LG13	<lmxll>	{0-}	(ll,lm)	lm	lm	lm	ll	lm	lm	lm	lm	lm	ll	lm	lm	lm	lm	ll	ll	ll	ll	ll	lm	lm	ll	lm	ll	ll	lm	lm	lm	lm	ll	lm	lm	lm	lm	lm	ll	lm	ll	ll	lm	ll	ll	lm
LG13_HB_2458_s38h2	F_1083800_L2_38_2	LG13	<lmxll>	{0-}	(ll,lm)	lm	lm	lm	ll	lm	lm	lm	lm	lm	ll	lm	lm	lm	lm	ll	ll	ll	ll	ll	lm	lm	ll	lm	ll	ll	lm	lm	lm	lm	ll	lm	lm	lm	lm	lm	ll	lm	ll	ll	lm	ll	ll	lm
LG13_HB_2581_s70h3	F_1109362_L13_70_3	LG13	<lmxll>	{0-}	(ll,lm)	lm	lm	lm	ll	ll	ll	lm	lm	lm	lm	lm	lm	ll	lm	ll	ll	lm	ll	ll	lm	ll	lm	lm	lm	lm	lm	ll	ll	lm	lm	ll	ll	ll	lm	ll	ll	lm	ll	lm	ll	ll	lm	ll
LG13_HB_2581_s70h3	F_1109367_L13_70_3	LG13	<lmxll>	{0-}	(ll,lm)	lm	lm	lm	ll	ll	ll	lm	lm	lm	lm	lm	lm	ll	lm	ll	ll	lm	ll	ll	lm	ll	lm	lm	lm	lm	lm	ll	ll	lm	lm	ll	ll	ll	lm	ll	ll	lm	ll	lm	ll	ll	lm	ll
LG13_HB_2582_s70h3	F_1109489_L13_70_3	LG13	<hkxhk>	{11}	(hh,hk,kk)	hh	hh	hk	kk	hk	kk	hk	hh	hh	hh	hk	hk	kk	hh	kk	kk	hh	kk	hk	hk	kk	hk	hk	hh	hk	hk	hk	kk	hh	kk	hk	hk	hk	hk	kk	kk	hk	hk	hk	hk	kk	hk	hk
LG13_HB_2582_s70h3	F_1109494_L13_70_3	LG13	<hkxhk>	{11}	(hh,hk,kk)	hh	hh	hk	kk	hk	kk	hk	hh	hh	hh	hk	hk	kk	hh	kk	kk	hh	kk	hk	hk	kk	hk	hk	hh	hk	hk	hk	kk	hh	kk	hk	hk	hk	hk	kk	kk	hk	hk	hk	hk	kk	hk	hk
LG13_HB_2582_s70h3	F_1109507_L13_70_3	LG13	<hkxhk>	{11}	(hh,hk,kk)	hh	hh	hk	kk	hk	kk	hk	hh	hh	hh	hk	hk	kk	hh	kk	kk	hh	kk	hk	hk	kk	hk	hk	hh	hk	hk	hk	kk	hh	kk	hk	hk	hk	hk	kk	kk	hk	hk	hk	hk	kk	hk	hk
LG13_HB_2582_s70h3	F_1109505_L13_70_3	LG13	<nnxnp>	{-0}	(nn,np)	np	np	nn	nn	nn	nn	nn	np	np	np	nn	nn	nn	np	nn	nn	np	nn	np	nn	nn	nn	nn	np	nn	nn	np	nn	np	nn	np	np	np	nn	nn	nn	nn	np	nn	nn	nn	nn	nn
LG13_HB_2584_s74h3	F_1109827_L13_74_3	LG13	<hkxhk>	{10}	(hh,hk,kk)	hk	hh	hh	hk	hk	hh	hk	hk	hk	kk	hh	hk	hk	hk	kk	hk	hk	hk	hk	hh	hh	hk	hh	hk	kk	hk	hk	hk	hk	kk	kk	hh	hk	hh	hk	hk	hh	kk	hh	hh	hk	hk	hh
LG13_HB_275	$F_0124504y_LG13_PA	LG13	<lmxll>	{0-}	(ll,lm)	lm	lm	lm	ll	lm	lm	lm	lm	lm	ll	lm	lm	lm	lm	ll	ll	ll	ll	ll	lm	lm	ll	lm	ll	ll	lm	lm	lm	lm	ll	lm	lm	lm	lm	lm	ll	lm	ll	ll	lm	ll	ll	lm
LG13_HB_275	$F_0124505y_LG13_PA	LG13	<lmxll>	{0-}	(ll,lm)	lm	lm	lm	ll	lm	lm	lm	lm	lm	ll	lm	lm	lm	lm	ll	ll	ll	ll	ll	lm	lm	ll	lm	ll	ll	lm	lm	lm	lm	ll	lm	lm	lm	lm	lm	ll	lm	ll	ll	lm	ll	ll	lm
LG13_HB_275	F_0124506_L12_PA	LG13	<lmxll>	{0-}	(ll,lm)	lm	lm	lm	ll	lm	lm	lm	lm	lm	ll	lm	lm	lm	lm	ll	ll	ll	ll	ll	lm	lm	ll	lm	ll	ll	lm	lm	lm	lm	ll	lm	lm	lm	lm	lm	ll	lm	ll	ll	lm	ll	ll	lm
R_16737064_L13_34_1	R_16737064_L13_34_1	LG13	<hkxhk>	{10}	(hh,hk,kk)	hk	hh	hh	hk	hk	hh	hk	hk	hk	kk	hh	hk	hk	hk	kk	hk	hk	hk	hk	hh	hh	hk	hh	hk	hk	hk	hk	hk	hk	kk	kk	hh	hk	hh	hk	hk	hh	kk	hh	hh	hk	hk	hh
GD_02452_L13_43_1	GD_02452_L13_43_1	LG13	<lmxll>	{1-}	(ll,lm)	ll	ll	ll	lm	ll	ll	ll	ll	ll	lm	ll	ll	ll	ll	lm	lm	lm	lm	lm	ll	ll	lm	ll	lm	lm	ll	ll	ll	ll	lm	ll	ll	ll	ll	lm	lm	ll	lm	lm	ll	lm	lm	ll
GD_01507_L13_28_1	GD_01507_L13_28_1	LG13	<nnxnp>	{-0}	(nn,np)	np	np	nn	nn	nn	nn	np	np	np	np	nn	np	nn	np	nn	nn	np	nn	nn	nn	nn	nn	nn	np	np	np	np	nn	np	np	np	nn	np	nn	nn	nn	nn	np	nn	nn	nn	nn	nn
LG13_HB_3254	R_1108141_L13_PA	LG13	<lmxll>	{0-}	(ll,lm)	LM	LM	LM	LL	LL	LL	LM	LM	LM	LM	LM	LM	LL	LM	LL	LL	LM	LL	LL	LM	LL	LM	LM	LM	LM	LM	LL	LL	LM	LM	LL	LL	LL	LM	LL	LL	LM	LL	LM	LL	LL	LM	LL
LG13_HB_3254	R_1112866_L13_PA	LG13	<lmxll>	{0-}	(ll,lm)	lm	lm	lm	ll	ll	ll	lm	lm	lm	lm	lm	lm	ll	lm	ll	ll	lm	ll	ll	lm	ll	lm	lm	lm	lm	lm	ll	ll	lm	lm	ll	ll	ll	lm	ll	ll	lm	ll	lm	ll	ll	lm	ll
R_6926009_L13_26_1	R_6926009_L13_26_1	LG13	<hkxhk>	{00}	(hh,hk,kk)	kk	kk	hk	hh	hk	hh	kk	kk	kk	kk	hk	hk	hh	kk	hh	hh	hk	hh	hk	hk	hh	hk	hk	hk	kk	kk	kk	hh	kk	hh	hk	hh	hk	hk	hh	hh	hk	hk	hk	hk	hh	hk	hk
R_18291721_L13_PA	R_18291721_L13_PA	LG13	<lmxll>	{0-}	(ll,lm)	lm	lm	lm	ll	lm	lm	lm	lm	lm	ll	lm	lm	lm	lm	ll	ll	ll	ll	ll	lm	lm	ll	lm	ll	lm	lm	lm	lm	lm	ll	ll	lm	lm	lm	ll	ll	lm	ll	lm	lm	ll	ll	lm
R_19722424_L13_PA	R_19722424_L13_PA	LG13	<lmxll>	{0-}	(ll,lm)	lm	lm	lm	ll	lm	lm	lm	lm	lm	ll	lm	lm	lm	lm	ll	ll	ll	ll	ll	lm	lm	ll	lm	ll	lm	lm	lm	lm	lm	ll	ll	lm	lm	lm	ll	ll	lm	ll	lm	lm	ll	ll	lm
LG13_HB_3287	R_19729805_L13_PA	LG13	<lmxll>	{0-}	(ll,lm)	lm	lm	lm	ll	lm	lm	lm	lm	lm	ll	lm	lm	lm	lm	ll	ll	ll	ll	ll	lm	lm	ll	lm	ll	lm	lm	lm	lm	lm	ll	ll	lm	lm	lm	ll	ll	lm	ll	lm	lm	ll	ll	lm
LG13_HB_3287	R_19740521_L13_PA	LG13	<lmxll>	{0-}	(ll,lm)	lm	lm	lm	ll	lm	lm	lm	lm	lm	ll	lm	lm	lm	lm	ll	ll	ll	ll	ll	lm	lm	ll	lm	ll	lm	lm	lm	lm	lm	ll	ll	lm	lm	lm	ll	ll	lm	ll	lm	lm	ll	ll	lm
GD_01786_L13_PA	GD_01786_L13_PA	LG13	<nnxnp>	{-1}	(nn,np)	nn	np	np	np	nn	np	nn	nn	nn	nn	np	nn	nn	nn	nn	np	np	np	np	np	np	np	np	np	nn	nn	nn	nn	nn	nn	nn	np	nn	np	np	np	np	nn	np	np	np	np	np
LG13_HB_347	R_41497_L13_PA	LG13	<hkxhk>	{11}	(hh,hk,kk)	hh	hh	hh	kk	kk	kk	hk	hk	hh	hh	hk	hk	kk	hh	kk	hk	hh	kk	hh	hh	kk	hk	hk	hh	hk	hk	hk	kk	hh	hk	hk	hk	hk	hk	kk	kk	hk	hk	hk	kk	kk	hk	kk
LG13_HB_347.8	R_371869_L13_PA	LG13	<hkxhk>	{00}	(hh,hk,kk)	kk	kk	kk	hh	hh	hh	hk	hk	kk	kk	hk	hk	hh	kk	hh	hk	kk	hh	kk	kk	hh	hk	hk	kk	hk	hk	hk	hh	kk	hk	hk	hk	hk	hk	hh	hh	hk	hk	hk	hh	hh	hk	hh
LG13_HB_349	F_0157716_L13_PA	LG13	<nnxnp>	{-0}	(nn,np)	np	np	np	nn	nn	nn	nn	np	np	np	nn	nn	nn	np	nn	np	np	nn	np	np	nn	nn	nn	np	nn	nn	np	nn	np	nn	np	np	np	nn	nn	nn	nn	np	np	nn	nn	nn	nn
LG13_HB_349	F_0157703_L13_PA	LG13	<lmxll>	{0-}	(ll,lm)	lm	lm	lm	ll	ll	ll	lm	ll	lm	lm	lm	lm	ll	lm	ll	ll	lm	ll	ll	lm	ll	lm	lm	lm	lm	lm	ll	ll	lm	lm	ll	ll	ll	lm	ll	ll	lm	ll	lm	ll	ll	lm	ll
LG13_HB_349	F_0157718_L13_PA	LG13	<lmxll>	{0-}	(ll,lm)	lm	lm	lm	ll	ll	ll	lm	ll	lm	lm	lm	lm	ll	lm	ll	ll	lm	ll	ll	lm	ll	lm	lm	lm	lm	lm	ll	ll	lm	lm	ll	ll	ll	lm	ll	ll	lm	ll	lm	ll	ll	lm	ll
LG13_HB_349	F_0157730_L13_PA	LG13	<lmxll>	{0-}	(ll,lm)	lm	lm	lm	ll	ll	ll	lm	ll	lm	lm	lm	lm	ll	lm	ll	ll	lm	ll	ll	lm	ll	lm	lm	lm	lm	lm	ll	ll	lm	lm	ll	ll	ll	lm	ll	ll	lm	ll	lm	ll	ll	lm	ll
LG13_HB_349.5	R_875526_L13_PA	LG13	<lmxll>	{0-}	(ll,lm)	lm	lm	lm	ll	ll	ll	lm	ll	lm	lm	lm	lm	ll	lm	ll	ll	lm	ll	ll	lm	ll	lm	lm	lm	lm	lm	ll	ll	lm	lm	ll	ll	ll	lm	ll	ll	lm	ll	lm	ll	ll	lm	ll
LG13_HB_350	F_0158484_L13_PA	LG13	<nnxnp>	{-0}	(nn,np)	np	np	np	nn	nn	nn	nn	np	np	np	nn	nn	nn	np	nn	nn	np	nn	np	np	nn	nn	nn	np	nn	nn	np	nn	np	nn	np	np	np	nn	nn	nn	nn	np	np	nn	nn	nn	nn
LG13_HB_350	F_0158492_L13_PA	LG13	<nnxnp>	{-0}	(nn,np)	np	np	np	nn	nn	nn	nn	np	np	np	nn	nn	nn	np	nn	nn	np	nn	np	np	nn	nn	nn	np	nn	nn	np	nn	np	nn	np	np	np	nn	nn	nn	nn	np	np	nn	nn	nn	nn
LG13_HB_350	F_0158500_L13_PA	LG13	<nnxnp>	{-0}	(nn,np)	np	np	np	nn	nn	nn	nn	np	np	np	nn	nn	nn	np	nn	nn	np	nn	np	np	nn	nn	nn	np	nn	nn	np	nn	np	nn	np	np	np	nn	nn	nn	nn	np	np	nn	nn	nn	nn
LG13_HB_350	F_0158498_L13_PA	LG13	<lmxll>	{0-}	(ll,lm)	lm	lm	lm	ll	ll	ll	lm	lm	lm	lm	lm	lm	ll	lm	ll	ll	lm	ll	ll	lm	ll	lm	lm	lm	lm	lm	ll	ll	lm	lm	ll	ll	ll	lm	ll	ll	lm	ll	lm	ll	ll	lm	ll
LG13_HB_351	F_0159287_L13_PA	LG13	<nnxnp>	{-0}	(nn,np)	np	np	np	nn	nn	nn	nn	np	np	np	nn	nn	nn	np	nn	nn	np	nn	np	nn	nn	nn	nn	np	nn	nn	np	nn	np	nn	np	np	np	nn	nn	nn	nn	np	np	nn	nn	nn	nn
LG13_HB_351	F_0159290_L13_PA	LG13	<nnxnp>	{-0}	(nn,np)	np	np	np	nn	nn	nn	nn	np	np	np	nn	nn	nn	np	nn	nn	np	nn	np	nn	nn	nn	nn	np	nn	nn	np	nn	np	nn	np	np	np	nn	nn	nn	nn	np	np	nn	nn	nn	nn
LG13_HB_351	F_0159295_L13_PA	LG13	<nnxnp>	{-0}	(nn,np)	np	np	np	nn	nn	nn	nn	np	np	np	nn	nn	nn	np	nn	nn	np	nn	np	nn	nn	nn	nn	np	nn	nn	np	nn	np	nn	np	np	np	nn	nn	nn	nn	np	np	nn	nn	nn	nn
GD_01579_L13_PA	GD_01579_L13_PA	LG13	<lmxll>	{0-}	(ll,lm)	lm	lm	lm	ll	ll	ll	lm	lm	lm	lm	lm	lm	ll	lm	ll	ll	lm	ll	ll	lm	ll	lm	lm	lm	lm	lm	ll	ll	lm	lm	ll	ll	ll	lm	ll	ll	lm	ll	lm	lm	ll	lm	ll
LG13_HB_353	F_0160147_L13_PA	LG13	<hkxhk>	{00}	(hh,hk,kk)	kk	kk	hk	hh	hh	hh	hk	kk	kk	kk	hk	hk	hh	kk	hh	hh	kk	hh	hk	hk	hh	hk	hk	kk	hk	hk	hk	hh	kk	hk	hk	hk	hk	hk	hh	hh	hk	hk	kk	hk	hh	hk	hh
LG13_HB_354	F_0160792_L13_PA	LG13	<hkxhk>	{11}	(hh,hk,kk)	hh	hh	hk	kk	hk	kk	hk	hh	hh	hh	hk	hk	kk	hh	kk	kk	hh	kk	hk	hk	kk	hk	hk	hh	hk	hk	hk	kk	hh	hk	hk	hk	hk	hk	kk	kk	hk	hk	hh	hk	kk	hk	kk
LG13_HB_355	F_0161442_L13_PA	LG13	<nnxnp>	{-0}	(nn,np)	np	np	nn	nn	nn	nn	nn	np	np	np	nn	nn	nn	np	nn	nn	np	nn	np	nn	nn	nn	nn	np	nn	nn	np	nn	np	nn	np	np	np	nn	nn	nn	nn	np	np	nn	nn	nn	nn
LG13_HB_355	F_0161444_L13_PA	LG13	<nnxnp>	{-0}	(nn,np)	np	np	nn	nn	nn	nn	nn	np	np	np	nn	nn	nn	np	nn	nn	np	nn	np	nn	nn	nn	nn	np	nn	nn	np	nn	np	nn	np	np	np	nn	nn	nn	nn	np	np	nn	nn	nn	nn
LG13_HB_355	R_2811025_L13_PA	LG13	<nnxnp>	{-0}	(nn,np)	np	np	nn	nn	nn	nn	nn	np	np	np	nn	nn	nn	np	nn	nn	np	nn	np	nn	nn	nn	nn	np	nn	nn	np	nn	np	nn	np	np	np	nn	nn	nn	nn	np	np	nn	nn	nn	nn
LG13_HB_356	F_0162290_L13_PA	LG13	<hkxhk>	{11}	(hh,hk,kk)	hh	hh	hk	kk	hk	kk	hk	hh	hh	hh	hk	hk	kk	hh	kk	kk	hh	kk	hk	hk	kk	hk	hk	hh	hk	hk	hk	kk	hh	kk	hk	hk	hk	hk	kk	kk	hk	hk	hk	hk	kk	hk	hk
LG13_HB_356	F_0162295_L13_PA	LG13	<hkxhk>	{00}	(hh,hk,kk)	kk	kk	hk	hh	hk	hh	hk	kk	kk	kk	hk	hk	hh	kk	hh	hh	kk	hh	hk	hk	hh	hk	hk	kk	hk	hk	hk	hh	kk	hh	hk	hk	hk	hk	hh	hh	hk	hk	hk	hk	hh	hk	hk
LG13_HB_356	F_0162288_L13_PA	LG13	<nnxnp>	{-0}	(nn,np)	np	np	nn	nn	nn	nn	nn	np	np	np	nn	nn	nn	np	nn	nn	np	nn	np	nn	nn	nn	nn	np	nn	nn	np	nn	np	nn	np	np	np	nn	nn	nn	nn	np	nn	nn	nn	nn	nn
LG13_HB_356	F_0162291_L13_PA	LG13	<nnxnp>	{-0}	(nn,np)	np	np	nn	nn	nn	nn	nn	np	np	np	nn	nn	nn	np	nn	nn	np	nn	np	nn	nn	nn	nn	np	nn	nn	np	nn	np	nn	np	np	np	nn	nn	nn	nn	np	nn	nn	nn	nn	nn
LG13_HB_356	F_0162293_L13_PA	LG13	<lmxll>	{0-}	(ll,lm)	lm	lm	lm	ll	lm	ll	lm	lm	lm	lm	lm	lm	ll	lm	ll	ll	lm	ll	ll	lm	ll	lm	lm	lm	lm	lm	ll	ll	lm	ll	ll	ll	ll	lm	ll	ll	lm	ll	lm	lm	ll	lm	lm
LG13_HB_357	F_0163068_L13_PA	LG13	<hkxhk>	{11}	(hh,hk,kk)	hh	hh	hk	kk	hk	kk	hk	hh	hh	hh	hk	hk	kk	hh	kk	kk	hh	kk	hk	hk	kk	hk	hk	hh	hk	hk	hk	kk	hh	kk	hk	hk	hk	hk	kk	kk	hk	hk	hk	hk	kk	hk	hk
LG13_HB_357	F_0163076_L13_PA	LG13	<hkxhk>	{00}	(hh,hk,kk)	kk	kk	hk	hh	hk	hh	hk	kk	kk	kk	hk	hk	hh	kk	hh	hh	kk	hh	hk	hk	hh	hk	hk	kk	hk	hk	hk	hh	kk	hh	hk	hk	hk	hk	hh	hh	hk	hk	hk	hk	hh	hk	hk
LG13_HB_357	F_0163084_L13_PA	LG13	<hkxhk>	{00}	(hh,hk,kk)	kk	kk	hk	hh	hk	hh	hk	kk	kk	kk	hk	hk	hh	kk	hh	hh	kk	hh	hk	hk	hh	hk	hk	kk	hk	hk	hk	hh	kk	hh	hk	hk	hk	hk	hh	hh	hk	hk	hk	hk	hh	hk	hk
LG13_HB_357	F_0163090_L13_PA	LG13	<hkxhk>	{00}	(hh,hk,kk)	kk	kk	hk	hh	hk	hh	hk	kk	kk	kk	hk	hk	hh	kk	hh	hh	kk	hh	hk	hk	hh	hk	hk	kk	hk	hk	hk	hh	kk	hh	hk	hk	hk	hk	hh	hh	hk	hk	hk	hk	hh	hk	hk
LG13_HB_357	F_0163092_L13_PA	LG13	<nnxnp>	{-0}	(nn,np)	np	np	nn	nn	nn	nn	nn	np	np	np	nn	nn	nn	np	nn	nn	np	nn	np	nn	nn	nn	nn	np	nn	nn	np	nn	np	nn	np	np	np	nn	nn	nn	nn	np	nn	nn	nn	nn	nn
LG13_HB_357	R_3770859_L13_PA	LG13	<hkxhk>	{11}	(hh,hk,kk)	hh	hh	hk	kk	hk	kk	hk	hh	hh	hh	hk	hk	kk	hh	kk	kk	hh	kk	hk	hk	kk	hk	hk	hh	hk	hk	hk	kk	hh	kk	hk	hk	hk	hk	kk	kk	hk	hk	hk	hk	kk	hk	hk
LG13_HB_357.5	GD_00565_L13_PA	LG13	<hkxhk>	{00}	(hh,hk,kk)	kk	kk	hk	hh	hk	hh	hk	kk	kk	kk	hk	hk	hh	kk	hh	hh	kk	hh	hk	hk	hh	hk	hk	kk	hk	hk	hk	hh	kk	hh	hk	hk	hk	hk	hh	hh	hk	hk	hk	hk	hh	hk	hk
LG13_HB_357.5	R_3832821_L13_PA	LG13	<lmxll>	{0-}	(ll,lm)	lm	lm	lm	ll	lm	ll	lm	lm	lm	lm	lm	lm	ll	lm	ll	ll	lm	ll	ll	lm	ll	lm	lm	lm	lm	lm	ll	ll	lm	ll	ll	ll	ll	lm	ll	ll	lm	ll	lm	lm	ll	lm	lm
LG13_HB_357.5	R_3856174_L13_PA	LG13	<nnxnp>	{-0}	(nn,np)	np	np	nn	nn	nn	nn	nn	np	np	np	nn	nn	nn	np	nn	nn	np	nn	np	nn	nn	nn	nn	np	nn	nn	np	nn	np	nn	np	np	np	nn	nn	nn	nn	np	nn	nn	nn	nn	nn
LG13_HB_358	F_0163862_L13_PA	LG13	<nnxnp>	{-0}	(nn,np)	np	np	nn	nn	nn	nn	nn	np	np	np	nn	nn	nn	np	nn	nn	np	nn	np	nn	nn	nn	nn	np	nn	nn	np	nn	np	nn	np	np	np	nn	nn	nn	nn	np	nn	nn	nn	nn	nn
LG13_HB_360	F_0164463_L13_PA	LG13	<nnxnp>	{-0}	(nn,np)	np	np	nn	nn	nn	nn	nn	np	np	np	nn	nn	nn	np	nn	nn	np	nn	np	nn	nn	nn	nn	np	nn	nn	np	nn	np	nn	np	nn	np	nn	nn	nn	nn	np	nn	nn	nn	nn	nn
LG13_HB_360	F_0164464_L13_PA	LG13	<nnxnp>	{-0}	(nn,np)	np	np	nn	nn	nn	nn	nn	np	np	np	nn	nn	nn	np	nn	nn	np	nn	np	nn	nn	nn	nn	np	nn	nn	np	nn	np	nn	np	nn	np	nn	nn	nn	nn	np	nn	nn	nn	nn	nn
LG13_HB_360	R_4574491_L13_PA	LG13	<nnxnp>	{-0}	(nn,np)	np	np	nn	nn	nn	nn	nn	np	np	np	nn	nn	nn	np	nn	nn	np	nn	np	nn	nn	nn	nn	np	nn	nn	np	nn	np	nn	np	nn	np	nn	nn	nn	nn	np	nn	nn	nn	nn	nn
LG13_HB_362	F_0165636_L13_PA	LG13	<nnxnp>	{-0}	(nn,np)	np	np	nn	nn	nn	nn	nn	np	np	np	nn	nn	nn	np	nn	nn	np	nn	np	nn	nn	nn	nn	np	nn	nn	np	nn	np	nn	np	nn	np	nn	nn	nn	nn	np	nn	nn	nn	nn	nn
LG13_HB_363	F_0166015_L13_PA	LG13	<hkxhk>	{00}	(hh,hk,kk)	kk	kk	hk	hh	hk	hh	kk	kk	kk	kk	hk	hk	hh	kk	hh	hh	kk	hh	hk	hk	hh	hk	hk	kk	hk	hk	kk	hh	kk	hh	hk	hh	hk	hk	hh	hh	hk	hk	hk	hk	hh	hk	hk
LG13_HB_363	F_0166004_L13_PA	LG13	<lmxll>	{0-}	(ll,lm)	lm	lm	lm	ll	lm	ll	lm	lm	lm	lm	lm	lm	ll	lm	ll	ll	lm	ll	ll	lm	ll	lm	lm	lm	lm	lm	lm	ll	lm	ll	ll	ll	ll	lm	ll	ll	lm	ll	lm	lm	ll	lm	lm
LG13_HB_363	F_0166008_L13_PA	LG13	<lmxll>	{0-}	(ll,lm)	lm	lm	lm	ll	lm	ll	lm	lm	lm	lm	lm	lm	ll	lm	ll	ll	lm	ll	ll	lm	ll	lm	lm	lm	lm	lm	lm	ll	lm	ll	ll	ll	ll	lm	ll	ll	lm	ll	lm	lm	ll	lm	lm
LG13_HB_363	F_0166011_L13_PA	LG13	<nnxnp>	{-0}	(nn,np)	np	np	nn	nn	nn	nn	np	np	np	np	nn	nn	nn	np	nn	nn	np	nn	np	nn	nn	nn	nn	np	nn	nn	np	nn	np	nn	np	nn	np	nn	nn	nn	nn	np	nn	nn	nn	nn	nn
LG13_HB_363	R_5611802_L13_PA	LG13	<lmxll>	{0-}	(ll,lm)	lm	lm	lm	ll	lm	ll	lm	lm	lm	lm	lm	lm	ll	lm	ll	ll	lm	ll	ll	lm	ll	lm	lm	lm	lm	lm	lm	ll	lm	ll	ll	ll	ll	lm	ll	ll	lm	ll	lm	lm	ll	lm	lm
LG13_HB_363.5	R_5662695_L13_PA	LG13	<hkxhk>	{00}	(hh,hk,kk)	kk	kk	hk	hh	hk	hh	kk	kk	kk	kk	hk	hk	hh	kk	hh	hh	kk	hh	hk	hk	hh	hk	hk	kk	hk	hk	kk	hh	kk	hh	hk	hh	hk	hk	hh	hh	hk	hk	hk	hk	hh	hk	hk
LG13_HB_363.5	R_5621134_L13_PA	LG13	<lmxll>	{0-}	(ll,lm)	lm	lm	lm	ll	lm	ll	lm	lm	lm	lm	lm	lm	ll	lm	ll	ll	lm	ll	ll	lm	ll	lm	lm	lm	lm	lm	lm	ll	lm	ll	ll	ll	ll	lm	ll	ll	lm	ll	lm	lm	ll	lm	lm
LG13_HB_363.5	R_5624353_L13_PA	LG13	<lmxll>	{0-}	(ll,lm)	lm	lm	lm	ll	lm	ll	lm	lm	lm	lm	lm	lm	ll	lm	ll	ll	lm	ll	ll	lm	ll	lm	lm	lm	lm	lm	lm	ll	lm	ll	ll	ll	ll	lm	ll	ll	lm	ll	lm	lm	ll	lm	lm
LG13_HB_363.5	R_5659750_L13_PA	LG13	<nnxnp>	{-0}	(nn,np)	np	np	nn	nn	nn	nn	np	np	np	np	nn	nn	nn	np	nn	nn	np	nn	np	nn	nn	nn	nn	np	nn	nn	np	nn	np	nn	np	nn	np	nn	nn	nn	nn	np	nn	nn	nn	nn	nn
LG13_HB_364	F_0166446_L13_PA	LG13	<lmxll>	{0-}	(ll,lm)	lm	lm	lm	ll	lm	ll	lm	lm	lm	lm	lm	lm	ll	lm	ll	ll	lm	ll	ll	lm	ll	lm	lm	lm	lm	lm	lm	ll	lm	ll	ll	ll	ll	lm	ll	ll	lm	ll	lm	lm	ll	lm	lm
LG13_HB_364	R_6005626_L13_PA	LG13	<lmxll>	{0-}	(ll,lm)	lm	lm	lm	ll	lm	ll	lm	lm	lm	lm	lm	lm	ll	lm	ll	ll	lm	ll	ll	lm	ll	lm	lm	lm	lm	lm	lm	ll	lm	ll	ll	ll	ll	lm	ll	ll	lm	ll	lm	lm	ll	lm	lm
LG13_HB_364	R_6017316_L13_PA	LG13	<lmxll>	{0-}	(ll,lm)	lm	lm	lm	ll	lm	ll	lm	lm	lm	lm	lm	lm	ll	lm	ll	ll	lm	ll	ll	lm	ll	lm	lm	lm	lm	lm	lm	ll	lm	ll	ll	ll	ll	lm	ll	ll	lm	ll	lm	lm	ll	lm	lm
LG13_HB_364.5	R_6306413_L13_PA	LG13	<nnxnp>	{-0}	(nn,np)	np	np	nn	nn	nn	nn	np	np	np	np	nn	nn	nn	np	nn	nn	np	nn	np	nn	nn	nn	nn	np	nn	nn	np	nn	np	nn	np	nn	np	nn	nn	nn	nn	np	nn	nn	nn	nn	nn
LG13_HB_365	F_0166933_L13_PA	LG13	<hkxhk>	{00}	(hh,hk,kk)	kk	kk	hk	hh	hk	hh	kk	kk	kk	kk	hk	hk	hh	kk	hh	hh	kk	hh	hk	hk	hh	hk	hk	kk	hk	hk	kk	hh	kk	hh	hk	hh	hk	hk	hh	hh	hk	hk	hk	hk	hh	hk	hk
LG13_HB_365	F_0166953_L13_PA	LG13	<hkxhk>	{00}	(hh,hk,kk)	kk	kk	hk	hh	hk	hh	kk	kk	kk	kk	hk	hk	hh	kk	hh	hh	kk	hh	hk	hk	hh	hk	hk	kk	hk	hk	kk	hh	kk	hh	hk	hh	hk	hk	hh	hh	hk	hk	hk	hk	hh	hk	hk
LG13_HB_365	F_0166956_L13_PA	LG13	<hkxhk>	{11}	(hh,hk,kk)	hh	hh	hk	kk	hk	kk	hh	hh	hh	hh	hk	hk	kk	hh	kk	kk	hh	kk	hk	hk	kk	hk	hk	hh	hk	hk	hh	kk	hh	kk	hk	kk	hk	hk	kk	kk	hk	hk	hk	hk	kk	hk	hk
LG13_HB_365	R_6361691_L13_PA	LG13	<hkxhk>	{00}	(hh,hk,kk)	kk	kk	hk	hh	hk	hh	kk	kk	kk	kk	hk	hk	hh	kk	hh	hh	kk	hh	hk	hk	hh	hk	hk	kk	hk	hk	kk	hh	kk	hh	hk	hh	hk	hk	hh	hh	hk	hk	hk	hk	hh	hk	hk
LG13_HB_365.5	R_6451182_L13_PA	LG13	<nnxnp>	{-0}	(nn,np)	np	np	nn	nn	nn	nn	np	np	np	np	nn	nn	nn	np	nn	nn	np	nn	np	nn	nn	nn	nn	np	nn	nn	np	nn	np	nn	np	nn	np	nn	nn	nn	nn	np	nn	nn	nn	nn	nn
LG13_HB_365.5	R_6451261_L13_PA	LG13	<nnxnp>	{-0}	(nn,np)	np	np	nn	nn	nn	nn	np	np	np	np	nn	nn	nn	np	nn	nn	np	nn	np	nn	nn	nn	nn	np	nn	nn	np	nn	np	nn	np	nn	np	nn	nn	nn	nn	np	nn	nn	nn	nn	nn
LG13_HB_366	F_0167428_L13_PA	LG13	<nnxnp>	{-0}	(nn,np)	np	np	nn	nn	nn	nn	np	np	np	np	nn	nn	nn	np	nn	nn	np	nn	np	nn	nn	nn	nn	np	nn	nn	np	nn	np	nn	np	nn	np	nn	nn	nn	nn	np	nn	nn	nn	nn	nn
LG13_HB_366	F_0167426_L13_PA	LG13	<lmxll>	{0-}	(ll,lm)	lm	lm	lm	ll	lm	ll	lm	lm	lm	lm	lm	lm	ll	lm	ll	ll	ll	ll	ll	lm	ll	lm	lm	ll	lm	lm	lm	ll	lm	ll	ll	ll	ll	lm	ll	ll	lm	ll	lm	lm	ll	lm	lm
LG13_HB_367	F_0167846_L13_PA	LG13	<hkxhk>	{11}	(hh,hk,kk)	hh	hh	hk	kk	hk	kk	hh	hh	hh	hh	hk	hk	kk	hh	kk	kk	hk	kk	hk	hk	kk	hk	hk	hk	hh	hh	hh	kk	hh	kk	hk	kk	hk	hk	kk	kk	hk	hk	hk	hk	kk	hk	hk
LG13_HB_367	F_0167851_L13_PA	LG13	<hkxhk>	{00}	(hh,hk,kk)	kk	kk	hk	hh	hk	hh	kk	kk	kk	kk	hk	hk	hh	kk	hh	hh	hk	hh	hk	hk	hh	hk	hk	hk	kk	kk	kk	hh	kk	hh	hk	hh	hk	hk	hh	hh	hk	hk	hk	hk	hh	hk	hk
LG13_HB_367	F_0167865_L13_PA	LG13	<hkxhk>	{00}	(hh,hk,kk)	kk	kk	hk	hh	hk	hh	kk	kk	kk	kk	hk	hk	hh	kk	hh	hh	hk	hh	hk	hk	hh	hk	hk	hk	kk	kk	kk	hh	kk	hh	hk	hh	hk	hk	hh	hh	hk	hk	hk	hk	hh	hk	hk
LG13_HB_367	R_7141897_L13_PA	LG13	<hkxhk>	{00}	(hh,hk,kk)	kk	kk	hk	hh	hk	hh	kk	kk	kk	kk	hk	hk	hh	kk	hh	hh	hk	hh	hk	hk	hh	hk	hk	hk	kk	kk	kk	hh	kk	hh	hk	hh	hk	hk	hh	hh	hk	hk	hk	hk	hh	hk	hk
LG13_HB_367.5	R_7167724_L13_PA	LG13	<hkxhk>	{00}	(hh,hk,kk)	kk	kk	hk	hh	hk	hh	kk	kk	kk	kk	hk	hk	hh	kk	hh	hh	hk	hh	hk	hk	hh	hk	hk	hk	kk	kk	kk	hh	kk	hh	hk	hh	hk	hk	hh	hh	hk	hk	hk	hk	hh	hk	hk
LG13_HB_367.5	R_7227021_L13_PA	LG13	<nnxnp>	{-0}	(nn,np)	np	np	nn	nn	nn	nn	np	np	np	np	nn	nn	nn	np	nn	nn	np	nn	np	nn	nn	nn	nn	np	np	np	np	nn	np	nn	np	nn	np	nn	nn	nn	nn	np	nn	nn	nn	nn	nn
LG13_HB_368	F_0168217_L13_PA	LG13	<hkxhk>	{11}	(hh,hk,kk)	hh	hh	hk	kk	hk	hk	hh	hh	hh	hh	hk	hk	kk	hh	kk	kk	hk	kk	hk	hk	kk	hk	hk	hk	hh	hh	hh	kk	hh	kk	hk	kk	hh	hk	kk	kk	hk	hk	hk	hk	kk	hk	hk
LG13_HB_368	F_0168220_L13_PA	LG13	<hkxhk>	{11}	(hh,hk,kk)	hh	hh	hk	kk	hk	hk	hh	hh	hh	hh	hk	hk	kk	hh	kk	kk	hk	kk	hk	hk	kk	hk	hk	hk	hh	hh	hh	kk	hh	kk	hk	kk	hh	hk	kk	kk	hk	hk	hk	hk	kk	hk	hk
LG13_HB_368	F_0168228_L13_PA	LG13	<hkxhk>	{00}	(hh,hk,kk)	kk	kk	hk	hh	hk	hk	kk	kk	kk	kk	hk	hk	hh	kk	hh	hh	hk	hh	hk	hk	hh	hk	hk	hk	kk	kk	kk	hh	kk	hh	hk	hh	kk	hk	hh	hh	hk	hk	hk	hk	hh	hk	hk
LG13_HB_368.5	R_7516440_L13_PA	LG13	<nnxnp>	{-0}	(nn,np)	np	np	nn	nn	nn	nn	np	np	np	np	nn	nn	nn	np	nn	nn	np	nn	np	nn	nn	nn	nn	np	np	np	np	nn	np	nn	np	nn	np	nn	nn	nn	nn	np	nn	nn	nn	nn	nn
LG13_HB_369	R_7588047_L13_PA	LG13	<nnxnp>	{-0}	(nn,np)	np	--	nn	nn	nn	nn	np	np	np	np	nn	nn	nn	np	nn	nn	np	nn	np	nn	nn	nn	nn	np	np	np	np	nn	np	nn	np	nn	np	nn	nn	nn	nn	np	nn	nn	nn	nn	nn
LG13_HB_369	F_0168749_L13_PA	LG13	<hkxhk>	{00}	(hh,hk,kk)	kk	kk	hk	hh	hk	hk	kk	kk	kk	kk	hk	hk	hh	kk	hh	hh	hk	hh	hk	hk	hh	hk	hk	hk	kk	kk	kk	hh	kk	hh	hk	hh	kk	hk	hh	hh	hk	hk	hk	hk	hh	hk	hk
LG13_HB_369	F_0168766_L13_PA	LG13	<hkxhk>	{11}	(hh,hk,kk)	hh	hh	hk	kk	hk	hk	hh	hh	hh	hh	hk	hk	kk	hh	kk	kk	hk	kk	hk	hk	kk	hk	hk	hk	hh	hh	hh	kk	hh	kk	hk	kk	hh	hk	kk	kk	hk	hk	hk	hk	kk	hk	hk
LG13_HB_369	F_0168762_L13_PA	LG13	<lmxll>	{0-}	(ll,lm)	lm	lm	lm	ll	lm	lm	lm	lm	lm	lm	lm	lm	ll	lm	ll	ll	ll	ll	ll	lm	ll	lm	lm	ll	lm	lm	lm	ll	lm	ll	ll	ll	lm	lm	ll	ll	lm	ll	lm	lm	ll	lm	lm
LG13_HB_369	F_0168765_L13_PA	LG13	<nnxnp>	{-0}	(nn,np)	np	np	nn	nn	nn	nn	np	np	np	np	nn	nn	nn	np	nn	nn	np	nn	np	nn	nn	nn	nn	np	np	np	np	nn	np	nn	np	nn	np	nn	nn	nn	nn	np	nn	nn	nn	nn	nn
LG13_HB_369.5	R_7608807_L13_PA	LG13	<hkxhk>	{00}	(hh,hk,kk)	kk	kk	hk	hh	hk	hk	kk	kk	kk	kk	hk	hk	hh	kk	hh	hh	hk	hh	hk	hk	hh	hk	hk	hk	kk	kk	kk	hh	kk	hh	hk	hh	kk	hk	hh	hh	hk	hk	hk	hk	hh	hk	hk
LG13_HB_370	F_0168841_L13_PA	LG13	<hkxhk>	{00}	(hh,hk,kk)	kk	kk	hk	hh	hk	hk	kk	kk	kk	kk	hk	hk	hh	kk	hh	hh	hk	hh	hk	hk	hh	hk	hk	hk	kk	kk	kk	hh	kk	hh	hk	hh	kk	hk	hh	hh	hk	hk	hk	hk	hh	hk	hk
LG13_HB_370	F_0168842_L13_PA	LG13	<hkxhk>	{00}	(hh,hk,kk)	kk	kk	hk	hh	hk	hk	kk	kk	kk	kk	hk	hk	hh	kk	hh	hh	hk	hh	hk	hk	hh	hk	hk	hk	kk	kk	kk	hh	kk	hh	hk	hh	kk	hk	hh	hh	hk	hk	hk	hk	hh	hk	hk
LG13_HB_370	F_0168858_L13_PA	LG13	<hkxhk>	{11}	(hh,hk,kk)	hh	hh	hk	kk	hk	hk	hh	hh	hh	hh	hk	hk	kk	hh	kk	kk	hk	kk	hk	hk	kk	hk	hk	hk	hh	hh	hh	kk	hh	kk	hk	kk	hh	hk	kk	kk	hk	hk	hk	hk	kk	hk	hk
LG13_HB_370	F_0168838_L13_PA	LG13	<lmxll>	{0-}	(ll,lm)	lm	lm	lm	ll	lm	lm	lm	lm	lm	lm	lm	lm	ll	lm	ll	ll	ll	ll	ll	lm	ll	lm	lm	ll	lm	lm	lm	ll	lm	ll	ll	ll	lm	lm	ll	ll	lm	ll	lm	lm	ll	lm	lm
LG13_HB_370	F_0168857_L13_PA	LG13	<nnxnp>	{-0}	(nn,np)	np	np	nn	nn	nn	nn	np	np	np	np	nn	nn	nn	np	nn	nn	np	nn	np	nn	nn	nn	nn	np	np	np	np	nn	np	nn	np	nn	np	nn	nn	nn	nn	np	nn	nn	nn	nn	nn
LG13_HB_370	R_7646132_L13_PA	LG13	<hkxhk>	{00}	(hh,hk,kk)	kk	kk	hk	hh	hk	hk	kk	kk	kk	kk	hk	hk	hh	kk	hh	hh	hk	hh	hk	hk	hh	hk	hk	hk	kk	kk	kk	hh	kk	hh	hk	hh	kk	hk	hh	hh	hk	hk	hk	hk	hh	hk	hk
LG13_HB_372	F_0169762_L13_PA	LG13	<nnxnp>	{-0}	(nn,np)	np	np	nn	nn	nn	nn	np	np	np	np	nn	nn	nn	np	nn	nn	np	nn	nn	nn	nn	nn	nn	np	np	np	np	nn	np	np	np	nn	np	nn	nn	nn	nn	np	nn	nn	nn	nn	nn
LG13_HB_372	F_0169764_L13_PA	LG13	<nnxnp>	{-0}	(nn,np)	np	np	nn	nn	nn	nn	np	np	np	np	nn	nn	nn	np	nn	nn	np	nn	nn	nn	nn	nn	nn	np	np	np	np	nn	np	np	np	nn	np	nn	nn	nn	nn	np	nn	nn	nn	nn	nn
LG13_HB_373	F_0170332_L13_PA	LG13	<lmxll>	{0-}	(ll,lm)	lm	lm	lm	ll	lm	lm	lm	lm	lm	lm	lm	lm	ll	lm	ll	ll	ll	ll	ll	lm	ll	lm	lm	ll	lm	lm	lm	ll	lm	ll	ll	ll	lm	lm	ll	ll	lm	ll	lm	lm	ll	lm	lm
LG13_HB_373	F_0170322_L13_PA	LG13	<hkxhk>	{00}	(hh,hk,kk)	kk	kk	hk	hh	hk	hk	kk	kk	kk	kk	hk	hk	hh	kk	hh	hh	hk	hh	hh	hk	hh	hk	hk	hk	kk	kk	kk	hh	kk	hk	hk	hh	kk	hk	hh	hh	hk	hk	hk	hk	hh	hk	hk
LG13_HB_373	F_0170335_L13_PA	LG13	<hkxhk>	{11}	(hh,hk,kk)	hh	hh	hk	kk	hk	hk	hh	hh	hh	hh	hk	hk	kk	hh	kk	kk	hk	kk	kk	hk	kk	hk	hk	hk	hh	hh	hh	kk	hh	hk	hk	kk	hh	hk	kk	kk	hk	hk	hk	hk	kk	hk	hk
LG13_HB_373	R_8619897_L13_PA	LG13	<hkxhk>	{11}	(hh,hk,kk)	hh	hh	hk	kk	hk	hk	hh	hh	hh	hh	hk	hk	kk	hh	kk	kk	hk	kk	kk	hk	kk	hk	hk	hk	hh	hh	hh	kk	hh	hk	hk	kk	hh	hk	kk	kk	hk	hk	hk	hk	kk	hk	hk
LG13_HB_373	F_0170331_L13_PA	LG13	<nnxnp>	{-0}	(nn,np)	np	np	nn	nn	nn	nn	np	np	np	np	nn	nn	nn	np	nn	nn	np	nn	nn	nn	nn	nn	nn	np	np	np	np	nn	np	np	np	nn	np	nn	nn	nn	nn	np	nn	nn	nn	nn	nn
LG13_HB_374	F_0170391_L13_PA	LG13	<nnxnp>	{-0}	(nn,np)	np	np	nn	nn	nn	nn	np	np	np	np	nn	nn	nn	np	nn	nn	np	nn	nn	nn	nn	nn	nn	np	np	np	np	nn	np	np	np	nn	np	nn	nn	nn	nn	np	nn	nn	nn	nn	nn
LG13_HB_374	R_8641735_L13_PA	LG13	<nnxnp>	{-0}	(nn,np)	np	np	nn	nn	nn	nn	np	np	np	np	nn	nn	nn	np	nn	nn	np	nn	nn	nn	nn	nn	nn	np	np	np	np	nn	np	np	np	nn	np	nn	nn	nn	nn	np	nn	nn	nn	nn	nn
LG13_HB_374	R_8644507_L13_PA	LG13	<nnxnp>	{-0}	(nn,np)	np	np	nn	nn	nn	nn	np	np	np	np	nn	nn	nn	np	nn	nn	np	nn	nn	nn	nn	nn	nn	np	np	np	np	nn	np	np	np	nn	np	nn	nn	nn	nn	np	nn	nn	nn	nn	nn
LG13_HB_374	R_8652481_L13_PA	LG13	<nnxnp>	{-0}	(nn,np)	np	np	nn	nn	nn	nn	np	np	np	np	nn	nn	nn	np	nn	nn	np	nn	nn	nn	nn	nn	nn	np	np	np	np	nn	np	np	np	nn	np	nn	nn	nn	nn	np	nn	nn	nn	nn	nn
LG13_HB_374	F_0170390_L13_PA	LG13	<hkxhk>	{00}	(hh,hk,kk)	kk	kk	hk	hh	hk	hk	kk	kk	kk	kk	hk	hk	hh	kk	hh	hh	hk	hh	hh	hk	hh	hk	hk	hk	kk	kk	kk	hh	kk	hk	hk	hk	kk	hk	hh	hh	hk	hk	hk	hk	hh	hk	hk
LG13_HB_374	F_0170394_L13_PA	LG13	<lmxll>	{0-}	(ll,lm)	lm	lm	lm	ll	lm	lm	lm	lm	lm	lm	lm	lm	ll	lm	ll	ll	ll	ll	ll	lm	ll	lm	lm	ll	lm	lm	lm	ll	lm	ll	ll	lm	lm	lm	ll	ll	lm	ll	lm	lm	ll	lm	lm
LG13_HB_375	F_0170803_L13_PA	LG13	<nnxnp>	{-0}	(nn,np)	np	np	nn	nn	nn	nn	np	np	np	np	nn	nn	nn	np	nn	nn	np	nn	nn	nn	nn	nn	nn	np	np	np	np	nn	np	np	np	nn	np	nn	nn	nn	nn	np	nn	nn	nn	nn	nn
LG13_HB_375	F_0170808_L13_PA	LG13	<nnxnp>	{-0}	(nn,np)	np	np	nn	nn	nn	nn	np	np	np	np	nn	nn	nn	np	nn	nn	np	nn	nn	nn	nn	nn	nn	np	np	np	np	nn	np	np	np	nn	np	nn	nn	nn	nn	np	nn	nn	nn	nn	nn
LG13_HB_377	F_0171446_L13_PA	LG13	<nnxnp>	{-0}	(nn,np)	np	np	nn	nn	nn	nn	np	np	np	np	nn	nn	nn	np	nn	nn	np	nn	nn	nn	nn	nn	nn	np	np	np	np	nn	np	np	np	nn	np	nn	nn	nn	nn	np	nn	nn	nn	nn	nn
LG13_HB_377	F_0171459_L13_PA	LG13	<nnxnp>	{-0}	(nn,np)	np	np	nn	nn	nn	nn	np	np	np	np	nn	nn	nn	np	nn	nn	np	nn	nn	nn	nn	nn	nn	np	np	np	np	nn	np	np	np	nn	np	nn	nn	nn	nn	np	nn	nn	nn	nn	nn
LG13_HB_378	F_0171576_L13_PA	LG13	<nnxnp>	{-0}	(nn,np)	np	np	nn	nn	nn	nn	np	np	np	np	nn	nn	nn	np	nn	nn	np	nn	nn	nn	nn	nn	nn	np	np	np	np	nn	np	np	np	nn	np	nn	nn	nn	nn	np	nn	nn	nn	nn	nn
LG13_HB_379	F_0172120_L13_PA	LG13	<hkxhk>	{11}	(hh,hk,kk)	hh	hh	hk	kk	hk	hk	hh	hh	hh	hh	hk	hh	kk	hh	kk	kk	hk	kk	kk	hk	kk	hk	hk	hk	hh	hh	hh	kk	hh	hk	hk	hk	hh	hk	kk	kk	hk	hk	hk	hk	kk	hk	hk
LG13_HB_379	F_0172145_L13_PA	LG13	<hkxhk>	{11}	(hh,hk,kk)	hh	hh	hk	kk	hk	hk	hh	hh	hh	hh	hk	hh	kk	hh	kk	kk	hk	kk	kk	hk	kk	hk	hk	hk	hh	hh	hh	kk	hh	hk	hk	hk	hh	hk	kk	kk	hk	hk	hk	hk	kk	hk	hk
LG13_HB_379	F_0172146_L13_PA	LG13	<hkxhk>	{11}	(hh,hk,kk)	hh	hh	hk	kk	hk	hk	hh	hh	hh	hh	hk	hh	kk	hh	kk	kk	hk	kk	kk	hk	kk	hk	hk	hk	hh	hh	hh	kk	hh	hk	hk	hk	hh	hk	kk	kk	hk	hk	hk	hk	kk	hk	hk
LG13_HB_379	F_0172117_L13_PA	LG13	<nnxnp>	{-0}	(nn,np)	np	np	nn	nn	nn	nn	np	np	np	np	nn	np	nn	np	nn	nn	np	nn	nn	nn	nn	nn	nn	np	np	np	np	nn	np	np	np	nn	np	nn	nn	nn	nn	np	nn	nn	nn	nn	nn
LG13_HB_379	F_0172119_L13_PA	LG13	<nnxnp>	{-0}	(nn,np)	np	np	nn	nn	nn	nn	np	np	np	np	nn	np	nn	np	nn	nn	np	nn	nn	nn	nn	nn	nn	np	np	np	np	nn	np	np	np	nn	np	nn	nn	nn	nn	np	nn	nn	nn	nn	nn
LG13_HB_379	F_0172143_L13_PA	LG13	<nnxnp>	{-0}	(nn,np)	np	np	nn	nn	nn	nn	np	np	np	np	nn	np	nn	np	nn	nn	np	nn	nn	nn	nn	nn	nn	np	np	np	np	nn	np	np	np	nn	np	nn	nn	nn	nn	np	nn	nn	nn	nn	nn
LG13_HB_380	F_0172569_L13_PA	LG13	<lmxll>	{0-}	(ll,lm)	lm	lm	lm	ll	lm	lm	lm	lm	lm	lm	lm	lm	ll	lm	ll	ll	ll	ll	ll	lm	ll	lm	lm	ll	lm	lm	lm	ll	lm	ll	ll	lm	lm	lm	ll	ll	lm	ll	lm	lm	ll	lm	lm
LG13_HB_380	F_0172568_L13_PA	LG13	<hkxhk>	{00}	(hh,hk,kk)	kk	kk	hk	hh	hk	hk	kk	kk	kk	kk	hk	kk	hh	kk	hh	hh	hk	hh	hh	hk	hh	hk	hk	hk	kk	kk	kk	hh	kk	hk	hk	hk	kk	hk	hh	hh	hk	hk	hk	hk	hh	hk	hk
LG13_HB_380	F_0172558_L13_PA	LG13	<nnxnp>	{-0}	(nn,np)	np	--	nn	nn	nn	nn	np	np	np	np	nn	np	nn	np	nn	nn	np	nn	nn	nn	nn	nn	nn	np	np	np	np	nn	np	np	np	nn	np	nn	nn	nn	nn	np	nn	nn	nn	nn	nn
LG13_HB_381	F_0173072_L13_PA	LG13	<hkxhk>	{00}	(hh,hk,kk)	kk	kk	hk	hh	hk	hk	kk	kk	kk	hk	hk	kk	hh	kk	hh	--	hk	hh	hh	hk	hh	hk	hk	hk	kk	kk	kk	hh	kk	hk	hk	hk	kk	hk	hh	hh	hk	hk	hk	hk	hh	hk	hk
[truncated: 5,501 more rows]
