# Supplementary material for: A high-density, multi-parental SNP genetic map on apple validates a new mapping approach for outcrossing species
Source: Hortic Res. 2016 Nov 23;3:16057–. doi: 10.1038/hortres.2016.57 (PMC5120355; doi:10.1038/hortres.2016.57)
Supplement: Supplementary Dataset S17 [file hortres201657-s27.csv]

HB	JM_Locus_Name	LG	SegrT	Phase	Classif.	I_J01	I_J03	I_J04	I_J05	I_J06	I_J07	I_J12	I_J13	I_J14	I_J16	I_J17	I_J18	I_J19	I_J20	I_J21	I_J24	I_J25	I_J27	I_J28	I_J30	I_J31	I_J32	I_J33	I_J35	I_J36	I_J41	I_J42	I_J43	I_J44	I_J45	I_J46	I_J48	I_J50	I_J51	I_J52	I_J54	I_J56	I_J57	I_J59	I_J60	I_J61	I_J62	I_J63	I_J64
LG1_HB_1002	F_0464008_L2_PA	LG1	<lmxll>	{0-}	(ll,lm)	ll	ll	lm	lm	lm	lm	ll	lm	ll	lm	ll	ll	ll	lm	lm	ll	ll	ll	lm	lm	ll	ll	ll	lm	lm	ll	lm	lm	ll	lm	ll	ll	lm	lm	lm	lm	ll	ll	lm	ll	lm	lm	ll	lm
LG1_HB_1002	F_0464041_L2_PA	LG1	<lmxll>	{0-}	(ll,lm)	ll	ll	lm	lm	lm	lm	ll	lm	ll	lm	ll	ll	ll	lm	lm	ll	ll	ll	lm	lm	ll	ll	ll	lm	lm	ll	lm	lm	ll	lm	ll	ll	lm	lm	lm	lm	ll	ll	lm	ll	lm	lm	ll	lm
LG1_HB_1073	F_0497566_L2_PA	LG1	<nnxnp>	{-0}	(nn,np)	np	nn	nn	np	np	np	nn	nn	np	np	nn	nn	nn	nn	nn	np	nn	nn	nn	nn	np	np	nn	nn	nn	np	np	np	np	np	nn	np	nn	np	np	np	nn	nn	nn	nn	np	np	nn	np
LG1_HB_1073	F_0497578_L2_PA	LG1	<lmxll>	{1-}	(ll,lm)	lm	lm	lm	lm	ll	lm	lm	ll	lm	ll	lm	lm	lm	ll	ll	lm	lm	lm	ll	ll	lm	ll	lm	lm	ll	lm	ll	ll	lm	ll	lm	lm	ll	ll	ll	lm	lm	lm	lm	lm	lm	ll	lm	ll
LG1_HB_1133	F_0530052_L3_PA	LG1	<lmxll>	{0-}	(ll,lm)	ll	ll	lm	lm	lm	lm	ll	lm	ll	lm	ll	ll	ll	lm	lm	ll	ll	ll	lm	lm	ll	ll	ll	lm	lm	ll	lm	lm	ll	lm	ll	ll	lm	lm	lm	lm	ll	ll	lm	ll	lm	lm	ll	lm
LG1_HB_1133	F_0530057_L3_PA	LG1	<lmxll>	{0-}	(ll,lm)	ll	ll	lm	lm	lm	lm	ll	lm	ll	lm	ll	ll	ll	lm	lm	ll	ll	ll	lm	lm	ll	ll	ll	lm	lm	ll	lm	lm	ll	lm	ll	ll	lm	lm	lm	lm	ll	ll	lm	ll	lm	lm	ll	lm
LG1_HB_1133	F_0530061_L3_PA	LG1	<lmxll>	{0-}	(ll,lm)	ll	ll	lm	lm	lm	lm	ll	lm	ll	lm	ll	ll	ll	lm	lm	ll	ll	ll	lm	lm	ll	ll	ll	lm	lm	ll	lm	lm	ll	lm	ll	ll	lm	lm	lm	lm	ll	ll	lm	ll	lm	lm	ll	lm
LG1_HB_1133	F_0530079_L3_PA	LG1	<lmxll>	{0-}	(ll,lm)	ll	ll	lm	lm	lm	lm	ll	lm	ll	lm	ll	ll	ll	lm	lm	ll	ll	ll	lm	lm	ll	ll	ll	lm	lm	ll	lm	lm	ll	lm	ll	ll	lm	lm	lm	lm	ll	ll	lm	ll	lm	lm	ll	lm
LG1_HB_1430	F_0673800_L6_PA	LG1	<lmxll>	{0-}	(ll,lm)	ll	ll	lm	lm	lm	lm	ll	lm	ll	lm	ll	ll	ll	lm	lm	ll	ll	ll	lm	lm	ll	ll	ll	lm	lm	ll	lm	lm	ll	lm	ll	ll	lm	lm	lm	lm	ll	ll	lm	ll	lm	lm	ll	lm
LG1_HB_1430	F_0673802_L6_PA	LG1	<lmxll>	{0-}	(ll,lm)	ll	ll	lm	lm	lm	lm	ll	lm	ll	lm	ll	ll	ll	lm	lm	ll	ll	ll	lm	lm	ll	ll	ll	lm	lm	ll	lm	lm	ll	lm	ll	ll	lm	lm	lm	lm	ll	ll	lm	ll	lm	lm	ll	lm
LG1_HB_1511	F_0709599_L7_PA	LG1	<lmxll>	{0-}	(ll,lm)	ll	ll	lm	lm	lm	lm	ll	lm	ll	lm	ll	ll	ll	lm	lm	ll	ll	ll	lm	lm	ll	ll	ll	lm	lm	ll	lm	lm	ll	lm	ll	ll	lm	lm	lm	lm	ll	ll	lm	ll	lm	lm	ll	lm
LG1_HB_1627	F_0764005_L8_PA	LG1	<lmxll>	{0-}	(ll,lm)	ll	ll	lm	lm	lm	lm	ll	lm	ll	lm	ll	ll	ll	lm	lm	ll	ll	ll	lm	lm	ll	ll	ll	lm	lm	ll	lm	lm	ll	lm	ll	ll	lm	lm	lm	lm	--	ll	lm	ll	lm	lm	--	lm
LG1_HB_1627	F_0764006_L8_PA	LG1	<lmxll>	{0-}	(ll,lm)	ll	ll	lm	lm	lm	lm	ll	lm	ll	lm	ll	ll	ll	lm	lm	ll	ll	ll	lm	lm	ll	ll	ll	lm	lm	ll	lm	lm	ll	lm	ll	ll	lm	lm	lm	lm	ll	ll	lm	ll	lm	lm	--	lm
LG1_HB_1627	F_0764007_L8_PA	LG1	<lmxll>	{0-}	(ll,lm)	ll	ll	lm	lm	lm	lm	ll	lm	ll	--	ll	ll	ll	lm	lm	ll	ll	ll	lm	lm	ll	ll	ll	lm	lm	ll	lm	lm	ll	lm	ll	--	lm	lm	lm	lm	--	ll	lm	ll	lm	lm	--	lm
LG1_HB_1627	F_0764008_L8_PA	LG1	<lmxll>	{0-}	(ll,lm)	ll	ll	lm	lm	lm	lm	ll	lm	ll	lm	ll	ll	ll	lm	lm	ll	ll	ll	lm	lm	ll	ll	ll	lm	lm	ll	lm	lm	ll	lm	ll	ll	lm	lm	lm	lm	ll	ll	lm	ll	lm	lm	ll	lm
LG1_HB_1628	F_0764324_L8_PA	LG1	<lmxll>	{0-}	(ll,lm)	ll	ll	lm	lm	lm	lm	ll	lm	ll	lm	ll	ll	ll	lm	lm	ll	ll	ll	lm	lm	ll	ll	ll	lm	lm	ll	lm	lm	ll	lm	ll	ll	lm	lm	lm	lm	ll	ll	lm	ll	lm	lm	ll	lm
LG1_HB_1628	F_0764346_L8_PA	LG1	<lmxll>	{0-}	(ll,lm)	ll	ll	lm	lm	lm	lm	ll	lm	ll	lm	ll	ll	ll	lm	lm	ll	ll	ll	lm	lm	ll	ll	ll	lm	lm	ll	lm	lm	ll	lm	ll	ll	lm	lm	lm	lm	ll	ll	lm	ll	lm	lm	ll	lm
LG1_HB_179	F_0079679_L11_PA	LG1	<hkxhk>	{11}	(hh,hk,kk)	hk	hk	hk	hh	hh	hh	hk	hk	hk	hh	kk	kk	hk	hk	hk	kk	kk	kk	hk	hk	hk	hk	kk	hk	hk	hk	hk	hh	hk	hk	kk	hk	hk	hk	hh	hk	kk	kk	hk	kk	hh	hh	kk	hh
LG1_HB_179	F_0079713_L11_PA	LG1	<hkxhk>	{11}	(hh,hk,kk)	hk	hk	hk	hh	hh	hh	hk	hk	hk	hh	kk	kk	hk	hk	hk	kk	kk	kk	hk	hk	hk	hk	kk	hk	hk	hk	hk	hh	hk	hk	kk	hk	hk	hk	hh	hk	kk	kk	hk	kk	hh	hh	kk	hh
LG1_HB_179	F_0079717_L11_PA	LG1	<hkxhk>	{11}	(hh,hk,kk)	hk	hk	hk	hh	hh	hh	hk	hk	hk	hh	kk	kk	hk	hk	hk	kk	kk	kk	hk	hk	hk	hk	kk	hk	hk	hk	hk	hh	hk	hk	kk	hk	hk	hk	hh	hk	kk	kk	hk	kk	hh	hh	kk	hh
LG1_HB_179	F_0079718_L11_PA	LG1	<hkxhk>	{00}	(hh,hk,kk)	hk	hk	hk	kk	kk	kk	hk	hk	hk	kk	hh	hh	hk	hk	hk	hh	hh	hh	hk	hk	hk	hk	hh	hk	hk	hk	hk	kk	hk	hk	hh	hk	hk	hk	kk	hk	hh	hh	hk	hh	kk	kk	hh	kk
R_13068176_L1_PA	R_13068176_L1_PA	LG1	<lmxll>	{1-}	(ll,lm)	lm	lm	lm	ll	ll	ll	lm	ll	lm	ll	lm	lm	lm	ll	ll	lm	lm	lm	ll	ll	lm	lm	lm	ll	ll	lm	ll	ll	lm	ll	lm	lm	ll	ll	ll	ll	lm	lm	lm	lm	ll	ll	lm	ll
LG1_HB_2029_s23h1	F_0937882_L17_23_1	LG1	<nnxnp>	{-0}	(nn,np)	np	nn	nn	np	np	np	nn	nn	np	np	nn	nn	nn	nn	nn	nn	nn	nn	nn	nn	np	np	nn	nn	nn	np	np	np	np	nn	nn	np	nn	nn	NP	np	nn	nn	nn	nn	np	np	nn	np
LG1_HB_2029_s23h1	F_0937887_L17_23_1	LG1	<nnxnp>	{-0}	(nn,np)	np	nn	nn	np	np	np	nn	nn	np	np	nn	nn	nn	nn	nn	nn	nn	nn	nn	nn	np	np	nn	nn	nn	np	np	np	np	nn	nn	np	nn	nn	np	np	nn	nn	nn	nn	np	np	nn	np
LG1_HB_2029_s23h1	F_0937888_L17_23_1	LG1	<nnxnp>	{-0}	(nn,np)	np	nn	nn	np	np	np	nn	nn	np	np	nn	nn	nn	nn	nn	nn	nn	nn	nn	nn	np	np	nn	nn	nn	np	np	np	np	nn	nn	np	nn	nn	np	np	nn	nn	nn	nn	np	np	nn	np
LG1_HB_2029_s23h1	F_0937902_L17_23_1	LG1	<nnxnp>	{-0}	(nn,np)	np	nn	nn	np	np	np	nn	nn	np	np	nn	nn	nn	nn	nn	nn	nn	nn	nn	nn	np	np	nn	nn	nn	np	np	np	np	nn	nn	np	nn	nn	np	np	nn	nn	nn	nn	np	np	nn	np
LG1_HB_2029_s23h1	F_0937905_L17_23_1	LG1	<nnxnp>	{-0}	(nn,np)	np	nn	nn	np	np	np	nn	nn	np	np	nn	nn	nn	nn	nn	nn	nn	nn	nn	nn	np	np	nn	nn	nn	np	np	np	np	nn	nn	np	nn	nn	np	np	nn	nn	nn	nn	np	np	nn	np
LG1_HB_2035_s39h1	F_0938919_L1_39_1	LG1	<lmxll>	{0-}	(ll,lm)	ll	ll	lm	lm	lm	lm	ll	lm	ll	lm	ll	ll	ll	lm	lm	ll	ll	ll	lm	lm	ll	ll	ll	lm	lm	ll	lm	lm	ll	lm	ll	ll	lm	lm	lm	lm	ll	ll	lm	ll	lm	lm	ll	lm
LG1_HB_2036_s41h1	F_0939067_L1_41_1	LG1	<lmxll>	{0-}	(ll,lm)	ll	ll	lm	lm	lm	lm	ll	lm	ll	lm	ll	ll	ll	lm	lm	ll	ll	ll	lm	lm	ll	ll	ll	lm	lm	ll	lm	lm	ll	lm	ll	ll	lm	lm	lm	lm	ll	ll	lm	ll	lm	lm	ll	lm
LG1_HB_2043.1	R_14545022_L1_PA	LG1	<nnxnp>	{-0}	(nn,np)	np	nn	nn	np	np	np	nn	nn	np	np	nn	nn	nn	nn	nn	nn	nn	nn	nn	nn	np	np	nn	nn	nn	np	np	np	np	np	nn	np	nn	np	np	np	nn	nn	nn	nn	np	np	nn	np
LG1_HB_2043.5_s49h1	GD_01500_L1_49_1	LG1	<hkxhk>	{10}	(hh,hk,kk)	kk	hk	hk	kk	hk	kk	hk	hh	kk	hk	hk	hk	hk	hh	hh	hk	hk	hk	hh	hh	kk	kk	hk	hh	hh	kk	hk	hk	kk	hk	hk	kk	hh	hk	hk	kk	hk	hk	hk	hk	kk	hk	hk	hk
LG1_HB_2043_s49h1	F_0941503_L1_49_1	LG1	<nnxnp>	{-0}	(nn,np)	np	nn	nn	np	np	np	nn	nn	np	np	nn	nn	nn	nn	nn	nn	nn	nn	nn	nn	np	np	nn	nn	nn	np	np	np	np	np	nn	np	nn	np	np	np	nn	nn	nn	nn	np	np	nn	np
LG1_HB_2043_s49h1	F_0941510_L1_49_1	LG1	<nnxnp>	{-0}	(nn,np)	np	nn	nn	np	np	np	nn	nn	np	np	nn	nn	nn	nn	nn	nn	nn	nn	nn	nn	np	np	nn	nn	nn	np	np	np	np	np	nn	np	nn	np	np	np	nn	nn	nn	nn	np	np	nn	np
LG1_HB_2046_s51h1	$F_0942690z_LG1	LG1	<nnxnp>	{-0}	(nn,np)	np	nn	nn	np	np	np	nn	nn	np	np	nn	nn	nn	nn	nn	np	nn	nn	nn	nn	np	np	np	nn	nn	np	np	np	np	np	nn	np	nn	np	np	np	nn	nn	nn	nn	np	np	nn	np
LG1_HB_2046_s51h1	F_0942704_L1_51_1	LG1	<nnxnp>	{-1}	(nn,np)	nn	np	np	nn	nn	nn	np	np	nn	nn	np	np	np	np	np	nn	np	np	np	np	nn	nn	nn	np	np	nn	nn	nn	nn	nn	np	nn	np	nn	nn	nn	np	np	np	np	nn	nn	np	nn
LG1_HB_2048_s51h1	F_0942979_L1_51_1	LG1	<nnxnp>	{-1}	(nn,np)	nn	np	np	nn	nn	nn	np	np	nn	nn	np	np	np	np	np	nn	np	np	np	np	nn	nn	nn	np	np	nn	nn	nn	nn	nn	np	nn	np	nn	nn	nn	np	np	np	np	nn	nn	np	nn
LG1_HB_2048_s51h1	F_0942990_L1_51_1	LG1	<nnxnp>	{-1}	(nn,np)	nn	np	np	nn	nn	nn	np	np	nn	nn	np	np	np	np	np	nn	np	np	np	np	nn	nn	nn	np	np	nn	nn	nn	nn	nn	np	nn	np	nn	nn	nn	np	np	np	np	nn	nn	np	nn
LG1_HB_2048_s51h1	F_0942992_L1_51_1	LG1	<nnxnp>	{-1}	(nn,np)	nn	np	np	nn	nn	nn	np	np	nn	nn	np	np	np	np	np	nn	np	np	np	np	nn	nn	nn	np	np	nn	nn	nn	nn	nn	np	nn	np	nn	nn	nn	np	np	np	np	nn	nn	np	nn
LG1_HB_2049_s56h1	F_0943477_L1_56_1	LG1	<nnxnp>	{-0}	(nn,np)	np	np	nn	np	np	np	nn	nn	nn	np	nn	nn	nn	nn	nn	np	nn	nn	np	nn	np	np	np	nn	nn	nn	np	np	np	np	np	np	nn	np	np	np	nn	nn	nn	nn	np	np	nn	np
LG1_HB_2050_s56h1	F_0943710_L1_56_1	LG1	<hkxhk>	{01}	(hh,hk,kk)	hh	hh	hk	hh	hk	hh	hk	hk	hk	hk	hk	hk	hk	kk	kk	hh	hk	hk	hk	hk	hh	hk	hh	hk	hk	hk	hk	hk	hh	hk	hh	hh	kk	hh	hk	hh	hk	hk	hk	hk	hh	hh	hk	hk
LG1_HB_2050_s56h1	F_0943679_L1_56_1	LG1	<hkxhk>	{00}	(hh,hk,kk)	hk	hk	hh	hk	kk	hk	hh	hh	hh	kk	hh	hh	hh	hk	hk	hk	hh	hh	kk	hh	hk	kk	kk	hh	hh	hh	kk	kk	hk	kk	hk	hk	hk	hk	kk	hk	hh	hh	hh	hh	hk	hk	hh	kk
LG1_HB_2050_s56h1	F_0943711_L1_56_1	LG1	<nnxnp>	{-0}	(nn,np)	np	np	nn	np	np	np	nn	nn	nn	np	nn	nn	nn	nn	nn	np	nn	nn	np	nn	np	np	np	nn	nn	nn	np	np	np	np	np	np	nn	np	np	np	nn	nn	nn	nn	np	np	nn	np
LG1_HB_2053_s58h1	F_0945097_L1_58_1	LG1	<nnxnp>	{-1}	(nn,np)	np	nn	np	nn	nn	nn	np	np	np	nn	np	np	np	np	np	nn	np	np	nn	np	nn	nn	nn	np	np	np	nn	nn	nn	nn	nn	nn	np	nn	nn	nn	np	np	np	np	nn	nn	np	nn
LG1_HB_2053_s58h1	F_0945099_L1_58_1	LG1	<nnxnp>	{-1}	(nn,np)	np	nn	np	nn	nn	nn	np	np	np	nn	np	np	np	np	np	nn	np	np	nn	np	nn	nn	nn	np	np	np	nn	nn	nn	nn	nn	nn	np	nn	nn	nn	np	np	np	np	nn	nn	np	nn
LG1_HB_2055_s58h1	F_0945853_L1_58_1	LG1	<nnxnp>	{-1}	(nn,np)	np	nn	np	nn	nn	nn	np	np	np	nn	np	np	np	np	np	nn	np	np	nn	np	nn	nn	nn	np	np	np	nn	nn	nn	nn	nn	nn	np	nn	nn	nn	np	np	np	nn	nn	nn	np	nn
LG1_HB_2056_s60h1	F_0945897_L1_60_1	LG1	<nnxnp>	{-1}	(nn,np)	np	nn	np	nn	nn	nn	np	np	np	nn	np	np	np	np	np	nn	np	np	nn	np	nn	nn	nn	np	np	np	nn	nn	nn	nn	nn	nn	np	nn	nn	nn	np	np	nn	nn	nn	nn	np	nn
LG1_HB_2056_s60h1	F_0945907_L1_60_1	LG1	<hkxhk>	{10}	(h-,kk)	h-	kk	h-	kk	h-	kk	h-	h-	h-	h-	h-	h-	h-	h-	h-	kk	h-	h-	kk	h-	kk	h-	h-	h-	h-	h-	kk	h-	kk	h-	kk	kk	h-	kk	h-	kk	h-	h-	kk	kk	h-	kk	h-	h-
LG1_HB_2056_s60h1	F_0945909_L1_60_1	LG1	<hkxhk>	{10}	(h-,kk)	h-	kk	h-	kk	h-	kk	h-	h-	h-	h-	h-	h-	h-	h-	h-	kk	h-	h-	kk	h-	kk	h-	h-	h-	h-	h-	kk	h-	kk	h-	kk	kk	h-	kk	h-	kk	h-	h-	kk	kk	h-	kk	h-	h-
LG1_HB_2057_s65h1	F_0946984_L1_65_1	LG1	<hkxhk>	{01}	(hh,hk,kk)	hk	hh	kk	hh	hk	hk	hk	hk	hk	hk	hk	hh	kk	hk	hk	hh	hk	hk	hh	hk	hh	hk	hk	hk	hk	hk	hh	kk	hk	hk	hk	hh	hk	hh	hk	hh	hk	hk	hh	hh	hk	hk	kk	hk
LG1_HB_2057_s65h1	F_0946989_L1_65_1	LG1	<nnxnp>	{-1}	(nn,np)	np	nn	np	nn	nn	nn	np	np	np	nn	nn	nn	np	np	np	nn	np	np	nn	np	nn	nn	nn	np	np	np	nn	np	np	nn	nn	nn	np	nn	nn	nn	np	np	nn	nn	nn	np	np	nn
LG1_HB_2057_s65h1	F_0947015_L1_65_1	LG1	<hkxhk>	{10}	(hh,hk,kk)	hk	kk	hh	kk	hk	hk	hk	hk	hk	hk	hk	kk	hh	hk	hk	kk	hk	hk	kk	hk	kk	hk	hk	hk	hk	hk	kk	hh	hk	hk	hk	kk	hk	kk	hk	kk	hk	hk	kk	kk	hk	hk	hh	hk
R_35468899_L1_65_1	R_35468899_L1_65_1	LG1	<lmxll>	{0-}	(ll,lm)	ll	ll	lm	ll	lm	lm	ll	ll	ll	lm	lm	ll	lm	ll	ll	ll	ll	ll	ll	ll	ll	lm	lm	ll	ll	lm	ll	lm	ll	lm	lm	ll	ll	ll	lm	ll	ll	ll	ll	lm	lm	ll	lm	lm
LG1_HB_2058_s65h1	F_0947636_L1_65_1	LG1	<lmxll>	{0-}	(ll,lm)	ll	ll	lm	ll	lm	lm	ll	ll	ll	lm	lm	ll	lm	ll	ll	ll	ll	ll	ll	ll	ll	lm	lm	ll	ll	lm	ll	lm	ll	lm	lm	ll	ll	ll	lm	ll	ll	ll	ll	lm	lm	ll	lm	lm
LG1_HB_2058_s65h1	F_0947651_L1_65_1	LG1	<lmxll>	{0-}	(ll,lm)	ll	ll	lm	ll	lm	lm	ll	ll	ll	lm	lm	ll	lm	ll	ll	ll	ll	ll	ll	ll	ll	lm	lm	ll	ll	lm	ll	lm	ll	lm	lm	ll	ll	ll	lm	ll	ll	ll	ll	lm	lm	ll	lm	lm
LG1_HB_2058_s65h1	F_0947613_L1_65_1	LG1	<nnxnp>	{-0}	(nn,np)	nn	np	nn	np	np	np	nn	nn	nn	nn	np	np	nn	nn	nn	np	np	nn	np	nn	nn	np	np	nn	nn	nn	np	nn	nn	np	np	np	np	np	np	np	nn	nn	np	np	np	nn	nn	np
LG1_HB_2059_s65h1	F_0947830_L1_65_1	LG1	<lmxll>	{0-}	(ll,lm)	ll	ll	lm	ll	lm	lm	ll	ll	ll	lm	lm	ll	lm	ll	ll	lm	ll	ll	ll	ll	ll	lm	lm	ll	ll	lm	ll	lm	ll	lm	lm	ll	ll	ll	lm	ll	ll	ll	ll	lm	lm	ll	lm	lm
LG1_HB_2059_s65h1	F_0947835_L1_65_1	LG1	<lmxll>	{0-}	(ll,lm)	ll	ll	lm	ll	lm	lm	ll	ll	ll	lm	lm	ll	lm	ll	ll	lm	ll	ll	ll	ll	ll	lm	lm	ll	ll	lm	ll	lm	ll	lm	lm	ll	ll	ll	lm	ll	ll	ll	ll	lm	lm	ll	lm	lm
LG1_HB_2059_s65h1	F_0947842_L1_65_1	LG1	<lmxll>	{0-}	(ll,lm)	ll	ll	lm	ll	lm	lm	ll	ll	ll	lm	lm	ll	lm	ll	ll	lm	ll	ll	ll	ll	ll	lm	lm	ll	ll	lm	ll	lm	ll	lm	lm	ll	ll	ll	lm	ll	ll	ll	ll	lm	lm	ll	lm	lm
LG1_HB_2059_s65h1	F_0947856_L1_65_1	LG1	<nnxnp>	{-0}	(nn,np)	nn	np	nn	np	np	np	nn	nn	nn	nn	np	np	nn	nn	nn	np	np	nn	np	nn	nn	np	np	nn	nn	nn	np	nn	nn	np	np	np	np	np	np	np	nn	nn	np	np	np	nn	nn	np
LG1_HB_2060_s65h1	F_0948090_L1_65_1	LG1	<hkxhk>	{11}	(hh,hk,kk)	kk	hk	hk	hk	hh	hh	kk	kk	kk	hk	hh	hk	hk	kk	kk	hh	hk	kk	hk	kk	kk	hh	hh	kk	kk	hk	hk	hk	kk	hh	hh	hk	hk	hk	hh	hk	kk	kk	hk	hh	hh	kk	hk	hh
LG1_HB_2060_s65h1	F_0948100_L1_65_1	LG1	<nnxnp>	{-0}	(nn,np)	nn	np	nn	np	np	np	nn	nn	nn	nn	np	np	nn	nn	nn	np	np	nn	np	nn	nn	np	np	nn	nn	nn	np	nn	nn	np	np	np	np	np	np	np	nn	nn	np	np	np	nn	nn	np
LG1_HB_2060_s65h1	R_35939850_L1_65_1	LG1	<hkxhk>	{00}	(hh,hk,kk)	hh	hk	hk	hk	kk	kk	hh	hh	hh	hk	kk	hk	hk	hh	hh	kk	hk	hh	hk	hh	hh	kk	kk	hh	hh	hk	hk	hk	hh	kk	kk	hk	hk	hk	kk	hk	hh	hh	hk	kk	kk	hh	hk	kk
LG1_HB_2061_s21h1	F_0948172_L2_21_1	LG1	<lmxll>	{1-}	(ll,lm)	lm	lm	lm	ll	ll	ll	lm	ll	lm	ll	lm	lm	lm	ll	ll	lm	lm	lm	ll	ll	lm	lm	lm	ll	ll	lm	ll	ll	lm	ll	lm	lm	ll	ll	ll	ll	lm	lm	lm	lm	ll	ll	lm	ll
LG1_HB_2074_s23h1	F_0953660_L2_23_1	LG1	<lmxll>	{0-}	(ll,lm)	ll	ll	lm	lm	lm	lm	ll	lm	ll	lm	ll	ll	ll	lm	lm	ll	ll	ll	lm	lm	ll	ll	ll	lm	lm	ll	lm	lm	ll	lm	ll	ll	lm	lm	lm	lm	ll	ll	lm	ll	lm	lm	ll	lm
LG1_HB_2128_s55h1	F_0974443_L3_55_1	LG1	<hkxhk>	{10}	(hh,hk,kk)	kk	hk	hk	kk	hk	kk	hk	hh	kk	hk	hk	hk	hk	hh	hh	kk	hk	hk	hh	hh	kk	kk	hk	hk	hh	kk	hk	hk	kk	hk	hk	kk	hh	hk	hk	kk	hk	hk	hk	hk	kk	hk	hk	hk
LG1_HB_2128_s55h1	F_0974449_L3_55_1	LG1	<hkxhk>	{10}	(hh,hk,kk)	kk	hk	hk	kk	hk	kk	hk	hh	kk	hk	hk	hk	hk	hh	hh	kk	hk	hk	hh	hh	kk	kk	hk	hk	hh	kk	hk	hk	kk	hk	hk	kk	hh	hk	hk	kk	hk	hk	hk	hk	kk	hk	hk	hk
LG1_HB_2128_s55h1	F_0974451_L3_55_1	LG1	<lmxll>	{1-}	(ll,lm)	lm	lm	lm	lm	ll	lm	lm	ll	lm	ll	lm	lm	lm	ll	ll	lm	lm	lm	ll	ll	lm	lm	lm	lm	ll	lm	ll	ll	lm	ll	lm	lm	ll	ll	ll	lm	lm	lm	lm	lm	lm	ll	lm	ll
LG1_HB_2212_s28h1	F_1004093_L6_28_1	LG1	<lmxll>	{0-}	(ll,lm)	ll	ll	lm	lm	lm	lm	ll	lm	ll	lm	ll	ll	ll	lm	lm	ll	ll	ll	lm	lm	ll	ll	ll	lm	lm	ll	lm	lm	ll	lm	ll	ll	lm	lm	lm	lm	ll	ll	lm	ll	lm	lm	ll	lm
LG1_HB_2228_s43h1	F_1010747_L6_43_1	LG1	<nnxnp>	{-0}	(nn,np)	np	nn	nn	np	np	np	nn	nn	np	np	nn	nn	nn	nn	nn	np	nn	nn	nn	nn	np	np	nn	nn	nn	np	np	np	np	np	nn	np	nn	np	np	np	nn	nn	nn	nn	np	np	nn	np
LG1_HB_2264_s48h1	F_1021083_L7_48_1	LG1	<lmxll>	{0-}	(ll,lm)	ll	ll	lm	lm	lm	lm	ll	lm	ll	lm	ll	ll	ll	lm	lm	ll	ll	ll	lm	lm	ll	ll	ll	lm	lm	ll	lm	lm	ll	lm	ll	ll	lm	lm	lm	lm	ll	ll	lm	ll	lm	lm	ll	lm
LG1_HB_2264_s48h1	F_1021087_L7_48_1	LG1	<lmxll>	{0-}	(ll,lm)	ll	ll	lm	lm	lm	lm	ll	lm	ll	lm	ll	ll	ll	lm	lm	ll	ll	ll	lm	lm	ll	ll	ll	lm	lm	ll	lm	lm	ll	lm	ll	ll	lm	lm	lm	lm	ll	ll	lm	ll	lm	lm	ll	lm
LG1_HB_2264_s48h1	F_1021088_L7_48_1	LG1	<lmxll>	{0-}	(ll,lm)	ll	ll	lm	lm	lm	lm	ll	lm	ll	lm	ll	ll	ll	lm	lm	ll	ll	ll	lm	lm	ll	ll	ll	lm	lm	ll	lm	lm	ll	lm	ll	ll	lm	lm	lm	lm	ll	ll	lm	ll	lm	lm	ll	lm
LG1_HB_2320_s35h1	F_1049454_L9_35_1	LG1	<lmxll>	{0-}	(ll,lm)	ll	lm	lm	lm	lm	lm	ll	lm	ll	lm	ll	ll	ll	lm	lm	ll	ll	ll	lm	lm	ll	ll	ll	lm	lm	ll	lm	lm	ll	lm	ll	ll	lm	lm	lm	lm	ll	ll	lm	ll	lm	lm	ll	lm
R_5940163_L1_PA	R_5940163_L1_PA	LG1	<lmxll>	{0-}	(ll,lm)	ll	ll	lm	lm	lm	lm	ll	lm	ll	lm	ll	ll	ll	lm	lm	ll	ll	ll	lm	lm	ll	ll	ll	lm	lm	ll	lm	lm	ll	lm	ll	ll	lm	lm	lm	lm	ll	ll	lm	ll	lm	lm	ll	lm
R_121548_L1_PA	R_121548_L1_PA	LG1	<lmxll>	{0-}	(ll,lm)	ll	ll	lm	lm	lm	lm	ll	lm	ll	lm	ll	ll	ll	lm	lm	ll	ll	ll	lm	lm	ll	ll	ll	lm	lm	ll	lm	lm	ll	lm	ll	ll	lm	lm	lm	lm	ll	ll	lm	ll	lm	lm	ll	lm
R_180528_L1_PA	R_180528_L1_PA	LG1	<lmxll>	{0-}	(ll,lm)	ll	ll	lm	lm	lm	lm	ll	lm	ll	lm	ll	ll	ll	lm	lm	ll	ll	ll	lm	lm	ll	ll	ll	lm	lm	ll	lm	lm	ll	lm	ll	ll	lm	lm	lm	lm	ll	ll	lm	ll	lm	lm	ll	lm
LG1_HB_2442_s74h2	F_1080637_L1_74_2	LG1	<nnxnp>	{-0}	(nn,np)	np	nn	nn	np	np	np	nn	nn	np	np	nn	nn	nn	nn	nn	nn	nn	nn	nn	nn	np	np	nn	nn	nn	np	np	np	np	np	nn	np	nn	np	np	np	nn	nn	nn	nn	np	np	nn	np
LG1_HB_2442_s74h2	F_1080640_L1_74_2	LG1	<hkxhk>	{01}	(hh,hk,kk)	hh	hk	hk	hh	hk	hh	hk	kk	hh	hk	hk	hk	hk	kk	kk	hk	hk	hk	kk	kk	hh	hh	hk	kk	kk	hh	hk	hk	hh	hk	hk	hh	kk	hk	hk	hh	hk	hk	hk	hk	hh	hk	hk	hk
LG1_HB_2442_s74h2	F_1080641_L1_74_2	LG1	<lmxll>	{1-}	(ll,lm)	lm	lm	lm	lm	ll	lm	lm	ll	lm	ll	lm	lm	lm	ll	ll	lm	lm	lm	ll	ll	lm	lm	lm	ll	ll	lm	ll	ll	lm	ll	lm	lm	ll	ll	ll	lm	lm	lm	lm	lm	lm	ll	lm	ll
LG1_HB_2448_s84h2	F_1082423_L1_84_2	LG1	<hkxhk>	{11}	(hh,hk,kk)	kk	hk	hk	hk	hh	hh	kk	kk	kk	hk	hh	hk	hk	kk	kk	hk	hk	kk	hk	kk	kk	hh	hh	kk	kk	hk	hk	hk	kk	hh	hh	hk	hk	hk	hh	hk	kk	kk	hk	hh	hh	kk	hk	hh
LG1_HB_2448_s84h2	F_1082432_L1_84_2	LG1	<lmxll>	{0-}	(ll,lm)	ll	ll	lm	ll	lm	lm	ll	ll	ll	lm	lm	ll	lm	ll	ll	ll	ll	ll	ll	ll	ll	lm	lm	ll	ll	lm	ll	lm	ll	lm	lm	ll	ll	ll	lm	ll	ll	ll	ll	lm	lm	ll	lm	lm
LG1_HB_2448_s84h2	F_1082444_L1_84_2	LG1	<lmxll>	{0-}	(ll,lm)	ll	ll	lm	ll	lm	lm	ll	ll	ll	lm	lm	ll	lm	ll	ll	ll	ll	ll	ll	ll	ll	lm	lm	ll	ll	lm	ll	lm	ll	lm	lm	ll	ll	ll	lm	ll	ll	ll	ll	lm	lm	ll	lm	lm
LG1_HB_2448_s84h2	F_1082449_L1_84_2	LG1	<lmxll>	{0-}	(ll,lm)	ll	ll	lm	ll	lm	lm	ll	ll	ll	lm	lm	ll	lm	ll	ll	ll	ll	ll	ll	ll	ll	lm	lm	ll	ll	lm	ll	lm	ll	lm	lm	ll	ll	ll	lm	ll	ll	ll	ll	lm	lm	ll	lm	lm
LG1_HB_2448_s84h2	F_1082427_L1_84_2	LG1	<nnxnp>	{-0}	(nn,np)	nn	np	nn	np	np	np	nn	nn	nn	nn	np	np	nn	nn	nn	np	np	nn	np	nn	nn	np	np	nn	nn	nn	np	nn	nn	np	np	np	np	np	np	np	nn	nn	np	np	np	nn	nn	np
LG1_HB_2476_s81h2	F_1089798_L3_81_2	LG1	<lmxll>	{0-}	(ll,lm)	ll	ll	lm	lm	lm	lm	ll	lm	ll	lm	ll	ll	ll	lm	lm	ll	ll	ll	lm	lm	ll	ll	ll	lm	lm	ll	lm	lm	ll	lm	ll	ll	lm	lm	lm	lm	ll	ll	lm	ll	lm	lm	ll	lm
LG1_HB_2523_s62h2	F_1099412_L7_62_2	LG1	<lmxll>	{0-}	(ll,lm)	ll	ll	lm	lm	lm	lm	ll	lm	ll	lm	ll	ll	ll	lm	lm	ll	ll	ll	lm	lm	ll	ll	ll	lm	lm	ll	lm	lm	ll	lm	ll	ll	lm	lm	--	lm	ll	ll	lm	ll	lm	--	ll	lm
LG1_HB_2523_s62h2	F_1099420_L7_62_2	LG1	<lmxll>	{0-}	(ll,lm)	ll	ll	lm	lm	lm	lm	ll	lm	ll	lm	ll	ll	ll	lm	lm	ll	ll	ll	lm	lm	ll	ll	ll	lm	lm	ll	lm	lm	ll	lm	ll	ll	lm	lm	lm	lm	ll	ll	lm	ll	lm	lm	ll	lm
F_1099992_L7_66_2	F_1099992_L7_66_2	LG1	<lmxll>	{0-}	(ll,lm)	ll	ll	lm	lm	lm	lm	ll	lm	ll	lm	ll	ll	ll	lm	lm	ll	ll	ll	lm	lm	ll	ll	ll	lm	lm	ll	lm	lm	ll	lm	ll	ll	lm	lm	lm	lm	ll	ll	lm	ll	lm	lm	ll	lm
LG1_HB_2575_s69h3	F_1108208_L11_69_3	LG1	<hkxhk>	{11}	(hh,hk,kk)	hk	hk	hk	hh	hh	hh	hk	hk	hk	hh	kk	kk	hk	hk	hk	kk	kk	kk	hk	hk	hk	hk	kk	hk	hk	hk	hk	hh	hk	hk	kk	hk	hk	hk	hh	hk	kk	kk	hk	kk	hh	hh	kk	hh
LG1_HB_2588_s129h3	F_1111605_L15_129_3	LG1	<lmxll>	{0-}	(ll,lm)	ll	ll	lm	lm	lm	lm	ll	lm	ll	lm	ll	ll	ll	lm	lm	ll	ll	ll	lm	lm	ll	ll	ll	lm	lm	ll	lm	lm	ll	lm	ll	ll	lm	lm	lm	lm	ll	ll	lm	ll	lm	lm	ll	lm
LG1_HB_2599_s103h3	F_1114720_L3_103_3	LG1	<lmxll>	{0-}	(ll,lm)	ll	ll	lm	lm	lm	lm	ll	lm	ll	lm	ll	ll	ll	lm	lm	ll	ll	ll	lm	lm	ll	ll	ll	lm	lm	ll	lm	lm	ll	lm	ll	ll	lm	lm	lm	lm	ll	ll	lm	ll	lm	lm	ll	lm
LG1_HB_2599_s103h3	F_1114722_L3_103_3	LG1	<lmxll>	{0-}	(ll,lm)	ll	ll	lm	lm	lm	lm	ll	lm	ll	lm	ll	ll	ll	lm	lm	ll	ll	ll	lm	lm	ll	ll	ll	lm	lm	ll	lm	lm	ll	lm	ll	ll	lm	lm	lm	lm	ll	ll	lm	ll	lm	lm	ll	lm
LG1_HB_2599_s103h3	F_1114742_L3_103_3	LG1	<lmxll>	{0-}	(ll,lm)	ll	ll	lm	lm	lm	lm	ll	lm	ll	lm	ll	ll	ll	lm	lm	ll	ll	ll	lm	lm	ll	ll	ll	lm	lm	ll	lm	lm	ll	lm	ll	ll	lm	lm	lm	lm	ll	ll	lm	ll	lm	lm	ll	lm
LG1_HB_3001_s56h1	R_21289759_L1_56_1	LG1	<lmxll>	{0-}	(ll,lm)	ll	ll	ll	ll	lm	ll	ll	ll	ll	lm	ll	ll	ll	lm	lm	ll	ll	ll	ll	ll	ll	lm	lm	ll	ll	ll	lm	lm	ll	lm	ll	ll	lm	ll	lm	ll	ll	ll	ll	ll	lm	ll	ll	lm
R_30217061_L1_82_2	R_30217061_L1_82_2	LG1	<nnxnp>	{-1}	(nn,np)	np	nn	np	nn	nn	nn	np	np	np	nn	np	np	np	np	np	nn	np	np	nn	np	nn	nn	nn	np	np	np	nn	nn	nn	nn	nn	nn	np	nn	nn	nn	np	np	nn	nn	nn	--	np	nn
GD_00152_L1_42_1	GD_00152_L1_42_1	LG1	<lmxll>	{0-}	(ll,lm)	ll	lm	lm	lm	lm	lm	ll	lm	ll	lm	ll	ll	ll	lm	lm	ll	ll	ll	lm	lm	ll	ll	ll	lm	lm	ll	lm	lm	ll	lm	ll	ll	lm	lm	lm	lm	ll	ll	lm	ll	lm	lm	ll	lm
LG1_HB_3009	R_3094248_L1_PA	LG1	<lmxll>	{0-}	(ll,lm)	ll	ll	lm	lm	lm	lm	ll	lm	ll	lm	ll	ll	ll	lm	lm	ll	ll	ll	lm	lm	ll	ll	ll	lm	lm	ll	lm	lm	ll	lm	ll	ll	lm	lm	lm	lm	ll	ll	lm	ll	lm	lm	ll	lm
LG1_HB_3009	R_3099492_L1_PA	LG1	<lmxll>	{0-}	(ll,lm)	ll	ll	lm	lm	lm	lm	ll	lm	ll	lm	ll	ll	ll	lm	lm	ll	ll	ll	lm	lm	ll	ll	ll	lm	lm	ll	lm	lm	ll	lm	ll	ll	lm	lm	lm	lm	ll	ll	lm	ll	lm	lm	ll	lm
R_11532952_L1_PA	R_11532952_L1_PA	LG1	<lmxll>	{1-}	(ll,lm)	lm	lm	lm	ll	ll	ll	lm	ll	lm	ll	lm	lm	lm	ll	ll	lm	lm	lm	ll	ll	lm	lm	lm	ll	ll	lm	ll	ll	lm	ll	lm	lm	ll	ll	ll	ll	lm	lm	lm	lm	ll	ll	lm	ll
R_13093630_L1_PA	R_13093630_L1_PA	LG1	<hkxhk>	{01}	(hh,hk,kk)	hh	hk	hk	hk	hk	hk	hk	kk	hh	hk	hk	hk	hk	kk	kk	hk	hk	hk	kk	kk	hh	hh	hk	kk	kk	hh	hk	hk	hh	kk	hk	hh	kk	kk	hk	hk	hk	hk	hk	hk	hk	hk	hk	hk
LG1_HB_3022	GD_02538_L1_PA	LG1	<nnxnp>	{-1}	(nn,np)	nn	np	np	nn	nn	nn	np	np	nn	nn	np	np	np	np	np	nn	np	np	np	np	nn	nn	np	np	np	nn	nn	nn	nn	nn	np	nn	np	nn	nn	nn	np	np	np	np	nn	nn	np	nn
cR_14519247_L1_PA	R_14519247_L1_PA	LG1	<hkxhk>	{10}	(hh,hk,kk)	kk	hk	hk	kk	hk	kk	hk	hh	kk	hk	hk	hk	hk	hh	hh	hk	hk	hk	hh	hh	kk	kk	hk	hh	hh	kk	hk	hk	kk	hk	hk	kk	hh	hk	hk	kk	hk	hk	hk	hk	kk	hk	hk	hk
LG1_HB_3023	R_14699213_L1_PA	LG1	<hkxhk>	{01}	(hh,hk,kk)	hh	hk	hk	hh	hk	hh	hk	kk	hh	hk	hk	hk	hk	kk	kk	hk	hk	hk	kk	kk	hh	hh	hk	kk	kk	hh	hk	hk	hh	hk	hk	hh	kk	hk	hk	hh	hk	hk	hk	hk	hh	hk	hk	hk
LG1_HB_3023	R_14708397_L1_PA	LG1	<hkxhk>	{01}	(hh,hk,kk)	hh	hk	hk	hh	hk	hh	hk	kk	hh	hk	hk	hk	hk	kk	kk	hk	hk	hk	kk	kk	hh	hh	hk	kk	kk	hh	hk	hk	hh	hk	hk	hh	kk	hk	hk	hh	hk	hk	hk	hk	hh	hk	hk	hk
LG1_HB_3045	R_30649026_L1_PA	LG1	<nnxnp>	{-1}	(nn,np)	np	nn	np	nn	nn	nn	np	np	np	nn	np	np	np	np	np	nn	np	np	nn	np	nn	nn	nn	np	np	np	nn	np	nn	nn	nn	nn	np	nn	nn	nn	np	np	nn	nn	nn	nn	np	nn
LG1_HB_3047	R_31736133_L1_PA	LG1	<hkxhk>	{10}	(h-,kk)	h-	kk	h-	kk	h-	kk	h-	h-	h-	h-	h-	kk	h-	h-	h-	kk	h-	h-	kk	h-	kk	h-	h-	h-	h-	h-	kk	h-	h-	h-	h-	kk	h-	kk	h-	kk	h-	h-	kk	kk	h-	kk	h-	h-
LG1_HB_3052	R_34439805_L1_PA	LG1	<lmxll>	{0-}	(ll,lm)	ll	ll	lm	ll	lm	lm	ll	ll	ll	lm	lm	ll	lm	ll	ll	ll	ll	ll	ll	ll	ll	lm	lm	ll	ll	ll	ll	lm	ll	lm	lm	ll	ll	ll	lm	ll	ll	ll	ll	lm	lm	ll	lm	lm
R_35787897_L1_PA	R_35787897_L1_PA	LG1	<hkxhk>	{11}	(hh,hk,kk)	kk	hk	kk	hk	hh	hk	kk	kk	kk	hh	kk	kk	kk	kk	hk	hk	kk	kk	hk	kk	hk	hh	hh	kk	kk	kk	hh	hh	hk	hh	hk	hk	hk	hk	hh	hk	kk	kk	kk	kk	hh	hk	kk	hh
LG1_HB_4015	Rvi6_Vf5_R416	LG1	<nnxnp>	{-1}	(nn,np)	np	nn	np	nn	nn	nn	np	np	np	nn	np	np	np	np	np	nn	np	np	nn	np	nn	nn	nn	np	np	np	nn	nn	nn	nn	nn	nn	np	nn	nn	nn	np	np	nn	nn	nn	nn	np	nn
LG1_HB_434	F_0197405_L13_PA	LG1	<lmxll>	{0-}	(ll,lm)	ll	ll	lm	lm	lm	lm	ll	lm	ll	lm	ll	ll	ll	lm	lm	ll	ll	ll	lm	lm	ll	ll	ll	lm	lm	ll	lm	lm	ll	lm	ll	ll	lm	lm	lm	lm	ll	ll	lm	ll	lm	lm	ll	lm
LG1_HB_434	F_0197414_L13_PA	LG1	<lmxll>	{0-}	(ll,lm)	ll	ll	lm	lm	lm	lm	ll	lm	ll	lm	ll	ll	ll	lm	lm	ll	ll	ll	lm	lm	ll	ll	ll	lm	lm	ll	lm	lm	ll	lm	ll	ll	lm	lm	lm	lm	ll	ll	lm	ll	lm	lm	ll	lm
LG1_HB_434	F_0197433_L13_PA	LG1	<lmxll>	{0-}	(ll,lm)	ll	ll	lm	lm	lm	lm	ll	lm	ll	lm	ll	ll	ll	lm	lm	ll	ll	ll	lm	lm	ll	ll	ll	lm	lm	ll	lm	lm	ll	lm	ll	ll	lm	lm	lm	lm	ll	ll	lm	ll	lm	lm	ll	lm
LG1_HB_434	F_0197440_L13_PA	LG1	<lmxll>	{0-}	(ll,lm)	ll	ll	lm	lm	lm	lm	ll	lm	ll	lm	ll	ll	ll	lm	lm	ll	ll	ll	lm	lm	ll	ll	ll	lm	lm	ll	lm	lm	ll	lm	ll	ll	lm	lm	lm	lm	ll	ll	lm	ll	lm	lm	ll	lm
LG1_HB_435	F_0197737_L13_PA	LG1	<lmxll>	{0-}	(ll,lm)	ll	ll	lm	lm	lm	lm	ll	lm	ll	lm	ll	ll	ll	lm	lm	ll	ll	ll	lm	lm	ll	ll	ll	lm	lm	ll	lm	lm	ll	lm	ll	ll	lm	lm	lm	lm	ll	ll	lm	ll	lm	lm	ll	lm
LG1_HB_435	F_0197753_L13_PA	LG1	<lmxll>	{0-}	(ll,lm)	ll	ll	lm	lm	lm	lm	ll	lm	ll	lm	ll	ll	ll	lm	lm	ll	ll	ll	lm	lm	ll	ll	ll	lm	lm	ll	lm	lm	ll	lm	ll	ll	lm	lm	lm	lm	ll	ll	lm	ll	lm	lm	ll	lm
LG1_HB_435	F_0197759_L13_PA	LG1	<lmxll>	{0-}	(ll,lm)	ll	ll	lm	lm	lm	lm	ll	lm	ll	lm	ll	ll	ll	lm	lm	ll	ll	ll	lm	lm	ll	ll	ll	lm	lm	ll	lm	lm	ll	lm	ll	ll	lm	lm	lm	lm	ll	ll	lm	ll	lm	lm	ll	lm
LG1_HB_849	F_0400919_L17_PA	LG1	<lmxll>	{0-}	(ll,lm)	ll	ll	lm	lm	lm	lm	ll	lm	ll	lm	ll	ll	ll	lm	lm	ll	ll	ll	lm	lm	ll	ll	ll	lm	lm	ll	lm	lm	ll	lm	ll	ll	lm	lm	lm	lm	ll	ll	lm	ll	lm	lm	ll	lm
F_0409675_L1_PA	F_0409675_L1_PA	LG1	<lmxll>	{0-}	(ll,lm)	ll	ll	lm	lm	lm	lm	ll	lm	ll	lm	ll	ll	ll	lm	lm	ll	ll	ll	lm	lm	ll	ll	ll	lm	lm	ll	lm	lm	ll	lm	ll	ll	lm	lm	lm	lm	ll	ll	lm	ll	lm	lm	ll	lm
LG1_HB_868	F_0409698_L1_PA	LG1	<lmxll>	{0-}	(ll,lm)	ll	ll	lm	lm	lm	lm	ll	lm	ll	lm	ll	ll	ll	lm	lm	ll	ll	ll	lm	lm	ll	ll	ll	lm	lm	ll	lm	lm	ll	lm	ll	ll	lm	lm	lm	lm	ll	ll	--	ll	lm	lm	ll	lm
LG1_HB_876	F_0411211_L1_PA	LG1	<lmxll>	{0-}	(ll,lm)	ll	ll	lm	lm	lm	lm	ll	lm	ll	lm	ll	ll	ll	lm	lm	ll	ll	ll	lm	lm	ll	ll	ll	lm	lm	ll	lm	lm	ll	lm	ll	ll	lm	lm	lm	lm	ll	ll	lm	ll	lm	lm	ll	lm
LG1_HB_877	F_0411240_L1_PA	LG1	<lmxll>	{0-}	(ll,lm)	ll	ll	lm	lm	lm	lm	ll	lm	ll	lm	ll	ll	ll	lm	lm	ll	ll	ll	lm	lm	ll	ll	ll	lm	lm	ll	lm	lm	ll	lm	ll	ll	lm	lm	lm	lm	ll	ll	lm	ll	lm	lm	ll	lm
LG1_HB_878	F_0411306_L1_PA	LG1	<lmxll>	{0-}	(ll,lm)	ll	ll	lm	lm	lm	lm	ll	lm	ll	lm	ll	ll	ll	lm	lm	ll	ll	ll	lm	lm	ll	ll	ll	lm	lm	ll	lm	lm	ll	lm	ll	ll	lm	lm	lm	lm	ll	ll	lm	ll	lm	lm	ll	lm
LG1_HB_878	F_0411310_L1_PA	LG1	<lmxll>	{0-}	(ll,lm)	ll	ll	lm	lm	lm	lm	ll	lm	ll	lm	ll	ll	ll	lm	lm	ll	ll	ll	lm	lm	ll	ll	ll	lm	lm	ll	lm	lm	ll	lm	ll	ll	lm	lm	lm	lm	ll	ll	lm	ll	lm	lm	ll	lm
LG1_HB_879	F_0411409_L1_PA	LG1	<lmxll>	{0-}	(ll,lm)	ll	ll	lm	lm	lm	lm	ll	lm	ll	lm	ll	ll	ll	lm	lm	ll	ll	ll	lm	lm	ll	ll	ll	lm	lm	ll	lm	lm	ll	lm	ll	ll	lm	lm	lm	lm	ll	ll	lm	ll	lm	lm	ll	lm
LG1_HB_880	F_0411478_L1_PA	LG1	<lmxll>	{0-}	(ll,lm)	ll	ll	lm	lm	lm	lm	ll	lm	ll	lm	ll	ll	ll	lm	lm	ll	ll	ll	lm	lm	ll	ll	ll	lm	lm	ll	lm	lm	ll	lm	ll	ll	lm	lm	lm	lm	ll	ll	lm	ll	lm	lm	ll	lm
LG1_HB_880	F_0411487_L1_PA	LG1	<lmxll>	{0-}	(ll,lm)	ll	ll	lm	lm	lm	lm	ll	lm	ll	lm	ll	ll	ll	lm	lm	ll	ll	ll	lm	lm	ll	ll	ll	lm	lm	ll	lm	lm	ll	lm	ll	ll	lm	lm	lm	lm	ll	ll	lm	ll	lm	lm	ll	lm
LG1_HB_880	F_0411491_L1_PA	LG1	<lmxll>	{0-}	(ll,lm)	ll	ll	lm	lm	lm	lm	ll	lm	ll	lm	ll	ll	ll	lm	lm	ll	ll	ll	lm	lm	ll	ll	ll	lm	lm	ll	lm	lm	ll	lm	ll	ll	lm	lm	lm	lm	ll	ll	lm	ll	lm	lm	ll	lm
LG1_HB_880	F_0411493_L1_PA	LG1	<lmxll>	{0-}	(ll,lm)	ll	ll	lm	lm	lm	lm	ll	lm	ll	lm	ll	ll	ll	lm	lm	ll	ll	ll	lm	lm	ll	ll	ll	lm	lm	ll	lm	lm	ll	lm	ll	ll	lm	lm	lm	lm	ll	ll	lm	ll	lm	lm	ll	lm
LG1_HB_881	F_0411698_L1_PA	LG1	<lmxll>	{0-}	(ll,lm)	ll	ll	lm	lm	lm	lm	ll	lm	ll	lm	ll	ll	ll	lm	lm	ll	ll	ll	lm	lm	ll	ll	ll	lm	lm	ll	lm	lm	ll	lm	ll	ll	lm	lm	lm	lm	ll	ll	lm	ll	lm	lm	ll	lm
LG1_HB_887	F_0415504_L1_PA	LG1	<hkxhk>	{11}	(hh,hk,kk)	hk	hk	hk	hh	hh	hh	hk	hk	hk	hh	kk	kk	hk	hk	hk	kk	kk	kk	hk	hk	hk	hk	kk	hk	hk	hk	hk	hh	hk	hk	kk	hk	hk	hk	hh	hk	kk	kk	hk	kk	hh	hh	kk	hh
LG1_HB_887	F_0415516_L1_PA	LG1	<hkxhk>	{00}	(hh,hk,kk)	hk	hk	hk	kk	kk	kk	hk	hk	hk	kk	hh	hh	hk	hk	hk	hh	hh	hh	hk	hk	hk	hk	hh	hk	hk	hk	hk	kk	hk	hk	hh	hk	hk	hk	kk	hk	hh	hh	hk	hh	kk	kk	hh	kk
LG1_HB_890	F_0416997_L1_PA	LG1	<hkxhk>	{00}	(hh,hk,kk)	hk	hk	hk	kk	kk	kk	hk	hk	hk	kk	hh	hh	hk	hk	hk	hh	hh	hh	hk	hk	hk	hk	hh	hk	hk	hk	hk	kk	hk	hk	hh	hk	hk	hk	kk	hk	hh	hh	hk	hh	kk	kk	hh	kk
LG1_HB_890	F_0417007_L1_PA	LG1	<hkxhk>	{11}	(hh,hk,kk)	hk	hk	hk	hh	hh	hh	hk	hk	hk	hh	kk	kk	hk	hk	hk	kk	kk	kk	hk	hk	hk	hk	kk	hk	hk	hk	hk	hh	hk	hk	kk	hk	hk	hk	hh	hk	kk	kk	hk	kk	hh	hh	kk	hh
LG1_HB_890	GD_02428_L1_PA	LG1	<hkxhk>	{00}	(hh,hk,kk)	hk	hk	hk	kk	kk	kk	hk	hk	hk	kk	hh	hh	hk	hk	hk	hh	hh	hh	hk	hk	hk	hk	hh	hk	hk	hk	hk	kk	hk	hk	hh	hk	hk	hk	kk	hk	hh	hh	hk	hh	kk	kk	hh	kk
LG1_HB_891	F_0417197_L1_PA	LG1	<hkxhk>	{00}	(hh,hk,kk)	hk	hk	hk	kk	kk	kk	hh	hk	hk	kk	hh	hh	hk	hk	hk	hh	hh	hh	hk	hk	hk	hk	hh	hk	hk	hk	hk	kk	hk	hk	hh	hk	hk	hk	kk	hk	hh	hh	hh	hh	kk	kk	hh	kk
LG1_HB_891	F_0417208_L1_PA	LG1	<hkxhk>	{11}	(hh,hk,kk)	hk	hk	hk	hh	hh	hh	kk	hk	hk	hh	kk	kk	hk	hk	hk	kk	kk	kk	hk	hk	hk	hk	kk	hk	hk	hk	hk	hh	hk	hk	kk	hk	hk	hk	hh	hk	kk	kk	kk	kk	hh	hh	kk	hh
LG1_HB_892	R_9907051_L1_PA	LG1	<lmxll>	{1-}	(ll,lm)	lm	ll	lm	ll	ll	ll	lm	ll	lm	ll	lm	lm	lm	ll	ll	lm	lm	lm	ll	ll	lm	lm	lm	ll	ll	lm	ll	ll	lm	ll	lm	lm	ll	ll	ll	ll	lm	lm	lm	lm	ll	ll	lm	ll
LG1_HB_893	F_0417939_L1_PA	LG1	<lmxll>	{1-}	(ll,lm)	lm	lm	lm	ll	ll	ll	lm	ll	lm	ll	lm	lm	lm	ll	ll	lm	lm	lm	ll	ll	lm	lm	lm	ll	ll	lm	ll	ll	lm	ll	lm	lm	ll	ll	ll	ll	lm	lm	lm	lm	ll	ll	lm	ll
LG1_HB_895	F_0418562_L1_PA	LG1	<hkxhk>	{00}	(hh,hk,kk)	hk	hk	hk	kk	kk	kk	hk	hk	hk	kk	hh	hh	hk	hk	hk	hh	hh	hh	hk	hk	hk	hk	hh	hk	hk	hk	hk	kk	hk	hk	hh	hk	hk	hk	kk	hk	hh	hh	hk	hh	kk	kk	hh	kk
LG1_HB_895	F_0418565_L1_PA	LG1	<hkxhk>	{11}	(hh,hk,kk)	hk	hk	hk	hh	hh	hh	hk	hk	hk	hh	kk	kk	hk	hk	hk	kk	kk	kk	hk	hk	hk	hk	kk	hk	hk	hk	hk	hh	hk	hk	kk	hk	hk	hk	hh	hk	kk	kk	hk	kk	hh	hh	kk	hh
LG1_HB_895	F_0418576_L1_PA	LG1	<hkxhk>	{00}	(hh,hk,kk)	hk	hk	hk	kk	kk	kk	hk	hk	hk	kk	hh	hh	hk	hk	hk	hh	hh	hh	hk	hk	hk	hk	hh	hk	hk	hk	hk	kk	hk	hk	hh	hk	hk	hk	kk	hk	hh	hh	hk	hh	kk	kk	hh	kk
LG1_HB_895	F_0418561_L1_PA	LG1	<hkxhk>	{00}	(h-,kk)	h-	h-	h-	kk	kk	kk	h-	h-	h-	kk	h-	h-	h-	h-	h-	h-	h-	h-	h-	h-	h-	h-	h-	h-	h-	h-	h-	kk	h-	h-	h-	h-	h-	h-	kk	h-	h-	h-	h-	h-	kk	kk	h-	kk
LG1_HB_897	F_0419285_L1_PA	LG1	<lmxll>	{1-}	(ll,lm)	lm	lm	lm	ll	ll	ll	lm	ll	lm	ll	lm	lm	lm	ll	ll	lm	lm	lm	ll	ll	lm	lm	lm	ll	ll	lm	ll	ll	lm	ll	lm	lm	ll	ll	ll	ll	lm	lm	lm	lm	ll	ll	lm	ll
LG1_HB_897	F_0419286_L1_PA	LG1	<lmxll>	{1-}	(ll,lm)	lm	lm	lm	ll	ll	ll	lm	ll	lm	ll	lm	lm	lm	ll	ll	lm	lm	lm	ll	ll	lm	lm	lm	ll	ll	lm	ll	ll	lm	ll	lm	lm	ll	ll	ll	ll	lm	lm	lm	lm	ll	ll	lm	ll
LG1_HB_897	R_11489706_L1_PA	LG1	<lmxll>	{1-}	(ll,lm)	lm	lm	lm	ll	ll	ll	lm	ll	lm	ll	lm	lm	lm	ll	ll	lm	lm	lm	ll	ll	lm	lm	lm	ll	ll	lm	ll	ll	lm	ll	lm	lm	ll	ll	ll	ll	lm	lm	lm	lm	ll	ll	lm	ll
LG1_HB_897.5	R_11508677_L1_PA	LG1	<lmxll>	{1-}	(ll,lm)	lm	lm	lm	ll	ll	ll	lm	ll	lm	ll	lm	lm	lm	ll	ll	lm	lm	lm	ll	ll	lm	lm	lm	ll	ll	lm	ll	ll	lm	ll	lm	lm	ll	ll	ll	ll	lm	lm	lm	lm	ll	ll	lm	ll
LG1_HB_899	F_0419750_L1_PA	LG1	<lmxll>	{1-}	(ll,lm)	lm	lm	lm	ll	ll	ll	lm	ll	lm	ll	lm	lm	lm	ll	ll	lm	lm	lm	ll	ll	lm	lm	lm	ll	ll	lm	ll	ll	lm	ll	lm	lm	ll	ll	ll	ll	lm	lm	lm	lm	ll	ll	lm	ll
LG1_HB_900	GD_02334_L1_PA	LG1	<lmxll>	{1-}	(ll,lm)	lm	lm	lm	ll	ll	ll	lm	ll	lm	ll	lm	lm	lm	ll	ll	lm	lm	lm	ll	ll	lm	lm	lm	ll	ll	lm	ll	ll	lm	ll	lm	lm	ll	ll	ll	ll	lm	lm	lm	lm	ll	ll	lm	ll
LG1_HB_901	F_0420129_L1_PA	LG1	<nnxnp>	{-1}	(nn,np)	nn	np	np	nn	nn	nn	np	np	nn	nn	np	np	np	np	np	np	np	np	np	np	nn	nn	np	np	np	nn	nn	nn	nn	nn	np	nn	np	nn	nn	nn	np	np	np	np	nn	nn	np	nn
LG1_HB_901	F_0420150_L1_PA	LG1	<nnxnp>	{-1}	(nn,np)	nn	np	np	nn	nn	nn	np	np	nn	nn	np	np	np	np	np	np	np	np	np	np	nn	nn	np	np	np	nn	nn	nn	nn	nn	np	nn	np	nn	nn	nn	np	np	np	np	nn	nn	np	nn
LG1_HB_901	F_0420170_L1_PA	LG1	<nnxnp>	{-1}	(nn,np)	nn	np	np	nn	nn	nn	np	np	nn	nn	np	np	np	np	np	np	np	np	np	np	nn	nn	np	np	np	nn	nn	nn	nn	nn	np	nn	np	nn	nn	nn	np	np	np	np	nn	nn	np	nn
LG1_HB_902	F_0420895_L1_PA	LG1	<hkxhk>	{01}	(hh,hk,kk)	hh	hk	hk	hk	hk	hk	hk	kk	hh	hk	hk	hk	hk	kk	kk	hk	hk	hk	kk	kk	hh	hh	hk	kk	kk	hh	hk	hk	hh	kk	hk	hh	kk	kk	hk	hk	hk	hk	hk	hk	hk	hk	hk	hk
LG1_HB_902	F_0420896_L1_PA	LG1	<hkxhk>	{01}	(hh,hk,kk)	hh	hk	hk	hk	hk	hk	hk	kk	hh	hk	hk	hk	hk	kk	kk	hk	hk	hk	kk	kk	hh	hh	hk	kk	kk	hh	hk	hk	hh	kk	hk	hh	kk	kk	hk	hk	hk	hk	hk	hk	hk	hk	hk	hk
LG1_HB_902	F_0420898_L1_PA	LG1	<hkxhk>	{10}	(hh,hk,kk)	kk	hk	hk	hk	hk	hk	hk	hh	kk	hk	hk	hk	hk	hh	hh	hk	hk	hk	hh	hh	kk	kk	hk	hh	hh	kk	hk	hk	kk	hh	hk	kk	hh	hh	hk	hk	hk	hk	hk	hk	hk	hk	hk	hk
LG1_HB_902	R_13037789_L1_PA	LG1	<hkxhk>	{01}	(hh,hk,kk)	hh	hk	hk	hk	hk	hk	hk	kk	hh	hk	hk	hk	hk	kk	kk	hk	hk	hk	kk	kk	hh	hh	hk	kk	kk	hh	hk	hk	hh	kk	hk	hh	kk	kk	hk	hk	hk	hk	hk	hk	hk	hk	hk	hk
LG1_HB_902	F_0420924_L1_PA	LG1	<nnxnp>	{-0}	(nn,np)	np	nn	nn	np	np	np	nn	nn	np	np	nn	nn	nn	nn	nn	nn	nn	nn	nn	nn	np	np	nn	nn	nn	np	np	np	np	nn	nn	np	nn	nn	np	np	nn	nn	nn	nn	np	np	nn	np
LG1_HB_905	F_0421625_L1_PA	LG1	<lmxll>	{0-}	(ll,lm)	ll	ll	ll	lm	lm	ll	ll	lm	ll	lm	ll	ll	ll	lm	lm	ll	ll	ll	lm	lm	ll	ll	ll	lm	lm	ll	lm	lm	ll	lm	ll	ll	lm	lm	lm	ll	ll	ll	ll	ll	ll	lm	ll	lm
LG1_HB_905	F_0421635_L1_PA	LG1	<nnxnp>	{-1}	(nn,np)	nn	np	np	nn	nn	nn	np	np	nn	nn	np	np	np	np	np	np	np	np	np	np	nn	nn	np	np	np	nn	nn	nn	nn	nn	np	nn	np	nn	nn	nn	np	np	np	np	nn	nn	np	nn
LG1_HB_905.5	R_14001081_L1_PA	LG1	<hkxhk>	{01}	(hh,hk,kk)	hh	hk	hk	hh	hk	hh	hk	kk	hh	hk	hk	hk	hk	kk	kk	hk	hk	hk	kk	kk	hh	hh	hk	kk	kk	hh	hk	hk	hh	hk	hk	hh	kk	hk	hk	hh	hk	hk	hk	hk	hh	hk	hk	hk
LG1_HB_906	F_0422075_L1_PA	LG1	<nnxnp>	{-0}	(nn,np)	np	nn	nn	np	np	np	nn	nn	np	np	nn	nn	nn	nn	nn	nn	nn	nn	nn	nn	np	np	nn	nn	nn	np	np	np	np	np	nn	np	nn	np	np	np	nn	nn	nn	nn	np	np	nn	np
LG1_HB_906	F_0422076_L1_PA	LG1	<nnxnp>	{-1}	(nn,np)	nn	np	np	nn	nn	nn	np	np	nn	nn	np	np	np	np	np	np	np	np	np	np	nn	nn	np	np	np	nn	nn	nn	nn	nn	np	nn	np	nn	nn	nn	np	np	np	np	nn	nn	np	nn
LG1_HB_906	F_0422080_L1_PA	LG1	<nnxnp>	{-0}	(nn,np)	np	nn	nn	np	np	np	nn	nn	np	np	nn	nn	nn	nn	nn	nn	nn	nn	nn	nn	np	np	nn	nn	nn	np	np	np	np	np	nn	np	nn	np	np	np	nn	nn	nn	nn	np	np	nn	np
LG1_HB_907	F_0423029_L1_PA	LG1	<lmxll>	{1-}	(ll,lm)	lm	lm	lm	lm	ll	lm	lm	ll	lm	ll	lm	lm	lm	ll	ll	lm	lm	lm	ll	ll	lm	lm	lm	ll	ll	lm	ll	ll	lm	ll	lm	lm	ll	ll	ll	lm	lm	lm	lm	lm	lm	ll	lm	ll
LG1_HB_908	R_14662213_L1_PA	LG1	<hkxhk>	{01}	(hh,hk,kk)	hh	hk	hk	hh	hk	hh	hk	kk	hh	hk	hk	hk	hk	kk	kk	hk	hk	hk	kk	kk	hh	hh	hk	kk	kk	hh	hk	hk	hh	hk	hk	hh	kk	hk	hk	hh	hk	hk	hk	hk	hh	hk	hk	hk
LG1_HB_909	F_0423612_L1_PA	LG1	<hkxhk>	{10}	(hh,hk,kk)	kk	hk	hk	kk	hk	kk	hk	hh	kk	hk	hk	hk	hk	hh	hh	hk	hk	hk	hh	hh	kk	kk	hk	hh	hh	kk	hk	hk	kk	hk	hk	kk	hh	hk	hk	kk	hk	hk	hk	hk	kk	hk	hk	hk
LG1_HB_909	F_0423614_L1_PA	LG1	<nnxnp>	{-0}	(nn,np)	np	nn	nn	np	np	np	nn	nn	np	np	nn	nn	nn	nn	nn	nn	nn	nn	nn	nn	np	np	nn	nn	nn	np	np	np	np	np	nn	np	nn	np	np	np	nn	nn	nn	nn	np	np	nn	np
LG1_HB_909	F_0423615_L1_PA	LG1	<hkxhk>	{10}	(hh,hk,kk)	kk	hk	hk	kk	hk	kk	hk	hh	kk	hk	hk	hk	hk	hh	hh	hk	hk	hk	hh	hh	kk	kk	hk	hh	hh	kk	hk	hk	kk	hk	hk	kk	hh	hk	hk	kk	hk	hk	hk	hk	kk	hk	hk	hk
LG1_HB_909	F_0423631_L1_PA	LG1	<hkxhk>	{01}	(hh,hk,kk)	hh	hk	hk	hh	hk	hh	hk	kk	hh	hk	hk	hk	hk	kk	kk	hk	hk	hk	kk	kk	hh	hh	hk	kk	kk	hh	hk	hk	hh	hk	hk	hh	kk	hk	hk	hh	hk	hk	hk	hk	hh	hk	hk	hk
LG1_HB_909	F_0423637_L1_PA	LG1	<lmxll>	{1-}	(ll,lm)	lm	lm	lm	lm	ll	lm	lm	ll	lm	ll	lm	lm	lm	ll	ll	lm	lm	lm	ll	ll	lm	lm	lm	ll	ll	lm	ll	ll	lm	ll	lm	lm	ll	ll	ll	lm	lm	lm	lm	lm	lm	ll	lm	ll
LG1_HB_909	R_14836061_L1_PA	LG1	<lmxll>	{1-}	(ll,lm)	lm	lm	lm	lm	ll	lm	lm	ll	lm	ll	lm	lm	lm	ll	ll	lm	lm	lm	ll	ll	lm	lm	lm	ll	ll	lm	ll	ll	lm	ll	lm	lm	ll	ll	ll	lm	lm	lm	lm	lm	lm	ll	lm	ll
LG1_HB_912	F_0424557_L1_PA	LG1	<hkxhk>	{10}	(hh,hk,kk)	kk	hk	hk	kk	hk	kk	hk	hh	kk	hk	hk	hk	hk	hh	hh	kk	hk	hk	hh	hh	kk	kk	hk	hk	hh	kk	hk	hk	kk	hk	hk	kk	hh	hk	hk	kk	hk	hk	hk	hk	kk	hk	hk	hk
LG1_HB_914	F_0425611_L1_PA	LG1	<nnxnp>	{-1}	(nn,np)	nn	np	np	nn	nn	nn	np	np	nn	nn	np	np	np	np	np	nn	np	np	np	np	nn	nn	np	np	np	nn	nn	nn	nn	nn	np	nn	np	nn	nn	nn	np	np	np	np	nn	nn	np	nn
LG1_HB_914	F_0425614_L1_PA	LG1	<nnxnp>	{-1}	(nn,np)	nn	np	np	nn	nn	nn	np	np	nn	nn	np	np	np	np	np	nn	np	np	np	np	nn	nn	np	np	np	nn	nn	nn	nn	nn	np	nn	np	nn	nn	nn	np	np	np	np	nn	nn	np	nn
LG1_HB_915	F_0425793_L1_PA	LG1	<efxeg>	{01}	(ee,ef,eg,fg)	ee	eg	eg	ee	ef	ee	eg	fg	ee	ef	eg	eg	eg	fg	fg	ee	eg	eg	fg	fg	ee	ef	eg	eg	fg	ee	ef	ef	ee	ef	eg	ee	fg	ef	ef	ee	eg	eg	eg	eg	ee	ef	eg	ef
LG1_HB_916	F_0426232_L1_PA	LG1	<lmxll>	{0-}	(ll,lm)	ll	ll	ll	ll	lm	ll	ll	lm	ll	--	ll	ll	ll	lm	lm	ll	ll	ll	lm	lm	ll	lm	ll	ll	lm	ll	lm	lm	ll	lm	ll	ll	lm	lm	lm	ll	ll	ll	ll	ll	ll	lm	ll	lm
LG1_HB_916	R_17242135_L1_PA	LG1	<lmxll>	{0-}	(ll,lm)	ll	ll	ll	ll	lm	ll	ll	lm	ll	lm	ll	ll	ll	lm	lm	ll	ll	ll	lm	lm	ll	lm	ll	ll	lm	ll	lm	lm	ll	lm	ll	ll	lm	lm	lm	ll	ll	ll	ll	ll	ll	lm	ll	lm
LG1_HB_916	R_17245435_L1_PA	LG1	<lmxll>	{0-}	(ll,lm)	ll	ll	ll	ll	lm	ll	ll	lm	ll	lm	ll	ll	ll	lm	lm	ll	ll	ll	lm	lm	ll	lm	ll	ll	lm	ll	lm	lm	ll	lm	ll	ll	lm	lm	lm	ll	ll	ll	ll	ll	ll	lm	ll	lm
LG1_HB_916	F_0426233_L1_PA	LG1	<nnxnp>	{-0}	(nn,np)	np	nn	nn	np	np	np	nn	nn	np	np	nn	nn	nn	nn	nn	np	nn	nn	nn	nn	np	np	np	nn	nn	np	np	np	np	np	nn	np	nn	np	np	np	nn	nn	nn	nn	np	np	nn	np
LG1_HB_916	F_0426240_L1_PA	LG1	<hkxhk>	{00}	(hh,hk,kk)	hk	hh	hh	hk	kk	hk	hh	hk	hk	kk	hh	hh	hh	hk	hk	hk	hh	hh	hk	hk	hk	kk	hk	hh	hk	hk	kk	kk	hk	kk	hh	hk	hk	kk	kk	hk	hh	hh	hh	hh	hk	kk	hh	kk
LG1_HB_916	R_17233926_L1_PA	LG1	<hkxhk>	{00}	(hh,hk,kk)	hk	hh	hh	hk	kk	hk	hh	hk	hk	kk	hh	hh	hh	hk	hk	hk	hh	hh	hk	hk	hk	kk	hk	hh	hk	hk	kk	kk	hk	kk	hh	hk	hk	kk	kk	hk	hh	hh	hh	hh	hk	kk	hh	kk
LG1_HB_916	R_17236158_L1_PA	LG1	<hkxhk>	{00}	(hh,hk,kk)	hk	hh	hh	hk	kk	hk	hh	hk	hk	kk	hh	hh	hh	hk	hk	hk	hh	hh	hk	hk	hk	kk	hk	hh	hk	hk	kk	kk	hk	kk	hh	hk	hk	kk	kk	hk	hh	hh	hh	hh	hk	kk	hh	kk
LG1_HB_919	F_0427291_L1_PA	LG1	<nnxnp>	{-0}	(nn,np)	np	nn	nn	np	np	np	nn	nn	np	np	nn	nn	nn	nn	nn	np	nn	nn	np	nn	np	np	np	nn	nn	np	np	np	np	np	nn	np	nn	np	np	np	nn	nn	nn	nn	np	np	nn	np
LG1_HB_919	F_0427302_L1_PA	LG1	<nnxnp>	{-1}	(nn,np)	nn	np	np	nn	nn	nn	np	--	nn	nn	np	np	np	--	--	nn	np	np	nn	--	nn	nn	nn	np	np	nn	nn	nn	nn	nn	np	nn	--	nn	nn	nn	np	np	np	np	nn	nn	np	nn
LG1_HB_919	R_17869158_L1_PA	LG1	<hkxhk>	{11}	(hh,hk,kk)	hk	kk	kk	hk	hh	hk	kk	hk	hk	hh	kk	kk	kk	hk	hk	hk	kk	kk	hh	hk	hk	hh	hk	kk	kk	hk	hh	hh	hk	hh	kk	hk	hk	hh	hh	hk	kk	kk	kk	kk	hk	hh	kk	hh
LG1_HB_919	R_17871172_L1_PA	LG1	<hkxhk>	{00}	(hh,hk,kk)	hk	hh	hh	hk	kk	hk	hh	hk	hk	kk	hh	hh	hh	hk	hk	hk	hh	hh	kk	hk	hk	kk	hk	hh	hh	hk	kk	kk	hk	kk	hh	hk	hk	kk	kk	hk	hh	hh	hh	hh	hk	kk	hh	kk
LG1_HB_919.5	R_17912183_L1_PA	LG1	<lmxll>	{1-}	(ll,lm)	lm	lm	lm	lm	ll	lm	lm	ll	lm	ll	lm	lm	lm	ll	ll	lm	lm	lm	ll	ll	lm	ll	lm	lm	lm	lm	ll	ll	lm	ll	lm	lm	ll	ll	ll	lm	lm	lm	lm	lm	lm	ll	lm	ll
LG1_HB_919.5	R_17880738_L1_PA	LG1	<nnxnp>	{-1}	(nn,np)	nn	np	np	nn	nn	nn	np	np	nn	nn	np	np	np	np	np	nn	np	np	nn	np	nn	nn	nn	np	np	nn	nn	nn	nn	nn	np	nn	np	nn	nn	nn	np	np	np	np	nn	nn	np	nn
LG1_HB_920	F_0427459_L1_PA	LG1	<hkxhk>	{11}	(hh,hk,kk)	hk	kk	kk	hk	hh	hk	kk	hk	hk	hh	kk	kk	kk	hk	hk	hk	kk	kk	hh	hk	hk	hh	hk	kk	kk	hk	hh	hh	hk	hh	kk	hk	hk	hh	hh	hk	kk	kk	kk	kk	hk	hh	kk	hh
LG1_HB_920	F_0427472_L1_PA	LG1	<nnxnp>	{-1}	(nn,np)	nn	np	np	nn	nn	nn	np	--	nn	nn	np	np	np	--	--	nn	np	np	nn	--	nn	nn	nn	np	np	nn	nn	nn	nn	nn	np	nn	--	nn	nn	nn	np	np	np	np	nn	nn	np	nn
LG1_HB_920	F_0427473_L1_PA	LG1	<lmxll>	{1-}	(ll,lm)	lm	lm	lm	lm	ll	lm	lm	ll	lm	ll	lm	lm	lm	ll	ll	lm	lm	lm	ll	ll	lm	ll	lm	lm	lm	lm	ll	ll	lm	ll	lm	lm	ll	ll	ll	lm	lm	lm	lm	lm	lm	ll	lm	ll
LG1_HB_920	F_0427470_L1_PA	LG1	<nnxnp>	{-1}	(nn,np)	nn	np	np	nn	nn	nn	np	np	nn	nn	np	np	np	np	np	nn	np	np	nn	np	nn	nn	nn	np	np	nn	nn	nn	nn	nn	np	nn	np	nn	nn	nn	np	np	np	np	nn	nn	np	nn
LG1_HB_920	R_17921038_L1_PA	LG1	<nnxnp>	{-1}	(nn,np)	nn	np	np	nn	nn	nn	np	np	nn	nn	np	np	np	np	np	nn	np	np	nn	np	nn	nn	nn	np	np	nn	nn	nn	nn	nn	np	nn	np	nn	nn	nn	np	np	np	np	nn	nn	np	nn
LG1_HB_921	R_18064090_L1_PA	LG1	<lmxll>	{1-}	(ll,lm)	lm	lm	lm	lm	ll	lm	lm	ll	lm	ll	lm	lm	lm	ll	ll	lm	lm	lm	ll	lm	lm	ll	lm	lm	lm	lm	ll	ll	lm	ll	lm	lm	ll	lm	ll	lm	lm	lm	lm	lm	lm	ll	lm	ll
LG1_HB_921	R_18067488_L1_PA	LG1	<lmxll>	{1-}	(ll,lm)	lm	lm	lm	lm	ll	lm	lm	ll	lm	ll	lm	lm	lm	ll	ll	lm	lm	lm	ll	lm	lm	ll	lm	lm	lm	lm	ll	ll	lm	ll	lm	lm	ll	lm	ll	lm	lm	lm	lm	lm	lm	ll	lm	ll
LG1_HB_922	F_0428250_L1_PA	LG1	<lmxll>	{1-}	(ll,lm)	lm	lm	lm	lm	ll	lm	lm	lm	lm	ll	lm	lm	lm	ll	ll	lm	lm	lm	ll	lm	lm	ll	lm	lm	lm	lm	ll	ll	lm	ll	lm	lm	ll	lm	ll	lm	lm	lm	lm	lm	lm	ll	lm	ll
LG1_HB_922.5	R_18791535_L1_PA	LG1	<hkxhk>	{00}	(hh,hk,kk)	hk	hh	hh	hk	kk	hk	hh	hh	hk	kk	hh	hh	hh	hk	hk	hk	hh	hh	kk	hh	hk	kk	hk	hh	hh	hk	kk	kk	hk	kk	hh	hk	hk	hk	kk	hk	hh	hh	hh	hh	hk	kk	hh	kk
LG1_HB_923	F_0428718_L1_PA	LG1	<nnxnp>	{-1}	(nn,np)	nn	np	np	nn	nn	nn	np	np	nn	nn	np	np	np	np	np	nn	np	np	nn	np	nn	nn	nn	np	np	nn	nn	nn	nn	nn	np	nn	np	nn	nn	nn	np	np	np	np	nn	nn	np	nn
LG1_HB_923	F_0428726_L1_PA	LG1	<nnxnp>	{-1}	(nn,np)	nn	np	np	nn	nn	nn	np	np	nn	nn	np	np	np	np	np	nn	np	np	nn	np	nn	nn	nn	np	np	nn	nn	nn	nn	nn	np	nn	np	nn	nn	nn	np	np	np	np	nn	nn	np	nn
LG1_HB_923	F_0428720_L1_PA	LG1	<lmxll>	{1-}	(ll,lm)	lm	lm	lm	lm	ll	lm	lm	lm	lm	ll	lm	lm	lm	ll	ll	lm	lm	lm	ll	lm	lm	ll	lm	lm	lm	lm	ll	ll	lm	ll	lm	lm	ll	lm	ll	lm	lm	lm	lm	lm	lm	ll	lm	ll
LG1_HB_923	F_0428728_L1_PA	LG1	<lmxll>	{1-}	(ll,lm)	lm	lm	lm	lm	ll	lm	lm	lm	lm	ll	lm	lm	lm	ll	ll	lm	lm	lm	ll	lm	lm	ll	lm	lm	lm	lm	ll	ll	lm	ll	lm	lm	ll	lm	ll	lm	lm	lm	lm	lm	lm	ll	lm	ll
LG1_HB_923	F_0428750_L1_PA	LG1	<lmxll>	{1-}	(ll,lm)	lm	lm	lm	lm	ll	lm	lm	lm	lm	ll	lm	lm	lm	ll	ll	lm	lm	lm	ll	lm	lm	ll	lm	lm	lm	lm	ll	ll	lm	ll	lm	lm	ll	lm	ll	lm	lm	lm	lm	lm	lm	ll	lm	ll
LG1_HB_924	F_0429189_L1_PA	LG1	<nnxnp>	{-0}	(nn,np)	np	nn	nn	np	np	np	nn	nn	np	np	nn	nn	nn	nn	nn	np	nn	nn	np	nn	np	np	np	nn	nn	np	np	np	np	np	nn	np	nn	np	np	np	nn	nn	nn	nn	np	np	nn	np
LG1_HB_926	F_0429988_L1_PA	LG1	<lmxll>	{1-}	(ll,lm)	lm	lm	lm	lm	ll	lm	lm	lm	lm	ll	lm	lm	lm	ll	ll	lm	lm	lm	ll	lm	lm	ll	lm	lm	lm	lm	ll	ll	lm	ll	lm	lm	ll	lm	ll	lm	lm	lm	lm	lm	lm	ll	lm	ll
LG1_HB_926	F_0430001_L1_PA	LG1	<hkxhk>	{00}	(hh,hk,kk)	hk	hk	hh	hk	kk	hk	hh	hh	hh	kk	hh	hh	hh	hk	hk	hk	hh	hh	kk	hh	hk	kk	hk	hh	hh	hk	kk	kk	hk	kk	hh	hk	hk	hk	kk	hk	hh	hh	hh	hh	hk	kk	hh	kk
GD_02518_L1_PA	GD_02518_L1_PA	LG1	<lmxll>	{1-}	(ll,lm)	lm	lm	lm	lm	ll	lm	lm	lm	lm	ll	lm	lm	lm	ll	ll	lm	lm	lm	lm	lm	lm	ll	ll	lm	lm	lm	ll	ll	lm	ll	lm	lm	ll	lm	ll	lm	lm	lm	lm	lm	ll	lm	lm	ll
LG1_HB_927	F_0430261_L1_PA	LG1	<hkxhk>	{00}	(hh,hk,kk)	hk	hk	hh	hk	kk	hk	hh	hh	hh	kk	hh	hh	hh	hk	hk	hk	hh	hh	hk	hh	hk	kk	kk	hh	hh	hh	kk	kk	hk	kk	hk	hk	hk	hk	kk	hk	hh	hh	hh	hh	kk	hk	hh	kk
LG1_HB_927	F_0430238_L1_PA	LG1	<lmxll>	{0-}	(ll,lm)	ll	ll	ll	ll	lm	ll	ll	ll	ll	lm	ll	ll	ll	lm	lm	ll	ll	ll	ll	ll	ll	lm	lm	ll	ll	ll	lm	lm	ll	lm	ll	ll	lm	ll	lm	ll	ll	ll	ll	ll	lm	ll	ll	lm
LG1_HB_927	F_0430240_L1_PA	LG1	<lmxll>	{1-}	(ll,lm)	lm	lm	lm	lm	ll	lm	lm	lm	lm	ll	lm	lm	lm	ll	ll	lm	lm	lm	lm	lm	lm	ll	ll	lm	lm	lm	ll	ll	lm	ll	lm	lm	ll	lm	ll	lm	lm	lm	lm	lm	ll	lm	lm	ll
LG1_HB_929	F_0431170_L1_PA	LG1	<nnxnp>	{-0}	(nn,np)	np	np	nn	np	np	np	nn	nn	nn	np	nn	nn	nn	nn	nn	np	nn	nn	np	nn	np	np	np	nn	nn	np	np	np	np	np	nn	np	nn	np	np	np	nn	nn	nn	nn	np	np	nn	np
LG1_HB_929	F_0431172_L1_PA	LG1	<nnxnp>	{-0}	(nn,np)	np	np	nn	np	np	np	nn	nn	nn	np	nn	nn	nn	nn	nn	np	nn	nn	np	nn	np	np	np	nn	nn	np	np	np	np	np	nn	np	nn	np	np	np	nn	nn	nn	nn	np	np	nn	np
LG1_HB_929	GD_00250_L1_PA	LG1	<lmxll>	{1-}	(ll,lm)	lm	lm	lm	lm	ll	lm	lm	lm	lm	ll	lm	lm	lm	ll	ll	lm	lm	lm	ll	lm	lm	ll	lm	lm	lm	lm	ll	ll	lm	ll	lm	lm	ll	lm	ll	lm	lm	lm	lm	lm	lm	lm	lm	ll
LG1_HB_933	R_23134240_L1_PA	LG1	<hkxhk>	{00}	(hh,hk,kk)	hk	hk	hh	hk	kk	hk	hh	hh	hh	kk	hh	hh	hh	hk	hk	hk	hh	hh	hk	hh	hk	kk	kk	hh	hh	hh	kk	kk	hk	kk	hk	hk	hk	hk	kk	hk	hh	hh	hh	hh	kk	hk	hh	kk
LG1_HB_933	F_0432789_L1_PA	LG1	<lmxll>	{1-}	(ll,lm)	lm	lm	lm	lm	ll	lm	lm	lm	lm	ll	lm	lm	lm	ll	ll	lm	lm	lm	lm	lm	lm	ll	ll	lm	lm	lm	ll	ll	lm	ll	lm	lm	ll	lm	ll	lm	lm	lm	lm	lm	ll	lm	lm	ll
LG1_HB_933	F_0432792_L1_PA	LG1	<lmxll>	{1-}	(ll,lm)	lm	lm	lm	lm	ll	lm	lm	lm	lm	ll	lm	lm	lm	ll	ll	lm	lm	lm	lm	lm	lm	ll	ll	lm	lm	lm	ll	ll	lm	ll	lm	lm	ll	lm	ll	lm	lm	lm	lm	lm	ll	lm	lm	ll
LG1_HB_933	F_0432796_L1_PA	LG1	<lmxll>	{0-}	(ll,lm)	ll	ll	ll	ll	lm	ll	ll	ll	ll	lm	ll	ll	ll	lm	lm	ll	ll	ll	ll	ll	ll	lm	lm	ll	ll	ll	lm	lm	ll	lm	ll	ll	lm	ll	lm	ll	ll	ll	ll	ll	lm	ll	ll	lm
LG1_HB_933	F_0432803_L1_PA	LG1	<lmxll>	{1-}	(ll,lm)	lm	lm	lm	lm	ll	lm	lm	lm	lm	ll	lm	lm	lm	ll	ll	lm	lm	lm	lm	lm	lm	ll	ll	lm	lm	lm	ll	ll	lm	ll	lm	lm	ll	lm	ll	lm	lm	lm	lm	lm	ll	lm	lm	ll
LG1_HB_934	F_0433278_L1_PA	LG1	<lmxll>	{1-}	(ll,lm)	lm	lm	lm	lm	ll	lm	lm	lm	lm	ll	lm	lm	lm	ll	ll	lm	lm	lm	lm	lm	lm	ll	ll	lm	lm	lm	ll	ll	lm	ll	lm	lm	ll	lm	ll	lm	lm	lm	lm	lm	ll	lm	lm	ll
LG1_HB_934	F_0433285_L1_PA	LG1	<hkxhk>	{00}	(hh,hk,kk)	hh	hk	hh	hk	kk	hk	hh	hh	hh	kk	hh	hh	hh	hk	hk	hk	hh	hh	hk	hh	hk	kk	kk	hh	hh	hh	kk	kk	hk	kk	hk	hk	hk	hk	kk	hk	hh	hh	hh	hh	kk	hk	hh	kk
LG1_HB_934	F_0433272_L1_PA	LG1	<nnxnp>	{-0}	(nn,np)	nn	np	nn	np	np	np	nn	nn	nn	np	nn	nn	nn	nn	nn	np	nn	nn	np	nn	np	np	np	nn	nn	nn	np	np	np	np	np	np	nn	np	np	np	nn	nn	nn	nn	np	np	nn	np
LG1_HB_934	F_0433287_L1_PA	LG1	<nnxnp>	{-1}	(nn,np)	np	nn	np	nn	nn	nn	np	np	np	nn	np	np	np	np	np	nn	np	np	nn	np	nn	nn	nn	np	np	np	nn	nn	nn	--	nn	nn	np	nn	nn	nn	np	np	np	np	nn	nn	np	nn
LG1_HB_934	F_0433269_L1_PA	LG1	<nnxnp>	{-1}	(nn,np)	np	nn	np	nn	nn	nn	np	np	np	nn	np	np	np	np	np	nn	np	np	nn	np	nn	nn	nn	np	np	np	nn	nn	nn	nn	nn	nn	np	nn	nn	nn	np	np	np	np	nn	nn	np	nn
LG1_HB_939.5	R_26262680_L1_PA	LG1	<nnxnp>	{-1}	(nn,np)	np	nn	np	nn	nn	nn	np	np	np	nn	np	np	np	np	np	nn	np	np	nn	np	nn	nn	nn	np	np	np	nn	nn	nn	nn	nn	nn	np	nn	nn	nn	np	np	np	np	nn	nn	np	nn
LG1_HB_939.5	GD_00674_L1_PA	LG1	<lmxll>	{1-}	(ll,lm)	lm	lm	lm	lm	ll	lm	lm	lm	lm	ll	lm	lm	lm	lm	lm	lm	lm	lm	lm	lm	lm	ll	ll	lm	lm	lm	lm	ll	lm	ll	lm	lm	ll	lm	ll	lm	lm	lm	lm	lm	ll	lm	lm	ll
LG1_HB_940	F_0436492_L1_PA	LG1	<nnxnp>	{-1}	(nn,np)	np	nn	np	nn	nn	nn	np	np	np	nn	np	np	np	np	np	nn	np	np	nn	np	nn	nn	nn	np	np	np	nn	nn	nn	nn	nn	nn	np	nn	nn	nn	np	np	np	nn	nn	nn	np	nn
LG1_HB_941	F_0436926_L1_PA	LG1	<nnxnp>	{-1}	(nn,np)	np	nn	np	nn	nn	nn	np	np	np	nn	np	np	np	np	np	nn	np	np	nn	np	nn	nn	nn	np	np	np	nn	nn	nn	nn	nn	nn	np	nn	nn	nn	np	np	np	nn	nn	nn	np	nn
LG1_HB_941	R_26729463_L1_PA	LG1	<nnxnp>	{-1}	(nn,np)	np	nn	np	nn	nn	nn	np	np	np	nn	np	np	np	np	np	nn	np	np	nn	np	nn	nn	nn	np	np	np	nn	nn	nn	nn	nn	nn	np	nn	nn	nn	np	np	np	nn	nn	nn	np	nn
LG1_HB_942	F_0437669_L1_PA	LG1	<nnxnp>	{-1}	(nn,np)	np	nn	np	nn	nn	nn	np	np	np	nn	np	np	np	np	np	nn	np	np	nn	np	nn	nn	nn	np	np	np	nn	nn	nn	nn	nn	nn	np	nn	nn	nn	np	np	np	nn	nn	nn	np	nn
LG1_HB_945	F_0438220_L1_PA	LG1	<nnxnp>	{-1}	(nn,np)	np	nn	np	nn	nn	nn	np	np	np	nn	np	np	np	np	np	nn	np	np	nn	np	nn	nn	nn	np	np	np	nn	nn	nn	nn	nn	nn	np	nn	nn	nn	np	np	nn	nn	nn	nn	np	nn
LG1_HB_945	F_0438233_L1_PA	LG1	<nnxnp>	{-1}	(nn,np)	np	nn	np	nn	nn	nn	np	np	np	nn	np	np	np	np	np	nn	np	np	nn	np	nn	nn	nn	np	np	np	nn	nn	nn	nn	nn	nn	np	nn	nn	nn	np	np	nn	nn	nn	nn	np	nn
LG1_HB_948	F_0439065_L1_PA	LG1	<nnxnp>	{-1}	(nn,np)	np	nn	np	nn	nn	nn	np	np	np	nn	np	np	np	np	np	nn	np	np	nn	np	nn	nn	nn	np	np	np	nn	nn	nn	nn	nn	nn	np	nn	nn	nn	np	np	nn	nn	nn	nn	np	nn
LG1_HB_948	F_0439086_L1_PA	LG1	<nnxnp>	{-1}	(nn,np)	np	nn	np	nn	nn	nn	np	np	np	nn	np	np	np	np	np	nn	np	np	nn	np	nn	nn	nn	np	np	np	nn	nn	nn	nn	nn	nn	np	nn	nn	nn	np	np	nn	nn	nn	nn	np	nn
LG1_HB_948	F_0439076_L1_PA	LG1	<hkxhk>	{10}	(h-,kk)	h-	kk	h-	kk	h-	kk	h-	h-	h-	h-	h-	h-	h-	h-	h-	kk	h-	h-	kk	h-	kk	h-	h-	h-	h-	h-	kk	h-	kk	h-	h-	kk	h-	kk	h-	kk	h-	h-	kk	kk	h-	kk	h-	h-
R_30246914_L1_PA	R_30246914_L1_PA	LG1	<nnxnp>	{-1}	(nn,np)	np	nn	np	nn	nn	nn	np	np	np	nn	np	np	np	np	np	nn	np	np	nn	np	nn	nn	nn	np	np	np	nn	np	nn	nn	nn	nn	np	nn	nn	nn	np	np	nn	nn	nn	nn	np	nn
GD_00782_L1_PA	GD_00782_L1_PA	LG1	<nnxnp>	{-1}	(nn,np)	np	nn	np	nn	nn	nn	np	np	np	nn	np	np	np	np	np	nn	np	np	nn	np	nn	nn	nn	np	np	np	nn	np	nn	nn	nn	nn	np	nn	nn	nn	np	np	nn	nn	nn	nn	np	nn
LG1_HB_952	F_0441010_L1_PA	LG1	<nnxnp>	{-1}	(nn,np)	np	nn	np	nn	nn	nn	np	np	np	nn	np	np	np	np	np	nn	np	np	nn	np	nn	nn	nn	np	np	np	nn	np	nn	nn	nn	nn	np	nn	nn	nn	np	np	nn	nn	nn	nn	np	nn
LG1_HB_952	F_0441015_L1_PA	LG1	<nnxnp>	{-1}	(nn,np)	np	nn	np	nn	nn	nn	np	np	np	nn	np	np	np	np	np	nn	np	np	nn	np	nn	nn	nn	np	np	np	nn	np	nn	nn	nn	nn	np	nn	nn	nn	np	np	nn	nn	nn	nn	np	nn
LG1_HB_953	F_0441428_L1_PA	LG1	<nnxnp>	{-1}	(nn,np)	np	nn	np	nn	nn	nn	np	np	np	nn	np	nn	np	np	np	nn	np	np	nn	np	nn	nn	nn	np	np	np	nn	np	nn	nn	nn	nn	np	nn	nn	nn	np	np	nn	nn	nn	nn	np	nn
LG1_HB_956	$F_0442329z_LG1_PA	LG1	<hkxhk>	{10}	(h-,kk)	h-	kk	h-	kk	h-	kk	h-	h-	h-	h-	h-	kk	h-	h-	h-	kk	h-	h-	kk	h-	kk	h-	h-	h-	h-	h-	kk	h-	h-	h-	h-	kk	h-	kk	h-	kk	h-	h-	kk	kk	h-	kk	h-	h-
LG1_HB_957	F_0442481_L1_PA	LG1	<hkxhk>	{10}	(h-,kk)	h-	kk	h-	kk	h-	kk	h-	h-	h-	h-	h-	kk	h-	h-	h-	kk	h-	h-	kk	h-	kk	h-	h-	h-	h-	h-	kk	h-	h-	h-	h-	kk	h-	kk	h-	kk	h-	h-	kk	kk	h-	kk	h-	h-
LG1_HB_958	F_0442963_L1_PA	LG1	<nnxnp>	{-0}	(nn,np)	nn	np	nn	np	np	np	nn	nn	nn	np	nn	np	nn	nn	nn	np	nn	nn	np	nn	np	np	np	nn	nn	nn	np	nn	nn	np	np	np	nn	np	np	np	nn	nn	np	np	np	np	nn	np
LG1_HB_958	F_0442968_L1_PA	LG1	<nnxnp>	{-0}	(nn,np)	nn	np	nn	np	np	np	nn	nn	nn	np	nn	np	nn	nn	nn	np	nn	nn	np	nn	np	np	np	nn	nn	nn	np	nn	nn	np	np	np	nn	np	np	np	nn	nn	np	np	np	np	nn	np
LG1_HB_958	F_0442970_L1_PA	LG1	<nnxnp>	{-0}	(nn,np)	nn	np	nn	np	np	np	nn	nn	nn	np	nn	np	nn	nn	nn	np	nn	nn	np	nn	np	np	np	nn	nn	nn	np	nn	nn	np	np	np	nn	np	np	np	nn	nn	np	np	np	np	nn	np
LG1_HB_963	R_33663934_L1_PA	LG1	<hkxhk>	{11}	(hh,hk,kk)	kk	hk	kk	hk	hh	hk	kk	kk	kk	hh	hk	hk	hk	kk	kk	hk	kk	kk	hk	kk	hk	hh	hh	kk	kk	kk	hk	hk	kk	hh	hh	hk	kk	hk	hh	hk	kk	kk	hk	hk	hh	hk	kk	hh
LG1_HB_964	F_0444691_L1_PA	LG1	<hkxhk>	{00}	(hh,hk,kk)	hh	hk	hh	hk	kk	hk	hh	hh	hh	kk	hk	hk	hk	hh	hh	hk	hh	hh	hk	hh	hk	kk	kk	hh	hh	hh	hk	hk	hh	kk	kk	hk	hh	hk	kk	hk	hh	hh	hk	hk	kk	hk	hh	kk
LG1_HB_964	F_0444698_L1_PA	LG1	<nnxnp>	{-0}	(nn,np)	nn	np	nn	np	np	np	nn	nn	nn	np	nn	np	nn	nn	nn	np	nn	nn	np	nn	np	np	np	nn	nn	nn	np	nn	nn	np	np	np	nn	np	np	np	nn	nn	np	np	np	np	nn	np
LG1_HB_965	F_0445360_L1_PA	LG1	<lmxll>	{1-}	(ll,lm)	lm	lm	ll	lm	ll	ll	lm	lm	lm	ll	ll	lm	ll	lm	lm	lm	lm	lm	lm	lm	lm	ll	ll	lm	lm	lm	lm	ll	lm	ll	ll	lm	lm	lm	ll	lm	lm	lm	lm	lm	ll	lm	ll	ll
LG1_HB_965	F_0445366_L1_PA	LG1	<lmxll>	{1-}	(ll,lm)	lm	lm	ll	lm	ll	ll	lm	lm	lm	ll	ll	lm	ll	lm	lm	lm	lm	lm	lm	lm	lm	ll	ll	lm	lm	lm	lm	ll	lm	ll	ll	lm	lm	lm	ll	lm	lm	lm	lm	lm	ll	lm	ll	ll
R_34421998_L1_PA	R_34421998_L1_PA	LG1	<lmxll>	{0-}	(ll,lm)	ll	ll	lm	ll	lm	lm	ll	ll	ll	lm	lm	ll	lm	ll	ll	ll	ll	ll	ll	ll	ll	lm	lm	ll	ll	ll	ll	lm	ll	lm	lm	ll	ll	ll	lm	ll	ll	ll	ll	lm	lm	ll	lm	lm
LG1_HB_966	F_0445936_L1_PA	LG1	<nnxnp>	{-0}	(nn,np)	nn	np	nn	np	np	np	nn	nn	nn	np	np	np	nn	nn	nn	np	nn	nn	np	nn	np	np	np	nn	nn	nn	np	nn	nn	np	np	np	nn	np	np	np	nn	nn	np	np	np	nn	nn	np
LG1_HB_966	F_0445935_L1_PA	LG1	<lmxll>	{0-}	(ll,lm)	ll	ll	lm	ll	lm	lm	ll	ll	ll	lm	lm	ll	lm	ll	ll	ll	ll	ll	ll	ll	ll	lm	lm	ll	ll	ll	ll	lm	ll	lm	lm	ll	ll	ll	lm	ll	ll	ll	ll	lm	lm	ll	lm	lm
LG1_HB_966	F_0445938_L1_PA	LG1	<hkxhk>	{00}	(hh,hk,kk)	hh	hk	hk	hk	kk	kk	hh	hh	hh	kk	kk	hk	hk	hh	hh	hk	hh	hh	hk	hh	hk	kk	kk	hh	hh	hh	hk	hk	hh	kk	kk	hk	hh	hk	kk	hk	hh	hh	hk	kk	kk	hh	hk	kk
LG1_HB_966	F_0445939_L1_PA	LG1	<hkxhk>	{11}	(hh,hk,kk)	kk	hk	hk	hk	hh	hh	kk	kk	kk	hh	hh	hk	hk	kk	kk	hk	kk	kk	hk	kk	hk	hh	hh	kk	kk	kk	hk	hk	kk	hh	hh	hk	kk	hk	hh	hk	kk	kk	hk	hh	hh	kk	hk	hh
LG1_HB_966	GD_02371_L1_PA	LG1	<lmxll>	{0-}	(ll,lm)	ll	ll	lm	ll	lm	lm	ll	ll	ll	lm	lm	ll	lm	ll	ll	ll	ll	ll	ll	ll	ll	lm	lm	ll	ll	ll	ll	lm	ll	lm	lm	ll	ll	ll	lm	ll	ll	ll	ll	lm	lm	ll	lm	lm
R_35422934_L1_PA	R_35422934_L1_PA	LG1	<nnxnp>	{-1}	(nn,np)	np	nn	np	nn	nn	nn	np	np	np	nn	nn	nn	np	np	np	nn	np	np	nn	np	nn	nn	nn	np	np	np	nn	np	np	nn	nn	nn	nn	nn	nn	nn	np	np	nn	nn	nn	np	np	nn
LG1_HB_967	F_0446516_L1_PA	LG1	<nnxnp>	{-0}	(nn,np)	nn	np	nn	np	np	np	nn	nn	nn	np	np	np	nn	nn	nn	np	nn	nn	np	nn	np	np	np	nn	nn	nn	np	nn	nn	np	np	np	np	np	np	np	nn	nn	np	np	np	nn	nn	np
LG1_HB_967	$F_0446521z_LG1_PA	LG1	<nnxnp>	{-0}	(nn,np)	nn	np	nn	np	np	np	nn	nn	nn	np	np	np	nn	nn	nn	np	nn	nn	np	nn	np	np	np	nn	nn	nn	np	nn	nn	np	np	np	np	np	np	np	nn	nn	np	np	np	nn	nn	np
LG1_HB_968	F_0446918_L1_PA	LG1	<nnxnp>	{-0}	(nn,np)	nn	np	nn	np	np	np	nn	nn	nn	np	np	np	nn	nn	nn	np	np	nn	np	nn	nn	np	np	nn	nn	nn	np	nn	nn	np	np	np	np	np	np	np	nn	nn	np	np	np	nn	nn	np
LG1_HB_968	F_0446921_L1_PA	LG1	<nnxnp>	{-1}	(nn,np)	np	nn	np	nn	nn	nn	np	np	np	nn	nn	nn	np	np	np	nn	nn	np	nn	np	np	nn	nn	np	np	np	nn	np	np	nn	nn	nn	nn	nn	nn	nn	np	np	nn	nn	nn	np	np	nn
LG1_HB_968	R_35192538_L1_PA	LG1	<nnxnp>	{-1}	(nn,np)	np	nn	np	nn	nn	nn	np	np	np	nn	nn	nn	np	np	np	nn	nn	np	nn	np	np	nn	nn	np	np	np	nn	np	np	nn	nn	nn	nn	nn	nn	nn	np	np	nn	nn	nn	np	np	nn
LG1_HB_968	R_35195077_L1_PA	LG1	<nnxnp>	{-1}	(nn,np)	np	nn	np	nn	nn	nn	np	np	np	nn	nn	nn	np	np	np	nn	nn	np	nn	np	np	nn	nn	np	np	np	nn	np	np	nn	nn	nn	nn	nn	nn	nn	np	np	nn	nn	nn	np	np	nn
LG1_HB_968	R_35199556_L1_PA	LG1	<nnxnp>	{-1}	(nn,np)	np	nn	np	nn	nn	nn	np	np	np	nn	nn	nn	np	np	np	nn	nn	np	nn	np	np	nn	nn	np	np	np	nn	np	np	nn	nn	nn	nn	nn	nn	nn	np	np	nn	nn	nn	np	np	nn
LG1_HB_969	F_0447033_L1_PA	LG1	<lmxll>	{0-}	(ll,lm)	ll	ll	lm	ll	lm	lm	ll	ll	ll	lm	lm	ll	lm	ll	ll	ll	ll	ll	ll	ll	ll	lm	lm	ll	ll	ll	ll	lm	ll	lm	lm	ll	ll	ll	lm	ll	ll	ll	ll	lm	lm	ll	lm	lm
LG1_HB_969	R_35251020_L1_PA	LG1	<lmxll>	{0-}	(ll,lm)	ll	ll	lm	ll	lm	lm	ll	ll	ll	lm	lm	ll	lm	ll	ll	ll	ll	ll	ll	ll	ll	lm	lm	ll	ll	ll	ll	lm	ll	lm	lm	ll	ll	ll	lm	ll	ll	ll	ll	lm	lm	ll	lm	lm
LG1_HB_969	F_0447040_L1_PA	LG1	<nnxnp>	{-1}	(nn,np)	np	nn	np	nn	nn	nn	np	np	np	nn	nn	nn	np	np	np	nn	nn	np	nn	np	np	nn	nn	np	np	np	nn	np	np	nn	nn	nn	nn	nn	nn	nn	np	np	nn	nn	nn	np	np	nn
GD_00495_L1_PA	GD_00495_L1_PA	LG1	<lmxll>	{0-}	(ll,lm)	ll	ll	lm	ll	lm	lm	ll	ll	ll	lm	lm	ll	lm	ll	ll	ll	ll	ll	ll	ll	ll	lm	lm	ll	ll	ll	ll	lm	ll	lm	lm	ll	ll	ll	lm	ll	ll	ll	ll	lm	lm	ll	lm	lm
LG1_HB_970	GD_02092_L1_PA	LG1	<lmxll>	{0-}	(ll,lm)	ll	ll	lm	ll	lm	lm	ll	ll	ll	lm	lm	ll	lm	ll	ll	ll	ll	ll	ll	ll	ll	lm	lm	ll	ll	lm	ll	lm	ll	lm	lm	ll	ll	ll	lm	ll	ll	ll	ll	lm	lm	ll	lm	lm
LG1_HB_971	F_0447579_L1_PA	LG1	<hkxhk>	{11}	(h-,kk)	kk	h-	h-	h-	h-	h-	kk	kk	kk	h-	h-	h-	h-	kk	kk	h-	h-	kk	h-	kk	kk	h-	h-	kk	kk	h-	h-	h-	kk	h-	h-	h-	h-	h-	h-	h-	kk	kk	h-	h-	h-	kk	h-	h-
LG1_HB_972	F_0448111_L1_PA	LG1	<lmxll>	{0-}	(ll,lm)	ll	ll	lm	ll	lm	lm	ll	ll	ll	lm	lm	ll	lm	ll	ll	lm	ll	ll	ll	ll	ll	lm	lm	ll	ll	lm	ll	lm	ll	lm	lm	ll	ll	ll	lm	ll	ll	ll	ll	lm	lm	ll	lm	lm
LG1_HB_972	F_0448114_L1_PA	LG1	<nnxnp>	{-0}	(nn,np)	nn	np	nn	np	np	np	nn	nn	nn	nn	np	np	nn	nn	nn	np	np	nn	np	nn	nn	np	np	nn	nn	nn	np	nn	nn	np	np	np	np	np	np	np	nn	nn	np	np	np	nn	nn	np
LG1_HB_973	F_0448193_L2_PA	LG1	<lmxll>	{1-}	(ll,lm)	lm	lm	lm	ll	ll	ll	lm	ll	lm	ll	lm	lm	lm	ll	ll	lm	lm	lm	ll	ll	lm	lm	lm	ll	ll	lm	ll	ll	lm	ll	lm	lm	ll	ll	ll	ll	lm	lm	lm	lm	--	ll	lm	ll
LG10_HB_1	F_0000010_L10_PA	LG10	<nnxnp>	{-1}	(nn,np)	nn	np	nn	np	nn	np	np	nn	np	np	nn	nn	nn	np	np	nn	np	nn	np	np	np	np	nn	np	np	np	nn	np	nn	nn	nn	nn	nn	np	np	nn	nn	np	np	nn	nn	nn	nn	nn
LG10_HB_1	F_0000011_L10_PA	LG10	<nnxnp>	{-1}	(nn,np)	nn	np	nn	np	nn	np	np	nn	np	np	nn	nn	nn	np	np	nn	np	nn	np	np	np	np	nn	np	np	np	nn	np	nn	nn	nn	nn	nn	np	np	nn	nn	np	np	nn	nn	nn	nn	nn
LG10_HB_1	F_0000013_L10_PA	LG10	<nnxnp>	{-1}	(nn,np)	nn	np	nn	np	nn	np	np	nn	np	np	nn	nn	nn	np	np	nn	np	nn	np	np	np	np	nn	np	np	np	nn	np	nn	nn	nn	nn	nn	np	np	nn	nn	np	np	nn	nn	nn	nn	nn
LG10_HB_10	F_0002636_L10_PA	LG10	<nnxnp>	{-0}	(nn,np)	np	nn	np	nn	np	nn	nn	np	nn	nn	np	np	np	nn	nn	np	nn	np	nn	nn	nn	nn	np	nn	nn	nn	np	nn	np	np	np	np	np	nn	nn	np	nn	nn	nn	np	np	np	np	np
LG10_HB_10	F_0002644_L10_PA	LG10	<nnxnp>	{-1}	(nn,np)	nn	np	nn	np	nn	np	np	nn	np	np	nn	nn	nn	np	np	nn	np	nn	np	np	np	np	nn	np	np	np	nn	np	nn	nn	nn	nn	nn	np	np	nn	np	np	np	nn	nn	nn	nn	nn
LG10_HB_10	F_0002649_L10_PA	LG10	<lmxll>	{1-}	(ll,lm)	ll	ll	ll	lm	lm	lm	ll	lm	ll	lm	ll	ll	lm	lm	lm	lm	ll	lm	ll	ll	lm	ll	lm	ll	ll	lm	ll	lm	ll	ll	lm	lm	lm	lm	ll	lm	ll	lm	lm	ll	lm	ll	ll	ll
LG10_HB_10.5	R_2479664_L10_PA	LG10	<nnxnp>	{-1}	(nn,np)	nn	np	nn	np	nn	np	np	nn	np	np	nn	nn	nn	np	np	nn	np	nn	np	np	np	np	nn	np	np	np	nn	np	nn	nn	nn	nn	nn	np	np	nn	np	np	np	nn	nn	nn	nn	nn
cR_2498716_L10_PA	R_2498716_L10_PA	LG10	<hkxhk>	{11}	(hh,hk,kk)	hh	hk	hh	kk	hk	kk	hk	hk	hk	kk	hh	hh	hk	kk	kk	hk	hk	hk	hk	hk	kk	hk	hk	hk	hk	kk	hh	kk	hh	hh	hk	hk	hh	kk	hk	hk	hk	kk	hk	hh	hk	hh	hh	hh
cR_2553386_L10_PA	R_2553386_L10_PA	LG10	<nnxnp>	{-1}	(nn,np)	nn	np	nn	np	nn	np	np	nn	np	np	nn	nn	nn	np	np	nn	np	nn	np	np	np	np	nn	np	np	np	nn	np	nn	nn	nn	np	nn	np	np	nn	np	np	nn	nn	nn	nn	nn	nn
R_2563548_L10_PA	R_2563548_L10_PA	LG10	<nnxnp>	{-1}	(nn,np)	nn	np	nn	np	nn	np	np	nn	np	np	nn	nn	nn	np	np	nn	np	nn	np	np	np	np	nn	np	np	np	nn	np	nn	nn	nn	--	nn	np	np	nn	np	np	nn	nn	nn	nn	nn	nn
LG10_HB_100	F_0048102_L10_PA	LG10	<lmxll>	{1-}	(ll,lm)	ll	ll	ll	lm	ll	lm	lm	lm	lm	lm	lm	lm	lm	ll	ll	ll	lm	lm	ll	ll	lm	ll	lm	ll	ll	ll	lm	ll	lm	lm	lm	ll	lm	ll	lm	ll	ll	lm	lm	ll	ll	lm	lm	lm
LG10_HB_100	F_0048104_L10_PA	LG10	<lmxll>	{1-}	(ll,lm)	ll	ll	ll	lm	ll	lm	lm	lm	lm	lm	lm	lm	lm	ll	ll	ll	lm	lm	ll	ll	lm	ll	lm	ll	ll	ll	lm	ll	lm	lm	lm	ll	lm	ll	lm	ll	ll	lm	lm	ll	ll	lm	lm	lm
LG10_HB_100	F_0048115_L10_PA	LG10	<lmxll>	{1-}	(ll,lm)	ll	ll	ll	lm	ll	lm	lm	lm	lm	lm	lm	lm	lm	ll	ll	ll	lm	lm	ll	ll	lm	ll	lm	ll	ll	ll	lm	ll	lm	lm	lm	ll	lm	ll	lm	ll	ll	lm	lm	ll	ll	lm	lm	lm
F_0048450_L10_PA	F_0048450_L10_PA	LG10	<lmxll>	{0-}	(ll,lm)	lm	lm	lm	ll	lm	ll	ll	ll	ll	ll	ll	ll	ll	lm	lm	lm	ll	ll	lm	lm	ll	lm	ll	lm	lm	lm	ll	lm	ll	ll	ll	lm	ll	lm	ll	lm	lm	ll	ll	lm	lm	ll	ll	ll
LG10_HB_104	F_0049731_L10_PA	LG10	<lmxll>	{1-}	(ll,lm)	ll	ll	lm	lm	ll	lm	lm	lm	lm	lm	lm	lm	lm	ll	ll	ll	lm	lm	ll	ll	lm	ll	lm	ll	ll	ll	lm	ll	lm	lm	lm	ll	lm	ll	lm	ll	ll	lm	lm	ll	ll	--	lm	lm
LG10_HB_104	F_0049741_L10_PA	LG10	<lmxll>	{1-}	(ll,lm)	ll	ll	lm	lm	ll	lm	lm	lm	lm	lm	lm	lm	lm	ll	ll	ll	lm	lm	ll	ll	lm	ll	lm	ll	ll	ll	lm	ll	lm	lm	lm	ll	lm	ll	lm	ll	ll	lm	lm	ll	ll	lm	lm	lm
LG10_HB_105	F_0049850_L10_PA	LG10	<lmxll>	{1-}	(ll,lm)	ll	ll	lm	lm	ll	lm	lm	lm	lm	lm	lm	lm	lm	ll	ll	ll	lm	lm	ll	ll	lm	ll	lm	ll	ll	ll	lm	ll	lm	lm	lm	ll	lm	ll	lm	ll	ll	lm	lm	ll	ll	lm	lm	lm
LG10_HB_105	F_0049851_L10_PA	LG10	<lmxll>	{1-}	(ll,lm)	ll	ll	lm	lm	ll	lm	lm	lm	lm	lm	lm	lm	lm	ll	ll	ll	lm	lm	ll	ll	lm	ll	lm	ll	ll	ll	lm	ll	lm	lm	lm	ll	lm	ll	lm	ll	ll	lm	lm	ll	ll	lm	lm	lm
LG10_HB_105	F_0049856_L10_PA	LG10	<lmxll>	{1-}	(ll,lm)	ll	ll	lm	lm	ll	lm	lm	lm	lm	lm	lm	lm	lm	ll	ll	ll	lm	lm	ll	ll	lm	ll	lm	ll	ll	ll	lm	ll	lm	lm	lm	ll	lm	ll	lm	ll	ll	lm	lm	ll	ll	lm	lm	lm
LG10_HB_105	F_0049859_L10_PA	LG10	<lmxll>	{1-}	(ll,lm)	ll	ll	lm	lm	ll	lm	lm	lm	lm	lm	lm	lm	lm	ll	ll	ll	lm	lm	ll	ll	lm	ll	lm	ll	ll	ll	lm	ll	lm	lm	lm	ll	lm	ll	lm	ll	ll	lm	lm	ll	ll	lm	lm	lm
LG10_HB_105	R_36052300_L10_PA	LG10	<lmxll>	{1-}	(ll,lm)	ll	ll	lm	lm	ll	lm	lm	lm	lm	lm	lm	lm	lm	ll	ll	ll	lm	lm	ll	ll	lm	ll	lm	ll	ll	ll	lm	ll	lm	lm	lm	ll	lm	ll	lm	ll	ll	lm	lm	ll	ll	lm	lm	lm
LG10_HB_105.5	R_36066362_L10_PA	LG10	<lmxll>	{1-}	(ll,lm)	ll	ll	lm	lm	ll	lm	lm	lm	lm	lm	lm	lm	lm	ll	ll	ll	lm	lm	ll	ll	lm	ll	lm	ll	ll	ll	lm	ll	lm	lm	lm	ll	lm	ll	lm	ll	ll	lm	lm	ll	ll	lm	lm	lm
LG10_HB_105.5	R_36071826_L10_PA	LG10	<lmxll>	{1-}	(ll,lm)	ll	ll	lm	lm	ll	lm	lm	lm	lm	lm	lm	lm	lm	ll	ll	ll	lm	lm	ll	ll	lm	ll	lm	ll	ll	ll	lm	ll	lm	lm	lm	ll	lm	ll	lm	ll	ll	lm	lm	ll	ll	lm	lm	lm
LG10_HB_105.5	R_36091067_L10_PA	LG10	<lmxll>	{1-}	(ll,lm)	ll	ll	lm	lm	ll	lm	lm	lm	lm	lm	lm	lm	lm	ll	ll	ll	lm	lm	ll	ll	lm	ll	lm	ll	ll	ll	lm	ll	lm	lm	lm	ll	lm	ll	lm	ll	ll	lm	lm	ll	ll	lm	lm	lm
LG10_HB_106	R_36100460_L10_PA	LG10	<lmxll>	{1-}	(ll,lm)	ll	ll	lm	lm	ll	lm	lm	lm	lm	lm	lm	lm	lm	ll	ll	ll	lm	lm	ll	ll	lm	ll	lm	ll	ll	ll	lm	ll	lm	lm	lm	ll	lm	ll	lm	ll	ll	lm	lm	ll	ll	lm	lm	lm
LG10_HB_107	F_0050202_L10_PA	LG10	<lmxll>	{1-}	(ll,lm)	ll	ll	lm	lm	ll	lm	lm	lm	lm	lm	lm	lm	lm	ll	ll	ll	lm	lm	ll	ll	lm	ll	lm	ll	ll	ll	lm	ll	lm	lm	lm	ll	lm	ll	lm	ll	ll	lm	lm	ll	ll	lm	lm	lm
LG10_HB_108	F_0050918_L10_PA	LG10	<hkxhk>	{11}	(hh,hk,kk)	hh	hk	hk	hk	hk	kk	kk	kk	kk	hk	kk	hk	kk	hh	hk	hh	kk	kk	hh	hh	hk	hk	hk	hk	hh	hh	kk	hh	hk	kk	hk	hk	hk	hh	kk	hk	hh	kk	kk	hh	hh	kk	hk	kk
LG10_HB_108	F_0050923_L10_PA	LG10	<lmxll>	{1-}	(ll,lm)	ll	ll	lm	lm	ll	lm	lm	lm	lm	lm	lm	lm	lm	ll	ll	ll	lm	lm	ll	ll	lm	ll	lm	ll	ll	ll	lm	ll	lm	lm	lm	ll	ll	ll	lm	ll	ll	lm	lm	ll	ll	lm	lm	lm
LG10_HB_108	F_0050930_L10_PA	LG10	<hkxhk>	{00}	(hh,hk,kk)	kk	hk	hk	hk	hk	hh	hh	hh	hh	hk	hh	hk	hh	kk	hk	kk	hh	hh	kk	kk	hk	hk	hk	hk	kk	kk	hh	kk	hk	hh	hk	hk	hk	kk	hh	hk	kk	hh	hh	kk	kk	hh	hk	hh
LG10_HB_108	F_0050932_L10_PA	LG10	<hkxhk>	{00}	(hh,hk,kk)	kk	hk	hk	hk	hk	hh	hh	hh	hh	hk	hh	hk	hh	kk	hk	kk	hh	hh	kk	kk	hk	hk	hk	hk	kk	kk	hh	kk	hk	hh	hk	hk	hk	kk	hh	hk	kk	hh	hh	kk	kk	hh	hk	hh
LG10_HB_108	F_0050933_L10_PA	LG10	<hkxhk>	{11}	(hh,hk,kk)	hh	hk	hk	hk	hk	kk	kk	kk	kk	hk	kk	hk	kk	hh	hk	hh	kk	kk	hh	hh	hk	hk	hk	hk	hh	hh	kk	hh	hk	kk	hk	hk	hk	hh	kk	hk	hh	kk	kk	hh	hh	kk	hk	kk
LG10_HB_109	F_0051414_L10_PA	LG10	<nnxnp>	{-0}	(nn,np)	np	nn	np	np	nn	nn	nn	nn	nn	np	nn	np	nn	np	nn	np	nn	nn	np	np	np	nn	np	nn	np	np	nn	np	np	nn	np	nn	nn	np	nn	nn	np	nn	nn	np	np	nn	np	nn
LG10_HB_109	F_0051420_L10_PA	LG10	<nnxnp>	{-0}	(nn,np)	np	nn	np	np	nn	nn	nn	nn	nn	np	nn	np	nn	np	nn	np	nn	nn	np	np	np	nn	np	nn	np	np	nn	np	np	nn	np	nn	nn	np	nn	nn	np	nn	nn	np	np	nn	np	nn
LG10_HB_109	F_0051422_L10_PA	LG10	<nnxnp>	{-0}	(nn,np)	np	nn	np	np	nn	nn	nn	nn	nn	np	nn	np	nn	np	nn	np	nn	nn	np	np	np	nn	np	nn	np	np	nn	np	np	nn	np	nn	nn	np	nn	nn	np	nn	nn	np	np	nn	np	nn
LG10_HB_109.5	R_36883478_L10_PA	LG10	<nnxnp>	{-0}	(nn,np)	np	nn	np	np	nn	nn	nn	nn	nn	np	nn	np	nn	np	nn	np	nn	nn	np	np	np	nn	np	nn	np	np	nn	np	np	nn	np	nn	nn	np	nn	nn	np	nn	nn	np	np	nn	np	nn
LG10_HB_109.5	R_36885663_L10_PA	LG10	<nnxnp>	{-0}	(nn,np)	np	nn	np	np	nn	nn	nn	nn	nn	np	nn	np	nn	np	nn	np	nn	nn	np	np	np	nn	np	nn	np	np	nn	np	np	nn	np	nn	nn	np	nn	nn	np	nn	nn	np	np	nn	np	nn
LG10_HB_109.5	R_36887888_L10_PA	LG10	<nnxnp>	{-0}	(nn,np)	np	nn	np	np	nn	nn	nn	nn	nn	np	nn	np	nn	np	nn	np	nn	nn	np	np	np	nn	np	nn	np	np	nn	np	np	nn	np	nn	nn	np	nn	nn	np	nn	nn	np	np	nn	np	nn
LG10_HB_11	F_0003114_L10_PA	LG10	<hkxhk>	{01}	(hh,hk,kk)	hk	kk	hk	hk	hh	hk	kk	hh	kk	hk	hk	hk	hh	hk	hk	hh	kk	hh	kk	kk	hk	kk	hh	kk	kk	hk	hk	hk	hk	hk	hh	hk	hk	hk	kk	hh	kk	hk	hh	hk	hh	hk	hk	hk
LG10_HB_11	F_0003096_L10_PA	LG10	<nnxnp>	{-1}	(nn,np)	nn	np	nn	np	nn	np	np	nn	np	np	nn	nn	nn	np	np	nn	np	nn	np	np	np	np	nn	np	np	np	nn	np	nn	nn	nn	np	nn	np	np	nn	np	np	nn	nn	nn	nn	nn	nn
LG10_HB_11	F_0003104_L10_PA	LG10	<nnxnp>	{-1}	(nn,np)	nn	np	nn	np	nn	np	np	nn	np	np	nn	nn	nn	np	np	nn	np	nn	np	np	np	np	nn	np	np	np	nn	np	nn	nn	nn	np	nn	np	np	nn	np	np	nn	nn	nn	nn	nn	nn
LG10_HB_11	F_0003106_L10_PA	LG10	<nnxnp>	{-1}	(nn,np)	nn	np	nn	np	nn	np	np	nn	np	np	nn	nn	nn	np	np	nn	np	nn	np	np	np	np	nn	np	np	np	nn	np	nn	nn	nn	np	nn	np	np	nn	np	np	nn	nn	nn	nn	nn	nn
LG10_HB_11	F_0003107_L10_PA	LG10	<nnxnp>	{-1}	(nn,np)	nn	np	nn	np	nn	np	np	nn	np	np	nn	nn	nn	np	np	nn	np	nn	np	np	np	np	nn	np	np	np	nn	np	nn	nn	nn	np	nn	np	np	nn	np	np	nn	nn	nn	nn	nn	nn
LG10_HB_11	F_0003110_L10_PA	LG10	<nnxnp>	{-1}	(nn,np)	nn	np	nn	np	nn	np	np	nn	np	np	nn	nn	nn	np	np	nn	np	nn	np	np	np	np	nn	np	np	np	nn	np	nn	nn	nn	np	nn	np	np	nn	np	np	nn	nn	nn	nn	nn	nn
R_37052690_L10_PA	R_37052690_L10_PA	LG10	<nnxnp>	{-0}	(nn,np)	np	nn	np	np	nn	nn	nn	nn	nn	np	nn	np	nn	np	nn	np	nn	nn	np	np	np	nn	np	nn	np	np	nn	np	np	nn	np	nn	nn	np	nn	nn	np	nn	nn	np	np	nn	np	nn
LG10_HB_111	R_37072737_L10_PA	LG10	<nnxnp>	{-0}	(nn,np)	np	nn	np	np	nn	nn	nn	nn	nn	np	nn	np	nn	np	nn	np	nn	nn	np	np	np	nn	np	nn	np	np	nn	np	np	nn	np	nn	nn	np	nn	nn	np	nn	nn	np	np	nn	np	nn
LG10_HB_112	F_0052470_L10_PA	LG10	<nnxnp>	{-0}	(nn,np)	np	nn	np	nn	nn	nn	nn	nn	np	np	nn	np	nn	np	nn	np	nn	nn	np	np	np	nn	np	nn	np	np	nn	np	np	nn	np	nn	nn	np	nn	nn	np	nn	nn	np	np	nn	np	nn
LG10_HB_112	F_0052472_L10_PA	LG10	<nnxnp>	{-0}	(nn,np)	np	nn	np	nn	nn	nn	nn	nn	np	np	nn	np	nn	np	nn	np	nn	nn	np	np	np	nn	np	nn	np	np	nn	np	np	nn	np	nn	nn	np	nn	nn	np	nn	nn	np	np	nn	np	nn
LG10_HB_112	F_0052503_L10_PA	LG10	<nnxnp>	{-0}	(nn,np)	np	nn	np	nn	nn	nn	nn	nn	np	np	nn	np	nn	np	nn	np	nn	nn	np	np	np	nn	np	nn	np	np	nn	np	np	nn	np	nn	nn	np	nn	nn	np	nn	nn	np	np	nn	np	nn
LG10_HB_12	F_0003490_L10_PA	LG10	<nnxnp>	{-1}	(nn,np)	nn	np	nn	np	nn	np	np	nn	np	np	nn	nn	nn	np	np	nn	np	nn	np	np	np	np	nn	np	np	np	nn	np	nn	nn	nn	np	nn	np	np	nn	np	np	nn	nn	nn	nn	nn	nn
LG10_HB_12	F_0003491_L10_PA	LG10	<nnxnp>	{-1}	(nn,np)	nn	np	nn	np	nn	np	np	nn	np	np	nn	nn	nn	np	np	nn	np	nn	np	np	np	np	nn	np	np	np	nn	np	nn	nn	nn	np	nn	np	np	nn	np	np	nn	nn	nn	nn	nn	nn
LG10_HB_12	GD_01909_L10_PA	LG10	<nnxnp>	{-1}	(nn,np)	nn	np	nn	np	nn	np	np	nn	np	np	nn	nn	nn	np	np	nn	np	nn	np	np	np	np	nn	np	np	np	nn	np	nn	nn	nn	np	nn	np	np	nn	np	np	nn	nn	nn	nn	nn	nn
LG10_HB_120	F_0055215_L11_PA	LG10	<nnxnp>	{-1}	(nn,np)	nn	np	nn	np	nn	np	np	nn	np	np	nn	nn	nn	np	np	nn	np	nn	np	np	np	np	nn	np	np	np	nn	np	nn	nn	nn	np	nn	np	np	nn	np	np	nn	nn	nn	nn	nn	nn
LG10_HB_120	F_0055223_L11_PA	LG10	<nnxnp>	{-1}	(nn,np)	nn	np	nn	np	nn	np	np	nn	np	np	nn	nn	nn	np	np	nn	np	nn	np	np	np	np	nn	np	np	np	nn	np	nn	nn	nn	np	nn	np	np	nn	np	np	nn	nn	nn	nn	nn	nn
LG10_HB_1288	F_0605151_L5_PA	LG10	<nnxnp>	{-0}	(nn,np)	np	nn	np	np	nn	nn	nn	nn	nn	nn	nn	np	nn	np	nn	np	nn	nn	np	np	np	nn	np	nn	np	np	nn	np	np	nn	nn	nn	nn	nn	nn	nn	np	nn	nn	nn	nn	nn	np	nn
LG10_HB_1288	F_0605153_L5_PA	LG10	<nnxnp>	{-0}	(nn,np)	np	nn	np	np	nn	nn	nn	nn	nn	nn	nn	np	nn	np	nn	np	nn	nn	np	np	np	nn	np	nn	np	np	nn	np	np	nn	nn	nn	nn	nn	nn	nn	np	nn	nn	nn	nn	nn	np	nn
LG10_HB_1289	F_0605818_L5_PA	LG10	<nnxnp>	{-0}	(nn,np)	np	nn	np	np	nn	nn	nn	nn	nn	nn	nn	np	nn	np	nn	np	nn	nn	np	np	np	nn	np	nn	np	np	nn	np	np	nn	nn	nn	nn	nn	nn	nn	np	nn	nn	nn	nn	nn	np	nn
LG10_HB_1289	F_0605824_L5_PA	LG10	<nnxnp>	{-0}	(nn,np)	np	nn	np	np	nn	nn	nn	nn	nn	nn	nn	np	nn	np	nn	np	nn	nn	np	np	np	nn	np	nn	np	np	nn	np	np	nn	nn	nn	nn	nn	nn	nn	np	nn	nn	nn	nn	nn	np	nn
LG10_HB_1289	F_0605829_L5_PA	LG10	<nnxnp>	{-0}	(nn,np)	np	nn	np	np	nn	nn	nn	nn	nn	nn	nn	np	nn	np	nn	np	nn	nn	np	np	np	nn	np	nn	np	np	nn	np	np	nn	nn	nn	nn	nn	nn	nn	np	nn	nn	nn	nn	nn	np	nn
LG10_HB_13	F_0004016_L10_PA	LG10	<hkxhk>	{10}	(hh,hk,kk)	hk	hh	hk	hk	kk	hk	hh	kk	hh	hk	hk	hk	kk	hk	hk	kk	hh	kk	hh	hh	hk	hh	kk	hh	hh	hh	kk	hk	hk	hk	kk	hk	hk	hk	hh	kk	hh	hk	kk	hk	kk	hk	hk	hk
LG10_HB_13	F_0004021_L10_PA	LG10	<nnxnp>	{-1}	(nn,np)	nn	np	nn	np	nn	np	np	nn	np	np	nn	nn	nn	np	np	nn	np	nn	np	np	np	np	nn	np	np	np	nn	np	nn	nn	nn	np	nn	np	np	nn	np	np	nn	nn	nn	nn	nn	nn
LG10_HB_13	F_0004037_L10_PA	LG10	<nnxnp>	{-1}	(nn,np)	nn	np	nn	np	nn	np	np	nn	np	np	nn	nn	nn	np	np	nn	np	nn	np	np	np	np	nn	np	np	np	nn	np	nn	nn	nn	np	nn	np	np	nn	np	np	nn	nn	nn	nn	nn	nn
LG10_HB_13	F_0004046_L10_PA	LG10	<nnxnp>	{-1}	(nn,np)	nn	np	nn	np	nn	np	np	nn	np	np	nn	nn	nn	np	np	nn	np	nn	np	np	np	np	nn	np	np	np	nn	np	nn	nn	nn	np	nn	np	np	nn	np	np	nn	nn	nn	nn	nn	nn
LG10_HB_13	R_3285289_L10_PA	LG10	<nnxnp>	{-1}	(nn,np)	nn	np	nn	np	nn	np	np	nn	np	np	nn	nn	nn	np	np	nn	np	nn	np	np	np	np	nn	np	np	np	nn	np	nn	nn	nn	np	nn	np	np	nn	np	np	nn	nn	nn	nn	nn	nn
LG10_HB_13	F_0004023_L10_PA	LG10	<lmxll>	{0-}	(ll,lm)	lm	lm	lm	ll	ll	ll	lm	ll	lm	ll	lm	lm	ll	ll	ll	ll	lm	ll	lm	lm	ll	lm	ll	lm	lm	lm	ll	ll	lm	lm	ll	ll	lm	ll	lm	ll	lm	ll	ll	lm	ll	lm	lm	lm
LG10_HB_13.5	R_3303962_L10_PA	LG10	<nnxnp>	{-0}	(nn,np)	np	nn	np	nn	np	nn	nn	np	nn	nn	np	np	np	nn	nn	np	nn	np	nn	nn	nn	nn	np	nn	nn	nn	np	nn	np	np	np	nn	np	nn	nn	np	nn	nn	np	np	np	np	np	np
LG10_HB_13.5	R_3353551_L10_PA	LG10	<nnxnp>	{-1}	(nn,np)	nn	np	nn	np	nn	np	np	nn	np	np	nn	nn	nn	np	np	nn	np	nn	np	np	np	np	nn	np	np	np	nn	np	nn	nn	nn	np	nn	np	np	nn	np	np	nn	nn	nn	nn	nn	nn
cR_4016435_L10_PA	R_4016435_L10_PA	LG10	<lmxll>	{0-}	(ll,lm)	lm	lm	lm	ll	ll	ll	lm	ll	lm	ll	lm	lm	ll	ll	ll	ll	lm	ll	lm	lm	ll	lm	ll	lm	lm	lm	ll	ll	lm	lm	ll	ll	lm	ll	lm	ll	lm	ll	ll	lm	ll	lm	lm	lm
LG10_HB_14	F_0005003_L10_PA	LG10	<nnxnp>	{-1}	(nn,np)	nn	np	nn	np	nn	np	np	nn	np	np	nn	nn	nn	np	np	nn	np	nn	np	np	np	np	nn	np	np	np	nn	np	nn	nn	nn	np	nn	np	np	nn	np	np	nn	nn	nn	nn	nn	nn
LG10_HB_14	R_4032707_L10_PA	LG10	<nnxnp>	{-1}	(nn,np)	nn	np	nn	np	nn	np	np	nn	np	np	nn	nn	nn	np	np	nn	np	nn	np	np	np	np	nn	np	np	np	nn	np	nn	nn	nn	np	nn	np	np	nn	np	np	nn	nn	nn	nn	nn	nn
LG10_HB_14	R_4034839_L10_PA	LG10	<nnxnp>	{-1}	(nn,np)	nn	np	nn	np	nn	np	np	nn	np	np	nn	nn	nn	np	np	nn	np	nn	np	np	np	np	nn	np	np	np	nn	np	nn	nn	nn	np	nn	np	np	nn	np	np	nn	nn	nn	nn	nn	nn
LG10_HB_1456	F_0685103_L6_PA	LG10	<hkxhk>	{11}	(hh,hk,kk)	hh	hk	hh	hk	hk	kk	hk	hk	kk	kk	hh	hh	hk	hk	kk	hk	hk	hh	hk	hh	hk	hk	hk	hk	hk	hk	hk	hh	hk	hk	kk	kk	hk	kk	hk	kk	hk	hk	hk	hh	hk	hk	hk	hh
LG10_HB_1456	F_0685122_L6_PA	LG10	<hkxhk>	{11}	(hh,hk,kk)	hh	hk	hh	hk	hk	kk	hk	hk	kk	kk	hh	hh	hk	hk	kk	hk	hk	hh	hk	hh	hk	hk	hk	hk	hk	hk	hk	hh	hk	hk	kk	kk	hk	kk	hk	kk	hk	hk	hk	hh	hk	hk	hk	hh
LG10_HB_1456	F_0685096_L6_PA	LG10	<hkxhk>	{00}	(h-,kk)	kk	h-	kk	h-	h-	h-	h-	h-	h-	h-	kk	kk	h-	h-	h-	h-	h-	kk	h-	kk	h-	h-	h-	h-	h-	h-	h-	kk	h-	h-	h-	h-	h-	h-	h-	h-	h-	h-	h-	kk	h-	h-	h-	KK
LG10_HB_1525	F_0714394_L7_PA	LG10	<lmxll>	{1-}	(ll,lm)	ll	ll	ll	lm	lm	lm	ll	lm	lm	lm	ll	ll	lm	lm	lm	lm	ll	ll	ll	ll	lm	ll	lm	ll	ll	ll	lm	ll	ll	ll	lm	lm	ll	lm	ll	lm	ll	ll	lm	ll	lm	lm	lm	ll
LG10_HB_1531	F_0716936_L7_PA	LG10	<lmxll>	{0-}	(ll,lm)	lm	lm	lm	ll	ll	ll	lm	ll	lm	ll	lm	lm	ll	ll	ll	ll	lm	ll	lm	lm	ll	lm	ll	lm	lm	lm	ll	ll	lm	lm	ll	ll	lm	ll	lm	ll	lm	ll	ll	lm	ll	lm	lm	lm
LG10_HB_1552	F_0726166_L8_PA	LG10	<lmxll>	{1-}	(ll,lm)	ll	ll	ll	lm	lm	lm	ll	lm	lm	lm	ll	ll	lm	lm	lm	lm	ll	lm	ll	ll	lm	ll	lm	ll	ll	ll	lm	ll	ll	ll	lm	lm	ll	lm	ll	lm	ll	ll	lm	ll	lm	lm	lm	ll
LG10_HB_1552	F_0726172_L8_PA	LG10	<lmxll>	{1-}	(ll,lm)	ll	ll	ll	lm	lm	lm	ll	lm	lm	lm	ll	ll	lm	lm	lm	lm	ll	lm	ll	ll	lm	ll	lm	ll	ll	ll	lm	ll	ll	ll	lm	lm	ll	lm	ll	lm	ll	ll	lm	ll	lm	lm	lm	ll
LG10_HB_1552	F_0726173_L8_PA	LG10	<lmxll>	{1-}	(ll,lm)	ll	ll	ll	lm	lm	lm	ll	lm	lm	lm	ll	ll	lm	lm	lm	lm	ll	lm	ll	ll	lm	ll	lm	ll	ll	ll	lm	ll	ll	ll	lm	lm	ll	lm	ll	lm	ll	ll	lm	ll	lm	lm	lm	ll
LG10_HB_1552	F_0726189_L8_PA	LG10	<lmxll>	{1-}	(ll,lm)	ll	ll	ll	lm	lm	lm	ll	lm	lm	lm	ll	ll	lm	lm	lm	lm	ll	lm	ll	ll	lm	ll	lm	ll	ll	ll	lm	ll	ll	ll	lm	lm	ll	lm	ll	lm	ll	ll	lm	ll	lm	lm	lm	ll
LG10_HB_1553	F_0726977_L8_PA	LG10	<lmxll>	{1-}	(ll,lm)	ll	ll	ll	lm	lm	lm	ll	lm	lm	lm	ll	ll	lm	lm	lm	lm	ll	lm	ll	ll	lm	ll	lm	ll	ll	ll	lm	ll	ll	ll	lm	lm	ll	lm	ll	lm	ll	ll	lm	ll	lm	lm	lm	ll
LG10_HB_1553	F_0726979_L8_PA	LG10	<lmxll>	{1-}	(ll,lm)	ll	ll	ll	lm	lm	lm	ll	lm	lm	lm	ll	ll	lm	lm	lm	lm	ll	lm	ll	ll	lm	ll	lm	ll	ll	ll	lm	ll	ll	ll	lm	lm	ll	lm	ll	lm	ll	ll	lm	ll	lm	lm	lm	ll
LG10_HB_1554	F_0727256_L8_PA	LG10	<lmxll>	{1-}	(ll,lm)	ll	ll	ll	lm	lm	lm	ll	lm	lm	lm	ll	ll	lm	lm	lm	lm	ll	lm	ll	ll	lm	ll	lm	ll	ll	ll	lm	ll	ll	ll	lm	lm	ll	lm	ll	lm	ll	ll	lm	ll	lm	lm	lm	ll
LG10_HB_1554	F_0727268_L8_PA	LG10	<lmxll>	{1-}	(ll,lm)	ll	ll	ll	lm	lm	lm	ll	lm	lm	lm	ll	ll	lm	lm	lm	lm	ll	lm	ll	ll	lm	ll	lm	ll	ll	ll	lm	ll	ll	ll	lm	lm	ll	lm	ll	lm	ll	ll	lm	ll	lm	lm	lm	ll
LG10_HB_1554	F_0727275_L8_PA	LG10	<lmxll>	{1-}	(ll,lm)	ll	ll	ll	lm	lm	lm	ll	lm	lm	lm	ll	ll	lm	lm	lm	lm	ll	lm	ll	ll	lm	ll	lm	ll	ll	ll	lm	ll	ll	ll	lm	lm	ll	lm	ll	lm	ll	ll	lm	ll	lm	lm	lm	ll
LG10_HB_17	F_0007370_L10_PA	LG10	<nnxnp>	{-1}	(nn,np)	nn	np	nn	nn	nn	np	np	nn	np	np	nn	nn	nn	nn	nn	nn	np	nn	nn	nn	nn	np	nn	np	np	nn	np	nn	np	np	np	np	np	np	np	np	np	np	nn	np	np	nn	nn	nn
LG10_HB_17	F_0007371_L10_PA	LG10	<nnxnp>	{-1}	(nn,np)	nn	np	nn	nn	nn	np	np	nn	np	np	nn	nn	nn	nn	nn	nn	np	nn	nn	nn	nn	np	nn	np	np	nn	np	nn	np	np	np	np	np	np	np	np	np	np	nn	np	np	nn	nn	nn
LG10_HB_17	F_0007375_L10_PA	LG10	<nnxnp>	{-1}	(nn,np)	nn	np	nn	nn	nn	np	np	nn	np	np	nn	nn	nn	nn	nn	nn	np	nn	nn	nn	nn	np	nn	np	np	nn	np	nn	np	np	np	np	np	np	np	np	np	np	nn	np	np	nn	nn	nn
LG10_HB_17	F_0007383_L10_PA	LG10	<nnxnp>	{-1}	(nn,np)	nn	np	nn	nn	nn	np	np	nn	np	np	nn	nn	nn	nn	nn	nn	np	nn	nn	nn	nn	np	nn	np	np	nn	np	nn	np	np	np	np	np	np	np	np	np	np	nn	np	np	nn	nn	nn
LG10_HB_1713	F_0805708_L9_PA	LG10	<nnxnp>	{-0}	(nn,np)	np	nn	np	np	np	nn	np	np	nn	nn	np	np	np	np	nn	np	nn	np	nn	np	np	nn	np	nn	nn	nn	np	np	nn	nn	nn	nn	nn	nn	nn	nn	nn	nn	np	np	np	np	np	np
LG10_HB_1713	F_0805710_L9_PA	LG10	<nnxnp>	{-0}	(nn,np)	np	nn	np	np	np	nn	np	np	nn	nn	np	np	np	np	nn	np	nn	np	nn	np	np	nn	np	nn	nn	nn	np	np	nn	nn	nn	nn	nn	nn	nn	nn	nn	nn	np	np	np	np	np	np
LG10_HB_1713	F_0805707_L9_PA	LG10	<lmxll>	{0-}	(ll,lm)	lm	lm	lm	ll	ll	ll	ll	ll	ll	ll	lm	lm	ll	ll	ll	ll	lm	lm	lm	lm	ll	lm	ll	lm	lm	lm	ll	lm	lm	lm	ll	ll	ll	ll	lm	ll	lm	lm	ll	lm	ll	ll	ll	lm
LG10_HB_1713	F_0805709_L9_PA	LG10	<hkxhk>	{00}	(hh,hk,kk)	kk	hk	kk	hk	hk	hh	hk	hk	hh	hh	kk	kk	hk	hk	hh	hk	hk	kk	hk	kk	hk	hk	hk	hk	hk	hk	hk	kk	hk	hk	hh	hh	hh	hh	hk	hh	hk	hk	hk	kk	hk	hk	hk	kk
LG10_HB_1713	F_0805743_L9_PA	LG10	<hkxhk>	{00}	(hh,hk,kk)	kk	hk	kk	hk	hk	hh	hk	hk	hh	hh	kk	kk	hk	hk	hh	hk	hk	kk	hk	kk	hk	hk	hk	hk	hk	hk	hk	kk	hk	hk	hh	hh	hh	hh	hk	hh	hk	hk	hk	kk	hk	hk	hk	kk
LG10_HB_1750	F_0825056_L10_28_1	LG10	<nnxnp>	{-1}	(nn,np)	nn	np	nn	np	nn	np	np	nn	np	np	nn	nn	nn	np	np	nn	np	nn	np	np	np	np	nn	np	np	np	nn	np	nn	nn	nn	nn	nn	np	np	nn	nn	np	np	nn	nn	nn	nn	nn
LG10_HB_1751	F_0825201_L10_28_1	LG10	<nnxnp>	{-0}	(nn,np)	np	nn	np	nn	np	nn	nn	np	nn	nn	np	np	np	nn	nn	np	nn	np	nn	nn	nn	nn	np	nn	nn	nn	np	nn	np	np	np	np	np	nn	nn	np	np	nn	nn	np	np	np	np	np
LG10_HB_1751	F_0825197_L10_28_1	LG10	<nnxnp>	{-1}	(nn,np)	nn	np	nn	np	nn	np	np	nn	np	np	nn	nn	nn	np	np	nn	np	nn	np	np	np	np	nn	np	np	np	nn	np	nn	nn	nn	nn	nn	np	np	nn	nn	np	np	nn	nn	nn	nn	nn
LG10_HB_1751	F_0825199_L10_28_1	LG10	<nnxnp>	{-1}	(nn,np)	nn	np	nn	np	nn	np	np	nn	np	np	nn	nn	nn	np	np	nn	np	nn	np	np	np	np	nn	np	np	np	nn	np	nn	nn	nn	nn	nn	np	np	nn	nn	np	np	nn	nn	nn	nn	nn
LG10_HB_1753	F_0825437_L10_30_1	LG10	<nnxnp>	{-1}	(nn,np)	nn	np	nn	np	nn	np	np	nn	np	np	nn	nn	nn	np	np	nn	np	nn	np	np	np	np	nn	np	np	np	nn	np	nn	nn	nn	np	nn	np	np	nn	np	np	nn	nn	nn	nn	nn	nn
LG10_HB_1753	F_0825439_L10_30_1	LG10	<nnxnp>	{-1}	(nn,np)	nn	np	nn	np	nn	np	np	nn	np	np	nn	nn	nn	np	np	nn	np	nn	np	np	np	np	nn	np	np	np	nn	np	nn	nn	nn	np	nn	np	np	nn	np	np	nn	nn	nn	nn	nn	nn
LG10_HB_1753	F_0825447_L10_30_1	LG10	<nnxnp>	{-1}	(nn,np)	nn	np	nn	np	nn	np	np	nn	np	np	nn	nn	nn	np	np	nn	np	nn	np	np	np	np	nn	np	np	np	nn	np	nn	nn	nn	np	nn	np	np	nn	np	np	nn	nn	nn	nn	nn	nn
GD_00839_L10_PA	GD_00839_L10_PA	LG10	<nnxnp>	{-1}	(nn,np)	nn	np	nn	np	nn	np	np	nn	np	np	nn	nn	nn	np	np	nn	np	nn	np	np	np	np	nn	np	np	np	nn	np	nn	nn	nn	np	nn	np	np	nn	np	np	nn	nn	nn	nn	nn	nn
LG10_HB_1757	F_0826633_L10_33_1	LG10	<nnxnp>	{-0}	(nn,np)	np	nn	np	nn	np	nn	nn	np	nn	nn	np	np	np	nn	nn	np	nn	np	nn	nn	nn	nn	np	nn	nn	nn	np	nn	np	np	np	nn	np	nn	nn	np	nn	nn	np	np	np	np	np	np
LG10_HB_1757	F_0826637_L10_33_1	LG10	<nnxnp>	{-0}	(nn,np)	np	nn	np	nn	np	nn	nn	np	nn	nn	np	np	np	nn	nn	np	nn	np	nn	nn	nn	nn	np	nn	nn	nn	np	nn	np	np	np	nn	np	nn	nn	np	nn	nn	np	np	np	np	np	np
LG10_HB_1757	F_0826641_L10_33_1	LG10	<nnxnp>	{-1}	(nn,np)	nn	np	nn	np	nn	np	np	nn	np	np	nn	nn	nn	np	np	nn	np	nn	np	np	np	np	nn	np	np	np	nn	np	nn	nn	nn	np	nn	np	np	nn	np	np	nn	nn	nn	nn	nn	nn
LG10_HB_1764	F_0829833_L10_37_1	LG10	<hkxhk>	{00}	(hh,hk,kk)	kk	hk	kk	hk	hk	hh	hk	hk	hk	hh	kk	kk	hk	hh	hh	hk	hk	hk	hk	kk	hh	hk	hk	hk	hk	hk	hk	hk	hk	kk	hk	hh	kk	hh	hk	hk	hk	hk	hk	kk	hk	kk	kk	kk
LG10_HB_1767	F_0831315_L10_40_1	LG10	<nnxnp>	{-0}	(nn,np)	np	nn	np	np	np	nn	np	np	nn	nn	np	np	np	np	nn	np	nn	np	np	np	np	nn	np	nn	nn	nn	np	np	nn	nn	nn	nn	nn	nn	nn	nn	nn	nn	np	np	nn	np	np	np
LG10_HB_1767	F_0831317_L10_40_1	LG10	<nnxnp>	{-0}	(nn,np)	np	nn	np	np	np	nn	np	np	nn	nn	np	np	np	np	nn	np	nn	np	np	np	np	nn	np	nn	nn	nn	np	np	nn	nn	nn	nn	nn	nn	nn	nn	nn	nn	np	np	nn	np	np	np
LG10_HB_1767.7_s40h1	GD_01832_L10_40_1	LG10	<nnxnp>	{-0}	(nn,np)	np	nn	np	np	np	nn	np	np	nn	nn	np	np	np	np	nn	np	nn	np	np	np	np	nn	np	nn	nn	nn	np	np	nn	nn	nn	nn	nn	nn	nn	nn	nn	nn	np	np	nn	np	np	np
LG10_HB_1769	F_0832349_L10_40_1	LG10	<nnxnp>	{-0}	(nn,np)	np	nn	np	np	np	nn	nn	np	nn	nn	np	np	np	np	nn	np	nn	np	np	np	np	nn	np	nn	nn	np	nn	np	nn	nn	nn	nn	nn	nn	nn	nn	nn	nn	np	np	nn	np	np	np
LG10_HB_1769	F_0832361_L10_40_1	LG10	<nnxnp>	{-0}	(nn,np)	np	nn	np	np	np	nn	nn	np	nn	nn	np	np	np	np	nn	np	nn	np	np	np	np	nn	np	nn	nn	np	nn	np	nn	nn	nn	nn	nn	nn	nn	nn	nn	nn	np	np	nn	np	np	np
LG10_HB_1770	F_0832810_L10_41_1	LG10	<nnxnp>	{-1}	(nn,np)	nn	np	nn	nn	nn	np	np	nn	np	np	nn	nn	nn	nn	np	nn	np	nn	nn	nn	nn	np	nn	np	np	nn	np	nn	np	np	np	np	np	np	np	np	np	np	nn	np	np	nn	nn	nn
LG10_HB_1770	F_0832819_L10_41_1	LG10	<nnxnp>	{-1}	(nn,np)	nn	np	nn	nn	nn	np	np	nn	np	np	nn	nn	nn	nn	np	nn	np	nn	nn	nn	nn	np	nn	np	np	nn	np	nn	np	np	np	np	np	np	np	np	np	np	nn	np	np	nn	nn	nn
F_0832999_L10_41_1	F_0832999_L10_41_1	LG10	<nnxnp>	{-1}	(nn,np)	nn	np	nn	nn	nn	np	np	nn	np	np	nn	nn	nn	nn	nn	nn	np	nn	nn	nn	nn	np	nn	np	np	nn	np	nn	np	np	np	np	np	np	np	np	np	np	nn	np	np	nn	nn	nn
LG10_HB_1773	F_0833948_L10_43_1	LG10	<nnxnp>	{-1}	(nn,np)	nn	np	nn	nn	nn	np	np	nn	np	np	np	nn	np	nn	nn	nn	np	np	nn	nn	nn	np	nn	np	np	nn	np	nn	np	np	np	np	np	np	np	np	nn	np	nn	np	np	np	nn	np
LG10_HB_1774	F_0834908_L10_45_1	LG10	<hkxhk>	{01}	(hh,hk,kk)	hk	kk	hk	hh	kk	hk	hk	hk	hk	hk	kk	hk	hk	hk	hk	hh	hk	kk	hk	hk	hh	kk	hh	kk	hh	hk	hk	hk	hh	hk	hk	hk	hk	hk	kk	hk	hk	kk	hk	kk	hk	hk	hh	kk
LG10_HB_1775	F_0835174_L10_45_1	LG10	<nnxnp>	{-1}	(nn,np)	nn	np	nn	nn	np	np	np	np	np	np	np	nn	np	nn	np	nn	np	np	nn	nn	nn	np	nn	np	nn	nn	np	nn	nn	np	np	np	np	np	np	np	nn	np	np	np	np	np	nn	np
LG10_HB_1775	F_0835176_L10_45_1	LG10	<hkxhk>	{00}	(hh,hk,kk)	kk	hk	kk	hk	hk	hh	hh	hh	hh	hh	hk	kk	hh	kk	hh	hk	hh	hk	kk	kk	hk	hk	hk	hk	hk	kk	hh	kk	hk	hh	hh	hh	hh	hh	hk	hk	kk	hk	hh	hk	hh	hh	hk	hk
LG10_HB_1775	F_0835177_L10_45_1	LG10	<hkxhk>	{11}	(hh,hk,kk)	hh	hk	hh	hk	hk	kk	kk	kk	kk	kk	hk	hh	kk	hh	kk	hk	kk	hk	hh	hh	hk	hk	hk	hk	hk	hh	kk	hh	hk	kk	kk	kk	kk	kk	hk	hk	hh	hk	kk	hk	kk	kk	hk	hk
LG10_HB_1775.5	GD_00257_L10_PA	LG10	<nnxnp>	{-1}	(nn,np)	nn	np	nn	nn	np	np	np	np	np	np	np	nn	np	nn	np	nn	np	np	nn	nn	nn	np	nn	np	nn	nn	np	nn	nn	np	np	np	np	np	np	np	nn	np	np	np	np	np	nn	np
LG10_HB_1775.5	GD_00971_L10_PA	LG10	<lmxll>	{0-}	(ll,lm)	lm	lm	lm	ll	lm	ll	ll	ll	ll	ll	lm	lm	ll	lm	ll	ll	ll	lm	lm	lm	ll	lm	ll	lm	ll	lm	ll	lm	ll	ll	ll	ll	ll	ll	lm	lm	lm	lm	ll	lm	ll	ll	ll	lm
cR_31676157_L10_PA	R_31676157_L10_PA	LG10	<lmxll>	{1-}	(ll,lm)	ll	ll	ll	lm	ll	lm	lm	lm	lm	lm	lm	ll	lm	ll	ll	ll	lm	ll	ll	ll	lm	ll	lm	ll	lm	ll	lm	ll	lm	lm	lm	ll	lm	ll	ll	ll	ll	lm	lm	ll	ll	lm	lm	lm
LG10_HB_1778	F_0837564_L10_48_1	LG10	<lmxll>	{1-}	(ll,lm)	ll	ll	ll	lm	ll	lm	lm	lm	lm	lm	lm	lm	--	ll	ll	ll	lm	lm	ll	ll	lm	ll	lm	ll	ll	ll	lm	ll	lm	lm	lm	ll	--	ll	lm	ll	ll	lm	lm	ll	ll	lm	lm	lm
LG10_HB_1778	F_0837574_L10_48_1	LG10	<lmxll>	{1-}	(ll,lm)	ll	ll	ll	lm	ll	lm	lm	lm	lm	lm	lm	lm	lm	ll	ll	ll	lm	lm	ll	ll	lm	ll	lm	ll	ll	ll	lm	ll	lm	lm	lm	ll	lm	ll	lm	ll	ll	lm	lm	ll	ll	lm	lm	lm
LG10_HB_1778	F_0837576_L10_48_1	LG10	<lmxll>	{1-}	(ll,lm)	ll	ll	ll	lm	ll	lm	lm	lm	lm	lm	lm	lm	lm	ll	ll	ll	lm	lm	ll	ll	lm	ll	lm	ll	ll	ll	lm	ll	lm	lm	lm	ll	lm	ll	lm	ll	ll	lm	lm	ll	ll	lm	lm	lm
LG10_HB_1778	F_0837587_L10_48_1	LG10	<lmxll>	{1-}	(ll,lm)	ll	ll	ll	lm	ll	lm	lm	lm	lm	lm	lm	lm	lm	ll	ll	ll	lm	lm	ll	ll	lm	ll	lm	ll	ll	ll	lm	ll	lm	lm	lm	ll	lm	ll	lm	ll	ll	lm	lm	ll	ll	lm	lm	lm
LG10_HB_1778	F_0837602_L10_48_1	LG10	<lmxll>	{1-}	(ll,lm)	ll	ll	ll	lm	ll	lm	lm	lm	lm	lm	lm	lm	lm	ll	ll	ll	lm	lm	ll	ll	lm	ll	lm	ll	ll	ll	lm	ll	lm	lm	lm	ll	lm	ll	lm	ll	ll	lm	lm	ll	ll	lm	lm	lm
LG10_HB_1780	F_0838244_L10_49_1	LG10	<lmxll>	{1-}	(ll,lm)	ll	ll	lm	lm	ll	lm	lm	lm	lm	lm	lm	lm	lm	ll	ll	ll	lm	lm	ll	ll	lm	ll	lm	ll	ll	ll	lm	ll	lm	lm	lm	ll	ll	ll	lm	ll	ll	lm	lm	ll	ll	lm	lm	lm
LG10_HB_1781	F_0838422_L10_49_1	LG10	<hkxhk>	{11}	(h-,kk)	h-	h-	h-	h-	h-	kk	kk	kk	kk	h-	kk	h-	kk	h-	h-	h-	kk	kk	h-	h-	h-	h-	h-	h-	h-	h-	kk	h-	h-	kk	h-	h-	h-	h-	kk	h-	h-	kk	kk	h-	h-	kk	h-	kk
LG10_HB_1781	F_0838443_L10_49_1	LG10	<hkxhk>	{11}	(hh,hk,kk)	hh	hk	hk	hk	hk	kk	kk	kk	kk	hk	kk	hk	kk	hh	hk	hh	kk	kk	hh	hh	hk	hk	hk	hk	hh	hh	kk	hh	hk	kk	hk	hk	hk	hh	kk	hk	hh	kk	kk	hh	hh	kk	hk	kk
LG10_HB_1781	F_0838444_L10_49_1	LG10	<lmxll>	{1-}	(ll,lm)	ll	ll	lm	lm	ll	lm	lm	lm	lm	lm	lm	lm	lm	ll	ll	ll	lm	lm	ll	ll	lm	ll	lm	ll	ll	ll	lm	ll	lm	lm	lm	ll	ll	ll	lm	ll	ll	lm	lm	ll	ll	lm	lm	lm
LG10_HB_1784_s26h1	F_0839805_L11_26_1	LG10	<nnxnp>	{-1}	(nn,np)	nn	np	nn	np	nn	np	np	nn	np	np	nn	nn	nn	np	np	nn	np	nn	np	np	np	np	nn	np	np	np	nn	np	nn	nn	nn	np	nn	np	np	nn	np	np	nn	nn	nn	nn	nn	nn
LG10_HB_1784_s26h1	F_0839808_L11_26_1	LG10	<nnxnp>	{-1}	(nn,np)	nn	np	nn	np	nn	np	np	nn	np	np	nn	nn	nn	np	np	nn	np	nn	np	np	np	np	nn	np	np	np	nn	np	nn	nn	nn	np	nn	np	np	nn	np	np	nn	nn	nn	nn	nn	nn
LG10_HB_1906_s39h1	F_0890021_L14_39_1	LG10	<hkxhk>	{11}	(hh,hk,kk)	hh	hk	hh	hk	hk	kk	hk	hk	kk	kk	hh	hh	hk	hk	kk	hk	hk	hh	hk	hh	hk	hk	hk	hk	hk	hk	hk	hh	hk	hk	kk	kk	kk	kk	hk	kk	hk	hk	hk	hh	hk	hk	hk	hh
LG10_HB_1906_s39h1	F_0890027_L14_39_1	LG10	<lmxll>	{0-}	(ll,lm)	lm	lm	lm	ll	ll	ll	ll	ll	ll	ll	lm	lm	ll	ll	ll	ll	lm	lm	lm	lm	ll	lm	ll	lm	lm	lm	ll	lm	lm	lm	ll	ll	ll	ll	lm	ll	lm	lm	ll	lm	ll	ll	ll	lm
LG10_HB_1906_s39h1	F_0890039_L14_39_1	LG10	<lmxll>	{0-}	(ll,lm)	lm	lm	lm	ll	ll	ll	ll	ll	ll	ll	lm	lm	ll	ll	ll	ll	lm	lm	lm	lm	ll	lm	ll	lm	lm	lm	ll	lm	lm	lm	ll	ll	ll	ll	lm	ll	lm	lm	ll	lm	ll	ll	ll	lm
LG10_HB_2	F_0000045_L10_PA	LG10	<nnxnp>	{-1}	(nn,np)	nn	np	nn	np	nn	np	np	nn	np	np	nn	nn	nn	np	np	nn	np	nn	np	np	np	np	nn	np	np	np	nn	np	nn	nn	nn	nn	nn	np	np	nn	nn	np	np	nn	nn	nn	nn	--
LG10_HB_20	F_0008614_L10_PA	LG10	<nnxnp>	{-1}	(nn,np)	nn	np	nn	np	nn	np	np	nn	np	np	nn	nn	nn	np	np	nn	np	nn	np	np	np	np	nn	--	np	np	nn	np	nn	nn	nn	np	nn	np	np	nn	np	np	nn	nn	nn	nn	nn	nn
LG10_HB_20	F_0008635_L10_PA	LG10	<nnxnp>	{-1}	(nn,np)	nn	np	nn	np	nn	np	np	nn	np	np	nn	nn	nn	np	np	nn	np	nn	np	np	np	np	nn	np	np	np	nn	np	nn	nn	nn	np	nn	np	np	nn	np	np	nn	nn	nn	nn	nn	nn
LG10_HB_20	F_0008637_L10_PA	LG10	<nnxnp>	{-1}	(nn,np)	nn	np	nn	np	nn	np	np	nn	np	np	nn	nn	nn	np	np	nn	np	nn	np	np	np	np	nn	np	np	np	nn	np	nn	nn	nn	np	nn	np	np	nn	np	np	nn	nn	nn	nn	nn	nn
$F_0956867y_LG10	$F_0956867y_LG10	LG10	<nnxnp>	{-1}	(nn,np)	nn	np	nn	nn	nn	np	np	nn	np	np	nn	nn	nn	nn	nn	nn	np	nn	nn	nn	nn	np	nn	np	np	nn	np	nn	np	np	np	np	np	np	np	np	np	np	nn	np	np	nn	nn	nn
LG10_HB_21	F_0009203_L10_PA	LG10	<nnxnp>	{-0}	(nn,np)	np	nn	np	nn	np	nn	nn	np	nn	nn	np	np	np	nn	nn	np	nn	np	nn	nn	nn	nn	np	nn	nn	nn	np	nn	np	np	np	nn	np	nn	nn	np	nn	nn	np	np	np	np	np	np
LG10_HB_21	F_0009209_L10_PA	LG10	<nnxnp>	{-1}	(nn,np)	nn	np	nn	np	nn	np	np	nn	np	np	nn	nn	nn	np	np	nn	np	nn	np	np	np	np	nn	np	np	np	nn	np	nn	nn	nn	np	nn	np	np	nn	np	np	nn	nn	nn	nn	nn	nn
LG10_HB_21	F_0009218_L10_PA	LG10	<nnxnp>	{-1}	(nn,np)	nn	np	nn	np	nn	np	np	nn	np	np	nn	nn	nn	np	np	nn	np	nn	np	np	np	np	nn	np	np	np	nn	np	np	nn	nn	np	nn	np	np	nn	np	np	nn	nn	nn	nn	nn	nn
LG10_HB_21	F_0009219_L10_PA	LG10	<nnxnp>	{-1}	(nn,np)	nn	np	nn	np	nn	np	np	nn	np	np	nn	nn	nn	np	np	nn	np	nn	np	np	np	np	nn	np	np	np	nn	np	np	nn	nn	np	nn	np	np	nn	np	np	nn	nn	nn	nn	nn	nn
LG10_HB_21	F_0009237_L10_PA	LG10	<nnxnp>	{-1}	(nn,np)	nn	np	nn	np	nn	np	np	nn	np	np	nn	nn	nn	np	np	nn	np	nn	np	np	np	np	nn	np	np	np	nn	np	np	nn	nn	np	nn	np	np	nn	np	np	nn	nn	nn	nn	nn	nn
LG10_HB_21.5	R_7121587_L10_PA	LG10	<lmxll>	{0-}	(ll,lm)	lm	lm	lm	ll	ll	ll	lm	ll	lm	ll	lm	lm	ll	ll	ll	ll	lm	ll	lm	lm	ll	lm	ll	lm	lm	lm	ll	ll	lm	lm	ll	ll	lm	ll	lm	ll	lm	ll	ll	lm	ll	lm	lm	lm
LG10_HB_22	F_0009743_L10_PA	LG10	<lmxll>	{1-}	(ll,lm)	ll	ll	ll	lm	lm	lm	ll	lm	ll	lm	ll	ll	lm	lm	lm	lm	ll	lm	ll	ll	lm	ll	lm	ll	ll	ll	lm	lm	ll	ll	lm	lm	ll	lm	ll	lm	ll	lm	lm	ll	lm	ll	ll	ll
LG10_HB_22	F_0009745_L10_PA	LG10	<lmxll>	{1-}	(ll,lm)	ll	ll	ll	lm	lm	lm	ll	lm	ll	lm	ll	ll	lm	lm	lm	lm	ll	lm	ll	ll	lm	ll	lm	ll	ll	ll	lm	lm	ll	ll	lm	lm	ll	lm	ll	lm	ll	lm	lm	ll	lm	ll	ll	ll
LG10_HB_22	F_0009753_L10_PA	LG10	<lmxll>	{1-}	(ll,lm)	ll	ll	ll	lm	lm	lm	ll	lm	ll	lm	ll	ll	lm	lm	lm	lm	ll	lm	ll	ll	lm	ll	lm	ll	ll	ll	lm	lm	ll	ll	lm	lm	ll	lm	ll	lm	ll	lm	lm	ll	lm	ll	ll	ll
LG10_HB_22	GD_02051_L10_PA	LG10	<hkxhk>	{00}	(hh,hk,kk)	kk	hk	kk	hh	hk	hh	hk	hk	hk	hh	kk	kk	hk	hh	hh	hk	hk	hk	hk	hk	hh	hk	hk	hk	hk	hk	hk	hh	hk	kk	hk	hh	kk	hh	hk	hk	hk	hh	hk	kk	hk	kk	kk	kk
F_0101347_L11_PA	F_0101347_L11_PA	LG10	<nnxnp>	{-1}	(nn,np)	nn	np	nn	nn	nn	np	np	nn	np	np	np	nn	np	nn	nn	nn	np	np	nn	nn	nn	np	nn	np	np	nn	np	nn	np	np	np	np	np	np	np	np	nn	np	nn	np	np	np	nn	np
LG10_HB_2268_s33h1	F_1022997_L8_33_1	LG10	<lmxll>	{1-}	(ll,lm)	ll	ll	ll	lm	lm	lm	ll	lm	lm	lm	ll	ll	lm	lm	lm	lm	ll	lm	ll	ll	lm	ll	lm	ll	ll	ll	lm	ll	ll	ll	lm	lm	ll	lm	ll	lm	ll	ll	lm	ll	lm	lm	ll	ll
LG10_HB_2268_s33h1	F_1023006_L8_33_1	LG10	<lmxll>	{1-}	(ll,lm)	ll	ll	ll	lm	lm	lm	ll	lm	lm	lm	ll	ll	lm	lm	lm	lm	ll	lm	ll	ll	lm	ll	lm	ll	ll	ll	lm	ll	ll	ll	lm	lm	ll	lm	ll	lm	ll	ll	lm	ll	lm	lm	ll	ll
LG10_HB_2269_s33h1	F_1023458_L8_33_1	LG10	<lmxll>	{1-}	(ll,lm)	ll	ll	ll	lm	lm	lm	ll	lm	lm	lm	ll	ll	lm	lm	lm	lm	ll	lm	ll	ll	lm	ll	lm	ll	ll	ll	lm	ll	ll	ll	lm	lm	ll	lm	ll	lm	ll	ll	lm	ll	lm	lm	lm	ll
LG10_HB_23	F_0010446_L10_PA	LG10	<lmxll>	{1-}	(ll,lm)	ll	ll	ll	lm	lm	lm	ll	lm	ll	lm	ll	ll	lm	lm	lm	lm	ll	lm	ll	ll	lm	ll	lm	ll	ll	ll	lm	lm	ll	ll	lm	lm	ll	lm	ll	lm	ll	lm	lm	ll	lm	ll	ll	ll
LG10_HB_23	F_0010458_L10_PA	LG10	<lmxll>	{1-}	(ll,lm)	ll	ll	ll	lm	lm	lm	ll	lm	ll	lm	ll	ll	lm	lm	lm	lm	ll	lm	ll	ll	lm	ll	lm	ll	ll	ll	lm	lm	ll	ll	lm	lm	ll	lm	ll	lm	ll	lm	lm	ll	lm	ll	ll	ll
LG10_HB_23	F_0010475_L10_PA	LG10	<nnxnp>	{-0}	(nn,np)	np	nn	np	nn	np	nn	nn	np	nn	nn	np	np	np	nn	nn	np	nn	np	nn	nn	nn	nn	np	nn	nn	nn	np	nn	nn	np	np	nn	np	nn	nn	np	nn	nn	np	np	np	np	np	np
LG10_HB_2317_s30h1	F_1048063_L9_30_1	LG10	<nnxnp>	{-0}	(nn,np)	np	nn	np	np	np	nn	np	np	nn	nn	np	np	np	np	nn	np	nn	np	nn	np	np	nn	np	nn	nn	nn	np	np	nn	nn	nn	nn	nn	nn	nn	nn	nn	nn	np	np	np	np	np	np
LG10_HB_2317_s30h1	F_1048040_L9_30_1	LG10	<lmxll>	{0-}	(ll,lm)	lm	lm	lm	ll	ll	ll	ll	ll	ll	ll	lm	lm	ll	ll	ll	ll	lm	lm	lm	lm	ll	lm	ll	lm	lm	lm	ll	lm	lm	lm	ll	ll	ll	ll	lm	ll	lm	lm	ll	lm	ll	ll	ll	lm
F_1052347_L10_52_2	F_1052347_L10_52_2	LG10	<nnxnp>	{-1}	(nn,np)	nn	np	nn	np	nn	np	np	nn	np	np	nn	nn	nn	np	np	nn	np	nn	np	np	np	np	nn	np	np	np	nn	np	nn	nn	nn	nn	nn	np	np	nn	nn	np	np	nn	nn	nn	nn	nn
LG10_HB_2329_s57h2	F_1052762_L10_57_2	LG10	<lmxll>	{1-}	(ll,lm)	ll	ll	ll	lm	lm	lm	ll	lm	ll	lm	ll	ll	lm	lm	lm	lm	ll	lm	ll	ll	lm	ll	lm	ll	ll	ll	lm	lm	ll	ll	lm	lm	ll	lm	ll	lm	ll	lm	lm	ll	lm	ll	ll	ll
LG10_HB_2330_s57h2	F_1052854_L10_57_2	LG10	<hkxhk>	{00}	(hh,hk,kk)	kk	hk	kk	hk	hk	hh	hk	hk	hh	hh	kk	kk	hk	hk	hh	hk	hk	kk	hk	kk	hk	hk	hk	hk	hk	hk	hk	kk	hk	hk	hh	hh	hk	hh	hk	hh	hk	hk	hk	kk	hk	hk	hk	kk
LG10_HB_2330_s57h2	F_1052855_L10_57_2	LG10	<lmxll>	{1-}	(ll,lm)	ll	ll	ll	lm	lm	lm	lm	lm	lm	lm	ll	ll	lm	lm	lm	lm	ll	ll	ll	ll	lm	ll	lm	ll	ll	ll	lm	ll	ll	ll	lm	lm	ll	lm	ll	lm	ll	ll	lm	ll	lm	lm	lm	ll
LG10_HB_2330_s57h2	F_1052858_L10_57_2	LG10	<nnxnp>	{-1}	(nn,np)	nn	np	nn	nn	nn	np	nn	nn	np	np	nn	nn	nn	nn	np	nn	np	nn	np	nn	nn	np	nn	np	np	np	nn	nn	np	np	np	np	np	np	np	np	np	np	nn	nn	nn	nn	nn	nn
LG10_HB_2330_s57h2	F_1052860_L10_57_2	LG10	<lmxll>	{1-}	(ll,lm)	ll	ll	ll	lm	lm	lm	lm	lm	lm	lm	ll	ll	lm	lm	lm	lm	ll	ll	ll	ll	lm	ll	lm	ll	ll	ll	lm	ll	ll	ll	lm	lm	ll	lm	ll	lm	ll	ll	lm	ll	lm	lm	lm	ll
LG10_HB_2330_s57h2	F_1052863_L10_57_2	LG10	<lmxll>	{1-}	(ll,lm)	ll	ll	ll	lm	lm	lm	lm	lm	lm	lm	ll	ll	lm	lm	lm	lm	ll	ll	ll	ll	lm	ll	lm	ll	ll	ll	lm	ll	ll	ll	lm	lm	ll	lm	ll	lm	ll	ll	lm	ll	lm	lm	lm	ll
LG10_HB_2333.5	R_31707563_L10_PA	LG10	<lmxll>	{0-}	(ll,lm)	lm	lm	lm	ll	lm	ll	ll	ll	ll	ll	ll	lm	ll	lm	lm	lm	ll	lm	lm	lm	ll	lm	ll	lm	ll	lm	ll	lm	ll	ll	ll	lm	ll	lm	lm	lm	lm	ll	ll	lm	lm	ll	ll	ll
LG10_HB_2333_s69h2	F_1054768_L10_69_2	LG10	<lmxll>	{0-}	(ll,lm)	lm	lm	lm	ll	lm	ll	ll	ll	ll	ll	ll	lm	ll	lm	lm	lm	ll	lm	lm	lm	ll	lm	ll	lm	ll	lm	ll	lm	ll	ll	ll	ll	ll	lm	lm	lm	lm	ll	ll	lm	lm	ll	ll	ll
LG10_HB_2333_s69h2	F_1054772_L10_69_2	LG10	<lmxll>	{0-}	(ll,lm)	lm	lm	lm	ll	lm	ll	ll	ll	ll	ll	ll	lm	ll	lm	lm	lm	ll	lm	lm	lm	ll	lm	ll	lm	ll	lm	ll	lm	ll	ll	ll	ll	ll	lm	lm	lm	lm	ll	ll	lm	lm	ll	ll	ll
LG10_HB_2333_s69h2	F_1054774_L10_69_2	LG10	<lmxll>	{0-}	(ll,lm)	lm	lm	lm	ll	lm	ll	ll	ll	ll	ll	ll	lm	ll	lm	lm	lm	ll	lm	lm	lm	ll	lm	ll	lm	ll	lm	ll	lm	ll	ll	ll	ll	ll	lm	lm	lm	lm	ll	ll	lm	lm	ll	ll	ll
LG10_HB_2333_s69h2	F_1054781_L10_69_2	LG10	<lmxll>	{0-}	(ll,lm)	lm	lm	lm	ll	lm	ll	ll	ll	ll	ll	ll	lm	ll	lm	lm	lm	ll	lm	lm	lm	ll	lm	ll	lm	ll	lm	ll	lm	ll	ll	ll	ll	ll	lm	lm	lm	lm	ll	ll	lm	lm	ll	ll	ll
LG10_HB_2333_s69h2	F_1054785_L10_69_2	LG10	<lmxll>	{0-}	(ll,lm)	lm	lm	lm	ll	lm	ll	ll	ll	ll	ll	ll	lm	ll	lm	lm	lm	ll	lm	lm	lm	ll	lm	ll	lm	ll	lm	ll	lm	ll	ll	ll	ll	ll	lm	lm	lm	lm	ll	ll	lm	lm	ll	ll	ll
LG10_HB_2333_s69h2	F_1054790_L10_69_2	LG10	<lmxll>	{0-}	(ll,lm)	lm	lm	lm	ll	lm	ll	ll	ll	ll	ll	ll	lm	ll	lm	lm	lm	ll	lm	lm	lm	ll	lm	ll	lm	ll	lm	ll	lm	ll	ll	ll	ll	ll	lm	lm	lm	lm	ll	ll	lm	lm	ll	ll	ll
F_1055259_L10_71_2	F_1055259_L10_71_2	LG10	<hkxhk>	{00}	(hh,hk,kk)	kk	hk	hk	hk	hk	hh	hh	hh	hh	hk	hh	hk	hh	kk	hk	kk	hh	hh	kk	kk	hk	hk	hk	hk	kk	kk	hh	kk	hk	hh	hk	hk	hk	kk	hh	hk	kk	hh	hh	kk	kk	hh	hk	hh
LG10_HB_2398_s112h2	F_1070773_L15_112_2	LG10	<lmxll>	{1-}	(ll,lm)	ll	ll	ll	lm	lm	lm	lm	lm	lm	lm	ll	ll	lm	lm	lm	lm	ll	ll	ll	ll	lm	ll	lm	ll	ll	ll	lm	ll	ll	ll	lm	lm	ll	lm	ll	lm	ll	ll	lm	ll	lm	lm	lm	ll
LG10_HB_2465_s51h2	F_1086045_L2_51_2	LG10	<lmxll>	{1-}	(ll,lm)	ll	ll	ll	lm	lm	lm	lm	lm	lm	lm	ll	ll	lm	lm	lm	lm	ll	ll	ll	ll	lm	ll	lm	ll	ll	ll	lm	ll	ll	ll	lm	lm	ll	lm	ll	lm	ll	ll	lm	ll	lm	lm	lm	ll
LG10_HB_2465_s51h2	F_1086046_L2_51_2	LG10	<lmxll>	{1-}	(ll,lm)	ll	ll	ll	lm	lm	lm	lm	lm	lm	lm	ll	ll	lm	lm	lm	lm	ll	ll	ll	ll	lm	ll	lm	ll	ll	ll	lm	ll	ll	ll	lm	lm	ll	lm	ll	lm	ll	ll	lm	ll	lm	lm	lm	ll
LG10_HB_2465_s51h2	F_1086048_L2_51_2	LG10	<lmxll>	{1-}	(ll,lm)	ll	ll	ll	lm	lm	lm	lm	lm	lm	lm	ll	ll	lm	lm	lm	lm	ll	ll	ll	ll	lm	ll	lm	ll	ll	ll	lm	ll	ll	ll	lm	lm	ll	lm	ll	lm	ll	ll	lm	ll	lm	lm	lm	ll
LG10_HB_2465_s51h2	F_1086053_L2_51_2	LG10	<lmxll>	{1-}	(ll,lm)	ll	ll	ll	lm	lm	lm	lm	lm	lm	lm	ll	ll	lm	lm	lm	lm	ll	ll	ll	ll	lm	ll	lm	ll	ll	ll	lm	ll	ll	ll	lm	lm	ll	lm	ll	lm	ll	ll	lm	ll	lm	lm	lm	ll
LG10_HB_2469_s63h2	F_1087359_L3_63_2	LG10	<nnxnp>	{-0}	(nn,np)	np	nn	np	np	np	nn	np	np	nn	nn	np	np	np	np	nn	np	nn	np	nn	np	np	nn	np	nn	nn	nn	np	np	nn	nn	nn	nn	nn	nn	nn	nn	nn	nn	np	np	nn	np	np	np
LG10_HB_2528_s62h2	F_1100846_L8_62_2	LG10	<lmxll>	{1-}	(ll,lm)	ll	ll	ll	lm	lm	lm	ll	lm	lm	lm	ll	ll	lm	lm	lm	lm	ll	lm	ll	ll	lm	ll	lm	ll	ll	ll	lm	ll	ll	ll	lm	lm	ll	lm	ll	lm	ll	ll	lm	ll	lm	lm	lm	ll
LG10_HB_2529_s62h2	F_1100862_L8_62_2	LG10	<lmxll>	{1-}	(ll,lm)	ll	ll	ll	lm	lm	lm	ll	lm	lm	lm	ll	ll	lm	lm	lm	lm	ll	lm	ll	ll	lm	ll	lm	ll	ll	ll	lm	ll	ll	ll	lm	lm	ll	lm	ll	lm	ll	ll	lm	ll	lm	lm	lm	ll
c$F_1106440y_LG10	$F_1106440y_LG10	LG10	<nnxnp>	{-1}	(nn,np)	nn	np	nn	np	nn	np	np	nn	np	np	nn	nn	nn	np	np	nn	np	nn	np	np	np	np	nn	np	np	np	nn	np	nn	nn	nn	np	nn	np	np	nn	np	np	nn	nn	nn	nn	nn	nn
F_1106430_L9_46_2	F_1106430_L9_46_2	LG10	<lmxll>	{0-}	(ll,lm)	lm	lm	lm	ll	ll	ll	ll	ll	ll	ll	lm	lm	ll	lm	ll	ll	lm	lm	lm	lm	ll	lm	ll	lm	lm	lm	ll	lm	lm	lm	ll	ll	ll	ll	lm	ll	lm	lm	ll	lm	ll	ll	ll	lm
LG10_HB_2569_s76h3	F_1107553_L10_76_3	LG10	<nnxnp>	{-0}	(nn,np)	np	nn	np	np	np	nn	nn	np	nn	nn	np	np	np	np	nn	np	nn	np	np	np	np	nn	np	nn	nn	np	nn	np	nn	nn	nn	nn	nn	nn	nn	nn	nn	nn	np	np	nn	np	np	np
LG10_HB_27	F_0012361_L10_PA	LG10	<hkxhk>	{00}	(hh,hk,kk)	kk	hk	kk	hk	hk	hh	hk	hk	hh	hh	kk	kk	hk	hk	hh	hk	hk	kk	hk	kk	hk	hk	hk	hk	hk	hk	hk	kk	hk	hk	hh	hh	hk	hh	hk	hh	hk	hk	hk	kk	hk	hk	hk	kk
LG10_HB_27	F_0012368_L10_PA	LG10	<hkxhk>	{11}	(hh,hk,kk)	hh	hk	hh	hk	hk	kk	hk	hk	kk	kk	hh	hh	hk	hk	kk	hk	hk	hh	hk	hh	hk	hk	hk	hk	hk	hk	hk	hh	hk	hk	kk	kk	hk	kk	hk	kk	hk	hk	hk	hh	hk	hk	hk	hh
LG10_HB_27	GD_00260_L10_PA	LG10	<hkxhk>	{11}	(hh,hk,kk)	hh	hk	hh	hk	hk	kk	hk	hk	kk	kk	hh	hh	hk	hk	kk	hk	hk	hh	hk	hh	hk	hk	hk	hk	hk	hk	hk	hh	hk	hk	kk	kk	hk	kk	hk	kk	hk	hk	hk	hh	hk	hk	hk	hh
LG10_HB_271	F_0122452_L12_PA	LG10	<lmxll>	{1-}	(ll,lm)	ll	ll	ll	lm	lm	lm	ll	lm	lm	lm	ll	ll	lm	lm	lm	lm	ll	ll	ll	ll	lm	ll	lm	ll	ll	ll	lm	ll	ll	ll	lm	lm	ll	lm	ll	lm	ll	ll	lm	ll	lm	lm	lm	ll
LG10_HB_271	F_0122469_L12_PA	LG10	<lmxll>	{1-}	(ll,lm)	ll	ll	ll	lm	lm	lm	ll	lm	lm	lm	ll	ll	lm	lm	lm	lm	ll	ll	ll	ll	lm	ll	lm	ll	ll	ll	lm	ll	ll	ll	lm	lm	ll	lm	ll	lm	ll	ll	lm	ll	lm	lm	lm	ll
LG10_HB_271	F_0122473_L12_PA	LG10	<lmxll>	{1-}	(ll,lm)	ll	ll	ll	lm	lm	lm	ll	lm	lm	lm	ll	ll	lm	lm	lm	lm	ll	ll	ll	ll	lm	ll	lm	ll	ll	ll	lm	ll	ll	ll	lm	lm	ll	lm	ll	lm	ll	ll	lm	ll	lm	lm	lm	ll
LG10_HB_271	F_0122479_L12_PA	LG10	<lmxll>	{1-}	(ll,lm)	ll	ll	ll	lm	lm	lm	ll	lm	lm	lm	ll	ll	lm	lm	lm	lm	ll	ll	ll	ll	lm	ll	lm	ll	ll	ll	lm	ll	ll	ll	lm	lm	ll	lm	ll	lm	ll	ll	lm	ll	lm	lm	lm	ll
LG10_HB_28	F_0013159_L10_PA	LG10	<nnxnp>	{-1}	(nn,np)	nn	np	nn	nn	nn	np	nn	nn	np	np	nn	nn	nn	nn	np	nn	np	nn	np	nn	nn	np	nn	np	np	np	nn	nn	np	np	np	np	np	np	np	np	np	np	nn	nn	nn	nn	nn	nn
LG10_HB_28	F_0013167_L10_PA	LG10	<hkxhk>	{11}	(hh,hk,kk)	hh	hk	hh	hk	hk	kk	hk	hk	kk	kk	hh	hh	hk	hk	kk	hk	hk	hh	hk	hh	hk	hk	hk	hk	hk	hk	hk	hh	hk	hk	kk	kk	hk	kk	hk	kk	hk	hk	hk	hh	hk	hk	hk	hh
LG10_HB_28	F_0013175_L10_PA	LG10	<nnxnp>	{-1}	(nn,np)	nn	np	nn	nn	nn	np	nn	nn	np	np	nn	nn	nn	nn	np	nn	np	nn	np	nn	nn	np	nn	np	np	np	nn	nn	np	np	np	np	np	np	np	np	np	np	nn	nn	nn	nn	nn	nn
LG10_HB_28	F_0013184_L10_PA	LG10	<lmxll>	{1-}	(ll,lm)	ll	ll	ll	lm	lm	lm	lm	lm	lm	lm	ll	ll	lm	lm	lm	lm	ll	ll	ll	ll	lm	ll	lm	ll	ll	ll	lm	ll	ll	ll	lm	lm	ll	lm	ll	lm	ll	ll	lm	ll	lm	lm	lm	ll
LG10_HB_299	F_0134231_L12_PA	LG10	<lmxll>	{0-}	(ll,lm)	lm	lm	lm	ll	ll	ll	ll	ll	ll	ll	lm	lm	ll	ll	ll	ll	lm	lm	lm	--	ll	lm	ll	lm	lm	lm	ll	--	lm	lm	ll	ll	ll	ll	lm	ll	lm	lm	ll	lm	ll	ll	ll	lm
LG10_HB_3	F_0000517_L10_PA	LG10	<nnxnp>	{-0}	(nn,np)	np	nn	np	nn	np	nn	nn	np	nn	nn	np	np	np	nn	nn	np	nn	np	nn	nn	nn	nn	np	nn	nn	nn	np	nn	np	np	np	np	np	nn	nn	np	np	nn	nn	np	np	np	np	np
LG10_HB_3	F_0000524_L10_PA	LG10	<nnxnp>	{-1}	(nn,np)	nn	np	nn	np	nn	np	np	nn	np	np	nn	nn	nn	np	np	nn	np	nn	np	np	np	np	nn	np	np	np	nn	np	nn	nn	nn	nn	nn	np	np	nn	nn	np	np	nn	nn	nn	nn	nn
LG10_HB_3	F_0000529_L10_PA	LG10	<nnxnp>	{-1}	(nn,np)	nn	np	nn	np	nn	np	np	nn	np	np	nn	nn	nn	np	np	nn	np	nn	np	np	np	np	nn	np	np	np	nn	np	nn	nn	nn	nn	nn	np	np	nn	nn	np	np	nn	nn	nn	nn	nn
LG10_HB_3056_s49h1	R_36033314_L10_49_1	LG10	<nnxnp>	{-0}	(nn,np)	np	nn	np	np	nn	nn	nn	nn	nn	nn	nn	np	nn	np	nn	np	nn	nn	np	np	np	nn	np	nn	np	np	nn	np	np	nn	nn	nn	nn	nn	nn	nn	np	nn	nn	nn	nn	nn	np	nn
R_16680919_L10_62_2	R_16680919_L10_62_2	LG10	<nnxnp>	{-0}	(nn,np)	np	nn	np	np	np	nn	np	np	nn	nn	np	np	np	np	nn	np	nn	np	nn	np	np	nn	np	nn	nn	nn	np	np	nn	nn	nn	nn	nn	nn	nn	nn	nn	nn	np	np	np	np	np	np
GD_01264_L10_44_1	GD_01264_L10_44_1	LG10	<nnxnp>	{-0}	(nn,np)	np	nn	np	np	np	nn	nn	np	nn	nn	nn	np	nn	np	np	np	nn	nn	np	np	np	nn	np	nn	np	np	nn	np	nn	nn	nn	nn	nn	nn	nn	nn	np	nn	np	nn	nn	nn	np	nn
R_28610777_L10_45_1	R_28610777_L10_45_1	LG10	<hkxhk>	{00}	(hh,hk,kk)	kk	hk	kk	hk	hk	hh	hh	hh	hh	hh	hk	kk	hh	kk	hh	hk	hh	hk	kk	kk	hk	hk	hk	hk	hk	kk	hh	kk	hk	hh	hh	hh	hh	hh	hk	hk	kk	hk	hh	hk	hh	hh	hk	hk
R_2607542_L10_PA	R_2607542_L10_PA	LG10	<nnxnp>	{-1}	(nn,np)	nn	np	nn	np	nn	np	np	nn	np	np	nn	nn	nn	np	np	nn	np	nn	np	np	np	np	nn	np	np	np	nn	np	nn	nn	nn	np	nn	np	np	nn	np	np	nn	nn	nn	nn	nn	nn
R_9480406_L10_PA	R_9480406_L10_PA	LG10	<nnxnp>	{-1}	(nn,np)	nn	np	nn	np	nn	np	np	nn	np	np	nn	nn	nn	np	np	nn	np	nn	np	np	np	np	nn	np	np	np	nn	np	np	nn	nn	np	nn	np	np	nn	np	np	nn	nn	nn	nn	nn	nn
LG10_HB_3073	GD_00875_L10_PA	LG10	<lmxll>	{1-}	(ll,lm)	ll	ll	ll	lm	lm	lm	ll	lm	ll	lm	ll	ll	lm	lm	lm	lm	ll	lm	ll	ll	lm	ll	lm	ll	ll	ll	lm	lm	ll	ll	lm	lm	ll	lm	ll	lm	ll	lm	lm	ll	lm	ll	ll	ll
LG10_HB_3073	R_10692889_L10_PA	LG10	<lmxll>	{1-}	(ll,lm)	ll	ll	ll	lm	lm	lm	ll	lm	ll	lm	ll	ll	lm	lm	lm	lm	ll	lm	ll	ll	lm	ll	lm	ll	ll	ll	lm	ll	ll	ll	lm	lm	ll	lm	ll	lm	ll	lm	lm	ll	lm	ll	ll	ll
LG10_HB_3116	R_37031349_L10_PA	LG10	<nnxnp>	{-0}	(nn,np)	np	nn	np	np	nn	nn	nn	nn	nn	np	nn	np	nn	np	nn	np	nn	nn	np	np	np	nn	np	nn	np	np	nn	np	np	nn	np	nn	nn	np	nn	nn	np	nn	nn	np	np	nn	np	nn
LG10_HB_32	F_0014555_L10_PA	LG10	<nnxnp>	{-1}	(nn,np)	nn	np	nn	np	nn	np	np	nn	np	np	nn	nn	nn	np	np	nn	np	nn	np	nn	np	np	nn	np	np	np	nn	np	np	nn	nn	np	nn	np	np	nn	np	np	nn	nn	nn	nn	nn	nn
LG10_HB_32	F_0014558_L10_PA	LG10	<lmxll>	{1-}	(ll,lm)	ll	ll	ll	lm	lm	lm	ll	lm	ll	lm	ll	ll	lm	lm	lm	lm	ll	lm	ll	ll	lm	ll	lm	ll	ll	ll	lm	ll	ll	ll	lm	lm	ll	lm	ll	lm	--	lm	lm	ll	lm	ll	ll	ll
LG10_HB_32	R_10712688_L10_PA	LG10	<nnxnp>	{-0}	(nn,np)	np	nn	np	nn	np	nn	nn	np	nn	nn	np	np	np	nn	nn	np	nn	np	nn	np	nn	nn	np	nn	nn	nn	np	nn	nn	np	np	nn	np	nn	nn	np	nn	nn	np	np	np	np	np	np
GD_01867_L10_PA	GD_01867_L10_PA	LG10	<nnxnp>	{-1}	(nn,np)	nn	np	nn	np	nn	np	np	nn	np	np	nn	nn	nn	np	np	nn	np	nn	np	nn	np	np	nn	np	np	np	nn	np	np	nn	nn	np	nn	np	np	nn	np	np	nn	nn	nn	nn	nn	nn
LG10_HB_33	R_10765940_L10_PA	LG10	<nnxnp>	{-0}	(nn,np)	np	nn	np	nn	np	nn	nn	np	nn	nn	np	np	np	nn	nn	np	nn	np	nn	nn	nn	nn	np	nn	nn	nn	np	nn	nn	np	np	nn	np	nn	nn	np	nn	nn	np	np	np	np	np	np
LG10_HB_33	F_0014721_L10_PA	LG10	<lmxll>	{0-}	(ll,lm)	lm	lm	lm	ll	ll	ll	lm	ll	lm	ll	lm	lm	ll	ll	ll	ll	lm	ll	lm	lm	ll	lm	ll	lm	lm	lm	ll	lm	lm	lm	ll	ll	lm	ll	lm	ll	lm	ll	ll	lm	ll	lm	lm	lm
LG10_HB_33	F_0014725_L10_PA	LG10	<hkxhk>	{01}	(hh,hk,kk)	hk	kk	hk	hk	hh	hk	kk	hh	kk	hk	hk	hk	hh	hk	hk	hh	kk	hh	kk	hk	hk	kk	hh	kk	kk	kk	hh	kk	kk	hk	hh	hk	hk	hk	kk	hh	kk	hk	hh	hk	hh	hk	hk	hk
LG10_HB_33	F_0014738_L10_PA	LG10	<lmxll>	{0-}	(ll,lm)	lm	lm	lm	ll	ll	ll	lm	ll	lm	ll	lm	lm	ll	ll	ll	ll	lm	ll	lm	lm	ll	lm	ll	lm	lm	lm	ll	lm	lm	lm	ll	ll	lm	ll	lm	ll	lm	ll	ll	lm	ll	lm	lm	lm
LG10_HB_33.5	R_13016569_L10_PA	LG10	<hkxhk>	{11}	(hh,hk,kk)	hh	hk	hh	kk	hk	kk	hk	hk	hk	kk	hh	hh	hk	kk	kk	hk	hk	hk	hk	hh	kk	hk	hk	hk	hk	hk	hk	hk	hk	hh	hk	kk	hh	kk	hk	hk	hk	kk	hk	hh	hk	hh	hh	hh
LG10_HB_33.5	R_13033111_L10_PA	LG10	<hkxhk>	{00}	(hh,hk,kk)	kk	hk	kk	hh	hk	hh	hk	hk	hk	hh	kk	kk	hk	hh	hh	hk	hk	hk	hk	kk	hh	hk	hk	hk	hk	hk	hk	hk	hk	kk	hk	hh	kk	hh	hk	hk	hk	hh	hk	kk	hk	kk	kk	kk
LG10_HB_35	F_0015689_L10_PA	LG10	<lmxll>	{1-}	(ll,lm)	ll	ll	ll	lm	lm	lm	ll	lm	lm	lm	ll	ll	lm	lm	lm	lm	ll	lm	ll	ll	lm	ll	lm	ll	ll	ll	lm	ll	ll	ll	lm	lm	ll	lm	ll	lm	ll	ll	lm	ll	lm	lm	ll	ll
LG10_HB_35	R_11942818_L10_PA	LG10	<lmxll>	{1-}	(ll,lm)	ll	ll	ll	lm	lm	lm	ll	lm	lm	lm	ll	ll	lm	lm	lm	lm	ll	lm	ll	ll	lm	ll	lm	ll	ll	ll	lm	ll	ll	ll	lm	lm	ll	lm	ll	lm	ll	ll	lm	ll	lm	lm	ll	ll
LG10_HB_35.5	R_12055755_L10_PA	LG10	<lmxll>	{1-}	(ll,lm)	ll	ll	ll	lm	lm	lm	ll	lm	lm	lm	ll	ll	lm	lm	lm	lm	ll	lm	ll	ll	lm	ll	lm	ll	ll	ll	lm	ll	ll	ll	lm	lm	ll	lm	ll	lm	ll	ll	lm	ll	lm	lm	ll	ll
LG10_HB_36	F_0015895_L10_PA	LG10	<nnxnp>	{-0}	(nn,np)	np	nn	np	np	np	nn	nn	np	nn	nn	np	np	np	np	nn	np	nn	np	nn	np	np	nn	np	nn	nn	np	np	nn	nn	nn	np	nn	nn	nn	nn	np	nn	nn	np	np	np	np	np	np
LG10_HB_36	F_0015921_L10_PA	LG10	<nnxnp>	{-0}	(nn,np)	np	nn	np	np	np	nn	nn	np	nn	nn	np	np	np	np	nn	np	nn	np	nn	np	np	nn	np	nn	nn	np	np	nn	nn	nn	np	nn	nn	nn	nn	np	nn	nn	np	np	np	np	np	np
LG10_HB_36	F_0015893_L10_PA	LG10	<lmxll>	{1-}	(ll,lm)	ll	ll	ll	lm	lm	lm	ll	lm	lm	lm	ll	ll	lm	lm	lm	lm	ll	lm	ll	ll	lm	ll	lm	ll	ll	ll	lm	ll	ll	ll	lm	lm	ll	lm	ll	lm	ll	ll	lm	ll	lm	lm	ll	ll
LG10_HB_36	F_0015919_L10_PA	LG10	<lmxll>	{1-}	(ll,lm)	ll	ll	ll	lm	lm	lm	ll	lm	lm	lm	ll	ll	lm	lm	lm	lm	ll	lm	ll	ll	lm	ll	lm	ll	ll	ll	lm	ll	ll	ll	lm	lm	ll	lm	ll	lm	ll	ll	lm	ll	lm	lm	ll	ll
LG10_HB_37	F_0016482_L10_PA	LG10	<lmxll>	{1-}	(ll,lm)	ll	ll	ll	lm	lm	lm	ll	lm	ll	lm	ll	ll	lm	lm	lm	lm	ll	lm	ll	ll	lm	ll	lm	ll	ll	ll	lm	ll	ll	ll	lm	lm	ll	lm	ll	lm	ll	ll	lm	ll	lm	lm	ll	ll
LG10_HB_37	F_0016486_L10_PA	LG10	<lmxll>	{1-}	(ll,lm)	ll	ll	ll	lm	lm	lm	ll	lm	ll	lm	ll	ll	lm	lm	lm	lm	ll	lm	ll	ll	lm	ll	lm	ll	ll	ll	lm	ll	ll	ll	lm	lm	ll	lm	ll	lm	ll	ll	lm	ll	lm	lm	ll	ll
LG10_HB_37	R_12422488_L10_PA	LG10	<lmxll>	{1-}	(ll,lm)	ll	ll	ll	lm	lm	lm	ll	lm	ll	lm	ll	ll	lm	lm	lm	lm	ll	lm	ll	ll	lm	ll	lm	ll	ll	ll	lm	ll	ll	ll	lm	lm	ll	lm	ll	lm	ll	ll	lm	ll	lm	lm	ll	ll
LG10_HB_37	R_12433407_L10_PA	LG10	<nnxnp>	{-0}	(nn,np)	np	nn	np	np	np	nn	nn	np	nn	nn	np	np	np	nn	nn	np	nn	np	nn	np	np	nn	np	nn	nn	np	np	nn	nn	np	np	nn	nn	nn	nn	np	nn	nn	np	np	np	np	np	np
LG10_HB_38	F_0016692_L10_PA	LG10	<lmxll>	{1-}	(ll,lm)	ll	ll	ll	lm	lm	lm	ll	lm	ll	lm	ll	ll	lm	lm	lm	lm	ll	lm	ll	ll	lm	ll	lm	ll	ll	ll	lm	ll	ll	ll	lm	lm	ll	lm	ll	lm	ll	lm	lm	ll	lm	ll	ll	ll
LG10_HB_38	F_0016712_L10_PA	LG10	<nnxnp>	{-1}	(nn,np)	nn	np	nn	np	nn	np	np	nn	np	np	nn	nn	nn	np	np	nn	np	nn	np	nn	np	np	nn	np	np	np	nn	np	np	nn	nn	np	nn	np	np	nn	np	np	nn	nn	nn	nn	nn	nn
LG10_HB_38	F_0016721_L10_PA	LG10	<nnxnp>	{-0}	(nn,np)	np	nn	np	nn	np	nn	nn	np	nn	nn	np	np	np	nn	nn	np	nn	np	nn	np	nn	nn	np	nn	nn	nn	np	nn	nn	np	np	nn	np	nn	nn	np	nn	nn	np	np	np	np	np	np
LG10_HB_38	F_0016741_L10_PA	LG10	<nnxnp>	{-0}	(nn,np)	np	nn	np	nn	np	nn	nn	np	nn	nn	np	np	np	nn	nn	np	nn	np	nn	np	nn	nn	np	nn	nn	nn	np	nn	nn	np	np	nn	np	nn	nn	np	nn	nn	np	np	np	np	np	np
LG10_HB_39	R_13071892_L10_PA	LG10	<hkxhk>	{01}	(hh,hk,kk)	hk	kk	hk	hk	hh	hk	kk	hh	kk	hk	hk	hk	hh	hk	hk	hh	kk	hh	kk	hk	hk	kk	hh	kk	kk	kk	hh	kk	kk	hk	hh	hk	hk	hk	kk	hh	kk	kk	hh	hk	hh	hk	hk	hk
LG10_HB_39	F_0017217_L10_PA	LG10	<lmxll>	{0-}	(ll,lm)	lm	lm	lm	ll	ll	ll	lm	ll	lm	ll	lm	lm	ll	ll	ll	ll	lm	ll	lm	lm	ll	lm	ll	lm	lm	lm	ll	lm	lm	lm	ll	ll	lm	ll	lm	ll	lm	lm	ll	lm	ll	lm	lm	lm
LG10_HB_39	F_0017224_L10_PA	LG10	<lmxll>	{0-}	(ll,lm)	lm	lm	lm	ll	ll	ll	lm	ll	lm	ll	lm	lm	ll	ll	ll	ll	lm	ll	lm	lm	ll	lm	ll	lm	lm	lm	ll	lm	lm	lm	ll	ll	lm	ll	lm	ll	lm	lm	ll	lm	ll	lm	lm	lm
LG10_HB_39	F_0017226_L10_PA	LG10	<lmxll>	{1-}	(ll,lm)	ll	ll	ll	lm	lm	lm	ll	lm	ll	lm	ll	ll	lm	lm	lm	lm	ll	lm	ll	ll	lm	ll	lm	ll	ll	ll	lm	ll	ll	ll	lm	lm	ll	lm	ll	lm	ll	ll	lm	ll	lm	ll	ll	ll
CONS61_L10_PA	CONS61_L10_PA	LG10	<lmxll>	{1-}	(ll,lm)	ll	ll	ll	lm	ll	lm	lm	lm	lm	lm	ll	ll	lm	ll	lm	lm	lm	ll	ll	ll	lm	ll	lm	ll	lm	ll	lm	ll	lm	lm	lm	lm	lm	lm	ll	ll	ll	ll	lm	ll	lm	lm	lm	ll
LG10_HB_4005	FEM_cg_4	LG10	<nnxnp>	{-0}	(nn,np)	np	nn	np	np	nn	nn	nn	nn	nn	np	nn	np	nn	np	nn	np	nn	nn	np	np	np	nn	np	nn	np	np	nn	np	np	nn	np	nn	nn	np	nn	nn	np	nn	nn	np	np	nn	np	nn
LG10_HB_4007	FEM_cg_14	LG10	<nnxnp>	{-1}	(nn,np)	nn	np	nn	nn	nn	np	np	nn	np	np	nn	nn	nn	nn	np	nn	np	nn	nn	nn	nn	np	nn	np	np	nn	np	nn	np	np	np	np	np	np	np	np	np	np	nn	np	np	nn	nn	nn
LG10_HB_4007	FEM_cg_19	LG10	<nnxnp>	{-1}	(nn,np)	nn	np	nn	nn	nn	np	np	nn	np	np	nn	nn	nn	nn	np	nn	np	nn	nn	nn	nn	np	nn	np	np	nn	np	nn	np	np	np	np	np	np	np	np	np	np	nn	np	np	nn	nn	nn
LG10_HB_4007	FEM_cg_19-bis	LG10	<nnxnp>	{-1}	(nn,np)	nn	np	nn	nn	nn	np	np	nn	np	np	nn	nn	nn	nn	np	nn	np	nn	nn	nn	nn	np	nn	np	np	nn	np	nn	np	np	np	np	np	np	np	np	np	np	nn	np	np	nn	nn	nn
LG10_HB_41.5	R_14712598_L10_PA	LG10	<lmxll>	{0-}	(ll,lm)	lm	lm	lm	ll	ll	ll	ll	ll	ll	ll	lm	lm	ll	ll	ll	ll	lm	lm	lm	lm	ll	lm	ll	lm	lm	lm	ll	lm	lm	lm	ll	ll	ll	ll	lm	ll	lm	lm	ll	lm	ll	ll	ll	lm
LG10_HB_41.8	GD_01267_L10_PA	LG10	<hkxhk>	{00}	(hh,hk,kk)	kk	hk	kk	hk	hk	hh	hk	hk	hh	hh	kk	kk	hk	hk	hh	hk	hk	kk	hk	kk	hk	hk	hk	hk	hk	hk	hk	kk	hk	hk	hh	hh	hh	hh	hk	hh	hk	hk	hk	kk	hk	hk	hk	kk
LG10_HB_42	F_0018994_L10_PA	LG10	<nnxnp>	{-0}	(nn,np)	np	nn	np	np	np	nn	np	np	nn	nn	np	np	np	np	nn	np	nn	np	nn	np	np	nn	np	nn	nn	nn	np	np	nn	nn	nn	nn	nn	nn	nn	nn	nn	nn	np	np	np	np	np	np
LG10_HB_42	F_0018986_L10_PA	LG10	<lmxll>	{0-}	(ll,lm)	lm	lm	lm	ll	ll	ll	ll	ll	ll	ll	lm	lm	ll	ll	ll	ll	lm	lm	lm	lm	ll	lm	ll	lm	lm	lm	ll	lm	lm	lm	ll	ll	ll	ll	lm	ll	lm	lm	ll	lm	ll	ll	ll	lm
LG10_HB_42	F_0018991_L10_PA	LG10	<hkxhk>	{00}	(hh,hk,kk)	kk	hk	kk	hk	hk	hh	hk	hk	hh	hh	kk	kk	hk	hk	hh	hk	hk	kk	hk	kk	hk	hk	hk	hk	hk	hk	hk	kk	hk	hk	hh	hh	hh	hh	hk	hh	hk	hk	hk	kk	hk	hk	hk	kk
LG10_HB_42	R_14673668_L10_PA	LG10	<lmxll>	{0-}	(ll,lm)	lm	lm	lm	ll	ll	ll	ll	ll	ll	ll	lm	lm	ll	ll	ll	ll	lm	lm	lm	lm	ll	lm	ll	lm	lm	lm	ll	lm	lm	lm	ll	ll	ll	ll	lm	ll	lm	lm	ll	lm	ll	ll	ll	lm
LG10_HB_42	R_14684226_L10_PA	LG10	<lmxll>	{0-}	(ll,lm)	lm	lm	lm	ll	ll	ll	ll	ll	ll	ll	lm	lm	ll	ll	ll	ll	lm	lm	lm	lm	ll	lm	ll	lm	lm	lm	ll	lm	lm	lm	ll	ll	ll	ll	lm	ll	lm	lm	ll	lm	ll	ll	ll	lm
LG10_HB_47	F_0021350_L10_PA	LG10	<hkxhk>	{00}	(hh,hk,kk)	kk	hk	kk	hk	hk	hh	hk	hk	hh	hh	kk	kk	hk	kk	hh	hk	hk	kk	hk	kk	hk	hk	hk	hk	hk	hk	hk	kk	hk	hk	hh	hh	hh	hh	hk	hh	hk	hk	hk	kk	hk	hk	hk	kk
LG10_HB_47	GD_00015_L10_PA	LG10	<hkxhk>	{11}	(hh,hk,kk)	hh	hk	hh	hk	hk	kk	hk	hk	kk	kk	hh	hh	hk	hh	kk	hk	hk	hh	hk	hh	hk	hk	hk	hk	hk	hk	hk	hh	hk	hk	kk	kk	kk	kk	hk	kk	hk	hk	hk	hh	hk	hk	hk	hh
LG10_HB_47	F_0021345_L10_PA	LG10	<lmxll>	{0-}	(ll,lm)	lm	lm	lm	ll	ll	ll	ll	ll	ll	ll	lm	lm	ll	lm	ll	ll	lm	lm	lm	lm	ll	lm	ll	lm	lm	lm	ll	lm	lm	lm	ll	ll	ll	ll	lm	ll	lm	lm	ll	lm	ll	ll	ll	lm
LG10_HB_47	F_0021346_L10_PA	LG10	<lmxll>	{0-}	(ll,lm)	lm	lm	lm	ll	ll	ll	ll	ll	ll	ll	lm	lm	ll	lm	ll	ll	lm	lm	lm	lm	ll	lm	ll	lm	lm	lm	ll	lm	lm	lm	ll	ll	ll	ll	lm	ll	lm	lm	ll	lm	ll	ll	ll	lm
LG10_HB_47	F_0021357_L10_PA	LG10	<lmxll>	{0-}	(ll,lm)	lm	lm	lm	ll	ll	ll	ll	ll	ll	ll	lm	lm	ll	lm	ll	ll	lm	lm	lm	lm	ll	lm	ll	lm	lm	lm	ll	lm	lm	lm	ll	ll	ll	ll	lm	ll	lm	lm	ll	lm	ll	ll	ll	lm
LG10_HB_47	F_0021360_L10_PA	LG10	<lmxll>	{0-}	(ll,lm)	lm	lm	lm	ll	ll	ll	ll	ll	ll	ll	lm	lm	ll	lm	ll	ll	lm	lm	lm	lm	ll	lm	ll	lm	lm	lm	ll	lm	lm	lm	ll	ll	ll	ll	lm	ll	lm	lm	ll	lm	ll	ll	ll	lm
LG10_HB_47	F_0021361_L10_PA	LG10	<lmxll>	{0-}	(ll,lm)	lm	lm	lm	ll	ll	ll	ll	ll	ll	ll	lm	lm	ll	lm	ll	ll	lm	lm	lm	lm	ll	lm	ll	lm	lm	lm	ll	lm	lm	lm	ll	ll	ll	ll	lm	ll	lm	lm	ll	lm	ll	ll	ll	lm
LG10_HB_47	F_0021367_L10_PA	LG10	<lmxll>	{0-}	(ll,lm)	lm	lm	lm	ll	ll	ll	ll	ll	ll	ll	lm	lm	ll	lm	ll	ll	lm	lm	lm	lm	ll	lm	ll	lm	lm	lm	ll	lm	lm	lm	ll	ll	ll	ll	lm	ll	lm	lm	ll	lm	ll	ll	ll	lm
LG10_HB_474	F_0216378_L14_PA	LG10	<nnxnp>	{-1}	(nn,np)	nn	np	nn	np	nn	np	np	nn	np	np	nn	nn	nn	np	np	nn	np	nn	np	np	np	np	nn	np	np	np	nn	np	nn	nn	nn	nn	nn	np	np	nn	nn	np	np	nn	nn	nn	nn	nn
LG10_HB_475	F_0216512_L14_PA	LG10	<nnxnp>	{-1}	(nn,np)	nn	np	nn	np	nn	np	np	nn	np	np	nn	nn	nn	np	np	nn	np	nn	np	np	np	np	nn	np	np	np	nn	np	nn	nn	nn	nn	nn	np	np	nn	nn	np	np	nn	nn	nn	nn	nn
LG10_HB_48	F_0021652_L10_PA	LG10	<lmxll>	{0-}	(ll,lm)	lm	lm	lm	ll	ll	ll	ll	ll	ll	ll	lm	lm	ll	lm	ll	ll	lm	lm	lm	lm	ll	lm	ll	lm	lm	lm	ll	lm	lm	lm	ll	ll	ll	ll	lm	ll	lm	lm	ll	lm	ll	ll	ll	lm
LG10_HB_48	F_0021653_L10_PA	LG10	<lmxll>	{0-}	(ll,lm)	lm	lm	lm	ll	ll	ll	ll	ll	ll	ll	lm	lm	ll	lm	ll	ll	lm	lm	lm	lm	ll	lm	ll	lm	lm	lm	ll	lm	lm	lm	ll	ll	ll	ll	lm	ll	lm	lm	ll	lm	ll	ll	ll	lm
LG10_HB_48	F_0021654_L10_PA	LG10	<lmxll>	{0-}	(ll,lm)	lm	lm	lm	ll	ll	ll	ll	ll	ll	ll	lm	lm	ll	lm	ll	ll	lm	lm	lm	lm	ll	lm	ll	lm	lm	lm	ll	lm	lm	lm	ll	ll	ll	ll	lm	ll	lm	lm	ll	lm	ll	ll	ll	lm
LG10_HB_48	F_0021657_L10_PA	LG10	<lmxll>	{0-}	(ll,lm)	lm	lm	lm	ll	ll	ll	ll	ll	ll	ll	lm	lm	ll	lm	ll	ll	lm	lm	lm	lm	ll	lm	ll	lm	lm	lm	ll	lm	lm	lm	ll	ll	ll	ll	lm	ll	lm	lm	ll	lm	ll	ll	ll	lm
LG10_HB_48	F_0021659_L10_PA	LG10	<lmxll>	{0-}	(ll,lm)	lm	lm	lm	ll	ll	ll	ll	ll	ll	ll	lm	lm	ll	lm	ll	ll	lm	lm	lm	lm	ll	lm	ll	lm	lm	lm	ll	lm	lm	lm	ll	ll	ll	ll	lm	ll	lm	lm	ll	lm	ll	ll	ll	lm
LG10_HB_48	F_0021665_L10_PA	LG10	<lmxll>	{0-}	(ll,lm)	lm	lm	lm	ll	ll	ll	ll	ll	ll	ll	lm	lm	ll	lm	ll	ll	lm	lm	lm	lm	ll	lm	ll	lm	lm	lm	ll	lm	lm	lm	ll	ll	ll	ll	lm	ll	lm	lm	ll	lm	ll	ll	ll	lm
LG10_HB_48	R_16552378_L10_PA	LG10	<lmxll>	{0-}	(ll,lm)	lm	lm	lm	ll	ll	ll	ll	ll	ll	ll	lm	lm	ll	lm	ll	ll	lm	lm	lm	lm	ll	lm	ll	lm	lm	lm	ll	lm	lm	lm	ll	ll	ll	ll	lm	ll	lm	lm	ll	lm	ll	ll	ll	lm
LG10_HB_49	F_0022007_L10_PA	LG10	<nnxnp>	{-0}	(nn,np)	np	nn	np	np	np	nn	np	np	nn	nn	np	np	np	np	nn	np	nn	np	nn	np	np	nn	np	nn	nn	nn	np	np	nn	nn	nn	nn	nn	nn	nn	nn	nn	nn	np	np	np	np	np	np
LG10_HB_49	F_0022019_L10_PA	LG10	<lmxll>	{0-}	(ll,lm)	lm	lm	lm	ll	ll	ll	ll	ll	ll	ll	lm	lm	ll	lm	ll	ll	lm	lm	lm	lm	ll	lm	ll	lm	lm	lm	ll	lm	lm	lm	ll	ll	ll	ll	lm	ll	lm	lm	ll	lm	ll	ll	ll	lm
LG10_HB_49	R_16718103_L10_PA	LG10	<lmxll>	{0-}	(ll,lm)	lm	lm	lm	ll	ll	ll	ll	ll	ll	ll	lm	lm	ll	lm	ll	ll	lm	lm	lm	lm	ll	lm	ll	lm	lm	lm	ll	lm	lm	lm	ll	ll	ll	ll	lm	ll	lm	lm	ll	lm	ll	ll	ll	lm
LG10_HB_49.5	GD_02009_L10_PA	LG10	<hkxhk>	{00}	(hh,hk,kk)	kk	hk	kk	hk	hk	hh	hk	hk	hh	hh	kk	kk	hk	kk	hh	hk	hk	kk	hk	kk	hk	hk	hk	hk	hk	hk	hk	kk	hk	hk	hh	hh	hh	hh	hk	hh	hk	hk	hk	kk	hk	hk	hk	kk
LG10_HB_49.5	R_16729529_L10_PA	LG10	<lmxll>	{0-}	(ll,lm)	lm	lm	lm	ll	ll	ll	ll	ll	ll	ll	lm	lm	ll	lm	ll	ll	lm	lm	lm	lm	ll	lm	ll	lm	lm	lm	ll	lm	lm	lm	ll	ll	ll	ll	lm	ll	lm	lm	ll	lm	ll	ll	ll	lm
LG10_HB_49.5	R_16997826_L10_PA	LG10	<lmxll>	{0-}	(ll,lm)	lm	lm	lm	ll	ll	ll	ll	ll	ll	ll	lm	lm	ll	lm	ll	ll	lm	lm	lm	lm	ll	lm	ll	lm	lm	lm	ll	lm	lm	lm	ll	ll	ll	ll	lm	ll	lm	lm	ll	lm	ll	ll	ll	lm
LG10_HB_49.8	R_17046031_L10_PA	LG10	<lmxll>	{0-}	(ll,lm)	lm	lm	lm	ll	ll	ll	ll	ll	ll	ll	lm	lm	ll	lm	ll	ll	lm	lm	lm	lm	ll	lm	ll	lm	lm	lm	ll	lm	lm	lm	ll	ll	ll	ll	lm	ll	lm	lm	ll	lm	ll	ll	ll	lm
LG10_HB_50	F_0022313_L10_PA	LG10	<nnxnp>	{-0}	(nn,np)	np	nn	np	np	np	nn	np	np	nn	nn	np	np	np	np	nn	np	nn	np	nn	np	np	nn	np	nn	nn	nn	np	np	nn	nn	nn	nn	nn	nn	nn	nn	nn	nn	np	np	np	np	np	np
LG10_HB_50	F_0022301_L10_PA	LG10	<lmxll>	{0-}	(ll,lm)	lm	lm	lm	ll	ll	ll	ll	ll	ll	ll	lm	lm	ll	lm	ll	ll	lm	lm	lm	lm	ll	lm	ll	lm	lm	lm	ll	lm	lm	lm	ll	ll	ll	ll	lm	ll	lm	lm	ll	lm	ll	ll	ll	lm
LG10_HB_50	F_0022307_L10_PA	LG10	<lmxll>	{0-}	(ll,lm)	lm	lm	lm	ll	ll	ll	ll	ll	ll	ll	lm	lm	ll	lm	ll	ll	lm	lm	lm	lm	ll	lm	ll	lm	lm	lm	ll	lm	lm	lm	ll	ll	ll	ll	lm	ll	lm	lm	ll	lm	ll	ll	ll	lm
LG10_HB_50	R_17032808_L10_PA	LG10	<lmxll>	{0-}	(ll,lm)	lm	lm	lm	ll	ll	ll	ll	ll	ll	ll	lm	lm	ll	lm	ll	ll	lm	lm	lm	lm	ll	lm	ll	lm	lm	lm	ll	lm	lm	lm	ll	ll	ll	ll	lm	ll	lm	lm	ll	lm	ll	ll	ll	lm
LG10_HB_50	R_17036268_L10_PA	LG10	<lmxll>	{0-}	(ll,lm)	lm	lm	lm	ll	ll	ll	ll	ll	ll	ll	lm	lm	ll	lm	ll	ll	lm	lm	lm	lm	ll	lm	ll	lm	lm	lm	ll	lm	lm	lm	ll	ll	ll	ll	lm	ll	lm	lm	ll	lm	ll	ll	ll	lm
LG10_HB_51	F_0023034_L10_PA	LG10	<nnxnp>	{-0}	(nn,np)	np	nn	np	np	np	nn	np	np	nn	nn	np	np	np	np	nn	np	nn	np	nn	np	np	nn	np	nn	nn	nn	np	np	nn	nn	nn	nn	nn	nn	nn	nn	nn	nn	np	np	np	np	np	np
LG10_HB_514	F_0235546_L14_PA	LG10	<nnxnp>	{-0}	(nn,np)	np	nn	np	np	np	nn	np	np	nn	nn	np	np	np	np	nn	np	nn	np	nn	np	np	nn	np	nn	nn	nn	np	np	nn	nn	nn	nn	nn	nn	nn	nn	nn	nn	np	np	np	np	np	np
LG10_HB_514	F_0235541_L14_PA	LG10	<hkxhk>	{00}	(hh,hk,kk)	kk	hk	kk	hk	hk	hh	hk	hk	hh	hh	kk	kk	hk	hk	hh	hk	hk	kk	hk	kk	hk	hk	hk	hk	hk	hk	hk	kk	hk	hk	hh	hh	hh	hh	hk	hh	hk	hk	hk	kk	hk	hk	hk	kk
LG10_HB_52	F_0023484_L10_PA	LG10	<nnxnp>	{-0}	(nn,np)	np	nn	np	np	np	nn	np	np	nn	nn	np	np	np	np	nn	np	nn	np	nn	np	np	nn	np	nn	nn	nn	np	np	nn	nn	nn	nn	nn	nn	nn	nn	nn	nn	np	np	nn	np	np	np
LG10_HB_52	F_0023485_L10_PA	LG10	<nnxnp>	{-0}	(nn,np)	np	nn	np	np	np	nn	np	np	nn	nn	np	np	np	np	nn	np	nn	np	nn	np	np	nn	np	nn	nn	nn	np	np	nn	nn	nn	nn	nn	nn	nn	nn	nn	nn	np	np	nn	np	np	np
LG10_HB_52	F_0023488_L10_PA	LG10	<nnxnp>	{-0}	(nn,np)	np	nn	np	np	np	nn	np	np	nn	nn	np	np	np	np	nn	np	nn	np	nn	np	np	nn	np	nn	nn	nn	np	np	nn	nn	nn	nn	nn	nn	nn	nn	nn	nn	np	np	nn	np	np	np
LG10_HB_53	F_0024056_L10_PA	LG10	<nnxnp>	{-0}	(nn,np)	np	nn	np	np	np	nn	np	np	nn	nn	np	np	np	np	nn	np	nn	np	nn	np	np	nn	np	nn	nn	nn	np	np	nn	nn	nn	nn	nn	nn	nn	nn	nn	nn	np	np	nn	np	np	np
LG10_HB_53	F_0024065_L10_PA	LG10	<nnxnp>	{-0}	(nn,np)	np	nn	np	np	np	nn	np	np	nn	nn	np	np	np	np	nn	np	nn	np	nn	np	np	nn	np	nn	nn	nn	np	np	nn	nn	nn	nn	nn	nn	--	nn	nn	nn	np	np	nn	np	np	np
LG10_HB_53	F_0024079_L10_PA	LG10	<nnxnp>	{-0}	(nn,np)	np	nn	np	np	np	nn	np	np	nn	nn	np	np	np	np	nn	np	nn	np	nn	np	np	nn	np	nn	nn	nn	np	np	nn	nn	nn	nn	nn	nn	nn	nn	nn	nn	np	np	nn	np	np	np
LG10_HB_53.5	R_17894779_L10_PA	LG10	<nnxnp>	{-0}	(nn,np)	np	nn	np	np	np	nn	np	np	nn	nn	np	np	np	np	nn	np	nn	np	nn	np	np	nn	np	nn	nn	nn	np	np	nn	nn	nn	nn	nn	nn	nn	nn	nn	nn	np	np	nn	np	np	np
LG10_HB_54	F_0024602_L10_PA	LG10	<nnxnp>	{-0}	(nn,np)	np	nn	np	np	np	nn	np	np	nn	nn	np	np	np	np	nn	np	nn	np	nn	np	np	nn	np	nn	nn	nn	np	np	nn	nn	nn	nn	nn	nn	nn	nn	nn	nn	np	np	nn	np	np	np
LG10_HB_54	F_0024620_L10_PA	LG10	<nnxnp>	{-0}	(nn,np)	np	nn	np	np	np	nn	np	np	nn	nn	np	np	np	np	nn	np	nn	np	nn	np	np	nn	np	nn	nn	nn	np	np	nn	nn	nn	nn	nn	nn	nn	nn	nn	nn	np	np	nn	np	np	np
LG10_HB_54	F_0024628_L10_PA	LG10	<nnxnp>	{-0}	(nn,np)	np	nn	np	np	np	nn	np	np	nn	nn	np	np	np	np	nn	np	nn	np	nn	np	np	nn	np	nn	nn	nn	np	np	nn	nn	nn	nn	nn	nn	nn	nn	nn	nn	np	np	nn	np	np	np
LG10_HB_55	F_0025075_L10_PA	LG10	<nnxnp>	{-0}	(nn,np)	np	nn	np	np	np	nn	np	np	nn	nn	np	np	np	np	nn	np	nn	np	nn	np	np	nn	np	nn	nn	nn	np	np	nn	nn	nn	nn	nn	nn	nn	nn	nn	nn	np	np	nn	np	np	np
LG10_HB_55	F_0025080_L10_PA	LG10	<nnxnp>	{-0}	(nn,np)	np	nn	np	np	np	nn	np	np	nn	nn	np	np	np	np	nn	np	nn	np	nn	np	np	nn	np	nn	nn	nn	np	np	nn	nn	nn	nn	nn	nn	nn	nn	nn	nn	np	np	nn	np	np	np
LG10_HB_55	F_0025095_L10_PA	LG10	<nnxnp>	{-0}	(nn,np)	np	nn	np	np	np	nn	np	np	nn	nn	np	np	np	np	nn	np	nn	np	nn	np	np	nn	np	nn	nn	nn	np	np	nn	nn	nn	nn	nn	nn	nn	nn	nn	nn	np	np	nn	np	np	np
LG10_HB_56	F_0026048_L10_PA	LG10	<nnxnp>	{-0}	(nn,np)	np	nn	np	np	np	nn	nn	np	nn	nn	np	np	np	np	nn	np	nn	np	np	np	np	nn	np	nn	nn	nn	np	np	nn	nn	nn	nn	nn	nn	nn	nn	nn	nn	np	np	nn	np	np	np
LG10_HB_56	F_0026052_L10_PA	LG10	<nnxnp>	{-0}	(nn,np)	np	nn	np	np	np	nn	nn	np	nn	nn	np	np	np	np	nn	np	nn	np	np	np	np	nn	np	nn	nn	nn	np	np	nn	nn	nn	nn	nn	nn	nn	nn	nn	nn	np	np	nn	np	np	np
LG10_HB_56	F_0026055_L10_PA	LG10	<nnxnp>	{-0}	(nn,np)	np	nn	np	np	np	nn	nn	np	nn	nn	np	np	np	np	nn	np	nn	np	np	np	np	nn	np	nn	nn	nn	np	np	nn	nn	nn	nn	nn	nn	nn	nn	nn	nn	np	np	nn	np	np	np
LG10_HB_57	F_0027053_L10_PA	LG10	<nnxnp>	{-0}	(nn,np)	np	nn	np	np	np	nn	nn	np	nn	nn	np	np	np	np	nn	np	nn	np	np	np	np	nn	np	nn	nn	np	np	np	nn	nn	nn	nn	nn	nn	nn	nn	nn	nn	np	np	nn	np	np	np
LG10_HB_58	F_0027472_L10_PA	LG10	<nnxnp>	{-0}	(nn,np)	np	nn	np	np	np	nn	nn	np	nn	nn	np	np	np	np	nn	np	nn	np	np	np	np	nn	np	nn	nn	np	np	np	nn	nn	nn	nn	nn	nn	nn	nn	nn	nn	np	np	nn	np	np	np
LG10_HB_58	F_0027507_L10_PA	LG10	<nnxnp>	{-0}	(nn,np)	np	nn	np	np	np	nn	nn	np	nn	nn	np	np	np	np	nn	np	nn	np	np	np	np	nn	np	nn	nn	np	np	np	nn	nn	nn	nn	nn	nn	nn	nn	nn	nn	np	np	nn	np	np	np
LG10_HB_58	R_19497678_L10_PA	LG10	<nnxnp>	{-0}	(nn,np)	np	nn	np	np	np	nn	nn	np	nn	nn	np	np	np	np	nn	np	nn	np	np	np	np	nn	np	nn	nn	np	np	np	nn	nn	nn	nn	nn	nn	nn	nn	nn	nn	np	np	nn	np	np	np
LG10_HB_58	R_19503429_L10_PA	LG10	<nnxnp>	{-0}	(nn,np)	np	nn	np	np	np	nn	nn	np	nn	nn	np	np	np	np	nn	np	nn	np	np	np	np	nn	np	nn	nn	np	np	np	nn	nn	nn	nn	nn	nn	nn	nn	nn	nn	np	np	nn	np	np	np
GD_02183_L10_PA	GD_02183_L10_PA	LG10	<nnxnp>	{-1}	(nn,np)	nn	np	nn	nn	nn	np	np	nn	np	np	nn	nn	nn	nn	np	nn	np	nn	nn	nn	nn	np	nn	np	np	nn	nn	nn	np	np	np	np	np	np	np	np	np	np	nn	nn	np	nn	nn	nn
LG10_HB_59	F_0028109_L10_PA	LG10	<nnxnp>	{-0}	(nn,np)	np	nn	np	np	np	nn	nn	np	nn	nn	np	np	np	np	nn	np	nn	np	np	np	np	nn	np	nn	nn	np	nn	np	nn	nn	nn	nn	nn	nn	nn	nn	nn	nn	np	np	nn	np	np	np
LG10_HB_59	F_0028116_L10_PA	LG10	<nnxnp>	{-0}	(nn,np)	np	nn	np	np	np	nn	nn	np	nn	nn	np	np	np	np	nn	np	nn	np	np	np	np	nn	np	nn	nn	np	nn	np	nn	nn	nn	nn	nn	nn	nn	nn	nn	nn	np	np	nn	np	np	np
LG10_HB_59	F_0028123_L10_PA	LG10	<nnxnp>	{-0}	(nn,np)	np	nn	np	np	np	nn	nn	np	nn	nn	np	np	np	np	nn	np	nn	np	np	np	np	nn	np	nn	nn	np	nn	np	nn	nn	nn	nn	nn	nn	nn	nn	nn	nn	np	np	nn	np	np	np
LG10_HB_6	F_0000978_L10_PA	LG10	<nnxnp>	{-1}	(nn,np)	nn	np	nn	np	nn	np	np	nn	np	np	nn	nn	nn	np	np	nn	np	nn	np	np	np	np	nn	np	np	np	nn	np	nn	nn	nn	nn	nn	np	np	nn	nn	np	np	nn	nn	nn	nn	nn
LG10_HB_6	F_0000981_L10_PA	LG10	<nnxnp>	{-1}	(nn,np)	nn	np	nn	np	nn	np	np	nn	np	np	nn	nn	nn	np	np	nn	np	nn	np	np	np	np	nn	np	np	np	nn	np	nn	nn	nn	nn	nn	np	np	nn	nn	np	np	nn	nn	nn	nn	nn
LG10_HB_6	F_0000984_L10_PA	LG10	<nnxnp>	{-1}	(nn,np)	nn	np	nn	np	nn	np	np	nn	np	np	nn	nn	nn	np	np	nn	np	nn	np	np	np	np	nn	np	np	np	nn	np	nn	nn	nn	nn	nn	np	np	nn	nn	np	np	nn	nn	nn	nn	nn
LG10_HB_6	F_0000988_L10_PA	LG10	<nnxnp>	{-1}	(nn,np)	nn	np	nn	np	nn	np	np	nn	np	np	nn	nn	nn	np	np	nn	np	nn	np	np	np	np	nn	np	np	np	nn	np	nn	nn	nn	nn	nn	np	np	nn	nn	np	np	nn	nn	nn	nn	nn
LG10_HB_6	F_0000989_L10_PA	LG10	<nnxnp>	{-1}	(nn,np)	nn	np	nn	np	nn	np	np	nn	np	np	nn	nn	nn	np	np	nn	np	nn	np	np	np	np	nn	np	np	np	nn	np	nn	nn	nn	nn	nn	np	np	nn	nn	np	np	nn	nn	nn	nn	nn
LG10_HB_6	F_0000993_L10_PA	LG10	<nnxnp>	{-1}	(nn,np)	nn	np	nn	np	nn	np	np	nn	np	np	nn	nn	nn	np	np	nn	np	nn	np	np	np	np	nn	np	np	np	nn	np	nn	nn	nn	nn	nn	np	np	nn	nn	np	np	nn	nn	nn	nn	nn
LG10_HB_6	R_869972_L10_PA	LG10	<nnxnp>	{-1}	(nn,np)	nn	np	nn	np	nn	np	np	nn	np	np	nn	nn	nn	np	np	nn	np	nn	np	np	np	np	nn	np	np	np	nn	np	nn	nn	nn	nn	nn	np	np	nn	nn	np	np	nn	nn	nn	nn	nn
LG10_HB_60	F_0028766_L10_PA	LG10	<nnxnp>	{-0}	(nn,np)	np	nn	np	np	np	nn	nn	np	nn	nn	np	np	np	np	nn	np	nn	np	np	np	np	nn	np	nn	nn	np	nn	np	nn	nn	nn	nn	nn	nn	nn	nn	nn	nn	np	nn	nn	np	np	np
LG10_HB_60	F_0028790_L10_PA	LG10	<nnxnp>	{-0}	(nn,np)	np	nn	np	np	np	nn	nn	np	nn	nn	np	np	np	np	nn	np	nn	np	np	np	np	nn	np	nn	nn	np	nn	np	nn	nn	nn	nn	nn	nn	nn	nn	nn	nn	np	nn	nn	np	np	np
LG10_HB_60	GD_00869_L10_PA	LG10	<nnxnp>	{-0}	(nn,np)	np	nn	np	np	np	nn	nn	np	nn	nn	np	np	np	np	nn	np	nn	np	np	np	np	nn	np	nn	nn	np	nn	np	nn	nn	nn	nn	nn	nn	nn	nn	nn	nn	np	nn	nn	np	np	np
LG10_HB_60	R_20058117_L10_PA	LG10	<nnxnp>	{-0}	(nn,np)	np	nn	np	np	np	nn	nn	np	nn	nn	np	np	np	np	nn	np	nn	np	np	np	np	nn	np	nn	nn	np	nn	np	nn	nn	nn	nn	nn	nn	nn	nn	nn	nn	np	nn	nn	np	np	np
LG10_HB_61	F_0029595_L10_PA	LG10	<nnxnp>	{-1}	(nn,np)	nn	np	nn	nn	nn	np	np	nn	np	np	nn	nn	nn	nn	np	nn	np	nn	nn	nn	nn	np	nn	np	np	nn	np	nn	np	np	np	np	np	np	np	np	np	np	nn	np	np	nn	nn	nn
LG10_HB_61	F_0029596_L10_PA	LG10	<nnxnp>	{-1}	(nn,np)	nn	np	nn	nn	nn	np	np	nn	np	np	nn	nn	nn	nn	np	nn	np	nn	nn	nn	nn	np	nn	np	np	nn	np	nn	np	np	np	np	np	np	np	np	np	np	nn	np	np	nn	nn	nn
LG10_HB_61	R_20810437_L10_PA	LG10	<nnxnp>	{-1}	(nn,np)	nn	np	nn	nn	nn	np	np	nn	np	np	nn	nn	nn	nn	np	nn	np	nn	nn	nn	nn	np	nn	np	np	nn	np	nn	np	np	np	np	np	np	np	np	np	np	nn	np	np	nn	nn	nn
cF_0296219_L15_PA	F_0296219_L15_PA	LG10	<nnxnp>	{-0}	(nn,np)	np	nn	np	np	np	nn	np	np	nn	nn	np	np	np	np	nn	np	nn	np	nn	np	np	nn	np	nn	nn	nn	np	np	nn	nn	nn	nn	nn	nn	nn	nn	nn	nn	np	np	np	np	np	np
cF_0296220_L15_PA	F_0296220_L15_PA	LG10	<lmxll>	{0-}	(ll,lm)	lm	lm	lm	ll	ll	ll	ll	ll	ll	ll	lm	lm	ll	lm	ll	ll	lm	lm	lm	lm	ll	lm	ll	lm	lm	lm	ll	lm	lm	lm	ll	ll	ll	ll	lm	ll	lm	lm	ll	lm	ll	ll	ll	lm
LG10_HB_65	F_0031585_L10_PA	LG10	<nnxnp>	{-1}	(nn,np)	nn	np	nn	nn	nn	np	np	nn	np	np	nn	nn	nn	nn	nn	nn	np	nn	nn	nn	nn	np	nn	np	np	nn	np	nn	np	np	np	--	np	np	np	np	np	np	nn	np	np	nn	nn	nn
LG10_HB_65	R_22513868_L10_PA	LG10	<nnxnp>	{-1}	(nn,np)	nn	np	nn	nn	nn	np	np	nn	np	np	nn	nn	nn	nn	nn	nn	np	nn	nn	nn	nn	np	nn	np	np	nn	np	nn	np	np	np	np	np	np	np	np	np	np	nn	np	np	nn	nn	nn
LG10_HB_65	R_22517441_L10_PA	LG10	<nnxnp>	{-1}	(nn,np)	nn	np	nn	nn	nn	np	np	nn	np	np	nn	nn	nn	nn	nn	nn	np	nn	nn	nn	nn	np	nn	np	np	nn	np	nn	np	np	np	np	np	np	np	np	np	np	nn	np	np	nn	nn	nn
LG10_HB_65	R_22521117_L10_PA	LG10	<nnxnp>	{-1}	(nn,np)	nn	np	nn	nn	nn	np	np	nn	np	np	nn	nn	nn	nn	nn	nn	np	nn	nn	nn	nn	np	nn	np	np	nn	np	nn	np	np	np	np	np	np	np	np	np	np	nn	np	np	nn	nn	nn
LG10_HB_67	F_0032556_L10_PA	LG10	<nnxnp>	{-1}	(nn,np)	nn	np	nn	nn	nn	np	np	nn	np	np	nn	nn	nn	nn	nn	nn	np	nn	nn	nn	nn	np	nn	np	np	nn	np	nn	np	np	np	np	np	np	np	np	nn	np	nn	np	np	nn	nn	nn
LG10_HB_67	F_0032576_L10_PA	LG10	<nnxnp>	{-1}	(nn,np)	nn	np	nn	nn	nn	np	np	nn	np	np	nn	nn	nn	nn	nn	nn	np	nn	nn	nn	nn	np	nn	np	np	nn	np	nn	np	np	np	np	np	np	np	np	nn	np	nn	np	np	nn	nn	nn
LG10_HB_67	F_0032577_L10_PA	LG10	<nnxnp>	{-1}	(nn,np)	nn	np	nn	nn	nn	np	np	nn	np	np	nn	nn	nn	nn	nn	nn	np	nn	nn	nn	nn	np	nn	np	np	nn	np	nn	np	np	np	np	np	np	np	np	nn	np	nn	np	np	nn	nn	nn
LG10_HB_67	F_0032582_L10_PA	LG10	<nnxnp>	{-1}	(nn,np)	nn	np	nn	nn	nn	np	np	nn	np	np	nn	nn	nn	nn	nn	nn	np	nn	nn	nn	nn	np	nn	np	np	nn	np	nn	np	np	np	np	np	np	np	np	nn	np	nn	np	np	nn	nn	nn
LG10_HB_67	R_23270798_L10_PA	LG10	<nnxnp>	{-1}	(nn,np)	nn	np	nn	nn	nn	np	np	nn	np	np	nn	nn	nn	nn	nn	nn	np	nn	nn	nn	nn	np	nn	np	np	nn	np	nn	np	np	np	np	np	np	np	np	nn	np	nn	np	np	nn	nn	nn
LG10_HB_67	R_23275647_L10_PA	LG10	<nnxnp>	{-1}	(nn,np)	nn	np	nn	nn	nn	np	np	nn	np	np	nn	nn	nn	nn	nn	nn	np	nn	nn	nn	nn	np	nn	np	np	nn	np	nn	np	np	np	np	np	np	np	np	nn	np	nn	np	np	nn	nn	nn
R_23285470_L10_PA	R_23285470_L10_PA	LG10	<nnxnp>	{-1}	(nn,np)	nn	np	nn	nn	nn	np	np	nn	np	np	nn	nn	nn	nn	nn	nn	np	nn	nn	nn	nn	np	nn	np	np	nn	np	nn	np	np	np	np	np	np	np	np	nn	np	nn	np	np	nn	nn	nn
LG10_HB_68	F_0033008_L10_PA	LG10	<nnxnp>	{-1}	(nn,np)	nn	np	nn	nn	nn	np	np	nn	np	np	nn	nn	nn	nn	nn	nn	np	np	nn	nn	nn	np	nn	np	np	nn	np	nn	np	np	np	np	np	np	np	np	nn	np	nn	np	np	np	nn	np
LG10_HB_68	F_0033011_L10_PA	LG10	<nnxnp>	{-0}	(nn,np)	np	nn	np	np	np	nn	nn	np	nn	nn	np	np	np	np	np	np	nn	nn	np	np	np	nn	np	nn	nn	np	nn	np	nn	nn	nn	nn	nn	nn	nn	nn	np	nn	np	nn	nn	nn	np	nn
LG10_HB_69	F_0033445_L10_PA	LG10	<nnxnp>	{-0}	(nn,np)	np	nn	np	np	np	nn	nn	np	nn	nn	nn	np	np	np	np	np	nn	nn	np	np	np	nn	np	nn	nn	np	nn	np	nn	nn	nn	nn	nn	nn	nn	nn	np	nn	np	nn	nn	nn	np	nn
LG10_HB_69	R_23908228_L10_PA	LG10	<nnxnp>	{-1}	(nn,np)	nn	np	nn	nn	nn	np	np	nn	np	np	np	nn	nn	nn	nn	nn	np	np	nn	nn	nn	np	nn	np	np	nn	np	nn	np	np	np	np	np	np	np	np	nn	np	nn	np	np	np	nn	np
R_23955045_L10_PA	R_23955045_L10_PA	LG10	<nnxnp>	{-1}	(nn,np)	nn	np	nn	nn	nn	np	np	nn	np	np	np	nn	np	nn	nn	nn	np	np	nn	nn	nn	np	nn	np	np	nn	np	nn	np	np	np	np	np	np	np	np	nn	np	nn	np	np	np	nn	np
LG10_HB_7	F_0001462_L10_PA	LG10	<nnxnp>	{-1}	(nn,np)	nn	np	nn	np	nn	np	np	nn	np	np	nn	nn	nn	np	np	nn	np	nn	np	np	np	np	nn	np	np	np	nn	np	nn	nn	nn	nn	nn	np	np	nn	nn	np	np	nn	nn	nn	nn	nn
LG10_HB_7	F_0001465_L10_PA	LG10	<nnxnp>	{-1}	(nn,np)	nn	np	nn	np	nn	np	np	nn	np	np	nn	nn	nn	np	np	nn	np	nn	np	np	np	np	nn	np	np	np	nn	np	nn	nn	nn	nn	nn	np	np	nn	nn	np	np	nn	nn	nn	nn	nn
LG10_HB_7	F_0001467_L10_PA	LG10	<nnxnp>	{-1}	(nn,np)	nn	np	nn	np	nn	np	np	nn	np	np	nn	nn	nn	np	np	nn	np	nn	np	np	np	np	nn	np	np	np	nn	np	nn	nn	nn	nn	nn	np	np	nn	nn	np	np	nn	nn	nn	nn	nn
LG10_HB_7	F_0001475_L10_PA	LG10	<nnxnp>	{-1}	(nn,np)	nn	np	nn	np	nn	np	np	nn	np	np	nn	nn	nn	np	np	nn	np	nn	np	np	np	np	nn	np	np	np	nn	np	nn	nn	nn	nn	nn	np	np	nn	nn	np	np	nn	nn	nn	nn	nn
LG10_HB_7	F_0001477_L10_PA	LG10	<nnxnp>	{-0}	(nn,np)	np	nn	np	nn	np	nn	nn	np	nn	nn	np	np	np	nn	nn	np	nn	np	nn	nn	nn	nn	np	nn	nn	nn	np	nn	np	np	np	np	np	nn	nn	np	np	nn	nn	np	np	np	np	np
LG10_HB_70	F_0034085_L10_PA	LG10	<nnxnp>	{-0}	(nn,np)	np	nn	np	np	np	nn	nn	np	nn	nn	nn	np	nn	np	np	np	nn	nn	np	np	np	nn	np	nn	nn	np	nn	np	nn	nn	nn	nn	nn	nn	nn	nn	np	nn	np	nn	nn	nn	np	nn
LG10_HB_70	F_0034087_L10_PA	LG10	<nnxnp>	{-1}	(nn,np)	nn	np	nn	nn	nn	np	np	nn	np	np	np	nn	np	nn	nn	nn	np	np	nn	nn	nn	np	nn	np	np	nn	np	nn	np	np	np	np	np	np	np	np	nn	np	nn	np	np	np	nn	np
LG10_HB_70.5	R_24273907_L10_PA	LG10	<nnxnp>	{-1}	(nn,np)	nn	np	nn	nn	nn	np	np	nn	np	np	np	nn	np	nn	nn	nn	np	np	nn	nn	nn	np	nn	np	np	nn	np	nn	np	np	np	np	np	np	np	np	nn	np	nn	np	np	np	nn	np
LG10_HB_70.5	R_24294786_L10_PA	LG10	<nnxnp>	{-1}	(nn,np)	nn	np	nn	nn	nn	np	np	nn	np	np	np	nn	np	nn	nn	nn	np	np	nn	nn	nn	np	nn	np	np	nn	np	nn	np	np	np	np	np	np	np	np	nn	np	nn	np	np	np	nn	np
LG10_HB_73	F_0034805_L10_PA	LG10	<nnxnp>	{-1}	(nn,np)	nn	np	nn	nn	nn	np	np	nn	np	np	np	nn	np	nn	nn	nn	np	np	nn	nn	nn	np	nn	np	np	nn	np	nn	np	np	np	np	np	np	np	np	nn	np	nn	np	np	np	nn	np
LG10_HB_73	F_0034809_L10_PA	LG10	<nnxnp>	{-1}	(nn,np)	nn	np	nn	nn	nn	np	np	nn	np	np	np	nn	np	nn	nn	nn	np	np	nn	nn	nn	np	nn	np	np	nn	np	nn	np	np	np	np	np	np	np	np	nn	np	nn	np	np	np	nn	np
LG10_HB_73.5	R_25256330_L10_PA	LG10	<nnxnp>	{-0}	(nn,np)	np	nn	np	np	np	nn	nn	np	nn	nn	nn	np	nn	np	np	np	nn	nn	np	np	np	nn	np	nn	nn	np	nn	np	nn	nn	nn	nn	nn	nn	nn	nn	np	nn	np	nn	nn	nn	np	nn
LG10_HB_73.5	R_25259266_L10_PA	LG10	<nnxnp>	{-1}	(nn,np)	nn	np	nn	nn	nn	np	np	nn	np	np	np	nn	np	nn	nn	nn	np	np	nn	nn	nn	np	nn	np	np	nn	np	nn	np	np	np	np	np	np	np	np	nn	np	nn	np	np	np	nn	np
LG10_HB_74	F_0035179_L10_PA	LG10	<nnxnp>	{-1}	(nn,np)	nn	np	nn	nn	nn	np	np	nn	np	np	np	nn	np	nn	nn	nn	np	np	nn	nn	nn	np	nn	np	np	nn	np	nn	np	np	np	np	np	np	np	np	nn	np	nn	np	np	np	nn	np
LG10_HB_74	F_0035181_L10_PA	LG10	<nnxnp>	{-1}	(nn,np)	nn	np	nn	nn	nn	np	np	nn	np	np	np	nn	np	nn	nn	nn	np	np	nn	nn	nn	np	nn	np	np	nn	np	nn	np	np	np	np	np	np	np	np	nn	np	nn	np	np	np	nn	np
LG10_HB_76	F_0036154_L10_PA	LG10	<nnxnp>	{-1}	(nn,np)	nn	np	nn	nn	nn	np	np	nn	np	np	np	nn	np	nn	nn	nn	np	np	nn	nn	nn	np	nn	np	np	nn	np	nn	np	np	np	np	np	np	np	np	nn	np	nn	np	np	np	nn	np
LG10_HB_76	F_0036166_L10_PA	LG10	<nnxnp>	{-1}	(nn,np)	nn	np	nn	nn	nn	np	np	nn	np	np	np	nn	np	nn	nn	nn	np	np	nn	nn	nn	np	nn	np	np	nn	np	nn	np	np	np	np	np	np	np	np	nn	np	nn	np	np	np	nn	np
LG10_HB_76	R_26516335_L10_PA	LG10	<nnxnp>	{-1}	(nn,np)	nn	np	nn	nn	nn	np	np	nn	np	np	np	nn	np	nn	nn	nn	np	np	nn	nn	nn	np	nn	np	np	nn	np	nn	np	np	np	np	np	np	np	np	nn	np	nn	np	np	np	nn	np
LG10_HB_76	R_26518569_L10_PA	LG10	<nnxnp>	{-1}	(nn,np)	nn	np	nn	nn	nn	np	np	nn	np	np	np	nn	np	nn	nn	nn	np	np	nn	nn	nn	np	nn	np	np	nn	np	nn	np	np	np	np	np	np	np	np	nn	np	nn	np	np	np	nn	np
LG10_HB_76.5	R_26552010_L10_PA	LG10	<nnxnp>	{-1}	(nn,np)	nn	np	nn	nn	nn	np	np	nn	np	np	np	nn	np	nn	nn	nn	np	np	nn	nn	nn	np	nn	np	np	nn	np	nn	np	np	np	np	np	np	np	np	nn	np	nn	np	np	np	nn	np
LG10_HB_76.5	R_26612165_L10_PA	LG10	<nnxnp>	{-1}	(nn,np)	nn	np	nn	nn	nn	np	np	nn	np	np	np	nn	np	nn	nn	nn	np	np	nn	nn	nn	np	nn	np	np	nn	np	nn	np	np	np	np	np	np	np	np	nn	np	nn	np	np	np	nn	np
LG10_HB_76.5	R_26614519_L10_PA	LG10	<nnxnp>	{-1}	(nn,np)	nn	np	nn	nn	nn	np	np	nn	np	np	np	nn	np	nn	nn	nn	np	np	nn	nn	nn	np	nn	np	np	nn	np	nn	np	np	np	np	np	np	np	np	nn	np	nn	np	np	np	nn	np
LG10_HB_76.5	R_26616826_L10_PA	LG10	<nnxnp>	{-1}	(nn,np)	nn	np	nn	nn	nn	np	np	nn	np	np	np	nn	np	nn	nn	nn	np	np	nn	nn	nn	np	nn	np	np	nn	np	nn	np	np	np	np	np	np	np	np	nn	np	nn	np	np	np	nn	np
LG10_HB_77	F_0036751_L10_PA	LG10	<nnxnp>	{-1}	(nn,np)	nn	np	nn	nn	nn	np	np	nn	np	np	np	nn	np	nn	nn	nn	np	np	nn	nn	nn	np	nn	np	nn	nn	np	nn	np	np	np	np	np	np	np	np	nn	np	nn	np	np	np	nn	np
LG10_HB_77	F_0036756_L10_PA	LG10	<nnxnp>	{-1}	(nn,np)	nn	np	nn	nn	nn	np	np	nn	np	np	np	nn	np	nn	nn	nn	np	np	nn	nn	nn	np	nn	np	nn	nn	np	nn	np	np	np	np	np	np	np	np	nn	np	nn	np	np	np	nn	np
LG10_HB_77	F_0036757_L10_PA	LG10	<nnxnp>	{-0}	(nn,np)	np	nn	np	np	np	nn	nn	np	nn	nn	nn	np	nn	np	np	np	nn	nn	np	np	np	nn	np	nn	np	np	nn	np	nn	nn	nn	nn	nn	nn	nn	nn	np	nn	np	nn	nn	nn	np	nn
LG10_HB_77	F_0036760_L10_PA	LG10	<nnxnp>	{-1}	(nn,np)	nn	np	nn	nn	nn	np	np	nn	np	np	np	nn	np	nn	nn	nn	np	np	nn	nn	nn	np	nn	np	nn	nn	np	nn	np	np	np	np	np	np	np	np	nn	np	nn	np	np	np	nn	np
LG10_HB_79	F_0037831_L10_PA	LG10	<nnxnp>	{-1}	(nn,np)	nn	np	nn	nn	np	np	np	nn	np	np	np	nn	np	nn	np	nn	np	np	nn	nn	nn	np	nn	np	nn	nn	np	nn	nn	np	np	np	np	np	np	np	nn	np	np	np	np	np	nn	np
LG10_HB_79	F_0037836_L10_PA	LG10	<nnxnp>	{-0}	(nn,np)	np	nn	np	np	nn	nn	nn	np	nn	nn	nn	np	nn	np	nn	np	nn	nn	np	np	np	nn	np	nn	np	np	nn	np	np	nn	nn	nn	nn	nn	nn	nn	np	nn	nn	nn	nn	nn	np	nn
LG10_HB_79	F_0037843_L10_PA	LG10	<nnxnp>	{-0}	(nn,np)	np	nn	np	np	nn	nn	nn	np	nn	nn	nn	np	nn	np	nn	np	nn	nn	np	np	np	nn	np	nn	np	np	nn	np	np	nn	nn	nn	nn	nn	nn	nn	np	nn	nn	nn	nn	nn	np	nn
LG10_HB_79	F_0037844_L10_PA	LG10	<nnxnp>	{-1}	(nn,np)	nn	np	nn	nn	np	np	np	nn	np	np	np	nn	np	nn	np	nn	np	np	nn	nn	nn	np	nn	np	nn	nn	np	nn	nn	np	np	np	np	np	np	np	nn	np	np	np	np	np	nn	np
LG10_HB_79	F_0037856_L10_PA	LG10	<nnxnp>	{-0}	(nn,np)	np	nn	np	np	nn	nn	nn	np	nn	nn	nn	np	nn	np	nn	np	nn	nn	np	np	np	nn	np	nn	np	np	nn	np	np	nn	nn	nn	nn	nn	nn	nn	np	nn	nn	nn	nn	nn	np	nn
LG10_HB_80	R_28354774_L10_PA	LG10	<lmxll>	{1-}	(ll,lm)	ll	ll	ll	lm	ll	lm	lm	lm	lm	lm	ll	ll	lm	ll	lm	lm	lm	ll	ll	ll	lm	ll	lm	ll	lm	ll	lm	ll	lm	lm	lm	lm	lm	lm	ll	lm	ll	ll	lm	ll	lm	lm	lm	ll
LG10_HB_80	R_28354787_L10_PA	LG10	<lmxll>	{1-}	(ll,lm)	ll	ll	ll	lm	ll	lm	lm	lm	lm	lm	ll	ll	lm	ll	lm	lm	lm	ll	ll	ll	lm	ll	lm	ll	lm	ll	lm	ll	lm	lm	lm	lm	lm	lm	ll	lm	ll	ll	lm	ll	lm	lm	lm	ll
LG10_HB_80	F_0038518_L10_PA	LG10	<nnxnp>	{-1}	(nn,np)	nn	np	nn	nn	np	np	np	np	np	np	np	nn	np	nn	np	nn	np	np	nn	nn	nn	np	nn	np	nn	nn	np	nn	nn	np	np	np	np	np	np	np	nn	np	np	np	np	np	nn	np
LG10_HB_80	F_0038519_L10_PA	LG10	<nnxnp>	{-1}	(nn,np)	nn	np	nn	nn	np	np	np	np	np	np	np	nn	np	nn	np	nn	np	np	nn	nn	nn	np	nn	np	nn	nn	np	nn	nn	np	np	np	np	np	np	np	nn	np	np	np	np	np	nn	np
LG10_HB_82	F_0039053_L10_PA	LG10	<lmxll>	{1-}	(ll,lm)	ll	ll	ll	lm	ll	lm	lm	lm	lm	lm	ll	ll	lm	ll	lm	lm	lm	ll	ll	ll	lm	ll	lm	ll	lm	ll	lm	ll	lm	lm	lm	lm	lm	lm	ll	ll	ll	ll	lm	ll	lm	lm	lm	ll
LG10_HB_82	F_0039064_L10_PA	LG10	<nnxnp>	{-1}	(nn,np)	nn	np	nn	nn	np	np	np	np	np	np	np	nn	np	nn	np	nn	np	np	nn	nn	nn	np	nn	np	nn	nn	np	nn	nn	np	np	np	np	np	np	np	nn	np	np	np	np	np	nn	np
LG10_HB_82	F_0039065_L10_PA	LG10	<nnxnp>	{-0}	(nn,np)	np	nn	--	np	nn	nn	nn	nn	nn	nn	nn	np	nn	np	nn	np	nn	nn	--	np	np	nn	np	nn	np	np	nn	np	np	nn	nn	nn	nn	nn	nn	nn	np	nn	nn	nn	nn	nn	np	nn
LG10_HB_82	F_0039071_L10_PA	LG10	<nnxnp>	{-0}	(nn,np)	np	nn	np	np	nn	nn	nn	nn	nn	nn	nn	np	nn	np	nn	np	nn	nn	np	np	np	nn	np	nn	np	np	nn	np	np	nn	nn	nn	nn	nn	nn	nn	np	nn	nn	nn	nn	nn	np	nn
LG10_HB_82	F_0039073_L10_PA	LG10	<nnxnp>	{-1}	(nn,np)	nn	np	nn	nn	np	np	np	np	np	np	np	nn	np	nn	np	nn	np	np	nn	nn	nn	np	nn	np	nn	nn	np	nn	nn	np	np	np	np	np	np	np	nn	np	np	np	np	np	--	np
LG10_HB_83	F_0039680_L10_PA	LG10	<lmxll>	{1-}	(ll,lm)	ll	ll	ll	lm	ll	lm	lm	lm	lm	lm	ll	ll	lm	ll	lm	lm	lm	ll	ll	ll	lm	ll	lm	ll	lm	ll	lm	ll	lm	lm	lm	lm	lm	lm	ll	ll	ll	ll	lm	ll	lm	lm	lm	ll
LG10_HB_83	F_0039685_L10_PA	LG10	<hkxhk>	{10}	(hh,hk,kk)	hk	hh	hk	kk	hh	hk	hk	hk	hk	hk	hh	hk	hk	hk	hk	kk	hk	hh	hk	hk	kk	hh	kk	hh	kk	hk	hk	hk	kk	hk	hk	hk	hk	hk	hh	hh	hk	hh	hk	hh	hk	hk	kk	hh
LG10_HB_83	F_0039700_L10_PA	LG10	<nnxnp>	{-0}	(nn,np)	np	nn	np	np	nn	nn	nn	nn	nn	nn	nn	np	nn	np	nn	np	nn	nn	np	np	np	nn	np	nn	np	np	nn	np	np	nn	nn	nn	nn	nn	nn	nn	np	nn	nn	nn	nn	nn	np	nn
LG10_HB_83	F_0039713_L10_PA	LG10	<nnxnp>	{-0}	(nn,np)	np	nn	np	np	nn	nn	nn	nn	nn	nn	nn	np	nn	np	nn	np	nn	nn	np	np	np	nn	np	nn	np	np	nn	np	np	nn	nn	nn	nn	nn	nn	nn	np	nn	nn	nn	nn	nn	np	nn
LG10_HB_83	R_29020445_L10_PA	LG10	<nnxnp>	{-0}	(nn,np)	np	nn	np	np	nn	nn	nn	nn	nn	nn	nn	np	nn	np	nn	np	nn	nn	np	np	np	nn	np	nn	np	np	nn	np	np	nn	nn	nn	nn	nn	nn	nn	np	nn	nn	nn	nn	nn	np	nn
LG10_HB_83.5	R_29044684_L10_PA	LG10	<nnxnp>	{-0}	(nn,np)	np	nn	np	np	nn	nn	nn	nn	nn	nn	nn	np	nn	np	nn	np	nn	nn	np	np	np	nn	np	nn	np	np	nn	np	np	nn	nn	nn	nn	nn	nn	nn	np	nn	nn	nn	nn	nn	np	nn
LG10_HB_84	F_0040115_L10_PA	LG10	<nnxnp>	{-0}	(nn,np)	np	nn	np	np	nn	nn	nn	nn	nn	nn	nn	np	nn	np	nn	np	nn	nn	np	np	np	nn	np	nn	np	np	nn	np	np	nn	nn	nn	nn	nn	nn	nn	np	nn	nn	nn	nn	nn	np	nn
LG10_HB_84	F_0040123_L10_PA	LG10	<nnxnp>	{-0}	(nn,np)	np	nn	np	np	nn	nn	nn	nn	nn	nn	nn	np	nn	np	nn	np	nn	nn	np	np	np	nn	np	nn	np	np	nn	np	np	nn	nn	nn	nn	nn	nn	nn	np	nn	nn	nn	nn	nn	np	nn
LG10_HB_84	F_0040125_L10_PA	LG10	<nnxnp>	{-0}	(nn,np)	np	nn	np	np	nn	nn	nn	nn	nn	nn	nn	np	nn	np	nn	np	nn	nn	np	np	np	nn	np	nn	np	np	nn	np	np	nn	nn	nn	nn	nn	nn	nn	np	nn	nn	nn	nn	nn	np	nn
LG10_HB_84	R_29213640_L10_PA	LG10	<nnxnp>	{-0}	(nn,np)	np	nn	np	np	nn	nn	nn	nn	nn	nn	nn	np	nn	np	nn	np	nn	nn	np	np	np	nn	np	nn	np	np	nn	np	np	nn	nn	nn	nn	nn	nn	nn	np	nn	nn	nn	nn	nn	np	nn
LG10_HB_84	R_29213692_L10_PA	LG10	<nnxnp>	{-0}	(nn,np)	np	nn	np	np	nn	nn	nn	nn	nn	nn	nn	np	nn	np	nn	np	nn	nn	np	np	np	nn	np	nn	np	np	nn	np	np	nn	nn	nn	nn	nn	nn	nn	np	nn	nn	nn	nn	nn	np	nn
LG10_HB_85	F_0040406_L10_PA	LG10	<nnxnp>	{-0}	(nn,np)	np	nn	np	np	nn	nn	nn	nn	nn	nn	nn	np	nn	np	nn	np	nn	nn	np	np	np	nn	np	nn	np	np	nn	np	np	nn	nn	nn	nn	nn	nn	nn	np	nn	nn	nn	nn	nn	np	nn
LG10_HB_85	F_0040410_L10_PA	LG10	<nnxnp>	{-0}	(nn,np)	np	nn	np	np	nn	nn	nn	nn	nn	nn	nn	np	nn	np	nn	np	nn	nn	np	np	np	nn	np	nn	np	np	nn	np	np	nn	nn	nn	nn	nn	nn	nn	np	nn	nn	nn	nn	nn	np	nn
LG10_HB_85	F_0040418_L10_PA	LG10	<nnxnp>	{-1}	(nn,np)	nn	np	nn	nn	np	np	np	np	np	np	np	nn	np	nn	np	nn	np	np	nn	nn	nn	np	nn	np	nn	nn	np	nn	nn	np	np	np	np	np	np	np	nn	np	np	np	np	np	nn	np
LG10_HB_85	F_0040423_L10_PA	LG10	<nnxnp>	{-0}	(nn,np)	np	nn	np	np	nn	nn	nn	nn	nn	nn	nn	np	nn	np	nn	np	nn	nn	np	np	np	nn	np	nn	np	np	nn	np	np	nn	nn	nn	nn	nn	nn	nn	np	nn	nn	nn	nn	nn	np	nn
LG10_HB_85	F_0040425_L10_PA	LG10	<nnxnp>	{-0}	(nn,np)	np	nn	np	np	nn	nn	nn	nn	nn	nn	nn	np	nn	np	nn	np	nn	nn	np	np	np	nn	np	nn	np	np	nn	np	np	nn	nn	nn	nn	nn	nn	nn	np	nn	nn	nn	nn	nn	np	nn
LG10_HB_87	F_0041082_L10_PA	LG10	<lmxll>	{0-}	(ll,lm)	lm	lm	lm	ll	lm	ll	ll	ll	ll	ll	lm	lm	ll	lm	ll	lm	ll	lm	lm	lm	ll	lm	ll	lm	ll	lm	ll	lm	ll	ll	ll	ll	ll	lm	lm	lm	lm	lm	ll	lm	ll	ll	ll	ll
LG10_HB_87	F_0041084_L10_PA	LG10	<lmxll>	{0-}	(ll,lm)	lm	lm	lm	ll	lm	ll	ll	ll	ll	ll	lm	lm	ll	lm	ll	lm	ll	lm	lm	lm	ll	lm	ll	lm	ll	lm	ll	lm	ll	ll	ll	ll	ll	lm	lm	lm	lm	lm	ll	lm	ll	ll	ll	ll
LG10_HB_88	F_0041568_L10_PA	LG10	<nnxnp>	{-0}	(nn,np)	np	nn	np	np	nn	nn	nn	nn	nn	nn	nn	np	nn	np	nn	np	nn	nn	np	np	np	nn	np	nn	np	np	nn	np	np	nn	np	nn	nn	nn	nn	nn	np	nn	nn	nn	nn	nn	np	nn
LG10_HB_88	F_0041570_L10_PA	LG10	<nnxnp>	{-0}	(nn,np)	np	nn	np	np	nn	nn	nn	nn	nn	nn	nn	np	nn	np	nn	np	nn	nn	np	np	np	nn	np	nn	np	np	nn	np	np	nn	np	nn	nn	nn	nn	nn	np	nn	nn	nn	nn	nn	np	nn
LG10_HB_88	F_0041573_L10_PA	LG10	<nnxnp>	{-0}	(nn,np)	np	nn	np	np	nn	nn	nn	nn	nn	nn	nn	np	nn	np	nn	np	nn	nn	np	np	np	nn	np	nn	np	np	nn	np	np	nn	np	nn	nn	nn	nn	nn	np	nn	nn	nn	nn	nn	np	nn
LG10_HB_88	F_0041574_L10_PA	LG10	<nnxnp>	{-0}	(nn,np)	np	nn	np	np	nn	nn	nn	nn	nn	nn	nn	np	nn	np	nn	np	nn	nn	np	np	np	nn	np	nn	np	np	nn	np	np	nn	np	nn	nn	nn	nn	nn	np	nn	nn	nn	nn	nn	np	nn
LG10_HB_88	R_30396941_L10_PA	LG10	<hkxhk>	{01}	(hh,hk,kk)	hk	kk	hk	hh	kk	hk	hk	hk	hk	hk	kk	hk	hk	hk	kk	hk	hk	kk	hk	hk	hh	kk	hh	kk	hh	hk	hk	hk	hh	hk	hh	hk	hk	kk	kk	kk	hk	kk	hk	kk	kk	hk	hh	hk
LG10_HB_89	F_0042077_L10_PA	LG10	<lmxll>	{1-}	(ll,lm)	ll	ll	ll	lm	ll	lm	lm	lm	lm	lm	lm	ll	lm	ll	ll	ll	lm	ll	ll	ll	lm	ll	lm	ll	lm	ll	lm	ll	lm	lm	lm	lm	lm	ll	ll	ll	ll	ll	lm	ll	ll	lm	lm	lm
LG10_HB_89	F_0042083_L10_PA	LG10	<hkxhk>	{01}	(hh,hk,kk)	hk	kk	hk	hh	kk	hk	hk	hk	hk	hk	hk	hk	hk	hk	kk	hk	hk	kk	hk	hk	hh	kk	hh	kk	hh	hk	hk	hk	hh	hk	hh	hk	hk	kk	kk	kk	hk	kk	hk	kk	kk	hk	hh	hk
LG10_HB_89	R_30595771_L10_PA	LG10	<hkxhk>	{01}	(hh,hk,kk)	hk	kk	hk	hh	kk	hk	hk	hk	hk	hk	hk	hk	hk	hk	kk	hk	hk	kk	hk	hk	hh	kk	hh	kk	hh	hk	hk	hk	hh	hk	hh	hk	hk	kk	kk	kk	hk	kk	hk	kk	kk	hk	hh	hk
LG10_HB_89	F_0042076_L10_PA	LG10	<nnxnp>	{-0}	(nn,np)	np	nn	np	np	nn	nn	nn	nn	nn	nn	nn	np	nn	np	nn	np	nn	nn	np	np	np	nn	np	nn	np	np	nn	np	np	nn	np	nn	nn	nn	nn	nn	np	nn	nn	nn	nn	nn	np	nn
LG10_HB_91	F_0042567_L10_PA	LG10	<lmxll>	{1-}	(ll,lm)	ll	ll	ll	lm	ll	lm	lm	lm	lm	lm	lm	ll	lm	ll	ll	ll	lm	ll	ll	ll	lm	ll	lm	ll	lm	ll	lm	ll	lm	lm	lm	lm	lm	ll	ll	ll	ll	ll	lm	ll	ll	lm	lm	lm
LG10_HB_91	F_0042578_L10_PA	LG10	<hkxhk>	{10}	(hh,hk,kk)	hk	hh	hk	kk	hh	hk	hk	hk	hk	hk	hk	hk	hk	hk	hh	hk	hk	hh	hk	hk	kk	hh	kk	hh	kk	hk	hk	hk	kk	hk	kk	hk	hk	hh	hh	hh	hk	hh	hk	hh	hh	hk	kk	hk
LG10_HB_91	F_0042598_L10_PA	LG10	<nnxnp>	{-1}	(nn,np)	nn	np	nn	nn	np	np	np	np	np	np	np	nn	np	nn	np	nn	np	np	nn	nn	nn	np	nn	np	nn	nn	np	nn	nn	np	nn	np	np	np	np	np	nn	np	np	np	np	np	nn	np
LG10_HB_91	F_0042584_L10_PA	LG10	<nnxnp>	{-0}	(nn,np)	np	nn	np	np	nn	nn	nn	nn	nn	nn	nn	np	nn	np	nn	np	nn	nn	np	np	np	nn	np	nn	np	np	nn	np	np	nn	np	nn	nn	nn	nn	nn	np	nn	nn	nn	nn	nn	np	nn
LG10_HB_91.5	R_31295437_L10_PA	LG10	<hkxhk>	{01}	(hh,hk,kk)	hk	kk	hk	hh	kk	hk	hk	hk	hk	hk	hk	hk	hk	hk	kk	hk	hk	kk	hk	hk	hh	kk	hh	kk	hh	hk	hk	hk	hh	hk	hh	hk	hk	kk	kk	kk	hk	kk	hk	kk	kk	hk	hh	hk
LG10_HB_91.5	R_31306024_L10_PA	LG10	<lmxll>	{1-}	(ll,lm)	ll	ll	ll	lm	ll	lm	lm	lm	lm	lm	lm	ll	lm	ll	ll	ll	lm	ll	ll	ll	lm	ll	lm	ll	lm	ll	lm	ll	lm	lm	lm	lm	lm	ll	ll	ll	ll	lm	lm	ll	ll	lm	lm	lm
LG10_HB_91.5	R_31320811_L10_PA	LG10	<hkxhk>	{01}	(hh,hk,kk)	hk	kk	hk	hh	kk	hk	hk	hk	hk	hk	hk	hk	hk	hk	kk	hk	hk	kk	hk	hk	hh	kk	hh	kk	hh	hk	hk	hk	hh	hk	hh	hk	hk	kk	kk	kk	hk	hk	hk	kk	kk	hk	hh	hk
LG10_HB_91.5	R_31331375_L10_PA	LG10	<lmxll>	{0-}	(ll,lm)	lm	lm	lm	ll	lm	ll	ll	ll	ll	ll	ll	lm	ll	lm	lm	lm	ll	lm	lm	lm	ll	lm	ll	lm	ll	lm	ll	lm	ll	ll	ll	ll	ll	lm	lm	lm	lm	ll	ll	lm	lm	ll	ll	ll
LG10_HB_91.5	R_31345666_L10_PA	LG10	<lmxll>	{0-}	(ll,lm)	lm	lm	lm	ll	lm	ll	ll	ll	ll	ll	ll	lm	ll	lm	lm	lm	ll	lm	lm	lm	ll	lm	ll	lm	ll	lm	ll	lm	ll	ll	ll	ll	ll	lm	lm	lm	lm	ll	ll	lm	lm	ll	ll	ll
LG10_HB_92	F_0043317_L10_PA	LG10	<lmxll>	{0-}	(ll,lm)	lm	lm	lm	ll	lm	ll	ll	ll	ll	ll	ll	lm	ll	lm	lm	lm	ll	lm	lm	lm	ll	lm	ll	lm	ll	lm	ll	lm	ll	ll	ll	lm	ll	lm	lm	lm	lm	ll	ll	lm	lm	ll	ll	ll
LG10_HB_92	F_0043320_L10_PA	LG10	<lmxll>	{1-}	(ll,lm)	ll	ll	ll	lm	ll	lm	lm	lm	lm	lm	lm	ll	lm	ll	ll	ll	lm	ll	ll	ll	lm	ll	lm	ll	lm	ll	lm	ll	lm	lm	lm	ll	lm	ll	ll	ll	ll	lm	lm	ll	ll	lm	lm	lm
LG10_HB_92	F_0043322_L10_PA	LG10	<lmxll>	{1-}	(ll,lm)	ll	ll	ll	lm	ll	lm	lm	lm	lm	lm	lm	ll	lm	ll	ll	ll	lm	ll	ll	ll	lm	ll	lm	ll	lm	ll	lm	ll	lm	lm	lm	ll	lm	ll	ll	ll	ll	lm	lm	ll	ll	lm	lm	lm
LG10_HB_93	F_0044155_L10_PA	LG10	<lmxll>	{0-}	(ll,lm)	lm	lm	lm	ll	lm	ll	ll	ll	ll	ll	ll	lm	ll	lm	lm	lm	ll	lm	lm	lm	ll	lm	ll	lm	ll	lm	ll	lm	ll	ll	ll	lm	ll	lm	lm	lm	lm	ll	ll	lm	lm	ll	ll	ll
LG10_HB_93	F_0044165_L10_PA	LG10	<lmxll>	{0-}	(ll,lm)	lm	lm	lm	ll	lm	ll	ll	ll	ll	ll	ll	lm	ll	lm	lm	lm	ll	lm	lm	lm	ll	lm	ll	lm	ll	lm	ll	lm	ll	ll	ll	lm	ll	lm	lm	lm	lm	ll	ll	lm	lm	ll	ll	ll
LG10_HB_94	F_0044418_L10_PA	LG10	<lmxll>	{0-}	(ll,lm)	lm	lm	lm	ll	lm	ll	ll	ll	ll	ll	ll	lm	ll	lm	lm	lm	ll	lm	lm	lm	ll	lm	ll	lm	ll	lm	ll	lm	ll	ll	ll	lm	ll	lm	ll	lm	lm	ll	ll	lm	lm	ll	ll	ll
LG10_HB_95	F_0044815_L10_PA	LG10	<lmxll>	{0-}	(ll,lm)	lm	lm	lm	ll	lm	ll	ll	ll	ll	ll	ll	lm	ll	lm	lm	lm	ll	lm	lm	lm	ll	lm	ll	lm	ll	LM	ll	lm	ll	ll	ll	lm	ll	lm	ll	LM	lm	ll	ll	lm	LM	ll	ll	ll
LG10_HB_95	F_0044822_L10_PA	LG10	<lmxll>	{0-}	(ll,lm)	lm	lm	lm	ll	lm	ll	ll	ll	ll	ll	ll	lm	ll	lm	lm	lm	ll	ll	lm	lm	ll	lm	ll	lm	ll	lm	ll	lm	ll	ll	ll	lm	ll	lm	ll	lm	lm	ll	ll	lm	lm	ll	ll	ll
$F_0441642y_LG10	$F_0441642y_LG10_PA	LG10	<lmxll>	{0-}	(ll,lm)	lm	lm	lm	ll	ll	ll	ll	ll	ll	ll	lm	lm	ll	ll	ll	ll	lm	lm	lm	lm	ll	lm	ll	lm	lm	lm	ll	lm	lm	lm	ll	ll	ll	ll	lm	ll	lm	lm	ll	lm	ll	ll	ll	lm
LG10_HB_96	F_0045154_L10_PA	LG10	<lmxll>	{1-}	(ll,lm)	ll	ll	ll	lm	ll	lm	lm	lm	lm	lm	lm	ll	lm	ll	ll	ll	lm	lm	ll	ll	lm	ll	lm	ll	lm	ll	lm	ll	lm	lm	lm	ll	lm	ll	lm	ll	ll	lm	lm	ll	ll	lm	lm	lm
LG10_HB_96	R_32751652_L10_PA	LG10	<lmxll>	{1-}	(ll,lm)	ll	ll	ll	lm	ll	lm	lm	lm	lm	lm	lm	ll	lm	ll	ll	ll	lm	lm	ll	ll	lm	ll	lm	ll	lm	ll	lm	ll	lm	lm	lm	ll	lm	ll	lm	ll	ll	lm	lm	ll	ll	lm	lm	lm
LG10_HB_96.5	R_32730568_L10_PA	LG10	<lmxll>	{1-}	(ll,lm)	ll	ll	ll	lm	ll	lm	lm	lm	lm	lm	lm	ll	lm	ll	ll	ll	lm	lm	ll	ll	lm	ll	lm	ll	lm	ll	lm	ll	lm	lm	lm	ll	lm	ll	lm	ll	ll	lm	lm	ll	ll	lm	lm	lm
LG10_HB_97	F_0045914_L10_PA	LG10	<lmxll>	{1-}	(ll,lm)	ll	ll	ll	lm	ll	lm	lm	lm	lm	lm	lm	lm	lm	ll	ll	ll	lm	lm	ll	ll	lm	ll	lm	ll	ll	ll	lm	ll	lm	lm	lm	ll	lm	ll	lm	ll	ll	lm	lm	ll	ll	lm	lm	lm
LG10_HB_97	F_0045917_L10_PA	LG10	<lmxll>	{1-}	(ll,lm)	ll	ll	ll	lm	ll	lm	lm	lm	lm	lm	lm	lm	lm	ll	ll	ll	lm	lm	ll	ll	lm	ll	lm	ll	ll	ll	lm	ll	lm	lm	lm	ll	lm	ll	lm	ll	ll	lm	lm	ll	ll	lm	lm	lm
LG10_HB_97	F_0045926_L10_PA	LG10	<lmxll>	{1-}	(ll,lm)	ll	ll	ll	lm	ll	lm	lm	lm	lm	lm	lm	lm	lm	ll	ll	ll	lm	lm	ll	ll	lm	ll	lm	ll	ll	ll	lm	ll	lm	lm	lm	ll	lm	ll	lm	ll	ll	lm	lm	ll	ll	lm	lm	lm
LG10_HB_97	F_0045930_L10_PA	LG10	<lmxll>	{1-}	(ll,lm)	ll	ll	ll	lm	ll	lm	lm	lm	lm	lm	lm	lm	lm	ll	ll	ll	lm	lm	ll	ll	lm	ll	lm	ll	ll	ll	lm	ll	lm	lm	lm	ll	lm	ll	lm	ll	ll	lm	lm	ll	ll	lm	lm	lm
LG10_HB_97.5	R_33501094_L10_PA	LG10	<lmxll>	{1-}	(ll,lm)	ll	ll	ll	lm	ll	lm	lm	lm	lm	lm	lm	lm	lm	ll	ll	ll	lm	lm	ll	ll	lm	ll	lm	ll	ll	ll	lm	ll	lm	lm	lm	ll	lm	ll	lm	ll	ll	lm	lm	ll	ll	lm	lm	lm
LG10_HB_97.5	R_33506050_L10_PA	LG10	<lmxll>	{1-}	(ll,lm)	ll	ll	ll	lm	ll	lm	lm	lm	lm	lm	lm	lm	lm	ll	ll	ll	lm	lm	ll	ll	lm	ll	lm	ll	ll	ll	lm	ll	lm	lm	lm	ll	lm	ll	lm	ll	ll	lm	lm	ll	ll	lm	lm	lm
LG10_HB_97.5	R_33513449_L10_PA	LG10	<lmxll>	{1-}	(ll,lm)	ll	ll	ll	lm	ll	lm	lm	lm	lm	lm	lm	lm	lm	ll	ll	ll	lm	lm	ll	ll	lm	ll	lm	ll	ll	ll	lm	ll	lm	lm	lm	ll	lm	ll	lm	ll	ll	lm	lm	ll	ll	lm	lm	lm
LG10_HB_97.5	R_33520271_L10_PA	LG10	<lmxll>	{1-}	(ll,lm)	ll	ll	ll	lm	ll	lm	lm	lm	lm	lm	lm	lm	lm	ll	ll	ll	lm	lm	ll	ll	lm	ll	lm	ll	ll	ll	lm	ll	lm	lm	lm	ll	lm	ll	lm	ll	ll	lm	lm	ll	ll	lm	lm	lm
LG10_HB_98	F_0046460_L10_PA	LG10	<lmxll>	{1-}	(ll,lm)	ll	ll	ll	lm	ll	lm	lm	lm	lm	lm	lm	lm	lm	ll	ll	ll	lm	lm	ll	ll	lm	ll	lm	ll	ll	ll	lm	ll	lm	lm	lm	ll	lm	ll	lm	ll	ll	lm	lm	ll	ll	lm	lm	lm
LG10_HB_98	R_33483733_L10_PA	LG10	<lmxll>	{1-}	(ll,lm)	ll	ll	ll	lm	ll	lm	lm	lm	lm	lm	lm	lm	lm	ll	ll	ll	lm	lm	ll	ll	lm	ll	lm	ll	ll	ll	lm	ll	lm	lm	lm	ll	lm	ll	lm	ll	ll	lm	lm	ll	ll	lm	lm	lm
LG11_HB_1055	F_0488791_L2_PA	LG11	<lmxll>	{0-}	(ll,lm)	lm	ll	--	lm	lm	lm	ll	lm	lm	lm	lm	lm	--	lm	lm	ll	ll	ll	lm	lm	lm	--	ll	lm	lm	ll	lm	--	--	--	lm	lm	ll	ll	lm	lm	lm	lm	ll	lm	ll	lm	ll	lm
LG11_HB_1055	F_0488794_L2_PA	LG11	<lmxll>	{1-}	(ll,lm)	ll	lm	lm	ll	ll	ll	lm	ll	ll	ll	ll	ll	lm	ll	ll	lm	lm	lm	ll	ll	ll	lm	lm	ll	ll	lm	ll	lm	lm	lm	ll	ll	lm	lm	ll	ll	ll	ll	lm	ll	lm	ll	lm	ll
LG11_HB_1055	F_0488798_L2_PA	LG11	<nnxnp>	{-1}	(nn,np)	nn	nn	nn	np	np	np	np	np	np	nn	nn	np	nn	np	nn	np	np	np	np	nn	np	nn	nn	nn	np	np	nn	nn	nn	np	nn	nn	nn	nn	nn	np	nn	np	nn	nn	np	nn	np	np
LG11_HB_1055	F_0488800_L2_PA	LG11	<lmxll>	{1-}	(ll,lm)	ll	lm	lm	ll	ll	ll	lm	ll	ll	ll	ll	ll	lm	ll	ll	lm	lm	lm	ll	ll	ll	lm	lm	ll	ll	lm	ll	lm	lm	lm	ll	ll	lm	lm	ll	ll	ll	ll	lm	ll	lm	ll	lm	ll
LG11_HB_1056	F_0489251_L2_PA	LG11	<lmxll>	{1-}	(ll,lm)	ll	lm	lm	ll	ll	ll	lm	ll	ll	ll	ll	ll	lm	ll	ll	lm	lm	lm	ll	ll	ll	lm	lm	ll	ll	lm	ll	lm	lm	lm	ll	ll	lm	lm	ll	ll	ll	ll	lm	ll	lm	ll	lm	ll
LG11_HB_1056	F_0489265_L2_PA	LG11	<lmxll>	{1-}	(ll,lm)	ll	lm	lm	ll	ll	ll	lm	ll	ll	ll	ll	ll	lm	ll	ll	lm	lm	lm	ll	ll	ll	lm	lm	ll	ll	lm	ll	lm	lm	lm	ll	ll	lm	lm	ll	ll	ll	ll	lm	ll	lm	ll	lm	ll
LG11_HB_1056	F_0489266_L2_PA	LG11	<lmxll>	{1-}	(ll,lm)	ll	lm	lm	ll	ll	ll	lm	ll	ll	ll	ll	ll	lm	ll	ll	lm	lm	lm	ll	ll	ll	lm	lm	ll	ll	lm	ll	lm	lm	lm	ll	ll	lm	lm	ll	ll	ll	ll	lm	ll	lm	ll	lm	ll
LG11_HB_116	F_0053621_L11_PA	LG11	<nnxnp>	{-1}	(nn,np)	nn	nn	nn	nn	np	np	np	nn	nn	np	nn	nn	np	np	nn	nn	np	np	np	nn	nn	nn	nn	np	np	np	nn	np	np	nn	nn	nn	np	np	nn	nn	nn	np	np	np	nn	nn	np	np
LG11_HB_116	F_0053629_L11_PA	LG11	<nnxnp>	{-1}	(nn,np)	nn	nn	nn	nn	np	np	np	nn	nn	np	nn	nn	np	np	nn	nn	np	np	np	nn	nn	nn	nn	np	np	np	nn	np	np	nn	nn	nn	np	np	nn	nn	nn	np	np	np	nn	nn	np	np
LG11_HB_116	F_0053634_L11_PA	LG11	<nnxnp>	{-1}	(nn,np)	nn	nn	nn	nn	np	np	np	nn	nn	np	nn	nn	np	np	nn	nn	np	np	np	nn	nn	nn	nn	np	np	np	nn	np	np	nn	nn	nn	np	np	nn	nn	nn	np	np	np	nn	nn	np	np
LG11_HB_116	F_0053638_L11_PA	LG11	<nnxnp>	{-1}	(nn,np)	nn	nn	nn	nn	np	np	np	nn	nn	np	nn	nn	np	np	nn	nn	np	np	np	nn	nn	nn	nn	np	np	np	nn	np	np	nn	nn	nn	np	np	nn	nn	nn	np	np	np	nn	nn	np	np
LG11_HB_116	F_0053645_L11_PA	LG11	<nnxnp>	{-0}	(nn,np)	np	np	np	np	nn	nn	nn	np	np	nn	np	np	nn	nn	np	np	nn	nn	nn	np	np	np	np	nn	nn	nn	np	nn	nn	np	np	np	nn	nn	np	np	np	nn	nn	nn	np	np	nn	nn
LG11_HB_117	F_0053679_L11_PA	LG11	<lmxll>	{0-}	(ll,lm)	ll	ll	lm	lm	ll	ll	ll	ll	lm	ll	ll	lm	ll	ll	ll	ll	ll	lm	lm	lm	lm	lm	ll	ll	lm	lm	ll	ll	ll	ll	lm	lm	ll	lm	ll	ll	lm	lm	ll	ll	ll	lm	ll	lm
LG11_HB_117	F_0053698_L11_PA	LG11	<nnxnp>	{-1}	(nn,np)	nn	nn	nn	nn	np	np	np	nn	nn	np	nn	nn	np	np	nn	nn	np	np	np	nn	nn	nn	nn	np	np	np	nn	np	np	nn	nn	nn	np	np	nn	nn	nn	np	np	np	nn	nn	np	np
LG11_HB_117	F_0053704_L11_PA	LG11	<nnxnp>	{-1}	(nn,np)	nn	nn	nn	nn	np	np	np	nn	nn	np	nn	nn	np	np	nn	nn	np	np	np	nn	nn	nn	nn	np	np	np	nn	np	np	nn	nn	nn	np	np	nn	nn	nn	np	np	np	nn	nn	np	np
LG11_HB_118	F_0054183_L11_PA	LG11	<lmxll>	{1-}	(ll,lm)	lm	lm	ll	ll	lm	lm	lm	lm	ll	lm	lm	ll	lm	lm	lm	lm	lm	ll	ll	ll	ll	ll	lm	lm	ll	ll	lm	lm	lm	lm	ll	ll	lm	ll	lm	lm	ll	ll	lm	lm	lm	ll	lm	ll
LG11_HB_118	F_0054195_L11_PA	LG11	<hkxhk>	{10}	(hh,hk,kk)	kk	kk	hk	hk	hk	hk	hk	kk	hk	hk	kk	hk	hk	hk	kk	kk	hk	hh	hh	hk	hk	hk	kk	hk	hh	hh	kk	hk	hk	kk	hk	hk	hk	hh	kk	kk	hk	hh	hk	hk	kk	hk	hk	hh
LG11_HB_119	F_0054463_L11_PA	LG11	<nnxnp>	{-0}	(nn,np)	np	np	np	np	nn	nn	nn	np	np	nn	np	np	nn	nn	np	np	nn	nn	nn	np	np	nn	np	nn	nn	nn	np	nn	nn	np	np	np	nn	nn	np	np	np	nn	nn	nn	np	np	nn	nn
LG11_HB_119	F_0054478_L11_PA	LG11	<nnxnp>	{-1}	(nn,np)	nn	nn	nn	nn	np	np	np	nn	nn	np	nn	nn	np	np	nn	nn	np	np	np	nn	nn	np	nn	np	np	np	nn	np	np	nn	nn	nn	np	np	nn	nn	nn	np	np	np	nn	nn	np	np
LG11_HB_122	F_0055552_L11_PA	LG11	<nnxnp>	{-0}	(nn,np)	np	np	np	np	nn	nn	nn	np	np	nn	np	np	nn	nn	np	np	nn	nn	nn	np	np	nn	np	nn	nn	nn	np	nn	nn	np	np	np	nn	nn	np	np	np	nn	nn	nn	np	np	nn	nn
LG11_HB_122	F_0055546_L11_PA	LG11	<nnxnp>	{-1}	(nn,np)	nn	nn	nn	nn	np	np	np	nn	nn	np	nn	nn	np	np	nn	nn	np	np	np	nn	nn	np	nn	np	np	np	nn	np	np	nn	nn	nn	np	np	nn	nn	nn	np	np	np	nn	nn	np	np
LG11_HB_122	F_0055558_L11_PA	LG11	<nnxnp>	{-1}	(nn,np)	nn	nn	nn	nn	np	np	np	nn	nn	np	nn	nn	np	np	nn	nn	np	np	np	nn	nn	np	nn	np	np	np	nn	np	np	nn	nn	nn	np	np	nn	nn	nn	np	np	np	nn	nn	np	np
LG11_HB_122	F_0055549_L11_PA	LG11	<lmxll>	{1-}	(ll,lm)	lm	lm	ll	ll	lm	lm	lm	lm	ll	lm	lm	ll	lm	lm	ll	lm	lm	ll	ll	ll	ll	ll	lm	lm	ll	ll	ll	lm	lm	lm	ll	ll	lm	ll	lm	ll	ll	ll	lm	lm	lm	ll	lm	ll
LG11_HB_122	F_0055551_L11_PA	LG11	<lmxll>	{0-}	(ll,lm)	ll	ll	lm	lm	ll	ll	ll	ll	lm	ll	ll	lm	ll	ll	lm	ll	ll	lm	lm	lm	lm	lm	ll	ll	lm	lm	lm	ll	ll	ll	lm	lm	ll	lm	ll	lm	lm	lm	ll	ll	ll	lm	ll	lm
LG11_HB_123	F_0055746_L11_PA	LG11	<nnxnp>	{-0}	(nn,np)	np	np	np	np	nn	nn	nn	np	np	nn	np	np	nn	nn	np	np	nn	nn	nn	np	np	nn	np	nn	nn	nn	np	nn	nn	np	np	np	nn	nn	np	np	np	nn	nn	nn	np	np	nn	nn
LG11_HB_123	F_0055742_L11_PA	LG11	<nnxnp>	{-1}	(nn,np)	nn	nn	nn	nn	np	np	np	nn	nn	np	nn	nn	np	np	nn	nn	np	np	np	nn	nn	np	nn	np	np	np	nn	np	np	nn	nn	nn	np	np	nn	nn	nn	np	np	np	nn	nn	np	np
LG11_HB_123	F_0055745_L11_PA	LG11	<lmxll>	{0-}	(ll,lm)	ll	ll	lm	lm	ll	ll	ll	ll	lm	ll	ll	lm	ll	ll	lm	ll	ll	lm	lm	lm	lm	lm	ll	ll	lm	lm	lm	ll	ll	ll	lm	lm	ll	lm	ll	ll	lm	lm	ll	ll	ll	lm	ll	lm
LG11_HB_123	F_0055748_L11_PA	LG11	<lmxll>	{0-}	(ll,lm)	ll	ll	lm	lm	ll	ll	ll	ll	lm	ll	ll	lm	ll	ll	lm	ll	ll	lm	lm	lm	lm	lm	ll	ll	lm	lm	lm	ll	ll	ll	lm	lm	ll	lm	ll	ll	lm	lm	ll	ll	ll	lm	ll	lm
LG11_HB_123	F_0055753_L11_PA	LG11	<lmxll>	{0-}	(ll,lm)	ll	ll	lm	lm	ll	ll	ll	ll	lm	ll	ll	lm	ll	ll	lm	ll	ll	lm	lm	lm	lm	lm	ll	ll	lm	lm	lm	ll	ll	ll	lm	lm	ll	lm	ll	ll	lm	lm	ll	ll	ll	lm	ll	lm
LG11_HB_123	F_0055762_L11_PA	LG11	<nnxnp>	{-1}	(nn,np)	nn	nn	nn	nn	np	np	np	nn	nn	np	nn	nn	np	np	nn	nn	np	np	np	nn	nn	np	nn	np	np	np	nn	np	np	nn	nn	nn	np	np	nn	nn	nn	np	np	np	nn	nn	np	np
LG11_HB_124	F_0056170_L11_PA	LG11	<nnxnp>	{-0}	(nn,np)	np	np	np	np	nn	nn	nn	np	np	nn	np	np	nn	nn	np	np	nn	nn	nn	np	np	nn	np	nn	nn	nn	np	nn	nn	np	np	np	nn	nn	np	np	np	nn	nn	nn	np	np	nn	nn
LG11_HB_124	F_0056161_L11_PA	LG11	<nnxnp>	{-0}	(nn,np)	np	np	np	np	nn	nn	nn	np	np	nn	np	np	nn	nn	np	np	nn	nn	nn	np	np	nn	np	nn	nn	nn	np	nn	nn	np	np	np	nn	nn	np	np	np	nn	nn	nn	np	np	nn	nn
LG11_HB_124	F_0056171_L11_PA	LG11	<efxeg>	{10}	(ee,ef,eg,fg)	fg	fg	eg	eg	ef	ef	ef	fg	eg	ef	fg	eg	ef	ef	eg	fg	ef	ee	ee	eg	eg	ee	fg	ef	ee	ee	eg	ef	ef	fg	eg	eg	ef	ee	fg	fg	eg	ee	ef	ef	fg	eg	ef	ee
LG11_HB_126	F_0057304_L11_PA	LG11	<lmxll>	{0-}	(ll,lm)	ll	ll	lm	lm	--	ll	ll	ll	lm	ll	ll	lm	ll	ll	lm	ll	ll	lm	--	lm	lm	lm	ll	ll	lm	lm	lm	ll	ll	ll	lm	lm	ll	lm	ll	lm	lm	lm	ll	ll	--	lm	ll	lm
LG11_HB_126.5	R_3463798_L11_PA	LG11	<lmxll>	{0-}	(ll,lm)	ll	ll	lm	lm	lm	ll	ll	ll	lm	ll	ll	lm	ll	ll	lm	ll	ll	lm	lm	lm	lm	lm	ll	ll	lm	lm	lm	ll	ll	ll	lm	lm	ll	lm	ll	lm	lm	lm	ll	ll	ll	lm	ll	lm
LG11_HB_126.5	R_3469064_L11_PA	LG11	<nnxnp>	{-0}	(nn,np)	np	np	np	np	nn	nn	nn	nn	np	nn	np	nn	nn	nn	np	np	nn	nn	nn	np	np	nn	np	nn	nn	nn	np	nn	nn	np	np	np	nn	nn	np	np	np	nn	nn	nn	np	np	nn	nn
LG11_HB_127	F_0057451_L11_PA	LG11	<lmxll>	{0-}	(ll,lm)	ll	ll	lm	lm	lm	ll	ll	ll	lm	ll	ll	lm	ll	ll	lm	ll	ll	lm	lm	lm	lm	lm	ll	ll	lm	lm	lm	ll	ll	ll	lm	lm	ll	lm	ll	lm	lm	lm	ll	ll	ll	lm	ll	lm
LG11_HB_127	F_0057478_L11_PA	LG11	<lmxll>	{1-}	(ll,lm)	lm	lm	ll	ll	ll	lm	lm	lm	ll	lm	lm	ll	lm	lm	ll	lm	lm	ll	ll	ll	ll	ll	lm	lm	ll	ll	ll	lm	lm	lm	ll	ll	lm	ll	lm	ll	ll	ll	lm	lm	lm	ll	lm	ll
LG11_HB_127	F_0057479_L11_PA	LG11	<nnxnp>	{-1}	(nn,np)	nn	nn	nn	nn	np	np	np	np	nn	np	nn	np	np	np	nn	nn	np	np	np	nn	nn	np	nn	np	np	np	nn	np	np	nn	nn	nn	np	np	nn	nn	nn	np	np	np	nn	nn	np	np
LG11_HB_128	F_0057793_L11_PA	LG11	<lmxll>	{0-}	(ll,lm)	ll	ll	lm	lm	lm	ll	ll	ll	lm	ll	ll	lm	ll	ll	lm	ll	ll	lm	lm	lm	lm	lm	ll	ll	lm	lm	lm	ll	ll	ll	lm	lm	ll	lm	ll	lm	lm	lm	ll	ll	ll	lm	ll	lm
LG11_HB_128	F_0057795_L11_PA	LG11	<hkxhk>	{00}	(hh,hk,kk)	hk	hk	kk	kk	hk	hh	hh	hh	kk	hh	hk	hk	hh	hh	kk	hk	hh	hk	hk	kk	kk	hk	hk	hh	hk	hk	kk	hh	hh	hk	kk	kk	hh	hk	hk	kk	kk	hk	hh	hh	hk	kk	hh	hk
LG11_HB_128	F_0057814_L11_PA	LG11	<hkxhk>	{00}	(hh,hk,kk)	hk	hk	kk	kk	hk	hh	hh	hh	kk	hh	hk	hk	hh	hh	kk	hk	hh	hk	hk	kk	kk	hk	hk	hh	hk	hk	kk	hh	hh	hk	kk	kk	hh	hk	hk	kk	kk	hk	hh	hh	hk	kk	hh	hk
LG11_HB_128	F_0057797_L11_PA	LG11	<nnxnp>	{-0}	(nn,np)	np	np	np	np	nn	nn	nn	nn	np	nn	np	nn	nn	nn	np	np	nn	nn	nn	np	np	nn	np	nn	nn	nn	np	nn	nn	np	np	np	nn	nn	np	np	np	nn	nn	nn	np	np	nn	nn
LG11_HB_129	F_0058223_L11_PA	LG11	<nnxnp>	{-0}	(nn,np)	np	np	np	np	nn	nn	nn	nn	np	nn	np	nn	nn	nn	np	np	nn	nn	nn	np	np	nn	np	nn	nn	nn	np	nn	nn	np	np	np	nn	nn	np	np	np	nn	nn	nn	np	np	nn	nn
LG11_HB_129	F_0058227_L11_PA	LG11	<nnxnp>	{-0}	(nn,np)	np	np	np	np	nn	nn	nn	nn	np	nn	np	nn	nn	nn	np	np	nn	nn	nn	np	np	nn	np	nn	nn	nn	np	nn	nn	np	np	np	nn	nn	np	np	np	nn	nn	nn	np	np	nn	nn
LG11_HB_129	F_0058240_L11_PA	LG11	<nnxnp>	{-1}	(nn,np)	nn	nn	nn	nn	np	np	np	np	nn	np	nn	np	np	np	nn	nn	np	np	np	nn	nn	np	nn	np	np	np	nn	np	np	nn	nn	nn	np	np	nn	nn	nn	np	np	np	nn	nn	np	np
R_4473483_L11_PA	R_4473483_L11_PA	LG11	<nnxnp>	{-0}	(nn,np)	np	np	np	np	nn	nn	nn	nn	np	nn	np	nn	nn	nn	np	np	nn	nn	nn	np	np	nn	np	nn	nn	nn	np	nn	nn	np	np	np	nn	nn	np	np	np	nn	nn	nn	np	np	nn	nn
LG11_HB_130	F_0058552_L11_PA	LG11	<nnxnp>	{-0}	(nn,np)	np	np	np	np	nn	nn	nn	nn	np	nn	np	nn	nn	nn	np	np	nn	nn	nn	np	np	nn	np	nn	nn	nn	np	nn	nn	np	np	np	nn	nn	np	np	np	nn	nn	nn	np	np	nn	nn
LG11_HB_131	R_4936280_L11_PA	LG11	<nnxnp>	{-0}	(nn,np)	np	np	np	np	nn	nn	nn	nn	np	nn	np	nn	nn	nn	np	np	nn	nn	nn	np	np	nn	np	nn	nn	nn	np	nn	nn	np	np	np	nn	nn	np	np	np	nn	nn	nn	np	np	nn	nn
LG11_HB_131	R_4936897_L11_PA	LG11	<nnxnp>	{-0}	(nn,np)	np	np	np	np	nn	nn	nn	nn	np	nn	np	nn	nn	nn	np	np	nn	nn	nn	np	np	nn	np	nn	nn	nn	np	nn	nn	np	np	np	nn	nn	np	np	np	nn	nn	nn	np	np	nn	nn
LG11_HB_131	F_0058955_L11_PA	LG11	<lmxll>	{0-}	(ll,lm)	ll	ll	lm	lm	lm	ll	ll	ll	lm	ll	ll	lm	ll	ll	lm	ll	ll	ll	lm	lm	lm	lm	ll	ll	lm	ll	lm	ll	ll	ll	lm	lm	ll	lm	ll	lm	lm	lm	ll	ll	ll	lm	ll	lm
LG11_HB_131.5	R_5021535_L11_PA	LG11	<lmxll>	{0-}	(ll,lm)	ll	ll	lm	lm	lm	ll	ll	ll	lm	ll	ll	lm	ll	ll	lm	ll	ll	ll	lm	lm	lm	lm	ll	ll	lm	ll	lm	ll	ll	ll	lm	lm	ll	lm	ll	lm	lm	lm	ll	ll	ll	lm	ll	lm
LG11_HB_132	F_0059435_L11_PA	LG11	<lmxll>	{0-}	(ll,lm)	ll	ll	lm	lm	lm	ll	ll	ll	lm	ll	ll	lm	ll	ll	lm	ll	ll	ll	lm	lm	lm	lm	ll	ll	lm	ll	lm	ll	ll	ll	lm	lm	ll	lm	ll	lm	lm	lm	ll	ll	ll	lm	ll	lm
LG11_HB_132.5	R_5197434_L11_PA	LG11	<lmxll>	{0-}	(ll,lm)	ll	ll	lm	lm	lm	ll	ll	ll	lm	ll	ll	lm	ll	ll	lm	ll	ll	ll	lm	lm	lm	lm	ll	ll	lm	ll	lm	ll	ll	ll	lm	lm	ll	lm	ll	lm	lm	lm	ll	ll	ll	lm	ll	lm
LG11_HB_133	F_0060062_L11_PA	LG11	<hkxhk>	{00}	(h-,kk)	h-	h-	kk	kk	h-	h-	h-	h-	kk	h-	h-	h-	h-	h-	kk	h-	h-	h-	h-	kk	kk	h-	h-	h-	h-	h-	kk	h-	h-	h-	kk	kk	h-	h-	h-	kk	kk	h-	h-	h-	h-	kk	h-	h-
LG11_HB_133	F_0060074_L11_PA	LG11	<hkxhk>	{00}	(h-,kk)	h-	h-	kk	kk	h-	h-	h-	h-	kk	h-	h-	h-	h-	h-	kk	h-	h-	h-	h-	kk	kk	h-	h-	h-	h-	h-	kk	h-	h-	h-	kk	kk	h-	h-	h-	kk	kk	h-	h-	h-	h-	kk	h-	h-
LG11_HB_133	F_0060042_L11_PA	LG11	<nnxnp>	{-0}	(nn,np)	np	np	np	np	nn	nn	nn	nn	np	nn	np	nn	nn	nn	np	np	nn	nn	nn	np	np	nn	np	nn	nn	nn	np	nn	nn	--	np	np	nn	nn	np	np	np	nn	--	nn	np	np	--	nn
LG11_HB_133	F_0060045_L11_PA	LG11	<lmxll>	{0-}	(ll,lm)	ll	ll	lm	lm	lm	ll	ll	ll	lm	ll	ll	lm	ll	ll	lm	ll	ll	ll	lm	lm	lm	lm	ll	ll	lm	ll	lm	ll	ll	ll	lm	lm	ll	lm	ll	lm	lm	lm	ll	ll	ll	lm	ll	lm
LG11_HB_133	F_0060049_L11_PA	LG11	<lmxll>	{0-}	(ll,lm)	ll	ll	lm	lm	lm	ll	ll	ll	lm	ll	ll	lm	ll	ll	lm	ll	ll	ll	lm	lm	lm	lm	ll	ll	lm	ll	lm	ll	ll	ll	lm	lm	ll	lm	ll	lm	lm	lm	ll	ll	ll	lm	ll	lm
LG11_HB_133	R_5482687_L11_PA	LG11	<hkxhk>	{11}	(hh,hk,kk)	hk	hk	hh	hh	hk	kk	kk	kk	hh	kk	hk	hk	kk	kk	hh	hk	kk	kk	hk	hh	hh	hk	hk	kk	hk	kk	hh	kk	kk	kk	hh	hh	kk	hk	hk	hh	hh	hk	kk	kk	hk	hh	kk	hk
LG11_HB_135	F_0061189_L11_PA	LG11	<lmxll>	{0-}	(ll,lm)	ll	ll	lm	lm	lm	ll	ll	ll	lm	ll	ll	lm	ll	ll	lm	ll	ll	ll	lm	lm	lm	lm	ll	ll	lm	ll	lm	ll	ll	ll	lm	lm	ll	lm	ll	lm	lm	lm	ll	ll	ll	lm	ll	lm
LG11_HB_135	F_0061195_L11_PA	LG11	<lmxll>	{0-}	(ll,lm)	ll	ll	lm	lm	lm	ll	ll	ll	lm	ll	ll	lm	ll	ll	lm	ll	ll	ll	lm	lm	lm	lm	ll	ll	lm	ll	lm	ll	ll	ll	lm	lm	ll	lm	ll	lm	lm	lm	ll	ll	ll	lm	ll	lm
LG11_HB_135	F_0061199_L11_PA	LG11	<lmxll>	{0-}	(ll,lm)	ll	ll	lm	lm	lm	ll	ll	ll	lm	ll	ll	lm	ll	ll	lm	ll	ll	ll	lm	lm	lm	lm	ll	ll	lm	ll	lm	ll	ll	ll	lm	lm	ll	lm	ll	lm	lm	lm	ll	ll	ll	lm	ll	lm
LG11_HB_135	F_0061193_L11_PA	LG11	<nnxnp>	{-0}	(nn,np)	np	np	np	np	nn	nn	nn	nn	np	nn	np	nn	nn	nn	np	np	nn	nn	nn	np	np	nn	np	nn	nn	nn	np	nn	nn	nn	np	np	nn	nn	np	np	np	nn	nn	nn	np	np	nn	nn
LG11_HB_136	F_0061652_L11_PA	LG11	<lmxll>	{0-}	(ll,lm)	ll	ll	lm	lm	lm	ll	ll	ll	lm	ll	ll	lm	ll	ll	lm	ll	ll	ll	lm	lm	lm	lm	ll	ll	lm	ll	lm	ll	ll	ll	lm	lm	ll	lm	ll	lm	lm	lm	ll	ll	ll	lm	ll	lm
LG11_HB_136	F_0061654_L11_PA	LG11	<lmxll>	{0-}	(ll,lm)	ll	ll	lm	lm	lm	ll	ll	ll	lm	ll	ll	lm	ll	ll	lm	ll	ll	ll	lm	lm	lm	lm	ll	ll	lm	ll	lm	ll	ll	ll	lm	lm	ll	lm	ll	lm	lm	lm	ll	ll	ll	lm	ll	lm
LG11_HB_136	F_0061656_L11_PA	LG11	<lmxll>	{0-}	(ll,lm)	ll	ll	lm	lm	lm	ll	ll	ll	lm	ll	ll	lm	ll	ll	lm	ll	ll	ll	lm	lm	lm	lm	ll	ll	lm	ll	lm	ll	ll	ll	lm	lm	ll	lm	ll	lm	lm	lm	ll	ll	ll	lm	ll	lm
LG11_HB_136	F_0061658_L11_PA	LG11	<lmxll>	{0-}	(ll,lm)	ll	ll	lm	lm	lm	ll	ll	ll	lm	ll	ll	lm	ll	ll	lm	ll	ll	ll	lm	lm	lm	lm	ll	ll	lm	ll	lm	ll	ll	ll	lm	lm	ll	lm	ll	lm	lm	lm	ll	ll	ll	lm	ll	lm
LG11_HB_136.5	R_6688015_L11_PA	LG11	<lmxll>	{0-}	(ll,lm)	ll	ll	lm	--	lm	lm	ll	ll	lm	ll	ll	lm	ll	ll	lm	ll	ll	ll	lm	lm	lm	lm	ll	lm	lm	ll	lm	ll	ll	ll	lm	lm	ll	lm	ll	lm	lm	lm	ll	ll	ll	lm	ll	lm
LG11_HB_136.5	R_6697510_L11_PA	LG11	<hkxhk>	{11}	(hh,hk,kk)	hk	hk	hh	hh	hk	hk	kk	kk	hh	kk	hk	hk	kk	kk	hh	hk	kk	kk	hk	hh	hh	hk	hk	hk	hk	kk	hh	kk	kk	kk	hh	hh	kk	hk	hk	hh	hh	hk	kk	kk	hk	hh	kk	hk
F_0645521_L6_PA	F_0645521_L6_PA	LG11	<hkxhk>	{11}	(hh,hk,kk)	hk	hk	hh	hh	hk	hk	kk	kk	hh	kk	hk	hk	kk	kk	hh	hk	kk	kk	hk	hh	hh	hk	hk	hk	hk	hk	hh	kk	kk	kk	hh	hh	kk	hh	hk	hh	hh	hk	kk	kk	kk	hh	kk	hk
LG11_HB_137	F_0061914_L11_PA	LG11	<lmxll>	{0-}	(ll,lm)	ll	ll	lm	lm	lm	lm	ll	ll	lm	ll	ll	lm	ll	ll	lm	ll	ll	ll	lm	lm	lm	lm	ll	lm	lm	ll	lm	ll	ll	ll	lm	lm	ll	lm	ll	lm	lm	lm	ll	ll	ll	lm	ll	lm
LG11_HB_137	F_0061949_L11_PA	LG11	<lmxll>	{0-}	(ll,lm)	ll	ll	lm	lm	lm	lm	ll	ll	lm	ll	ll	lm	ll	ll	lm	ll	ll	ll	lm	lm	lm	lm	ll	lm	lm	ll	lm	ll	ll	ll	lm	lm	ll	lm	ll	lm	lm	lm	ll	ll	ll	lm	ll	lm
LG11_HB_137	F_0061962_L11_PA	LG11	<lmxll>	{0-}	(ll,lm)	ll	ll	lm	lm	lm	lm	ll	ll	lm	ll	ll	lm	ll	ll	lm	ll	ll	ll	lm	lm	lm	lm	ll	lm	lm	ll	lm	ll	ll	ll	lm	lm	ll	lm	ll	lm	lm	lm	ll	ll	ll	lm	ll	lm
LG11_HB_138	F_0062303_L11_PA	LG11	<lmxll>	{0-}	(ll,lm)	ll	ll	lm	lm	lm	lm	ll	ll	lm	ll	ll	lm	ll	ll	lm	ll	ll	ll	lm	lm	lm	lm	ll	lm	lm	ll	lm	ll	ll	ll	lm	lm	ll	lm	ll	lm	lm	lm	ll	ll	ll	lm	ll	lm
LG11_HB_138	F_0062335_L11_PA	LG11	<lmxll>	{0-}	(ll,lm)	ll	ll	lm	lm	lm	lm	ll	ll	lm	ll	ll	lm	ll	ll	lm	ll	ll	ll	lm	lm	lm	lm	ll	lm	lm	ll	lm	ll	ll	ll	lm	lm	ll	lm	ll	lm	lm	lm	ll	ll	ll	lm	ll	lm
LG11_HB_1385	F_0654291_L6_PA	LG11	<lmxll>	{1-}	(ll,lm)	ll	lm	lm	ll	ll	ll	lm	ll	ll	ll	ll	ll	lm	ll	ll	lm	lm	lm	ll	ll	ll	lm	lm	ll	ll	lm	ll	lm	lm	lm	ll	ll	lm	lm	ll	ll	ll	ll	lm	ll	lm	ll	lm	ll
LG11_HB_139	F_0062813_L11_PA	LG11	<nnxnp>	{-0}	(nn,np)	np	np	np	np	nn	nn	nn	nn	np	nn	np	nn	nn	nn	np	np	nn	nn	nn	np	np	nn	np	nn	nn	nn	np	nn	nn	nn	np	np	nn	nn	np	np	np	nn	nn	nn	np	np	nn	nn
LG11_HB_139	F_0062815_L11_PA	LG11	<nnxnp>	{-0}	(nn,np)	np	np	np	np	nn	nn	nn	nn	np	nn	np	nn	nn	nn	np	np	nn	nn	nn	np	np	nn	np	nn	nn	nn	np	nn	nn	nn	np	np	nn	nn	np	np	np	nn	nn	nn	np	np	nn	nn
LG11_HB_139	F_0062824_L11_PA	LG11	<nnxnp>	{-0}	(nn,np)	np	np	np	np	nn	nn	nn	nn	np	nn	np	nn	nn	nn	np	np	nn	nn	nn	np	np	nn	np	nn	nn	nn	np	nn	nn	nn	np	np	nn	nn	np	np	np	nn	nn	nn	np	np	nn	nn
LG11_HB_139	F_0062809_L11_PA	LG11	<lmxll>	{0-}	(ll,lm)	ll	ll	lm	lm	lm	lm	ll	ll	lm	ll	ll	lm	ll	ll	lm	ll	ll	ll	lm	lm	lm	lm	ll	lm	lm	ll	lm	ll	ll	ll	lm	lm	ll	lm	ll	lm	lm	lm	ll	ll	ll	lm	ll	lm
LG11_HB_139	R_7143110_L11_PA	LG11	<lmxll>	{0-}	(ll,lm)	ll	ll	lm	lm	lm	lm	ll	ll	lm	ll	ll	lm	ll	ll	lm	ll	ll	ll	lm	lm	lm	lm	ll	lm	lm	ll	lm	ll	ll	ll	lm	lm	ll	lm	ll	lm	lm	lm	ll	ll	ll	lm	ll	lm
LG11_HB_139.5	R_7189032_L11_PA	LG11	<nnxnp>	{-0}	(nn,np)	np	np	np	np	nn	nn	nn	nn	np	nn	np	nn	nn	nn	np	np	nn	nn	nn	np	np	nn	np	nn	nn	nn	np	nn	nn	nn	np	np	nn	np	np	np	np	nn	nn	nn	np	np	nn	nn
LG11_HB_140	F_0063313_L11_PA	LG11	<lmxll>	{0-}	(ll,lm)	ll	ll	lm	lm	lm	lm	ll	ll	lm	ll	ll	lm	ll	ll	lm	ll	ll	ll	lm	lm	lm	lm	ll	lm	lm	ll	lm	ll	ll	ll	lm	lm	ll	lm	ll	lm	lm	lm	ll	ll	ll	lm	ll	lm
LG11_HB_140	F_0063314_L11_PA	LG11	<lmxll>	{0-}	(ll,lm)	ll	ll	lm	lm	lm	lm	ll	ll	lm	ll	ll	lm	ll	ll	lm	ll	ll	ll	lm	lm	lm	lm	ll	lm	lm	ll	lm	ll	ll	ll	lm	lm	ll	lm	ll	lm	lm	lm	ll	ll	ll	lm	ll	lm
LG11_HB_140	F_0063317_L11_PA	LG11	<lmxll>	{0-}	(ll,lm)	ll	ll	lm	lm	lm	lm	ll	ll	lm	ll	ll	lm	ll	ll	lm	ll	ll	ll	lm	lm	lm	lm	ll	lm	lm	ll	lm	ll	ll	ll	lm	lm	ll	lm	ll	lm	lm	lm	ll	ll	ll	lm	ll	lm
LG11_HB_140	F_0063320_L11_PA	LG11	<lmxll>	{0-}	(ll,lm)	ll	ll	lm	lm	lm	lm	ll	ll	lm	ll	ll	lm	ll	ll	lm	ll	ll	ll	lm	lm	lm	lm	ll	lm	lm	ll	lm	ll	ll	ll	lm	lm	ll	lm	ll	lm	lm	lm	ll	ll	ll	lm	ll	lm
LG11_HB_140	F_0063321_L11_PA	LG11	<lmxll>	{0-}	(ll,lm)	ll	ll	lm	lm	lm	lm	ll	ll	lm	ll	ll	lm	ll	ll	lm	ll	ll	ll	lm	lm	lm	lm	ll	lm	lm	ll	lm	ll	ll	ll	lm	lm	ll	lm	ll	lm	lm	lm	ll	ll	ll	lm	ll	lm
LG11_HB_140	F_0063329_L11_PA	LG11	<lmxll>	{0-}	(ll,lm)	ll	ll	lm	lm	lm	lm	ll	ll	lm	ll	ll	lm	ll	ll	lm	ll	ll	ll	lm	lm	lm	lm	ll	lm	lm	ll	lm	ll	ll	ll	lm	lm	ll	lm	ll	lm	lm	lm	ll	ll	ll	lm	ll	lm
LG11_HB_141	F_0064060_L11_PA	LG11	<hkxhk>	{11}	(h-,kk)	h-	h-	h-	h-	h-	h-	kk	kk	h-	kk	h-	h-	kk	kk	h-	h-	kk	kk	h-	h-	h-	h-	h-	h-	h-	h-	h-	kk	kk	kk	h-	h-	kk	h-	h-	h-	h-	h-	kk	kk	kk	h-	kk	h-
LG11_HB_141	F_0064032_L11_PA	LG11	<nnxnp>	{-0}	(nn,np)	np	np	np	np	nn	nn	nn	nn	np	nn	np	nn	nn	nn	np	np	nn	nn	nn	np	nn	nn	np	nn	nn	np	np	nn	nn	nn	np	np	nn	np	np	np	np	nn	nn	nn	nn	np	nn	nn
LG11_HB_142	F_0064300_L11_PA	LG11	<lmxll>	{0-}	(ll,lm)	ll	ll	ll	lm	lm	lm	ll	ll	lm	ll	ll	lm	ll	ll	lm	ll	ll	ll	lm	lm	lm	lm	ll	lm	lm	ll	lm	ll	ll	ll	lm	lm	ll	lm	ll	lm	lm	lm	ll	ll	ll	lm	ll	lm
LG11_HB_142	F_0064302_L11_PA	LG11	<hkxhk>	{00}	(hh,hk,kk)	hk	hk	hk	kk	hk	hk	hh	hh	kk	hh	hk	hk	hh	hh	kk	hk	hh	hh	hk	kk	hk	hk	hk	hk	hk	hk	kk	hh	hh	hh	kk	kk	hh	kk	hk	kk	kk	hk	hh	hh	hh	kk	hh	hk
LG11_HB_142	F_0064309_L11_PA	LG11	<lmxll>	{0-}	(ll,lm)	ll	ll	ll	lm	lm	lm	ll	ll	lm	ll	ll	lm	ll	ll	lm	ll	ll	ll	lm	lm	lm	lm	ll	lm	lm	ll	lm	ll	ll	ll	lm	lm	ll	lm	ll	lm	lm	lm	ll	ll	ll	lm	ll	lm
LG11_HB_142.5	R_8682607_L11_PA	LG11	<hkxhk>	{00}	(hh,hk,kk)	hk	hk	hk	kk	hk	hk	hh	hh	kk	hh	hk	hk	hh	hh	kk	hk	hh	hh	hk	kk	hk	hk	hk	hk	hk	hk	kk	hh	hh	hh	kk	kk	hh	hk	hk	kk	kk	hk	hh	hh	hh	kk	hh	hk
LG11_HB_143	F_0065015_L11_PA	LG11	<nnxnp>	{-0}	(nn,np)	np	np	np	np	nn	nn	nn	nn	np	nn	np	nn	nn	nn	np	np	nn	nn	nn	np	nn	nn	np	nn	nn	np	np	nn	nn	nn	np	np	nn	np	np	np	np	nn	nn	nn	nn	np	nn	nn
LG11_HB_143	F_0065004_L11_PA	LG11	<hkxhk>	{00}	(hh,hk,kk)	hk	hk	hk	kk	hk	hk	hh	hh	kk	hh	hk	hk	hh	hh	kk	hk	hh	hh	hk	kk	hk	hk	hk	hk	hk	hk	kk	hh	hh	hh	kk	kk	hh	hk	hk	kk	kk	hk	hh	hh	hh	kk	hh	hk
LG11_HB_143	F_0065012_L11_PA	LG11	<hkxhk>	{00}	(hh,hk,kk)	hk	hk	hk	kk	hk	hk	hh	hh	kk	hh	hk	hk	hh	hh	kk	hk	hh	hh	hk	kk	hk	hk	hk	hk	hk	hk	kk	hh	hh	hh	kk	kk	hh	hk	hk	kk	kk	hk	hh	hh	hh	kk	hh	hk
LG11_HB_143	F_0065019_L11_PA	LG11	<hkxhk>	{00}	(hh,hk,kk)	hk	hk	hk	kk	hk	hk	hh	hh	kk	hh	hk	hk	hh	hh	kk	hk	hh	hh	hk	kk	hk	hk	hk	hk	hk	hk	kk	hh	hh	hh	kk	kk	hh	hk	hk	kk	kk	hk	hh	hh	hh	kk	hh	hk
LG11_HB_143	F_0065016_L11_PA	LG11	<lmxll>	{0-}	(ll,lm)	ll	ll	ll	lm	lm	lm	ll	ll	lm	ll	ll	lm	ll	ll	lm	ll	ll	ll	lm	lm	lm	lm	ll	lm	lm	ll	lm	ll	ll	ll	lm	lm	ll	ll	ll	lm	lm	lm	ll	ll	ll	lm	ll	lm
GD_00735_L11_PA	GD_00735_L11_PA	LG11	<hkxhk>	{00}	(hh,hk,kk)	hk	hk	hk	kk	hk	hk	hh	hh	kk	hh	hk	hk	hh	hh	kk	hk	hh	hh	hk	kk	hk	hk	hk	hk	hk	hk	kk	hh	hh	hh	kk	kk	hh	hk	hk	kk	kk	hk	hh	hh	hh	kk	hh	hk
LG11_HB_144	F_0065622_L11_PA	LG11	<hkxhk>	{11}	(hh,hk,kk)	hk	hk	hk	hh	hk	hk	kk	kk	hh	kk	hk	hk	kk	kk	hh	hk	kk	kk	hk	hk	hk	hk	hk	hk	hk	hk	hh	hk	kk	kk	hh	hh	hk	hk	hk	hh	hh	hk	kk	kk	kk	hh	kk	hk
LG11_HB_144	F_0065631_L11_PA	LG11	<hkxhk>	{11}	(hh,hk,kk)	hk	hk	hk	hh	hk	hk	kk	kk	hh	kk	hk	hk	kk	kk	hh	hk	kk	kk	hk	hk	hk	hk	hk	hk	hk	hk	hh	hk	kk	kk	hh	hh	hk	hk	hk	hh	hh	hk	kk	kk	kk	hh	kk	hk
LG11_HB_144	F_0065634_L11_PA	LG11	<hkxhk>	{00}	(hh,hk,kk)	hk	hk	hk	kk	hk	hk	hh	hh	kk	hh	hk	hk	hh	hh	kk	hk	hh	hh	hk	hk	hk	hk	hk	hk	hk	hk	kk	hk	hh	hh	kk	kk	hk	hk	hk	kk	kk	hk	hh	hh	hh	kk	hh	hk
LG11_HB_146	F_0065872_L11_PA	LG11	<lmxll>	{0-}	(ll,lm)	ll	ll	ll	lm	lm	lm	ll	ll	lm	ll	ll	lm	ll	ll	lm	ll	ll	ll	lm	lm	lm	lm	ll	lm	lm	ll	lm	ll	ll	ll	lm	lm	ll	ll	lm	lm	lm	lm	ll	ll	ll	lm	ll	lm
LG11_HB_146	F_0065876_L11_PA	LG11	<lmxll>	{0-}	(ll,lm)	ll	ll	ll	lm	lm	lm	ll	ll	lm	ll	ll	lm	ll	ll	lm	ll	ll	ll	lm	lm	lm	lm	ll	lm	lm	ll	lm	ll	ll	ll	lm	lm	ll	ll	lm	lm	lm	lm	ll	ll	ll	lm	ll	lm
LG11_HB_146	F_0065847_L11_PA	LG11	<nnxnp>	{-0}	(nn,np)	np	np	np	np	nn	nn	nn	nn	np	nn	np	nn	nn	nn	np	np	nn	nn	nn	nn	nn	nn	np	nn	nn	np	np	np	nn	nn	np	np	np	np	np	np	np	nn	np	nn	nn	np	nn	nn
LG11_HB_146	F_0065849_L11_PA	LG11	<nnxnp>	{-0}	(nn,np)	np	np	np	np	nn	nn	nn	nn	np	nn	np	nn	nn	nn	np	np	nn	nn	nn	nn	nn	nn	np	nn	nn	np	np	np	nn	nn	np	np	np	np	np	np	np	nn	np	nn	nn	np	nn	nn
LG11_HB_146	F_0065850_L11_PA	LG11	<nnxnp>	{-0}	(nn,np)	np	np	np	np	nn	nn	nn	nn	np	nn	np	nn	nn	nn	np	np	nn	nn	nn	nn	nn	nn	np	nn	nn	np	np	np	nn	nn	np	np	np	np	np	np	np	nn	np	nn	nn	np	nn	nn
LG11_HB_146	F_0065857_L11_PA	LG11	<nnxnp>	{-0}	(nn,np)	np	np	np	np	nn	nn	nn	nn	np	nn	np	nn	nn	nn	np	np	nn	nn	nn	nn	nn	nn	np	nn	nn	np	np	np	nn	nn	np	np	np	np	np	np	np	nn	np	nn	nn	np	nn	nn
LG11_HB_146	F_0065861_L11_PA	LG11	<nnxnp>	{-0}	(nn,np)	np	np	np	np	nn	nn	nn	nn	np	nn	np	nn	nn	nn	np	np	nn	nn	nn	nn	nn	nn	np	nn	nn	np	np	np	nn	nn	np	np	np	np	np	np	np	nn	np	nn	nn	np	nn	nn
LG11_HB_147	F_0066483_L11_PA	LG11	<lmxll>	{0-}	(ll,lm)	ll	ll	ll	lm	lm	lm	ll	ll	lm	ll	ll	lm	ll	ll	lm	ll	ll	ll	lm	lm	lm	lm	ll	lm	lm	ll	lm	ll	ll	ll	lm	lm	ll	ll	lm	lm	lm	lm	ll	ll	ll	lm	ll	lm
LG11_HB_147	F_0066494_L11_PA	LG11	<lmxll>	{0-}	(ll,lm)	ll	ll	ll	lm	lm	lm	ll	ll	lm	ll	ll	lm	ll	ll	lm	ll	ll	ll	lm	lm	lm	lm	ll	lm	lm	ll	lm	ll	ll	ll	lm	lm	ll	ll	lm	lm	lm	lm	ll	ll	ll	lm	ll	lm
LG11_HB_147	F_0066491_L11_PA	LG11	<nnxnp>	{-0}	(nn,np)	np	np	np	np	nn	nn	nn	nn	np	np	np	nn	nn	nn	np	np	nn	nn	nn	nn	nn	nn	np	nn	nn	np	np	np	nn	nn	np	np	np	np	np	np	np	nn	np	nn	nn	np	nn	nn
LG11_HB_147.5	R_9965260_L11_PA	LG11	<lmxll>	{0-}	(ll,lm)	ll	ll	ll	lm	lm	lm	ll	ll	lm	ll	ll	lm	ll	lm	lm	ll	ll	ll	lm	lm	lm	lm	ll	lm	lm	ll	lm	ll	ll	ll	lm	lm	ll	ll	lm	lm	lm	lm	ll	ll	ll	lm	ll	lm
LG11_HB_149.5	R_10597805_L11_PA	LG11	<hkxhk>	{00}	(hh,hk,kk)	hk	hk	hk	kk	hk	hk	hh	hh	kk	hk	hk	hk	hh	hk	kk	hk	hh	hh	hk	hk	hk	hk	hk	kk	hk	hk	kk	hk	hh	hh	kk	kk	hk	hk	kk	kk	kk	hk	hk	hh	hh	kk	hh	hk
LG11_HB_150	F_0067822_L11_PA	LG11	<hkxhk>	{11}	(h-,kk)	h-	h-	h-	h-	h-	h-	kk	kk	h-	h-	h-	h-	kk	h-	h-	h-	kk	kk	h-	h-	h-	h-	h-	h-	h-	h-	h-	h-	kk	kk	h-	h-	h-	h-	h-	h-	h-	h-	h-	kk	kk	h-	kk	h-
LG11_HB_150	F_0067812_L11_PA	LG11	<hkxhk>	{11}	(hh,hk,kk)	hk	hk	hk	hh	hk	hk	kk	kk	hh	hk	hh	hk	kk	hk	hh	hk	kk	kk	hk	hk	hk	hk	hk	hh	hk	hk	hh	hk	kk	kk	hh	hh	hk	hk	hh	hh	hh	hk	hk	kk	kk	hh	kk	hk
LG11_HB_150	F_0067824_L11_PA	LG11	<hkxhk>	{11}	(hh,hk,kk)	hk	hk	hk	hh	hk	hk	kk	kk	hh	hk	hh	hk	kk	hk	hh	hk	kk	kk	hk	hk	hk	hk	hk	hh	hk	hk	hh	hk	kk	kk	hh	hh	hk	hk	hh	hh	hh	hk	hk	kk	kk	hh	kk	hk
LG11_HB_150	F_0067825_L11_PA	LG11	<hkxhk>	{00}	(hh,hk,kk)	hk	hk	hk	kk	hk	hk	hh	hh	kk	hk	kk	hk	hh	hk	kk	hk	hh	hh	hk	hk	hk	hk	hk	kk	hk	hk	kk	hk	hh	hh	kk	kk	hk	hk	kk	kk	kk	hk	hk	hh	hh	kk	hh	hk
LG11_HB_150	F_0067833_L11_PA	LG11	<hkxhk>	{00}	(hh,hk,kk)	hk	hk	hk	kk	hk	hk	hh	hh	kk	hk	kk	hk	hh	hk	kk	hk	hh	hh	hk	hk	hk	hk	hk	kk	hk	hk	kk	hk	hh	hh	kk	kk	hk	hk	kk	kk	kk	hk	hk	hh	hh	kk	hh	hk
LG11_HB_1502	F_0706050_L7_PA	LG11	<hkxhk>	{10}	(hh,hk,kk)	hk	hk	kk	hk	hh	hh	hk	hh	hh	hk	hk	hh	kk	hh	hk	hk	hk	hk	hk	hk	hk	kk	kk	hk	hh	hk	hk	kk	kk	hk	hk	kk	kk	kk	hk	hh	kk	hk	kk	hk	hk	kk	hk	hh
LG11_HB_1502	F_0706064_L7_PA	LG11	<hkxhk>	{01}	(hh,hk,kk)	hk	hk	hh	hk	kk	kk	hk	kk	kk	hk	hk	kk	hh	kk	hk	hk	hk	hk	hk	hk	hk	hh	hh	hk	kk	hk	hk	hh	hh	hk	hk	hh	hh	hh	hk	kk	hh	hk	hh	hk	hk	hh	hk	kk
LG11_HB_151	F_0068009_L11_PA	LG11	<hkxhk>	{11}	(h-,kk)	h-	h-	h-	h-	h-	h-	kk	kk	h-	h-	h-	h-	kk	h-	h-	h-	kk	kk	h-	h-	h-	h-	h-	h-	h-	h-	h-	h-	kk	kk	h-	h-	h-	h-	h-	h-	h-	h-	h-	kk	kk	h-	kk	h-
LG11_HB_151	F_0067989_L11_PA	LG11	<hkxhk>	{00}	(hh,hk,kk)	hk	hk	hk	kk	hk	hk	hh	hh	kk	hk	kk	hk	hh	hk	kk	hk	hh	hh	hk	hk	hk	hk	hk	kk	hk	hk	kk	hk	hh	hh	kk	kk	hk	hk	kk	kk	kk	hk	hk	hh	hh	kk	hh	hk
LG11_HB_151	F_0067993_L11_PA	LG11	<hkxhk>	{11}	(hh,hk,kk)	hk	hk	hk	hh	hk	hk	kk	kk	hh	hk	hh	hk	kk	hk	hh	hk	kk	kk	hk	hk	hk	hk	hk	hh	hk	hk	hh	hk	kk	kk	hh	hh	hk	hk	hh	hh	hh	hk	hk	kk	kk	hh	kk	hk
LG11_HB_151	F_0067999_L11_PA	LG11	<hkxhk>	{11}	(hh,hk,kk)	hk	hk	hk	hh	hk	hk	kk	kk	hh	hk	hh	hk	kk	hk	hh	hk	kk	kk	hk	hk	hk	hk	hk	hh	hk	hk	hh	hk	kk	kk	hh	hh	hk	hk	hh	hh	hh	hk	hk	kk	kk	hh	kk	hk
LG11_HB_151	F_0068004_L11_PA	LG11	<hkxhk>	{00}	(hh,hk,kk)	hk	hk	hk	kk	hk	hk	hh	hh	kk	hk	kk	hk	hh	hk	kk	hk	hh	hh	hk	hk	hk	hk	hk	kk	hk	hk	kk	hk	hh	hh	kk	kk	hk	hk	kk	kk	kk	hk	hk	hh	hh	kk	hh	hk
LG11_HB_151	R_11309307_L11_PA	LG11	<hkxhk>	{11}	(hh,hk,kk)	hk	hk	hk	hh	hk	hk	kk	kk	hh	hk	hh	hk	kk	hk	hh	hk	kk	kk	hk	hk	hk	hk	hk	hh	hk	hk	hh	hk	kk	kk	hh	hh	hk	hk	hh	hh	hh	hk	hk	kk	kk	hh	kk	hk
LG11_HB_151	R_11312685_L11_PA	LG11	<hkxhk>	{11}	(hh,hk,kk)	hk	hk	hk	hh	hk	hk	kk	kk	hh	hk	hh	hk	kk	hk	hh	hk	kk	kk	hk	hk	hk	hk	hk	hh	hk	hk	hh	hk	kk	kk	hh	hh	hk	hk	hh	hh	hh	hk	hk	kk	kk	hh	kk	hk
LG11_HB_1515	F_0710911_L7_PA	LG11	<nnxnp>	{-0}	(nn,np)	np	nn	np	np	nn	nn	nn	nn	nn	np	np	nn	np	np	nn	nn	np	np	nn	np	np	np	nn	np	nn	nn	np	nn	np	nn	nn	np	np	np	np	nn	np	nn	np	np	nn	np	nn	nn
LG11_HB_1515	F_0710915_L7_PA	LG11	<lmxll>	{1-}	(ll,lm)	ll	lm	lm	ll	ll	lm	lm	lm	ll	ll	ll	ll	ll	ll	ll	ll	lm	lm	lm	lm	lm	ll	lm	lm	ll	lm	lm	lm	lm	ll	ll	lm	lm	lm	ll	ll	lm	lm	ll	ll	lm	lm	ll	ll
LG11_HB_1515	F_0710929_L7_PA	LG11	<lmxll>	{1-}	(ll,lm)	ll	lm	lm	ll	ll	lm	lm	lm	ll	ll	ll	ll	ll	ll	ll	ll	lm	lm	lm	lm	lm	ll	lm	lm	ll	--	lm	lm	lm	ll	ll	lm	lm	lm	ll	ll	lm	lm	ll	ll	lm	lm	ll	ll
LG11_HB_1515	F_0710937_L7_PA	LG11	<nnxnp>	{-1}	(nn,np)	nn	np	nn	nn	np	np	np	np	np	nn	nn	np	nn	nn	np	np	nn	nn	np	nn	nn	nn	np	nn	np	np	nn	np	nn	np	np	nn	nn	nn	nn	np	nn	np	nn	nn	np	nn	np	np
LG11_HB_152	F_0068398_L11_PA	LG11	<hkxhk>	{00}	(hh,hk,kk)	hk	hk	hk	kk	hk	hk	hh	hh	kk	hk	kk	hk	hh	hk	kk	hk	hh	hh	hk	hk	hk	hk	hk	kk	hk	hk	kk	hk	hh	hh	kk	kk	hk	hk	kk	kk	kk	hk	hk	hh	hh	kk	hh	hk
LG11_HB_152	R_11573565_L11_PA	LG11	<hkxhk>	{00}	(hh,hk,kk)	hk	hk	hk	kk	hk	hk	hh	hh	kk	hk	kk	hk	hh	hk	kk	hk	hh	hh	hk	hk	hk	hk	hk	kk	hk	hk	kk	hk	hh	hh	kk	kk	hk	hk	kk	kk	kk	hk	hk	hh	hh	kk	hh	hk
LG11_HB_152.5	R_11595996_L11_PA	LG11	<hkxhk>	{11}	(hh,hk,kk)	hk	hk	hk	hh	hk	hk	kk	kk	hh	hk	hh	hk	kk	hk	hh	hk	kk	kk	hk	hk	hk	kk	hk	hh	hk	hk	hh	hk	kk	kk	hh	hh	hk	hk	hh	hh	hh	hk	hk	kk	kk	hh	kk	hk
R_11824111_L11_PA	R_11824111_L11_PA	LG11	<nnxnp>	{-0}	(nn,np)	np	np	np	np	nn	nn	nn	nn	np	np	np	nn	nn	nn	np	np	nn	nn	nn	nn	nn	nn	np	np	nn	nn	np	np	nn	nn	np	np	np	np	np	np	np	nn	np	nn	nn	np	nn	nn
LG11_HB_153	R_11831569_L11_PA	LG11	<hkxhk>	{11}	(hh,hk,kk)	hk	hk	hk	hh	hk	hk	kk	kk	hh	hk	hh	hk	kk	hk	hh	hk	kk	kk	hk	hk	hk	kk	hk	hh	hk	kk	hh	hk	kk	kk	hh	hh	hk	hk	hh	hh	hh	hk	hk	kk	kk	hh	kk	hk
LG11_HB_154	F_0069361_L11_PA	LG11	<lmxll>	{0-}	(ll,lm)	ll	ll	ll	lm	lm	lm	ll	lm	lm	lm	lm	lm	ll	lm	lm	ll	ll	ll	lm	lm	lm	ll	ll	lm	lm	ll	lm	ll	ll	ll	lm	lm	ll	ll	lm	lm	lm	lm	ll	ll	ll	lm	ll	lm
LG11_HB_154	F_0069369_L11_PA	LG11	<lmxll>	{0-}	(ll,lm)	ll	ll	ll	lm	lm	lm	ll	lm	lm	lm	lm	lm	ll	lm	lm	ll	ll	ll	lm	lm	lm	ll	ll	lm	lm	ll	lm	ll	ll	ll	lm	lm	ll	ll	lm	lm	lm	lm	ll	ll	ll	lm	ll	lm
LG11_HB_154	F_0069352_L11_PA	LG11	<nnxnp>	{-0}	(nn,np)	np	np	np	nn	nn	nn	nn	nn	np	np	np	nn	nn	nn	np	np	nn	nn	nn	nn	nn	nn	np	np	nn	nn	np	np	nn	nn	np	np	np	np	np	np	np	nn	np	nn	nn	np	nn	nn
LG11_HB_154	F_0069363_L11_PA	LG11	<nnxnp>	{-0}	(nn,np)	np	np	np	nn	nn	nn	nn	nn	np	np	np	nn	nn	nn	np	np	nn	nn	nn	nn	nn	nn	np	np	nn	nn	np	np	nn	nn	np	np	np	np	np	np	np	nn	np	nn	nn	np	nn	nn
LG11_HB_154	F_0069370_L11_PA	LG11	<nnxnp>	{-0}	(nn,np)	np	np	np	nn	nn	nn	nn	nn	np	np	np	nn	nn	nn	np	np	nn	nn	nn	nn	nn	nn	np	np	nn	nn	np	np	nn	nn	np	np	np	np	np	np	np	nn	np	nn	nn	np	nn	nn
LG11_HB_154	F_0069371_L11_PA	LG11	<nnxnp>	{-0}	(nn,np)	np	np	np	nn	nn	nn	nn	nn	np	np	np	nn	nn	nn	np	np	nn	nn	nn	nn	nn	nn	np	np	nn	nn	np	np	nn	nn	np	np	np	np	np	np	np	nn	np	nn	nn	np	nn	nn
LG11_HB_154.5	R_12142492_L11_PA	LG11	<nnxnp>	{-0}	(nn,np)	np	np	np	nn	nn	nn	nn	nn	np	np	np	nn	nn	nn	np	np	nn	nn	nn	nn	nn	nn	np	np	nn	nn	np	np	nn	nn	np	np	np	np	np	np	np	nn	np	nn	nn	np	nn	nn
LG11_HB_154.5	R_12148665_L11_PA	LG11	<nnxnp>	{-0}	(nn,np)	np	np	np	nn	nn	nn	nn	nn	np	np	np	nn	nn	nn	np	np	nn	nn	nn	nn	nn	nn	np	np	nn	nn	np	np	nn	nn	np	np	np	np	np	np	np	nn	np	nn	nn	np	nn	nn
LG11_HB_154.5	R_12150935_L11_PA	LG11	<nnxnp>	{-0}	(nn,np)	np	np	np	nn	nn	nn	nn	nn	np	np	np	nn	nn	nn	np	np	nn	nn	nn	nn	nn	nn	np	np	nn	nn	np	np	nn	nn	np	np	np	np	np	np	np	nn	np	nn	nn	np	nn	nn
LG11_HB_154.5	R_12154333_L11_PA	LG11	<nnxnp>	{-0}	(nn,np)	np	np	np	nn	nn	nn	nn	nn	np	np	np	nn	nn	nn	np	np	nn	nn	nn	nn	nn	nn	np	np	nn	nn	np	np	nn	nn	np	np	np	np	np	np	np	nn	np	nn	nn	np	nn	nn
LG11_HB_154.5	R_12169230_L11_PA	LG11	<lmxll>	{0-}	(ll,lm)	ll	ll	ll	lm	lm	lm	ll	lm	lm	lm	lm	lm	ll	lm	lm	ll	ll	ll	lm	lm	lm	ll	ll	lm	lm	ll	lm	ll	ll	ll	lm	lm	ll	ll	lm	lm	lm	lm	ll	lm	ll	lm	--	lm
LG11_HB_154.8	R_12309737_L11_PA	LG11	<nnxnp>	{-0}	(nn,np)	np	np	np	nn	nn	nn	nn	nn	np	np	np	nn	nn	nn	np	np	nn	nn	nn	nn	nn	nn	np	np	nn	nn	np	np	nn	nn	np	np	np	np	np	np	np	nn	np	nn	nn	np	nn	nn
LG11_HB_154.8	R_12352575_L11_PA	LG11	<lmxll>	{0-}	(ll,lm)	ll	ll	ll	lm	lm	lm	ll	lm	lm	lm	lm	lm	ll	lm	lm	ll	ll	ll	lm	lm	lm	ll	ll	lm	lm	ll	lm	ll	ll	ll	lm	lm	ll	ll	lm	lm	lm	lm	ll	lm	ll	lm	ll	lm
LG11_HB_155	F_0070266_L11_PA	LG11	<nnxnp>	{-0}	(nn,np)	np	np	--	nn	nn	nn	nn	nn	np	np	np	nn	nn	nn	np	np	nn	nn	nn	nn	nn	nn	np	np	nn	nn	np	np	nn	nn	--	np	np	np	np	np	np	nn	np	nn	nn	np	nn	nn
LG11_HB_155	F_0070276_L11_PA	LG11	<lmxll>	{0-}	(ll,lm)	ll	ll	ll	lm	lm	lm	ll	lm	lm	lm	lm	lm	ll	lm	lm	ll	ll	ll	lm	lm	lm	ll	ll	lm	lm	ll	lm	ll	ll	ll	lm	lm	ll	ll	lm	lm	lm	lm	ll	lm	ll	lm	ll	lm
LG11_HB_155	R_12383439_L11_PA	LG11	<nnxnp>	{-0}	(nn,np)	np	np	np	nn	nn	nn	nn	nn	np	np	np	nn	nn	nn	np	np	nn	nn	nn	nn	nn	nn	np	np	nn	nn	np	np	nn	nn	np	np	np	np	np	np	np	nn	np	nn	nn	np	nn	nn
LG11_HB_155.5	R_12328377_L11_PA	LG11	<lmxll>	{0-}	(ll,lm)	ll	ll	ll	lm	lm	lm	ll	lm	lm	lm	lm	lm	ll	lm	lm	ll	ll	ll	lm	lm	lm	ll	ll	lm	lm	ll	lm	ll	ll	ll	lm	lm	ll	ll	lm	lm	lm	lm	ll	lm	ll	lm	ll	lm
LG11_HB_155.5	R_12380727_L11_PA	LG11	<nnxnp>	{-0}	(nn,np)	np	np	np	nn	nn	nn	nn	nn	np	np	np	nn	nn	nn	np	np	nn	nn	nn	nn	nn	nn	np	np	nn	nn	np	np	nn	nn	np	np	np	np	np	np	np	nn	np	nn	nn	np	nn	nn
LG11_HB_155.5	R_12408600_L11_PA	LG11	<nnxnp>	{-0}	(nn,np)	np	np	np	nn	nn	nn	nn	nn	np	np	np	nn	nn	nn	np	np	nn	nn	nn	nn	nn	nn	np	np	nn	nn	np	np	nn	nn	np	np	np	np	np	np	np	nn	np	nn	nn	np	nn	nn
LG11_HB_1551	F_0725494_L8_PA	LG11	<lmxll>	{0-}	(ll,lm)	lm	ll	ll	lm	lm	lm	ll	lm	lm	lm	lm	lm	ll	lm	lm	ll	ll	ll	lm	lm	lm	ll	ll	lm	lm	ll	lm	ll	ll	ll	lm	lm	ll	ll	lm	lm	lm	lm	ll	lm	ll	lm	ll	lm
LG11_HB_1551	F_0725496_L8_PA	LG11	<lmxll>	{1-}	(ll,lm)	ll	lm	lm	ll	ll	ll	lm	ll	ll	ll	ll	ll	lm	ll	ll	lm	lm	lm	ll	ll	ll	lm	lm	ll	ll	lm	ll	lm	lm	lm	ll	ll	lm	lm	ll	ll	ll	ll	lm	ll	lm	ll	lm	ll
LG11_HB_1551	F_0725507_L8_PA	LG11	<lmxll>	{1-}	(ll,lm)	ll	lm	lm	ll	ll	ll	lm	ll	ll	ll	ll	ll	lm	ll	ll	lm	lm	lm	ll	ll	ll	lm	lm	ll	ll	lm	ll	lm	lm	lm	ll	ll	lm	lm	ll	ll	ll	ll	lm	ll	lm	ll	lm	ll
LG11_HB_157	F_0071391_L11_PA	LG11	<lmxll>	{0-}	(ll,lm)	ll	ll	ll	lm	lm	lm	ll	lm	lm	lm	lm	lm	ll	lm	lm	ll	ll	ll	lm	lm	lm	ll	ll	lm	lm	ll	lm	ll	ll	ll	lm	lm	ll	ll	lm	lm	lm	lm	ll	lm	ll	lm	ll	lm
LG11_HB_157.5	GD_02465_L11_PA	LG11	<nnxnp>	{-0}	(nn,np)	np	np	np	nn	nn	nn	nn	nn	np	np	np	nn	nn	nn	np	np	nn	nn	nn	np	nn	nn	np	np	nn	nn	np	np	nn	nn	np	np	np	np	np	nn	np	nn	np	nn	nn	np	nn	nn
LG11_HB_158	F_0072000_L11_PA	LG11	<hkxhk>	{11}	(hh,hk,kk)	hk	hk	hk	hk	hk	hk	kk	hk	hh	hh	hh	hk	kk	hk	hh	hk	kk	kk	hk	hh	hk	kk	hk	hh	hk	kk	hh	hk	kk	kk	hh	hh	hk	hk	hh	hk	hh	hk	hk	hk	kk	hh	kk	hk
LG11_HB_160	F_0072603_L11_PA	LG11	<lmxll>	{0-}	(ll,lm)	lm	ll	ll	lm	lm	lm	ll	lm	lm	lm	lm	lm	ll	lm	lm	ll	ll	ll	lm	lm	lm	ll	ll	lm	lm	ll	lm	ll	ll	ll	lm	lm	ll	ll	lm	lm	lm	lm	ll	lm	ll	lm	ll	lm
LG11_HB_160	F_0072604_L11_PA	LG11	<lmxll>	{0-}	(ll,lm)	lm	ll	ll	lm	lm	lm	ll	lm	lm	lm	lm	lm	ll	lm	lm	ll	ll	ll	lm	lm	lm	ll	ll	lm	lm	ll	lm	ll	ll	ll	lm	lm	ll	ll	lm	lm	lm	lm	ll	lm	ll	lm	ll	lm
LG11_HB_160	F_0072612_L11_PA	LG11	<lmxll>	{0-}	(ll,lm)	lm	ll	ll	lm	lm	lm	ll	lm	lm	lm	lm	lm	ll	lm	lm	ll	ll	ll	lm	lm	lm	ll	ll	lm	lm	ll	lm	ll	ll	ll	lm	lm	ll	ll	lm	lm	lm	lm	ll	lm	ll	lm	ll	lm
LG11_HB_166	F_0075421_L11_PA	LG11	<lmxll>	{0-}	(ll,lm)	ll	ll	ll	lm	lm	lm	ll	lm	lm	lm	lm	lm	ll	lm	lm	ll	ll	ll	lm	lm	lm	ll	ll	lm	lm	ll	lm	ll	ll	ll	lm	lm	ll	ll	lm	lm	lm	lm	ll	lm	ll	lm	ll	lm
LG11_HB_166	F_0075427_L11_PA	LG11	<lmxll>	{0-}	(ll,lm)	ll	ll	ll	lm	lm	lm	ll	lm	lm	lm	lm	lm	ll	lm	lm	ll	ll	ll	lm	lm	lm	ll	ll	lm	lm	ll	lm	ll	ll	ll	lm	lm	ll	ll	lm	lm	lm	lm	ll	lm	ll	lm	ll	lm
LG11_HB_166	F_0075428_L11_PA	LG11	<lmxll>	{0-}	(ll,lm)	ll	ll	ll	lm	lm	lm	ll	lm	lm	lm	lm	lm	ll	lm	lm	ll	ll	ll	lm	lm	lm	ll	ll	lm	lm	ll	lm	ll	ll	ll	lm	lm	ll	ll	lm	lm	lm	lm	ll	lm	ll	lm	ll	lm
LG11_HB_166	F_0075446_L11_PA	LG11	<lmxll>	{0-}	(ll,lm)	ll	ll	ll	lm	lm	lm	ll	lm	lm	lm	lm	lm	ll	lm	lm	ll	ll	ll	lm	lm	lm	ll	ll	lm	lm	ll	lm	ll	ll	ll	lm	lm	ll	ll	lm	lm	lm	lm	ll	lm	ll	lm	ll	lm
LG11_HB_167	F_0075788_L11_PA	LG11	<lmxll>	{0-}	(ll,lm)	ll	ll	ll	lm	lm	lm	ll	lm	lm	lm	lm	lm	ll	lm	lm	ll	ll	ll	lm	lm	lm	ll	ll	lm	lm	ll	lm	ll	ll	ll	lm	lm	ll	ll	lm	lm	lm	lm	ll	lm	ll	lm	ll	lm
LG11_HB_170	F_0076552_L11_PA	LG11	<lmxll>	{0-}	(ll,lm)	lm	ll	ll	lm	lm	lm	ll	lm	lm	lm	lm	lm	ll	lm	lm	ll	ll	ll	lm	lm	lm	ll	ll	lm	lm	ll	lm	ll	ll	ll	lm	lm	ll	ll	lm	lm	lm	lm	ll	lm	ll	lm	ll	lm
LG11_HB_170	F_0076561_L11_PA	LG11	<hkxhk>	{11}	(hh,hk,kk)	hh	hk	hk	hk	hk	hk	kk	hk	hk	hh	hh	hk	kk	hk	hh	kk	kk	kk	hk	hh	hk	hk	hk	hh	hk	kk	hh	hk	hk	kk	hh	hh	hk	hk	hh	hk	hh	hk	hk	hh	kk	hh	kk	hk
LG11_HB_170	F_0076567_L11_PA	LG11	<hkxhk>	{11}	(hh,hk,kk)	hh	hk	hk	hk	hk	hk	kk	hk	hk	hh	hh	hk	kk	hk	hh	kk	kk	kk	hk	hh	hk	hk	hk	hh	hk	kk	hh	hk	hk	kk	hh	hh	hk	hk	hh	hk	hh	hk	hk	hh	kk	hh	kk	hk
LG11_HB_171	F_0077291_L11_PA	LG11	<lmxll>	{0-}	(ll,lm)	lm	ll	ll	lm	lm	lm	ll	lm	lm	lm	lm	lm	ll	lm	lm	ll	ll	ll	lm	lm	lm	ll	ll	lm	lm	ll	lm	ll	ll	ll	lm	lm	ll	ll	lm	lm	lm	lm	ll	lm	ll	lm	ll	lm
LG11_HB_171	F_0077294_L11_PA	LG11	<lmxll>	{0-}	(ll,lm)	lm	ll	ll	lm	lm	lm	ll	lm	lm	lm	lm	lm	ll	lm	lm	ll	ll	ll	lm	lm	lm	ll	ll	lm	lm	ll	lm	ll	ll	ll	lm	lm	ll	ll	lm	lm	lm	lm	ll	lm	ll	lm	ll	lm
LG11_HB_171	F_0077308_L11_PA	LG11	<hkxhk>	{00}	(hh,hk,kk)	kk	hk	hk	hk	hk	hk	hh	hk	hk	kk	kk	hk	hh	hk	kk	hh	hh	hh	hk	kk	hk	hk	hk	kk	hk	hh	kk	hk	hk	hh	kk	kk	hk	hk	kk	hk	kk	hk	hk	kk	hh	kk	hh	hk
LG11_HB_171	F_0077309_L11_PA	LG11	<hkxhk>	{00}	(hh,hk,kk)	kk	hk	hk	hk	hk	hk	hh	hk	hk	kk	kk	hk	hh	hk	kk	hh	hh	hh	hk	kk	hk	hk	hk	kk	hk	hh	kk	hk	hk	hh	kk	kk	hk	hk	kk	hk	kk	hk	hk	kk	hh	kk	hh	hk
LG11_HB_171	F_0077314_L11_PA	LG11	<nnxnp>	{-0}	(nn,np)	np	np	np	nn	nn	nn	nn	nn	nn	np	np	nn	nn	nn	np	nn	nn	nn	nn	np	nn	np	np	np	nn	nn	np	np	np	nn	np	np	np	np	np	nn	np	nn	np	np	nn	np	nn	nn
LG11_HB_172	F_0077750_L11_PA	LG11	<lmxll>	{0-}	(ll,lm)	lm	ll	ll	lm	lm	lm	ll	lm	lm	lm	lm	lm	ll	lm	lm	ll	ll	ll	lm	lm	lm	ll	ll	lm	lm	ll	lm	ll	ll	ll	lm	lm	ll	ll	lm	lm	lm	lm	ll	lm	ll	lm	ll	lm
LG11_HB_172	F_0077770_L11_PA	LG11	<lmxll>	{0-}	(ll,lm)	lm	ll	ll	lm	lm	lm	ll	lm	lm	lm	lm	lm	ll	lm	lm	ll	ll	ll	lm	lm	lm	ll	ll	lm	lm	ll	lm	ll	ll	ll	lm	lm	ll	ll	lm	lm	lm	lm	ll	lm	ll	lm	ll	lm
LG11_HB_173	F_0077909_L11_PA	LG11	<lmxll>	{1-}	(ll,lm)	ll	lm	lm	ll	ll	ll	lm	ll	ll	ll	ll	ll	lm	ll	ll	lm	lm	lm	ll	ll	ll	lm	lm	ll	ll	lm	ll	lm	lm	lm	ll	ll	lm	lm	ll	ll	ll	ll	lm	ll	lm	ll	lm	ll
LG11_HB_173	F_0077916_L11_PA	LG11	<lmxll>	{1-}	(ll,lm)	ll	lm	lm	ll	ll	ll	lm	ll	ll	ll	ll	ll	lm	ll	ll	lm	lm	lm	ll	ll	ll	lm	lm	ll	ll	lm	ll	lm	lm	lm	ll	ll	lm	lm	ll	ll	ll	ll	lm	ll	lm	ll	lm	ll
LG11_HB_173	F_0077928_L11_PA	LG11	<lmxll>	{1-}	(ll,lm)	ll	lm	lm	ll	ll	ll	lm	ll	ll	ll	ll	ll	lm	ll	ll	lm	lm	lm	ll	ll	ll	lm	lm	ll	ll	lm	ll	lm	lm	lm	ll	ll	lm	lm	ll	ll	ll	ll	lm	ll	lm	ll	lm	ll
LG11_HB_173	F_0077930_L11_PA	LG11	<lmxll>	{1-}	(ll,lm)	ll	lm	lm	ll	ll	ll	lm	ll	ll	ll	ll	ll	lm	ll	ll	lm	lm	lm	ll	ll	ll	lm	lm	ll	ll	lm	ll	lm	lm	lm	ll	ll	lm	lm	ll	ll	ll	ll	lm	ll	lm	ll	lm	ll
LG11_HB_173	F_0077938_L11_PA	LG11	<lmxll>	{1-}	(ll,lm)	ll	lm	lm	ll	ll	ll	lm	ll	ll	ll	ll	ll	lm	ll	ll	lm	lm	lm	ll	ll	ll	lm	lm	ll	ll	lm	ll	lm	lm	lm	ll	ll	lm	lm	ll	ll	ll	ll	lm	ll	lm	ll	lm	ll
LG11_HB_174	F_0078014_L11_PA	LG11	<lmxll>	{0-}	(ll,lm)	lm	ll	ll	lm	lm	lm	ll	lm	lm	lm	lm	lm	ll	lm	lm	ll	ll	ll	lm	lm	lm	ll	ll	lm	lm	ll	lm	ll	ll	ll	lm	lm	ll	ll	lm	lm	lm	lm	ll	lm	ll	lm	ll	lm
LG11_HB_174	F_0078000_L11_PA	LG11	<lmxll>	{1-}	(ll,lm)	ll	lm	lm	ll	ll	ll	lm	ll	ll	ll	ll	ll	lm	ll	ll	lm	lm	lm	ll	ll	ll	lm	lm	ll	ll	lm	ll	lm	lm	lm	ll	ll	lm	lm	ll	ll	ll	ll	lm	ll	lm	ll	lm	ll
LG11_HB_174	F_0078002_L11_PA	LG11	<lmxll>	{1-}	(ll,lm)	ll	lm	lm	ll	ll	ll	lm	ll	ll	ll	ll	ll	lm	ll	ll	lm	lm	lm	ll	ll	ll	lm	lm	ll	ll	lm	ll	lm	lm	lm	ll	ll	lm	lm	ll	ll	ll	ll	lm	ll	lm	ll	lm	ll
LG11_HB_174	F_0078003_L11_PA	LG11	<lmxll>	{1-}	(ll,lm)	ll	lm	lm	ll	ll	ll	lm	ll	ll	ll	ll	ll	lm	ll	ll	lm	lm	lm	ll	ll	ll	lm	lm	ll	ll	lm	ll	lm	lm	lm	ll	ll	lm	lm	ll	ll	ll	ll	lm	ll	lm	ll	lm	ll
LG11_HB_174	F_0078026_L11_PA	LG11	<lmxll>	{1-}	(ll,lm)	ll	lm	lm	ll	ll	ll	lm	ll	ll	ll	ll	ll	lm	ll	ll	lm	lm	lm	ll	ll	ll	lm	lm	ll	ll	lm	ll	lm	lm	lm	ll	ll	lm	lm	ll	ll	ll	ll	lm	ll	lm	ll	lm	ll
LG11_HB_175	F_0078309_L11_PA	LG11	<lmxll>	{1-}	(ll,lm)	ll	lm	lm	ll	ll	ll	lm	ll	ll	ll	ll	ll	lm	ll	ll	lm	lm	lm	ll	ll	ll	lm	lm	ll	ll	lm	ll	lm	lm	lm	ll	ll	lm	lm	ll	ll	ll	ll	lm	ll	lm	ll	lm	ll
LG11_HB_175	F_0078313_L11_PA	LG11	<lmxll>	{1-}	(ll,lm)	ll	lm	lm	ll	ll	ll	lm	ll	ll	ll	ll	ll	lm	ll	ll	lm	lm	lm	ll	ll	ll	lm	lm	ll	ll	lm	ll	lm	lm	lm	ll	ll	lm	lm	ll	ll	ll	ll	lm	ll	lm	ll	lm	ll
LG11_HB_175	F_0078327_L11_PA	LG11	<lmxll>	{1-}	(ll,lm)	ll	lm	lm	ll	ll	ll	lm	ll	ll	ll	ll	ll	lm	ll	ll	lm	lm	lm	ll	ll	ll	lm	lm	ll	ll	lm	ll	lm	lm	lm	ll	ll	lm	lm	ll	ll	ll	ll	lm	ll	lm	ll	lm	ll
LG11_HB_175	F_0078328_L11_PA	LG11	<hkxhk>	{11}	(hh,hk,kk)	hh	hk	hk	hk	hk	hk	kk	hk	hk	hh	hh	hk	hk	hk	hh	kk	kk	kk	hk	hh	hk	hk	hk	hh	hk	kk	hh	hk	hk	kk	hh	hh	hk	hk	hh	hk	hh	hk	hk	hh	kk	hh	kk	hk
LG11_HB_176	F_0078678_L11_PA	LG11	<nnxnp>	{-0}	(nn,np)	np	np	np	nn	nn	nn	nn	nn	nn	np	np	nn	np	nn	np	nn	nn	nn	nn	np	nn	np	np	np	nn	nn	np	np	np	nn	np	np	np	np	np	nn	np	nn	np	np	nn	np	nn	nn
LG11_HB_176	F_0078684_L11_PA	LG11	<lmxll>	{1-}	(ll,lm)	ll	lm	lm	ll	ll	ll	lm	ll	ll	ll	ll	ll	lm	ll	ll	lm	lm	lm	ll	ll	ll	lm	lm	ll	ll	lm	ll	lm	lm	lm	ll	ll	lm	lm	ll	ll	ll	ll	lm	ll	lm	ll	lm	ll
LG11_HB_176	F_0078690_L11_PA	LG11	<lmxll>	{1-}	(ll,lm)	ll	lm	lm	ll	ll	ll	lm	ll	ll	ll	ll	ll	lm	ll	ll	lm	lm	lm	ll	ll	ll	lm	lm	ll	ll	lm	ll	lm	lm	lm	ll	ll	lm	--	ll	ll	ll	ll	--	ll	lm	ll	lm	ll
LG11_HB_176	F_0078695_L11_PA	LG11	<lmxll>	{1-}	(ll,lm)	ll	lm	lm	ll	ll	ll	lm	ll	ll	ll	ll	ll	lm	ll	ll	lm	lm	lm	ll	ll	ll	lm	lm	ll	ll	lm	ll	lm	lm	lm	ll	ll	lm	lm	ll	ll	ll	ll	lm	ll	lm	ll	lm	ll
LG11_HB_177	F_0078768_L11_PA	LG11	<lmxll>	{1-}	(ll,lm)	ll	lm	lm	ll	ll	ll	lm	ll	ll	ll	ll	ll	lm	ll	ll	lm	lm	lm	ll	ll	ll	lm	lm	ll	ll	lm	ll	lm	lm	lm	ll	ll	lm	lm	ll	ll	ll	ll	lm	ll	lm	ll	lm	ll
LG11_HB_177	F_0078776_L11_PA	LG11	<lmxll>	{1-}	(ll,lm)	ll	lm	lm	ll	ll	ll	lm	ll	ll	ll	ll	ll	lm	ll	ll	lm	lm	lm	ll	ll	ll	lm	lm	ll	ll	lm	ll	lm	lm	lm	ll	ll	lm	lm	ll	ll	ll	ll	lm	ll	lm	ll	lm	ll
LG11_HB_177	F_0078778_L11_PA	LG11	<nnxnp>	{-1}	(nn,np)	nn	nn	nn	np	np	np	np	np	np	nn	nn	np	nn	np	nn	np	np	np	np	nn	np	nn	nn	nn	np	np	nn	nn	nn	np	nn	nn	nn	nn	nn	np	nn	np	nn	nn	np	nn	np	np
LG11_HB_177	F_0078779_L11_PA	LG11	<lmxll>	{1-}	(ll,lm)	ll	lm	lm	ll	ll	ll	lm	ll	ll	ll	ll	ll	lm	ll	ll	lm	lm	lm	ll	ll	ll	lm	lm	ll	ll	lm	ll	lm	lm	lm	ll	ll	lm	lm	ll	ll	ll	ll	lm	ll	lm	ll	lm	ll
LG11_HB_177	GD_01878_L11_PA	LG11	<lmxll>	{1-}	(ll,lm)	ll	lm	lm	ll	ll	ll	lm	ll	ll	ll	ll	ll	lm	ll	ll	lm	lm	lm	ll	ll	ll	lm	lm	ll	ll	lm	ll	lm	lm	lm	ll	ll	lm	lm	ll	ll	ll	ll	lm	ll	lm	ll	lm	ll
LG11_HB_1783_s36h1	F_0839398_L11_26_1	LG11	<lmxll>	{1-}	(ll,lm)	lm	lm	ll	ll	lm	lm	lm	lm	ll	lm	lm	ll	lm	lm	lm	lm	lm	ll	ll	ll	ll	ll	lm	lm	ll	ll	lm	lm	lm	lm	ll	ll	lm	ll	lm	lm	ll	ll	lm	lm	lm	ll	lm	ll
LG11_HB_1783_s36h1	F_0839413_L11_26_1	LG11	<lmxll>	{1-}	(ll,lm)	lm	lm	ll	ll	lm	lm	lm	lm	ll	lm	lm	ll	lm	lm	lm	lm	lm	ll	ll	ll	ll	ll	lm	lm	ll	ll	lm	lm	lm	lm	ll	ll	lm	ll	lm	lm	ll	ll	lm	lm	lm	ll	lm	ll
LG11_HB_1787_s27h1	F_0840091_L11_27_1	LG11	<nnxnp>	{-1}	(nn,np)	nn	nn	nn	nn	np	np	np	nn	nn	np	nn	nn	np	np	nn	nn	np	np	np	nn	nn	np	nn	np	np	np	nn	np	np	nn	nn	nn	np	np	nn	nn	nn	np	np	np	nn	nn	np	np
LG11_HB_1789_s29h1	$F_0840959y_LG11	LG11	<hkxhk>	{11}	(h-,kk)	h-	h-	h-	h-	h-	kk	kk	kk	h-	kk	h-	h-	kk	kk	h-	h-	kk	kk	h-	h-	h-	h-	h-	kk	h-	kk	h-	kk	kk	h-	h-	h-	kk	h-	h-	h-	h-	h-	kk	kk	h-	h-	kk	h-
LG11_HB_1790_s29h1	F_0841915_L11_29_1	LG11	<lmxll>	{0-}	(ll,lm)	ll	ll	lm	lm	lm	lm	ll	ll	lm	ll	ll	lm	ll	ll	lm	ll	ll	ll	lm	lm	lm	lm	ll	lm	lm	ll	lm	ll	ll	ll	lm	lm	ll	lm	ll	lm	lm	lm	ll	ll	ll	lm	ll	lm
LG11_HB_1792_s29h1	F_0842249_L11_29_1	LG11	<lmxll>	{0-}	(ll,lm)	ll	ll	lm	lm	lm	lm	ll	ll	lm	ll	ll	lm	ll	ll	lm	ll	ll	ll	lm	lm	lm	lm	ll	lm	lm	ll	lm	ll	ll	ll	lm	lm	ll	lm	ll	lm	lm	lm	ll	ll	ll	lm	ll	lm
LG11_HB_1794_s31h1	F_0844561_L11_31_1	LG11	<nnxnp>	{-0}	(nn,np)	np	np	np	nn	nn	nn	nn	nn	np	np	np	nn	nn	nn	np	np	nn	nn	nn	nn	nn	nn	np	np	nn	nn	np	np	nn	nn	np	np	np	np	np	np	np	nn	np	nn	nn	np	nn	nn
F_0845056_L11_32_1	F_0845056_L11_32_1	LG11	<hkxhk>	{11}	(hh,hk,kk)	hh	hk	hk	hk	hk	hk	kk	hk	hk	hh	hh	hk	kk	hk	hh	hk	kk	kk	hk	hh	hk	hk	hk	hh	hk	kk	hh	hk	kk	kk	hh	hh	hk	hk	hh	hk	hh	hk	hk	hh	kk	hh	kk	hk
F_0845784_L11_33_1	F_0845784_L11_33_1	LG11	<hkxhk>	{11}	(hh,hk,kk)	hh	hk	hk	hk	hk	hk	kk	hk	hk	hh	hh	hk	hk	hk	hh	kk	kk	kk	hk	hh	hk	hk	hk	hh	hk	kk	hh	hk	hk	kk	hh	hh	hk	hk	hh	hk	hh	hk	hk	hh	kk	hh	kk	hk
F_0847269_L11_40_1	F_0847269_L11_40_1	LG11	<lmxll>	{1-}	(ll,lm)	ll	lm	lm	ll	ll	ll	lm	ll	ll	ll	ll	ll	lm	ll	ll	lm	lm	lm	ll	ll	ll	lm	lm	ll	ll	lm	ll	lm	lm	lm	ll	ll	lm	lm	ll	ll	ll	ll	lm	ll	lm	ll	lm	ll
LG11_HB_180	F_0081112_L11_PA	LG11	<nnxnp>	{-1}	(nn,np)	nn	nn	nn	np	np	np	np	np	np	nn	nn	np	nn	np	nn	np	np	np	np	nn	np	nn	nn	nn	np	np	nn	nn	nn	np	nn	nn	nn	nn	nn	np	nn	np	nn	nn	np	nn	np	np
LG11_HB_180	F_0081115_L11_PA	LG11	<lmxll>	{1-}	(ll,lm)	ll	lm	lm	ll	ll	ll	lm	ll	ll	ll	ll	ll	lm	ll	ll	lm	lm	lm	ll	ll	ll	lm	lm	ll	ll	lm	ll	lm	lm	lm	ll	ll	lm	lm	ll	ll	ll	ll	lm	ll	lm	ll	lm	ll
LG11_HB_180	F_0081117_L11_PA	LG11	<efxeg>	{11}	(ee,ef,eg,fg)	ee	ef	ef	eg	eg	eg	fg	eg	eg	ee	ee	eg	ef	eg	ee	fg	fg	fg	eg	ee	eg	ef	ef	ee	eg	fg	ee	ef	ef	fg	ee	ee	ef	ef	ee	eg	ee	eg	ef	ee	fg	ee	fg	eg
LG11_HB_180	GD_01187_L11_PA	LG11	<hkxhk>	{11}	(hh,hk,kk)	hh	hk	hk	hk	hk	hk	kk	hk	hk	hh	hh	hk	hk	hk	hh	kk	kk	kk	hk	hh	hk	hk	hk	hh	hk	kk	hh	hk	hk	kk	hh	hh	hk	hk	hh	hk	hh	hk	hk	hh	kk	hh	kk	hk
LG11_HB_1800_s41h1	F_0847958_L11_41_1	LG11	<lmxll>	{0-}	(ll,lm)	lm	ll	ll	lm	lm	lm	ll	lm	lm	lm	lm	lm	ll	lm	lm	ll	ll	ll	ll	lm	lm	ll	ll	lm	lm	ll	lm	ll	ll	ll	lm	lm	ll	ll	lm	lm	lm	lm	ll	lm	ll	ll	ll	lm
LG11_HB_1801_s41h1	F_0848270_L11_41_1	LG11	<lmxll>	{1-}	(ll,lm)	ll	lm	lm	ll	ll	ll	lm	ll	ll	ll	ll	ll	lm	ll	ll	lm	lm	lm	lm	ll	ll	lm	lm	ll	ll	lm	ll	lm	lm	lm	ll	ll	lm	lm	ll	ll	ll	ll	lm	ll	lm	lm	lm	ll
LG11_HB_1801_s41h1	F_0848307_L11_41_1	LG11	<hkxhk>	{10}	(hh,hk,kk)	hk	hk	kk	hk	hh	hh	hk	hh	hh	hk	hk	hh	kk	hh	hk	hk	hk	hk	hk	hk	hh	kk	kk	hk	hh	hk	hk	kk	kk	hk	hk	hk	kk	kk	hk	hh	hk	hh	kk	hk	hk	kk	hk	hh
R_26099970_L11_41_1	R_26099970_L11_41_1	LG11	<nnxnp>	{-0}	(nn,np)	np	nn	np	np	nn	nn	nn	nn	nn	np	np	nn	np	nn	np	nn	nn	nn	nn	np	nn	np	np	np	nn	nn	np	np	np	nn	np	np	np	np	np	nn	np	nn	np	np	nn	np	nn	nn
LG11_HB_1802_s41h1	F_0848509_L11_41_1	LG11	<lmxll>	{1-}	(ll,lm)	ll	lm	lm	ll	ll	ll	lm	ll	ll	ll	ll	ll	lm	ll	ll	lm	lm	lm	lm	ll	ll	lm	lm	ll	ll	lm	ll	lm	lm	lm	ll	ll	lm	lm	ll	ll	ll	ll	lm	ll	lm	lm	lm	ll
LG11_HB_1802_s41h1	F_0848517_L11_41_1	LG11	<lmxll>	{1-}	(ll,lm)	ll	lm	lm	ll	ll	ll	lm	ll	ll	ll	ll	ll	lm	ll	ll	lm	lm	lm	lm	ll	ll	lm	lm	ll	ll	lm	ll	lm	lm	lm	ll	ll	lm	lm	ll	ll	ll	ll	lm	ll	lm	lm	lm	ll
LG11_HB_1807_s42h1	F_0850200_L11_42_1	LG11	<nnxnp>	{-1}	(nn,np)	nn	np	nn	nn	np	np	np	np	np	nn	nn	np	nn	np	nn	np	np	np	np	nn	np	nn	nn	nn	np	np	nn	nn	nn	np	nn	nn	nn	nn	nn	np	nn	np	nn	nn	np	nn	np	np
LG11_HB_1807_s42h1	F_0850156_L11_42_1	LG11	<lmxll>	{0-}	(ll,lm)	lm	ll	ll	lm	lm	lm	ll	lm	lm	lm	lm	lm	ll	lm	lm	ll	ll	ll	ll	lm	ll	ll	ll	lm	lm	ll	lm	ll	ll	ll	lm	ll	ll	ll	lm	lm	ll	ll	ll	lm	ll	ll	ll	lm
LG11_HB_1807_s42h1	F_0850158_L11_42_1	LG11	<hkxhk>	{01}	(hh,hk,kk)	hk	hk	hh	hk	kk	kk	hk	kk	kk	hk	hk	kk	hh	kk	hk	hk	hk	hk	hk	hk	hk	hh	hh	hk	kk	hk	hk	hh	hh	hk	hk	hh	hh	hh	hk	kk	hh	hk	hh	hk	hk	hh	hk	kk
F_0850748_L11_42_1	F_0850748_L11_42_1	LG11	<lmxll>	{1-}	(ll,lm)	ll	lm	lm	ll	ll	lm	lm	ll	ll	ll	ll	ll	lm	ll	ll	ll	lm	lm	lm	ll	lm	lm	lm	ll	ll	lm	ll	lm	lm	lm	ll	lm	lm	lm	ll	ll	lm	lm	lm	ll	lm	lm	lm	ll
LG11_HB_1809_s44h1	F_0851591_L11_44_1	LG11	<nnxnp>	{-1}	(nn,np)	nn	np	nn	nn	np	np	np	np	np	nn	nn	np	nn	np	nn	np	nn	nn	np	nn	np	nn	nn	nn	np	np	nn	nn	nn	np	nn	nn	nn	nn	nn	np	nn	np	nn	nn	np	nn	np	np
LG11_HB_1809_s44h1	F_0851593_L11_44_1	LG11	<nnxnp>	{-1}	(nn,np)	nn	np	nn	nn	np	np	np	np	np	nn	nn	np	nn	np	nn	np	nn	nn	np	nn	np	nn	nn	nn	np	np	nn	nn	nn	np	nn	nn	nn	nn	nn	np	nn	np	nn	nn	np	nn	np	np
LG11_HB_181	F_0081348_L11_PA	LG11	<lmxll>	{0-}	(ll,lm)	lm	ll	ll	lm	lm	lm	ll	lm	lm	lm	lm	lm	ll	lm	lm	ll	ll	ll	lm	lm	lm	ll	ll	lm	lm	ll	lm	ll	ll	ll	lm	lm	ll	ll	lm	lm	lm	lm	ll	lm	ll	lm	ll	lm
LG11_HB_181	F_0081364_L11_PA	LG11	<hkxhk>	{11}	(hh,hk,kk)	hh	hk	hk	hk	hk	hk	kk	hk	hk	hh	hh	hk	hk	hk	hh	kk	kk	kk	hk	hh	hk	hk	hk	hh	hk	kk	hh	hk	hk	kk	hh	hh	hk	hk	hh	hk	hh	hk	hk	hh	kk	hh	kk	hk
LG11_HB_181	F_0081375_L11_PA	LG11	<nnxnp>	{-1}	(nn,np)	nn	nn	nn	np	np	np	np	np	np	nn	nn	np	nn	np	nn	np	np	np	np	nn	np	nn	nn	nn	np	np	nn	nn	nn	np	nn	nn	nn	nn	nn	np	nn	np	nn	nn	np	nn	np	np
LG11_HB_1810_s44h1	F_0851645_L11_44_1	LG11	<nnxnp>	{-0}	(nn,np)	np	nn	np	np	nn	nn	nn	nn	nn	np	np	nn	np	np	np	nn	np	np	nn	np	nn	np	np	np	nn	nn	np	np	np	nn	np	np	np	np	np	nn	np	nn	np	np	nn	np	nn	nn
LG11_HB_1810_s44h1	F_0851658_L11_44_1	LG11	<nnxnp>	{-1}	(nn,np)	nn	np	nn	nn	np	np	np	np	np	nn	nn	np	nn	nn	nn	np	nn	nn	np	nn	np	nn	nn	nn	np	np	nn	nn	nn	np	nn	nn	nn	nn	nn	np	nn	np	nn	nn	np	nn	np	np
LG11_HB_1810_s44h1	F_0851669_L11_44_1	LG11	<nnxnp>	{-1}	(nn,np)	nn	np	nn	nn	np	np	np	np	np	nn	nn	np	nn	nn	nn	np	nn	nn	np	nn	np	nn	nn	nn	np	np	nn	nn	nn	np	nn	nn	nn	nn	nn	np	nn	np	nn	nn	np	nn	np	np
LG11_HB_1811.5_s46h1	R_36938301_L11_46_1	LG11	<lmxll>	{1-}	(ll,lm)	ll	lm	lm	ll	ll	lm	lm	lm	ll	ll	ll	ll	lm	ll	ll	ll	lm	lm	lm	ll	lm	lm	lm	lm	ll	lm	ll	lm	lm	ll	ll	lm	lm	lm	ll	ll	lm	lm	ll	ll	lm	lm	lm	ll
LG11_HB_1811.5_s46h1	R_36946479_L11_46_1	LG11	<lmxll>	{1-}	(ll,lm)	ll	lm	lm	ll	ll	lm	lm	lm	ll	ll	ll	ll	lm	ll	ll	ll	lm	lm	lm	ll	lm	lm	lm	lm	ll	lm	ll	lm	lm	ll	ll	lm	lm	lm	ll	ll	lm	lm	ll	ll	lm	lm	lm	ll
LG11_HB_1811_s45h1	F_0852583_L11_45_1	LG11	<lmxll>	{0-}	(ll,lm)	lm	ll	ll	lm	lm	ll	ll	ll	lm	lm	lm	lm	ll	lm	lm	lm	ll	ll	ll	lm	ll	ll	ll	ll	lm	ll	lm	ll	ll	lm	lm	ll	ll	ll	lm	lm	ll	ll	lm	lm	ll	ll	ll	lm
LG11_HB_1811_s45h1	F_0852584_L11_45_1	LG11	<lmxll>	{0-}	(ll,lm)	lm	ll	ll	lm	lm	ll	ll	ll	lm	lm	lm	lm	ll	lm	lm	lm	ll	ll	ll	lm	ll	ll	ll	ll	lm	ll	lm	ll	ll	lm	lm	ll	ll	ll	lm	lm	ll	ll	lm	lm	ll	ll	ll	lm
LG11_HB_1811_s45h1	F_0852589_L11_45_1	LG11	<lmxll>	{0-}	(ll,lm)	lm	ll	ll	lm	lm	ll	ll	ll	lm	lm	lm	lm	ll	lm	lm	lm	ll	ll	ll	lm	ll	ll	ll	ll	lm	ll	lm	ll	ll	lm	lm	ll	ll	ll	lm	lm	ll	ll	lm	lm	ll	ll	ll	lm
LG11_HB_1811_s45h1	F_0852596_L11_45_1	LG11	<lmxll>	{0-}	(ll,lm)	lm	ll	ll	lm	lm	ll	ll	ll	lm	lm	lm	lm	ll	lm	lm	lm	ll	ll	ll	lm	ll	ll	ll	ll	lm	ll	lm	ll	ll	lm	lm	ll	ll	ll	lm	lm	ll	ll	lm	lm	ll	ll	ll	lm
LG11_HB_1812_s46h1	F_0852907_L11_46_1	LG11	<lmxll>	{1-}	(ll,lm)	ll	lm	lm	ll	ll	lm	lm	lm	ll	ll	ll	ll	lm	ll	ll	ll	lm	lm	lm	ll	lm	lm	lm	lm	ll	lm	ll	lm	lm	ll	ll	lm	lm	lm	ll	ll	lm	lm	ll	ll	lm	lm	lm	ll
LG11_HB_1812_s46h1	F_0852908_L11_46_1	LG11	<lmxll>	{0-}	(ll,lm)	lm	ll	ll	lm	lm	ll	ll	ll	lm	lm	lm	lm	ll	lm	lm	lm	ll	ll	ll	lm	ll	ll	ll	ll	lm	ll	lm	ll	ll	lm	lm	ll	ll	ll	lm	lm	ll	ll	lm	lm	ll	ll	ll	lm
LG11_HB_1812_s46h1	F_0852911_L11_46_1	LG11	<lmxll>	{0-}	(ll,lm)	lm	ll	ll	lm	lm	ll	ll	ll	lm	lm	lm	lm	ll	lm	lm	lm	ll	ll	ll	lm	ll	ll	ll	ll	lm	ll	lm	ll	ll	lm	lm	ll	ll	ll	lm	lm	ll	ll	lm	lm	ll	ll	ll	lm
LG11_HB_1812_s46h1	F_0852913_L11_46_1	LG11	<lmxll>	{0-}	(ll,lm)	lm	ll	ll	lm	lm	ll	ll	ll	lm	lm	lm	lm	ll	lm	lm	lm	ll	ll	ll	lm	ll	ll	ll	ll	lm	ll	lm	ll	ll	lm	lm	ll	ll	ll	lm	lm	ll	ll	lm	lm	ll	ll	ll	lm
LG11_HB_1812_s46h1	F_0852923_L11_46_1	LG11	<lmxll>	{0-}	(ll,lm)	lm	ll	ll	lm	lm	ll	ll	ll	lm	lm	lm	lm	ll	lm	lm	lm	ll	ll	ll	lm	ll	ll	ll	ll	lm	ll	lm	ll	ll	lm	lm	ll	ll	ll	lm	lm	ll	ll	lm	lm	ll	ll	ll	lm
LG11_HB_1812_s46h1	F_0852930_L11_46_1	LG11	<nnxnp>	{-0}	(nn,np)	np	nn	np	np	nn	nn	nn	nn	nn	np	np	nn	np	np	np	nn	np	np	nn	np	nn	np	np	np	nn	nn	np	nn	np	nn	np	np	np	np	np	nn	np	nn	np	np	nn	np	nn	nn
LG11_HB_1814_s47h1	F_0853704_L11_47_1	LG11	<lmxll>	{1-}	(ll,lm)	ll	lm	lm	ll	ll	lm	lm	lm	ll	ll	ll	ll	lm	ll	ll	ll	lm	lm	lm	lm	lm	ll	lm	lm	ll	lm	lm	lm	lm	ll	ll	lm	lm	lm	ll	ll	lm	lm	ll	ll	lm	lm	lm	ll
LG11_HB_1814_s47h1	F_0853712_L11_47_1	LG11	<nnxnp>	{-1}	(nn,np)	nn	np	nn	nn	np	np	np	np	np	nn	nn	np	nn	nn	np	np	nn	nn	np	nn	nn	nn	np	nn	np	np	nn	np	nn	np	np	nn	nn	nn	nn	np	nn	np	nn	nn	np	nn	np	np
LG11_HB_1815_s47h1	F_0853797_L11_47_1	LG11	<nnxnp>	{-1}	(nn,np)	nn	np	nn	nn	np	np	np	np	np	nn	nn	np	nn	nn	np	np	nn	nn	np	nn	nn	nn	np	nn	np	np	nn	np	nn	np	np	nn	nn	nn	nn	np	nn	np	nn	nn	np	nn	np	np
LG11_HB_1815_s47h1	F_0853817_L11_47_1	LG11	<hkxhk>	{10}	(hh,hk,kk)	hk	hk	kk	hk	hh	hk	hk	hk	hh	hk	hk	hh	hk	hk	hh	hh	kk	kk	hk	kk	kk	hk	hk	kk	hh	hk	kk	hk	kk	hh	hh	kk	kk	kk	hk	hh	kk	hk	hk	hk	hk	kk	hk	hh
LG11_HB_1815_s47h1	F_0853819_L11_47_1	LG11	<lmxll>	{1-}	(ll,lm)	ll	lm	lm	ll	ll	lm	lm	lm	ll	ll	ll	ll	ll	ll	ll	ll	lm	lm	lm	lm	lm	ll	lm	lm	ll	lm	lm	lm	lm	ll	ll	lm	lm	lm	ll	ll	lm	lm	ll	ll	lm	lm	lm	ll
LG11_HB_1815_s47h1	F_0853820_L11_47_1	LG11	<lmxll>	{1-}	(ll,lm)	ll	lm	lm	ll	ll	lm	lm	lm	ll	ll	ll	ll	ll	ll	ll	ll	lm	lm	lm	lm	lm	ll	lm	lm	ll	lm	lm	lm	lm	ll	ll	lm	lm	lm	ll	ll	lm	lm	ll	ll	lm	lm	lm	ll
LG11_HB_1817_s26h1	F_0854015_L12_26_1	LG11	<nnxnp>	{-1}	(nn,np)	nn	nn	nn	nn	np	np	np	nn	nn	np	nn	nn	np	np	nn	nn	np	np	np	nn	nn	nn	nn	np	np	np	nn	np	np	nn	nn	nn	np	np	nn	nn	nn	np	np	np	nn	nn	np	np
LG11_HB_1817_s26h1	F_0854043_L12_26_1	LG11	<nnxnp>	{-1}	(nn,np)	nn	nn	nn	nn	np	np	np	nn	nn	np	nn	nn	np	np	nn	nn	np	np	np	nn	nn	nn	nn	np	np	np	nn	np	np	nn	nn	nn	np	np	nn	nn	nn	np	np	np	nn	nn	np	np
LG11_HB_1817_s26h1	F_0854051_L12_26_1	LG11	<nnxnp>	{-1}	(nn,np)	nn	nn	nn	nn	np	np	np	nn	nn	np	nn	nn	np	np	nn	nn	np	np	np	nn	nn	nn	nn	np	np	np	nn	np	np	nn	nn	nn	np	np	nn	nn	nn	np	np	np	nn	nn	np	np
LG11_HB_182	F_0081976_L11_PA	LG11	<lmxll>	{0-}	(ll,lm)	lm	ll	ll	lm	lm	lm	ll	lm	lm	lm	lm	lm	ll	lm	lm	ll	ll	ll	lm	lm	lm	ll	ll	lm	lm	ll	lm	ll	ll	ll	lm	lm	ll	ll	lm	lm	lm	lm	ll	lm	ll	lm	ll	lm
LG11_HB_182	F_0081965_L11_PA	LG11	<lmxll>	{1-}	(ll,lm)	ll	lm	lm	ll	ll	ll	lm	ll	ll	ll	ll	ll	lm	ll	ll	lm	lm	lm	ll	ll	ll	lm	lm	ll	ll	lm	ll	lm	lm	lm	ll	ll	lm	lm	ll	ll	ll	ll	lm	ll	lm	ll	lm	ll
LG11_HB_182	F_0081967_L11_PA	LG11	<lmxll>	{1-}	(ll,lm)	ll	lm	lm	ll	ll	ll	lm	ll	ll	ll	ll	ll	lm	ll	ll	lm	lm	lm	ll	ll	ll	lm	lm	ll	ll	lm	ll	lm	lm	lm	ll	ll	lm	lm	ll	ll	ll	ll	lm	ll	lm	ll	lm	ll
LG11_HB_182	F_0081983_L11_PA	LG11	<nnxnp>	{-1}	(nn,np)	nn	nn	nn	np	np	np	np	np	np	nn	nn	np	nn	np	nn	np	np	np	np	nn	np	nn	nn	nn	np	np	nn	nn	nn	np	nn	nn	nn	nn	nn	np	nn	np	nn	nn	np	nn	np	np
LG11_HB_182	GD_00743_L11_PA	LG11	<lmxll>	{1-}	(ll,lm)	ll	lm	lm	ll	ll	ll	lm	ll	ll	ll	ll	ll	lm	ll	ll	lm	lm	lm	ll	ll	ll	lm	lm	ll	ll	lm	ll	lm	lm	lm	ll	ll	lm	lm	ll	ll	ll	ll	lm	ll	lm	ll	lm	ll
LG11_HB_1820_s27h1	F_0855586_L12_27_1	LG11	<lmxll>	{1-}	(ll,lm)	ll	lm	lm	ll	ll	ll	lm	ll	ll	ll	ll	ll	lm	ll	ll	lm	lm	lm	ll	ll	ll	lm	lm	ll	ll	lm	ll	lm	lm	lm	ll	ll	lm	lm	ll	ll	ll	ll	lm	ll	lm	ll	lm	ll
LG11_HB_1820_s27h1	F_0855587_L12_27_1	LG11	<nnxnp>	{-1}	(nn,np)	nn	nn	nn	np	np	np	np	np	np	nn	nn	np	nn	np	nn	np	np	np	np	nn	np	nn	nn	nn	np	np	nn	nn	nn	np	nn	nn	nn	nn	nn	np	nn	np	nn	nn	np	nn	np	np
LG11_HB_1820_s27h1	F_0855598_L12_27_1	LG11	<lmxll>	{1-}	(ll,lm)	ll	lm	lm	ll	ll	ll	lm	ll	ll	ll	ll	ll	lm	ll	ll	lm	lm	lm	ll	ll	ll	lm	lm	ll	ll	lm	ll	lm	lm	lm	ll	ll	lm	lm	ll	ll	ll	ll	lm	ll	lm	ll	lm	ll
LG11_HB_1820_s27h1	F_0855601_L12_27_1	LG11	<nnxnp>	{-1}	(nn,np)	nn	nn	nn	np	np	np	np	np	np	nn	nn	np	nn	np	nn	np	np	np	np	nn	np	nn	nn	nn	np	np	nn	nn	nn	np	nn	nn	nn	nn	nn	np	nn	np	nn	nn	np	nn	np	np
LG11_HB_186	R_23881186_L11_PA	LG11	<lmxll>	{0-}	(ll,lm)	lm	ll	ll	lm	lm	lm	ll	lm	lm	lm	lm	lm	ll	lm	lm	ll	ll	ll	lm	lm	lm	ll	ll	lm	lm	ll	lm	ll	ll	ll	lm	lm	ll	ll	lm	lm	lm	lm	ll	lm	ll	lm	ll	lm
LG11_HB_186	F_0083301_L11_PA	LG11	<lmxll>	{1-}	(ll,lm)	ll	lm	lm	ll	ll	ll	lm	ll	ll	ll	ll	ll	lm	ll	ll	lm	lm	lm	ll	ll	ll	lm	lm	ll	ll	lm	ll	lm	lm	lm	ll	ll	lm	lm	ll	ll	ll	ll	lm	ll	lm	ll	lm	ll
LG11_HB_187	F_0083429_L11_PA	LG11	<hkxhk>	{10}	(hh,hk,kk)	hk	hk	kk	hh	hh	hh	hk	hh	hh	hk	hk	hh	kk	hh	hk	hk	hk	hk	hh	hk	hh	kk	kk	hk	hh	hk	hk	kk	kk	hk	hk	hk	kk	kk	hk	hh	hk	hh	kk	hk	hk	kk	hk	hh
LG11_HB_187	F_0083444_L11_PA	LG11	<lmxll>	{1-}	(ll,lm)	ll	lm	lm	ll	ll	ll	lm	ll	ll	ll	ll	ll	lm	ll	ll	lm	lm	lm	ll	ll	ll	lm	lm	ll	ll	lm	ll	lm	lm	lm	ll	ll	lm	lm	ll	ll	ll	ll	lm	ll	lm	lm	lm	ll
LG11_HB_187	F_0083448_L11_PA	LG11	<lmxll>	{0-}	(ll,lm)	lm	ll	ll	lm	lm	lm	ll	lm	lm	lm	lm	lm	ll	lm	lm	ll	ll	ll	lm	lm	lm	ll	ll	lm	lm	ll	lm	ll	ll	ll	lm	lm	ll	ll	lm	lm	lm	lm	ll	lm	ll	ll	ll	lm
LG11_HB_187	F_0083452_L11_PA	LG11	<lmxll>	{1-}	(ll,lm)	ll	lm	lm	ll	ll	ll	lm	ll	ll	ll	ll	ll	lm	ll	ll	lm	lm	lm	ll	ll	ll	lm	lm	ll	ll	lm	ll	lm	lm	lm	ll	ll	lm	lm	ll	ll	ll	ll	lm	ll	lm	lm	lm	ll
LG11_HB_187	F_0083456_L11_PA	LG11	<lmxll>	{0-}	(ll,lm)	lm	ll	ll	lm	lm	lm	ll	lm	lm	lm	lm	lm	ll	lm	lm	ll	ll	ll	lm	lm	lm	ll	ll	lm	lm	ll	lm	ll	ll	ll	lm	lm	ll	ll	lm	lm	lm	lm	ll	lm	ll	ll	ll	lm
LG11_HB_187	F_0083446_L11_PA	LG11	<nnxnp>	{-0}	(nn,np)	np	nn	np	nn	nn	nn	nn	nn	nn	np	np	nn	np	nn	np	nn	nn	nn	nn	np	nn	np	np	np	nn	nn	np	np	np	nn	np	np	np	np	np	nn	np	nn	np	np	nn	np	nn	nn
R_24562661_L11_PA	R_24562661_L11_PA	LG11	<nnxnp>	{-0}	(nn,np)	np	nn	np	nn	nn	nn	nn	nn	nn	np	np	nn	np	nn	np	nn	nn	nn	nn	np	nn	np	np	np	nn	nn	np	np	np	nn	np	np	np	np	np	nn	np	nn	np	np	nn	np	nn	nn
LG11_HB_188	F_0083819_L11_PA	LG11	<lmxll>	{1-}	(ll,lm)	ll	lm	lm	ll	ll	ll	lm	ll	ll	ll	ll	ll	lm	ll	ll	lm	lm	lm	lm	ll	ll	lm	lm	ll	ll	lm	ll	lm	lm	lm	ll	ll	lm	lm	ll	ll	ll	ll	lm	ll	lm	lm	lm	ll
LG11_HB_188	F_0083820_L11_PA	LG11	<lmxll>	{1-}	(ll,lm)	ll	lm	lm	ll	ll	ll	lm	ll	ll	ll	ll	ll	lm	ll	ll	lm	lm	lm	lm	ll	ll	lm	lm	ll	ll	lm	ll	lm	lm	lm	ll	ll	lm	lm	ll	ll	ll	ll	lm	ll	lm	lm	lm	ll
LG11_HB_188	F_0083830_L11_PA	LG11	<lmxll>	{1-}	(ll,lm)	ll	lm	lm	ll	ll	ll	lm	ll	ll	ll	ll	ll	lm	ll	ll	lm	lm	lm	lm	ll	ll	lm	lm	ll	ll	lm	ll	lm	lm	lm	ll	ll	lm	lm	ll	ll	ll	ll	lm	ll	lm	lm	lm	ll
LG11_HB_188	F_0083833_L11_PA	LG11	<hkxhk>	{00}	(hh,hk,kk)	kk	hh	hk	hk	hk	hk	hh	hk	hk	kk	kk	hk	hk	hk	kk	hh	hh	hh	hh	kk	hk	hk	hk	kk	hk	hh	kk	hk	hk	hh	kk	kk	hk	hk	kk	hk	kk	hk	hk	kk	hh	hk	hh	hk
LG11_HB_188	F_0083837_L11_PA	LG11	<lmxll>	{0-}	(ll,lm)	lm	ll	ll	lm	lm	lm	ll	lm	lm	lm	lm	lm	ll	lm	lm	ll	ll	ll	ll	lm	lm	ll	ll	lm	lm	ll	lm	ll	ll	ll	lm	lm	ll	ll	lm	lm	lm	lm	ll	lm	ll	ll	ll	lm
LG11_HB_189	F_0084534_L11_PA	LG11	<nnxnp>	{-0}	(nn,np)	np	nn	np	nn	nn	nn	nn	nn	nn	np	np	nn	np	nn	np	nn	nn	nn	nn	np	nn	np	np	np	nn	nn	np	np	np	nn	np	np	np	np	np	nn	np	nn	np	np	nn	np	nn	nn
LG11_HB_190	F_0085106_L11_PA	LG11	<lmxll>	{1-}	(ll,lm)	ll	lm	lm	ll	ll	ll	lm	ll	ll	ll	ll	ll	lm	ll	ll	lm	lm	lm	lm	ll	ll	lm	lm	ll	ll	lm	ll	lm	lm	lm	ll	ll	lm	lm	ll	ll	ll	ll	lm	ll	lm	lm	lm	ll
LG11_HB_190	F_0085102_L11_PA	LG11	<nnxnp>	{-0}	(nn,np)	np	nn	np	np	nn	nn	nn	nn	nn	np	np	nn	np	nn	np	nn	nn	nn	nn	np	nn	np	np	np	nn	nn	np	np	np	nn	np	np	np	np	np	nn	np	nn	np	np	nn	np	nn	nn
LG11_HB_191	F_0085425_L11_PA	LG11	<lmxll>	{1-}	(ll,lm)	ll	lm	lm	ll	ll	ll	lm	ll	ll	ll	ll	ll	lm	ll	ll	lm	lm	lm	lm	ll	ll	lm	lm	ll	ll	lm	ll	lm	lm	lm	ll	ll	lm	lm	ll	ll	ll	ll	lm	ll	lm	lm	lm	ll
LG11_HB_191	F_0085428_L11_PA	LG11	<lmxll>	{1-}	(ll,lm)	ll	lm	lm	ll	ll	ll	lm	ll	ll	ll	ll	ll	lm	ll	ll	lm	lm	lm	lm	ll	ll	lm	lm	ll	ll	lm	ll	lm	lm	lm	ll	ll	lm	lm	ll	ll	ll	ll	lm	ll	lm	lm	lm	ll
LG11_HB_191	F_0085429_L11_PA	LG11	<lmxll>	{1-}	(ll,lm)	ll	lm	lm	ll	ll	ll	lm	ll	ll	ll	ll	ll	lm	ll	ll	lm	lm	lm	lm	ll	ll	lm	lm	ll	ll	lm	ll	lm	lm	lm	ll	ll	lm	lm	ll	ll	ll	ll	lm	ll	lm	lm	lm	ll
LG11_HB_191	F_0085424_L11_PA	LG11	<hkxhk>	{10}	(hh,hk,kk)	hk	hk	kk	hk	hh	hh	hk	hh	hh	hk	hk	hh	kk	hh	hk	hk	hk	hk	hk	hk	hh	kk	kk	hk	hh	hk	hk	kk	kk	hk	hk	hk	kk	kk	hk	hh	hk	hh	kk	hk	hk	kk	hk	hh
LG11_HB_192	F_0086583_L11_PA	LG11	<hkxhk>	{10}	(hh,hk,kk)	hk	hk	kk	hk	hh	hh	hk	hh	hh	hk	hk	hh	kk	hh	hk	hk	hk	hk	hk	hk	hh	kk	kk	hk	hh	hk	hk	kk	kk	hk	hk	hk	kk	kk	hk	hh	hk	hh	kk	hk	hk	kk	hk	hh
LG11_HB_192	R_26026377_L11_PA	LG11	<hkxhk>	{10}	(hh,hk,kk)	hk	hk	kk	hk	hh	hh	hk	hh	hh	hk	hk	hh	kk	hh	hk	hk	hk	hk	hk	hk	hh	kk	kk	hk	hh	hk	hk	kk	kk	hk	hk	hk	kk	kk	hk	hh	hk	hh	kk	hk	hk	kk	hk	hh
LG11_HB_192	F_0086587_L11_PA	LG11	<nnxnp>	{-0}	(nn,np)	np	nn	np	np	nn	nn	nn	nn	nn	np	np	nn	np	nn	np	nn	nn	nn	nn	np	nn	np	--	np	nn	nn	np	np	--	nn	np	np	np	np	np	nn	np	nn	np	np	nn	np	nn	nn
LG11_HB_194	F_0087722_L11_PA	LG11	<hkxhk>	{01}	(hh,hk,kk)	hk	hk	hh	hk	kk	kk	hk	kk	kk	hk	hk	kk	hh	kk	hk	hk	hk	hk	hk	hk	kk	hh	hh	hk	kk	hk	hk	hh	hh	hk	hk	hk	hh	hh	hk	kk	hh	kk	hh	hk	hk	hh	hk	kk
LG11_HB_194	F_0087723_L11_PA	LG11	<hkxhk>	{01}	(hh,hk,kk)	hk	hk	hh	hk	kk	kk	hk	kk	kk	hk	hk	kk	hh	kk	hk	hk	hk	hk	hk	hk	kk	hh	hh	hk	kk	hk	hk	hh	hh	hk	hk	hk	hh	hh	hk	kk	hh	kk	hh	hk	hk	hh	hk	kk
LG11_HB_194	F_0087739_L11_PA	LG11	<hkxhk>	{10}	(hh,hk,kk)	hk	hk	kk	hk	hh	hh	hk	hh	hh	hk	hk	hh	kk	hh	hk	hk	hk	hk	hk	hk	hh	kk	kk	hk	hh	hk	hk	kk	kk	hk	hk	hk	kk	kk	hk	hh	kk	hh	kk	hk	hk	kk	hk	hh
LG11_HB_194	GD_01361_L11_PA	LG11	<hkxhk>	{01}	(hh,hk,kk)	hk	hk	hh	hk	kk	kk	hk	kk	kk	hk	hk	kk	hh	kk	hk	hk	hk	hk	hk	hk	kk	hh	hh	hk	kk	hk	hk	hh	hh	hk	hk	hk	hh	hh	hk	kk	hh	kk	hh	hk	hk	hh	hk	kk
LG11_HB_195	F_0087917_L11_PA	LG11	<hkxhk>	{10}	(hh,hk,kk)	hk	hk	kk	hk	hh	hh	hk	hh	hh	hk	hk	hh	kk	hh	hk	hk	hk	hk	hk	hk	hk	kk	kk	hk	hh	hk	hk	kk	kk	hk	hk	kk	kk	kk	hk	hh	kk	hh	kk	hk	hk	kk	hk	hh
LG11_HB_195	F_0087919_L11_PA	LG11	<hkxhk>	{10}	(hh,hk,kk)	hk	hk	kk	hk	hh	hh	hk	hh	hh	hk	hk	hh	kk	hh	hk	hk	hk	hk	hk	hk	hk	kk	kk	hk	hh	hk	hk	kk	kk	hk	hk	kk	kk	kk	hk	hh	kk	hh	kk	hk	hk	kk	hk	hh
LG11_HB_195	F_0087920_L11_PA	LG11	<hkxhk>	{01}	(hh,hk,kk)	hk	hk	hh	hk	kk	kk	hk	kk	kk	hk	hk	kk	hh	kk	hk	hk	hk	hk	hk	hk	hk	hh	hh	hk	kk	hk	hk	hh	hh	hk	hk	hh	hh	hh	hk	kk	hh	kk	hh	hk	hk	hh	hk	kk
LG11_HB_195	F_0087936_L11_PA	LG11	<hkxhk>	{01}	(hh,hk,kk)	hk	hk	hh	hk	kk	kk	hk	kk	kk	hk	hk	kk	hh	kk	hk	hk	hk	hk	hk	hk	hk	hh	hh	hk	kk	hk	hk	hh	hh	hk	hk	hh	hh	hh	hk	kk	hh	kk	hh	hk	hk	hh	hk	kk
LG11_HB_195	F_0087944_L11_PA	LG11	<hkxhk>	{10}	(hh,hk,kk)	hk	hk	kk	hk	hh	hh	hk	hh	hh	hk	hk	hh	kk	hh	hk	hk	hk	hk	hk	hk	hk	kk	kk	hk	hh	hk	hk	kk	kk	hk	hk	kk	kk	kk	hk	hh	kk	hh	kk	hk	hk	kk	hk	hh
F_0910724_L15_62_1	F_0910724_L15_62_1	LG11	<lmxll>	{1-}	(ll,lm)	lm	lm	ll	ll	lm	lm	lm	lm	ll	--	lm	ll	lm	lm	ll	lm	lm	ll	ll	ll	ll	ll	lm	lm	ll	ll	ll	lm	lm	lm	ll	ll	lm	ll	lm	lm	ll	ll	lm	lm	lm	ll	lm	ll
LG11_HB_201	F_0089250_L11_PA	LG11	<hkxhk>	{10}	(hh,hk,kk)	hk	hk	kk	hk	hh	hh	hk	hh	hh	hk	hk	hh	kk	hh	hk	hk	hk	hk	hk	hk	hk	kk	kk	hk	hh	hk	hk	kk	kk	hk	hk	kk	kk	kk	hk	hh	kk	hk	kk	hk	hk	kk	hk	hh
LG11_HB_201	F_0089263_L11_PA	LG11	<hkxhk>	{10}	(hh,hk,kk)	hk	hk	kk	hk	hh	hh	hk	hh	hh	hk	hk	hh	kk	hh	hk	hk	hk	hk	hk	hk	hk	kk	kk	hk	hh	hk	hk	kk	kk	hk	hk	kk	kk	kk	hk	hh	kk	hk	kk	hk	hk	kk	hk	hh
LG11_HB_201	F_0089266_L11_PA	LG11	<hkxhk>	{01}	(hh,hk,kk)	hk	hk	hh	hk	kk	kk	hk	kk	kk	hk	hk	kk	hh	kk	hk	hk	hk	hk	hk	hk	hk	hh	hh	hk	kk	hk	hk	hh	hh	hk	hk	hh	hh	hh	hk	kk	hh	hk	hh	hk	hk	hh	hk	kk
LG11_HB_201	R_28702187_L11_PA	LG11	<hkxhk>	{10}	(hh,hk,kk)	hk	hk	kk	hk	hh	hh	hk	hh	hh	hk	hk	hh	kk	hh	hk	hk	hk	hk	hk	hk	hk	kk	kk	hk	hh	hk	hk	kk	kk	hk	hk	kk	kk	kk	hk	hh	kk	hk	kk	hk	hk	kk	hk	hh
LG11_HB_202	F_0089928_L11_PA	LG11	<nnxnp>	{-1}	(nn,np)	nn	np	nn	nn	np	np	np	np	np	nn	nn	np	nn	np	nn	np	np	np	np	nn	np	nn	nn	nn	np	np	nn	nn	nn	np	nn	nn	nn	nn	nn	np	nn	np	nn	nn	np	nn	np	np
LG11_HB_202	F_0089940_L11_PA	LG11	<nnxnp>	{-1}	(nn,np)	nn	np	nn	nn	np	np	np	np	np	nn	nn	np	nn	np	nn	np	np	np	np	nn	np	nn	nn	nn	np	np	nn	nn	nn	np	nn	nn	nn	nn	nn	np	nn	np	nn	nn	np	nn	np	np
LG11_HB_202	F_0089947_L11_PA	LG11	<nnxnp>	{-1}	(nn,np)	nn	np	nn	nn	np	np	np	np	np	nn	nn	np	nn	np	nn	np	np	np	np	nn	np	nn	nn	nn	np	np	nn	nn	nn	np	nn	nn	nn	nn	nn	np	nn	np	nn	nn	np	nn	np	np
LG11_HB_202	F_0089930_L11_PA	LG11	<lmxll>	{0-}	(ll,lm)	lm	ll	ll	lm	lm	lm	ll	lm	lm	lm	lm	lm	ll	lm	lm	ll	ll	ll	ll	lm	ll	ll	ll	lm	lm	ll	lm	ll	ll	ll	lm	ll	ll	ll	lm	lm	ll	ll	ll	lm	ll	ll	ll	--
LG11_HB_203	F_0090657_L11_PA	LG11	<nnxnp>	{-1}	(nn,np)	nn	np	nn	nn	np	np	np	np	np	nn	nn	np	nn	np	nn	np	np	np	np	nn	np	nn	nn	nn	np	np	nn	nn	nn	np	nn	nn	nn	nn	nn	np	nn	np	nn	nn	np	nn	np	np
LG11_HB_203	F_0090677_L11_PA	LG11	<nnxnp>	{-1}	(nn,np)	nn	np	nn	nn	np	np	np	np	np	nn	nn	np	nn	np	nn	np	np	np	np	nn	np	nn	nn	nn	np	np	nn	nn	nn	np	nn	nn	nn	nn	nn	np	nn	np	nn	nn	np	nn	np	np
LG11_HB_203	F_0090678_L11_PA	LG11	<nnxnp>	{-1}	(nn,np)	nn	np	nn	nn	np	np	np	np	np	nn	nn	np	nn	np	nn	np	np	np	np	nn	np	nn	nn	nn	np	np	nn	nn	nn	np	nn	nn	nn	nn	nn	np	nn	np	nn	nn	np	nn	np	np
LG11_HB_203	F_0090683_L11_PA	LG11	<nnxnp>	{-1}	(nn,np)	nn	np	nn	nn	np	np	np	np	np	nn	nn	np	nn	np	nn	np	np	np	np	nn	np	nn	nn	nn	np	np	nn	nn	nn	np	nn	nn	nn	nn	nn	np	nn	np	nn	nn	np	nn	np	np
F_0939149_L1_42_1	F_0939149_L1_42_1	LG11	<lmxll>	{1-}	(ll,lm)	ll	lm	lm	ll	ll	ll	lm	ll	ll	ll	ll	ll	lm	ll	ll	lm	lm	lm	ll	ll	ll	lm	lm	ll	ll	lm	ll	lm	lm	lm	ll	ll	lm	lm	ll	ll	ll	ll	lm	ll	lm	ll	lm	ll
LG11_HB_204	F_0091425_L11_PA	LG11	<nnxnp>	{-1}	(nn,np)	nn	np	nn	nn	np	np	np	np	np	nn	nn	np	nn	np	nn	np	np	np	np	nn	np	nn	nn	nn	np	np	nn	nn	nn	np	nn	nn	nn	nn	nn	np	nn	np	nn	nn	np	nn	np	np
LG11_HB_204	F_0091430_L11_PA	LG11	<nnxnp>	{-1}	(nn,np)	nn	np	nn	nn	np	np	np	np	np	nn	nn	np	nn	np	nn	np	np	np	np	nn	np	nn	nn	nn	np	np	nn	nn	nn	np	nn	nn	nn	nn	nn	np	nn	np	nn	nn	np	nn	np	np
LG11_HB_204	F_0091436_L11_PA	LG11	<nnxnp>	{-1}	(nn,np)	nn	np	nn	nn	np	np	np	np	np	nn	nn	np	nn	np	nn	np	np	np	np	nn	np	nn	nn	nn	np	np	nn	nn	nn	np	nn	nn	nn	nn	nn	np	nn	np	nn	nn	np	nn	np	np
LG11_HB_204	F_0091446_L11_PA	LG11	<nnxnp>	{-0}	(nn,np)	np	nn	np	np	nn	nn	nn	nn	nn	np	np	nn	np	nn	np	nn	nn	nn	nn	np	nn	np	np	np	nn	nn	np	np	np	nn	np	np	np	np	np	nn	np	nn	np	np	nn	np	nn	nn
LG11_HB_204.5	R_29832087_L11_PA	LG11	<lmxll>	{0-}	(ll,lm)	lm	ll	ll	lm	lm	ll	ll	lm	lm	lm	lm	lm	ll	lm	lm	ll	ll	ll	ll	lm	ll	ll	ll	lm	lm	ll	lm	ll	ll	ll	lm	ll	ll	ll	lm	lm	ll	ll	ll	lm	ll	ll	ll	lm
LG11_HB_2040_s42h1	F_0940203_L1_42_1	LG11	<lmxll>	{0-}	(ll,lm)	lm	ll	ll	lm	lm	lm	ll	lm	lm	lm	lm	lm	ll	lm	lm	ll	ll	ll	lm	lm	lm	ll	ll	lm	lm	ll	lm	ll	ll	ll	lm	lm	ll	ll	lm	lm	lm	lm	ll	lm	ll	lm	ll	lm
LG11_HB_205	F_0092083_L11_PA	LG11	<nnxnp>	{-1}	(nn,np)	nn	np	nn	nn	np	np	np	np	np	nn	nn	np	nn	np	nn	np	np	np	np	nn	np	nn	nn	nn	np	np	nn	nn	nn	np	nn	nn	nn	nn	nn	np	nn	np	nn	nn	np	nn	np	np
LG11_HB_205	R_30055645_L11_PA	LG11	<hkxhk>	{01}	(hh,hk,kk)	hk	hk	hh	hk	kk	hk	hk	kk	kk	hk	hk	kk	hh	kk	hk	kk	hk	hk	hk	hk	hk	hh	hh	hk	kk	hk	hk	hh	hh	hk	hk	hh	hh	hh	hk	kk	hh	hk	hh	hk	hk	hh	hk	kk
LG11_HB_205	F_0092079_L11_PA	LG11	<lmxll>	{0-}	(ll,lm)	lm	ll	ll	lm	lm	ll	ll	lm	lm	lm	lm	lm	ll	lm	lm	lm	ll	ll	ll	lm	ll	ll	ll	lm	lm	ll	lm	ll	ll	ll	lm	ll	ll	ll	lm	lm	ll	ll	ll	lm	ll	ll	ll	lm
LG11_HB_206	F_0092280_L11_PA	LG11	<nnxnp>	{-1}	(nn,np)	nn	np	nn	nn	np	np	np	np	np	nn	nn	np	nn	np	nn	np	np	np	np	nn	np	nn	nn	nn	np	np	nn	nn	nn	np	nn	nn	nn	nn	nn	np	nn	np	nn	nn	np	nn	np	np
LG11_HB_206	F_0092266_L11_PA	LG11	<lmxll>	{1-}	(ll,lm)	ll	lm	lm	ll	ll	lm	lm	ll	ll	ll	ll	ll	lm	ll	ll	ll	lm	lm	lm	ll	lm	lm	lm	ll	ll	lm	ll	lm	lm	lm	ll	lm	lm	lm	ll	ll	lm	lm	lm	ll	lm	lm	lm	ll
LG11_HB_206	F_0092278_L11_PA	LG11	<lmxll>	{0-}	(ll,lm)	lm	ll	ll	lm	lm	ll	ll	lm	lm	lm	lm	lm	ll	lm	lm	lm	ll	ll	ll	lm	ll	ll	ll	lm	lm	ll	lm	ll	ll	ll	lm	ll	ll	ll	lm	lm	ll	ll	ll	lm	ll	ll	ll	lm
LG11_HB_207	R_30582252_L11_PA	LG11	<nnxnp>	{-1}	(nn,np)	nn	np	nn	nn	np	np	np	np	np	nn	nn	np	nn	np	nn	np	np	np	np	nn	np	nn	nn	nn	np	np	nn	nn	nn	np	nn	nn	nn	nn	nn	np	nn	np	nn	nn	np	nn	np	np
LG11_HB_207	R_30589564_L11_PA	LG11	<nnxnp>	{-1}	(nn,np)	nn	np	nn	nn	np	np	np	np	np	nn	nn	np	nn	np	nn	np	np	np	np	nn	np	nn	nn	nn	np	np	nn	nn	nn	np	nn	nn	nn	nn	nn	np	nn	np	nn	nn	np	nn	np	np
LG11_HB_210	F_0094426_L11_PA	LG11	<nnxnp>	{-1}	(nn,np)	nn	np	nn	nn	np	np	np	np	np	nn	nn	np	nn	np	nn	np	np	np	np	nn	np	nn	nn	nn	np	np	nn	nn	nn	np	nn	nn	nn	nn	nn	np	nn	np	nn	nn	np	nn	np	np
LG11_HB_210	F_0094434_L11_PA	LG11	<nnxnp>	{-1}	(nn,np)	nn	np	nn	nn	np	np	np	np	np	nn	nn	np	nn	np	nn	np	np	np	np	nn	np	nn	nn	nn	np	np	nn	nn	nn	np	nn	nn	nn	nn	nn	np	nn	np	nn	nn	np	nn	np	np
LG11_HB_210	F_0094449_L11_PA	LG11	<nnxnp>	{-1}	(nn,np)	nn	np	nn	nn	np	np	np	np	np	nn	nn	np	nn	np	nn	np	np	np	np	nn	np	nn	nn	nn	np	np	nn	nn	nn	np	nn	nn	nn	nn	nn	np	nn	np	nn	nn	np	nn	np	np
R_32030233_L11_PA	R_32030233_L11_PA	LG11	<nnxnp>	{-1}	(nn,np)	nn	np	nn	nn	np	np	--	np	np	nn	nn	np	nn	np	nn	np	np	np	np	nn	np	nn	nn	nn	np	np	nn	nn	nn	np	nn	--	nn	nn	nn	np	nn	np	nn	nn	np	nn	np	np
LG11_HB_212	F_0095749_L11_PA	LG11	<nnxnp>	{-1}	(nn,np)	nn	np	nn	nn	np	np	np	np	np	nn	nn	np	nn	np	nn	np	nn	np	np	nn	np	nn	nn	nn	np	np	nn	nn	nn	np	nn	nn	nn	nn	nn	np	nn	np	nn	nn	np	nn	np	np
LG11_HB_212	F_0095750_L11_PA	LG11	<nnxnp>	{-1}	(nn,np)	nn	np	nn	nn	np	np	np	np	np	nn	nn	np	nn	np	nn	np	nn	np	np	nn	np	nn	nn	nn	np	np	nn	nn	nn	np	nn	nn	nn	nn	nn	np	nn	np	nn	nn	np	nn	np	np
LG11_HB_212	F_0095759_L11_PA	LG11	<nnxnp>	{-1}	(nn,np)	nn	np	nn	nn	np	np	np	np	np	nn	nn	np	nn	np	nn	np	nn	np	np	nn	np	nn	nn	nn	np	np	nn	nn	nn	np	nn	nn	nn	nn	nn	np	nn	np	nn	nn	np	nn	np	np
LG11_HB_212	GD_00647_L11_PA	LG11	<nnxnp>	{-1}	(nn,np)	nn	np	nn	nn	np	np	np	np	np	nn	nn	np	nn	np	nn	np	nn	np	np	nn	np	nn	nn	nn	np	np	nn	nn	nn	np	nn	nn	nn	nn	nn	np	nn	np	nn	nn	np	nn	np	np
LG11_HB_212	R_32550122_L11_PA	LG11	<nnxnp>	{-0}	(nn,np)	np	nn	np	np	nn	nn	nn	nn	nn	np	np	nn	np	nn	np	nn	np	nn	nn	np	nn	np	np	np	nn	nn	np	np	np	nn	np	np	np	np	np	nn	np	nn	np	np	nn	np	nn	nn
LG11_HB_213	F_0096418_L11_PA	LG11	<nnxnp>	{-1}	(nn,np)	nn	np	nn	nn	np	np	np	np	np	nn	nn	np	nn	np	nn	np	nn	nn	np	nn	np	nn	nn	nn	np	np	nn	nn	nn	np	nn	nn	nn	nn	nn	np	nn	np	nn	nn	np	nn	np	np
LG11_HB_213	F_0096420_L11_PA	LG11	<nnxnp>	{-1}	(nn,np)	nn	np	nn	nn	np	np	np	np	np	nn	nn	np	nn	np	nn	np	nn	nn	np	nn	np	nn	nn	nn	np	np	nn	nn	nn	np	nn	nn	nn	nn	nn	np	nn	np	nn	nn	np	nn	np	np
LG11_HB_213	F_0096437_L11_PA	LG11	<nnxnp>	{-1}	(nn,np)	nn	np	nn	nn	np	np	np	np	np	nn	nn	np	nn	np	nn	np	nn	nn	np	nn	np	nn	nn	nn	np	np	nn	nn	nn	np	nn	nn	nn	nn	nn	np	nn	np	nn	nn	np	nn	np	np
LG11_HB_213	GD_00566_L11_PA	LG11	<nnxnp>	{-1}	(nn,np)	nn	np	nn	nn	np	np	np	np	np	nn	nn	np	nn	np	nn	np	nn	nn	np	nn	np	nn	nn	nn	np	np	nn	nn	nn	np	nn	nn	nn	nn	nn	np	nn	np	nn	nn	np	nn	np	np
LG11_HB_214	F_0096734_L11_PA	LG11	<nnxnp>	{-1}	(nn,np)	nn	np	nn	nn	np	np	np	np	np	nn	nn	np	nn	np	nn	np	nn	nn	np	nn	np	nn	nn	nn	np	np	nn	nn	nn	np	nn	nn	nn	nn	nn	np	nn	np	nn	nn	np	nn	np	np
LG11_HB_214	F_0096742_L11_PA	LG11	<nnxnp>	{-1}	(nn,np)	nn	np	nn	nn	np	np	np	np	np	nn	nn	np	nn	np	nn	np	nn	nn	np	nn	np	nn	nn	nn	np	np	nn	nn	nn	np	nn	nn	nn	nn	nn	np	nn	np	nn	nn	np	nn	np	np
LG11_HB_214	F_0096749_L11_PA	LG11	<nnxnp>	{-1}	(nn,np)	nn	np	nn	nn	np	np	np	np	np	nn	nn	np	nn	np	nn	np	nn	nn	np	nn	np	nn	nn	nn	np	np	nn	nn	nn	np	nn	nn	nn	nn	nn	np	nn	np	nn	nn	np	nn	np	np
LG11_HB_214	F_0096768_L11_PA	LG11	<nnxnp>	{-1}	(nn,np)	nn	np	nn	nn	np	np	np	np	np	nn	nn	np	nn	np	nn	np	nn	nn	np	nn	np	nn	nn	nn	np	np	nn	nn	nn	np	nn	nn	nn	nn	nn	np	--	np	nn	nn	np	nn	np	np
LG11_HB_215	F_0097088_L11_PA	LG11	<nnxnp>	{-0}	(nn,np)	np	nn	np	np	nn	nn	nn	nn	nn	np	np	nn	np	nn	np	nn	np	np	nn	np	nn	np	np	np	nn	nn	np	np	np	nn	np	np	np	np	np	nn	np	nn	np	np	nn	np	nn	nn
LG11_HB_215	F_0097090_L11_PA	LG11	<nnxnp>	{-1}	(nn,np)	nn	np	nn	nn	np	np	np	np	np	nn	nn	np	nn	np	nn	np	nn	nn	np	nn	np	nn	nn	nn	np	np	nn	nn	nn	np	nn	nn	nn	nn	nn	np	nn	np	nn	nn	np	nn	np	np
LG11_HB_215	F_0097096_L11_PA	LG11	<nnxnp>	{-1}	(nn,np)	nn	np	nn	nn	np	np	np	np	np	nn	nn	np	nn	np	nn	np	nn	nn	np	nn	np	nn	nn	nn	np	np	nn	nn	nn	np	nn	nn	nn	nn	nn	np	nn	np	nn	nn	np	nn	np	np
LG11_HB_215	F_0097112_L11_PA	LG11	<nnxnp>	{-1}	(nn,np)	nn	np	nn	nn	np	np	np	np	np	nn	nn	np	nn	np	nn	np	nn	nn	np	nn	np	nn	nn	nn	np	np	nn	nn	nn	np	nn	nn	nn	nn	nn	np	nn	np	nn	nn	np	nn	np	np
LG11_HB_215	F_0097116_L11_PA	LG11	<nnxnp>	{-1}	(nn,np)	nn	np	nn	nn	np	np	np	np	np	nn	nn	np	nn	np	nn	np	nn	nn	np	nn	np	nn	nn	nn	np	np	nn	nn	nn	np	nn	nn	nn	nn	nn	np	nn	np	nn	nn	np	nn	np	np
LG11_HB_215	R_33462616_L11_PA	LG11	<nnxnp>	{-0}	(nn,np)	np	nn	np	np	nn	nn	nn	nn	nn	np	np	nn	np	nn	np	nn	np	np	nn	np	nn	np	np	np	nn	nn	np	np	np	nn	np	np	np	np	np	nn	np	nn	np	np	nn	np	nn	nn
LG11_HB_215	R_33465079_L11_PA	LG11	<nnxnp>	{-1}	(nn,np)	nn	np	nn	nn	np	np	np	np	np	nn	nn	np	nn	np	nn	np	nn	nn	np	nn	np	nn	nn	nn	np	np	nn	nn	nn	np	nn	nn	nn	nn	nn	np	nn	np	nn	nn	np	nn	np	np
LG11_HB_215	R_33467558_L11_PA	LG11	<nnxnp>	{-1}	(nn,np)	nn	np	nn	nn	np	np	np	np	np	nn	nn	np	nn	np	nn	np	nn	nn	np	nn	np	nn	nn	nn	np	np	nn	nn	nn	np	nn	nn	nn	nn	nn	np	nn	np	nn	nn	np	nn	np	np
LG11_HB_215.5	R_33478372_L11_PA	LG11	<nnxnp>	{-0}	(nn,np)	np	nn	np	np	nn	nn	nn	nn	nn	np	np	nn	np	nn	np	nn	np	np	nn	np	nn	np	np	np	nn	nn	np	np	np	nn	np	np	np	np	np	nn	np	nn	np	np	nn	np	nn	nn
LG11_HB_216	R_34210655_L11_PA	LG11	<nnxnp>	{-1}	(nn,np)	nn	np	nn	nn	np	np	np	np	np	nn	nn	np	nn	nn	nn	np	nn	nn	np	nn	np	nn	nn	nn	np	np	nn	nn	nn	np	nn	nn	nn	nn	nn	np	nn	np	nn	nn	np	nn	np	np
LG11_HB_216	R_34224444_L11_PA	LG11	<nnxnp>	{-1}	(nn,np)	nn	np	nn	nn	np	np	np	np	np	nn	nn	np	nn	nn	nn	np	nn	nn	np	nn	np	nn	nn	nn	np	np	nn	nn	nn	np	nn	nn	nn	nn	nn	np	nn	np	nn	nn	np	nn	np	np
LG11_HB_217	F_0098934_L11_PA	LG11	<nnxnp>	{-1}	(nn,np)	nn	np	nn	nn	np	np	np	np	np	nn	nn	np	nn	nn	nn	np	nn	nn	np	nn	np	nn	nn	nn	np	np	nn	nn	nn	np	--	nn	nn	nn	nn	np	nn	np	nn	nn	np	nn	np	np
cR_37675625_L11_PA	R_37675625_L11_PA	LG11	<lmxll>	{0-}	(ll,lm)	lm	ll	ll	lm	lm	ll	ll	ll	lm	lm	lm	lm	ll	lm	lm	lm	ll	ll	ll	lm	ll	lm	ll	ll	lm	ll	ll	ll	ll	lm	lm	ll	ll	ll	lm	lm	ll	ll	lm	lm	ll	ll	ll	lm
LG11_HB_218	F_0099335_L11_PA	LG11	<nnxnp>	{-1}	(nn,np)	nn	np	nn	nn	np	np	np	np	np	nn	nn	np	nn	nn	nn	np	nn	nn	np	nn	np	nn	nn	nn	np	np	nn	nn	nn	np	nn	nn	nn	nn	nn	np	nn	np	nn	nn	np	nn	np	np
LG11_HB_2192_s44h1	F_0996794_L5_44_1	LG11	<lmxll>	{0-}	(ll,lm)	lm	ll	ll	lm	lm	lm	ll	lm	lm	lm	lm	lm	ll	lm	lm	ll	ll	ll	lm	lm	lm	ll	ll	lm	lm	ll	lm	ll	ll	ll	lm	lm	ll	ll	lm	lm	lm	lm	ll	lm	ll	lm	ll	lm
LG11_HB_2192_s44h1	F_0996803_L5_44_1	LG11	<lmxll>	{0-}	(ll,lm)	lm	ll	ll	lm	lm	lm	ll	lm	lm	lm	lm	lm	ll	lm	lm	ll	ll	ll	lm	lm	lm	ll	ll	lm	lm	ll	lm	ll	ll	ll	lm	lm	ll	ll	lm	lm	lm	lm	ll	lm	ll	lm	ll	lm
LG11_HB_223	F_0100849_L11_PA	LG11	<lmxll>	{0-}	(ll,lm)	lm	ll	ll	lm	lm	ll	ll	ll	lm	lm	lm	lm	ll	lm	lm	lm	ll	ll	ll	lm	ll	ll	ll	ll	lm	ll	lm	ll	ll	lm	lm	ll	ll	ll	lm	lm	ll	ll	lm	lm	ll	ll	ll	lm
LG11_HB_223	F_0100854_L11_PA	LG11	<lmxll>	{0-}	(ll,lm)	lm	ll	ll	lm	lm	ll	ll	ll	lm	lm	lm	lm	ll	lm	lm	lm	ll	ll	ll	lm	ll	ll	ll	ll	lm	ll	lm	ll	ll	lm	lm	ll	ll	ll	--	lm	ll	ll	lm	lm	ll	ll	ll	lm
LG11_HB_223.5	R_35954489_L11_PA	LG11	<lmxll>	{0-}	(ll,lm)	lm	ll	ll	lm	lm	ll	ll	ll	lm	lm	lm	lm	ll	lm	lm	lm	ll	ll	ll	lm	ll	ll	ll	ll	lm	ll	lm	ll	ll	lm	lm	ll	ll	ll	lm	lm	ll	ll	lm	lm	ll	ll	ll	lm
LG11_HB_223.5	R_35958135_L11_PA	LG11	<lmxll>	{0-}	(ll,lm)	lm	ll	ll	lm	lm	ll	ll	ll	lm	lm	lm	lm	ll	lm	lm	lm	ll	ll	ll	lm	ll	ll	ll	ll	lm	ll	lm	ll	ll	lm	lm	ll	ll	ll	lm	lm	ll	ll	lm	lm	ll	ll	ll	lm
LG11_HB_223.5	R_35967392_L11_PA	LG11	<lmxll>	{0-}	(ll,lm)	lm	ll	ll	lm	lm	ll	ll	ll	lm	lm	lm	lm	ll	lm	lm	lm	ll	ll	ll	lm	ll	ll	ll	ll	lm	ll	lm	ll	ll	lm	lm	ll	ll	ll	lm	lm	ll	ll	lm	lm	ll	ll	ll	lm
LG11_HB_223.5	R_36008454_L11_PA	LG11	<lmxll>	{0-}	(ll,lm)	lm	ll	ll	lm	lm	ll	ll	ll	lm	lm	lm	lm	ll	lm	lm	lm	ll	ll	ll	lm	ll	ll	ll	ll	lm	ll	lm	ll	ll	lm	lm	ll	ll	ll	lm	lm	ll	ll	lm	lm	ll	ll	ll	lm
LG11_HB_223.5	R_36011885_L11_PA	LG11	<lmxll>	{0-}	(ll,lm)	lm	ll	ll	lm	lm	ll	ll	ll	lm	lm	lm	lm	ll	lm	lm	lm	ll	ll	ll	lm	ll	ll	ll	ll	lm	ll	lm	ll	ll	lm	lm	ll	ll	ll	lm	lm	ll	ll	lm	lm	ll	ll	ll	lm
LG11_HB_224	F_0101336_L11_PA	LG11	<lmxll>	{0-}	(ll,lm)	lm	ll	ll	lm	lm	ll	ll	ll	lm	lm	lm	lm	ll	lm	lm	lm	ll	ll	ll	lm	ll	ll	ll	ll	lm	ll	lm	ll	ll	lm	lm	ll	ll	ll	lm	lm	ll	ll	lm	lm	ll	ll	ll	lm
LG11_HB_224	F_0101355_L11_PA	LG11	<lmxll>	{0-}	(ll,lm)	lm	ll	ll	lm	lm	ll	ll	ll	lm	lm	lm	lm	ll	lm	lm	lm	ll	ll	ll	lm	ll	ll	ll	ll	lm	ll	lm	ll	ll	lm	lm	ll	ll	ll	lm	--	ll	ll	lm	lm	ll	ll	ll	lm
LG11_HB_2246_s39h1	F_1017320_L7_39_1	LG11	<hkxhk>	{01}	(hh,hk,kk)	hk	hk	hh	hk	kk	kk	hk	kk	kk	hk	hk	kk	hh	kk	hk	hk	hk	hk	hk	hk	hk	hh	hh	hk	kk	hk	hk	hh	hh	hk	hk	hh	hh	hh	hk	kk	hh	hk	hh	hk	hk	hh	hk	kk
LG11_HB_2246_s39h1	F_1017322_L7_39_1	LG11	<hkxhk>	{10}	(hh,hk,kk)	hk	hk	kk	hk	hh	hh	hk	hh	hh	hk	hk	hh	kk	hh	hk	hk	hk	hk	hk	hk	hk	kk	kk	hk	hh	hk	hk	kk	kk	hk	hk	kk	kk	kk	hk	hh	kk	hk	kk	hk	hk	kk	hk	hh
LG11_HB_2246_s39h1	F_1017327_L7_39_1	LG11	<hkxhk>	{10}	(hh,hk,kk)	hk	hk	kk	hk	hh	hh	hk	hh	hh	hk	hk	hh	kk	hh	hk	hk	hk	hk	hk	hk	hk	kk	kk	hk	hh	hk	hk	kk	kk	hk	hk	kk	kk	kk	hk	hh	kk	hk	kk	hk	hk	kk	hk	hh
LG11_HB_225	R_36931755_L11_PA	LG11	<hkxhk>	{11}	(hh,hk,kk)	hh	kk	hk	hh	hk	kk	kk	kk	hk	hh	hh	hk	hk	hh	hh	hk	hk	hk	kk	hh	kk	hk	hk	hk	hk	kk	hh	kk	hk	hk	hh	hk	hk	hk	hh	hk	hk	kk	hh	hh	kk	hk	kk	hk
LG11_HB_227	F_0103138_L11_PA	LG11	<lmxll>	{0-}	(ll,lm)	lm	ll	ll	lm	lm	ll	ll	ll	lm	lm	lm	lm	ll	lm	lm	lm	ll	ll	ll	lm	ll	lm	ll	ll	lm	ll	ll	ll	ll	lm	lm	ll	ll	ll	lm	lm	ll	ll	lm	lm	ll	ll	ll	lm
LG11_HB_227	F_0103141_L11_PA	LG11	<lmxll>	{0-}	(ll,lm)	lm	ll	ll	lm	lm	ll	ll	ll	lm	lm	lm	lm	ll	lm	lm	lm	ll	ll	ll	lm	ll	lm	ll	ll	lm	ll	ll	ll	ll	lm	lm	ll	ll	ll	lm	lm	ll	ll	lm	lm	ll	ll	ll	lm
LG11_HB_227	F_0103157_L11_PA	LG11	<lmxll>	{0-}	(ll,lm)	lm	ll	ll	lm	lm	ll	ll	ll	lm	lm	lm	lm	ll	lm	lm	lm	ll	ll	ll	lm	ll	lm	ll	ll	lm	ll	ll	ll	ll	lm	lm	--	ll	ll	lm	lm	ll	ll	lm	lm	ll	ll	ll	lm
LG11_HB_227	F_0103160_L11_PA	LG11	<lmxll>	{0-}	(ll,lm)	lm	ll	ll	lm	lm	ll	ll	ll	lm	lm	lm	lm	ll	lm	lm	lm	ll	ll	ll	lm	ll	lm	ll	ll	lm	ll	ll	ll	ll	lm	lm	ll	ll	ll	lm	lm	ll	ll	lm	lm	ll	ll	ll	lm
LG11_HB_230	F_0104745_L11_PA	LG11	<lmxll>	{1-}	(ll,lm)	ll	lm	lm	ll	ll	lm	lm	lm	ll	ll	ll	ll	lm	ll	ll	ll	lm	lm	lm	lm	lm	ll	lm	lm	ll	lm	lm	lm	lm	ll	ll	lm	lm	lm	ll	ll	lm	lm	ll	ll	lm	lm	lm	ll
LG11_HB_230	F_0104752_L11_PA	LG11	<lmxll>	{0-}	(ll,lm)	lm	ll	ll	lm	lm	ll	ll	ll	lm	lm	lm	lm	ll	lm	lm	lm	ll	ll	ll	ll	ll	lm	ll	ll	lm	ll	ll	ll	ll	lm	lm	ll	ll	ll	lm	lm	ll	ll	lm	lm	ll	ll	ll	lm
LG11_HB_230	F_0104753_L11_PA	LG11	<lmxll>	{1-}	(ll,lm)	ll	lm	lm	ll	ll	lm	lm	lm	ll	ll	ll	ll	lm	ll	ll	ll	lm	lm	lm	lm	lm	ll	lm	lm	ll	lm	lm	lm	lm	ll	ll	lm	lm	lm	ll	ll	lm	lm	ll	ll	lm	lm	lm	ll
LG11_HB_230	F_0104743_L11_PA	LG11	<nnxnp>	{-1}	(nn,np)	nn	np	nn	nn	np	np	np	np	np	nn	nn	np	nn	nn	np	np	nn	nn	np	nn	nn	nn	np	nn	np	np	nn	np	nn	np	np	nn	nn	nn	nn	np	nn	np	nn	nn	np	nn	np	np
LG11_HB_230	F_0104744_L11_PA	LG11	<nnxnp>	{-1}	(nn,np)	nn	np	nn	nn	np	np	np	np	np	nn	nn	np	nn	nn	np	np	nn	nn	np	nn	nn	nn	np	nn	np	np	nn	np	nn	np	np	nn	nn	nn	nn	np	nn	np	nn	nn	np	nn	np	np
LG11_HB_230	F_0104755_L11_PA	LG11	<nnxnp>	{-0}	(nn,np)	np	nn	np	np	nn	nn	nn	nn	nn	np	np	nn	np	np	nn	nn	np	np	nn	np	np	np	nn	np	nn	nn	np	nn	np	nn	nn	np	np	np	np	nn	np	nn	np	np	nn	np	nn	nn
LG11_HB_230	R_38697189_L11_PA	LG11	<nnxnp>	{-0}	(nn,np)	np	nn	np	np	nn	nn	nn	nn	nn	np	np	nn	np	np	nn	nn	np	np	nn	np	np	np	nn	np	nn	nn	np	nn	np	nn	nn	np	np	np	np	nn	np	nn	np	np	nn	np	nn	nn
LG11_HB_230	R_38702850_L11_PA	LG11	<nnxnp>	{-1}	(nn,np)	nn	np	nn	nn	np	np	np	np	np	nn	nn	np	nn	nn	np	np	nn	nn	np	nn	nn	nn	np	nn	np	np	nn	np	nn	np	np	nn	nn	nn	nn	np	nn	np	nn	nn	np	nn	np	np
LG11_HB_230.5	R_38742272_L11_PA	LG11	<hkxhk>	{11}	(hh,hk,kk)	hh	kk	hk	hh	hk	kk	kk	kk	hk	hh	hh	hk	hk	hh	hk	hk	hk	hk	kk	hk	hk	hh	kk	hk	hk	kk	hk	kk	hk	hk	hk	hk	hk	hk	hh	hk	hk	kk	hh	hh	kk	hk	kk	hk
LG11_HB_231	F_0105088_L11_PA	LG11	<hkxhk>	{00}	(hh,hk,kk)	kk	hh	hk	kk	hk	hh	hh	hh	hk	kk	kk	hk	hk	kk	hk	hk	hk	hk	hh	hk	hk	kk	hh	hk	hk	hh	hk	hh	hk	hk	hk	hk	hk	hk	kk	hk	hk	hh	kk	kk	hh	hk	hh	hk
LG11_HB_231	F_0105096_L11_PA	LG11	<lmxll>	{0-}	(ll,lm)	lm	ll	ll	lm	lm	ll	ll	ll	lm	lm	lm	lm	ll	lm	lm	lm	ll	ll	ll	ll	ll	lm	ll	ll	lm	ll	ll	ll	ll	lm	lm	ll	ll	ll	lm	lm	ll	ll	lm	lm	ll	ll	ll	lm
LG11_HB_231	F_0105100_L11_PA	LG11	<lmxll>	{0-}	(ll,lm)	lm	ll	ll	lm	lm	ll	ll	ll	lm	lm	lm	lm	ll	lm	lm	lm	ll	ll	ll	ll	ll	lm	ll	ll	lm	ll	ll	ll	ll	lm	lm	ll	ll	ll	lm	lm	ll	ll	lm	lm	ll	ll	ll	lm
LG11_HB_231	F_0105104_L11_PA	LG11	<hkxhk>	{00}	(hh,hk,kk)	kk	hh	hk	kk	hk	hh	hh	hh	hk	kk	kk	hk	hk	kk	hk	hk	hk	hk	hh	hk	hk	kk	hh	hk	hk	hh	hk	hh	hk	hk	hk	hk	hk	hk	kk	hk	hk	hh	kk	kk	hh	hk	hh	hk
LG11_HB_231	F_0105122_L11_PA	LG11	<lmxll>	{0-}	(ll,lm)	lm	ll	ll	lm	lm	ll	ll	ll	lm	lm	lm	lm	ll	lm	lm	lm	ll	ll	ll	ll	ll	lm	ll	ll	lm	ll	ll	ll	ll	lm	lm	ll	ll	ll	lm	lm	ll	ll	lm	lm	ll	ll	ll	lm
LG11_HB_231	F_0105116_L11_PA	LG11	<nnxnp>	{-1}	(nn,np)	nn	np	nn	nn	np	np	np	np	np	nn	nn	np	nn	nn	np	np	nn	nn	np	nn	nn	nn	np	nn	np	np	nn	np	nn	np	np	nn	nn	nn	nn	np	nn	np	nn	nn	np	nn	np	np
LG11_HB_232	F_0105553_L11_PA	LG11	<lmxll>	{0-}	(ll,lm)	lm	ll	ll	lm	lm	ll	ll	ll	lm	lm	lm	lm	ll	lm	lm	lm	ll	ll	ll	ll	ll	lm	ll	ll	lm	ll	ll	ll	ll	lm	lm	ll	ll	ll	lm	lm	ll	ll	lm	lm	ll	ll	ll	lm
LG11_HB_232	F_0105550_L11_PA	LG11	<nnxnp>	{-0}	(nn,np)	np	nn	np	np	nn	nn	nn	nn	nn	np	np	nn	np	np	nn	nn	np	np	nn	np	np	np	nn	np	nn	nn	np	nn	np	nn	nn	np	np	np	np	nn	np	nn	np	np	nn	np	nn	nn
LG11_HB_232	F_0105552_L11_PA	LG11	<nnxnp>	{-1}	(nn,np)	nn	np	nn	nn	np	np	np	np	np	nn	nn	np	nn	nn	np	np	nn	nn	np	nn	nn	nn	np	nn	np	np	nn	np	nn	np	np	nn	nn	nn	nn	np	nn	np	nn	nn	np	nn	np	np
LG11_HB_232	F_0105555_L11_PA	LG11	<nnxnp>	{-0}	(nn,np)	np	nn	np	np	nn	nn	nn	nn	nn	np	np	nn	np	np	nn	nn	np	np	nn	np	np	np	nn	np	nn	nn	np	nn	np	nn	nn	np	np	np	np	nn	np	nn	np	np	nn	np	nn	nn
LG11_HB_232	F_0105556_L11_PA	LG11	<nnxnp>	{-0}	(nn,np)	np	nn	np	np	nn	nn	nn	nn	nn	np	np	nn	np	np	nn	nn	np	np	nn	np	np	np	nn	np	nn	nn	np	nn	np	nn	nn	np	np	np	np	nn	np	nn	np	np	nn	np	nn	nn
LG11_HB_232	R_39149329_L11_PA	LG11	<nnxnp>	{-0}	(nn,np)	np	nn	np	np	nn	nn	nn	nn	nn	np	np	nn	np	np	nn	nn	np	np	nn	np	np	np	nn	np	nn	nn	np	nn	np	nn	nn	np	np	np	np	nn	np	nn	np	np	nn	np	nn	nn
R_39190659_L11_PA	R_39190659_L11_PA	LG11	<nnxnp>	{-0}	(nn,np)	np	nn	np	np	nn	nn	nn	nn	nn	np	np	nn	np	np	nn	nn	np	np	nn	np	np	np	nn	np	nn	nn	np	nn	np	nn	nn	np	np	np	np	nn	np	nn	np	np	nn	np	nn	nn
LG11_HB_233	F_0106095_L11_PA	LG11	<lmxll>	{0-}	(ll,lm)	lm	ll	ll	lm	lm	ll	ll	ll	lm	lm	lm	lm	lm	lm	lm	lm	ll	ll	ll	ll	ll	lm	ll	ll	lm	ll	ll	ll	ll	lm	lm	ll	ll	ll	lm	lm	ll	ll	lm	lm	ll	ll	ll	lm
LG11_HB_233	F_0106112_L11_PA	LG11	<hkxhk>	{11}	(hh,hk,kk)	hh	kk	hk	hh	hk	kk	kk	kk	hk	hh	hh	hk	hh	hh	hk	hk	hk	hk	kk	hk	hk	hh	kk	hk	hk	kk	hk	kk	hk	hk	hk	hk	hk	hk	hh	hk	hk	kk	hh	hh	kk	hk	kk	hk
LG11_HB_233	F_0106115_L11_PA	LG11	<nnxnp>	{-0}	(nn,np)	np	nn	np	np	nn	nn	nn	nn	nn	np	np	nn	np	np	nn	nn	np	np	nn	np	np	np	nn	np	nn	nn	np	nn	np	nn	nn	np	np	np	np	nn	np	nn	np	np	nn	np	nn	nn
LG11_HB_233	F_0106133_L11_PA	LG11	<lmxll>	{0-}	(ll,lm)	lm	ll	ll	lm	lm	ll	ll	ll	lm	lm	lm	lm	lm	lm	lm	lm	ll	ll	ll	ll	ll	lm	ll	ll	lm	ll	ll	ll	ll	lm	lm	ll	ll	ll	lm	lm	ll	ll	lm	lm	ll	ll	ll	lm
LG11_HB_2337_s48h2	F_1055659_L11_48_2	LG11	<nnxnp>	{-1}	(nn,np)	nn	nn	nn	nn	np	np	np	nn	nn	np	nn	nn	np	np	nn	nn	np	np	np	nn	nn	nn	nn	np	np	np	nn	np	np	nn	nn	nn	np	np	nn	nn	nn	np	np	np	nn	nn	np	np
LG11_HB_2337_s48h2	F_1055661_L11_48_2	LG11	<lmxll>	{1-}	(ll,lm)	lm	lm	ll	ll	lm	lm	lm	lm	ll	lm	lm	ll	lm	lm	lm	lm	lm	ll	ll	ll	ll	ll	lm	lm	ll	ll	lm	lm	lm	lm	ll	ll	lm	ll	lm	lm	ll	ll	lm	lm	lm	ll	lm	ll
LG11_HB_2338_s48h2	F_1055739_L11_48_2	LG11	<lmxll>	{0-}	(ll,lm)	ll	ll	lm	lm	ll	ll	ll	ll	lm	ll	ll	lm	ll	ll	ll	ll	ll	lm	lm	lm	lm	lm	ll	ll	lm	lm	ll	ll	ll	ll	lm	lm	ll	lm	ll	ll	lm	lm	ll	ll	ll	lm	ll	lm
LG11_HB_2338_s48h2	F_1055740_L11_48_2	LG11	<nnxnp>	{-0}	(nn,np)	np	np	np	np	nn	nn	nn	np	np	nn	np	np	nn	nn	np	np	nn	nn	nn	np	np	nn	np	nn	nn	nn	np	nn	nn	np	np	np	nn	nn	np	np	np	nn	nn	nn	np	np	nn	nn
LG11_HB_2338_s48h2	F_1055746_L11_48_2	LG11	<nnxnp>	{-0}	(nn,np)	np	np	np	np	nn	nn	nn	np	np	nn	np	np	nn	nn	np	np	nn	nn	nn	np	np	nn	np	nn	nn	nn	np	nn	nn	np	np	np	nn	nn	np	np	np	nn	nn	nn	np	np	nn	nn
F_1056194_L11_51_2	F_1056194_L11_51_2	LG11	<lmxll>	{0-}	(ll,lm)	ll	ll	lm	lm	lm	ll	ll	ll	lm	ll	ll	lm	ll	ll	lm	ll	ll	ll	lm	lm	lm	lm	ll	ll	lm	ll	lm	ll	ll	ll	lm	lm	ll	lm	ll	lm	lm	lm	ll	ll	ll	lm	ll	lm
LG11_HB_234	F_0106666_L11_PA	LG11	<hkxhk>	{01}	(hh,hk,kk)	hk	hk	hh	hk	kk	hk	hk	hk	kk	hk	hk	kk	hk	hk	kk	kk	hh	hh	hk	hh	hh	hk	hk	hh	kk	hk	hh	hk	hh	kk	kk	hh	hh	hh	hk	kk	hh	hk	hk	hk	hk	hh	kk	kk
LG11_HB_234	F_0106668_L11_PA	LG11	<lmxll>	{1-}	(ll,lm)	ll	lm	lm	ll	ll	lm	lm	lm	ll	ll	ll	ll	ll	ll	ll	ll	lm	lm	lm	lm	lm	ll	lm	lm	ll	lm	lm	lm	lm	ll	ll	lm	lm	lm	ll	ll	lm	lm	ll	ll	lm	lm	ll	ll
LG11_HB_234	F_0106671_L11_PA	LG11	<hkxhk>	{10}	(hh,hk,kk)	hk	hk	kk	hk	hh	hk	hk	hk	hh	hk	hk	hh	hk	hk	hh	hh	kk	kk	hk	kk	kk	hk	hk	kk	hh	hk	kk	hk	kk	hh	hh	kk	kk	kk	hk	hh	kk	hk	hk	hk	hk	kk	hh	hh
LG11_HB_234	F_0106675_L11_PA	LG11	<lmxll>	{1-}	(ll,lm)	ll	lm	lm	ll	ll	lm	lm	lm	ll	ll	ll	ll	ll	ll	ll	ll	lm	lm	lm	lm	lm	ll	lm	lm	ll	lm	lm	lm	lm	ll	ll	lm	lm	lm	ll	ll	lm	lm	ll	ll	lm	lm	ll	ll
LG11_HB_234	R_39786717_L11_PA	LG11	<nnxnp>	{-0}	(nn,np)	np	nn	np	np	nn	nn	nn	nn	nn	np	np	nn	np	np	nn	nn	np	np	nn	np	np	np	nn	np	nn	nn	np	nn	np	nn	nn	np	np	np	np	nn	np	nn	np	np	nn	np	nn	nn
LG11_HB_234.5	R_39914254_L11_PA	LG11	<nnxnp>	{-0}	(nn,np)	np	nn	np	np	nn	nn	nn	nn	nn	np	np	nn	np	np	nn	nn	np	np	nn	np	np	np	nn	np	nn	nn	np	nn	np	nn	nn	np	np	np	np	nn	np	nn	np	np	nn	np	nn	nn
LG11_HB_234.5	R_39914390_L11_PA	LG11	<nnxnp>	{-0}	(nn,np)	np	nn	np	np	nn	nn	nn	nn	nn	np	np	nn	np	np	nn	nn	np	np	nn	np	np	np	nn	np	nn	nn	np	nn	np	nn	nn	np	np	np	np	nn	np	nn	np	np	nn	np	nn	nn
LG11_HB_2340.5_s51h2	R_8427560_L11_51_2	LG11	<nnxnp>	{-0}	(nn,np)	np	np	np	np	nn	nn	nn	nn	np	nn	np	nn	nn	nn	np	np	nn	nn	nn	np	nn	nn	np	nn	nn	np	np	nn	nn	nn	np	np	nn	np	np	np	np	nn	nn	nn	nn	np	nn	nn
LG11_HB_2340_s51h2	F_1056407_L11_51_2	LG11	<lmxll>	{0-}	(ll,lm)	ll	ll	ll	lm	lm	lm	ll	ll	lm	ll	ll	lm	ll	ll	lm	ll	ll	ll	lm	lm	lm	lm	ll	lm	lm	ll	lm	ll	ll	ll	lm	lm	ll	lm	ll	lm	lm	lm	ll	ll	ll	lm	ll	lm
LG11_HB_2342_s53h2	F_1056722_L11_53_2	LG11	<hkxhk>	{11}	(h-,kk)	h-	h-	h-	h-	h-	h-	kk	kk	h-	h-	h-	h-	kk	h-	h-	h-	kk	kk	h-	h-	h-	h-	h-	h-	h-	h-	h-	h-	kk	kk	h-	h-	h-	h-	h-	h-	h-	h-	h-	kk	kk	h-	kk	h-
LG11_HB_2342_s53h2	F_1056718_L11_53_2	LG11	<hkxhk>	{00}	(hh,hk,kk)	hk	hk	hk	kk	hk	hk	hh	hh	kk	hk	kk	hk	hh	hk	kk	hk	hh	hh	hk	hk	hk	hk	hk	kk	hk	hk	kk	hk	hh	hh	kk	kk	hk	hk	kk	kk	kk	hk	hk	hh	hh	kk	hh	hk
LG11_HB_2342_s53h2	F_1056726_L11_53_2	LG11	<hkxhk>	{00}	(hh,hk,kk)	hk	hk	hk	kk	hk	hk	hh	hh	kk	hk	kk	hk	hh	hk	kk	hk	hh	hh	hk	hk	hk	hk	hk	kk	hk	hk	kk	hk	hh	hh	kk	kk	hk	hk	kk	kk	kk	hk	hk	hh	hh	kk	hh	hk
LG11_HB_2343_s53h2	F_1056905_L11_53_2	LG11	<nnxnp>	{-0}	(nn,np)	np	np	np	nn	nn	nn	nn	nn	np	np	np	nn	nn	nn	np	np	nn	nn	nn	nn	nn	nn	np	np	nn	nn	np	np	nn	nn	np	np	np	np	np	np	np	nn	np	nn	nn	np	nn	nn
LG11_HB_2343_s53h2	F_1056907_L11_53_2	LG11	<nnxnp>	{-0}	(nn,np)	np	np	np	nn	nn	nn	nn	nn	np	np	np	nn	nn	nn	np	np	nn	nn	nn	nn	nn	nn	np	np	nn	nn	np	np	nn	nn	np	np	np	np	np	np	np	nn	np	nn	nn	np	nn	nn
LG11_HB_2344_s53h2	F_1056990_L11_53_2	LG11	<lmxll>	{0-}	(ll,lm)	ll	ll	ll	lm	lm	lm	ll	lm	lm	lm	lm	lm	ll	lm	lm	ll	ll	ll	lm	lm	lm	ll	ll	lm	lm	ll	lm	ll	ll	ll	lm	lm	ll	ll	lm	lm	lm	lm	ll	lm	ll	lm	ll	lm
LG11_HB_2344_s53h2	F_1056992_L11_53_2	LG11	<nnxnp>	{-0}	(nn,np)	np	np	np	nn	nn	nn	nn	nn	np	np	np	nn	nn	nn	np	np	nn	nn	nn	nn	nn	nn	np	np	nn	nn	np	np	nn	nn	np	np	np	np	np	np	np	nn	np	nn	nn	np	nn	nn
LG11_HB_2344_s53h2	F_1057003_L11_53_2	LG11	<nnxnp>	{-0}	(nn,np)	np	np	np	nn	nn	nn	nn	nn	np	np	np	nn	nn	nn	np	np	nn	nn	nn	nn	nn	nn	np	np	nn	nn	np	np	nn	nn	np	np	np	np	np	np	np	nn	np	nn	nn	np	nn	nn
LG11_HB_2344_s53h2	F_1057011_L11_53_2	LG11	<hkxhk>	{11}	(hh,hk,kk)	hk	hk	hk	hk	hk	hk	kk	hk	hh	hh	hh	hk	kk	hk	hh	hk	kk	kk	hk	hk	hk	kk	hk	hh	hk	kk	hh	hk	kk	kk	hh	hh	hk	hk	hh	hh	hh	hk	hk	hk	kk	hh	kk	hk
LG11_HB_2344_s53h2	F_1057014_L11_53_2	LG11	<nnxnp>	{-0}	(nn,np)	np	np	np	nn	nn	nn	nn	nn	np	--	np	nn	nn	nn	np	np	nn	nn	nn	nn	nn	nn	np	--	nn	nn	np	np	nn	nn	--	np	np	np	np	np	np	nn	np	nn	nn	np	nn	nn
LG11_HB_2344_s53h2	F_1057021_L11_53_2	LG11	<hkxhk>	{11}	(hh,hk,kk)	hk	hk	hk	hk	hk	hk	kk	hk	hh	hh	hh	hk	kk	hk	hh	hk	kk	kk	hk	hk	hk	kk	hk	hh	hk	kk	hh	hk	kk	kk	hh	hh	hk	hk	hh	hh	hh	hk	hk	hk	kk	hh	kk	hk
LG11_HB_2344_s53h2	F_1057023_L11_53_2	LG11	<nnxnp>	{-0}	(nn,np)	np	np	np	nn	nn	nn	nn	nn	np	np	np	nn	nn	nn	np	np	nn	nn	nn	nn	nn	nn	np	np	nn	nn	np	np	nn	nn	np	np	np	np	np	np	np	nn	np	nn	nn	np	nn	nn
F_1058256_L11_59_2	F_1058256_L11_59_2	LG11	<nnxnp>	{-1}	(nn,np)	nn	np	nn	nn	np	--	np	np	np	nn	nn	np	nn	np	nn	np	np	np	np	nn	np	nn	nn	nn	--	np	nn	nn	nn	np	nn	nn	nn	nn	nn	np	nn	np	nn	nn	np	nn	np	np
LG11_HB_235	F_0107062_L11_PA	LG11	<nnxnp>	{-1}	(nn,np)	nn	np	nn	nn	np	np	np	np	np	nn	nn	np	nn	nn	np	np	nn	nn	np	nn	nn	nn	np	nn	np	np	nn	np	nn	np	np	nn	nn	nn	nn	np	nn	np	nn	nn	np	nn	np	np
LG11_HB_235	F_0107064_L11_PA	LG11	<lmxll>	{0-}	(ll,lm)	lm	ll	ll	lm	lm	ll	ll	ll	lm	lm	lm	lm	lm	lm	lm	lm	ll	ll	ll	ll	ll	lm	ll	ll	lm	ll	ll	ll	ll	lm	lm	ll	ll	ll	lm	lm	ll	ll	lm	lm	ll	ll	lm	lm
LG11_HB_235	GD_00182_L11_PA	LG11	<lmxll>	{1-}	(ll,lm)	ll	lm	lm	ll	ll	lm	lm	lm	ll	ll	ll	ll	ll	ll	ll	ll	lm	lm	lm	lm	lm	ll	lm	lm	ll	lm	lm	lm	lm	ll	ll	lm	lm	lm	ll	ll	lm	lm	ll	ll	lm	lm	ll	ll
LG11_HB_235	R_40016890_L11_PA	LG11	<nnxnp>	{-0}	(nn,np)	np	nn	np	np	nn	nn	nn	nn	nn	np	np	nn	np	np	nn	nn	np	np	nn	np	np	np	nn	np	nn	nn	np	nn	np	nn	nn	np	np	np	np	nn	np	nn	np	np	nn	np	nn	nn
LG11_HB_235.5	R_40045235_L11_PA	LG11	<nnxnp>	{-0}	(nn,np)	np	nn	np	np	nn	nn	nn	nn	nn	np	np	nn	np	np	nn	nn	np	np	nn	np	np	np	nn	np	nn	nn	np	nn	np	nn	nn	np	np	np	np	nn	np	nn	np	np	nn	np	nn	nn
LG11_HB_2408_s87h2	F_1072865_L15_87_2	LG11	<lmxll>	{1-}	(ll,lm)	ll	lm	lm	ll	ll	ll	lm	ll	ll	ll	ll	ll	lm	ll	ll	lm	lm	lm	lm	ll	ll	lm	lm	ll	ll	lm	ll	lm	lm	lm	ll	ll	lm	lm	ll	ll	ll	ll	lm	ll	lm	lm	lm	ll
LG11_HB_2408_s87h2	F_1072869_L15_87_2	LG11	<nnxnp>	{-0}	(nn,np)	np	nn	np	np	nn	nn	nn	nn	nn	np	np	nn	np	nn	np	nn	nn	nn	nn	np	nn	np	np	np	nn	nn	np	np	np	nn	np	np	np	np	np	nn	np	nn	np	np	nn	np	nn	nn
LG11_HB_2408_s87h2	F_1072883_L15_87_2	LG11	<hkxhk>	{01}	(hh,hk,kk)	hk	hk	hh	hk	kk	kk	hk	kk	kk	hk	hk	kk	hh	kk	hk	hk	hk	hk	hk	hk	kk	hh	hh	hk	kk	hk	hk	hh	hh	hk	hk	hk	hh	hh	hk	kk	hk	kk	hh	hk	hk	hh	hk	kk
LG11_HB_245	F_0111925_L12_PA	LG11	<lmxll>	{0-}	(ll,lm)	lm	ll	ll	lm	lm	lm	ll	lm	lm	lm	lm	lm	ll	lm	lm	ll	ll	ll	lm	lm	lm	ll	ll	lm	lm	ll	lm	ll	ll	ll	lm	lm	ll	ll	lm	lm	lm	lm	ll	lm	ll	lm	ll	lm
LG11_HB_245	F_0111911_L12_PA	LG11	<lmxll>	{1-}	(ll,lm)	ll	lm	lm	ll	ll	ll	lm	ll	ll	ll	ll	ll	lm	ll	ll	lm	lm	lm	ll	ll	ll	lm	lm	ll	ll	lm	ll	lm	lm	lm	ll	ll	lm	lm	ll	ll	ll	ll	lm	ll	lm	ll	lm	ll
LG11_HB_245	F_0111922_L12_PA	LG11	<lmxll>	{1-}	(ll,lm)	ll	lm	lm	ll	ll	ll	lm	ll	ll	ll	ll	ll	lm	ll	ll	lm	lm	lm	ll	ll	ll	lm	lm	ll	ll	lm	ll	lm	lm	lm	ll	ll	lm	lm	ll	ll	ll	ll	lm	ll	lm	ll	lm	ll
LG11_HB_245	F_0111924_L12_PA	LG11	<lmxll>	{1-}	(ll,lm)	ll	lm	lm	ll	ll	ll	lm	ll	ll	ll	ll	ll	lm	ll	ll	lm	lm	lm	ll	ll	ll	lm	lm	ll	ll	lm	ll	lm	lm	lm	ll	ll	lm	lm	ll	ll	ll	ll	lm	ll	lm	ll	lm	ll
LG11_HB_2464_s50h2	F_1085947_L2_50_2	LG11	<lmxll>	{1-}	(ll,lm)	ll	lm	lm	ll	ll	ll	lm	ll	ll	ll	ll	ll	lm	ll	ll	lm	lm	lm	ll	ll	ll	lm	lm	ll	ll	lm	ll	lm	lm	lm	ll	ll	lm	lm	ll	ll	ll	ll	lm	ll	lm	ll	lm	ll
LG11_HB_2464_s50h2	F_1085951_L2_50_2	LG11	<lmxll>	{1-}	(ll,lm)	ll	lm	lm	ll	ll	ll	lm	ll	ll	ll	ll	ll	lm	ll	ll	lm	lm	lm	ll	ll	ll	lm	lm	ll	ll	lm	ll	lm	lm	lm	ll	ll	lm	lm	ll	ll	ll	ll	lm	ll	lm	ll	lm	ll
LG11_HB_2507_s48h2	F_1096672_L6_48_2	LG11	<lmxll>	{0-}	(ll,lm)	ll	ll	ll	lm	lm	lm	ll	ll	lm	ll	ll	lm	ll	ll	lm	ll	ll	ll	lm	lm	lm	lm	ll	lm	lm	ll	lm	ll	ll	ll	lm	lm	ll	ll	lm	lm	lm	lm	ll	ll	ll	lm	ll	lm
LG11_HB_2507_s48h2	F_1096674_L6_48_2	LG11	<lmxll>	{0-}	(ll,lm)	ll	ll	ll	lm	lm	lm	ll	ll	lm	ll	ll	lm	ll	ll	lm	ll	ll	ll	lm	lm	lm	lm	ll	lm	lm	ll	lm	ll	ll	ll	lm	lm	ll	ll	lm	lm	lm	lm	ll	ll	ll	lm	ll	lm
LG11_HB_2520_s49h2	F_1098464_L7_49_2	LG11	<lmxll>	{0-}	(ll,lm)	lm	ll	ll	lm	lm	lm	ll	lm	lm	lm	lm	lm	ll	lm	lm	ll	ll	ll	lm	lm	lm	ll	ll	lm	lm	ll	lm	ll	ll	ll	lm	lm	ll	ll	lm	lm	lm	lm	ll	lm	ll	lm	ll	lm
LG11_HB_2520_s49h2	F_1098471_L7_49_2	LG11	<hkxhk>	{01}	(hh,hk,kk)	hk	hh	hh	kk	kk	kk	hk	kk	kk	hk	hk	kk	hh	kk	hk	hk	hk	hk	kk	hk	kk	hh	hh	hk	kk	hk	hk	hh	hh	hk	hk	hk	hh	hh	hk	kk	hk	kk	hh	hk	hk	hk	hk	kk
LG11_HB_2544_s39h2	F_1104685_L9_39_2	LG11	<lmxll>	{0-}	(ll,lm)	lm	ll	ll	lm	lm	lm	ll	lm	lm	lm	lm	lm	ll	lm	lm	ll	ll	ll	lm	lm	lm	ll	ll	lm	lm	ll	lm	ll	ll	ll	lm	lm	ll	ll	lm	lm	lm	lm	ll	lm	ll	lm	ll	lm
LG11_HB_2544_s39h2	F_1104698_L9_39_2	LG11	<lmxll>	{0-}	(ll,lm)	lm	ll	ll	lm	lm	lm	ll	lm	lm	lm	lm	lm	ll	lm	lm	ll	ll	ll	lm	lm	lm	ll	ll	lm	lm	ll	lm	ll	ll	ll	lm	lm	ll	ll	lm	lm	lm	lm	ll	lm	ll	lm	ll	lm
R_557285_L11_PA	R_557285_L11_PA	LG11	<hkxhk>	{10}	(hh,hk,kk)	kk	kk	hk	hk	hk	hk	hk	kk	hk	hk	kk	hk	hk	hk	kk	kk	hk	hh	hh	hk	hk	hh	kk	hk	hh	hh	kk	hk	hk	kk	hk	hk	hk	hh	kk	kk	hk	hh	hk	hk	kk	hk	hk	hh
LG11_HB_2573_s64h3	F_1107931_L11_64_3	LG11	<lmxll>	{0-}	(ll,lm)	ll	ll	lm	lm	ll	ll	ll	ll	lm	ll	ll	lm	ll	ll	ll	ll	ll	lm	lm	lm	lm	lm	ll	ll	lm	lm	ll	ll	ll	ll	lm	lm	ll	lm	ll	ll	lm	lm	ll	ll	ll	lm	ll	lm
LG11_HB_2576_s72h3	F_1108415_L11_72_3	LG11	<nnxnp>	{-1}	(nn,np)	nn	np	nn	nn	np	np	np	np	np	nn	nn	np	nn	np	nn	np	np	np	np	nn	np	nn	nn	nn	np	np	nn	nn	nn	np	nn	nn	nn	nn	nn	np	nn	np	nn	nn	np	nn	np	np
LG11_HB_2576_s72h3	F_1108428_L11_72_3	LG11	<nnxnp>	{-1}	(nn,np)	nn	np	nn	nn	np	np	np	np	np	nn	nn	np	nn	np	nn	np	np	np	np	nn	np	nn	nn	nn	np	np	nn	nn	nn	np	nn	nn	nn	nn	nn	np	nn	np	nn	nn	np	nn	np	np
LG11_HB_2576_s72h3	F_1108431_L11_72_3	LG11	<nnxnp>	{-1}	(nn,np)	nn	np	nn	nn	np	np	np	np	np	nn	nn	np	nn	np	nn	np	np	np	np	nn	np	nn	nn	nn	np	np	nn	nn	nn	np	nn	nn	nn	nn	nn	np	nn	np	nn	nn	np	nn	np	np
LG11_HB_2576_s72h3	F_1108435_L11_72_3	LG11	<nnxnp>	{-1}	(nn,np)	nn	np	nn	nn	np	np	np	np	np	nn	nn	np	nn	np	nn	np	np	np	np	nn	np	nn	nn	nn	np	np	nn	nn	nn	np	nn	nn	nn	nn	nn	np	nn	np	nn	nn	np	nn	np	np
LG11_HB_2576_s72h3	F_1108418_L11_72_3	LG11	<lmxll>	{0-}	(ll,lm)	lm	ll	ll	lm	lm	lm	ll	lm	lm	lm	lm	lm	ll	lm	lm	ll	ll	ll	ll	lm	ll	ll	ll	lm	lm	ll	lm	ll	ll	ll	lm	ll	ll	ll	lm	lm	ll	ll	ll	lm	ll	ll	ll	lm
LG11_HB_2576_s72h3	F_1108422_L11_72_3	LG11	<lmxll>	{0-}	(ll,lm)	lm	ll	ll	lm	lm	lm	ll	lm	lm	lm	lm	lm	ll	lm	lm	ll	ll	ll	ll	lm	ll	ll	ll	lm	lm	ll	lm	ll	ll	ll	lm	ll	ll	ll	lm	lm	ll	ll	ll	lm	ll	ll	ll	lm
LG11_HB_2577_s72h3	F_1108488_L11_72_3	LG11	<nnxnp>	{-0}	(nn,np)	np	nn	np	np	nn	nn	nn	nn	nn	np	np	nn	np	nn	np	nn	np	nn	nn	np	nn	np	np	np	nn	nn	np	np	np	nn	np	np	np	np	np	nn	np	nn	np	np	nn	np	nn	nn
LG11_HB_2577_s72h3	F_1108492_L11_72_3	LG11	<nnxnp>	{-0}	(nn,np)	np	nn	np	np	nn	nn	nn	nn	nn	np	np	nn	np	nn	np	nn	np	nn	nn	np	nn	np	np	np	nn	nn	np	np	np	nn	np	np	np	np	np	nn	np	nn	np	np	nn	np	nn	nn
LG11_HB_2577_s72h3	F_1108494_L11_72_3	LG11	<nnxnp>	{-0}	(nn,np)	np	nn	np	np	nn	nn	nn	nn	nn	np	np	nn	np	nn	np	nn	np	nn	nn	np	nn	np	np	np	nn	nn	np	np	np	nn	np	np	np	np	np	nn	np	nn	np	np	nn	np	nn	nn
LG11_HB_2577_s72h3	F_1108495_L11_72_3	LG11	<nnxnp>	{-0}	(nn,np)	np	nn	np	np	nn	nn	nn	nn	nn	np	np	nn	np	nn	np	nn	np	nn	nn	np	nn	np	np	np	nn	nn	np	np	np	nn	np	np	np	np	np	nn	np	nn	np	np	nn	np	nn	nn
LG11_HB_2577_s72h3	F_1108506_L11_72_3	LG11	<nnxnp>	{-0}	(nn,np)	np	nn	np	np	nn	nn	nn	nn	nn	np	np	nn	np	nn	np	nn	np	nn	nn	np	nn	np	np	np	nn	nn	np	np	np	nn	np	np	np	np	np	nn	np	nn	np	np	nn	np	nn	nn
R_5944780_L11_29_1	R_5944780_L11_29_1	LG11	<lmxll>	{0-}	(ll,lm)	ll	ll	lm	lm	lm	ll	ll	ll	lm	ll	ll	lm	ll	ll	lm	ll	ll	ll	lm	lm	lm	lm	ll	ll	lm	ll	lm	ll	ll	ll	lm	lm	ll	lm	ll	lm	lm	lm	ll	ll	ll	lm	ll	lm
GD_01713_L11_PA	GD_01713_L11_PA	LG11	<hkxhk>	{11}	(hh,hk,kk)	hk	hk	hh	hh	hk	kk	kk	kk	hh	kk	hk	hk	kk	kk	hh	hk	kk	kk	hk	hh	hh	hk	hk	kk	hk	kk	hh	kk	kk	kk	hh	hh	kk	hk	hk	hh	hh	hk	kk	kk	hk	hh	kk	hk
LG11_HB_3138.5	R_6704249_L11_PA	LG11	<nnxnp>	{-0}	(nn,np)	np	np	np	np	nn	nn	nn	nn	np	nn	np	nn	nn	nn	np	np	nn	nn	nn	np	np	nn	np	nn	nn	nn	np	nn	nn	nn	np	np	nn	nn	np	np	np	nn	nn	nn	np	np	nn	nn
GD_10010_L11_PA	GD_10010_L11_PA	LG11	<lmxll>	{1-}	(ll,lm)	ll	lm	lm	ll	ll	ll	lm	ll	ll	ll	ll	ll	lm	ll	ll	lm	lm	lm	ll	ll	ll	lm	lm	ll	ll	lm	ll	lm	lm	lm	ll	ll	lm	lm	ll	ll	ll	ll	lm	ll	lm	ll	lm	ll
F_0140791_L12_PA	F_0140791_L12_PA	LG11	<lmxll>	{0-}	(ll,lm)	ll	ll	ll	lm	lm	lm	ll	ll	lm	ll	ll	lm	ll	ll	lm	ll	ll	ll	lm	lm	lm	lm	ll	lm	lm	ll	lm	ll	ll	ll	lm	lm	ll	lm	ll	lm	lm	lm	ll	ll	ll	lm	ll	lm
R_26810795_L11_PA	R_26810795_L11_PA	LG11	<hkxhk>	{01}	(hh,hk,kk)	hk	hk	hh	hk	kk	kk	hk	kk	kk	hk	hk	kk	hh	kk	hk	hk	hk	hk	hk	hk	kk	hh	hh	hk	kk	hk	hk	hh	hh	hk	hk	hk	hh	hh	hk	kk	hh	kk	hh	hk	hk	hh	hk	kk
R_26829691_L11_PA	R_26829691_L11_PA	LG11	<hkxhk>	{01}	(hh,hk,kk)	hk	hk	hh	hk	kk	kk	hk	kk	kk	hk	hk	kk	hh	kk	hk	hk	hk	hk	hk	hk	kk	hh	hh	hk	kk	hk	hk	hh	hh	hk	hk	hk	hh	hh	hk	kk	hh	kk	hh	hk	hk	hh	hk	kk
R_32584988_L11_PA	R_32584988_L11_PA	LG11	<nnxnp>	{-1}	(nn,np)	nn	np	nn	nn	np	np	np	np	np	nn	nn	np	nn	np	nn	np	nn	np	np	nn	np	nn	nn	nn	np	np	nn	nn	nn	np	nn	nn	nn	nn	nn	np	nn	np	nn	nn	np	nn	np	np
R_38347479_L11_PA	R_38347479_L11_PA	LG11	<nnxnp>	{-0}	(nn,np)	np	nn	np	np	nn	nn	nn	nn	nn	np	np	nn	np	np	nn	nn	np	np	nn	np	np	np	nn	np	nn	nn	np	nn	np	nn	nn	np	np	np	np	nn	np	nn	np	np	nn	np	nn	nn
R_38694306_L11_PA	R_38694306_L11_PA	LG11	<hkxhk>	{11}	(hh,hk,kk)	hh	kk	hk	hh	hk	kk	kk	kk	hk	hh	hh	hk	hk	hh	hk	hk	hk	hk	kk	hk	hk	hh	kk	hk	hk	kk	hk	kk	hk	hk	hk	hk	hk	hk	hh	hk	hk	kk	hh	hh	kk	hk	kk	hk
LG11_HB_426	F_0193332_L13_PA	LG11	<lmxll>	{0-}	(ll,lm)	lm	ll	ll	lm	lm	lm	ll	lm	lm	lm	lm	lm	ll	lm	lm	ll	ll	ll	lm	lm	lm	ll	ll	lm	lm	ll	lm	ll	ll	ll	lm	lm	ll	ll	lm	lm	lm	lm	ll	lm	ll	lm	ll	lm
LG11_HB_426	F_0193335_L13_PA	LG11	<lmxll>	{0-}	(ll,lm)	lm	ll	ll	lm	lm	lm	ll	lm	lm	lm	lm	lm	ll	lm	lm	ll	ll	ll	lm	lm	lm	ll	ll	lm	lm	ll	lm	ll	ll	ll	lm	lm	ll	ll	lm	lm	lm	lm	ll	lm	ll	lm	ll	lm
LG11_HB_429	F_0195022_L13_PA	LG11	<nnxnp>	{-0}	(nn,np)	np	np	np	nn	nn	nn	nn	nn	nn	np	np	nn	nn	nn	np	np	nn	nn	nn	np	nn	np	np	np	nn	nn	np	np	nn	nn	np	np	np	np	np	nn	np	nn	np	np	nn	np	nn	nn
LG11_HB_477	F_0216925_L14_PA	LG11	<nnxnp>	{-1}	(nn,np)	nn	np	nn	nn	np	np	np	np	np	nn	nn	np	nn	nn	nn	np	nn	nn	np	nn	np	nn	nn	nn	np	np	nn	nn	nn	np	nn	nn	nn	nn	nn	np	nn	np	nn	nn	np	nn	np	np
LG11_HB_477	F_0216929_L14_PA	LG11	<nnxnp>	{-1}	(nn,np)	nn	np	nn	nn	np	np	np	np	np	nn	nn	np	nn	nn	nn	np	nn	nn	np	nn	np	nn	nn	nn	np	np	nn	nn	nn	np	nn	nn	nn	nn	nn	np	nn	np	nn	nn	np	nn	np	np
LG11_HB_477	F_0216939_L14_PA	LG11	<nnxnp>	{-1}	(nn,np)	nn	np	nn	nn	np	np	np	np	np	nn	nn	np	nn	nn	nn	np	nn	nn	np	nn	np	nn	nn	nn	np	np	nn	nn	nn	np	nn	nn	nn	nn	nn	np	nn	np	nn	nn	np	nn	np	np
LG11_HB_477	F_0216941_L14_PA	LG11	<nnxnp>	{-1}	(nn,np)	nn	np	nn	nn	np	np	np	np	np	nn	nn	np	nn	nn	nn	np	nn	nn	np	nn	np	nn	nn	nn	np	np	nn	nn	nn	np	nn	nn	nn	nn	nn	np	nn	np	nn	nn	np	nn	np	np
LG11_HB_496	F_0226663_L14_PA	LG11	<nnxnp>	{-1}	(nn,np)	nn	np	nn	nn	np	np	np	np	np	nn	nn	np	nn	np	nn	np	np	np	np	nn	np	nn	nn	nn	np	np	nn	nn	nn	np	nn	nn	nn	nn	nn	np	nn	np	nn	nn	np	nn	np	np
LG11_HB_496	F_0226678_L14_PA	LG11	<nnxnp>	{-1}	(nn,np)	nn	np	nn	nn	np	np	np	np	np	nn	nn	np	nn	np	nn	np	np	np	np	nn	np	nn	nn	nn	np	np	nn	nn	nn	np	nn	nn	nn	nn	nn	np	nn	np	nn	nn	np	nn	np	np
LG11_HB_496	F_0226684_L14_PA	LG11	<nnxnp>	{-1}	(nn,np)	nn	np	nn	nn	np	np	np	np	np	nn	nn	np	nn	np	nn	np	np	np	np	nn	np	nn	nn	nn	np	np	nn	nn	nn	np	nn	nn	nn	nn	nn	np	nn	np	nn	nn	np	nn	np	np
LG11_HB_497	F_0227148_L14_PA	LG11	<hkxhk>	{10}	(hh,hk,kk)	hk	hk	kk	hk	hh	hk	hk	hh	hh	hk	hk	hh	kk	hh	hk	hh	hk	hk	hk	hk	hk	kk	kk	hk	hh	hk	hk	kk	kk	hk	hk	kk	kk	kk	hk	hh	kk	hk	kk	hk	hk	kk	hk	hh
LG11_HB_497	F_0227162_L14_PA	LG11	<hkxhk>	{01}	(hh,hk,kk)	hk	hk	hh	hk	kk	hk	hk	kk	kk	hk	hk	kk	hh	kk	hk	kk	hk	hk	hk	hk	hk	hh	hh	hk	kk	hk	hk	hh	hh	hk	hk	hh	hh	hh	hk	kk	hh	hk	hh	hk	hk	hh	hk	kk
LG11_HB_497	F_0227149_L14_PA	LG11	<lmxll>	{0-}	(ll,lm)	lm	ll	ll	lm	lm	ll	ll	lm	lm	lm	lm	lm	ll	lm	lm	lm	ll	ll	ll	lm	ll	ll	ll	lm	lm	ll	lm	ll	ll	ll	lm	ll	ll	ll	lm	lm	ll	ll	ll	lm	ll	ll	ll	lm
LG11_HB_543	F_0248609_L14_PA	LG11	<nnxnp>	{-0}	(nn,np)	np	np	np	np	nn	nn	nn	np	np	nn	np	np	nn	nn	np	np	nn	nn	nn	np	np	nn	np	nn	nn	nn	np	nn	nn	np	np	np	nn	nn	np	np	np	nn	nn	nn	np	np	nn	nn
LG11_HB_543	F_0248620_L14_PA	LG11	<nnxnp>	{-0}	(nn,np)	np	np	np	np	nn	nn	nn	np	np	nn	np	np	nn	nn	np	np	nn	nn	nn	np	np	nn	np	nn	nn	nn	np	nn	nn	np	np	np	nn	nn	np	np	np	nn	nn	nn	np	np	nn	nn
LG11_HB_543	F_0248611_L14_PA	LG11	<lmxll>	{0-}	(ll,lm)	ll	ll	lm	lm	ll	ll	ll	ll	lm	ll	ll	lm	ll	ll	lm	ll	ll	lm	lm	lm	lm	lm	ll	ll	lm	lm	lm	ll	ll	ll	lm	lm	ll	lm	ll	ll	lm	lm	ll	ll	ll	lm	ll	lm
LG11_HB_543	F_0248621_L14_PA	LG11	<lmxll>	{0-}	(ll,lm)	ll	ll	lm	lm	ll	ll	ll	ll	lm	ll	ll	lm	ll	ll	lm	ll	ll	lm	lm	lm	lm	lm	ll	ll	lm	lm	lm	ll	ll	ll	lm	lm	ll	lm	ll	ll	lm	lm	ll	ll	ll	lm	ll	lm
LG11_HB_619	F_0288673_L15_PA	LG11	<lmxll>	{1-}	(ll,lm)	ll	lm	lm	ll	ll	ll	lm	ll	ll	ll	ll	ll	lm	ll	ll	lm	lm	lm	lm	ll	ll	lm	lm	ll	ll	lm	ll	lm	lm	lm	ll	ll	lm	lm	ll	ll	ll	ll	lm	ll	lm	lm	lm	ll
LG11_HB_650	F_0304716_L15_PA	LG11	<nnxnp>	{-0}	(nn,np)	np	np	np	np	nn	nn	nn	np	np	nn	np	np	nn	nn	np	np	nn	nn	nn	np	np	nn	np	nn	nn	nn	np	nn	nn	np	np	np	nn	nn	np	np	np	nn	nn	nn	np	np	nn	nn
LG11_HB_650	F_0304729_L15_PA	LG11	<nnxnp>	{-0}	(nn,np)	np	np	np	np	nn	nn	nn	np	np	nn	np	np	nn	nn	np	np	nn	nn	nn	np	np	nn	np	nn	nn	nn	np	nn	nn	np	np	np	nn	nn	np	np	np	nn	nn	nn	np	np	nn	nn
LG11_HB_650	F_0304732_L15_PA	LG11	<nnxnp>	{-0}	(nn,np)	np	np	np	np	nn	nn	nn	np	np	nn	np	np	nn	nn	np	np	nn	nn	nn	np	np	nn	np	nn	nn	nn	np	nn	nn	np	np	np	nn	nn	np	np	np	nn	nn	nn	np	np	nn	nn
LG11_HB_650	F_0304737_L15_PA	LG11	<nnxnp>	{-0}	(nn,np)	np	np	np	np	nn	nn	nn	np	np	nn	np	np	nn	nn	np	np	nn	nn	nn	np	np	nn	np	nn	nn	nn	np	nn	nn	np	np	np	nn	nn	np	np	np	nn	nn	nn	np	np	nn	nn
LG11_HB_650	F_0304721_L15_PA	LG11	<lmxll>	{1-}	(ll,lm)	lm	lm	ll	ll	lm	lm	lm	lm	ll	lm	lm	ll	lm	lm	ll	lm	lm	ll	ll	ll	ll	ll	lm	lm	ll	ll	ll	lm	lm	lm	ll	ll	lm	ll	lm	lm	ll	ll	lm	lm	lm	ll	lm	ll
LG11_HB_650	F_0304723_L15_PA	LG11	<efxeg>	{10}	(ee,ef,eg,fg)	fg	fg	eg	eg	EF	ef	ef	fg	eg	ef	fg	eg	ef	ef	eg	fg	ef	ee	ee	eg	eg	ee	fg	ef	ee	ee	eg	ef	ef	fg	eg	eg	ef	ee	fg	fg	eg	ee	ef	ef	fg	eg	ef	ee
LG11_HB_650	F_0304733_L15_PA	LG11	<lmxll>	{1-}	(ll,lm)	lm	lm	ll	ll	lm	lm	lm	lm	ll	lm	lm	ll	lm	lm	ll	lm	lm	ll	ll	ll	ll	ll	lm	lm	ll	ll	ll	lm	lm	lm	ll	ll	lm	ll	lm	lm	ll	ll	lm	lm	lm	ll	lm	ll
LG11_HB_650	F_0304741_L15_PA	LG11	<lmxll>	{1-}	(ll,lm)	lm	lm	ll	ll	lm	lm	lm	lm	ll	lm	lm	ll	lm	lm	ll	lm	lm	ll	ll	ll	ll	ll	lm	lm	ll	ll	ll	lm	lm	lm	ll	ll	lm	ll	lm	lm	ll	ll	lm	lm	lm	ll	lm	ll
LG11_HB_650	F_0304722_L15_PA	LG11	<hkxhk>	{01}	(h-,kk)	h-	h-	h-	h-	h-	h-	h-	h-	h-	h-	h-	h-	h-	h-	h-	h-	h-	kk	kk	h-	h-	kk	h-	h-	kk	kk	h-	h-	h-	h-	h-	h-	h-	kk	h-	h-	h-	kk	h-	h-	h-	h-	h-	kk
LG11_HB_651	F_0305355_L15_PA	LG11	<lmxll>	{0-}	(ll,lm)	ll	ll	lm	lm	ll	ll	ll	ll	lm	ll	ll	lm	ll	ll	ll	ll	ll	lm	lm	lm	lm	lm	ll	ll	lm	lm	ll	ll	ll	ll	lm	lm	ll	lm	ll	ll	lm	lm	ll	ll	ll	lm	ll	lm
LG11_HB_651	F_0305361_L15_PA	LG11	<hkxhk>	{01}	(hh,hk,kk)	hh	hh	hk	hk	hk	hk	hk	hh	hk	hk	hh	hk	hk	hk	hh	hh	hk	kk	kk	hk	hk	kk	hh	hk	kk	kk	hh	hk	hk	hh	hk	hk	hk	kk	hh	hh	hk	kk	hk	hk	hh	hk	hk	kk
LG12_HB_1166	F_0543540_L3_PA	LG12	<hkxhk>	{01}	(hh,hk,kk)	kk	hk	hk	hh	hh	kk	kk	hk	hk	hk	hk	hh	hk	kk	hk	hh	hk	hk	hk	kk	hk	hk	hk	hk	hk	hh	kk	hk	hh	hh	kk	hh	hh	hh	hh	hk	hk	hk	hk	hk	hk	hk	hk	kk
LG12_HB_1166	F_0543542_L3_PA	LG12	<nnxnp>	{-0}	(nn,np)	nn	np	np	np	np	nn	nn	nn	np	nn	np	np	nn	nn	nn	np	np	nn	nn	nn	np	np	np	nn	nn	np	nn	np	np	np	nn	np	np	np	np	nn	np	nn	nn	np	np	nn	np	nn
LG12_HB_1170	$F_0546077y_LG12_PA	LG12	<lmxll>	{1-}	(ll,lm)	ll	ll	ll	lm	lm	lm	ll	lm	ll	lm	ll	lm	lm	ll	ll	lm	ll	lm	lm	ll	lm	ll	ll	lm	lm	lm	lm	ll	lm	lm	ll	lm	lm	lm	ll	lm	ll	lm	lm	ll	ll	lm	ll	ll
LG12_HB_1170	F_0546096_L3_PA	LG12	<lmxll>	{1-}	(ll,lm)	ll	ll	ll	lm	lm	lm	ll	lm	ll	lm	ll	lm	lm	ll	ll	lm	ll	lm	lm	ll	lm	ll	ll	lm	lm	lm	lm	ll	lm	lm	ll	lm	lm	lm	ll	lm	ll	lm	lm	ll	ll	lm	ll	ll
F_0617866_L5_PA	F_0617866_L5_PA	LG12	<nnxnp>	{-0}	(nn,np)	nn	np	np	np	np	nn	np	np	nn	np	np	np	nn	nn	nn	nn	nn	nn	nn	nn	np	np	np	nn	nn	np	nn	nn	np	np	nn	np	np	nn	nn	nn	np	nn	nn	np	np	nn	np	np
LG12_HB_1342	F_0634977_L5_PA	LG12	<nnxnp>	{-0}	(nn,np)	nn	nn	np	np	np	nn	nn	nn	np	nn	np	np	nn	nn	nn	np	np	nn	nn	nn	np	np	np	nn	nn	np	nn	np	np	np	nn	nn	np	np	np	nn	np	nn	nn	np	np	nn	np	nn
LG12_HB_1343	F_0635633_L5_PA	LG12	<nnxnp>	{-1}	(nn,np)	np	np	nn	nn	nn	np	np	np	nn	np	nn	nn	np	np	np	nn	nn	np	np	np	nn	nn	nn	np	np	nn	np	nn	nn	nn	np	np	nn	nn	nn	np	nn	np	np	nn	nn	np	nn	np
LG12_HB_1343	F_0635645_L5_PA	LG12	<nnxnp>	{-1}	(nn,np)	np	np	nn	nn	nn	np	np	np	nn	np	nn	nn	np	np	np	nn	nn	np	np	np	nn	nn	nn	np	np	nn	np	nn	nn	nn	np	np	nn	nn	nn	np	nn	np	np	nn	nn	np	nn	np
LG12_HB_1343	F_0635664_L5_PA	LG12	<nnxnp>	{-1}	(nn,np)	np	np	nn	nn	nn	np	np	np	nn	np	nn	nn	np	np	np	nn	nn	np	np	np	nn	nn	nn	np	np	nn	np	nn	nn	nn	np	np	nn	nn	nn	np	nn	np	np	nn	nn	np	nn	np
LG12_HB_1677	F_0789346_L9_PA	LG12	<lmxll>	{1-}	(ll,lm)	ll	ll	lm	lm	lm	ll	ll	lm	ll	lm	ll	lm	lm	ll	lm	lm	ll	lm	ll	lm	ll	ll	ll	lm	lm	lm	ll	lm	lm	ll	lm	ll	lm	lm	lm	lm	ll	ll	lm	ll	ll	lm	lm	lm
LG12_HB_1677	F_0789349_L9_PA	LG12	<lmxll>	{1-}	(ll,lm)	ll	ll	lm	lm	lm	ll	ll	lm	ll	lm	ll	lm	lm	ll	lm	lm	ll	lm	ll	lm	ll	ll	ll	lm	lm	lm	ll	lm	lm	ll	lm	ll	lm	lm	lm	lm	ll	ll	lm	ll	ll	lm	lm	lm
LG12_HB_1677	F_0789350_L9_PA	LG12	<lmxll>	{1-}	(ll,lm)	ll	ll	lm	lm	lm	ll	ll	lm	ll	lm	ll	lm	lm	ll	lm	lm	ll	lm	ll	lm	ll	ll	ll	lm	lm	lm	ll	lm	lm	ll	lm	ll	lm	lm	lm	lm	ll	ll	lm	ll	ll	lm	lm	lm
LG12_HB_1677	F_0789370_L9_PA	LG12	<lmxll>	{1-}	(ll,lm)	ll	ll	lm	lm	lm	ll	ll	lm	ll	lm	ll	lm	lm	ll	lm	lm	ll	lm	ll	lm	ll	ll	ll	lm	lm	lm	ll	lm	lm	ll	lm	ll	lm	lm	lm	lm	ll	ll	lm	ll	ll	lm	lm	lm
LG12_HB_1677	F_0789387_L9_PA	LG12	<lmxll>	{1-}	(ll,lm)	ll	ll	lm	lm	lm	ll	ll	lm	ll	lm	ll	lm	lm	ll	lm	lm	ll	lm	ll	lm	ll	ll	ll	lm	lm	lm	ll	lm	lm	ll	lm	ll	lm	lm	lm	lm	ll	ll	lm	ll	ll	lm	lm	lm
LG12_HB_1813_s47h1	F_0853221_L11_47_1	LG12	<hkxhk>	{10}	(hh,hk,kk)	hh	hh	kk	kk	kk	hh	hh	hk	hk	hk	hk	kk	hk	hh	hk	kk	hk	hk	hk	hk	hk	hk	hk	hk	hk	kk	hh	hk	kk	kk	hh	hk	kk	kk	kk	hk	hk	hk	hk	hk	hk	hk	hk	hh
LG12_HB_1819_s27h1	F_0855292_L12_27_1	LG12	<lmxll>	{0-}	(ll,lm)	lm	lm	ll	lm	lm	lm	lm	ll	lm	ll	lm	ll	ll	lm	ll	ll	lm	lm	lm	ll	lm	lm	lm	ll	ll	ll	lm	ll	lm	lm	ll	lm	ll	ll	ll	ll	lm	lm	ll	lm	lm	ll	ll	ll
LG12_HB_1819_s27h1	F_0855286_L12_27_1	LG12	<nnxnp>	{-0}	(nn,np)	nn	nn	np	np	np	nn	nn	nn	np	nn	np	np	nn	nn	nn	nn	np	nn	nn	np	nn	np	np	nn	nn	np	nn	np	np	nn	nn	nn	np	np	np	nn	np	nn	nn	np	np	nn	np	nn
LG12_HB_1819_s27h1	F_0855312_L12_27_1	LG12	<hkxhk>	{11}	(hh,hk,kk)	hk	hk	hk	hh	hh	hk	hk	kk	hh	kk	hh	hk	kk	hk	kk	kk	hh	kk	hk	hk	hk	hh	hh	kk	kk	hk	hk	hk	hh	hk	kk	hk	hk	hk	hk	kk	hh	hk	kk	hh	hh	kk	hk	kk
LG12_HB_1821_s27h1	F_0855807_L12_27_1	LG12	<hkxhk>	{11}	(hh,hk,kk)	hk	hk	hk	hh	hh	hk	hk	kk	hh	kk	hh	hk	kk	hk	kk	kk	hh	kk	hk	kk	hh	hh	hh	kk	kk	hk	hk	hk	hh	hk	kk	hk	hk	hk	hk	kk	hh	hk	kk	hh	hh	kk	hk	kk
LG12_HB_1822_s27h1	F_0855929_L12_27_1	LG12	<hkxhk>	{00}	(hh,hk,kk)	hk	hk	hk	kk	kk	hk	hk	hh	kk	hh	kk	hk	hh	hk	hh	hh	kk	hh	hk	hh	kk	kk	kk	hh	hh	hk	hk	hk	hk	hk	hh	hk	hk	hk	hk	hh	kk	hk	hh	kk	kk	hh	hk	hh
LG12_HB_1823_s28h1	F_0856387_L12_28_1	LG12	<lmxll>	{1-}	(ll,lm)	ll	ll	lm	lm	lm	ll	ll	lm	ll	lm	ll	lm	lm	ll	lm	lm	ll	lm	ll	lm	ll	ll	ll	lm	lm	lm	ll	lm	lm	ll	lm	ll	lm	lm	lm	lm	ll	ll	lm	ll	ll	lm	lm	lm
LG12_HB_1823_s28h1	F_0856389_L12_28_1	LG12	<lmxll>	{1-}	(ll,lm)	ll	ll	lm	lm	lm	ll	ll	lm	ll	lm	ll	lm	lm	ll	lm	lm	ll	lm	ll	lm	ll	ll	ll	lm	lm	lm	ll	lm	lm	ll	lm	ll	lm	lm	lm	lm	ll	ll	lm	ll	ll	lm	lm	lm
LG12_HB_1825_s32h1	F_0857162_L12_32_1	LG12	<lmxll>	{1-}	(ll,lm)	ll	ll	lm	lm	lm	ll	ll	lm	ll	lm	ll	lm	lm	ll	lm	lm	ll	lm	lm	lm	ll	ll	ll	lm	lm	lm	ll	ll	lm	lm	ll	ll	lm	lm	lm	lm	lm	lm	lm	ll	ll	lm	ll	ll
LG12_HB_1825_s32h1	F_0857164_L12_32_1	LG12	<lmxll>	{1-}	(ll,lm)	ll	ll	lm	lm	lm	ll	ll	lm	ll	lm	ll	lm	lm	ll	lm	lm	ll	lm	lm	lm	ll	ll	ll	lm	lm	lm	ll	ll	lm	lm	ll	ll	lm	lm	lm	lm	lm	lm	lm	ll	ll	lm	ll	ll
LG12_HB_1825_s32h1	F_0857165_L12_32_1	LG12	<hkxhk>	{11}	(hh,hk,kk)	hk	hk	hk	hk	hk	hk	hk	kk	hh	kk	hh	hk	kk	hk	kk	hk	hh	kk	kk	kk	hh	hh	hh	kk	kk	hk	hk	hh	hk	hk	hk	hk	hk	hk	hk	kk	hk	kk	kk	hh	hh	kk	hh	hk
LG12_HB_1825_s32h1	F_0857167_L12_32_1	LG12	<lmxll>	{1-}	(ll,lm)	ll	ll	lm	lm	lm	ll	ll	lm	ll	lm	ll	lm	lm	ll	lm	lm	ll	lm	lm	lm	ll	ll	ll	lm	lm	lm	ll	ll	lm	lm	ll	ll	lm	lm	lm	lm	lm	lm	lm	ll	ll	lm	ll	ll
LG12_HB_1827_s33h1	F_0857653_L12_33_1	LG12	<nnxnp>	{-0}	(nn,np)	nn	nn	np	np	np	nn	nn	nn	np	nn	np	np	nn	nn	nn	np	np	nn	nn	nn	np	np	np	nn	nn	np	nn	np	np	np	nn	nn	np	np	np	nn	np	nn	nn	np	np	nn	np	nn
LG12_HB_1827_s33h1	F_0857656_L12_33_1	LG12	<nnxnp>	{-0}	(nn,np)	nn	nn	np	np	np	nn	nn	nn	np	nn	np	np	nn	nn	nn	np	np	nn	nn	nn	np	np	np	nn	nn	np	nn	np	np	np	nn	nn	np	np	np	nn	np	nn	nn	np	np	nn	np	nn
LG12_HB_1827_s33h1	F_0857657_L12_33_1	LG12	<nnxnp>	{-0}	(nn,np)	nn	nn	np	np	np	nn	nn	nn	np	nn	np	np	nn	nn	nn	np	np	nn	nn	nn	np	np	np	nn	nn	np	nn	np	np	np	nn	nn	np	np	np	nn	np	nn	nn	np	np	nn	np	nn
LG12_HB_1827_s33h1	F_0857667_L12_33_1	LG12	<nnxnp>	{-0}	(nn,np)	nn	nn	np	np	np	nn	nn	nn	np	nn	np	np	nn	nn	nn	np	np	nn	nn	nn	np	np	np	nn	nn	np	nn	np	np	np	nn	nn	np	np	np	nn	np	nn	nn	np	np	nn	np	nn
LG12_HB_1827_s33h1	F_0857668_L12_33_1	LG12	<nnxnp>	{-0}	(nn,np)	nn	nn	np	np	np	nn	nn	nn	np	nn	np	np	nn	nn	nn	np	np	nn	nn	nn	np	np	np	nn	nn	np	nn	np	np	np	nn	nn	np	np	np	nn	np	nn	nn	np	np	nn	np	nn
LG12_HB_1832_s38h1	F_0859499_L12_38_1	LG12	<nnxnp>	{-0}	(nn,np)	nn	nn	np	np	np	nn	nn	nn	np	nn	np	np	nn	nn	nn	np	np	nn	nn	nn	np	np	np	nn	nn	np	nn	np	np	np	nn	np	np	np	np	nn	np	nn	nn	np	np	nn	np	nn
LG12_HB_1832_s38h1	F_0859504_L12_38_1	LG12	<nnxnp>	{-1}	(nn,np)	np	np	nn	nn	nn	np	np	np	nn	np	nn	nn	np	np	np	nn	nn	np	np	np	nn	nn	nn	np	np	nn	np	nn	nn	nn	np	nn	nn	nn	nn	np	nn	np	np	nn	nn	np	nn	np
LG12_HB_1835_s39h1	F_0860436_L12_39_1	LG12	<hkxhk>	{10}	(hh,hk,kk)	hh	hk	hk	kk	kk	hh	hh	hk	hk	hk	hk	kk	hk	hh	hk	kk	hk	hk	hk	hh	hk	hk	hk	hk	hk	kk	hh	hh	kk	kk	hh	kk	kk	kk	kk	hk	hk	hk	hk	hk	hk	hk	hk	hh
LG12_HB_1835_s39h1	F_0860466_L12_39_1	LG12	<hkxhk>	{10}	(hh,hk,kk)	hh	hk	hk	kk	kk	hh	hh	hk	hk	hk	hk	kk	hk	hh	hk	kk	hk	hk	hk	hh	hk	hk	hk	hk	hk	kk	hh	hh	kk	kk	hh	kk	kk	kk	kk	hk	hk	hk	hk	hk	hk	hk	hk	hh
F_0860971_L12_39_1	F_0860971_L12_39_1	LG12	<nnxnp>	{-0}	(nn,np)	nn	np	np	np	np	nn	nn	nn	np	nn	np	np	nn	nn	nn	np	np	nn	nn	nn	np	np	np	nn	nn	np	nn	nn	np	np	nn	np	np	np	np	nn	np	nn	nn	np	np	nn	np	nn
LG12_HB_1838_s41h1	F_0861177_L12_41_1	LG12	<nnxnp>	{-0}	(nn,np)	nn	np	np	np	np	nn	np	np	np	nn	np	np	nn	nn	nn	np	np	nn	nn	nn	np	np	np	nn	nn	np	nn	nn	np	np	nn	np	np	np	np	nn	np	nn	nn	np	np	nn	np	nn
LG12_HB_1838_s41h1	F_0861179_L12_41_1	LG12	<nnxnp>	{-0}	(nn,np)	nn	np	np	np	np	nn	np	np	np	nn	np	np	nn	nn	nn	np	np	nn	nn	nn	np	np	np	nn	nn	np	nn	nn	np	np	nn	np	np	np	np	nn	np	nn	nn	np	np	nn	np	nn
LG12_HB_1838_s41h1	F_0861180_L12_41_1	LG12	<nnxnp>	{-0}	(nn,np)	nn	np	np	np	np	nn	np	np	np	nn	np	np	nn	nn	nn	np	np	nn	nn	nn	np	np	np	nn	nn	np	nn	nn	np	np	nn	np	np	np	np	nn	np	nn	nn	np	np	nn	np	nn
LG12_HB_1838_s41h1	F_0861188_L12_41_1	LG12	<nnxnp>	{-0}	(nn,np)	nn	np	np	np	np	nn	np	np	np	nn	np	np	nn	nn	nn	np	np	nn	nn	nn	np	np	np	nn	nn	np	nn	nn	np	np	nn	np	np	np	np	nn	np	nn	nn	np	np	nn	np	nn
LG12_HB_1839_s42h1	F_0861619_L12_42_1	LG12	<nnxnp>	{-1}	(nn,np)	np	nn	nn	nn	nn	np	nn	nn	nn	nn	nn	nn	np	np	np	nn	nn	np	np	np	nn	nn	nn	np	np	nn	np	np	nn	nn	np	nn	nn	nn	nn	np	nn	np	np	nn	nn	np	nn	np
LG12_HB_1839_s42h1	F_0861607_L12_42_1	LG12	<nnxnp>	{-0}	(nn,np)	nn	np	np	np	np	nn	np	np	np	np	np	np	nn	nn	nn	np	np	nn	nn	nn	np	np	np	nn	nn	np	nn	nn	np	np	nn	np	np	np	np	nn	np	nn	nn	np	np	nn	np	nn
LG12_HB_1839_s42h1	F_0861630_L12_42_1	LG12	<nnxnp>	{-1}	(nn,np)	np	nn	nn	nn	nn	np	nn	nn	nn	nn	nn	nn	np	np	np	nn	nn	np	np	np	nn	nn	nn	np	np	nn	np	np	nn	nn	np	nn	nn	nn	nn	np	--	np	np	nn	nn	np	--	np
LG12_HB_184	F_0082448_L11_PA	LG12	<lmxll>	{1-}	(ll,lm)	ll	ll	lm	lm	lm	ll	ll	lm	ll	lm	ll	lm	lm	ll	lm	lm	ll	lm	lm	lm	ll	ll	ll	lm	lm	lm	ll	ll	lm	lm	ll	lm	lm	lm	lm	lm	ll	lm	lm	ll	ll	lm	ll	ll
LG12_HB_184	F_0082462_L11_PA	LG12	<hkxhk>	{01}	(hh,hk,kk)	kk	kk	hh	hh	hh	kk	kk	hk	hk	hk	hk	hh	hk	kk	hk	hh	hk	hk	hk	hk	hk	hk	hk	hk	hk	hh	kk	hk	hh	hh	kk	hk	hh	hh	hh	hk	hk	hk	hk	hk	hk	hk	hk	kk
LG12_HB_184	F_0082477_L11_PA	LG12	<hkxhk>	{01}	(hh,hk,kk)	kk	kk	hh	hh	hh	kk	kk	hk	hk	hk	hk	hh	hk	kk	hk	hh	hk	hk	hk	hk	hk	hk	hk	hk	hk	hh	kk	hk	hh	hh	kk	hk	hh	hh	hh	hk	hk	hk	hk	hk	hk	hk	hk	kk
LG12_HB_1841_s43h1	F_0862187_L12_43_1	LG12	<nnxnp>	{-0}	(nn,np)	nn	np	np	np	np	nn	np	np	nn	np	np	np	nn	nn	nn	np	np	nn	nn	nn	np	np	np	nn	nn	np	nn	nn	np	np	nn	np	np	np	np	nn	np	nn	nn	np	np	nn	np	nn
LG12_HB_1844_s44h1	F_0863122_L12_44_1	LG12	<nnxnp>	{-0}	(nn,np)	nn	np	np	np	np	nn	np	np	nn	np	np	np	nn	nn	nn	nn	nn	nn	nn	nn	np	np	np	nn	nn	np	nn	nn	np	np	nn	np	np	np	nn	nn	np	nn	nn	np	np	nn	np	np
LG12_HB_1847.5	R_29070012_L12_PA	LG12	<lmxll>	{1-}	(ll,lm)	ll	ll	ll	lm	lm	lm	ll	lm	ll	lm	ll	lm	lm	ll	ll	lm	ll	lm	lm	ll	lm	ll	ll	lm	lm	lm	lm	ll	lm	lm	ll	lm	lm	lm	ll	lm	ll	lm	lm	ll	ll	lm	ll	ll
LG12_HB_1847.5	R_29040874_L12_PA	LG12	<hkxhk>	{01}	(hh,hk,kk)	kk	hk	hk	hh	hh	hk	hk	hh	kk	hh	hk	hh	hk	kk	kk	hk	kk	hk	hk	kk	hh	hk	hk	hk	hk	hh	hk	kk	hh	hh	kk	hh	hh	hk	kk	hk	hk	hk	hk	hk	hk	hk	hk	hk
LG12_HB_1847.5	R_29053998_L12_PA	LG12	<hkxhk>	{01}	(hh,hk,kk)	kk	hk	hk	hh	hh	hk	hk	hh	kk	hh	hk	hh	hk	kk	kk	hk	kk	hk	hk	kk	hh	hk	hk	hk	hk	hh	hk	kk	hh	hh	kk	hh	hh	hk	kk	hk	hk	hk	hk	hk	hk	hk	hk	hk
LG12_HB_1847.5	GD_01769_L12_PA	LG12	<nnxnp>	{-0}	(nn,np)	nn	np	np	np	np	nn	np	np	nn	np	np	np	nn	nn	nn	nn	nn	nn	nn	nn	np	np	np	nn	nn	np	nn	nn	np	np	nn	np	np	nn	nn	nn	np	nn	nn	np	np	nn	np	np
LG12_HB_1847_s46h1	F_0863675_L12_46_1	LG12	<lmxll>	{1-}	(ll,lm)	ll	ll	ll	lm	lm	lm	ll	lm	ll	lm	ll	lm	lm	ll	ll	lm	ll	lm	lm	ll	lm	ll	ll	lm	lm	lm	lm	ll	lm	lm	ll	lm	lm	lm	ll	lm	ll	lm	lm	ll	ll	lm	ll	ll
LG12_HB_1847_s46h1	F_0863682_L12_46_1	LG12	<lmxll>	{1-}	(ll,lm)	ll	ll	ll	lm	lm	lm	ll	lm	ll	lm	ll	lm	lm	ll	ll	lm	ll	lm	lm	ll	lm	ll	ll	lm	lm	lm	lm	ll	lm	lm	ll	lm	lm	lm	ll	lm	ll	lm	lm	ll	ll	lm	ll	ll
LG12_HB_1847_s46h1	F_0863678_L12_46_1	LG12	<nnxnp>	{-0}	(nn,np)	nn	np	np	np	np	nn	np	np	nn	np	np	np	nn	nn	nn	nn	nn	nn	nn	nn	np	np	np	nn	nn	np	nn	nn	np	np	nn	np	np	nn	nn	nn	np	nn	nn	np	np	nn	np	np
LG12_HB_1849_s46h1	F_0864455_L12_46_1	LG12	<nnxnp>	{-1}	(nn,np)	np	nn	nn	nn	nn	np	nn	nn	nn	nn	nn	nn	np	np	np	nn	nn	np	np	np	nn	nn	nn	np	np	nn	np	np	nn	nn	np	nn	nn	nn	nn	np	nn	np	np	nn	nn	np	nn	np
LG12_HB_1851_s46h1	F_0865133_L12_46_1	LG12	<hkxhk>	{10}	(hh,hk,kk)	hh	hk	hk	kk	kk	hk	hk	kk	hh	kk	hk	kk	hk	hh	hh	hk	hh	hk	hk	hk	kk	hk	hk	hh	hk	hk	hk	hh	kk	kk	hh	kk	kk	hk	hh	hk	hk	hk	hk	hk	hk	hk	hk	hh
LG12_HB_1853_s46h1	F_0865864_L12_46_1	LG12	<hkxhk>	{10}	(hh,hk,kk)	hh	hk	hk	kk	kk	hk	hk	kk	hh	kk	hk	kk	hk	hh	hh	hk	hh	hk	hk	hk	kk	hk	hk	hh	hk	hk	kk	hh	kk	kk	hh	kk	kk	hk	hh	hk	hk	hk	hk	hk	hk	kk	hk	hh
LG12_HB_1853_s46h1	F_0865865_L12_46_1	LG12	<hkxhk>	{10}	(hh,hk,kk)	hh	hk	hk	kk	kk	hk	hk	kk	hh	kk	hk	kk	hk	hh	hh	hk	hh	hk	hk	hk	kk	hk	hk	hh	hk	hk	kk	hh	kk	kk	hh	kk	kk	hk	hh	hk	hk	hk	hk	hk	hk	kk	hk	hh
LG12_HB_1854_s46h1	F_0865932_L12_46_1	LG12	<nnxnp>	{-0}	(nn,np)	nn	np	np	np	np	nn	np	np	nn	np	np	np	nn	nn	nn	nn	nn	nn	nn	--	np	np	np	nn	nn	nn	np	nn	np	np	nn	np	np	nn	nn	nn	np	nn	nn	np	np	np	np	nn
LG12_HB_1854_s46h1	F_0865945_L12_46_1	LG12	<nnxnp>	{-0}	(nn,np)	nn	np	np	np	np	nn	np	np	nn	np	np	np	nn	nn	nn	nn	nn	nn	nn	np	np	np	np	nn	nn	nn	np	nn	np	np	nn	np	np	nn	nn	nn	np	nn	nn	np	np	np	np	nn
LG12_HB_1855_s46h1	F_0866257_L12_46_1	LG12	<nnxnp>	{-0}	(nn,np)	nn	np	np	np	np	nn	np	np	nn	np	np	np	nn	nn	nn	nn	nn	nn	nn	np	np	np	np	nn	nn	nn	np	nn	np	np	nn	np	np	nn	nn	nn	np	nn	--	np	np	np	np	--
LG12_HB_1855_s46h1	F_0866258_L12_46_1	LG12	<nnxnp>	{-0}	(nn,np)	nn	np	np	np	np	nn	np	np	nn	np	np	np	nn	nn	nn	nn	nn	nn	nn	np	np	np	np	nn	nn	nn	np	nn	np	np	nn	np	np	nn	nn	nn	np	nn	nn	np	np	np	np	nn
LG12_HB_1855_s46h1	F_0866260_L12_46_1	LG12	<lmxll>	{0-}	(ll,lm)	lm	lm	lm	ll	ll	ll	lm	ll	lm	ll	lm	ll	ll	lm	lm	ll	lm	ll	ll	lm	ll	lm	lm	lm	ll	ll	ll	lm	ll	ll	lm	ll	lm	ll	lm	ll	lm	ll	ll	lm	lm	ll	lm	lm
LG12_HB_1856_s46h1	F_0866661_L12_46_1	LG12	<lmxll>	{1-}	(ll,lm)	ll	ll	ll	lm	lm	lm	ll	lm	ll	lm	ll	lm	lm	ll	ll	lm	ll	lm	lm	ll	lm	ll	ll	ll	ll	lm	lm	ll	lm	lm	ll	lm	ll	lm	ll	lm	ll	lm	lm	ll	ll	lm	ll	ll
LG12_HB_1856_s46h1	F_0866635_L12_46_1	LG12	<nnxnp>	{-1}	(nn,np)	np	nn	nn	np	nn	np	nn	nn	np	nn	nn	nn	np	np	np	np	np	np	np	nn	nn	nn	nn	np	np	np	np	np	nn	nn	np	nn	nn	np	np	np	nn	np	np	nn	nn	nn	nn	np
LG12_HB_1857_s46h1	F_0866743_L12_46_1	LG12	<lmxll>	{0-}	(ll,lm)	lm	lm	lm	ll	ll	ll	ll	ll	lm	ll	lm	ll	ll	lm	lm	ll	lm	ll	ll	lm	ll	lm	lm	lm	lm	ll	ll	lm	ll	ll	lm	ll	lm	ll	lm	ll	lm	ll	ll	lm	ll	ll	lm	lm
LG12_HB_1857_s46h1	F_0866745_L12_46_1	LG12	<nnxnp>	{-1}	(nn,np)	np	nn	nn	np	nn	np	nn	nn	np	nn	nn	nn	np	np	np	np	np	np	np	nn	nn	nn	nn	np	np	np	np	np	nn	nn	np	nn	nn	np	np	np	nn	np	np	nn	nn	nn	nn	np
LG12_HB_1857_s46h1	F_0866759_L12_46_1	LG12	<lmxll>	{0-}	(ll,lm)	lm	lm	lm	ll	ll	ll	ll	ll	lm	ll	lm	ll	ll	lm	lm	ll	lm	ll	ll	lm	ll	lm	lm	lm	lm	ll	ll	lm	ll	ll	lm	ll	lm	ll	lm	ll	lm	ll	ll	lm	ll	ll	lm	lm
LG12_HB_1858_s46h1	F_0866895_L12_46_1	LG12	<nnxnp>	{-0}	(nn,np)	nn	np	np	nn	np	nn	np	np	nn	nn	np	np	nn	nn	nn	nn	nn	nn	nn	np	np	np	np	nn	nn	nn	nn	nn	np	np	nn	np	np	nn	nn	nn	np	nn	nn	nn	np	np	np	nn
LG12_HB_1858_s46h1	F_0866896_L12_46_1	LG12	<lmxll>	{0-}	(ll,lm)	lm	lm	lm	ll	ll	ll	ll	ll	lm	ll	lm	ll	ll	lm	lm	ll	lm	ll	ll	lm	ll	lm	lm	lm	lm	ll	ll	lm	ll	ll	lm	ll	lm	ll	lm	ll	lm	ll	ll	lm	ll	lm	lm	lm
LG12_HB_1858_s46h1	F_0866902_L12_46_1	LG12	<nnxnp>	{-1}	(nn,np)	np	nn	nn	np	nn	np	nn	nn	np	np	nn	nn	np	np	np	np	np	np	np	nn	nn	nn	nn	np	np	np	np	np	nn	nn	np	nn	nn	np	np	np	nn	np	np	np	nn	nn	nn	np
LG12_HB_1858_s46h1	F_0866907_L12_46_1	LG12	<nnxnp>	{-1}	(nn,np)	np	nn	nn	np	nn	np	nn	nn	np	np	nn	nn	np	np	np	np	np	np	np	nn	nn	nn	nn	np	np	np	np	np	nn	nn	np	nn	nn	np	np	np	nn	np	np	np	nn	nn	nn	np
LG12_HB_1858_s46h1	F_0866910_L12_46_1	LG12	<hkxhk>	{10}	(hh,hk,kk)	hh	hk	hk	hk	kk	hk	kk	kk	hh	hk	hk	kk	hk	hh	hh	hk	hh	hk	hk	hk	kk	hk	hk	hh	hh	hk	hk	hh	kk	kk	hh	kk	hk	hk	hh	hk	hk	hk	hk	hh	kk	hk	hk	hh
LG12_HB_1858_s46h1	F_0866918_L12_46_1	LG12	<lmxll>	{0-}	(ll,lm)	lm	lm	lm	ll	ll	ll	ll	ll	lm	ll	lm	ll	ll	lm	lm	ll	lm	ll	ll	lm	ll	lm	lm	lm	lm	ll	ll	lm	ll	ll	lm	ll	lm	ll	lm	ll	lm	ll	ll	lm	ll	lm	lm	lm
LG12_HB_1858_s46h1	F_0866920_L12_46_1	LG12	<nnxnp>	{-1}	(nn,np)	np	nn	nn	np	nn	np	nn	nn	np	np	nn	nn	np	np	np	np	np	np	np	nn	nn	nn	nn	np	np	np	np	np	nn	nn	np	nn	nn	np	np	np	nn	np	np	np	nn	nn	nn	np
LG12_HB_1860_s46h1	F_0867400_L12_46_1	LG12	<nnxnp>	{-0}	(nn,np)	nn	np	np	nn	np	nn	np	np	nn	nn	np	np	np	nn	nn	nn	nn	nn	nn	np	np	np	np	nn	nn	nn	nn	nn	np	np	nn	np	np	nn	nn	np	np	nn	nn	nn	np	np	np	nn
LG12_HB_1860_s46h1	F_0867413_L12_46_1	LG12	<nnxnp>	{-0}	(nn,np)	nn	np	np	nn	np	nn	np	np	nn	nn	np	np	np	nn	nn	nn	nn	nn	nn	np	np	np	np	nn	nn	nn	nn	nn	np	np	nn	np	np	nn	nn	np	np	nn	nn	nn	np	np	np	nn
LG12_HB_1860_s46h1	F_0867418_L12_46_1	LG12	<nnxnp>	{-1}	(nn,np)	np	nn	nn	np	nn	np	nn	nn	np	np	nn	nn	nn	np	np	np	np	np	np	nn	nn	nn	nn	np	np	np	np	np	nn	nn	np	nn	nn	np	np	nn	nn	np	np	np	nn	nn	nn	np
LG12_HB_1861_s46h1	F_0867539_L12_46_1	LG12	<nnxnp>	{-1}	(nn,np)	np	nn	nn	np	nn	np	nn	nn	np	np	nn	nn	nn	np	np	np	np	np	np	nn	nn	nn	nn	np	np	np	np	np	nn	nn	np	nn	nn	np	np	nn	nn	np	np	np	nn	nn	nn	np
LG12_HB_1861_s46h1	F_0867544_L12_46_1	LG12	<nnxnp>	{-0}	(nn,np)	nn	np	np	nn	np	nn	np	np	nn	nn	np	np	np	nn	nn	nn	nn	nn	nn	np	np	np	np	nn	nn	nn	nn	nn	np	np	nn	np	np	nn	nn	np	np	nn	nn	nn	np	np	np	nn
LG12_HB_1861_s46h1	F_0867549_L12_46_1	LG12	<nnxnp>	{-0}	(nn,np)	nn	np	np	nn	np	nn	np	np	nn	nn	np	np	np	nn	nn	nn	nn	nn	nn	np	np	np	np	nn	nn	nn	nn	nn	np	np	nn	np	np	nn	nn	np	np	nn	nn	nn	np	np	np	nn
LG12_HB_1862_s46h1	F_0867853_L12_46_1	LG12	<nnxnp>	{-1}	(nn,np)	np	nn	nn	np	nn	np	nn	nn	np	np	nn	nn	nn	np	np	np	np	np	np	nn	nn	nn	nn	np	np	np	np	np	nn	nn	np	nn	nn	np	np	nn	nn	np	np	np	nn	nn	nn	np
LG12_HB_1862_s46h1	F_0867857_L12_46_1	LG12	<nnxnp>	{-1}	(nn,np)	np	nn	nn	np	nn	np	nn	nn	np	np	nn	nn	nn	np	np	np	np	np	np	nn	nn	nn	nn	np	np	np	np	np	nn	nn	np	nn	nn	np	np	nn	nn	np	np	np	nn	nn	nn	np
LG12_HB_1862_s46h1	F_0867878_L12_46_1	LG12	<nnxnp>	{-1}	(nn,np)	np	nn	nn	np	nn	np	nn	nn	np	np	nn	nn	nn	np	np	np	np	np	np	nn	nn	nn	nn	np	np	np	np	np	nn	nn	np	nn	nn	np	np	nn	nn	np	np	np	nn	nn	nn	np
LG12_HB_1862_s46h1	F_0867888_L12_46_1	LG12	<nnxnp>	{-0}	(nn,np)	nn	np	np	nn	np	nn	np	np	nn	nn	np	np	np	nn	nn	nn	nn	nn	nn	np	np	np	np	nn	nn	nn	nn	nn	np	np	nn	np	np	nn	nn	np	np	nn	nn	nn	np	np	np	nn
LG12_HB_1864_s46h1	F_0868156_L12_46_1	LG12	<nnxnp>	{-0}	(nn,np)	nn	np	np	np	nn	nn	np	np	nn	nn	np	np	np	nn	nn	nn	nn	nn	np	np	np	np	np	nn	nn	nn	nn	nn	np	np	nn	np	np	nn	nn	np	np	nn	nn	nn	np	np	np	nn
LG12_HB_1864_s46h1	F_0868163_L12_46_1	LG12	<nnxnp>	{-1}	(nn,np)	np	nn	nn	nn	np	np	nn	nn	np	np	nn	nn	nn	np	np	np	np	np	nn	nn	nn	nn	nn	np	np	np	np	np	nn	nn	np	nn	nn	np	np	nn	nn	np	np	np	nn	nn	nn	np
LG12_HB_1865_s46h1	F_0868359_L12_46_1	LG12	<nnxnp>	{-1}	(nn,np)	np	nn	nn	nn	np	np	nn	nn	np	np	nn	nn	nn	np	np	np	np	np	nn	nn	nn	nn	nn	np	np	np	np	np	nn	nn	np	nn	nn	np	np	nn	nn	np	np	np	nn	nn	nn	np
$F_0872514y_LG12	$F_0872514y_LG12	LG12	<hkxhk>	{10}	(h-,kk)	h-	h-	h-	kk	kk	h-	h-	kk	h-	kk	h-	kk	h-	h-	h-	h-	h-	h-	h-	h-	kk	h-	h-	h-	h-	kk	h-	h-	kk	h-	h-	kk	kk	h-	h-	h-	h-	h-	h-	h-	h-	h-	h-	h-
LG12_HB_2078_s26h1	F_0955785_L2_26_1	LG12	<nnxnp>	{-1}	(nn,np)	np	nn	nn	nn	nn	np	nn	nn	nn	np	nn	nn	np	np	np	nn	nn	np	np	np	nn	nn	nn	np	np	nn	np	np	nn	nn	np	nn	nn	nn	nn	np	nn	np	np	nn	nn	np	nn	np
LG12_HB_2198_s51h1	F_0999957_L5_51_1	LG12	<nnxnp>	{-0}	(nn,np)	nn	nn	np	np	np	nn	nn	nn	np	nn	np	np	nn	nn	nn	np	np	nn	nn	nn	np	np	np	nn	nn	np	nn	np	np	np	nn	nn	np	np	np	nn	np	nn	nn	np	np	nn	np	nn
LG12_HB_2198_s51h1	F_0999942_L5_51_1	LG12	<nnxnp>	{-1}	(nn,np)	np	np	nn	nn	nn	np	np	np	nn	np	nn	nn	np	np	np	nn	nn	np	np	np	nn	nn	nn	np	np	nn	np	nn	nn	nn	np	np	nn	nn	nn	np	nn	np	np	nn	nn	np	nn	np
LG12_HB_2247_s39h1	F_1017431_L7_39_1	LG12	<nnxnp>	{-1}	(nn,np)	np	nn	nn	np	nn	np	nn	nn	np	np	nn	nn	np	np	np	np	np	np	np	nn	nn	nn	nn	np	np	np	np	np	nn	nn	np	nn	nn	np	np	np	nn	np	np	np	nn	nn	nn	np
LG12_HB_2247_s39h1	F_1017440_L7_39_1	LG12	<nnxnp>	{-1}	(nn,np)	np	nn	nn	np	nn	np	nn	nn	np	np	nn	nn	np	np	np	np	np	np	np	nn	nn	nn	nn	np	np	np	np	np	nn	nn	np	nn	nn	np	np	np	nn	np	np	np	nn	nn	nn	np
LG12_HB_2247_s39h1	F_1017441_L7_39_1	LG12	<nnxnp>	{-0}	(nn,np)	nn	np	np	nn	np	nn	np	np	nn	nn	np	np	nn	nn	nn	nn	nn	nn	nn	np	np	np	np	nn	nn	nn	nn	nn	np	np	nn	np	np	nn	nn	nn	np	nn	nn	nn	np	np	np	nn
LG12_HB_2247_s39h1	F_1017454_L7_39_1	LG12	<nnxnp>	{-1}	(nn,np)	np	nn	nn	np	nn	np	nn	nn	np	np	nn	nn	np	np	np	np	np	np	np	nn	nn	nn	nn	np	np	np	np	np	nn	nn	np	nn	nn	np	np	np	nn	np	np	np	nn	nn	nn	np
LG12_HB_2247_s39h1	F_1017455_L7_39_1	LG12	<nnxnp>	{-1}	(nn,np)	np	nn	nn	np	nn	np	nn	nn	np	np	nn	nn	np	np	np	np	np	np	np	nn	nn	nn	nn	np	np	np	np	np	nn	nn	np	nn	nn	np	np	np	nn	np	np	np	nn	nn	nn	np
LG12_HB_228	F_0103288_L11_PA	LG12	<nnxnp>	{-0}	(nn,np)	nn	nn	np	np	np	nn	nn	nn	np	nn	np	np	nn	nn	nn	np	np	nn	nn	nn	np	np	np	nn	nn	np	nn	np	np	np	nn	nn	np	np	np	nn	np	nn	nn	np	np	nn	np	nn
LG12_HB_228	F_0103306_L11_PA	LG12	<nnxnp>	{-0}	(nn,np)	nn	nn	np	np	np	nn	nn	nn	np	nn	np	np	nn	nn	nn	np	np	nn	nn	nn	np	np	np	nn	nn	np	nn	np	np	np	nn	nn	np	np	np	nn	np	nn	nn	np	np	nn	np	nn
LG12_HB_228	F_0103299_L11_PA	LG12	<lmxll>	{1-}	(ll,lm)	ll	ll	lm	lm	lm	ll	ll	lm	ll	lm	ll	lm	lm	ll	lm	lm	ll	lm	lm	lm	ll	ll	ll	lm	lm	lm	ll	ll	lm	lm	ll	lm	lm	lm	lm	lm	ll	lm	lm	ll	ll	lm	ll	ll
LG12_HB_2302_s23h1	F_1044212_L9_23_1	LG12	<lmxll>	{1-}	(ll,lm)	ll	ll	lm	lm	lm	ll	ll	lm	ll	lm	ll	lm	lm	ll	lm	lm	ll	lm	ll	lm	ll	ll	ll	lm	lm	lm	ll	lm	lm	ll	lm	ll	lm	lm	lm	lm	lm	ll	lm	ll	ll	lm	lm	lm
LG12_HB_2304_s23h1	F_1045122_L9_23_1	LG12	<hkxhk>	{00}	(hh,hk,kk)	hk	hk	hk	kk	kk	hk	hk	hh	kk	hh	kk	hk	hh	hk	hh	hh	kk	hh	hk	hh	kk	kk	kk	hh	hh	hk	hk	hk	hk	hk	hh	hk	hk	hk	hk	hh	kk	hk	hh	kk	kk	hh	hk	hh
LG12_HB_2304_s23h1	F_1045123_L9_23_1	LG12	<hkxhk>	{11}	(hh,hk,kk)	hk	hk	hk	hh	hh	hk	hk	kk	hh	kk	hh	hk	kk	hk	kk	kk	hh	kk	hk	kk	hh	hh	hh	kk	kk	hk	hk	hk	hk	hk	kk	hk	hk	hk	hk	kk	hh	hk	kk	hh	hh	kk	hk	kk
LG12_HB_2304_s23h1	F_1045136_L9_23_1	LG12	<hkxhk>	{11}	(hh,hk,kk)	hk	hk	hk	hh	hh	hk	hk	kk	hh	kk	hh	hk	kk	hk	kk	kk	hh	kk	hk	kk	hh	hh	hh	kk	kk	hk	hk	hk	hk	hk	kk	hk	hk	hk	hk	kk	hh	hk	kk	hh	hh	kk	hk	kk
LG12_HB_2350_s49h2	F_1059512_L12_49_2	LG12	<nnxnp>	{-1}	(nn,np)	np	np	nn	nn	nn	np	np	np	nn	np	nn	nn	np	np	np	np	nn	np	np	np	nn	nn	nn	np	np	nn	np	nn	nn	np	np	np	nn	nn	nn	np	nn	np	np	nn	nn	np	nn	np
LG12_HB_2350_s49h2	F_1059526_L12_49_2	LG12	<lmxll>	{1-}	(ll,lm)	ll	ll	lm	lm	lm	ll	ll	lm	ll	lm	ll	lm	lm	ll	lm	lm	ll	lm	ll	lm	ll	ll	ll	lm	lm	lm	ll	lm	lm	ll	lm	ll	lm	lm	lm	lm	ll	ll	lm	ll	ll	lm	lm	lm
LG12_HB_2352_s58h2	F_1060723_L12_58_2	LG12	<nnxnp>	{-1}	(nn,np)	np	nn	nn	nn	nn	np	nn	nn	nn	np	nn	nn	np	np	np	nn	nn	np	np	np	nn	nn	nn	np	np	nn	np	np	nn	nn	np	nn	nn	nn	nn	np	nn	np	np	nn	nn	np	nn	np
LG12_HB_2352_s58h2	F_1060729_L12_58_2	LG12	<nnxnp>	{-0}	(nn,np)	nn	np	np	np	np	nn	np	np	np	nn	np	np	nn	nn	nn	np	np	nn	nn	nn	np	np	np	nn	nn	np	nn	nn	np	np	nn	np	np	np	np	nn	np	nn	nn	np	np	nn	np	nn
LG12_HB_2360_s61h2	F_1062407_L12_61_2	LG12	<nnxnp>	{-1}	(nn,np)	np	nn	nn	np	nn	np	nn	nn	np	np	nn	nn	nn	np	np	np	np	np	np	nn	nn	nn	nn	np	np	np	np	np	nn	nn	np	nn	nn	np	np	nn	nn	np	np	np	nn	nn	nn	np
LG12_HB_2360_s61h2	F_1062411_L12_61_2	LG12	<nnxnp>	{-0}	(nn,np)	nn	np	np	nn	np	nn	np	np	nn	nn	np	np	np	nn	nn	nn	nn	nn	nn	np	np	np	np	nn	nn	nn	nn	nn	np	np	nn	np	np	nn	nn	np	np	nn	nn	nn	np	np	np	nn
LG12_HB_2360_s61h2	F_1062419_L12_61_2	LG12	<nnxnp>	{-0}	(nn,np)	nn	np	np	nn	np	nn	np	np	nn	nn	np	np	np	nn	nn	nn	nn	nn	nn	np	np	np	np	nn	nn	nn	nn	nn	np	np	nn	np	np	nn	nn	np	np	nn	nn	nn	np	np	np	nn
LG12_HB_2360_s61h2	F_1062420_L12_61_2	LG12	<nnxnp>	{-1}	(nn,np)	np	nn	nn	np	nn	np	nn	nn	np	np	nn	nn	nn	np	np	np	np	np	np	nn	nn	nn	nn	np	np	np	np	np	nn	nn	np	nn	nn	np	np	nn	nn	np	np	np	nn	nn	nn	np
LG12_HB_2360_s61h2	F_1062422_L12_61_2	LG12	<nnxnp>	{-0}	(nn,np)	nn	np	np	nn	np	nn	np	np	nn	nn	np	np	np	nn	nn	nn	nn	nn	nn	np	np	np	np	nn	nn	nn	nn	nn	np	np	nn	np	np	nn	nn	np	np	nn	nn	nn	np	np	np	nn
LG12_HB_2361_s61h2	F_1062550_L12_61_2	LG12	<nnxnp>	{-1}	(nn,np)	np	nn	nn	nn	np	np	nn	nn	np	np	nn	nn	nn	np	np	np	np	np	nn	nn	nn	nn	nn	np	np	np	np	np	nn	nn	np	nn	nn	np	np	nn	nn	np	np	np	nn	nn	nn	np
LG12_HB_2361_s61h2	F_1062559_L12_61_2	LG12	<nnxnp>	{-1}	(nn,np)	np	nn	nn	nn	np	np	nn	nn	np	np	nn	nn	nn	np	np	np	np	np	nn	nn	nn	nn	nn	np	np	np	np	np	nn	nn	np	nn	nn	np	np	nn	nn	np	np	np	nn	nn	nn	np
LG12_HB_2361_s61h2	F_1062561_L12_61_2	LG12	<nnxnp>	{-1}	(nn,np)	np	nn	nn	nn	np	np	nn	nn	np	np	nn	nn	nn	np	np	np	np	np	nn	nn	nn	nn	nn	np	np	np	np	np	nn	nn	np	nn	nn	np	np	nn	nn	np	np	np	nn	nn	nn	np
LG12_HB_2361_s61h2	F_1062571_L12_61_2	LG12	<nnxnp>	{-1}	(nn,np)	np	nn	nn	nn	np	np	nn	nn	np	np	nn	nn	nn	np	np	np	np	np	nn	nn	nn	nn	nn	np	np	np	np	np	nn	nn	np	nn	nn	np	np	nn	nn	np	np	np	nn	nn	nn	np
LG12_HB_2361_s61h2	F_1062573_L12_61_2	LG12	<nnxnp>	{-1}	(nn,np)	np	nn	nn	nn	np	np	nn	nn	np	np	nn	nn	nn	np	np	np	np	np	nn	nn	nn	nn	nn	np	np	np	np	np	nn	nn	np	nn	nn	np	np	nn	nn	np	np	np	nn	nn	nn	np
LG12_HB_2361_s61h2	F_1062575_L12_61_2	LG12	<nnxnp>	{-1}	(nn,np)	np	nn	nn	nn	np	np	nn	nn	np	np	nn	nn	nn	np	np	np	np	np	nn	nn	nn	nn	nn	np	np	np	np	np	nn	nn	np	nn	nn	np	np	nn	nn	np	np	np	nn	nn	nn	np
LG12_HB_237	F_0107526_L12_PA	LG12	<nnxnp>	{-1}	(nn,np)	np	np	nn	nn	nn	np	np	np	nn	np	nn	nn	np	np	np	np	nn	np	np	nn	np	nn	nn	np	np	nn	np	nn	nn	np	np	nn	np	nn	nn	np	nn	np	np	nn	nn	np	nn	np
LG12_HB_237	F_0107529_L12_PA	LG12	<nnxnp>	{-0}	(nn,np)	nn	nn	np	np	np	nn	nn	nn	np	nn	np	np	nn	nn	nn	nn	np	nn	nn	np	nn	np	np	nn	nn	np	nn	np	np	nn	nn	np	nn	np	np	nn	np	nn	nn	np	np	nn	np	nn
LG12_HB_237	F_0107532_L12_PA	LG12	<nnxnp>	{-0}	(nn,np)	nn	nn	np	np	np	nn	nn	nn	np	nn	np	np	nn	nn	nn	nn	np	nn	nn	np	nn	np	np	nn	nn	np	nn	np	np	nn	nn	np	nn	np	np	nn	np	nn	nn	np	np	nn	np	nn
LG12_HB_237	R_502092_L12_PA	LG12	<nnxnp>	{-0}	(nn,np)	nn	nn	np	np	np	nn	nn	nn	np	nn	np	np	nn	nn	nn	nn	np	nn	nn	np	nn	np	np	nn	nn	np	nn	np	np	nn	nn	np	nn	np	np	nn	np	nn	nn	np	np	nn	np	nn
LG12_HB_238	F_0107987_L12_PA	LG12	<nnxnp>	{-1}	(nn,np)	np	np	nn	nn	nn	np	np	np	nn	np	nn	nn	np	np	np	np	nn	np	np	nn	np	nn	nn	np	np	nn	np	nn	nn	np	np	nn	nn	nn	nn	np	nn	np	np	nn	nn	np	--	np
LG12_HB_239	F_0108809_L12_PA	LG12	<nnxnp>	{-0}	(nn,np)	nn	nn	np	np	np	nn	nn	nn	np	nn	np	np	nn	nn	nn	nn	np	nn	nn	np	nn	np	np	nn	nn	np	nn	np	np	nn	nn	np	np	np	np	nn	np	nn	nn	np	np	nn	np	nn
LG12_HB_239	F_0108815_L12_PA	LG12	<nnxnp>	{-1}	(nn,np)	np	np	nn	nn	nn	np	np	np	nn	np	nn	nn	np	np	np	np	nn	np	np	nn	np	nn	nn	np	np	nn	np	nn	nn	np	np	nn	nn	nn	nn	np	nn	np	np	nn	nn	np	nn	np
LG12_HB_240	F_0109515_L12_PA	LG12	<nnxnp>	{-0}	(nn,np)	nn	nn	np	np	np	nn	nn	nn	np	nn	np	np	nn	nn	nn	nn	np	nn	nn	np	nn	np	np	nn	nn	np	nn	np	np	nn	nn	np	np	np	np	nn	np	nn	nn	np	np	nn	np	nn
LG12_HB_240	F_0109522_L12_PA	LG12	<nnxnp>	{-0}	(nn,np)	nn	nn	np	np	np	nn	nn	nn	np	nn	np	np	nn	nn	nn	nn	np	nn	nn	np	nn	np	np	nn	nn	np	nn	np	np	nn	nn	np	np	np	np	nn	np	nn	nn	np	np	nn	np	nn
LG12_HB_240	R_1475357_L12_PA	LG12	<nnxnp>	{-1}	(nn,np)	np	np	nn	nn	nn	np	np	np	nn	np	nn	nn	np	np	np	np	nn	np	np	nn	np	nn	nn	np	np	nn	np	nn	nn	np	np	nn	nn	nn	nn	np	nn	np	np	nn	nn	np	nn	np
GD_00116_L12_PA	GD_00116_L12_PA	LG12	<nnxnp>	{-1}	(nn,np)	np	np	nn	nn	nn	np	np	np	nn	np	nn	nn	np	np	np	np	nn	np	np	nn	np	nn	nn	np	np	nn	np	nn	nn	np	np	nn	nn	nn	nn	np	nn	np	np	nn	nn	np	nn	np
R_1799179_L12_PA	R_1799179_L12_PA	LG12	<nnxnp>	{-1}	(nn,np)	np	np	nn	nn	nn	np	np	np	nn	np	nn	nn	np	np	np	np	nn	np	np	nn	np	nn	nn	np	np	nn	np	nn	nn	np	np	nn	nn	nn	nn	np	nn	np	np	nn	nn	np	nn	np
LG12_HB_241	F_0110360_L12_PA	LG12	<nnxnp>	{-1}	(nn,np)	np	np	nn	nn	nn	np	np	np	nn	np	nn	nn	np	np	np	np	nn	np	np	nn	np	nn	nn	np	np	nn	np	nn	nn	np	np	nn	nn	nn	nn	np	nn	np	np	nn	nn	np	nn	np
LG12_HB_241	F_0110362_L12_PA	LG12	<nnxnp>	{-1}	(nn,np)	np	np	nn	nn	nn	np	np	np	nn	np	nn	nn	np	np	np	np	nn	np	np	nn	np	nn	nn	np	np	nn	np	nn	nn	np	np	nn	nn	nn	nn	np	nn	np	np	nn	nn	np	nn	np
LG12_HB_241	F_0110376_L12_PA	LG12	<nnxnp>	{-1}	(nn,np)	np	np	nn	nn	nn	np	np	np	nn	np	nn	nn	np	np	np	np	nn	np	np	nn	np	nn	nn	np	np	nn	np	nn	nn	np	np	nn	nn	nn	nn	np	nn	np	np	nn	nn	np	nn	np
LG12_HB_241	F_0110377_L12_PA	LG12	<nnxnp>	{-1}	(nn,np)	np	np	nn	nn	nn	np	np	np	nn	np	nn	nn	np	np	np	np	nn	np	np	nn	np	nn	nn	np	np	nn	np	nn	nn	np	np	nn	nn	nn	nn	np	nn	np	np	nn	nn	np	nn	np
LG12_HB_241	F_0110379_L12_PA	LG12	<nnxnp>	{-1}	(nn,np)	np	np	nn	nn	nn	np	np	np	nn	np	nn	nn	np	np	np	np	nn	np	np	nn	np	nn	nn	np	np	nn	np	nn	nn	np	np	nn	nn	nn	nn	np	nn	np	np	nn	nn	np	nn	np
LG12_HB_241	R_1813514_L12_PA	LG12	<nnxnp>	{-1}	(nn,np)	np	np	nn	nn	nn	np	np	np	nn	np	nn	nn	np	np	np	np	nn	np	np	nn	np	nn	nn	np	np	nn	np	nn	nn	np	np	nn	nn	nn	nn	np	nn	np	np	nn	nn	np	nn	np
LG12_HB_241	R_1816057_L12_PA	LG12	<nnxnp>	{-1}	(nn,np)	np	np	nn	nn	nn	np	np	np	nn	np	nn	nn	np	np	np	np	nn	np	np	nn	np	nn	nn	np	np	nn	np	nn	nn	np	np	nn	nn	nn	nn	np	nn	np	np	nn	nn	np	nn	np
LG12_HB_241	R_1818084_L12_PA	LG12	<nnxnp>	{-1}	(nn,np)	np	np	nn	nn	nn	np	np	np	nn	np	nn	nn	np	np	np	np	nn	np	np	nn	np	nn	nn	np	np	nn	np	nn	nn	np	np	nn	nn	nn	nn	np	nn	np	np	nn	nn	np	nn	np
LG12_HB_242	F_0110881_L12_PA	LG12	<hkxhk>	{00}	(hh,hk,kk)	hk	hk	hk	kk	kk	hk	hk	hh	kk	hh	kk	hk	hh	hk	hh	hh	kk	hk	hk	hk	hk	kk	kk	hh	hh	hk	hk	hk	kk	hk	hh	kk	hk	hk	hk	hh	kk	hk	hh	kk	kk	hh	hk	hh
LG12_HB_242	F_0110887_L12_PA	LG12	<hkxhk>	{00}	(hh,hk,kk)	hk	hk	hk	kk	kk	hk	hk	hh	kk	hh	kk	hk	hh	hk	hh	hh	kk	hk	hk	hk	hk	kk	kk	hh	hh	hk	hk	hk	kk	hk	hh	kk	hk	hk	hk	hh	kk	hk	hh	kk	kk	hh	hk	hh
F_0111163_L12_PA	F_0111163_L12_PA	LG12	<hkxhk>	{00}	(hh,hk,kk)	hk	hk	hk	kk	kk	hk	hk	hh	kk	hh	kk	hk	hh	hk	hh	hh	kk	hh	hk	hk	kk	kk	kk	hh	hh	hk	hk	hk	kk	hk	hh	hk	hk	hk	hk	hh	kk	hk	hh	kk	kk	hh	hk	hh
LG12_HB_244	F_0111352_L12_PA	LG12	<hkxhk>	{11}	(hh,hk,kk)	hk	hk	hk	hh	hh	hk	hk	kk	hh	kk	hh	hk	kk	hk	kk	kk	hh	kk	hk	hk	hh	hh	hh	kk	kk	hk	hk	hk	hh	hk	kk	hk	hk	hk	hk	kk	hh	hk	kk	hh	hh	kk	hk	kk
LG12_HB_244	F_0111369_L12_PA	LG12	<hkxhk>	{00}	(hh,hk,kk)	hk	hk	hk	kk	kk	hk	hk	hh	kk	hh	kk	hk	hh	hk	hh	hh	kk	hh	hk	hk	kk	kk	kk	hh	hh	hk	hk	hk	kk	hk	hh	hk	hk	hk	hk	hh	kk	hk	hh	kk	kk	hh	hk	hh
LG12_HB_244	R_3007964_L12_PA	LG12	<hkxhk>	{00}	(h-,kk)	h-	h-	h-	kk	kk	h-	h-	h-	kk	h-	kk	h-	h-	h-	h-	h-	kk	h-	h-	h-	kk	kk	kk	h-	h-	h-	h-	h-	kk	h-	h-	h-	h-	h-	h-	h-	kk	h-	h-	kk	kk	h-	h-	h-
LG12_HB_244.5	R_3025133_L12_PA	LG12	<hkxhk>	{00}	(hh,hk,kk)	hk	hk	hk	kk	kk	hk	hk	hh	kk	hh	kk	hk	hh	hk	hh	hh	kk	hh	hk	hk	kk	kk	kk	hh	hh	hk	hk	hk	kk	hk	hh	hk	hk	hk	hk	hh	kk	hk	hh	kk	kk	hh	hk	hh
F_0111904_L12_PA	F_0111904_L12_PA	LG12	<hkxhk>	{00}	(hh,hk,kk)	hk	hk	hk	kk	kk	hk	hk	hh	kk	hh	kk	hk	hh	hk	hh	hh	kk	hh	hk	hh	kk	kk	kk	hh	hh	hk	hk	hk	kk	hk	hh	hk	hk	hk	hk	hh	kk	hk	hh	kk	kk	hh	hk	hh
LG12_HB_246	F_0112238_L12_PA	LG12	<hkxhk>	{00}	(hh,hk,kk)	hk	hk	hk	kk	kk	hk	hk	hh	kk	hh	kk	hk	hh	hk	hh	hh	kk	hh	hk	hh	kk	kk	kk	hh	hh	hk	hk	hk	kk	hk	hh	hk	hk	hk	hk	hh	kk	hk	hh	kk	kk	hh	hk	hh
LG12_HB_246	F_0112239_L12_PA	LG12	<hkxhk>	{11}	(hh,hk,kk)	hk	hk	hk	hh	hh	hk	hk	kk	hh	kk	hh	hk	kk	hk	kk	kk	hh	kk	hk	kk	hh	hh	hh	kk	kk	hk	hk	hk	hh	hk	kk	hk	hk	hk	hk	kk	hh	hk	kk	hh	hh	kk	hk	kk
LG12_HB_246	F_0112258_L12_PA	LG12	<hkxhk>	{11}	(h-,kk)	h-	h-	h-	h-	h-	h-	h-	kk	h-	kk	h-	h-	kk	h-	kk	kk	h-	kk	h-	kk	h-	h-	h-	kk	kk	h-	h-	h-	h-	h-	kk	h-	h-	h-	h-	kk	h-	h-	kk	h-	h-	kk	h-	kk
LG12_HB_246.5	R_3506169_L12_PA	LG12	<hkxhk>	{00}	(hh,hk,kk)	hk	hk	hk	kk	kk	hk	hk	hh	kk	hh	kk	hk	hh	hk	hh	hh	kk	hh	hk	hh	kk	kk	kk	hh	hh	hk	hk	hk	kk	hk	hh	hk	hk	hk	hk	hh	kk	hk	hh	kk	kk	hh	hk	hh
LG12_HB_246.5	GD_00430_L12_PA	LG12	<hkxhk>	{11}	(hh,hk,kk)	hk	hk	hk	hh	hh	hk	hk	kk	hh	kk	hh	hk	kk	hk	kk	kk	hh	kk	hk	kk	hh	hh	hh	kk	kk	hk	hk	hk	hk	hk	kk	hk	hk	hk	hk	kk	hh	hk	kk	hh	hh	kk	hk	kk
LG12_HB_246.5	R_3725831_L12_PA	LG12	<hkxhk>	{00}	(hh,hk,kk)	hk	hk	hk	kk	kk	hk	hk	hh	kk	hh	kk	hk	hh	hk	hh	hh	kk	hh	hk	hh	kk	kk	kk	hh	hh	hk	hk	hk	hk	hk	hh	hk	hk	hk	hk	hh	kk	hk	hh	kk	kk	hh	hk	hh
LG12_HB_247	F_0112838_L12_PA	LG12	<hkxhk>	{11}	(hh,hk,kk)	hk	hk	hk	hh	hh	hk	hk	kk	hh	kk	hh	hk	kk	hk	kk	kk	hh	kk	hk	kk	hh	hh	hh	kk	kk	hk	hk	hk	hk	hk	kk	hk	hk	hk	hk	kk	hh	hk	kk	hh	hh	kk	hk	kk
LG12_HB_247	F_0112839_L12_PA	LG12	<hkxhk>	{00}	(hh,hk,kk)	hk	hk	hk	kk	kk	hk	hk	hh	kk	hh	kk	hk	hh	hk	hh	hh	kk	hh	hk	hh	kk	kk	kk	hh	hh	hk	hk	hk	hk	hk	hh	hk	hk	hk	hk	hh	kk	hk	hh	kk	kk	hh	hk	hh
LG12_HB_248	F_0113090_L12_PA	LG12	<hkxhk>	{00}	(hh,hk,kk)	hk	hk	hk	kk	kk	hk	hk	hh	kk	hh	kk	hk	hh	hk	hh	hh	kk	hh	hk	hh	kk	kk	kk	hh	hh	hk	hk	hk	hk	hk	hh	hk	hk	hk	hk	hh	kk	hk	hh	kk	kk	hh	hk	hh
LG12_HB_2485_s28h2	F_1091498_L4_28_2	LG12	<hkxhk>	{10}	(hh,hk,kk)	hh	hk	hk	kk	kk	hk	hk	kk	hh	kk	hk	kk	hk	hh	hh	hk	hh	hk	hk	hh	kk	hk	hk	hk	hk	kk	hk	hh	kk	kk	hh	kk	kk	kk	hh	hk	hk	hk	hk	hk	hk	hk	hk	hk
LG12_HB_2485_s28h2	F_1091503_L4_28_2	LG12	<lmxll>	{1-}	(ll,lm)	ll	ll	ll	lm	lm	lm	ll	lm	ll	lm	ll	lm	lm	ll	ll	lm	ll	lm	lm	ll	lm	ll	ll	lm	lm	lm	lm	ll	lm	lm	ll	lm	lm	lm	ll	lm	ll	lm	lm	ll	ll	lm	ll	ll
LG12_HB_249	F_0113339_L12_PA	LG12	<hkxhk>	{11}	(hh,hk,kk)	hk	hk	hk	hh	hh	hk	hk	kk	hh	kk	hh	hk	kk	hk	kk	kk	hh	kk	hk	kk	hh	hh	hh	kk	kk	hk	hk	hk	hk	hk	kk	hk	hk	hk	hk	kk	hh	hk	kk	hh	hh	kk	hk	kk
LG12_HB_249	F_0113340_L12_PA	LG12	<hkxhk>	{00}	(hh,hk,kk)	hk	hk	hk	kk	kk	hk	hk	hh	kk	hh	kk	hk	hh	hk	hh	hh	kk	hh	hk	hh	kk	kk	kk	hh	hh	hk	hk	hk	hk	hk	hh	hk	hk	hk	hk	hh	kk	hk	hh	kk	kk	hh	hk	hh
LG12_HB_249	R_4304933_L12_PA	LG12	<hkxhk>	{11}	(hh,hk,kk)	hk	hk	hk	hh	hh	hk	hk	kk	hh	kk	hh	hk	kk	hk	kk	kk	hh	kk	hk	kk	hh	hh	hh	kk	kk	hk	hk	hk	hk	hk	kk	hk	hk	hk	hk	kk	hh	hk	kk	hh	hh	kk	hk	kk
LG12_HB_250	F_0114362_L12_PA	LG12	<hkxhk>	{00}	(hh,hk,kk)	hk	hk	hk	kk	hk	hk	hk	hh	kk	hh	kk	hk	hh	hk	hh	hh	kk	hh	hk	hh	kk	kk	kk	hh	hh	hk	hk	hk	hk	hk	hh	hk	hk	hk	hk	hh	kk	hk	hh	kk	kk	hh	hk	hh
LG12_HB_250	F_0114363_L12_PA	LG12	<hkxhk>	{11}	(hh,hk,kk)	hk	hk	hk	hh	hk	hk	hk	kk	hh	kk	hh	hk	kk	hk	kk	kk	hh	kk	hk	kk	hh	hh	hh	kk	kk	hk	hk	hk	hk	hk	kk	hk	hk	hk	hk	kk	hh	hk	kk	hh	hh	kk	hk	kk
LG12_HB_250	F_0114369_L12_PA	LG12	<hkxhk>	{00}	(hh,hk,kk)	hk	hk	hk	kk	hk	hk	hk	hh	kk	hh	kk	hk	hh	hk	hh	hh	kk	hh	hk	hh	kk	kk	kk	hh	hh	hk	hk	hk	hk	hk	hh	hk	hk	hk	hk	hh	kk	hk	hh	kk	kk	hh	hk	hh
LG12_HB_251	F_0114795_L12_PA	LG12	<lmxll>	{1-}	(ll,lm)	ll	ll	lm	lm	lm	ll	ll	lm	ll	lm	ll	lm	lm	ll	lm	lm	ll	lm	ll	lm	ll	ll	ll	lm	lm	lm	ll	lm	lm	ll	lm	ll	lm	lm	lm	lm	ll	ll	lm	ll	ll	lm	lm	lm
LG12_HB_251	F_0114799_L12_PA	LG12	<lmxll>	{1-}	(ll,lm)	ll	ll	lm	lm	lm	ll	ll	lm	ll	lm	ll	lm	lm	ll	lm	lm	ll	lm	ll	lm	ll	ll	ll	lm	lm	lm	ll	lm	lm	ll	lm	ll	lm	lm	lm	lm	ll	ll	lm	ll	ll	lm	lm	lm
LG12_HB_251	F_0114807_L12_PA	LG12	<efxeg>	{11}	(ee,ef,eg,fg)	eg	eg	ef	ef	ef	eg	eg	fg	ee	fg	ee	ef	fg	eg	fg	fg	ee	fg	eg	fg	ee	ee	ee	fg	fg	ef	eg	ef	ef	eg	fg	eg	ef	ef	ef	fg	ee	eg	fg	ee	ee	fg	ef	fg
LG12_HB_251	F_0114810_L12_PA	LG12	<hkxhk>	{00}	(hh,hk,kk)	hk	hk	hk	hk	hk	hk	hk	hh	kk	hh	kk	hk	hh	hk	hh	hh	kk	hh	hk	hh	kk	kk	kk	hh	hh	hk	hk	hk	hk	hk	hh	hk	hk	hk	hk	hh	kk	hk	hh	kk	kk	hh	hk	hh
LG12_HB_251	F_0114819_L12_PA	LG12	<hkxhk>	{00}	(hh,hk,kk)	hk	hk	hk	hk	hk	hk	hk	hh	kk	hh	kk	hk	hh	hk	hh	hh	kk	hh	hk	hh	kk	kk	kk	hh	hh	hk	hk	hk	hk	hk	hh	hk	hk	hk	hk	hh	kk	hk	hh	kk	kk	hh	hk	hh
LG12_HB_251	F_0114822_L12_PA	LG12	<lmxll>	{1-}	(ll,lm)	ll	ll	lm	lm	lm	ll	ll	lm	ll	lm	ll	lm	lm	ll	lm	lm	ll	lm	ll	lm	ll	ll	ll	lm	lm	lm	ll	lm	lm	ll	lm	ll	lm	lm	lm	lm	ll	ll	lm	ll	ll	lm	lm	lm
LG12_HB_253	F_0116519_L12_PA	LG12	<nnxnp>	{-1}	(nn,np)	np	np	nn	nn	nn	np	np	np	nn	np	nn	nn	np	np	np	np	nn	np	np	np	nn	nn	nn	np	np	nn	np	nn	nn	np	np	np	nn	nn	nn	np	nn	np	np	nn	nn	np	nn	np
LG12_HB_255	F_0117714_L12_PA	LG12	<lmxll>	{1-}	(ll,lm)	ll	ll	lm	lm	lm	ll	ll	lm	ll	lm	ll	lm	lm	ll	lm	lm	ll	lm	ll	lm	ll	ll	ll	lm	lm	lm	ll	lm	lm	ll	lm	ll	lm	lm	lm	lm	ll	ll	lm	ll	ll	lm	lm	lm
LG12_HB_255	F_0117717_L12_PA	LG12	<lmxll>	{1-}	(ll,lm)	ll	ll	lm	lm	lm	ll	ll	lm	ll	lm	ll	lm	lm	ll	lm	lm	ll	lm	ll	lm	ll	ll	ll	--	lm	lm	ll	lm	lm	ll	lm	ll	lm	lm	lm	lm	ll	ll	lm	ll	ll	lm	lm	lm
LG12_HB_256	F_0117741_L12_PA	LG12	<lmxll>	{1-}	(ll,lm)	ll	ll	lm	lm	lm	ll	ll	lm	ll	lm	ll	lm	lm	ll	lm	lm	ll	lm	ll	lm	ll	ll	ll	lm	lm	lm	ll	ll	lm	ll	lm	ll	lm	lm	lm	lm	lm	ll	lm	ll	ll	lm	lm	lm
LG12_HB_256	F_0117748_L12_PA	LG12	<lmxll>	{1-}	(ll,lm)	ll	ll	lm	lm	lm	ll	ll	lm	ll	lm	ll	lm	lm	ll	lm	lm	ll	lm	ll	lm	ll	ll	ll	lm	lm	lm	ll	ll	lm	ll	lm	ll	lm	lm	lm	lm	lm	ll	lm	ll	ll	lm	lm	lm
LG12_HB_256	F_0117753_L12_PA	LG12	<lmxll>	{1-}	(ll,lm)	ll	ll	lm	lm	lm	ll	ll	lm	ll	lm	ll	lm	lm	ll	lm	lm	ll	lm	ll	lm	ll	ll	ll	lm	lm	lm	ll	ll	lm	ll	lm	ll	lm	lm	lm	lm	lm	ll	lm	ll	ll	lm	lm	lm
F_0118326_L12_PA	F_0118326_L12_PA	LG12	<lmxll>	{1-}	(ll,lm)	ll	ll	lm	lm	lm	ll	ll	lm	ll	lm	ll	lm	lm	ll	lm	lm	ll	lm	ll	lm	ll	ll	ll	lm	lm	lm	ll	lm	lm	ll	lm	ll	lm	lm	lm	lm	lm	ll	lm	ll	ll	lm	lm	lm
LG12_HB_2580_s71h3	F_1108951_L12_71_3	LG12	<hkxhk>	{10}	(hh,hk,kk)	hh	hk	hk	kk	kk	hk	hk	kk	hh	kk	hk	kk	hk	hh	hh	hk	hh	hk	hk	hh	kk	hk	hk	hk	hk	kk	hk	hh	kk	kk	hh	kk	kk	kk	hh	hk	hk	hk	hk	hk	hk	hk	hk	hk
LG12_HB_2580_s71h3	$F_1108953y_LG12	LG12	<hkxhk>	{01}	(h-,kk)	kk	h-	h-	h-	h-	h-	h-	h-	kk	h-	h-	h-	h-	kk	kk	h-	kk	h-	h-	kk	h-	h-	h-	h-	h-	h-	h-	kk	h-	h-	kk	h-	h-	h-	kk	h-	h-	h-	h-	h-	h-	h-	h-	h-
F_1109632_L13_73_3	F_1109632_L13_73_3	LG12	<nnxnp>	{-0}	(nn,np)	nn	np	np	np	np	nn	np	np	nn	np	np	np	nn	nn	nn	nn	nn	nn	nn	nn	np	np	np	nn	nn	np	nn	nn	np	np	nn	np	np	nn	nn	nn	np	nn	nn	np	np	nn	np	np
LG12_HB_259	F_0118475_L12_PA	LG12	<lmxll>	{0-}	(ll,lm)	lm	lm	ll	ll	ll	lm	lm	ll	lm	ll	lm	ll	ll	lm	ll	ll	lm	ll	ll	ll	lm	lm	lm	ll	ll	ll	lm	lm	ll	ll	lm	lm	ll	ll	ll	ll	ll	ll	ll	lm	lm	ll	lm	lm
LG12_HB_259	F_0118486_L12_PA	LG12	<lmxll>	{0-}	(ll,lm)	lm	lm	ll	ll	ll	lm	lm	ll	lm	ll	lm	ll	ll	lm	ll	ll	lm	ll	ll	ll	lm	lm	lm	ll	ll	ll	lm	lm	ll	ll	lm	lm	ll	ll	ll	ll	ll	ll	ll	lm	lm	ll	lm	lm
LG12_HB_259	F_0118488_L12_PA	LG12	<lmxll>	{1-}	(ll,lm)	ll	ll	lm	lm	lm	ll	ll	lm	ll	lm	ll	lm	lm	ll	lm	lm	ll	lm	lm	lm	ll	ll	ll	lm	lm	lm	ll	ll	lm	lm	ll	ll	lm	lm	lm	lm	lm	lm	lm	ll	ll	lm	ll	ll
LG12_HB_2609_s91h3	F_1115969_L5_91_3	LG12	<hkxhk>	{01}	(hh,hk,kk)	kk	hk	hk	hh	hh	hk	hk	hh	kk	hh	hk	hh	hk	kk	kk	hk	kk	hk	hk	hk	hh	hk	hk	kk	hk	hk	hh	kk	hh	hh	kk	hh	hh	hk	kk	hk	hk	hk	hk	hk	hk	hh	hk	kk
LG12_HB_2609_s91h3	F_1115970_L5_91_3	LG12	<hkxhk>	{10}	(hh,hk,kk)	hh	hk	hk	kk	kk	hk	hk	kk	hh	kk	hk	kk	hk	hh	hh	hk	hh	hk	hk	hk	kk	hk	hk	hh	hk	hk	kk	hh	kk	kk	hh	kk	kk	hk	hh	hk	hk	hk	hk	hk	hk	kk	hk	hh
LG12_HB_261	F_0118958_L12_PA	LG12	<hkxhk>	{11}	(hh,hk,kk)	hk	hk	hk	hk	hk	hk	hk	kk	hh	kk	hh	hk	kk	hk	kk	hk	hh	kk	hk	kk	hh	hh	hh	kk	kk	hk	hk	hh	hk	hh	hk	hk	hk	hk	hk	kk	hk	kk	kk	hh	hh	kk	hh	hk
LG12_HB_261	F_0118966_L12_PA	LG12	<lmxll>	{1-}	(ll,lm)	ll	ll	lm	lm	lm	ll	ll	lm	ll	lm	ll	lm	lm	ll	lm	lm	ll	lm	ll	lm	ll	ll	ll	lm	lm	lm	ll	ll	lm	ll	ll	ll	lm	lm	lm	lm	lm	lm	lm	ll	ll	lm	ll	ll
LG12_HB_261	F_0118970_L12_PA	LG12	<hkxhk>	{11}	(hh,hk,kk)	hk	hk	hk	hk	hk	hk	hk	kk	hh	kk	hh	hk	kk	hk	kk	hk	hh	kk	hk	kk	hh	hh	hh	kk	kk	hk	hk	hh	hk	hh	hk	hk	hk	hk	hk	kk	hk	kk	kk	hh	hh	kk	hh	hk
LG12_HB_261	F_0118976_L12_PA	LG12	<hkxhk>	{00}	(hh,hk,kk)	hk	hk	hk	hk	hk	hk	hk	hh	kk	hh	kk	hk	hh	hk	hh	hk	kk	hh	hk	hh	kk	kk	kk	hh	hh	hk	hk	kk	hk	kk	hk	hk	hk	hk	hk	hh	hk	hh	hh	kk	kk	hh	kk	hk
LG12_HB_261	GD_01703_L12_PA	LG12	<hkxhk>	{11}	(hh,hk,kk)	hk	hk	hk	hk	hk	hk	hk	kk	hh	kk	hh	hk	kk	hk	kk	hk	hh	kk	hk	kk	hh	hh	hh	kk	kk	hk	hk	hh	hk	hh	hk	hk	hk	hk	hk	kk	hk	kk	kk	hh	hh	kk	hh	hk
LG12_HB_263	F_0119339_L12_PA	LG12	<nnxnp>	{-0}	(nn,np)	nn	nn	np	np	np	nn	nn	nn	np	nn	np	np	nn	nn	nn	np	np	nn	nn	nn	np	np	np	nn	nn	np	nn	np	np	np	nn	nn	np	np	np	--	np	nn	nn	np	np	nn	np	nn
LG12_HB_263	F_0119337_L12_PA	LG12	<hkxhk>	{11}	(hh,hk,kk)	hk	hk	hk	hk	hk	hk	hk	kk	hh	kk	hh	hk	kk	hk	kk	hk	hh	kk	kk	kk	hh	hh	hh	kk	kk	hk	hk	hh	hk	hk	hk	hk	hk	hk	hk	kk	hk	kk	kk	hh	hh	kk	hh	hk
LG12_HB_263	F_0119342_L12_PA	LG12	<nnxnp>	{-0}	(nn,np)	nn	nn	np	np	np	nn	nn	nn	np	nn	np	np	nn	nn	nn	np	np	nn	nn	nn	np	np	np	nn	nn	np	nn	np	np	np	nn	nn	np	np	np	nn	np	nn	nn	np	np	nn	np	nn
LG12_HB_263	F_0119353_L12_PA	LG12	<lmxll>	{1-}	(ll,lm)	ll	ll	lm	lm	lm	ll	ll	lm	ll	lm	ll	lm	lm	ll	lm	lm	ll	lm	lm	lm	ll	ll	ll	lm	lm	lm	ll	ll	lm	lm	ll	ll	lm	lm	lm	lm	lm	lm	lm	ll	ll	lm	ll	ll
LG12_HB_263	F_0119357_L12_PA	LG12	<hkxhk>	{01}	(hh,hk,kk)	kk	kk	hh	hh	hh	kk	kk	hk	hk	hk	hk	hh	hk	kk	hk	hh	hk	hk	hk	hk	hk	hk	hk	hk	hk	hh	kk	hk	hh	hh	kk	kk	hh	hh	hh	hk	hh	hk	hk	hk	hk	hk	hk	kk
LG12_HB_263	F_0119366_L12_PA	LG12	<hkxhk>	{11}	(hh,hk,kk)	hk	hk	hk	hk	hk	hk	hk	kk	hh	kk	hh	hk	kk	hk	kk	hk	hh	kk	kk	kk	hh	hh	hh	kk	kk	hk	hk	hh	hk	hk	hk	hk	hk	hk	hk	kk	hk	kk	kk	hh	hh	kk	hh	hk
LG12_HB_263	R_8802561_L12_PA	LG12	<lmxll>	{1-}	(ll,lm)	ll	ll	lm	lm	lm	ll	ll	lm	ll	lm	ll	lm	lm	ll	lm	lm	ll	lm	lm	lm	ll	ll	ll	lm	lm	lm	ll	ll	lm	lm	ll	ll	lm	lm	lm	lm	lm	lm	lm	ll	ll	lm	ll	ll
LG12_HB_263	R_8821550_L12_PA	LG12	<hkxhk>	{10}	(hh,hk,kk)	hh	hh	kk	kk	kk	hh	hh	hk	hk	hk	hk	kk	hk	hh	hk	kk	hk	hk	hk	hk	hk	hk	hk	hk	hk	kk	hh	hk	kk	kk	hh	hh	kk	kk	kk	hk	kk	hk	hk	hk	hk	hk	hk	hh
LG12_HB_263	F_0119345_L12_PA	LG12	<nnxnp>	{-1}	(nn,np)	np	np	nn	nn	nn	np	np	np	nn	np	nn	nn	np	np	np	nn	nn	np	np	np	nn	nn	nn	np	np	nn	np	nn	nn	nn	np	np	nn	nn	nn	np	nn	np	np	nn	nn	np	nn	np
LG12_HB_263	R_8805420_L12_PA	LG12	<nnxnp>	{-1}	(nn,np)	np	np	nn	nn	nn	np	np	np	nn	np	nn	nn	np	np	np	nn	nn	np	np	np	nn	nn	nn	np	np	nn	np	nn	nn	nn	np	np	nn	nn	nn	np	nn	np	np	nn	nn	np	nn	np
LG12_HB_264	F_0119565_L12_PA	LG12	<nnxnp>	{-0}	(nn,np)	nn	nn	np	np	np	nn	nn	nn	np	nn	np	np	nn	nn	nn	np	np	nn	nn	nn	np	np	np	nn	nn	np	nn	np	np	np	nn	nn	np	np	np	nn	np	nn	nn	np	np	nn	np	nn
LG12_HB_265	F_0120078_L12_PA	LG12	<nnxnp>	{-0}	(nn,np)	nn	nn	np	np	np	nn	nn	nn	np	nn	np	np	nn	nn	nn	np	np	nn	nn	nn	np	np	np	nn	nn	np	nn	np	np	np	nn	nn	np	np	np	nn	np	nn	nn	np	np	nn	np	nn
LG12_HB_265	F_0120075_L12_PA	LG12	<lmxll>	{0-}	(ll,lm)	lm	lm	ll	ll	ll	lm	lm	ll	lm	ll	lm	ll	ll	lm	ll	ll	lm	ll	ll	ll	lm	lm	lm	ll	ll	ll	lm	lm	ll	ll	lm	ll	ll	ll	ll	ll	lm	ll	ll	lm	lm	ll	lm	lm
LG12_HB_265	F_0120077_L12_PA	LG12	<lmxll>	{0-}	(ll,lm)	lm	lm	ll	ll	ll	lm	lm	ll	lm	ll	lm	ll	ll	lm	ll	ll	lm	ll	ll	ll	lm	lm	lm	ll	ll	ll	lm	lm	ll	ll	lm	ll	ll	ll	ll	ll	lm	ll	ll	lm	lm	ll	lm	lm
LG12_HB_265	F_0120082_L12_PA	LG12	<lmxll>	{0-}	(ll,lm)	lm	lm	ll	ll	ll	lm	lm	ll	lm	ll	lm	ll	ll	lm	ll	ll	lm	ll	ll	ll	lm	lm	lm	ll	ll	ll	lm	lm	ll	ll	lm	ll	ll	ll	ll	ll	lm	ll	ll	lm	lm	ll	lm	lm
LG12_HB_265	F_0120095_L12_PA	LG12	<lmxll>	{0-}	(ll,lm)	lm	lm	ll	ll	ll	lm	lm	ll	lm	ll	lm	ll	ll	lm	ll	ll	lm	ll	ll	ll	lm	lm	lm	ll	ll	ll	lm	lm	ll	ll	lm	ll	ll	ll	ll	ll	lm	ll	ll	lm	lm	ll	lm	lm
LG12_HB_265.5	GD_02053_L12_PA	LG12	<lmxll>	{0-}	(ll,lm)	lm	lm	ll	ll	ll	lm	lm	ll	lm	ll	lm	ll	ll	lm	ll	ll	lm	ll	ll	ll	lm	lm	lm	ll	ll	ll	lm	lm	ll	ll	lm	ll	ll	ll	ll	ll	lm	ll	ll	lm	lm	ll	lm	lm
LG12_HB_265.5	R_9330075_L12_PA	LG12	<lmxll>	{0-}	(ll,lm)	lm	lm	ll	ll	ll	lm	lm	ll	lm	ll	lm	ll	ll	lm	ll	ll	lm	ll	ll	ll	lm	lm	lm	ll	ll	ll	lm	lm	ll	ll	lm	ll	ll	ll	ll	ll	lm	ll	ll	lm	lm	ll	lm	lm
LG12_HB_265.5	R_9333311_L12_PA	LG12	<lmxll>	{0-}	(ll,lm)	lm	lm	ll	ll	ll	lm	lm	ll	lm	ll	lm	ll	ll	lm	ll	ll	lm	ll	ll	ll	lm	lm	lm	ll	ll	ll	lm	lm	ll	ll	lm	ll	ll	ll	ll	ll	lm	ll	ll	lm	lm	ll	lm	lm
LG12_HB_268	F_0121073_L12_PA	LG12	<lmxll>	{0-}	(ll,lm)	lm	lm	ll	ll	ll	lm	lm	ll	lm	ll	lm	ll	ll	lm	ll	ll	lm	ll	ll	ll	lm	lm	lm	ll	ll	ll	lm	lm	ll	ll	lm	ll	ll	ll	ll	ll	lm	ll	ll	lm	lm	ll	lm	lm
LG12_HB_268	F_0121090_L12_PA	LG12	<lmxll>	{0-}	(ll,lm)	lm	lm	ll	ll	ll	lm	lm	ll	lm	ll	lm	ll	ll	lm	ll	ll	lm	ll	ll	ll	lm	lm	lm	ll	ll	ll	lm	lm	ll	ll	lm	ll	ll	ll	ll	ll	lm	ll	ll	lm	lm	ll	lm	lm
F_0123463_L12_PA	F_0123463_L12_PA	LG12	<lmxll>	{0-}	(ll,lm)	lm	lm	ll	ll	ll	lm	lm	ll	lm	ll	lm	ll	ll	lm	ll	ll	lm	ll	ll	ll	lm	lm	lm	ll	ll	ll	lm	lm	ll	ll	lm	ll	ll	ll	ll	ll	lm	ll	ll	lm	lm	ll	lm	lm
LG12_HB_274	F_0124088_L12_PA	LG12	<lmxll>	{0-}	(ll,lm)	lm	lm	ll	ll	ll	lm	lm	ll	lm	ll	lm	ll	ll	lm	ll	ll	lm	ll	ll	ll	lm	lm	lm	ll	ll	ll	lm	lm	ll	ll	lm	ll	ll	ll	ll	ll	lm	ll	ll	lm	lm	ll	lm	lm
LG12_HB_274	F_0124090_L12_PA	LG12	<lmxll>	{0-}	(ll,lm)	lm	lm	ll	ll	ll	lm	lm	ll	lm	ll	lm	ll	ll	lm	ll	ll	lm	ll	ll	ll	lm	lm	lm	ll	ll	ll	lm	lm	ll	ll	lm	ll	ll	ll	ll	ll	lm	ll	ll	lm	lm	ll	lm	lm
LG12_HB_274	F_0124095_L12_PA	LG12	<lmxll>	{0-}	(ll,lm)	lm	lm	ll	ll	ll	lm	lm	ll	lm	ll	lm	ll	ll	lm	ll	ll	lm	ll	ll	ll	lm	lm	lm	ll	ll	ll	lm	lm	ll	ll	lm	ll	ll	ll	ll	ll	lm	ll	ll	lm	lm	ll	lm	lm
LG12_HB_276	F_0124565_L12_PA	LG12	<efxeg>	{01}	(ee,ef,eg,fg)	fg	fg	ee	ee	ee	fg	fg	eg	ef	eg	ef	ee	eg	fg	eg	ee	ef	eg	eg	eg	ef	ef	ef	eg	eg	ee	fg	ef	ee	ee	fg	eg	ee	ee	ee	eg	ef	eg	eg	ef	ef	eg	ef	fg
LG12_HB_277	F_0124929_L12_PA	LG12	<hkxhk>	{00}	(hh,hk,kk)	hk	hk	hk	hk	hk	hk	hk	hh	kk	hh	kk	hk	hh	hk	hh	hk	kk	hh	hh	hh	kk	kk	kk	hh	hh	hk	hk	kk	hk	hk	hk	hh	hk	hk	hk	hh	kk	hh	hh	kk	kk	hh	kk	hk
LG12_HB_277	F_0124934_L12_PA	LG12	<hkxhk>	{00}	(hh,hk,kk)	hk	hk	hk	hk	hk	hk	hk	hh	kk	hh	kk	hk	hh	hk	hh	hk	kk	hh	hh	hh	kk	kk	kk	hh	hh	hk	hk	kk	hk	hk	hk	hh	hk	hk	hk	hh	kk	hh	hh	kk	kk	hh	kk	hk
LG12_HB_277	F_0124936_L12_PA	LG12	<lmxll>	{0-}	(ll,lm)	lm	lm	ll	ll	ll	lm	lm	ll	lm	ll	lm	ll	ll	lm	ll	ll	lm	ll	ll	ll	lm	lm	lm	ll	ll	ll	lm	lm	ll	ll	lm	ll	ll	ll	ll	ll	lm	ll	ll	lm	lm	ll	lm	lm
LG12_HB_277	F_0124940_L12_PA	LG12	<lmxll>	{0-}	(ll,lm)	lm	lm	ll	ll	ll	lm	lm	ll	lm	ll	lm	ll	ll	lm	ll	ll	lm	ll	ll	ll	lm	lm	lm	ll	ll	ll	lm	lm	ll	ll	lm	ll	ll	ll	ll	ll	lm	ll	ll	lm	lm	ll	lm	lm
LG12_HB_277	F_0124942_L12_PA	LG12	<lmxll>	{0-}	(ll,lm)	lm	lm	ll	ll	ll	lm	lm	ll	lm	ll	lm	ll	ll	lm	ll	ll	lm	ll	ll	ll	lm	lm	lm	ll	ll	ll	lm	lm	ll	ll	lm	ll	ll	ll	ll	ll	lm	ll	ll	lm	lm	ll	lm	lm
LG12_HB_277	F_0124944_L12_PA	LG12	<lmxll>	{0-}	(ll,lm)	lm	lm	ll	ll	ll	lm	lm	ll	lm	ll	lm	ll	ll	lm	ll	ll	lm	ll	ll	ll	lm	lm	lm	ll	ll	ll	lm	lm	ll	ll	lm	ll	ll	ll	ll	ll	lm	ll	ll	lm	lm	ll	lm	lm
LG12_HB_278	F_0125386_L12_PA	LG12	<hkxhk>	{10}	(hh,hk,kk)	hh	hh	kk	kk	kk	hh	hh	hk	hk	hk	hk	kk	hk	hh	hk	kk	hk	hk	hk	hk	hk	hk	hk	hk	hk	kk	hh	hk	kk	kk	hh	hk	kk	kk	kk	hk	hk	hk	hk	hk	hk	hk	hk	hh
LG12_HB_278	F_0125389_L12_PA	LG12	<lmxll>	{1-}	(ll,lm)	ll	ll	lm	lm	lm	ll	ll	lm	ll	lm	ll	lm	lm	ll	lm	lm	ll	lm	lm	lm	ll	ll	ll	lm	lm	lm	ll	ll	lm	lm	ll	lm	lm	lm	lm	lm	ll	lm	lm	ll	ll	lm	ll	ll
LG12_HB_279	F_0125520_L12_PA	LG12	<nnxnp>	{-0}	(nn,np)	nn	nn	np	np	np	nn	nn	nn	np	nn	np	np	nn	nn	nn	np	np	nn	nn	nn	np	np	np	nn	nn	np	nn	np	np	np	nn	nn	np	np	np	nn	np	nn	nn	np	np	nn	np	nn
LG12_HB_279	F_0125525_L12_PA	LG12	<lmxll>	{1-}	(ll,lm)	ll	ll	lm	lm	lm	ll	ll	lm	ll	lm	ll	lm	lm	ll	lm	lm	ll	lm	lm	lm	ll	ll	ll	lm	lm	lm	ll	ll	lm	lm	ll	lm	lm	lm	lm	lm	ll	lm	lm	ll	ll	lm	ll	ll
LG12_HB_281	F_0126134_L12_PA	LG12	<lmxll>	{1-}	(ll,lm)	ll	ll	lm	lm	lm	ll	ll	lm	ll	lm	ll	lm	lm	ll	lm	lm	ll	lm	lm	lm	ll	ll	ll	lm	lm	lm	ll	ll	lm	lm	ll	lm	lm	lm	lm	lm	ll	lm	lm	ll	ll	lm	ll	ll
LG12_HB_281	F_0126141_L12_PA	LG12	<lmxll>	{0-}	(ll,lm)	lm	lm	ll	ll	ll	lm	lm	ll	lm	ll	lm	ll	ll	lm	ll	ll	lm	ll	ll	ll	lm	lm	lm	ll	ll	ll	lm	lm	ll	ll	lm	ll	ll	ll	ll	ll	lm	ll	ll	lm	lm	ll	lm	lm
LG12_HB_281	F_0126187_L12_PA	LG12	<lmxll>	{0-}	(ll,lm)	lm	lm	ll	ll	ll	lm	lm	ll	lm	ll	lm	ll	ll	lm	ll	ll	lm	ll	ll	ll	lm	lm	lm	ll	ll	ll	lm	lm	ll	ll	lm	ll	ll	ll	ll	ll	lm	ll	ll	lm	lm	ll	lm	lm
LG12_HB_284	F_0127618_L12_PA	LG12	<lmxll>	{0-}	(ll,lm)	lm	lm	ll	ll	ll	lm	lm	ll	lm	ll	lm	ll	ll	lm	ll	ll	lm	ll	ll	ll	lm	lm	lm	ll	ll	ll	lm	lm	ll	ll	lm	ll	ll	ll	ll	ll	lm	ll	ll	lm	lm	ll	lm	lm
LG12_HB_284	F_0127615_L12_PA	LG12	<nnxnp>	{-0}	(nn,np)	nn	nn	np	np	np	nn	nn	nn	np	nn	np	np	nn	nn	nn	np	np	nn	nn	nn	np	np	np	nn	nn	np	nn	np	np	np	nn	np	np	np	np	nn	np	nn	nn	np	np	nn	np	nn
LG12_HB_284.5	R_16343119_L12_PA	LG12	<lmxll>	{1-}	(ll,lm)	ll	ll	lm	lm	lm	ll	ll	lm	ll	lm	ll	lm	lm	ll	lm	lm	ll	lm	lm	ll	ll	ll	ll	lm	lm	lm	ll	ll	lm	lm	ll	lm	lm	lm	lm	lm	ll	lm	lm	ll	ll	lm	ll	ll
LG12_HB_284.5	R_16355366_L12_PA	LG12	<lmxll>	{1-}	(ll,lm)	ll	ll	lm	lm	lm	ll	ll	lm	ll	lm	ll	lm	lm	ll	lm	lm	ll	lm	lm	ll	ll	ll	ll	lm	lm	lm	ll	ll	lm	lm	ll	lm	lm	lm	lm	lm	ll	lm	lm	ll	ll	lm	ll	ll
LG12_HB_285	F_0128307_L12_PA	LG12	<hkxhk>	{11}	(hh,hk,kk)	hk	hk	hk	hk	hk	hk	hk	kk	hh	kk	hh	hk	kk	hk	kk	hk	hh	kk	kk	hk	hh	hh	hh	kk	kk	hk	hk	hh	hk	hk	hk	hk	hk	hk	hk	kk	hh	kk	kk	hh	hh	kk	hh	hk
LG12_HB_285	F_0128309_L12_PA	LG12	<lmxll>	{1-}	(ll,lm)	ll	ll	lm	lm	lm	ll	ll	lm	ll	lm	ll	lm	lm	ll	lm	lm	ll	lm	lm	ll	ll	ll	ll	lm	lm	lm	ll	ll	lm	lm	ll	lm	lm	lm	lm	lm	ll	lm	lm	ll	ll	lm	ll	ll
LG12_HB_285	F_0128315_L12_PA	LG12	<lmxll>	{1-}	(ll,lm)	ll	ll	lm	lm	lm	ll	ll	lm	ll	lm	ll	lm	lm	ll	lm	lm	ll	lm	lm	ll	ll	ll	ll	lm	lm	lm	ll	ll	lm	lm	ll	lm	lm	lm	lm	lm	ll	lm	lm	ll	ll	lm	ll	ll
LG12_HB_285	F_0128358_L12_PA	LG12	<nnxnp>	{-1}	(nn,np)	np	np	nn	nn	nn	np	np	np	nn	np	nn	nn	np	np	np	nn	nn	np	np	np	nn	nn	nn	np	np	nn	np	nn	nn	nn	np	nn	nn	nn	nn	np	nn	np	np	nn	nn	np	nn	np
LG12_HB_286	F_0128823_L12_PA	LG12	<lmxll>	{0-}	(ll,lm)	lm	lm	ll	ll	ll	lm	lm	ll	lm	ll	lm	ll	ll	lm	ll	ll	lm	ll	ll	lm	lm	lm	lm	ll	ll	ll	lm	lm	ll	ll	lm	ll	ll	ll	ll	ll	lm	ll	ll	lm	lm	ll	lm	lm
LG12_HB_286	F_0128827_L12_PA	LG12	<lmxll>	{0-}	(ll,lm)	lm	lm	ll	ll	ll	lm	lm	ll	lm	ll	lm	ll	ll	lm	ll	ll	lm	ll	ll	lm	lm	lm	lm	ll	ll	ll	lm	lm	ll	ll	lm	ll	ll	ll	ll	ll	lm	ll	ll	lm	lm	ll	lm	lm
LG12_HB_286	F_0128844_L12_PA	LG12	<nnxnp>	{-1}	(nn,np)	np	np	nn	nn	nn	np	np	np	nn	np	nn	nn	np	np	np	nn	nn	np	np	np	nn	nn	nn	np	np	nn	np	nn	nn	nn	np	nn	nn	nn	nn	np	nn	np	np	nn	nn	np	nn	np
LG12_HB_286	F_0128851_L12_PA	LG12	<lmxll>	{0-}	(ll,lm)	lm	lm	ll	ll	ll	lm	lm	ll	lm	ll	lm	ll	ll	lm	ll	ll	lm	ll	ll	lm	lm	lm	lm	ll	ll	ll	lm	lm	ll	ll	lm	ll	ll	ll	ll	ll	lm	ll	ll	lm	lm	ll	lm	lm
LG12_HB_287	F_0129369_L12_PA	LG12	<lmxll>	{1-}	(ll,lm)	ll	ll	lm	lm	lm	ll	ll	lm	ll	lm	ll	lm	lm	ll	lm	lm	ll	lm	lm	ll	ll	ll	ll	lm	lm	lm	ll	ll	lm	lm	ll	lm	lm	lm	lm	lm	ll	lm	lm	ll	ll	lm	ll	ll
LG12_HB_287	F_0129398_L12_PA	LG12	<nnxnp>	{-0}	(nn,np)	nn	nn	np	np	np	nn	nn	nn	np	nn	np	np	nn	nn	nn	np	np	nn	nn	nn	np	np	np	nn	nn	np	nn	np	np	np	nn	np	np	np	np	nn	np	nn	nn	np	np	nn	np	nn
LG12_HB_287	F_0129399_L12_PA	LG12	<nnxnp>	{-1}	(nn,np)	np	np	nn	nn	nn	np	np	np	nn	np	nn	nn	np	np	np	nn	nn	np	np	np	nn	nn	nn	np	np	nn	np	nn	nn	nn	np	nn	nn	nn	nn	np	nn	np	np	nn	nn	np	nn	np
LG12_HB_287	R_17312775_L12_PA	LG12	<nnxnp>	{-0}	(nn,np)	nn	nn	np	np	np	nn	nn	nn	np	nn	np	np	nn	nn	nn	np	np	nn	nn	nn	np	np	np	nn	nn	np	nn	np	np	np	nn	np	np	np	np	nn	np	nn	nn	np	np	nn	np	nn
R_17368072_L12_PA	R_17368072_L12_PA	LG12	<lmxll>	{0-}	(ll,lm)	lm	lm	lm	ll	ll	lm	lm	ll	lm	ll	lm	ll	ll	lm	ll	ll	lm	ll	ll	lm	lm	lm	lm	ll	ll	ll	lm	lm	ll	ll	lm	ll	ll	ll	ll	ll	lm	ll	ll	lm	lm	ll	lm	lm
LG12_HB_288	F_0130143_L12_PA	LG12	<nnxnp>	{-0}	(nn,np)	nn	nn	np	np	np	nn	nn	nn	np	nn	np	np	nn	nn	nn	np	np	nn	nn	nn	np	np	np	nn	nn	np	nn	np	np	np	nn	np	np	np	np	nn	np	nn	nn	np	np	nn	np	nn
LG12_HB_290	F_0130997_L12_PA	LG12	<hkxhk>	{10}	(hh,hk,kk)	hh	hk	hk	kk	kk	hh	hh	hk	hk	hk	hk	kk	hk	hh	hk	kk	hk	hk	hk	hh	hk	hk	hk	hk	hk	kk	hh	hk	kk	kk	hh	kk	kk	kk	kk	hk	hk	hk	hk	hk	hk	hk	hk	hh
LG12_HB_290	F_0131004_L12_PA	LG12	<hkxhk>	{11}	(hh,hk,kk)	hk	hh	hh	hk	hk	hk	hk	kk	hh	kk	hh	hk	kk	hk	kk	hk	hh	kk	kk	hk	hh	hh	hh	kk	kk	hk	hk	hh	hk	hk	hk	hk	hk	hk	hk	kk	hh	kk	kk	hh	hh	kk	hh	hk
LG12_HB_291	F_0131440_L12_PA	LG12	<lmxll>	{1-}	(ll,lm)	ll	ll	ll	lm	lm	ll	ll	lm	ll	lm	ll	lm	lm	ll	lm	lm	ll	lm	lm	ll	ll	ll	ll	lm	lm	lm	ll	ll	lm	lm	ll	lm	lm	lm	lm	lm	ll	lm	lm	ll	ll	lm	ll	ll
LG12_HB_291	F_0131435_L12_PA	LG12	<lmxll>	{0-}	(ll,lm)	lm	lm	lm	ll	ll	lm	lm	ll	lm	ll	lm	ll	ll	lm	ll	ll	lm	ll	ll	lm	lm	lm	lm	ll	ll	ll	lm	lm	ll	ll	lm	ll	ll	ll	ll	ll	lm	ll	ll	lm	lm	ll	lm	lm
LG12_HB_292	F_0131936_L12_PA	LG12	<nnxnp>	{-1}	(nn,np)	np	nn	nn	nn	nn	np	np	np	nn	np	nn	nn	np	np	np	nn	nn	np	np	np	nn	nn	nn	np	np	nn	np	np	nn	nn	np	nn	nn	nn	nn	np	nn	np	np	nn	nn	np	nn	np
LG12_HB_292.5	R_19244913_L12_PA	LG12	<nnxnp>	{-1}	(nn,np)	np	nn	nn	nn	nn	np	np	np	nn	np	nn	nn	np	np	np	nn	nn	np	np	np	nn	nn	nn	np	np	nn	np	np	nn	nn	np	nn	nn	nn	nn	np	nn	np	np	nn	nn	np	nn	np
LG12_HB_296	F_0133552_L12_PA	LG12	<lmxll>	{1-}	(ll,lm)	ll	ll	ll	lm	lm	ll	ll	lm	ll	lm	ll	lm	lm	ll	lm	lm	ll	lm	lm	ll	ll	ll	ll	lm	lm	lm	ll	ll	lm	lm	ll	lm	lm	lm	lm	lm	ll	lm	lm	ll	ll	lm	ll	ll
LG12_HB_296	F_0133559_L12_PA	LG12	<lmxll>	{1-}	(ll,lm)	ll	ll	ll	lm	lm	ll	ll	lm	ll	lm	ll	lm	lm	ll	lm	lm	ll	lm	lm	ll	ll	ll	ll	lm	lm	lm	ll	ll	lm	lm	ll	lm	lm	lm	lm	lm	ll	lm	lm	ll	ll	lm	ll	ll
LG12_HB_297	F_0133816_L12_PA	LG12	<nnxnp>	{-0}	(nn,np)	nn	np	np	np	np	nn	nn	nn	np	nn	np	np	nn	nn	nn	np	np	nn	nn	nn	np	np	np	nn	nn	np	nn	nn	np	np	nn	np	np	np	np	nn	np	nn	nn	np	np	nn	np	nn
LG12_HB_297	F_0133817_L12_PA	LG12	<nnxnp>	{-0}	(nn,np)	nn	np	np	np	np	nn	nn	nn	np	nn	np	np	nn	nn	nn	np	np	nn	nn	nn	np	np	np	nn	nn	np	nn	nn	np	np	nn	np	np	np	np	nn	np	nn	nn	np	np	nn	np	nn
LG12_HB_297	F_0133818_L12_PA	LG12	<nnxnp>	{-0}	(nn,np)	nn	np	np	np	np	nn	nn	nn	np	nn	np	np	nn	nn	nn	np	np	nn	nn	nn	np	np	np	nn	nn	np	nn	nn	np	np	nn	np	np	np	np	nn	np	nn	nn	np	np	nn	np	nn
LG12_HB_297	R_21257957_L12_PA	LG12	<nnxnp>	{-0}	(nn,np)	nn	np	np	np	np	nn	nn	nn	np	nn	np	np	nn	nn	nn	np	np	nn	nn	nn	np	np	np	nn	nn	np	nn	nn	np	np	nn	np	np	np	np	nn	np	nn	nn	np	np	nn	np	nn
LG12_HB_297	F_0133829_L12_PA	LG12	<nnxnp>	{-0}	(nn,np)	nn	np	np	np	np	nn	np	nn	np	nn	np	np	nn	nn	nn	np	np	nn	nn	nn	np	np	np	nn	nn	np	nn	nn	np	np	nn	np	np	np	np	nn	np	nn	nn	np	np	nn	np	nn
LG12_HB_297	R_21264640_L12_PA	LG12	<nnxnp>	{-0}	(nn,np)	nn	np	np	np	np	nn	np	nn	np	nn	np	np	nn	nn	nn	np	np	nn	nn	nn	np	np	np	nn	nn	np	nn	nn	np	np	nn	np	np	np	np	nn	np	nn	nn	np	np	nn	np	nn
LG12_HB_297	R_21248954_L12_PA	LG12	<lmxll>	{1-}	(ll,lm)	ll	ll	ll	lm	lm	lm	ll	lm	ll	lm	ll	lm	lm	ll	ll	lm	ll	lm	lm	ll	ll	ll	ll	lm	lm	lm	ll	ll	lm	lm	ll	lm	lm	lm	lm	lm	ll	lm	lm	ll	ll	lm	ll	ll
LG12_HB_300	F_0134629_L12_PA	LG12	<nnxnp>	{-0}	(nn,np)	nn	np	np	np	np	nn	np	np	np	nn	np	np	nn	nn	nn	np	np	nn	nn	nn	np	np	np	nn	nn	np	nn	nn	np	np	nn	np	np	np	np	nn	np	nn	nn	np	np	nn	np	nn
LG12_HB_300	F_0134639_L12_PA	LG12	<nnxnp>	{-0}	(nn,np)	nn	np	np	np	np	nn	np	np	np	nn	np	np	nn	nn	nn	np	np	nn	nn	nn	np	np	np	nn	nn	np	nn	nn	np	np	nn	np	np	np	np	nn	np	nn	nn	np	np	nn	np	nn
LG12_HB_300	F_0134646_L12_PA	LG12	<nnxnp>	{-0}	(nn,np)	nn	np	np	np	np	nn	np	np	np	nn	np	np	nn	nn	nn	np	np	nn	nn	nn	np	np	np	nn	nn	np	nn	nn	np	np	nn	np	np	np	np	nn	np	nn	nn	np	np	nn	np	nn
LG12_HB_301	F_0134946_L12_PA	LG12	<lmxll>	{1-}	(ll,lm)	ll	ll	lm	lm	lm	ll	ll	lm	ll	lm	ll	lm	lm	ll	lm	lm	ll	lm	ll	lm	ll	ll	ll	lm	lm	lm	ll	lm	lm	ll	lm	ll	lm	lm	lm	lm	lm	ll	lm	ll	ll	lm	lm	lm
LG12_HB_301	F_0134978_L12_PA	LG12	<lmxll>	{1-}	(ll,lm)	ll	ll	lm	lm	lm	ll	ll	lm	ll	lm	ll	lm	lm	ll	lm	lm	ll	lm	ll	lm	ll	ll	ll	lm	lm	lm	ll	lm	lm	ll	lm	ll	lm	lm	lm	lm	lm	ll	lm	ll	ll	lm	lm	lm
LG12_HB_302	F_0135153_L12_PA	LG12	<nnxnp>	{-0}	(nn,np)	nn	np	np	np	np	nn	np	np	np	np	np	np	nn	nn	nn	np	np	nn	nn	nn	np	np	np	nn	nn	np	nn	nn	np	np	nn	np	np	np	np	nn	np	nn	nn	np	np	nn	np	nn
LG12_HB_302	F_0135158_L12_PA	LG12	<nnxnp>	{-0}	(nn,np)	nn	np	np	np	np	nn	np	np	np	np	np	np	nn	nn	nn	np	np	nn	nn	nn	np	np	np	nn	nn	np	nn	nn	np	np	nn	np	np	np	np	nn	np	nn	nn	np	np	nn	np	nn
LG12_HB_302	F_0135161_L12_PA	LG12	<nnxnp>	{-0}	(nn,np)	nn	np	np	np	np	nn	np	np	np	np	np	np	nn	nn	nn	np	np	nn	nn	nn	np	np	np	nn	nn	np	nn	nn	np	np	nn	np	np	np	np	nn	np	nn	nn	np	np	nn	np	nn
LG12_HB_303	F_0135452_L12_PA	LG12	<nnxnp>	{-1}	(nn,np)	np	nn	nn	nn	nn	np	nn	nn	nn	nn	nn	nn	np	np	np	nn	nn	np	np	np	nn	nn	nn	np	np	nn	np	np	nn	nn	np	nn	nn	nn	nn	np	nn	np	np	nn	nn	np	nn	np
LG12_HB_304	F_0135588_L12_PA	LG12	<lmxll>	{1-}	(ll,lm)	ll	ll	ll	lm	lm	lm	ll	lm	ll	lm	ll	lm	lm	ll	ll	lm	ll	lm	lm	ll	ll	ll	ll	lm	lm	lm	ll	ll	lm	lm	ll	lm	lm	lm	ll	lm	ll	lm	lm	ll	ll	lm	ll	ll
LG12_HB_304	F_0135594_L12_PA	LG12	<hkxhk>	{10}	(hh,hk,kk)	hh	hk	hk	kk	kk	hk	hk	kk	hk	kk	hk	kk	hk	hh	hh	kk	hk	hk	hk	hh	hk	hk	hk	hk	hk	kk	hh	hh	kk	kk	hh	kk	kk	kk	hk	hk	hk	hk	hk	hk	hk	hk	hk	hh
LG12_HB_304	F_0135603_L12_PA	LG12	<hkxhk>	{10}	(hh,hk,kk)	hh	hk	hk	kk	kk	hk	hk	kk	hk	kk	hk	kk	hk	hh	hh	kk	hk	hk	hk	hh	hk	hk	hk	hk	hk	kk	hh	hh	kk	kk	hh	kk	kk	kk	hk	hk	hk	hk	hk	hk	hk	hk	hk	hh
LG12_HB_304	F_0135604_L12_PA	LG12	<hkxhk>	{10}	(hh,hk,kk)	hh	hk	hk	kk	kk	hk	hk	kk	hk	kk	hk	kk	hk	hh	hh	kk	hk	hk	hk	hh	hk	hk	hk	hk	hk	kk	hh	hh	kk	kk	hh	kk	kk	kk	hk	hk	hk	hk	hk	hk	hk	hk	hk	hh
LG12_HB_304	F_0135591_L12_PA	LG12	<nnxnp>	{-0}	(nn,np)	nn	np	np	np	np	nn	np	np	np	np	np	np	nn	nn	nn	np	np	nn	nn	nn	np	np	np	nn	nn	np	nn	nn	np	np	nn	np	np	np	np	nn	np	nn	nn	np	np	nn	np	nn
LG12_HB_304.5	R_23391266_L12_PA	LG12	<hkxhk>	{01}	(hh,hk,kk)	kk	hk	hk	hh	hh	hk	hk	hh	hk	hh	hk	hh	hk	kk	kk	hh	hk	hk	hk	kk	hk	hk	hk	hk	hk	hh	kk	kk	hh	hh	kk	hh	hh	hh	hk	hk	hk	hk	hk	hk	hk	hk	hk	kk
LG12_HB_304.5	R_23400893_L12_PA	LG12	<hkxhk>	{01}	(hh,hk,kk)	kk	hk	hk	hh	hh	hk	hk	hh	hk	hh	hk	hh	hk	kk	kk	hh	hk	hk	hk	kk	hk	hk	hk	hk	hk	hh	kk	kk	hh	hh	kk	hh	hh	hh	hk	hk	hk	hk	hk	hk	hk	hk	hk	kk
LG12_HB_306	F_0136411_L12_PA	LG12	<hkxhk>	{10}	(hh,hk,kk)	hh	hk	hk	kk	kk	hk	hk	kk	hk	kk	hk	kk	hk	hh	hh	kk	hk	hk	hk	hh	kk	hk	hk	hk	hk	kk	hh	hh	kk	kk	hh	kk	kk	kk	hk	hk	hk	hk	hk	hk	hk	hk	hk	hh
LG12_HB_306	F_0136418_L12_PA	LG12	<hkxhk>	{10}	(hh,hk,kk)	hh	hk	hk	kk	kk	hk	hk	kk	hk	kk	hk	kk	hk	hh	hh	kk	hk	hk	hk	hh	kk	hk	hk	hk	hk	kk	hh	hh	kk	kk	hh	kk	kk	kk	hk	hk	hk	hk	hk	hk	hk	hk	hk	hh
LG12_HB_307	F_0137082_L12_PA	LG12	<lmxll>	{1-}	(ll,lm)	ll	ll	ll	lm	lm	lm	ll	lm	ll	lm	ll	lm	lm	ll	ll	lm	ll	lm	lm	ll	lm	ll	ll	lm	lm	lm	ll	ll	lm	lm	ll	lm	lm	lm	ll	lm	ll	lm	lm	ll	ll	lm	ll	ll
LG12_HB_307	F_0137084_L12_PA	LG12	<nnxnp>	{-0}	(nn,np)	nn	np	np	np	np	nn	np	np	nn	np	np	np	nn	nn	nn	np	np	nn	nn	nn	np	np	np	nn	nn	np	nn	nn	np	np	nn	np	np	np	np	nn	np	nn	nn	np	np	nn	np	nn
LG12_HB_314	F_0139781_L12_PA	LG12	<lmxll>	{1-}	(ll,lm)	ll	ll	ll	lm	lm	lm	ll	lm	ll	lm	ll	lm	lm	ll	ll	lm	ll	lm	lm	ll	lm	ll	ll	lm	lm	lm	ll	ll	lm	lm	ll	lm	lm	lm	ll	lm	ll	lm	lm	ll	ll	lm	ll	ll
LG12_HB_314	F_0139788_L12_PA	LG12	<hkxhk>	{01}	(hh,hk,kk)	kk	hk	hk	hh	hh	hk	hk	hh	kk	hh	hk	hh	hk	kk	kk	hh	hk	hk	hk	kk	hh	hk	hk	hk	hk	hh	kk	kk	hh	hh	kk	hh	hh	hh	hk	hk	hk	hk	hk	hk	hk	hk	hk	kk
LG12_HB_316	F_0140788_L12_PA	LG12	<hkxhk>	{10}	(hh,hk,kk)	hh	hk	hk	kk	kk	hk	hk	kk	hh	kk	hk	kk	hk	hh	hh	hk	hh	hk	hk	hh	kk	hk	hk	hk	hk	kk	hk	hh	kk	kk	hh	kk	kk	kk	hh	hk	hk	hk	hk	hk	hk	hk	hk	hk
LG12_HB_316	F_0140790_L12_PA	LG12	<lmxll>	{1-}	(ll,lm)	ll	ll	ll	lm	lm	lm	ll	lm	ll	lm	ll	lm	lm	ll	ll	lm	ll	lm	lm	ll	lm	ll	ll	lm	lm	lm	lm	ll	lm	lm	ll	lm	lm	lm	ll	lm	ll	lm	lm	ll	ll	lm	ll	ll
LG12_HB_316	F_0140797_L12_PA	LG12	<nnxnp>	{-0}	(nn,np)	nn	np	np	np	np	nn	np	np	nn	np	np	np	nn	nn	nn	nn	nn	nn	nn	nn	np	np	np	nn	nn	np	nn	nn	np	np	nn	np	np	np	nn	nn	np	nn	nn	np	np	nn	np	np
LG12_HB_316	F_0140802_L12_PA	LG12	<hkxhk>	{01}	(hh,hk,kk)	kk	hk	hk	hh	hh	hk	hk	hh	kk	hh	hk	hh	hk	kk	kk	hk	kk	hk	hk	kk	hh	hk	hk	hk	hk	hh	hk	kk	hh	hh	kk	hh	hh	hh	kk	hk	hk	hk	hk	hk	hk	hk	hk	hk
LG12_HB_316	F_0140805_L12_PA	LG12	<nnxnp>	{-0}	(nn,np)	nn	np	np	np	np	nn	np	np	nn	np	np	np	nn	nn	nn	nn	nn	nn	nn	nn	np	np	np	nn	nn	np	nn	nn	np	np	nn	np	np	np	nn	nn	np	nn	nn	np	np	nn	np	np
LG12_HB_316	R_27168371_L12_PA	LG12	<lmxll>	{1-}	(ll,lm)	ll	ll	ll	lm	lm	lm	ll	lm	ll	lm	ll	lm	lm	ll	ll	lm	ll	lm	lm	ll	lm	ll	ll	lm	lm	lm	lm	ll	lm	lm	ll	lm	lm	lm	ll	lm	ll	lm	lm	ll	ll	lm	ll	ll
LG12_HB_317	F_0140970_L12_PA	LG12	<hkxhk>	{01}	(hh,hk,kk)	kk	hk	hk	hh	hh	hk	hk	hh	kk	hh	hk	hh	hk	kk	kk	hk	kk	hk	hk	kk	hh	hk	hk	hk	hk	hh	hk	kk	hh	hh	kk	hh	hh	hh	kk	hk	hk	hk	hk	hk	hk	hk	hk	hk
LG12_HB_317	F_0140971_L12_PA	LG12	<lmxll>	{1-}	(ll,lm)	ll	ll	ll	lm	lm	lm	ll	lm	ll	lm	ll	lm	lm	ll	ll	lm	ll	lm	lm	ll	lm	ll	ll	lm	lm	lm	lm	ll	lm	lm	ll	lm	lm	lm	ll	lm	ll	lm	lm	ll	ll	lm	ll	ll
LG12_HB_317	F_0140979_L12_PA	LG12	<hkxhk>	{10}	(hh,hk,kk)	hh	hk	hk	kk	kk	hk	hk	kk	hh	kk	hk	kk	hk	hh	hh	hk	hh	hk	hk	hh	kk	hk	hk	hk	hk	kk	hk	hh	kk	kk	hh	kk	kk	kk	hh	hk	hk	hk	hk	hk	hk	hk	hk	hk
LG12_HB_317	F_0140991_L12_PA	LG12	<hkxhk>	{01}	(hh,hk,kk)	kk	hk	hk	hh	hh	hk	hk	hh	kk	hh	hk	hh	hk	kk	kk	hk	kk	hk	hk	kk	hh	hk	hk	hk	hk	hh	hk	kk	hh	hh	kk	hh	hh	hh	kk	hk	hk	hk	hk	hk	hk	hk	hk	hk
LG12_HB_317	F_0140974_L12_PA	LG12	<hkxhk>	{01}	(h-,kk)	kk	h-	h-	h-	h-	h-	h-	h-	kk	h-	h-	h-	h-	kk	kk	h-	kk	h-	h-	kk	h-	h-	h-	h-	h-	h-	h-	kk	h-	h-	kk	h-	h-	h-	kk	h-	h-	h-	h-	h-	h-	h-	h-	h-
LG12_HB_3189_s48h2	R_2970938_L12_48_2	LG12	<hkxhk>	{11}	(hh,hk,kk)	hk	hk	hk	hh	hh	hk	hk	kk	hh	kk	hh	hk	kk	hk	kk	kk	hh	kk	hk	hk	hh	hh	hh	kk	kk	hk	hk	hk	hh	hk	kk	hk	hk	hk	hk	kk	hh	hk	kk	hh	hh	kk	hk	kk
LG12_HB_319	F_0141443_L12_PA	LG12	<nnxnp>	{-0}	(nn,np)	nn	np	np	np	np	nn	np	np	nn	np	np	np	nn	nn	nn	nn	nn	nn	nn	nn	np	np	np	nn	nn	np	nn	nn	np	np	nn	np	np	np	nn	nn	np	nn	nn	np	np	nn	np	np
LG12_HB_319	F_0141444_L12_PA	LG12	<hkxhk>	{10}	(hh,hk,kk)	hh	hk	hk	kk	kk	hk	hk	kk	hh	kk	hk	kk	hk	hh	hh	hk	hh	hk	hk	hh	kk	hk	hk	hk	hk	kk	hk	hh	kk	kk	hh	kk	kk	kk	hh	hk	hk	hk	hk	hk	hk	hk	hk	hk
LG12_HB_319	F_0141454_L12_PA	LG12	<nnxnp>	{-0}	(nn,np)	nn	np	np	np	np	nn	np	np	nn	np	np	np	nn	nn	nn	nn	nn	nn	nn	nn	np	np	np	nn	nn	np	nn	nn	np	np	nn	np	np	np	nn	nn	np	nn	nn	np	np	nn	np	np
LG12_HB_319	F_0141482_L12_PA	LG12	<hkxhk>	{10}	(hh,hk,kk)	hh	hk	hk	kk	kk	hk	hk	kk	hh	kk	hk	kk	hk	hh	hh	hk	hh	hk	hk	hh	kk	hk	hk	hk	hk	kk	hk	hh	kk	kk	hh	kk	kk	kk	hh	hk	hk	hk	hk	hk	hk	hk	hk	hk
R_21317748_L12_PA	R_21317748_L12_PA	LG12	<nnxnp>	{-0}	(nn,np)	nn	np	np	np	np	nn	np	nn	np	nn	np	np	nn	nn	nn	np	np	nn	nn	nn	np	np	np	nn	nn	np	nn	nn	np	np	nn	np	np	np	np	nn	np	nn	nn	np	np	nn	np	nn
LG12_HB_322	F_0142636_L12_PA	LG12	<lmxll>	{1-}	(ll,lm)	ll	ll	ll	lm	lm	lm	ll	lm	ll	lm	ll	lm	lm	ll	ll	lm	ll	lm	lm	ll	lm	ll	ll	lm	lm	lm	lm	ll	lm	lm	ll	lm	lm	lm	ll	lm	ll	lm	lm	ll	ll	lm	ll	ll
LG12_HB_322	F_0142648_L12_PA	LG12	<lmxll>	{1-}	(ll,lm)	ll	ll	ll	lm	lm	lm	ll	lm	ll	lm	ll	lm	lm	ll	ll	lm	ll	lm	lm	ll	lm	ll	ll	lm	lm	lm	lm	ll	lm	lm	ll	lm	lm	lm	ll	lm	ll	lm	lm	ll	ll	lm	ll	ll
LG12_HB_322	F_0142653_L12_PA	LG12	<lmxll>	{1-}	(ll,lm)	ll	ll	ll	lm	lm	lm	ll	lm	ll	lm	ll	lm	lm	ll	ll	lm	ll	lm	lm	ll	lm	ll	ll	lm	lm	lm	lm	ll	lm	lm	ll	lm	lm	lm	ll	lm	ll	lm	lm	ll	ll	lm	ll	ll
LG12_HB_322	F_0142661_L12_PA	LG12	<hkxhk>	{10}	(hh,hk,kk)	hh	hk	hk	kk	kk	hk	hk	kk	hh	kk	hk	kk	hk	hh	hh	hk	hh	hk	hk	hh	kk	hk	hk	hk	hk	kk	hk	hh	kk	kk	hh	kk	kk	hk	hh	hk	hk	hk	hk	hk	hk	hk	hk	hk
LG12_HB_322	F_0142631_L12_PA	LG12	<nnxnp>	{-0}	(nn,np)	nn	np	np	np	np	nn	np	np	nn	np	np	np	nn	nn	nn	nn	nn	nn	nn	nn	np	np	np	nn	nn	np	nn	nn	np	np	nn	np	np	nn	nn	nn	np	nn	nn	np	np	nn	np	np
LG12_HB_322	F_0142655_L12_PA	LG12	<nnxnp>	{-0}	(nn,np)	nn	np	np	np	np	nn	np	np	nn	np	np	np	nn	nn	nn	nn	nn	nn	nn	nn	np	np	np	nn	nn	np	nn	nn	np	np	nn	np	np	nn	nn	nn	np	nn	nn	np	np	nn	np	np
LG12_HB_3222	R_21326884_L12_PA	LG12	<nnxnp>	{-0}	(nn,np)	nn	np	np	np	np	nn	np	nn	np	nn	np	np	nn	nn	nn	np	np	nn	nn	nn	np	np	np	nn	nn	np	nn	nn	np	np	nn	np	np	np	np	nn	np	nn	nn	np	np	nn	np	nn
LG12_HB_3222	R_21385102_L12_PA	LG12	<nnxnp>	{-0}	(nn,np)	nn	np	np	np	np	nn	np	np	np	nn	np	np	nn	nn	nn	np	np	nn	nn	nn	np	np	np	nn	nn	np	nn	nn	np	np	nn	np	np	np	np	nn	np	nn	nn	np	np	nn	np	nn
LG12_HB_3222	R_21401673_L12_PA	LG12	<nnxnp>	{-0}	(nn,np)	nn	np	np	np	np	nn	np	np	np	nn	np	np	nn	nn	nn	np	np	nn	nn	nn	np	np	np	nn	nn	np	nn	nn	np	np	nn	np	np	np	np	nn	np	nn	nn	np	np	nn	np	nn
LG12_HB_323	F_0143041_L12_PA	LG12	<hkxhk>	{10}	(hh,hk,kk)	hh	hk	hk	kk	kk	hk	hk	kk	hh	kk	hk	kk	hk	hh	hh	hk	hh	hk	hk	hh	kk	hk	hk	hh	hk	kk	hk	hh	kk	kk	hh	kk	kk	hk	hh	hk	hk	hk	hk	hk	hk	hk	hk	hk
LG12_HB_323	F_0143061_L12_PA	LG12	<efxeg>	{10}	(ee,ef,eg,fg)	ee	eg	eg	fg	fg	ef	eg	fg	ee	fg	eg	fg	ef	ee	ee	ef	ee	ef	ef	ee	fg	eg	eg	ee	ef	fg	ef	ee	fg	fg	ee	fg	fg	ef	ee	ef	eg	ef	ef	eg	eg	ef	eg	eg
LG12_HB_323	F_0143071_L12_PA	LG12	<efxeg>	{10}	(ee,ef,eg,fg)	ee	eg	eg	fg	fg	ef	eg	fg	ee	fg	eg	fg	ef	ee	ee	ef	ee	ef	ef	ee	fg	eg	eg	ee	ef	fg	ef	ee	fg	fg	ee	fg	fg	ef	ee	ef	eg	ef	ef	eg	eg	ef	eg	eg
LG12_HB_323	F_0143043_L12_PA	LG12	<hkxhk>	{01}	(h-,kk)	kk	h-	h-	h-	h-	h-	h-	h-	kk	h-	h-	h-	h-	kk	kk	h-	kk	h-	h-	kk	h-	h-	h-	kk	h-	h-	h-	kk	h-	h-	kk	h-	h-	h-	kk	h-	h-	h-	h-	h-	h-	h-	h-	h-
GD_01426_L12_PA	GD_01426_L12_PA	LG12	<hkxhk>	{10}	(hh,hk,kk)	hh	hk	hk	kk	kk	hk	hk	kk	hh	kk	hk	kk	hk	hh	hh	hk	hh	hk	hk	hk	kk	hk	hk	hh	hk	hk	kk	hh	kk	kk	hh	kk	kk	hk	hh	hk	hk	hk	hk	hk	hk	kk	hk	hh
LG12_HB_329	F_0147250_L12_PA	LG12	<hkxhk>	{10}	(hh,hk,kk)	hh	hk	hk	kk	kk	hk	hk	kk	hh	kk	hk	kk	hk	hh	hh	hk	hh	hk	hk	hk	kk	hk	hk	hh	hk	hk	kk	hh	kk	kk	hh	kk	kk	hk	hh	hk	hk	hk	hk	hk	hk	kk	hk	hh
LG12_HB_329	F_0147255_L12_PA	LG12	<hkxhk>	{10}	(hh,hk,kk)	hh	hk	hk	kk	kk	hk	hk	kk	hh	kk	hk	kk	hk	hh	hh	hk	hh	hk	hk	hk	kk	hk	hk	hh	hk	hk	kk	hh	kk	kk	hh	kk	kk	hk	hh	hk	hk	hk	hk	hk	hk	kk	hk	hh
LG12_HB_329	F_0147256_L12_PA	LG12	<hkxhk>	{01}	(hh,hk,kk)	kk	hk	hk	hh	hh	hk	hk	hh	kk	hh	hk	hh	hk	kk	kk	hk	kk	hk	hk	hk	hh	hk	hk	kk	hk	hk	hh	kk	hh	hh	kk	hh	hh	hk	kk	hk	hk	hk	hk	hk	hk	hh	hk	kk
LG12_HB_329	F_0147260_L12_PA	LG12	<hkxhk>	{01}	(hh,hk,kk)	kk	hk	hk	hh	hh	hk	hk	hh	kk	hh	hk	hh	hk	kk	kk	hk	kk	hk	hk	hk	hh	hk	hk	kk	hk	hk	hh	kk	hh	hh	kk	hh	hh	hk	kk	hk	hk	hk	hk	hk	hk	hh	hk	kk
LG12_HB_329	F_0147267_L12_PA	LG12	<hkxhk>	{10}	(hh,hk,kk)	hh	hk	hk	kk	kk	hk	hk	kk	hh	kk	hk	kk	hk	hh	hh	hk	hh	hk	hk	hk	kk	hk	hk	hh	hk	hk	kk	hh	kk	kk	hh	kk	kk	hk	hh	hk	hk	hk	hk	hk	hk	kk	hk	hh
LG12_HB_329	F_0147268_L12_PA	LG12	<hkxhk>	{01}	(hh,hk,kk)	kk	hk	hk	hh	hh	hk	hk	hh	kk	hh	hk	hh	hk	kk	kk	hk	kk	hk	hk	hk	hh	hk	hk	kk	hk	hk	hh	kk	hh	hh	kk	hh	hh	hk	kk	hk	hk	hk	hk	hk	hk	hh	hk	kk
LG12_HB_329	R_31180930_L12_PA	LG12	<hkxhk>	{01}	(hh,hk,kk)	kk	hk	hk	hh	hh	hk	hk	hh	kk	hh	hk	hh	hk	kk	kk	hk	kk	hk	hk	hk	hh	hk	hk	kk	hk	hk	hh	kk	hh	hh	kk	hh	hh	hk	kk	hk	hk	hk	hk	hk	hk	hh	hk	kk
LG12_HB_330	F_0147881_L12_PA	LG12	<hkxhk>	{10}	(hh,hk,kk)	hh	hk	hk	kk	kk	hk	hk	kk	hh	kk	hk	kk	hk	hh	hh	hk	hh	hk	hk	hk	kk	hk	hk	hh	hk	hk	kk	hh	kk	kk	hh	kk	kk	hk	hh	hk	hk	hk	hk	hk	hk	kk	hk	hh
LG12_HB_330	F_0147890_L12_PA	LG12	<hkxhk>	{01}	(hh,hk,kk)	kk	hk	hk	hh	hh	hk	hk	hh	kk	hh	hk	hh	hk	kk	kk	hk	kk	hk	hk	hk	hh	hk	hk	kk	hk	hk	hh	kk	hh	hh	kk	hh	hh	hk	kk	hk	hk	hk	hk	hk	hk	hh	hk	kk
LG12_HB_330	F_0147893_L12_PA	LG12	<hkxhk>	{01}	(hh,hk,kk)	kk	hk	hk	hh	hh	hk	hk	hh	kk	hh	hk	hh	hk	kk	kk	hk	kk	hk	hk	hk	hh	hk	hk	kk	hk	hk	hh	kk	hh	hh	kk	hh	hh	hk	kk	hk	hk	hk	hk	hk	hk	hh	hk	kk
LG12_HB_330	F_0147896_L12_PA	LG12	<hkxhk>	{01}	(hh,hk,kk)	kk	hk	hk	hh	hh	hk	hk	hh	kk	hh	hk	hh	hk	kk	kk	hk	kk	hk	hk	hk	hh	hk	hk	kk	hk	hk	hh	kk	hh	hh	kk	hh	hh	hk	kk	hk	hk	hk	hk	hk	hk	hh	hk	kk
LG12_HB_330	F_0147901_L12_PA	LG12	<hkxhk>	{10}	(hh,hk,kk)	hh	hk	hk	kk	kk	hk	hk	kk	hh	kk	hk	kk	hk	hh	hh	hk	hh	hk	hk	hk	kk	hk	hk	hh	hk	hk	kk	hh	kk	kk	hh	kk	kk	hk	hh	hk	hk	hk	hk	hk	hk	kk	hk	hh
LG12_HB_330	R_31584911_L12_PA	LG12	<hkxhk>	{01}	(hh,hk,kk)	kk	hk	hk	hh	hh	hk	hk	hh	kk	hh	hk	hh	hk	kk	kk	hk	kk	hk	hk	hk	hh	hk	hk	kk	hk	hk	hh	kk	hh	hh	kk	hh	hh	hk	kk	hk	hk	hk	hk	hk	hk	hh	hk	kk
LG12_HB_331	F_0147969_L12_PA	LG12	<lmxll>	{0-}	(ll,lm)	lm	lm	lm	ll	ll	ll	lm	ll	lm	ll	lm	ll	ll	lm	lm	ll	lm	ll	ll	lm	ll	lm	lm	lm	ll	ll	ll	lm	ll	ll	lm	ll	ll	ll	lm	ll	lm	ll	--	lm	lm	ll	lm	lm
LG12_HB_331	F_0147955_L12_PA	LG12	<lmxll>	{0-}	(ll,lm)	lm	lm	lm	ll	ll	ll	lm	ll	lm	ll	lm	ll	ll	lm	lm	ll	lm	ll	ll	lm	ll	lm	lm	lm	ll	ll	ll	lm	ll	ll	lm	ll	ll	ll	lm	ll	lm	ll	ll	lm	lm	ll	lm	lm
LG12_HB_331	F_0147970_L12_PA	LG12	<lmxll>	{0-}	(ll,lm)	lm	lm	lm	ll	ll	ll	lm	ll	lm	ll	lm	ll	ll	lm	lm	ll	lm	ll	ll	lm	ll	lm	lm	lm	ll	ll	ll	lm	ll	ll	lm	ll	ll	ll	lm	ll	lm	ll	ll	lm	lm	ll	lm	lm
LG12_HB_331	GD_00641_L12_PA	LG12	<lmxll>	{0-}	(ll,lm)	lm	lm	lm	ll	ll	ll	lm	ll	lm	ll	lm	ll	ll	lm	lm	ll	lm	ll	ll	lm	ll	lm	lm	lm	ll	ll	ll	lm	ll	ll	lm	ll	ll	ll	lm	ll	lm	ll	ll	lm	lm	ll	lm	lm
LG12_HB_331	R_31638697_L12_PA	LG12	<lmxll>	{0-}	(ll,lm)	lm	lm	lm	ll	ll	ll	lm	ll	lm	ll	lm	ll	ll	lm	lm	ll	lm	ll	ll	lm	ll	lm	lm	lm	ll	ll	ll	lm	ll	ll	lm	ll	ll	ll	lm	ll	lm	ll	ll	lm	lm	ll	lm	lm
LG12_HB_332	F_0148274_L12_PA	LG12	<lmxll>	{0-}	(ll,lm)	lm	lm	lm	ll	ll	ll	lm	ll	lm	ll	lm	ll	ll	lm	lm	ll	lm	ll	ll	lm	ll	lm	lm	lm	ll	ll	ll	lm	ll	ll	lm	ll	lm	ll	lm	ll	lm	ll	ll	lm	lm	ll	lm	lm
LG12_HB_333	F_0148928_L12_PA	LG12	<nnxnp>	{-0}	(nn,np)	nn	np	np	np	np	nn	np	np	nn	np	np	np	nn	nn	nn	nn	nn	nn	nn	np	np	np	np	nn	nn	nn	np	nn	np	np	nn	np	np	nn	nn	nn	np	nn	nn	np	np	np	np	nn
LG12_HB_333.5	GD_00762_L12_PA	LG12	<nnxnp>	{-0}	(nn,np)	nn	np	np	np	np	nn	np	np	nn	np	np	np	nn	nn	nn	nn	nn	nn	nn	np	np	np	np	nn	nn	nn	np	nn	np	np	nn	np	np	nn	nn	nn	np	nn	nn	np	np	np	np	nn
LG12_HB_334	F_0149400_L12_PA	LG12	<nnxnp>	{-0}	(nn,np)	nn	np	np	nn	np	nn	np	np	nn	np	np	np	nn	nn	nn	nn	nn	nn	nn	np	np	np	np	nn	nn	nn	np	nn	np	np	nn	np	np	nn	nn	nn	np	nn	nn	np	np	np	np	nn
LG12_HB_334	F_0149401_L12_PA	LG12	<nnxnp>	{-0}	(nn,np)	nn	np	np	nn	np	nn	np	np	nn	np	np	np	nn	nn	nn	nn	nn	nn	nn	np	np	np	np	nn	nn	nn	np	nn	np	np	nn	np	np	nn	nn	nn	np	nn	nn	np	np	np	np	nn
LG12_HB_334	F_0149402_L12_PA	LG12	<lmxll>	{1-}	(ll,lm)	ll	ll	ll	lm	lm	lm	ll	lm	ll	lm	ll	lm	lm	ll	ll	lm	ll	lm	lm	ll	lm	ll	ll	ll	ll	lm	lm	ll	lm	lm	ll	lm	ll	lm	ll	lm	ll	lm	lm	ll	ll	lm	ll	ll
LG12_HB_334	F_0149403_L12_PA	LG12	<lmxll>	{1-}	(ll,lm)	ll	ll	ll	lm	lm	lm	ll	lm	ll	lm	ll	lm	lm	ll	ll	lm	ll	lm	lm	ll	lm	ll	ll	ll	ll	lm	lm	ll	lm	lm	ll	lm	ll	lm	ll	lm	ll	lm	lm	ll	ll	lm	ll	ll
LG12_HB_334	F_0149417_L12_PA	LG12	<hkxhk>	{01}	(hh,hk,kk)	kk	hk	hk	hk	hh	hk	hk	hh	kk	hh	hk	hh	hk	kk	kk	hk	kk	hk	hk	hk	hh	hk	hk	kk	kk	hk	hh	kk	hh	hh	kk	hh	hk	hk	kk	hk	hk	hk	hk	hk	hk	hh	hk	kk
LG12_HB_334	F_0149419_L12_PA	LG12	<hkxhk>	{00}	(hh,hk,kk)	hk	kk	kk	hh	hk	hh	kk	hk	hk	hk	kk	hk	hh	hk	hk	hh	hk	hh	hh	kk	hk	kk	kk	hk	hk	hh	hk	hk	hk	hk	hk	hk	kk	hh	hk	hh	kk	hh	hh	kk	kk	hk	kk	hk
LG12_HB_334.5	R_32489536_L12_PA	LG12	<lmxll>	{1-}	(ll,lm)	ll	ll	ll	lm	lm	lm	ll	lm	ll	lm	ll	lm	lm	ll	ll	lm	ll	lm	lm	ll	lm	ll	ll	ll	ll	lm	lm	ll	lm	lm	ll	lm	ll	lm	ll	lm	ll	lm	lm	ll	ll	lm	ll	ll
LG12_HB_334.5	GD_00362_L12_PA	LG12	<nnxnp>	{-1}	(nn,np)	np	nn	nn	np	nn	np	nn	nn	np	nn	nn	nn	np	np	np	np	np	np	np	nn	nn	nn	nn	np	np	np	np	np	nn	nn	np	nn	nn	np	np	np	nn	np	np	nn	nn	nn	nn	np
LG12_HB_334.8	R_32711249_L12_PA	LG12	<lmxll>	{0-}	(ll,lm)	lm	lm	lm	ll	ll	ll	lm	ll	lm	ll	lm	ll	ll	lm	lm	ll	lm	ll	ll	lm	ll	lm	lm	lm	lm	ll	ll	lm	ll	ll	lm	ll	lm	ll	lm	ll	lm	ll	ll	lm	lm	ll	lm	lm
LG12_HB_334.8	R_32726730_L12_PA	LG12	<lmxll>	{0-}	(ll,lm)	lm	lm	lm	ll	ll	ll	lm	ll	lm	ll	lm	ll	ll	lm	lm	ll	lm	ll	ll	lm	ll	lm	lm	lm	lm	ll	ll	lm	ll	ll	lm	ll	lm	ll	lm	ll	lm	ll	ll	lm	lm	ll	lm	lm
LG12_HB_334.8	R_32759123_L12_PA	LG12	<lmxll>	{1-}	(ll,lm)	ll	ll	ll	lm	lm	lm	ll	lm	ll	lm	ll	lm	lm	ll	ll	lm	ll	lm	lm	ll	lm	ll	ll	ll	ll	lm	lm	ll	lm	lm	ll	lm	ll	lm	ll	lm	ll	lm	lm	ll	ll	lm	ll	ll
LG12_HB_334.8	GD_00840_L12_PA	LG12	<nnxnp>	{-1}	(nn,np)	np	nn	nn	np	nn	np	nn	nn	np	nn	nn	nn	np	np	np	np	np	np	np	nn	nn	nn	nn	np	np	np	np	np	nn	nn	np	nn	nn	np	np	np	nn	np	np	nn	nn	nn	nn	np
LG12_HB_335	F_0149985_L12_PA	LG12	<lmxll>	{0-}	(ll,lm)	lm	lm	lm	ll	ll	ll	ll	ll	lm	ll	lm	ll	ll	lm	lm	ll	lm	ll	ll	lm	ll	lm	lm	lm	lm	ll	ll	lm	ll	ll	lm	ll	lm	ll	lm	ll	lm	ll	ll	lm	ll	ll	lm	lm
LG12_HB_335	F_0149992_L12_PA	LG12	<nnxnp>	{-0}	(nn,np)	nn	np	np	nn	np	nn	np	np	nn	np	np	np	nn	nn	nn	nn	nn	nn	nn	np	np	np	np	nn	nn	nn	nn	nn	np	np	nn	np	np	nn	nn	nn	np	nn	nn	np	np	np	np	nn
LG12_HB_335	F_0149997_L12_PA	LG12	<nnxnp>	{-0}	(nn,np)	nn	np	np	nn	np	nn	np	np	nn	np	np	np	nn	nn	nn	nn	nn	nn	nn	np	np	np	np	nn	nn	nn	nn	nn	np	np	nn	np	np	nn	nn	nn	np	nn	nn	np	np	np	np	nn
LG12_HB_335	F_0150001_L12_PA	LG12	<hkxhk>	{00}	(hh,hk,kk)	hk	kk	kk	hh	hk	hh	hk	hk	hk	hk	kk	hk	hh	hk	hk	hh	hk	hh	hh	kk	hk	kk	kk	hk	hk	hh	hh	hk	hk	hk	hk	hk	kk	hh	hk	hh	kk	hh	hh	kk	hk	hk	kk	hk
LG12_HB_335	F_0150011_L12_PA	LG12	<hkxhk>	{11}	(hh,hk,kk)	hk	hh	hh	kk	hk	kk	hk	hk	hk	hk	hh	hk	kk	hk	hk	kk	hk	kk	kk	hh	hk	hh	hh	hk	hk	kk	kk	hk	hk	hk	hk	hk	hh	kk	hk	kk	hh	kk	kk	hh	hk	hk	hh	hk
LG12_HB_336	F_0150533_L12_PA	LG12	<nnxnp>	{-0}	(nn,np)	nn	np	np	nn	np	nn	np	np	nn	np	np	np	nn	nn	nn	nn	nn	nn	nn	np	np	np	np	nn	nn	nn	nn	nn	np	np	nn	np	np	nn	nn	nn	np	nn	nn	np	np	np	np	nn
LG12_HB_336	F_0150537_L12_PA	LG12	<hkxhk>	{00}	(hh,hk,kk)	hk	kk	kk	hh	hk	hh	hk	hk	hk	hk	kk	hk	hh	hk	hk	hh	hk	hh	hh	kk	hk	kk	kk	hk	hk	hh	hh	hk	hk	hk	hk	hk	kk	hh	hk	hh	kk	hh	hh	hk	hk	kk	kk	hk
LG12_HB_336	F_0150538_L12_PA	LG12	<nnxnp>	{-0}	(nn,np)	nn	np	np	nn	np	nn	np	np	nn	np	np	np	nn	nn	nn	nn	nn	nn	nn	np	np	np	np	nn	nn	nn	nn	nn	np	np	nn	np	np	nn	nn	nn	np	nn	nn	nn	np	np	np	nn
LG12_HB_336	F_0150541_L12_PA	LG12	<nnxnp>	{-0}	(nn,np)	nn	np	np	nn	np	nn	np	np	nn	np	np	np	nn	nn	nn	nn	nn	nn	nn	np	np	np	np	nn	nn	nn	nn	nn	np	np	nn	np	np	nn	nn	nn	np	nn	nn	nn	np	np	np	nn
LG12_HB_336	F_0150544_L12_PA	LG12	<nnxnp>	{-0}	(nn,np)	nn	np	np	nn	np	nn	np	np	nn	np	np	np	nn	nn	nn	nn	nn	nn	nn	np	np	np	np	nn	nn	nn	nn	nn	np	np	nn	np	np	nn	nn	nn	np	nn	nn	nn	np	np	np	nn
LG12_HB_336	F_0150547_L12_PA	LG12	<nnxnp>	{-0}	(nn,np)	nn	np	np	nn	np	nn	np	np	nn	np	np	np	nn	nn	nn	nn	nn	nn	nn	np	np	np	np	nn	nn	nn	nn	nn	np	np	nn	np	np	nn	nn	nn	np	nn	nn	nn	np	np	np	nn
LG12_HB_336	F_0150553_L12_PA	LG12	<lmxll>	{0-}	(ll,lm)	lm	lm	lm	ll	ll	ll	ll	ll	lm	ll	lm	ll	ll	lm	lm	ll	lm	ll	ll	lm	ll	lm	lm	lm	lm	ll	ll	lm	ll	ll	lm	ll	lm	ll	lm	ll	lm	ll	ll	lm	ll	lm	lm	lm
LG12_HB_336	R_33182882_L12_PA	LG12	<lmxll>	{0-}	(ll,lm)	lm	lm	lm	ll	ll	ll	ll	ll	lm	ll	lm	ll	ll	lm	lm	ll	lm	ll	ll	lm	ll	lm	lm	lm	lm	ll	ll	lm	ll	ll	lm	ll	lm	ll	lm	ll	lm	ll	ll	lm	ll	lm	lm	lm
LG12_HB_336	R_33183417_L12_PA	LG12	<lmxll>	{0-}	(ll,lm)	lm	lm	lm	ll	ll	ll	ll	ll	lm	ll	lm	ll	ll	lm	lm	ll	lm	ll	ll	lm	ll	lm	lm	lm	lm	ll	ll	lm	ll	ll	lm	ll	lm	ll	lm	ll	lm	ll	ll	lm	ll	lm	lm	lm
LG12_HB_336.5	R_33383602_L12_PA	LG12	<lmxll>	{0-}	(ll,lm)	lm	lm	lm	ll	ll	ll	ll	ll	lm	ll	lm	ll	ll	lm	lm	ll	lm	ll	ll	lm	ll	lm	lm	lm	lm	ll	ll	lm	ll	ll	lm	ll	lm	ll	lm	ll	lm	ll	ll	lm	ll	lm	lm	lm
LG12_HB_336.5	R_33385879_L12_PA	LG12	<lmxll>	{0-}	(ll,lm)	lm	lm	lm	ll	ll	ll	ll	ll	lm	ll	lm	ll	ll	lm	lm	ll	lm	ll	ll	lm	ll	lm	lm	lm	lm	ll	ll	lm	ll	ll	lm	ll	lm	ll	lm	ll	lm	ll	ll	lm	ll	lm	lm	lm
LG12_HB_336.5	R_33388245_L12_PA	LG12	<lmxll>	{0-}	(ll,lm)	lm	lm	lm	ll	ll	ll	ll	ll	lm	ll	lm	ll	ll	lm	lm	ll	lm	ll	ll	lm	ll	lm	lm	lm	lm	ll	ll	lm	ll	ll	lm	ll	lm	ll	lm	ll	lm	ll	ll	lm	ll	lm	lm	lm
LG12_HB_336.5	R_33390300_L12_PA	LG12	<lmxll>	{0-}	(ll,lm)	lm	lm	lm	ll	ll	ll	ll	ll	lm	ll	lm	ll	ll	lm	lm	ll	lm	ll	ll	lm	ll	lm	lm	lm	lm	ll	ll	lm	ll	ll	lm	ll	lm	ll	lm	ll	lm	ll	ll	lm	ll	lm	lm	lm
LG12_HB_336.5	R_33397489_L12_PA	LG12	<lmxll>	{1-}	(ll,lm)	ll	ll	ll	lm	lm	lm	lm	lm	ll	lm	ll	lm	lm	ll	ll	lm	ll	lm	lm	ll	lm	ll	ll	--	ll	lm	lm	ll	lm	lm	ll	lm	ll	lm	ll	lm	ll	lm	lm	ll	lm	ll	ll	ll
LG12_HB_337	F_0151248_L12_PA	LG12	<nnxnp>	{-0}	(nn,np)	nn	np	np	nn	np	nn	np	np	nn	nn	np	np	nn	nn	nn	nn	nn	nn	nn	np	np	np	np	nn	nn	nn	nn	nn	np	np	nn	np	np	nn	nn	nn	np	nn	nn	nn	np	np	np	nn
LG12_HB_337	F_0151256_L12_PA	LG12	<nnxnp>	{-0}	(nn,np)	nn	np	np	nn	np	nn	np	np	nn	nn	np	np	nn	nn	nn	nn	nn	nn	nn	np	np	np	np	nn	nn	nn	nn	nn	np	np	nn	np	np	nn	nn	nn	np	nn	nn	nn	np	np	np	nn
LG12_HB_337	F_0151258_L12_PA	LG12	<nnxnp>	{-1}	(nn,np)	np	nn	nn	np	nn	np	nn	nn	np	np	nn	nn	np	np	np	np	np	np	np	nn	nn	nn	nn	np	np	np	np	np	nn	nn	np	nn	nn	np	np	np	nn	np	np	np	nn	nn	nn	np
LG12_HB_337	F_0151264_L12_PA	LG12	<hkxhk>	{11}	(hh,hk,kk)	hk	hh	hh	kk	hk	kk	hk	hk	hk	kk	hh	hk	kk	hk	hk	kk	hk	kk	kk	hh	hk	hh	hh	hk	hk	kk	kk	hk	hk	hk	hk	hk	hh	kk	hk	kk	hh	kk	kk	hk	hk	hh	hh	hk
LG12_HB_337	R_33563721_L12_PA	LG12	<nnxnp>	{-0}	(nn,np)	nn	np	np	nn	np	nn	np	np	nn	nn	np	np	nn	nn	nn	nn	nn	nn	nn	np	np	np	np	nn	nn	nn	nn	nn	np	np	nn	np	np	nn	nn	nn	np	nn	nn	nn	np	np	np	nn
LG12_HB_337.5	GD_02008_L12_PA	LG12	<nnxnp>	{-1}	(nn,np)	np	nn	nn	np	nn	np	nn	nn	np	np	nn	nn	np	np	np	np	np	np	np	nn	nn	nn	nn	np	np	np	np	np	nn	nn	np	nn	nn	np	np	np	nn	np	np	np	nn	nn	nn	np
LG12_HB_337.5	R_33692967_L12_PA	LG12	<nnxnp>	{-0}	(nn,np)	nn	np	np	nn	np	nn	np	np	nn	nn	np	np	nn	nn	nn	nn	nn	nn	nn	np	np	np	np	nn	nn	nn	nn	nn	np	np	nn	np	np	nn	nn	nn	np	nn	nn	nn	np	np	np	nn
LG12_HB_337.9	R_33709896_L12_PA	LG12	<nnxnp>	{-1}	(nn,np)	np	nn	nn	np	nn	np	nn	nn	np	np	nn	nn	np	np	np	np	np	np	np	nn	nn	nn	nn	np	np	np	np	np	nn	nn	np	nn	nn	np	np	np	nn	np	np	np	nn	nn	nn	np
LG12_HB_340	F_0153246_L12_PA	LG12	<nnxnp>	{-1}	(nn,np)	np	nn	nn	np	nn	np	nn	nn	np	np	nn	nn	nn	np	np	np	np	np	np	nn	nn	nn	nn	np	np	np	np	np	nn	nn	np	nn	nn	np	np	nn	nn	np	np	np	nn	nn	nn	np
LG12_HB_340.5	R_34800048_L12_PA	LG12	<nnxnp>	{-1}	(nn,np)	np	nn	nn	np	nn	np	nn	nn	np	np	nn	nn	nn	np	np	np	np	np	np	nn	nn	nn	nn	np	np	np	np	np	nn	nn	np	nn	nn	np	np	nn	nn	np	np	np	nn	nn	nn	np
LG12_HB_340.5	R_34809522_L12_PA	LG12	<nnxnp>	{-1}	(nn,np)	np	nn	nn	np	nn	np	nn	nn	np	np	nn	nn	nn	np	np	np	np	np	np	nn	nn	nn	nn	np	np	np	np	np	nn	nn	np	nn	nn	np	np	nn	nn	np	np	np	nn	nn	nn	np
LG12_HB_340.5	R_34815269_L12_PA	LG12	<nnxnp>	{-1}	(nn,np)	np	nn	nn	np	nn	np	nn	nn	np	np	nn	nn	nn	np	np	np	np	np	np	nn	nn	nn	nn	np	np	np	np	np	nn	nn	np	nn	nn	np	np	nn	nn	np	np	np	nn	nn	nn	np
LG12_HB_340.5	R_34822031_L12_PA	LG12	<nnxnp>	{-1}	(nn,np)	np	nn	nn	np	nn	np	nn	nn	np	np	nn	nn	nn	np	np	np	np	np	np	nn	nn	nn	nn	np	np	np	np	np	nn	nn	np	nn	nn	np	np	nn	nn	np	np	np	nn	nn	nn	np
LG12_HB_340.8	R_34921188_L12_PA	LG12	<nnxnp>	{-1}	(nn,np)	np	nn	nn	np	nn	np	nn	nn	np	np	nn	nn	nn	np	np	np	np	np	np	nn	nn	nn	nn	np	np	np	np	np	nn	nn	np	nn	nn	np	np	nn	nn	np	np	np	nn	nn	nn	np
LG12_HB_340.8	R_34926642_L12_PA	LG12	<nnxnp>	{-1}	(nn,np)	np	nn	nn	np	nn	np	nn	nn	np	np	nn	nn	nn	np	np	np	np	np	np	nn	nn	nn	nn	np	np	np	np	np	nn	nn	np	nn	nn	np	np	nn	nn	np	np	np	nn	nn	nn	np
LG12_HB_341	F_0153826_L12_PA	LG12	<nnxnp>	{-1}	(nn,np)	np	nn	nn	np	nn	np	nn	nn	np	np	nn	nn	nn	np	np	np	np	np	np	nn	nn	nn	nn	np	np	np	np	np	nn	nn	np	nn	nn	np	np	nn	nn	np	np	np	nn	nn	nn	np
LG12_HB_341	F_0153833_L12_PA	LG12	<nnxnp>	{-0}	(nn,np)	nn	np	np	nn	np	nn	np	np	nn	nn	np	np	np	nn	nn	nn	nn	nn	nn	np	np	np	np	nn	nn	nn	nn	nn	np	np	nn	np	np	nn	nn	np	np	nn	nn	nn	np	np	np	nn
LG12_HB_341	F_0153836_L12_PA	LG12	<nnxnp>	{-0}	(nn,np)	nn	np	np	nn	np	nn	np	np	nn	nn	np	np	np	nn	nn	nn	nn	nn	nn	np	np	np	np	nn	nn	nn	nn	nn	np	np	nn	np	np	nn	nn	np	np	nn	nn	nn	np	np	np	nn
LG12_HB_341	F_0153838_L12_PA	LG12	<nnxnp>	{-0}	(nn,np)	nn	np	np	nn	np	nn	np	np	nn	nn	np	np	np	nn	nn	nn	nn	nn	nn	np	np	np	np	nn	nn	nn	nn	nn	np	np	nn	np	np	nn	nn	np	np	nn	nn	nn	np	np	np	nn
LG12_HB_341	F_0153850_L12_PA	LG12	<nnxnp>	{-0}	(nn,np)	nn	np	np	nn	np	nn	np	np	nn	nn	np	np	np	nn	nn	nn	nn	nn	nn	np	np	np	np	nn	nn	nn	nn	nn	np	np	nn	np	np	nn	nn	np	np	nn	nn	nn	np	np	np	nn
LG12_HB_341	R_34960014_L12_PA	LG12	<nnxnp>	{-0}	(nn,np)	nn	np	np	nn	np	nn	np	np	nn	nn	np	np	np	nn	nn	nn	nn	nn	nn	np	np	np	np	nn	nn	nn	nn	nn	np	np	nn	np	np	nn	nn	np	np	nn	nn	nn	np	np	np	nn
LG12_HB_341.5	R_35103565_L12_PA	LG12	<nnxnp>	{-1}	(nn,np)	np	nn	nn	np	nn	np	nn	nn	np	np	nn	nn	nn	np	np	np	np	np	np	nn	nn	nn	nn	np	np	np	np	np	nn	nn	np	nn	nn	np	np	nn	nn	np	np	np	nn	nn	nn	np
LG12_HB_342	F_0154283_L12_PA	LG12	<nnxnp>	{-0}	(nn,np)	nn	np	np	nn	np	nn	np	np	nn	nn	np	np	np	nn	nn	nn	nn	nn	nn	np	np	np	np	nn	nn	nn	nn	nn	np	np	nn	np	np	nn	nn	np	np	nn	nn	nn	np	np	np	nn
LG12_HB_342	F_0154293_L12_PA	LG12	<nnxnp>	{-0}	(nn,np)	nn	np	np	nn	np	nn	np	np	nn	nn	np	np	np	nn	nn	nn	nn	nn	nn	np	np	np	np	nn	nn	nn	nn	nn	np	np	nn	np	np	nn	nn	np	np	nn	nn	nn	np	np	np	nn
LG12_HB_342	R_35171763_L12_PA	LG12	<nnxnp>	{-0}	(nn,np)	nn	np	np	nn	np	nn	np	np	nn	nn	np	np	np	nn	nn	nn	nn	nn	nn	np	np	np	np	nn	nn	nn	nn	nn	np	np	nn	np	np	nn	nn	np	np	nn	nn	nn	np	np	np	nn
LG12_HB_343	F_0154726_L12_PA	LG12	<nnxnp>	{-1}	(nn,np)	np	nn	nn	nn	nn	np	nn	nn	np	np	nn	nn	nn	np	np	np	np	np	np	nn	nn	nn	nn	np	np	np	np	np	nn	nn	np	nn	nn	np	np	nn	nn	np	np	np	nn	nn	nn	np
LG12_HB_343	F_0154727_L12_PA	LG12	<nnxnp>	{-1}	(nn,np)	np	nn	nn	nn	nn	np	nn	nn	np	np	nn	nn	nn	np	np	np	np	np	np	nn	nn	nn	nn	np	np	np	np	np	nn	nn	np	nn	nn	np	np	nn	nn	np	np	np	nn	nn	nn	np
LG12_HB_343	F_0154747_L12_PA	LG12	<nnxnp>	{-1}	(nn,np)	np	nn	nn	nn	nn	np	nn	nn	np	np	nn	nn	nn	np	np	np	np	np	nn	nn	nn	nn	nn	np	np	np	np	np	nn	nn	np	nn	nn	np	np	nn	nn	np	np	np	nn	nn	nn	np
LG12_HB_343	F_0154749_L12_PA	LG12	<nnxnp>	{-1}	(nn,np)	np	nn	nn	nn	nn	np	nn	nn	np	np	nn	nn	nn	np	np	np	np	np	nn	nn	nn	nn	nn	np	np	np	np	np	nn	nn	np	nn	nn	np	np	nn	nn	np	np	np	nn	nn	nn	np
LG12_HB_343.5	GD_01855_L12_PA	LG12	<nnxnp>	{-0}	(nn,np)	nn	np	np	np	np	nn	np	np	nn	nn	np	np	np	nn	nn	nn	nn	nn	np	np	np	np	np	nn	nn	nn	nn	nn	np	np	nn	np	np	nn	nn	np	np	nn	nn	nn	np	np	np	nn
LG12_HB_343.5	R_35612232_L12_PA	LG12	<nnxnp>	{-1}	(nn,np)	np	nn	nn	nn	nn	np	nn	nn	np	np	nn	nn	nn	np	np	np	np	np	nn	nn	nn	nn	nn	np	np	np	np	np	nn	nn	np	nn	nn	np	np	nn	nn	np	np	np	nn	nn	nn	np
cR_35721635_L12_PA	R_35721635_L12_PA	LG12	<nnxnp>	{-1}	(nn,np)	np	nn	nn	nn	np	np	nn	nn	np	np	nn	nn	nn	np	np	np	np	np	nn	nn	nn	nn	nn	np	np	np	np	np	nn	nn	np	nn	nn	np	np	nn	nn	np	np	np	nn	nn	nn	np
LG12_HB_344	F_0155355_L12_PA	LG12	<nnxnp>	{-1}	(nn,np)	np	nn	nn	nn	np	np	nn	nn	np	np	nn	nn	nn	np	np	np	np	np	nn	nn	nn	nn	nn	np	np	np	np	np	nn	nn	np	nn	nn	np	np	nn	nn	np	np	np	nn	nn	nn	np
LG12_HB_344	R_35724634_L12_PA	LG12	<nnxnp>	{-1}	(nn,np)	np	nn	nn	nn	np	np	nn	nn	np	np	nn	nn	nn	np	np	np	np	np	nn	nn	nn	nn	nn	np	np	np	np	np	nn	nn	np	nn	nn	np	np	nn	nn	np	np	np	nn	nn	nn	np
LG12_HB_344.5	GD_00338_L12_PA	LG12	<nnxnp>	{-1}	(nn,np)	np	nn	nn	nn	np	np	nn	nn	np	np	nn	nn	nn	np	np	np	np	np	nn	nn	nn	nn	nn	np	np	np	np	np	nn	nn	np	nn	nn	np	np	nn	nn	np	np	np	nn	nn	nn	np
LG12_HB_344.5	R_35835559_L12_PA	LG12	<nnxnp>	{-0}	(nn,np)	nn	np	np	np	nn	nn	np	np	nn	nn	np	np	np	nn	nn	nn	nn	nn	np	np	np	np	np	nn	nn	nn	nn	nn	np	np	nn	np	np	nn	nn	np	np	nn	nn	nn	np	np	np	nn
LG12_HB_344.5	R_35835624_L12_PA	LG12	<nnxnp>	{-0}	(nn,np)	nn	np	np	np	nn	nn	np	np	nn	nn	np	np	np	nn	nn	nn	nn	nn	np	np	np	np	np	nn	nn	nn	nn	nn	np	np	nn	np	np	nn	nn	np	np	nn	nn	nn	np	np	np	nn
GD_02848_L12_PA	GD_02848_L12_PA	LG12	<nnxnp>	{-0}	(nn,np)	nn	np	np	np	nn	nn	np	np	nn	nn	np	np	np	nn	nn	nn	nn	nn	np	np	np	np	np	nn	nn	nn	nn	nn	np	np	nn	np	np	nn	nn	np	np	nn	nn	nn	np	np	np	nn
LG12_HB_345	F_0156085_L12_PA	LG12	<nnxnp>	{-0}	(nn,np)	nn	np	np	np	nn	nn	np	np	nn	nn	np	np	np	nn	nn	nn	nn	nn	np	np	np	np	np	nn	nn	nn	nn	nn	np	np	nn	np	np	nn	nn	np	np	nn	nn	nn	np	np	np	nn
LG12_HB_345	F_0156087_L12_PA	LG12	<nnxnp>	{-1}	(nn,np)	np	nn	nn	nn	np	np	nn	nn	np	np	nn	nn	nn	np	np	np	np	np	nn	nn	nn	nn	nn	np	np	np	np	np	nn	nn	np	nn	nn	np	np	nn	nn	np	np	np	nn	nn	nn	np
LG12_HB_345	MdFT1_L12_PA	LG12	<nnxnp>	{-1}	(nn,np)	np	nn	nn	nn	np	np	nn	nn	np	np	nn	nn	nn	np	np	np	np	np	nn	nn	nn	nn	nn	np	np	np	np	np	nn	nn	np	nn	nn	np	np	nn	nn	np	np	np	nn	nn	nn	np
LG12_HB_400	F_0181906_L13_PA	LG12	<lmxll>	{1-}	(ll,lm)	ll	ll	ll	lm	lm	lm	ll	lm	ll	lm	ll	lm	lm	ll	ll	lm	ll	lm	lm	ll	lm	ll	ll	lm	lm	lm	lm	ll	lm	lm	ll	lm	lm	lm	ll	lm	ll	lm	lm	ll	ll	lm	ll	ll
LG12_HB_400	F_0181908_L13_PA	LG12	<lmxll>	{1-}	(ll,lm)	ll	ll	ll	lm	lm	lm	ll	lm	ll	lm	ll	lm	lm	ll	ll	lm	ll	lm	lm	ll	lm	ll	ll	lm	lm	lm	lm	ll	lm	lm	ll	lm	lm	lm	ll	lm	ll	lm	lm	ll	ll	lm	ll	ll
LG12_HB_400	F_0181913_L13_PA	LG12	<lmxll>	{1-}	(ll,lm)	ll	ll	ll	lm	lm	lm	ll	lm	ll	lm	ll	lm	lm	ll	ll	lm	ll	lm	lm	ll	lm	ll	ll	lm	lm	lm	lm	ll	lm	lm	ll	lm	lm	lm	ll	lm	ll	lm	lm	ll	ll	lm	ll	ll
LG12_HB_400	F_0181919_L13_PA	LG12	<lmxll>	{1-}	(ll,lm)	ll	ll	ll	lm	lm	lm	ll	lm	ll	lm	ll	lm	lm	ll	ll	lm	ll	lm	lm	ll	lm	ll	ll	lm	lm	lm	lm	ll	lm	lm	ll	lm	lm	lm	ll	lm	ll	lm	lm	ll	ll	lm	ll	ll
LG12_HB_400	F_0181929_L13_PA	LG12	<lmxll>	{1-}	(ll,lm)	ll	ll	ll	lm	lm	lm	ll	lm	ll	lm	ll	lm	lm	ll	ll	lm	ll	lm	lm	ll	lm	ll	ll	lm	lm	lm	lm	ll	lm	lm	ll	lm	lm	lm	ll	lm	ll	lm	lm	ll	ll	lm	ll	ll
LG12_HB_400	F_0181933_L13_PA	LG12	<nnxnp>	{-0}	(nn,np)	nn	np	np	np	np	nn	np	np	nn	np	np	np	nn	nn	nn	nn	nn	nn	nn	nn	np	np	np	nn	nn	np	nn	nn	np	np	nn	np	np	nn	nn	nn	np	nn	nn	np	np	nn	np	np
LG12_HB_492	F_0225586_L14_PA	LG12	<hkxhk>	{00}	(hh,hk,kk)	hk	hk	hk	hk	hk	hk	hk	hh	kk	hh	kk	hk	hh	hk	hh	hk	kk	hh	hk	hh	kk	kk	kk	hh	hh	hk	hk	kk	hk	kk	hk	hk	hk	hk	hk	hh	hk	hh	hh	kk	kk	hh	kk	hh
LG12_HB_492	F_0225603_L14_PA	LG12	<hkxhk>	{11}	(hh,hk,kk)	hk	hk	hk	hk	hk	hk	hk	kk	hh	kk	hh	hk	kk	hk	kk	hk	hh	kk	hk	kk	hh	hh	hh	kk	kk	hk	hk	hh	hk	hh	hk	hk	hk	hk	hk	kk	hk	kk	kk	hh	hh	kk	hh	kk
LG12_HB_492	F_0225605_L14_PA	LG12	<hkxhk>	{00}	(hh,hk,kk)	hk	hk	hk	hk	hk	hk	hk	hh	kk	hh	kk	hk	hh	hk	hh	hk	kk	hh	hk	hh	kk	kk	kk	hh	hh	hk	hk	kk	hk	kk	hk	hk	hk	hk	hk	hh	hk	hh	hh	kk	kk	hh	kk	hh
LG12_HB_492	F_0225599_L14_PA	LG12	<nnxnp>	{-1}	(nn,np)	np	np	nn	nn	nn	np	np	np	nn	np	nn	nn	np	np	np	nn	nn	np	np	np	nn	nn	nn	np	np	nn	np	nn	nn	nn	np	np	nn	nn	nn	np	nn	np	np	nn	nn	np	nn	np
LG12_HB_493	F_0225927_L14_PA	LG12	<nnxnp>	{-1}	(nn,np)	np	np	nn	nn	nn	np	np	np	nn	np	nn	nn	np	np	np	nn	nn	np	np	np	nn	nn	nn	np	np	nn	np	nn	nn	nn	np	np	nn	nn	nn	np	nn	np	np	nn	nn	np	nn	np
LG12_HB_493	F_0225931_L14_PA	LG12	<nnxnp>	{-1}	(nn,np)	np	np	nn	nn	nn	np	np	np	nn	np	nn	nn	np	np	np	nn	nn	np	np	np	nn	nn	nn	np	np	nn	np	nn	nn	nn	np	np	nn	nn	nn	np	nn	np	np	nn	nn	np	nn	np
LG12_HB_493	F_0225934_L14_PA	LG12	<nnxnp>	{-1}	(nn,np)	np	np	nn	nn	nn	np	np	np	nn	np	nn	nn	np	np	np	nn	nn	np	np	np	nn	nn	nn	np	np	nn	np	nn	nn	nn	np	np	nn	nn	nn	np	nn	np	np	nn	nn	np	nn	np
LG12_HB_547	F_0250746_L14_PA	LG12	<lmxll>	{1-}	(ll,lm)	ll	ll	lm	lm	lm	ll	ll	lm	ll	lm	ll	lm	lm	ll	lm	lm	ll	lm	ll	lm	ll	ll	ll	lm	lm	lm	ll	ll	lm	ll	lm	ll	lm	lm	lm	lm	lm	ll	lm	ll	ll	lm	lm	lm
LG12_HB_894	F_0418338_L1_PA	LG12	<hkxhk>	{00}	(h-,kk)	h-	h-	h-	kk	kk	h-	h-	h-	kk	h-	kk	h-	h-	h-	h-	h-	kk	h-	h-	h-	h-	kk	kk	h-	h-	h-	h-	h-	kk	h-	h-	kk	h-	h-	h-	h-	kk	h-	h-	kk	kk	h-	h-	h-
LG12_HB_894	F_0418363_L1_PA	LG12	<hkxhk>	{00}	(h-,kk)	h-	h-	h-	KK	KK	h-	h-	h-	KK	h-	KK	h-	h-	h-	h-	h-	KK	h-	h-	h-	h-	KK	kk	h-	h-	h-	h-	h-	KK	h-	h-	kk	h-	h-	h-	h-	KK	h-	h-	KK	KK	h-	h-	h-
LG12_HB_894	F_0418367_L1_PA	LG12	<hkxhk>	{00}	(h-,kk)	h-	h-	h-	kk	kk	h-	h-	h-	kk	h-	kk	h-	h-	h-	h-	h-	kk	h-	h-	h-	h-	kk	kk	h-	h-	h-	h-	h-	kk	h-	h-	kk	h-	h-	h-	h-	kk	h-	h-	kk	kk	h-	h-	h-
LG12_HB_894	F_0418368_L1_PA	LG12	<hkxhk>	{00}	(h-,kk)	h-	h-	h-	kk	kk	h-	h-	h-	kk	h-	kk	h-	h-	h-	h-	h-	kk	h-	h-	h-	h-	kk	kk	h-	h-	h-	h-	h-	kk	h-	h-	kk	h-	h-	h-	h-	kk	h-	h-	kk	kk	h-	h-	h-
LG12_HB_894	F_0418369_L1_PA	LG12	<hkxhk>	{00}	(h-,kk)	h-	h-	h-	kk	kk	h-	h-	h-	kk	h-	kk	h-	h-	h-	h-	h-	kk	h-	h-	h-	h-	kk	kk	h-	h-	h-	h-	h-	kk	h-	h-	kk	h-	h-	h-	h-	kk	h-	h-	kk	kk	h-	h-	h-
LG12_HB_894	F_0418374_L1_PA	LG12	<hkxhk>	{11}	(hh,hk,kk)	hk	hk	hk	hh	hh	hk	hk	kk	hh	kk	hh	hk	kk	hk	kk	kk	hh	hk	hk	hk	hk	hh	hh	kk	kk	hk	hk	hk	hh	hk	kk	hh	hk	hk	hk	kk	hh	hk	kk	hh	hh	kk	hk	kk
LG13_HB_1034	F_0481017_L2_PA	LG13	<lmxll>	{1-}	(ll,lm)	lm	lm	ll	lm	ll	lm	ll	ll	ll	lm	lm	ll	lm	ll	ll	ll	ll	ll	ll	ll	ll	lm	ll	lm	ll	lm	ll	lm	ll	lm	lm	ll	lm	ll	ll	lm	lm	lm	ll	lm	lm	ll	lm	lm
LG13_HB_1040	F_0482830_L2_PA	LG13	<lmxll>	{1-}	(ll,lm)	lm	lm	ll	lm	ll	lm	ll	ll	ll	lm	lm	ll	lm	ll	ll	ll	ll	ll	ll	ll	ll	lm	ll	lm	ll	lm	ll	lm	ll	lm	lm	ll	lm	ll	ll	lm	lm	lm	ll	lm	lm	ll	lm	lm
LG13_HB_1040	F_0482849_L2_PA	LG13	<lmxll>	{0-}	(ll,lm)	ll	ll	lm	ll	lm	ll	lm	lm	lm	ll	ll	lm	ll	lm	lm	lm	lm	lm	lm	lm	lm	ll	lm	ll	lm	ll	lm	ll	lm	ll	ll	lm	ll	lm	lm	ll	ll	ll	lm	ll	ll	lm	ll	ll
LG13_HB_1040	F_0482859_L2_PA	LG13	<lmxll>	{1-}	(ll,lm)	lm	lm	ll	lm	ll	lm	ll	ll	ll	lm	lm	ll	lm	ll	ll	ll	ll	ll	ll	ll	ll	lm	ll	lm	ll	lm	ll	lm	ll	lm	lm	ll	lm	ll	ll	lm	lm	lm	ll	lm	lm	ll	lm	lm
LG13_HB_1222	F_0570977_L4_PA	LG13	<nnxnp>	{-1}	(nn,np)	nn	nn	np	nn	np	np	nn	nn	np	nn	nn	np	nn	nn	nn	nn	nn	nn	np	nn	nn	nn	nn	np	nn	np	nn	np	nn	nn	nn	nn	np	np	np	np	nn	np	np	nn	nn	np	nn	np
LG13_HB_1222	F_0570998_L4_PA	LG13	<nnxnp>	{-1}	(nn,np)	nn	nn	np	nn	np	np	nn	nn	np	nn	nn	np	nn	nn	nn	nn	nn	nn	np	nn	nn	nn	nn	np	nn	np	nn	np	nn	nn	nn	nn	np	np	np	np	nn	np	np	nn	nn	np	nn	np
LG13_HB_1222	F_0571000_L4_PA	LG13	<nnxnp>	{-1}	(nn,np)	nn	nn	np	nn	np	np	nn	nn	np	nn	nn	np	nn	nn	nn	nn	nn	nn	np	nn	nn	nn	nn	np	nn	np	nn	np	nn	nn	nn	nn	np	np	np	np	nn	np	np	nn	nn	np	nn	np
LG13_HB_1222	F_0571003_L4_PA	LG13	<nnxnp>	{-1}	(nn,np)	nn	nn	np	nn	np	np	nn	nn	np	nn	nn	np	nn	nn	nn	nn	nn	nn	np	nn	nn	nn	nn	np	nn	np	nn	np	nn	nn	nn	nn	np	np	np	np	nn	np	np	nn	nn	np	nn	np
LG13_HB_1250	F_0585451_L4_PA	LG13	<nnxnp>	{-0}	(nn,np)	np	np	np	nn	nn	nn	np	np	np	np	np	nn	np	np	np	np	np	np	nn	np	np	np	np	nn	np	nn	np	np	nn	np	nn	np	nn	nn	np	nn	np	nn	nn	np	np	nn	nn	nn
LG13_HB_1390	F_0656544_L6_PA	LG13	<lmxll>	{1-}	(ll,lm)	lm	lm	lm	lm	ll	lm	ll	ll	ll	lm	lm	ll	lm	ll	ll	ll	ll	ll	ll	lm	lm	lm	ll	lm	ll	lm	lm	ll	lm	lm	lm	ll	lm	ll	ll	lm	lm	lm	lm	ll	lm	lm	lm	lm
LG13_HB_1390	F_0656546_L6_PA	LG13	<lmxll>	{1-}	(ll,lm)	lm	lm	lm	lm	ll	lm	ll	ll	ll	lm	lm	ll	lm	ll	ll	ll	ll	ll	ll	lm	lm	lm	ll	lm	ll	lm	lm	ll	lm	lm	lm	ll	lm	ll	ll	lm	lm	lm	lm	ll	lm	lm	lm	lm
LG13_HB_1390	F_0656555_L6_PA	LG13	<lmxll>	{1-}	(ll,lm)	lm	lm	lm	lm	ll	lm	ll	ll	ll	lm	lm	ll	lm	ll	ll	ll	ll	ll	ll	lm	lm	lm	ll	lm	ll	lm	lm	ll	lm	lm	lm	ll	lm	ll	ll	lm	lm	lm	lm	ll	lm	lm	lm	lm
LG13_HB_1390	F_0656556_L6_PA	LG13	<lmxll>	{1-}	(ll,lm)	lm	lm	lm	lm	ll	lm	ll	ll	ll	lm	lm	ll	lm	ll	ll	ll	ll	ll	ll	lm	lm	lm	ll	lm	ll	lm	lm	ll	lm	lm	lm	ll	lm	ll	ll	lm	lm	lm	lm	ll	lm	lm	lm	lm
LG13_HB_15	F_0005457_L10_PA	LG13	<hkxhk>	{10}	(hh,hk,kk)	kk	kk	hh	kk	hh	hk	hk	hk	hh	kk	kk	hh	kk	hk	hk	hk	hk	kk	hh	hk	hk	kk	hk	hk	hk	hk	hk	hk	hk	kk	kk	hk	hk	hh	hh	hk	kk	hk	hh	kk	kk	hh	kk	hk
LG13_HB_15	F_0005458_L10_PA	LG13	<nnxnp>	{-1}	(nn,np)	nn	nn	np	nn	np	np	nn	nn	np	nn	nn	np	nn	nn	nn	nn	nn	nn	np	nn	nn	nn	nn	np	nn	np	nn	np	nn	nn	nn	nn	np	np	np	np	nn	np	np	nn	nn	np	nn	np
LG13_HB_1608	F_0755306_L8_PA	LG13	<hkxhk>	{11}	(hh,hk,kk)	kk	kk	--	hk	hk	kk	hh	hh	hh	hk	hk	hh	hk	hh	hk	hh	hh	hh	hk	hk	hk	hk	hh	kk	hh	kk	kk	hh	kk	hk	kk	--	kk	hh	--	hk	hk	kk	kk	hk	kk	kk	kk	kk
LG13_HB_1608	F_0755313_L8_PA	LG13	<nnxnp>	{-1}	(nn,np)	np	np	nn	nn	np	np	nn	nn	nn	nn	nn	nn	nn	nn	np	nn	nn	nn	np	nn	nn	nn	nn	np	nn	np	np	nn	np	nn	np	nn	np	nn	nn	nn	nn	np	np	np	np	np	np	np
LG13_HB_1608	F_0755334_L8_PA	LG13	<nnxnp>	{-1}	(nn,np)	np	np	nn	nn	np	np	nn	nn	nn	nn	nn	nn	nn	nn	np	nn	nn	nn	np	nn	nn	nn	nn	np	nn	np	np	nn	np	nn	np	nn	np	nn	nn	nn	nn	np	np	np	np	np	np	np
LG13_HB_1608	F_0755309_L8_PA	LG13	<hkxhk>	{11}	(hh,hk,kk)	kk	kk	hh	hk	hk	kk	hh	hh	hh	hk	hk	hh	hk	hh	hk	hh	hh	hh	hk	hk	hk	hk	hh	kk	hh	kk	kk	hh	kk	hk	kk	hh	kk	hh	hh	hk	hk	kk	kk	hk	kk	kk	kk	kk
LG13_HB_1620	F_0759957_L8_PA	LG13	<lmxll>	{0-}	(ll,lm)	ll	ll	lm	ll	lm	ll	lm	lm	lm	ll	ll	lm	ll	lm	lm	lm	lm	ll	lm	lm	lm	ll	lm	ll	lm	ll	lm	ll	lm	ll	ll	lm	ll	lm	lm	ll	ll	ll	ll	ll	ll	lm	ll	ll
LG13_HB_1620	F_0759954_L8_PA	LG13	<nnxnp>	{-1}	(nn,np)	nn	nn	np	nn	np	np	nn	nn	np	nn	nn	np	nn	nn	nn	nn	nn	nn	np	nn	nn	nn	nn	np	nn	np	nn	nn	np	nn	nn	nn	np	np	np	np	nn	np	np	nn	nn	np	nn	np
LG13_HB_1620	F_0759955_L8_PA	LG13	<hkxhk>	{01}	(hh,hk,kk)	hh	hh	kk	hh	kk	hk	hk	hk	kk	hh	hh	kk	hh	hk	hk	hk	hk	hh	kk	hk	hk	hh	hk	hk	hk	hk	hk	hh	kk	hh	hh	hk	hk	kk	kk	hk	hh	hk	hk	hh	hh	kk	hh	hk
LG13_HB_1620	F_0759958_L8_PA	LG13	<nnxnp>	{-1}	(nn,np)	nn	nn	np	nn	np	np	nn	nn	np	nn	nn	np	nn	nn	nn	nn	nn	nn	np	nn	nn	nn	nn	np	nn	np	nn	nn	np	nn	nn	nn	np	np	np	np	nn	np	np	nn	nn	np	nn	np
LG13_HB_1620	F_0759960_L8_PA	LG13	<nnxnp>	{-1}	(nn,np)	nn	nn	np	nn	np	np	nn	nn	np	nn	nn	np	nn	nn	nn	nn	nn	nn	np	nn	nn	nn	nn	np	nn	np	nn	nn	np	nn	nn	nn	np	np	np	np	nn	np	np	nn	nn	np	nn	np
LG13_HB_1676	F_0789037_L9_PA	LG13	<nnxnp>	{-1}	(nn,np)	nn	nn	np	nn	np	np	nn	nn	np	nn	np	np	nn	nn	nn	np	nn	nn	np	nn	nn	nn	np	np	nn	np	nn	np	nn	nn	nn	nn	np	np	np	np	nn	nn	np	nn	nn	np	nn	np
LG13_HB_1676	F_0789055_L9_PA	LG13	<lmxll>	{1-}	(ll,lm)	lm	lm	ll	lm	ll	lm	ll	ll	ll	lm	lm	ll	lm	ll	ll	ll	ll	ll	ll	ll	ll	lm	ll	lm	ll	lm	ll	lm	ll	lm	lm	ll	lm	ll	ll	lm	lm	lm	ll	lm	lm	ll	lm	lm
LG13_HB_1714	F_0806468_L9_PA	LG13	<lmxll>	{1-}	(ll,lm)	lm	lm	ll	lm	ll	lm	ll	ll	ll	lm	lm	ll	lm	ll	ll	ll	ll	ll	ll	ll	ll	lm	ll	lm	ll	lm	ll	lm	ll	lm	lm	ll	lm	ll	ll	lm	lm	lm	ll	lm	lm	ll	lm	lm
LG13_HB_1714	F_0806473_L9_PA	LG13	<lmxll>	{0-}	(ll,lm)	ll	ll	lm	ll	lm	ll	lm	lm	lm	ll	ll	lm	ll	lm	lm	lm	lm	lm	lm	lm	lm	ll	lm	ll	lm	ll	lm	ll	lm	ll	ll	lm	ll	lm	lm	ll	ll	ll	lm	ll	ll	lm	ll	ll
LG13_HB_1715	F_0806586_L9_PA	LG13	<nnxnp>	{-0}	(nn,np)	np	np	nn	np	nn	nn	np	np	nn	np	nn	nn	np	np	np	nn	np	np	nn	np	np	np	np	nn	np	nn	np	nn	np	np	np	np	nn	nn	nn	nn	np	np	nn	np	np	nn	np	nn
LG13_HB_1715	F_0806594_L9_PA	LG13	<nnxnp>	{-0}	(nn,np)	np	np	nn	np	nn	nn	np	np	nn	np	nn	nn	np	np	np	nn	np	np	nn	np	np	np	np	nn	np	nn	np	nn	np	np	np	np	nn	nn	nn	nn	np	np	nn	np	np	nn	np	nn
LG13_HB_1741	F_0822194_L9_PA	LG13	<lmxll>	{0-}	(ll,lm)	ll	ll	lm	ll	lm	ll	lm	lm	lm	ll	ll	lm	ll	lm	lm	lm	lm	lm	lm	lm	lm	ll	lm	ll	lm	ll	lm	ll	lm	ll	ll	lm	ll	lm	lm	ll	ll	ll	lm	ll	ll	lm	ll	ll
LG13_HB_1741	F_0822195_L9_PA	LG13	<lmxll>	{1-}	(ll,lm)	lm	lm	ll	lm	ll	lm	ll	ll	ll	lm	lm	ll	lm	ll	ll	ll	ll	ll	ll	ll	ll	lm	ll	lm	ll	lm	ll	lm	ll	lm	lm	ll	lm	ll	ll	lm	lm	lm	ll	lm	lm	ll	lm	lm
LG13_HB_1870_s32h1	F_0873957_L13_32_1	LG13	<lmxll>	{0-}	(ll,lm)	ll	ll	lm	ll	lm	ll	lm	lm	lm	ll	ll	lm	ll	lm	lm	lm	lm	ll	lm	ll	lm	ll	lm	ll	lm	ll	ll	lm	lm	ll	ll	lm	ll	lm	lm	ll	ll	ll	ll	lm	ll	lm	ll	ll
LG13_HB_1871_s33h1	F_0874514_L13_33_1	LG13	<hkxhk>	{10}	(hh,hk,kk)	kk	hk	hk	hk	hh	hk	hk	hk	hk	kk	kk	hh	kk	hk	hk	hk	hk	kk	hh	kk	hk	kk	hk	hk	hk	hk	hh	hk	hh	kk	hk	hk	hk	hk	hk	kk	kk	hk	hk	hh	kk	hh	hk	hk
LG13_HB_1871_s33h1	F_0874521_L13_33_1	LG13	<nnxnp>	{-1}	(nn,np)	nn	np	nn	np	np	np	nn	nn	nn	nn	nn	np	nn	nn	nn	nn	nn	nn	np	nn	nn	nn	nn	np	nn	np	np	nn	np	nn	np	nn	np	nn	nn	nn	nn	np	np	np	nn	np	np	np
LG13_HB_1871_s33h1	F_0874522_L13_33_1	LG13	<nnxnp>	{-1}	(nn,np)	nn	np	nn	np	np	np	nn	nn	nn	nn	nn	np	nn	nn	nn	nn	nn	nn	np	nn	nn	nn	nn	np	nn	np	np	nn	np	nn	np	nn	np	nn	nn	nn	nn	np	np	np	nn	np	np	np
LG13_HB_1874_s35h1	F_0875074_L13_35_1	LG13	<lmxll>	{0-}	(ll,lm)	ll	ll	lm	ll	lm	ll	lm	lm	lm	ll	ll	lm	ll	lm	lm	lm	lm	ll	lm	ll	lm	ll	lm	ll	lm	ll	lm	lm	lm	ll	ll	lm	ll	lm	lm	ll	ll	ll	ll	lm	ll	lm	ll	ll
LG13_HB_1874_s35h1	F_0875076_L13_35_1	LG13	<nnxnp>	{-1}	(nn,np)	nn	np	nn	np	np	np	nn	nn	nn	nn	nn	np	nn	nn	nn	nn	nn	nn	np	nn	nn	nn	nn	np	nn	np	nn	nn	np	nn	np	nn	np	nn	nn	nn	nn	np	np	nn	nn	np	np	np
LG13_HB_1874_s35h1	F_0875102_L13_35_1	LG13	<nnxnp>	{-1}	(nn,np)	nn	np	nn	np	np	np	nn	nn	nn	nn	nn	np	nn	nn	nn	nn	nn	nn	np	nn	nn	nn	nn	np	nn	np	nn	nn	np	nn	np	nn	np	nn	nn	nn	nn	np	np	nn	nn	np	np	np
LG13_HB_1877_s37h1	F_0877051_L13_37_1	LG13	<lmxll>	{0-}	(ll,lm)	ll	ll	lm	ll	lm	ll	lm	lm	lm	ll	ll	lm	ll	lm	lm	lm	lm	lm	lm	lm	lm	ll	lm	ll	lm	ll	lm	ll	lm	ll	ll	lm	ll	lm	lm	ll	ll	ll	lm	ll	ll	lm	ll	--
LG13_HB_1877_s37h1	F_0877061_L13_37_1	LG13	<nnxnp>	{-0}	(nn,np)	np	np	nn	np	nn	nn	np	np	nn	np	nn	nn	np	np	np	nn	np	np	nn	np	np	np	nn	nn	np	nn	np	nn	np	np	np	np	nn	nn	nn	nn	np	np	nn	np	np	nn	np	nn
LG13_HB_1877_s37h1	F_0877071_L13_37_1	LG13	<nnxnp>	{-0}	(nn,np)	np	np	nn	np	nn	nn	np	np	nn	np	nn	nn	np	np	np	nn	np	np	nn	np	np	np	nn	nn	np	nn	np	nn	np	np	np	np	nn	nn	nn	nn	np	np	nn	np	np	nn	np	nn
LG13_HB_1878_s38h1	F_0877272_L13_38_1	LG13	<nnxnp>	{-1}	(nn,np)	nn	nn	np	nn	np	np	nn	nn	np	nn	nn	np	nn	nn	nn	nn	nn	nn	np	nn	nn	nn	nn	np	nn	np	nn	nn	np	nn	nn	nn	np	np	np	np	nn	np	np	nn	nn	np	nn	np
LG13_HB_1878_s38h1	F_0877280_L13_38_1	LG13	<nnxnp>	{-1}	(nn,np)	nn	nn	np	nn	np	np	nn	nn	np	nn	nn	np	nn	nn	nn	nn	nn	nn	np	nn	nn	nn	nn	np	nn	np	nn	nn	np	nn	nn	nn	np	np	np	np	nn	np	np	nn	nn	np	nn	np
LG13_HB_1883_s46h1	F_0879783_L13_46_1	LG13	<hkxhk>	{00}	(hh,hk,kk)	hk	hk	hk	hk	hk	hh	kk	kk	hk	hk	hh	hk	hk	kk	kk	hk	kk	hk	hk	kk	kk	hk	kk	hh	kk	hh	kk	hh	kk	hk	hk	kk	hh	hk	hk	hh	hk	hk	hk	hk	hk	hk	hk	hh
LG13_HB_1883_s46h1	F_0879784_L13_46_1	LG13	<hkxhk>	{00}	(hh,hk,kk)	hk	hk	hk	hk	hk	hh	kk	kk	hk	hk	hh	hk	hk	kk	kk	hk	kk	hk	hk	kk	kk	hk	kk	hh	kk	hh	kk	hh	kk	hk	hk	kk	hh	hk	hk	hh	hk	hk	hk	hk	hk	hk	hk	hh
LG13_HB_1925_s45h1	F_0902720_L15_45_1	LG13	<nnxnp>	{-1}	(nn,np)	nn	nn	np	nn	np	np	nn	nn	np	nn	nn	np	nn	nn	nn	nn	nn	nn	np	nn	nn	nn	nn	np	nn	np	nn	np	nn	nn	nn	nn	np	np	np	np	nn	np	np	nn	nn	np	nn	np
LG13_HB_1925_s45h1	F_0902721_L15_45_1	LG13	<nnxnp>	{-1}	(nn,np)	nn	nn	np	nn	np	np	nn	nn	np	nn	nn	np	nn	nn	nn	nn	nn	nn	np	nn	nn	nn	nn	np	nn	np	nn	np	nn	nn	nn	nn	np	np	np	np	nn	np	np	nn	nn	np	nn	np
LG13_HB_1926_s45h1	F_0902912_L15_45_1	LG13	<lmxll>	{1-}	(ll,lm)	lm	lm	ll	lm	ll	lm	ll	ll	ll	lm	lm	ll	lm	ll	ll	ll	ll	ll	ll	ll	ll	lm	ll	lm	ll	lm	ll	lm	ll	lm	lm	ll	lm	ll	ll	lm	lm	lm	ll	lm	lm	ll	lm	lm
LG13_HB_1930_s46h1	F_0904050_L15_46_1	LG13	<nnxnp>	{-0}	(nn,np)	nn	nn	np	np	nn	np	np	np	np	nn	nn	nn	np	np	nn	np	np	nn	nn	np	np	np	np	nn	nn	np	nn	nn	nn	nn	nn	np	nn	nn	np	np	np	nn	np	nn	nn	nn	nn	np
LG13_HB_1930_s46h1	F_0904054_L15_46_1	LG13	<nnxnp>	{-0}	(nn,np)	nn	nn	np	np	nn	np	np	np	np	nn	nn	nn	np	np	nn	np	np	nn	nn	np	np	np	np	nn	nn	np	nn	nn	nn	nn	nn	np	nn	nn	np	np	np	nn	np	nn	nn	nn	nn	np
LG13_HB_1946_s59h1	F_0908445_L15_59_1	LG13	<nnxnp>	{-0}	(nn,np)	np	np	nn	np	nn	nn	np	np	nn	np	nn	nn	np	np	np	nn	np	np	nn	np	np	np	nn	nn	np	nn	np	nn	np	np	np	np	nn	nn	nn	nn	np	np	nn	np	np	nn	np	nn
LG13_HB_1980_s16h1	F_0917911_L16_16_1	LG13	<lmxll>	{0-}	(ll,lm)	ll	ll	lm	ll	lm	ll	lm	lm	lm	ll	ll	lm	ll	lm	lm	lm	lm	ll	lm	lm	lm	ll	lm	ll	lm	ll	lm	ll	lm	ll	ll	lm	ll	lm	lm	ll	ll	ll	lm	ll	ll	lm	ll	ll
LG13_HB_1980_s16h1	F_0917937_L16_16_1	LG13	<lmxll>	{0-}	(ll,lm)	ll	ll	lm	ll	lm	ll	lm	lm	lm	ll	ll	lm	ll	lm	lm	lm	lm	ll	lm	lm	lm	ll	lm	ll	lm	ll	lm	ll	lm	ll	ll	lm	ll	lm	lm	ll	ll	ll	lm	ll	ll	lm	ll	ll
LG13_HB_2015_s16h1	F_0933501_L17_16_1	LG13	<nnxnp>	{-1}	(nn,np)	nn	nn	np	nn	np	np	nn	nn	np	nn	nn	np	nn	nn	nn	nn	nn	nn	np	nn	nn	nn	nn	np	nn	np	nn	np	nn	nn	nn	nn	np	np	np	np	nn	nn	np	nn	nn	np	nn	np
LG13_HB_2015_s16h1	F_0933510_L17_16_1	LG13	<hkxhk>	{01}	(hh,hk,kk)	hh	hh	kk	hh	kk	hk	hk	hk	kk	hh	hh	kk	hh	hk	hk	hk	hk	hh	kk	hk	hk	hh	hk	hk	hk	hk	hk	hk	hk	hh	hh	hk	hk	kk	kk	hk	hh	hh	kk	hh	hh	kk	hh	hk
LG13_HB_2015_s16h1	F_0933527_L17_16_1	LG13	<nnxnp>	{-1}	(nn,np)	nn	nn	np	nn	np	np	nn	nn	np	nn	nn	np	nn	nn	nn	nn	nn	nn	np	nn	nn	nn	nn	np	nn	np	nn	np	nn	nn	nn	nn	np	np	np	np	nn	nn	np	nn	nn	np	nn	np
LG13_HB_2015_s16h1	F_0933532_L17_16_1	LG13	<nnxnp>	{-1}	(nn,np)	nn	nn	np	nn	np	np	nn	nn	np	nn	nn	np	nn	nn	nn	nn	nn	nn	np	nn	nn	nn	nn	np	nn	np	nn	np	nn	nn	nn	nn	np	np	np	np	nn	nn	np	nn	nn	np	nn	np
LG13_HB_2015_s16h1	F_0933513_L17_16_1	LG13	<lmxll>	{0-}	(ll,lm)	ll	ll	lm	ll	lm	ll	lm	lm	lm	ll	ll	lm	ll	lm	lm	lm	lm	ll	lm	lm	lm	ll	lm	ll	lm	ll	lm	ll	lm	ll	ll	lm	ll	lm	lm	ll	ll	ll	lm	ll	ll	lm	ll	ll
LG13_HB_2018_s18h1	F_0934606_L17_18_1	LG13	<nnxnp>	{-1}	(nn,np)	nn	nn	np	nn	np	np	nn	nn	np	nn	np	--	nn	nn	nn	--	nn	nn	np	nn	nn	nn	np	np	nn	np	nn	np	nn	nn	nn	nn	np	--	np	np	nn	nn	np	nn	nn	np	--	np
LG13_HB_2157_s24h1	F_0984682_L4_24_1	LG13	<nnxnp>	{-1}	(nn,np)	nn	np	nn	np	np	np	nn	nn	nn	nn	nn	np	nn	nn	nn	nn	nn	nn	np	nn	nn	nn	nn	np	nn	np	np	nn	np	nn	np	nn	np	nn	nn	nn	nn	np	np	np	nn	np	np	np
LG13_HB_2157_s24h1	F_0984687_L4_24_1	LG13	<hkxhk>	{01}	(hh,hk,kk)	hh	hk	hk	hk	kk	hk	hk	hk	hk	hh	hh	kk	hh	hk	hk	hk	hk	hh	kk	hh	hk	hh	hk	hk	hk	hk	kk	hk	kk	hh	hk	hk	hk	hk	hk	hh	hh	hk	hk	kk	hh	kk	hk	hk
LG13_HB_2305_s24h1	F_1045533_L9_24_1	LG13	<lmxll>	{1-}	(ll,lm)	lm	lm	ll	lm	ll	lm	ll	ll	ll	lm	lm	ll	lm	ll	ll	ll	ll	ll	ll	ll	ll	lm	ll	lm	ll	lm	ll	lm	ll	lm	lm	ll	lm	ll	ll	lm	lm	lm	ll	lm	lm	ll	lm	lm
LG13_HB_2362_s50h2	F_1062744_L13_50_2	LG13	<nnxnp>	{-0}	(nn,np)	nn	nn	np	np	nn	np	np	np	np	nn	nn	nn	np	np	nn	np	np	nn	nn	np	np	np	np	nn	nn	np	nn	nn	nn	nn	nn	np	nn	nn	np	np	np	nn	np	nn	nn	nn	nn	np
LG13_HB_2362_s50h2	F_1062750_L13_50_2	LG13	<nnxnp>	{-0}	(nn,np)	nn	nn	np	np	nn	np	np	np	np	nn	nn	nn	np	np	nn	np	np	nn	nn	np	np	np	np	nn	nn	np	nn	nn	nn	nn	nn	np	nn	nn	np	np	np	nn	np	nn	nn	nn	nn	np
LG13_HB_2363_s50h2	F_1062847_L13_50_2	LG13	<nnxnp>	{-0}	(nn,np)	nn	nn	np	np	nn	np	np	np	np	nn	nn	nn	np	np	nn	np	np	nn	nn	np	np	np	np	nn	nn	np	nn	nn	nn	nn	nn	np	nn	nn	np	np	np	nn	np	nn	nn	nn	nn	np
LG13_HB_2363_s50h2	F_1062848_L13_50_2	LG13	<lmxll>	{1-}	(ll,lm)	ll	lm	lm	lm	lm	ll	ll	ll	lm	lm	ll	ll	lm	lm	ll	ll	lm	ll	ll	ll	lm	ll	lm	ll	lm	ll	lm	ll	lm	ll	ll	lm	lm	ll	ll	ll	lm	lm	lm	ll	lm	lm	ll	lm
LG13_HB_2363_s50h2	F_1062851_L13_50_2	LG13	<lmxll>	{1-}	(ll,lm)	ll	lm	lm	lm	lm	ll	ll	ll	lm	lm	ll	ll	lm	lm	ll	ll	lm	ll	ll	ll	lm	ll	lm	ll	lm	ll	lm	ll	lm	ll	ll	lm	lm	ll	ll	ll	lm	lm	lm	ll	lm	lm	ll	lm
LG13_HB_2365_s50h2	F_1063135_L13_50_2	LG13	<hkxhk>	{00}	(hh,hk,kk)	hk	hh	hk	hk	hh	kk	kk	kk	hk	hk	hk	hk	hk	hk	hk	kk	kk	kk	hk	kk	hk	kk	hk	hk	hh	hk	hh	kk	hh	hk	hk	hk	hh	hk	kk	kk	hh	hh	hh	hk	hh	hh	hh	hk
LG13_HB_2365_s50h2	F_1063136_L13_50_2	LG13	<nnxnp>	{-1}	(nn,np)	np	np	nn	nn	np	nn	nn	nn	nn	nn	np	np	nn	nn	np	nn	nn	nn	np	nn	nn	nn	nn	np	np	nn	np	nn	np	np	np	nn	np	np	nn	nn	np	np	np	np	np	np	np	nn
LG13_HB_2365_s50h2	F_1063138_L13_50_2	LG13	<nnxnp>	{-1}	(nn,np)	np	np	nn	nn	np	nn	nn	nn	nn	nn	np	np	nn	nn	np	nn	nn	nn	np	nn	nn	nn	nn	np	np	nn	np	nn	np	np	np	nn	np	np	nn	nn	np	np	np	np	np	np	np	nn
LG13_HB_2365_s50h2	F_1063148_L13_50_2	LG13	<nnxnp>	{-1}	(nn,np)	np	np	nn	nn	np	nn	nn	nn	nn	nn	np	np	nn	nn	np	nn	nn	nn	np	nn	nn	nn	nn	np	np	nn	np	nn	np	np	np	nn	np	np	nn	nn	np	np	np	np	np	np	np	nn
LG13_HB_2368_s50h2	F_1063440_L13_50_2	LG13	<nnxnp>	{-1}	(nn,np)	np	np	nn	nn	np	nn	nn	nn	nn	nn	np	np	nn	nn	np	nn	nn	nn	np	nn	nn	nn	nn	np	np	nn	np	nn	np	np	np	nn	np	np	nn	nn	np	np	np	np	np	np	np	nn
LG13_HB_2368_s50h2	F_1063447_L13_50_2	LG13	<nnxnp>	{-1}	(nn,np)	np	np	nn	nn	np	nn	nn	nn	nn	nn	np	np	nn	nn	np	nn	nn	nn	np	nn	nn	nn	nn	np	np	nn	np	nn	np	np	np	nn	np	np	nn	nn	np	np	np	np	np	np	np	nn
LG13_HB_2368_s50h2	F_1063445_L13_50_2	LG13	<lmxll>	{1-}	(ll,lm)	ll	lm	lm	lm	lm	ll	ll	ll	lm	lm	ll	ll	lm	lm	ll	ll	ll	ll	ll	lm	lm	ll	lm	lm	ll	lm	lm	ll	lm	ll	ll	ll	lm	ll	ll	ll	lm	lm	lm	ll	lm	lm	lm	lm
LG13_HB_2369_s50h2	F_1063469_L13_50_2	LG13	<nnxnp>	{-1}	(nn,np)	np	np	nn	nn	np	nn	nn	nn	nn	nn	np	np	nn	nn	np	nn	nn	nn	np	nn	nn	nn	nn	np	np	nn	np	nn	np	np	np	nn	nn	np	nn	nn	np	np	np	np	np	np	np	nn
LG13_HB_2369_s50h2	F_1063470_L13_50_2	LG13	<nnxnp>	{-1}	(nn,np)	np	np	nn	nn	np	nn	nn	nn	nn	nn	np	np	nn	nn	np	nn	nn	nn	np	nn	nn	nn	nn	np	np	nn	np	nn	np	np	np	nn	nn	np	nn	nn	np	np	np	np	np	np	np	nn
LG13_HB_2369_s50h2	F_1063477_L13_50_2	LG13	<nnxnp>	{-1}	(nn,np)	np	np	nn	nn	np	nn	nn	nn	nn	nn	np	np	nn	nn	np	nn	nn	nn	np	nn	nn	nn	nn	np	np	nn	np	nn	np	np	np	nn	nn	np	nn	nn	np	np	np	np	np	np	np	nn
LG13_HB_2371_s50h2	F_1063545_L13_50_2	LG13	<hkxhk>	{11}	(hh,hk,kk)	kk	kk	hk	hk	hk	kk	hh	hh	hk	hk	hk	hh	hk	hh	hk	hh	hh	hh	hk	hk	hk	hk	hh	kk	hh	hk	kk	hh	kk	kk	kk	hh	kk	hh	hh	hk	hk	kk	kk	hk	kk	kk	kk	kk
LG13_HB_2371_s50h2	F_1063546_L13_50_2	LG13	<nnxnp>	{-1}	(nn,np)	np	np	nn	nn	np	np	nn	nn	nn	nn	nn	nn	nn	nn	np	nn	nn	nn	np	nn	nn	nn	nn	np	nn	nn	np	nn	np	np	np	nn	np	nn	nn	nn	nn	np	np	np	np	np	np	np
LG13_HB_2371_s50h2	F_1063547_L13_50_2	LG13	<nnxnp>	{-1}	(nn,np)	np	np	nn	nn	np	np	nn	nn	nn	nn	nn	nn	nn	nn	np	nn	nn	nn	np	nn	nn	nn	nn	np	nn	nn	np	nn	np	np	np	nn	np	nn	nn	nn	nn	np	np	np	np	np	np	np
LG13_HB_2373_s57h2	F_1063850_L13_57_2	LG13	<hkxhk>	{10}	(hh,hk,kk)	kk	hk	hk	hk	hh	hk	hk	hk	hk	kk	kk	hh	kk	hk	hk	hk	hk	kk	hh	kk	hk	kk	hk	hk	hk	hk	hh	hk	hh	kk	hk	hk	hk	hk	hk	kk	kk	hk	hk	hk	kk	hh	hk	hk
LG13_HB_2373_s57h2	F_1063856_L13_57_2	LG13	<hkxhk>	{10}	(hh,hk,kk)	kk	hk	hk	hk	hh	hk	hk	hk	hk	kk	kk	hh	kk	hk	hk	hk	hk	kk	hh	kk	hk	kk	hk	hk	hk	hk	hh	hk	hh	kk	hk	hk	hk	hk	hk	kk	kk	hk	hk	hk	kk	hh	hk	hk
LG13_HB_2406_s86h2	F_1072538_L15_86_2	LG13	<nnxnp>	{-0}	(nn,np)	np	np	np	nn	nn	nn	np	np	np	np	np	nn	np	np	np	np	np	np	nn	np	np	np	np	nn	np	nn	np	np	nn	np	np	np	nn	nn	nn	nn	np	nn	nn	np	np	nn	nn	nn
LG13_HB_2421_s31h2	F_1075065_L16_31_2	LG13	<lmxll>	{1-}	(ll,lm)	lm	lm	ll	lm	ll	lm	ll	ll	ll	lm	lm	ll	lm	ll	ll	ll	ll	ll	ll	ll	ll	lm	ll	lm	ll	lm	ll	lm	ll	lm	lm	ll	lm	ll	ll	lm	lm	lm	ll	lm	lm	ll	lm	lm
F_1075679_L16_33_2	F_1075679_L16_33_2	LG13	<lmxll>	{0-}	(ll,lm)	ll	ll	lm	ll	lm	ll	lm	lm	lm	ll	ll	lm	ll	lm	lm	lm	lm	lm	lm	lm	lm	ll	lm	ll	lm	ll	lm	ll	lm	ll	ll	lm	ll	lm	lm	ll	ll	ll	lm	ll	ll	lm	ll	ll
LG13_HB_2581_s70h3	F_1109352_L13_70_3	LG13	<hkxhk>	{11}	(hh,hk,kk)	hk	kk	hk	hk	kk	hh	hh	hh	hk	kk	hk	hk	hk	hk	hk	hh	hk	hk	hk	hh	hk	hh	hk	hk	kk	hk	kk	hk	kk	hk	hk	hk	kk	hk	hh	hh	hk	kk	hk	hk	kk	kk	hk	hk
LG13_HB_2581_s70h3	F_1109354_L13_70_3	LG13	<hkxhk>	{00}	(hh,hk,kk)	hk	hh	hk	hk	hh	kk	kk	kk	hk	hh	hk	hk	hk	hk	hk	kk	hk	hk	hk	kk	hk	kk	hk	hk	hh	hk	hh	hk	hh	hk	hk	hk	hh	hk	kk	kk	hk	hh	hk	hk	hh	hh	hk	hk
LG13_HB_2581_s70h3	F_1109360_L13_70_3	LG13	<hkxhk>	{00}	(hh,hk,kk)	hk	hh	hk	hk	hh	kk	kk	kk	hk	hh	hk	hk	hk	hk	hk	kk	hk	hk	hk	kk	hk	kk	hk	hk	hh	hk	hh	hk	hh	hk	hk	hk	hh	hk	kk	kk	hk	hh	hk	hk	hh	hh	hk	hk
LG13_HB_2581_s70h3	F_1109362_L13_70_3	LG13	<nnxnp>	{-1}	(nn,np)	np	np	nn	nn	np	nn	nn	nn	nn	np	np	np	nn	nn	np	nn	nn	np	np	nn	nn	nn	nn	np	np	nn	np	np	np	np	np	nn	np	np	nn	nn	nn	np	nn	np	np	np	np	nn
LG13_HB_2581_s70h3	F_1109367_L13_70_3	LG13	<lmxll>	{1-}	(ll,lm)	ll	lm	lm	lm	lm	ll	ll	ll	lm	lm	ll	ll	lm	lm	ll	ll	lm	ll	ll	ll	lm	ll	lm	ll	lm	lm	lm	ll	lm	ll	ll	lm	lm	ll	ll	ll	lm	lm	lm	ll	lm	lm	ll	lm
LG13_HB_2581_s70h3	F_1109370_L13_70_3	LG13	<hkxhk>	{11}	(hh,hk,kk)	hk	kk	hk	hk	kk	hh	hh	hh	hk	kk	hk	hk	hk	hk	hk	hh	hk	hk	hk	hh	hk	hh	hk	hk	kk	hk	kk	hk	kk	hk	hk	hk	kk	hk	hh	hh	hk	kk	hk	hk	kk	kk	hk	hk
LG13_HB_2582_s70h3	F_1109489_L13_70_3	LG13	<nnxnp>	{-1}	(nn,np)	np	np	nn	nn	np	nn	nn	nn	nn	nn	np	np	nn	nn	np	nn	nn	nn	np	nn	nn	nn	nn	np	np	nn	np	nn	np	np	np	nn	np	np	nn	nn	np	np	np	np	np	np	np	nn
LG13_HB_2582_s70h3	F_1109494_L13_70_3	LG13	<nnxnp>	{-1}	(nn,np)	np	np	nn	nn	np	nn	nn	nn	nn	nn	np	np	nn	nn	np	nn	nn	nn	np	nn	nn	nn	nn	np	np	nn	np	nn	np	np	np	nn	np	np	nn	nn	np	np	np	np	np	np	np	nn
LG13_HB_2582_s70h3	F_1109505_L13_70_3	LG13	<nnxnp>	{-1}	(nn,np)	np	np	nn	nn	np	nn	nn	nn	nn	nn	np	np	nn	nn	np	nn	nn	nn	np	nn	nn	nn	nn	np	np	nn	np	nn	np	np	np	nn	np	np	nn	nn	np	np	np	np	np	np	np	nn
LG13_HB_2582_s70h3	F_1109486_L13_70_3	LG13	<lmxll>	{0-}	(ll,lm)	lm	ll	ll	ll	ll	lm	lm	lm	ll	ll	lm	lm	ll	ll	lm	lm	lm	lm	lm	ll	ll	lm	ll	ll	lm	ll	ll	lm	ll	lm	lm	lm	ll	lm	lm	lm	ll	ll	ll	lm	ll	ll	ll	ll
LG13_HB_2584_s74h3	F_1109828_L13_74_3	LG13	<lmxll>	{0-}	(ll,lm)	ll	ll	lm	ll	lm	ll	lm	lm	lm	ll	ll	lm	ll	lm	lm	lm	lm	ll	lm	lm	lm	ll	lm	ll	lm	ll	lm	ll	lm	ll	ll	lm	ll	lm	lm	ll	ll	ll	ll	ll	ll	lm	ll	ll
LG13_HB_2585_s75h3	F_1109943_L13_75_3	LG13	<nnxnp>	{-0}	(nn,np)	np	np	nn	np	nn	nn	np	np	nn	np	nn	nn	np	np	np	nn	np	np	nn	np	np	np	nn	nn	np	nn	np	nn	np	np	np	np	nn	nn	nn	nn	np	np	nn	np	np	nn	np	nn
LG13_HB_275	F_0124503_L12_PA	LG13	<lmxll>	{1-}	(ll,lm)	lm	lm	ll	lm	ll	lm	ll	ll	ll	lm	lm	ll	lm	ll	ll	ll	ll	ll	ll	ll	ll	lm	ll	lm	ll	lm	ll	lm	ll	lm	lm	ll	lm	ll	ll	lm	lm	lm	ll	lm	lm	ll	lm	lm
LG13_HB_275	$F_0124505y_LG13_PA	LG13	<lmxll>	{0-}	(ll,lm)	ll	ll	lm	ll	lm	ll	lm	lm	lm	ll	ll	lm	ll	lm	lm	lm	lm	lm	lm	lm	lm	ll	lm	ll	lm	ll	lm	ll	lm	ll	ll	lm	ll	lm	lm	ll	ll	ll	lm	ll	ll	lm	ll	ll
LG13_HB_275	F_0124506_L12_PA	LG13	<lmxll>	{0-}	(ll,lm)	ll	ll	lm	ll	lm	ll	lm	lm	lm	ll	ll	lm	ll	lm	lm	lm	lm	lm	lm	lm	lm	ll	lm	ll	lm	ll	lm	ll	lm	ll	ll	lm	ll	lm	lm	ll	ll	ll	lm	ll	ll	lm	ll	ll
R_15693091_L13_33_1	R_15693091_L13_33_1	LG13	<lmxll>	{0-}	(ll,lm)	ll	ll	lm	ll	lm	ll	lm	lm	lm	ll	ll	lm	ll	lm	lm	lm	lm	ll	lm	ll	lm	ll	lm	ll	lm	ll	ll	lm	lm	ll	ll	lm	ll	lm	lm	ll	ll	ll	ll	lm	ll	lm	ll	ll
R_16737064_L13_34_1	R_16737064_L13_34_1	LG13	<nnxnp>	{-1}	(nn,np)	nn	np	nn	np	np	np	nn	nn	nn	nn	nn	np	nn	nn	nn	nn	nn	nn	np	nn	nn	nn	nn	np	nn	np	np	nn	np	nn	np	nn	np	nn	nn	nn	nn	np	np	np	nn	np	np	np
GD_02452_L13_43_1	GD_02452_L13_43_1	LG13	<nnxnp>	{-1}	(nn,np)	nn	nn	np	nn	np	np	nn	nn	np	nn	nn	np	nn	nn	nn	nn	nn	nn	np	nn	nn	nn	nn	np	nn	np	nn	np	nn	nn	nn	nn	np	np	np	np	nn	np	np	nn	nn	np	nn	np
GD_01507_L13_28_1	GD_01507_L13_28_1	LG13	<lmxll>	{1-}	(ll,lm)	lm	lm	lm	lm	ll	lm	ll	ll	ll	lm	lm	ll	lm	ll	ll	ll	ll	ll	ll	lm	lm	lm	ll	lm	ll	lm	lm	ll	lm	lm	lm	ll	lm	ll	ll	lm	lm	lm	lm	ll	lm	lm	lm	lm
LG13_HB_3253_s26h1	R_895608_L13_26_1	LG13	<nnxnp>	{-0}	(nn,np)	nn	nn	np	np	nn	np	np	np	np	nn	nn	nn	np	np	nn	np	np	nn	nn	np	np	np	np	nn	nn	np	nn	nn	nn	nn	nn	np	nn	nn	np	np	np	nn	np	nn	nn	nn	nn	np
LG13_HB_3254	GD_00279_L13_PA	LG13	<hkxhk>	{00}	(hh,hk,kk)	hk	hh	hk	hk	hh	kk	kk	kk	hk	hh	hk	hk	hk	hk	hk	kk	hk	hk	hk	kk	hk	kk	hk	hk	hh	hk	hh	hk	hh	hk	hk	hk	hh	hk	kk	kk	hk	hh	hk	hk	hh	hh	hk	hk
LG13_HB_3254	R_1140009_L13_PA	LG13	<hkxhk>	{11}	(hh,hk,kk)	hk	kk	hk	hk	kk	hh	hh	hh	hk	kk	hk	hk	hk	hk	hk	hh	hk	hk	hk	hh	hk	hh	hk	hk	kk	hk	kk	hk	kk	hk	hk	hk	kk	hk	hh	hh	hk	kk	hk	hk	kk	kk	hk	hk
R_3776960_L13_26_1	R_3776960_L13_26_1	LG13	<nnxnp>	{-1}	(nn,np)	np	np	nn	nn	np	nn	nn	nn	nn	nn	np	np	nn	nn	np	nn	nn	nn	np	nn	nn	nn	nn	np	np	nn	np	nn	np	np	np	nn	nn	np	nn	nn	np	np	np	np	np	np	np	nn
R_6926009_L13_26_1	R_6926009_L13_26_1	LG13	<nnxnp>	{-1}	(nn,np)	np	np	nn	nn	np	np	nn	nn	nn	nn	nn	nn	nn	nn	np	nn	nn	nn	np	nn	nn	nn	nn	np	nn	nn	np	nn	np	np	np	nn	np	nn	nn	nn	nn	np	np	np	np	np	np	nn
R_9219470_L13_PA	R_9219470_L13_PA	LG13	<nnxnp>	{-0}	(nn,np)	nn	nn	np	np	nn	np	np	np	np	np	nn	nn	np	np	nn	np	np	np	nn	np	np	np	np	nn	nn	np	nn	np	nn	nn	nn	np	nn	nn	np	np	nn	nn	nn	nn	nn	nn	nn	np
LG13_HB_3297	GD_01899_L13_PA	LG13	<nnxnp>	{-0}	(nn,np)	np	np	nn	np	nn	nn	np	np	nn	np	nn	nn	np	np	np	nn	np	np	nn	np	np	np	np	nn	np	nn	np	nn	np	np	np	np	nn	nn	nn	nn	np	np	nn	np	np	nn	np	nn
LG13_HB_3297	R_34970499_L13_PA	LG13	<nnxnp>	{-0}	(nn,np)	np	np	nn	np	nn	nn	np	np	nn	np	nn	nn	np	np	np	nn	np	np	nn	np	np	np	nn	nn	np	nn	np	nn	np	np	np	np	nn	nn	nn	nn	np	np	nn	np	np	nn	np	nn
LG13_HB_346	F_0156321_L13_PA	LG13	<nnxnp>	{-0}	(nn,np)	nn	nn	np	np	nn	np	np	np	np	nn	nn	nn	np	np	nn	np	np	nn	nn	np	np	np	np	nn	nn	np	nn	nn	nn	nn	nn	np	nn	nn	np	np	np	nn	np	nn	nn	nn	nn	np
LG13_HB_346	F_0156323_L13_PA	LG13	<nnxnp>	{-0}	(nn,np)	nn	nn	np	np	nn	np	np	np	np	nn	nn	nn	np	np	nn	np	np	nn	nn	np	np	np	np	nn	nn	np	nn	nn	nn	nn	nn	np	nn	nn	np	np	np	nn	np	nn	nn	nn	nn	np
LG13_HB_346	F_0156324_L13_PA	LG13	<nnxnp>	{-0}	(nn,np)	nn	nn	np	np	nn	np	np	np	np	nn	nn	nn	np	np	nn	np	np	nn	nn	np	np	np	np	nn	nn	np	nn	nn	nn	nn	nn	np	nn	nn	np	np	np	nn	np	nn	nn	nn	nn	np
LG13_HB_347	F_0156340_L13_PA	LG13	<nnxnp>	{-0}	(nn,np)	nn	nn	np	np	nn	np	np	np	np	nn	nn	nn	np	np	nn	np	np	nn	nn	np	np	np	np	nn	nn	np	nn	nn	nn	nn	nn	np	nn	nn	np	np	np	nn	np	nn	nn	nn	nn	np
LG13_HB_347	F_0156346_L13_PA	LG13	<nnxnp>	{-0}	(nn,np)	nn	nn	np	np	nn	np	np	np	np	nn	nn	nn	np	np	nn	np	np	nn	nn	np	np	np	np	nn	nn	np	nn	nn	nn	nn	nn	np	nn	nn	np	np	np	nn	np	nn	nn	nn	nn	np
LG13_HB_347	F_0156349_L13_PA	LG13	<nnxnp>	{-0}	(nn,np)	nn	nn	np	np	nn	np	np	np	np	nn	nn	nn	np	np	nn	np	np	nn	nn	np	np	np	np	nn	nn	np	nn	nn	nn	nn	nn	np	nn	nn	np	np	np	nn	np	nn	nn	nn	nn	np
LG13_HB_347	R_41497_L13_PA	LG13	<nnxnp>	{-0}	(nn,np)	nn	nn	np	np	nn	np	np	np	np	nn	nn	nn	np	np	nn	np	np	nn	nn	np	np	np	np	nn	nn	np	nn	nn	nn	nn	nn	np	nn	nn	np	np	np	nn	np	nn	nn	nn	nn	np
LG13_HB_347.5	R_256845_L13_PA	LG13	<nnxnp>	{-0}	(nn,np)	nn	nn	np	np	nn	np	np	np	np	nn	nn	nn	np	np	nn	np	np	nn	nn	np	np	np	np	nn	nn	np	nn	nn	nn	nn	nn	np	nn	nn	np	np	np	nn	np	nn	nn	nn	nn	np
LG13_HB_347.8	R_371869_L13_PA	LG13	<nnxnp>	{-0}	(nn,np)	nn	nn	np	np	nn	np	np	np	np	nn	nn	nn	np	np	nn	np	np	nn	nn	np	np	np	np	nn	nn	np	nn	nn	nn	nn	nn	np	nn	nn	np	np	np	nn	np	nn	nn	nn	nn	np
LG13_HB_347.9	R_570740_L13_PA	LG13	<nnxnp>	{-0}	(nn,np)	nn	nn	np	np	nn	np	np	np	np	nn	nn	nn	np	np	nn	np	np	nn	nn	np	np	np	np	nn	nn	np	nn	nn	nn	nn	nn	np	nn	nn	np	np	np	nn	np	nn	nn	nn	nn	np
LG13_HB_347.9	R_578546_L13_PA	LG13	<nnxnp>	{-0}	(nn,np)	nn	nn	np	np	nn	np	np	np	np	nn	nn	nn	np	np	nn	np	np	nn	nn	np	np	np	np	nn	nn	np	nn	nn	nn	nn	nn	np	nn	nn	np	np	np	nn	np	nn	nn	nn	nn	np
LG13_HB_347.9	R_602461_L13_PA	LG13	<nnxnp>	{-0}	(nn,np)	nn	nn	np	np	nn	np	np	np	np	nn	nn	nn	np	np	nn	np	np	nn	nn	np	np	np	np	nn	nn	np	nn	nn	nn	nn	nn	np	nn	nn	np	np	np	nn	np	nn	nn	nn	nn	np
LG13_HB_348	F_0156858_L13_PA	LG13	<nnxnp>	{-0}	(nn,np)	nn	nn	np	np	nn	np	np	np	np	nn	nn	nn	np	np	nn	np	np	nn	nn	np	np	np	np	nn	nn	np	nn	nn	nn	nn	nn	np	nn	nn	np	np	np	nn	np	nn	nn	nn	nn	np
LG13_HB_348	F_0156861_L13_PA	LG13	<nnxnp>	{-0}	(nn,np)	nn	nn	np	np	nn	np	np	np	np	nn	nn	nn	np	np	nn	np	np	nn	nn	np	np	np	np	nn	nn	np	nn	nn	nn	nn	nn	np	nn	nn	np	np	np	nn	np	nn	nn	nn	nn	np
LG13_HB_348	F_0156873_L13_PA	LG13	<nnxnp>	{-0}	(nn,np)	nn	nn	np	np	nn	np	np	np	np	nn	nn	nn	np	np	nn	np	np	nn	nn	np	np	np	np	nn	nn	np	nn	nn	nn	nn	nn	np	nn	nn	np	np	np	nn	np	nn	nn	nn	nn	np
LG13_HB_348	F_0156877_L13_PA	LG13	<nnxnp>	{-0}	(nn,np)	nn	nn	np	np	nn	np	np	np	np	nn	nn	nn	np	np	nn	np	np	nn	nn	np	np	np	np	nn	nn	np	nn	nn	nn	nn	nn	np	nn	nn	np	np	np	nn	np	nn	nn	nn	nn	np
LG13_HB_348	R_329179_L13_PA	LG13	<nnxnp>	{-0}	(nn,np)	nn	nn	np	np	nn	np	np	np	np	nn	nn	nn	np	np	nn	np	np	nn	nn	np	np	np	np	nn	nn	np	nn	nn	nn	nn	nn	np	nn	nn	np	np	np	nn	np	nn	nn	nn	nn	np
LG13_HB_349	F_0157703_L13_PA	LG13	<lmxll>	{1-}	(ll,lm)	ll	lm	lm	lm	lm	ll	ll	ll	lm	lm	ll	ll	lm	lm	ll	ll	lm	ll	ll	ll	lm	ll	lm	ll	lm	ll	lm	ll	lm	ll	ll	lm	lm	ll	ll	ll	lm	lm	lm	ll	lm	lm	ll	lm
LG13_HB_349	F_0157716_L13_PA	LG13	<lmxll>	{1-}	(ll,lm)	ll	lm	lm	lm	lm	ll	ll	ll	lm	lm	ll	ll	lm	lm	ll	ll	lm	ll	ll	ll	lm	ll	lm	ll	lm	ll	lm	ll	lm	ll	ll	lm	lm	ll	ll	ll	lm	lm	lm	ll	lm	lm	ll	lm
LG13_HB_349	F_0157718_L13_PA	LG13	<hkxhk>	{01}	(hh,hk,kk)	kk	hk	hh	hh	hk	hk	hk	hk	hh	hk	kk	kk	hh	hh	kk	hk	hh	kk	kk	hk	hh	hk	hh	kk	hk	hk	hk	kk	hk	kk	kk	hh	hk	kk	hk	hk	hh	hk	hh	kk	hk	hk	kk	hh
LG13_HB_349	F_0157730_L13_PA	LG13	<lmxll>	{1-}	(ll,lm)	ll	lm	lm	lm	lm	ll	ll	ll	lm	lm	ll	ll	lm	lm	ll	ll	lm	ll	ll	ll	lm	ll	lm	ll	lm	ll	lm	ll	lm	ll	ll	lm	lm	ll	ll	ll	lm	lm	lm	ll	lm	lm	ll	lm
LG13_HB_349	F_0157706_L13_PA	LG13	<nnxnp>	{-0}	(nn,np)	nn	nn	np	np	nn	np	np	np	np	nn	nn	nn	np	np	nn	np	np	nn	nn	np	np	np	np	nn	nn	np	nn	nn	nn	nn	nn	np	nn	nn	np	np	np	nn	np	nn	nn	nn	nn	np
LG13_HB_349	F_0157710_L13_PA	LG13	<nnxnp>	{-0}	(nn,np)	nn	nn	np	np	nn	np	np	np	np	nn	nn	nn	np	np	nn	np	np	nn	nn	np	np	np	np	nn	nn	np	nn	nn	nn	nn	nn	np	nn	nn	np	np	np	nn	np	nn	nn	nn	nn	np
LG13_HB_349	F_0157725_L13_PA	LG13	<nnxnp>	{-0}	(nn,np)	nn	nn	np	np	nn	np	np	np	np	nn	nn	nn	np	np	nn	np	np	nn	nn	np	np	np	np	nn	nn	np	nn	nn	nn	nn	nn	np	nn	nn	np	np	np	nn	np	nn	nn	nn	nn	np
LG13_HB_349	R_852820_L13_PA	LG13	<nnxnp>	{-0}	(nn,np)	nn	nn	np	np	nn	np	np	np	np	nn	nn	nn	np	np	nn	np	np	nn	nn	np	np	np	np	nn	nn	np	nn	nn	nn	nn	nn	np	nn	nn	np	np	np	nn	np	nn	nn	nn	nn	np
LG13_HB_349.5	R_875526_L13_PA	LG13	<hkxhk>	{10}	(hh,hk,kk)	hh	hk	kk	kk	hk	hk	hk	hk	kk	hk	hh	hh	kk	kk	hh	hk	kk	hh	hh	hk	kk	hk	kk	hh	hk	hk	hk	hh	hk	hh	hh	kk	hk	hh	hk	hk	kk	hk	kk	hh	hk	hk	hh	kk
LG13_HB_350	F_0158480_L13_PA	LG13	<nnxnp>	{-0}	(nn,np)	nn	nn	np	np	nn	np	np	np	np	nn	nn	nn	np	np	nn	np	np	nn	nn	np	np	np	np	nn	nn	np	nn	nn	nn	nn	nn	np	nn	nn	np	np	np	nn	np	nn	nn	nn	nn	np
LG13_HB_350	F_0158484_L13_PA	LG13	<lmxll>	{1-}	(ll,lm)	ll	lm	lm	lm	lm	ll	ll	ll	lm	lm	ll	ll	lm	lm	ll	ll	lm	ll	ll	ll	lm	ll	lm	ll	lm	lm	lm	ll	lm	ll	ll	lm	lm	ll	ll	ll	lm	lm	lm	ll	lm	lm	ll	lm
LG13_HB_350	F_0158492_L13_PA	LG13	<nnxnp>	{-1}	(nn,np)	np	np	nn	nn	np	nn	nn	nn	nn	np	np	np	nn	nn	np	nn	nn	np	np	nn	nn	nn	nn	np	np	nn	np	np	np	np	np	nn	np	np	nn	nn	nn	np	nn	np	np	np	np	nn
LG13_HB_350	F_0158498_L13_PA	LG13	<lmxll>	{1-}	(ll,lm)	ll	lm	lm	lm	lm	ll	ll	ll	lm	lm	ll	ll	lm	lm	ll	ll	lm	ll	ll	ll	lm	ll	lm	ll	lm	lm	lm	ll	lm	ll	ll	lm	lm	ll	ll	ll	lm	lm	lm	ll	lm	lm	ll	lm
LG13_HB_350	F_0158500_L13_PA	LG13	<nnxnp>	{-1}	(nn,np)	np	np	nn	nn	np	nn	nn	nn	nn	np	np	np	nn	nn	np	nn	nn	np	np	nn	nn	nn	nn	np	np	nn	np	np	np	np	np	nn	np	np	nn	nn	nn	np	nn	np	np	np	np	nn
LG13_HB_350	F_0158505_L13_PA	LG13	<hkxhk>	{11}	(hh,hk,kk)	hk	kk	hk	hk	kk	hh	hh	hh	hk	kk	hk	hk	hk	hk	hk	hh	hk	hk	hk	hh	hk	hh	hk	hk	kk	hk	kk	hk	kk	hk	hk	hk	kk	hk	hh	hh	hk	kk	hk	hk	kk	kk	hk	hk
LG13_HB_350	F_0158523_L13_PA	LG13	<lmxll>	{0-}	(ll,lm)	lm	ll	ll	ll	ll	lm	lm	lm	ll	ll	lm	lm	ll	ll	lm	lm	ll	lm	lm	lm	ll	lm	ll	lm	ll	ll	ll	lm	ll	lm	lm	ll	ll	lm	lm	lm	ll	ll	ll	lm	ll	ll	lm	ll
LG13_HB_351	F_0159290_L13_PA	LG13	<hkxhk>	{00}	(hh,hk,kk)	hk	hh	hk	hk	hh	kk	kk	kk	hk	hh	hk	hk	hk	hk	hk	kk	hk	hk	hk	kk	hk	kk	hk	hk	hh	hk	hh	hk	hh	hk	hk	hk	hh	hk	kk	kk	hk	hh	hk	hk	hh	hh	hk	hk
LG13_HB_351	F_0159295_L13_PA	LG13	<hkxhk>	{00}	(hh,hk,kk)	hk	hh	hk	hk	hh	kk	kk	kk	hk	hh	hk	hk	hk	hk	hk	kk	hk	hk	hk	kk	hk	kk	hk	hk	hh	hk	hh	hk	hh	hk	hk	hk	hh	hk	kk	kk	hk	hh	hk	hk	hh	hh	hk	hk
GD_01579_L13_PA	GD_01579_L13_PA	LG13	<lmxll>	{1-}	(ll,lm)	ll	lm	lm	lm	lm	ll	ll	ll	lm	lm	ll	ll	lm	lm	ll	ll	lm	ll	ll	ll	lm	ll	lm	ll	lm	lm	lm	ll	lm	ll	ll	lm	lm	ll	ll	ll	lm	lm	lm	ll	lm	lm	ll	lm
LG13_HB_353	F_0160149_L13_PA	LG13	<hkxhk>	{00}	(hh,hk,kk)	hk	hh	hk	hk	hh	kk	kk	kk	hk	hk	hk	hk	hk	hk	hk	kk	hk	hk	hk	kk	hk	kk	hk	hk	hh	hk	hh	kk	hh	hk	hk	hk	hh	hk	kk	kk	hk	hh	hk	hk	hh	hh	hh	hk
LG13_HB_353.5	GD_00098_L13_PA	LG13	<hkxhk>	{11}	(hh,hk,kk)	hk	kk	hk	hk	kk	hh	hh	hh	hk	hk	hk	hk	hk	hk	hk	hh	hk	hk	hk	hh	hk	hh	hk	hk	kk	hk	kk	hh	kk	hk	hk	hk	kk	hk	hh	hh	hk	kk	hk	hk	kk	kk	kk	hk
LG13_HB_353.5	R_2180685_L13_PA	LG13	<nnxnp>	{-1}	(nn,np)	np	np	nn	nn	np	nn	nn	nn	nn	nn	np	np	nn	nn	np	nn	nn	np	np	nn	nn	nn	nn	np	np	nn	np	nn	np	np	np	nn	np	np	nn	nn	nn	np	nn	np	np	np	np	nn
LG13_HB_353.5	R_2217552_L13_PA	LG13	<nnxnp>	{-1}	(nn,np)	np	np	nn	nn	np	nn	nn	nn	nn	nn	np	np	nn	nn	np	nn	nn	np	np	nn	nn	nn	nn	np	np	nn	np	nn	np	np	np	nn	np	np	nn	nn	nn	np	nn	np	np	np	np	nn
LG13_HB_354	F_0160781_L13_PA	LG13	<hkxhk>	{00}	(hh,hk,kk)	hk	hh	hk	hk	hh	kk	kk	kk	hk	hk	hk	hk	hk	hk	hk	kk	hk	hk	hk	kk	hk	kk	hk	hk	hh	hk	hh	kk	hh	hk	hk	hk	hh	hk	kk	kk	hk	hh	hk	hk	hh	hh	hh	hk
LG13_HB_354	F_0160788_L13_PA	LG13	<hkxhk>	{00}	(hh,hk,kk)	hk	hh	hk	hk	hh	kk	kk	kk	hk	hk	hk	hk	hk	hk	hk	kk	hk	hk	hk	kk	hk	kk	hk	hk	hh	hk	hh	kk	hh	hk	hk	hk	hh	hk	kk	kk	hk	hh	hk	hk	hh	hh	hh	hk
LG13_HB_354	F_0160790_L13_PA	LG13	<hkxhk>	{00}	(hh,hk,kk)	hk	hh	hk	hk	hh	kk	kk	kk	hk	hk	hk	hk	hk	hk	hk	kk	hk	hk	hk	kk	hk	kk	hk	hk	hh	hk	hh	kk	hh	hk	hk	hk	hh	hk	kk	kk	hk	hh	hk	hk	hh	hh	hh	hk
LG13_HB_354	F_0160792_L13_PA	LG13	<nnxnp>	{-1}	(nn,np)	np	np	nn	nn	np	nn	nn	nn	nn	nn	np	np	nn	nn	np	nn	nn	np	np	nn	nn	nn	nn	np	np	nn	np	nn	np	np	np	nn	np	np	nn	nn	nn	np	nn	np	np	np	np	nn
LG13_HB_355	F_0161448_L13_PA	LG13	<nnxnp>	{-1}	(nn,np)	np	np	nn	nn	np	nn	nn	nn	nn	nn	np	np	nn	nn	np	nn	nn	nn	np	nn	nn	nn	nn	np	np	nn	np	nn	np	np	np	nn	np	np	nn	nn	np	np	np	np	np	np	np	nn
LG13_HB_355	F_0161449_L13_PA	LG13	<nnxnp>	{-1}	(nn,np)	np	np	nn	nn	np	nn	nn	nn	nn	nn	np	np	nn	nn	np	nn	nn	nn	np	nn	nn	nn	nn	np	np	nn	np	nn	np	np	np	nn	np	np	nn	nn	np	np	np	np	np	np	np	nn
LG13_HB_355	F_0161456_L13_PA	LG13	<nnxnp>	{-1}	(nn,np)	np	np	nn	nn	np	nn	nn	nn	nn	nn	np	np	nn	nn	np	nn	nn	nn	np	nn	nn	nn	nn	np	np	nn	np	nn	np	np	np	nn	np	np	nn	nn	np	np	np	np	np	np	np	nn
LG13_HB_355	R_2811025_L13_PA	LG13	<nnxnp>	{-1}	(nn,np)	np	np	nn	nn	np	nn	nn	nn	nn	nn	np	np	nn	nn	np	nn	nn	nn	np	nn	nn	nn	nn	np	np	nn	np	nn	np	np	np	nn	np	np	nn	nn	np	np	np	np	np	np	np	nn
LG13_HB_355	R_2813296_L13_PA	LG13	<nnxnp>	{-1}	(nn,np)	np	np	nn	nn	np	nn	nn	nn	nn	nn	np	np	nn	nn	np	nn	nn	nn	np	nn	nn	nn	nn	np	np	nn	np	nn	np	np	np	nn	np	np	nn	nn	np	np	np	np	np	np	np	nn
LG13_HB_355	R_2823627_L13_PA	LG13	<nnxnp>	{-1}	(nn,np)	np	np	nn	nn	np	nn	nn	nn	nn	nn	np	np	nn	nn	np	nn	nn	nn	np	nn	nn	nn	nn	np	np	nn	np	nn	np	np	np	nn	np	np	nn	nn	np	np	np	np	np	np	np	nn
LG13_HB_355	F_0161441_L13_PA	LG13	<hkxhk>	{00}	(hh,hk,kk)	hk	hh	hk	hk	hh	kk	kk	kk	hk	hk	hk	hk	hk	hk	hk	kk	kk	kk	hk	kk	hk	kk	hk	hh	hh	hk	hh	kk	hh	hk	hk	hk	hh	hk	kk	kk	hh	hh	hh	hk	hh	hh	hh	hk
LG13_HB_355	F_0161453_L13_PA	LG13	<lmxll>	{1-}	(ll,lm)	ll	lm	lm	lm	lm	ll	ll	ll	lm	lm	ll	ll	lm	lm	ll	ll	ll	ll	ll	ll	lm	ll	lm	lm	lm	lm	lm	ll	lm	ll	ll	lm	lm	ll	ll	ll	lm	lm	lm	ll	lm	lm	lm	lm
LG13_HB_355	R_2826288_L13_PA	LG13	<lmxll>	{0-}	(ll,lm)	lm	ll	ll	ll	ll	lm	lm	lm	ll	ll	lm	lm	ll	ll	lm	lm	lm	lm	lm	lm	ll	lm	ll	ll	ll	ll	ll	lm	ll	lm	lm	ll	ll	lm	lm	lm	ll	ll	ll	lm	ll	ll	ll	ll
R_2852846_L13_PA	R_2852846_L13_PA	LG13	<lmxll>	{1-}	(ll,lm)	ll	lm	lm	lm	lm	ll	ll	ll	lm	lm	ll	ll	lm	lm	ll	ll	ll	ll	ll	ll	lm	ll	lm	lm	lm	lm	lm	ll	lm	ll	ll	lm	lm	ll	ll	ll	lm	lm	lm	ll	lm	lm	lm	lm
LG13_HB_355.8	R_9183120_L13_PA	LG13	<nnxnp>	{-1}	(nn,np)	np	np	nn	nn	np	nn	nn	nn	nn	nn	np	np	nn	nn	np	nn	nn	nn	np	nn	nn	nn	nn	np	np	nn	np	nn	np	np	np	nn	np	np	nn	nn	np	np	np	np	np	np	np	nn
LG13_HB_355.8	GD_01742L13_PA	LG13	<hkxhk>	{11}	(hh,hk,kk)	hk	kk	hk	hk	kk	hh	hh	hh	hk	hk	hk	hk	hk	hk	hk	hh	hh	hh	hk	hh	hk	hh	hk	kk	hk	hk	kk	hh	kk	hk	hk	hk	kk	hk	hh	hh	kk	kk	kk	hk	kk	kk	kk	hk
LG13_HB_356	F_0162290_L13_PA	LG13	<nnxnp>	{-1}	(nn,np)	np	np	nn	nn	np	nn	nn	nn	nn	nn	np	np	nn	nn	np	nn	nn	nn	np	nn	nn	nn	nn	np	np	nn	np	nn	np	np	np	nn	np	np	nn	nn	np	np	np	np	np	np	np	nn
LG13_HB_356	F_0162293_L13_PA	LG13	<nnxnp>	{-1}	(nn,np)	np	np	nn	nn	np	nn	nn	nn	nn	nn	np	np	nn	nn	np	nn	nn	nn	np	nn	nn	nn	nn	np	np	nn	np	nn	np	np	np	nn	np	np	nn	nn	np	np	np	np	np	np	np	nn
LG13_HB_356	F_0162295_L13_PA	LG13	<nnxnp>	{-1}	(nn,np)	np	np	nn	nn	np	nn	nn	nn	nn	nn	np	np	nn	nn	np	nn	nn	nn	np	nn	nn	nn	nn	np	np	nn	np	nn	np	np	np	nn	np	np	nn	nn	np	np	np	np	np	np	np	nn
LG13_HB_356	F_0162294_L13_PA	LG13	<nnxnp>	{-1}	(nn,np)	np	np	nn	nn	--	nn	nn	nn	nn	nn	np	np	nn	nn	np	nn	nn	nn	np	nn	nn	nn	nn	--	--	nn	np	nn	--	np	np	nn	np	np	nn	nn	np	np	np	np	np	--	np	nn
LG13_HB_356	F_0162291_L13_PA	LG13	<hkxhk>	{01}	(hh,hk,kk)	kk	hk	hh	hh	hk	hk	hk	hk	hh	hh	kk	kk	hh	hh	kk	hk	hk	hk	kk	hk	hh	hk	hh	hk	kk	hh	hk	hk	hk	kk	kk	hh	hk	kk	hk	hk	hk	hk	hk	kk	hk	hk	hk	hh
LG13_HB_357	F_0163066_L13_PA	LG13	<nnxnp>	{-1}	(nn,np)	np	np	nn	nn	np	nn	nn	nn	nn	nn	np	np	nn	nn	np	nn	nn	nn	np	nn	nn	nn	nn	np	np	nn	np	nn	np	np	np	nn	nn	np	nn	nn	np	np	np	np	np	np	np	nn
LG13_HB_357	F_0163068_L13_PA	LG13	<nnxnp>	{-1}	(nn,np)	np	np	nn	nn	np	nn	nn	nn	nn	nn	np	np	nn	nn	np	nn	nn	nn	np	nn	nn	nn	nn	np	np	nn	np	nn	np	np	np	nn	nn	np	nn	nn	np	np	np	np	np	np	np	nn
LG13_HB_357	F_0163076_L13_PA	LG13	<nnxnp>	{-1}	(nn,np)	np	np	nn	nn	np	nn	nn	nn	nn	nn	np	np	nn	nn	np	nn	nn	nn	np	nn	nn	nn	nn	np	np	nn	np	nn	np	np	np	nn	nn	np	nn	nn	np	np	np	np	np	np	np	nn
LG13_HB_357	F_0163084_L13_PA	LG13	<nnxnp>	{-1}	(nn,np)	np	np	nn	nn	np	nn	nn	nn	nn	nn	np	np	nn	nn	np	nn	nn	nn	np	nn	nn	nn	nn	np	np	nn	np	nn	np	np	np	nn	nn	np	nn	nn	np	np	np	np	np	np	np	nn
LG13_HB_357	F_0163086_L13_PA	LG13	<nnxnp>	{-1}	(nn,np)	np	np	nn	nn	np	nn	nn	nn	nn	nn	np	np	nn	nn	np	nn	nn	nn	np	nn	nn	nn	nn	np	np	nn	np	nn	np	np	np	nn	nn	np	nn	nn	np	np	np	np	np	np	np	nn
LG13_HB_357	F_0163099_L13_PA	LG13	<nnxnp>	{-1}	(nn,np)	np	np	nn	nn	np	nn	nn	nn	nn	nn	np	np	nn	nn	np	nn	nn	nn	np	nn	nn	nn	nn	np	np	nn	np	nn	np	np	np	nn	nn	np	nn	nn	np	np	np	np	np	np	np	nn
LG13_HB_357	R_3770859_L13_PA	LG13	<nnxnp>	{-1}	(nn,np)	np	np	nn	nn	np	nn	nn	nn	nn	nn	np	np	nn	nn	np	nn	nn	nn	np	nn	nn	nn	nn	np	np	nn	np	nn	np	np	np	nn	nn	np	nn	nn	np	np	np	np	np	np	np	nn
LG13_HB_357.5	GD_00565_L13_PA	LG13	<nnxnp>	{-1}	(nn,np)	np	np	nn	nn	np	nn	nn	nn	nn	nn	np	np	nn	nn	np	nn	nn	nn	np	nn	nn	nn	nn	np	np	nn	np	nn	np	np	np	nn	nn	np	nn	nn	np	np	np	np	np	np	np	nn
LG13_HB_357.5	GD_00980_L13_PA	LG13	<nnxnp>	{-1}	(nn,np)	np	np	nn	nn	np	nn	nn	nn	nn	nn	np	np	nn	nn	np	nn	nn	nn	np	nn	nn	nn	nn	np	np	nn	np	nn	np	np	np	nn	nn	np	nn	nn	np	np	np	np	np	np	np	nn
LG13_HB_357.5	R_3856174_L13_PA	LG13	<nnxnp>	{-1}	(nn,np)	np	np	nn	nn	np	nn	nn	nn	nn	nn	np	np	nn	nn	np	nn	nn	nn	np	nn	nn	nn	nn	np	np	nn	np	nn	np	np	np	nn	nn	np	nn	nn	np	np	np	np	np	np	np	nn
LG13_HB_358	F_0163862_L13_PA	LG13	<nnxnp>	{-1}	(nn,np)	np	np	nn	nn	np	np	nn	nn	nn	nn	nn	np	nn	nn	np	nn	nn	nn	np	nn	nn	nn	nn	np	np	nn	np	nn	np	np	np	nn	nn	np	nn	nn	np	np	np	np	np	np	np	nn
LG13_HB_358	F_0163858_L13_PA	LG13	<lmxll>	{0-}	(ll,lm)	lm	ll	ll	ll	ll	ll	lm	lm	ll	ll	lm	lm	ll	ll	lm	lm	lm	lm	lm	ll	ll	ll	ll	ll	lm	ll	ll	lm	ll	lm	lm	lm	ll	lm	lm	lm	ll	ll	ll	lm	ll	ll	ll	ll
LG13_HB_358	F_0163863_L13_PA	LG13	<lmxll>	{1-}	(ll,lm)	ll	lm	lm	lm	lm	lm	ll	ll	lm	lm	ll	ll	lm	lm	ll	ll	ll	ll	ll	lm	lm	lm	lm	lm	ll	lm	lm	ll	lm	ll	ll	ll	lm	ll	ll	ll	lm	lm	lm	ll	lm	lm	lm	lm
LG13_HB_360	R_4566253_L13_PA	LG13	<lmxll>	{1-}	(ll,lm)	lm	lm	lm	lm	lm	lm	ll	ll	lm	lm	ll	ll	lm	lm	ll	ll	ll	ll	ll	lm	lm	lm	lm	lm	ll	lm	lm	ll	lm	ll	lm	ll	lm	ll	ll	ll	lm	lm	lm	ll	lm	lm	lm	lm
LG13_HB_362	F_0165639_L13_PA	LG13	<lmxll>	{1-}	(ll,lm)	lm	lm	lm	lm	lm	lm	ll	ll	lm	lm	ll	ll	lm	lm	ll	ll	ll	ll	ll	lm	lm	lm	lm	lm	ll	lm	lm	ll	lm	ll	lm	ll	lm	ll	ll	ll	lm	lm	lm	ll	lm	lm	lm	lm
LG13_HB_363	F_0166000_L13_PA	LG13	<lmxll>	{1-}	(ll,lm)	lm	lm	lm	lm	lm	lm	ll	ll	lm	lm	ll	ll	lm	lm	ll	ll	ll	ll	ll	lm	lm	lm	lm	lm	ll	lm	lm	ll	lm	lm	lm	ll	lm	ll	ll	ll	lm	lm	lm	ll	lm	lm	lm	lm
LG13_HB_363	F_0166004_L13_PA	LG13	<lmxll>	{1-}	(ll,lm)	lm	lm	lm	lm	lm	lm	ll	ll	lm	lm	ll	ll	lm	lm	ll	ll	ll	ll	ll	lm	lm	lm	lm	lm	ll	lm	lm	ll	lm	lm	lm	ll	lm	ll	ll	ll	lm	lm	lm	ll	lm	lm	lm	lm
LG13_HB_363	F_0166008_L13_PA	LG13	<lmxll>	{1-}	(ll,lm)	lm	lm	lm	lm	lm	lm	ll	ll	lm	lm	ll	ll	lm	lm	ll	ll	ll	ll	ll	lm	lm	lm	lm	lm	ll	lm	lm	ll	lm	lm	lm	ll	lm	ll	ll	ll	lm	lm	lm	ll	lm	lm	lm	lm
LG13_HB_363	F_0166015_L13_PA	LG13	<lmxll>	{1-}	(ll,lm)	lm	lm	lm	lm	lm	lm	ll	ll	lm	lm	ll	ll	lm	lm	ll	ll	ll	ll	ll	lm	lm	lm	lm	lm	ll	lm	lm	ll	lm	lm	lm	ll	lm	ll	ll	ll	lm	lm	lm	ll	lm	lm	lm	lm
LG13_HB_363	R_5611802_L13_PA	LG13	<lmxll>	{1-}	(ll,lm)	lm	lm	lm	lm	lm	lm	ll	ll	lm	lm	ll	ll	lm	lm	ll	ll	ll	ll	ll	lm	lm	lm	lm	lm	ll	lm	lm	ll	lm	lm	lm	ll	lm	ll	ll	ll	lm	lm	lm	ll	lm	lm	lm	lm
LG13_HB_363.5	R_5621134_L13_PA	LG13	<lmxll>	{1-}	(ll,lm)	lm	lm	lm	lm	lm	lm	ll	ll	lm	lm	ll	ll	lm	lm	ll	ll	ll	ll	ll	lm	lm	lm	lm	lm	ll	lm	lm	ll	lm	lm	lm	ll	lm	ll	ll	ll	lm	lm	lm	ll	lm	lm	lm	lm
LG13_HB_363.5	R_5624353_L13_PA	LG13	<lmxll>	{1-}	(ll,lm)	lm	lm	lm	lm	lm	lm	ll	ll	lm	lm	ll	ll	lm	lm	ll	ll	ll	ll	ll	lm	lm	lm	lm	lm	ll	lm	lm	ll	lm	lm	lm	ll	lm	ll	ll	ll	lm	lm	lm	ll	lm	lm	lm	lm
LG13_HB_363.5	R_5662695_L13_PA	LG13	<lmxll>	{1-}	(ll,lm)	lm	lm	lm	lm	lm	lm	ll	ll	lm	lm	ll	ll	lm	lm	ll	ll	ll	ll	ll	lm	lm	lm	lm	lm	ll	lm	lm	ll	lm	lm	lm	ll	lm	ll	ll	ll	lm	lm	lm	ll	lm	lm	lm	lm
LG13_HB_364	$F_0166426y_LG13_PA	LG13	<lmxll>	{1-}	(ll,lm)	lm	lm	lm	lm	lm	lm	ll	ll	lm	lm	lm	ll	lm	lm	ll	ll	ll	ll	ll	lm	lm	lm	lm	lm	ll	lm	lm	ll	lm	lm	lm	ll	lm	ll	ll	ll	lm	lm	lm	ll	lm	lm	lm	lm
LG13_HB_364	F_0166446_L13_PA	LG13	<lmxll>	{1-}	(ll,lm)	lm	lm	lm	lm	lm	lm	ll	ll	lm	lm	lm	ll	lm	lm	ll	ll	ll	ll	ll	lm	lm	lm	lm	lm	ll	lm	lm	ll	lm	lm	lm	ll	lm	ll	ll	ll	lm	lm	lm	ll	lm	lm	lm	lm
LG13_HB_364	R_6005626_L13_PA	LG13	<lmxll>	{1-}	(ll,lm)	lm	lm	lm	lm	lm	lm	ll	ll	lm	lm	lm	ll	lm	lm	ll	ll	ll	ll	ll	lm	lm	lm	lm	lm	ll	lm	lm	ll	lm	lm	lm	ll	lm	ll	ll	ll	lm	lm	lm	ll	lm	lm	lm	lm
LG13_HB_364	R_6017316_L13_PA	LG13	<lmxll>	{1-}	(ll,lm)	lm	lm	lm	lm	lm	lm	ll	ll	lm	lm	lm	ll	lm	lm	ll	ll	ll	ll	ll	lm	lm	lm	lm	lm	ll	lm	lm	ll	lm	lm	lm	ll	lm	ll	ll	ll	lm	lm	lm	ll	lm	lm	lm	lm
LG13_HB_365	F_0166956_L13_PA	LG13	<lmxll>	{1-}	(ll,lm)	lm	lm	lm	lm	ll	lm	ll	ll	lm	lm	lm	ll	lm	lm	ll	ll	ll	ll	ll	lm	lm	lm	ll	lm	ll	lm	lm	ll	lm	lm	lm	ll	lm	ll	ll	ll	lm	lm	lm	ll	lm	lm	lm	lm
LG13_HB_366	F_0167426_L13_PA	LG13	<nnxnp>	{-1}	(nn,np)	np	np	nn	nn	np	np	nn	nn	nn	nn	nn	nn	nn	nn	np	nn	nn	nn	np	nn	nn	nn	nn	np	nn	nn	np	nn	np	np	np	nn	np	nn	nn	nn	nn	np	np	np	np	nn	np	nn
LG13_HB_366	F_0167442_L13_PA	LG13	<nnxnp>	{-1}	(nn,np)	np	np	nn	nn	np	np	nn	nn	nn	nn	nn	nn	nn	nn	np	nn	nn	nn	np	nn	nn	nn	nn	np	nn	nn	np	nn	np	np	np	nn	np	nn	nn	nn	nn	np	np	np	np	nn	np	nn
LG13_HB_367	F_0167851_L13_PA	LG13	<nnxnp>	{-1}	(nn,np)	np	np	nn	nn	np	np	nn	nn	nn	nn	nn	nn	nn	nn	np	nn	nn	nn	np	nn	nn	nn	nn	np	nn	nn	np	nn	np	np	np	nn	np	nn	nn	nn	nn	np	np	np	np	np	np	np
LG13_HB_367	F_0167865_L13_PA	LG13	<nnxnp>	{-1}	(nn,np)	np	np	nn	nn	np	np	nn	nn	nn	nn	nn	nn	nn	nn	np	nn	nn	nn	np	nn	nn	nn	nn	np	nn	nn	np	nn	np	np	np	nn	np	nn	nn	nn	nn	np	np	np	np	np	np	np
LG13_HB_367	R_7141897_L13_PA	LG13	<nnxnp>	{-1}	(nn,np)	np	np	nn	nn	np	np	nn	nn	nn	nn	nn	nn	nn	nn	np	nn	nn	nn	np	nn	nn	nn	nn	np	nn	nn	np	nn	np	np	np	nn	np	nn	nn	nn	nn	np	np	np	np	np	np	np
LG13_HB_367.5	R_7167724_L13_PA	LG13	<hkxhk>	{11}	(hh,hk,kk)	kk	kk	hk	hk	hk	kk	hh	hh	hk	hk	hk	hh	hk	hh	hk	hh	hh	hh	hk	hk	hk	hk	hh	kk	hh	hk	kk	hh	kk	kk	kk	hh	kk	hh	hh	hk	hk	kk	kk	hk	kk	kk	kk	kk
LG13_HB_368	F_0168217_L13_PA	LG13	<hkxhk>	{00}	(hh,hk,kk)	hh	hh	hk	hk	hk	hh	kk	kk	hk	hk	hk	kk	hk	kk	hk	kk	kk	kk	hk	hk	hk	hk	kk	hh	kk	hk	hh	kk	hh	hh	hh	kk	hh	kk	kk	hk	hk	hh	hh	hk	hh	hh	hh	hh
LG13_HB_368	F_0168228_L13_PA	LG13	<hkxhk>	{11}	(hh,hk,kk)	kk	kk	hk	hk	hk	kk	hh	hh	hk	hk	hk	hh	hk	hh	hk	hh	hh	hh	hk	hk	hk	hk	hh	kk	hh	hk	kk	hh	kk	kk	kk	hh	kk	hh	hh	hk	hk	kk	kk	hk	kk	kk	kk	kk
LG13_HB_368	F_0168208_L13_PA	LG13	<lmxll>	{1-}	(ll,lm)	lm	lm	lm	lm	ll	lm	ll	ll	lm	lm	lm	ll	lm	ll	ll	ll	ll	ll	ll	lm	lm	lm	ll	lm	ll	lm	lm	ll	lm	lm	lm	ll	lm	ll	ll	lm	lm	lm	lm	ll	lm	lm	lm	lm
LG13_HB_368	F_0168210_L13_PA	LG13	<lmxll>	{1-}	(ll,lm)	lm	lm	lm	lm	ll	lm	ll	ll	lm	lm	lm	ll	lm	ll	ll	ll	ll	ll	ll	lm	lm	lm	ll	lm	ll	lm	lm	ll	lm	lm	lm	ll	lm	ll	ll	lm	lm	lm	lm	ll	lm	lm	lm	lm
LG13_HB_368	F_0168230_L13_PA	LG13	<lmxll>	{1-}	(ll,lm)	lm	lm	lm	lm	ll	lm	ll	ll	lm	lm	lm	ll	lm	ll	ll	ll	ll	ll	ll	lm	lm	lm	ll	lm	ll	lm	lm	ll	lm	lm	lm	ll	lm	ll	ll	lm	lm	lm	lm	ll	lm	lm	lm	lm
LG13_HB_368.5	R_7504565_L13_PA	LG13	<nnxnp>	{-1}	(nn,np)	np	np	nn	nn	np	np	nn	nn	nn	nn	nn	nn	nn	nn	np	nn	nn	nn	np	nn	nn	nn	nn	np	nn	np	np	nn	np	np	np	nn	np	nn	nn	nn	nn	np	np	np	np	np	np	np
LG13_HB_369	F_0168749_L13_PA	LG13	<hkxhk>	{11}	(hh,hk,kk)	kk	kk	hk	hk	hk	kk	hh	hh	hk	hk	hk	hh	hk	hh	hk	hh	hh	hh	hk	hk	hk	hk	hh	kk	hh	kk	kk	hh	kk	kk	kk	hh	kk	hh	hh	hk	hk	kk	kk	hk	kk	kk	kk	kk
LG13_HB_369	F_0168762_L13_PA	LG13	<nnxnp>	{-1}	(nn,np)	np	np	nn	nn	np	np	nn	nn	nn	nn	nn	nn	nn	nn	np	nn	nn	nn	np	nn	nn	nn	nn	np	nn	np	np	nn	np	np	np	nn	np	nn	nn	nn	nn	np	np	np	np	np	np	np
LG13_HB_369	F_0168766_L13_PA	LG13	<hkxhk>	{00}	(hh,hk,kk)	hh	hh	hk	hk	hk	hh	kk	kk	hk	hk	hk	kk	hk	kk	hk	kk	kk	kk	hk	hk	hk	hk	kk	hh	kk	hh	hh	kk	hh	hh	hh	kk	hh	kk	kk	hk	hk	hh	hh	hk	hh	hh	hh	hh
LG13_HB_369	F_0168774_L13_PA	LG13	<lmxll>	{1-}	(ll,lm)	lm	lm	lm	lm	ll	lm	ll	ll	lm	lm	lm	ll	lm	ll	ll	ll	ll	ll	ll	lm	lm	lm	ll	lm	ll	lm	lm	ll	lm	lm	lm	ll	lm	ll	ll	lm	lm	lm	lm	ll	lm	lm	lm	lm
LG13_HB_369	R_7590053_L13_PA	LG13	<nnxnp>	{-1}	(nn,np)	np	np	nn	nn	np	np	nn	nn	nn	nn	nn	nn	nn	nn	np	nn	nn	nn	np	nn	nn	nn	nn	np	nn	np	np	nn	np	np	np	nn	np	nn	nn	nn	nn	np	np	np	np	np	np	np
LG13_HB_369	R_7598269_L13_PA	LG13	<nnxnp>	{-1}	(nn,np)	np	np	nn	nn	np	np	nn	nn	nn	nn	nn	nn	nn	nn	np	nn	nn	nn	np	nn	nn	nn	nn	np	nn	np	np	nn	np	np	np	nn	np	nn	nn	nn	nn	np	np	np	np	np	np	np
LG13_HB_369.5	R_7603135_L13_PA	LG13	<nnxnp>	{-1}	(nn,np)	np	np	nn	nn	np	np	nn	nn	nn	nn	nn	nn	nn	nn	np	nn	nn	nn	np	nn	nn	nn	nn	np	nn	np	np	nn	np	np	np	nn	np	nn	nn	nn	nn	np	np	np	np	np	np	np
LG13_HB_369.5	R_7608807_L13_PA	LG13	<nnxnp>	{-1}	(nn,np)	np	np	nn	nn	np	np	nn	nn	nn	nn	nn	nn	nn	nn	np	nn	nn	nn	np	nn	nn	nn	nn	np	nn	np	np	nn	np	np	np	nn	np	nn	nn	nn	nn	np	np	np	np	np	np	np
LG13_HB_370	F_0168838_L13_PA	LG13	<nnxnp>	{-1}	(nn,np)	np	np	nn	nn	np	np	nn	nn	nn	nn	nn	nn	nn	nn	np	nn	nn	nn	np	nn	nn	nn	nn	np	nn	np	np	nn	np	np	np	nn	np	nn	nn	nn	nn	np	np	np	np	np	np	np
LG13_HB_370	F_0168842_L13_PA	LG13	<nnxnp>	{-1}	(nn,np)	np	np	nn	nn	np	np	nn	nn	nn	nn	nn	nn	nn	nn	np	nn	nn	nn	np	nn	nn	nn	nn	np	nn	np	np	nn	np	np	np	nn	np	nn	nn	nn	nn	np	np	np	np	np	np	np
LG13_HB_370	R_7646132_L13_PA	LG13	<nnxnp>	{-1}	(nn,np)	np	np	nn	nn	np	np	nn	nn	nn	nn	nn	nn	nn	nn	np	nn	nn	nn	np	nn	nn	nn	nn	np	nn	np	np	nn	np	np	np	nn	np	nn	nn	nn	nn	np	np	np	np	np	np	np
LG13_HB_370	F_0168841_L13_PA	LG13	<hkxhk>	{11}	(hh,hk,kk)	kk	kk	hk	hk	hk	kk	hh	hh	hh	hk	hk	hh	hk	hh	hk	hh	hh	hh	hk	hk	hk	hk	hh	kk	hh	kk	kk	hh	kk	kk	kk	hh	kk	hh	hh	hk	hk	kk	kk	hk	kk	kk	kk	kk
LG13_HB_370	F_0168843_L13_PA	LG13	<lmxll>	{1-}	(ll,lm)	lm	lm	lm	lm	ll	lm	ll	ll	ll	lm	lm	ll	lm	ll	ll	ll	ll	ll	ll	lm	lm	lm	ll	lm	ll	lm	lm	ll	lm	lm	lm	ll	lm	ll	ll	lm	lm	lm	lm	ll	lm	lm	lm	lm
LG13_HB_370	F_0168845_L13_PA	LG13	<lmxll>	{1-}	(ll,lm)	lm	lm	lm	lm	ll	lm	ll	ll	ll	lm	lm	ll	lm	ll	ll	ll	ll	ll	ll	lm	lm	lm	ll	lm	ll	lm	lm	ll	lm	lm	lm	ll	lm	ll	ll	lm	lm	lm	lm	ll	lm	lm	lm	lm
LG13_HB_370	F_0168858_L13_PA	LG13	<hkxhk>	{00}	(hh,hk,kk)	hh	hh	hk	hk	hk	hh	kk	kk	kk	hk	hk	kk	hk	kk	hk	kk	kk	kk	hk	hk	hk	hk	kk	hh	kk	hh	hh	kk	hh	hh	hh	kk	hh	kk	kk	hk	hk	hh	hh	hk	hh	hh	hh	hh
LG13_HB_373	F_0170338_L13_PA	LG13	<lmxll>	{1-}	(ll,lm)	lm	lm	lm	lm	ll	lm	ll	ll	ll	lm	lm	ll	lm	ll	ll	ll	ll	ll	ll	lm	lm	lm	ll	lm	ll	lm	lm	ll	lm	lm	lm	ll	lm	ll	ll	lm	lm	lm	lm	ll	lm	lm	lm	lm
LG13_HB_374	F_0170390_L13_PA	LG13	<lmxll>	{1-}	(ll,lm)	lm	lm	lm	lm	ll	lm	ll	ll	ll	lm	lm	ll	lm	ll	ll	ll	ll	ll	ll	lm	lm	lm	ll	lm	ll	lm	lm	ll	lm	lm	lm	ll	lm	ll	ll	lm	lm	lm	lm	ll	lm	lm	lm	lm
LG13_HB_374	F_0170395_L13_PA	LG13	<lmxll>	{1-}	(ll,lm)	lm	lm	lm	lm	ll	lm	ll	ll	ll	lm	lm	ll	lm	ll	ll	ll	ll	ll	ll	lm	lm	lm	ll	lm	ll	lm	lm	ll	lm	lm	lm	ll	lm	ll	ll	lm	lm	lm	lm	ll	lm	lm	lm	lm
LG13_HB_374	F_0170397_L13_PA	LG13	<lmxll>	{1-}	(ll,lm)	lm	lm	lm	lm	ll	lm	ll	ll	ll	lm	lm	ll	lm	ll	ll	ll	ll	ll	ll	lm	lm	lm	ll	lm	ll	lm	lm	ll	lm	lm	lm	ll	lm	ll	ll	lm	lm	lm	lm	ll	lm	lm	lm	lm
LG13_HB_374	R_8641735_L13_PA	LG13	<lmxll>	{1-}	(ll,lm)	lm	lm	lm	lm	ll	lm	ll	ll	ll	lm	lm	ll	lm	ll	ll	ll	ll	ll	ll	lm	lm	lm	ll	lm	ll	lm	lm	ll	lm	lm	lm	ll	lm	ll	ll	lm	lm	lm	lm	ll	lm	lm	lm	lm
LG13_HB_374	R_8644507_L13_PA	LG13	<lmxll>	{1-}	(ll,lm)	lm	lm	lm	lm	ll	lm	ll	ll	ll	lm	lm	ll	lm	ll	ll	ll	ll	ll	ll	lm	lm	lm	ll	lm	ll	lm	lm	ll	lm	lm	lm	ll	lm	ll	ll	lm	lm	lm	lm	ll	lm	lm	lm	lm
LG13_HB_375	F_0170802_L13_PA	LG13	<lmxll>	{1-}	(ll,lm)	lm	lm	lm	lm	ll	lm	ll	ll	ll	lm	lm	ll	lm	ll	ll	ll	ll	ll	ll	lm	lm	lm	ll	lm	ll	lm	lm	ll	lm	lm	lm	ll	lm	ll	ll	lm	lm	lm	lm	ll	lm	lm	lm	lm
LG13_HB_375	F_0170808_L13_PA	LG13	<lmxll>	{1-}	(ll,lm)	lm	lm	lm	lm	ll	lm	ll	ll	ll	lm	lm	ll	lm	ll	ll	ll	ll	ll	ll	lm	lm	lm	ll	lm	ll	lm	lm	ll	lm	lm	lm	ll	lm	ll	ll	lm	lm	lm	lm	ll	lm	lm	lm	lm
LG13_HB_377	F_0171448_L13_PA	LG13	<lmxll>	{1-}	(ll,lm)	lm	lm	lm	lm	ll	lm	ll	ll	ll	lm	lm	ll	lm	ll	ll	ll	ll	ll	ll	lm	lm	lm	ll	lm	ll	lm	lm	ll	lm	lm	lm	ll	lm	ll	ll	lm	lm	lm	lm	ll	lm	lm	lm	lm
LG13_HB_378	F_0171576_L13_PA	LG13	<hkxhk>	{11}	(hh,hk,kk)	kk	kk	hk	hk	hk	kk	hh	hh	hh	hk	hk	hh	hk	hh	hk	hh	hh	hh	hk	hk	hk	hk	hh	kk	hh	kk	kk	hh	kk	kk	kk	hh	kk	hh	hh	hk	hk	kk	kk	hk	kk	kk	kk	kk
LG13_HB_378	F_0171578_L13_PA	LG13	<lmxll>	{1-}	(ll,lm)	lm	lm	lm	lm	ll	lm	ll	ll	ll	lm	lm	ll	lm	ll	ll	ll	ll	ll	ll	lm	lm	lm	ll	lm	ll	lm	lm	ll	lm	lm	lm	ll	lm	ll	ll	lm	lm	lm	lm	ll	lm	lm	lm	lm
LG13_HB_378	F_0171580_L13_PA	LG13	<lmxll>	{1-}	(ll,lm)	lm	lm	lm	lm	ll	lm	ll	ll	ll	lm	lm	ll	lm	ll	ll	ll	ll	ll	ll	lm	lm	lm	ll	lm	ll	lm	lm	ll	lm	lm	lm	ll	lm	ll	ll	lm	lm	lm	lm	ll	lm	lm	lm	lm
LG13_HB_378.5	R_9958893_L13_PA	LG13	<lmxll>	{1-}	(ll,lm)	lm	lm	lm	lm	ll	lm	ll	ll	ll	lm	lm	ll	lm	ll	ll	ll	ll	ll	ll	lm	lm	lm	ll	lm	ll	lm	lm	ll	lm	lm	lm	ll	lm	ll	ll	lm	lm	lm	lm	ll	lm	lm	lm	lm
LG13_HB_378.5	R_9987182_L13_PA	LG13	<lmxll>	{1-}	(ll,lm)	lm	lm	lm	lm	ll	lm	ll	ll	ll	lm	lm	ll	lm	ll	ll	ll	ll	ll	ll	lm	lm	lm	ll	lm	ll	lm	lm	ll	lm	lm	lm	ll	lm	ll	ll	lm	lm	lm	lm	ll	lm	lm	lm	lm
LG13_HB_378.5	R_9993956_L13_PA	LG13	<lmxll>	{1-}	(ll,lm)	lm	lm	lm	lm	ll	lm	ll	ll	ll	lm	lm	ll	lm	ll	ll	ll	ll	ll	ll	lm	lm	lm	ll	lm	ll	lm	lm	ll	lm	lm	lm	ll	lm	ll	ll	lm	lm	lm	lm	ll	lm	lm	lm	lm
LG13_HB_379	F_0172146_L13_PA	LG13	<nnxnp>	{-1}	(nn,np)	np	np	nn	nn	np	np	nn	nn	nn	nn	nn	nn	nn	nn	np	nn	nn	nn	np	nn	nn	nn	nn	np	nn	np	np	nn	np	np	np	nn	np	nn	nn	nn	nn	np	np	np	np	np	np	np
LG13_HB_379	F_0172143_L13_PA	LG13	<lmxll>	{1-}	(ll,lm)	lm	lm	lm	lm	ll	lm	ll	ll	ll	lm	lm	ll	lm	ll	ll	ll	ll	ll	ll	lm	lm	lm	ll	lm	ll	lm	lm	ll	lm	lm	lm	ll	lm	ll	ll	lm	lm	lm	lm	ll	lm	lm	lm	lm
LG13_HB_379	F_0172145_L13_PA	LG13	<lmxll>	{1-}	(ll,lm)	lm	lm	lm	lm	ll	lm	ll	ll	ll	lm	lm	ll	lm	ll	ll	ll	ll	ll	ll	lm	lm	lm	ll	lm	ll	lm	lm	ll	lm	lm	lm	ll	lm	ll	ll	lm	lm	lm	lm	ll	lm	lm	lm	lm
LG13_HB_381	F_0173090_L13_PA	LG13	<nnxnp>	{-1}	(nn,np)	np	np	nn	nn	np	np	nn	nn	nn	nn	nn	nn	nn	nn	np	nn	nn	nn	np	nn	nn	nn	nn	np	nn	np	np	nn	np	nn	np	nn	np	nn	nn	nn	nn	np	np	np	np	np	np	np
LG13_HB_381	F_0173098_L13_PA	LG13	<lmxll>	{1-}	(ll,lm)	lm	lm	ll	lm	ll	lm	ll	ll	ll	lm	lm	ll	lm	ll	ll	ll	ll	ll	ll	lm	lm	lm	ll	lm	ll	lm	lm	ll	lm	lm	lm	ll	lm	ll	ll	lm	lm	lm	lm	ll	lm	ll	lm	lm
R_10714013_L13_PA	R_10714013_L13_PA	LG13	<nnxnp>	{-1}	(nn,np)	np	np	nn	nn	np	np	nn	nn	nn	nn	nn	nn	nn	nn	np	nn	nn	nn	np	nn	nn	nn	nn	np	nn	np	np	nn	np	nn	np	nn	np	nn	nn	nn	nn	np	np	np	np	np	np	np
R_12111151_L13_PA	R_12111151_L13_PA	LG13	<nnxnp>	{-1}	(nn,np)	np	np	nn	nn	np	np	nn	nn	nn	nn	nn	nn	nn	nn	np	nn	nn	nn	np	nn	nn	nn	nn	np	nn	np	np	nn	np	nn	np	nn	np	nn	nn	nn	nn	np	np	np	np	np	np	np
R_12134921_L13_PA	R_12134921_L13_PA	LG13	<nnxnp>	{-1}	(nn,np)	np	np	nn	nn	np	np	nn	nn	nn	nn	nn	nn	nn	nn	np	nn	nn	nn	np	nn	nn	nn	nn	np	nn	np	np	nn	np	nn	np	nn	np	nn	nn	nn	nn	np	np	np	np	np	np	np
LG13_HB_385	F_0174609_L13_PA	LG13	<nnxnp>	{-1}	(nn,np)	np	np	nn	nn	np	np	nn	nn	nn	nn	nn	nn	nn	nn	np	nn	nn	nn	np	nn	nn	nn	nn	np	nn	np	np	nn	np	nn	np	nn	np	nn	nn	nn	nn	np	np	np	np	np	np	np
LG13_HB_385	F_0174610_L13_PA	LG13	<nnxnp>	{-1}	(nn,np)	np	np	nn	nn	np	np	nn	nn	nn	nn	nn	nn	nn	nn	np	nn	nn	nn	np	nn	nn	nn	nn	np	nn	np	np	nn	np	nn	np	nn	np	nn	nn	nn	nn	np	np	np	np	np	np	np
LG13_HB_385	F_0174616_L13_PA	LG13	<nnxnp>	{-1}	(nn,np)	np	np	nn	nn	np	np	nn	nn	nn	nn	nn	nn	nn	nn	np	nn	nn	nn	np	nn	nn	nn	nn	np	nn	np	np	nn	np	nn	np	nn	np	nn	nn	nn	nn	np	np	np	np	np	np	np
LG13_HB_385	F_0174619_L13_PA	LG13	<nnxnp>	{-1}	(nn,np)	np	np	nn	nn	np	np	nn	nn	nn	nn	nn	nn	nn	nn	np	nn	nn	nn	np	nn	nn	nn	nn	np	nn	np	np	nn	np	nn	np	nn	np	nn	nn	nn	nn	np	np	np	np	np	np	np
LG13_HB_385	F_0174621_L13_PA	LG13	<nnxnp>	{-1}	(nn,np)	np	np	nn	nn	np	np	nn	nn	nn	nn	nn	nn	nn	nn	np	nn	nn	nn	np	nn	nn	nn	nn	np	nn	np	np	nn	np	nn	np	nn	np	nn	nn	nn	nn	np	np	np	np	np	np	np
LG13_HB_385	F_0174626_L13_PA	LG13	<nnxnp>	{-1}	(nn,np)	np	np	nn	nn	np	np	nn	nn	nn	nn	nn	nn	nn	nn	np	nn	nn	nn	np	nn	nn	nn	nn	np	nn	np	np	nn	np	nn	np	nn	np	nn	nn	nn	nn	np	np	np	np	np	np	np
LG13_HB_385	R_12127305_L13_PA	LG13	<nnxnp>	{-1}	(nn,np)	np	np	nn	nn	np	np	nn	nn	nn	nn	nn	nn	nn	nn	np	nn	nn	nn	np	nn	nn	nn	nn	np	nn	np	np	nn	np	nn	np	nn	np	nn	nn	nn	nn	np	np	np	np	np	np	np
LG13_HB_386	F_0175122_L13_PA	LG13	<nnxnp>	{-1}	(nn,np)	np	np	nn	nn	np	np	nn	nn	nn	nn	nn	nn	nn	nn	np	nn	nn	nn	np	nn	nn	nn	nn	np	nn	np	np	nn	np	nn	np	nn	np	nn	nn	nn	nn	np	np	np	np	np	np	np
LG13_HB_387	F_0175652_L13_PA	LG13	<hkxhk>	{10}	(hh,hk,kk)	kk	hk	hk	kk	hh	hk	hk	hk	hk	kk	kk	hh	kk	hk	hh	hk	hk	kk	hh	kk	hk	kk	hk	hk	hk	hk	hk	hk	hh	kk	hk	hk	hk	hk	hk	kk	kk	hk	hk	hh	kk	hh	hk	hk
LG13_HB_387	F_0175654_L13_PA	LG13	<lmxll>	{0-}	(ll,lm)	ll	ll	lm	ll	lm	ll	lm	lm	lm	ll	ll	lm	ll	lm	lm	lm	lm	ll	lm	ll	lm	ll	lm	ll	lm	ll	ll	lm	lm	ll	ll	lm	ll	lm	lm	ll	ll	ll	ll	lm	ll	lm	ll	ll
LG13_HB_387	F_0175660_L13_PA	LG13	<nnxnp>	{-1}	(nn,np)	nn	np	nn	nn	np	np	nn	nn	nn	nn	nn	np	nn	nn	np	nn	nn	nn	np	nn	nn	nn	nn	np	nn	np	np	nn	np	nn	np	nn	np	nn	nn	nn	nn	np	np	np	nn	np	np	np
LG13_HB_387	GD_01776_L13_PA	LG13	<hkxhk>	{01}	(hh,hk,kk)	hh	hk	hk	hh	kk	hk	hk	hk	hk	hh	hh	kk	hh	hk	kk	hk	hk	hh	kk	hh	hk	hh	hk	hk	hk	hk	hk	hk	kk	hh	hk	hk	hk	hk	hk	hh	hh	hk	hk	kk	hh	kk	hk	hk
R_14440697_L13_PA	R_14440697_L13_PA	LG13	<nnxnp>	{-1}	(nn,np)	nn	np	nn	nn	np	np	nn	nn	nn	nn	nn	np	nn	nn	np	nn	nn	nn	np	nn	nn	nn	nn	np	nn	np	np	nn	np	nn	np	nn	np	nn	nn	nn	nn	np	np	np	nn	np	np	np
LG13_HB_387.8	R_13057490_L13_PA	LG13	<lmxll>	{0-}	(ll,lm)	ll	ll	lm	ll	lm	ll	lm	lm	lm	ll	ll	lm	ll	lm	lm	lm	lm	ll	lm	ll	lm	ll	lm	ll	lm	ll	ll	lm	lm	ll	ll	lm	ll	lm	lm	ll	ll	ll	ll	lm	ll	lm	ll	ll
LG13_HB_388	F_0176300_L13_PA	LG13	<lmxll>	{0-}	(ll,lm)	ll	ll	lm	ll	lm	ll	lm	lm	lm	ll	ll	lm	ll	lm	lm	lm	lm	ll	lm	ll	lm	ll	lm	ll	lm	ll	ll	lm	lm	ll	ll	lm	ll	lm	lm	ll	ll	ll	ll	lm	ll	lm	ll	ll
LG13_HB_388	F_0176316_L13_PA	LG13	<lmxll>	{0-}	(ll,lm)	ll	ll	lm	ll	lm	ll	lm	lm	lm	ll	ll	lm	ll	lm	lm	lm	lm	ll	lm	ll	lm	ll	lm	ll	lm	ll	ll	lm	lm	ll	ll	lm	ll	lm	lm	ll	ll	ll	ll	lm	ll	lm	ll	ll
LG13_HB_392	F_0178016_L13_PA	LG13	<nnxnp>	{-1}	(nn,np)	np	np	nn	nn	np	np	nn	nn	nn	nn	nn	nn	nn	nn	np	nn	nn	nn	np	nn	nn	nn	nn	np	nn	np	np	nn	np	nn	np	nn	np	nn	nn	nn	nn	np	np	np	np	np	np	np
LG13_HB_392	F_0178025_L13_PA	LG13	<nnxnp>	{-1}	(nn,np)	np	np	nn	nn	np	np	nn	nn	nn	nn	nn	nn	nn	nn	np	nn	nn	nn	np	nn	nn	nn	nn	np	nn	np	np	nn	np	nn	np	nn	np	nn	nn	nn	nn	np	np	np	np	np	np	np
LG13_HB_392	F_0178008_L13_PA	LG13	<lmxll>	{0-}	(ll,lm)	ll	ll	lm	ll	lm	ll	lm	lm	lm	ll	ll	lm	ll	lm	lm	lm	lm	ll	lm	ll	lm	ll	lm	ll	lm	ll	ll	lm	lm	ll	ll	lm	ll	lm	lm	ll	ll	ll	ll	lm	ll	lm	ll	ll
LG13_HB_393	F_0178074_L13_PA	LG13	<lmxll>	{0-}	(ll,lm)	ll	ll	lm	ll	lm	ll	lm	lm	lm	ll	ll	lm	ll	lm	lm	lm	lm	ll	lm	ll	lm	ll	lm	ll	lm	ll	ll	lm	lm	ll	ll	lm	ll	lm	lm	ll	ll	ll	ll	lm	ll	lm	ll	ll
LG13_HB_393	F_0178089_L13_PA	LG13	<lmxll>	{0-}	(ll,lm)	ll	ll	lm	ll	lm	ll	lm	lm	lm	ll	ll	lm	ll	lm	lm	lm	lm	ll	lm	ll	lm	ll	lm	ll	lm	ll	ll	lm	lm	ll	ll	lm	ll	lm	lm	ll	ll	ll	ll	lm	ll	lm	ll	ll
LG13_HB_394	F_0178601_L13_PA	LG13	<lmxll>	{0-}	(ll,lm)	ll	ll	lm	ll	lm	ll	lm	lm	lm	ll	ll	lm	ll	lm	lm	lm	lm	ll	lm	ll	lm	ll	lm	ll	lm	ll	ll	lm	lm	ll	ll	lm	ll	lm	lm	ll	ll	ll	ll	lm	ll	lm	ll	ll
LG13_HB_395	F_0179399_L13_PA	LG13	<lmxll>	{0-}	(ll,lm)	ll	ll	lm	ll	lm	ll	lm	lm	lm	ll	ll	lm	ll	lm	lm	lm	lm	ll	lm	ll	lm	ll	lm	ll	lm	ll	ll	lm	lm	ll	ll	lm	ll	lm	lm	ll	ll	ll	ll	lm	ll	lm	ll	ll
LG13_HB_397	F_0180266_L13_PA	LG13	<hkxhk>	{01}	(hh,hk,kk)	hh	hk	hk	hk	kk	hk	hk	hk	hk	hh	hh	kk	hh	hk	hk	hk	hk	hh	kk	hh	hk	hh	hk	hk	hk	hk	kk	hk	kk	hh	hk	hk	hk	hk	hk	hh	hh	hk	hk	kk	hh	kk	hk	hk
LG13_HB_398	F_0180668_L13_PA	LG13	<nnxnp>	{-1}	(nn,np)	nn	np	nn	np	np	np	nn	nn	nn	nn	nn	np	nn	nn	nn	nn	nn	nn	np	nn	nn	nn	nn	np	nn	np	np	nn	np	nn	np	nn	np	nn	nn	nn	nn	np	np	np	nn	np	np	np
LG13_HB_398	F_0180676_L13_PA	LG13	<nnxnp>	{-1}	(nn,np)	nn	np	nn	np	np	np	nn	nn	nn	nn	nn	np	nn	nn	nn	nn	nn	nn	np	nn	nn	nn	nn	np	nn	np	np	nn	np	nn	np	nn	np	nn	nn	nn	nn	np	np	np	nn	np	np	np
LG13_HB_398	F_0180677_L13_PA	LG13	<hkxhk>	{10}	(hh,hk,kk)	kk	hk	hk	hk	hh	hk	hk	hk	hk	kk	kk	hh	kk	hk	hk	hk	hk	kk	hh	kk	hk	kk	hk	hk	hk	hk	hh	hk	hh	kk	hk	hk	hk	hk	hk	kk	kk	hk	hk	hh	kk	hh	hk	hk
LG13_HB_398	F_0180683_L13_PA	LG13	<nnxnp>	{-1}	(nn,np)	nn	np	nn	np	np	np	nn	nn	nn	nn	nn	np	nn	nn	nn	nn	nn	nn	np	nn	nn	nn	nn	np	nn	np	np	nn	np	nn	np	nn	np	nn	nn	nn	nn	np	np	np	nn	np	np	np
LG13_HB_398	F_0180701_L13_PA	LG13	<nnxnp>	{-1}	(nn,np)	nn	np	nn	np	np	np	nn	nn	nn	nn	nn	np	nn	nn	nn	nn	nn	nn	np	nn	nn	nn	nn	np	nn	np	np	nn	np	nn	np	nn	np	nn	nn	nn	nn	np	np	np	nn	np	np	np
LG13_HB_398	F_0180706_L13_PA	LG13	<lmxll>	{0-}	(ll,lm)	ll	ll	lm	ll	lm	ll	lm	lm	lm	ll	ll	lm	ll	lm	lm	lm	lm	ll	lm	ll	lm	ll	lm	ll	lm	ll	lm	lm	lm	ll	ll	lm	ll	lm	lm	ll	ll	ll	ll	lm	ll	lm	ll	ll
LG13_HB_398	GD_00890_L13_PA	LG13	<nnxnp>	{-1}	(nn,np)	nn	np	nn	np	np	np	nn	nn	nn	nn	nn	np	nn	nn	nn	nn	nn	nn	np	nn	nn	nn	nn	np	nn	np	np	nn	np	nn	np	nn	np	nn	nn	nn	nn	np	np	np	nn	np	np	np
LG13_HB_399	F_0181259_L13_PA	LG13	<hkxhk>	{01}	(hh,hk,kk)	hh	hk	hk	hk	kk	hk	hk	hk	hk	hh	hh	kk	hh	hk	hk	hk	hk	hh	kk	hh	hk	hh	hk	hk	hk	hk	hk	hk	kk	hh	hk	hk	hk	hk	hk	hh	hh	hk	hk	hk	hh	kk	hk	hk
LG13_HB_399	F_0181260_L13_PA	LG13	<hkxhk>	{10}	(hh,hk,kk)	kk	hk	hk	hk	hh	hk	hk	hk	hk	kk	kk	hh	kk	hk	hk	hk	hk	kk	hh	kk	hk	kk	hk	hk	hk	hk	hk	hk	hh	kk	hk	hk	hk	hk	hk	kk	kk	hk	hk	hk	kk	hh	hk	hk
LG13_HB_399	F_0181274_L13_PA	LG13	<nnxnp>	{-1}	(nn,np)	nn	np	nn	np	np	np	nn	nn	nn	nn	nn	np	nn	nn	nn	nn	nn	nn	np	nn	nn	nn	nn	np	nn	np	nn	nn	np	nn	np	nn	np	nn	nn	nn	nn	np	np	nn	nn	np	np	np
LG13_HB_399	F_0181277_L13_PA	LG13	<nnxnp>	{-1}	(nn,np)	nn	np	nn	np	np	np	nn	nn	nn	nn	nn	np	nn	nn	nn	nn	nn	nn	np	nn	nn	nn	nn	np	nn	np	nn	nn	np	nn	np	nn	np	nn	nn	nn	nn	np	np	nn	nn	np	np	np
LG13_HB_399	F_0181290_L13_PA	LG13	<hkxhk>	{10}	(hh,hk,kk)	kk	hk	hk	hk	hh	hk	hk	hk	hk	kk	kk	hh	kk	hk	hk	hk	hk	kk	hh	kk	hk	kk	hk	hk	hk	hk	hk	hk	hh	kk	hk	hk	hk	hk	hk	kk	kk	hk	hk	hk	kk	hh	hk	hk
LG13_HB_402	F_0182710_L13_PA	LG13	<nnxnp>	{-1}	(nn,np)	nn	np	nn	np	np	np	nn	nn	nn	nn	nn	np	nn	nn	nn	nn	nn	nn	np	nn	nn	nn	nn	np	nn	np	nn	nn	np	nn	np	nn	np	nn	nn	nn	nn	np	np	nn	nn	np	np	np
LG13_HB_402	F_0182725_L13_PA	LG13	<hkxhk>	{01}	(hh,hk,kk)	hh	hk	hk	hk	kk	hk	hk	hk	hk	hh	hh	kk	hh	hk	hk	hk	hk	hh	kk	hh	hk	hh	hk	hk	hk	hk	hk	hk	kk	hh	hk	hk	hk	hk	hk	hh	hh	hk	hk	hk	hh	kk	hk	hk
LG13_HB_402	GD_01844_L13_PA	LG13	<hkxhk>	{10}	(hh,hk,kk)	kk	hk	hk	hk	hh	hk	hk	hk	hk	kk	kk	hh	kk	hk	hk	hk	hk	kk	hh	kk	hk	kk	hk	hk	hk	hk	hk	hk	hh	kk	hk	hk	hk	hk	hk	kk	kk	hk	hk	hk	kk	hh	hk	hk
LG13_HB_403	F_0183421_L13_PA	LG13	<nnxnp>	{-1}	(nn,np)	nn	nn	nn	np	np	np	nn	nn	nn	nn	nn	np	nn	nn	nn	nn	nn	nn	np	nn	nn	nn	nn	np	nn	np	nn	nn	np	nn	np	nn	np	np	nn	np	nn	np	np	nn	nn	np	np	np
LG13_HB_403	F_0183443_L13_PA	LG13	<nnxnp>	{-0}	(nn,np)	np	np	np	nn	nn	nn	np	np	np	np	np	nn	np	np	np	np	np	np	nn	np	np	np	np	nn	np	nn	np	np	nn	np	nn	np	nn	nn	np	nn	np	nn	nn	np	np	nn	nn	nn
LG13_HB_404	F_0183945_L13_PA	LG13	<nnxnp>	{-0}	(nn,np)	np	np	np	nn	nn	nn	np	np	np	np	np	nn	--	--	np	np	np	np	nn	np	np	np	np	nn	np	nn	np	np	nn	np	nn	np	nn	nn	np	nn	np	nn	nn	np	np	nn	nn	nn
LG13_HB_404	F_0183947_L13_PA	LG13	<nnxnp>	{-0}	(nn,np)	np	np	np	nn	nn	nn	np	np	np	np	np	nn	np	np	np	np	np	np	nn	np	np	np	np	nn	np	nn	np	np	nn	np	nn	np	nn	nn	np	nn	np	nn	nn	np	np	nn	nn	nn
LG13_HB_404	F_0183948_L13_PA	LG13	<nnxnp>	{-0}	(nn,np)	np	np	np	nn	nn	nn	np	np	np	np	np	nn	np	np	np	np	np	np	nn	np	np	np	np	nn	np	nn	np	np	nn	np	nn	np	nn	nn	np	nn	np	nn	nn	np	np	nn	nn	nn
LG13_HB_404	F_0183964_L13_PA	LG13	<nnxnp>	{-0}	(nn,np)	np	np	np	nn	nn	nn	np	np	np	np	np	nn	np	np	np	np	np	np	nn	np	np	np	np	nn	np	nn	np	np	nn	np	nn	np	nn	nn	np	nn	np	nn	nn	np	np	nn	nn	nn
LG13_HB_404	F_0183966_L13_PA	LG13	<nnxnp>	{-0}	(nn,np)	np	np	np	nn	nn	nn	np	np	np	np	np	nn	np	np	np	np	np	np	nn	np	np	np	np	nn	np	nn	np	np	nn	np	nn	np	nn	nn	np	nn	np	nn	nn	np	np	nn	nn	nn
LG13_HB_405	F_0184071_L13_PA	LG13	<nnxnp>	{-0}	(nn,np)	np	np	np	nn	nn	nn	np	np	np	np	np	nn	np	np	np	np	np	np	nn	np	np	np	np	nn	np	nn	np	np	nn	np	np	np	nn	nn	np	nn	np	nn	nn	np	np	nn	nn	nn
LG13_HB_405	F_0184073_L13_PA	LG13	<nnxnp>	{-0}	(nn,np)	np	np	np	nn	nn	nn	np	np	np	np	np	nn	np	np	np	np	np	np	nn	np	np	np	np	nn	np	nn	np	np	nn	np	np	np	nn	nn	np	nn	np	nn	nn	np	np	nn	nn	nn
LG13_HB_405	F_0184075_L13_PA	LG13	<nnxnp>	{-0}	(nn,np)	np	np	np	nn	nn	nn	np	np	np	np	np	nn	np	np	np	np	np	np	nn	np	np	np	np	nn	np	nn	np	np	nn	np	np	np	nn	nn	np	nn	np	nn	nn	np	np	nn	nn	nn
GD_00902_L13_PA	GD_00902_L13_PA	LG13	<nnxnp>	{-0}	(nn,np)	np	np	np	nn	nn	nn	np	np	np	np	np	nn	np	np	np	np	np	np	nn	np	np	np	np	nn	np	nn	np	np	nn	np	nn	np	nn	nn	np	nn	np	nn	nn	np	np	nn	nn	nn
LG13_HB_407	F_0184834_L13_PA	LG13	<nnxnp>	{-0}	(nn,np)	np	np	np	nn	nn	nn	np	np	np	np	np	nn	np	np	np	np	np	np	nn	np	np	np	np	nn	np	nn	np	np	nn	np	np	np	nn	nn	nn	nn	np	nn	nn	np	np	nn	nn	nn
LG13_HB_407	F_0184835_L13_PA	LG13	<nnxnp>	{-0}	(nn,np)	np	np	np	nn	nn	nn	np	np	np	np	np	nn	np	np	np	np	np	np	nn	np	np	np	np	nn	np	nn	np	np	nn	np	np	np	nn	nn	nn	nn	np	nn	nn	np	np	nn	nn	nn
LG13_HB_407	F_0184845_L13_PA	LG13	<nnxnp>	{-0}	(nn,np)	np	np	np	nn	nn	nn	np	np	np	np	np	nn	np	np	np	np	np	np	nn	np	np	np	np	nn	np	nn	np	np	nn	np	np	np	nn	nn	nn	nn	np	nn	nn	np	np	nn	nn	nn
LG13_HB_407	F_0184855_L13_PA	LG13	<nnxnp>	{-1}	(nn,np)	nn	nn	nn	np	np	np	nn	nn	nn	nn	nn	np	nn	nn	nn	nn	nn	nn	np	nn	nn	nn	nn	np	nn	np	nn	nn	np	nn	nn	nn	np	np	np	np	nn	np	np	nn	nn	np	np	np
LG13_HB_407	F_0184866_L13_PA	LG13	<nnxnp>	{-1}	(nn,np)	nn	nn	nn	np	np	np	nn	nn	nn	nn	nn	np	nn	nn	nn	nn	nn	nn	np	nn	nn	nn	nn	np	nn	np	nn	nn	np	nn	nn	nn	np	np	np	np	nn	np	np	nn	nn	np	np	np
LG13_HB_407	GD_01334_L13_PA	LG13	<nnxnp>	{-0}	(nn,np)	np	np	np	nn	nn	nn	np	np	np	np	np	nn	np	np	np	np	np	np	nn	np	np	np	np	nn	np	nn	np	np	nn	np	np	np	nn	nn	nn	nn	np	nn	nn	np	np	nn	nn	nn
LG13_HB_408.5	GD_00532_L13_PA	LG13	<nnxnp>	{-1}	(nn,np)	nn	nn	nn	np	np	np	nn	nn	nn	nn	nn	np	nn	nn	nn	nn	nn	nn	np	nn	nn	nn	nn	np	nn	np	nn	nn	np	nn	nn	nn	np	np	np	np	nn	np	np	nn	nn	np	nn	np
LG13_HB_408.8	GD_02063_L13_PA	LG13	<nnxnp>	{-1}	(nn,np)	nn	nn	nn	np	np	np	nn	nn	nn	nn	nn	np	nn	nn	nn	nn	nn	nn	np	nn	nn	nn	nn	np	nn	np	nn	nn	np	nn	nn	nn	np	np	np	np	nn	np	np	nn	nn	np	nn	np
LG13_HB_409	F_0186188_L13_PA	LG13	<nnxnp>	{-0}	(nn,np)	np	np	nn	nn	nn	nn	np	np	np	np	np	nn	np	np	np	np	np	np	nn	np	np	np	np	nn	np	nn	np	np	nn	np	np	np	nn	nn	nn	nn	np	nn	nn	np	np	nn	np	nn
LG13_HB_409	F_0186189_L13_PA	LG13	<nnxnp>	{-0}	(nn,np)	np	np	nn	nn	nn	nn	np	np	np	np	np	nn	np	np	np	np	np	np	nn	np	np	np	np	nn	np	nn	np	np	nn	np	np	np	nn	nn	nn	nn	np	nn	nn	np	np	nn	np	nn
LG13_HB_409	F_0186190_L13_PA	LG13	<nnxnp>	{-0}	(nn,np)	np	np	nn	nn	nn	nn	np	np	np	np	np	nn	np	np	np	np	np	np	nn	np	np	np	np	nn	np	nn	np	np	nn	np	np	np	nn	nn	nn	nn	np	nn	nn	np	np	nn	np	nn
LG13_HB_409	F_0186191_L13_PA	LG13	<nnxnp>	{-1}	(nn,np)	nn	nn	np	np	np	np	nn	nn	nn	nn	nn	np	nn	nn	nn	nn	nn	nn	np	nn	nn	nn	nn	np	nn	np	nn	nn	np	nn	nn	nn	np	np	np	np	nn	np	np	nn	nn	np	nn	np
LG13_HB_409	F_0186209_L13_PA	LG13	<nnxnp>	{-0}	(nn,np)	np	np	nn	nn	nn	nn	np	np	np	np	np	nn	np	np	np	np	np	np	nn	np	np	np	np	nn	np	nn	np	np	nn	np	np	np	nn	nn	nn	nn	np	nn	nn	np	np	nn	np	nn
LG13_HB_409	F_0186215_L13_PA	LG13	<nnxnp>	{-1}	(nn,np)	nn	nn	np	np	np	np	nn	nn	nn	nn	nn	np	nn	nn	nn	nn	nn	nn	np	nn	nn	nn	nn	np	nn	np	nn	nn	np	nn	nn	nn	np	np	np	np	nn	np	np	nn	nn	np	nn	np
LG13_HB_410	F_0186817_L13_PA	LG13	<nnxnp>	{-1}	(nn,np)	nn	nn	np	np	np	np	nn	nn	nn	nn	nn	np	nn	nn	nn	nn	nn	nn	np	nn	nn	nn	nn	np	nn	np	nn	nn	np	nn	nn	nn	np	np	np	--	nn	np	np	nn	nn	np	nn	np
LG13_HB_411	F_0187158_L13_PA	LG13	<nnxnp>	{-1}	(nn,np)	nn	nn	np	nn	np	np	nn	nn	nn	nn	nn	np	nn	nn	nn	nn	nn	nn	np	nn	nn	nn	nn	np	nn	np	nn	nn	np	nn	nn	nn	np	np	np	np	nn	np	np	nn	nn	np	nn	np
LG13_HB_411	F_0187183_L13_PA	LG13	<nnxnp>	{-1}	(nn,np)	nn	nn	np	nn	np	np	nn	nn	nn	nn	nn	np	nn	nn	nn	nn	nn	nn	np	nn	nn	nn	nn	np	nn	np	nn	nn	np	nn	nn	nn	np	np	np	np	nn	np	np	nn	nn	np	nn	np
LG13_HB_414	F_0188005_L13_PA	LG13	<hkxhk>	{10}	(hh,hk,kk)	kk	kk	hh	kk	hh	hk	hk	hk	hk	kk	kk	hh	kk	hk	hk	hk	hk	kk	hh	hk	hk	kk	hk	hk	hk	hk	hk	kk	hh	kk	kk	hk	hk	hh	hh	hk	kk	hk	hk	kk	kk	hh	kk	hk
LG13_HB_414	F_0188007_L13_PA	LG13	<hkxhk>	{10}	(hh,hk,kk)	kk	kk	hh	kk	hh	hk	hk	hk	hk	kk	kk	hh	kk	hk	hk	hk	hk	kk	hh	hk	hk	kk	hk	hk	hk	hk	hk	kk	hh	kk	kk	hk	hk	hh	hh	hk	kk	hk	hk	kk	kk	hh	kk	hk
LG13_HB_414	F_0188008_L13_PA	LG13	<hkxhk>	{10}	(hh,hk,kk)	kk	kk	hh	kk	hh	hk	hk	hk	hk	kk	kk	hh	kk	hk	hk	hk	hk	kk	hh	hk	hk	kk	hk	hk	hk	hk	hk	kk	hh	kk	kk	hk	hk	hh	hh	hk	kk	hk	hk	kk	kk	hh	kk	hk
R_21716536_L13_PA	R_21716536_L13_PA	LG13	<lmxll>	{0-}	(ll,lm)	ll	ll	lm	ll	lm	ll	lm	lm	lm	ll	ll	lm	ll	lm	lm	lm	lm	ll	lm	lm	lm	ll	lm	ll	lm	ll	lm	ll	lm	ll	ll	lm	ll	lm	lm	ll	ll	ll	ll	ll	ll	lm	ll	ll
LG13_HB_414.5	R_21675582_L13_PA	LG13	<lmxll>	{0-}	(ll,lm)	ll	ll	lm	ll	lm	ll	lm	lm	lm	ll	ll	lm	ll	lm	lm	lm	lm	ll	lm	lm	lm	ll	lm	ll	lm	ll	lm	ll	lm	ll	ll	lm	ll	lm	lm	ll	ll	ll	ll	ll	ll	lm	ll	ll
LG13_HB_416	F_0188842_L13_PA	LG13	<lmxll>	{1-}	(ll,lm)	lm	lm	ll	lm	ll	lm	ll	ll	ll	lm	lm	ll	lm	ll	ll	ll	ll	ll	ll	ll	ll	lm	ll	lm	ll	lm	ll	lm	ll	lm	lm	ll	lm	ll	ll	lm	lm	lm	ll	lm	lm	ll	lm	lm
LG13_HB_416	F_0188856_L13_PA	LG13	<lmxll>	{0-}	(ll,lm)	ll	ll	lm	ll	lm	ll	lm	lm	lm	ll	ll	lm	ll	lm	lm	lm	lm	lm	lm	lm	lm	ll	lm	ll	lm	ll	lm	ll	lm	ll	ll	lm	ll	lm	lm	ll	ll	ll	lm	ll	ll	lm	ll	ll
LG13_HB_418	F_0189848_L13_PA	LG13	<nnxnp>	{-1}	(nn,np)	nn	nn	np	nn	np	np	nn	nn	np	nn	nn	np	nn	nn	nn	nn	nn	nn	np	nn	nn	nn	nn	np	nn	np	nn	nn	np	nn	nn	nn	np	np	np	np	nn	np	np	nn	nn	np	nn	np
LG13_HB_418	F_0189854_L13_PA	LG13	<nnxnp>	{-1}	(nn,np)	nn	nn	np	nn	np	np	nn	nn	np	nn	nn	np	nn	nn	nn	nn	nn	nn	np	nn	nn	nn	nn	np	nn	np	nn	nn	np	nn	nn	nn	np	np	np	np	nn	np	np	nn	nn	np	nn	np
LG13_HB_418	F_0189856_L13_PA	LG13	<nnxnp>	{-1}	(nn,np)	nn	nn	np	nn	np	np	nn	nn	np	nn	nn	np	nn	nn	nn	nn	nn	nn	np	nn	nn	nn	nn	np	nn	np	nn	nn	np	nn	nn	nn	np	np	np	np	nn	np	np	nn	nn	np	nn	np
F_0190382_L13_PA	F_0190382_L13_PA	LG13	<nnxnp>	{-1}	(nn,np)	nn	nn	np	nn	np	np	nn	nn	np	nn	nn	np	nn	nn	nn	nn	nn	nn	np	nn	nn	nn	nn	np	nn	np	nn	nn	np	nn	nn	nn	np	np	np	np	nn	np	np	nn	nn	np	nn	np
LG13_HB_421	F_0190892_L13_PA	LG13	<hkxhk>	{01}	(hh,hk,kk)	hh	hh	kk	hh	kk	hk	hk	hk	kk	hh	hh	kk	hh	hk	hk	hk	hk	hh	kk	hk	hk	hh	hk	hk	hk	--	hk	hh	kk	hh	hh	hk	hk	kk	kk	hk	hh	hk	hk	hh	hh	kk	hh	hk
LG13_HB_421	F_0190893_L13_PA	LG13	<nnxnp>	{-1}	(nn,np)	nn	nn	np	nn	np	np	nn	nn	np	nn	nn	np	nn	nn	nn	nn	nn	nn	np	nn	nn	nn	nn	np	nn	np	nn	nn	np	nn	nn	nn	np	np	np	np	nn	np	np	nn	nn	np	nn	np
LG13_HB_421	F_0190901_L13_PA	LG13	<nnxnp>	{-1}	(nn,np)	nn	nn	np	nn	np	np	nn	nn	np	nn	nn	np	nn	nn	nn	nn	nn	nn	np	nn	nn	nn	nn	np	nn	np	nn	nn	np	nn	nn	nn	np	np	np	np	nn	np	np	nn	nn	np	nn	np
LG13_HB_421	R_23962473_L13_PA	LG13	<nnxnp>	{-1}	(nn,np)	nn	nn	np	nn	np	np	nn	nn	np	nn	nn	np	nn	nn	nn	nn	nn	nn	np	nn	nn	nn	nn	np	nn	np	nn	nn	np	nn	nn	nn	np	np	np	np	nn	np	np	nn	nn	np	nn	np
GD_02333_L13_PA	GD_02333_L13_PA	LG13	<nnxnp>	{-1}	(nn,np)	nn	nn	np	nn	np	np	nn	nn	np	nn	nn	np	nn	nn	nn	nn	nn	nn	np	nn	nn	nn	nn	np	nn	np	nn	nn	np	nn	nn	nn	np	np	np	np	nn	np	np	nn	nn	np	nn	np
LG13_HB_422	F_0191439_L13_PA	LG13	<nnxnp>	{-1}	(nn,np)	nn	nn	np	nn	np	np	nn	nn	np	nn	nn	np	nn	nn	nn	nn	nn	nn	np	nn	nn	nn	nn	np	nn	np	nn	np	np	nn	nn	nn	np	np	np	np	nn	np	np	nn	nn	np	nn	np
LG13_HB_422	F_0191443_L13_PA	LG13	<nnxnp>	{-1}	(nn,np)	nn	nn	np	nn	np	np	nn	nn	np	nn	nn	np	nn	nn	nn	nn	nn	nn	np	nn	nn	nn	nn	np	nn	np	nn	np	np	nn	nn	nn	np	np	np	np	nn	np	np	nn	nn	np	nn	np
LG13_HB_422	GD_00164_L13_PA	LG13	<nnxnp>	{-1}	(nn,np)	nn	nn	np	nn	np	np	nn	nn	np	nn	nn	np	nn	nn	nn	nn	nn	nn	np	nn	nn	nn	nn	np	nn	np	nn	np	np	nn	nn	nn	np	np	np	np	nn	np	np	nn	nn	np	nn	np
LG13_HB_425	F_0193083_L13_PA	LG13	<nnxnp>	{-1}	(nn,np)	nn	nn	np	nn	np	np	nn	nn	np	nn	nn	np	nn	nn	nn	nn	nn	nn	np	nn	nn	nn	nn	np	nn	np	nn	np	np	nn	nn	nn	np	np	np	np	nn	np	np	nn	nn	np	nn	np
LG13_HB_425	F_0193084_L13_PA	LG13	<nnxnp>	{-1}	(nn,np)	nn	nn	np	nn	np	np	nn	nn	np	nn	nn	np	nn	nn	nn	nn	nn	nn	np	nn	nn	nn	nn	np	nn	np	nn	np	np	nn	nn	nn	np	np	np	np	nn	np	np	nn	nn	np	nn	np
LG13_HB_425	F_0193093_L13_PA	LG13	<nnxnp>	{-1}	(nn,np)	nn	nn	np	nn	np	np	nn	nn	np	nn	nn	np	nn	nn	nn	nn	nn	nn	np	nn	nn	nn	nn	np	nn	np	nn	np	np	nn	nn	nn	np	np	np	np	nn	np	np	nn	nn	np	nn	np
LG13_HB_425	F_0193094_L13_PA	LG13	<nnxnp>	{-1}	(nn,np)	nn	nn	np	nn	np	np	nn	nn	np	nn	nn	np	nn	nn	nn	nn	nn	nn	np	nn	nn	nn	nn	np	nn	np	nn	np	np	nn	nn	nn	np	np	np	np	nn	np	np	nn	nn	np	nn	np
LG13_HB_425	F_0193100_L13_PA	LG13	<nnxnp>	{-1}	(nn,np)	nn	nn	np	nn	np	np	nn	nn	np	nn	nn	np	nn	nn	nn	nn	nn	nn	np	nn	nn	nn	nn	np	nn	np	nn	np	np	nn	nn	nn	np	np	np	np	nn	np	np	nn	nn	np	nn	np
LG13_HB_430	F_0195480_L13_PA	LG13	<lmxll>	{0-}	(ll,lm)	ll	ll	lm	ll	lm	ll	lm	lm	lm	ll	ll	lm	ll	lm	lm	lm	lm	ll	lm	lm	lm	ll	lm	ll	lm	ll	lm	ll	lm	ll	ll	lm	ll	lm	lm	ll	ll	ll	ll	ll	ll	lm	ll	ll
LG13_HB_430	F_0195477_L13_PA	LG13	<nnxnp>	{-1}	(nn,np)	nn	nn	np	nn	np	np	nn	nn	np	nn	nn	np	nn	nn	nn	nn	nn	nn	np	nn	nn	nn	nn	np	nn	np	nn	np	np	nn	nn	nn	np	np	np	np	nn	np	np	nn	nn	np	nn	np
LG13_HB_430	F_0195478_L13_PA	LG13	<nnxnp>	{-1}	(nn,np)	nn	nn	np	nn	np	np	nn	nn	np	nn	nn	np	nn	nn	nn	nn	nn	nn	np	nn	nn	nn	nn	np	nn	np	nn	np	np	nn	nn	nn	np	np	np	np	nn	np	np	nn	nn	np	nn	np
LG13_HB_430	F_0195485_L13_PA	LG13	<hkxhk>	{10}	(hh,hk,kk)	kk	kk	hh	kk	hh	hk	hk	hk	hh	kk	kk	hh	kk	hk	hk	hk	hk	kk	hh	hk	hk	kk	hk	hk	hk	hk	hk	hk	hh	kk	kk	hk	hk	hh	hh	hk	kk	hk	hk	kk	kk	hh	kk	hk
LG13_HB_430	F_0195506_L13_PA	LG13	<hkxhk>	{01}	(hh,hk,kk)	hh	hh	kk	hh	kk	hk	hk	hk	kk	hh	hh	kk	hh	hk	hk	hk	hk	hh	kk	hk	hk	hh	hk	hk	hk	hk	hk	hk	kk	hh	hh	hk	hk	kk	kk	hk	hh	hk	hk	hh	hh	kk	hh	hk
LG13_HB_431	F_0195736_L13_PA	LG13	<lmxll>	{0-}	(ll,lm)	ll	ll	lm	ll	lm	ll	lm	lm	lm	ll	ll	lm	ll	lm	lm	lm	lm	ll	lm	lm	lm	ll	lm	ll	lm	ll	lm	ll	lm	ll	ll	lm	ll	lm	lm	ll	ll	ll	ll	ll	ll	lm	ll	ll
LG13_HB_431	F_0195738_L13_PA	LG13	<lmxll>	{0-}	(ll,lm)	ll	ll	lm	ll	lm	ll	lm	lm	lm	ll	ll	lm	ll	lm	lm	lm	lm	ll	lm	lm	lm	ll	lm	ll	lm	ll	lm	ll	lm	ll	ll	lm	ll	lm	lm	ll	ll	ll	ll	ll	ll	lm	ll	ll
LG13_HB_431	R_27872911_L13_PA	LG13	<lmxll>	{0-}	(ll,lm)	ll	ll	lm	ll	lm	ll	lm	lm	lm	ll	ll	lm	ll	lm	lm	lm	lm	ll	lm	lm	lm	ll	lm	ll	lm	ll	lm	ll	lm	ll	ll	lm	ll	lm	lm	ll	ll	ll	ll	ll	ll	lm	ll	ll
LG13_HB_431	F_0195737_L13_PA	LG13	<hkxhk>	{01}	(hh,hk,kk)	hh	hh	kk	hh	kk	hk	hk	hk	kk	hh	hh	kk	hh	hk	hk	hk	hk	hh	kk	hk	hk	hh	hk	hk	hk	hk	hk	hk	kk	hh	hh	hk	hk	kk	kk	hk	hh	hk	hk	hh	hh	kk	hh	hk
LG13_HB_431	F_0195744_L13_PA	LG13	<hkxhk>	{01}	(hh,hk,kk)	hh	hh	kk	hh	kk	hk	hk	hk	kk	hh	hh	kk	hh	hk	hk	hk	hk	hh	kk	hk	hk	hh	hk	hk	hk	hk	hk	hk	kk	hh	hh	hk	hk	kk	kk	hk	hh	hk	hk	hh	hh	kk	hh	hk
LG13_HB_431	F_0195752_L13_PA	LG13	<nnxnp>	{-1}	(nn,np)	nn	nn	np	nn	np	np	nn	nn	np	nn	nn	np	nn	nn	nn	nn	nn	nn	np	nn	nn	nn	nn	np	nn	np	nn	np	np	nn	nn	nn	np	np	np	np	nn	np	np	nn	nn	np	nn	np
LG13_HB_431	F_0195762_L13_PA	LG13	<nnxnp>	{-1}	(nn,np)	nn	nn	np	nn	np	np	nn	nn	np	nn	nn	np	nn	nn	nn	nn	nn	nn	np	nn	nn	nn	nn	np	nn	np	nn	np	nn	nn	nn	nn	np	np	np	np	nn	np	np	nn	nn	np	nn	np
LG13_HB_431	F_0195764_L13_PA	LG13	<nnxnp>	{-1}	(nn,np)	nn	nn	np	nn	np	np	nn	nn	np	nn	nn	np	nn	nn	nn	nn	nn	nn	np	nn	nn	nn	nn	np	nn	np	nn	np	nn	nn	nn	nn	np	np	np	np	nn	np	np	nn	nn	np	nn	np
LG13_HB_431	F_0195773_L13_PA	LG13	<nnxnp>	{-1}	(nn,np)	nn	nn	np	nn	np	np	nn	nn	np	nn	nn	np	nn	nn	nn	nn	nn	nn	np	nn	nn	nn	nn	np	nn	np	nn	np	nn	nn	nn	nn	np	np	np	np	nn	np	np	nn	nn	np	nn	np
LG13_HB_432	F_0196568_L13_PA	LG13	<nnxnp>	{-1}	(nn,np)	nn	nn	np	nn	np	np	nn	nn	np	nn	nn	np	nn	nn	nn	nn	nn	nn	np	nn	nn	nn	nn	np	nn	np	nn	np	nn	nn	nn	nn	np	np	np	np	nn	np	np	nn	nn	np	nn	np
[truncated: 4,381 more rows]
[truncated: 4 more columns]
