# Supplementary material for: A high-density, multi-parental SNP genetic map on apple validates a new mapping approach for outcrossing species
Source: Hortic Res. 2016 Nov 23;3:16057–. doi: 10.1038/hortres.2016.57 (PMC5120355; doi:10.1038/hortres.2016.57)
Supplement: Supplementary Dataset S18 [file hortres201657-s28.csv]

HB	JM_Locus_Name	LG	SegrT	Phase	Classif.	I_M01	I_M02	I_M03	I_M07	I_M09	I_M12	I_M13	I_M14	I_M17	I_M18	I_M19	I_M21	I_M22	I_M24	I_M25	I_M26	I_M27	I_M29	I_M31	I_M32	I_M33	I_M34	I_M35	I_M36	I_M37	I_M43	I_M44	I_M47	I_M48	I_M49	I_M50	I_M51	I_M52M	I_M54	I_M55	I_M56	I_M58	I_M60	I_M61	I_M62	I_M63	I_M64	I_M65	I_M66
LG1_HB_1001	F_0463466_L2_PA	LG1	<nnxnp>	{-1}	(nn,np)	np	np	nn	np	np	nn	nn	np	nn	np	np	nn	nn	np	nn	nn	np	np	np	nn	nn	np	np	nn	nn	nn	nn	np	nn	np	nn	nn	nn	np	np	nn	np	np	np	nn	nn	np	nn	nn
LG1_HB_1001	F_0463467_L2_PA	LG1	<hkxhk>	{11}	(hh,hk,kk)	kk	hk	hk	kk	kk	hk	hh	hk	hh	kk	hk	hk	hh	kk	hh	hk	kk	kk	kk	hk	hh	hk	kk	hh	hh	hh	hk	hk	hh	hk	hk	hh	hh	hk	hk	hh	kk	hk	kk	hk	hk	hk	hk	hh
LG1_HB_1002	F_0464018_L2_PA	LG1	<nnxnp>	{-1}	(nn,np)	np	np	nn	np	np	nn	nn	np	nn	np	np	nn	nn	np	nn	nn	np	np	np	nn	nn	np	np	nn	nn	nn	nn	np	nn	np	nn	nn	nn	np	np	nn	np	np	np	nn	nn	np	nn	nn
LG1_HB_1002	F_0464008_L2_PA	LG1	<lmxll>	{0-}	(ll,lm)	ll	lm	ll	ll	ll	ll	lm	lm	lm	ll	lm	ll	lm	ll	lm	ll	ll	ll	ll	ll	lm	lm	ll	lm	lm	lm	ll	lm	lm	lm	ll	lm	lm	lm	lm	lm	ll	lm	ll	ll	ll	lm	ll	lm
LG1_HB_1073	F_0497566_L2_PA	LG1	<nnxnp>	{-0}	(nn,np)	np	nn	np	np	nn	np	np	np	np	nn	nn	nn	np	nn	np	np	nn	nn	nn	np	nn	nn	nn	np	np	np	np	np	np	np	nn	np	np	nn	np	np	nn	np	np	np	np	np	np	np
LG1_HB_1073	F_0497578_L2_PA	LG1	<lmxll>	{1-}	(ll,lm)	lm	lm	lm	lm	ll	lm	ll	ll	ll	ll	ll	ll	ll	ll	lm	lm	lm	lm	lm	lm	ll	ll	ll	lm	ll	ll	lm	lm	ll	lm	ll	ll	ll	ll	ll	ll	lm	lm	ll	lm	lm	ll	lm	ll
LG1_HB_1133	F_0530049_L3_PA	LG1	<hkxhk>	{11}	(hh,hk,kk)	kk	hk	hk	kk	kk	hk	hh	hk	hh	kk	hk	hk	hh	kk	hh	hk	kk	kk	kk	hk	hh	hk	kk	hh	hh	hh	hk	hk	hh	hk	hk	hh	hh	hk	hk	hh	kk	hk	kk	hk	hk	hk	hh	hh
LG1_HB_1133	F_0530057_L3_PA	LG1	<hkxhk>	{00}	(hh,hk,kk)	hh	hk	hk	hh	hh	hk	kk	hk	kk	hh	hk	hk	kk	hh	kk	hk	hh	hh	hh	hk	kk	hk	hh	kk	kk	kk	hk	hk	kk	hk	hk	kk	kk	hk	hk	kk	hh	hk	hh	hk	hk	hk	kk	kk
LG1_HB_1149	F_0535512_L3_PA	LG1	<nnxnp>	{-0}	(nn,np)	np	nn	np	np	nn	np	np	np	np	nn	nn	nn	np	nn	np	np	nn	nn	nn	np	np	nn	nn	np	np	np	np	np	np	nn	nn	np	np	nn	np	np	nn	nn	nn	np	np	np	np	np
F_0588838_L4_PA	F_0588838_L4_PA	LG1	<lmxll>	{1-}	(ll,lm)	lm	lm	ll	lm	ll	ll	lm	ll	lm	ll	ll	ll	ll	ll	lm	lm	lm	ll	lm	lm	ll	ll	ll	lm	ll	ll	lm	lm	ll	lm	ll	lm	ll	ll	ll	ll	lm	lm	ll	ll	lm	ll	lm	ll
LG1_HB_1430	F_0673808_L6_PA	LG1	<hkxhk>	{00}	(hh,hk,kk)	hh	hk	hk	hh	hh	hk	kk	hk	kk	hh	hk	hk	kk	hh	kk	hk	hh	hh	hh	hk	kk	hk	hh	kk	kk	kk	hk	hk	kk	hk	hk	kk	kk	hk	hk	kk	hh	hk	hh	hk	hk	hk	hk	kk
LG1_HB_1430	F_0673809_L6_PA	LG1	<hkxhk>	{00}	(hh,hk,kk)	hh	hk	hk	hh	hh	hk	kk	hk	kk	hh	hk	hk	kk	hh	kk	hk	hh	hh	hh	hk	kk	hk	hh	kk	kk	kk	hk	hk	kk	hk	hk	kk	kk	hk	hk	kk	hh	hk	hh	hk	hk	hk	hk	kk
LG1_HB_1430	F_0673800_L6_PA	LG1	<lmxll>	{0-}	(ll,lm)	ll	lm	ll	ll	ll	ll	lm	lm	lm	ll	lm	ll	lm	ll	lm	ll	ll	ll	ll	ll	lm	lm	ll	lm	lm	lm	ll	lm	lm	lm	ll	lm	lm	lm	lm	lm	ll	lm	ll	ll	ll	lm	ll	lm
LG1_HB_1430	F_0673806_L6_PA	LG1	<lmxll>	{1-}	(ll,lm)	lm	ll	lm	lm	lm	lm	ll	ll	ll	lm	ll	lm	ll	lm	ll	lm	lm	lm	lm	lm	ll	ll	lm	ll	ll	ll	lm	ll	ll	ll	lm	ll	ll	ll	ll	ll	lm	ll	lm	lm	lm	ll	lm	ll
LG1_HB_1511	F_0709595_L7_PA	LG1	<hkxhk>	{11}	(h-,kk)	kk	h-	h-	kk	kk	h-	h-	h-	h-	kk	h-	h-	h-	kk	h-	h-	--	kk	kk	h-	h-	h-	kk	h-	h-	h-	h-	h-	h-	h-	h-	h-	h-	h-	h-	h-	kk	h-	kk	h-	h-	h-	h-	h-
LG1_HB_1511	F_0709599_L7_PA	LG1	<nnxnp>	{-0}	(nn,np)	nn	nn	np	nn	nn	np	np	nn	np	nn	nn	np	np	nn	np	np	nn	nn	nn	np	np	nn	nn	np	np	np	np	nn	np	nn	np	np	np	nn	nn	np	nn	nn	nn	np	np	nn	np	np
LG1_HB_1627	F_0764008_L8_PA	LG1	<hkxhk>	{11}	(hh,hk,kk)	kk	hk	hk	kk	kk	hk	hh	hk	hh	kk	hk	hk	hh	kk	hh	hk	kk	kk	kk	hk	hh	hk	kk	hh	hh	hh	hk	hk	hh	hk	hk	hh	hh	hk	hk	hh	kk	hk	kk	hk	hk	hk	hh	hh
LG1_HB_1628	F_0764346_L8_PA	LG1	<hkxhk>	{11}	(h-,kk)	kk	h-	h-	kk	kk	h-	h-	h-	h-	kk	h-	h-	h-	kk	h-	h-	kk	kk	kk	h-	h-	h-	kk	h-	h-	h-	h-	h-	h-	h-	h-	h-	h-	h-	h-	h-	kk	h-	kk	h-	h-	h-	h-	h-
LG1_HB_179	F_0079713_L11_PA	LG1	<lmxll>	{0-}	(ll,lm)	ll	ll	ll	ll	ll	ll	lm	lm	lm	ll	lm	ll	lm	ll	lm	ll	ll	ll	ll	ll	lm	lm	lm	lm	lm	lm	ll	lm	lm	lm	ll	lm	lm	lm	lm	lm	ll	lm	ll	ll	ll	lm	ll	lm
LG1_HB_179	F_0079718_L11_PA	LG1	<nnxnp>	{-0}	(nn,np)	nn	nn	np	nn	nn	np	np	np	np	nn	nn	np	np	nn	np	np	nn	nn	nn	np	np	nn	nn	np	np	np	np	np	np	nn	np	np	np	nn	nn	np	nn	nn	nn	np	np	nn	np	np
LG1_HB_179	F_0079751_L11_PA	LG1	<nnxnp>	{-0}	(nn,np)	nn	nn	np	nn	nn	np	np	np	np	nn	nn	np	np	nn	np	np	nn	nn	nn	np	np	nn	nn	np	np	np	np	np	np	nn	np	np	np	nn	nn	np	nn	nn	nn	np	np	nn	np	np
F_0937406_L17_22_1	F_0937406_L17_22_1	LG1	<lmxll>	{1-}	(ll,lm)	lm	lm	ll	lm	ll	lm	lm	ll	ll	ll	ll	ll	ll	ll	lm	lm	lm	ll	lm	lm	ll	ll	ll	lm	ll	ll	lm	lm	ll	lm	ll	ll	ll	ll	ll	ll	lm	lm	ll	lm	lm	ll	lm	ll
LG1_HB_2029_s23h1	F_0937905_L17_23_1	LG1	<nnxnp>	{-0}	(nn,np)	nn	nn	np	nn	nn	np	np	np	np	nn	nn	nn	np	nn	np	np	nn	nn	nn	np	np	nn	nn	np	np	np	np	np	np	nn	np	np	np	nn	np	np	nn	nn	nn	np	np	nn	np	np
LG1_HB_2029_s23h1	F_0937906_L17_23_1	LG1	<nnxnp>	{-1}	(nn,np)	np	np	nn	np	np	nn	nn	nn	nn	np	np	np	nn	np	nn	nn	np	np	np	nn	nn	np	np	nn	nn	nn	nn	nn	nn	np	nn	nn	nn	np	nn	nn	np	np	np	nn	nn	np	nn	nn
LG1_HB_2029_s23h1	F_0937902_L17_23_1	LG1	<lmxll>	{0-}	(ll,lm)	ll	ll	ll	ll	ll	ll	lm	lm	lm	lm	lm	ll	lm	lm	lm	ll	ll	ll	ll	ll	lm	lm	lm	ll	lm	lm	ll	lm	lm	ll	lm	lm	lm	lm	lm	lm	ll	ll	ll	ll	ll	lm	ll	lm
LG1_HB_2035_s39h1	F_0938917_L1_39_1	LG1	<lmxll>	{0-}	(ll,lm)	ll	lm	ll	ll	ll	ll	lm	lm	lm	ll	lm	ll	lm	ll	lm	ll	ll	ll	ll	ll	lm	lm	ll	lm	lm	lm	ll	lm	lm	lm	ll	lm	lm	lm	lm	lm	ll	lm	ll	ll	ll	lm	ll	lm
LG1_HB_2036_s41h1	F_0939068_L1_41_1	LG1	<lmxll>	{0-}	(ll,lm)	ll	lm	ll	ll	ll	ll	lm	lm	lm	ll	lm	ll	lm	ll	lm	ll	ll	ll	ll	ll	lm	lm	lm	lm	lm	lm	ll	lm	lm	lm	ll	lm	lm	lm	lm	lm	ll	lm	ll	ll	ll	lm	ll	lm
LG1_HB_2036_s41h1	F_0939070_L1_41_1	LG1	<nnxnp>	{-0}	(nn,np)	nn	nn	np	nn	nn	np	np	np	np	nn	nn	np	np	nn	np	np	nn	nn	nn	np	np	nn	nn	np	np	np	np	np	np	nn	np	np	np	nn	nn	np	nn	nn	nn	np	np	nn	np	np
LG1_HB_2036_s41h1	F_0939067_L1_41_1	LG1	<nnxnp>	{-1}	(nn,np)	np	np	nn	np	np	nn	nn	nn	nn	np	np	nn	nn	np	nn	nn	np	np	np	nn	nn	np	np	nn	nn	nn	nn	nn	nn	np	nn	nn	nn	np	np	nn	np	np	np	nn	nn	np	nn	nn
LG1_HB_2043_s49h1	F_0941503_L1_49_1	LG1	<nnxnp>	{-0}	(nn,np)	np	nn	np	np	nn	np	np	np	np	nn	nn	nn	np	nn	np	np	nn	nn	nn	np	nn	nn	nn	np	np	np	np	np	np	np	nn	np	np	nn	np	np	nn	nn	np	np	np	np	np	np
LG1_HB_2043_s49h1	F_0941510_L1_49_1	LG1	<nnxnp>	{-0}	(nn,np)	np	nn	np	np	nn	np	np	np	np	nn	nn	nn	np	nn	np	np	nn	nn	nn	np	nn	nn	nn	np	np	np	np	np	np	np	nn	np	np	nn	np	np	nn	nn	np	np	np	np	np	np
LG1_HB_2043.1	R_14529153_L1_PA	LG1	<nnxnp>	{-0}	(nn,np)	np	nn	np	np	nn	np	np	np	np	nn	nn	nn	np	nn	np	np	nn	nn	nn	np	nn	nn	nn	np	np	np	np	np	np	np	nn	np	np	nn	np	np	nn	np	np	np	np	np	np	np
LG1_HB_2043.1	R_14545022_L1_PA	LG1	<nnxnp>	{-0}	(nn,np)	np	nn	np	np	nn	np	np	np	np	nn	nn	nn	np	nn	np	np	nn	nn	nn	np	nn	nn	nn	np	np	np	np	np	np	np	nn	np	np	nn	np	np	nn	np	np	np	np	np	np	np
LG1_HB_2043.5_s49h1	GD_01500_L1_49_1	LG1	<hkxhk>	{10}	(hh,hk,kk)	kk	hk	kk	kk	hk	kk	hk	hk	hk	hh	hh	hk	hk	hh	hk	kk	hk	hk	hk	kk	hh	hh	hh	kk	hk	hk	kk	hk	hk	kk	hh	hk	hk	hh	hk	hk	hk	kk	hk	kk	kk	hk	kk	hk
LG1_HB_2046_s51h1	F_0942704_L1_51_1	LG1	<lmxll>	{0-}	(ll,lm)	ll	ll	ll	ll	lm	ll	lm	lm	lm	lm	lm	lm	lm	lm	ll	ll	ll	ll	ll	ll	lm	lm	lm	ll	lm	lm	ll	ll	lm	ll	lm	lm	lm	lm	lm	lm	ll	ll	lm	ll	ll	lm	ll	lm
LG1_HB_2046_s51h1	$F_0942690z_LG1	LG1	<nnxnp>	{-0}	(nn,np)	np	np	np	np	nn	np	np	np	np	nn	nn	nn	np	nn	np	np	nn	nn	nn	np	nn	nn	nn	np	np	np	np	np	np	np	nn	np	np	nn	np	np	np	np	np	np	np	np	np	np
LG1_HB_2046_s51h1	F_0942698_L1_51_1	LG1	<nnxnp>	{-1}	(nn,np)	nn	nn	nn	nn	np	nn	nn	nn	nn	np	np	np	nn	np	nn	nn	np	np	np	nn	np	np	np	nn	nn	nn	nn	nn	nn	nn	np	nn	nn	np	nn	nn	nn	nn	nn	nn	nn	nn	nn	nn
LG1_HB_2048_s51h1	F_0942979_L1_51_1	LG1	<lmxll>	{0-}	(ll,lm)	ll	ll	ll	ll	lm	ll	lm	lm	lm	lm	lm	lm	lm	lm	ll	ll	ll	ll	ll	ll	lm	lm	lm	ll	lm	lm	ll	ll	lm	ll	lm	lm	lm	lm	lm	lm	ll	ll	lm	ll	ll	lm	ll	lm
LG1_HB_2048_s51h1	F_0942992_L1_51_1	LG1	<hkxhk>	{10}	(hh,hk,kk)	kk	kk	kk	kk	hh	kk	hk	hk	hk	hh	hh	hh	hk	hh	kk	kk	hk	hk	hk	kk	hh	hh	hh	kk	hk	hk	kk	kk	hk	kk	hh	hk	hk	hh	hk	hk	kk	kk	hk	kk	kk	hk	kk	hk
LG1_HB_2049_s56h1	F_0943477_L1_56_1	LG1	<nnxnp>	{-0}	(nn,np)	np	np	np	np	nn	np	np	np	np	nn	nn	nn	np	nn	np	np	nn	nn	nn	np	nn	np	nn	np	np	np	np	np	np	np	nn	np	np	nn	np	np	np	np	np	np	np	np	np	np
LG1_HB_2050_s56h1	F_0943679_L1_56_1	LG1	<lmxll>	{0-}	(ll,lm)	ll	ll	lm	ll	lm	ll	ll	lm	lm	lm	lm	lm	lm	lm	ll	ll	ll	lm	ll	ll	lm	lm	lm	ll	lm	lm	ll	ll	lm	ll	lm	lm	lm	lm	lm	lm	ll	ll	lm	ll	ll	lm	ll	lm
LG1_HB_2050_s56h1	F_0943710_L1_56_1	LG1	<nnxnp>	{-0}	(nn,np)	np	np	np	np	nn	np	np	np	np	nn	nn	nn	np	nn	np	np	nn	nn	nn	np	nn	np	nn	np	np	np	np	np	np	np	nn	np	np	nn	np	np	np	np	np	np	np	np	np	np
LG1_HB_2050_s56h1	F_0943711_L1_56_1	LG1	<nnxnp>	{-0}	(nn,np)	np	np	np	np	nn	np	np	np	np	nn	nn	nn	np	nn	np	np	nn	nn	nn	np	nn	np	nn	np	np	np	np	np	np	np	nn	np	np	nn	np	np	np	np	np	np	np	np	np	np
LG1_HB_2053_s58h1	F_0945097_L1_58_1	LG1	<lmxll>	{0-}	(ll,lm)	ll	ll	lm	ll	lm	ll	ll	lm	ll	lm	lm	lm	lm	lm	ll	ll	--	lm	ll	ll	lm	lm	lm	ll	lm	--	ll	ll	lm	ll	lm	lm	lm	lm	lm	--	ll	ll	lm	ll	ll	lm	ll	lm
LG1_HB_2053_s58h1	F_0945099_L1_58_1	LG1	<lmxll>	{0-}	(ll,lm)	ll	ll	lm	ll	lm	ll	ll	lm	ll	lm	lm	lm	lm	lm	ll	ll	ll	lm	ll	ll	lm	lm	lm	ll	lm	lm	ll	ll	lm	ll	lm	lm	lm	lm	lm	lm	ll	ll	lm	ll	ll	lm	ll	lm
LG1_HB_2055_s58h1	F_0945847_L1_58_1	LG1	<lmxll>	{1-}	(ll,lm)	lm	lm	ll	lm	ll	lm	lm	ll	lm	ll	ll	ll	ll	ll	lm	lm	lm	ll	lm	lm	ll	ll	ll	lm	ll	ll	lm	lm	ll	lm	ll	ll	ll	ll	ll	ll	lm	lm	ll	lm	lm	ll	lm	ll
LG1_HB_2055_s58h1	F_0945848_L1_58_1	LG1	<nnxnp>	{-0}	(nn,np)	np	np	np	np	nn	np	np	np	np	nn	nn	nn	np	nn	np	np	np	nn	np	np	nn	np	nn	np	nn	np	np	np	np	np	nn	np	np	nn	np	nn	np	np	np	np	np	np	np	np
LG1_HB_2057_s65h1	F_0946997_L1_65_1	LG1	<lmxll>	{1-}	(ll,lm)	lm	lm	ll	lm	ll	ll	lm	ll	lm	ll	ll	ll	ll	ll	lm	lm	lm	ll	lm	lm	ll	ll	ll	lm	ll	ll	lm	lm	ll	lm	ll	lm	ll	ll	ll	ll	lm	lm	ll	ll	lm	ll	lm	ll
LG1_HB_2057_s65h1	F_0946984_L1_65_1	LG1	<lmxll>	{1-}	(ll,lm)	lm	lm	ll	lm	ll	ll	lm	ll	lm	ll	ll	ll	ll	ll	lm	lm	lm	ll	lm	lm	ll	ll	ll	lm	ll	ll	lm	lm	ll	lm	ll	lm	ll	ll	ll	ll	lm	lm	ll	ll	lm	ll	lm	ll
LG1_HB_2057_s65h1	F_0947004_L1_65_1	LG1	<lmxll>	{1-}	(ll,lm)	lm	lm	ll	lm	ll	ll	lm	ll	lm	ll	ll	ll	ll	ll	lm	lm	lm	ll	lm	lm	ll	ll	ll	lm	ll	ll	lm	lm	ll	lm	ll	lm	ll	ll	ll	ll	lm	lm	ll	ll	lm	ll	lm	ll
LG1_HB_2057_s65h1	F_0947015_L1_65_1	LG1	<lmxll>	{1-}	(ll,lm)	lm	lm	ll	lm	ll	ll	lm	ll	lm	ll	ll	ll	ll	ll	lm	lm	lm	ll	lm	lm	ll	ll	ll	lm	ll	ll	lm	lm	ll	lm	ll	lm	ll	ll	ll	ll	lm	lm	ll	ll	lm	ll	lm	ll
LG1_HB_2058_s65h1	F_0947651_L1_65_1	LG1	<lmxll>	{1-}	(ll,lm)	lm	lm	ll	lm	ll	ll	lm	ll	lm	ll	ll	ll	ll	ll	lm	lm	lm	ll	lm	lm	ll	ll	ll	lm	ll	lm	lm	lm	ll	lm	ll	lm	ll	ll	ll	ll	lm	lm	ll	ll	lm	ll	lm	ll
LG1_HB_2058_s65h1	F_0947636_L1_65_1	LG1	<lmxll>	{1-}	(ll,lm)	lm	lm	ll	lm	ll	ll	lm	ll	lm	ll	ll	ll	ll	ll	lm	lm	lm	ll	lm	lm	ll	ll	ll	lm	ll	lm	lm	lm	ll	lm	ll	lm	ll	ll	ll	ll	lm	lm	ll	ll	lm	ll	lm	ll
R_35468899_L1_65_1	R_35468899_L1_65_1	LG1	<lmxll>	{1-}	(ll,lm)	lm	lm	ll	lm	ll	ll	lm	ll	lm	ll	ll	ll	ll	ll	lm	lm	lm	ll	lm	lm	ll	ll	ll	lm	ll	lm	lm	lm	ll	lm	ll	lm	ll	ll	ll	ll	lm	lm	ll	ll	lm	ll	lm	ll
LG1_HB_2059_s65h1	F_0947841_L1_65_1	LG1	<lmxll>	{1-}	(ll,lm)	lm	lm	ll	lm	ll	ll	lm	ll	lm	ll	ll	ll	ll	ll	lm	lm	lm	ll	lm	lm	ll	ll	ll	lm	ll	lm	lm	lm	ll	lm	ll	lm	ll	ll	ll	ll	lm	lm	ll	ll	lm	ll	lm	ll
LG1_HB_2059_s65h1	F_0947856_L1_65_1	LG1	<lmxll>	{1-}	(ll,lm)	lm	lm	ll	lm	ll	ll	lm	ll	lm	ll	ll	ll	ll	ll	lm	lm	lm	ll	lm	lm	ll	ll	ll	lm	ll	lm	lm	lm	ll	lm	ll	lm	ll	ll	ll	ll	lm	lm	ll	ll	lm	ll	lm	ll
LG1_HB_2060_s65h1	F_0948100_L1_65_1	LG1	<lmxll>	{1-}	(ll,lm)	lm	lm	ll	lm	ll	ll	lm	ll	lm	ll	ll	ll	ll	ll	lm	lm	lm	ll	lm	lm	ll	ll	ll	lm	ll	lm	lm	lm	ll	lm	ll	lm	ll	ll	ll	ll	lm	lm	ll	ll	lm	ll	lm	ll
LG1_HB_2074_s23h1	F_0953652_L2_23_1	LG1	<hkxhk>	{11}	(hh,hk,kk)	kk	hk	hk	kk	kk	hk	hh	hk	hh	kk	hk	hk	hh	kk	hh	hk	kk	kk	kk	hk	hh	hk	kk	hh	hh	hh	hk	hk	hh	hk	hk	hh	hh	hk	hk	hh	kk	hk	kk	hk	hk	hk	hk	hh
LG1_HB_2128_s55h1	F_0974449_L3_55_1	LG1	<hkxhk>	{10}	(hh,hk,kk)	kk	hk	kk	kk	hh	kk	hk	hk	hk	hh	hh	hk	hk	hh	kk	kk	hk	hk	hk	kk	hh	hh	hh	kk	hk	hk	kk	kk	hk	kk	hh	hk	hk	hh	hk	hk	hk	kk	hk	kk	kk	hk	kk	hk
LG1_HB_2128_s55h1	F_0974443_L3_55_1	LG1	<hkxhk>	{10}	(hh,hk,kk)	kk	hk	kk	kk	hh	kk	hk	hk	hk	hh	hh	hk	hk	hh	kk	kk	hk	hk	hk	kk	hh	hh	hh	kk	hk	hk	kk	kk	hk	kk	hh	hk	hk	hh	hk	hk	hk	kk	hk	kk	kk	hk	kk	hk
LG1_HB_2128_s55h1	F_0974448_L3_55_1	LG1	<lmxll>	{1-}	(ll,lm)	lm	lm	lm	lm	ll	lm	ll	ll	ll	ll	ll	lm	ll	ll	lm	lm	lm	lm	lm	lm	ll	ll	ll	lm	ll	ll	lm	lm	ll	lm	ll	ll	ll	ll	ll	ll	lm	lm	ll	lm	lm	ll	lm	ll
LG1_HB_2128_s55h1	F_0974451_L3_55_1	LG1	<lmxll>	{1-}	(ll,lm)	lm	lm	lm	lm	ll	lm	ll	ll	ll	ll	ll	lm	ll	ll	lm	lm	lm	lm	lm	lm	ll	ll	ll	lm	ll	ll	lm	lm	ll	lm	ll	ll	ll	ll	ll	ll	lm	lm	ll	lm	lm	ll	lm	ll
F_0976787_L3_60_1	F_0976787_L3_60_1	LG1	<nnxnp>	{-1}	(nn,np)	np	np	nn	np	np	nn	nn	np	nn	np	np	nn	nn	np	nn	nn	np	np	np	nn	nn	np	np	nn	nn	nn	nn	np	nn	np	nn	nn	nn	np	np	nn	np	np	np	nn	nn	np	nn	nn
LG1_HB_2212_s28h1	F_1004093_L6_28_1	LG1	<nnxnp>	{-1}	(nn,np)	np	np	nn	np	np	nn	nn	np	nn	np	np	nn	nn	np	nn	nn	np	np	np	nn	nn	np	np	nn	nn	nn	nn	np	nn	np	nn	nn	nn	np	np	nn	np	np	np	nn	nn	np	nn	nn
LG1_HB_2212_s28h1	F_1004090_L6_28_1	LG1	<lmxll>	{0-}	(ll,lm)	ll	lm	ll	ll	ll	ll	lm	lm	lm	ll	lm	ll	lm	ll	lm	ll	ll	ll	ll	ll	lm	lm	ll	lm	lm	lm	ll	lm	lm	lm	ll	lm	lm	lm	lm	lm	ll	lm	ll	ll	ll	lm	ll	lm
LG1_HB_2228_s43h1	F_1010747_L6_43_1	LG1	<nnxnp>	{-0}	(nn,np)	np	nn	np	np	nn	np	np	np	np	nn	nn	nn	np	nn	np	np	nn	nn	nn	np	nn	nn	nn	np	np	np	np	np	np	np	nn	np	np	nn	np	np	nn	np	np	np	np	np	np	np
LG1_HB_2228_s43h1	F_1010758_L6_43_1	LG1	<lmxll>	{1-}	(ll,lm)	lm	lm	lm	lm	ll	lm	ll	ll	ll	ll	ll	ll	ll	ll	lm	lm	lm	lm	lm	lm	ll	ll	ll	lm	ll	ll	lm	lm	ll	lm	ll	ll	ll	ll	ll	ll	lm	lm	ll	lm	lm	ll	lm	ll
LG1_HB_2264_s48h1	F_1021087_L7_48_1	LG1	<lmxll>	{0-}	(ll,lm)	ll	lm	ll	ll	ll	ll	lm	lm	lm	ll	lm	ll	lm	ll	lm	ll	ll	ll	ll	ll	lm	lm	lm	lm	lm	lm	ll	lm	lm	lm	ll	lm	lm	lm	lm	lm	ll	lm	ll	ll	ll	lm	ll	lm
LG1_HB_2264_s48h1	F_1021088_L7_48_1	LG1	<lmxll>	{0-}	(ll,lm)	ll	lm	ll	ll	ll	ll	lm	lm	lm	ll	lm	ll	lm	ll	lm	ll	ll	ll	ll	ll	lm	lm	lm	lm	lm	lm	ll	lm	lm	lm	ll	lm	lm	lm	lm	lm	ll	lm	ll	ll	ll	lm	ll	lm
LG1_HB_2294_s56h1	F_1035153_L8_56_1	LG1	<hkxhk>	{11}	(hh,hk,kk)	kk	hk	hk	kk	kk	hk	hh	hk	hh	kk	hk	hk	hh	kk	hh	hk	--	kk	kk	hk	hh	hk	kk	hh	hh	hh	hk	hk	hh	hk	hk	hh	hh	hk	hk	hh	kk	hk	kk	hk	hk	hk	hh	hh
LG1_HB_2320_s35h1	F_1049454_L9_35_1	LG1	<nnxnp>	{-0}	(nn,np)	nn	nn	np	nn	nn	np	np	np	np	nn	nn	np	np	nn	np	np	nn	nn	nn	np	np	nn	nn	np	np	np	np	np	np	nn	np	np	np	nn	nn	np	nn	nn	nn	np	np	nn	np	np
LG1_HB_2406_s86h2	F_1072558_L15_86_2	LG1	<lmxll>	{1-}	(ll,lm)	lm	lm	ll	lm	ll	lm	lm	ll	lm	ll	ll	ll	ll	ll	lm	lm	lm	ll	lm	lm	ll	ll	ll	lm	ll	ll	lm	lm	ll	lm	ll	ll	ll	ll	ll	ll	lm	lm	ll	lm	lm	ll	lm	ll
LG1_HB_2439_s70h2	F_1079977_L1_70_2	LG1	<hkxhk>	{00}	(hh,hk,kk)	hh	hk	hk	hh	hh	hk	kk	hk	kk	hh	hk	hk	kk	hh	kk	hk	hh	hh	hh	hk	kk	hk	hh	kk	kk	kk	hk	hk	kk	hk	hk	kk	kk	hk	hk	kk	hh	hk	hh	hk	hk	hk	kk	kk
LG1_HB_2439_s70h2	F_1079972_L1_70_2	LG1	<nnxnp>	{-1}	(nn,np)	np	np	nn	np	np	nn	nn	np	nn	np	np	nn	nn	np	nn	nn	np	np	np	nn	nn	np	np	nn	nn	nn	nn	np	nn	np	nn	nn	nn	np	np	nn	np	np	np	nn	nn	np	nn	nn
LG1_HB_2442_s74h2	F_1080641_L1_74_2	LG1	<lmxll>	{1-}	(ll,lm)	lm	lm	lm	lm	lm	lm	ll	ll	ll	ll	ll	lm	ll	ll	ll	lm	lm	lm	lm	lm	ll	ll	ll	lm	ll	ll	lm	ll	ll	lm	ll	ll	ll	ll	ll	ll	lm	lm	ll	lm	lm	ll	lm	ll
LG1_HB_2442_s74h2	F_1080640_L1_74_2	LG1	<hkxhk>	{01}	(hh,hk,kk)	hh	hk	hh	hh	hk	hh	hk	hk	hk	kk	kk	hk	hk	kk	hk	hh	hk	hk	hk	hh	kk	kk	kk	hh	hk	hk	hh	hk	hk	hh	kk	hk	hk	kk	hk	hk	hk	hh	hk	hh	hh	hk	hh	hk
LG1_HB_2442_s74h2	F_1080637_L1_74_2	LG1	<nnxnp>	{-0}	(nn,np)	np	nn	np	np	nn	np	np	np	np	nn	nn	nn	np	nn	np	np	nn	nn	nn	np	nn	nn	nn	np	np	np	np	np	np	np	nn	np	np	nn	np	np	nn	np	np	np	np	np	np	np
LG1_HB_2448_s84h2	F_1082432_L1_84_2	LG1	<lmxll>	{1-}	(ll,lm)	lm	lm	ll	lm	ll	ll	lm	ll	lm	ll	ll	ll	ll	ll	lm	lm	lm	ll	lm	lm	ll	ll	ll	lm	ll	lm	lm	lm	ll	lm	ll	lm	ll	ll	ll	ll	lm	lm	ll	ll	lm	ll	lm	ll
LG1_HB_2448_s84h2	F_1082439_L1_84_2	LG1	<lmxll>	{1-}	(ll,lm)	lm	lm	ll	lm	ll	ll	lm	ll	lm	ll	ll	ll	ll	ll	lm	lm	lm	ll	lm	lm	ll	ll	ll	lm	ll	lm	lm	lm	ll	lm	ll	--	ll	ll	ll	ll	lm	lm	ll	ll	lm	ll	lm	ll
LG1_HB_2448_s84h2	F_1082444_L1_84_2	LG1	<lmxll>	{1-}	(ll,lm)	lm	lm	ll	lm	ll	ll	lm	ll	lm	ll	ll	ll	ll	ll	lm	lm	lm	ll	lm	lm	ll	ll	ll	lm	ll	lm	lm	lm	ll	lm	ll	lm	ll	ll	ll	ll	lm	lm	ll	ll	lm	ll	lm	ll
LG1_HB_2448_s84h2	F_1082449_L1_84_2	LG1	<lmxll>	{1-}	(ll,lm)	lm	lm	ll	lm	ll	ll	lm	ll	lm	ll	ll	ll	ll	ll	lm	lm	lm	ll	lm	lm	ll	ll	ll	lm	ll	lm	lm	lm	ll	lm	ll	lm	ll	ll	ll	ll	lm	lm	ll	ll	lm	ll	lm	ll
LG1_HB_2476_s81h2	F_1089798_L3_81_2	LG1	<hkxhk>	{11}	(hh,hk,kk)	kk	hk	hk	kk	kk	hk	hh	hk	hh	kk	hk	hk	hh	kk	hh	hk	kk	kk	kk	hk	hh	hk	kk	hh	hh	hh	hk	hk	hh	hk	hk	hh	hh	hk	hk	hh	kk	hk	kk	hk	hk	hk	hh	hh
LG1_HB_2476_s81h2	F_1089803_L3_81_2	LG1	<hkxhk>	{11}	(hh,hk,kk)	kk	hk	hk	kk	kk	hk	hh	hk	hh	kk	hk	hk	hh	kk	hh	hk	kk	kk	kk	hk	hh	hk	kk	hh	hh	hh	hk	hk	hh	hk	hk	hh	hh	hk	hk	hh	kk	hk	kk	hk	hk	hk	hh	hh
LG1_HB_2523_s62h2	F_1099412_L7_62_2	LG1	<lmxll>	{0-}	(ll,lm)	ll	lm	ll	ll	ll	ll	lm	lm	lm	ll	lm	ll	lm	ll	lm	ll	--	ll	ll	ll	lm	lm	ll	lm	lm	lm	ll	lm	lm	lm	ll	--	--	lm	lm	lm	ll	lm	ll	ll	ll	lm	ll	lm
LG1_HB_2523_s62h2	F_1099420_L7_62_2	LG1	<lmxll>	{0-}	(ll,lm)	ll	lm	ll	ll	ll	ll	lm	lm	lm	ll	lm	ll	lm	ll	lm	ll	ll	ll	ll	ll	lm	lm	ll	lm	lm	lm	ll	lm	lm	lm	ll	lm	lm	lm	lm	lm	ll	lm	ll	ll	ll	lm	ll	lm
LG1_HB_2588_s129h3	F_1111607_L15_129_3	LG1	<hkxhk>	{11}	(hh,hk,kk)	kk	hk	hk	kk	kk	hk	hh	hk	hh	kk	hk	hk	hh	kk	hh	hk	kk	kk	kk	hk	hh	hk	kk	hh	hh	hh	hk	hk	hh	hk	hk	hh	hh	hk	hk	hh	kk	hk	kk	hk	hk	hk	hh	hh
F_1113057_L1_89_3	F_1113057_L1_89_3	LG1	<nnxnp>	{-1}	(nn,np)	nn	nn	nn	nn	np	nn	nn	nn	nn	np	np	np	nn	np	nn	nn	np	np	np	nn	np	np	np	nn	nn	nn	nn	nn	nn	nn	np	nn	nn	np	nn	nn	nn	nn	nn	nn	nn	nn	nn	nn
LG1_HB_2599_s103h3	F_1114742_L3_103_3	LG1	<nnxnp>	{-0}	(nn,np)	nn	nn	np	nn	nn	np	np	nn	np	nn	nn	np	np	nn	np	np	nn	nn	nn	np	np	nn	nn	np	np	np	np	nn	np	nn	np	np	np	nn	nn	np	nn	nn	nn	np	np	nn	np	np
LG1_HB_2599_s103h3	F_1114720_L3_103_3	LG1	<lmxll>	{0-}	(ll,lm)	ll	lm	ll	ll	ll	ll	lm	lm	lm	ll	lm	ll	lm	ll	lm	ll	ll	ll	ll	ll	lm	lm	lm	lm	lm	lm	ll	lm	lm	lm	ll	lm	lm	lm	lm	lm	ll	lm	ll	ll	ll	lm	ll	lm
F_1079904_L1_67_2	F_1079904_L1_67_2	LG1	<hkxhk>	{00}	(hh,hk,kk)	hh	hk	hk	hh	hh	hk	kk	hk	kk	hh	hk	hk	kk	hh	kk	hk	hh	hh	hh	hk	kk	hk	hh	kk	kk	kk	hk	hk	kk	hk	hk	kk	kk	hk	hk	kk	hh	hk	hh	hk	hk	hk	kk	kk
LG1_HB_3001_s56h1	R_21291785_L1_56_1	LG1	<nnxnp>	{-0}	(nn,np)	np	np	np	np	nn	np	np	np	np	nn	nn	nn	np	nn	np	np	nn	nn	nn	np	nn	np	nn	np	np	np	np	np	np	np	nn	np	np	nn	np	np	np	np	np	np	np	np	np	np
GD_00152_L1_42_1	GD_00152_L1_42_1	LG1	<hkxhk>	{00}	(hh,hk,kk)	hh	hh	hk	hh	hh	hk	kk	kk	kk	hh	hk	hk	kk	hh	kk	hk	hh	hh	hh	hk	kk	hk	hk	kk	kk	kk	hk	kk	kk	hk	hk	kk	kk	hk	hk	kk	hh	hk	hh	hk	hk	hk	hk	kk
R_11532952_L1_PA	R_11532952_L1_PA	LG1	<lmxll>	{1-}	(ll,lm)	lm	lm	lm	lm	lm	lm	ll	ll	ll	lm	ll	lm	ll	lm	ll	lm	lm	lm	lm	lm	ll	ll	ll	lm	ll	ll	lm	ll	ll	lm	lm	ll	ll	ll	ll	ll	lm	lm	lm	lm	lm	ll	lm	ll
R_13093630_L1_PA	R_13093630_L1_PA	LG1	<nnxnp>	{-0}	(nn,np)	nn	nn	np	nn	nn	np	np	np	np	nn	nn	nn	np	nn	np	np	nn	nn	nn	np	np	nn	nn	np	np	np	np	np	np	nn	np	np	np	nn	np	np	nn	nn	nn	np	np	np	np	np
LG1_HB_3022	GD_02538_L1_PA	LG1	<hkxhk>	{01}	(hh,hk,kk)	hh	hk	hh	hh	kk	hh	hk	hk	hk	kk	kk	kk	hk	kk	hh	hh	hk	hk	hk	hh	kk	kk	kk	hh	hk	hk	hh	hh	hk	hh	kk	hk	hk	kk	hk	hk	hk	hh	hk	hh	hh	hk	hh	hk
cR_14519247_L1_PA	R_14519247_L1_PA	LG1	<hkxhk>	{10}	(hh,hk,kk)	kk	hk	kk	kk	hk	kk	hk	hk	hk	hh	hh	hk	hk	hh	hk	kk	hk	hk	hk	kk	hh	hh	hh	kk	hk	hk	kk	hk	hk	kk	hh	hk	hk	hh	hk	hk	hk	kk	hk	kk	kk	hk	kk	hk
LG1_HB_3023	R_14699213_L1_PA	LG1	<hkxhk>	{01}	(hh,hk,kk)	hh	hk	hh	hh	hk	hh	hk	hk	hk	kk	kk	hk	hk	kk	hk	hh	hk	hk	hk	hh	kk	kk	kk	hh	hk	hk	hh	hk	hk	hh	kk	hk	hk	kk	hk	hk	hk	hh	hk	hh	hh	hk	hh	hk
LG1_HB_3038	R_29128835_L1_PA	LG1	<lmxll>	{1-}	(ll,lm)	lm	lm	ll	lm	ll	ll	lm	ll	lm	ll	ll	ll	ll	ll	lm	lm	lm	ll	lm	lm	ll	ll	ll	lm	ll	ll	lm	lm	ll	lm	ll	ll	ll	ll	ll	ll	lm	lm	ll	ll	lm	ll	lm	ll
LG1_HB_3045	R_30649026_L1_PA	LG1	<nnxnp>	{-1}	(nn,np)	nn	nn	np	nn	np	nn	nn	nn	nn	np	np	np	nn	np	nn	nn	nn	np	nn	nn	np	nn	np	nn	np	nn	nn	nn	nn	nn	np	nn	nn	np	nn	np	nn	nn	nn	nn	nn	nn	nn	nn
LG1_HB_3052	R_34439805_L1_PA	LG1	<lmxll>	{1-}	(ll,lm)	lm	lm	ll	lm	ll	ll	lm	ll	lm	ll	ll	ll	ll	ll	lm	lm	lm	ll	lm	lm	ll	ll	ll	lm	ll	ll	lm	lm	ll	lm	ll	lm	ll	ll	ll	ll	lm	lm	ll	ll	lm	ll	lm	ll
LG1_HB_434	F_0197428_L13_PA	LG1	<hkxhk>	{11}	(h-,kk)	kk	h-	h-	kk	kk	h-	h-	h-	h-	kk	h-	h-	h-	kk	h-	h-	kk	kk	kk	h-	h-	h-	kk	h-	h-	h-	h-	h-	h-	h-	h-	h-	h-	h-	h-	h-	kk	h-	kk	h-	h-	h-	h-	h-
LG1_HB_434	F_0197414_L13_PA	LG1	<hkxhk>	{11}	(hh,hk,kk)	kk	hk	hk	kk	kk	hk	hh	hk	hh	kk	hk	hk	hh	kk	hh	hk	kk	kk	kk	hk	hh	hk	kk	hh	hh	hh	hk	hk	hh	hk	hk	hh	hh	hk	hk	hh	kk	hk	kk	hk	hk	hk	hh	hh
LG1_HB_435	F_0197736_L13_PA	LG1	<hkxhk>	{11}	(h-,kk)	kk	h-	h-	kk	kk	h-	h-	h-	h-	kk	h-	h-	h-	kk	h-	h-	--	kk	kk	h-	h-	h-	kk	h-	h-	h-	h-	h-	h-	h-	h-	h-	h-	h-	h-	h-	kk	h-	kk	h-	h-	h-	h-	h-
LG1_HB_435	F_0197737_L13_PA	LG1	<hkxhk>	{11}	(h-,kk)	kk	h-	h-	kk	kk	h-	h-	h-	h-	kk	h-	h-	h-	kk	h-	h-	--	kk	kk	h-	h-	h-	kk	h-	h-	h-	h-	h-	h-	h-	h-	h-	h-	h-	h-	h-	kk	h-	kk	h-	h-	h-	h-	h-
F_0313817_L15_PA	F_0313817_L15_PA	LG1	<hkxhk>	{11}	(hh,hk,kk)	kk	hk	hk	kk	kk	hk	hh	hk	hh	kk	hk	hk	hh	kk	hh	hk	kk	kk	kk	hk	hh	hk	kk	hh	hh	hh	hk	hk	hh	hk	hk	hh	hh	hk	hk	hh	kk	hk	kk	hk	hk	hk	hh	hh
LG1_HB_849	F_0400910_L17_PA	LG1	<lmxll>	{1-}	(ll,lm)	lm	ll	lm	lm	lm	lm	ll	ll	ll	lm	ll	lm	ll	lm	ll	lm	lm	lm	lm	lm	ll	ll	lm	ll	ll	ll	lm	ll	ll	ll	lm	ll	ll	ll	ll	ll	lm	ll	lm	lm	lm	ll	ll	ll
LG1_HB_849	F_0400921_L17_PA	LG1	<nnxnp>	{-1}	(nn,np)	np	np	nn	np	np	nn	nn	np	nn	np	np	nn	nn	np	nn	nn	np	np	np	nn	nn	np	np	nn	nn	nn	nn	np	nn	np	nn	nn	nn	np	np	nn	np	np	np	nn	nn	np	nn	nn
LG1_HB_876	F_0411213_L1_PA	LG1	<hkxhk>	{00}	(hh,hk,kk)	hh	hk	hk	hh	hh	hk	kk	hk	kk	hh	hk	hk	kk	hh	kk	hk	--	hh	hh	hk	kk	hk	hh	kk	kk	kk	hk	hk	kk	hk	hk	kk	kk	hk	hk	kk	hh	hk	hh	hk	hk	hk	hk	kk
LG1_HB_876	F_0411217_L1_PA	LG1	<hkxhk>	{00}	(hh,hk,kk)	hh	hk	hk	hh	hh	hk	kk	hk	kk	hh	hk	hk	kk	hh	kk	hk	hh	hh	hh	hk	kk	hk	hh	kk	kk	kk	hk	hk	kk	hk	hk	kk	kk	hk	hk	kk	hh	hk	hh	hk	hk	hk	hk	kk
LG1_HB_876	F_0411216_L1_PA	LG1	<hkxhk>	{11}	(hh,hk,kk)	kk	hk	hk	kk	kk	hk	hh	hk	hh	kk	hk	hk	hh	kk	hh	hk	kk	kk	kk	hk	hh	hk	kk	hh	hh	hh	hk	hk	hh	hk	hk	hh	hh	hk	hk	hh	kk	hk	kk	hk	hk	hk	hk	hh
LG1_HB_876	F_0411211_L1_PA	LG1	<lmxll>	{0-}	(ll,lm)	ll	lm	ll	ll	ll	ll	lm	lm	lm	ll	lm	ll	lm	ll	lm	ll	ll	ll	ll	ll	lm	lm	ll	lm	lm	lm	ll	lm	lm	lm	ll	lm	lm	lm	lm	lm	ll	lm	ll	ll	ll	lm	ll	lm
LG1_HB_877	F_0411240_L1_PA	LG1	<hkxhk>	{11}	(hh,hk,kk)	kk	hk	hk	kk	kk	hk	hh	hk	hh	kk	hk	hk	hh	kk	hh	hk	kk	kk	kk	hk	hh	hk	kk	hh	hh	hh	hk	hk	hh	hk	hk	hh	hh	hk	hk	hh	kk	hk	kk	hk	hk	hk	hh	hh
LG1_HB_877	F_0411246_L1_PA	LG1	<hkxhk>	{00}	(hh,hk,kk)	hh	hk	hk	hh	hh	hk	kk	hk	kk	hh	hk	hk	kk	hh	kk	hk	hh	hh	hh	hk	kk	hk	hh	kk	kk	kk	hk	hk	kk	hk	hk	kk	kk	hk	hk	kk	hh	hk	hh	hk	hk	hk	kk	kk
LG1_HB_878	F_0411306_L1_PA	LG1	<nnxnp>	{-1}	(nn,np)	np	np	nn	np	np	nn	nn	np	nn	np	np	nn	nn	np	nn	nn	np	np	np	nn	nn	np	np	nn	nn	nn	nn	np	nn	np	nn	nn	nn	np	np	nn	np	np	np	nn	nn	np	nn	nn
LG1_HB_879	$F_0411415z_LG1_PA	LG1	<lmxll>	{0-}	(ll,lm)	ll	lm	ll	ll	ll	ll	lm	lm	lm	ll	lm	ll	lm	ll	lm	ll	ll	ll	ll	ll	lm	lm	ll	lm	lm	lm	ll	lm	lm	lm	ll	lm	lm	lm	lm	lm	ll	lm	ll	ll	ll	lm	ll	lm
LG1_HB_880	F_0411478_L1_PA	LG1	<nnxnp>	{-0}	(nn,np)	nn	nn	np	nn	nn	np	np	np	np	nn	nn	np	np	nn	np	np	nn	nn	nn	np	np	nn	nn	np	np	np	np	nn	np	nn	np	np	np	nn	nn	np	nn	nn	nn	np	np	nn	np	np
LG1_HB_880	F_0411493_L1_PA	LG1	<nnxnp>	{-0}	(nn,np)	nn	nn	np	nn	nn	np	np	np	np	nn	nn	np	np	nn	np	np	nn	nn	nn	np	np	nn	nn	np	np	np	np	nn	np	nn	np	np	np	nn	nn	np	nn	nn	nn	np	np	nn	np	np
LG1_HB_880	F_0411491_L1_PA	LG1	<hkxhk>	{10}	(hh,hk,kk)	hk	hh	kk	hk	hk	kk	hk	hk	hk	hk	hh	kk	hk	hk	hk	kk	hk	hk	hk	kk	hk	hh	hh	hk	hk	hk	kk	hh	hk	hh	kk	hk	hk	hh	hh	hk	hk	hh	hk	kk	kk	hh	kk	hk
LG1_HB_880	R_4746500_L1_PA	LG1	<nnxnp>	{-1}	(nn,np)	np	np	nn	np	np	nn	nn	nn	nn	np	np	nn	nn	np	nn	nn	np	np	np	nn	nn	np	np	nn	nn	nn	nn	np	nn	np	nn	nn	nn	np	np	nn	np	np	np	nn	nn	np	nn	nn
LG1_HB_887	F_0415507_L1_PA	LG1	<lmxll>	{0-}	(ll,lm)	ll	ll	ll	ll	ll	ll	lm	lm	lm	ll	lm	ll	lm	ll	lm	ll	ll	ll	ll	ll	lm	lm	lm	lm	lm	lm	ll	lm	lm	lm	ll	lm	lm	lm	lm	lm	ll	lm	ll	ll	ll	lm	ll	lm
LG1_HB_887	F_0415516_L1_PA	LG1	<nnxnp>	{-0}	(nn,np)	nn	nn	np	nn	nn	np	np	np	np	nn	nn	np	np	nn	np	np	nn	nn	nn	np	np	nn	nn	np	np	np	np	np	np	nn	np	np	np	nn	nn	np	nn	nn	nn	np	np	nn	np	np
LG1_HB_887	F_0415504_L1_PA	LG1	<nnxnp>	{-1}	(nn,np)	np	np	nn	np	np	nn	nn	nn	nn	np	np	nn	nn	np	nn	nn	np	np	np	nn	nn	np	np	nn	nn	nn	nn	nn	nn	np	nn	nn	nn	np	np	nn	np	np	np	nn	nn	np	nn	nn
LG1_HB_887	F_0415526_L1_PA	LG1	<nnxnp>	{-1}	(nn,np)	np	np	nn	np	np	nn	nn	nn	nn	np	np	nn	nn	np	nn	nn	np	np	np	nn	nn	np	np	nn	nn	nn	nn	nn	nn	np	nn	nn	nn	np	np	nn	np	np	np	nn	nn	np	nn	nn
LG1_HB_890	F_0417007_L1_PA	LG1	<nnxnp>	{-0}	(nn,np)	nn	nn	np	nn	nn	np	np	np	np	nn	nn	np	np	nn	np	np	nn	nn	nn	np	np	nn	nn	np	np	np	np	np	np	nn	np	np	np	nn	nn	np	nn	nn	nn	np	np	nn	np	np
LG1_HB_890	GD_02428_L1_PA	LG1	<nnxnp>	{-0}	(nn,np)	nn	nn	np	nn	nn	np	np	np	np	nn	nn	np	np	nn	np	np	nn	nn	nn	np	np	nn	nn	np	np	np	np	np	np	nn	np	np	np	nn	nn	np	nn	nn	nn	np	np	nn	np	np
LG1_HB_891	F_0417197_L1_PA	LG1	<nnxnp>	{-0}	(nn,np)	nn	nn	np	nn	nn	np	np	np	np	nn	nn	np	np	nn	np	np	nn	nn	nn	np	np	nn	nn	np	np	np	np	np	np	nn	np	np	np	nn	nn	np	nn	nn	nn	np	np	nn	np	np
LG1_HB_891	F_0417203_L1_PA	LG1	<lmxll>	{1-}	(ll,lm)	lm	lm	lm	lm	lm	lm	ll	ll	ll	lm	ll	lm	ll	lm	ll	lm	lm	lm	lm	lm	ll	ll	ll	lm	ll	ll	lm	ll	ll	ll	lm	ll	ll	ll	ll	ll	lm	ll	lm	lm	lm	ll	lm	ll
LG1_HB_892	R_9907051_L1_PA	LG1	<lmxll>	{0-}	(ll,lm)	ll	ll	ll	ll	ll	ll	lm	lm	lm	ll	lm	ll	lm	ll	lm	ll	--	ll	ll	ll	lm	lm	lm	ll	lm	lm	ll	lm	lm	lm	ll	lm	lm	lm	lm	lm	ll	lm	ll	ll	ll	lm	ll	lm
LG1_HB_893	F_0417946_L1_PA	LG1	<hkxhk>	{11}	(hh,hk,kk)	kk	kk	hk	kk	kk	hk	hh	--	hh	kk	hk	hk	hh	kk	hh	hk	kk	kk	kk	hk	hh	hk	hk	hk	--	--	hk	hh	--	hk	hk	hh	--	hk	hk	--	kk	kk	kk	hk	hk	hk	hk	hh
LG1_HB_893	F_0417957_L1_PA	LG1	<hkxhk>	{00}	(hh,hk,kk)	hh	hh	hk	hh	hh	hk	kk	kk	kk	hh	hk	hk	kk	hh	kk	hk	hh	hh	hh	hk	kk	hk	hk	hk	kk	kk	hk	kk	kk	hk	hk	kk	kk	hk	hk	kk	hh	hh	hh	hk	hk	hk	hk	kk
LG1_HB_895	F_0418576_L1_PA	LG1	<nnxnp>	{-0}	(nn,np)	nn	nn	np	nn	nn	np	np	np	np	nn	nn	np	np	nn	np	np	nn	nn	nn	np	np	nn	nn	np	np	np	np	np	np	nn	np	np	np	nn	nn	np	nn	nn	nn	np	np	nn	np	np
LG1_HB_895	F_0418563_L1_PA	LG1	<hkxhk>	{11}	(hh,hk,kk)	kk	kk	hk	kk	kk	hk	hh	hh	hh	kk	hk	hk	hh	kk	hh	hk	kk	kk	kk	hk	hh	hk	hk	hk	hh	hh	hk	hh	hh	hk	hk	hh	hh	hk	hk	hh	kk	hk	kk	hk	hk	hk	hk	hh
LG1_HB_895	F_0418589_L1_PA	LG1	<lmxll>	{0-}	(ll,lm)	ll	ll	ll	ll	ll	ll	lm	lm	lm	ll	lm	ll	lm	ll	lm	ll	ll	ll	ll	ll	lm	lm	lm	ll	lm	lm	ll	lm	lm	lm	ll	lm	lm	lm	lm	lm	ll	lm	ll	ll	ll	lm	ll	lm
R_9351463_L1_PA	R_9351463_L1_PA	LG1	<lmxll>	{1-}	(ll,lm)	lm	lm	lm	lm	lm	lm	ll	ll	ll	lm	ll	lm	ll	lm	ll	lm	lm	lm	lm	lm	ll	ll	ll	lm	ll	ll	lm	ll	ll	ll	lm	ll	ll	ll	ll	ll	lm	ll	lm	lm	lm	ll	lm	ll
LG1_HB_897	F_0419285_L1_PA	LG1	<lmxll>	{1-}	(ll,lm)	lm	lm	lm	lm	lm	lm	ll	ll	ll	lm	ll	lm	ll	lm	ll	lm	lm	lm	lm	lm	ll	ll	ll	lm	ll	ll	lm	ll	ll	lm	lm	ll	ll	ll	ll	ll	lm	lm	lm	lm	lm	ll	lm	ll
LG1_HB_897	F_0419286_L1_PA	LG1	<lmxll>	{1-}	(ll,lm)	lm	lm	lm	lm	lm	lm	ll	ll	ll	lm	ll	lm	ll	lm	ll	lm	lm	lm	lm	lm	ll	ll	ll	lm	ll	ll	lm	ll	ll	lm	lm	ll	ll	ll	ll	ll	lm	lm	lm	lm	lm	ll	lm	ll
LG1_HB_897	R_11485470_L1_PA	LG1	<lmxll>	{1-}	(ll,lm)	lm	lm	lm	lm	lm	lm	ll	ll	ll	lm	ll	lm	ll	lm	ll	lm	lm	lm	lm	lm	ll	ll	ll	lm	ll	ll	lm	ll	ll	lm	lm	ll	ll	ll	ll	ll	lm	lm	lm	lm	lm	ll	lm	ll
LG1_HB_897.5	GD_01815_L1_PA	LG1	<lmxll>	{1-}	(ll,lm)	lm	lm	lm	lm	lm	lm	ll	ll	ll	lm	ll	lm	ll	lm	ll	lm	lm	lm	lm	lm	ll	ll	ll	lm	ll	ll	lm	ll	ll	lm	lm	ll	ll	ll	ll	ll	lm	lm	lm	lm	lm	ll	lm	ll
LG1_HB_897.5	R_11503910_L1_PA	LG1	<lmxll>	{1-}	(ll,lm)	lm	lm	lm	lm	lm	lm	ll	ll	ll	lm	ll	lm	ll	lm	ll	lm	lm	lm	lm	lm	ll	ll	ll	lm	ll	ll	lm	ll	ll	lm	lm	ll	ll	ll	ll	ll	lm	lm	lm	lm	lm	ll	lm	ll
LG1_HB_899	R_12194485_L1_PA	LG1	<nnxnp>	{-1}	(nn,np)	np	np	nn	np	np	nn	nn	nn	nn	--	--	nn	nn	np	nn	nn	np	np	np	nn	nn	np	np	nn	nn	nn	nn	nn	nn	np	nn	nn	nn	np	nn	nn	np	np	np	nn	nn	np	nn	nn
LG1_HB_899	F_0419771_L1_PA	LG1	<hkxhk>	{00}	(hh,hk,kk)	hh	hh	hk	hh	hh	hk	kk	kk	kk	hk	hk	hk	kk	hh	kk	hk	hh	hh	hh	hk	kk	hk	hk	hk	kk	kk	hk	kk	kk	hh	hk	kk	kk	hk	kk	kk	hh	hh	hh	hk	hk	hk	hk	kk
LG1_HB_899	R_12196570_L1_PA	LG1	<hkxhk>	{11}	(h-,kk)	kk	kk	h-	kk	kk	h-	h-	h-	h-	h-	h-	h-	h-	kk	h-	h-	kk	kk	h-	h-	h-	h-	h-	h-	h-	h-	h-	h-	h-	kk	h-	h-	h-	h-	h-	h-	kk	kk	kk	h-	h-	h-	h-	h-
LG1_HB_900	F_0420066_L1_PA	LG1	<nnxnp>	{-1}	(nn,np)	np	np	nn	np	np	nn	nn	nn	nn	np	np	np	nn	np	nn	nn	np	np	np	nn	nn	np	np	nn	nn	nn	nn	nn	nn	np	nn	nn	nn	np	nn	nn	np	np	np	nn	nn	np	nn	nn
LG1_HB_900.5	R_12382050_L1_PA	LG1	<nnxnp>	{-1}	(nn,np)	np	np	nn	np	np	nn	nn	nn	nn	np	np	np	nn	np	nn	nn	np	np	np	nn	nn	np	np	nn	nn	nn	nn	nn	nn	np	nn	nn	nn	np	nn	nn	np	np	np	nn	nn	np	nn	nn
LG1_HB_900.5	R_12392481_L1_PA	LG1	<lmxll>	{1-}	(ll,lm)	lm	lm	lm	lm	lm	lm	ll	ll	ll	ll	ll	lm	ll	ll	ll	lm	lm	lm	lm	lm	ll	ll	ll	lm	ll	ll	lm	ll	ll	lm	lm	ll	ll	ll	ll	ll	lm	lm	lm	lm	lm	ll	lm	ll
LG1_HB_901	F_0420170_L1_PA	LG1	<hkxhk>	{01}	(hh,hk,kk)	hh	hk	hh	hk	hk	hh	hk	hk	hk	kk	kk	hk	hk	kk	hk	hh	hk	hk	hk	hh	hk	kk	kk	hh	hk	hk	hh	hk	hk	hk	kk	hk	hk	kk	hk	hk	hk	hk	kk	hh	hh	hk	hh	hk
LG1_HB_901	F_0420150_L1_PA	LG1	<nnxnp>	{-0}	(nn,np)	np	nn	np	nn	nn	np	np	np	np	nn	nn	nn	np	nn	np	np	nn	nn	nn	np	np	nn	nn	np	np	np	np	np	np	nn	nn	np	np	nn	np	np	nn	nn	nn	np	np	np	np	np
LG1_HB_901	F_0420129_L1_PA	LG1	<hkxhk>	{10}	(hh,hk,kk)	kk	hk	kk	kk	hk	kk	hk	hk	hk	hh	hh	hk	hk	hh	hk	kk	hk	hk	hk	kk	hk	hh	hh	kk	hk	hk	kk	hk	hk	hk	hh	hk	hk	hh	hk	hk	hk	hk	hh	kk	kk	hk	kk	hk
LG1_HB_902	F_0420895_L1_PA	LG1	<hkxhk>	{01}	(hh,hk,kk)	hk	hk	hh	hk	hk	hh	hk	hk	hk	kk	kk	hk	hk	kk	hk	hh	hk	hk	hk	hh	hk	kk	kk	hh	hk	hk	hh	hk	hk	hk	hk	hk	hk	kk	hk	hk	hk	hk	hk	hh	hh	hk	hh	hk
LG1_HB_902	F_0420896_L1_PA	LG1	<hkxhk>	{01}	(hh,hk,kk)	hk	hk	hh	hk	hk	hh	hk	hk	hk	kk	kk	hk	hk	kk	hk	hh	hk	hk	hk	hh	hk	kk	kk	hh	hk	hk	hh	hk	hk	hk	hk	hk	hk	kk	hk	hk	hk	hk	hk	hh	hh	hk	hh	hk
LG1_HB_902	F_0420884_L1_PA	LG1	<lmxll>	{1-}	(ll,lm)	lm	lm	lm	lm	lm	lm	ll	ll	ll	ll	ll	lm	ll	ll	ll	lm	lm	lm	lm	lm	ll	ll	ll	lm	ll	ll	lm	ll	ll	lm	ll	ll	ll	ll	ll	ll	lm	lm	lm	lm	lm	ll	lm	ll
LG1_HB_902	F_0420891_L1_PA	LG1	<nnxnp>	{-1}	(nn,np)	np	np	nn	np	np	nn	nn	nn	nn	np	np	np	nn	np	nn	nn	np	np	np	nn	nn	np	np	nn	nn	nn	nn	nn	nn	np	nn	nn	nn	np	nn	nn	np	np	np	nn	nn	nn	nn	nn
LG1_HB_902	F_0420924_L1_PA	LG1	<nnxnp>	{-0}	(nn,np)	nn	nn	np	nn	nn	np	np	np	np	nn	nn	nn	np	nn	np	np	nn	nn	nn	np	np	nn	nn	np	np	np	np	np	np	nn	np	np	np	nn	np	np	nn	nn	nn	np	np	np	np	np
LG1_HB_902	R_13037789_L1_PA	LG1	<nnxnp>	{-0}	(nn,np)	nn	nn	np	nn	nn	np	np	np	np	nn	nn	nn	np	nn	np	np	nn	nn	nn	np	np	nn	nn	np	np	np	np	np	np	nn	np	np	np	nn	np	np	nn	nn	nn	np	np	np	np	np
LG1_HB_902	F_0420898_L1_PA	LG1	<hkxhk>	{10}	(hh,hk,kk)	hk	hk	kk	hk	hk	kk	hk	hk	hk	hh	hh	hk	hk	hh	hk	kk	hk	hk	hk	kk	hk	hh	hh	kk	hk	hk	kk	hk	hk	hk	hk	hk	hk	hh	hk	hk	hk	hk	hk	kk	kk	hk	kk	hk
LG1_HB_905	F_0421635_L1_PA	LG1	<hkxhk>	{01}	(hh,hk,kk)	hh	hk	hh	hh	hk	hh	hk	hk	hk	kk	kk	hk	hk	kk	hk	hh	hk	hk	hk	hh	hk	kk	kk	hh	hk	hk	hh	hk	hk	hk	kk	hk	hk	kk	hk	hk	hk	hk	kk	hh	hh	hk	hh	hk
LG1_HB_905	F_0421638_L1_PA	LG1	<nnxnp>	{-0}	(nn,np)	np	nn	np	np	nn	np	np	np	np	nn	nn	nn	np	nn	np	np	nn	nn	nn	np	np	nn	nn	np	np	np	np	np	np	nn	nn	np	np	nn	np	np	nn	nn	nn	np	np	np	np	np
LG1_HB_905.5	R_14001081_L1_PA	LG1	<nnxnp>	{-0}	(nn,np)	np	nn	np	np	nn	np	np	np	np	nn	nn	nn	np	nn	np	np	nn	nn	nn	np	np	nn	nn	np	np	np	np	np	np	nn	nn	np	np	nn	np	np	nn	nn	nn	np	np	np	np	np
LG1_HB_906	F_0422078_L1_PA	LG1	<lmxll>	{1-}	(ll,lm)	lm	lm	lm	lm	lm	lm	ll	ll	ll	ll	ll	lm	ll	ll	ll	lm	lm	lm	lm	lm	ll	ll	ll	lm	ll	ll	lm	ll	ll	lm	ll	ll	ll	ll	ll	ll	lm	lm	ll	lm	lm	ll	lm	ll
LG1_HB_906	F_0422075_L1_PA	LG1	<nnxnp>	{-0}	(nn,np)	np	nn	np	np	nn	np	np	np	np	nn	nn	nn	np	nn	np	np	nn	nn	nn	np	nn	nn	nn	np	np	np	np	np	np	nn	nn	np	np	nn	np	np	nn	nn	np	np	np	np	np	np
LG1_HB_906	F_0422080_L1_PA	LG1	<nnxnp>	{-0}	(nn,np)	np	nn	np	np	nn	np	np	np	np	nn	nn	nn	np	nn	np	np	nn	nn	nn	np	nn	nn	nn	np	np	np	np	np	np	nn	nn	np	np	nn	np	np	nn	nn	np	np	np	np	np	np
LG1_HB_907	F_0423030_L1_PA	LG1	<hkxhk>	{01}	(hh,hk,kk)	hh	hk	hh	hh	hk	hh	hk	hk	hk	kk	kk	hk	hk	kk	hk	hh	hk	hk	hk	hh	kk	kk	kk	hh	hk	hk	hh	hk	hk	hh	kk	hk	hk	kk	hk	hk	hk	hh	hk	hh	hh	hk	hh	hk
LG1_HB_908	R_14662213_L1_PA	LG1	<nnxnp>	{-0}	(nn,np)	np	nn	np	np	nn	np	np	np	np	nn	nn	nn	np	nn	np	np	nn	nn	nn	np	nn	nn	nn	np	np	np	np	np	np	np	nn	np	np	nn	np	np	nn	np	np	np	np	np	np	np
LG1_HB_909	F_0423617_L1_PA	LG1	<lmxll>	{1-}	(ll,lm)	lm	lm	lm	--	lm	lm	ll	ll	ll	ll	ll	lm	ll	ll	ll	lm	lm	lm	lm	lm	ll	ll	ll	lm	ll	ll	lm	ll	ll	lm	ll	ll	ll	ll	ll	ll	lm	lm	ll	lm	lm	ll	lm	ll
LG1_HB_909	R_14836061_L1_PA	LG1	<lmxll>	{1-}	(ll,lm)	lm	lm	--	--	lm	--	ll	ll	ll	ll	ll	lm	ll	ll	ll	--	lm	lm	lm	lm	ll	ll	ll	--	ll	ll	--	ll	ll	--	ll	ll	ll	ll	ll	ll	lm	--	ll	lm	lm	ll	--	ll
LG1_HB_909	F_0423637_L1_PA	LG1	<lmxll>	{1-}	(ll,lm)	lm	lm	lm	lm	lm	lm	ll	ll	ll	ll	ll	lm	ll	ll	ll	lm	lm	lm	lm	lm	ll	ll	ll	lm	ll	ll	lm	ll	ll	lm	ll	ll	ll	ll	ll	ll	lm	lm	ll	lm	lm	ll	lm	ll
LG1_HB_909	F_0423612_L1_PA	LG1	<hkxhk>	{10}	(hh,hk,kk)	kk	hk	kk	kk	hk	kk	hk	hk	hk	hh	hh	hk	hk	hh	hk	kk	hk	hk	hk	kk	hh	hh	hh	kk	hk	hk	kk	hk	hk	kk	hh	hk	hk	hh	hk	hk	hk	kk	hk	kk	kk	hk	kk	hk
LG1_HB_909	F_0423614_L1_PA	LG1	<hkxhk>	{01}	(hh,hk,kk)	hh	hk	hh	hh	hk	hh	hk	hk	hk	kk	kk	hk	hk	kk	hk	hh	hk	hk	hk	hh	kk	kk	kk	hh	hk	hk	hh	hk	hk	hh	kk	hk	hk	kk	hk	hk	hk	hh	hk	hh	hh	hk	hh	hk
LG1_HB_909	F_0423615_L1_PA	LG1	<hkxhk>	{10}	(hh,hk,kk)	kk	hk	kk	kk	hk	kk	hk	hk	hk	hh	hh	hk	hk	hh	hk	kk	hk	hk	hk	kk	hh	hh	hh	kk	hk	hk	kk	hk	hk	kk	hh	hk	hk	hh	hk	hk	hk	kk	hk	kk	kk	hk	kk	hk
LG1_HB_909	F_0423631_L1_PA	LG1	<hkxhk>	{01}	(hh,hk,kk)	hh	hk	hh	hh	hk	hh	hk	hk	hk	kk	kk	hk	hk	kk	hk	hh	hk	hk	hk	hh	kk	kk	kk	hh	hk	hk	hh	hk	hk	hh	kk	hk	hk	kk	hk	hk	hk	hh	hk	hh	hh	hk	hh	hk
LG1_HB_912	F_0424557_L1_PA	LG1	<hkxhk>	{10}	(hh,hk,kk)	kk	hk	kk	kk	hh	kk	hk	hk	hk	hh	hh	hk	hk	hh	kk	kk	hk	hk	hk	kk	hh	hh	hh	kk	hk	hk	kk	kk	hk	kk	hh	hk	hk	hh	hk	hk	hk	kk	hk	kk	kk	hk	kk	hk
LG1_HB_912	F_0424562_L1_PA	LG1	<lmxll>	{1-}	(ll,lm)	lm	lm	lm	lm	ll	lm	ll	ll	ll	ll	ll	lm	ll	ll	lm	lm	lm	lm	lm	lm	ll	ll	ll	lm	ll	ll	lm	lm	ll	lm	ll	ll	ll	ll	ll	ll	lm	lm	ll	lm	lm	ll	lm	ll
LG1_HB_914	F_0425611_L1_PA	LG1	<hkxhk>	{10}	(hh,hk,kk)	kk	hk	kk	kk	hh	kk	hk	hk	hk	hh	hh	hh	hk	hh	kk	kk	hk	hk	hk	kk	hh	hh	hh	kk	hk	hk	kk	kk	hk	kk	hh	hk	hk	hh	hk	hk	hk	kk	hk	kk	kk	hk	kk	hk
LG1_HB_914	F_0425610_L1_PA	LG1	<lmxll>	{1-}	(ll,lm)	lm	lm	lm	lm	ll	lm	ll	ll	ll	ll	ll	ll	ll	ll	lm	lm	lm	lm	lm	lm	ll	ll	ll	lm	ll	ll	lm	lm	ll	lm	ll	ll	ll	ll	ll	ll	lm	lm	ll	lm	lm	ll	lm	ll
LG1_HB_916	F_0426233_L1_PA	LG1	<nnxnp>	{-0}	(nn,np)	np	nn	np	np	nn	np	np	np	np	nn	nn	nn	np	nn	np	np	nn	nn	nn	np	nn	nn	nn	np	np	np	np	np	np	np	nn	np	np	nn	np	np	np	np	np	np	np	np	np	np
LG1_HB_916	F_0426240_L1_PA	LG1	<nnxnp>	{-0}	(nn,np)	np	nn	np	np	nn	np	np	np	np	nn	nn	nn	np	nn	np	np	nn	nn	nn	np	nn	nn	nn	np	np	np	np	np	np	np	nn	np	np	nn	np	np	np	np	np	np	np	np	np	np
LG1_HB_916	R_17233926_L1_PA	LG1	<nnxnp>	{-0}	(nn,np)	np	nn	np	np	nn	np	np	np	np	nn	nn	nn	np	nn	np	np	nn	nn	nn	np	nn	nn	nn	np	np	np	np	np	np	np	nn	np	np	nn	np	np	np	np	np	np	np	np	np	np
LG1_HB_916	R_17236158_L1_PA	LG1	<nnxnp>	{-0}	(nn,np)	np	nn	np	np	nn	np	np	np	np	nn	nn	nn	np	nn	np	np	nn	nn	nn	np	nn	nn	nn	np	np	np	np	np	np	np	nn	np	np	nn	np	np	np	np	np	np	np	np	np	np
LG1_HB_919	F_0427302_L1_PA	LG1	<lmxll>	{0-}	(ll,lm)	ll	ll	lm	ll	lm	ll	lm	lm	lm	lm	lm	lm	lm	lm	ll	ll	ll	ll	ll	ll	lm	lm	lm	ll	lm	lm	ll	ll	lm	ll	lm	lm	lm	lm	lm	lm	ll	ll	lm	ll	ll	lm	ll	lm
LG1_HB_919	F_0427291_L1_PA	LG1	<nnxnp>	{-0}	(nn,np)	np	np	np	np	nn	np	np	np	np	nn	nn	nn	np	nn	np	np	nn	nn	nn	np	nn	nn	nn	np	np	np	np	np	np	np	nn	np	np	nn	np	np	np	np	np	np	np	np	np	np
LG1_HB_919	F_0427296_L1_PA	LG1	<nnxnp>	{-0}	(nn,np)	np	np	np	np	nn	np	np	np	np	nn	nn	nn	np	nn	np	np	nn	nn	nn	np	nn	nn	nn	np	np	np	np	np	np	np	nn	np	np	nn	np	np	np	np	np	np	np	np	np	np
LG1_HB_919	R_17869158_L1_PA	LG1	<nnxnp>	{-0}	(nn,np)	np	np	np	np	nn	np	np	np	np	nn	nn	nn	np	nn	np	np	nn	nn	nn	np	nn	nn	nn	np	np	np	np	np	np	np	nn	np	np	nn	np	np	np	np	np	np	np	np	np	np
LG1_HB_919	R_17871172_L1_PA	LG1	<nnxnp>	{-0}	(nn,np)	np	np	np	np	nn	np	np	np	np	nn	nn	nn	np	nn	np	np	nn	nn	nn	np	nn	nn	nn	np	np	np	np	np	np	np	nn	np	np	nn	np	np	np	np	np	np	np	np	np	np
LG1_HB_919.5	R_17880738_L1_PA	LG1	<lmxll>	{0-}	(ll,lm)	ll	ll	lm	ll	lm	ll	lm	lm	lm	lm	lm	lm	lm	lm	ll	ll	ll	ll	ll	ll	lm	lm	lm	ll	lm	lm	ll	ll	lm	ll	lm	lm	lm	lm	lm	lm	ll	ll	lm	ll	ll	lm	ll	lm
LG1_HB_919.5	R_17882923_L1_PA	LG1	<lmxll>	{0-}	(ll,lm)	ll	ll	lm	ll	lm	ll	lm	lm	lm	lm	lm	lm	lm	lm	ll	ll	ll	ll	ll	ll	lm	lm	lm	ll	lm	lm	ll	ll	lm	ll	lm	lm	lm	lm	lm	lm	ll	ll	lm	ll	ll	lm	ll	lm
LG1_HB_919.5	R_17912183_L1_PA	LG1	<lmxll>	{1-}	(ll,lm)	lm	lm	ll	lm	ll	lm	lm	ll	ll	ll	ll	ll	ll	ll	lm	lm	lm	lm	lm	lm	ll	ll	ll	lm	ll	ll	lm	lm	ll	lm	ll	ll	ll	ll	ll	ll	lm	lm	ll	lm	lm	ll	lm	ll
LG1_HB_920	F_0427457_L1_PA	LG1	<nnxnp>	{-1}	(nn,np)	nn	nn	nn	nn	np	nn	nn	nn	nn	np	np	np	nn	np	nn	nn	np	np	np	nn	np	np	np	nn	nn	nn	nn	nn	nn	nn	np	nn	nn	np	nn	nn	nn	nn	nn	nn	nn	nn	nn	nn
LG1_HB_920	F_0427459_L1_PA	LG1	<nnxnp>	{-0}	(nn,np)	np	np	np	np	nn	np	np	np	np	nn	nn	nn	np	nn	np	np	nn	nn	nn	np	nn	nn	nn	np	np	np	np	np	np	np	nn	np	np	nn	np	np	np	np	np	np	np	np	np	np
LG1_HB_920	F_0427470_L1_PA	LG1	<lmxll>	{0-}	(ll,lm)	ll	ll	lm	ll	lm	ll	ll	lm	lm	lm	lm	lm	lm	lm	ll	ll	ll	ll	ll	ll	lm	lm	lm	ll	lm	lm	ll	ll	lm	ll	lm	lm	lm	lm	lm	lm	ll	ll	lm	ll	ll	lm	ll	lm
LG1_HB_920	F_0427472_L1_PA	LG1	<lmxll>	{0-}	(ll,lm)	ll	ll	lm	ll	lm	ll	ll	lm	lm	lm	lm	lm	lm	lm	ll	ll	ll	ll	ll	ll	lm	lm	lm	ll	lm	lm	ll	ll	lm	ll	lm	lm	lm	lm	lm	lm	ll	ll	lm	ll	ll	lm	ll	lm
LG1_HB_920	R_17921038_L1_PA	LG1	<lmxll>	{0-}	(ll,lm)	ll	ll	lm	ll	lm	ll	ll	lm	lm	lm	lm	lm	lm	lm	ll	ll	--	ll	ll	ll	lm	lm	lm	ll	lm	lm	ll	ll	lm	ll	lm	lm	lm	lm	lm	lm	ll	ll	lm	ll	ll	lm	ll	lm
LG1_HB_921.5	R_18093819_L1_PA	LG1	<nnxnp>	{-1}	(nn,np)	nn	nn	nn	nn	np	nn	nn	nn	nn	np	np	np	nn	np	nn	nn	np	np	np	nn	np	np	np	nn	nn	nn	nn	nn	nn	nn	np	nn	nn	np	nn	nn	nn	nn	nn	nn	nn	nn	nn	nn
LG1_HB_922	F_0428244_L1_PA	LG1	<lmxll>	{1-}	(ll,lm)	lm	--	ll	lm	ll	lm	lm	ll	ll	ll	ll	ll	ll	ll	lm	--	lm	ll	lm	lm	ll	ll	ll	--	ll	ll	--	--	ll	--	ll	ll	ll	ll	ll	ll	lm	lm	ll	lm	lm	ll	lm	ll
LG1_HB_922.5	R_18791535_L1_PA	LG1	<nnxnp>	{-0}	(nn,np)	np	np	np	np	nn	np	np	np	np	nn	nn	nn	np	nn	np	np	--	nn	nn	np	nn	nn	nn	np	np	np	np	np	np	np	nn	np	np	nn	np	np	np	np	np	np	np	np	np	np
LG1_HB_923	F_0428723_L1_PA	LG1	<nnxnp>	{-0}	(nn,np)	np	np	np	np	nn	np	np	np	np	nn	nn	nn	np	nn	np	np	nn	nn	nn	np	nn	nn	nn	np	np	np	np	np	np	np	nn	np	np	nn	np	np	np	np	np	np	np	np	np	np
LG1_HB_923	F_0428726_L1_PA	LG1	<hkxhk>	{10}	(hh,hk,kk)	kk	kk	hk	kk	hh	kk	kk	hk	hk	hh	hh	hh	hk	hh	kk	kk	hk	hh	hk	kk	hh	hh	hh	kk	hk	hk	kk	kk	hk	kk	hh	hk	hk	hh	hk	hk	kk	kk	hk	kk	kk	hk	kk	hk
LG1_HB_923	F_0428718_L1_PA	LG1	<lmxll>	{0-}	(ll,lm)	ll	ll	lm	ll	lm	ll	ll	lm	lm	lm	lm	lm	lm	lm	ll	ll	ll	lm	ll	ll	lm	lm	lm	ll	lm	lm	ll	ll	lm	ll	lm	lm	lm	lm	lm	lm	ll	ll	lm	ll	ll	lm	ll	lm
LG1_HB_923	F_0428720_L1_PA	LG1	<lmxll>	{1-}	(ll,lm)	lm	lm	ll	lm	ll	lm	lm	ll	ll	ll	ll	ll	ll	ll	lm	lm	lm	ll	lm	lm	ll	ll	ll	lm	ll	ll	lm	lm	ll	lm	ll	ll	ll	ll	ll	ll	lm	lm	ll	lm	lm	ll	lm	ll
LG1_HB_923	F_0428728_L1_PA	LG1	<lmxll>	{1-}	(ll,lm)	lm	lm	ll	lm	ll	lm	lm	ll	ll	ll	ll	ll	ll	ll	lm	lm	lm	ll	lm	lm	ll	ll	ll	lm	ll	ll	lm	lm	ll	lm	ll	ll	ll	ll	ll	ll	lm	lm	ll	lm	lm	ll	lm	ll
LG1_HB_923	F_0428750_L1_PA	LG1	<lmxll>	{1-}	(ll,lm)	lm	lm	ll	lm	ll	lm	lm	ll	ll	ll	ll	ll	ll	ll	lm	lm	lm	ll	lm	lm	ll	ll	ll	lm	ll	ll	lm	lm	ll	lm	ll	ll	ll	ll	ll	ll	lm	lm	ll	lm	lm	ll	lm	ll
LG1_HB_924	F_0429189_L1_PA	LG1	<nnxnp>	{-0}	(nn,np)	np	np	np	np	nn	np	np	np	np	nn	nn	nn	np	nn	np	np	nn	nn	nn	np	nn	nn	nn	np	np	np	np	np	np	np	nn	np	np	nn	np	np	np	np	np	np	np	np	np	np
LG1_HB_926	F_0429975_L1_PA	LG1	<nnxnp>	{-0}	(nn,np)	np	np	np	np	nn	np	np	np	np	nn	nn	nn	np	nn	np	np	nn	nn	nn	np	nn	nn	nn	np	np	np	np	np	np	np	nn	np	np	nn	np	np	np	np	np	np	np	np	np	np
LG1_HB_926	F_0429982_L1_PA	LG1	<nnxnp>	{-0}	(nn,np)	np	np	np	np	nn	np	np	np	np	nn	nn	nn	np	nn	np	np	nn	nn	nn	np	nn	nn	nn	np	np	np	np	np	np	np	nn	np	np	nn	np	np	np	np	np	np	np	np	np	np
LG1_HB_926	F_0429994_L1_PA	LG1	<nnxnp>	{-1}	(nn,np)	nn	nn	nn	nn	np	nn	nn	nn	nn	np	np	np	nn	np	nn	nn	np	np	np	nn	np	np	np	nn	nn	nn	nn	nn	nn	nn	np	nn	nn	np	nn	nn	nn	nn	nn	nn	nn	nn	nn	nn
LG1_HB_926	R_20951649_L1_PA	LG1	<nnxnp>	{-0}	(nn,np)	np	np	np	np	nn	np	np	np	np	nn	nn	nn	np	nn	np	np	nn	nn	nn	np	nn	nn	nn	np	np	np	np	np	np	np	nn	np	np	nn	np	np	np	np	np	np	np	np	np	np
LG1_HB_926	F_0429988_L1_PA	LG1	<lmxll>	{1-}	(ll,lm)	lm	lm	ll	lm	ll	lm	lm	ll	ll	ll	ll	ll	ll	ll	lm	lm	lm	ll	lm	lm	ll	ll	ll	lm	ll	ll	lm	lm	ll	lm	ll	ll	ll	ll	ll	ll	lm	lm	ll	lm	lm	ll	lm	ll
LG1_HB_927	F_0430261_L1_PA	LG1	<nnxnp>	{-0}	(nn,np)	np	np	np	np	nn	np	np	np	np	nn	nn	nn	np	nn	np	np	nn	nn	nn	np	nn	np	nn	np	np	np	np	np	np	np	nn	np	np	nn	np	np	np	np	np	np	np	np	np	np
LG1_HB_929	F_0431172_L1_PA	LG1	<nnxnp>	{-0}	(nn,np)	np	np	np	np	nn	np	np	np	np	nn	nn	nn	np	nn	np	np	nn	nn	nn	np	nn	np	nn	np	np	np	np	np	np	np	nn	np	np	nn	np	np	np	np	np	np	np	np	np	np
LG1_HB_933	R_23134240_L1_PA	LG1	<nnxnp>	{-0}	(nn,np)	np	np	np	np	nn	np	np	np	np	nn	nn	nn	np	nn	np	np	nn	nn	nn	np	nn	np	nn	np	np	np	np	np	np	np	nn	np	np	nn	np	np	np	np	np	np	np	np	np	np
LG1_HB_934	F_0433272_L1_PA	LG1	<hkxhk>	{10}	(hh,hk,kk)	kk	kk	hk	kk	hh	kk	kk	hk	hk	hh	hh	hh	hk	hh	kk	kk	hk	hh	hk	kk	hh	hk	hh	kk	hk	hk	kk	kk	hk	kk	hh	hk	hk	hh	hk	hk	kk	kk	hk	kk	kk	hk	kk	hk
LG1_HB_934	F_0433266_L1_PA	LG1	<nnxnp>	{-0}	(nn,np)	np	np	np	np	nn	np	np	np	np	nn	nn	nn	np	nn	np	np	nn	nn	nn	np	nn	np	nn	np	np	np	np	np	np	np	nn	np	np	nn	np	np	np	np	np	np	np	np	np	np
LG1_HB_934	F_0433269_L1_PA	LG1	<lmxll>	{0-}	(ll,lm)	ll	ll	lm	ll	lm	ll	ll	lm	lm	lm	lm	lm	lm	lm	ll	ll	--	lm	ll	ll	lm	lm	lm	ll	lm	lm	ll	ll	lm	ll	lm	lm	lm	lm	lm	lm	ll	ll	lm	ll	ll	lm	ll	lm
LG1_HB_934	F_0433287_L1_PA	LG1	<lmxll>	{0-}	(ll,lm)	ll	ll	lm	ll	lm	ll	ll	lm	lm	lm	lm	lm	lm	lm	ll	ll	--	lm	ll	ll	lm	lm	lm	ll	lm	lm	ll	ll	lm	ll	lm	lm	lm	lm	lm	lm	ll	ll	lm	ll	ll	lm	ll	lm
LG1_HB_939.5	GD_00674_L1_PA	LG1	<lmxll>	{1-}	(ll,lm)	lm	lm	ll	lm	ll	lm	lm	ll	lm	ll	ll	ll	ll	ll	lm	lm	lm	ll	lm	lm	ll	ll	ll	lm	ll	ll	lm	lm	ll	lm	ll	ll	ll	ll	ll	ll	lm	lm	ll	lm	lm	ll	lm	ll
LG1_HB_939.5	R_26262680_L1_PA	LG1	<lmxll>	{0-}	(ll,lm)	ll	ll	lm	ll	lm	ll	ll	lm	ll	lm	lm	lm	lm	lm	ll	ll	ll	lm	ll	ll	lm	lm	lm	ll	lm	lm	ll	ll	lm	ll	lm	lm	lm	lm	lm	lm	ll	ll	lm	ll	ll	lm	ll	lm
GD_00107_L1_PA	GD_00107_L1_PA	LG1	<lmxll>	{0-}	(ll,lm)	ll	ll	lm	ll	lm	ll	ll	lm	ll	lm	lm	lm	lm	lm	ll	ll	ll	lm	ll	ll	lm	lm	lm	ll	lm	lm	ll	ll	lm	ll	lm	lm	lm	lm	lm	lm	ll	ll	lm	ll	ll	lm	ll	lm
LG1_HB_940	F_0436483_L1_PA	LG1	<nnxnp>	{-0}	(nn,np)	np	np	np	np	nn	np	np	np	np	nn	nn	nn	np	nn	np	np	nn	nn	np	np	nn	np	nn	np	nn	np	np	np	np	np	nn	np	np	nn	np	np	np	np	np	np	np	np	np	np
LG1_HB_940	F_0436487_L1_PA	LG1	<lmxll>	{1-}	(ll,lm)	lm	lm	ll	lm	ll	lm	lm	ll	lm	ll	ll	ll	ll	ll	lm	lm	lm	ll	lm	lm	ll	ll	ll	lm	ll	ll	lm	lm	ll	lm	ll	ll	ll	ll	ll	ll	lm	lm	ll	lm	lm	ll	lm	ll
LG1_HB_940	F_0436495_L1_PA	LG1	<lmxll>	{0-}	(ll,lm)	ll	ll	lm	ll	lm	ll	ll	lm	ll	lm	lm	lm	lm	lm	ll	ll	ll	lm	ll	ll	lm	lm	lm	ll	lm	lm	ll	ll	lm	ll	lm	lm	lm	lm	lm	lm	ll	ll	lm	ll	ll	lm	ll	lm
LG1_HB_941	F_0436917_L1_PA	LG1	<hkxhk>	{10}	(hh,hk,kk)	kk	kk	hk	kk	hh	kk	kk	hk	kk	hh	hh	hh	hk	hh	kk	kk	hk	hh	kk	kk	hh	hk	hh	kk	hh	hk	kk	kk	hk	kk	hh	hk	hk	hh	hk	hk	kk	kk	hk	kk	kk	hk	kk	hk
LG1_HB_941	F_0436914_L1_PA	LG1	<nnxnp>	{-0}	(nn,np)	np	np	np	np	nn	np	np	np	np	nn	nn	nn	np	nn	np	np	nn	nn	np	np	nn	np	nn	np	nn	np	np	np	np	np	nn	np	np	nn	np	np	np	np	np	np	np	np	np	np
LG1_HB_941	F_0436932_L1_PA	LG1	<nnxnp>	{-0}	(nn,np)	np	np	np	np	nn	np	np	np	np	nn	nn	nn	np	nn	np	np	nn	nn	np	np	nn	np	nn	np	nn	np	np	np	np	np	nn	np	np	nn	np	np	np	np	np	np	np	np	np	np
LG1_HB_941	R_26734911_L1_PA	LG1	<nnxnp>	{-0}	(nn,np)	np	np	np	np	nn	np	np	np	np	nn	nn	nn	np	nn	np	np	nn	nn	np	np	nn	np	nn	np	nn	np	np	np	np	np	nn	np	np	nn	np	np	np	np	np	np	np	np	np	np
LG1_HB_942	F_0437644_L1_PA	LG1	<lmxll>	{1-}	(ll,lm)	lm	lm	ll	lm	ll	lm	lm	ll	lm	ll	ll	ll	ll	ll	lm	lm	lm	ll	lm	lm	ll	ll	ll	lm	ll	ll	lm	lm	ll	lm	ll	ll	ll	ll	ll	ll	lm	lm	ll	lm	lm	ll	lm	ll
LG1_HB_942	F_0437662_L1_PA	LG1	<hkxhk>	{10}	(hh,hk,kk)	kk	kk	hk	kk	hh	kk	kk	hk	kk	hh	hh	hh	hk	hh	kk	kk	kk	hh	kk	kk	hh	hk	hh	kk	hh	hk	kk	kk	hk	kk	hh	hk	hk	hh	hk	hk	kk	kk	hk	kk	kk	hk	kk	hk
LG1_HB_942	F_0437669_L1_PA	LG1	<nnxnp>	{-0}	(nn,np)	np	np	np	np	nn	np	np	np	np	nn	nn	nn	np	nn	np	np	np	nn	np	np	nn	np	nn	np	nn	np	np	np	np	np	nn	np	np	nn	np	np	np	np	np	np	np	np	np	np
LG1_HB_942.5	GD_01693_L1_PA	LG1	<nnxnp>	{-0}	(nn,np)	np	np	np	np	nn	np	np	np	np	nn	nn	nn	np	nn	np	np	np	nn	np	np	nn	np	nn	np	nn	np	np	np	np	np	nn	np	np	nn	np	nn	np	np	np	np	np	np	np	np
LG1_HB_945	F_0438220_L1_PA	LG1	<nnxnp>	{-0}	(nn,np)	np	np	np	np	nn	np	np	np	np	nn	nn	nn	np	nn	np	np	np	nn	np	np	nn	np	nn	np	nn	np	np	np	np	np	nn	np	np	nn	np	nn	np	np	np	np	np	np	np	np
LG1_HB_945	F_0438222_L1_PA	LG1	<nnxnp>	{-0}	(nn,np)	np	np	np	np	nn	np	np	np	np	nn	nn	nn	np	nn	np	np	np	nn	np	np	nn	np	nn	np	nn	np	np	np	np	np	nn	np	np	nn	np	nn	np	np	np	np	np	np	np	np
LG1_HB_945	F_0438227_L1_PA	LG1	<nnxnp>	{-0}	(nn,np)	np	np	np	np	nn	np	np	np	np	nn	nn	nn	np	nn	np	np	np	nn	np	np	nn	np	nn	np	nn	np	np	np	np	np	nn	np	np	nn	np	nn	np	np	np	np	np	np	np	np
LG1_HB_948	F_0439075_L1_PA	LG1	<hkxhk>	{00}	(h-,kk)	h-	h-	kk	h-	h-	kk	h-	kk	h-	h-	h-	h-	kk	h-	h-	h-	h-	h-	h-	h-	h-	kk	h-	h-	h-	kk	h-	h-	kk	h-	h-	kk	kk	h-	kk	h-	h-	h-	kk	kk	h-	kk	h-	kk
LG1_HB_953	F_0441434_L1_PA	LG1	<lmxll>	{1-}	(ll,lm)	lm	lm	ll	lm	ll	ll	lm	ll	lm	ll	ll	ll	ll	ll	lm	lm	lm	ll	lm	lm	ll	ll	ll	lm	ll	ll	lm	lm	ll	lm	ll	lm	ll	ll	ll	ll	lm	lm	ll	ll	lm	ll	lm	ll
LG1_HB_953	F_0441424_L1_PA	LG1	<nnxnp>	{-1}	(nn,np)	nn	nn	np	nn	np	nn	nn	nn	nn	np	np	np	nn	np	nn	nn	nn	np	nn	nn	np	nn	np	nn	np	nn	nn	nn	nn	nn	np	nn	nn	np	nn	np	nn	nn	nn	nn	np	nn	nn	nn
LG1_HB_953	F_0441428_L1_PA	LG1	<nnxnp>	{-1}	(nn,np)	nn	nn	np	nn	np	nn	nn	nn	nn	np	np	np	nn	np	nn	nn	nn	np	nn	nn	np	nn	np	nn	np	nn	nn	nn	nn	nn	np	nn	nn	np	nn	np	nn	nn	nn	nn	np	nn	nn	nn
LG1_HB_955	R_31359482_L1_PA	LG1	<lmxll>	{1-}	(ll,lm)	lm	lm	ll	lm	ll	ll	lm	ll	lm	ll	ll	ll	ll	ll	lm	lm	lm	ll	lm	lm	ll	ll	ll	lm	ll	ll	lm	lm	ll	lm	ll	lm	ll	ll	ll	ll	lm	lm	ll	ll	lm	ll	lm	ll
LG1_HB_956	R_31531477_L1_PA	LG1	<nnxnp>	{-1}	(nn,np)	nn	nn	np	nn	np	nn	nn	nn	nn	np	np	np	nn	np	nn	nn	--	np	nn	nn	np	nn	np	nn	np	nn	nn	nn	nn	nn	np	nn	nn	np	nn	np	nn	nn	nn	nn	np	nn	nn	nn
LG1_HB_956	$F_0442329z_LG1_PA	LG1	<hkxhk>	{00}	(h-,kk)	h-	h-	h-	h-	h-	kk	h-	kk	h-	h-	h-	h-	kk	h-	h-	h-	h-	h-	h-	h-	h-	kk	h-	h-	h-	kk	h-	h-	kk	h-	h-	h-	kk	h-	kk	h-	h-	h-	kk	kk	h-	kk	h-	kk
LG1_HB_956.5	R_31626705_L1_PA	LG1	<lmxll>	{1-}	(ll,lm)	lm	lm	ll	lm	ll	ll	lm	ll	lm	ll	ll	ll	ll	ll	lm	lm	lm	ll	lm	lm	ll	ll	ll	lm	ll	ll	lm	lm	ll	lm	ll	lm	ll	ll	ll	ll	lm	lm	ll	ll	lm	ll	lm	ll
LG1_HB_956.5	R_31642444_L1_PA	LG1	<nnxnp>	{-1}	(nn,np)	nn	nn	np	nn	np	nn	nn	nn	nn	np	np	np	nn	np	nn	nn	nn	np	nn	nn	np	nn	np	nn	np	nn	nn	nn	nn	nn	np	nn	nn	np	nn	np	nn	nn	nn	nn	np	nn	nn	nn
LG1_HB_957	R_31657598_L1_PA	LG1	<lmxll>	{1-}	(ll,lm)	lm	lm	ll	lm	ll	ll	lm	ll	lm	ll	ll	ll	ll	ll	lm	lm	lm	ll	lm	lm	ll	ll	ll	lm	ll	ll	lm	lm	ll	lm	ll	lm	ll	ll	ll	ll	lm	lm	ll	ll	lm	ll	lm	ll
LG1_HB_957	F_0442475_L1_PA	LG1	<nnxnp>	{-1}	(nn,np)	nn	nn	np	nn	np	nn	nn	nn	nn	np	np	np	nn	np	nn	nn	nn	np	nn	nn	np	nn	np	nn	np	nn	nn	nn	nn	nn	np	nn	nn	np	nn	np	nn	nn	nn	nn	np	nn	nn	nn
LG1_HB_958	F_0442963_L1_PA	LG1	<lmxll>	{1-}	(ll,lm)	lm	lm	ll	lm	ll	ll	lm	ll	lm	ll	ll	ll	ll	ll	lm	lm	lm	ll	lm	lm	ll	ll	ll	lm	ll	ll	lm	lm	ll	lm	ll	lm	ll	ll	ll	ll	lm	lm	ll	ll	lm	ll	lm	ll
LG1_HB_958	F_0442968_L1_PA	LG1	<lmxll>	{1-}	(ll,lm)	lm	lm	ll	lm	ll	ll	lm	ll	lm	ll	ll	ll	ll	ll	lm	lm	lm	ll	lm	lm	ll	ll	ll	lm	ll	ll	lm	lm	ll	lm	ll	lm	ll	ll	ll	ll	lm	lm	ll	ll	lm	ll	lm	ll
LG1_HB_958	F_0442970_L1_PA	LG1	<lmxll>	{1-}	(ll,lm)	lm	lm	ll	lm	ll	ll	lm	ll	lm	ll	ll	ll	ll	ll	lm	lm	lm	ll	lm	lm	ll	ll	ll	lm	ll	ll	lm	lm	ll	lm	ll	lm	ll	ll	ll	ll	lm	lm	ll	ll	lm	ll	lm	ll
GD_01371_L1_PA	GD_01371_L1_PA	LG1	<lmxll>	{1-}	(ll,lm)	lm	lm	ll	lm	ll	ll	lm	ll	lm	ll	ll	ll	ll	ll	lm	lm	lm	ll	lm	lm	ll	ll	ll	lm	ll	ll	lm	lm	ll	lm	ll	lm	ll	ll	ll	ll	lm	lm	ll	ll	lm	ll	lm	ll
R_31945251_L1_PA	R_31945251_L1_PA	LG1	<lmxll>	{1-}	(ll,lm)	lm	lm	ll	lm	ll	ll	lm	ll	lm	ll	ll	ll	ll	ll	lm	lm	lm	ll	lm	lm	ll	ll	ll	lm	ll	ll	lm	lm	ll	lm	ll	lm	ll	ll	ll	ll	lm	lm	ll	ll	lm	ll	lm	ll
LG1_HB_963	F_0444437_L1_PA	LG1	<lmxll>	{1-}	(ll,lm)	lm	lm	ll	lm	ll	ll	lm	ll	lm	ll	ll	ll	ll	ll	lm	lm	lm	ll	lm	lm	ll	ll	ll	lm	ll	ll	lm	lm	ll	lm	ll	lm	ll	ll	ll	ll	lm	lm	ll	ll	lm	ll	lm	ll
LG1_HB_964	F_0444714_L1_PA	LG1	<lmxll>	{1-}	(ll,lm)	lm	lm	ll	lm	ll	ll	lm	ll	lm	ll	ll	ll	ll	ll	lm	lm	lm	ll	lm	lm	ll	ll	ll	lm	ll	ll	lm	lm	ll	lm	ll	lm	ll	ll	ll	ll	lm	lm	ll	ll	lm	ll	lm	ll
LG1_HB_964	F_0444698_L1_PA	LG1	<lmxll>	{1-}	(ll,lm)	lm	lm	ll	lm	ll	ll	lm	ll	lm	ll	ll	ll	ll	ll	lm	lm	lm	ll	lm	lm	ll	ll	ll	lm	ll	ll	lm	lm	ll	lm	ll	lm	ll	ll	ll	ll	lm	lm	ll	ll	lm	ll	lm	ll
LG1_HB_964	F_0444702_L1_PA	LG1	<lmxll>	{1-}	(ll,lm)	lm	lm	ll	lm	ll	ll	lm	ll	lm	ll	ll	ll	ll	ll	lm	lm	lm	ll	lm	lm	ll	ll	ll	lm	ll	ll	lm	lm	ll	lm	ll	lm	ll	ll	ll	ll	lm	lm	ll	ll	lm	ll	lm	ll
LG1_HB_965	F_0445358_L1_PA	LG1	<lmxll>	{1-}	(ll,lm)	lm	lm	ll	lm	ll	ll	lm	ll	lm	ll	ll	ll	ll	ll	lm	lm	lm	ll	lm	lm	ll	ll	ll	lm	ll	ll	lm	lm	ll	lm	ll	lm	ll	ll	ll	ll	lm	lm	ll	ll	lm	ll	lm	ll
LG1_HB_965	F_0445359_L1_PA	LG1	<lmxll>	{1-}	(ll,lm)	lm	lm	ll	lm	ll	ll	lm	ll	lm	ll	ll	ll	ll	ll	lm	lm	lm	ll	lm	lm	ll	ll	ll	lm	ll	ll	lm	lm	ll	lm	ll	lm	ll	ll	ll	ll	lm	lm	ll	ll	lm	ll	lm	ll
R_34421998_L1_PA	R_34421998_L1_PA	LG1	<lmxll>	{1-}	(ll,lm)	lm	lm	ll	lm	ll	ll	lm	ll	lm	ll	ll	ll	ll	ll	lm	lm	lm	ll	lm	lm	ll	ll	ll	lm	ll	ll	lm	lm	ll	lm	ll	lm	ll	ll	ll	ll	lm	lm	ll	ll	lm	ll	lm	ll
LG1_HB_966	F_0445935_L1_PA	LG1	<lmxll>	{1-}	(ll,lm)	lm	lm	ll	lm	ll	ll	lm	ll	lm	ll	ll	ll	ll	ll	lm	lm	lm	ll	lm	lm	ll	ll	ll	lm	ll	ll	lm	lm	ll	lm	ll	lm	ll	ll	ll	ll	lm	lm	ll	ll	lm	ll	lm	ll
LG1_HB_966	F_0445936_L1_PA	LG1	<lmxll>	{1-}	(ll,lm)	lm	lm	ll	lm	ll	ll	lm	ll	lm	ll	ll	ll	ll	ll	lm	lm	lm	ll	lm	lm	ll	ll	ll	lm	ll	ll	lm	lm	ll	lm	ll	lm	ll	ll	ll	ll	lm	lm	ll	ll	lm	ll	lm	ll
LG1_HB_966	GD_02371_L1_PA	LG1	<lmxll>	{1-}	(ll,lm)	lm	lm	ll	lm	ll	ll	lm	ll	lm	ll	ll	ll	ll	ll	lm	lm	lm	ll	lm	lm	ll	ll	ll	lm	ll	ll	lm	lm	ll	lm	ll	lm	ll	ll	ll	ll	lm	lm	ll	ll	lm	ll	lm	ll
LG1_HB_966	F_0445931_L1_PA	LG1	<lmxll>	{1-}	(ll,lm)	lm	lm	ll	lm	ll	ll	lm	ll	lm	ll	ll	ll	ll	ll	lm	lm	lm	ll	lm	lm	lm	lm	lm	lm	ll	ll	lm	lm	ll	lm	ll	lm	ll	ll	ll	ll	lm	lm	ll	ll	lm	ll	lm	ll
LG1_HB_966.1	R_34510440_L1_PA	LG1	<lmxll>	{1-}	(ll,lm)	lm	lm	ll	lm	ll	ll	lm	ll	lm	ll	ll	ll	ll	ll	lm	lm	lm	ll	lm	lm	ll	ll	ll	lm	ll	ll	lm	lm	ll	lm	ll	lm	ll	ll	ll	ll	lm	lm	ll	ll	lm	ll	lm	ll
LG1_HB_967	F_0446508_L1_PA	LG1	<lmxll>	{1-}	(ll,lm)	lm	lm	ll	lm	ll	ll	lm	ll	lm	ll	ll	ll	ll	ll	lm	lm	lm	ll	lm	lm	ll	ll	ll	lm	ll	ll	lm	lm	ll	lm	ll	lm	ll	--	ll	ll	lm	lm	ll	ll	lm	ll	lm	ll
LG1_HB_967	F_0446516_L1_PA	LG1	<lmxll>	{1-}	(ll,lm)	lm	lm	ll	lm	ll	ll	lm	ll	lm	ll	ll	ll	ll	ll	lm	lm	lm	ll	lm	lm	ll	ll	ll	lm	ll	ll	lm	lm	ll	lm	ll	lm	ll	ll	ll	ll	lm	lm	ll	ll	lm	ll	lm	ll
LG1_HB_967	$F_0446521z_LG1_PA	LG1	<lmxll>	{1-}	(ll,lm)	lm	lm	ll	lm	ll	ll	lm	ll	lm	ll	ll	ll	ll	ll	lm	lm	lm	ll	lm	lm	ll	ll	ll	lm	ll	ll	lm	lm	ll	lm	ll	lm	ll	ll	ll	ll	lm	lm	ll	ll	lm	ll	lm	ll
LG1_HB_968	F_0446904_L1_PA	LG1	<lmxll>	{1-}	(ll,lm)	lm	lm	ll	lm	ll	ll	lm	ll	lm	ll	ll	ll	ll	ll	lm	lm	lm	ll	lm	lm	ll	ll	ll	lm	ll	lm	lm	lm	ll	lm	ll	lm	ll	ll	ll	ll	lm	lm	ll	ll	lm	ll	lm	ll
LG1_HB_968	F_0446917_L1_PA	LG1	<lmxll>	{1-}	(ll,lm)	lm	lm	ll	lm	ll	ll	lm	ll	lm	ll	ll	ll	ll	ll	lm	lm	lm	ll	lm	lm	ll	ll	ll	lm	ll	lm	lm	lm	ll	lm	ll	lm	ll	ll	ll	ll	lm	lm	ll	ll	lm	ll	lm	ll
LG1_HB_968	F_0446918_L1_PA	LG1	<lmxll>	{1-}	(ll,lm)	lm	lm	ll	lm	ll	ll	lm	ll	lm	ll	ll	ll	ll	ll	lm	lm	lm	ll	lm	lm	ll	ll	ll	lm	ll	lm	lm	lm	ll	lm	ll	lm	ll	ll	ll	ll	lm	lm	ll	ll	lm	ll	lm	ll
LG1_HB_968	F_0446920_L1_PA	LG1	<lmxll>	{1-}	(ll,lm)	lm	lm	ll	lm	ll	ll	lm	ll	lm	ll	ll	ll	ll	ll	lm	lm	lm	ll	lm	lm	ll	ll	ll	lm	ll	lm	lm	lm	ll	lm	ll	lm	ll	ll	ll	ll	lm	lm	ll	ll	lm	ll	lm	ll
LG1_HB_968	R_35202609_L1_PA	LG1	<lmxll>	{1-}	(ll,lm)	lm	lm	ll	lm	ll	ll	lm	ll	lm	ll	ll	ll	ll	ll	lm	lm	lm	ll	lm	lm	ll	ll	ll	lm	ll	lm	lm	lm	ll	lm	ll	lm	ll	ll	ll	ll	lm	lm	ll	ll	lm	ll	lm	ll
GD_00583_L1_PA	GD_00583_L1_PA	LG1	<lmxll>	{1-}	(ll,lm)	lm	lm	ll	lm	ll	ll	lm	ll	lm	ll	ll	ll	ll	ll	lm	lm	lm	ll	lm	lm	ll	ll	ll	lm	ll	lm	lm	lm	ll	lm	ll	lm	ll	ll	ll	ll	lm	lm	ll	ll	lm	ll	lm	ll
LG1_HB_969	F_0447050_L1_PA	LG1	<lmxll>	{1-}	(ll,lm)	lm	lm	ll	lm	ll	ll	lm	ll	lm	ll	ll	ll	ll	ll	lm	lm	lm	ll	lm	lm	ll	ll	ll	lm	ll	lm	lm	lm	ll	lm	ll	lm	ll	ll	ll	ll	lm	lm	ll	ll	lm	ll	lm	ll
LG1_HB_969	F_0447053_L1_PA	LG1	<lmxll>	{1-}	(ll,lm)	lm	lm	ll	lm	ll	ll	lm	ll	lm	ll	ll	ll	ll	ll	lm	lm	lm	ll	lm	lm	ll	ll	ll	lm	ll	lm	lm	lm	ll	lm	ll	lm	ll	ll	ll	ll	lm	lm	ll	ll	lm	ll	lm	ll
LG1_HB_969	F_0447061_L1_PA	LG1	<lmxll>	{1-}	(ll,lm)	lm	lm	ll	lm	ll	ll	lm	ll	lm	ll	ll	ll	ll	ll	lm	lm	lm	ll	lm	lm	ll	ll	ll	lm	ll	lm	lm	lm	ll	lm	ll	lm	ll	ll	ll	ll	lm	lm	ll	ll	lm	ll	lm	ll
GD_00495_L1_PA	GD_00495_L1_PA	LG1	<lmxll>	{1-}	(ll,lm)	lm	lm	ll	lm	ll	ll	lm	ll	lm	ll	ll	ll	ll	ll	lm	lm	lm	ll	lm	lm	ll	ll	ll	lm	ll	lm	lm	lm	ll	lm	ll	--	ll	ll	ll	ll	lm	lm	ll	ll	lm	ll	lm	ll
LG1_HB_970	F_0447351_L1_PA	LG1	<lmxll>	{1-}	(ll,lm)	lm	lm	ll	lm	ll	ll	lm	ll	lm	ll	ll	ll	ll	ll	lm	lm	lm	ll	lm	lm	ll	ll	ll	lm	ll	lm	lm	lm	ll	lm	ll	lm	ll	ll	ll	ll	lm	lm	ll	ll	lm	ll	lm	ll
LG1_HB_971	F_0447588_L1_PA	LG1	<lmxll>	{1-}	(ll,lm)	lm	lm	ll	lm	ll	ll	lm	ll	lm	ll	ll	ll	ll	ll	lm	lm	lm	ll	lm	lm	ll	ll	ll	lm	ll	lm	lm	lm	ll	lm	ll	lm	ll	ll	ll	ll	lm	lm	ll	ll	lm	ll	lm	ll
LG1_HB_972	F_0448111_L1_PA	LG1	<lmxll>	{1-}	(ll,lm)	lm	lm	ll	lm	ll	ll	lm	ll	lm	ll	ll	ll	ll	ll	lm	lm	lm	ll	lm	lm	ll	ll	ll	lm	ll	lm	lm	lm	ll	lm	ll	lm	ll	ll	ll	ll	lm	lm	ll	ll	lm	ll	lm	ll
LG1_HB_972	F_0448114_L1_PA	LG1	<lmxll>	{1-}	(ll,lm)	lm	lm	ll	lm	ll	ll	lm	ll	lm	ll	ll	ll	ll	ll	lm	lm	lm	ll	lm	lm	ll	ll	ll	lm	ll	lm	lm	lm	ll	lm	ll	lm	ll	ll	ll	ll	lm	lm	ll	ll	lm	ll	lm	ll
LG1_HB_973	F_0448219_L2_PA	LG1	<lmxll>	{1-}	(ll,lm)	lm	lm	lm	lm	lm	lm	ll	ll	ll	lm	ll	lm	ll	lm	ll	lm	lm	lm	lm	lm	ll	ll	ll	lm	ll	ll	lm	ll	ll	ll	lm	ll	ll	ll	ll	ll	lm	lm	lm	lm	lm	ll	lm	ll
LG10_HB_10.5	R_2479664_L10_PA	LG10	<lmxll>	{0-}	(ll,lm)	ll	ll	lm	ll	ll	lm	ll	lm	lm	ll	ll	lm	ll	ll	ll	lm	ll	ll	ll	lm	ll	ll	ll	lm	lm	ll	lm	lm	lm	ll	ll	ll	ll	ll	lm	ll	lm	ll	ll	ll	lm	lm	lm	lm
cR_2553386_L10_PA	R_2553386_L10_PA	LG10	<lmxll>	{0-}	(ll,lm)	ll	ll	lm	ll	ll	lm	ll	lm	lm	ll	ll	lm	ll	ll	ll	lm	ll	ll	ll	lm	ll	ll	ll	lm	lm	ll	lm	lm	lm	ll	ll	ll	ll	ll	lm	ll	lm	ll	ll	ll	lm	lm	lm	lm
LG10_HB_100	F_0048102_L10_PA	LG10	<nnxnp>	{-0}	(nn,np)	np	np	nn	nn	np	np	np	np	nn	nn	np	nn	np	nn	nn	nn	nn	np	np	nn	np	np	np	nn	nn	nn	np	nn	nn	np	np	np	nn	nn	np	np	nn	np	nn	nn	np	np	nn	np
LG10_HB_100	F_0048104_L10_PA	LG10	<nnxnp>	{-0}	(nn,np)	np	np	nn	nn	np	np	np	np	nn	nn	np	nn	np	nn	nn	nn	nn	np	np	nn	np	np	np	nn	nn	nn	np	nn	nn	np	np	np	nn	nn	np	np	nn	np	nn	nn	np	np	nn	np
LG10_HB_100	F_0048108_L10_PA	LG10	<nnxnp>	{-1}	(nn,np)	nn	nn	np	np	nn	nn	nn	nn	np	np	nn	np	nn	np	np	np	np	nn	nn	np	nn	nn	nn	np	np	np	nn	np	np	nn	nn	nn	np	np	nn	nn	np	nn	np	np	nn	nn	np	nn
F_0048450_L10_PA	F_0048450_L10_PA	LG10	<nnxnp>	{-1}	(nn,np)	nn	nn	np	np	nn	nn	nn	nn	np	np	nn	np	nn	np	np	np	np	nn	nn	np	nn	nn	nn	np	np	np	nn	np	np	nn	nn	nn	np	np	nn	nn	np	nn	np	np	nn	nn	np	nn
LG10_HB_105	F_0049850_L10_PA	LG10	<nnxnp>	{-0}	(nn,np)	np	np	nn	nn	np	np	np	np	nn	nn	np	nn	np	nn	nn	nn	nn	np	np	nn	np	np	np	nn	nn	nn	np	nn	nn	np	np	np	nn	nn	np	np	nn	np	nn	nn	np	np	nn	np
LG10_HB_105	F_0049851_L10_PA	LG10	<nnxnp>	{-0}	(nn,np)	np	np	nn	nn	np	np	np	np	nn	nn	np	nn	np	nn	nn	nn	nn	np	np	nn	np	np	np	nn	nn	nn	np	nn	nn	np	np	np	nn	nn	np	np	nn	np	nn	nn	np	np	nn	np
LG10_HB_105	F_0049854_L10_PA	LG10	<nnxnp>	{-0}	(nn,np)	np	np	nn	nn	np	np	np	np	nn	nn	np	nn	np	nn	nn	nn	nn	np	np	nn	np	np	np	nn	nn	nn	np	nn	nn	np	np	np	nn	nn	np	np	nn	np	nn	nn	np	np	nn	np
LG10_HB_105	F_0049856_L10_PA	LG10	<nnxnp>	{-0}	(nn,np)	np	np	nn	nn	np	np	np	np	nn	nn	np	nn	np	nn	nn	nn	nn	np	np	nn	np	np	np	nn	nn	nn	np	nn	nn	np	np	np	nn	nn	np	np	nn	np	nn	nn	np	np	nn	np
LG10_HB_105	F_0049859_L10_PA	LG10	<nnxnp>	{-0}	(nn,np)	np	np	nn	nn	np	np	np	np	nn	nn	np	nn	np	nn	nn	nn	nn	np	np	nn	np	np	np	nn	nn	nn	np	nn	nn	np	np	np	nn	nn	np	np	nn	np	nn	nn	np	np	nn	np
LG10_HB_105	R_36052300_L10_PA	LG10	<nnxnp>	{-1}	(nn,np)	nn	nn	np	np	nn	nn	nn	nn	np	np	nn	np	nn	np	np	np	np	nn	nn	np	nn	nn	nn	np	np	np	nn	np	np	nn	nn	nn	np	np	nn	nn	np	nn	np	np	nn	nn	np	nn
LG10_HB_105.5	R_36066362_L10_PA	LG10	<nnxnp>	{-0}	(nn,np)	np	np	nn	nn	np	np	np	np	nn	nn	np	nn	np	nn	nn	nn	nn	np	np	nn	np	np	np	nn	nn	nn	np	nn	nn	np	np	np	nn	nn	np	np	nn	np	nn	nn	np	np	nn	np
LG10_HB_105.5	R_36071826_L10_PA	LG10	<nnxnp>	{-1}	(nn,np)	nn	nn	np	np	nn	nn	nn	nn	np	np	nn	np	nn	np	np	np	np	nn	nn	np	nn	nn	nn	np	np	np	nn	np	np	nn	nn	nn	np	np	nn	nn	np	nn	np	np	nn	nn	np	nn
LG10_HB_105.5	R_36091067_L10_PA	LG10	<nnxnp>	{-0}	(nn,np)	np	np	nn	nn	np	np	np	np	nn	nn	np	nn	np	nn	nn	nn	nn	np	np	nn	np	np	np	nn	nn	nn	np	nn	nn	np	np	np	nn	nn	np	np	nn	np	nn	nn	np	np	nn	np
LG10_HB_106	R_36100460_L10_PA	LG10	<nnxnp>	{-1}	(nn,np)	nn	nn	np	np	nn	nn	nn	nn	np	np	nn	np	nn	np	np	np	np	nn	nn	np	nn	nn	nn	np	np	np	nn	np	np	nn	nn	nn	np	np	nn	nn	np	nn	np	np	nn	nn	np	nn
LG10_HB_107	F_0050231_L10_PA	LG10	<nnxnp>	{-0}	(nn,np)	np	np	nn	nn	np	np	np	np	nn	nn	np	nn	np	nn	nn	nn	nn	np	np	nn	np	np	np	nn	nn	nn	np	nn	nn	np	np	np	nn	nn	np	np	nn	np	nn	nn	np	np	nn	np
LG10_HB_108	GD_01761_L10_PA	LG10	<lmxll>	{1-}	(ll,lm)	lm	lm	ll	ll	ll	lm	lm	lm	ll	lm	lm	lm	ll	ll	lm	lm	lm	lm	lm	ll	lm	lm	ll	ll	ll	lm	ll	ll	lm	lm	ll	ll	ll	ll	ll	lm	ll	lm	lm	ll	ll	ll	lm	ll
LG10_HB_108	F_0050918_L10_PA	LG10	<nnxnp>	{-1}	(nn,np)	nn	nn	np	np	nn	nn	nn	nn	np	np	nn	np	nn	np	np	np	np	nn	nn	np	nn	nn	nn	np	np	np	nn	np	np	nn	nn	nn	np	np	nn	nn	np	nn	np	np	nn	nn	np	nn
LG10_HB_108	F_0050921_L10_PA	LG10	<nnxnp>	{-0}	(nn,np)	np	np	nn	nn	np	np	np	np	nn	nn	np	nn	np	nn	nn	nn	nn	np	np	nn	np	np	np	nn	nn	nn	np	nn	nn	np	np	np	nn	nn	np	np	nn	np	nn	nn	np	np	nn	np
LG10_HB_108	F_0050930_L10_PA	LG10	<nnxnp>	{-0}	(nn,np)	np	np	nn	nn	np	np	np	np	nn	nn	np	nn	np	nn	nn	nn	nn	np	np	nn	np	np	np	nn	nn	nn	np	nn	nn	np	np	np	nn	nn	np	np	nn	np	nn	nn	np	np	nn	np
LG10_HB_108	F_0050932_L10_PA	LG10	<nnxnp>	{-1}	(nn,np)	nn	nn	np	np	nn	nn	nn	nn	np	np	nn	np	nn	np	np	np	np	nn	nn	np	nn	nn	nn	np	np	np	nn	np	np	nn	nn	nn	np	np	nn	nn	np	nn	np	np	nn	nn	np	nn
LG10_HB_108	F_0050933_L10_PA	LG10	<nnxnp>	{-1}	(nn,np)	nn	nn	np	np	nn	nn	nn	nn	np	np	nn	np	nn	np	np	np	np	nn	nn	np	nn	nn	nn	np	np	np	nn	np	np	nn	nn	nn	np	np	nn	nn	np	nn	np	np	nn	nn	np	nn
LG10_HB_109.5	GD_00405_L10_PA	LG10	<lmxll>	{1-}	(ll,lm)	lm	lm	ll	ll	ll	lm	lm	lm	ll	lm	lm	lm	ll	ll	lm	lm	lm	lm	lm	ll	lm	lm	ll	ll	ll	lm	ll	ll	lm	lm	ll	ll	ll	ll	ll	lm	ll	lm	lm	ll	ll	ll	lm	ll
LG10_HB_109.5	R_36898184_L10_PA	LG10	<nnxnp>	{-1}	(nn,np)	nn	nn	np	np	nn	nn	nn	nn	np	np	nn	np	nn	np	np	np	np	nn	nn	np	nn	nn	nn	np	np	np	nn	np	np	nn	nn	nn	np	np	nn	nn	np	nn	np	np	nn	nn	np	nn
LG10_HB_110	F_0051740_L10_PA	LG10	<lmxll>	{1-}	(ll,lm)	lm	lm	ll	ll	ll	lm	lm	lm	ll	lm	lm	lm	ll	ll	lm	lm	lm	lm	lm	ll	lm	lm	ll	ll	ll	lm	ll	ll	lm	lm	ll	ll	ll	ll	ll	lm	ll	lm	lm	ll	ll	ll	lm	ll
LG10_HB_110	F_0051759_L10_PA	LG10	<nnxnp>	{-1}	(nn,np)	nn	nn	np	np	nn	nn	nn	np	np	np	nn	np	nn	np	np	np	np	nn	nn	np	nn	nn	nn	np	np	np	nn	np	np	nn	nn	nn	np	np	nn	nn	np	nn	np	np	nn	nn	np	nn
LG10_HB_111	R_37072737_L10_PA	LG10	<nnxnp>	{-0}	(nn,np)	np	np	nn	nn	np	np	np	nn	nn	nn	np	nn	np	nn	nn	nn	nn	np	np	nn	np	np	np	nn	nn	nn	np	nn	nn	np	np	np	nn	nn	np	np	nn	np	nn	nn	np	np	nn	np
LG10_HB_112	F_0052503_L10_PA	LG10	<nnxnp>	{-0}	(nn,np)	np	np	nn	nn	np	np	np	nn	nn	nn	np	nn	np	nn	nn	nn	nn	np	np	nn	np	np	np	nn	nn	nn	np	nn	nn	np	np	np	nn	nn	np	np	nn	np	nn	nn	np	np	nn	np
LG10_HB_12	F_0003482_L10_PA	LG10	<lmxll>	{1-}	(ll,lm)	lm	lm	ll	lm	lm	ll	lm	ll	ll	lm	lm	ll	lm	lm	lm	ll	lm	lm	lm	ll	lm	lm	lm	ll	ll	lm	ll	ll	ll	lm	lm	lm	lm	lm	ll	lm	ll	lm	lm	lm	ll	ll	ll	ll
LG10_HB_120	F_0055188_L11_PA	LG10	<nnxnp>	{-1}	(nn,np)	np	nn	np	nn	nn	np	nn	nn	nn	nn	nn	nn	nn	nn	nn	nn	np	nn	nn	nn	nn	np	np	nn	np	nn	nn	nn	np	nn	nn	np	nn	np	nn	nn	np	np	np	np	np	np	np	np
LG10_HB_120	F_0055202_L11_PA	LG10	<nnxnp>	{-1}	(nn,np)	np	nn	np	nn	nn	np	nn	nn	nn	nn	nn	nn	nn	nn	nn	nn	np	nn	nn	nn	nn	np	np	nn	np	nn	nn	nn	np	nn	nn	np	nn	np	nn	nn	np	np	np	np	np	np	np	np
LG10_HB_120	F_0055205_L11_PA	LG10	<nnxnp>	{-1}	(nn,np)	np	nn	np	nn	nn	np	nn	nn	nn	nn	nn	nn	nn	nn	nn	nn	np	nn	nn	nn	nn	np	np	nn	np	nn	nn	nn	np	nn	nn	np	nn	np	nn	nn	np	np	np	np	np	np	np	np
LG10_HB_120	F_0055215_L11_PA	LG10	<lmxll>	{1-}	(ll,lm)	lm	lm	ll	ll	lm	lm	lm	ll	ll	lm	lm	ll	lm	ll	lm	ll	lm	lm	lm	ll	lm	lm	lm	ll	ll	lm	ll	ll	lm	lm	lm	lm	lm	lm	ll	lm	ll	lm	lm	lm	ll	ll	ll	ll
LG10_HB_120	F_0055223_L11_PA	LG10	<lmxll>	{1-}	(ll,lm)	lm	lm	ll	ll	lm	lm	lm	ll	ll	lm	lm	ll	lm	ll	lm	ll	lm	lm	lm	ll	lm	lm	lm	ll	ll	lm	ll	ll	lm	lm	lm	lm	lm	lm	ll	lm	ll	lm	lm	lm	ll	ll	ll	ll
LG10_HB_120	F_0055224_L11_PA	LG10	<lmxll>	{1-}	(ll,lm)	lm	lm	ll	ll	lm	lm	lm	ll	ll	lm	lm	ll	lm	ll	lm	ll	lm	lm	lm	ll	lm	lm	lm	ll	ll	lm	ll	ll	lm	lm	lm	lm	lm	lm	ll	lm	ll	lm	lm	lm	ll	ll	ll	ll
LG10_HB_1288	F_0605152_L5_PA	LG10	<lmxll>	{1-}	(ll,lm)	lm	lm	ll	ll	ll	lm	lm	lm	ll	lm	lm	ll	ll	ll	lm	lm	lm	lm	lm	ll	lm	lm	ll	ll	ll	lm	ll	ll	lm	lm	ll	ll	lm	ll	ll	lm	ll	lm	ll	lm	ll	ll	lm	lm
LG10_HB_1288	F_0605153_L5_PA	LG10	<lmxll>	{1-}	(ll,lm)	lm	lm	ll	ll	ll	lm	lm	lm	ll	lm	lm	ll	ll	ll	lm	lm	lm	lm	lm	ll	lm	lm	ll	ll	ll	lm	ll	ll	lm	lm	ll	ll	lm	ll	ll	lm	ll	lm	ll	lm	ll	ll	lm	lm
LG10_HB_13	F_0004021_L10_PA	LG10	<lmxll>	{1-}	(ll,lm)	lm	lm	ll	lm	lm	ll	lm	ll	ll	lm	lm	ll	lm	lm	lm	ll	lm	lm	lm	ll	lm	lm	lm	ll	ll	lm	ll	ll	ll	lm	lm	lm	lm	lm	ll	lm	ll	lm	lm	lm	ll	ll	ll	ll
LG10_HB_13	F_0004038_L10_PA	LG10	<lmxll>	{1-}	(ll,lm)	lm	lm	ll	lm	lm	ll	lm	ll	ll	lm	lm	ll	lm	lm	lm	ll	lm	lm	lm	ll	lm	lm	lm	ll	ll	lm	ll	ll	ll	lm	lm	lm	lm	lm	ll	lm	ll	lm	lm	lm	ll	ll	ll	ll
LG10_HB_13	R_3285289_L10_PA	LG10	<lmxll>	{1-}	(ll,lm)	lm	lm	ll	lm	lm	ll	lm	ll	ll	lm	lm	ll	lm	lm	lm	ll	lm	lm	lm	ll	lm	lm	lm	ll	ll	lm	ll	ll	ll	lm	lm	lm	lm	lm	ll	lm	ll	lm	lm	lm	ll	ll	ll	ll
LG10_HB_13.5	R_3353551_L10_PA	LG10	<lmxll>	{1-}	(ll,lm)	lm	lm	ll	lm	lm	ll	lm	ll	ll	lm	lm	ll	lm	lm	lm	ll	lm	lm	lm	ll	lm	lm	lm	ll	ll	lm	ll	ll	ll	lm	lm	lm	lm	lm	ll	lm	ll	lm	lm	lm	ll	ll	ll	ll
cR_4016435_L10_PA	R_4016435_L10_PA	LG10	<lmxll>	{1-}	(ll,lm)	lm	lm	ll	ll	lm	lm	lm	ll	ll	lm	lm	ll	lm	ll	lm	ll	lm	lm	lm	ll	lm	lm	lm	ll	ll	lm	ll	ll	lm	lm	lm	lm	lm	lm	ll	lm	ll	lm	lm	lm	ll	ll	ll	ll
$R_34453757y_LG10	$R_34453757y_LG10_PA	LG10	<lmxll>	{1-}	(ll,lm)	lm	lm	ll	ll	lm	lm	lm	ll	ll	lm	lm	ll	lm	ll	lm	ll	lm	lm	lm	ll	lm	lm	lm	ll	ll	lm	ll	ll	lm	lm	lm	lm	lm	lm	ll	lm	ll	lm	lm	lm	ll	ll	ll	ll
LG10_HB_14	GD_01810_L10_PA	LG10	<lmxll>	{1-}	(ll,lm)	lm	lm	ll	ll	lm	lm	lm	ll	ll	lm	lm	ll	lm	lm	lm	ll	lm	lm	lm	ll	lm	lm	lm	ll	ll	lm	ll	ll	lm	lm	lm	lm	lm	lm	ll	lm	ll	lm	lm	lm	ll	ll	ll	ll
LG10_HB_14	R_4041727_L10_PA	LG10	<lmxll>	{1-}	(ll,lm)	lm	lm	ll	ll	lm	lm	lm	ll	ll	lm	lm	ll	lm	lm	lm	ll	lm	lm	lm	ll	lm	lm	lm	ll	ll	lm	ll	ll	lm	lm	lm	lm	lm	lm	ll	lm	ll	lm	lm	lm	ll	ll	ll	ll
LG10_HB_14	F_0004993_L10_PA	LG10	<lmxll>	{1-}	(ll,lm)	lm	lm	ll	ll	lm	lm	lm	ll	ll	lm	lm	ll	lm	ll	lm	ll	lm	lm	lm	ll	lm	lm	lm	ll	ll	lm	ll	ll	lm	lm	lm	lm	lm	lm	ll	lm	ll	lm	lm	lm	ll	ll	ll	ll
LG10_HB_14	F_0005006_L10_PA	LG10	<lmxll>	{1-}	(ll,lm)	lm	lm	ll	ll	lm	lm	lm	ll	ll	lm	lm	ll	lm	ll	lm	ll	lm	lm	lm	ll	lm	lm	lm	ll	ll	lm	ll	ll	lm	lm	lm	lm	lm	lm	ll	lm	ll	lm	lm	lm	ll	ll	ll	ll
LG10_HB_14	R_4034839_L10_PA	LG10	<lmxll>	{1-}	(ll,lm)	lm	lm	ll	ll	lm	lm	lm	ll	ll	lm	lm	ll	lm	ll	lm	ll	lm	lm	lm	ll	lm	lm	lm	ll	ll	lm	ll	ll	lm	lm	lm	lm	lm	lm	ll	lm	ll	lm	lm	lm	ll	ll	ll	ll
LG10_HB_1456	F_0685096_L6_PA	LG10	<hkxhk>	{10}	(h-,kk)	h-	kk	h-	h-	h-	h-	kk	h-	h-	kk	kk	h-	kk	h-	kk	kk	h-	--	kk	h-	kk	h-	h-	h-	h-	h-	h-	kk	h-	kk	h-	h-	kk	h-	h-	--	h-	h-	h-	h-	h-	h-	h-	h-
LG10_HB_1456	F_0685103_L6_PA	LG10	<hkxhk>	{01}	(hh,hk,kk)	hk	hh	kk	kk	kk	hk	hh	hk	hk	hh	hh	hk	hh	hk	hh	hh	hk	hh	hh	hk	hh	hk	hk	hk	hk	hk	hk	hh	hk	hh	hk	hk	hh	hk	hk	hh	kk	hk	hk	hk	kk	kk	kk	kk
LG10_HB_1456	F_0685122_L6_PA	LG10	<hkxhk>	{01}	(hh,hk,kk)	hk	hh	kk	kk	kk	hk	hh	hk	hk	hh	hh	hk	hh	hk	hh	hh	hk	hh	hh	hk	hh	hk	hk	hk	hk	hk	hk	hh	hk	hh	hk	hk	hh	hk	hk	hh	kk	hk	hk	hk	kk	kk	kk	kk
LG10_HB_1552	F_0726164_L8_PA	LG10	<nnxnp>	{-1}	(nn,np)	np	nn	np	np	nn	np	nn	nn	nn	nn	nn	nn	nn	nn	nn	nn	np	nn	nn	nn	nn	np	np	nn	np	nn	nn	nn	np	nn	nn	np	nn	np	nn	nn	np	np	np	np	np	np	np	np
LG10_HB_1552	F_0726172_L8_PA	LG10	<nnxnp>	{-1}	(nn,np)	np	nn	np	np	nn	np	nn	nn	nn	nn	nn	nn	nn	nn	nn	nn	np	nn	nn	nn	nn	np	np	nn	np	nn	nn	nn	np	nn	nn	np	nn	np	nn	nn	np	np	np	np	np	np	np	np
LG10_HB_1552	F_0726185_L8_PA	LG10	<nnxnp>	{-1}	(nn,np)	np	nn	np	np	nn	np	nn	nn	nn	nn	nn	nn	nn	nn	nn	nn	np	nn	nn	nn	nn	np	np	nn	np	nn	nn	nn	np	nn	nn	np	nn	np	nn	nn	np	np	np	np	np	np	np	np
LG10_HB_1552	F_0726189_L8_PA	LG10	<nnxnp>	{-1}	(nn,np)	np	nn	np	np	nn	np	nn	nn	nn	nn	nn	nn	nn	nn	nn	nn	np	nn	nn	nn	nn	np	np	nn	np	nn	nn	nn	np	nn	nn	np	nn	np	nn	nn	np	np	np	np	np	np	np	np
LG10_HB_1553	F_0726977_L8_PA	LG10	<nnxnp>	{-1}	(nn,np)	np	nn	np	np	nn	np	nn	nn	nn	nn	nn	nn	nn	nn	nn	nn	np	nn	nn	nn	nn	np	np	nn	np	nn	nn	nn	np	nn	nn	np	nn	np	nn	nn	np	np	np	np	np	np	np	np
LG10_HB_1553	F_0726982_L8_PA	LG10	<nnxnp>	{-1}	(nn,np)	np	nn	np	np	nn	np	nn	nn	nn	nn	nn	nn	nn	nn	nn	nn	np	nn	nn	nn	nn	np	np	nn	np	nn	nn	nn	np	nn	nn	np	nn	np	nn	nn	np	np	np	np	np	np	np	np
LG10_HB_1553	F_0726987_L8_PA	LG10	<nnxnp>	{-1}	(nn,np)	np	nn	np	np	nn	np	nn	nn	nn	nn	nn	nn	nn	nn	nn	nn	np	nn	nn	nn	nn	np	np	nn	np	nn	nn	nn	np	nn	nn	np	nn	np	nn	nn	np	np	np	np	np	np	np	np
LG10_HB_1553	F_0727010_L8_PA	LG10	<nnxnp>	{-1}	(nn,np)	np	nn	np	np	nn	np	nn	nn	nn	nn	nn	nn	nn	nn	nn	nn	np	nn	nn	nn	nn	np	np	nn	np	nn	nn	nn	np	nn	nn	np	nn	np	nn	nn	np	np	np	np	np	np	np	np
LG10_HB_1554	F_0727256_L8_PA	LG10	<nnxnp>	{-1}	(nn,np)	np	nn	np	np	nn	np	nn	nn	nn	nn	nn	nn	nn	nn	nn	nn	np	nn	nn	nn	nn	np	np	nn	np	nn	nn	nn	np	nn	nn	np	nn	np	nn	nn	np	np	np	np	np	np	np	np
LG10_HB_1554	F_0727267_L8_PA	LG10	<nnxnp>	{-1}	(nn,np)	np	nn	np	np	nn	np	nn	nn	nn	nn	nn	nn	nn	nn	nn	nn	np	nn	nn	nn	nn	np	np	nn	np	nn	nn	nn	np	nn	nn	np	nn	np	nn	nn	np	np	np	np	np	np	np	np
LG10_HB_1554	F_0727268_L8_PA	LG10	<nnxnp>	{-1}	(nn,np)	np	nn	np	np	nn	np	nn	nn	nn	nn	nn	nn	nn	nn	nn	nn	np	nn	nn	nn	nn	np	np	nn	np	nn	nn	nn	np	nn	nn	np	nn	np	nn	nn	np	np	np	np	np	np	np	np
LG10_HB_1554	F_0727275_L8_PA	LG10	<nnxnp>	{-1}	(nn,np)	np	nn	np	np	nn	np	nn	nn	nn	nn	nn	nn	nn	nn	nn	nn	np	nn	nn	nn	nn	np	np	nn	np	nn	nn	nn	np	nn	nn	np	nn	np	nn	nn	np	np	np	np	np	np	np	np
LG10_HB_17	F_0007370_L10_PA	LG10	<lmxll>	{1-}	(ll,lm)	lm	lm	ll	ll	ll	lm	lm	lm	ll	lm	lm	ll	lm	ll	lm	lm	--	--	lm	ll	lm	--	lm	lm	ll	lm	ll	lm	lm	lm	ll	ll	lm	lm	ll	lm	ll	lm	ll	lm	ll	ll	ll	ll
LG10_HB_17	F_0007375_L10_PA	LG10	<lmxll>	{1-}	(ll,lm)	lm	lm	ll	ll	ll	lm	lm	lm	ll	lm	lm	ll	lm	ll	lm	lm	lm	lm	lm	ll	lm	lm	lm	lm	ll	lm	ll	lm	lm	lm	ll	ll	lm	lm	ll	lm	ll	lm	ll	lm	ll	ll	ll	ll
LG10_HB_17	F_0007388_L10_PA	LG10	<hkxhk>	{11}	(hh,hk,kk)	kk	hk	hk	hk	hk	kk	hk	hk	hk	hk	hk	hh	hk	hh	kk	hk	kk	hk	hk	hk	hk	kk	kk	kk	hh	kk	hh	hk	kk	hk	hk	hh	hk	kk	hh	hk	hh	kk	hk	kk	hk	hk	hk	hh
LG10_HB_17	F_0007383_L10_PA	LG10	<nnxnp>	{-1}	(nn,np)	np	nn	np	np	np	np	nn	nn	np	nn	nn	nn	nn	nn	np	nn	np	nn	nn	np	nn	np	np	np	nn	np	nn	nn	np	nn	np	nn	nn	np	nn	nn	nn	np	np	np	np	np	np	nn
LG10_HB_1713	F_0805707_L9_PA	LG10	<nnxnp>	{-0}	(nn,np)	nn	np	nn	nn	nn	nn	np	np	np	np	np	np	np	np	np	np	nn	np	np	--	np	nn	nn	nn	np	nn	np	np	nn	np	nn	--	np	--	np	np	nn	nn	nn	nn	nn	--	nn	--
LG10_HB_1713	F_0805709_L9_PA	LG10	<hkxhk>	{10}	(hh,hk,kk)	hk	kk	hh	hh	hh	hk	kk	kk	hk	kk	kk	hk	kk	hk	kk	kk	hk	kk	kk	hk	kk	hk	hk	hk	hk	hk	hk	kk	hk	kk	hk	hk	kk	hk	hk	kk	hh	hk	hh	hk	hh	hh	hh	hh
LG10_HB_1713	F_0805743_L9_PA	LG10	<nnxnp>	{-1}	(nn,np)	np	nn	np	np	np	np	nn	nn	nn	nn	nn	nn	nn	nn	nn	nn	np	nn	nn	nn	nn	np	np	np	nn	np	nn	nn	np	nn	np	np	nn	np	nn	nn	np	np	np	np	np	np	np	np
LG10_HB_1713	F_0805745_L9_PA	LG10	<lmxll>	{0-}	(ll,lm)	ll	ll	lm	lm	lm	ll	ll	ll	lm	ll	ll	lm	ll	lm	ll	ll	ll	ll	ll	lm	ll	ll	ll	ll	lm	ll	lm	ll	ll	ll	ll	ll	ll	ll	lm	ll	lm	ll	lm	ll	lm	lm	lm	lm
LG10_HB_1713	F_0805750_L9_PA	LG10	<lmxll>	{0-}	(ll,lm)	ll	ll	lm	lm	lm	ll	ll	ll	lm	ll	ll	lm	ll	lm	ll	ll	ll	ll	ll	lm	ll	ll	ll	ll	lm	ll	lm	ll	ll	ll	ll	ll	ll	ll	lm	ll	lm	ll	lm	ll	lm	lm	lm	lm
LG10_HB_1713	F_0805708_L9_PA	LG10	<lmxll>	{1-}	(ll,lm)	lm	lm	ll	ll	ll	lm	lm	lm	ll	lm	lm	ll	lm	ll	lm	lm	lm	lm	lm	ll	lm	lm	lm	lm	ll	lm	ll	lm	lm	lm	lm	lm	lm	lm	ll	lm	ll	lm	ll	lm	ll	ll	ll	ll
LG10_HB_1713	F_0805710_L9_PA	LG10	<lmxll>	{1-}	(ll,lm)	lm	lm	ll	ll	ll	lm	lm	lm	ll	lm	lm	ll	lm	ll	lm	lm	lm	lm	lm	ll	lm	lm	lm	lm	ll	lm	ll	lm	lm	lm	lm	lm	lm	lm	ll	lm	ll	lm	ll	lm	ll	ll	ll	ll
LG10_HB_1750	F_0825064_L10_28_1	LG10	<lmxll>	{0-}	(ll,lm)	ll	ll	lm	ll	ll	lm	ll	lm	lm	ll	ll	lm	ll	ll	ll	lm	ll	ll	ll	lm	ll	ll	ll	lm	lm	ll	lm	lm	lm	ll	ll	ll	ll	ll	lm	ll	lm	ll	ll	ll	lm	lm	lm	lm
LG10_HB_1751	F_0825194_L10_28_1	LG10	<lmxll>	{0-}	(ll,lm)	ll	ll	lm	ll	ll	lm	ll	lm	lm	ll	ll	lm	ll	ll	ll	lm	ll	ll	ll	lm	ll	ll	ll	lm	lm	ll	lm	lm	lm	ll	ll	ll	ll	ll	lm	ll	lm	ll	ll	ll	lm	lm	lm	lm
LG10_HB_1751	F_0825197_L10_28_1	LG10	<lmxll>	{0-}	(ll,lm)	ll	ll	lm	ll	ll	lm	ll	lm	lm	ll	ll	lm	ll	ll	ll	lm	ll	ll	ll	lm	ll	ll	ll	lm	lm	ll	lm	lm	lm	ll	ll	ll	ll	ll	lm	ll	lm	ll	ll	ll	lm	lm	lm	lm
R_1282648_L10_PA	R_1282648_L10_PA	LG10	<lmxll>	{0-}	(ll,lm)	ll	ll	lm	ll	ll	lm	ll	lm	lm	ll	ll	lm	ll	ll	ll	lm	ll	ll	ll	lm	ll	ll	ll	lm	lm	ll	lm	lm	lm	ll	ll	ll	ll	ll	lm	ll	lm	ll	ll	ll	lm	lm	lm	lm
LG10_HB_1757	F_0826637_L10_33_1	LG10	<nnxnp>	{-0}	(nn,np)	nn	np	nn	np	np	nn	np	np	np	np	np	np	np	np	np	np	nn	np	np	np	np	nn	nn	np	nn	np	np	np	nn	np	np	nn	np	nn	np	np	nn	nn	nn	nn	nn	nn	nn	nn
LG10_HB_1757	F_0826641_L10_33_1	LG10	<lmxll>	{1-}	(ll,lm)	lm	lm	ll	ll	lm	lm	lm	ll	ll	lm	lm	ll	lm	ll	lm	ll	lm	lm	lm	ll	lm	lm	lm	ll	ll	lm	ll	ll	lm	lm	lm	lm	lm	lm	ll	lm	ll	lm	lm	lm	ll	ll	ll	ll
F_0827716_L10_33_1	F_0827716_L10_33_1	LG10	<nnxnp>	{-1}	(nn,np)	np	nn	np	np	np	np	nn	nn	nn	nn	nn	nn	nn	nn	nn	nn	np	nn	nn	nn	nn	np	np	np	nn	np	nn	nn	np	nn	np	np	nn	np	nn	nn	np	np	np	np	np	np	np	np
LG10_HB_1764	F_0829833_L10_37_1	LG10	<hkxhk>	{11}	(hh,hk,kk)	kk	hk	hk	hk	hk	kk	hk	hh	hh	hk	hk	hh	hk	hh	hk	hh	kk	hk	hk	hh	hk	kk	kk	hh	hk	hk	hh	hk	kk	hk	hk	kk	hk	kk	hh	hk	hk	kk	kk	kk	hk	hk	hk	hk
LG10_HB_1764	F_0829841_L10_37_1	LG10	<lmxll>	{1-}	(ll,lm)	lm	lm	ll	ll	lm	lm	lm	ll	ll	lm	lm	ll	lm	ll	lm	ll	lm	lm	lm	ll	lm	lm	lm	ll	ll	lm	ll	lm	lm	lm	lm	lm	lm	lm	ll	lm	ll	lm	lm	lm	ll	ll	ll	ll
R_16666886_L10_40_1	R_16666886_L10_40_1	LG10	<nnxnp>	{-0}	(nn,np)	nn	np	nn	nn	nn	nn	np	np	nn	np	np	np	np	np	np	np	nn	np	np	np	np	nn	nn	nn	np	nn	np	np	nn	np	nn	nn	np	nn	np	np	nn	nn	nn	nn	nn	nn	nn	nn
LG10_HB_1767	F_0831315_L10_40_1	LG10	<hkxhk>	{11}	(hh,hk,kk)	kk	hk	hk	hk	hk	kk	hk	hk	hk	hk	hk	hh	hk	hh	kk	hk	kk	hk	hk	hh	hk	kk	kk	kk	hh	kk	hh	hk	kk	hk	hk	hh	hk	kk	hh	hk	hh	kk	hk	kk	hk	hk	hk	hk
LG10_HB_1767	F_0831317_L10_40_1	LG10	<hkxhk>	{11}	(hh,hk,kk)	kk	hk	hk	hk	hk	kk	hk	hk	hk	hk	hk	hh	hk	hh	kk	hk	kk	hk	hk	hh	hk	kk	kk	kk	hh	kk	hh	hk	kk	hk	hk	hh	hk	kk	hh	hk	hh	kk	hk	kk	hk	hk	hk	hk
LG10_HB_1767	F_0831296_L10_40_1	LG10	<lmxll>	{0-}	(ll,lm)	ll	ll	lm	lm	lm	ll	ll	ll	lm	ll	ll	lm	ll	lm	ll	ll	ll	ll	ll	lm	ll	ll	ll	ll	lm	ll	lm	ll	ll	ll	lm	lm	ll	ll	lm	ll	lm	ll	lm	ll	lm	lm	lm	lm
LG10_HB_1767	F_0831297_L10_40_1	LG10	<lmxll>	{0-}	(ll,lm)	ll	ll	lm	lm	lm	ll	ll	ll	lm	ll	ll	lm	ll	lm	ll	ll	ll	ll	ll	lm	ll	ll	ll	ll	lm	ll	lm	ll	ll	ll	lm	lm	ll	ll	lm	ll	lm	ll	lm	ll	lm	lm	lm	lm
LG10_HB_1767	F_0831298_L10_40_1	LG10	<lmxll>	{0-}	(ll,lm)	ll	ll	lm	lm	lm	ll	ll	ll	lm	ll	ll	lm	ll	lm	ll	ll	ll	ll	ll	lm	ll	ll	ll	ll	lm	ll	lm	ll	ll	ll	lm	lm	ll	ll	lm	ll	lm	ll	lm	ll	lm	lm	lm	lm
LG10_HB_1767.7_s40h1	GD_01832_L10_40_1	LG10	<hkxhk>	{00}	(hh,hk,kk)	hh	hk	hk	hk	hk	hh	hk	hk	hk	hk	hk	kk	hk	kk	hh	hk	hh	hk	hk	kk	hk	hh	hh	hh	kk	hh	kk	hk	hh	hk	hk	kk	hk	hh	kk	hk	kk	hh	hk	hh	hk	hk	hk	hk
LG10_HB_1770	F_0832810_L10_41_1	LG10	<lmxll>	{1-}	(ll,lm)	lm	lm	ll	ll	ll	lm	lm	lm	ll	lm	lm	ll	lm	ll	lm	lm	lm	lm	lm	ll	lm	lm	lm	lm	ll	lm	ll	lm	lm	lm	ll	ll	lm	lm	ll	lm	ll	lm	ll	lm	ll	ll	ll	ll
LG10_HB_1770	F_0832819_L10_41_1	LG10	<lmxll>	{1-}	(ll,lm)	lm	lm	ll	ll	ll	lm	lm	lm	ll	lm	lm	ll	lm	ll	lm	lm	lm	lm	lm	ll	lm	lm	lm	lm	ll	lm	ll	lm	lm	lm	ll	ll	lm	lm	ll	lm	ll	lm	ll	lm	ll	ll	ll	ll
F_0832999_L10_41_1	F_0832999_L10_41_1	LG10	<lmxll>	{1-}	(ll,lm)	lm	lm	ll	ll	ll	lm	lm	lm	ll	lm	lm	ll	lm	ll	lm	lm	lm	lm	lm	ll	lm	lm	lm	lm	ll	lm	ll	lm	lm	lm	ll	ll	lm	lm	ll	lm	ll	lm	ll	lm	ll	ll	ll	ll
LG10_HB_1773	F_0833930_L10_43_1	LG10	<nnxnp>	{-0}	(nn,np)	nn	np	nn	nn	nn	np	np	np	nn	np	np	np	np	np	nn	np	nn	np	np	nn	np	nn	nn	nn	np	nn	np	np	nn	np	nn	np	nn	nn	np	np	np	nn	nn	nn	np	np	nn	np
LG10_HB_1773	F_0833943_L10_43_1	LG10	<nnxnp>	{-0}	(nn,np)	nn	np	nn	nn	nn	np	np	np	nn	np	np	np	np	np	nn	np	nn	np	np	nn	np	nn	nn	nn	np	nn	np	np	nn	np	nn	np	nn	nn	np	np	np	nn	nn	nn	np	np	nn	np
LG10_HB_1773	F_0833948_L10_43_1	LG10	<nnxnp>	{-1}	(nn,np)	np	nn	np	np	np	nn	nn	nn	np	nn	nn	nn	nn	nn	np	nn	np	nn	nn	np	nn	np	np	np	nn	np	nn	nn	np	nn	np	nn	np	np	nn	nn	nn	np	np	np	nn	nn	np	nn
LG10_HB_1774	F_0834908_L10_45_1	LG10	<nnxnp>	{-1}	(nn,np)	nn	nn	np	np	np	nn	nn	nn	np	nn	nn	nn	nn	nn	np	nn	np	nn	nn	np	nn	np	np	np	nn	np	nn	nn	np	nn	nn	nn	np	np	nn	nn	nn	np	np	np	nn	nn	np	nn
LG10_HB_1775	F_0835174_L10_45_1	LG10	<nnxnp>	{-1}	(nn,np)	nn	nn	np	np	np	nn	nn	nn	np	nn	nn	nn	nn	nn	np	nn	np	nn	nn	np	nn	np	np	np	nn	np	nn	nn	np	nn	nn	nn	np	np	nn	nn	np	np	np	np	nn	nn	np	nn
LG10_HB_1775	F_0835177_L10_45_1	LG10	<lmxll>	{0-}	(ll,lm)	ll	ll	lm	lm	lm	ll	ll	ll	lm	ll	ll	lm	lm	lm	ll	ll	ll	ll	ll	lm	ll	ll	lm	ll	lm	ll	lm	lm	ll	ll	lm	lm	ll	lm	lm	ll	lm	ll	lm	ll	lm	lm	ll	ll
LG10_HB_1778	F_0837574_L10_48_1	LG10	<nnxnp>	{-0}	(nn,np)	np	np	nn	nn	np	np	np	np	nn	nn	np	nn	np	nn	nn	nn	nn	np	np	nn	np	np	np	nn	nn	nn	np	nn	nn	np	np	np	nn	nn	np	np	nn	np	nn	nn	np	np	nn	np
LG10_HB_1778	F_0837576_L10_48_1	LG10	<nnxnp>	{-0}	(nn,np)	np	np	nn	nn	np	np	np	np	nn	nn	np	nn	np	nn	nn	nn	nn	np	np	nn	np	np	np	nn	nn	nn	np	nn	nn	np	np	np	nn	nn	np	np	nn	np	nn	nn	np	np	nn	np
LG10_HB_1778	F_0837578_L10_48_1	LG10	<nnxnp>	{-0}	(nn,np)	np	np	nn	nn	np	np	np	np	nn	nn	np	nn	np	nn	nn	nn	nn	np	np	nn	np	np	np	nn	nn	nn	np	nn	nn	np	np	np	nn	nn	np	np	nn	np	nn	nn	np	np	nn	np
LG10_HB_1778	F_0837602_L10_48_1	LG10	<nnxnp>	{-0}	(nn,np)	np	np	nn	nn	np	np	np	np	nn	nn	np	nn	np	nn	nn	nn	nn	np	np	nn	np	np	np	nn	nn	nn	np	nn	nn	np	np	np	nn	nn	np	np	nn	np	nn	nn	np	np	nn	np
LG10_HB_1781	F_0838423_L10_49_1	LG10	<nnxnp>	{-1}	(nn,np)	nn	nn	np	np	nn	nn	nn	nn	np	np	nn	np	nn	np	np	np	np	nn	nn	np	nn	nn	nn	np	np	np	nn	np	np	nn	nn	nn	np	np	nn	nn	np	nn	np	np	nn	nn	np	nn
LG10_HB_1781	F_0838443_L10_49_1	LG10	<nnxnp>	{-1}	(nn,np)	nn	nn	np	np	nn	nn	nn	nn	np	np	nn	np	nn	np	np	np	np	nn	nn	np	nn	nn	nn	np	np	np	nn	np	np	nn	nn	nn	np	np	nn	nn	np	nn	np	np	nn	nn	np	nn
LG10_HB_1781	F_0838444_L10_49_1	LG10	<nnxnp>	{-1}	(nn,np)	nn	nn	np	np	nn	nn	nn	nn	np	np	nn	np	nn	np	np	np	np	nn	nn	np	nn	nn	nn	np	np	np	nn	np	np	nn	nn	nn	np	np	nn	nn	np	nn	np	np	nn	nn	np	nn
LG10_HB_1784_s26h1	F_0839805_L11_26_1	LG10	<lmxll>	{1-}	(ll,lm)	lm	lm	ll	ll	lm	lm	lm	ll	ll	lm	lm	ll	lm	ll	lm	ll	lm	lm	lm	ll	lm	lm	lm	ll	ll	lm	ll	ll	lm	lm	lm	lm	lm	lm	ll	lm	ll	lm	lm	lm	ll	ll	ll	ll
LG10_HB_1784_s26h1	F_0839808_L11_26_1	LG10	<lmxll>	{1-}	(ll,lm)	lm	lm	ll	ll	lm	lm	lm	ll	ll	lm	lm	ll	lm	ll	lm	ll	lm	lm	lm	ll	lm	lm	lm	ll	ll	lm	ll	ll	lm	lm	lm	lm	lm	lm	ll	lm	ll	lm	lm	lm	ll	ll	ll	ll
LG10_HB_1906_s39h1	F_0890021_L14_39_1	LG10	<nnxnp>	{-1}	(nn,np)	np	nn	np	np	np	np	nn	nn	nn	nn	nn	nn	nn	nn	nn	nn	np	nn	nn	nn	nn	np	np	np	nn	np	nn	nn	np	nn	np	np	nn	np	nn	nn	np	np	np	np	np	np	np	np
LG10_HB_1906_s39h1	F_0890027_L14_39_1	LG10	<nnxnp>	{-0}	(nn,np)	nn	np	nn	nn	nn	nn	np	np	np	np	np	np	np	np	np	np	nn	np	np	np	np	nn	nn	nn	np	nn	np	np	nn	np	nn	nn	np	nn	np	np	nn	nn	nn	nn	nn	nn	nn	nn
LG10_HB_1906_s39h1	F_0890039_L14_39_1	LG10	<nnxnp>	{-0}	(nn,np)	nn	np	nn	nn	nn	nn	np	np	np	np	np	np	np	np	np	np	nn	np	np	np	np	nn	nn	nn	np	nn	np	np	nn	np	nn	nn	np	nn	np	np	nn	nn	nn	nn	nn	nn	nn	nn
LG10_HB_20	F_0008637_L10_PA	LG10	<hkxhk>	{01}	(hh,hk,kk)	hk	hh	kk	hk	hh	hk	hh	hk	hk	hh	hh	hk	hh	hk	hh	hk	hk	hh	hh	hk	hh	hk	hk	hk	kk	hh	hk	hk	hk	hh	hh	hk	hh	hk	hk	hh	kk	hk	hk	hk	kk	kk	kk	kk
LG10_HB_20	F_0008614_L10_PA	LG10	<lmxll>	{0-}	(ll,lm)	ll	ll	lm	lm	ll	ll	ll	lm	lm	ll	ll	lm	ll	lm	ll	lm	ll	ll	ll	lm	ll	ll	ll	lm	lm	ll	lm	lm	ll	ll	ll	ll	ll	ll	lm	ll	lm	ll	ll	ll	lm	lm	lm	lm
LG10_HB_20	F_0008635_L10_PA	LG10	<lmxll>	{1-}	(ll,lm)	lm	lm	ll	ll	lm	lm	lm	ll	ll	lm	lm	ll	lm	ll	lm	ll	lm	lm	lm	ll	lm	lm	lm	ll	ll	lm	ll	ll	lm	lm	lm	lm	lm	lm	ll	lm	ll	lm	lm	lm	ll	ll	ll	ll
$F_0956867y_LG10	$F_0956867y_LG10	LG10	<nnxnp>	{-1}	(nn,np)	np	nn	np	np	np	np	nn	nn	np	nn	nn	nn	nn	nn	np	nn	np	nn	nn	np	nn	np	np	np	nn	np	nn	nn	np	nn	np	nn	nn	np	nn	nn	nn	np	np	np	np	np	np	nn
LG10_HB_21	F_0009256_L10_PA	LG10	<hkxhk>	{11}	(hh,hk,kk)	kk	hk	hk	hh	hk	kk	hk	hh	hh	hk	hk	hh	hk	hh	hk	hh	kk	hk	hk	hh	hk	kk	kk	hh	hk	hk	hh	hh	kk	hk	hk	kk	hk	kk	hh	hk	hk	kk	kk	kk	hk	hk	hk	hk
LG10_HB_21	F_0009209_L10_PA	LG10	<nnxnp>	{-1}	(nn,np)	np	nn	np	nn	nn	np	nn	nn	nn	nn	nn	nn	nn	nn	nn	nn	np	nn	nn	nn	nn	np	np	nn	np	nn	nn	nn	np	nn	nn	np	nn	np	nn	nn	np	np	np	np	np	np	np	np
LG10_HB_21	F_0009203_L10_PA	LG10	<lmxll>	{1-}	(ll,lm)	lm	lm	ll	ll	lm	lm	lm	ll	ll	lm	lm	ll	lm	ll	lm	ll	lm	lm	lm	ll	lm	lm	lm	ll	ll	lm	ll	ll	lm	lm	lm	lm	lm	lm	ll	lm	ll	lm	lm	lm	ll	ll	ll	ll
LG10_HB_21	F_0009237_L10_PA	LG10	<lmxll>	{1-}	(ll,lm)	lm	lm	ll	ll	lm	lm	lm	ll	ll	lm	lm	ll	lm	ll	lm	ll	lm	lm	lm	ll	lm	lm	lm	ll	ll	lm	ll	ll	lm	lm	lm	lm	lm	lm	ll	lm	ll	lm	lm	lm	ll	ll	ll	ll
LG10_HB_21.5	R_7135490_L10_PA	LG10	<lmxll>	{1-}	(ll,lm)	lm	lm	ll	ll	lm	lm	lm	ll	ll	lm	lm	ll	lm	ll	lm	ll	lm	lm	lm	ll	lm	lm	lm	ll	ll	lm	ll	ll	lm	lm	lm	lm	lm	lm	ll	lm	ll	lm	lm	lm	ll	ll	ll	ll
LG10_HB_21.5	R_7121587_L10_PA	LG10	<nnxnp>	{-0}	(nn,np)	--	np	nn	nn	np	nn	np	np	np	np	np	np	np	np	np	np	nn	np	np	np	np	--	nn	np	nn	np	np	np	nn	np	np	nn	np	nn	np	np	nn	nn	nn	nn	nn	nn	nn	nn
LG10_HB_22	GD_02051_L10_PA	LG10	<hkxhk>	{11}	(hh,hk,kk)	kk	hk	hk	hk	hk	kk	hk	hh	hh	hk	hk	hh	hk	hh	hk	hh	kk	hk	hk	hh	hk	kk	kk	hh	hk	hk	hh	hh	kk	hk	hk	kk	hk	kk	hh	hk	hk	kk	kk	kk	hk	hk	hk	hk
LG10_HB_22	F_0009743_L10_PA	LG10	<lmxll>	{0-}	(ll,lm)	ll	ll	lm	lm	ll	ll	ll	lm	lm	ll	ll	lm	ll	lm	ll	lm	ll	ll	ll	lm	ll	ll	ll	lm	lm	ll	lm	lm	ll	ll	ll	ll	ll	ll	lm	ll	lm	ll	ll	ll	lm	lm	lm	lm
LG10_HB_22	F_0009745_L10_PA	LG10	<lmxll>	{0-}	(ll,lm)	ll	ll	lm	lm	ll	ll	ll	lm	lm	ll	ll	lm	ll	lm	ll	lm	ll	ll	ll	lm	ll	ll	ll	lm	lm	ll	lm	lm	ll	ll	ll	ll	ll	ll	lm	ll	lm	ll	ll	ll	lm	lm	lm	lm
LG10_HB_22	F_0009753_L10_PA	LG10	<lmxll>	{1-}	(ll,lm)	lm	lm	ll	ll	lm	lm	lm	ll	ll	lm	lm	ll	lm	ll	lm	ll	lm	lm	lm	ll	lm	lm	lm	ll	ll	lm	ll	ll	lm	lm	lm	lm	lm	lm	ll	lm	ll	lm	lm	lm	ll	ll	ll	ll
LG10_HB_22	F_0009773_L10_PA	LG10	<lmxll>	{1-}	(ll,lm)	lm	lm	ll	ll	lm	lm	lm	ll	ll	lm	lm	ll	lm	ll	lm	ll	lm	lm	lm	ll	lm	lm	lm	ll	ll	lm	ll	ll	lm	lm	lm	lm	lm	lm	ll	lm	ll	lm	lm	lm	ll	ll	ll	ll
F_0101347_L11_PA	F_0101347_L11_PA	LG10	<nnxnp>	{-1}	(nn,np)	np	nn	np	np	np	nn	nn	nn	np	nn	nn	nn	nn	nn	np	nn	np	nn	nn	np	nn	np	np	np	nn	np	nn	nn	np	nn	np	nn	np	np	nn	nn	nn	np	np	np	nn	nn	np	nn
LG10_HB_2268_s33h1	F_1022996_L8_33_1	LG10	<nnxnp>	{-1}	(nn,np)	np	nn	np	np	nn	np	nn	nn	nn	nn	nn	nn	nn	nn	nn	nn	np	nn	nn	nn	nn	np	np	nn	np	nn	nn	nn	np	nn	nn	np	nn	np	nn	nn	np	np	np	np	np	np	np	np
LG10_HB_2269_s33h1	F_1023455_L8_33_1	LG10	<nnxnp>	{-1}	(nn,np)	np	nn	np	np	nn	np	nn	nn	nn	nn	nn	nn	nn	nn	nn	nn	np	nn	nn	nn	nn	np	np	nn	np	nn	nn	nn	np	nn	nn	np	nn	np	nn	nn	np	np	np	np	np	np	np	np
LG10_HB_2269_s33h1	F_1023456_L8_33_1	LG10	<nnxnp>	{-1}	(nn,np)	np	nn	np	np	nn	np	nn	nn	nn	nn	nn	nn	nn	nn	nn	nn	np	nn	nn	nn	nn	np	np	nn	np	nn	nn	nn	np	nn	nn	np	nn	np	nn	nn	np	np	np	np	np	np	np	np
LG10_HB_2269_s33h1	F_1023458_L8_33_1	LG10	<nnxnp>	{-1}	(nn,np)	np	nn	np	np	nn	np	nn	nn	nn	nn	nn	nn	nn	nn	nn	nn	np	nn	nn	nn	nn	np	np	nn	np	nn	nn	nn	np	nn	nn	np	nn	np	nn	nn	np	np	np	np	np	np	np	np
LG10_HB_23	F_0010458_L10_PA	LG10	<hkxhk>	{11}	(hh,hk,kk)	kk	hk	hk	hk	hk	kk	hk	hh	hh	hk	hk	hh	hk	hh	hk	hh	kk	hk	hk	hh	hk	kk	kk	hh	hk	hk	hh	hh	kk	hk	hk	kk	hk	kk	hh	hk	hk	kk	kk	kk	hk	hk	hk	hk
LG10_HB_23	F_0010475_L10_PA	LG10	<hkxhk>	{00}	(hh,hk,kk)	hh	hk	hk	hk	hk	hh	hk	kk	kk	hk	hk	kk	hk	kk	hk	kk	hh	hk	hk	kk	hk	hh	hh	kk	hk	hk	kk	kk	hh	hk	hk	hh	hk	hh	kk	hk	hk	hh	hh	hh	hk	hk	hk	hk
LG10_HB_2317_s30h1	F_1048040_L9_30_1	LG10	<hkxhk>	{00}	(hh,hk,kk)	hh	hk	hk	hk	hk	hh	hk	hk	kk	hk	hk	kk	hk	kk	hk	hk	hh	hk	hk	kk	hk	hh	hh	hh	kk	hh	kk	hk	hh	hk	hh	hh	hk	hh	kk	hk	hk	hh	hk	hh	hk	hk	hk	hk
LG10_HB_2317_s30h1	F_1048041_L9_30_1	LG10	<lmxll>	{0-}	(ll,lm)	ll	ll	lm	lm	lm	ll	ll	ll	lm	ll	ll	lm	ll	lm	ll	ll	ll	ll	ll	lm	ll	ll	ll	ll	lm	ll	lm	ll	ll	ll	ll	ll	ll	ll	--	ll	lm	ll	lm	ll	lm	lm	lm	lm
LG10_HB_2317_s30h1	F_1048045_L9_30_1	LG10	<nnxnp>	{-1}	(nn,np)	np	nn	np	np	np	np	nn	nn	nn	nn	nn	nn	nn	nn	nn	nn	np	nn	nn	nn	nn	np	np	np	nn	np	nn	nn	np	nn	np	np	nn	np	nn	nn	np	np	np	np	np	np	np	np
LG10_HB_2317_s30h1	F_1048047_L9_30_1	LG10	<lmxll>	{0-}	(ll,lm)	ll	ll	lm	lm	lm	ll	ll	ll	lm	ll	ll	lm	ll	lm	ll	ll	ll	ll	ll	lm	ll	ll	ll	ll	lm	ll	lm	ll	ll	ll	ll	ll	ll	ll	lm	ll	lm	ll	lm	ll	lm	lm	lm	lm
LG10_HB_2317_s30h1	F_1048060_L9_30_1	LG10	<nnxnp>	{-1}	(nn,np)	np	nn	np	np	np	np	nn	nn	nn	nn	nn	nn	nn	nn	nn	nn	np	nn	nn	nn	nn	np	np	np	nn	np	nn	nn	np	nn	np	np	nn	np	nn	nn	np	np	np	np	np	np	np	np
LG10_HB_2317_s30h1	F_1048078_L9_30_1	LG10	<lmxll>	{0-}	(ll,lm)	ll	ll	lm	lm	lm	ll	ll	ll	lm	ll	ll	lm	ll	lm	ll	ll	ll	ll	ll	lm	ll	ll	ll	ll	lm	ll	lm	ll	ll	ll	ll	ll	ll	ll	lm	ll	lm	ll	lm	ll	lm	lm	lm	lm
LG10_HB_2330_s57h2	F_1052854_L10_57_2	LG10	<hkxhk>	{10}	(hh,hk,kk)	hk	kk	hh	hh	hh	hk	kk	kk	hk	kk	kk	hk	kk	hk	kk	kk	hk	kk	kk	hk	kk	hk	hk	hk	hk	hk	hk	kk	hk	kk	hk	hk	kk	hk	hk	kk	hh	hk	hk	hk	hh	hh	hh	hh
LG10_HB_2330_s57h2	F_1052858_L10_57_2	LG10	<hkxhk>	{10}	(hh,hk,kk)	hk	kk	hh	hh	hh	hk	kk	kk	hk	kk	kk	hk	kk	hk	kk	kk	hk	kk	kk	hk	kk	hk	hk	hk	hk	hk	hk	kk	hk	kk	hk	hk	kk	hk	hk	kk	hh	hk	hk	hk	hh	hh	hh	hh
LG10_HB_2333_s69h2	F_1054768_L10_69_2	LG10	<nnxnp>	{-1}	(nn,np)	nn	nn	np	np	np	nn	nn	nn	np	nn	nn	nn	nn	np	np	np	np	nn	nn	np	nn	nn	nn	np	np	np	nn	np	np	nn	nn	nn	np	np	nn	nn	np	nn	np	np	nn	nn	np	nn
LG10_HB_2333_s69h2	F_1054772_L10_69_2	LG10	<nnxnp>	{-1}	(nn,np)	nn	nn	np	np	np	nn	nn	nn	np	nn	nn	nn	nn	np	np	np	np	nn	nn	np	nn	nn	nn	np	np	np	nn	np	np	nn	nn	nn	np	np	nn	nn	np	nn	np	np	nn	nn	np	nn
LG10_HB_2333_s69h2	F_1054774_L10_69_2	LG10	<nnxnp>	{-1}	(nn,np)	nn	nn	np	np	np	nn	nn	nn	np	nn	nn	nn	nn	np	np	np	np	nn	nn	np	nn	nn	nn	np	np	np	nn	np	np	nn	nn	nn	np	np	nn	nn	np	nn	np	np	nn	nn	np	nn
LG10_HB_2333_s69h2	F_1054781_L10_69_2	LG10	<nnxnp>	{-1}	(nn,np)	nn	nn	np	np	np	nn	nn	nn	np	nn	nn	nn	nn	np	np	np	np	nn	nn	np	nn	nn	nn	np	np	np	nn	np	np	nn	nn	nn	np	np	nn	nn	np	nn	np	np	nn	nn	np	nn
LG10_HB_2333_s69h2	F_1054784_L10_69_2	LG10	<nnxnp>	{-1}	(nn,np)	nn	nn	np	np	np	nn	nn	nn	np	nn	nn	nn	nn	np	np	np	np	nn	nn	np	nn	nn	nn	np	np	np	nn	np	np	nn	nn	nn	np	np	nn	nn	np	nn	np	np	nn	nn	np	nn
LG10_HB_2333_s69h2	F_1054790_L10_69_2	LG10	<nnxnp>	{-1}	(nn,np)	nn	nn	np	np	np	nn	nn	nn	np	nn	nn	nn	nn	np	np	np	np	nn	nn	np	nn	nn	nn	np	np	np	nn	np	np	nn	nn	nn	np	np	nn	nn	np	nn	np	np	nn	nn	np	nn
LG10_HB_2333.5	GD_00099_L10_PA	LG10	<nnxnp>	{-1}	(nn,np)	nn	nn	np	np	np	nn	nn	nn	np	nn	nn	nn	nn	np	np	np	np	nn	nn	np	nn	nn	nn	np	np	np	nn	np	np	nn	nn	nn	np	np	nn	nn	np	nn	np	np	nn	nn	np	nn
LG10_HB_2333.5	R_31707563_L10_PA	LG10	<nnxnp>	{-1}	(nn,np)	nn	nn	np	np	np	nn	nn	nn	np	nn	nn	nn	nn	np	np	np	np	nn	nn	np	nn	nn	nn	np	np	np	nn	np	np	nn	nn	nn	np	np	nn	nn	np	nn	np	np	nn	nn	np	nn
LG10_HB_2469_s63h2	F_1087355_L3_63_2	LG10	<lmxll>	{0-}	(ll,lm)	ll	ll	lm	lm	lm	ll	ll	ll	lm	ll	ll	lm	ll	lm	ll	ll	ll	ll	ll	lm	ll	ll	ll	ll	lm	ll	lm	ll	ll	ll	lm	lm	ll	ll	lm	ll	lm	ll	lm	ll	lm	lm	lm	lm
LG10_HB_2528_s62h2	F_1100840_L8_62_2	LG10	<nnxnp>	{-1}	(nn,np)	np	nn	np	np	nn	np	nn	nn	nn	nn	nn	nn	nn	nn	nn	nn	np	nn	nn	nn	nn	np	np	nn	np	nn	nn	nn	np	nn	nn	np	nn	np	nn	nn	np	np	np	np	np	np	np	np
LG10_HB_2528_s62h2	F_1100844_L8_62_2	LG10	<nnxnp>	{-1}	(nn,np)	np	nn	np	np	nn	np	nn	nn	nn	nn	nn	nn	nn	nn	nn	nn	np	nn	nn	nn	nn	np	np	nn	np	nn	nn	nn	np	nn	nn	np	nn	np	nn	nn	np	np	np	np	np	np	np	np
LG10_HB_2528_s62h2	F_1100845_L8_62_2	LG10	<nnxnp>	{-1}	(nn,np)	np	nn	np	np	nn	np	nn	nn	nn	nn	nn	nn	nn	nn	nn	nn	np	nn	nn	nn	nn	np	np	nn	np	nn	nn	nn	np	nn	nn	np	nn	np	nn	nn	np	np	np	np	np	np	np	np
LG10_HB_2528_s62h2	F_1100851_L8_62_2	LG10	<nnxnp>	{-1}	(nn,np)	np	nn	np	np	nn	np	nn	nn	nn	nn	nn	nn	nn	nn	nn	nn	np	nn	nn	nn	nn	np	np	nn	np	nn	nn	nn	np	nn	nn	np	nn	np	nn	nn	np	np	np	np	np	np	np	np
LG10_HB_2528_s62h2	F_1100860_L8_62_2	LG10	<nnxnp>	{-1}	(nn,np)	np	nn	np	np	nn	np	nn	nn	nn	nn	nn	nn	nn	nn	nn	nn	np	nn	nn	nn	nn	np	np	nn	np	nn	nn	nn	np	nn	nn	np	nn	np	nn	nn	np	np	np	np	np	np	np	np
LG10_HB_2529_s62h2	F_1100863_L8_62_2	LG10	<nnxnp>	{-1}	(nn,np)	np	nn	np	np	nn	np	nn	nn	nn	nn	nn	nn	nn	nn	nn	nn	np	nn	nn	nn	nn	np	np	nn	np	nn	nn	nn	np	nn	nn	np	nn	np	nn	nn	np	np	np	np	np	np	np	np
LG10_HB_2529_s62h2	F_1100884_L8_62_2	LG10	<nnxnp>	{-1}	(nn,np)	np	nn	np	np	nn	np	nn	nn	nn	nn	nn	nn	nn	nn	nn	nn	np	nn	nn	nn	nn	np	np	nn	np	nn	nn	nn	np	nn	nn	np	nn	np	nn	nn	np	np	np	np	np	np	np	np
F_1106430_L9_46_2	F_1106430_L9_46_2	LG10	<hkxhk>	{00}	(hh,hk,kk)	hh	hk	hk	hk	hk	hh	hk	hk	hk	hk	hk	kk	hk	kk	hk	hk	--	hk	hk	kk	hk	hh	hh	hh	kk	hh	kk	hk	hh	hk	hh	hh	hk	--	kk	hk	hk	hh	hk	hh	hk	hk	hk	hk
LG10_HB_2566_s73h3	F_1107365_L10_73_3	LG10	<lmxll>	{0-}	(ll,lm)	ll	ll	lm	lm	lm	ll	ll	ll	lm	ll	ll	lm	ll	lm	ll	ll	ll	ll	ll	lm	ll	ll	ll	ll	lm	ll	lm	ll	ll	ll	ll	ll	ll	ll	lm	ll	lm	ll	ll	ll	lm	lm	lm	lm
LG10_HB_2566_s73h3	F_1107370_L10_73_3	LG10	<lmxll>	{0-}	(ll,lm)	ll	ll	lm	lm	lm	ll	ll	ll	lm	ll	ll	lm	ll	lm	ll	ll	ll	ll	ll	lm	ll	ll	ll	ll	lm	ll	lm	ll	ll	ll	ll	ll	ll	ll	lm	ll	lm	ll	ll	ll	lm	lm	lm	lm
LG10_HB_2566_s73h3	F_1107373_L10_73_3	LG10	<lmxll>	{0-}	(ll,lm)	ll	ll	lm	lm	lm	ll	ll	ll	lm	ll	ll	lm	ll	lm	ll	ll	ll	ll	ll	lm	ll	ll	ll	ll	lm	ll	lm	ll	ll	ll	ll	ll	ll	ll	lm	ll	lm	ll	ll	ll	lm	lm	lm	lm
LG10_HB_2566_s73h3	F_1107364_L10_73_3	LG10	<nnxnp>	{-1}	(nn,np)	np	nn	np	np	np	np	nn	nn	nn	nn	nn	nn	nn	nn	nn	nn	np	nn	nn	nn	nn	np	np	np	nn	np	nn	nn	np	nn	np	np	nn	np	nn	nn	np	np	np	np	np	np	np	np
LG10_HB_2566_s73h3	F_1107376_L10_73_3	LG10	<nnxnp>	{-1}	(nn,np)	np	nn	np	np	np	np	nn	nn	nn	nn	nn	nn	nn	nn	nn	nn	np	nn	nn	nn	nn	np	np	np	nn	np	nn	nn	np	nn	np	np	nn	np	nn	nn	np	np	np	np	np	np	np	np
LG10_HB_2569_s76h3	F_1107553_L10_76_3	LG10	<hkxhk>	{00}	(hh,hk,kk)	hh	hk	hk	hk	hk	hh	hk	hk	hk	hk	hk	kk	hk	kk	hh	hk	hh	hk	hk	kk	hk	hh	hh	hh	kk	hh	kk	hk	hh	hk	hk	kk	hk	hh	kk	hk	kk	hh	hk	hh	hk	hk	hk	kk
LG10_HB_2569_s76h3	F_1107554_L10_76_3	LG10	<hkxhk>	{11}	(hh,hk,kk)	kk	hk	hk	hk	hk	kk	hk	hk	hk	hk	hk	hh	hk	hh	kk	hk	kk	hk	hk	hh	hk	kk	kk	kk	hh	kk	hh	hk	kk	hk	hk	hh	hk	kk	hh	hk	hh	kk	hk	kk	hk	hk	hk	hh
LG10_HB_2571_s82h3	F_1107802_L10_82_3	LG10	<nnxnp>	{-0}	(nn,np)	np	np	nn	nn	np	np	np	np	nn	nn	np	nn	np	nn	nn	nn	nn	np	np	nn	np	np	np	nn	nn	nn	np	nn	nn	np	np	np	nn	nn	np	np	nn	np	nn	nn	np	np	nn	np
LG10_HB_26	F_0011645_L10_PA	LG10	<lmxll>	{0-}	(ll,lm)	ll	ll	lm	lm	lm	ll	ll	ll	lm	ll	ll	lm	ll	lm	ll	ll	ll	ll	ll	lm	ll	ll	ll	ll	lm	ll	lm	ll	ll	ll	ll	ll	ll	ll	lm	ll	lm	ll	ll	ll	lm	lm	lm	lm
LG10_HB_26	F_0011650_L10_PA	LG10	<lmxll>	{0-}	(ll,lm)	ll	ll	lm	lm	lm	ll	ll	ll	lm	ll	ll	lm	ll	lm	ll	ll	ll	ll	ll	lm	ll	ll	ll	ll	lm	ll	lm	ll	ll	ll	ll	ll	ll	ll	lm	ll	lm	ll	ll	ll	lm	lm	lm	lm
LG10_HB_26	F_0011658_L10_PA	LG10	<lmxll>	{0-}	(ll,lm)	ll	ll	lm	lm	lm	ll	ll	ll	lm	ll	ll	lm	ll	lm	ll	ll	ll	ll	ll	lm	ll	ll	ll	ll	lm	ll	lm	ll	ll	ll	ll	ll	ll	ll	lm	ll	lm	ll	ll	ll	lm	lm	lm	lm
LG10_HB_26	F_0011662_L10_PA	LG10	<lmxll>	{0-}	(ll,lm)	ll	ll	lm	lm	lm	ll	ll	ll	lm	ll	ll	lm	ll	lm	ll	ll	ll	ll	ll	lm	ll	ll	ll	ll	lm	ll	lm	ll	ll	ll	ll	ll	ll	ll	lm	ll	lm	ll	ll	ll	lm	lm	lm	lm
LG10_HB_26	F_0011683_L10_PA	LG10	<lmxll>	{0-}	(ll,lm)	ll	ll	lm	lm	lm	ll	ll	ll	lm	ll	ll	lm	ll	lm	ll	ll	ll	ll	ll	lm	ll	ll	ll	ll	lm	ll	lm	ll	ll	ll	ll	ll	ll	ll	lm	ll	lm	ll	ll	ll	lm	lm	lm	lm
LG10_HB_26	F_0011697_L10_PA	LG10	<lmxll>	{0-}	(ll,lm)	ll	ll	lm	lm	lm	ll	ll	ll	lm	ll	ll	lm	ll	lm	ll	ll	ll	ll	ll	lm	ll	ll	ll	ll	lm	ll	lm	ll	ll	ll	ll	ll	ll	ll	lm	ll	lm	ll	ll	ll	lm	lm	lm	lm
LG10_HB_26	F_0011692_L10_PA	LG10	<nnxnp>	{-1}	(nn,np)	np	nn	np	np	np	np	nn	nn	nn	nn	nn	nn	nn	nn	nn	nn	np	nn	nn	nn	nn	np	np	np	nn	np	nn	nn	np	nn	np	np	nn	np	nn	nn	np	np	np	np	np	np	np	np
LG10_HB_27	F_0012361_L10_PA	LG10	<hkxhk>	{10}	(hh,hk,kk)	hk	kk	hh	hh	hh	hk	kk	kk	hk	kk	kk	hk	kk	hk	kk	kk	hk	kk	kk	hk	kk	hk	hk	hk	hk	hk	hk	kk	hk	kk	hk	hk	kk	hk	hk	kk	hh	hk	hk	hk	hh	hh	hh	hh
LG10_HB_27	F_0012368_L10_PA	LG10	<hkxhk>	{01}	(hh,hk,kk)	hk	hh	kk	kk	kk	hk	hh	hh	hk	hh	hh	hk	hh	hk	hh	hh	hk	hh	hh	hk	hh	hk	hk	hk	hk	hk	hk	hh	hk	hh	hk	hk	hh	hk	hk	hh	kk	hk	hk	hk	kk	kk	kk	kk
LG10_HB_27	GD_00260_L10_PA	LG10	<nnxnp>	{-1}	(nn,np)	np	nn	np	np	np	np	nn	nn	nn	nn	nn	nn	nn	nn	nn	nn	np	nn	nn	nn	nn	np	np	np	nn	np	nn	nn	np	nn	np	np	nn	np	nn	nn	np	np	np	np	np	np	np	np
LG10_HB_28	F_0013167_L10_PA	LG10	<hkxhk>	{01}	(hh,hk,kk)	hk	hh	kk	kk	kk	hk	hh	hh	hk	hh	hh	hk	hh	hk	hh	hh	hk	hh	hh	hk	hh	hk	hk	hk	hk	hk	hk	hh	hk	hh	hk	hk	hh	hk	hk	hh	kk	hk	hk	hk	kk	kk	kk	kk
LG10_HB_299	F_0134231_L12_PA	LG10	<nnxnp>	{-0}	(nn,np)	nn	--	nn	nn	nn	nn	np	--	np	--	--	np	--	np	--	np	nn	--	--	np	np	nn	nn	nn	np	nn	np	--	nn	np	nn	nn	np	--	np	--	nn	nn	nn	nn	nn	nn	nn	nn
LG10_HB_3	F_0000521_L10_PA	LG10	<lmxll>	{0-}	(ll,lm)	ll	ll	lm	ll	ll	lm	ll	lm	lm	ll	ll	lm	ll	ll	ll	lm	ll	lm	ll	lm	ll	ll	ll	lm	lm	ll	lm	lm	lm	ll	ll	ll	ll	ll	lm	ll	lm	ll	ll	ll	lm	lm	lm	lm
LG10_HB_3	F_0000533_L10_PA	LG10	<lmxll>	{0-}	(ll,lm)	ll	ll	lm	ll	ll	lm	ll	lm	lm	ll	ll	lm	ll	ll	ll	lm	ll	lm	ll	lm	ll	ll	ll	lm	lm	ll	lm	lm	lm	ll	ll	ll	ll	ll	lm	ll	lm	ll	ll	ll	lm	lm	lm	lm
R_31238010_L10_69_2	R_31238010_L10_69_2	LG10	<nnxnp>	{-0}	(nn,np)	np	np	nn	nn	nn	np	np	np	nn	np	np	np	np	nn	nn	nn	nn	np	np	nn	np	nn	nn	nn	nn	nn	np	nn	nn	np	np	np	nn	nn	np	np	nn	nn	nn	nn	np	np	nn	np
GD_01264_L10_44_1	GD_01264_L10_44_1	LG10	<lmxll>	{0-}	(ll,lm)	ll	ll	lm	lm	lm	ll	ll	ll	lm	ll	ll	lm	lm	lm	ll	ll	ll	ll	ll	lm	ll	ll	ll	ll	lm	ll	lm	lm	ll	ll	lm	lm	ll	lm	lm	ll	lm	ll	lm	ll	lm	lm	ll	ll
R_36560697_L10_49_1	R_36560697_L10_49_1	LG10	<nnxnp>	{-1}	(nn,np)	nn	nn	np	np	nn	nn	nn	nn	np	--	nn	np	nn	np	--	--	np	nn	nn	np	nn	nn	nn	np	np	np	nn	np	np	nn	nn	nn	np	np	nn	nn	np	nn	np	np	nn	nn	np	nn
R_7167616_L10_33_1	R_7167616_L10_33_1	LG10	<lmxll>	{1-}	(ll,lm)	lm	lm	ll	ll	lm	lm	lm	ll	ll	lm	lm	ll	lm	ll	lm	ll	lm	lm	lm	ll	lm	lm	lm	ll	ll	lm	ll	ll	lm	lm	lm	lm	lm	lm	ll	lm	ll	lm	lm	lm	ll	ll	ll	ll
LG10_HB_3061_s47h1	R_32372997_L10_47_1	LG10	<nnxnp>	{-1}	(nn,np)	nn	nn	np	np	np	nn	nn	nn	np	nn	nn	nn	nn	np	np	np	np	nn	nn	np	nn	nn	nn	np	np	np	nn	np	np	nn	nn	nn	np	np	nn	nn	np	nn	np	np	nn	nn	np	nn
R_20013910_L10_40_1	R_20013910_L10_40_1	LG10	<hkxhk>	{00}	(hh,hk,kk)	hh	hk	hk	hk	hk	hh	hk	hk	hk	hk	hk	kk	hk	kk	hh	hk	hh	hk	hk	kk	hk	hh	hh	hh	kk	hh	kk	hk	hh	hk	hk	kk	hk	--	kk	hk	kk	hh	hk	hh	hk	hk	hk	kk
LG10_HB_3073	R_9388261_L10_PA	LG10	<lmxll>	{1-}	(ll,lm)	lm	lm	ll	ll	lm	lm	lm	ll	ll	lm	lm	ll	lm	ll	lm	ll	lm	lm	lm	ll	lm	lm	lm	ll	ll	lm	ll	ll	lm	lm	lm	lm	lm	lm	ll	lm	ll	lm	lm	lm	ll	ll	ll	ll
LG10_HB_3073	R_10692889_L10_PA	LG10	<nnxnp>	{-0}	(nn,np)	nn	np	nn	nn	np	nn	np	np	np	np	np	np	np	np	np	np	nn	np	np	np	np	nn	nn	np	nn	np	np	np	nn	np	np	nn	np	nn	np	np	nn	nn	nn	nn	nn	nn	nn	nn
R_29917745_L10_PA	R_29917745_L10_PA	LG10	<lmxll>	{1-}	(ll,lm)	lm	lm	ll	ll	ll	lm	lm	lm	ll	lm	lm	ll	ll	ll	lm	lm	lm	lm	lm	ll	lm	lm	ll	ll	ll	lm	ll	ll	lm	lm	ll	ll	lm	ll	ll	lm	ll	lm	ll	lm	ll	ll	lm	lm
LG10_HB_3116	R_37031349_L10_PA	LG10	<nnxnp>	{-1}	(nn,np)	nn	nn	np	np	nn	nn	nn	np	np	np	nn	np	nn	np	np	np	np	nn	nn	np	nn	nn	nn	np	np	np	nn	np	np	nn	nn	nn	np	np	nn	nn	np	nn	np	np	nn	nn	np	nn
LG10_HB_32	F_0014551_L10_PA	LG10	<hkxhk>	{10}	(hh,hk,kk)	hk	kk	hh	hh	kk	hk	kk	hk	hk	kk	kk	hk	kk	hk	kk	hk	hk	kk	kk	hk	kk	hk	hk	hk	hh	kk	hk	kk	hk	kk	kk	hk	kk	hk	hk	kk	hh	hk	hk	hk	hh	hh	hh	hh
LG10_HB_32	F_0014555_L10_PA	LG10	<lmxll>	{0-}	(ll,lm)	ll	ll	lm	lm	ll	ll	ll	lm	lm	ll	ll	lm	ll	lm	ll	lm	ll	ll	ll	lm	ll	ll	ll	lm	lm	ll	lm	ll	ll	ll	ll	ll	ll	ll	lm	ll	lm	ll	ll	ll	lm	lm	lm	lm
LG10_HB_32	F_0014558_L10_PA	LG10	<nnxnp>	{-0}	(nn,np)	nn	np	nn	nn	np	nn	np	np	np	np	np	np	np	np	np	np	nn	np	np	np	np	nn	nn	np	nn	np	np	np	nn	np	np	--	np	nn	np	np	nn	nn	nn	nn	nn	nn	nn	nn
LG10_HB_32	R_10712688_L10_PA	LG10	<nnxnp>	{-1}	(nn,np)	np	nn	np	np	nn	np	nn	nn	nn	nn	nn	nn	nn	nn	nn	nn	np	nn	nn	nn	nn	np	np	nn	np	nn	nn	nn	np	nn	nn	np	nn	np	nn	nn	np	np	np	np	np	np	np	np
LG10_HB_33	F_0014721_L10_PA	LG10	<lmxll>	{1-}	(ll,lm)	lm	lm	ll	ll	lm	lm	lm	ll	ll	lm	lm	ll	lm	ll	lm	ll	lm	lm	lm	ll	lm	lm	lm	ll	ll	lm	ll	lm	lm	lm	lm	lm	lm	lm	ll	lm	ll	lm	lm	lm	ll	ll	ll	ll
LG10_HB_33	F_0014725_L10_PA	LG10	<lmxll>	{0-}	(ll,lm)	ll	ll	lm	lm	ll	ll	ll	lm	lm	ll	ll	lm	ll	lm	ll	lm	ll	ll	ll	lm	ll	ll	ll	lm	lm	ll	lm	ll	ll	ll	ll	ll	ll	ll	lm	ll	lm	ll	ll	ll	lm	lm	lm	lm
LG10_HB_33	F_0014738_L10_PA	LG10	<lmxll>	{1-}	(ll,lm)	lm	lm	ll	ll	lm	lm	lm	ll	ll	lm	lm	ll	lm	ll	lm	ll	lm	lm	lm	ll	lm	lm	lm	ll	ll	lm	ll	lm	lm	lm	lm	lm	lm	lm	ll	lm	ll	lm	lm	lm	ll	ll	ll	ll
LG10_HB_33	F_0014746_L10_PA	LG10	<nnxnp>	{-0}	(nn,np)	nn	np	nn	nn	np	nn	np	np	np	np	np	np	np	np	np	np	nn	np	np	np	np	nn	nn	np	nn	np	np	np	nn	np	np	nn	np	nn	np	np	nn	nn	nn	nn	nn	nn	nn	nn
LG10_HB_33	R_10765940_L10_PA	LG10	<nnxnp>	{-1}	(nn,np)	np	nn	np	np	nn	np	nn	nn	nn	nn	nn	nn	nn	nn	nn	nn	np	nn	nn	nn	nn	np	np	nn	np	nn	nn	nn	np	nn	nn	np	nn	np	nn	nn	np	np	np	np	np	np	np	np
LG10_HB_33.5	R_13016569_L10_PA	LG10	<nnxnp>	{-1}	(nn,np)	np	nn	np	np	nn	np	nn	nn	nn	nn	nn	nn	nn	nn	nn	nn	np	nn	nn	nn	nn	np	np	nn	np	nn	nn	nn	np	nn	nn	np	nn	np	nn	nn	np	np	np	np	np	np	np	np
LG10_HB_33.5	R_13033111_L10_PA	LG10	<nnxnp>	{-1}	(nn,np)	np	nn	np	np	nn	np	nn	nn	nn	nn	nn	nn	nn	nn	nn	nn	np	nn	nn	nn	nn	np	np	nn	np	nn	nn	nn	np	nn	nn	np	nn	np	nn	nn	np	np	np	np	np	np	np	np
LG10_HB_35	F_0015691_L10_PA	LG10	<nnxnp>	{-1}	(nn,np)	np	nn	np	np	nn	np	nn	nn	nn	nn	nn	nn	nn	nn	nn	nn	np	nn	nn	nn	nn	np	np	nn	np	nn	nn	nn	np	nn	nn	np	nn	np	nn	nn	np	np	np	np	np	np	np	np
LG10_HB_35	R_11942818_L10_PA	LG10	<nnxnp>	{-1}	(nn,np)	np	nn	np	np	nn	np	nn	nn	nn	nn	nn	nn	nn	nn	nn	nn	np	nn	nn	nn	nn	np	np	nn	np	nn	nn	nn	np	nn	nn	np	nn	np	nn	nn	np	np	np	np	np	np	np	np
LG10_HB_35.5	R_11992593_L10_PA	LG10	<nnxnp>	{-1}	(nn,np)	np	nn	np	np	nn	np	nn	nn	nn	nn	nn	nn	nn	nn	nn	nn	np	nn	nn	nn	nn	np	np	nn	np	nn	nn	nn	np	nn	nn	np	nn	np	nn	nn	np	np	np	np	np	np	np	np
LG10_HB_35.5	R_12048247_L10_PA	LG10	<nnxnp>	{-1}	(nn,np)	np	nn	np	np	nn	np	nn	nn	nn	nn	nn	nn	nn	nn	nn	nn	np	nn	nn	nn	nn	np	np	nn	np	nn	nn	nn	np	nn	nn	np	nn	np	nn	nn	np	np	np	np	np	np	np	np
LG10_HB_35.5	R_12053580_L10_PA	LG10	<nnxnp>	{-1}	(nn,np)	np	nn	np	np	nn	np	nn	nn	nn	nn	nn	nn	nn	nn	nn	nn	np	nn	nn	nn	nn	np	np	nn	np	nn	nn	nn	np	nn	nn	np	nn	np	nn	nn	np	np	np	np	np	np	np	np
LG10_HB_35.5	R_12055755_L10_PA	LG10	<nnxnp>	{-1}	(nn,np)	np	nn	np	np	nn	np	nn	nn	nn	nn	nn	nn	nn	nn	nn	nn	np	nn	nn	nn	nn	np	np	nn	np	nn	nn	nn	np	nn	nn	np	nn	np	nn	nn	np	np	np	np	np	np	np	np
LG10_HB_36	F_0015895_L10_PA	LG10	<nnxnp>	{-1}	(nn,np)	np	nn	np	np	nn	np	nn	nn	nn	nn	nn	nn	nn	nn	nn	nn	np	nn	nn	nn	nn	np	np	nn	np	nn	nn	nn	np	nn	nn	np	nn	np	nn	nn	np	np	np	np	np	np	np	np
LG10_HB_36	F_0015921_L10_PA	LG10	<nnxnp>	{-1}	(nn,np)	np	nn	np	np	nn	np	nn	nn	nn	nn	nn	nn	nn	nn	nn	nn	np	nn	nn	nn	nn	np	np	nn	np	nn	nn	nn	np	nn	nn	np	nn	np	nn	nn	np	np	np	np	np	np	np	np
LG10_HB_37	F_0016473_L10_PA	LG10	<nnxnp>	{-0}	(nn,np)	nn	np	nn	nn	np	nn	np	np	np	np	np	np	np	np	np	np	nn	np	np	np	np	nn	nn	np	nn	np	np	np	nn	np	np	nn	np	nn	np	np	nn	nn	nn	nn	nn	nn	nn	nn
LG10_HB_37	R_12433407_L10_PA	LG10	<nnxnp>	{-1}	(nn,np)	np	nn	np	np	nn	np	nn	nn	nn	nn	nn	nn	nn	nn	nn	nn	np	nn	nn	nn	nn	np	np	nn	np	nn	nn	nn	np	nn	nn	np	nn	np	nn	nn	np	np	np	np	np	np	np	np
LG10_HB_38	F_0016741_L10_PA	LG10	<hkxhk>	{00}	(hh,hk,kk)	hh	hk	hk	hk	hk	hh	hk	kk	kk	hk	hk	kk	hk	kk	hk	kk	hh	hk	hk	kk	hk	hh	hh	kk	hk	hk	kk	hk	hh	hk	hk	hh	hk	hh	kk	hk	hk	hh	hh	hh	hk	hk	hk	hk
LG10_HB_38	F_0016692_L10_PA	LG10	<nnxnp>	{-0}	(nn,np)	nn	np	nn	nn	np	nn	np	np	np	np	np	np	np	np	np	np	nn	np	np	np	np	nn	nn	np	nn	np	np	np	nn	np	np	nn	np	nn	np	np	nn	nn	nn	nn	nn	nn	nn	nn
LG10_HB_38	F_0016712_L10_PA	LG10	<lmxll>	{0-}	(ll,lm)	ll	ll	lm	lm	ll	ll	ll	lm	lm	ll	ll	lm	ll	lm	ll	lm	ll	ll	ll	lm	ll	ll	ll	lm	lm	ll	lm	ll	ll	ll	ll	ll	ll	ll	lm	ll	lm	ll	ll	ll	lm	lm	lm	lm
LG10_HB_38	F_0016721_L10_PA	LG10	<nnxnp>	{-1}	(nn,np)	np	nn	np	np	nn	np	nn	nn	nn	nn	nn	nn	nn	nn	nn	nn	np	nn	nn	nn	nn	np	np	nn	np	nn	nn	nn	np	nn	nn	np	nn	np	nn	nn	np	np	np	np	np	np	np	np
LG10_HB_39	F_0017215_L10_PA	LG10	<lmxll>	{1-}	(ll,lm)	lm	lm	ll	ll	lm	lm	lm	ll	ll	lm	lm	ll	lm	ll	lm	ll	lm	lm	lm	ll	lm	lm	lm	ll	ll	lm	ll	lm	lm	lm	lm	lm	lm	lm	ll	lm	ll	lm	lm	lm	ll	ll	ll	ll
LG10_HB_39	F_0017217_L10_PA	LG10	<lmxll>	{0-}	(ll,lm)	ll	ll	lm	lm	ll	ll	ll	lm	lm	ll	ll	lm	ll	lm	ll	lm	ll	ll	ll	lm	ll	ll	ll	lm	lm	ll	lm	ll	ll	ll	ll	ll	ll	ll	lm	ll	lm	ll	ll	ll	lm	lm	lm	lm
LG10_HB_39	F_0017224_L10_PA	LG10	<lmxll>	{1-}	(ll,lm)	lm	lm	ll	ll	lm	lm	lm	ll	ll	lm	lm	ll	lm	ll	lm	ll	lm	lm	lm	ll	lm	lm	lm	ll	ll	lm	ll	lm	lm	lm	lm	lm	lm	lm	ll	lm	ll	lm	lm	lm	ll	ll	ll	ll
LG10_HB_39	F_0017226_L10_PA	LG10	<nnxnp>	{-0}	(nn,np)	nn	np	nn	nn	np	nn	np	np	np	np	np	np	np	np	np	np	nn	np	np	np	np	nn	nn	np	nn	np	np	np	nn	np	np	nn	np	nn	np	np	nn	nn	nn	nn	nn	nn	nn	nn
LG10_HB_39	R_13071892_L10_PA	LG10	<lmxll>	{0-}	(ll,lm)	ll	ll	lm	lm	ll	ll	ll	lm	lm	ll	ll	lm	ll	lm	ll	lm	ll	ll	ll	lm	ll	ll	ll	lm	lm	ll	lm	ll	ll	ll	ll	ll	ll	ll	lm	ll	lm	ll	ll	ll	lm	lm	lm	lm
LG10_HB_4005	FEM_cg_1	LG10	<lmxll>	{1-}	(ll,lm)	lm	lm	ll	ll	ll	lm	lm	lm	ll	lm	lm	lm	ll	ll	lm	lm	lm	lm	lm	ll	lm	lm	ll	ll	ll	lm	ll	ll	lm	lm	ll	ll	ll	ll	ll	lm	ll	lm	lm	ll	ll	ll	lm	ll
LG10_HB_4005	FEM_cg_3	LG10	<lmxll>	{1-}	(ll,lm)	lm	lm	ll	ll	ll	lm	lm	lm	ll	lm	lm	lm	ll	ll	lm	lm	lm	lm	lm	ll	lm	lm	ll	ll	ll	lm	ll	ll	lm	lm	ll	ll	ll	ll	ll	lm	ll	lm	lm	ll	ll	ll	lm	ll
LG10_HB_4007	FEM_cg_14	LG10	<lmxll>	{1-}	(ll,lm)	lm	lm	ll	ll	ll	lm	lm	lm	ll	lm	lm	ll	lm	ll	lm	lm	lm	lm	lm	ll	lm	lm	lm	lm	ll	lm	ll	lm	lm	lm	ll	ll	lm	lm	ll	lm	ll	lm	ll	lm	ll	ll	ll	ll
LG10_HB_4007	FEM_cg_19	LG10	<lmxll>	{1-}	(ll,lm)	lm	lm	ll	ll	ll	lm	lm	lm	ll	lm	lm	ll	lm	ll	lm	lm	lm	lm	lm	ll	lm	lm	lm	lm	ll	lm	ll	lm	lm	lm	ll	ll	lm	lm	ll	lm	ll	lm	ll	lm	ll	ll	ll	ll
LG10_HB_4007	FEM_cg_19-bis	LG10	<lmxll>	{1-}	(ll,lm)	lm	lm	ll	ll	ll	lm	lm	lm	ll	lm	lm	ll	lm	ll	lm	lm	lm	lm	lm	ll	lm	lm	lm	lm	ll	lm	ll	lm	lm	lm	ll	ll	lm	lm	ll	lm	ll	lm	ll	lm	ll	ll	ll	ll
LG10_HB_41.5	R_14712598_L10_PA	LG10	<nnxnp>	{-0}	(nn,np)	nn	np	nn	nn	nn	nn	np	np	nn	np	np	np	np	np	np	np	nn	np	np	np	np	nn	nn	nn	np	nn	np	np	nn	np	nn	nn	np	nn	np	np	nn	nn	nn	nn	nn	nn	nn	nn
LG10_HB_41.8	GD_01267_L10_PA	LG10	<nnxnp>	{-1}	(nn,np)	np	nn	np	np	np	np	nn	nn	np	nn	nn	nn	nn	nn	nn	nn	np	nn	nn	nn	nn	np	np	np	nn	np	nn	nn	np	nn	np	np	nn	np	nn	nn	np	np	np	np	np	np	np	np
LG10_HB_42	F_0018986_L10_PA	LG10	<nnxnp>	{-0}	(nn,np)	nn	np	nn	nn	nn	nn	np	np	np	np	np	np	np	np	np	np	nn	np	np	np	np	nn	nn	nn	np	nn	np	np	nn	np	nn	nn	np	nn	np	np	nn	nn	nn	nn	nn	nn	nn	nn
LG10_HB_42	F_0018991_L10_PA	LG10	<nnxnp>	{-1}	(nn,np)	np	nn	np	np	np	np	nn	nn	nn	nn	nn	nn	nn	nn	nn	nn	np	nn	nn	nn	nn	np	np	np	nn	np	nn	nn	np	nn	np	np	nn	np	nn	nn	np	np	np	np	np	np	np	np
LG10_HB_42	F_0018992_L10_PA	LG10	<nnxnp>	{-1}	(nn,np)	np	nn	np	np	np	np	nn	nn	nn	nn	nn	nn	nn	nn	nn	nn	np	nn	nn	nn	nn	np	np	np	nn	np	nn	nn	np	nn	np	np	nn	np	nn	nn	np	np	np	np	np	np	np	np
LG10_HB_42	R_14673668_L10_PA	LG10	<nnxnp>	{-0}	(nn,np)	nn	np	nn	nn	nn	nn	np	np	np	np	np	np	np	np	np	np	nn	np	np	np	np	nn	nn	nn	np	nn	np	np	nn	np	nn	nn	np	nn	np	np	nn	nn	nn	nn	nn	nn	nn	nn
LG10_HB_42	R_14684226_L10_PA	LG10	<nnxnp>	{-0}	(nn,np)	nn	np	nn	nn	nn	nn	np	np	np	np	np	np	np	np	np	np	nn	np	np	np	np	nn	nn	nn	np	nn	np	np	nn	np	nn	nn	np	nn	np	np	nn	nn	nn	nn	nn	nn	nn	nn
LG10_HB_42	F_0018994_L10_PA	LG10	<lmxll>	{1-}	(ll,lm)	lm	lm	ll	ll	ll	lm	lm	lm	ll	lm	lm	ll	lm	ll	lm	lm	lm	lm	lm	ll	lm	lm	lm	lm	ll	lm	ll	lm	lm	lm	lm	lm	lm	lm	ll	lm	ll	lm	ll	lm	ll	ll	ll	ll
LG10_HB_47	F_0021352_L10_PA	LG10	<lmxll>	{0-}	(ll,lm)	ll	ll	lm	lm	lm	ll	ll	ll	lm	ll	ll	lm	ll	lm	ll	ll	ll	ll	ll	lm	ll	ll	ll	ll	lm	ll	lm	ll	ll	ll	ll	ll	ll	ll	lm	ll	lm	ll	lm	ll	lm	lm	lm	lm
LG10_HB_47	F_0021362_L10_PA	LG10	<lmxll>	{0-}	(ll,lm)	ll	ll	lm	lm	lm	ll	ll	ll	lm	ll	ll	lm	ll	lm	ll	ll	--	ll	ll	lm	ll	ll	ll	ll	lm	ll	lm	ll	ll	ll	ll	ll	ll	ll	lm	ll	lm	ll	lm	ll	lm	lm	lm	lm
LG10_HB_47	F_0021345_L10_PA	LG10	<hkxhk>	{11}	(hh,hk,kk)	kk	hk	hk	hk	hk	kk	hk	hk	hk	hk	hk	hh	hk	hh	hk	hk	kk	hk	hk	hh	hk	kk	kk	kk	hh	kk	hh	hk	kk	hk	kk	kk	hk	kk	hh	hk	hk	kk	hk	kk	hk	hk	hk	hk
LG10_HB_47	F_0021357_L10_PA	LG10	<hkxhk>	{11}	(hh,hk,kk)	kk	hk	hk	hk	hk	kk	hk	hk	hk	hk	hk	hh	hk	hh	hk	hk	kk	hk	hk	hh	hk	kk	kk	kk	hh	kk	hh	hk	kk	hk	kk	kk	hk	kk	hh	hk	hk	kk	hk	kk	hk	hk	hk	hk
LG10_HB_47	F_0021367_L10_PA	LG10	<hkxhk>	{11}	(hh,hk,kk)	kk	hk	hk	hk	hk	kk	hk	hk	hk	hk	hk	hh	hk	hh	hk	hk	kk	hk	hk	hh	hk	kk	kk	kk	hh	kk	hh	hk	kk	hk	kk	kk	hk	kk	hh	hk	hk	kk	hk	kk	hk	hk	hk	hk
LG10_HB_47	F_0021346_L10_PA	LG10	<nnxnp>	{-0}	(nn,np)	nn	np	nn	nn	nn	nn	np	np	nn	np	np	np	np	np	np	np	nn	np	np	np	np	nn	nn	nn	np	nn	np	np	nn	np	nn	nn	np	nn	np	np	nn	nn	nn	nn	nn	nn	nn	nn
LG10_HB_47	F_0021350_L10_PA	LG10	<nnxnp>	{-1}	(nn,np)	np	nn	np	np	np	np	nn	nn	np	nn	nn	nn	nn	nn	nn	nn	np	nn	nn	nn	nn	np	np	np	nn	np	nn	nn	np	nn	np	np	nn	np	nn	nn	np	np	np	np	np	np	np	np
LG10_HB_47	GD_00015_L10_PA	LG10	<nnxnp>	{-1}	(nn,np)	np	nn	np	np	np	np	nn	nn	np	nn	nn	nn	nn	nn	nn	nn	np	nn	nn	nn	nn	np	np	np	nn	np	nn	nn	np	nn	np	np	nn	np	nn	nn	np	np	np	np	np	np	np	np
LG10_HB_474	F_0216372_L14_PA	LG10	<lmxll>	{0-}	(ll,lm)	ll	ll	lm	ll	ll	lm	ll	lm	lm	ll	ll	lm	ll	ll	ll	lm	ll	lm	ll	lm	ll	ll	ll	lm	lm	ll	lm	lm	lm	ll	ll	ll	ll	ll	lm	ll	lm	ll	ll	ll	lm	lm	lm	lm
LG10_HB_474	F_0216376_L14_PA	LG10	<lmxll>	{0-}	(ll,lm)	ll	ll	lm	ll	ll	lm	ll	lm	lm	ll	ll	lm	ll	ll	ll	lm	ll	lm	ll	lm	ll	ll	ll	lm	lm	ll	lm	lm	lm	ll	ll	ll	ll	ll	lm	ll	lm	ll	ll	ll	lm	lm	lm	lm
LG10_HB_475	F_0216492_L14_PA	LG10	<lmxll>	{0-}	(ll,lm)	ll	ll	lm	ll	ll	lm	ll	lm	lm	ll	ll	lm	ll	ll	ll	lm	ll	lm	ll	lm	ll	ll	ll	lm	lm	ll	lm	lm	lm	ll	ll	ll	ll	ll	lm	ll	lm	ll	ll	ll	lm	lm	lm	lm
LG10_HB_48	F_0021652_L10_PA	LG10	<nnxnp>	{-0}	(nn,np)	nn	np	nn	nn	nn	nn	np	np	nn	np	np	np	np	np	np	np	nn	np	np	np	np	nn	nn	nn	np	nn	np	np	nn	np	nn	nn	np	nn	np	np	nn	nn	nn	nn	nn	nn	nn	nn
LG10_HB_48	F_0021653_L10_PA	LG10	<nnxnp>	{-0}	(nn,np)	nn	np	nn	nn	nn	nn	np	np	nn	np	np	np	np	np	np	np	nn	np	np	np	np	nn	nn	nn	np	nn	np	np	nn	np	nn	nn	np	nn	np	np	nn	nn	nn	nn	nn	nn	nn	nn
LG10_HB_48	F_0021654_L10_PA	LG10	<nnxnp>	{-0}	(nn,np)	nn	np	nn	nn	nn	nn	np	np	nn	np	np	np	np	np	np	np	nn	np	np	np	np	nn	nn	nn	np	nn	np	np	nn	np	nn	nn	np	nn	np	np	nn	nn	nn	nn	nn	nn	nn	nn
LG10_HB_48	F_0021657_L10_PA	LG10	<nnxnp>	{-0}	(nn,np)	nn	np	nn	nn	nn	nn	np	np	nn	np	np	np	np	np	np	np	nn	np	np	np	np	nn	nn	nn	np	nn	np	np	nn	np	nn	nn	np	nn	np	np	nn	nn	nn	nn	nn	nn	nn	nn
LG10_HB_48	F_0021659_L10_PA	LG10	<nnxnp>	{-0}	(nn,np)	nn	np	nn	nn	nn	nn	np	np	nn	np	np	np	np	np	np	np	nn	np	np	np	np	nn	nn	nn	np	nn	np	np	nn	np	nn	nn	np	nn	np	np	nn	nn	nn	nn	nn	nn	nn	nn
LG10_HB_48	F_0021665_L10_PA	LG10	<nnxnp>	{-0}	(nn,np)	nn	np	nn	nn	nn	nn	np	np	nn	np	np	np	np	np	np	np	nn	np	np	np	np	nn	nn	nn	np	nn	np	np	nn	np	nn	nn	np	nn	np	np	nn	nn	nn	nn	nn	nn	nn	nn
LG10_HB_48	R_16552378_L10_PA	LG10	<nnxnp>	{-0}	(nn,np)	nn	np	nn	nn	nn	nn	np	np	nn	np	np	np	np	np	np	np	nn	np	np	np	np	nn	nn	nn	np	nn	np	np	nn	np	nn	nn	np	nn	np	np	nn	nn	nn	nn	nn	nn	nn	nn
LG10_HB_49	F_0022025_L10_PA	LG10	<lmxll>	{0-}	(ll,lm)	ll	ll	lm	lm	lm	ll	ll	ll	lm	ll	ll	lm	ll	lm	ll	ll	ll	ll	ll	lm	ll	ll	ll	ll	lm	ll	lm	ll	ll	ll	ll	ll	ll	ll	lm	ll	lm	ll	lm	ll	lm	lm	lm	lm
LG10_HB_49	F_0022019_L10_PA	LG10	<nnxnp>	{-0}	(nn,np)	nn	np	nn	nn	nn	nn	np	np	nn	np	np	np	np	np	np	np	nn	np	np	np	np	nn	nn	nn	np	nn	np	np	nn	np	nn	nn	np	nn	np	np	nn	nn	nn	nn	nn	nn	nn	nn
LG10_HB_49	R_16718103_L10_PA	LG10	<nnxnp>	{-0}	(nn,np)	nn	np	nn	nn	nn	nn	np	np	nn	np	np	np	np	np	np	np	nn	np	np	np	np	nn	nn	nn	np	nn	np	np	nn	np	nn	nn	np	nn	np	np	nn	nn	nn	nn	nn	nn	nn	nn
LG10_HB_49.5	GD_02009_L10_PA	LG10	<hkxhk>	{00}	(hh,hk,kk)	hh	hk	hk	hk	hk	hh	hk	hk	hk	hk	hk	kk	hk	kk	hk	hk	hh	hk	hk	kk	hk	hh	hh	hh	kk	hh	kk	hk	hh	hk	hh	hh	hk	hh	kk	hk	hk	hh	hk	hh	hk	hk	hk	hk
LG10_HB_49.5	R_16729529_L10_PA	LG10	<nnxnp>	{-0}	(nn,np)	nn	np	nn	nn	nn	nn	np	np	nn	np	np	np	np	np	np	np	nn	np	np	np	np	nn	nn	nn	np	nn	np	np	nn	np	nn	nn	np	nn	np	np	nn	nn	nn	nn	nn	nn	nn	nn
LG10_HB_49.5	R_16997826_L10_PA	LG10	<nnxnp>	{-0}	(nn,np)	nn	np	nn	nn	nn	nn	np	np	nn	np	np	np	np	np	np	np	nn	np	np	np	np	nn	nn	nn	np	nn	np	np	nn	np	nn	nn	np	nn	np	np	nn	nn	nn	nn	nn	nn	nn	nn
LG10_HB_49.8	R_17046031_L10_PA	LG10	<hkxhk>	{00}	(hh,hk,kk)	hh	hk	hk	hk	hk	hh	hk	hk	hk	hk	hk	kk	hk	kk	hk	hk	hh	hk	hk	kk	hk	hh	hh	hh	kk	hh	kk	hk	hh	hk	hh	hh	hk	hh	kk	hk	hk	hh	hk	hh	hk	hk	hk	hk
LG10_HB_5	F_0000870_L10_PA	LG10	<lmxll>	{0-}	(ll,lm)	ll	ll	lm	ll	ll	lm	ll	lm	lm	ll	ll	lm	ll	ll	ll	lm	ll	lm	ll	lm	ll	ll	ll	lm	lm	ll	lm	lm	lm	ll	ll	ll	ll	ll	lm	ll	lm	ll	ll	ll	lm	lm	lm	lm
LG10_HB_50	F_0022301_L10_PA	LG10	<nnxnp>	{-0}	(nn,np)	nn	np	nn	nn	nn	nn	np	np	nn	np	np	np	np	np	np	np	nn	np	np	np	np	nn	nn	nn	np	nn	np	np	nn	np	nn	nn	np	nn	np	np	nn	nn	nn	nn	nn	nn	nn	nn
LG10_HB_50	F_0022307_L10_PA	LG10	<nnxnp>	{-0}	(nn,np)	nn	np	nn	nn	nn	nn	np	np	nn	np	np	np	np	np	np	np	nn	np	np	np	np	nn	nn	nn	np	nn	np	np	nn	np	nn	nn	np	nn	np	np	nn	nn	nn	nn	nn	nn	nn	nn
LG10_HB_50	R_17032808_L10_PA	LG10	<nnxnp>	{-0}	(nn,np)	nn	np	nn	nn	nn	nn	np	np	nn	np	np	np	np	np	np	np	nn	np	np	np	np	nn	nn	nn	np	nn	np	np	nn	np	nn	nn	np	nn	np	np	nn	nn	nn	nn	nn	nn	nn	nn
LG10_HB_50	R_17036268_L10_PA	LG10	<nnxnp>	{-0}	(nn,np)	nn	np	nn	nn	nn	nn	np	np	nn	np	np	np	np	np	np	np	nn	np	np	np	np	nn	nn	nn	np	nn	np	np	nn	np	nn	nn	np	nn	np	np	nn	nn	nn	nn	nn	nn	nn	nn
LG10_HB_51	F_0023034_L10_PA	LG10	<hkxhk>	{00}	(hh,hk,kk)	hh	hk	hk	hk	hk	hh	hk	hk	hk	hk	hk	kk	hk	kk	hk	hk	--	hk	hk	kk	hk	hh	hh	hh	kk	hh	kk	hk	hh	hk	hh	hk	hk	--	kk	hk	hk	hh	hk	hh	hk	hk	hk	hk
LG10_HB_51	F_0023045_L10_PA	LG10	<nnxnp>	{-0}	(nn,np)	nn	np	nn	nn	nn	nn	np	np	nn	np	np	np	np	np	np	np	nn	np	np	np	np	nn	nn	nn	np	nn	np	np	nn	np	nn	np	np	nn	np	np	nn	nn	nn	nn	nn	nn	nn	nn
LG10_HB_514	F_0235541_L14_PA	LG10	<nnxnp>	{-1}	(nn,np)	np	nn	np	np	np	np	nn	nn	nn	nn	nn	nn	nn	nn	nn	nn	np	nn	nn	nn	nn	np	np	np	nn	np	nn	nn	np	nn	np	np	nn	np	nn	nn	np	np	np	np	np	np	np	np
LG10_HB_514	F_0235556_L14_PA	LG10	<lmxll>	{0-}	(ll,lm)	ll	ll	lm	lm	lm	ll	ll	ll	lm	ll	ll	lm	ll	lm	ll	ll	ll	ll	ll	lm	ll	ll	ll	ll	lm	ll	lm	ll	ll	ll	ll	ll	ll	ll	lm	ll	lm	ll	lm	ll	lm	lm	lm	lm
LG10_HB_514	F_0235585_L14_PA	LG10	<lmxll>	{0-}	(ll,lm)	ll	ll	lm	lm	lm	ll	ll	ll	lm	ll	ll	lm	ll	lm	ll	ll	ll	ll	ll	lm	ll	ll	ll	ll	lm	ll	lm	ll	ll	ll	ll	ll	ll	ll	lm	ll	lm	ll	lm	ll	lm	lm	lm	lm
LG10_HB_52	F_0023491_L10_PA	LG10	<lmxll>	{0-}	(ll,lm)	ll	ll	lm	lm	lm	ll	ll	ll	lm	ll	ll	lm	ll	lm	ll	ll	ll	ll	ll	lm	ll	ll	ll	ll	lm	ll	lm	ll	ll	ll	ll	ll	ll	ll	lm	ll	lm	ll	lm	ll	lm	lm	lm	lm
LG10_HB_52	GD_01987_L10_PA	LG10	<lmxll>	{0-}	(ll,lm)	ll	ll	lm	lm	lm	ll	ll	ll	lm	ll	ll	lm	ll	lm	ll	ll	ll	ll	ll	lm	ll	ll	ll	ll	lm	ll	lm	ll	ll	ll	ll	ll	ll	ll	lm	ll	lm	ll	lm	ll	lm	lm	lm	lm
LG10_HB_52	F_0023485_L10_PA	LG10	<hkxhk>	{11}	(hh,hk,kk)	kk	hk	hk	hk	hk	kk	hk	hk	hk	hk	hk	hh	hk	hh	hk	hk	kk	hk	hk	hh	hk	kk	kk	kk	hh	kk	hh	hk	kk	hk	kk	hk	hk	kk	hh	hk	hk	kk	hk	kk	hk	hk	hk	hk
LG10_HB_52	F_0023484_L10_PA	LG10	<hkxhk>	{11}	(hh,hk,kk)	kk	hk	hk	hk	hk	kk	hk	hk	hk	hk	hk	hh	hk	hh	hk	hk	kk	hk	hk	hh	hk	kk	kk	kk	hh	kk	hh	hk	kk	hk	kk	hk	hk	kk	hh	hk	hk	kk	hk	kk	hk	hk	hk	hk
LG10_HB_52	F_0023486_L10_PA	LG10	<nnxnp>	{-0}	(nn,np)	nn	np	nn	nn	nn	nn	np	np	nn	np	np	np	np	np	np	np	nn	np	np	np	np	nn	nn	nn	np	nn	np	np	nn	np	nn	np	np	nn	np	np	nn	nn	nn	nn	nn	nn	nn	nn
LG10_HB_52	R_17592310_L10_PA	LG10	<nnxnp>	{-0}	(nn,np)	nn	np	nn	nn	nn	nn	np	np	nn	np	np	np	np	np	np	np	nn	np	np	np	np	nn	nn	nn	np	nn	np	np	nn	np	nn	np	np	nn	np	np	nn	nn	nn	nn	nn	nn	nn	nn
LG10_HB_52	F_0023490_L10_PA	LG10	<hkxhk>	{00}	(hh,hk,kk)	hh	hk	hk	hk	hk	hh	hk	hk	hk	hk	hk	kk	hk	kk	hh	hk	hh	hk	hk	kk	hk	hh	hh	hh	kk	hh	kk	hk	hh	hk	hh	hk	hk	hh	kk	hk	hk	hh	hk	hh	hk	hk	hk	hk
LG10_HB_53	F_0024064_L10_PA	LG10	<lmxll>	{0-}	(ll,lm)	ll	ll	lm	lm	lm	ll	ll	ll	lm	ll	ll	lm	ll	lm	ll	ll	ll	ll	ll	lm	ll	ll	ll	ll	lm	ll	lm	ll	ll	ll	ll	ll	ll	ll	lm	ll	lm	ll	lm	ll	lm	lm	lm	lm
LG10_HB_53	F_0024056_L10_PA	LG10	<hkxhk>	{11}	(hh,hk,kk)	kk	hk	hk	hk	hk	kk	hk	hk	hk	hk	hk	hh	hk	hh	kk	hk	kk	hk	hk	hh	hk	kk	kk	kk	hh	kk	hh	hk	kk	hk	kk	hk	hk	kk	hh	hk	hk	kk	hk	kk	hk	hk	hk	hk
LG10_HB_53.5	R_17894779_L10_PA	LG10	<nnxnp>	{-0}	(nn,np)	nn	np	nn	nn	nn	nn	np	np	nn	np	np	np	np	np	nn	np	nn	np	np	np	np	nn	nn	nn	np	nn	np	np	nn	np	nn	np	np	nn	np	np	nn	nn	nn	nn	nn	nn	nn	nn
LG10_HB_54	F_0024602_L10_PA	LG10	<hkxhk>	{00}	(hh,hk,kk)	hh	hk	hk	hk	hk	hh	hk	hk	hk	hk	hk	kk	hk	kk	hh	hk	hh	hk	hk	kk	hk	hh	hh	hh	kk	hh	kk	hk	hh	hk	hk	kk	hk	hh	kk	hk	kk	hh	hk	hh	hk	hk	hk	hk
LG10_HB_54	F_0024628_L10_PA	LG10	<hkxhk>	{00}	(hh,hk,kk)	hh	hk	hk	hk	hk	hh	hk	hk	hk	hk	hk	kk	hk	kk	hh	hk	hh	hk	hk	kk	hk	hh	hh	hh	kk	hh	kk	hk	hh	hk	hk	kk	hk	hh	kk	hk	kk	hh	hk	hh	hk	hk	hk	hk
LG10_HB_54	F_0024620_L10_PA	LG10	<nnxnp>	{-0}	(nn,np)	nn	np	nn	nn	nn	nn	np	np	nn	np	np	np	np	np	nn	np	nn	np	np	np	np	nn	nn	nn	np	nn	np	np	nn	np	nn	np	np	nn	np	np	np	nn	nn	nn	nn	nn	nn	nn
LG10_HB_55	F_0025080_L10_PA	LG10	<hkxhk>	{00}	(hh,hk,kk)	hh	hk	hk	hk	hk	hh	hk	hk	hk	hk	hk	kk	hk	kk	hh	hk	hh	hk	hk	kk	hk	hh	hh	hh	kk	hh	kk	hk	hh	hk	hk	kk	hk	hh	kk	hk	kk	hh	hk	hh	hk	hk	hk	hk
LG10_HB_55	F_0025095_L10_PA	LG10	<hkxhk>	{00}	(hh,hk,kk)	hh	hk	hk	hk	hk	hh	hk	hk	hk	hk	hk	kk	hk	kk	hh	hk	--	hk	hk	kk	hk	hh	hh	hh	kk	hh	kk	hk	hh	hk	hk	kk	hk	--	kk	hk	kk	hh	hk	hh	hk	hk	hk	hk
LG10_HB_55	F_0025075_L10_PA	LG10	<nnxnp>	{-0}	(nn,np)	nn	np	nn	nn	nn	nn	np	np	nn	np	np	np	np	np	nn	np	nn	np	np	np	np	nn	nn	nn	np	nn	np	np	nn	np	nn	np	np	nn	np	np	np	nn	nn	nn	nn	nn	nn	nn
LG10_HB_56	F_0026018_L10_PA	LG10	<hkxhk>	{00}	(hh,hk,kk)	hh	hk	hk	hk	hk	hh	hk	hk	hk	hk	hk	kk	hk	kk	hh	hk	hh	hk	hk	kk	hk	hh	hh	hh	kk	hh	kk	hk	hh	hk	hk	kk	hk	--	kk	hk	kk	hh	hk	hh	hk	hk	hk	kk
LG10_HB_56	F_0026026_L10_PA	LG10	<hkxhk>	{00}	(hh,hk,kk)	hh	hk	hk	hk	hk	hh	hk	hk	hk	hk	hk	kk	hk	kk	hh	hk	--	hk	hk	kk	hk	hh	hh	hh	kk	hh	kk	hk	hh	hk	hk	kk	hk	--	kk	hk	kk	hh	hk	hh	hk	hk	hk	kk
LG10_HB_56	F_0026038_L10_PA	LG10	<hkxhk>	{11}	(hh,hk,kk)	kk	hk	hk	hk	hk	kk	hk	hk	hk	hk	hk	hh	hk	hh	kk	hk	kk	hk	hk	hh	hk	kk	kk	kk	hh	kk	hh	hk	kk	hk	hk	hh	hk	kk	hh	hk	hh	kk	hk	kk	hk	hk	hk	hh
LG10_HB_56	F_0026024_L10_PA	LG10	<hkxhk>	{11}	(hh,hk,kk)	kk	hk	hk	hk	hk	kk	hk	hk	hk	hk	hk	hh	hk	hh	kk	hk	kk	hk	hk	hh	hk	kk	kk	kk	hh	kk	hh	hk	kk	hk	hk	hh	hk	kk	hh	hk	hh	kk	hk	kk	hk	hk	hk	hh
GD_02183_L10_PA	GD_02183_L10_PA	LG10	<nnxnp>	{-1}	(nn,np)	np	nn	np	np	np	np	nn	nn	np	nn	nn	nn	nn	nn	np	nn	np	nn	nn	nn	nn	np	np	np	nn	np	nn	nn	np	nn	np	nn	nn	np	nn	nn	nn	np	np	np	np	np	np	nn
LG10_HB_59	F_0028123_L10_PA	LG10	<hkxhk>	{11}	(hh,hk,kk)	kk	hk	hk	hk	hk	kk	hk	hk	hk	hk	hk	hh	hk	hh	kk	hk	kk	hk	hk	hh	hk	kk	kk	kk	hh	kk	hh	hk	kk	hk	hk	hh	hk	kk	hh	hk	hh	kk	hk	kk	hk	hk	hk	hh
LG10_HB_595	F_0275984_L15_PA	LG10	<lmxll>	{1-}	(ll,lm)	lm	lm	ll	ll	lm	lm	lm	ll	ll	lm	lm	ll	lm	ll	lm	ll	lm	lm	lm	ll	lm	lm	lm	ll	ll	lm	ll	ll	lm	lm	lm	lm	lm	lm	ll	lm	ll	lm	lm	lm	ll	ll	ll	ll
LG10_HB_6	F_0000984_L10_PA	LG10	<lmxll>	{0-}	(ll,lm)	ll	ll	lm	ll	ll	lm	ll	lm	lm	ll	ll	lm	ll	ll	ll	lm	ll	ll	ll	lm	ll	ll	ll	lm	lm	ll	lm	lm	lm	ll	ll	ll	ll	ll	lm	ll	lm	ll	ll	ll	lm	lm	lm	lm
LG10_HB_6	F_0000986_L10_PA	LG10	<lmxll>	{0-}	(ll,lm)	ll	ll	lm	ll	ll	lm	ll	lm	lm	ll	ll	lm	ll	ll	ll	lm	ll	ll	ll	lm	ll	ll	ll	lm	lm	ll	lm	lm	lm	ll	ll	ll	ll	ll	lm	ll	lm	ll	ll	ll	lm	lm	lm	lm
LG10_HB_6	F_0000996_L10_PA	LG10	<lmxll>	{0-}	(ll,lm)	ll	ll	lm	ll	ll	lm	ll	lm	lm	ll	ll	lm	ll	ll	ll	lm	ll	ll	ll	lm	ll	ll	ll	lm	lm	ll	lm	lm	lm	ll	ll	ll	ll	ll	lm	ll	lm	ll	ll	ll	lm	lm	lm	lm
LG10_HB_6	F_0000997_L10_PA	LG10	<lmxll>	{0-}	(ll,lm)	ll	ll	lm	ll	ll	lm	ll	lm	lm	ll	ll	lm	ll	ll	ll	lm	ll	ll	ll	lm	ll	ll	ll	lm	lm	ll	lm	lm	lm	ll	ll	ll	ll	ll	lm	ll	lm	ll	ll	ll	lm	lm	lm	lm
LG10_HB_60	F_0028768_L10_PA	LG10	<hkxhk>	{00}	(hh,hk,kk)	hh	hk	hk	hk	hk	hh	hk	hk	hk	hk	hk	--	hk	kk	hh	hk	hh	hk	hk	--	hk	hh	hh	hh	kk	hh	kk	hk	hh	hk	hk	hk	hk	hh	kk	hk	kk	hh	hk	hh	hk	hk	hk	hk
LG10_HB_60	F_0028767_L10_PA	LG10	<hkxhk>	{00}	(hh,hk,kk)	hh	hk	hk	hk	hk	hh	hk	hk	hk	hk	hk	kk	hk	kk	hh	hk	hh	hk	hk	kk	hk	hh	hh	hh	kk	hh	kk	hk	hh	hk	hk	kk	hk	hh	kk	hk	kk	hh	hk	hh	hk	hk	hk	kk
LG10_HB_60	F_0028781_L10_PA	LG10	<hkxhk>	{00}	(hh,hk,kk)	hh	hk	hk	hk	hk	hh	hk	hk	hk	hk	hk	kk	hk	kk	hh	hk	--	hk	hk	kk	hk	hh	hh	hh	kk	hh	kk	hk	hh	hk	hk	kk	hk	hh	kk	hk	kk	hh	hk	hh	hk	hk	hk	kk
LG10_HB_60	F_0028786_L10_PA	LG10	<hkxhk>	{00}	(hh,hk,kk)	hh	hk	hk	hk	hk	hh	hk	hk	hk	hk	hk	kk	hk	kk	hh	hk	hh	hk	hk	kk	hk	hh	hh	hh	kk	hh	kk	hk	hh	hk	hk	kk	hk	--	kk	hk	kk	hh	hk	hh	hk	hk	hk	kk
LG10_HB_60	F_0028782_L10_PA	LG10	<hkxhk>	{00}	(hh,hk,kk)	hh	hk	hk	hk	hk	hh	hk	hk	hk	hk	hk	--	hk	--	hh	hk	--	hk	hk	--	hk	hh	hh	hh	--	hh	kk	hk	hh	hk	hk	kk	hk	hh	kk	hk	--	hh	hk	hh	hk	hk	hk	--
LG10_HB_61	F_0029595_L10_PA	LG10	<lmxll>	{1-}	(ll,lm)	lm	lm	ll	ll	ll	lm	lm	lm	ll	lm	lm	ll	lm	ll	lm	lm	--	--	lm	ll	lm	lm	lm	lm	ll	lm	ll	--	lm	lm	ll	ll	lm	lm	ll	--	ll	lm	ll	lm	ll	ll	ll	ll
LG10_HB_61	F_0029596_L10_PA	LG10	<lmxll>	{1-}	(ll,lm)	lm	lm	ll	ll	ll	lm	lm	lm	ll	lm	lm	ll	lm	ll	lm	lm	lm	lm	lm	ll	lm	lm	lm	lm	ll	lm	ll	lm	lm	lm	ll	ll	lm	lm	ll	lm	ll	lm	ll	lm	ll	ll	ll	ll
LG10_HB_61	R_20810437_L10_PA	LG10	<lmxll>	{1-}	(ll,lm)	lm	lm	ll	ll	ll	lm	lm	lm	ll	lm	lm	ll	lm	ll	lm	lm	lm	lm	lm	ll	lm	lm	lm	lm	ll	lm	ll	lm	lm	lm	ll	ll	lm	lm	ll	lm	ll	lm	ll	lm	ll	ll	ll	ll
cF_0296219_L15_PA	F_0296219_L15_PA	LG10	<lmxll>	{0-}	(ll,lm)	ll	ll	lm	lm	lm	ll	ll	ll	lm	ll	ll	lm	ll	lm	ll	ll	ll	ll	ll	lm	ll	ll	ll	ll	lm	ll	lm	ll	ll	ll	ll	ll	ll	ll	lm	ll	lm	ll	lm	ll	lm	lm	lm	lm
cF_0296220_L15_PA	F_0296220_L15_PA	LG10	<nnxnp>	{-0}	(nn,np)	nn	np	nn	nn	nn	nn	np	np	nn	np	np	np	np	np	np	np	nn	np	np	np	np	nn	nn	nn	np	nn	np	np	nn	np	nn	nn	np	nn	np	np	nn	nn	nn	nn	nn	nn	nn	nn
LG10_HB_65	F_0031578_L10_PA	LG10	<hkxhk>	{11}	(hh,hk,kk)	kk	hk	hk	hk	hk	kk	hk	hk	hk	hk	hk	hh	hk	hh	kk	hk	kk	hk	hk	hk	hk	kk	kk	kk	hh	kk	hh	hk	kk	hk	hk	hh	hk	kk	hh	hk	hh	kk	hk	kk	hk	hk	kk	hh
LG10_HB_65	R_22513868_L10_PA	LG10	<nnxnp>	{-1}	(nn,np)	np	nn	np	np	np	np	nn	nn	np	nn	nn	nn	nn	nn	np	nn	np	nn	nn	np	nn	np	np	np	nn	np	nn	nn	np	nn	np	nn	nn	np	nn	nn	nn	np	np	np	np	np	np	nn
LG10_HB_65	R_22521117_L10_PA	LG10	<nnxnp>	{-1}	(nn,np)	np	nn	np	np	np	np	nn	nn	np	nn	nn	nn	nn	nn	np	nn	np	nn	nn	np	nn	np	np	np	nn	np	nn	nn	np	nn	np	nn	nn	np	nn	nn	nn	np	np	np	np	np	np	nn
LG10_HB_65	F_0031585_L10_PA	LG10	<lmxll>	{1-}	(ll,lm)	lm	lm	ll	ll	ll	lm	lm	lm	ll	lm	lm	ll	lm	ll	lm	lm	lm	lm	lm	ll	lm	lm	lm	lm	ll	lm	ll	lm	lm	lm	ll	ll	lm	lm	ll	lm	ll	lm	ll	lm	ll	ll	lm	ll
LG10_HB_65	R_22517441_L10_PA	LG10	<lmxll>	{1-}	(ll,lm)	lm	lm	ll	ll	ll	lm	lm	lm	ll	lm	lm	ll	lm	ll	lm	lm	lm	lm	lm	ll	lm	lm	lm	lm	ll	lm	ll	lm	lm	lm	ll	ll	lm	lm	ll	lm	ll	lm	ll	lm	ll	ll	lm	ll
LG10_HB_67	R_23270798_L10_PA	LG10	<lmxll>	{1-}	(ll,lm)	lm	lm	ll	ll	ll	lm	lm	lm	ll	lm	lm	ll	lm	ll	lm	lm	lm	lm	lm	ll	lm	lm	lm	lm	ll	lm	ll	lm	lm	lm	ll	ll	lm	lm	ll	lm	ll	lm	ll	lm	ll	ll	lm	ll
LG10_HB_67	F_0032554_L10_PA	LG10	<hkxhk>	{11}	(hh,hk,kk)	kk	hk	hk	hk	hk	kk	hk	hk	hk	hk	hk	hh	hk	hh	kk	hk	kk	hk	hk	hk	hk	kk	kk	kk	hh	kk	hh	hk	kk	hk	hk	hh	kk	kk	hh	hk	hh	kk	hk	kk	hh	hk	kk	hh
LG10_HB_67	F_0032556_L10_PA	LG10	<nnxnp>	{-1}	(nn,np)	np	nn	np	np	np	np	nn	nn	np	nn	nn	nn	nn	nn	np	nn	np	nn	nn	np	nn	np	np	np	nn	np	nn	nn	np	nn	np	nn	np	np	nn	nn	nn	np	np	np	nn	np	np	nn
LG10_HB_67	F_0032576_L10_PA	LG10	<nnxnp>	{-1}	(nn,np)	np	nn	np	np	np	np	nn	nn	np	nn	nn	nn	nn	nn	np	nn	np	nn	nn	np	nn	np	np	np	nn	np	nn	nn	np	nn	np	nn	np	np	nn	nn	nn	np	np	np	nn	np	np	nn
LG10_HB_67	F_0032577_L10_PA	LG10	<nnxnp>	{-1}	(nn,np)	np	nn	np	np	np	np	nn	nn	np	nn	nn	nn	nn	nn	np	nn	np	nn	nn	np	nn	np	np	np	nn	np	nn	nn	np	nn	np	nn	np	np	nn	nn	nn	np	np	np	nn	np	np	nn
LG10_HB_67	F_0032582_L10_PA	LG10	<nnxnp>	{-1}	(nn,np)	np	nn	np	np	np	np	nn	nn	np	nn	nn	nn	nn	nn	np	nn	np	nn	nn	np	nn	np	np	np	nn	np	nn	nn	np	nn	np	nn	np	np	nn	nn	nn	np	np	np	nn	np	np	nn
LG10_HB_67	R_23275647_L10_PA	LG10	<nnxnp>	{-1}	(nn,np)	np	nn	np	np	np	np	nn	nn	np	nn	nn	nn	nn	nn	np	nn	np	nn	nn	np	nn	np	np	np	nn	np	nn	nn	np	nn	np	nn	np	np	nn	nn	nn	np	np	np	nn	np	np	nn
R_23285470_L10_PA	R_23285470_L10_PA	LG10	<nnxnp>	{-1}	(nn,np)	np	nn	np	np	np	np	nn	nn	np	nn	nn	nn	nn	nn	np	nn	np	nn	nn	np	nn	np	np	np	nn	np	nn	nn	np	nn	np	nn	np	np	nn	nn	nn	np	np	np	nn	np	np	nn
LG10_HB_68	F_0033008_L10_PA	LG10	<nnxnp>	{-1}	(nn,np)	np	nn	np	np	np	np	nn	nn	np	nn	nn	nn	nn	nn	np	nn	np	nn	nn	np	nn	np	np	np	nn	np	nn	nn	np	nn	np	nn	np	np	nn	nn	nn	np	np	np	nn	np	np	nn
LG10_HB_69	F_0033445_L10_PA	LG10	<hkxhk>	{11}	(hh,hk,kk)	kk	hk	hk	hk	hk	hk	hk	hk	hk	hk	hk	hh	hk	hh	kk	hk	kk	hk	hk	hk	hk	kk	kk	kk	hh	kk	hh	hk	kk	hk	hk	hh	kk	kk	hh	hk	hh	kk	hk	kk	hh	hk	kk	hk
LG10_HB_69	F_0033462_L10_PA	LG10	<lmxll>	{1-}	(ll,lm)	lm	lm	ll	ll	ll	lm	lm	lm	ll	lm	lm	ll	lm	ll	lm	lm	lm	lm	lm	ll	lm	lm	lm	lm	ll	lm	ll	lm	lm	lm	ll	ll	lm	lm	ll	lm	ll	lm	ll	lm	ll	ll	lm	lm
LG10_HB_69	F_0033468_L10_PA	LG10	<lmxll>	{1-}	(ll,lm)	lm	lm	ll	ll	ll	lm	lm	lm	ll	lm	lm	ll	lm	ll	lm	lm	lm	lm	lm	ll	lm	lm	lm	lm	ll	lm	ll	lm	lm	lm	ll	ll	lm	lm	ll	lm	ll	lm	ll	lm	ll	ll	lm	lm
LG10_HB_69	R_23908228_L10_PA	LG10	<nnxnp>	{-1}	(nn,np)	np	nn	np	np	np	nn	nn	nn	np	nn	nn	nn	nn	nn	np	nn	np	nn	nn	np	nn	np	np	np	nn	np	nn	nn	np	nn	np	nn	np	np	nn	nn	nn	np	np	np	nn	np	np	nn
LG10_HB_7	F_0001462_L10_PA	LG10	<lmxll>	{0-}	(ll,lm)	ll	ll	lm	ll	ll	lm	ll	lm	lm	ll	ll	lm	ll	ll	ll	lm	ll	ll	ll	lm	ll	ll	ll	lm	lm	ll	lm	lm	lm	ll	ll	ll	ll	ll	lm	ll	lm	ll	ll	ll	lm	lm	lm	lm
LG10_HB_70	F_0034085_L10_PA	LG10	<lmxll>	{0-}	(ll,lm)	ll	ll	lm	lm	lm	ll	ll	ll	lm	ll	ll	lm	ll	lm	ll	ll	ll	ll	ll	lm	ll	ll	ll	ll	lm	ll	lm	ll	ll	ll	lm	lm	ll	ll	lm	ll	lm	ll	lm	ll	lm	lm	ll	ll
LG10_HB_70	F_0034088_L10_PA	LG10	<nnxnp>	{-0}	(nn,np)	nn	np	nn	nn	nn	np	np	np	nn	np	np	np	np	np	nn	np	nn	np	np	nn	np	nn	nn	nn	np	nn	np	np	nn	np	nn	np	nn	nn	np	np	np	nn	nn	nn	np	nn	nn	np
LG10_HB_70	F_0034098_L10_PA	LG10	<lmxll>	{1-}	(ll,lm)	lm	lm	ll	ll	ll	lm	lm	lm	ll	lm	lm	ll	lm	ll	lm	lm	lm	lm	lm	ll	lm	lm	lm	lm	ll	lm	ll	lm	lm	lm	ll	ll	lm	lm	ll	lm	ll	lm	ll	lm	ll	ll	lm	lm
LG10_HB_73.5	R_25256330_L10_PA	LG10	<lmxll>	{0-}	(ll,lm)	ll	ll	lm	lm	lm	ll	ll	ll	lm	ll	ll	lm	lm	lm	ll	ll	--	ll	ll	lm	ll	ll	ll	ll	lm	ll	lm	ll	ll	ll	lm	lm	ll	ll	lm	ll	lm	ll	lm	ll	lm	lm	ll	ll
LG10_HB_74	R_25683350_L10_PA	LG10	<nnxnp>	{-0}	(nn,np)	nn	np	nn	nn	nn	np	np	np	nn	np	np	np	np	np	nn	np	nn	np	np	nn	np	nn	nn	nn	np	nn	np	np	nn	np	nn	np	nn	nn	np	np	np	nn	nn	nn	np	np	nn	np
LG10_HB_76	F_0036154_L10_PA	LG10	<nnxnp>	{-1}	(nn,np)	np	nn	np	np	np	nn	nn	nn	np	nn	nn	nn	nn	nn	np	nn	np	nn	nn	np	nn	np	np	np	nn	np	nn	nn	np	nn	np	nn	np	np	nn	nn	nn	np	np	np	nn	nn	np	nn
LG10_HB_76	F_0036156_L10_PA	LG10	<lmxll>	{1-}	(ll,lm)	lm	lm	ll	ll	ll	lm	lm	lm	ll	lm	lm	ll	ll	ll	lm	lm	lm	lm	lm	ll	lm	lm	lm	lm	ll	lm	ll	ll	lm	lm	ll	ll	lm	ll	ll	lm	ll	lm	ll	lm	ll	ll	lm	lm
LG10_HB_76	F_0036161_L10_PA	LG10	<lmxll>	{1-}	(ll,lm)	lm	lm	ll	ll	ll	lm	lm	lm	ll	lm	lm	ll	ll	ll	lm	lm	lm	lm	lm	ll	lm	lm	lm	lm	ll	lm	ll	ll	lm	lm	ll	ll	lm	ll	ll	lm	ll	lm	ll	lm	ll	ll	lm	lm
LG10_HB_76.5	R_26549234_L10_PA	LG10	<nnxnp>	{-0}	(nn,np)	nn	np	nn	nn	nn	np	np	np	nn	np	np	np	np	np	nn	np	nn	np	np	nn	np	nn	nn	nn	np	nn	np	np	nn	np	nn	np	nn	nn	np	np	np	nn	nn	nn	np	np	nn	np
GD_00812_L10_PA	GD_00812_L10_PA	LG10	<lmxll>	{1-}	(ll,lm)	lm	lm	ll	ll	ll	lm	lm	lm	ll	lm	lm	ll	ll	ll	lm	lm	lm	lm	lm	ll	lm	lm	lm	lm	ll	lm	ll	ll	lm	lm	ll	ll	lm	ll	ll	lm	ll	lm	ll	lm	ll	ll	lm	lm
LG10_HB_77	F_0036757_L10_PA	LG10	<lmxll>	{0-}	(ll,lm)	ll	ll	lm	lm	lm	ll	ll	ll	lm	ll	ll	lm	lm	lm	ll	ll	ll	ll	ll	lm	ll	ll	ll	ll	lm	ll	lm	lm	ll	ll	lm	lm	ll	lm	lm	ll	lm	ll	lm	ll	lm	lm	ll	ll
LG10_HB_77	F_0036761_L10_PA	LG10	<lmxll>	{1-}	(ll,lm)	lm	lm	ll	ll	ll	lm	lm	lm	ll	lm	lm	ll	ll	ll	lm	lm	lm	lm	lm	ll	lm	lm	lm	lm	ll	lm	ll	ll	lm	lm	ll	ll	lm	ll	ll	lm	ll	lm	ll	lm	ll	ll	lm	lm
LG10_HB_79	F_0037831_L10_PA	LG10	<nnxnp>	{-1}	(nn,np)	np	nn	np	np	np	nn	nn	nn	np	nn	nn	nn	nn	nn	np	nn	np	nn	nn	np	nn	np	np	np	nn	np	nn	nn	np	nn	np	nn	np	np	nn	nn	nn	np	np	np	nn	nn	np	nn
LG10_HB_79	F_0037836_L10_PA	LG10	<nnxnp>	{-1}	(nn,np)	np	nn	np	np	np	nn	nn	nn	np	nn	nn	nn	nn	nn	np	nn	np	nn	nn	np	nn	np	np	np	nn	np	nn	nn	np	nn	np	nn	np	np	nn	nn	nn	np	np	np	nn	nn	np	nn
LG10_HB_79	F_0037837_L10_PA	LG10	<nnxnp>	{-0}	(nn,np)	nn	np	nn	nn	nn	np	np	np	nn	np	np	np	np	np	nn	np	nn	np	np	nn	np	nn	nn	nn	np	nn	np	np	nn	np	nn	np	nn	nn	np	np	np	nn	nn	nn	np	np	nn	np
LG10_HB_79	F_0037843_L10_PA	LG10	<nnxnp>	{-0}	(nn,np)	nn	np	nn	nn	nn	np	np	np	nn	np	np	np	np	np	nn	np	nn	np	np	nn	np	nn	nn	nn	np	nn	np	np	nn	np	nn	np	nn	nn	np	np	np	nn	nn	nn	np	np	nn	np
LG10_HB_79	F_0037844_L10_PA	LG10	<nnxnp>	{-1}	(nn,np)	np	nn	np	np	np	nn	nn	nn	np	nn	nn	nn	nn	nn	np	nn	np	nn	nn	np	nn	np	np	np	nn	np	nn	nn	np	nn	np	nn	np	np	nn	nn	nn	np	np	np	nn	nn	np	nn
LG10_HB_79	F_0037856_L10_PA	LG10	<nnxnp>	{-0}	(nn,np)	nn	np	nn	nn	nn	np	np	np	nn	np	np	np	np	np	nn	np	nn	np	np	nn	np	nn	nn	nn	np	nn	np	np	nn	np	nn	np	nn	nn	np	np	np	nn	nn	nn	np	np	nn	np
LG10_HB_80	F_0038518_L10_PA	LG10	<nnxnp>	{-1}	(nn,np)	nn	nn	np	np	np	nn	nn	nn	np	nn	nn	nn	nn	nn	np	nn	np	nn	nn	np	nn	np	np	np	nn	np	nn	nn	np	nn	nn	nn	np	np	nn	nn	nn	np	np	np	nn	nn	np	nn
LG10_HB_80	F_0038519_L10_PA	LG10	<nnxnp>	{-1}	(nn,np)	nn	nn	np	np	np	nn	nn	nn	np	nn	nn	nn	nn	nn	np	nn	np	nn	nn	np	nn	np	np	np	nn	np	nn	nn	np	nn	nn	nn	np	np	nn	nn	nn	np	np	np	nn	nn	np	nn
LG10_HB_80	R_28354774_L10_PA	LG10	<nnxnp>	{-1}	(nn,np)	nn	nn	np	np	np	nn	nn	nn	np	nn	nn	nn	nn	nn	np	nn	np	nn	nn	np	nn	np	np	np	nn	np	nn	nn	np	nn	nn	nn	np	np	nn	nn	nn	np	np	np	nn	nn	np	nn
LG10_HB_80	R_28354787_L10_PA	LG10	<nnxnp>	{-1}	(nn,np)	nn	nn	np	np	np	nn	nn	nn	np	nn	nn	nn	nn	nn	np	nn	np	nn	nn	np	nn	np	np	np	nn	np	nn	nn	np	nn	nn	nn	np	np	nn	nn	nn	np	np	np	nn	nn	np	nn
LG10_HB_82	F_0039054_L10_PA	LG10	<lmxll>	{0-}	(ll,lm)	ll	ll	lm	lm	lm	ll	ll	ll	lm	ll	ll	lm	lm	lm	ll	ll	ll	ll	ll	lm	ll	ll	lm	ll	lm	ll	lm	lm	ll	ll	lm	lm	ll	lm	lm	ll	lm	ll	lm	ll	lm	lm	ll	ll
LG10_HB_82	F_0039064_L10_PA	LG10	<nnxnp>	{-1}	(nn,np)	nn	nn	np	np	np	nn	nn	nn	np	nn	nn	nn	nn	nn	np	nn	np	nn	nn	np	nn	np	np	np	nn	np	nn	nn	np	nn	nn	nn	np	np	nn	nn	np	np	np	np	nn	nn	np	nn
LG10_HB_82	F_0039065_L10_PA	LG10	<lmxll>	{0-}	(ll,lm)	ll	ll	lm	lm	lm	ll	ll	ll	lm	ll	ll	lm	lm	lm	ll	ll	ll	ll	ll	lm	ll	ll	lm	ll	lm	ll	lm	lm	ll	ll	lm	lm	ll	lm	lm	ll	lm	ll	lm	ll	lm	lm	ll	ll
LG10_HB_82	F_0039073_L10_PA	LG10	<nnxnp>	{-1}	(nn,np)	nn	nn	--	np	np	nn	nn	nn	np	nn	nn	nn	nn	nn	np	nn	np	nn	nn	np	nn	np	np	np	nn	np	nn	nn	np	nn	nn	nn	np	np	nn	nn	np	np	np	np	nn	nn	np	nn
LG10_HB_83.5	GD_01570_L10_PA	LG10	<lmxll>	{1-}	(ll,lm)	lm	lm	ll	ll	ll	lm	lm	lm	ll	lm	lm	ll	ll	ll	lm	lm	lm	lm	lm	ll	lm	lm	ll	ll	ll	lm	ll	ll	lm	lm	ll	ll	lm	ll	ll	lm	ll	lm	ll	lm	ll	ll	lm	lm
LG10_HB_85	F_0040406_L10_PA	LG10	<lmxll>	{1-}	(ll,lm)	lm	lm	ll	ll	ll	lm	lm	lm	ll	lm	lm	ll	ll	ll	lm	lm	lm	lm	lm	ll	lm	lm	ll	ll	ll	lm	ll	ll	lm	lm	ll	ll	lm	ll	ll	lm	ll	lm	ll	lm	ll	ll	lm	lm
LG10_HB_85	F_0040410_L10_PA	LG10	<lmxll>	{1-}	(ll,lm)	lm	lm	ll	ll	ll	lm	lm	lm	ll	lm	lm	ll	ll	ll	lm	lm	lm	lm	lm	ll	lm	lm	ll	ll	ll	lm	ll	ll	lm	lm	ll	ll	lm	ll	ll	lm	ll	lm	ll	lm	ll	ll	lm	lm
LG10_HB_85	F_0040423_L10_PA	LG10	<lmxll>	{1-}	(ll,lm)	lm	lm	ll	ll	ll	lm	lm	lm	ll	lm	lm	ll	ll	ll	lm	lm	lm	lm	lm	ll	lm	lm	ll	ll	ll	lm	ll	ll	lm	lm	ll	ll	lm	ll	ll	lm	ll	lm	ll	lm	ll	ll	lm	lm
LG10_HB_85	F_0040425_L10_PA	LG10	<lmxll>	{1-}	(ll,lm)	lm	lm	ll	ll	ll	lm	lm	lm	ll	lm	lm	ll	ll	ll	lm	lm	lm	lm	lm	ll	lm	lm	ll	ll	ll	lm	ll	ll	lm	lm	ll	ll	lm	ll	ll	lm	ll	lm	ll	lm	ll	ll	lm	lm
LG10_HB_85	F_0040418_L10_PA	LG10	<nnxnp>	{-1}	(nn,np)	nn	nn	np	np	np	nn	nn	nn	np	nn	nn	nn	nn	np	np	np	np	nn	nn	np	nn	np	np	np	nn	np	nn	np	np	nn	nn	nn	np	np	nn	nn	np	np	np	np	nn	nn	np	nn
LG10_HB_86	F_0040440_L10_PA	LG10	<lmxll>	{1-}	(ll,lm)	lm	lm	ll	ll	ll	lm	lm	lm	ll	lm	lm	ll	ll	ll	lm	lm	lm	lm	lm	ll	lm	lm	ll	ll	ll	lm	ll	ll	lm	lm	ll	ll	lm	ll	ll	lm	ll	lm	ll	lm	ll	ll	lm	lm
LG10_HB_86	F_0040442_L10_PA	LG10	<lmxll>	{1-}	(ll,lm)	lm	lm	ll	ll	ll	lm	lm	lm	ll	lm	lm	ll	ll	ll	lm	lm	lm	lm	lm	ll	lm	lm	ll	ll	ll	lm	ll	ll	lm	lm	ll	ll	lm	ll	ll	lm	ll	lm	ll	lm	ll	ll	lm	lm
LG10_HB_86	F_0040453_L10_PA	LG10	<lmxll>	{1-}	(ll,lm)	lm	lm	ll	ll	ll	lm	lm	lm	ll	lm	lm	ll	ll	ll	lm	lm	lm	lm	lm	ll	lm	lm	ll	ll	ll	lm	ll	ll	lm	lm	ll	ll	lm	ll	ll	lm	ll	lm	ll	lm	ll	ll	lm	lm
LG10_HB_86	F_0040463_L10_PA	LG10	<nnxnp>	{-1}	(nn,np)	nn	nn	np	np	np	nn	nn	nn	np	nn	nn	nn	nn	np	np	np	np	nn	nn	np	nn	np	np	np	nn	np	nn	np	np	nn	nn	nn	np	np	nn	nn	np	np	np	np	nn	nn	np	nn
LG10_HB_87	F_0041076_L10_PA	LG10	<lmxll>	{1-}	(ll,lm)	lm	lm	ll	ll	ll	lm	lm	lm	ll	lm	lm	ll	ll	ll	lm	lm	lm	lm	lm	ll	lm	lm	ll	ll	ll	lm	ll	ll	lm	lm	ll	ll	lm	ll	ll	lm	ll	lm	ll	lm	ll	ll	lm	lm
LG10_HB_87	R_30206374_L10_PA	LG10	<lmxll>	{1-}	(ll,lm)	lm	lm	ll	ll	ll	lm	lm	lm	ll	lm	lm	ll	ll	ll	lm	lm	lm	lm	lm	ll	lm	lm	ll	ll	ll	lm	ll	ll	lm	lm	ll	ll	lm	ll	ll	lm	ll	lm	ll	lm	ll	ll	lm	lm
LG10_HB_87.5	GD_00734_L10_PA	LG10	<lmxll>	{1-}	(ll,lm)	lm	lm	ll	ll	ll	lm	lm	lm	ll	lm	lm	ll	ll	ll	lm	lm	lm	lm	lm	ll	lm	lm	ll	ll	ll	lm	ll	ll	lm	lm	ll	ll	lm	ll	ll	lm	ll	lm	ll	lm	ll	ll	lm	lm
LG10_HB_88	F_0041568_L10_PA	LG10	<lmxll>	{1-}	(ll,lm)	lm	lm	ll	ll	ll	lm	lm	lm	ll	lm	lm	ll	ll	ll	lm	lm	lm	lm	lm	ll	lm	lm	ll	ll	ll	lm	ll	ll	lm	lm	ll	ll	lm	ll	ll	lm	ll	lm	ll	lm	ll	ll	lm	lm
LG10_HB_88	F_0041570_L10_PA	LG10	<lmxll>	{1-}	(ll,lm)	lm	lm	ll	ll	ll	lm	lm	lm	ll	lm	lm	ll	ll	ll	lm	lm	lm	lm	lm	ll	lm	lm	ll	ll	ll	lm	ll	ll	lm	lm	ll	ll	lm	ll	ll	lm	ll	lm	ll	lm	ll	ll	lm	lm
LG10_HB_88	F_0041573_L10_PA	LG10	<lmxll>	{1-}	(ll,lm)	lm	lm	ll	ll	ll	lm	lm	lm	ll	lm	lm	ll	ll	ll	lm	lm	lm	lm	lm	ll	lm	lm	ll	ll	ll	lm	ll	ll	lm	lm	ll	ll	lm	ll	ll	lm	ll	lm	ll	lm	ll	ll	lm	lm
LG10_HB_88	F_0041574_L10_PA	LG10	<lmxll>	{1-}	(ll,lm)	lm	lm	ll	ll	ll	lm	lm	lm	ll	lm	lm	ll	ll	ll	lm	lm	lm	lm	lm	ll	lm	lm	ll	ll	ll	lm	ll	ll	lm	lm	ll	ll	lm	ll	ll	lm	ll	lm	ll	lm	ll	ll	lm	lm
LG10_HB_88	F_0041587_L10_PA	LG10	<lmxll>	{1-}	(ll,lm)	lm	lm	ll	ll	ll	lm	lm	lm	ll	lm	lm	ll	ll	ll	lm	lm	lm	lm	lm	ll	lm	lm	ll	ll	ll	lm	ll	ll	lm	lm	ll	ll	lm	ll	ll	lm	ll	lm	ll	lm	ll	ll	lm	lm
LG10_HB_88	F_0041596_L10_PA	LG10	<lmxll>	{1-}	(ll,lm)	lm	lm	ll	ll	ll	lm	lm	lm	ll	lm	lm	ll	ll	ll	lm	lm	lm	lm	lm	ll	lm	lm	ll	ll	ll	lm	ll	ll	lm	lm	ll	ll	ll	ll	ll	lm	ll	lm	ll	lm	ll	ll	lm	lm
LG10_HB_88	GD_01299_L10_PA	LG10	<lmxll>	{1-}	(ll,lm)	lm	lm	ll	ll	ll	lm	lm	lm	ll	lm	lm	ll	ll	ll	lm	lm	lm	lm	lm	ll	lm	lm	ll	ll	ll	lm	ll	ll	lm	lm	ll	ll	ll	ll	ll	lm	ll	lm	ll	lm	ll	ll	lm	lm
LG10_HB_88	R_30396941_L10_PA	LG10	<nnxnp>	{-1}	(nn,np)	nn	nn	np	np	np	nn	nn	nn	np	nn	nn	nn	nn	np	np	np	np	nn	nn	np	nn	np	np	np	np	np	nn	np	np	nn	nn	nn	np	np	nn	nn	np	np	np	np	nn	nn	np	nn
LG10_HB_89	F_0042076_L10_PA	LG10	<lmxll>	{1-}	(ll,lm)	lm	lm	ll	ll	ll	lm	lm	lm	ll	lm	lm	ll	ll	ll	lm	lm	lm	lm	lm	ll	lm	lm	ll	ll	ll	lm	ll	ll	lm	lm	ll	ll	ll	ll	ll	lm	ll	lm	ll	lm	ll	ll	lm	lm
LG10_HB_89	F_0042077_L10_PA	LG10	<lmxll>	{0-}	(ll,lm)	ll	ll	lm	lm	lm	ll	ll	ll	lm	ll	ll	lm	lm	lm	ll	ll	ll	ll	ll	lm	ll	ll	lm	lm	lm	ll	lm	lm	ll	ll	lm	lm	lm	lm	lm	ll	lm	ll	lm	ll	lm	lm	ll	ll
LG10_HB_91	F_0042563_L10_PA	LG10	<lmxll>	{1-}	(ll,lm)	lm	lm	ll	ll	ll	lm	lm	lm	ll	lm	lm	ll	ll	ll	lm	lm	lm	lm	lm	ll	lm	lm	ll	ll	ll	lm	ll	ll	lm	lm	ll	ll	ll	ll	ll	lm	ll	lm	ll	lm	ll	ll	lm	lm
LG10_HB_91	F_0042567_L10_PA	LG10	<lmxll>	{0-}	(ll,lm)	ll	ll	lm	lm	lm	ll	ll	ll	lm	ll	ll	lm	lm	lm	ll	ll	ll	ll	ll	lm	ll	ll	lm	lm	lm	ll	lm	lm	ll	ll	lm	lm	lm	lm	lm	ll	lm	ll	lm	ll	lm	lm	ll	ll
LG10_HB_91	F_0042578_L10_PA	LG10	<lmxll>	{0-}	(ll,lm)	ll	ll	lm	lm	lm	ll	ll	ll	lm	ll	ll	lm	lm	lm	ll	ll	ll	ll	ll	lm	ll	ll	lm	lm	lm	ll	lm	lm	ll	ll	lm	lm	lm	lm	lm	ll	lm	ll	lm	ll	lm	lm	ll	ll
LG10_HB_91	F_0042584_L10_PA	LG10	<lmxll>	{1-}	(ll,lm)	lm	lm	ll	ll	ll	lm	lm	lm	ll	lm	lm	ll	ll	ll	lm	lm	lm	lm	lm	ll	lm	lm	ll	ll	ll	lm	ll	ll	lm	lm	ll	ll	ll	ll	ll	lm	ll	lm	ll	lm	ll	ll	lm	lm
LG10_HB_91	F_0042598_L10_PA	LG10	<nnxnp>	{-1}	(nn,np)	nn	nn	np	np	np	nn	nn	nn	np	nn	nn	nn	nn	np	np	np	np	nn	nn	np	nn	nn	np	np	np	np	nn	np	np	nn	nn	nn	np	np	nn	nn	np	np	np	np	nn	nn	np	nn
LG10_HB_91.5	R_31295437_L10_PA	LG10	<lmxll>	{0-}	(ll,lm)	ll	ll	lm	lm	lm	ll	ll	ll	lm	ll	ll	lm	lm	lm	ll	ll	ll	ll	ll	lm	ll	ll	lm	lm	lm	ll	lm	lm	ll	ll	lm	lm	lm	lm	lm	ll	lm	ll	lm	ll	lm	lm	ll	ll
LG10_HB_91.5	R_31299431_L10_PA	LG10	<nnxnp>	{-0}	(nn,np)	np	np	nn	nn	nn	np	np	np	nn	np	np	np	np	nn	nn	nn	nn	np	np	nn	np	np	nn	nn	nn	nn	np	nn	nn	np	np	np	nn	nn	np	np	nn	nn	nn	nn	np	np	nn	np
LG10_HB_92	F_0043317_L10_PA	LG10	<nnxnp>	{-1}	(nn,np)	nn	nn	np	np	np	nn	nn	nn	np	nn	nn	nn	nn	np	np	np	np	nn	nn	np	nn	nn	nn	np	np	np	nn	np	np	nn	nn	nn	np	np	nn	nn	np	nn	np	np	nn	nn	np	nn
LG10_HB_92	F_0043324_L10_PA	LG10	<nnxnp>	{-1}	(nn,np)	nn	nn	np	np	np	nn	nn	nn	np	nn	nn	nn	nn	np	np	np	np	nn	nn	np	nn	nn	nn	np	np	np	nn	np	np	nn	nn	nn	np	np	nn	nn	np	nn	np	np	nn	nn	np	nn
LG10_HB_93	F_0044155_L10_PA	LG10	<nnxnp>	{-1}	(nn,np)	nn	nn	np	np	np	nn	nn	nn	np	nn	nn	nn	nn	np	np	np	np	nn	nn	np	nn	nn	nn	np	np	np	nn	np	np	nn	nn	nn	np	np	nn	nn	np	nn	np	np	nn	nn	np	nn
LG10_HB_93	F_0044165_L10_PA	LG10	<nnxnp>	{-1}	(nn,np)	nn	nn	np	np	np	nn	nn	nn	np	nn	nn	nn	nn	np	np	np	np	nn	nn	np	nn	nn	nn	np	np	np	nn	np	np	nn	nn	nn	np	np	nn	nn	np	nn	np	np	nn	nn	np	nn
LG10_HB_94	F_0044414_L10_PA	LG10	<nnxnp>	{-1}	(nn,np)	nn	nn	np	np	np	nn	nn	nn	np	nn	nn	nn	nn	np	np	np	np	nn	nn	np	nn	nn	nn	np	np	np	nn	np	np	nn	nn	nn	np	np	nn	nn	np	nn	np	np	nn	nn	np	nn
LG10_HB_95	F_0044801_L10_PA	LG10	<nnxnp>	{-1}	(nn,np)	nn	nn	np	np	nn	nn	nn	nn	np	nn	nn	nn	nn	np	np	np	np	nn	nn	np	nn	nn	nn	np	np	np	nn	np	np	nn	nn	nn	np	np	nn	nn	np	nn	np	np	nn	nn	np	nn
LG10_HB_95	F_0044803_L10_PA	LG10	<nnxnp>	{-1}	(nn,np)	nn	nn	np	np	nn	nn	nn	nn	np	nn	nn	nn	nn	np	np	np	np	nn	nn	np	nn	nn	nn	np	np	np	nn	np	np	nn	nn	nn	np	np	nn	nn	np	nn	np	np	nn	nn	np	nn
$F_0441642y_LG10	$F_0441642y_LG10_PA	LG10	<nnxnp>	{-0}	(nn,np)	nn	np	nn	nn	nn	nn	np	np	np	np	np	np	np	np	np	np	nn	np	np	np	np	nn	nn	nn	np	nn	np	np	nn	np	nn	nn	np	nn	np	np	nn	nn	nn	nn	nn	nn	nn	nn
LG10_HB_96	F_0045153_L10_PA	LG10	<nnxnp>	{-1}	(nn,np)	nn	nn	np	np	nn	nn	nn	nn	np	nn	nn	nn	nn	np	np	np	np	nn	nn	np	nn	nn	nn	np	np	np	nn	np	np	nn	nn	nn	np	np	nn	nn	np	nn	np	np	nn	nn	np	nn
LG10_HB_96.5	R_32730568_L10_PA	LG10	<nnxnp>	{-1}	(nn,np)	nn	nn	np	np	nn	nn	nn	nn	np	nn	nn	nn	nn	np	np	np	np	nn	nn	np	nn	nn	nn	np	np	np	nn	np	np	nn	nn	nn	np	np	nn	nn	np	nn	np	np	nn	nn	np	nn
LG10_HB_96.5	R_32732592_L10_PA	LG10	<nnxnp>	{-1}	(nn,np)	nn	nn	np	np	nn	nn	nn	nn	np	nn	nn	nn	nn	np	np	np	np	nn	nn	np	nn	nn	nn	np	np	np	nn	np	np	nn	nn	nn	np	np	nn	nn	np	nn	np	np	nn	nn	np	nn
LG10_HB_97	F_0045912_L10_PA	LG10	<nnxnp>	{-1}	(nn,np)	nn	nn	np	np	nn	nn	nn	nn	np	nn	nn	nn	nn	np	np	np	np	nn	nn	np	nn	nn	nn	np	np	np	nn	np	np	nn	nn	nn	np	np	nn	nn	np	nn	np	np	nn	nn	np	nn
LG10_HB_97	F_0045914_L10_PA	LG10	<nnxnp>	{-1}	(nn,np)	nn	nn	np	np	nn	nn	nn	nn	np	nn	nn	nn	nn	np	np	np	np	nn	nn	np	nn	nn	nn	np	np	np	nn	np	np	nn	nn	nn	np	np	nn	nn	np	nn	np	np	nn	nn	np	nn
LG10_HB_97	F_0045926_L10_PA	LG10	<nnxnp>	{-1}	(nn,np)	nn	nn	np	np	nn	nn	nn	nn	np	nn	nn	nn	nn	np	np	np	np	nn	nn	np	nn	nn	nn	np	np	np	nn	np	np	nn	nn	nn	np	np	nn	nn	np	nn	np	np	nn	nn	np	nn
LG10_HB_97.5	R_33501094_L10_PA	LG10	<nnxnp>	{-1}	(nn,np)	nn	nn	np	np	nn	nn	nn	nn	np	np	nn	nn	nn	np	np	np	np	nn	nn	np	nn	nn	nn	np	np	np	nn	np	np	nn	nn	nn	np	np	nn	nn	np	nn	np	np	nn	nn	np	nn
LG10_HB_97.5	R_33506050_L10_PA	LG10	<nnxnp>	{-1}	(nn,np)	nn	nn	np	np	nn	nn	nn	nn	np	np	nn	nn	nn	np	np	np	np	nn	nn	np	nn	nn	nn	np	np	np	nn	np	np	nn	nn	nn	np	np	nn	nn	np	nn	np	np	nn	nn	np	nn
LG10_HB_97.5	R_33513449_L10_PA	LG10	<nnxnp>	{-1}	(nn,np)	nn	nn	np	np	nn	nn	nn	nn	np	np	nn	nn	nn	np	np	np	np	nn	nn	np	nn	nn	nn	np	np	np	nn	np	np	nn	nn	nn	np	np	nn	nn	np	nn	np	np	nn	nn	np	nn
LG10_HB_97.5	R_33520271_L10_PA	LG10	<nnxnp>	{-1}	(nn,np)	nn	nn	np	np	nn	nn	nn	nn	np	np	nn	nn	nn	np	np	np	np	nn	nn	np	nn	nn	nn	np	np	np	nn	np	np	nn	nn	nn	np	np	nn	nn	np	nn	np	np	nn	nn	np	nn
LG10_HB_98	F_0046460_L10_PA	LG10	<nnxnp>	{-0}	(nn,np)	np	np	nn	nn	np	np	np	np	nn	nn	np	np	np	nn	nn	nn	nn	np	np	nn	np	np	np	nn	nn	nn	np	nn	nn	np	np	np	nn	nn	np	np	nn	np	nn	nn	np	np	nn	np
LG10_HB_98	F_0046468_L10_PA	LG10	<nnxnp>	{-1}	(nn,np)	nn	nn	np	np	nn	nn	nn	nn	np	np	nn	nn	nn	np	np	np	np	nn	nn	np	nn	nn	nn	np	np	np	nn	np	np	nn	nn	nn	np	np	nn	nn	np	nn	np	np	nn	nn	np	nn
LG10_HB_98	R_33483733_L10_PA	LG10	<nnxnp>	{-1}	(nn,np)	nn	nn	np	np	nn	nn	nn	nn	np	np	nn	nn	nn	np	np	np	np	nn	nn	np	nn	nn	nn	np	np	np	nn	np	np	nn	nn	nn	np	np	nn	nn	np	nn	np	np	nn	nn	np	nn
LG11_HB_1055	F_0488791_L2_PA	LG11	<nnxnp>	{-0}	(nn,np)	nn	np	np	np	--	nn	np	nn	nn	np	np	--	np	np	--	np	np	nn	nn	nn	np	--	nn	nn	np	nn	nn	np	np	np	nn	np	nn	np	--	nn	nn	np	nn	nn	nn	np	nn	nn
LG11_HB_1055	F_0488795_L2_PA	LG11	<nnxnp>	{-1}	(nn,np)	np	nn	nn	nn	np	np	nn	np	np	nn	nn	np	nn	nn	np	nn	nn	np	np	np	nn	np	np	np	nn	np	np	nn	nn	nn	np	nn	np	nn	np	np	np	nn	np	np	np	nn	np	np
LG11_HB_1056	F_0489251_L2_PA	LG11	<lmxll>	{1-}	(ll,lm)	lm	ll	lm	ll	lm	lm	ll	ll	lm	ll	ll	ll	ll	lm	ll	lm	ll	lm	ll	lm	ll	ll	ll	ll	ll	ll	lm	lm	lm	ll	ll	lm	lm	lm	ll	ll	ll	ll	ll	lm	ll	ll	lm	ll
LG11_HB_1056	F_0489260_L2_PA	LG11	<lmxll>	{0-}	(ll,lm)	ll	lm	ll	lm	ll	ll	lm	lm	ll	lm	lm	lm	lm	ll	lm	ll	lm	ll	lm	ll	lm	lm	lm	lm	lm	lm	ll	ll	ll	lm	lm	ll	ll	ll	lm	lm	lm	lm	lm	ll	lm	lm	ll	lm
LG11_HB_1056	F_0489266_L2_PA	LG11	<lmxll>	{0-}	(ll,lm)	ll	lm	ll	lm	ll	ll	lm	lm	ll	lm	lm	lm	lm	ll	lm	ll	lm	ll	lm	ll	lm	lm	lm	lm	lm	lm	ll	ll	ll	lm	lm	ll	ll	ll	lm	lm	lm	lm	lm	ll	lm	lm	ll	lm
LG11_HB_1057	F_0489525_L2_PA	LG11	<hkxhk>	{01}	(h-,kk)	h-	h-	h-	h-	h-	h-	h-	kk	h-	h-	--	kk	h-	h-	kk	h-	h-	h-	kk	h-	h-	kk	kk	kk	h-	kk	h-	h-	h-	h-	kk	h-	h-	h-	kk	kk	kk	--	kk	h-	kk	h-	h-	kk
LG11_HB_116	F_0053621_L11_PA	LG11	<hkxhk>	{11}	(hh,hk,kk)	hk	hk	hk	hk	hk	kk	hh	hk	hk	hk	hh	hh	hh	hk	hk	hk	hh	hh	hk	kk	hh	hk	kk	hk	hh	hk	hk	hk	hk	hk	hk	hk	hk	hk	hh	kk	hk	kk	hk	hk	hk	hk	hk	hk
LG11_HB_116	F_0053634_L11_PA	LG11	<hkxhk>	{11}	(hh,hk,kk)	hk	hk	hk	hk	hk	kk	hh	hk	hk	hk	hh	hh	hh	hk	hk	hk	hh	hh	hk	kk	hh	hk	kk	hk	hh	hk	hk	hk	hk	hk	hk	hk	hk	hk	hh	kk	hk	kk	hk	hk	hk	hk	hk	hk
LG11_HB_116	F_0053626_L11_PA	LG11	<nnxnp>	{-1}	(nn,np)	nn	np	nn	nn	nn	np	nn	np	nn	np	nn	nn	nn	np	nn	np	nn	nn	nn	np	nn	np	np	np	nn	np	nn	nn	nn	nn	np	np	nn	np	nn	np	np	np	np	nn	nn	nn	np	nn
LG11_HB_116	F_0053629_L11_PA	LG11	<lmxll>	{1-}	(ll,lm)	lm	ll	lm	lm	lm	lm	ll	ll	lm	ll	ll	ll	ll	ll	lm	ll	ll	ll	lm	lm	ll	ll	lm	ll	ll	ll	lm	lm	lm	lm	ll	ll	lm	ll	ll	lm	ll	lm	ll	lm	lm	lm	ll	lm
LG11_HB_116	F_0053638_L11_PA	LG11	<lmxll>	{1-}	(ll,lm)	lm	ll	lm	lm	lm	lm	ll	ll	lm	ll	ll	ll	ll	ll	lm	ll	ll	ll	lm	lm	ll	ll	lm	ll	ll	ll	lm	lm	lm	lm	ll	ll	lm	ll	ll	lm	ll	lm	ll	lm	lm	lm	ll	lm
LG11_HB_117	F_0053704_L11_PA	LG11	<hkxhk>	{00}	(hh,hk,kk)	hk	hk	hk	hk	hk	hh	kk	hk	hk	hk	kk	kk	kk	hk	hk	hk	kk	kk	hk	hh	kk	hk	hh	hk	kk	hk	hk	hk	hk	hk	hk	hk	hk	hk	kk	hh	hk	hh	hk	hk	hk	hk	hk	hk
LG11_HB_117	F_0053679_L11_PA	LG11	<lmxll>	{0-}	(ll,lm)	ll	lm	ll	ll	ll	ll	lm	lm	ll	lm	lm	lm	lm	lm	ll	lm	lm	lm	ll	ll	lm	lm	ll	lm	lm	lm	ll	ll	ll	ll	lm	lm	ll	lm	lm	ll	lm	ll	lm	ll	ll	ll	lm	ll
LG11_HB_117	F_0053694_L11_PA	LG11	<lmxll>	{1-}	(ll,lm)	lm	ll	lm	lm	lm	lm	ll	ll	lm	ll	ll	ll	ll	ll	lm	ll	ll	ll	lm	lm	ll	ll	lm	ll	ll	ll	lm	lm	lm	lm	ll	ll	lm	ll	ll	lm	ll	lm	ll	lm	lm	lm	ll	lm
LG11_HB_117	F_0053698_L11_PA	LG11	<lmxll>	{1-}	(ll,lm)	lm	ll	lm	lm	lm	lm	ll	ll	lm	ll	ll	ll	ll	ll	lm	ll	ll	ll	lm	lm	ll	ll	lm	ll	ll	ll	lm	lm	lm	lm	ll	ll	lm	ll	ll	lm	ll	lm	ll	lm	lm	lm	ll	lm
LG11_HB_118	F_0054183_L11_PA	LG11	<nnxnp>	{-0}	(nn,np)	np	nn	np	np	np	nn	np	nn	np	nn	np	np	np	nn	np	nn	np	np	np	nn	np	nn	nn	nn	np	nn	np	np	np	np	nn	nn	np	nn	np	nn	nn	nn	nn	np	np	np	nn	nn
LG11_HB_119	F_0054468_L11_PA	LG11	<hkxhk>	{00}	(hh,hk,kk)	hk	hk	hk	hk	hk	hh	kk	hk	hk	hk	kk	kk	kk	hk	hk	hk	kk	kk	hk	hh	kk	hk	hh	hk	kk	hk	hk	hk	hk	hk	hk	hk	hk	hk	kk	hh	hk	hh	hk	hk	hk	hk	hk	hh
LG11_HB_119	F_0054473_L11_PA	LG11	<hkxhk>	{11}	(hh,hk,kk)	hk	hk	hk	hk	hk	kk	hh	hk	hk	hk	hh	hh	hh	hk	hk	hk	hh	hh	hk	kk	hh	hk	kk	hk	hh	hk	hk	hk	hk	hk	hk	hk	hk	hk	hh	kk	hk	kk	hk	hk	hk	hk	hk	kk
LG11_HB_119	F_0054474_L11_PA	LG11	<hkxhk>	{11}	(hh,hk,kk)	hk	hk	hk	hk	hk	kk	hh	hk	hk	hk	hh	hh	hh	hk	hk	hk	hh	hh	hk	kk	hh	hk	kk	hk	hh	hk	hk	hk	hk	hk	hk	hk	hk	hk	hh	kk	hk	kk	hk	hk	hk	hk	hk	kk
LG11_HB_119	F_0054471_L11_PA	LG11	<lmxll>	{1-}	(ll,lm)	lm	ll	lm	lm	lm	lm	ll	ll	lm	ll	ll	ll	ll	ll	lm	ll	ll	ll	lm	lm	ll	ll	lm	ll	ll	ll	lm	lm	lm	lm	ll	ll	lm	ll	ll	lm	ll	lm	ll	lm	lm	lm	ll	lm
LG11_HB_119	F_0054472_L11_PA	LG11	<lmxll>	{1-}	(ll,lm)	lm	ll	lm	lm	lm	lm	ll	ll	lm	ll	ll	ll	ll	ll	lm	ll	ll	ll	lm	lm	ll	ll	lm	ll	ll	ll	lm	lm	lm	lm	ll	ll	lm	ll	ll	lm	ll	lm	ll	lm	lm	lm	ll	lm
LG11_HB_119	F_0054478_L11_PA	LG11	<lmxll>	{1-}	(ll,lm)	lm	ll	lm	lm	lm	lm	ll	ll	lm	ll	ll	ll	ll	ll	lm	ll	ll	ll	lm	lm	ll	ll	lm	ll	ll	ll	lm	lm	lm	lm	ll	ll	lm	ll	ll	lm	ll	lm	ll	lm	lm	lm	ll	lm
LG11_HB_119	R_495547_L11_PA	LG11	<nnxnp>	{-1}	(nn,np)	nn	np	nn	nn	nn	np	nn	np	nn	np	nn	nn	nn	np	nn	np	nn	nn	nn	np	nn	np	np	np	nn	np	nn	nn	nn	nn	np	np	nn	np	nn	np	np	np	np	nn	nn	nn	np	np
LG11_HB_122	F_0055549_L11_PA	LG11	<nnxnp>	{-0}	(nn,np)	np	nn	np	np	np	nn	np	nn	np	nn	np	nn	np	nn	np	nn	np	np	np	nn	np	nn	nn	nn	np	nn	np	np	np	np	nn	nn	np	nn	np	nn	nn	nn	nn	np	np	np	nn	nn
LG11_HB_122	F_0055552_L11_PA	LG11	<nnxnp>	{-1}	(nn,np)	nn	np	nn	nn	nn	np	nn	np	nn	np	nn	np	nn	np	nn	np	nn	nn	nn	np	nn	np	np	np	nn	np	nn	nn	nn	nn	np	np	nn	np	nn	np	np	np	np	nn	nn	nn	np	np
LG11_HB_122	R_1697921_L11_PA	LG11	<hkxhk>	{00}	(hh,hk,kk)	hk	hk	hk	hk	hk	hh	kk	hk	hk	hk	kk	hk	kk	hk	hk	hk	kk	kk	kk	hh	kk	hk	hh	hk	kk	hk	hk	hk	hk	hk	hk	hk	hk	hk	kk	hh	hk	hh	hk	hk	hk	hk	hh	hh
LG11_HB_122	F_0055543_L11_PA	LG11	<lmxll>	{1-}	(ll,lm)	lm	ll	lm	lm	lm	lm	ll	ll	lm	ll	ll	ll	ll	ll	lm	ll	ll	ll	ll	lm	ll	ll	lm	ll	ll	ll	lm	lm	lm	lm	ll	ll	lm	ll	ll	lm	ll	lm	ll	lm	lm	lm	lm	lm
LG11_HB_122	F_0055546_L11_PA	LG11	<lmxll>	{1-}	(ll,lm)	lm	ll	lm	lm	lm	lm	ll	ll	lm	ll	ll	ll	ll	ll	lm	ll	ll	ll	ll	lm	ll	ll	lm	ll	ll	ll	lm	lm	lm	lm	ll	ll	lm	ll	ll	lm	ll	lm	ll	lm	lm	lm	lm	lm
LG11_HB_122	F_0055551_L11_PA	LG11	<lmxll>	{0-}	(ll,lm)	ll	lm	ll	ll	ll	ll	lm	lm	ll	lm	lm	lm	lm	lm	ll	lm	lm	lm	lm	ll	lm	lm	ll	lm	lm	lm	ll	ll	ll	ll	lm	lm	ll	lm	lm	ll	lm	ll	lm	ll	ll	ll	ll	ll
LG11_HB_122	GD_02626_L11_PA	LG11	<lmxll>	{1-}	(ll,lm)	lm	ll	lm	lm	lm	lm	ll	ll	lm	ll	ll	ll	ll	ll	lm	ll	ll	ll	ll	lm	ll	ll	lm	ll	ll	ll	lm	lm	lm	lm	ll	ll	lm	ll	ll	lm	ll	lm	ll	lm	lm	lm	lm	lm
LG11_HB_123	F_0055745_L11_PA	LG11	<lmxll>	{0-}	(ll,lm)	ll	lm	ll	ll	ll	ll	lm	lm	ll	lm	lm	lm	lm	lm	ll	lm	lm	lm	ll	ll	lm	lm	ll	lm	lm	lm	ll	ll	ll	ll	lm	lm	ll	lm	lm	ll	lm	ll	lm	ll	ll	ll	ll	ll
LG11_HB_123	F_0055748_L11_PA	LG11	<lmxll>	{0-}	(ll,lm)	ll	lm	ll	ll	ll	ll	lm	lm	ll	lm	lm	lm	lm	lm	ll	lm	lm	lm	ll	ll	lm	lm	ll	lm	lm	lm	ll	ll	ll	ll	lm	lm	ll	lm	lm	ll	lm	ll	lm	ll	ll	ll	ll	ll
LG11_HB_123	F_0055753_L11_PA	LG11	<lmxll>	{0-}	(ll,lm)	ll	lm	ll	ll	ll	ll	lm	lm	ll	lm	lm	lm	lm	lm	ll	lm	lm	lm	ll	ll	lm	lm	ll	lm	lm	lm	ll	ll	ll	ll	lm	lm	ll	lm	lm	ll	lm	ll	lm	ll	ll	ll	ll	ll
LG11_HB_123	F_0055750_L11_PA	LG11	<nnxnp>	{-0}	(nn,np)	np	nn	np	np	np	nn	np	nn	np	nn	np	nn	np	nn	np	nn	np	np	np	nn	np	nn	nn	nn	np	nn	np	np	np	np	nn	nn	np	nn	np	nn	nn	nn	nn	np	np	np	nn	nn
LG11_HB_124	F_0056166_L11_PA	LG11	<lmxll>	{1-}	(ll,lm)	lm	ll	lm	lm	lm	lm	ll	ll	lm	ll	ll	ll	ll	ll	lm	ll	ll	ll	lm	lm	ll	ll	lm	ll	ll	ll	lm	lm	lm	lm	ll	ll	lm	ll	ll	lm	ll	lm	ll	lm	lm	lm	lm	lm
LG11_HB_124	F_0056170_L11_PA	LG11	<nnxnp>	{-1}	(nn,np)	nn	np	nn	nn	nn	np	nn	np	nn	np	nn	np	nn	np	nn	np	nn	nn	nn	np	nn	np	np	np	nn	np	nn	nn	nn	nn	np	np	nn	np	nn	np	np	np	np	nn	nn	nn	np	np
LG11_HB_126.5	R_3469064_L11_PA	LG11	<nnxnp>	{-1}	(nn,np)	nn	np	nn	nn	nn	np	nn	np	nn	np	nn	np	nn	np	nn	np	nn	nn	nn	np	nn	np	np	np	nn	np	nn	nn	nn	nn	np	np	nn	np	nn	np	np	np	np	nn	nn	nn	np	np
LG11_HB_126.5	R_3463798_L11_PA	LG11	<lmxll>	{0-}	(ll,lm)	ll	lm	ll	ll	ll	ll	lm	lm	ll	lm	lm	lm	lm	lm	ll	lm	lm	lm	lm	ll	lm	lm	ll	lm	lm	lm	ll	ll	ll	ll	lm	lm	ll	lm	lm	ll	lm	ll	lm	ll	ll	ll	ll	ll
LG11_HB_126.5	R_3466156_L11_PA	LG11	<lmxll>	{1-}	(ll,lm)	lm	ll	lm	lm	lm	lm	ll	ll	lm	ll	ll	ll	ll	ll	lm	ll	ll	ll	ll	lm	ll	ll	lm	ll	ll	ll	lm	lm	lm	lm	ll	ll	lm	ll	ll	lm	ll	lm	ll	lm	lm	lm	lm	lm
LG11_HB_127	F_0057478_L11_PA	LG11	<hkxhk>	{10}	(hh,hk,kk)	kk	hh	kk	kk	kk	hk	hk	hh	kk	hh	hk	hh	hk	hh	kk	hh	hk	hk	hk	hk	hk	hh	hk	hh	hk	hh	kk	kk	kk	kk	hh	hh	kk	hh	hk	hk	hh	hk	hh	kk	kk	kk	hk	hk
LG11_HB_127	F_0057451_L11_PA	LG11	<lmxll>	{0-}	(ll,lm)	ll	lm	ll	ll	ll	ll	lm	lm	ll	lm	lm	lm	lm	lm	ll	lm	lm	lm	lm	ll	lm	lm	ll	lm	lm	lm	ll	ll	ll	ll	lm	lm	ll	lm	lm	ll	lm	ll	lm	ll	ll	ll	ll	ll
LG11_HB_127	F_0057462_L11_PA	LG11	<lmxll>	{0-}	(ll,lm)	ll	lm	ll	ll	ll	ll	lm	lm	ll	lm	lm	lm	lm	lm	ll	lm	lm	lm	lm	ll	lm	lm	ll	lm	lm	lm	ll	ll	ll	ll	lm	lm	ll	lm	lm	ll	lm	ll	lm	ll	ll	ll	ll	ll
LG11_HB_128	F_0057797_L11_PA	LG11	<nnxnp>	{-1}	(nn,np)	nn	np	nn	nn	nn	np	nn	np	nn	np	nn	np	nn	np	nn	np	nn	nn	nn	np	nn	np	np	np	nn	np	nn	nn	nn	nn	np	np	nn	np	nn	np	np	np	np	nn	nn	nn	np	np
LG11_HB_128	F_0057795_L11_PA	LG11	<hkxhk>	{01}	(hh,hk,kk)	hh	kk	hh	hh	hh	hk	hk	kk	hh	kk	hk	kk	hk	kk	hh	kk	hk	hk	hk	hk	hk	kk	hk	kk	hk	kk	hh	hh	hh	hh	kk	kk	hh	kk	hk	hk	kk	hk	kk	hh	hh	hh	hk	hk
LG11_HB_128	F_0057814_L11_PA	LG11	<hkxhk>	{01}	(hh,hk,kk)	hh	kk	hh	hh	hh	hk	hk	kk	hh	kk	hk	kk	hk	kk	hh	kk	hk	hk	hk	hk	hk	kk	hk	kk	hk	kk	hh	hh	hh	hh	kk	kk	hh	kk	hk	hk	kk	hk	kk	hh	hh	hh	hk	hk
LG11_HB_128	F_0057793_L11_PA	LG11	<lmxll>	{0-}	(ll,lm)	ll	lm	ll	ll	ll	ll	lm	lm	ll	lm	lm	lm	lm	lm	ll	lm	lm	lm	lm	ll	lm	lm	ll	lm	lm	lm	ll	ll	ll	ll	lm	lm	ll	lm	lm	ll	lm	ll	lm	ll	ll	ll	ll	ll
LG11_HB_129	F_0058223_L11_PA	LG11	<nnxnp>	{-1}	(nn,np)	nn	np	nn	nn	nn	np	nn	np	nn	np	nn	np	nn	np	nn	np	nn	nn	nn	np	nn	np	np	np	nn	np	nn	nn	nn	nn	np	np	nn	np	nn	np	np	np	np	nn	nn	nn	np	np
LG11_HB_129	F_0058227_L11_PA	LG11	<nnxnp>	{-1}	(nn,np)	nn	np	nn	nn	nn	np	nn	np	nn	np	nn	np	nn	np	nn	np	nn	nn	nn	np	nn	np	np	np	nn	np	nn	nn	nn	nn	np	np	nn	np	nn	np	np	np	np	nn	nn	nn	np	np
R_4473483_L11_PA	R_4473483_L11_PA	LG11	<nnxnp>	{-1}	(nn,np)	nn	np	nn	nn	nn	np	nn	np	nn	np	nn	np	nn	np	nn	np	nn	nn	nn	np	nn	np	np	np	nn	np	np	nn	nn	nn	np	np	nn	np	nn	np	np	np	np	nn	nn	nn	np	np
LG11_HB_130	F_0058557_L11_PA	LG11	<lmxll>	{0-}	(ll,lm)	ll	lm	ll	ll	ll	ll	lm	lm	ll	lm	lm	lm	lm	lm	ll	lm	lm	lm	lm	ll	lm	lm	ll	lm	lm	lm	ll	ll	ll	ll	lm	lm	ll	lm	lm	ll	lm	ll	lm	ll	ll	ll	ll	ll
LG11_HB_130	F_0058552_L11_PA	LG11	<nnxnp>	{-1}	(nn,np)	np	np	nn	nn	nn	np	nn	np	nn	np	nn	np	nn	np	nn	np	nn	nn	nn	np	nn	np	np	np	nn	np	np	nn	nn	nn	np	np	nn	np	nn	np	np	np	np	nn	nn	nn	np	np
LG11_HB_131	F_0058955_L11_PA	LG11	<lmxll>	{1-}	(ll,lm)	lm	ll	lm	lm	lm	lm	ll	ll	lm	ll	ll	ll	ll	ll	lm	ll	ll	ll	ll	lm	ll	ll	lm	ll	ll	ll	lm	lm	lm	lm	ll	ll	lm	ll	ll	ll	ll	lm	ll	lm	lm	lm	lm	lm
LG11_HB_131	F_0058964_L11_PA	LG11	<nnxnp>	{-0}	(nn,np)	nn	nn	np	np	np	nn	np	nn	np	nn	np	nn	np	nn	np	nn	np	--	--	nn	np	nn	nn	nn	--	nn	nn	--	np	--	nn	nn	np	nn	--	nn	nn	nn	nn	np	np	np	nn	nn
LG11_HB_131.5	R_5027432_L11_PA	LG11	<lmxll>	{0-}	(ll,lm)	ll	lm	ll	ll	ll	ll	lm	lm	ll	lm	lm	lm	lm	lm	ll	lm	lm	lm	lm	ll	lm	lm	ll	lm	lm	lm	ll	ll	ll	ll	lm	lm	ll	lm	lm	lm	lm	ll	lm	ll	ll	ll	ll	ll
R_5011588_L11_PA	R_5011588_L11_PA	LG11	<lmxll>	{0-}	(ll,lm)	ll	lm	ll	ll	ll	ll	lm	lm	ll	lm	lm	lm	lm	lm	ll	lm	lm	lm	lm	ll	lm	lm	ll	lm	lm	lm	ll	ll	ll	ll	lm	lm	ll	lm	lm	lm	lm	ll	lm	ll	ll	ll	ll	ll
LG11_HB_132	R_5159764_L11_PA	LG11	<hkxhk>	{10}	(hh,hk,kk)	hk	hh	kk	kk	kk	hk	hk	hh	kk	hh	hk	hh	hk	hh	kk	hh	hk	hk	hk	hk	hk	hh	hk	hh	hk	hh	hk	kk	kk	kk	hh	hh	kk	hh	hk	hh	hh	hk	hh	kk	kk	kk	hk	hk
LG11_HB_132	F_0059424_L11_PA	LG11	<nnxnp>	{-0}	(nn,np)	nn	nn	np	np	np	nn	np	nn	np	nn	np	nn	np	nn	np	nn	np	np	np	nn	np	nn	nn	nn	np	nn	nn	np	np	np	nn	nn	np	nn	np	nn	nn	nn	nn	np	np	np	nn	nn
LG11_HB_132	F_0059427_L11_PA	LG11	<nnxnp>	{-0}	(nn,np)	nn	nn	np	np	np	nn	np	nn	np	nn	np	nn	np	nn	np	nn	np	np	np	nn	np	nn	nn	nn	np	nn	nn	np	np	np	nn	nn	np	nn	np	nn	nn	nn	nn	np	np	np	nn	nn
LG11_HB_132	F_0059435_L11_PA	LG11	<lmxll>	{1-}	(ll,lm)	lm	ll	lm	lm	lm	lm	ll	ll	lm	ll	ll	ll	ll	ll	lm	ll	ll	ll	ll	lm	ll	ll	lm	ll	ll	ll	lm	lm	lm	lm	ll	ll	lm	ll	ll	ll	ll	lm	ll	lm	lm	lm	lm	lm
LG11_HB_132	F_0059438_L11_PA	LG11	<lmxll>	{1-}	(ll,lm)	lm	ll	lm	lm	lm	lm	ll	ll	lm	ll	ll	ll	ll	ll	lm	ll	ll	ll	ll	lm	ll	ll	lm	ll	ll	ll	lm	lm	lm	lm	ll	ll	lm	ll	ll	ll	ll	lm	ll	lm	lm	lm	lm	lm
LG11_HB_132.5	GD_00418_L11_PA	LG11	<lmxll>	{0-}	(ll,lm)	ll	lm	ll	ll	ll	ll	lm	lm	ll	lm	lm	lm	lm	lm	ll	lm	lm	lm	lm	ll	lm	lm	ll	lm	lm	lm	ll	ll	ll	ll	lm	lm	ll	lm	lm	lm	lm	ll	lm	ll	ll	ll	ll	ll
LG11_HB_133	F_0060047_L11_PA	LG11	<nnxnp>	{-0}	(nn,np)	nn	nn	np	np	np	nn	np	nn	np	nn	np	nn	np	nn	np	nn	np	nn	np	nn	np	nn	nn	nn	np	nn	nn	np	np	np	nn	nn	np	nn	np	nn	nn	nn	nn	np	np	np	nn	nn
LG11_HB_133	F_0060059_L11_PA	LG11	<lmxll>	{1-}	(ll,lm)	lm	ll	lm	ll	lm	lm	ll	ll	lm	ll	ll	ll	ll	ll	lm	ll	ll	ll	ll	lm	ll	ll	lm	ll	ll	ll	lm	lm	lm	lm	ll	ll	lm	ll	ll	ll	ll	lm	ll	lm	lm	lm	lm	lm
LG11_HB_133	R_5482687_L11_PA	LG11	<lmxll>	{0-}	(ll,lm)	ll	lm	ll	lm	ll	ll	lm	lm	ll	lm	lm	lm	lm	lm	ll	lm	lm	lm	lm	ll	lm	lm	ll	lm	lm	lm	ll	ll	ll	ll	lm	lm	ll	lm	lm	lm	lm	ll	lm	ll	ll	ll	ll	ll
LG11_HB_136	F_0061661_L11_PA	LG11	<nnxnp>	{-1}	(nn,np)	np	np	nn	nn	nn	np	nn	np	nn	np	nn	np	nn	np	nn	np	nn	np	nn	np	nn	np	np	np	nn	np	np	nn	nn	nn	np	np	nn	np	nn	np	np	np	np	nn	nn	nn	np	np
LG11_HB_136.5	R_6688015_L11_PA	LG11	<nnxnp>	{-0}	(nn,np)	nn	nn	np	np	np	nn	np	nn	np	nn	np	nn	np	nn	np	nn	np	nn	np	nn	np	nn	nn	nn	np	nn	nn	np	np	np	nn	nn	np	nn	np	nn	nn	nn	nn	np	np	np	nn	nn
LG11_HB_136.5	R_6697510_L11_PA	LG11	<nnxnp>	{-0}	(nn,np)	nn	nn	np	np	np	nn	np	nn	np	nn	np	nn	np	nn	np	nn	np	nn	np	nn	np	nn	nn	nn	np	nn	nn	np	np	np	nn	nn	np	nn	np	nn	nn	nn	nn	np	np	np	nn	nn
F_0645521_L6_PA	F_0645521_L6_PA	LG11	<nnxnp>	{-0}	(nn,np)	nn	nn	np	np	nn	nn	np	nn	np	nn	np	nn	np	nn	np	nn	np	nn	np	nn	np	nn	nn	nn	np	nn	nn	np	np	np	nn	nn	np	nn	np	nn	nn	nn	nn	np	np	np	nn	nn
LG11_HB_137	F_0061912_L11_PA	LG11	<nnxnp>	{-1}	(nn,np)	np	np	nn	nn	nn	np	nn	np	nn	np	nn	np	nn	np	nn	np	nn	np	nn	np	nn	np	np	np	nn	np	np	nn	nn	nn	np	np	nn	np	nn	np	np	np	np	nn	nn	nn	np	np
LG11_HB_137	F_0061914_L11_PA	LG11	<nnxnp>	{-0}	(nn,np)	nn	nn	np	np	np	nn	np	nn	np	nn	np	nn	np	nn	np	nn	np	nn	np	nn	np	nn	nn	nn	np	nn	nn	np	np	np	nn	nn	np	nn	np	nn	nn	nn	nn	np	np	np	nn	nn
LG11_HB_137	F_0061915_L11_PA	LG11	<nnxnp>	{-1}	(nn,np)	np	np	nn	nn	nn	np	nn	np	nn	np	nn	np	nn	np	nn	np	nn	np	nn	np	nn	np	np	np	nn	np	np	nn	nn	nn	np	np	nn	np	nn	np	np	np	np	nn	nn	nn	np	np
LG11_HB_137.5	R_7191810_L11_PA	LG11	<nnxnp>	{-1}	(nn,np)	np	np	nn	nn	nn	np	--	np	nn	np	--	np	--	np	--	np	nn	np	--	np	--	np	np	np	nn	np	np	nn	nn	--	np	np	nn	np	nn	np	--	np	--	nn	nn	nn	--	--
LG11_HB_138	F_0062330_L11_PA	LG11	<nnxnp>	{-0}	(nn,np)	nn	nn	np	np	np	nn	np	nn	np	nn	np	nn	np	nn	np	nn	np	nn	np	nn	np	nn	nn	nn	np	nn	nn	np	np	np	nn	nn	np	nn	np	nn	nn	nn	nn	np	np	np	nn	nn
LG11_HB_138	F_0062335_L11_PA	LG11	<nnxnp>	{-0}	(nn,np)	nn	nn	np	np	np	nn	np	nn	np	nn	np	nn	np	nn	np	nn	np	nn	np	nn	np	nn	nn	nn	np	nn	nn	np	np	np	nn	nn	np	nn	np	nn	nn	nn	nn	np	np	np	nn	nn
LG11_HB_138	F_0062295_L11_PA	LG11	<lmxll>	{1-}	(ll,lm)	lm	ll	lm	ll	lm	lm	ll	ll	lm	ll	ll	ll	ll	ll	lm	ll	ll	ll	ll	lm	ll	ll	ll	ll	ll	ll	lm	lm	lm	lm	ll	ll	lm	ll	ll	ll	ll	lm	ll	lm	lm	lm	lm	lm
LG11_HB_138	F_0062303_L11_PA	LG11	<lmxll>	{0-}	(ll,lm)	ll	lm	ll	lm	ll	ll	lm	lm	ll	lm	lm	lm	lm	lm	ll	lm	lm	lm	lm	ll	lm	lm	lm	lm	lm	lm	ll	ll	ll	ll	lm	lm	ll	lm	lm	lm	lm	ll	lm	ll	ll	ll	ll	ll
LG11_HB_1385	F_0654293_L6_PA	LG11	<nnxnp>	{-1}	(nn,np)	np	nn	nn	nn	np	np	nn	np	np	nn	nn	np	nn	np	np	nn	nn	np	nn	np	nn	np	np	np	nn	np	np	nn	nn	nn	np	np	np	nn	np	np	np	nn	np	np	np	nn	np	np
LG11_HB_139	F_0062815_L11_PA	LG11	<nnxnp>	{-1}	(nn,np)	np	np	nn	nn	nn	np	nn	np	nn	np	nn	np	nn	np	nn	np	nn	np	nn	np	nn	np	np	np	nn	np	np	nn	nn	nn	np	np	nn	np	nn	np	np	np	np	nn	nn	nn	np	np
LG11_HB_139	F_0062816_L11_PA	LG11	<nnxnp>	{-1}	(nn,np)	np	np	nn	nn	nn	np	nn	np	nn	np	nn	np	nn	np	nn	np	nn	np	nn	np	nn	np	np	np	nn	np	np	nn	nn	nn	np	np	nn	np	nn	np	np	np	np	nn	nn	nn	np	np
LG11_HB_139	F_0062824_L11_PA	LG11	<nnxnp>	{-1}	(nn,np)	np	np	nn	nn	nn	np	nn	np	nn	np	nn	np	nn	np	nn	np	nn	np	nn	np	nn	np	np	np	nn	np	np	nn	nn	nn	np	np	nn	np	nn	np	np	np	np	nn	nn	nn	np	np
LG11_HB_139.5	R_7189032_L11_PA	LG11	<lmxll>	{1-}	(ll,lm)	lm	ll	lm	ll	lm	lm	ll	ll	lm	ll	ll	ll	ll	ll	lm	ll	--	ll	ll	lm	ll	ll	ll	ll	ll	ll	lm	lm	lm	lm	ll	ll	lm	ll	ll	ll	ll	lm	ll	lm	lm	lm	lm	lm
LG11_HB_140	F_0063326_L11_PA	LG11	<nnxnp>	{-0}	(nn,np)	nn	nn	np	np	nn	nn	np	nn	np	nn	np	nn	np	nn	--	nn	np	nn	np	nn	np	nn	nn	nn	--	nn	nn	--	np	np	nn	nn	np	nn	--	nn	nn	nn	nn	np	np	np	nn	nn
LG11_HB_140	F_0063314_L11_PA	LG11	<nnxnp>	{-0}	(nn,np)	nn	nn	np	np	nn	nn	np	nn	np	nn	np	nn	np	nn	np	nn	np	nn	np	nn	np	nn	nn	nn	np	nn	nn	np	np	np	nn	nn	np	nn	np	nn	nn	nn	nn	np	np	np	nn	nn
LG11_HB_140	F_0063317_L11_PA	LG11	<nnxnp>	{-0}	(nn,np)	nn	nn	np	np	nn	nn	np	nn	np	nn	np	nn	np	nn	np	nn	np	nn	np	nn	np	nn	nn	nn	np	nn	nn	np	np	np	nn	nn	np	nn	np	nn	nn	nn	nn	np	np	np	nn	nn
LG11_HB_140	F_0063320_L11_PA	LG11	<nnxnp>	{-0}	(nn,np)	nn	nn	np	np	nn	nn	np	nn	np	nn	np	nn	np	nn	np	nn	np	nn	np	nn	np	nn	nn	nn	np	nn	nn	np	np	np	nn	nn	np	nn	np	nn	nn	nn	nn	np	np	np	nn	nn
LG11_HB_140	F_0063321_L11_PA	LG11	<nnxnp>	{-0}	(nn,np)	nn	nn	np	np	nn	nn	np	nn	np	nn	np	nn	np	nn	np	nn	np	nn	np	nn	np	nn	nn	nn	np	nn	nn	np	np	np	nn	nn	np	nn	np	nn	nn	nn	nn	np	np	np	nn	nn
LG11_HB_140	F_0063329_L11_PA	LG11	<nnxnp>	{-0}	(nn,np)	nn	nn	np	np	nn	nn	np	nn	np	nn	np	nn	np	nn	np	nn	np	nn	np	nn	np	nn	nn	nn	np	nn	nn	np	np	np	nn	nn	np	nn	np	nn	nn	nn	nn	np	np	np	nn	nn
GD_00621_L11_PA	GD_00621_L11_PA	LG11	<hkxhk>	{00}	(hh,hk,kk)	hh	hk	hk	kk	hh	hh	kk	hk	hk	hk	kk	hk	kk	hk	hk	hk	kk	hk	kk	hh	kk	hk	hk	hk	kk	hk	hh	hk	hk	hk	hk	hk	hk	hk	kk	hk	hk	hh	hk	hk	hk	hk	hh	hh
LG11_HB_141	F_0064020_L11_PA	LG11	<lmxll>	{1-}	(ll,lm)	lm	ll	lm	ll	lm	lm	ll	ll	lm	ll	ll	ll	ll	ll	lm	ll	ll	ll	ll	lm	ll	ll	ll	ll	ll	ll	lm	lm	lm	lm	ll	ll	lm	ll	ll	ll	ll	lm	ll	lm	lm	lm	lm	lm
LG11_HB_141	F_0064023_L11_PA	LG11	<lmxll>	{1-}	(ll,lm)	lm	ll	lm	ll	lm	lm	ll	ll	lm	ll	ll	ll	ll	ll	lm	ll	ll	ll	ll	lm	ll	ll	ll	ll	ll	ll	lm	lm	lm	lm	ll	ll	lm	ll	ll	ll	ll	lm	ll	lm	lm	lm	lm	lm
LG11_HB_141	F_0064032_L11_PA	LG11	<nnxnp>	{-1}	(nn,np)	np	nn	nn	nn	np	np	nn	np	nn	np	nn	np	nn	np	nn	np	nn	np	nn	np	nn	np	np	np	nn	np	np	nn	nn	nn	np	np	np	np	nn	np	np	np	np	nn	nn	nn	np	np
LG11_HB_142	F_0064300_L11_PA	LG11	<hkxhk>	{10}	(hh,hk,kk)	hk	hk	kk	hk	hk	hk	hk	hh	kk	hh	hk	hh	hk	hh	kk	hh	hk	hh	hk	hk	hk	hh	hh	hh	hk	hh	hk	kk	kk	kk	hh	hh	hk	hh	hk	hh	hh	kk	hh	kk	kk	kk	hk	hk
LG11_HB_142	F_0064309_L11_PA	LG11	<hkxhk>	{01}	(hh,hk,kk)	hk	hk	hh	hk	hk	hk	hk	kk	hh	kk	hk	kk	hk	kk	hh	kk	hk	kk	hk	hk	hk	kk	kk	kk	hk	kk	hk	hh	hh	hh	kk	kk	hk	kk	hk	kk	kk	hh	kk	hh	hh	hh	hk	hk
LG11_HB_142	F_0064302_L11_PA	LG11	<nnxnp>	{-0}	(nn,np)	nn	np	np	np	nn	nn	np	nn	np	nn	np	nn	np	nn	np	nn	np	nn	np	nn	np	nn	nn	nn	np	nn	nn	np	np	np	nn	nn	nn	nn	np	nn	nn	np	nn	np	np	np	nn	nn
LG11_HB_142.5	R_8682607_L11_PA	LG11	<nnxnp>	{-0}	(nn,np)	nn	np	np	np	nn	nn	np	nn	np	nn	np	nn	np	nn	np	nn	np	nn	np	nn	np	nn	nn	nn	np	nn	nn	np	np	np	nn	nn	nn	nn	np	nn	nn	np	nn	np	nn	np	nn	nn
LG11_HB_142.5	R_8691674_L11_PA	LG11	<lmxll>	{1-}	(ll,lm)	lm	ll	lm	ll	lm	lm	ll	ll	lm	ll	ll	ll	ll	ll	lm	ll	ll	ll	ll	lm	ll	ll	ll	ll	ll	ll	lm	lm	lm	ll	ll	ll	lm	ll	ll	ll	ll	lm	ll	lm	lm	lm	lm	lm
LG11_HB_142.5	R_8694610_L11_PA	LG11	<nnxnp>	{-0}	(nn,np)	nn	np	np	np	nn	nn	np	nn	np	nn	np	nn	np	nn	np	nn	np	nn	np	nn	np	nn	nn	nn	np	nn	nn	np	np	np	nn	nn	nn	nn	np	nn	nn	np	nn	np	nn	np	nn	nn
LG11_HB_143	F_0065004_L11_PA	LG11	<hkxhk>	{01}	(hh,hk,kk)	hk	hk	hh	hk	hk	hk	hk	kk	hh	kk	hk	kk	hk	kk	hh	kk	hk	kk	hk	hk	hk	kk	kk	kk	hk	kk	hk	hh	hh	hk	kk	kk	hk	kk	hk	kk	kk	hh	kk	hh	hk	hh	hk	hk
LG11_HB_143	F_0065019_L11_PA	LG11	<hkxhk>	{01}	(hh,hk,kk)	hk	hk	hh	hk	hk	hk	hk	kk	hh	kk	hk	kk	hk	kk	hh	kk	hk	kk	hk	hk	hk	kk	kk	kk	hk	kk	hk	hh	hh	hk	kk	kk	hk	kk	hk	kk	kk	hh	kk	hh	hk	hh	hk	hk
LG11_HB_143	F_0064988_L11_PA	LG11	<lmxll>	{1-}	(ll,lm)	lm	ll	lm	ll	lm	lm	ll	ll	lm	ll	ll	ll	ll	ll	lm	ll	ll	ll	ll	lm	ll	ll	ll	ll	ll	ll	lm	lm	lm	ll	ll	ll	lm	ll	ll	ll	ll	lm	ll	lm	lm	lm	lm	lm
LG11_HB_143	F_0065000_L11_PA	LG11	<lmxll>	{1-}	(ll,lm)	lm	ll	lm	ll	lm	lm	ll	ll	lm	ll	ll	ll	ll	ll	lm	ll	ll	ll	ll	lm	ll	ll	ll	ll	ll	ll	lm	lm	lm	ll	ll	ll	lm	ll	ll	ll	ll	lm	ll	lm	lm	lm	lm	lm
LG11_HB_143	F_0065012_L11_PA	LG11	<nnxnp>	{-0}	(nn,np)	nn	np	np	np	nn	nn	np	nn	np	nn	np	nn	np	nn	np	nn	np	nn	np	nn	np	nn	nn	nn	np	nn	nn	np	np	np	nn	nn	nn	nn	np	nn	nn	np	nn	np	nn	np	nn	nn
LG11_HB_143	F_0065015_L11_PA	LG11	<nnxnp>	{-1}	(nn,np)	np	nn	nn	nn	np	np	nn	np	nn	np	nn	np	nn	np	nn	np	nn	np	nn	np	nn	np	np	np	nn	np	np	nn	nn	nn	np	np	np	np	nn	np	np	nn	np	nn	np	nn	np	np
GD_00735_L11_PA	GD_00735_L11_PA	LG11	<hkxhk>	{01}	(hh,hk,kk)	hk	hk	hh	hk	hk	hk	hk	kk	hh	kk	hk	kk	hk	kk	hh	kk	hk	kk	hk	hk	hk	kk	kk	kk	hk	kk	hk	hh	hh	hk	kk	kk	hk	kk	hk	kk	kk	hh	kk	hh	hk	hh	hk	hk
LG11_HB_144	F_0065634_L11_PA	LG11	<hkxhk>	{01}	(hh,hk,kk)	hk	hk	hh	hk	hk	hk	hk	kk	hh	kk	hk	kk	hk	kk	hh	kk	hk	kk	hk	hk	hk	kk	kk	kk	hk	kk	hk	hh	hh	hk	kk	kk	hk	kk	hk	kk	kk	hh	kk	hh	hk	hh	hk	hk
LG11_HB_144	F_0065622_L11_PA	LG11	<nnxnp>	{-0}	(nn,np)	nn	np	np	np	nn	nn	np	nn	np	nn	np	nn	np	nn	np	nn	np	nn	np	nn	np	nn	nn	nn	np	nn	nn	np	np	np	nn	nn	nn	nn	np	nn	nn	np	nn	np	nn	np	nn	nn
LG11_HB_144	F_0065631_L11_PA	LG11	<nnxnp>	{-0}	(nn,np)	nn	np	np	np	nn	nn	np	nn	np	nn	np	nn	np	nn	np	nn	np	nn	np	nn	np	nn	nn	nn	np	nn	nn	np	np	np	nn	nn	nn	nn	np	nn	nn	np	nn	np	nn	np	nn	nn
LG11_HB_144	F_0065643_L11_PA	LG11	<lmxll>	{1-}	(ll,lm)	lm	ll	lm	ll	lm	lm	ll	ll	lm	ll	ll	ll	ll	ll	lm	ll	ll	ll	ll	lm	ll	ll	ll	ll	ll	ll	lm	lm	lm	ll	ll	ll	lm	ll	ll	ll	ll	lm	ll	lm	lm	lm	lm	lm
LG11_HB_146	F_0065850_L11_PA	LG11	<nnxnp>	{-1}	(nn,np)	np	nn	nn	nn	np	np	nn	np	nn	np	nn	np	nn	np	nn	np	nn	np	nn	np	nn	np	np	np	nn	np	np	nn	nn	nn	np	np	np	np	nn	np	np	nn	np	nn	np	nn	np	np
LG11_HB_146	F_0065851_L11_PA	LG11	<lmxll>	{1-}	(ll,lm)	lm	ll	lm	ll	lm	lm	ll	ll	lm	ll	ll	ll	ll	ll	lm	ll	--	ll	ll	lm	ll	ll	ll	ll	ll	ll	lm	lm	lm	ll	ll	ll	lm	ll	ll	ll	ll	lm	ll	lm	lm	lm	lm	lm
LG11_HB_146	F_0065861_L11_PA	LG11	<nnxnp>	{-1}	(nn,np)	np	nn	nn	nn	np	np	nn	np	nn	np	nn	np	nn	np	nn	np	nn	np	nn	np	nn	np	np	np	nn	np	np	nn	nn	nn	np	np	np	np	nn	np	np	nn	np	nn	np	nn	np	np
LG11_HB_146	F_0065872_L11_PA	LG11	<lmxll>	{0-}	(ll,lm)	ll	lm	ll	lm	ll	ll	lm	lm	ll	lm	lm	lm	lm	lm	ll	lm	lm	lm	lm	ll	lm	lm	lm	lm	lm	lm	ll	ll	ll	lm	lm	lm	ll	lm	lm	lm	lm	ll	lm	ll	ll	ll	ll	ll
LG11_HB_146	F_0065876_L11_PA	LG11	<lmxll>	{0-}	(ll,lm)	ll	lm	ll	lm	ll	ll	lm	lm	ll	lm	lm	lm	lm	lm	ll	lm	lm	lm	lm	ll	lm	lm	lm	lm	lm	lm	ll	ll	ll	lm	lm	lm	ll	lm	lm	lm	lm	ll	lm	ll	ll	ll	ll	ll
LG11_HB_146	F_0065847_L11_PA	LG11	<hkxhk>	{11}	(hh,hk,kk)	kk	hh	hk	hh	kk	kk	hh	hk	hk	hk	hh	hk	hh	hk	hk	hk	hh	hk	hh	kk	hh	hk	hk	hk	hh	hk	kk	hk	hk	hh	hk	hk	kk	hk	hh	hk	hk	hk	hk	hk	kk	hk	kk	kk
LG11_HB_146	F_0065849_L11_PA	LG11	<hkxhk>	{00}	(hh,hk,kk)	hh	kk	hk	kk	hh	hh	kk	hk	hk	hk	kk	hk	kk	hk	hk	hk	kk	hk	kk	hh	kk	hk	hk	hk	kk	hk	hh	hk	hk	kk	hk	hk	hh	hk	kk	hk	hk	hk	hk	hk	hh	hk	hh	hh
LG11_HB_147	F_0066483_L11_PA	LG11	<lmxll>	{0-}	(ll,lm)	ll	lm	ll	lm	ll	ll	lm	lm	ll	lm	lm	lm	lm	lm	ll	lm	lm	lm	lm	ll	lm	lm	lm	lm	lm	lm	ll	ll	ll	lm	lm	lm	ll	lm	lm	lm	lm	ll	lm	ll	ll	ll	ll	ll
LG11_HB_147	F_0066493_L11_PA	LG11	<lmxll>	{1-}	(ll,lm)	lm	ll	lm	ll	lm	lm	ll	ll	lm	ll	ll	ll	ll	ll	lm	ll	ll	ll	ll	lm	ll	ll	ll	ll	ll	ll	lm	lm	lm	ll	ll	ll	lm	ll	ll	ll	ll	lm	ll	lm	lm	lm	lm	lm
LG11_HB_147	F_0066491_L11_PA	LG11	<nnxnp>	{-1}	(nn,np)	np	nn	nn	nn	np	np	nn	np	nn	np	nn	np	nn	np	nn	nn	nn	np	nn	np	nn	np	np	np	nn	np	np	nn	nn	nn	np	np	np	np	nn	np	np	nn	np	nn	np	nn	np	np
LG11_HB_147.5	R_10708802_L11_PA	LG11	<lmxll>	{1-}	(ll,lm)	lm	ll	lm	ll	lm	lm	ll	ll	lm	ll	ll	ll	ll	ll	lm	ll	ll	ll	ll	lm	ll	ll	ll	ll	ll	ll	lm	lm	lm	ll	ll	ll	lm	ll	ll	ll	ll	lm	ll	lm	lm	lm	lm	lm
LG11_HB_147.5	R_9965260_L11_PA	LG11	<lmxll>	{0-}	(ll,lm)	ll	lm	ll	lm	ll	ll	lm	lm	ll	lm	lm	lm	lm	lm	ll	lm	lm	lm	lm	ll	lm	lm	lm	lm	lm	lm	ll	ll	ll	lm	lm	lm	ll	lm	lm	lm	lm	ll	lm	ll	ll	ll	ll	ll
LG11_HB_148	F_0067163_L11_PA	LG11	<hkxhk>	{00}	(h-,kk)	h-	kk	h-	kk	h-	h-	kk	h-	h-	h-	kk	h-	kk	h-	h-	kk	kk	h-	kk	h-	kk	h-	h-	h-	kk	h-	h-	h-	h-	kk	h-	h-	h-	h-	kk	h-	h-	h-	h-	h-	h-	h-	h-	h-
LG11_HB_149	F_0067274_L11_PA	LG11	<nnxnp>	{-0}	(nn,np)	nn	np	np	np	nn	nn	np	nn	np	np	np	nn	np	nn	np	np	np	nn	np	nn	np	nn	nn	nn	np	nn	nn	np	np	np	nn	nn	nn	nn	np	nn	nn	np	nn	np	nn	np	nn	nn
LG11_HB_149	F_0067281_L11_PA	LG11	<nnxnp>	{-0}	(nn,np)	nn	np	np	np	nn	nn	np	nn	np	np	np	nn	np	nn	np	np	np	nn	np	nn	np	nn	nn	nn	np	nn	nn	np	np	np	nn	nn	nn	nn	np	nn	nn	np	nn	np	nn	np	nn	nn
LG11_HB_149.5	R_10597805_L11_PA	LG11	<nnxnp>	{-0}	(nn,np)	nn	np	np	np	nn	nn	np	nn	np	np	np	nn	np	nn	np	np	np	nn	np	nn	np	nn	nn	nn	np	nn	nn	np	np	np	nn	nn	nn	nn	np	nn	nn	np	nn	np	nn	np	nn	nn
LG11_HB_150	F_0067812_L11_PA	LG11	<nnxnp>	{-0}	(nn,np)	nn	np	np	np	nn	nn	np	nn	np	np	np	nn	np	nn	np	np	np	nn	np	nn	np	nn	nn	nn	np	nn	nn	np	np	np	nn	nn	nn	nn	np	nn	nn	np	nn	np	nn	np	nn	nn
LG11_HB_150	F_0067823_L11_PA	LG11	<nnxnp>	{-0}	(nn,np)	nn	np	np	np	nn	nn	np	nn	np	np	np	nn	np	nn	np	np	np	nn	np	nn	np	nn	nn	nn	np	nn	nn	np	np	np	nn	nn	nn	nn	np	nn	nn	np	nn	np	nn	np	nn	nn
LG11_HB_150	F_0067824_L11_PA	LG11	<nnxnp>	{-0}	(nn,np)	nn	np	np	np	nn	nn	np	nn	np	np	np	nn	np	nn	np	np	np	nn	np	nn	np	nn	nn	nn	np	nn	nn	np	np	np	nn	nn	nn	nn	np	nn	nn	np	nn	np	nn	np	nn	nn
LG11_HB_150	F_0067825_L11_PA	LG11	<nnxnp>	{-0}	(nn,np)	nn	np	np	np	nn	nn	np	nn	np	np	np	nn	np	nn	np	np	np	nn	np	nn	np	nn	nn	nn	np	nn	nn	np	np	np	nn	nn	nn	nn	np	nn	nn	np	nn	np	nn	np	nn	nn
LG11_HB_150	F_0067833_L11_PA	LG11	<nnxnp>	{-0}	(nn,np)	nn	np	np	np	nn	nn	np	nn	np	np	np	nn	np	nn	np	np	np	nn	np	nn	np	nn	nn	nn	np	nn	nn	np	np	np	nn	nn	nn	nn	np	nn	nn	np	nn	np	nn	np	nn	nn
LG11_HB_151	F_0067993_L11_PA	LG11	<nnxnp>	{-0}	(nn,np)	nn	np	np	np	nn	nn	np	nn	np	np	np	nn	np	nn	np	np	np	nn	np	nn	np	nn	nn	nn	np	nn	nn	np	np	np	nn	nn	nn	nn	np	nn	nn	np	nn	np	nn	np	nn	nn
LG11_HB_151	F_0067999_L11_PA	LG11	<nnxnp>	{-0}	(nn,np)	nn	np	np	np	nn	nn	np	nn	np	np	np	nn	np	nn	np	np	np	nn	np	nn	np	nn	nn	nn	np	nn	nn	np	np	np	nn	nn	nn	nn	np	nn	nn	np	nn	np	nn	np	nn	nn
LG11_HB_151	F_0068004_L11_PA	LG11	<nnxnp>	{-0}	(nn,np)	nn	np	np	np	nn	nn	np	nn	np	np	np	nn	np	nn	np	np	np	nn	np	nn	np	nn	nn	nn	np	nn	nn	np	np	np	nn	nn	nn	nn	np	nn	nn	np	nn	np	nn	np	nn	nn
LG11_HB_151	R_11309307_L11_PA	LG11	<nnxnp>	{-0}	(nn,np)	nn	np	np	np	nn	nn	np	nn	np	np	np	nn	np	nn	np	np	np	nn	np	nn	np	nn	nn	nn	np	nn	nn	np	np	np	nn	nn	nn	nn	np	nn	nn	np	nn	np	nn	np	nn	nn
LG11_HB_151	R_11312685_L11_PA	LG11	<nnxnp>	{-0}	(nn,np)	nn	np	np	np	nn	nn	np	nn	np	np	np	nn	np	nn	np	np	np	nn	np	nn	np	nn	nn	nn	np	nn	nn	np	np	np	nn	nn	nn	nn	np	nn	nn	np	nn	np	nn	np	nn	nn
LG11_HB_151	F_0067989_L11_PA	LG11	<hkxhk>	{01}	(hh,hk,kk)	hk	hk	hh	hk	hk	hk	hk	kk	hh	hk	hk	kk	hk	kk	hh	hk	hk	kk	hk	hk	hk	kk	kk	kk	hk	kk	hk	hh	hh	hk	kk	hk	hk	hk	hk	kk	kk	hh	kk	hh	hk	hh	hk	hk
LG11_HB_151	F_0068007_L11_PA	LG11	<hkxhk>	{10}	(hh,hk,kk)	hk	hk	kk	hk	hk	hk	hk	hh	kk	hk	hk	hh	hk	hh	kk	hk	hk	hh	hk	hk	hk	hh	hh	hh	hk	hh	hk	kk	kk	hk	hh	hk	hk	hk	hk	hh	hh	kk	hh	kk	hk	kk	hk	hk
GD_00377_L11_PA	GD_00377_L11_PA	LG11	<lmxll>	{1-}	(ll,lm)	lm	ll	lm	ll	lm	lm	ll	ll	lm	ll	ll	ll	ll	ll	lm	ll	ll	ll	ll	lm	ll	ll	ll	ll	ll	ll	lm	lm	lm	ll	ll	lm	lm	lm	ll	ll	ll	lm	ll	lm	lm	lm	lm	lm
LG11_HB_1515	F_0710929_L7_PA	LG11	<nnxnp>	{-0}	(nn,np)	np	np	nn	np	nn	nn	np	nn	nn	np	np	nn	nn	np	nn	np	nn	--	nn	np	np	--	nn	np	nn	nn	np	np	np	nn	nn	np	nn	np	nn	np	np	np	nn	nn	nn	np	nn	np
LG11_HB_1515	F_0710911_L7_PA	LG11	<nnxnp>	{-1}	(nn,np)	nn	nn	np	nn	np	np	nn	np	np	nn	nn	np	np	nn	np	nn	np	nn	np	nn	nn	nn	np	nn	np	np	nn	nn	nn	np	np	nn	np	nn	np	nn	nn	nn	np	np	np	nn	np	nn
LG11_HB_1515	F_0710915_L7_PA	LG11	<nnxnp>	{-0}	(nn,np)	np	np	nn	np	nn	nn	np	nn	nn	np	np	nn	nn	np	nn	np	nn	np	nn	np	np	np	nn	np	nn	nn	np	np	np	nn	nn	np	nn	np	nn	np	np	np	nn	nn	nn	np	nn	np
LG11_HB_152	F_0068398_L11_PA	LG11	<hkxhk>	{01}	(hh,hk,kk)	hk	hk	hh	hk	hk	hk	hk	kk	hh	hk	hk	kk	hk	kk	hh	hk	hk	kk	hk	hk	hk	kk	kk	kk	hk	kk	hk	hh	hh	hk	kk	hk	hk	hk	hk	kk	kk	hh	kk	hk	hk	hh	hk	hk
LG11_HB_152	R_11573565_L11_PA	LG11	<hkxhk>	{01}	(hh,hk,kk)	hk	hk	hh	hk	hk	hk	hk	kk	hh	hk	hk	kk	hk	kk	hh	hk	hk	kk	hk	hk	hk	kk	kk	kk	hk	kk	hk	hh	hh	hk	kk	hk	hk	hk	hk	kk	kk	hh	kk	hk	hk	hh	hk	hk
LG11_HB_152.5	R_11595996_L11_PA	LG11	<hkxhk>	{10}	(hh,hk,kk)	hk	hk	kk	hk	hk	hk	hk	hh	kk	hk	hk	hh	hk	hh	kk	hk	hk	hh	hk	hk	hk	hh	hh	hh	hk	hh	hk	kk	kk	hk	hh	hk	hk	hk	hk	hh	hh	kk	hh	hk	hk	kk	hk	hk
R_11824111_L11_PA	R_11824111_L11_PA	LG11	<nnxnp>	{-1}	(nn,np)	np	nn	nn	nn	np	np	nn	np	nn	nn	nn	np	nn	np	nn	nn	nn	np	nn	np	nn	np	np	np	nn	np	np	nn	nn	nn	np	np	np	np	nn	np	np	nn	np	np	np	nn	np	np
LG11_HB_153	R_11831569_L11_PA	LG11	<hkxhk>	{10}	(hh,hk,kk)	hk	hk	kk	hk	hk	hk	hk	hh	kk	hk	hk	hh	hk	hh	kk	hk	hk	hh	hk	hk	hk	hh	hh	hh	hk	hh	hk	kk	kk	hk	hh	hk	hk	hk	hk	hh	hh	kk	hh	hk	hk	kk	hk	hk
LG11_HB_154	F_0069370_L11_PA	LG11	<hkxhk>	{11}	(hh,hk,kk)	kk	hh	hk	hh	kk	kk	hh	hk	hk	hh	hh	hk	hh	hk	hk	hh	hh	hk	hh	kk	hh	hk	hk	hk	hh	hk	kk	hk	hk	hh	hk	kk	kk	kk	hh	hk	hk	hk	hk	kk	kk	hk	kk	kk
LG11_HB_154	F_0069352_L11_PA	LG11	<nnxnp>	{-1}	(nn,np)	np	nn	nn	nn	np	np	nn	np	nn	nn	nn	np	nn	np	nn	nn	nn	np	nn	np	nn	np	np	np	nn	np	np	nn	nn	nn	np	np	np	np	nn	np	np	nn	np	np	np	nn	np	np
LG11_HB_154	F_0069371_L11_PA	LG11	<nnxnp>	{-1}	(nn,np)	np	nn	nn	nn	np	np	nn	np	nn	nn	nn	np	nn	np	--	nn	nn	np	nn	np	nn	np	np	np	nn	np	np	nn	nn	nn	np	np	np	np	nn	np	np	nn	np	np	np	nn	np	np
LG11_HB_154	F_0069361_L11_PA	LG11	<lmxll>	{0-}	(ll,lm)	ll	lm	ll	lm	ll	ll	lm	lm	ll	lm	lm	lm	lm	lm	ll	lm	lm	lm	lm	ll	lm	lm	lm	lm	lm	lm	ll	ll	ll	lm	lm	ll	ll	ll	lm	lm	lm	ll	lm	ll	ll	ll	ll	ll
LG11_HB_154	F_0069376_L11_PA	LG11	<lmxll>	{1-}	(ll,lm)	lm	ll	lm	ll	lm	lm	ll	ll	lm	ll	ll	ll	ll	ll	lm	ll	ll	ll	ll	lm	ll	ll	ll	ll	ll	ll	lm	lm	lm	ll	ll	lm	lm	lm	ll	ll	ll	lm	ll	lm	lm	lm	lm	lm
LG11_HB_154.5	R_12142492_L11_PA	LG11	<nnxnp>	{-1}	(nn,np)	np	nn	nn	nn	np	np	nn	np	nn	nn	nn	np	nn	np	nn	nn	nn	np	nn	np	nn	np	np	np	nn	np	np	nn	nn	nn	np	np	np	np	nn	np	np	nn	np	np	np	nn	np	np
LG11_HB_154.5	R_12148665_L11_PA	LG11	<nnxnp>	{-1}	(nn,np)	np	nn	nn	nn	np	np	nn	np	nn	nn	nn	np	nn	np	nn	nn	nn	np	nn	np	nn	np	np	np	nn	np	np	nn	nn	nn	np	np	np	np	nn	np	np	nn	np	np	np	nn	np	np
LG11_HB_154.5	R_12150935_L11_PA	LG11	<nnxnp>	{-1}	(nn,np)	np	nn	nn	nn	np	np	nn	np	nn	nn	nn	np	nn	np	nn	nn	nn	np	nn	np	nn	np	np	np	nn	np	np	nn	nn	nn	np	np	np	np	nn	np	np	nn	np	np	np	nn	np	np
LG11_HB_154.5	GD_00240_L11_PA	LG11	<lmxll>	{1-}	(ll,lm)	lm	ll	lm	ll	lm	lm	ll	ll	lm	ll	ll	ll	ll	ll	lm	ll	ll	ll	ll	lm	ll	ll	ll	ll	ll	ll	lm	lm	lm	ll	ll	lm	lm	lm	ll	ll	ll	lm	ll	lm	lm	lm	lm	lm
LG11_HB_154.5	R_12169230_L11_PA	LG11	<lmxll>	{0-}	(ll,lm)	ll	lm	ll	lm	ll	ll	lm	lm	ll	lm	lm	lm	lm	lm	ll	lm	lm	lm	lm	ll	lm	lm	lm	lm	lm	lm	ll	ll	ll	lm	lm	ll	ll	--	lm	lm	lm	ll	lm	ll	ll	ll	ll	ll
LG11_HB_154.8	GD_00037_L11_PA	LG11	<lmxll>	{1-}	(ll,lm)	lm	ll	lm	ll	lm	lm	ll	ll	lm	ll	ll	ll	ll	ll	lm	ll	ll	ll	ll	lm	ll	ll	ll	ll	ll	ll	lm	lm	lm	ll	ll	lm	lm	lm	ll	ll	ll	lm	ll	lm	lm	lm	lm	lm
LG11_HB_154.8	GD_00441_L11_PA	LG11	<lmxll>	{1-}	(ll,lm)	--	ll	lm	ll	lm	lm	ll	ll	lm	ll	ll	ll	ll	ll	lm	ll	ll	ll	ll	lm	ll	ll	ll	ll	ll	ll	lm	lm	lm	ll	ll	lm	lm	lm	ll	ll	ll	lm	ll	lm	lm	lm	lm	lm
LG11_HB_154.8	R_12352575_L11_PA	LG11	<lmxll>	{0-}	(ll,lm)	ll	lm	ll	lm	ll	ll	lm	lm	ll	lm	lm	lm	lm	lm	ll	lm	lm	lm	lm	ll	lm	lm	lm	lm	lm	lm	ll	ll	ll	lm	lm	ll	ll	ll	lm	lm	lm	ll	lm	ll	ll	ll	ll	ll
LG11_HB_154.8	R_12309737_L11_PA	LG11	<nnxnp>	{-1}	(nn,np)	np	nn	nn	nn	np	np	nn	np	nn	nn	nn	np	nn	np	nn	nn	nn	np	nn	np	nn	np	np	np	nn	np	np	nn	nn	nn	np	np	np	nn	nn	np	np	nn	np	np	np	nn	np	np
LG11_HB_155	F_0070266_L11_PA	LG11	<hkxhk>	{00}	(h-,kk)	h-	kk	h-	kk	h-	h-	kk	h-	h-	kk	kk	h-	kk	h-	h-	kk	kk	h-	kk	h-	kk	h-	h-	h-	kk	h-	h-	h-	h-	kk	h-	h-	h-	h-	kk	h-	h-	h-	h-	h-	h-	h-	h-	h-
LG11_HB_155	R_12383439_L11_PA	LG11	<nnxnp>	{-1}	(nn,np)	np	nn	nn	nn	np	np	nn	np	nn	nn	nn	np	nn	np	nn	nn	nn	np	nn	np	nn	np	np	np	nn	np	np	nn	nn	nn	np	np	np	nn	nn	np	np	nn	np	np	np	nn	np	np
LG11_HB_155.5	R_12328377_L11_PA	LG11	<lmxll>	{0-}	(ll,lm)	ll	lm	ll	lm	ll	ll	lm	lm	ll	lm	lm	lm	lm	lm	ll	lm	lm	lm	lm	ll	lm	lm	lm	lm	lm	lm	ll	ll	ll	lm	lm	ll	ll	ll	lm	lm	lm	ll	lm	ll	ll	ll	ll	ll
LG11_HB_155.5	R_12380727_L11_PA	LG11	<nnxnp>	{-1}	(nn,np)	np	nn	nn	nn	np	np	nn	np	nn	nn	nn	np	nn	np	--	nn	nn	np	nn	np	nn	np	np	np	nn	np	np	nn	nn	nn	np	np	np	nn	nn	np	np	nn	np	np	np	nn	np	np
LG11_HB_1551	F_0725494_L8_PA	LG11	<nnxnp>	{-0}	(nn,np)	nn	np	np	np	nn	nn	np	nn	nn	np	np	nn	np	np	nn	np	np	nn	nn	nn	np	nn	nn	nn	np	nn	nn	np	np	np	nn	np	nn	np	nn	nn	nn	np	nn	nn	nn	np	nn	nn
LG11_HB_156	F_0070710_L11_PA	LG11	<lmxll>	{1-}	(ll,lm)	lm	ll	lm	ll	lm	lm	ll	ll	lm	ll	ll	ll	ll	ll	lm	ll	ll	ll	ll	lm	ll	ll	ll	ll	ll	ll	lm	lm	lm	ll	ll	lm	lm	lm	ll	ll	ll	lm	ll	lm	lm	lm	lm	lm
LG11_HB_156	F_0070718_L11_PA	LG11	<lmxll>	{1-}	(ll,lm)	lm	ll	lm	ll	lm	lm	ll	ll	lm	ll	ll	ll	ll	ll	lm	ll	ll	ll	ll	lm	ll	ll	ll	ll	ll	ll	lm	lm	lm	ll	ll	lm	lm	lm	ll	ll	ll	lm	ll	lm	lm	lm	lm	lm
LG11_HB_156	F_0070724_L11_PA	LG11	<lmxll>	{1-}	(ll,lm)	lm	ll	lm	ll	lm	lm	ll	ll	lm	ll	ll	ll	ll	ll	lm	ll	ll	ll	ll	lm	ll	ll	ll	ll	ll	ll	lm	lm	lm	ll	ll	lm	lm	lm	ll	ll	ll	lm	ll	lm	lm	lm	lm	lm
LG11_HB_157.5	GD_02465_L11_PA	LG11	<nnxnp>	{-1}	(nn,np)	np	nn	nn	nn	np	np	nn	np	nn	nn	nn	np	nn	np	np	nn	nn	np	nn	np	nn	np	np	np	nn	np	np	nn	nn	nn	np	np	np	nn	nn	np	np	nn	np	np	np	nn	np	np
LG11_HB_158	F_0072000_L11_PA	LG11	<nnxnp>	{-0}	(nn,np)	--	np	np	--	nn	nn	np	nn	np	--	np	nn	np	nn	nn	np	np	nn	np	nn	np	nn	nn	nn	np	nn	nn	np	np	np	nn	nn	nn	np	np	nn	nn	np	nn	nn	nn	np	nn	nn
LG11_HB_160	F_0072603_L11_PA	LG11	<lmxll>	{0-}	(ll,lm)	ll	lm	ll	lm	ll	ll	lm	lm	ll	lm	lm	lm	lm	ll	ll	ll	lm	lm	lm	ll	lm	lm	lm	lm	lm	lm	ll	ll	ll	lm	lm	ll	ll	ll	lm	lm	lm	lm	lm	ll	ll	ll	ll	ll
LG11_HB_160	F_0072604_L11_PA	LG11	<lmxll>	{0-}	(ll,lm)	ll	lm	ll	lm	ll	ll	lm	lm	ll	lm	lm	lm	lm	ll	ll	ll	lm	lm	lm	ll	lm	lm	lm	lm	lm	lm	ll	ll	ll	lm	lm	ll	ll	ll	lm	lm	lm	lm	lm	ll	ll	ll	ll	ll
LG11_HB_160	F_0072612_L11_PA	LG11	<lmxll>	{0-}	(ll,lm)	ll	lm	ll	lm	ll	ll	lm	lm	ll	lm	lm	lm	lm	ll	ll	ll	lm	lm	lm	ll	lm	lm	lm	lm	lm	lm	ll	ll	ll	lm	lm	ll	ll	ll	lm	lm	lm	lm	lm	ll	ll	ll	ll	ll
LG11_HB_166	F_0075421_L11_PA	LG11	<lmxll>	{0-}	(ll,lm)	ll	lm	ll	lm	ll	ll	lm	lm	ll	lm	lm	lm	lm	ll	ll	ll	lm	lm	lm	ll	lm	lm	lm	lm	lm	lm	ll	ll	ll	lm	lm	ll	ll	ll	lm	lm	lm	lm	lm	ll	ll	ll	ll	ll
LG11_HB_166	F_0075427_L11_PA	LG11	<lmxll>	{0-}	(ll,lm)	ll	lm	ll	lm	ll	ll	lm	lm	ll	lm	lm	lm	lm	ll	ll	ll	lm	lm	lm	ll	lm	lm	lm	lm	lm	lm	ll	ll	ll	lm	lm	ll	ll	ll	lm	lm	lm	lm	lm	ll	ll	ll	ll	ll
LG11_HB_166	F_0075428_L11_PA	LG11	<lmxll>	{0-}	(ll,lm)	ll	lm	ll	lm	ll	ll	lm	lm	ll	lm	lm	lm	lm	ll	ll	ll	lm	lm	lm	ll	lm	lm	lm	lm	lm	lm	ll	ll	ll	lm	lm	ll	ll	ll	lm	lm	lm	lm	lm	ll	ll	ll	ll	ll
LG11_HB_166	F_0075446_L11_PA	LG11	<lmxll>	{0-}	(ll,lm)	ll	lm	ll	lm	ll	ll	lm	lm	ll	lm	lm	lm	lm	ll	ll	ll	lm	lm	lm	ll	lm	lm	lm	lm	lm	lm	ll	ll	ll	lm	lm	ll	ll	ll	lm	lm	lm	lm	lm	ll	ll	ll	ll	ll
LG11_HB_167	F_0075788_L11_PA	LG11	<lmxll>	{0-}	(ll,lm)	ll	lm	ll	lm	ll	ll	lm	lm	ll	lm	lm	lm	lm	ll	ll	lm	lm	lm	lm	ll	lm	lm	lm	lm	lm	lm	ll	ll	ll	lm	lm	ll	ll	ll	lm	lm	lm	lm	lm	ll	ll	ll	ll	ll
LG11_HB_170	F_0076551_L11_PA	LG11	<lmxll>	{1-}	(ll,lm)	lm	ll	lm	ll	lm	lm	ll	ll	lm	ll	ll	ll	ll	lm	ll	lm	--	ll	ll	lm	ll	ll	ll	ll	ll	ll	lm	lm	lm	ll	ll	lm	lm	lm	ll	ll	ll	ll	ll	lm	lm	ll	lm	ll
LG11_HB_170	R_16672448_L11_PA	LG11	<lmxll>	{1-}	(ll,lm)	lm	ll	lm	ll	lm	lm	ll	ll	lm	ll	ll	ll	ll	lm	ll	lm	ll	ll	ll	lm	ll	ll	ll	ll	ll	ll	lm	lm	lm	ll	ll	lm	lm	lm	ll	ll	ll	ll	ll	lm	lm	ll	lm	ll
LG11_HB_170	F_0076552_L11_PA	LG11	<nnxnp>	{-0}	(nn,np)	nn	np	np	np	nn	nn	np	nn	nn	np	np	nn	np	nn	nn	np	np	nn	np	nn	np	nn	nn	nn	np	nn	nn	np	np	np	nn	nn	nn	np	nn	nn	nn	np	nn	nn	nn	np	nn	nn
LG11_HB_171	F_0077287_L11_PA	LG11	<lmxll>	{1-}	(ll,lm)	lm	ll	lm	ll	lm	lm	ll	ll	lm	ll	ll	ll	ll	lm	ll	lm	ll	ll	ll	lm	ll	ll	ll	ll	ll	ll	lm	lm	lm	ll	ll	lm	lm	lm	ll	ll	ll	ll	ll	lm	lm	ll	lm	ll
LG11_HB_171	F_0077290_L11_PA	LG11	<lmxll>	{1-}	(ll,lm)	lm	ll	lm	ll	lm	lm	ll	ll	lm	ll	ll	ll	ll	lm	ll	lm	ll	ll	ll	lm	ll	ll	ll	ll	ll	ll	lm	lm	lm	ll	ll	lm	lm	lm	ll	ll	ll	ll	ll	lm	lm	ll	lm	ll
LG11_HB_171	F_0077297_L11_PA	LG11	<lmxll>	{1-}	(ll,lm)	lm	ll	lm	ll	lm	lm	ll	ll	lm	ll	ll	ll	ll	lm	ll	lm	ll	ll	ll	lm	ll	ll	ll	ll	ll	ll	lm	lm	lm	ll	ll	lm	lm	lm	ll	ll	ll	ll	ll	lm	lm	ll	lm	ll
LG11_HB_171	F_0077303_L11_PA	LG11	<lmxll>	{1-}	(ll,lm)	lm	ll	lm	ll	lm	lm	ll	ll	lm	ll	ll	ll	ll	lm	ll	lm	ll	ll	ll	lm	ll	ll	ll	ll	ll	ll	lm	lm	lm	ll	ll	lm	lm	lm	ll	ll	ll	ll	ll	lm	lm	ll	lm	ll
LG11_HB_171	F_0077315_L11_PA	LG11	<lmxll>	{1-}	(ll,lm)	lm	ll	lm	ll	lm	lm	ll	ll	lm	ll	ll	ll	ll	lm	ll	lm	ll	ll	ll	lm	ll	ll	ll	ll	ll	ll	lm	lm	lm	ll	ll	lm	lm	lm	ll	ll	ll	ll	ll	lm	lm	ll	lm	ll
LG11_HB_171	F_0077291_L11_PA	LG11	<hkxhk>	{01}	(hh,hk,kk)	hk	hk	hh	hk	hk	hk	hk	kk	hk	hk	hk	kk	hk	hk	kk	hh	hk	kk	hk	hk	hk	kk	kk	kk	hk	kk	hk	hh	hh	hk	kk	hk	hk	hh	kk	kk	kk	hk	kk	hk	hk	hk	hk	kk
LG11_HB_171	F_0077314_L11_PA	LG11	<hkxhk>	{00}	(hh,hk,kk)	hh	kk	hk	kk	hh	hh	kk	hk	hh	kk	kk	hk	kk	hh	hk	hk	--	hk	kk	hh	kk	hk	hk	hk	kk	hk	hh	hk	hk	kk	hk	hh	hh	hk	hk	hk	hk	kk	hk	hh	hh	kk	hh	hk
LG11_HB_171	F_0077294_L11_PA	LG11	<nnxnp>	{-0}	(nn,np)	nn	np	np	np	nn	nn	np	nn	nn	np	np	nn	np	nn	nn	np	np	nn	np	nn	np	nn	nn	nn	np	nn	nn	np	np	np	nn	nn	nn	np	nn	nn	nn	np	nn	nn	nn	np	nn	nn
LG11_HB_172	F_0077786_L11_PA	LG11	<lmxll>	{0-}	(ll,lm)	ll	lm	ll	lm	ll	ll	lm	lm	ll	lm	lm	lm	lm	ll	lm	ll	lm	lm	lm	ll	lm	lm	lm	lm	lm	lm	ll	ll	ll	lm	lm	ll	ll	ll	lm	lm	lm	lm	lm	ll	ll	lm	ll	lm
LG11_HB_172	F_0077750_L11_PA	LG11	<nnxnp>	{-0}	(nn,np)	nn	np	np	np	nn	nn	np	nn	nn	np	np	nn	np	nn	nn	np	np	nn	np	nn	np	nn	nn	nn	np	nn	nn	np	np	np	nn	nn	nn	np	nn	nn	nn	np	nn	nn	nn	np	nn	nn
LG11_HB_172	F_0077781_L11_PA	LG11	<nnxnp>	{-0}	(nn,np)	nn	np	np	np	nn	nn	np	nn	nn	np	np	nn	np	nn	nn	np	np	nn	np	nn	np	nn	nn	nn	np	nn	nn	np	np	np	nn	nn	nn	np	nn	nn	nn	np	nn	nn	nn	np	nn	nn
LG11_HB_173	F_0077913_L11_PA	LG11	<lmxll>	{0-}	(ll,lm)	ll	lm	ll	lm	ll	ll	lm	lm	ll	lm	lm	lm	lm	ll	lm	ll	lm	lm	lm	ll	lm	lm	lm	lm	lm	lm	ll	ll	ll	lm	lm	ll	ll	ll	lm	lm	lm	lm	lm	ll	lm	lm	ll	lm
LG11_HB_173	F_0077916_L11_PA	LG11	<lmxll>	{0-}	(ll,lm)	ll	lm	ll	lm	ll	ll	lm	lm	ll	lm	lm	lm	lm	ll	lm	ll	lm	lm	lm	ll	lm	lm	lm	lm	lm	lm	ll	ll	ll	lm	lm	ll	ll	ll	lm	lm	lm	lm	lm	ll	lm	lm	ll	lm
LG11_HB_174	F_0078014_L11_PA	LG11	<nnxnp>	{-0}	(nn,np)	nn	np	np	np	nn	nn	np	nn	nn	np	np	nn	np	nn	nn	np	np	nn	np	nn	np	nn	nn	nn	np	nn	nn	np	np	np	nn	nn	nn	np	nn	nn	nn	np	nn	nn	nn	np	nn	nn
LG11_HB_175	F_0078311_L11_PA	LG11	<lmxll>	{0-}	(ll,lm)	ll	lm	ll	lm	ll	ll	lm	lm	ll	lm	lm	lm	lm	ll	lm	ll	lm	lm	lm	ll	lm	lm	lm	lm	lm	lm	ll	ll	ll	lm	lm	ll	ll	ll	lm	lm	lm	lm	lm	ll	ll	lm	ll	lm
LG11_HB_176	F_0078678_L11_PA	LG11	<nnxnp>	{-1}	(nn,np)	np	nn	nn	nn	np	np	nn	np	np	nn	nn	np	nn	np	np	nn	nn	np	nn	np	nn	np	np	np	nn	np	np	nn	nn	nn	np	np	np	nn	np	np	np	nn	np	np	np	nn	np	np
R_19378044_L11_PA	R_19378044_L11_PA	LG11	<lmxll>	{0-}	(ll,lm)	ll	lm	ll	lm	ll	ll	lm	lm	ll	lm	lm	lm	lm	ll	lm	ll	lm	lm	lm	ll	lm	lm	lm	lm	lm	lm	ll	ll	ll	lm	lm	ll	ll	ll	lm	lm	lm	lm	lm	ll	lm	lm	ll	lm
LG11_HB_177	F_0078779_L11_PA	LG11	<lmxll>	{0-}	(ll,lm)	ll	lm	ll	lm	ll	ll	lm	lm	ll	lm	lm	lm	lm	ll	lm	ll	lm	lm	lm	ll	lm	lm	lm	lm	lm	lm	ll	ll	ll	lm	lm	ll	ll	ll	lm	lm	lm	lm	lm	ll	lm	lm	ll	lm
LG11_HB_1783_s36h1	F_0839413_L11_26_1	LG11	<hkxhk>	{01}	(hh,hk,kk)	hh	kk	hh	hh	hh	hk	hk	kk	hh	kk	hk	hk	hk	kk	hh	kk	hk	hk	hh	hk	hk	kk	hk	kk	hk	kk	hh	hh	hh	hh	kk	kk	hh	kk	hk	hk	kk	hk	kk	hh	hh	hh	kk	hk
LG11_HB_1783_s36h1	F_0839399_L11_26_1	LG11	<lmxll>	{1-}	(ll,lm)	lm	ll	lm	lm	lm	lm	ll	ll	lm	ll	ll	ll	ll	ll	lm	ll	ll	ll	lm	lm	ll	ll	lm	ll	ll	ll	lm	lm	lm	lm	ll	ll	lm	ll	ll	lm	ll	lm	ll	lm	lm	lm	ll	lm
LG11_HB_1783_s36h1	F_0839403_L11_26_1	LG11	<lmxll>	{1-}	(ll,lm)	lm	ll	lm	lm	lm	lm	ll	ll	lm	ll	ll	ll	ll	ll	lm	ll	ll	ll	lm	lm	ll	ll	lm	ll	ll	ll	lm	lm	lm	lm	ll	ll	lm	ll	ll	lm	ll	lm	ll	lm	lm	lm	ll	lm
LG11_HB_1783_s36h1	F_0839408_L11_26_1	LG11	<lmxll>	{1-}	(ll,lm)	lm	ll	lm	lm	lm	lm	ll	ll	lm	ll	ll	ll	ll	ll	lm	ll	ll	ll	lm	lm	ll	ll	lm	ll	ll	ll	lm	lm	lm	lm	ll	ll	lm	ll	ll	lm	ll	lm	ll	lm	lm	lm	ll	lm
LG11_HB_1783_s36h1	F_0839410_L11_26_1	LG11	<lmxll>	{1-}	(ll,lm)	lm	ll	lm	lm	lm	lm	ll	ll	lm	ll	ll	ll	ll	ll	lm	ll	ll	ll	lm	lm	ll	ll	lm	ll	ll	ll	lm	lm	lm	lm	ll	ll	lm	ll	ll	lm	ll	lm	ll	lm	lm	lm	ll	lm
LG11_HB_1783_s36h1	F_0839398_L11_26_1	LG11	<nnxnp>	{-0}	(nn,np)	np	nn	np	np	np	nn	np	nn	np	nn	np	np	np	nn	np	nn	np	np	np	nn	np	nn	nn	nn	np	nn	np	np	np	np	nn	nn	np	nn	np	nn	nn	nn	nn	np	np	np	nn	nn
LG11_HB_1789_s29h1	F_0840952_L11_29_1	LG11	<nnxnp>	{-0}	(nn,np)	nn	nn	np	np	np	nn	np	nn	np	nn	np	nn	np	nn	np	nn	np	np	np	nn	np	nn	nn	nn	np	nn	nn	np	np	np	nn	nn	np	nn	np	nn	nn	nn	nn	np	np	np	nn	nn
LG11_HB_1794_s31h1	F_0844561_L11_31_1	LG11	<hkxhk>	{00}	(hh,hk,kk)	hh	kk	hk	kk	hh	hh	kk	hk	hk	kk	kk	hk	kk	hk	hk	kk	kk	hk	kk	hh	kk	hk	hk	hk	kk	hk	hh	hk	hk	kk	hk	hh	hh	hk	kk	hk	hk	hk	hk	hh	hh	hk	hh	hh
F_0845056_L11_32_1	F_0845056_L11_32_1	LG11	<hkxhk>	{10}	(hh,hk,kk)	hk	hk	kk	hk	hk	hk	hk	hh	kk	hk	hk	hh	hk	hk	hk	kk	hk	hh	hk	hk	hk	hh	hh	hh	hk	hh	hk	kk	kk	hk	hh	hk	hk	kk	hk	hh	hh	hk	hh	hk	hk	kk	hk	hk
LG11_HB_180	F_0081115_L11_PA	LG11	<lmxll>	{1-}	(ll,lm)	lm	ll	lm	ll	lm	lm	ll	ll	lm	ll	ll	ll	ll	lm	ll	lm	ll	ll	ll	lm	ll	ll	ll	ll	ll	ll	lm	lm	lm	ll	ll	lm	lm	lm	ll	ll	ll	ll	ll	lm	lm	ll	lm	ll
LG11_HB_1800_s41h1	F_0847958_L11_41_1	LG11	<nnxnp>	{-0}	(nn,np)	nn	np	np	np	nn	nn	np	nn	nn	np	np	nn	np	np	nn	np	np	nn	nn	nn	np	nn	nn	nn	np	nn	nn	np	np	np	nn	np	nn	np	nn	np	np	np	nn	nn	nn	np	nn	nn
LG11_HB_1801_s41h1	F_0848307_L11_41_1	LG11	<nnxnp>	{-0}	(nn,np)	nn	np	np	np	nn	nn	np	nn	nn	np	np	nn	np	np	nn	np	np	nn	nn	nn	np	nn	nn	nn	np	nn	nn	np	np	np	nn	np	nn	np	nn	np	np	np	nn	nn	nn	np	nn	nn
F_0850748_L11_42_1	F_0850748_L11_42_1	LG11	<nnxnp>	{-0}	(nn,np)	nn	np	nn	np	nn	nn	np	nn	nn	np	np	nn	np	np	nn	np	np	nn	nn	nn	np	nn	nn	nn	np	nn	np	np	np	nn	nn	np	nn	np	nn	np	np	np	nn	nn	nn	np	nn	nn
LG11_HB_1809_s44h1	F_0851593_L11_44_1	LG11	<lmxll>	{0-}	(ll,lm)	ll	lm	ll	lm	lm	ll	lm	lm	ll	lm	lm	lm	lm	ll	lm	ll	lm	ll	lm	lm	lm	lm	lm	ll	lm	ll	ll	ll	ll	ll	lm	ll	lm	ll	lm	lm	lm	lm	lm	ll	lm	lm	ll	lm
LG11_HB_181	F_0081348_L11_PA	LG11	<nnxnp>	{-0}	(nn,np)	nn	np	np	np	nn	nn	np	nn	nn	np	np	nn	np	np	nn	np	np	nn	nn	nn	np	nn	nn	nn	np	nn	nn	np	np	np	nn	nn	nn	np	nn	nn	nn	np	nn	nn	nn	np	nn	nn
LG11_HB_1810_s44h1	F_0851658_L11_44_1	LG11	<lmxll>	{0-}	(ll,lm)	ll	lm	ll	lm	lm	ll	lm	lm	ll	lm	lm	lm	lm	ll	lm	ll	lm	ll	lm	lm	lm	lm	lm	ll	lm	ll	ll	ll	ll	ll	lm	ll	lm	ll	lm	lm	lm	lm	lm	ll	lm	lm	ll	lm
LG11_HB_1810_s44h1	F_0851669_L11_44_1	LG11	<lmxll>	{0-}	(ll,lm)	ll	lm	ll	lm	lm	ll	lm	lm	ll	lm	lm	lm	lm	ll	lm	ll	lm	ll	lm	lm	lm	lm	lm	ll	lm	ll	ll	ll	ll	ll	lm	ll	lm	ll	lm	lm	lm	lm	lm	ll	lm	lm	ll	lm
LG11_HB_1811.5_s46h1	R_36938301_L11_46_1	LG11	<nnxnp>	{-0}	(nn,np)	nn	np	nn	np	nn	nn	np	nn	nn	np	np	nn	np	np	nn	np	nn	nn	nn	np	np	np	nn	np	nn	nn	np	np	nn	nn	nn	np	nn	np	nn	np	np	np	nn	nn	nn	np	nn	np
LG11_HB_1811.5_s46h1	R_36946479_L11_46_1	LG11	<nnxnp>	{-0}	(nn,np)	nn	np	nn	np	nn	nn	np	nn	nn	np	np	nn	np	np	nn	np	nn	nn	nn	np	np	np	nn	np	nn	nn	np	np	nn	nn	nn	np	nn	np	nn	np	np	np	nn	nn	nn	np	nn	np
LG11_HB_1812_s46h1	F_0852930_L11_46_1	LG11	<hkxhk>	{10}	(hh,hk,kk)	hk	hk	hh	hk	hh	hk	hk	hh	hk	hk	hk	hh	kk	kk	hh	kk	hh	hk	hh	hk	hk	kk	hh	kk	hh	hk	kk	hk	hk	hk	hk	kk	hh	kk	hh	hk	kk	hk	hh	hk	hh	hk	hk	hk
LG11_HB_1812_s46h1	F_0852907_L11_46_1	LG11	<hkxhk>	{01}	(hh,hk,kk)	hk	hk	kk	hk	kk	hk	hk	kk	hk	hk	hk	kk	hh	hh	kk	hh	kk	hk	kk	hk	hk	hh	kk	hh	kk	hk	hh	hk	hk	hk	hk	hh	kk	--	kk	hk	hh	hk	kk	hk	kk	hk	hk	hk
LG11_HB_1812_s46h1	F_0852908_L11_46_1	LG11	<lmxll>	{1-}	(ll,lm)	lm	ll	ll	ll	ll	lm	ll	ll	lm	ll	ll	ll	lm	lm	ll	lm	ll	lm	ll	ll	ll	lm	ll	lm	ll	lm	lm	ll	lm	lm	lm	lm	ll	lm	ll	ll	lm	ll	ll	lm	ll	ll	lm	ll
LG11_HB_1812_s46h1	F_0852911_L11_46_1	LG11	<lmxll>	{1-}	(ll,lm)	lm	ll	ll	ll	ll	lm	ll	ll	lm	ll	ll	ll	lm	lm	ll	lm	ll	lm	ll	ll	ll	lm	ll	lm	ll	lm	lm	ll	lm	lm	lm	lm	ll	lm	ll	ll	lm	ll	ll	lm	ll	ll	lm	ll
LG11_HB_1812_s46h1	F_0852923_L11_46_1	LG11	<lmxll>	{1-}	(ll,lm)	lm	ll	ll	ll	ll	lm	ll	ll	lm	ll	ll	ll	lm	lm	ll	lm	ll	lm	ll	ll	ll	lm	ll	lm	ll	lm	lm	ll	lm	lm	lm	lm	ll	lm	ll	ll	lm	ll	ll	lm	ll	ll	lm	ll
LG11_HB_1814_s47h1	F_0853704_L11_47_1	LG11	<nnxnp>	{-0}	(nn,np)	np	np	nn	np	nn	nn	np	nn	nn	np	np	nn	nn	np	nn	np	nn	nn	nn	np	np	np	nn	np	nn	nn	np	np	np	nn	nn	np	nn	np	nn	np	np	np	nn	nn	nn	np	nn	np
LG11_HB_1815_s47h1	F_0853798_L11_47_1	LG11	<nnxnp>	{-0}	(nn,np)	np	np	nn	np	nn	nn	np	nn	nn	np	np	nn	nn	np	nn	np	nn	nn	nn	np	np	np	nn	np	nn	nn	np	np	np	nn	nn	np	nn	np	nn	np	np	np	nn	nn	nn	np	nn	np
LG11_HB_1815_s47h1	F_0853819_L11_47_1	LG11	<nnxnp>	{-0}	(nn,np)	np	np	nn	np	nn	nn	np	nn	nn	np	np	nn	nn	np	nn	np	nn	nn	nn	np	np	np	nn	np	nn	nn	np	np	np	nn	nn	np	nn	np	nn	np	np	np	nn	nn	nn	np	nn	np
LG11_HB_1815_s47h1	F_0853820_L11_47_1	LG11	<nnxnp>	{-0}	(nn,np)	np	np	nn	np	nn	nn	np	nn	nn	np	np	nn	nn	np	nn	np	nn	nn	nn	np	np	np	nn	np	nn	nn	np	np	np	nn	nn	np	nn	np	nn	np	np	np	nn	nn	nn	np	nn	np
LG11_HB_1816_s47h1	F_0853971_L11_47_1	LG11	<nnxnp>	{-1}	(nn,np)	nn	nn	np	nn	np	np	nn	np	np	nn	nn	np	np	nn	np	nn	np	nn	np	nn	nn	nn	np	nn	np	np	nn	nn	nn	np	np	nn	np	nn	np	nn	nn	nn	np	np	np	nn	np	nn
LG11_HB_1817_s26h1	F_0854043_L12_26_1	LG11	<hkxhk>	{11}	(hh,hk,kk)	hk	hk	hk	hk	hk	kk	hh	hk	hk	hk	hh	hh	hh	hk	hk	hk	hh	hh	hk	kk	hh	hk	kk	hk	hh	hk	hk	hk	hk	hk	hk	hk	hk	hk	hh	kk	hk	kk	hk	hk	hk	hk	hk	hk
LG11_HB_1817_s26h1	F_0854012_L12_26_1	LG11	<nnxnp>	{-1}	(nn,np)	nn	np	nn	nn	nn	np	nn	np	nn	np	nn	nn	nn	np	nn	np	nn	nn	nn	np	nn	np	np	np	nn	np	nn	nn	nn	nn	np	np	nn	np	nn	np	np	np	np	nn	nn	nn	np	nn
LG11_HB_1817_s26h1	F_0854015_L12_26_1	LG11	<lmxll>	{1-}	(ll,lm)	lm	ll	lm	lm	lm	lm	ll	ll	lm	ll	ll	ll	ll	ll	lm	ll	ll	ll	lm	lm	ll	ll	lm	ll	ll	ll	lm	lm	lm	lm	ll	ll	lm	ll	ll	lm	ll	lm	ll	lm	lm	lm	ll	lm
LG11_HB_182	F_0081979_L11_PA	LG11	<lmxll>	{0-}	(ll,lm)	ll	lm	ll	lm	ll	ll	lm	lm	ll	lm	lm	lm	lm	ll	lm	ll	lm	ll	lm	ll	lm	lm	lm	lm	lm	lm	ll	ll	ll	lm	lm	ll	ll	ll	lm	lm	lm	lm	lm	ll	lm	lm	ll	lm
LG11_HB_182	R_22759608_L11_PA	LG11	<lmxll>	{0-}	(ll,lm)	ll	lm	ll	lm	ll	ll	lm	lm	ll	lm	lm	lm	lm	ll	lm	ll	lm	ll	lm	ll	lm	lm	lm	lm	lm	lm	ll	ll	ll	lm	lm	ll	ll	ll	lm	lm	lm	lm	lm	ll	lm	lm	ll	lm
LG11_HB_182	F_0081976_L11_PA	LG11	<nnxnp>	{-0}	(nn,np)	nn	np	np	np	nn	nn	np	nn	nn	np	np	nn	np	np	nn	np	np	nn	nn	nn	np	nn	nn	nn	np	nn	nn	np	np	np	nn	np	nn	np	nn	nn	nn	np	nn	nn	nn	np	nn	nn
LG11_HB_1820_s27h1	F_0855589_L12_27_1	LG11	<nnxnp>	{-0}	(nn,np)	--	np	np	np	nn	nn	np	nn	nn	np	np	nn	np	--	nn	np	np	nn	--	nn	np	nn	nn	nn	np	nn	nn	np	np	np	nn	nn	nn	np	nn	nn	nn	np	nn	nn	nn	np	nn	nn
LG11_HB_1820_s27h1	F_0855586_L12_27_1	LG11	<lmxll>	{0-}	(ll,lm)	ll	lm	ll	lm	ll	ll	lm	lm	ll	lm	lm	lm	lm	ll	lm	ll	lm	lm	lm	ll	lm	lm	lm	lm	lm	lm	ll	ll	ll	lm	lm	ll	ll	ll	lm	lm	lm	lm	lm	ll	lm	lm	ll	lm
LG11_HB_1820_s27h1	F_0855591_L12_27_1	LG11	<lmxll>	{0-}	(ll,lm)	ll	lm	ll	lm	ll	ll	lm	lm	ll	lm	lm	lm	lm	ll	lm	ll	lm	lm	lm	ll	lm	lm	lm	lm	lm	lm	ll	ll	ll	lm	lm	ll	ll	ll	lm	lm	lm	lm	lm	ll	lm	lm	ll	lm
LG11_HB_1833_s38h1	F_0859713_L12_38_1	LG11	<efxeg>	{11}	[ee,ef,eg,fg)	ef	eg	ef	ef	ef	fg	ee	eg	ef	eg	ee	eg	ee	eg	ef	eg	ee	ee	--	fg	ee	eg	fg	eg	ee	eg	ef	ef	ef	ef	eg	eg	ef	eg	ee	fg	eg	fg	eg	ef	ef	ef	fg	fg
LG11_HB_1833_s38h1	F_0859705_L12_38_1	LG11	<lmxll>	{1-}	(ll,lm)	lm	ll	lm	lm	lm	lm	ll	ll	lm	ll	ll	ll	ll	ll	lm	ll	ll	ll	ll	lm	ll	ll	lm	ll	ll	ll	lm	lm	lm	lm	ll	ll	lm	ll	ll	lm	ll	lm	ll	lm	lm	lm	lm	lm
LG11_HB_186	F_0083299_L11_PA	LG11	<lmxll>	{0-}	(ll,lm)	ll	lm	ll	lm	ll	ll	lm	lm	ll	lm	lm	lm	lm	ll	lm	ll	lm	lm	lm	ll	lm	lm	lm	lm	lm	lm	ll	ll	ll	lm	lm	ll	ll	ll	lm	lm	lm	lm	lm	ll	lm	lm	ll	lm
LG11_HB_186	R_23881186_L11_PA	LG11	<nnxnp>	{-0}	(nn,np)	nn	np	np	np	nn	nn	np	nn	nn	np	np	nn	np	np	nn	np	np	nn	nn	nn	np	nn	nn	nn	np	nn	nn	np	np	np	nn	nn	nn	np	nn	nn	nn	np	nn	nn	nn	np	nn	nn
LG11_HB_187	F_0083452_L11_PA	LG11	<lmxll>	{0-}	(ll,lm)	ll	lm	ll	lm	ll	ll	lm	lm	ll	lm	lm	lm	lm	ll	lm	ll	lm	ll	lm	ll	lm	lm	lm	lm	lm	lm	ll	ll	ll	lm	lm	ll	ll	ll	lm	lm	lm	lm	lm	ll	lm	lm	ll	lm
LG11_HB_187	F_0083455_L11_PA	LG11	<lmxll>	{0-}	(ll,lm)	ll	lm	ll	lm	ll	ll	lm	lm	ll	lm	lm	lm	lm	ll	lm	ll	lm	ll	lm	ll	lm	lm	lm	lm	lm	lm	ll	ll	ll	lm	lm	ll	ll	ll	lm	lm	lm	lm	lm	ll	lm	lm	ll	lm
LG11_HB_187	F_0083459_L11_PA	LG11	<lmxll>	{1-}	(ll,lm)	lm	ll	lm	ll	lm	lm	ll	ll	lm	ll	ll	ll	ll	lm	ll	lm	ll	lm	ll	lm	ll	ll	ll	ll	ll	ll	lm	lm	lm	ll	ll	lm	lm	lm	ll	ll	ll	ll	ll	lm	ll	ll	lm	ll
LG11_HB_187	F_0083429_L11_PA	LG11	<nnxnp>	{-0}	(nn,np)	nn	np	np	np	nn	nn	np	nn	nn	np	np	nn	np	np	nn	np	np	nn	nn	nn	np	nn	nn	nn	np	nn	nn	np	np	np	nn	np	nn	np	nn	nn	nn	np	nn	nn	nn	np	nn	nn
LG11_HB_187	F_0083446_L11_PA	LG11	<nnxnp>	{-1}	(nn,np)	np	nn	nn	nn	np	np	nn	np	np	nn	nn	np	nn	nn	np	nn	nn	np	np	np	nn	np	np	np	nn	np	np	nn	nn	nn	np	nn	np	nn	np	np	np	nn	np	np	np	nn	np	np
LG11_HB_187	F_0083448_L11_PA	LG11	<nnxnp>	{-0}	(nn,np)	nn	np	np	np	nn	nn	np	nn	nn	np	np	nn	np	np	nn	np	np	nn	nn	nn	np	nn	nn	nn	np	nn	nn	np	np	np	nn	np	nn	np	nn	nn	nn	np	nn	nn	nn	np	nn	nn
LG11_HB_187	F_0083456_L11_PA	LG11	<nnxnp>	{-0}	(nn,np)	nn	np	np	np	nn	nn	np	nn	nn	np	np	nn	np	np	nn	np	np	nn	nn	nn	np	nn	nn	nn	np	nn	nn	np	np	np	nn	np	nn	np	nn	nn	nn	np	nn	nn	nn	np	nn	nn
R_24562661_L11_PA	R_24562661_L11_PA	LG11	<nnxnp>	{-1}	(nn,np)	np	nn	nn	nn	np	np	nn	np	np	nn	nn	np	nn	nn	np	nn	nn	np	np	np	nn	np	np	np	nn	np	np	nn	nn	nn	np	nn	np	nn	np	np	np	nn	np	np	np	nn	np	np
LG11_HB_188	F_0083819_L11_PA	LG11	<lmxll>	{1-}	(ll,lm)	lm	ll	lm	ll	lm	lm	ll	ll	lm	ll	ll	ll	ll	lm	ll	lm	ll	lm	ll	lm	ll	ll	ll	ll	ll	ll	lm	lm	lm	ll	ll	lm	lm	lm	ll	ll	ll	ll	ll	lm	ll	ll	lm	ll
LG11_HB_188	F_0083822_L11_PA	LG11	<lmxll>	{0-}	(ll,lm)	ll	lm	ll	lm	ll	ll	lm	lm	ll	lm	lm	lm	lm	ll	lm	ll	lm	ll	lm	ll	lm	lm	lm	lm	lm	lm	ll	ll	ll	lm	lm	ll	ll	ll	lm	lm	lm	lm	lm	ll	lm	lm	ll	lm
LG11_HB_188	F_0083825_L11_PA	LG11	<lmxll>	{1-}	(ll,lm)	lm	ll	lm	ll	lm	lm	ll	ll	lm	ll	ll	ll	ll	lm	ll	lm	ll	lm	ll	lm	ll	ll	ll	ll	ll	ll	lm	lm	lm	ll	ll	lm	lm	lm	ll	ll	ll	ll	ll	lm	ll	ll	lm	ll
LG11_HB_188	F_0083829_L11_PA	LG11	<lmxll>	{0-}	(ll,lm)	ll	lm	ll	lm	ll	ll	lm	lm	ll	lm	lm	lm	lm	ll	lm	ll	lm	ll	lm	ll	lm	lm	lm	lm	lm	lm	ll	ll	ll	lm	lm	ll	ll	ll	lm	lm	lm	lm	lm	ll	lm	lm	ll	lm
LG11_HB_188	R_24586716_L11_PA	LG11	<lmxll>	{1-}	(ll,lm)	lm	ll	lm	ll	lm	lm	ll	ll	lm	ll	ll	ll	ll	lm	ll	lm	ll	lm	ll	lm	ll	ll	ll	ll	ll	ll	lm	lm	lm	ll	ll	lm	lm	lm	ll	ll	ll	ll	ll	lm	ll	ll	lm	ll
LG11_HB_188	F_0083837_L11_PA	LG11	<nnxnp>	{-0}	(nn,np)	nn	np	np	np	nn	nn	np	nn	nn	np	np	nn	np	np	nn	np	np	nn	nn	nn	np	nn	nn	nn	np	nn	nn	np	np	np	nn	np	nn	np	nn	nn	nn	np	nn	nn	nn	np	nn	nn
LG11_HB_189	F_0084534_L11_PA	LG11	<nnxnp>	{-0}	(nn,np)	nn	np	np	np	nn	nn	np	nn	nn	np	np	nn	np	np	nn	np	np	nn	nn	nn	np	nn	nn	nn	np	nn	nn	np	np	np	nn	np	nn	np	nn	np	np	np	nn	nn	nn	np	nn	nn
LG11_HB_189	F_0084571_L11_PA	LG11	<nnxnp>	{-0}	(nn,np)	nn	np	np	np	nn	nn	np	nn	nn	np	np	nn	np	np	nn	np	np	nn	nn	nn	np	nn	nn	nn	np	nn	nn	np	np	np	nn	np	nn	np	nn	np	np	np	nn	nn	nn	np	nn	nn
LG11_HB_190	F_0085102_L11_PA	LG11	<nnxnp>	{-1}	(nn,np)	np	nn	nn	nn	np	np	nn	np	np	nn	nn	np	nn	nn	np	nn	nn	np	np	np	nn	np	np	np	nn	np	np	nn	nn	nn	np	nn	np	nn	np	nn	nn	nn	np	np	np	nn	np	np
LG11_HB_204	F_0091446_L11_PA	LG11	<nnxnp>	{-1}	(nn,np)	np	nn	nn	nn	np	np	nn	np	np	nn	nn	np	nn	nn	np	nn	nn	np	np	np	nn	np	np	np	nn	np	nn	nn	nn	np	np	nn	np	nn	np	nn	nn	nn	np	np	np	nn	np	np
LG11_HB_204.5	R_29786847_L11_PA	LG11	<nnxnp>	{-0}	(nn,np)	nn	np	nn	np	nn	nn	np	nn	nn	np	np	nn	np	np	nn	np	np	nn	nn	nn	np	nn	nn	nn	np	nn	np	np	np	nn	nn	np	nn	np	nn	np	np	np	nn	nn	nn	np	nn	nn
LG11_HB_2040_s42h1	F_0940203_L1_42_1	LG11	<lmxll>	{0-}	(ll,lm)	ll	lm	ll	lm	ll	ll	lm	lm	ll	lm	lm	lm	lm	ll	ll	ll	lm	lm	lm	ll	lm	lm	lm	lm	lm	lm	ll	ll	ll	lm	lm	ll	ll	ll	lm	lm	lm	lm	lm	ll	ll	ll	ll	ll
LG11_HB_205	F_0092083_L11_PA	LG11	<lmxll>	{0-}	(ll,lm)	ll	lm	ll	lm	lm	ll	lm	lm	ll	lm	lm	lm	lm	ll	lm	ll	lm	ll	lm	ll	lm	lm	lm	lm	lm	ll	ll	ll	ll	ll	lm	ll	ll	ll	lm	lm	lm	lm	lm	ll	lm	lm	ll	lm
LG11_HB_205	R_30055645_L11_PA	LG11	<lmxll>	{0-}	(ll,lm)	ll	lm	ll	lm	lm	ll	lm	lm	ll	lm	lm	lm	lm	ll	lm	ll	lm	ll	lm	ll	lm	lm	lm	lm	lm	ll	ll	ll	ll	ll	lm	ll	ll	ll	lm	lm	lm	lm	lm	ll	lm	lm	ll	lm
LG11_HB_206	F_0092266_L11_PA	LG11	<nnxnp>	{-0}	(nn,np)	nn	np	nn	np	nn	nn	np	nn	nn	np	np	nn	np	np	nn	np	np	nn	nn	nn	np	nn	nn	nn	np	nn	np	np	np	nn	nn	np	nn	np	nn	np	np	np	nn	nn	nn	np	nn	nn
LG11_HB_207	F_0092573_L11_PA	LG11	<lmxll>	{0-}	(ll,lm)	ll	lm	ll	lm	lm	ll	lm	lm	ll	lm	lm	lm	lm	ll	lm	ll	lm	ll	lm	ll	lm	lm	lm	ll	lm	ll	ll	ll	ll	ll	lm	ll	ll	ll	lm	lm	lm	lm	lm	ll	lm	lm	ll	lm
LG11_HB_207	F_0092577_L11_PA	LG11	<lmxll>	{1-}	(ll,lm)	lm	ll	lm	ll	ll	lm	ll	ll	lm	ll	ll	ll	ll	lm	ll	lm	--	lm	ll	lm	ll	ll	ll	lm	ll	lm	lm	lm	lm	lm	ll	lm	lm	lm	ll	ll	ll	ll	ll	lm	ll	ll	lm	ll
LG11_HB_210	F_0094479_L11_PA	LG11	<nnxnp>	{-1}	(nn,np)	np	nn	np	nn	np	np	nn	np	np	nn	nn	np	nn	nn	np	nn	nn	np	np	np	nn	np	np	np	nn	np	nn	nn	nn	np	np	nn	np	nn	np	nn	nn	nn	np	np	np	nn	np	np
LG11_HB_212	F_0095755_L11_PA	LG11	<nnxnp>	{-0}	(nn,np)	nn	np	nn	np	nn	nn	np	nn	nn	np	np	nn	np	np	nn	np	nn	nn	nn	nn	np	nn	nn	np	np	nn	np	np	np	nn	nn	np	nn	np	nn	np	np	np	nn	nn	nn	np	nn	nn
LG11_HB_212	R_32550122_L11_PA	LG11	<nnxnp>	{-1}	(nn,np)	np	nn	np	nn	np	np	nn	np	np	nn	nn	np	nn	nn	np	nn	np	np	np	np	nn	np	np	nn	nn	np	nn	nn	nn	np	np	nn	np	nn	np	nn	nn	nn	np	np	np	nn	np	np
LG11_HB_212	R_32553307_L11_PA	LG11	<nnxnp>	{-0}	(nn,np)	nn	np	nn	np	nn	nn	np	nn	nn	np	np	nn	np	np	nn	np	nn	nn	nn	nn	np	nn	nn	np	np	nn	np	np	np	nn	nn	np	nn	np	nn	np	np	np	nn	nn	nn	np	nn	nn
R_32934800_L11_PA	R_32934800_L11_PA	LG11	<lmxll>	{1-}	(ll,lm)	lm	ll	lm	ll	ll	lm	ll	ll	lm	ll	ll	ll	ll	lm	ll	lm	ll	lm	ll	ll	ll	ll	ll	lm	ll	lm	lm	lm	lm	lm	ll	lm	ll	lm	ll	ll	ll	ll	ll	lm	ll	ll	lm	ll
LG11_HB_213	GD_00566_L11_PA	LG11	<lmxll>	{0-}	(ll,lm)	ll	lm	ll	lm	lm	ll	lm	lm	ll	lm	lm	lm	lm	ll	lm	ll	lm	ll	lm	lm	lm	lm	lm	ll	lm	ll	ll	ll	ll	ll	lm	ll	lm	ll	lm	lm	lm	lm	lm	ll	lm	lm	ll	lm
LG11_HB_214	F_0096751_L11_PA	LG11	<lmxll>	{1-}	(ll,lm)	lm	ll	lm	ll	ll	lm	ll	ll	lm	ll	ll	ll	ll	lm	ll	lm	ll	lm	ll	ll	ll	ll	ll	lm	ll	lm	lm	lm	lm	lm	ll	lm	ll	lm	ll	ll	ll	ll	ll	lm	ll	ll	lm	ll
LG11_HB_214	F_0096734_L11_PA	LG11	<lmxll>	{1-}	(ll,lm)	lm	ll	lm	ll	ll	lm	ll	ll	lm	ll	ll	ll	ll	lm	ll	lm	ll	lm	ll	ll	ll	ll	ll	lm	ll	lm	lm	lm	lm	lm	ll	lm	ll	lm	ll	ll	ll	ll	ll	lm	ll	ll	lm	ll
LG11_HB_214	F_0096745_L11_PA	LG11	<lmxll>	{0-}	(ll,lm)	ll	lm	ll	lm	lm	ll	lm	lm	ll	lm	lm	lm	lm	ll	lm	ll	lm	ll	lm	lm	lm	lm	lm	ll	lm	ll	ll	ll	ll	ll	lm	ll	lm	ll	lm	lm	lm	lm	lm	ll	lm	lm	ll	lm
LG11_HB_215	F_0097112_L11_PA	LG11	<lmxll>	{1-}	(ll,lm)	lm	ll	lm	ll	ll	lm	ll	ll	lm	ll	ll	ll	ll	lm	ll	lm	ll	lm	ll	ll	ll	ll	ll	lm	ll	lm	lm	lm	lm	lm	ll	lm	ll	lm	ll	ll	ll	ll	ll	lm	ll	ll	lm	ll
LG11_HB_215	F_0097115_L11_PA	LG11	<lmxll>	{1-}	(ll,lm)	lm	ll	lm	ll	ll	lm	ll	ll	lm	ll	ll	ll	ll	lm	ll	lm	ll	lm	ll	ll	ll	ll	ll	lm	ll	lm	lm	lm	lm	lm	ll	lm	ll	lm	ll	ll	ll	ll	ll	lm	ll	ll	lm	ll
LG11_HB_215	F_0097116_L11_PA	LG11	<lmxll>	{0-}	(ll,lm)	ll	lm	ll	lm	lm	ll	lm	lm	ll	lm	lm	lm	lm	ll	lm	ll	lm	ll	lm	lm	lm	lm	lm	ll	lm	ll	ll	ll	ll	ll	lm	ll	lm	ll	lm	lm	lm	lm	lm	ll	lm	lm	ll	lm
LG11_HB_215	R_33467558_L11_PA	LG11	<lmxll>	{0-}	(ll,lm)	ll	lm	ll	lm	lm	ll	lm	lm	ll	lm	lm	lm	lm	ll	lm	ll	lm	ll	lm	lm	lm	lm	lm	ll	lm	ll	ll	ll	ll	ll	lm	ll	lm	ll	lm	lm	lm	lm	lm	ll	lm	lm	ll	lm
LG11_HB_215	F_0097085_L11_PA	LG11	<nnxnp>	{-0}	(nn,np)	nn	np	nn	np	nn	nn	np	nn	nn	np	np	nn	np	np	nn	np	nn	nn	nn	nn	np	np	nn	np	np	nn	np	np	nn	nn	nn	np	nn	np	nn	np	np	np	nn	nn	nn	np	nn	np
LG11_HB_215	F_0097088_L11_PA	LG11	<nnxnp>	{-1}	(nn,np)	np	nn	np	nn	np	np	nn	np	np	nn	nn	np	nn	nn	np	nn	np	np	np	np	nn	nn	np	nn	nn	np	nn	nn	np	np	np	nn	np	nn	np	nn	nn	nn	np	np	np	nn	np	nn
LG11_HB_215	F_0097092_L11_PA	LG11	<nnxnp>	{-0}	(nn,np)	nn	np	nn	np	nn	nn	np	nn	nn	np	np	nn	np	np	nn	np	nn	nn	nn	nn	np	np	nn	np	np	nn	np	np	nn	nn	nn	np	nn	np	nn	np	np	np	nn	nn	nn	np	nn	np
LG11_HB_215	R_33462616_L11_PA	LG11	<nnxnp>	{-1}	(nn,np)	np	nn	np	nn	np	np	nn	np	np	nn	nn	np	nn	nn	np	nn	np	np	np	np	nn	nn	np	nn	nn	np	nn	nn	np	np	np	nn	np	nn	np	nn	nn	nn	np	np	np	nn	np	nn
LG11_HB_215.5	R_33478372_L11_PA	LG11	<nnxnp>	{-1}	(nn,np)	np	nn	np	nn	np	np	nn	np	np	nn	nn	np	nn	nn	np	nn	np	np	np	np	nn	nn	np	nn	nn	np	nn	nn	np	np	np	nn	np	nn	np	nn	nn	nn	np	np	np	nn	np	nn
LG11_HB_216	F_0098370_L11_PA	LG11	<lmxll>	{1-}	(ll,lm)	lm	ll	lm	ll	ll	lm	ll	ll	lm	ll	ll	ll	ll	lm	ll	lm	ll	lm	ll	ll	ll	ll	ll	lm	ll	lm	lm	lm	lm	lm	ll	lm	ll	lm	ll	ll	ll	ll	ll	lm	ll	ll	lm	ll
LG11_HB_216	F_0098382_L11_PA	LG11	<lmxll>	{0-}	(ll,lm)	ll	lm	ll	--	--	ll	lm	--	ll	--	lm	lm	lm	ll	lm	ll	lm	ll	--	lm	lm	lm	--	ll	lm	ll	ll	ll	ll	ll	lm	ll	lm	ll	--	lm	lm	lm	lm	ll	lm	lm	ll	--
LG11_HB_217	F_0098937_L11_PA	LG11	<lmxll>	{0-}	(ll,lm)	ll	lm	--	--	lm	ll	lm	lm	ll	lm	lm	--	lm	ll	lm	ll	lm	ll	lm	lm	lm	lm	lm	ll	lm	ll	ll	ll	ll	ll	ll	ll	lm	ll	lm	lm	lm	lm	lm	ll	lm	lm	ll	lm
LG11_HB_218	F_0099335_L11_PA	LG11	<lmxll>	{0-}	(ll,lm)	ll	lm	lm	lm	lm	ll	lm	lm	ll	lm	lm	lm	lm	ll	lm	ll	lm	ll	lm	lm	lm	lm	lm	ll	lm	ll	ll	ll	ll	ll	ll	ll	lm	ll	lm	lm	lm	lm	lm	ll	lm	lm	ll	lm
LG11_HB_2192_s44h1	F_0996803_L5_44_1	LG11	<hkxhk>	{01}	(hh,hk,kk)	hk	hk	hh	hk	hk	hk	hk	kk	hk	hk	hk	kk	hk	hk	kk	hh	hk	kk	hk	hk	hk	kk	kk	kk	hk	kk	hk	hh	hh	hk	kk	hk	hk	hh	hk	kk	kk	hk	kk	hk	hk	hk	hk	kk
LG11_HB_2192_s44h1	F_0996783_L5_44_1	LG11	<lmxll>	{0-}	(ll,lm)	ll	lm	ll	lm	ll	ll	lm	lm	ll	lm	lm	lm	lm	ll	lm	ll	lm	lm	lm	ll	lm	lm	lm	lm	lm	lm	ll	ll	ll	lm	lm	ll	ll	ll	lm	lm	lm	lm	lm	ll	ll	lm	ll	lm
LG11_HB_2192_s44h1	F_0996794_L5_44_1	LG11	<nnxnp>	{-1}	(nn,np)	np	nn	nn	nn	np	np	nn	np	np	nn	nn	np	nn	np	np	nn	nn	np	nn	np	nn	np	np	np	nn	np	np	nn	nn	nn	np	np	np	nn	nn	np	np	nn	np	np	np	nn	np	np
LG11_HB_2192_s44h1	F_0996804_L5_44_1	LG11	<lmxll>	{0-}	(ll,lm)	ll	lm	ll	lm	ll	ll	lm	lm	ll	lm	lm	lm	lm	ll	lm	ll	lm	lm	lm	ll	lm	lm	lm	lm	lm	lm	ll	ll	ll	lm	lm	ll	ll	ll	lm	lm	lm	lm	lm	ll	ll	lm	ll	lm
LG11_HB_2192_s44h1	F_0996812_L5_44_1	LG11	<lmxll>	{0-}	(ll,lm)	ll	lm	ll	lm	ll	ll	lm	lm	ll	lm	lm	lm	lm	ll	lm	ll	lm	lm	lm	ll	lm	lm	lm	lm	lm	lm	ll	ll	ll	lm	lm	ll	ll	ll	lm	lm	lm	lm	lm	ll	ll	lm	ll	lm
LG11_HB_222	F_0100539_L11_PA	LG11	<nnxnp>	{-0}	(nn,np)	nn	np	nn	np	nn	nn	np	nn	nn	np	np	nn	--	np	nn	np	nn	nn	nn	np	np	np	--	np	np	nn	np	np	nn	nn	nn	np	--	np	nn	--	np	--	nn	--	nn	np	nn	np
LG11_HB_222	R_35803279_L11_PA	LG11	<nnxnp>	{-0}	(nn,np)	nn	np	nn	np	nn	nn	np	nn	nn	np	np	nn	np	np	nn	np	nn	nn	nn	np	np	np	nn	np	np	nn	np	np	nn	nn	nn	np	nn	np	nn	np	np	np	nn	nn	nn	np	nn	np
LG11_HB_223	F_0100854_L11_PA	LG11	<lmxll>	{1-}	(ll,lm)	lm	ll	ll	ll	ll	lm	ll	ll	lm	ll	ll	ll	lm	lm	ll	lm	ll	lm	ll	ll	ll	ll	ll	lm	ll	lm	lm	ll	lm	lm	lm	--	ll	lm	ll	ll	lm	ll	ll	lm	ll	ll	lm	ll
LG11_HB_225	F_0102218_L11_PA	LG11	<nnxnp>	{-1}	(nn,np)	np	nn	np	nn	np	np	nn	np	np	nn	nn	np	nn	nn	np	nn	np	np	np	nn	nn	nn	np	nn	np	np	nn	nn	np	np	np	nn	np	nn	np	nn	nn	nn	np	np	np	nn	np	nn
LG11_HB_225	F_0102219_L11_PA	LG11	<nnxnp>	{-1}	(nn,np)	np	nn	np	nn	np	np	nn	np	np	nn	nn	np	nn	nn	np	nn	np	np	np	nn	nn	nn	np	nn	np	np	nn	nn	np	np	np	nn	np	nn	np	nn	nn	nn	np	np	np	nn	np	nn
LG11_HB_225	R_36931755_L11_PA	LG11	<nnxnp>	{-1}	(nn,np)	np	nn	np	nn	np	np	nn	np	np	nn	nn	np	nn	nn	np	nn	np	np	np	nn	nn	nn	np	nn	np	np	nn	nn	np	np	np	nn	np	nn	np	nn	nn	nn	np	np	np	nn	np	nn
LG11_HB_225	R_36934343_L11_PA	LG11	<nnxnp>	{-1}	(nn,np)	np	nn	np	nn	np	np	nn	np	np	nn	nn	np	nn	nn	np	nn	np	np	np	nn	nn	nn	np	nn	np	np	nn	nn	np	np	np	nn	np	nn	np	nn	nn	nn	np	np	np	nn	np	nn
LG11_HB_230	F_0104745_L11_PA	LG11	<nnxnp>	{-1}	(nn,np)	nn	nn	np	nn	np	np	nn	np	np	nn	nn	np	nn	nn	np	nn	np	np	np	nn	nn	nn	np	nn	np	np	nn	nn	nn	np	np	nn	np	nn	np	nn	nn	nn	np	np	np	nn	np	nn
LG11_HB_230	F_0104746_L11_PA	LG11	<nnxnp>	{-1}	(nn,np)	nn	nn	np	nn	np	np	nn	np	np	nn	nn	np	nn	nn	np	nn	np	np	np	nn	nn	nn	np	nn	np	np	nn	nn	nn	np	np	nn	np	nn	np	nn	nn	nn	np	np	np	nn	np	nn
LG11_HB_230	F_0104753_L11_PA	LG11	<nnxnp>	{-1}	(nn,np)	nn	nn	np	nn	np	np	nn	np	np	nn	nn	np	nn	nn	np	nn	np	np	np	nn	nn	nn	np	nn	np	np	nn	nn	nn	np	np	nn	np	nn	np	nn	nn	nn	np	np	np	nn	np	nn
LG11_HB_230	F_0104755_L11_PA	LG11	<nnxnp>	{-1}	(nn,np)	nn	nn	np	nn	np	np	nn	np	np	nn	nn	np	nn	nn	np	nn	np	np	np	nn	nn	nn	np	nn	np	np	nn	nn	nn	np	np	nn	np	nn	np	nn	nn	nn	np	np	np	nn	np	nn
LG11_HB_230	R_38697189_L11_PA	LG11	<nnxnp>	{-1}	(nn,np)	nn	nn	np	nn	np	np	nn	np	np	nn	nn	np	nn	nn	np	nn	np	np	np	nn	nn	nn	np	nn	np	np	nn	nn	nn	np	np	nn	np	nn	np	nn	nn	nn	np	np	np	nn	np	nn
LG11_HB_230.5	R_38742272_L11_PA	LG11	<nnxnp>	{-1}	(nn,np)	nn	nn	np	nn	np	np	nn	np	np	nn	nn	np	nn	nn	np	nn	np	np	np	nn	nn	nn	np	nn	np	np	nn	nn	nn	np	np	nn	np	nn	np	nn	nn	nn	np	np	np	nn	np	nn
LG11_HB_231	F_0105088_L11_PA	LG11	<nnxnp>	{-1}	(nn,np)	nn	nn	np	nn	np	np	nn	np	np	nn	nn	np	np	nn	np	nn	np	np	np	nn	nn	nn	np	nn	np	np	nn	nn	nn	np	np	nn	np	nn	np	nn	nn	nn	np	np	np	nn	np	nn
LG11_HB_231	F_0105104_L11_PA	LG11	<nnxnp>	{-1}	(nn,np)	nn	nn	np	nn	np	np	nn	np	np	nn	nn	np	np	nn	np	nn	np	np	np	nn	nn	nn	np	nn	np	np	nn	nn	nn	np	np	nn	np	nn	np	nn	nn	nn	np	np	np	nn	np	nn
LG11_HB_232	F_0105550_L11_PA	LG11	<nnxnp>	{-1}	(nn,np)	nn	nn	np	nn	np	np	nn	np	np	nn	nn	np	np	nn	np	nn	np	np	np	nn	nn	nn	np	nn	np	np	nn	nn	nn	np	np	nn	np	nn	np	nn	nn	nn	np	np	np	nn	np	nn
LG11_HB_232	F_0105555_L11_PA	LG11	<nnxnp>	{-1}	(nn,np)	nn	nn	np	nn	np	np	nn	np	np	nn	nn	np	np	nn	np	nn	np	np	np	nn	nn	nn	np	nn	np	np	nn	nn	nn	np	np	nn	np	nn	np	nn	nn	nn	np	np	np	nn	np	nn
LG11_HB_232	F_0105556_L11_PA	LG11	<nnxnp>	{-1}	(nn,np)	nn	nn	np	nn	np	np	nn	np	np	nn	nn	np	np	nn	np	nn	np	np	np	nn	nn	nn	np	nn	np	np	nn	nn	nn	np	np	nn	np	nn	np	nn	nn	nn	np	np	np	nn	np	nn
LG11_HB_232	R_39149329_L11_PA	LG11	<nnxnp>	{-1}	(nn,np)	nn	nn	np	nn	np	np	nn	np	np	nn	nn	np	np	nn	np	nn	np	np	np	nn	nn	nn	np	nn	np	np	nn	nn	nn	np	np	nn	np	nn	np	nn	nn	nn	np	np	np	nn	np	nn
R_39190659_L11_PA	R_39190659_L11_PA	LG11	<nnxnp>	{-1}	(nn,np)	nn	nn	np	nn	np	np	nn	np	np	nn	nn	np	np	nn	np	nn	np	np	np	nn	nn	nn	np	nn	np	np	nn	nn	nn	np	np	nn	np	nn	np	nn	nn	nn	np	np	np	nn	np	nn
LG11_HB_233	F_0106088_L11_PA	LG11	<nnxnp>	{-1}	(nn,np)	nn	nn	np	nn	np	np	nn	np	np	nn	nn	np	np	nn	np	nn	np	np	np	nn	nn	nn	np	nn	np	np	nn	nn	nn	np	np	nn	np	nn	np	nn	nn	nn	np	np	np	nn	np	nn
LG11_HB_233	F_0106099_L11_PA	LG11	<nnxnp>	{-1}	(nn,np)	nn	nn	np	nn	np	np	nn	np	np	nn	nn	np	np	nn	np	nn	np	np	np	nn	nn	nn	np	nn	np	np	nn	nn	nn	np	np	nn	np	nn	np	nn	nn	nn	np	np	np	nn	np	nn
LG11_HB_233	F_0106108_L11_PA	LG11	<nnxnp>	{-1}	(nn,np)	nn	nn	np	nn	np	np	nn	np	np	nn	nn	np	np	nn	np	nn	np	np	np	nn	nn	nn	np	nn	np	np	nn	nn	nn	np	np	nn	np	nn	np	nn	nn	nn	np	np	np	nn	np	nn
LG11_HB_233	F_0106112_L11_PA	LG11	<nnxnp>	{-1}	(nn,np)	nn	nn	np	nn	np	np	nn	np	np	nn	nn	np	np	nn	np	nn	np	np	np	nn	nn	nn	np	nn	np	np	nn	nn	nn	np	np	nn	np	nn	np	nn	nn	nn	np	np	np	nn	np	nn
LG11_HB_233	F_0106115_L11_PA	LG11	<nnxnp>	{-1}	(nn,np)	nn	nn	np	nn	np	np	nn	np	np	nn	nn	np	np	nn	np	nn	np	np	np	nn	nn	nn	np	nn	np	np	nn	nn	nn	np	np	nn	np	--	np	nn	nn	nn	np	np	np	nn	np	nn
LG11_HB_2337_s48h2	F_1055658_L11_48_2	LG11	<lmxll>	{1-}	(ll,lm)	lm	ll	lm	lm	lm	lm	ll	ll	lm	ll	ll	ll	ll	ll	lm	ll	ll	ll	lm	lm	ll	ll	lm	ll	ll	ll	lm	lm	lm	lm	ll	ll	lm	ll	ll	lm	ll	lm	ll	lm	lm	lm	ll	lm
LG11_HB_2337_s48h2	F_1055653_L11_48_2	LG11	<nnxnp>	{-1}	(nn,np)	nn	np	nn	nn	nn	np	nn	np	nn	np	nn	nn	nn	np	nn	np	nn	nn	nn	np	nn	np	np	np	nn	np	nn	nn	nn	nn	np	np	nn	np	nn	np	np	np	np	nn	nn	nn	np	np
LG11_HB_2338_s48h2	F_1055740_L11_48_2	LG11	<hkxhk>	{11}	(hh,hk,kk)	hk	hk	hk	hk	hk	kk	hh	hk	hk	hk	hh	hh	hh	hk	hk	hk	hh	hh	hk	kk	hh	hk	kk	hk	hh	hk	hk	hk	hk	hk	hk	hk	hk	hk	hh	kk	hk	kk	hk	hk	hk	hk	kk	kk
LG11_HB_2338_s48h2	F_1055746_L11_48_2	LG11	<hkxhk>	{00}	(hh,hk,kk)	hk	hk	hk	hk	hk	hh	kk	hk	hk	hk	kk	kk	kk	hk	hk	hk	kk	kk	hk	hh	kk	hk	hh	hk	kk	hk	hk	hk	hk	hk	hk	hk	hk	hk	kk	hh	hk	hh	hk	hk	hk	hk	hh	hh
LG11_HB_2338_s48h2	F_1055739_L11_48_2	LG11	<lmxll>	{0-}	(ll,lm)	ll	lm	ll	ll	ll	ll	lm	lm	ll	lm	lm	lm	lm	lm	ll	lm	lm	lm	ll	ll	lm	lm	ll	lm	lm	lm	ll	ll	ll	ll	lm	lm	ll	lm	lm	ll	lm	ll	lm	ll	ll	ll	ll	ll
LG11_HB_2338_s48h2	F_1055749_L11_48_2	LG11	<lmxll>	{1-}	(ll,lm)	lm	ll	lm	lm	lm	lm	ll	ll	lm	ll	ll	ll	ll	ll	lm	ll	ll	ll	lm	lm	ll	ll	lm	ll	ll	ll	lm	lm	lm	lm	ll	ll	lm	ll	ll	lm	ll	lm	ll	lm	lm	lm	lm	lm
LG11_HB_234	F_0106668_L11_PA	LG11	<nnxnp>	{-0}	(nn,np)	np	np	nn	np	nn	nn	np	nn	nn	np	np	nn	nn	np	nn	np	nn	np	nn	np	np	np	nn	np	nn	nn	np	np	np	nn	nn	np	nn	np	nn	np	np	np	nn	nn	nn	np	nn	np
LG11_HB_234	F_0106675_L11_PA	LG11	<nnxnp>	{-0}	(nn,np)	np	np	nn	np	nn	nn	np	nn	nn	np	np	nn	nn	np	nn	np	nn	np	nn	np	np	np	nn	np	nn	nn	np	np	np	nn	nn	np	nn	np	nn	np	np	np	nn	nn	nn	np	nn	np
LG11_HB_234	R_39786717_L11_PA	LG11	<nnxnp>	{-1}	(nn,np)	nn	nn	np	nn	np	np	nn	np	np	nn	nn	np	np	nn	np	nn	np	nn	np	nn	nn	nn	np	nn	np	np	nn	nn	nn	np	np	nn	np	nn	np	nn	nn	nn	np	np	np	nn	np	nn
LG11_HB_234.5	R_39914254_L11_PA	LG11	<nnxnp>	{-1}	(nn,np)	nn	nn	np	nn	np	np	nn	np	np	nn	nn	np	np	nn	np	nn	np	nn	np	nn	nn	nn	np	nn	np	np	nn	nn	nn	np	np	nn	np	nn	np	nn	nn	nn	np	np	np	nn	np	nn
LG11_HB_234.5	R_39914390_L11_PA	LG11	<nnxnp>	{-1}	(nn,np)	nn	nn	np	nn	np	np	nn	np	np	nn	nn	np	np	nn	np	nn	np	nn	np	nn	nn	nn	np	nn	np	np	nn	nn	nn	np	np	nn	np	nn	np	nn	nn	nn	np	np	np	nn	np	nn
LG11_HB_2340_s51h2	F_1056410_L11_51_2	LG11	<nnxnp>	{-0}	(nn,np)	nn	np	np	np	nn	nn	np	nn	np	nn	np	nn	np	nn	np	nn	np	nn	np	nn	np	nn	nn	nn	np	nn	nn	np	np	np	nn	nn	np	nn	np	nn	nn	nn	nn	np	np	np	nn	nn
LG11_HB_2340.5_s51h2	R_8427560_L11_51_2	LG11	<nnxnp>	{-1}	(nn,np)	np	nn	nn	nn	np	np	nn	np	nn	np	nn	np	nn	np	nn	np	nn	np	nn	np	nn	np	np	np	nn	np	np	nn	nn	nn	np	np	np	np	nn	np	np	nn	np	nn	np	nn	np	np
LG11_HB_2342_s53h2	F_1056718_L11_53_2	LG11	<nnxnp>	{-0}	(nn,np)	nn	np	np	np	nn	nn	np	nn	np	np	np	nn	np	nn	np	np	np	nn	np	nn	np	nn	nn	nn	np	nn	nn	np	np	np	nn	nn	nn	nn	np	nn	nn	np	nn	np	nn	np	nn	nn
LG11_HB_2342_s53h2	F_1056726_L11_53_2	LG11	<nnxnp>	{-0}	(nn,np)	nn	np	np	np	nn	nn	np	nn	np	np	np	nn	np	nn	np	np	np	nn	np	nn	np	nn	nn	nn	np	nn	nn	np	np	np	nn	nn	nn	nn	np	nn	nn	np	nn	np	nn	np	nn	nn
LG11_HB_2343_s53h2	F_1056905_L11_53_2	LG11	<nnxnp>	{-1}	(nn,np)	np	nn	nn	nn	np	np	nn	np	nn	nn	nn	np	nn	np	nn	nn	nn	np	nn	np	nn	np	np	np	nn	np	np	nn	nn	nn	np	np	np	np	nn	np	np	nn	np	np	np	nn	np	np
LG11_HB_2343_s53h2	F_1056909_L11_53_2	LG11	<lmxll>	{1-}	(ll,lm)	lm	ll	lm	ll	lm	lm	ll	ll	lm	ll	ll	ll	ll	ll	lm	ll	ll	ll	ll	lm	ll	ll	ll	ll	ll	ll	lm	lm	lm	ll	ll	lm	lm	lm	ll	ll	ll	lm	ll	lm	lm	lm	lm	lm
LG11_HB_2344_s53h2	F_1056990_L11_53_2	LG11	<lmxll>	{0-}	(ll,lm)	ll	lm	ll	lm	ll	ll	lm	lm	ll	lm	lm	lm	lm	lm	ll	lm	lm	lm	lm	ll	lm	lm	lm	lm	lm	lm	ll	ll	ll	lm	lm	ll	ll	ll	lm	lm	lm	ll	lm	ll	ll	ll	ll	ll
LG11_HB_2344_s53h2	F_1056992_L11_53_2	LG11	<hkxhk>	{00}	(hh,hk,kk)	hh	kk	hk	kk	hh	hh	kk	hk	hk	kk	kk	hk	kk	hk	hk	kk	kk	hk	kk	hh	kk	hk	hk	hk	kk	hk	hh	hk	hk	kk	hk	hh	hh	hk	kk	hk	hk	hk	hk	hh	hh	hk	hh	hh
LG11_HB_2344_s53h2	F_1057003_L11_53_2	LG11	<hkxhk>	{00}	(hh,hk,kk)	hh	kk	hk	kk	hh	hh	kk	hk	hk	kk	kk	hk	kk	hk	hk	kk	kk	hk	kk	hh	kk	hk	hk	hk	kk	hk	hh	hk	hk	kk	hk	hh	hh	hk	kk	hk	hk	hk	hk	hh	hh	hk	hh	hh
LG11_HB_2344_s53h2	F_1057023_L11_53_2	LG11	<hkxhk>	{00}	(hh,hk,kk)	hh	kk	hk	kk	hh	hh	kk	hk	hk	kk	kk	hk	kk	hk	hk	kk	kk	hk	kk	hh	kk	hk	hk	hk	kk	hk	hh	hk	hk	kk	hk	hh	hh	hk	kk	hk	hk	hk	hk	hh	hh	hk	hh	hh
LG11_HB_2344_s53h2	F_1057011_L11_53_2	LG11	<nnxnp>	{-0}	(nn,np)	nn	np	np	np	nn	nn	np	nn	np	np	np	nn	np	nn	np	np	np	nn	np	nn	np	nn	nn	nn	np	nn	nn	np	np	np	nn	nn	nn	np	np	nn	nn	np	nn	nn	nn	np	nn	nn
LG11_HB_2344_s53h2	F_1057021_L11_53_2	LG11	<nnxnp>	{-0}	(nn,np)	nn	np	np	np	nn	nn	np	nn	np	np	np	nn	np	nn	np	np	np	nn	np	nn	np	nn	nn	nn	np	nn	nn	np	np	np	nn	nn	nn	np	np	nn	nn	np	nn	nn	nn	np	nn	nn
F_1058256_L11_59_2	F_1058256_L11_59_2	LG11	<lmxll>	{0-}	(ll,lm)	ll	lm	ll	lm	lm	ll	lm	lm	ll	lm	lm	lm	lm	ll	lm	ll	lm	ll	lm	ll	lm	lm	lm	lm	lm	ll	ll	ll	ll	ll	lm	ll	ll	ll	lm	lm	lm	lm	lm	ll	lm	lm	ll	lm
LG11_HB_235	GD_00182_L11_PA	LG11	<nnxnp>	{-0}	(nn,np)	np	np	nn	np	nn	nn	np	nn	nn	np	np	nn	nn	np	nn	np	nn	np	nn	np	np	np	nn	np	nn	nn	np	np	np	nn	nn	np	nn	np	nn	np	np	np	nn	nn	nn	np	nn	np
LG11_HB_235	R_40016890_L11_PA	LG11	<nnxnp>	{-1}	(nn,np)	nn	nn	np	nn	np	np	nn	np	np	nn	nn	np	np	nn	np	nn	np	nn	np	nn	nn	nn	np	nn	np	np	nn	nn	nn	np	np	nn	np	nn	np	nn	nn	nn	np	np	np	nn	np	nn
LG11_HB_235.5	R_40045235_L11_PA	LG11	<nnxnp>	{-1}	(nn,np)	nn	nn	np	nn	np	np	nn	np	np	nn	nn	np	np	nn	np	nn	np	nn	np	nn	nn	nn	np	nn	np	np	nn	nn	nn	np	np	nn	np	nn	np	nn	nn	nn	np	np	np	nn	np	nn
LG11_HB_2408_s87h2	F_1072866_L15_87_2	LG11	<nnxnp>	{-0}	(nn,np)	nn	np	np	np	nn	nn	np	nn	nn	np	np	nn	np	np	nn	np	np	nn	nn	nn	np	nn	nn	nn	np	nn	nn	np	np	np	nn	np	nn	np	nn	np	np	np	nn	nn	nn	np	nn	nn
LG11_HB_2408_s87h2	F_1072869_L15_87_2	LG11	<nnxnp>	{-1}	(nn,np)	np	nn	nn	nn	np	np	nn	np	np	nn	nn	np	nn	nn	np	nn	nn	np	np	np	nn	np	np	np	nn	np	np	nn	nn	nn	np	nn	np	nn	np	nn	nn	nn	np	np	np	nn	np	np
LG11_HB_2408_s87h2	F_1072883_L15_87_2	LG11	<nnxnp>	{-0}	(nn,np)	nn	np	np	np	nn	nn	np	nn	nn	np	np	nn	np	np	nn	np	np	nn	nn	nn	np	nn	nn	nn	np	nn	nn	np	np	np	nn	np	nn	np	nn	np	np	np	nn	nn	nn	np	nn	nn
LG11_HB_245	F_0111925_L12_PA	LG11	<nnxnp>	{-0}	(nn,np)	nn	np	np	np	nn	nn	np	nn	nn	np	np	nn	np	nn	nn	np	np	nn	np	nn	np	nn	nn	nn	np	nn	nn	np	np	np	nn	nn	nn	np	nn	nn	nn	np	nn	nn	nn	np	nn	nn
LG11_HB_245	F_0111922_L12_PA	LG11	<lmxll>	{0-}	(ll,lm)	ll	lm	ll	lm	ll	ll	lm	lm	ll	lm	lm	lm	lm	ll	lm	ll	lm	lm	lm	ll	lm	lm	lm	lm	lm	lm	ll	ll	ll	lm	lm	ll	ll	ll	lm	lm	lm	lm	lm	ll	lm	lm	ll	lm
LG11_HB_245	F_0111924_L12_PA	LG11	<lmxll>	{0-}	(ll,lm)	ll	lm	ll	lm	ll	ll	lm	lm	ll	lm	lm	lm	lm	ll	lm	ll	lm	lm	lm	ll	lm	lm	lm	lm	lm	lm	ll	ll	ll	lm	lm	ll	ll	ll	lm	lm	lm	lm	lm	ll	lm	lm	ll	lm
LG11_HB_2464_s50h2	F_1085951_L2_50_2	LG11	<lmxll>	{0-}	(ll,lm)	ll	lm	ll	lm	ll	ll	lm	lm	ll	lm	lm	lm	lm	ll	lm	ll	lm	ll	lm	ll	lm	lm	lm	lm	lm	lm	ll	ll	ll	lm	lm	ll	ll	ll	lm	lm	lm	lm	lm	ll	lm	lm	ll	lm
LG11_HB_2464_s50h2	F_1085936_L2_50_2	LG11	<nnxnp>	{-1}	(nn,np)	np	nn	nn	nn	np	np	nn	np	np	nn	nn	np	nn	nn	np	nn	nn	np	np	np	nn	np	np	np	nn	np	np	nn	nn	nn	np	nn	np	nn	np	np	np	nn	np	np	np	nn	np	np
LG11_HB_2464_s50h2	F_1085938_L2_50_2	LG11	<nnxnp>	{-0}	(nn,np)	nn	np	np	np	nn	nn	np	nn	nn	np	np	nn	np	np	nn	np	np	nn	nn	nn	np	nn	nn	nn	np	nn	nn	np	np	np	nn	np	nn	np	nn	nn	nn	np	nn	nn	nn	np	nn	nn
LG11_HB_2507_s48h2	F_1096672_L6_48_2	LG11	<lmxll>	{0-}	(ll,lm)	--	lm	ll	lm	ll	ll	lm	lm	ll	lm	lm	lm	lm	lm	ll	lm	lm	lm	lm	ll	lm	lm	lm	lm	lm	lm	ll	ll	ll	--	lm	lm	ll	--	lm	lm	lm	ll	lm	ll	--	--	ll	ll
LG11_HB_2507_s48h2	F_1096674_L6_48_2	LG11	<lmxll>	{0-}	(ll,lm)	ll	lm	ll	lm	ll	ll	lm	lm	ll	lm	lm	lm	lm	lm	ll	lm	lm	lm	lm	ll	lm	lm	lm	lm	lm	lm	ll	ll	ll	lm	lm	lm	ll	lm	lm	lm	lm	ll	lm	ll	ll	ll	ll	ll
LG11_HB_2544_s39h2	F_1104688_L9_39_2	LG11	<lmxll>	{1-}	(ll,lm)	lm	ll	lm	ll	lm	lm	ll	ll	lm	ll	ll	ll	ll	lm	ll	lm	ll	ll	ll	lm	ll	ll	ll	ll	ll	ll	lm	lm	lm	ll	ll	lm	lm	lm	ll	ll	ll	ll	ll	lm	lm	ll	lm	ll
LG11_HB_2544_s39h2	F_1104685_L9_39_2	LG11	<nnxnp>	{-0}	(nn,np)	nn	np	np	np	nn	nn	np	nn	nn	np	np	nn	np	nn	nn	np	np	nn	np	nn	np	nn	nn	nn	np	nn	nn	np	np	np	nn	nn	nn	np	nn	nn	nn	np	nn	nn	nn	np	nn	nn
LG11_HB_2544_s39h2	F_1104698_L9_39_2	LG11	<nnxnp>	{-0}	(nn,np)	nn	np	--	np	nn	nn	np	nn	nn	np	np	nn	np	nn	nn	--	np	nn	np	nn	np	nn	nn	nn	np	nn	nn	--	--	np	nn	nn	nn	--	nn	nn	nn	np	nn	nn	--	np	nn	nn
R_557285_L11_PA	R_557285_L11_PA	LG11	<lmxll>	{0-}	(ll,lm)	ll	lm	ll	ll	ll	ll	lm	lm	ll	lm	lm	lm	lm	lm	ll	lm	lm	lm	ll	ll	lm	lm	ll	lm	lm	lm	ll	ll	ll	ll	lm	lm	ll	lm	lm	ll	lm	ll	lm	ll	ll	ll	lm	ll
F_1108100_L11_65_3	F_1108100_L11_65_3	LG11	<nnxnp>	{-1}	(nn,np)	np	nn	nn	nn	np	np	nn	np	nn	np	nn	np	nn	np	nn	np	nn	np	nn	np	nn	np	np	np	nn	np	np	nn	nn	nn	np	np	np	np	nn	np	np	nn	np	nn	nn	nn	np	np
LG11_HB_2577_s72h3	F_1108488_L11_72_3	LG11	<nnxnp>	{-1}	(nn,np)	np	nn	np	nn	np	np	nn	np	np	nn	nn	np	nn	nn	np	nn	np	np	np	np	nn	np	np	nn	nn	np	nn	nn	nn	np	np	nn	np	nn	np	nn	nn	nn	np	np	np	nn	np	np
LG11_HB_2577_s72h3	F_1108492_L11_72_3	LG11	<nnxnp>	{-1}	(nn,np)	np	nn	np	nn	np	np	nn	np	np	nn	nn	np	nn	nn	np	nn	np	np	np	np	nn	np	np	nn	nn	np	nn	nn	nn	np	np	nn	np	nn	np	nn	nn	nn	np	np	np	nn	np	np
LG11_HB_2577_s72h3	F_1108494_L11_72_3	LG11	<nnxnp>	{-1}	(nn,np)	np	nn	np	nn	np	np	nn	np	np	nn	nn	np	nn	nn	np	nn	np	np	np	np	nn	np	np	nn	nn	np	nn	nn	nn	np	np	nn	np	nn	np	nn	nn	nn	np	np	np	nn	np	np
LG11_HB_2577_s72h3	F_1108495_L11_72_3	LG11	<nnxnp>	{-1}	(nn,np)	np	nn	np	nn	np	np	nn	np	np	nn	nn	np	nn	nn	np	nn	np	np	np	np	nn	np	np	nn	nn	np	nn	nn	nn	np	np	nn	np	nn	np	nn	nn	nn	np	np	np	nn	np	np
LG11_HB_2577_s72h3	F_1108506_L11_72_3	LG11	<nnxnp>	{-1}	(nn,np)	np	nn	np	nn	np	np	nn	np	np	nn	nn	np	nn	nn	np	nn	np	np	np	np	nn	np	np	nn	nn	np	nn	nn	nn	np	np	nn	np	nn	np	nn	nn	nn	np	np	np	nn	np	np
GD_00212_L11_58_1	GD_00212_L11_58_1	LG11	<nnxnp>	{-1}	(nn,np)	np	nn	nn	nn	np	np	nn	np	np	nn	nn	np	nn	nn	np	nn	nn	np	np	np	nn	np	np	np	nn	np	np	nn	nn	nn	np	nn	np	nn	np	nn	nn	nn	np	np	np	nn	np	np
LG11_HB_3128_s29h1	R_6494081_L11_29_1	LG11	<nnxnp>	{-1}	(nn,np)	np	np	nn	nn	nn	np	nn	np	nn	np	nn	np	nn	np	nn	np	nn	np	nn	np	nn	np	np	np	nn	np	np	nn	nn	nn	np	np	nn	np	nn	np	np	np	np	nn	nn	nn	np	np
GD_01713_L11_PA	GD_01713_L11_PA	LG11	<nnxnp>	{-0}	(nn,np)	nn	nn	np	np	np	nn	np	nn	np	nn	np	nn	np	nn	np	nn	np	nn	np	nn	np	nn	nn	nn	np	nn	nn	np	np	np	nn	nn	np	nn	np	nn	nn	nn	nn	np	np	np	nn	nn
LG11_HB_3138	R_6372814_L11_PA	LG11	<lmxll>	{1-}	(ll,lm)	lm	ll	lm	ll	lm	lm	ll	ll	lm	ll	ll	ll	ll	ll	lm	ll	ll	ll	ll	lm	ll	ll	lm	ll	ll	ll	lm	lm	lm	lm	ll	ll	lm	ll	ll	ll	ll	lm	ll	lm	lm	lm	lm	lm
LG11_HB_3138	R_6372887_L11_PA	LG11	<lmxll>	{1-}	(ll,lm)	lm	ll	lm	ll	lm	lm	ll	ll	lm	ll	ll	ll	ll	ll	lm	ll	ll	ll	ll	lm	ll	ll	lm	ll	ll	ll	lm	lm	lm	lm	ll	ll	lm	ll	ll	ll	ll	lm	ll	lm	lm	lm	lm	lm
LG11_HB_3138	R_6372895_L11_PA	LG11	<lmxll>	{1-}	(ll,lm)	lm	ll	lm	ll	lm	lm	ll	ll	lm	ll	ll	ll	ll	ll	lm	ll	ll	ll	ll	lm	ll	ll	lm	ll	ll	ll	lm	lm	lm	lm	ll	ll	lm	ll	ll	ll	ll	lm	ll	lm	lm	lm	lm	lm
LG11_HB_3138.5	R_6704249_L11_PA	LG11	<nnxnp>	{-1}	(nn,np)	np	np	nn	nn	nn	np	nn	np	nn	np	nn	np	nn	np	nn	np	nn	np	nn	np	nn	np	np	np	nn	np	np	nn	nn	nn	np	np	nn	np	nn	np	np	np	np	nn	nn	nn	np	np
R_38347479_L11_PA	R_38347479_L11_PA	LG11	<hkxhk>	{00}	(hh,hk,kk)	hk	kk	hk	kk	hk	hh	kk	hk	hh	kk	kk	hk	hk	hk	hk	hk	hk	hh	hk	kk	kk	hk	hk	hk	hk	hh	hk	kk	hk	hh	hh	hk	hk	hk	hk	kk	hk	kk	hk	hh	hk	kk	hh	kk
R_38694306_L11_PA	R_38694306_L11_PA	LG11	<nnxnp>	{-1}	(nn,np)	nn	nn	np	nn	np	np	nn	np	np	nn	nn	np	nn	nn	np	nn	np	np	np	nn	nn	nn	np	nn	np	np	nn	nn	nn	np	np	nn	np	nn	np	nn	nn	nn	np	np	np	nn	np	nn
LG11_HB_3182	R_35840087_L11_PA	LG11	<nnxnp>	{-0}	(nn,np)	nn	np	nn	np	nn	nn	np	nn	nn	np	np	nn	np	np	nn	np	nn	nn	nn	np	np	np	nn	np	np	nn	np	np	nn	nn	nn	np	nn	np	nn	np	np	np	nn	nn	nn	np	nn	np
LG11_HB_3182	R_35850734_L11_PA	LG11	<nnxnp>	{-0}	(nn,np)	nn	np	nn	np	nn	nn	np	nn	nn	np	np	nn	np	np	nn	np	nn	nn	nn	np	np	np	nn	np	np	nn	np	np	nn	nn	nn	np	nn	np	nn	np	np	np	nn	nn	nn	np	nn	np
LG11_HB_3182	R_35859098_L11_PA	LG11	<nnxnp>	{-0}	(nn,np)	nn	np	nn	np	nn	nn	np	nn	nn	np	np	nn	np	np	nn	np	nn	nn	nn	np	np	np	nn	np	np	nn	np	np	nn	nn	nn	np	nn	np	nn	np	np	np	nn	nn	nn	np	nn	np
LG11_HB_426	F_0193332_L13_PA	LG11	<lmxll>	{0-}	(ll,lm)	ll	lm	ll	lm	ll	ll	lm	lm	ll	lm	lm	lm	lm	ll	lm	ll	lm	lm	lm	ll	lm	lm	lm	lm	lm	lm	ll	ll	ll	lm	lm	ll	ll	ll	lm	lm	lm	lm	lm	ll	ll	ll	ll	ll
LG11_HB_426	F_0193335_L13_PA	LG11	<lmxll>	{0-}	(ll,lm)	ll	lm	ll	lm	ll	ll	lm	lm	ll	lm	lm	lm	lm	ll	lm	ll	lm	lm	lm	ll	lm	lm	lm	lm	lm	lm	ll	ll	ll	lm	lm	ll	ll	ll	lm	lm	lm	lm	lm	ll	ll	ll	ll	ll
LG11_HB_477	F_0216929_L14_PA	LG11	<lmxll>	{1-}	(ll,lm)	lm	ll	ll	ll	ll	lm	ll	ll	lm	ll	ll	ll	ll	lm	ll	lm	ll	lm	ll	ll	ll	ll	ll	lm	ll	lm	lm	ll	lm	lm	lm	lm	ll	lm	ll	ll	lm	ll	ll	lm	ll	ll	lm	ll
LG11_HB_477	F_0216949_L14_PA	LG11	<lmxll>	{0-}	(ll,lm)	ll	lm	lm	lm	lm	ll	lm	lm	ll	lm	lm	lm	lm	ll	lm	ll	lm	ll	lm	lm	lm	lm	lm	ll	lm	ll	ll	lm	ll	ll	ll	ll	lm	ll	lm	lm	ll	lm	lm	ll	lm	lm	ll	lm
LG11_HB_496	F_0226670_L14_PA	LG11	<lmxll>	{1-}	(ll,lm)	lm	ll	lm	ll	ll	lm	ll	ll	lm	ll	ll	ll	ll	lm	ll	lm	--	lm	ll	lm	ll	ll	ll	ll	ll	lm	lm	lm	lm	lm	ll	lm	lm	lm	ll	ll	ll	ll	ll	lm	ll	ll	lm	ll
LG11_HB_543	F_0248611_L14_PA	LG11	<lmxll>	{0-}	(ll,lm)	ll	lm	ll	ll	ll	ll	lm	lm	ll	lm	lm	lm	lm	lm	ll	lm	lm	lm	ll	ll	lm	lm	ll	lm	lm	lm	ll	ll	ll	ll	lm	lm	ll	lm	lm	ll	lm	ll	lm	ll	ll	ll	ll	ll
LG11_HB_543	F_0248609_L14_PA	LG11	<nnxnp>	{-1}	(nn,np)	nn	np	nn	nn	nn	np	nn	np	nn	np	nn	np	nn	np	nn	np	nn	nn	nn	np	nn	np	np	np	nn	np	nn	nn	nn	nn	np	np	nn	np	nn	np	np	np	np	nn	nn	nn	np	np
LG11_HB_543	F_0248620_L14_PA	LG11	<nnxnp>	{-1}	(nn,np)	nn	np	nn	nn	nn	np	nn	np	nn	np	nn	np	nn	np	nn	np	nn	nn	nn	np	nn	np	np	np	nn	np	nn	nn	nn	nn	np	np	nn	np	nn	np	np	np	np	nn	nn	nn	np	np
LG11_HB_619	F_0288672_L15_PA	LG11	<lmxll>	{0-}	(ll,lm)	ll	lm	ll	lm	ll	ll	lm	lm	ll	lm	lm	lm	lm	ll	lm	ll	lm	ll	lm	ll	lm	lm	lm	lm	lm	lm	ll	ll	ll	lm	lm	ll	ll	ll	lm	lm	lm	lm	lm	ll	lm	lm	ll	lm
LG11_HB_650	F_0304716_L15_PA	LG11	<nnxnp>	{-1}	(nn,np)	nn	np	nn	nn	nn	np	nn	np	nn	np	nn	np	nn	np	nn	np	nn	nn	nn	np	nn	np	np	np	nn	np	nn	nn	nn	nn	np	np	nn	np	nn	np	np	np	np	nn	nn	nn	np	np
LG11_HB_650	F_0304729_L15_PA	LG11	<nnxnp>	{-1}	(nn,np)	nn	np	nn	nn	nn	np	nn	np	nn	np	nn	np	nn	np	nn	np	nn	nn	nn	np	nn	np	np	np	nn	np	nn	nn	nn	nn	np	np	nn	np	nn	np	np	np	np	nn	nn	nn	np	np
LG11_HB_650	F_0304732_L15_PA	LG11	<nnxnp>	{-1}	(nn,np)	nn	np	nn	nn	nn	np	nn	np	nn	np	nn	np	nn	np	nn	np	nn	nn	nn	np	nn	np	np	np	nn	np	nn	nn	nn	nn	np	np	nn	np	nn	np	np	np	np	nn	nn	nn	np	np
LG11_HB_650	F_0304737_L15_PA	LG11	<nnxnp>	{-1}	(nn,np)	nn	np	nn	nn	nn	np	nn	np	nn	np	nn	np	nn	np	nn	np	nn	nn	nn	np	nn	np	np	np	nn	np	nn	nn	nn	nn	np	np	nn	np	nn	np	np	np	np	nn	nn	nn	np	np
LG11_HB_651	F_0305355_L15_PA	LG11	<lmxll>	{0-}	(ll,lm)	ll	lm	ll	ll	ll	ll	lm	lm	ll	lm	lm	lm	lm	lm	ll	lm	lm	lm	ll	ll	lm	lm	ll	lm	lm	lm	ll	ll	ll	ll	lm	lm	ll	lm	lm	ll	lm	ll	lm	ll	ll	ll	ll	ll
F_0308692_L15_PA	F_0308692_L15_PA	LG11	<lmxll>	{1-}	(ll,lm)	lm	ll	lm	ll	lm	lm	ll	ll	lm	ll	ll	ll	ll	lm	ll	lm	ll	ll	ll	lm	ll	ll	ll	ll	ll	ll	lm	lm	lm	ll	ll	lm	lm	lm	ll	ll	ll	ll	ll	lm	lm	ll	lm	ll
LG12_HB_1166	F_0543510_L3_PA	LG12	<nnxnp>	{-1}	(nn,np)	nn	np	nn	nn	np	np	np	np	nn	np	nn	np	np	np	nn	nn	nn	np	nn	nn	nn	np	nn	nn	nn	np	nn	np	nn	np	nn	nn	nn	nn	np	np	np	nn	np	np	np	nn	nn	nn
LG12_HB_1166	F_0543540_L3_PA	LG12	<nnxnp>	{-1}	(nn,np)	nn	np	nn	nn	np	np	np	np	nn	np	nn	np	np	np	nn	nn	nn	np	nn	nn	nn	np	nn	nn	nn	np	nn	np	nn	np	nn	nn	nn	nn	np	np	np	nn	np	np	np	nn	nn	nn
LG12_HB_1166	F_0543517_L3_PA	LG12	<lmxll>	{1-}	(ll,lm)	lm	lm	ll	lm	ll	lm	ll	lm	ll	lm	ll	lm	lm	lm	lm	ll	lm	ll	lm	ll	lm	ll	lm	ll	ll	ll	lm	lm	ll	lm	lm	ll	ll	lm	ll	lm	lm	lm	ll	ll	lm	ll	ll	ll
LG12_HB_1166	F_0543523_L3_PA	LG12	<lmxll>	{1-}	(ll,lm)	lm	lm	ll	lm	ll	lm	ll	lm	ll	lm	ll	lm	lm	lm	lm	ll	lm	ll	lm	ll	lm	ll	lm	ll	ll	ll	lm	lm	ll	lm	lm	ll	ll	lm	ll	lm	lm	lm	ll	ll	lm	ll	ll	ll
LG12_HB_1166	F_0543536_L3_PA	LG12	<lmxll>	{1-}	(ll,lm)	lm	lm	ll	lm	ll	lm	ll	lm	ll	lm	ll	lm	lm	lm	lm	ll	lm	ll	lm	ll	lm	ll	lm	ll	ll	ll	lm	lm	ll	lm	lm	ll	ll	lm	ll	lm	lm	lm	ll	ll	lm	ll	ll	ll
LG12_HB_1170	F_0546096_L3_PA	LG12	<nnxnp>	{-1}	(nn,np)	nn	np	nn	np	np	nn	np	np	nn	nn	nn	np	nn	np	nn	nn	nn	np	nn	nn	nn	np	nn	np	nn	np	nn	np	nn	np	nn	nn	nn	np	np	np	np	nn	np	np	np	nn	nn	nn
F_0617866_L5_PA	F_0617866_L5_PA	LG12	<lmxll>	{0-}	(ll,lm)	ll	ll	lm	ll	lm	ll	lm	ll	lm	ll	lm	lm	ll	ll	ll	ll	ll	lm	ll	lm	ll	lm	ll	lm	lm	lm	ll	ll	lm	ll	ll	lm	lm	ll	lm	ll	ll	ll	lm	lm	ll	lm	lm	lm
LG12_HB_1342	F_0634978_L5_PA	LG12	<lmxll>	{1-}	(ll,lm)	lm	lm	ll	lm	ll	lm	ll	lm	ll	lm	ll	lm	lm	lm	lm	ll	lm	ll	lm	ll	lm	ll	lm	ll	ll	ll	lm	lm	ll	lm	lm	ll	ll	lm	ll	lm	lm	lm	ll	lm	lm	ll	ll	ll
LG12_HB_1342	F_0635020_L5_PA	LG12	<lmxll>	{1-}	(ll,lm)	lm	lm	ll	lm	ll	lm	ll	lm	ll	lm	ll	lm	lm	lm	lm	ll	lm	ll	lm	ll	lm	ll	lm	ll	ll	ll	lm	lm	ll	lm	lm	ll	ll	lm	ll	lm	lm	lm	ll	lm	lm	ll	ll	ll
LG12_HB_1342	F_0635022_L5_PA	LG12	<lmxll>	{1-}	(ll,lm)	lm	lm	ll	lm	ll	lm	ll	lm	ll	lm	ll	lm	lm	lm	lm	ll	lm	ll	lm	ll	lm	ll	lm	ll	ll	ll	lm	lm	ll	lm	lm	ll	ll	lm	ll	lm	lm	lm	ll	lm	lm	ll	ll	ll
LG12_HB_1343	F_0635633_L5_PA	LG12	<lmxll>	{1-}	(ll,lm)	lm	lm	ll	lm	ll	lm	ll	lm	ll	lm	ll	lm	lm	lm	lm	ll	lm	ll	lm	ll	lm	ll	lm	ll	ll	ll	lm	lm	ll	lm	lm	ll	ll	lm	ll	lm	lm	lm	ll	ll	lm	ll	ll	ll
LG12_HB_1343	F_0635664_L5_PA	LG12	<lmxll>	{1-}	(ll,lm)	lm	lm	ll	lm	ll	lm	ll	lm	ll	lm	ll	lm	lm	lm	lm	ll	lm	ll	lm	ll	lm	ll	lm	ll	ll	ll	lm	lm	ll	lm	lm	ll	ll	lm	ll	lm	lm	lm	ll	ll	lm	ll	ll	ll
LG12_HB_1343	F_0635667_L5_PA	LG12	<lmxll>	{1-}	(ll,lm)	lm	lm	ll	lm	ll	lm	ll	lm	ll	lm	ll	lm	lm	lm	lm	ll	lm	ll	lm	ll	lm	ll	lm	ll	ll	ll	lm	lm	ll	lm	lm	ll	ll	lm	ll	lm	lm	lm	ll	ll	lm	ll	ll	ll
LG12_HB_1343	F_0635668_L5_PA	LG12	<lmxll>	{1-}	(ll,lm)	lm	lm	ll	lm	ll	lm	ll	lm	ll	lm	ll	lm	lm	lm	lm	ll	lm	ll	lm	ll	lm	ll	lm	ll	ll	ll	lm	lm	ll	lm	lm	ll	ll	lm	ll	lm	lm	lm	ll	ll	lm	ll	ll	ll
LG12_HB_1583	F_0742392_L8_PA	LG12	<lmxll>	{1-}	(ll,lm)	lm	lm	ll	lm	ll	lm	ll	lm	ll	lm	ll	lm	lm	lm	lm	ll	lm	ll	lm	ll	lm	ll	lm	ll	ll	ll	lm	lm	ll	lm	lm	ll	ll	lm	ll	lm	lm	lm	ll	ll	lm	ll	ll	ll
LG12_HB_1583	F_0742396_L8_PA	LG12	<lmxll>	{1-}	(ll,lm)	lm	lm	ll	lm	ll	lm	ll	lm	ll	lm	ll	lm	lm	lm	lm	ll	lm	ll	lm	ll	lm	ll	lm	ll	ll	ll	lm	lm	ll	lm	lm	ll	ll	lm	ll	lm	lm	lm	ll	ll	lm	ll	ll	ll
LG12_HB_1677	F_0789346_L9_PA	LG12	<nnxnp>	{-0}	(nn,np)	np	np	np	np	nn	nn	nn	nn	np	nn	np	nn	nn	nn	np	np	np	np	np	np	np	nn	np	np	np	nn	np	nn	np	nn	np	np	np	np	nn	nn	nn	np	nn	np	np	np	np	np
LG12_HB_1677	F_0789349_L9_PA	LG12	<nnxnp>	{-0}	(nn,np)	np	np	np	np	nn	nn	nn	nn	np	nn	np	nn	nn	nn	np	np	np	np	np	np	np	nn	np	np	np	nn	np	nn	np	nn	np	np	np	np	nn	nn	nn	np	nn	np	np	np	np	np
LG12_HB_1677	F_0789350_L9_PA	LG12	<nnxnp>	{-0}	(nn,np)	np	np	np	np	nn	nn	nn	nn	np	nn	np	nn	nn	nn	np	np	np	np	np	np	np	nn	np	np	np	nn	np	nn	np	nn	np	np	np	np	nn	nn	nn	np	nn	np	np	np	np	np
LG12_HB_1677	F_0789370_L9_PA	LG12	<nnxnp>	{-0}	(nn,np)	np	np	np	np	nn	nn	nn	nn	np	nn	np	nn	nn	nn	np	np	np	np	np	np	np	nn	np	np	np	nn	np	nn	np	nn	np	np	np	np	nn	nn	nn	np	nn	np	np	np	np	np
LG12_HB_1677	F_0789387_L9_PA	LG12	<nnxnp>	{-0}	(nn,np)	np	np	np	np	nn	nn	nn	nn	np	nn	np	nn	nn	nn	np	np	np	np	np	np	np	nn	np	np	np	nn	np	nn	np	nn	np	np	np	np	nn	nn	nn	np	nn	np	np	np	np	np
LG12_HB_1813_s47h1	F_0853221_L11_47_1	LG12	<nnxnp>	{-1}	(nn,np)	nn	np	nn	nn	np	np	np	np	nn	np	nn	np	np	np	nn	nn	nn	np	nn	nn	nn	np	nn	nn	nn	np	nn	np	nn	np	nn	nn	nn	nn	np	np	np	nn	np	np	np	nn	nn	nn
LG12_HB_1813_s47h1	F_0853225_L11_47_1	LG12	<lmxll>	{1-}	(ll,lm)	lm	lm	ll	lm	ll	lm	ll	lm	ll	lm	ll	lm	lm	lm	lm	ll	lm	ll	lm	ll	lm	ll	lm	ll	ll	ll	lm	lm	ll	lm	lm	ll	ll	lm	ll	lm	lm	lm	ll	ll	lm	ll	ll	ll
LG12_HB_1819_s27h1	F_0855293_L12_27_1	LG12	<lmxll>	{1-}	(ll,lm)	lm	lm	ll	lm	ll	lm	ll	ll	ll	lm	ll	lm	lm	lm	ll	ll	lm	ll	lm	ll	lm	ll	lm	ll	ll	ll	lm	ll	ll	lm	lm	ll	ll	lm	ll	lm	lm	lm	ll	lm	lm	ll	ll	lm
LG12_HB_1819_s27h1	F_0855299_L12_27_1	LG12	<lmxll>	{1-}	(ll,lm)	lm	lm	ll	lm	ll	--	ll	ll	ll	--	ll	--	--	lm	ll	ll	lm	ll	lm	ll	lm	ll	lm	ll	ll	ll	lm	ll	ll	lm	lm	ll	ll	lm	ll	lm	lm	lm	ll	lm	lm	ll	ll	lm
LG12_HB_1819_s27h1	F_0855318_L12_27_1	LG12	<lmxll>	{1-}	(ll,lm)	lm	lm	ll	lm	ll	lm	ll	ll	ll	lm	ll	lm	lm	lm	ll	ll	lm	ll	lm	ll	lm	ll	lm	ll	ll	ll	lm	ll	ll	lm	lm	ll	ll	lm	ll	lm	lm	lm	ll	lm	lm	ll	ll	lm
LG12_HB_1822_s27h1	F_0855922_L12_27_1	LG12	<nnxnp>	{-0}	(nn,np)	np	np	np	np	np	nn	np	nn	np	nn	np	nn	nn	np	np	np	np	np	np	np	np	nn	np	np	np	nn	np	np	np	np	np	np	np	np	nn	np	np	np	nn	np	np	np	np	np
LG12_HB_1822_s27h1	F_0855932_L12_27_1	LG12	<nnxnp>	{-0}	(nn,np)	np	np	np	np	np	nn	np	nn	np	nn	np	nn	nn	np	np	np	np	np	np	np	np	nn	np	np	np	nn	np	np	np	np	np	np	np	np	nn	np	np	np	nn	np	np	np	np	np
LG12_HB_1822_s27h1	F_0855929_L12_27_1	LG12	<hkxhk>	{00}	(hh,hk,kk)	hk	hk	kk	hk	kk	hh	kk	hh	kk	hh	kk	hh	hh	hk	kk	kk	hk	kk	hk	kk	hk	hk	hk	kk	kk	hk	hk	hk	kk	hk	hk	kk	kk	hk	hk	hk	hk	hk	hk	hk	hk	kk	kk	hk
LG12_HB_1823_s28h1	F_0856389_L12_28_1	LG12	<hkxhk>	{00}	(hh,hk,kk)	hk	hk	kk	hk	kk	hh	hk	hh	kk	hh	kk	hh	hh	hh	kk	kk	hk	kk	hk	kk	hk	hk	hk	kk	kk	hk	hk	hk	kk	hh	hk	kk	kk	hk	hk	hk	hk	hk	hk	hk	hk	kk	kk	kk
LG12_HB_1823_s28h1	F_0856387_L12_28_1	LG12	<nnxnp>	{-0}	(nn,np)	np	np	np	np	np	nn	nn	nn	np	nn	np	nn	nn	nn	np	np	np	np	np	np	np	nn	np	np	np	nn	np	np	np	nn	np	np	np	np	nn	np	np	np	nn	np	np	np	np	np
R_5390062_L12_28_1	R_5390062_L12_28_1	LG12	<hkxhk>	{11}	(h-,kk)	h-	h-	h-	h-	h-	kk	h-	kk	h-	kk	h-	kk	kk	kk	h-	h-	h-	h-	h-	h-	h-	h-	h-	h-	h-	h-	h-	h-	h-	kk	h-	h-	h-	h-	h-	kk	h-	h-	h-	h-	h-	h-	h-	h-
LG12_HB_1825_s32h1	F_0857162_L12_32_1	LG12	<lmxll>	{1-}	(ll,lm)	lm	lm	ll	lm	ll	lm	ll	lm	ll	lm	ll	lm	lm	lm	lm	ll	lm	ll	lm	ll	lm	ll	lm	ll	ll	ll	lm	lm	ll	lm	lm	ll	ll	lm	ll	lm	lm	lm	ll	lm	lm	ll	ll	ll
LG12_HB_1825_s32h1	F_0857164_L12_32_1	LG12	<hkxhk>	{00}	(hh,hk,kk)	hk	hk	kk	hk	hk	hh	hk	hh	kk	hh	kk	hh	hh	hh	hk	kk	hk	hk	hk	kk	hk	hk	hk	kk	kk	hk	hk	hh	kk	hh	hk	kk	kk	hk	hk	hh	hh	hk	hk	hk	hk	kk	kk	kk
LG12_HB_1827_s33h1	F_0857647_L12_33_1	LG12	<lmxll>	{1-}	(ll,lm)	lm	lm	ll	lm	ll	lm	ll	lm	ll	lm	ll	lm	lm	lm	lm	ll	lm	ll	lm	ll	lm	ll	lm	ll	ll	ll	lm	lm	ll	lm	lm	ll	ll	lm	ll	lm	lm	lm	ll	lm	lm	ll	ll	ll
LG12_HB_1827_s33h1	F_0857653_L12_33_1	LG12	<lmxll>	{1-}	(ll,lm)	lm	lm	ll	lm	ll	lm	ll	lm	ll	lm	ll	lm	lm	lm	lm	ll	lm	ll	lm	ll	lm	ll	lm	ll	ll	ll	lm	lm	ll	lm	lm	ll	ll	lm	ll	lm	lm	lm	ll	lm	lm	ll	ll	ll
LG12_HB_1827_s33h1	F_0857656_L12_33_1	LG12	<lmxll>	{1-}	(ll,lm)	lm	lm	ll	lm	ll	lm	ll	lm	ll	lm	ll	lm	lm	lm	lm	ll	lm	ll	lm	ll	lm	ll	lm	ll	ll	ll	lm	lm	ll	lm	lm	ll	ll	lm	ll	lm	lm	lm	ll	lm	lm	ll	ll	ll
LG12_HB_1827_s33h1	F_0857668_L12_33_1	LG12	<lmxll>	{1-}	(ll,lm)	lm	lm	ll	lm	ll	lm	ll	lm	ll	lm	ll	lm	lm	lm	lm	ll	lm	ll	lm	ll	lm	ll	lm	ll	ll	ll	lm	lm	ll	lm	lm	ll	ll	lm	ll	lm	lm	lm	ll	lm	lm	ll	ll	ll
LG12_HB_1829_s35h1	F_0858095_L12_35_1	LG12	<hkxhk>	{00}	(hh,hk,kk)	hk	hk	kk	hk	hk	hh	hk	hh	kk	hh	kk	hh	hh	hh	hk	kk	hk	hk	hk	kk	hk	hk	hk	kk	kk	hk	hk	hh	kk	hh	hk	kk	kk	hk	hk	hh	hh	hk	hk	hk	hh	kk	kk	kk
LG12_HB_1829.5_s35h1	R_12543592_L12_35_1	LG12	<lmxll>	{1-}	(ll,lm)	lm	lm	ll	lm	ll	lm	ll	lm	ll	lm	ll	lm	lm	lm	lm	ll	lm	ll	lm	ll	lm	ll	lm	ll	ll	ll	lm	lm	ll	lm	lm	ll	ll	lm	ll	lm	lm	lm	ll	ll	lm	ll	ll	ll
LG12_HB_1829.5_s35h1	R_12543616_L12_35_1	LG12	<lmxll>	{1-}	(ll,lm)	lm	lm	ll	lm	ll	lm	ll	lm	ll	lm	ll	lm	lm	lm	lm	ll	lm	ll	lm	ll	lm	ll	lm	ll	ll	ll	lm	lm	ll	lm	lm	ll	ll	lm	ll	lm	lm	lm	ll	ll	lm	ll	ll	ll
LG12_HB_1831_s36h1	F_0858607_L12_36_1	LG12	<hkxhk>	{00}	(h-,kk)	h-	h-	kk	h-	h-	h-	h-	h-	kk	h-	kk	h-	h-	h-	h-	kk	h-	h-	h-	kk	h-	h-	h-	kk	kk	h-	h-	h-	kk	h-	h-	kk	kk	h-	h-	h-	h-	h-	h-	h-	h-	kk	kk	kk
LG12_HB_1831_s36h1	F_0858603_L12_36_1	LG12	<efxeg>	{11}	[ee,ef,eg,fg)	ef	ef	ee	ef	eg	fg	eg	fg	ee	fg	ee	fg	fg	fg	ef	ee	ef	eg	ef	ee	ef	eg	ef	ee	ee	eg	ef	fg	ee	fg	ef	ee	ee	ef	eg	fg	fg	ef	eg	eg	fg	ee	ee	ee
R_17347387_L12_38_1	R_17347387_L12_38_1	LG12	<lmxll>	{1-}	(ll,lm)	lm	lm	ll	lm	ll	lm	ll	lm	ll	lm	ll	lm	lm	lm	lm	ll	lm	ll	lm	ll	lm	ll	lm	ll	ll	ll	lm	lm	ll	lm	lm	ll	ll	lm	ll	lm	lm	lm	ll	ll	lm	ll	ll	ll
LG12_HB_1835_s39h1	F_0860436_L12_39_1	LG12	<hkxhk>	{00}	(hh,hk,kk)	hk	hh	kk	hk	hk	hh	hk	hh	kk	hh	kk	hh	hh	hh	hk	kk	hk	hk	hk	kk	hk	hk	hk	kk	kk	hk	hk	hh	kk	hh	hk	kk	kk	hk	hk	hh	hh	hk	hk	hk	hh	kk	kk	kk
LG12_HB_1835_s39h1	F_0860466_L12_39_1	LG12	<nnxnp>	{-1}	(nn,np)	nn	np	nn	nn	np	np	np	np	nn	np	nn	np	np	np	nn	nn	nn	np	nn	nn	nn	np	nn	nn	nn	np	nn	np	nn	np	nn	nn	nn	nn	np	np	np	nn	np	np	np	nn	nn	nn
LG12_HB_1835_s39h1	F_0860464_L12_39_1	LG12	<lmxll>	{1-}	(ll,lm)	lm	lm	ll	lm	ll	lm	ll	lm	ll	lm	ll	lm	lm	lm	lm	ll	lm	ll	lm	ll	lm	ll	lm	ll	ll	ll	lm	lm	ll	lm	lm	ll	ll	lm	ll	lm	lm	lm	ll	ll	lm	ll	ll	ll
LG12_HB_1838_s41h1	F_0861176_L12_41_1	LG12	<lmxll>	{1-}	(ll,lm)	lm	lm	ll	lm	ll	lm	ll	lm	ll	lm	ll	lm	lm	lm	lm	ll	lm	ll	lm	ll	lm	ll	lm	ll	ll	ll	lm	lm	ll	lm	lm	ll	ll	lm	ll	lm	lm	lm	ll	ll	lm	ll	ll	ll
LG12_HB_1838_s41h1	F_0861177_L12_41_1	LG12	<lmxll>	{1-}	(ll,lm)	lm	lm	ll	lm	ll	lm	ll	lm	ll	lm	ll	lm	lm	lm	lm	ll	lm	ll	lm	ll	lm	ll	lm	ll	ll	ll	lm	lm	ll	lm	lm	ll	ll	lm	ll	lm	lm	lm	ll	ll	lm	ll	ll	ll
LG12_HB_1839_s42h1	F_0861630_L12_42_1	LG12	<lmxll>	{1-}	(ll,lm)	lm	lm	ll	lm	ll	lm	ll	lm	ll	lm	ll	lm	lm	lm	lm	ll	lm	ll	lm	ll	lm	ll	lm	ll	ll	ll	lm	lm	ll	lm	lm	ll	ll	lm	ll	lm	lm	lm	ll	ll	lm	ll	ll	ll
LG12_HB_1839_s42h1	F_0861619_L12_42_1	LG12	<lmxll>	{1-}	(ll,lm)	lm	lm	ll	lm	ll	lm	ll	lm	ll	lm	ll	lm	lm	lm	lm	ll	lm	ll	lm	ll	lm	ll	lm	ll	ll	ll	lm	lm	ll	lm	lm	ll	ll	lm	ll	lm	lm	lm	ll	ll	lm	ll	ll	ll
LG12_HB_1839_s42h1	F_0861623_L12_42_1	LG12	<lmxll>	{1-}	(ll,lm)	lm	lm	ll	lm	ll	lm	ll	lm	ll	lm	ll	lm	lm	lm	lm	ll	lm	ll	lm	ll	lm	ll	lm	ll	ll	ll	lm	lm	ll	lm	lm	ll	ll	lm	ll	lm	lm	lm	ll	ll	lm	ll	ll	ll
LG12_HB_184	F_0082462_L11_PA	LG12	<hkxhk>	{11}	(hh,hk,kk)	hk	kk	hh	hk	hk	kk	hk	kk	hh	kk	hh	kk	kk	kk	hk	hh	hk	hk	hk	hh	hk	hk	hk	hh	hh	hk	hk	kk	hh	kk	hk	hh	hh	hk	hk	kk	kk	hk	hk	hk	kk	hh	hh	hh
LG12_HB_184	F_0082448_L11_PA	LG12	<nnxnp>	{-1}	(nn,np)	nn	np	nn	nn	np	np	np	np	nn	np	nn	np	np	np	nn	nn	nn	np	nn	nn	nn	np	nn	nn	nn	np	nn	np	nn	np	nn	nn	nn	nn	np	np	np	nn	np	np	np	nn	nn	nn
LG12_HB_184	F_0082477_L11_PA	LG12	<nnxnp>	{-1}	(nn,np)	nn	np	nn	nn	np	np	np	np	nn	np	nn	np	np	np	nn	nn	nn	np	nn	nn	nn	np	nn	nn	nn	np	nn	np	nn	np	nn	nn	nn	nn	np	np	np	nn	np	np	np	nn	nn	nn
LG12_HB_184	F_0082475_L11_PA	LG12	<lmxll>	{1-}	(ll,lm)	lm	lm	ll	lm	ll	lm	ll	lm	ll	lm	ll	lm	lm	lm	lm	ll	lm	ll	lm	ll	lm	ll	lm	ll	ll	ll	lm	lm	ll	lm	lm	ll	ll	lm	ll	lm	lm	lm	ll	ll	lm	ll	ll	ll
LG12_HB_1841_s43h1	F_0862187_L12_43_1	LG12	<hkxhk>	{01}	(hh,hk,kk)	hh	hk	hk	hh	kk	hk	kk	hk	hk	hh	hk	hk	hk	hk	hh	hk	hh	kk	hh	hk	hh	kk	hh	kk	hk	kk	hh	hk	hk	hk	hh	hk	hk	hk	kk	hk	hk	hh	kk	kk	hk	hk	hk	hk
LG12_HB_1843_s44h1	F_0862765_L12_44_1	LG12	<lmxll>	{1-}	(ll,lm)	lm	lm	ll	lm	ll	lm	ll	lm	ll	lm	ll	lm	lm	lm	lm	ll	lm	ll	lm	ll	lm	ll	lm	ll	ll	ll	lm	lm	ll	lm	lm	ll	ll	lm	ll	lm	lm	lm	ll	ll	lm	ll	ll	ll
LG12_HB_1844_s44h1	F_0863122_L12_44_1	LG12	<hkxhk>	{00}	(hh,hk,kk)	hk	hh	kk	hk	hk	hk	hk	hh	kk	hk	kk	hh	hh	hh	hk	kk	hk	hk	hk	kk	hk	hk	hk	hk	kk	hk	hk	hh	kk	hh	hk	kk	kk	hh	hk	hh	hh	hk	hk	hk	hh	kk	kk	kk
LG12_HB_1847_s46h1	F_0863675_L12_46_1	LG12	<nnxnp>	{-1}	(nn,np)	nn	np	nn	np	np	nn	np	np	nn	nn	nn	np	nn	np	nn	nn	nn	np	nn	nn	nn	np	nn	np	nn	np	nn	np	nn	np	nn	nn	nn	np	np	np	np	nn	np	np	np	nn	nn	nn
LG12_HB_1847_s46h1	F_0863678_L12_46_1	LG12	<lmxll>	{0-}	(ll,lm)	ll	ll	lm	ll	lm	ll	lm	ll	lm	ll	lm	lm	ll	ll	ll	ll	ll	lm	ll	lm	ll	lm	ll	lm	lm	lm	ll	ll	lm	ll	ll	lm	lm	ll	lm	ll	ll	ll	lm	lm	ll	lm	lm	lm
LG12_HB_1847_s46h1	F_0863682_L12_46_1	LG12	<lmxll>	{0-}	(ll,lm)	ll	ll	lm	ll	lm	ll	lm	ll	lm	ll	lm	lm	ll	ll	ll	ll	ll	lm	ll	lm	ll	lm	ll	lm	lm	lm	ll	ll	lm	ll	ll	lm	lm	ll	lm	ll	ll	ll	lm	lm	ll	lm	lm	lm
LG12_HB_1847.5	GD_01769_L12_PA	LG12	<lmxll>	{0-}	(ll,lm)	ll	ll	lm	ll	lm	ll	lm	ll	lm	ll	lm	lm	ll	ll	ll	ll	ll	lm	ll	lm	ll	lm	ll	lm	lm	lm	ll	ll	lm	ll	ll	lm	lm	ll	lm	ll	ll	ll	lm	lm	ll	lm	lm	lm
LG12_HB_1849_s46h1	F_0864452_L12_46_1	LG12	<lmxll>	{1-}	(ll,lm)	lm	lm	ll	lm	ll	lm	--	lm	ll	lm	--	lm	lm	lm	lm	ll	lm	ll	lm	ll	lm	--	lm	--	ll	ll	lm	lm	ll	lm	lm	ll	ll	lm	ll	lm	lm	lm	ll	ll	lm	--	ll	ll
LG12_HB_1849_s46h1	F_0864457_L12_46_1	LG12	<lmxll>	{1-}	(ll,lm)	lm	lm	ll	lm	ll	lm	ll	lm	ll	lm	ll	lm	lm	lm	lm	ll	lm	ll	lm	ll	lm	ll	lm	ll	ll	ll	lm	lm	ll	lm	lm	ll	ll	lm	ll	lm	lm	lm	ll	ll	lm	ll	ll	ll
LG12_HB_1850_s46h1	F_0864895_L12_46_1	LG12	<hkxhk>	{10}	(hh,hk,kk)	kk	hk	hk	hk	hh	hk	hh	hk	hk	kk	hk	hh	kk	hk	kk	kk	kk	hh	hk	hk	kk	hh	kk	hh	hk	hh	kk	hk	hk	hk	kk	hk	hk	hk	hh	hk	hk	kk	hh	hh	hk	hk	hk	hk
LG12_HB_1850_s46h1	F_0864896_L12_46_1	LG12	<hkxhk>	{10}	(hh,hk,kk)	kk	hk	hk	hk	hh	hk	hh	hk	hk	kk	hk	hh	kk	hk	kk	kk	kk	hh	hk	hk	kk	hh	kk	hh	hk	hh	kk	hk	hk	hk	kk	hk	hk	hk	hh	hk	hk	kk	hh	hh	hk	hk	hk	hk
LG12_HB_1850_s46h1	F_0864902_L12_46_1	LG12	<lmxll>	{1-}	(ll,lm)	lm	lm	ll	lm	ll	ll	ll	lm	ll	lm	ll	ll	lm	lm	lm	lm	lm	ll	lm	ll	lm	ll	lm	ll	ll	ll	lm	lm	ll	lm	lm	ll	ll	lm	ll	lm	lm	lm	ll	ll	lm	ll	ll	ll
LG12_HB_1850.5_s46h1	R_30699442_L12_46_1	LG12	<lmxll>	{1-}	(ll,lm)	lm	lm	ll	lm	ll	ll	ll	lm	ll	lm	ll	ll	lm	lm	lm	lm	lm	ll	lm	ll	lm	ll	lm	ll	ll	ll	lm	lm	ll	lm	ll	ll	ll	lm	ll	lm	lm	lm	ll	ll	lm	ll	ll	ll
LG12_HB_1851_s46h1	F_0865132_L12_46_1	LG12	<hkxhk>	{01}	(hh,hk,kk)	hh	hk	hk	hk	kk	hk	kk	hk	hk	hh	hk	kk	hh	hk	hh	hh	hh	kk	hk	hk	hh	kk	hh	kk	hk	kk	hh	hk	hk	hk	hk	hk	hk	hk	kk	hk	hk	hh	kk	kk	hk	hk	hk	hk
LG12_HB_1851_s46h1	F_0865133_L12_46_1	LG12	<lmxll>	{0-}	(ll,lm)	ll	ll	lm	ll	lm	lm	lm	ll	lm	ll	lm	lm	ll	ll	ll	ll	ll	lm	ll	lm	ll	lm	ll	lm	lm	lm	ll	ll	lm	ll	lm	lm	lm	ll	lm	ll	ll	ll	lm	lm	ll	lm	lm	lm
LG12_HB_1853_s46h1	F_0865859_L12_46_1	LG12	<lmxll>	{0-}	(ll,lm)	ll	ll	lm	ll	lm	lm	ll	ll	lm	ll	lm	lm	ll	ll	ll	ll	ll	lm	ll	lm	ll	lm	ll	lm	lm	lm	ll	ll	lm	ll	lm	ll	lm	ll	lm	ll	ll	ll	lm	lm	ll	lm	lm	lm
LG12_HB_1853_s46h1	F_0865864_L12_46_1	LG12	<lmxll>	{0-}	(ll,lm)	ll	ll	lm	ll	lm	lm	ll	ll	lm	ll	lm	lm	ll	ll	ll	ll	ll	lm	ll	lm	ll	lm	ll	lm	lm	lm	ll	ll	lm	ll	lm	ll	lm	ll	lm	ll	ll	ll	lm	lm	ll	lm	lm	lm
LG12_HB_1853_s46h1	F_0865863_L12_46_1	LG12	<hkxhk>	{01}	(hh,hk,kk)	hh	hk	hk	hk	kk	hk	hk	hk	hk	hh	hk	kk	hh	hk	hh	hh	hh	kk	hk	hk	hh	kk	hh	kk	hk	kk	hh	hk	hk	hk	hk	hh	hk	hk	kk	hk	hk	hh	hk	kk	hk	kk	hk	hk
LG12_HB_1853_s46h1	F_0865868_L12_46_1	LG12	<hkxhk>	{01}	(hh,hk,kk)	hh	hk	hk	hk	kk	hk	hk	hk	hk	hh	hk	kk	hh	hk	hh	hh	hh	kk	hk	hk	hh	kk	hh	kk	hk	kk	hh	hk	hk	hk	hk	hh	hk	hk	kk	hk	hk	hh	hk	kk	hk	kk	hk	hk
LG12_HB_1853_s46h1	F_0865893_L12_46_1	LG12	<hkxhk>	{01}	(hh,hk,kk)	hh	hk	hk	hk	kk	hk	hk	hk	hk	hh	hk	kk	hh	hk	hh	hh	hh	kk	hk	hk	hh	kk	hh	kk	hk	kk	hh	hk	hk	hk	hk	hh	hk	hk	kk	hk	hk	hh	hk	kk	hk	kk	hk	hk
LG12_HB_1853_s46h1	F_0865865_L12_46_1	LG12	<nnxnp>	{-1}	(nn,np)	nn	np	nn	np	np	nn	np	np	nn	nn	nn	np	nn	np	nn	nn	nn	np	np	nn	nn	np	nn	np	nn	np	nn	np	nn	np	nn	nn	nn	np	np	np	np	nn	nn	np	np	np	nn	nn
LG12_HB_1854_s46h1	F_0865945_L12_46_1	LG12	<lmxll>	{0-}	(ll,lm)	ll	ll	lm	ll	lm	lm	ll	ll	lm	ll	lm	lm	ll	ll	ll	ll	ll	lm	ll	lm	ll	lm	ll	lm	lm	lm	ll	ll	lm	ll	lm	ll	lm	ll	lm	ll	ll	ll	lm	lm	ll	lm	lm	lm
LG12_HB_1855_s46h1	F_0866256_L12_46_1	LG12	<lmxll>	{1-}	(ll,lm)	lm	lm	ll	lm	ll	ll	lm	lm	ll	lm	ll	ll	lm	lm	lm	lm	lm	ll	lm	ll	lm	ll	lm	ll	ll	ll	lm	lm	ll	lm	ll	lm	ll	lm	ll	lm	lm	lm	lm	ll	lm	ll	ll	ll
LG12_HB_1855_s46h1	F_0866260_L12_46_1	LG12	<lmxll>	{1-}	(ll,lm)	lm	lm	ll	lm	ll	ll	lm	lm	ll	lm	ll	ll	lm	lm	lm	lm	lm	ll	lm	ll	lm	ll	lm	ll	ll	ll	lm	lm	ll	lm	ll	lm	ll	lm	ll	lm	lm	lm	lm	ll	lm	ll	ll	ll
LG12_HB_1855_s46h1	F_0866258_L12_46_1	LG12	<lmxll>	{0-}	(ll,lm)	ll	ll	lm	ll	lm	lm	ll	ll	lm	ll	lm	lm	ll	ll	ll	ll	ll	lm	ll	lm	ll	lm	ll	lm	lm	lm	ll	ll	lm	ll	lm	ll	lm	ll	lm	ll	ll	ll	ll	lm	ll	lm	lm	lm
LG12_HB_1856_s46h1	F_0866661_L12_46_1	LG12	<lmxll>	{0-}	(ll,lm)	lm	ll	lm	ll	lm	lm	ll	ll	lm	ll	lm	lm	ll	ll	ll	ll	ll	lm	ll	lm	ll	lm	ll	lm	lm	lm	ll	ll	lm	ll	lm	ll	lm	ll	lm	ll	ll	ll	ll	lm	ll	lm	lm	lm
LG12_HB_1857_s46h1	F_0866743_L12_46_1	LG12	<nnxnp>	{-1}	(nn,np)	nn	np	nn	np	np	nn	np	np	nn	nn	nn	np	nn	np	nn	nn	nn	np	np	np	np	np	nn	np	nn	np	nn	np	nn	np	nn	nn	nn	np	np	np	np	nn	nn	np	np	np	nn	nn
LG12_HB_1857_s46h1	F_0866747_L12_46_1	LG12	<nnxnp>	{-0}	(nn,np)	np	nn	np	nn	nn	np	nn	nn	np	np	np	nn	np	nn	np	np	np	nn	nn	nn	nn	nn	np	nn	np	nn	np	nn	np	nn	np	np	np	nn	nn	nn	nn	np	np	nn	nn	nn	np	np
LG12_HB_1857_s46h1	F_0866759_L12_46_1	LG12	<nnxnp>	{-1}	(nn,np)	nn	np	nn	np	np	nn	np	np	nn	nn	nn	np	nn	np	nn	nn	nn	np	np	np	np	np	nn	np	nn	np	nn	np	nn	np	nn	nn	nn	np	np	np	np	nn	nn	np	np	np	nn	nn
LG12_HB_1858_s46h1	F_0866897_L12_46_1	LG12	<nnxnp>	{-1}	(nn,np)	nn	np	nn	np	np	nn	np	np	nn	nn	nn	np	nn	np	nn	nn	nn	np	np	np	np	np	nn	np	nn	np	nn	np	nn	np	nn	nn	nn	np	np	np	np	nn	nn	np	np	np	nn	nn
LG12_HB_1858_s46h1	F_0866902_L12_46_1	LG12	<nnxnp>	{-1}	(nn,np)	nn	np	nn	np	np	nn	np	np	nn	nn	nn	np	nn	np	nn	nn	nn	np	np	np	np	np	nn	np	nn	np	nn	np	nn	np	nn	nn	nn	np	np	np	np	nn	nn	np	np	np	nn	nn
LG12_HB_1858_s46h1	F_0866907_L12_46_1	LG12	<nnxnp>	{-1}	(nn,np)	nn	np	nn	np	np	nn	np	np	nn	nn	nn	np	nn	np	nn	nn	nn	np	np	np	np	np	nn	np	nn	np	nn	np	nn	np	nn	nn	nn	np	np	np	np	nn	nn	np	np	np	nn	nn
LG12_HB_1858_s46h1	F_0866910_L12_46_1	LG12	<nnxnp>	{-1}	(nn,np)	nn	np	nn	np	np	nn	np	np	nn	nn	nn	np	nn	np	nn	nn	nn	np	np	np	np	np	nn	np	nn	np	nn	np	nn	np	nn	nn	nn	np	np	np	np	nn	nn	np	np	np	nn	nn
LG12_HB_1858_s46h1	F_0866920_L12_46_1	LG12	<nnxnp>	{-1}	(nn,np)	nn	np	nn	np	np	nn	np	np	nn	nn	nn	np	nn	np	nn	nn	nn	np	np	np	np	np	nn	np	nn	np	nn	np	nn	np	nn	nn	nn	np	np	np	np	nn	nn	np	np	np	nn	nn
LG12_HB_1860_s46h1	F_0867418_L12_46_1	LG12	<nnxnp>	{-1}	(nn,np)	nn	np	nn	np	np	nn	np	np	nn	nn	nn	np	nn	np	nn	nn	nn	np	np	np	np	nn	nn	np	nn	np	nn	np	nn	np	nn	nn	nn	np	np	np	np	nn	nn	np	np	np	nn	nn
LG12_HB_1861_s46h1	F_0867538_L12_46_1	LG12	<nnxnp>	{-0}	(nn,np)	np	nn	np	nn	nn	np	nn	nn	np	np	np	nn	np	nn	np	np	np	nn	nn	nn	nn	np	np	nn	np	nn	np	nn	np	nn	np	np	np	nn	nn	nn	nn	np	np	nn	nn	nn	np	np
LG12_HB_1861_s46h1	F_0867539_L12_46_1	LG12	<nnxnp>	{-1}	(nn,np)	nn	np	nn	np	np	nn	np	np	nn	nn	nn	np	nn	np	nn	nn	nn	np	np	np	np	nn	nn	np	nn	np	nn	np	nn	np	nn	nn	nn	np	np	np	np	nn	nn	np	np	np	nn	nn
LG12_HB_1862_s46h1	F_0867853_L12_46_1	LG12	<nnxnp>	{-1}	(nn,np)	nn	np	nn	np	np	nn	np	np	nn	nn	nn	np	nn	np	nn	nn	nn	np	np	np	np	nn	nn	np	nn	np	nn	np	np	np	nn	nn	nn	np	np	np	np	nn	nn	np	np	np	nn	nn
LG12_HB_1862_s46h1	F_0867854_L12_46_1	LG12	<nnxnp>	{-0}	(nn,np)	np	nn	np	nn	nn	np	nn	nn	np	np	np	nn	np	nn	np	np	np	nn	nn	nn	nn	np	np	nn	np	nn	np	nn	nn	nn	np	np	np	nn	nn	nn	nn	np	np	nn	nn	nn	np	np
LG12_HB_1862_s46h1	F_0867857_L12_46_1	LG12	<nnxnp>	{-1}	(nn,np)	nn	np	nn	np	np	nn	np	np	nn	nn	nn	np	nn	np	nn	nn	nn	np	np	np	np	nn	nn	np	nn	np	nn	np	np	np	nn	nn	nn	np	np	np	np	nn	nn	np	np	np	nn	nn
LG12_HB_1862_s46h1	F_0867878_L12_46_1	LG12	<nnxnp>	{-1}	(nn,np)	nn	np	nn	np	np	nn	np	np	nn	nn	nn	np	nn	np	nn	nn	nn	np	np	np	np	nn	nn	np	nn	np	nn	np	np	np	nn	nn	nn	np	np	np	np	nn	nn	np	np	np	nn	nn
LG12_HB_1862_s46h1	F_0867884_L12_46_1	LG12	<nnxnp>	{-0}	(nn,np)	np	nn	np	nn	nn	np	nn	nn	np	np	np	nn	np	nn	np	np	np	nn	nn	nn	nn	np	np	nn	np	nn	np	nn	nn	nn	np	np	np	nn	nn	nn	nn	np	np	nn	nn	nn	np	np
LG12_HB_1864_s46h1	F_0868150_L12_46_1	LG12	<hkxhk>	{10}	(hh,hk,kk)	hh	hk	hh	hk	hh	hk	hk	hk	hk	kk	hk	hh	kk	hk	kk	kk	kk	hh	hk	hh	hk	hk	kk	hh	hk	hh	hk	hk	hh	hk	hk	kk	hk	kk	hh	hk	hh	kk	kk	hh	hk	hh	hk	hk
LG12_HB_1864_s46h1	F_0868156_L12_46_1	LG12	<hkxhk>	{10}	(hh,hk,kk)	hh	hk	hh	hk	hh	hk	hk	hk	hk	kk	hk	hh	kk	hk	kk	kk	kk	hh	hk	hh	hk	hk	kk	hh	hk	hh	hk	hk	hh	hk	hk	kk	hk	--	hh	hk	hh	kk	kk	hh	hk	hh	hk	hk
LG12_HB_1864_s46h1	F_0868172_L12_46_1	LG12	<hkxhk>	{01}	(hh,hk,kk)	kk	hk	kk	hk	kk	hk	hk	hk	hk	hh	hk	kk	hh	hk	hh	hh	hh	kk	hk	kk	hk	hk	hh	kk	hk	kk	hk	hk	kk	hk	hk	hh	hk	hh	kk	hk	kk	hh	hh	kk	hk	kk	hk	hk
LG12_HB_1865_s46h1	F_0868356_L12_46_1	LG12	<hkxhk>	{01}	(hh,hk,kk)	kk	hk	kk	hk	kk	hk	hk	hk	hk	hh	hk	kk	hh	hk	hh	hh	hh	kk	hk	kk	hk	hk	hh	kk	hk	kk	hk	hk	kk	hk	hk	hh	hk	hh	kk	hk	kk	hh	hh	kk	hk	kk	hk	hk
LG12_HB_1865_s46h1	F_0868360_L12_46_1	LG12	<hkxhk>	{01}	(hh,hk,kk)	kk	hk	kk	hk	kk	hk	hk	hk	hk	hh	hk	kk	hh	hk	hh	hh	hh	kk	hk	kk	hk	hk	hh	kk	hk	kk	hk	hk	kk	hk	hk	hh	hk	hh	kk	hk	kk	hh	hh	kk	hk	kk	hk	hk
LG12_HB_1865_s46h1	F_0868362_L12_46_1	LG12	<hkxhk>	{01}	(hh,hk,kk)	kk	hk	kk	hk	kk	hk	hk	hk	hk	hh	hk	kk	hh	hk	hh	hh	hh	kk	hk	kk	hk	hk	hh	kk	hk	kk	hk	hk	kk	hk	hk	hh	hk	--	kk	hk	kk	hh	hh	kk	hk	kk	hk	hk
LG12_HB_2078_s26h1	F_0955790_L2_26_1	LG12	<lmxll>	{1-}	(ll,lm)	lm	lm	ll	lm	ll	lm	ll	lm	ll	lm	ll	lm	lm	lm	lm	ll	lm	ll	lm	ll	lm	ll	lm	ll	ll	ll	lm	lm	ll	lm	lm	ll	ll	lm	ll	lm	lm	lm	ll	ll	lm	ll	ll	ll
LG12_HB_2152_s22h1	F_0983199_L4_22_1	LG12	<lmxll>	{1-}	(ll,lm)	lm	lm	ll	lm	ll	lm	ll	lm	ll	lm	ll	lm	lm	lm	lm	ll	lm	ll	lm	ll	lm	ll	lm	ll	ll	ll	lm	lm	ll	lm	lm	ll	ll	lm	ll	lm	lm	lm	ll	ll	lm	ll	ll	ll
LG12_HB_2152_s22h1	F_0983188_L4_22_1	LG12	<nnxnp>	{-0}	(nn,np)	np	nn	np	np	nn	nn	nn	nn	np	np	np	nn	nn	nn	np	np	np	nn	np	np	np	nn	np	np	np	nn	np	nn	np	nn	np	np	np	nn	nn	nn	nn	np	nn	nn	nn	np	np	np
LG12_HB_2198_s51h1	F_0999931_L5_51_1	LG12	<lmxll>	{1-}	(ll,lm)	lm	lm	ll	lm	ll	lm	ll	lm	ll	lm	ll	lm	lm	lm	lm	ll	lm	ll	lm	ll	lm	ll	lm	ll	ll	ll	lm	lm	ll	lm	lm	ll	ll	lm	ll	lm	lm	lm	ll	lm	lm	ll	ll	ll
LG12_HB_2198_s51h1	F_0999945_L5_51_1	LG12	<lmxll>	{1-}	(ll,lm)	lm	lm	ll	lm	ll	lm	ll	lm	ll	lm	ll	lm	lm	lm	lm	ll	lm	ll	lm	ll	lm	ll	lm	ll	ll	ll	lm	lm	ll	lm	lm	ll	ll	lm	ll	lm	lm	lm	ll	lm	lm	ll	ll	ll
LG12_HB_2198_s51h1	F_0999957_L5_51_1	LG12	<lmxll>	{1-}	(ll,lm)	lm	lm	ll	lm	ll	lm	ll	lm	ll	lm	ll	lm	lm	lm	lm	ll	lm	ll	lm	ll	lm	ll	lm	ll	ll	ll	lm	lm	ll	lm	lm	ll	ll	lm	ll	lm	lm	lm	ll	lm	lm	ll	ll	ll
LG12_HB_2247_s39h1	F_1017431_L7_39_1	LG12	<nnxnp>	{-1}	(nn,np)	nn	np	nn	np	np	nn	np	np	nn	nn	nn	np	nn	np	nn	nn	nn	np	np	np	np	nn	nn	np	nn	np	nn	np	nn	np	nn	nn	nn	np	np	np	np	nn	nn	np	np	np	nn	nn
LG12_HB_2247_s39h1	F_1017440_L7_39_1	LG12	<nnxnp>	{-1}	(nn,np)	nn	np	nn	np	np	nn	np	np	nn	nn	nn	np	nn	np	nn	nn	nn	np	np	np	np	nn	nn	np	nn	np	nn	np	nn	np	nn	nn	nn	np	np	np	np	nn	nn	np	np	np	nn	nn
LG12_HB_2247_s39h1	F_1017454_L7_39_1	LG12	<nnxnp>	{-1}	(nn,np)	nn	np	nn	np	np	nn	np	np	nn	nn	nn	np	nn	np	nn	nn	nn	np	np	np	np	nn	nn	np	nn	np	nn	np	nn	np	nn	nn	nn	np	np	np	np	nn	nn	np	np	np	nn	nn
LG12_HB_2247_s39h1	F_1017455_L7_39_1	LG12	<nnxnp>	{-1}	(nn,np)	nn	np	nn	np	np	nn	np	np	nn	nn	nn	np	nn	np	nn	nn	nn	np	np	np	np	nn	nn	np	nn	np	nn	np	nn	np	nn	nn	nn	np	np	np	np	nn	nn	np	np	np	nn	nn
LG12_HB_2302_s23h1	F_1044212_L9_23_1	LG12	<nnxnp>	{-1}	(nn,np)	nn	nn	nn	nn	np	np	np	np	nn	np	nn	np	np	np	nn	nn	nn	nn	nn	nn	nn	np	nn	nn	nn	np	nn	np	nn	np	nn	nn	nn	nn	np	np	np	nn	np	nn	nn	nn	nn	nn
LG12_HB_2302_s23h1	F_1044215_L9_23_1	LG12	<nnxnp>	{-1}	(nn,np)	nn	nn	nn	nn	np	np	np	np	nn	np	nn	np	np	np	nn	nn	nn	nn	nn	nn	nn	np	nn	nn	nn	np	nn	np	nn	np	nn	nn	nn	nn	np	np	np	nn	np	nn	nn	nn	nn	nn
LG12_HB_2304_s23h1	F_1045122_L9_23_1	LG12	<hkxhk>	{00}	(hh,hk,kk)	hk	hk	kk	hk	kk	hh	kk	hh	kk	hh	kk	hh	hh	hk	kk	kk	hk	kk	hk	kk	hk	hk	hk	kk	kk	hk	hk	hk	kk	hk	hk	kk	kk	hk	hk	hk	hk	hk	hk	hk	hk	kk	kk	hk
LG12_HB_2304_s23h1	F_1045136_L9_23_1	LG12	<hkxhk>	{11}	(hh,hk,kk)	hk	hk	hh	hk	hh	kk	hh	kk	hh	kk	hh	kk	kk	hk	hh	hh	hk	hh	hk	hh	hk	hk	hk	hh	hh	hk	hk	hk	hh	hk	hk	hh	hh	hk	hk	hk	hk	hk	hk	hk	hk	hh	hh	hk
LG12_HB_2304_s23h1	F_1045123_L9_23_1	LG12	<lmxll>	{0-}	(ll,lm)	ll	ll	lm	ll	lm	ll	lm	ll	lm	ll	lm	ll	ll	ll	lm	lm	ll	lm	ll	lm	ll	lm	ll	lm	lm	lm	ll	ll	lm	ll	ll	lm	lm	ll	lm	ll	ll	ll	lm	ll	ll	lm	lm	ll
LG12_HB_2346_s58h2	F_1057895_L11_58_2	LG12	<lmxll>	{1-}	(ll,lm)	lm	lm	ll	lm	ll	lm	ll	lm	ll	lm	ll	lm	lm	lm	lm	ll	lm	ll	lm	ll	lm	ll	lm	ll	ll	ll	lm	lm	ll	lm	lm	ll	ll	lm	ll	lm	lm	lm	ll	ll	lm	ll	ll	ll
LG12_HB_2350_s49h2	F_1059530_L12_49_2	LG12	<lmxll>	{0-}	(ll,lm)	ll	ll	lm	ll	lm	ll	lm	ll	lm	ll	lm	ll	ll	ll	lm	lm	ll	lm	ll	lm	ll	lm	ll	lm	lm	lm	ll	ll	lm	ll	ll	lm	lm	ll	lm	ll	ll	ll	lm	ll	ll	lm	lm	lm
LG12_HB_2350_s49h2	F_1059526_L12_49_2	LG12	<nnxnp>	{-0}	(nn,np)	np	np	np	np	np	nn	nn	nn	np	nn	np	nn	nn	nn	np	np	np	np	np	np	np	nn	np	np	np	nn	np	np	np	nn	np	np	np	np	nn	nn	np	np	nn	np	np	np	np	np
F_1060566_L12_56_2	F_1060566_L12_56_2	LG12	<lmxll>	{1-}	(ll,lm)	lm	lm	ll	lm	ll	lm	ll	lm	ll	lm	ll	lm	lm	lm	lm	ll	lm	ll	lm	ll	lm	ll	lm	ll	ll	ll	lm	lm	ll	lm	lm	ll	ll	lm	ll	lm	lm	lm	ll	ll	lm	ll	ll	ll
LG12_HB_2352_s58h2	F_1060723_L12_58_2	LG12	<lmxll>	{1-}	(ll,lm)	lm	lm	ll	lm	ll	lm	ll	lm	ll	lm	ll	lm	lm	lm	lm	ll	lm	ll	lm	ll	lm	ll	lm	ll	ll	ll	lm	lm	ll	lm	lm	ll	ll	lm	ll	lm	lm	lm	ll	ll	lm	ll	ll	ll
LG12_HB_2352_s58h2	F_1060727_L12_58_2	LG12	<lmxll>	{1-}	(ll,lm)	lm	lm	ll	lm	ll	lm	ll	lm	ll	lm	ll	lm	lm	lm	lm	ll	lm	ll	lm	ll	lm	ll	lm	ll	ll	ll	lm	lm	ll	lm	lm	ll	ll	lm	ll	lm	lm	lm	ll	ll	lm	ll	ll	ll
LG12_HB_2357_s61h2	F_1061426_L12_61_2	LG12	<hkxhk>	{10}	(hh,hk,kk)	kk	hk	hk	hk	hh	hk	hh	hk	hk	kk	hk	hh	kk	hk	kk	kk	kk	hh	hk	hk	kk	hh	kk	hh	hk	hh	kk	hk	hk	hk	kk	hk	hk	hk	hh	hk	hk	kk	hh	hh	hk	hk	hk	hk
LG12_HB_2357_s61h2	F_1061424_L12_61_2	LG12	<hkxhk>	{10}	(hh,hk,kk)	kk	hk	hk	hk	hh	hk	hh	hk	hk	kk	hk	hh	kk	hk	kk	kk	kk	hh	hk	hk	kk	hh	kk	hh	hk	hh	kk	hk	hk	hk	kk	hk	hk	hk	hh	hk	hk	kk	hh	hh	hk	hk	hk	hk
LG12_HB_2358_s61h2	F_1061765_L12_61_2	LG12	<lmxll>	{1-}	(ll,lm)	lm	lm	ll	lm	ll	lm	ll	lm	ll	lm	ll	lm	lm	lm	lm	ll	lm	ll	lm	ll	lm	ll	lm	ll	ll	ll	lm	lm	ll	lm	lm	ll	ll	lm	ll	lm	lm	lm	ll	ll	lm	ll	ll	ll
LG12_HB_2358_s61h2	F_1061772_L12_61_2	LG12	<lmxll>	{1-}	(ll,lm)	lm	lm	ll	lm	ll	lm	ll	lm	ll	lm	ll	lm	lm	lm	lm	ll	lm	ll	lm	ll	lm	ll	lm	ll	ll	ll	lm	lm	ll	lm	lm	ll	ll	lm	ll	lm	lm	lm	ll	ll	lm	ll	ll	ll
LG12_HB_2359_s61h2	F_1062028_L12_61_2	LG12	<nnxnp>	{-1}	(nn,np)	nn	np	nn	np	np	nn	np	np	nn	nn	nn	np	nn	np	nn	nn	nn	np	np	nn	nn	np	nn	np	nn	np	nn	np	nn	np	nn	nn	nn	np	np	np	np	nn	np	np	np	np	nn	nn
LG12_HB_2359_s61h2	F_1062032_L12_61_2	LG12	<nnxnp>	{-0}	(nn,np)	np	nn	np	nn	nn	np	nn	nn	np	np	np	nn	np	nn	np	np	np	nn	nn	np	np	nn	np	nn	np	nn	np	nn	np	nn	np	np	np	nn	nn	nn	nn	np	nn	nn	nn	nn	np	np
LG12_HB_2359_s61h2	F_1062023_L12_61_2	LG12	<lmxll>	{0-}	(ll,lm)	ll	ll	lm	ll	lm	lm	ll	ll	lm	ll	lm	lm	ll	ll	ll	ll	ll	lm	ll	lm	ll	lm	ll	lm	lm	lm	ll	ll	lm	ll	lm	ll	lm	ll	lm	ll	ll	ll	lm	lm	ll	lm	lm	lm
LG12_HB_236	R_22208_L12_PA	LG12	<lmxll>	{0-}	(ll,lm)	ll	ll	lm	ll	lm	ll	lm	lm	lm	ll	ll	ll	ll	ll	lm	lm	ll	lm	ll	lm	ll	lm	ll	lm	lm	lm	ll	lm	lm	ll	ll	lm	lm	ll	lm	ll	ll	ll	lm	ll	ll	lm	ll	ll
R_473947_L12_PA	R_473947_L12_PA	LG12	<lmxll>	{0-}	(ll,lm)	ll	ll	lm	ll	lm	ll	lm	lm	lm	ll	ll	ll	ll	ll	lm	lm	ll	lm	ll	lm	ll	lm	ll	lm	lm	lm	ll	lm	lm	ll	ll	lm	lm	ll	lm	ll	ll	ll	lm	ll	ll	lm	ll	ll
R_31831_L12_PA	R_31831_L12_PA	LG12	<lmxll>	{0-}	(ll,lm)	ll	ll	lm	ll	lm	ll	lm	lm	lm	ll	ll	ll	ll	ll	lm	lm	ll	lm	ll	lm	ll	lm	ll	lm	lm	lm	ll	lm	lm	ll	ll	lm	lm	ll	lm	ll	ll	ll	lm	ll	ll	lm	ll	ll
R_500084_L12_PA	R_500084_L12_PA	LG12	<lmxll>	{0-}	(ll,lm)	ll	ll	lm	ll	lm	ll	lm	lm	lm	ll	ll	ll	ll	ll	lm	lm	ll	lm	ll	lm	ll	lm	ll	lm	lm	lm	ll	lm	lm	ll	ll	lm	lm	ll	lm	ll	ll	ll	lm	ll	ll	lm	ll	ll
LG12_HB_2360_s61h2	F_1062410_L12_61_2	LG12	<nnxnp>	{-0}	(nn,np)	np	nn	np	nn	nn	np	nn	nn	np	np	np	nn	np	nn	np	np	np	nn	nn	nn	nn	np	np	nn	np	nn	np	nn	np	nn	np	np	np	nn	nn	nn	nn	np	np	nn	nn	nn	np	np
LG12_HB_2360_s61h2	F_1062420_L12_61_2	LG12	<nnxnp>	{-1}	(nn,np)	nn	np	nn	np	np	nn	np	np	nn	nn	nn	np	nn	np	nn	nn	nn	np	np	np	np	nn	nn	np	nn	np	nn	np	nn	np	nn	nn	nn	np	np	np	np	nn	nn	np	np	np	nn	nn
LG12_HB_237	F_0107529_L12_PA	LG12	<hkxhk>	{10}	(hh,hk,kk)	kk	kk	hk	kk	hk	hk	hk	hh	hk	hk	kk	hk	hk	kk	hk	hk	kk	hk	kk	hk	kk	hh	kk	hk	hk	hh	kk	hk	hk	kk	kk	hh	hk	kk	hh	kk	kk	kk	hk	kk	kk	hk	kk	hk
LG12_HB_237	F_0107522_L12_PA	LG12	<lmxll>	{0-}	(ll,lm)	ll	ll	lm	ll	lm	ll	lm	lm	lm	ll	ll	ll	ll	ll	lm	lm	ll	lm	ll	lm	ll	lm	ll	lm	lm	lm	ll	lm	lm	ll	ll	lm	lm	ll	lm	ll	ll	ll	lm	ll	ll	lm	ll	ll
LG12_HB_237	F_0107535_L12_PA	LG12	<lmxll>	{0-}	(ll,lm)	ll	ll	lm	ll	lm	ll	lm	lm	lm	ll	ll	ll	ll	ll	lm	lm	ll	lm	ll	lm	ll	lm	ll	lm	lm	lm	ll	lm	lm	ll	ll	lm	lm	ll	lm	ll	ll	ll	lm	ll	ll	lm	ll	ll
LG12_HB_238	F_0107999_L12_PA	LG12	<lmxll>	{0-}	(ll,lm)	ll	ll	lm	ll	lm	ll	lm	lm	lm	ll	ll	ll	ll	ll	lm	lm	ll	lm	ll	lm	ll	lm	ll	lm	lm	lm	ll	lm	lm	ll	ll	lm	lm	ll	lm	ll	ll	ll	lm	ll	ll	lm	lm	ll
LG12_HB_239	F_0108793_L12_PA	LG12	<lmxll>	{0-}	(ll,lm)	ll	ll	lm	ll	lm	ll	lm	lm	lm	ll	ll	ll	ll	ll	lm	lm	ll	lm	ll	lm	ll	lm	ll	lm	lm	lm	ll	lm	lm	ll	ll	lm	lm	ll	lm	ll	ll	ll	lm	ll	ll	lm	lm	ll
LG12_HB_239	F_0108801_L12_PA	LG12	<lmxll>	{0-}	(ll,lm)	ll	ll	lm	ll	lm	ll	lm	lm	lm	ll	ll	ll	ll	ll	lm	--	ll	--	ll	lm	ll	lm	ll	lm	--	lm	ll	--	lm	ll	ll	lm	lm	ll	lm	ll	ll	ll	lm	ll	ll	lm	--	ll
LG12_HB_239	F_0108825_L12_PA	LG12	<lmxll>	{0-}	(ll,lm)	ll	ll	lm	ll	lm	ll	lm	lm	lm	ll	ll	ll	ll	ll	lm	lm	ll	lm	ll	lm	ll	lm	ll	lm	lm	lm	ll	lm	lm	ll	ll	lm	lm	ll	lm	ll	ll	ll	lm	ll	ll	lm	lm	ll
LG12_HB_239	R_1193551_L12_PA	LG12	<lmxll>	{0-}	(ll,lm)	ll	ll	lm	ll	lm	ll	lm	lm	lm	ll	ll	ll	ll	ll	lm	lm	ll	lm	ll	lm	ll	lm	ll	lm	lm	lm	ll	lm	lm	ll	ll	lm	lm	ll	lm	ll	ll	ll	lm	ll	ll	lm	lm	ll
LG12_HB_239.5	R_1205264_L12_PA	LG12	<hkxhk>	{01}	(hh,hk,kk)	hh	hh	hk	hh	hk	hk	hk	kk	hk	hk	hh	hk	hk	hh	hk	hk	hh	hk	hh	hk	hh	kk	hh	hk	hk	kk	hh	hk	hk	hh	hh	kk	hk	--	kk	hh	hh	hh	kk	hh	hh	hk	hk	hh
LG12_HB_239.5	R_1215786_L12_PA	LG12	<hkxhk>	{01}	(hh,hk,kk)	hh	hh	hk	hh	hk	hk	hk	kk	hk	hk	hh	hk	hk	hh	hk	hk	hh	hk	hh	hk	hh	kk	hh	hk	hk	kk	hh	hk	hk	hh	hh	kk	hk	hh	kk	hh	hh	hh	kk	hh	hh	hk	hk	hh
LG12_HB_240	F_0109509_L12_PA	LG12	<lmxll>	{1-}	(ll,lm)	lm	lm	ll	lm	ll	lm	ll	ll	ll	lm	lm	lm	lm	lm	ll	ll	lm	ll	lm	ll	lm	ll	lm	ll	ll	ll	lm	ll	ll	lm	lm	ll	ll	lm	ll	lm	lm	lm	ll	lm	lm	ll	ll	lm
LG12_HB_240	F_0109515_L12_PA	LG12	<nnxnp>	{-0}	(nn,np)	np	np	np	np	np	nn	np	nn	np	nn	np	nn	nn	np	np	np	np	np	np	np	np	nn	np	np	np	nn	np	np	np	np	np	nn	np	np	nn	np	np	np	nn	np	np	np	np	np
LG12_HB_240	F_0109522_L12_PA	LG12	<nnxnp>	{-0}	(nn,np)	np	np	np	np	np	nn	np	nn	np	nn	np	nn	nn	np	np	np	np	np	np	np	np	nn	np	np	np	nn	np	np	np	np	np	nn	np	np	nn	np	np	np	nn	np	np	np	np	np
LG12_HB_240	R_1475357_L12_PA	LG12	<lmxll>	{1-}	(ll,lm)	lm	lm	ll	lm	ll	lm	ll	ll	ll	lm	lm	lm	lm	lm	ll	ll	lm	ll	lm	ll	lm	ll	lm	ll	ll	ll	lm	ll	ll	lm	lm	ll	ll	lm	ll	lm	lm	lm	ll	lm	lm	ll	ll	lm
LG12_HB_241	F_0110363_L12_PA	LG12	<hkxhk>	{10}	(hh,hk,kk)	kk	kk	hk	kk	hk	hk	hk	hh	hk	hk	kk	hk	hk	kk	hk	hk	kk	hk	kk	hk	kk	hh	kk	hk	hk	hh	kk	hk	hk	kk	kk	hh	hk	kk	hh	kk	kk	kk	hh	kk	kk	hk	hk	kk
LG12_HB_241	F_0110360_L12_PA	LG12	<nnxnp>	{-0}	(nn,np)	np	np	np	np	np	nn	np	nn	np	nn	np	nn	nn	np	np	np	np	np	np	np	np	nn	np	np	np	nn	np	np	np	np	np	nn	np	np	nn	np	np	np	nn	np	np	np	np	np
LG12_HB_241	F_0110362_L12_PA	LG12	<lmxll>	{1-}	(ll,lm)	lm	lm	ll	lm	ll	lm	ll	ll	ll	lm	lm	lm	lm	lm	ll	ll	lm	ll	lm	ll	lm	ll	lm	ll	ll	ll	lm	ll	ll	lm	lm	ll	ll	lm	ll	lm	lm	lm	ll	lm	lm	ll	ll	lm
LG12_HB_241	F_0110366_L12_PA	LG12	<lmxll>	{1-}	(ll,lm)	lm	lm	ll	lm	ll	lm	ll	ll	ll	lm	lm	lm	lm	lm	ll	ll	lm	ll	lm	ll	lm	ll	lm	ll	ll	ll	lm	ll	ll	lm	lm	ll	ll	lm	ll	lm	lm	lm	ll	lm	lm	ll	ll	lm
LG12_HB_241	F_0110371_L12_PA	LG12	<lmxll>	{0-}	(ll,lm)	ll	ll	lm	ll	lm	ll	lm	lm	lm	ll	ll	ll	ll	ll	lm	lm	ll	lm	ll	lm	ll	lm	ll	lm	lm	lm	ll	lm	lm	ll	ll	lm	lm	ll	lm	ll	ll	ll	lm	ll	ll	lm	lm	ll
LG12_HB_241	F_0110372_L12_PA	LG12	<lmxll>	{1-}	(ll,lm)	lm	lm	ll	lm	ll	lm	ll	ll	ll	lm	lm	lm	lm	lm	ll	ll	lm	ll	lm	ll	lm	ll	lm	ll	ll	ll	lm	ll	ll	lm	lm	ll	ll	lm	ll	lm	lm	lm	ll	lm	lm	ll	ll	lm
LG12_HB_241	F_0110376_L12_PA	LG12	<lmxll>	{1-}	(ll,lm)	lm	lm	ll	lm	ll	lm	ll	ll	ll	lm	lm	lm	lm	lm	ll	ll	lm	ll	lm	ll	lm	ll	lm	ll	ll	ll	lm	ll	ll	lm	lm	ll	ll	lm	ll	lm	lm	lm	ll	lm	lm	ll	ll	lm
LG12_HB_241	R_1813514_L12_PA	LG12	<lmxll>	{1-}	(ll,lm)	lm	lm	ll	lm	ll	lm	ll	ll	ll	lm	lm	lm	lm	lm	ll	ll	lm	ll	lm	ll	lm	ll	lm	ll	ll	ll	lm	ll	ll	lm	lm	ll	ll	lm	ll	lm	lm	lm	ll	lm	lm	ll	ll	lm
LG12_HB_241	R_1816057_L12_PA	LG12	<lmxll>	{1-}	(ll,lm)	lm	lm	ll	lm	ll	lm	ll	ll	ll	lm	lm	lm	lm	lm	ll	ll	lm	ll	lm	ll	lm	ll	lm	ll	ll	ll	lm	ll	ll	lm	lm	ll	ll	lm	ll	lm	lm	lm	ll	lm	lm	ll	ll	lm
LG12_HB_241	R_1818084_L12_PA	LG12	<lmxll>	{1-}	(ll,lm)	lm	lm	ll	lm	ll	lm	ll	ll	ll	lm	lm	lm	lm	lm	ll	ll	lm	ll	lm	ll	lm	ll	lm	ll	ll	ll	lm	ll	ll	lm	lm	ll	ll	lm	ll	lm	lm	lm	ll	lm	lm	ll	ll	lm
LG12_HB_242	F_0110886_L12_PA	LG12	<lmxll>	{0-}	(ll,lm)	ll	ll	lm	ll	lm	ll	lm	lm	lm	ll	lm	ll	ll	ll	lm	lm	ll	lm	ll	lm	ll	lm	ll	lm	lm	lm	ll	lm	lm	ll	ll	lm	lm	ll	lm	ll	ll	ll	lm	ll	ll	lm	lm	ll
LG12_HB_242	F_0110890_L12_PA	LG12	<lmxll>	{1-}	(ll,lm)	lm	lm	ll	lm	ll	lm	ll	ll	ll	lm	ll	lm	lm	lm	ll	ll	lm	ll	lm	ll	lm	ll	lm	ll	ll	ll	lm	ll	ll	lm	lm	ll	ll	lm	ll	lm	lm	lm	ll	lm	lm	ll	ll	lm
LG12_HB_242	R_2343296_L12_PA	LG12	<lmxll>	{1-}	(ll,lm)	lm	lm	ll	lm	ll	lm	ll	ll	ll	lm	ll	lm	lm	lm	ll	ll	lm	ll	lm	ll	lm	ll	lm	ll	ll	ll	lm	ll	ll	lm	lm	ll	ll	lm	ll	lm	lm	lm	ll	lm	lm	ll	ll	lm
LG12_HB_244	F_0111348_L12_PA	LG12	<lmxll>	{1-}	(ll,lm)	lm	lm	ll	lm	ll	lm	ll	lm	ll	lm	ll	lm	lm	lm	ll	ll	lm	ll	lm	ll	lm	ll	lm	ll	ll	ll	lm	ll	ll	lm	lm	ll	ll	lm	ll	lm	lm	lm	ll	lm	lm	ll	ll	lm
LG12_HB_244	F_0111355_L12_PA	LG12	<lmxll>	{1-}	(ll,lm)	lm	lm	ll	lm	ll	lm	ll	lm	ll	lm	ll	lm	lm	lm	ll	ll	lm	ll	lm	ll	lm	ll	lm	ll	ll	ll	lm	ll	ll	lm	lm	ll	ll	lm	ll	lm	lm	lm	ll	lm	lm	ll	ll	lm
LG12_HB_244.5	R_3025133_L12_PA	LG12	<lmxll>	{1-}	(ll,lm)	lm	lm	ll	lm	ll	lm	ll	lm	ll	lm	ll	lm	lm	lm	ll	ll	lm	ll	lm	ll	lm	ll	lm	ll	ll	ll	lm	ll	ll	lm	lm	ll	ll	lm	ll	lm	lm	lm	ll	lm	lm	ll	ll	lm
F_0111904_L12_PA	F_0111904_L12_PA	LG12	<lmxll>	{1-}	(ll,lm)	lm	lm	ll	lm	ll	lm	ll	lm	ll	lm	ll	lm	lm	lm	ll	ll	lm	ll	lm	ll	lm	ll	lm	ll	ll	ll	lm	ll	ll	lm	lm	ll	ll	lm	ll	lm	lm	lm	ll	lm	lm	ll	ll	lm
LG12_HB_246	F_0112239_L12_PA	LG12	<hkxhk>	{11}	(hh,hk,kk)	hk	hk	hh	hk	hh	kk	hh	kk	hh	kk	hh	kk	kk	hk	hh	hh	hk	hh	hk	hh	hk	hk	hk	hh	hh	hk	hk	hh	hh	hk	hk	hh	hh	hk	hk	hk	hk	hk	hk	hk	hk	hh	hh	hk
LG12_HB_246	F_0112238_L12_PA	LG12	<lmxll>	{1-}	(ll,lm)	lm	lm	ll	lm	ll	lm	ll	lm	ll	lm	ll	lm	lm	lm	ll	ll	lm	ll	lm	ll	lm	ll	lm	ll	ll	ll	lm	ll	ll	lm	lm	ll	ll	lm	ll	lm	lm	lm	ll	lm	lm	ll	ll	lm
LG12_HB_246.5	R_3506169_L12_PA	LG12	<lmxll>	{1-}	(ll,lm)	lm	lm	ll	lm	ll	lm	ll	lm	ll	lm	ll	lm	lm	lm	ll	ll	lm	ll	lm	ll	lm	ll	lm	ll	ll	ll	lm	ll	ll	lm	lm	ll	ll	lm	ll	lm	lm	lm	ll	lm	lm	ll	ll	lm
cR_3742049_L12_PA	R_3742049_L12_PA	LG12	<nnxnp>	{-0}	(nn,np)	np	np	np	np	np	nn	np	--	np	nn	np	nn	--	np	np	np	np	np	np	np	np	nn	np	np	np	nn	np	np	np	np	np	np	np	np	nn	np	np	np	nn	np	np	np	np	np
LG12_HB_247	F_0112845_L12_PA	LG12	<nnxnp>	{-0}	(nn,np)	np	np	np	np	np	nn	np	nn	np	nn	np	nn	nn	np	np	np	np	np	np	np	np	nn	np	np	np	nn	np	np	np	np	np	np	np	np	nn	np	np	np	nn	np	np	np	np	np
LG12_HB_247	F_0112839_L12_PA	LG12	<lmxll>	{1-}	(ll,lm)	lm	lm	ll	lm	ll	lm	ll	lm	ll	lm	ll	lm	lm	lm	ll	ll	lm	ll	lm	ll	lm	ll	lm	ll	ll	ll	lm	lm	ll	lm	lm	ll	ll	lm	ll	lm	lm	lm	ll	lm	lm	ll	ll	lm
LG12_HB_248	F_0113077_L12_PA	LG12	<lmxll>	{0-}	(ll,lm)	ll	ll	lm	ll	lm	ll	lm	ll	lm	ll	lm	ll	ll	ll	lm	lm	ll	lm	ll	lm	ll	lm	ll	lm	lm	lm	ll	ll	lm	ll	ll	lm	lm	ll	lm	ll	ll	ll	lm	ll	ll	lm	lm	ll
LG12_HB_248	F_0113090_L12_PA	LG12	<lmxll>	{0-}	(ll,lm)	ll	ll	lm	ll	lm	ll	lm	ll	lm	ll	lm	ll	ll	ll	lm	lm	ll	lm	ll	lm	ll	lm	ll	lm	lm	lm	ll	ll	lm	ll	ll	lm	lm	ll	lm	ll	ll	ll	lm	ll	ll	lm	lm	ll
LG12_HB_2485_s28h2	F_1091503_L4_28_2	LG12	<hkxhk>	{11}	(hh,hk,kk)	hk	kk	hh	hk	hk	hk	hk	kk	hh	hk	hh	kk	kk	kk	hk	hh	hk	hk	hk	hh	hk	hk	hk	hk	hh	hk	hk	kk	hh	kk	hk	hh	hh	kk	hk	kk	kk	hk	hk	hk	kk	hh	hh	hh
LG12_HB_2485_s28h2	F_1091489_L4_28_2	LG12	<nnxnp>	{-0}	(nn,np)	np	nn	np	np	nn	np	nn	nn	np	np	np	nn	nn	nn	np	np	np	nn	np	np	np	nn	np	nn	np	nn	np	nn	np	nn	np	np	np	nn	nn	nn	nn	np	nn	nn	nn	np	np	np
LG12_HB_249	F_0113339_L12_PA	LG12	<nnxnp>	{-0}	(nn,np)	np	np	np	np	np	nn	np	nn	np	nn	np	nn	nn	np	np	np	np	np	np	np	np	nn	np	np	np	nn	np	np	np	np	np	np	np	np	nn	np	np	np	nn	np	np	np	np	np
LG12_HB_249	F_0113340_L12_PA	LG12	<nnxnp>	{-0}	(nn,np)	np	np	np	np	np	nn	np	nn	np	nn	np	nn	nn	np	np	np	np	np	np	np	np	nn	np	np	np	nn	np	np	np	np	np	np	np	np	nn	np	np	np	nn	np	np	np	np	np
LG12_HB_249	F_0113377_L12_PA	LG12	<nnxnp>	{-0}	(nn,np)	np	np	np	np	np	nn	np	nn	np	nn	np	nn	nn	np	np	np	np	np	np	np	np	nn	np	np	np	nn	np	np	np	np	np	np	np	np	nn	np	np	np	nn	np	np	np	np	np
LG12_HB_249	F_0113378_L12_PA	LG12	<nnxnp>	{-0}	(nn,np)	np	np	np	np	np	nn	np	nn	np	nn	np	nn	nn	np	np	np	np	np	np	np	np	nn	np	np	np	nn	np	np	np	np	np	np	np	np	nn	np	np	np	nn	np	np	np	np	np
LG12_HB_249	R_4304933_L12_PA	LG12	<nnxnp>	{-0}	(nn,np)	np	np	np	np	np	nn	np	nn	np	nn	np	nn	nn	np	np	np	np	np	np	np	np	nn	np	np	np	nn	np	np	np	np	np	np	np	np	nn	np	np	np	nn	np	np	np	np	np
LG12_HB_250	F_0114369_L12_PA	LG12	<hkxhk>	{00}	(hh,hk,kk)	hk	hk	kk	hk	kk	hh	hk	hh	kk	hh	kk	hh	hh	hk	kk	kk	hk	kk	hk	kk	hk	hk	hk	kk	kk	hk	hk	hk	kk	hh	hk	kk	kk	hk	hk	hk	hk	hk	hk	hk	hk	kk	kk	kk
LG12_HB_250	F_0114362_L12_PA	LG12	<nnxnp>	{-0}	(nn,np)	np	np	np	np	np	nn	nn	nn	np	nn	np	nn	nn	np	np	np	np	np	np	np	np	nn	np	np	np	nn	np	np	np	nn	np	np	np	np	nn	np	np	np	nn	np	np	np	np	np
LG12_HB_250	F_0114363_L12_PA	LG12	<nnxnp>	{-0}	(nn,np)	np	np	np	np	np	nn	nn	nn	np	nn	np	nn	nn	np	np	np	np	np	np	np	np	nn	np	np	np	nn	np	np	np	nn	np	np	np	np	nn	np	np	np	nn	np	np	np	np	np
LG12_HB_250	F_0114368_L12_PA	LG12	<nnxnp>	{-0}	(nn,np)	np	np	np	np	np	nn	nn	nn	np	nn	np	nn	nn	np	np	np	np	np	np	np	np	nn	np	np	np	nn	np	np	np	nn	np	np	np	np	nn	np	np	np	nn	np	np	np	np	np
LG12_HB_250	GD_01907_L12_PA	LG12	<lmxll>	{0-}	(ll,lm)	ll	ll	lm	ll	lm	ll	lm	ll	lm	ll	lm	ll	ll	ll	lm	lm	ll	lm	ll	lm	ll	lm	ll	lm	lm	lm	ll	ll	lm	ll	ll	lm	lm	ll	lm	ll	ll	ll	lm	ll	ll	lm	lm	lm
LG12_HB_251	F_0114805_L12_PA	LG12	<lmxll>	{0-}	(ll,lm)	ll	ll	lm	ll	lm	ll	lm	ll	lm	ll	lm	ll	ll	ll	lm	lm	ll	lm	ll	lm	ll	lm	ll	lm	lm	lm	ll	ll	lm	ll	ll	lm	lm	ll	lm	ll	ll	ll	lm	ll	ll	lm	lm	lm
LG12_HB_251	F_0114826_L12_PA	LG12	<lmxll>	{0-}	(ll,lm)	ll	ll	lm	ll	lm	ll	lm	ll	lm	ll	lm	ll	ll	ll	lm	lm	ll	lm	ll	lm	ll	lm	ll	lm	lm	lm	ll	ll	lm	ll	ll	lm	lm	ll	lm	ll	ll	ll	lm	ll	ll	lm	lm	lm
LG12_HB_251	F_0114795_L12_PA	LG12	<hkxhk>	{00}	(hh,hk,kk)	hk	hk	kk	hk	kk	hh	hk	hh	kk	hh	kk	hh	hh	hh	kk	kk	hk	kk	hk	kk	hk	hk	hk	kk	kk	hk	hk	hk	kk	hh	hk	kk	kk	hk	hk	hk	hk	hk	hk	hk	hk	kk	kk	kk
LG12_HB_251	F_0114822_L12_PA	LG12	<hkxhk>	{00}	(hh,hk,kk)	hk	hk	kk	hk	kk	hh	hk	hh	kk	hh	kk	hh	hh	hh	kk	kk	hk	kk	hk	kk	hk	hk	hk	kk	kk	hk	hk	hk	kk	hh	hk	kk	kk	hk	hk	hk	hk	hk	hk	hk	hk	kk	kk	kk
LG12_HB_251	F_0114807_L12_PA	LG12	<nnxnp>	{-0}	(nn,np)	np	np	np	np	np	nn	nn	nn	np	nn	np	nn	nn	nn	np	np	np	np	np	np	np	nn	np	np	np	nn	np	np	np	nn	np	np	np	np	nn	np	np	np	nn	np	np	np	np	np
LG12_HB_251.5	R_5173113_L12_PA	LG12	<nnxnp>	{-0}	(nn,np)	np	np	np	np	np	nn	nn	nn	np	nn	np	nn	nn	nn	np	np	np	np	np	np	np	nn	np	np	np	nn	np	np	np	nn	np	np	np	np	nn	nn	np	np	nn	np	np	np	np	np
LG12_HB_253	F_0116528_L12_PA	LG12	<lmxll>	{0-}	(ll,lm)	ll	ll	lm	ll	lm	ll	lm	ll	lm	ll	lm	ll	ll	ll	lm	lm	ll	lm	ll	lm	ll	lm	ll	lm	lm	lm	ll	ll	lm	ll	ll	lm	lm	ll	lm	ll	ll	ll	lm	ll	ll	lm	lm	lm
LG12_HB_253	F_0116521_L12_PA	LG12	<nnxnp>	{-0}	(nn,np)	np	np	np	np	np	nn	nn	nn	np	nn	np	nn	nn	nn	np	np	np	np	np	np	np	nn	np	np	np	nn	np	np	np	nn	np	np	np	np	nn	nn	np	np	nn	np	np	np	np	np
LG12_HB_253	F_0116525_L12_PA	LG12	<nnxnp>	{-0}	(nn,np)	np	np	np	np	np	nn	nn	nn	np	--	np	nn	nn	nn	np	np	np	np	np	np	np	nn	np	np	np	nn	np	np	np	nn	np	np	np	np	nn	nn	np	np	nn	np	np	np	np	np
LG12_HB_254	F_0117250_L12_PA	LG12	<lmxll>	{0-}	(ll,lm)	ll	ll	lm	ll	lm	ll	lm	ll	lm	ll	lm	ll	ll	ll	lm	lm	ll	lm	ll	lm	ll	lm	ll	lm	lm	lm	ll	ll	lm	ll	ll	lm	lm	ll	lm	ll	ll	ll	lm	ll	ll	lm	lm	lm
LG12_HB_254	F_0117243_L12_PA	LG12	<nnxnp>	{-0}	(nn,np)	np	np	np	np	np	nn	nn	nn	np	nn	np	nn	nn	nn	np	np	np	np	np	np	np	nn	np	np	np	nn	np	np	np	nn	np	np	np	np	nn	nn	nn	np	nn	np	np	np	np	np
LG12_HB_254	F_0117245_L12_PA	LG12	<nnxnp>	{-0}	(nn,np)	np	np	np	np	np	nn	nn	nn	np	nn	np	nn	nn	nn	np	np	np	np	np	np	np	nn	np	np	np	nn	np	np	np	nn	np	np	np	np	nn	nn	nn	np	nn	np	np	np	np	np
LG12_HB_256	F_0117757_L12_PA	LG12	<hkxhk>	{11}	(hh,hk,kk)	hk	hk	hh	hk	hk	kk	hk	kk	hh	kk	hh	kk	kk	kk	hk	hh	hk	hh	hk	hh	hk	hk	hk	hh	hh	hk	hk	kk	hh	kk	hk	hh	hh	hk	hk	kk	kk	hk	hk	hk	hk	hh	hh	hh
LG12_HB_256	F_0117756_L12_PA	LG12	<lmxll>	{1-}	(ll,lm)	lm	lm	ll	lm	ll	lm	ll	lm	ll	lm	ll	lm	lm	lm	lm	ll	lm	ll	lm	ll	lm	ll	lm	ll	ll	ll	lm	lm	ll	lm	lm	ll	ll	lm	ll	lm	lm	lm	ll	lm	lm	ll	ll	ll
LG12_HB_257	F_0118080_L12_PA	LG12	<hkxhk>	{00}	(hh,hk,kk)	hk	hk	kk	hk	hk	hh	hk	hh	kk	hh	kk	hh	hh	hh	hk	kk	hk	kk	hk	kk	hk	hk	hk	kk	kk	hk	hk	hh	kk	hh	hk	kk	kk	hk	hk	hh	hh	hk	hk	hk	hk	kk	kk	kk
LG12_HB_257	F_0118091_L12_PA	LG12	<hkxhk>	{11}	(hh,hk,kk)	hk	hk	hh	hk	hk	kk	hk	kk	hh	kk	hh	kk	kk	kk	hk	hh	hk	hh	hk	hh	hk	hk	hk	hh	hh	hk	hk	kk	hh	kk	hk	hh	hh	hk	hk	kk	kk	hk	hk	hk	hk	hh	hh	hh
LG12_HB_257	F_0118081_L12_PA	LG12	<nnxnp>	{-1}	(nn,np)	nn	nn	nn	nn	np	np	np	np	nn	np	nn	np	np	np	nn	nn	nn	nn	nn	nn	nn	np	nn	nn	nn	np	nn	np	nn	np	nn	nn	nn	nn	np	np	np	nn	np	nn	nn	nn	nn	nn
LG12_HB_257	F_0118087_L12_PA	LG12	<lmxll>	{1-}	(ll,lm)	lm	lm	ll	lm	ll	lm	ll	lm	ll	lm	ll	lm	lm	lm	lm	ll	lm	ll	lm	ll	lm	ll	lm	ll	ll	ll	lm	lm	ll	lm	lm	ll	ll	lm	ll	lm	lm	lm	ll	lm	lm	ll	ll	ll
F_0118326_L12_PA	F_0118326_L12_PA	LG12	<nnxnp>	{-0}	(nn,np)	np	np	np	np	nn	nn	nn	nn	np	nn	np	nn	nn	nn	np	np	np	np	np	np	np	nn	np	np	np	nn	np	nn	np	nn	np	np	np	np	nn	nn	nn	np	nn	np	np	np	np	np
LG12_HB_2580_s71h3	F_1108951_L12_71_3	LG12	<lmxll>	{1-}	(ll,lm)	lm	lm	ll	lm	ll	lm	ll	lm	ll	lm	ll	lm	lm	lm	lm	lm	lm	ll	lm	ll	lm	ll	lm	ll	ll	ll	lm	lm	ll	lm	lm	ll	ll	lm	ll	lm	lm	lm	ll	ll	lm	ll	ll	ll
F_1109632_L13_73_3	F_1109632_L13_73_3	LG12	<hkxhk>	{11}	(hh,hk,kk)	hk	kk	hh	kk	hk	hk	hk	kk	hh	hk	hh	hk	hk	kk	hk	hk	hk	hk	hk	hh	hk	hk	hk	hk	hh	hk	hk	kk	hh	kk	hk	hh	hh	kk	hk	kk	kk	hk	hk	hk	kk	hh	hh	hh
LG12_HB_2609_s91h3	F_1115959_L5_91_3	LG12	<hkxhk>	{11}	(hh,hk,kk)	hk	kk	hh	kk	hk	hh	hk	kk	hh	hk	hh	hk	hk	kk	hk	hk	hk	hk	kk	hh	hk	hk	hk	hk	hh	hk	hk	kk	hh	kk	hh	hh	hh	kk	hk	kk	kk	hk	hk	hk	kk	hk	hh	hh
LG12_HB_2609_s91h3	F_1115969_L5_91_3	LG12	<lmxll>	{0-}	(ll,lm)	ll	ll	lm	ll	lm	lm	lm	ll	lm	ll	lm	lm	ll	ll	ll	ll	ll	lm	ll	lm	ll	lm	ll	lm	lm	lm	ll	ll	lm	ll	lm	lm	lm	ll	lm	ll	ll	ll	lm	lm	ll	lm	lm	lm
LG12_HB_2609_s91h3	F_1115970_L5_91_3	LG12	<lmxll>	{0-}	(ll,lm)	ll	ll	lm	ll	lm	lm	lm	ll	lm	ll	lm	lm	ll	ll	ll	ll	ll	lm	ll	lm	ll	lm	ll	lm	lm	lm	ll	ll	lm	ll	lm	lm	lm	ll	lm	ll	ll	ll	lm	lm	ll	lm	lm	lm
LG12_HB_261	F_0118970_L12_PA	LG12	<lmxll>	{1-}	(ll,lm)	lm	lm	ll	lm	ll	lm	ll	lm	ll	lm	ll	lm	lm	lm	lm	ll	lm	ll	lm	ll	lm	ll	lm	ll	ll	ll	lm	lm	ll	lm	lm	ll	ll	lm	ll	lm	lm	lm	ll	lm	lm	ll	ll	ll
LG12_HB_261	F_0118976_L12_PA	LG12	<lmxll>	{1-}	(ll,lm)	lm	lm	ll	lm	ll	lm	ll	lm	ll	lm	ll	lm	lm	lm	lm	ll	lm	ll	lm	ll	lm	ll	lm	ll	ll	ll	lm	lm	ll	lm	lm	ll	ll	lm	ll	lm	lm	lm	ll	lm	lm	ll	ll	ll
LG12_HB_261	F_0118958_L12_PA	LG12	<hkxhk>	{00}	(hh,hk,kk)	hk	hk	kk	hk	hk	hh	hk	hh	kk	hh	kk	hh	hh	hh	hk	kk	hk	hk	hk	kk	hk	hk	hk	kk	kk	hk	hk	hh	kk	hh	hk	kk	kk	hk	hk	hh	hh	hk	hk	hk	hk	kk	kk	kk
LG12_HB_261	F_0118966_L12_PA	LG12	<hkxhk>	{11}	(hh,hk,kk)	hk	hk	hh	hk	hk	kk	hk	kk	hh	kk	hh	kk	kk	kk	hk	hh	hk	hk	hk	hh	hk	hk	hk	hh	hh	hk	hk	kk	hh	kk	hk	hh	hh	hk	hk	kk	kk	hk	hk	hk	hk	hh	hh	hh
LG12_HB_263	F_0119340_L12_PA	LG12	<lmxll>	{1-}	(ll,lm)	lm	lm	ll	lm	ll	lm	ll	lm	ll	lm	ll	lm	lm	lm	lm	ll	lm	ll	lm	ll	lm	ll	lm	ll	ll	ll	lm	lm	ll	lm	lm	ll	ll	lm	ll	lm	lm	lm	ll	lm	lm	ll	ll	ll
LG12_HB_263	F_0119353_L12_PA	LG12	<lmxll>	{1-}	(ll,lm)	lm	lm	ll	lm	ll	lm	ll	lm	ll	lm	ll	lm	lm	lm	lm	ll	lm	ll	lm	ll	lm	ll	lm	ll	ll	ll	lm	lm	ll	lm	lm	ll	ll	lm	ll	lm	lm	lm	ll	lm	lm	ll	ll	ll
LG12_HB_263	R_8802561_L12_PA	LG12	<lmxll>	{1-}	(ll,lm)	lm	lm	ll	lm	ll	lm	ll	lm	ll	lm	ll	lm	lm	lm	lm	ll	lm	ll	lm	ll	lm	ll	lm	ll	ll	ll	lm	lm	ll	lm	lm	ll	ll	lm	ll	lm	lm	lm	ll	lm	lm	ll	ll	ll
LG12_HB_263	F_0119337_L12_PA	LG12	<hkxhk>	{00}	(hh,hk,kk)	hk	hk	kk	hk	hk	hh	hk	hh	kk	hh	kk	hh	hh	hh	hk	kk	hk	hk	hk	kk	hk	hk	hk	kk	kk	hk	hk	hh	kk	hh	hk	kk	kk	hk	hk	hh	hh	hk	hk	hk	hk	kk	kk	kk
LG12_HB_263	F_0119339_L12_PA	LG12	<hkxhk>	{00}	(hh,hk,kk)	hk	hk	kk	hk	hk	hh	hk	hh	kk	hh	kk	hh	hh	hh	hk	kk	hk	hk	hk	kk	hk	hk	hk	kk	kk	hk	hk	hh	kk	hh	hk	kk	kk	hk	hk	hh	hh	hk	hk	hk	hk	kk	kk	kk
LG12_HB_263	F_0119366_L12_PA	LG12	<hkxhk>	{00}	(hh,hk,kk)	hk	hk	kk	hk	hk	hh	hk	hh	kk	hh	kk	hh	hh	hh	hk	kk	hk	hk	hk	kk	hk	hk	hk	kk	kk	hk	hk	hh	kk	hh	hk	kk	kk	hk	hk	hh	hh	hk	hk	hk	hk	kk	kk	kk
LG12_HB_263	R_8805420_L12_PA	LG12	<nnxnp>	{-1}	(nn,np)	nn	nn	nn	nn	np	np	np	np	nn	np	nn	np	np	np	nn	nn	nn	np	nn	nn	nn	np	nn	nn	nn	np	nn	np	nn	np	nn	nn	nn	nn	np	np	np	nn	np	nn	nn	nn	nn	nn
LG12_HB_263	R_8810680_L12_PA	LG12	<nnxnp>	{-1}	(nn,np)	nn	nn	nn	nn	np	np	np	np	nn	np	nn	np	np	np	nn	nn	nn	np	nn	nn	nn	np	nn	nn	nn	np	nn	np	nn	np	nn	nn	nn	nn	np	np	np	nn	np	nn	nn	nn	nn	nn
LG12_HB_263	R_8821550_L12_PA	LG12	<nnxnp>	{-1}	(nn,np)	nn	nn	nn	nn	np	np	np	np	nn	np	nn	np	np	np	nn	nn	nn	np	nn	nn	nn	np	nn	nn	nn	np	nn	np	nn	np	nn	nn	nn	--	np	np	np	nn	np	nn	nn	nn	nn	nn
LG12_HB_265	F_0120094_L12_PA	LG12	<lmxll>	{1-}	(ll,lm)	lm	lm	ll	lm	ll	lm	ll	lm	ll	lm	ll	lm	lm	lm	lm	ll	lm	ll	lm	ll	lm	ll	lm	ll	ll	ll	lm	lm	ll	lm	lm	ll	ll	lm	ll	lm	lm	lm	ll	lm	lm	ll	ll	ll
LG12_HB_265	F_0120098_L12_PA	LG12	<lmxll>	{1-}	(ll,lm)	lm	lm	ll	lm	ll	lm	ll	lm	ll	lm	ll	lm	lm	lm	lm	ll	lm	ll	lm	ll	lm	ll	lm	ll	ll	ll	lm	lm	ll	lm	lm	ll	ll	lm	ll	lm	lm	lm	ll	lm	lm	ll	ll	ll
LG12_HB_265	R_9274031_L12_PA	LG12	<lmxll>	{1-}	(ll,lm)	lm	lm	ll	lm	ll	lm	ll	lm	ll	lm	ll	lm	lm	lm	lm	ll	lm	ll	lm	ll	lm	ll	lm	ll	ll	ll	lm	lm	ll	lm	lm	ll	ll	lm	ll	lm	lm	lm	ll	lm	lm	ll	ll	ll
LG12_HB_265	F_0120082_L12_PA	LG12	<hkxhk>	{00}	(hh,hk,kk)	hk	hk	kk	hk	hk	hh	hk	hh	kk	hh	kk	hh	hh	hh	hk	kk	hk	hk	hk	kk	hk	hk	hk	kk	kk	hk	hk	hh	kk	hh	hk	kk	kk	hk	hk	hh	hh	hk	hk	hk	hk	kk	kk	kk
LG12_HB_265	F_0120095_L12_PA	LG12	<hkxhk>	{11}	(hh,hk,kk)	hk	hk	hh	hk	hk	kk	hk	kk	hh	kk	hh	kk	kk	kk	hk	hh	hk	hk	hk	hh	hk	hk	hk	hh	hh	hk	hk	kk	hh	kk	hk	hh	hh	hk	hk	kk	kk	hk	hk	hk	hk	hh	hh	hh
LG12_HB_265	F_0120075_L12_PA	LG12	<nnxnp>	{-1}	(nn,np)	nn	nn	nn	nn	np	np	np	np	nn	np	nn	np	np	np	nn	nn	nn	np	nn	nn	nn	np	nn	nn	nn	np	nn	np	nn	np	nn	nn	nn	nn	np	np	np	nn	np	nn	nn	nn	nn	nn
LG12_HB_265	F_0120077_L12_PA	LG12	<nnxnp>	{-1}	(nn,np)	nn	nn	nn	nn	np	np	np	np	nn	np	nn	np	np	np	nn	nn	nn	np	nn	nn	nn	np	nn	nn	nn	np	nn	np	nn	np	nn	nn	nn	nn	np	np	np	nn	np	nn	nn	nn	nn	nn
LG12_HB_265.5	GD_02053_L12_PA	LG12	<lmxll>	{1-}	(ll,lm)	lm	lm	ll	lm	ll	lm	ll	lm	ll	lm	ll	lm	lm	lm	lm	ll	lm	ll	lm	ll	lm	ll	lm	ll	ll	ll	lm	lm	ll	lm	lm	ll	ll	lm	ll	lm	lm	lm	ll	lm	lm	ll	ll	ll
LG12_HB_265.5	R_9330075_L12_PA	LG12	<hkxhk>	{11}	(hh,hk,kk)	hk	hk	hh	hk	hk	kk	hk	kk	hh	kk	hh	kk	kk	kk	hk	hh	hk	hk	hk	hh	hk	hk	hk	hh	hh	hk	hk	kk	hh	kk	hk	hh	hh	hk	hk	kk	kk	hk	hk	hk	hk	hh	hh	hh
LG12_HB_265.5	R_9333311_L12_PA	LG12	<nnxnp>	{-1}	(nn,np)	nn	nn	nn	nn	np	np	np	np	nn	np	nn	np	np	np	nn	nn	nn	np	nn	nn	nn	np	nn	nn	nn	np	nn	np	nn	np	nn	nn	nn	nn	np	np	np	nn	np	nn	nn	nn	nn	nn
LG12_HB_266	F_0120425_L12_PA	LG12	<nnxnp>	{-1}	(nn,np)	nn	np	nn	nn	np	np	np	np	nn	np	nn	np	np	np	nn	nn	nn	np	nn	nn	nn	np	nn	nn	nn	np	nn	np	nn	np	nn	nn	nn	--	np	np	np	nn	np	np	np	nn	nn	nn
LG12_HB_268	F_0121073_L12_PA	LG12	<nnxnp>	{-1}	(nn,np)	nn	nn	nn	nn	np	np	np	np	nn	np	nn	np	np	np	nn	nn	nn	np	nn	nn	nn	np	nn	nn	nn	np	nn	np	nn	np	nn	nn	nn	nn	np	np	np	nn	np	np	np	nn	nn	nn
LG12_HB_268	F_0121090_L12_PA	LG12	<nnxnp>	{-1}	(nn,np)	nn	nn	nn	nn	np	np	np	np	nn	np	nn	np	np	np	nn	nn	nn	np	nn	nn	nn	np	nn	nn	nn	np	nn	np	nn	np	nn	nn	nn	nn	np	np	np	nn	np	np	np	nn	nn	nn
LG12_HB_268	F_0121061_L12_PA	LG12	<lmxll>	{1-}	(ll,lm)	lm	lm	ll	lm	ll	lm	ll	lm	ll	lm	ll	lm	lm	lm	lm	ll	lm	ll	lm	ll	lm	ll	lm	ll	ll	ll	lm	lm	ll	lm	lm	ll	ll	lm	ll	lm	lm	lm	ll	ll	lm	ll	ll	ll
LG12_HB_268	F_0121089_L12_PA	LG12	<lmxll>	{1-}	(ll,lm)	lm	lm	ll	lm	ll	lm	ll	lm	ll	lm	ll	lm	lm	lm	lm	ll	lm	ll	lm	ll	lm	ll	lm	ll	ll	ll	lm	lm	ll	lm	lm	ll	ll	lm	ll	lm	lm	lm	ll	ll	lm	ll	ll	ll
LG12_HB_268	GD_02814_L12_PA	LG12	<lmxll>	{1-}	(ll,lm)	lm	lm	ll	lm	ll	lm	ll	lm	ll	lm	ll	lm	lm	lm	lm	ll	lm	ll	lm	ll	lm	ll	lm	ll	ll	ll	lm	lm	ll	lm	lm	ll	ll	lm	ll	lm	lm	lm	ll	ll	lm	ll	ll	ll
F_0123463_L12_PA	F_0123463_L12_PA	LG12	<nnxnp>	{-1}	(nn,np)	nn	nn	nn	nn	np	np	np	np	nn	np	nn	np	np	np	nn	nn	nn	np	nn	nn	nn	np	nn	nn	nn	np	nn	np	nn	np	nn	nn	nn	nn	np	np	np	nn	np	np	np	nn	nn	nn
LG12_HB_274	F_0124095_L12_PA	LG12	<hkxhk>	{11}	(hh,hk,kk)	hk	hk	hh	hk	hk	kk	hk	kk	hh	kk	hh	kk	kk	kk	hk	hh	hk	hk	hk	hh	hk	hk	hk	hh	hh	hk	hk	kk	hh	kk	hk	hh	hh	hk	hk	kk	kk	hk	hk	hk	kk	hh	hh	hh
LG12_HB_274	F_0124088_L12_PA	LG12	<nnxnp>	{-1}	(nn,np)	nn	nn	nn	nn	np	np	np	np	nn	np	nn	np	np	np	nn	nn	nn	np	nn	nn	nn	np	nn	nn	nn	np	nn	np	nn	np	nn	nn	nn	nn	np	np	np	nn	np	np	np	nn	nn	nn
LG12_HB_274	F_0124090_L12_PA	LG12	<nnxnp>	{-1}	(nn,np)	nn	nn	nn	nn	np	np	np	np	nn	np	nn	np	np	np	nn	nn	nn	np	nn	nn	nn	np	nn	nn	nn	np	nn	np	nn	np	nn	nn	nn	nn	np	np	np	nn	np	np	np	nn	nn	nn
LG12_HB_274	F_0124093_L12_PA	LG12	<lmxll>	{1-}	(ll,lm)	--	lm	ll	lm	ll	lm	ll	lm	ll	--	ll	lm	lm	lm	lm	ll	lm	ll	lm	ll	lm	ll	lm	ll	ll	ll	lm	lm	ll	lm	lm	ll	ll	lm	ll	lm	lm	lm	ll	ll	lm	ll	ll	ll
LG12_HB_274	F_0124073_L12_PA	LG12	<lmxll>	{1-}	(ll,lm)	lm	lm	ll	lm	ll	lm	ll	lm	ll	lm	ll	lm	lm	lm	lm	ll	lm	ll	lm	ll	lm	ll	lm	ll	ll	ll	lm	lm	ll	lm	lm	ll	ll	lm	ll	lm	lm	lm	ll	ll	lm	ll	ll	ll
LG12_HB_276	F_0124567_L12_PA	LG12	<hkxhk>	{00}	(h-,kk)	h-	h-	kk	h-	h-	h-	h-	h-	kk	h-	kk	h-	h-	h-	h-	kk	h-	h-	h-	kk	h-	h-	h-	kk	kk	h-	h-	h-	kk	h-	h-	kk	kk	h-	h-	h-	h-	h-	h-	h-	h-	kk	kk	kk
LG12_HB_276	F_0124600_L12_PA	LG12	<hkxhk>	{00}	(h-,kk)	h-	h-	kk	h-	h-	h-	h-	h-	kk	h-	kk	h-	h-	h-	h-	kk	h-	h-	h-	kk	h-	h-	h-	kk	kk	h-	h-	h-	kk	h-	h-	kk	kk	h-	h-	h-	h-	h-	h-	h-	h-	kk	kk	kk
LG12_HB_276	F_0124614_L12_PA	LG12	<hkxhk>	{00}	(h-,kk)	h-	h-	kk	h-	h-	h-	h-	h-	kk	h-	kk	h-	h-	h-	h-	kk	h-	h-	h-	kk	h-	h-	h-	KK	kk	h-	h-	h-	kk	h-	h-	kk	kk	h-	h-	h-	h-	h-	h-	h-	h-	kk	kk	kk
LG12_HB_276	F_0124565_L12_PA	LG12	<efxeg>	{11}	[ee,ef,eg,fg)	ef	ef	ee	ef	eg	fg	eg	fg	ee	fg	ee	fg	fg	fg	ef	ee	ef	eg	ef	ee	ef	eg	ef	ee	ee	eg	ef	fg	ee	fg	ef	ee	ee	ef	eg	fg	fg	ef	eg	eg	fg	ee	ee	ee
LG12_HB_276	F_0124582_L12_PA	LG12	<efxeg>	{11}	[ee,ef,eg,fg)	ef	ef	ee	ef	eg	fg	eg	fg	ee	fg	ee	fg	fg	fg	ef	ee	ef	eg	ef	ee	ef	eg	ef	ee	ee	eg	ef	fg	ee	fg	ef	ee	ee	ef	eg	fg	fg	ef	eg	eg	fg	ee	ee	ee
LG12_HB_276	F_0124583_L12_PA	LG12	<efxeg>	{11}	[ee,ef,eg,fg)	ef	ef	ee	ef	eg	fg	eg	fg	ee	fg	ee	fg	fg	fg	ef	ee	ef	eg	ef	ee	ef	eg	ef	ee	ee	eg	ef	fg	ee	fg	ef	ee	ee	ef	eg	fg	fg	ef	eg	eg	fg	ee	ee	ee
LG12_HB_276	F_0124597_L12_PA	LG12	<efxeg>	{11}	[ee,ef,eg,fg)	ef	ef	ee	ef	eg	fg	eg	fg	ee	fg	ee	fg	fg	fg	ef	ee	ef	eg	ef	ee	ef	eg	ef	ee	ee	eg	ef	fg	ee	fg	ef	ee	ee	ef	eg	fg	fg	ef	eg	eg	fg	ee	ee	ee
LG12_HB_277	F_0124934_L12_PA	LG12	<hkxhk>	{11}	(hh,hk,kk)	hk	hk	hh	hk	hk	kk	hk	kk	hh	kk	hh	kk	kk	kk	hk	hh	hk	hk	hk	hh	hk	hk	hk	hh	hh	hk	hk	kk	hh	kk	hk	hh	hh	hk	hk	kk	kk	hk	hk	hk	kk	hh	hh	hh
LG12_HB_277	F_0124944_L12_PA	LG12	<hkxhk>	{11}	(hh,hk,kk)	hk	hk	hh	hk	hk	kk	hk	kk	hh	kk	hh	kk	kk	kk	hk	hh	hk	hk	hk	hh	hk	hk	hk	hh	hh	hk	hk	kk	hh	kk	hk	hh	hh	hk	hk	kk	kk	hk	hk	hk	kk	hh	hh	hh
LG12_HB_277	F_0124929_L12_PA	LG12	<nnxnp>	{-1}	(nn,np)	nn	nn	nn	nn	np	np	np	np	nn	np	nn	np	np	np	nn	nn	nn	np	nn	nn	nn	np	nn	nn	nn	np	nn	np	nn	np	nn	nn	nn	nn	np	np	np	nn	np	np	np	nn	nn	nn
LG12_HB_277	F_0124936_L12_PA	LG12	<nnxnp>	{-1}	(nn,np)	nn	nn	nn	nn	np	np	np	np	nn	np	nn	np	np	np	nn	nn	nn	np	nn	nn	nn	np	nn	nn	nn	np	nn	np	nn	np	nn	nn	nn	nn	np	np	np	nn	np	np	np	nn	nn	nn
LG12_HB_277	F_0124940_L12_PA	LG12	<nnxnp>	{-1}	(nn,np)	nn	nn	nn	nn	np	np	np	np	nn	np	nn	np	np	np	nn	nn	nn	np	nn	nn	nn	np	nn	nn	nn	np	nn	np	nn	np	nn	nn	nn	nn	np	np	np	nn	np	np	np	nn	nn	nn
LG12_HB_277	F_0124942_L12_PA	LG12	<nnxnp>	{-1}	(nn,np)	nn	nn	nn	nn	np	np	np	np	nn	np	nn	np	np	np	nn	nn	nn	np	nn	nn	nn	np	nn	nn	nn	np	nn	np	nn	np	nn	nn	nn	nn	np	np	np	nn	np	np	np	nn	nn	nn
LG12_HB_277	F_0124935_L12_PA	LG12	<lmxll>	{1-}	(ll,lm)	lm	lm	ll	lm	ll	lm	ll	lm	ll	lm	ll	lm	lm	lm	lm	ll	lm	ll	lm	ll	lm	ll	lm	ll	ll	ll	lm	lm	ll	lm	lm	ll	ll	lm	ll	lm	lm	lm	ll	ll	lm	ll	ll	ll
LG12_HB_278	F_0125389_L12_PA	LG12	<hkxhk>	{11}	(hh,hk,kk)	hk	kk	hh	hk	hk	kk	hk	kk	hh	kk	hh	kk	kk	kk	hk	hh	hk	hk	hk	hh	hk	hk	hk	hh	hh	hk	hk	kk	hh	kk	hk	hh	hh	hk	hk	kk	kk	hk	hk	hk	kk	hh	hh	hh
LG12_HB_278	F_0125386_L12_PA	LG12	<nnxnp>	{-1}	(nn,np)	nn	np	nn	nn	np	np	np	np	nn	np	nn	np	np	np	nn	nn	nn	np	nn	nn	nn	np	nn	nn	nn	np	nn	np	nn	np	nn	nn	nn	nn	np	np	np	nn	np	np	np	nn	nn	nn
LG12_HB_278	F_0125385_L12_PA	LG12	<lmxll>	{1-}	(ll,lm)	lm	lm	ll	lm	ll	lm	ll	lm	ll	lm	ll	lm	lm	lm	lm	ll	lm	ll	lm	ll	lm	ll	lm	ll	ll	ll	lm	lm	ll	lm	lm	ll	ll	lm	ll	lm	lm	lm	ll	ll	lm	ll	ll	ll
LG12_HB_279	F_0125525_L12_PA	LG12	<nnxnp>	{-1}	(nn,np)	nn	np	nn	nn	np	np	np	np	nn	np	nn	np	np	np	nn	nn	nn	np	nn	nn	nn	np	nn	nn	nn	np	nn	np	nn	np	nn	nn	nn	nn	np	np	np	nn	np	np	np	nn	nn	nn
LG12_HB_279	F_0125521_L12_PA	LG12	<lmxll>	{1-}	(ll,lm)	lm	lm	ll	lm	ll	lm	ll	lm	ll	lm	ll	lm	lm	lm	lm	ll	lm	ll	lm	ll	lm	ll	lm	ll	ll	ll	lm	lm	ll	lm	lm	ll	ll	lm	ll	lm	lm	lm	ll	ll	lm	ll	ll	ll
LG12_HB_281	F_0126134_L12_PA	LG12	<hkxhk>	{11}	(hh,hk,kk)	hk	kk	hh	hk	hk	kk	hk	kk	hh	kk	hh	kk	kk	kk	hk	hh	hk	hk	hk	hh	hk	hk	hk	hh	hh	hk	hk	kk	hh	kk	hk	hh	hh	hk	hk	kk	kk	hk	hk	hk	kk	hh	hh	hh
LG12_HB_281	F_0126141_L12_PA	LG12	<nnxnp>	{-1}	(nn,np)	nn	np	nn	nn	np	np	--	np	nn	np	nn	np	np	np	nn	nn	nn	np	nn	nn	nn	np	nn	nn	nn	np	nn	np	nn	np	nn	nn	nn	nn	np	np	np	nn	np	np	np	nn	nn	nn
LG12_HB_281	F_0126187_L12_PA	LG12	<nnxnp>	{-1}	(nn,np)	nn	np	nn	nn	np	np	np	np	nn	--	nn	np	np	np	nn	nn	nn	np	nn	nn	nn	np	nn	nn	nn	np	nn	np	nn	np	nn	nn	nn	--	np	np	np	nn	np	np	np	nn	nn	nn
LG12_HB_281	F_0126149_L12_PA	LG12	<lmxll>	{1-}	(ll,lm)	lm	lm	ll	lm	ll	lm	ll	lm	ll	lm	ll	lm	lm	lm	lm	ll	lm	ll	lm	ll	lm	ll	lm	ll	ll	ll	lm	lm	ll	lm	lm	ll	ll	lm	ll	lm	lm	lm	ll	ll	lm	ll	ll	ll
LG12_HB_281	F_0126179_L12_PA	LG12	<lmxll>	{1-}	(ll,lm)	lm	lm	ll	lm	ll	lm	ll	lm	ll	lm	ll	lm	lm	lm	lm	ll	lm	ll	lm	ll	lm	ll	lm	ll	ll	ll	lm	lm	ll	lm	lm	ll	ll	lm	ll	lm	lm	lm	ll	ll	lm	ll	ll	ll
LG12_HB_284	F_0127617_L12_PA	LG12	<lmxll>	{1-}	(ll,lm)	lm	lm	ll	lm	ll	lm	ll	lm	ll	lm	ll	lm	lm	lm	lm	ll	lm	ll	lm	ll	lm	ll	lm	ll	ll	ll	lm	lm	ll	lm	lm	ll	ll	lm	ll	lm	lm	lm	ll	ll	lm	ll	ll	ll
LG12_HB_284	R_16317377_L12_PA	LG12	<lmxll>	{1-}	(ll,lm)	lm	lm	ll	lm	ll	lm	ll	lm	ll	lm	ll	lm	lm	lm	lm	ll	lm	ll	lm	ll	lm	ll	lm	ll	ll	ll	lm	lm	ll	lm	lm	ll	ll	lm	ll	lm	lm	lm	ll	ll	lm	ll	ll	ll
LG12_HB_284.5	R_16343119_L12_PA	LG12	<nnxnp>	{-1}	(nn,np)	nn	np	nn	nn	np	np	np	np	nn	np	nn	np	np	np	nn	nn	nn	np	nn	nn	nn	np	nn	nn	nn	np	nn	np	nn	np	nn	nn	nn	nn	np	np	np	nn	np	np	np	nn	nn	nn
LG12_HB_284.5	R_16355366_L12_PA	LG12	<nnxnp>	{-1}	(nn,np)	nn	np	nn	nn	np	np	np	np	nn	np	nn	np	np	np	nn	nn	nn	np	nn	nn	nn	np	nn	nn	nn	np	nn	np	nn	np	nn	nn	nn	nn	np	np	np	nn	np	np	np	nn	nn	nn
LG12_HB_284.5	R_16369231_L12_PA	LG12	<lmxll>	{1-}	(ll,lm)	lm	lm	ll	lm	ll	lm	ll	lm	ll	lm	ll	lm	lm	lm	lm	ll	lm	ll	lm	ll	lm	ll	lm	ll	ll	ll	lm	lm	ll	lm	lm	ll	ll	lm	ll	lm	lm	lm	ll	ll	lm	ll	ll	ll
LG12_HB_285	F_0128309_L12_PA	LG12	<hkxhk>	{00}	(hh,hk,kk)	hk	hh	kk	hk	hk	hh	hk	hh	kk	hh	kk	hh	hh	hh	hk	kk	hk	hk	hk	kk	hk	hk	hk	kk	kk	hk	hk	hh	kk	hh	hk	kk	kk	hk	hk	hh	hh	hk	hk	hk	hh	kk	kk	kk
LG12_HB_285	F_0128315_L12_PA	LG12	<hkxhk>	{11}	(hh,hk,kk)	hk	kk	hh	hk	hk	kk	hk	kk	hh	kk	hh	kk	kk	kk	hk	hh	hk	hk	hk	hh	hk	hk	hk	hh	hh	hk	hk	kk	hh	kk	hk	hh	hh	hk	hk	kk	kk	hk	hk	hk	kk	hh	hh	hh
LG12_HB_285	F_0128307_L12_PA	LG12	<nnxnp>	{-1}	(nn,np)	nn	np	nn	nn	np	np	np	np	nn	np	nn	np	np	np	nn	nn	nn	np	nn	nn	nn	np	nn	nn	nn	np	nn	np	nn	np	nn	nn	nn	nn	np	np	np	nn	np	np	np	nn	nn	nn
LG12_HB_285	F_0128358_L12_PA	LG12	<lmxll>	{1-}	(ll,lm)	lm	lm	ll	lm	ll	lm	ll	lm	ll	lm	ll	lm	lm	lm	lm	ll	lm	ll	lm	ll	lm	ll	lm	ll	ll	ll	lm	lm	ll	lm	lm	ll	ll	lm	ll	lm	lm	lm	ll	ll	lm	ll	ll	ll
LG12_HB_286	F_0128851_L12_PA	LG12	<hkxhk>	{00}	(hh,hk,kk)	hk	hh	kk	hk	hk	hh	hk	hh	kk	hh	kk	hh	hh	hh	hk	kk	hk	hk	hk	kk	hk	hk	hk	kk	kk	hk	hk	hh	kk	hh	hk	kk	kk	hk	hk	hh	hh	hk	hk	hk	hh	kk	kk	kk
LG12_HB_286	F_0128823_L12_PA	LG12	<nnxnp>	{-1}	(nn,np)	nn	np	nn	nn	np	np	np	np	nn	np	nn	np	np	np	nn	nn	nn	np	nn	nn	nn	np	nn	nn	nn	np	nn	np	nn	np	nn	nn	nn	nn	np	np	np	nn	np	np	np	nn	nn	nn
LG12_HB_286	F_0128827_L12_PA	LG12	<nnxnp>	{-1}	(nn,np)	nn	np	nn	nn	np	np	np	np	nn	np	nn	np	np	np	nn	nn	nn	np	nn	nn	nn	np	nn	nn	nn	np	nn	np	nn	np	nn	nn	nn	nn	np	np	np	nn	np	np	np	nn	nn	nn
LG12_HB_287	F_0129369_L12_PA	LG12	<hkxhk>	{11}	(hh,hk,kk)	hk	kk	hh	hk	hk	kk	hk	kk	hh	kk	hh	kk	kk	kk	hk	hh	hk	hk	hk	hh	hk	hk	hk	hh	hh	hk	hk	kk	hh	kk	hk	hh	hh	hk	hk	kk	kk	hk	hk	hk	kk	hh	hh	hh
LG12_HB_287	F_0129384_L12_PA	LG12	<nnxnp>	{-1}	(nn,np)	nn	np	nn	nn	np	np	np	np	nn	np	nn	np	np	np	nn	nn	nn	np	nn	nn	nn	np	nn	nn	nn	np	nn	np	nn	np	nn	nn	nn	nn	np	np	np	nn	np	np	np	nn	nn	nn
LG12_HB_287	F_0129374_L12_PA	LG12	<lmxll>	{1-}	(ll,lm)	lm	lm	ll	lm	ll	lm	ll	lm	ll	lm	ll	lm	lm	lm	lm	ll	lm	ll	lm	ll	lm	ll	lm	ll	ll	ll	lm	lm	ll	lm	lm	ll	ll	lm	ll	lm	lm	lm	ll	ll	lm	ll	ll	ll
LG12_HB_287	F_0129389_L12_PA	LG12	<lmxll>	{1-}	(ll,lm)	lm	lm	ll	lm	ll	lm	ll	lm	ll	lm	ll	lm	lm	lm	lm	ll	lm	ll	lm	ll	lm	ll	lm	ll	ll	ll	lm	lm	ll	lm	lm	ll	ll	lm	ll	lm	lm	lm	ll	ll	lm	ll	ll	ll
LG12_HB_289	F_0130417_L12_PA	LG12	<lmxll>	{1-}	(ll,lm)	lm	lm	ll	lm	ll	lm	ll	lm	ll	lm	ll	lm	lm	lm	lm	ll	lm	ll	lm	ll	lm	ll	lm	ll	ll	ll	lm	lm	ll	lm	lm	ll	ll	lm	ll	lm	lm	lm	ll	ll	lm	ll	ll	ll
LG12_HB_290	F_0131004_L12_PA	LG12	<hkxhk>	{00}	(hh,hk,kk)	hk	hh	kk	hk	hk	hh	hk	hh	kk	hh	kk	hh	hh	hh	hk	kk	hk	hk	hk	kk	hk	hk	hk	kk	kk	hk	hk	hh	kk	hh	hk	kk	kk	hk	hk	hh	hh	hk	hk	hk	hh	kk	kk	kk
LG12_HB_290	F_0130997_L12_PA	LG12	<nnxnp>	{-1}	(nn,np)	nn	np	nn	nn	np	np	np	np	nn	np	nn	np	np	np	nn	nn	nn	np	nn	nn	nn	np	nn	nn	nn	np	nn	np	nn	np	nn	nn	nn	nn	np	np	np	nn	np	np	np	nn	nn	nn
LG12_HB_290	F_0130990_L12_PA	LG12	<lmxll>	{1-}	(ll,lm)	lm	lm	ll	lm	ll	lm	ll	lm	ll	lm	ll	lm	lm	lm	lm	ll	lm	ll	lm	ll	lm	ll	lm	ll	ll	ll	lm	lm	ll	lm	lm	ll	ll	lm	ll	lm	lm	lm	ll	ll	lm	ll	ll	ll
LG12_HB_290	F_0130996_L12_PA	LG12	<lmxll>	{1-}	(ll,lm)	lm	lm	ll	lm	ll	lm	ll	lm	ll	lm	ll	lm	lm	lm	lm	ll	lm	ll	lm	ll	lm	ll	lm	ll	ll	ll	lm	lm	ll	lm	lm	ll	ll	lm	ll	lm	lm	lm	ll	ll	lm	ll	ll	ll
LG12_HB_291	F_0131435_L12_PA	LG12	<nnxnp>	{-1}	(nn,np)	nn	np	nn	nn	np	np	np	np	nn	np	nn	np	np	np	nn	nn	nn	np	nn	nn	nn	np	nn	nn	nn	np	nn	np	nn	np	nn	nn	nn	nn	np	np	np	nn	np	np	np	nn	nn	nn
GD_01555_L12_PA	GD_01555_L12_PA	LG12	<lmxll>	{1-}	(ll,lm)	lm	lm	ll	lm	ll	lm	ll	lm	ll	lm	ll	lm	lm	lm	lm	ll	lm	ll	lm	ll	lm	ll	lm	ll	ll	ll	lm	lm	ll	lm	lm	ll	ll	lm	ll	lm	lm	lm	ll	ll	lm	ll	ll	ll
LG12_HB_292	F_0131933_L12_PA	LG12	<lmxll>	{1-}	(ll,lm)	lm	lm	ll	lm	ll	lm	ll	lm	ll	lm	ll	lm	lm	lm	lm	ll	lm	ll	lm	ll	lm	ll	lm	ll	ll	ll	lm	lm	ll	lm	lm	ll	ll	lm	ll	lm	lm	lm	ll	ll	lm	ll	ll	ll
LG12_HB_292	F_0131936_L12_PA	LG12	<lmxll>	{1-}	(ll,lm)	lm	lm	ll	lm	ll	lm	ll	lm	ll	lm	ll	lm	lm	lm	lm	ll	lm	ll	lm	ll	lm	ll	lm	ll	ll	ll	lm	lm	ll	lm	lm	ll	ll	lm	ll	lm	lm	lm	ll	ll	lm	ll	ll	ll
LG12_HB_292	R_19224299_L12_PA	LG12	<lmxll>	{1-}	(ll,lm)	lm	lm	ll	lm	ll	lm	ll	lm	ll	lm	ll	lm	lm	lm	lm	ll	lm	ll	lm	ll	lm	ll	lm	ll	ll	ll	lm	lm	ll	lm	lm	ll	ll	lm	ll	lm	lm	lm	ll	ll	lm	ll	ll	ll
LG12_HB_293.5	R_21195004_L12_PA	LG12	<lmxll>	{1-}	(ll,lm)	lm	lm	ll	lm	ll	lm	ll	lm	ll	lm	ll	lm	lm	lm	lm	ll	lm	ll	lm	ll	lm	ll	lm	ll	ll	ll	lm	lm	ll	lm	lm	ll	ll	lm	ll	lm	lm	lm	ll	ll	lm	ll	ll	ll
LG12_HB_296	F_0133552_L12_PA	LG12	<hkxhk>	{11}	(hh,hk,kk)	hk	kk	hh	hk	hk	kk	hk	kk	hh	kk	hh	kk	kk	kk	hk	hh	hk	hk	hk	hh	hk	hk	hk	hh	hh	hk	hk	kk	hh	kk	hk	hh	hh	hk	hk	kk	kk	hk	hk	hk	kk	hh	hh	hh
LG12_HB_296	F_0133559_L12_PA	LG12	<nnxnp>	{-1}	(nn,np)	nn	np	nn	nn	np	np	np	np	nn	np	nn	np	np	np	nn	nn	nn	np	nn	nn	nn	np	nn	nn	nn	np	nn	np	nn	np	nn	nn	nn	nn	np	np	np	nn	np	np	np	nn	nn	nn
LG12_HB_296	F_0133548_L12_PA	LG12	<lmxll>	{1-}	(ll,lm)	lm	lm	ll	lm	ll	lm	ll	lm	ll	lm	ll	lm	lm	lm	lm	ll	lm	ll	lm	ll	lm	ll	lm	ll	ll	ll	lm	lm	ll	lm	lm	ll	ll	lm	ll	lm	lm	lm	ll	ll	lm	ll	ll	ll
LG12_HB_296	F_0133570_L12_PA	LG12	<lmxll>	{1-}	(ll,lm)	lm	lm	ll	lm	ll	lm	ll	lm	ll	lm	ll	lm	lm	lm	lm	ll	lm	ll	lm	ll	lm	ll	lm	ll	ll	ll	lm	lm	ll	lm	lm	ll	ll	lm	ll	lm	lm	lm	ll	ll	lm	ll	ll	ll
LG12_HB_296	R_20525005_L12_PA	LG12	<lmxll>	{1-}	(ll,lm)	lm	lm	ll	lm	ll	lm	ll	lm	ll	lm	ll	lm	lm	lm	--	ll	lm	ll	lm	ll	lm	ll	lm	ll	ll	ll	lm	lm	ll	lm	lm	ll	ll	--	ll	lm	lm	lm	ll	ll	lm	ll	ll	ll
LG12_HB_297	R_21248954_L12_PA	LG12	<hkxhk>	{00}	(hh,hk,kk)	hk	hh	kk	hk	hk	hh	hk	hh	kk	hk	kk	hh	hh	hh	hk	kk	hk	hk	hk	kk	hk	hk	hk	kk	kk	kk	hk	hh	kk	hh	hk	kk	kk	hk	hk	hh	hh	hk	hk	hk	hh	kk	kk	kk
LG12_HB_297	F_0133818_L12_PA	LG12	<lmxll>	{1-}	(ll,lm)	lm	lm	ll	lm	ll	lm	ll	lm	ll	lm	ll	lm	lm	lm	lm	ll	lm	ll	lm	ll	lm	ll	lm	ll	ll	ll	lm	lm	ll	lm	lm	ll	ll	lm	ll	lm	lm	lm	ll	ll	lm	ll	ll	ll
LG12_HB_297	F_0133829_L12_PA	LG12	<lmxll>	{1-}	(ll,lm)	lm	lm	ll	lm	ll	lm	ll	lm	ll	lm	ll	lm	lm	lm	lm	ll	lm	ll	lm	ll	lm	ll	lm	ll	ll	ll	lm	lm	ll	lm	lm	ll	ll	lm	ll	lm	lm	lm	ll	ll	lm	ll	ll	ll
LG12_HB_300	F_0134656_L12_PA	LG12	<lmxll>	{1-}	(ll,lm)	lm	lm	ll	lm	ll	lm	ll	lm	ll	lm	ll	lm	lm	lm	lm	ll	lm	ll	lm	ll	lm	ll	lm	ll	ll	ll	lm	lm	ll	lm	lm	ll	ll	lm	ll	lm	lm	lm	ll	ll	lm	ll	ll	ll
LG12_HB_301	F_0134946_L12_PA	LG12	<hkxhk>	{00}	(hh,hk,kk)	hk	hk	kk	hk	hk	hh	hk	hh	kk	hh	kk	hh	hh	hh	hk	kk	hk	kk	hk	kk	hk	hk	hk	kk	kk	hk	hk	hh	kk	hh	hk	kk	kk	hk	hk	hh	hh	hk	hk	hk	hk	kk	kk	kk
LG12_HB_301	F_0134948_L12_PA	LG12	<nnxnp>	{-1}	(nn,np)	nn	nn	nn	nn	np	np	np	np	nn	np	nn	np	np	np	nn	nn	nn	nn	nn	nn	nn	np	nn	nn	nn	np	nn	np	nn	np	nn	nn	nn	nn	np	np	np	nn	np	nn	nn	nn	nn	nn
LG12_HB_301	F_0134961_L12_PA	LG12	<nnxnp>	{-1}	(nn,np)	nn	nn	nn	nn	np	np	np	np	nn	np	nn	np	np	np	nn	nn	nn	nn	nn	nn	nn	np	nn	nn	nn	np	nn	np	nn	np	nn	nn	nn	nn	np	np	np	nn	np	nn	nn	nn	nn	nn
LG12_HB_301	F_0134989_L12_PA	LG12	<nnxnp>	{-0}	(nn,np)	np	np	np	np	nn	nn	nn	nn	np	nn	np	nn	nn	nn	np	np	np	np	np	np	np	nn	np	np	np	nn	np	nn	np	nn	np	np	np	np	nn	nn	nn	np	nn	np	np	np	np	np
LG12_HB_302	F_0135153_L12_PA	LG12	<lmxll>	{1-}	(ll,lm)	lm	lm	ll	lm	ll	lm	ll	lm	ll	lm	ll	lm	lm	lm	lm	ll	lm	ll	lm	ll	lm	ll	lm	ll	ll	ll	lm	lm	ll	lm	lm	ll	ll	lm	ll	lm	lm	lm	ll	ll	lm	ll	ll	ll
LG12_HB_302	F_0135167_L12_PA	LG12	<lmxll>	{1-}	(ll,lm)	lm	lm	ll	lm	ll	lm	ll	lm	ll	lm	ll	lm	lm	lm	lm	ll	lm	ll	lm	ll	lm	ll	lm	ll	ll	ll	lm	lm	ll	lm	lm	ll	ll	lm	ll	lm	lm	lm	ll	ll	lm	ll	ll	ll
LG12_HB_302	F_0135169_L12_PA	LG12	<lmxll>	{1-}	(ll,lm)	lm	lm	ll	lm	ll	lm	ll	lm	ll	lm	ll	lm	lm	lm	lm	ll	lm	ll	lm	ll	lm	ll	lm	ll	ll	ll	lm	lm	ll	lm	lm	ll	ll	lm	ll	lm	lm	lm	ll	ll	lm	ll	ll	ll
LG12_HB_302	R_22652840_L12_PA	LG12	<lmxll>	{1-}	(ll,lm)	lm	lm	ll	lm	ll	lm	ll	lm	ll	lm	ll	lm	lm	lm	lm	ll	lm	ll	lm	ll	lm	ll	lm	ll	ll	ll	lm	lm	ll	lm	lm	ll	ll	lm	ll	lm	lm	lm	ll	ll	lm	ll	ll	ll
LG12_HB_302	R_22654900_L12_PA	LG12	<lmxll>	{1-}	(ll,lm)	lm	lm	ll	lm	ll	lm	ll	lm	ll	lm	ll	lm	lm	lm	lm	ll	lm	ll	lm	ll	lm	ll	lm	ll	ll	ll	lm	lm	ll	lm	lm	ll	ll	lm	ll	lm	lm	lm	ll	ll	lm	ll	ll	ll
LG12_HB_303	F_0135471_L12_PA	LG12	<lmxll>	{1-}	(ll,lm)	lm	lm	ll	lm	ll	lm	ll	lm	ll	lm	ll	lm	lm	lm	lm	ll	lm	ll	lm	ll	lm	ll	lm	ll	ll	ll	lm	lm	ll	lm	lm	ll	ll	lm	ll	lm	lm	lm	ll	ll	lm	ll	ll	ll
LG12_HB_304	F_0135604_L12_PA	LG12	<lmxll>	{0-}	(ll,lm)	ll	ll	lm	ll	lm	ll	lm	ll	lm	ll	lm	ll	ll	ll	ll	lm	ll	lm	ll	lm	ll	lm	ll	lm	lm	lm	ll	ll	lm	ll	ll	lm	lm	ll	lm	ll	ll	ll	lm	lm	ll	lm	lm	lm
LG12_HB_304	F_0135585_L12_PA	LG12	<lmxll>	{1-}	(ll,lm)	lm	lm	ll	lm	ll	lm	ll	lm	ll	lm	ll	lm	lm	lm	lm	ll	lm	ll	lm	ll	lm	ll	lm	ll	ll	ll	lm	lm	ll	lm	lm	ll	ll	lm	ll	lm	lm	lm	ll	ll	lm	ll	ll	ll
LG12_HB_304	F_0135600_L12_PA	LG12	<lmxll>	{1-}	(ll,lm)	lm	lm	ll	lm	ll	lm	ll	lm	ll	lm	ll	lm	lm	lm	lm	ll	lm	ll	lm	ll	lm	ll	lm	ll	ll	ll	lm	lm	ll	lm	lm	ll	ll	lm	ll	lm	lm	lm	ll	ll	lm	ll	ll	ll
LG12_HB_304	R_23280662_L12_PA	LG12	<lmxll>	{1-}	(ll,lm)	lm	lm	ll	lm	ll	lm	ll	lm	ll	lm	ll	lm	lm	lm	lm	ll	lm	ll	lm	ll	lm	ll	lm	ll	ll	ll	lm	lm	ll	lm	lm	ll	ll	lm	ll	lm	lm	lm	ll	ll	lm	ll	ll	ll
LG12_HB_304	F_0135594_L12_PA	LG12	<nnxnp>	{-1}	(nn,np)	nn	np	nn	nn	np	np	np	np	nn	nn	nn	np	np	np	nn	nn	nn	np	nn	nn	nn	np	nn	nn	nn	np	nn	np	nn	np	nn	nn	nn	np	np	np	np	nn	np	np	np	nn	nn	nn
LG12_HB_304.5	R_23391266_L12_PA	LG12	<nnxnp>	{-1}	(nn,np)	nn	np	nn	nn	np	np	np	np	nn	nn	nn	np	np	np	nn	nn	nn	np	nn	nn	nn	np	nn	nn	nn	np	nn	np	nn	np	nn	nn	nn	np	np	np	np	nn	np	np	np	nn	nn	nn
LG12_HB_304.5	R_23400893_L12_PA	LG12	<nnxnp>	{-1}	(nn,np)	nn	np	nn	nn	np	np	np	np	nn	nn	nn	np	np	np	nn	nn	nn	np	nn	nn	nn	np	nn	nn	nn	np	nn	np	nn	np	nn	nn	nn	np	np	np	np	nn	np	np	np	nn	nn	nn
LG12_HB_306	F_0136416_L12_PA	LG12	<lmxll>	{0-}	(ll,lm)	ll	ll	lm	ll	lm	ll	lm	ll	lm	ll	lm	ll	ll	ll	ll	lm	ll	lm	ll	lm	ll	lm	ll	lm	lm	lm	ll	ll	lm	ll	ll	lm	lm	ll	lm	ll	ll	ll	lm	lm	ll	lm	lm	lm
LG12_HB_306	F_0136419_L12_PA	LG12	<lmxll>	{1-}	(ll,lm)	lm	lm	ll	lm	ll	lm	ll	lm	ll	lm	ll	lm	lm	lm	lm	ll	lm	ll	lm	ll	lm	ll	lm	ll	ll	ll	lm	lm	ll	lm	lm	ll	ll	lm	ll	lm	lm	lm	ll	ll	lm	ll	ll	ll
LG12_HB_306	F_0136421_L12_PA	LG12	<lmxll>	{1-}	(ll,lm)	lm	lm	ll	lm	ll	lm	ll	lm	ll	lm	ll	lm	lm	lm	lm	ll	lm	ll	lm	ll	lm	ll	lm	ll	ll	ll	lm	lm	ll	lm	lm	ll	ll	lm	ll	lm	lm	lm	ll	ll	lm	ll	ll	ll
LG12_HB_306	GD_01798_L12_PA	LG12	<lmxll>	{1-}	(ll,lm)	lm	lm	ll	lm	ll	lm	ll	lm	ll	lm	ll	lm	lm	lm	lm	ll	lm	ll	lm	ll	lm	ll	lm	ll	ll	ll	lm	lm	ll	lm	lm	ll	ll	lm	ll	lm	lm	lm	ll	ll	lm	ll	ll	ll
LG12_HB_306	F_0136418_L12_PA	LG12	<hkxhk>	{00}	(hh,hk,kk)	hk	hh	kk	hk	hk	hh	hk	hh	kk	hk	kk	hh	hh	hh	hk	kk	hk	hk	hk	kk	hk	hk	hk	hk	kk	hk	hk	hh	kk	hh	hk	kk	kk	hh	hk	hh	hh	hk	hk	hk	hh	kk	kk	kk
LG12_HB_306	F_0136411_L12_PA	LG12	<nnxnp>	{-1}	(nn,np)	nn	np	nn	nn	np	np	np	np	nn	nn	nn	np	np	np	nn	nn	nn	np	nn	nn	nn	np	nn	np	nn	np	nn	np	nn	np	nn	nn	nn	np	np	np	np	nn	np	np	np	nn	nn	nn
LG12_HB_306	F_0136425_L12_PA	LG12	<hkxhk>	{01}	(h-,kk)	h-	h-	h-	h-	kk	h-	kk	h-	h-	h-	h-	h-	h-	h-	h-	h-	h-	kk	h-	h-	h-	kk	h-	kk	h-	kk	h-	h-	h-	h-	h-	h-	h-	h-	kk	h-	h-	h-	kk	kk	h-	h-	h-	h-
LG12_HB_307	F_0137082_L12_PA	LG12	<lmxll>	{0-}	(ll,lm)	ll	ll	lm	ll	lm	ll	lm	ll	lm	ll	lm	ll	ll	ll	ll	lm	ll	lm	ll	lm	ll	lm	ll	lm	lm	lm	ll	ll	lm	ll	ll	lm	lm	ll	lm	ll	ll	ll	lm	lm	ll	lm	lm	lm
LG12_HB_307	F_0137094_L12_PA	LG12	<lmxll>	{1-}	(ll,lm)	lm	lm	ll	lm	ll	lm	ll	lm	ll	lm	ll	lm	lm	lm	lm	ll	lm	ll	lm	ll	lm	ll	lm	ll	ll	ll	lm	lm	ll	lm	lm	ll	ll	lm	ll	lm	lm	lm	ll	ll	lm	ll	ll	ll
LG12_HB_307	F_0137102_L12_PA	LG12	<lmxll>	{1-}	(ll,lm)	lm	lm	ll	lm	ll	lm	ll	lm	ll	lm	ll	lm	lm	lm	lm	ll	lm	ll	lm	ll	lm	ll	lm	ll	ll	ll	lm	lm	ll	lm	lm	ll	ll	lm	ll	lm	lm	lm	ll	ll	lm	ll	ll	ll
LG12_HB_307	F_0137109_L12_PA	LG12	<lmxll>	{1-}	(ll,lm)	lm	lm	ll	lm	ll	lm	ll	lm	ll	lm	ll	lm	lm	lm	lm	ll	lm	ll	lm	ll	lm	ll	lm	ll	ll	ll	lm	lm	ll	lm	lm	ll	ll	lm	ll	lm	lm	lm	ll	ll	lm	ll	ll	ll
LG12_HB_307	F_0137116_L12_PA	LG12	<lmxll>	{1-}	(ll,lm)	lm	lm	ll	lm	ll	lm	ll	lm	ll	lm	ll	lm	lm	lm	lm	ll	lm	ll	lm	ll	lm	ll	lm	ll	ll	ll	lm	lm	ll	lm	lm	ll	ll	lm	ll	lm	lm	lm	ll	ll	lm	ll	ll	ll
LG12_HB_314	F_0139781_L12_PA	LG12	<lmxll>	{0-}	(ll,lm)	ll	ll	lm	ll	lm	ll	lm	ll	lm	ll	lm	ll	ll	ll	ll	lm	ll	lm	ll	lm	ll	lm	ll	lm	lm	lm	ll	ll	lm	ll	ll	lm	lm	ll	lm	ll	ll	ll	lm	lm	ll	lm	lm	lm
LG12_HB_314	F_0139763_L12_PA	LG12	<lmxll>	{1-}	(ll,lm)	lm	lm	ll	lm	ll	lm	ll	lm	ll	lm	ll	lm	lm	lm	lm	ll	lm	ll	lm	ll	lm	ll	lm	ll	ll	ll	lm	lm	ll	lm	lm	ll	ll	lm	ll	lm	lm	lm	ll	ll	lm	ll	ll	ll
LG12_HB_314	F_0139780_L12_PA	LG12	<lmxll>	{1-}	(ll,lm)	lm	lm	ll	lm	ll	lm	ll	lm	ll	lm	ll	lm	lm	lm	lm	ll	lm	ll	lm	ll	lm	ll	lm	ll	ll	ll	lm	lm	ll	lm	lm	ll	ll	lm	ll	lm	lm	lm	ll	ll	lm	ll	ll	ll
LG12_HB_314	F_0139788_L12_PA	LG12	<hkxhk>	{11}	(hh,hk,kk)	hk	kk	hh	hk	hk	kk	hk	kk	hh	hk	hh	kk	kk	kk	hk	hh	hk	hk	hk	hh	hk	hk	hk	hk	hh	hk	hk	kk	hh	kk	hk	hh	hh	kk	hk	kk	kk	hk	hk	hk	kk	hh	hh	hh
F_0140326_L12_PA	F_0140326_L12_PA	LG12	<lmxll>	{1-}	(ll,lm)	lm	lm	ll	lm	ll	lm	ll	lm	ll	lm	ll	lm	lm	lm	lm	ll	lm	ll	lm	ll	lm	ll	lm	ll	ll	ll	lm	lm	ll	lm	lm	ll	ll	lm	ll	lm	lm	lm	ll	ll	lm	ll	ll	ll
LG12_HB_316	F_0140797_L12_PA	LG12	<lmxll>	{0-}	(ll,lm)	ll	ll	lm	ll	lm	ll	lm	ll	lm	ll	lm	ll	ll	ll	ll	lm	ll	lm	ll	lm	ll	lm	ll	lm	lm	lm	ll	ll	lm	ll	ll	lm	lm	ll	lm	ll	ll	ll	lm	lm	ll	lm	lm	lm
LG12_HB_316	F_0140790_L12_PA	LG12	<hkxhk>	{00}	(hh,hk,kk)	hk	hh	kk	hk	hk	hk	hk	hh	kk	hk	kk	hh	hh	hh	hk	kk	hk	hk	hk	kk	hk	hk	hk	hk	kk	hk	hk	hh	kk	hh	hk	kk	kk	hh	hk	hh	hh	hk	hk	hk	hh	kk	kk	kk
LG12_HB_316	R_27168371_L12_PA	LG12	<hkxhk>	{00}	(hh,hk,kk)	hk	hh	kk	hk	hk	hk	hk	hh	kk	hk	kk	hh	hh	hh	hk	kk	hk	hk	hk	kk	hk	hk	hk	hk	kk	hk	hk	hh	kk	hh	hk	kk	kk	hh	hk	hh	hh	hk	hk	hk	hh	kk	kk	kk
LG12_HB_316	F_0140788_L12_PA	LG12	<nnxnp>	{-0}	(nn,np)	np	nn	np	np	nn	np	nn	nn	np	np	np	nn	nn	nn	np	np	np	nn	np	np	np	nn	np	nn	np	nn	np	nn	np	nn	np	np	np	nn	nn	nn	nn	np	nn	nn	nn	np	np	np
LG12_HB_318	F_0141245_L12_PA	LG12	<lmxll>	{1-}	(ll,lm)	lm	lm	ll	lm	ll	lm	ll	lm	ll	lm	ll	lm	lm	lm	lm	lm	lm	ll	lm	ll	lm	ll	lm	ll	ll	ll	lm	lm	ll	lm	lm	ll	ll	lm	ll	lm	lm	lm	ll	ll	lm	ll	ll	ll
GD_02115_L12_39_1	GD_02115_L12_39_1	LG12	<lmxll>	{1-}	(ll,lm)	lm	lm	ll	lm	ll	lm	ll	lm	ll	lm	ll	lm	lm	lm	lm	ll	lm	ll	lm	ll	lm	ll	lm	ll	ll	ll	lm	lm	ll	lm	lm	ll	ll	lm	ll	lm	lm	lm	ll	ll	lm	ll	ll	ll
LG12_HB_3189_s48h2	R_2970938_L12_48_2	LG12	<hkxhk>	{11}	(hh,hk,kk)	hk	hk	hh	hk	hh	kk	hh	kk	hh	kk	hh	kk	kk	hk	hh	hh	hk	hh	hk	hh	hk	hk	hk	hh	hh	hk	hk	hh	hh	hk	hk	hh	hh	hk	hk	hk	hk	hk	hk	hk	hk	hh	hh	hk
LG12_HB_3189_s48h2	R_2978136_L12_48_2	LG12	<lmxll>	{1-}	(ll,lm)	lm	lm	ll	lm	ll	lm	ll	lm	ll	lm	ll	lm	lm	lm	ll	ll	lm	ll	lm	ll	lm	ll	lm	ll	ll	ll	lm	ll	ll	lm	lm	ll	ll	lm	ll	lm	lm	lm	ll	lm	lm	ll	ll	lm
LG12_HB_319	F_0141482_L12_PA	LG12	<hkxhk>	{01}	(hh,hk,kk)	hh	hk	hk	hh	kk	hh	kk	hk	hk	hh	hk	hk	hh	hk	hh	hh	hh	kk	hh	hk	hh	kk	hh	kk	hk	kk	hh	hk	hk	hk	hh	hk	hk	hk	kk	hk	hk	hh	kk	kk	hk	hk	hk	hk
LG12_HB_319	F_0141454_L12_PA	LG12	<lmxll>	{0-}	(ll,lm)	ll	ll	lm	ll	lm	ll	lm	ll	lm	ll	lm	ll	ll	ll	ll	ll	ll	lm	ll	lm	ll	lm	ll	lm	lm	lm	ll	ll	lm	ll	ll	lm	lm	ll	lm	ll	ll	ll	lm	lm	ll	lm	lm	lm
LG12_HB_319	F_0141468_L12_PA	LG12	<nnxnp>	{-0}	(nn,np)	np	nn	np	np	nn	np	nn	nn	np	np	np	nn	np	nn	np	np	np	nn	np	np	np	nn	np	nn	np	nn	np	nn	np	nn	np	np	np	nn	nn	nn	nn	np	nn	nn	nn	np	np	np
R_7275449_L12_PA	R_7275449_L12_PA	LG12	<nnxnp>	{-0}	(nn,np)	np	np	np	np	np	nn	nn	nn	np	nn	np	nn	nn	nn	np	np	np	np	np	np	np	nn	np	np	np	nn	np	np	np	nn	np	np	np	np	nn	nn	nn	np	nn	np	np	np	np	np
R_21317748_L12_PA	R_21317748_L12_PA	LG12	<lmxll>	{1-}	(ll,lm)	lm	lm	ll	lm	ll	lm	ll	lm	ll	lm	ll	lm	lm	lm	lm	ll	lm	ll	lm	ll	lm	ll	lm	ll	ll	ll	lm	lm	ll	lm	lm	ll	ll	lm	ll	lm	lm	lm	ll	ll	lm	ll	ll	ll
LG12_HB_322	F_0142661_L12_PA	LG12	<hkxhk>	{01}	(hh,hk,kk)	hh	hk	hk	hk	kk	hh	kk	hk	hk	hh	hk	kk	hh	hk	hh	hh	hh	kk	hh	hk	hh	kk	hh	kk	hk	kk	hh	hk	hk	hk	hh	hk	hk	hk	kk	hk	hk	hh	kk	kk	hk	hk	hk	hk
LG12_HB_322	F_0142631_L12_PA	LG12	<nnxnp>	{-1}	(nn,np)	nn	np	nn	np	np	nn	np	np	nn	nn	nn	np	nn	np	nn	nn	nn	np	nn	nn	nn	np	nn	np	nn	np	nn	np	nn	np	nn	nn	nn	np	np	np	np	nn	np	np	np	nn	nn	nn
LG12_HB_322	F_0142636_L12_PA	LG12	<nnxnp>	{-1}	(nn,np)	nn	np	nn	np	np	nn	np	np	nn	nn	nn	np	nn	np	nn	nn	nn	np	nn	nn	nn	np	nn	np	nn	np	nn	np	nn	np	nn	nn	nn	np	np	np	np	nn	np	np	np	nn	nn	nn
LG12_HB_322	F_0142653_L12_PA	LG12	<nnxnp>	{-1}	(nn,np)	nn	np	nn	np	np	nn	np	np	nn	nn	nn	np	nn	np	nn	nn	nn	np	nn	nn	nn	np	nn	np	nn	np	nn	np	nn	np	nn	nn	nn	np	np	np	np	nn	np	np	np	nn	nn	nn
LG12_HB_322	F_0142655_L12_PA	LG12	<lmxll>	{0-}	(ll,lm)	ll	ll	lm	ll	lm	ll	lm	ll	lm	ll	lm	lm	ll	ll	ll	ll	ll	lm	ll	lm	ll	lm	ll	lm	lm	lm	ll	ll	lm	ll	ll	lm	lm	ll	lm	ll	ll	ll	lm	lm	ll	lm	lm	lm
LG12_HB_3222	R_21401673_L12_PA	LG12	<lmxll>	{1-}	(ll,lm)	lm	lm	ll	lm	ll	lm	ll	lm	ll	lm	ll	lm	lm	lm	lm	ll	lm	ll	lm	ll	lm	ll	lm	ll	ll	ll	lm	lm	ll	lm	lm	ll	ll	lm	ll	lm	lm	lm	ll	ll	lm	ll	ll	ll
R_29098150_L12_PA	R_29098150_L12_PA	LG12	<lmxll>	{1-}	(ll,lm)	lm	lm	ll	lm	ll	lm	ll	lm	ll	lm	ll	ll	lm	lm	lm	lm	lm	ll	lm	ll	lm	ll	lm	ll	ll	ll	lm	lm	ll	lm	lm	ll	ll	lm	ll	lm	lm	lm	ll	ll	lm	ll	ll	ll
R_29723749_L12_PA	R_29723749_L12_PA	LG12	<hkxhk>	{10}	(hh,hk,kk)	kk	hk	hk	hk	hh	hk	hh	hk	hk	kk	hk	hh	kk	hk	kk	kk	kk	hh	kk	hk	kk	hh	kk	hh	hk	hh	kk	hk	hk	hk	kk	hk	hk	hk	hh	hk	hk	kk	hh	hh	hk	hk	hk	hk
LG12_HB_323	F_0143074_L12_PA	LG12	<lmxll>	{1-}	(ll,lm)	lm	lm	ll	lm	ll	lm	ll	lm	ll	lm	ll	ll	lm	lm	lm	lm	lm	ll	lm	ll	lm	ll	lm	ll	ll	ll	lm	lm	ll	lm	lm	ll	ll	lm	ll	lm	lm	lm	ll	ll	lm	ll	ll	ll
LG12_HB_323	F_0143061_L12_PA	LG12	<nnxnp>	{-1}	(nn,np)	nn	np	nn	np	np	nn	np	np	nn	nn	nn	np	nn	np	nn	nn	nn	np	nn	nn	nn	np	nn	np	nn	np	nn	np	nn	np	nn	nn	nn	np	np	np	np	nn	np	np	np	nn	nn	nn
LG12_HB_323	F_0143071_L12_PA	LG12	<nnxnp>	{-1}	(nn,np)	nn	np	nn	np	np	nn	np	np	nn	nn	nn	np	nn	np	nn	nn	nn	np	nn	nn	nn	np	nn	np	nn	np	nn	np	nn	np	nn	nn	nn	np	np	np	np	nn	np	np	np	nn	nn	nn
LG12_HB_323	F_0143094_L12_PA	LG12	<nnxnp>	{-1}	(nn,np)	nn	np	nn	np	--	--	np	np	nn	--	nn	np	--	np	--	nn	--	np	nn	nn	--	--	--	np	nn	np	--	np	nn	np	nn	nn	nn	np	np	np	np	nn	--	--	np	nn	nn	nn
LG12_HB_324	F_0143779_L12_PA	LG12	<lmxll>	{1-}	(ll,lm)	lm	lm	ll	lm	ll	ll	ll	lm	ll	lm	ll	ll	lm	lm	lm	lm	lm	ll	lm	ll	lm	ll	lm	ll	ll	ll	lm	lm	ll	lm	lm	ll	ll	lm	ll	lm	lm	lm	ll	ll	lm	ll	ll	ll
LG12_HB_325	F_0145071_L12_PA	LG12	<hkxhk>	{01}	(hh,hk,kk)	hh	hk	hk	hk	kk	hk	kk	hk	hk	hh	hk	kk	hh	hk	hh	hh	hh	kk	hk	hk	hh	kk	hh	kk	hk	kk	hh	hk	hk	hk	hh	hk	hk	hk	kk	hk	hk	hh	kk	kk	hk	hk	hk	hk
LG12_HB_325	F_0145022_L12_PA	LG12	<hkxhk>	{01}	(hh,hk,kk)	hh	hk	hk	hk	kk	hk	kk	hk	hk	hh	hk	kk	hh	hk	hh	hh	hh	kk	hk	hk	hh	kk	hh	kk	hk	kk	hh	hk	hk	hk	hh	hk	hk	hk	kk	hk	hk	hh	kk	kk	hk	hk	hk	hk
LG12_HB_326	GD_01420_L12_PA	LG12	<hkxhk>	{10}	(hh,hk,kk)	kk	hk	hk	hk	hh	hk	hh	hk	hk	kk	hk	hh	kk	hk	kk	kk	kk	hh	hk	hk	kk	hh	kk	hh	hk	hh	kk	hk	hk	hk	kk	hk	hk	hk	hh	hk	hk	kk	hh	hh	hk	hk	hk	hk
LG12_HB_326	F_0145454_L12_PA	LG12	<lmxll>	{1-}	(ll,lm)	lm	lm	ll	lm	ll	ll	ll	lm	ll	lm	ll	ll	lm	lm	lm	lm	lm	ll	lm	ll	lm	ll	lm	ll	ll	ll	lm	lm	ll	lm	lm	ll	ll	lm	ll	lm	lm	lm	ll	ll	lm	ll	ll	ll
R_30657538_L12_PA	R_30657538_L12_PA	LG12	<nnxnp>	{-0}	(nn,np)	np	nn	np	nn	nn	np	nn	nn	np	--	np	nn	np	nn	np	np	np	nn	nn	np	np	nn	np	nn	np	nn	np	nn	np	nn	np	np	np	nn	nn	nn	nn	np	nn	nn	nn	np	np	np
LG12_HB_327	F_0146181_L12_PA	LG12	<hkxhk>	{10}	(hh,hk,kk)	kk	hk	hk	hk	hh	hk	hh	hk	hk	kk	hk	hh	kk	hk	kk	kk	kk	hh	hk	hk	kk	hh	kk	hh	hk	hh	kk	hk	hk	hk	kk	hk	hk	hk	hh	hk	hk	kk	hh	hh	hk	hk	hk	hk
LG12_HB_327	F_0146183_L12_PA	LG12	<hkxhk>	{01}	(hh,hk,kk)	hh	hk	hk	hk	kk	hk	kk	hk	hk	hh	hk	kk	hh	hk	hh	hh	hh	kk	hk	hk	hh	kk	hh	kk	hk	kk	hh	hk	hk	hk	hh	hk	hk	hk	kk	hk	hk	hh	kk	kk	hk	hk	hk	hk
LG12_HB_327	F_0146185_L12_PA	LG12	<hkxhk>	{10}	(hh,hk,kk)	kk	hk	hk	hk	hh	hk	hh	hk	hk	kk	hk	hh	kk	hk	kk	kk	kk	hh	hk	hk	kk	hh	kk	hh	hk	hh	kk	hk	hk	hk	kk	hk	hk	hk	hh	hk	hk	kk	hh	hh	hk	hk	hk	hk
LG12_HB_327	F_0146191_L12_PA	LG12	<hkxhk>	{01}	(hh,hk,kk)	hh	hk	hk	hk	kk	hk	kk	hk	hk	hh	hk	kk	hh	hk	hh	hh	hh	kk	hk	hk	hh	kk	hh	kk	hk	kk	hh	hk	hk	hk	hh	hk	hk	hk	kk	hk	hk	hh	kk	kk	hk	hk	hk	hk
LG12_HB_327	R_30684803_L12_PA	LG12	<hkxhk>	{01}	(hh,hk,kk)	hh	hk	hk	hk	kk	hk	kk	hk	hk	hh	hk	kk	hh	hk	hh	hh	hh	kk	hk	hk	hh	kk	hh	kk	hk	kk	hh	hk	hk	hk	hh	hk	hk	hk	kk	hk	hk	hh	kk	kk	hk	hk	hk	hk
LG12_HB_327	F_0146178_L12_PA	LG12	<nnxnp>	{-0}	(nn,np)	np	nn	np	nn	nn	np	nn	nn	np	np	np	nn	np	nn	np	np	np	nn	nn	np	np	nn	np	nn	np	nn	np	nn	np	nn	np	np	np	nn	nn	nn	nn	np	nn	nn	nn	np	np	np
LG12_HB_327	F_0146180_L12_PA	LG12	<lmxll>	{1-}	(ll,lm)	lm	lm	ll	lm	ll	ll	ll	lm	ll	lm	ll	ll	lm	lm	lm	lm	lm	ll	lm	ll	lm	ll	lm	ll	ll	ll	lm	lm	ll	lm	lm	ll	ll	lm	ll	lm	lm	lm	ll	ll	lm	ll	ll	ll
LG12_HB_327	R_30679125_L12_PA	LG12	<lmxll>	{1-}	(ll,lm)	lm	lm	ll	lm	ll	ll	ll	lm	ll	lm	ll	ll	lm	lm	lm	lm	lm	ll	lm	ll	lm	ll	lm	ll	ll	ll	lm	lm	ll	lm	lm	ll	ll	lm	ll	lm	lm	lm	ll	ll	lm	ll	ll	ll
LG12_HB_328	F_0146888_L12_PA	LG12	<hkxhk>	{01}	(hh,hk,kk)	hh	hk	hk	hk	kk	hk	kk	hk	hk	hh	hk	kk	hh	hk	hh	hh	hh	kk	hk	hk	hh	kk	hh	kk	hk	kk	hh	hk	hk	hk	hk	hk	hk	hk	kk	hk	hk	hh	kk	kk	hk	kk	hk	hk
LG12_HB_328	F_0146864_L12_PA	LG12	<lmxll>	{1-}	(ll,lm)	lm	lm	ll	lm	ll	ll	ll	lm	ll	lm	ll	ll	lm	lm	lm	lm	lm	ll	lm	ll	lm	ll	lm	ll	ll	ll	lm	lm	ll	lm	ll	ll	ll	lm	ll	lm	lm	lm	ll	ll	lm	ll	ll	ll
LG12_HB_328	F_0146875_L12_PA	LG12	<lmxll>	{0-}	(ll,lm)	ll	ll	lm	ll	lm	lm	lm	ll	lm	ll	lm	lm	ll	ll	ll	ll	ll	lm	ll	lm	ll	lm	ll	lm	lm	lm	ll	ll	lm	ll	lm	lm	lm	ll	lm	ll	ll	ll	lm	lm	ll	lm	lm	lm
LG12_HB_328	F_0146890_L12_PA	LG12	<lmxll>	{1-}	(ll,lm)	lm	lm	ll	lm	ll	ll	ll	lm	ll	lm	ll	ll	lm	lm	lm	lm	lm	ll	lm	ll	lm	ll	lm	ll	ll	ll	lm	lm	ll	lm	ll	ll	ll	lm	ll	lm	lm	lm	ll	ll	lm	ll	ll	ll
R_31132955_L12_PA	R_31132955_L12_PA	LG12	<lmxll>	{1-}	(ll,lm)	lm	lm	ll	lm	ll	ll	lm	lm	ll	lm	ll	ll	lm	lm	lm	lm	lm	ll	lm	ll	lm	ll	lm	ll	ll	ll	lm	lm	ll	lm	ll	lm	ll	lm	ll	lm	lm	lm	ll	ll	lm	ll	ll	ll
LG12_HB_329	F_0147249_L12_PA	LG12	<nnxnp>	{-0}	(nn,np)	np	nn	np	nn	nn	np	nn	nn	np	np	np	nn	np	nn	np	np	np	nn	nn	np	np	nn	np	nn	np	nn	np	nn	np	nn	np	np	np	nn	nn	nn	nn	np	nn	nn	nn	nn	np	np
LG12_HB_329	F_0147268_L12_PA	LG12	<nnxnp>	{-1}	(nn,np)	nn	np	nn	np	np	nn	np	np	nn	nn	nn	np	nn	np	nn	nn	nn	np	np	nn	nn	np	nn	np	nn	np	nn	np	nn	np	nn	nn	nn	np	np	np	np	nn	np	np	np	np	nn	nn
LG12_HB_329	R_31180930_L12_PA	LG12	<nnxnp>	{-1}	(nn,np)	nn	np	nn	np	np	nn	np	np	nn	nn	nn	np	nn	np	nn	nn	nn	np	np	nn	nn	np	nn	np	nn	np	nn	np	nn	np	nn	nn	nn	np	np	np	np	nn	np	np	np	np	nn	nn
LG12_HB_329	F_0147252_L12_PA	LG12	<lmxll>	{0-}	(ll,lm)	ll	ll	lm	ll	lm	lm	ll	ll	lm	ll	lm	lm	ll	ll	ll	ll	ll	lm	ll	lm	ll	lm	ll	lm	lm	lm	ll	ll	lm	ll	lm	ll	lm	ll	lm	ll	ll	ll	lm	lm	ll	lm	lm	lm
LG12_HB_329	F_0147256_L12_PA	LG12	<lmxll>	{0-}	(ll,lm)	ll	ll	lm	ll	lm	lm	ll	ll	lm	ll	lm	lm	ll	ll	ll	ll	ll	lm	ll	lm	ll	lm	ll	lm	lm	lm	ll	ll	lm	ll	lm	ll	lm	ll	lm	ll	ll	ll	lm	lm	ll	lm	lm	lm
LG12_HB_330	F_0147881_L12_PA	LG12	<lmxll>	{0-}	(ll,lm)	ll	ll	lm	ll	lm	lm	ll	ll	lm	ll	lm	lm	ll	ll	ll	ll	ll	lm	ll	lm	ll	lm	ll	lm	lm	lm	ll	ll	lm	ll	lm	ll	lm	ll	lm	ll	ll	ll	lm	lm	ll	lm	lm	lm
LG12_HB_330	F_0147890_L12_PA	LG12	<lmxll>	{0-}	(ll,lm)	ll	ll	lm	ll	lm	lm	ll	ll	lm	ll	lm	lm	ll	ll	ll	ll	ll	lm	ll	lm	ll	lm	ll	lm	lm	lm	ll	ll	lm	ll	lm	ll	lm	ll	lm	ll	ll	ll	lm	lm	ll	lm	lm	lm
LG12_HB_330	F_0147893_L12_PA	LG12	<lmxll>	{0-}	(ll,lm)	ll	ll	lm	ll	lm	lm	ll	ll	lm	ll	lm	lm	ll	ll	ll	ll	ll	lm	ll	lm	ll	lm	ll	lm	lm	lm	ll	ll	lm	ll	lm	ll	lm	ll	lm	ll	ll	ll	lm	lm	ll	lm	lm	lm
LG12_HB_330	F_0147896_L12_PA	LG12	<lmxll>	{0-}	(ll,lm)	ll	ll	lm	ll	lm	lm	ll	ll	lm	ll	lm	lm	ll	ll	ll	ll	ll	lm	ll	lm	ll	lm	ll	lm	lm	lm	ll	ll	lm	ll	lm	ll	lm	ll	lm	ll	ll	ll	lm	lm	ll	lm	lm	lm
LG12_HB_330	F_0147901_L12_PA	LG12	<lmxll>	{0-}	(ll,lm)	ll	ll	lm	ll	lm	lm	ll	ll	lm	ll	lm	lm	ll	ll	ll	ll	ll	lm	ll	lm	ll	lm	ll	lm	lm	lm	ll	ll	lm	ll	lm	ll	lm	ll	lm	ll	ll	ll	lm	lm	ll	lm	lm	lm
LG12_HB_330	F_0147906_L12_PA	LG12	<nnxnp>	{-0}	(nn,np)	np	nn	np	nn	nn	np	nn	nn	np	np	np	nn	np	nn	np	np	np	nn	nn	np	np	nn	np	nn	np	nn	np	nn	np	nn	np	np	np	nn	nn	nn	nn	np	np	nn	nn	nn	np	np
LG12_HB_330	R_31584911_L12_PA	LG12	<nnxnp>	{-1}	(nn,np)	nn	np	nn	np	np	nn	np	np	nn	nn	nn	np	nn	np	nn	nn	nn	np	np	nn	nn	np	nn	np	nn	np	nn	np	nn	np	nn	nn	nn	np	np	np	np	nn	nn	np	np	np	nn	nn
LG12_HB_331	F_0147949_L12_PA	LG12	<lmxll>	{1-}	(ll,lm)	lm	lm	ll	lm	ll	ll	lm	lm	ll	lm	ll	ll	lm	lm	lm	lm	lm	ll	lm	ll	lm	ll	lm	ll	ll	ll	lm	lm	ll	lm	ll	lm	ll	lm	ll	lm	lm	lm	ll	ll	lm	ll	ll	ll
LG12_HB_331	F_0147955_L12_PA	LG12	<lmxll>	{0-}	(ll,lm)	ll	ll	lm	ll	lm	lm	ll	ll	lm	ll	lm	lm	ll	ll	ll	ll	ll	lm	ll	lm	ll	lm	ll	lm	lm	lm	ll	ll	lm	ll	lm	ll	lm	ll	lm	ll	ll	ll	lm	lm	ll	lm	lm	lm
LG12_HB_331	GD_00641_L12_PA	LG12	<lmxll>	{0-}	(ll,lm)	ll	ll	lm	ll	lm	lm	ll	ll	lm	ll	lm	lm	ll	ll	ll	ll	ll	lm	ll	lm	ll	lm	ll	lm	lm	lm	ll	ll	lm	ll	lm	ll	lm	ll	lm	ll	ll	ll	lm	lm	ll	lm	lm	lm
LG12_HB_331	F_0147935_L12_PA	LG12	<hkxhk>	{01}	(hh,hk,kk)	hh	hk	hk	hk	kk	hk	hk	hk	hk	hh	hk	kk	hh	hk	hh	hh	hh	kk	hk	hk	hh	kk	hh	kk	hk	kk	hh	hk	hk	hk	hk	hh	hk	hk	kk	hk	hk	hh	hk	kk	hk	kk	hk	hk
LG12_HB_331	F_0147940_L12_PA	LG12	<nnxnp>	{-0}	(nn,np)	np	nn	np	nn	nn	np	nn	nn	np	np	np	nn	np	nn	np	np	np	nn	nn	np	np	nn	np	nn	np	nn	np	nn	np	nn	np	np	np	nn	nn	nn	nn	np	np	nn	nn	nn	np	np
LG12_HB_331	F_0147965_L12_PA	LG12	<nnxnp>	{-0}	(nn,np)	np	nn	np	nn	nn	np	nn	nn	np	np	np	nn	np	nn	np	np	np	nn	nn	np	np	nn	np	nn	np	nn	np	nn	np	nn	np	np	np	nn	nn	nn	nn	np	np	nn	nn	nn	np	np
LG12_HB_331	F_0147969_L12_PA	LG12	<nnxnp>	{-1}	(nn,np)	nn	np	nn	np	np	nn	np	np	nn	nn	nn	np	nn	np	nn	nn	nn	np	np	nn	nn	np	nn	np	nn	np	nn	np	nn	np	nn	nn	nn	np	np	np	np	nn	nn	np	np	np	nn	nn
LG12_HB_331	F_0147970_L12_PA	LG12	<nnxnp>	{-1}	(nn,np)	nn	np	nn	np	np	nn	np	np	nn	nn	nn	np	nn	np	nn	nn	nn	np	np	nn	nn	np	nn	np	nn	np	nn	np	nn	np	nn	nn	nn	np	np	np	np	nn	nn	np	np	np	nn	nn
LG12_HB_332	F_0148274_L12_PA	LG12	<lmxll>	{0-}	(ll,lm)	ll	ll	lm	ll	lm	lm	ll	ll	lm	ll	lm	lm	ll	ll	ll	ll	ll	lm	ll	lm	ll	lm	ll	lm	lm	lm	ll	ll	lm	ll	lm	ll	lm	ll	lm	ll	ll	ll	lm	lm	ll	lm	lm	lm
LG12_HB_332	F_0148275_L12_PA	LG12	<lmxll>	{1-}	(ll,lm)	lm	lm	ll	lm	ll	ll	lm	lm	ll	lm	ll	ll	lm	lm	lm	lm	lm	ll	lm	ll	lm	ll	lm	ll	ll	ll	lm	lm	ll	lm	ll	lm	ll	lm	ll	lm	lm	lm	ll	ll	lm	ll	ll	ll
LG12_HB_332	F_0148294_L12_PA	LG12	<lmxll>	{1-}	(ll,lm)	lm	lm	ll	lm	ll	ll	lm	lm	ll	lm	ll	ll	lm	lm	lm	lm	lm	ll	lm	ll	lm	ll	lm	ll	ll	ll	lm	lm	ll	lm	ll	lm	ll	lm	ll	lm	lm	lm	ll	ll	lm	ll	ll	ll
LG12_HB_333	F_0148935_L12_PA	LG12	<lmxll>	{1-}	(ll,lm)	lm	lm	ll	lm	ll	ll	lm	lm	ll	lm	ll	ll	lm	lm	lm	lm	lm	ll	lm	ll	lm	ll	lm	ll	ll	ll	lm	lm	ll	lm	ll	lm	ll	lm	ll	lm	lm	lm	lm	ll	lm	ll	ll	ll
LG12_HB_333.5	GD_00762_L12_PA	LG12	<hkxhk>	{10}	(hh,hk,kk)	kk	hk	hk	hk	hh	hk	hk	hk	hk	kk	hk	hh	kk	hk	kk	kk	kk	hh	hk	hk	kk	hh	kk	hh	hk	hh	kk	hk	hk	hk	hk	kk	hk	hk	hh	hk	hk	kk	kk	hh	hk	hh	hk	hk
LG12_HB_334	F_0149400_L12_PA	LG12	<lmxll>	{0-}	(ll,lm)	ll	ll	lm	ll	lm	lm	ll	ll	lm	ll	lm	lm	ll	ll	ll	ll	ll	lm	ll	lm	ll	lm	ll	lm	lm	lm	ll	ll	lm	ll	lm	ll	lm	ll	lm	ll	ll	ll	ll	lm	ll	lm	lm	lm
LG12_HB_334	F_0149402_L12_PA	LG12	<lmxll>	{0-}	(ll,lm)	ll	ll	lm	ll	lm	lm	ll	ll	lm	ll	lm	lm	ll	ll	ll	ll	ll	lm	ll	lm	ll	lm	ll	lm	lm	lm	ll	ll	lm	ll	lm	ll	lm	ll	lm	ll	ll	ll	ll	lm	ll	lm	lm	lm
LG12_HB_334	F_0149403_L12_PA	LG12	<lmxll>	{0-}	(ll,lm)	ll	ll	lm	ll	lm	lm	ll	ll	lm	ll	lm	lm	ll	ll	ll	ll	ll	lm	ll	lm	ll	lm	ll	lm	lm	lm	ll	ll	lm	ll	lm	ll	lm	ll	lm	ll	ll	ll	ll	lm	ll	lm	lm	lm
LG12_HB_334	F_0149414_L12_PA	LG12	<hkxhk>	{11}	(hh,hk,kk)	hk	kk	hh	kk	hk	hh	kk	kk	hh	hk	hh	hk	hk	kk	hk	hk	hk	hk	kk	hh	kk	hk	hk	hk	hh	hk	hk	kk	hh	kk	hh	hk	hh	kk	hk	kk	kk	hk	hk	hk	kk	hk	hh	hh
LG12_HB_334	F_0149419_L12_PA	LG12	<nnxnp>	{-0}	(nn,np)	np	nn	np	nn	nn	np	nn	nn	np	np	np	nn	np	nn	np	np	np	nn	nn	np	nn	nn	np	nn	np	nn	np	nn	np	nn	np	np	np	nn	nn	nn	nn	np	np	nn	nn	nn	np	np
LG12_HB_334.5	R_32489536_L12_PA	LG12	<nnxnp>	{-0}	(nn,np)	np	nn	np	nn	nn	np	nn	nn	np	np	np	nn	np	nn	np	np	np	nn	nn	np	nn	nn	np	nn	np	nn	np	nn	np	nn	np	np	np	nn	nn	nn	nn	np	np	nn	nn	nn	np	np
LG12_HB_334.8	R_32759123_L12_PA	LG12	<hkxhk>	{10}	(hh,hk,kk)	hk	hk	hk	hk	hh	hk	hk	hk	hk	kk	hk	hh	kk	hk	kk	kk	kk	hh	hk	hk	hk	hh	kk	hh	hk	hh	kk	hk	hk	hk	hk	kk	hk	hk	hh	hk	hk	kk	kk	hh	hk	hh	hk	hk
LG12_HB_335	F_0149997_L12_PA	LG12	<nnxnp>	{-0}	(nn,np)	np	nn	np	nn	nn	np	nn	nn	np	np	np	nn	np	nn	np	np	np	nn	nn	np	nn	nn	np	nn	np	nn	np	nn	np	nn	np	np	np	nn	nn	nn	nn	np	np	nn	nn	nn	np	np
LG12_HB_335	F_0150001_L12_PA	LG12	<nnxnp>	{-0}	(nn,np)	np	nn	np	nn	nn	np	nn	nn	np	np	np	nn	np	nn	np	np	np	nn	nn	np	nn	nn	np	nn	np	nn	np	nn	np	nn	np	np	np	nn	nn	nn	nn	np	np	nn	nn	nn	np	np
LG12_HB_335	F_0150011_L12_PA	LG12	<nnxnp>	{-0}	(nn,np)	np	nn	np	nn	nn	np	nn	nn	np	np	np	nn	np	nn	np	np	np	nn	nn	np	nn	nn	np	nn	np	nn	np	nn	np	nn	np	np	np	nn	nn	nn	nn	np	np	nn	nn	nn	np	np
LG12_HB_336.5	R_33397489_L12_PA	LG12	<nnxnp>	{-0}	(nn,np)	np	nn	np	nn	nn	np	nn	nn	np	np	np	nn	np	nn	np	np	np	nn	nn	nn	nn	nn	np	nn	np	nn	np	nn	np	nn	np	np	np	nn	nn	nn	nn	np	np	nn	nn	nn	np	np
LG12_HB_337	F_0151258_L12_PA	LG12	<nnxnp>	{-1}	(nn,np)	nn	np	nn	np	np	nn	np	np	nn	nn	nn	np	nn	np	nn	nn	nn	np	np	np	np	nn	nn	np	nn	np	nn	np	nn	np	nn	nn	nn	np	np	np	np	nn	nn	np	nn	np	nn	nn
LG12_HB_337.5	GD_02008_L12_PA	LG12	<nnxnp>	{-1}	(nn,np)	nn	np	nn	np	np	nn	np	np	nn	nn	nn	np	nn	np	nn	nn	nn	np	--	np	np	nn	nn	np	nn	np	nn	np	nn	np	nn	nn	nn	np	np	np	--	nn	nn	np	np	np	nn	nn
LG12_HB_337.9	R_33709896_L12_PA	LG12	<nnxnp>	{-1}	(nn,np)	nn	np	nn	np	np	nn	np	np	nn	nn	nn	np	nn	np	nn	nn	nn	np	np	np	np	nn	nn	np	nn	np	nn	np	nn	np	nn	nn	nn	np	np	np	np	nn	nn	np	np	np	nn	nn
LG12_HB_340	F_0153244_L12_PA	LG12	<nnxnp>	{-0}	(nn,np)	np	nn	np	nn	nn	np	nn	nn	np	np	np	nn	np	nn	np	np	np	nn	nn	nn	nn	np	np	nn	np	nn	np	nn	nn	nn	np	np	np	nn	nn	nn	nn	np	np	nn	nn	nn	np	np
LG12_HB_340	F_0153246_L12_PA	LG12	<nnxnp>	{-1}	(nn,np)	nn	np	nn	np	np	nn	np	np	nn	nn	nn	np	nn	np	nn	nn	nn	np	np	np	np	nn	nn	np	nn	np	nn	np	np	np	nn	nn	nn	np	np	np	np	nn	nn	np	np	np	nn	nn
LG12_HB_340	F_0153255_L12_PA	LG12	<nnxnp>	{-0}	(nn,np)	np	nn	np	nn	nn	np	nn	nn	np	np	np	nn	np	nn	np	np	np	nn	nn	nn	nn	np	np	nn	np	nn	np	nn	nn	nn	np	np	np	nn	nn	nn	nn	np	np	nn	nn	nn	np	np
LG12_HB_340	F_0153264_L12_PA	LG12	<nnxnp>	{-0}	(nn,np)	np	nn	np	nn	nn	np	nn	nn	np	np	np	nn	np	nn	np	np	np	nn	nn	nn	nn	np	np	nn	np	nn	np	nn	nn	nn	np	np	np	nn	nn	nn	nn	np	np	nn	nn	nn	np	np
LG12_HB_340.5	R_34800048_L12_PA	LG12	<nnxnp>	{-1}	(nn,np)	nn	np	nn	np	np	nn	np	np	nn	nn	nn	np	nn	np	nn	nn	nn	np	np	np	np	nn	nn	np	nn	np	nn	np	np	np	nn	nn	nn	np	np	np	np	nn	nn	np	np	np	nn	nn
LG12_HB_340.5	R_34804790_L12_PA	LG12	<nnxnp>	{-0}	(nn,np)	np	nn	np	nn	nn	np	nn	nn	np	np	np	nn	np	nn	np	np	np	nn	nn	nn	nn	np	np	nn	np	nn	np	nn	nn	nn	np	np	np	nn	nn	nn	nn	np	np	nn	nn	nn	np	np
LG12_HB_340.5	R_34809522_L12_PA	LG12	<nnxnp>	{-1}	(nn,np)	nn	np	nn	np	np	nn	np	np	nn	nn	nn	np	nn	np	nn	nn	nn	np	np	np	np	nn	nn	np	nn	np	nn	np	np	np	nn	nn	nn	np	np	np	np	nn	nn	np	np	np	nn	nn
LG12_HB_340.5	R_34815269_L12_PA	LG12	<nnxnp>	{-1}	(nn,np)	nn	np	nn	np	np	nn	np	np	nn	nn	nn	np	nn	np	nn	nn	nn	np	np	np	np	nn	nn	np	nn	np	nn	np	np	np	nn	nn	nn	np	np	np	np	nn	nn	np	np	np	nn	nn
LG12_HB_340.5	R_34822031_L12_PA	LG12	<nnxnp>	{-1}	(nn,np)	nn	np	nn	np	np	nn	np	np	nn	nn	nn	np	nn	np	nn	nn	nn	np	np	np	np	nn	nn	np	nn	np	nn	np	np	np	nn	nn	nn	np	np	np	np	nn	nn	np	np	np	nn	nn
LG12_HB_340.8	R_34921188_L12_PA	LG12	<nnxnp>	{-1}	(nn,np)	nn	np	nn	np	np	nn	np	np	nn	nn	nn	np	nn	np	nn	nn	nn	np	np	np	np	nn	nn	np	nn	np	nn	np	np	np	nn	nn	nn	np	np	np	np	nn	nn	np	np	np	nn	nn
LG12_HB_340.8	R_34926642_L12_PA	LG12	<nnxnp>	{-1}	(nn,np)	nn	np	nn	np	np	nn	np	np	nn	nn	nn	np	nn	np	nn	nn	nn	np	np	np	np	nn	nn	np	nn	np	nn	np	np	np	nn	nn	nn	np	np	np	np	nn	nn	np	np	np	nn	nn
LG12_HB_340.8	R_34953707_L12_PA	LG12	<nnxnp>	{-0}	(nn,np)	np	nn	np	nn	nn	np	nn	nn	np	np	np	nn	np	nn	np	np	np	nn	nn	nn	nn	np	np	nn	np	nn	np	nn	nn	nn	np	np	np	nn	nn	nn	nn	np	np	nn	nn	nn	np	np
LG12_HB_341	F_0153826_L12_PA	LG12	<nnxnp>	{-1}	(nn,np)	nn	np	nn	np	np	nn	np	np	nn	nn	nn	np	nn	np	nn	nn	nn	np	np	np	np	nn	nn	np	nn	np	nn	np	np	np	nn	nn	nn	np	np	np	np	nn	nn	np	np	np	nn	nn
LG12_HB_341	F_0153863_L12_PA	LG12	<nnxnp>	{-0}	(nn,np)	np	nn	np	nn	nn	np	nn	nn	np	np	np	nn	np	nn	np	np	np	nn	nn	nn	nn	np	np	nn	np	nn	np	nn	nn	nn	np	np	np	nn	nn	nn	nn	np	np	nn	nn	nn	np	np
LG12_HB_341.5	R_35103565_L12_PA	LG12	<nnxnp>	{-1}	(nn,np)	nn	np	np	np	np	nn	np	np	nn	nn	nn	np	nn	np	nn	nn	nn	np	np	np	np	nn	nn	np	nn	np	nn	np	np	np	nn	nn	nn	nn	np	np	np	nn	nn	np	np	np	nn	nn
R_35230462_L12_PA	R_35230462_L12_PA	LG12	<nnxnp>	{-0}	(nn,np)	np	nn	nn	nn	nn	np	nn	nn	np	np	np	nn	np	nn	np	np	np	nn	nn	nn	nn	np	np	nn	np	nn	np	nn	nn	nn	np	np	np	np	nn	nn	nn	np	np	nn	nn	nn	np	np
LG12_HB_343	F_0154726_L12_PA	LG12	<nnxnp>	{-1}	(nn,np)	nn	np	np	np	np	nn	np	np	nn	nn	nn	np	nn	np	nn	nn	nn	np	np	np	np	nn	nn	np	nn	np	nn	np	np	np	nn	nn	nn	nn	np	np	np	nn	nn	np	np	np	nn	nn
LG12_HB_343	F_0154727_L12_PA	LG12	<nnxnp>	{-1}	(nn,np)	nn	np	np	np	np	nn	np	np	nn	nn	nn	np	nn	np	nn	nn	nn	np	np	np	np	nn	nn	np	nn	np	nn	np	np	np	nn	nn	nn	nn	np	np	np	nn	nn	np	np	np	nn	nn
LG12_HB_343	F_0154728_L12_PA	LG12	<nnxnp>	{-0}	(nn,np)	np	nn	nn	nn	nn	np	nn	nn	np	np	np	nn	np	nn	np	np	np	nn	nn	nn	nn	np	np	nn	np	nn	np	nn	nn	nn	np	np	np	np	nn	nn	nn	np	np	nn	nn	nn	np	np
LG12_HB_343	F_0154747_L12_PA	LG12	<nnxnp>	{-1}	(nn,np)	nn	np	np	np	np	nn	np	np	nn	nn	nn	np	nn	np	nn	nn	nn	np	np	np	np	nn	nn	np	nn	np	nn	np	np	np	nn	nn	nn	nn	np	np	np	nn	nn	np	np	np	nn	nn
LG12_HB_343	F_0154749_L12_PA	LG12	<nnxnp>	{-1}	(nn,np)	nn	np	np	np	np	nn	np	np	nn	nn	nn	np	nn	np	nn	nn	nn	np	np	np	np	nn	nn	np	nn	np	nn	np	np	np	nn	nn	nn	nn	np	np	np	nn	nn	np	np	np	nn	nn
LG12_HB_343.5	R_35612232_L12_PA	LG12	<nnxnp>	{-1}	(nn,np)	nn	np	np	np	np	nn	np	np	nn	nn	nn	np	nn	np	nn	nn	nn	np	np	np	np	nn	nn	np	nn	np	nn	np	np	np	nn	nn	nn	nn	np	np	np	nn	nn	np	np	np	nn	nn
LG12_HB_343.5	R_35618016_L12_PA	LG12	<nnxnp>	{-0}	(nn,np)	np	nn	nn	nn	nn	np	nn	nn	np	np	np	nn	np	nn	np	np	np	nn	nn	nn	nn	np	np	nn	np	nn	np	nn	nn	nn	np	np	np	np	nn	nn	nn	np	np	nn	nn	nn	np	np
LG12_HB_343.5	R_35649702_L12_PA	LG12	<nnxnp>	{-0}	(nn,np)	np	nn	nn	nn	nn	np	nn	nn	np	np	np	nn	np	nn	np	np	np	nn	nn	nn	nn	np	np	nn	np	nn	np	nn	nn	nn	np	np	np	np	nn	nn	nn	np	np	nn	nn	nn	np	np
LG12_HB_344	F_0155367_L12_PA	LG12	<nnxnp>	{-0}	(nn,np)	np	nn	nn	nn	nn	np	nn	nn	np	np	np	nn	np	nn	np	np	np	nn	nn	nn	nn	np	np	nn	np	nn	nn	nn	nn	nn	np	np	np	np	nn	nn	nn	np	np	nn	nn	nn	np	np
LG12_HB_345	F_0156085_L12_PA	LG12	<hkxhk>	{01}	(hh,hk,kk)	kk	hk	kk	hk	kk	hk	hk	hk	hk	hh	hk	kk	hh	hk	hh	hh	hh	kk	hk	kk	hk	hk	hh	kk	hk	kk	hk	hk	kk	hk	hk	hh	hk	hh	kk	hk	kk	hh	hh	kk	hk	kk	hk	hk
LG12_HB_400	F_0181913_L13_PA	LG12	<nnxnp>	{-1}	(nn,np)	nn	np	nn	nn	np	nn	np	np	nn	nn	nn	np	nn	np	nn	nn	nn	np	nn	nn	nn	np	nn	np	nn	np	nn	np	nn	np	nn	nn	nn	np	np	np	np	nn	np	np	np	nn	nn	nn
LG12_HB_400	F_0181919_L13_PA	LG12	<nnxnp>	{-1}	(nn,np)	nn	np	nn	nn	np	nn	np	np	nn	nn	nn	np	nn	np	nn	nn	nn	np	nn	nn	nn	np	nn	np	nn	np	nn	np	nn	np	nn	nn	nn	np	np	np	np	nn	np	np	np	nn	nn	nn
LG12_HB_400	F_0181929_L13_PA	LG12	<nnxnp>	{-1}	(nn,np)	nn	np	nn	nn	np	nn	np	np	nn	nn	nn	np	nn	np	nn	nn	nn	np	nn	nn	nn	np	nn	np	nn	np	nn	np	nn	np	nn	nn	nn	np	np	np	np	nn	np	np	np	nn	nn	nn
LG12_HB_400	F_0181933_L13_PA	LG12	<hkxhk>	{11}	(hh,hk,kk)	hk	kk	hh	hk	hk	hk	hk	kk	hh	hk	hh	hk	hk	kk	hk	hk	hk	hk	hk	hh	hk	hk	hk	hk	hh	hk	hk	kk	hh	kk	hk	hh	hh	kk	hk	kk	kk	hk	hk	hk	kk	hh	hh	hh
LG12_HB_400	F_0181925_L13_PA	LG12	<lmxll>	{1-}	(ll,lm)	lm	lm	ll	lm	ll	lm	ll	lm	ll	lm	ll	ll	lm	lm	lm	lm	lm	ll	lm	ll	lm	ll	lm	ll	ll	ll	lm	lm	ll	lm	lm	ll	ll	lm	ll	lm	lm	lm	ll	ll	lm	ll	ll	ll
LG12_HB_489	F_0223640_L14_PA	LG12	<hkxhk>	{11}	(hh,hk,kk)	hk	hk	hh	hk	hk	kk	hk	kk	hh	kk	hh	kk	kk	kk	hk	hh	hk	hh	hk	hh	hk	hk	hk	hh	hh	hk	hk	kk	hh	kk	hk	hh	hh	hk	hk	kk	kk	hk	hk	hk	hk	hh	hh	hh
LG12_HB_489	F_0223616_L14_PA	LG12	<hkxhk>	{11}	(hh,hk,kk)	hk	hk	hh	hk	hk	kk	hk	kk	hh	kk	hh	kk	kk	kk	hk	hh	hk	hh	hk	hh	hk	hk	hk	hh	hh	hk	hk	kk	hh	kk	hk	hh	hh	hk	hk	kk	kk	hk	hk	hk	hk	hh	hh	hh
LG12_HB_489	F_0223654_L14_PA	LG12	<hkxhk>	{00}	(hh,hk,kk)	hk	hk	kk	hk	hk	hh	hk	hh	kk	hh	kk	hh	hh	hh	hk	kk	hk	kk	hk	kk	hk	hk	hk	kk	kk	hk	hk	hh	kk	hh	hk	kk	kk	hk	hk	hh	hh	hk	hk	hk	hk	kk	kk	kk
LG12_HB_492	F_0225586_L14_PA	LG12	<lmxll>	{1-}	(ll,lm)	lm	lm	ll	lm	ll	lm	ll	lm	ll	lm	ll	lm	lm	lm	lm	ll	lm	ll	lm	ll	lm	ll	lm	ll	ll	ll	lm	lm	ll	lm	lm	ll	ll	lm	ll	lm	lm	lm	ll	lm	lm	ll	ll	ll
LG12_HB_492	F_0225587_L14_PA	LG12	<lmxll>	{1-}	(ll,lm)	lm	lm	ll	lm	ll	lm	ll	lm	ll	lm	ll	lm	lm	lm	lm	ll	lm	ll	lm	ll	lm	ll	lm	ll	ll	ll	lm	lm	ll	lm	lm	ll	ll	lm	ll	lm	lm	lm	ll	lm	lm	ll	ll	ll
LG12_HB_492	F_0225595_L14_PA	LG12	<lmxll>	{1-}	(ll,lm)	lm	lm	ll	lm	ll	lm	ll	lm	ll	lm	ll	lm	lm	lm	lm	ll	lm	ll	lm	ll	lm	ll	lm	ll	ll	ll	lm	lm	ll	lm	lm	ll	ll	lm	ll	lm	lm	lm	ll	lm	lm	ll	ll	ll
LG12_HB_492	F_0225596_L14_PA	LG12	<lmxll>	{1-}	(ll,lm)	lm	lm	ll	lm	ll	lm	ll	lm	ll	lm	ll	lm	lm	lm	lm	ll	lm	ll	lm	ll	lm	ll	lm	ll	ll	ll	lm	lm	ll	lm	lm	ll	ll	lm	ll	lm	lm	lm	ll	lm	lm	ll	ll	ll
LG12_HB_492	F_0225605_L14_PA	LG12	<lmxll>	{1-}	(ll,lm)	lm	lm	ll	lm	ll	lm	ll	lm	ll	lm	ll	lm	lm	lm	lm	ll	lm	ll	lm	ll	lm	ll	lm	ll	ll	ll	lm	lm	ll	lm	lm	ll	ll	lm	ll	lm	lm	lm	ll	lm	lm	ll	ll	ll
LG12_HB_492	F_0225610_L14_PA	LG12	<lmxll>	{1-}	(ll,lm)	lm	lm	ll	lm	ll	lm	ll	lm	ll	lm	ll	lm	lm	lm	lm	ll	lm	ll	lm	ll	lm	ll	lm	ll	ll	ll	lm	lm	ll	lm	lm	ll	ll	lm	ll	lm	lm	lm	ll	lm	lm	ll	ll	ll
LG12_HB_493	F_0225932_L14_PA	LG12	<lmxll>	{1-}	(ll,lm)	lm	lm	ll	lm	ll	lm	ll	lm	ll	lm	ll	lm	lm	lm	lm	ll	lm	ll	lm	ll	lm	ll	lm	ll	ll	ll	lm	lm	ll	lm	lm	ll	ll	lm	ll	lm	lm	lm	ll	lm	lm	ll	ll	ll
LG12_HB_493	F_0225931_L14_PA	LG12	<hkxhk>	{00}	(hh,hk,kk)	hk	hk	kk	hk	hk	hh	hk	hh	kk	hh	kk	hh	hh	hh	hk	kk	hk	hk	hk	kk	hk	hk	hk	kk	kk	hk	hk	hh	kk	hh	hk	kk	kk	hk	hk	hh	hh	hk	hk	hk	hk	kk	kk	kk
LG12_HB_493	F_0225936_L14_PA	LG12	<nnxnp>	{-1}	(nn,np)	nn	nn	nn	nn	np	np	np	np	nn	np	nn	np	np	np	nn	nn	nn	np	nn	nn	nn	np	nn	nn	nn	np	nn	np	nn	np	nn	nn	nn	nn	np	np	np	nn	np	nn	nn	nn	nn	nn
LG12_HB_547	F_0250756_L14_PA	LG12	<hkxhk>	{11}	(hh,hk,kk)	hk	hk	hh	hk	--	kk	hk	kk	hh	kk	hh	kk	kk	kk	hk	hh	hk	hh	hk	hh	hk	hk	hk	hh	hh	hk	hk	kk	hh	kk	hk	hh	hh	hk	hk	kk	kk	hk	hk	hk	hk	hh	hh	hh
LG12_HB_894	F_0418367_L1_PA	LG12	<lmxll>	{1-}	(ll,lm)	LM	LM	LL	LM	LL	LM	LL	LL	LL	LM	LL	LM	LM	LM	LL	LL	LM	LL	LM	LL	LM	LL	LM	LL	LL	LL	LM	LL	LL	LM	LM	LL	LL	LM	LL	LM	LM	LM	LL	LM	LM	LL	LL	LM
LG12_HB_894	F_0418369_L1_PA	LG12	<lmxll>	{1-}	(ll,lm)	lm	lm	ll	lm	ll	lm	ll	ll	ll	lm	ll	lm	lm	lm	ll	ll	lm	ll	lm	ll	lm	ll	lm	ll	ll	ll	lm	ll	ll	lm	lm	ll	ll	lm	ll	lm	lm	lm	ll	lm	lm	ll	ll	lm
LG12_HB_894	F_0418374_L1_PA	LG12	<lmxll>	{1-}	(ll,lm)	lm	lm	ll	lm	ll	lm	ll	ll	ll	lm	ll	lm	lm	lm	ll	ll	lm	ll	lm	ll	lm	ll	lm	ll	ll	ll	lm	ll	ll	lm	lm	ll	ll	lm	ll	lm	lm	lm	ll	lm	lm	ll	ll	lm
LG13_HB_1034	F_0481015_L2_PA	LG13	<nnxnp>	{-0}	(nn,np)	np	nn	np	np	nn	nn	np	nn	nn	nn	nn	nn	np	np	nn	nn	nn	nn	np	np	nn	nn	np	nn	nn	np	nn	nn	nn	np	np	nn	nn	np	nn	nn	nn	np	np	np	np	np	np	np
LG13_HB_1034	F_0481021_L2_PA	LG13	<nnxnp>	{-0}	(nn,np)	np	nn	np	np	nn	nn	np	nn	nn	nn	nn	nn	np	np	nn	nn	nn	nn	np	np	nn	nn	np	nn	nn	np	nn	nn	nn	np	np	nn	nn	np	nn	nn	nn	np	np	np	np	np	np	np
LG13_HB_1040	F_0482828_L2_PA	LG13	<nnxnp>	{-0}	(nn,np)	np	nn	np	np	nn	nn	np	nn	nn	nn	nn	nn	np	np	nn	nn	nn	nn	np	np	nn	nn	np	nn	nn	np	nn	nn	nn	np	np	nn	nn	np	nn	nn	nn	np	np	np	np	np	np	np
LG13_HB_1040	F_0482842_L2_PA	LG13	<nnxnp>	{-0}	(nn,np)	np	nn	np	np	nn	nn	np	nn	nn	nn	nn	nn	np	np	nn	nn	nn	nn	np	np	nn	nn	np	nn	nn	np	nn	nn	nn	np	np	nn	nn	np	nn	nn	nn	np	np	np	np	np	np	np
LG13_HB_1040	F_0482849_L2_PA	LG13	<nnxnp>	{-0}	(nn,np)	np	nn	np	np	nn	nn	np	nn	nn	nn	nn	nn	np	np	nn	nn	nn	nn	np	np	nn	nn	np	nn	nn	np	nn	nn	nn	np	np	nn	nn	np	nn	nn	nn	np	np	np	np	np	np	np
LG13_HB_1040	F_0482853_L2_PA	LG13	<nnxnp>	{-0}	(nn,np)	np	nn	np	np	nn	nn	np	nn	nn	nn	nn	nn	np	np	nn	nn	nn	nn	np	np	nn	nn	np	nn	nn	np	nn	nn	nn	np	np	nn	nn	np	nn	nn	nn	np	np	np	np	np	np	np
LG13_HB_121	F_0055385_L11_PA	LG13	<nnxnp>	{-0}	(nn,np)	np	nn	np	np	nn	nn	np	nn	nn	nn	nn	nn	np	np	nn	nn	nn	nn	np	np	nn	nn	np	nn	nn	np	nn	nn	nn	np	np	nn	nn	np	nn	nn	nn	np	np	np	np	np	np	np
LG13_HB_121	F_0055387_L11_PA	LG13	<nnxnp>	{-0}	(nn,np)	np	nn	np	np	nn	nn	np	nn	nn	nn	nn	nn	np	np	nn	nn	nn	nn	np	np	nn	nn	np	nn	nn	np	nn	nn	nn	np	np	nn	nn	np	nn	nn	nn	np	np	np	np	np	np	np
LG13_HB_1211	F_0566181_L4_PA	LG13	<nnxnp>	{-0}	(nn,np)	np	nn	np	np	nn	nn	np	nn	nn	nn	nn	nn	np	np	nn	nn	nn	nn	np	np	nn	nn	np	nn	nn	np	nn	nn	nn	np	np	nn	nn	np	nn	nn	nn	np	np	np	np	np	np	np
LG13_HB_1211	F_0566193_L4_PA	LG13	<nnxnp>	{-0}	(nn,np)	np	nn	np	np	nn	nn	np	nn	nn	nn	nn	nn	np	np	nn	nn	nn	nn	np	np	nn	nn	np	nn	nn	np	nn	nn	nn	np	np	nn	nn	np	nn	nn	nn	np	np	np	np	np	np	np
LG13_HB_1222	F_0570977_L4_PA	LG13	<hkxhk>	{10}	(hh,hk,kk)	hk	hk	kk	kk	hk	hk	hk	hk	hk	hk	hk	hk	hh	kk	hh	hk	hh	hk	hk	hk	hh	hk	kk	hh	hk	kk	kk	kk	hk	kk	kk	hk	hh	hk	hk	hh	hh	kk	hk	kk	hk	kk	kk	kk
LG13_HB_1222	F_0570998_L4_PA	LG13	<hkxhk>	{01}	(hh,hk,kk)	hk	hk	hh	hh	hk	hk	hk	hk	hk	hk	hk	hk	kk	hh	kk	hk	kk	hk	hk	hk	kk	hk	hh	kk	hk	hh	hh	hh	hk	hh	hh	hk	kk	hk	hk	kk	kk	hh	hk	hh	hk	hh	hh	hh
LG13_HB_1222	F_0571003_L4_PA	LG13	<hkxhk>	{10}	(hh,hk,kk)	hk	hk	kk	kk	hk	hk	hk	hk	hk	hk	hk	hk	hh	kk	hh	hk	hh	hk	hk	hk	hh	hk	kk	hh	hk	kk	kk	kk	hk	kk	kk	hk	hh	hk	hk	hh	hh	kk	hk	kk	hk	kk	kk	kk
LG13_HB_1222	F_0571001_L4_PA	LG13	<lmxll>	{1-}	(ll,lm)	ll	lm	lm	lm	lm	ll	ll	lm	lm	lm	lm	lm	ll	lm	ll	lm	ll	lm	ll	ll	ll	lm	lm	ll	lm	lm	lm	lm	lm	lm	lm	lm	ll	ll	lm	ll	ll	lm	ll	lm	lm	lm	lm	lm
LG13_HB_1250	F_0585451_L4_PA	LG13	<lmxll>	{1-}	(ll,lm)	ll	lm	lm	lm	lm	lm	ll	ll	lm	lm	lm	lm	ll	lm	ll	lm	ll	lm	ll	lm	ll	lm	lm	ll	lm	lm	lm	lm	lm	lm	lm	lm	ll	ll	lm	ll	ll	lm	ll	lm	ll	lm	lm	lm
LG13_HB_1390	F_0656543_L6_PA	LG13	<hkxhk>	{10}	(hh,hk,kk)	hk	hk	hk	kk	kk	kk	hh	hh	hk	hk	hk	kk	hh	kk	hk	hk	hh	hk	hk	kk	hh	hk	kk	hh	hk	kk	kk	kk	hk	kk	kk	kk	hk	hk	hk	hh	hk	hk	hk	kk	hh	kk	kk	kk
LG13_HB_1390	F_0656544_L6_PA	LG13	<hkxhk>	{01}	(hh,hk,kk)	hk	hk	hk	hh	hh	hh	kk	kk	hk	hk	hk	hh	kk	hh	hk	hk	kk	hk	hk	hh	kk	hk	hh	kk	hk	hh	hh	hh	hk	hh	hh	hh	hk	hk	hk	kk	hk	hk	hk	hh	kk	hh	hh	hh
LG13_HB_1390	F_0656556_L6_PA	LG13	<lmxll>	{1-}	(ll,lm)	ll	lm	lm	lm	lm	lm	ll	ll	lm	lm	lm	lm	ll	lm	ll	lm	ll	lm	ll	lm	ll	lm	lm	ll	lm	lm	lm	lm	lm	lm	lm	lm	ll	ll	lm	ll	ll	lm	ll	lm	ll	lm	lm	lm
LG13_HB_15	F_0005450_L10_PA	LG13	<efxeg>	{10}	[ee,ef,eg,fg)	eg	ef	fg	fg	ef	eg	eg	ef	ef	eF	ef	ef	ee	fg	ee	ef	ee	ef	eg	eg	ee	ef	fg	ee	ef	fg	fg	fg	ef	fg	fg	ef	ee	eg	ef	ee	ee	fg	eg	fg	ef	fg	fg	fg
LG13_HB_15	F_0005458_L10_PA	LG13	<hkxhk>	{01}	(hh,hk,kk)	hk	hk	hh	hh	hk	hk	hk	hk	hk	hk	hk	hk	kk	hh	kk	hk	kk	hk	hk	hk	kk	hk	hh	kk	hk	hh	hh	hh	hk	hh	hh	hk	kk	hk	hk	kk	kk	hh	hk	hh	hk	hh	hh	hh
LG13_HB_1608	F_0755309_L8_PA	LG13	<lmxll>	{1-}	(ll,lm)	ll	lm	lm	lm	lm	lm	ll	ll	lm	lm	lm	lm	ll	lm	ll	lm	ll	lm	ll	lm	ll	lm	lm	ll	lm	lm	lm	lm	lm	lm	lm	lm	ll	ll	lm	ll	ll	lm	ll	lm	ll	lm	lm	lm
LG13_HB_1608	F_0755313_L8_PA	LG13	<hkxhk>	{00}	(hh,hk,kk)	kk	hh	hh	hk	hh	hk	hk	hk	hh	hh	hh	hk	hk	hh	kk	hh	hk	hh	kk	hk	hk	hh	hk	hk	hh	hk	hk	hk	hh	hk	hk	hh	kk	kk	hh	hk	kk	hh	kk	hk	hk	hk	hk	hk
LG13_HB_1608	F_0755333_L8_PA	LG13	<hkxhk>	{00}	(hh,hk,kk)	kk	hh	hh	hk	hh	hk	hk	hk	hh	hh	hh	hk	hk	hh	kk	hh	hk	hh	kk	hk	hk	hh	hk	hk	hh	hk	hk	hk	hh	hk	hk	hh	kk	kk	hh	hk	kk	hh	kk	hk	hk	hk	hk	hk
LG13_HB_1608	F_0755306_L8_PA	LG13	<lmxll>	{1-}	(ll,lm)	ll	lm	lm	lm	lm	lm	ll	ll	lm	--	--	lm	ll	lm	ll	lm	ll	lm	ll	lm	ll	lm	--	ll	lm	--	lm	lm	lm	lm	--	lm	ll	ll	lm	ll	ll	lm	ll	lm	ll	--	lm	--
LG13_HB_1620	F_0759952_L8_PA	LG13	<lmxll>	{1-}	(ll,lm)	ll	lm	lm	lm	lm	ll	ll	ll	lm	lm	lm	lm	ll	lm	ll	lm	ll	lm	ll	ll	ll	lm	lm	ll	lm	lm	lm	lm	lm	lm	lm	lm	ll	ll	lm	ll	ll	lm	ll	lm	ll	lm	lm	lm
LG13_HB_1620	F_0759954_L8_PA	LG13	<lmxll>	{1-}	(ll,lm)	ll	lm	lm	lm	lm	ll	ll	ll	lm	lm	lm	lm	ll	lm	ll	lm	ll	lm	ll	ll	ll	lm	lm	ll	lm	lm	lm	lm	lm	lm	lm	lm	ll	ll	lm	ll	ll	lm	ll	lm	ll	lm	lm	lm
LG13_HB_1620	F_0759955_L8_PA	LG13	<lmxll>	{1-}	(ll,lm)	ll	lm	lm	lm	lm	ll	ll	ll	lm	lm	lm	lm	ll	lm	ll	lm	ll	lm	ll	ll	ll	lm	lm	ll	lm	lm	lm	lm	lm	lm	lm	lm	ll	ll	lm	ll	ll	lm	ll	lm	ll	lm	lm	lm
LG13_HB_1620	F_0759958_L8_PA	LG13	<lmxll>	{1-}	(ll,lm)	ll	lm	lm	lm	lm	ll	ll	ll	lm	lm	lm	lm	ll	lm	ll	lm	ll	lm	ll	ll	ll	lm	lm	ll	lm	lm	lm	lm	lm	lm	lm	lm	ll	ll	lm	ll	ll	lm	ll	lm	ll	lm	lm	lm
LG13_HB_1620	F_0759960_L8_PA	LG13	<lmxll>	{1-}	(ll,lm)	ll	lm	lm	lm	lm	ll	ll	ll	lm	lm	lm	lm	ll	lm	ll	lm	ll	lm	ll	ll	ll	lm	lm	ll	lm	lm	lm	lm	lm	lm	lm	lm	ll	ll	lm	ll	ll	lm	ll	lm	ll	lm	lm	lm
LG13_HB_1676	F_0789025_L9_PA	LG13	<nnxnp>	{-0}	(nn,np)	np	nn	np	np	nn	nn	np	nn	nn	nn	nn	nn	np	np	nn	nn	nn	nn	np	np	nn	nn	np	nn	nn	np	nn	nn	nn	np	np	nn	nn	np	nn	nn	nn	np	np	np	np	np	np	np
LG13_HB_1676	F_0789037_L9_PA	LG13	<nnxnp>	{-0}	(nn,np)	np	nn	np	np	nn	nn	np	nn	nn	nn	nn	nn	np	np	nn	nn	nn	nn	np	np	nn	nn	np	nn	nn	np	nn	nn	nn	np	np	nn	nn	np	nn	nn	nn	np	np	np	np	np	np	np
LG13_HB_1714	F_0806469_L9_PA	LG13	<nnxnp>	{-0}	(nn,np)	np	nn	np	np	nn	nn	np	nn	nn	nn	nn	nn	np	np	nn	nn	nn	nn	np	np	nn	nn	np	nn	nn	np	nn	nn	nn	np	np	nn	nn	np	nn	nn	nn	np	np	np	np	np	np	np
LG13_HB_1714	F_0806473_L9_PA	LG13	<nnxnp>	{-0}	(nn,np)	np	nn	np	np	nn	nn	np	nn	nn	nn	nn	nn	np	np	nn	nn	nn	nn	np	np	nn	nn	np	nn	nn	np	nn	nn	nn	np	np	nn	nn	np	nn	nn	nn	np	np	np	np	np	np	np
LG13_HB_1715	F_0806594_L9_PA	LG13	<lmxll>	{1-}	(ll,lm)	ll	lm	lm	lm	lm	ll	ll	lm	lm	lm	lm	lm	ll	lm	ll	lm	ll	lm	ll	ll	ll	lm	lm	ll	lm	lm	lm	lm	lm	lm	lm	lm	ll	ll	lm	lm	ll	lm	ll	lm	lm	lm	lm	lm
LG13_HB_1741	F_0822194_L9_PA	LG13	<nnxnp>	{-0}	(nn,np)	np	nn	np	np	nn	nn	np	nn	nn	nn	nn	nn	np	np	nn	nn	nn	nn	np	np	nn	nn	np	nn	nn	np	nn	nn	nn	np	np	nn	nn	np	nn	nn	nn	np	np	np	np	np	np	np
LG13_HB_1741	F_0822200_L9_PA	LG13	<nnxnp>	{-0}	(nn,np)	np	nn	np	np	nn	nn	np	nn	nn	nn	nn	nn	np	np	nn	nn	nn	nn	np	np	nn	nn	np	nn	nn	np	nn	nn	nn	np	np	nn	nn	np	nn	nn	nn	np	np	np	np	np	np	np
LG13_HB_1776	F_0835207_L10_45_1	LG13	<hkxhk>	{01}	(hh,hk,kk)	hk	hk	hh	hh	hk	kk	hk	hk	hk	hk	hk	hk	hk	hh	kk	hk	kk	hk	hk	hk	kk	hk	hh	kk	hk	hh	hk	hk	hk	hk	hh	hk	kk	hk	hk	hk	kk	hh	hk	hk	hh	hh	hh	hh
LG13_HB_1776	F_0835217_L10_45_1	LG13	<hkxhk>	{10}	(hh,hk,kk)	hk	hk	kk	kk	hk	hh	hk	hk	hk	hk	hk	hk	hk	kk	hh	hk	hh	hk	hk	hk	hh	hk	kk	hh	hk	kk	hk	hk	hk	hk	kk	hk	hh	hk	hk	hk	hh	kk	hk	hk	kk	kk	kk	kk
LG13_HB_1776	F_0835223_L10_45_1	LG13	<hkxhk>	{01}	(hh,hk,kk)	hk	hk	hh	hh	hk	kk	hk	hk	hk	hk	hk	hk	hk	hh	kk	hk	kk	hk	hk	hk	kk	hk	hh	kk	hk	hh	hk	hk	hk	hk	hh	hk	kk	hk	hk	hk	kk	hh	hk	hk	hh	hh	hh	hh
LG13_HB_1867_s28h1	F_0872904_L13_28_1	LG13	<nnxnp>	{-1}	(nn,np)	nn	np	np	nn	np	nn	np	np	np	np	np	nn	np	np	nn	np	np	np	nn	nn	np	np	nn	np	np	nn	nn	nn	np	nn	nn	np	nn	nn	np	np	nn	np	nn	nn	np	nn	nn	nn
LG13_HB_1870_s32h1	F_0873946_L13_32_1	LG13	<lmxll>	{1-}	(ll,lm)	ll	lm	lm	lm	lm	lm	ll	ll	lm	lm	lm	lm	ll	lm	ll	lm	ll	lm	ll	lm	ll	lm	lm	ll	lm	lm	lm	lm	lm	lm	lm	lm	ll	ll	lm	ll	ll	lm	ll	lm	ll	lm	lm	lm
LG13_HB_1870_s32h1	F_0873957_L13_32_1	LG13	<lmxll>	{1-}	(ll,lm)	ll	lm	lm	lm	lm	lm	ll	ll	lm	lm	lm	lm	ll	lm	ll	lm	ll	lm	ll	lm	ll	lm	lm	ll	lm	lm	lm	lm	lm	lm	lm	lm	ll	ll	lm	ll	ll	lm	ll	lm	ll	lm	lm	lm
LG13_HB_1870_s32h1	F_0873958_L13_32_1	LG13	<lmxll>	{1-}	(ll,lm)	ll	lm	lm	lm	lm	lm	ll	ll	lm	lm	lm	lm	ll	lm	ll	lm	ll	lm	ll	lm	ll	lm	lm	ll	lm	lm	lm	lm	lm	lm	lm	lm	ll	ll	lm	ll	ll	lm	ll	lm	ll	lm	lm	lm
LG13_HB_1871_s33h1	F_0874514_L13_33_1	LG13	<lmxll>	{1-}	(ll,lm)	ll	lm	lm	lm	lm	lm	ll	ll	lm	lm	lm	lm	ll	lm	ll	lm	ll	lm	ll	lm	ll	lm	lm	ll	lm	lm	lm	lm	lm	lm	lm	lm	ll	ll	lm	ll	ll	lm	ll	lm	ll	lm	lm	lm
LG13_HB_1871_s33h1	F_0874515_L13_33_1	LG13	<lmxll>	{1-}	(ll,lm)	ll	lm	lm	lm	lm	lm	ll	ll	lm	lm	lm	lm	ll	lm	ll	lm	ll	lm	ll	lm	ll	lm	lm	ll	lm	lm	lm	lm	lm	lm	lm	lm	ll	ll	lm	ll	ll	lm	ll	lm	ll	lm	lm	lm
LG13_HB_1871_s33h1	F_0874521_L13_33_1	LG13	<lmxll>	{1-}	(ll,lm)	ll	lm	lm	lm	lm	lm	ll	ll	lm	lm	lm	lm	ll	lm	ll	lm	ll	lm	ll	lm	ll	lm	lm	ll	lm	lm	lm	lm	lm	lm	lm	lm	ll	ll	lm	ll	ll	lm	ll	lm	ll	lm	lm	lm
LG13_HB_1871_s33h1	F_0874522_L13_33_1	LG13	<lmxll>	{1-}	(ll,lm)	ll	lm	lm	lm	lm	lm	ll	ll	lm	lm	lm	lm	ll	lm	ll	lm	ll	lm	ll	lm	ll	lm	lm	ll	lm	lm	lm	lm	lm	lm	lm	lm	ll	ll	lm	ll	ll	lm	ll	lm	ll	lm	lm	lm
LG13_HB_1874_s35h1	F_0875076_L13_35_1	LG13	<lmxll>	{1-}	(ll,lm)	ll	lm	lm	lm	lm	lm	ll	ll	lm	lm	lm	lm	ll	lm	ll	lm	ll	lm	ll	lm	ll	lm	lm	ll	lm	lm	lm	lm	lm	lm	lm	lm	ll	ll	lm	ll	ll	lm	ll	lm	ll	lm	lm	lm
LG13_HB_1874_s35h1	F_0875102_L13_35_1	LG13	<lmxll>	{1-}	(ll,lm)	ll	lm	lm	lm	lm	lm	ll	ll	lm	lm	lm	lm	ll	lm	ll	lm	ll	lm	ll	lm	ll	lm	lm	ll	lm	lm	lm	lm	lm	lm	lm	lm	ll	ll	lm	ll	ll	lm	ll	lm	ll	lm	lm	lm
LG13_HB_1877_s37h1	F_0877048_L13_37_1	LG13	<nnxnp>	{-0}	(nn,np)	np	nn	np	np	nn	nn	np	nn	nn	nn	nn	nn	np	np	nn	nn	nn	nn	np	np	nn	nn	--	nn	nn	np	nn	nn	nn	np	np	nn	nn	np	nn	nn	nn	np	np	np	--	--	np	np
LG13_HB_1877_s37h1	F_0877061_L13_37_1	LG13	<lmxll>	{1-}	(ll,lm)	ll	lm	lm	ll	lm	ll	ll	lm	lm	lm	lm	lm	ll	lm	ll	lm	ll	lm	lm	ll	ll	lm	lm	ll	lm	lm	lm	lm	lm	ll	lm	lm	ll	ll	lm	lm	ll	lm	ll	ll	lm	lm	lm	lm
LG13_HB_1877_s37h1	F_0877071_L13_37_1	LG13	<lmxll>	{1-}	(ll,lm)	ll	lm	lm	ll	lm	ll	ll	lm	lm	lm	lm	lm	ll	lm	ll	lm	ll	lm	lm	ll	ll	lm	lm	ll	lm	lm	lm	lm	lm	ll	lm	lm	ll	ll	lm	lm	ll	lm	ll	ll	lm	lm	lm	lm
LG13_HB_1878_s38h1	F_0877272_L13_38_1	LG13	<lmxll>	{1-}	(ll,lm)	ll	lm	lm	lm	lm	ll	ll	ll	lm	lm	lm	lm	ll	lm	ll	lm	ll	lm	ll	ll	ll	lm	lm	ll	lm	lm	lm	lm	lm	lm	lm	lm	ll	ll	lm	ll	ll	lm	ll	lm	ll	lm	lm	lm
LG13_HB_1878_s38h1	F_0877275_L13_38_1	LG13	<lmxll>	{1-}	(ll,lm)	ll	lm	lm	--	lm	ll	ll	ll	lm	lm	lm	lm	ll	lm	ll	lm	ll	lm	ll	ll	ll	lm	lm	ll	lm	lm	lm	lm	lm	lm	lm	lm	ll	ll	lm	ll	ll	lm	ll	lm	ll	lm	lm	lm
LG13_HB_1883_s46h1	F_0879783_L13_46_1	LG13	<hkxhk>	{10}	(hh,hk,kk)	hk	hk	kk	kk	hk	hk	hk	hk	hk	hk	hk	hk	hk	kk	hh	hk	hh	hk	hk	hk	hh	hk	kk	hh	hk	kk	hk	kk	hk	kk	kk	hk	hh	hk	hk	hk	hh	kk	hk	kk	hk	kk	kk	kk
LG13_HB_1883_s46h1	F_0879784_L13_46_1	LG13	<hkxhk>	{10}	(hh,hk,kk)	hk	hk	kk	kk	hk	hk	hk	hk	hk	hk	hk	hk	hk	kk	hh	hk	hh	hk	hk	hk	hh	hk	kk	hh	hk	kk	hk	kk	hk	kk	kk	hk	hh	hk	hk	hk	hh	kk	hk	kk	hk	kk	kk	kk
LG13_HB_1883_s46h1	F_0879788_L13_46_1	LG13	<nnxnp>	{-0}	(nn,np)	np	nn	np	np	nn	np	np	nn	nn	nn	nn	nn	np	np	nn	nn	nn	nn	np	np	nn	nn	np	nn	nn	np	nn	np	nn	np	np	nn	nn	np	nn	nn	nn	np	np	np	nn	np	np	np
LG13_HB_1887_s46h1	F_0881270_L13_46_1	LG13	<hkxhk>	{01}	(hh,hk,kk)	hk	hk	hh	hh	hk	hk	hk	hk	hk	hk	hk	hk	hk	hh	kk	hk	kk	hk	hk	hk	kk	hk	hh	kk	hk	hh	hk	hk	hk	hk	hh	hk	kk	hk	hk	hk	kk	hh	hk	hh	hk	hh	hh	hh
LG13_HB_1887_s46h1	F_0881259_L13_46_1	LG13	<hkxhk>	{01}	(hh,hk,kk)	hk	hk	hh	hh	hk	hk	hk	hk	hk	hk	hk	hk	hk	hh	kk	hk	kk	hk	hk	hk	--	hk	hh	kk	hk	hh	hk	hk	hk	hk	hh	hk	--	--	hk	hk	kk	hh	hk	hh	hk	hh	hh	hh
LG13_HB_1887_s46h1	F_0881268_L13_46_1	LG13	<hkxhk>	{01}	(hh,hk,kk)	hk	hk	hh	hh	hk	hk	hk	hk	hk	hk	hk	hk	hk	hh	kk	hk	kk	hk	hk	hk	kk	hk	hh	kk	hk	hh	hk	hk	hk	hk	hh	hk	kk	hk	hk	hk	kk	hh	hk	hh	hk	hh	hh	hh
LG13_HB_1925_s45h1	F_0902720_L15_45_1	LG13	<hkxhk>	{01}	(hh,hk,kk)	hk	hk	hh	hh	hk	hk	hk	hk	hk	hk	hk	hk	kk	hh	kk	hk	kk	hk	hk	hk	kk	hk	hh	kk	hk	hh	hh	hh	hk	hh	hh	hk	kk	hk	hk	kk	kk	hh	hk	hh	hk	hh	hh	hh
LG13_HB_1925_s45h1	F_0902721_L15_45_1	LG13	<hkxhk>	{10}	(hh,hk,kk)	hk	hk	kk	kk	hk	hk	hk	hk	hk	hk	hk	hk	hh	kk	hh	hk	hh	hk	hk	hk	hh	hk	kk	hh	hk	kk	kk	kk	hk	kk	kk	hk	hh	hk	hk	hh	hh	kk	hk	kk	hk	kk	kk	kk
LG13_HB_1925_s45h1	F_0902736_L15_45_1	LG13	<lmxll>	{1-}	(ll,lm)	ll	lm	lm	lm	lm	ll	ll	lm	lm	lm	lm	lm	ll	lm	ll	lm	ll	lm	ll	ll	ll	lm	lm	ll	lm	lm	lm	lm	lm	lm	lm	lm	ll	ll	lm	ll	ll	lm	ll	lm	lm	lm	lm	lm
LG13_HB_1926_s45h1	F_0902899_L15_45_1	LG13	<nnxnp>	{-0}	(nn,np)	np	nn	np	np	nn	nn	np	nn	nn	nn	nn	nn	np	np	nn	nn	nn	nn	np	np	nn	nn	np	nn	nn	np	nn	nn	nn	np	np	nn	nn	np	nn	nn	nn	np	np	np	np	np	np	np
LG13_HB_1926_s45h1	F_0902907_L15_45_1	LG13	<nnxnp>	{-0}	(nn,np)	np	nn	np	np	nn	nn	np	nn	nn	nn	nn	nn	np	np	nn	nn	nn	nn	np	np	nn	nn	np	nn	nn	np	nn	nn	nn	np	np	nn	nn	np	nn	nn	nn	np	np	np	np	np	np	np
LG13_HB_1930_s46h1	F_0904055_L15_46_1	LG13	<hkxhk>	{00}	(hh,hk,kk)	hk	hk	hh	hh	hk	hk	hk	kk	hk	hk	hh	hk	kk	hk	hk	hk	hk	hh	kk	hh	hk	hk	hh	hk	kk	hk	hk	hk	hk	hk	kk	hk	kk	kk	hk	hk	kk	hk	kk	hh	kk	hh	hk	kk
LG13_HB_1930_s46h1	F_0904050_L15_46_1	LG13	<nnxnp>	{-1}	(nn,np)	nn	nn	np	np	nn	nn	np	nn	nn	np	np	nn	nn	nn	nn	nn	np	np	nn	np	np	nn	np	nn	nn	nn	nn	nn	nn	nn	nn	nn	nn	nn	nn	np	nn	np	nn	np	nn	np	nn	nn
LG13_HB_1930_s46h1	F_0904054_L15_46_1	LG13	<nnxnp>	{-1}	(nn,np)	nn	nn	np	np	nn	nn	np	nn	nn	np	np	nn	nn	nn	nn	nn	np	np	nn	np	np	nn	np	nn	nn	nn	nn	nn	nn	nn	nn	nn	nn	nn	nn	np	nn	np	nn	np	nn	np	nn	nn
LG13_HB_1946_s59h1	F_0908450_L15_59_1	LG13	<hkxhk>	{10}	(hh,hk,kk)	hk	hk	kk	kk	hk	hh	hk	hk	hk	hk	hk	hk	hk	kk	hh	hk	hh	hk	hk	hk	hh	hk	kk	hh	hk	kk	hk	hk	hk	hk	kk	hk	hh	hk	hk	hk	hh	kk	hk	hk	kk	kk	kk	kk
LG13_HB_1946_s59h1	F_0908445_L15_59_1	LG13	<lmxll>	{1-}	(ll,lm)	ll	lm	lm	lm	lm	ll	ll	lm	lm	lm	lm	lm	ll	lm	ll	lm	ll	lm	ll	ll	ll	lm	lm	ll	lm	lm	lm	lm	lm	ll	lm	lm	ll	ll	lm	lm	ll	lm	ll	ll	lm	lm	lm	lm
LG13_HB_1980_s16h1	F_0917911_L16_16_1	LG13	<nnxnp>	{-0}	(nn,np)	np	nn	np	np	nn	np	np	nn	nn	nn	nn	nn	np	np	nn	nn	nn	nn	np	np	nn	nn	np	nn	nn	np	nn	np	nn	np	np	nn	nn	np	nn	nn	nn	np	np	np	nn	np	np	np
LG13_HB_1980_s16h1	F_0917937_L16_16_1	LG13	<nnxnp>	{-0}	(nn,np)	np	nn	np	np	nn	np	np	nn	nn	nn	nn	nn	np	np	nn	nn	nn	nn	np	np	nn	nn	np	nn	nn	np	nn	np	nn	np	np	nn	nn	np	nn	nn	nn	np	np	np	nn	np	np	np
LG13_HB_2015_s16h1	F_0933510_L17_16_1	LG13	<hkxhk>	{10}	(hh,hk,kk)	hk	hk	kk	kk	hk	hk	hk	hk	hk	hk	hk	hk	hh	kk	hh	hk	hh	hk	hk	hk	hh	hk	kk	hh	hk	kk	hk	kk	hk	kk	kk	hk	hh	hk	hk	hh	hh	kk	hk	kk	hk	kk	kk	kk
LG13_HB_2015_s16h1	F_0933527_L17_16_1	LG13	<hkxhk>	{01}	(hh,hk,kk)	hk	hk	hh	hh	hk	hk	hk	hk	hk	hk	hk	hk	kk	hh	kk	hk	kk	hk	hk	hk	kk	hk	hh	kk	hk	hh	hk	hh	hk	hh	hh	hk	kk	hk	hk	kk	kk	hh	hk	hh	hk	hh	hh	hh
LG13_HB_2015_s16h1	F_0933532_L17_16_1	LG13	<hkxhk>	{01}	(hh,hk,kk)	hk	hk	hh	hh	hk	hk	hk	hk	hk	hk	hk	hk	kk	hh	kk	hk	kk	hk	hk	hk	kk	hk	hh	kk	hk	hh	hk	hh	hk	hh	hh	hk	kk	hk	hk	kk	kk	hh	hk	hh	hk	hh	hh	hh
LG13_HB_2015_s16h1	F_0933501_L17_16_1	LG13	<nnxnp>	{-0}	(nn,np)	np	nn	np	np	nn	np	np	nn	nn	nn	nn	nn	nn	np	nn	nn	nn	nn	np	np	nn	nn	np	nn	nn	np	nn	np	nn	np	np	nn	nn	np	nn	nn	nn	np	np	np	nn	np	np	np
LG13_HB_2015_s16h1	F_0933525_L17_16_1	LG13	<lmxll>	{1-}	(ll,lm)	ll	lm	lm	lm	lm	ll	ll	lm	lm	lm	lm	lm	ll	lm	ll	lm	ll	lm	ll	ll	ll	lm	lm	ll	lm	lm	lm	lm	lm	lm	lm	lm	ll	ll	lm	ll	ll	lm	ll	lm	lm	lm	lm	lm
LG13_HB_2015_s16h1	F_0933530_L17_16_1	LG13	<lmxll>	{1-}	(ll,lm)	ll	lm	lm	lm	lm	ll	ll	lm	lm	lm	lm	lm	ll	lm	ll	lm	ll	lm	ll	ll	ll	lm	lm	ll	lm	lm	lm	lm	lm	lm	lm	lm	ll	ll	lm	ll	ll	lm	ll	lm	lm	lm	lm	lm
LG13_HB_2018_s18h1	F_0934608_L17_18_1	LG13	<nnxnp>	{-0}	(nn,np)	np	nn	np	np	nn	nn	np	nn	nn	nn	nn	nn	np	np	nn	nn	nn	nn	np	np	nn	nn	np	nn	nn	np	nn	nn	nn	np	np	nn	nn	np	nn	nn	nn	np	np	np	np	np	np	np
LG13_HB_2145_s19h1	F_0980500_L4_19_1	LG13	<nnxnp>	{-0}	(nn,np)	np	nn	np	np	nn	nn	np	nn	nn	nn	nn	nn	np	np	nn	nn	nn	nn	np	np	nn	nn	np	nn	nn	np	nn	nn	nn	np	np	nn	nn	np	nn	nn	nn	np	np	np	np	np	np	np
LG13_HB_2157_s24h1	F_0984682_L4_24_1	LG13	<lmxll>	{1-}	(ll,lm)	ll	lm	lm	lm	lm	lm	ll	ll	lm	lm	lm	lm	ll	lm	ll	lm	ll	lm	ll	lm	ll	lm	lm	ll	lm	lm	lm	lm	lm	lm	lm	lm	ll	ll	lm	ll	ll	lm	ll	lm	ll	lm	lm	lm
LG13_HB_2157_s24h1	F_0984687_L4_24_1	LG13	<lmxll>	{1-}	(ll,lm)	ll	lm	lm	lm	lm	lm	ll	ll	lm	lm	lm	lm	ll	lm	ll	lm	ll	lm	ll	lm	ll	lm	lm	ll	lm	lm	lm	lm	lm	lm	lm	lm	ll	ll	lm	ll	ll	lm	ll	lm	ll	lm	lm	lm
LG13_HB_2244_s38h1	F_1016678_L7_38_1	LG13	<nnxnp>	{-0}	(nn,np)	np	nn	np	np	nn	nn	np	nn	nn	nn	nn	nn	np	np	nn	nn	nn	nn	np	np	nn	nn	np	nn	nn	np	nn	nn	nn	np	np	nn	nn	np	nn	nn	nn	np	np	np	np	np	np	np
LG13_HB_2244_s38h1	F_1016684_L7_38_1	LG13	<nnxnp>	{-0}	(nn,np)	np	nn	np	--	nn	nn	np	nn	nn	nn	nn	nn	--	np	nn	nn	nn	nn	np	np	nn	nn	np	nn	nn	np	nn	nn	nn	np	np	nn	nn	np	nn	nn	nn	np	np	np	np	np	np	np
LG13_HB_2305_s24h1	F_1045535_L9_24_1	LG13	<nnxnp>	{-0}	(nn,np)	np	nn	np	np	nn	nn	np	nn	nn	nn	nn	nn	np	np	nn	nn	nn	nn	np	np	nn	nn	np	nn	nn	np	nn	nn	nn	np	np	nn	nn	np	nn	nn	nn	np	np	np	np	np	np	np
F_1051784_L9_36_1	F_1051784_L9_36_1	LG13	<nnxnp>	{-0}	(nn,np)	np	nn	np	np	nn	nn	np	nn	nn	nn	nn	nn	np	np	nn	nn	nn	nn	np	np	nn	nn	np	nn	nn	np	nn	nn	nn	np	np	nn	nn	np	nn	nn	nn	np	np	np	np	np	np	np
LG13_HB_2349_s63h2	F_1058709_L11_63_2	LG13	<nnxnp>	{-0}	(nn,np)	np	nn	np	np	nn	nn	np	nn	nn	nn	nn	nn	np	np	nn	nn	nn	nn	np	np	nn	nn	np	nn	nn	np	nn	nn	nn	np	np	nn	nn	np	nn	nn	nn	np	np	np	np	np	np	np
LG13_HB_2362_s50h2	F_1062744_L13_50_2	LG13	<nnxnp>	{-0}	(nn,np)	np	np	nn	nn	np	np	nn	np	np	nn	nn	np	np	np	np	np	nn	nn	np	nn	nn	np	nn	np	np	np	np	np	np	np	np	np	np	np	np	nn	np	nn	np	nn	np	nn	np	np
LG13_HB_2368_s50h2	F_1063440_L13_50_2	LG13	<nnxnp>	{-0}	(nn,np)	np	np	nn	np	np	np	nn	np	np	nn	nn	np	np	np	np	nn	nn	nn	np	np	nn	nn	nn	np	np	np	np	np	nn	np	np	np	np	np	nn	nn	np	nn	np	nn	nn	nn	np	np
LG13_HB_2368_s50h2	F_1063445_L13_50_2	LG13	<lmxll>	{1-}	(ll,lm)	ll	lm	lm	lm	lm	lm	ll	ll	lm	ll	lm	lm	ll	lm	ll	lm	ll	lm	ll	lm	ll	lm	lm	lm	ll	lm	lm	lm	lm	lm	lm	lm	ll	ll	lm	ll	ll	ll	ll	lm	ll	lm	lm	ll
LG13_HB_2368_s50h2	F_1063447_L13_50_2	LG13	<lmxll>	{1-}	(ll,lm)	ll	lm	lm	lm	lm	lm	ll	ll	lm	ll	lm	lm	ll	lm	ll	lm	ll	lm	ll	lm	ll	lm	lm	lm	ll	lm	lm	lm	lm	lm	lm	lm	ll	ll	lm	ll	ll	ll	ll	lm	ll	lm	lm	ll
LG13_HB_2369_s50h2	F_1063469_L13_50_2	LG13	<lmxll>	{1-}	(ll,lm)	ll	lm	lm	lm	lm	lm	ll	ll	lm	ll	lm	lm	ll	lm	ll	lm	ll	lm	ll	lm	ll	lm	lm	lm	ll	lm	lm	lm	lm	lm	lm	lm	ll	ll	lm	ll	ll	ll	ll	lm	ll	lm	lm	ll
LG13_HB_2369_s50h2	F_1063470_L13_50_2	LG13	<nnxnp>	{-0}	(nn,np)	np	np	nn	np	np	np	nn	np	np	nn	nn	np	np	np	np	nn	nn	nn	np	np	nn	nn	nn	np	np	np	np	np	nn	np	np	np	np	np	nn	nn	np	nn	np	nn	nn	nn	np	np
LG13_HB_2369_s50h2	F_1063477_L13_50_2	LG13	<lmxll>	{1-}	(ll,lm)	ll	lm	lm	lm	lm	lm	ll	ll	lm	ll	lm	lm	ll	lm	ll	lm	ll	lm	ll	lm	ll	lm	lm	lm	ll	lm	lm	lm	lm	lm	lm	lm	ll	ll	lm	ll	ll	ll	ll	lm	ll	lm	lm	ll
LG13_HB_2371_s50h2	F_1063546_L13_50_2	LG13	<hkxhk>	{01}	(hh,hk,kk)	hk	hh	hk	hh	hh	hh	kk	hk	hh	hk	hk	hh	kk	hh	hk	hk	kk	hk	hk	hh	kk	hk	hh	kk	hk	hh	hh	hh	hk	hh	hh	hh	hk	hk	hk	kk	hk	hk	hk	hk	kk	hh	hh	hh
LG13_HB_2371_s50h2	F_1063536_L13_50_2	LG13	<nnxnp>	{-0}	(nn,np)	np	np	nn	np	np	np	nn	np	np	nn	nn	np	nn	np	np	nn	nn	nn	np	np	nn	nn	np	nn	nn	np	np	np	nn	np	np	np	np	np	nn	nn	np	nn	np	nn	nn	np	np	np
LG13_HB_2371_s50h2	F_1063545_L13_50_2	LG13	<lmxll>	{1-}	(ll,lm)	ll	lm	lm	lm	lm	lm	ll	ll	lm	lm	lm	lm	ll	lm	ll	lm	ll	lm	ll	lm	ll	lm	lm	ll	lm	lm	lm	lm	lm	lm	lm	lm	ll	ll	lm	ll	ll	lm	ll	lm	ll	lm	lm	lm
LG13_HB_2372_s50h2	F_1063552_L13_50_2	LG13	<hkxhk>	{10}	(hh,hk,kk)	hk	hk	hk	kk	kk	kk	hh	hh	hk	hk	hk	kk	hh	kk	hk	hk	hh	hk	hk	kk	hh	hk	kk	hh	hk	kk	kk	kk	hk	kk	kk	hk	hk	hk	hk	hh	hk	hk	hk	kk	hh	kk	kk	kk
LG13_HB_2372_s50h2	F_1063559_L13_50_2	LG13	<hkxhk>	{01}	(hh,hk,kk)	hk	hk	hk	hh	hh	hh	kk	kk	hk	hk	hk	hh	kk	hh	hk	hk	kk	hk	hk	hh	kk	hk	hh	kk	hk	hh	hh	hh	hk	hh	hh	hk	hk	hk	hk	kk	hk	hk	hk	hh	kk	hh	hh	hh
LG13_HB_2373_s57h2	F_1063850_L13_57_2	LG13	<lmxll>	{1-}	(ll,lm)	ll	lm	lm	lm	lm	lm	ll	ll	lm	lm	lm	lm	ll	lm	ll	lm	ll	lm	ll	lm	ll	lm	lm	ll	lm	lm	lm	lm	lm	lm	lm	lm	ll	ll	lm	ll	ll	lm	ll	lm	ll	lm	lm	lm
LG13_HB_2373_s57h2	F_1063856_L13_57_2	LG13	<lmxll>	{1-}	(ll,lm)	ll	lm	lm	lm	lm	lm	ll	ll	lm	lm	lm	lm	ll	lm	ll	lm	ll	lm	ll	lm	ll	lm	lm	ll	lm	lm	lm	lm	lm	lm	lm	lm	ll	ll	lm	ll	ll	lm	ll	lm	ll	lm	lm	lm
LG13_HB_2375_s67h2	F_1065410_L13_67_2	LG13	<hkxhk>	{10}	(hh,hk,kk)	hk	hk	kk	kk	hk	hh	hk	hk	hk	hk	hk	hk	hk	kk	hh	hk	hh	hk	hk	hk	hh	hk	kk	hh	hk	kk	hk	hk	hk	hk	kk	hk	hh	hk	hk	hk	hh	kk	hk	hk	hk	kk	kk	kk
LG13_HB_2376_s67h2	F_1065730_L13_67_2	LG13	<hkxhk>	{01}	(hh,hk,kk)	hk	hk	hh	hh	hk	hk	hk	hk	hk	hk	hk	hk	hk	hh	kk	hk	kk	hk	hk	hk	kk	hk	hh	kk	hk	hh	hk	hk	hk	hh	hh	hk	kk	hk	hk	hk	kk	hh	hk	hh	hk	hh	hh	hh
LG13_HB_2377_s68h2	F_1065919_L13_68_2	LG13	<hkxhk>	{10}	(hh,hk,kk)	hk	hk	kk	hk	hk	hh	hk	hk	hk	hk	hk	hk	hk	kk	hh	hk	hh	hk	hk	hk	hh	hk	kk	hh	hk	kk	hk	hk	hk	hk	kk	hk	hh	hk	hk	hk	hh	kk	hk	hk	kk	kk	kk	kk
LG13_HB_2406_s86h2	F_1072538_L15_86_2	LG13	<lmxll>	{1-}	(ll,lm)	ll	lm	lm	lm	lm	lm	ll	ll	lm	lm	lm	lm	ll	lm	ll	lm	ll	lm	ll	lm	ll	lm	lm	ll	lm	lm	lm	lm	lm	lm	lm	lm	ll	ll	lm	ll	ll	lm	ll	lm	ll	lm	lm	lm
LG13_HB_2421_s31h2	F_1075062_L16_31_2	LG13	<nnxnp>	{-0}	(nn,np)	np	nn	np	np	nn	nn	np	nn	nn	nn	nn	nn	np	np	nn	nn	nn	nn	np	np	nn	nn	np	nn	nn	np	nn	nn	nn	np	np	nn	nn	np	nn	nn	nn	np	np	np	np	np	np	np
LG13_HB_2421_s31h2	F_1075064_L16_31_2	LG13	<nnxnp>	{-0}	(nn,np)	np	nn	np	np	nn	nn	np	nn	nn	nn	nn	nn	np	np	nn	nn	nn	nn	np	np	nn	nn	np	nn	nn	np	nn	nn	nn	np	np	nn	nn	np	nn	nn	nn	np	np	np	np	np	np	np
F_1075679_L16_33_2	F_1075679_L16_33_2	LG13	<hkxhk>	{01}	(hh,hk,kk)	hk	hk	hh	hk	hk	kk	hk	hk	hk	hk	hk	hk	hk	hh	kk	hk	kk	hk	hh	hk	kk	hk	hh	kk	hk	hh	hk	hk	hk	hk	hh	hk	kk	hk	hk	hk	kk	hh	hk	hk	hh	hh	hh	hh
LG13_HB_2458_s38h2	F_1083791_L2_38_2	LG13	<nnxnp>	{-0}	(nn,np)	np	nn	np	np	nn	nn	np	nn	nn	nn	nn	nn	np	np	nn	nn	nn	nn	np	np	nn	nn	np	nn	nn	np	nn	nn	nn	np	np	nn	nn	np	nn	nn	nn	np	np	np	np	np	np	np
LG13_HB_2458_s38h2	F_1083794_L2_38_2	LG13	<nnxnp>	{-0}	(nn,np)	np	nn	np	np	nn	nn	np	nn	nn	nn	nn	nn	np	np	nn	nn	nn	nn	np	np	nn	nn	np	nn	nn	np	nn	nn	nn	np	np	nn	nn	np	nn	nn	nn	np	np	np	np	np	np	np
LG13_HB_2458_s38h2	F_1083800_L2_38_2	LG13	<nnxnp>	{-0}	(nn,np)	np	nn	np	np	nn	nn	np	nn	nn	nn	nn	nn	np	np	nn	nn	nn	nn	np	np	nn	nn	np	nn	nn	np	nn	nn	nn	np	np	nn	nn	np	nn	nn	nn	np	np	np	np	np	np	np
LG13_HB_2581_s70h3	F_1109362_L13_70_3	LG13	<lmxll>	{1-}	(ll,lm)	lm	lm	lm	lm	lm	lm	ll	ll	lm	ll	lm	lm	ll	lm	lm	lm	ll	lm	ll	lm	ll	lm	lm	lm	ll	lm	lm	lm	lm	lm	ll	lm	ll	ll	lm	ll	ll	ll	ll	lm	ll	lm	lm	ll
LG13_HB_2581_s70h3	F_1109367_L13_70_3	LG13	<lmxll>	{0-}	(ll,lm)	ll	ll	ll	ll	ll	ll	lm	lm	ll	lm	ll	ll	lm	ll	ll	ll	lm	ll	lm	ll	lm	ll	ll	ll	lm	ll	ll	ll	ll	ll	lm	ll	lm	lm	ll	lm	lm	lm	lm	ll	lm	ll	ll	lm
LG13_HB_2581_s70h3	F_1109352_L13_70_3	LG13	<nnxnp>	{-1}	(nn,np)	nn	nn	np	nn	nn	nn	np	nn	nn	np	np	nn	nn	nn	nn	nn	np	np	nn	np	np	nn	np	nn	nn	nn	nn	nn	nn	nn	nn	nn	nn	nn	nn	np	nn	np	nn	np	nn	np	nn	nn
LG13_HB_2581_s70h3	F_1109354_L13_70_3	LG13	<nnxnp>	{-1}	(nn,np)	nn	nn	np	nn	nn	nn	np	nn	nn	np	np	nn	nn	nn	nn	nn	np	np	nn	np	np	nn	np	nn	nn	nn	nn	nn	nn	nn	nn	nn	nn	nn	nn	np	nn	np	nn	np	nn	np	nn	nn
LG13_HB_2581_s70h3	F_1109360_L13_70_3	LG13	<nnxnp>	{-1}	(nn,np)	nn	nn	np	nn	nn	nn	np	nn	nn	np	np	nn	nn	nn	nn	nn	np	np	nn	np	np	nn	np	nn	nn	nn	nn	nn	nn	nn	nn	nn	nn	nn	nn	np	nn	np	nn	np	nn	np	nn	nn
LG13_HB_2581_s70h3	F_1109370_L13_70_3	LG13	<nnxnp>	{-1}	(nn,np)	nn	nn	np	nn	nn	nn	np	nn	nn	np	np	nn	nn	nn	nn	nn	np	np	nn	np	np	nn	np	nn	nn	nn	nn	nn	nn	nn	nn	nn	nn	nn	nn	np	nn	np	nn	np	nn	np	nn	nn
LG13_HB_2582_s70h3	F_1109489_L13_70_3	LG13	<lmxll>	{1-}	(ll,lm)	ll	lm	lm	lm	lm	lm	ll	ll	lm	ll	lm	lm	ll	lm	ll	lm	ll	lm	ll	lm	ll	lm	lm	lm	ll	lm	lm	lm	lm	lm	lm	lm	ll	ll	lm	ll	ll	ll	ll	lm	ll	lm	lm	ll
LG13_HB_2582_s70h3	F_1109494_L13_70_3	LG13	<lmxll>	{1-}	(ll,lm)	ll	lm	lm	lm	lm	lm	ll	ll	lm	ll	lm	lm	ll	lm	ll	lm	ll	lm	ll	lm	ll	lm	lm	lm	ll	lm	lm	lm	lm	lm	lm	lm	ll	ll	lm	ll	ll	ll	ll	lm	ll	lm	lm	ll
LG13_HB_2582_s70h3	F_1109505_L13_70_3	LG13	<lmxll>	{1-}	(ll,lm)	ll	lm	lm	lm	lm	lm	ll	ll	lm	ll	lm	lm	ll	lm	ll	lm	ll	lm	ll	lm	ll	lm	lm	lm	ll	lm	lm	lm	lm	lm	lm	lm	ll	ll	lm	ll	ll	ll	ll	lm	ll	lm	lm	ll
LG13_HB_2582_s70h3	F_1109507_L13_70_3	LG13	<lmxll>	{1-}	(ll,lm)	ll	lm	lm	lm	lm	lm	ll	ll	lm	ll	lm	lm	ll	lm	ll	lm	ll	lm	ll	lm	ll	lm	lm	lm	ll	lm	lm	lm	lm	lm	lm	lm	ll	ll	lm	ll	ll	ll	ll	lm	ll	lm	lm	ll
LG13_HB_2584_s74h3	F_1109827_L13_74_3	LG13	<lmxll>	{1-}	(ll,lm)	ll	lm	lm	lm	lm	ll	ll	ll	lm	lm	lm	lm	ll	lm	ll	lm	ll	lm	ll	ll	ll	lm	lm	ll	lm	lm	lm	lm	lm	lm	lm	lm	ll	ll	lm	ll	ll	lm	ll	lm	ll	lm	lm	lm
LG13_HB_2585_s75h3	F_1109943_L13_75_3	LG13	<lmxll>	{1-}	(ll,lm)	ll	lm	lm	lm	lm	ll	ll	lm	lm	lm	lm	lm	ll	lm	ll	lm	ll	lm	ll	ll	ll	lm	lm	ll	lm	lm	lm	lm	lm	ll	lm	lm	ll	ll	lm	lm	ll	lm	ll	ll	lm	lm	lm	lm
R_16737064_L13_34_1	R_16737064_L13_34_1	LG13	<lmxll>	{1-}	(ll,lm)	ll	lm	lm	lm	lm	lm	ll	ll	lm	lm	lm	lm	ll	lm	ll	lm	ll	lm	ll	lm	ll	lm	lm	ll	lm	lm	lm	lm	lm	lm	lm	lm	ll	ll	lm	ll	ll	lm	ll	lm	ll	lm	lm	lm
GD_02452_L13_43_1	GD_02452_L13_43_1	LG13	<hkxhk>	{01}	(hh,hk,kk)	hk	hk	hh	hh	hk	hk	hk	hk	hk	hk	hk	hk	kk	hh	kk	hk	kk	hk	hk	hk	kk	hk	hh	kk	hk	hh	hh	hh	hk	hh	hh	hk	kk	hk	hk	kk	kk	hh	hk	hh	hk	hh	hh	hh
GD_01507_L13_28_1	GD_01507_L13_28_1	LG13	<nnxnp>	{-1}	(nn,np)	nn	np	np	nn	nn	nn	np	np	np	np	np	nn	np	np	nn	np	np	np	nn	nn	np	np	nn	np	np	nn	nn	nn	np	nn	nn	np	nn	nn	np	np	nn	np	nn	nn	np	nn	nn	nn
LG13_HB_3254	R_1148530_L13_PA	LG13	<nnxnp>	{-0}	(nn,np)	np	np	nn	np	np	np	nn	np	np	nn	nn	np	np	np	np	np	nn	nn	np	nn	nn	np	nn	np	np	np	np	np	np	np	np	np	np	np	np	nn	np	nn	np	nn	np	nn	np	np
GD_02890_L13_67_2	GD_02890_L13_67_2	LG13	<hkxhk>	{10}	(hh,hk,kk)	hk	hk	kk	kk	hk	hh	hk	hk	hk	hk	hk	hk	hk	kk	hh	hk	hh	hk	hk	hk	hh	hk	kk	hh	hk	kk	hk	hk	hk	hk	kk	hk	hh	hk	hk	hk	hh	kk	hk	hk	hk	kk	kk	kk
R_3776960_L13_26_1	R_3776960_L13_26_1	LG13	<nnxnp>	{-0}	(nn,np)	np	np	nn	np	np	np	nn	np	np	nn	nn	np	np	np	np	nn	nn	nn	np	np	nn	nn	nn	np	np	np	np	np	nn	np	np	np	np	np	nn	nn	np	nn	np	nn	nn	nn	np	np
R_6926009_L13_26_1	R_6926009_L13_26_1	LG13	<lmxll>	{1-}	(ll,lm)	ll	lm	lm	lm	lm	lm	ll	ll	lm	ll	lm	lm	ll	lm	ll	lm	ll	lm	ll	lm	ll	lm	lm	ll	ll	lm	lm	lm	lm	lm	lm	lm	ll	ll	lm	ll	ll	lm	ll	lm	ll	lm	lm	lm
GD_00390_L13_PA	GD_00390_L13_PA	LG13	<lmxll>	{1-}	(ll,lm)	ll	lm	lm	lm	lm	lm	ll	ll	lm	lm	lm	lm	ll	lm	ll	lm	ll	lm	ll	lm	ll	lm	lm	ll	lm	lm	lm	lm	lm	lm	lm	lm	ll	ll	lm	ll	ll	lm	ll	lm	ll	lm	lm	lm
GD_01786_L13_PA	GD_01786_L13_PA	LG13	<lmxll>	{1-}	(ll,lm)	ll	lm	lm	lm	lm	ll	ll	lm	lm	lm	lm	lm	ll	lm	ll	lm	ll	lm	ll	ll	ll	lm	lm	ll	lm	lm	lm	lm	lm	lm	lm	lm	ll	ll	lm	ll	ll	lm	ll	lm	lm	lm	lm	lm
LG13_HB_3297	GD_01899_L13_PA	LG13	<lmxll>	{1-}	(ll,lm)	ll	lm	lm	lm	lm	ll	ll	lm	lm	lm	lm	lm	ll	lm	ll	lm	ll	lm	ll	ll	ll	lm	lm	ll	lm	lm	lm	lm	lm	ll	lm	lm	ll	ll	lm	lm	ll	lm	ll	lm	lm	lm	lm	lm
LG13_HB_3297	R_34970499_L13_PA	LG13	<lmxll>	{1-}	(ll,lm)	ll	lm	lm	lm	lm	ll	ll	lm	lm	lm	lm	lm	ll	lm	ll	lm	ll	lm	ll	ll	ll	lm	lm	ll	lm	lm	lm	lm	lm	ll	lm	lm	ll	ll	lm	lm	ll	lm	ll	lm	lm	lm	lm	lm
LG13_HB_346	F_0156299_L13_PA	LG13	<nnxnp>	{-1}	(nn,np)	nn	nn	np	np	nn	nn	np	nn	nn	np	np	nn	nn	nn	nn	nn	np	np	nn	np	np	nn	np	nn	nn	nn	nn	nn	nn	nn	nn	nn	nn	nn	nn	np	nn	np	nn	np	nn	np	nn	nn
LG13_HB_346	F_0156321_L13_PA	LG13	<nnxnp>	{-1}	(nn,np)	nn	nn	np	np	nn	nn	np	nn	nn	np	np	nn	nn	nn	nn	nn	np	np	nn	np	np	nn	np	nn	nn	nn	nn	nn	nn	nn	nn	nn	nn	nn	nn	np	nn	np	nn	np	nn	np	nn	nn
LG13_HB_346	F_0156324_L13_PA	LG13	<nnxnp>	{-1}	(nn,np)	nn	nn	np	np	nn	nn	np	nn	nn	np	np	nn	nn	nn	nn	nn	np	np	nn	np	np	nn	np	nn	nn	nn	nn	nn	nn	nn	nn	nn	nn	nn	nn	np	nn	np	nn	np	nn	np	nn	nn
LG13_HB_347	R_41497_L13_PA	LG13	<hkxhk>	{01}	(hh,hk,kk)	hh	hh	hk	hk	hh	hh	kk	hk	hh	kk	hk	hh	hk	hh	hh	hh	kk	hk	hk	hk	kk	hh	hk	hh	hk	hh	hh	hh	hh	hh	hk	hh	hk	hk	hh	kk	hk	kk	hk	hk	hk	hk	hh	hk
LG13_HB_347	F_0156338_L13_PA	LG13	<nnxnp>	{-1}	(nn,np)	nn	nn	np	np	nn	nn	np	nn	nn	np	np	nn	nn	nn	nn	nn	np	np	nn	np	np	nn	np	nn	nn	nn	nn	nn	nn	nn	nn	nn	nn	nn	nn	np	nn	np	nn	np	nn	np	nn	nn
LG13_HB_347	F_0156340_L13_PA	LG13	<nnxnp>	{-1}	(nn,np)	nn	nn	np	np	nn	nn	np	nn	nn	np	np	nn	nn	nn	nn	nn	np	np	nn	np	np	nn	np	nn	nn	nn	nn	nn	nn	nn	nn	nn	nn	nn	nn	np	nn	np	nn	np	nn	np	nn	nn
LG13_HB_347	F_0156346_L13_PA	LG13	<nnxnp>	{-1}	(nn,np)	nn	nn	np	np	nn	nn	np	nn	nn	np	np	nn	nn	nn	nn	nn	np	np	nn	np	np	nn	np	nn	nn	nn	nn	nn	nn	nn	nn	nn	nn	nn	nn	np	nn	np	nn	np	nn	np	nn	nn
LG13_HB_347	F_0156349_L13_PA	LG13	<nnxnp>	{-1}	(nn,np)	nn	nn	np	np	nn	nn	np	nn	nn	np	np	nn	nn	nn	nn	nn	np	np	nn	np	np	nn	np	nn	nn	nn	nn	nn	nn	nn	nn	nn	nn	nn	nn	np	nn	np	nn	np	nn	np	nn	nn
LG13_HB_347	R_34055_L13_PA	LG13	<nnxnp>	{-1}	(nn,np)	nn	nn	np	np	nn	nn	np	nn	nn	np	np	nn	nn	nn	nn	nn	np	np	nn	np	np	nn	np	nn	nn	nn	nn	nn	nn	nn	nn	nn	nn	nn	nn	np	nn	np	nn	np	nn	np	nn	nn
LG13_HB_347.5	R_256845_L13_PA	LG13	<hkxhk>	{01}	(hh,hk,kk)	hh	hh	hk	hk	hh	hh	kk	hk	hh	kk	hk	hh	hk	hh	hh	hh	kk	hk	hk	hk	kk	hh	hk	hh	hk	hh	hh	hh	hh	hh	hk	hh	hk	hk	hh	kk	hk	kk	hk	hk	hk	hk	hh	hk
LG13_HB_347.8	R_357151_L13_PA	LG13	<lmxll>	{0-}	(ll,lm)	ll	ll	ll	ll	ll	ll	lm	lm	ll	lm	ll	ll	lm	ll	ll	ll	lm	ll	lm	ll	lm	ll	ll	ll	lm	ll	ll	ll	ll	ll	lm	ll	lm	lm	ll	lm	lm	lm	lm	ll	lm	ll	ll	lm
LG13_HB_347.9	R_570740_L13_PA	LG13	<nnxnp>	{-1}	(nn,np)	nn	nn	np	np	nn	nn	np	nn	nn	np	np	nn	nn	nn	nn	nn	np	np	nn	np	np	nn	np	nn	nn	nn	nn	nn	nn	nn	nn	nn	nn	nn	nn	np	nn	np	nn	np	nn	np	nn	nn
LG13_HB_347.9	R_578546_L13_PA	LG13	<nnxnp>	{-1}	(nn,np)	nn	nn	np	np	nn	nn	np	nn	nn	np	np	nn	nn	nn	nn	nn	np	np	nn	np	np	nn	np	nn	nn	nn	nn	nn	nn	nn	nn	nn	nn	nn	nn	np	nn	np	nn	np	nn	np	nn	nn
LG13_HB_348	F_0156858_L13_PA	LG13	<nnxnp>	{-1}	(nn,np)	nn	nn	np	np	nn	nn	np	nn	nn	np	np	nn	nn	nn	nn	nn	np	np	nn	np	np	nn	np	nn	nn	nn	nn	nn	nn	nn	nn	nn	nn	nn	nn	np	nn	np	nn	np	nn	np	nn	nn
LG13_HB_348	F_0156860_L13_PA	LG13	<lmxll>	{0-}	(ll,lm)	ll	ll	ll	ll	ll	ll	lm	lm	ll	lm	ll	ll	lm	ll	ll	ll	lm	ll	lm	ll	lm	ll	ll	ll	lm	ll	ll	ll	ll	ll	lm	ll	lm	lm	ll	lm	lm	lm	lm	ll	lm	ll	ll	lm
LG13_HB_348	F_0156861_L13_PA	LG13	<nnxnp>	{-1}	(nn,np)	nn	nn	np	np	nn	nn	np	nn	nn	np	np	nn	nn	nn	nn	nn	np	np	nn	np	np	nn	np	nn	nn	nn	nn	nn	nn	nn	nn	nn	nn	nn	nn	np	nn	np	nn	np	nn	np	nn	nn
LG13_HB_348	F_0156873_L13_PA	LG13	<nnxnp>	{-1}	(nn,np)	nn	nn	np	np	nn	nn	np	nn	nn	np	np	nn	nn	nn	nn	nn	np	np	nn	np	np	nn	np	nn	nn	nn	nn	nn	nn	nn	nn	nn	nn	nn	nn	np	nn	np	nn	np	nn	np	nn	nn
LG13_HB_348	F_0156877_L13_PA	LG13	<nnxnp>	{-1}	(nn,np)	nn	nn	np	np	nn	nn	np	nn	nn	np	np	nn	nn	nn	nn	nn	np	np	nn	np	np	--	np	nn	nn	nn	nn	nn	nn	nn	nn	--	nn	nn	nn	np	nn	np	nn	np	nn	np	nn	nn
LG13_HB_348	F_0156883_L13_PA	LG13	<nnxnp>	{-1}	(nn,np)	nn	nn	np	np	nn	nn	np	nn	nn	np	np	nn	nn	nn	nn	nn	np	np	nn	np	np	nn	np	nn	nn	nn	nn	nn	nn	nn	nn	nn	nn	nn	nn	np	nn	np	nn	np	nn	np	nn	nn
LG13_HB_348	F_0156884_L13_PA	LG13	<lmxll>	{0-}	(ll,lm)	ll	ll	ll	ll	ll	ll	lm	lm	ll	lm	ll	ll	lm	ll	ll	ll	lm	ll	lm	ll	lm	ll	ll	ll	lm	ll	ll	ll	ll	ll	lm	ll	lm	lm	ll	lm	lm	lm	lm	ll	lm	ll	ll	lm
LG13_HB_348	R_317637_L13_PA	LG13	<lmxll>	{0-}	(ll,lm)	ll	ll	ll	ll	ll	ll	lm	lm	ll	lm	ll	ll	lm	ll	ll	ll	lm	ll	lm	ll	lm	ll	ll	ll	lm	ll	ll	ll	ll	ll	lm	ll	lm	lm	ll	lm	lm	lm	lm	ll	lm	ll	ll	lm
LG13_HB_348	R_329179_L13_PA	LG13	<nnxnp>	{-1}	(nn,np)	nn	nn	np	np	nn	nn	np	nn	nn	np	np	nn	nn	nn	nn	nn	np	np	nn	np	np	nn	np	nn	nn	nn	nn	nn	nn	nn	nn	nn	nn	nn	nn	np	nn	np	nn	np	nn	np	nn	nn
LG13_HB_349	F_0157718_L13_PA	LG13	<lmxll>	{1-}	(ll,lm)	lm	lm	lm	lm	lm	lm	ll	ll	lm	ll	lm	lm	ll	lm	lm	lm	ll	lm	ll	lm	ll	lm	lm	lm	ll	lm	lm	lm	lm	lm	ll	lm	ll	ll	lm	ll	ll	ll	ll	lm	ll	lm	lm	ll
LG13_HB_349	F_0157725_L13_PA	LG13	<nnxnp>	{-1}	(nn,np)	nn	nn	np	np	nn	nn	np	nn	nn	np	np	nn	nn	nn	nn	nn	np	np	nn	np	np	nn	np	nn	nn	nn	nn	nn	nn	nn	nn	nn	nn	nn	nn	np	nn	np	nn	np	nn	np	nn	nn
LG13_HB_349	F_0157730_L13_PA	LG13	<nnxnp>	{-1}	(nn,np)	nn	nn	np	np	nn	nn	np	nn	nn	np	np	nn	nn	nn	nn	nn	np	np	nn	np	np	nn	np	nn	nn	nn	nn	nn	nn	nn	nn	nn	nn	nn	nn	np	nn	np	nn	np	nn	np	nn	nn
LG13_HB_349.5	R_875526_L13_PA	LG13	<nnxnp>	{-1}	(nn,np)	nn	nn	np	np	nn	nn	np	nn	nn	np	np	nn	nn	nn	nn	nn	np	np	nn	np	np	nn	np	nn	nn	nn	nn	nn	nn	nn	nn	nn	nn	nn	nn	np	nn	np	nn	np	nn	np	nn	nn
LG13_HB_350	F_0158498_L13_PA	LG13	<hkxhk>	{11}	(hh,hk,kk)	hk	hk	kk	hk	hk	hk	hk	hh	hk	hk	kk	hk	hh	hk	hk	hk	hk	kk	hh	kk	hk	hk	kk	hk	hh	hk	hk	hk	hk	hk	hh	hk	hh	hh	hk	hk	hh	hk	hh	kk	hh	kk	hk	hh
LG13_HB_350	F_0158484_L13_PA	LG13	<nnxnp>	{-0}	(nn,np)	np	np	nn	np	np	np	nn	np	np	nn	nn	np	np	np	np	np	nn	nn	np	nn	nn	np	nn	np	np	np	np	np	np	np	np	np	np	np	np	nn	np	nn	np	nn	np	nn	np	np
LG13_HB_350	F_0158505_L13_PA	LG13	<nnxnp>	{-1}	(nn,np)	nn	nn	np	nn	nn	nn	np	nn	nn	np	np	nn	nn	nn	nn	nn	np	np	nn	np	np	nn	np	nn	nn	nn	nn	nn	nn	nn	nn	nn	nn	nn	nn	np	nn	np	nn	np	nn	np	nn	nn
LG13_HB_350	F_0158523_L13_PA	LG13	<nnxnp>	{-1}	(nn,np)	nn	nn	np	nn	nn	nn	np	nn	nn	np	np	nn	nn	nn	nn	nn	np	np	nn	np	np	nn	np	nn	nn	nn	nn	nn	nn	nn	nn	nn	nn	nn	nn	np	nn	np	nn	np	nn	np	nn	nn
LG13_HB_351	F_0159287_L13_PA	LG13	<lmxll>	{0-}	(ll,lm)	ll	ll	ll	ll	ll	ll	lm	lm	ll	lm	ll	ll	lm	ll	ll	ll	lm	ll	lm	ll	lm	ll	ll	ll	lm	ll	ll	ll	ll	ll	lm	ll	lm	lm	ll	lm	lm	lm	lm	ll	lm	ll	ll	lm
LG13_HB_351	F_0159290_L13_PA	LG13	<lmxll>	{1-}	(ll,lm)	lm	lm	lm	lm	lm	lm	ll	ll	lm	ll	lm	lm	ll	lm	lm	lm	ll	lm	ll	lm	ll	lm	lm	lm	ll	lm	lm	lm	lm	lm	ll	lm	ll	ll	lm	ll	ll	ll	ll	lm	ll	lm	lm	ll
LG13_HB_351	F_0159295_L13_PA	LG13	<lmxll>	{1-}	(ll,lm)	lm	lm	lm	lm	lm	lm	ll	ll	lm	ll	lm	lm	ll	lm	lm	lm	ll	lm	ll	lm	ll	lm	lm	lm	ll	lm	lm	lm	lm	lm	ll	lm	ll	ll	lm	ll	ll	ll	ll	lm	ll	lm	lm	ll
LG13_HB_351	F_0159271_L13_PA	LG13	<nnxnp>	{-1}	(nn,np)	nn	nn	np	nn	nn	nn	np	nn	nn	np	np	nn	nn	nn	nn	nn	np	np	nn	np	np	np	np	nn	nn	nn	nn	nn	nn	nn	nn	nn	nn	nn	nn	np	nn	np	nn	np	nn	np	nn	nn
GD_01579_L13_PA	GD_01579_L13_PA	LG13	<lmxll>	{0-}	(ll,lm)	ll	ll	ll	ll	ll	ll	lm	lm	ll	lm	ll	ll	lm	ll	ll	ll	lm	ll	lm	ll	lm	ll	ll	ll	lm	ll	ll	ll	ll	ll	lm	ll	lm	lm	ll	lm	lm	lm	lm	ll	lm	ll	ll	lm
LG13_HB_353	F_0160153_L13_PA	LG13	<efxeg>	{11}	[ee,ef,eg,fg)	ef	ef	fg	ef	ef	ef	eg	ee	ef	eg	fg	ef	ee	ef	ef	fg	eg	fg	ee	ef	eg	fg	fg	ef	ee	ef	ef	ef	fg	ef	ee	ef	ee	eE	ef	eg	ee	eg	ee	fg	ee	fg	ef	ee
LG13_HB_353.5	R_2180685_L13_PA	LG13	<lmxll>	{1-}	(ll,lm)	lm	lm	lm	lm	lm	lm	ll	ll	lm	ll	lm	lm	ll	lm	lm	lm	ll	lm	ll	lm	ll	lm	lm	lm	ll	lm	lm	lm	lm	lm	ll	lm	ll	ll	lm	ll	ll	ll	ll	lm	ll	lm	lm	ll
LG13_HB_353.5	R_2217552_L13_PA	LG13	<lmxll>	{1-}	(ll,lm)	ll	lm	lm	lm	lm	lm	ll	ll	lm	ll	lm	lm	ll	lm	lm	lm	ll	lm	ll	lm	ll	lm	lm	lm	ll	lm	lm	lm	lm	lm	ll	lm	ll	ll	lm	ll	ll	ll	ll	lm	ll	lm	lm	ll
LG13_HB_354	F_0160792_L13_PA	LG13	<nnxnp>	{-1}	(nn,np)	nn	nn	np	nn	nn	nn	np	nn	nn	np	np	nn	nn	nn	nn	np	np	np	nn	nn	np	np	np	nn	nn	nn	nn	nn	np	nn	nn	nn	nn	nn	np	np	nn	np	nn	np	nn	np	nn	nn
LG13_HB_355	F_0161442_L13_PA	LG13	<lmxll>	{1-}	(ll,lm)	ll	lm	lm	lm	lm	lm	ll	ll	lm	ll	lm	lm	ll	lm	lm	lm	ll	lm	ll	lm	ll	lm	lm	lm	ll	lm	lm	lm	lm	lm	ll	lm	ll	ll	lm	ll	ll	ll	ll	lm	ll	lm	lm	ll
LG13_HB_355	F_0161444_L13_PA	LG13	<lmxll>	{1-}	(ll,lm)	ll	lm	lm	lm	lm	lm	ll	ll	lm	ll	lm	lm	ll	lm	lm	lm	ll	lm	ll	lm	ll	lm	lm	lm	ll	lm	lm	lm	lm	lm	ll	lm	ll	ll	lm	ll	ll	ll	ll	lm	ll	lm	lm	ll
LG13_HB_355	R_2811025_L13_PA	LG13	<lmxll>	{1-}	(ll,lm)	ll	lm	lm	lm	lm	lm	ll	ll	lm	ll	lm	lm	ll	lm	lm	lm	ll	lm	ll	lm	ll	lm	lm	lm	ll	lm	lm	lm	lm	lm	ll	lm	ll	--	lm	ll	ll	ll	ll	lm	ll	lm	lm	ll
LG13_HB_356	F_0162288_L13_PA	LG13	<hkxhk>	{01}	(hh,hk,kk)	hk	hh	hk	hh	hh	hh	kk	hk	hh	kk	hk	hh	hk	hh	hk	hk	kk	hk	hk	hh	kk	hk	hk	hh	hk	hh	hh	hh	hk	hh	hh	hh	hk	hk	hk	kk	hk	kk	hk	hk	kk	hk	hh	hk
LG13_HB_356	F_0162290_L13_PA	LG13	<lmxll>	{1-}	(ll,lm)	ll	lm	lm	lm	lm	lm	ll	ll	lm	ll	lm	lm	ll	lm	ll	lm	ll	lm	ll	lm	ll	lm	lm	lm	ll	lm	lm	lm	lm	lm	lm	lm	ll	ll	lm	ll	ll	ll	ll	lm	ll	lm	lm	ll
LG13_HB_356	F_0162291_L13_PA	LG13	<lmxll>	{1-}	(ll,lm)	ll	lm	lm	lm	lm	lm	ll	ll	lm	ll	lm	lm	ll	lm	ll	lm	ll	lm	ll	lm	ll	lm	lm	lm	ll	lm	lm	lm	lm	lm	lm	lm	ll	ll	lm	ll	ll	ll	ll	lm	ll	lm	lm	ll
LG13_HB_356	F_0162293_L13_PA	LG13	<nnxnp>	{-0}	(nn,np)	np	np	nn	np	np	np	nn	np	np	nn	nn	np	np	np	np	nn	nn	nn	np	np	nn	nn	nn	np	np	np	np	np	nn	np	np	np	np	np	nn	nn	np	nn	np	nn	nn	nn	np	np
LG13_HB_356	F_0162295_L13_PA	LG13	<lmxll>	{1-}	(ll,lm)	ll	lm	lm	lm	lm	lm	ll	ll	lm	ll	lm	lm	ll	lm	ll	lm	ll	lm	ll	lm	ll	lm	lm	lm	ll	lm	lm	lm	lm	lm	lm	lm	ll	ll	lm	ll	ll	ll	ll	lm	ll	lm	lm	ll
LG13_HB_357	F_0163090_L13_PA	LG13	<hkxhk>	{01}	(hh,hk,kk)	hk	hh	hk	hh	hh	hh	kk	hk	hh	kk	hk	hh	hk	hh	hk	hk	kk	hk	hk	hh	kk	hk	hk	hh	hk	hh	hh	hh	hk	hh	hh	hh	hk	hk	hk	kk	hk	kk	hk	hk	kk	hk	hh	hk
LG13_HB_357	F_0163066_L13_PA	LG13	<nnxnp>	{-0}	(nn,np)	np	np	nn	np	np	np	nn	np	np	nn	nn	np	np	np	np	nn	nn	nn	np	np	nn	nn	nn	np	np	np	np	np	nn	np	np	np	np	np	nn	nn	np	nn	np	nn	nn	nn	np	np
LG13_HB_357	F_0163068_L13_PA	LG13	<lmxll>	{1-}	(ll,lm)	ll	lm	lm	lm	lm	lm	ll	ll	lm	ll	lm	lm	ll	lm	ll	lm	ll	lm	ll	lm	ll	lm	lm	lm	ll	lm	lm	lm	lm	lm	lm	lm	ll	ll	lm	ll	ll	ll	ll	lm	ll	lm	lm	ll
LG13_HB_357	F_0163076_L13_PA	LG13	<lmxll>	{1-}	(ll,lm)	ll	lm	lm	lm	lm	lm	ll	ll	lm	ll	lm	lm	ll	lm	ll	lm	ll	lm	ll	lm	ll	lm	lm	lm	ll	lm	lm	lm	lm	lm	lm	lm	ll	ll	lm	ll	ll	ll	ll	lm	ll	lm	lm	ll
LG13_HB_357	F_0163084_L13_PA	LG13	<lmxll>	{1-}	(ll,lm)	ll	lm	lm	lm	lm	lm	ll	ll	lm	ll	lm	lm	ll	lm	ll	lm	ll	lm	ll	lm	ll	lm	lm	lm	ll	lm	lm	lm	lm	lm	lm	lm	ll	ll	lm	ll	ll	ll	ll	lm	ll	lm	lm	ll
LG13_HB_357	F_0163086_L13_PA	LG13	<nnxnp>	{-0}	(nn,np)	np	np	nn	np	np	np	nn	np	np	nn	nn	np	np	np	np	nn	nn	nn	np	np	nn	nn	nn	np	np	np	np	np	nn	np	np	np	np	np	nn	nn	np	nn	np	nn	nn	nn	np	np
LG13_HB_357	F_0163099_L13_PA	LG13	<nnxnp>	{-0}	(nn,np)	np	np	nn	np	np	np	nn	np	np	nn	nn	np	np	np	np	nn	nn	nn	np	np	nn	nn	nn	np	np	np	np	np	nn	np	np	np	np	np	nn	nn	np	nn	np	nn	nn	nn	np	np
LG13_HB_357	R_3770859_L13_PA	LG13	<lmxll>	{1-}	(ll,lm)	ll	lm	lm	lm	lm	lm	ll	ll	lm	ll	lm	lm	ll	lm	ll	lm	ll	lm	ll	lm	ll	lm	lm	lm	ll	lm	lm	lm	lm	lm	lm	lm	ll	ll	lm	ll	ll	ll	ll	lm	ll	lm	lm	ll
LG13_HB_357.5	GD_00565_L13_PA	LG13	<lmxll>	{1-}	(ll,lm)	ll	lm	lm	lm	lm	lm	ll	ll	lm	ll	lm	lm	ll	lm	ll	lm	ll	lm	ll	lm	ll	lm	lm	lm	ll	lm	lm	lm	lm	lm	lm	lm	ll	ll	lm	ll	ll	ll	ll	lm	ll	lm	lm	ll
LG13_HB_357.5	GD_00980_L13_PA	LG13	<nnxnp>	{-0}	(nn,np)	np	np	nn	np	np	np	nn	np	np	nn	nn	np	np	np	np	nn	nn	nn	np	np	nn	nn	nn	np	np	np	np	np	nn	np	np	np	np	np	nn	nn	np	nn	np	nn	nn	nn	np	np
LG13_HB_357.5	R_3856174_L13_PA	LG13	<lmxll>	{1-}	(ll,lm)	ll	lm	lm	lm	lm	lm	ll	ll	lm	ll	lm	lm	ll	lm	ll	lm	ll	lm	ll	lm	ll	lm	lm	lm	ll	lm	lm	lm	lm	lm	lm	lm	ll	ll	lm	ll	ll	ll	ll	lm	ll	lm	lm	ll
LG13_HB_358	F_0163862_L13_PA	LG13	<hkxhk>	{10}	(hh,hk,kk)	hk	kk	hk	kk	kk	kk	hh	hk	kk	hh	hk	kk	hh	kk	hk	hk	hh	hk	hk	kk	hh	hk	hk	hk	hk	kk	kk	kk	hk	kk	kk	kk	hk	hk	hk	hh	hk	hh	hk	hk	hh	kk	kk	hk
LG13_HB_360	F_0164463_L13_PA	LG13	<hkxhk>	{01}	(hh,hk,kk)	hk	hh	hk	hh	hh	hh	kk	hk	hh	kk	hk	hh	kk	hh	hk	hk	kk	hk	hk	hh	kk	hk	hh	hk	hk	hh	hh	hh	hk	hh	hh	hh	hk	hk	hk	kk	hk	kk	hk	hk	kk	hh	hh	hk
LG13_HB_360	F_0164464_L13_PA	LG13	<hkxhk>	{10}	(hh,hk,kk)	hk	kk	hk	kk	kk	kk	hh	hk	kk	hh	hk	kk	hh	kk	hk	hk	hh	hk	hk	kk	hh	hk	kk	hk	hk	kk	kk	kk	hk	kk	kk	kk	hk	hk	hk	hh	hk	hh	hk	hk	hh	kk	kk	hk
LG13_HB_360	R_4574491_L13_PA	LG13	<hkxhk>	{10}	(hh,hk,kk)	hk	kk	hk	kk	kk	kk	hh	hk	kk	hh	hk	kk	hh	kk	hk	hk	hh	hk	hk	kk	hh	hk	kk	hk	hk	kk	kk	kk	hk	kk	kk	kk	hk	hk	hk	hh	hk	hh	hk	hk	hh	kk	kk	hk
LG13_HB_362	F_0165636_L13_PA	LG13	<hkxhk>	{10}	(hh,hk,kk)	hk	kk	hk	kk	kk	kk	hh	hk	kk	hh	hk	kk	hh	kk	hk	hk	hh	hk	kk	kk	hh	hk	kk	hh	hk	kk	kk	kk	hk	kk	kk	kk	hk	hk	hk	hh	hk	hh	hk	hk	hh	kk	kk	kk
LG13_HB_363	F_0166011_L13_PA	LG13	<lmxll>	{0-}	(ll,lm)	lm	ll	ll	ll	ll	ll	lm	lm	ll	lm	ll	ll	lm	ll	lm	ll	lm	ll	lm	ll	lm	ll	ll	lm	lm	ll	ll	ll	ll	ll	ll	ll	lm	lm	ll	lm	lm	ll	lm	ll	lm	ll	ll	ll
LG13_HB_363	F_0166015_L13_PA	LG13	<lmxll>	{0-}	(ll,lm)	lm	ll	ll	ll	ll	ll	lm	lm	ll	lm	ll	ll	lm	ll	lm	ll	lm	ll	lm	ll	lm	ll	ll	lm	lm	ll	ll	ll	ll	ll	ll	ll	lm	lm	ll	lm	lm	ll	lm	ll	lm	ll	ll	ll
LG13_HB_363.5	R_5659750_L13_PA	LG13	<lmxll>	{0-}	(ll,lm)	lm	ll	ll	ll	ll	ll	lm	lm	ll	lm	ll	ll	lm	ll	lm	ll	lm	ll	lm	ll	lm	ll	ll	lm	lm	ll	ll	ll	ll	ll	ll	ll	lm	lm	ll	lm	lm	ll	lm	ll	lm	ll	ll	ll
LG13_HB_363.5	R_5662695_L13_PA	LG13	<lmxll>	{0-}	(ll,lm)	lm	ll	ll	ll	ll	ll	lm	lm	ll	lm	ll	ll	lm	ll	lm	ll	lm	ll	lm	ll	lm	ll	ll	lm	lm	ll	ll	ll	ll	ll	ll	ll	lm	lm	ll	lm	lm	ll	lm	ll	lm	ll	ll	ll
LG13_HB_364.5	R_6306433_L13_PA	LG13	<lmxll>	{1-}	(ll,lm)	--	lm	--	lm	lm	lm	ll	ll	lm	--	lm	lm	--	lm	--	lm	ll	lm	ll	lm	ll	lm	lm	ll	ll	lm	lm	lm	lm	lm	lm	lm	ll	ll	lm	ll	ll	lm	ll	lm	ll	lm	lm	lm
LG13_HB_365	F_0166933_L13_PA	LG13	<lmxll>	{1-}	(ll,lm)	ll	lm	lm	lm	lm	lm	ll	ll	lm	ll	lm	lm	ll	lm	ll	lm	ll	lm	ll	lm	ll	lm	lm	ll	ll	lm	lm	lm	lm	lm	lm	lm	ll	ll	lm	ll	ll	lm	ll	lm	ll	lm	lm	lm
LG13_HB_365	F_0166944_L13_PA	LG13	<lmxll>	{1-}	(ll,lm)	ll	lm	lm	lm	lm	lm	ll	ll	lm	ll	lm	lm	ll	lm	ll	lm	ll	lm	ll	lm	ll	lm	lm	ll	ll	lm	lm	lm	lm	lm	lm	lm	ll	ll	lm	ll	ll	lm	ll	lm	ll	lm	lm	lm
LG13_HB_365	F_0166953_L13_PA	LG13	<lmxll>	{1-}	(ll,lm)	ll	lm	lm	lm	lm	lm	ll	ll	lm	ll	lm	lm	ll	lm	ll	lm	ll	lm	ll	lm	ll	lm	lm	ll	ll	lm	lm	lm	lm	lm	lm	lm	ll	ll	lm	ll	ll	lm	ll	lm	ll	lm	lm	lm
LG13_HB_365	F_0166956_L13_PA	LG13	<lmxll>	{1-}	(ll,lm)	ll	lm	lm	lm	lm	lm	ll	ll	lm	ll	lm	lm	ll	lm	ll	lm	ll	lm	ll	lm	ll	lm	lm	ll	ll	lm	lm	lm	lm	lm	lm	lm	ll	ll	lm	ll	ll	lm	ll	lm	ll	lm	lm	lm
LG13_HB_365	R_6361679_L13_PA	LG13	<lmxll>	{1-}	(ll,lm)	ll	lm	lm	lm	lm	lm	ll	ll	lm	ll	lm	lm	ll	lm	ll	lm	ll	lm	ll	lm	ll	lm	lm	ll	ll	lm	lm	lm	lm	lm	lm	lm	ll	ll	lm	ll	ll	lm	ll	lm	ll	lm	lm	lm
LG13_HB_365	R_6361691_L13_PA	LG13	<lmxll>	{1-}	(ll,lm)	ll	lm	lm	lm	lm	lm	ll	ll	lm	ll	lm	lm	ll	lm	ll	lm	ll	lm	ll	lm	ll	lm	lm	ll	ll	lm	lm	lm	lm	lm	lm	lm	ll	ll	lm	ll	ll	lm	ll	lm	ll	lm	lm	lm
LG13_HB_365.5	R_6451264_L13_PA	LG13	<lmxll>	{1-}	(ll,lm)	ll	lm	lm	lm	lm	lm	ll	ll	lm	ll	lm	lm	ll	lm	ll	lm	ll	lm	ll	lm	ll	lm	lm	ll	ll	lm	lm	lm	lm	lm	lm	lm	ll	ll	lm	ll	ll	lm	ll	lm	ll	lm	lm	lm
LG13_HB_365.5	R_6451182_L13_PA	LG13	<lmxll>	{1-}	(ll,lm)	ll	lm	lm	lm	lm	lm	ll	ll	lm	ll	lm	lm	ll	lm	ll	lm	ll	lm	ll	lm	ll	lm	lm	ll	ll	lm	lm	lm	lm	lm	lm	lm	ll	ll	lm	ll	ll	lm	ll	lm	ll	lm	lm	lm
LG13_HB_365.5	R_6451261_L13_PA	LG13	<lmxll>	{1-}	(ll,lm)	ll	lm	lm	lm	lm	lm	ll	ll	lm	ll	lm	lm	ll	lm	ll	lm	ll	lm	ll	lm	ll	lm	lm	ll	ll	lm	lm	lm	lm	lm	lm	lm	ll	ll	lm	ll	ll	lm	ll	lm	ll	lm	lm	lm
LG13_HB_366	F_0167428_L13_PA	LG13	<lmxll>	{1-}	(ll,lm)	ll	lm	lm	lm	lm	lm	ll	ll	lm	ll	lm	lm	ll	lm	ll	lm	ll	lm	ll	lm	ll	lm	lm	ll	ll	lm	lm	lm	lm	lm	lm	lm	ll	ll	lm	ll	ll	lm	ll	lm	ll	lm	lm	lm
LG13_HB_367	F_0167865_L13_PA	LG13	<hkxhk>	{01}	(hh,hk,kk)	hk	hh	hk	hh	hh	hh	kk	hk	hh	hk	hk	hh	kk	hh	hk	hk	kk	hk	hk	hh	kk	hk	hh	kk	kk	hh	hh	hh	hk	hh	hh	hh	hk	hk	hk	kk	hk	hk	hk	hk	kk	hh	hh	hh
LG13_HB_367	R_7141897_L13_PA	LG13	<hkxhk>	{01}	(hh,hk,kk)	hk	hh	hk	hh	hh	hh	kk	hk	hh	hk	hk	hh	kk	hh	hk	hk	kk	hk	hk	hh	kk	hk	hh	kk	kk	hh	hh	hh	hk	hh	hh	hh	hk	hk	hk	kk	hk	hk	hk	hk	kk	hh	hh	hh
LG13_HB_367	F_0167846_L13_PA	LG13	<hkxhk>	{10}	(hh,hk,kk)	hk	kk	hk	kk	kk	kk	hh	hk	kk	hh	hk	kk	hh	kk	hk	hk	hh	hk	hk	kk	hh	hk	kk	hh	hh	kk	kk	kk	hk	kk	kk	kk	hk	hk	hk	hh	hk	hk	hk	hk	hh	kk	kk	kk
LG13_HB_367	F_0167851_L13_PA	LG13	<hkxhk>	{01}	(hh,hk,kk)	hk	hh	hk	hh	hh	hh	kk	hk	hh	kk	hk	hh	kk	hh	hk	hk	kk	hk	hk	hh	kk	hk	hh	kk	kk	hh	hh	hh	hk	hh	hh	hh	hk	hk	hk	kk	hk	hk	hk	hk	kk	hh	hh	hh
LG13_HB_367.5	R_7167724_L13_PA	LG13	<hkxhk>	{01}	(hh,hk,kk)	hk	hh	hk	hh	hh	hh	kk	hk	hh	hk	hk	hh	kk	hh	hk	hk	kk	hk	hk	hh	kk	hk	hh	kk	hk	hh	hh	hh	hk	hh	hh	hh	hk	hk	hk	kk	hk	hk	hk	hk	kk	hh	hh	hh
LG13_HB_367.5	R_7227021_L13_PA	LG13	<hkxhk>	{01}	(hh,hk,kk)	hk	hh	hk	hh	hh	hh	kk	hk	hh	hk	hk	hh	kk	hh	hk	hk	kk	hk	hk	hh	kk	hk	hh	kk	hk	hh	hh	hh	hk	hh	hh	hh	hk	hk	hk	kk	hk	hk	hk	hk	kk	hh	hh	hh
LG13_HB_367.5	R_7165677_L13_PA	LG13	<nnxnp>	{-0}	(nn,np)	np	np	nn	np	np	np	nn	np	np	nn	nn	np	nn	np	np	nn	nn	nn	np	np	nn	nn	np	nn	nn	np	np	np	nn	np	np	np	np	np	nn	nn	np	nn	np	nn	nn	np	np	np
LG13_HB_368	F_0168208_L13_PA	LG13	<nnxnp>	{-0}	(nn,np)	np	nn	nn	np	np	np	nn	np	np	nn	nn	np	nn	np	np	nn	nn	nn	np	np	nn	nn	np	nn	nn	np	np	np	nn	np	np	np	np	np	nn	nn	np	nn	np	nn	nn	np	np	np
LG13_HB_368	F_0168210_L13_PA	LG13	<nnxnp>	{-0}	(nn,np)	np	nn	nn	np	np	np	nn	np	np	nn	nn	np	nn	np	np	nn	nn	nn	np	np	nn	nn	np	nn	nn	np	np	np	nn	np	np	np	np	np	nn	nn	np	nn	np	nn	nn	np	np	np
LG13_HB_368	F_0168225_L13_PA	LG13	<nnxnp>	{-0}	(nn,np)	np	nn	nn	np	np	np	nn	np	np	nn	nn	np	nn	np	np	nn	nn	nn	np	np	nn	nn	np	nn	nn	np	np	np	nn	np	np	np	np	np	nn	nn	np	nn	np	nn	nn	np	np	np
LG13_HB_368	F_0168226_L13_PA	LG13	<nnxnp>	{-0}	(nn,np)	np	nn	nn	np	np	np	nn	np	np	nn	nn	np	nn	np	np	nn	nn	nn	np	np	nn	nn	np	nn	nn	np	np	np	nn	np	np	np	np	np	nn	nn	np	nn	np	nn	nn	np	np	np
LG13_HB_368	F_0168230_L13_PA	LG13	<nnxnp>	{-0}	(nn,np)	np	nn	nn	np	np	np	nn	np	np	nn	nn	np	nn	np	np	nn	nn	nn	np	np	nn	nn	np	nn	nn	np	np	np	nn	np	np	np	np	np	nn	nn	np	nn	np	nn	nn	np	np	np
LG13_HB_368	F_0168217_L13_PA	LG13	<lmxll>	{1-}	(ll,lm)	ll	lm	lm	lm	lm	lm	ll	ll	lm	lm	lm	lm	ll	lm	ll	lm	ll	lm	ll	lm	ll	lm	lm	ll	lm	lm	lm	lm	lm	lm	lm	lm	ll	ll	lm	ll	ll	lm	ll	lm	ll	lm	lm	lm
LG13_HB_368	F_0168220_L13_PA	LG13	<lmxll>	{1-}	(ll,lm)	ll	lm	lm	lm	lm	lm	ll	ll	lm	lm	lm	lm	ll	lm	ll	lm	ll	lm	ll	lm	ll	lm	lm	ll	lm	lm	lm	lm	lm	lm	lm	lm	ll	ll	lm	ll	ll	lm	ll	lm	ll	lm	lm	lm
LG13_HB_368	F_0168228_L13_PA	LG13	<lmxll>	{1-}	(ll,lm)	ll	lm	lm	lm	lm	lm	ll	ll	lm	lm	lm	lm	ll	lm	ll	lm	ll	lm	ll	lm	ll	lm	lm	ll	lm	lm	lm	lm	lm	lm	lm	lm	ll	ll	lm	ll	ll	lm	ll	lm	ll	lm	lm	lm
LG13_HB_368.5	R_7516440_L13_PA	LG13	<hkxhk>	{01}	(hh,hk,kk)	hk	hk	hk	hh	hh	hh	kk	kk	hh	hk	hk	hh	kk	hh	hk	hk	kk	hk	hk	hh	kk	hk	hh	kk	hk	hh	hh	hh	hk	hh	hh	hh	hk	hk	hk	kk	hk	hk	hk	hk	kk	hh	hh	hh
LG13_HB_369	F_0168774_L13_PA	LG13	<nnxnp>	{-0}	(nn,np)	np	nn	nn	np	np	np	nn	nn	np	nn	nn	np	nn	np	np	nn	nn	nn	np	np	nn	nn	np	nn	nn	np	np	np	nn	np	np	np	np	np	nn	nn	np	nn	np	nn	nn	np	np	np
LG13_HB_369	F_0168749_L13_PA	LG13	<lmxll>	{1-}	(ll,lm)	ll	lm	lm	lm	lm	lm	ll	ll	lm	lm	lm	lm	ll	lm	ll	lm	ll	lm	ll	lm	ll	lm	lm	ll	lm	lm	lm	lm	lm	lm	lm	lm	ll	ll	lm	ll	ll	lm	ll	lm	ll	lm	lm	lm
LG13_HB_369	F_0168766_L13_PA	LG13	<lmxll>	{1-}	(ll,lm)	ll	lm	lm	lm	lm	lm	ll	ll	lm	lm	lm	lm	ll	lm	ll	lm	ll	lm	ll	lm	ll	lm	lm	ll	lm	lm	lm	lm	lm	lm	lm	lm	ll	ll	lm	ll	ll	lm	ll	lm	ll	lm	lm	lm
LG13_HB_369	F_0168770_L13_PA	LG13	<lmxll>	{1-}	(ll,lm)	ll	lm	lm	lm	lm	lm	ll	ll	lm	lm	lm	lm	ll	lm	ll	lm	ll	lm	ll	lm	ll	lm	lm	ll	lm	lm	lm	lm	lm	lm	lm	lm	ll	ll	lm	ll	ll	lm	ll	lm	ll	lm	lm	lm
LG13_HB_369.5	R_7608807_L13_PA	LG13	<hkxhk>	{01}	(hh,hk,kk)	hk	hk	hk	hh	hh	hh	kk	kk	hh	hk	hk	hh	kk	hh	hk	hk	kk	hk	hk	hh	kk	hk	hh	kk	hk	hh	hh	hh	hk	hh	hh	hh	hk	hk	hk	kk	hk	hk	hk	hk	kk	hh	hh	hh
LG13_HB_370	F_0168842_L13_PA	LG13	<hkxhk>	{01}	(hh,hk,kk)	hk	hk	hk	hh	hh	hh	kk	kk	hh	hk	hk	hh	kk	hh	hk	hk	kk	hk	hk	hh	kk	hk	hh	kk	hk	hh	hh	hh	hk	hh	hh	hh	hk	hk	hk	kk	hk	hk	hk	hk	kk	hh	hh	hh
LG13_HB_370	F_0168857_L13_PA	LG13	<hkxhk>	{10}	(hh,hk,kk)	hk	hk	hk	kk	kk	kk	hh	hh	kk	hk	hk	kk	hh	kk	hk	hk	hh	hk	hk	kk	hh	hk	kk	hh	hk	kk	kk	kk	hk	kk	kk	kk	hk	hk	hk	hh	hk	hk	hk	hk	hh	kk	kk	kk
LG13_HB_370	F_0168858_L13_PA	LG13	<hkxhk>	{10}	(hh,hk,kk)	hk	hk	hk	kk	kk	kk	hh	hh	kk	hk	hk	kk	hh	kk	hk	hk	hh	hk	hk	kk	hh	hk	kk	hh	hk	kk	kk	kk	hk	kk	kk	kk	hk	hk	hk	hh	hk	hk	hk	hk	hh	kk	kk	kk
LG13_HB_370	F_0168840_L13_PA	LG13	<lmxll>	{1-}	(ll,lm)	ll	lm	lm	lm	lm	lm	ll	ll	lm	lm	lm	lm	ll	lm	ll	lm	ll	lm	ll	lm	ll	lm	lm	ll	lm	lm	lm	lm	lm	lm	lm	lm	ll	ll	lm	ll	ll	lm	ll	lm	ll	lm	lm	lm
LG13_HB_370	F_0168841_L13_PA	LG13	<lmxll>	{1-}	(ll,lm)	ll	lm	lm	lm	lm	lm	ll	ll	lm	lm	lm	lm	ll	lm	ll	lm	ll	lm	ll	lm	ll	lm	lm	ll	lm	lm	lm	lm	lm	lm	lm	lm	ll	ll	lm	ll	ll	lm	ll	lm	ll	lm	lm	lm
LG13_HB_370	GD_02124_L13_PA	LG13	<lmxll>	{1-}	(ll,lm)	ll	lm	lm	lm	lm	lm	ll	ll	lm	lm	lm	lm	ll	lm	ll	lm	ll	lm	ll	lm	ll	lm	lm	ll	lm	lm	lm	lm	lm	lm	lm	lm	ll	ll	lm	ll	ll	lm	ll	lm	ll	lm	lm	lm
LG13_HB_372	F_0169764_L13_PA	LG13	<hkxhk>	{01}	(hh,hk,kk)	hk	hk	hk	hh	hh	hh	kk	kk	hk	hk	hk	hh	kk	hh	hk	hk	kk	hk	hk	hh	kk	hk	hh	kk	hk	hh	hh	hh	hk	hh	hh	hh	hk	hk	hk	kk	hk	hk	hk	hh	kk	hh	hh	hh
LG13_HB_372	F_0169766_L13_PA	LG13	<hkxhk>	{01}	(h-,kk)	h-	h-	h-	h-	h-	h-	kk	kk	h-	h-	h-	h-	kk	h-	h-	h-	kk	h-	h-	h-	kk	h-	h-	kk	h-	h-	h-	h-	h-	h-	h-	h-	h-	h-	h-	kk	h-	h-	h-	h-	kk	h-	h-	h-
LG13_HB_372	F_0169765_L13_PA	LG13	<hkxhk>	{01}	(h-,kk)	h-	h-	h-	h-	h-	h-	kk	kk	h-	h-	h-	h-	kk	h-	kk	h-	kk	h-	h-	h-	kk	h-	h-	kk	h-	h-	h-	h-	h-	h-	h-	h-	h-	h-	h-	kk	h-	h-	h-	h-	kk	h-	h-	h-
LG13_HB_373	F_0170331_L13_PA	LG13	<hkxhk>	{10}	(hh,hk,kk)	hk	hk	hk	kk	kk	kk	hh	hh	hk	hk	hk	kk	hh	kk	hk	hk	hh	hk	hk	kk	hh	hk	kk	hh	hk	kk	kk	kk	hk	kk	kk	hk	hk	hk	hk	hh	hk	hk	hk	kk	hh	kk	kk	kk
LG13_HB_373	F_0170332_L13_PA	LG13	<nnxnp>	{-0}	(nn,np)	np	nn	nn	np	np	np	nn	nn	nn	nn	nn	np	nn	np	np	nn	nn	nn	np	np	nn	nn	np	nn	nn	np	np	np	nn	np	np	nn	np	np	nn	nn	np	nn	np	np	nn	np	np	np
LG13_HB_373	F_0170322_L13_PA	LG13	<lmxll>	{1-}	(ll,lm)	ll	lm	lm	lm	lm	lm	ll	ll	lm	lm	lm	lm	ll	lm	ll	lm	ll	lm	ll	lm	ll	lm	lm	ll	lm	lm	lm	lm	lm	lm	lm	lm	ll	ll	lm	ll	ll	lm	ll	lm	ll	lm	lm	lm
LG13_HB_373	F_0170335_L13_PA	LG13	<lmxll>	{1-}	(ll,lm)	ll	lm	lm	lm	lm	lm	ll	ll	lm	lm	lm	lm	ll	lm	ll	lm	ll	lm	ll	lm	ll	lm	lm	ll	lm	lm	lm	lm	lm	lm	lm	lm	ll	ll	lm	ll	ll	lm	ll	lm	ll	lm	lm	lm
LG13_HB_373	R_8619897_L13_PA	LG13	<lmxll>	{1-}	(ll,lm)	ll	lm	lm	lm	lm	lm	ll	ll	lm	lm	lm	lm	ll	lm	ll	lm	ll	lm	ll	lm	ll	lm	lm	ll	lm	lm	lm	lm	lm	lm	lm	lm	ll	ll	lm	ll	ll	lm	ll	lm	ll	lm	lm	lm
LG13_HB_374	R_8641735_L13_PA	LG13	<hkxhk>	{10}	(hh,hk,kk)	hk	hk	hk	kk	kk	kk	hh	hh	hk	hk	hk	kk	hh	kk	hk	hk	hh	hk	hk	kk	hh	hk	kk	hh	hk	kk	kk	kk	hk	kk	kk	hk	hk	hk	hk	hh	hk	hk	hk	kk	hh	kk	kk	kk
LG13_HB_374	R_8644507_L13_PA	LG13	<hkxhk>	{10}	(hh,hk,kk)	hk	hk	hk	kk	kk	kk	hh	hh	hk	hk	hk	kk	hh	kk	hk	hk	hh	hk	hk	kk	hh	hk	kk	hh	hk	kk	kk	kk	hk	kk	kk	hk	hk	hk	hk	hh	hk	hk	hk	kk	hh	kk	kk	kk
LG13_HB_374	R_8652481_L13_PA	LG13	<hkxhk>	{10}	(hh,hk,kk)	hk	hk	hk	kk	kk	kk	hh	hh	hk	hk	hk	kk	hh	kk	hk	hk	hh	hk	hk	kk	hh	hk	kk	hh	hk	kk	kk	kk	hk	kk	kk	hk	hk	hk	hk	hh	hk	hk	hk	kk	hh	kk	kk	kk
LG13_HB_374	F_0170394_L13_PA	LG13	<nnxnp>	{-0}	(nn,np)	np	nn	nn	np	np	np	nn	nn	nn	nn	nn	np	nn	np	np	nn	nn	nn	np	np	nn	nn	np	nn	nn	np	np	np	nn	np	np	nn	np	np	nn	nn	np	nn	np	np	nn	np	np	np
LG13_HB_374	F_0170390_L13_PA	LG13	<lmxll>	{1-}	(ll,lm)	ll	lm	lm	lm	lm	lm	ll	ll	lm	lm	lm	lm	ll	lm	ll	lm	ll	lm	ll	lm	ll	lm	lm	ll	lm	lm	lm	lm	lm	lm	lm	lm	ll	ll	lm	ll	ll	lm	ll	lm	ll	lm	lm	lm
LG13_HB_375	F_0170808_L13_PA	LG13	<lmxll>	{0-}	(ll,lm)	lm	ll	ll	ll	ll	ll	lm	lm	ll	ll	ll	ll	lm	ll	lm	ll	lm	ll	lm	ll	lm	ll	ll	lm	ll	ll	ll	ll	ll	ll	ll	ll	lm	lm	ll	lm	lm	ll	lm	ll	lm	ll	ll	ll
LG13_HB_375	F_0170813_L13_PA	LG13	<nnxnp>	{-1}	(nn,np)	nn	np	np	nn	nn	nn	np	np	np	np	np	nn	np	nn	nn	np	np	np	nn	nn	np	np	nn	np	np	nn	nn	nn	np	nn	nn	np	nn	nn	np	np	nn	np	nn	nn	np	nn	nn	nn
LG13_HB_377	F_0171446_L13_PA	LG13	<hkxhk>	{01}	(hh,hk,kk)	hk	hk	hk	hh	hh	hh	kk	kk	hk	hk	hk	hh	kk	hh	hk	hk	kk	hk	hk	hh	kk	hk	hh	kk	hk	hh	hh	hh	hk	hh	hh	hk	hk	hk	hk	kk	hk	hk	hk	hh	kk	hh	hh	hh
LG13_HB_377	F_0171459_L13_PA	LG13	<hkxhk>	{01}	(hh,hk,kk)	hk	hk	hk	hh	hh	hh	kk	kk	hk	hk	hk	hh	kk	hh	hk	hk	kk	hk	hk	hh	kk	hk	hh	kk	hk	hh	hh	hh	hk	hh	hh	hk	hk	hk	hk	kk	hk	hk	hk	hh	kk	hh	hh	hh
LG13_HB_377	F_0171445_L13_PA	LG13	<hkxhk>	{10}	(hh,hk,kk)	hk	hk	hk	kk	kk	kk	hh	hh	hk	hk	hk	kk	hh	kk	hk	hk	hh	hk	hk	kk	hh	hk	kk	hh	hk	kk	kk	kk	hk	kk	kk	hk	hk	hk	hk	hh	hk	hk	hk	kk	hh	kk	kk	kk
LG13_HB_377	F_0171438_L13_PA	LG13	<nnxnp>	{-1}	(nn,np)	nn	np	np	nn	nn	nn	np	np	np	np	np	nn	np	nn	nn	np	np	np	nn	nn	np	np	nn	np	np	nn	nn	nn	np	nn	nn	np	nn	nn	np	np	nn	np	nn	nn	np	nn	nn	nn
LG13_HB_378	F_0171576_L13_PA	LG13	<hkxhk>	{10}	(hh,hk,kk)	hk	hk	hk	kk	kk	kk	hh	hh	hk	hk	hk	kk	hh	kk	hk	hk	hh	hk	hk	kk	hh	hk	kk	hh	hk	kk	kk	kk	hk	kk	kk	hk	hk	hk	hk	hh	hk	hk	hk	kk	hh	kk	kk	kk
LG13_HB_379	F_0172131_L13_PA	LG13	<hkxhk>	{00}	(hh,hk,kk)	kk	hh	hh	hk	hk	hk	hk	hk	hh	hh	hh	hk	hk	hh	kk	hh	hk	hh	kk	hk	hk	hh	hk	hk	hh	hk	hk	hk	hh	hk	hk	hh	kk	kk	hh	hk	kk	hh	kk	hk	hk	hk	hk	hk
LG13_HB_379	F_0172117_L13_PA	LG13	<nnxnp>	{-1}	(nn,np)	nn	np	np	nn	nn	nn	np	np	np	np	np	nn	np	np	nn	np	np	np	nn	nn	np	np	nn	np	np	nn	nn	nn	np	nn	nn	np	nn	nn	np	np	nn	np	nn	nn	np	nn	nn	nn
LG13_HB_379	F_0172143_L13_PA	LG13	<nnxnp>	{-1}	(nn,np)	nn	np	np	nn	nn	nn	np	np	np	np	np	nn	np	np	nn	np	np	np	nn	nn	np	np	nn	np	np	nn	nn	nn	np	nn	nn	np	nn	nn	np	np	nn	np	nn	nn	np	nn	nn	nn
LG13_HB_379	F_0172145_L13_PA	LG13	<nnxnp>	{-1}	(nn,np)	nn	np	np	nn	nn	nn	np	np	np	np	np	nn	np	np	nn	np	np	np	nn	nn	np	np	nn	np	np	nn	nn	nn	np	nn	nn	np	nn	nn	np	np	nn	np	nn	nn	np	nn	nn	nn
LG13_HB_379	F_0172119_L13_PA	LG13	<lmxll>	{1-}	(ll,lm)	ll	lm	lm	lm	lm	lm	ll	ll	lm	lm	lm	lm	ll	lm	ll	lm	ll	lm	ll	lm	ll	lm	lm	ll	lm	lm	lm	lm	lm	lm	lm	lm	ll	ll	lm	ll	ll	lm	ll	lm	ll	lm	lm	lm
LG13_HB_379	F_0172120_L13_PA	LG13	<lmxll>	{1-}	(ll,lm)	ll	lm	lm	lm	lm	lm	ll	ll	lm	lm	lm	lm	ll	lm	ll	lm	ll	lm	ll	lm	ll	lm	lm	ll	lm	lm	lm	lm	lm	lm	lm	lm	ll	ll	lm	ll	ll	lm	ll	lm	ll	lm	lm	lm
LG13_HB_379	F_0172146_L13_PA	LG13	<lmxll>	{1-}	(ll,lm)	ll	lm	lm	lm	lm	lm	ll	ll	lm	lm	lm	lm	ll	lm	ll	lm	ll	lm	ll	lm	ll	lm	lm	ll	lm	lm	lm	lm	lm	lm	lm	lm	ll	ll	lm	ll	ll	lm	ll	lm	ll	lm	lm	lm
LG13_HB_380	F_0172558_L13_PA	LG13	<nnxnp>	{-1}	(nn,np)	nn	np	np	nn	nn	nn	np	np	np	np	np	nn	np	np	nn	np	np	np	nn	nn	np	np	nn	np	np	nn	nn	nn	np	nn	nn	np	nn	nn	np	np	nn	np	nn	nn	np	nn	nn	nn
LG13_HB_380	F_0172568_L13_PA	LG13	<lmxll>	{1-}	(ll,lm)	ll	lm	lm	lm	lm	lm	ll	ll	lm	lm	lm	lm	ll	lm	ll	lm	ll	lm	ll	lm	ll	lm	lm	ll	lm	lm	lm	lm	lm	lm	lm	lm	ll	ll	lm	ll	ll	lm	ll	lm	ll	lm	lm	lm
LG13_HB_381	F_0173071_L13_PA	LG13	<lmxll>	{1-}	(ll,lm)	ll	lm	lm	lm	lm	lm	ll	ll	lm	lm	lm	lm	ll	lm	ll	lm	ll	lm	ll	lm	ll	lm	lm	ll	lm	lm	lm	lm	lm	lm	lm	lm	ll	--	lm	ll	ll	lm	ll	lm	ll	lm	lm	lm
LG13_HB_381	F_0173072_L13_PA	LG13	<lmxll>	{1-}	(ll,lm)	ll	lm	lm	lm	lm	lm	ll	ll	lm	lm	lm	lm	ll	lm	ll	lm	ll	lm	ll	lm	ll	lm	lm	ll	lm	lm	lm	lm	lm	lm	lm	lm	ll	--	lm	ll	ll	lm	ll	lm	ll	lm	lm	lm
LG13_HB_381	F_0173090_L13_PA	LG13	<hkxhk>	{00}	(hh,hk,kk)	kk	hh	hh	hk	hh	hk	hk	hk	hh	hh	hh	hk	hk	hh	kk	hh	hk	hh	kk	hk	hk	hh	hk	hk	hh	hk	hk	hk	hh	hk	hk	hh	kk	kk	hh	hk	kk	hh	kk	hk	hk	hk	hk	hk
LG13_HB_381	F_0173084_L13_PA	LG13	<nnxnp>	{-1}	(nn,np)	nn	np	np	nn	np	nn	np	np	np	np	np	nn	np	np	nn	np	np	np	nn	nn	np	np	nn	np	np	nn	nn	nn	np	nn	nn	np	nn	nn	np	np	nn	np	nn	nn	np	nn	nn	nn
LG13_HB_381	F_0173098_L13_PA	LG13	<nnxnp>	{-1}	(nn,np)	nn	np	np	nn	np	nn	np	np	np	np	np	nn	np	np	nn	np	np	np	nn	nn	np	np	nn	np	np	nn	nn	nn	np	nn	nn	np	nn	nn	np	np	nn	np	nn	nn	np	nn	nn	nn
R_10714013_L13_PA	R_10714013_L13_PA	LG13	<hkxhk>	{11}	(hh,hk,kk)	hh	kk	kk	hk	kk	hk	hk	hk	kk	kk	kk	hk	hk	kk	hh	kk	hk	kk	hh	hk	hk	kk	hk	hk	kk	hk	hk	hk	kk	hk	hk	kk	hh	--	kk	hk	hh	kk	hh	hk	hk	hk	hk	hk
R_12111151_L13_PA	R_12111151_L13_PA	LG13	<nnxnp>	{-0}	(nn,np)	np	nn	np	np	nn	np	nn	nn	nn	nn	nn	np	nn	nn	np	nn	nn	nn	np	np	nn	nn	np	nn	nn	np	np	np	nn	np	np	nn	np	np	nn	nn	np	nn	np	np	nn	np	np	np
R_12134921_L13_PA	R_12134921_L13_PA	LG13	<nnxnp>	{-0}	(nn,np)	np	nn	np	np	nn	np	nn	nn	nn	nn	nn	np	nn	nn	np	nn	nn	nn	np	np	nn	nn	np	nn	nn	np	np	np	nn	np	np	nn	np	np	nn	nn	np	nn	np	np	nn	np	np	np
LG13_HB_385	F_0174619_L13_PA	LG13	<lmxll>	{1-}	(ll,lm)	ll	lm	lm	lm	lm	lm	ll	ll	lm	lm	lm	lm	ll	lm	ll	lm	ll	lm	ll	lm	ll	lm	lm	ll	lm	lm	lm	lm	lm	lm	lm	lm	ll	ll	lm	ll	ll	lm	ll	lm	ll	lm	lm	lm
LG13_HB_385	F_0174614_L13_PA	LG13	<hkxhk>	{10}	(hh,hk,kk)	hk	hk	kk	kk	hk	kk	hh	hh	hk	hk	hk	kk	hh	hk	hk	hk	hh	hk	hk	kk	hh	hk	kk	hh	hk	kk	kk	kk	hk	kk	kk	hk	hk	hk	hk	hh	hk	hk	hk	kk	hh	kk	kk	kk
LG13_HB_385	F_0174610_L13_PA	LG13	<nnxnp>	{-0}	(nn,np)	np	nn	np	np	nn	np	nn	nn	nn	nn	nn	np	nn	nn	np	nn	nn	nn	np	np	nn	nn	np	nn	nn	np	np	np	nn	np	np	nn	np	np	nn	nn	np	nn	np	np	nn	np	np	np
LG13_HB_385	F_0174621_L13_PA	LG13	<nnxnp>	{-0}	(nn,np)	np	nn	np	np	nn	np	nn	nn	nn	nn	nn	np	nn	nn	np	nn	nn	nn	np	np	nn	nn	np	nn	nn	np	np	np	nn	np	np	nn	np	np	nn	nn	np	nn	np	np	nn	np	np	np
LG13_HB_385	F_0174626_L13_PA	LG13	<nnxnp>	{-0}	(nn,np)	np	nn	np	np	nn	np	nn	nn	nn	nn	nn	np	nn	nn	np	nn	nn	nn	np	np	nn	nn	np	nn	nn	np	np	np	nn	np	np	nn	np	np	nn	nn	np	nn	np	np	nn	np	np	np
LG13_HB_385	R_12127305_L13_PA	LG13	<nnxnp>	{-0}	(nn,np)	np	nn	np	np	nn	np	nn	nn	nn	nn	nn	np	nn	nn	np	nn	nn	nn	np	np	nn	nn	np	nn	nn	np	np	np	nn	np	np	nn	np	np	nn	nn	np	nn	np	np	nn	np	np	np
LG13_HB_386	F_0175124_L13_PA	LG13	<lmxll>	{1-}	(ll,lm)	ll	lm	lm	lm	lm	lm	ll	ll	lm	lm	lm	lm	ll	lm	ll	lm	ll	lm	ll	lm	ll	lm	lm	ll	lm	lm	lm	lm	lm	lm	lm	lm	ll	ll	lm	ll	ll	lm	ll	lm	ll	lm	lm	lm
LG13_HB_386	F_0175134_L13_PA	LG13	<lmxll>	{1-}	(ll,lm)	ll	lm	lm	lm	lm	lm	ll	ll	lm	lm	lm	lm	ll	lm	ll	lm	ll	lm	ll	lm	ll	lm	lm	ll	lm	lm	lm	lm	lm	lm	lm	lm	ll	ll	lm	ll	ll	lm	ll	lm	ll	lm	lm	lm
LG13_HB_387	F_0175652_L13_PA	LG13	<lmxll>	{1-}	(ll,lm)	ll	lm	lm	lm	lm	lm	ll	ll	lm	lm	lm	lm	ll	lm	ll	lm	ll	lm	ll	lm	ll	lm	lm	ll	lm	lm	lm	lm	lm	lm	lm	lm	ll	ll	lm	ll	ll	lm	ll	lm	ll	lm	lm	lm
LG13_HB_387	F_0175653_L13_PA	LG13	<lmxll>	{1-}	(ll,lm)	ll	lm	lm	lm	lm	lm	ll	ll	lm	lm	lm	lm	ll	lm	ll	lm	ll	lm	ll	lm	ll	lm	lm	ll	lm	lm	lm	lm	lm	lm	lm	lm	ll	ll	lm	ll	ll	lm	ll	lm	ll	lm	lm	lm
LG13_HB_387	GD_01776_L13_PA	LG13	<lmxll>	{1-}	(ll,lm)	ll	lm	lm	lm	lm	lm	ll	ll	lm	lm	lm	lm	ll	lm	ll	lm	ll	lm	ll	lm	ll	lm	lm	ll	lm	lm	lm	lm	lm	lm	lm	lm	ll	ll	lm	ll	ll	lm	ll	lm	ll	lm	lm	lm
LG13_HB_387.8	GD_01704_L13_PA	LG13	<lmxll>	{1-}	(ll,lm)	ll	lm	lm	lm	lm	lm	ll	ll	lm	lm	lm	lm	ll	lm	ll	lm	ll	lm	ll	lm	ll	lm	lm	ll	lm	lm	lm	lm	lm	lm	lm	lm	ll	ll	lm	ll	ll	lm	ll	lm	ll	lm	lm	lm
LG13_HB_387.8	R_13057490_L13_PA	LG13	<lmxll>	{1-}	(ll,lm)	ll	lm	lm	lm	lm	lm	ll	ll	lm	lm	lm	lm	ll	lm	ll	lm	ll	lm	ll	lm	ll	lm	lm	ll	lm	lm	lm	lm	lm	lm	lm	lm	ll	ll	lm	ll	ll	lm	ll	lm	ll	lm	lm	lm
LG13_HB_388	F_0176246_L13_PA	LG13	<lmxll>	{1-}	(ll,lm)	ll	lm	lm	lm	lm	lm	ll	ll	lm	lm	lm	lm	ll	lm	ll	lm	ll	lm	ll	lm	ll	lm	lm	ll	lm	lm	lm	lm	lm	lm	lm	lm	ll	ll	lm	ll	ll	lm	ll	lm	ll	lm	lm	lm
LG13_HB_388	F_0176248_L13_PA	LG13	<lmxll>	{1-}	(ll,lm)	ll	lm	lm	lm	lm	lm	ll	ll	lm	lm	lm	lm	ll	lm	ll	lm	ll	lm	ll	lm	ll	lm	lm	ll	lm	lm	lm	lm	lm	lm	lm	lm	ll	ll	lm	ll	ll	lm	ll	lm	ll	lm	lm	lm
LG13_HB_388	F_0176250_L13_PA	LG13	<lmxll>	{1-}	(ll,lm)	ll	lm	lm	lm	lm	lm	ll	ll	lm	lm	lm	lm	ll	lm	ll	lm	ll	lm	ll	lm	ll	lm	lm	ll	lm	lm	lm	lm	lm	lm	lm	lm	ll	ll	lm	ll	ll	lm	ll	lm	ll	lm	lm	lm
LG13_HB_388	F_0176281_L13_PA	LG13	<lmxll>	{1-}	(ll,lm)	ll	lm	lm	lm	lm	lm	ll	ll	lm	lm	lm	lm	ll	lm	ll	lm	ll	lm	ll	lm	ll	lm	lm	ll	lm	lm	lm	lm	lm	lm	lm	lm	ll	ll	lm	ll	ll	lm	ll	lm	ll	lm	lm	lm
LG13_HB_388	F_0176288_L13_PA	LG13	<lmxll>	{1-}	(ll,lm)	ll	lm	lm	lm	lm	lm	ll	ll	lm	lm	lm	lm	ll	lm	ll	lm	ll	lm	ll	lm	ll	lm	lm	ll	lm	lm	lm	lm	lm	lm	lm	lm	ll	ll	lm	ll	ll	lm	ll	lm	ll	lm	lm	lm
LG13_HB_388	F_0176300_L13_PA	LG13	<lmxll>	{1-}	(ll,lm)	ll	lm	lm	lm	lm	lm	ll	ll	lm	lm	lm	lm	ll	lm	ll	lm	ll	lm	ll	lm	ll	lm	lm	ll	lm	lm	lm	lm	lm	lm	lm	lm	ll	ll	lm	ll	ll	lm	ll	lm	ll	lm	lm	lm
LG13_HB_388	F_0176305_L13_PA	LG13	<lmxll>	{1-}	(ll,lm)	ll	lm	lm	lm	lm	lm	ll	ll	lm	lm	lm	lm	ll	lm	ll	lm	ll	lm	ll	lm	ll	lm	lm	ll	lm	lm	lm	lm	lm	lm	lm	lm	ll	ll	lm	ll	ll	lm	ll	lm	ll	lm	lm	lm
LG13_HB_392	F_0178007_L13_PA	LG13	<lmxll>	{1-}	(ll,lm)	ll	lm	lm	lm	lm	lm	ll	ll	lm	lm	lm	lm	ll	lm	ll	lm	ll	lm	ll	lm	ll	lm	lm	ll	lm	lm	lm	lm	lm	lm	lm	lm	ll	ll	lm	ll	ll	lm	ll	lm	ll	lm	lm	lm
LG13_HB_393	F_0178074_L13_PA	LG13	<lmxll>	{1-}	(ll,lm)	ll	lm	lm	lm	lm	lm	ll	ll	lm	lm	lm	lm	ll	lm	ll	lm	ll	lm	ll	lm	ll	lm	lm	ll	lm	lm	lm	lm	lm	lm	lm	lm	ll	ll	lm	ll	ll	lm	ll	lm	ll	lm	lm	lm
LG13_HB_393	F_0178080_L13_PA	LG13	<lmxll>	{1-}	(ll,lm)	ll	lm	lm	lm	lm	lm	ll	ll	lm	lm	lm	lm	ll	lm	ll	lm	ll	lm	ll	lm	ll	lm	lm	ll	lm	lm	lm	lm	lm	lm	lm	lm	ll	ll	lm	ll	ll	lm	ll	lm	ll	lm	lm	lm
LG13_HB_393	F_0178084_L13_PA	LG13	<lmxll>	{1-}	(ll,lm)	ll	lm	lm	lm	lm	lm	ll	ll	lm	lm	lm	lm	ll	lm	ll	lm	ll	lm	ll	lm	ll	lm	lm	ll	lm	lm	lm	lm	lm	lm	lm	lm	ll	ll	lm	ll	ll	lm	ll	lm	ll	lm	lm	lm
LG13_HB_393	F_0178089_L13_PA	LG13	<lmxll>	{1-}	(ll,lm)	ll	lm	lm	lm	lm	lm	ll	ll	lm	lm	lm	lm	ll	lm	ll	lm	ll	lm	ll	lm	ll	lm	lm	ll	lm	lm	lm	lm	lm	lm	lm	lm	ll	ll	lm	ll	ll	lm	ll	lm	ll	lm	lm	lm
LG13_HB_394	F_0178588_L13_PA	LG13	<lmxll>	{1-}	(ll,lm)	ll	lm	lm	lm	lm	lm	ll	ll	lm	lm	lm	lm	ll	lm	ll	lm	ll	lm	ll	lm	ll	lm	lm	ll	lm	lm	lm	lm	lm	lm	lm	lm	ll	ll	lm	ll	ll	lm	ll	lm	ll	lm	lm	lm
LG13_HB_394	F_0178611_L13_PA	LG13	<lmxll>	{1-}	(ll,lm)	ll	lm	lm	lm	lm	lm	ll	ll	lm	lm	lm	lm	ll	lm	ll	lm	ll	lm	ll	lm	ll	lm	lm	ll	lm	lm	lm	lm	lm	lm	lm	lm	ll	ll	lm	ll	ll	lm	ll	lm	ll	lm	lm	lm
LG13_HB_394	F_0178613_L13_PA	LG13	<lmxll>	{1-}	(ll,lm)	ll	lm	lm	lm	lm	lm	ll	ll	lm	lm	lm	lm	ll	lm	ll	lm	ll	lm	ll	lm	ll	lm	lm	ll	lm	lm	lm	lm	lm	lm	lm	lm	ll	ll	lm	ll	ll	lm	ll	lm	ll	lm	lm	lm
LG13_HB_394	GD_00943_L13_PA	LG13	<lmxll>	{1-}	(ll,lm)	ll	lm	lm	lm	lm	lm	ll	ll	lm	lm	lm	lm	ll	lm	ll	lm	ll	lm	ll	lm	ll	lm	lm	ll	lm	lm	lm	lm	lm	lm	lm	lm	ll	ll	lm	ll	ll	lm	ll	lm	ll	lm	lm	lm
LG13_HB_394	F_0178598_L13_PA	LG13	<lmxll>	{1-}	(ll,lm)	ll	lm	lm	lm	lm	lm	ll	ll	lm	lm	lm	lm	ll	lm	ll	lm	ll	--	ll	lm	ll	--	lm	ll	lm	lm	lm	lm	lm	lm	lm	--	ll	ll	lm	ll	ll	lm	ll	lm	ll	lm	lm	lm
LG13_HB_395	F_0179384_L13_PA	LG13	<lmxll>	{1-}	(ll,lm)	ll	lm	lm	lm	lm	lm	ll	ll	lm	lm	lm	lm	ll	lm	ll	lm	ll	lm	ll	lm	ll	lm	lm	ll	lm	lm	lm	lm	lm	lm	lm	lm	ll	ll	lm	ll	ll	lm	ll	lm	ll	lm	lm	lm
LG13_HB_395	F_0179385_L13_PA	LG13	<lmxll>	{1-}	(ll,lm)	ll	lm	lm	lm	lm	lm	ll	ll	lm	lm	lm	lm	ll	lm	ll	lm	ll	lm	ll	lm	ll	lm	lm	ll	lm	lm	lm	lm	lm	lm	lm	lm	ll	ll	lm	ll	ll	lm	ll	lm	ll	lm	lm	lm
LG13_HB_395	F_0179410_L13_PA	LG13	<lmxll>	{1-}	(ll,lm)	ll	lm	lm	lm	lm	lm	ll	ll	lm	lm	lm	lm	ll	lm	ll	lm	ll	lm	ll	lm	ll	lm	lm	ll	lm	lm	lm	lm	lm	lm	lm	lm	ll	ll	lm	ll	ll	lm	ll	lm	ll	lm	lm	lm
LG13_HB_396	F_0179490_L13_PA	LG13	<lmxll>	{1-}	(ll,lm)	ll	lm	lm	lm	lm	lm	ll	ll	lm	lm	lm	lm	ll	lm	ll	lm	ll	lm	ll	lm	ll	lm	lm	ll	lm	lm	lm	lm	lm	lm	lm	lm	ll	ll	lm	ll	ll	lm	ll	lm	ll	lm	lm	lm
LG13_HB_396	F_0179496_L13_PA	LG13	<lmxll>	{1-}	(ll,lm)	ll	lm	lm	lm	lm	lm	ll	ll	lm	lm	lm	lm	ll	lm	ll	lm	ll	lm	ll	lm	ll	lm	lm	ll	lm	lm	lm	lm	lm	lm	lm	lm	ll	ll	lm	ll	ll	lm	ll	lm	ll	lm	lm	lm
LG13_HB_396	F_0179506_L13_PA	LG13	<lmxll>	{1-}	(ll,lm)	ll	lm	lm	lm	lm	lm	ll	ll	lm	lm	lm	lm	ll	lm	ll	lm	ll	lm	ll	lm	ll	lm	lm	ll	lm	lm	lm	lm	lm	lm	lm	lm	ll	ll	lm	ll	ll	lm	ll	lm	ll	lm	lm	lm
LG13_HB_396	Mald1_L13_PA	LG13	<lmxll>	{1-}	(ll,lm)	ll	lm	lm	lm	lm	lm	ll	ll	lm	lm	lm	lm	ll	lm	ll	lm	ll	lm	ll	lm	ll	lm	lm	ll	lm	lm	lm	lm	lm	lm	lm	lm	ll	ll	lm	ll	ll	lm	ll	lm	ll	lm	lm	lm
LG13_HB_397	F_0180266_L13_PA	LG13	<lmxll>	{1-}	(ll,lm)	ll	lm	lm	lm	lm	lm	ll	ll	lm	lm	lm	lm	ll	lm	ll	lm	ll	lm	ll	lm	ll	lm	lm	ll	lm	lm	lm	lm	lm	lm	lm	lm	ll	ll	lm	ll	ll	lm	ll	lm	ll	lm	lm	lm
LG13_HB_398	F_0180668_L13_PA	LG13	<lmxll>	{1-}	(ll,lm)	ll	lm	lm	lm	lm	lm	ll	ll	lm	lm	lm	lm	ll	lm	ll	lm	ll	lm	ll	lm	ll	lm	lm	ll	lm	lm	lm	lm	lm	lm	lm	lm	ll	ll	lm	ll	ll	lm	ll	lm	ll	lm	lm	lm
LG13_HB_398	F_0180676_L13_PA	LG13	<lmxll>	{1-}	(ll,lm)	ll	lm	lm	lm	lm	lm	ll	ll	lm	lm	lm	lm	ll	lm	ll	lm	ll	lm	ll	lm	ll	lm	lm	ll	lm	lm	lm	lm	lm	lm	lm	lm	ll	ll	lm	ll	ll	lm	ll	lm	ll	lm	lm	lm
LG13_HB_398	F_0180677_L13_PA	LG13	<lmxll>	{1-}	(ll,lm)	ll	lm	lm	lm	lm	lm	ll	ll	lm	lm	lm	lm	ll	lm	ll	lm	ll	lm	ll	lm	ll	lm	lm	ll	lm	lm	lm	lm	lm	lm	lm	lm	ll	ll	lm	ll	ll	lm	ll	lm	ll	lm	lm	lm
LG13_HB_398	F_0180683_L13_PA	LG13	<lmxll>	{1-}	(ll,lm)	ll	lm	lm	lm	lm	lm	ll	ll	lm	lm	lm	lm	ll	lm	ll	lm	ll	lm	ll	lm	ll	lm	lm	ll	lm	lm	lm	lm	lm	lm	lm	lm	ll	ll	lm	ll	ll	lm	ll	lm	ll	lm	lm	lm
LG13_HB_398	F_0180701_L13_PA	LG13	<lmxll>	{1-}	(ll,lm)	ll	lm	lm	lm	lm	lm	ll	ll	lm	lm	lm	lm	ll	lm	ll	lm	ll	lm	ll	lm	ll	lm	lm	ll	lm	lm	lm	lm	lm	lm	lm	lm	ll	ll	lm	ll	ll	lm	ll	lm	ll	lm	lm	lm
LG13_HB_398	F_0180707_L13_PA	LG13	<lmxll>	{1-}	(ll,lm)	ll	lm	lm	lm	lm	lm	ll	ll	lm	lm	lm	lm	ll	lm	ll	lm	ll	lm	ll	lm	ll	lm	lm	ll	lm	lm	lm	lm	lm	lm	lm	lm	ll	ll	lm	ll	ll	lm	ll	lm	ll	lm	lm	lm
LG13_HB_398	GD_00890_L13_PA	LG13	<lmxll>	{1-}	(ll,lm)	ll	lm	lm	lm	lm	lm	ll	ll	lm	lm	lm	lm	ll	lm	ll	lm	ll	lm	ll	lm	ll	lm	lm	ll	lm	lm	lm	lm	lm	lm	lm	lm	ll	ll	lm	ll	ll	lm	ll	lm	ll	lm	lm	lm
LG13_HB_399	F_0181259_L13_PA	LG13	<lmxll>	{1-}	(ll,lm)	ll	lm	lm	lm	lm	lm	ll	ll	lm	lm	lm	lm	ll	lm	ll	lm	ll	lm	ll	lm	ll	lm	lm	ll	lm	lm	lm	lm	lm	lm	lm	lm	ll	ll	lm	ll	ll	lm	ll	lm	ll	lm	lm	lm
LG13_HB_399	F_0181260_L13_PA	LG13	<lmxll>	{1-}	(ll,lm)	ll	lm	lm	lm	lm	lm	ll	ll	lm	lm	lm	lm	ll	lm	ll	lm	ll	lm	ll	lm	ll	lm	lm	ll	lm	lm	lm	lm	lm	lm	lm	lm	ll	ll	lm	ll	ll	lm	ll	lm	ll	lm	lm	lm
LG13_HB_399	F_0181274_L13_PA	LG13	<lmxll>	{1-}	(ll,lm)	ll	lm	lm	lm	lm	lm	ll	ll	lm	lm	lm	lm	ll	lm	ll	lm	ll	lm	ll	lm	ll	lm	lm	ll	lm	lm	lm	lm	lm	lm	lm	lm	ll	ll	lm	ll	ll	lm	ll	lm	ll	lm	lm	lm
LG13_HB_399	F_0181277_L13_PA	LG13	<lmxll>	{1-}	(ll,lm)	ll	lm	lm	lm	lm	lm	ll	ll	lm	lm	lm	lm	ll	lm	ll	lm	ll	lm	ll	lm	ll	lm	lm	ll	lm	lm	lm	lm	lm	lm	lm	lm	ll	ll	lm	ll	ll	lm	ll	lm	ll	lm	lm	lm
LG13_HB_399	F_0181290_L13_PA	LG13	<lmxll>	{1-}	(ll,lm)	ll	lm	lm	lm	lm	lm	ll	ll	lm	lm	lm	lm	ll	lm	ll	lm	ll	lm	ll	lm	ll	lm	lm	ll	lm	lm	lm	lm	lm	lm	lm	lm	ll	ll	lm	ll	ll	lm	ll	lm	ll	lm	lm	lm
LG13_HB_402	F_0182710_L13_PA	LG13	<lmxll>	{1-}	(ll,lm)	ll	lm	lm	lm	lm	lm	ll	ll	lm	lm	lm	lm	ll	lm	ll	lm	ll	lm	ll	lm	ll	lm	lm	ll	lm	lm	lm	lm	lm	lm	lm	lm	ll	ll	lm	ll	ll	lm	ll	lm	ll	lm	lm	lm
LG13_HB_402	F_0182725_L13_PA	LG13	<lmxll>	{1-}	(ll,lm)	ll	lm	lm	lm	lm	lm	ll	ll	lm	lm	lm	lm	ll	lm	ll	lm	ll	lm	ll	lm	ll	lm	lm	ll	lm	lm	lm	lm	lm	lm	lm	lm	ll	ll	lm	ll	ll	lm	ll	lm	ll	lm	lm	lm
LG13_HB_402	F_0182727_L13_PA	LG13	<lmxll>	{1-}	(ll,lm)	ll	lm	lm	lm	lm	lm	ll	ll	lm	lm	lm	lm	ll	lm	ll	lm	ll	lm	ll	lm	ll	lm	lm	ll	lm	lm	lm	lm	lm	lm	lm	lm	ll	ll	lm	ll	ll	lm	ll	lm	ll	lm	lm	lm
LG13_HB_402	GD_01844_L13_PA	LG13	<lmxll>	{1-}	(ll,lm)	ll	lm	lm	lm	lm	lm	ll	ll	lm	lm	lm	lm	ll	lm	ll	lm	ll	lm	ll	lm	ll	lm	lm	ll	lm	lm	lm	lm	lm	lm	lm	lm	ll	ll	lm	ll	ll	lm	ll	lm	ll	lm	lm	lm
LG13_HB_403	F_0183421_L13_PA	LG13	<lmxll>	{1-}	(ll,lm)	ll	lm	lm	lm	lm	lm	ll	ll	lm	lm	lm	lm	ll	lm	ll	lm	ll	lm	ll	lm	ll	lm	lm	ll	lm	lm	lm	lm	lm	lm	lm	lm	ll	ll	lm	ll	ll	lm	ll	lm	ll	lm	lm	lm
LG13_HB_403	F_0183439_L13_PA	LG13	<lmxll>	{1-}	(ll,lm)	ll	lm	lm	lm	lm	lm	ll	ll	lm	lm	lm	lm	ll	lm	ll	lm	ll	lm	ll	lm	ll	lm	lm	ll	lm	lm	lm	lm	lm	lm	lm	lm	ll	ll	lm	ll	ll	lm	ll	lm	ll	lm	lm	lm
LG13_HB_403	F_0183443_L13_PA	LG13	<lmxll>	{1-}	(ll,lm)	ll	lm	lm	lm	lm	lm	ll	ll	lm	lm	lm	lm	ll	lm	ll	lm	ll	lm	ll	lm	ll	lm	lm	ll	lm	lm	lm	lm	lm	lm	lm	lm	ll	ll	lm	ll	ll	lm	ll	lm	ll	lm	lm	lm
LG13_HB_404	F_0183945_L13_PA	LG13	<lmxll>	{1-}	(ll,lm)	ll	lm	lm	lm	lm	lm	ll	ll	lm	lm	lm	lm	ll	lm	ll	lm	ll	lm	ll	--	ll	lm	lm	ll	lm	lm	lm	--	lm	lm	lm	lm	ll	ll	lm	ll	ll	lm	ll	lm	ll	lm	lm	lm
LG13_HB_404	F_0183947_L13_PA	LG13	<lmxll>	{1-}	(ll,lm)	ll	lm	lm	lm	lm	lm	ll	ll	lm	lm	lm	lm	ll	lm	ll	lm	ll	lm	ll	lm	ll	lm	lm	ll	lm	lm	lm	lm	lm	lm	lm	lm	ll	ll	lm	ll	ll	lm	ll	lm	ll	lm	lm	lm
LG13_HB_404	F_0183948_L13_PA	LG13	<lmxll>	{1-}	(ll,lm)	ll	lm	lm	lm	lm	lm	ll	ll	lm	lm	lm	lm	ll	lm	ll	lm	ll	lm	ll	lm	ll	lm	lm	ll	lm	lm	lm	lm	lm	lm	lm	lm	ll	ll	lm	ll	ll	lm	ll	lm	ll	lm	lm	lm
LG13_HB_404	F_0183964_L13_PA	LG13	<lmxll>	{1-}	(ll,lm)	ll	lm	lm	lm	lm	lm	ll	ll	lm	lm	lm	lm	ll	lm	ll	lm	ll	lm	ll	lm	ll	lm	lm	ll	lm	lm	lm	lm	lm	lm	lm	lm	ll	ll	lm	ll	ll	lm	ll	lm	ll	lm	lm	lm
LG13_HB_404	F_0183966_L13_PA	LG13	<lmxll>	{1-}	(ll,lm)	ll	lm	lm	lm	lm	lm	ll	ll	lm	lm	lm	lm	ll	lm	ll	lm	ll	lm	ll	lm	ll	lm	lm	ll	lm	lm	lm	lm	lm	lm	lm	lm	ll	ll	lm	ll	ll	lm	ll	lm	ll	lm	lm	lm
LG13_HB_405	F_0184071_L13_PA	LG13	<lmxll>	{1-}	(ll,lm)	ll	lm	lm	lm	lm	lm	ll	ll	lm	lm	lm	lm	ll	lm	ll	lm	ll	lm	ll	lm	ll	lm	lm	ll	lm	lm	lm	lm	lm	lm	lm	lm	ll	ll	lm	ll	ll	lm	ll	lm	ll	lm	lm	lm
LG13_HB_405	F_0184073_L13_PA	LG13	<lmxll>	{1-}	(ll,lm)	ll	lm	lm	lm	lm	lm	ll	ll	lm	lm	lm	lm	ll	lm	ll	lm	ll	lm	ll	lm	ll	lm	lm	ll	lm	lm	lm	lm	lm	lm	lm	lm	ll	ll	lm	ll	ll	lm	ll	lm	ll	lm	lm	lm
LG13_HB_405	F_0184075_L13_PA	LG13	<lmxll>	{1-}	(ll,lm)	ll	lm	lm	lm	lm	lm	ll	ll	lm	lm	lm	lm	ll	lm	ll	lm	ll	lm	ll	lm	ll	lm	lm	ll	lm	lm	lm	lm	lm	lm	lm	lm	ll	ll	lm	ll	ll	lm	ll	lm	ll	lm	lm	lm
GD_00902_L13_PA	GD_00902_L13_PA	LG13	<lmxll>	{1-}	(ll,lm)	ll	lm	lm	lm	lm	lm	ll	ll	lm	lm	lm	lm	ll	lm	ll	lm	ll	lm	ll	lm	ll	lm	lm	ll	lm	lm	lm	lm	lm	lm	lm	lm	ll	ll	lm	ll	ll	lm	ll	lm	ll	lm	lm	lm
LG13_HB_407	F_0184834_L13_PA	LG13	<lmxll>	{1-}	(ll,lm)	ll	lm	lm	lm	lm	lm	ll	ll	lm	lm	lm	lm	ll	lm	ll	lm	ll	lm	ll	lm	ll	lm	lm	ll	lm	lm	lm	lm	lm	lm	lm	lm	ll	ll	lm	ll	ll	lm	ll	lm	ll	lm	lm	lm
LG13_HB_407	F_0184835_L13_PA	LG13	<lmxll>	{1-}	(ll,lm)	ll	lm	lm	lm	lm	lm	ll	ll	lm	lm	lm	lm	ll	lm	ll	lm	ll	lm	ll	lm	ll	lm	lm	ll	lm	lm	lm	lm	lm	lm	lm	lm	ll	ll	lm	ll	ll	lm	ll	lm	ll	lm	lm	lm
LG13_HB_407	F_0184845_L13_PA	LG13	<lmxll>	{1-}	(ll,lm)	ll	lm	lm	lm	lm	lm	ll	ll	lm	lm	lm	lm	ll	lm	ll	lm	ll	lm	ll	lm	ll	lm	lm	ll	lm	lm	lm	lm	lm	lm	lm	lm	ll	ll	lm	ll	ll	lm	ll	lm	ll	lm	lm	lm
LG13_HB_407	F_0184851_L13_PA	LG13	<lmxll>	{1-}	(ll,lm)	ll	lm	lm	lm	lm	lm	ll	ll	lm	lm	lm	lm	ll	lm	ll	lm	ll	lm	ll	lm	ll	lm	lm	ll	lm	lm	lm	lm	lm	lm	lm	lm	ll	ll	lm	ll	ll	lm	ll	lm	ll	lm	lm	lm
LG13_HB_407	GD_01334_L13_PA	LG13	<lmxll>	{1-}	(ll,lm)	ll	lm	lm	lm	lm	lm	ll	ll	lm	lm	lm	lm	ll	lm	ll	lm	ll	lm	ll	lm	ll	lm	lm	ll	lm	lm	lm	lm	lm	lm	lm	lm	ll	ll	lm	ll	ll	lm	ll	lm	ll	lm	lm	lm
LG13_HB_408.5	GD_00532_L13_PA	LG13	<lmxll>	{1-}	(ll,lm)	ll	lm	lm	lm	lm	lm	ll	ll	lm	lm	lm	lm	ll	lm	ll	lm	ll	lm	ll	lm	ll	lm	lm	ll	lm	lm	lm	lm	lm	lm	lm	lm	ll	ll	lm	ll	ll	lm	ll	lm	ll	lm	lm	lm
LG13_HB_408.8	GD_02063_L13_PA	LG13	<lmxll>	{1-}	(ll,lm)	ll	lm	lm	lm	lm	lm	ll	ll	lm	lm	lm	lm	ll	lm	ll	lm	ll	lm	ll	lm	ll	lm	lm	ll	lm	lm	lm	lm	lm	lm	lm	lm	ll	ll	lm	ll	ll	lm	ll	lm	ll	lm	lm	lm
LG13_HB_409	F_0186188_L13_PA	LG13	<lmxll>	{1-}	(ll,lm)	ll	lm	lm	lm	lm	lm	ll	ll	lm	lm	lm	lm	ll	lm	ll	lm	ll	lm	ll	lm	ll	lm	lm	ll	lm	lm	lm	lm	lm	lm	lm	lm	ll	ll	lm	ll	ll	lm	ll	lm	ll	lm	lm	lm
LG13_HB_409	F_0186189_L13_PA	LG13	<lmxll>	{1-}	(ll,lm)	ll	lm	lm	lm	lm	lm	ll	ll	lm	lm	lm	lm	ll	lm	ll	lm	ll	lm	ll	lm	ll	lm	lm	ll	lm	lm	lm	lm	lm	lm	lm	lm	ll	ll	lm	ll	ll	lm	ll	lm	ll	lm	lm	lm
LG13_HB_409	F_0186190_L13_PA	LG13	<lmxll>	{1-}	(ll,lm)	ll	lm	lm	--	lm	lm	ll	ll	lm	lm	lm	lm	ll	lm	ll	lm	ll	lm	ll	lm	ll	--	lm	ll	lm	lm	lm	lm	lm	lm	lm	lm	ll	ll	lm	ll	ll	lm	ll	lm	ll	lm	lm	lm
LG13_HB_409	F_0186191_L13_PA	LG13	<lmxll>	{1-}	(ll,lm)	ll	lm	lm	lm	lm	lm	ll	ll	lm	lm	lm	lm	ll	lm	ll	lm	ll	lm	ll	lm	ll	lm	lm	ll	lm	lm	lm	lm	lm	lm	lm	lm	ll	ll	lm	ll	ll	lm	ll	lm	ll	lm	lm	lm
LG13_HB_409	F_0186209_L13_PA	LG13	<lmxll>	{1-}	(ll,lm)	ll	lm	lm	lm	lm	lm	ll	ll	lm	lm	lm	lm	ll	lm	ll	lm	ll	lm	ll	lm	ll	lm	lm	ll	lm	lm	lm	lm	lm	lm	lm	lm	ll	ll	lm	ll	ll	lm	ll	lm	ll	lm	lm	lm
LG13_HB_409	F_0186215_L13_PA	LG13	<lmxll>	{1-}	(ll,lm)	ll	lm	lm	lm	lm	lm	ll	ll	lm	lm	lm	lm	ll	lm	ll	lm	ll	lm	ll	lm	ll	lm	lm	ll	lm	lm	lm	lm	lm	lm	lm	lm	ll	ll	lm	ll	ll	lm	ll	lm	ll	lm	lm	lm
LG13_HB_410	F_0186817_L13_PA	LG13	<lmxll>	{1-}	(ll,lm)	ll	lm	lm	lm	lm	lm	ll	ll	lm	lm	lm	lm	ll	lm	ll	lm	ll	lm	ll	lm	ll	lm	lm	ll	lm	lm	lm	lm	lm	lm	lm	lm	ll	ll	lm	ll	ll	lm	ll	lm	ll	lm	lm	lm
LG13_HB_413	F_0187717_L13_PA	LG13	<lmxll>	{1-}	(ll,lm)	ll	lm	lm	lm	lm	ll	ll	ll	lm	lm	lm	lm	ll	lm	ll	lm	ll	lm	ll	lm	ll	lm	lm	ll	lm	lm	lm	lm	lm	lm	lm	lm	ll	ll	lm	ll	ll	lm	ll	lm	ll	lm	lm	lm
LG13_HB_413	F_0187718_L13_PA	LG13	<lmxll>	{1-}	(ll,lm)	ll	lm	lm	lm	lm	ll	ll	ll	lm	lm	lm	lm	ll	lm	ll	lm	ll	lm	ll	lm	ll	lm	lm	ll	lm	lm	lm	lm	lm	lm	lm	lm	ll	ll	lm	ll	ll	lm	ll	lm	ll	lm	lm	lm
LG13_HB_413	F_0187723_L13_PA	LG13	<lmxll>	{1-}	(ll,lm)	ll	lm	lm	lm	lm	ll	ll	ll	lm	lm	lm	lm	ll	lm	ll	lm	ll	lm	ll	lm	ll	lm	lm	ll	lm	lm	lm	lm	lm	lm	lm	lm	ll	ll	lm	ll	ll	lm	ll	lm	ll	lm	lm	lm
LG13_HB_413	F_0187733_L13_PA	LG13	<lmxll>	{1-}	(ll,lm)	ll	lm	lm	lm	lm	ll	ll	ll	lm	lm	lm	lm	ll	lm	ll	lm	ll	lm	ll	lm	ll	lm	lm	ll	lm	lm	lm	lm	lm	lm	lm	lm	ll	ll	lm	ll	ll	lm	ll	lm	ll	lm	lm	lm
LG13_HB_414	F_0188000_L13_PA	LG13	<lmxll>	{1-}	(ll,lm)	ll	lm	lm	lm	lm	ll	ll	ll	lm	lm	lm	lm	ll	lm	ll	lm	ll	lm	ll	lm	ll	lm	lm	ll	lm	lm	lm	lm	lm	lm	lm	lm	ll	ll	lm	ll	ll	lm	ll	lm	ll	lm	lm	lm
LG13_HB_414	F_0188003_L13_PA	LG13	<lmxll>	{1-}	(ll,lm)	ll	lm	lm	lm	lm	ll	ll	ll	lm	lm	lm	lm	ll	lm	ll	lm	ll	lm	ll	lm	ll	lm	lm	ll	lm	lm	lm	lm	lm	lm	lm	lm	ll	ll	lm	ll	ll	lm	ll	lm	ll	lm	lm	lm
LG13_HB_414	F_0188005_L13_PA	LG13	<lmxll>	{1-}	(ll,lm)	ll	lm	lm	lm	lm	ll	ll	ll	lm	lm	lm	lm	ll	lm	ll	lm	ll	lm	ll	lm	ll	lm	lm	ll	lm	lm	lm	lm	lm	lm	lm	lm	ll	ll	lm	ll	ll	lm	ll	lm	ll	lm	lm	lm
LG13_HB_414	F_0188007_L13_PA	LG13	<lmxll>	{1-}	(ll,lm)	ll	lm	lm	lm	lm	ll	ll	ll	lm	lm	lm	lm	ll	lm	ll	lm	ll	lm	ll	lm	ll	lm	lm	ll	lm	lm	lm	lm	lm	lm	lm	lm	ll	ll	lm	ll	ll	lm	ll	lm	ll	lm	lm	lm
LG13_HB_414	F_0188008_L13_PA	LG13	<lmxll>	{1-}	(ll,lm)	ll	lm	lm	lm	lm	ll	ll	ll	lm	lm	lm	lm	ll	lm	ll	lm	ll	lm	ll	lm	ll	lm	lm	ll	lm	lm	lm	lm	lm	lm	lm	lm	ll	ll	lm	ll	ll	lm	ll	lm	ll	lm	lm	lm
LG13_HB_414.5	R_23186788_L13_PA	LG13	<lmxll>	{1-}	(ll,lm)	ll	lm	lm	lm	lm	ll	ll	ll	lm	lm	lm	lm	ll	lm	ll	lm	ll	lm	ll	ll	ll	lm	lm	ll	lm	lm	lm	lm	lm	lm	lm	lm	ll	ll	lm	ll	ll	lm	ll	lm	ll	lm	lm	lm
LG13_HB_416	F_0188837_L13_PA	LG13	<nnxnp>	{-0}	(nn,np)	np	nn	np	np	nn	nn	np	nn	nn	nn	nn	nn	np	np	nn	nn	nn	nn	np	np	nn	nn	np	nn	nn	np	nn	nn	nn	np	np	nn	nn	np	nn	nn	nn	np	np	np	np	np	np	np
LG13_HB_416	F_0188856_L13_PA	LG13	<nnxnp>	{-0}	(nn,np)	np	nn	np	np	nn	nn	np	nn	nn	nn	nn	nn	np	np	nn	nn	nn	nn	np	np	nn	nn	np	nn	nn	np	nn	nn	nn	np	np	nn	nn	np	nn	nn	nn	np	np	np	np	np	np	np
LG13_HB_418	F_0189848_L13_PA	LG13	<lmxll>	{1-}	(ll,lm)	ll	lm	lm	lm	lm	ll	ll	ll	lm	lm	lm	lm	ll	lm	ll	lm	ll	lm	ll	ll	ll	lm	lm	ll	lm	lm	lm	lm	lm	lm	lm	lm	ll	ll	lm	ll	ll	lm	ll	lm	ll	lm	lm	lm
LG13_HB_418	F_0189854_L13_PA	LG13	<lmxll>	{1-}	(ll,lm)	ll	lm	lm	lm	lm	ll	ll	ll	lm	lm	lm	lm	ll	lm	ll	lm	ll	lm	ll	ll	ll	lm	lm	ll	lm	lm	lm	lm	lm	lm	lm	lm	ll	ll	lm	ll	ll	lm	ll	lm	ll	lm	lm	lm
LG13_HB_418	F_0189856_L13_PA	LG13	<lmxll>	{1-}	(ll,lm)	ll	lm	lm	lm	lm	ll	ll	ll	lm	lm	lm	lm	ll	lm	ll	lm	ll	lm	ll	ll	ll	lm	lm	ll	lm	lm	lm	lm	lm	lm	lm	lm	ll	ll	lm	ll	ll	lm	ll	lm	ll	lm	lm	lm
LG13_HB_421	F_0190892_L13_PA	LG13	<lmxll>	{1-}	(ll,lm)	ll	lm	lm	lm	lm	ll	ll	lm	lm	lm	lm	lm	ll	lm	ll	lm	ll	lm	ll	ll	ll	lm	lm	ll	lm	lm	lm	lm	lm	lm	lm	lm	ll	ll	lm	ll	ll	lm	ll	lm	ll	lm	lm	lm
LG13_HB_421	F_0190893_L13_PA	LG13	<lmxll>	{1-}	(ll,lm)	ll	lm	lm	lm	lm	ll	ll	lm	lm	lm	lm	lm	ll	lm	ll	lm	ll	lm	ll	ll	ll	lm	lm	ll	lm	lm	lm	lm	lm	lm	lm	lm	ll	ll	lm	ll	ll	lm	ll	lm	ll	lm	lm	lm
LG13_HB_421	F_0190901_L13_PA	LG13	<lmxll>	{1-}	(ll,lm)	ll	lm	lm	lm	lm	ll	ll	lm	lm	lm	lm	lm	ll	lm	ll	lm	ll	lm	ll	ll	ll	lm	lm	ll	lm	lm	lm	lm	lm	lm	lm	lm	ll	ll	lm	ll	ll	lm	ll	lm	ll	lm	lm	lm
LG13_HB_421	R_23962473_L13_PA	LG13	<lmxll>	{1-}	(ll,lm)	ll	lm	lm	lm	lm	ll	ll	lm	lm	lm	lm	lm	ll	lm	ll	lm	ll	lm	ll	ll	ll	lm	lm	ll	lm	lm	lm	lm	lm	lm	lm	lm	ll	ll	lm	ll	ll	lm	ll	lm	ll	lm	lm	lm
GD_02333_L13_PA	GD_02333_L13_PA	LG13	<lmxll>	{1-}	(ll,lm)	ll	lm	lm	lm	lm	ll	ll	lm	lm	lm	lm	lm	ll	lm	ll	lm	ll	lm	ll	ll	ll	lm	lm	ll	lm	lm	lm	lm	lm	lm	lm	lm	ll	ll	lm	ll	ll	lm	ll	lm	ll	lm	lm	lm
LG13_HB_422	F_0191443_L13_PA	LG13	<hkxhk>	{01}	(hh,hk,kk)	hk	hk	hh	hh	hk	hk	hk	hk	hk	hk	hk	hk	kk	hh	kk	hk	kk	hk	hk	hk	kk	hk	hh	kk	hk	hh	hh	hh	hk	hh	hh	hk	hk	hk	hk	kk	kk	hh	hk	hh	kk	hh	hh	hh
LG13_HB_422	F_0191439_L13_PA	LG13	<lmxll>	{1-}	(ll,lm)	ll	lm	lm	lm	lm	ll	ll	lm	lm	lm	lm	lm	ll	lm	ll	lm	ll	lm	ll	ll	ll	lm	lm	ll	lm	lm	lm	lm	lm	lm	lm	lm	ll	ll	lm	ll	ll	lm	ll	lm	ll	lm	lm	lm
LG13_HB_422	GD_00164_L13_PA	LG13	<lmxll>	{1-}	(ll,lm)	ll	lm	lm	lm	lm	ll	ll	lm	lm	lm	lm	lm	ll	lm	ll	lm	ll	lm	ll	ll	ll	lm	lm	ll	lm	lm	lm	lm	lm	lm	lm	lm	ll	ll	lm	ll	ll	lm	ll	lm	ll	lm	lm	lm
LG13_HB_425	F_0193083_L13_PA	LG13	<hkxhk>	{10}	(hh,hk,kk)	hk	hk	kk	kk	hk	hk	hk	hk	hk	hk	hk	hk	hh	kk	hh	hk	hh	hk	hk	hk	hh	hk	kk	hh	hk	kk	kk	kk	hk	kk	kk	hk	hk	hk	hk	hh	hh	kk	hk	kk	hh	kk	kk	kk
LG13_HB_425	F_0193093_L13_PA	LG13	<hkxhk>	{10}	(hh,hk,kk)	hk	hk	kk	kk	hk	hk	hk	hk	hk	hk	hk	hk	hh	kk	hh	hk	hh	hk	hk	hk	hh	hk	kk	hh	hk	kk	kk	kk	hk	kk	kk	hk	hk	hk	hk	hh	hh	kk	hk	kk	hh	kk	kk	kk
LG13_HB_425	F_0193094_L13_PA	LG13	<hkxhk>	{10}	(hh,hk,kk)	hk	hk	kk	kk	hk	hk	hk	hk	hk	hk	hk	hk	hh	kk	hh	hk	hh	hk	hk	hk	hh	hk	kk	hh	hk	kk	kk	kk	hk	kk	kk	hk	hk	hk	hk	hh	hh	kk	hk	kk	hh	kk	kk	kk
LG13_HB_425	F_0193100_L13_PA	LG13	<hkxhk>	{01}	(hh,hk,kk)	hk	hk	hh	hh	hk	hk	hk	hk	hk	hk	hk	hk	kk	hh	kk	hk	kk	hk	hk	hk	kk	hk	hh	kk	hk	hh	hh	hh	hk	hh	hh	hk	hk	hk	hk	kk	kk	hh	hk	hh	kk	hh	hh	hh
LG13_HB_425	F_0193084_L13_PA	LG13	<lmxll>	{1-}	(ll,lm)	ll	lm	lm	lm	lm	ll	ll	lm	lm	lm	lm	lm	ll	lm	ll	lm	ll	lm	ll	ll	ll	lm	lm	ll	lm	lm	lm	lm	lm	lm	lm	lm	ll	ll	lm	ll	ll	lm	ll	lm	ll	lm	lm	lm
LG13_HB_430	F_0195478_L13_PA	LG13	<hkxhk>	{01}	(hh,hk,kk)	hk	hk	hh	hh	hk	hk	hk	hk	hk	hk	hk	hk	kk	hh	kk	hk	kk	hk	hk	hk	kk	hk	hh	kk	hk	hh	hh	hh	hk	hh	hh	hk	kk	hk	hk	kk	kk	hh	hk	hh	hk	hh	hh	hh
LG13_HB_430	F_0195485_L13_PA	LG13	<hkxhk>	{01}	(hh,hk,kk)	hk	hk	hh	hh	hk	hk	hk	hk	hk	hk	hk	hk	kk	hh	kk	hk	kk	hk	hk	hk	kk	hk	hh	kk	hk	hh	hh	hh	hk	hh	hh	hk	kk	hk	hk	kk	kk	hh	hk	hh	hk	hh	hh	hh
LG13_HB_430	F_0195506_L13_PA	LG13	<hkxhk>	{10}	(hh,hk,kk)	hk	hk	kk	kk	hk	hk	hk	hk	hk	hk	hk	hk	hh	kk	hh	hk	hh	hk	hk	hk	hh	hk	kk	hh	hk	kk	kk	kk	hk	kk	kk	hk	hh	hk	hk	hh	hh	kk	hk	kk	hk	kk	kk	kk
LG13_HB_430	F_0195480_L13_PA	LG13	<lmxll>	{1-}	(ll,lm)	ll	lm	lm	lm	lm	ll	ll	lm	lm	lm	lm	lm	ll	lm	ll	lm	ll	lm	ll	ll	ll	lm	lm	ll	lm	lm	lm	lm	lm	lm	lm	lm	ll	ll	lm	ll	ll	lm	ll	lm	lm	lm	lm	lm
LG13_HB_430	F_0195519_L13_PA	LG13	<lmxll>	{1-}	(ll,lm)	ll	lm	lm	lm	lm	ll	ll	lm	lm	lm	lm	lm	ll	lm	ll	lm	ll	lm	ll	ll	ll	lm	lm	ll	lm	lm	lm	lm	lm	lm	lm	lm	ll	ll	lm	ll	ll	lm	ll	lm	lm	lm	lm	lm
LG13_HB_431	F_0195737_L13_PA	LG13	<hkxhk>	{10}	(hh,hk,kk)	hk	hk	kk	kk	hk	hk	hk	hk	hk	hk	hk	hk	hh	kk	hh	hk	hh	hk	hk	hk	hh	hk	kk	hh	hk	kk	kk	kk	hk	kk	kk	hk	hh	hk	hk	hh	hh	kk	hk	kk	hk	kk	kk	kk
LG13_HB_431	F_0195762_L13_PA	LG13	<hkxhk>	{10}	(hh,hk,kk)	hk	hk	kk	kk	hk	hk	hk	hk	hk	hk	hk	hk	hh	kk	hh	hk	hh	hk	hk	hk	hh	hk	kk	hh	hk	kk	kk	kk	hk	kk	kk	hk	hh	hk	hk	hh	hh	kk	hk	kk	hk	kk	kk	kk
LG13_HB_431	F_0195764_L13_PA	LG13	<hkxhk>	{10}	(hh,hk,kk)	hk	hk	kk	kk	hk	hk	hk	hk	hk	hk	hk	hk	hh	kk	hh	hk	hh	hk	hk	hk	hh	hk	kk	hh	hk	kk	kk	kk	hk	kk	kk	hk	hh	hk	hk	hh	hh	kk	hk	kk	hk	kk	kk	kk
LG13_HB_431	F_0195744_L13_PA	LG13	<hkxhk>	{10}	(hh,hk,kk)	hk	hk	kk	kk	hk	hk	hk	hk	hk	hk	hk	hk	hh	kk	hh	hk	hh	hk	hk	hk	hh	hk	kk	hh	hk	kk	kk	kk	hk	kk	kk	hk	hh	hk	hk	hh	hh	kk	hk	kk	hk	kk	kk	kk
LG13_HB_432	F_0196568_L13_PA	LG13	<hkxhk>	{10}	(hh,hk,kk)	hk	hk	kk	kk	hk	hk	hk	hk	hk	hk	hk	hk	hh	kk	hh	hk	hh	hk	hk	hk	hh	hk	kk	hh	hk	kk	kk	kk	hk	kk	kk	hk	hh	hk	hk	hh	hh	kk	hk	kk	hk	kk	kk	kk
LG13_HB_432	F_0196570_L13_PA	LG13	<hkxhk>	{10}	(hh,hk,kk)	hk	hk	kk	kk	hk	hk	hk	hk	hk	hk	hk	hk	hh	kk	hh	hk	hh	hk	hk	hk	hh	hk	kk	hh	hk	kk	kk	kk	hk	kk	kk	hk	hh	hk	hk	hh	hh	kk	hk	kk	hk	kk	kk	kk
LG13_HB_432	F_0196601_L13_PA	LG13	<hkxhk>	{10}	(hh,hk,kk)	hk	hk	kk	kk	hk	hk	hk	hk	hk	hk	hk	hk	hh	kk	hh	hk	hh	hk	hk	hk	hh	hk	kk	hh	hk	kk	kk	kk	hk	kk	kk	hk	hh	hk	hk	hh	hh	kk	hk	kk	hk	kk	kk	kk
LG13_HB_433	F_0197195_L13_PA	LG13	<hkxhk>	{01}	(hh,hk,kk)	hk	hk	hh	hh	hk	hk	hk	hk	hk	hk	hk	hk	kk	hh	kk	hk	kk	hk	hk	hk	kk	hk	hh	kk	hk	hh	hh	hh	hk	hh	hh	hk	kk	hk	hk	kk	kk	hh	hk	hh	hk	hh	hh	hh
LG13_HB_433	F_0197217_L13_PA	LG13	<hkxhk>	{01}	(hh,hk,kk)	hk	hk	hh	hh	hk	hk	hk	hk	hk	hk	hk	hk	kk	hh	kk	hk	kk	hk	hk	hk	kk	hk	hh	kk	hk	hh	hh	hh	hk	hh	hh	hk	kk	hk	hk	kk	kk	hh	hk	hh	hk	hh	hh	hh
LG13_HB_433	F_0197233_L13_PA	LG13	<lmxll>	{1-}	(ll,lm)	ll	lm	lm	lm	lm	ll	ll	lm	lm	lm	lm	lm	ll	lm	ll	lm	ll	lm	ll	ll	ll	lm	lm	ll	lm	lm	lm	lm	lm	lm	lm	lm	ll	ll	lm	ll	ll	lm	ll	lm	lm	lm	lm	lm
LG13_HB_437	F_0198554_L13_PA	LG13	<hkxhk>	{01}	(hh,hk,kk)	hk	hk	hh	hh	hk	hk	hk	hk	hk	hk	hk	hk	kk	hh	kk	hk	kk	hk	hk	hk	kk	hk	hh	kk	hk	hh	hh	hh	hk	hh	hh	hk	kk	hk	hk	kk	kk	hh	hk	hh	hk	hh	hh	hh
LG13_HB_437	F_0198556_L13_PA	LG13	<hkxhk>	{10}	(hh,hk,kk)	hk	hk	kk	kk	hk	hk	hk	hk	hk	hk	hk	hk	hh	kk	hh	hk	hh	hk	hk	hk	hh	hk	kk	hh	hk	kk	kk	kk	hk	kk	kk	hk	hh	hk	hk	hh	hh	kk	hk	kk	hk	kk	kk	kk
LG13_HB_437	F_0198574_L13_PA	LG13	<nnxnp>	{-0}	(nn,np)	np	nn	np	np	nn	np	np	nn	nn	nn	nn	nn	nn	np	nn	nn	nn	nn	np	np	nn	nn	np	nn	nn	np	np	np	nn	np	np	nn	nn	np	nn	nn	nn	np	np	np	nn	np	np	np
LG13_HB_437	F_0198553_L13_PA	LG13	<lmxll>	{1-}	(ll,lm)	ll	lm	lm	lm	lm	ll	ll	lm	lm	lm	lm	lm	ll	lm	ll	lm	ll	lm	ll	ll	ll	lm	lm	ll	lm	lm	lm	lm	lm	lm	lm	lm	ll	ll	lm	ll	ll	lm	ll	lm	lm	lm	lm	lm
LG13_HB_437	F_0198572_L13_PA	LG13	<lmxll>	{1-}	(ll,lm)	ll	lm	lm	lm	lm	ll	ll	lm	lm	lm	lm	lm	ll	lm	ll	lm	ll	lm	ll	ll	ll	lm	lm	ll	lm	lm	lm	lm	lm	lm	lm	lm	ll	ll	lm	ll	ll	lm	ll	lm	lm	lm	lm	lm
LG13_HB_438	F_0199082_L13_PA	LG13	<hkxhk>	{01}	(hh,hk,kk)	hk	hk	hh	hh	hk	hk	hk	hk	hk	hk	hk	hk	kk	hh	kk	hk	kk	hk	hk	hk	kk	hk	hh	kk	hk	hh	hh	hh	hk	hh	hh	hk	kk	hk	hk	kk	kk	hh	hk	hh	hk	hh	hh	hh
LG13_HB_439	F_0199146_L13_PA	LG13	<hkxhk>	{01}	(hh,hk,kk)	hk	hk	hh	hh	hk	hk	hk	hk	hk	hk	hk	hk	kk	hh	kk	hk	kk	hk	hk	hk	kk	hk	hh	kk	hk	hh	hk	hh	hk	hh	hh	hk	kk	hk	hk	kk	kk	hh	hk	hh	hk	hh	hh	hh
LG13_HB_439	F_0199161_L13_PA	LG13	<hkxhk>	{10}	(hh,hk,kk)	hk	hk	kk	kk	hk	hk	hk	hk	hk	hk	hk	hk	hh	kk	hh	hk	hh	hk	hk	hk	hh	hk	kk	hh	hk	kk	hk	kk	hk	kk	kk	hk	hh	hk	hk	hh	hh	kk	hk	kk	hk	kk	kk	kk
LG13_HB_439	F_0199147_L13_PA	LG13	<lmxll>	{1-}	(ll,lm)	ll	lm	lm	lm	lm	ll	ll	lm	lm	lm	lm	lm	ll	lm	ll	lm	ll	lm	ll	ll	ll	lm	lm	ll	lm	lm	lm	lm	lm	lm	lm	lm	ll	ll	lm	ll	ll	lm	ll	lm	lm	lm	lm	lm
LG13_HB_439	F_0199158_L13_PA	LG13	<nnxnp>	{-0}	(nn,np)	np	nn	np	np	nn	np	np	nn	nn	nn	nn	nn	nn	np	nn	nn	nn	nn	np	np	nn	nn	np	nn	nn	np	nn	np	nn	np	np	nn	nn	np	nn	nn	nn	np	np	np	nn	np	np	np
LG13_HB_440	F_0199612_L13_PA	LG13	<hkxhk>	{01}	(hh,hk,kk)	hk	hk	hh	hh	hk	hk	hk	hk	hk	hk	hk	hk	kk	hh	kk	hk	kk	hk	hk	hk	kk	hk	hh	kk	hk	hh	hh	hh	hk	hh	hh	hk	kk	hk	hk	kk	kk	hh	hk	hh	hk	hh	hh	hh
LG13_HB_440	F_0199598_L13_PA	LG13	<nnxnp>	{-0}	(nn,np)	np	nn	np	np	nn	np	np	nn	nn	nn	nn	nn	nn	np	nn	nn	nn	nn	np	np	nn	nn	np	nn	nn	np	np	np	nn	np	np	nn	nn	np	nn	nn	nn	np	np	np	nn	np	np	np
LG13_HB_440	F_0199599_L13_PA	LG13	<nnxnp>	{-0}	(nn,np)	np	nn	np	np	nn	np	np	nn	nn	nn	nn	nn	nn	np	nn	nn	nn	nn	np	np	nn	nn	np	nn	nn	np	np	np	nn	np	np	nn	nn	np	nn	nn	nn	np	np	np	nn	np	np	np
LG13_HB_440	F_0199604_L13_PA	LG13	<nnxnp>	{-0}	(nn,np)	np	nn	np	np	nn	np	np	nn	nn	nn	nn	nn	nn	np	nn	nn	nn	nn	np	np	nn	nn	np	nn	nn	np	np	np	nn	np	np	nn	nn	np	nn	nn	nn	np	np	np	nn	np	np	np
LG13_HB_440	F_0199601_L13_PA	LG13	<lmxll>	{1-}	(ll,lm)	ll	lm	lm	lm	lm	ll	ll	lm	lm	lm	lm	lm	ll	lm	ll	lm	ll	lm	ll	ll	ll	lm	lm	ll	lm	lm	lm	lm	lm	lm	lm	lm	ll	ll	lm	ll	ll	lm	ll	lm	lm	lm	lm	lm
LG13_HB_440	F_0199619_L13_PA	LG13	<lmxll>	{1-}	(ll,lm)	ll	lm	lm	LM	lm	ll	ll	lm	lm	lm	lm	lm	ll	lm	ll	lm	ll	lm	ll	ll	ll	lm	lm	ll	lm	LM	LM	LM	lm	LM	lm	lm	ll	ll	lm	ll	ll	lm	ll	lm	lm	lm	LM	lm
LG13_HB_441	F_0199852_L13_PA	LG13	<nnxnp>	{-0}	(nn,np)	np	nn	np	np	nn	np	np	nn	nn	nn	nn	nn	np	np	nn	nn	nn	nn	np	np	nn	nn	np	nn	nn	np	nn	np	nn	np	np	nn	nn	np	nn	nn	nn	np	np	np	nn	np	np	np
LG13_HB_441	R_31050547_L13_PA	LG13	<nnxnp>	{-0}	(nn,np)	np	nn	np	np	nn	np	np	nn	nn	nn	nn	nn	np	np	nn	nn	nn	nn	np	np	nn	nn	np	nn	nn	np	nn	np	nn	np	np	nn	nn	np	nn	nn	nn	np	np	np	nn	np	np	np
LG13_HB_441	R_31059344_L13_PA	LG13	<nnxnp>	{-0}	(nn,np)	np	nn	np	np	nn	np	np	nn	nn	nn	nn	nn	np	np	nn	nn	nn	nn	np	np	nn	nn	np	nn	nn	np	nn	np	nn	np	np	nn	nn	np	nn	nn	nn	np	np	np	nn	np	np	np
LG13_HB_441.5	R_31089065_L13_PA	LG13	<nnxnp>	{-0}	(nn,np)	np	nn	np	np	nn	np	np	nn	nn	nn	nn	nn	np	np	nn	nn	nn	nn	np	np	nn	nn	np	nn	nn	np	nn	np	nn	np	np	nn	nn	np	nn	nn	nn	np	np	np	nn	np	np	np
LG13_HB_451	F_0204990_L13_PA	LG13	<hkxhk>	{01}	(hh,hk,kk)	hk	hk	hh	hh	hk	hk	hk	hk	hk	hk	hk	hk	hk	hh	kk	hk	kk	hk	hk	hk	kk	hk	hh	kk	hk	hh	hk	hk	hk	hk	hh	hk	kk	hk	hk	hk	kk	hh	hk	hh	hk	hh	hh	hh
LG13_HB_451	F_0205018_L13_PA	LG13	<hkxhk>	{10}	(hh,hk,kk)	hk	hk	kk	kk	hk	hk	hk	hk	hk	hk	hk	hk	hk	kk	hh	hk	hh	hk	hk	hk	hh	hk	kk	hh	hk	kk	hk	hk	hk	hk	kk	hk	hh	hk	hk	hk	hh	kk	hk	kk	hk	kk	kk	kk
LG13_HB_451	F_0204991_L13_PA	LG13	<hkxhk>	{10}	(hh,hk,kk)	hk	hk	kk	kk	hk	hk	hk	hk	hk	hk	hk	hk	hk	kk	hh	hk	hh	hk	hk	hk	hh	hk	kk	hh	hk	kk	hk	hk	hk	hk	kk	hk	hh	hk	hk	hk	hh	kk	hk	kk	hk	kk	kk	kk
LG13_HB_452	F_0205545_L13_PA	LG13	<nnxnp>	{-0}	(nn,np)	np	nn	np	np	nn	np	np	nn	nn	nn	nn	nn	np	np	nn	nn	nn	nn	np	np	nn	nn	np	nn	nn	np	nn	nn	nn	np	np	nn	nn	np	nn	nn	nn	np	np	np	nn	np	np	np
LG13_HB_452	F_0205536_L13_PA	LG13	<hkxhk>	{10}	(hh,hk,kk)	hk	hk	kk	kk	hk	hk	hk	hk	hk	hk	hk	hk	hk	kk	hh	hk	hh	hk	hk	hk	hh	hk	kk	hh	hk	kk	hk	hk	hk	hk	kk	hk	hh	hk	hk	hk	hh	kk	hk	kk	hk	kk	kk	kk
LG13_HB_452	F_0205534_L13_PA	LG13	<hkxhk>	{01}	(hh,hk,kk)	hk	hk	hh	hh	hk	hk	hk	hk	hk	hk	hk	hk	hk	hh	kk	hk	kk	hk	hk	hk	kk	hk	hh	kk	hk	hh	hk	hk	hk	hk	hh	hk	kk	hk	hk	hk	kk	hh	hk	hh	hk	hh	hh	hh
LG13_HB_456	F_0208054_L13_PA	LG13	<hkxhk>	{01}	(hh,hk,kk)	hk	hk	hh	hk	hk	kk	hk	hk	hk	hk	hk	hk	hk	hh	kk	hk	kk	hk	hk	hk	kk	hk	hh	kk	hk	hh	hk	hk	hk	hk	hh	hk	kk	hk	hk	hk	kk	hh	hk	hk	hh	hh	hh	hh
LG13_HB_456	F_0208065_L13_PA	LG13	<hkxhk>	{01}	(hh,hk,kk)	hk	hk	hh	hk	hk	kk	hk	hk	hk	hk	hk	hk	hk	hh	kk	hk	kk	hk	hk	hk	kk	hk	hh	kk	hk	hh	hk	hk	hk	hk	hh	hk	kk	hk	hk	hk	kk	hh	hk	hk	hh	hh	hh	hh
LG13_HB_456	F_0208080_L13_PA	LG13	<hkxhk>	{01}	(hh,hk,kk)	hk	hk	hh	hk	hk	kk	hk	hk	hk	hk	hk	hk	hk	hh	kk	hk	kk	hk	hk	hk	kk	hk	hh	kk	hk	hh	hk	hk	hk	hk	hh	hk	kk	hk	hk	hk	kk	hh	hk	hk	hh	hh	hh	hh
LG13_HB_456	F_0208044_L13_PA	LG13	<lmxll>	{1-}	(ll,lm)	ll	lm	lm	ll	lm	ll	ll	lm	lm	lm	lm	lm	ll	lm	ll	lm	ll	lm	ll	ll	ll	lm	lm	ll	lm	lm	lm	lm	lm	ll	lm	lm	ll	ll	lm	lm	ll	lm	ll	ll	lm	lm	lm	lm
LG13_HB_457	F_0208507_L13_PA	LG13	<hkxhk>	{01}	(hh,hk,kk)	hk	hk	hh	hk	hk	kk	hk	hk	hk	hk	hk	hk	hk	hh	kk	hk	kk	hk	hk	hk	kk	hk	hh	kk	hk	hh	hk	hk	hk	hk	hh	hk	kk	hk	hk	hk	kk	hh	hk	hk	hh	hh	hh	hh
LG13_HB_457	F_0208520_L13_PA	LG13	<hkxhk>	{10}	(hh,hk,kk)	hk	hk	kk	hk	hk	hh	hk	hk	hk	hk	hk	hk	hk	kk	hh	hk	hh	hk	hk	hk	hh	hk	kk	hh	hk	kk	hk	hk	hk	hk	kk	hk	hh	hk	hk	hk	hh	kk	hk	hk	kk	kk	kk	kk
LG13_HB_457	F_0208528_L13_PA	LG13	<hkxhk>	{01}	(hh,hk,kk)	hk	hk	hh	hk	hk	kk	hk	hk	hk	hk	hk	hk	hk	hh	kk	hk	kk	hk	hk	hk	kk	hk	hh	kk	hk	hh	hk	hk	hk	hk	hh	hk	kk	hk	hk	hk	kk	hh	hk	hk	hh	hh	hh	hh
LG13_HB_457	F_0208508_L13_PA	LG13	<lmxll>	{1-}	(ll,lm)	ll	lm	lm	ll	lm	ll	ll	lm	lm	lm	lm	lm	ll	lm	ll	lm	ll	lm	ll	ll	ll	lm	lm	ll	lm	lm	lm	lm	lm	ll	lm	lm	ll	ll	lm	lm	ll	lm	ll	ll	lm	lm	lm	lm
LG13_HB_457	F_0208522_L13_PA	LG13	<nnxnp>	{-0}	(nn,np)	np	nn	np	np	nn	nn	np	nn	nn	nn	nn	nn	np	np	nn	nn	nn	nn	np	np	nn	nn	np	nn	nn	np	nn	nn	nn	np	np	nn	nn	np	nn	nn	nn	np	np	np	np	np	np	np
LG13_HB_458	F_0209689_L13_PA	LG13	<lmxll>	{1-}	(ll,lm)	ll	lm	lm	ll	lm	ll	ll	lm	lm	lm	lm	lm	ll	lm	ll	lm	ll	lm	lm	ll	ll	lm	lm	ll	lm	lm	lm	lm	lm	ll	lm	lm	ll	ll	lm	lm	ll	lm	ll	ll	lm	lm	lm	lm
LG13_HB_458	F_0209690_L13_PA	LG13	<lmxll>	{1-}	(ll,lm)	ll	lm	lm	ll	lm	ll	ll	lm	lm	lm	lm	lm	ll	lm	ll	lm	ll	lm	lm	ll	ll	lm	lm	ll	lm	lm	lm	lm	lm	ll	lm	lm	ll	ll	lm	lm	ll	lm	ll	ll	lm	lm	lm	lm
LG13_HB_458	F_0209711_L13_PA	LG13	<lmxll>	{1-}	(ll,lm)	ll	lm	lm	ll	lm	ll	ll	lm	lm	lm	lm	lm	ll	lm	ll	lm	ll	lm	lm	ll	ll	lm	lm	ll	lm	lm	lm	lm	lm	ll	lm	lm	ll	ll	lm	lm	ll	lm	ll	ll	lm	lm	lm	lm
LG13_HB_458	F_0209712_L13_PA	LG13	<nnxnp>	{-0}	(nn,np)	np	nn	np	np	nn	nn	np	nn	nn	nn	nn	nn	np	np	nn	nn	nn	nn	np	np	nn	nn	np	nn	nn	np	nn	nn	nn	np	np	nn	nn	np	nn	nn	nn	np	np	np	np	np	np	np
LG13_HB_460	F_0210831_L13_PA	LG13	<hkxhk>	{10}	(hh,hk,kk)	hk	hk	kk	hk	hk	hh	hk	hk	hk	hk	hk	hk	hk	kk	hh	hk	hh	hh	kk	hk	hh	hk	kk	hh	hk	kk	hk	hk	hk	hk	kk	hk	hh	hk	hh	hk	hh	kk	hk	hk	kk	kk	kk	kk
LG13_HB_461	F_0211719_L13_PA	LG13	<nnxnp>	{-0}	(nn,np)	np	nn	np	np	nn	nn	np	nn	nn	nn	nn	nn	np	np	nn	nn	nn	nn	np	np	nn	nn	np	nn	nn	np	nn	nn	nn	np	np	nn	nn	np	nn	nn	nn	np	np	np	np	np	np	np
LG13_HB_462	R_39662008_L13_PA	LG13	<lmxll>	{1-}	(ll,lm)	ll	lm	lm	ll	lm	ll	ll	lm	lm	lm	lm	lm	ll	lm	ll	lm	ll	ll	lm	ll	ll	lm	lm	ll	lm	lm	lm	lm	lm	ll	lm	lm	ll	ll	lm	lm	ll	lm	ll	ll	lm	lm	lm	lm
LG13_HB_504	F_0230053_L14_PA	LG13	<nnxnp>	{-0}	(nn,np)	np	nn	np	np	nn	nn	np	nn	nn	nn	nn	nn	np	np	nn	nn	nn	nn	np	np	nn	nn	np	nn	nn	np	nn	nn	nn	np	np	nn	nn	np	nn	nn	nn	np	np	np	np	np	np	np
LG13_HB_504	F_0230056_L14_PA	LG13	<nnxnp>	{-0}	(nn,np)	np	nn	np	np	nn	nn	np	nn	nn	nn	nn	nn	np	np	nn	nn	nn	nn	np	np	nn	nn	np	nn	nn	np	nn	nn	nn	np	np	nn	nn	np	nn	nn	nn	np	np	np	np	np	np	np
F_0271915_L15_PA	F_0271915_L15_PA	LG13	<nnxnp>	{-0}	(nn,np)	np	nn	np	np	nn	np	np	nn	nn	nn	nn	nn	nn	np	nn	nn	nn	nn	np	np	nn	nn	np	nn	nn	np	nn	np	nn	np	np	nn	nn	np	nn	nn	nn	np	np	np	nn	np	np	np
LG13_HB_781	F_0366863_L16_PA	LG13	<hkxhk>	{10}	(hh,hk,kk)	hk	hk	kk	kk	hk	hk	hk	hk	hk	hk	hk	hk	hh	kk	hh	hk	hh	hk	hk	hk	hh	hk	kk	hh	hk	kk	kk	kk	hk	kk	kk	hk	hh	hk	hk	hh	hh	kk	hk	kk	hk	kk	kk	kk
LG13_HB_781	F_0366865_L16_PA	LG13	<hkxhk>	{10}	(hh,hk,kk)	hk	hk	kk	kk	hk	hk	hk	hk	hk	hk	hk	hk	hh	kk	hh	hk	hh	hk	hk	hk	hh	hk	kk	hh	hk	kk	kk	kk	hk	kk	kk	hk	hh	hk	hk	hh	hh	kk	hk	kk	hk	kk	kk	kk
LG13_HB_781	F_0366890_L16_PA	LG13	<hkxhk>	{10}	(hh,hk,kk)	hk	hk	kk	kk	hk	hk	hk	hk	hk	hk	hk	hk	hh	kk	hh	hk	hh	hk	hk	hk	hh	hk	kk	hh	hk	kk	kk	kk	hk	kk	kk	hk	hh	hk	hk	hh	hh	kk	hk	kk	hk	kk	kk	kk
LG13_HB_781	F_0366862_L16_PA	LG13	<hkxhk>	{01}	(hh,hk,kk)	hk	hk	hh	hh	hk	hk	hk	hk	hk	hk	hk	hk	kk	hh	kk	hk	kk	hk	hk	hk	kk	hk	hh	kk	hk	hh	hh	hh	hk	hh	hh	hk	kk	hk	hk	kk	kk	hh	hk	hh	hk	hh	hh	hh
LG13_HB_781	F_0366875_L16_PA	LG13	<lmxll>	{1-}	(ll,lm)	ll	lm	lm	lm	lm	ll	ll	lm	lm	lm	lm	lm	ll	lm	ll	lm	ll	lm	ll	ll	ll	lm	lm	ll	lm	lm	lm	lm	lm	lm	lm	lm	ll	ll	lm	ll	ll	lm	ll	lm	lm	lm	lm	lm
LG13_HB_782	F_0367320_L16_PA	LG13	<nnxnp>	{-0}	(nn,np)	np	nn	np	np	nn	nn	np	nn	nn	nn	nn	nn	np	np	nn	nn	nn	nn	np	np	nn	nn	np	nn	nn	np	nn	nn	nn	np	np	nn	nn	np	nn	nn	nn	np	np	np	np	np	np	np
LG13_HB_782	F_0367331_L16_PA	LG13	<nnxnp>	{-0}	(nn,np)	np	nn	np	np	nn	nn	np	nn	nn	nn	nn	nn	np	np	nn	nn	nn	nn	np	np	nn	nn	np	nn	nn	np	nn	nn	nn	np	np	nn	nn	np	nn	nn	nn	np	np	np	np	np	np	np
LG13_HB_782	F_0367358_L16_PA	LG13	<nnxnp>	{-0}	(nn,np)	np	nn	np	np	--	--	np	nn	nn	nn	nn	nn	np	np	nn	nn	nn	nn	np	np	nn	nn	np	nn	nn	np	nn	nn	nn	np	np	--	--	np	nn	nn	nn	np	np	np	np	np	np	np
LG13_HB_783	F_0367654_L16_PA	LG13	<nnxnp>	{-0}	(nn,np)	np	nn	np	np	nn	nn	np	nn	nn	nn	nn	nn	np	np	nn	nn	nn	nn	np	np	nn	nn	np	nn	nn	np	nn	nn	nn	np	np	nn	nn	np	nn	nn	nn	np	np	np	np	np	np	np
LG13_HB_783	F_0367674_L16_PA	LG13	<nnxnp>	{-0}	(nn,np)	np	nn	np	np	nn	nn	np	nn	nn	nn	nn	nn	np	np	nn	nn	nn	nn	np	np	nn	nn	np	nn	nn	np	nn	nn	nn	np	np	nn	nn	np	nn	nn	nn	np	np	np	np	np	np	np
LG13_HB_835	F_0394104_L17_PA	LG13	<nnxnp>	{-0}	(nn,np)	np	nn	np	np	nn	nn	np	nn	nn	nn	nn	nn	np	np	nn	nn	nn	nn	np	np	nn	nn	np	nn	nn	np	nn	nn	nn	np	np	nn	nn	np	nn	nn	nn	np	np	np	np	np	np	np
LG14_HB_1029	F_0478224_L2_PA	LG14	<lmxll>	{0-}	(ll,lm)	ll	ll	lm	ll	ll	ll	ll	ll	ll	ll	lm	lm	lm	ll	ll	lm	lm	ll	lm	lm	lm	lm	ll	lm	lm	ll	ll	ll	lm	ll	lm	ll	ll	lm	lm	ll	lm	ll	ll	ll	ll	lm	ll	lm
LG14_HB_1029	F_0478225_L2_PA	LG14	<lmxll>	{0-}	(ll,lm)	ll	ll	lm	ll	ll	ll	ll	ll	ll	ll	lm	lm	lm	ll	ll	lm	lm	ll	lm	lm	lm	lm	ll	lm	lm	ll	ll	ll	lm	ll	lm	ll	ll	lm	lm	ll	lm	ll	ll	ll	ll	lm	ll	lm
[truncated: 4,689 more rows]
[truncated: 1 more columns]
