# Supplementary material for: A high-density, multi-parental SNP genetic map on apple validates a new mapping approach for outcrossing species
Source: Hortic Res. 2016 Nov 23;3:16057–. doi: 10.1038/hortres.2016.57 (PMC5120355; doi:10.1038/hortres.2016.57)
Supplement: Supplementary Dataset S19 [file hortres201657-s29.csv]

HB	JM_Locus_Name	LG	SegrT	Phase	Classif.	JoPr_001	JoPr_005	JoPr_006	JoPr_007	JoPr_010	JoPr_012	JoPr_014	JoPr_015	JoPr_016	JoPr_018	JoPr_019	JoPr_020	JoPr_021	JoPr_022	JoPr_023	JoPr_024	JoPr_025	JoPr_027	JoPr_028	JoPr_029	JoPr_030	JoPr_032	JoPr_034	JoPr_035	JoPr_036	JoPr_038	JoPr_040	JoPr_041	JoPr_042	JoPr_047	JoPr_048	JoPr_050	JoPr_052	JoPr_054	JoPr_055	JoPr_056	JoPr_058	JoPr_059	JoPr_063	JoPr_064	JoPr_065	JoPr_066	JoPr_067	JoPr_068
LG1_HB_1002	F_0464008_L2_PA	LG1	<nnxnp>	{-0}	(nn,np)	nn	nn	np	nn	nn	np	nn	np	np	np	np	np	nn	np	nn	np	np	nn	nn	nn	np	np	nn	nn	nn	np	np	np	np	nn	np	np	np	nn	nn	nn	np	np	nn	np	nn	nn	nn	np
LG1_HB_1002	F_0464041_L2_PA	LG1	<nnxnp>	{-1}	(nn,np)	np	np	nn	np	np	nn	np	nn	nn	nn	nn	nn	np	nn	np	nn	nn	np	np	np	nn	nn	np	np	np	nn	nn	nn	nn	np	nn	nn	nn	np	np	np	nn	nn	np	nn	np	np	np	nn
LG1_HB_1073	F_0497566_L2_PA	LG1	<nnxnp>	{-0}	(nn,np)	nn	nn	np	nn	nn	np	nn	np	np	np	np	np	np	np	np	nn	np	nn	np	nn	np	np	nn	nn	nn	np	np	np	np	nn	np	np	np	np	nn	nn	np	np	np	np	nn	nn	nn	nn
LG1_HB_1133	F_0530052_L3_PA	LG1	<nnxnp>	{-1}	(nn,np)	np	np	nn	np	np	nn	np	nn	nn	np	nn	nn	np	nn	np	nn	nn	np	np	np	nn	nn	np	np	np	nn	nn	nn	nn	np	nn	nn	nn	np	np	np	nn	nn	np	nn	np	np	np	nn
LG1_HB_1133	F_0530057_L3_PA	LG1	<hkxhk>	{10}	(hh,hk,kk)	hk	hk	kk	hh	hk	kk	hk	hk	kk	hk	hk	hk	hh	kk	hk	kk	kk	hh	hk	hk	hk	kk	hh	hk	hk	hk	kk	hk	kk	hk	hk	hk	hk	hh	hk	hk	hk	hk	hk	hk	hk	hh	hk	hk
LG1_HB_1133	F_0530061_L3_PA	LG1	<hkxhk>	{10}	(hh,hk,kk)	hk	hk	kk	hh	hk	kk	hk	hk	kk	hk	hk	hk	hh	kk	hk	kk	kk	hh	hk	hk	hk	kk	hh	hk	hk	hk	kk	hk	kk	hk	hk	hk	hk	hh	hk	hk	hk	hk	hk	hk	hk	hh	hk	hk
LG1_HB_1133	F_0530079_L3_PA	LG1	<nnxnp>	{-1}	(nn,np)	np	np	nn	np	np	nn	np	nn	nn	np	nn	nn	np	nn	np	nn	nn	np	np	np	nn	nn	np	np	np	nn	nn	nn	nn	np	nn	nn	nn	np	np	np	nn	nn	np	nn	np	np	np	nn
LG1_HB_1149	F_0535505_L3_PA	LG1	<hkxhk>	{10}	(hh,hk,kk)	hk	hk	kk	hh	hk	kk	hk	hk	kk	kk	hk	hk	hh	hk	kk	kk	kk	hh	kk	hk	kk	kk	hh	hk	hk	hk	kk	hk	kk	hk	hk	kk	hk	hh	hk	hk	hk	hk	hk	hk	hk	hh	hk	hh
LG1_HB_1149	F_0535512_L3_PA	LG1	<nnxnp>	{-0}	(nn,np)	nn	nn	np	nn	nn	np	nn	np	np	np	np	np	nn	np	np	np	np	nn	np	nn	np	np	nn	nn	nn	np	np	np	np	nn	np	np	np	nn	nn	nn	np	np	nn	np	nn	nn	nn	nn
$GD_01919z_LG1	$GD_01919z_LG1_PA	LG1	<nnxnp>	{-0}	(nn,np)	nn	nn	np	nn	nn	np	nn	np	np	np	np	np	nn	np	np	np	np	nn	np	nn	np	np	nn	nn	nn	np	np	np	np	nn	np	np	np	nn	nn	nn	np	np	nn	np	nn	nn	nn	nn
F_0579412_L4_PA	F_0579412_L4_PA	LG1	<nnxnp>	{-0}	(nn,np)	nn	nn	nn	np	nn	np	nn	np	np	np	np	nn	np	nn	np	nn	nn	nn	np	nn	np	np	nn	nn	nn	nn	nn	np	np	nn	nn	nn	np	np	np	nn	np	np	np	np	np	np	nn	nn
LG1_HB_1430	F_0673798_L6_PA	LG1	<hkxhk>	{01}	(h-,kk)	h-	h-	h-	kk	h-	h-	h-	h-	h-	h-	h-	h-	kk	h-	h-	h-	h-	KK	h-	h-	h-	h-	KK	h-	h-	h-	h-	h-	h-	h-	h-	h-	h-	kk	h-	h-	h-	h-	h-	h-	h-	kk	h-	h-
LG1_HB_1430	F_0673800_L6_PA	LG1	<nnxnp>	{-0}	(nn,np)	nn	nn	np	nn	nn	np	nn	np	np	np	np	np	nn	np	nn	np	np	nn	nn	nn	np	np	nn	nn	nn	np	np	np	np	nn	np	np	np	nn	nn	nn	np	np	nn	np	nn	nn	nn	np
LG1_HB_1430	F_0673802_L6_PA	LG1	<nnxnp>	{-0}	(nn,np)	nn	nn	np	nn	nn	np	nn	np	np	np	np	np	nn	np	nn	np	np	nn	nn	nn	np	np	nn	nn	nn	np	np	np	np	nn	np	np	np	nn	nn	nn	np	np	nn	np	nn	nn	nn	np
LG1_HB_1511	F_0709594_L7_PA	LG1	<nnxnp>	{-1}	(nn,np)	np	np	nn	np	np	nn	np	nn	nn	nn	nn	nn	np	nn	np	nn	nn	np	np	np	nn	nn	np	np	np	nn	nn	nn	nn	np	nn	nn	nn	np	np	np	nn	nn	np	nn	np	np	np	nn
LG1_HB_1511	F_0709599_L7_PA	LG1	<nnxnp>	{-0}	(nn,np)	nn	nn	np	nn	nn	np	nn	np	np	np	np	np	nn	np	nn	np	np	nn	nn	nn	np	np	nn	nn	nn	np	np	np	np	nn	np	np	np	nn	nn	nn	np	np	nn	np	nn	nn	nn	np
LG1_HB_1627	F_0763984_L8_PA	LG1	<nnxnp>	{-1}	(nn,np)	np	np	nn	np	np	nn	np	nn	nn	np	nn	nn	np	nn	np	nn	nn	np	np	np	nn	nn	np	np	np	nn	nn	nn	nn	np	nn	nn	nn	np	np	np	nn	nn	np	nn	np	np	np	nn
LG1_HB_1627	F_0764005_L8_PA	LG1	<nnxnp>	{-1}	(nn,np)	np	np	nn	np	np	nn	np	nn	nn	np	nn	nn	np	nn	np	nn	nn	np	np	np	nn	nn	np	np	np	nn	nn	nn	nn	np	nn	nn	nn	np	np	np	nn	nn	np	nn	np	np	np	nn
LG1_HB_1627	F_0764006_L8_PA	LG1	<nnxnp>	{-1}	(nn,np)	np	np	nn	np	np	nn	np	nn	nn	np	nn	nn	np	nn	np	nn	nn	np	np	np	nn	nn	np	np	np	nn	nn	nn	nn	np	nn	nn	nn	np	np	np	nn	nn	np	nn	np	np	np	nn
LG1_HB_1627	F_0764007_L8_PA	LG1	<nnxnp>	{-1}	(nn,np)	np	np	nn	np	np	nn	np	nn	nn	np	nn	nn	np	nn	np	nn	nn	np	np	np	nn	nn	np	np	np	nn	nn	nn	nn	np	nn	nn	nn	np	np	np	nn	nn	np	nn	np	np	np	nn
LG1_HB_1627	F_0764008_L8_PA	LG1	<nnxnp>	{-1}	(nn,np)	np	np	nn	np	np	nn	np	nn	nn	np	nn	nn	np	nn	np	nn	nn	np	np	np	nn	nn	np	np	np	nn	nn	nn	nn	np	nn	nn	nn	np	np	np	nn	nn	np	nn	np	np	np	nn
LG1_HB_1627	F_0764016_L8_PA	LG1	<nnxnp>	{-1}	(nn,np)	np	np	nn	np	np	nn	np	nn	nn	np	nn	nn	np	nn	np	nn	nn	np	np	np	nn	nn	np	np	np	nn	nn	nn	nn	np	nn	nn	nn	np	np	np	nn	nn	np	nn	np	np	np	nn
LG1_HB_1628	F_0764324_L8_PA	LG1	<hkxhk>	{10}	(hh,hk,kk)	hk	hk	kk	hh	hk	kk	hk	hk	kk	hk	hk	hk	hh	kk	hk	kk	kk	hh	hk	hk	hk	kk	hh	hk	hk	hk	kk	hk	kk	hk	hk	hk	hk	hh	hk	hk	hk	hk	hk	hk	hk	hh	hk	hk
LG1_HB_1628	F_0764346_L8_PA	LG1	<hkxhk>	{10}	(hh,hk,kk)	hk	hk	kk	hh	hk	kk	hk	hk	kk	hk	hk	hk	hh	kk	hk	kk	kk	hh	hk	hk	hk	kk	hh	hk	hk	hk	kk	hk	kk	hk	hk	hk	hk	hh	hk	hk	hk	hk	hk	hk	hk	hh	hk	hk
LG1_HB_179	F_0079708_L11_PA	LG1	<lmxll>	{0-}	(ll,lm)	ll	ll	ll	lm	ll	ll	ll	lm	ll	ll	lm	lm	lm	ll	ll	ll	ll	lm	ll	ll	lm	ll	lm	ll	ll	lm	ll	lm	ll	ll	lm	lm	lm	lm	ll	ll	lm	lm	ll	lm	ll	lm	ll	lm
LG1_HB_179	F_0079679_L11_PA	LG1	<hkxhk>	{00}	(hh,hk,kk)	hh	hh	hk	hk	hh	hk	hh	kk	hk	hk	kk	kk	hk	hk	hh	hk	hk	hk	hh	hh	kk	hk	hk	hh	hh	kk	hk	kk	hk	hh	kk	kk	kk	hk	hh	hh	kk	kk	hh	kk	hh	hk	hh	kk
LG1_HB_179	F_0079713_L11_PA	LG1	<hkxhk>	{00}	(hh,hk,kk)	hh	hh	hk	hk	hh	hk	hh	kk	hk	hk	kk	kk	hk	hk	hh	hk	hk	hk	hh	hh	kk	hk	hk	hh	hh	kk	hk	kk	hk	hh	kk	kk	kk	hk	hh	hh	kk	kk	hh	kk	hh	hk	hh	kk
LG1_HB_179	F_0079717_L11_PA	LG1	<hkxhk>	{00}	(hh,hk,kk)	hh	hh	hk	hk	hh	hk	hh	kk	hk	hk	kk	kk	hk	hk	hh	hk	hk	hk	hh	hh	kk	hk	hk	hh	hh	kk	hk	kk	hk	hh	kk	kk	kk	hk	hh	hh	kk	kk	hh	kk	hh	hk	hh	kk
LG1_HB_179	F_0079718_L11_PA	LG1	<nnxnp>	{-0}	(nn,np)	nn	nn	np	nn	nn	np	nn	np	np	np	np	np	nn	np	nn	np	np	nn	nn	nn	np	np	nn	nn	nn	np	np	np	np	nn	np	np	np	nn	nn	nn	np	np	nn	np	nn	nn	nn	np
LG1_HB_179	F_0079751_L11_PA	LG1	<nnxnp>	{-0}	(nn,np)	nn	nn	np	nn	nn	np	nn	np	np	np	np	np	nn	np	nn	np	np	nn	nn	nn	np	np	nn	nn	nn	np	np	np	np	nn	np	np	np	nn	nn	nn	np	np	nn	np	nn	nn	nn	np
LG1_HB_2029_s23h1	F_0937882_L17_23_1	LG1	<hkxhk>	{10}	(h-,kk)	h-	h-	kk	h-	h-	kk	h-	h-	kk	kk	h-	h-	h-	h-	kk	kk	kk	h-	kk	h-	kk	kk	h-	h-	h-	h-	kk	h-	kk	h-	h-	kk	h-	h-	h-	h-	h-	h-	h-	h-	h-	h-	h-	h-
LG1_HB_2029_s23h1	F_0937887_L17_23_1	LG1	<hkxhk>	{10}	(hh,hk,kk)	hk	hk	kk	hh	hk	kk	hk	hk	kk	kk	hk	hk	hh	hk	kk	kk	kk	hh	kk	hk	kk	kk	hh	hk	hk	hk	kk	hk	kk	hk	hk	kk	hk	hh	hk	hk	hk	hk	hk	hk	hk	hh	hk	hh
LG1_HB_2029_s23h1	F_0937902_L17_23_1	LG1	<hkxhk>	{10}	(hh,hk,kk)	hk	hk	kk	hh	hk	kk	hk	hk	kk	kk	hk	hk	hh	hk	kk	kk	kk	hh	kk	hk	kk	kk	hh	hk	hk	hk	kk	hk	kk	hk	hk	kk	hk	hh	hk	hk	hk	hk	hk	hk	hk	hh	hk	hh
LG1_HB_2029_s23h1	F_0937905_L17_23_1	LG1	<nnxnp>	{-1}	(nn,np)	np	np	nn	np	np	nn	np	nn	nn	nn	nn	nn	np	nn	nn	nn	nn	np	nn	np	nn	nn	np	np	np	nn	nn	nn	nn	np	nn	nn	nn	np	np	np	nn	nn	np	nn	np	np	np	np
LG1_HB_2029_s23h1	F_0937906_L17_23_1	LG1	<lmxll>	{0-}	(ll,lm)	ll	ll	ll	lm	ll	ll	ll	lm	ll	ll	lm	lm	lm	lm	ll	ll	ll	lm	ll	ll	ll	ll	lm	ll	ll	lm	ll	lm	ll	ll	lm	ll	lm	lm	ll	ll	lm	lm	ll	lm	ll	lm	ll	lm
R_13068176_L1_PA	R_13068176_L1_PA	LG1	<hkxhk>	{11}	(hh,hk,kk)	kk	kk	hk	hk	kk	hk	kk	hh	hk	hk	hh	hh	hk	hh	hk	hk	hk	hk	hk	kk	hk	hk	hk	kk	kk	hh	hk	hh	hk	kk	hh	hk	hh	hk	kk	kk	hh	hh	kk	hh	kk	hk	kk	hk
LG1_HB_2035_s39h1	F_0938917_L1_39_1	LG1	<lmxll>	{1-}	(ll,lm)	lm	lm	lm	ll	lm	lm	lm	ll	lm	lm	ll	ll	ll	lm	lm	lm	lm	ll	lm	lm	ll	lm	ll	lm	lm	ll	lm	ll	lm	lm	ll	ll	ll	ll	lm	lm	ll	ll	lm	ll	lm	ll	lm	ll
LG1_HB_2036_s41h1	F_0939068_L1_41_1	LG1	<lmxll>	{1-}	(ll,lm)	lm	lm	lm	ll	lm	lm	lm	ll	lm	lm	ll	ll	ll	lm	lm	lm	lm	ll	lm	lm	ll	lm	ll	lm	lm	ll	lm	ll	lm	lm	ll	ll	ll	ll	lm	lm	ll	ll	lm	ll	lm	ll	lm	ll
LG1_HB_2036_s41h1	F_0939067_L1_41_1	LG1	<nnxnp>	{-1}	(nn,np)	np	np	nn	np	np	nn	np	nn	nn	nn	nn	nn	np	nn	np	nn	nn	np	np	np	nn	nn	np	np	np	nn	nn	nn	nn	np	nn	nn	nn	np	np	np	nn	nn	np	nn	np	np	np	nn
LG1_HB_2043_s49h1	F_0941503_L1_49_1	LG1	<hkxhk>	{11}	(hh,hk,kk)	kk	kk	hk	hk	kk	hk	kk	hh	hk	hk	hh	hh	hk	hh	hk	kk	hk	hk	hk	kk	hk	hk	hk	kk	kk	hh	hk	hh	hk	kk	hh	hk	hh	hh	kk	kk	hh	hh	kk	hh	kk	hk	kk	hk
LG1_HB_2043_s49h1	F_0941510_L1_49_1	LG1	<efxeg>	{00}	[ee,ef,eg,fg)	ee	ee	eg	ef	ee	eg	ee	fg	eg	eg	fg	fg	ef	fg	eg	ee	eg	ef	eg	ee	eg	eg	ef	ee	ee	fg	eg	fg	eg	ee	fg	eg	fg	fg	ee	ee	fg	fg	ee	fg	ee	ef	ee	ef
LG1_HB_2043_s49h1	F_0941531_L1_49_1	LG1	<hkxhk>	{11}	(hh,hk,kk)	kk	kk	hk	hk	kk	hk	kk	hh	hk	hk	hh	hh	hk	hh	hk	kk	hk	hk	hk	kk	hk	hk	hk	kk	kk	hh	hk	hh	hk	kk	hh	hk	hh	hh	kk	kk	hh	hh	kk	hh	kk	hk	kk	hk
LG1_HB_2043.1	R_14529153_L1_PA	LG1	<hkxhk>	{00}	(hh,hk,kk)	hh	hh	hk	hk	hh	hk	hh	kk	hk	hk	kk	kk	hk	kk	hk	hh	hk	hk	hk	hh	hk	hk	hk	hh	hh	kk	hk	kk	hk	hh	kk	hk	kk	kk	hh	hh	kk	kk	hh	kk	hh	hk	hh	hk
LG1_HB_2043.5_s49h1	GD_01500_L1_49_1	LG1	<nnxnp>	{-0}	(nn,np)	nn	nn	np	nn	nn	np	nn	np	np	np	np	np	np	np	np	nn	np	nn	np	nn	np	np	nn	nn	nn	np	np	np	np	nn	np	np	np	np	nn	nn	np	np	nn	np	nn	nn	nn	nn
LG1_HB_2043.5_s49h1	R_14798027_L1_49_1	LG1	<nnxnp>	{-0}	(nn,np)	nn	nn	np	nn	nn	np	nn	np	np	np	np	np	np	np	np	nn	np	nn	np	nn	np	np	nn	nn	nn	np	np	np	np	nn	np	np	np	np	nn	nn	np	np	nn	np	nn	nn	nn	nn
LG1_HB_2046_s51h1	F_0942704_L1_51_1	LG1	<lmxll>	{1-}	(ll,lm)	lm	lm	lm	ll	lm	lm	lm	ll	lm	lm	ll	ll	ll	ll	lm	lm	lm	ll	lm	lm	lm	lm	lm	lm	lm	ll	lm	ll	lm	lm	ll	lm	ll	ll	lm	lm	ll	ll	lm	ll	lm	ll	lm	ll
LG1_HB_2048_s51h1	F_0942979_L1_51_1	LG1	<lmxll>	{1-}	(ll,lm)	lm	lm	lm	ll	lm	lm	lm	ll	lm	lm	ll	ll	ll	ll	lm	lm	lm	ll	lm	lm	lm	lm	lm	lm	lm	ll	lm	ll	lm	lm	ll	lm	ll	ll	lm	lm	ll	ll	lm	ll	lm	ll	lm	ll
LG1_HB_2048_s51h1	F_0942990_L1_51_1	LG1	<lmxll>	{1-}	(ll,lm)	lm	lm	lm	ll	lm	lm	lm	ll	lm	lm	ll	ll	ll	ll	lm	lm	lm	ll	lm	lm	lm	lm	lm	lm	lm	ll	lm	ll	lm	lm	ll	lm	ll	ll	lm	lm	ll	ll	lm	ll	lm	ll	lm	ll
LG1_HB_2048_s51h1	F_0942992_L1_51_1	LG1	<lmxll>	{1-}	(ll,lm)	lm	lm	lm	ll	lm	lm	lm	ll	lm	lm	ll	ll	ll	ll	lm	lm	lm	ll	lm	lm	lm	lm	lm	lm	lm	ll	lm	ll	lm	lm	ll	lm	ll	ll	lm	lm	ll	ll	lm	ll	lm	ll	lm	ll
LG1_HB_2049_s56h1	F_0943477_L1_56_1	LG1	<nnxnp>	{-0}	(nn,np)	nn	nn	nn	np	nn	np	nn	np	np	np	np	np	np	np	np	nn	np	nn	np	nn	np	np	nn	nn	nn	nn	nn	np	np	nn	nn	nn	np	np	nn	nn	np	np	np	np	nn	np	nn	nn
LG1_HB_2049_s56h1	F_0943493_L1_56_1	LG1	<hkxhk>	{10}	(hh,hk,kk)	hk	hh	hk	hk	hk	kk	hh	hk	kk	kk	hk	hk	hk	hk	kk	hk	kk	hh	hk	hk	kk	kk	hk	hk	hk	hh	hk	hk	kk	hh	hh	hk	hk	hk	hk	hk	hk	hk	kk	kk	hk	hk	hk	hh
LG1_HB_2050_s56h1	F_0943679_L1_56_1	LG1	<lmxll>	{1-}	(ll,lm)	lm	lm	lm	ll	lm	lm	ll	ll	lm	lm	ll	ll	ll	ll	lm	lm	lm	ll	ll	lm	lm	lm	lm	lm	lm	ll	lm	ll	lm	ll	ll	lm	ll	ll	lm	lm	ll	ll	lm	ll	lm	ll	lm	ll
LG1_HB_2050_s56h1	F_0943710_L1_56_1	LG1	<nnxnp>	{-0}	(nn,np)	nn	nn	nn	np	nn	np	nn	np	np	np	np	np	np	np	np	nn	np	nn	np	nn	np	np	nn	nn	nn	nn	nn	np	np	nn	nn	np	np	np	nn	nn	np	np	np	np	nn	np	nn	nn
LG1_HB_2050_s56h1	F_0943711_L1_56_1	LG1	<nnxnp>	{-0}	(nn,np)	nn	nn	nn	np	nn	np	nn	np	np	np	np	np	np	np	np	nn	np	nn	np	nn	np	np	nn	nn	nn	nn	nn	np	np	nn	nn	np	np	np	nn	nn	np	np	np	np	nn	np	nn	nn
LG1_HB_2053_s58h1	F_0945097_L1_58_1	LG1	<lmxll>	{1-}	(ll,lm)	lm	ll	lm	ll	ll	lm	ll	lm	lm	lm	lm	ll	ll	ll	lm	lm	lm	lm	ll	lm	lm	lm	lm	lm	lm	ll	ll	ll	lm	ll	ll	lm	ll	ll	lm	ll	ll	ll	ll	lm	lm	ll	lm	ll
LG1_HB_2053_s58h1	F_0945105_L1_58_1	LG1	<lmxll>	{0-}	(ll,lm)	ll	lm	ll	lm	lm	ll	lm	ll	ll	ll	ll	lm	lm	lm	ll	ll	ll	ll	lm	ll	ll	ll	ll	ll	ll	lm	lm	lm	ll	lm	lm	ll	lm	lm	ll	lm	lm	lm	lm	ll	ll	lm	ll	lm
LG1_HB_2055_s58h1	F_0945852_L1_58_1	LG1	<lmxll>	{1-}	(ll,lm)	lm	ll	lm	lm	ll	lm	ll	lm	lm	lm	lm	ll	ll	ll	lm	lm	lm	lm	ll	lm	lm	lm	lm	lm	lm	ll	ll	ll	lm	ll	ll	lm	ll	ll	lm	ll	ll	lm	ll	lm	lm	ll	ll	ll
LG1_HB_2055_s58h1	F_0945853_L1_58_1	LG1	<hkxhk>	{01}	(hh,hk,kk)	hk	kk	hk	hh	kk	hh	kk	hh	hh	hh	hh	kk	hk	kk	hh	hk	hk	hk	hk	hk	hh	hh	hk	hk	hk	kk	kk	hk	hh	kk	kk	hk	hk	hk	hh	kk	hk	hh	hk	hh	hh	hk	kk	kk
LG1_HB_2055_s58h1	F_0945848_L1_58_1	LG1	<nnxnp>	{-0}	(nn,np)	nn	nn	nn	np	nn	np	nn	np	np	np	np	nn	np	nn	np	nn	nn	nn	np	nn	np	np	nn	nn	nn	nn	nn	np	np	nn	nn	nn	np	np	np	nn	np	np	np	np	np	np	nn	nn
LG1_HB_2056_s60h1	F_0945897_L1_60_1	LG1	<hkxhk>	{10}	(hh,hk,kk)	hk	hh	hk	kk	hh	kk	hh	kk	kk	kk	kk	hh	hk	hh	kk	hk	hk	hk	hk	hk	kk	kk	hk	hk	hk	hh	hh	hk	kk	hh	hh	hk	hk	hk	kk	hh	hk	kk	hk	kk	kk	hk	hh	hh
LG1_HB_2057_s65h1	F_0946989_L1_65_1	LG1	<lmxll>	{0-}	(ll,lm)	ll	lm	lm	ll	lm	ll	lm	ll	lm	lm	ll	lm	lm	lm	ll	ll	ll	ll	lm	lm	ll	ll	ll	ll	ll	lm	lm	lm	ll	lm	lm	ll	lm	lm	ll	lm	lm	ll	lm	ll	ll	ll	lm	lm
LG1_HB_2057_s65h1	F_0946984_L1_65_1	LG1	<nnxnp>	{-0}	(nn,np)	nn	nn	nn	np	np	np	nn	np	np	np	np	nn	np	nn	np	nn	nn	nn	nn	np	np	np	nn	nn	np	nn	nn	np	np	nn	nn	nn	np	np	np	nn	np	np	np	nn	np	np	np	nn
LG1_HB_2057_s65h1	F_0947004_L1_65_1	LG1	<nnxnp>	{-0}	(nn,np)	nn	nn	nn	np	np	np	nn	np	np	np	np	nn	np	nn	np	nn	nn	nn	nn	np	np	np	nn	nn	np	nn	nn	np	np	nn	nn	nn	np	np	np	nn	np	np	np	nn	np	np	np	nn
LG1_HB_2057_s65h1	F_0947015_L1_65_1	LG1	<nnxnp>	{-0}	(nn,np)	nn	nn	nn	np	np	np	nn	np	np	np	np	nn	np	nn	np	nn	nn	nn	nn	np	np	np	nn	nn	np	nn	nn	np	np	nn	nn	nn	np	np	np	nn	np	np	np	nn	np	np	np	nn
LG1_HB_2058_s65h1	F_0947613_L1_65_1	LG1	<nnxnp>	{-0}	(nn,np)	nn	nn	nn	np	np	np	nn	np	np	nn	np	nn	np	nn	np	nn	nn	nn	nn	np	np	np	nn	nn	np	nn	nn	np	nn	nn	nn	nn	np	np	np	nn	np	np	np	nn	np	np	np	nn
LG1_HB_2058_s65h1	F_0947636_L1_65_1	LG1	<hkxhk>	{00}	(hh,hk,kk)	hk	hk	hk	hk	kk	hk	hk	hk	kk	hk	hk	hk	kk	hk	hk	hh	hh	hh	hk	kk	hk	hk	hh	hh	hk	hk	hk	hk	hk	hk	hk	hh	kk	kk	hk	hk	kk	hk	kk	hh	kk	hk	kk	hk
LG1_HB_2058_s65h1	F_0947641_L1_65_1	LG1	<hkxhk>	{11}	(hh,hk,kk)	hk	hk	hk	hk	hh	hk	hk	hk	hh	hk	hk	hk	hh	hk	hk	kk	kk	kk	hk	hh	hk	hk	kk	kk	hk	hk	hk	hk	hk	hk	hk	kk	hh	hh	hk	hk	hh	hk	hh	kk	hh	hk	hh	hk
LG1_HB_2058_s65h1	F_0947651_L1_65_1	LG1	<hkxhk>	{00}	(h-,kk)	h-	h-	h-	h-	kk	h-	h-	h-	kk	h-	h-	h-	kk	h-	h-	h-	h-	h-	h-	kk	h-	h-	h-	h-	h-	h-	h-	h-	h-	h-	h-	h-	kk	kk	h-	h-	kk	h-	kk	h-	kk	h-	kk	h-
R_35468899_L1_65_1	R_35468899_L1_65_1	LG1	<hkxhk>	{00}	(hh,hk,kk)	hk	hk	hk	hk	kk	hk	hk	hk	kk	hk	hk	hk	kk	hk	hk	hh	hh	hh	hk	kk	hk	hk	hh	hh	hk	hk	hk	hk	hk	hk	hk	hh	kk	kk	hk	hk	kk	hk	kk	hh	kk	hk	kk	hk
LG1_HB_2059_s65h1	F_0947848_L1_65_1	LG1	<lmxll>	{0-}	(ll,lm)	lm	lm	lm	ll	lm	ll	lm	ll	lm	lm	ll	lm	lm	lm	ll	ll	ll	ll	lm	lm	ll	ll	ll	ll	ll	lm	lm	ll	lm	lm	lm	ll	lm	lm	ll	lm	lm	ll	lm	ll	lm	ll	lm	lm
LG1_HB_2059_s65h1	F_0947830_L1_65_1	LG1	<hkxhk>	{00}	(hh,hk,kk)	hk	hk	hk	hk	kk	hk	hk	hk	kk	hk	hk	hk	kk	hk	hk	hh	hh	hh	hk	kk	hk	hk	hh	hh	hk	hk	hk	hk	hk	hk	hk	hh	kk	kk	hk	hk	kk	hk	kk	hh	kk	hk	kk	hk
LG1_HB_2059_s65h1	F_0947835_L1_65_1	LG1	<hkxhk>	{00}	(hh,hk,kk)	hk	hk	hk	hk	kk	hk	hk	hk	kk	hk	hk	hk	kk	hk	hk	hh	hh	hh	hk	kk	hk	hk	hh	hh	hk	hk	hk	hk	hk	hk	hk	hh	kk	kk	hk	hk	kk	hk	kk	hh	kk	hk	kk	hk
LG1_HB_2059_s65h1	F_0947842_L1_65_1	LG1	<hkxhk>	{11}	(hh,hk,kk)	hk	hk	hk	hk	hh	hk	hk	hk	hh	hk	hk	hk	hh	hk	hk	kk	kk	kk	hk	hh	hk	hk	kk	kk	hk	hk	hk	hk	hk	hk	hk	kk	hh	hh	hk	hk	hh	hk	hh	kk	hh	hk	hh	hk
LG1_HB_2059_s65h1	F_0947856_L1_65_1	LG1	<nnxnp>	{-0}	(nn,np)	nn	nn	nn	np	np	np	nn	np	np	nn	np	nn	np	nn	np	nn	nn	nn	nn	np	np	np	nn	nn	np	nn	nn	np	nn	nn	nn	nn	np	np	np	nn	np	np	np	nn	np	np	np	nn
LG1_HB_2060_s65h1	F_0948091_L1_65_1	LG1	<nnxnp>	{-0}	(nn,np)	nn	nn	nn	np	np	np	nn	np	np	nn	np	nn	np	nn	np	nn	nn	nn	nn	np	np	np	nn	nn	np	nn	nn	np	nn	nn	nn	nn	np	np	np	nn	np	np	np	nn	np	np	np	nn
LG1_HB_2060_s65h1	F_0948100_L1_65_1	LG1	<nnxnp>	{-0}	(nn,np)	nn	nn	nn	np	np	np	nn	np	np	nn	np	nn	np	nn	np	nn	nn	nn	nn	np	np	np	nn	nn	np	nn	nn	np	nn	nn	nn	nn	np	np	np	nn	np	np	np	nn	np	np	np	nn
LG1_HB_2060_s65h1	F_0948090_L1_65_1	LG1	<lmxll>	{0-}	(ll,lm)	lm	lm	lm	ll	lm	ll	lm	ll	lm	lm	ll	lm	lm	lm	ll	ll	lm	ll	lm	lm	ll	ll	ll	ll	ll	lm	lm	ll	lm	lm	lm	ll	lm	lm	ll	lm	lm	ll	lm	ll	lm	ll	lm	lm
LG1_HB_2060_s65h1	R_35939850_L1_65_1	LG1	<lmxll>	{0-}	(ll,lm)	lm	lm	lm	ll	lm	ll	lm	ll	lm	lm	ll	lm	lm	lm	ll	ll	lm	ll	lm	lm	ll	ll	ll	ll	ll	lm	lm	ll	lm	lm	lm	ll	lm	lm	ll	lm	lm	ll	lm	ll	lm	ll	lm	lm
LG1_HB_2061_s21h1	F_0948172_L2_21_1	LG1	<nnxnp>	{-0}	(nn,np)	nn	nn	np	nn	nn	np	nn	np	np	np	np	np	nn	np	np	np	np	nn	nn	nn	np	np	nn	nn	nn	np	np	np	np	nn	np	np	np	nn	nn	nn	np	np	nn	np	nn	nn	nn	np
LG1_HB_2074_s23h1	F_0953660_L2_23_1	LG1	<nnxnp>	{-1}	(nn,np)	np	np	nn	np	np	nn	np	nn	nn	nn	nn	nn	np	nn	np	nn	nn	np	np	np	nn	nn	np	np	np	nn	nn	nn	nn	np	nn	nn	nn	np	np	np	nn	nn	np	nn	np	np	np	nn
LG1_HB_2128_s55h1	F_0974443_L3_55_1	LG1	<nnxnp>	{-0}	(nn,np)	nn	nn	np	nn	nn	np	nn	np	np	np	np	np	np	np	np	nn	np	nn	np	nn	np	np	nn	nn	nn	np	np	np	np	nn	np	np	np	np	nn	nn	np	np	nn	np	nn	nn	nn	nn
LG1_HB_2128_s55h1	F_0974449_L3_55_1	LG1	<nnxnp>	{-0}	(nn,np)	nn	nn	np	nn	nn	np	nn	np	np	np	np	np	np	np	np	nn	np	nn	np	nn	np	np	nn	nn	nn	np	np	np	np	nn	np	np	np	np	nn	nn	np	np	nn	np	nn	nn	nn	nn
LG1_HB_2128_s55h1	F_0974460_L3_55_1	LG1	<nnxnp>	{-0}	(nn,np)	nn	nn	np	nn	nn	np	nn	np	np	np	np	np	np	np	np	nn	np	nn	np	nn	np	np	nn	nn	nn	np	np	np	np	nn	np	np	np	np	nn	nn	np	np	nn	np	nn	nn	nn	nn
LG1_HB_2212_s28h1	F_1004090_L6_28_1	LG1	<lmxll>	{1-}	(ll,lm)	lm	lm	lm	ll	lm	lm	lm	ll	lm	lm	ll	ll	ll	lm	lm	lm	lm	ll	lm	lm	ll	lm	ll	lm	lm	ll	lm	ll	lm	lm	ll	ll	ll	ll	lm	lm	ll	ll	lm	ll	lm	ll	lm	ll
LG1_HB_2212_s28h1	F_1004093_L6_28_1	LG1	<hkxhk>	{01}	(hh,hk,kk)	hk	hk	hh	kk	hk	hh	hk	hk	hh	hh	hk	hk	kk	hh	hk	hh	hh	kk	hk	hk	hk	hh	kk	hk	hk	hk	hh	hk	hh	hk	hk	hk	hk	kk	hk	hk	hk	hk	hk	hk	hk	kk	hk	hk
LG1_HB_2228_s43h1	F_1010747_L6_43_1	LG1	<nnxnp>	{-0}	(nn,np)	nn	nn	np	nn	nn	np	nn	np	np	np	np	np	np	np	np	nn	np	nn	np	nn	np	np	nn	nn	nn	np	np	np	np	nn	np	np	np	np	nn	nn	np	np	np	np	nn	nn	nn	nn
LG1_HB_2264_s48h1	F_1021083_L7_48_1	LG1	<nnxnp>	{-1}	(nn,np)	np	np	nn	np	np	nn	np	nn	nn	nn	nn	nn	np	nn	np	nn	nn	np	np	np	nn	nn	np	np	np	nn	nn	nn	nn	np	nn	nn	nn	np	np	np	nn	nn	np	nn	np	np	np	nn
LG1_HB_2264_s48h1	F_1021087_L7_48_1	LG1	<nnxnp>	{-0}	(nn,np)	nn	nn	np	nn	nn	np	nn	np	np	np	np	np	nn	np	nn	np	np	nn	nn	nn	np	np	nn	nn	nn	np	np	np	np	nn	np	np	np	nn	nn	nn	np	np	nn	np	nn	nn	nn	np
LG1_HB_2264_s48h1	F_1021088_L7_48_1	LG1	<nnxnp>	{-0}	(nn,np)	nn	nn	np	nn	nn	np	nn	np	np	np	np	np	nn	np	nn	np	np	nn	nn	nn	np	np	nn	nn	nn	np	np	np	np	nn	np	np	np	nn	nn	nn	np	np	nn	np	nn	nn	nn	np
LG1_HB_2264_s48h1	F_1021102_L7_48_1	LG1	<nnxnp>	{-0}	(nn,np)	nn	nn	np	nn	nn	np	nn	np	np	np	np	np	nn	np	nn	np	np	nn	nn	nn	np	np	nn	nn	nn	np	np	np	np	nn	np	np	np	nn	nn	nn	np	np	nn	np	nn	nn	nn	np
LG1_HB_2294_s56h1	F_1035153_L8_56_1	LG1	<lmxll>	{0-}	(ll,lm)	ll	ll	ll	lm	ll	ll	ll	lm	ll	ll	lm	lm	lm	ll	ll	ll	ll	lm	ll	ll	lm	ll	lm	ll	ll	lm	ll	lm	ll	ll	lm	lm	lm	lm	ll	ll	lm	lm	ll	lm	ll	lm	ll	lm
LG1_HB_2320_s35h1	F_1049454_L9_35_1	LG1	<nnxnp>	{-0}	(nn,np)	nn	nn	np	nn	nn	np	nn	np	np	np	np	np	nn	np	nn	np	np	nn	nn	nn	np	np	nn	nn	nn	np	np	np	np	nn	np	np	np	nn	nn	nn	np	np	nn	np	nn	nn	nn	np
LG1_HB_2439_s70h2	F_1079974_L1_70_2	LG1	<hkxhk>	{10}	(hh,hk,kk)	hk	hk	kk	hh	hk	kk	hk	hk	kk	hk	hk	hk	hh	kk	hk	kk	kk	hh	hk	hk	hk	kk	hh	hk	hk	hk	kk	hk	kk	hk	hk	hk	hk	hh	hk	hk	hk	hk	hk	hk	hk	hh	hk	hk
R_121548_L1_PA	R_121548_L1_PA	LG1	<hkxhk>	{10}	(hh,hk,kk)	hk	hk	kk	hh	hk	kk	hk	hk	kk	hk	hk	hk	hh	kk	hk	kk	kk	hh	hk	hk	hk	kk	hh	hk	hk	hk	kk	hk	kk	hk	hk	hk	hk	hh	hk	hk	hk	hk	hk	hk	hk	hh	hk	hk
R_180528_L1_PA	R_180528_L1_PA	LG1	<hkxhk>	{10}	(hh,hk,kk)	hk	hk	kk	hh	hk	kk	hk	hk	kk	hk	hk	hk	hh	kk	hk	kk	kk	hh	hk	hk	hk	kk	hh	hk	hk	hk	kk	hk	kk	hk	hk	hk	hk	hh	hk	hk	hk	hk	hk	hk	hk	hh	hk	hk
LG1_HB_2442_s74h2	F_1080637_L1_74_2	LG1	<nnxnp>	{-0}	(nn,np)	nn	nn	np	nn	nn	np	nn	np	np	np	np	np	np	np	np	nn	np	nn	np	nn	np	np	nn	nn	nn	np	np	np	np	nn	np	np	np	np	nn	nn	np	np	nn	np	nn	nn	nn	nn
LG1_HB_2442_s74h2	F_1080640_L1_74_2	LG1	<nnxnp>	{-0}	(nn,np)	nn	nn	np	nn	nn	np	nn	np	np	np	np	np	np	np	np	nn	np	nn	np	nn	np	np	nn	nn	nn	np	np	np	np	nn	np	np	np	np	nn	nn	np	np	nn	np	nn	nn	nn	nn
LG1_HB_2448_s84h2	F_1082427_L1_84_2	LG1	<nnxnp>	{-0}	(nn,np)	nn	nn	nn	np	np	np	nn	np	np	nn	np	nn	np	nn	np	nn	nn	nn	nn	np	np	np	nn	nn	np	nn	nn	np	nn	nn	nn	nn	np	np	np	nn	np	np	np	nn	np	np	np	nn
LG1_HB_2448_s84h2	F_1082423_L1_84_2	LG1	<lmxll>	{0-}	(ll,lm)	lm	lm	lm	ll	lm	ll	lm	ll	lm	lm	ll	lm	lm	lm	ll	ll	ll	ll	lm	lm	ll	ll	ll	ll	ll	lm	lm	ll	lm	lm	lm	ll	lm	lm	ll	lm	lm	ll	lm	ll	lm	ll	lm	lm
LG1_HB_2448_s84h2	F_1082432_L1_84_2	LG1	<hkxhk>	{00}	(hh,hk,kk)	hk	hk	hk	hk	kk	hk	hk	hk	kk	hk	hk	hk	kk	hk	hk	hh	hh	hh	hk	kk	hk	hk	hh	hh	hk	hk	hk	hk	hk	hk	hk	hh	kk	kk	hk	hk	kk	hk	kk	hh	kk	hk	kk	hk
LG1_HB_2448_s84h2	F_1082439_L1_84_2	LG1	<hkxhk>	{11}	(hh,hk,kk)	hk	hk	hk	hk	hh	hk	hk	hk	hh	hk	hk	hk	hh	hk	hk	kk	kk	kk	hk	hh	hk	hk	kk	kk	hk	hk	hk	hk	hk	hk	hk	kk	hh	hh	hk	hk	hh	hk	hh	kk	hh	hk	hh	hk
LG1_HB_2448_s84h2	F_1082449_L1_84_2	LG1	<hkxhk>	{00}	(hh,hk,kk)	hk	hk	hk	hk	kk	hk	hk	hk	kk	hk	hk	hk	kk	hk	hk	hh	hh	hh	hk	kk	hk	hk	hh	hh	hk	hk	hk	hk	hk	hk	hk	hh	kk	kk	hk	hk	kk	hk	kk	hh	kk	hk	kk	hk
LG1_HB_2476_s81h2	F_1089798_L3_81_2	LG1	<hkxhk>	{01}	(hh,hk,kk)	hk	hk	hh	kk	hk	hh	hk	hk	hh	hk	hk	hk	kk	hh	hk	hh	hh	kk	hk	hk	hk	hh	kk	hk	hk	hk	hh	hk	hh	hk	hk	hk	hk	kk	hk	hk	hk	hk	hk	hk	hk	kk	hk	hk
LG1_HB_2523_s62h2	F_1099412_L7_62_2	LG1	<nnxnp>	{-0}	(nn,np)	nn	nn	np	nn	nn	np	nn	np	np	np	np	np	nn	np	nn	np	np	nn	nn	nn	np	np	nn	nn	nn	np	np	np	np	nn	np	np	np	nn	nn	nn	np	np	nn	np	nn	nn	nn	np
LG1_HB_2523_s62h2	F_1099420_L7_62_2	LG1	<nnxnp>	{-0}	(nn,np)	nn	nn	np	nn	nn	np	nn	np	np	np	np	np	nn	np	nn	np	np	nn	nn	nn	np	np	nn	nn	nn	np	np	np	np	nn	np	np	np	nn	nn	nn	np	np	nn	np	nn	nn	nn	np
F_1099992_L7_66_2	F_1099992_L7_66_2	LG1	<nnxnp>	{-1}	(nn,np)	np	np	nn	np	np	nn	np	nn	nn	nn	nn	nn	np	nn	np	nn	nn	np	np	np	nn	nn	np	np	np	nn	nn	nn	nn	np	nn	nn	nn	np	np	np	nn	nn	np	nn	np	np	np	nn
LG1_HB_2575_s69h3	F_1108208_L11_69_3	LG1	<hkxhk>	{00}	(hh,hk,kk)	hh	hh	hk	hk	hh	hk	hh	kk	hk	hk	kk	kk	hk	hk	hh	hk	hk	hk	hh	hh	kk	hk	hk	hh	hh	kk	hk	kk	hk	hh	kk	kk	kk	hk	hh	hh	kk	kk	hh	kk	hh	hk	hh	kk
LG1_HB_2575_s69h3	F_1108214_L11_69_3	LG1	<nnxnp>	{-0}	(nn,np)	nn	nn	np	nn	nn	np	nn	np	np	np	np	np	nn	np	nn	np	np	nn	nn	nn	np	np	nn	nn	nn	np	np	np	np	nn	np	np	np	nn	nn	nn	np	np	nn	np	nn	nn	nn	np
LG1_HB_2588_s129h3	F_1111605_L15_129_3	LG1	<nnxnp>	{-1}	(nn,np)	np	np	nn	np	np	nn	np	nn	nn	np	nn	nn	np	nn	np	nn	nn	np	np	np	nn	nn	np	np	np	nn	nn	nn	nn	np	nn	nn	nn	np	np	np	nn	nn	np	nn	np	np	np	nn
LG1_HB_2599_s103h3	F_1114720_L3_103_3	LG1	<nnxnp>	{-0}	(nn,np)	nn	nn	np	nn	nn	np	nn	np	np	np	np	np	nn	np	nn	np	np	nn	nn	nn	np	np	nn	nn	nn	np	np	np	np	nn	np	np	np	nn	nn	nn	np	np	nn	np	nn	nn	nn	np
LG1_HB_2599_s103h3	F_1114722_L3_103_3	LG1	<nnxnp>	{-1}	(nn,np)	np	np	nn	np	np	nn	np	nn	nn	nn	nn	nn	np	nn	np	nn	nn	np	np	np	nn	nn	np	np	np	nn	nn	nn	nn	np	nn	nn	nn	np	np	np	nn	nn	np	nn	np	np	np	nn
LG1_HB_2599_s103h3	F_1114742_L3_103_3	LG1	<nnxnp>	{-0}	(nn,np)	nn	nn	np	nn	nn	np	nn	np	np	np	np	np	nn	np	nn	np	np	nn	nn	nn	np	np	nn	nn	nn	np	np	np	np	nn	np	np	np	nn	nn	nn	np	np	nn	np	nn	nn	nn	np
F_1115557_L4_45_3	F_1115557_L4_45_3	LG1	<nnxnp>	{-0}	(nn,np)	nn	nn	np	nn	nn	np	nn	np	np	np	np	np	nn	np	nn	np	np	nn	nn	nn	np	np	nn	nn	nn	np	np	np	np	nn	np	np	np	nn	nn	nn	np	np	nn	np	nn	nn	nn	np
LG1_HB_3001_s56h1	R_21291785_L1_56_1	LG1	<nnxnp>	{-0}	(nn,np)	nn	nn	nn	np	nn	np	nn	np	np	np	np	np	np	np	np	nn	np	nn	np	nn	np	np	nn	nn	nn	nn	nn	np	np	nn	nn	nn	np	np	nn	nn	np	np	np	np	nn	np	nn	nn
R_12148172_L1_47_1	R_12148172_L1_47_1	LG1	<lmxll>	{0-}	(ll,lm)	ll	ll	ll	lm	ll	ll	ll	lm	ll	ll	lm	lm	lm	lm	ll	ll	ll	lm	ll	ll	ll	ll	lm	ll	ll	lm	ll	lm	ll	ll	lm	ll	lm	lm	ll	ll	lm	lm	ll	lm	ll	lm	ll	lm
R_14154922_L1_49_1	R_14154922_L1_49_1	LG1	<hkxhk>	{11}	(hh,hk,kk)	kk	kk	hk	hk	kk	hk	kk	hh	hk	hk	hh	hh	hk	hh	hk	hk	hk	hk	hk	kk	hk	hk	hk	kk	kk	hh	hk	hh	hk	kk	hh	hk	hh	hk	kk	kk	hh	hh	kk	hh	kk	hk	kk	hk
R_34453757_L1_65_1	R_34453757_L1_65_1	LG1	<nnxnp>	{-1}	(nn,np)	np	np	np	nn	nn	nn	np	nn	nn	nn	nn	np	nn	np	nn	np	np	np	np	nn	nn	nn	np	np	nn	np	np	nn	nn	np	np	np	nn	nn	nn	np	nn	nn	nn	np	nn	nn	nn	np
R_18695269_L1_51_1	R_18695269_L1_51_1	LG1	<lmxll>	{1-}	(ll,lm)	lm	lm	lm	ll	lm	lm	lm	ll	lm	lm	ll	ll	ll	ll	lm	lm	lm	ll	lm	lm	lm	lm	lm	lm	lm	ll	lm	ll	lm	ll	ll	lm	ll	ll	lm	lm	ll	ll	lm	ll	lm	ll	lm	ll
GD_00152_L1_42_1	GD_00152_L1_42_1	LG1	<nnxnp>	{-1}	(nn,np)	np	np	nn	np	np	nn	np	nn	nn	nn	nn	nn	np	nn	np	nn	nn	np	np	np	nn	nn	np	np	np	nn	nn	nn	nn	np	nn	nn	nn	np	np	np	nn	nn	np	nn	np	np	np	nn
LG1_HB_3009	R_3094248_L1_PA	LG1	<hkxhk>	{01}	(hh,hk,kk)	hk	hk	hh	kk	hk	hh	hk	hk	hh	hk	hk	hk	kk	hh	hk	hh	hh	kk	hk	hk	hk	hh	kk	hk	hk	hk	hh	hk	hh	hk	hk	hk	hk	kk	hk	hk	hk	hk	hk	hk	hk	kk	hk	hk
LG1_HB_3009	R_3099492_L1_PA	LG1	<hkxhk>	{01}	(hh,hk,kk)	hk	hk	hh	kk	hk	hh	hk	hk	hh	hk	hk	hk	kk	hh	hk	hh	hh	kk	hk	hk	hk	hh	kk	hk	hk	hk	hh	hk	hh	hk	hk	hk	hk	kk	hk	hk	hk	hk	hk	hk	hk	kk	hk	hk
R_11532952_L1_PA	R_11532952_L1_PA	LG1	<hkxhk>	{00}	(hh,hk,kk)	hh	hh	hk	hk	hh	hk	hh	kk	hk	hk	kk	kk	hk	kk	hk	hk	hk	hk	hk	hh	hk	hk	hk	hh	hh	kk	hk	kk	hk	hh	kk	kk	kk	hk	hh	hh	kk	kk	hh	kk	hh	hk	hh	hk
LG1_HB_3022	GD_02538_L1_PA	LG1	<nnxnp>	{-0}	(nn,np)	nn	nn	np	nn	nn	np	nn	np	np	np	np	np	np	np	np	nn	np	nn	np	nn	np	np	nn	nn	nn	np	np	np	np	nn	np	np	np	np	nn	nn	np	np	np	np	nn	nn	nn	nn
cR_14519247_L1_PA	R_14519247_L1_PA	LG1	<hkxhk>	{00}	(hh,hk,kk)	hh	hh	hk	hk	hh	hk	hh	kk	hk	hk	kk	kk	hk	kk	hk	hh	hk	hk	hk	hh	hk	hk	hk	hh	hh	kk	hk	kk	hk	hh	kk	hk	kk	kk	hh	hh	kk	kk	hh	kk	hh	hk	hh	hk
LG1_HB_3023	R_14699213_L1_PA	LG1	<nnxnp>	{-0}	(nn,np)	nn	nn	np	nn	nn	np	nn	np	np	np	np	np	np	np	np	nn	np	nn	np	nn	np	np	nn	nn	nn	np	np	np	np	nn	np	np	np	np	nn	nn	np	np	nn	np	nn	nn	nn	nn
LG1_HB_3025	GD_00183_L1_PA	LG1	<hkxhk>	{10}	(hh,hk,kk)	hk	hk	hk	hk	hk	kk	hk	hk	kk	kk	hk	hk	hk	hk	kk	hk	kk	hh	kk	hk	kk	kk	hk	hk	hk	hh	hk	hk	kk	hh	hh	kk	hk	hk	hk	hk	hk	hk	kk	hk	hk	hk	hk	hh
LG1_HB_3025	R_18719697_L1_PA	LG1	<hkxhk>	{10}	(hh,hk,kk)	hk	hk	hk	hk	hk	kk	hk	hk	kk	kk	hk	hk	hk	hk	kk	hk	kk	hh	kk	hk	kk	kk	hk	hk	hk	hh	hk	hk	kk	hh	hh	kk	hk	hk	hk	hk	hk	hk	kk	hk	hk	hk	hk	hh
LG1_HB_3038	R_29120475_L1_PA	LG1	<lmxll>	{1-}	(ll,lm)	lm	ll	lm	lm	ll	lm	ll	lm	lm	lm	lm	ll	ll	ll	lm	lm	lm	lm	ll	lm	lm	lm	lm	lm	lm	ll	ll	ll	lm	ll	ll	lm	ll	ll	lm	ll	ll	lm	ll	lm	lm	ll	ll	ll
R_26741011_L1_PA	R_26741011_L1_PA	LG1	<hkxhk>	{01}	(hh,hk,kk)	hk	kk	hk	hh	kk	hh	kk	hh	hh	hh	hh	kk	hk	kk	hh	hk	hk	hk	hk	hk	hh	hh	hk	hk	hk	kk	kk	hk	hh	kk	kk	hk	hk	hk	hh	kk	hk	hk	hk	hh	hk	hk	kk	kk
R_27060614_L1_PA	R_27060614_L1_PA	LG1	<hkxhk>	{01}	(hh,hk,kk)	hk	kk	hk	hh	kk	hh	kk	hh	hh	hh	hh	kk	hk	kk	hh	hk	hk	hk	hk	hk	hh	hh	hk	hk	hk	kk	kk	hk	hh	kk	kk	hk	hk	hk	hh	kk	hk	hh	hk	hh	hk	hk	kk	kk
LG1_HB_3045	R_30494924_L1_PA	LG1	<lmxll>	{0-}	(ll,lm)	ll	lm	lm	ll	lm	ll	lm	ll	ll	lm	ll	lm	lm	lm	ll	ll	ll	ll	lm	lm	ll	ll	ll	ll	ll	lm	lm	lm	ll	lm	lm	ll	lm	lm	ll	lm	lm	ll	lm	ll	ll	lm	lm	lm
LG1_HB_3045	R_30649026_L1_PA	LG1	<lmxll>	{0-}	(ll,lm)	ll	lm	lm	ll	lm	ll	lm	ll	ll	lm	ll	lm	lm	lm	ll	ll	ll	ll	lm	lm	ll	ll	ll	ll	ll	lm	lm	lm	ll	lm	lm	ll	lm	lm	ll	lm	lm	ll	lm	ll	ll	lm	lm	lm
LG1_HB_3052	R_34436063_L1_PA	LG1	<lmxll>	{0-}	(ll,lm)	ll	lm	lm	ll	lm	ll	lm	ll	lm	lm	ll	lm	lm	lm	ll	ll	ll	ll	lm	lm	ll	ll	ll	ll	ll	lm	lm	lm	ll	lm	lm	ll	lm	lm	ll	lm	lm	ll	lm	ll	ll	ll	lm	lm
LG1_HB_3052	R_34439805_L1_PA	LG1	<efxeg>	{00}	[ee,ef,eg,fg)	ee	ef	ef	eg	fg	eg	ef	eg	fg	fg	eg	ef	fg	ef	eg	ee	ee	ee	ef	fg	eg	eg	ee	ee	eg	ef	ef	fg	eg	ef	ef	ee	fg	fg	eg	ef	fg	eg	fg	ee	eg	eg	fg	ef
R_35787897_L1_PA	R_35787897_L1_PA	LG1	<nnxnp>	{-0}	(nn,np)	nn	nn	nn	np	nn	np	nn	np	np	np	np	np	np	np	np	nn	nn	nn	np	nn	np	np	nn	nn	nn	nn	nn	np	np	nn	nn	nn	np	np	nn	nn	np	np	np	np	nn	np	nn	nn
LG1_HB_4015	Rvi6_42M10SP6_R193	LG1	<nnxnp>	{-0}	(nn,np)	nn	nn	nn	np	nn	np	nn	np	np	np	np	nn	np	nn	np	nn	nn	nn	np	nn	np	np	nn	nn	nn	nn	nn	np	np	nn	nn	nn	np	np	np	nn	np	np	np	np	np	np	nn	nn
LG1_HB_4015	Rvi6_Vf5_R107	LG1	<nnxnp>	{-0}	(nn,np)	nn	nn	nn	np	nn	np	nn	np	np	np	np	nn	np	nn	np	nn	nn	nn	np	nn	np	np	nn	nn	nn	nn	nn	np	np	nn	nn	nn	np	np	np	nn	np	np	np	np	np	np	np	nn
LG1_HB_4015	Rvi6_Vf6_M799	LG1	<nnxnp>	{-0}	(nn,np)	nn	nn	nn	np	nn	np	nn	np	np	np	np	nn	np	nn	np	nn	nn	nn	np	nn	np	np	nn	nn	nn	nn	nn	np	np	nn	nn	nn	np	np	np	nn	np	np	np	np	np	np	np	nn
MdBFTb_L1_PA	MdBFTb_L1_PA	LG1	<nnxnp>	{-0}	(nn,np)	nn	nn	nn	np	np	np	nn	np	np	np	np	nn	np	nn	np	nn	nn	nn	nn	nn	np	np	nn	nn	np	nn	nn	np	np	nn	nn	nn	np	np	np	nn	np	np	np	nn	np	np	np	nn
LG1_HB_434	F_0197405_L13_PA	LG1	<hkxhk>	{10}	(hh,hk,kk)	hk	hk	kk	hh	hk	kk	hk	hk	kk	hk	hk	hk	hh	kk	hk	kk	kk	hh	hk	hk	hk	kk	hh	hk	hk	hk	kk	hk	kk	hk	hk	hk	hk	hh	hk	hk	hk	hk	hk	hk	hk	hh	hk	hk
LG1_HB_434	F_0197414_L13_PA	LG1	<hkxhk>	{01}	(hh,hk,kk)	hk	hk	hh	kk	hk	hh	hk	hk	hh	hk	hk	hk	kk	hh	hk	hh	hh	kk	hk	hk	hk	hh	kk	hk	hk	hk	hh	hk	hh	hk	hk	hk	hk	kk	hk	hk	hk	hk	hk	hk	hk	kk	hk	hk
LG1_HB_434	F_0197428_L13_PA	LG1	<lmxll>	{0-}	(ll,lm)	ll	ll	ll	lm	ll	ll	ll	lm	ll	ll	lm	lm	lm	ll	ll	ll	ll	lm	ll	ll	lm	ll	lm	ll	ll	lm	ll	lm	ll	ll	lm	lm	lm	lm	ll	ll	lm	lm	ll	lm	ll	lm	ll	lm
LG1_HB_434	F_0197433_L13_PA	LG1	<nnxnp>	{-1}	(nn,np)	np	np	nn	np	np	nn	np	nn	nn	np	nn	nn	np	nn	np	nn	nn	np	np	np	nn	nn	np	np	np	nn	nn	nn	nn	np	nn	nn	nn	np	np	np	nn	nn	np	nn	np	np	np	nn
LG1_HB_434	F_0197440_L13_PA	LG1	<hkxhk>	{01}	(hh,hk,kk)	hk	hk	hh	kk	hk	hh	hk	hk	hh	hk	hk	hk	kk	hh	hk	hh	hh	kk	hk	hk	hk	hh	kk	hk	hk	hk	hh	hk	hh	hk	hk	hk	hk	kk	hk	hk	hk	hk	hk	hk	hk	kk	hk	hk
LG1_HB_435	F_0197736_L13_PA	LG1	<lmxll>	{0-}	(ll,lm)	ll	ll	ll	lm	ll	ll	ll	lm	ll	ll	lm	lm	lm	ll	ll	ll	ll	lm	ll	ll	lm	ll	lm	ll	ll	lm	ll	lm	ll	ll	lm	lm	lm	lm	ll	ll	lm	lm	ll	lm	ll	lm	ll	lm
LG1_HB_435	F_0197737_L13_PA	LG1	<hkxhk>	{10}	(hh,hk,kk)	hk	hk	kk	hh	hk	kk	hk	hk	kk	hk	hk	hk	hh	kk	hk	kk	kk	hh	hk	hk	hk	kk	hh	hk	hk	hk	kk	hk	kk	hk	hk	hk	hk	hh	hk	hk	hk	hk	hk	hk	hk	hh	hk	hk
LG1_HB_435	F_0197753_L13_PA	LG1	<hkxhk>	{10}	(hh,hk,kk)	hk	hk	kk	hh	hk	kk	hk	hk	kk	hk	hk	hk	hh	kk	hk	kk	kk	hh	hk	hk	hk	kk	hh	hk	hk	hk	kk	hk	kk	hk	hk	hk	hk	hh	hk	hk	hk	hk	hk	hk	hk	hh	hk	hk
LG1_HB_435	F_0197756_L13_PA	LG1	<lmxll>	{0-}	(ll,lm)	ll	ll	ll	lm	ll	ll	ll	lm	ll	ll	lm	lm	lm	ll	ll	ll	ll	lm	ll	ll	lm	ll	lm	ll	ll	lm	ll	lm	ll	ll	lm	lm	lm	lm	ll	ll	lm	lm	ll	lm	ll	lm	ll	lm
LG1_HB_435	F_0197759_L13_PA	LG1	<nnxnp>	{-1}	(nn,np)	np	np	nn	np	np	nn	np	nn	nn	np	nn	nn	np	nn	np	nn	nn	np	np	np	nn	nn	np	np	np	nn	nn	nn	nn	np	nn	nn	nn	np	np	np	nn	nn	np	nn	np	np	np	nn
LG1_HB_546	F_0250495_L14_PA	LG1	<lmxll>	{0-}	(ll,lm)	ll	lm	ll	lm	lm	--	lm	ll	ll	ll	ll	lm	lm	lm	ll	ll	ll	ll	lm	ll	ll	ll	ll	ll	ll	lm	lm	lm	ll	lm	lm	ll	lm	lm	ll	ll	lm	lm	lm	ll	ll	lm	ll	lm
LG1_HB_546	F_0250474_L14_PA	LG1	<nnxnp>	{-1}	(nn,np)	np	np	np	nn	np	nn	np	nn	nn	nn	nn	nn	nn	nn	nn	np	np	np	nn	np	nn	nn	np	np	np	np	np	nn	nn	np	np	np	nn	nn	np	np	nn	nn	nn	nn	np	nn	np	np
$F_0318984z_LG1	$F_0318984z_LG1_PA	LG1	<nnxnp>	{-0}	(nn,np)	nn	nn	np	nn	nn	np	nn	np	np	np	np	np	nn	np	np	np	np	nn	np	nn	np	np	nn	nn	nn	np	np	np	np	nn	np	np	np	nn	nn	nn	np	np	nn	np	nn	nn	nn	nn
LG1_HB_849	F_0400919_L17_PA	LG1	<hkxhk>	{10}	(hh,hk,kk)	hk	hk	kk	hh	hk	kk	hk	hk	kk	hk	hk	hk	hh	kk	hk	kk	kk	hh	hk	hk	hk	kk	hh	hk	hk	hk	kk	hk	kk	hk	hk	hk	hk	hh	hk	hk	hk	hk	hk	hk	hk	hh	hk	hk
F_0409675_L1_PA	F_0409675_L1_PA	LG1	<hkxhk>	{10}	(hh,hk,kk)	hk	hk	kk	hh	hk	kk	hk	hk	kk	hk	hk	hk	hh	kk	hk	kk	kk	hh	hk	hk	hk	kk	hh	hk	hk	hk	kk	hk	kk	hk	hk	hk	hk	hh	hk	hk	hk	hk	hk	hk	hk	hh	hk	hk
LG1_HB_868	F_0409698_L1_PA	LG1	<hkxhk>	{10}	(hh,hk,kk)	hk	hk	kk	hh	hk	kk	hk	hk	kk	hk	hk	hk	hh	kk	hk	kk	kk	hh	hk	hk	hk	kk	hh	hk	hk	hk	kk	hk	kk	hk	hk	hk	hk	hh	hk	hk	hk	hk	hk	hk	hk	hh	hk	hk
LG1_HB_876	F_0411211_L1_PA	LG1	<nnxnp>	{-0}	(nn,np)	nn	nn	np	nn	nn	np	nn	np	np	np	np	np	nn	np	nn	np	np	nn	nn	nn	np	np	nn	nn	nn	np	np	np	np	nn	np	np	np	nn	nn	nn	np	np	nn	np	nn	nn	nn	np
LG1_HB_877	F_0411240_L1_PA	LG1	<hkxhk>	{01}	(hh,hk,kk)	hk	hk	hh	kk	hk	hh	hk	hk	hh	hk	hk	hk	kk	hh	hk	hh	hh	kk	hk	hk	hk	hh	kk	hk	hk	hk	hh	hk	hh	hk	hk	hk	hk	kk	hk	hk	hk	hk	hk	hk	hk	kk	hk	hk
LG1_HB_878	F_0411306_L1_PA	LG1	<hkxhk>	{10}	(hh,hk,kk)	hk	hk	kk	hh	hk	kk	hk	hk	kk	kk	hk	hk	hh	kk	hk	kk	kk	hh	hk	hk	hk	kk	hh	hk	hk	hk	kk	hk	kk	hk	hk	hk	hk	hh	hk	hk	hk	hk	hk	hk	hk	hh	hk	hk
LG1_HB_878	F_0411310_L1_PA	LG1	<nnxnp>	{-1}	(nn,np)	np	np	nn	np	np	nn	np	nn	nn	nn	nn	nn	np	nn	np	nn	nn	np	np	np	nn	nn	np	np	np	nn	nn	nn	nn	np	nn	nn	nn	np	np	np	nn	nn	np	nn	np	np	np	nn
LG1_HB_879	F_0411409_L1_PA	LG1	<nnxnp>	{-1}	(nn,np)	np	np	nn	np	np	nn	np	nn	nn	nn	nn	nn	np	nn	np	nn	nn	np	np	np	nn	nn	np	np	np	nn	nn	nn	nn	np	nn	nn	nn	np	np	np	nn	nn	np	nn	np	np	np	nn
LG1_HB_880	F_0411478_L1_PA	LG1	<nnxnp>	{-0}	(nn,np)	nn	nn	np	nn	nn	np	nn	np	np	np	np	np	nn	np	nn	np	np	nn	nn	nn	np	np	nn	nn	nn	np	np	np	np	nn	np	np	np	nn	nn	nn	np	np	nn	np	nn	nn	nn	np
LG1_HB_880	F_0411487_L1_PA	LG1	<nnxnp>	{-1}	(nn,np)	np	np	nn	np	np	nn	np	nn	nn	nn	nn	nn	np	nn	np	nn	nn	np	np	np	nn	nn	np	np	np	nn	nn	nn	nn	np	nn	nn	nn	np	np	np	nn	nn	np	nn	np	np	np	nn
LG1_HB_880	F_0411491_L1_PA	LG1	<nnxnp>	{-0}	(nn,np)	nn	nn	np	nn	nn	np	nn	np	np	np	np	np	nn	np	nn	np	np	nn	nn	nn	np	np	nn	nn	nn	np	np	np	np	nn	np	np	np	nn	nn	nn	np	np	nn	np	nn	nn	nn	np
LG1_HB_880	F_0411493_L1_PA	LG1	<nnxnp>	{-0}	(nn,np)	nn	nn	np	nn	nn	np	nn	np	np	np	np	np	nn	np	nn	np	np	nn	nn	nn	np	np	nn	nn	nn	np	np	np	np	nn	np	np	np	nn	nn	nn	np	np	nn	np	nn	nn	nn	np
LG1_HB_880	F_0411488_L1_PA	LG1	<lmxll>	{0-}	(ll,lm)	ll	ll	ll	lm	ll	ll	ll	lm	ll	ll	lm	lm	lm	ll	ll	ll	ll	lm	ll	ll	lm	ll	lm	ll	ll	lm	ll	lm	ll	ll	lm	lm	lm	lm	ll	ll	lm	lm	ll	lm	ll	lm	ll	lm
LG1_HB_880	R_4746500_L1_PA	LG1	<lmxll>	{0-}	(ll,lm)	ll	ll	ll	lm	ll	ll	ll	lm	ll	ll	lm	lm	lm	ll	ll	ll	ll	lm	ll	ll	lm	ll	lm	ll	ll	lm	ll	lm	ll	ll	lm	lm	lm	lm	ll	ll	lm	lm	ll	lm	ll	lm	ll	lm
LG1_HB_881	F_0411697_L1_PA	LG1	<lmxll>	{0-}	(ll,lm)	ll	ll	ll	lm	ll	ll	ll	lm	ll	ll	lm	lm	lm	ll	ll	ll	ll	lm	ll	ll	lm	ll	lm	ll	ll	lm	ll	lm	ll	ll	lm	lm	lm	lm	ll	ll	lm	lm	ll	lm	ll	lm	ll	lm
LG1_HB_881	F_0411698_L1_PA	LG1	<nnxnp>	{-1}	(nn,np)	np	np	nn	np	np	nn	np	nn	nn	nn	nn	nn	np	nn	np	nn	nn	np	np	np	nn	nn	np	np	np	nn	nn	nn	nn	np	nn	nn	nn	np	np	np	nn	nn	np	nn	np	np	np	nn
LG1_HB_882	F_0411949_L1_PA	LG1	<hkxhk>	{01}	(hh,hk,kk)	hk	hk	hh	kk	hk	hh	hk	hk	hh	hk	hk	hk	kk	hh	hk	hh	hh	kk	hk	hk	hk	hh	kk	hk	hk	hk	hh	hk	hh	hk	hk	hk	hk	kk	hk	hk	hk	hk	hk	hk	hk	kk	hk	hk
LG1_HB_887	F_0415487_L1_PA	LG1	<nnxnp>	{-1}	(nn,np)	np	np	nn	np	np	nn	np	nn	nn	nn	nn	nn	np	nn	np	nn	nn	np	np	np	nn	nn	np	np	np	nn	nn	nn	nn	np	nn	nn	nn	np	np	np	nn	nn	np	nn	np	np	np	nn
LG1_HB_887	F_0415504_L1_PA	LG1	<hkxhk>	{10}	(hh,hk,kk)	hk	hk	kk	hh	hk	kk	hk	hk	kk	kk	hk	hk	hh	kk	hk	kk	kk	hh	hk	hk	hk	kk	hh	hk	hk	hk	kk	hk	kk	hk	hk	hk	hk	hh	hk	hk	hk	hk	hk	hk	hk	hh	hk	hk
LG1_HB_887	F_0415507_L1_PA	LG1	<lmxll>	{1-}	(ll,lm)	lm	lm	lm	ll	lm	lm	lm	ll	lm	lm	ll	ll	ll	lm	lm	lm	lm	ll	lm	lm	ll	lm	ll	lm	lm	ll	lm	ll	lm	lm	ll	ll	ll	ll	lm	lm	ll	ll	lm	ll	lm	ll	lm	ll
LG1_HB_887	F_0415516_L1_PA	LG1	<nnxnp>	{-0}	(nn,np)	nn	nn	np	nn	nn	np	nn	np	np	np	np	np	nn	np	nn	np	np	nn	nn	nn	np	np	nn	nn	nn	np	np	np	np	nn	np	np	np	nn	nn	nn	np	np	nn	np	nn	nn	nn	np
R_8789324_L1_PA	R_8789324_L1_PA	LG1	<lmxll>	{0-}	(ll,lm)	ll	ll	ll	lm	ll	ll	ll	lm	ll	ll	lm	lm	lm	ll	ll	ll	ll	lm	ll	ll	lm	ll	lm	ll	ll	lm	ll	lm	ll	ll	lm	lm	lm	lm	ll	ll	lm	lm	ll	lm	ll	lm	ll	lm
LG1_HB_890	F_0416997_L1_PA	LG1	<nnxnp>	{-1}	(nn,np)	np	np	nn	np	np	nn	np	nn	nn	nn	nn	nn	np	nn	np	nn	nn	np	np	np	nn	nn	np	np	np	nn	nn	nn	nn	np	nn	nn	nn	np	np	np	nn	nn	np	nn	np	np	np	nn
LG1_HB_890	F_0417007_L1_PA	LG1	<nnxnp>	{-0}	(nn,np)	nn	nn	np	nn	nn	np	nn	np	np	np	np	np	nn	np	nn	np	np	nn	nn	nn	np	np	nn	nn	nn	np	np	np	np	nn	np	np	np	nn	nn	nn	np	np	nn	np	nn	nn	nn	np
LG1_HB_890	GD_02428_L1_PA	LG1	<nnxnp>	{-0}	(nn,np)	nn	nn	np	nn	nn	np	nn	np	np	np	np	np	nn	np	nn	np	np	nn	nn	nn	np	np	nn	nn	nn	np	np	np	np	nn	np	np	np	nn	nn	nn	np	np	nn	np	nn	nn	nn	np
LG1_HB_891	F_0417197_L1_PA	LG1	<nnxnp>	{-0}	(nn,np)	nn	nn	np	nn	nn	np	nn	np	np	np	np	np	nn	np	nn	np	np	nn	nn	nn	np	np	nn	nn	nn	np	np	np	np	nn	np	np	np	nn	nn	nn	np	np	nn	np	nn	nn	nn	np
LG1_HB_891	F_0417208_L1_PA	LG1	<nnxnp>	{-0}	(nn,np)	nn	nn	np	nn	nn	np	nn	np	np	np	np	np	nn	np	nn	np	np	nn	nn	nn	np	np	nn	nn	nn	np	np	np	np	nn	np	np	np	nn	nn	nn	np	np	nn	np	nn	nn	nn	np
LG1_HB_891	F_0417203_L1_PA	LG1	<lmxll>	{0-}	(ll,lm)	ll	ll	ll	lm	ll	ll	ll	lm	ll	ll	lm	lm	lm	lm	ll	ll	ll	lm	ll	ll	lm	ll	lm	ll	ll	lm	ll	lm	ll	ll	lm	lm	lm	lm	ll	ll	lm	lm	ll	lm	ll	lm	ll	lm
LG1_HB_892	F_0417637_L1_PA	LG1	<lmxll>	{0-}	(ll,lm)	ll	ll	ll	lm	ll	ll	ll	lm	ll	ll	lm	lm	lm	lm	ll	ll	ll	lm	ll	ll	ll	ll	lm	ll	ll	lm	ll	lm	ll	ll	lm	lm	lm	lm	ll	ll	lm	lm	ll	lm	ll	lm	ll	lm
LG1_HB_892	R_9907051_L1_PA	LG1	<hkxhk>	{00}	(hh,hk,kk)	hh	hh	hk	hk	hh	hk	hh	kk	hk	hk	kk	kk	hk	kk	hh	hk	hk	hk	hh	hh	hk	hk	hk	hh	hh	kk	hk	kk	hk	hh	kk	kk	kk	hk	hh	hh	kk	kk	hh	kk	hh	hk	hh	kk
LG1_HB_893	F_0417939_L1_PA	LG1	<nnxnp>	{-0}	(nn,np)	nn	nn	np	nn	nn	np	nn	np	np	np	np	np	nn	np	np	np	np	nn	nn	nn	np	np	nn	nn	nn	np	np	np	np	nn	np	np	np	nn	nn	nn	np	np	nn	np	nn	nn	nn	np
LG1_HB_895	F_0418561_L1_PA	LG1	<lmxll>	{0-}	(ll,lm)	ll	ll	ll	lm	ll	ll	ll	lm	ll	ll	lm	lm	lm	lm	ll	ll	ll	lm	ll	ll	lm	ll	lm	ll	ll	lm	ll	lm	ll	ll	lm	lm	lm	lm	ll	ll	lm	lm	ll	lm	ll	lm	ll	lm
LG1_HB_895	F_0418563_L1_PA	LG1	<lmxll>	{0-}	(ll,lm)	ll	ll	ll	lm	ll	ll	ll	lm	ll	ll	lm	lm	lm	lm	ll	ll	ll	lm	ll	ll	lm	ll	lm	ll	ll	lm	ll	lm	ll	ll	lm	lm	lm	lm	ll	ll	lm	lm	ll	lm	ll	lm	ll	lm
LG1_HB_895	F_0418565_L1_PA	LG1	<hkxhk>	{00}	(hh,hk,kk)	hh	hh	hk	hk	hh	hk	hh	kk	hk	hk	kk	kk	hk	kk	hh	hk	hk	hk	hh	hh	kk	hk	hk	hh	hh	kk	hk	kk	hk	hh	kk	kk	kk	hk	hh	hh	kk	kk	hh	kk	hh	hk	hh	kk
LG1_HB_895	F_0418576_L1_PA	LG1	<hkxhk>	{11}	(hh,hk,kk)	kk	kk	hk	hk	kk	hk	kk	hh	hk	hk	hh	hh	hk	hh	kk	hk	hk	hk	kk	kk	hh	hk	hk	kk	kk	hh	hk	hh	hk	kk	hh	hh	hh	hk	kk	kk	hh	hh	kk	hh	kk	hk	kk	hh
LG1_HB_895	F_0418586_L1_PA	LG1	<lmxll>	{0-}	(ll,lm)	ll	ll	ll	lm	ll	ll	ll	lm	ll	ll	lm	lm	lm	lm	ll	ll	ll	lm	ll	ll	lm	ll	lm	ll	ll	lm	ll	lm	ll	ll	lm	lm	lm	lm	ll	ll	lm	lm	ll	lm	ll	lm	ll	lm
LG1_HB_895	F_0418589_L1_PA	LG1	<hkxhk>	{00}	(hh,hk,kk)	hh	hh	hk	hk	hh	hk	hh	kk	hk	hk	kk	kk	hk	kk	hh	hk	hk	hk	hh	hh	kk	hk	hk	hh	hh	kk	hk	kk	hk	hh	kk	kk	kk	hk	hh	hh	kk	kk	hh	kk	hh	hk	hh	kk
LG1_HB_897	F_0419285_L1_PA	LG1	<hkxhk>	{00}	(hh,hk,kk)	hh	hh	hk	hk	hh	hk	hh	kk	hk	hk	kk	kk	hk	kk	hk	hk	hk	hk	hk	hh	hk	hk	hk	hh	hh	kk	hk	kk	hk	hh	kk	kk	kk	hk	hh	hh	kk	kk	hh	kk	hh	hk	hh	hk
LG1_HB_897	F_0419286_L1_PA	LG1	<hkxhk>	{00}	(hh,hk,kk)	hh	hh	hk	hk	hh	hk	hh	kk	hk	hk	kk	kk	hk	kk	hk	hk	hk	hk	hk	hh	hk	hk	hk	hh	hh	kk	hk	kk	hk	hh	kk	kk	kk	hk	hh	hh	kk	kk	hh	kk	hh	hk	hh	hk
LG1_HB_897	F_0419287_L1_PA	LG1	<hkxhk>	{00}	(hh,hk,kk)	hh	hh	hk	hk	hh	hk	hh	kk	hk	hk	kk	kk	hk	kk	hk	hk	hk	hk	hk	hh	hk	hk	hk	hh	hh	kk	hk	kk	hk	hh	kk	kk	kk	hk	hh	--	kk	kk	hh	kk	--	hk	--	hk
LG1_HB_897	F_0419289_L1_PA	LG1	<hkxhk>	{11}	(hh,hk,kk)	kk	kk	hk	hk	kk	hk	kk	hh	hk	hk	hh	hh	hk	hh	hk	hk	hk	hk	hk	kk	hk	hk	hk	kk	kk	hh	hk	hh	hk	kk	hh	hh	hh	hk	kk	kk	hh	hh	kk	hh	kk	hk	kk	hk
LG1_HB_897	R_11489706_L1_PA	LG1	<hkxhk>	{00}	(hh,hk,kk)	hh	hh	hk	hk	hh	hk	hh	kk	hk	hk	kk	kk	hk	kk	hk	hk	hk	hk	hk	hh	hk	hk	hk	hh	hh	kk	hk	kk	hk	hh	kk	kk	kk	hk	hh	hh	kk	kk	hh	kk	hh	hk	hh	hk
LG1_HB_897.5	R_11508677_L1_PA	LG1	<hkxhk>	{11}	(hh,hk,kk)	kk	kk	hk	hk	kk	hk	kk	hh	hk	hk	hh	hh	hk	hh	hk	hk	hk	hk	hk	kk	hk	hk	hk	kk	kk	hh	hk	hh	hk	kk	hh	hh	hh	hk	kk	kk	hh	hh	kk	hh	kk	hk	kk	hk
LG1_HB_897.5	GD_01815_L1_PA	LG1	<lmxll>	{0-}	(ll,lm)	ll	ll	ll	lm	ll	ll	ll	lm	ll	ll	lm	lm	lm	lm	ll	ll	ll	lm	ll	ll	ll	ll	lm	ll	ll	lm	ll	lm	ll	ll	lm	lm	lm	lm	ll	ll	lm	lm	ll	lm	ll	lm	ll	lm
LG1_HB_897.5	R_11499061_L1_PA	LG1	<lmxll>	{0-}	(ll,lm)	ll	ll	ll	lm	ll	ll	ll	lm	ll	ll	lm	lm	lm	lm	ll	ll	ll	lm	ll	ll	ll	ll	lm	ll	ll	lm	ll	lm	ll	ll	lm	lm	lm	lm	ll	ll	lm	lm	ll	lm	ll	lm	ll	lm
LG1_HB_899	F_0419753_L1_PA	LG1	<lmxll>	{0-}	(ll,lm)	ll	ll	ll	lm	ll	ll	ll	lm	ll	ll	lm	lm	lm	lm	ll	ll	ll	lm	ll	ll	ll	ll	lm	ll	ll	lm	ll	lm	ll	ll	lm	ll	lm	lm	ll	ll	lm	lm	ll	lm	ll	lm	ll	lm
LG1_HB_899	F_0419754_L1_PA	LG1	<lmxll>	{0-}	(ll,lm)	ll	ll	ll	lm	ll	ll	ll	lm	ll	ll	lm	lm	lm	lm	ll	ll	ll	lm	ll	ll	ll	ll	lm	ll	ll	lm	ll	lm	ll	ll	lm	ll	lm	lm	ll	ll	lm	lm	ll	lm	ll	lm	ll	lm
LG1_HB_899	F_0419771_L1_PA	LG1	<lmxll>	{0-}	(ll,lm)	ll	ll	ll	lm	ll	ll	ll	lm	ll	ll	lm	lm	lm	lm	ll	ll	ll	lm	ll	ll	ll	ll	lm	ll	ll	lm	ll	lm	ll	ll	lm	ll	lm	lm	ll	ll	lm	lm	ll	lm	ll	lm	ll	lm
LG1_HB_899	R_12194485_L1_PA	LG1	<lmxll>	{0-}	(ll,lm)	ll	ll	ll	lm	ll	ll	ll	lm	ll	ll	lm	lm	lm	lm	ll	ll	ll	lm	ll	ll	ll	ll	lm	ll	ll	lm	ll	lm	ll	ll	lm	ll	lm	lm	ll	ll	lm	lm	ll	lm	ll	lm	ll	lm
LG1_HB_899	R_12196570_L1_PA	LG1	<lmxll>	{0-}	(ll,lm)	ll	ll	ll	lm	ll	ll	ll	lm	ll	ll	lm	lm	lm	lm	ll	ll	ll	lm	ll	ll	ll	ll	lm	ll	ll	lm	ll	lm	ll	ll	lm	ll	lm	lm	ll	ll	lm	lm	ll	lm	ll	lm	ll	lm
LG1_HB_900	GD_02334_L1_PA	LG1	<hkxhk>	{00}	(hh,hk,kk)	hh	hh	hk	hk	hh	hk	hh	kk	hk	hk	kk	kk	hk	kk	hk	hk	hk	hk	hk	hh	hk	hk	hk	hh	hh	kk	hk	kk	hk	hh	kk	hk	kk	hk	hh	hh	kk	kk	hh	kk	hh	hk	hh	hk
LG1_HB_900	F_0420062_L1_PA	LG1	<lmxll>	{0-}	(ll,lm)	ll	ll	ll	lm	ll	ll	ll	lm	ll	ll	lm	lm	lm	lm	ll	ll	ll	lm	ll	ll	ll	ll	lm	ll	ll	lm	ll	lm	ll	ll	lm	ll	lm	lm	ll	ll	lm	lm	ll	lm	ll	lm	ll	lm
LG1_HB_900	F_0420063_L1_PA	LG1	<lmxll>	{0-}	(ll,lm)	ll	ll	ll	lm	ll	ll	ll	lm	ll	ll	lm	lm	lm	lm	ll	ll	ll	lm	ll	ll	ll	ll	lm	ll	ll	lm	ll	lm	ll	ll	lm	ll	lm	lm	ll	ll	lm	lm	ll	lm	ll	lm	ll	lm
LG1_HB_900	R_12356741_L1_PA	LG1	<lmxll>	{0-}	(ll,lm)	ll	ll	ll	lm	ll	ll	ll	lm	ll	ll	lm	lm	lm	lm	ll	ll	ll	lm	ll	ll	ll	ll	lm	ll	ll	lm	ll	lm	ll	ll	lm	ll	lm	lm	ll	ll	lm	lm	ll	lm	ll	lm	ll	lm
LG1_HB_900.5	R_12382050_L1_PA	LG1	<lmxll>	{0-}	(ll,lm)	ll	ll	ll	lm	ll	ll	ll	lm	ll	ll	lm	lm	lm	lm	ll	ll	ll	lm	ll	ll	ll	ll	lm	ll	ll	lm	ll	lm	ll	ll	lm	ll	lm	lm	ll	ll	lm	lm	ll	lm	ll	lm	ll	lm
LG1_HB_901	F_0420129_L1_PA	LG1	<lmxll>	{1-}	(ll,lm)	lm	lm	lm	ll	lm	lm	lm	ll	lm	lm	ll	ll	ll	ll	lm	lm	lm	ll	lm	lm	lm	lm	ll	lm	lm	ll	lm	ll	lm	lm	ll	lm	ll	ll	lm	lm	ll	ll	lm	ll	lm	ll	lm	ll
LG1_HB_901	F_0420150_L1_PA	LG1	<lmxll>	{1-}	(ll,lm)	lm	lm	lm	ll	lm	lm	lm	ll	lm	lm	ll	ll	ll	ll	lm	lm	lm	ll	lm	lm	lm	lm	ll	lm	lm	ll	lm	ll	lm	lm	ll	lm	ll	ll	lm	lm	ll	ll	lm	ll	lm	ll	lm	ll
LG1_HB_901	F_0420128_L1_PA	LG1	<hkxhk>	{10}	(hh,hk,kk)	hk	hk	kk	hh	hk	kk	hk	hk	kk	kk	hk	hk	hh	hk	kk	kk	kk	hh	kk	hk	kk	kk	hh	hk	hk	hk	kk	hk	kk	hk	hk	kk	hk	hh	hk	hk	hk	hk	hk	hk	hk	hh	hk	hh
LG1_HB_901	F_0420130_L1_PA	LG1	<hkxhk>	{01}	(hh,hk,kk)	hk	hk	hh	kk	hk	hh	hk	hk	hh	hh	hk	hk	kk	hk	hh	hh	hh	kk	hh	hk	hh	hh	kk	hk	hk	hk	hh	hk	hh	hk	hk	hh	hk	kk	hk	hk	hk	hk	hk	hk	hk	kk	hk	kk
LG1_HB_902	F_0420881_L1_PA	LG1	<nnxnp>	{-1}	(nn,np)	np	np	nn	np	np	nn	np	nn	nn	nn	nn	nn	np	nn	nn	nn	nn	np	nn	np	nn	nn	np	np	np	nn	nn	nn	nn	np	nn	nn	nn	np	np	np	nn	nn	np	nn	np	np	np	np
LG1_HB_902	F_0420884_L1_PA	LG1	<hkxhk>	{01}	(hh,hk,kk)	hk	hk	hh	kk	hk	hh	hk	hk	hh	hh	hk	hk	kk	hk	hh	hh	hh	kk	hh	hk	hh	hh	kk	hk	hk	hk	hh	hk	hh	hk	hk	hh	hk	kk	hk	hk	hk	hk	hk	hk	hk	kk	hk	kk
LG1_HB_902	F_0420924_L1_PA	LG1	<nnxnp>	{-1}	(nn,np)	np	np	nn	np	np	nn	np	nn	nn	nn	nn	nn	np	nn	nn	nn	nn	np	nn	np	nn	nn	np	np	np	nn	nn	nn	nn	np	nn	nn	nn	np	np	np	nn	nn	np	nn	np	np	np	np
LG1_HB_902	R_13037789_L1_PA	LG1	<nnxnp>	{-0}	(nn,np)	nn	nn	np	nn	nn	np	nn	np	np	np	np	np	nn	np	np	np	np	nn	np	nn	np	np	nn	nn	nn	np	np	np	np	nn	np	np	np	nn	nn	nn	np	np	nn	np	nn	nn	nn	nn
LG1_HB_902	F_0420895_L1_PA	LG1	<lmxll>	{1-}	(ll,lm)	lm	lm	lm	ll	lm	lm	lm	ll	lm	lm	ll	ll	ll	ll	lm	lm	lm	ll	lm	lm	lm	lm	ll	lm	lm	ll	lm	ll	lm	lm	ll	lm	ll	ll	lm	lm	ll	ll	lm	ll	lm	ll	lm	ll
LG1_HB_902	F_0420898_L1_PA	LG1	<lmxll>	{1-}	(ll,lm)	lm	lm	lm	ll	lm	lm	lm	ll	lm	lm	ll	ll	ll	ll	lm	lm	lm	ll	lm	lm	lm	lm	ll	lm	lm	ll	lm	ll	lm	lm	ll	lm	ll	ll	lm	lm	ll	ll	lm	ll	lm	ll	lm	ll
LG1_HB_902	F_0420880_L1_PA	LG1	<lmxll>	{0-}	(ll,lm)	ll	ll	ll	lm	ll	ll	ll	lm	ll	ll	lm	lm	lm	lm	ll	ll	ll	lm	ll	ll	ll	ll	lm	ll	ll	lm	ll	lm	ll	ll	lm	ll	lm	lm	ll	ll	lm	lm	ll	lm	ll	lm	ll	lm
LG1_HB_905	F_0421635_L1_PA	LG1	<lmxll>	{1-}	(ll,lm)	lm	lm	lm	ll	lm	lm	lm	ll	lm	lm	ll	ll	ll	ll	lm	lm	lm	ll	lm	lm	lm	lm	ll	lm	lm	ll	lm	ll	lm	lm	ll	lm	ll	ll	lm	lm	ll	ll	lm	ll	lm	ll	lm	ll
LG1_HB_905	F_0421614_L1_PA	LG1	<hkxhk>	{10}	(hh,hk,kk)	hk	hk	kk	hh	hk	kk	hk	hk	kk	kk	hk	hk	hh	hk	kk	kk	kk	hh	kk	hk	kk	kk	hh	hk	hk	hk	kk	hk	kk	hk	hk	kk	hk	hh	hk	hk	hk	hk	hk	hk	hk	hh	hk	hh
LG1_HB_905	F_0421620_L1_PA	LG1	<hkxhk>	{10}	(hh,hk,kk)	hk	hk	kk	hh	hk	kk	hk	hk	kk	kk	hk	hk	hh	hk	kk	kk	kk	hh	kk	hk	kk	kk	hh	hk	hk	hk	kk	hk	kk	hk	hk	kk	hk	hh	hk	hk	hk	hk	hk	hk	hk	hh	hk	hh
LG1_HB_905	F_0421626_L1_PA	LG1	<nnxnp>	{-1}	(nn,np)	np	np	nn	np	np	nn	np	nn	nn	nn	nn	nn	np	nn	nn	nn	nn	np	nn	np	nn	nn	np	np	np	nn	nn	nn	nn	np	nn	nn	nn	np	np	np	nn	nn	np	nn	np	np	np	np
LG1_HB_905.5	GD_01889_L1_PA	LG1	<nnxnp>	{-1}	(nn,np)	np	np	nn	np	np	nn	np	nn	nn	nn	nn	nn	np	nn	nn	nn	nn	np	nn	np	nn	nn	np	np	np	nn	nn	nn	nn	np	nn	nn	nn	np	np	np	nn	nn	np	nn	np	np	np	np
LG1_HB_905.5	R_14001081_L1_PA	LG1	<nnxnp>	{-0}	(nn,np)	nn	nn	np	nn	nn	np	nn	np	np	np	np	np	nn	np	np	np	np	nn	np	nn	np	np	nn	nn	nn	np	np	np	np	nn	np	np	np	nn	nn	nn	np	np	nn	np	nn	nn	nn	nn
LG1_HB_906	F_0422078_L1_PA	LG1	<nnxnp>	{-1}	(nn,np)	np	np	nn	np	np	nn	np	nn	nn	nn	nn	nn	np	nn	nn	nn	nn	np	nn	np	nn	nn	np	np	np	nn	nn	nn	nn	np	nn	nn	nn	np	np	np	nn	nn	np	nn	np	np	np	np
LG1_HB_906	F_0422075_L1_PA	LG1	<hkxhk>	{00}	(hh,hk,kk)	hh	hh	hk	hk	hh	hk	hh	kk	hk	hk	kk	kk	hk	kk	hk	hk	hk	hk	hk	hh	hk	hk	hk	hh	hh	kk	hk	kk	hk	hh	kk	hk	kk	hk	hh	hh	kk	kk	hh	kk	hh	hk	hh	hk
LG1_HB_906	F_0422076_L1_PA	LG1	<lmxll>	{1-}	(ll,lm)	lm	lm	lm	ll	lm	lm	lm	ll	lm	lm	ll	ll	ll	ll	lm	lm	lm	ll	lm	lm	lm	lm	ll	lm	lm	ll	lm	ll	lm	lm	ll	lm	ll	ll	lm	lm	ll	ll	lm	ll	lm	ll	lm	ll
LG1_HB_906	F_0422079_L1_PA	LG1	<lmxll>	{0-}	(ll,lm)	ll	ll	ll	lm	ll	ll	ll	lm	ll	ll	lm	lm	lm	lm	ll	ll	ll	lm	ll	ll	ll	ll	lm	ll	ll	lm	ll	lm	ll	ll	lm	ll	lm	lm	ll	ll	lm	lm	ll	lm	ll	lm	ll	lm
LG1_HB_906	F_0422080_L1_PA	LG1	<nnxnp>	{-0}	(nn,np)	nn	nn	np	nn	nn	np	nn	np	np	np	np	np	nn	np	np	np	np	nn	np	nn	np	np	nn	nn	nn	np	np	np	np	nn	np	np	np	nn	nn	nn	np	np	nn	np	nn	nn	nn	nn
LG1_HB_906	F_0422081_L1_PA	LG1	<lmxll>	{0-}	(ll,lm)	ll	ll	ll	lm	ll	ll	ll	lm	ll	ll	lm	lm	lm	lm	ll	ll	ll	lm	ll	ll	ll	ll	lm	ll	ll	lm	ll	lm	ll	ll	lm	ll	lm	lm	ll	ll	lm	lm	ll	lm	ll	lm	ll	lm
LG1_HB_907	F_0423029_L1_PA	LG1	<lmxll>	{0-}	(ll,lm)	ll	ll	ll	lm	ll	ll	ll	lm	ll	ll	lm	lm	lm	lm	ll	ll	ll	lm	ll	ll	ll	ll	lm	ll	ll	lm	ll	lm	ll	ll	lm	ll	lm	lm	ll	ll	lm	lm	ll	lm	ll	lm	ll	lm
LG1_HB_907	F_0423030_L1_PA	LG1	<lmxll>	{1-}	(ll,lm)	lm	lm	lm	ll	lm	lm	lm	ll	lm	lm	ll	ll	ll	ll	lm	lm	lm	ll	lm	lm	lm	lm	ll	lm	lm	ll	lm	ll	lm	lm	ll	lm	ll	ll	lm	lm	ll	ll	lm	ll	lm	ll	lm	ll
LG1_HB_908	R_14662213_L1_PA	LG1	<lmxll>	{1-}	(ll,lm)	lm	lm	lm	ll	lm	lm	lm	ll	lm	lm	ll	ll	ll	ll	lm	lm	lm	ll	lm	lm	lm	lm	ll	lm	lm	ll	lm	ll	lm	lm	ll	lm	ll	ll	lm	lm	ll	ll	lm	ll	lm	ll	lm	ll
LG1_HB_909	F_0423612_L1_PA	LG1	<nnxnp>	{-0}	(nn,np)	nn	nn	np	nn	nn	np	nn	np	np	np	np	np	np	np	np	nn	np	nn	np	nn	np	np	nn	nn	nn	np	np	np	np	nn	np	np	np	np	nn	nn	np	np	nn	np	nn	nn	nn	nn
LG1_HB_909	F_0423614_L1_PA	LG1	<nnxnp>	{-0}	(nn,np)	nn	nn	np	nn	nn	np	nn	np	np	np	np	np	np	np	np	nn	np	nn	np	nn	np	np	nn	nn	nn	np	np	np	np	nn	np	np	np	np	nn	nn	np	np	nn	np	nn	nn	nn	nn
LG1_HB_909	F_0423615_L1_PA	LG1	<nnxnp>	{-0}	(nn,np)	nn	nn	np	nn	nn	np	nn	np	np	np	np	np	np	np	np	nn	np	nn	np	nn	np	np	nn	nn	nn	np	np	np	np	nn	np	np	np	np	nn	nn	np	np	nn	np	nn	nn	nn	nn
LG1_HB_909	F_0423631_L1_PA	LG1	<nnxnp>	{-0}	(nn,np)	nn	nn	np	nn	nn	np	nn	np	np	np	np	np	np	np	np	nn	np	nn	np	nn	np	np	nn	nn	nn	np	np	np	np	nn	np	np	np	np	nn	nn	np	np	nn	np	nn	nn	nn	nn
LG1_HB_912	F_0424557_L1_PA	LG1	<nnxnp>	{-0}	(nn,np)	nn	nn	np	nn	nn	np	nn	np	np	np	np	np	np	np	np	nn	np	nn	np	nn	np	np	nn	nn	nn	np	np	np	np	nn	np	np	np	np	nn	nn	np	np	nn	np	nn	nn	nn	nn
LG1_HB_914	F_0425611_L1_PA	LG1	<nnxnp>	{-0}	(nn,np)	nn	nn	np	nn	nn	np	nn	np	np	np	np	np	np	np	np	nn	np	nn	np	nn	np	np	nn	nn	nn	np	np	np	np	nn	np	np	np	np	nn	nn	np	np	nn	np	nn	nn	nn	nn
LG1_HB_914	F_0425614_L1_PA	LG1	<nnxnp>	{-0}	(nn,np)	nn	nn	np	nn	nn	np	nn	np	np	np	np	np	np	np	np	nn	np	nn	np	nn	np	np	nn	nn	nn	np	np	np	np	nn	np	np	np	np	nn	nn	np	np	nn	np	nn	nn	nn	nn
LG1_HB_916	F_0426233_L1_PA	LG1	<nnxnp>	{-0}	(nn,np)	nn	nn	nn	np	nn	np	nn	np	np	np	np	np	np	np	np	nn	np	nn	np	nn	np	np	nn	nn	nn	nn	nn	np	np	nn	np	np	np	np	nn	nn	np	np	np	np	nn	nn	nn	nn
LG1_HB_916	F_0426240_L1_PA	LG1	<nnxnp>	{-0}	(nn,np)	nn	nn	nn	np	nn	np	nn	np	np	np	np	np	np	np	np	nn	np	nn	np	nn	np	np	nn	nn	nn	nn	nn	np	np	nn	np	np	np	np	nn	nn	np	np	np	np	nn	nn	nn	nn
LG1_HB_916	R_17233926_L1_PA	LG1	<nnxnp>	{-0}	(nn,np)	nn	nn	nn	np	nn	np	nn	np	np	np	np	np	np	np	np	nn	np	nn	np	nn	np	np	nn	nn	nn	nn	nn	np	np	nn	np	np	np	np	nn	nn	np	np	np	np	nn	nn	nn	nn
LG1_HB_916	R_17236158_L1_PA	LG1	<nnxnp>	{-0}	(nn,np)	nn	nn	nn	np	nn	np	nn	np	np	np	np	np	np	np	np	nn	np	nn	np	nn	np	np	nn	nn	nn	nn	nn	np	np	nn	np	np	np	np	nn	nn	np	np	np	np	nn	nn	nn	nn
LG1_HB_919	F_0427291_L1_PA	LG1	<nnxnp>	{-0}	(nn,np)	nn	nn	nn	np	nn	np	nn	np	np	np	np	np	np	np	np	nn	np	nn	np	nn	np	np	nn	nn	nn	nn	nn	np	np	nn	nn	np	np	np	nn	nn	np	np	np	np	nn	nn	nn	nn
LG1_HB_919	F_0427296_L1_PA	LG1	<nnxnp>	{-0}	(nn,np)	nn	nn	nn	np	nn	np	nn	np	np	np	np	np	np	np	np	nn	np	nn	np	nn	np	np	nn	nn	nn	nn	nn	np	np	nn	nn	np	np	np	nn	nn	np	np	np	np	nn	nn	nn	nn
LG1_HB_919	F_0427302_L1_PA	LG1	<lmxll>	{1-}	(ll,lm)	lm	lm	lm	ll	lm	lm	lm	ll	lm	lm	ll	ll	ll	ll	lm	lm	lm	ll	lm	lm	lm	lm	lm	lm	lm	ll	lm	ll	lm	lm	ll	lm	ll	ll	lm	lm	ll	ll	lm	ll	lm	ll	lm	ll
LG1_HB_919	R_17869158_L1_PA	LG1	<nnxnp>	{-0}	(nn,np)	nn	nn	nn	np	nn	np	nn	np	np	np	np	np	np	np	np	nn	np	nn	np	nn	np	np	nn	nn	nn	nn	nn	np	np	nn	nn	np	np	np	nn	nn	np	np	np	np	nn	nn	nn	nn
LG1_HB_919	R_17871172_L1_PA	LG1	<nnxnp>	{-0}	(nn,np)	nn	nn	nn	np	nn	np	nn	np	np	np	np	np	np	np	np	nn	np	nn	np	nn	np	np	nn	nn	nn	nn	nn	np	np	nn	nn	np	np	np	nn	nn	np	np	np	np	nn	nn	nn	nn
LG1_HB_919.5	R_17880738_L1_PA	LG1	<lmxll>	{1-}	(ll,lm)	lm	lm	lm	ll	lm	lm	lm	ll	lm	lm	ll	ll	ll	ll	lm	lm	lm	ll	lm	lm	lm	lm	lm	lm	lm	ll	lm	ll	lm	lm	ll	lm	ll	ll	lm	lm	ll	ll	lm	ll	lm	ll	lm	ll
LG1_HB_919.5	R_17882923_L1_PA	LG1	<lmxll>	{1-}	(ll,lm)	lm	lm	lm	ll	lm	lm	lm	ll	lm	lm	ll	ll	ll	ll	lm	lm	lm	ll	lm	lm	lm	lm	lm	lm	lm	ll	lm	ll	lm	lm	ll	lm	ll	ll	lm	lm	ll	ll	lm	ll	lm	ll	lm	ll
LG1_HB_919.5	R_17912183_L1_PA	LG1	<hkxhk>	{10}	(hh,hk,kk)	hk	hk	hk	hk	hk	kk	hk	hk	kk	kk	hk	hk	hk	hk	kk	hk	kk	hh	kk	hk	kk	kk	hk	hk	hk	hh	hk	hk	kk	hk	hh	kk	hk	hk	hk	hk	hk	hk	kk	hk	hk	hh	hk	hh
LG1_HB_920	F_0427459_L1_PA	LG1	<nnxnp>	{-0}	(nn,np)	nn	nn	nn	np	nn	np	nn	np	np	np	np	np	np	np	np	nn	np	nn	np	nn	np	np	nn	nn	nn	nn	nn	np	np	nn	nn	np	np	np	nn	nn	np	np	np	np	nn	nn	nn	nn
LG1_HB_920	F_0427463_L1_PA	LG1	<hkxhk>	{01}	(hh,hk,kk)	hk	hk	hk	hk	hk	hh	hk	hk	hh	hh	hk	hk	hk	hk	hh	hk	hh	kk	hh	hk	hh	hh	hk	hk	hk	kk	hk	hk	hh	hk	kk	hh	hk	hk	hk	hk	hk	hk	hh	hk	hk	kk	hk	kk
LG1_HB_920	F_0427470_L1_PA	LG1	<lmxll>	{1-}	(ll,lm)	lm	lm	lm	ll	lm	lm	lm	ll	lm	lm	ll	ll	ll	ll	lm	lm	lm	ll	lm	lm	lm	lm	lm	lm	lm	ll	lm	ll	lm	lm	ll	lm	ll	ll	lm	lm	ll	ll	lm	ll	lm	ll	lm	ll
LG1_HB_920	F_0427472_L1_PA	LG1	<lmxll>	{1-}	(ll,lm)	lm	lm	lm	ll	lm	lm	lm	ll	lm	lm	ll	ll	ll	ll	lm	lm	lm	ll	lm	lm	lm	lm	lm	lm	lm	ll	lm	ll	lm	lm	ll	lm	ll	ll	lm	lm	ll	ll	lm	ll	lm	ll	lm	ll
LG1_HB_920	F_0427473_L1_PA	LG1	<hkxhk>	{01}	(hh,hk,kk)	hk	hk	hk	hk	hk	hh	hk	hk	hh	hh	hk	hk	hk	hk	hh	hk	hh	kk	hh	hk	hh	hh	hk	hk	hk	kk	hk	hk	hh	hk	kk	hh	hk	hk	hk	hk	hk	hk	hh	hk	hk	kk	hk	kk
LG1_HB_920	R_17921038_L1_PA	LG1	<lmxll>	{1-}	(ll,lm)	lm	lm	lm	ll	lm	lm	lm	ll	lm	lm	ll	ll	ll	ll	lm	lm	lm	ll	lm	lm	lm	lm	lm	lm	lm	ll	lm	ll	lm	lm	ll	lm	ll	ll	lm	lm	ll	ll	lm	ll	lm	ll	lm	ll
LG1_HB_921	R_18064090_L1_PA	LG1	<hkxhk>	{01}	(hh,hk,kk)	hk	hk	hk	hk	hk	hh	hk	hk	hh	hh	hk	hk	hk	hk	hh	hk	hh	kk	hh	hk	hh	hh	hk	hk	hk	kk	hk	hk	hh	hk	kk	hh	hk	hk	hk	hk	hk	hk	hh	hk	hk	hk	hk	kk
LG1_HB_921	R_18067488_L1_PA	LG1	<hkxhk>	{10}	(hh,hk,kk)	hk	hk	hk	hk	hk	kk	hk	hk	kk	kk	hk	hk	hk	hk	kk	hk	kk	hh	kk	hk	kk	kk	hk	hk	hk	hh	hk	hk	kk	hk	hh	kk	hk	hk	hk	hk	hk	hk	kk	hk	hk	hk	hk	hh
LG1_HB_922	F_0428214_L1_PA	LG1	<hkxhk>	{01}	(hh,hk,kk)	hk	hk	hk	hk	hk	hh	hk	hk	hh	hh	hk	hk	hk	hk	hh	hk	hh	kk	hh	hk	hh	hh	hk	hk	hk	kk	hk	hk	hh	kk	kk	hh	hk	hk	hk	hk	hk	hk	hh	hk	hk	hk	hk	kk
LG1_HB_922	F_0428220_L1_PA	LG1	<hkxhk>	{01}	(hh,hk,kk)	hk	hk	hk	hk	hk	hh	hk	hk	hh	hh	hk	hk	hk	hk	hh	hk	hh	kk	hh	hk	hh	hh	hk	hk	hk	kk	hk	hk	hh	kk	kk	hh	hk	hk	hk	hk	hk	hk	hh	hk	hk	hk	hk	kk
LG1_HB_922.5	R_18791535_L1_PA	LG1	<lmxll>	{1-}	(ll,lm)	lm	lm	lm	ll	lm	lm	ll	ll	lm	lm	ll	ll	ll	ll	lm	lm	lm	ll	lm	lm	lm	lm	lm	lm	lm	ll	lm	ll	lm	ll	ll	lm	ll	ll	lm	lm	ll	ll	lm	ll	lm	ll	lm	ll
LG1_HB_922.5	R_18794918_L1_PA	LG1	<hkxhk>	{01}	(hh,hk,kk)	hk	hk	hk	hk	hk	hh	kk	hk	hh	hh	hk	hk	hk	hk	hh	hk	hh	kk	hh	hk	hh	hh	hk	hk	hk	kk	hk	hk	hh	kk	kk	hh	hk	hk	hk	hk	hk	hk	hh	hk	hk	hk	hk	kk
LG1_HB_923	F_0428716_L1_PA	LG1	<lmxll>	{1-}	(ll,lm)	lm	lm	lm	ll	lm	lm	ll	ll	lm	lm	ll	ll	ll	ll	lm	lm	lm	ll	lm	lm	lm	lm	lm	lm	lm	ll	lm	ll	lm	ll	ll	lm	ll	ll	lm	lm	ll	ll	lm	ll	lm	ll	lm	ll
LG1_HB_923	R_18831803_L1_PA	LG1	<lmxll>	{1-}	(ll,lm)	lm	lm	lm	ll	lm	lm	ll	ll	lm	lm	ll	ll	ll	ll	lm	lm	lm	ll	lm	lm	lm	lm	lm	lm	lm	ll	lm	ll	lm	ll	ll	lm	ll	ll	lm	lm	ll	ll	lm	ll	lm	ll	lm	ll
LG1_HB_923	F_0428718_L1_PA	LG1	<lmxll>	{1-}	(ll,lm)	lm	lm	lm	ll	lm	lm	ll	ll	lm	lm	ll	ll	ll	ll	lm	lm	lm	ll	lm	lm	lm	lm	lm	lm	lm	ll	lm	ll	lm	ll	ll	lm	ll	ll	lm	lm	ll	ll	lm	ll	lm	ll	lm	ll
LG1_HB_923	F_0428721_L1_PA	LG1	<hkxhk>	{10}	(hh,hk,kk)	hk	hk	hk	hk	hk	kk	hh	hk	kk	kk	hk	hk	hk	hk	kk	hk	kk	hh	kk	hk	kk	kk	hk	hk	hk	hh	hk	hk	kk	hh	hh	kk	hk	hk	hk	hk	hk	hk	kk	hk	hk	hk	hk	hh
LG1_HB_923	F_0428723_L1_PA	LG1	<lmxll>	{1-}	(ll,lm)	lm	lm	lm	ll	lm	lm	ll	ll	lm	lm	ll	ll	ll	ll	lm	lm	lm	ll	lm	lm	lm	lm	lm	lm	lm	ll	lm	ll	lm	ll	ll	lm	ll	ll	lm	lm	ll	ll	lm	ll	lm	ll	lm	ll
LG1_HB_923	F_0428726_L1_PA	LG1	<lmxll>	{1-}	(ll,lm)	lm	lm	lm	ll	lm	lm	ll	ll	lm	lm	ll	ll	ll	ll	lm	lm	lm	ll	lm	lm	lm	lm	lm	lm	lm	ll	lm	ll	lm	ll	ll	lm	ll	ll	lm	lm	ll	ll	lm	ll	lm	ll	lm	ll
LG1_HB_923	GD_02731_L1_PA	LG1	<hkxhk>	{01}	(hh,hk,kk)	hk	hk	hk	hk	hk	hh	kk	hk	hh	hh	hk	hk	hk	hk	hh	hk	hh	kk	hh	hk	hh	hh	hk	hk	hk	kk	hk	hk	hh	kk	kk	hh	hk	hk	hk	hk	hk	hk	hh	hk	hk	hk	hk	kk
LG1_HB_924	F_0429182_L1_PA	LG1	<lmxll>	{1-}	(ll,lm)	lm	lm	lm	ll	lm	lm	lm	ll	lm	lm	ll	ll	ll	ll	lm	lm	lm	ll	lm	lm	lm	lm	lm	lm	lm	ll	lm	ll	lm	ll	ll	lm	ll	ll	lm	lm	ll	ll	lm	ll	lm	ll	lm	ll
LG1_HB_924	F_0429189_L1_PA	LG1	<nnxnp>	{-0}	(nn,np)	nn	nn	nn	np	nn	np	nn	np	np	np	np	np	np	np	np	nn	np	nn	np	nn	np	np	nn	nn	nn	nn	nn	np	np	nn	nn	np	np	np	nn	nn	np	np	np	np	nn	np	nn	nn
LG1_HB_925	F_0429273_L1_PA	LG1	<hkxhk>	{10}	(h-,kk)	H-	H-	h-	h-	h-	kk	h-	h-	kk	kk	h-	h-	H-	H-	kk	h-	kk	h-	H-	H-	kk	kk	h-	h-	h-	h-	h-	h-	kk	h-	h-	kk	h-	h-	h-	h-	h-	h-	kk	H-	h-	h-	h-	h-
LG1_HB_925	F_0429278_L1_PA	LG1	<hkxhk>	{10}	(hh,hk,kk)	hk	hk	hk	hk	hk	kk	hh	hk	kk	kk	hk	hk	hk	hk	kk	hk	kk	hh	hk	hk	kk	kk	hk	hk	hk	hh	hk	hk	kk	hh	hh	kk	hk	hk	hk	hk	hk	hk	kk	hk	hk	hk	hk	hh
LG1_HB_925	F_0429291_L1_PA	LG1	<hkxhk>	{10}	(hh,hk,kk)	hk	hk	hk	hk	hk	kk	hh	hk	kk	kk	hk	hk	hk	hk	kk	hk	kk	hh	hk	hk	kk	kk	hk	hk	hk	hh	hk	hk	kk	hh	hh	kk	hk	hk	hk	hk	hk	hk	kk	hk	hk	hk	hk	hh
LG1_HB_925	F_0429300_L1_PA	LG1	<hkxhk>	{10}	(hh,hk,kk)	hk	hk	hk	hk	hk	kk	hh	hk	kk	kk	hk	hk	hk	hk	kk	hk	kk	hh	hk	hk	kk	kk	hk	hk	hk	hh	hk	hk	kk	hh	hh	kk	hk	hk	hk	hk	hk	hk	kk	hk	hk	hk	hk	hh
LG1_HB_925	F_0429307_L1_PA	LG1	<lmxll>	{1-}	(ll,lm)	lm	lm	lm	ll	lm	lm	ll	ll	lm	lm	ll	ll	ll	ll	lm	lm	lm	ll	ll	lm	lm	lm	lm	lm	lm	ll	lm	ll	lm	ll	ll	lm	ll	ll	lm	lm	ll	ll	lm	ll	lm	ll	lm	ll
GD_02302_L1_PA	GD_02302_L1_PA	LG1	<hkxhk>	{01}	(hh,hk,kk)	hk	hk	hk	hk	hk	hh	kk	hk	hh	hh	hk	hk	hk	hk	hh	hk	hh	kk	hk	hk	hh	hh	hk	hk	hk	kk	hk	hk	hh	kk	kk	hh	hk	hk	hk	hk	hk	hk	hh	hk	hk	hk	hk	kk
LG1_HB_926	F_0429975_L1_PA	LG1	<lmxll>	{1-}	(ll,lm)	lm	lm	lm	ll	lm	lm	ll	ll	lm	lm	ll	ll	ll	ll	lm	lm	lm	ll	ll	lm	lm	lm	lm	lm	lm	ll	lm	ll	lm	ll	ll	lm	ll	ll	lm	--	ll	ll	lm	ll	lm	ll	lm	ll
LG1_HB_926	F_0429978_L1_PA	LG1	<hkxhk>	{10}	(hh,hk,kk)	hk	hk	hk	hk	hk	kk	hh	hk	kk	kk	hk	hk	hk	hk	kk	hk	kk	hh	hk	hk	kk	kk	hk	hk	hk	hh	hk	hk	kk	hh	hh	kk	hk	hk	hk	hk	hk	hk	kk	hk	hk	hk	hk	hh
LG1_HB_926	F_0429981_L1_PA	LG1	<hkxhk>	{10}	(hh,hk,kk)	hk	hk	hk	hk	hk	kk	hh	hk	kk	kk	hk	hk	hk	hk	kk	hk	kk	hh	hk	hk	kk	kk	hk	hk	hk	hh	hk	hk	kk	hh	hh	kk	hk	hk	hk	hk	hk	hk	kk	hk	hk	hk	hk	hh
LG1_HB_926	F_0429982_L1_PA	LG1	<lmxll>	{1-}	(ll,lm)	lm	lm	lm	ll	lm	lm	ll	ll	lm	lm	ll	ll	ll	ll	lm	lm	lm	ll	ll	lm	lm	lm	lm	lm	lm	ll	lm	ll	lm	ll	ll	lm	ll	ll	lm	lm	ll	ll	lm	ll	lm	ll	lm	ll
LG1_HB_926	F_0429994_L1_PA	LG1	<hkxhk>	{10}	(hh,hk,kk)	hk	hk	hk	hk	hk	kk	hh	hk	kk	kk	hk	hk	hk	hk	kk	hk	kk	hh	hk	hk	kk	kk	hk	hk	hk	hh	hk	hk	kk	hh	hh	kk	hk	hk	hk	hk	hk	hk	kk	hk	hk	hk	hk	hh
LG1_HB_926	F_0430001_L1_PA	LG1	<lmxll>	{1-}	(ll,lm)	lm	lm	lm	ll	lm	lm	ll	ll	lm	lm	ll	ll	ll	ll	lm	lm	lm	ll	ll	lm	lm	lm	lm	lm	lm	ll	lm	ll	lm	ll	ll	lm	ll	ll	lm	lm	ll	ll	lm	ll	lm	ll	lm	ll
LG1_HB_926	R_20951649_L1_PA	LG1	<lmxll>	{1-}	(ll,lm)	lm	lm	lm	ll	lm	lm	ll	ll	lm	lm	ll	ll	ll	ll	lm	lm	lm	ll	ll	lm	lm	lm	lm	lm	lm	ll	lm	ll	lm	ll	ll	lm	ll	ll	lm	lm	ll	ll	lm	ll	lm	ll	lm	ll
LG1_HB_927	F_0430261_L1_PA	LG1	<nnxnp>	{-0}	(nn,np)	nn	nn	nn	np	nn	np	nn	np	np	np	np	np	np	np	np	nn	np	nn	np	nn	np	np	nn	nn	nn	nn	nn	np	np	nn	nn	nn	np	np	nn	nn	np	np	np	np	nn	np	nn	nn
LG1_HB_927	R_21327009_L1_PA	LG1	<hkxhk>	{10}	(hh,hk,kk)	hk	hh	hk	hk	hk	kk	hh	hk	kk	kk	hk	hk	hk	hk	kk	hk	kk	hh	hk	hk	kk	kk	hk	hk	hk	hh	hk	hk	kk	hh	hh	hk	hk	hk	hk	hk	hk	hk	kk	kk	hk	hk	hk	hh
LG1_HB_929	F_0431170_L1_PA	LG1	<nnxnp>	{-0}	(nn,np)	nn	nn	nn	np	nn	np	nn	np	np	np	np	np	np	np	np	nn	np	nn	np	nn	np	np	nn	nn	nn	nn	nn	np	np	nn	nn	np	np	np	nn	nn	np	np	np	np	nn	np	nn	nn
LG1_HB_929	F_0431172_L1_PA	LG1	<nnxnp>	{-0}	(nn,np)	nn	nn	nn	np	nn	np	nn	np	np	np	np	np	np	np	np	nn	np	nn	np	nn	np	np	nn	nn	nn	nn	nn	np	np	nn	nn	np	np	np	nn	nn	np	np	np	np	nn	np	nn	nn
LG1_HB_933	R_23134240_L1_PA	LG1	<nnxnp>	{-0}	(nn,np)	nn	nn	nn	np	nn	np	nn	np	np	np	np	np	np	np	np	nn	np	nn	np	nn	np	np	nn	nn	nn	nn	nn	np	np	nn	nn	nn	np	np	nn	nn	np	np	np	np	nn	np	nn	nn
LG1_HB_934	F_0433266_L1_PA	LG1	<nnxnp>	{-0}	(nn,np)	nn	nn	nn	np	nn	np	nn	np	np	np	np	np	np	np	np	nn	np	nn	np	nn	np	np	nn	nn	nn	nn	nn	np	np	nn	nn	nn	np	np	nn	nn	np	np	np	np	nn	np	nn	nn
LG1_HB_934	F_0433272_L1_PA	LG1	<hkxhk>	{00}	(hh,hk,kk)	hh	hk	hh	kk	hk	hk	hk	kk	hk	hk	kk	kk	kk	kk	hk	hh	hh	hh	kk	hh	hk	hk	hh	hh	hh	hk	hh	kk	hk	hk	hk	hh	kk	kk	hh	hh	kk	kk	hk	hk	hh	kk	hh	hk
LG1_HB_934	F_0433287_L1_PA	LG1	<hkxhk>	{00}	(hh,hk,kk)	hh	hk	hh	kk	hk	hk	hk	kk	hk	hk	kk	kk	kk	kk	hk	hh	hh	hh	kk	hh	hk	hk	hh	hh	hh	hk	hh	kk	hk	hk	hk	hh	kk	kk	hh	hh	kk	kk	hk	hk	hh	kk	hh	hk
LG1_HB_934	F_0433269_L1_PA	LG1	<hkxhk>	{11}	(hh,hk,kk)	kk	hk	kk	hh	hk	hk	hk	hh	hk	hk	hh	hh	hh	hh	hk	kk	kk	kk	hh	kk	hk	hk	kk	kk	kk	hk	kk	hh	hk	hk	hk	kk	hh	hh	hk	kk	hh	hh	hk	hk	kk	hh	kk	hk
LG1_HB_934	F_0433285_L1_PA	LG1	<nnxnp>	{-0}	(nn,np)	nn	nn	nn	np	nn	np	nn	np	np	np	np	np	np	np	np	nn	nn	nn	np	nn	np	np	nn	nn	nn	nn	nn	np	np	nn	nn	nn	np	np	nn	nn	np	np	np	np	nn	np	nn	nn
LG1_HB_939.5	GD_00674_L1_PA	LG1	<hkxhk>	{01}	(hh,hk,kk)	hk	kk	hk	hk	kk	hh	kk	hh	hh	hh	hh	hk	hk	hk	hh	hk	hk	hk	hk	hk	hh	hh	hk	hk	hk	kk	kk	hk	hh	kk	kk	hk	hk	hk	hk	kk	hk	hk	hk	hh	hk	hk	hk	kk
LG1_HB_939.5	R_26262680_L1_PA	LG1	<lmxll>	{1-}	(ll,lm)	lm	ll	lm	ll	ll	lm	ll	lm	lm	lm	lm	ll	ll	ll	lm	lm	lm	lm	ll	lm	lm	lm	lm	lm	lm	ll	ll	ll	lm	ll	ll	lm	ll	ll	lm	ll	ll	ll	ll	lm	lm	ll	lm	ll
GD_00107_L1_PA	GD_00107_L1_PA	LG1	<lmxll>	{1-}	(ll,lm)	lm	ll	lm	lm	ll	lm	ll	lm	lm	lm	lm	ll	ll	ll	lm	lm	lm	lm	ll	lm	lm	lm	lm	lm	lm	ll	ll	ll	lm	ll	ll	lm	ll	ll	lm	ll	ll	ll	ll	lm	lm	ll	ll	ll
LG1_HB_940	F_0436472_L1_PA	LG1	<nnxnp>	{-0}	(nn,np)	nn	nn	nn	np	nn	np	nn	np	np	np	np	nn	np	np	np	nn	nn	nn	np	nn	np	np	nn	nn	nn	nn	nn	np	np	nn	nn	nn	np	np	nn	nn	np	np	np	np	nn	np	nn	nn
LG1_HB_940	F_0436483_L1_PA	LG1	<nnxnp>	{-0}	(nn,np)	nn	nn	nn	np	nn	np	nn	np	np	np	np	nn	np	np	np	nn	nn	nn	np	nn	np	np	nn	nn	nn	nn	nn	np	np	nn	nn	nn	np	np	nn	nn	np	np	np	np	nn	np	nn	nn
LG1_HB_940	F_0436492_L1_PA	LG1	<lmxll>	{0-}	(ll,lm)	ll	lm	ll	ll	lm	ll	lm	ll	ll	ll	ll	lm	lm	lm	ll	ll	ll	ll	lm	ll	ll	ll	ll	ll	ll	lm	lm	lm	ll	lm	lm	ll	lm	lm	ll	lm	lm	lm	lm	ll	ll	lm	ll	lm
LG1_HB_940	F_0436495_L1_PA	LG1	<lmxll>	{1-}	(ll,lm)	lm	ll	lm	lm	ll	lm	ll	lm	lm	lm	lm	ll	ll	ll	lm	lm	lm	lm	ll	lm	lm	lm	lm	lm	lm	ll	ll	ll	lm	ll	ll	lm	ll	ll	lm	ll	ll	ll	ll	lm	lm	ll	lm	ll
LG1_HB_941	F_0436910_L1_PA	LG1	<efxeg>	{10}	[ee,ef,eg,fg)	EF	ee	ef	fg	ee	fg	ee	fg	fg	fg	fg	ee	eg	ee	fg	ef	ef	ef	eg	ef	fg	fg	ef	ef	ef	ee	ee	eg	fg	ee	ee	ef	eg	eg	fg	ee	eg	eg	eg	fg	ef	eg	ee	ee
LG1_HB_941	F_0436912_L1_PA	LG1	<lmxll>	{0-}	(ll,lm)	ll	lm	ll	ll	lm	ll	lm	ll	ll	ll	ll	lm	lm	lm	ll	ll	ll	ll	lm	ll	ll	ll	ll	ll	ll	lm	lm	lm	ll	lm	lm	ll	lm	lm	ll	lm	lm	lm	lm	ll	ll	lm	lm	lm
LG1_HB_941	F_0436914_L1_PA	LG1	<lmxll>	{1-}	(ll,lm)	lm	ll	lm	lm	ll	lm	ll	lm	lm	lm	lm	ll	ll	ll	lm	lm	lm	lm	ll	lm	lm	lm	lm	lm	lm	ll	ll	ll	lm	ll	ll	lm	ll	ll	lm	ll	ll	ll	ll	lm	lm	ll	ll	ll
LG1_HB_941	F_0436917_L1_PA	LG1	<lmxll>	{1-}	(ll,lm)	lm	ll	lm	lm	ll	lm	ll	lm	lm	lm	lm	ll	ll	ll	lm	lm	lm	lm	ll	lm	lm	lm	lm	lm	lm	ll	ll	ll	lm	ll	ll	lm	ll	ll	lm	ll	ll	ll	ll	lm	lm	ll	ll	ll
LG1_HB_941	F_0436919_L1_PA	LG1	<nnxnp>	{-1}	(nn,np)	np	np	np	nn	np	nn	np	nn	nn	nn	nn	np	nn	np	nn	np	np	np	nn	np	nn	nn	np	np	np	np	np	nn	nn	np	np	np	nn	nn	nn	np	nn	nn	nn	nn	np	nn	np	np
LG1_HB_941	F_0436921_L1_PA	LG1	<nnxnp>	{-1}	(nn,np)	np	np	np	nn	np	nn	np	nn	nn	nn	nn	np	nn	np	nn	np	np	np	nn	np	nn	nn	np	np	np	np	np	nn	nn	np	np	np	nn	nn	nn	np	nn	nn	nn	nn	np	nn	np	np
LG1_HB_941	F_0436926_L1_PA	LG1	<lmxll>	{0-}	(ll,lm)	ll	lm	ll	ll	lm	ll	lm	ll	ll	ll	ll	lm	lm	lm	ll	ll	ll	ll	lm	ll	ll	ll	ll	ll	ll	lm	lm	lm	ll	lm	lm	ll	lm	lm	ll	lm	lm	lm	lm	ll	ll	lm	lm	lm
LG1_HB_941	F_0436932_L1_PA	LG1	<hkxhk>	{00}	(hh,hk,kk)	hh	hk	hh	hk	hk	hk	hk	hk	hk	hk	hk	hk	kk	hk	hk	hh	hh	hh	kk	hh	hk	hk	hh	hh	hh	hk	hk	kk	hk	hk	hk	hh	kk	kk	hk	hk	kk	kk	kk	hk	hh	kk	hk	hk
LG1_HB_941	F_0436943_L1_PA	LG1	<hkxhk>	{01}	(hh,hk,kk)	hk	kk	hk	hh	kk	hh	kk	hh	hh	hh	hh	kk	hk	kk	hh	hk	hk	hk	hk	hk	hh	hh	hk	hk	hk	kk	kk	hk	hh	kk	kk	hk	hk	hk	hh	kk	hk	hk	hk	hh	hk	hk	kk	kk
LG1_HB_941	R_26729463_L1_PA	LG1	<lmxll>	{0-}	(ll,lm)	ll	lm	ll	ll	lm	ll	lm	ll	ll	ll	ll	lm	lm	lm	ll	ll	ll	ll	lm	ll	ll	ll	ll	ll	ll	lm	lm	lm	ll	lm	lm	ll	lm	lm	ll	lm	lm	lm	lm	ll	ll	lm	lm	lm
LG1_HB_941	R_26734911_L1_PA	LG1	<lmxll>	{1-}	(ll,lm)	lm	ll	lm	lm	ll	lm	ll	lm	lm	lm	lm	ll	ll	ll	lm	lm	lm	lm	ll	lm	lm	lm	lm	lm	lm	ll	ll	ll	lm	ll	ll	lm	ll	ll	lm	ll	ll	ll	ll	lm	lm	ll	ll	ll
LG1_HB_942	F_0437644_L1_PA	LG1	<hkxhk>	{01}	(hh,hk,kk)	hk	kk	hk	hh	kk	hh	kk	hh	hh	hh	hh	kk	hk	kk	hh	hk	hk	hk	hk	hk	hh	hh	hk	hk	hk	kk	kk	hk	hh	kk	kk	hk	hk	hk	hh	kk	hk	hh	hk	hh	hk	hk	kk	kk
LG1_HB_942	F_0437662_L1_PA	LG1	<lmxll>	{1-}	(ll,lm)	lm	ll	lm	lm	ll	lm	ll	lm	lm	lm	lm	ll	ll	ll	lm	lm	lm	lm	ll	lm	lm	lm	lm	lm	lm	ll	ll	ll	lm	ll	ll	lm	ll	ll	lm	ll	ll	lm	ll	lm	lm	ll	ll	ll
LG1_HB_942	F_0437666_L1_PA	LG1	<hkxhk>	{01}	(hh,hk,kk)	hk	kk	hk	hh	kk	hh	kk	hh	hh	hh	hh	kk	hk	kk	hh	hk	hk	hk	hk	hk	hh	hh	hk	hk	hk	kk	kk	hk	hh	kk	kk	hk	hk	hk	hh	kk	hk	hh	hk	hh	hk	hk	kk	kk
LG1_HB_942	F_0437669_L1_PA	LG1	<nnxnp>	{-0}	(nn,np)	nn	nn	nn	np	nn	np	nn	np	np	np	np	nn	np	nn	np	nn	nn	nn	np	nn	np	np	nn	nn	nn	nn	nn	np	np	nn	nn	nn	np	np	np	nn	np	np	np	np	nn	np	nn	nn
LG1_HB_942	F_0437692_L1_PA	LG1	<lmxll>	{1-}	(ll,lm)	lm	ll	lm	lm	ll	lm	ll	lm	lm	lm	lm	ll	ll	ll	lm	lm	lm	lm	ll	lm	lm	lm	lm	lm	lm	ll	ll	ll	lm	ll	ll	lm	ll	ll	lm	ll	ll	lm	ll	lm	lm	ll	ll	ll
LG1_HB_942.5	GD_01693_L1_PA	LG1	<lmxll>	{1-}	(ll,lm)	lm	ll	lm	lm	ll	lm	ll	lm	lm	lm	lm	ll	ll	ll	lm	lm	lm	lm	ll	lm	lm	lm	lm	lm	lm	ll	ll	ll	lm	ll	ll	lm	ll	ll	lm	ll	ll	lm	ll	lm	lm	ll	ll	ll
LG1_HB_942.5	R_27095198_L1_PA	LG1	<hkxhk>	{01}	(hh,hk,kk)	hk	kk	hk	hh	kk	hh	kk	hh	hh	hh	hh	kk	hk	kk	hh	hk	hk	hk	hk	hk	hh	hh	hk	hk	hk	kk	kk	hk	hh	kk	kk	hk	hk	hk	hh	kk	hk	hh	hk	hh	hk	hk	kk	kk
LG1_HB_945	F_0438218_L1_PA	LG1	<hkxhk>	{10}	(hh,hk,kk)	hk	hh	hk	kk	hh	kk	hh	kk	kk	kk	kk	hh	hk	hh	kk	hk	hk	hk	hk	hk	kk	kk	hk	hk	hk	hh	hh	hk	kk	hh	hh	hk	hk	hk	kk	hh	hk	kk	hk	kk	kk	hk	hh	hh
LG1_HB_945	F_0438220_L1_PA	LG1	<nnxnp>	{-0}	(nn,np)	nn	nn	nn	np	nn	np	nn	np	np	np	np	nn	np	nn	np	nn	nn	nn	np	nn	np	np	nn	nn	nn	nn	nn	np	np	nn	nn	nn	np	np	np	nn	np	np	np	np	np	np	nn	nn
LG1_HB_945	F_0438222_L1_PA	LG1	<lmxll>	{1-}	(ll,lm)	lm	ll	lm	lm	ll	lm	ll	lm	lm	lm	lm	ll	ll	ll	lm	lm	lm	lm	ll	lm	lm	lm	lm	lm	lm	ll	ll	ll	lm	ll	ll	lm	ll	ll	lm	ll	ll	lm	ll	lm	lm	ll	ll	ll
LG1_HB_945	F_0438227_L1_PA	LG1	<lmxll>	{1-}	(ll,lm)	lm	ll	lm	lm	ll	lm	ll	lm	lm	lm	lm	ll	ll	ll	lm	lm	lm	lm	ll	lm	lm	lm	lm	lm	lm	ll	ll	ll	lm	ll	ll	lm	ll	ll	lm	ll	ll	lm	ll	lm	lm	ll	ll	ll
LG1_HB_945	F_0438233_L1_PA	LG1	<efxeg>	{10}	[ee,ef,eg,fg)	ef	ee	ef	fg	ee	fg	ee	fg	fg	fg	fg	ee	eg	ee	fg	ef	ef	ef	eg	ef	fg	fg	ef	ef	ef	ee	ee	eg	fg	ee	ee	ef	eg	eg	fg	ee	eg	fg	eg	fg	fg	eg	ee	ee
LG1_HB_948	F_0439059_L1_PA	LG1	<lmxll>	{1-}	(ll,lm)	lm	ll	lm	lm	ll	lm	ll	lm	lm	lm	lm	ll	ll	ll	lm	lm	lm	lm	ll	lm	lm	lm	lm	lm	lm	ll	ll	ll	lm	ll	ll	lm	ll	ll	lm	ll	ll	lm	ll	lm	lm	ll	ll	ll
LG1_HB_948	F_0439060_L1_PA	LG1	<nnxnp>	{-0}	(nn,np)	nn	nn	nn	np	nn	np	nn	np	np	np	np	nn	np	nn	np	nn	nn	nn	np	nn	np	np	nn	nn	nn	nn	nn	np	np	nn	nn	nn	np	np	np	nn	np	np	np	np	np	np	nn	nn
LG1_HB_948	F_0439065_L1_PA	LG1	<hkxhk>	{10}	(hh,hk,kk)	hk	hh	hk	kk	hh	kk	hh	kk	kk	kk	kk	hh	hk	hh	kk	hk	hk	hk	hk	hk	kk	kk	hk	hk	hk	hh	hh	hk	kk	hh	hh	hk	hk	hk	kk	hh	hk	kk	hk	kk	kk	hk	hh	hh
LG1_HB_948	F_0439066_L1_PA	LG1	<lmxll>	{1-}	(ll,lm)	lm	ll	lm	lm	ll	lm	ll	lm	lm	lm	lm	ll	ll	ll	lm	lm	lm	lm	ll	lm	lm	lm	lm	lm	lm	ll	ll	ll	lm	ll	ll	lm	ll	ll	lm	ll	ll	lm	ll	lm	lm	ll	ll	ll
LG1_HB_948	F_0439071_L1_PA	LG1	<lmxll>	{1-}	(ll,lm)	lm	ll	lm	lm	ll	lm	ll	lm	lm	lm	lm	ll	ll	ll	lm	lm	lm	lm	ll	lm	lm	lm	lm	lm	lm	ll	ll	ll	lm	ll	ll	lm	ll	ll	lm	ll	ll	lm	ll	lm	lm	ll	ll	ll
LG1_HB_948	F_0439086_L1_PA	LG1	<hkxhk>	{01}	(hh,hk,kk)	hk	kk	hk	hh	kk	hh	kk	hh	hh	hh	hh	kk	hk	kk	hh	hk	hk	hk	hk	hk	hh	hh	hk	hk	hk	kk	kk	hk	hh	kk	kk	hk	hk	hk	hh	kk	hk	hh	hk	hh	hh	hk	kk	kk
LG1_HB_948	F_0439088_L1_PA	LG1	<lmxll>	{1-}	(ll,lm)	lm	ll	lm	lm	ll	lm	ll	lm	lm	lm	lm	ll	ll	ll	lm	lm	lm	lm	ll	lm	lm	lm	lm	lm	lm	ll	ll	ll	lm	ll	ll	lm	ll	ll	lm	ll	ll	lm	ll	lm	lm	ll	ll	ll
LG1_HB_948	F_0439095_L1_PA	LG1	<efxeg>	{10}	[ee,ef,eg,fg)	ef	ee	ef	fg	ee	fg	ee	fg	fg	fg	fg	ee	eg	ee	fg	ef	ef	ef	eg	ef	fg	fg	ef	ef	ef	ee	ee	eg	fg	ee	ee	ef	eg	eg	fg	ee	eg	fg	eg	fg	fg	eg	ee	ee
LG1_HB_948	R_29158464_L1_PA	LG1	<nnxnp>	{-0}	(nn,np)	nn	nn	nn	np	nn	np	nn	np	np	np	np	nn	np	nn	np	nn	nn	nn	np	nn	np	np	nn	nn	nn	nn	nn	np	np	nn	nn	nn	np	np	np	nn	np	np	np	np	np	np	nn	nn
LG1_HB_951	F_0440719_L1_PA	LG1	<lmxll>	{1-}	(ll,lm)	lm	ll	ll	lm	ll	lm	ll	lm	lm	lm	lm	ll	ll	ll	lm	lm	lm	lm	ll	ll	lm	lm	lm	lm	lm	ll	ll	ll	lm	ll	ll	lm	ll	ll	lm	ll	ll	lm	ll	lm	lm	ll	ll	ll
LG1_HB_951	F_0440721_L1_PA	LG1	<lmxll>	{1-}	(ll,lm)	lm	ll	ll	lm	ll	lm	ll	lm	lm	lm	lm	ll	ll	ll	lm	lm	lm	lm	ll	ll	lm	lm	lm	lm	lm	ll	ll	ll	lm	ll	ll	lm	ll	ll	lm	ll	ll	lm	ll	lm	lm	ll	ll	ll
LG1_HB_951	F_0440740_L1_PA	LG1	<nnxnp>	{-0}	(nn,np)	nn	nn	nn	np	np	np	nn	np	np	np	np	nn	np	nn	np	nn	nn	nn	np	nn	np	np	nn	nn	nn	nn	nn	np	np	nn	nn	nn	np	np	np	nn	np	np	np	np	np	np	np	nn
R_30246914_L1_PA	R_30246914_L1_PA	LG1	<hkxhk>	{01}	(hh,hk,kk)	hk	kk	kk	hh	hk	hh	kk	hh	hh	hh	hh	kk	hk	kk	hh	hk	hk	hk	hk	kk	hh	hh	hk	hk	hk	kk	kk	hk	hh	kk	kk	hk	hk	hk	hh	kk	hk	hh	hk	hh	hh	hk	hk	kk
GD_00782_L1_PA	GD_00782_L1_PA	LG1	<hkxhk>	{10}	(hh,hk,kk)	hk	hh	hh	kk	hk	kk	hh	kk	kk	kk	kk	hh	hk	hh	kk	hk	hk	hk	hk	hh	kk	kk	hk	hk	hk	hh	hh	hk	kk	hh	hh	hk	hk	hk	kk	hh	hk	kk	hk	kk	kk	hk	hk	hh
LG1_HB_952	F_0441008_L1_PA	LG1	<nnxnp>	{-0}	(nn,np)	nn	nn	nn	np	np	np	nn	np	np	np	np	nn	np	nn	np	nn	nn	nn	np	nn	np	np	nn	nn	nn	nn	nn	np	np	nn	nn	nn	np	np	np	nn	np	np	np	np	np	np	np	nn
LG1_HB_952	F_0441017_L1_PA	LG1	<nnxnp>	{-0}	(nn,np)	nn	nn	nn	np	np	np	nn	np	np	np	np	nn	np	nn	np	nn	nn	nn	np	nn	np	np	nn	nn	nn	nn	nn	np	np	nn	nn	nn	np	np	np	nn	np	np	np	np	np	np	np	nn
LG1_HB_952	F_0441028_L1_PA	LG1	<nnxnp>	{-0}	(nn,np)	nn	nn	nn	np	np	np	nn	np	np	np	np	nn	np	nn	np	nn	nn	nn	np	nn	np	np	nn	nn	nn	nn	nn	np	np	nn	nn	nn	np	np	np	nn	np	np	np	np	np	np	np	nn
LG1_HB_952	F_0441006_L1_PA	LG1	<lmxll>	{1-}	(ll,lm)	lm	ll	ll	lm	ll	lm	ll	lm	lm	lm	lm	ll	ll	ll	lm	lm	lm	lm	ll	ll	lm	lm	lm	lm	lm	ll	ll	ll	lm	ll	ll	lm	ll	ll	lm	ll	ll	lm	ll	lm	lm	ll	ll	ll
LG1_HB_952	F_0441010_L1_PA	LG1	<hkxhk>	{01}	(hh,hk,kk)	hk	kk	kk	hh	hk	hh	kk	hh	hh	hh	hh	kk	hk	kk	hh	hk	hk	hk	hk	kk	hh	hh	hk	hk	hk	kk	kk	hk	hh	kk	kk	hk	hk	hk	hh	kk	hk	hh	hk	hh	hh	hk	hk	kk
LG1_HB_952	F_0441015_L1_PA	LG1	<hkxhk>	{10}	(hh,hk,kk)	hk	hh	hh	kk	hk	kk	hh	kk	kk	kk	kk	hh	hk	hh	kk	hk	hk	hk	hk	hh	kk	kk	hk	hk	hk	hh	hh	hk	kk	hh	hh	hk	hk	hk	kk	hh	hk	kk	hk	kk	kk	hk	hk	hh
LG1_HB_952	F_0441032_L1_PA	LG1	<lmxll>	{1-}	(ll,lm)	lm	ll	ll	lm	ll	lm	ll	lm	lm	lm	lm	ll	ll	ll	lm	lm	lm	lm	ll	ll	lm	lm	lm	lm	lm	ll	ll	ll	lm	ll	ll	lm	ll	ll	lm	ll	ll	lm	ll	lm	lm	ll	ll	ll
LG1_HB_952	R_30410856_L1_PA	LG1	<hkxhk>	{10}	(hh,hk,kk)	hk	hh	hh	kk	hk	kk	hh	kk	kk	kk	kk	hh	hk	hh	kk	hk	hk	hk	hk	hh	kk	kk	hk	hk	hk	hh	hh	hk	kk	hh	hh	hk	hk	hk	kk	hh	hk	kk	hk	kk	kk	hk	hk	hh
LG1_HB_953	F_0441434_L1_PA	LG1	<hkxhk>	{00}	(hh,hk,kk)	hh	hk	hk	hk	kk	hk	hk	hk	hk	kk	hk	hk	kk	hk	hk	hh	hh	hh	hk	hk	hk	hk	hh	hh	hh	hk	hk	kk	hk	hk	hk	hh	kk	kk	hk	hk	kk	hk	kk	hk	hk	kk	kk	hk
LG1_HB_953	F_0441424_L1_PA	LG1	<lmxll>	{0-}	(ll,lm)	ll	lm	lm	ll	lm	ll	lm	ll	ll	lm	ll	lm	lm	lm	ll	ll	ll	ll	lm	lm	ll	ll	ll	ll	ll	lm	lm	lm	ll	lm	lm	ll	lm	lm	ll	lm	lm	ll	lm	ll	ll	lm	lm	lm
LG1_HB_953	F_0441428_L1_PA	LG1	<lmxll>	{0-}	(ll,lm)	ll	lm	lm	ll	lm	ll	lm	ll	ll	lm	ll	lm	lm	lm	ll	ll	ll	ll	lm	lm	ll	ll	ll	ll	ll	lm	lm	lm	ll	lm	lm	ll	lm	lm	ll	lm	lm	ll	lm	ll	ll	lm	lm	lm
LG1_HB_955	F_0442066_L1_PA	LG1	<nnxnp>	{-0}	(nn,np)	nn	nn	nn	np	np	np	nn	np	np	np	np	nn	np	nn	np	nn	nn	nn	nn	nn	np	np	nn	nn	np	nn	nn	np	np	nn	nn	nn	np	np	np	nn	np	np	np	np	np	np	np	nn
LG1_HB_955	R_31359482_L1_PA	LG1	<hkxhk>	{00}	(hh,hk,kk)	hh	hk	hk	hk	kk	hk	hk	hk	hk	kk	hk	hk	kk	hk	hk	hh	hh	hh	hk	hk	hk	hk	hh	hh	hk	hk	hk	kk	hk	hk	hk	hh	kk	kk	hk	hk	kk	hk	kk	hk	hk	kk	kk	hk
LG1_HB_955	R_31359569_L1_PA	LG1	<lmxll>	{0-}	(ll,lm)	ll	lm	lm	ll	lm	ll	lm	ll	ll	lm	ll	lm	lm	lm	ll	ll	ll	ll	lm	lm	ll	ll	ll	ll	ll	lm	lm	lm	ll	lm	lm	ll	lm	lm	ll	lm	lm	ll	lm	ll	ll	lm	lm	lm
LG1_HB_956	R_31531477_L1_PA	LG1	<lmxll>	{0-}	(ll,lm)	ll	lm	lm	ll	lm	ll	lm	ll	ll	lm	ll	lm	lm	lm	ll	ll	ll	ll	lm	lm	ll	ll	ll	ll	ll	lm	lm	lm	ll	lm	lm	ll	lm	lm	ll	lm	lm	ll	lm	ll	ll	lm	lm	lm
LG1_HB_956	F_0442328_L1_PA	LG1	<nnxnp>	{-0}	(nn,np)	nn	nn	nn	np	np	np	nn	np	np	np	np	nn	np	nn	np	nn	nn	nn	nn	nn	np	np	nn	nn	np	nn	nn	np	np	nn	nn	nn	np	np	np	nn	np	np	np	nn	np	np	np	nn
LG1_HB_956.5	R_31642444_L1_PA	LG1	<lmxll>	{0-}	(ll,lm)	ll	lm	lm	ll	lm	ll	lm	ll	ll	lm	ll	lm	lm	lm	ll	ll	ll	ll	lm	lm	ll	ll	ll	ll	ll	lm	lm	lm	ll	lm	lm	ll	lm	lm	ll	lm	lm	ll	lm	ll	ll	lm	lm	lm
LG1_HB_956.5	R_31626705_L1_PA	LG1	<hkxhk>	{11}	(hh,hk,kk)	kk	hk	hk	hk	hh	hk	hk	hk	hk	hh	hk	hk	hh	hk	hk	kk	kk	kk	hk	hk	hk	hk	kk	kk	hk	hk	hk	hh	hk	hk	hk	kk	hh	hh	hk	hk	hh	hk	hh	kk	hk	hh	hh	hk
LG1_HB_956.5	R_31681861_L1_PA	LG1	<nnxnp>	{-0}	(nn,np)	nn	nn	nn	np	np	np	nn	np	np	np	np	nn	np	nn	np	nn	nn	nn	nn	nn	np	np	nn	nn	np	nn	nn	np	np	nn	nn	nn	np	np	np	nn	np	np	np	nn	np	np	np	nn
LG1_HB_957	F_0442475_L1_PA	LG1	<lmxll>	{0-}	(ll,lm)	ll	lm	lm	ll	lm	ll	lm	ll	ll	lm	ll	lm	lm	lm	ll	ll	ll	ll	lm	lm	ll	ll	ll	ll	ll	lm	lm	lm	ll	lm	lm	ll	lm	lm	ll	lm	lm	ll	lm	ll	ll	lm	lm	lm
LG1_HB_957	R_31666614_L1_PA	LG1	<lmxll>	{0-}	(ll,lm)	ll	lm	lm	ll	lm	ll	lm	ll	ll	lm	ll	lm	lm	lm	ll	ll	ll	ll	lm	lm	ll	ll	ll	ll	ll	lm	lm	lm	ll	lm	lm	ll	lm	lm	ll	lm	lm	ll	lm	ll	ll	lm	lm	lm
LG1_HB_957	F_0442483_L1_PA	LG1	<nnxnp>	{-0}	(nn,np)	nn	nn	nn	np	np	np	nn	np	np	np	np	nn	np	nn	np	nn	nn	nn	nn	nn	np	np	nn	nn	np	nn	nn	np	np	nn	nn	nn	np	np	np	nn	np	np	np	nn	np	np	np	nn
LG1_HB_957	R_31657598_L1_PA	LG1	<efxeg>	{00}	[ee,ef,eg,fg)	ee	ef	ef	eg	fg	eg	ef	eg	eg	fg	eg	ef	fg	ef	eg	ee	ee	ee	ef	ef	eg	eg	ee	ee	eg	ef	ef	fg	eg	ef	ef	ee	fg	fg	eg	ef	fg	eg	fg	ee	eg	fg	fg	ef
LG1_HB_958	F_0442963_L1_PA	LG1	<nnxnp>	{-0}	(nn,np)	nn	nn	nn	np	np	np	nn	np	np	np	np	nn	np	nn	np	nn	nn	nn	nn	nn	np	np	nn	nn	np	nn	nn	np	np	nn	nn	nn	np	np	np	nn	np	np	np	nn	np	np	np	nn
LG1_HB_958	F_0442968_L1_PA	LG1	<nnxnp>	{-0}	(nn,np)	nn	nn	nn	np	np	np	nn	np	np	np	np	nn	np	nn	np	nn	nn	nn	nn	nn	np	np	nn	nn	np	nn	nn	np	np	nn	nn	nn	np	np	np	nn	np	np	np	nn	np	np	np	nn
LG1_HB_958	F_0442970_L1_PA	LG1	<nnxnp>	{-0}	(nn,np)	nn	nn	nn	np	np	np	nn	np	np	np	np	nn	np	nn	np	nn	nn	nn	nn	nn	np	np	nn	nn	np	nn	nn	np	np	nn	nn	nn	np	np	np	nn	np	np	np	nn	np	np	np	nn
GD_01371_L1_PA	GD_01371_L1_PA	LG1	<hkxhk>	{11}	(hh,hk,kk)	kk	hk	hk	hk	hh	hk	hk	hk	hh	hh	hk	hk	hh	hk	hk	kk	kk	kk	hk	hk	hk	hk	kk	kk	hk	hk	hk	hh	hk	hk	hk	kk	hh	hh	hk	hk	hh	hk	hh	kk	hk	hh	hh	hk
R_31945251_L1_PA	R_31945251_L1_PA	LG1	<hkxhk>	{00}	(hh,hk,kk)	hh	hk	hk	hk	kk	hk	hk	hk	kk	kk	hk	hk	kk	hk	hk	hh	hh	hh	hk	hk	hk	hk	hh	hh	hk	hk	hk	kk	hk	hk	hk	hh	kk	kk	hk	hk	kk	hk	kk	hh	hk	kk	kk	hk
LG1_HB_963	F_0444432_L1_PA	LG1	<lmxll>	{0-}	(ll,lm)	ll	lm	lm	ll	lm	ll	lm	ll	lm	lm	ll	lm	lm	lm	ll	ll	ll	ll	lm	lm	ll	ll	ll	ll	ll	lm	lm	lm	ll	lm	lm	ll	lm	lm	ll	lm	lm	ll	lm	ll	ll	lm	lm	lm
LG1_HB_963	F_0444437_L1_PA	LG1	<hkxhk>	{00}	(hh,hk,kk)	hh	hk	hk	hk	kk	hk	hk	hk	kk	kk	hk	hk	kk	hk	hk	hh	hh	hh	hk	hk	hk	hk	hh	hh	hk	hk	hk	kk	hk	hk	hk	hh	kk	kk	hk	hk	kk	hk	kk	hh	hk	kk	kk	hk
LG1_HB_963	R_33663934_L1_PA	LG1	<lmxll>	{0-}	(ll,lm)	ll	lm	lm	ll	lm	ll	lm	ll	lm	lm	ll	lm	lm	lm	ll	ll	ll	ll	lm	lm	ll	ll	ll	ll	ll	lm	lm	lm	ll	lm	lm	ll	lm	lm	ll	lm	lm	ll	lm	ll	ll	lm	lm	lm
LG1_HB_964	F_0444691_L1_PA	LG1	<lmxll>	{0-}	(ll,lm)	ll	lm	lm	ll	lm	ll	lm	ll	lm	lm	ll	lm	lm	lm	ll	ll	ll	ll	lm	lm	ll	ll	ll	ll	ll	lm	lm	lm	ll	lm	lm	ll	lm	lm	ll	lm	lm	ll	lm	ll	ll	lm	lm	lm
LG1_HB_964	F_0444701_L1_PA	LG1	<efxeg>	{00}	[ee,ef,eg,fg)	ee	ef	ef	eg	fg	eg	ef	eg	fg	fg	eg	ef	fg	ef	eg	ee	ee	ee	ef	fg	eg	eg	ee	ee	eg	ef	ef	fg	eg	ef	ef	ee	fg	fg	eg	ef	fg	eg	fg	ee	eg	fg	fg	ef
LG1_HB_964	F_0444702_L1_PA	LG1	<hkxhk>	{11}	(hh,hk,kk)	kk	hk	hk	hk	hh	hk	hk	hk	hh	hh	hk	hk	hh	hk	hk	kk	kk	kk	hk	hh	hk	hk	kk	kk	hk	hk	hk	hh	hk	hk	hk	kk	hh	hh	hk	hk	hh	hk	hh	kk	hk	hh	hh	hk
LG1_HB_965	F_0445358_L1_PA	LG1	<nnxnp>	{-0}	(nn,np)	nn	nn	nn	np	np	np	nn	np	np	np	np	nn	np	nn	np	nn	nn	nn	nn	np	np	np	nn	nn	np	nn	nn	np	np	nn	nn	nn	np	np	np	nn	np	np	np	nn	np	np	np	nn
LG1_HB_965	F_0445359_L1_PA	LG1	<nnxnp>	{-0}	(nn,np)	nn	nn	nn	np	np	np	nn	np	np	np	np	nn	np	nn	np	nn	nn	nn	nn	np	np	np	nn	nn	np	nn	nn	np	np	nn	nn	nn	np	np	np	nn	np	np	np	nn	np	np	np	nn
R_34421998_L1_PA	R_34421998_L1_PA	LG1	<hkxhk>	{11}	(hh,hk,kk)	kk	hk	hk	hk	hh	hk	hk	hk	hh	hh	hk	hk	hh	hk	hk	kk	kk	kk	hk	hh	hk	hk	kk	kk	hk	hk	hk	hh	hk	hk	hk	kk	hh	hh	hk	hk	hh	hk	hh	kk	hk	hk	hh	hk
LG1_HB_966	F_0445935_L1_PA	LG1	<lmxll>	{1-}	(ll,lm)	lm	ll	ll	lm	ll	lm	ll	lm	ll	ll	lm	ll	ll	ll	lm	lm	lm	lm	ll	ll	lm	lm	lm	lm	lm	ll	ll	ll	lm	ll	ll	lm	ll	ll	lm	ll	ll	lm	ll	lm	lm	lm	ll	ll
LG1_HB_966	F_0445936_L1_PA	LG1	<nnxnp>	{-0}	(nn,np)	nn	nn	nn	np	np	np	nn	np	np	np	np	nn	np	nn	np	nn	nn	nn	nn	np	np	np	nn	nn	np	nn	nn	np	np	nn	nn	nn	np	np	np	nn	np	np	np	nn	np	np	np	nn
LG1_HB_966	F_0445938_L1_PA	LG1	<lmxll>	{0-}	(ll,lm)	ll	lm	lm	ll	lm	ll	lm	ll	lm	lm	ll	lm	lm	lm	ll	ll	ll	ll	lm	lm	ll	ll	ll	ll	ll	lm	lm	lm	ll	lm	lm	ll	lm	lm	ll	lm	lm	ll	lm	ll	ll	ll	lm	lm
LG1_HB_966	F_0445939_L1_PA	LG1	<lmxll>	{0-}	(ll,lm)	ll	lm	lm	ll	lm	ll	lm	ll	lm	lm	ll	lm	lm	lm	ll	ll	ll	ll	lm	lm	ll	ll	ll	ll	ll	lm	lm	lm	ll	lm	lm	ll	lm	lm	ll	lm	lm	ll	lm	ll	ll	ll	lm	lm
LG1_HB_966	GD_02371_L1_PA	LG1	<lmxll>	{1-}	(ll,lm)	lm	ll	ll	lm	ll	lm	ll	lm	ll	ll	lm	ll	ll	ll	lm	lm	lm	lm	ll	ll	lm	lm	lm	lm	lm	ll	ll	ll	lm	ll	ll	lm	ll	ll	lm	ll	ll	lm	ll	lm	lm	lm	ll	ll
LG1_HB_966	R_34470881_L1_PA	LG1	<nnxnp>	{-1}	(nn,np)	np	np	np	nn	nn	nn	np	nn	nn	nn	nn	np	nn	np	nn	np	np	np	np	nn	nn	nn	np	np	nn	np	np	nn	nn	np	np	np	nn	nn	nn	np	nn	nn	nn	np	nn	nn	nn	np
LG1_HB_966.1	R_34510440_L1_PA	LG1	<lmxll>	{1-}	(ll,lm)	lm	ll	ll	lm	ll	lm	ll	lm	ll	ll	lm	ll	ll	ll	lm	lm	lm	lm	ll	ll	lm	lm	lm	lm	lm	ll	ll	ll	lm	ll	ll	lm	ll	ll	lm	ll	ll	lm	ll	lm	lm	lm	ll	ll
LG1_HB_966.1	R_34487221_L1_PA	LG1	<nnxnp>	{-1}	(nn,np)	np	np	np	nn	nn	nn	np	nn	nn	nn	nn	np	nn	np	nn	np	np	np	np	nn	nn	nn	np	np	nn	np	np	nn	nn	np	np	np	nn	nn	nn	np	nn	nn	nn	np	nn	nn	nn	np
R_35422934_L1_PA	R_35422934_L1_PA	LG1	<lmxll>	{0-}	(ll,lm)	ll	lm	lm	ll	lm	ll	lm	ll	lm	lm	ll	lm	lm	lm	ll	ll	ll	ll	lm	lm	ll	ll	ll	ll	ll	lm	lm	lm	lm	lm	lm	ll	lm	lm	ll	lm	lm	ll	lm	ll	ll	ll	lm	lm
LG1_HB_967	F_0446516_L1_PA	LG1	<nnxnp>	{-0}	(nn,np)	nn	nn	nn	np	np	np	nn	np	np	nn	np	nn	np	nn	np	nn	nn	nn	nn	np	np	np	nn	nn	np	nn	nn	np	nn	nn	nn	nn	np	np	np	nn	np	np	np	nn	np	np	np	nn
LG1_HB_968	F_0446904_L1_PA	LG1	<hkxhk>	{00}	(hh,hk,kk)	hk	hk	hk	hk	kk	hk	hk	hk	kk	hk	hk	hk	kk	hk	hk	hh	hh	hh	hk	kk	hk	hk	hh	hh	hk	hk	hk	kk	hk	hk	hk	hh	kk	kk	hk	hk	kk	hk	kk	hh	kk	hk	kk	hk
LG1_HB_968	F_0446917_L1_PA	LG1	<hkxhk>	{00}	(hh,hk,kk)	hk	hk	hk	hk	kk	hk	hk	hk	kk	hk	hk	hk	kk	hk	hk	hh	hh	hh	hk	kk	hk	hk	hh	hh	hk	hk	hk	kk	hk	hk	hk	hh	kk	kk	hk	hk	kk	hk	kk	hh	kk	hk	kk	hk
LG1_HB_968	F_0446920_L1_PA	LG1	<hkxhk>	{11}	(hh,hk,kk)	hk	hk	hk	hk	hh	hk	hk	hk	hh	hk	hk	hk	hh	hk	hk	kk	kk	kk	hk	hh	hk	hk	kk	kk	hk	hk	hk	hh	hk	hk	hk	kk	hh	hh	hk	hk	hh	hk	hh	kk	hh	hk	hh	hk
LG1_HB_968	F_0446921_L1_PA	LG1	<lmxll>	{0-}	(ll,lm)	lm	lm	lm	ll	lm	ll	lm	ll	lm	lm	ll	lm	lm	lm	ll	ll	ll	ll	lm	lm	ll	ll	ll	ll	ll	lm	lm	lm	lm	lm	lm	ll	lm	lm	ll	lm	lm	ll	lm	ll	lm	ll	lm	lm
LG1_HB_968	R_35192538_L1_PA	LG1	<lmxll>	{0-}	(ll,lm)	lm	lm	lm	ll	lm	ll	lm	ll	lm	lm	ll	lm	lm	lm	ll	ll	ll	ll	lm	lm	ll	ll	ll	ll	ll	lm	lm	lm	lm	lm	lm	ll	lm	lm	ll	lm	lm	ll	lm	ll	lm	ll	lm	lm
LG1_HB_968	R_35195077_L1_PA	LG1	<lmxll>	{0-}	(ll,lm)	lm	lm	lm	ll	lm	ll	lm	ll	lm	lm	ll	lm	lm	lm	ll	ll	ll	ll	lm	lm	ll	ll	ll	ll	ll	lm	lm	lm	lm	lm	lm	ll	lm	lm	ll	lm	lm	ll	lm	ll	lm	ll	lm	lm
LG1_HB_968	R_35199556_L1_PA	LG1	<lmxll>	{0-}	(ll,lm)	lm	lm	lm	ll	lm	ll	lm	ll	lm	lm	ll	lm	lm	lm	ll	ll	ll	ll	lm	lm	ll	ll	ll	ll	ll	lm	lm	lm	lm	lm	lm	ll	lm	lm	ll	lm	lm	ll	lm	ll	lm	ll	lm	lm
LG1_HB_968	R_35202609_L1_PA	LG1	<hkxhk>	{11}	(hh,hk,kk)	hk	hk	hk	hk	hh	hk	hk	hk	hh	hk	hk	hk	hh	hk	hk	kk	kk	kk	hk	hh	hk	hk	kk	kk	hk	hk	hk	hh	hk	hk	hk	kk	hh	hh	hk	hk	hh	hk	hh	kk	hh	hk	hh	hk
LG1_HB_968	F_0446918_L1_PA	LG1	<nnxnp>	{-0}	(nn,np)	nn	nn	nn	np	np	np	nn	np	np	nn	np	nn	np	nn	np	nn	nn	nn	nn	np	np	np	nn	nn	np	nn	nn	np	nn	nn	nn	nn	np	np	np	nn	np	np	np	nn	np	np	np	nn
LG1_HB_969	F_0447033_L1_PA	LG1	<hkxhk>	{11}	(hh,hk,kk)	hk	hk	hk	hk	hh	hk	hk	hk	hh	hk	hk	hk	hh	hk	hk	kk	kk	kk	hk	hh	hk	hk	kk	kk	hk	hk	hk	hh	hk	hk	hk	kk	hh	hh	hk	hk	hh	hk	hh	kk	hh	hk	hh	hk
LG1_HB_969	F_0447040_L1_PA	LG1	<lmxll>	{0-}	(ll,lm)	lm	lm	lm	ll	lm	ll	lm	ll	lm	lm	ll	lm	lm	lm	ll	ll	ll	ll	lm	lm	ll	ll	ll	ll	ll	lm	lm	lm	lm	lm	lm	ll	lm	lm	ll	lm	lm	ll	lm	ll	lm	ll	lm	lm
LG1_HB_969	R_35251020_L1_PA	LG1	<hkxhk>	{00}	(hh,hk,kk)	hk	hk	hk	hk	kk	hk	hk	hk	kk	hk	hk	hk	kk	hk	hk	hh	hh	hh	hk	kk	hk	hk	hh	hh	hk	hk	hk	hk	hk	hk	hk	hh	kk	kk	hk	hk	kk	hk	kk	hh	kk	hk	kk	hk
GD_00495_L1_PA	GD_00495_L1_PA	LG1	<hkxhk>	{11}	(hh,hk,kk)	hk	hk	hk	hk	hh	hk	hk	hk	hh	hk	hk	hk	hh	hk	hk	kk	kk	kk	hk	hh	hk	hk	kk	kk	hk	hk	hk	hh	hk	hk	hk	kk	hh	hh	hk	hk	hh	hk	hh	kk	hh	hk	hh	hk
LG1_HB_970	GD_02092_L1_PA	LG1	<hkxhk>	{11}	(hh,hk,kk)	hk	hk	hk	hk	hh	hk	hk	hk	hh	hk	hk	hk	hh	hk	hk	kk	kk	kk	hk	hh	hk	hk	kk	kk	hk	hk	hk	hk	hk	hk	hk	kk	hh	hh	hk	hk	hh	hk	hh	kk	hh	hk	hh	hk
R_35418876_L1_PA	R_35418876_L1_PA	LG1	<lmxll>	{0-}	(ll,lm)	lm	lm	lm	ll	lm	ll	lm	ll	lm	lm	ll	lm	lm	lm	ll	ll	ll	ll	lm	lm	ll	ll	ll	ll	ll	lm	lm	ll	lm	lm	lm	ll	lm	lm	ll	lm	lm	ll	lm	ll	lm	ll	lm	lm
LG1_HB_971	F_0447591_L1_PA	LG1	<lmxll>	{0-}	(ll,lm)	lm	lm	lm	ll	lm	ll	lm	ll	lm	lm	ll	lm	lm	lm	ll	ll	ll	ll	lm	lm	ll	ll	ll	ll	ll	lm	lm	ll	lm	lm	lm	ll	lm	lm	ll	lm	lm	ll	lm	ll	lm	ll	lm	lm
LG1_HB_971	R_35616825_L1_PA	LG1	<lmxll>	{0-}	(ll,lm)	lm	lm	lm	ll	lm	ll	lm	ll	lm	lm	ll	lm	lm	lm	ll	ll	ll	ll	lm	lm	ll	ll	ll	ll	ll	lm	lm	ll	lm	lm	lm	ll	lm	lm	ll	lm	lm	ll	lm	ll	lm	ll	lm	lm
LG1_HB_971	R_35617576_L1_PA	LG1	<lmxll>	{0-}	(ll,lm)	lm	lm	lm	ll	lm	ll	lm	ll	lm	lm	ll	lm	lm	lm	ll	ll	ll	ll	lm	lm	ll	ll	ll	ll	ll	lm	lm	ll	lm	lm	lm	ll	lm	lm	ll	lm	lm	ll	lm	ll	lm	ll	lm	lm
LG1_HB_972	F_0448114_L1_PA	LG1	<nnxnp>	{-0}	(nn,np)	nn	nn	nn	np	np	np	nn	np	np	nn	np	nn	np	nn	np	nn	nn	nn	nn	np	np	np	nn	nn	np	nn	nn	np	nn	nn	nn	nn	np	np	np	nn	np	np	np	nn	np	np	np	nn
LG1_HB_972	F_0448111_L1_PA	LG1	<hkxhk>	{11}	(hh,hk,kk)	hk	hk	hk	hk	hh	hk	hk	hk	hh	hk	hk	hk	hh	hk	hk	kk	hk	kk	hk	hh	hk	hk	kk	kk	hk	hk	hk	hk	hk	hk	hk	kk	hh	hh	hk	hk	hh	hk	hh	kk	hh	hk	hh	hk
LG10_HB_10	F_0002636_L10_PA	LG10	<lmxll>	{0-}	(ll,lm)	ll	lm	ll	ll	ll	ll	lm	lm	lm	lm	lm	ll	ll	lm	ll	lm	lm	lm	lm	ll	lm	ll	lm	lm	ll	lm	lm	ll	lm	ll	lm	ll	lm	lm	ll	ll	ll	lm	lm	ll	lm	ll	ll	ll
LG10_HB_10	F_0002644_L10_PA	LG10	<lmxll>	{0-}	(ll,lm)	ll	lm	ll	ll	ll	ll	lm	lm	lm	lm	lm	ll	ll	lm	ll	lm	lm	lm	lm	ll	lm	ll	lm	lm	ll	lm	lm	ll	lm	ll	lm	ll	lm	lm	ll	ll	ll	lm	lm	ll	lm	ll	ll	ll
LG10_HB_10	F_0002653_L10_PA	LG10	<lmxll>	{0-}	(ll,lm)	ll	lm	ll	ll	ll	ll	lm	lm	lm	lm	lm	ll	ll	lm	ll	lm	lm	lm	lm	ll	lm	ll	lm	lm	ll	lm	lm	ll	lm	ll	lm	ll	lm	lm	ll	ll	ll	lm	lm	ll	lm	ll	ll	ll
LG10_HB_10.5	R_2479664_L10_PA	LG10	<lmxll>	{0-}	(ll,lm)	ll	lm	ll	ll	ll	ll	lm	lm	lm	lm	lm	ll	ll	lm	ll	lm	lm	lm	lm	ll	lm	ll	lm	lm	ll	lm	lm	ll	lm	ll	lm	ll	lm	lm	ll	ll	ll	lm	lm	ll	lm	ll	ll	ll
LG10_HB_10.5	R_2484105_L10_PA	LG10	<hkxhk>	{11}	(hh,hk,kk)	kk	hk	kk	kk	hk	hk	hk	hh	hk	hh	hk	kk	hk	hh	kk	hk	hk	hk	hk	hk	hk	hk	hk	hh	kk	hk	hk	kk	hk	kk	hh	kk	hh	hk	kk	hk	kk	hk	hh	kk	hk	kk	kk	kk
LG10_HB_10.5	R_2492599_L10_PA	LG10	<nnxnp>	{-0}	(nn,np)	nn	nn	nn	nn	np	np	nn	np	nn	np	nn	nn	np	np	nn	nn	nn	nn	nn	np	nn	np	nn	np	nn	nn	nn	nn	nn	nn	np	nn	np	nn	nn	np	nn	nn	np	nn	nn	nn	nn	nn
cR_2498716_L10_PA	R_2498716_L10_PA	LG10	<nnxnp>	{-0}	(nn,np)	nn	nn	nn	nn	np	np	nn	np	nn	np	nn	nn	np	np	nn	nn	nn	nn	nn	np	nn	np	nn	np	nn	nn	nn	nn	nn	nn	np	nn	np	nn	nn	np	nn	nn	np	nn	nn	nn	nn	nn
cR_2553386_L10_PA	R_2553386_L10_PA	LG10	<lmxll>	{0-}	(ll,lm)	ll	lm	ll	ll	ll	ll	lm	lm	lm	lm	lm	ll	ll	lm	ll	lm	lm	lm	lm	ll	lm	ll	lm	lm	ll	lm	lm	ll	lm	ll	lm	ll	lm	lm	ll	ll	ll	lm	lm	ll	lm	ll	ll	ll
R_2563548_L10_PA	R_2563548_L10_PA	LG10	<lmxll>	{0-}	(ll,lm)	ll	lm	ll	ll	ll	ll	lm	lm	lm	lm	lm	ll	ll	lm	ll	lm	lm	lm	lm	ll	lm	ll	lm	lm	ll	lm	lm	ll	lm	ll	lm	ll	lm	lm	ll	ll	ll	lm	lm	ll	lm	ll	ll	ll
LG10_HB_100	F_0048100_L10_PA	LG10	<lmxll>	{0-}	(ll,lm)	ll	ll	ll	lm	ll	ll	lm	ll	lm	lm	lm	ll	ll	lm	lm	lm	ll	lm	lm	ll	ll	ll	ll	lm	lm	lm	ll	ll	lm	lm	lm	ll	ll	lm	lm	ll	lm	lm	lm	ll	ll	ll	ll	ll
LG10_HB_100	F_0048102_L10_PA	LG10	<nnxnp>	{-1}	(nn,np)	np	nn	nn	np	nn	nn	np	np	nn	nn	np	np	nn	np	np	np	np	nn	np	np	np	np	nn	nn	np	nn	np	nn	np	np	np	nn	np	nn	nn	np	np	np	nn	nn	np	nn	np	nn
LG10_HB_100	F_0048104_L10_PA	LG10	<hkxhk>	{10}	(hh,hk,kk)	hk	kk	kk	hh	kk	kk	hh	hk	hk	hk	hh	hk	kk	hh	hh	hh	hk	hk	hh	hk	hk	hk	kk	hk	hh	hk	hk	kk	hh	hh	hh	kk	hk	hk	hk	hk	hh	hh	hk	kk	hk	kk	hk	kk
LG10_HB_100	F_0048108_L10_PA	LG10	<nnxnp>	{-1}	(nn,np)	np	nn	nn	np	nn	nn	np	np	nn	nn	np	np	nn	np	np	np	np	nn	np	np	np	np	nn	nn	np	nn	np	nn	np	np	np	nn	np	nn	nn	np	np	np	nn	nn	np	nn	np	nn
F_0048450_L10_PA	F_0048450_L10_PA	LG10	<lmxll>	{0-}	(ll,lm)	ll	ll	ll	lm	ll	ll	lm	ll	lm	lm	lm	ll	ll	lm	lm	lm	ll	lm	lm	ll	ll	ll	ll	lm	lm	lm	ll	ll	lm	lm	lm	ll	ll	lm	lm	ll	lm	lm	lm	ll	ll	ll	ll	ll
LG10_HB_105	R_36052300_L10_PA	LG10	<nnxnp>	{-1}	(nn,np)	np	nn	nn	np	nn	nn	np	np	nn	nn	np	np	nn	np	np	np	np	nn	np	np	np	np	nn	nn	np	nn	np	nn	np	np	np	nn	np	nn	nn	np	np	np	nn	nn	np	nn	np	nn
LG10_HB_105	F_0049850_L10_PA	LG10	<nnxnp>	{-1}	(nn,np)	np	nn	nn	np	nn	nn	np	np	nn	nn	np	np	nn	np	np	np	np	nn	np	np	np	np	nn	nn	np	nn	np	nn	np	np	np	nn	np	nn	nn	np	np	np	nn	nn	np	nn	np	nn
LG10_HB_105	F_0049852_L10_PA	LG10	<lmxll>	{0-}	(ll,lm)	ll	ll	ll	lm	ll	ll	lm	ll	lm	lm	lm	ll	ll	lm	lm	lm	ll	lm	lm	ll	ll	ll	ll	lm	lm	lm	ll	ll	lm	lm	lm	ll	ll	lm	lm	ll	lm	lm	lm	ll	ll	ll	ll	ll
LG10_HB_105	F_0049854_L10_PA	LG10	<nnxnp>	{-1}	(nn,np)	np	nn	nn	np	nn	nn	np	np	nn	nn	np	np	nn	np	np	np	np	nn	np	np	np	np	nn	nn	np	nn	np	nn	np	np	np	nn	np	nn	nn	np	np	np	nn	nn	np	nn	np	nn
LG10_HB_105	F_0049856_L10_PA	LG10	<hkxhk>	{01}	(hh,hk,kk)	hk	hh	hh	kk	hh	hh	kk	hk	hk	hk	kk	hk	hh	kk	kk	kk	hk	hk	kk	hk	hk	hk	hh	hk	kk	hk	hk	hh	kk	kk	kk	hh	hk	hk	hk	hk	kk	kk	hk	hh	hk	hh	hk	hh
LG10_HB_105	F_0049859_L10_PA	LG10	<nnxnp>	{-1}	(nn,np)	np	nn	nn	np	nn	nn	np	np	nn	nn	np	np	nn	np	np	np	np	nn	np	np	np	np	nn	nn	np	nn	np	nn	np	np	np	nn	np	nn	nn	np	np	np	nn	nn	np	nn	np	nn
LG10_HB_105.5	R_36066362_L10_PA	LG10	<nnxnp>	{-1}	(nn,np)	np	nn	nn	np	nn	nn	np	np	nn	nn	np	np	nn	np	np	np	np	nn	np	np	np	np	nn	nn	np	nn	np	nn	np	np	np	nn	np	nn	nn	np	np	np	nn	nn	np	nn	np	nn
LG10_HB_105.5	R_36071826_L10_PA	LG10	<nnxnp>	{-1}	(nn,np)	np	nn	nn	np	nn	nn	np	np	nn	nn	np	np	nn	np	np	np	np	nn	np	np	np	np	nn	nn	np	nn	np	nn	np	np	np	nn	np	nn	nn	np	np	np	nn	nn	np	nn	np	nn
LG10_HB_105.5	R_36091067_L10_PA	LG10	<hkxhk>	{10}	(hh,hk,kk)	hk	kk	kk	hh	kk	kk	hh	hk	hk	hk	hh	hk	kk	hh	hh	hh	hk	hk	hh	hk	hk	hk	kk	hk	hh	hk	hk	kk	hh	hh	hh	kk	hk	hk	hk	hk	hh	hh	hk	kk	hk	kk	hk	kk
LG10_HB_106	R_36100460_L10_PA	LG10	<hkxhk>	{01}	(hh,hk,kk)	hk	hh	hh	kk	hh	hh	kk	hk	hk	hk	kk	hk	hh	kk	kk	kk	hk	hk	kk	hk	hk	hk	hh	hk	kk	hk	hk	hh	kk	kk	kk	hh	hk	hk	hk	hk	kk	kk	hk	hh	hk	hh	hk	hh
LG10_HB_107	F_0050208_L10_PA	LG10	<hkxhk>	{10}	(hh,hk,kk)	hk	kk	kk	hh	kk	kk	hh	hk	hk	hk	hh	hk	kk	hh	hh	hh	hk	hk	hh	hk	hk	hk	kk	hk	hh	hk	hk	kk	hh	hh	hh	kk	hk	hk	hk	hk	hh	hh	hk	kk	hk	kk	hk	kk
LG10_HB_107	F_0050213_L10_PA	LG10	<hkxhk>	{10}	(hh,hk,kk)	hk	kk	kk	hh	kk	kk	hh	hk	hk	hk	hh	hk	kk	hh	hh	hh	hk	hk	hh	hk	hk	hk	kk	hk	hh	hk	hk	kk	hh	hh	hh	kk	hk	hk	hk	hk	hh	hh	hk	kk	hk	kk	hk	kk
LG10_HB_107	F_0050231_L10_PA	LG10	<hkxhk>	{01}	(hh,hk,kk)	hk	hh	hh	kk	hh	hh	kk	hk	hk	hk	kk	hk	hh	kk	kk	kk	hk	hk	kk	hk	hk	hk	hh	hk	kk	hk	hk	hh	kk	kk	kk	hh	hk	hk	hk	hk	kk	kk	hk	hh	hk	hh	hk	hh
LG10_HB_108	F_0050918_L10_PA	LG10	<lmxll>	{1-}	(ll,lm)	lm	lm	lm	ll	lm	lm	ll	lm	ll	ll	ll	lm	lm	ll	ll	ll	lm	ll	ll	lm	lm	lm	lm	ll	ll	ll	lm	lm	ll	ll	ll	lm	lm	ll	ll	lm	ll	ll	ll	lm	lm	lm	lm	lm
LG10_HB_108	F_0050921_L10_PA	LG10	<lmxll>	{1-}	(ll,lm)	lm	lm	lm	ll	lm	lm	ll	lm	ll	ll	ll	lm	lm	ll	ll	ll	lm	ll	ll	lm	lm	lm	lm	ll	ll	ll	lm	lm	ll	ll	ll	lm	lm	ll	ll	lm	ll	ll	ll	lm	lm	lm	lm	lm
LG10_HB_108	F_0050930_L10_PA	LG10	<lmxll>	{1-}	(ll,lm)	lm	lm	lm	ll	lm	lm	ll	lm	ll	ll	ll	lm	lm	ll	ll	ll	lm	ll	ll	lm	lm	lm	lm	ll	ll	ll	lm	lm	ll	ll	ll	lm	lm	ll	ll	lm	ll	ll	ll	lm	lm	lm	lm	lm
LG10_HB_108	F_0050932_L10_PA	LG10	<lmxll>	{1-}	(ll,lm)	lm	lm	lm	ll	lm	lm	ll	lm	ll	ll	ll	lm	lm	ll	ll	ll	lm	ll	ll	lm	lm	lm	lm	ll	ll	ll	lm	lm	ll	ll	ll	lm	lm	ll	ll	lm	ll	ll	ll	lm	lm	lm	lm	lm
LG10_HB_108	F_0050933_L10_PA	LG10	<lmxll>	{1-}	(ll,lm)	lm	lm	lm	ll	lm	lm	ll	lm	ll	ll	ll	lm	lm	ll	ll	ll	lm	ll	ll	lm	lm	lm	lm	ll	ll	ll	lm	lm	ll	ll	ll	lm	lm	ll	ll	lm	ll	ll	ll	lm	lm	lm	lm	lm
LG10_HB_109	F_0051414_L10_PA	LG10	<lmxll>	{0-}	(ll,lm)	ll	ll	ll	lm	ll	ll	lm	ll	lm	lm	lm	ll	ll	lm	lm	lm	ll	lm	lm	ll	ll	ll	ll	lm	lm	lm	ll	ll	lm	lm	lm	ll	ll	lm	lm	ll	lm	lm	lm	ll	ll	ll	ll	lm
LG10_HB_109	F_0051420_L10_PA	LG10	<lmxll>	{0-}	(ll,lm)	ll	ll	ll	lm	ll	ll	lm	ll	lm	lm	lm	ll	ll	lm	lm	lm	ll	lm	lm	ll	ll	ll	ll	lm	lm	lm	ll	ll	lm	lm	lm	ll	ll	lm	lm	ll	lm	lm	lm	ll	ll	ll	ll	lm
LG10_HB_109	F_0051422_L10_PA	LG10	<lmxll>	{0-}	(ll,lm)	ll	ll	ll	lm	ll	ll	lm	ll	lm	lm	lm	ll	ll	lm	lm	lm	ll	lm	lm	ll	ll	ll	ll	lm	lm	lm	ll	ll	lm	lm	lm	ll	ll	lm	lm	ll	lm	lm	lm	ll	ll	ll	ll	lm
LG10_HB_109.5	R_36883478_L10_PA	LG10	<lmxll>	{0-}	(ll,lm)	ll	ll	ll	lm	ll	ll	lm	ll	lm	lm	lm	ll	ll	lm	lm	lm	ll	lm	lm	ll	ll	ll	ll	lm	lm	lm	ll	ll	lm	lm	lm	ll	ll	lm	lm	ll	lm	lm	lm	ll	ll	ll	ll	lm
LG10_HB_109.5	R_36885663_L10_PA	LG10	<lmxll>	{0-}	(ll,lm)	ll	ll	ll	lm	ll	ll	lm	ll	lm	lm	lm	ll	ll	lm	lm	lm	ll	lm	lm	ll	ll	ll	ll	lm	lm	lm	ll	ll	lm	lm	lm	ll	ll	lm	lm	ll	lm	lm	lm	ll	ll	ll	ll	lm
LG10_HB_109.5	R_36887888_L10_PA	LG10	<lmxll>	{0-}	(ll,lm)	ll	ll	ll	lm	ll	ll	lm	ll	lm	lm	lm	ll	ll	lm	lm	lm	ll	lm	lm	ll	ll	ll	ll	lm	lm	lm	ll	ll	lm	lm	lm	ll	ll	lm	lm	ll	lm	lm	lm	ll	ll	ll	ll	lm
LG10_HB_11	F_0003096_L10_PA	LG10	<lmxll>	{0-}	(ll,lm)	ll	lm	ll	ll	ll	ll	lm	ll	lm	lm	lm	ll	ll	lm	ll	lm	lm	lm	lm	ll	lm	ll	lm	lm	ll	lm	lm	ll	lm	ll	lm	ll	lm	lm	ll	ll	ll	lm	lm	ll	lm	ll	ll	ll
LG10_HB_11	F_0003104_L10_PA	LG10	<lmxll>	{0-}	(ll,lm)	ll	lm	ll	ll	ll	ll	lm	ll	lm	lm	lm	ll	ll	lm	ll	lm	lm	lm	lm	ll	lm	ll	lm	lm	ll	lm	lm	ll	lm	ll	lm	ll	lm	lm	ll	ll	ll	lm	lm	ll	lm	ll	ll	ll
LG10_HB_11	F_0003106_L10_PA	LG10	<lmxll>	{0-}	(ll,lm)	ll	lm	ll	ll	ll	ll	lm	ll	lm	lm	lm	ll	ll	lm	ll	lm	lm	lm	lm	ll	lm	ll	lm	lm	ll	lm	lm	ll	lm	ll	lm	ll	lm	lm	ll	ll	ll	lm	lm	ll	lm	ll	ll	ll
LG10_HB_11	F_0003107_L10_PA	LG10	<lmxll>	{0-}	(ll,lm)	ll	lm	ll	ll	ll	ll	lm	ll	lm	lm	lm	ll	ll	lm	ll	lm	lm	lm	lm	ll	lm	ll	lm	lm	ll	lm	lm	ll	lm	ll	lm	ll	lm	lm	ll	ll	ll	lm	lm	ll	lm	ll	ll	ll
LG10_HB_11	F_0003110_L10_PA	LG10	<lmxll>	{0-}	(ll,lm)	ll	lm	ll	ll	ll	ll	lm	ll	lm	lm	lm	ll	ll	lm	ll	lm	lm	lm	lm	ll	lm	ll	lm	lm	ll	lm	lm	ll	lm	ll	lm	ll	lm	lm	ll	ll	ll	lm	lm	ll	lm	ll	ll	ll
LG10_HB_11	F_0003114_L10_PA	LG10	<lmxll>	{0-}	(ll,lm)	ll	lm	ll	ll	ll	ll	lm	ll	lm	lm	lm	ll	ll	lm	ll	lm	lm	lm	lm	ll	lm	ll	lm	lm	ll	lm	lm	ll	lm	ll	lm	ll	lm	lm	ll	ll	ll	lm	lm	ll	lm	ll	ll	ll
LG10_HB_110	F_0051759_L10_PA	LG10	<nnxnp>	{-1}	(nn,np)	nn	nn	np	np	nn	nn	np	np	nn	nn	np	np	nn	np	np	np	np	nn	np	np	np	np	nn	nn	np	nn	np	nn	np	np	np	nn	np	nn	nn	np	np	np	nn	nn	np	nn	np	nn
R_37052690_L10_PA	R_37052690_L10_PA	LG10	<hkxhk>	{00}	(hh,hk,kk)	hk	hk	hh	hk	hk	hk	hk	hh	kk	kk	hk	hh	hk	hk	hk	hk	hh	kk	hk	hh	hh	hh	hk	kk	hk	kk	hh	hk	hk	hk	hk	hk	hh	kk	kk	hh	hk	hk	kk	hk	hh	hk	hh	kk
LG10_HB_111	R_37072737_L10_PA	LG10	<hkxhk>	{10}	(hh,hk,kk)	kk	kk	hk	hh	kk	kk	hh	hk	hk	hk	hh	hk	kk	hh	hh	hh	hk	hk	hh	hk	hk	hk	kk	hk	hh	hk	hk	kk	hh	hh	hh	kk	hk	hk	hk	hk	hh	hh	hk	kk	hk	kk	hk	hk
LG10_HB_112	F_0052468_L10_PA	LG10	<lmxll>	{0-}	(ll,lm)	ll	ll	ll	lm	ll	ll	lm	ll	lm	lm	lm	ll	ll	lm	lm	ll	ll	lm	lm	ll	ll	ll	ll	lm	lm	lm	ll	ll	lm	lm	lm	ll	ll	lm	lm	ll	lm	lm	lm	ll	ll	ll	ll	lm
LG10_HB_112	F_0052470_L10_PA	LG10	<lmxll>	{0-}	(ll,lm)	ll	ll	ll	lm	ll	ll	lm	ll	lm	lm	lm	ll	ll	lm	lm	ll	ll	lm	lm	ll	ll	ll	ll	lm	lm	lm	ll	ll	lm	lm	lm	ll	ll	lm	lm	ll	lm	lm	lm	ll	ll	ll	ll	lm
LG10_HB_112	F_0052472_L10_PA	LG10	<lmxll>	{0-}	(ll,lm)	ll	ll	ll	lm	ll	ll	lm	ll	lm	lm	lm	ll	ll	lm	lm	ll	ll	lm	lm	ll	ll	ll	ll	lm	lm	lm	ll	ll	lm	lm	lm	ll	ll	lm	lm	ll	lm	lm	lm	ll	ll	ll	ll	lm
LG10_HB_112	F_0052503_L10_PA	LG10	<lmxll>	{1-}	(ll,lm)	lm	lm	lm	ll	lm	lm	ll	lm	ll	ll	ll	lm	lm	ll	ll	lm	lm	ll	ll	lm	lm	lm	lm	ll	ll	ll	lm	lm	ll	ll	ll	lm	lm	ll	ll	lm	ll	ll	ll	lm	lm	lm	lm	ll
LG10_HB_1179	F_0551217_L3_PA	LG10	<lmxll>	{0-}	(ll,lm)	ll	lm	ll	ll	ll	ll	lm	ll	lm	lm	lm	ll	ll	lm	ll	lm	lm	lm	lm	ll	lm	ll	lm	lm	lm	lm	lm	ll	lm	ll	lm	ll	lm	lm	ll	ll	ll	lm	lm	ll	lm	ll	ll	ll
LG10_HB_1179	F_0551223_L3_PA	LG10	<lmxll>	{0-}	(ll,lm)	ll	lm	ll	ll	ll	ll	lm	ll	lm	lm	lm	ll	ll	lm	ll	lm	lm	lm	lm	ll	lm	ll	lm	lm	lm	lm	lm	ll	lm	ll	lm	ll	lm	lm	ll	ll	ll	lm	lm	ll	lm	ll	ll	ll
LG10_HB_1179	F_0551236_L3_PA	LG10	<lmxll>	{0-}	(ll,lm)	ll	lm	ll	ll	ll	ll	lm	ll	lm	lm	lm	ll	ll	lm	ll	lm	lm	lm	lm	ll	lm	ll	lm	lm	lm	lm	lm	ll	lm	ll	lm	ll	lm	lm	ll	ll	ll	lm	lm	ll	lm	ll	ll	ll
LG10_HB_1180	F_0551553_L3_PA	LG10	<lmxll>	{0-}	(ll,lm)	ll	lm	ll	ll	ll	ll	lm	ll	lm	lm	lm	ll	ll	lm	ll	lm	lm	lm	lm	ll	lm	ll	lm	lm	lm	lm	lm	ll	lm	ll	lm	ll	lm	lm	ll	ll	ll	lm	lm	ll	lm	ll	ll	ll
LG10_HB_12	F_0003482_L10_PA	LG10	<nnxnp>	{-1}	(nn,np)	np	np	np	np	nn	nn	np	nn	np	nn	np	np	nn	nn	np	np	np	np	np	nn	np	nn	np	nn	np	np	np	np	np	np	nn	np	nn	np	np	nn	np	np	nn	np	np	np	np	np
LG10_HB_12	F_0003490_L10_PA	LG10	<lmxll>	{0-}	(ll,lm)	ll	lm	ll	ll	ll	ll	lm	ll	lm	lm	lm	ll	ll	lm	ll	lm	lm	lm	lm	ll	lm	ll	lm	lm	ll	lm	lm	ll	lm	ll	lm	ll	lm	lm	ll	ll	ll	lm	lm	ll	lm	ll	ll	ll
LG10_HB_12	F_0003491_L10_PA	LG10	<lmxll>	{0-}	(ll,lm)	ll	lm	ll	ll	ll	ll	lm	ll	lm	lm	lm	ll	ll	lm	ll	lm	lm	lm	lm	ll	lm	ll	lm	lm	ll	lm	lm	ll	lm	ll	lm	ll	lm	lm	ll	ll	ll	lm	lm	ll	lm	ll	ll	ll
LG10_HB_12	GD_01909_L10_PA	LG10	<lmxll>	{0-}	(ll,lm)	ll	lm	ll	ll	ll	ll	lm	ll	lm	lm	lm	ll	ll	lm	ll	lm	lm	lm	lm	ll	lm	ll	lm	lm	ll	lm	lm	ll	lm	ll	lm	ll	lm	lm	ll	ll	ll	lm	lm	ll	lm	ll	ll	ll
LG10_HB_120	F_0055194_L11_PA	LG10	<hkxhk>	{10}	(hh,hk,kk)	hk	hh	hk	hk	hk	kk	hh	kk	hh	hk	hh	hk	kk	hk	hk	hh	hh	hh	hh	kk	hh	kk	hh	hk	hk	hh	hh	hk	hh	hk	hk	hk	hk	hh	hk	kk	hk	hh	hk	hk	hh	hk	kk	hk
LG10_HB_120	F_0055223_L11_PA	LG10	<hkxhk>	{10}	(hh,hk,kk)	hk	hh	hk	hk	hk	kk	hh	kk	hh	hk	hh	hk	kk	hk	hk	hh	hh	hh	hh	kk	hh	kk	hh	hk	hk	hh	hh	hk	hh	hk	hk	hk	hk	hh	hk	kk	hk	hh	hk	hk	hh	hk	kk	hk
LG10_HB_120	F_0055224_L11_PA	LG10	<nnxnp>	{-1}	(nn,np)	np	np	np	np	np	nn	np	nn	np	nn	np	np	nn	nn	np	np	np	np	np	nn	np	nn	np	nn	np	np	np	np	np	np	nn	np	nn	np	np	nn	np	np	nn	np	np	np	nn	np
LG10_HB_1288	F_0605147_L5_PA	LG10	<lmxll>	{1-}	(ll,lm)	lm	lm	lm	ll	lm	lm	ll	lm	ll	ll	ll	lm	lm	ll	ll	ll	ll	ll	ll	lm	lm	lm	lm	ll	ll	ll	lm	lm	ll	lm	ll	lm	lm	ll	ll	lm	lm	ll	ll	lm	lm	lm	lm	lm
LG10_HB_1288	F_0605151_L5_PA	LG10	<lmxll>	{1-}	(ll,lm)	lm	lm	lm	ll	lm	lm	ll	lm	ll	ll	ll	lm	lm	ll	ll	ll	ll	ll	ll	lm	lm	lm	lm	ll	ll	ll	lm	lm	ll	lm	ll	lm	lm	ll	ll	lm	lm	ll	ll	lm	lm	lm	lm	lm
LG10_HB_1288	F_0605152_L5_PA	LG10	<nnxnp>	{-0}	(nn,np)	nn	np	np	nn	np	np	nn	nn	np	nn	nn	nn	np	nn	nn	nn	nn	np	nn	nn	nn	nn	np	np	nn	nn	nn	np	nn	nn	nn	nn	nn	np	nn	nn	nn	nn	np	np	nn	np	nn	nn
LG10_HB_1288	F_0605153_L5_PA	LG10	<hkxhk>	{01}	(hh,hk,kk)	hk	hh	hh	kk	hh	hh	kk	hk	hk	kk	kk	hk	hh	kk	kk	kk	kk	hk	kk	hk	hk	hk	hh	hk	kk	kk	hk	hh	kk	hk	kk	hk	hk	hk	kk	hk	hk	kk	hk	hh	hk	hh	hk	hk
LG10_HB_1288	F_0605164_L5_PA	LG10	<lmxll>	{1-}	(ll,lm)	lm	lm	lm	ll	lm	lm	ll	lm	ll	ll	ll	lm	lm	ll	ll	ll	ll	ll	ll	lm	lm	lm	lm	ll	ll	ll	lm	lm	ll	lm	ll	lm	lm	ll	ll	lm	lm	ll	ll	lm	lm	lm	lm	lm
LG10_HB_1289	F_0605818_L5_PA	LG10	<lmxll>	{1-}	(ll,lm)	lm	lm	lm	ll	lm	lm	ll	lm	ll	ll	ll	lm	lm	ll	ll	ll	ll	ll	ll	lm	lm	lm	lm	ll	ll	ll	lm	lm	ll	lm	ll	lm	lm	ll	ll	lm	lm	ll	ll	lm	lm	lm	lm	lm
LG10_HB_1289	F_0605824_L5_PA	LG10	<lmxll>	{1-}	(ll,lm)	lm	lm	lm	ll	lm	lm	ll	lm	ll	ll	ll	lm	lm	ll	ll	ll	ll	ll	ll	lm	lm	lm	lm	ll	ll	ll	lm	lm	ll	lm	ll	lm	lm	ll	ll	lm	lm	ll	ll	lm	lm	lm	lm	lm
LG10_HB_1289	F_0605829_L5_PA	LG10	<lmxll>	{1-}	(ll,lm)	lm	lm	lm	ll	lm	lm	ll	lm	ll	ll	ll	lm	lm	ll	ll	ll	ll	ll	ll	lm	lm	lm	lm	ll	ll	ll	lm	lm	ll	lm	ll	lm	lm	ll	ll	lm	lm	ll	ll	lm	lm	lm	lm	lm
LG10_HB_13	F_0004014_L10_PA	LG10	<lmxll>	{0-}	(ll,lm)	ll	lm	ll	ll	ll	ll	lm	ll	lm	lm	lm	ll	ll	lm	ll	lm	lm	lm	lm	ll	lm	ll	lm	lm	ll	lm	lm	ll	lm	ll	lm	ll	lm	lm	ll	ll	ll	lm	lm	ll	lm	ll	ll	ll
LG10_HB_13	F_0004016_L10_PA	LG10	<lmxll>	{0-}	(ll,lm)	ll	lm	ll	ll	ll	ll	lm	ll	lm	lm	lm	ll	ll	lm	ll	lm	lm	lm	lm	ll	lm	ll	lm	lm	ll	lm	lm	ll	lm	ll	lm	ll	lm	lm	ll	ll	ll	lm	lm	ll	lm	ll	ll	ll
LG10_HB_13	F_0004019_L10_PA	LG10	<lmxll>	{0-}	(ll,lm)	ll	lm	ll	ll	ll	ll	lm	ll	lm	lm	lm	ll	ll	lm	ll	lm	lm	lm	lm	ll	lm	ll	lm	lm	ll	lm	lm	ll	lm	ll	lm	ll	lm	lm	ll	ll	ll	lm	lm	ll	lm	ll	ll	ll
LG10_HB_13	F_0004021_L10_PA	LG10	<hkxhk>	{10}	(hh,hk,kk)	hk	hh	hk	hk	hk	kk	hh	kk	hh	hk	hh	hk	kk	hk	hk	hh	hh	hh	hh	kk	hh	kk	hh	hk	hk	hh	hh	hk	hh	hk	hk	hk	hk	hh	hk	kk	hk	hh	hk	hk	hh	hk	hk	hk
LG10_HB_13	F_0004037_L10_PA	LG10	<lmxll>	{0-}	(ll,lm)	ll	lm	ll	ll	ll	ll	lm	ll	lm	lm	lm	ll	ll	lm	ll	lm	lm	lm	lm	ll	lm	ll	lm	lm	ll	lm	lm	ll	lm	ll	lm	ll	lm	lm	ll	ll	ll	lm	lm	ll	lm	ll	ll	ll
LG10_HB_13	F_0004038_L10_PA	LG10	<nnxnp>	{-1}	(nn,np)	np	np	np	np	np	nn	np	nn	np	nn	np	np	nn	nn	np	np	np	np	np	nn	np	nn	np	nn	np	np	np	np	np	np	nn	np	nn	np	np	nn	np	np	nn	np	np	np	np	np
LG10_HB_13	F_0004046_L10_PA	LG10	<lmxll>	{0-}	(ll,lm)	ll	lm	ll	ll	ll	ll	lm	ll	lm	lm	lm	ll	ll	lm	ll	lm	lm	lm	lm	ll	lm	ll	lm	lm	ll	lm	lm	ll	lm	ll	lm	ll	lm	lm	ll	ll	ll	lm	lm	ll	lm	ll	ll	ll
LG10_HB_13	R_3285289_L10_PA	LG10	<hkxhk>	{01}	(hh,hk,kk)	hk	kk	hk	hk	hk	hh	kk	hh	kk	hk	kk	hk	hh	hk	hk	kk	kk	kk	kk	hh	kk	hh	kk	hk	hk	kk	kk	hk	kk	hk	hk	hk	hk	kk	hk	hh	hk	kk	hk	hk	kk	hk	hk	hk
LG10_HB_13.5	R_3303962_L10_PA	LG10	<lmxll>	{0-}	(ll,lm)	ll	lm	ll	ll	ll	ll	lm	ll	lm	lm	lm	ll	ll	lm	ll	lm	lm	lm	lm	ll	lm	ll	lm	lm	ll	lm	lm	ll	lm	ll	lm	ll	lm	lm	ll	ll	ll	lm	lm	ll	lm	ll	ll	ll
LG10_HB_13.5	R_3332541_L10_PA	LG10	<lmxll>	{0-}	(ll,lm)	ll	lm	ll	ll	ll	ll	lm	ll	lm	lm	lm	ll	ll	lm	ll	lm	lm	lm	lm	ll	lm	ll	lm	lm	ll	lm	lm	ll	lm	ll	lm	ll	lm	lm	ll	ll	ll	lm	lm	ll	lm	ll	ll	ll
LG10_HB_13.5	R_3353551_L10_PA	LG10	<hkxhk>	{01}	(hh,hk,kk)	hk	kk	hk	hk	hk	hh	kk	hh	kk	hk	kk	hk	hh	hk	hk	kk	kk	kk	kk	hh	kk	hh	kk	hk	hk	kk	kk	hk	kk	hk	hk	hk	hk	kk	hk	hh	hk	kk	hk	hk	kk	hk	hk	hk
cR_4016435_L10_PA	R_4016435_L10_PA	LG10	<nnxnp>	{-1}	(nn,np)	np	np	np	np	np	nn	np	nn	np	nn	np	np	nn	nn	np	np	np	np	np	nn	np	nn	np	nn	np	np	np	np	np	np	nn	np	nn	np	np	nn	np	np	nn	np	np	np	np	np
LG10_HB_14	F_0005003_L10_PA	LG10	<nnxnp>	{-0}	(nn,np)	nn	nn	nn	nn	nn	np	nn	np	nn	np	nn	nn	np	np	nn	nn	nn	nn	nn	np	nn	np	nn	np	nn	nn	nn	nn	nn	nn	np	nn	np	nn	nn	np	nn	nn	np	nn	nn	nn	nn	nn
LG10_HB_14	F_0005004_L10_PA	LG10	<nnxnp>	{-1}	(nn,np)	np	np	np	np	np	nn	np	nn	np	nn	np	np	nn	nn	np	np	np	np	np	nn	np	nn	np	nn	np	np	np	np	np	np	nn	np	nn	np	np	nn	np	np	nn	np	np	np	np	np
LG10_HB_14	F_0005006_L10_PA	LG10	<nnxnp>	{-1}	(nn,np)	np	np	np	np	np	nn	np	nn	np	nn	np	np	nn	nn	np	np	np	np	np	nn	np	nn	np	nn	np	np	np	np	np	np	nn	np	nn	np	np	nn	np	np	nn	np	np	np	np	np
LG10_HB_14	GD_01810_L10_PA	LG10	<nnxnp>	{-1}	(nn,np)	np	np	np	np	np	nn	np	nn	np	nn	np	np	nn	nn	np	np	np	np	np	nn	np	nn	np	nn	np	np	np	np	np	np	nn	np	nn	np	np	nn	np	np	nn	np	np	np	np	np
LG10_HB_14	R_4013035_L10_PA	LG10	<lmxll>	{1-}	(ll,lm)	lm	ll	lm	lm	lm	lm	ll	lm	ll	ll	ll	lm	lm	ll	lm	ll	ll	ll	ll	lm	ll	lm	ll	ll	lm	ll	ll	lm	ll	lm	ll	lm	ll	ll	lm	lm	lm	ll	ll	lm	ll	lm	lm	lm
LG10_HB_14	R_4032707_L10_PA	LG10	<nnxnp>	{-0}	(nn,np)	nn	nn	nn	nn	nn	np	nn	np	nn	np	nn	nn	np	np	nn	nn	nn	nn	nn	np	nn	np	nn	np	nn	nn	nn	nn	nn	nn	np	nn	np	nn	nn	np	nn	nn	np	nn	nn	nn	nn	nn
LG10_HB_14	R_4034839_L10_PA	LG10	<hkxhk>	{01}	(hh,hk,kk)	hk	kk	hk	hk	hk	hh	kk	hh	kk	hk	kk	hk	hh	hk	hk	kk	kk	kk	kk	hh	kk	hh	kk	hk	hk	kk	kk	hk	kk	hk	hk	hk	hk	kk	hk	hh	hk	kk	hk	hk	kk	hk	hk	hk
LG10_HB_14	R_4041727_L10_PA	LG10	<nnxnp>	{-1}	(nn,np)	np	np	np	np	np	nn	np	nn	np	nn	np	np	nn	nn	np	np	np	np	np	nn	np	nn	np	nn	np	np	np	np	np	np	nn	np	nn	np	np	nn	np	np	nn	np	np	np	np	np
LG10_HB_1456	F_0685113_L6_PA	LG10	<lmxll>	{1-}	(ll,lm)	lm	ll	lm	lm	lm	lm	ll	lm	ll	ll	ll	lm	lm	ll	lm	ll	ll	ll	ll	lm	ll	lm	ll	ll	ll	ll	ll	lm	ll	lm	ll	lm	ll	ll	lm	lm	lm	ll	ll	lm	lm	lm	lm	lm
LG10_HB_1499	F_0704812_L7_PA	LG10	<nnxnp>	{-1}	(nn,np)	np	np	np	np	nn	nn	np	nn	np	np	np	np	nn	nn	np	nn	np	np	np	nn	np	nn	np	nn	np	np	np	np	np	np	nn	np	nn	np	np	np	np	np	nn	np	np	np	nn	np
LG10_HB_1499	F_0704823_L7_PA	LG10	<nnxnp>	{-1}	(nn,np)	np	np	np	np	nn	nn	np	nn	np	np	np	np	nn	nn	np	nn	np	np	np	nn	np	nn	np	nn	np	np	np	np	np	np	nn	np	nn	np	np	np	np	np	nn	np	np	np	nn	np
LG10_HB_1531	F_0716921_L7_PA	LG10	<nnxnp>	{-1}	(nn,np)	np	np	np	np	nn	nn	np	nn	np	np	np	np	nn	nn	np	np	np	np	np	nn	np	nn	np	nn	np	np	np	np	np	np	nn	np	nn	np	np	np	np	np	nn	np	np	np	nn	np
LG10_HB_1531	F_0716927_L7_PA	LG10	<nnxnp>	{-1}	(nn,np)	np	np	np	np	nn	nn	np	nn	np	np	np	np	nn	nn	np	np	np	np	np	nn	np	nn	np	nn	np	np	np	np	np	np	nn	np	nn	np	np	np	np	np	nn	np	np	np	nn	np
LG10_HB_1552	F_0726164_L8_PA	LG10	<lmxll>	{0-}	(ll,lm)	ll	lm	ll	ll	ll	ll	lm	ll	lm	lm	lm	ll	ll	lm	ll	lm	lm	lm	lm	ll	lm	ll	lm	lm	lm	lm	lm	ll	lm	ll	lm	ll	lm	lm	ll	ll	ll	lm	lm	ll	lm	ll	ll	ll
LG10_HB_1552	F_0726185_L8_PA	LG10	<lmxll>	{0-}	(ll,lm)	ll	lm	ll	ll	ll	ll	lm	ll	lm	lm	lm	ll	ll	lm	ll	lm	lm	lm	lm	ll	lm	ll	lm	lm	lm	lm	lm	ll	lm	ll	lm	ll	lm	lm	ll	ll	ll	lm	lm	ll	lm	ll	ll	ll
LG10_HB_1552	F_0726189_L8_PA	LG10	<lmxll>	{0-}	(ll,lm)	ll	lm	ll	ll	ll	ll	lm	ll	lm	lm	lm	ll	ll	lm	ll	lm	lm	lm	lm	ll	lm	ll	lm	lm	lm	lm	lm	ll	lm	ll	lm	ll	lm	lm	ll	ll	ll	lm	lm	ll	lm	ll	ll	ll
LG10_HB_1552	F_0726172_L8_PA	LG10	<hkxhk>	{01}	(hh,hk,kk)	hk	kk	hk	hk	hh	hh	kk	hh	kk	kk	kk	hk	hh	hk	hk	hk	kk	kk	kk	hh	kk	hh	kk	hk	kk	kk	kk	hk	kk	hk	hk	hk	hk	kk	hk	hk	hk	kk	hk	hk	kk	hk	hh	hk
LG10_HB_1552	F_0726173_L8_PA	LG10	<nnxnp>	{-1}	(nn,np)	np	np	np	np	nn	nn	np	nn	np	np	np	np	nn	nn	np	nn	np	np	np	nn	np	nn	np	nn	np	np	np	np	np	np	nn	np	nn	np	np	np	np	np	nn	np	np	np	nn	np
LG10_HB_1552	F_0726184_L8_PA	LG10	<nnxnp>	{-1}	(nn,np)	np	np	np	np	nn	nn	np	nn	np	np	np	np	nn	nn	np	nn	np	np	np	nn	np	nn	np	nn	np	np	np	np	np	np	nn	np	nn	np	np	np	np	np	nn	np	np	np	nn	np
LG10_HB_1553	F_0726987_L8_PA	LG10	<lmxll>	{0-}	(ll,lm)	ll	lm	ll	ll	ll	ll	lm	ll	lm	lm	lm	ll	ll	lm	ll	lm	lm	lm	lm	ll	lm	ll	lm	lm	lm	lm	lm	ll	lm	ll	lm	ll	lm	lm	ll	ll	ll	lm	lm	ll	lm	ll	ll	ll
LG10_HB_1553	F_0727010_L8_PA	LG10	<lmxll>	{0-}	(ll,lm)	ll	lm	ll	ll	ll	ll	lm	ll	lm	lm	lm	ll	ll	lm	ll	lm	lm	lm	lm	ll	lm	ll	lm	lm	lm	lm	lm	ll	lm	ll	lm	ll	lm	lm	ll	ll	ll	lm	lm	ll	lm	ll	ll	ll
LG10_HB_1553	F_0726977_L8_PA	LG10	<hkxhk>	{01}	(hh,hk,kk)	hk	kk	hk	hk	hh	hh	kk	hh	kk	kk	kk	hk	hh	hk	hk	hk	kk	kk	kk	hh	kk	hh	kk	hk	kk	kk	kk	hk	kk	hk	hk	hk	hk	kk	hk	hk	hk	kk	hk	hk	kk	hk	hh	hk
LG10_HB_1553	F_0726982_L8_PA	LG10	<hkxhk>	{01}	(hh,hk,kk)	hk	kk	hk	hk	hh	hh	kk	hh	kk	kk	kk	hk	hh	hk	hk	hk	kk	kk	kk	hh	kk	hh	kk	hk	kk	kk	kk	hk	kk	hk	hk	hk	hk	kk	hk	hk	hk	kk	hk	hk	kk	hk	hh	hk
LG10_HB_1553	F_0726970_L8_PA	LG10	<nnxnp>	{-1}	(nn,np)	np	np	np	np	nn	nn	np	nn	np	np	np	np	nn	nn	np	nn	np	np	np	nn	np	nn	np	nn	np	np	np	np	np	np	nn	np	nn	np	np	np	np	np	nn	np	np	np	nn	np
LG10_HB_1553	F_0726985_L8_PA	LG10	<nnxnp>	{-1}	(nn,np)	np	np	np	np	nn	nn	np	nn	np	np	np	np	nn	nn	np	nn	np	np	np	nn	np	nn	np	nn	np	np	np	np	np	np	nn	np	nn	np	np	np	np	np	nn	np	np	np	nn	np
LG10_HB_1554	F_0727256_L8_PA	LG10	<hkxhk>	{01}	(hh,hk,kk)	hk	kk	hk	hk	hh	hh	kk	hh	kk	kk	kk	hk	hh	hk	hk	hk	kk	kk	kk	hh	kk	hh	kk	hk	kk	kk	kk	hk	kk	hk	hk	hk	hk	kk	hk	hk	hk	kk	hk	hk	kk	hk	hh	hk
LG10_HB_1554	F_0727267_L8_PA	LG10	<lmxll>	{0-}	(ll,lm)	ll	lm	ll	ll	ll	ll	lm	ll	lm	lm	lm	ll	ll	lm	ll	lm	lm	lm	lm	ll	lm	ll	lm	lm	lm	lm	lm	ll	lm	ll	lm	ll	lm	lm	ll	ll	ll	lm	lm	ll	lm	ll	ll	ll
LG10_HB_1554	F_0727268_L8_PA	LG10	<hkxhk>	{10}	(hh,hk,kk)	hk	hh	hk	hk	kk	kk	hh	kk	hh	hh	hh	hk	kk	hk	hk	hk	hh	hh	hh	kk	hh	kk	hh	hk	hh	hh	hh	hk	hh	hk	hk	hk	hk	hh	hk	hk	hk	hh	hk	hk	hh	hk	kk	hk
LG10_HB_1554	F_0727275_L8_PA	LG10	<hkxhk>	{01}	(hh,hk,kk)	hk	kk	hk	hk	hh	hh	kk	hh	kk	kk	kk	hk	hh	hk	hk	hk	kk	kk	kk	hh	kk	hh	kk	hk	kk	kk	kk	hk	kk	hk	hk	hk	hk	kk	hk	hk	hk	kk	hk	hk	kk	hk	hh	hk
LG10_HB_1633	F_0766229_L8_PA	LG10	<lmxll>	{0-}	(ll,lm)	ll	lm	ll	ll	ll	ll	lm	ll	lm	lm	lm	ll	ll	lm	ll	lm	lm	lm	lm	ll	lm	ll	lm	lm	lm	lm	lm	ll	lm	ll	lm	ll	lm	lm	ll	ll	ll	lm	lm	ll	lm	ll	ll	ll
LG10_HB_17	F_0007383_L10_PA	LG10	<nnxnp>	{-0}	(nn,np)	nn	nn	np	nn	np	np	nn	nn	np	nn	nn	nn	np	np	nn	np	nn	np	nn	np	nn	nn	nn	np	nn	nn	nn	np	nn	nn	np	nn	nn	nn	nn	nn	nn	nn	np	np	nn	nn	np	nn
LG10_HB_17	F_0007388_L10_PA	LG10	<nnxnp>	{-1}	(nn,np)	np	np	nn	np	nn	nn	np	np	nn	np	np	np	nn	nn	np	nn	np	nn	np	nn	np	np	np	nn	np	np	np	nn	np	np	nn	np	np	np	np	np	np	np	nn	nn	np	np	nn	np
LG10_HB_17	F_0007396_L10_PA	LG10	<nnxnp>	{-1}	(nn,np)	np	np	nn	np	nn	nn	np	np	nn	np	np	np	nn	nn	np	nn	np	nn	np	nn	np	np	np	nn	np	np	np	nn	np	np	nn	np	np	np	np	np	np	np	nn	nn	np	np	nn	np
LG10_HB_1713	F_0805708_L9_PA	LG10	<lmxll>	{1-}	(ll,lm)	lm	ll	lm	lm	lm	lm	ll	lm	ll	ll	ll	lm	lm	ll	lm	ll	ll	ll	ll	lm	ll	lm	ll	ll	ll	ll	ll	lm	ll	lm	ll	lm	ll	ll	lm	lm	lm	ll	ll	lm	lm	lm	lm	lm
LG10_HB_1713	F_0805709_L9_PA	LG10	<lmxll>	{1-}	(ll,lm)	lm	ll	lm	lm	lm	lm	ll	lm	ll	ll	ll	lm	lm	ll	lm	ll	ll	ll	ll	lm	ll	lm	ll	ll	ll	ll	ll	lm	ll	lm	ll	lm	ll	ll	lm	lm	lm	ll	ll	lm	lm	lm	lm	lm
LG10_HB_1713	F_0805710_L9_PA	LG10	<lmxll>	{1-}	(ll,lm)	lm	ll	lm	lm	lm	lm	ll	lm	ll	ll	ll	lm	lm	ll	lm	ll	ll	ll	ll	lm	ll	lm	ll	ll	ll	ll	ll	lm	ll	lm	ll	lm	ll	ll	lm	lm	lm	ll	ll	lm	lm	lm	lm	lm
LG10_HB_1713	F_0805702_L9_PA	LG10	<hkxhk>	{11}	(hh,hk,kk)	kk	hk	kk	kk	hk	hk	hk	hk	hh	hk	hk	kk	hk	hh	kk	hh	hk	hh	hk	hk	hk	kk	hk	hh	hk	hk	hk	hk	hk	kk	hh	kk	hk	hk	kk	kk	kk	hk	hh	hk	kk	kk	hk	kk
LG10_HB_1713	F_0805743_L9_PA	LG10	<hkxhk>	{11}	(hh,hk,kk)	kk	hk	kk	kk	hk	hk	hk	hk	hh	hk	hk	kk	hk	hh	kk	hh	hk	hh	hk	hk	hk	kk	hk	hh	hk	hk	hk	hk	hk	kk	hh	kk	hk	hk	kk	kk	kk	hk	hh	hk	kk	kk	hk	kk
LG10_HB_1713	F_0805745_L9_PA	LG10	<nnxnp>	{-1}	(nn,np)	np	np	np	np	nn	nn	np	nn	nn	np	np	np	nn	nn	np	nn	np	nn	np	nn	np	np	np	nn	np	np	np	nn	np	np	nn	np	np	np	np	np	np	np	nn	nn	np	np	nn	np
LG10_HB_1713	F_0805750_L9_PA	LG10	<nnxnp>	{-1}	(nn,np)	np	np	np	np	nn	nn	np	nn	nn	np	np	np	nn	nn	np	nn	np	nn	np	nn	np	np	np	nn	np	np	np	nn	np	np	nn	np	np	np	np	np	np	np	nn	nn	np	np	nn	np
LG10_HB_1749	F_0824881_L10_27_1	LG10	<hkxhk>	{11}	(hh,hk,kk)	kk	hk	kk	kk	hk	hk	hk	hh	hk	hh	hh	kk	hk	hh	kk	hk	hk	hk	hk	hk	hk	hk	hk	hh	kk	hk	hk	kk	hk	kk	hh	kk	hh	hk	kk	hk	kk	hk	hh	kk	hk	kk	hk	kk
LG10_HB_1749	F_0824887_L10_27_1	LG10	<hkxhk>	{00}	(hh,hk,kk)	hh	hk	hh	hh	hk	hk	hk	kk	hk	kk	kk	hh	hk	kk	hh	hk	hk	hk	hk	hk	hk	hk	hk	kk	hh	hk	hk	hh	hk	hh	kk	hh	kk	hk	hh	hk	hh	hk	kk	hh	hk	hh	hk	hh
LG10_HB_1750	F_0825056_L10_28_1	LG10	<lmxll>	{0-}	(ll,lm)	ll	lm	ll	ll	ll	ll	lm	lm	lm	lm	lm	ll	ll	lm	ll	lm	lm	lm	lm	ll	lm	ll	lm	lm	ll	lm	lm	ll	lm	ll	lm	ll	lm	lm	ll	ll	ll	lm	lm	ll	lm	ll	lm	ll
LG10_HB_1750	F_0825068_L10_28_1	LG10	<lmxll>	{0-}	(ll,lm)	ll	lm	ll	ll	ll	ll	lm	lm	lm	lm	lm	ll	ll	lm	ll	lm	lm	lm	lm	ll	lm	ll	lm	lm	ll	lm	lm	ll	lm	ll	lm	ll	lm	lm	ll	ll	ll	lm	lm	ll	lm	ll	lm	ll
LG10_HB_1750	F_0825064_L10_28_1	LG10	<hkxhk>	{11}	(hh,hk,kk)	kk	hk	kk	kk	hk	hk	hk	hh	hk	hh	hh	kk	hk	hh	kk	hk	hk	hk	hk	hk	hk	hk	hk	hh	kk	hk	hk	kk	hk	kk	hh	kk	hh	hk	kk	hk	kk	hk	hh	kk	hk	kk	hk	kk
LG10_HB_1751	F_0825189_L10_28_1	LG10	<lmxll>	{0-}	(ll,lm)	ll	lm	ll	ll	ll	ll	lm	lm	lm	lm	lm	ll	ll	lm	ll	lm	lm	lm	lm	ll	lm	ll	lm	lm	ll	lm	lm	ll	lm	ll	lm	ll	lm	lm	ll	ll	ll	lm	lm	ll	lm	ll	lm	ll
LG10_HB_1751	F_0825197_L10_28_1	LG10	<lmxll>	{0-}	(ll,lm)	ll	lm	ll	ll	ll	ll	lm	lm	lm	lm	lm	ll	ll	lm	ll	lm	lm	lm	lm	ll	lm	ll	lm	lm	ll	lm	lm	ll	lm	ll	lm	ll	lm	lm	ll	ll	ll	lm	lm	ll	lm	ll	lm	ll
LG10_HB_1751	F_0825199_L10_28_1	LG10	<lmxll>	{0-}	(ll,lm)	ll	lm	ll	ll	ll	ll	lm	lm	lm	lm	lm	ll	ll	lm	ll	lm	lm	lm	lm	ll	lm	ll	lm	lm	ll	lm	lm	ll	lm	ll	lm	ll	lm	lm	ll	ll	ll	lm	lm	ll	lm	ll	lm	ll
LG10_HB_1751	F_0825201_L10_28_1	LG10	<lmxll>	{0-}	(ll,lm)	ll	lm	ll	ll	ll	ll	lm	lm	lm	lm	lm	ll	ll	lm	ll	lm	lm	lm	lm	ll	lm	ll	lm	lm	ll	lm	lm	ll	lm	ll	lm	ll	lm	lm	ll	ll	ll	lm	lm	ll	lm	ll	lm	ll
R_1282648_L10_PA	R_1282648_L10_PA	LG10	<hkxhk>	{11}	(hh,hk,kk)	kk	hk	kk	kk	hk	hk	hk	hh	hk	hh	hh	kk	hk	hh	kk	hk	hk	hk	hk	hk	hk	hk	hk	hh	kk	hk	hk	kk	hk	kk	hh	kk	hh	hk	kk	hk	kk	hk	hh	kk	hk	kk	hk	kk
LG10_HB_1753	F_0825437_L10_30_1	LG10	<lmxll>	{0-}	(ll,lm)	ll	lm	ll	ll	ll	ll	lm	lm	lm	lm	lm	ll	ll	lm	ll	lm	lm	lm	lm	ll	lm	ll	lm	lm	ll	lm	lm	ll	lm	ll	lm	ll	lm	lm	ll	ll	ll	lm	lm	ll	lm	ll	ll	ll
LG10_HB_1753	F_0825439_L10_30_1	LG10	<lmxll>	{0-}	(ll,lm)	ll	lm	ll	ll	ll	ll	lm	lm	lm	lm	lm	ll	ll	lm	ll	lm	lm	lm	lm	ll	lm	ll	lm	lm	ll	lm	lm	ll	lm	ll	lm	ll	lm	lm	ll	ll	ll	lm	lm	ll	lm	ll	ll	ll
LG10_HB_1753	F_0825447_L10_30_1	LG10	<hkxhk>	{01}	(hh,hk,kk)	hk	kk	hk	hk	hh	hh	kk	hk	kk	hk	kk	hk	hh	hk	hk	kk	kk	kk	kk	hh	kk	hh	kk	hk	hk	kk	kk	hk	kk	hk	hk	hk	hk	kk	hk	hh	hk	kk	hk	hk	kk	hk	hk	hk
GD_00839_L10_PA	GD_00839_L10_PA	LG10	<lmxll>	{0-}	(ll,lm)	ll	lm	ll	ll	ll	ll	lm	lm	lm	lm	lm	ll	ll	lm	ll	lm	lm	lm	lm	ll	lm	ll	lm	lm	ll	lm	lm	ll	lm	ll	lm	ll	lm	lm	ll	ll	ll	lm	lm	ll	lm	ll	ll	ll
F_0825590_L10_30_1	F_0825590_L10_30_1	LG10	<hkxhk>	{11}	(hh,hk,kk)	kk	hk	kk	kk	kk	hk	hk	hk	hk	hh	hk	kk	hk	hh	kk	hk	hk	hk	hk	hk	hk	hk	hk	hh	kk	hk	hk	kk	hk	kk	hh	kk	hh	hk	kk	hk	kk	hk	hh	kk	hk	kk	kk	kk
LG10_HB_1757	F_0826633_L10_33_1	LG10	<hkxhk>	{01}	(hh,hk,kk)	hk	kk	hk	hk	hk	hh	kk	hh	kk	hk	kk	hk	hh	hk	hk	kk	kk	kk	kk	hh	kk	hh	kk	hk	hk	kk	kk	hk	kk	hk	hk	hk	hk	kk	hk	hh	hk	kk	hk	hk	kk	hk	hh	hk
LG10_HB_1757	F_0826635_L10_33_1	LG10	<hkxhk>	{01}	(hh,hk,kk)	hk	kk	hk	hk	hk	hh	kk	hh	kk	hk	kk	hk	hh	hk	hk	kk	kk	kk	kk	hh	kk	hh	kk	hk	hk	kk	kk	hk	kk	hk	hk	hk	hk	kk	hk	hh	hk	kk	hk	hk	kk	hk	hh	hk
LG10_HB_1757	F_0826637_L10_33_1	LG10	<hkxhk>	{10}	(hh,hk,kk)	hk	hh	hk	hk	hk	kk	hh	kk	hh	hk	hh	hk	kk	hk	hk	hh	hh	hh	hh	kk	hh	kk	hh	hk	hk	hh	hh	hk	hh	hk	hk	hk	hk	hh	hk	kk	hk	hh	hk	hk	hh	hk	kk	hk
LG10_HB_1757	F_0826641_L10_33_1	LG10	<hkxhk>	{01}	(hh,hk,kk)	hk	kk	hk	hk	hk	hh	kk	hh	kk	hk	kk	hk	hh	hk	hk	kk	kk	kk	kk	hh	kk	hh	kk	hk	hk	kk	kk	hk	kk	hk	hk	hk	hk	kk	hk	hh	hk	kk	hk	hk	kk	hk	hh	hk
LG10_HB_1760	F_0828936_L10_35_1	LG10	<nnxnp>	{-1}	(nn,np)	np	np	np	np	nn	nn	np	nn	nn	np	np	np	nn	nn	np	nn	np	np	np	nn	np	nn	np	nn	np	np	np	np	np	np	nn	np	nn	np	np	np	np	np	nn	nn	np	np	nn	np
LG10_HB_1764	F_0829841_L10_37_1	LG10	<lmxll>	{1-}	(ll,lm)	lm	ll	lm	lm	lm	lm	ll	lm	ll	ll	ll	lm	lm	ll	lm	ll	ll	ll	ll	lm	ll	lm	ll	ll	ll	ll	ll	lm	ll	lm	ll	lm	ll	ll	lm	lm	lm	ll	ll	lm	ll	lm	lm	lm
LG10_HB_1764	F_0829833_L10_37_1	LG10	<nnxnp>	{-0}	(nn,np)	nn	nn	nn	nn	np	np	nn	np	nn	nn	nn	nn	np	np	nn	np	nn	nn	nn	np	nn	np	nn	np	nn	nn	nn	nn	nn	nn	np	nn	np	nn	nn	nn	nn	nn	np	nn	nn	nn	np	nn
R_16666886_L10_40_1	R_16666886_L10_40_1	LG10	<hkxhk>	{11}	(hh,hk,kk)	kk	hk	kk	kk	hk	hk	hk	hk	hh	hk	hk	kk	hk	hh	kk	hh	hk	hh	hk	hk	hk	kk	hk	hh	hk	hk	hk	hk	hk	kk	hh	kk	hk	hk	kk	kk	kk	hk	hk	hk	kk	kk	hk	kk
LG10_HB_1767	F_0831317_L10_40_1	LG10	<lmxll>	{1-}	(ll,lm)	lm	lm	lm	lm	lm	lm	ll	lm	ll	ll	ll	lm	lm	ll	lm	ll	ll	ll	ll	lm	ll	lm	ll	ll	ll	ll	ll	lm	ll	lm	ll	lm	ll	ll	lm	lm	lm	ll	lm	lm	lm	lm	lm	lm
LG10_HB_1767	F_0831296_L10_40_1	LG10	<nnxnp>	{-1}	(nn,np)	np	np	nn	np	nn	nn	np	nn	nn	np	np	np	nn	nn	np	nn	np	nn	np	nn	np	np	np	nn	np	np	np	nn	np	np	nn	np	np	np	np	np	np	np	nn	nn	np	np	nn	np
LG10_HB_1767	F_0831298_L10_40_1	LG10	<nnxnp>	{-1}	(nn,np)	np	np	nn	np	nn	nn	np	nn	nn	np	np	np	nn	nn	np	nn	np	nn	np	nn	np	np	np	nn	np	np	np	nn	np	np	nn	np	np	np	np	np	np	np	nn	nn	np	np	nn	np
LG10_HB_1767	F_0831299_L10_40_1	LG10	<nnxnp>	{-1}	(nn,np)	np	np	nn	np	nn	nn	np	nn	nn	np	np	np	nn	nn	np	nn	np	nn	np	nn	np	np	np	nn	np	np	np	nn	np	np	nn	np	np	np	np	np	np	np	nn	nn	np	np	nn	np
LG10_HB_1767	F_0831315_L10_40_1	LG10	<hkxhk>	{00}	(hh,hk,kk)	hh	hh	hk	hh	hk	hk	hk	hk	kk	hk	hk	hh	hk	kk	hh	kk	hk	kk	hk	hk	hk	hh	hk	kk	hk	hk	hk	hk	hk	hh	kk	hh	hk	hk	hh	hh	hh	hk	hk	hk	hh	hh	hk	hh
LG10_HB_1767.7_s40h1	GD_01832_L10_40_1	LG10	<nnxnp>	{-0}	(nn,np)	nn	nn	np	nn	np	np	nn	np	np	nn	nn	nn	np	np	nn	np	nn	np	nn	np	nn	nn	nn	np	nn	nn	nn	np	nn	nn	np	nn	nn	nn	nn	nn	nn	nn	np	np	nn	nn	np	nn
LG10_HB_1767.7_s40h1	R_18510791_L10_40_1	LG10	<nnxnp>	{-1}	(nn,np)	np	np	nn	np	nn	nn	np	nn	nn	np	np	np	nn	nn	np	nn	np	nn	np	nn	np	np	np	nn	np	np	np	nn	np	np	nn	np	np	np	np	np	np	np	nn	nn	np	np	nn	np
LG10_HB_1768	F_0831640_L10_40_1	LG10	<nnxnp>	{-1}	(nn,np)	np	np	nn	np	nn	nn	np	nn	nn	np	np	np	nn	nn	np	nn	np	nn	np	nn	np	np	np	nn	np	np	np	nn	np	np	nn	np	np	np	np	np	np	np	nn	nn	np	np	nn	np
LG10_HB_1768	F_0831641_L10_40_1	LG10	<nnxnp>	{-1}	(nn,np)	np	np	nn	np	nn	nn	np	nn	nn	np	np	np	nn	nn	np	nn	np	nn	np	nn	np	np	np	nn	np	np	np	nn	np	np	nn	np	np	np	np	np	np	np	nn	nn	np	np	nn	np
LG10_HB_1769	F_0832349_L10_40_1	LG10	<hkxhk>	{00}	(hh,hk,kk)	hh	hh	hk	hh	hk	hk	hk	hk	kk	hk	hk	hh	hk	kk	hh	kk	hk	kk	hk	hk	hk	hh	hk	kk	hk	hk	hk	hk	hk	hh	kk	hh	hk	hk	hh	hh	hh	hk	kk	hk	hh	hh	hk	hh
LG10_HB_1769	F_0832361_L10_40_1	LG10	<hkxhk>	{00}	(hh,hk,kk)	hh	hh	hk	hh	hk	hk	hk	hk	kk	hk	hk	hh	hk	kk	hh	kk	hk	kk	hk	hk	hk	hh	hk	kk	hk	hk	hk	hk	hk	hh	kk	hh	hk	hk	hh	hh	hh	hk	kk	hk	hh	hh	hk	hh
LG10_HB_1773	F_0833930_L10_43_1	LG10	<lmxll>	{0-}	(ll,lm)	ll	ll	ll	ll	ll	ll	lm	ll	lm	lm	lm	ll	ll	lm	ll	lm	lm	lm	lm	ll	ll	ll	lm	lm	lm	lm	lm	ll	lm	ll	lm	ll	ll	lm	ll	ll	ll	lm	lm	ll	ll	ll	ll	ll
LG10_HB_1773	F_0833947_L10_43_1	LG10	<lmxll>	{0-}	(ll,lm)	ll	ll	ll	ll	ll	ll	lm	ll	lm	lm	lm	ll	ll	lm	ll	lm	lm	lm	lm	ll	ll	ll	lm	lm	lm	lm	lm	ll	lm	ll	lm	ll	ll	lm	ll	ll	ll	lm	lm	ll	ll	ll	ll	ll
LG10_HB_1773	F_0833948_L10_43_1	LG10	<hkxhk>	{00}	(hh,hk,kk)	hh	hk	hk	hh	hk	hk	hk	hh	kk	hk	hk	hh	hk	kk	hh	kk	hk	kk	hk	hk	hh	hh	kk	kk	hk	hk	hk	hk	hk	hh	kk	hh	hh	hk	hh	hh	hh	hk	kk	hk	hh	hk	hk	hh
LG10_HB_1774	F_0834908_L10_45_1	LG10	<hkxhk>	{01}	(hh,hk,kk)	hk	hh	hh	kk	hh	hh	kk	hk	hk	kk	kk	hk	hh	hk	hk	kk	kk	hk	kk	hh	hk	hk	hh	hk	kk	kk	kk	hh	kk	hk	kk	hk	hk	kk	kk	hk	hk	kk	hk	hh	hk	hh	hh	hk
LG10_HB_1775	F_0835174_L10_45_1	LG10	<nnxnp>	{-1}	(nn,np)	np	nn	nn	np	nn	nn	np	np	nn	np	np	np	nn	nn	np	np	np	nn	np	nn	np	np	nn	nn	np	np	np	nn	np	np	np	np	np	nn	np	np	np	np	nn	nn	np	nn	nn	np
LG10_HB_1775	F_0835176_L10_45_1	LG10	<nnxnp>	{-1}	(nn,np)	np	nn	nn	np	nn	nn	np	np	nn	np	np	np	nn	nn	np	np	np	nn	np	nn	np	np	nn	nn	np	np	np	nn	np	np	np	np	np	nn	np	np	np	np	nn	nn	np	nn	nn	np
LG10_HB_1775	F_0835177_L10_45_1	LG10	<nnxnp>	{-1}	(nn,np)	np	nn	nn	np	nn	nn	np	np	nn	np	np	np	nn	nn	np	np	np	nn	np	nn	np	np	nn	nn	np	np	np	nn	np	np	np	np	np	nn	np	np	np	np	nn	nn	np	nn	nn	np
LG10_HB_1775.5	GD_00971_L10_PA	LG10	<lmxll>	{0-}	(ll,lm)	ll	ll	ll	lm	ll	ll	lm	ll	lm	lm	lm	ll	ll	lm	ll	lm	lm	lm	lm	ll	ll	ll	ll	lm	lm	lm	lm	ll	lm	ll	lm	ll	ll	lm	lm	ll	ll	lm	lm	ll	ll	ll	ll	ll
LG10_HB_1775.5	GD_00257_L10_PA	LG10	<nnxnp>	{-1}	(nn,np)	np	nn	nn	np	nn	nn	np	np	nn	np	np	np	nn	nn	np	np	np	nn	np	nn	np	np	nn	nn	np	np	np	nn	np	np	np	np	np	nn	np	np	np	np	nn	nn	np	nn	nn	np
LG10_HB_1775.5	R_28632998_L10_PA	LG10	<nnxnp>	{-1}	(nn,np)	np	nn	nn	np	nn	nn	np	np	nn	np	np	np	nn	nn	np	np	np	nn	np	nn	np	np	nn	nn	np	np	np	nn	np	np	np	np	np	nn	np	np	np	np	nn	nn	np	nn	nn	np
LG10_HB_1778	F_0837574_L10_48_1	LG10	<nnxnp>	{-1}	(nn,np)	np	nn	nn	np	nn	nn	np	np	nn	nn	np	np	nn	np	np	np	np	nn	np	np	np	np	nn	nn	np	nn	np	nn	np	np	np	nn	np	nn	nn	np	np	np	nn	nn	np	nn	np	nn
LG10_HB_1778	F_0837576_L10_48_1	LG10	<nnxnp>	{-1}	(nn,np)	np	nn	nn	np	nn	nn	np	np	nn	nn	np	np	nn	np	np	np	np	nn	np	np	np	np	nn	nn	np	nn	np	nn	np	np	np	nn	np	nn	nn	np	np	np	nn	nn	np	nn	np	nn
LG10_HB_1778	F_0837578_L10_48_1	LG10	<nnxnp>	{-1}	(nn,np)	np	nn	nn	np	nn	nn	np	np	nn	nn	np	np	nn	np	np	np	np	nn	np	np	np	np	nn	nn	np	nn	np	nn	np	np	np	nn	np	nn	nn	np	np	np	nn	nn	np	nn	np	nn
LG10_HB_1778	F_0837602_L10_48_1	LG10	<nnxnp>	{-1}	(nn,np)	np	nn	nn	np	nn	nn	np	np	nn	nn	np	np	nn	np	np	np	np	nn	np	np	np	np	nn	nn	np	nn	np	nn	np	np	np	nn	np	nn	nn	np	np	np	nn	nn	np	nn	np	nn
LG10_HB_1780	F_0838244_L10_49_1	LG10	<efxeg>	{01}	[ee,ef,eg,fg)	eg	ee	ee	fg	ee	ee	fg	eg	ef	ef	fg	eg	ee	fg	fg	fg	eg	ef	fg	eg	eg	eg	ee	ef	fg	ef	eg	ee	fg	fg	fg	ee	eg	ef	ef	eg	fg	fg	ef	ee	eg	ee	eg	ee
LG10_HB_1781	F_0838443_L10_49_1	LG10	<lmxll>	{1-}	(ll,lm)	lm	lm	lm	ll	lm	lm	ll	lm	ll	ll	ll	lm	lm	ll	ll	ll	lm	ll	ll	lm	lm	lm	lm	ll	ll	ll	lm	lm	ll	ll	ll	lm	lm	ll	ll	lm	ll	ll	ll	lm	lm	lm	lm	lm
LG10_HB_1781	F_0838432_L10_49_1	LG10	<nnxnp>	{-0}	(nn,np)	np	np	nn	nn	np	np	nn	nn	np	np	nn	nn	np	nn	nn	nn	nn	np	nn	nn	nn	nn	np	np	nn	np	nn	np	nn	nn	nn	np	nn	np	np	nn	nn	nn	np	np	nn	np	nn	np
LG10_HB_1781	F_0838437_L10_49_1	LG10	<nnxnp>	{-0}	(nn,np)	np	np	nn	nn	np	np	nn	nn	np	np	nn	nn	np	nn	nn	nn	nn	np	nn	nn	nn	nn	np	np	nn	np	nn	np	nn	nn	nn	np	nn	np	np	nn	nn	nn	np	np	nn	np	nn	np
LG10_HB_1781	F_0838444_L10_49_1	LG10	<nnxnp>	{-1}	(nn,np)	nn	nn	np	np	nn	nn	np	np	nn	nn	np	np	nn	np	np	np	np	nn	np	np	np	np	nn	nn	np	nn	np	nn	np	np	np	nn	np	nn	nn	np	np	np	nn	nn	np	nn	np	nn
LG10_HB_1784_s26h1	F_0839808_L11_26_1	LG10	<hkxhk>	{01}	(hh,hk,kk)	hk	kk	hk	hk	hk	hh	kk	hh	kk	hk	kk	hk	hh	hk	hk	kk	kk	kk	kk	hh	kk	hh	kk	hk	hk	kk	kk	hk	kk	hk	hk	hk	hk	kk	hk	hh	hk	kk	hk	hk	kk	hk	hh	hk
LG10_HB_1784_s26h1	F_0839802_L11_26_1	LG10	<nnxnp>	{-1}	(nn,np)	np	np	np	np	np	nn	np	nn	np	nn	np	np	nn	nn	np	np	np	np	np	nn	np	nn	np	nn	np	np	np	np	np	np	nn	np	nn	np	np	nn	np	np	nn	np	np	np	nn	np
LG10_HB_1828_s34h1	F_0858035_L12_34_1	LG10	<lmxll>	{0-}	(ll,lm)	ll	lm	ll	ll	ll	ll	lm	ll	lm	lm	lm	ll	ll	lm	ll	lm	lm	lm	lm	ll	lm	ll	lm	lm	lm	lm	lm	ll	lm	ll	lm	ll	lm	lm	ll	ll	ll	lm	lm	ll	lm	ll	ll	ll
LG10_HB_1828_s34h1	F_0858027_L12_34_1	LG10	<nnxnp>	{-1}	(nn,np)	np	np	np	np	nn	nn	np	nn	np	np	np	np	nn	nn	np	nn	np	np	np	nn	np	nn	np	nn	np	np	np	np	np	np	nn	np	nn	np	np	np	np	np	nn	np	np	np	nn	np
LG10_HB_1841_s43h1	F_0862204_L12_43_1	LG10	<lmxll>	{0-}	(ll,lm)	ll	ll	ll	lm	ll	ll	lm	ll	lm	lm	lm	ll	ll	lm	ll	lm	lm	lm	lm	ll	ll	ll	ll	lm	lm	lm	lm	ll	lm	ll	lm	ll	ll	lm	lm	ll	ll	lm	lm	ll	ll	ll	ll	ll
LG10_HB_1906_s39h1	F_0890021_L14_39_1	LG10	<hkxhk>	{00}	(hh,hk,kk)	hh	hk	hh	hh	hk	hk	hk	hk	kk	hk	hk	hh	hk	kk	hh	kk	hk	kk	hk	hk	hk	hh	hk	kk	hk	hk	hk	hk	hk	hh	kk	hh	hk	hk	hh	hh	hh	hk	kk	hk	hh	hh	hk	hh
LG10_HB_20	F_0008614_L10_PA	LG10	<lmxll>	{0-}	(ll,lm)	ll	lm	ll	ll	ll	ll	lm	ll	lm	lm	lm	ll	ll	lm	ll	lm	lm	lm	lm	ll	lm	ll	lm	lm	ll	lm	lm	ll	lm	ll	lm	ll	lm	lm	ll	ll	ll	lm	lm	ll	lm	ll	ll	ll
LG10_HB_20	F_0008635_L10_PA	LG10	<hkxhk>	{01}	(hh,hk,kk)	hk	kk	hk	hk	hk	hh	kk	hh	kk	hk	kk	hk	hh	hk	hk	kk	kk	kk	kk	hh	kk	hh	kk	hk	hk	kk	kk	hk	kk	hk	hk	hk	hk	kk	hk	hh	hk	kk	hk	hk	kk	hk	hh	hk
LG10_HB_20	F_0008637_L10_PA	LG10	<lmxll>	{0-}	(ll,lm)	ll	lm	ll	ll	ll	ll	lm	ll	lm	lm	lm	ll	ll	lm	ll	lm	lm	lm	lm	ll	lm	ll	lm	lm	ll	lm	lm	ll	lm	ll	lm	ll	lm	lm	ll	ll	ll	lm	lm	ll	lm	ll	ll	ll
LG10_HB_2046_s51h1	F_0942709_L1_51_1	LG10	<lmxll>	{0-}	(ll,lm)	ll	lm	ll	ll	ll	ll	lm	ll	lm	lm	lm	ll	ll	lm	ll	lm	lm	lm	lm	ll	lm	ll	lm	lm	lm	lm	lm	ll	lm	ll	lm	ll	lm	lm	ll	ll	ll	lm	lm	ll	lm	ll	ll	ll
LG10_HB_2046_s51h1	F_0942695_L1_51_1	LG10	<nnxnp>	{-1}	(nn,np)	np	np	np	np	nn	nn	np	nn	np	np	np	np	nn	nn	np	nn	np	np	np	nn	np	nn	np	nn	np	np	np	np	np	np	nn	np	nn	np	np	np	np	np	nn	np	np	np	nn	np
LG10_HB_21	F_0009203_L10_PA	LG10	<hkxhk>	{01}	(hh,hk,kk)	hk	kk	hk	hk	hk	hh	kk	hh	kk	hk	kk	hk	hh	hk	hk	kk	kk	kk	kk	hh	kk	hh	kk	hk	hk	kk	kk	hk	kk	hk	hk	hk	hk	kk	hk	hh	hk	kk	hk	hk	kk	hk	hh	hk
LG10_HB_21	F_0009207_L10_PA	LG10	<nnxnp>	{-1}	(nn,np)	np	np	np	np	np	nn	np	nn	np	nn	np	np	nn	nn	np	np	np	np	np	nn	np	nn	np	nn	np	np	np	np	np	np	nn	np	nn	np	np	nn	np	np	nn	np	np	np	nn	np
LG10_HB_21	F_0009209_L10_PA	LG10	<lmxll>	{0-}	(ll,lm)	ll	lm	ll	ll	ll	ll	lm	ll	lm	lm	lm	ll	ll	lm	ll	lm	lm	lm	lm	ll	lm	ll	lm	lm	ll	lm	lm	ll	lm	ll	lm	ll	lm	lm	ll	ll	ll	lm	lm	ll	lm	ll	ll	ll
LG10_HB_21	F_0009212_L10_PA	LG10	<nnxnp>	{-1}	(nn,np)	np	np	np	np	np	nn	np	nn	np	nn	np	np	nn	nn	np	np	np	np	np	nn	np	nn	np	nn	np	np	np	np	np	np	nn	np	nn	np	np	nn	np	np	nn	np	np	np	nn	np
LG10_HB_21	F_0009214_L10_PA	LG10	<nnxnp>	{-1}	(nn,np)	np	np	np	np	np	nn	np	nn	np	nn	np	np	nn	nn	np	np	np	np	np	nn	np	nn	np	nn	np	np	np	np	np	np	nn	np	nn	np	np	nn	np	np	nn	np	np	np	nn	np
LG10_HB_21	F_0009218_L10_PA	LG10	<lmxll>	{0-}	(ll,lm)	ll	lm	ll	ll	ll	ll	lm	ll	lm	lm	lm	ll	ll	lm	ll	lm	lm	lm	lm	ll	lm	ll	lm	lm	ll	lm	lm	ll	lm	ll	lm	ll	lm	lm	ll	ll	ll	lm	lm	ll	lm	ll	ll	ll
LG10_HB_21	F_0009219_L10_PA	LG10	<lmxll>	{0-}	(ll,lm)	ll	lm	ll	ll	ll	ll	lm	ll	lm	lm	lm	ll	ll	lm	ll	lm	lm	lm	lm	ll	lm	ll	lm	lm	ll	lm	lm	ll	lm	ll	lm	ll	lm	lm	ll	ll	ll	lm	lm	ll	lm	ll	ll	ll
LG10_HB_21	F_0009237_L10_PA	LG10	<hkxhk>	{10}	(hh,hk,kk)	hk	hh	hk	hk	hk	kk	hh	kk	hh	hk	hh	hk	kk	hk	hk	hh	hh	hh	hh	kk	hh	kk	hh	hk	hk	hh	hh	hk	hh	hk	hk	hk	hk	hh	hk	kk	hk	hh	hk	hk	hh	hk	kk	hk
LG10_HB_21	F_0009256_L10_PA	LG10	<nnxnp>	{-1}	(nn,np)	np	np	np	np	np	nn	np	nn	np	nn	np	np	nn	nn	np	np	np	np	np	nn	np	nn	np	nn	np	np	np	np	np	np	nn	np	nn	np	np	nn	np	np	nn	np	np	np	nn	np
LG10_HB_21.5	R_7135490_L10_PA	LG10	<lmxll>	{1-}	(ll,lm)	lm	ll	lm	lm	lm	lm	ll	lm	ll	ll	ll	lm	lm	ll	lm	ll	ll	ll	ll	lm	ll	lm	ll	ll	lm	ll	ll	lm	ll	lm	ll	lm	ll	ll	lm	lm	lm	ll	ll	lm	ll	lm	lm	lm
LG10_HB_21.5	R_7121587_L10_PA	LG10	<nnxnp>	{-1}	(nn,np)	np	np	np	np	np	nn	np	nn	np	np	np	np	nn	nn	np	np	np	np	np	nn	np	nn	np	nn	np	np	np	np	np	np	nn	np	nn	np	np	nn	np	np	nn	np	np	np	nn	np
LG10_HB_2107_s33h1	F_0964224_L3_33_1	LG10	<hkxhk>	{01}	(hh,hk,kk)	hk	kk	hk	hk	hh	hh	kk	hh	kk	kk	kk	hk	hh	hk	hk	hk	kk	kk	kk	hh	kk	hh	kk	hk	kk	kk	kk	hk	kk	hk	hk	hk	hk	kk	hk	hk	hk	kk	hk	hh	kk	hk	hh	hk
LG10_HB_2107_s33h1	F_0964239_L3_33_1	LG10	<lmxll>	{0-}	(ll,lm)	ll	lm	ll	ll	ll	ll	lm	ll	lm	lm	lm	ll	ll	lm	ll	lm	lm	lm	lm	ll	lm	ll	lm	lm	lm	lm	lm	ll	lm	ll	lm	ll	lm	lm	ll	ll	ll	lm	lm	ll	lm	ll	ll	ll
LG10_HB_22	F_0009773_L10_PA	LG10	<lmxll>	{1-}	(ll,lm)	lm	ll	lm	lm	lm	lm	ll	lm	ll	ll	ll	lm	lm	ll	lm	ll	ll	ll	ll	lm	ll	lm	ll	ll	lm	ll	ll	lm	ll	lm	ll	lm	ll	ll	lm	lm	lm	ll	ll	lm	ll	lm	lm	lm
LG10_HB_22	F_0009753_L10_PA	LG10	<nnxnp>	{-1}	(nn,np)	np	np	np	np	np	nn	np	nn	np	np	np	np	nn	nn	np	np	np	np	np	nn	np	nn	np	nn	np	np	np	np	np	np	nn	np	nn	np	np	nn	np	np	nn	np	np	np	nn	np
R_7179858_L10_PA	R_7179858_L10_PA	LG10	<nnxnp>	{-1}	(nn,np)	np	np	np	np	np	nn	np	nn	np	np	np	np	nn	nn	np	np	np	np	np	nn	np	nn	np	nn	np	np	np	np	np	np	nn	np	nn	np	np	nn	np	np	nn	np	np	np	nn	np
F_0101347_L11_PA	F_0101347_L11_PA	LG10	<nnxnp>	{-0}	(nn,np)	nn	np	np	nn	np	np	nn	nn	np	nn	nn	nn	np	np	nn	np	nn	np	nn	np	nn	nn	np	np	nn	nn	nn	np	nn	nn	np	nn	nn	nn	nn	nn	nn	nn	np	np	nn	np	np	nn
LG10_HB_2268_s33h1	F_1022996_L8_33_1	LG10	<lmxll>	{0-}	(ll,lm)	ll	lm	ll	ll	ll	ll	lm	ll	lm	lm	lm	ll	ll	lm	ll	lm	lm	lm	lm	ll	lm	ll	lm	lm	lm	lm	lm	ll	lm	ll	lm	ll	lm	lm	ll	ll	ll	lm	lm	ll	lm	ll	ll	ll
LG10_HB_2268_s33h1	F_1023006_L8_33_1	LG10	<nnxnp>	{-1}	(nn,np)	np	np	np	np	nn	nn	np	nn	np	np	np	np	nn	nn	np	nn	np	np	np	nn	np	nn	np	nn	np	np	np	np	np	np	nn	np	nn	np	np	np	np	np	nn	np	np	np	nn	np
LG10_HB_2269_s33h1	F_1023455_L8_33_1	LG10	<lmxll>	{0-}	(ll,lm)	ll	lm	ll	ll	ll	ll	lm	ll	lm	lm	lm	ll	ll	lm	ll	lm	lm	lm	lm	ll	lm	ll	lm	lm	lm	lm	lm	ll	lm	ll	lm	ll	lm	lm	ll	ll	ll	lm	lm	ll	lm	ll	ll	ll
LG10_HB_2269_s33h1	F_1023456_L8_33_1	LG10	<lmxll>	{0-}	(ll,lm)	ll	lm	ll	ll	ll	ll	lm	ll	lm	lm	lm	ll	ll	lm	ll	lm	lm	lm	lm	ll	lm	ll	lm	lm	lm	lm	lm	ll	lm	ll	lm	ll	lm	lm	ll	ll	ll	lm	lm	ll	lm	ll	ll	ll
LG10_HB_2269_s33h1	F_1023458_L8_33_1	LG10	<hkxhk>	{01}	(hh,hk,kk)	hk	kk	hk	hk	hh	hh	kk	hh	kk	kk	kk	hk	hh	hk	hk	hk	kk	kk	kk	hh	kk	hh	kk	hk	kk	kk	kk	hk	kk	hk	hk	hk	hk	kk	hk	hk	hk	kk	hk	hk	kk	hk	hh	hk
LG10_HB_2317_s30h1	F_1048078_L9_30_1	LG10	<hkxhk>	{01}	(hh,hk,kk)	hk	kk	hk	hk	hh	hh	kk	hh	hk	kk	kk	hk	hh	hk	hk	hk	kk	hk	kk	hh	kk	hk	kk	hk	kk	kk	kk	hh	kk	hk	hk	hk	hk	kk	hk	hk	hk	kk	hk	hh	hk	hk	hh	hk
LG10_HB_2317_s30h1	F_1048040_L9_30_1	LG10	<nnxnp>	{-1}	(nn,np)	np	np	np	np	nn	nn	np	nn	nn	np	np	np	nn	nn	np	nn	np	nn	np	nn	np	np	np	nn	np	np	np	nn	np	np	nn	np	np	np	np	np	np	np	nn	nn	np	np	nn	np
LG10_HB_2317_s30h1	F_1048041_L9_30_1	LG10	<nnxnp>	{-1}	(nn,np)	np	np	np	np	nn	nn	np	nn	nn	np	np	np	nn	nn	np	nn	np	nn	np	nn	np	np	np	nn	np	np	np	nn	np	np	nn	np	np	np	np	np	np	np	nn	nn	np	np	nn	np
LG10_HB_2317_s30h1	$F_1048043y_LG10	LG10	<nnxnp>	{-1}	(nn,np)	np	np	np	np	nn	nn	np	nn	nn	np	np	np	nn	nn	np	nn	np	nn	np	nn	np	np	np	nn	np	np	np	nn	np	np	nn	np	np	np	np	np	np	np	nn	nn	np	np	nn	np
LG10_HB_2317_s30h1	F_1048047_L9_30_1	LG10	<nnxnp>	{-1}	(nn,np)	np	np	np	np	nn	nn	np	nn	nn	np	np	np	nn	nn	np	nn	np	nn	np	nn	np	np	np	nn	np	np	np	nn	np	np	nn	np	np	np	np	np	np	np	nn	nn	np	np	nn	np
LG10_HB_2317_s30h1	F_1048060_L9_30_1	LG10	<hkxhk>	{11}	(hh,hk,kk)	kk	hk	kk	kk	hk	hk	hk	hk	hh	hk	hk	kk	hk	hh	kk	hh	hk	hh	hk	hk	hk	kk	hk	hh	hk	hk	hk	hk	hk	kk	hh	kk	hk	hk	kk	kk	kk	hk	hh	hk	kk	kk	hk	kk
LG10_HB_2317_s30h1	F_1048063_L9_30_1	LG10	<hkxhk>	{11}	(hh,hk,kk)	kk	hk	kk	kk	hk	hk	hk	hk	hh	hk	hk	kk	hk	hh	kk	hh	hk	hh	hk	hk	hk	kk	hk	hh	hk	hk	hk	hk	hk	kk	hh	kk	hk	hk	kk	kk	kk	hk	hh	hk	kk	kk	hk	kk
F_1052347_L10_52_2	F_1052347_L10_52_2	LG10	<lmxll>	{0-}	(ll,lm)	ll	lm	ll	ll	ll	ll	lm	lm	lm	lm	lm	ll	ll	lm	ll	lm	lm	lm	lm	ll	lm	ll	lm	lm	ll	lm	lm	ll	lm	ll	lm	ll	lm	lm	ll	ll	ll	lm	lm	ll	lm	ll	lm	ll
LG10_HB_2330_s57h2	F_1052854_L10_57_2	LG10	<lmxll>	{1-}	(ll,lm)	lm	ll	lm	lm	lm	lm	ll	lm	ll	ll	ll	lm	lm	ll	lm	ll	ll	ll	ll	lm	ll	lm	ll	ll	ll	ll	ll	lm	ll	lm	ll	lm	ll	ll	lm	lm	lm	ll	ll	lm	lm	lm	lm	lm
LG10_HB_2330_s57h2	F_1052855_L10_57_2	LG10	<lmxll>	{0-}	(ll,lm)	ll	lm	ll	ll	ll	ll	lm	ll	lm	lm	lm	ll	ll	lm	ll	lm	lm	lm	lm	ll	lm	ll	lm	lm	lm	lm	lm	ll	lm	ll	lm	ll	lm	lm	ll	ll	ll	lm	lm	ll	ll	ll	ll	ll
LG10_HB_2330_s57h2	F_1052860_L10_57_2	LG10	<lmxll>	{0-}	(ll,lm)	ll	lm	ll	ll	ll	ll	lm	ll	lm	lm	lm	ll	ll	lm	ll	lm	lm	lm	lm	ll	lm	ll	lm	lm	lm	lm	lm	ll	lm	ll	lm	ll	lm	lm	ll	ll	ll	lm	lm	ll	ll	ll	ll	ll
LG10_HB_2330_s57h2	F_1052863_L10_57_2	LG10	<lmxll>	{0-}	(ll,lm)	ll	lm	ll	ll	ll	ll	lm	ll	lm	lm	lm	ll	ll	lm	ll	lm	lm	lm	lm	ll	lm	ll	lm	lm	lm	lm	lm	ll	lm	ll	lm	ll	lm	lm	ll	ll	ll	lm	lm	ll	ll	ll	ll	ll
LG10_HB_2333_s69h2	F_1054768_L10_69_2	LG10	<lmxll>	{0-}	(ll,lm)	ll	ll	ll	lm	ll	ll	lm	ll	lm	lm	lm	ll	ll	lm	lm	lm	ll	lm	lm	ll	ll	ll	ll	lm	lm	lm	ll	ll	lm	lm	lm	ll	ll	lm	lm	ll	ll	lm	lm	ll	ll	ll	ll	ll
LG10_HB_2333_s69h2	F_1054772_L10_69_2	LG10	<lmxll>	{0-}	(ll,lm)	ll	ll	ll	lm	ll	ll	lm	ll	lm	lm	lm	ll	ll	lm	lm	lm	ll	lm	lm	ll	ll	ll	ll	lm	lm	lm	ll	ll	lm	lm	lm	ll	ll	lm	lm	ll	ll	lm	lm	ll	ll	ll	ll	ll
LG10_HB_2333_s69h2	F_1054774_L10_69_2	LG10	<lmxll>	{0-}	(ll,lm)	ll	ll	ll	lm	ll	ll	lm	ll	lm	lm	lm	ll	ll	lm	lm	lm	ll	lm	lm	ll	ll	ll	ll	lm	lm	lm	ll	ll	lm	lm	lm	ll	ll	lm	lm	ll	ll	lm	lm	ll	ll	ll	ll	ll
LG10_HB_2333_s69h2	F_1054781_L10_69_2	LG10	<lmxll>	{0-}	(ll,lm)	ll	ll	ll	lm	ll	ll	lm	ll	lm	lm	lm	ll	ll	lm	lm	lm	ll	lm	lm	ll	ll	ll	ll	lm	lm	lm	ll	ll	lm	lm	lm	ll	ll	lm	lm	ll	ll	lm	lm	ll	ll	ll	ll	ll
LG10_HB_2333_s69h2	F_1054785_L10_69_2	LG10	<lmxll>	{0-}	(ll,lm)	ll	ll	ll	lm	ll	ll	lm	ll	lm	lm	lm	ll	ll	lm	lm	lm	ll	lm	lm	ll	ll	ll	ll	lm	lm	lm	ll	ll	lm	lm	lm	ll	ll	lm	lm	ll	ll	lm	lm	ll	ll	ll	ll	ll
LG10_HB_2333_s69h2	F_1054790_L10_69_2	LG10	<lmxll>	{0-}	(ll,lm)	ll	ll	ll	lm	ll	ll	lm	ll	lm	lm	lm	ll	ll	lm	lm	lm	ll	lm	lm	ll	ll	ll	ll	lm	lm	lm	ll	ll	lm	lm	lm	ll	ll	lm	lm	ll	ll	lm	lm	ll	ll	ll	ll	ll
F_1055259_L10_71_2	F_1055259_L10_71_2	LG10	<lmxll>	{1-}	(ll,lm)	lm	lm	lm	ll	lm	lm	ll	lm	ll	ll	ll	lm	lm	ll	ll	ll	lm	ll	ll	lm	lm	lm	lm	ll	ll	ll	lm	lm	ll	ll	ll	lm	lm	ll	ll	lm	ll	ll	ll	lm	lm	lm	lm	lm
LG10_HB_2385_s60h2	$F_1067928y_LG10	LG10	<hkxhk>	{11}	(hh,hk,kk)	kk	hk	kk	kk	hk	hk	hk	hk	hh	hk	hk	kk	hk	hh	kk	hh	hk	hh	hk	hk	hk	kk	hk	hh	hk	hk	hk	hk	hk	kk	hh	kk	hk	hk	kk	kk	kk	hk	hh	hk	kk	kk	hk	kk
LG10_HB_2385_s60h2	F_1067940_L14_60_2	LG10	<hkxhk>	{11}	(hh,hk,kk)	kk	hk	kk	kk	hk	hk	hk	hk	hh	hk	hk	kk	hk	hh	kk	hh	hk	hh	hk	hk	hk	kk	hk	hh	hk	hk	hk	hk	hk	kk	hh	kk	hk	hk	kk	kk	kk	hk	hh	hk	kk	kk	hk	kk
LG10_HB_2385_s60h2	$F_1067946y_LG10	LG10	<nnxnp>	{-1}	(nn,np)	np	np	np	np	nn	nn	np	nn	nn	np	np	np	nn	nn	np	nn	np	nn	np	nn	np	np	np	nn	np	np	np	nn	np	np	nn	np	np	np	np	np	np	np	nn	nn	np	np	nn	np
LG10_HB_2385_s60h2	F_1067947_L14_60_2	LG10	<hkxhk>	{11}	(hh,hk,kk)	kk	hk	kk	kk	hk	hk	hk	hk	hh	hk	hk	kk	hk	hh	kk	hh	hk	hh	hk	hk	hk	kk	hk	hh	hk	hk	hk	hk	hk	kk	hh	kk	hk	hk	kk	kk	kk	hk	hh	hk	kk	kk	hk	kk
LG10_HB_2410_s94h2	F_1073512_L15_94_2	LG10	<lmxll>	{0-}	(ll,lm)	ll	lm	ll	ll	ll	ll	lm	ll	lm	lm	lm	ll	ll	lm	ll	lm	lm	lm	lm	ll	lm	ll	lm	lm	lm	lm	lm	ll	lm	ll	lm	ll	lm	lm	ll	ll	ll	lm	lm	ll	ll	ll	ll	ll
LG10_HB_2465_s51h2	F_1086046_L2_51_2	LG10	<hkxhk>	{01}	(hh,hk,kk)	hk	kk	hk	hk	hh	hh	kk	hh	kk	kk	kk	hk	hh	hk	hk	hk	kk	kk	kk	hh	kk	hh	kk	hk	kk	kk	kk	hk	kk	hk	hk	hk	hk	kk	hk	hk	hk	kk	hk	hk	kk	hk	hh	hk
LG10_HB_2465_s51h2	F_1086048_L2_51_2	LG10	<lmxll>	{0-}	(ll,lm)	ll	lm	ll	ll	ll	ll	lm	ll	lm	lm	lm	ll	ll	lm	ll	lm	lm	lm	lm	ll	lm	ll	lm	lm	lm	lm	lm	ll	lm	ll	lm	ll	lm	lm	ll	ll	ll	lm	lm	ll	lm	ll	ll	ll
LG10_HB_2465_s51h2	F_1086049_L2_51_2	LG10	<nnxnp>	{-1}	(nn,np)	np	np	np	np	nn	nn	np	nn	np	np	np	np	nn	nn	np	nn	np	np	np	nn	np	nn	np	nn	np	np	np	np	np	np	nn	np	nn	np	np	np	np	np	nn	np	np	np	nn	np
LG10_HB_2469_s63h2	$F_1087370y_LG10	LG10	<nnxnp>	{-0}	(nn,np)	nn	nn	np	nn	np	np	nn	np	np	nn	nn	nn	np	np	nn	np	nn	np	nn	np	nn	nn	nn	np	nn	nn	nn	np	nn	nn	np	nn	nn	nn	nn	nn	nn	nn	np	np	nn	nn	np	nn
LG10_HB_2475_s81h2	F_1089574_L3_81_2	LG10	<lmxll>	{0-}	(ll,lm)	ll	lm	ll	ll	ll	ll	lm	ll	lm	lm	lm	ll	ll	lm	ll	lm	lm	lm	lm	ll	lm	ll	lm	lm	lm	lm	lm	ll	lm	ll	lm	ll	lm	lm	ll	ll	ll	lm	lm	ll	lm	ll	ll	ll
LG10_HB_2528_s62h2	F_1100839_L8_62_2	LG10	<lmxll>	{0-}	(ll,lm)	ll	lm	ll	ll	ll	ll	lm	ll	lm	lm	lm	ll	ll	lm	ll	lm	lm	lm	lm	ll	lm	ll	lm	lm	lm	lm	lm	ll	lm	ll	lm	ll	lm	lm	ll	ll	ll	lm	lm	ll	lm	ll	ll	ll
LG10_HB_2528_s62h2	F_1100840_L8_62_2	LG10	<lmxll>	{0-}	(ll,lm)	ll	lm	ll	ll	ll	ll	lm	ll	lm	lm	lm	ll	ll	lm	ll	lm	lm	lm	lm	ll	lm	ll	lm	lm	lm	lm	lm	ll	lm	ll	lm	ll	lm	lm	ll	ll	ll	lm	lm	ll	lm	ll	ll	ll
LG10_HB_2528_s62h2	F_1100844_L8_62_2	LG10	<hkxhk>	{10}	(hh,hk,kk)	hk	hh	hk	hk	kk	kk	hh	kk	hh	hh	hh	hk	kk	hk	hk	hk	hh	hh	hh	kk	hh	kk	hh	hk	hh	hh	hh	hk	hh	hk	hk	hk	hk	hh	hk	hk	hk	hh	hk	hk	hh	hk	kk	hk
LG10_HB_2528_s62h2	F_1100845_L8_62_2	LG10	<hkxhk>	{10}	(hh,hk,kk)	hk	hh	hk	hk	kk	kk	hh	kk	hh	hh	hh	hk	kk	hk	hk	hk	hh	hh	hh	kk	hh	kk	hh	hk	hh	hh	hh	hk	hh	hk	hk	hk	hk	hh	hk	hk	hk	hh	hk	hk	hh	hk	kk	hk
LG10_HB_2528_s62h2	F_1100851_L8_62_2	LG10	<lmxll>	{0-}	(ll,lm)	ll	lm	ll	ll	ll	ll	lm	ll	lm	lm	lm	ll	ll	lm	ll	lm	lm	lm	lm	ll	lm	ll	lm	lm	lm	lm	lm	ll	lm	ll	lm	ll	lm	lm	ll	ll	ll	lm	lm	ll	lm	ll	ll	ll
LG10_HB_2528_s62h2	F_1100860_L8_62_2	LG10	<lmxll>	{0-}	(ll,lm)	ll	lm	ll	ll	ll	ll	lm	ll	lm	lm	lm	ll	ll	lm	ll	lm	lm	lm	lm	ll	lm	ll	lm	lm	lm	lm	lm	ll	lm	ll	lm	ll	lm	lm	ll	ll	ll	lm	lm	ll	lm	ll	ll	ll
LG10_HB_2529_s62h2	F_1100876_L8_62_2	LG10	<nnxnp>	{-1}	(nn,np)	np	np	np	np	nn	nn	np	nn	np	np	np	np	nn	nn	np	nn	np	np	np	nn	np	nn	np	nn	np	np	np	np	np	np	nn	np	nn	np	np	np	np	np	nn	np	np	np	nn	np
LG10_HB_2529_s62h2	F_1100863_L8_62_2	LG10	<lmxll>	{0-}	(ll,lm)	ll	lm	ll	ll	ll	ll	lm	ll	lm	lm	lm	ll	ll	lm	ll	lm	lm	lm	lm	ll	lm	ll	lm	lm	lm	lm	lm	ll	lm	ll	lm	ll	lm	lm	ll	ll	ll	lm	lm	ll	lm	ll	ll	ll
LG10_HB_2529_s62h2	F_1100884_L8_62_2	LG10	<lmxll>	{0-}	(ll,lm)	ll	lm	ll	ll	ll	ll	lm	ll	lm	lm	lm	ll	ll	lm	ll	lm	lm	lm	lm	ll	lm	ll	lm	lm	lm	lm	lm	ll	lm	ll	lm	ll	lm	lm	ll	ll	ll	lm	lm	ll	lm	ll	ll	ll
c$F_1106440y_LG10	$F_1106440y_LG10	LG10	<nnxnp>	{-0}	(nn,np)	nn	nn	nn	nn	nn	np	nn	np	nn	np	nn	nn	np	np	nn	nn	nn	nn	nn	np	nn	np	nn	np	nn	nn	nn	nn	nn	nn	np	nn	np	nn	nn	np	nn	nn	np	nn	nn	nn	nn	nn
LG10_HB_2566_s73h3	F_1107364_L10_73_3	LG10	<hkxhk>	{11}	(hh,hk,kk)	kk	hk	kk	kk	hk	hk	hk	hk	hh	hk	hk	kk	hk	hh	kk	hh	hk	hh	hk	hk	hk	kk	hk	hh	hk	hk	hk	hk	hk	kk	hh	kk	hh	hk	kk	kk	kk	hk	hh	hk	kk	kk	hk	kk
LG10_HB_2566_s73h3	F_1107365_L10_73_3	LG10	<nnxnp>	{-1}	(nn,np)	np	np	np	np	nn	nn	np	nn	nn	np	np	np	nn	nn	np	nn	np	nn	np	nn	np	np	np	nn	np	np	np	nn	np	np	nn	np	nn	np	np	np	np	np	nn	nn	np	np	nn	np
LG10_HB_2566_s73h3	F_1107370_L10_73_3	LG10	<nnxnp>	{-1}	(nn,np)	np	np	np	np	nn	nn	np	nn	nn	np	np	np	nn	nn	np	nn	np	nn	np	nn	np	np	np	nn	np	np	np	nn	np	np	nn	np	nn	np	np	np	np	np	nn	nn	np	np	nn	np
LG10_HB_2566_s73h3	F_1107372_L10_73_3	LG10	<lmxll>	{0-}	(ll,lm)	ll	lm	ll	ll	ll	ll	lm	ll	lm	lm	lm	ll	ll	lm	ll	lm	lm	lm	lm	ll	lm	ll	lm	lm	lm	lm	lm	ll	lm	ll	lm	ll	lm	lm	ll	ll	ll	lm	lm	ll	ll	ll	ll	ll
LG10_HB_2566_s73h3	F_1107373_L10_73_3	LG10	<nnxnp>	{-1}	(nn,np)	np	np	np	np	nn	nn	np	nn	nn	np	np	np	nn	nn	np	nn	np	nn	np	nn	np	np	np	nn	np	np	np	nn	np	np	nn	np	nn	np	np	np	np	np	nn	nn	np	np	nn	np
LG10_HB_2566_s73h3	F_1107376_L10_73_3	LG10	<nnxnp>	{-0}	(nn,np)	nn	nn	nn	nn	np	np	nn	np	np	nn	nn	nn	np	np	nn	np	nn	np	nn	np	nn	nn	nn	np	nn	nn	nn	np	nn	nn	np	nn	np	nn	nn	nn	nn	nn	np	np	nn	nn	np	nn
LG10_HB_2569_s76h3	F_1107553_L10_76_3	LG10	<hkxhk>	{11}	(hh,hk,kk)	kk	kk	hk	kk	hk	hk	hk	hk	hh	hk	hk	kk	hk	hh	kk	hh	hk	hh	hk	hk	hk	kk	hk	hh	hk	hk	hk	hk	hk	kk	hh	kk	hk	hk	kk	kk	kk	hk	hh	hk	kk	kk	hk	kk
LG10_HB_26	F_0011645_L10_PA	LG10	<hkxhk>	{01}	(hh,hk,kk)	hk	kk	hk	hk	hh	hh	kk	hh	hk	kk	kk	hk	hh	hk	hk	hk	kk	hk	kk	hh	kk	hk	kk	hk	kk	kk	kk	hh	kk	hk	hk	hk	hk	kk	hk	hk	hk	kk	hk	hh	hk	hk	hh	hk
LG10_HB_26	F_0011650_L10_PA	LG10	<nnxnp>	{-1}	(nn,np)	np	np	np	np	nn	nn	np	nn	nn	np	np	np	nn	nn	np	nn	np	nn	np	nn	np	np	np	nn	np	np	np	nn	np	np	nn	np	nn	np	np	np	np	np	nn	nn	np	np	nn	np
LG10_HB_26	F_0011658_L10_PA	LG10	<nnxnp>	{-1}	(nn,np)	np	np	np	np	nn	nn	np	nn	nn	np	np	np	nn	nn	np	nn	np	nn	np	nn	np	np	np	nn	np	np	np	nn	np	np	nn	np	nn	np	np	np	np	np	nn	nn	np	np	nn	np
LG10_HB_26	F_0011662_L10_PA	LG10	<hkxhk>	{01}	(hh,hk,kk)	hk	kk	hk	hk	hh	hh	kk	hh	hk	kk	kk	hk	hh	hk	hk	hk	kk	hk	kk	hh	kk	hk	kk	hk	kk	kk	kk	hh	kk	hk	hk	hk	hk	kk	hk	hk	hk	kk	hk	hh	hk	hk	hh	hk
LG10_HB_26	F_0011683_L10_PA	LG10	<nnxnp>	{-1}	(nn,np)	np	np	np	np	nn	nn	np	nn	nn	np	np	np	nn	nn	np	nn	np	nn	np	nn	np	np	np	nn	np	np	np	nn	np	np	nn	np	nn	np	np	np	np	np	nn	nn	np	np	nn	np
LG10_HB_26	F_0011697_L10_PA	LG10	<nnxnp>	{-1}	(nn,np)	np	np	np	np	nn	nn	np	nn	nn	np	np	np	nn	nn	np	nn	np	nn	np	nn	np	np	np	nn	np	np	np	nn	np	np	nn	np	nn	np	np	np	np	np	nn	nn	np	np	nn	np
LG10_HB_2604_s40h3	F_1115483_L4_40_3	LG10	<nnxnp>	{-1}	(nn,np)	np	np	np	np	nn	nn	np	nn	np	np	np	np	nn	nn	np	nn	np	np	np	nn	np	nn	np	nn	np	np	np	np	np	np	nn	np	nn	np	np	np	np	np	nn	nn	np	np	nn	np
LG10_HB_2604_s40h3	F_1115486_L4_40_3	LG10	<lmxll>	{0-}	(ll,lm)	ll	lm	ll	ll	ll	ll	lm	ll	lm	lm	lm	ll	ll	lm	ll	lm	lm	lm	lm	ll	lm	ll	lm	lm	lm	lm	lm	ll	lm	ll	lm	ll	lm	lm	ll	ll	ll	lm	lm	ll	lm	ll	ll	ll
LG10_HB_2604_s40h3	F_1115489_L4_40_3	LG10	<lmxll>	{0-}	(ll,lm)	ll	lm	ll	ll	ll	ll	lm	ll	lm	lm	lm	ll	ll	lm	ll	lm	lm	lm	lm	ll	lm	ll	lm	lm	lm	lm	lm	ll	lm	ll	lm	ll	lm	lm	ll	ll	ll	lm	lm	ll	lm	ll	ll	ll
LG10_HB_267	F_0120444_L12_PA	LG10	<nnxnp>	{-1}	(nn,np)	np	np	np	np	nn	nn	np	nn	np	np	np	np	nn	nn	np	nn	np	np	np	nn	np	nn	np	nn	np	np	np	np	np	np	nn	np	nn	np	np	np	np	np	nn	np	np	np	nn	np
LG10_HB_267	F_0120452_L12_PA	LG10	<lmxll>	{0-}	(ll,lm)	ll	lm	ll	ll	ll	ll	lm	ll	lm	lm	lm	ll	ll	lm	ll	lm	lm	lm	lm	ll	lm	ll	lm	lm	lm	lm	lm	ll	lm	ll	lm	ll	lm	lm	ll	ll	ll	lm	lm	ll	lm	ll	ll	ll
LG10_HB_267	F_0120463_L12_PA	LG10	<lmxll>	{0-}	(ll,lm)	ll	lm	ll	ll	ll	ll	lm	ll	lm	lm	lm	ll	ll	lm	ll	lm	lm	lm	lm	ll	lm	ll	lm	lm	lm	lm	lm	ll	lm	ll	lm	ll	lm	lm	ll	ll	ll	lm	lm	ll	lm	ll	ll	ll
LG10_HB_269	F_0121825_L12_PA	LG10	<hkxhk>	{01}	(hh,hk,kk)	hk	kk	hk	hk	hh	hh	kk	hh	kk	kk	kk	hk	hh	hk	hk	hk	kk	kk	kk	hh	kk	hh	kk	hk	kk	kk	kk	hk	kk	hk	hk	hk	hk	kk	hk	hk	hk	kk	hk	hk	kk	hk	hh	hk
LG10_HB_269	F_0121827_L12_PA	LG10	<lmxll>	{0-}	(ll,lm)	ll	lm	ll	ll	ll	ll	lm	ll	lm	lm	lm	ll	ll	lm	ll	lm	lm	lm	lm	ll	lm	ll	lm	lm	lm	lm	lm	ll	lm	ll	lm	ll	lm	lm	ll	ll	ll	lm	lm	ll	lm	ll	ll	ll
LG10_HB_27	F_0012375_L10_PA	LG10	<lmxll>	{0-}	(ll,lm)	ll	lm	ll	ll	ll	ll	lm	ll	lm	lm	lm	ll	ll	lm	ll	lm	lm	lm	lm	ll	lm	ll	lm	lm	lm	lm	lm	ll	lm	ll	lm	ll	lm	lm	ll	ll	ll	lm	lm	ll	ll	ll	ll	ll
LG10_HB_27	GD_00260_L10_PA	LG10	<hkxhk>	{00}	(hh,hk,kk)	hh	hk	hh	hh	hk	hk	hk	hk	kk	hk	hk	hh	hk	kk	hh	kk	hk	kk	hk	hk	hk	hh	hk	kk	hk	hk	hk	hk	hk	hh	kk	hh	kk	hk	hh	hh	hh	hk	kk	hk	hh	hh	hk	hh
LG10_HB_270	F_0122276_L12_PA	LG10	<nnxnp>	{-1}	(nn,np)	np	np	np	np	nn	nn	np	nn	np	np	np	np	nn	nn	np	nn	np	np	np	nn	np	nn	np	nn	np	np	np	np	np	np	nn	np	nn	np	np	np	np	np	nn	np	np	np	nn	np
LG10_HB_270	F_0122289_L12_PA	LG10	<hkxhk>	{01}	(hh,hk,kk)	hk	kk	hk	hk	hh	hh	kk	hh	kk	kk	kk	hk	hh	hk	hk	hk	kk	kk	kk	hh	kk	hh	kk	hk	kk	kk	kk	hk	kk	hk	hk	hk	hk	kk	hk	hk	hk	kk	hk	hk	kk	hk	hh	hk
LG10_HB_270	F_0122296_L12_PA	LG10	<lmxll>	{0-}	(ll,lm)	ll	lm	ll	ll	ll	ll	lm	ll	lm	lm	lm	ll	ll	lm	ll	lm	lm	lm	lm	ll	lm	ll	lm	lm	lm	lm	lm	ll	lm	ll	lm	ll	lm	lm	ll	ll	ll	lm	lm	ll	lm	ll	ll	ll
LG10_HB_271	F_0122444_L12_PA	LG10	<lmxll>	{0-}	(ll,lm)	ll	lm	ll	ll	ll	ll	lm	ll	lm	lm	lm	ll	ll	lm	ll	lm	lm	lm	lm	ll	lm	ll	lm	lm	lm	lm	lm	ll	lm	ll	lm	ll	lm	lm	ll	ll	ll	lm	lm	ll	lm	ll	ll	ll
LG10_HB_271	F_0122473_L12_PA	LG10	<nnxnp>	{-1}	(nn,np)	np	np	np	np	nn	nn	np	nn	np	np	np	np	nn	nn	np	nn	np	np	np	nn	np	nn	np	nn	np	np	np	np	np	np	nn	np	nn	np	np	np	np	np	nn	np	np	np	nn	np
LG10_HB_28	F_0013158_L10_PA	LG10	<lmxll>	{1-}	(ll,lm)	lm	ll	lm	lm	lm	lm	ll	lm	ll	ll	ll	lm	lm	ll	lm	ll	ll	ll	ll	lm	ll	lm	ll	ll	ll	ll	ll	lm	ll	lm	ll	lm	ll	ll	lm	lm	lm	ll	ll	lm	lm	lm	lm	lm
LG10_HB_28	F_0013167_L10_PA	LG10	<lmxll>	{1-}	(ll,lm)	lm	ll	lm	lm	lm	lm	ll	lm	ll	ll	ll	lm	lm	ll	lm	ll	ll	ll	ll	lm	ll	lm	ll	ll	ll	ll	ll	lm	ll	lm	ll	lm	ll	ll	lm	lm	lm	ll	ll	lm	lm	lm	lm	lm
LG10_HB_28	F_0013175_L10_PA	LG10	<lmxll>	{1-}	(ll,lm)	lm	ll	lm	lm	lm	lm	ll	lm	ll	ll	ll	lm	lm	ll	lm	ll	ll	ll	ll	lm	ll	lm	ll	ll	ll	ll	ll	lm	ll	lm	ll	lm	ll	ll	lm	lm	lm	ll	ll	lm	lm	lm	lm	lm
LG10_HB_3	F_0000517_L10_PA	LG10	<lmxll>	{0-}	(ll,lm)	ll	lm	ll	ll	ll	ll	lm	lm	lm	lm	lm	ll	ll	lm	ll	lm	lm	lm	lm	ll	lm	ll	lm	lm	ll	lm	lm	ll	lm	ll	lm	ll	lm	lm	ll	ll	ll	lm	lm	ll	lm	ll	lm	ll
LG10_HB_3	F_0000524_L10_PA	LG10	<nnxnp>	{-0}	(nn,np)	nn	nn	nn	nn	np	np	nn	np	nn	np	np	nn	np	np	nn	nn	nn	nn	nn	np	nn	np	nn	np	nn	nn	nn	nn	nn	nn	np	nn	np	nn	nn	np	nn	nn	np	nn	nn	nn	nn	nn
LG10_HB_3	F_0000529_L10_PA	LG10	<lmxll>	{0-}	(ll,lm)	ll	lm	ll	ll	ll	ll	lm	lm	lm	lm	lm	ll	ll	lm	ll	lm	lm	lm	lm	ll	lm	ll	lm	lm	ll	lm	lm	ll	lm	ll	lm	ll	lm	lm	ll	ll	ll	lm	lm	ll	lm	ll	lm	ll
LG10_HB_3	F_0000533_L10_PA	LG10	<efxeg>	{00}	[ee,ef,eg,fg)	ee	ef	ee	ee	eg	eg	ef	fg	ef	fg	fg	ee	eg	fg	ee	ef	ef	ef	ef	eg	ef	eg	ef	fg	ee	ef	ef	ee	ef	ee	fg	ee	fg	ef	ee	eg	ee	ef	fg	ee	ef	ee	ef	ee
LG10_HB_30	F_0014149_L10_PA	LG10	<lmxll>	{0-}	(ll,lm)	ll	lm	ll	ll	ll	ll	lm	ll	lm	lm	lm	ll	ll	lm	ll	lm	lm	lm	lm	ll	lm	ll	lm	lm	lm	lm	lm	ll	lm	ll	lm	ll	lm	lm	ll	ll	ll	lm	lm	ll	lm	ll	ll	ll
LG10_HB_30	F_0014152_L10_PA	LG10	<nnxnp>	{-1}	(nn,np)	np	np	np	np	nn	nn	np	nn	nn	np	np	np	nn	nn	np	nn	np	np	np	nn	np	nn	np	nn	np	np	np	np	np	np	nn	np	nn	np	np	np	np	np	nn	nn	np	np	nn	np
LG10_HB_3056_s49h1	R_36033324_L10_49_1	LG10	<nnxnp>	{-0}	(nn,np)	nn	np	np	nn	np	np	nn	nn	np	nn	nn	nn	np	np	nn	nn	nn	np	nn	np	nn	nn	np	np	nn	nn	nn	np	nn	nn	nn	nn	nn	np	nn	nn	nn	nn	np	np	nn	np	np	nn
LG10_HB_3056_s49h1	R_36033314_L10_49_1	LG10	<lmxll>	{1-}	(ll,lm)	lm	lm	lm	ll	lm	lm	ll	lm	ll	ll	ll	lm	lm	ll	lm	ll	ll	ll	ll	lm	lm	lm	lm	ll	ll	ll	lm	lm	ll	lm	ll	lm	lm	ll	ll	lm	lm	ll	ll	lm	lm	lm	lm	lm
R_16680919_L10_62_2	R_16680919_L10_62_2	LG10	<hkxhk>	{11}	(hh,hk,kk)	kk	hk	kk	kk	hk	hk	hk	hk	hh	hk	hk	kk	hk	hh	kk	hh	hk	hh	hk	hk	hk	kk	hk	hh	hk	hk	hk	hk	hk	kk	hh	kk	hk	hk	kk	kk	kk	hk	hk	hk	kk	kk	hk	kk
GD_01264_L10_44_1	GD_01264_L10_44_1	LG10	<lmxll>	{1-}	(ll,lm)	lm	lm	lm	ll	lm	lm	ll	lm	ll	ll	ll	lm	lm	ll	lm	ll	ll	ll	ll	lm	lm	lm	ll	ll	ll	ll	ll	lm	ll	lm	ll	lm	lm	ll	ll	lm	lm	ll	ll	lm	lm	lm	lm	lm
R_28610777_L10_45_1	R_28610777_L10_45_1	LG10	<nnxnp>	{-1}	(nn,np)	np	nn	nn	np	nn	nn	np	np	nn	np	np	np	nn	nn	np	np	np	nn	np	nn	np	np	nn	nn	np	np	np	nn	np	np	np	np	np	nn	np	np	np	np	nn	nn	np	nn	nn	np
R_34936228_L10_48_1	R_34936228_L10_48_1	LG10	<lmxll>	{0-}	(ll,lm)	ll	ll	ll	lm	ll	ll	lm	ll	lm	lm	lm	ll	ll	lm	lm	lm	ll	lm	lm	ll	ll	ll	ll	lm	lm	lm	ll	ll	lm	lm	lm	ll	ll	lm	lm	ll	lm	lm	lm	ll	ll	ll	ll	ll
R_7167616_L10_33_1	R_7167616_L10_33_1	LG10	<lmxll>	{1-}	(ll,lm)	lm	ll	lm	lm	lm	lm	ll	lm	ll	ll	ll	lm	lm	ll	lm	ll	ll	ll	ll	lm	ll	lm	ll	ll	lm	ll	ll	lm	ll	lm	ll	lm	ll	ll	lm	lm	lm	ll	ll	lm	ll	lm	lm	lm
LG10_HB_3061_s47h1	R_32372997_L10_47_1	LG10	<lmxll>	{0-}	(ll,lm)	ll	ll	ll	lm	ll	ll	lm	ll	lm	lm	lm	ll	ll	lm	lm	lm	ll	lm	lm	ll	ll	ll	ll	lm	lm	lm	ll	ll	lm	lm	lm	ll	ll	lm	lm	ll	lm	lm	lm	ll	ll	ll	ll	ll
LG10_HB_3061_s47h1	R_32395620_L10_47_1	LG10	<lmxll>	{0-}	(ll,lm)	ll	ll	ll	lm	ll	ll	lm	ll	lm	lm	lm	ll	ll	lm	lm	lm	ll	lm	lm	ll	ll	ll	ll	lm	lm	lm	ll	ll	lm	lm	lm	ll	ll	lm	lm	ll	lm	lm	lm	ll	ll	ll	ll	ll
LG10_HB_3061_s47h1	R_32402084_L10_47_1	LG10	<lmxll>	{0-}	(ll,lm)	ll	ll	ll	lm	ll	ll	lm	ll	lm	lm	lm	ll	ll	lm	lm	lm	ll	lm	lm	ll	ll	ll	ll	lm	lm	lm	ll	ll	lm	lm	lm	ll	ll	lm	lm	ll	lm	lm	lm	ll	ll	ll	ll	ll
R_2607542_L10_PA	R_2607542_L10_PA	LG10	<lmxll>	{0-}	(ll,lm)	ll	lm	ll	ll	ll	ll	lm	lm	lm	lm	lm	ll	ll	lm	ll	lm	lm	lm	lm	ll	lm	ll	lm	lm	ll	lm	lm	ll	lm	ll	lm	ll	lm	lm	ll	ll	ll	lm	lm	ll	lm	ll	ll	ll
R_10702352_L10_PA	R_10702352_L10_PA	LG10	<nnxnp>	{-1}	(nn,np)	np	np	np	np	nn	nn	np	nn	np	np	np	np	nn	nn	np	nn	--	np	np	nn	--	nn	np	nn	np	np	np	np	np	np	nn	np	nn	np	np	np	np	np	nn	np	np	np	nn	np
LG10_HB_3077	R_12441299_L10_PA	LG10	<hkxhk>	{01}	(hh,hk,kk)	hk	kk	hk	hk	hh	hh	kk	hh	kk	kk	kk	hk	hh	hk	hk	hk	kk	kk	kk	hh	kk	hh	kk	hk	kk	kk	kk	hk	kk	hk	hk	hk	hk	kk	hk	hk	hk	kk	hk	hk	kk	hk	hh	hk
LG10_HB_3077	R_12451235_L10_PA	LG10	<nnxnp>	{-1}	(nn,np)	np	np	np	np	nn	nn	np	nn	np	np	np	np	nn	nn	np	nn	np	np	np	nn	np	nn	np	nn	np	np	np	np	np	np	nn	np	nn	np	np	np	np	np	nn	np	np	np	nn	np
LG10_HB_3116	R_36853428_L10_PA	LG10	<lmxll>	{0-}	(ll,lm)	ll	ll	ll	lm	ll	ll	lm	ll	lm	lm	lm	ll	ll	lm	lm	lm	ll	lm	lm	ll	ll	ll	ll	lm	lm	lm	ll	ll	lm	lm	lm	ll	ll	lm	lm	ll	lm	lm	lm	ll	ll	ll	ll	lm
LG10_HB_3116	R_37031349_L10_PA	LG10	<lmxll>	{1-}	(ll,lm)	lm	lm	lm	ll	lm	lm	ll	lm	ll	ll	ll	lm	lm	ll	ll	ll	lm	ll	ll	lm	lm	lm	lm	ll	ll	ll	lm	lm	ll	ll	ll	lm	lm	ll	ll	lm	ll	ll	ll	lm	lm	lm	lm	ll
LG10_HB_32	F_0014529_L10_PA	LG10	<hkxhk>	{01}	(hh,hk,kk)	hk	kk	hk	hk	hh	hh	kk	hh	kk	kk	kk	hk	hh	hk	hk	hk	kk	kk	kk	hh	kk	hh	kk	hk	kk	kk	kk	hk	kk	hk	hk	hk	hk	kk	hk	hk	hk	kk	hk	hk	kk	hk	hh	hk
LG10_HB_32	F_0014551_L10_PA	LG10	<hkxhk>	{11}	(hh,hk,kk)	kk	hk	kk	kk	hk	hk	hk	hk	hk	hk	hk	kk	hk	hh	kk	hh	hk	hk	hk	hk	hk	hk	hk	hh	hk	hk	hk	kk	hk	kk	hh	kk	hh	hk	kk	kk	kk	hk	hh	kk	hk	kk	hk	kk
LG10_HB_32	R_10712688_L10_PA	LG10	<lmxll>	{0-}	(ll,lm)	ll	lm	ll	ll	ll	ll	lm	ll	lm	lm	lm	ll	ll	lm	ll	lm	lm	lm	lm	ll	lm	ll	lm	lm	lm	lm	lm	ll	lm	ll	lm	ll	lm	lm	ll	ll	ll	lm	lm	ll	lm	ll	ll	ll
GD_01867_L10_PA	GD_01867_L10_PA	LG10	<hkxhk>	{01}	(hh,hk,kk)	hk	kk	hk	hk	hh	hh	kk	hh	kk	kk	kk	hk	hh	hk	hk	hk	kk	kk	kk	hh	kk	hh	kk	hk	kk	kk	kk	hk	kk	hk	hk	hk	hk	kk	hk	hk	hk	kk	hk	hk	kk	hk	hh	hk
LG10_HB_33	F_0014721_L10_PA	LG10	<hkxhk>	{11}	(hh,hk,kk)	kk	hk	kk	kk	hk	hk	hk	hk	hk	hk	hk	kk	hk	hh	kk	hh	hk	hk	hk	hk	hk	hk	hk	hh	hk	hk	hk	kk	hk	kk	hh	kk	hh	hk	kk	kk	kk	hk	hh	kk	hk	kk	hk	kk
LG10_HB_33	F_0014722_L10_PA	LG10	<hkxhk>	{00}	(hh,hk,kk)	hh	hk	hh	hh	hk	hk	hk	hk	hk	hk	hk	hh	hk	kk	hh	kk	hk	hk	hk	hk	hk	hk	hk	kk	hk	hk	hk	hh	hk	hh	kk	hh	kk	hk	hh	hh	hh	hk	kk	hh	hk	hh	hk	hh
LG10_HB_33	F_0014733_L10_PA	LG10	<lmxll>	{1-}	(ll,lm)	lm	ll	lm	lm	lm	lm	ll	lm	ll	ll	ll	lm	lm	ll	lm	ll	ll	ll	ll	lm	ll	lm	ll	ll	ll	ll	ll	lm	ll	lm	ll	lm	ll	ll	lm	lm	lm	ll	ll	lm	ll	lm	lm	lm
LG10_HB_33	F_0014738_L10_PA	LG10	<lmxll>	{1-}	(ll,lm)	lm	ll	lm	lm	lm	lm	ll	lm	ll	ll	ll	lm	lm	ll	lm	ll	ll	ll	ll	lm	ll	lm	ll	ll	ll	ll	ll	lm	ll	lm	ll	lm	ll	ll	lm	lm	lm	ll	ll	lm	ll	lm	lm	lm
LG10_HB_33	R_10765940_L10_PA	LG10	<lmxll>	{0-}	(ll,lm)	ll	lm	ll	ll	ll	ll	lm	ll	lm	lm	lm	ll	ll	lm	ll	lm	lm	lm	lm	ll	lm	ll	lm	lm	lm	lm	lm	ll	lm	ll	lm	ll	lm	lm	ll	ll	ll	lm	lm	ll	lm	ll	ll	ll
LG10_HB_33.5	R_13016569_L10_PA	LG10	<lmxll>	{0-}	(ll,lm)	ll	lm	ll	ll	ll	ll	lm	ll	lm	lm	lm	ll	ll	lm	ll	lm	lm	lm	lm	ll	lm	ll	lm	lm	lm	lm	lm	ll	lm	ll	lm	ll	lm	lm	ll	ll	ll	lm	lm	ll	lm	ll	ll	ll
LG10_HB_33.5	R_13033111_L10_PA	LG10	<hkxhk>	{01}	(hh,hk,kk)	hk	kk	hk	hk	hh	hh	kk	hh	kk	kk	kk	hk	hh	hk	hk	hk	kk	kk	kk	hh	kk	hh	kk	hk	kk	kk	kk	hk	kk	hk	hk	hk	hk	kk	hk	hk	hk	kk	hk	hk	kk	hk	hh	hk
LG10_HB_35	F_0015674_L10_PA	LG10	<nnxnp>	{-1}	(nn,np)	np	np	np	np	nn	nn	np	nn	np	np	np	np	nn	nn	np	nn	np	np	np	nn	np	nn	np	nn	np	np	np	np	np	np	nn	np	nn	np	np	np	np	np	nn	np	np	np	nn	np
LG10_HB_35	F_0015696_L10_PA	LG10	<hkxhk>	{01}	(hh,hk,kk)	hk	kk	hk	hk	hh	hh	kk	hh	kk	kk	kk	hk	hh	hk	hk	hk	kk	kk	kk	hh	kk	hh	kk	hk	kk	kk	kk	hk	kk	hk	hk	hk	hk	kk	hk	hk	hk	kk	hk	hk	kk	hk	hh	hk
LG10_HB_35	R_11942818_L10_PA	LG10	<hkxhk>	{01}	(hh,hk,kk)	hk	kk	hk	hk	hh	hh	kk	hh	kk	kk	kk	hk	hh	hk	hk	hk	kk	kk	kk	hh	kk	hh	kk	hk	kk	kk	kk	hk	kk	hk	hk	hk	hk	kk	hk	hk	hk	kk	hk	hk	kk	hk	hh	hk
LG10_HB_35	F_0015691_L10_PA	LG10	<lmxll>	{0-}	(ll,lm)	ll	lm	ll	ll	ll	ll	lm	ll	lm	lm	lm	ll	ll	lm	ll	lm	lm	lm	lm	ll	lm	ll	lm	lm	lm	lm	lm	ll	lm	ll	lm	ll	lm	lm	ll	ll	ll	lm	lm	ll	lm	ll	ll	ll
LG10_HB_35.5	R_11992593_L10_PA	LG10	<lmxll>	{0-}	(ll,lm)	ll	lm	ll	ll	ll	ll	lm	ll	lm	lm	lm	ll	ll	lm	ll	lm	lm	lm	lm	ll	lm	ll	lm	lm	lm	lm	lm	ll	lm	ll	lm	ll	lm	lm	ll	ll	ll	lm	lm	ll	lm	ll	ll	ll
LG10_HB_35.5	R_12048247_L10_PA	LG10	<lmxll>	{0-}	(ll,lm)	ll	lm	ll	ll	ll	ll	lm	ll	lm	lm	lm	ll	ll	lm	ll	lm	lm	lm	lm	ll	lm	ll	lm	lm	lm	lm	lm	ll	lm	ll	lm	ll	lm	lm	ll	ll	ll	lm	lm	ll	lm	ll	ll	ll
LG10_HB_35.5	R_12053580_L10_PA	LG10	<lmxll>	{0-}	(ll,lm)	ll	lm	ll	ll	ll	ll	lm	ll	lm	lm	lm	ll	ll	lm	ll	lm	lm	lm	lm	ll	lm	ll	lm	lm	lm	lm	lm	ll	lm	ll	lm	ll	lm	lm	ll	ll	ll	lm	lm	ll	lm	ll	ll	ll
LG10_HB_35.5	R_12055755_L10_PA	LG10	<lmxll>	{0-}	(ll,lm)	ll	lm	ll	ll	ll	ll	lm	ll	lm	lm	lm	ll	ll	lm	ll	lm	lm	lm	lm	ll	lm	ll	lm	lm	lm	lm	lm	ll	lm	ll	lm	ll	lm	lm	ll	ll	ll	lm	lm	ll	lm	ll	ll	ll
LG10_HB_36	F_0015893_L10_PA	LG10	<nnxnp>	{-1}	(nn,np)	np	np	np	np	nn	nn	np	nn	np	np	np	np	nn	nn	np	nn	np	np	np	nn	np	nn	np	nn	np	np	np	np	np	np	nn	np	nn	np	np	np	np	np	nn	np	np	np	nn	np
LG10_HB_36	F_0015919_L10_PA	LG10	<nnxnp>	{-1}	(nn,np)	np	np	np	np	nn	nn	np	nn	np	np	np	np	nn	nn	np	nn	np	np	np	nn	np	nn	np	nn	np	np	np	np	np	np	nn	np	nn	np	np	np	np	np	nn	np	np	np	nn	np
LG10_HB_36	F_0015890_L10_PA	LG10	<lmxll>	{0-}	(ll,lm)	ll	lm	ll	ll	ll	ll	lm	ll	lm	lm	lm	ll	ll	lm	ll	lm	lm	lm	lm	ll	lm	ll	lm	lm	lm	lm	lm	ll	lm	ll	lm	ll	lm	lm	ll	ll	ll	lm	lm	ll	lm	ll	ll	ll
LG10_HB_36	F_0015895_L10_PA	LG10	<lmxll>	{0-}	(ll,lm)	ll	lm	ll	ll	ll	ll	lm	ll	lm	lm	lm	ll	ll	lm	ll	lm	lm	lm	lm	ll	lm	ll	lm	lm	lm	lm	lm	ll	lm	ll	lm	ll	lm	lm	ll	ll	ll	lm	lm	ll	lm	ll	ll	ll
LG10_HB_36	F_0015921_L10_PA	LG10	<lmxll>	{0-}	(ll,lm)	ll	lm	ll	ll	ll	ll	lm	ll	lm	lm	lm	ll	ll	lm	ll	lm	lm	lm	lm	ll	lm	ll	lm	lm	lm	lm	lm	ll	lm	ll	lm	ll	lm	lm	ll	ll	ll	lm	lm	ll	lm	ll	ll	ll
LG10_HB_37	F_0016473_L10_PA	LG10	<nnxnp>	{-1}	(nn,np)	np	np	np	np	nn	nn	np	nn	np	np	np	np	nn	nn	np	nn	np	np	np	nn	np	nn	np	nn	np	np	np	np	np	np	nn	np	nn	np	np	np	np	np	nn	np	np	np	nn	np
LG10_HB_37	F_0016482_L10_PA	LG10	<nnxnp>	{-1}	(nn,np)	np	np	np	np	nn	nn	np	nn	np	np	np	np	nn	nn	np	nn	np	np	np	nn	np	nn	np	nn	np	np	np	np	np	np	nn	np	nn	np	np	np	np	np	nn	np	np	np	nn	np
LG10_HB_37	F_0016497_L10_PA	LG10	<nnxnp>	{-1}	(nn,np)	np	np	np	np	nn	nn	np	nn	np	np	np	np	nn	nn	np	nn	np	np	np	nn	np	nn	np	nn	np	np	np	np	np	np	nn	np	nn	np	np	np	np	np	nn	np	np	np	nn	np
LG10_HB_37	R_12422488_L10_PA	LG10	<nnxnp>	{-1}	(nn,np)	np	np	np	np	nn	nn	np	nn	np	np	np	np	nn	nn	np	nn	np	np	np	nn	np	nn	np	nn	np	np	np	np	np	np	nn	np	nn	np	np	np	np	np	nn	np	np	np	nn	np
LG10_HB_37	R_12433407_L10_PA	LG10	<lmxll>	{0-}	(ll,lm)	ll	lm	ll	ll	ll	ll	lm	ll	lm	lm	lm	ll	ll	lm	ll	lm	lm	lm	lm	ll	lm	ll	lm	lm	lm	lm	lm	ll	lm	ll	lm	ll	lm	lm	ll	ll	ll	lm	lm	ll	lm	ll	ll	ll
LG10_HB_38	F_0016697_L10_PA	LG10	<lmxll>	{0-}	(ll,lm)	ll	lm	ll	ll	ll	ll	lm	ll	lm	lm	lm	ll	ll	lm	ll	lm	lm	lm	lm	ll	lm	ll	lm	lm	lm	lm	lm	ll	lm	ll	lm	ll	lm	lm	ll	ll	ll	lm	lm	ll	lm	ll	ll	ll
LG10_HB_38	F_0016736_L10_PA	LG10	<lmxll>	{1-}	(ll,lm)	lm	ll	lm	lm	lm	lm	ll	lm	ll	ll	ll	lm	lm	ll	lm	ll	ll	ll	ll	lm	ll	lm	ll	ll	ll	ll	ll	lm	ll	lm	ll	lm	ll	ll	lm	lm	lm	ll	ll	lm	ll	lm	lm	lm
LG10_HB_38	F_0016721_L10_PA	LG10	<lmxll>	{0-}	(ll,lm)	ll	lm	ll	ll	ll	ll	lm	ll	lm	lm	lm	ll	ll	lm	ll	lm	lm	lm	lm	ll	lm	ll	lm	lm	lm	lm	lm	ll	lm	ll	lm	ll	lm	lm	ll	ll	ll	lm	lm	ll	lm	ll	ll	ll
LG10_HB_39	F_0017215_L10_PA	LG10	<lmxll>	{1-}	(ll,lm)	lm	ll	lm	lm	lm	lm	ll	lm	ll	ll	ll	lm	lm	ll	lm	ll	ll	ll	ll	lm	ll	lm	ll	ll	ll	ll	ll	lm	ll	lm	ll	lm	ll	ll	lm	lm	lm	ll	ll	lm	ll	lm	lm	lm
LG10_HB_39	F_0017224_L10_PA	LG10	<lmxll>	{1-}	(ll,lm)	lm	ll	lm	lm	lm	lm	ll	lm	ll	ll	ll	lm	lm	ll	lm	ll	ll	ll	ll	lm	ll	lm	ll	ll	ll	ll	ll	lm	ll	lm	ll	lm	ll	ll	lm	lm	lm	ll	ll	lm	ll	lm	lm	lm
LG10_HB_39	F_0017214_L10_PA	LG10	<nnxnp>	{-1}	(nn,np)	np	np	np	np	nn	nn	np	nn	np	np	np	np	nn	nn	np	nn	np	np	np	nn	np	nn	np	nn	np	np	np	np	np	np	nn	np	nn	np	np	np	np	np	nn	np	np	np	nn	np
LG10_HB_4	GD_01789_L10_PA	LG10	<hkxhk>	{11}	(hh,hk,kk)	kk	hk	kk	kk	hk	hk	hk	hh	hk	hh	hh	kk	hk	hh	kk	hk	hk	hk	hk	hk	hk	hk	hk	hh	kk	hk	hk	kk	hk	kk	hh	kk	hh	hk	kk	hk	kk	hk	hh	kk	hk	kk	hk	kk
LG10_HB_40	F_0017889_L10_PA	LG10	<lmxll>	{1-}	(ll,lm)	lm	ll	lm	lm	lm	lm	ll	lm	ll	ll	ll	lm	lm	ll	lm	ll	ll	ll	ll	lm	ll	lm	ll	ll	ll	ll	ll	lm	ll	lm	ll	lm	ll	ll	lm	lm	lm	ll	ll	lm	lm	lm	lm	lm
LG10_HB_40	F_0017911_L10_PA	LG10	<lmxll>	{0-}	(ll,lm)	ll	lm	ll	ll	ll	ll	lm	ll	lm	lm	lm	ll	ll	lm	ll	lm	lm	lm	lm	ll	lm	ll	lm	lm	lm	lm	lm	ll	lm	ll	lm	ll	lm	lm	ll	ll	ll	lm	lm	ll	ll	ll	ll	ll
LG10_HB_4005	FEM_cg_4	LG10	<lmxll>	{0-}	(ll,lm)	ll	ll	ll	lm	ll	ll	lm	ll	lm	lm	lm	ll	ll	lm	lm	lm	ll	lm	lm	ll	ll	ll	ll	lm	lm	lm	ll	ll	lm	lm	lm	ll	ll	lm	lm	ll	lm	lm	lm	ll	ll	ll	ll	lm
LG10_HB_4007	FEM_cg_19	LG10	<nnxnp>	{-0}	(nn,np)	nn	nn	np	nn	np	np	nn	np	np	nn	nn	nn	np	np	nn	np	nn	np	nn	np	nn	nn	nn	np	nn	nn	nn	np	nn	nn	np	nn	nn	nn	nn	nn	nn	nn	np	np	nn	nn	np	nn
LG10_HB_4007	FEM_cg_19-bis	LG10	<nnxnp>	{-0}	(nn,np)	nn	nn	np	nn	np	np	nn	np	np	nn	nn	nn	np	np	nn	np	nn	np	nn	np	nn	nn	nn	np	nn	nn	nn	np	nn	nn	np	nn	nn	nn	nn	nn	nn	nn	np	np	nn	nn	np	nn
LG10_HB_4016	Vd_DCA1_Gluca	LG10	<hkxhk>	{11}	(hh,hk,kk)	kk	hk	kk	kk	hk	hk	hk	hh	hk	hh	hh	kk	hk	hh	kk	hk	hk	hk	hk	hk	hk	hk	hk	hh	kk	hk	hk	kk	hk	kk	hh	kk	hh	hk	kk	hk	kk	hk	hh	kk	hk	kk	hk	kk
LG10_HB_41.8	GD_01267_L10_PA	LG10	<hkxhk>	{11}	(hh,hk,kk)	kk	hk	kk	kk	hk	hk	hk	hk	hh	hk	hk	kk	hk	hh	kk	hh	hk	hh	hk	hk	hk	kk	hk	hh	hk	hk	hk	hk	hk	kk	hh	kk	hk	hk	kk	kk	kk	hk	hh	hk	kk	kk	hk	kk
F_0187185_L13_PA	F_0187185_L13_PA	LG10	<nnxnp>	{-1}	(nn,np)	np	nn	nn	np	nn	nn	np	np	nn	np	np	np	nn	nn	np	nn	np	nn	np	nn	np	np	nn	nn	np	np	np	nn	np	np	nn	np	np	np	np	np	np	np	nn	nn	np	nn	nn	np
LG10_HB_415	F_0188546_L13_PA	LG10	<hkxhk>	{01}	(hh,hk,kk)	hk	kk	hk	hk	hh	hh	kk	hh	kk	kk	kk	hk	hh	hk	hk	hk	kk	kk	kk	hh	kk	hh	kk	hk	kk	kk	kk	hk	kk	hk	hk	hk	hk	kk	hk	hk	hk	kk	hk	hh	kk	hk	hh	hk
LG10_HB_415	F_0188585_L13_PA	LG10	<hkxhk>	{01}	(hh,hk,kk)	hk	kk	hk	hk	hh	hh	kk	hh	kk	kk	kk	hk	hh	hk	hk	hk	kk	kk	kk	hh	kk	hh	kk	hk	kk	kk	kk	hk	kk	hk	hk	hk	hk	kk	hk	hk	hk	kk	hk	hh	kk	hk	hh	hk
LG10_HB_415	F_0188587_L13_PA	LG10	<hkxhk>	{01}	(hh,hk,kk)	hk	kk	hk	hk	hh	hh	kk	hh	kk	kk	kk	hk	hh	hk	hk	hk	kk	kk	kk	hh	kk	hh	kk	hk	kk	kk	kk	hk	kk	hk	hk	hk	hk	kk	hk	hk	hk	kk	hk	hh	kk	hk	hh	hk
LG10_HB_42	F_0018994_L10_PA	LG10	<lmxll>	{1-}	(ll,lm)	lm	ll	lm	lm	lm	lm	ll	lm	ll	ll	ll	lm	lm	ll	lm	ll	ll	ll	ll	lm	ll	lm	ll	ll	ll	ll	ll	lm	ll	lm	ll	lm	ll	ll	lm	lm	lm	ll	ll	lm	lm	lm	lm	lm
LG10_HB_42	F_0018972_L10_PA	LG10	<hkxhk>	{00}	(hh,hk,kk)	hh	hk	hh	hh	hk	hk	hk	hk	kk	hk	hk	hh	hk	kk	hh	kk	hk	kk	hk	hk	hk	hh	hk	kk	hk	hk	hk	hk	hk	hh	kk	hh	hk	hk	hh	hh	hh	hk	kk	hk	hh	hh	hk	hh
LG10_HB_42	F_0018991_L10_PA	LG10	<hkxhk>	{11}	(hh,hk,kk)	kk	hk	kk	kk	hk	hk	hk	hk	hh	hk	hk	kk	hk	hh	kk	hh	hk	hh	hk	hk	hk	kk	hk	hh	hk	hk	hk	hk	hk	kk	hh	kk	hk	hk	kk	kk	kk	hk	hh	hk	kk	kk	hk	kk
LG10_HB_42	F_0018992_L10_PA	LG10	<hkxhk>	{11}	(hh,hk,kk)	kk	hk	kk	kk	hk	hk	hk	hk	hh	hk	hk	kk	hk	hh	kk	hh	hk	hh	hk	hk	hk	kk	hk	hh	hk	hk	hk	hk	hk	kk	hh	kk	hk	hk	kk	kk	kk	hk	hh	hk	kk	kk	hk	kk
LG10_HB_47	F_0021350_L10_PA	LG10	<hkxhk>	{11}	(hh,hk,kk)	kk	hk	kk	kk	hk	hk	hk	hk	hh	hk	hk	kk	hk	hh	kk	hh	hk	hh	hk	hk	hk	kk	hk	hh	hk	hk	hk	hk	hk	kk	hh	kk	hk	hk	kk	kk	kk	hk	hk	hk	kk	kk	hk	kk
LG10_HB_47	GD_00015_L10_PA	LG10	<hkxhk>	{00}	(hh,hk,kk)	hh	hk	hh	hh	hk	hk	hk	hk	kk	hk	hk	hh	hk	kk	hh	kk	hk	kk	hk	hk	hk	hh	hk	kk	hk	hk	hk	hk	hk	hh	kk	hh	hk	hk	hh	hh	hh	hk	hk	hk	hh	hh	hk	hh
LG10_HB_474	F_0216377_L14_PA	LG10	<hkxhk>	{00}	(hh,hk,kk)	hh	hk	hh	hh	hk	hk	hk	kk	hk	kk	kk	hh	hk	kk	hh	hk	hk	hk	hk	hk	hk	hk	hk	kk	hh	hk	hk	hh	hk	hh	kk	hh	kk	hk	hh	hk	hh	hk	kk	hh	hk	hh	hk	hh
LG10_HB_474	F_0216378_L14_PA	LG10	<nnxnp>	{-0}	(nn,np)	nn	nn	nn	nn	np	np	nn	np	nn	np	np	nn	np	np	nn	nn	nn	nn	nn	np	nn	np	nn	np	nn	nn	nn	nn	nn	nn	np	nn	np	nn	nn	np	nn	nn	np	nn	nn	nn	nn	nn
LG10_HB_475	F_0216492_L14_PA	LG10	<hkxhk>	{00}	(hh,hk,kk)	hh	hk	hh	hh	hk	hk	hk	kk	hk	kk	kk	hh	hk	kk	hh	hk	hk	hk	hk	hk	hk	hk	hk	kk	hh	hk	hk	hh	hk	hh	kk	hh	kk	hk	hh	hk	hh	hk	kk	hh	hk	hh	hk	hh
LG10_HB_475	F_0216512_L14_PA	LG10	<lmxll>	{0-}	(ll,lm)	ll	lm	ll	ll	ll	ll	lm	lm	lm	lm	lm	ll	ll	lm	ll	lm	lm	lm	lm	ll	lm	ll	lm	lm	ll	lm	lm	ll	lm	ll	lm	ll	lm	lm	ll	ll	ll	lm	lm	ll	lm	ll	lm	ll
LG10_HB_49	F_0022007_L10_PA	LG10	<hkxhk>	{11}	(hh,hk,kk)	kk	hk	kk	kk	hk	hk	hk	hk	hh	hk	hk	kk	hk	hh	kk	hh	hk	hh	hk	hk	hk	kk	hk	hh	hk	hk	hk	hk	hk	kk	hh	kk	hk	hk	kk	kk	kk	hk	hk	hk	kk	kk	hk	kk
LG10_HB_49.5	GD_02009_L10_PA	LG10	<hkxhk>	{11}	(hh,hk,kk)	kk	hk	kk	kk	hk	hk	hk	hk	hh	hk	hk	kk	hk	hh	kk	hh	hk	hh	hk	hk	hk	kk	hk	hh	hk	hk	hk	hk	hk	kk	hh	kk	hk	hk	kk	kk	kk	hk	hk	hk	kk	kk	hk	kk
LG10_HB_5	F_0000880_L10_PA	LG10	<nnxnp>	{-0}	(nn,np)	nn	nn	nn	nn	np	np	nn	np	nn	np	np	nn	np	np	nn	nn	nn	nn	nn	np	nn	np	nn	np	nn	nn	nn	nn	nn	nn	np	nn	np	nn	nn	np	nn	nn	np	nn	nn	nn	nn	nn
LG10_HB_5	F_0000882_L10_PA	LG10	<lmxll>	{0-}	(ll,lm)	ll	lm	ll	ll	ll	ll	lm	lm	lm	lm	lm	ll	ll	lm	ll	lm	lm	lm	lm	ll	lm	ll	lm	lm	ll	lm	lm	ll	lm	ll	lm	ll	lm	lm	ll	ll	ll	lm	lm	ll	lm	ll	lm	ll
LG10_HB_5	F_0000875_L10_PA	LG10	<lmxll>	{0-}	(ll,lm)	ll	lm	ll	ll	ll	ll	lm	lm	lm	lm	lm	ll	ll	lm	--	lm	lm	lm	lm	--	lm	ll	lm	lm	ll	lm	lm	ll	lm	ll	lm	ll	lm	lm	ll	ll	--	lm	lm	ll	lm	ll	lm	ll
LG10_HB_50	F_0022305_L10_PA	LG10	<hkxhk>	{11}	(hh,hk,kk)	kk	hk	kk	kk	hk	hk	hk	hk	hh	hk	hk	kk	hk	hh	kk	hh	hk	hh	hk	hk	hk	kk	hk	hh	hk	hk	hk	hk	hk	kk	hh	kk	hk	hk	kk	kk	kk	hk	hk	hk	kk	kk	hk	kk
LG10_HB_50	F_0022308_L10_PA	LG10	<hkxhk>	{11}	(hh,hk,kk)	kk	hk	kk	kk	hk	hk	hk	hk	hh	hk	hk	kk	hk	hh	kk	hh	hk	hh	hk	hk	hk	kk	hk	hh	hk	hk	hk	hk	hk	kk	hh	kk	hk	hk	kk	kk	kk	hk	hk	hk	kk	kk	hk	kk
LG10_HB_50	F_0022313_L10_PA	LG10	<hkxhk>	{11}	(hh,hk,kk)	kk	hk	kk	kk	hk	hk	hk	hk	hh	hk	hk	kk	hk	hh	kk	hh	hk	hh	hk	hk	hk	kk	hk	hh	hk	hk	hk	hk	hk	kk	hh	kk	hk	hk	kk	kk	kk	hk	hk	hk	kk	kk	hk	kk
LG10_HB_505	F_0230420_L14_PA	LG10	<lmxll>	{0-}	(ll,lm)	ll	lm	ll	ll	ll	ll	lm	ll	lm	lm	lm	ll	ll	lm	ll	lm	lm	lm	lm	ll	lm	ll	lm	lm	lm	lm	lm	ll	lm	ll	lm	ll	lm	lm	ll	ll	ll	lm	lm	ll	lm	ll	ll	ll
LG10_HB_505	F_0230392_L14_PA	LG10	<nnxnp>	{-1}	(nn,np)	np	np	np	np	nn	nn	np	nn	np	np	np	np	nn	nn	np	nn	np	np	np	nn	np	nn	np	nn	np	np	np	np	np	np	nn	np	nn	np	np	np	np	np	nn	np	np	np	nn	np
LG10_HB_51	F_0023034_L10_PA	LG10	<nnxnp>	{-0}	(nn,np)	nn	nn	np	nn	np	np	nn	np	np	nn	nn	nn	np	np	nn	np	nn	np	nn	np	nn	nn	nn	np	nn	nn	nn	np	nn	nn	np	nn	nn	nn	nn	nn	nn	nn	np	np	nn	nn	np	nn
LG10_HB_514	F_0235541_L14_PA	LG10	<hkxhk>	{11}	(hh,hk,kk)	kk	hk	kk	kk	hk	hk	hk	hk	hh	hk	hk	kk	hk	hh	kk	hh	hk	hh	hk	hk	hk	kk	hk	hh	hk	hk	hk	hk	hk	kk	hh	kk	hk	hk	kk	kk	kk	hk	hh	hk	kk	kk	hk	kk
LG10_HB_514	F_0235546_L14_PA	LG10	<hkxhk>	{00}	(hh,hk,kk)	hh	hk	hh	hh	hk	hk	hk	hk	kk	hk	hk	hh	hk	kk	hh	kk	hk	kk	hk	hk	hk	hh	hk	kk	hk	hk	hk	hk	hk	hh	kk	hh	hk	hk	hh	hh	hh	hk	kk	hk	hh	hh	hk	hh
LG10_HB_514	F_0235556_L14_PA	LG10	<nnxnp>	{-1}	(nn,np)	np	np	np	np	nn	nn	np	nn	nn	np	np	np	nn	nn	np	nn	np	nn	np	nn	np	np	np	nn	np	np	np	nn	np	np	nn	np	np	np	np	np	np	np	nn	nn	np	np	nn	np
LG10_HB_514	F_0235585_L14_PA	LG10	<nnxnp>	{-1}	(nn,np)	np	np	np	np	nn	nn	np	nn	nn	np	np	np	nn	nn	np	nn	np	nn	np	nn	np	np	np	nn	np	np	np	nn	np	np	nn	np	np	np	np	np	np	np	nn	nn	np	np	nn	np
LG10_HB_52	F_0023485_L10_PA	LG10	<nnxnp>	{-0}	(nn,np)	nn	nn	np	nn	np	np	nn	np	np	nn	nn	nn	np	np	nn	np	nn	np	nn	np	nn	nn	nn	np	nn	nn	nn	np	nn	nn	np	nn	nn	nn	nn	nn	nn	nn	np	np	nn	nn	np	nn
LG10_HB_52	F_0023488_L10_PA	LG10	<hkxhk>	{00}	(hh,hk,kk)	hh	hk	hk	hh	hk	hk	hk	hk	kk	hk	hk	hh	hk	kk	hh	kk	hk	kk	hk	hk	hk	hh	hk	kk	hk	hk	hk	hk	hk	hh	kk	hh	hk	hk	hh	hh	hh	hk	hk	hk	hh	hh	hk	hh
LG10_HB_52	F_0023490_L10_PA	LG10	<efxeg>	{00}	[ee,ef,eg,fg)	ee	ef	eg	ee	eg	eg	ef	eg	fg	ef	ef	ee	eg	fg	ee	fg	ef	fg	ef	eg	ef	ee	ef	fg	ef	ef	ef	eg	ef	ee	fg	ee	ef	ef	ee	ee	ee	ef	eg	eg	ee	ee	eg	ee
LG10_HB_52	F_0023491_L10_PA	LG10	<lmxll>	{0-}	(ll,lm)	ll	lm	ll	ll	ll	ll	lm	ll	lm	lm	lm	ll	ll	lm	ll	lm	lm	lm	lm	ll	lm	ll	lm	lm	lm	lm	lm	ll	lm	ll	lm	ll	lm	lm	ll	ll	ll	lm	ll	ll	ll	ll	ll	ll
LG10_HB_52	F_0023498_L10_PA	LG10	<lmxll>	{0-}	(ll,lm)	ll	lm	ll	ll	ll	ll	lm	ll	lm	lm	lm	ll	ll	lm	ll	lm	lm	lm	lm	ll	lm	ll	lm	lm	lm	lm	lm	ll	lm	ll	lm	ll	lm	lm	ll	ll	ll	lm	ll	ll	ll	ll	ll	ll
LG10_HB_53	F_0024056_L10_PA	LG10	<hkxhk>	{00}	(hh,hk,kk)	hh	hh	hk	hh	hk	hk	hk	hk	kk	hk	hk	hh	hk	kk	hh	kk	hk	kk	hk	hk	hk	hh	hk	kk	hk	hk	hk	hk	hk	hh	kk	hh	hk	hk	hh	hh	hh	hk	hk	hk	hh	hh	hk	hh
LG10_HB_53	F_0024065_L10_PA	LG10	<hkxhk>	{11}	(hh,hk,kk)	kk	kk	hk	kk	hk	hk	hk	hk	hh	hk	hk	kk	hk	hh	kk	hh	hk	hh	hk	hk	hk	kk	hk	hh	hk	hk	hk	hk	hk	kk	hh	kk	hk	hk	kk	kk	kk	hk	hk	hk	kk	kk	hk	kk
LG10_HB_53	F_0024079_L10_PA	LG10	<nnxnp>	{-0}	(nn,np)	nn	nn	np	nn	np	np	nn	np	np	nn	nn	nn	np	np	nn	np	nn	np	nn	np	nn	nn	nn	np	nn	nn	nn	np	nn	nn	np	nn	nn	nn	nn	nn	nn	nn	np	np	nn	nn	np	nn
LG10_HB_53.5	R_17894779_L10_PA	LG10	<nnxnp>	{-0}	(nn,np)	nn	nn	np	nn	np	np	nn	np	np	nn	nn	nn	np	np	nn	np	nn	np	nn	np	nn	nn	nn	np	nn	nn	nn	np	nn	nn	np	nn	nn	nn	nn	nn	nn	nn	np	np	nn	nn	np	nn
LG10_HB_54	F_0024602_L10_PA	LG10	<nnxnp>	{-0}	(nn,np)	nn	nn	np	nn	np	np	nn	np	np	nn	nn	nn	np	np	nn	np	nn	np	nn	np	nn	nn	nn	np	nn	nn	nn	np	nn	nn	np	nn	nn	nn	nn	nn	nn	nn	np	np	nn	nn	np	nn
LG10_HB_54	F_0024628_L10_PA	LG10	<nnxnp>	{-0}	(nn,np)	nn	nn	np	nn	np	np	nn	np	np	nn	nn	nn	np	np	nn	np	nn	np	nn	np	nn	nn	nn	np	nn	nn	nn	np	nn	nn	np	nn	nn	nn	nn	nn	nn	nn	np	np	nn	nn	np	nn
LG10_HB_54	F_0024620_L10_PA	LG10	<hkxhk>	{11}	(hh,hk,kk)	kk	kk	hk	kk	hk	hk	hk	hk	hh	hk	hk	kk	hk	hh	kk	hh	hk	hh	hk	hk	hk	kk	hk	hh	hk	hk	hk	hk	hk	kk	hh	kk	hk	hk	kk	kk	kk	hk	hk	hk	kk	kk	hk	kk
LG10_HB_54	F_0024611_L10_PA	LG10	<lmxll>	{0-}	(ll,lm)	ll	ll	ll	ll	ll	ll	lm	ll	lm	lm	lm	ll	ll	lm	ll	lm	lm	lm	lm	ll	lm	ll	lm	lm	lm	lm	lm	ll	lm	ll	lm	ll	lm	lm	ll	ll	ll	lm	ll	ll	ll	ll	ll	ll
LG10_HB_55	F_0025075_L10_PA	LG10	<lmxll>	{1-}	(ll,lm)	lm	lm	lm	lm	lm	lm	ll	lm	ll	ll	ll	lm	lm	ll	lm	ll	ll	ll	ll	lm	ll	lm	ll	ll	ll	ll	ll	lm	ll	lm	ll	lm	ll	ll	lm	lm	lm	ll	lm	lm	lm	lm	lm	lm
LG10_HB_55	F_0025081_L10_PA	LG10	<lmxll>	{0-}	(ll,lm)	ll	ll	ll	ll	ll	ll	lm	ll	lm	lm	lm	ll	ll	lm	ll	lm	lm	lm	lm	ll	lm	ll	lm	lm	lm	lm	lm	ll	lm	ll	lm	ll	lm	lm	ll	ll	ll	lm	ll	ll	ll	ll	ll	ll
LG10_HB_55	F_0025080_L10_PA	LG10	<nnxnp>	{-0}	(nn,np)	nn	nn	np	nn	np	np	nn	np	np	nn	nn	nn	np	np	nn	np	nn	np	nn	np	nn	nn	nn	np	nn	nn	nn	np	nn	nn	np	nn	nn	nn	nn	nn	nn	nn	np	np	nn	nn	np	nn
LG10_HB_55	F_0025089_L10_PA	LG10	<nnxnp>	{-0}	(nn,np)	nn	nn	np	nn	np	np	nn	np	np	nn	nn	nn	np	np	nn	np	nn	np	nn	np	nn	nn	nn	np	nn	nn	nn	np	nn	nn	np	nn	nn	nn	nn	nn	nn	nn	np	np	nn	nn	np	nn
LG10_HB_55	F_0025095_L10_PA	LG10	<nnxnp>	{-0}	(nn,np)	nn	nn	np	nn	np	np	nn	np	np	nn	nn	nn	np	np	nn	np	nn	np	nn	np	nn	nn	nn	np	nn	nn	nn	np	nn	nn	np	nn	nn	nn	nn	nn	nn	nn	np	np	nn	nn	np	nn
LG10_HB_56	F_0026018_L10_PA	LG10	<nnxnp>	{-1}	(nn,np)	np	np	nn	np	nn	nn	np	nn	nn	np	np	np	nn	nn	np	nn	np	nn	np	nn	np	np	np	nn	np	np	np	nn	np	np	nn	np	np	np	np	np	np	np	nn	nn	np	np	nn	np
LG10_HB_56	F_0026022_L10_PA	LG10	<nnxnp>	{-1}	(nn,np)	np	np	nn	np	nn	nn	np	nn	nn	np	np	np	nn	nn	np	nn	np	nn	np	nn	np	np	np	nn	np	np	np	nn	np	np	nn	np	np	np	np	np	np	np	nn	nn	np	np	nn	np
LG10_HB_56	F_0026026_L10_PA	LG10	<nnxnp>	{-1}	(nn,np)	np	np	nn	np	nn	nn	np	nn	nn	np	np	np	nn	nn	np	nn	np	nn	np	nn	np	np	np	nn	np	np	np	nn	np	np	nn	np	np	np	np	np	np	np	nn	nn	np	np	nn	np
LG10_HB_56	F_0026051_L10_PA	LG10	<nnxnp>	{-1}	(nn,np)	np	np	nn	np	nn	nn	np	nn	nn	np	np	np	nn	nn	np	nn	np	nn	np	nn	np	np	np	nn	np	np	np	nn	np	np	nn	np	np	np	np	np	np	np	nn	nn	np	np	nn	np
LG10_HB_56	F_0026048_L10_PA	LG10	<lmxll>	{1-}	(ll,lm)	lm	lm	lm	lm	lm	lm	ll	lm	ll	ll	ll	lm	lm	ll	lm	ll	ll	ll	ll	lm	ll	lm	ll	ll	ll	ll	ll	lm	ll	lm	ll	lm	ll	ll	lm	lm	lm	ll	ll	lm	lm	lm	lm	lm
LG10_HB_56	F_0026055_L10_PA	LG10	<lmxll>	{1-}	(ll,lm)	lm	lm	lm	lm	lm	lm	ll	lm	ll	ll	ll	lm	lm	ll	lm	ll	ll	ll	ll	lm	ll	lm	ll	ll	ll	ll	ll	lm	ll	lm	ll	lm	ll	ll	lm	lm	lm	ll	ll	lm	lm	lm	lm	lm
LG10_HB_57	F_0027053_L10_PA	LG10	<lmxll>	{1-}	(ll,lm)	lm	lm	lm	lm	lm	lm	ll	lm	ll	ll	ll	lm	lm	ll	lm	ll	ll	ll	ll	lm	ll	lm	ll	ll	ll	ll	ll	lm	ll	lm	ll	lm	ll	ll	lm	lm	lm	ll	ll	lm	lm	lm	lm	lm
LG10_HB_57	F_0027083_L10_PA	LG10	<lmxll>	{1-}	(ll,lm)	lm	lm	lm	lm	lm	lm	ll	lm	ll	ll	ll	lm	lm	ll	lm	ll	ll	ll	ll	lm	ll	lm	ll	ll	ll	ll	ll	lm	ll	lm	ll	lm	ll	ll	lm	lm	lm	ll	ll	lm	lm	lm	lm	lm
LG10_HB_58	F_0027472_L10_PA	LG10	<hkxhk>	{00}	(hh,hk,kk)	hh	hh	hk	hh	hk	hk	hk	hk	kk	hk	hk	hh	hk	kk	hh	kk	hk	kk	hk	hk	hk	hh	hk	kk	hk	hk	hk	hk	hk	hh	kk	hh	hk	hk	hh	hh	hh	hk	kk	hk	hh	hh	hk	hh
LG10_HB_58	F_0027478_L10_PA	LG10	<nnxnp>	{-1}	(nn,np)	np	np	nn	np	nn	nn	np	nn	nn	np	np	np	nn	nn	np	nn	np	nn	np	nn	np	np	np	nn	np	np	np	nn	np	np	nn	np	np	np	np	np	np	np	nn	nn	np	np	nn	np
LG10_HB_58	F_0027480_L10_PA	LG10	<nnxnp>	{-1}	(nn,np)	np	np	nn	np	nn	nn	np	nn	nn	np	np	np	nn	nn	np	nn	np	nn	np	nn	np	np	np	nn	np	np	np	nn	np	np	nn	np	np	np	np	np	np	np	nn	nn	np	np	nn	np
LG10_HB_58	F_0027504_L10_PA	LG10	<nnxnp>	{-1}	(nn,np)	np	np	nn	np	nn	nn	np	nn	nn	np	np	np	nn	nn	np	nn	np	nn	np	nn	np	np	np	nn	np	np	np	nn	np	np	nn	np	np	np	np	np	np	np	nn	nn	np	np	nn	np
LG10_HB_58	F_0027507_L10_PA	LG10	<hkxhk>	{11}	(hh,hk,kk)	kk	kk	hk	kk	hk	hk	hk	hk	hh	hk	hk	kk	hk	hh	kk	hh	hk	hh	hk	hk	hk	kk	hk	hh	hk	hk	hk	hk	hk	kk	hh	kk	hk	hk	kk	kk	kk	hk	hh	hk	kk	kk	hk	kk
LG10_HB_58	R_19497678_L10_PA	LG10	<hkxhk>	{11}	(hh,hk,kk)	kk	kk	hk	kk	hk	hk	hk	hk	hh	hk	hk	kk	hk	hh	kk	hh	hk	hh	hk	hk	hk	kk	hk	hh	hk	hk	hk	hk	hk	kk	hh	kk	hk	hk	kk	kk	kk	hk	hh	hk	kk	kk	hk	kk
LG10_HB_58	R_19503429_L10_PA	LG10	<hkxhk>	{11}	(hh,hk,kk)	kk	kk	hk	kk	hk	hk	hk	hk	hh	hk	hk	kk	hk	hh	kk	hh	hk	hh	hk	hk	hk	kk	hk	hh	hk	hk	hk	hk	hk	kk	hh	kk	hk	hk	kk	kk	kk	hk	hh	hk	kk	kk	hk	kk
LG10_HB_59	F_0028123_L10_PA	LG10	<hkxhk>	{00}	(hh,hk,kk)	hh	hh	hk	hh	hk	hk	hk	hk	kk	hk	hk	hh	hk	kk	hh	kk	hk	kk	hk	hk	hk	hh	hk	kk	hk	hk	hk	hk	hk	hh	kk	hh	hk	hk	hh	hh	hh	hk	kk	hk	hh	hh	hk	hh
LG10_HB_59	F_0028128_L10_PA	LG10	<hkxhk>	{11}	(hh,hk,kk)	kk	kk	hk	kk	hk	hk	hk	hk	hh	hk	hk	kk	hk	hh	kk	hh	hk	hh	hk	hk	--	kk	hk	hh	hk	hk	hk	hk	hk	kk	hh	kk	hk	hk	kk	kk	kk	hk	hh	hk	kk	kk	hk	kk
LG10_HB_59	F_0028109_L10_PA	LG10	<lmxll>	{1-}	(ll,lm)	lm	lm	lm	lm	lm	lm	ll	lm	ll	ll	ll	lm	lm	ll	lm	ll	ll	ll	ll	lm	ll	lm	ll	ll	ll	ll	ll	lm	ll	lm	ll	lm	ll	ll	lm	lm	lm	ll	ll	lm	lm	lm	lm	lm
LG10_HB_59	F_0028116_L10_PA	LG10	<lmxll>	{1-}	(ll,lm)	lm	lm	lm	lm	lm	lm	ll	lm	ll	ll	ll	lm	lm	ll	lm	ll	ll	ll	ll	lm	ll	lm	ll	ll	ll	ll	ll	lm	ll	lm	ll	lm	ll	ll	lm	lm	lm	ll	ll	lm	lm	lm	lm	lm
LG10_HB_595	F_0275984_L15_PA	LG10	<nnxnp>	{-1}	(nn,np)	np	np	np	np	np	nn	np	nn	np	nn	np	np	nn	nn	np	np	np	np	np	nn	np	nn	np	nn	np	np	np	np	np	np	nn	np	nn	np	np	nn	np	np	nn	np	np	np	np	np
LG10_HB_6	F_0000989_L10_PA	LG10	<lmxll>	{0-}	(ll,lm)	ll	lm	ll	ll	ll	ll	lm	lm	lm	lm	lm	ll	ll	lm	ll	lm	lm	lm	lm	ll	lm	ll	lm	lm	ll	lm	lm	ll	lm	ll	lm	ll	lm	lm	ll	ll	ll	lm	lm	ll	lm	ll	lm	ll
LG10_HB_6	F_0000993_L10_PA	LG10	<lmxll>	{0-}	(ll,lm)	ll	lm	ll	ll	ll	ll	lm	lm	lm	lm	lm	ll	ll	lm	ll	lm	lm	lm	lm	ll	lm	ll	lm	lm	ll	lm	lm	ll	lm	ll	lm	ll	lm	lm	ll	ll	ll	lm	lm	ll	lm	ll	lm	ll
LG10_HB_6	R_869972_L10_PA	LG10	<lmxll>	{0-}	(ll,lm)	ll	lm	ll	ll	ll	ll	lm	lm	lm	lm	lm	ll	ll	lm	ll	lm	lm	lm	lm	ll	lm	ll	lm	lm	ll	lm	lm	ll	lm	ll	lm	ll	lm	lm	ll	ll	ll	lm	lm	ll	lm	ll	lm	ll
LG10_HB_6	F_0000978_L10_PA	LG10	<nnxnp>	{-0}	(nn,np)	nn	nn	nn	nn	np	np	nn	np	nn	np	np	nn	np	np	nn	nn	nn	nn	nn	np	nn	np	nn	np	nn	nn	nn	nn	nn	nn	np	nn	np	nn	nn	np	nn	nn	np	nn	nn	nn	nn	nn
LG10_HB_6	F_0000984_L10_PA	LG10	<nnxnp>	{-0}	(nn,np)	nn	nn	nn	nn	np	np	nn	np	nn	np	np	nn	np	np	nn	nn	nn	nn	nn	np	nn	np	nn	np	nn	nn	nn	nn	nn	nn	np	nn	np	nn	nn	np	nn	nn	np	nn	nn	nn	nn	nn
LG10_HB_6	F_0000988_L10_PA	LG10	<nnxnp>	{-0}	(nn,np)	nn	nn	nn	nn	np	np	nn	np	nn	np	np	nn	np	np	nn	nn	nn	nn	nn	np	nn	np	nn	np	nn	nn	nn	nn	nn	nn	np	nn	np	nn	nn	np	nn	nn	np	nn	nn	nn	nn	nn
LG10_HB_6	F_0000997_L10_PA	LG10	<hkxhk>	{00}	(hh,hk,kk)	hh	hk	hh	hh	hk	hk	hk	kk	hk	kk	kk	hh	hk	kk	hh	hk	hk	hk	hk	hk	hk	hk	hk	kk	hh	hk	hk	hh	hk	hh	kk	hh	kk	hk	hh	hk	hh	hk	kk	hh	hk	hh	hk	hh
LG10_HB_6	GD_00106_L10_PA	LG10	<efxeg>	{00}	[ee,ef,eg,fg)	ee	ef	ee	ee	eg	eg	ef	fg	ef	fg	fg	ee	eg	fg	ee	ef	ef	ef	ef	eg	ef	eg	ef	fg	ee	ef	ef	ee	ef	ee	fg	ee	fg	ef	ee	eg	ee	ef	fg	ee	ef	ee	ef	ee
LG10_HB_60	F_0028790_L10_PA	LG10	<hkxhk>	{11}	(hh,hk,kk)	kk	kk	hk	kk	hk	hk	hk	hk	hh	hk	hk	kk	hk	hh	kk	hh	hk	hh	hk	hk	hk	kk	hk	hh	hk	hk	hk	hk	hk	kk	hh	kk	hk	hk	kk	kk	kk	hk	hh	hk	kk	kk	hk	kk
LG10_HB_60	GD_00869_L10_PA	LG10	<hkxhk>	{00}	(hh,hk,kk)	hh	hh	hk	hh	hk	hk	hk	hk	kk	hk	hk	hh	hk	kk	hh	kk	hk	kk	hk	hk	hk	hh	hk	kk	hk	hk	hk	hk	hk	hh	kk	hh	hk	hk	hh	hh	hh	hk	kk	hk	hh	hh	hk	hh
LG10_HB_60	R_20058117_L10_PA	LG10	<hkxhk>	{00}	(hh,hk,kk)	hh	hh	hk	hh	hk	hk	hk	hk	kk	hk	hk	hh	hk	kk	hh	kk	hk	kk	hk	hk	hk	hh	hk	kk	hk	hk	hk	hk	hk	hh	kk	hh	hk	hk	hh	hh	hh	hk	kk	hk	hh	hh	hk	hh
LG10_HB_60	F_0028767_L10_PA	LG10	<nnxnp>	{-1}	(nn,np)	np	np	nn	np	nn	nn	np	nn	nn	np	np	np	nn	nn	np	nn	np	nn	np	nn	np	np	np	nn	np	np	np	nn	np	np	nn	np	np	np	np	np	np	np	nn	nn	np	np	nn	np
LG10_HB_60	F_0028771_L10_PA	LG10	<nnxnp>	{-1}	(nn,np)	np	np	nn	np	nn	nn	np	nn	nn	np	np	np	nn	nn	np	nn	np	nn	np	nn	np	np	np	nn	np	np	np	nn	np	np	nn	np	np	np	np	np	np	np	nn	nn	np	np	nn	np
LG10_HB_60	F_0028781_L10_PA	LG10	<nnxnp>	{-1}	(nn,np)	np	np	nn	np	nn	nn	np	nn	nn	np	np	np	nn	nn	np	nn	np	nn	np	nn	np	np	np	nn	np	np	np	nn	np	np	nn	np	np	np	np	np	np	np	nn	nn	np	np	nn	np
LG10_HB_60	F_0028782_L10_PA	LG10	<nnxnp>	{-1}	(nn,np)	np	np	nn	np	nn	nn	np	nn	nn	np	np	np	nn	nn	np	nn	np	nn	np	nn	np	np	np	nn	np	np	np	nn	np	np	nn	np	np	np	np	np	np	np	nn	nn	np	np	nn	np
LG10_HB_60	F_0028766_L10_PA	LG10	<lmxll>	{1-}	(ll,lm)	lm	lm	lm	lm	lm	lm	ll	lm	ll	ll	ll	lm	lm	ll	lm	ll	ll	ll	ll	lm	ll	lm	ll	ll	ll	ll	ll	lm	ll	lm	ll	lm	ll	ll	lm	lm	lm	ll	ll	lm	lm	lm	lm	lm
LG10_HB_601	$F_0280058z_LG10_PA	LG10	<nnxnp>	{-1}	(nn,np)	np	np	nn	np	nn	nn	np	nn	nn	np	np	np	nn	nn	np	nn	np	nn	np	nn	np	np	np	nn	np	np	np	nn	np	np	nn	np	np	np	np	np	np	np	nn	nn	np	np	nn	np
LG10_HB_61	F_0029622_L10_PA	LG10	<nnxnp>	{-1}	(nn,np)	np	np	nn	np	nn	nn	np	nn	nn	np	np	np	nn	nn	np	nn	np	nn	np	nn	np	np	np	nn	np	np	np	nn	np	np	nn	np	np	np	np	np	np	np	nn	nn	np	np	nn	np
F_0030895_L10_PA	F_0030895_L10_PA	LG10	<nnxnp>	{-0}	(nn,np)	nn	nn	np	nn	np	np	nn	nn	np	nn	nn	nn	np	np	nn	np	nn	np	nn	np	nn	nn	nn	np	nn	nn	nn	np	nn	nn	np	nn	nn	nn	nn	nn	nn	nn	np	np	nn	nn	np	nn
LG10_HB_635	F_0296803_L15_PA	LG10	<hkxhk>	{10}	(hh,hk,kk)	hk	hh	hk	hk	kk	kk	hh	kk	hh	hh	hh	hk	kk	hk	hk	hk	hh	hh	hh	kk	hh	kk	hh	hk	hh	hh	hh	hk	hh	hk	hk	hk	hk	hh	hk	hk	hk	hh	hk	kk	hh	hk	kk	hk
LG10_HB_65	F_0031580_L10_PA	LG10	<nnxnp>	{-1}	(nn,np)	np	np	nn	np	nn	nn	np	np	nn	np	np	np	nn	nn	np	nn	np	nn	np	nn	np	np	np	nn	np	np	np	nn	np	np	nn	np	np	np	np	np	np	np	nn	nn	np	np	nn	np
LG10_HB_65	R_22513868_L10_PA	LG10	<nnxnp>	{-0}	(nn,np)	nn	nn	np	nn	np	np	nn	nn	np	nn	nn	nn	np	np	nn	np	nn	np	nn	np	nn	nn	nn	np	nn	nn	nn	np	nn	nn	np	nn	nn	nn	nn	nn	nn	nn	np	np	nn	nn	np	nn
LG10_HB_65	R_22521117_L10_PA	LG10	<nnxnp>	{-0}	(nn,np)	nn	nn	np	nn	np	np	nn	nn	np	nn	nn	nn	np	np	nn	np	nn	np	nn	np	nn	nn	nn	np	nn	nn	nn	np	nn	nn	np	nn	nn	nn	nn	nn	nn	nn	np	np	nn	nn	np	nn
LG10_HB_66	$F_0032295y_LG10_PA	LG10	<nnxnp>	{-0}	(nn,np)	nn	nn	np	nn	np	np	nn	nn	np	nn	nn	nn	np	np	nn	np	nn	np	nn	np	nn	nn	np	np	nn	nn	nn	np	nn	nn	np	nn	nn	nn	nn	nn	nn	nn	np	np	nn	nn	np	nn
LG10_HB_67	F_0032556_L10_PA	LG10	<nnxnp>	{-0}	(nn,np)	nn	nn	np	nn	np	np	nn	nn	np	nn	nn	nn	np	np	nn	np	nn	np	nn	np	nn	nn	np	np	nn	nn	nn	np	nn	nn	np	nn	nn	nn	nn	nn	nn	nn	np	np	nn	nn	np	nn
LG10_HB_67	F_0032566_L10_PA	LG10	<nnxnp>	{-1}	(nn,np)	np	np	nn	np	nn	nn	np	np	nn	np	np	np	nn	nn	np	nn	np	nn	np	nn	np	np	nn	nn	np	np	np	nn	np	np	nn	np	np	np	np	np	np	np	nn	nn	np	np	nn	np
LG10_HB_67	F_0032576_L10_PA	LG10	<nnxnp>	{-0}	(nn,np)	nn	nn	np	nn	np	np	nn	nn	np	nn	nn	nn	np	np	nn	np	nn	np	nn	np	nn	nn	np	np	nn	nn	nn	np	nn	nn	np	nn	nn	nn	nn	nn	nn	nn	np	np	nn	nn	np	nn
LG10_HB_67	F_0032577_L10_PA	LG10	<nnxnp>	{-0}	(nn,np)	nn	nn	np	nn	np	np	nn	nn	np	nn	nn	nn	np	np	nn	np	nn	np	nn	np	nn	nn	np	np	nn	nn	nn	np	nn	nn	np	nn	nn	nn	nn	nn	nn	nn	np	np	nn	nn	np	nn
LG10_HB_67	F_0032582_L10_PA	LG10	<nnxnp>	{-0}	(nn,np)	nn	nn	np	nn	np	np	nn	nn	np	nn	nn	nn	np	np	nn	np	nn	np	nn	np	nn	nn	np	np	nn	nn	nn	np	nn	nn	np	nn	nn	nn	nn	nn	nn	nn	np	np	nn	nn	np	nn
LG10_HB_67	R_23270798_L10_PA	LG10	<nnxnp>	{-0}	(nn,np)	nn	nn	np	nn	np	np	nn	nn	np	nn	nn	nn	np	np	nn	np	nn	np	nn	np	nn	nn	np	np	nn	nn	nn	np	nn	nn	np	nn	nn	nn	nn	nn	nn	nn	np	np	nn	nn	np	nn
LG10_HB_67	R_23275647_L10_PA	LG10	<nnxnp>	{-0}	(nn,np)	nn	nn	np	nn	np	np	nn	nn	np	nn	nn	nn	np	np	nn	np	nn	np	nn	np	nn	nn	np	np	nn	nn	nn	np	nn	nn	np	nn	nn	nn	nn	nn	nn	nn	np	np	nn	nn	np	nn
LG10_HB_68	F_0033002_L10_PA	LG10	<nnxnp>	{-1}	(nn,np)	np	np	nn	np	nn	nn	np	np	nn	np	np	np	nn	nn	np	nn	np	nn	np	nn	np	np	nn	nn	np	np	np	nn	np	np	nn	np	np	np	np	np	np	np	nn	nn	np	nn	nn	np
LG10_HB_68	F_0033011_L10_PA	LG10	<lmxll>	{1-}	(ll,lm)	lm	lm	lm	lm	lm	lm	ll	lm	ll	ll	ll	lm	lm	ll	lm	ll	ll	ll	ll	lm	ll	lm	ll	ll	ll	ll	ll	lm	ll	lm	ll	lm	ll	ll	lm	lm	lm	ll	ll	lm	lm	lm	lm	lm
LG10_HB_69	F_0033445_L10_PA	LG10	<lmxll>	{1-}	(ll,lm)	lm	lm	lm	lm	lm	lm	ll	lm	ll	ll	ll	lm	lm	ll	lm	ll	ll	ll	ll	lm	ll	lm	ll	ll	ll	ll	ll	lm	ll	lm	ll	lm	ll	ll	lm	lm	lm	ll	ll	lm	lm	lm	lm	lm
LG10_HB_69	F_0033447_L10_PA	LG10	<nnxnp>	{-1}	(nn,np)	np	np	nn	np	nn	nn	np	np	nn	np	np	np	nn	nn	np	nn	np	nn	np	nn	np	np	nn	nn	np	np	np	nn	np	np	nn	np	np	np	np	np	np	np	nn	nn	np	nn	nn	np
LG10_HB_69	F_0033462_L10_PA	LG10	<hkxhk>	{01}	(hh,hk,kk)	hk	hk	hh	hk	hh	hh	kk	hk	hk	kk	kk	hk	hh	hk	hk	hk	kk	hk	kk	hh	kk	hk	hk	hk	kk	kk	kk	hh	kk	hk	hk	hk	kk	kk	hk	hk	hk	kk	hk	hh	hk	hh	hh	hk
LG10_HB_69	F_0033468_L10_PA	LG10	<lmxll>	{0-}	(ll,lm)	ll	ll	ll	ll	ll	ll	lm	ll	lm	lm	lm	ll	ll	lm	ll	lm	lm	lm	lm	ll	lm	ll	lm	lm	lm	lm	lm	ll	lm	ll	lm	ll	lm	lm	ll	ll	ll	lm	lm	ll	ll	ll	ll	ll
LG10_HB_69	R_23908228_L10_PA	LG10	<nnxnp>	{-0}	(nn,np)	nn	nn	np	nn	np	np	nn	nn	np	nn	nn	nn	np	np	nn	np	nn	np	nn	np	nn	nn	np	np	nn	nn	nn	np	nn	nn	np	nn	nn	nn	nn	nn	nn	nn	np	np	nn	np	np	nn
R_23955045_L10_PA	R_23955045_L10_PA	LG10	<nnxnp>	{-0}	(nn,np)	nn	nn	np	nn	np	np	nn	nn	np	nn	nn	nn	np	np	nn	np	nn	np	nn	np	nn	nn	np	np	nn	nn	nn	np	nn	nn	np	nn	nn	nn	nn	nn	nn	nn	np	np	nn	np	np	nn
LG10_HB_7	F_0001464_L10_PA	LG10	<lmxll>	{0-}	(ll,lm)	ll	lm	ll	ll	ll	ll	lm	lm	lm	lm	lm	ll	ll	lm	ll	lm	lm	lm	lm	ll	lm	ll	lm	lm	ll	lm	lm	ll	lm	ll	lm	ll	lm	lm	ll	ll	ll	lm	lm	ll	lm	ll	lm	ll
LG10_HB_7	F_0001465_L10_PA	LG10	<lmxll>	{0-}	(ll,lm)	ll	lm	ll	ll	ll	ll	lm	lm	lm	lm	lm	ll	ll	lm	ll	lm	lm	lm	lm	ll	lm	ll	lm	lm	ll	lm	lm	ll	lm	ll	lm	ll	lm	lm	ll	ll	ll	lm	lm	ll	lm	ll	lm	ll
LG10_HB_7	F_0001467_L10_PA	LG10	<lmxll>	{0-}	(ll,lm)	ll	lm	ll	ll	ll	ll	lm	lm	lm	lm	lm	ll	ll	lm	ll	lm	lm	lm	lm	ll	lm	ll	lm	lm	ll	lm	lm	ll	lm	ll	lm	ll	lm	lm	ll	ll	ll	lm	lm	ll	lm	ll	lm	ll
LG10_HB_7	F_0001475_L10_PA	LG10	<lmxll>	{0-}	(ll,lm)	ll	lm	ll	ll	ll	ll	lm	lm	lm	lm	lm	ll	ll	lm	ll	lm	lm	lm	lm	ll	lm	ll	lm	lm	ll	lm	lm	ll	lm	ll	lm	ll	lm	lm	ll	ll	ll	lm	lm	ll	lm	ll	lm	ll
LG10_HB_7	F_0001477_L10_PA	LG10	<lmxll>	{0-}	(ll,lm)	ll	lm	ll	ll	ll	ll	lm	lm	lm	lm	lm	ll	ll	lm	ll	lm	lm	lm	lm	ll	lm	ll	lm	lm	ll	lm	lm	ll	lm	ll	lm	ll	lm	lm	ll	ll	ll	lm	lm	ll	lm	ll	lm	ll
LG10_HB_70	F_0034085_L10_PA	LG10	<hkxhk>	{00}	(hh,hk,kk)	hh	hk	hk	hh	hk	hk	hk	hh	kk	hk	hk	hh	hk	kk	hh	kk	hk	kk	hk	hk	hk	hh	kk	kk	hk	hk	hk	hk	hk	hh	kk	hh	hk	hk	hh	hh	hh	hk	kk	hk	hh	hk	hk	hh
LG10_HB_70	F_0034087_L10_PA	LG10	<nnxnp>	{-0}	(nn,np)	nn	np	np	nn	np	np	nn	nn	np	nn	nn	nn	np	np	nn	np	nn	np	nn	np	nn	nn	np	np	nn	nn	nn	np	nn	nn	np	nn	nn	nn	nn	nn	nn	nn	np	np	nn	np	np	nn
LG10_HB_70	F_0034098_L10_PA	LG10	<lmxll>	{0-}	(ll,lm)	ll	ll	ll	ll	ll	ll	lm	ll	lm	lm	lm	ll	ll	lm	ll	lm	lm	lm	lm	ll	lm	ll	lm	lm	lm	lm	lm	ll	lm	ll	lm	ll	lm	lm	ll	ll	ll	lm	lm	ll	ll	ll	ll	ll
LG10_HB_70.5	R_24294786_L10_PA	LG10	<nnxnp>	{-0}	(nn,np)	nn	np	np	nn	np	np	nn	nn	np	nn	nn	nn	np	np	nn	np	nn	np	nn	np	nn	nn	np	np	nn	nn	nn	np	nn	nn	np	nn	nn	nn	nn	nn	nn	nn	np	np	nn	np	np	nn
LG10_HB_73	F_0034805_L10_PA	LG10	<nnxnp>	{-0}	(nn,np)	nn	np	np	nn	np	np	nn	nn	np	nn	nn	nn	np	np	nn	np	nn	np	nn	np	nn	nn	np	np	nn	nn	nn	np	nn	nn	np	nn	nn	nn	nn	nn	nn	nn	np	np	nn	np	np	nn
LG10_HB_73	F_0034809_L10_PA	LG10	<nnxnp>	{-0}	(nn,np)	nn	np	np	nn	np	np	nn	nn	np	nn	nn	nn	np	np	nn	np	nn	np	nn	np	nn	nn	np	np	nn	nn	nn	np	nn	nn	np	nn	nn	nn	nn	nn	nn	nn	np	np	nn	np	np	nn
LG10_HB_73.5	R_25256330_L10_PA	LG10	<nnxnp>	{-0}	(nn,np)	nn	np	np	nn	np	np	nn	nn	np	nn	nn	nn	np	np	nn	np	nn	np	nn	np	nn	nn	np	np	nn	nn	nn	np	nn	nn	np	nn	nn	nn	nn	nn	nn	nn	np	np	nn	np	np	nn
LG10_HB_73.5	R_25259266_L10_PA	LG10	<nnxnp>	{-0}	(nn,np)	nn	np	np	nn	np	np	nn	nn	np	nn	nn	nn	np	np	nn	np	nn	np	nn	np	nn	nn	np	np	nn	nn	nn	np	nn	nn	np	nn	nn	nn	nn	nn	nn	nn	np	np	nn	np	np	nn
LG10_HB_74	F_0035179_L10_PA	LG10	<nnxnp>	{-0}	(nn,np)	nn	np	np	nn	np	np	nn	nn	np	nn	nn	nn	np	np	nn	np	nn	np	nn	np	nn	nn	np	np	nn	nn	nn	np	nn	nn	np	nn	nn	nn	nn	nn	nn	nn	np	np	nn	np	np	nn
LG10_HB_74	F_0035181_L10_PA	LG10	<nnxnp>	{-0}	(nn,np)	nn	np	np	nn	np	np	nn	nn	np	nn	nn	nn	np	np	nn	np	nn	np	nn	np	nn	nn	np	np	nn	nn	nn	np	nn	nn	np	nn	nn	nn	nn	nn	nn	nn	np	np	nn	np	np	nn
LG10_HB_74	F_0035187_L10_PA	LG10	<lmxll>	{0-}	(ll,lm)	ll	ll	ll	ll	ll	ll	lm	ll	lm	lm	lm	ll	ll	lm	ll	lm	lm	lm	lm	ll	ll	ll	lm	lm	lm	lm	lm	ll	lm	ll	lm	ll	ll	lm	ll	ll	ll	lm	lm	ll	ll	ll	ll	ll
LG10_HB_74	F_0035199_L10_PA	LG10	<lmxll>	{0-}	(ll,lm)	ll	ll	ll	ll	ll	ll	lm	ll	lm	lm	lm	ll	ll	lm	ll	lm	lm	lm	lm	ll	ll	ll	lm	lm	lm	lm	lm	ll	lm	ll	lm	ll	ll	lm	ll	ll	ll	lm	lm	ll	ll	ll	ll	ll
LG10_HB_76	F_0036154_L10_PA	LG10	<nnxnp>	{-0}	(nn,np)	nn	np	np	nn	np	np	nn	nn	np	nn	nn	nn	np	np	nn	np	nn	np	nn	np	nn	nn	np	np	nn	nn	nn	np	nn	nn	np	nn	nn	nn	nn	nn	nn	nn	np	np	nn	np	np	nn
LG10_HB_76	F_0036156_L10_PA	LG10	<nnxnp>	{-1}	(nn,np)	np	nn	nn	np	nn	nn	np	np	nn	np	np	np	nn	nn	np	nn	np	nn	np	nn	np	np	nn	nn	np	np	np	nn	np	np	nn	np	np	np	np	np	np	np	nn	nn	np	nn	nn	np
LG10_HB_76	F_0036161_L10_PA	LG10	<nnxnp>	{-1}	(nn,np)	np	nn	nn	np	nn	nn	np	np	nn	np	np	np	nn	nn	np	nn	np	nn	np	nn	np	np	nn	nn	np	np	np	nn	np	np	nn	np	np	np	np	np	np	np	nn	nn	np	nn	nn	np
LG10_HB_76	F_0036166_L10_PA	LG10	<nnxnp>	{-0}	(nn,np)	nn	np	np	nn	np	np	nn	nn	np	nn	nn	nn	np	np	nn	np	nn	np	nn	np	nn	nn	np	np	nn	nn	nn	np	nn	nn	np	nn	nn	nn	nn	nn	nn	nn	np	np	nn	np	np	nn
LG10_HB_76	R_26516335_L10_PA	LG10	<nnxnp>	{-0}	(nn,np)	nn	np	np	nn	np	np	nn	nn	np	nn	nn	nn	np	np	nn	np	nn	np	nn	np	nn	nn	np	np	nn	nn	nn	np	nn	nn	np	nn	nn	nn	nn	nn	nn	nn	np	np	nn	np	np	nn
LG10_HB_76	R_26518569_L10_PA	LG10	<nnxnp>	{-0}	(nn,np)	nn	np	np	nn	np	np	nn	nn	np	nn	nn	nn	np	np	nn	np	nn	np	nn	np	nn	nn	np	np	nn	nn	nn	np	nn	nn	np	nn	nn	nn	nn	nn	nn	nn	np	np	nn	np	np	nn
LG10_HB_76.5	R_26552010_L10_PA	LG10	<nnxnp>	{-0}	(nn,np)	nn	np	np	nn	np	np	nn	nn	np	nn	nn	nn	np	np	nn	np	nn	np	nn	np	nn	nn	np	np	nn	nn	nn	np	nn	nn	np	nn	nn	nn	nn	nn	nn	nn	np	np	nn	np	np	nn
LG10_HB_76.5	R_26612165_L10_PA	LG10	<nnxnp>	{-0}	(nn,np)	nn	np	np	nn	np	np	nn	nn	np	nn	nn	nn	np	np	nn	np	nn	np	nn	np	nn	nn	np	np	nn	nn	nn	np	nn	nn	nn	nn	nn	nn	nn	nn	nn	nn	np	np	nn	np	np	nn
LG10_HB_76.5	R_26614519_L10_PA	LG10	<nnxnp>	{-0}	(nn,np)	nn	np	np	nn	np	np	nn	nn	np	nn	nn	nn	np	np	nn	np	nn	np	nn	np	nn	nn	np	np	nn	nn	nn	np	nn	nn	nn	nn	nn	nn	nn	nn	nn	nn	np	np	nn	np	np	nn
LG10_HB_76.5	R_26616826_L10_PA	LG10	<hkxhk>	{00}	(hh,hk,kk)	hh	hk	hk	hk	hk	hk	hk	hh	kk	hk	hk	hh	hk	kk	hh	kk	hk	kk	hk	hk	hh	hh	kk	kk	hk	hk	hk	hk	hk	hh	hk	hh	hh	hk	hh	hh	hh	hk	kk	hk	hh	hk	hk	hh
GD_00812_L10_PA	GD_00812_L10_PA	LG10	<nnxnp>	{-1}	(nn,np)	np	nn	nn	np	nn	nn	np	np	nn	np	np	np	nn	nn	np	nn	np	nn	np	nn	np	np	nn	nn	np	np	np	nn	np	np	np	np	np	np	np	np	np	np	nn	nn	np	nn	nn	np
LG10_HB_77	F_0036751_L10_PA	LG10	<nnxnp>	{-0}	(nn,np)	nn	np	np	nn	np	np	nn	nn	np	nn	nn	nn	np	np	nn	np	nn	np	nn	np	nn	nn	np	np	nn	nn	nn	np	nn	nn	nn	nn	nn	nn	nn	nn	nn	nn	np	np	nn	np	np	nn
LG10_HB_77	F_0036756_L10_PA	LG10	<nnxnp>	{-0}	(nn,np)	nn	np	np	nn	np	np	nn	nn	np	nn	nn	nn	np	np	nn	np	nn	np	nn	np	nn	nn	np	np	nn	nn	nn	np	nn	nn	nn	nn	nn	nn	nn	nn	nn	nn	np	np	nn	np	np	nn
LG10_HB_77	F_0036760_L10_PA	LG10	<nnxnp>	{-0}	(nn,np)	nn	np	np	nn	np	np	nn	nn	np	nn	nn	nn	np	np	nn	np	nn	np	nn	np	nn	nn	np	np	nn	nn	nn	np	nn	nn	nn	nn	nn	nn	nn	nn	nn	nn	np	np	nn	np	np	nn
LG10_HB_77	F_0036761_L10_PA	LG10	<nnxnp>	{-1}	(nn,np)	np	nn	nn	np	nn	nn	np	np	nn	np	np	np	nn	nn	np	nn	np	nn	np	nn	np	np	nn	nn	np	np	np	nn	np	np	np	np	np	np	np	np	np	np	nn	nn	np	nn	nn	np
LG10_HB_79	F_0037837_L10_PA	LG10	<lmxll>	{0-}	(ll,lm)	ll	ll	ll	lm	ll	ll	lm	ll	lm	lm	lm	ll	ll	lm	ll	lm	lm	lm	lm	ll	ll	ll	lm	lm	lm	lm	lm	ll	lm	ll	lm	ll	ll	lm	lm	ll	ll	lm	lm	ll	ll	ll	ll	ll
LG10_HB_79	F_0037856_L10_PA	LG10	<lmxll>	{1-}	(ll,lm)	lm	lm	lm	ll	lm	lm	ll	lm	ll	ll	ll	lm	lm	ll	lm	ll	ll	ll	ll	lm	lm	lm	ll	ll	ll	ll	ll	lm	ll	lm	ll	lm	lm	ll	ll	lm	lm	ll	ll	lm	lm	lm	lm	lm
LG10_HB_80	F_0038518_L10_PA	LG10	<nnxnp>	{-1}	(nn,np)	np	nn	nn	np	nn	nn	np	np	nn	np	np	np	nn	nn	np	np	np	nn	np	nn	np	np	nn	nn	np	np	np	nn	np	np	np	np	np	np	np	np	np	np	nn	nn	np	nn	nn	np
LG10_HB_82	F_0039063_L10_PA	LG10	<lmxll>	{1-}	(ll,lm)	lm	lm	lm	ll	lm	lm	ll	lm	ll	ll	ll	lm	lm	ll	lm	ll	ll	ll	ll	lm	lm	lm	lm	ll	ll	ll	ll	lm	ll	lm	ll	lm	lm	ll	ll	lm	lm	ll	ll	lm	lm	lm	lm	lm
LG10_HB_82	F_0039064_L10_PA	LG10	<nnxnp>	{-1}	(nn,np)	np	nn	nn	np	nn	nn	np	np	nn	np	np	np	nn	nn	np	np	np	nn	np	nn	np	np	nn	nn	np	np	np	nn	np	np	np	np	np	nn	np	np	np	np	nn	nn	np	nn	nn	np
LG10_HB_82	F_0039065_L10_PA	LG10	<hkxhk>	{01}	(hh,hk,kk)	hk	hh	hh	kk	hh	hh	kk	hk	hk	kk	kk	hk	hh	hk	hk	kk	kk	hk	kk	hh	hk	hk	hh	hk	kk	kk	kk	hh	kk	hk	kk	hk	hk	hk	kk	hk	hk	kk	hk	hh	hk	hh	hh	hk
LG10_HB_82	F_0039071_L10_PA	LG10	<hkxhk>	{01}	(hh,hk,kk)	hk	hh	hh	kk	hh	hh	kk	hk	hk	kk	kk	hk	hh	hk	hk	kk	kk	hk	kk	hh	hk	hk	hh	hk	kk	kk	kk	hh	kk	hk	kk	hk	hk	hk	kk	hk	hk	kk	hk	hh	hk	hh	hh	hk
LG10_HB_82	F_0039073_L10_PA	LG10	<nnxnp>	{-1}	(nn,np)	np	nn	nn	np	nn	nn	np	np	nn	np	np	np	nn	nn	np	np	np	nn	np	nn	np	np	nn	nn	np	np	np	nn	np	np	np	np	np	nn	np	np	np	np	nn	nn	np	nn	nn	np
LG10_HB_83	F_0039685_L10_PA	LG10	<lmxll>	{1-}	(ll,lm)	lm	lm	lm	ll	lm	lm	ll	lm	ll	ll	ll	lm	lm	ll	lm	ll	ll	ll	ll	lm	lm	lm	lm	ll	ll	ll	lm	lm	ll	lm	ll	lm	lm	ll	ll	lm	lm	ll	ll	lm	lm	lm	lm	lm
LG10_HB_83	F_0039700_L10_PA	LG10	<lmxll>	{1-}	(ll,lm)	lm	lm	lm	ll	lm	lm	ll	lm	ll	ll	ll	lm	lm	ll	lm	ll	ll	ll	ll	lm	lm	lm	lm	ll	ll	ll	lm	lm	ll	lm	ll	lm	lm	ll	ll	lm	lm	ll	ll	lm	lm	lm	lm	lm
LG10_HB_83	F_0039712_L10_PA	LG10	<lmxll>	{1-}	(ll,lm)	lm	lm	lm	ll	lm	lm	ll	lm	ll	ll	ll	lm	lm	ll	lm	ll	ll	ll	ll	lm	lm	lm	lm	ll	ll	ll	lm	lm	ll	lm	ll	lm	lm	ll	ll	lm	lm	ll	ll	lm	lm	lm	lm	lm
LG10_HB_83	F_0039713_L10_PA	LG10	<lmxll>	{1-}	(ll,lm)	lm	lm	lm	ll	lm	lm	ll	lm	ll	ll	ll	lm	lm	ll	lm	ll	ll	ll	ll	lm	lm	lm	lm	ll	ll	ll	lm	lm	ll	lm	ll	lm	lm	ll	ll	lm	lm	ll	ll	lm	lm	lm	lm	lm
LG10_HB_83	R_29020445_L10_PA	LG10	<lmxll>	{1-}	(ll,lm)	lm	lm	lm	ll	lm	lm	ll	lm	ll	ll	ll	lm	lm	ll	lm	ll	ll	ll	ll	lm	lm	lm	lm	ll	ll	ll	lm	lm	ll	lm	ll	lm	lm	ll	ll	lm	lm	ll	ll	lm	lm	lm	lm	lm
LG10_HB_83.5	R_29031109_L10_PA	LG10	<lmxll>	{1-}	(ll,lm)	lm	lm	lm	ll	lm	lm	ll	lm	ll	ll	ll	lm	lm	ll	lm	ll	ll	ll	ll	lm	lm	lm	lm	ll	ll	ll	lm	lm	ll	lm	ll	lm	lm	ll	ll	lm	lm	ll	ll	lm	lm	lm	lm	lm
LG10_HB_83.5	R_29044684_L10_PA	LG10	<lmxll>	{1-}	(ll,lm)	lm	lm	lm	ll	lm	lm	ll	lm	ll	ll	ll	lm	lm	ll	lm	ll	ll	ll	ll	lm	lm	lm	lm	ll	ll	ll	lm	lm	ll	lm	ll	lm	lm	ll	ll	lm	lm	ll	ll	lm	lm	lm	lm	lm
LG10_HB_84	F_0040115_L10_PA	LG10	<lmxll>	{1-}	(ll,lm)	lm	lm	lm	ll	lm	lm	ll	lm	ll	ll	ll	lm	lm	ll	lm	ll	ll	ll	ll	lm	lm	lm	lm	ll	ll	ll	lm	lm	ll	lm	ll	lm	lm	ll	ll	lm	lm	ll	ll	lm	lm	lm	lm	lm
LG10_HB_84	F_0040123_L10_PA	LG10	<lmxll>	{1-}	(ll,lm)	lm	lm	lm	ll	lm	lm	ll	lm	ll	ll	ll	lm	lm	ll	lm	ll	ll	ll	ll	lm	lm	lm	lm	ll	ll	ll	lm	lm	ll	lm	ll	lm	lm	ll	ll	lm	lm	ll	ll	lm	lm	lm	lm	lm
LG10_HB_84	F_0040125_L10_PA	LG10	<lmxll>	{1-}	(ll,lm)	lm	lm	lm	ll	lm	lm	ll	lm	ll	ll	ll	lm	lm	ll	lm	ll	ll	ll	ll	lm	lm	lm	lm	ll	ll	ll	lm	lm	ll	lm	ll	lm	lm	ll	ll	lm	lm	ll	ll	lm	lm	lm	lm	lm
LG10_HB_84	R_29213640_L10_PA	LG10	<lmxll>	{1-}	(ll,lm)	lm	lm	lm	ll	lm	lm	ll	lm	ll	ll	ll	lm	lm	ll	lm	ll	ll	ll	ll	lm	lm	lm	lm	ll	ll	ll	lm	lm	ll	lm	ll	lm	lm	ll	ll	lm	lm	ll	ll	lm	lm	lm	lm	lm
LG10_HB_84	R_29213692_L10_PA	LG10	<lmxll>	{1-}	(ll,lm)	lm	lm	lm	ll	lm	lm	ll	lm	ll	ll	ll	lm	lm	ll	lm	ll	ll	ll	ll	lm	lm	lm	lm	ll	ll	ll	lm	lm	ll	lm	ll	lm	lm	ll	ll	lm	lm	ll	ll	lm	lm	lm	lm	lm
LG10_HB_85	F_0040418_L10_PA	LG10	<nnxnp>	{-1}	(nn,np)	np	nn	nn	np	nn	nn	np	np	nn	np	np	np	nn	np	np	np	np	nn	np	np	np	np	nn	nn	np	np	np	nn	np	np	np	np	np	nn	np	np	np	np	nn	nn	np	nn	np	np
LG10_HB_85	F_0040406_L10_PA	LG10	<lmxll>	{1-}	(ll,lm)	lm	lm	lm	ll	lm	lm	ll	lm	ll	ll	ll	lm	lm	ll	ll	ll	ll	ll	ll	lm	lm	lm	lm	ll	ll	ll	lm	lm	ll	lm	ll	lm	lm	ll	ll	lm	lm	ll	ll	lm	lm	lm	lm	lm
LG10_HB_85	F_0040410_L10_PA	LG10	<lmxll>	{1-}	(ll,lm)	lm	lm	lm	ll	lm	lm	ll	lm	ll	ll	ll	lm	lm	ll	ll	ll	ll	ll	ll	lm	lm	lm	lm	ll	ll	ll	lm	lm	ll	lm	ll	lm	lm	ll	ll	lm	lm	ll	ll	lm	lm	lm	lm	lm
LG10_HB_85	F_0040411_L10_PA	LG10	<hkxhk>	{00}	(hh,hk,kk)	hh	hk	hk	hk	hk	hk	hk	hh	kk	hk	hk	hh	hk	hk	hk	hk	hk	kk	hk	hh	hh	hh	hk	kk	hk	hk	hh	hk	hk	hh	hk	hh	hh	kk	hk	hh	hh	hk	kk	hk	hh	hk	hh	hh
LG10_HB_85	F_0040423_L10_PA	LG10	<lmxll>	{1-}	(ll,lm)	lm	lm	lm	ll	lm	lm	ll	lm	ll	ll	ll	lm	lm	ll	ll	ll	ll	ll	ll	lm	lm	lm	lm	ll	ll	ll	lm	lm	ll	lm	ll	lm	lm	ll	ll	lm	lm	ll	ll	lm	lm	lm	lm	lm
LG10_HB_85	F_0040424_L10_PA	LG10	<lmxll>	{1-}	(ll,lm)	lm	lm	lm	ll	lm	lm	ll	lm	ll	ll	ll	lm	lm	ll	ll	ll	ll	ll	ll	lm	lm	lm	lm	ll	ll	ll	lm	lm	ll	lm	ll	lm	lm	ll	ll	lm	lm	ll	ll	lm	lm	lm	lm	lm
LG10_HB_85	F_0040425_L10_PA	LG10	<lmxll>	{1-}	(ll,lm)	lm	lm	lm	ll	lm	lm	ll	lm	ll	ll	ll	lm	lm	ll	ll	ll	ll	ll	ll	lm	lm	lm	lm	ll	ll	ll	lm	lm	ll	lm	ll	lm	lm	ll	ll	lm	lm	ll	ll	lm	lm	lm	lm	lm
LG10_HB_85	F_0040437_L10_PA	LG10	<lmxll>	{1-}	(ll,lm)	lm	lm	lm	ll	lm	lm	ll	lm	ll	ll	ll	lm	lm	ll	ll	ll	ll	ll	ll	lm	lm	lm	lm	ll	ll	ll	lm	lm	ll	lm	ll	lm	lm	ll	ll	lm	lm	ll	ll	lm	lm	lm	lm	lm
LG10_HB_85	F_0040432_L10_PA	LG10	<lmxll>	{1-}	(ll,lm)	lm	lm	lm	ll	lm	lm	ll	lm	ll	ll	ll	lm	lm	ll	ll	ll	ll	ll	ll	lm	lm	lm	lm	ll	ll	ll	lm	lm	ll	lm	ll	lm	lm	ll	ll	lm	lm	ll	ll	lm	lm	lm	lm	lm
LG10_HB_86	F_0040450_L10_PA	LG10	<lmxll>	{1-}	(ll,lm)	lm	lm	lm	ll	lm	lm	ll	lm	ll	ll	ll	lm	lm	ll	ll	ll	ll	ll	ll	lm	lm	lm	lm	ll	ll	ll	lm	lm	ll	lm	ll	lm	lm	ll	ll	lm	lm	ll	ll	lm	lm	lm	lm	lm
LG10_HB_86	F_0040463_L10_PA	LG10	<hkxhk>	{00}	(hh,hk,kk)	hh	hk	hk	hk	hk	hk	hk	hh	kk	hk	hk	hh	hk	hk	hk	hk	hk	kk	hk	hh	hh	hh	hk	kk	hk	hk	hh	hk	hk	hh	hk	hh	hh	kk	hk	hh	hh	hk	kk	hk	hh	hk	hh	hh
LG10_HB_86	F_0040438_L10_PA	LG10	<lmxll>	{0-}	(ll,lm)	ll	ll	ll	lm	ll	ll	lm	ll	lm	lm	lm	ll	ll	lm	lm	lm	lm	lm	lm	ll	ll	ll	ll	lm	lm	lm	ll	ll	lm	ll	lm	ll	ll	lm	lm	ll	ll	lm	lm	ll	ll	ll	ll	ll
LG10_HB_87	F_0041076_L10_PA	LG10	<nnxnp>	{-0}	(nn,np)	nn	np	np	nn	np	np	nn	nn	np	nn	nn	nn	np	nn	nn	nn	nn	np	nn	nn	nn	nn	np	np	nn	nn	nn	np	nn	nn	nn	np	nn	np	nn	nn	nn	nn	np	np	nn	np	nn	nn
LG10_HB_87	F_0041082_L10_PA	LG10	<lmxll>	{0-}	(ll,lm)	ll	ll	ll	lm	ll	ll	lm	ll	lm	lm	lm	ll	ll	lm	lm	lm	lm	lm	lm	ll	ll	ll	ll	lm	lm	lm	ll	ll	lm	ll	lm	ll	ll	lm	lm	ll	ll	lm	lm	ll	ll	ll	ll	ll
LG10_HB_87	F_0041084_L10_PA	LG10	<lmxll>	{0-}	(ll,lm)	ll	ll	ll	lm	ll	ll	lm	ll	lm	lm	lm	ll	ll	lm	lm	lm	lm	lm	lm	ll	ll	ll	ll	lm	lm	lm	ll	ll	lm	ll	lm	ll	ll	lm	lm	ll	ll	lm	lm	ll	ll	ll	ll	ll
LG10_HB_87	R_30206374_L10_PA	LG10	<nnxnp>	{-0}	(nn,np)	nn	np	np	nn	np	np	nn	nn	np	nn	nn	nn	np	nn	nn	nn	nn	np	nn	nn	nn	nn	np	np	nn	nn	nn	np	nn	nn	nn	np	nn	np	nn	nn	nn	nn	np	np	nn	np	nn	nn
LG10_HB_87.5	R_30223751_L10_PA	LG10	<hkxhk>	{10}	(hh,hk,kk)	hk	kk	kk	hh	kk	kk	hh	hk	hk	hh	hh	hk	kk	hh	hh	hh	hh	hk	hh	hk	hk	hk	kk	hk	hh	hh	hk	kk	hh	hk	hh	kk	hk	hk	hh	hk	hk	hh	hk	kk	hk	kk	hk	hk
LG10_HB_87.5	R_30265584_L10_PA	LG10	<lmxll>	{0-}	(ll,lm)	ll	ll	ll	lm	ll	ll	lm	ll	lm	lm	lm	ll	ll	lm	lm	lm	ll	lm	lm	ll	ll	ll	ll	lm	lm	lm	ll	ll	lm	ll	lm	ll	ll	lm	lm	ll	ll	lm	lm	ll	ll	ll	ll	ll
LG10_HB_88	F_0041568_L10_PA	LG10	<hkxhk>	{10}	(hh,hk,kk)	hk	kk	kk	hh	kk	kk	hh	hk	hk	hh	hh	hk	kk	hh	hh	hh	hk	hk	hh	hk	hk	hk	kk	hk	hh	hh	hk	kk	hh	hk	hh	kk	hk	hk	hh	hk	hk	hh	hk	kk	hk	kk	hk	hk
LG10_HB_88	F_0041570_L10_PA	LG10	<hkxhk>	{01}	(hh,hk,kk)	hk	hh	hh	kk	hh	hh	kk	hk	hk	kk	kk	hk	hh	kk	kk	kk	hk	hk	kk	hk	hk	hk	hh	hk	kk	kk	hk	hh	kk	hk	kk	hh	hk	hk	kk	hk	hk	kk	hk	hh	hk	hh	hk	hk
LG10_HB_88	F_0041573_L10_PA	LG10	<hkxhk>	{01}	(hh,hk,kk)	hk	hh	hh	kk	hh	hh	kk	hk	hk	kk	kk	hk	hh	kk	kk	kk	hk	hk	kk	hk	hk	hk	hh	hk	kk	kk	hk	hh	kk	hk	kk	hh	hk	hk	kk	hk	hk	kk	hk	hh	hk	hh	hk	hk
LG10_HB_88	F_0041574_L10_PA	LG10	<hkxhk>	{10}	(hh,hk,kk)	hk	kk	kk	hh	kk	kk	hh	hk	hk	hh	hh	hk	kk	hh	hh	hh	hk	hk	hh	hk	hk	hk	kk	hk	hh	hh	hk	kk	hh	hk	hh	kk	hk	hk	hh	hk	hk	hh	hk	kk	hk	kk	hk	hk
LG10_HB_88	F_0041587_L10_PA	LG10	<nnxnp>	{-0}	(nn,np)	nn	np	np	nn	np	np	nn	nn	np	nn	nn	nn	np	nn	nn	nn	nn	np	nn	nn	nn	nn	np	np	nn	nn	nn	np	nn	nn	nn	np	nn	np	nn	nn	nn	nn	np	np	nn	np	nn	nn
LG10_HB_88	F_0041592_L10_PA	LG10	<hkxhk>	{10}	(hh,hk,kk)	hk	kk	kk	hh	kk	kk	hh	hk	hk	hh	hh	hk	kk	hh	hh	hh	hk	hk	hh	hk	hk	hk	kk	hk	hh	hh	hk	kk	hh	hk	hh	kk	hk	hk	hh	hk	hk	hh	hk	kk	hk	kk	hk	hk
LG10_HB_88	F_0041596_L10_PA	LG10	<nnxnp>	{-0}	(nn,np)	nn	np	np	nn	np	np	nn	nn	np	nn	nn	nn	np	nn	nn	nn	nn	np	nn	nn	nn	nn	np	np	nn	nn	nn	np	nn	nn	nn	np	nn	np	nn	nn	nn	nn	np	np	nn	np	nn	nn
LG10_HB_88	R_30396941_L10_PA	LG10	<hkxhk>	{01}	(hh,hk,kk)	hk	hh	hh	kk	hh	hh	kk	hk	hk	kk	kk	hk	hh	kk	kk	kk	hk	hk	kk	hk	hk	hk	hh	hk	kk	kk	hk	hh	kk	hk	kk	hh	hk	hk	kk	hk	hk	kk	hk	hh	hk	hh	hk	hk
LG10_HB_89	F_0042076_L10_PA	LG10	<hkxhk>	{01}	(hh,hk,kk)	hk	hh	hh	kk	hh	hh	kk	hk	hk	kk	kk	hk	hh	kk	kk	kk	hk	hk	kk	hk	hk	hk	hh	hk	kk	kk	hk	hh	kk	hk	kk	hh	hk	hk	kk	hk	hk	kk	hk	hh	hk	hh	hk	hk
LG10_HB_89	F_0042078_L10_PA	LG10	<hkxhk>	{10}	(hh,hk,kk)	hk	kk	kk	hh	kk	kk	hh	hk	hk	hh	hh	hk	kk	hh	hh	hh	hk	hk	hh	hk	hk	hk	kk	hk	hh	hh	hk	kk	hh	hk	hh	kk	hk	hk	hh	hk	hk	hh	hk	kk	hk	kk	hk	hk
LG10_HB_89	F_0042083_L10_PA	LG10	<hkxhk>	{01}	(hh,hk,kk)	hk	hh	hh	kk	hh	hh	kk	hk	hk	kk	kk	hk	hh	kk	kk	kk	hk	hk	kk	hk	hk	hk	hh	hk	kk	kk	hk	hh	kk	hk	kk	hh	hk	hk	kk	hk	hk	kk	hk	hh	hk	hh	hk	hk
LG10_HB_89	R_30595771_L10_PA	LG10	<lmxll>	{1-}	(ll,lm)	lm	lm	lm	ll	lm	lm	ll	lm	ll	ll	ll	lm	lm	ll	ll	ll	lm	ll	ll	lm	lm	lm	lm	ll	ll	ll	lm	lm	ll	lm	ll	lm	lm	ll	ll	lm	lm	ll	ll	lm	lm	lm	lm	lm
LG10_HB_91	F_0042563_L10_PA	LG10	<nnxnp>	{-0}	(nn,np)	nn	np	np	nn	np	np	nn	nn	np	nn	nn	nn	np	nn	nn	nn	nn	np	nn	nn	nn	nn	np	np	nn	nn	nn	np	nn	nn	nn	np	nn	np	nn	nn	nn	nn	np	np	nn	np	nn	nn
LG10_HB_91	F_0042578_L10_PA	LG10	<lmxll>	{1-}	(ll,lm)	lm	lm	lm	ll	lm	lm	ll	lm	ll	ll	ll	lm	lm	ll	ll	ll	lm	ll	ll	lm	lm	lm	lm	ll	ll	ll	lm	lm	ll	lm	ll	lm	lm	ll	ll	lm	lm	ll	ll	lm	lm	lm	lm	lm
LG10_HB_91	F_0042584_L10_PA	LG10	<hkxhk>	{01}	(hh,hk,kk)	hk	hh	hh	kk	hh	hh	kk	hk	hk	kk	kk	hk	hh	kk	kk	kk	hk	hk	kk	hk	hk	hk	hh	hk	kk	kk	hk	hh	kk	hk	kk	hh	hk	hk	kk	hk	hk	kk	hk	hh	hk	hh	hk	hk
LG10_HB_91	F_0042597_L10_PA	LG10	<hkxhk>	{11}	(hh,hk,kk)	kk	hk	hk	hk	hk	hk	hk	kk	hh	hk	hk	kk	hk	hk	hk	hk	kk	hh	hk	kk	kk	kk	hk	hh	hk	hk	kk	hk	hk	kk	hk	hk	kk	hh	hk	kk	kk	hk	hh	hk	kk	hk	kk	kk
LG10_HB_91	R_31279293_L10_PA	LG10	<efxeg>	{10}	[ee,ef,eg,fg)	ef	fg	fg	ee	fg	fg	ee	ef	eg	ee	ee	ef	fg	ee	ee	ee	ef	eg	ee	ef	ef	ef	fg	eg	ee	ee	ef	fg	ee	ef	ee	fg	ef	eg	ee	ef	ef	ee	eg	fg	ef	fg	ef	ef
LG10_HB_91	F_0042598_L10_PA	LG10	<nnxnp>	{-1}	(nn,np)	np	nn	nn	np	nn	nn	np	np	nn	np	np	np	nn	np	np	np	np	nn	np	np	np	np	nn	nn	np	np	np	nn	np	np	np	nn	np	nn	np	np	np	np	nn	nn	np	nn	np	np
LG10_HB_91.5	R_31295437_L10_PA	LG10	<lmxll>	{1-}	(ll,lm)	lm	lm	lm	ll	lm	lm	ll	lm	ll	ll	ll	lm	lm	ll	ll	ll	lm	ll	ll	lm	lm	lm	lm	ll	ll	ll	lm	lm	ll	lm	ll	lm	lm	ll	ll	lm	lm	ll	ll	lm	lm	lm	lm	lm
LG10_HB_91.5	R_31320811_L10_PA	LG10	<hkxhk>	{01}	(hh,hk,kk)	hk	hh	hh	kk	hh	hh	kk	hk	hk	kk	kk	hk	hh	kk	kk	kk	hk	hk	kk	hk	hk	hk	hh	hk	kk	kk	hk	hh	kk	hk	kk	hh	hk	hk	kk	hk	hk	kk	hk	hh	hk	hh	hk	hk
LG10_HB_91.5	R_31331375_L10_PA	LG10	<hkxhk>	{00}	(hh,hk,kk)	hh	hk	hk	hk	hk	hk	hk	hh	kk	hk	hk	hh	hk	hk	hk	hk	hh	kk	hk	hh	hh	hh	hk	kk	hk	hk	hh	hk	hk	hh	hk	hk	hh	kk	hk	hh	hh	hk	kk	hk	hh	hk	hh	hh
LG10_HB_91.5	R_31345666_L10_PA	LG10	<lmxll>	{0-}	(ll,lm)	ll	ll	ll	lm	ll	ll	lm	ll	lm	lm	lm	ll	ll	lm	lm	lm	ll	lm	lm	ll	ll	ll	ll	lm	lm	lm	ll	ll	lm	ll	lm	ll	ll	lm	lm	ll	ll	lm	lm	ll	ll	ll	ll	ll
LG10_HB_92	F_0043317_L10_PA	LG10	<lmxll>	{0-}	(ll,lm)	ll	ll	ll	lm	ll	ll	lm	ll	lm	lm	lm	ll	ll	lm	lm	lm	ll	lm	lm	ll	ll	ll	ll	lm	lm	lm	ll	ll	lm	lm	lm	ll	ll	lm	lm	ll	ll	lm	lm	ll	ll	ll	ll	ll
LG10_HB_92	F_0043325_L10_PA	LG10	<nnxnp>	{-0}	(nn,np)	nn	np	np	nn	np	np	nn	nn	np	nn	nn	nn	np	nn	nn	nn	nn	np	nn	nn	nn	nn	np	np	nn	nn	nn	np	nn	nn	nn	np	nn	np	nn	nn	nn	nn	np	np	nn	np	nn	np
LG10_HB_93	F_0044155_L10_PA	LG10	<hkxhk>	{11}	(hh,hk,kk)	kk	hk	hk	hk	hk	hk	hk	kk	hh	hk	hk	kk	hk	hk	hk	hk	kk	hh	hk	kk	kk	kk	hk	hh	hk	hk	kk	hk	hk	hk	hk	hk	kk	hh	hk	kk	hk	hk	hh	hk	kk	hk	kk	hk
LG10_HB_93	F_0044165_L10_PA	LG10	<lmxll>	{0-}	(ll,lm)	ll	ll	ll	lm	ll	ll	lm	ll	lm	lm	lm	ll	ll	lm	lm	lm	ll	lm	lm	ll	ll	ll	ll	lm	lm	lm	ll	ll	lm	lm	lm	ll	ll	lm	lm	ll	lm	lm	lm	ll	ll	ll	ll	ll
LG10_HB_94	F_0044418_L10_PA	LG10	<lmxll>	{0-}	(ll,lm)	ll	ll	ll	lm	ll	ll	lm	ll	lm	lm	lm	ll	ll	lm	lm	lm	ll	lm	lm	ll	ll	ll	ll	lm	lm	lm	ll	ll	lm	lm	lm	ll	ll	lm	lm	ll	lm	lm	lm	ll	ll	ll	ll	ll
LG10_HB_95	F_0044801_L10_PA	LG10	<hkxhk>	{00}	(hh,hk,kk)	hh	hk	hk	hk	hk	hk	hk	hh	kk	hk	hk	hh	hk	hk	hk	hk	hh	kk	hk	hh	hh	hh	hk	kk	hk	hk	hh	hk	hk	hk	hk	hk	hh	kk	hk	hh	hk	hk	kk	hk	hh	hk	hh	hk
LG10_HB_95	F_0044803_L10_PA	LG10	<lmxll>	{0-}	(ll,lm)	ll	ll	ll	lm	ll	ll	lm	ll	lm	lm	lm	ll	ll	lm	lm	lm	ll	lm	lm	ll	ll	ll	ll	lm	lm	lm	ll	ll	lm	lm	lm	ll	ll	lm	lm	ll	lm	lm	lm	ll	ll	ll	ll	ll
LG10_HB_95	F_0044815_L10_PA	LG10	<lmxll>	{0-}	(ll,lm)	ll	ll	ll	lm	ll	ll	lm	ll	lm	lm	lm	ll	ll	lm	lm	lm	ll	lm	lm	ll	ll	ll	ll	lm	lm	lm	ll	ll	lm	lm	lm	ll	ll	lm	lm	ll	lm	lm	lm	ll	ll	ll	ll	ll
LG10_HB_95	F_0044822_L10_PA	LG10	<lmxll>	{0-}	(ll,lm)	ll	ll	ll	lm	ll	ll	lm	ll	lm	lm	lm	ll	ll	lm	lm	lm	ll	lm	lm	ll	ll	ll	ll	lm	lm	lm	ll	ll	lm	lm	lm	ll	ll	lm	lm	ll	lm	lm	lm	ll	ll	ll	ll	ll
LG10_HB_96	F_0045153_L10_PA	LG10	<lmxll>	{1-}	(ll,lm)	lm	lm	lm	ll	lm	lm	ll	lm	ll	ll	ll	lm	lm	ll	ll	ll	lm	ll	ll	lm	lm	lm	lm	ll	ll	ll	lm	lm	ll	ll	ll	lm	lm	ll	ll	lm	ll	ll	ll	lm	lm	lm	lm	lm
LG10_HB_96	R_32751652_L10_PA	LG10	<nnxnp>	{-0}	(nn,np)	nn	np	np	nn	np	np	nn	nn	np	nn	nn	nn	np	nn	nn	nn	nn	np	nn	nn	nn	nn	np	np	nn	nn	nn	np	nn	nn	nn	np	nn	np	np	nn	nn	nn	np	np	nn	np	nn	np
LG10_HB_96.5	R_32730568_L10_PA	LG10	<nnxnp>	{-1}	(nn,np)	np	nn	nn	np	nn	nn	np	np	nn	np	np	np	nn	np	np	np	np	nn	np	np	np	np	nn	nn	np	np	np	nn	np	np	np	nn	np	nn	nn	np	np	np	nn	nn	np	nn	np	nn
LG10_HB_97.5	MdTIR_L10_PA	LG10	<nnxnp>	{-0}	(nn,np)	nn	np	np	nn	np	np	nn	nn	np	np	nn	nn	np	nn	nn	nn	nn	np	nn	nn	nn	nn	np	np	nn	np	nn	np	nn	nn	nn	np	nn	np	np	nn	nn	nn	np	np	nn	np	nn	np
LG10_HB_97.5	R_33513449_L10_PA	LG10	<nnxnp>	{-1}	(nn,np)	np	nn	nn	np	nn	nn	np	np	nn	nn	np	np	nn	np	np	np	np	nn	np	np	np	np	nn	nn	np	nn	np	nn	np	np	np	nn	np	nn	nn	np	np	np	nn	nn	np	nn	np	nn
LG10_HB_97.5	R_33520271_L10_PA	LG10	<nnxnp>	{-1}	(nn,np)	np	nn	nn	np	nn	nn	np	np	nn	nn	np	np	nn	np	np	np	np	nn	np	np	np	np	nn	nn	np	nn	np	nn	np	np	np	nn	np	nn	nn	np	np	np	nn	nn	np	nn	np	nn
LG10_HB_98	F_0046468_L10_PA	LG10	<lmxll>	{1-}	(ll,lm)	lm	lm	lm	ll	lm	lm	ll	lm	ll	ll	ll	lm	lm	ll	ll	ll	lm	ll	ll	lm	lm	lm	lm	ll	ll	ll	lm	lm	ll	ll	ll	lm	lm	ll	ll	lm	ll	ll	ll	lm	lm	lm	lm	lm
LG11_HB_1055	F_0488797_L2_PA	LG11	<lmxll>	{1-}	(ll,lm)	lm	lm	ll	lm	ll	ll	lm	lm	lm	lm	lm	ll	lm	lm	ll	ll	ll	lm	lm	lm	ll	lm	lm	ll	ll	lm	lm	lm	ll	ll	ll	ll	lm	ll	lm	ll	lm	lm	ll	ll	ll	ll	ll	lm
LG11_HB_1055	F_0488791_L2_PA	LG11	<hkxhk>	{11}	(hh,hk,kk)	hk	hk	hh	kk	hh	hh	kk	hk	kk	kk	kk	hh	hk	hk	hh	hk	hk	hk	hk	hk	hh	kk	kk	hh	hk	kk	kk	kk	hh	hk	hh	hk	hk	hh	hk	hk	kk	hk	hk	hh	hk	hh	hk	hk
LG11_HB_1055	F_0488794_L2_PA	LG11	<lmxll>	{1-}	(ll,lm)	lm	lm	ll	lm	ll	ll	lm	lm	lm	lm	lm	ll	lm	lm	ll	ll	ll	lm	lm	lm	ll	lm	lm	ll	ll	lm	lm	lm	ll	ll	ll	ll	lm	ll	lm	ll	lm	lm	ll	ll	ll	ll	ll	lm
LG11_HB_1055	F_0488795_L2_PA	LG11	<nnxnp>	{-1}	(nn,np)	nn	nn	nn	np	nn	nn	np	nn	np	np	np	nn	nn	nn	nn	np	np	nn	nn	nn	nn	np	np	nn	np	np	np	np	nn	np	nn	np	nn	nn	nn	np	np	nn	np	nn	np	nn	np	nn
LG11_HB_1055	F_0488800_L2_PA	LG11	<lmxll>	{1-}	(ll,lm)	lm	lm	ll	lm	ll	ll	lm	lm	lm	lm	lm	ll	lm	lm	ll	ll	ll	lm	lm	lm	ll	lm	lm	ll	ll	lm	lm	lm	ll	ll	ll	ll	lm	ll	lm	ll	lm	lm	ll	ll	ll	ll	ll	lm
LG11_HB_1056	F_0489250_L2_PA	LG11	<lmxll>	{1-}	(ll,lm)	lm	lm	ll	lm	ll	ll	lm	lm	lm	lm	lm	ll	lm	lm	ll	ll	ll	lm	lm	lm	ll	lm	lm	ll	ll	lm	lm	lm	ll	ll	ll	ll	lm	ll	lm	ll	lm	lm	ll	ll	ll	ll	ll	lm
LG11_HB_1056	F_0489251_L2_PA	LG11	<lmxll>	{1-}	(ll,lm)	lm	lm	ll	lm	ll	ll	lm	lm	lm	lm	lm	ll	lm	lm	ll	ll	ll	lm	lm	lm	ll	lm	lm	ll	ll	lm	lm	lm	ll	ll	ll	ll	lm	ll	lm	ll	lm	lm	ll	ll	ll	ll	ll	lm
LG11_HB_1056	F_0489265_L2_PA	LG11	<lmxll>	{1-}	(ll,lm)	lm	lm	ll	lm	ll	ll	lm	lm	lm	lm	lm	ll	lm	lm	ll	ll	ll	lm	lm	lm	ll	lm	lm	ll	ll	lm	lm	lm	ll	ll	ll	ll	lm	ll	lm	ll	lm	lm	ll	ll	ll	ll	ll	lm
LG11_HB_1056	F_0489282_L2_PA	LG11	<lmxll>	{1-}	(ll,lm)	lm	lm	ll	lm	ll	ll	lm	lm	lm	lm	lm	ll	lm	lm	ll	ll	ll	lm	lm	lm	ll	lm	lm	ll	ll	lm	lm	lm	ll	ll	ll	ll	lm	ll	lm	ll	lm	lm	ll	ll	ll	ll	ll	lm
LG11_HB_1057	F_0489533_L2_PA	LG11	<lmxll>	{1-}	(ll,lm)	lm	lm	ll	lm	ll	ll	lm	lm	lm	lm	lm	ll	lm	lm	ll	ll	ll	lm	lm	lm	ll	lm	lm	ll	ll	lm	lm	lm	ll	ll	ll	ll	lm	ll	lm	ll	lm	lm	ll	ll	ll	ll	ll	lm
LG11_HB_116	F_0053621_L11_PA	LG11	<nnxnp>	{-1}	(nn,np)	np	nn	nn	np	np	nn	np	np	np	nn	np	nn	nn	np	nn	nn	nn	nn	np	nn	nn	np	nn	nn	np	np	np	np	np	np	nn	np	np	np	nn	np	nn	np	nn	nn	np	np	np	nn
LG11_HB_116	F_0053626_L11_PA	LG11	<nnxnp>	{-1}	(nn,np)	np	nn	nn	np	np	nn	np	np	np	nn	np	nn	nn	np	nn	nn	nn	nn	np	nn	nn	np	nn	nn	np	np	np	np	np	np	nn	np	np	np	nn	np	nn	np	nn	nn	np	np	np	nn
LG11_HB_116	F_0053634_L11_PA	LG11	<nnxnp>	{-1}	(nn,np)	np	nn	nn	np	np	nn	np	np	np	nn	np	nn	nn	np	nn	nn	nn	nn	np	nn	nn	np	nn	nn	np	np	np	np	np	np	nn	np	np	np	nn	np	nn	np	nn	nn	np	np	np	nn
LG11_HB_116	F_0053645_L11_PA	LG11	<lmxll>	{0-}	(ll,lm)	ll	lm	lm	ll	ll	lm	ll	lm	ll	ll	ll	lm	ll	ll	ll	lm	lm	lm	ll	ll	lm	ll	lm	ll	lm	ll	ll	ll	ll	lm	lm	lm	lm	ll	ll	lm	ll	ll	ll	lm	lm	lm	ll	ll
LG11_HB_117	F_0053695_L11_PA	LG11	<lmxll>	{1-}	(ll,lm)	lm	ll	ll	lm	lm	ll	lm	ll	lm	lm	lm	ll	lm	lm	lm	ll	ll	ll	lm	lm	ll	lm	ll	lm	ll	lm	lm	lm	lm	ll	ll	ll	ll	lm	lm	ll	lm	lm	lm	ll	ll	ll	lm	lm
LG11_HB_117	F_0053704_L11_PA	LG11	<nnxnp>	{-1}	(nn,np)	np	nn	nn	np	np	nn	np	np	np	nn	np	nn	nn	np	nn	nn	nn	nn	np	nn	nn	np	nn	nn	np	np	np	np	np	np	nn	np	np	np	nn	np	nn	np	nn	nn	np	np	np	nn
LG11_HB_118	F_0054183_L11_PA	LG11	<hkxhk>	{01}	(hh,hk,kk)	hk	hk	hk	hk	hk	hk	hk	kk	hk	hh	hk	hk	hh	hk	hh	hk	hk	hk	hk	hh	hk	hk	hk	hh	kk	hk	hk	hk	hk	kk	hk	kk	kk	hk	hh	kk	hh	hk	hh	hk	kk	kk	hk	hh
LG11_HB_119	F_0054463_L11_PA	LG11	<hkxhk>	{01}	(hh,hk,kk)	hk	hk	hk	hk	hk	hk	hk	kk	hk	hh	hk	hk	hh	hk	hh	hk	hk	hk	hk	hh	hk	hk	hk	hh	kk	hk	hk	hk	hk	kk	hk	kk	kk	hk	hh	kk	hh	hk	hh	hk	kk	kk	hk	hh
LG11_HB_119	F_0054468_L11_PA	LG11	<nnxnp>	{-1}	(nn,np)	np	nn	nn	np	np	nn	np	np	np	nn	np	nn	nn	np	nn	nn	nn	nn	np	nn	nn	np	nn	nn	np	np	np	np	np	np	nn	np	np	np	nn	np	nn	np	nn	nn	np	np	np	nn
LG11_HB_119	F_0054473_L11_PA	LG11	<nnxnp>	{-1}	(nn,np)	np	nn	nn	np	np	nn	np	np	np	nn	np	nn	nn	np	nn	nn	nn	nn	np	nn	nn	np	nn	nn	np	np	np	np	np	np	nn	np	np	np	nn	np	nn	np	nn	nn	np	np	np	nn
LG11_HB_119	F_0054474_L11_PA	LG11	<nnxnp>	{-1}	(nn,np)	np	nn	nn	np	np	nn	np	np	np	nn	np	nn	nn	np	nn	nn	nn	nn	np	nn	nn	np	nn	nn	np	np	np	np	np	np	nn	np	np	np	nn	np	nn	np	nn	nn	np	np	np	nn
LG11_HB_119	R_495547_L11_PA	LG11	<nnxnp>	{-1}	(nn,np)	np	nn	nn	np	np	nn	np	np	np	nn	np	nn	nn	np	nn	nn	nn	nn	np	nn	nn	np	nn	nn	np	np	np	np	np	np	nn	np	np	np	nn	np	nn	np	nn	nn	np	np	np	nn
LG11_HB_122	F_0055541_L11_PA	LG11	<lmxll>	{1-}	(ll,lm)	lm	ll	ll	lm	lm	ll	lm	ll	lm	lm	lm	ll	lm	lm	lm	ll	ll	ll	lm	lm	ll	lm	ll	lm	ll	lm	lm	lm	ll	ll	ll	ll	ll	lm	lm	ll	lm	lm	lm	ll	ll	ll	lm	lm
LG11_HB_122	F_0055543_L11_PA	LG11	<lmxll>	{1-}	(ll,lm)	lm	ll	ll	lm	lm	ll	lm	ll	lm	lm	lm	ll	lm	lm	lm	ll	ll	ll	lm	lm	ll	lm	ll	lm	ll	lm	lm	lm	ll	ll	ll	ll	ll	lm	lm	ll	lm	lm	lm	ll	ll	ll	lm	lm
LG11_HB_122	F_0055544_L11_PA	LG11	<lmxll>	{1-}	(ll,lm)	lm	ll	ll	lm	lm	ll	lm	ll	lm	lm	lm	ll	lm	lm	lm	ll	ll	ll	lm	lm	ll	lm	ll	lm	ll	lm	lm	lm	ll	ll	ll	ll	ll	lm	lm	ll	lm	lm	lm	ll	ll	ll	lm	lm
LG11_HB_122	F_0055546_L11_PA	LG11	<hkxhk>	{10}	(hh,hk,kk)	hk	hk	hk	hk	hk	hk	hk	hh	hk	kk	hk	hk	kk	hk	kk	hk	hk	hk	hk	kk	hk	hk	hk	kk	hh	hk	hk	hk	hh	hh	hk	hh	hh	hk	kk	hh	kk	hk	kk	hk	hh	hh	hk	kk
LG11_HB_122	F_0055550_L11_PA	LG11	<lmxll>	{1-}	(ll,lm)	lm	ll	ll	lm	lm	ll	lm	ll	lm	lm	lm	ll	lm	lm	lm	ll	ll	ll	lm	lm	ll	lm	ll	lm	ll	lm	lm	lm	ll	ll	ll	ll	ll	lm	lm	ll	lm	lm	lm	ll	ll	ll	lm	lm
LG11_HB_122	F_0055552_L11_PA	LG11	<hkxhk>	{10}	(hh,hk,kk)	hk	hk	hk	hk	hk	hk	hk	hh	hk	kk	hk	hk	kk	hk	kk	hk	hk	hk	hk	kk	hk	hk	hk	kk	hh	hk	hk	hk	hh	hh	hk	hh	hh	hk	kk	hh	kk	hk	kk	hk	hh	hh	hk	kk
LG11_HB_123	F_0055745_L11_PA	LG11	<nnxnp>	{-0}	(nn,np)	nn	np	np	nn	nn	np	nn	nn	nn	np	nn	np	np	nn	np	np	np	np	nn	np	np	nn	np	np	nn	nn	nn	nn	nn	nn	np	nn	nn	nn	np	nn	np	nn	np	np	nn	nn	nn	np
LG11_HB_123	F_0055753_L11_PA	LG11	<nnxnp>	{-0}	(nn,np)	nn	np	np	nn	nn	np	nn	nn	nn	np	nn	np	np	nn	np	np	np	np	nn	np	np	nn	np	np	nn	nn	nn	nn	nn	nn	np	nn	nn	nn	np	nn	np	nn	np	np	nn	nn	nn	np
LG11_HB_123	F_0055746_L11_PA	LG11	<hkxhk>	{01}	(hh,hk,kk)	hk	hk	hk	hk	hk	hk	hk	kk	hk	hh	hk	hk	hh	hk	hh	hk	hk	hk	hk	hh	hk	hk	hk	hh	kk	hk	hk	hk	kk	kk	hk	kk	kk	hk	hh	kk	hh	hk	hh	hk	kk	kk	hk	hh
LG11_HB_123	F_0055755_L11_PA	LG11	<lmxll>	{1-}	(ll,lm)	lm	ll	ll	lm	lm	ll	lm	ll	lm	lm	lm	ll	lm	lm	lm	ll	ll	ll	lm	lm	ll	lm	ll	lm	ll	lm	lm	lm	ll	ll	ll	ll	ll	lm	lm	ll	lm	lm	lm	ll	ll	ll	lm	lm
LG11_HB_124	F_0056178_L11_PA	LG11	<lmxll>	{1-}	(ll,lm)	lm	ll	ll	lm	lm	ll	lm	ll	lm	lm	lm	ll	lm	lm	lm	ll	ll	ll	lm	lm	ll	lm	ll	lm	ll	lm	lm	lm	ll	ll	ll	ll	ll	lm	lm	ll	lm	lm	lm	ll	ll	ll	lm	lm
LG11_HB_126.5	R_3469064_L11_PA	LG11	<hkxhk>	{10}	(hh,hk,kk)	hk	hk	hk	hk	hk	hk	hk	hh	hk	kk	hk	hk	kk	hk	kk	hk	hk	hk	hk	kk	hk	hk	hk	kk	hh	hk	hk	hk	hh	hh	hk	hh	hh	kk	kk	hk	kk	hk	kk	hk	hh	hh	hk	kk
LG11_HB_127	F_0057479_L11_PA	LG11	<lmxll>	{1-}	(ll,lm)	lm	ll	ll	lm	lm	ll	lm	ll	lm	lm	lm	ll	lm	lm	lm	ll	ll	ll	lm	lm	ll	lm	ll	lm	ll	lm	lm	lm	ll	ll	ll	ll	ll	lm	lm	ll	lm	lm	lm	ll	ll	ll	lm	lm
LG11_HB_127	F_0057481_L11_PA	LG11	<lmxll>	{1-}	(ll,lm)	lm	ll	ll	lm	lm	ll	lm	ll	lm	lm	lm	ll	lm	lm	lm	ll	ll	ll	lm	lm	ll	lm	ll	lm	ll	lm	lm	lm	ll	ll	ll	ll	ll	lm	lm	ll	lm	lm	lm	ll	ll	ll	lm	lm
LG11_HB_127	F_0057451_L11_PA	LG11	<hkxhk>	{01}	(hh,hk,kk)	hk	hk	hk	hk	hk	hk	hk	kk	hk	hh	hk	hk	hh	hk	hh	hk	hk	hk	hk	hh	hk	hk	hk	hh	kk	hk	hk	hk	kk	kk	hk	kk	kk	hh	hh	hk	hh	hk	hh	hk	kk	kk	hk	hh
LG11_HB_127	F_0057462_L11_PA	LG11	<nnxnp>	{-0}	(nn,np)	nn	np	np	nn	nn	np	nn	nn	nn	np	nn	np	np	nn	np	np	np	np	nn	np	np	nn	np	np	nn	nn	nn	nn	nn	nn	np	nn	nn	np	np	np	np	nn	np	np	nn	nn	nn	np
LG11_HB_127	F_0057470_L11_PA	LG11	<hkxhk>	{01}	(hh,hk,kk)	hk	hk	hk	hk	hk	hk	hk	kk	hk	hh	hk	hk	hh	hk	hh	hk	hk	hk	hk	hh	hk	hk	hk	hh	kk	hk	hk	hk	kk	kk	hk	kk	kk	hh	hh	hk	hh	hk	hh	hk	kk	kk	hk	hh
LG11_HB_127	GD_01167_L11_PA	LG11	<nnxnp>	{-0}	(nn,np)	nn	np	np	nn	nn	np	nn	nn	nn	np	nn	np	np	nn	np	np	np	np	nn	np	np	nn	np	np	nn	nn	nn	nn	nn	nn	np	nn	nn	np	np	np	np	nn	np	np	nn	nn	nn	np
LG11_HB_128	F_0057797_L11_PA	LG11	<hkxhk>	{01}	(hh,hk,kk)	hk	hk	hk	hk	hk	hk	hk	kk	hk	hh	hk	hk	hh	hk	hh	hk	hk	hk	hk	hh	hk	hk	hk	hh	kk	hk	hk	hk	kk	kk	hk	kk	kk	hh	hh	hk	hh	hk	hh	hk	kk	kk	hk	hh
LG11_HB_129	F_0058240_L11_PA	LG11	<nnxnp>	{-0}	(nn,np)	nn	np	np	nn	nn	np	nn	nn	nn	np	nn	np	np	nn	np	nn	np	np	nn	np	np	nn	np	np	nn	nn	nn	nn	nn	nn	np	nn	nn	np	np	np	np	nn	np	np	nn	nn	nn	np
LG11_HB_129	F_0058243_L11_PA	LG11	<nnxnp>	{-0}	(nn,np)	nn	np	np	nn	nn	np	nn	nn	nn	np	nn	np	np	nn	np	nn	np	np	nn	np	np	nn	np	np	nn	nn	nn	nn	nn	nn	np	nn	nn	np	np	np	np	nn	np	np	nn	nn	nn	np
LG11_HB_129	F_0058248_L11_PA	LG11	<nnxnp>	{-0}	(nn,np)	nn	np	np	nn	nn	np	nn	nn	nn	np	nn	np	np	nn	np	nn	np	np	nn	np	np	nn	np	np	nn	nn	nn	nn	nn	nn	np	nn	nn	np	np	np	np	nn	np	np	nn	nn	nn	np
LG11_HB_129	GD_01165_L11_PA	LG11	<lmxll>	{1-}	(ll,lm)	lm	ll	ll	lm	ll	ll	lm	ll	lm	lm	lm	ll	lm	lm	lm	ll	ll	ll	lm	lm	ll	lm	ll	lm	ll	lm	lm	lm	ll	ll	ll	ll	ll	lm	lm	ll	lm	lm	lm	ll	ll	ll	lm	lm
R_4473483_L11_PA	R_4473483_L11_PA	LG11	<hkxhk>	{01}	(hh,hk,kk)	hk	hk	hk	hk	kk	hk	hk	kk	hk	hh	hk	hk	hh	hk	hh	kk	hk	hk	hk	hh	hk	hk	hk	hh	kk	hk	hk	hk	kk	kk	hk	kk	--	hh	hh	hk	hh	hk	hh	hk	kk	kk	hk	hh
LG11_HB_130	F_0058555_L11_PA	LG11	<nnxnp>	{-0}	(nn,np)	nn	np	np	nn	nn	np	nn	nn	nn	np	nn	np	np	nn	np	nn	np	np	nn	np	np	nn	np	np	np	nn	nn	nn	nn	nn	np	nn	nn	np	np	np	np	nn	np	np	nn	nn	nn	np
LG11_HB_130	F_0058557_L11_PA	LG11	<nnxnp>	{-0}	(nn,np)	nn	np	np	nn	nn	np	nn	nn	nn	np	nn	np	np	nn	np	nn	np	np	nn	np	np	nn	np	np	np	nn	nn	nn	nn	nn	np	nn	nn	np	np	np	np	nn	np	np	nn	nn	nn	np
LG11_HB_130	F_0058559_L11_PA	LG11	<nnxnp>	{-0}	(nn,np)	nn	np	np	nn	nn	np	nn	nn	nn	np	nn	np	np	nn	np	nn	np	np	nn	np	np	nn	np	np	np	nn	nn	nn	nn	nn	np	nn	nn	np	np	np	np	nn	np	np	nn	nn	nn	np
LG11_HB_131	F_0058964_L11_PA	LG11	<nnxnp>	{-0}	(nn,np)	nn	np	np	nn	nn	np	nn	nn	nn	np	nn	np	np	nn	np	nn	np	np	nn	np	np	nn	np	np	np	nn	nn	nn	nn	nn	np	nn	nn	np	np	np	np	nn	nn	np	nn	nn	nn	np
LG11_HB_131	R_4936280_L11_PA	LG11	<nnxnp>	{-0}	(nn,np)	nn	np	np	nn	nn	np	nn	nn	nn	np	nn	np	np	nn	np	nn	np	np	nn	np	np	nn	np	np	np	nn	nn	nn	nn	nn	np	nn	nn	np	np	np	np	nn	nn	np	nn	nn	nn	np
LG11_HB_131	R_4936897_L11_PA	LG11	<nnxnp>	{-0}	(nn,np)	nn	np	np	nn	nn	np	nn	nn	nn	np	nn	np	np	nn	np	nn	np	np	nn	np	np	nn	np	np	np	nn	nn	nn	nn	nn	np	nn	nn	np	np	np	np	nn	nn	np	nn	nn	nn	np
LG11_HB_131.5	R_5054497_L11_PA	LG11	<lmxll>	{1-}	(ll,lm)	lm	ll	ll	lm	ll	ll	lm	ll	lm	lm	lm	ll	lm	lm	lm	ll	ll	ll	lm	lm	ll	lm	ll	lm	ll	lm	lm	lm	ll	ll	ll	ll	ll	lm	lm	ll	lm	lm	lm	ll	ll	ll	lm	lm
LG11_HB_131.5	R_5075367_L11_PA	LG11	<lmxll>	{1-}	(ll,lm)	lm	ll	ll	lm	ll	ll	lm	ll	lm	lm	lm	ll	lm	lm	lm	ll	ll	ll	lm	lm	ll	lm	ll	lm	ll	lm	lm	lm	ll	ll	ll	ll	ll	lm	lm	ll	lm	lm	lm	ll	ll	ll	lm	lm
LG11_HB_132	F_0059412_L11_PA	LG11	<lmxll>	{0-}	(ll,lm)	ll	lm	lm	ll	lm	lm	ll	lm	ll	ll	ll	lm	ll	ll	ll	lm	lm	lm	ll	ll	lm	ll	lm	ll	lm	ll	ll	ll	lm	lm	lm	lm	lm	ll	ll	lm	ll	ll	ll	lm	lm	lm	ll	ll
LG11_HB_132	F_0059423_L11_PA	LG11	<lmxll>	{0-}	(ll,lm)	ll	lm	lm	ll	lm	lm	ll	lm	ll	ll	ll	lm	ll	ll	ll	lm	lm	lm	ll	ll	lm	ll	lm	ll	lm	ll	ll	ll	lm	lm	lm	lm	lm	ll	ll	lm	ll	ll	ll	lm	lm	lm	ll	ll
LG11_HB_132	R_5159764_L11_PA	LG11	<lmxll>	{0-}	(ll,lm)	ll	lm	lm	ll	lm	lm	ll	lm	ll	ll	ll	lm	ll	ll	ll	lm	lm	lm	ll	ll	lm	ll	lm	ll	lm	ll	ll	ll	lm	lm	lm	lm	lm	ll	ll	lm	ll	ll	ll	lm	lm	lm	ll	ll
LG11_HB_132	F_0059434_L11_PA	LG11	<nnxnp>	{-0}	(nn,np)	nn	np	np	nn	nn	np	nn	nn	nn	np	nn	np	np	nn	np	nn	np	np	np	np	np	nn	np	np	np	nn	nn	nn	nn	nn	np	nn	nn	np	np	np	np	nn	nn	np	nn	nn	nn	np
LG11_HB_132.5	GD_00418_L11_PA	LG11	<nnxnp>	{-0}	(nn,np)	nn	np	np	nn	nn	np	nn	nn	nn	np	nn	np	np	nn	np	nn	np	np	np	np	np	nn	np	np	np	nn	nn	nn	nn	nn	np	nn	nn	np	np	np	np	nn	nn	np	nn	nn	nn	np
LG11_HB_132.5	R_5173582_L11_PA	LG11	<lmxll>	{1-}	(ll,lm)	lm	ll	ll	lm	ll	ll	lm	ll	lm	lm	lm	ll	lm	lm	lm	ll	ll	ll	lm	lm	ll	lm	ll	lm	ll	lm	lm	lm	ll	ll	ll	ll	ll	lm	lm	ll	lm	lm	lm	ll	ll	ll	lm	lm
LG11_HB_132.5	R_5197434_L11_PA	LG11	<lmxll>	{1-}	(ll,lm)	lm	ll	ll	lm	ll	ll	lm	ll	lm	lm	lm	ll	lm	lm	lm	ll	ll	ll	lm	lm	ll	lm	ll	lm	ll	lm	lm	lm	ll	ll	ll	ll	ll	lm	lm	ll	lm	lm	lm	ll	ll	ll	lm	lm
LG11_HB_132.5	R_5208182_L11_PA	LG11	<hkxhk>	{01}	(hh,hk,kk)	hk	hk	hk	hk	kk	hk	hk	kk	hk	hh	hk	hk	hh	hk	hh	kk	hk	hk	hh	hh	hk	hk	hk	hh	hk	hk	hk	hk	kk	kk	hk	kk	kk	hh	hh	hk	hh	hk	hk	hk	kk	kk	hk	hh
LG11_HB_133	F_0060042_L11_PA	LG11	<lmxll>	{0-}	(ll,lm)	ll	lm	lm	ll	lm	lm	ll	lm	ll	ll	ll	lm	ll	ll	ll	lm	lm	lm	ll	ll	lm	ll	lm	ll	lm	ll	ll	ll	lm	lm	lm	lm	lm	ll	ll	lm	ll	ll	ll	lm	lm	lm	ll	ll
LG11_HB_133	F_0060046_L11_PA	LG11	<efxeg>	{01}	[ee,ef,eg,fg)	EG	ef	ef	EG	fg	ef	EG	fg	EG	ee	EG	ef	ee	EG	ee	fg	ef	ef	ee	ee	ef	EG	ef	ee	ef	EG	EG	EG	fg	fg	ef	fg	fg	ee	ee	ef	ee	EG	EG	ef	fg	fg	EG	ee
LG11_HB_133	F_0060047_L11_PA	LG11	<hkxhk>	{01}	(hh,hk,kk)	hk	hk	hk	hk	kk	hk	hk	kk	hk	hh	hk	hk	hh	hk	hh	kk	hk	hk	hh	hh	hk	hk	hk	hh	hk	hk	hk	hk	kk	kk	hk	kk	kk	hh	hh	hk	hh	hk	hk	hk	kk	kk	hk	hh
LG11_HB_133	R_5482687_L11_PA	LG11	<lmxll>	{0-}	(ll,lm)	ll	lm	lm	ll	lm	lm	ll	lm	ll	ll	ll	lm	ll	ll	ll	lm	lm	lm	ll	ll	lm	ll	lm	ll	lm	ll	ll	ll	lm	lm	lm	lm	lm	ll	ll	lm	ll	ll	ll	lm	lm	lm	ll	ll
LG11_HB_133	R_5485406_L11_PA	LG11	<lmxll>	{0-}	(ll,lm)	ll	lm	lm	ll	lm	lm	ll	lm	ll	ll	ll	lm	ll	ll	ll	lm	lm	lm	ll	ll	lm	ll	lm	ll	lm	ll	ll	ll	lm	lm	lm	lm	lm	ll	ll	lm	ll	ll	ll	lm	lm	lm	ll	ll
LG11_HB_135	F_0061189_L11_PA	LG11	<hkxhk>	{10}	(hh,hk,kk)	hk	hk	hk	hk	hh	hk	hk	hh	hk	kk	hk	hk	kk	hk	kk	hh	hk	hk	kk	kk	hk	hk	hk	kk	hk	hk	hk	hk	hh	hh	hk	hh	hk	kk	kk	hk	kk	hk	hk	hk	hh	hh	hk	kk
LG11_HB_135	F_0061193_L11_PA	LG11	<hkxhk>	{01}	(hh,hk,kk)	hk	hk	hk	hk	kk	hk	hk	kk	hk	hh	hk	hk	hh	hk	hh	kk	hk	hk	hh	hh	hk	hk	hk	hh	hk	hk	hk	hk	kk	kk	hk	kk	hk	hh	hh	hk	hh	hk	hk	hk	kk	kk	hk	hh
LG11_HB_136	F_0061652_L11_PA	LG11	<lmxll>	{1-}	(ll,lm)	lm	ll	ll	lm	ll	ll	lm	ll	lm	lm	lm	ll	lm	lm	lm	ll	ll	ll	lm	lm	ll	lm	ll	lm	ll	lm	lm	lm	ll	ll	ll	ll	ll	lm	lm	ll	lm	lm	lm	ll	ll	ll	lm	lm
LG11_HB_136	F_0061661_L11_PA	LG11	<lmxll>	{1-}	(ll,lm)	lm	ll	ll	lm	ll	ll	lm	ll	lm	lm	lm	ll	lm	lm	lm	ll	ll	ll	lm	lm	ll	lm	ll	lm	ll	lm	lm	lm	ll	ll	ll	ll	ll	lm	lm	ll	lm	lm	lm	ll	ll	ll	lm	lm
LG11_HB_136.5	R_6688015_L11_PA	LG11	<lmxll>	{1-}	(ll,lm)	lm	ll	ll	lm	ll	ll	lm	ll	lm	lm	lm	ll	lm	lm	lm	ll	ll	ll	lm	lm	ll	lm	ll	lm	ll	lm	lm	lm	ll	ll	ll	ll	ll	lm	lm	ll	lm	lm	lm	ll	ll	ll	lm	lm
LG11_HB_136.5	R_6697510_L11_PA	LG11	<lmxll>	{0-}	(ll,lm)	ll	lm	lm	ll	lm	lm	ll	lm	ll	ll	ll	lm	ll	ll	ll	lm	lm	lm	ll	ll	lm	ll	lm	ll	lm	ll	ll	ll	lm	lm	lm	lm	lm	ll	ll	lm	ll	ll	ll	lm	lm	lm	ll	ll
F_0645521_L6_PA	F_0645521_L6_PA	LG11	<nnxnp>	{-0}	(nn,np)	nn	np	np	nn	nn	np	nn	nn	nn	np	nn	np	np	nn	np	nn	np	np	np	np	np	nn	nn	np	np	nn	nn	nn	nn	nn	np	nn	np	np	np	np	np	nn	nn	np	nn	nn	nn	np
LG11_HB_137	F_0061912_L11_PA	LG11	<nnxnp>	{-1}	(nn,np)	np	nn	nn	np	np	nn	np	np	np	nn	np	nn	nn	np	nn	np	nn	nn	nn	nn	nn	np	nn	nn	nn	np	np	np	np	np	nn	np	nn	nn	nn	nn	nn	np	np	nn	np	np	np	nn
LG11_HB_137	F_0061913_L11_PA	LG11	<nnxnp>	{-0}	(nn,np)	nn	np	np	nn	nn	np	nn	nn	nn	np	nn	np	np	nn	np	nn	np	np	np	np	np	nn	np	np	np	nn	nn	nn	nn	nn	np	nn	np	np	np	np	np	nn	nn	np	nn	nn	nn	np
LG11_HB_137	F_0061914_L11_PA	LG11	<lmxll>	{1-}	(ll,lm)	lm	ll	ll	lm	ll	ll	lm	ll	lm	lm	lm	ll	lm	lm	lm	ll	ll	ll	lm	lm	ll	lm	ll	lm	ll	lm	lm	lm	ll	ll	ll	ll	ll	lm	lm	ll	lm	lm	lm	ll	ll	ll	lm	lm
LG11_HB_137	F_0061923_L11_PA	LG11	<nnxnp>	{-0}	(nn,np)	nn	np	np	nn	nn	np	nn	nn	nn	np	nn	np	np	nn	np	nn	np	np	np	np	np	nn	np	np	np	nn	nn	nn	nn	nn	np	nn	np	np	np	np	np	nn	nn	np	nn	nn	nn	np
LG11_HB_137	F_0061949_L11_PA	LG11	<lmxll>	{0-}	(ll,lm)	ll	lm	lm	ll	lm	lm	ll	lm	ll	ll	ll	lm	ll	ll	ll	lm	lm	lm	ll	ll	lm	ll	lm	ll	lm	ll	ll	ll	lm	lm	lm	lm	lm	ll	ll	lm	ll	ll	ll	lm	lm	lm	ll	ll
LG11_HB_137	F_0061962_L11_PA	LG11	<lmxll>	{0-}	(ll,lm)	ll	lm	lm	ll	lm	lm	ll	lm	ll	ll	ll	lm	ll	ll	ll	lm	lm	lm	ll	ll	lm	ll	lm	ll	lm	ll	ll	ll	lm	lm	lm	lm	lm	ll	ll	lm	ll	ll	ll	lm	lm	lm	ll	ll
LG11_HB_137	R_6709034_L11_PA	LG11	<nnxnp>	{-0}	(nn,np)	nn	np	np	nn	nn	np	nn	nn	nn	np	nn	np	np	nn	np	nn	np	np	np	np	np	nn	np	np	np	nn	nn	nn	nn	nn	np	nn	np	np	np	np	np	nn	nn	np	nn	nn	nn	np
R_6507628_L11_PA	R_6507628_L11_PA	LG11	<lmxll>	{1-}	(ll,lm)	lm	ll	ll	lm	ll	ll	lm	ll	lm	lm	lm	ll	lm	lm	lm	ll	ll	ll	lm	lm	ll	lm	ll	lm	ll	lm	lm	lm	ll	ll	ll	ll	ll	lm	lm	ll	lm	lm	lm	ll	ll	ll	lm	lm
LG11_HB_137.5	GD_01788_L11_PA	LG11	<nnxnp>	{-0}	(nn,np)	nn	np	np	nn	nn	np	nn	nn	nn	np	nn	np	np	nn	np	nn	np	np	np	np	np	nn	np	np	np	nn	nn	nn	nn	nn	np	nn	np	np	np	np	np	nn	nn	np	nn	nn	nn	np
LG11_HB_137.5	R_7191810_L11_PA	LG11	<nnxnp>	{-1}	(nn,np)	np	nn	nn	np	np	nn	np	np	np	nn	np	nn	nn	np	nn	np	nn	nn	nn	nn	nn	np	np	nn	nn	np	np	np	np	np	nn	np	nn	nn	nn	nn	nn	np	np	nn	np	np	np	nn
LG11_HB_138	F_0062303_L11_PA	LG11	<lmxll>	{0-}	(ll,lm)	ll	lm	lm	ll	lm	lm	ll	lm	ll	ll	ll	lm	ll	ll	ll	lm	lm	lm	ll	ll	lm	ll	lm	ll	lm	ll	ll	ll	lm	lm	lm	lm	lm	ll	ll	lm	ll	ll	ll	lm	lm	lm	ll	ll
LG11_HB_138	F_0062327_L11_PA	LG11	<hkxhk>	{10}	(hh,hk,kk)	hk	hk	hk	hk	hh	hk	hk	hh	hk	kk	hk	hk	kk	hk	kk	hh	hk	hk	kk	kk	hk	--	hk	kk	hk	hk	hk	hk	hh	hh	hk	hh	hk	kk	kk	hk	kk	hk	hk	hk	hh	hh	hk	kk
LG11_HB_138	F_0062330_L11_PA	LG11	<nnxnp>	{-0}	(nn,np)	nn	np	np	nn	nn	np	nn	nn	nn	np	nn	np	np	nn	np	nn	np	np	np	np	np	nn	np	np	np	nn	nn	nn	nn	nn	np	nn	np	np	np	np	np	nn	nn	np	nn	nn	nn	np
LG11_HB_138	F_0062333_L11_PA	LG11	<nnxnp>	{-0}	(nn,np)	nn	np	np	nn	nn	np	nn	nn	nn	np	nn	np	np	nn	np	nn	np	np	np	np	np	nn	np	np	np	nn	nn	nn	nn	nn	np	nn	np	np	np	np	np	nn	nn	np	nn	nn	nn	np
LG11_HB_138	F_0062335_L11_PA	LG11	<lmxll>	{1-}	(ll,lm)	lm	ll	ll	lm	ll	ll	lm	ll	lm	lm	lm	ll	lm	lm	lm	ll	ll	ll	lm	lm	ll	lm	ll	lm	ll	lm	lm	lm	ll	ll	ll	ll	ll	lm	lm	ll	lm	lm	lm	ll	ll	ll	lm	lm
LG11_HB_1385	F_0654293_L6_PA	LG11	<nnxnp>	{-1}	(nn,np)	np	nn	nn	np	nn	nn	np	np	np	np	np	nn	nn	nn	nn	np	np	nn	nn	nn	nn	np	np	nn	np	np	np	np	nn	np	nn	np	nn	nn	nn	nn	np	nn	np	nn	np	nn	np	nn
LG11_HB_1385	F_0654294_L6_PA	LG11	<nnxnp>	{-1}	(nn,np)	np	nn	nn	np	nn	nn	np	np	np	np	np	nn	nn	nn	nn	np	np	nn	nn	nn	nn	np	np	nn	np	np	np	np	nn	np	nn	np	nn	nn	nn	nn	np	nn	np	nn	np	nn	np	nn
LG11_HB_1385	F_0654291_L6_PA	LG11	<lmxll>	{1-}	(ll,lm)	lm	lm	ll	lm	ll	ll	lm	lm	lm	lm	lm	ll	lm	lm	ll	ll	ll	lm	lm	lm	ll	lm	lm	ll	ll	lm	lm	lm	ll	ll	ll	ll	lm	ll	lm	ll	lm	lm	ll	ll	ll	ll	lm	lm
LG11_HB_139	F_0062809_L11_PA	LG11	<lmxll>	{0-}	(ll,lm)	ll	lm	lm	ll	lm	lm	ll	lm	ll	ll	ll	lm	ll	ll	ll	lm	lm	lm	ll	ll	lm	ll	lm	ll	lm	ll	ll	ll	lm	lm	lm	lm	lm	ll	ll	lm	ll	ll	ll	lm	lm	lm	ll	ll
LG11_HB_139	F_0062813_L11_PA	LG11	<lmxll>	{1-}	(ll,lm)	lm	ll	ll	lm	ll	ll	lm	ll	lm	lm	lm	ll	lm	lm	lm	ll	ll	ll	lm	lm	ll	lm	ll	lm	ll	lm	lm	lm	ll	ll	ll	ll	ll	lm	lm	ll	lm	lm	lm	ll	ll	ll	lm	lm
LG11_HB_139	F_0062815_L11_PA	LG11	<lmxll>	{0-}	(ll,lm)	ll	lm	lm	ll	lm	lm	ll	lm	ll	ll	ll	lm	ll	ll	ll	lm	lm	lm	ll	ll	lm	ll	lm	ll	lm	ll	ll	ll	lm	lm	lm	lm	lm	ll	ll	lm	ll	ll	ll	lm	lm	lm	ll	ll
LG11_HB_139	F_0062824_L11_PA	LG11	<lmxll>	{0-}	(ll,lm)	ll	lm	lm	ll	lm	lm	ll	lm	ll	ll	ll	lm	ll	ll	ll	lm	lm	lm	ll	ll	lm	ll	lm	ll	lm	ll	ll	ll	lm	lm	lm	lm	lm	ll	ll	lm	ll	ll	ll	lm	lm	lm	ll	ll
LG11_HB_139	R_7143110_L11_PA	LG11	<lmxll>	{0-}	(ll,lm)	ll	lm	lm	ll	lm	lm	ll	lm	ll	ll	ll	lm	ll	ll	ll	lm	lm	lm	ll	ll	lm	ll	lm	ll	lm	ll	ll	ll	lm	lm	lm	lm	lm	ll	ll	lm	ll	ll	ll	lm	lm	lm	ll	ll
LG11_HB_139	F_0062816_L11_PA	LG11	<nnxnp>	{-1}	(nn,np)	np	nn	nn	np	np	nn	np	np	np	nn	np	nn	nn	np	nn	np	nn	nn	nn	nn	nn	np	np	nn	nn	np	np	np	np	np	nn	np	nn	nn	nn	nn	nn	np	np	nn	np	np	np	nn
LG11_HB_139.5	GD_01483_L11_PA	LG11	<lmxll>	{0-}	(ll,lm)	ll	lm	lm	ll	lm	lm	ll	lm	ll	ll	ll	lm	ll	ll	ll	lm	lm	lm	ll	ll	lm	ll	lm	ll	lm	ll	ll	ll	lm	lm	lm	lm	lm	ll	ll	lm	ll	ll	ll	lm	lm	lm	ll	ll
LG11_HB_139.5	R_7189032_L11_PA	LG11	<hkxhk>	{01}	(hh,hk,kk)	hk	hk	hk	hk	kk	hk	hk	kk	hk	hh	hk	hk	hh	hk	hh	kk	hk	hk	hh	hh	hk	hk	kk	hh	hk	hk	hk	hk	kk	kk	hk	kk	hk	hh	hh	hk	hh	hk	hk	hk	kk	kk	hk	hh
LG11_HB_140	F_0063325_L11_PA	LG11	<lmxll>	{0-}	(ll,lm)	ll	lm	lm	ll	lm	lm	ll	lm	ll	ll	ll	lm	ll	ll	ll	lm	lm	lm	ll	ll	lm	ll	lm	ll	lm	ll	ll	ll	lm	lm	lm	lm	lm	ll	ll	lm	ll	ll	ll	lm	lm	lm	ll	ll
LG11_HB_140	F_0063327_L11_PA	LG11	<lmxll>	{0-}	(ll,lm)	ll	lm	lm	ll	lm	lm	ll	lm	ll	ll	ll	lm	ll	ll	ll	lm	lm	lm	ll	ll	lm	ll	lm	ll	lm	ll	ll	ll	lm	lm	lm	lm	lm	ll	ll	lm	ll	ll	ll	lm	lm	lm	ll	ll
LG11_HB_140	F_0063313_L11_PA	LG11	<hkxhk>	{01}	(hh,hk,kk)	hk	hk	hk	hk	kk	hk	hk	kk	hk	hh	hk	hk	hh	hk	hh	kk	hk	hk	hh	hh	hk	hk	kk	hh	hk	hk	hk	hk	kk	kk	hk	kk	hk	hh	hh	hk	hh	hk	hk	hk	kk	kk	hk	hh
LG11_HB_140	F_0063314_L11_PA	LG11	<hkxhk>	{10}	(hh,hk,kk)	hk	hk	hk	hk	hh	hk	hk	hh	hk	kk	hk	hk	kk	hk	kk	hh	hk	hk	kk	kk	hk	hk	hh	kk	hk	hk	hk	hk	hh	hh	hk	hh	hk	kk	kk	hk	kk	hk	hk	hk	hh	hh	hk	kk
LG11_HB_140	F_0063317_L11_PA	LG11	<hkxhk>	{10}	(hh,hk,kk)	hk	hk	hk	hk	hh	hk	hk	hh	hk	kk	hk	hk	kk	hk	kk	hh	hk	hk	kk	kk	hk	hk	hh	kk	hk	hk	hk	hk	hh	hh	hk	hh	hk	kk	kk	hk	kk	hk	hk	hk	hh	hh	hk	kk
LG11_HB_140	F_0063320_L11_PA	LG11	<hkxhk>	{01}	(hh,hk,kk)	hk	hk	hk	hk	kk	hk	hk	kk	hk	hh	hk	hk	hh	hk	hh	kk	hk	hk	hh	hh	hk	hk	kk	hh	hk	hk	hk	hk	kk	kk	hk	kk	hk	hh	hh	hk	hh	hk	hk	hk	kk	kk	hk	hh
LG11_HB_140	F_0063328_L11_PA	LG11	<nnxnp>	{-0}	(nn,np)	nn	np	np	nn	nn	np	nn	nn	nn	np	nn	np	np	nn	np	nn	np	np	np	np	np	nn	nn	np	np	nn	nn	nn	nn	nn	np	nn	np	np	np	np	np	nn	nn	np	nn	nn	nn	np
LG11_HB_140	F_0063329_L11_PA	LG11	<nnxnp>	{-1}	(nn,np)	np	nn	nn	np	np	nn	np	np	np	nn	np	nn	nn	np	nn	np	nn	nn	nn	nn	nn	np	np	nn	nn	np	np	np	np	np	nn	np	nn	nn	nn	nn	nn	np	np	nn	np	np	np	nn
GD_00621_L11_PA	GD_00621_L11_PA	LG11	<hkxhk>	{10}	(hh,hk,kk)	hk	hk	hk	hk	hh	hk	hk	hh	hk	kk	hk	hk	kk	hk	kk	hh	hk	hk	kk	kk	hk	hk	hh	kk	hk	hk	hk	hk	hh	hh	hk	hh	hk	kk	kk	hk	kk	hk	hk	hk	hh	hh	hk	kk
LG11_HB_141	F_0064020_L11_PA	LG11	<lmxll>	{0-}	(ll,lm)	ll	lm	lm	ll	lm	lm	ll	lm	ll	ll	ll	lm	ll	ll	lm	lm	lm	lm	ll	ll	lm	ll	lm	ll	lm	ll	ll	ll	lm	lm	lm	lm	lm	ll	ll	lm	ll	ll	ll	lm	lm	lm	ll	ll
LG11_HB_141	F_0064023_L11_PA	LG11	<hkxhk>	{11}	(hh,hk,kk)	kk	hh	hh	kk	hk	hh	kk	hk	kk	hk	kk	hh	hk	kk	hh	hk	hh	hh	hk	hk	hh	kk	hk	hk	hh	kk	kk	kk	hk	hk	hh	hk	hh	hk	hk	hh	hk	kk	kk	hh	hk	hk	kk	hk
LG11_HB_141	F_0064032_L11_PA	LG11	<hkxhk>	{11}	(hh,hk,kk)	kk	hh	hh	kk	hk	hh	kk	hk	kk	hk	kk	hh	hk	kk	hh	hk	hh	hh	hk	hk	hh	kk	hk	hk	hh	kk	kk	kk	hk	hk	hh	hk	hh	hk	hk	hh	hk	kk	kk	hh	hk	hk	kk	hk
LG11_HB_141	F_0064051_L11_PA	LG11	<lmxll>	{0-}	(ll,lm)	ll	lm	lm	ll	lm	lm	ll	lm	ll	ll	ll	lm	ll	ll	lm	lm	lm	lm	ll	ll	lm	ll	lm	ll	lm	ll	ll	ll	lm	lm	lm	lm	lm	ll	ll	lm	ll	ll	ll	lm	lm	lm	ll	ll
LG11_HB_141	F_0064054_L11_PA	LG11	<hkxhk>	{11}	(hh,hk,kk)	kk	hh	hh	kk	hk	hh	kk	hk	kk	hk	kk	hh	hk	kk	hh	hk	hh	hh	hk	hk	hh	kk	hk	hk	hh	kk	kk	kk	hk	hk	hh	hk	hh	hk	hk	hh	hk	kk	--	hh	hk	hk	kk	hk
LG11_HB_141	F_0064056_L11_PA	LG11	<lmxll>	{0-}	(ll,lm)	ll	lm	lm	ll	lm	lm	ll	lm	ll	ll	ll	lm	ll	ll	lm	lm	lm	lm	ll	ll	lm	ll	lm	ll	lm	ll	ll	ll	lm	lm	lm	lm	lm	ll	ll	lm	ll	ll	ll	lm	lm	lm	ll	ll
LG11_HB_141	F_0064058_L11_PA	LG11	<nnxnp>	{-0}	(nn,np)	nn	np	np	nn	nn	np	nn	nn	nn	np	nn	np	np	nn	np	nn	np	np	np	np	np	nn	nn	np	np	nn	nn	nn	nn	nn	np	nn	np	np	np	np	np	nn	nn	np	nn	nn	nn	np
LG11_HB_141	F_0064060_L11_PA	LG11	<nnxnp>	{-1}	(nn,np)	np	nn	nn	np	np	nn	np	np	np	nn	np	nn	nn	np	nn	np	nn	nn	nn	nn	nn	np	np	nn	nn	np	np	np	np	np	nn	np	nn	nn	nn	nn	nn	np	np	nn	np	np	np	nn
LG11_HB_142	F_0064300_L11_PA	LG11	<nnxnp>	{-1}	(nn,np)	np	nn	nn	np	np	nn	np	np	np	nn	np	nn	nn	np	nn	np	nn	nn	nn	nn	nn	np	np	nn	nn	np	np	np	np	np	nn	np	nn	nn	nn	nn	nn	np	np	nn	np	np	np	nn
LG11_HB_142	F_0064319_L11_PA	LG11	<nnxnp>	{-1}	(nn,np)	np	nn	nn	np	np	nn	np	np	np	nn	np	nn	nn	np	nn	np	nn	nn	nn	nn	nn	np	np	nn	nn	np	np	np	np	np	nn	np	nn	nn	nn	nn	nn	np	np	nn	np	np	np	nn
LG11_HB_142	F_0064295_L11_PA	LG11	<hkxhk>	{01}	(hh,hk,kk)	hk	hk	hk	hk	kk	hk	hk	kk	hk	hh	hk	hk	hh	hk	hk	kk	hk	hk	hh	hh	hk	hk	kk	hh	hk	hk	hk	hk	kk	kk	hk	kk	hk	hh	hh	hk	hh	hk	hk	hk	kk	kk	hk	hh
LG11_HB_142	F_0064302_L11_PA	LG11	<lmxll>	{0-}	(ll,lm)	ll	lm	lm	ll	lm	lm	ll	lm	ll	ll	ll	lm	ll	ll	lm	lm	lm	lm	ll	ll	lm	ll	lm	ll	lm	ll	ll	ll	lm	lm	lm	lm	lm	ll	ll	lm	ll	ll	ll	lm	lm	lm	ll	ll
LG11_HB_142	F_0064308_L11_PA	LG11	<lmxll>	{0-}	(ll,lm)	ll	lm	lm	ll	lm	lm	ll	lm	ll	ll	ll	lm	ll	ll	lm	lm	lm	lm	ll	ll	lm	ll	lm	ll	lm	ll	ll	ll	lm	lm	lm	lm	lm	ll	ll	lm	ll	ll	ll	lm	lm	lm	ll	ll
LG11_HB_142	F_0064309_L11_PA	LG11	<hkxhk>	{01}	(hh,hk,kk)	hk	hk	hk	hk	kk	hk	hk	kk	hk	hh	hk	hk	hh	hk	hk	kk	hk	hk	hh	hh	hk	hk	kk	hh	hk	hk	hk	hk	kk	kk	hk	kk	hk	hh	hh	hk	hh	hk	hk	hk	kk	kk	hk	hh
LG11_HB_142.5	R_8691674_L11_PA	LG11	<nnxnp>	{-1}	(nn,np)	np	nn	nn	np	np	nn	np	np	np	nn	np	nn	nn	np	nn	np	nn	nn	nn	nn	nn	np	np	nn	np	np	np	np	np	np	nn	np	nn	nn	nn	nn	nn	nn	np	nn	np	np	np	nn
LG11_HB_142.5	R_8694610_L11_PA	LG11	<hkxhk>	{01}	(hh,hk,kk)	hk	hk	hk	hk	kk	hk	hk	kk	hk	hh	hk	hk	hh	hk	hk	kk	hk	hk	hh	hh	hk	hk	kk	hh	kk	hk	hk	hk	kk	kk	hk	kk	hk	hh	hh	hk	hh	hh	hk	hk	kk	kk	hk	hh
LG11_HB_143	F_0064988_L11_PA	LG11	<lmxll>	{0-}	(ll,lm)	ll	lm	lm	ll	lm	lm	ll	lm	ll	ll	ll	lm	ll	ll	lm	lm	lm	lm	ll	ll	lm	ll	lm	ll	lm	ll	ll	ll	lm	lm	lm	lm	lm	ll	ll	lm	ll	ll	ll	lm	lm	lm	ll	ll
LG11_HB_143	F_0065000_L11_PA	LG11	<lmxll>	{0-}	(ll,lm)	ll	lm	lm	ll	lm	lm	ll	lm	ll	ll	ll	lm	ll	ll	lm	lm	lm	lm	ll	ll	lm	ll	lm	ll	lm	ll	ll	ll	lm	lm	lm	lm	lm	ll	ll	lm	ll	ll	ll	lm	lm	lm	ll	ll
LG11_HB_143	F_0065004_L11_PA	LG11	<nnxnp>	{-1}	(nn,np)	np	nn	nn	np	np	nn	np	np	np	nn	np	nn	nn	np	nn	np	nn	nn	nn	nn	nn	np	np	nn	np	np	np	np	np	np	nn	np	nn	nn	nn	nn	nn	nn	np	nn	np	np	np	nn
LG11_HB_143	F_0065012_L11_PA	LG11	<hkxhk>	{01}	(hh,hk,kk)	hk	hk	hk	hk	kk	hk	hk	kk	hk	hh	hk	hk	hh	hk	hk	kk	hk	hk	hh	hh	hk	hk	kk	hh	kk	hk	hk	hk	kk	kk	hk	kk	hk	hh	hh	hk	hh	hh	hk	hk	kk	kk	hk	hh
LG11_HB_143	F_0065015_L11_PA	LG11	<nnxnp>	{-1}	(nn,np)	np	nn	nn	np	np	nn	np	np	np	nn	np	nn	nn	np	nn	np	nn	nn	nn	nn	nn	np	np	nn	np	np	np	np	np	np	nn	np	nn	nn	nn	nn	nn	nn	np	nn	np	np	np	nn
LG11_HB_143	F_0065019_L11_PA	LG11	<nnxnp>	{-1}	(nn,np)	np	nn	nn	np	np	nn	np	np	np	nn	np	nn	nn	np	nn	np	nn	nn	nn	nn	nn	np	np	nn	np	np	np	np	np	np	nn	np	nn	nn	nn	nn	nn	nn	np	nn	np	np	np	nn
LG11_HB_143	R_8702100_L11_PA	LG11	<nnxnp>	{-1}	(nn,np)	np	nn	nn	np	np	nn	np	np	np	nn	np	nn	nn	np	nn	np	nn	nn	nn	nn	nn	np	np	nn	np	np	np	np	np	np	nn	np	nn	nn	nn	nn	nn	nn	np	nn	np	np	np	nn
LG11_HB_143	R_8707503_L11_PA	LG11	<nnxnp>	{-1}	(nn,np)	np	nn	nn	np	np	nn	np	np	np	nn	np	nn	nn	np	nn	np	nn	nn	nn	nn	nn	np	np	nn	np	np	np	np	np	np	nn	np	nn	nn	nn	nn	nn	nn	np	nn	np	np	np	nn
GD_00735_L11_PA	GD_00735_L11_PA	LG11	<nnxnp>	{-1}	(nn,np)	np	nn	nn	np	np	nn	np	np	np	nn	np	nn	nn	np	nn	np	nn	nn	nn	nn	nn	np	np	nn	np	np	np	np	np	np	nn	np	nn	nn	nn	nn	nn	nn	np	nn	np	np	np	nn
LG11_HB_144	F_0065617_L11_PA	LG11	<lmxll>	{1-}	(ll,lm)	lm	ll	ll	lm	ll	ll	lm	ll	lm	lm	lm	ll	lm	lm	ll	ll	ll	ll	lm	lm	ll	lm	ll	lm	ll	lm	lm	lm	ll	ll	ll	ll	ll	lm	lm	ll	lm	lm	lm	ll	ll	ll	lm	lm
LG11_HB_144	F_0065622_L11_PA	LG11	<nnxnp>	{-1}	(nn,np)	np	nn	nn	np	np	nn	np	np	np	nn	np	nn	nn	np	nn	np	nn	nn	nn	nn	nn	np	np	nn	np	np	np	np	np	np	nn	np	nn	nn	nn	nn	nn	nn	np	nn	np	np	np	nn
LG11_HB_144	F_0065631_L11_PA	LG11	<hkxhk>	{00}	(hh,hk,kk)	hh	kk	kk	hh	hk	kk	hh	hk	hh	hk	hh	kk	hk	hh	kk	hk	kk	kk	hk	hk	kk	hh	hk	hk	hk	hh	hh	hh	hk	hk	kk	hk	kk	hk	hk	kk	hk	hk	hh	kk	hk	hk	hh	hk
LG11_HB_144	F_0065634_L11_PA	LG11	<nnxnp>	{-1}	(nn,np)	np	nn	nn	np	np	nn	np	np	np	nn	np	nn	nn	np	nn	np	nn	nn	nn	nn	nn	np	np	nn	np	np	np	np	np	np	nn	np	nn	nn	nn	nn	nn	nn	np	nn	np	np	np	nn
LG11_HB_144	F_0065643_L11_PA	LG11	<lmxll>	{1-}	(ll,lm)	lm	ll	ll	lm	ll	ll	lm	ll	lm	lm	lm	ll	lm	lm	ll	ll	ll	ll	lm	lm	ll	lm	ll	lm	ll	lm	lm	lm	ll	ll	ll	ll	ll	lm	lm	ll	lm	lm	lm	ll	ll	ll	lm	lm
LG11_HB_146	F_0065848_L11_PA	LG11	<lmxll>	{1-}	(ll,lm)	lm	ll	ll	lm	ll	ll	lm	ll	lm	lm	lm	ll	lm	lm	ll	ll	ll	ll	lm	lm	ll	lm	ll	lm	ll	lm	lm	lm	ll	ll	ll	ll	ll	lm	lm	ll	lm	lm	lm	ll	ll	ll	lm	lm
LG11_HB_146	F_0065850_L11_PA	LG11	<lmxll>	{1-}	(ll,lm)	lm	ll	ll	lm	ll	ll	lm	ll	lm	lm	lm	ll	lm	lm	ll	ll	ll	ll	lm	lm	ll	lm	ll	lm	ll	lm	lm	lm	ll	ll	ll	ll	ll	lm	lm	ll	lm	lm	lm	ll	ll	ll	lm	lm
LG11_HB_146	F_0065851_L11_PA	LG11	<lmxll>	{1-}	(ll,lm)	lm	ll	ll	lm	ll	ll	lm	ll	lm	lm	lm	ll	lm	lm	ll	ll	ll	ll	lm	lm	ll	lm	ll	lm	ll	lm	lm	lm	ll	ll	ll	ll	ll	lm	lm	ll	lm	lm	lm	ll	ll	ll	lm	lm
LG11_HB_146	F_0065861_L11_PA	LG11	<lmxll>	{1-}	(ll,lm)	lm	ll	ll	lm	ll	ll	lm	ll	lm	lm	lm	ll	lm	lm	ll	ll	ll	ll	lm	lm	ll	lm	ll	lm	ll	lm	lm	lm	ll	ll	ll	ll	ll	lm	lm	ll	lm	lm	lm	ll	ll	ll	lm	lm
LG11_HB_147	F_0066491_L11_PA	LG11	<lmxll>	{1-}	(ll,lm)	lm	ll	ll	lm	ll	ll	lm	ll	lm	lm	lm	ll	lm	lm	ll	ll	ll	ll	lm	lm	ll	lm	ll	lm	ll	lm	lm	lm	ll	ll	ll	ll	ll	lm	lm	ll	lm	lm	lm	ll	ll	ll	lm	lm
LG11_HB_147	F_0066493_L11_PA	LG11	<lmxll>	{1-}	(ll,lm)	lm	ll	ll	lm	ll	ll	lm	ll	lm	lm	lm	ll	lm	lm	ll	ll	ll	ll	lm	lm	ll	lm	ll	lm	ll	lm	lm	lm	ll	ll	ll	ll	ll	lm	lm	ll	lm	lm	lm	ll	ll	ll	lm	lm
LG11_HB_147	F_0066494_L11_PA	LG11	<lmxll>	{1-}	(ll,lm)	lm	ll	ll	lm	ll	ll	lm	ll	lm	lm	lm	ll	lm	lm	ll	ll	ll	ll	lm	lm	ll	lm	ll	lm	ll	lm	lm	lm	ll	ll	ll	ll	ll	lm	lm	ll	lm	lm	lm	ll	ll	ll	lm	lm
LG11_HB_148	F_0067163_L11_PA	LG11	<lmxll>	{1-}	(ll,lm)	lm	ll	ll	lm	ll	ll	lm	ll	lm	lm	lm	ll	lm	lm	ll	ll	ll	ll	lm	lm	ll	lm	ll	lm	ll	lm	lm	lm	ll	ll	ll	ll	ll	lm	lm	ll	lm	lm	lm	ll	ll	ll	lm	lm
LG11_HB_149	F_0067277_L11_PA	LG11	<lmxll>	{1-}	(ll,lm)	lm	ll	ll	lm	ll	ll	lm	ll	lm	lm	lm	ll	lm	lm	ll	ll	ll	ll	lm	lm	ll	lm	ll	lm	ll	lm	lm	lm	ll	ll	ll	ll	ll	lm	lm	ll	lm	lm	lm	ll	ll	ll	lm	lm
LG11_HB_149	F_0067279_L11_PA	LG11	<lmxll>	{1-}	(ll,lm)	lm	ll	ll	lm	ll	ll	lm	ll	lm	lm	lm	ll	lm	lm	ll	ll	ll	ll	lm	lm	ll	lm	ll	lm	ll	lm	lm	lm	ll	ll	ll	ll	ll	lm	lm	ll	lm	lm	lm	ll	ll	ll	lm	lm
LG11_HB_149.5	R_10600067_L11_PA	LG11	<lmxll>	{1-}	(ll,lm)	lm	ll	ll	lm	ll	ll	lm	ll	lm	lm	lm	ll	lm	lm	ll	ll	ll	ll	lm	lm	ll	lm	ll	lm	ll	lm	lm	lm	ll	ll	ll	ll	ll	lm	lm	ll	lm	lm	lm	ll	ll	ll	lm	lm
LG11_HB_150	F_0067812_L11_PA	LG11	<lmxll>	{1-}	(ll,lm)	lm	ll	ll	lm	ll	ll	lm	ll	lm	lm	lm	ll	lm	lm	ll	ll	ll	ll	lm	lm	ll	lm	ll	lm	ll	lm	lm	lm	ll	ll	ll	ll	ll	lm	lm	ll	lm	lm	lm	ll	ll	ll	lm	lm
LG11_HB_150	F_0067817_L11_PA	LG11	<lmxll>	{1-}	(ll,lm)	lm	ll	ll	lm	ll	ll	lm	ll	lm	lm	lm	ll	lm	lm	ll	ll	ll	ll	lm	lm	ll	lm	ll	lm	ll	lm	lm	lm	ll	ll	ll	ll	ll	lm	lm	ll	lm	lm	lm	ll	ll	ll	lm	lm
LG11_HB_150	F_0067822_L11_PA	LG11	<lmxll>	{1-}	(ll,lm)	lm	ll	ll	lm	ll	ll	lm	ll	lm	lm	lm	ll	lm	lm	ll	ll	ll	ll	lm	lm	ll	lm	ll	lm	ll	lm	lm	lm	ll	ll	ll	ll	ll	lm	lm	ll	lm	lm	lm	ll	ll	ll	lm	lm
LG11_HB_150	F_0067833_L11_PA	LG11	<lmxll>	{1-}	(ll,lm)	lm	ll	ll	lm	ll	ll	lm	ll	lm	lm	lm	ll	lm	lm	ll	ll	ll	ll	lm	lm	ll	lm	ll	lm	ll	lm	lm	lm	ll	ll	ll	ll	ll	lm	lm	ll	lm	lm	lm	ll	ll	ll	lm	lm
LG11_HB_1502	F_0706050_L7_PA	LG11	<nnxnp>	{-0}	(nn,np)	np	np	np	nn	np	np	nn	np	nn	nn	nn	np	np	np	np	nn	nn	np	np	np	np	np	nn	np	nn	nn	nn	nn	np	nn	nn	nn	np	np	np	nn	nn	np	np	np	nn	np	nn	np
LG11_HB_1502	F_0706064_L7_PA	LG11	<nnxnp>	{-0}	(nn,np)	np	np	np	nn	np	np	nn	np	nn	nn	nn	np	np	np	np	nn	nn	np	np	np	np	np	nn	np	nn	nn	nn	nn	np	nn	nn	nn	np	np	np	nn	nn	np	np	np	nn	np	nn	np
LG11_HB_151	F_0067993_L11_PA	LG11	<lmxll>	{1-}	(ll,lm)	lm	ll	ll	lm	ll	ll	lm	ll	lm	lm	lm	ll	lm	lm	ll	ll	ll	ll	lm	lm	ll	lm	ll	ll	ll	lm	lm	lm	ll	ll	ll	ll	ll	lm	lm	ll	lm	lm	lm	ll	ll	ll	lm	lm
LG11_HB_151	F_0067998_L11_PA	LG11	<lmxll>	{1-}	(ll,lm)	lm	ll	ll	lm	ll	ll	lm	ll	lm	lm	lm	ll	lm	lm	ll	ll	ll	ll	lm	lm	ll	lm	ll	ll	ll	lm	lm	lm	ll	ll	ll	ll	ll	lm	lm	ll	lm	lm	lm	ll	ll	ll	lm	lm
LG11_HB_151	F_0068004_L11_PA	LG11	<lmxll>	{1-}	(ll,lm)	lm	ll	ll	lm	ll	ll	lm	ll	lm	lm	lm	ll	lm	lm	ll	ll	ll	ll	lm	lm	ll	lm	ll	ll	ll	lm	lm	lm	ll	ll	ll	ll	ll	lm	lm	ll	lm	lm	lm	ll	ll	ll	lm	lm
LG11_HB_151	F_0068007_L11_PA	LG11	<lmxll>	{1-}	(ll,lm)	lm	ll	ll	lm	ll	ll	lm	ll	lm	lm	lm	ll	lm	lm	ll	ll	ll	ll	lm	lm	ll	lm	ll	ll	ll	lm	lm	lm	ll	ll	ll	ll	ll	lm	lm	ll	lm	lm	lm	ll	ll	ll	lm	lm
LG11_HB_151	F_0068009_L11_PA	LG11	<lmxll>	{1-}	(ll,lm)	lm	ll	ll	lm	ll	ll	lm	ll	lm	lm	lm	ll	lm	lm	ll	ll	ll	ll	lm	lm	ll	lm	ll	ll	ll	lm	lm	lm	ll	ll	ll	ll	ll	lm	lm	ll	lm	lm	lm	ll	ll	ll	lm	lm
LG11_HB_151	F_0068010_L11_PA	LG11	<hkxhk>	{10}	(hh,hk,kk)	hk	hk	hk	hk	hh	hk	hk	hh	kk	kk	hk	hk	kk	hk	hh	hh	hk	hk	kk	kk	hk	hk	hh	hk	hh	hk	hk	hk	hh	hh	hk	hh	hk	kk	kk	hk	kk	kk	hk	hk	hh	hk	hk	kk
LG11_HB_1515	F_0710911_L7_PA	LG11	<nnxnp>	{-1}	(nn,np)	nn	np	nn	np	nn	nn	np	nn	np	np	np	nn	np	nn	nn	nn	np	nn	nn	np	nn	nn	np	nn	np	np	nn	np	nn	np	np	nn	nn	nn	np	np	np	np	nn	nn	np	np	np	nn
LG11_HB_1515	F_0710937_L7_PA	LG11	<nnxnp>	{-1}	(nn,np)	nn	np	nn	np	nn	nn	np	nn	np	np	np	nn	np	nn	nn	nn	np	nn	nn	np	nn	nn	np	nn	np	np	nn	np	nn	np	np	nn	nn	nn	np	np	np	np	nn	nn	np	np	np	nn
LG11_HB_152	F_0068415_L11_PA	LG11	<lmxll>	{1-}	(ll,lm)	lm	ll	ll	lm	ll	ll	lm	lm	lm	lm	lm	ll	lm	lm	ll	ll	ll	ll	lm	lm	ll	lm	ll	ll	ll	lm	lm	lm	ll	ll	ll	ll	ll	lm	lm	ll	lm	lm	lm	ll	ll	ll	lm	lm
LG11_HB_152	F_0068416_L11_PA	LG11	<lmxll>	{1-}	(ll,lm)	lm	ll	ll	lm	ll	ll	lm	lm	lm	lm	lm	ll	lm	lm	ll	ll	ll	ll	lm	lm	ll	lm	ll	ll	ll	lm	lm	lm	ll	ll	ll	ll	ll	lm	lm	ll	lm	lm	lm	ll	ll	ll	lm	lm
LG11_HB_152.5	R_11595996_L11_PA	LG11	<hkxhk>	{10}	(hh,hk,kk)	hk	hk	hk	hk	hh	hk	hk	hk	kk	kk	hk	hk	kk	hk	hh	hh	hk	hk	kk	kk	hk	hk	hh	hk	hh	hk	hk	hk	hk	hh	hk	hh	hk	kk	kk	hk	kk	kk	hk	hk	hh	hk	hk	kk
LG11_HB_152.5	R_11608827_L11_PA	LG11	<hkxhk>	{10}	(hh,hk,kk)	hk	hk	hk	hk	hh	hk	hk	hk	kk	kk	hk	hk	kk	hk	hh	hh	hk	hk	kk	kk	hk	hk	hh	hk	hh	hk	hk	hk	hk	hh	hk	hh	hk	kk	kk	hk	kk	kk	hk	hk	hh	hk	hk	kk
R_11824111_L11_PA	R_11824111_L11_PA	LG11	<hkxhk>	{10}	(hh,hk,kk)	hk	hk	hk	hk	hh	hk	hk	hk	kk	kk	hk	hk	kk	hk	hh	hh	hk	hk	kk	kk	hk	hk	hh	hk	hh	hk	hk	hk	hk	hh	hk	hh	kk	kk	kk	hk	kk	kk	hk	hk	hh	hk	hk	kk
LG11_HB_153	R_11831569_L11_PA	LG11	<hkxhk>	{10}	(hh,hk,kk)	hk	hk	hk	hk	hh	hk	hk	hk	kk	kk	hk	hk	kk	hk	hh	hh	hk	hk	kk	kk	hk	hk	hh	hk	hh	hk	hk	hk	hk	hh	hk	hh	kk	kk	kk	hk	kk	kk	hk	hk	hh	hk	hk	kk
LG11_HB_154	F_0069363_L11_PA	LG11	<hkxhk>	{10}	(h-,kk)	h-	h-	h-	h-	h-	h-	h-	h-	kk	kk	h-	h-	kk	h-	h-	h-	h-	h-	kk	kk	h-	h-	h-	h-	h-	h-	h-	h-	h-	h-	h-	h-	kk	kk	kk	h-	kk	kk	h-	h-	h-	h-	h-	kk
LG11_HB_154	F_0069360_L11_PA	LG11	<hkxhk>	{10}	(hh,hk,kk)	hk	hk	hk	hk	hh	hk	hk	hk	kk	kk	hk	hk	kk	hk	hh	hh	hk	hk	kk	kk	hk	hk	hh	hk	hh	hk	hk	hk	hk	hh	hk	hh	kk	kk	kk	hk	kk	kk	hk	hk	hh	hk	hk	kk
LG11_HB_154	F_0069369_L11_PA	LG11	<hkxhk>	{10}	(hh,hk,kk)	hk	hk	hk	hk	hh	hk	hk	hk	kk	kk	hk	hk	kk	hk	hh	hh	hk	hk	kk	kk	hk	hk	hh	hk	hh	hk	hk	hk	hk	hh	hk	hh	kk	kk	kk	hk	kk	kk	hk	hk	hh	hk	hk	kk
LG11_HB_154	F_0069371_L11_PA	LG11	<hkxhk>	{01}	(hh,hk,kk)	hk	hk	hk	hk	kk	hk	hk	hk	hh	hh	hk	hk	hh	hk	kk	kk	hk	hk	hh	hh	hk	hk	kk	hk	kk	hk	hk	hk	hk	kk	hk	kk	hh	hh	hh	hk	hh	hh	hk	hk	kk	hk	hk	hh
LG11_HB_154	F_0069376_L11_PA	LG11	<hkxhk>	{10}	(hh,hk,kk)	hk	hk	hk	hk	hh	hk	hk	hk	kk	kk	hk	hk	kk	hk	hh	hh	hk	hk	kk	kk	hk	hk	hh	hk	hh	hk	hk	hk	hk	hh	hk	hh	kk	kk	kk	hk	kk	kk	hk	hk	hh	hk	hk	kk
LG11_HB_154.5	R_12142492_L11_PA	LG11	<nnxnp>	{-0}	(nn,np)	nn	np	np	nn	nn	np	nn	nn	np	np	nn	np	np	nn	nn	nn	np	np	np	np	np	nn	nn	np	nn	nn	nn	nn	np	nn	np	nn	np	np	np	np	np	np	nn	np	nn	np	nn	np
LG11_HB_154.5	R_12150935_L11_PA	LG11	<hkxhk>	{01}	(hh,hk,kk)	hk	hk	hk	hk	kk	hk	hk	hk	hh	hh	hk	hk	hh	hk	kk	kk	hk	hh	hh	hh	hk	hk	kk	hk	kk	hk	hk	hk	hk	kk	hk	kk	hh	hh	hh	hk	hh	hh	hk	hk	kk	hk	hk	hh
LG11_HB_154.5	R_12169230_L11_PA	LG11	<lmxll>	{1-}	(ll,lm)	lm	ll	ll	lm	ll	ll	lm	lm	lm	lm	lm	ll	lm	lm	ll	ll	ll	lm	lm	lm	ll	lm	ll	ll	ll	lm	lm	lm	ll	ll	ll	ll	lm	lm	lm	ll	lm	lm	lm	ll	ll	ll	lm	lm
LG11_HB_154.5	GD_00240_L11_PA	LG11	<nnxnp>	{-0}	(nn,np)	nn	np	np	nn	nn	np	nn	nn	np	nn	nn	np	np	nn	nn	nn	np	np	np	np	np	nn	nn	np	nn	nn	nn	nn	np	nn	np	nn	np	np	np	np	np	np	nn	np	nn	np	nn	np
LG11_HB_154.8	GD_00441_L11_PA	LG11	<lmxll>	{1-}	(ll,lm)	lm	ll	ll	lm	ll	ll	lm	lm	lm	lm	lm	ll	lm	lm	ll	ll	ll	lm	lm	lm	ll	lm	ll	ll	ll	lm	lm	lm	ll	ll	ll	ll	lm	lm	lm	ll	lm	lm	lm	ll	ll	ll	lm	lm
LG11_HB_154.8	R_12309737_L11_PA	LG11	<hkxhk>	{10}	(hh,hk,kk)	hk	hk	hk	hk	hh	hk	hk	hk	kk	hk	hk	hk	kk	kk	hh	hh	hk	kk	kk	kk	hk	hk	hh	hk	hh	hk	hk	hk	hk	hh	hk	hh	kk	kk	kk	hk	kk	kk	hk	hk	hh	hk	hk	kk
LG11_HB_154.8	R_12349819_L11_PA	LG11	<lmxll>	{1-}	(ll,lm)	lm	ll	ll	lm	ll	ll	lm	lm	lm	lm	lm	ll	lm	lm	ll	ll	ll	--	lm	lm	ll	lm	ll	ll	ll	lm	lm	lm	ll	ll	ll	ll	lm	lm	lm	ll	lm	lm	lm	ll	ll	ll	lm	lm
LG11_HB_155.5	R_12326157_L11_PA	LG11	<lmxll>	{1-}	(ll,lm)	lm	ll	ll	lm	ll	ll	lm	lm	lm	lm	lm	ll	lm	lm	ll	ll	ll	lm	lm	lm	ll	lm	ll	ll	ll	lm	lm	lm	ll	ll	ll	ll	lm	lm	lm	ll	lm	lm	lm	ll	ll	ll	lm	lm
LG11_HB_155.5	R_12380727_L11_PA	LG11	<hkxhk>	{10}	(hh,hk,kk)	hk	hk	hk	hk	hh	hk	hk	hk	hk	hk	hk	hk	kk	kk	hh	hh	hk	kk	kk	kk	hk	hk	hh	hk	hh	hk	hk	hk	hk	hh	hk	hh	kk	hk	kk	hk	kk	kk	hk	hk	hh	hk	hk	kk
LG11_HB_1551	F_0725479_L8_PA	LG11	<hkxhk>	{00}	(h-,kk)	h-	h-	kk	h-	kk	kk	h-	h-	h-	h-	h-	kk	h-	h-	kk	h-	h-	h-	h-	h-	kk	h-	h-	KK	h-	h-	h-	h-	kk	h-	kk	h-	h-	kk	h-	h-	h-	h-	h-	kk	h-	kk	h-	h-
LG11_HB_1551	F_0725494_L8_PA	LG11	<hkxhk>	{11}	(hh,hk,kk)	hk	hk	hh	kk	hh	hh	kk	hk	kk	kk	kk	hh	hk	hk	hh	hk	hk	hk	hk	hk	hh	kk	kk	hh	hk	kk	kk	kk	hh	hk	hh	hk	hk	hh	hk	hk	kk	hk	hk	hh	hk	hh	hk	hk
LG11_HB_1551	F_0725496_L8_PA	LG11	<lmxll>	{1-}	(ll,lm)	lm	lm	ll	lm	ll	ll	lm	lm	lm	lm	lm	ll	lm	lm	ll	ll	ll	lm	lm	lm	ll	lm	lm	ll	ll	lm	lm	lm	ll	ll	ll	ll	lm	ll	lm	ll	lm	lm	ll	ll	ll	ll	ll	lm
LG11_HB_1551	F_0725507_L8_PA	LG11	<lmxll>	{1-}	(ll,lm)	lm	lm	ll	lm	ll	ll	lm	lm	lm	lm	lm	ll	lm	lm	ll	ll	ll	lm	lm	lm	ll	lm	lm	ll	ll	lm	lm	lm	ll	ll	ll	ll	lm	ll	lm	ll	lm	lm	ll	ll	ll	ll	ll	lm
LG11_HB_156	F_0070710_L11_PA	LG11	<nnxnp>	{-1}	(nn,np)	np	nn	nn	np	np	nn	np	np	np	np	np	nn	nn	nn	np	np	nn	nn	nn	nn	nn	np	np	nn	np	np	np	np	nn	np	nn	np	nn	nn	nn	nn	nn	nn	np	nn	np	nn	np	nn
LG11_HB_156	F_0070718_L11_PA	LG11	<hkxhk>	{00}	(hh,hk,kk)	hh	kk	kk	hh	hk	kk	hh	hh	hh	hh	hh	kk	hk	hk	hk	hk	kk	hk	hk	hk	kk	hh	hk	kk	hk	hh	hh	hh	kk	hk	kk	hk	hk	kk	hk	kk	hk	hk	hh	kk	hk	kk	hh	hk
LG11_HB_156	F_0070724_L11_PA	LG11	<hkxhk>	{11}	(hh,hk,kk)	kk	hh	hh	kk	hk	hh	kk	kk	kk	kk	kk	hh	hk	hk	hk	hk	hh	hk	hk	hk	hh	kk	hk	hh	hk	kk	kk	kk	hh	hk	hh	hk	hk	hh	hk	hh	hk	hk	kk	hh	hk	hh	kk	hk
LG11_HB_156	F_0070734_L11_PA	LG11	<nnxnp>	{-1}	(nn,np)	np	nn	nn	np	np	NN	np	np	np	np	np	nn	nn	nn	np	np	nn	nn	nn	nn	nn	np	np	nn	np	np	np	np	nn	np	nn	np	nn	nn	nn	nn	nn	nn	np	nn	np	nn	np	nn
LG11_HB_157	F_0071388_L11_PA	LG11	<lmxll>	{0-}	(ll,lm)	ll	lm	lm	ll	lm	lm	ll	ll	ll	ll	ll	lm	ll	ll	lm	lm	lm	ll	ll	ll	lm	ll	lm	lm	lm	ll	ll	ll	lm	lm	lm	lm	ll	lm	ll	lm	ll	ll	ll	lm	lm	lm	ll	ll
LG11_HB_157	F_0071389_L11_PA	LG11	<nnxnp>	{-1}	(nn,np)	np	nn	nn	np	np	nn	np	np	np	np	np	nn	nn	nn	np	np	nn	nn	nn	nn	nn	np	np	nn	np	np	np	np	nn	np	nn	np	nn	nn	nn	nn	nn	nn	np	nn	np	nn	np	nn
LG11_HB_157	F_0071391_L11_PA	LG11	<nnxnp>	{-1}	(nn,np)	np	nn	nn	np	np	nn	np	np	np	np	np	nn	nn	nn	np	np	nn	nn	nn	nn	nn	np	np	nn	np	np	np	np	nn	np	nn	np	nn	nn	nn	nn	nn	nn	np	nn	np	nn	np	nn
LG11_HB_157	F_0071392_L11_PA	LG11	<hkxhk>	{10}	(hh,hk,kk)	hk	hk	hk	hk	hh	hk	hk	hk	hk	hk	hk	hk	kk	kk	hh	hh	hk	kk	kk	kk	hk	hk	hh	hk	hh	hk	hk	hk	hk	hh	hk	hh	kk	hk	kk	hk	kk	kk	hk	hk	hh	hk	hk	kk
LG11_HB_157	R_12898690_L11_PA	LG11	<nnxnp>	{-1}	(nn,np)	np	nn	nn	np	np	nn	np	np	np	np	np	nn	nn	nn	np	np	nn	nn	nn	nn	nn	np	np	nn	np	np	np	np	nn	np	nn	np	nn	nn	nn	nn	nn	nn	np	nn	np	nn	np	nn
LG11_HB_157.5	GD_02465_L11_PA	LG11	<nnxnp>	{-1}	(nn,np)	np	nn	nn	np	np	nn	np	np	np	np	np	nn	nn	nn	np	np	nn	nn	nn	nn	nn	np	np	nn	np	np	np	np	nn	np	nn	np	nn	nn	nn	nn	nn	nn	np	nn	np	nn	np	nn
LG11_HB_157.5	R_12934511_L11_PA	LG11	<nnxnp>	{-1}	(nn,np)	np	nn	nn	np	np	nn	np	np	np	np	np	nn	nn	nn	np	np	nn	nn	nn	nn	nn	np	np	nn	np	np	np	np	nn	np	nn	np	nn	nn	nn	nn	nn	nn	np	nn	np	nn	np	nn
LG11_HB_158	F_0071995_L11_PA	LG11	<nnxnp>	{-1}	(nn,np)	np	nn	nn	np	np	nn	np	np	np	np	np	nn	nn	nn	np	np	nn	nn	nn	nn	nn	np	np	nn	np	np	np	np	nn	np	nn	np	nn	nn	nn	nn	nn	nn	np	nn	np	nn	np	nn
LG11_HB_158	F_0072000_L11_PA	LG11	<nnxnp>	{-1}	(nn,np)	np	nn	nn	np	np	nn	np	np	np	np	np	nn	nn	nn	np	np	nn	nn	nn	nn	nn	np	np	nn	np	np	np	np	nn	np	nn	np	nn	nn	nn	nn	nn	nn	np	nn	np	nn	np	nn
LG11_HB_158	F_0072017_L11_PA	LG11	<hkxhk>	{00}	(hh,hk,kk)	hh	kk	kk	hh	hk	kk	hh	hh	hh	hh	hh	kk	hk	hk	hk	hk	kk	hk	hk	hk	kk	hh	hk	kk	hk	hh	hh	hh	kk	hk	kk	hk	hk	kk	hk	kk	hk	hk	hk	kk	hk	kk	hh	hk
LG11_HB_159	F_0072297_L11_PA	LG11	<lmxll>	{1-}	(ll,lm)	lm	ll	ll	lm	ll	ll	lm	lm	lm	lm	lm	ll	lm	lm	ll	ll	ll	lm	lm	lm	ll	lm	lm	ll	ll	lm	lm	lm	ll	ll	ll	ll	lm	ll	lm	ll	lm	lm	ll	ll	ll	ll	lm	lm
LG11_HB_159	F_0072298_L11_PA	LG11	<lmxll>	{1-}	(ll,lm)	lm	ll	ll	lm	ll	ll	lm	lm	lm	lm	lm	ll	lm	lm	ll	ll	ll	lm	lm	lm	ll	lm	lm	ll	ll	lm	lm	lm	ll	ll	ll	ll	lm	ll	lm	ll	lm	lm	ll	ll	ll	ll	lm	lm
LG11_HB_159	R_13655380_L11_PA	LG11	<lmxll>	{1-}	(ll,lm)	lm	ll	ll	lm	ll	ll	lm	lm	lm	lm	lm	ll	lm	lm	ll	ll	ll	lm	lm	lm	ll	lm	lm	ll	ll	lm	lm	lm	ll	ll	ll	ll	lm	ll	lm	ll	lm	lm	ll	ll	ll	ll	lm	lm
LG11_HB_160	F_0072603_L11_PA	LG11	<lmxll>	{1-}	(ll,lm)	lm	ll	ll	lm	ll	ll	lm	lm	lm	lm	lm	ll	lm	lm	ll	ll	ll	lm	lm	lm	ll	lm	lm	ll	ll	lm	lm	lm	ll	ll	ll	ll	lm	ll	lm	ll	lm	lm	ll	ll	ll	ll	lm	lm
LG11_HB_160	F_0072623_L11_PA	LG11	<lmxll>	{1-}	(ll,lm)	lm	ll	ll	lm	ll	ll	lm	lm	lm	lm	lm	ll	lm	lm	ll	ll	ll	lm	lm	lm	ll	lm	lm	ll	ll	lm	lm	lm	ll	ll	ll	ll	lm	ll	lm	ll	lm	lm	ll	ll	ll	ll	lm	lm
LG11_HB_160	F_0072609_L11_PA	LG11	<lmxll>	{1-}	(ll,lm)	lm	ll	ll	lm	ll	ll	lm	lm	lm	lm	lm	ll	lm	lm	ll	ll	ll	lm	lm	lm	ll	lm	lm	ll	ll	lm	lm	lm	ll	ll	ll	ll	lm	ll	lm	ll	lm	lm	ll	ll	ll	ll	lm	lm
LG11_HB_161	F_0073035_L11_PA	LG11	<lmxll>	{1-}	(ll,lm)	lm	ll	ll	lm	ll	ll	lm	lm	lm	lm	lm	ll	lm	lm	ll	ll	ll	lm	lm	lm	ll	lm	lm	ll	ll	lm	lm	lm	ll	ll	ll	ll	lm	ll	lm	ll	lm	lm	ll	ll	ll	ll	lm	lm
LG11_HB_161	F_0073042_L11_PA	LG11	<lmxll>	{1-}	(ll,lm)	lm	ll	ll	lm	ll	ll	lm	lm	lm	lm	lm	ll	lm	lm	ll	ll	ll	lm	lm	lm	ll	lm	lm	ll	ll	lm	lm	lm	ll	ll	ll	ll	lm	ll	lm	ll	lm	lm	ll	ll	ll	ll	lm	lm
LG11_HB_162	F_0073633_L11_PA	LG11	<lmxll>	{1-}	(ll,lm)	lm	ll	ll	lm	ll	ll	lm	lm	lm	lm	lm	ll	lm	lm	ll	ll	ll	lm	lm	lm	ll	lm	lm	ll	ll	lm	lm	lm	ll	ll	ll	ll	lm	ll	lm	ll	lm	lm	ll	ll	ll	ll	lm	lm
LG11_HB_162	F_0073626_L11_PA	LG11	<lmxll>	{0-}	(ll,lm)	ll	lm	lm	ll	lm	lm	ll	ll	ll	ll	ll	lm	ll	ll	lm	lm	lm	ll	ll	ll	lm	ll	ll	lm	lm	ll	ll	ll	lm	lm	lm	lm	ll	lm	ll	lm	ll	ll	lm	lm	lm	lm	ll	ll
LG11_HB_163	F_0074215_L11_PA	LG11	<nnxnp>	{-1}	(nn,np)	np	nn	nn	np	np	nn	np	np	np	np	np	nn	nn	nn	np	np	nn	nn	nn	nn	nn	np	np	nn	np	np	np	np	nn	np	nn	np	nn	nn	nn	nn	nn	nn	np	nn	np	nn	np	nn
LG11_HB_163	R_14850427_L11_PA	LG11	<nnxnp>	{-1}	(nn,np)	np	nn	nn	np	np	nn	np	np	np	np	np	nn	nn	nn	np	np	nn	nn	nn	nn	nn	np	np	nn	np	np	np	np	nn	np	nn	np	nn	nn	nn	nn	nn	nn	np	nn	np	nn	np	nn
LG11_HB_163	R_14856775_L11_PA	LG11	<nnxnp>	{-1}	(nn,np)	np	nn	nn	np	np	nn	np	np	np	np	np	nn	nn	nn	np	np	nn	nn	nn	nn	nn	np	np	nn	np	np	np	np	nn	np	nn	np	nn	nn	nn	nn	nn	nn	np	nn	np	nn	np	nn
LG11_HB_164	F_0074732_L11_PA	LG11	<nnxnp>	{-1}	(nn,np)	np	nn	nn	np	np	NN	np	np	np	np	np	nn	nn	nn	np	np	nn	nn	nn	nn	nn	np	np	nn	np	np	np	np	nn	np	nn	np	nn	nn	nn	nn	nn	nn	np	nn	np	nn	np	nn
LG11_HB_165	F_0075142_L11_PA	LG11	<nnxnp>	{-1}	(nn,np)	np	nn	nn	np	np	nn	np	np	np	np	np	nn	nn	nn	np	np	nn	nn	nn	nn	nn	np	np	nn	np	np	np	np	nn	np	nn	np	nn	nn	nn	nn	nn	nn	np	nn	np	nn	np	nn
LG11_HB_165	F_0075139_L11_PA	LG11	<lmxll>	{0-}	(ll,lm)	ll	lm	lm	ll	lm	lm	ll	ll	ll	ll	ll	lm	ll	ll	lm	lm	lm	ll	ll	ll	lm	ll	ll	lm	lm	ll	ll	ll	lm	lm	lm	lm	ll	lm	ll	lm	ll	ll	lm	lm	lm	lm	ll	ll
LG11_HB_166	F_0075428_L11_PA	LG11	<nnxnp>	{-1}	(nn,np)	np	nn	nn	np	np	nn	np	np	np	np	np	nn	nn	nn	np	np	nn	nn	nn	nn	nn	np	np	nn	np	np	np	np	nn	np	nn	np	nn	nn	nn	nn	nn	nn	np	nn	np	nn	np	nn
LG11_HB_166	F_0075423_L11_PA	LG11	<lmxll>	{0-}	(ll,lm)	ll	lm	lm	ll	lm	lm	ll	ll	ll	ll	ll	lm	ll	ll	lm	lm	lm	ll	ll	ll	lm	ll	lm	lm	lm	ll	ll	ll	lm	lm	lm	lm	ll	lm	ll	lm	ll	ll	lm	lm	lm	lm	ll	ll
LG11_HB_166	F_0075445_L11_PA	LG11	<efxeg>	{10}	[ee,ef,eg,fg)	ef	eg	eg	ef	ee	eg	ef	ef	ef	ef	ef	eg	fg	fg	ee	ee	eg	fg	fg	fg	eg	ef	ee	eg	ee	ef	ef	ef	eg	ee	eg	ee	fg	eg	fg	eg	fg	fg	ee	eg	ee	eg	ef	fg
LG11_HB_166	F_0075446_L11_PA	LG11	<hkxhk>	{01}	(hh,hk,kk)	hk	hk	hk	hk	kk	hk	hk	hk	hk	hk	hk	hk	hh	hh	kk	kk	hk	hh	hh	hh	hk	hk	kk	hk	kk	hk	hk	hk	hk	kk	hk	kk	hh	hk	hh	hk	hh	hh	kk	hk	kk	hk	hk	hh
LG11_HB_167	F_0075780_L11_PA	LG11	<nnxnp>	{-1}	(nn,np)	np	nn	nn	np	np	nn	np	np	np	np	np	nn	nn	nn	np	np	nn	nn	nn	nn	nn	np	np	nn	np	np	np	np	nn	np	nn	np	nn	nn	nn	nn	nn	nn	np	nn	np	nn	np	nn
LG11_HB_167	F_0075769_L11_PA	LG11	<nnxnp>	{-1}	(nn,np)	np	nn	nn	np	--	nn	np	np	np	np	np	nn	nn	nn	np	np	nn	nn	nn	nn	nn	np	np	nn	np	np	np	np	nn	np	nn	np	nn	nn	nn	nn	nn	nn	np	nn	np	nn	np	nn
LG11_HB_170	F_0076551_L11_PA	LG11	<lmxll>	{1-}	(ll,lm)	lm	ll	ll	lm	ll	ll	lm	lm	lm	lm	lm	ll	lm	lm	ll	ll	ll	lm	lm	lm	ll	lm	lm	ll	ll	lm	lm	lm	ll	ll	ll	ll	lm	ll	lm	ll	lm	lm	ll	ll	ll	ll	lm	lm
LG11_HB_170	F_0076561_L11_PA	LG11	<lmxll>	{1-}	(ll,lm)	lm	ll	ll	lm	ll	ll	lm	lm	lm	lm	lm	ll	lm	lm	ll	ll	ll	lm	lm	lm	ll	lm	lm	ll	ll	lm	lm	lm	ll	ll	ll	ll	lm	ll	lm	ll	lm	lm	ll	ll	ll	ll	lm	lm
LG11_HB_170	F_0076567_L11_PA	LG11	<lmxll>	{1-}	(ll,lm)	lm	ll	ll	lm	ll	ll	lm	lm	lm	lm	lm	ll	lm	lm	ll	ll	ll	lm	lm	lm	ll	lm	lm	ll	ll	lm	lm	lm	ll	ll	ll	ll	lm	ll	lm	ll	lm	lm	ll	ll	ll	ll	lm	lm
LG11_HB_170	R_16672448_L11_PA	LG11	<lmxll>	{1-}	(ll,lm)	lm	ll	ll	lm	ll	ll	lm	lm	lm	lm	lm	ll	lm	lm	ll	ll	ll	lm	lm	lm	ll	lm	lm	ll	ll	lm	lm	lm	ll	ll	ll	ll	lm	ll	lm	ll	lm	lm	ll	ll	ll	ll	lm	lm
LG11_HB_170	F_0076552_L11_PA	LG11	<hkxhk>	{00}	(hh,hk,kk)	hh	kk	kk	hh	kk	kk	hh	hh	hh	hh	hh	kk	hk	hk	kk	hk	kk	hk	hk	hk	kk	hh	hh	kk	hk	hh	hh	hh	kk	hk	kk	hk	hk	kk	hk	kk	hh	hk	hk	kk	hk	kk	hh	hk
LG11_HB_171	F_0077287_L11_PA	LG11	<lmxll>	{1-}	(ll,lm)	lm	ll	ll	lm	ll	ll	lm	lm	lm	lm	lm	ll	lm	lm	ll	ll	ll	lm	lm	lm	ll	lm	lm	ll	ll	lm	lm	lm	ll	ll	ll	ll	lm	ll	lm	ll	lm	lm	ll	ll	ll	ll	lm	lm
LG11_HB_171	F_0077289_L11_PA	LG11	<lmxll>	{1-}	(ll,lm)	lm	ll	ll	lm	ll	ll	lm	lm	lm	lm	lm	ll	lm	lm	ll	ll	ll	lm	lm	lm	ll	lm	lm	ll	ll	lm	lm	lm	ll	ll	ll	ll	lm	ll	lm	ll	lm	lm	ll	ll	ll	ll	lm	lm
LG11_HB_171	F_0077297_L11_PA	LG11	<lmxll>	{1-}	(ll,lm)	lm	ll	ll	lm	ll	ll	lm	lm	lm	lm	lm	ll	lm	lm	ll	ll	ll	lm	lm	lm	ll	lm	lm	ll	ll	lm	lm	lm	ll	ll	ll	ll	lm	ll	lm	ll	lm	lm	ll	ll	ll	ll	lm	lm
LG11_HB_171	F_0077303_L11_PA	LG11	<lmxll>	{1-}	(ll,lm)	lm	ll	ll	lm	ll	ll	lm	lm	lm	lm	lm	ll	lm	lm	ll	ll	ll	lm	lm	lm	ll	lm	lm	ll	ll	lm	lm	lm	ll	ll	ll	ll	lm	ll	lm	ll	lm	lm	ll	ll	ll	ll	lm	lm
LG11_HB_171	F_0077308_L11_PA	LG11	<lmxll>	{1-}	(ll,lm)	lm	ll	ll	lm	ll	ll	lm	lm	lm	lm	lm	ll	lm	lm	ll	ll	ll	lm	lm	lm	ll	lm	lm	ll	ll	lm	lm	lm	ll	ll	ll	ll	lm	ll	lm	ll	lm	lm	ll	ll	ll	ll	lm	lm
LG11_HB_171	F_0077315_L11_PA	LG11	<lmxll>	{1-}	(ll,lm)	lm	ll	ll	lm	ll	ll	lm	lm	lm	lm	lm	ll	lm	lm	ll	ll	ll	lm	lm	lm	ll	lm	lm	ll	ll	lm	lm	lm	ll	ll	ll	ll	lm	ll	lm	ll	lm	lm	ll	ll	ll	ll	lm	lm
LG11_HB_171	F_0077291_L11_PA	LG11	<nnxnp>	{-1}	(nn,np)	np	nn	nn	np	nn	nn	np	np	np	np	np	nn	nn	nn	nn	np	nn	nn	nn	nn	nn	np	np	nn	np	np	np	np	nn	np	nn	np	nn	nn	nn	nn	np	nn	np	nn	np	nn	np	nn
LG11_HB_171	F_0077294_L11_PA	LG11	<hkxhk>	{11}	(hh,hk,kk)	kk	hh	hh	kk	hh	hh	kk	kk	kk	kk	kk	hh	hk	hk	hh	hk	hh	hk	hk	hk	hh	kk	kk	hh	hk	kk	kk	kk	hh	hk	hh	hk	hk	hh	hk	hh	kk	hk	hk	hh	hk	hh	kk	hk
LG11_HB_171	F_0077314_L11_PA	LG11	<hkxhk>	{00}	(hh,hk,kk)	hh	kk	kk	hh	kk	kk	hh	hh	hh	hh	hh	kk	hk	hk	kk	hk	kk	hk	hk	hk	kk	hh	hh	kk	hk	hh	hh	hh	kk	hk	kk	hk	hk	kk	hk	kk	hh	hk	hk	kk	hk	kk	hh	hk
LG11_HB_172	F_0077750_L11_PA	LG11	<hkxhk>	{11}	(hh,hk,kk)	kk	hk	hh	kk	hh	hh	kk	kk	kk	kk	kk	hh	hk	hk	hh	hk	hh	hk	hk	hk	hh	kk	kk	hh	hk	kk	kk	kk	hh	hk	hh	hk	hk	hh	hk	hh	kk	hk	hk	hh	hk	hh	kk	hk
LG11_HB_172	F_0077770_L11_PA	LG11	<hkxhk>	{00}	(hh,hk,kk)	hh	hk	kk	hh	kk	kk	hh	hh	hh	hh	hh	kk	hk	hk	kk	hk	kk	hk	hk	hk	kk	hh	hh	kk	hk	hh	hh	hh	kk	hk	kk	hk	hk	kk	hk	kk	hh	hk	hk	kk	hk	kk	hh	hk
LG11_HB_172	F_0077774_L11_PA	LG11	<lmxll>	{1-}	(ll,lm)	lm	lm	ll	lm	ll	ll	lm	lm	lm	lm	lm	ll	lm	lm	ll	ll	ll	lm	lm	lm	ll	lm	lm	ll	ll	lm	lm	lm	ll	ll	ll	ll	lm	ll	lm	ll	lm	lm	ll	ll	ll	ll	lm	lm
LG11_HB_172	F_0077779_L11_PA	LG11	<lmxll>	{1-}	(ll,lm)	lm	lm	ll	lm	ll	ll	lm	lm	lm	lm	lm	ll	lm	lm	ll	ll	ll	lm	lm	lm	ll	lm	lm	ll	ll	lm	lm	lm	ll	ll	ll	ll	lm	ll	lm	ll	lm	lm	ll	ll	ll	ll	lm	lm
LG11_HB_173	F_0077934_L11_PA	LG11	<hkxhk>	{00}	(h-,kk)	h-	h-	kk	h-	kk	--	h-	h-	h-	h-	h-	kk	h-	h-	kk	h-	h-	h-	h-	h-	kk	h-	h-	kk	h-	h-	h-	h-	kk	h-	kk	h-	h-	kk	h-	kk	h-	h-	h-	kk	h-	kk	h-	h-
LG11_HB_173	F_0077909_L11_PA	LG11	<lmxll>	{1-}	(ll,lm)	lm	lm	ll	lm	ll	ll	lm	lm	lm	lm	lm	ll	lm	lm	ll	ll	ll	lm	lm	lm	ll	lm	lm	ll	ll	lm	lm	lm	ll	ll	ll	ll	lm	ll	lm	ll	lm	lm	ll	ll	ll	ll	lm	lm
LG11_HB_173	F_0077913_L11_PA	LG11	<lmxll>	{1-}	(ll,lm)	lm	lm	ll	lm	ll	ll	lm	lm	lm	lm	lm	ll	lm	lm	ll	ll	ll	lm	lm	lm	ll	lm	lm	ll	ll	lm	lm	lm	ll	ll	ll	ll	lm	ll	lm	ll	lm	lm	ll	ll	ll	ll	lm	lm
LG11_HB_173	F_0077916_L11_PA	LG11	<lmxll>	{1-}	(ll,lm)	lm	lm	ll	lm	ll	ll	lm	lm	lm	lm	lm	ll	lm	lm	ll	ll	ll	lm	lm	lm	ll	lm	lm	ll	ll	lm	lm	lm	ll	ll	ll	ll	lm	ll	lm	ll	lm	lm	ll	ll	ll	ll	lm	lm
LG11_HB_173	F_0077926_L11_PA	LG11	<lmxll>	{1-}	(ll,lm)	lm	lm	ll	lm	ll	ll	lm	lm	lm	lm	lm	ll	lm	lm	ll	ll	ll	lm	lm	lm	ll	lm	lm	ll	ll	lm	lm	lm	ll	ll	ll	ll	lm	ll	lm	ll	lm	lm	ll	ll	ll	ll	lm	lm
LG11_HB_173	F_0077928_L11_PA	LG11	<lmxll>	{1-}	(ll,lm)	lm	lm	ll	lm	ll	ll	lm	lm	lm	lm	lm	ll	lm	lm	ll	ll	ll	lm	lm	lm	ll	lm	lm	ll	ll	lm	lm	lm	ll	ll	ll	ll	lm	ll	lm	ll	lm	lm	ll	ll	ll	ll	lm	lm
LG11_HB_173	F_0077930_L11_PA	LG11	<lmxll>	{1-}	(ll,lm)	lm	lm	ll	lm	ll	ll	lm	lm	lm	lm	lm	ll	lm	lm	ll	ll	ll	lm	lm	lm	ll	lm	lm	ll	ll	lm	lm	lm	ll	ll	ll	ll	lm	ll	lm	ll	lm	lm	ll	ll	ll	ll	lm	lm
LG11_HB_174	F_0078014_L11_PA	LG11	<hkxhk>	{11}	(hh,hk,kk)	kk	hk	hh	kk	hh	hh	kk	kk	kk	kk	kk	hh	hk	hk	hh	hk	hh	hk	hk	hk	hh	kk	kk	hh	hk	kk	kk	kk	hh	hk	hh	hk	hk	hh	hk	hh	kk	hk	hk	hh	hk	hh	kk	hk
LG11_HB_174	F_0078002_L11_PA	LG11	<lmxll>	{1-}	(ll,lm)	lm	lm	ll	lm	ll	ll	lm	lm	lm	lm	lm	ll	lm	lm	ll	ll	ll	lm	lm	lm	ll	lm	lm	ll	ll	lm	lm	lm	ll	ll	ll	ll	lm	ll	lm	ll	lm	lm	ll	ll	ll	ll	lm	lm
LG11_HB_174	F_0078003_L11_PA	LG11	<lmxll>	{1-}	(ll,lm)	lm	lm	ll	lm	ll	ll	lm	lm	lm	lm	lm	ll	lm	lm	ll	ll	ll	lm	lm	lm	ll	lm	lm	ll	ll	lm	lm	lm	ll	ll	ll	ll	lm	ll	lm	ll	lm	lm	ll	ll	ll	ll	lm	lm
LG11_HB_174	F_0078012_L11_PA	LG11	<lmxll>	{1-}	(ll,lm)	lm	lm	ll	lm	ll	ll	lm	lm	lm	lm	lm	ll	lm	lm	ll	ll	ll	lm	lm	lm	ll	lm	lm	ll	ll	lm	lm	lm	ll	ll	ll	ll	lm	ll	lm	ll	lm	lm	ll	ll	ll	ll	lm	lm
LG11_HB_174	F_0078026_L11_PA	LG11	<lmxll>	{1-}	(ll,lm)	lm	lm	ll	lm	ll	ll	lm	lm	lm	lm	lm	ll	lm	lm	ll	ll	ll	lm	lm	lm	ll	lm	lm	ll	ll	lm	lm	lm	ll	ll	ll	ll	lm	ll	lm	ll	lm	lm	ll	ll	ll	ll	lm	lm
LG11_HB_175	F_0078327_L11_PA	LG11	<lmxll>	{1-}	(ll,lm)	lm	lm	ll	lm	ll	ll	lm	lm	lm	lm	lm	ll	lm	lm	ll	ll	ll	lm	lm	lm	ll	lm	lm	ll	ll	lm	lm	lm	ll	ll	ll	ll	lm	ll	lm	ll	lm	lm	ll	ll	ll	ll	lm	lm
LG11_HB_175	F_0078328_L11_PA	LG11	<lmxll>	{1-}	(ll,lm)	lm	lm	ll	lm	ll	ll	lm	lm	lm	lm	lm	ll	lm	lm	ll	ll	ll	lm	lm	lm	ll	lm	lm	ll	ll	lm	lm	lm	ll	ll	ll	ll	lm	ll	lm	ll	lm	lm	ll	ll	ll	ll	lm	lm
LG11_HB_176	F_0078678_L11_PA	LG11	<nnxnp>	{-1}	(nn,np)	np	nn	nn	np	nn	nn	np	np	np	np	np	nn	nn	nn	nn	np	nn	nn	nn	nn	nn	np	np	nn	np	np	np	np	nn	np	nn	np	nn	nn	nn	nn	np	nn	np	nn	np	nn	np	nn
LG11_HB_176	F_0078684_L11_PA	LG11	<lmxll>	{1-}	(ll,lm)	lm	lm	ll	lm	ll	ll	lm	lm	lm	lm	lm	ll	lm	lm	ll	ll	ll	lm	lm	lm	ll	lm	lm	ll	ll	lm	lm	lm	ll	ll	ll	ll	lm	ll	lm	ll	lm	lm	ll	ll	ll	ll	lm	lm
LG11_HB_176	F_0078690_L11_PA	LG11	<lmxll>	{1-}	(ll,lm)	lm	lm	ll	lm	ll	ll	lm	lm	lm	lm	lm	ll	lm	lm	ll	ll	ll	lm	lm	lm	ll	lm	lm	ll	ll	lm	lm	lm	ll	ll	ll	ll	lm	ll	lm	ll	lm	lm	ll	ll	ll	ll	lm	lm
LG11_HB_176	F_0078695_L11_PA	LG11	<lmxll>	{1-}	(ll,lm)	lm	lm	ll	lm	ll	ll	lm	lm	lm	lm	lm	ll	lm	lm	ll	ll	ll	lm	lm	lm	ll	lm	lm	ll	ll	lm	lm	lm	ll	ll	ll	ll	lm	ll	lm	ll	lm	lm	ll	ll	ll	ll	lm	lm
LG11_HB_177	F_0078768_L11_PA	LG11	<lmxll>	{1-}	(ll,lm)	lm	lm	ll	lm	ll	ll	lm	lm	lm	lm	lm	ll	lm	lm	ll	ll	ll	lm	lm	lm	ll	lm	lm	ll	ll	lm	lm	lm	ll	ll	ll	ll	lm	ll	lm	ll	lm	lm	ll	ll	ll	ll	lm	lm
LG11_HB_177	F_0078776_L11_PA	LG11	<lmxll>	{1-}	(ll,lm)	lm	lm	ll	lm	ll	ll	lm	lm	lm	lm	lm	ll	lm	lm	ll	ll	ll	lm	lm	lm	ll	lm	lm	ll	ll	lm	lm	lm	ll	ll	ll	ll	lm	ll	lm	ll	lm	lm	ll	ll	ll	ll	lm	lm
LG11_HB_177	GD_01878_L11_PA	LG11	<lmxll>	{1-}	(ll,lm)	lm	lm	ll	lm	ll	ll	lm	lm	lm	lm	lm	ll	lm	lm	ll	ll	ll	lm	lm	lm	ll	lm	lm	ll	ll	lm	lm	lm	ll	ll	ll	ll	lm	ll	lm	ll	lm	lm	ll	ll	ll	ll	lm	lm
R_19384185_L11_PA	R_19384185_L11_PA	LG11	<lmxll>	{1-}	(ll,lm)	lm	lm	ll	lm	ll	ll	lm	lm	lm	lm	lm	ll	lm	lm	ll	ll	ll	lm	lm	lm	ll	lm	lm	ll	ll	lm	lm	lm	ll	ll	ll	ll	lm	ll	lm	ll	lm	lm	ll	ll	ll	ll	lm	lm
LG11_HB_1783_s36h1	F_0839398_L11_26_1	LG11	<hkxhk>	{01}	(hh,hk,kk)	hk	hk	hk	hk	hk	hk	hk	kk	hk	hh	hk	hk	hh	hk	hh	hk	hk	hk	hk	hh	hk	hk	hk	hh	kk	hk	hk	hk	hk	kk	hk	kk	kk	hk	hh	kk	hh	hk	hh	hk	kk	kk	hk	hh
LG11_HB_1783_s36h1	F_0839413_L11_26_1	LG11	<hkxhk>	{01}	(hh,hk,kk)	hk	hk	hk	hk	hk	hk	hk	kk	hk	hh	hk	hk	hh	hk	hh	hk	hk	hk	hk	hh	hk	hk	hk	hh	kk	hk	hk	hk	hk	kk	hk	kk	kk	hk	hh	kk	hh	hk	hh	hk	kk	kk	hk	hh
LG11_HB_1787_s27h1	F_0840090_L11_27_1	LG11	<hkxhk>	{10}	(hh,hk,kk)	hk	hk	hk	hk	hk	hk	hk	hh	hk	kk	hk	hk	kk	hk	kk	hk	hk	hk	hk	kk	hk	hk	hk	kk	hh	hk	hk	hk	hh	hh	hk	hh	hh	hk	kk	hh	kk	hk	kk	hk	hh	hh	hk	kk
LG11_HB_1787_s27h1	F_0840091_L11_27_1	LG11	<hkxhk>	{01}	(hh,hk,kk)	hk	hk	hk	hk	hk	hk	hk	kk	hk	hh	hk	hk	hh	hk	hh	hk	hk	hk	hk	hh	hk	hk	hk	hh	kk	hk	hk	hk	kk	kk	hk	kk	kk	hk	hh	kk	hh	hk	hh	hk	kk	kk	hk	hh
LG11_HB_1790_s29h1	F_0841914_L11_29_1	LG11	<lmxll>	{0-}	(ll,lm)	ll	lm	lm	ll	lm	lm	ll	lm	ll	ll	ll	lm	ll	ll	ll	lm	lm	lm	ll	ll	lm	ll	lm	ll	lm	ll	ll	ll	lm	lm	lm	lm	lm	ll	ll	lm	ll	ll	ll	lm	lm	lm	ll	ll
LG11_HB_1792_s29h1	F_0842249_L11_29_1	LG11	<hkxhk>	{10}	(hh,hk,kk)	hk	hk	hk	hk	hh	hk	hk	hh	hk	kk	hk	hk	kk	hk	kk	hh	hk	hk	kk	kk	hk	hk	hh	kk	hk	hk	hk	hk	hh	hh	hk	hh	hk	kk	kk	hk	kk	hk	hk	hk	hh	hh	hk	kk
LG11_HB_1792_s29h1	F_0842254_L11_29_1	LG11	<lmxll>	{0-}	(ll,lm)	ll	lm	lm	ll	lm	lm	ll	lm	ll	ll	ll	lm	ll	ll	ll	lm	lm	lm	ll	ll	lm	ll	lm	ll	lm	ll	ll	ll	lm	lm	lm	lm	lm	ll	ll	lm	ll	ll	ll	lm	lm	lm	ll	ll
F_0843228_L11_30_1	F_0843228_L11_30_1	LG11	<lmxll>	{1-}	(ll,lm)	lm	ll	ll	lm	ll	ll	lm	ll	lm	lm	lm	ll	lm	lm	ll	ll	ll	ll	lm	lm	ll	lm	ll	lm	ll	lm	lm	lm	ll	ll	ll	ll	ll	lm	lm	ll	lm	lm	lm	ll	ll	ll	lm	lm
LG11_HB_1794_s31h1	F_0844561_L11_31_1	LG11	<nnxnp>	{-0}	(nn,np)	nn	np	np	nn	nn	np	nn	nn	np	nn	nn	np	np	nn	nn	nn	np	np	np	np	np	nn	nn	np	nn	nn	nn	nn	np	nn	np	nn	np	np	np	np	np	np	nn	np	nn	np	nn	np
LG11_HB_1794_s31h1	F_0844568_L11_31_1	LG11	<lmxll>	{1-}	(ll,lm)	lm	ll	ll	lm	ll	ll	lm	lm	lm	lm	lm	ll	lm	lm	ll	ll	ll	lm	lm	lm	ll	lm	ll	ll	ll	lm	lm	lm	ll	ll	ll	ll	lm	lm	lm	ll	lm	lm	lm	ll	ll	ll	lm	lm
R_12911499_L11_31_1	R_12911499_L11_31_1	LG11	<nnxnp>	{-1}	(nn,np)	np	nn	nn	np	np	nn	np	np	np	np	np	nn	nn	nn	np	np	nn	nn	nn	nn	nn	np	np	nn	np	np	np	np	nn	np	nn	np	nn	nn	nn	nn	nn	nn	np	nn	np	nn	np	nn
F_0845056_L11_32_1	F_0845056_L11_32_1	LG11	<nnxnp>	{-1}	(nn,np)	np	nn	nn	np	nn	nn	np	np	np	np	np	nn	nn	nn	nn	np	nn	nn	nn	nn	nn	np	np	nn	np	np	np	np	nn	np	nn	np	nn	nn	nn	nn	nn	nn	np	nn	np	nn	np	nn
F_0845784_L11_33_1	F_0845784_L11_33_1	LG11	<lmxll>	{1-}	(ll,lm)	lm	lm	ll	lm	ll	ll	lm	lm	lm	lm	lm	ll	lm	lm	ll	ll	ll	lm	lm	lm	ll	lm	lm	ll	ll	lm	lm	lm	ll	ll	ll	ll	lm	ll	lm	ll	lm	lm	ll	ll	ll	ll	lm	lm
F_0847269_L11_40_1	F_0847269_L11_40_1	LG11	<lmxll>	{1-}	(ll,lm)	lm	lm	ll	lm	ll	ll	lm	lm	lm	lm	lm	ll	lm	lm	ll	ll	ll	lm	lm	lm	ll	lm	lm	ll	ll	lm	lm	lm	ll	ll	ll	ll	lm	ll	lm	ll	lm	lm	ll	ll	ll	ll	lm	lm
LG11_HB_180	F_0081115_L11_PA	LG11	<lmxll>	{1-}	(ll,lm)	lm	lm	ll	lm	ll	ll	lm	lm	lm	lm	lm	ll	lm	lm	ll	ll	ll	lm	lm	lm	ll	lm	lm	ll	ll	lm	lm	lm	ll	ll	ll	ll	lm	ll	lm	ll	lm	lm	ll	ll	ll	ll	lm	lm
LG11_HB_180	F_0081117_L11_PA	LG11	<lmxll>	{1-}	(ll,lm)	lm	lm	ll	lm	ll	ll	lm	lm	lm	lm	lm	ll	lm	lm	ll	ll	ll	lm	lm	lm	ll	lm	lm	ll	ll	lm	lm	lm	ll	ll	ll	ll	lm	ll	lm	ll	lm	lm	ll	ll	ll	ll	lm	lm
LG11_HB_180	GD_01187_L11_PA	LG11	<lmxll>	{1-}	(ll,lm)	lm	lm	ll	lm	ll	ll	lm	lm	lm	lm	lm	ll	lm	lm	ll	ll	ll	lm	lm	lm	ll	lm	lm	ll	ll	lm	lm	lm	ll	ll	ll	ll	lm	ll	lm	ll	lm	lm	ll	ll	ll	ll	lm	lm
LG11_HB_1800_s41h1	F_0847958_L11_41_1	LG11	<nnxnp>	{-0}	(nn,np)	np	np	np	nn	np	np	nn	np	nn	nn	nn	np	np	np	np	nn	nn	np	np	np	np	nn	nn	np	nn	nn	nn	nn	np	nn	np	nn	np	np	np	nn	nn	np	np	np	nn	np	nn	np
LG11_HB_1801_s41h1	F_0848307_L11_41_1	LG11	<nnxnp>	{-0}	(nn,np)	np	np	np	nn	np	np	nn	np	nn	nn	nn	np	np	np	np	nn	nn	np	np	np	np	nn	nn	np	nn	nn	nn	nn	np	nn	nn	nn	np	np	np	nn	nn	np	np	np	nn	np	nn	np
LG11_HB_1801_s41h1	F_0848252_L11_41_1	LG11	<lmxll>	{0-}	(ll,lm)	ll	ll	lm	ll	lm	lm	ll	ll	ll	ll	ll	lm	ll	ll	lm	lm	ll	ll	ll	ll	lm	ll	ll	lm	lm	ll	ll	ll	lm	lm	lm	lm	ll	lm	ll	lm	ll	ll	lm	lm	lm	lm	lm	ll
LG11_HB_1801_s41h1	F_0848270_L11_41_1	LG11	<lmxll>	{1-}	(ll,lm)	lm	lm	ll	lm	ll	ll	lm	lm	lm	lm	lm	ll	lm	lm	ll	ll	lm	lm	lm	lm	ll	lm	lm	ll	ll	lm	lm	lm	ll	ll	ll	ll	lm	ll	lm	ll	lm	lm	ll	ll	ll	ll	ll	lm
LG11_HB_1801_s41h1	F_0848298_L11_41_1	LG11	<lmxll>	{1-}	(ll,lm)	lm	lm	ll	lm	ll	ll	lm	lm	lm	lm	lm	ll	lm	lm	ll	ll	lm	lm	lm	lm	ll	lm	lm	ll	ll	lm	lm	lm	ll	ll	ll	ll	lm	ll	lm	ll	lm	lm	ll	ll	ll	ll	ll	lm
LG11_HB_1802_s41h1	F_0848509_L11_41_1	LG11	<lmxll>	{1-}	(ll,lm)	lm	lm	ll	lm	ll	ll	lm	lm	lm	lm	lm	ll	lm	lm	ll	ll	lm	lm	lm	lm	ll	ll	lm	ll	ll	lm	lm	lm	ll	ll	ll	ll	lm	ll	lm	ll	lm	lm	ll	ll	ll	ll	ll	lm
R_26099970_L11_41_1	R_26099970_L11_41_1	LG11	<nnxnp>	{-0}	(nn,np)	np	np	np	nn	np	np	nn	np	nn	nn	nn	np	np	np	np	nn	nn	np	np	np	np	nn	nn	np	nn	nn	nn	nn	np	nn	nn	nn	np	np	np	nn	nn	np	np	np	nn	np	nn	np
LG11_HB_1804_s41h1	F_0849339_L11_41_1	LG11	<nnxnp>	{-0}	(nn,np)	np	np	np	nn	np	np	nn	np	nn	nn	nn	np	np	np	np	nn	nn	np	np	np	np	np	nn	np	nn	nn	nn	nn	np	nn	nn	nn	np	np	np	nn	nn	np	np	np	nn	np	nn	np
LG11_HB_1805_s41h1	F_0849456_L11_41_1	LG11	<lmxll>	{1-}	(ll,lm)	lm	lm	ll	lm	ll	ll	lm	lm	ll	lm	lm	ll	lm	lm	ll	ll	lm	lm	lm	lm	ll	ll	lm	ll	ll	lm	lm	lm	ll	ll	ll	ll	lm	ll	lm	ll	lm	lm	ll	ll	ll	ll	ll	lm
LG11_HB_1805_s41h1	F_0849469_L11_41_1	LG11	<lmxll>	{1-}	(ll,lm)	lm	lm	ll	lm	ll	ll	lm	lm	ll	lm	lm	ll	lm	lm	ll	ll	lm	lm	lm	lm	ll	ll	lm	ll	ll	lm	lm	lm	ll	ll	ll	ll	lm	ll	lm	ll	lm	lm	ll	ll	ll	ll	ll	lm
LG11_HB_1806_s42h1	F_0849815_L11_42_1	LG11	<lmxll>	{1-}	(ll,lm)	lm	lm	ll	lm	ll	ll	lm	lm	ll	lm	lm	ll	lm	lm	ll	ll	lm	lm	lm	lm	ll	ll	lm	ll	ll	lm	lm	lm	ll	ll	ll	ll	lm	ll	lm	ll	lm	lm	ll	ll	ll	ll	ll	lm
LG11_HB_1806_s42h1	F_0849822_L11_42_1	LG11	<nnxnp>	{-1}	(nn,np)	nn	np	nn	np	nn	nn	np	nn	np	np	np	nn	nn	nn	nn	np	np	nn	nn	nn	nn	nn	np	nn	np	np	np	np	nn	np	np	np	nn	nn	nn	np	np	nn	nn	nn	np	nn	np	nn
LG11_HB_1806_s42h1	F_0849825_L11_42_1	LG11	<nnxnp>	{-0}	(nn,np)	np	nn	np	nn	np	np	nn	np	nn	nn	nn	np	np	np	np	nn	nn	np	np	np	np	np	nn	np	nn	nn	nn	nn	np	nn	nn	nn	np	np	np	nn	nn	np	np	np	nn	np	nn	np
LG11_HB_1806_s42h1	F_0849828_L11_42_1	LG11	<lmxll>	{1-}	(ll,lm)	lm	lm	ll	lm	ll	ll	lm	lm	ll	lm	lm	ll	lm	lm	ll	ll	lm	lm	lm	lm	ll	ll	lm	ll	ll	lm	lm	lm	ll	ll	ll	ll	lm	ll	lm	ll	lm	lm	ll	ll	ll	ll	ll	lm
LG11_HB_1807_s42h1	F_0850158_L11_42_1	LG11	<nnxnp>	{-1}	(nn,np)	nn	np	nn	np	nn	nn	np	nn	np	np	np	nn	nn	nn	nn	np	np	nn	nn	nn	nn	nn	np	nn	np	np	np	np	nn	np	np	np	nn	nn	nn	np	np	nn	nn	nn	np	np	np	nn
LG11_HB_1807_s42h1	F_0850166_L11_42_1	LG11	<lmxll>	{0-}	(ll,lm)	ll	ll	lm	ll	lm	lm	ll	ll	lm	ll	ll	lm	ll	ll	lm	lm	ll	ll	ll	ll	ll	lm	ll	lm	lm	ll	ll	ll	lm	lm	lm	lm	ll	lm	ll	lm	ll	ll	lm	lm	lm	lm	lm	ll
LG11_HB_1807_s42h1	F_0850192_L11_42_1	LG11	<lmxll>	{0-}	(ll,lm)	ll	ll	lm	ll	lm	lm	ll	ll	lm	ll	ll	lm	ll	ll	lm	lm	ll	ll	ll	ll	ll	lm	ll	lm	lm	ll	ll	ll	lm	lm	lm	lm	ll	lm	ll	lm	ll	ll	lm	lm	lm	lm	lm	ll
LG11_HB_1809_s44h1	F_0851592_L11_44_1	LG11	<lmxll>	{0-}	(ll,lm)	ll	ll	lm	ll	lm	lm	ll	ll	lm	ll	ll	lm	ll	lm	lm	ll	ll	ll	ll	ll	ll	lm	ll	lm	lm	ll	ll	ll	lm	lm	lm	lm	ll	lm	ll	lm	ll	ll	lm	lm	lm	lm	lm	lm
LG11_HB_1809_s44h1	F_0851591_L11_44_1	LG11	<nnxnp>	{-0}	(nn,np)	np	nn	np	nn	np	np	nn	np	nn	nn	nn	np	nn	np	np	np	nn	np	np	np	np	np	nn	np	nn	nn	nn	nn	np	nn	nn	np	np	np	np	nn	nn	np	np	np	nn	nn	nn	np
LG11_HB_181	F_0081348_L11_PA	LG11	<hkxhk>	{11}	(hh,hk,kk)	hk	hk	hh	kk	hh	hh	kk	kk	kk	kk	kk	hh	hk	hk	hh	hk	hk	hk	hk	hk	hh	kk	kk	hh	hk	kk	kk	kk	hh	hk	hh	hk	hk	hh	hk	hk	kk	hk	hk	hh	hk	hh	hk	hk
LG11_HB_181	F_0081356_L11_PA	LG11	<lmxll>	{1-}	(ll,lm)	lm	lm	ll	lm	ll	ll	lm	lm	lm	lm	lm	ll	lm	lm	ll	ll	ll	lm	lm	lm	ll	lm	lm	ll	ll	lm	lm	lm	ll	ll	ll	ll	lm	ll	lm	ll	lm	lm	ll	ll	ll	ll	ll	lm
LG11_HB_181	F_0081364_L11_PA	LG11	<lmxll>	{1-}	(ll,lm)	lm	lm	ll	lm	ll	ll	lm	lm	lm	lm	lm	ll	lm	lm	ll	ll	ll	lm	lm	lm	ll	lm	lm	ll	ll	lm	lm	lm	ll	ll	ll	ll	lm	ll	lm	ll	lm	lm	ll	ll	ll	ll	ll	lm
LG11_HB_1811_s45h1	F_0852583_L11_45_1	LG11	<hkxhk>	{10}	(h-,kk)	h-	h-	h-	h-	h-	h-	h-	kk	h-	h-	h-	h-	h-	h-	h-	KK	h-	kk	kk	kk	kk	h-	h-	h-	h-	h-	kk	h-	h-	h-	h-	h-	kk	h-	kk	h-	h-	h-	h-	h-	h-	h-	h-	h-
LG11_HB_1811_s45h1	F_0852584_L11_45_1	LG11	<hkxhk>	{10}	(hh,hk,kk)	hk	hh	hk	hk	hk	hk	hk	kk	hh	hk	hk	hk	hk	hk	hk	kk	hk	kk	kk	kk	kk	hk	hk	hk	hh	hk	kk	hk	hk	hh	hh	hk	kk	hk	kk	hh	hk	hk	hk	hk	hh	hh	hk	hk
LG11_HB_1811_s45h1	F_0852589_L11_45_1	LG11	<lmxll>	{0-}	(ll,lm)	lm	lm	lm	ll	lm	lm	ll	ll	lm	ll	ll	lm	ll	lm	lm	ll	ll	ll	ll	ll	ll	lm	ll	lm	lm	ll	ll	ll	lm	lm	lm	lm	ll	lm	ll	lm	ll	ll	lm	lm	lm	lm	ll	lm
LG11_HB_1811.5_s46h1	R_36946479_L11_46_1	LG11	<nnxnp>	{-1}	(nn,np)	nn	np	nn	np	nn	nn	np	nn	np	np	np	nn	np	nn	nn	nn	np	nn	nn	nn	nn	nn	np	nn	np	np	nn	np	nn	np	np	nn	nn	nn	nn	np	np	np	nn	nn	np	np	np	nn
LG11_HB_1812_s46h1	F_0852908_L11_46_1	LG11	<nnxnp>	{-1}	(nn,np)	nn	np	nn	np	nn	nn	np	nn	np	np	np	nn	np	nn	nn	nn	np	nn	nn	nn	nn	nn	np	nn	np	np	nn	np	nn	np	np	nn	nn	nn	nn	np	np	np	nn	nn	np	np	np	nn
LG11_HB_1812_s46h1	F_0852911_L11_46_1	LG11	<nnxnp>	{-1}	(nn,np)	nn	np	nn	np	nn	nn	np	nn	np	np	np	nn	np	nn	nn	nn	np	nn	nn	nn	nn	nn	np	nn	np	np	nn	np	nn	np	np	nn	nn	nn	nn	np	np	np	nn	nn	np	np	np	nn
LG11_HB_1814_s47h1	F_0853709_L11_47_1	LG11	<lmxll>	{1-}	(ll,lm)	ll	ll	ll	lm	ll	ll	lm	lm	ll	lm	ll	ll	lm	ll	lm	lm	lm	lm	lm	lm	lm	ll	lm	ll	ll	lm	lm	lm	ll	ll	ll	lm	lm	ll	ll	ll	lm	lm	lm	ll	ll	lm	lm	ll
LG11_HB_1814_s47h1	F_0853706_L11_47_1	LG11	<lmxll>	{0-}	(ll,lm)	lm	lm	lm	ll	lm	lm	ll	ll	lm	ll	lm	lm	ll	lm	ll	ll	ll	ll	ll	ll	ll	lm	ll	lm	lm	ll	ll	ll	lm	lm	lm	ll	ll	lm	lm	lm	ll	ll	ll	lm	lm	ll	ll	lm
LG11_HB_1815_s47h1	F_0853797_L11_47_1	LG11	<hkxhk>	{00}	(hh,hk,kk)	kk	hk	kk	hh	kk	kk	hh	hk	hk	hh	hk	kk	hh	kk	hk	hk	hh	hk	hk	hh	hk	kk	hh	kk	hk	hh	hk	hh	kk	hk	hk	hk	hk	kk	hk	hk	hh	hh	hk	kk	hk	hh	hh	kk
LG11_HB_1815_s47h1	F_0853804_L11_47_1	LG11	<nnxnp>	{-1}	(nn,np)	nn	np	nn	np	nn	nn	np	nn	np	np	np	nn	np	nn	nn	nn	np	nn	nn	np	nn	nn	np	nn	np	np	nn	np	nn	np	np	nn	nn	nn	np	np	np	np	nn	nn	np	np	np	nn
LG11_HB_1815_s47h1	F_0853817_L11_47_1	LG11	<nnxnp>	{-1}	(nn,np)	nn	np	nn	np	nn	nn	np	nn	np	np	np	nn	np	nn	nn	nn	np	nn	nn	np	nn	nn	np	nn	np	np	nn	np	nn	np	np	nn	nn	nn	np	np	np	np	nn	nn	np	np	np	nn
LG11_HB_1815_s47h1	F_0853819_L11_47_1	LG11	<lmxll>	{1-}	(ll,lm)	ll	ll	ll	lm	ll	ll	lm	lm	ll	lm	ll	ll	lm	ll	lm	lm	lm	lm	lm	lm	lm	ll	lm	ll	ll	lm	lm	lm	ll	ll	ll	lm	lm	ll	ll	ll	lm	lm	lm	ll	ll	lm	lm	ll
LG11_HB_1815_s47h1	F_0853820_L11_47_1	LG11	<lmxll>	{1-}	(ll,lm)	ll	ll	ll	lm	ll	ll	lm	lm	ll	lm	ll	ll	lm	ll	lm	lm	lm	lm	lm	lm	lm	ll	lm	ll	ll	lm	lm	lm	ll	ll	ll	lm	lm	ll	ll	ll	lm	lm	lm	ll	ll	lm	lm	ll
LG11_HB_1815_s47h1	F_0853800_L11_47_1	LG11	<lmxll>	{0-}	(ll,lm)	lm	lm	lm	ll	lm	lm	ll	ll	lm	ll	lm	lm	ll	lm	ll	ll	ll	ll	ll	ll	ll	lm	ll	lm	lm	ll	ll	ll	lm	lm	lm	ll	ll	lm	lm	lm	ll	ll	ll	lm	lm	ll	ll	lm
LG11_HB_1816_s47h1	F_0853971_L11_47_1	LG11	<nnxnp>	{-1}	(nn,np)	nn	np	nn	np	nn	nn	np	nn	np	np	np	nn	np	nn	nn	nn	np	nn	nn	np	nn	nn	np	nn	np	np	nn	np	nn	np	np	nn	nn	nn	np	np	np	np	nn	nn	np	np	np	nn
LG11_HB_1817_s26h1	F_0854012_L12_26_1	LG11	<nnxnp>	{-1}	(nn,np)	np	nn	nn	np	np	nn	np	np	np	nn	np	nn	nn	np	nn	nn	nn	nn	np	nn	nn	np	nn	nn	np	np	np	np	np	np	nn	np	np	np	nn	np	nn	np	nn	nn	np	np	np	nn
LG11_HB_1817_s26h1	F_0854043_L12_26_1	LG11	<nnxnp>	{-1}	(nn,np)	np	nn	nn	np	np	nn	np	np	np	nn	np	nn	nn	np	nn	nn	nn	nn	np	nn	nn	np	nn	nn	np	np	np	np	np	np	nn	np	np	np	nn	np	nn	np	nn	nn	np	np	np	nn
LG11_HB_182	F_0081976_L11_PA	LG11	<hkxhk>	{11}	(hh,hk,kk)	hk	hk	hh	kk	hh	hh	kk	kk	kk	kk	kk	hh	hk	hk	hh	hk	hk	hk	hk	hk	hh	kk	kk	hh	hk	kk	kk	kk	hh	hk	hh	hk	hk	hh	hk	hk	kk	hk	hk	hh	hk	hh	hk	hk
LG11_HB_182	F_0081949_L11_PA	LG11	<lmxll>	{1-}	(ll,lm)	lm	lm	ll	lm	ll	ll	lm	lm	lm	lm	lm	ll	lm	lm	ll	ll	ll	lm	lm	lm	ll	lm	lm	ll	ll	lm	lm	lm	ll	ll	ll	ll	lm	ll	lm	ll	lm	lm	ll	ll	ll	ll	ll	lm
LG11_HB_182	F_0081954_L11_PA	LG11	<lmxll>	{1-}	(ll,lm)	lm	lm	ll	lm	ll	ll	lm	lm	lm	lm	lm	ll	lm	lm	ll	ll	ll	lm	lm	lm	ll	lm	lm	ll	ll	lm	lm	lm	ll	ll	ll	ll	lm	ll	lm	ll	lm	lm	ll	ll	ll	ll	ll	lm
LG11_HB_182	F_0081965_L11_PA	LG11	<lmxll>	{1-}	(ll,lm)	lm	lm	ll	lm	ll	ll	lm	lm	lm	lm	lm	ll	lm	lm	ll	ll	ll	lm	lm	lm	ll	lm	lm	ll	ll	lm	lm	lm	ll	ll	ll	ll	lm	ll	lm	ll	lm	lm	ll	ll	ll	ll	ll	lm
LG11_HB_1820_s27h1	F_0855589_L12_27_1	LG11	<hkxhk>	{11}	(hh,hk,kk)	kk	hk	hh	kk	hh	hh	kk	kk	kk	kk	kk	hh	hk	hk	hh	hk	hk	hk	hk	hk	hh	kk	kk	hh	hk	kk	kk	kk	hh	hk	hh	hk	hk	hh	hk	hh	kk	hk	hk	hh	hk	hh	kk	hk
LG11_HB_1820_s27h1	F_0855607_L12_27_1	LG11	<nnxnp>	{-1}	(nn,np)	np	nn	nn	np	nn	nn	np	np	np	np	np	nn	nn	nn	nn	np	np	nn	nn	nn	nn	np	np	nn	np	np	np	np	nn	np	nn	np	nn	nn	nn	nn	np	nn	np	nn	np	nn	np	nn
LG11_HB_1820_s27h1	F_0855586_L12_27_1	LG11	<lmxll>	{1-}	(ll,lm)	lm	lm	ll	lm	ll	ll	lm	lm	lm	lm	lm	ll	lm	lm	ll	ll	ll	lm	lm	lm	ll	lm	lm	ll	ll	lm	lm	lm	ll	ll	ll	ll	lm	ll	lm	ll	lm	lm	ll	ll	ll	ll	lm	lm
LG11_HB_1833_s38h1	F_0859713_L12_38_1	LG11	<hkxhk>	{10}	(h-,kk)	h-	h-	h-	h-	h-	h-	h-	h-	h-	kk	h-	h-	KK	h-	kk	h-	h-	h-	h-	kk	h-	h-	h-	KK	h-	h-	h-	h-	h-	h-	h-	h-	h-	h-	kk	h-	kk	h-	kk	h-	h-	h-	h-	kk
LG11_HB_186	F_0083301_L11_PA	LG11	<lmxll>	{1-}	(ll,lm)	lm	lm	ll	lm	ll	ll	lm	lm	lm	lm	lm	ll	lm	lm	ll	ll	ll	lm	lm	lm	ll	lm	lm	ll	ll	lm	lm	lm	ll	ll	ll	ll	lm	ll	lm	ll	lm	lm	ll	ll	ll	ll	lm	lm
LG11_HB_186	R_23881186_L11_PA	LG11	<hkxhk>	{11}	(hh,hk,kk)	kk	hk	hh	kk	hh	hh	kk	kk	kk	kk	kk	hh	hk	hk	hh	hk	hk	hk	hk	hk	hh	kk	kk	hh	hk	kk	kk	kk	hh	hk	hh	hk	hk	hh	hk	hh	kk	hk	hk	hh	hk	hh	kk	hk
LG11_HB_187	F_0083429_L11_PA	LG11	<hkxhk>	{11}	(hh,hk,kk)	hk	hk	hh	kk	hh	hh	kk	hk	kk	kk	kk	hh	hk	hk	hh	hk	hk	hk	hk	hk	hh	kk	kk	hh	hk	kk	kk	kk	hh	hk	hh	hk	hk	hh	hk	hk	kk	hk	hh	hh	hk	hh	hk	hk
LG11_HB_187	F_0083444_L11_PA	LG11	<lmxll>	{1-}	(ll,lm)	lm	lm	ll	lm	ll	ll	lm	lm	lm	lm	lm	ll	lm	lm	ll	ll	ll	lm	lm	lm	ll	lm	lm	ll	ll	lm	lm	lm	ll	ll	ll	ll	lm	ll	lm	ll	lm	lm	ll	ll	ll	ll	ll	lm
LG11_HB_187	F_0083446_L11_PA	LG11	<nnxnp>	{-1}	(nn,np)	nn	nn	nn	np	nn	nn	np	nn	np	np	np	nn	nn	nn	nn	np	np	nn	nn	nn	nn	np	np	nn	np	np	np	np	nn	np	nn	np	nn	nn	nn	np	np	nn	nn	nn	np	nn	np	nn
LG11_HB_187	F_0083448_L11_PA	LG11	<hkxhk>	{11}	(hh,hk,kk)	hk	hk	hh	kk	hh	hh	kk	hk	kk	kk	kk	hh	hk	hk	hh	hk	hk	hk	hk	hk	hh	kk	kk	hh	hk	kk	kk	kk	hh	hk	hh	hk	hk	hh	hk	hk	kk	hk	hh	hh	hk	hh	hk	hk
LG11_HB_187	F_0083456_L11_PA	LG11	<hkxhk>	{11}	(hh,hk,kk)	hk	hk	hh	kk	hh	hh	kk	hk	kk	kk	kk	hh	hk	hk	hh	hk	hk	hk	hk	hk	hh	kk	kk	hh	hk	kk	kk	kk	hh	hk	hh	hk	hk	hh	hk	hk	kk	hk	hh	hh	hk	hh	hk	hk
LG11_HB_187	F_0083459_L11_PA	LG11	<lmxll>	{1-}	(ll,lm)	lm	lm	ll	lm	ll	ll	lm	lm	lm	lm	lm	ll	lm	lm	ll	ll	ll	lm	lm	lm	ll	lm	lm	ll	ll	lm	lm	lm	ll	ll	ll	ll	lm	ll	lm	ll	lm	lm	ll	ll	ll	ll	ll	lm
R_24562661_L11_PA	R_24562661_L11_PA	LG11	<nnxnp>	{-1}	(nn,np)	nn	nn	nn	np	nn	nn	np	nn	np	np	np	nn	nn	nn	nn	np	np	nn	nn	nn	nn	np	np	nn	np	np	np	np	nn	np	nn	np	nn	nn	nn	np	np	nn	nn	nn	np	nn	np	nn
LG11_HB_188	F_0083820_L11_PA	LG11	<lmxll>	{0-}	(ll,lm)	ll	ll	lm	ll	lm	lm	ll	ll	ll	ll	ll	lm	ll	ll	lm	lm	lm	ll	ll	ll	lm	ll	ll	lm	lm	ll	ll	ll	lm	lm	lm	lm	ll	lm	ll	lm	ll	ll	lm	lm	lm	lm	lm	ll
LG11_HB_188	F_0083825_L11_PA	LG11	<lmxll>	{1-}	(ll,lm)	lm	lm	ll	lm	ll	ll	lm	lm	lm	lm	lm	ll	lm	lm	ll	ll	ll	lm	lm	lm	ll	lm	lm	ll	ll	lm	lm	lm	ll	ll	ll	ll	lm	ll	lm	ll	lm	lm	ll	ll	ll	ll	ll	lm
LG11_HB_188	F_0083837_L11_PA	LG11	<nnxnp>	{-0}	(nn,np)	np	np	np	nn	np	np	nn	np	nn	nn	nn	np	np	np	np	nn	nn	np	np	np	np	nn	nn	np	nn	nn	nn	nn	np	nn	np	nn	np	np	np	nn	nn	np	np	np	nn	np	nn	np
LG11_HB_188	F_0083840_L11_PA	LG11	<lmxll>	{0-}	(ll,lm)	ll	ll	lm	ll	lm	lm	ll	ll	ll	ll	ll	lm	ll	ll	lm	lm	lm	ll	ll	ll	lm	ll	ll	lm	lm	ll	ll	ll	lm	lm	lm	lm	ll	lm	ll	lm	ll	ll	lm	lm	lm	lm	lm	ll
LG11_HB_188	R_24586716_L11_PA	LG11	<lmxll>	{1-}	(ll,lm)	lm	lm	ll	lm	ll	ll	lm	lm	lm	lm	lm	ll	lm	lm	ll	ll	ll	lm	lm	lm	ll	lm	lm	ll	ll	lm	lm	lm	ll	ll	ll	ll	lm	ll	lm	ll	lm	lm	ll	ll	ll	ll	ll	lm
LG11_HB_1880_s40h1	F_0877955_L13_40_1	LG11	<lmxll>	{1-}	(ll,lm)	lm	ll	ll	lm	ll	ll	lm	lm	lm	lm	lm	ll	lm	lm	ll	ll	ll	lm	lm	lm	ll	lm	lm	ll	ll	lm	lm	lm	ll	ll	ll	ll	lm	ll	lm	ll	lm	lm	ll	ll	ll	ll	lm	lm
LG11_HB_1880_s40h1	F_0877968_L13_40_1	LG11	<lmxll>	{1-}	(ll,lm)	lm	ll	ll	lm	ll	ll	lm	lm	lm	lm	lm	ll	lm	lm	ll	ll	ll	lm	lm	lm	ll	lm	lm	ll	ll	lm	lm	lm	ll	ll	ll	ll	lm	ll	lm	ll	lm	lm	ll	ll	ll	ll	lm	lm
LG11_HB_189	F_0084534_L11_PA	LG11	<hkxhk>	{00}	(hh,hk,kk)	hk	hk	kk	hh	kk	kk	hh	hk	hh	hh	hh	kk	hk	hk	kk	hk	hk	hk	hk	hk	kk	hh	hh	kk	hk	hh	hh	hh	kk	hk	kk	hk	hk	kk	hk	hk	hh	hk	kk	kk	hk	kk	hk	hk
LG11_HB_189	F_0084550_L11_PA	LG11	<lmxll>	{1-}	(ll,lm)	lm	lm	ll	lm	ll	ll	lm	lm	lm	lm	lm	ll	lm	lm	ll	ll	ll	lm	lm	lm	ll	lm	lm	ll	ll	lm	lm	lm	ll	ll	ll	ll	lm	ll	lm	ll	lm	lm	ll	ll	ll	ll	ll	lm
LG11_HB_189	F_0084571_L11_PA	LG11	<nnxnp>	{-0}	(nn,np)	np	np	np	nn	np	np	nn	np	nn	nn	nn	np	np	np	np	nn	nn	np	np	np	np	nn	nn	np	nn	nn	nn	nn	np	nn	np	nn	np	np	np	nn	nn	np	np	np	nn	np	nn	np
LG11_HB_190	F_0085086_L11_PA	LG11	<nnxnp>	{-1}	(nn,np)	nn	nn	nn	np	nn	nn	np	nn	np	np	np	nn	nn	nn	nn	np	np	nn	nn	nn	nn	np	np	nn	np	np	np	np	nn	np	nn	np	nn	nn	nn	np	np	nn	nn	nn	np	nn	np	nn
LG11_HB_190	F_0085102_L11_PA	LG11	<nnxnp>	{-1}	(nn,np)	nn	nn	nn	np	nn	nn	np	nn	np	np	np	nn	nn	nn	nn	np	np	nn	nn	nn	nn	np	np	nn	np	np	np	np	nn	np	nn	np	nn	nn	nn	np	np	nn	nn	nn	np	nn	np	nn
LG11_HB_190	F_0085092_L11_PA	LG11	<lmxll>	{1-}	(ll,lm)	lm	lm	ll	lm	ll	ll	lm	lm	lm	lm	lm	ll	lm	lm	ll	ll	lm	lm	lm	lm	ll	lm	lm	ll	ll	lm	lm	lm	ll	ll	ll	ll	lm	ll	lm	ll	lm	lm	ll	ll	ll	ll	ll	lm
LG11_HB_190	F_0085106_L11_PA	LG11	<lmxll>	{0-}	(ll,lm)	ll	ll	lm	ll	lm	lm	ll	ll	ll	ll	ll	lm	ll	ll	lm	lm	ll	ll	ll	ll	lm	ll	ll	lm	lm	ll	ll	ll	lm	lm	lm	lm	ll	lm	ll	lm	ll	ll	lm	lm	lm	lm	lm	ll
LG11_HB_191	F_0085424_L11_PA	LG11	<nnxnp>	{-0}	(nn,np)	np	np	np	nn	np	np	nn	np	nn	nn	nn	np	np	np	np	nn	nn	np	np	np	np	nn	nn	np	nn	nn	nn	nn	np	nn	nn	nn	np	np	np	nn	nn	np	np	np	nn	np	nn	np
LG11_HB_192	F_0086582_L11_PA	LG11	<lmxll>	{0-}	(ll,lm)	ll	ll	lm	ll	lm	lm	ll	ll	ll	ll	ll	lm	ll	ll	lm	lm	ll	ll	ll	ll	lm	lm	ll	lm	lm	ll	ll	ll	lm	lm	lm	lm	ll	lm	ll	lm	ll	ll	lm	lm	lm	lm	lm	ll
LG11_HB_192	F_0086583_L11_PA	LG11	<hkxhk>	{11}	(hh,hk,kk)	hk	hk	hh	kk	hh	hh	kk	hk	kk	kk	kk	hh	hk	hk	hh	hk	kk	hk	hk	hk	hh	hk	kk	hh	hk	kk	kk	kk	hh	hk	hk	hk	hk	hh	hk	hk	kk	hk	hh	hh	hk	hh	hk	hk
LG11_HB_192	F_0086587_L11_PA	LG11	<nnxnp>	{-1}	(nn,np)	nn	nn	nn	np	nn	nn	np	nn	np	np	np	nn	nn	nn	nn	np	np	nn	nn	nn	nn	np	np	nn	np	np	np	np	nn	np	np	np	nn	nn	nn	np	np	nn	nn	nn	np	nn	np	nn
LG11_HB_192	F_0086596_L11_PA	LG11	<lmxll>	{1-}	(ll,lm)	lm	lm	ll	lm	ll	ll	lm	lm	lm	lm	lm	ll	lm	lm	ll	ll	lm	lm	lm	lm	ll	ll	lm	ll	ll	lm	lm	lm	ll	ll	ll	ll	lm	ll	lm	ll	lm	lm	ll	ll	ll	ll	ll	lm
LG11_HB_192	F_0086598_L11_PA	LG11	<lmxll>	{1-}	(ll,lm)	lm	lm	ll	lm	ll	ll	lm	lm	lm	lm	lm	ll	lm	lm	ll	ll	lm	lm	lm	lm	ll	ll	lm	ll	ll	lm	lm	lm	ll	ll	ll	ll	lm	ll	lm	ll	lm	lm	ll	ll	ll	ll	ll	lm
LG11_HB_192	R_26026377_L11_PA	LG11	<nnxnp>	{-0}	(nn,np)	np	np	np	nn	np	np	nn	np	nn	nn	nn	np	np	np	np	nn	nn	np	np	np	np	nn	nn	np	nn	nn	nn	nn	np	nn	nn	nn	np	np	np	nn	nn	np	np	np	nn	np	nn	np
LG11_HB_193	F_0087003_L11_PA	LG11	<nnxnp>	{-0}	(nn,np)	np	np	np	nn	np	np	nn	np	nn	nn	nn	np	np	np	np	nn	nn	np	np	np	np	np	nn	np	nn	nn	nn	nn	np	nn	nn	nn	np	np	np	nn	nn	np	np	np	nn	np	nn	np
LG11_HB_194	F_0087720_L11_PA	LG11	<nnxnp>	{-0}	(nn,np)	np	np	np	nn	np	np	nn	np	nn	nn	nn	np	np	np	np	nn	nn	np	np	np	np	np	nn	np	nn	nn	nn	nn	np	nn	nn	nn	np	np	np	nn	nn	np	np	np	nn	np	nn	np
LG11_HB_194	F_0087722_L11_PA	LG11	<nnxnp>	{-1}	(nn,np)	nn	nn	nn	np	nn	nn	np	nn	np	np	np	nn	nn	nn	nn	np	np	nn	nn	nn	nn	nn	np	nn	np	np	np	np	nn	np	np	np	nn	nn	nn	np	np	nn	nn	nn	np	nn	np	nn
LG11_HB_194	F_0087723_L11_PA	LG11	<hkxhk>	{10}	(hh,hk,kk)	kk	kk	hk	hk	hk	hk	hk	kk	hh	hk	hk	hk	kk	kk	hk	hh	hk	kk	kk	kk	hk	hk	hk	hk	hh	hk	hk	hk	hk	hh	hh	hh	kk	hk	kk	hh	hk	kk	hk	hk	hh	hk	hh	kk
LG11_HB_194	F_0087739_L11_PA	LG11	<nnxnp>	{-1}	(nn,np)	nn	nn	nn	np	nn	nn	np	nn	np	np	np	nn	nn	nn	nn	np	np	nn	nn	nn	nn	nn	np	nn	np	np	np	np	nn	np	np	np	nn	nn	nn	np	np	nn	nn	nn	np	nn	np	nn
LG11_HB_194	GD_01361_L11_PA	LG11	<nnxnp>	{-1}	(nn,np)	nn	nn	nn	np	nn	nn	np	nn	np	np	np	nn	nn	nn	nn	np	np	nn	nn	nn	nn	nn	np	nn	np	np	np	np	nn	np	np	np	nn	nn	nn	np	np	nn	nn	nn	np	nn	np	nn
LG11_HB_194	F_0087737_L11_PA	LG11	<lmxll>	{0-}	(ll,lm)	ll	ll	lm	ll	lm	lm	ll	ll	lm	ll	ll	lm	ll	ll	lm	lm	ll	ll	ll	ll	lm	lm	ll	lm	lm	ll	ll	ll	lm	lm	lm	lm	ll	lm	ll	lm	ll	ll	lm	lm	lm	lm	lm	ll
LG11_HB_195	F_0087916_L11_PA	LG11	<hkxhk>	{01}	(hh,hk,kk)	hh	hh	hk	hk	hk	hk	hk	hh	kk	hk	hk	hk	hh	hh	hk	kk	hk	hh	hh	hh	hk	hk	hk	hk	kk	hk	hk	hk	hk	kk	kk	kk	hh	hk	hh	kk	hk	hh	hk	hk	kk	hk	kk	hh
LG11_HB_195	F_0087917_L11_PA	LG11	<nnxnp>	{-0}	(nn,np)	np	np	np	nn	np	np	nn	np	nn	nn	nn	np	np	np	np	nn	nn	np	np	np	np	np	nn	np	nn	nn	nn	nn	np	nn	nn	nn	np	np	np	nn	nn	np	np	np	nn	np	nn	np
LG11_HB_195	F_0087919_L11_PA	LG11	<nnxnp>	{-0}	(nn,np)	np	np	np	nn	np	np	nn	np	nn	nn	nn	np	np	np	np	nn	nn	np	np	np	np	np	nn	np	nn	nn	nn	nn	np	nn	nn	nn	np	np	np	nn	nn	np	np	np	nn	np	nn	np
LG11_HB_195	F_0087920_L11_PA	LG11	<hkxhk>	{00}	(hh,hk,kk)	hk	hk	kk	hh	kk	kk	hh	hk	hk	hh	hh	kk	hk	hk	kk	hk	hh	hk	hk	hk	kk	kk	hh	kk	hk	hh	hh	hh	kk	hk	hk	hk	hk	kk	hk	hk	hh	hk	kk	kk	hk	kk	hk	hk
LG11_HB_195	F_0087922_L11_PA	LG11	<nnxnp>	{-1}	(nn,np)	nn	nn	nn	np	nn	nn	np	nn	np	np	np	nn	nn	nn	nn	np	np	nn	nn	nn	nn	nn	np	nn	np	np	np	np	nn	np	np	np	nn	nn	nn	np	np	nn	nn	nn	np	nn	np	nn
LG11_HB_195	F_0087928_L11_PA	LG11	<lmxll>	{1-}	(ll,lm)	lm	lm	ll	lm	ll	ll	lm	lm	ll	lm	lm	ll	lm	lm	ll	ll	lm	lm	lm	lm	ll	ll	lm	ll	ll	lm	lm	lm	ll	ll	ll	ll	lm	ll	lm	ll	lm	lm	ll	ll	ll	ll	ll	lm
LG11_HB_195	F_0087936_L11_PA	LG11	<nnxnp>	{-1}	(nn,np)	nn	nn	nn	np	nn	nn	np	nn	np	np	np	nn	nn	nn	nn	np	np	nn	nn	nn	nn	nn	np	nn	np	np	np	np	nn	np	np	np	nn	nn	nn	np	np	nn	nn	nn	np	nn	np	nn
LG11_HB_195	F_0087944_L11_PA	LG11	<hkxhk>	{11}	(hh,hk,kk)	hk	hk	hh	kk	hh	hh	kk	hk	hk	kk	kk	hh	hk	hk	hh	hk	kk	hk	hk	hk	hh	hh	kk	hh	hk	kk	kk	kk	hh	hk	hk	hk	hk	hh	hk	hk	kk	hk	hh	hh	hk	hh	hk	hk
LG11_HB_200	F_0089189_L11_PA	LG11	<lmxll>	{1-}	(ll,lm)	lm	lm	ll	lm	ll	ll	lm	lm	ll	lm	lm	ll	lm	lm	ll	ll	lm	lm	lm	lm	ll	ll	lm	ll	ll	lm	lm	lm	ll	ll	ll	ll	lm	ll	lm	ll	lm	lm	ll	ll	ll	ll	ll	lm
LG11_HB_200	F_0089190_L11_PA	LG11	<lmxll>	{1-}	(ll,lm)	lm	lm	ll	lm	ll	ll	lm	lm	ll	lm	lm	ll	lm	lm	ll	ll	lm	lm	lm	lm	ll	ll	lm	ll	ll	lm	lm	lm	ll	ll	ll	ll	lm	ll	lm	ll	lm	lm	ll	ll	ll	ll	ll	lm
LG11_HB_200	F_0089188_L11_PA	LG11	<nnxnp>	{-1}	(nn,np)	nn	nn	nn	np	nn	nn	np	nn	np	np	np	nn	nn	nn	nn	np	np	nn	nn	nn	nn	nn	np	nn	np	np	np	np	nn	np	np	np	nn	nn	nn	np	np	nn	nn	nn	np	nn	np	nn
LG11_HB_201	F_0089271_L11_PA	LG11	<lmxll>	{1-}	(ll,lm)	lm	lm	ll	lm	ll	ll	lm	lm	ll	lm	lm	ll	lm	lm	ll	ll	lm	lm	lm	lm	ll	ll	lm	ll	ll	lm	lm	lm	ll	ll	ll	ll	lm	ll	lm	ll	lm	lm	ll	ll	ll	ll	ll	lm
LG11_HB_201	R_28699805_L11_PA	LG11	<lmxll>	{1-}	(ll,lm)	lm	lm	ll	lm	ll	ll	lm	lm	ll	lm	lm	ll	lm	lm	ll	ll	lm	lm	lm	lm	ll	ll	lm	ll	ll	lm	lm	lm	ll	ll	ll	ll	lm	ll	lm	ll	lm	lm	ll	ll	ll	ll	ll	lm
LG11_HB_201	F_0089250_L11_PA	LG11	<nnxnp>	{-0}	(nn,np)	np	np	np	nn	np	np	nn	np	nn	nn	nn	np	np	np	np	nn	nn	np	np	np	np	np	nn	np	nn	nn	nn	nn	np	nn	nn	nn	np	np	np	nn	nn	np	np	np	nn	np	nn	np
LG11_HB_201	F_0089265_L11_PA	LG11	<lmxll>	{0-}	(ll,lm)	ll	ll	lm	ll	lm	lm	ll	ll	lm	ll	ll	lm	ll	ll	lm	lm	ll	ll	ll	ll	lm	lm	ll	lm	lm	ll	ll	ll	lm	lm	lm	lm	ll	lm	ll	lm	ll	ll	lm	lm	lm	lm	lm	ll
LG11_HB_201	F_0089263_L11_PA	LG11	<hkxhk>	{01}	(hh,hk,kk)	hh	hh	hk	hk	hk	hk	hk	hh	kk	hk	hk	hk	hh	hh	hk	kk	hk	hh	hh	hh	hk	hk	hk	hk	kk	hk	hk	hk	hk	kk	kk	kk	hh	hk	hh	kk	hk	hh	hk	hk	kk	hk	kk	hh
LG11_HB_201	F_0089266_L11_PA	LG11	<nnxnp>	{-1}	(nn,np)	nn	nn	nn	np	nn	nn	np	nn	np	np	np	nn	nn	nn	nn	np	np	nn	nn	nn	nn	nn	np	nn	np	np	np	np	nn	np	np	np	nn	nn	nn	np	np	nn	nn	nn	np	nn	np	nn
LG11_HB_201	F_0089272_L11_PA	LG11	<efxeg>	{01}	[ee,ef,eg,fg)	ee	ee	ef	eg	ef	ef	eg	ee	fg	eg	eg	ef	ee	ee	ef	fg	eg	ee	ee	ee	ef	ef	eg	ef	fg	eg	eg	eg	ef	fg	fg	fg	ee	ef	ee	fg	eg	ee	ef	ef	fg	ef	fg	ee
LG11_HB_202	F_0089930_L11_PA	LG11	<nnxnp>	{-0}	(nn,np)	np	nn	np	nn	np	np	nn	np	nn	nn	nn	np	np	np	np	nn	nn	np	np	np	np	np	nn	np	nn	nn	nn	nn	np	nn	nn	nn	np	np	np	nn	nn	np	np	np	nn	nn	nn	np
LG11_HB_202	F_0089923_L11_PA	LG11	<lmxll>	{0-}	(ll,lm)	ll	ll	lm	ll	lm	lm	ll	ll	lm	ll	ll	lm	ll	ll	lm	lm	ll	ll	ll	ll	ll	lm	ll	lm	lm	ll	ll	ll	lm	lm	lm	lm	ll	lm	ll	lm	ll	ll	lm	lm	lm	lm	lm	ll
LG11_HB_202	F_0089928_L11_PA	LG11	<lmxll>	{1-}	(ll,lm)	lm	lm	ll	lm	ll	ll	lm	lm	ll	lm	lm	ll	lm	lm	ll	ll	lm	lm	lm	lm	lm	ll	lm	ll	ll	lm	lm	lm	ll	ll	ll	ll	lm	ll	lm	ll	lm	lm	ll	ll	ll	ll	ll	lm
LG11_HB_203	F_0090677_L11_PA	LG11	<lmxll>	{1-}	(ll,lm)	lm	lm	ll	lm	ll	ll	lm	lm	ll	lm	lm	ll	lm	lm	ll	ll	lm	lm	lm	lm	lm	ll	lm	ll	ll	lm	lm	lm	ll	ll	ll	ll	lm	ll	lm	ll	lm	lm	ll	ll	ll	ll	ll	lm
LG11_HB_203	F_0090678_L11_PA	LG11	<lmxll>	{1-}	(ll,lm)	lm	lm	ll	lm	ll	ll	lm	lm	ll	lm	lm	ll	lm	lm	ll	ll	lm	lm	lm	lm	lm	ll	lm	ll	ll	lm	lm	lm	ll	ll	ll	ll	lm	ll	lm	ll	lm	lm	ll	ll	ll	ll	ll	lm
LG11_HB_203	F_0090683_L11_PA	LG11	<lmxll>	{1-}	(ll,lm)	lm	lm	ll	lm	ll	ll	lm	lm	ll	lm	lm	ll	lm	lm	ll	ll	lm	lm	lm	lm	lm	ll	lm	ll	ll	lm	lm	lm	ll	ll	ll	ll	lm	ll	lm	ll	lm	lm	ll	ll	ll	ll	ll	lm
F_0939149_L1_42_1	F_0939149_L1_42_1	LG11	<lmxll>	{1-}	(ll,lm)	lm	lm	ll	lm	ll	ll	lm	lm	lm	lm	lm	ll	lm	lm	ll	ll	ll	lm	lm	lm	ll	lm	lm	ll	ll	lm	lm	lm	ll	ll	ll	ll	lm	ll	lm	ll	lm	lm	ll	ll	ll	ll	lm	lm
LG11_HB_2039_s42h1	F_0939859_L1_42_1	LG11	<lmxll>	{1-}	(ll,lm)	lm	ll	ll	lm	ll	ll	lm	lm	lm	lm	lm	ll	lm	lm	ll	ll	ll	lm	lm	lm	ll	lm	lm	ll	ll	lm	lm	lm	ll	ll	ll	ll	lm	ll	lm	ll	lm	lm	ll	ll	ll	ll	lm	lm
LG11_HB_2039_s42h1	F_0939870_L1_42_1	LG11	<lmxll>	{1-}	(ll,lm)	lm	ll	ll	lm	ll	ll	lm	lm	lm	lm	lm	ll	lm	lm	ll	ll	ll	lm	lm	lm	ll	lm	lm	ll	ll	lm	lm	lm	ll	ll	ll	ll	lm	ll	lm	ll	lm	lm	ll	ll	ll	ll	lm	lm
LG11_HB_2039_s42h1	F_0939858_L1_42_1	LG11	<lmxll>	{1-}	(ll,lm)	lm	ll	ll	lm	ll	ll	lm	lm	lm	lm	lm	ll	lm	lm	ll	ll	ll	lm	lm	lm	ll	lm	lm	ll	ll	lm	lm	lm	ll	ll	ll	ll	lm	ll	lm	ll	lm	lm	ll	ll	ll	ll	lm	lm
LG11_HB_204	F_0091446_L11_PA	LG11	<nnxnp>	{-1}	(nn,np)	nn	np	nn	np	nn	nn	np	nn	np	np	np	nn	nn	nn	nn	np	np	nn	nn	nn	nn	nn	np	nn	np	np	np	np	nn	np	np	nn	nn	nn	nn	np	np	nn	nn	nn	np	np	np	nn
LG11_HB_204	F_0091436_L11_PA	LG11	<lmxll>	{0-}	(ll,lm)	ll	ll	lm	ll	lm	lm	ll	ll	lm	ll	ll	lm	ll	ll	lm	lm	ll	ll	ll	ll	ll	lm	ll	lm	lm	ll	ll	ll	lm	lm	lm	lm	ll	lm	ll	lm	ll	ll	lm	lm	lm	lm	lm	ll
LG11_HB_204.5	R_29786847_L11_PA	LG11	<nnxnp>	{-0}	(nn,np)	np	nn	np	nn	np	np	nn	np	nn	nn	nn	np	np	np	np	nn	nn	np	np	np	np	np	nn	np	nn	nn	nn	nn	np	nn	nn	np	np	np	np	nn	nn	np	np	np	nn	nn	nn	np
LG11_HB_204.5	R_29832087_L11_PA	LG11	<nnxnp>	{-0}	(nn,np)	np	nn	np	nn	np	np	nn	np	nn	nn	nn	np	np	np	np	nn	nn	np	np	np	np	np	nn	np	nn	nn	nn	nn	np	nn	nn	np	np	np	np	nn	nn	np	np	np	nn	nn	nn	np
LG11_HB_2040_s42h1	F_0940194_L1_42_1	LG11	<lmxll>	{1-}	(ll,lm)	lm	ll	ll	lm	ll	ll	lm	lm	lm	lm	lm	ll	lm	lm	ll	ll	ll	lm	lm	lm	ll	lm	lm	ll	ll	lm	lm	lm	ll	ll	ll	ll	lm	ll	lm	ll	lm	lm	ll	ll	ll	ll	lm	lm
LG11_HB_2040_s42h1	F_0940200_L1_42_1	LG11	<lmxll>	{1-}	(ll,lm)	lm	ll	ll	lm	ll	ll	lm	lm	lm	lm	lm	ll	lm	lm	ll	ll	ll	lm	lm	lm	ll	lm	lm	ll	ll	lm	lm	lm	ll	ll	ll	ll	lm	ll	lm	ll	lm	lm	ll	ll	ll	ll	lm	lm
LG11_HB_205	F_0092079_L11_PA	LG11	<nnxnp>	{-0}	(nn,np)	np	nn	np	nn	np	np	nn	np	nn	nn	nn	np	np	np	np	nn	nn	np	np	np	np	np	nn	np	nn	nn	nn	nn	np	nn	nn	np	np	np	np	nn	nn	np	np	np	nn	nn	nn	np
LG11_HB_205	F_0092083_L11_PA	LG11	<lmxll>	{1-}	(ll,lm)	lm	lm	ll	lm	ll	ll	lm	lm	ll	lm	lm	ll	lm	lm	ll	ll	lm	lm	lm	lm	lm	ll	lm	ll	ll	lm	lm	lm	ll	ll	ll	ll	lm	ll	lm	ll	lm	lm	ll	ll	ll	ll	ll	lm
LG11_HB_205	R_30055645_L11_PA	LG11	<hkxhk>	{10}	(hh,hk,kk)	kk	hk	hk	hk	hk	hk	hk	kk	hh	hk	hk	hk	kk	kk	hk	hh	hk	kk	kk	kk	kk	hk	hk	hk	hh	hk	hk	hk	hk	hh	hh	hk	kk	hk	kk	hh	hk	kk	hk	hk	hh	hh	hh	kk
LG11_HB_206	F_0092278_L11_PA	LG11	<nnxnp>	{-0}	(nn,np)	np	nn	np	nn	np	np	nn	np	nn	nn	nn	np	np	np	np	nn	nn	np	np	np	np	np	nn	np	nn	nn	nn	nn	np	nn	nn	np	np	np	np	nn	nn	np	np	np	nn	nn	nn	np
LG11_HB_207	R_30589564_L11_PA	LG11	<nnxnp>	{-0}	(nn,np)	np	nn	np	nn	np	np	nn	np	nn	nn	nn	np	np	np	np	nn	nn	np	np	np	np	np	nn	np	nn	nn	nn	nn	np	nn	nn	np	np	np	np	nn	nn	np	np	np	nn	nn	nn	np
LG11_HB_207	F_0092573_L11_PA	LG11	<lmxll>	{1-}	(ll,lm)	lm	lm	ll	lm	ll	ll	lm	lm	ll	lm	lm	ll	lm	ll	ll	ll	lm	lm	lm	lm	lm	ll	lm	ll	ll	lm	lm	lm	ll	ll	ll	ll	lm	ll	lm	ll	lm	lm	ll	ll	ll	ll	ll	lm
LG11_HB_207	F_0092577_L11_PA	LG11	<lmxll>	{0-}	(ll,lm)	ll	ll	lm	ll	lm	lm	ll	ll	lm	ll	ll	lm	ll	lm	lm	lm	ll	ll	ll	ll	ll	lm	ll	lm	lm	ll	ll	ll	lm	lm	lm	lm	ll	lm	ll	lm	ll	ll	lm	lm	lm	lm	lm	ll
R_30610341_L11_PA	R_30610341_L11_PA	LG11	<nnxnp>	{-1}	(nn,np)	nn	np	nn	np	nn	nn	np	nn	np	np	np	nn	nn	nn	nn	np	np	nn	nn	nn	nn	nn	np	nn	np	np	np	np	nn	np	np	nn	nn	nn	nn	np	np	nn	nn	nn	np	np	np	nn
LG11_HB_210	F_0094426_L11_PA	LG11	<lmxll>	{1-}	(ll,lm)	lm	lm	ll	lm	ll	ll	lm	lm	ll	lm	lm	ll	lm	ll	ll	ll	lm	lm	lm	lm	lm	ll	lm	ll	ll	lm	lm	lm	ll	ll	ll	ll	lm	ll	lm	ll	lm	lm	ll	ll	ll	ll	ll	lm
LG11_HB_210	F_0094434_L11_PA	LG11	<lmxll>	{1-}	(ll,lm)	lm	lm	ll	lm	ll	ll	lm	lm	ll	lm	lm	ll	lm	ll	ll	ll	lm	lm	lm	lm	lm	ll	lm	ll	ll	lm	lm	lm	ll	ll	ll	ll	lm	ll	lm	ll	lm	lm	ll	ll	ll	ll	ll	lm
LG11_HB_212	F_0095755_L11_PA	LG11	<nnxnp>	{-1}	(nn,np)	nn	np	nn	np	nn	nn	np	nn	np	np	np	nn	nn	nn	nn	np	np	nn	nn	nn	nn	nn	np	nn	np	np	np	np	nn	np	np	nn	nn	nn	nn	np	np	nn	nn	nn	np	np	np	nn
LG11_HB_212	R_32550122_L11_PA	LG11	<nnxnp>	{-0}	(nn,np)	np	nn	np	nn	np	np	nn	np	nn	nn	nn	np	np	np	np	nn	nn	np	np	np	np	np	nn	np	nn	nn	nn	nn	np	nn	nn	np	np	np	np	nn	nn	np	np	np	nn	nn	nn	np
LG11_HB_212	R_32553307_L11_PA	LG11	<nnxnp>	{-1}	(nn,np)	nn	np	nn	np	nn	nn	np	nn	np	np	np	nn	nn	nn	nn	np	np	nn	nn	nn	nn	nn	np	nn	np	np	np	np	nn	np	np	nn	nn	nn	nn	np	np	nn	nn	nn	np	np	np	nn
LG11_HB_212	F_0095749_L11_PA	LG11	<lmxll>	{1-}	(ll,lm)	lm	lm	ll	lm	ll	ll	lm	lm	ll	lm	lm	ll	lm	ll	ll	ll	lm	lm	lm	lm	lm	ll	lm	ll	ll	lm	lm	lm	ll	ll	ll	ll	lm	ll	lm	ll	lm	lm	ll	ll	ll	ll	ll	ll
LG11_HB_212	F_0095750_L11_PA	LG11	<lmxll>	{1-}	(ll,lm)	lm	lm	ll	lm	ll	ll	lm	lm	ll	lm	lm	ll	lm	ll	ll	ll	lm	lm	lm	lm	lm	ll	lm	ll	ll	lm	lm	lm	ll	ll	ll	ll	lm	ll	lm	ll	lm	lm	ll	ll	ll	ll	ll	ll
LG11_HB_212	F_0095759_L11_PA	LG11	<lmxll>	{1-}	(ll,lm)	lm	lm	ll	lm	ll	ll	lm	lm	ll	lm	lm	ll	lm	ll	ll	ll	lm	lm	lm	lm	lm	ll	lm	ll	ll	lm	lm	lm	ll	ll	ll	ll	lm	ll	lm	ll	lm	lm	ll	ll	ll	ll	ll	ll
LG11_HB_212	GD_00647_L11_PA	LG11	<lmxll>	{1-}	(ll,lm)	lm	lm	ll	lm	ll	ll	lm	lm	ll	lm	lm	ll	lm	ll	ll	ll	lm	lm	lm	lm	lm	ll	lm	ll	ll	lm	lm	lm	ll	ll	ll	ll	lm	ll	lm	ll	lm	lm	ll	ll	ll	ll	ll	ll
R_32934800_L11_PA	R_32934800_L11_PA	LG11	<lmxll>	{0-}	(ll,lm)	ll	ll	lm	ll	lm	lm	ll	ll	lm	ll	ll	lm	ll	lm	lm	lm	ll	ll	ll	ll	ll	lm	ll	lm	lm	ll	ll	ll	lm	lm	lm	lm	ll	lm	ll	lm	ll	ll	lm	lm	lm	lm	lm	lm
LG11_HB_213	F_0096419_L11_PA	LG11	<lmxll>	{0-}	(ll,lm)	ll	ll	lm	ll	lm	lm	ll	ll	lm	ll	ll	lm	ll	lm	lm	lm	ll	ll	ll	ll	ll	lm	ll	lm	lm	ll	ll	ll	lm	lm	lm	lm	ll	lm	ll	lm	ll	ll	lm	lm	lm	lm	lm	lm
LG11_HB_213	F_0096420_L11_PA	LG11	<lmxll>	{1-}	(ll,lm)	lm	lm	ll	lm	ll	ll	lm	lm	ll	lm	lm	ll	lm	ll	ll	ll	lm	lm	lm	lm	lm	ll	lm	ll	ll	lm	lm	lm	ll	ll	ll	ll	lm	ll	lm	ll	lm	lm	ll	ll	ll	ll	ll	ll
LG11_HB_213	F_0096426_L11_PA	LG11	<lmxll>	{0-}	(ll,lm)	ll	ll	lm	ll	lm	lm	ll	ll	lm	ll	ll	lm	ll	lm	lm	lm	ll	ll	ll	ll	ll	lm	ll	lm	lm	ll	ll	ll	lm	lm	lm	lm	ll	lm	ll	lm	ll	ll	lm	lm	lm	lm	lm	lm
LG11_HB_213	F_0096440_L11_PA	LG11	<lmxll>	{1-}	(ll,lm)	lm	lm	ll	lm	ll	ll	lm	lm	ll	lm	lm	ll	lm	ll	ll	ll	lm	lm	lm	lm	lm	ll	lm	ll	ll	lm	lm	lm	ll	ll	ll	ll	lm	ll	lm	ll	lm	lm	ll	ll	ll	ll	ll	ll
LG11_HB_214	F_0096734_L11_PA	LG11	<efxeg>	{10}	[ee,ef,eg,fg)	fg	ef	eg	ef	eg	eg	ef	fg	ee	ef	ef	eg	ef	eg	eg	fg	ef	fg	fg	fg	fg	eg	ef	eg	ee	ef	ef	ef	eg	ee	ee	eg	fg	eg	fg	ee	ef	fg	eg	eg	ee	ee	ee	eg
LG11_HB_214	F_0096742_L11_PA	LG11	<nnxnp>	{-0}	(nn,np)	np	nn	np	nn	np	np	nn	np	nn	nn	nn	np	nn	np	np	np	nn	np	np	np	np	np	nn	np	nn	nn	nn	nn	np	nn	nn	np	np	np	np	nn	nn	np	np	np	nn	nn	nn	np
LG11_HB_214	F_0096745_L11_PA	LG11	<lmxll>	{1-}	(ll,lm)	lm	lm	ll	lm	ll	ll	lm	lm	ll	lm	lm	ll	lm	ll	ll	lm	lm	lm	lm	lm	lm	ll	lm	ll	ll	lm	lm	lm	ll	ll	ll	ll	lm	ll	lm	ll	lm	lm	ll	ll	ll	ll	ll	ll
LG11_HB_214	F_0096751_L11_PA	LG11	<lmxll>	{0-}	(ll,lm)	ll	ll	lm	ll	lm	lm	ll	ll	lm	ll	ll	lm	ll	lm	lm	ll	ll	ll	ll	ll	ll	lm	ll	lm	lm	ll	ll	ll	lm	lm	lm	lm	ll	lm	ll	lm	ll	ll	lm	lm	lm	lm	lm	lm
LG11_HB_215	F_0097116_L11_PA	LG11	<lmxll>	{1-}	(ll,lm)	lm	lm	ll	lm	ll	ll	lm	lm	ll	lm	lm	ll	lm	ll	ll	lm	lm	lm	lm	lm	lm	ll	lm	ll	ll	lm	lm	lm	ll	ll	ll	ll	lm	ll	lm	ll	lm	lm	ll	ll	ll	ll	ll	ll
LG11_HB_215	F_0097096_L11_PA	LG11	<lmxll>	{0-}	(ll,lm)	ll	ll	lm	ll	lm	lm	ll	ll	lm	ll	ll	lm	ll	lm	lm	ll	ll	ll	ll	ll	ll	lm	ll	lm	lm	ll	ll	ll	lm	lm	lm	lm	ll	lm	ll	lm	ll	ll	lm	lm	lm	lm	lm	lm
LG11_HB_215	F_0097088_L11_PA	LG11	<nnxnp>	{-0}	(nn,np)	np	nn	np	nn	np	np	nn	np	nn	nn	nn	np	nn	np	np	np	nn	np	np	np	np	np	nn	np	nn	nn	nn	nn	np	nn	nn	np	np	np	np	nn	nn	np	np	np	nn	nn	nn	np
LG11_HB_215	F_0097090_L11_PA	LG11	<nnxnp>	{-0}	(nn,np)	np	nn	np	nn	np	np	nn	np	nn	nn	nn	np	nn	np	np	np	nn	np	np	np	np	np	nn	np	nn	nn	nn	nn	np	nn	nn	np	np	np	np	nn	nn	np	np	np	nn	nn	nn	np
LG11_HB_215	F_0097112_L11_PA	LG11	<efxeg>	{01}	[ee,ef,eg,fg)	ee	eg	ef	eg	ef	ef	eg	ee	fg	eg	eg	ef	eg	ef	ef	ee	eg	ee	ee	ee	ee	ef	eg	ef	fg	eg	eg	eg	ef	fg	fg	ef	ee	ef	ee	fg	eg	ee	ef	ef	fg	fg	fg	ef
LG11_HB_215	F_0097115_L11_PA	LG11	<nnxnp>	{-1}	(nn,np)	nn	np	nn	np	nn	nn	np	nn	np	np	np	nn	np	nn	nn	nn	np	nn	nn	nn	nn	nn	np	nn	np	np	np	np	nn	np	np	nn	nn	nn	nn	np	np	nn	nn	nn	np	np	np	nn
LG11_HB_215	R_33462616_L11_PA	LG11	<nnxnp>	{-0}	(nn,np)	np	nn	np	nn	np	np	nn	np	nn	nn	nn	np	nn	np	np	np	nn	np	np	np	np	np	nn	np	nn	nn	nn	nn	np	nn	nn	np	np	np	np	nn	nn	np	np	np	nn	nn	nn	np
LG11_HB_215	R_33465079_L11_PA	LG11	<nnxnp>	{-0}	(nn,np)	np	nn	np	nn	np	np	nn	np	nn	nn	nn	np	nn	np	np	np	nn	np	np	np	np	np	nn	np	nn	nn	nn	nn	np	nn	nn	np	np	np	np	nn	nn	np	np	np	nn	nn	nn	np
LG11_HB_215	R_33459287_L11_PA	LG11	<nnxnp>	{-0}	(nn,np)	np	nn	np	nn	np	np	nn	np	nn	nn	nn	np	nn	np	np	np	nn	np	np	np	np	np	nn	np	nn	nn	nn	nn	np	nn	nn	np	np	np	np	nn	nn	np	np	np	nn	nn	nn	np
LG11_HB_215.5	R_33482482_L11_PA	LG11	<lmxll>	{0-}	(ll,lm)	ll	ll	lm	ll	lm	lm	ll	ll	lm	ll	ll	lm	ll	lm	lm	ll	ll	ll	ll	ll	ll	lm	ll	lm	lm	ll	ll	ll	lm	lm	lm	lm	ll	lm	ll	lm	ll	ll	lm	lm	lm	lm	lm	lm
LG11_HB_215.5	R_33478372_L11_PA	LG11	<nnxnp>	{-0}	(nn,np)	np	nn	np	nn	np	np	nn	np	nn	nn	nn	np	nn	np	np	np	nn	np	np	np	np	np	nn	np	nn	nn	nn	nn	np	nn	nn	np	np	np	np	nn	nn	np	np	np	nn	nn	nn	np
LG11_HB_216	F_0098361_L11_PA	LG11	<nnxnp>	{-1}	(nn,np)	nn	np	nn	np	nn	nn	np	nn	np	np	np	nn	np	nn	nn	nn	np	nn	nn	nn	nn	nn	np	nn	np	np	np	np	nn	np	np	nn	nn	nn	nn	np	np	nn	nn	nn	np	np	np	nn
LG11_HB_216	F_0098378_L11_PA	LG11	<nnxnp>	{-0}	(nn,np)	np	nn	np	nn	np	np	nn	np	nn	nn	nn	np	nn	np	np	np	nn	np	np	np	np	np	nn	np	nn	nn	nn	nn	np	nn	nn	np	np	np	np	nn	nn	np	np	np	nn	nn	nn	np
LG11_HB_216	F_0098389_L11_PA	LG11	<nnxnp>	{-0}	(nn,np)	np	nn	np	nn	np	np	nn	np	nn	nn	nn	np	nn	np	np	np	nn	np	np	np	np	np	nn	np	nn	nn	nn	nn	np	nn	nn	np	np	np	np	nn	nn	np	np	np	nn	nn	nn	np
LG11_HB_216	R_34210655_L11_PA	LG11	<nnxnp>	{-0}	(nn,np)	np	nn	np	nn	np	np	nn	np	nn	nn	nn	np	nn	np	np	np	nn	np	np	np	np	np	nn	np	nn	nn	nn	nn	np	nn	nn	np	np	np	np	nn	nn	np	np	np	nn	nn	nn	np
LG11_HB_216	R_34213532_L11_PA	LG11	<nnxnp>	{-0}	(nn,np)	np	nn	np	nn	np	np	nn	np	nn	nn	nn	np	nn	np	np	np	nn	np	np	np	np	np	nn	np	nn	nn	nn	nn	np	nn	nn	np	np	np	np	nn	nn	np	np	np	nn	nn	nn	np
LG11_HB_216	R_34224444_L11_PA	LG11	<nnxnp>	{-0}	(nn,np)	np	nn	np	nn	np	np	nn	np	nn	nn	nn	np	nn	np	np	np	nn	np	np	np	np	np	nn	np	nn	nn	nn	nn	np	nn	nn	np	np	np	np	nn	nn	np	np	np	nn	nn	nn	np
LG11_HB_216	F_0098370_L11_PA	LG11	<lmxll>	{0-}	(ll,lm)	ll	ll	lm	ll	lm	lm	ll	ll	lm	ll	ll	lm	ll	lm	lm	ll	ll	ll	ll	ll	ll	lm	ll	lm	lm	ll	ll	ll	lm	lm	lm	lm	ll	lm	ll	lm	ll	ll	lm	lm	lm	lm	ll	lm
LG11_HB_216	F_0098382_L11_PA	LG11	<lmxll>	{1-}	(ll,lm)	lm	lm	ll	lm	ll	ll	lm	lm	ll	lm	lm	ll	lm	ll	ll	lm	lm	lm	lm	lm	lm	ll	lm	ll	ll	lm	lm	lm	ll	ll	ll	ll	lm	ll	lm	ll	lm	lm	ll	ll	ll	ll	lm	ll
LG11_HB_217	F_0098934_L11_PA	LG11	<nnxnp>	{-0}	(nn,np)	np	nn	np	nn	np	np	nn	np	nn	nn	nn	np	nn	np	np	np	nn	np	np	np	np	np	nn	np	nn	nn	nn	nn	np	nn	nn	np	np	np	np	nn	nn	np	np	np	nn	nn	nn	np
LG11_HB_218	F_0099335_L11_PA	LG11	<nnxnp>	{-0}	(nn,np)	np	nn	np	nn	np	np	nn	np	nn	nn	nn	np	nn	np	np	np	nn	np	np	np	np	np	nn	np	nn	nn	np	nn	np	nn	nn	np	np	np	np	nn	nn	np	np	np	nn	nn	nn	np
LG11_HB_2192_s44h1	F_0996783_L5_44_1	LG11	<lmxll>	{1-}	(ll,lm)	lm	ll	ll	lm	ll	ll	lm	lm	lm	lm	lm	ll	lm	lm	ll	ll	ll	lm	lm	lm	ll	lm	lm	ll	ll	lm	lm	lm	ll	ll	ll	ll	lm	ll	lm	ll	lm	lm	ll	ll	ll	ll	lm	lm
LG11_HB_2192_s44h1	F_0996792_L5_44_1	LG11	<lmxll>	{1-}	(ll,lm)	lm	ll	ll	lm	ll	ll	lm	lm	lm	lm	lm	ll	lm	lm	ll	ll	ll	lm	lm	lm	ll	lm	lm	ll	ll	lm	lm	lm	ll	ll	ll	ll	lm	ll	lm	ll	lm	lm	ll	ll	ll	ll	lm	lm
LG11_HB_2192_s44h1	F_0996799_L5_44_1	LG11	<lmxll>	{1-}	(ll,lm)	lm	ll	ll	lm	ll	ll	lm	lm	lm	lm	lm	ll	lm	lm	ll	ll	ll	lm	lm	lm	ll	lm	lm	ll	ll	lm	lm	lm	ll	ll	ll	ll	lm	ll	lm	ll	lm	lm	ll	ll	ll	ll	lm	lm
LG11_HB_2192_s44h1	F_0996802_L5_44_1	LG11	<lmxll>	{1-}	(ll,lm)	lm	ll	ll	lm	ll	ll	lm	lm	lm	lm	lm	ll	lm	lm	ll	ll	ll	lm	lm	lm	ll	lm	lm	ll	ll	lm	lm	lm	ll	ll	ll	ll	lm	ll	lm	ll	lm	lm	ll	ll	ll	ll	lm	lm
LG11_HB_2192_s44h1	F_0996812_L5_44_1	LG11	<lmxll>	{1-}	(ll,lm)	lm	ll	ll	lm	ll	ll	lm	lm	lm	lm	lm	ll	lm	lm	ll	ll	ll	lm	lm	lm	ll	lm	lm	ll	ll	lm	lm	lm	ll	ll	ll	ll	lm	ll	lm	ll	lm	lm	ll	ll	ll	ll	lm	lm
LG11_HB_2192_s44h1	F_0996794_L5_44_1	LG11	<nnxnp>	{-1}	(nn,np)	np	nn	nn	np	nn	nn	np	np	np	np	np	nn	nn	nn	nn	np	nn	nn	nn	nn	nn	np	np	nn	np	np	np	np	nn	np	nn	np	nn	nn	nn	nn	np	nn	np	nn	np	nn	np	nn
LG11_HB_2192_s44h1	F_0996803_L5_44_1	LG11	<hkxhk>	{11}	(hh,hk,kk)	kk	hh	hh	kk	hh	hh	kk	kk	kk	kk	kk	hh	hk	hk	hh	hk	hh	hk	hk	hk	hh	kk	kk	hh	hk	kk	kk	kk	hh	hk	hh	hk	hk	hh	hk	hh	kk	hk	hk	hh	hk	hh	kk	hk
LG11_HB_222	R_35803279_L11_PA	LG11	<lmxll>	{0-}	(ll,lm)	lm	ll	lm	ll	lm	lm	ll	ll	lm	ll	ll	lm	ll	lm	lm	ll	ll	ll	ll	ll	ll	lm	ll	lm	lm	ll	ll	ll	lm	lm	lm	lm	ll	lm	ll	lm	ll	ll	lm	lm	lm	lm	ll	lm
LG11_HB_223	F_0100849_L11_PA	LG11	<nnxnp>	{-1}	(nn,np)	nn	np	nn	np	nn	nn	np	nn	np	np	np	nn	np	nn	nn	nn	np	nn	nn	nn	nn	nn	np	nn	np	np	nn	np	nn	np	np	nn	nn	nn	nn	np	np	nn	nn	nn	np	np	np	nn
LG11_HB_223.5	R_35958135_L11_PA	LG11	<nnxnp>	{-1}	(nn,np)	nn	np	nn	np	nn	nn	np	nn	np	np	np	nn	np	nn	nn	nn	np	nn	nn	nn	nn	nn	np	nn	np	np	nn	np	nn	np	np	nn	nn	nn	nn	np	np	nn	nn	nn	np	np	np	nn
LG11_HB_2246_s39h1	F_1017340_L7_39_1	LG11	<lmxll>	{1-}	(ll,lm)	lm	lm	ll	lm	ll	ll	lm	lm	ll	lm	lm	ll	lm	lm	ll	ll	lm	lm	lm	lm	ll	ll	lm	ll	ll	lm	lm	lm	ll	ll	ll	ll	lm	ll	lm	ll	lm	lm	ll	ll	ll	ll	ll	lm
LG11_HB_2246_s39h1	F_1017320_L7_39_1	LG11	<nnxnp>	{-1}	(nn,np)	nn	nn	nn	np	nn	nn	np	nn	np	np	np	nn	nn	nn	nn	np	np	nn	nn	nn	nn	nn	np	nn	np	np	np	np	nn	np	np	np	nn	nn	nn	np	np	nn	nn	nn	np	nn	np	nn
LG11_HB_2246_s39h1	F_1017322_L7_39_1	LG11	<nnxnp>	{-0}	(nn,np)	np	np	np	nn	np	np	nn	np	nn	nn	nn	np	np	np	np	nn	nn	np	np	np	np	np	nn	np	nn	nn	nn	nn	np	nn	nn	nn	np	np	np	nn	nn	np	np	np	nn	np	nn	np
LG11_HB_2246_s39h1	F_1017327_L7_39_1	LG11	<nnxnp>	{-0}	(nn,np)	np	np	np	nn	np	np	nn	np	nn	nn	nn	np	np	np	np	nn	nn	np	np	np	np	np	nn	np	nn	nn	nn	nn	np	nn	nn	nn	np	np	np	nn	nn	np	np	np	nn	np	nn	np
LG11_HB_225	F_0102207_L11_PA	LG11	<nnxnp>	{-1}	(nn,np)	nn	np	nn	np	nn	nn	np	nn	np	np	np	nn	np	nn	nn	nn	np	nn	nn	nn	nn	nn	np	nn	np	np	nn	np	nn	np	np	nn	nn	nn	nn	np	np	np	nn	nn	np	np	np	nn
LG11_HB_225	F_0102218_L11_PA	LG11	<hkxhk>	{01}	(hh,hk,kk)	hk	kk	hk	hk	hk	hk	hk	hh	kk	hk	hk	hk	hk	hk	hk	hh	hk	hh	hh	hh	hh	hk	hk	hk	kk	hk	hh	hk	hk	kk	kk	hk	hh	hk	hh	kk	hk	hk	hk	hk	kk	kk	hk	hk
LG11_HB_225	F_0102219_L11_PA	LG11	<hkxhk>	{01}	(hh,hk,kk)	hk	kk	hk	hk	hk	hk	hk	hh	kk	hk	hk	hk	hk	hk	hk	hh	hk	hh	hh	hh	hh	hk	hk	hk	kk	hk	hh	hk	hk	kk	kk	hk	hh	hk	hh	kk	hk	hk	hk	hk	kk	kk	hk	hk
LG11_HB_225	R_36931755_L11_PA	LG11	<hkxhk>	{01}	(hh,hk,kk)	hk	kk	hk	hk	hk	hk	hk	hh	kk	hk	hk	hk	hk	hk	hk	hh	hk	hh	hh	hh	hh	hk	hk	hk	kk	hk	hh	hk	hk	kk	kk	hk	hh	hk	hh	kk	hk	hk	hk	hk	kk	kk	hk	hk
LG11_HB_227	F_0103149_L11_PA	LG11	<nnxnp>	{-1}	(nn,np)	nn	np	nn	np	nn	nn	np	nn	np	np	np	nn	np	nn	nn	nn	np	nn	nn	nn	nn	nn	np	nn	np	np	nn	np	nn	np	np	nn	nn	nn	nn	np	np	np	nn	nn	np	np	np	nn
LG11_HB_229	F_0103998_L11_PA	LG11	<hkxhk>	{01}	(hh,hk,kk)	hk	kk	hk	hk	hk	hk	hk	hh	kk	hk	hk	hk	hk	hk	hh	hh	hk	hh	hh	hh	hh	hk	hk	hk	kk	hk	hh	hk	hk	kk	kk	hh	hh	hk	hk	kk	hk	hk	hk	hk	kk	hk	hk	hk
LG11_HB_230	F_0104745_L11_PA	LG11	<nnxnp>	{-1}	(nn,np)	nn	np	nn	np	nn	nn	np	nn	np	np	np	nn	np	nn	nn	nn	np	nn	nn	nn	nn	nn	np	nn	np	np	nn	np	nn	np	np	nn	nn	nn	np	np	np	np	nn	nn	np	np	np	nn
LG11_HB_230	F_0104746_L11_PA	LG11	<nnxnp>	{-1}	(nn,np)	nn	np	nn	np	nn	nn	np	nn	np	np	np	nn	np	nn	nn	nn	np	nn	nn	nn	nn	nn	np	nn	np	np	nn	np	nn	np	np	nn	nn	nn	np	np	np	np	nn	nn	np	np	np	nn
LG11_HB_230	F_0104764_L11_PA	LG11	<nnxnp>	{-1}	(nn,np)	nn	np	nn	np	nn	nn	np	nn	np	np	np	nn	np	nn	nn	nn	np	nn	nn	nn	nn	nn	np	nn	np	np	nn	np	nn	np	np	nn	nn	nn	np	np	np	np	nn	nn	np	np	np	nn
LG11_HB_230	F_0104755_L11_PA	LG11	<nnxnp>	{-0}	(nn,np)	np	nn	np	nn	np	np	nn	np	nn	nn	nn	np	nn	np	np	np	nn	np	np	np	np	np	nn	np	nn	nn	np	nn	np	nn	nn	np	np	np	nn	nn	nn	nn	np	np	nn	nn	nn	np
LG11_HB_230	R_38697189_L11_PA	LG11	<nnxnp>	{-0}	(nn,np)	np	nn	np	nn	np	np	nn	np	nn	nn	nn	np	nn	np	np	np	nn	np	np	np	np	np	nn	np	nn	nn	np	nn	np	nn	nn	np	np	np	nn	nn	nn	nn	np	np	nn	nn	nn	np
LG11_HB_230	R_38702850_L11_PA	LG11	<nnxnp>	{-0}	(nn,np)	np	nn	np	nn	np	np	nn	np	nn	nn	nn	np	nn	np	np	np	nn	np	np	np	np	np	nn	np	nn	nn	np	nn	np	nn	nn	np	np	np	nn	nn	nn	nn	np	np	nn	nn	nn	np
LG11_HB_230	F_0104753_L11_PA	LG11	<hkxhk>	{00}	(hh,hk,kk)	kk	hk	kk	hh	kk	kk	hh	hk	hk	hh	hk	kk	hh	kk	hk	hk	hh	hk	hk	hk	hk	kk	hh	kk	hk	hh	hk	hh	kk	hk	hk	hk	hk	kk	hk	hk	hh	hh	hk	kk	hk	hh	hh	kk
LG11_HB_230.5	R_38742272_L11_PA	LG11	<nnxnp>	{-0}	(nn,np)	np	nn	np	nn	np	np	nn	np	nn	nn	nn	np	nn	np	np	np	nn	np	np	np	np	np	nn	np	nn	nn	np	nn	np	nn	nn	np	np	np	nn	nn	nn	nn	np	np	nn	nn	nn	np
LG11_HB_231	F_0105104_L11_PA	LG11	<nnxnp>	{-1}	(nn,np)	nn	np	nn	np	nn	nn	np	nn	np	np	np	nn	np	nn	nn	nn	np	nn	nn	nn	nn	nn	np	nn	np	np	nn	np	nn	np	np	nn	nn	nn	np	np	np	np	nn	nn	np	np	np	nn
LG11_HB_231	F_0105116_L11_PA	LG11	<nnxnp>	{-1}	(nn,np)	nn	np	nn	np	nn	nn	np	nn	np	np	np	nn	np	nn	nn	nn	np	nn	nn	nn	nn	nn	np	nn	np	np	nn	np	nn	np	np	nn	nn	nn	np	np	np	np	nn	nn	np	np	np	nn
LG11_HB_231	F_0105089_L11_PA	LG11	<hkxhk>	{01}	(hh,hk,kk)	hk	kk	hk	hk	hk	hk	hk	hh	kk	hk	kk	hk	hk	hk	hh	hh	hk	hh	hh	hh	hh	hk	hk	hk	kk	hk	hh	hk	hk	kk	kk	hh	hh	hk	kk	kk	hk	hk	hh	hk	kk	hk	hk	hk
LG11_HB_231	F_0105096_L11_PA	LG11	<lmxll>	{0-}	(ll,lm)	lm	lm	lm	ll	lm	lm	ll	ll	lm	ll	lm	lm	ll	lm	ll	ll	ll	ll	ll	ll	ll	lm	ll	lm	lm	ll	ll	ll	lm	lm	lm	ll	ll	lm	lm	lm	ll	ll	ll	lm	lm	ll	ll	lm
LG11_HB_231	F_0105098_L11_PA	LG11	<lmxll>	{0-}	(ll,lm)	lm	lm	lm	ll	lm	lm	ll	ll	lm	ll	lm	lm	ll	lm	ll	ll	ll	ll	ll	ll	ll	lm	ll	lm	lm	ll	ll	ll	lm	lm	lm	ll	ll	lm	lm	lm	ll	ll	ll	lm	lm	ll	ll	lm
LG11_HB_231	F_0105101_L11_PA	LG11	<lmxll>	{1-}	(ll,lm)	ll	ll	ll	lm	ll	ll	lm	lm	ll	lm	ll	ll	lm	ll	lm	lm	lm	lm	lm	lm	lm	ll	lm	ll	ll	lm	lm	lm	ll	ll	ll	lm	lm	ll	ll	ll	lm	lm	lm	ll	ll	lm	lm	ll
LG11_HB_232	F_0105550_L11_PA	LG11	<nnxnp>	{-0}	(nn,np)	np	nn	np	nn	np	np	nn	np	nn	nn	nn	np	nn	np	np	np	nn	np	np	nn	np	np	nn	np	nn	nn	np	nn	np	nn	nn	np	np	np	nn	nn	nn	nn	np	np	nn	nn	nn	np
LG11_HB_232	F_0105552_L11_PA	LG11	<nnxnp>	{-1}	(nn,np)	nn	np	nn	np	nn	nn	np	nn	np	np	np	nn	np	nn	nn	nn	np	nn	nn	np	nn	nn	np	nn	np	np	nn	np	nn	np	np	nn	nn	nn	np	np	np	np	nn	nn	np	np	np	nn
LG11_HB_232	F_0105555_L11_PA	LG11	<nnxnp>	{-0}	(nn,np)	np	nn	np	nn	np	np	nn	np	nn	nn	nn	np	nn	np	np	np	nn	np	np	nn	np	np	nn	np	nn	nn	np	nn	np	nn	nn	np	np	np	nn	nn	nn	nn	np	np	nn	nn	nn	np
LG11_HB_232	F_0105556_L11_PA	LG11	<nnxnp>	{-0}	(nn,np)	np	nn	np	nn	np	np	nn	np	nn	nn	nn	np	nn	np	np	np	nn	np	np	nn	np	np	nn	np	nn	nn	np	nn	np	nn	nn	np	np	np	nn	nn	nn	nn	np	np	nn	nn	nn	np
LG11_HB_232	R_39149329_L11_PA	LG11	<nnxnp>	{-0}	(nn,np)	np	nn	np	nn	np	np	nn	np	nn	nn	nn	np	nn	np	np	np	nn	np	np	nn	np	np	nn	np	nn	nn	np	nn	np	nn	nn	np	np	np	nn	nn	nn	nn	np	np	nn	nn	nn	np
LG11_HB_232	F_0105562_L11_PA	LG11	<lmxll>	{0-}	(ll,lm)	lm	lm	lm	ll	lm	lm	ll	ll	lm	ll	lm	lm	ll	lm	ll	ll	ll	ll	ll	ll	ll	lm	ll	lm	lm	ll	ll	ll	lm	lm	lm	ll	ll	lm	lm	lm	ll	ll	ll	lm	lm	ll	ll	lm
R_39190659_L11_PA	R_39190659_L11_PA	LG11	<nnxnp>	{-0}	(nn,np)	np	nn	np	nn	np	np	nn	np	nn	nn	nn	np	nn	np	np	np	nn	np	np	nn	np	np	nn	np	nn	nn	np	nn	np	nn	nn	np	np	np	nn	nn	nn	nn	np	np	nn	nn	nn	np
LG11_HB_233	F_0106088_L11_PA	LG11	<hkxhk>	{11}	(hh,hk,kk)	hh	hk	hh	kk	hh	hh	kk	hk	hk	kk	hk	hh	kk	hh	hk	hk	kk	hk	hk	kk	hk	hh	kk	hh	hk	kk	hk	kk	hh	hk	hk	hk	hk	hh	hk	hk	kk	kk	hk	hh	hk	kk	kk	hh
LG11_HB_233	F_0106099_L11_PA	LG11	<hkxhk>	{00}	(hh,hk,kk)	kk	hk	kk	hh	kk	kk	hh	hk	hk	hh	hk	kk	hh	kk	hk	hk	hh	hk	hk	hh	hk	kk	hh	kk	hk	hh	hk	hh	kk	hk	hk	hk	hk	kk	hk	hk	hh	hh	hk	kk	hk	hh	hh	kk
LG11_HB_233	F_0106108_L11_PA	LG11	<hkxhk>	{00}	(hh,hk,kk)	kk	hk	kk	hh	kk	kk	hh	hk	hk	hh	hk	kk	hh	kk	hk	hk	hh	hk	hk	hh	hk	kk	hh	kk	hk	hh	hk	hh	kk	hk	hk	hk	hk	kk	hk	hk	hh	hh	hk	kk	hk	hh	hh	kk
LG11_HB_233	F_0106112_L11_PA	LG11	<hkxhk>	{11}	(hh,hk,kk)	hh	hk	hh	kk	hh	hh	kk	hk	hk	kk	hk	hh	kk	hh	hk	hk	kk	hk	hk	kk	hk	hh	kk	hh	hk	kk	hk	kk	hh	hk	hk	hk	hk	hh	hk	hk	kk	kk	hk	hh	hk	kk	kk	hh
LG11_HB_233	F_0106115_L11_PA	LG11	<hkxhk>	{11}	(hh,hk,kk)	hh	hk	hh	kk	hh	hh	kk	hk	hk	kk	hk	hh	kk	hh	hk	hk	kk	hk	hk	kk	hk	hh	kk	hh	hk	kk	hk	kk	hh	hk	hk	hk	hk	hh	hk	hk	kk	kk	hk	hh	hk	kk	kk	hh
LG11_HB_2337_s48h2	F_1055653_L11_48_2	LG11	<nnxnp>	{-1}	(nn,np)	np	nn	nn	np	np	nn	np	np	np	nn	np	nn	nn	np	nn	nn	nn	nn	np	nn	nn	np	nn	nn	np	np	np	np	np	np	nn	np	np	np	nn	np	nn	np	nn	nn	np	np	np	nn
LG11_HB_2337_s48h2	F_1055661_L11_48_2	LG11	<hkxhk>	{01}	(hh,hk,kk)	hk	hk	hk	hk	hk	hk	hk	kk	hk	hh	hk	hk	hh	hk	hh	hk	hk	hk	hk	hh	hk	hk	hk	hh	kk	hk	hk	hk	hk	kk	hk	kk	kk	hk	hh	kk	hh	hk	hh	hk	kk	kk	hk	hh
LG11_HB_2338_s48h2	F_1055739_L11_48_2	LG11	<hkxhk>	{01}	(hh,hk,kk)	hk	hk	hk	hk	hk	hk	hk	kk	hk	hh	hk	hk	hh	hk	hh	hk	hk	hk	hk	hh	hk	hk	hk	hh	kk	hk	hk	hk	hk	kk	hk	kk	kk	hk	hh	kk	hh	hk	hh	hk	kk	kk	hk	hh
LG11_HB_2338_s48h2	F_1055740_L11_48_2	LG11	<hkxhk>	{01}	(hh,hk,kk)	hk	hk	hk	hk	hk	hk	hk	kk	hk	hh	hk	hk	hh	hk	hh	hk	hk	hk	hk	hh	hk	hk	hk	hh	kk	hk	hk	hk	hk	kk	hk	kk	kk	hk	hh	kk	hh	hk	hh	hk	kk	kk	hk	hh
LG11_HB_2338_s48h2	F_1055746_L11_48_2	LG11	<hkxhk>	{10}	(hh,hk,kk)	hk	hk	hk	hk	hk	hk	hk	hh	hk	kk	hk	hk	kk	hk	kk	hk	hk	hk	hk	kk	hk	hk	hk	kk	hh	hk	hk	hk	hk	hh	hk	hh	hh	hk	kk	hh	kk	hk	kk	hk	hh	hh	hk	kk
F_1056194_L11_51_2	F_1056194_L11_51_2	LG11	<lmxll>	{0-}	(ll,lm)	ll	lm	lm	ll	lm	lm	ll	lm	ll	ll	ll	lm	ll	ll	ll	lm	lm	lm	ll	ll	lm	ll	lm	ll	lm	ll	ll	ll	lm	lm	lm	lm	lm	ll	ll	lm	ll	ll	ll	lm	lm	lm	ll	ll
LG11_HB_234	F_0106666_L11_PA	LG11	<nnxnp>	{-1}	(nn,np)	nn	np	nn	np	nn	nn	np	nn	np	np	np	nn	np	nn	nn	nn	np	nn	nn	np	nn	nn	np	nn	np	np	nn	np	nn	np	np	nn	nn	nn	np	np	np	np	nn	nn	np	np	np	nn
LG11_HB_234	F_0106671_L11_PA	LG11	<nnxnp>	{-1}	(nn,np)	nn	np	nn	np	nn	nn	np	nn	np	np	np	nn	np	nn	nn	nn	np	nn	nn	np	nn	nn	np	nn	np	np	nn	np	nn	np	np	nn	nn	nn	np	np	np	np	nn	nn	np	np	np	nn
LG11_HB_234	R_39786717_L11_PA	LG11	<nnxnp>	{-0}	(nn,np)	np	nn	np	nn	np	np	nn	np	nn	nn	nn	np	nn	np	np	np	nn	np	np	nn	np	np	nn	np	nn	nn	np	nn	np	nn	nn	np	np	np	nn	nn	nn	nn	np	np	nn	nn	nn	np
LG11_HB_234.5	R_39914254_L11_PA	LG11	<nnxnp>	{-1}	(nn,np)	nn	np	nn	np	nn	nn	np	nn	np	np	np	nn	np	nn	nn	nn	np	nn	nn	np	nn	nn	np	nn	np	np	nn	np	nn	np	np	nn	nn	nn	np	np	np	np	nn	nn	np	np	np	nn
LG11_HB_234.5	R_39914390_L11_PA	LG11	<nnxnp>	{-1}	(nn,np)	nn	np	nn	np	nn	nn	np	nn	np	np	np	nn	np	nn	nn	nn	np	nn	nn	np	nn	nn	np	nn	np	np	nn	np	nn	np	np	nn	nn	nn	np	np	np	np	nn	nn	np	np	np	nn
LG11_HB_2340_s51h2	F_1056406_L11_51_2	LG11	<lmxll>	{1-}	(ll,lm)	lm	ll	ll	lm	ll	ll	lm	ll	lm	lm	lm	ll	lm	lm	ll	ll	ll	ll	lm	lm	ll	lm	ll	lm	ll	lm	lm	lm	ll	ll	ll	ll	ll	lm	lm	ll	lm	lm	lm	ll	ll	ll	lm	lm
LG11_HB_2340_s51h2	F_1056410_L11_51_2	LG11	<lmxll>	{0-}	(ll,lm)	ll	lm	lm	ll	lm	lm	ll	lm	ll	ll	ll	lm	ll	ll	lm	lm	lm	lm	ll	ll	lm	ll	lm	ll	lm	ll	ll	ll	lm	lm	lm	lm	lm	ll	ll	lm	ll	ll	ll	lm	lm	lm	ll	ll
LG11_HB_2340_s51h2	F_1056407_L11_51_2	LG11	<nnxnp>	{-1}	(nn,np)	np	nn	nn	np	np	nn	np	np	np	nn	np	nn	nn	np	nn	np	nn	nn	nn	nn	nn	np	np	nn	nn	np	np	np	np	np	nn	np	nn	nn	nn	nn	nn	np	np	nn	np	np	np	nn
LG11_HB_2340.5_s51h2	R_8427560_L11_51_2	LG11	<nnxnp>	{-1}	(nn,np)	np	nn	nn	np	np	nn	np	np	np	nn	np	nn	nn	np	nn	np	nn	nn	nn	nn	nn	np	np	nn	nn	np	np	np	np	np	nn	np	nn	nn	nn	nn	nn	np	np	nn	np	np	np	nn
LG11_HB_2340.5_s51h2	R_8440050_L11_51_2	LG11	<nnxnp>	{-1}	(nn,np)	np	nn	nn	np	np	nn	np	np	np	nn	np	nn	nn	np	nn	np	nn	nn	nn	nn	nn	np	np	nn	nn	np	np	np	np	np	nn	np	nn	nn	nn	nn	nn	np	np	nn	np	np	np	nn
LG11_HB_2342_s53h2	F_1056718_L11_53_2	LG11	<lmxll>	{1-}	(ll,lm)	lm	ll	ll	lm	ll	ll	lm	ll	lm	lm	lm	ll	lm	lm	ll	ll	ll	ll	lm	lm	ll	lm	ll	lm	ll	lm	lm	lm	ll	ll	ll	ll	ll	lm	lm	ll	lm	lm	lm	ll	ll	ll	lm	lm
LG11_HB_2342_s53h2	F_1056722_L11_53_2	LG11	<lmxll>	{1-}	(ll,lm)	lm	ll	ll	lm	ll	ll	lm	ll	lm	lm	lm	ll	lm	lm	ll	ll	ll	ll	lm	lm	ll	lm	ll	lm	ll	lm	lm	lm	ll	ll	ll	ll	ll	lm	lm	ll	lm	lm	lm	ll	ll	ll	lm	lm
LG11_HB_2343_s53h2	F_1056905_L11_53_2	LG11	<hkxhk>	{10}	(hh,hk,kk)	hk	hk	hk	hk	hh	hk	hk	hk	kk	kk	hk	hk	kk	hk	hh	hh	hk	hk	kk	kk	hk	hk	hh	hk	hh	hk	hk	hk	hk	hh	hk	hh	kk	kk	kk	hk	kk	kk	hk	hk	hh	hk	hk	kk
LG11_HB_2343_s53h2	F_1056909_L11_53_2	LG11	<hkxhk>	{10}	(hh,hk,kk)	hk	hk	hk	hk	hh	hk	hk	hk	kk	kk	hk	hk	kk	hk	hh	hh	hk	hk	kk	kk	hk	hk	hh	hk	hh	hk	hk	hk	hk	hh	hk	hh	kk	kk	kk	hk	kk	kk	hk	hk	hh	hk	hk	kk
LG11_HB_2344_s53h2	F_1056989_L11_53_2	LG11	<hkxhk>	{01}	(hh,hk,kk)	hk	hk	hk	hk	kk	hk	hk	hk	hh	hk	hk	hk	hh	hh	kk	kk	hk	hh	hh	hh	hk	hk	kk	hk	kk	hk	hk	hk	hk	kk	hk	kk	hh	hh	hh	hk	hh	hh	hk	hk	kk	hk	hk	hh
LG11_HB_2344_s53h2	F_1057023_L11_53_2	LG11	<nnxnp>	{-0}	(nn,np)	nn	np	np	nn	nn	np	nn	nn	nn	nn	nn	np	np	np	nn	nn	np	np	np	np	np	nn	nn	np	nn	nn	nn	nn	np	nn	np	nn	np	np	np	np	np	np	nn	np	nn	np	nn	np
F_1057083_L11_54_2	F_1057083_L11_54_2	LG11	<lmxll>	{0-}	(ll,lm)	ll	lm	lm	ll	lm	lm	ll	ll	ll	ll	ll	lm	ll	ll	lm	lm	lm	ll	ll	ll	lm	ll	ll	lm	lm	ll	ll	ll	lm	lm	lm	lm	ll	lm	ll	lm	ll	ll	lm	lm	lm	lm	ll	ll
F_1058256_L11_59_2	F_1058256_L11_59_2	LG11	<lmxll>	{1-}	(ll,lm)	lm	lm	ll	lm	ll	ll	lm	lm	ll	lm	lm	ll	lm	lm	ll	ll	lm	lm	lm	lm	lm	ll	lm	ll	ll	lm	lm	lm	ll	ll	ll	ll	lm	ll	lm	ll	lm	lm	ll	ll	ll	ll	ll	lm
LG11_HB_235	F_0107061_L11_PA	LG11	<nnxnp>	{-1}	(nn,np)	nn	np	nn	np	nn	nn	np	nn	np	np	np	nn	np	nn	nn	nn	np	nn	nn	np	nn	nn	np	nn	np	np	nn	np	nn	np	np	nn	nn	nn	np	np	np	np	nn	nn	np	np	np	nn
LG11_HB_235	F_0107062_L11_PA	LG11	<nnxnp>	{-1}	(nn,np)	nn	np	nn	np	nn	nn	np	nn	np	np	np	nn	np	nn	nn	nn	np	nn	nn	np	nn	nn	np	nn	np	np	nn	np	nn	np	np	nn	nn	nn	np	np	np	np	nn	nn	np	np	np	nn
LG11_HB_235	R_40016890_L11_PA	LG11	<nnxnp>	{-1}	(nn,np)	nn	np	nn	np	nn	nn	np	nn	np	np	np	nn	np	nn	nn	nn	np	nn	nn	np	nn	nn	np	nn	np	np	nn	np	nn	np	np	nn	nn	nn	np	np	np	np	nn	nn	np	np	np	nn
LG11_HB_2408_s87h2	F_1072866_L15_87_2	LG11	<nnxnp>	{-0}	(nn,np)	np	np	np	nn	np	np	nn	np	nn	nn	nn	np	np	np	np	nn	nn	np	np	np	np	nn	nn	np	nn	nn	nn	nn	np	nn	nn	nn	np	np	np	nn	nn	np	np	np	nn	np	nn	np
LG11_HB_2408_s87h2	F_1072869_L15_87_2	LG11	<nnxnp>	{-1}	(nn,np)	nn	nn	nn	np	nn	nn	np	nn	np	np	np	nn	nn	nn	nn	np	np	nn	nn	nn	nn	np	np	nn	np	np	np	np	nn	np	np	np	nn	nn	nn	np	np	nn	nn	nn	np	nn	np	nn
LG11_HB_2408_s87h2	F_1072883_L15_87_2	LG11	<nnxnp>	{-0}	(nn,np)	np	np	np	nn	np	np	nn	np	nn	nn	nn	np	np	np	np	nn	nn	np	np	np	np	nn	nn	np	nn	nn	nn	nn	np	nn	nn	nn	np	np	np	nn	nn	np	np	np	nn	np	nn	np
LG11_HB_245	F_0111925_L12_PA	LG11	<hkxhk>	{11}	(hh,hk,kk)	kk	hk	hh	kk	hh	hh	kk	kk	kk	kk	kk	hh	hk	hk	hh	hk	hk	hk	hk	hk	hh	kk	kk	hh	hk	kk	kk	kk	hh	hk	hh	hk	hk	hh	hk	hh	kk	hk	hk	hh	hk	hh	kk	hk
LG11_HB_245	F_0111911_L12_PA	LG11	<lmxll>	{1-}	(ll,lm)	lm	lm	ll	lm	ll	ll	lm	lm	lm	lm	lm	ll	lm	lm	ll	ll	ll	lm	lm	lm	ll	lm	lm	ll	ll	lm	lm	lm	ll	ll	ll	ll	lm	ll	lm	ll	lm	lm	ll	ll	ll	ll	lm	lm
LG11_HB_245	F_0111924_L12_PA	LG11	<lmxll>	{1-}	(ll,lm)	lm	lm	ll	lm	ll	ll	lm	lm	lm	lm	lm	ll	lm	lm	ll	ll	ll	lm	lm	lm	ll	lm	lm	ll	ll	lm	lm	lm	ll	ll	ll	ll	lm	ll	lm	ll	lm	lm	ll	ll	ll	ll	lm	lm
LG11_HB_2464_s50h2	F_1085936_L2_50_2	LG11	<nnxnp>	{-1}	(nn,np)	nn	nn	nn	np	nn	nn	np	nn	np	np	np	nn	nn	nn	nn	np	np	nn	nn	nn	nn	np	np	nn	np	np	np	np	nn	np	nn	np	nn	nn	nn	np	np	nn	np	nn	np	nn	np	nn
LG11_HB_2464_s50h2	F_1085938_L2_50_2	LG11	<hkxhk>	{11}	(hh,hk,kk)	hk	hk	hh	kk	hh	hh	kk	hk	kk	kk	kk	hh	hk	hk	hh	hk	hk	hk	hk	hk	hh	kk	kk	hh	hk	kk	kk	kk	hh	hk	hh	hk	hk	hh	hk	hk	kk	hk	hk	hh	hk	hh	hk	hk
LG11_HB_2464_s50h2	F_1085947_L2_50_2	LG11	<lmxll>	{1-}	(ll,lm)	lm	lm	ll	lm	ll	ll	lm	lm	lm	lm	lm	ll	lm	lm	ll	ll	ll	lm	lm	lm	ll	lm	lm	ll	ll	lm	lm	lm	ll	ll	ll	ll	lm	ll	lm	ll	lm	lm	ll	ll	ll	ll	ll	lm
LG11_HB_2520_s49h2	F_1098464_L7_49_2	LG11	<hkxhk>	{11}	(hh,hk,kk)	kk	hk	hh	kk	hh	hh	kk	kk	kk	kk	kk	hh	hk	hk	hh	hk	hh	hk	hk	hk	hh	kk	kk	hh	hk	kk	kk	kk	hh	hk	hh	hk	hk	hh	hk	hh	kk	hk	hk	hh	hk	hh	kk	hk
LG11_HB_2520_s49h2	F_1098471_L7_49_2	LG11	<hkxhk>	{00}	(hh,hk,kk)	hh	hk	kk	hh	kk	kk	hh	hh	hh	hh	hh	kk	hk	hk	kk	hk	kk	hk	hk	hk	kk	hh	hh	kk	hk	hh	hh	hh	kk	hk	kk	hk	hk	kk	hk	kk	hh	hk	hk	kk	hk	kk	hh	hk
LG11_HB_2520_s49h2	F_1098476_L7_49_2	LG11	<lmxll>	{1-}	(ll,lm)	lm	lm	ll	lm	ll	ll	lm	lm	lm	lm	lm	ll	lm	lm	ll	ll	ll	lm	lm	lm	ll	lm	lm	ll	ll	lm	lm	lm	ll	ll	ll	ll	lm	ll	lm	ll	lm	lm	ll	ll	ll	ll	lm	lm
LG11_HB_2544_s39h2	F_1104688_L9_39_2	LG11	<lmxll>	{1-}	(ll,lm)	lm	ll	ll	lm	ll	ll	lm	lm	lm	lm	lm	ll	lm	lm	ll	ll	ll	lm	lm	lm	ll	lm	lm	ll	ll	lm	lm	lm	ll	ll	ll	ll	lm	ll	lm	ll	lm	lm	ll	ll	ll	ll	lm	lm
LG11_HB_2544_s39h2	F_1104685_L9_39_2	LG11	<hkxhk>	{11}	(hh,hk,kk)	kk	hh	hh	kk	hh	hh	kk	kk	kk	kk	kk	hh	hk	hk	hh	hk	hh	hk	hk	hk	hh	kk	kk	hh	hk	kk	kk	kk	hh	hk	hh	hk	hk	hh	hk	hh	kk	hk	hk	hh	hk	hh	kk	hk
LG11_HB_2573_s64h3	F_1107931_L11_64_3	LG11	<hkxhk>	{01}	(h-,kk)	h-	h-	h-	h-	h-	h-	h-	kk	h-	h-	h-	h-	h-	h-	h-	h-	h-	h-	h-	h-	h-	h-	h-	h-	kk	h-	h-	h-	h-	kk	h-	kk	kk	h-	h-	kk	h-	h-	h-	h-	kk	kk	h-	h-
LG11_HB_2573_s64h3	F_1107933_L11_64_3	LG11	<hkxhk>	{01}	(h-,kk)	h-	h-	h-	h-	h-	h-	h-	kk	h-	h-	h-	h-	h-	h-	h-	h-	h-	h-	h-	h-	h-	h-	h-	h-	kk	h-	h-	h-	h-	kk	h-	kk	kk	h-	h-	kk	h-	h-	h-	h-	kk	kk	h-	h-
LG11_HB_2573_s64h3	F_1107935_L11_64_3	LG11	<hkxhk>	{01}	(h-,kk)	h-	h-	h-	h-	h-	h-	h-	kk	h-	h-	h-	h-	h-	h-	h-	h-	h-	h-	h-	h-	h-	h-	h-	h-	kk	h-	h-	h-	h-	kk	h-	kk	kk	h-	h-	kk	h-	h-	h-	h-	kk	kk	h-	h-
R_557285_L11_PA	R_557285_L11_PA	LG11	<lmxll>	{1-}	(ll,lm)	lm	ll	ll	lm	lm	ll	lm	ll	lm	lm	lm	ll	lm	lm	lm	ll	ll	ll	lm	lm	ll	lm	ll	lm	ll	lm	lm	lm	lm	ll	ll	ll	ll	lm	lm	ll	lm	lm	lm	ll	ll	ll	lm	lm
LG11_HB_2576_s72h3	F_1108418_L11_72_3	LG11	<nnxnp>	{-0}	(nn,np)	np	nn	np	nn	np	np	nn	np	nn	nn	nn	np	np	np	np	nn	nn	np	np	np	np	np	nn	np	nn	nn	nn	nn	np	nn	nn	nn	np	np	np	nn	nn	np	np	np	nn	nn	nn	np
LG11_HB_2576_s72h3	F_1108422_L11_72_3	LG11	<nnxnp>	{-0}	(nn,np)	np	nn	np	nn	np	np	nn	np	nn	nn	nn	np	np	np	np	nn	nn	np	np	np	np	np	nn	np	nn	nn	nn	nn	np	nn	nn	nn	np	np	np	nn	nn	np	np	np	nn	nn	nn	np
LG11_HB_2576_s72h3	F_1108415_L11_72_3	LG11	<lmxll>	{1-}	(ll,lm)	lm	lm	ll	lm	ll	ll	lm	lm	ll	lm	lm	ll	lm	lm	ll	ll	lm	lm	lm	lm	lm	ll	lm	ll	ll	lm	lm	lm	ll	ll	ll	ll	lm	ll	lm	ll	lm	lm	ll	ll	ll	ll	ll	lm
LG11_HB_2576_s72h3	F_1108431_L11_72_3	LG11	<lmxll>	{1-}	(ll,lm)	lm	lm	ll	lm	ll	ll	lm	lm	ll	lm	lm	ll	lm	lm	ll	ll	lm	lm	lm	lm	lm	ll	lm	ll	ll	lm	lm	lm	ll	ll	ll	ll	lm	ll	lm	ll	lm	lm	ll	ll	ll	ll	ll	lm
LG11_HB_2576_s72h3	F_1108435_L11_72_3	LG11	<lmxll>	{1-}	(ll,lm)	lm	lm	ll	lm	ll	ll	lm	lm	ll	lm	lm	ll	lm	lm	ll	ll	lm	lm	lm	lm	lm	ll	lm	ll	ll	lm	lm	lm	ll	ll	ll	ll	lm	ll	lm	ll	lm	lm	ll	ll	ll	ll	ll	lm
LG11_HB_2577_s72h3	F_1108488_L11_72_3	LG11	<nnxnp>	{-0}	(nn,np)	np	nn	np	nn	np	np	nn	np	nn	nn	nn	np	np	np	np	np	nn	np	np	np	np	np	nn	np	nn	nn	nn	nn	np	nn	nn	np	np	np	np	nn	nn	np	np	np	nn	nn	nn	np
R_8716987_L11_29_1	R_8716987_L11_29_1	LG11	<nnxnp>	{-1}	(nn,np)	np	nn	nn	np	np	nn	np	np	np	nn	np	nn	nn	np	nn	np	nn	nn	nn	nn	nn	np	np	nn	np	np	np	np	np	np	nn	np	nn	nn	nn	nn	nn	nn	np	nn	np	np	np	nn
GD_01713_L11_PA	GD_01713_L11_PA	LG11	<hkxhk>	{10}	(hh,hk,kk)	hk	hk	hk	hk	hh	hk	hk	hh	hk	kk	hk	hk	kk	hk	kk	hh	hk	hk	kk	kk	hk	hk	hk	kk	hk	hk	hk	hk	hh	hh	hk	hh	hh	kk	kk	hk	kk	hk	hk	hk	hh	hh	hk	kk
LG11_HB_3138	R_6372814_L11_PA	LG11	<lmxll>	{0-}	(ll,lm)	ll	lm	lm	ll	lm	lm	ll	lm	ll	ll	ll	lm	ll	ll	ll	lm	lm	lm	ll	ll	lm	ll	lm	ll	lm	ll	ll	ll	lm	lm	lm	lm	lm	ll	ll	lm	ll	ll	ll	lm	lm	lm	ll	ll
LG11_HB_3138	R_6372887_L11_PA	LG11	<lmxll>	{0-}	(ll,lm)	ll	lm	lm	ll	lm	lm	ll	lm	ll	ll	ll	lm	ll	ll	ll	lm	lm	lm	ll	ll	lm	ll	lm	ll	lm	ll	ll	ll	lm	lm	lm	lm	lm	ll	ll	lm	ll	ll	ll	lm	lm	lm	ll	ll
LG11_HB_3138	R_6372895_L11_PA	LG11	<lmxll>	{0-}	(ll,lm)	ll	lm	lm	ll	lm	lm	ll	lm	ll	ll	ll	lm	ll	ll	ll	lm	lm	lm	ll	ll	lm	ll	lm	ll	lm	ll	ll	ll	lm	lm	lm	lm	lm	ll	ll	lm	ll	ll	ll	lm	lm	lm	ll	ll
LG11_HB_3138.5	R_6484441_L11_PA	LG11	<nnxnp>	{-1}	(nn,np)	np	nn	nn	np	np	nn	np	np	np	nn	np	nn	nn	np	nn	np	nn	nn	nn	nn	nn	np	nn	nn	nn	np	np	np	np	np	nn	np	nn	nn	nn	nn	nn	np	np	nn	np	np	np	nn
LG11_HB_3138.5	R_6704249_L11_PA	LG11	<hkxhk>	{00}	(hh,hk,kk)	hh	kk	kk	hh	hk	kk	hh	hk	hh	hk	hh	kk	hk	hh	hk	hk	kk	kk	hk	hk	kk	hh	kk	hk	kk	hh	hh	hh	hk	hk	kk	hk	kk	hk	hk	kk	hk	hh	hh	kk	hk	hk	hh	hk
R_15738487_L11_PA	R_15738487_L11_PA	LG11	<nnxnp>	{-1}	(nn,np)	np	nn	nn	np	np	nn	np	np	np	np	np	nn	nn	nn	np	np	nn	nn	nn	nn	nn	np	np	nn	np	np	np	np	nn	np	nn	np	nn	nn	nn	nn	nn	nn	np	nn	np	nn	np	nn
GD_10010_L11_PA	GD_10010_L11_PA	LG11	<lmxll>	{1-}	(ll,lm)	lm	lm	ll	lm	ll	ll	lm	lm	lm	lm	lm	ll	lm	lm	ll	ll	ll	lm	lm	lm	ll	lm	lm	ll	ll	lm	lm	lm	ll	ll	ll	ll	lm	ll	lm	ll	lm	lm	ll	ll	ll	ll	lm	lm
R_26829691_L11_PA	R_26829691_L11_PA	LG11	<hkxhk>	{10}	(hh,hk,kk)	kk	kk	hk	hk	hk	hk	hk	kk	hh	hk	hk	hk	kk	kk	hk	hh	hk	kk	kk	kk	hk	hk	hk	hk	hh	hk	hk	hk	hk	hh	hh	hh	kk	hk	kk	hh	hk	kk	hk	hk	hh	hk	hh	kk
R_29463163_L11_PA	R_29463163_L11_PA	LG11	<lmxll>	{0-}	(ll,lm)	ll	ll	lm	ll	lm	lm	ll	ll	lm	ll	ll	lm	ll	ll	lm	lm	ll	ll	ll	ll	ll	lm	ll	lm	lm	ll	ll	ll	lm	lm	lm	lm	ll	lm	ll	lm	ll	ll	lm	lm	lm	lm	lm	ll
LG11_HB_3169	R_28713809_L11_PA	LG11	<lmxll>	{1-}	(ll,lm)	lm	lm	ll	lm	ll	ll	lm	lm	ll	lm	lm	ll	lm	lm	ll	ll	lm	lm	lm	lm	ll	ll	lm	ll	ll	lm	lm	lm	ll	ll	ll	ll	lm	ll	lm	ll	lm	lm	ll	ll	ll	ll	ll	lm
R_38347479_L11_PA	R_38347479_L11_PA	LG11	<hkxhk>	{01}	(hh,hk,kk)	hk	kk	hk	hk	hk	hk	hk	hh	kk	hk	hk	hk	hk	hk	hh	hh	hk	hh	hh	hh	hh	hk	hk	hk	kk	hk	hh	hk	hk	kk	kk	hh	hh	hk	hk	kk	hk	hk	hk	hk	kk	hk	hk	hk
R_38694306_L11_PA	R_38694306_L11_PA	LG11	<nnxnp>	{-0}	(nn,np)	np	nn	np	nn	np	np	nn	np	nn	nn	nn	np	nn	np	np	np	nn	np	np	np	np	np	nn	np	nn	nn	np	nn	np	nn	nn	np	np	np	nn	nn	nn	nn	np	np	nn	nn	nn	np
LG11_HB_3182	R_35853497_L11_PA	LG11	<nnxnp>	{-1}	(nn,np)	nn	np	nn	np	nn	nn	np	nn	np	np	np	nn	np	nn	nn	nn	np	nn	nn	nn	nn	nn	np	nn	np	np	nn	np	nn	np	np	nn	nn	nn	nn	np	np	nn	nn	nn	np	np	np	nn
MDP000017222_N	MDP000017222_N	LG11	<nnxnp>	{-0}	(nn,np)	np	np	np	nn	np	np	nn	np	nn	nn	nn	np	np	np	np	nn	nn	np	np	np	np	np	nn	np	nn	nn	nn	nn	np	nn	nn	nn	np	np	np	nn	nn	np	np	np	nn	np	nn	np
LG11_HB_426	F_0193343_L13_PA	LG11	<lmxll>	{1-}	(ll,lm)	lm	ll	ll	lm	ll	ll	lm	lm	lm	lm	lm	ll	lm	lm	ll	ll	ll	lm	lm	lm	ll	lm	lm	ll	ll	lm	lm	lm	ll	ll	ll	ll	lm	ll	lm	ll	lm	lm	ll	ll	ll	ll	lm	lm
LG11_HB_428	F_0194123_L13_PA	LG11	<hkxhk>	{11}	(h-,kk)	kk	h-	h-	kk	h-	h-	kk	kk	kk	kk	kk	h-	h-	h-	h-	h-	h-	h-	h-	h-	h-	kk	kk	h-	h-	kk	kk	kk	h-	h-	h-	h-	h-	h-	h-	h-	h-	h-	h-	h-	h-	h-	kk	h-
LG11_HB_428	F_0194114_L13_PA	LG11	<lmxll>	{1-}	(ll,lm)	lm	ll	ll	lm	ll	ll	lm	lm	lm	lm	lm	ll	lm	lm	ll	ll	ll	lm	lm	lm	ll	lm	lm	ll	ll	lm	lm	lm	ll	ll	ll	ll	lm	ll	lm	ll	lm	lm	ll	ll	ll	ll	lm	lm
LG11_HB_428	F_0194118_L13_PA	LG11	<lmxll>	{1-}	(ll,lm)	lm	ll	ll	lm	ll	ll	lm	lm	lm	lm	lm	ll	lm	lm	ll	ll	ll	lm	lm	lm	ll	lm	lm	ll	ll	lm	lm	lm	ll	ll	ll	ll	lm	ll	lm	ll	lm	lm	ll	ll	ll	ll	lm	lm
LG11_HB_429	F_0195029_L13_PA	LG11	<lmxll>	{1-}	(ll,lm)	lm	ll	ll	lm	ll	ll	lm	lm	lm	lm	lm	ll	lm	lm	ll	ll	ll	lm	lm	lm	ll	lm	lm	ll	ll	lm	lm	lm	ll	ll	ll	ll	lm	ll	lm	ll	lm	lm	ll	ll	ll	ll	lm	lm
LG11_HB_429	F_0195022_L13_PA	LG11	<nnxnp>	{-1}	(nn,np)	np	nn	nn	np	nn	nn	np	np	np	np	np	nn	nn	nn	nn	np	nn	nn	nn	nn	nn	np	np	nn	np	np	np	np	nn	np	nn	np	nn	nn	nn	nn	nn	nn	np	nn	np	nn	np	nn
LG11_HB_477	F_0216925_L14_PA	LG11	<nnxnp>	{-0}	(nn,np)	np	nn	np	nn	np	np	nn	np	nn	nn	nn	np	nn	np	np	np	nn	np	np	np	np	np	nn	np	nn	nn	np	nn	np	nn	nn	np	np	np	np	nn	nn	np	np	np	nn	nn	nn	np
LG11_HB_477	F_0216929_L14_PA	LG11	<nnxnp>	{-1}	(nn,np)	nn	np	nn	np	nn	nn	np	nn	np	np	np	nn	np	nn	nn	nn	np	nn	nn	nn	nn	nn	np	nn	np	np	nn	np	nn	np	np	nn	nn	nn	nn	np	np	nn	nn	nn	np	np	np	nn
LG11_HB_477	F_0216933_L14_PA	LG11	<nnxnp>	{-0}	(nn,np)	np	nn	np	nn	np	np	nn	np	nn	nn	nn	np	nn	np	np	np	nn	np	np	np	np	np	nn	np	nn	nn	np	nn	np	nn	nn	np	np	np	np	nn	nn	np	np	np	nn	nn	nn	np
LG11_HB_477	F_0216939_L14_PA	LG11	<nnxnp>	{-0}	(nn,np)	np	nn	np	nn	np	np	nn	np	nn	nn	nn	np	nn	np	np	np	nn	np	np	np	np	np	nn	np	nn	nn	np	nn	np	nn	nn	np	np	np	np	nn	nn	np	np	np	nn	nn	nn	np
LG11_HB_477	F_0216941_L14_PA	LG11	<nnxnp>	{-0}	(nn,np)	np	nn	np	nn	np	np	nn	np	nn	nn	nn	np	nn	np	np	np	nn	np	np	np	np	np	nn	np	nn	nn	np	nn	np	nn	nn	np	np	np	np	nn	nn	np	np	np	nn	nn	nn	np
LG11_HB_497	F_0227141_L14_PA	LG11	<nnxnp>	{-1}	(nn,np)	nn	np	nn	np	nn	nn	np	nn	np	np	np	nn	nn	nn	nn	np	np	nn	nn	nn	nn	nn	np	nn	np	np	np	np	nn	np	np	nn	nn	nn	nn	np	np	nn	nn	nn	np	np	np	nn
LG11_HB_497	F_0227146_L14_PA	LG11	<nnxnp>	{-1}	(nn,np)	nn	np	nn	np	nn	nn	np	nn	np	np	np	nn	nn	nn	nn	np	np	nn	nn	nn	nn	nn	np	nn	np	np	np	np	nn	np	np	nn	nn	nn	nn	np	np	nn	nn	nn	np	np	np	nn
LG11_HB_497	F_0227148_L14_PA	LG11	<nnxnp>	{-1}	(nn,np)	nn	np	nn	np	nn	nn	np	nn	np	np	np	nn	nn	nn	nn	np	np	nn	nn	nn	nn	nn	np	nn	np	np	np	np	nn	np	np	nn	nn	nn	nn	np	np	nn	nn	nn	np	np	np	nn
LG11_HB_497	F_0227149_L14_PA	LG11	<nnxnp>	{-0}	(nn,np)	np	nn	np	nn	np	np	nn	np	nn	nn	nn	np	np	np	np	nn	nn	np	np	np	np	np	nn	np	nn	nn	nn	nn	np	nn	nn	np	np	np	np	nn	nn	np	np	np	nn	nn	nn	np
LG11_HB_497	F_0227162_L14_PA	LG11	<nnxnp>	{-1}	(nn,np)	nn	np	nn	np	nn	nn	np	nn	np	np	np	nn	nn	nn	nn	np	np	nn	nn	nn	nn	nn	np	nn	np	np	np	np	nn	np	np	nn	nn	nn	nn	np	np	nn	nn	nn	np	np	np	nn
LG11_HB_543	F_0248606_L14_PA	LG11	<lmxll>	{1-}	(ll,lm)	lm	ll	ll	lm	lm	ll	lm	ll	lm	lm	lm	ll	lm	lm	lm	ll	ll	ll	lm	lm	ll	lm	ll	lm	ll	lm	lm	lm	ll	ll	ll	ll	ll	lm	lm	ll	lm	lm	lm	ll	ll	ll	lm	lm
LG11_HB_543	F_0248610_L14_PA	LG11	<lmxll>	{1-}	(ll,lm)	lm	ll	ll	lm	lm	ll	lm	ll	lm	lm	lm	ll	lm	lm	lm	ll	ll	ll	lm	lm	ll	lm	ll	lm	ll	lm	lm	lm	ll	ll	ll	ll	ll	lm	lm	ll	lm	lm	lm	ll	ll	ll	lm	lm
LG11_HB_543	F_0248620_L14_PA	LG11	<lmxll>	{1-}	(ll,lm)	lm	ll	ll	lm	lm	ll	lm	ll	lm	lm	lm	ll	lm	lm	lm	ll	ll	ll	lm	lm	ll	lm	ll	lm	ll	lm	lm	lm	ll	ll	ll	ll	ll	lm	lm	ll	lm	lm	lm	ll	ll	ll	lm	lm
LG11_HB_543	F_0248626_L14_PA	LG11	<lmxll>	{1-}	(ll,lm)	lm	ll	ll	lm	lm	ll	lm	ll	lm	lm	lm	ll	lm	lm	lm	ll	ll	ll	lm	lm	ll	lm	ll	lm	ll	lm	lm	lm	ll	ll	ll	ll	ll	lm	lm	ll	lm	lm	lm	ll	ll	ll	lm	lm
LG11_HB_650	F_0304741_L15_PA	LG11	<nnxnp>	{-0}	(nn,np)	nn	np	np	nn	nn	np	nn	nn	nn	np	nn	np	np	nn	np	np	np	np	nn	np	np	nn	np	np	nn	nn	nn	nn	nn	nn	np	nn	nn	nn	np	nn	np	nn	np	np	nn	nn	nn	np
LG11_HB_650	F_0304729_L15_PA	LG11	<lmxll>	{1-}	(ll,lm)	lm	ll	ll	lm	lm	ll	lm	ll	lm	lm	lm	ll	lm	lm	lm	ll	ll	ll	lm	lm	ll	lm	ll	lm	ll	lm	lm	lm	ll	ll	ll	ll	ll	lm	lm	ll	lm	lm	lm	ll	ll	ll	lm	lm
LG11_HB_650	F_0304732_L15_PA	LG11	<lmxll>	{1-}	(ll,lm)	lm	ll	ll	lm	lm	ll	lm	ll	lm	lm	lm	ll	lm	lm	lm	ll	ll	ll	lm	lm	ll	lm	ll	lm	ll	lm	lm	lm	ll	ll	ll	ll	ll	lm	lm	ll	lm	lm	lm	ll	ll	ll	lm	lm
LG11_HB_650	F_0304737_L15_PA	LG11	<lmxll>	{1-}	(ll,lm)	lm	ll	ll	lm	lm	ll	lm	ll	lm	lm	lm	ll	lm	lm	lm	ll	ll	ll	lm	lm	ll	lm	ll	lm	ll	lm	lm	lm	ll	ll	ll	ll	ll	lm	lm	ll	lm	lm	lm	ll	ll	ll	lm	lm
LG11_HB_651	F_0305354_L15_PA	LG11	<hkxhk>	{01}	(hh,hk,kk)	hk	hk	hk	hk	hk	hk	hk	kk	hk	hh	hk	hk	hh	hk	hh	hk	hk	hk	hk	hh	hk	hk	hk	hh	kk	hk	hk	hk	hk	kk	hk	kk	kk	hk	hh	kk	hh	hk	hh	hk	kk	kk	hk	hh
F_0308692_L15_PA	F_0308692_L15_PA	LG11	<lmxll>	{1-}	(ll,lm)	lm	ll	ll	lm	ll	ll	lm	lm	lm	lm	lm	ll	lm	lm	ll	ll	ll	lm	lm	lm	ll	lm	lm	ll	ll	lm	lm	lm	ll	ll	ll	ll	lm	ll	lm	ll	lm	lm	ll	ll	ll	ll	lm	lm
LG11_HB_928	F_0430670_L1_PA	LG11	<nnxnp>	{-0}	(nn,np)	nn	np	np	nn	nn	np	nn	nn	np	np	nn	np	np	nn	nn	nn	np	np	np	np	np	nn	nn	np	nn	nn	nn	nn	np	nn	np	nn	np	np	np	np	np	np	nn	np	nn	np	nn	np
LG12_HB_1166	F_0543540_L3_PA	LG12	<nnxnp>	{-1}	(nn,np)	np	np	nn	nn	nn	nn	np	nn	nn	np	nn	nn	nn	np	nn	np	np	np	nn	nn	np	np	np	nn	nn	nn	np	np	nn	nn	nn	nn	np	np	np	np	nn	nn	nn	np	nn	np	nn	nn
LG12_HB_1166	F_0543542_L3_PA	LG12	<nnxnp>	{-1}	(nn,np)	np	np	nn	nn	nn	nn	np	nn	nn	np	nn	nn	nn	np	nn	np	np	np	nn	nn	np	np	np	nn	nn	nn	np	np	nn	nn	nn	nn	np	np	np	np	nn	nn	nn	np	nn	np	nn	nn
LG12_HB_1170	F_0546096_L3_PA	LG12	<nnxnp>	{-0}	(nn,np)	np	nn	nn	nn	np	np	nn	np	np	nn	nn	np	np	nn	np	nn	np	nn	np	np	nn	nn	nn	np	nn	np	nn	nn	nn	np	np	np	nn	np	nn	nn	np	nn	np	np	np	nn	np	np
LG12_HB_1170	F_0546086_L3_PA	LG12	<lmxll>	{1-}	(ll,lm)	lm	ll	ll	ll	lm	lm	ll	ll	ll	ll	ll	ll	lm	lm	lm	lm	ll	ll	lm	lm	lm	ll	ll	ll	lm	ll	ll	lm	lm	lm	lm	lm	ll	ll	ll	ll	ll	lm	lm	lm	ll	ll	lm	ll
F_0616689_L5_PA	F_0616689_L5_PA	LG12	<lmxll>	{0-}	(ll,lm)	ll	lm	lm	lm	ll	ll	lm	lm	ll	lm	lm	ll	ll	ll	ll	ll	lm	lm	ll	ll	ll	lm	lm	lm	ll	ll	lm	ll	ll	ll	ll	ll	lm	lm	lm	ll	ll	ll	ll	ll	lm	lm	lm	lm
F_0617866_L5_PA	F_0617866_L5_PA	LG12	<nnxnp>	{-1}	(nn,np)	nn	np	np	np	nn	nn	np	nn	nn	np	np	nn	nn	np	nn	np	nn	np	nn	nn	np	np	np	nn	np	nn	np	np	np	nn	nn	nn	np	nn	np	np	nn	np	nn	nn	nn	np	nn	nn
LG12_HB_1342	F_0634977_L5_PA	LG12	<nnxnp>	{-1}	(nn,np)	np	np	nn	nn	nn	nn	np	nn	nn	np	nn	nn	nn	np	np	np	np	np	nn	nn	np	np	np	nn	nn	nn	np	np	nn	nn	nn	nn	np	np	np	np	nn	nn	nn	np	nn	np	nn	nn
LG12_HB_1342	F_0634978_L5_PA	LG12	<efxeg>	{01}	[ee,ef,eg,fg)	eg	eg	ee	ee	ee	ef	fg	ef	ef	fg	ef	ef	ee	eg	fg	eg	fg	fg	ef	ee	eg	eg	fg	ef	ef	ef	eg	eg	ef	ee	ee	ee	fg	fg	fg	fg	ef	ee	ee	fg	ef	fg	ee	ef
LG12_HB_1343	F_0635640_L5_PA	LG12	<lmxll>	{0-}	(ll,lm)	ll	ll	ll	ll	ll	lm	lm	lm	lm	lm	lm	lm	ll	ll	lm	ll	lm	lm	lm	ll	ll	ll	lm	lm	lm	lm	ll	ll	lm	ll	ll	ll	lm	lm	lm	lm	lm	ll	ll	lm	lm	lm	ll	lm
LG12_HB_1343	F_0635645_L5_PA	LG12	<lmxll>	{0-}	(ll,lm)	ll	ll	ll	ll	ll	lm	lm	lm	lm	lm	lm	lm	ll	ll	lm	ll	lm	lm	lm	ll	ll	ll	lm	lm	lm	lm	ll	ll	lm	ll	ll	ll	lm	lm	lm	lm	lm	ll	ll	lm	lm	lm	ll	lm
LG12_HB_1343	F_0635661_L5_PA	LG12	<lmxll>	{1-}	(ll,lm)	lm	lm	lm	lm	lm	ll	ll	ll	ll	ll	ll	ll	lm	lm	ll	lm	ll	ll	ll	lm	lm	lm	ll	ll	ll	ll	lm	lm	ll	lm	lm	lm	ll	ll	ll	ll	ll	lm	lm	ll	ll	ll	lm	ll
LG12_HB_1343	F_0635664_L5_PA	LG12	<lmxll>	{0-}	(ll,lm)	ll	ll	ll	ll	ll	lm	lm	lm	lm	lm	lm	lm	ll	ll	lm	ll	lm	lm	lm	ll	ll	ll	lm	lm	lm	lm	ll	ll	lm	ll	ll	ll	lm	lm	lm	lm	lm	ll	ll	lm	lm	lm	ll	lm
LG12_HB_1677	F_0789367_L9_PA	LG12	<lmxll>	{1-}	(ll,lm)	ll	lm	lm	lm	lm	ll	ll	ll	ll	ll	ll	ll	lm	lm	ll	lm	lm	ll	ll	lm	lm	lm	ll	ll	ll	ll	lm	lm	ll	lm	lm	lm	ll	ll	ll	ll	ll	lm	lm	ll	ll	ll	lm	ll
LG12_HB_1677	F_0789346_L9_PA	LG12	<hkxhk>	{00}	(hh,hk,kk)	hk	hh	hk	hk	hk	kk	hk	kk	kk	hk	kk	kk	hk	hk	hk	hh	hh	hk	kk	hk	hh	hh	hk	kk	kk	kk	hk	hh	kk	hk	hk	hk	kk	hk	hk	hk	kk	hk	hk	hk	hk	kk	hk	kk
LG12_HB_1677	F_0789349_L9_PA	LG12	<nnxnp>	{-1}	(nn,np)	np	np	nn	nn	nn	nn	np	nn	nn	np	nn	nn	nn	nn	np	np	np	np	nn	nn	np	np	np	nn	nn	nn	nn	np	nn	nn	nn	nn	nn	np	np	np	nn	nn	nn	np	np	nn	nn	nn
LG12_HB_1677	F_0789350_L9_PA	LG12	<nnxnp>	{-1}	(nn,np)	np	np	nn	nn	nn	nn	np	nn	nn	np	nn	nn	nn	nn	np	np	np	np	nn	nn	np	np	np	nn	nn	nn	nn	np	nn	nn	nn	nn	nn	np	np	np	nn	nn	nn	np	np	nn	nn	nn
LG12_HB_1677	F_0789370_L9_PA	LG12	<nnxnp>	{-1}	(nn,np)	np	np	nn	nn	nn	nn	np	nn	nn	np	nn	nn	nn	nn	np	np	np	np	nn	nn	np	np	np	nn	nn	nn	nn	np	nn	nn	nn	nn	nn	np	np	np	nn	nn	nn	np	np	nn	nn	nn
LG12_HB_1677	F_0789387_L9_PA	LG12	<nnxnp>	{-1}	(nn,np)	np	np	nn	nn	nn	nn	np	nn	nn	np	nn	nn	nn	nn	np	np	np	np	nn	nn	np	np	np	nn	nn	nn	nn	np	nn	nn	nn	nn	nn	np	np	np	nn	nn	nn	np	np	nn	nn	nn
$F_0830666y_LG12	$F_0830666y_LG12_PA	LG12	<hkxhk>	{11}	(h-,kk)	h-	kk	h-	h-	h-	h-	h-	h-	h-	h-	h-	h-	h-	h-	h-	kk	kk	kk	h-	h-	h-	kk	h-	h-	h-	h-	h-	kk	h-	h-	h-	h-	h-	h-	h-	kk	h-	h-	h-	h-	h-	h-	h-	h-
LG12_HB_1813_s47h1	F_0853221_L11_47_1	LG12	<hkxhk>	{11}	(hh,hk,kk)	kk	kk	hk	hk	hk	hh	hk	hh	hh	hk	hh	hh	hk	kk	hh	kk	hk	hk	hh	hk	kk	kk	hk	hh	hh	hh	kk	kk	hh	hk	hk	hk	hk	hk	hk	hk	hh	hk	hk	hk	hh	hk	hk	hh
LG12_HB_1819_s27h1	F_0855292_L12_27_1	LG12	<nnxnp>	{-0}	(nn,np)	nn	nn	np	np	np	np	nn	nn	np	nn	np	np	np	np	nn	nn	nn	nn	np	np	nn	nn	nn	np	np	np	np	nn	nn	np	np	np	np	nn	nn	nn	np	np	np	nn	nn	np	np	np
LG12_HB_1819_s27h1	F_0855318_L12_27_1	LG12	<hkxhk>	{00}	(hh,hk,kk)	hk	hh	hk	hk	hk	kk	hk	hk	kk	hk	kk	kk	hk	hk	hk	hh	hh	hk	kk	hk	hh	hh	hk	kk	kk	kk	hk	hh	hk	kk	hk	hk	kk	hh	hk	hk	kk	hk	hk	hk	hk	kk	hk	kk
LG12_HB_1819_s27h1	F_0855293_L12_27_1	LG12	<lmxll>	{1-}	(ll,lm)	ll	lm	lm	lm	lm	ll	ll	ll	ll	ll	ll	ll	lm	lm	ll	lm	lm	ll	ll	lm	lm	lm	ll	ll	ll	ll	lm	lm	ll	ll	lm	lm	ll	lm	ll	ll	ll	lm	lm	ll	ll	ll	lm	ll
LG12_HB_1819_s27h1	F_0855309_L12_27_1	LG12	<lmxll>	{1-}	(ll,lm)	ll	lm	lm	lm	lm	ll	ll	ll	ll	ll	ll	ll	lm	lm	ll	lm	lm	ll	ll	lm	lm	lm	ll	ll	ll	ll	lm	lm	ll	ll	lm	lm	ll	lm	ll	ll	ll	lm	lm	ll	ll	ll	lm	ll
LG12_HB_1819_s27h1	F_0855312_L12_27_1	LG12	<lmxll>	{0-}	(ll,lm)	lm	ll	ll	ll	ll	lm	lm	lm	lm	lm	lm	lm	ll	ll	lm	ll	ll	lm	lm	ll	ll	ll	lm	lm	lm	lm	ll	ll	lm	lm	ll	ll	lm	ll	lm	lm	lm	ll	ll	lm	lm	lm	ll	lm
LG12_HB_1821_s27h1	F_0855803_L12_27_1	LG12	<nnxnp>	{-1}	(nn,np)	np	np	nn	nn	nn	nn	np	np	nn	np	nn	nn	nn	nn	np	np	np	np	nn	nn	np	np	np	nn	nn	nn	nn	np	np	nn	nn	nn	nn	np	np	np	nn	nn	nn	np	np	nn	nn	nn
LG12_HB_1821_s27h1	F_0855807_L12_27_1	LG12	<nnxnp>	{-0}	(nn,np)	nn	nn	np	np	np	np	nn	nn	np	nn	np	np	np	np	nn	nn	nn	nn	np	np	nn	nn	nn	np	np	np	np	nn	nn	np	np	np	np	nn	nn	nn	np	np	np	nn	nn	np	np	np
LG12_HB_1821_s27h1	F_0855815_L12_27_1	LG12	<nnxnp>	{-1}	(nn,np)	np	np	nn	nn	nn	nn	np	np	nn	np	nn	nn	nn	nn	np	np	np	np	nn	nn	np	np	np	nn	nn	nn	nn	np	np	nn	nn	nn	nn	np	np	np	nn	nn	nn	np	np	nn	nn	nn
LG12_HB_1822_s27h1	F_0855929_L12_27_1	LG12	<nnxnp>	{-0}	(nn,np)	nn	nn	np	np	np	np	nn	nn	np	nn	np	np	np	np	nn	nn	nn	nn	np	np	nn	nn	nn	np	np	np	np	nn	nn	np	np	np	np	nn	nn	nn	np	np	np	nn	nn	np	np	np
LG12_HB_1823_s28h1	F_0856387_L12_28_1	LG12	<hkxhk>	{00}	(hh,hk,kk)	hk	hh	hk	hk	hk	kk	hk	hk	kk	hk	kk	kk	hk	hk	hk	hh	hh	hk	kk	hk	hh	hh	hk	kk	kk	kk	hk	hh	hk	hk	hk	hk	kk	hk	hk	hk	kk	hk	hk	hk	hk	kk	hk	kk
LG12_HB_1823_s28h1	F_0856389_L12_28_1	LG12	<hkxhk>	{00}	(hh,hk,kk)	hk	hh	hk	hk	hk	kk	hk	hk	kk	hk	kk	kk	hk	hk	hk	hh	hh	hk	kk	hk	hh	hh	hk	kk	kk	kk	hk	hh	hk	hk	hk	hk	kk	hk	hk	hk	kk	hk	hk	hk	hk	kk	hk	kk
R_5390062_L12_28_1	R_5390062_L12_28_1	LG12	<hkxhk>	{11}	(h-,kk)	h-	kk	h-	h-	h-	h-	h-	h-	h-	h-	h-	h-	h-	h-	h-	kk	kk	h-	h-	h-	kk	kk	h-	h-	h-	h-	h-	kk	h-	h-	h-	h-	h-	h-	h-	h-	h-	h-	h-	h-	h-	h-	h-	h-
LG12_HB_1825_s32h1	F_0857160_L12_32_1	LG12	<nnxnp>	{-1}	(nn,np)	np	np	nn	nn	nn	nn	np	nn	nn	np	nn	nn	nn	nn	np	np	np	np	nn	nn	np	np	np	nn	nn	nn	np	np	nn	nn	nn	nn	np	np	np	np	nn	nn	nn	np	nn	np	nn	nn
LG12_HB_1825_s32h1	F_0857161_L12_32_1	LG12	<nnxnp>	{-1}	(nn,np)	np	np	nn	nn	nn	nn	np	nn	nn	np	nn	nn	nn	nn	np	np	np	np	nn	nn	np	np	np	nn	nn	nn	np	np	nn	nn	nn	nn	np	np	np	np	nn	nn	nn	np	nn	np	nn	nn
LG12_HB_1825_s32h1	F_0857162_L12_32_1	LG12	<nnxnp>	{-1}	(nn,np)	np	np	nn	nn	nn	nn	np	nn	nn	np	nn	nn	nn	nn	np	np	np	np	nn	nn	np	np	np	nn	nn	nn	np	np	nn	nn	nn	nn	np	np	np	np	nn	nn	nn	np	nn	np	nn	nn
LG12_HB_1825_s32h1	F_0857165_L12_32_1	LG12	<hkxhk>	{01}	(hh,hk,kk)	hk	hk	hh	hh	hh	hk	kk	hk	hk	kk	hk	hk	hh	hh	kk	hk	kk	kk	hk	hh	hk	hk	kk	hk	hk	hk	hk	hk	hk	hh	hh	hh	kk	kk	kk	kk	hk	hh	hh	kk	hk	kk	hh	hk
F_0857216_L12_33_1	F_0857216_L12_33_1	LG12	<nnxnp>	{-1}	(nn,np)	np	np	nn	nn	nn	nn	np	nn	nn	np	nn	nn	nn	nn	np	np	np	np	nn	nn	np	np	np	nn	nn	nn	np	np	nn	nn	nn	nn	np	np	np	np	nn	nn	nn	np	nn	np	nn	nn
LG12_HB_1827_s33h1	F_0857653_L12_33_1	LG12	<nnxnp>	{-1}	(nn,np)	np	np	nn	nn	nn	nn	np	nn	nn	np	nn	nn	nn	np	np	np	np	np	nn	nn	np	np	np	nn	nn	nn	np	np	nn	nn	nn	nn	np	np	np	np	nn	nn	nn	np	nn	np	nn	nn
LG12_HB_1827_s33h1	F_0857656_L12_33_1	LG12	<nnxnp>	{-1}	(nn,np)	np	np	nn	nn	nn	nn	np	nn	nn	np	nn	nn	nn	np	np	np	np	np	nn	nn	np	np	np	nn	nn	nn	np	np	nn	nn	nn	nn	np	np	np	np	nn	nn	nn	np	nn	np	nn	nn
LG12_HB_1827_s33h1	F_0857657_L12_33_1	LG12	<nnxnp>	{-1}	(nn,np)	np	np	nn	nn	nn	nn	np	nn	nn	np	nn	nn	nn	np	np	np	np	np	nn	nn	np	np	np	nn	nn	nn	np	np	nn	nn	nn	nn	np	np	np	np	nn	nn	nn	np	nn	np	nn	nn
LG12_HB_1827_s33h1	F_0857667_L12_33_1	LG12	<nnxnp>	{-1}	(nn,np)	np	np	nn	nn	nn	nn	np	nn	nn	np	nn	nn	nn	np	np	np	np	np	nn	nn	np	np	np	nn	nn	nn	np	np	nn	nn	nn	nn	np	np	np	np	nn	nn	nn	np	nn	np	nn	nn
LG12_HB_1827_s33h1	F_0857668_L12_33_1	LG12	<nnxnp>	{-1}	(nn,np)	np	np	nn	nn	nn	nn	np	nn	nn	np	nn	nn	nn	np	np	np	np	np	nn	nn	np	np	np	nn	nn	nn	np	np	nn	nn	nn	nn	np	np	np	np	nn	nn	nn	np	nn	np	nn	nn
LG12_HB_1829_s35h1	F_0858095_L12_35_1	LG12	<nnxnp>	{-0}	(nn,np)	nn	nn	np	np	np	np	nn	np	np	nn	np	np	np	nn	nn	nn	nn	nn	np	np	nn	nn	nn	np	np	np	nn	nn	np	np	np	np	nn	nn	nn	nn	np	np	np	nn	np	nn	np	np
LG12_HB_1831_s36h1	F_0858603_L12_36_1	LG12	<lmxll>	{0-}	(ll,lm)	ll	ll	ll	ll	ll	lm	lm	lm	lm	lm	lm	lm	ll	ll	lm	ll	lm	lm	lm	ll	ll	ll	lm	lm	lm	lm	ll	ll	lm	ll	ll	ll	lm	lm	lm	lm	lm	ll	ll	lm	lm	lm	ll	lm
LG12_HB_1831_s36h1	F_0858607_L12_36_1	LG12	<nnxnp>	{-1}	(nn,np)	np	np	nn	nn	nn	nn	np	nn	nn	np	nn	nn	nn	np	np	np	np	np	nn	nn	np	np	np	nn	nn	nn	np	np	nn	nn	nn	nn	np	np	np	np	nn	nn	nn	np	nn	np	nn	nn
LG12_HB_1832_s38h1	F_0859499_L12_38_1	LG12	<nnxnp>	{-1}	(nn,np)	np	np	nn	nn	nn	nn	np	nn	nn	np	nn	nn	nn	np	nn	np	np	np	nn	nn	np	np	np	nn	nn	nn	np	np	nn	nn	nn	nn	np	np	np	np	nn	nn	nn	np	nn	np	nn	nn
LG12_HB_1832_s38h1	F_0859504_L12_38_1	LG12	<lmxll>	{0-}	(ll,lm)	ll	ll	ll	ll	ll	lm	lm	lm	lm	lm	lm	lm	ll	ll	ll	ll	lm	lm	lm	ll	ll	ll	lm	lm	lm	lm	lm	ll	lm	ll	ll	ll	lm	lm	lm	lm	lm	ll	ll	ll	lm	lm	ll	lm
LG12_HB_1832_s38h1	F_0859505_L12_38_1	LG12	<lmxll>	{1-}	(ll,lm)	lm	lm	lm	lm	lm	ll	ll	ll	ll	ll	ll	ll	lm	lm	lm	lm	ll	ll	ll	lm	lm	lm	ll	ll	ll	ll	ll	lm	ll	lm	lm	lm	ll	ll	ll	ll	ll	lm	lm	lm	ll	ll	lm	ll
R_17347387_L12_38_1	R_17347387_L12_38_1	LG12	<lmxll>	{1-}	(ll,lm)	lm	lm	lm	lm	lm	ll	ll	ll	ll	ll	ll	ll	lm	lm	lm	lm	ll	ll	ll	lm	lm	lm	ll	ll	ll	ll	ll	lm	ll	lm	lm	lm	ll	ll	ll	ll	ll	lm	lm	lm	ll	ll	lm	ll
LG12_HB_1835_s39h1	F_0860436_L12_39_1	LG12	<nnxnp>	{-1}	(nn,np)	nn	np	nn	nn	nn	nn	np	nn	nn	np	nn	nn	nn	np	nn	np	np	np	nn	nn	np	np	np	nn	nn	nn	np	np	nn	nn	nn	nn	np	np	np	np	nn	nn	nn	np	nn	np	nn	nn
LG12_HB_1835_s39h1	F_0860466_L12_39_1	LG12	<hkxhk>	{11}	(hh,hk,kk)	hk	kk	hh	hk	hk	hk	hk	hh	hh	hk	hh	hh	hk	kk	hk	kk	hk	hk	hh	hk	kk	kk	hk	hh	hh	hh	hk	kk	hh	hk	hk	hk	hk	hk	hk	hk	hh	hk	hk	kk	hh	hk	hk	hh
F_0860971_L12_39_1	F_0860971_L12_39_1	LG12	<nnxnp>	{-1}	(nn,np)	nn	np	nn	nn	nn	nn	np	nn	nn	np	nn	nn	nn	np	nn	np	np	np	nn	nn	np	np	np	nn	nn	nn	np	np	nn	nn	nn	nn	np	np	np	np	nn	nn	nn	np	nn	np	nn	nn
LG12_HB_1838_s41h1	F_0861177_L12_41_1	LG12	<hkxhk>	{00}	(hh,hk,kk)	hk	hh	kk	hk	hk	hk	hk	kk	kk	hk	kk	kk	hk	hh	hk	hh	kk	hk	kk	hk	hh	hh	hk	kk	kk	kk	hk	hh	kk	hk	hk	hk	hk	hk	hk	hk	kk	hh	hk	hh	kk	hk	hk	kk
LG12_HB_1838_s41h1	F_0861179_L12_41_1	LG12	<nnxnp>	{-1}	(nn,np)	nn	np	nn	nn	nn	nn	np	nn	nn	np	nn	nn	nn	np	nn	np	nn	np	nn	nn	np	np	np	nn	nn	nn	np	np	nn	nn	nn	nn	np	np	np	np	nn	np	nn	np	nn	np	nn	nn
LG12_HB_1838_s41h1	F_0861180_L12_41_1	LG12	<nnxnp>	{-1}	(nn,np)	nn	np	nn	nn	nn	nn	np	nn	nn	np	nn	nn	nn	np	nn	np	nn	np	nn	nn	np	np	np	nn	nn	nn	np	np	nn	nn	nn	nn	np	np	np	np	nn	np	nn	np	nn	np	nn	nn
LG12_HB_1838_s41h1	F_0861188_L12_41_1	LG12	<nnxnp>	{-1}	(nn,np)	nn	np	nn	nn	nn	nn	np	nn	nn	np	nn	nn	nn	np	nn	np	nn	np	nn	nn	np	np	np	nn	nn	nn	np	np	nn	nn	nn	nn	np	np	np	np	nn	np	nn	np	nn	np	nn	nn
LG12_HB_1839_s42h1	F_0861607_L12_42_1	LG12	<nnxnp>	{-1}	(nn,np)	nn	np	nn	np	nn	nn	np	nn	nn	np	nn	nn	nn	np	nn	np	nn	np	nn	nn	np	np	np	nn	nn	nn	np	np	nn	nn	nn	nn	np	np	np	np	nn	np	nn	np	nn	np	nn	nn
LG12_HB_1839_s42h1	F_0861603_L12_42_1	LG12	<lmxll>	{1-}	(ll,lm)	lm	lm	ll	lm	lm	lm	ll	ll	ll	ll	ll	ll	lm	lm	lm	lm	ll	ll	lm	lm	lm	lm	ll	ll	ll	ll	ll	lm	lm	lm	lm	lm	ll	ll	ll	ll	ll	lm	lm	lm	ll	ll	lm	ll
LG12_HB_184	F_0082448_L11_PA	LG12	<lmxll>	{1-}	(ll,lm)	lm	lm	lm	lm	lm	ll	ll	ll	ll	ll	ll	ll	lm	lm	ll	lm	ll	ll	ll	lm	lm	lm	ll	ll	ll	ll	lm	lm	ll	lm	lm	lm	ll	ll	ll	ll	ll	lm	lm	ll	ll	ll	lm	ll
LG12_HB_184	F_0082462_L11_PA	LG12	<hkxhk>	{00}	(hh,hk,kk)	hh	hh	hk	hk	hk	kk	hk	kk	kk	hk	kk	kk	hk	hh	kk	hh	hk	hk	kk	hk	hh	hh	hk	kk	kk	kk	hh	hh	kk	hk	hk	hk	hk	hk	hk	hk	kk	hk	hk	hk	kk	hk	hk	kk
LG12_HB_184	F_0082477_L11_PA	LG12	<hkxhk>	{00}	(hh,hk,kk)	hh	hh	hk	hk	hk	kk	hk	kk	kk	hk	kk	kk	hk	hh	kk	hh	hk	hk	kk	hk	hh	hh	hk	kk	kk	kk	hh	hh	kk	hk	hk	hk	hk	hk	hk	hk	kk	hk	hk	hk	kk	hk	hk	kk
LG12_HB_1840_s43h1	F_0861833_L12_43_1	LG12	<nnxnp>	{-1}	(nn,np)	nn	np	nn	np	nn	nn	np	nn	nn	np	nn	nn	nn	np	nn	np	nn	np	nn	nn	np	np	np	nn	nn	nn	np	np	nn	nn	nn	nn	np	np	np	np	nn	np	nn	np	nn	np	nn	nn
LG12_HB_1841_s43h1	F_0862187_L12_43_1	LG12	<nnxnp>	{-1}	(nn,np)	nn	np	nn	np	nn	nn	np	nn	nn	np	nn	nn	nn	np	nn	np	nn	np	nn	nn	np	np	np	nn	np	nn	np	np	nn	nn	nn	nn	np	np	np	np	nn	np	nn	np	nn	np	nn	nn
LG12_HB_1844_s44h1	F_0863122_L12_44_1	LG12	<nnxnp>	{-1}	(nn,np)	nn	np	np	np	nn	nn	np	nn	nn	np	np	nn	nn	np	nn	np	nn	np	nn	nn	np	np	np	nn	np	nn	np	np	np	nn	nn	nn	np	nn	np	np	nn	np	nn	nn	nn	np	nn	nn
LG12_HB_1847_s46h1	F_0863678_L12_46_1	LG12	<nnxnp>	{-1}	(nn,np)	nn	np	np	np	nn	nn	np	nn	nn	np	np	nn	nn	np	nn	np	nn	np	nn	nn	np	np	np	nn	np	nn	np	np	np	nn	nn	nn	np	nn	np	np	nn	np	nn	nn	nn	np	nn	nn
LG12_HB_1847_s46h1	F_0863682_L12_46_1	LG12	<nnxnp>	{-0}	(nn,np)	np	nn	nn	nn	np	np	nn	np	np	nn	nn	np	np	nn	np	nn	np	nn	np	np	nn	nn	nn	np	nn	np	nn	nn	nn	np	np	np	nn	np	nn	nn	np	nn	np	np	np	nn	np	np
LG12_HB_1847.5	GD_01769_L12_PA	LG12	<nnxnp>	{-1}	(nn,np)	nn	np	np	np	nn	nn	np	nn	nn	np	np	nn	nn	np	nn	np	nn	np	nn	nn	np	np	np	nn	np	nn	np	np	np	nn	nn	nn	np	nn	np	np	nn	np	nn	nn	nn	np	nn	nn
LG12_HB_1847.5	R_29070012_L12_PA	LG12	<nnxnp>	{-0}	(nn,np)	np	nn	nn	nn	np	np	nn	np	np	nn	nn	np	np	nn	np	nn	np	nn	np	np	nn	nn	nn	np	nn	np	nn	nn	nn	np	np	np	nn	np	nn	nn	np	nn	np	np	np	nn	np	np
LG12_HB_1847.5	R_29040874_L12_PA	LG12	<lmxll>	{0-}	(ll,lm)	ll	lm	lm	lm	ll	ll	lm	lm	lm	lm	lm	lm	ll	ll	ll	ll	lm	lm	ll	ll	ll	lm	lm	lm	ll	lm	lm	ll	ll	ll	ll	ll	lm	lm	lm	lm	lm	ll	ll	ll	lm	lm	ll	lm
LG12_HB_1847.5	R_29053998_L12_PA	LG12	<lmxll>	{0-}	(ll,lm)	ll	lm	lm	lm	ll	ll	lm	lm	lm	lm	lm	lm	ll	ll	ll	ll	lm	lm	ll	ll	ll	lm	lm	lm	ll	lm	lm	ll	ll	ll	ll	ll	lm	lm	lm	lm	lm	ll	ll	ll	lm	lm	ll	lm
LG12_HB_1849_s46h1	F_0864451_L12_46_1	LG12	<lmxll>	{1-}	(ll,lm)	lm	lm	ll	lm	lm	lm	ll	ll	ll	ll	ll	ll	lm	lm	lm	lm	ll	ll	lm	lm	lm	lm	ll	ll	ll	ll	ll	lm	lm	lm	lm	lm	ll	ll	ll	ll	ll	lm	lm	lm	ll	ll	lm	ll
LG12_HB_1849_s46h1	F_0864455_L12_46_1	LG12	<lmxll>	{0-}	(ll,lm)	ll	ll	lm	ll	ll	ll	lm	lm	lm	lm	lm	lm	ll	ll	ll	ll	lm	lm	ll	ll	ll	ll	lm	lm	lm	lm	lm	ll	ll	ll	ll	ll	lm	lm	lm	lm	lm	ll	ll	ll	lm	lm	ll	lm
LG12_HB_1850_s46h1	F_0864895_L12_46_1	LG12	<lmxll>	{1-}	(ll,lm)	lm	ll	ll	ll	lm	lm	ll	ll	ll	ll	ll	ll	lm	lm	lm	lm	ll	ll	lm	lm	lm	ll	ll	ll	lm	ll	ll	lm	lm	lm	lm	lm	ll	ll	ll	ll	ll	lm	lm	lm	ll	ll	lm	ll
LG12_HB_1850_s46h1	F_0864896_L12_46_1	LG12	<lmxll>	{1-}	(ll,lm)	lm	ll	ll	ll	lm	lm	ll	ll	ll	ll	ll	ll	lm	lm	lm	lm	ll	ll	lm	lm	lm	ll	ll	ll	lm	ll	ll	lm	lm	lm	lm	lm	ll	ll	ll	ll	ll	lm	lm	lm	ll	ll	lm	ll
LG12_HB_1850.5_s46h1	R_30691702_L12_46_1	LG12	<lmxll>	{1-}	(ll,lm)	lm	ll	ll	ll	lm	lm	ll	ll	ll	ll	ll	ll	lm	lm	lm	lm	ll	ll	lm	lm	lm	ll	ll	ll	lm	ll	ll	lm	lm	lm	lm	lm	ll	ll	ll	ll	ll	lm	lm	lm	ll	ll	lm	ll
LG12_HB_1851_s46h1	F_0865133_L12_46_1	LG12	<nnxnp>	{-1}	(nn,np)	nn	np	np	np	nn	nn	np	nn	nn	np	np	nn	nn	np	nn	np	nn	np	nn	nn	np	nn	np	nn	np	np	np	np	np	nn	nn	nn	np	nn	np	np	nn	np	nn	nn	nn	np	nn	nn
LG12_HB_1851_s46h1	F_0865128_L12_46_1	LG12	<lmxll>	{1-}	(ll,lm)	lm	ll	ll	ll	lm	lm	ll	ll	ll	ll	ll	ll	lm	lm	lm	lm	ll	ll	lm	lm	lm	ll	ll	ll	lm	ll	ll	lm	lm	lm	lm	lm	ll	ll	ll	ll	ll	lm	lm	lm	ll	ll	lm	ll
LG12_HB_1851_s46h1	F_0865132_L12_46_1	LG12	<lmxll>	{1-}	(ll,lm)	lm	ll	ll	ll	lm	lm	ll	ll	ll	ll	ll	ll	lm	lm	lm	lm	ll	ll	lm	lm	lm	ll	ll	ll	lm	ll	ll	lm	lm	lm	lm	lm	ll	ll	ll	ll	ll	lm	lm	lm	ll	ll	lm	ll
LG12_HB_1851_s46h1	F_0865159_L12_46_1	LG12	<lmxll>	{1-}	(ll,lm)	lm	ll	ll	ll	lm	lm	ll	ll	ll	ll	ll	ll	lm	lm	lm	lm	ll	ll	lm	lm	lm	ll	ll	ll	lm	ll	ll	lm	lm	lm	lm	lm	ll	ll	ll	ll	ll	lm	lm	lm	ll	ll	lm	ll
R_31223042_L12_46_1	R_31223042_L12_46_1	LG12	<hkxhk>	{11}	(hh,hk,kk)	hk	hk	hk	hk	hk	hk	hk	hh	hh	hk	hk	hh	hk	kk	hk	kk	hh	hk	hk	hk	kk	hh	hk	hh	kk	hk	hk	kk	kk	hk	hk	hk	hk	hh	hk	hk	hh	kk	hk	hk	hh	hk	hk	hh
LG12_HB_1853_s46h1	F_0865863_L12_46_1	LG12	<lmxll>	{1-}	(ll,lm)	lm	ll	ll	ll	lm	lm	ll	ll	ll	ll	ll	ll	lm	lm	lm	lm	ll	ll	lm	lm	lm	ll	ll	ll	lm	ll	ll	lm	lm	lm	lm	lm	ll	ll	ll	ll	ll	lm	lm	lm	ll	ll	lm	ll
LG12_HB_1853_s46h1	F_0865865_L12_46_1	LG12	<hkxhk>	{11}	(hh,hk,kk)	hk	hk	hk	hk	hk	hk	hk	hh	hh	hh	hk	hh	hk	kk	hk	kk	hh	hk	hk	hk	kk	hh	hk	hh	kk	hk	hk	kk	kk	hk	hk	hk	hk	hh	hk	hk	hh	kk	hk	hk	hh	hk	hk	hh
LG12_HB_1853_s46h1	F_0865868_L12_46_1	LG12	<lmxll>	{1-}	(ll,lm)	lm	ll	ll	ll	lm	lm	ll	ll	ll	ll	ll	ll	lm	lm	lm	lm	ll	ll	lm	lm	lm	ll	ll	ll	lm	ll	ll	lm	lm	lm	lm	lm	ll	ll	ll	ll	ll	lm	lm	lm	ll	ll	lm	ll
LG12_HB_1853_s46h1	F_0865893_L12_46_1	LG12	<lmxll>	{1-}	(ll,lm)	lm	ll	ll	ll	lm	lm	ll	ll	ll	ll	ll	lm	lm	lm	lm	lm	ll	ll	lm	lm	lm	ll	ll	ll	lm	ll	ll	lm	lm	lm	lm	lm	ll	ll	ll	ll	ll	lm	lm	lm	ll	ll	lm	ll
LG12_HB_1853_s46h1	F_0865864_L12_46_1	LG12	<nnxnp>	{-1}	(nn,np)	nn	np	np	np	nn	nn	np	nn	nn	nn	np	nn	nn	np	nn	np	nn	np	nn	nn	np	nn	np	nn	np	np	np	np	np	nn	nn	nn	np	nn	np	np	nn	np	nn	nn	nn	np	nn	nn
LG12_HB_1854_s46h1	F_0865932_L12_46_1	LG12	<hkxhk>	{00}	(hh,hk,kk)	hk	hk	hk	hk	hk	hk	hk	kk	kk	kk	hk	hk	hk	hh	hk	hh	kk	hk	hk	hk	hh	kk	hk	kk	hh	hk	hk	hh	hh	hk	hk	hk	hk	kk	hk	hk	kk	hh	hk	hk	kk	hk	hk	kk
LG12_HB_1854_s46h1	F_0865945_L12_46_1	LG12	<hkxhk>	{11}	(hh,hk,kk)	hk	hk	hk	hk	hk	hk	hk	hh	hh	hh	hk	hk	hk	kk	hk	kk	hh	hk	hk	hk	kk	hh	hk	hh	kk	hk	hk	kk	kk	hk	hk	hk	hk	hh	hk	hk	hh	kk	hk	hk	hh	hk	hk	hh
LG12_HB_1855_s46h1	F_0866253_L12_46_1	LG12	<hkxhk>	{11}	(hh,hk,kk)	hk	hk	hk	hk	hk	hk	hk	hh	hk	hh	hk	hk	hk	kk	hk	kk	hh	hk	hk	hk	kk	hh	hk	hh	kk	kk	hk	kk	kk	hk	kk	hk	hk	hh	hk	hk	hk	kk	hk	hk	hh	hk	hk	hh
LG12_HB_1855_s46h1	F_0866258_L12_46_1	LG12	<nnxnp>	{-1}	(nn,np)	nn	np	np	np	nn	nn	np	nn	nn	nn	np	nn	nn	np	nn	np	nn	np	nn	nn	np	nn	np	nn	np	np	np	np	np	nn	np	nn	np	nn	np	np	nn	np	nn	nn	nn	np	nn	nn
LG12_HB_1855_s46h1	F_0866260_L12_46_1	LG12	<lmxll>	{1-}	(ll,lm)	lm	ll	ll	ll	lm	lm	ll	ll	lm	ll	ll	lm	lm	lm	lm	lm	ll	ll	lm	lm	lm	ll	ll	ll	lm	lm	ll	lm	lm	lm	lm	lm	ll	ll	ll	ll	lm	lm	lm	lm	ll	ll	lm	ll
LG12_HB_1856_s46h1	F_0866635_L12_46_1	LG12	<hkxhk>	{01}	(hh,hk,kk)	hh	kk	kk	kk	hh	hh	kk	hk	hh	hk	kk	hh	hh	hk	hh	hk	hk	kk	hh	hh	hk	hk	kk	hk	hk	hk	kk	hk	hk	hh	hk	hh	kk	hk	hk	kk	hh	hk	hh	hh	hk	kk	hh	hk
LG12_HB_1856_s46h1	F_0866647_L12_46_1	LG12	<nnxnp>	{-0}	(nn,np)	np	nn	nn	nn	np	np	nn	np	np	np	nn	np	np	nn	np	nn	np	nn	np	np	nn	np	nn	np	nn	nn	nn	nn	nn	np	nn	np	nn	np	np	nn	np	nn	np	np	np	nn	np	np
LG12_HB_1856_s46h1	F_0866661_L12_46_1	LG12	<hkxhk>	{00}	(hh,hk,kk)	hk	hk	hk	hk	hk	hk	hk	kk	hk	kk	hk	hk	hk	hh	hk	hh	kk	hk	hk	hk	hh	kk	hk	kk	hh	hh	hk	hh	hh	hk	hh	hk	hk	kk	kk	hk	hk	hh	hk	hk	kk	hk	hk	kk
LG12_HB_1857_s46h1	F_0866743_L12_46_1	LG12	<nnxnp>	{-0}	(nn,np)	np	nn	nn	nn	np	np	nn	np	np	np	nn	np	np	nn	np	nn	np	nn	np	np	nn	np	nn	np	nn	nn	nn	nn	nn	np	nn	np	nn	np	np	nn	np	nn	np	np	np	nn	np	np
LG12_HB_1857_s46h1	F_0866745_L12_46_1	LG12	<lmxll>	{1-}	(ll,lm)	lm	ll	ll	ll	lm	lm	ll	ll	lm	ll	ll	lm	lm	lm	lm	lm	ll	ll	lm	lm	lm	ll	ll	ll	lm	lm	ll	lm	lm	lm	lm	lm	ll	ll	ll	lm	lm	lm	lm	lm	ll	ll	ll	ll
LG12_HB_1858_s46h1	F_0866895_L12_46_1	LG12	<nnxnp>	{-1}	(nn,np)	nn	np	np	np	nn	nn	np	nn	nn	nn	np	nn	nn	np	nn	np	nn	np	nn	nn	np	nn	np	nn	np	np	np	np	np	nn	np	nn	np	nn	nn	np	nn	np	nn	nn	nn	np	nn	nn
LG12_HB_1858_s46h1	F_0866897_L12_46_1	LG12	<hkxhk>	{01}	(hh,hk,kk)	hh	kk	kk	kk	hh	hh	kk	hk	hh	hk	kk	hh	hh	hk	hh	hk	hk	kk	hh	hh	hk	hk	kk	hk	hk	hk	kk	hk	hk	hh	hk	hh	kk	hk	hk	hk	hh	hk	hh	hh	hk	kk	hk	hk
LG12_HB_1858_s46h1	F_0866902_L12_46_1	LG12	<hkxhk>	{01}	(hh,hk,kk)	hh	kk	kk	kk	hh	hh	kk	hk	hh	hk	kk	hh	hh	hk	hh	hk	hk	kk	hh	hh	hk	hk	kk	hk	hk	hk	kk	hk	hk	hh	hk	hh	kk	hk	hk	hk	hh	hk	hh	hh	hk	kk	hk	hk
LG12_HB_1858_s46h1	F_0866907_L12_46_1	LG12	<hkxhk>	{01}	(hh,hk,kk)	hh	kk	kk	kk	hh	hh	kk	hk	hh	hk	kk	hh	hh	hk	hh	hk	hk	kk	hh	hh	hk	hk	kk	hk	hk	hk	kk	hk	hk	hh	hk	hh	kk	hk	hk	hk	hh	hk	hh	hh	hk	kk	hk	hk
LG12_HB_1858_s46h1	F_0866910_L12_46_1	LG12	<hkxhk>	{01}	(hh,hk,kk)	hh	kk	kk	kk	hh	hh	kk	hk	hh	hk	kk	hh	hh	hk	hh	hk	hk	kk	hh	hh	hk	hk	kk	hk	hk	hk	kk	hk	hk	hh	hk	hh	kk	hk	hk	hk	hh	hk	hh	hh	hk	kk	hk	hk
LG12_HB_1858_s46h1	F_0866920_L12_46_1	LG12	<hkxhk>	{01}	(hh,hk,kk)	hh	kk	kk	kk	hh	hh	kk	hk	hh	hk	kk	hh	hh	hk	hh	hk	hk	kk	hh	hh	hk	hk	kk	hk	hk	hk	kk	hk	hk	hh	hk	hh	kk	hk	hk	hk	hh	hk	hh	hh	hk	kk	hk	hk
LG12_HB_1860_s46h1	F_0867418_L12_46_1	LG12	<hkxhk>	{10}	(hh,hk,kk)	kk	hh	hh	hh	kk	kk	hh	hk	hk	hk	hh	kk	kk	hk	kk	hk	hk	hh	kk	kk	hk	hk	hh	hh	hk	hk	hh	hk	hk	kk	hk	kk	hh	hk	hk	hk	kk	hk	kk	kk	hk	hh	hk	hh
LG12_HB_1860_s46h1	F_0867400_L12_46_1	LG12	<nnxnp>	{-1}	(nn,np)	nn	np	np	np	nn	nn	np	nn	np	nn	np	nn	nn	np	nn	np	nn	np	nn	nn	np	nn	np	np	np	np	np	np	np	nn	np	nn	np	nn	nn	np	nn	np	nn	nn	nn	np	nn	np
CN899883_L12_46_1	CN899883_L12_46_1	LG12	<lmxll>	{0-}	(ll,lm)	ll	lm	lm	lm	ll	ll	lm	lm	ll	lm	lm	ll	ll	ll	ll	ll	lm	lm	ll	ll	ll	lm	lm	lm	ll	ll	lm	ll	ll	ll	ll	ll	lm	lm	lm	ll	ll	ll	ll	ll	lm	lm	lm	lm
LG12_HB_1861_s46h1	F_0867527_L12_46_1	LG12	<hkxhk>	{01}	(hh,hk,kk)	hh	kk	kk	kk	hh	hh	kk	hk	hk	hk	kk	hh	hh	hk	hh	hk	hk	kk	hh	hh	hk	hk	kk	kk	hk	hk	kk	hk	hk	hh	hk	hh	kk	hk	hk	hk	hh	hk	hh	hh	hk	kk	hk	kk
LG12_HB_1861_s46h1	F_0867539_L12_46_1	LG12	<hkxhk>	{10}	(hh,hk,kk)	kk	hh	hh	hh	kk	kk	hh	hk	hk	hk	hh	kk	kk	hk	kk	hk	hk	hh	kk	kk	hk	hk	hh	hh	hk	hk	hh	hk	hk	kk	hk	kk	hh	hk	hk	hk	kk	hk	kk	kk	hk	hh	hk	hh
LG12_HB_1861_s46h1	F_0867543_L12_46_1	LG12	<hkxhk>	{10}	(hh,hk,kk)	kk	hh	hh	hh	kk	kk	hh	hk	hk	hk	hh	kk	kk	hk	kk	hk	hk	hh	kk	kk	hk	hk	hh	hh	hk	hk	hh	hk	hk	kk	hk	kk	hh	hk	hk	hk	kk	hk	kk	kk	hk	hh	hk	hh
LG12_HB_1861_s46h1	F_0867544_L12_46_1	LG12	<nnxnp>	{-1}	(nn,np)	nn	np	np	np	nn	nn	np	nn	np	nn	np	nn	nn	np	nn	np	nn	np	nn	nn	np	nn	np	np	np	np	np	np	np	nn	np	nn	np	nn	nn	np	nn	np	nn	nn	nn	np	nn	np
LG12_HB_1861_s46h1	F_0867549_L12_46_1	LG12	<nnxnp>	{-1}	(nn,np)	nn	np	np	np	nn	nn	np	nn	np	nn	np	nn	nn	np	nn	np	nn	np	nn	nn	np	nn	np	np	np	np	np	np	np	nn	np	nn	np	nn	nn	np	nn	np	nn	nn	nn	np	nn	np
LG12_HB_1861_s46h1	F_0867535_L12_46_1	LG12	<lmxll>	{0-}	(ll,lm)	ll	lm	lm	lm	ll	ll	lm	lm	ll	lm	lm	ll	ll	ll	ll	ll	lm	lm	ll	ll	ll	lm	lm	lm	ll	ll	lm	ll	ll	ll	ll	ll	lm	lm	lm	ll	ll	ll	ll	ll	lm	lm	lm	lm
LG12_HB_1861_s46h1	F_0867538_L12_46_1	LG12	<lmxll>	{0-}	(ll,lm)	ll	lm	lm	lm	ll	ll	lm	lm	ll	lm	lm	ll	ll	ll	ll	ll	lm	lm	ll	ll	ll	lm	lm	lm	ll	ll	lm	ll	ll	ll	ll	ll	lm	lm	lm	ll	ll	ll	ll	ll	lm	lm	lm	lm
LG12_HB_1861_s46h1	F_0867532_L12_46_1	LG12	<hkxhk>	{10}	(h-,kk)	kk	h-	h-	h-	kk	kk	h-	h-	h-	h-	h-	kk	kk	h-	kk	h-	h-	h-	kk	kk	h-	h-	h-	h-	h-	h-	h-	h-	h-	kk	h-	kk	h-	h-	h-	h-	kk	h-	kk	kk	h-	h-	h-	h-
LG12_HB_1862_s46h1	F_0867853_L12_46_1	LG12	<hkxhk>	{10}	(hh,hk,kk)	kk	hh	hh	hh	kk	kk	hh	hk	hk	hk	hh	kk	kk	hk	kk	hk	hk	hh	kk	kk	hk	hk	hk	hh	hk	hk	hh	hk	hk	kk	hk	kk	hh	hk	hk	hk	kk	hk	kk	kk	hk	hh	hk	hh
LG12_HB_1862_s46h1	F_0867857_L12_46_1	LG12	<hkxhk>	{01}	(hh,hk,kk)	hh	kk	kk	kk	hh	hh	kk	hk	hk	hk	kk	hh	hh	hk	hh	hk	hk	kk	hh	hh	hk	hk	hk	kk	hk	hk	kk	hk	hk	hh	hk	hh	kk	hk	hk	hk	hh	hk	hh	hh	hk	kk	hk	kk
LG12_HB_1862_s46h1	F_0867854_L12_46_1	LG12	<lmxll>	{0-}	(ll,lm)	ll	lm	lm	lm	ll	ll	lm	lm	ll	lm	lm	ll	ll	ll	ll	ll	lm	lm	ll	ll	ll	lm	ll	lm	ll	ll	lm	ll	ll	ll	ll	ll	lm	lm	lm	ll	ll	ll	ll	ll	lm	lm	lm	lm
LG12_HB_1862_s46h1	F_0867878_L12_46_1	LG12	<hkxhk>	{01}	(hh,hk,kk)	hh	kk	kk	kk	hh	hh	kk	hk	hk	hk	kk	hh	hh	hk	hh	hk	hk	kk	hh	hh	hk	hk	hk	kk	hk	hk	kk	hk	hk	hh	hk	hh	kk	hk	hk	hk	hh	hk	hh	hh	hk	kk	hk	kk
LG12_HB_1862_s46h1	F_0867882_L12_46_1	LG12	<lmxll>	{0-}	(ll,lm)	ll	lm	lm	lm	ll	ll	lm	lm	ll	lm	lm	ll	ll	ll	ll	ll	lm	lm	ll	ll	ll	lm	ll	lm	ll	ll	lm	ll	ll	ll	ll	ll	lm	lm	lm	ll	ll	ll	ll	ll	lm	lm	lm	lm
LG12_HB_1862_s46h1	F_0867884_L12_46_1	LG12	<lmxll>	{0-}	(ll,lm)	ll	lm	lm	lm	ll	ll	lm	lm	ll	lm	lm	ll	ll	ll	ll	ll	lm	lm	ll	ll	ll	lm	ll	lm	ll	ll	lm	ll	ll	ll	ll	ll	lm	lm	lm	ll	ll	ll	ll	ll	lm	lm	lm	lm
LG12_HB_1862_s46h1	F_0867888_L12_46_1	LG12	<nnxnp>	{-1}	(nn,np)	nn	np	np	np	nn	nn	np	nn	np	nn	np	nn	nn	np	nn	np	nn	np	nn	nn	np	nn	np	np	np	np	np	np	np	nn	np	nn	np	nn	nn	np	nn	np	nn	nn	nn	np	nn	np
LG12_HB_1864_s46h1	F_0868150_L12_46_1	LG12	<lmxll>	{0-}	(ll,lm)	ll	lm	lm	lm	ll	ll	lm	lm	lm	lm	lm	ll	ll	ll	ll	ll	lm	ll	ll	ll	ll	lm	ll	lm	ll	ll	lm	ll	ll	ll	ll	ll	lm	lm	lm	ll	ll	ll	ll	ll	ll	lm	lm	lm
LG12_HB_1864_s46h1	F_0868156_L12_46_1	LG12	<nnxnp>	{-1}	(nn,np)	nn	np	np	np	nn	nn	np	nn	np	nn	np	nn	nn	np	nn	np	nn	np	nn	nn	np	np	np	np	np	np	np	np	nn	np	np	nn	np	nn	nn	np	nn	np	nn	nn	nn	np	nn	np
LG12_HB_1864_s46h1	F_0868163_L12_46_1	LG12	<hkxhk>	{01}	(hh,hk,kk)	hh	kk	kk	kk	hh	hh	kk	hk	kk	hk	kk	hh	hh	hk	hh	hk	hk	hk	hh	hh	hk	kk	hk	kk	hk	hk	kk	hk	hh	hk	hk	hh	kk	hk	hk	hk	hh	hk	hh	hh	hh	kk	hk	kk
LG12_HB_1864_s46h1	F_0868172_L12_46_1	LG12	<lmxll>	{0-}	(ll,lm)	ll	lm	lm	lm	ll	ll	lm	lm	lm	lm	lm	ll	ll	ll	ll	ll	lm	ll	ll	ll	ll	lm	ll	lm	ll	ll	lm	ll	ll	ll	ll	ll	lm	lm	lm	ll	ll	ll	ll	ll	ll	lm	lm	lm
LG12_HB_1865_s46h1	F_0868356_L12_46_1	LG12	<efxeg>	{01}	[ee,ef,eg,fg)	ee	fg	fg	fg	ee	EE	fg	ef	fg	ef	fg	ee	ee	eg	ee	eg	ef	eg	ee	ee	eg	fg	eg	fg	eg	eg	fg	eg	ee	eg	eg	ee	fg	ef	ef	eg	ee	eg	ee	ee	ee	fg	ef	fg
LG12_HB_1865_s46h1	F_0868359_L12_46_1	LG12	<hkxhk>	{10}	(hh,hk,kk)	kk	hh	hh	hh	kk	kk	hh	hk	hh	hk	hh	kk	kk	hk	kk	hk	hk	hk	kk	kk	hk	hh	hk	hh	hk	hk	hh	hk	kk	hk	hk	kk	hh	hk	hk	hk	kk	hk	kk	kk	kk	hh	hk	hh
LG12_HB_1865_s46h1	F_0868360_L12_46_1	LG12	<lmxll>	{0-}	(ll,lm)	ll	lm	lm	lm	ll	ll	lm	lm	lm	lm	lm	ll	ll	ll	ll	ll	lm	ll	ll	ll	ll	lm	ll	lm	ll	ll	lm	ll	ll	ll	ll	ll	lm	lm	lm	ll	ll	ll	ll	ll	ll	lm	lm	lm
LG12_HB_1865_s46h1	F_0868362_L12_46_1	LG12	<lmxll>	{0-}	(ll,lm)	ll	lm	lm	lm	ll	ll	lm	lm	lm	lm	lm	ll	ll	ll	ll	ll	lm	ll	ll	ll	ll	lm	ll	lm	ll	ll	lm	ll	ll	ll	ll	ll	lm	lm	lm	ll	ll	ll	ll	ll	ll	lm	lm	lm
LG12_HB_2078_s26h1	F_0955785_L2_26_1	LG12	<lmxll>	{0-}	(ll,lm)	ll	ll	lm	ll	ll	ll	lm	lm	lm	lm	lm	lm	ll	ll	ll	ll	lm	lm	lm	ll	ll	ll	lm	lm	lm	lm	lm	ll	lm	ll	ll	ll	lm	lm	lm	lm	lm	ll	ll	ll	lm	lm	ll	lm
LG12_HB_2198_s51h1	F_0999931_L5_51_1	LG12	<nnxnp>	{-0}	(nn,np)	nn	nn	np	np	np	np	nn	np	np	nn	np	np	np	nn	nn	nn	nn	nn	np	np	nn	nn	nn	np	np	np	nn	nn	np	np	np	np	nn	nn	nn	nn	np	np	np	nn	np	nn	np	np
LG12_HB_2198_s51h1	F_0999942_L5_51_1	LG12	<lmxll>	{0-}	(ll,lm)	ll	ll	ll	ll	ll	lm	lm	lm	lm	lm	lm	lm	ll	ll	lm	ll	lm	lm	lm	ll	ll	ll	lm	lm	lm	lm	ll	ll	lm	ll	ll	ll	lm	lm	lm	lm	lm	ll	ll	lm	lm	lm	ll	lm
LG12_HB_2198_s51h1	F_0999945_L5_51_1	LG12	<nnxnp>	{-0}	(nn,np)	nn	nn	np	np	np	np	nn	np	np	nn	np	np	np	nn	nn	nn	nn	nn	np	np	nn	nn	nn	np	np	np	nn	nn	np	np	np	np	nn	nn	nn	nn	np	np	np	nn	np	nn	np	np
LG12_HB_2198_s51h1	F_0999953_L5_51_1	LG12	<nnxnp>	{-0}	(nn,np)	nn	nn	np	np	np	np	nn	np	np	nn	np	np	np	nn	nn	nn	nn	nn	np	np	nn	nn	nn	np	np	np	nn	nn	np	np	np	np	nn	nn	nn	nn	np	np	np	nn	np	nn	np	np
LG12_HB_2198_s51h1	F_0999957_L5_51_1	LG12	<nnxnp>	{-1}	(nn,np)	np	np	nn	nn	nn	nn	np	nn	nn	np	nn	nn	nn	np	np	np	np	np	nn	nn	np	np	np	nn	nn	nn	np	np	nn	nn	nn	nn	np	np	np	np	nn	nn	nn	np	nn	np	nn	nn
LG12_HB_2247_s39h1	F_1017451_L7_39_1	LG12	<hkxhk>	{10}	(h-,kk)	kk	h-	h-	h-	kk	kk	h-	h-	kk	h-	h-	kk	kk	h-	kk	h-	h-	h-	kk	kk	h-	h-	h-	h-	h-	h-	h-	h-	h-	kk	h-	kk	h-	h-	h-	h-	kk	h-	kk	kk	h-	h-	h-	h-
LG12_HB_2247_s39h1	F_1017431_L7_39_1	LG12	<hkxhk>	{10}	(hh,hk,kk)	kk	hh	hh	hh	kk	kk	hh	hk	kk	hk	hh	kk	kk	hk	kk	hk	hk	hh	kk	kk	hk	hk	hh	hk	hk	hk	hh	hk	hk	kk	hk	kk	hh	hk	hk	hk	kk	hk	kk	kk	hk	hh	hk	hh
LG12_HB_2247_s39h1	F_1017440_L7_39_1	LG12	<hkxhk>	{10}	(hh,hk,kk)	kk	hh	hh	hh	kk	kk	hh	hk	kk	hk	hh	kk	kk	hk	kk	hk	hk	hh	kk	kk	hk	hk	hh	hk	hk	hk	hh	hk	hk	kk	hk	kk	hh	hk	hk	hk	kk	hk	kk	kk	hk	hh	hk	hh
LG12_HB_2247_s39h1	F_1017441_L7_39_1	LG12	<nnxnp>	{-1}	(nn,np)	nn	np	np	np	nn	nn	np	nn	nn	nn	np	nn	nn	np	nn	np	nn	np	nn	nn	np	nn	np	nn	np	np	np	np	np	nn	np	nn	np	nn	nn	np	nn	np	nn	nn	nn	np	nn	np
LG12_HB_2247_s39h1	F_1017455_L7_39_1	LG12	<hkxhk>	{01}	(hh,hk,kk)	hh	kk	kk	kk	hh	hh	kk	hk	hh	hk	kk	hh	hh	hk	hh	hk	hk	kk	hh	hh	hk	hk	kk	hk	hk	hk	kk	hk	hk	hh	hk	hh	kk	hk	hk	hk	hh	hk	hh	hh	hk	kk	hk	kk
LG12_HB_228	F_0103283_L11_PA	LG12	<hkxhk>	{11}	(hh,hk,kk)	kk	kk	hk	hk	hk	hh	hk	hh	hh	hk	hh	hh	hk	kk	hh	kk	hk	hk	hh	hk	kk	kk	hk	hh	hh	hh	kk	kk	hh	hk	hk	hk	hk	hk	hk	hk	hh	hk	hk	hk	hh	hk	hk	hh
LG12_HB_228	F_0103299_L11_PA	LG12	<lmxll>	{1-}	(ll,lm)	lm	lm	lm	lm	lm	ll	ll	ll	ll	ll	ll	ll	lm	lm	ll	lm	ll	ll	ll	lm	lm	lm	ll	ll	ll	ll	lm	lm	ll	lm	lm	lm	ll	ll	ll	ll	ll	lm	lm	ll	ll	ll	lm	ll
LG12_HB_228	F_0103288_L11_PA	LG12	<nnxnp>	{-1}	(nn,np)	np	np	nn	nn	nn	nn	np	nn	nn	np	nn	nn	nn	np	nn	np	np	np	nn	nn	np	np	np	nn	nn	nn	np	np	nn	nn	nn	nn	np	np	np	np	nn	nn	nn	np	nn	np	nn	nn
LG12_HB_228	F_0103306_L11_PA	LG12	<nnxnp>	{-1}	(nn,np)	np	np	nn	nn	nn	nn	np	nn	nn	np	nn	nn	nn	np	nn	np	np	np	nn	nn	np	np	np	nn	nn	nn	np	np	nn	nn	nn	nn	np	np	np	np	nn	nn	nn	np	nn	np	nn	nn
LG12_HB_2302_s23h1	F_1044215_L9_23_1	LG12	<nnxnp>	{-1}	(nn,np)	np	np	nn	nn	nn	nn	np	nn	nn	np	nn	nn	nn	nn	np	np	np	np	nn	nn	np	np	np	nn	nn	nn	nn	np	nn	nn	nn	nn	nn	np	np	np	nn	nn	nn	np	np	nn	nn	nn
LG12_HB_2304_s23h1	F_1045122_L9_23_1	LG12	<nnxnp>	{-0}	(nn,np)	nn	nn	np	np	np	np	nn	nn	np	nn	np	np	np	np	nn	nn	nn	nn	np	np	nn	nn	nn	np	np	np	np	nn	nn	np	np	np	np	nn	nn	nn	np	np	np	nn	nn	np	np	np
LG12_HB_2304_s23h1	F_1045123_L9_23_1	LG12	<nnxnp>	{-0}	(nn,np)	nn	nn	np	np	np	np	nn	nn	np	nn	np	np	np	np	nn	nn	nn	nn	np	np	nn	nn	nn	np	np	np	np	nn	nn	np	np	np	np	nn	nn	nn	np	np	np	nn	nn	np	np	np
LG12_HB_2304_s23h1	F_1045128_L9_23_1	LG12	<nnxnp>	{-0}	(nn,np)	nn	nn	np	np	np	np	nn	nn	np	nn	np	np	np	np	nn	nn	nn	nn	np	np	nn	nn	nn	np	np	np	np	nn	nn	np	np	np	np	nn	nn	nn	np	np	np	nn	nn	np	np	np
LG12_HB_2304_s23h1	F_1045136_L9_23_1	LG12	<nnxnp>	{-0}	(nn,np)	nn	nn	np	np	np	np	nn	nn	np	nn	np	np	np	np	nn	nn	nn	nn	np	np	nn	nn	nn	np	np	np	np	nn	nn	np	np	np	np	nn	nn	nn	np	np	np	nn	nn	np	np	np
LG12_HB_2346_s58h2	F_1057895_L11_58_2	LG12	<hkxhk>	{10}	(hh,hk,kk)	hk	hk	kk	kk	kk	hk	hh	hk	hk	hh	hk	hk	kk	hk	hh	hk	hh	hh	hk	kk	hk	hk	hh	hk	hk	hk	hk	hk	hk	kk	kk	kk	hh	hh	hh	hh	hk	kk	kk	hh	hk	hh	kk	hk
LG12_HB_2346_s58h2	F_1057904_L11_58_2	LG12	<nnxnp>	{-0}	(nn,np)	nn	nn	np	np	np	np	nn	np	np	nn	np	np	np	nn	nn	nn	nn	nn	np	np	nn	nn	nn	np	np	np	nn	nn	np	np	np	np	nn	nn	nn	nn	np	np	np	nn	np	nn	np	np
LG12_HB_2350_s49h2	F_1059512_L12_49_2	LG12	<lmxll>	{0-}	(ll,lm)	lm	ll	ll	ll	ll	lm	lm	lm	lm	lm	lm	lm	ll	ll	lm	ll	ll	lm	lm	ll	ll	ll	lm	lm	lm	lm	ll	ll	lm	ll	ll	ll	lm	lm	lm	lm	lm	ll	ll	lm	lm	lm	ll	lm
LG12_HB_2350_s49h2	F_1059523_L12_49_2	LG12	<hkxhk>	{00}	(hh,hk,kk)	hk	hh	hk	hk	hk	kk	hk	hk	kk	hk	kk	kk	hk	hk	hk	hh	hh	hk	kk	hk	hh	hh	hk	kk	kk	kk	hk	hh	hk	hk	hk	hk	kk	hk	hk	hk	kk	hk	hk	hk	--	kk	hk	kk
LG12_HB_2350_s49h2	F_1059526_L12_49_2	LG12	<hkxhk>	{11}	(hh,hk,kk)	hk	kk	hk	hk	hk	hh	hk	hk	hh	hk	hh	hh	hk	hk	hk	kk	kk	hk	hh	hk	kk	kk	hk	hh	hh	hh	hk	kk	hk	hk	hk	hk	hh	hk	hk	hk	hh	hk	hk	hk	hk	hh	hk	hh
F_1060566_L12_56_2	F_1060566_L12_56_2	LG12	<lmxll>	{1-}	(ll,lm)	lm	lm	ll	lm	lm	lm	ll	ll	ll	ll	ll	ll	lm	lm	lm	lm	ll	ll	ll	lm	lm	lm	ll	ll	ll	ll	ll	lm	ll	lm	lm	lm	ll	ll	ll	ll	ll	lm	lm	lm	ll	ll	lm	ll
LG12_HB_2352_s58h2	F_1060727_L12_58_2	LG12	<lmxll>	{1-}	(ll,lm)	lm	lm	ll	lm	lm	lm	ll	ll	ll	ll	ll	ll	lm	lm	lm	lm	ll	ll	lm	lm	lm	lm	ll	ll	ll	ll	ll	lm	lm	lm	lm	lm	ll	ll	ll	ll	ll	lm	lm	lm	ll	ll	lm	ll
LG12_HB_2357_s61h2	F_1061424_L12_61_2	LG12	<lmxll>	{1-}	(ll,lm)	lm	ll	ll	ll	lm	lm	ll	ll	ll	ll	ll	ll	lm	lm	lm	lm	ll	ll	lm	lm	lm	ll	ll	ll	lm	ll	ll	lm	lm	lm	lm	lm	ll	ll	ll	ll	ll	lm	lm	lm	ll	ll	lm	ll
LG12_HB_2357_s61h2	F_1061426_L12_61_2	LG12	<lmxll>	{1-}	(ll,lm)	lm	ll	ll	ll	lm	lm	ll	ll	ll	ll	ll	ll	lm	lm	lm	lm	ll	ll	lm	lm	lm	ll	ll	ll	lm	ll	ll	lm	lm	lm	lm	lm	ll	ll	ll	ll	ll	lm	lm	lm	ll	ll	lm	ll
LG12_HB_2357_s61h2	F_1061427_L12_61_2	LG12	<lmxll>	{1-}	(ll,lm)	lm	ll	ll	ll	lm	lm	ll	ll	ll	ll	ll	ll	lm	lm	lm	lm	ll	ll	lm	lm	lm	ll	ll	ll	lm	ll	ll	lm	lm	lm	lm	lm	ll	ll	ll	ll	ll	lm	lm	lm	ll	ll	lm	ll
LG12_HB_2359_s61h2	F_1062018_L12_61_2	LG12	<nnxnp>	{-1}	(nn,np)	nn	np	np	np	nn	nn	np	nn	nn	np	np	nn	nn	np	nn	np	nn	np	nn	nn	np	nn	np	nn	np	np	np	np	np	nn	nn	nn	np	nn	np	np	nn	np	nn	nn	nn	np	nn	nn
LG12_HB_2359_s61h2	F_1062023_L12_61_2	LG12	<nnxnp>	{-1}	(nn,np)	nn	np	np	np	nn	nn	np	nn	nn	np	np	nn	nn	np	nn	np	nn	np	nn	nn	np	nn	np	nn	np	np	np	np	np	nn	nn	nn	np	nn	np	np	nn	np	nn	nn	nn	np	nn	nn
LG12_HB_2359_s61h2	F_1062032_L12_61_2	LG12	<lmxll>	{1-}	(ll,lm)	lm	ll	ll	ll	lm	lm	ll	ll	ll	ll	ll	ll	lm	lm	lm	lm	ll	ll	lm	lm	lm	ll	ll	ll	lm	ll	ll	lm	lm	lm	lm	lm	ll	ll	ll	ll	ll	lm	lm	lm	ll	ll	lm	ll
LG12_HB_236	R_22208_L12_PA	LG12	<nnxnp>	{-0}	(nn,np)	nn	nn	np	np	np	np	nn	nn	np	np	np	np	np	np	nn	nn	nn	nn	nn	np	np	nn	nn	np	np	np	np	nn	nn	np	np	np	np	nn	nn	nn	np	np	np	nn	nn	np	np	np
R_31831_L12_PA	R_31831_L12_PA	LG12	<nnxnp>	{-0}	(nn,np)	nn	nn	np	np	np	np	nn	nn	np	np	np	np	np	np	nn	nn	nn	nn	nn	np	np	nn	nn	np	np	np	np	nn	nn	np	np	np	np	nn	nn	nn	np	np	np	nn	nn	np	np	np
R_500084_L12_PA	R_500084_L12_PA	LG12	<nnxnp>	{-0}	(nn,np)	nn	nn	np	np	np	np	nn	nn	np	np	np	np	np	np	nn	nn	nn	nn	nn	np	np	nn	nn	np	np	np	np	nn	nn	np	np	np	np	nn	nn	nn	np	np	np	nn	nn	np	np	np
LG12_HB_2360_s61h2	F_1062407_L12_61_2	LG12	<efxeg>	{01}	[ee,ef,eg,fg)	ee	fg	fg	fg	ee	ee	fg	ef	eg	ef	fg	ee	ee	eg	ee	eg	ef	fg	ee	ee	eg	ef	fg	fg	eg	eg	fg	eg	eg	ee	eg	ee	fg	ef	ef	eg	ee	eg	ee	ee	ef	fg	ef	fg
LG12_HB_2360_s61h2	F_1062410_L12_61_2	LG12	<lmxll>	{0-}	(ll,lm)	ll	lm	lm	lm	ll	ll	lm	lm	ll	lm	lm	ll	ll	ll	ll	ll	lm	lm	ll	ll	ll	lm	lm	lm	ll	ll	lm	ll	ll	ll	ll	ll	lm	lm	lm	ll	ll	ll	ll	ll	lm	lm	lm	lm
LG12_HB_2360_s61h2	F_1062411_L12_61_2	LG12	<nnxnp>	{-1}	(nn,np)	nn	np	np	np	nn	nn	np	nn	np	nn	np	nn	nn	np	nn	np	nn	np	nn	nn	np	nn	np	np	np	np	np	np	np	nn	np	nn	np	nn	nn	np	nn	np	nn	nn	nn	np	nn	np
LG12_HB_2360_s61h2	F_1062419_L12_61_2	LG12	<nnxnp>	{-1}	(nn,np)	nn	np	np	np	nn	nn	np	nn	np	nn	np	nn	nn	np	nn	np	nn	np	nn	nn	np	nn	np	np	np	np	np	np	np	nn	np	nn	np	nn	nn	np	nn	np	nn	nn	nn	np	nn	np
LG12_HB_2360_s61h2	F_1062420_L12_61_2	LG12	<efxeg>	{01}	[ee,ef,eg,fg)	ee	fg	fg	fg	ee	ee	fg	ef	eg	ef	fg	ee	ee	eg	ee	eg	ef	fg	ee	ee	eg	ef	fg	fg	eg	eg	fg	eg	eg	ee	eg	ee	fg	ef	EF	eg	ee	eg	ee	ee	EF	fg	ef	fg
LG12_HB_2360_s61h2	F_1062422_L12_61_2	LG12	<nnxnp>	{-1}	(nn,np)	nn	np	np	np	nn	nn	np	nn	np	nn	np	nn	nn	np	nn	np	nn	np	nn	nn	np	nn	np	np	np	np	np	np	np	nn	np	nn	np	nn	nn	np	nn	np	nn	nn	nn	np	nn	np
LG12_HB_2360_s61h2	F_1062413_L12_61_2	LG12	<nnxnp>	{-1}	(nn,np)	nn	np	np	np	nn	nn	np	nn	np	nn	np	nn	nn	np	nn	np	nn	np	nn	nn	np	nn	np	np	np	np	np	np	np	nn	np	nn	np	nn	nn	np	nn	np	nn	nn	nn	np	nn	np
LG12_HB_2361_s61h2	F_1062550_L12_61_2	LG12	<hkxhk>	{01}	(hh,hk,kk)	hh	kk	kk	kk	hh	hh	kk	hk	kk	hk	kk	hh	hh	hk	hh	hk	hk	hk	hh	hh	hk	hk	hk	kk	hk	hk	kk	hk	hh	hk	hk	hh	kk	hk	hk	hk	hh	hk	hh	hh	hh	kk	hk	kk
LG12_HB_2361_s61h2	F_1062559_L12_61_2	LG12	<hkxhk>	{01}	(hh,hk,kk)	hh	kk	kk	kk	hh	hh	kk	hk	kk	hk	kk	hh	hh	hk	hh	hk	hk	hk	hh	hh	hk	hk	hk	kk	hk	hk	kk	hk	hh	hk	hk	hh	kk	hk	hk	hk	hh	hk	hh	hh	hh	kk	hk	kk
LG12_HB_2361_s61h2	F_1062561_L12_61_2	LG12	<hkxhk>	{01}	(hh,hk,kk)	hh	kk	kk	kk	hh	hh	kk	hk	kk	hk	kk	hh	hh	hk	hh	hk	hk	hk	hh	hh	hk	hk	hk	kk	hk	hk	kk	hk	hh	hk	hk	hh	kk	hk	hk	hk	hh	hk	hh	hh	hh	kk	hk	kk
LG12_HB_2361_s61h2	F_1062571_L12_61_2	LG12	<hkxhk>	{01}	(hh,hk,kk)	hh	kk	kk	kk	hh	hh	kk	hk	kk	hk	kk	hh	hh	hk	hh	hk	hk	hk	hh	hh	hk	hk	hk	kk	hk	hk	kk	hk	hh	hk	hk	hh	kk	hk	hk	hk	hh	hk	hh	hh	hh	kk	hk	kk
LG12_HB_2361_s61h2	F_1062573_L12_61_2	LG12	<hkxhk>	{10}	(hh,hk,kk)	kk	hh	hh	hh	kk	kk	hh	hk	hh	hk	hh	kk	kk	hk	kk	hk	hk	hk	kk	kk	hk	hk	hk	hh	hk	hk	hh	hk	kk	hk	hk	kk	hh	hk	hk	hk	kk	hk	kk	kk	kk	hh	hk	hh
LG12_HB_2361_s61h2	F_1062575_L12_61_2	LG12	<hkxhk>	{01}	(hh,hk,kk)	hh	kk	kk	kk	hh	hh	kk	hk	kk	hk	kk	hh	hh	hk	hh	hk	hk	hk	hh	hh	hk	hk	hk	kk	hk	hk	kk	hk	hh	hk	hk	hh	kk	hk	hk	hk	hh	hk	hh	hh	hh	kk	hk	kk
LG12_HB_237	F_0107522_L12_PA	LG12	<lmxll>	{1-}	(ll,lm)	ll	lm	lm	lm	lm	ll	ll	ll	ll	ll	ll	ll	lm	lm	ll	lm	lm	lm	ll	lm	lm	lm	ll	ll	ll	ll	lm	lm	ll	ll	lm	lm	ll	lm	ll	lm	ll	lm	lm	ll	ll	ll	lm	ll
LG12_HB_237	F_0107523_L12_PA	LG12	<efxeg>	{01}	[ee,ef,eg,fg)	fg	eg	ee	ee	ee	ef	fg	fg	ef	ef	ef	ef	ee	ee	fg	eg	eg	eg	fg	ee	ee	eg	fg	ef	ef	ef	ee	eg	fg	ef	ee	ee	ef	eg	fg	eg	ef	ee	ee	fg	fg	ef	ee	ef
LG12_HB_237	GD_00173_L12_PA	LG12	<lmxll>	{1-}	(ll,lm)	ll	lm	lm	lm	lm	ll	ll	ll	ll	ll	ll	ll	lm	lm	ll	lm	lm	lm	ll	lm	lm	lm	ll	ll	ll	ll	lm	lm	ll	ll	lm	lm	ll	lm	ll	lm	ll	lm	lm	ll	ll	ll	lm	ll
LG12_HB_238	F_0107991_L12_PA	LG12	<lmxll>	{1-}	(ll,lm)	ll	lm	lm	lm	lm	ll	ll	ll	ll	ll	ll	ll	lm	lm	ll	lm	lm	lm	ll	lm	lm	lm	ll	ll	ll	ll	lm	lm	ll	ll	lm	lm	ll	lm	ll	lm	ll	lm	lm	ll	ll	ll	lm	ll
LG12_HB_239	F_0108793_L12_PA	LG12	<hkxhk>	{10}	(hh,hk,kk)	hh	hk	kk	kk	kk	hk	hh	hh	hk	hk	hk	hk	kk	kk	hh	hk	hk	hk	hh	kk	kk	hk	hh	hk	hk	hk	kk	hk	hh	hk	kk	kk	hk	hh	hh	hk	hk	kk	kk	hh	hh	hk	kk	hk
LG12_HB_239	F_0108801_L12_PA	LG12	<nnxnp>	{-1}	(nn,np)	np	np	nn	nn	nn	nn	np	np	nn	nn	nn	nn	nn	nn	np	np	--	np	np	nn	nn	np	np	nn	nn	nn	nn	np	np	nn	nn	nn	nn	np	np	np	nn	nn	nn	np	np	nn	nn	nn
LG12_HB_239	F_0108815_L12_PA	LG12	<nnxnp>	{-1}	(nn,np)	np	np	nn	nn	nn	nn	np	np	nn	nn	nn	nn	nn	nn	np	np	np	np	np	nn	nn	np	np	nn	nn	nn	nn	np	np	nn	nn	nn	nn	np	np	np	nn	nn	nn	np	np	nn	nn	nn
LG12_HB_239	F_0108820_L12_PA	LG12	<efxeg>	{11}	[ee,ef,eg,fg)	eg	fg	ef	ef	ef	ee	eg	eg	ee	ee	ee	ee	ef	ef	eg	fg	fg	fg	eg	ef	ef	fg	eg	ee	ee	ee	ef	fg	eg	ee	ef	ef	ee	eg	eg	fg	ee	ef	ef	eg	eg	ee	ef	ee
LG12_HB_239	F_0108825_L12_PA	LG12	<hkxhk>	{00}	(hh,hk,kk)	hk	hh	hk	hk	hk	kk	hk	hk	kk	kk	kk	kk	hk	hk	hk	hh	hh	hh	hk	hk	hk	hh	hk	kk	kk	kk	hk	hh	hk	kk	hk	hk	kk	hk	hk	hh	kk	hk	hk	hk	hk	kk	hk	kk
LG12_HB_239	R_1193551_L12_PA	LG12	<hkxhk>	{00}	(hh,hk,kk)	hk	hh	hk	hk	hk	kk	hk	hk	kk	kk	kk	kk	hk	hk	hk	hh	hh	hh	hk	hk	hk	hh	hk	kk	kk	kk	hk	hh	hk	kk	hk	hk	kk	hk	hk	hh	kk	hk	hk	hk	hk	kk	hk	kk
LG12_HB_239	F_0108809_L12_PA	LG12	<lmxll>	{1-}	(ll,lm)	ll	lm	lm	lm	lm	ll	ll	ll	ll	ll	ll	ll	lm	lm	ll	lm	lm	lm	ll	lm	lm	lm	ll	ll	ll	ll	lm	lm	ll	ll	lm	lm	ll	ll	ll	lm	ll	lm	lm	ll	ll	ll	lm	ll
LG12_HB_239	F_0108826_L12_PA	LG12	<lmxll>	{0-}	(ll,lm)	lm	ll	ll	ll	ll	lm	lm	lm	lm	lm	lm	lm	ll	ll	lm	ll	ll	ll	lm	ll	ll	ll	lm	lm	lm	lm	ll	ll	lm	lm	ll	ll	lm	lm	lm	ll	lm	ll	ll	lm	lm	lm	ll	lm
LG12_HB_239	R_1188294_L12_PA	LG12	<lmxll>	{0-}	(ll,lm)	lm	ll	ll	ll	ll	lm	lm	lm	lm	lm	lm	lm	ll	ll	lm	ll	ll	ll	lm	ll	ll	ll	lm	lm	lm	lm	ll	ll	lm	lm	ll	ll	lm	lm	lm	ll	lm	ll	ll	lm	lm	lm	ll	lm
LG12_HB_239	R_1195935_L12_PA	LG12	<lmxll>	{0-}	(ll,lm)	lm	ll	ll	ll	ll	lm	lm	lm	lm	lm	lm	lm	ll	ll	lm	ll	ll	ll	lm	ll	ll	ll	lm	lm	lm	lm	ll	ll	lm	lm	ll	ll	lm	lm	lm	ll	lm	ll	ll	lm	lm	lm	ll	lm
LG12_HB_239.5	R_1215786_L12_PA	LG12	<hkxhk>	{00}	(hh,hk,kk)	hk	hh	hk	hk	hk	kk	hk	hk	kk	kk	kk	kk	hk	hk	hk	hh	hh	hh	hk	hk	hk	hh	hk	kk	kk	kk	hk	hh	hk	kk	hk	hk	kk	hk	hk	hh	kk	hk	hk	hk	hk	kk	hk	kk
LG12_HB_239.5	R_1240623_L12_PA	LG12	<hkxhk>	{11}	(hh,hk,kk)	hk	kk	hk	hk	hk	hh	hk	hk	hh	hh	hh	hh	hk	hk	hk	kk	kk	kk	hk	hk	hk	kk	hk	hh	hh	hh	hk	kk	hk	hh	hk	hk	hh	hk	hk	kk	hh	hk	hk	hk	hk	hh	hk	hh
LG12_HB_240	F_0109513_L12_PA	LG12	<hkxhk>	{00}	(h-,kk)	h-	h-	h-	h-	h-	kk	h-	h-	kk	kk	kk	kk	h-	h-	h-	h-	h-	h-	h-	h-	h-	h-	h-	kk	kk	kk	h-	h-	h-	kk	h-	h-	kk	h-	h-	h-	kk	h-	h-	h-	h-	kk	h-	kk
LG12_HB_240	F_0109517_L12_PA	LG12	<nnxnp>	{-1}	(nn,np)	np	np	nn	nn	nn	nn	np	np	nn	nn	nn	nn	nn	nn	np	np	np	np	np	nn	nn	np	np	nn	nn	nn	nn	np	np	nn	nn	nn	nn	np	np	np	nn	nn	nn	np	np	nn	nn	nn
LG12_HB_240	R_1475357_L12_PA	LG12	<hkxhk>	{00}	(hh,hk,kk)	hk	hh	hk	hk	hk	kk	hk	hk	kk	kk	kk	kk	hk	hk	hk	hh	hh	hh	hk	hk	hk	hh	hk	kk	kk	kk	hk	hh	hk	kk	hk	hk	kk	hk	hk	hh	kk	hk	hk	hk	hk	kk	hk	kk
LG12_HB_240	F_0109509_L12_PA	LG12	<lmxll>	{1-}	(ll,lm)	ll	lm	lm	lm	lm	ll	ll	ll	ll	ll	ll	ll	lm	lm	ll	lm	lm	lm	ll	lm	lm	lm	ll	ll	ll	ll	lm	lm	ll	ll	lm	lm	ll	ll	ll	lm	ll	lm	lm	ll	ll	ll	lm	ll
LG12_HB_240	F_0109521_L12_PA	LG12	<lmxll>	{0-}	(ll,lm)	lm	ll	ll	ll	ll	lm	lm	lm	lm	lm	lm	lm	ll	ll	lm	ll	ll	ll	lm	ll	ll	ll	lm	lm	lm	lm	ll	ll	lm	lm	ll	ll	lm	lm	lm	ll	lm	ll	ll	lm	lm	lm	ll	lm
F_1072550_L15_86_2	F_1072550_L15_86_2	LG12	<nnxnp>	{-1}	(nn,np)	nn	np	nn	np	nn	nn	np	nn	nn	np	nn	nn	nn	np	nn	np	nn	np	nn	nn	np	np	np	nn	nn	nn	np	np	nn	nn	nn	nn	np	np	np	np	nn	np	nn	np	nn	np	nn	nn
LG12_HB_241	F_0110366_L12_PA	LG12	<lmxll>	{1-}	(ll,lm)	ll	lm	lm	lm	lm	ll	ll	ll	ll	ll	ll	ll	lm	lm	ll	lm	lm	lm	ll	lm	lm	lm	ll	ll	ll	ll	lm	lm	ll	ll	lm	lm	ll	ll	ll	lm	ll	lm	lm	ll	ll	ll	lm	ll
LG12_HB_241	F_0110372_L12_PA	LG12	<lmxll>	{1-}	(ll,lm)	ll	lm	lm	lm	lm	ll	ll	ll	ll	ll	ll	ll	lm	lm	ll	lm	lm	lm	ll	lm	lm	lm	ll	ll	ll	ll	lm	lm	ll	ll	lm	lm	ll	ll	ll	lm	ll	lm	lm	ll	ll	ll	lm	ll
LG12_HB_241	F_0110360_L12_PA	LG12	<hkxhk>	{11}	(hh,hk,kk)	hk	kk	hk	hk	hk	hh	hk	hk	hh	hk	hh	hh	hk	hk	hk	kk	kk	kk	hh	hk	kk	kk	hk	hh	hh	hh	hk	kk	hk	hh	hk	hk	hh	hk	hk	kk	hh	hk	hk	hk	hk	hh	hk	hh
LG12_HB_241	F_0110362_L12_PA	LG12	<hkxhk>	{11}	(hh,hk,kk)	hk	kk	hk	hk	hk	hh	hk	hk	hh	hk	hh	hh	hk	hk	hk	kk	kk	kk	hh	hk	kk	kk	hk	hh	hh	hh	hk	kk	hk	hh	hk	hk	hh	hk	hk	kk	hh	hk	hk	hk	hk	hh	hk	hh
LG12_HB_241	F_0110376_L12_PA	LG12	<hkxhk>	{00}	(hh,hk,kk)	hk	hh	hk	hk	hk	kk	hk	hk	kk	hk	kk	kk	hk	hk	hk	hh	hh	hh	kk	hk	hh	hh	hk	kk	kk	kk	hk	hh	hk	kk	hk	hk	kk	hk	hk	hh	kk	hk	hk	hk	hk	kk	hk	kk
LG12_HB_241	F_0110377_L12_PA	LG12	<nnxnp>	{-1}	(nn,np)	np	np	nn	nn	nn	nn	np	np	nn	np	nn	nn	nn	nn	np	np	np	np	nn	nn	np	np	np	nn	nn	nn	nn	np	np	nn	nn	nn	nn	np	np	np	nn	nn	nn	np	np	nn	nn	nn
LG12_HB_241	F_0110379_L12_PA	LG12	<nnxnp>	{-1}	(nn,np)	np	np	nn	nn	nn	nn	np	np	nn	np	nn	nn	nn	nn	np	np	np	np	nn	nn	np	np	np	nn	nn	nn	nn	np	np	nn	nn	nn	nn	np	np	np	nn	nn	nn	np	np	nn	nn	nn
LG12_HB_241	R_1813514_L12_PA	LG12	<hkxhk>	{00}	(hh,hk,kk)	hk	hh	hk	hk	hk	kk	hk	hk	kk	hk	kk	kk	hk	hk	hk	hh	hh	hh	kk	hk	hh	hh	hk	kk	kk	kk	hk	hh	hk	kk	hk	hk	kk	hk	hk	hh	kk	hk	hk	hk	hk	kk	hk	kk
LG12_HB_241	R_1816057_L12_PA	LG12	<hkxhk>	{11}	(hh,hk,kk)	hk	kk	hk	hk	hk	hh	hk	hk	hh	hk	hh	hh	hk	hk	hk	kk	kk	kk	hh	hk	kk	kk	hk	hh	hh	hh	hk	kk	hk	hh	hk	hk	hh	hk	hk	kk	hh	hk	hk	hk	hk	hh	hk	hh
LG12_HB_241	R_1818084_L12_PA	LG12	<hkxhk>	{11}	(hh,hk,kk)	hk	kk	hk	hk	hk	hh	hk	hk	hh	hk	hh	hh	hk	hk	hk	kk	kk	kk	hh	hk	kk	kk	hk	hh	hh	hh	hk	kk	hk	hh	hk	hk	hh	hk	hk	kk	hh	hk	hk	hk	hk	hh	hk	hh
LG12_HB_242	F_0110881_L12_PA	LG12	<nnxnp>	{-0}	(nn,np)	nn	nn	np	np	np	np	nn	nn	np	nn	np	np	np	np	nn	nn	nn	nn	np	np	nn	nn	nn	np	np	np	np	nn	nn	np	np	np	np	nn	nn	nn	np	np	np	nn	nn	np	np	np
LG12_HB_242	F_0110890_L12_PA	LG12	<hkxhk>	{11}	(hh,hk,kk)	hk	kk	hk	hk	hk	hh	hk	hk	hh	hk	hh	hh	hk	hk	hk	kk	kk	hk	hh	hk	kk	kk	hk	hh	hh	hh	hk	kk	hk	hh	hk	hk	hh	kk	hk	hk	hh	hk	hk	hk	hk	hh	hk	hh
LG12_HB_242	R_2343296_L12_PA	LG12	<hkxhk>	{11}	(hh,hk,kk)	hk	kk	hk	hk	hk	hh	hk	hk	hh	hk	hh	hh	hk	hk	hk	kk	kk	hk	hh	hk	kk	kk	hk	hh	hh	hh	hk	kk	hk	hh	hk	hk	hh	kk	hk	hk	hh	hk	hk	hk	hk	hh	hk	hh
LG12_HB_242	F_0110887_L12_PA	LG12	<lmxll>	{0-}	(ll,lm)	lm	ll	ll	ll	ll	lm	lm	lm	lm	lm	lm	lm	ll	ll	lm	ll	ll	lm	lm	ll	ll	ll	lm	lm	lm	lm	ll	ll	lm	lm	ll	ll	lm	ll	lm	lm	lm	ll	ll	lm	lm	lm	ll	lm
F_0111163_L12_PA	F_0111163_L12_PA	LG12	<lmxll>	{0-}	(ll,lm)	lm	ll	ll	ll	ll	lm	lm	lm	lm	lm	lm	lm	ll	ll	lm	ll	ll	lm	lm	ll	ll	ll	lm	lm	lm	lm	ll	ll	lm	lm	ll	ll	lm	ll	lm	lm	lm	ll	ll	lm	lm	lm	ll	lm
LG12_HB_243.5	R_2956505_L12_PA	LG12	<lmxll>	{0-}	(ll,lm)	lm	ll	ll	ll	ll	lm	lm	lm	lm	lm	lm	lm	ll	ll	lm	ll	ll	lm	lm	ll	ll	ll	lm	lm	lm	lm	ll	ll	lm	lm	ll	ll	lm	ll	lm	lm	lm	ll	ll	lm	lm	lm	ll	lm
LG12_HB_244	F_0111348_L12_PA	LG12	<hkxhk>	{11}	(hh,hk,kk)	hk	kk	hk	hk	hk	hh	hk	hk	hh	hk	hh	hh	hk	hk	hk	kk	kk	hk	hh	hk	kk	kk	hk	hh	hh	hh	hk	kk	hk	hh	hk	hk	hh	kk	hk	hk	hh	hk	hk	hk	hk	hh	hk	hh
LG12_HB_244	F_0111352_L12_PA	LG12	<lmxll>	{0-}	(ll,lm)	lm	ll	ll	ll	ll	lm	lm	lm	lm	lm	lm	lm	ll	ll	lm	ll	ll	lm	lm	ll	ll	ll	lm	lm	lm	lm	ll	ll	lm	lm	ll	ll	lm	ll	lm	lm	lm	ll	ll	lm	lm	lm	ll	lm
LG12_HB_244	F_0111355_L12_PA	LG12	<hkxhk>	{00}	(hh,hk,kk)	hk	hh	hk	hk	hk	kk	hk	hk	kk	hk	kk	kk	hk	hk	hk	hh	hh	hk	kk	hk	hh	hh	hk	kk	kk	kk	hk	hh	hk	kk	hk	hk	kk	hh	hk	hk	kk	hk	hk	hk	hk	kk	hk	kk
LG12_HB_244	F_0111366_L12_PA	LG12	<nnxnp>	{-1}	(nn,np)	np	np	nn	nn	nn	nn	np	np	nn	np	nn	nn	nn	nn	np	np	np	np	nn	nn	np	np	np	nn	nn	nn	nn	np	np	nn	nn	nn	nn	np	np	np	nn	nn	nn	np	np	nn	nn	nn
LG12_HB_244	F_0111369_L12_PA	LG12	<nnxnp>	{-0}	(nn,np)	nn	nn	np	np	np	np	nn	nn	np	nn	np	np	np	np	nn	nn	nn	nn	np	np	nn	nn	nn	np	np	np	np	nn	nn	np	np	np	np	nn	nn	nn	np	np	np	nn	nn	np	np	np
LG12_HB_244.5	R_3025133_L12_PA	LG12	<nnxnp>	{-0}	(nn,np)	nn	nn	np	np	np	np	nn	nn	np	nn	np	np	np	np	nn	nn	nn	nn	np	np	nn	nn	nn	np	np	np	np	nn	nn	np	np	np	np	nn	nn	nn	np	np	np	nn	nn	np	np	np
F_1083472_L2_38_2	F_1083472_L2_38_2	LG12	<hkxhk>	{01}	(hh,hk,kk)	hh	kk	kk	kk	hh	hh	kk	hk	hh	hk	kk	hh	hh	hk	hh	hk	hk	kk	hh	hh	hk	hk	kk	hk	hk	hk	kk	hk	hk	hh	hk	hh	kk	hk	hk	hk	hh	hk	hh	hh	hk	kk	hk	kk
LG12_HB_246	F_0112239_L12_PA	LG12	<nnxnp>	{-0}	(nn,np)	nn	nn	np	np	np	np	nn	nn	np	nn	np	np	np	np	nn	nn	nn	nn	np	np	nn	nn	nn	np	np	np	np	nn	nn	np	np	np	np	nn	nn	nn	np	np	np	nn	nn	np	np	np
LG12_HB_246	F_0112245_L12_PA	LG12	<nnxnp>	{-1}	(nn,np)	np	np	nn	nn	nn	nn	np	np	nn	np	nn	nn	nn	nn	np	np	np	np	nn	nn	np	np	np	nn	nn	nn	nn	np	np	nn	nn	nn	nn	np	np	np	nn	nn	nn	np	np	nn	nn	nn
LG12_HB_246	F_0112260_L12_PA	LG12	<nnxnp>	{-1}	(nn,np)	np	np	nn	nn	nn	nn	np	np	nn	np	nn	nn	nn	nn	np	np	np	np	nn	nn	np	np	np	nn	nn	nn	nn	np	np	nn	nn	nn	nn	np	np	np	nn	nn	nn	np	np	nn	nn	nn
LG12_HB_246.5	GD_01391_L12_PA	LG12	<nnxnp>	{-1}	(nn,np)	np	np	nn	nn	nn	nn	np	np	nn	np	nn	nn	nn	nn	np	np	np	np	nn	nn	np	np	np	nn	nn	nn	nn	np	np	nn	nn	nn	nn	np	np	np	nn	nn	nn	np	np	nn	nn	nn
LG12_HB_248	F_0113072_L12_PA	LG12	<nnxnp>	{-0}	(nn,np)	nn	nn	np	np	np	np	nn	nn	np	nn	np	np	np	np	nn	nn	nn	nn	np	np	nn	nn	nn	np	np	np	np	nn	nn	np	np	np	np	nn	nn	nn	np	np	np	nn	nn	np	np	np
LG12_HB_248	F_0113077_L12_PA	LG12	<nnxnp>	{-0}	(nn,np)	nn	nn	np	np	np	np	nn	nn	np	nn	np	np	np	np	nn	nn	nn	nn	np	np	nn	nn	nn	np	np	np	np	nn	nn	np	np	np	np	nn	nn	nn	np	np	np	nn	nn	np	np	np
LG12_HB_248	F_0113090_L12_PA	LG12	<nnxnp>	{-0}	(nn,np)	nn	nn	np	np	np	np	nn	nn	np	nn	np	np	np	np	nn	nn	nn	nn	np	np	nn	nn	nn	np	np	np	np	nn	nn	np	np	np	np	nn	nn	nn	np	np	np	nn	nn	np	np	np
LG12_HB_2485_s28h2	F_1091489_L4_28_2	LG12	<lmxll>	{0-}	(ll,lm)	ll	lm	lm	lm	ll	ll	lm	lm	lm	lm	lm	lm	ll	ll	ll	ll	lm	lm	ll	ll	ll	lm	lm	lm	lm	lm	lm	ll	ll	ll	ll	ll	lm	lm	lm	lm	lm	ll	ll	ll	lm	lm	ll	lm
LG12_HB_2485_s28h2	F_1091498_L4_28_2	LG12	<lmxll>	{0-}	(ll,lm)	ll	lm	lm	lm	ll	ll	lm	lm	lm	lm	lm	lm	ll	ll	ll	ll	lm	lm	ll	ll	ll	lm	lm	lm	lm	lm	lm	ll	ll	ll	ll	ll	lm	lm	lm	lm	lm	ll	ll	ll	lm	lm	ll	lm
LG12_HB_2485_s28h2	F_1091503_L4_28_2	LG12	<hkxhk>	{10}	(hh,hk,kk)	kk	hh	hh	hh	kk	kk	hh	hk	hk	hh	hh	hk	kk	hk	kk	hk	hk	hh	kk	kk	hk	hh	hh	hk	hh	hk	hh	hk	hk	kk	kk	kk	hh	hk	hh	hh	hk	hk	kk	kk	hk	hh	kk	hk
LG12_HB_249	F_0113339_L12_PA	LG12	<nnxnp>	{-0}	(nn,np)	nn	nn	np	np	np	np	nn	nn	np	nn	np	np	np	np	nn	nn	nn	nn	np	np	nn	nn	nn	np	np	np	np	nn	nn	np	np	np	np	nn	nn	nn	np	np	np	nn	nn	np	np	np
LG12_HB_249	F_0113340_L12_PA	LG12	<nnxnp>	{-0}	(nn,np)	nn	nn	np	np	np	np	nn	nn	np	nn	np	np	np	np	nn	nn	nn	nn	np	np	nn	nn	nn	np	np	np	np	nn	nn	np	np	np	np	nn	nn	nn	np	np	np	nn	nn	np	np	np
LG12_HB_249	F_0113359_L12_PA	LG12	<nnxnp>	{-0}	(nn,np)	nn	nn	np	np	np	np	nn	nn	np	nn	np	np	np	np	nn	nn	nn	nn	np	np	nn	nn	nn	np	np	np	np	nn	nn	np	np	np	np	nn	nn	nn	np	np	np	nn	nn	np	np	np
LG12_HB_249	F_0113377_L12_PA	LG12	<nnxnp>	{-0}	(nn,np)	nn	nn	np	np	np	np	nn	nn	np	nn	np	np	np	np	nn	nn	nn	nn	np	np	nn	nn	nn	np	np	np	np	nn	nn	np	np	np	np	nn	nn	nn	np	np	np	nn	nn	np	np	np
LG12_HB_249	F_0113378_L12_PA	LG12	<nnxnp>	{-0}	(nn,np)	nn	nn	np	np	np	np	nn	nn	np	nn	np	np	np	np	nn	nn	nn	nn	np	np	nn	nn	nn	np	np	np	np	nn	nn	np	np	np	np	nn	nn	nn	np	np	np	nn	nn	np	np	np
LG12_HB_249	R_4304933_L12_PA	LG12	<nnxnp>	{-0}	(nn,np)	nn	nn	np	np	np	np	nn	nn	np	nn	np	np	np	np	nn	nn	nn	nn	np	np	nn	nn	nn	np	np	np	np	nn	nn	np	np	np	np	nn	nn	nn	np	np	np	nn	nn	np	np	np
R_4686156_L12_PA	R_4686156_L12_PA	LG12	<nnxnp>	{-0}	(nn,np)	nn	nn	np	np	np	np	nn	nn	np	nn	np	np	np	np	nn	nn	nn	nn	np	np	nn	nn	nn	np	np	np	np	nn	nn	np	np	np	np	nn	nn	nn	np	np	np	nn	nn	np	np	np
LG12_HB_250	F_0114362_L12_PA	LG12	<nnxnp>	{-0}	(nn,np)	nn	nn	np	np	np	np	nn	nn	np	nn	np	np	np	np	nn	nn	nn	nn	np	np	nn	nn	nn	np	np	np	np	nn	nn	np	np	np	np	nn	nn	nn	np	np	np	nn	nn	np	np	np
LG12_HB_250	F_0114363_L12_PA	LG12	<nnxnp>	{-0}	(nn,np)	nn	nn	np	np	np	np	nn	nn	np	nn	np	np	np	np	nn	nn	nn	nn	np	np	nn	nn	nn	np	np	np	np	nn	nn	np	np	np	np	nn	nn	nn	np	np	np	nn	nn	np	np	np
LG12_HB_250	F_0114369_L12_PA	LG12	<nnxnp>	{-0}	(nn,np)	nn	nn	np	np	np	np	nn	nn	np	nn	np	np	np	np	nn	nn	nn	nn	np	np	nn	nn	nn	np	np	np	np	nn	nn	np	np	np	np	nn	nn	nn	np	np	np	nn	nn	np	np	np
LG12_HB_251	F_0114795_L12_PA	LG12	<hkxhk>	{00}	(hh,hk,kk)	hk	hh	hk	hk	hk	kk	hk	hk	kk	hk	kk	kk	hk	hk	hk	hh	hh	hk	kk	hk	hh	hh	hk	kk	kk	kk	hk	hh	hk	hk	hk	hk	kk	hk	hk	hk	kk	hk	hk	hk	hk	kk	hk	kk
LG12_HB_251	F_0114799_L12_PA	LG12	<hkxhk>	{11}	(hh,hk,kk)	hk	kk	hk	hk	hk	hh	hk	hk	hh	hk	hh	hh	hk	hk	hk	kk	kk	hk	hh	hk	kk	kk	hk	hh	hh	hh	hk	kk	hk	hk	hk	hk	hh	hk	hk	hk	hh	hk	hk	hk	hk	hh	hk	hh
LG12_HB_251	F_0114810_L12_PA	LG12	<nnxnp>	{-0}	(nn,np)	nn	nn	np	np	np	np	nn	nn	np	nn	np	np	np	np	nn	nn	nn	nn	np	np	nn	nn	nn	np	np	np	np	nn	nn	np	np	np	np	nn	nn	nn	np	np	np	nn	nn	np	np	np
LG12_HB_251	F_0114819_L12_PA	LG12	<nnxnp>	{-0}	(nn,np)	nn	nn	np	np	np	np	nn	nn	np	nn	np	np	np	np	nn	nn	nn	nn	np	np	nn	nn	nn	np	np	np	np	nn	nn	np	np	np	np	nn	nn	nn	np	np	np	nn	nn	np	np	np
LG12_HB_251	F_0114822_L12_PA	LG12	<hkxhk>	{00}	(hh,hk,kk)	hk	hh	hk	hk	hk	kk	hk	hk	kk	hk	kk	kk	hk	hk	hk	hh	hh	hk	kk	hk	hh	hh	hk	kk	kk	kk	hk	hh	hk	hk	hk	hk	kk	hk	hk	hk	kk	hk	hk	hk	hk	kk	hk	kk
LG12_HB_2510_s49h2	F_1096836_L6_49_2	LG12	<nnxnp>	{-0}	(nn,np)	nn	nn	np	np	np	np	nn	np	np	nn	np	np	np	np	nn	nn	nn	nn	np	np	nn	nn	nn	np	np	np	np	nn	np	np	np	np	nn	nn	nn	nn	np	np	np	nn	nn	np	np	np
LG12_HB_2510_s49h2	F_1096841_L6_49_2	LG12	<nnxnp>	{-0}	(nn,np)	nn	nn	np	np	np	np	nn	np	np	nn	np	np	np	np	nn	nn	nn	nn	np	np	nn	nn	nn	np	np	np	np	nn	np	np	np	np	nn	nn	nn	nn	np	np	np	nn	nn	np	np	np
LG12_HB_253	F_0116519_L12_PA	LG12	<nnxnp>	{-0}	(nn,np)	nn	nn	np	np	np	np	nn	np	np	nn	np	np	np	np	nn	nn	nn	nn	np	np	nn	nn	nn	np	np	np	np	nn	nn	np	np	np	np	nn	nn	nn	np	np	np	nn	nn	np	np	np
LG12_HB_253	F_0116521_L12_PA	LG12	<hkxhk>	{00}	(hh,hk,kk)	hk	hh	hk	hk	hk	kk	hk	kk	kk	hk	kk	kk	hk	hk	hk	hh	hh	hk	kk	hk	hh	hh	hk	kk	kk	kk	hk	hh	hk	hk	hk	hk	kk	hk	hk	hk	kk	hk	hk	hk	hk	kk	hk	kk
LG12_HB_253	F_0116525_L12_PA	LG12	<hkxhk>	{00}	(hh,hk,kk)	hk	hh	hk	hk	hk	kk	hk	kk	kk	hk	kk	kk	hk	hk	hk	hh	hh	hk	kk	hk	hh	hh	hk	kk	kk	kk	hk	hh	hk	hk	hk	hk	kk	hk	hk	hk	kk	hk	hk	hk	hk	kk	hk	kk
LG12_HB_253	F_0116527_L12_PA	LG12	<hkxhk>	{00}	(hh,hk,kk)	hk	hh	hk	hk	hk	kk	hk	kk	kk	hk	kk	kk	hk	hk	hk	hh	hh	hk	kk	hk	hh	hh	hk	kk	kk	kk	hk	hh	hk	hk	hk	hk	kk	hk	hk	hk	kk	hk	hk	hk	hk	kk	hk	kk
LG12_HB_254	F_0117236_L12_PA	LG12	<nnxnp>	{-0}	(nn,np)	nn	nn	np	np	np	np	nn	np	np	nn	np	np	np	np	nn	nn	nn	nn	np	np	nn	nn	nn	np	np	np	np	nn	nn	np	np	np	np	nn	nn	nn	np	np	np	nn	nn	np	np	np
LG12_HB_254	F_0117239_L12_PA	LG12	<nnxnp>	{-1}	(nn,np)	np	np	nn	nn	nn	nn	np	nn	nn	np	nn	nn	nn	nn	np	np	np	np	nn	nn	np	np	np	nn	nn	nn	nn	np	np	nn	nn	nn	nn	np	np	np	nn	nn	nn	np	np	nn	nn	nn
LG12_HB_254	F_0117243_L12_PA	LG12	<nnxnp>	{-1}	(nn,np)	np	np	nn	nn	nn	nn	np	nn	nn	np	nn	nn	nn	nn	np	np	np	np	nn	nn	np	np	np	nn	nn	nn	nn	np	np	nn	nn	nn	nn	np	np	np	nn	nn	nn	np	np	nn	nn	nn
LG12_HB_254	F_0117245_L12_PA	LG12	<nnxnp>	{-1}	(nn,np)	np	np	nn	nn	nn	nn	np	nn	nn	np	nn	nn	nn	nn	np	np	np	np	nn	nn	np	np	np	nn	nn	nn	nn	np	np	nn	nn	nn	nn	np	np	np	nn	nn	nn	np	np	nn	nn	nn
LG12_HB_254	F_0117252_L12_PA	LG12	<nnxnp>	{-1}	(nn,np)	np	np	nn	nn	nn	nn	np	nn	nn	np	nn	nn	nn	nn	np	np	np	np	nn	nn	np	np	np	nn	nn	nn	nn	np	np	nn	nn	nn	nn	np	np	np	nn	nn	nn	np	np	nn	nn	nn
LG12_HB_254	F_0117258_L12_PA	LG12	<nnxnp>	{-1}	(nn,np)	np	np	nn	nn	nn	nn	np	nn	nn	np	nn	nn	nn	nn	np	np	np	np	nn	nn	np	np	np	nn	nn	nn	nn	np	np	nn	nn	nn	nn	np	np	np	nn	nn	nn	np	np	nn	nn	nn
LG12_HB_255	F_0117717_L12_PA	LG12	<hkxhk>	{11}	(hh,hk,kk)	hk	kk	hk	hk	hk	hh	hk	hh	hh	hk	hh	hh	hk	hk	hk	kk	kk	hk	hh	hk	kk	kk	hk	hh	hh	hh	hk	kk	hk	hk	hk	hk	hh	hk	hk	hk	hh	hk	hk	hk	hk	hh	hk	hh
LG12_HB_256	F_0117738_L12_PA	LG12	<lmxll>	{1-}	(ll,lm)	ll	lm	lm	lm	lm	ll	ll	ll	ll	ll	ll	ll	lm	lm	ll	lm	lm	ll	ll	lm	lm	lm	ll	ll	ll	ll	lm	lm	ll	lm	lm	lm	ll	ll	ll	ll	ll	lm	lm	ll	ll	ll	lm	ll
LG12_HB_256	F_0117741_L12_PA	LG12	<hkxhk>	{11}	(hh,hk,kk)	hk	kk	hk	hk	hk	hh	hk	hh	hh	hk	hh	hh	hk	hk	hk	kk	kk	hk	hh	hk	kk	kk	hk	hh	hh	hh	hk	kk	hh	hk	hk	hk	hh	hk	hk	hk	hh	hk	hk	hk	hk	hh	hk	hh
LG12_HB_256	F_0117748_L12_PA	LG12	<nnxnp>	{-1}	(nn,np)	np	np	nn	nn	nn	nn	np	nn	nn	np	nn	nn	nn	nn	np	np	np	np	nn	nn	np	np	np	nn	nn	nn	nn	np	nn	nn	nn	nn	nn	np	np	np	nn	nn	nn	np	np	nn	nn	nn
LG12_HB_256	F_0117753_L12_PA	LG12	<nnxnp>	{-1}	(nn,np)	np	np	nn	nn	nn	nn	np	nn	nn	np	nn	nn	nn	nn	np	np	np	np	nn	nn	np	np	np	nn	nn	nn	nn	np	nn	nn	nn	nn	nn	np	np	np	nn	nn	nn	np	np	nn	nn	nn
LG12_HB_256	F_0117755_L12_PA	LG12	<nnxnp>	{-1}	(nn,np)	np	np	nn	nn	nn	nn	np	nn	nn	np	nn	nn	nn	nn	np	np	np	np	nn	nn	np	np	np	nn	nn	nn	nn	np	nn	nn	nn	nn	nn	np	np	np	nn	nn	nn	np	np	nn	nn	nn
LG12_HB_256	F_0117757_L12_PA	LG12	<nnxnp>	{-1}	(nn,np)	np	np	nn	nn	nn	nn	np	nn	nn	np	nn	nn	nn	nn	np	np	np	np	nn	nn	np	np	np	nn	nn	nn	nn	np	nn	nn	nn	nn	nn	np	np	np	nn	nn	nn	np	np	nn	nn	nn
LG12_HB_256	F_0117760_L12_PA	LG12	<nnxnp>	{-1}	(nn,np)	np	np	nn	nn	nn	nn	np	nn	nn	np	nn	nn	nn	nn	np	np	np	np	nn	nn	np	np	np	nn	nn	nn	nn	np	nn	nn	nn	nn	nn	np	np	np	nn	nn	nn	np	np	nn	nn	nn
LG12_HB_257	F_0118080_L12_PA	LG12	<nnxnp>	{-1}	(nn,np)	np	np	nn	nn	nn	nn	np	nn	nn	np	nn	nn	nn	nn	np	np	np	np	nn	nn	np	np	np	nn	nn	nn	nn	np	nn	nn	nn	nn	nn	np	np	np	nn	nn	nn	np	np	nn	nn	nn
LG12_HB_257	F_0118081_L12_PA	LG12	<nnxnp>	{-1}	(nn,np)	np	np	nn	nn	nn	nn	np	nn	nn	np	nn	nn	nn	nn	np	np	np	np	nn	nn	np	np	np	nn	nn	nn	nn	np	nn	nn	nn	nn	nn	np	np	np	nn	nn	nn	np	np	nn	nn	nn
LG12_HB_257	F_0118091_L12_PA	LG12	<nnxnp>	{-1}	(nn,np)	np	np	nn	nn	nn	nn	np	nn	nn	np	nn	nn	nn	nn	np	np	np	np	nn	nn	np	np	np	nn	nn	nn	nn	np	nn	nn	nn	nn	nn	np	np	np	nn	nn	nn	np	np	nn	nn	nn
LG12_HB_257	R_7044670_L12_PA	LG12	<nnxnp>	{-1}	(nn,np)	np	np	nn	nn	nn	nn	np	nn	nn	np	nn	nn	nn	nn	np	np	np	np	nn	nn	np	np	np	nn	nn	nn	nn	np	nn	nn	nn	nn	nn	np	np	np	nn	nn	nn	np	np	nn	nn	nn
F_0118326_L12_PA	F_0118326_L12_PA	LG12	<nnxnp>	{-1}	(nn,np)	np	np	nn	nn	nn	nn	np	nn	nn	np	nn	nn	nn	nn	np	np	np	np	nn	nn	np	np	np	nn	nn	nn	nn	np	nn	nn	nn	nn	nn	np	np	np	nn	nn	nn	np	np	nn	nn	nn
LG12_HB_2580_s71h3	F_1108951_L12_71_3	LG12	<lmxll>	{0-}	(ll,lm)	ll	lm	lm	lm	ll	ll	lm	lm	lm	lm	lm	lm	ll	ll	ll	ll	lm	lm	ll	ll	ll	lm	lm	lm	ll	lm	lm	ll	ll	ll	ll	ll	lm	lm	lm	lm	lm	ll	ll	ll	lm	lm	ll	lm
F_1109632_L13_73_3	F_1109632_L13_73_3	LG12	<nnxnp>	{-1}	(nn,np)	nn	np	np	np	nn	nn	np	nn	nn	np	np	nn	nn	np	nn	np	nn	np	nn	nn	np	np	np	nn	np	nn	np	np	np	nn	nn	nn	np	nn	np	np	nn	np	nn	nn	nn	np	nn	nn
LG12_HB_259	F_0118475_L12_PA	LG12	<hkxhk>	{01}	(hh,hk,kk)	hk	hk	hh	hh	hh	hk	kk	hk	hk	kk	hk	hk	hh	hh	kk	hk	kk	kk	hk	hh	hk	hk	kk	hk	hk	hk	hk	hk	hk	hh	hh	hh	kk	kk	kk	kk	hk	hh	hh	kk	hk	kk	hh	hk
LG12_HB_259	F_0118486_L12_PA	LG12	<hkxhk>	{01}	(hh,hk,kk)	hk	hk	hh	hh	hh	hk	kk	hk	hk	kk	hk	hk	hh	hh	kk	hk	kk	kk	hk	hh	hk	hk	kk	hk	hk	hk	hk	hk	hk	hh	hh	hh	kk	kk	kk	kk	hk	hh	hh	kk	hk	kk	hh	hk
LG12_HB_259	R_7765191_L12_PA	LG12	<lmxll>	{0-}	(ll,lm)	ll	ll	ll	ll	ll	lm	lm	lm	lm	lm	lm	lm	ll	ll	lm	ll	lm	lm	lm	ll	ll	ll	lm	lm	lm	lm	ll	ll	lm	ll	ll	ll	lm	lm	lm	lm	lm	ll	ll	lm	lm	lm	ll	lm
LG12_HB_2609_s91h3	F_1115969_L5_91_3	LG12	<nnxnp>	{-1}	(nn,np)	nn	np	np	np	nn	nn	np	nn	nn	np	np	nn	nn	np	nn	np	nn	np	nn	nn	np	nn	np	nn	np	np	np	np	np	nn	nn	nn	np	nn	np	np	nn	np	nn	nn	nn	np	nn	nn
LG12_HB_2609_s91h3	F_1115970_L5_91_3	LG12	<nnxnp>	{-1}	(nn,np)	nn	np	np	np	nn	nn	np	nn	nn	np	np	nn	nn	np	nn	np	nn	np	nn	nn	np	nn	np	nn	np	np	np	np	np	nn	nn	nn	np	nn	np	np	nn	np	nn	nn	nn	np	nn	nn
LG12_HB_2609_s91h3	F_1115959_L5_91_3	LG12	<hkxhk>	{00}	(hh,hk,kk)	hk	hk	hk	hk	hk	hk	hk	kk	kk	hk	hk	kk	hk	hh	hk	hh	kk	hk	hk	hk	hh	kk	hk	kk	hh	hk	hk	hh	hh	hk	hk	hk	hk	kk	hk	hk	kk	hh	hk	hk	kk	hk	hk	kk
LG12_HB_2609_s91h3	F_1115961_L5_91_3	LG12	<lmxll>	{1-}	(ll,lm)	lm	ll	ll	ll	lm	lm	ll	ll	ll	ll	ll	ll	lm	lm	lm	lm	ll	ll	lm	lm	lm	ll	ll	ll	lm	ll	ll	lm	lm	lm	lm	lm	ll	ll	ll	ll	ll	lm	lm	lm	ll	ll	lm	ll
LG12_HB_2609_s91h3	F_1115977_L5_91_3	LG12	<lmxll>	{1-}	(ll,lm)	lm	ll	ll	ll	lm	lm	ll	ll	ll	ll	ll	ll	lm	lm	lm	lm	ll	ll	lm	lm	lm	ll	ll	ll	lm	ll	ll	lm	lm	lm	lm	lm	ll	ll	ll	ll	ll	lm	lm	lm	ll	ll	lm	ll
LG12_HB_261	F_0118958_L12_PA	LG12	<lmxll>	{0-}	(ll,lm)	ll	ll	ll	ll	ll	lm	lm	lm	lm	lm	lm	lm	ll	ll	lm	ll	ll	lm	lm	ll	ll	ll	lm	lm	lm	lm	ll	ll	lm	ll	ll	ll	lm	lm	lm	lm	lm	ll	ll	lm	lm	lm	ll	lm
LG12_HB_261	F_0118970_L12_PA	LG12	<hkxhk>	{01}	(hh,hk,kk)	hk	hk	hh	hh	hh	hk	kk	hk	hk	kk	hk	hk	hh	hh	kk	hk	hk	kk	hk	hh	hk	hk	kk	hk	hk	hk	hh	hk	hk	hh	hh	hh	kk	kk	kk	kk	hk	hh	hh	kk	kk	hk	hh	hk
LG12_HB_261	F_0118976_L12_PA	LG12	<hkxhk>	{10}	(hh,hk,kk)	hk	hk	kk	kk	kk	hk	hh	hk	hk	hh	hk	hk	kk	kk	hh	hk	hk	hh	hk	kk	hk	hk	hh	hk	hk	hk	kk	hk	hk	kk	kk	kk	hh	hh	hh	hh	hk	kk	kk	hh	hh	hk	kk	hk
LG12_HB_261	GD_01703_L12_PA	LG12	<hkxhk>	{01}	(hh,hk,kk)	hk	hk	hh	hh	hh	hk	kk	hk	hk	kk	hk	hk	hh	hh	kk	hk	hk	kk	hk	hh	hk	hk	kk	hk	hk	hk	hh	hk	hk	hh	hh	hh	kk	kk	kk	kk	hk	hh	hh	kk	kk	hk	hh	hk
LG12_HB_263	F_0119337_L12_PA	LG12	<lmxll>	{0-}	(ll,lm)	ll	ll	ll	ll	ll	lm	lm	lm	lm	lm	lm	lm	ll	ll	lm	ll	lm	lm	lm	ll	ll	ll	lm	lm	lm	lm	ll	ll	lm	ll	ll	ll	lm	lm	lm	lm	lm	ll	ll	lm	lm	lm	ll	lm
LG12_HB_263	F_0119345_L12_PA	LG12	<lmxll>	{0-}	(ll,lm)	ll	ll	ll	ll	ll	lm	lm	lm	lm	lm	lm	lm	ll	ll	lm	ll	lm	lm	lm	ll	ll	ll	lm	lm	lm	lm	ll	ll	lm	ll	ll	ll	lm	lm	lm	lm	lm	ll	ll	lm	lm	lm	ll	lm
LG12_HB_263	F_0119366_L12_PA	LG12	<lmxll>	{0-}	(ll,lm)	ll	ll	ll	ll	ll	lm	lm	lm	lm	lm	lm	lm	ll	ll	lm	ll	lm	lm	lm	ll	ll	ll	lm	lm	lm	lm	ll	ll	lm	ll	ll	ll	lm	lm	lm	lm	lm	ll	ll	lm	lm	lm	ll	lm
LG12_HB_263	R_8805420_L12_PA	LG12	<lmxll>	{0-}	(ll,lm)	ll	ll	ll	ll	ll	lm	lm	lm	lm	lm	lm	lm	ll	ll	lm	ll	lm	lm	lm	ll	ll	ll	lm	lm	lm	lm	ll	ll	lm	ll	ll	ll	lm	lm	lm	lm	lm	ll	ll	lm	lm	lm	ll	lm
LG12_HB_263	R_8810680_L12_PA	LG12	<lmxll>	{0-}	(ll,lm)	ll	ll	ll	ll	ll	lm	lm	lm	lm	lm	lm	lm	ll	ll	lm	ll	lm	lm	lm	ll	ll	ll	lm	lm	lm	lm	ll	ll	lm	ll	ll	ll	lm	lm	lm	lm	lm	ll	ll	lm	lm	lm	ll	lm
LG12_HB_263	F_0119339_L12_PA	LG12	<nnxnp>	{-1}	(nn,np)	np	np	nn	nn	nn	nn	np	nn	nn	np	nn	nn	nn	nn	np	np	np	np	nn	nn	np	np	np	nn	nn	nn	np	np	nn	nn	nn	nn	np	np	np	np	nn	nn	nn	np	nn	np	nn	nn
LG12_HB_263	F_0119342_L12_PA	LG12	<nnxnp>	{-1}	(nn,np)	np	np	nn	nn	nn	nn	np	nn	nn	np	nn	nn	nn	nn	np	np	np	np	nn	nn	np	np	np	nn	nn	nn	np	np	nn	nn	nn	nn	np	np	np	np	nn	nn	nn	np	nn	np	nn	nn
LG12_HB_263	F_0119348_L12_PA	LG12	<nnxnp>	{-1}	(nn,np)	np	np	nn	nn	nn	nn	np	nn	nn	np	nn	nn	nn	nn	np	np	np	np	nn	nn	np	np	np	nn	nn	nn	np	np	nn	nn	nn	nn	np	np	--	np	nn	nn	nn	np	nn	np	nn	nn
LG12_HB_263	F_0119351_L12_PA	LG12	<hkxhk>	{10}	(hh,hk,kk)	hk	hk	kk	kk	kk	hk	hh	hk	hk	hh	hk	hk	kk	kk	hh	hk	hh	hh	hk	kk	hk	hk	hh	hk	hk	hk	hk	hk	hk	kk	kk	kk	hh	hh	hh	hh	hk	kk	kk	hh	hk	hh	kk	hk
LG12_HB_263	F_0119357_L12_PA	LG12	<nnxnp>	{-1}	(nn,np)	np	np	nn	nn	nn	nn	np	nn	nn	np	nn	nn	nn	nn	np	np	np	np	nn	nn	np	np	np	nn	nn	nn	np	np	nn	nn	nn	nn	np	np	np	np	nn	nn	nn	np	nn	np	nn	nn
LG12_HB_263	R_8821550_L12_PA	LG12	<nnxnp>	{-1}	(nn,np)	np	np	nn	nn	nn	nn	np	nn	nn	np	nn	nn	nn	nn	np	np	np	np	nn	nn	np	np	np	nn	nn	nn	np	np	nn	nn	nn	nn	np	np	np	np	nn	nn	nn	np	nn	np	nn	nn
LG12_HB_264	F_0119569_L12_PA	LG12	<hkxhk>	{10}	(hh,hk,kk)	hk	hk	kk	kk	kk	hk	hh	hk	hk	hh	hk	hk	kk	hk	hh	hk	hh	hh	hk	kk	hk	hk	hh	hk	hk	hk	hk	hk	hk	kk	kk	kk	hh	hh	hh	hh	hk	kk	kk	hh	hk	hh	kk	hk
LG12_HB_264	F_0119565_L12_PA	LG12	<nnxnp>	{-1}	(nn,np)	np	np	nn	nn	nn	nn	np	nn	nn	np	nn	nn	nn	np	np	np	np	np	nn	nn	np	np	np	nn	nn	nn	np	np	nn	nn	nn	nn	np	np	np	np	nn	nn	nn	np	nn	np	nn	nn
LG12_HB_265	F_0120075_L12_PA	LG12	<hkxhk>	{01}	(hh,hk,kk)	hk	hk	hh	hh	hh	hk	kk	hk	hk	kk	hk	hk	hh	hk	kk	hk	kk	kk	hk	hh	hk	hk	kk	hk	hk	hk	hk	hk	hk	hh	hh	hh	kk	kk	kk	kk	hk	hh	hh	kk	hk	kk	hh	hk
LG12_HB_265	F_0120077_L12_PA	LG12	<hkxhk>	{10}	(hh,hk,kk)	hk	hk	kk	kk	kk	hk	hh	hk	hk	hh	hk	hk	kk	hk	hh	hk	hh	hh	hk	kk	hk	hk	hh	hk	hk	hk	hk	hk	hk	kk	kk	kk	hh	hh	hh	hh	hk	kk	kk	hh	hk	hh	kk	hk
LG12_HB_265	F_0120078_L12_PA	LG12	<nnxnp>	{-1}	(nn,np)	np	np	nn	nn	nn	nn	np	nn	nn	np	nn	nn	nn	np	np	np	np	np	nn	nn	np	np	np	nn	nn	nn	np	np	nn	nn	nn	nn	np	np	np	np	nn	nn	nn	np	nn	np	nn	nn
LG12_HB_265	F_0120082_L12_PA	LG12	<hkxhk>	{01}	(hh,hk,kk)	hk	hk	hh	hh	hh	hk	kk	hk	hk	kk	hk	hk	hh	hk	kk	hk	kk	kk	hk	hh	hk	hk	kk	hk	hk	hk	hk	hk	hk	hh	hh	hh	kk	kk	kk	kk	hk	hh	hh	kk	hk	kk	hh	hk
LG12_HB_265	F_0120095_L12_PA	LG12	<hkxhk>	{10}	(hh,hk,kk)	hk	hk	kk	kk	kk	hk	hh	hk	hk	hh	hk	hk	kk	hk	hh	hk	hh	hh	hk	kk	hk	hk	hh	hk	hk	hk	hk	hk	hk	kk	kk	kk	hh	hh	hh	hh	hk	kk	kk	hh	hk	hh	kk	hk
LG12_HB_265.5	GD_02053_L12_PA	LG12	<hkxhk>	{10}	(hh,hk,kk)	hk	hk	kk	kk	kk	hk	hh	hk	hk	hh	hk	hk	kk	hk	hh	hk	hh	hh	hk	kk	hk	hk	hh	hk	hk	hk	hk	hk	hk	kk	kk	kk	hh	hh	hh	hh	hk	kk	kk	hh	hk	hh	kk	hk
LG12_HB_265.5	R_9330075_L12_PA	LG12	<hkxhk>	{10}	(hh,hk,kk)	hk	hk	kk	kk	kk	hk	hh	hk	hk	hh	hk	hk	kk	hk	hh	hk	hh	hh	hk	kk	hk	hk	hh	hk	hk	hk	hk	hk	hk	kk	kk	kk	hh	hh	hh	hh	hk	kk	kk	hh	hk	hh	kk	hk
LG12_HB_265.5	R_9333311_L12_PA	LG12	<hkxhk>	{01}	(hh,hk,kk)	hk	hk	hh	hh	hh	hk	kk	hk	hk	kk	hk	hk	hh	hk	kk	hk	kk	kk	hk	hh	hk	hk	kk	hk	hk	hk	hk	hk	hk	hh	hh	hh	kk	kk	kk	kk	hk	hh	hh	kk	hk	kk	hh	hk
LG12_HB_266	F_0120422_L12_PA	LG12	<lmxll>	{1-}	(ll,lm)	lm	lm	lm	lm	lm	ll	ll	ll	ll	ll	ll	ll	lm	lm	ll	lm	ll	ll	ll	lm	lm	lm	ll	ll	ll	ll	lm	lm	ll	lm	lm	lm	ll	ll	ll	ll	ll	lm	lm	ll	ll	ll	lm	ll
LG12_HB_266	F_0120425_L12_PA	LG12	<lmxll>	{1-}	(ll,lm)	lm	lm	lm	lm	lm	ll	ll	ll	ll	ll	ll	ll	lm	lm	ll	lm	ll	ll	ll	lm	lm	lm	ll	ll	ll	ll	lm	lm	ll	lm	lm	lm	ll	ll	ll	ll	ll	lm	lm	ll	ll	ll	lm	ll
LG12_HB_268	F_0121053_L12_PA	LG12	<lmxll>	{1-}	(ll,lm)	lm	lm	lm	lm	lm	ll	ll	ll	ll	ll	ll	ll	lm	lm	ll	lm	ll	ll	ll	lm	lm	lm	ll	ll	ll	ll	lm	lm	ll	lm	lm	lm	ll	ll	ll	ll	ll	lm	lm	ll	ll	ll	lm	ll
LG12_HB_268	F_0121061_L12_PA	LG12	<nnxnp>	{-0}	(nn,np)	nn	nn	np	np	np	np	nn	np	np	nn	np	np	np	nn	nn	nn	nn	nn	np	np	nn	nn	nn	np	np	np	nn	nn	np	np	np	np	nn	nn	nn	nn	np	np	np	nn	np	nn	np	np
LG12_HB_268	F_0121064_L12_PA	LG12	<lmxll>	{1-}	(ll,lm)	lm	lm	lm	lm	lm	ll	ll	ll	ll	ll	ll	ll	lm	lm	ll	lm	ll	ll	ll	lm	lm	lm	ll	ll	ll	ll	lm	lm	ll	lm	lm	lm	ll	ll	ll	ll	ll	lm	lm	ll	ll	ll	lm	ll
LG12_HB_268	F_0121073_L12_PA	LG12	<nnxnp>	{-0}	(nn,np)	nn	nn	np	np	np	np	nn	np	np	nn	np	np	np	nn	nn	nn	nn	nn	np	np	nn	nn	nn	np	np	np	nn	nn	np	np	np	np	nn	nn	nn	nn	np	np	np	nn	np	nn	np	np
LG12_HB_268	F_0121074_L12_PA	LG12	<lmxll>	{1-}	(ll,lm)	lm	lm	lm	lm	lm	ll	ll	ll	ll	ll	ll	ll	lm	lm	ll	lm	ll	ll	ll	lm	lm	lm	ll	ll	ll	ll	lm	lm	ll	lm	lm	lm	ll	ll	ll	ll	ll	lm	lm	ll	ll	ll	lm	ll
LG12_HB_268	F_0121089_L12_PA	LG12	<nnxnp>	{-0}	(nn,np)	nn	nn	np	np	np	np	nn	np	np	nn	np	np	np	nn	nn	nn	nn	nn	np	np	nn	nn	nn	np	np	np	nn	nn	np	np	np	np	nn	nn	nn	nn	np	np	np	nn	np	nn	np	np
LG12_HB_268	F_0121090_L12_PA	LG12	<nnxnp>	{-0}	(nn,np)	nn	nn	np	np	np	np	nn	np	np	nn	np	np	np	nn	nn	nn	nn	nn	np	np	nn	nn	nn	np	np	np	nn	nn	np	np	np	np	nn	nn	nn	nn	np	np	np	nn	np	nn	np	np
LG12_HB_268	GD_02814_L12_PA	LG12	<lmxll>	{1-}	(ll,lm)	lm	lm	lm	lm	lm	ll	ll	ll	ll	ll	ll	ll	lm	lm	ll	lm	ll	ll	ll	lm	lm	lm	ll	ll	ll	ll	lm	lm	ll	lm	lm	lm	ll	ll	ll	ll	ll	lm	lm	ll	ll	ll	lm	ll
LG12_HB_272	F_0122738_L12_PA	LG12	<nnxnp>	{-1}	(nn,np)	np	np	nn	nn	nn	nn	np	nn	nn	np	nn	nn	nn	np	np	np	np	np	nn	nn	np	np	np	nn	nn	nn	np	np	nn	nn	nn	nn	np	np	np	np	nn	nn	nn	np	nn	np	nn	nn
F_0123463_L12_PA	F_0123463_L12_PA	LG12	<nnxnp>	{-0}	(nn,np)	nn	nn	np	np	np	np	nn	np	np	nn	np	np	np	nn	nn	nn	nn	nn	np	np	nn	nn	nn	np	np	np	nn	nn	np	np	np	np	nn	nn	nn	nn	np	np	np	nn	np	nn	np	np
LG12_HB_274	F_0124088_L12_PA	LG12	<nnxnp>	{-0}	(nn,np)	nn	nn	np	np	np	np	nn	np	np	nn	np	np	np	nn	nn	nn	nn	nn	np	np	nn	nn	nn	np	np	np	nn	nn	np	np	np	np	nn	nn	nn	nn	np	np	np	nn	np	nn	np	np
LG12_HB_274	F_0124090_L12_PA	LG12	<nnxnp>	{-0}	(nn,np)	nn	nn	np	np	np	np	nn	np	np	nn	np	np	np	nn	nn	nn	nn	nn	np	np	nn	nn	nn	np	np	np	nn	nn	np	np	np	np	nn	nn	nn	nn	np	np	np	nn	np	nn	np	np
LG12_HB_274	F_0124091_L12_PA	LG12	<hkxhk>	{10}	(hh,hk,kk)	hk	hk	kk	kk	kk	hk	hh	hk	hk	hh	hk	hk	kk	hk	hh	hk	hh	hh	hk	kk	hk	hk	hh	hk	hk	hk	hk	hk	hk	kk	kk	kk	hh	hh	hh	hh	hk	kk	kk	hh	hk	hh	kk	hk
LG12_HB_274	F_0124093_L12_PA	LG12	<hkxhk>	{01}	(hh,hk,kk)	hk	hk	hh	hh	hh	hk	kk	hk	hk	kk	hk	hk	hh	hk	kk	hk	kk	kk	hk	hh	hk	hk	kk	hk	hk	hk	hk	hk	hk	hh	hh	hh	kk	kk	kk	kk	hk	hh	hh	kk	hk	kk	hh	hk
LG12_HB_274	F_0124095_L12_PA	LG12	<hkxhk>	{10}	(hh,hk,kk)	hk	hk	kk	kk	kk	hk	hh	hk	hk	hh	hk	hk	kk	hk	hh	hk	hh	hh	hk	kk	hk	hk	hh	hk	hk	hk	hk	hk	hk	kk	kk	kk	hh	hh	hh	hh	hk	kk	kk	hh	hk	hh	kk	hk
LG12_HB_276	F_0124567_L12_PA	LG12	<hkxhk>	{11}	(hh,hk,kk)	kk	kk	hk	hk	hk	hh	hk	hh	hh	hk	hh	hh	hk	kk	hk	kk	hk	hk	hh	hk	kk	kk	hk	hh	hh	hh	kk	kk	hh	hk	hk	hk	hk	hk	hk	hk	hh	hk	hk	hk	hh	hk	hk	hh
LG12_HB_276	F_0124568_L12_PA	LG12	<nnxnp>	{-0}	(nn,np)	nn	nn	np	np	np	np	nn	np	np	nn	np	np	np	nn	nn	nn	nn	nn	np	np	nn	nn	nn	np	np	np	nn	nn	np	np	np	np	nn	nn	nn	nn	np	np	np	nn	np	nn	np	np
LG12_HB_276	F_0124582_L12_PA	LG12	<hkxhk>	{11}	(hh,hk,kk)	kk	kk	hk	hk	hk	hh	hk	hh	hh	hk	hh	hh	hk	kk	hk	kk	hk	hk	hh	hk	kk	kk	hk	hh	hh	hh	kk	kk	hh	hk	hk	hk	hk	hk	hk	hk	hh	hk	hk	hk	hh	hk	hk	hh
LG12_HB_276	F_0124597_L12_PA	LG12	<nnxnp>	{-0}	(nn,np)	nn	nn	np	np	np	np	nn	np	np	nn	np	np	np	nn	nn	nn	nn	nn	np	np	nn	nn	nn	np	np	np	nn	nn	np	np	np	np	nn	nn	nn	nn	np	np	np	nn	np	nn	np	np
LG12_HB_276	F_0124600_L12_PA	LG12	<nnxnp>	{-0}	(nn,np)	nn	nn	np	np	np	np	nn	np	np	nn	np	np	np	nn	nn	nn	nn	nn	np	np	nn	nn	nn	np	np	np	nn	nn	np	np	np	np	nn	nn	nn	nn	np	np	np	nn	np	nn	np	np
LG12_HB_276	F_0124614_L12_PA	LG12	<nnxnp>	{-0}	(nn,np)	nn	nn	np	np	np	np	nn	np	np	nn	np	np	np	nn	nn	nn	nn	nn	np	np	nn	nn	nn	np	np	np	nn	nn	np	np	np	np	nn	nn	nn	nn	np	np	np	nn	np	nn	np	np
LG12_HB_277	F_0124936_L12_PA	LG12	<nnxnp>	{-0}	(nn,np)	nn	nn	np	np	np	np	nn	np	np	nn	np	np	np	nn	np	nn	nn	nn	np	np	nn	nn	nn	np	np	np	nn	nn	np	np	np	np	nn	nn	nn	nn	np	np	np	nn	np	nn	np	np
LG12_HB_277	F_0124940_L12_PA	LG12	<nnxnp>	{-0}	(nn,np)	nn	nn	np	np	np	np	nn	np	np	nn	np	np	np	nn	np	nn	nn	nn	np	np	nn	nn	nn	np	np	np	nn	nn	np	np	np	np	nn	nn	nn	nn	np	np	np	nn	np	nn	np	np
LG12_HB_277	F_0124942_L12_PA	LG12	<nnxnp>	{-0}	(nn,np)	nn	nn	np	np	np	np	nn	np	np	nn	np	np	np	nn	np	nn	nn	nn	np	np	nn	nn	nn	np	np	np	nn	nn	np	np	np	np	nn	nn	nn	nn	np	np	np	nn	np	nn	np	np
LG12_HB_277	F_0124944_L12_PA	LG12	<nnxnp>	{-0}	(nn,np)	nn	nn	np	np	np	np	nn	np	np	nn	np	np	np	nn	np	nn	nn	nn	np	np	nn	nn	nn	np	np	np	nn	nn	np	np	np	np	nn	nn	nn	nn	np	np	np	nn	np	nn	np	np
LG12_HB_277	F_0124929_L12_PA	LG12	<lmxll>	{0-}	(ll,lm)	ll	ll	ll	ll	ll	lm	lm	lm	lm	lm	lm	lm	ll	ll	lm	ll	lm	lm	lm	ll	ll	ll	lm	lm	lm	lm	ll	ll	lm	ll	ll	ll	lm	lm	lm	lm	lm	ll	ll	lm	lm	lm	ll	lm
LG12_HB_278	F_0125386_L12_PA	LG12	<hkxhk>	{11}	(hh,hk,kk)	kk	kk	hk	hk	hk	hh	hk	hh	hh	hk	hh	hh	hk	kk	hh	kk	hk	hk	hh	hk	kk	kk	hk	hh	hh	hh	kk	kk	hh	hk	hk	hk	hk	hk	hk	hk	hh	hk	hk	hk	hh	hk	hk	hh
LG12_HB_278	F_0125389_L12_PA	LG12	<lmxll>	{1-}	(ll,lm)	lm	lm	lm	lm	lm	ll	ll	ll	ll	ll	ll	ll	lm	lm	ll	lm	ll	ll	ll	lm	lm	lm	ll	ll	ll	ll	lm	lm	ll	lm	lm	lm	ll	ll	ll	ll	ll	lm	lm	ll	ll	ll	lm	ll
LG12_HB_279	F_0125522_L12_PA	LG12	<lmxll>	{1-}	(ll,lm)	lm	lm	lm	lm	lm	ll	ll	ll	ll	ll	ll	ll	lm	lm	ll	lm	ll	ll	ll	lm	lm	lm	ll	ll	ll	ll	lm	lm	ll	lm	lm	lm	ll	ll	ll	ll	ll	lm	lm	ll	ll	ll	lm	ll
LG12_HB_279	F_0125525_L12_PA	LG12	<lmxll>	{1-}	(ll,lm)	lm	lm	lm	lm	lm	ll	ll	ll	ll	ll	ll	ll	lm	lm	ll	lm	ll	ll	ll	lm	lm	lm	ll	ll	ll	ll	lm	lm	ll	lm	lm	lm	ll	ll	ll	ll	ll	lm	lm	ll	ll	ll	lm	ll
LG12_HB_279	F_0125520_L12_PA	LG12	<nnxnp>	{-1}	(nn,np)	np	np	nn	nn	nn	nn	np	nn	nn	np	nn	nn	nn	np	nn	np	np	np	nn	nn	np	np	np	nn	nn	nn	np	np	nn	nn	nn	nn	np	np	np	np	nn	nn	nn	np	nn	np	nn	nn
LG12_HB_281	F_0126141_L12_PA	LG12	<nnxnp>	{-0}	(nn,np)	nn	nn	np	np	np	np	nn	np	np	nn	np	np	np	nn	np	nn	nn	nn	np	np	nn	nn	nn	np	np	np	nn	nn	np	np	np	np	nn	nn	nn	nn	np	np	np	nn	np	nn	np	np
LG12_HB_281	F_0126187_L12_PA	LG12	<nnxnp>	{-0}	(nn,np)	nn	nn	np	np	np	np	nn	np	np	nn	np	np	np	nn	np	nn	nn	nn	np	np	nn	nn	nn	np	np	np	nn	nn	np	np	np	np	nn	nn	nn	nn	np	np	np	nn	np	nn	np	np
LG12_HB_281	F_0126134_L12_PA	LG12	<lmxll>	{1-}	(ll,lm)	lm	lm	lm	lm	lm	ll	ll	ll	ll	ll	ll	ll	lm	lm	lm	lm	ll	ll	ll	lm	lm	lm	ll	ll	ll	ll	lm	lm	ll	lm	lm	lm	ll	ll	ll	ll	ll	lm	lm	ll	ll	ll	lm	ll
LG12_HB_281	F_0126161_L12_PA	LG12	<hkxhk>	{10}	(hh,hk,kk)	hk	hk	kk	kk	kk	hk	hh	hk	hk	hh	hk	hk	kk	hk	kk	hk	hh	hh	hk	kk	hk	hk	hh	hk	hk	hk	hk	hk	hk	kk	kk	kk	hh	hh	hh	hh	hk	kk	kk	hh	hk	hh	kk	hk
LG12_HB_281	F_0126179_L12_PA	LG12	<hkxhk>	{01}	(hh,hk,kk)	hk	hk	hh	hh	hh	hk	kk	hk	hk	kk	hk	hk	hh	hk	hh	hk	kk	kk	hk	hh	hk	hk	kk	hk	hk	hk	hk	hk	hk	hh	hh	hh	kk	kk	kk	kk	hk	hh	hh	kk	hk	kk	hh	hk
LG12_HB_284	F_0127618_L12_PA	LG12	<nnxnp>	{-0}	(nn,np)	nn	nn	np	np	np	np	nn	np	np	nn	np	np	np	nn	np	nn	nn	nn	np	np	nn	nn	nn	np	np	np	nn	nn	np	np	np	np	nn	nn	nn	nn	np	np	np	nn	np	nn	np	np
LG12_HB_284.5	R_16369231_L12_PA	LG12	<lmxll>	{1-}	(ll,lm)	lm	lm	lm	lm	lm	ll	ll	ll	ll	ll	ll	ll	lm	lm	lm	lm	ll	ll	ll	lm	lm	lm	ll	ll	ll	ll	lm	lm	ll	lm	lm	lm	ll	ll	ll	ll	ll	lm	lm	ll	ll	ll	lm	ll
LG12_HB_285	F_0128307_L12_PA	LG12	<lmxll>	{0-}	(ll,lm)	ll	ll	ll	ll	ll	lm	lm	lm	lm	lm	lm	lm	ll	ll	ll	ll	lm	lm	lm	ll	ll	ll	lm	lm	lm	lm	ll	ll	lm	ll	ll	ll	lm	lm	lm	lm	lm	ll	ll	lm	lm	lm	ll	lm
LG12_HB_285	F_0128313_L12_PA	LG12	<lmxll>	{0-}	(ll,lm)	ll	ll	ll	ll	ll	lm	lm	lm	lm	lm	lm	lm	ll	ll	ll	ll	lm	lm	lm	ll	ll	ll	lm	lm	lm	lm	ll	ll	lm	ll	ll	ll	lm	lm	lm	lm	lm	ll	ll	lm	lm	lm	ll	lm
LG12_HB_285	F_0128358_L12_PA	LG12	<lmxll>	{0-}	(ll,lm)	ll	ll	ll	ll	ll	lm	lm	lm	lm	lm	lm	lm	ll	ll	ll	ll	lm	lm	lm	ll	ll	ll	lm	lm	lm	lm	ll	ll	lm	ll	ll	ll	lm	lm	lm	lm	lm	ll	ll	lm	lm	lm	ll	lm
LG12_HB_286	F_0128823_L12_PA	LG12	<nnxnp>	{-0}	(nn,np)	nn	nn	np	np	np	np	nn	np	np	nn	np	np	np	nn	np	nn	nn	nn	np	np	nn	nn	nn	np	np	np	nn	nn	np	np	np	np	nn	nn	nn	nn	np	np	np	nn	np	nn	np	np
LG12_HB_286	F_0128827_L12_PA	LG12	<nnxnp>	{-0}	(nn,np)	nn	nn	np	np	np	np	nn	np	np	nn	np	np	np	nn	np	nn	nn	nn	np	np	nn	nn	nn	np	np	np	nn	nn	np	np	np	np	nn	nn	nn	nn	np	np	np	nn	np	nn	np	np
LG12_HB_286	F_0128844_L12_PA	LG12	<lmxll>	{0-}	(ll,lm)	ll	ll	ll	ll	ll	lm	lm	lm	lm	lm	lm	lm	ll	ll	ll	ll	lm	lm	lm	ll	ll	ll	lm	lm	lm	lm	lm	ll	lm	ll	ll	ll	lm	lm	lm	lm	lm	ll	ll	ll	lm	lm	ll	lm
LG12_HB_286	F_0128851_L12_PA	LG12	<nnxnp>	{-0}	(nn,np)	nn	nn	np	np	np	np	nn	np	np	nn	np	np	np	nn	np	nn	nn	nn	np	np	nn	nn	nn	np	np	np	nn	nn	np	np	np	np	nn	nn	nn	nn	np	np	np	nn	np	nn	np	np
LG12_HB_287	F_0129370_L12_PA	LG12	<hkxhk>	{01}	(hh,hk,kk)	hk	hk	hh	hh	hh	hk	kk	hk	hk	kk	hk	hk	hh	hk	hh	hk	kk	kk	hk	hh	hk	hk	kk	hk	hk	hk	kk	hk	hk	hh	hh	hh	kk	kk	kk	kk	hk	hh	hh	hk	hk	kk	hh	hk
LG12_HB_287	F_0129371_L12_PA	LG12	<hkxhk>	{01}	(hh,hk,kk)	hk	hk	hh	hh	hh	hk	kk	hk	hk	kk	hk	hk	hh	hk	hh	hk	kk	kk	hk	hh	hk	hk	kk	hk	hk	hk	kk	hk	hk	hh	hh	hh	kk	kk	kk	kk	hk	hh	hh	hk	hk	kk	hh	hk
LG12_HB_287	F_0129376_L12_PA	LG12	<lmxll>	{1-}	(ll,lm)	lm	lm	lm	lm	lm	ll	ll	ll	ll	ll	ll	ll	lm	lm	lm	lm	ll	ll	ll	lm	lm	lm	ll	ll	ll	ll	ll	lm	ll	lm	lm	lm	ll	ll	ll	ll	ll	lm	lm	lm	ll	ll	lm	ll
LG12_HB_287	F_0129399_L12_PA	LG12	<lmxll>	{0-}	(ll,lm)	ll	ll	ll	ll	ll	lm	lm	lm	lm	lm	lm	lm	ll	ll	ll	ll	lm	lm	lm	ll	ll	ll	lm	lm	lm	lm	lm	ll	lm	ll	ll	ll	lm	lm	lm	lm	lm	ll	ll	ll	lm	lm	ll	lm
LG12_HB_287	R_17312775_L12_PA	LG12	<nnxnp>	{-1}	(nn,np)	np	np	nn	nn	nn	nn	np	nn	nn	np	nn	nn	nn	np	nn	np	np	np	nn	nn	np	np	np	nn	nn	nn	np	np	nn	nn	nn	nn	np	np	np	np	nn	nn	nn	np	nn	np	nn	nn
R_17368072_L12_PA	R_17368072_L12_PA	LG12	<nnxnp>	{-0}	(nn,np)	nn	nn	np	np	np	np	nn	np	np	nn	np	np	np	nn	np	nn	nn	nn	np	np	nn	nn	nn	np	np	np	nn	nn	np	np	np	np	nn	nn	nn	nn	np	np	np	nn	np	nn	np	np
LG12_HB_288	F_0130114_L12_PA	LG12	<nnxnp>	{-0}	(nn,np)	nn	nn	np	np	np	np	nn	np	np	nn	np	np	np	nn	np	nn	nn	nn	np	np	nn	nn	nn	np	np	np	nn	nn	np	np	np	np	nn	nn	nn	nn	np	np	np	nn	np	nn	np	np
LG12_HB_288	F_0130131_L12_PA	LG12	<nnxnp>	{-0}	(nn,np)	nn	nn	np	np	np	np	nn	np	np	nn	np	np	np	nn	np	nn	nn	nn	np	np	nn	nn	nn	np	np	np	nn	nn	np	np	np	np	nn	nn	nn	nn	np	np	np	nn	np	nn	np	np
LG12_HB_288	F_0130143_L12_PA	LG12	<nnxnp>	{-1}	(nn,np)	np	np	nn	nn	nn	nn	np	nn	nn	np	nn	nn	nn	np	nn	np	np	np	nn	nn	np	np	np	nn	nn	nn	np	np	nn	nn	nn	nn	np	np	np	np	nn	nn	nn	np	nn	np	nn	nn
LG12_HB_288	F_0130137_L12_PA	LG12	<lmxll>	{1-}	(ll,lm)	lm	lm	ll	lm	lm	ll	ll	ll	ll	ll	ll	ll	lm	lm	lm	lm	ll	ll	ll	lm	lm	lm	ll	ll	ll	ll	ll	lm	ll	lm	lm	lm	ll	ll	ll	ll	ll	lm	lm	lm	ll	ll	lm	ll
LG12_HB_290	F_0130997_L12_PA	LG12	<nnxnp>	{-1}	(nn,np)	np	np	nn	nn	nn	nn	np	nn	nn	np	nn	nn	nn	np	nn	np	np	np	nn	nn	np	np	np	nn	nn	nn	np	np	nn	nn	nn	nn	np	np	np	np	nn	nn	nn	np	nn	np	nn	nn
LG12_HB_291	F_0131435_L12_PA	LG12	<nnxnp>	{-0}	(nn,np)	np	nn	np	np	np	np	nn	np	np	nn	np	np	np	nn	np	nn	nn	nn	np	np	nn	nn	nn	np	np	np	nn	nn	np	np	np	np	nn	nn	nn	nn	np	np	np	nn	np	nn	np	np
LG12_HB_292	F_0131929_L12_PA	LG12	<lmxll>	{1-}	(ll,lm)	lm	lm	ll	lm	lm	lm	ll	ll	ll	ll	ll	ll	lm	lm	lm	lm	ll	ll	ll	lm	lm	lm	ll	ll	ll	ll	ll	lm	ll	lm	lm	lm	ll	ll	ll	ll	ll	lm	lm	lm	ll	ll	lm	ll
LG12_HB_292	F_0131936_L12_PA	LG12	<lmxll>	{0-}	(ll,lm)	ll	ll	lm	ll	ll	ll	lm	lm	lm	lm	lm	lm	ll	ll	ll	ll	lm	lm	lm	ll	ll	ll	lm	lm	lm	lm	lm	ll	lm	ll	ll	ll	lm	lm	lm	lm	lm	ll	ll	ll	lm	lm	ll	lm
LG12_HB_292	F_0131938_L12_PA	LG12	<lmxll>	{1-}	(ll,lm)	lm	lm	ll	lm	lm	lm	ll	ll	ll	ll	ll	ll	lm	lm	lm	lm	ll	ll	ll	lm	lm	lm	ll	ll	ll	ll	ll	lm	ll	lm	lm	lm	ll	ll	ll	ll	ll	lm	lm	lm	ll	ll	lm	ll
LG12_HB_292	R_19224299_L12_PA	LG12	<lmxll>	{1-}	(ll,lm)	lm	lm	ll	lm	lm	lm	ll	ll	ll	ll	ll	ll	lm	lm	lm	lm	ll	ll	ll	lm	lm	lm	ll	ll	ll	ll	ll	lm	ll	lm	lm	lm	ll	ll	ll	ll	ll	lm	lm	lm	ll	ll	lm	ll
LG12_HB_293.5	R_21195004_L12_PA	LG12	<nnxnp>	{-0}	(nn,np)	np	nn	np	np	np	np	nn	np	np	nn	np	np	np	nn	np	nn	np	nn	np	np	nn	nn	nn	np	np	np	nn	nn	np	np	np	np	nn	nn	nn	nn	np	np	np	nn	np	nn	np	np
LG12_HB_296	F_0133575_L12_PA	LG12	<nnxnp>	{-0}	(nn,np)	np	nn	np	np	np	np	nn	np	np	nn	np	np	np	nn	np	nn	nn	nn	np	np	nn	nn	nn	np	np	np	nn	nn	np	np	np	np	nn	nn	nn	nn	np	np	np	nn	np	nn	np	np
LG12_HB_297	F_0133816_L12_PA	LG12	<hkxhk>	{11}	(hh,hk,kk)	hk	kk	hh	hk	hk	hk	hk	hh	hh	hk	hh	hh	hk	kk	hk	kk	hh	hk	hh	hk	kk	kk	hk	hh	hh	hh	hk	kk	hh	hk	hk	hk	hk	hk	hk	hk	hh	hk	hk	kk	hh	hk	hk	hh
LG12_HB_297	F_0133817_L12_PA	LG12	<nnxnp>	{-1}	(nn,np)	nn	np	nn	nn	nn	nn	np	nn	nn	np	nn	nn	nn	np	nn	np	nn	np	nn	nn	np	np	np	nn	nn	nn	np	np	nn	nn	nn	nn	np	np	np	np	nn	nn	nn	np	nn	np	nn	nn
LG12_HB_297	F_0133818_L12_PA	LG12	<hkxhk>	{11}	(hh,hk,kk)	hk	kk	hh	hk	hk	hk	hk	hh	hh	hk	hh	hh	hk	kk	hk	kk	hh	hk	hh	hk	kk	kk	hk	hh	hh	hh	hk	kk	hh	hk	hk	hk	hk	hk	hk	hk	hh	hk	hk	kk	hh	hk	hk	hh
LG12_HB_297	F_0133819_L12_PA	LG12	<nnxnp>	{-0}	(nn,np)	np	nn	np	np	np	np	nn	np	np	nn	np	np	np	nn	np	nn	np	nn	np	np	nn	nn	nn	np	np	np	nn	nn	np	np	np	np	nn	nn	nn	nn	np	np	np	nn	np	nn	np	np
LG12_HB_297	R_21257957_L12_PA	LG12	<hkxhk>	{00}	(hh,hk,kk)	hk	hh	kk	hk	hk	hk	hk	kk	kk	hk	kk	kk	hk	hh	hk	hh	kk	hk	kk	hk	hh	hh	hk	kk	kk	kk	hk	hh	kk	hk	hk	hk	hk	hk	hk	hk	kk	hk	hk	hh	kk	hk	hk	kk
LG12_HB_297	F_0133814_L12_PA	LG12	<lmxll>	{1-}	(ll,lm)	lm	lm	ll	lm	lm	lm	ll	ll	ll	ll	ll	ll	lm	lm	lm	lm	ll	ll	ll	lm	lm	lm	ll	ll	ll	ll	ll	lm	ll	lm	lm	lm	ll	ll	ll	ll	ll	lm	lm	lm	ll	ll	lm	ll
LG12_HB_297	F_0133828_L12_PA	LG12	<hkxhk>	{11}	(h-,kk)	h-	kk	h-	h-	h-	h-	h-	h-	h-	h-	h-	h-	h-	kk	h-	kk	h-	h-	h-	h-	kk	kk	h-	h-	h-	h-	h-	kk	h-	h-	h-	h-	h-	h-	h-	h-	h-	h-	h-	kk	h-	h-	h-	h-
LG12_HB_297	F_0133829_L12_PA	LG12	<hkxhk>	{00}	(hh,hk,kk)	hk	hh	kk	hk	hk	hk	hk	kk	kk	hk	kk	kk	hk	hh	hk	hh	kk	hk	kk	hk	hh	hh	hk	kk	kk	kk	hk	hh	kk	hk	hk	hk	hk	hk	hk	hk	kk	hk	hk	hh	kk	hk	hk	kk
LG12_HB_297	R_21264640_L12_PA	LG12	<hkxhk>	{11}	(hh,hk,kk)	hk	kk	hh	hk	hk	hk	hk	hh	hh	hk	hh	hh	hk	kk	hk	kk	hh	hk	hh	hk	kk	kk	hk	hh	hh	hh	hk	kk	hh	hk	hk	hk	hk	hk	hk	hk	hh	hk	hk	kk	hh	hk	hk	hh
LG12_HB_300	F_0134629_L12_PA	LG12	<nnxnp>	{-1}	(nn,np)	nn	np	nn	np	nn	nn	np	nn	nn	np	nn	nn	nn	np	nn	np	nn	np	nn	nn	np	np	np	nn	nn	nn	np	np	nn	nn	nn	nn	np	np	np	np	nn	np	nn	np	nn	np	nn	nn
LG12_HB_300	F_0134630_L12_PA	LG12	<nnxnp>	{-0}	(nn,np)	np	nn	np	nn	np	np	nn	np	np	nn	np	np	np	nn	np	nn	np	nn	np	np	nn	nn	nn	np	np	np	nn	nn	np	np	np	np	nn	nn	nn	nn	np	nn	np	nn	np	nn	np	np
LG12_HB_300	F_0134639_L12_PA	LG12	<nnxnp>	{-1}	(nn,np)	nn	np	nn	np	nn	nn	np	nn	nn	np	nn	nn	nn	np	nn	np	nn	np	nn	nn	np	np	np	nn	nn	nn	np	np	nn	nn	nn	nn	np	np	np	np	nn	np	nn	np	nn	np	nn	nn
LG12_HB_300	F_0134646_L12_PA	LG12	<nnxnp>	{-1}	(nn,np)	nn	np	nn	np	nn	nn	np	nn	nn	np	nn	nn	nn	np	nn	np	nn	np	nn	nn	np	np	np	nn	nn	nn	np	np	nn	nn	nn	nn	np	np	np	np	nn	np	nn	np	nn	np	nn	nn
LG12_HB_300	F_0134642_L12_PA	LG12	<lmxll>	{0-}	(ll,lm)	ll	ll	lm	ll	ll	ll	lm	lm	lm	lm	lm	lm	ll	ll	ll	ll	lm	lm	lm	ll	ll	ll	lm	lm	lm	lm	lm	ll	ll	ll	ll	ll	lm	lm	lm	lm	lm	ll	ll	ll	lm	lm	ll	lm
LG12_HB_300	F_0134650_L12_PA	LG12	<lmxll>	{1-}	(ll,lm)	lm	lm	ll	lm	lm	lm	ll	ll	ll	ll	ll	ll	lm	lm	lm	lm	ll	ll	ll	lm	lm	lm	ll	ll	ll	ll	ll	lm	lm	lm	lm	lm	ll	ll	ll	ll	ll	lm	lm	lm	ll	ll	lm	ll
LG12_HB_301	F_0134989_L12_PA	LG12	<lmxll>	{1-}	(ll,lm)	ll	lm	lm	lm	lm	ll	ll	ll	ll	ll	ll	ll	lm	lm	ll	lm	lm	ll	ll	lm	lm	lm	ll	ll	ll	ll	lm	lm	ll	lm	lm	lm	ll	ll	ll	ll	ll	lm	lm	ll	ll	ll	lm	ll
LG12_HB_301	F_0134949_L12_PA	LG12	<hkxhk>	{00}	(hh,hk,kk)	hk	hh	hk	hk	hk	kk	hk	kk	kk	hk	kk	kk	hk	hk	hk	hh	hh	hk	kk	hk	hh	hh	hk	kk	kk	kk	hk	hh	kk	hk	hk	hk	kk	hk	hk	hk	kk	hk	hk	hk	hk	kk	hk	kk
LG12_HB_301	F_0134978_L12_PA	LG12	<hkxhk>	{00}	(hh,hk,kk)	hk	hh	hk	hk	hk	kk	hk	kk	kk	hk	kk	kk	hk	hk	hk	hh	hh	hk	kk	hk	hh	hh	hk	kk	kk	kk	hk	hh	kk	hk	hk	hk	kk	hk	hk	hk	kk	hk	hk	hk	hk	kk	hk	kk
LG12_HB_301	F_0134948_L12_PA	LG12	<nnxnp>	{-1}	(nn,np)	np	np	nn	nn	nn	nn	np	nn	nn	np	nn	nn	nn	nn	np	np	np	np	nn	nn	np	np	np	nn	nn	nn	nn	np	nn	nn	nn	nn	nn	np	np	np	nn	nn	nn	np	np	nn	nn	nn
LG12_HB_301	F_0134961_L12_PA	LG12	<nnxnp>	{-1}	(nn,np)	np	np	nn	nn	nn	nn	np	nn	nn	np	nn	nn	nn	nn	np	np	np	np	nn	nn	np	np	np	nn	nn	nn	nn	np	nn	nn	nn	nn	nn	np	np	np	nn	nn	nn	np	np	nn	nn	nn
LG12_HB_302	F_0135153_L12_PA	LG12	<nnxnp>	{-1}	(nn,np)	nn	np	nn	np	nn	nn	np	nn	nn	np	nn	nn	nn	np	nn	np	nn	np	nn	nn	np	np	np	nn	nn	nn	np	np	nn	nn	nn	nn	np	np	np	np	nn	np	nn	np	nn	np	nn	nn
LG12_HB_302	F_0135158_L12_PA	LG12	<nnxnp>	{-1}	(nn,np)	nn	np	nn	np	nn	nn	np	nn	nn	np	nn	nn	nn	np	nn	np	nn	np	nn	nn	np	np	np	nn	nn	nn	np	np	nn	nn	nn	nn	np	np	np	np	nn	np	nn	np	nn	np	nn	nn
LG12_HB_302	F_0135161_L12_PA	LG12	<nnxnp>	{-1}	(nn,np)	nn	np	nn	np	nn	nn	np	nn	nn	np	nn	nn	nn	np	nn	np	nn	np	nn	nn	np	np	np	nn	nn	nn	np	np	nn	nn	nn	nn	np	np	np	np	nn	np	nn	np	nn	np	nn	nn
LG12_HB_302	F_0135166_L12_PA	LG12	<lmxll>	{0-}	(ll,lm)	ll	ll	lm	ll	ll	ll	lm	lm	lm	lm	lm	lm	ll	ll	ll	ll	lm	lm	ll	ll	ll	ll	lm	lm	lm	lm	lm	ll	ll	ll	ll	ll	lm	lm	lm	lm	lm	ll	ll	ll	lm	lm	ll	lm
LG12_HB_302	R_22652840_L12_PA	LG12	<hkxhk>	{01}	(hh,hk,kk)	hh	hk	hk	hk	hh	hh	kk	hk	hk	kk	hk	hk	hh	hk	hh	hk	hk	kk	hh	hh	hk	hk	kk	hk	hk	hk	kk	hk	hh	hh	hh	hh	kk	kk	kk	kk	hk	hk	hh	hk	hk	kk	hh	hk
LG12_HB_302	R_22654900_L12_PA	LG12	<lmxll>	{1-}	(ll,lm)	lm	lm	ll	lm	lm	lm	ll	ll	ll	ll	ll	ll	lm	lm	lm	lm	ll	ll	lm	lm	lm	lm	ll	ll	ll	ll	ll	lm	lm	lm	lm	lm	ll	ll	ll	ll	ll	lm	lm	lm	ll	ll	lm	ll
LG12_HB_303	F_0135452_L12_PA	LG12	<lmxll>	{0-}	(ll,lm)	ll	ll	lm	ll	ll	ll	lm	lm	lm	lm	lm	lm	ll	ll	ll	ll	lm	lm	ll	ll	ll	ll	lm	lm	lm	lm	lm	ll	ll	ll	ll	ll	lm	lm	lm	lm	lm	ll	ll	ll	lm	lm	ll	lm
LG12_HB_303	F_0135471_L12_PA	LG12	<lmxll>	{1-}	(ll,lm)	lm	lm	ll	lm	lm	lm	ll	ll	ll	ll	ll	ll	lm	lm	lm	lm	ll	ll	lm	lm	lm	lm	ll	ll	ll	ll	ll	lm	lm	lm	lm	lm	ll	ll	ll	ll	ll	lm	lm	lm	ll	ll	lm	ll
LG12_HB_303	F_0135458_L12_PA	LG12	<nnxnp>	{-0}	(nn,np)	np	nn	np	nn	np	np	nn	np	np	nn	np	np	np	nn	np	nn	np	nn	np	np	nn	nn	nn	np	np	np	nn	nn	np	np	np	np	nn	nn	nn	nn	np	nn	np	nn	np	nn	np	np
LG12_HB_304	F_0135591_L12_PA	LG12	<hkxhk>	{11}	(hh,hk,kk)	hk	kk	hh	kk	hk	hk	hk	hh	hh	hk	hh	hh	hk	hk	hk	kk	hh	hk	hk	hk	kk	kk	hk	hh	hh	hh	hk	kk	hk	hk	hk	hk	hk	hk	hk	hk	hh	kk	hk	kk	hh	hk	hk	hh
LG12_HB_304	F_0135594_L12_PA	LG12	<hkxhk>	{11}	(hh,hk,kk)	hk	kk	hh	kk	hk	hk	hk	hh	hh	hk	hh	hh	hk	hk	hk	kk	hh	hk	hk	hk	kk	kk	hk	hh	hh	hh	hk	kk	hk	hk	hk	hk	hk	hk	hk	hk	hh	kk	hk	kk	hh	hk	hk	hh
LG12_HB_304	F_0135596_L12_PA	LG12	<hkxhk>	{11}	(hh,hk,kk)	hk	kk	hh	kk	hk	hk	hk	hh	hh	hk	hh	hh	hk	hk	hk	kk	hh	hk	hk	hk	kk	kk	hk	hh	hh	hh	hk	kk	hk	hk	hk	hk	hk	hk	hk	hk	hh	kk	hk	kk	hh	hk	hk	hh
LG12_HB_304	F_0135604_L12_PA	LG12	<hkxhk>	{11}	(hh,hk,kk)	hk	kk	hh	kk	hk	hk	hk	hh	hh	hk	hh	hh	hk	kk	hk	kk	hh	hk	hk	hk	kk	kk	hk	hh	hh	hh	hk	kk	hk	hk	hk	hk	hk	hk	hk	hk	hh	kk	hk	kk	hh	hk	hk	hh
LG12_HB_304	F_0135603_L12_PA	LG12	<nnxnp>	{-1}	(nn,np)	nn	np	nn	np	nn	nn	np	nn	nn	np	nn	nn	nn	np	nn	np	nn	np	nn	nn	np	np	np	nn	nn	nn	np	np	nn	nn	nn	nn	np	np	np	np	nn	np	nn	np	nn	np	nn	nn
LG12_HB_304.5	R_23391266_L12_PA	LG12	<hkxhk>	{00}	(hh,hk,kk)	hk	hh	kk	hh	kk	hk	hk	kk	kk	hk	kk	kk	hk	hh	hk	hh	kk	hk	hk	hk	hh	hh	hk	kk	kk	kk	hk	hh	hk	hk	hk	hk	hk	hk	hk	hk	kk	hh	hk	hh	kk	hk	hk	kk
LG12_HB_304.5	R_23400893_L12_PA	LG12	<hkxhk>	{00}	(hh,hk,kk)	hk	hh	kk	hh	kk	hk	hk	kk	kk	hk	kk	kk	hk	hh	hk	hh	kk	hk	hk	hk	hh	hh	hk	kk	kk	kk	hk	hh	hk	hk	hk	hk	hk	hk	hk	hk	kk	hh	hk	hh	kk	hk	hk	kk
LG12_HB_306	F_0136411_L12_PA	LG12	<hkxhk>	{11}	(hh,hk,kk)	hk	kk	hh	kk	hh	hk	hk	hh	hh	hk	hh	hh	hk	kk	hk	kk	hh	hk	hk	hk	kk	kk	hk	hh	hk	hh	hk	kk	hk	hk	hk	hk	hk	hk	hk	hk	hh	kk	hk	kk	hh	hk	hk	hh
LG12_HB_306	F_0136416_L12_PA	LG12	<hkxhk>	{00}	(hh,hk,kk)	hk	hh	kk	hh	kk	hk	hk	kk	kk	hk	kk	kk	hk	hh	hk	hh	kk	hk	hk	hk	hh	hh	hk	kk	hk	kk	hk	hh	hk	hk	hk	hk	hk	hk	hk	hk	kk	hh	hk	hh	kk	hk	hk	kk
LG12_HB_306	F_0136418_L12_PA	LG12	<nnxnp>	{-1}	(nn,np)	nn	np	nn	np	nn	nn	np	nn	nn	np	nn	nn	nn	np	nn	np	nn	np	nn	nn	np	np	np	nn	np	nn	np	np	nn	nn	nn	nn	np	np	np	np	nn	np	nn	np	nn	np	nn	nn
LG12_HB_307	F_0137084_L12_PA	LG12	<nnxnp>	{-1}	(nn,np)	nn	np	nn	np	nn	nn	np	nn	nn	np	nn	nn	nn	np	nn	np	nn	np	nn	nn	np	np	np	nn	np	nn	np	np	np	nn	nn	nn	np	np	np	np	nn	np	nn	np	nn	np	nn	nn
LG12_HB_314	F_0139764_L12_PA	LG12	<nnxnp>	{-1}	(nn,np)	nn	np	nn	np	nn	nn	np	nn	nn	np	nn	nn	nn	np	nn	np	nn	np	nn	nn	np	np	np	nn	np	nn	np	np	np	nn	nn	nn	np	np	np	np	nn	np	nn	np	nn	np	nn	nn
LG12_HB_314	F_0139788_L12_PA	LG12	<nnxnp>	{-1}	(nn,np)	nn	np	nn	np	nn	nn	np	nn	nn	np	nn	nn	nn	np	nn	np	nn	np	nn	nn	np	np	np	nn	np	nn	np	np	np	nn	nn	nn	np	np	np	np	nn	np	nn	np	nn	np	nn	nn
LG12_HB_316	F_0140788_L12_PA	LG12	<lmxll>	{0-}	(ll,lm)	ll	lm	lm	lm	ll	ll	lm	lm	lm	lm	lm	lm	ll	ll	ll	ll	lm	lm	ll	ll	ll	lm	lm	lm	lm	lm	lm	ll	ll	ll	ll	ll	lm	lm	lm	lm	lm	ll	ll	ll	lm	lm	ll	lm
LG12_HB_316	F_0140790_L12_PA	LG12	<hkxhk>	{01}	(hh,hk,kk)	hh	kk	kk	kk	hh	hh	kk	hk	hk	kk	kk	hk	hh	hk	hh	hk	hk	kk	hh	hh	hk	kk	kk	hk	kk	hk	kk	hk	hk	hh	hh	hh	kk	hk	kk	kk	hk	hk	hh	hh	hk	kk	hh	hk
LG12_HB_316	F_0140797_L12_PA	LG12	<nnxnp>	{-1}	(nn,np)	nn	np	np	np	nn	nn	np	nn	nn	np	np	nn	nn	np	nn	np	nn	np	nn	nn	np	np	np	nn	np	nn	np	np	np	nn	nn	nn	np	nn	np	np	nn	np	nn	nn	nn	np	nn	nn
LG12_HB_316	F_0140802_L12_PA	LG12	<lmxll>	{0-}	(ll,lm)	ll	lm	lm	lm	ll	ll	lm	lm	lm	lm	lm	lm	ll	ll	ll	ll	lm	lm	ll	ll	ll	lm	lm	lm	lm	lm	lm	ll	ll	ll	ll	ll	lm	lm	lm	lm	lm	ll	ll	ll	lm	lm	ll	lm
LG12_HB_316	F_0140805_L12_PA	LG12	<nnxnp>	{-1}	(nn,np)	nn	np	np	np	nn	nn	np	nn	nn	np	np	nn	nn	np	nn	np	nn	np	nn	nn	np	np	np	nn	np	nn	np	np	np	nn	nn	nn	np	nn	np	np	nn	np	nn	nn	nn	np	nn	nn
LG12_HB_316	R_27168371_L12_PA	LG12	<hkxhk>	{01}	(hh,hk,kk)	hh	kk	kk	kk	hh	hh	kk	hk	hk	kk	kk	hk	hh	hk	hh	hk	hk	kk	hh	hh	hk	kk	kk	hk	kk	hk	kk	hk	hk	hh	hh	hh	kk	hk	kk	kk	hk	hk	hh	hh	hk	kk	hh	hk
LG12_HB_317	F_0140970_L12_PA	LG12	<lmxll>	{0-}	(ll,lm)	ll	lm	lm	lm	ll	ll	lm	lm	lm	lm	lm	lm	ll	ll	ll	ll	lm	lm	ll	ll	ll	lm	lm	lm	lm	lm	lm	ll	ll	ll	ll	ll	lm	lm	lm	lm	lm	ll	ll	ll	lm	lm	ll	lm
LG12_HB_317	F_0140971_L12_PA	LG12	<hkxhk>	{01}	(hh,hk,kk)	hh	kk	kk	kk	hh	hh	kk	hk	hk	kk	kk	hk	hh	hk	hh	hk	hk	kk	hh	hh	hk	kk	kk	hk	kk	hk	kk	hk	hk	hh	hh	hh	kk	hk	kk	kk	hk	hk	hh	hh	hk	kk	hh	hk
LG12_HB_317	F_0140979_L12_PA	LG12	<lmxll>	{0-}	(ll,lm)	ll	lm	lm	lm	ll	ll	lm	lm	lm	lm	lm	lm	ll	ll	ll	ll	lm	lm	ll	ll	ll	lm	lm	lm	lm	lm	lm	ll	ll	ll	ll	ll	lm	lm	lm	lm	lm	ll	ll	ll	lm	lm	ll	lm
LG12_HB_317	F_0140991_L12_PA	LG12	<lmxll>	{0-}	(ll,lm)	ll	lm	lm	lm	ll	ll	lm	lm	lm	lm	lm	lm	ll	ll	ll	ll	lm	lm	ll	ll	ll	lm	lm	lm	lm	lm	lm	ll	ll	ll	ll	ll	lm	lm	lm	lm	lm	ll	ll	ll	lm	lm	ll	lm
LG12_HB_3189_s48h2	R_2970938_L12_48_2	LG12	<nnxnp>	{-0}	(nn,np)	nn	nn	np	np	np	np	nn	nn	np	nn	np	np	np	np	nn	nn	nn	nn	np	np	nn	nn	nn	np	np	np	np	nn	nn	np	np	np	np	nn	nn	nn	np	np	np	nn	nn	np	np	np
LG12_HB_3189_s48h2	R_2978136_L12_48_2	LG12	<hkxhk>	{11}	(hh,hk,kk)	hk	kk	hk	hk	hk	hh	hk	hk	hh	hk	hh	hh	hk	hk	hk	kk	kk	hk	hh	hk	kk	kk	hk	hh	hh	hh	hk	kk	hk	hh	hk	hk	hh	kk	hk	hk	hh	hk	hk	hk	hk	hh	hk	hh
LG12_HB_319	F_0141443_L12_PA	LG12	<nnxnp>	{-1}	(nn,np)	nn	np	np	np	nn	nn	np	nn	nn	np	np	nn	nn	np	nn	np	nn	np	nn	nn	np	np	np	nn	np	nn	np	np	np	nn	nn	nn	np	nn	np	np	nn	np	nn	nn	nn	np	nn	nn
LG12_HB_319	F_0141454_L12_PA	LG12	<nnxnp>	{-1}	(nn,np)	nn	np	np	np	nn	nn	np	nn	nn	np	np	nn	nn	np	nn	np	nn	np	nn	nn	np	np	np	nn	np	nn	np	np	np	nn	nn	nn	np	nn	np	np	nn	np	nn	nn	nn	np	nn	nn
LG12_HB_319	F_0141444_L12_PA	LG12	<lmxll>	{0-}	(ll,lm)	ll	lm	lm	lm	ll	ll	lm	lm	lm	lm	lm	lm	ll	ll	ll	ll	lm	lm	ll	ll	ll	lm	lm	lm	ll	lm	lm	ll	ll	ll	ll	ll	lm	lm	lm	lm	lm	ll	ll	ll	lm	lm	ll	lm
LG12_HB_319	F_0141482_L12_PA	LG12	<lmxll>	{0-}	(ll,lm)	ll	lm	lm	lm	ll	ll	lm	lm	lm	lm	lm	lm	ll	ll	ll	ll	lm	lm	ll	ll	ll	lm	lm	lm	ll	lm	lm	ll	ll	ll	ll	ll	lm	lm	lm	lm	lm	ll	ll	ll	lm	lm	ll	lm
R_7275449_L12_PA	R_7275449_L12_PA	LG12	<lmxll>	{1-}	(ll,lm)	ll	lm	lm	lm	lm	ll	ll	ll	ll	ll	ll	ll	lm	lm	ll	lm	lm	ll	ll	lm	lm	lm	ll	ll	ll	ll	lm	lm	ll	lm	lm	lm	ll	ll	ll	ll	ll	lm	lm	ll	ll	ll	lm	ll
R_21317748_L12_PA	R_21317748_L12_PA	LG12	<hkxhk>	{11}	(hh,hk,kk)	hk	kk	hh	hk	hk	hk	hk	hh	hh	hk	hh	hh	hk	kk	hk	kk	hh	hk	hh	hk	kk	kk	hk	hh	hh	hh	hk	kk	hh	hk	hk	hk	hk	hk	hk	hk	hh	hk	hk	kk	hh	hk	hk	hh
LG12_HB_322	F_0142630_L12_PA	LG12	<nnxnp>	{-0}	(nn,np)	np	nn	nn	nn	np	np	nn	np	np	nn	nn	np	np	nn	np	nn	np	nn	np	np	nn	nn	nn	np	nn	np	nn	nn	nn	np	np	np	nn	np	nn	nn	np	nn	np	np	np	nn	np	np
LG12_HB_322	F_0142631_L12_PA	LG12	<nnxnp>	{-1}	(nn,np)	nn	np	np	np	nn	nn	np	nn	nn	np	np	nn	nn	np	nn	np	nn	np	nn	nn	np	np	np	nn	np	nn	np	np	np	nn	nn	nn	np	nn	np	np	nn	np	nn	nn	nn	np	nn	nn
LG12_HB_322	F_0142655_L12_PA	LG12	<nnxnp>	{-1}	(nn,np)	nn	np	np	np	nn	nn	np	nn	nn	np	np	nn	nn	np	nn	np	nn	np	nn	nn	np	np	np	nn	np	nn	np	np	np	nn	nn	nn	np	nn	np	np	nn	np	nn	nn	nn	np	nn	nn
LG12_HB_322	F_0142651_L12_PA	LG12	<lmxll>	{1-}	(ll,lm)	lm	ll	ll	ll	lm	lm	ll	ll	ll	ll	ll	ll	lm	lm	lm	lm	ll	ll	lm	lm	lm	ll	ll	ll	lm	ll	ll	lm	lm	lm	lm	lm	ll	ll	ll	ll	ll	lm	lm	lm	ll	ll	lm	ll
LG12_HB_322	F_0142661_L12_PA	LG12	<lmxll>	{0-}	(ll,lm)	ll	lm	lm	lm	ll	ll	lm	lm	lm	lm	lm	lm	ll	ll	ll	ll	lm	lm	ll	ll	ll	lm	lm	lm	ll	lm	lm	ll	ll	ll	ll	ll	lm	lm	lm	lm	lm	ll	ll	ll	lm	lm	ll	lm
LG12_HB_322	R_29023351_L12_PA	LG12	<lmxll>	{1-}	(ll,lm)	lm	ll	ll	ll	lm	lm	ll	ll	ll	ll	ll	ll	lm	lm	lm	lm	ll	ll	lm	lm	lm	ll	ll	ll	lm	ll	ll	lm	lm	lm	lm	lm	ll	ll	ll	ll	ll	lm	lm	lm	ll	ll	lm	ll
LG12_HB_3222	R_21385102_L12_PA	LG12	<hkxhk>	{00}	(hh,hk,kk)	hk	hh	kk	hk	hk	hk	hk	kk	kk	hk	kk	kk	hk	hh	hk	hh	kk	hk	kk	hk	hh	hh	hk	kk	kk	kk	hk	hh	kk	hk	hk	hk	hk	hk	hk	hk	kk	hh	hk	hh	kk	hk	hk	kk
LG12_HB_3222	R_21401673_L12_PA	LG12	<hkxhk>	{00}	(hh,hk,kk)	hk	hh	kk	hk	hk	hk	hk	kk	kk	hk	kk	kk	hk	hh	hk	hh	kk	hk	kk	hk	hh	hh	hk	kk	kk	kk	hk	hh	kk	hk	hk	hk	hk	hk	hk	hk	kk	hh	hk	hh	kk	hk	hk	kk
R_29723749_L12_PA	R_29723749_L12_PA	LG12	<lmxll>	{1-}	(ll,lm)	lm	ll	ll	ll	lm	lm	ll	ll	ll	ll	ll	ll	lm	lm	lm	lm	ll	ll	lm	lm	lm	ll	ll	ll	lm	ll	ll	lm	lm	lm	lm	lm	ll	ll	ll	ll	ll	lm	lm	lm	ll	ll	lm	ll
LG12_HB_323	F_0143041_L12_PA	LG12	<lmxll>	{0-}	(ll,lm)	ll	lm	lm	lm	ll	ll	lm	lm	lm	lm	lm	lm	ll	ll	ll	ll	lm	lm	ll	ll	ll	lm	lm	lm	ll	lm	lm	ll	ll	ll	ll	ll	lm	lm	lm	lm	lm	ll	ll	ll	lm	lm	ll	lm
GD_01426_L12_PA	GD_01426_L12_PA	LG12	<nnxnp>	{-1}	(nn,np)	nn	np	np	np	nn	nn	np	nn	nn	np	np	nn	nn	np	nn	np	nn	np	nn	nn	np	nn	np	nn	np	np	np	np	np	nn	nn	nn	np	nn	np	np	nn	np	nn	nn	nn	np	nn	nn
LG12_HB_325	F_0145022_L12_PA	LG12	<lmxll>	{1-}	(ll,lm)	lm	ll	ll	ll	lm	lm	ll	ll	ll	ll	ll	ll	lm	lm	lm	lm	ll	ll	lm	lm	lm	ll	ll	ll	lm	ll	ll	lm	lm	lm	lm	lm	ll	ll	ll	ll	ll	lm	lm	lm	ll	ll	lm	ll
LG12_HB_325	F_0145023_L12_PA	LG12	<lmxll>	{1-}	(ll,lm)	lm	ll	ll	ll	lm	lm	ll	ll	ll	ll	ll	ll	lm	lm	lm	lm	ll	ll	lm	lm	lm	ll	ll	ll	lm	ll	ll	lm	lm	lm	lm	lm	ll	ll	ll	ll	ll	lm	lm	lm	ll	ll	lm	ll
LG12_HB_325	F_0145071_L12_PA	LG12	<lmxll>	{1-}	(ll,lm)	lm	ll	ll	ll	lm	lm	ll	ll	ll	ll	ll	ll	lm	lm	lm	lm	ll	ll	lm	lm	lm	ll	ll	ll	lm	ll	ll	lm	lm	lm	lm	lm	ll	ll	ll	ll	ll	lm	lm	lm	ll	ll	lm	ll
LG12_HB_326	GD_01420_L12_PA	LG12	<lmxll>	{1-}	(ll,lm)	lm	ll	ll	ll	lm	lm	ll	ll	ll	ll	ll	ll	lm	lm	lm	lm	ll	ll	lm	lm	lm	ll	ll	ll	lm	ll	ll	lm	lm	lm	lm	lm	ll	ll	ll	ll	ll	lm	lm	lm	ll	ll	lm	ll
R_30657538_L12_PA	R_30657538_L12_PA	LG12	<lmxll>	{1-}	(ll,lm)	lm	ll	ll	ll	lm	lm	ll	ll	ll	ll	ll	ll	lm	lm	lm	lm	ll	ll	lm	lm	lm	ll	ll	ll	lm	ll	ll	lm	lm	lm	lm	lm	ll	ll	ll	ll	ll	lm	lm	lm	ll	ll	lm	ll
LG12_HB_327	F_0146178_L12_PA	LG12	<lmxll>	{1-}	(ll,lm)	lm	ll	ll	ll	lm	lm	ll	ll	ll	ll	ll	ll	lm	lm	lm	lm	ll	ll	lm	lm	lm	ll	ll	ll	lm	ll	ll	lm	lm	lm	lm	lm	ll	ll	ll	ll	ll	lm	lm	lm	ll	ll	lm	ll
LG12_HB_327	F_0146181_L12_PA	LG12	<lmxll>	{1-}	(ll,lm)	lm	ll	ll	ll	lm	lm	ll	ll	ll	ll	ll	ll	lm	lm	lm	lm	ll	ll	lm	lm	lm	ll	ll	ll	lm	ll	ll	lm	lm	lm	lm	lm	ll	ll	ll	ll	ll	lm	lm	lm	ll	ll	lm	ll
[truncated: 6,419 more rows]
[truncated: 130 more columns]
