# Supplementary material for: A high-density, multi-parental SNP genetic map on apple validates a new mapping approach for outcrossing species
Source: Hortic Res. 2016 Nov 23;3:16057–. doi: 10.1038/hortres.2016.57 (PMC5120355; doi:10.1038/hortres.2016.57)
Supplement: Supplementary Dataset S20 [file hortres201657-s30.csv]

HB	JM_Locus_Name	LG	SegrT	Phase	Classif.	PiRea_100	PiRea_101	PiRea_105	PiRea_106	PiRea_107	PiRea_108	PiRea_109	PiRea_110	PiRea_111	PiRea_112	PiRea_114	PiRea_115	PiRea_116	PiRea_117	PiRea_118	PiRea_119	PiRea_120	PiRea_121	PiRea_122	PiRea_125	PiRea_126	PiRea_127	PiRea_128	PiRea_129	PiRea_130	PiRea_131	PiRea_132	PiRea_133	PiRea_134	PiRea_135	PiRea_136	PiRea_083	PiRea_084	PiRea_085M	PiRea_087	PiRea_088	PiRea_089	PiRea_090	PiRea_092	PiRea_093	PiRea_095	PiRea_096	PiRea_097	PiRea_098
LG1_HB_1001	F_0463467_L2_PA	LG1	<hkxhk>	{11}	(hh,hk,kk)	hk	hk	hk	hh	hh	hk	kk	hk	hk	hh	hh	hk	kk	hk	hh	hh	kk	hk	hk	hk	hk	hk	kk	kk	hk	kk	hh	hk	kk	hk	hk	kk	hk	hh	hk	hh	hk	hk	hk	hk	kk	hh	hk	hk
LG1_HB_1002	F_0464008_L2_PA	LG1	<hkxhk>	{11}	(hh,hk,kk)	hk	hk	hk	hh	hh	hk	kk	hk	hk	hh	hh	hk	kk	hk	hh	hh	kk	hk	hk	hk	hk	hk	kk	kk	hk	kk	hh	hk	kk	hk	hk	kk	hk	hh	hk	hh	hk	hk	hk	hk	kk	hh	hk	hk
LG1_HB_1002	F_0464009_L2_PA	LG1	<hkxhk>	{11}	(hh,hk,kk)	hk	hk	hk	hh	hh	hk	kk	hk	hk	hh	hh	hk	kk	hk	hh	hh	kk	hk	hk	hk	hk	hk	kk	kk	hk	kk	hh	hk	kk	hk	hk	kk	hk	hh	hk	hh	hk	hk	hk	hk	kk	hh	hk	hk
LG1_HB_1002	F_0464041_L2_PA	LG1	<hkxhk>	{11}	(hh,hk,kk)	hk	hk	hk	hh	hh	hk	kk	hk	hk	hh	hh	hk	kk	hk	hh	hh	kk	hk	hk	hk	hk	hk	kk	kk	hk	kk	hh	hk	kk	hk	hk	kk	hk	hh	hk	hh	hk	hk	hk	hk	kk	hh	hk	hk
LG1_HB_1133	F_0530049_L3_PA	LG1	<hkxhk>	{11}	(hh,hk,kk)	hk	hk	hk	hh	hh	hk	kk	hk	hk	hh	hh	hk	kk	hk	hh	hh	kk	hk	hk	hk	hk	hk	kk	kk	hk	kk	hh	hk	kk	hk	hk	kk	hk	hh	hk	hh	hk	hk	hk	hk	kk	hh	hk	hk
LG1_HB_1133	F_0530052_L3_PA	LG1	<hkxhk>	{11}	(hh,hk,kk)	hk	hk	hk	hh	hh	hk	kk	hk	hk	hh	hh	hk	kk	hk	hh	hh	kk	hk	hk	hk	hk	hk	kk	kk	hk	kk	hh	hk	kk	hk	hk	kk	hk	hh	hk	hh	hk	hk	hk	hk	kk	hh	hk	hk
LG1_HB_1133	F_0530061_L3_PA	LG1	<hkxhk>	{11}	(hh,hk,kk)	hk	hk	hk	hh	hh	hk	kk	hk	hk	hh	hh	hk	kk	hk	hh	hh	kk	hk	hk	hk	hk	hk	kk	kk	hk	kk	hh	hk	kk	hk	hk	kk	hk	hh	hk	hh	hk	hk	hk	hk	kk	hh	hk	hk
LG1_HB_1133	F_0530079_L3_PA	LG1	<hkxhk>	{00}	(hh,hk,kk)	hk	hk	hk	kk	kk	hk	hh	hk	hk	kk	kk	hk	hh	hk	kk	kk	hh	hk	hk	hk	hk	hk	hh	hh	hk	hh	kk	hk	hh	hk	hk	hh	hk	kk	hk	kk	hk	hk	hk	hk	hh	kk	hk	hk
LG1_HB_1149	F_0535512_L3_PA	LG1	<nnxnp>	{-1}	(nn,np)	np	nn	nn	nn	nn	np	nn	np	nn	--	np	np	np	nn	nn	nn	np	--	nn	np	nn	np	--	--	np	--	nn	--	--	np	nn	--	nn	nn	nn	nn	np	nn	--	np	--	nn	nn	np
$GD_01919z_LG1	$GD_01919z_LG1_PA	LG1	<nnxnp>	{-1}	(nn,np)	np	nn	nn	np	nn	np	nn	np	nn	nn	np	np	np	nn	nn	nn	np	nn	nn	np	nn	np	np	--	--	np	nn	np	np	np	nn	np	nn	nn	nn	nn	np	nn	--	np	np	nn	nn	np
LG1_HB_1430	F_0673798_L6_PA	LG1	<hkxhk>	{00}	(h-,kk)	h-	h-	h-	kk	kk	h-	h-	h-	h-	kk	kk	h-	h-	h-	kk	kk	h-	h-	h-	h-	h-	h-	h-	h-	h-	h-	kk	h-	h-	h-	h-	h-	h-	kk	h-	kk	h-	h-	h-	h-	h-	kk	h-	h-
LG1_HB_1430	F_0673806_L6_PA	LG1	<hkxhk>	{00}	(hh,hk,kk)	hk	hk	hk	kk	kk	hk	hh	hk	hk	kk	kk	hk	hh	hk	kk	kk	hh	hk	hk	hk	hk	hk	hh	hh	hk	hh	kk	hk	hh	hk	hk	hh	hk	kk	hk	kk	hk	hk	hk	hk	hh	kk	hk	hk
LG1_HB_1430	F_0673808_L6_PA	LG1	<hkxhk>	{00}	(hh,hk,kk)	hk	hk	hk	kk	kk	hk	hh	hk	hk	kk	kk	hk	hh	hk	kk	kk	hh	hk	hk	hk	hk	hk	hh	hh	hk	hh	kk	hk	hh	hk	hk	hh	hk	kk	hk	kk	hk	hk	hk	hk	hh	kk	hk	hk
LG1_HB_1430	F_0673809_L6_PA	LG1	<hkxhk>	{00}	(hh,hk,kk)	hk	hk	hk	kk	kk	hk	hh	hk	hk	kk	kk	hk	hh	hk	kk	kk	hh	hk	hk	hk	hk	hk	hh	hh	hk	hh	kk	hk	hh	hk	hk	hh	hk	kk	hk	kk	hk	hk	hk	hk	hh	kk	hk	hk
LG1_HB_1430	F_0673800_L6_PA	LG1	<nnxnp>	{-1}	(nn,np)	np	nn	nn	nn	nn	np	np	np	nn	nn	nn	nn	np	nn	nn	nn	np	nn	nn	np	np	np	np	np	np	np	nn	np	np	np	nn	np	nn	nn	nn	nn	np	nn	nn	np	np	nn	nn	np
LG1_HB_1627	F_0763984_L8_PA	LG1	<hkxhk>	{11}	(hh,hk,kk)	hk	hk	hk	hh	hh	hk	kk	hk	hk	--	hh	hk	kk	hk	hh	hh	kk	hk	hk	hk	--	--	kk	kk	--	kk	hh	--	kk	hk	hk	kk	hk	hh	hk	hh	hk	hk	hk	hk	kk	hh	hk	hk
LG1_HB_1628	F_0764346_L8_PA	LG1	<hkxhk>	{11}	(hh,hk,kk)	hk	hk	hk	hh	hh	hk	kk	hk	hk	hh	hh	hk	kk	hk	hh	hh	kk	hk	hk	hk	hk	hk	kk	kk	hk	kk	hh	hk	kk	hk	hk	kk	hk	hh	hk	hh	hk	hk	hk	hk	kk	hk	hk	hk
LG1_HB_1628	F_0764324_L8_PA	LG1	<hkxhk>	{11}	(hh,hk,kk)	hk	hk	hk	hh	hh	hk	kk	hk	hk	hh	hh	hk	kk	hk	hh	hh	kk	hk	hk	hk	hk	hk	kk	kk	hk	kk	hh	hk	kk	hk	hk	kk	hk	hh	hk	hh	hk	hk	hk	hk	kk	hh	hk	hk
LG1_HB_179	F_0079679_L11_PA	LG1	<lmxll>	{1-}	(ll,lm)	ll	lm	lm	ll	ll	ll	lm	ll	lm	ll	ll	lm	lm	lm	ll	ll	lm	lm	lm	ll	ll	ll	lm	lm	ll	lm	ll	ll	lm	ll	lm	lm	lm	ll	lm	ll	ll	lm	lm	ll	lm	ll	lm	ll
LG1_HB_179	F_0079717_L11_PA	LG1	<lmxll>	{1-}	(ll,lm)	ll	lm	lm	ll	ll	ll	lm	ll	lm	ll	ll	lm	lm	lm	ll	ll	lm	lm	lm	ll	ll	ll	lm	lm	ll	lm	ll	ll	lm	ll	lm	lm	lm	ll	lm	ll	ll	lm	lm	ll	lm	ll	lm	ll
LG1_HB_179	F_0079718_L11_PA	LG1	<lmxll>	{1-}	(ll,lm)	ll	lm	lm	ll	ll	ll	lm	ll	lm	ll	ll	lm	lm	lm	ll	ll	lm	lm	lm	ll	ll	ll	lm	lm	ll	lm	ll	ll	lm	ll	lm	lm	lm	ll	lm	ll	ll	lm	lm	ll	lm	ll	lm	ll
LG1_HB_179	F_0079751_L11_PA	LG1	<lmxll>	{1-}	(ll,lm)	ll	lm	lm	ll	ll	ll	lm	ll	lm	ll	ll	lm	lm	lm	ll	ll	lm	lm	lm	ll	ll	ll	lm	lm	ll	lm	ll	ll	lm	ll	lm	lm	lm	ll	lm	ll	ll	lm	lm	ll	lm	ll	lm	ll
LG1_HB_2029_s23h1	F_0937887_L17_23_1	LG1	<lmxll>	{1-}	(ll,lm)	ll	lm	lm	ll	ll	ll	lm	ll	lm	ll	ll	lm	lm	lm	ll	ll	lm	lm	lm	ll	ll	ll	lm	lm	ll	lm	ll	ll	lm	ll	lm	lm	lm	ll	lm	lm	ll	lm	lm	ll	lm	ll	lm	ll
LG1_HB_2029_s23h1	F_0937888_L17_23_1	LG1	<lmxll>	{1-}	(ll,lm)	ll	lm	lm	ll	ll	ll	lm	ll	lm	ll	ll	lm	lm	lm	ll	ll	lm	lm	lm	ll	ll	ll	lm	lm	ll	lm	ll	ll	lm	ll	lm	lm	lm	ll	lm	lm	ll	lm	lm	ll	lm	ll	lm	ll
LG1_HB_2029_s23h1	F_0937902_L17_23_1	LG1	<lmxll>	{1-}	(ll,lm)	ll	lm	lm	ll	ll	ll	lm	ll	lm	ll	ll	lm	lm	lm	ll	ll	lm	lm	lm	ll	ll	ll	lm	lm	ll	lm	ll	ll	lm	ll	lm	lm	lm	ll	lm	lm	ll	lm	lm	ll	lm	ll	lm	ll
LG1_HB_2029_s23h1	F_0937905_L17_23_1	LG1	<lmxll>	{1-}	(ll,lm)	ll	lm	lm	ll	ll	ll	lm	ll	lm	ll	ll	lm	lm	lm	ll	ll	lm	lm	lm	ll	ll	ll	lm	lm	ll	lm	ll	ll	lm	ll	lm	lm	lm	ll	lm	lm	ll	lm	lm	ll	lm	ll	lm	ll
R_13068176_L1_PA	R_13068176_L1_PA	LG1	<nnxnp>	{-1}	(nn,np)	np	nn	nn	nn	nn	np	nn	np	nn	nn	np	np	np	nn	nn	nn	np	nn	nn	np	nn	np	np	np	np	np	nn	np	np	np	nn	np	nn	nn	nn	nn	np	nn	nn	np	np	nn	nn	np
LG1_HB_2035_s39h1	F_0938919_L1_39_1	LG1	<hkxhk>	{11}	(hh,hk,kk)	hk	hk	hk	hh	hh	hk	kk	hk	hk	hh	hh	hk	kk	hk	hh	hh	kk	hk	hk	hk	hk	hk	kk	kk	hk	kk	hh	hk	kk	hk	hk	kk	hk	hh	hk	hh	hk	hk	hk	hk	kk	hh	hk	hk
LG1_HB_2043_s49h1	F_0941503_L1_49_1	LG1	<hkxhk>	{00}	(hh,hk,kk)	hk	hk	hk	hk	kk	hk	hk	hk	hk	kk	hk	hh	hh	hk	kk	kk	hh	hk	hk	hk	kk	hk	hh	hh	hk	hh	kk	hk	hh	hk	hk	hh	hk	kk	hk	hk	hk	hk	hk	hk	hh	kk	hk	hk
LG1_HB_2043_s49h1	F_0941510_L1_49_1	LG1	<hkxhk>	{11}	(hh,hk,kk)	hk	hk	hk	hk	hh	hk	hk	hk	hk	hh	hk	kk	kk	hk	hh	hh	kk	hk	hk	hk	hh	hk	kk	kk	hk	kk	hh	hk	kk	hk	hk	kk	hk	hh	hk	hk	hk	hk	hk	hk	kk	hh	hk	hk
LG1_HB_2043.1	R_14529153_L1_PA	LG1	<hkxhk>	{11}	(hh,hk,kk)	hk	hk	hk	hk	hh	hk	hk	kk	hk	hh	hk	kk	kk	hk	hh	hh	kk	hk	hk	hk	hk	hk	kk	kk	hk	kk	hh	hk	kk	hk	hk	kk	hk	hh	hk	hk	hk	hk	hk	hk	kk	hh	hk	hk
LG1_HB_2043.1	R_14545022_L1_PA	LG1	<nnxnp>	{-1}	(nn,np)	np	nn	nn	np	nn	np	nn	np	nn	nn	np	np	np	nn	nn	nn	np	nn	nn	np	nn	np	np	np	np	np	nn	np	np	np	nn	--	nn	nn	nn	nn	np	nn	np	np	np	nn	nn	np
LG1_HB_2043.5_s49h1	GD_01500_L1_49_1	LG1	<hkxhk>	{11}	(hh,hk,kk)	hk	hk	hk	hk	hh	hk	hk	kk	hk	hh	hk	kk	kk	hk	hh	hh	kk	hk	hk	hk	hk	hk	kk	kk	hk	kk	hh	hk	kk	hk	hk	kk	hk	hh	hk	hk	hk	hk	hk	kk	kk	hh	hk	hk
LG1_HB_2043.5_s49h1	R_14798027_L1_49_1	LG1	<hkxhk>	{11}	(hh,hk,kk)	hk	hk	hk	hk	hh	hk	hk	kk	hk	hh	hk	kk	kk	hk	hh	hh	kk	hk	hk	hk	hk	hk	kk	kk	hk	kk	hh	hk	kk	hk	hk	kk	hk	hh	hk	hk	hk	hk	hk	kk	kk	hh	hk	hk
LG1_HB_2048_s51h1	F_0942990_L1_51_1	LG1	<nnxnp>	{-1}	(nn,np)	np	nn	nn	np	nn	nn	nn	nn	nn	nn	np	np	np	nn	nn	nn	np	nn	nn	np	nn	np	np	np	np	np	nn	np	np	np	nn	np	nn	nn	nn	nn	np	nn	np	np	np	nn	nn	np
LG1_HB_2048_s51h1	F_0942992_L1_51_1	LG1	<nnxnp>	{-1}	(nn,np)	np	nn	nn	np	nn	nn	nn	nn	nn	nn	np	np	np	nn	nn	nn	np	nn	nn	np	nn	np	np	np	np	np	nn	np	np	np	nn	np	nn	nn	nn	nn	np	nn	np	np	np	nn	nn	np
LG1_HB_2049_s56h1	F_0943477_L1_56_1	LG1	<nnxnp>	{-1}	(nn,np)	np	nn	nn	np	nn	nn	nn	nn	np	nn	np	np	np	nn	nn	nn	np	nn	nn	np	nn	np	np	np	np	np	nn	np	np	np	nn	nn	nn	nn	nn	np	np	nn	np	nn	np	nn	nn	np
LG1_HB_2049_s56h1	F_0943493_L1_56_1	LG1	<nnxnp>	{-1}	(nn,np)	np	nn	nn	np	nn	nn	nn	nn	np	nn	np	np	np	nn	nn	nn	np	nn	nn	np	nn	np	np	np	np	np	nn	np	np	np	nn	nn	nn	nn	nn	np	np	nn	np	nn	np	nn	nn	np
LG1_HB_2050_s56h1	F_0943679_L1_56_1	LG1	<nnxnp>	{-1}	(nn,np)	np	nn	nn	np	nn	nn	nn	nn	np	nn	np	np	np	nn	nn	nn	np	nn	nn	np	nn	np	np	np	np	np	nn	np	np	np	nn	nn	nn	nn	nn	nn	np	nn	np	np	np	nn	nn	np
LG1_HB_2050_s56h1	F_0943711_L1_56_1	LG1	<nnxnp>	{-1}	(nn,np)	np	nn	nn	np	nn	nn	nn	nn	np	nn	np	np	np	nn	nn	nn	np	nn	nn	np	nn	np	np	np	np	np	nn	np	np	np	nn	nn	nn	nn	nn	nn	np	nn	np	np	np	nn	nn	np
LG1_HB_2053_s58h1	F_0945105_L1_58_1	LG1	<nnxnp>	{-0}	(nn,np)	nn	np	np	nn	np	np	np	np	nn	np	nn	nn	nn	np	np	np	nn	np	np	nn	np	nn	nn	nn	nn	nn	np	nn	nn	nn	np	np	np	np	np	nn	nn	np	nn	np	nn	nn	np	nn
LG1_HB_2055_s58h1	F_0945847_L1_58_1	LG1	<lmxll>	{0-}	(ll,lm)	lm	ll	ll	lm	ll	lm	ll	ll	lm	ll	lm	lm	lm	ll	ll	lm	ll	ll	ll	lm	ll	lm	ll	ll	lm	ll	lm	lm	ll	lm	ll	ll	ll	ll	ll	ll	lm	ll	lm	ll	lm	ll	ll	lm
LG1_HB_2055_s58h1	F_0945848_L1_58_1	LG1	<nnxnp>	{-1}	(nn,np)	np	nn	nn	np	nn	nn	nn	nn	np	nn	np	np	np	nn	nn	nn	np	np	nn	np	nn	np	nn	np	np	np	nn	np	np	np	nn	nn	nn	nn	nn	np	np	nn	np	nn	np	np	nn	np
LG1_HB_2056_s60h1	F_0945897_L1_60_1	LG1	<lmxll>	{0-}	(ll,lm)	lm	ll	ll	lm	ll	lm	ll	ll	lm	ll	lm	lm	lm	ll	ll	lm	ll	ll	ll	lm	ll	lm	ll	ll	lm	ll	lm	lm	ll	ll	ll	ll	ll	ll	ll	ll	lm	ll	lm	ll	lm	ll	ll	lm
LG1_HB_2057_s65h1	F_0946984_L1_65_1	LG1	<lmxll>	{1-}	(ll,lm)	ll	lm	lm	lm	lm	ll	ll	lm	ll	ll	ll	ll	ll	lm	lm	ll	lm	ll	lm	ll	lm	lm	lm	lm	ll	lm	ll	ll	lm	lm	lm	lm	lm	lm	lm	lm	lm	ll	ll	lm	ll	lm	lm	ll
LG1_HB_2057_s65h1	F_0947004_L1_65_1	LG1	<lmxll>	{1-}	(ll,lm)	ll	lm	lm	lm	lm	ll	ll	lm	ll	ll	ll	ll	ll	lm	lm	ll	lm	ll	lm	ll	lm	lm	lm	lm	ll	lm	ll	ll	lm	lm	lm	lm	lm	lm	lm	lm	lm	ll	ll	lm	ll	lm	lm	ll
LG1_HB_2057_s65h1	F_0947015_L1_65_1	LG1	<lmxll>	{1-}	(ll,lm)	ll	lm	lm	lm	lm	ll	ll	lm	ll	ll	ll	ll	ll	lm	lm	ll	lm	ll	lm	ll	lm	lm	lm	lm	ll	lm	ll	ll	lm	lm	lm	lm	lm	lm	lm	lm	lm	ll	ll	lm	ll	lm	lm	ll
LG1_HB_2057_s65h1	F_0946989_L1_65_1	LG1	<nnxnp>	{-1}	(nn,np)	np	nn	nn	np	nn	nn	nn	nn	np	nn	np	np	np	np	nn	nn	np	np	np	np	np	np	nn	np	np	nn	np	np	np	np	nn	nn	nn	nn	nn	np	np	nn	np	nn	np	np	nn	np
LG1_HB_2057_s65h1	F_0946997_L1_65_1	LG1	<nnxnp>	{-1}	(nn,np)	np	nn	nn	np	nn	nn	nn	nn	np	nn	np	np	np	np	nn	nn	np	np	np	np	np	np	nn	np	np	nn	np	np	np	np	nn	nn	nn	nn	nn	np	np	nn	np	nn	np	np	nn	np
LG1_HB_2058_s65h1	F_0947613_L1_65_1	LG1	<lmxll>	{1-}	(ll,lm)	lm	lm	lm	lm	lm	ll	ll	lm	ll	ll	ll	--	--	lm	--	ll	lm	ll	lm	ll	lm	lm	lm	lm	ll	lm	ll	ll	lm	lm	lm	lm	lm	lm	lm	lm	lm	ll	ll	lm	ll	lm	lm	ll
LG1_HB_2058_s65h1	F_0947619_L1_65_1	LG1	<lmxll>	{1-}	(ll,lm)	lm	lm	lm	lm	lm	ll	ll	lm	ll	ll	ll	ll	ll	lm	lm	ll	lm	ll	lm	ll	lm	lm	lm	lm	ll	lm	ll	ll	lm	lm	lm	lm	lm	lm	lm	lm	lm	ll	ll	lm	ll	lm	lm	ll
LG1_HB_2058_s65h1	F_0947651_L1_65_1	LG1	<hkxhk>	{01}	(hh,hk,kk)	hk	hh	hh	hk	hh	hk	hk	hh	kk	kk	kk	kk	hk	hk	hh	hk	hh	kk	hk	kk	hk	hk	hh	hk	kk	hh	kk	kk	hh	hk	hh	hh	hk	hh	hh	hk	hk	hk	kk	hh	hk	hk	hk	kk
LG1_HB_2058_s65h1	F_0947652_L1_65_1	LG1	<lmxll>	{1-}	(ll,lm)	lm	lm	lm	lm	lm	ll	ll	lm	ll	ll	ll	ll	ll	lm	lm	ll	lm	ll	lm	ll	lm	lm	lm	lm	ll	lm	ll	ll	--	lm	lm	lm	lm	lm	lm	lm	lm	ll	ll	lm	ll	lm	lm	ll
R_35468899_L1_65_1	R_35468899_L1_65_1	LG1	<nnxnp>	{-0}	(nn,np)	nn	np	np	nn	np	np	np	np	nn	nn	nn	nn	np	nn	np	np	np	nn	nn	nn	nn	nn	np	nn	nn	np	nn	nn	np	nn	np	np	nn	np	np	nn	nn	np	nn	np	np	nn	nn	nn
LG1_HB_2059_s65h1	F_0947841_L1_65_1	LG1	<nnxnp>	{-0}	(nn,np)	nn	np	np	nn	np	np	np	np	nn	nn	nn	nn	np	nn	np	np	np	nn	nn	nn	nn	nn	np	nn	nn	np	nn	np	np	nn	np	np	nn	np	np	nn	nn	np	nn	np	np	nn	nn	nn
LG1_HB_2059_s65h1	F_0947843_L1_65_1	LG1	<nnxnp>	{-0}	(nn,np)	nn	np	np	nn	np	np	np	np	nn	nn	nn	nn	np	nn	np	np	np	nn	nn	nn	nn	nn	np	nn	nn	np	nn	np	np	nn	np	np	nn	np	np	nn	nn	np	nn	np	np	nn	nn	nn
LG1_HB_2074_s23h1	F_0953652_L2_23_1	LG1	<hkxhk>	{11}	(hh,hk,kk)	hk	hk	hk	hh	hh	hk	kk	hk	hk	hh	hh	hk	kk	hk	hh	hh	kk	hk	hk	hk	hk	hk	kk	kk	hk	kk	hh	hk	kk	hk	hk	kk	hk	hh	hk	hh	hk	hk	hk	hk	kk	hh	hk	hk
LG1_HB_2128_s55h1	F_0974448_L3_55_1	LG1	<lmxll>	{1-}	(ll,lm)	ll	lm	lm	ll	ll	ll	lm	lm	lm	ll	ll	lm	lm	lm	ll	ll	lm	lm	lm	ll	lm	ll	lm	lm	ll	--	ll	ll	lm	ll	lm	lm	lm	ll	lm	lm	ll	lm	ll	lm	lm	ll	lm	ll
LG1_HB_2128_s55h1	F_0974449_L3_55_1	LG1	<hkxhk>	{11}	(hh,hk,kk)	hk	hk	hk	hk	hh	hk	hk	kk	hk	hh	hk	kk	kk	hk	hh	hh	kk	hk	hk	hk	hk	hk	kk	kk	hk	kk	hh	hk	kk	hk	hk	kk	hk	hh	hk	hk	hk	hk	hk	kk	kk	hh	hk	hk
LG1_HB_2128_s55h1	F_0974451_L3_55_1	LG1	<lmxll>	{1-}	(ll,lm)	ll	lm	lm	ll	ll	ll	lm	lm	lm	ll	ll	lm	lm	lm	ll	ll	lm	lm	lm	--	lm	ll	lm	lm	ll	lm	--	ll	lm	ll	lm	--	lm	ll	lm	lm	ll	lm	ll	lm	lm	ll	lm	ll
LG1_HB_2128_s55h1	F_0974460_L3_55_1	LG1	<hkxhk>	{11}	(hh,hk,kk)	hk	hk	hk	hk	hh	hk	hk	kk	hk	hh	hk	kk	kk	hk	hh	hh	kk	hk	hk	hk	hk	hk	kk	kk	hk	kk	hh	hk	kk	hk	hk	kk	hk	hh	hk	hk	hk	hk	hk	kk	kk	hh	hk	hk
LG1_HB_2212_s28h1	F_1004093_L6_28_1	LG1	<hkxhk>	{00}	(hh,hk,kk)	hk	hk	hk	kk	kk	hk	hh	hk	hk	kk	kk	hk	hh	hk	kk	kk	hh	hk	hk	hk	hk	hk	hh	hh	hk	hh	kk	hk	hh	hk	hk	hh	hk	kk	hk	kk	hk	hk	hk	hk	hh	kk	hk	hk
LG1_HB_2228_s43h1	F_1010747_L6_43_1	LG1	<nnxnp>	{-1}	(nn,np)	np	nn	nn	np	nn	nn	nn	nn	nn	nn	np	np	np	nn	nn	nn	np	nn	nn	np	nn	np	np	np	np	np	nn	np	np	np	nn	np	nn	nn	nn	nn	np	nn	np	np	np	nn	nn	np
LG1_HB_2228_s43h1	F_1010758_L6_43_1	LG1	<lmxll>	{1-}	(ll,lm)	ll	lm	lm	ll	ll	ll	lm	lm	lm	ll	ll	lm	ll	lm	lm	ll	lm	lm	lm	ll	lm	ll	lm	lm	ll	lm	ll	ll	lm	ll	lm	lm	lm	ll	lm	lm	ll	lm	ll	lm	lm	ll	lm	ll
LG1_HB_2264_s48h1	F_1021083_L7_48_1	LG1	<hkxhk>	{00}	(hh,hk,kk)	hk	hk	hk	kk	kk	hk	hh	hk	hk	kk	kk	hk	hh	hk	kk	kk	hh	hk	hk	hk	hk	hk	hh	hh	hk	hh	kk	hk	hh	hk	hk	hh	hk	kk	hk	kk	hk	hk	hk	hk	hh	kk	hk	hk
LG1_HB_2264_s48h1	F_1021087_L7_48_1	LG1	<hkxhk>	{11}	(hh,hk,kk)	hk	hk	hk	hh	hh	hk	kk	hk	hk	hh	hh	hk	kk	hk	hh	hh	kk	hk	hk	hk	hk	hk	kk	kk	hk	kk	hh	hk	kk	hk	hk	kk	hk	hh	hk	hh	hk	hk	hk	hk	kk	hh	hk	hk
LG1_HB_2264_s48h1	F_1021088_L7_48_1	LG1	<hkxhk>	{11}	(hh,hk,kk)	hk	hk	hk	hh	hh	hk	kk	hk	hk	hh	hh	hk	kk	hk	hh	hh	kk	hk	hk	hk	hk	hk	kk	kk	hk	kk	hh	hk	kk	hk	hk	kk	hk	hh	hk	hh	hk	hk	hk	hk	kk	hh	hk	hk
LG1_HB_2294_s56h1	F_1035153_L8_56_1	LG1	<hkxhk>	{11}	(hh,hk,kk)	hk	hk	hk	hh	hh	hk	kk	hk	hk	hh	hh	hk	kk	hk	hh	hh	kk	hk	hk	hk	hk	hk	kk	kk	hk	kk	hh	hk	kk	hk	hk	kk	hk	hh	hk	hh	hk	hk	hk	hk	kk	hh	hk	hk
LG1_HB_2320_s35h1	F_1049454_L9_35_1	LG1	<lmxll>	{1-}	(ll,lm)	ll	lm	lm	ll	ll	ll	lm	ll	lm	ll	ll	lm	lm	--	ll	ll	lm	lm	--	ll	ll	ll	lm	lm	ll	lm	ll	ll	lm	ll	--	lm	lm	ll	lm	ll	ll	lm	lm	ll	lm	ll	lm	ll
LG1_HB_2439_s70h2	F_1079977_L1_70_2	LG1	<nnxnp>	{-1}	(nn,np)	np	nn	nn	nn	nn	np	np	np	nn	nn	nn	nn	--	nn	nn	nn	np	nn	nn	np	np	np	np	np	np	--	nn	np	np	np	nn	np	nn	nn	nn	nn	np	nn	nn	np	np	nn	nn	np
R_5940163_L1_PA	R_5940163_L1_PA	LG1	<hkxhk>	{11}	(hh,hk,kk)	hk	hk	hk	hh	hh	hk	kk	hk	hk	hh	hh	hk	kk	hk	hh	hh	kk	hk	hk	hk	hk	hk	kk	kk	hk	kk	hh	hk	kk	hk	hk	kk	hk	hh	hk	hh	hk	hk	hk	hk	kk	hh	hk	hk
LG1_HB_2442_s74h2	F_1080637_L1_74_2	LG1	<nnxnp>	{-1}	(nn,np)	np	nn	nn	np	nn	np	nn	np	nn	nn	np	np	np	nn	nn	nn	np	nn	nn	np	nn	np	np	np	np	np	nn	np	np	np	nn	np	nn	nn	nn	nn	np	nn	np	np	np	nn	nn	np
LG1_HB_2442_s74h2	F_1080640_L1_74_2	LG1	<hkxhk>	{00}	(hh,hk,kk)	hk	hk	hk	hk	kk	hk	hk	hh	hk	kk	hk	hh	hh	hk	kk	kk	hh	hk	hk	hk	hk	hk	hh	hh	hk	hh	kk	hk	hh	hk	hk	hh	hk	kk	hk	hk	hk	hk	hk	hh	hh	kk	hk	hk
LG1_HB_2442_s74h2	F_1080641_L1_74_2	LG1	<lmxll>	{1-}	(ll,lm)	ll	lm	lm	ll	ll	ll	lm	lm	lm	ll	ll	lm	lm	lm	ll	ll	lm	lm	lm	ll	lm	ll	lm	lm	ll	lm	ll	ll	lm	ll	lm	lm	lm	ll	lm	lm	ll	lm	ll	lm	lm	ll	lm	ll
F_1082254_L1_84_2	F_1082254_L1_84_2	LG1	<hkxhk>	{11}	(hh,hk,kk)	hk	hk	hk	kk	hk	hh	hh	hk	hk	hh	hk	hk	hk	kk	hk	hh	kk	hk	kk	hk	hk	kk	hk	kk	hk	hk	hk	hk	kk	kk	hk	hk	hk	hk	hk	kk	kk	hh	hk	hk	hk	kk	hk	hk
LG1_HB_2448_s84h2	F_1082420_L1_84_2	LG1	<lmxll>	{1-}	(ll,lm)	lm	lm	lm	lm	lm	ll	ll	lm	ll	ll	ll	ll	ll	lm	lm	ll	lm	ll	lm	ll	lm	lm	lm	lm	ll	lm	ll	ll	lm	lm	lm	lm	lm	lm	lm	lm	lm	ll	ll	lm	ll	lm	lm	ll
LG1_HB_2448_s84h2	F_1082431_L1_84_2	LG1	<lmxll>	{1-}	(ll,lm)	lm	lm	lm	lm	lm	ll	ll	lm	ll	ll	ll	ll	ll	lm	lm	ll	lm	ll	lm	ll	lm	lm	lm	lm	ll	lm	ll	ll	lm	lm	lm	lm	lm	lm	lm	lm	lm	ll	ll	lm	ll	lm	lm	ll
LG1_HB_2448_s84h2	F_1082432_L1_84_2	LG1	<lmxll>	{1-}	(ll,lm)	lm	lm	lm	lm	lm	ll	ll	lm	ll	ll	ll	ll	ll	lm	lm	ll	lm	ll	lm	ll	lm	lm	lm	lm	ll	lm	ll	ll	lm	lm	lm	lm	lm	lm	lm	lm	lm	ll	ll	lm	ll	lm	lm	ll
LG1_HB_2448_s84h2	F_1082438_L1_84_2	LG1	<lmxll>	{1-}	(ll,lm)	lm	lm	lm	lm	lm	ll	ll	lm	ll	ll	ll	ll	ll	lm	lm	ll	lm	ll	lm	ll	lm	lm	lm	lm	ll	lm	ll	ll	lm	lm	lm	lm	lm	lm	lm	lm	lm	ll	ll	lm	ll	lm	lm	ll
LG1_HB_2448_s84h2	F_1082439_L1_84_2	LG1	<lmxll>	{1-}	(ll,lm)	lm	lm	lm	lm	lm	ll	ll	lm	ll	ll	ll	ll	ll	lm	lm	ll	lm	ll	lm	ll	lm	lm	lm	lm	ll	lm	ll	ll	lm	lm	lm	lm	lm	lm	lm	lm	lm	ll	ll	lm	ll	lm	lm	ll
LG1_HB_2448_s84h2	F_1082453_L1_84_2	LG1	<lmxll>	{1-}	(ll,lm)	lm	lm	lm	lm	lm	ll	ll	lm	ll	ll	ll	ll	ll	lm	lm	ll	lm	ll	lm	ll	lm	lm	lm	lm	ll	lm	ll	ll	lm	lm	lm	lm	lm	lm	lm	lm	lm	ll	ll	lm	ll	lm	lm	ll
LG1_HB_2476_s81h2	F_1089803_L3_81_2	LG1	<hkxhk>	{11}	(hh,hk,kk)	hk	hk	hk	hh	hh	hk	kk	hk	hk	hh	hh	hk	kk	hk	hh	hh	kk	hk	hk	hk	hk	hk	kk	kk	hk	kk	hh	hk	kk	hk	hk	kk	hk	hh	hk	hh	hk	hk	hk	hk	kk	hh	hk	hk
LG1_HB_2523_s62h2	F_1099412_L7_62_2	LG1	<hkxhk>	{00}	(hh,hk,kk)	hk	hk	--	kk	--	hk	hh	hk	hk	kk	kk	--	hh	hk	kk	kk	hh	hk	hk	hk	hk	hk	hh	hh	hk	hh	--	hk	hh	--	hk	hh	hk	kk	hk	kk	hk	hk	hk	hk	hh	kk	hk	hk
LG1_HB_2523_s62h2	F_1099420_L7_62_2	LG1	<hkxhk>	{00}	(hh,hk,kk)	hk	hk	hk	kk	kk	hk	hh	hk	hk	kk	kk	hk	hh	hk	kk	kk	hh	hk	hk	hk	hk	hk	hh	hh	hk	hh	kk	hk	hh	hk	hk	hh	hk	kk	hk	kk	hk	hk	hk	hk	hh	kk	hk	hk
LG1_HB_2523_s62h2	F_1099449_L7_62_2	LG1	<hkxhk>	{11}	(hh,hk,kk)	hk	hk	hk	hh	hh	hk	kk	hk	hk	hh	hh	hk	kk	hk	hh	hh	kk	hk	hk	hk	hk	hk	kk	kk	hk	kk	hh	hk	kk	hk	hk	kk	hk	hh	hk	hh	hk	hk	hk	hk	kk	hh	hk	hk
F_1099992_L7_66_2	F_1099992_L7_66_2	LG1	<hkxhk>	{00}	(hh,hk,kk)	hk	hk	hk	kk	kk	hk	hh	hk	hk	kk	kk	hk	hh	hk	kk	kk	hh	hk	hk	hk	hk	hk	hh	hh	hk	hh	kk	hk	hh	hk	hk	hh	hk	kk	hk	kk	hk	hk	hk	hk	hh	kk	hk	hk
LG1_HB_2588_s129h3	F_1111605_L15_129_3	LG1	<hkxhk>	{11}	(hh,hk,kk)	hk	hk	hk	hh	hh	hk	kk	hk	hk	hh	hh	hk	kk	hk	hh	hh	kk	hk	hk	hk	hk	hk	kk	kk	hk	kk	hh	hk	kk	hk	hk	kk	hk	hh	hk	hh	hk	hk	hk	hk	kk	hh	hk	hk
LG1_HB_2588_s129h3	F_1111607_L15_129_3	LG1	<hkxhk>	{11}	(hh,hk,kk)	hk	hk	hk	hh	hh	hk	kk	hk	hk	hh	hh	hk	kk	hk	hh	hh	kk	hk	hk	hk	hk	hk	kk	kk	hk	kk	hh	hk	kk	hk	hk	kk	hk	hh	hk	hh	hk	hk	hk	hk	kk	hh	hk	hk
F_1113057_L1_89_3	F_1113057_L1_89_3	LG1	<nnxnp>	{-1}	(nn,np)	np	nn	nn	np	nn	nn	nn	nn	nn	nn	np	np	np	nn	nn	nn	np	nn	nn	np	nn	np	np	np	np	np	nn	np	np	np	nn	np	nn	nn	nn	nn	np	nn	np	np	np	nn	nn	np
LG1_HB_2599_s103h3	F_1114720_L3_103_3	LG1	<hkxhk>	{11}	(hh,hk,kk)	hk	hk	hk	hh	hh	hk	kk	hk	hk	hh	hh	hk	kk	hk	hh	hh	kk	hk	hk	hk	hk	hk	kk	kk	hk	kk	hh	hk	kk	hk	hk	kk	hk	hh	hk	hh	hk	hk	hk	hk	kk	hh	hk	hk
LG1_HB_2599_s103h3	F_1114722_L3_103_3	LG1	<hkxhk>	{11}	(hh,hk,kk)	hk	hk	hk	hh	hh	hk	kk	hk	hk	hh	hh	hk	kk	hk	hh	hh	kk	hk	hk	hk	hk	hk	kk	kk	hk	kk	hh	hk	kk	hk	hk	kk	hk	hh	hk	hh	hk	hk	hk	hk	kk	hh	hk	hk
LG1_HB_2599_s103h3	F_1114723_L3_103_3	LG1	<hkxhk>	{11}	(hh,hk,kk)	hk	hk	hk	hh	hh	hk	kk	hk	hk	hh	hh	hk	kk	hk	hh	hh	kk	hk	hk	hk	hk	hk	kk	kk	hk	kk	hh	hk	kk	hk	hk	kk	hk	hh	hk	hh	hk	hk	hk	hk	kk	hh	hk	hk
LG1_HB_3001_s56h1	R_21291785_L1_56_1	LG1	<nnxnp>	{-1}	(nn,np)	np	nn	nn	np	nn	nn	nn	nn	np	nn	np	np	np	nn	nn	nn	np	nn	nn	np	nn	np	np	np	--	np	nn	np	np	np	nn	nn	nn	nn	nn	np	np	nn	np	nn	np	nn	nn	np
R_30217061_L1_82_2	R_30217061_L1_82_2	LG1	<nnxnp>	{-1}	(nn,np)	np	nn	nn	np	nn	nn	nn	nn	np	nn	np	np	np	nn	nn	nn	np	np	nn	np	nn	np	nn	np	np	np	nn	--	np	np	nn	nn	nn	nn	nn	np	np	nn	np	nn	np	np	nn	np
R_16501559_L1_50_1	R_16501559_L1_50_1	LG1	<lmxll>	{1-}	(ll,lm)	ll	lm	lm	ll	ll	ll	lm	lm	lm	ll	ll	lm	ll	lm	ll	ll	lm	lm	lm	ll	lm	ll	lm	lm	ll	lm	ll	ll	lm	ll	lm	lm	lm	ll	lm	lm	ll	lm	ll	lm	lm	ll	lm	ll
R_34453757_L1_65_1	R_34453757_L1_65_1	LG1	<nnxnp>	{-0}	(nn,np)	nn	np	np	nn	np	np	np	np	nn	np	nn	nn	nn	nn	np	np	nn	nn	nn	nn	nn	nn	np	nn	nn	np	nn	nn	np	nn	np	np	np	np	np	nn	nn	np	nn	np	nn	nn	np	nn
GD_00152_L1_42_1	GD_00152_L1_42_1	LG1	<lmxll>	{1-}	(ll,lm)	ll	lm	lm	ll	ll	ll	lm	ll	lm	ll	ll	lm	lm	lm	ll	ll	lm	lm	lm	ll	ll	ll	lm	lm	ll	lm	ll	ll	lm	ll	lm	lm	lm	ll	lm	ll	ll	lm	lm	ll	lm	ll	lm	ll
LG1_HB_3009	R_3094248_L1_PA	LG1	<hkxhk>	{00}	(hh,hk,kk)	hk	hk	hk	kk	kk	hk	hh	hk	hk	kk	kk	hk	hh	hk	kk	kk	hh	hk	hk	hk	hk	hk	hh	hh	hk	hh	kk	hk	hh	hk	hk	hh	hk	kk	hk	kk	hk	hk	hk	hk	hh	kk	hk	hk
R_11532952_L1_PA	R_11532952_L1_PA	LG1	<nnxnp>	{-1}	(nn,np)	np	nn	nn	nn	nn	np	np	np	nn	nn	nn	nn	np	nn	nn	nn	np	nn	nn	np	np	np	np	np	np	np	nn	np	np	np	nn	np	nn	nn	nn	nn	np	nn	nn	np	np	nn	nn	np
R_13093630_L1_PA	R_13093630_L1_PA	LG1	<hkxhk>	{00}	(hh,hk,kk)	hk	hk	hk	kk	kk	hk	hk	hk	hk	kk	hk	hh	hh	hk	kk	kk	hh	hk	hk	hk	kk	hk	hh	hh	hk	hh	kk	hk	hh	hk	hk	hh	hk	kk	hk	hk	hk	hk	hk	hk	hh	kk	hk	hk
LG1_HB_3022	GD_02538_L1_PA	LG1	<hkxhk>	{00}	(hh,hk,kk)	hk	hk	hk	hk	kk	kk	hk	hk	hk	kk	hk	hh	hk	hk	hk	kk	hh	hk	hk	hk	hk	hk	hh	hh	hk	hh	kk	hk	hh	hk	hk	hh	hk	kk	hk	hk	hk	hk	hk	hh	hh	kk	hk	hk
cR_14519247_L1_PA	R_14519247_L1_PA	LG1	<hkxhk>	{11}	(hh,hk,kk)	hk	hk	hk	hk	hh	hk	hk	kk	hk	hh	hk	kk	kk	hk	hh	hh	kk	hk	hk	hk	hk	hk	kk	kk	hk	kk	hh	hk	kk	hk	hk	kk	hk	hh	hk	hk	hk	hk	hk	hk	kk	hh	hk	hk
LG1_HB_3023	R_14699213_L1_PA	LG1	<hkxhk>	{00}	(hh,hk,kk)	hk	hk	hk	hk	kk	hk	hk	hh	hk	kk	hk	hh	hh	hk	kk	kk	hh	hk	hk	hk	hk	hk	hh	hh	hk	hh	kk	hk	hh	hk	hk	hh	hk	kk	hk	hk	hk	hk	hk	hh	hh	kk	hk	hk
LG1_HB_3045	R_30649026_L1_PA	LG1	<lmxll>	{1-}	(ll,lm)	ll	lm	lm	ll	lm	ll	ll	lm	ll	lm	ll	ll	ll	lm	lm	ll	lm	ll	lm	ll	lm	lm	lm	lm	ll	lm	ll	ll	lm	lm	lm	lm	lm	lm	lm	lm	lm	lm	ll	lm	ll	lm	lm	ll
R_35787897_L1_PA	R_35787897_L1_PA	LG1	<nnxnp>	{-1}	(nn,np)	np	nn	nn	np	nn	nn	nn	nn	np	nn	np	np	np	nn	nn	nn	np	nn	nn	np	nn	np	np	np	np	np	nn	np	np	np	nn	nn	nn	nn	nn	np	np	nn	np	nn	np	np	nn	np
LG1_HB_4015	Rvi6_42M10SP6_R193	LG1	<nnxnp>	{-1}	(nn,np)	np	nn	nn	np	nn	nn	nn	nn	np	nn	np	np	np	nn	nn	nn	np	np	nn	np	nn	np	nn	--	np	np	nn	np	np	np	nn	nn	nn	nn	nn	np	np	nn	np	nn	np	np	nn	np
LG1_HB_4015	Rvi6_Vf5_R282	LG1	<efxeg>	{01}	(ee,ef,eg,fg)	fg	ee	ee	fg	ee	ef	ee	ee	fg	ee	fg	fg	fg	ee	ee	ef	eg	eg	ee	fg	ee	eg	ee	eg	fg	eg	ef	fg	eg	eg	ee	ee	ee	ee	ee	eg	fg	ee	fg	ee	fg	eg	ee	fg
LG1_HB_4015	Rvi6_Vf5_R107	LG1	<nnxnp>	{-1}	(nn,np)	np	--	--	np	nn	nn	--	--	np	nn	np	np	np	nn	--	nn	np	np	nn	np	--	np	nn	np	np	np	nn	np	np	np	nn	--	--	nn	--	np	np	nn	np	--	np	np	--	np
LG1_HB_4015	Rvi6_Vf6_M799	LG1	<nnxnp>	{-1}	(nn,np)	np	nn	nn	np	nn	nn	nn	nn	np	nn	np	np	np	nn	nn	nn	np	np	nn	np	nn	np	nn	np	np	np	nn	np	np	np	nn	nn	nn	nn	nn	np	np	nn	np	nn	np	np	nn	np
LG1_HB_434	F_0197405_L13_PA	LG1	<hkxhk>	{11}	(hh,hk,kk)	hk	hk	hk	hh	hh	hk	kk	hk	hk	hh	hh	hk	kk	hk	hh	hh	kk	hk	hk	hk	hk	hk	kk	kk	hk	kk	hh	hk	kk	hk	hk	kk	hk	hh	hk	hh	hk	hk	hk	hk	kk	hh	hk	hk
LG1_HB_434	F_0197414_L13_PA	LG1	<hkxhk>	{00}	(hh,hk,kk)	hk	hk	hk	kk	kk	hk	hh	hk	hk	kk	kk	hk	hh	hk	kk	kk	hh	hk	hk	hk	hk	hk	hh	hh	hk	hh	kk	hk	hh	hk	hk	hh	hk	kk	hk	kk	hk	hk	hk	hk	hh	kk	hk	hk
LG1_HB_435	F_0197753_L13_PA	LG1	<hkxhk>	{11}	(hh,hk,kk)	hk	hk	hk	hh	hh	hk	kk	hk	hk	hh	hh	hk	kk	hk	hh	hh	kk	hk	hk	hk	hk	hk	kk	kk	hk	kk	hh	hk	kk	hk	hk	kk	hk	hh	hk	hh	hk	hk	hk	hk	kk	hh	hk	hk
LG1_HB_546	F_0250474_L14_PA	LG1	<nnxnp>	{-0}	(nn,np)	nn	np	np	nn	np	np	np	np	nn	np	nn	nn	nn	np	np	np	nn	np	np	nn	np	nn	nn	nn	nn	nn	np	nn	nn	nn	np	np	np	np	np	nn	nn	np	nn	np	nn	nn	np	nn
LG1_HB_546	F_0250486_L14_PA	LG1	<nnxnp>	{-0}	(nn,np)	nn	np	np	nn	np	np	np	np	nn	np	nn	nn	nn	np	np	np	nn	np	np	nn	np	nn	nn	nn	nn	nn	np	nn	nn	nn	np	np	np	np	np	nn	nn	np	nn	np	nn	nn	np	nn
F_0313817_L15_PA	F_0313817_L15_PA	LG1	<hkxhk>	{11}	(hh,hk,kk)	hk	hk	hk	hh	hh	hk	kk	hk	hk	hh	hh	hk	kk	hk	hh	hh	kk	hk	hk	hk	hk	hk	kk	kk	hk	kk	hh	hk	kk	hk	hk	kk	hk	hh	hk	hh	hk	hk	hk	hk	kk	hh	hk	hk
LG1_HB_849	F_0400919_L17_PA	LG1	<hkxhk>	{11}	(hh,hk,kk)	hk	hk	hk	hh	hh	hk	kk	hk	hk	hh	hh	hk	kk	hk	hh	hh	kk	hk	hk	hk	hk	hk	kk	kk	hk	kk	hh	hk	kk	hk	hk	kk	hk	hh	hk	hh	hk	hk	hk	hk	kk	hh	hk	hk
LG1_HB_868	F_0409698_L1_PA	LG1	<hkxhk>	{11}	(hh,hk,kk)	hk	hk	hk	hh	--	hk	kk	hk	hk	hh	hh	--	kk	hk	hh	hh	kk	hk	hk	hk	hk	hk	kk	kk	hk	kk	hh	hk	kk	hk	hk	kk	hk	hh	hk	hh	hk	hk	hk	hk	kk	hh	hk	--
LG1_HB_876	F_0411211_L1_PA	LG1	<hkxhk>	{11}	(hh,hk,kk)	hk	hk	hk	hh	hh	hk	kk	hk	hk	hh	hh	hk	kk	hk	hh	hh	kk	hk	hk	hk	hk	hk	kk	kk	hk	kk	hh	hk	kk	hk	hk	kk	hk	hh	hk	hh	hk	hk	hk	hk	kk	hh	hk	hk
LG1_HB_876	F_0411213_L1_PA	LG1	<hkxhk>	{00}	(hh,hk,kk)	hk	hk	hk	kk	kk	hk	hh	hk	hk	kk	kk	hk	hh	hk	kk	kk	hh	hk	hk	hk	hk	hk	hh	hh	hk	hh	kk	hk	hh	hk	hk	hh	hk	kk	hk	kk	hk	hk	hk	hk	hh	kk	hk	hk
LG1_HB_876	F_0411216_L1_PA	LG1	<hkxhk>	{11}	(hh,hk,kk)	hk	hk	hk	hh	hh	hk	kk	hk	hk	hh	hh	hk	kk	hk	hh	hh	kk	hk	hk	hk	hk	hk	kk	kk	hk	kk	hh	hk	kk	hk	hk	kk	hk	hh	hk	hh	hk	hk	hk	hk	kk	hh	hk	hk
LG1_HB_876	F_0411217_L1_PA	LG1	<hkxhk>	{00}	(hh,hk,kk)	hk	hk	hk	kk	kk	hk	hh	hk	hk	kk	kk	hk	hh	hk	kk	kk	hh	hk	hk	hk	hk	hk	hh	hh	hk	hh	kk	hk	hh	hk	hk	hh	hk	kk	hk	kk	hk	hk	hk	hk	hh	kk	hk	hk
LG1_HB_877	F_0411246_L1_PA	LG1	<hkxhk>	{00}	(hh,hk,kk)	hk	hk	hk	kk	kk	hk	hh	hk	hk	kk	kk	hk	hh	hk	kk	kk	hh	hk	hk	hk	hk	hk	hh	hh	hk	hh	kk	hk	hh	hk	hk	hh	hk	kk	hk	kk	hk	hk	hk	hk	hh	kk	hk	hk
LG1_HB_878	F_0411306_L1_PA	LG1	<hkxhk>	{11}	(hh,hk,kk)	hk	hk	hk	hh	hh	hk	kk	hk	hk	hh	hh	hk	kk	hk	hh	hh	kk	hk	hk	hk	hk	hk	kk	kk	hk	kk	hh	hk	kk	hk	hk	kk	hk	hh	hk	hh	hk	hk	hk	hk	kk	hh	hk	hk
LG1_HB_878	F_0411310_L1_PA	LG1	<hkxhk>	{11}	(hh,hk,kk)	hk	hk	hk	hh	hh	hk	kk	hk	hk	hh	hh	hk	kk	hk	hh	hh	kk	hk	hk	hk	hk	hk	kk	kk	hk	kk	hh	hk	kk	hk	hk	kk	hk	hh	hk	hh	hk	hk	hk	hk	kk	hh	hk	hk
LG1_HB_879	F_0411409_L1_PA	LG1	<hkxhk>	{11}	(hh,hk,kk)	hk	hk	hk	hh	hh	hk	kk	hk	hk	hh	hh	hk	kk	hk	hh	hh	kk	hk	hk	hk	hk	hk	kk	kk	hk	kk	hh	hk	kk	hk	hk	kk	hk	hh	hk	hh	hk	hk	hk	hk	kk	hh	hk	hk
LG1_HB_880	F_0411478_L1_PA	LG1	<hkxhk>	{11}	(hh,hk,kk)	hk	hk	hk	hh	hh	hk	kk	hk	hk	hh	hh	hk	kk	hk	hh	hh	kk	hk	hk	hk	hk	hk	kk	kk	hk	kk	hh	hk	kk	hk	hk	kk	hk	hh	hk	hh	hk	hk	hk	hk	kk	hh	hk	hk
LG1_HB_880	F_0411479_L1_PA	LG1	<hkxhk>	{00}	(hh,hk,kk)	hk	hk	hk	kk	kk	hk	hh	hk	hk	kk	kk	hk	hh	hk	kk	kk	hh	hk	hk	hk	hk	hk	hh	hh	hk	hh	kk	hk	hh	hk	hk	hh	hk	kk	hk	kk	hk	hk	hk	hk	hh	kk	hk	hk
LG1_HB_880	F_0411487_L1_PA	LG1	<hkxhk>	{00}	(hh,hk,kk)	hk	hk	hk	kk	kk	hk	hh	hk	hk	kk	kk	hk	hh	hk	kk	kk	hh	hk	hk	hk	hk	hk	hh	hh	hk	hh	kk	hk	hh	hk	hk	hh	hk	kk	hk	kk	hk	hk	hk	hk	hh	kk	hk	hk
LG1_HB_880	F_0411491_L1_PA	LG1	<hkxhk>	{11}	(hh,hk,kk)	hk	hk	hk	hh	hh	hk	kk	hk	hk	hh	hh	hk	kk	hk	hh	hh	kk	hk	hk	hk	hk	hk	kk	kk	hk	kk	hh	hk	kk	hk	hk	kk	hk	hh	hk	hh	hk	hk	hk	hk	kk	hh	hk	hk
LG1_HB_881	F_0411698_L1_PA	LG1	<hkxhk>	{11}	(hh,hk,kk)	hk	hk	hk	hh	hh	hk	kk	hk	hk	hh	hh	hk	kk	hk	hh	hh	kk	hk	hk	hk	hk	hk	kk	kk	hk	kk	hh	hk	kk	hk	hk	kk	hk	hh	hk	hh	hk	hk	hk	hk	kk	hh	hk	hk
LG1_HB_887	F_0415516_L1_PA	LG1	<lmxll>	{1-}	(ll,lm)	ll	lm	lm	ll	ll	ll	lm	ll	lm	ll	ll	lm	lm	lm	ll	ll	lm	lm	lm	ll	ll	ll	lm	lm	ll	lm	ll	ll	lm	ll	lm	lm	lm	ll	lm	ll	ll	lm	lm	ll	lm	ll	lm	ll
LG1_HB_887	F_0415504_L1_PA	LG1	<hkxhk>	{11}	(hh,hk,kk)	hk	hk	hk	hh	hh	hk	kk	hk	hk	hh	hh	hk	kk	hk	hh	hh	kk	hk	hk	hk	hk	hk	kk	kk	hk	kk	hh	hk	kk	hk	hk	kk	hk	hh	hk	hh	hk	hk	hk	hk	kk	hh	hk	hk
LG1_HB_890	F_0417007_L1_PA	LG1	<lmxll>	{1-}	(ll,lm)	ll	lm	lm	ll	ll	ll	lm	ll	lm	ll	ll	lm	lm	lm	ll	ll	lm	lm	lm	ll	ll	ll	lm	lm	ll	lm	ll	ll	lm	ll	lm	lm	lm	ll	lm	ll	ll	lm	lm	ll	lm	ll	lm	ll
LG1_HB_890	GD_02428_L1_PA	LG1	<lmxll>	{1-}	(ll,lm)	ll	lm	lm	ll	ll	ll	lm	ll	lm	ll	ll	lm	lm	lm	ll	ll	lm	lm	lm	ll	ll	ll	lm	lm	ll	lm	ll	ll	lm	ll	lm	lm	lm	ll	lm	ll	ll	lm	lm	ll	lm	ll	lm	ll
LG1_HB_890	F_0416997_L1_PA	LG1	<hkxhk>	{00}	(hh,hk,kk)	hk	hk	hk	kk	kk	hk	hh	hk	hk	kk	kk	hk	hh	hk	kk	kk	hh	hk	hk	hk	hk	hk	hh	hh	hk	hh	kk	hk	hh	hk	hk	hh	hk	kk	hk	kk	hk	hk	hk	hk	hh	kk	hk	hk
LG1_HB_891	F_0417203_L1_PA	LG1	<nnxnp>	{-1}	(nn,np)	np	nn	nn	nn	nn	np	np	np	nn	nn	nn	nn	np	nn	nn	nn	np	nn	nn	np	np	np	np	np	np	np	nn	np	np	np	nn	np	nn	nn	nn	nn	np	nn	nn	np	np	nn	nn	np
LG1_HB_891	F_0417197_L1_PA	LG1	<lmxll>	{1-}	(ll,lm)	ll	lm	lm	ll	ll	ll	lm	ll	lm	ll	ll	lm	lm	lm	ll	ll	lm	lm	lm	ll	ll	ll	lm	lm	ll	lm	ll	ll	lm	ll	lm	lm	lm	ll	lm	lm	ll	lm	lm	ll	lm	ll	lm	ll
LG1_HB_891	F_0417208_L1_PA	LG1	<lmxll>	{1-}	(ll,lm)	ll	lm	lm	ll	ll	ll	lm	ll	lm	ll	ll	lm	lm	lm	ll	ll	lm	lm	lm	ll	ll	ll	lm	lm	ll	lm	ll	ll	lm	ll	lm	lm	lm	ll	lm	lm	ll	lm	lm	ll	lm	ll	lm	ll
LG1_HB_893	F_0417957_L1_PA	LG1	<nnxnp>	{-1}	(nn,np)	np	nn	nn	nn	nn	np	np	np	nn	nn	nn	nn	np	nn	nn	nn	np	nn	nn	np	np	np	np	np	np	np	nn	np	np	np	nn	np	nn	nn	nn	nn	np	nn	nn	np	np	nn	nn	np
LG1_HB_893	F_0417946_L1_PA	LG1	<nnxnp>	{-1}	(nn,np)	np	nn	nn	nn	--	np	np	np	--	--	--	nn	np	nn	--	--	np	nn	--	np	np	np	np	np	np	np	nn	np	np	np	nn	np	--	nn	--	--	np	nn	nn	np	np	nn	nn	np
LG1_HB_895	F_0418563_L1_PA	LG1	<nnxnp>	{-1}	(nn,np)	np	nn	nn	nn	nn	np	np	np	nn	nn	nn	nn	np	nn	nn	nn	np	nn	nn	np	np	np	np	np	np	np	nn	np	np	np	nn	np	nn	nn	nn	nn	np	nn	nn	np	np	nn	nn	np
LG1_HB_895	F_0418561_L1_PA	LG1	<efxeg>	{11}	(ee,ef,eg,fg)	eg	ef	ef	ee	ee	eg	fg	eg	ef	ee	ee	ef	fg	ef	ee	ee	fg	ef	ef	eg	eg	eg	fg	fg	eg	fg	ee	eg	fg	eg	ef	fg	ef	ee	ef	ef	eg	ef	ef	eg	fg	ee	ef	eg
LG1_HB_895	F_0418562_L1_PA	LG1	<lmxll>	{1-}	(ll,lm)	ll	lm	lm	ll	ll	ll	lm	ll	lm	ll	ll	lm	lm	lm	ll	ll	lm	lm	lm	ll	ll	ll	lm	lm	ll	lm	ll	ll	lm	ll	lm	lm	lm	ll	lm	lm	ll	lm	lm	ll	lm	ll	lm	ll
LG1_HB_895	F_0418565_L1_PA	LG1	<lmxll>	{1-}	(ll,lm)	ll	lm	lm	ll	ll	ll	lm	ll	lm	ll	ll	lm	lm	lm	ll	ll	lm	lm	lm	ll	ll	ll	lm	lm	ll	lm	ll	ll	lm	ll	lm	lm	lm	ll	lm	lm	ll	lm	lm	ll	lm	ll	lm	ll
LG1_HB_895	F_0418576_L1_PA	LG1	<lmxll>	{1-}	(ll,lm)	ll	lm	lm	ll	ll	ll	lm	ll	lm	ll	ll	lm	lm	lm	ll	ll	lm	lm	lm	ll	ll	ll	lm	lm	ll	lm	ll	ll	lm	ll	lm	lm	lm	ll	lm	lm	ll	lm	lm	ll	lm	ll	lm	ll
R_9351463_L1_PA	R_9351463_L1_PA	LG1	<nnxnp>	{-1}	(nn,np)	np	nn	nn	nn	nn	np	np	np	nn	nn	nn	nn	np	nn	nn	nn	np	nn	nn	np	np	np	np	np	np	np	nn	np	np	np	nn	np	nn	nn	nn	nn	np	nn	nn	np	np	nn	nn	np
LG1_HB_897	F_0419286_L1_PA	LG1	<nnxnp>	{-1}	(nn,np)	np	nn	nn	nn	nn	np	np	np	nn	nn	nn	nn	np	nn	nn	nn	np	nn	nn	np	np	np	np	np	np	np	nn	np	np	np	nn	np	nn	nn	nn	nn	np	nn	nn	np	np	nn	nn	np
LG1_HB_897	R_11485470_L1_PA	LG1	<nnxnp>	{-1}	(nn,np)	np	nn	nn	nn	nn	np	np	np	nn	nn	nn	nn	np	nn	nn	nn	np	nn	nn	np	np	np	np	np	np	np	nn	np	np	np	nn	np	nn	nn	nn	nn	np	nn	nn	np	np	nn	nn	np
LG1_HB_897	R_11489706_L1_PA	LG1	<nnxnp>	{-1}	(nn,np)	np	nn	nn	nn	nn	np	np	np	nn	nn	nn	nn	np	nn	nn	nn	np	nn	nn	np	np	np	np	np	np	np	nn	np	np	np	nn	np	nn	nn	nn	nn	np	nn	nn	np	np	nn	nn	np
LG1_HB_897.5	R_11503910_L1_PA	LG1	<nnxnp>	{-1}	(nn,np)	np	nn	nn	nn	nn	np	np	np	nn	nn	nn	nn	np	nn	nn	nn	np	nn	nn	np	np	np	np	np	np	np	nn	np	np	np	nn	np	nn	nn	nn	nn	np	nn	nn	np	np	nn	nn	np
LG1_HB_897.5	R_11508677_L1_PA	LG1	<nnxnp>	{-1}	(nn,np)	np	nn	nn	nn	nn	np	np	np	nn	nn	nn	nn	np	nn	nn	nn	np	nn	nn	np	np	np	np	np	np	np	nn	np	np	np	nn	np	nn	nn	nn	nn	np	nn	nn	np	np	nn	nn	np
LG1_HB_899	F_0419753_L1_PA	LG1	<nnxnp>	{-1}	(nn,np)	np	nn	nn	nn	nn	np	np	np	nn	nn	nn	np	np	nn	nn	nn	np	nn	nn	np	np	np	np	np	np	np	nn	np	np	np	nn	np	nn	nn	nn	nn	np	nn	nn	np	np	nn	nn	np
LG1_HB_899	F_0419771_L1_PA	LG1	<nnxnp>	{-1}	(nn,np)	np	nn	nn	nn	nn	np	np	np	nn	nn	nn	np	np	nn	nn	nn	np	nn	nn	np	np	np	np	np	np	np	nn	np	np	np	nn	np	nn	nn	nn	nn	np	nn	nn	np	np	nn	nn	np
LG1_HB_900	GD_02334_L1_PA	LG1	<nnxnp>	{-1}	(nn,np)	np	nn	nn	nn	nn	np	np	np	nn	nn	nn	np	np	nn	nn	nn	np	nn	nn	np	np	np	np	np	np	np	nn	np	np	np	nn	np	nn	nn	nn	nn	np	nn	nn	np	np	nn	nn	np
LG1_HB_901	F_0420128_L1_PA	LG1	<lmxll>	{1-}	(ll,lm)	ll	lm	lm	ll	ll	ll	lm	ll	lm	ll	ll	lm	lm	lm	ll	ll	lm	lm	lm	ll	ll	ll	lm	lm	ll	lm	ll	ll	lm	ll	lm	lm	lm	ll	lm	lm	ll	lm	lm	ll	lm	ll	lm	ll
LG1_HB_901	F_0420129_L1_PA	LG1	<hkxhk>	{11}	(hh,hk,kk)	hk	hk	hk	hh	hh	hk	hk	hk	hk	hh	hk	kk	kk	hk	hh	hh	kk	hk	hk	hk	hh	hk	kk	kk	hk	kk	hh	hk	kk	hk	hk	kk	hk	hh	hk	hk	hk	hk	kk	hk	kk	hh	hk	hk
LG1_HB_901	F_0420130_L1_PA	LG1	<lmxll>	{1-}	(ll,lm)	ll	lm	lm	ll	ll	ll	lm	ll	lm	ll	ll	lm	lm	lm	ll	ll	lm	lm	lm	ll	ll	ll	lm	lm	ll	lm	ll	ll	lm	ll	lm	lm	lm	ll	lm	lm	ll	lm	lm	ll	lm	ll	lm	ll
LG1_HB_901	F_0420150_L1_PA	LG1	<hkxhk>	{00}	(hh,hk,kk)	hk	hk	hk	kk	kk	hk	hk	hk	hk	kk	hk	hh	hh	hk	kk	kk	hh	hk	hk	hk	kk	hk	hh	hh	hk	hh	kk	hk	hh	hk	hk	hh	hk	kk	hk	hk	hk	hk	hh	hk	hh	kk	hk	hk
LG1_HB_901	F_0420170_L1_PA	LG1	<hkxhk>	{00}	(hh,hk,kk)	hk	hk	hk	kk	kk	hk	hk	hk	hk	kk	hk	hh	hh	hk	kk	kk	hh	hk	hk	hk	kk	hk	hh	hh	hk	hh	kk	hk	hh	hk	hk	hh	hk	kk	hk	hk	hk	hk	hh	hk	hh	kk	hk	hk
LG1_HB_902	F_0420898_L1_PA	LG1	<hkxhk>	{11}	(hh,hk,kk)	hk	hk	hk	hh	hh	hk	hk	hk	hk	hh	hk	kk	kk	hk	hh	hh	kk	hk	hk	hk	hh	hk	kk	kk	hk	kk	hh	hk	kk	hk	hk	kk	hk	hh	hk	hk	hk	hk	hk	hk	kk	hh	hk	hk
LG1_HB_902	R_13037789_L1_PA	LG1	<nnxnp>	{-1}	(nn,np)	np	nn	nn	nn	nn	np	nn	np	nn	nn	np	np	np	nn	nn	nn	np	nn	nn	np	nn	np	np	np	np	np	nn	np	np	np	nn	np	nn	nn	nn	nn	np	nn	nn	np	np	nn	nn	np
LG1_HB_902	F_0420902_L1_PA	LG1	<lmxll>	{1-}	(ll,lm)	ll	lm	lm	ll	ll	ll	lm	ll	lm	ll	ll	lm	lm	lm	ll	ll	lm	lm	lm	ll	ll	ll	lm	lm	ll	lm	ll	ll	lm	ll	lm	lm	lm	ll	--	lm	ll	lm	lm	ll	lm	ll	lm	ll
LG1_HB_902	F_0420881_L1_PA	LG1	<lmxll>	{1-}	(ll,lm)	ll	lm	lm	ll	ll	ll	lm	ll	lm	ll	ll	lm	lm	lm	ll	ll	lm	lm	lm	ll	ll	ll	lm	lm	ll	lm	ll	ll	lm	ll	lm	lm	lm	ll	lm	lm	ll	lm	lm	ll	lm	ll	lm	ll
LG1_HB_902	F_0420884_L1_PA	LG1	<lmxll>	{1-}	(ll,lm)	ll	lm	lm	ll	ll	ll	lm	ll	lm	ll	ll	lm	lm	lm	ll	ll	lm	lm	lm	ll	ll	ll	lm	lm	ll	lm	ll	ll	lm	ll	lm	lm	lm	ll	lm	lm	ll	lm	lm	ll	lm	ll	lm	ll
LG1_HB_902	F_0420924_L1_PA	LG1	<lmxll>	{1-}	(ll,lm)	ll	lm	lm	ll	ll	ll	lm	ll	lm	ll	ll	lm	lm	lm	ll	ll	lm	lm	lm	ll	ll	ll	lm	lm	ll	lm	ll	ll	lm	ll	lm	lm	lm	ll	lm	lm	ll	lm	lm	ll	lm	ll	lm	ll
LG1_HB_902	F_0420895_L1_PA	LG1	<hkxhk>	{00}	(hh,hk,kk)	hk	hk	hk	kk	kk	hk	hk	hk	hk	kk	hk	hh	hh	hk	kk	kk	hh	hk	hk	hk	kk	hk	hh	hh	hk	hh	kk	hk	hh	hk	hk	hh	hk	kk	hk	hk	hk	hk	hk	hk	hh	kk	hk	hk
LG1_HB_902	F_0420896_L1_PA	LG1	<hkxhk>	{00}	(hh,hk,kk)	hk	hk	hk	kk	kk	hk	hk	hk	hk	kk	hk	hh	hh	hk	kk	kk	hh	hk	hk	hk	kk	hk	hh	hh	hk	hh	kk	hk	hh	hk	hk	hh	hk	kk	hk	hk	hk	hk	hk	hk	hh	kk	hk	hk
LG1_HB_905	F_0421614_L1_PA	LG1	<lmxll>	{1-}	(ll,lm)	ll	lm	lm	ll	ll	ll	lm	ll	lm	ll	ll	lm	lm	lm	ll	ll	lm	lm	lm	ll	ll	ll	lm	lm	ll	lm	ll	ll	lm	ll	lm	lm	lm	ll	lm	lm	ll	lm	ll	ll	lm	ll	lm	ll
LG1_HB_905	F_0421620_L1_PA	LG1	<lmxll>	{1-}	(ll,lm)	ll	lm	lm	ll	ll	ll	lm	ll	lm	ll	ll	lm	lm	lm	ll	ll	lm	lm	lm	ll	ll	ll	lm	lm	ll	lm	ll	ll	lm	ll	lm	lm	lm	ll	lm	lm	ll	lm	ll	ll	lm	ll	lm	ll
LG1_HB_905	F_0421635_L1_PA	LG1	<hkxhk>	{00}	(hh,hk,kk)	hk	hk	hk	hk	kk	hk	hk	hk	hk	kk	hk	hh	hh	hk	kk	kk	hh	hk	hk	hk	kk	hk	hh	hh	hk	hh	kk	hk	hh	hk	hk	hh	hk	kk	hk	hk	hk	hk	hk	hk	hh	kk	hk	hk
LG1_HB_905	F_0421638_L1_PA	LG1	<hkxhk>	{00}	(hh,hk,kk)	hk	hk	hk	hk	kk	hk	hk	hk	hk	kk	hk	--	hh	hk	kk	kk	--	hk	hk	hk	kk	hk	hh	hh	hk	hh	kk	hk	--	hk	hk	--	hk	kk	hk	hk	hk	hk	hk	hk	--	kk	hk	hk
LG1_HB_905.5	GD_01889_L1_PA	LG1	<lmxll>	{1-}	(ll,lm)	ll	lm	lm	ll	ll	ll	lm	ll	lm	ll	ll	lm	lm	lm	ll	ll	lm	lm	lm	ll	ll	ll	lm	lm	ll	lm	ll	ll	lm	ll	lm	lm	lm	ll	lm	lm	ll	lm	ll	ll	lm	ll	lm	ll
LG1_HB_905.5	R_14001081_L1_PA	LG1	<nnxnp>	{-1}	(nn,np)	np	nn	nn	np	nn	np	nn	np	nn	nn	np	np	np	nn	nn	nn	np	nn	nn	np	nn	np	np	np	np	np	nn	np	np	np	nn	np	nn	nn	nn	nn	np	nn	np	np	np	nn	nn	np
LG1_HB_906	F_0422080_L1_PA	LG1	<nnxnp>	{-1}	(nn,np)	np	nn	nn	np	nn	np	nn	np	nn	nn	np	np	np	nn	nn	nn	np	nn	nn	np	nn	np	np	np	np	np	nn	np	np	np	nn	np	nn	nn	nn	nn	np	nn	np	np	np	nn	nn	np
LG1_HB_907	F_0423029_L1_PA	LG1	<lmxll>	{1-}	(ll,lm)	ll	lm	lm	ll	ll	ll	lm	lm	lm	ll	ll	lm	lm	lm	ll	ll	lm	lm	lm	ll	lm	ll	lm	lm	ll	lm	ll	ll	lm	ll	lm	lm	lm	ll	lm	lm	ll	lm	ll	ll	lm	ll	lm	ll
LG1_HB_907	F_0423030_L1_PA	LG1	<hkxhk>	{00}	(hh,hk,kk)	hk	hk	hk	hk	kk	hk	hk	hh	hk	kk	hk	hh	hh	hk	kk	kk	hh	hk	hk	hk	hk	hk	hh	hh	hk	hh	kk	hk	hh	hk	hk	hh	hk	kk	hk	hk	hk	hk	hk	hk	hh	kk	hk	hk
LG1_HB_908	R_14662213_L1_PA	LG1	<hkxhk>	{00}	(hh,hk,kk)	hk	hk	hk	hk	kk	hk	hk	hh	hk	kk	hk	hh	hh	hk	kk	kk	hh	hk	hk	hk	hk	hk	hh	hh	hk	hh	kk	hk	hh	hk	hk	hh	hk	kk	hk	hk	hk	hk	hk	hh	hh	kk	hk	hk
LG1_HB_909	F_0423612_L1_PA	LG1	<hkxhk>	{11}	(hh,hk,kk)	hk	hk	hk	hk	hh	hk	hk	kk	hk	hh	hk	kk	kk	hk	hh	hh	kk	hk	hk	hk	hk	hk	kk	kk	hk	kk	hh	hk	kk	hk	hk	kk	hk	hh	hk	hk	hk	hk	hk	kk	kk	hh	hk	hk
LG1_HB_909	F_0423614_L1_PA	LG1	<hkxhk>	{00}	(hh,hk,kk)	hk	hk	hk	hk	kk	hk	hk	hh	hk	kk	hk	hh	hh	hk	kk	kk	hh	hk	hk	hk	hk	hk	hh	hh	hk	hh	kk	hk	hh	hk	hk	hh	hk	kk	hk	hk	hk	hk	hk	hh	hh	kk	hk	hk
LG1_HB_909	F_0423615_L1_PA	LG1	<hkxhk>	{11}	(hh,hk,kk)	hk	hk	hk	hk	hh	hk	hk	kk	hk	hh	hk	kk	kk	hk	hh	hh	kk	hk	hk	hk	hk	hk	kk	kk	hk	kk	hh	hk	kk	hk	hk	kk	hk	hh	hk	hk	hk	hk	hk	kk	kk	hh	hk	hk
LG1_HB_909	F_0423617_L1_PA	LG1	<lmxll>	{1-}	(ll,lm)	ll	lm	lm	ll	ll	ll	lm	lm	lm	ll	ll	lm	lm	lm	ll	ll	lm	lm	lm	ll	lm	ll	lm	lm	ll	lm	ll	ll	lm	ll	lm	lm	lm	ll	lm	lm	ll	lm	ll	lm	lm	ll	lm	ll
LG1_HB_909	F_0423631_L1_PA	LG1	<hkxhk>	{00}	(hh,hk,kk)	hk	hk	hk	hk	kk	hk	hk	hh	hk	kk	hk	hh	hh	hk	kk	kk	hh	hk	hk	hk	hk	hk	hh	hh	hk	hh	kk	hk	hh	hk	hk	hh	hk	kk	hk	hk	hk	hk	hk	hh	hh	kk	hk	hk
LG1_HB_909	F_0423637_L1_PA	LG1	<lmxll>	{1-}	(ll,lm)	ll	lm	lm	ll	ll	ll	lm	lm	lm	ll	ll	lm	lm	lm	ll	ll	lm	lm	lm	ll	lm	ll	lm	lm	ll	lm	ll	ll	lm	ll	lm	lm	lm	ll	lm	lm	ll	lm	ll	lm	lm	ll	lm	ll
LG1_HB_909	R_14836061_L1_PA	LG1	<lmxll>	{1-}	(ll,lm)	ll	lm	lm	ll	ll	ll	lm	lm	lm	ll	ll	lm	lm	lm	ll	ll	lm	lm	lm	ll	lm	ll	lm	lm	ll	lm	ll	ll	lm	ll	lm	lm	lm	ll	lm	lm	ll	lm	ll	lm	lm	ll	lm	ll
LG1_HB_912	F_0424557_L1_PA	LG1	<hkxhk>	{11}	(hh,hk,kk)	hk	hk	hk	hk	hh	hk	hk	kk	hk	hh	hk	kk	kk	hk	hh	hh	kk	hk	hk	hk	hk	hk	kk	kk	hk	kk	hh	hk	kk	hk	hk	kk	hk	hh	hk	hk	hk	hk	hk	kk	kk	hh	hk	hk
LG1_HB_912	F_0424562_L1_PA	LG1	<lmxll>	{1-}	(ll,lm)	ll	lm	lm	ll	ll	ll	lm	lm	lm	ll	ll	lm	lm	lm	ll	ll	lm	lm	lm	ll	lm	ll	lm	lm	ll	lm	ll	ll	lm	ll	lm	lm	lm	ll	lm	lm	ll	lm	ll	lm	lm	ll	lm	ll
LG1_HB_914	F_0425610_L1_PA	LG1	<lmxll>	{1-}	(ll,lm)	ll	lm	lm	ll	ll	ll	lm	lm	lm	ll	ll	lm	ll	lm	ll	ll	lm	lm	lm	ll	lm	ll	lm	lm	ll	lm	ll	ll	lm	ll	lm	lm	lm	ll	lm	lm	ll	lm	ll	lm	lm	ll	lm	ll
LG1_HB_914	F_0425611_L1_PA	LG1	<hkxhk>	{11}	(hh,hk,kk)	hk	hk	hk	hk	hh	hh	hk	hk	hk	hh	hk	kk	hk	hk	hh	hh	kk	hk	hk	hk	hk	hk	kk	kk	hk	kk	hh	hk	kk	hk	hk	kk	hk	hh	hk	hk	hk	hk	hk	kk	kk	hh	hk	hk
LG1_HB_914	R_16467823_L1_PA	LG1	<lmxll>	{1-}	(ll,lm)	ll	lm	lm	ll	ll	ll	lm	lm	lm	ll	ll	lm	ll	lm	ll	ll	lm	lm	lm	ll	lm	ll	lm	lm	ll	lm	ll	ll	lm	ll	lm	lm	lm	ll	lm	lm	ll	lm	ll	lm	lm	ll	lm	ll
LG1_HB_916	F_0426233_L1_PA	LG1	<nnxnp>	{-1}	(nn,np)	np	nn	nn	np	nn	nn	nn	nn	nn	nn	np	np	np	nn	nn	nn	np	nn	nn	np	nn	np	np	np	np	np	nn	np	np	np	nn	np	nn	nn	nn	nn	np	nn	np	np	np	nn	nn	np
LG1_HB_916	F_0426240_L1_PA	LG1	<nnxnp>	{-1}	(nn,np)	np	nn	nn	np	nn	nn	nn	nn	nn	nn	np	np	np	nn	nn	nn	np	nn	nn	np	nn	np	np	np	np	np	nn	np	np	np	nn	np	nn	nn	nn	nn	np	nn	np	np	np	nn	nn	np
LG1_HB_916	R_17233926_L1_PA	LG1	<nnxnp>	{-1}	(nn,np)	np	nn	nn	np	nn	nn	nn	nn	nn	nn	np	np	np	nn	nn	nn	np	nn	nn	np	nn	np	np	np	np	np	nn	np	np	np	nn	np	nn	nn	nn	nn	np	nn	np	np	np	nn	nn	np
LG1_HB_916	R_17236158_L1_PA	LG1	<nnxnp>	{-1}	(nn,np)	np	nn	nn	np	nn	nn	nn	nn	nn	nn	np	np	np	nn	nn	nn	np	nn	nn	np	nn	np	np	np	np	np	nn	np	np	np	nn	np	nn	nn	nn	nn	np	nn	np	np	np	nn	nn	np
LG1_HB_919	F_0427291_L1_PA	LG1	<nnxnp>	{-1}	(nn,np)	np	nn	nn	np	nn	nn	nn	nn	nn	nn	np	np	np	nn	nn	nn	np	nn	nn	np	nn	np	np	np	np	np	nn	np	np	np	nn	np	nn	nn	nn	nn	np	nn	np	np	np	nn	nn	np
LG1_HB_919	F_0427302_L1_PA	LG1	<nnxnp>	{-1}	(nn,np)	np	nn	nn	np	nn	nn	nn	nn	nn	nn	np	np	np	nn	nn	nn	np	nn	nn	np	nn	np	np	np	np	np	nn	np	np	np	nn	np	nn	nn	nn	nn	np	nn	np	np	np	nn	nn	np
LG1_HB_919	R_17869158_L1_PA	LG1	<nnxnp>	{-1}	(nn,np)	np	nn	nn	np	nn	nn	nn	nn	nn	nn	np	np	np	nn	nn	nn	np	nn	nn	np	nn	np	np	np	np	np	nn	np	np	np	nn	np	nn	nn	nn	nn	np	nn	np	np	np	nn	nn	np
LG1_HB_919	R_17871172_L1_PA	LG1	<nnxnp>	{-1}	(nn,np)	np	nn	nn	np	nn	nn	nn	nn	nn	nn	np	np	np	nn	nn	nn	np	nn	nn	np	nn	np	np	np	np	np	nn	np	np	np	nn	np	nn	nn	nn	nn	np	nn	np	np	np	nn	nn	np
LG1_HB_919.5	R_17912183_L1_PA	LG1	<nnxnp>	{-1}	(nn,np)	np	nn	nn	np	nn	nn	nn	nn	nn	nn	np	np	np	nn	nn	nn	np	nn	nn	np	nn	np	np	np	np	np	nn	np	np	np	nn	np	nn	nn	nn	nn	np	nn	np	np	np	nn	nn	np
LG1_HB_920	F_0427459_L1_PA	LG1	<nnxnp>	{-1}	(nn,np)	np	nn	nn	np	nn	nn	nn	nn	nn	nn	np	np	np	nn	nn	nn	np	nn	nn	np	nn	np	np	np	np	np	nn	np	np	np	nn	np	nn	nn	nn	nn	np	nn	np	np	np	nn	nn	np
LG1_HB_920	F_0427470_L1_PA	LG1	<nnxnp>	{-1}	(nn,np)	np	nn	nn	np	nn	nn	nn	nn	nn	nn	np	np	np	nn	nn	nn	np	nn	nn	np	nn	np	np	np	np	np	nn	np	np	np	nn	np	nn	nn	nn	nn	np	nn	np	np	np	nn	nn	np
LG1_HB_920	F_0427472_L1_PA	LG1	<nnxnp>	{-1}	(nn,np)	np	nn	nn	np	nn	nn	nn	nn	nn	nn	np	np	np	nn	nn	nn	np	nn	nn	np	nn	np	np	np	np	np	nn	np	np	np	nn	np	nn	nn	nn	nn	np	nn	np	np	np	nn	nn	np
LG1_HB_920	R_17921038_L1_PA	LG1	<nnxnp>	{-1}	(nn,np)	np	nn	nn	np	nn	nn	nn	nn	nn	nn	np	np	np	nn	nn	nn	np	nn	nn	np	nn	np	np	np	np	np	nn	np	np	np	nn	np	nn	nn	nn	nn	np	nn	np	np	np	nn	nn	np
LG1_HB_921	R_18064090_L1_PA	LG1	<nnxnp>	{-1}	(nn,np)	np	nn	nn	np	nn	nn	nn	nn	nn	nn	np	np	np	nn	nn	nn	np	nn	nn	np	nn	np	np	np	np	np	nn	np	np	np	nn	np	nn	nn	nn	nn	np	nn	np	np	np	nn	nn	np
LG1_HB_921	R_18067488_L1_PA	LG1	<nnxnp>	{-1}	(nn,np)	np	nn	nn	np	nn	nn	nn	nn	nn	nn	np	np	np	nn	nn	nn	np	nn	nn	np	nn	np	np	np	np	np	nn	np	np	np	nn	np	nn	nn	nn	nn	np	nn	np	np	np	nn	nn	np
LG1_HB_922	F_0428244_L1_PA	LG1	<nnxnp>	{-1}	(nn,np)	np	nn	nn	np	nn	nn	nn	nn	nn	nn	np	np	np	nn	nn	nn	np	nn	nn	np	nn	np	np	np	np	np	nn	np	np	np	nn	nn	nn	nn	nn	nn	np	nn	np	np	np	nn	nn	np
LG1_HB_922	F_0428254_L1_PA	LG1	<nnxnp>	{-1}	(nn,np)	np	nn	nn	np	nn	nn	nn	nn	nn	nn	np	np	np	nn	nn	nn	np	nn	nn	np	nn	np	np	np	np	np	nn	np	np	np	nn	nn	nn	nn	nn	nn	np	nn	np	np	np	nn	nn	np
LG1_HB_923	F_0428720_L1_PA	LG1	<nnxnp>	{-1}	(nn,np)	np	nn	nn	np	nn	nn	nn	nn	nn	nn	np	np	np	nn	nn	nn	np	nn	nn	np	nn	np	np	np	np	np	nn	np	np	np	nn	nn	nn	nn	nn	nn	np	nn	np	np	np	nn	nn	np
LG1_HB_923	F_0428726_L1_PA	LG1	<nnxnp>	{-1}	(nn,np)	np	nn	nn	np	nn	nn	nn	nn	nn	nn	np	np	np	nn	nn	nn	np	nn	nn	np	nn	np	np	np	np	np	nn	np	np	np	nn	nn	nn	nn	nn	nn	np	nn	np	np	np	nn	nn	np
LG1_HB_924	F_0429182_L1_PA	LG1	<nnxnp>	{-1}	(nn,np)	np	nn	nn	np	nn	nn	nn	nn	nn	nn	np	np	np	nn	nn	nn	np	--	nn	np	nn	np	np	np	np	np	nn	np	np	np	nn	nn	nn	nn	nn	nn	np	nn	np	np	np	nn	nn	np
LG1_HB_924	F_0429189_L1_PA	LG1	<nnxnp>	{-1}	(nn,np)	np	nn	nn	np	nn	nn	nn	nn	nn	nn	np	np	np	nn	nn	nn	np	nn	nn	np	nn	np	np	np	np	np	nn	np	np	np	nn	nn	nn	nn	nn	nn	np	nn	np	np	np	nn	nn	np
LG1_HB_926	F_0429975_L1_PA	LG1	<nnxnp>	{-1}	(nn,np)	np	nn	nn	np	nn	nn	nn	nn	nn	nn	np	np	np	nn	nn	nn	np	nn	nn	np	nn	np	np	np	np	np	nn	np	np	np	nn	nn	nn	nn	nn	nn	np	nn	--	np	np	nn	nn	np
LG1_HB_926	F_0429982_L1_PA	LG1	<nnxnp>	{-1}	(nn,np)	np	nn	nn	np	nn	nn	nn	nn	nn	nn	np	np	np	nn	nn	nn	np	nn	nn	np	nn	np	np	np	np	np	nn	--	np	np	nn	nn	nn	nn	nn	nn	--	nn	np	np	np	nn	nn	np
LG1_HB_926	F_0429988_L1_PA	LG1	<nnxnp>	{-1}	(nn,np)	np	nn	nn	np	nn	nn	nn	nn	nn	nn	np	np	np	nn	nn	nn	np	nn	nn	np	nn	np	np	np	np	np	nn	np	np	np	nn	nn	nn	nn	nn	nn	--	nn	np	np	--	nn	nn	--
LG1_HB_926	F_0430001_L1_PA	LG1	<nnxnp>	{-1}	(nn,np)	np	nn	nn	np	nn	nn	nn	nn	nn	nn	np	np	np	nn	nn	nn	np	nn	nn	np	nn	np	np	np	np	np	nn	np	np	np	nn	nn	nn	nn	nn	nn	np	nn	np	np	np	nn	nn	np
LG1_HB_926	R_20951649_L1_PA	LG1	<nnxnp>	{-1}	(nn,np)	np	nn	nn	np	nn	nn	nn	nn	nn	nn	np	np	np	nn	nn	nn	np	nn	nn	np	nn	np	np	np	np	np	nn	np	np	np	nn	nn	nn	nn	nn	nn	np	nn	np	np	np	nn	nn	np
LG1_HB_927	F_0430261_L1_PA	LG1	<nnxnp>	{-1}	(nn,np)	np	nn	nn	np	nn	nn	nn	nn	np	nn	np	np	np	nn	nn	nn	np	nn	nn	np	nn	np	np	np	np	np	nn	np	np	np	nn	nn	nn	nn	nn	np	np	nn	np	nn	np	nn	nn	np
LG1_HB_929	F_0431171_L1_PA	LG1	<nnxnp>	{-1}	(nn,np)	np	nn	nn	np	nn	nn	nn	nn	np	nn	np	np	np	nn	nn	nn	np	nn	nn	np	nn	np	np	np	np	np	nn	np	np	np	nn	nn	nn	nn	nn	nn	np	nn	np	np	np	nn	nn	np
LG1_HB_929	F_0431172_L1_PA	LG1	<nnxnp>	{-1}	(nn,np)	np	nn	nn	np	nn	nn	nn	nn	np	nn	np	np	np	nn	nn	nn	np	nn	nn	np	nn	np	np	np	np	np	nn	np	np	np	nn	nn	nn	nn	nn	nn	np	nn	np	np	np	nn	nn	np
LG1_HB_929	GD_00250_L1_PA	LG1	<nnxnp>	{-1}	(nn,np)	np	nn	nn	np	nn	nn	nn	nn	np	nn	np	np	np	nn	nn	nn	np	nn	nn	np	nn	np	np	np	np	np	nn	np	np	np	nn	nn	nn	nn	nn	nn	np	nn	np	np	np	nn	nn	np
LG1_HB_933	R_23134240_L1_PA	LG1	<nnxnp>	{-1}	(nn,np)	np	nn	nn	np	nn	nn	nn	nn	np	nn	np	np	np	nn	nn	nn	np	nn	nn	np	nn	np	np	np	np	np	nn	np	np	np	nn	nn	nn	nn	nn	np	np	nn	np	nn	np	nn	nn	np
LG1_HB_933	F_0432789_L1_PA	LG1	<lmxll>	{1-}	(ll,lm)	ll	lm	lm	ll	lm	ll	lm	lm	ll	ll	ll	ll	ll	lm	lm	ll	lm	lm	lm	ll	lm	ll	lm	lm	ll	lm	ll	ll	lm	ll	lm	lm	lm	lm	lm	lm	ll	lm	ll	lm	lm	lm	lm	ll
LG1_HB_933	F_0432803_L1_PA	LG1	<lmxll>	{1-}	(ll,lm)	ll	lm	lm	ll	lm	ll	lm	lm	ll	ll	ll	ll	ll	lm	lm	ll	lm	lm	lm	ll	lm	ll	lm	lm	ll	lm	ll	ll	lm	ll	lm	lm	lm	lm	lm	lm	ll	lm	ll	lm	lm	lm	lm	ll
LG1_HB_934	F_0433272_L1_PA	LG1	<nnxnp>	{-1}	(nn,np)	np	nn	nn	np	nn	nn	nn	nn	np	nn	np	np	np	nn	nn	nn	np	nn	nn	np	nn	np	np	np	np	np	nn	np	np	np	nn	nn	nn	nn	nn	np	np	nn	np	nn	np	np	nn	np
LG1_HB_934	F_0433278_L1_PA	LG1	<nnxnp>	{-0}	(nn,np)	nn	np	np	nn	np	np	np	np	nn	np	nn	nn	nn	np	np	np	nn	np	np	nn	np	nn	nn	nn	nn	nn	np	nn	nn	nn	np	np	np	np	np	nn	nn	np	nn	np	nn	nn	np	nn
LG1_HB_934	F_0433285_L1_PA	LG1	<nnxnp>	{-1}	(nn,np)	np	nn	nn	np	nn	nn	nn	nn	np	nn	np	np	np	nn	nn	nn	np	nn	nn	np	nn	np	np	np	np	np	nn	np	np	np	nn	nn	nn	nn	nn	np	np	nn	np	nn	np	np	nn	np
F_0435779_L1_PA	F_0435779_L1_PA	LG1	<nnxnp>	{-0}	(nn,np)	nn	np	np	nn	np	np	np	np	nn	np	nn	nn	nn	np	np	np	nn	np	np	nn	np	nn	nn	nn	nn	nn	np	nn	nn	nn	np	np	np	np	np	nn	nn	np	nn	np	nn	nn	np	nn
GD_00107_L1_PA	GD_00107_L1_PA	LG1	<lmxll>	{0-}	(ll,lm)	lm	ll	ll	lm	ll	lm	ll	ll	lm	ll	lm	lm	lm	ll	ll	lm	ll	ll	ll	lm	ll	lm	ll	ll	lm	ll	lm	lm	ll	lm	ll	ll	ll	ll	ll	ll	lm	ll	lm	ll	lm	ll	ll	lm
LG1_HB_940	F_0436483_L1_PA	LG1	<nnxnp>	{-1}	(nn,np)	np	nn	nn	np	nn	nn	nn	nn	np	nn	np	np	np	nn	nn	nn	np	nn	nn	np	nn	np	nn	np	np	np	nn	np	np	np	nn	nn	nn	nn	nn	np	np	nn	np	nn	np	np	nn	np
LG1_HB_940	F_0436495_L1_PA	LG1	<lmxll>	{0-}	(ll,lm)	lm	ll	ll	lm	ll	lm	ll	ll	lm	ll	lm	lm	lm	ll	ll	lm	ll	ll	ll	lm	ll	lm	ll	ll	lm	ll	lm	lm	ll	lm	ll	ll	ll	ll	ll	ll	lm	ll	lm	ll	lm	ll	ll	lm
LG1_HB_941	F_0436910_L1_PA	LG1	<lmxll>	{0-}	(ll,lm)	lm	ll	ll	lm	ll	lm	ll	ll	lm	ll	lm	lm	lm	ll	ll	lm	ll	ll	ll	lm	ll	lm	ll	ll	lm	ll	lm	lm	ll	lm	ll	ll	ll	ll	ll	ll	lm	ll	lm	ll	lm	ll	ll	lm
LG1_HB_941	F_0436914_L1_PA	LG1	<hkxhk>	{01}	(hh,hk,kk)	kk	hh	hh	kk	hh	hk	hh	hh	kk	hh	kk	kk	kk	hh	hh	hk	hk	hh	hh	kk	hh	kk	hh	hk	kk	hk	hk	kk	hk	kk	hh	hh	hh	hh	hh	hk	kk	hh	kk	hh	kk	hk	hh	kk
LG1_HB_941	F_0436917_L1_PA	LG1	<hkxhk>	{01}	(hh,hk,kk)	kk	hh	hh	kk	hh	hk	hh	hh	kk	hh	kk	kk	kk	hh	hh	hk	hk	hh	hh	kk	hh	kk	hh	hk	kk	hk	hk	kk	hk	kk	hh	hh	hh	hh	hh	hk	kk	hh	kk	hh	kk	hk	hh	kk
LG1_HB_941	F_0436919_L1_PA	LG1	<lmxll>	{0-}	(ll,lm)	lm	ll	ll	lm	ll	lm	ll	ll	lm	ll	lm	lm	lm	ll	ll	lm	ll	ll	ll	lm	ll	lm	ll	ll	lm	ll	lm	lm	ll	lm	ll	ll	ll	ll	ll	ll	lm	ll	lm	ll	lm	ll	ll	lm
LG1_HB_941	F_0436921_L1_PA	LG1	<lmxll>	{0-}	(ll,lm)	lm	ll	ll	lm	ll	lm	ll	ll	lm	ll	lm	lm	lm	ll	ll	lm	ll	ll	ll	lm	ll	lm	ll	ll	lm	ll	lm	lm	ll	lm	ll	ll	ll	ll	ll	ll	lm	ll	lm	ll	lm	ll	ll	lm
LG1_HB_941	R_26734911_L1_PA	LG1	<hkxhk>	{01}	(hh,hk,kk)	kk	hh	hh	kk	hh	hk	hh	hh	kk	hh	kk	kk	kk	hh	hh	hk	hk	hh	hh	kk	hh	kk	hh	hk	kk	hk	hk	kk	hk	kk	hh	hh	hh	hh	hh	hk	kk	hh	kk	hh	kk	hk	hh	kk
LG1_HB_942	F_0437642_L1_PA	LG1	<lmxll>	{0-}	(ll,lm)	lm	ll	ll	lm	ll	lm	ll	ll	lm	ll	lm	lm	lm	ll	ll	lm	ll	ll	ll	lm	ll	lm	ll	ll	lm	ll	lm	lm	ll	lm	ll	ll	ll	ll	ll	ll	lm	ll	lm	ll	lm	ll	ll	lm
LG1_HB_942	F_0437644_L1_PA	LG1	<lmxll>	{0-}	(ll,lm)	lm	ll	ll	lm	ll	lm	ll	ll	lm	ll	lm	lm	lm	ll	ll	lm	ll	ll	ll	lm	ll	lm	ll	ll	lm	ll	lm	lm	ll	lm	ll	ll	ll	ll	ll	ll	lm	ll	lm	ll	lm	ll	ll	lm
LG1_HB_942	F_0437661_L1_PA	LG1	<lmxll>	{0-}	(ll,lm)	lm	ll	ll	lm	ll	lm	ll	ll	lm	ll	lm	lm	lm	ll	ll	lm	ll	ll	ll	lm	ll	lm	ll	ll	lm	ll	lm	lm	ll	lm	ll	ll	ll	ll	ll	ll	lm	ll	lm	ll	lm	ll	ll	lm
LG1_HB_942	F_0437662_L1_PA	LG1	<hkxhk>	{01}	(hh,hk,kk)	kk	hh	hh	kk	hh	hk	hh	hh	kk	hh	kk	kk	kk	hh	hh	hk	hk	hh	hh	kk	hh	kk	hh	hk	kk	hk	hk	kk	hk	kk	hh	hh	hh	hh	hh	hk	kk	hh	kk	hh	kk	hk	hh	kk
LG1_HB_942	F_0437666_L1_PA	LG1	<lmxll>	{0-}	(ll,lm)	lm	ll	ll	lm	ll	lm	ll	ll	lm	ll	lm	lm	lm	ll	ll	lm	ll	ll	ll	lm	ll	lm	ll	ll	lm	ll	lm	lm	ll	lm	ll	ll	ll	ll	ll	ll	lm	ll	lm	ll	lm	ll	ll	lm
LG1_HB_942.5	GD_01693_L1_PA	LG1	<hkxhk>	{01}	(hh,hk,kk)	kk	hh	hh	kk	hh	hk	hh	hh	kk	hh	kk	kk	kk	hh	hh	hk	hk	hh	hh	kk	hh	kk	hh	hk	kk	hk	hk	kk	hk	kk	hh	hh	hh	hh	hh	hk	kk	hh	kk	hh	kk	hk	hh	kk
LG1_HB_945	F_0438218_L1_PA	LG1	<lmxll>	{0-}	(ll,lm)	lm	ll	ll	lm	ll	lm	ll	ll	lm	ll	lm	lm	lm	ll	ll	lm	ll	ll	ll	lm	ll	lm	ll	ll	lm	ll	lm	lm	ll	ll	ll	ll	ll	ll	ll	ll	lm	ll	lm	ll	lm	ll	ll	lm
LG1_HB_945	F_0438227_L1_PA	LG1	<hkxhk>	{01}	(hh,hk,kk)	kk	hh	hh	kk	hh	hk	hh	hh	kk	hh	kk	kk	kk	hh	hh	hk	hk	hk	hh	kk	hh	kk	hh	hk	kk	hk	hk	kk	hk	hk	hh	hh	hh	hh	hh	hk	kk	hh	kk	hh	kk	hk	hh	kk
LG1_HB_945	F_0438233_L1_PA	LG1	<lmxll>	{0-}	(ll,lm)	lm	ll	ll	lm	ll	lm	ll	ll	lm	ll	lm	lm	lm	ll	ll	lm	ll	ll	ll	lm	ll	lm	ll	ll	lm	ll	lm	lm	ll	ll	ll	ll	ll	ll	ll	ll	lm	ll	lm	ll	lm	ll	ll	lm
LG1_HB_945	F_0438220_L1_PA	LG1	<nnxnp>	{-1}	(nn,np)	np	nn	nn	np	nn	nn	nn	nn	np	nn	np	np	np	nn	nn	nn	np	np	nn	np	nn	np	nn	np	np	np	nn	np	np	np	nn	nn	nn	nn	nn	np	np	nn	np	nn	np	np	nn	np
LG1_HB_948	F_0439065_L1_PA	LG1	<lmxll>	{0-}	(ll,lm)	lm	ll	ll	lm	ll	lm	ll	ll	lm	ll	lm	lm	lm	ll	ll	lm	ll	ll	ll	lm	ll	ll	ll	ll	lm	ll	lm	lm	ll	ll	ll	ll	ll	ll	ll	ll	lm	ll	lm	ll	lm	ll	ll	lm
LG1_HB_948	F_0439066_L1_PA	LG1	<hkxhk>	{10}	(hh,hk,kk)	hh	kk	kk	hh	kk	hk	kk	kk	hh	kk	hh	hh	hh	kk	kk	hk	hk	hk	kk	hh	kk	hk	kk	hk	hh	hk	hk	hh	hk	hk	kk	kk	kk	kk	kk	hk	hh	kk	hh	kk	hh	hk	kk	hh
LG1_HB_948	F_0439086_L1_PA	LG1	<lmxll>	{0-}	(ll,lm)	lm	ll	ll	lm	ll	lm	ll	ll	lm	ll	lm	lm	lm	ll	ll	lm	ll	ll	ll	lm	ll	ll	ll	ll	lm	ll	lm	lm	ll	ll	ll	ll	ll	ll	ll	ll	lm	ll	lm	ll	lm	ll	ll	lm
LG1_HB_948	F_0439095_L1_PA	LG1	<lmxll>	{0-}	(ll,lm)	lm	ll	ll	lm	ll	lm	ll	ll	lm	ll	lm	lm	lm	ll	ll	lm	ll	ll	ll	lm	ll	ll	ll	ll	lm	ll	lm	lm	ll	ll	ll	ll	ll	ll	ll	ll	lm	ll	lm	ll	lm	ll	ll	lm
LG1_HB_948	F_0439060_L1_PA	LG1	<nnxnp>	{-1}	(nn,np)	np	nn	nn	np	nn	nn	nn	nn	np	nn	np	np	np	nn	nn	nn	np	np	nn	np	nn	np	nn	np	np	np	nn	np	np	np	nn	nn	nn	nn	nn	np	np	nn	np	nn	np	np	nn	np
LG1_HB_951	F_0440719_L1_PA	LG1	<nnxnp>	{-1}	(nn,np)	np	nn	nn	np	nn	nn	nn	nn	np	nn	np	np	np	nn	nn	nn	np	np	nn	np	nn	np	nn	np	np	np	nn	np	np	np	nn	nn	nn	nn	nn	np	np	nn	np	nn	np	np	nn	np
LG1_HB_951	F_0440721_L1_PA	LG1	<hkxhk>	{10}	(hh,hk,kk)	hh	kk	kk	hh	kk	hk	hk	kk	hh	kk	hh	hh	hh	kk	kk	hk	hk	hk	kk	hh	kk	hk	kk	hk	hh	hk	hk	hh	hk	hk	kk	kk	kk	kk	kk	hk	hh	kk	hh	kk	hh	hk	kk	hh
LG1_HB_951	F_0440723_L1_PA	LG1	<lmxll>	{0-}	(ll,lm)	lm	ll	ll	lm	ll	lm	lm	ll	lm	ll	lm	lm	lm	ll	ll	lm	ll	ll	ll	lm	ll	ll	ll	ll	lm	ll	lm	lm	ll	ll	ll	ll	ll	ll	ll	ll	lm	ll	lm	ll	lm	ll	ll	lm
R_30246914_L1_PA	R_30246914_L1_PA	LG1	<hkxhk>	{01}	(hh,hk,kk)	kk	hh	hh	kk	hh	hk	hk	hh	kk	hh	kk	kk	kk	hh	hh	hk	hk	hk	hh	kk	hh	hk	hh	hk	kk	hk	hk	kk	hk	hk	hh	hh	hh	hh	hh	hk	kk	hh	kk	hh	kk	hk	hh	kk
GD_00782_L1_PA	GD_00782_L1_PA	LG1	<hkxhk>	{10}	(hh,hk,kk)	hh	kk	kk	hh	kk	hk	hk	kk	hh	kk	hh	hh	hh	kk	kk	hk	hk	hk	kk	hh	kk	hk	kk	hk	hh	hk	hk	hh	hk	hk	kk	kk	kk	kk	kk	hk	hh	kk	hh	kk	hh	hk	kk	hh
LG1_HB_952	F_0441006_L1_PA	LG1	<hkxhk>	{10}	(hh,hk,kk)	hh	kk	kk	hh	kk	hk	hk	kk	hh	kk	hh	hh	hh	kk	kk	hk	hk	hk	kk	hh	kk	hk	kk	hk	hh	hk	hk	hh	hk	hk	kk	kk	kk	kk	kk	hk	hh	kk	hh	kk	hh	hk	kk	hh
LG1_HB_952	F_0441015_L1_PA	LG1	<hkxhk>	{10}	(hh,hk,kk)	hh	kk	kk	hh	kk	hk	hk	kk	hh	kk	hh	hh	hh	kk	kk	hk	hk	hk	kk	hh	kk	hk	kk	hk	hh	hk	hk	hh	hk	hk	kk	kk	kk	kk	kk	hk	hh	kk	hh	kk	hh	hk	kk	hh
LG1_HB_952	F_0441028_L1_PA	LG1	<hkxhk>	{01}	(h-,kk)	kk	h-	h-	kk	h-	h-	h-	h-	kk	h-	kk	kk	kk	h-	h-	h-	h-	h-	h-	kk	h-	h-	h-	h-	kk	h-	h-	kk	h-	h-	h-	h-	h-	h-	h-	h-	kk	h-	kk	h-	kk	h-	h-	kk
LG1_HB_953	F_0441428_L1_PA	LG1	<lmxll>	{1-}	(ll,lm)	ll	lm	lm	ll	lm	ll	ll	lm	ll	lm	ll	ll	ll	lm	lm	ll	lm	ll	lm	ll	lm	lm	lm	lm	ll	lm	ll	ll	lm	lm	lm	lm	lm	lm	lm	lm	lm	lm	ll	lm	ll	lm	lm	ll
LG1_HB_955	F_0442048_L1_PA	LG1	<lmxll>	{1-}	(ll,lm)	ll	lm	lm	ll	lm	ll	ll	lm	ll	lm	ll	--	ll	lm	--	ll	lm	ll	lm	ll	--	lm	lm	lm	ll	--	--	ll	lm	lm	lm	lm	lm	lm	lm	lm	--	lm	ll	lm	ll	lm	lm	ll
LG1_HB_955	MdSOC1-like_L1_PA	LG1	<lmxll>	{1-}	(ll,lm)	ll	lm	lm	ll	lm	ll	ll	lm	ll	lm	ll	ll	ll	lm	lm	ll	lm	ll	lm	ll	lm	lm	lm	lm	ll	lm	ll	ll	lm	lm	lm	lm	lm	lm	lm	lm	lm	lm	ll	lm	ll	lm	lm	ll
LG1_HB_964	F_0444691_L1_PA	LG1	<hkxhk>	{00}	(hh,hk,kk)	hk	hk	hk	hh	hk	kk	kk	hk	hk	kk	hk	hk	hk	hh	hk	kk	hh	hk	hh	hk	hk	hh	hk	hh	hk	hk	hk	hk	hh	hh	hk	hk	hk	hk	hk	hh	hh	kk	hk	hk	hk	hh	hk	hk
LG1_HB_964	F_0444702_L1_PA	LG1	<hkxhk>	{00}	(hh,hk,kk)	hk	hk	hk	hh	hk	kk	kk	hk	hk	kk	hk	hk	hk	hh	hk	kk	hh	hk	hh	hk	hk	hh	hk	hh	hk	hk	hk	hk	hh	hh	hk	hk	hk	hk	hk	hh	hh	kk	hk	hk	hk	hh	hk	hk
LG1_HB_966.1	R_34510440_L1_PA	LG1	<lmxll>	{0-}	(ll,lm)	lm	ll	ll	ll	ll	lm	lm	ll	lm	lm	lm	lm	lm	ll	ll	lm	ll	lm	ll	lm	ll	ll	ll	ll	lm	ll	lm	lm	ll	ll	ll	ll	ll	ll	ll	ll	ll	lm	lm	ll	lm	ll	ll	lm
R_35422934_L1_PA	R_35422934_L1_PA	LG1	<nnxnp>	{-1}	(nn,np)	np	nn	nn	np	nn	nn	nn	nn	np	nn	np	np	np	np	nn	nn	np	np	np	np	np	np	nn	np	np	nn	np	np	nn	np	nn	nn	nn	nn	nn	np	np	nn	--	nn	np	np	np	np
LG1_HB_968	R_35202609_L1_PA	LG1	<nnxnp>	{-0}	(nn,np)	nn	np	np	nn	np	np	np	np	nn	nn	nn	nn	np	nn	np	np	np	nn	nn	nn	nn	nn	np	nn	nn	np	nn	nn	np	nn	np	np	nn	np	np	nn	nn	np	nn	np	np	nn	nn	nn
GD_00583_L1_PA	GD_00583_L1_PA	LG1	<lmxll>	{1-}	(ll,lm)	lm	lm	lm	lm	lm	ll	ll	lm	ll	ll	ll	ll	ll	lm	lm	ll	lm	ll	lm	ll	lm	lm	lm	lm	ll	lm	ll	ll	lm	lm	lm	lm	lm	lm	lm	lm	lm	ll	ll	lm	ll	lm	lm	ll
LG1_HB_969	F_0447065_L1_PA	LG1	<lmxll>	{1-}	(ll,lm)	lm	lm	lm	lm	lm	ll	ll	lm	ll	ll	ll	ll	ll	lm	lm	ll	lm	ll	lm	ll	lm	lm	--	lm	ll	lm	ll	ll	lm	lm	lm	lm	lm	lm	lm	lm	lm	ll	ll	lm	ll	lm	lm	ll
LG1_HB_969	R_35251020_L1_PA	LG1	<nnxnp>	{-0}	(nn,np)	nn	np	np	nn	np	np	np	np	nn	nn	nn	nn	np	nn	np	np	np	nn	nn	nn	nn	nn	np	nn	nn	np	nn	nn	np	nn	np	np	nn	np	np	nn	nn	np	nn	np	np	nn	nn	nn
LG1_HB_970	F_0447351_L1_PA	LG1	<hkxhk>	{01}	(hh,hk,kk)	hk	hh	hh	hk	hh	hk	hk	hh	kk	kk	kk	kk	hk	hk	hh	hk	hh	kk	hk	kk	hk	hk	hh	hk	kk	hh	kk	kk	hh	hk	hh	hh	hk	hh	hh	hk	hk	hk	kk	hh	hk	hk	hk	kk
LG10_HB_10	F_0002632_L10_PA	LG10	<lmxll>	{0-}	(ll,lm)	lm	lm	lm	ll	lm	lm	lm	ll	ll	lm	ll	ll	lm	lm	ll	lm	lm	lm	lm	ll	lm	ll	lm	ll	ll	ll	ll	ll	ll	ll	lm	lm	ll	lm	ll	ll	lm	lm	lm	ll	ll	lm	--	ll
LG10_HB_10	F_0002637_L10_PA	LG10	<hkxhk>	{11}	(hh,hk,kk)	hh	hk	hh	kk	hh	hk	hh	hk	hk	hk	hk	hk	hh	hk	kk	hk	hh	hh	hh	kk	hh	hk	hk	kk	hk	hk	kk	hk	hk	kk	hk	hk	hk	hk	hk	hk	hh	hh	hh	hk	hk	hk	hk	hk
LG10_HB_10	F_0002639_L10_PA	LG10	<hkxhk>	{11}	(hh,hk,kk)	hh	hk	hh	kk	hh	hk	hh	hk	hk	hk	hk	hk	hh	hk	kk	hk	hh	hh	hh	kk	hh	hk	hk	kk	hk	hk	kk	hk	hk	kk	hk	hk	hk	hk	hk	hk	hh	hh	hh	hk	hk	hk	hk	hk
LG10_HB_10	F_0002644_L10_PA	LG10	<nnxnp>	{-0}	(nn,np)	np	nn	np	nn	np	nn	np	np	np	nn	np	np	np	nn	nn	nn	np	np	np	nn	np	np	nn	nn	np	np	nn	np	np	nn	nn	nn	np	nn	np	np	np	np	np	np	np	nn	nn	np
LG10_HB_10.5	R_2479664_L10_PA	LG10	<nnxnp>	{-0}	(nn,np)	np	nn	np	nn	np	nn	np	np	np	nn	np	np	np	nn	nn	nn	np	np	np	nn	np	np	nn	nn	np	np	nn	np	np	nn	nn	nn	np	nn	np	np	np	np	np	np	np	nn	nn	np
LG10_HB_10.5	R_2484105_L10_PA	LG10	<lmxll>	{0-}	(ll,lm)	lm	lm	lm	ll	lm	lm	lm	ll	ll	lm	ll	ll	lm	lm	ll	lm	lm	lm	lm	ll	lm	ll	lm	ll	ll	ll	ll	ll	ll	ll	lm	lm	ll	lm	ll	ll	lm	lm	lm	ll	ll	lm	lm	ll
cR_2553386_L10_PA	R_2553386_L10_PA	LG10	<nnxnp>	{-0}	(nn,np)	np	nn	np	nn	np	nn	np	np	np	nn	np	np	np	nn	nn	nn	np	np	np	nn	np	np	nn	nn	np	np	nn	np	np	nn	nn	nn	np	nn	np	np	np	np	np	np	np	nn	nn	np
R_2563548_L10_PA	R_2563548_L10_PA	LG10	<lmxll>	{0-}	(ll,lm)	lm	lm	lm	ll	--	lm	lm	ll	ll	lm	ll	ll	lm	lm	ll	lm	lm	lm	--	ll	lm	ll	lm	ll	ll	ll	ll	ll	ll	ll	lm	lm	ll	lm	ll	ll	lm	lm	lm	ll	ll	lm	lm	ll
LG10_HB_100	F_0048100_L10_PA	LG10	<lmxll>	{1-}	(ll,lm)	lm	lm	ll	lm	ll	lm	ll	lm	lm	ll	ll	lm	lm	lm	lm	ll	lm	ll	lm	lm	ll	lm	lm	ll	lm	ll	lm	lm	lm	ll	ll	ll	lm	ll	ll	lm	lm	lm	ll	lm	lm	lm	ll	ll
LG10_HB_100	F_0048102_L10_PA	LG10	<nnxnp>	{-1}	(nn,np)	np	np	np	np	np	np	np	np	np	nn	nn	np	np	nn	np	nn	nn	np	np	np	nn	np	nn	np	nn	np	np	np	np	np	nn	np	nn	np	nn	nn	np	nn	nn	nn	nn	np	np	nn
LG10_HB_100	F_0048104_L10_PA	LG10	<hkxhk>	{00}	(hh,hk,kk)	hh	hh	hk	hh	hk	hh	hk	hh	hh	kk	kk	hh	hh	hk	hh	kk	hk	hk	hh	hh	kk	hh	hk	hk	hk	hk	hh	hh	hh	hk	kk	hk	hk	hk	kk	hk	hh	hk	kk	hk	hk	hh	hk	kk
LG10_HB_100	F_0048123_L10_PA	LG10	<nnxnp>	{-1}	(nn,np)	np	np	np	np	np	np	np	np	np	nn	nn	np	np	nn	np	nn	nn	np	np	np	nn	np	nn	np	nn	np	np	np	np	np	nn	np	nn	np	nn	nn	np	nn	nn	nn	nn	np	np	nn
LG10_HB_105	F_0049844_L10_PA	LG10	<nnxnp>	{-1}	(nn,np)	np	np	np	np	np	np	np	np	np	nn	nn	np	np	nn	np	nn	nn	np	np	np	nn	np	nn	np	nn	np	np	np	np	np	nn	np	nn	np	nn	nn	np	nn	nn	nn	nn	np	np	nn
LG10_HB_105	F_0049850_L10_PA	LG10	<nnxnp>	{-1}	(nn,np)	np	np	np	np	np	np	np	np	np	nn	nn	np	np	nn	np	nn	nn	np	np	np	nn	np	nn	np	nn	np	np	np	np	np	nn	np	nn	np	nn	nn	np	nn	nn	nn	nn	np	np	nn
LG10_HB_105	F_0049851_L10_PA	LG10	<nnxnp>	{-1}	(nn,np)	np	np	np	np	np	np	np	np	np	nn	nn	np	np	nn	np	nn	nn	np	np	np	nn	np	nn	np	nn	np	np	np	np	np	nn	np	nn	np	nn	nn	np	nn	nn	nn	nn	np	np	nn
LG10_HB_105	F_0049857_L10_PA	LG10	<nnxnp>	{-1}	(nn,np)	np	np	np	np	np	np	np	np	np	nn	nn	np	np	nn	np	nn	nn	np	np	np	nn	np	nn	np	nn	np	np	np	np	np	nn	np	nn	np	nn	nn	np	nn	nn	nn	nn	np	np	nn
LG10_HB_105	F_0049859_L10_PA	LG10	<nnxnp>	{-1}	(nn,np)	np	np	np	np	np	np	np	np	np	nn	nn	np	np	nn	np	nn	nn	np	np	np	nn	np	nn	np	nn	np	np	np	np	np	nn	np	nn	np	nn	nn	np	nn	nn	nn	nn	np	np	nn
LG10_HB_105.5	R_36066362_L10_PA	LG10	<nnxnp>	{-1}	(nn,np)	np	np	np	np	np	np	np	np	np	nn	nn	np	np	nn	np	nn	nn	np	np	np	nn	np	nn	np	nn	np	np	np	np	np	nn	np	nn	np	nn	nn	np	nn	nn	nn	nn	np	np	nn
LG10_HB_105.5	R_36091067_L10_PA	LG10	<nnxnp>	{-1}	(nn,np)	np	np	np	np	np	np	np	np	np	nn	nn	np	np	nn	np	nn	nn	np	np	np	nn	np	nn	np	nn	np	np	np	np	np	nn	np	nn	np	nn	nn	np	nn	nn	nn	nn	np	np	nn
LG10_HB_106	F_0049924_L10_PA	LG10	<hkxhk>	{00}	(hh,hk,kk)	hh	hh	hk	hh	hk	hh	hk	hh	hh	kk	kk	hh	hh	kk	hh	kk	hk	hk	hh	hh	kk	hh	hk	hk	hk	hk	hh	hk	hh	hk	kk	hk	hk	hk	kk	hk	hh	hk	kk	kk	hk	hh	hk	kk
LG10_HB_106	F_0049926_L10_PA	LG10	<hkxhk>	{00}	(hh,hk,kk)	hh	hh	hk	hh	hk	hh	hk	hh	hh	kk	kk	hh	hh	kk	hh	kk	hk	hk	hh	hh	kk	hh	hk	hk	hk	hk	hh	hk	hh	hk	kk	hk	hk	hk	kk	hk	hh	hk	kk	kk	hk	hh	hk	kk
LG10_HB_107	F_0050205_L10_PA	LG10	<lmxll>	{1-}	(ll,lm)	lm	lm	ll	lm	ll	lm	ll	lm	lm	ll	ll	lm	lm	ll	lm	ll	lm	ll	lm	lm	ll	lm	lm	ll	lm	ll	lm	ll	lm	ll	ll	ll	lm	ll	ll	lm	lm	lm	ll	ll	lm	lm	ll	ll
LG10_HB_107	F_0050231_L10_PA	LG10	<lmxll>	{0-}	(ll,lm)	ll	ll	lm	ll	lm	ll	lm	ll	ll	lm	lm	ll	ll	lm	ll	lm	ll	lm	ll	ll	lm	ll	ll	lm	ll	lm	ll	lm	ll	lm	lm	lm	ll	lm	lm	ll	ll	ll	lm	lm	ll	ll	lm	lm
LG10_HB_107	F_0050201_L10_PA	LG10	<nnxnp>	{-1}	(nn,np)	np	np	np	np	np	np	np	np	np	nn	nn	np	np	nn	np	nn	nn	np	np	np	np	np	nn	np	nn	np	np	np	np	np	nn	np	nn	np	nn	nn	np	nn	np	nn	nn	np	np	nn
LG10_HB_107	F_0050215_L10_PA	LG10	<nnxnp>	{-1}	(nn,np)	np	np	np	np	np	np	np	np	np	nn	nn	np	np	nn	np	nn	nn	np	np	np	np	np	nn	np	nn	np	np	np	np	np	nn	np	nn	np	nn	nn	np	nn	np	nn	nn	np	np	nn
LG10_HB_108	F_0050921_L10_PA	LG10	<hkxhk>	{10}	(hh,hk,kk)	hk	hk	hh	hk	hh	hk	hh	hh	hk	hk	hk	hk	hk	hk	hh	hk	kk	hh	hk	hk	hh	hk	kk	hh	kk	hh	hk	hh	hk	hh	hk	hh	kk	hh	hk	hk	hk	kk	hk	hk	kk	hk	hh	hk
LG10_HB_108	GD_01761_L10_PA	LG10	<lmxll>	{1-}	(ll,lm)	lm	lm	ll	lm	ll	lm	ll	ll	lm	ll	ll	lm	lm	ll	ll	ll	lm	ll	lm	lm	ll	lm	lm	ll	lm	ll	lm	ll	lm	ll	ll	ll	lm	ll	ll	lm	lm	lm	lm	ll	lm	lm	ll	ll
LG10_HB_108	F_0050930_L10_PA	LG10	<nnxnp>	{-0}	(nn,np)	nn	nn	nn	nn	nn	nn	nn	nn	nn	np	np	nn	nn	np	nn	np	np	nn	nn	nn	nn	nn	np	nn	np	nn	nn	nn	nn	nn	np	nn	np	nn	np	nn	nn	np	nn	np	np	nn	nn	np
LG10_HB_108	F_0050932_L10_PA	LG10	<nnxnp>	{-0}	(nn,np)	nn	nn	nn	nn	nn	nn	nn	nn	nn	np	np	nn	nn	np	nn	np	np	nn	nn	nn	nn	nn	np	nn	np	nn	nn	nn	nn	nn	np	nn	np	nn	np	nn	nn	np	nn	np	np	nn	nn	np
LG10_HB_108	F_0050933_L10_PA	LG10	<nnxnp>	{-0}	(nn,np)	nn	nn	nn	nn	nn	nn	nn	nn	nn	np	np	nn	nn	np	nn	np	np	nn	nn	nn	nn	nn	np	nn	np	nn	nn	nn	nn	nn	np	nn	np	nn	np	nn	nn	np	nn	np	np	nn	nn	np
LG10_HB_109	F_0051414_L10_PA	LG10	<nnxnp>	{-0}	(nn,np)	nn	nn	nn	nn	nn	nn	nn	nn	nn	np	np	nn	nn	np	nn	np	np	nn	nn	nn	nn	nn	np	nn	np	nn	nn	nn	nn	nn	np	nn	np	nn	np	nn	nn	np	nn	np	np	nn	nn	np
LG10_HB_109	F_0051416_L10_PA	LG10	<nnxnp>	{-1}	(nn,np)	np	np	np	np	np	np	np	np	np	nn	nn	np	np	nn	np	nn	nn	np	np	np	np	np	nn	np	nn	np	np	np	np	np	nn	np	nn	np	nn	np	np	nn	np	nn	nn	np	np	nn
LG10_HB_109	F_0051428_L10_PA	LG10	<nnxnp>	{-1}	(nn,np)	np	np	np	np	np	np	np	np	np	nn	nn	np	np	nn	np	nn	nn	np	np	np	np	np	nn	np	nn	np	np	np	np	np	nn	np	nn	np	nn	np	np	nn	np	nn	nn	np	np	nn
LG10_HB_109	F_0051435_L10_PA	LG10	<nnxnp>	{-1}	(nn,np)	np	np	np	np	np	np	np	np	np	nn	nn	np	np	nn	np	nn	nn	np	np	np	np	np	nn	np	nn	np	np	np	np	np	nn	np	nn	np	nn	np	np	nn	np	nn	nn	np	np	nn
LG10_HB_109	R_36862797_L10_PA	LG10	<nnxnp>	{-1}	(nn,np)	np	np	np	np	np	np	np	np	np	nn	nn	np	np	nn	np	nn	nn	np	np	np	np	np	nn	np	nn	np	np	np	np	np	nn	np	nn	np	nn	np	np	nn	np	nn	nn	np	np	nn
LG10_HB_109.5	R_36898184_L10_PA	LG10	<lmxll>	{1-}	(ll,lm)	lm	lm	ll	lm	ll	lm	ll	ll	lm	ll	ll	lm	lm	ll	ll	ll	lm	ll	lm	lm	ll	lm	lm	ll	lm	ll	lm	ll	lm	ll	ll	ll	lm	ll	ll	lm	lm	lm	lm	ll	lm	lm	ll	ll
LG10_HB_109.5	R_36865919_L10_PA	LG10	<nnxnp>	{-1}	(nn,np)	np	np	np	np	np	np	np	np	np	nn	nn	np	np	nn	np	nn	nn	np	np	np	np	np	nn	np	nn	np	np	np	np	np	nn	np	nn	np	nn	np	np	nn	np	nn	nn	np	np	nn
LG10_HB_109.5	R_36883478_L10_PA	LG10	<nnxnp>	{-0}	(nn,np)	nn	nn	nn	nn	nn	nn	nn	nn	nn	np	np	nn	nn	np	nn	np	np	nn	nn	nn	nn	nn	np	nn	np	nn	nn	nn	nn	nn	np	nn	np	nn	np	nn	nn	np	nn	np	np	nn	nn	np
LG10_HB_109.5	R_36887888_L10_PA	LG10	<nnxnp>	{-0}	(nn,np)	nn	nn	nn	nn	nn	nn	nn	nn	nn	np	np	nn	nn	np	nn	np	np	nn	nn	nn	nn	nn	np	nn	np	nn	nn	nn	nn	nn	np	nn	np	nn	np	nn	nn	np	nn	np	np	nn	nn	np
LG10_HB_11	F_0003079_L10_PA	LG10	<lmxll>	{0-}	(ll,lm)	lm	lm	lm	ll	lm	lm	lm	ll	ll	lm	ll	ll	lm	lm	ll	lm	lm	lm	lm	ll	lm	ll	lm	ll	ll	ll	ll	ll	ll	ll	lm	lm	ll	lm	ll	ll	lm	lm	lm	ll	ll	lm	lm	ll
LG10_HB_11	F_0003096_L10_PA	LG10	<nnxnp>	{-0}	(nn,np)	np	nn	np	nn	np	nn	np	np	np	nn	np	np	np	nn	nn	nn	np	np	np	nn	np	np	nn	nn	np	np	nn	np	np	nn	nn	nn	np	nn	np	np	np	np	np	np	np	nn	nn	np
LG10_HB_11	F_0003104_L10_PA	LG10	<lmxll>	{0-}	(ll,lm)	lm	lm	lm	ll	lm	lm	lm	ll	ll	lm	ll	ll	lm	lm	ll	lm	lm	lm	lm	ll	lm	ll	lm	ll	ll	ll	ll	ll	ll	ll	lm	lm	ll	lm	ll	ll	lm	lm	lm	ll	ll	lm	lm	ll
LG10_HB_11	F_0003106_L10_PA	LG10	<lmxll>	{0-}	(ll,lm)	lm	lm	lm	ll	lm	lm	lm	ll	ll	lm	ll	ll	lm	lm	ll	lm	lm	lm	lm	ll	lm	ll	lm	ll	ll	ll	ll	ll	ll	ll	lm	lm	ll	lm	ll	ll	lm	lm	lm	ll	ll	lm	lm	ll
LG10_HB_11	F_0003107_L10_PA	LG10	<lmxll>	{0-}	(ll,lm)	lm	lm	lm	ll	lm	lm	lm	ll	ll	lm	ll	ll	lm	lm	ll	lm	lm	lm	lm	ll	lm	ll	lm	ll	ll	ll	ll	ll	ll	ll	lm	lm	ll	lm	ll	ll	lm	lm	lm	ll	ll	lm	lm	ll
LG10_HB_11	F_0003110_L10_PA	LG10	<nnxnp>	{-0}	(nn,np)	np	nn	np	nn	np	nn	np	np	np	nn	np	--	np	nn	--	nn	np	np	np	nn	np	np	nn	nn	np	np	--	--	np	nn	nn	nn	np	nn	np	np	np	np	np	np	np	nn	nn	np
LG10_HB_11	F_0003118_L10_PA	LG10	<hkxhk>	{00}	(hh,hk,kk)	kk	hk	kk	hh	kk	hk	kk	hk	hk	hk	hk	hk	kk	hk	hh	hk	kk	kk	kk	hh	kk	hk	hk	hh	hk	hk	hh	hk	hk	hh	hk	hk	hk	hk	hk	hk	kk	kk	kk	hk	hk	hk	hk	hk
LG10_HB_110	F_0051740_L10_PA	LG10	<nnxnp>	{-1}	(nn,np)	np	np	np	np	np	np	np	np	np	nn	nn	np	np	nn	np	nn	nn	np	np	np	np	np	nn	np	nn	np	np	np	np	np	nn	np	nn	np	nn	np	np	nn	np	nn	nn	np	np	nn
LG10_HB_110	F_0051751_L10_PA	LG10	<nnxnp>	{-1}	(nn,np)	np	np	np	np	np	np	np	np	np	nn	nn	np	np	nn	np	nn	nn	np	np	np	np	np	nn	np	nn	np	np	np	np	np	nn	np	nn	np	nn	np	np	nn	np	nn	nn	np	np	nn
LG10_HB_110	F_0051764_L10_PA	LG10	<nnxnp>	{-1}	(nn,np)	np	np	np	np	np	np	np	np	np	nn	nn	np	np	nn	np	nn	nn	np	np	np	np	np	nn	np	nn	np	np	np	np	np	nn	np	nn	np	nn	np	np	nn	np	nn	nn	np	np	nn
LG10_HB_110	F_0051784_L10_PA	LG10	<nnxnp>	{-1}	(nn,np)	np	np	np	np	np	np	np	np	np	nn	nn	np	np	nn	np	nn	nn	np	np	np	np	np	nn	np	nn	np	np	np	np	np	nn	np	nn	np	nn	np	np	nn	np	nn	nn	np	np	nn
LG10_HB_110	R_36985238_L10_PA	LG10	<nnxnp>	{-1}	(nn,np)	np	np	np	np	np	np	np	np	np	nn	nn	np	np	nn	np	nn	nn	np	np	np	np	np	nn	np	nn	np	np	np	np	np	nn	np	nn	np	nn	np	np	nn	np	nn	nn	np	np	nn
LG10_HB_110	F_0051759_L10_PA	LG10	<lmxll>	{1-}	(ll,lm)	lm	lm	ll	lm	ll	lm	ll	ll	lm	ll	ll	ll	lm	ll	ll	ll	lm	ll	lm	lm	ll	lm	lm	ll	lm	ll	lm	ll	lm	ll	ll	ll	lm	ll	ll	lm	lm	lm	lm	ll	lm	lm	ll	ll
LG10_HB_111	R_37072737_L10_PA	LG10	<lmxll>	{0-}	(ll,lm)	ll	ll	lm	ll	lm	ll	lm	lm	ll	lm	lm	lm	ll	lm	lm	lm	ll	lm	ll	ll	lm	ll	ll	lm	ll	lm	ll	lm	ll	lm	lm	lm	ll	lm	lm	ll	ll	ll	ll	lm	ll	ll	lm	lm
LG10_HB_112	F_0052468_L10_PA	LG10	<nnxnp>	{-0}	(nn,np)	nn	nn	nn	nn	nn	nn	nn	nn	nn	np	np	nn	nn	np	nn	np	np	nn	nn	nn	nn	nn	np	nn	np	nn	nn	nn	nn	nn	np	nn	np	nn	np	nn	nn	np	nn	np	np	nn	nn	np
LG10_HB_112	F_0052472_L10_PA	LG10	<nnxnp>	{-0}	(nn,np)	nn	nn	nn	nn	nn	nn	nn	nn	nn	np	np	nn	nn	np	nn	np	np	nn	nn	nn	nn	nn	np	nn	np	nn	nn	nn	nn	nn	np	nn	np	nn	np	nn	nn	np	nn	np	np	nn	nn	np
LG10_HB_112	F_0052474_L10_PA	LG10	<nnxnp>	{-1}	(nn,np)	np	np	np	np	np	np	np	np	np	nn	nn	--	np	nn	np	nn	nn	np	np	np	np	np	nn	np	nn	np	np	np	np	np	nn	np	nn	np	nn	np	np	nn	np	nn	nn	np	np	nn
LG10_HB_112	F_0052510_L10_PA	LG10	<nnxnp>	{-1}	(nn,np)	np	np	np	np	np	np	np	np	np	nn	nn	np	np	nn	np	nn	nn	np	np	np	np	np	nn	np	nn	--	np	np	np	np	nn	np	nn	np	nn	np	np	nn	np	nn	nn	np	np	nn
LG10_HB_112	F_0052503_L10_PA	LG10	<lmxll>	{0-}	(ll,lm)	ll	ll	lm	ll	lm	ll	lm	lm	ll	lm	lm	lm	ll	lm	lm	lm	ll	lm	ll	ll	lm	ll	ll	lm	ll	lm	ll	lm	ll	lm	lm	lm	ll	lm	lm	ll	ll	ll	ll	lm	ll	ll	lm	lm
LG10_HB_1179	F_0551208_L3_PA	LG10	<nnxnp>	{-1}	(nn,np)	nn	np	nn	np	nn	np	nn	nn	nn	np	nn	nn	nn	nn	np	nn	nn	nn	nn	nn	nn	np	np	np	nn	np	np	nn	nn	np	np	nn	np	np	nn	nn	nn	nn	nn	nn	nn	np	np	nn
LG10_HB_1179	F_0551211_L3_PA	LG10	<lmxll>	{1-}	(ll,lm)	ll	ll	ll	lm	lm	ll	ll	lm	lm	ll	ll	lm	ll	ll	lm	ll	ll	ll	ll	lm	ll	ll	ll	lm	lm	lm	lm	lm	lm	ll	ll	ll	lm	ll	lm	lm	ll	ll	ll	lm	lm	ll	ll	ll
LG10_HB_1179	F_0551216_L3_PA	LG10	<lmxll>	{1-}	(ll,lm)	ll	ll	ll	lm	lm	ll	ll	lm	lm	ll	ll	lm	ll	ll	lm	ll	ll	ll	ll	lm	ll	ll	ll	lm	lm	lm	lm	lm	lm	ll	ll	ll	lm	ll	lm	lm	ll	ll	ll	lm	lm	ll	ll	ll
LG10_HB_1179	F_0551236_L3_PA	LG10	<hkxhk>	{11}	(hh,hk,kk)	hh	hk	hh	kk	hk	hk	hh	hk	hk	hk	hh	hk	hh	hh	kk	hh	hh	hh	hh	hk	hh	hk	hk	kk	hk	kk	kk	hk	hk	hk	hk	hh	kk	hk	hk	hk	hh	hh	hh	hk	hk	hk	hk	hh
LG10_HB_1179	F_0551257_L3_PA	LG10	<hkxhk>	{00}	(hh,hk,kk)	kk	hk	kk	hh	hk	hk	kk	hk	hk	hk	kk	hk	kk	kk	hh	kk	kk	kk	kk	hk	kk	hk	hk	hh	hk	hh	hh	hk	hk	hk	hk	kk	hh	hk	hk	hk	kk	kk	kk	hk	hk	hk	hk	kk
LG10_HB_1180	F_0551553_L3_PA	LG10	<nnxnp>	{-0}	(nn,np)	np	nn	np	nn	np	nn	np	--	np	nn	np	np	np	--	nn	--	np	np	--	np	np	nn	nn	nn	np	nn	nn	np	np	nn	nn	np	nn	nn	np	np	np	np	np	np	np	nn	nn	np
LG10_HB_1180	F_0551574_L3_PA	LG10	<hkxhk>	{11}	(hh,hk,kk)	hh	hk	hh	kk	hk	hk	hh	hk	hk	hk	hh	hk	hh	hh	kk	hh	hh	hh	hh	hk	hh	hk	hk	kk	hk	kk	kk	hk	hk	hk	hk	hh	kk	hk	hk	hk	hh	hh	hh	hk	hk	hk	hk	hh
LG10_HB_1180	F_0551559_L3_PA	LG10	<lmxll>	{1-}	(ll,lm)	ll	ll	ll	--	lm	ll	ll	lm	lm	ll	ll	lm	ll	ll	--	ll	ll	ll	ll	--	ll	ll	ll	--	--	lm	--	lm	lm	ll	ll	ll	lm	ll	lm	lm	ll	ll	ll	lm	lm	ll	ll	ll
LG10_HB_12	F_0003482_L10_PA	LG10	<hkxhk>	{11}	(hh,hk,kk)	hh	hk	hh	kk	hh	hk	hh	hk	hk	hk	hk	hk	hh	hk	kk	hk	hh	hh	hh	kk	hh	hk	hk	kk	hk	hk	kk	hk	hk	kk	hk	hk	hk	hk	hk	hk	hh	hh	hh	hk	hk	hk	hk	hk
LG10_HB_12	F_0003485_L10_PA	LG10	<nnxnp>	{-0}	(nn,np)	np	nn	np	nn	np	nn	np	np	np	nn	np	np	np	nn	nn	nn	np	np	np	nn	np	np	nn	nn	np	np	nn	np	np	nn	nn	nn	np	nn	np	np	np	np	np	np	np	nn	nn	np
LG10_HB_12	F_0003489_L10_PA	LG10	<nnxnp>	{-0}	(nn,np)	np	nn	np	nn	np	nn	np	np	np	nn	np	np	np	nn	nn	nn	np	np	np	nn	np	np	nn	nn	np	np	nn	np	np	nn	nn	nn	np	nn	np	np	np	np	np	np	np	nn	nn	np
LG10_HB_12	F_0003490_L10_PA	LG10	<nnxnp>	{-0}	(nn,np)	np	nn	np	nn	np	nn	np	np	np	nn	np	np	np	nn	nn	nn	np	np	np	nn	np	np	nn	nn	np	np	nn	np	np	nn	nn	nn	np	nn	np	np	np	np	np	np	np	nn	nn	np
LG10_HB_12	F_0003491_L10_PA	LG10	<lmxll>	{0-}	(ll,lm)	lm	lm	lm	ll	lm	lm	lm	ll	ll	lm	ll	ll	lm	lm	ll	lm	lm	lm	lm	ll	lm	ll	lm	ll	ll	ll	ll	ll	ll	ll	lm	lm	ll	lm	ll	ll	lm	lm	lm	ll	ll	lm	lm	ll
LG10_HB_12	GD_01909_L10_PA	LG10	<lmxll>	{0-}	(ll,lm)	lm	lm	lm	ll	lm	lm	lm	ll	ll	lm	ll	ll	lm	lm	ll	lm	lm	lm	lm	ll	lm	ll	lm	ll	ll	ll	ll	ll	ll	ll	lm	lm	ll	lm	ll	ll	lm	lm	lm	ll	ll	lm	lm	ll
LG10_HB_120	F_0055215_L11_PA	LG10	<nnxnp>	{-0}	(nn,np)	np	nn	np	nn	np	nn	np	np	np	nn	np	np	np	nn	nn	nn	np	np	np	nn	np	np	nn	nn	np	nn	nn	np	np	nn	nn	np	np	nn	np	np	np	np	np	np	np	nn	nn	np
LG10_HB_1288	F_0605152_L5_PA	LG10	<lmxll>	{1-}	(ll,lm)	ll	lm	ll	lm	lm	ll	ll	lm	lm	ll	ll	lm	ll	lm	lm	ll	ll	ll	ll	lm	ll	ll	ll	lm	lm	ll	lm	lm	lm	ll	ll	ll	lm	ll	ll	lm	lm	lm	ll	lm	lm	ll	ll	ll
LG10_HB_1288	F_0605153_L5_PA	LG10	<lmxll>	{1-}	(ll,lm)	ll	lm	ll	lm	lm	ll	ll	lm	lm	ll	ll	lm	ll	lm	lm	ll	ll	ll	ll	lm	ll	ll	ll	lm	lm	ll	lm	lm	lm	ll	ll	ll	lm	ll	ll	lm	lm	lm	ll	lm	lm	ll	ll	ll
LG10_HB_13	F_0004014_L10_PA	LG10	<lmxll>	{0-}	(ll,lm)	lm	lm	lm	ll	lm	lm	lm	ll	ll	lm	ll	ll	--	lm	ll	lm	lm	lm	lm	ll	lm	ll	lm	ll	ll	ll	ll	ll	ll	ll	lm	lm	ll	lm	ll	ll	lm	lm	--	ll	ll	lm	lm	--
LG10_HB_13	F_0004016_L10_PA	LG10	<lmxll>	{0-}	(ll,lm)	lm	lm	lm	ll	lm	lm	lm	ll	ll	lm	ll	ll	lm	lm	ll	lm	lm	lm	lm	ll	lm	ll	lm	ll	ll	ll	ll	ll	ll	ll	lm	lm	ll	lm	ll	ll	lm	lm	lm	ll	ll	lm	lm	lm
LG10_HB_13	F_0004019_L10_PA	LG10	<lmxll>	{0-}	(ll,lm)	lm	lm	lm	ll	lm	lm	lm	ll	ll	lm	ll	ll	lm	lm	ll	lm	lm	lm	lm	ll	lm	ll	lm	ll	ll	ll	ll	ll	ll	ll	lm	lm	ll	lm	ll	ll	lm	lm	lm	ll	ll	lm	lm	lm
LG10_HB_13	F_0004037_L10_PA	LG10	<lmxll>	{0-}	(ll,lm)	lm	lm	lm	ll	lm	--	lm	ll	ll	lm	ll	ll	lm	lm	ll	lm	lm	lm	lm	ll	lm	ll	lm	ll	ll	ll	ll	ll	ll	ll	lm	lm	ll	lm	ll	ll	lm	--	lm	ll	ll	lm	--	lm
LG10_HB_13	F_0004046_L10_PA	LG10	<lmxll>	{0-}	(ll,lm)	lm	lm	lm	ll	lm	lm	lm	ll	ll	lm	ll	ll	lm	lm	ll	lm	lm	lm	lm	ll	lm	ll	lm	ll	ll	ll	ll	ll	ll	ll	lm	lm	ll	lm	ll	ll	lm	lm	lm	ll	ll	lm	lm	lm
cR_4016435_L10_PA	R_4016435_L10_PA	LG10	<nnxnp>	{-0}	(nn,np)	np	nn	np	nn	np	nn	np	np	np	nn	np	np	np	nn	nn	nn	np	np	np	nn	np	np	nn	nn	np	nn	nn	np	np	nn	nn	np	np	nn	np	np	np	np	np	np	np	nn	nn	np
LG10_HB_14	F_0005003_L10_PA	LG10	<nnxnp>	{-0}	(nn,np)	np	nn	np	nn	np	nn	np	np	np	nn	np	np	np	nn	nn	nn	np	np	np	nn	np	np	nn	nn	np	nn	nn	np	np	nn	nn	np	np	nn	np	np	np	np	np	np	np	nn	nn	np
LG10_HB_14	F_0005008_L10_PA	LG10	<nnxnp>	{-0}	(nn,np)	np	nn	np	nn	np	nn	np	np	np	nn	np	np	np	nn	nn	nn	np	np	np	nn	np	np	nn	nn	np	nn	nn	np	np	nn	nn	np	np	nn	np	np	np	np	np	np	np	nn	nn	np
LG10_HB_14	R_4032707_L10_PA	LG10	<nnxnp>	{-0}	(nn,np)	np	nn	np	nn	np	nn	np	np	np	nn	np	np	np	nn	nn	nn	np	np	np	nn	np	np	nn	nn	np	nn	nn	np	np	nn	nn	np	np	nn	np	np	np	np	np	np	np	nn	nn	np
LG10_HB_14	R_4041727_L10_PA	LG10	<lmxll>	{0-}	(ll,lm)	lm	lm	lm	ll	ll	lm	lm	ll	ll	lm	ll	ll	lm	lm	ll	lm	lm	lm	lm	ll	lm	ll	lm	ll	ll	ll	ll	ll	ll	ll	lm	lm	ll	lm	ll	ll	lm	lm	lm	ll	ll	lm	lm	lm
LG10_HB_14	R_4045102_L10_PA	LG10	<lmxll>	{0-}	(ll,lm)	lm	lm	lm	ll	ll	lm	lm	ll	ll	lm	ll	ll	lm	lm	ll	lm	lm	lm	lm	ll	lm	ll	lm	ll	ll	ll	ll	ll	ll	ll	lm	lm	ll	lm	ll	ll	lm	lm	lm	ll	ll	lm	lm	lm
LG10_HB_1456	F_0685112_L6_PA	LG10	<hkxhk>	{00}	(hh,hk,kk)	kk	hk	kk	hh	hk	hk	kk	hk	hk	hk	kk	hk	kk	kk	hh	kk	kk	kk	hk	hk	kk	hk	hk	hh	hk	hh	hh	hk	hk	hk	hk	kk	hh	hk	hk	hk	kk	kk	kk	hk	hk	hk	hk	kk
LG10_HB_1456	F_0685113_L6_PA	LG10	<lmxll>	{0-}	(ll,lm)	lm	lm	lm	ll	ll	lm	lm	ll	ll	lm	lm	ll	lm	lm	ll	lm	lm	lm	lm	ll	lm	lm	lm	ll	ll	ll	ll	ll	ll	lm	lm	lm	ll	lm	ll	ll	lm	lm	lm	ll	ll	lm	lm	lm
LG10_HB_1456	F_0685122_L6_PA	LG10	<lmxll>	{0-}	(ll,lm)	lm	lm	lm	ll	ll	lm	lm	ll	ll	lm	lm	ll	lm	lm	ll	lm	lm	lm	lm	ll	lm	lm	lm	ll	ll	ll	ll	ll	ll	lm	lm	lm	ll	lm	ll	ll	lm	lm	lm	ll	ll	lm	lm	lm
LG10_HB_1456	F_0685103_L6_PA	LG10	<nnxnp>	{-0}	(nn,np)	np	nn	np	nn	np	nn	np	np	np	nn	np	np	np	np	nn	np	np	np	nn	np	np	nn	nn	nn	np	nn	nn	np	np	nn	nn	np	nn	nn	np	np	np	np	np	np	np	nn	nn	np
LG10_HB_1531	F_0716921_L7_PA	LG10	<lmxll>	{1-}	(ll,lm)	ll	ll	ll	lm	lm	ll	ll	lm	lm	ll	lm	lm	ll	ll	lm	ll	ll	ll	ll	lm	ll	lm	ll	lm	lm	lm	lm	lm	lm	lm	ll	ll	lm	ll	lm	lm	ll	ll	ll	lm	lm	ll	ll	ll
LG10_HB_1531	F_0716924_L7_PA	LG10	<lmxll>	{1-}	(ll,lm)	ll	ll	ll	lm	lm	ll	ll	lm	lm	ll	lm	lm	ll	ll	lm	ll	ll	ll	ll	lm	ll	lm	ll	lm	lm	lm	lm	lm	lm	lm	ll	ll	lm	ll	lm	lm	ll	ll	ll	lm	lm	ll	ll	ll
LG10_HB_1531	F_0716938_L7_PA	LG10	<lmxll>	{1-}	(ll,lm)	ll	ll	ll	lm	lm	ll	ll	lm	lm	ll	lm	lm	ll	ll	lm	ll	ll	ll	ll	lm	ll	lm	ll	lm	lm	lm	lm	lm	lm	lm	ll	ll	lm	ll	lm	lm	ll	ll	ll	lm	lm	ll	ll	ll
LG10_HB_1531	F_0716927_L7_PA	LG10	<nnxnp>	{-0}	(nn,np)	np	nn	np	nn	np	nn	np	np	np	nn	np	np	np	nn	nn	np	np	np	np	nn	np	np	nn	nn	np	nn	nn	np	np	nn	nn	np	np	nn	np	np	np	np	np	np	np	nn	nn	np
LG10_HB_1531	F_0716936_L7_PA	LG10	<nnxnp>	{-0}	(nn,np)	np	nn	np	nn	np	nn	np	np	np	nn	np	np	np	nn	nn	np	np	--	np	nn	np	np	nn	nn	np	nn	nn	np	np	nn	nn	np	np	nn	np	np	np	np	np	np	np	nn	nn	np
LG10_HB_1552	F_0726172_L8_PA	LG10	<lmxll>	{1-}	(ll,lm)	ll	ll	ll	lm	lm	ll	ll	lm	lm	ll	lm	lm	ll	ll	lm	ll	ll	ll	ll	lm	ll	ll	ll	lm	lm	lm	lm	lm	lm	lm	ll	ll	lm	ll	lm	lm	ll	ll	ll	lm	lm	ll	ll	ll
LG10_HB_1552	F_0726189_L8_PA	LG10	<lmxll>	{1-}	(ll,lm)	ll	ll	ll	lm	lm	ll	ll	lm	lm	ll	lm	lm	ll	ll	lm	ll	ll	ll	ll	lm	ll	ll	ll	lm	lm	lm	lm	lm	lm	lm	ll	ll	lm	ll	lm	lm	ll	ll	ll	lm	lm	ll	ll	ll
LG10_HB_1552	F_0726166_L8_PA	LG10	<lmxll>	{1-}	(ll,lm)	ll	ll	ll	lm	lm	ll	ll	lm	lm	ll	lm	lm	ll	ll	lm	ll	ll	ll	ll	lm	ll	ll	ll	lm	lm	--	lm	lm	lm	lm	ll	ll	lm	ll	lm	lm	ll	ll	ll	lm	lm	ll	ll	ll
LG10_HB_1552	F_0726173_L8_PA	LG10	<hkxhk>	{10}	(hh,hk,kk)	hk	hh	hk	hk	kk	hh	hk	kk	kk	hh	kk	kk	hk	hk	hk	hk	hk	hk	hk	kk	hk	hk	hh	hk	kk	hk	hk	kk	kk	hk	hh	hk	hk	hh	kk	kk	hk	hk	hk	kk	kk	hh	hh	hk
LG10_HB_1552	F_0726184_L8_PA	LG10	<nnxnp>	{-0}	(nn,np)	np	nn	np	nn	np	nn	np	np	np	nn	np	np	np	np	nn	np	np	np	np	np	np	np	nn	nn	np	nn	nn	np	np	nn	nn	np	nn	nn	np	np	np	np	np	np	np	nn	nn	np
LG10_HB_1553	F_0726977_L8_PA	LG10	<lmxll>	{1-}	(ll,lm)	ll	ll	ll	lm	lm	ll	ll	lm	lm	ll	lm	lm	ll	ll	lm	ll	ll	ll	ll	lm	ll	ll	ll	lm	lm	lm	lm	lm	lm	lm	ll	ll	lm	ll	lm	lm	ll	ll	ll	lm	lm	ll	ll	ll
LG10_HB_1553	F_0726964_L8_PA	LG10	<nnxnp>	{-0}	(nn,np)	np	nn	np	nn	np	nn	np	np	np	nn	np	np	np	np	nn	np	np	np	np	np	np	np	nn	nn	np	nn	nn	np	np	nn	nn	np	nn	nn	np	np	np	np	np	np	np	nn	nn	np
LG10_HB_1553	F_0726979_L8_PA	LG10	<hkxhk>	{01}	(hh,hk,kk)	hk	kk	hk	hk	hh	kk	hk	hh	hh	kk	hh	hh	hk	hk	hk	hk	hk	hk	hk	hh	hk	hk	kk	hk	hh	hk	hk	hh	hh	hk	kk	hk	hk	kk	hh	hh	hk	hk	hk	hh	hh	kk	kk	hk
LG10_HB_1554	F_0727260_L8_PA	LG10	<nnxnp>	{-0}	(nn,np)	np	nn	np	nn	np	nn	np	np	np	nn	np	np	np	np	nn	np	np	np	np	np	np	np	nn	nn	np	nn	nn	np	np	nn	nn	np	nn	nn	np	np	np	np	np	np	np	nn	nn	np
LG10_HB_1554	F_0727268_L8_PA	LG10	<hkxhk>	{01}	(hh,hk,kk)	hk	kk	hk	hk	hh	kk	hk	hh	hh	kk	hh	hh	hk	hk	hk	hk	hk	hk	hk	hh	hk	hk	kk	hk	hh	hk	hk	hh	hh	hk	kk	hk	hk	kk	hh	hh	hk	hk	hk	hh	hh	kk	kk	hk
LG10_HB_1554	F_0727275_L8_PA	LG10	<hkxhk>	{10}	(hh,hk,kk)	hk	hh	hk	hk	kk	hh	hk	kk	kk	hh	kk	kk	hk	hk	hk	hk	hk	hk	hk	kk	hk	hk	hh	hk	kk	hk	hk	kk	kk	hk	hh	hk	hk	hh	kk	kk	hk	hk	hk	kk	kk	hh	hh	hk
LG10_HB_1633	F_0766241_L8_PA	LG10	<lmxll>	{1-}	(ll,lm)	ll	ll	ll	lm	lm	ll	ll	lm	lm	ll	ll	--	ll	ll	lm	ll	ll	ll	ll	lm	ll	ll	ll	--	lm	lm	lm	lm	lm	lm	ll	ll	lm	ll	lm	lm	ll	ll	ll	lm	lm	ll	ll	ll
F_0795113_L9_PA	F_0795113_L9_PA	LG10	<nnxnp>	{-0}	(nn,np)	np	nn	np	nn	np	nn	np	np	np	nn	np	np	np	np	nn	np	np	np	np	np	np	nn	nn	nn	np	nn	nn	np	np	nn	nn	np	nn	nn	np	np	np	np	np	np	np	nn	nn	np
LG10_HB_17	F_0007370_L10_PA	LG10	<lmxll>	{1-}	(ll,lm)	ll	ll	ll	lm	--	ll	ll	lm	lm	ll	ll	lm	--	lm	lm	ll	ll	ll	ll	lm	ll	ll	ll	lm	lm	ll	lm	lm	lm	ll	ll	ll	lm	ll	lm	lm	ll	lm	ll	--	lm	ll	ll	ll
LG10_HB_17	F_0007375_L10_PA	LG10	<lmxll>	{1-}	(ll,lm)	ll	ll	ll	lm	lm	ll	ll	lm	lm	ll	ll	lm	ll	lm	lm	ll	ll	ll	ll	lm	ll	ll	ll	lm	lm	ll	lm	lm	lm	ll	ll	ll	lm	ll	lm	lm	ll	lm	ll	lm	lm	ll	ll	ll
LG10_HB_17	F_0007388_L10_PA	LG10	<hkxhk>	{10}	(hh,hk,kk)	hh	hh	hh	hk	hk	hh	hh	kk	hk	hh	hk	hk	hk	kk	hk	hk	hk	hh	hh	kk	hk	hh	hk	hk	kk	hh	hk	kk	kk	hh	hk	hk	hk	hh	kk	kk	hk	kk	hk	kk	kk	hh	hh	hk
LG10_HB_1713	F_0805743_L9_PA	LG10	<lmxll>	{0-}	(ll,lm)	lm	lm	lm	ll	ll	lm	lm	ll	ll	lm	lm	ll	lm	ll	ll	lm	lm	lm	lm	ll	lm	lm	lm	ll	ll	ll	ll	ll	ll	lm	lm	lm	ll	lm	ll	ll	lm	lm	lm	ll	ll	lm	lm	lm
LG10_HB_1713	F_0805707_L9_PA	LG10	<hkxhk>	{00}	(hh,hk,kk)	kk	hk	kk	hh	hk	hk	kk	hk	hk	hk	kk	hh	kk	hk	hh	kk	kk	kk	hk	hk	kk	hk	hk	hh	hk	hh	hh	hk	hk	hk	hk	kk	hh	hk	hk	hk	kk	kk	kk	hk	hk	hk	hk	kk
LG10_HB_1713	F_0805709_L9_PA	LG10	<hkxhk>	{11}	(hh,hk,kk)	hh	hk	hh	kk	hk	hk	hh	hk	hk	hk	hh	kk	hh	hk	kk	hh	hh	hh	hk	hk	hh	hk	hk	kk	hk	kk	kk	hk	hk	hk	hk	hh	kk	hk	hk	hk	hh	hh	hh	hk	hk	hk	hk	hh
LG10_HB_1713	F_0805747_L9_PA	LG10	<nnxnp>	{-1}	(nn,np)	nn	np	nn	np	nn	np	nn	nn	nn	np	nn	np	nn	nn	np	nn	nn	nn	np	nn	nn	np	np	np	nn	--	np	nn	nn	np	np	nn	np	np	nn	nn	nn	nn	nn	nn	nn	np	np	nn
LG10_HB_1713	F_0805745_L9_PA	LG10	<nnxnp>	{-0}	(nn,np)	np	nn	np	nn	np	nn	np	np	np	nn	np	nn	np	np	nn	np	np	np	nn	np	np	nn	nn	nn	np	nn	nn	np	np	nn	nn	np	nn	nn	np	np	np	np	np	np	np	nn	nn	np
LG10_HB_1713	F_0805750_L9_PA	LG10	<nnxnp>	{-0}	(nn,np)	np	nn	np	nn	np	nn	np	np	np	nn	np	nn	np	np	nn	np	np	np	nn	np	np	nn	nn	nn	np	nn	nn	np	np	nn	nn	np	nn	nn	np	np	np	np	np	np	np	nn	nn	np
LG10_HB_1749	F_0824881_L10_27_1	LG10	<lmxll>	{1-}	(ll,lm)	ll	ll	ll	lm	ll	ll	ll	lm	lm	ll	lm	lm	ll	ll	lm	ll	ll	ll	ll	ll	ll	lm	ll	lm	lm	lm	lm	lm	lm	lm	ll	ll	lm	ll	lm	lm	ll	ll	ll	lm	lm	ll	ll	lm
LG10_HB_1749	F_0824887_L10_27_1	LG10	<lmxll>	{1-}	(ll,lm)	ll	ll	ll	lm	ll	ll	ll	lm	lm	ll	lm	lm	ll	ll	lm	ll	ll	ll	ll	ll	ll	lm	ll	lm	lm	lm	lm	lm	lm	lm	ll	ll	lm	ll	lm	lm	ll	ll	ll	lm	lm	ll	ll	lm
LG10_HB_1750	F_0825056_L10_28_1	LG10	<lmxll>	{0-}	(ll,lm)	lm	lm	lm	ll	lm	lm	lm	ll	ll	lm	ll	ll	lm	lm	ll	lm	lm	lm	lm	lm	lm	ll	lm	ll	ll	ll	ll	ll	ll	ll	lm	lm	ll	lm	ll	ll	lm	lm	lm	ll	ll	lm	lm	ll
LG10_HB_1751	F_0825197_L10_28_1	LG10	<hkxhk>	{00}	(hh,hk,kk)	kk	hk	kk	hh	kk	hk	kk	hk	hk	hk	hk	hk	kk	hk	hh	hk	hk	kk	kk	hk	kk	hk	hk	hh	hk	hk	hh	hk	hk	hh	hk	hk	hk	hk	hk	hk	kk	kk	kk	hk	hk	hk	hk	hk
LG10_HB_1751	F_0825199_L10_28_1	LG10	<lmxll>	{0-}	(ll,lm)	lm	lm	lm	ll	lm	lm	lm	ll	ll	lm	ll	ll	lm	lm	ll	lm	lm	lm	lm	lm	lm	ll	lm	ll	ll	ll	ll	ll	ll	ll	lm	lm	ll	lm	ll	ll	lm	lm	lm	ll	ll	lm	lm	ll
LG10_HB_1751	F_0825201_L10_28_1	LG10	<lmxll>	{0-}	(ll,lm)	lm	lm	lm	ll	lm	lm	lm	ll	ll	lm	ll	ll	lm	lm	ll	--	lm	lm	lm	lm	lm	ll	lm	ll	ll	ll	ll	ll	ll	ll	lm	lm	ll	lm	ll	ll	lm	lm	lm	ll	ll	lm	lm	ll
LG10_HB_1753	F_0825437_L10_30_1	LG10	<lmxll>	{0-}	(ll,lm)	lm	lm	lm	ll	lm	lm	lm	ll	ll	lm	ll	ll	lm	lm	ll	lm	lm	lm	lm	ll	lm	ll	lm	ll	ll	ll	ll	ll	ll	ll	lm	lm	ll	lm	ll	ll	lm	lm	lm	ll	ll	lm	lm	ll
LG10_HB_1753	F_0825439_L10_30_1	LG10	<lmxll>	{0-}	(ll,lm)	lm	lm	lm	ll	lm	lm	lm	ll	ll	lm	ll	ll	lm	lm	ll	lm	lm	lm	lm	ll	lm	ll	lm	ll	ll	ll	ll	ll	ll	ll	lm	lm	ll	lm	ll	ll	lm	lm	lm	ll	ll	lm	lm	ll
LG10_HB_1753	F_0825447_L10_30_1	LG10	<lmxll>	{0-}	(ll,lm)	lm	lm	lm	ll	lm	lm	lm	ll	ll	lm	ll	ll	lm	lm	ll	lm	lm	lm	lm	ll	lm	ll	lm	ll	ll	ll	ll	ll	ll	ll	lm	lm	ll	lm	ll	ll	lm	lm	lm	ll	ll	lm	lm	ll
GD_00839_L10_PA	GD_00839_L10_PA	LG10	<lmxll>	{0-}	(ll,lm)	lm	lm	lm	ll	lm	lm	lm	ll	ll	lm	ll	ll	lm	lm	ll	lm	lm	lm	lm	ll	lm	ll	lm	ll	ll	ll	ll	ll	ll	ll	lm	lm	ll	lm	ll	ll	lm	lm	lm	ll	ll	lm	lm	ll
LG10_HB_1757	F_0826633_L10_33_1	LG10	<nnxnp>	{-0}	(nn,np)	np	nn	np	nn	np	nn	np	np	np	nn	np	np	np	nn	nn	nn	np	np	np	nn	np	np	nn	nn	np	nn	nn	np	np	nn	nn	np	np	nn	np	np	np	np	np	np	np	nn	nn	np
LG10_HB_1757	F_0826639_L10_33_1	LG10	<nnxnp>	{-0}	(nn,np)	np	nn	np	nn	np	nn	np	np	np	nn	np	np	np	nn	nn	nn	np	np	np	nn	np	np	nn	nn	--	nn	nn	np	np	nn	nn	np	np	nn	np	np	np	np	np	np	np	nn	nn	np
LG10_HB_1764	F_0829841_L10_37_1	LG10	<nnxnp>	{-0}	(nn,np)	np	nn	np	nn	np	nn	np	np	np	nn	np	np	np	nn	nn	np	np	np	np	nn	np	np	nn	nn	np	nn	nn	np	np	nn	nn	np	np	nn	np	np	np	np	np	np	np	nn	nn	np
R_16666886_L10_40_1	R_16666886_L10_40_1	LG10	<hkxhk>	{10}	(hh,hk,kk)	hk	hh	hk	hk	hk	hh	hk	kk	kk	hh	hk	hk	hk	kk	hk	hk	hk	hk	hh	kk	hk	hh	hh	hk	kk	hk	hk	kk	kk	hh	hh	hk	hk	hh	kk	kk	hk	kk	hk	kk	kk	hh	hh	hk
LG10_HB_1767	F_0831315_L10_40_1	LG10	<lmxll>	{0-}	(ll,lm)	lm	lm	lm	ll	ll	lm	lm	ll	ll	lm	lm	ll	lm	ll	ll	lm	lm	lm	lm	ll	lm	lm	lm	ll	ll	ll	ll	ll	ll	lm	lm	lm	ll	lm	ll	ll	lm	ll	lm	ll	ll	lm	lm	lm
LG10_HB_1767	F_0831296_L10_40_1	LG10	<hkxhk>	{00}	(hh,hk,kk)	kk	hk	hk	hh	hh	hk	kk	hk	hk	hk	kk	hh	kk	hk	hh	kk	kk	kk	hk	hk	kk	hk	hk	hh	hk	hh	hh	hk	hk	hk	hk	kk	hh	hk	hk	hk	kk	hk	kk	hk	hk	hk	hk	kk
LG10_HB_1767	F_0831298_L10_40_1	LG10	<hkxhk>	{11}	(hh,hk,kk)	hh	hk	hk	kk	kk	hk	hh	hk	hk	hk	hh	kk	hh	hk	kk	hh	hh	hh	hk	hk	hh	hk	hk	kk	hk	kk	kk	hk	hk	hk	hk	hh	kk	hk	hk	hk	hh	hk	hh	hk	hk	hk	hk	hh
LG10_HB_1767	F_0831299_L10_40_1	LG10	<nnxnp>	{-1}	(nn,np)	nn	np	np	np	np	np	nn	nn	nn	np	nn	np	nn	nn	np	nn	nn	nn	np	nn	nn	np	np	np	nn	np	np	nn	nn	np	np	nn	np	np	nn	nn	nn	nn	nn	nn	nn	np	np	nn
LG10_HB_1767	F_0831297_L10_40_1	LG10	<lmxll>	{1-}	(ll,lm)	ll	ll	ll	lm	lm	ll	ll	lm	lm	ll	ll	lm	ll	lm	lm	ll	ll	ll	ll	lm	ll	ll	ll	lm	lm	lm	lm	lm	lm	ll	ll	ll	lm	ll	lm	lm	ll	lm	ll	lm	lm	ll	ll	ll
LG10_HB_1767.7_s40h1	GD_01832_L10_40_1	LG10	<lmxll>	{0-}	(ll,lm)	lm	lm	lm	ll	ll	lm	lm	ll	ll	lm	lm	ll	lm	ll	ll	lm	lm	lm	lm	ll	lm	lm	lm	ll	ll	ll	ll	ll	ll	lm	lm	lm	ll	lm	ll	ll	lm	ll	lm	ll	ll	lm	lm	lm
LG10_HB_1768	F_0831640_L10_40_1	LG10	<nnxnp>	{-1}	(nn,np)	nn	np	np	np	np	np	np	nn	nn	np	nn	np	nn	nn	np	nn	nn	nn	np	nn	nn	np	nn	np	nn	np	np	nn	nn	np	np	nn	np	np	nn	nn	nn	nn	nn	nn	nn	np	np	nn
LG10_HB_1768	F_0831641_L10_40_1	LG10	<nnxnp>	{-1}	(nn,np)	nn	np	np	np	np	np	np	nn	np	np	nn	np	nn	nn	np	nn	nn	nn	np	nn	nn	np	nn	np	nn	np	np	nn	nn	np	np	nn	np	np	nn	nn	nn	nn	nn	nn	nn	np	np	nn
LG10_HB_1769	F_0832349_L10_40_1	LG10	<nnxnp>	{-0}	(nn,np)	np	nn	nn	nn	nn	nn	nn	np	nn	nn	np	nn	np	np	nn	np	np	nn	nn	np	np	nn	np	nn	np	nn	nn	np	np	nn	np	np	nn	nn	np	np	np	np	np	np	np	nn	nn	np
LG10_HB_1769	F_0832361_L10_40_1	LG10	<nnxnp>	{-1}	(nn,np)	nn	np	np	np	np	np	np	nn	np	np	nn	np	nn	nn	np	nn	nn	np	np	nn	nn	np	nn	np	nn	np	np	nn	nn	np	nn	nn	np	np	nn	nn	nn	nn	nn	nn	nn	np	np	nn
LG10_HB_1769	F_0832368_L10_40_1	LG10	<nnxnp>	{-0}	(nn,np)	np	nn	nn	nn	nn	nn	nn	np	nn	nn	np	nn	np	np	nn	np	np	nn	nn	np	np	nn	np	nn	np	nn	nn	np	np	nn	np	np	nn	nn	np	np	np	np	np	np	np	nn	nn	np
LG10_HB_1770	F_0832810_L10_41_1	LG10	<nnxnp>	{-1}	(nn,np)	nn	np	np	np	np	np	np	nn	np	np	nn	np	nn	nn	np	nn	nn	np	np	nn	nn	np	nn	np	nn	np	np	nn	nn	np	nn	nn	--	np	nn	nn	nn	nn	nn	nn	nn	np	np	nn
LG10_HB_1770	F_0832811_L10_41_1	LG10	<hkxhk>	{11}	(hh,hk,kk)	hh	hk	hk	kk	kk	hk	hk	hk	kk	hk	hh	kk	hh	hk	kk	hh	hh	hk	hk	hk	hh	hk	hh	kk	hk	kk	kk	hk	hk	hk	hh	hh	kk	hk	hk	hk	hh	hk	hh	hk	hk	hk	hk	hh
LG10_HB_1770	F_0832819_L10_41_1	LG10	<nnxnp>	{-1}	(nn,np)	nn	np	np	np	np	np	np	nn	np	np	nn	np	nn	nn	np	nn	nn	np	np	nn	nn	np	nn	np	nn	np	np	nn	nn	np	nn	nn	np	np	nn	nn	nn	nn	nn	nn	nn	np	np	nn
LG10_HB_1770	F_0832820_L10_41_1	LG10	<hkxhk>	{00}	(hh,hk,kk)	kk	hk	hk	hh	hh	hk	hk	hk	hh	hk	kk	hh	kk	hk	hh	kk	kk	hk	hk	hk	kk	hk	kk	hh	hk	hh	hh	hk	hk	hk	kk	kk	hh	hk	hk	hk	kk	hk	kk	hk	hk	hk	hk	kk
F_0832999_L10_41_1	F_0832999_L10_41_1	LG10	<lmxll>	{1-}	(ll,lm)	ll	ll	ll	lm	lm	ll	ll	lm	lm	ll	ll	lm	ll	lm	lm	ll	ll	ll	ll	lm	ll	ll	ll	lm	lm	ll	lm	lm	lm	ll	ll	ll	lm	ll	lm	lm	ll	lm	ll	lm	lm	ll	ll	ll
LG10_HB_1773	F_0833943_L10_43_1	LG10	<nnxnp>	{-0}	(nn,np)	nn	nn	nn	nn	nn	nn	nn	nn	nn	nn	np	nn	np	np	nn	np	np	nn	nn	np	np	nn	np	nn	np	nn	nn	np	np	nn	np	np	nn	nn	np	np	nn	np	np	np	np	nn	nn	np
LG10_HB_1773	F_0833947_L10_43_1	LG10	<nnxnp>	{-0}	(nn,np)	nn	nn	nn	nn	nn	nn	nn	nn	nn	nn	np	nn	np	np	nn	np	np	nn	nn	np	np	nn	np	nn	np	nn	nn	np	np	nn	np	np	nn	nn	np	np	nn	np	np	np	np	nn	nn	np
LG10_HB_1773	F_0833948_L10_43_1	LG10	<nnxnp>	{-0}	(nn,np)	nn	nn	nn	nn	nn	nn	nn	nn	nn	nn	np	nn	np	np	nn	np	np	nn	nn	np	np	nn	np	nn	np	nn	nn	np	np	nn	np	np	nn	nn	np	np	nn	np	np	np	np	nn	nn	np
LG10_HB_1775	F_0835173_L10_45_1	LG10	<nnxnp>	{-1}	(nn,np)	np	np	np	np	np	np	np	np	np	np	nn	np	nn	nn	np	nn	nn	np	np	np	nn	np	nn	np	nn	np	np	nn	nn	np	nn	nn	np	np	nn	nn	np	nn	nn	nn	nn	np	np	nn
LG10_HB_1775	F_0835177_L10_45_1	LG10	<nnxnp>	{-0}	(nn,np)	nn	nn	nn	nn	nn	nn	nn	nn	nn	nn	np	nn	np	np	nn	np	np	nn	nn	nn	np	nn	np	nn	np	nn	nn	np	np	nn	np	np	nn	nn	np	np	nn	np	np	np	np	nn	nn	np
LG10_HB_1775.5	R_28632998_L10_PA	LG10	<nnxnp>	{-0}	(nn,np)	nn	nn	nn	nn	nn	nn	nn	nn	nn	nn	np	nn	np	np	nn	np	np	nn	nn	nn	np	nn	np	nn	np	nn	nn	np	np	nn	np	np	nn	nn	np	np	nn	np	np	np	np	nn	nn	np
LG10_HB_1781	F_0838432_L10_49_1	LG10	<lmxll>	{1-}	(ll,lm)	lm	lm	ll	lm	ll	lm	ll	ll	lm	ll	ll	lm	lm	ll	ll	ll	lm	ll	lm	lm	ll	lm	lm	ll	lm	ll	lm	ll	lm	ll	ll	ll	lm	ll	ll	lm	lm	lm	lm	ll	lm	lm	ll	ll
LG10_HB_1781	F_0838423_L10_49_1	LG10	<nnxnp>	{-0}	(nn,np)	nn	nn	nn	nn	nn	nn	nn	nn	nn	np	np	nn	nn	np	nn	np	np	nn	nn	nn	nn	nn	np	nn	np	nn	nn	nn	nn	nn	np	nn	np	nn	np	nn	nn	np	nn	np	np	nn	nn	np
LG10_HB_1781	F_0838443_L10_49_1	LG10	<nnxnp>	{-0}	(nn,np)	nn	nn	nn	nn	nn	nn	nn	nn	nn	np	np	nn	nn	np	nn	np	np	nn	nn	nn	nn	nn	np	nn	np	nn	nn	nn	nn	nn	np	nn	np	nn	np	nn	nn	np	nn	np	np	nn	nn	np
LG10_HB_1784_s26h1	F_0839808_L11_26_1	LG10	<nnxnp>	{-0}	(nn,np)	np	nn	np	nn	np	nn	np	np	np	nn	np	np	np	nn	nn	nn	np	np	np	nn	np	np	nn	nn	np	nn	nn	np	np	nn	nn	np	np	nn	np	np	np	np	np	np	np	nn	nn	np
LG10_HB_1906_s39h1	F_0890021_L14_39_1	LG10	<lmxll>	{0-}	(ll,lm)	lm	lm	lm	ll	ll	lm	lm	ll	ll	lm	lm	ll	lm	ll	ll	lm	lm	lm	lm	ll	lm	lm	lm	ll	ll	ll	ll	ll	ll	lm	lm	lm	ll	lm	ll	ll	lm	lm	lm	ll	ll	lm	lm	lm
LG10_HB_1906_s39h1	F_0890027_L14_39_1	LG10	<lmxll>	{1-}	(ll,lm)	ll	ll	ll	lm	lm	ll	ll	lm	lm	ll	ll	lm	ll	lm	lm	ll	ll	ll	ll	lm	ll	ll	ll	lm	lm	lm	lm	lm	lm	ll	ll	ll	lm	ll	lm	lm	ll	ll	ll	lm	lm	ll	ll	ll
LG10_HB_1906_s39h1	F_0890031_L14_39_1	LG10	<nnxnp>	{-1}	(nn,np)	nn	np	nn	np	nn	np	nn	nn	nn	np	nn	np	nn	nn	np	nn	nn	nn	np	nn	nn	np	np	np	nn	np	np	nn	nn	np	np	nn	np	np	nn	nn	nn	nn	nn	nn	nn	np	np	nn
LG10_HB_1906_s39h1	F_0890039_L14_39_1	LG10	<lmxll>	{1-}	(ll,lm)	ll	ll	ll	lm	lm	ll	ll	lm	lm	ll	ll	lm	ll	lm	lm	ll	ll	ll	ll	lm	ll	ll	ll	lm	lm	lm	lm	lm	lm	ll	ll	ll	lm	ll	lm	lm	ll	ll	ll	lm	lm	ll	ll	ll
LG10_HB_21	F_0009220_L10_PA	LG10	<nnxnp>	{-0}	(nn,np)	np	nn	np	nn	np	nn	np	np	np	nn	np	np	np	nn	nn	nn	np	np	np	nn	np	np	nn	nn	np	nn	nn	--	np	nn	nn	np	np	nn	np	np	np	np	np	np	np	nn	nn	np
LG10_HB_2107_s33h1	F_0964205_L3_33_1	LG10	<lmxll>	{0-}	(ll,lm)	lm	lm	lm	ll	ll	--	--	ll	ll	lm	lm	ll	lm	lm	ll	lm	lm	lm	lm	ll	lm	lm	lm	ll	ll	ll	ll	ll	ll	ll	lm	--	ll	lm	ll	ll	lm	lm	lm	ll	ll	lm	lm	lm
LG10_HB_2107_s33h1	F_0964217_L3_33_1	LG10	<lmxll>	{1-}	(ll,lm)	ll	ll	ll	lm	lm	ll	ll	--	--	ll	ll	--	ll	ll	lm	ll	ll	ll	ll	lm	ll	ll	ll	lm	lm	lm	lm	lm	lm	lm	ll	ll	lm	ll	--	--	ll	ll	ll	--	--	ll	ll	ll
LG10_HB_2107_s33h1	F_0964224_L3_33_1	LG10	<lmxll>	{0-}	(ll,lm)	lm	lm	lm	ll	ll	lm	lm	ll	ll	lm	lm	ll	lm	lm	ll	lm	lm	lm	lm	ll	lm	lm	lm	ll	ll	ll	ll	ll	ll	ll	lm	lm	ll	lm	ll	ll	lm	lm	lm	ll	ll	lm	lm	lm
LG10_HB_22	F_0009743_L10_PA	LG10	<lmxll>	{1-}	(ll,lm)	ll	ll	ll	lm	lm	ll	ll	lm	lm	ll	lm	lm	ll	ll	lm	ll	ll	ll	ll	lm	ll	lm	ll	lm	lm	lm	lm	lm	lm	lm	ll	ll	lm	ll	lm	lm	ll	ll	ll	lm	lm	ll	ll	ll
LG10_HB_22	F_0009745_L10_PA	LG10	<lmxll>	{1-}	(ll,lm)	ll	ll	ll	lm	lm	ll	ll	lm	lm	ll	lm	lm	ll	ll	lm	ll	ll	ll	ll	lm	ll	lm	ll	lm	lm	lm	lm	lm	lm	lm	ll	ll	lm	ll	lm	lm	ll	ll	ll	lm	lm	ll	ll	ll
LG10_HB_22	F_0009751_L10_PA	LG10	<hkxhk>	{01}	(hh,hk,kk)	hk	kk	hk	hk	hh	kk	hk	hh	hh	kk	hh	hh	hk	kk	hk	kk	hk	hk	hk	hk	hk	hh	kk	hk	hh	hk	hk	hh	hh	hk	kk	hk	hh	kk	hh	hh	hk	hk	hk	hh	hh	kk	kk	hk
LG10_HB_22	F_0009753_L10_PA	LG10	<lmxll>	{1-}	(ll,lm)	ll	ll	ll	lm	lm	ll	ll	lm	lm	ll	lm	lm	ll	ll	lm	ll	ll	ll	ll	lm	ll	lm	ll	lm	lm	lm	lm	lm	lm	lm	ll	ll	lm	ll	lm	lm	ll	ll	ll	lm	lm	ll	ll	ll
LG10_HB_22	F_0009773_L10_PA	LG10	<lmxll>	{1-}	(ll,lm)	ll	ll	ll	lm	lm	ll	ll	lm	lm	ll	lm	lm	ll	ll	lm	ll	ll	ll	ll	lm	ll	lm	ll	lm	lm	lm	lm	lm	lm	lm	ll	ll	lm	ll	lm	lm	ll	ll	ll	lm	lm	ll	ll	ll
LG10_HB_22	GD_02051_L10_PA	LG10	<lmxll>	{1-}	(ll,lm)	ll	ll	ll	lm	lm	ll	ll	lm	lm	ll	lm	lm	ll	ll	lm	ll	ll	ll	ll	lm	ll	lm	ll	lm	lm	lm	lm	lm	lm	lm	ll	ll	lm	ll	lm	lm	ll	ll	ll	lm	lm	ll	ll	ll
LG10_HB_2268_s33h1	F_1022997_L8_33_1	LG10	<lmxll>	{1-}	(ll,lm)	ll	ll	ll	lm	lm	ll	ll	lm	lm	ll	lm	lm	ll	ll	lm	ll	ll	ll	ll	lm	ll	ll	ll	lm	lm	lm	lm	lm	lm	lm	ll	ll	lm	ll	lm	lm	ll	ll	ll	lm	lm	ll	ll	ll
LG10_HB_2269_s33h1	F_1023458_L8_33_1	LG10	<hkxhk>	{10}	(hh,hk,kk)	hk	hh	hk	hk	kk	hh	hk	kk	kk	hh	kk	kk	hk	hk	hk	hk	hk	hk	hk	kk	hk	hk	hh	hk	kk	hk	hk	kk	kk	hk	hh	hk	hk	hh	kk	kk	hk	hk	hk	kk	kk	hh	hh	hk
LG10_HB_23	F_0010446_L10_PA	LG10	<lmxll>	{1-}	(ll,lm)	ll	ll	ll	lm	lm	ll	ll	lm	lm	ll	lm	lm	ll	ll	lm	ll	ll	ll	ll	lm	ll	lm	ll	lm	lm	lm	lm	lm	lm	lm	ll	ll	lm	ll	lm	lm	ll	ll	ll	lm	lm	ll	ll	ll
LG10_HB_23	F_0010458_L10_PA	LG10	<lmxll>	{1-}	(ll,lm)	ll	ll	ll	lm	lm	ll	ll	lm	lm	ll	lm	lm	ll	ll	lm	ll	ll	ll	ll	lm	ll	lm	ll	lm	lm	lm	lm	lm	lm	lm	ll	ll	lm	ll	lm	lm	ll	ll	ll	lm	lm	ll	ll	ll
LG10_HB_2317_s30h1	F_1048060_L9_30_1	LG10	<lmxll>	{0-}	(ll,lm)	lm	lm	lm	ll	ll	lm	lm	ll	ll	lm	lm	ll	lm	ll	ll	lm	lm	lm	lm	ll	lm	lm	lm	ll	ll	ll	ll	ll	ll	lm	lm	lm	ll	lm	ll	ll	lm	lm	lm	ll	ll	lm	lm	lm
LG10_HB_2317_s30h1	F_1048040_L9_30_1	LG10	<hkxhk>	{11}	(hh,hk,kk)	hh	hk	hh	kk	hk	hk	hh	hk	hk	hk	hh	kk	hh	hk	kk	hh	hh	hh	hk	hk	hh	hk	hk	kk	hk	kk	kk	hk	hk	hk	hk	hh	kk	hk	hk	hk	hh	hh	hh	hk	hk	hk	hk	hh
LG10_HB_2317_s30h1	F_1048063_L9_30_1	LG10	<nnxnp>	{-0}	(nn,np)	np	nn	np	nn	np	nn	np	np	np	nn	np	nn	np	np	nn	np	np	np	nn	np	np	nn	nn	nn	np	nn	nn	np	np	nn	nn	np	nn	nn	np	np	np	np	np	np	np	nn	nn	np
LG10_HB_2329_s57h2	F_1052762_L10_57_2	LG10	<lmxll>	{1-}	(ll,lm)	ll	ll	ll	lm	lm	ll	ll	lm	lm	ll	lm	lm	ll	ll	lm	ll	ll	ll	ll	lm	ll	lm	ll	lm	lm	lm	lm	lm	lm	lm	ll	ll	lm	ll	lm	lm	ll	ll	ll	lm	lm	ll	ll	ll
LG10_HB_2330_s57h2	F_1052854_L10_57_2	LG10	<lmxll>	{0-}	(ll,lm)	lm	lm	lm	ll	ll	lm	lm	ll	ll	lm	lm	ll	lm	lm	ll	lm	lm	lm	lm	ll	lm	lm	lm	ll	ll	ll	ll	ll	ll	lm	lm	lm	ll	lm	ll	ll	lm	lm	lm	ll	ll	lm	lm	lm
LG10_HB_2330_s57h2	F_1052855_L10_57_2	LG10	<lmxll>	{0-}	(ll,lm)	lm	lm	lm	ll	ll	lm	lm	ll	ll	lm	lm	ll	lm	lm	ll	lm	lm	lm	lm	ll	lm	lm	lm	ll	ll	ll	ll	ll	ll	lm	lm	lm	ll	lm	ll	ll	lm	lm	lm	ll	ll	lm	lm	lm
LG10_HB_2330_s57h2	F_1052863_L10_57_2	LG10	<lmxll>	{0-}	(ll,lm)	lm	lm	lm	ll	ll	lm	lm	ll	ll	lm	lm	ll	lm	lm	ll	lm	lm	lm	lm	ll	lm	lm	lm	ll	ll	ll	ll	ll	ll	lm	lm	lm	ll	lm	ll	ll	lm	lm	lm	ll	ll	lm	lm	lm
LG10_HB_2330_s57h2	F_1052872_L10_57_2	LG10	<hkxhk>	{11}	(hh,hk,kk)	hh	hk	hh	kk	hk	hk	hh	hk	hk	hk	hh	hk	hh	hh	kk	hh	hh	hh	hk	hk	hh	hk	hk	kk	hk	kk	kk	hk	hk	hk	hk	hh	kk	hk	hk	hk	hh	hh	hh	hk	hk	hk	hk	hh
LG10_HB_2330_s57h2	F_1052860_L10_57_2	LG10	<nnxnp>	{-0}	(nn,np)	np	nn	np	nn	np	nn	np	np	np	nn	np	np	np	np	nn	np	np	np	nn	np	np	nn	nn	nn	np	nn	nn	np	np	nn	nn	np	nn	nn	np	np	np	np	np	np	np	nn	nn	np
LG10_HB_2333_s69h2	F_1054768_L10_69_2	LG10	<hkxhk>	{11}	(hh,hk,kk)	kk	kk	hk	kk	kk	hk	hk	kk	kk	hk	hh	kk	hk	hk	kk	hh	hh	hk	hk	kk	hh	hk	hh	kk	hk	hk	kk	hk	kk	hk	hh	hh	hk	hk	hh	hk	kk	hk	hh	hk	hk	kk	hk	hh
LG10_HB_2333_s69h2	F_1054774_L10_69_2	LG10	<hkxhk>	{00}	(hh,hk,kk)	hh	hh	hk	hh	hh	hk	hk	hh	hh	hk	kk	hh	hk	hk	hh	kk	kk	hk	hk	hh	kk	hk	kk	hh	hk	hk	hh	hk	hh	hk	kk	kk	hk	hk	kk	hk	hh	hk	kk	hk	hk	hh	hk	kk
LG10_HB_2333_s69h2	F_1054781_L10_69_2	LG10	<hkxhk>	{11}	(hh,hk,kk)	kk	kk	hk	kk	kk	hk	hk	kk	kk	hk	hh	kk	hk	hk	kk	hh	hh	hk	hk	kk	hh	hk	hh	kk	hk	hk	kk	hk	kk	hk	hh	hh	hk	hk	hh	hk	kk	hk	hh	hk	hk	kk	hk	hh
LG10_HB_2333_s69h2	F_1054785_L10_69_2	LG10	<nnxnp>	{-0}	(nn,np)	nn	nn	nn	nn	nn	nn	nn	nn	nn	nn	np	nn	nn	np	nn	np	np	nn	nn	nn	np	nn	np	nn	np	nn	nn	np	nn	nn	np	np	np	nn	np	np	nn	np	np	np	np	nn	nn	np
LG10_HB_2333_s69h2	F_1054790_L10_69_2	LG10	<hkxhk>	{00}	(hh,hk,kk)	hh	hh	hk	hh	hh	hk	hk	hh	hh	hk	kk	hh	hk	hk	hh	kk	kk	hk	hk	hh	kk	hk	kk	hh	hk	hk	hh	hk	hh	hk	kk	kk	hk	hk	kk	hk	hh	hk	kk	hk	hk	hh	hk	kk
LG10_HB_2333.5	GD_00099_L10_PA	LG10	<nnxnp>	{-1}	(nn,np)	np	np	np	np	np	np	np	np	np	np	nn	np	np	nn	np	nn	nn	np	np	np	nn	np	nn	np	nn	np	np	nn	np	np	nn	nn	nn	np	nn	nn	np	nn	nn	nn	nn	np	np	nn
LG10_HB_2333.5	R_31707563_L10_PA	LG10	<nnxnp>	{-0}	(nn,np)	nn	nn	nn	nn	nn	nn	nn	nn	nn	nn	np	nn	nn	np	nn	np	np	nn	nn	nn	np	nn	np	nn	np	nn	nn	np	nn	nn	np	np	np	nn	np	np	nn	np	np	np	np	nn	nn	np
F_1055259_L10_71_2	F_1055259_L10_71_2	LG10	<efxeg>	{00}	(ee,ef,eg,fg)	ee	ee	ef	ee	ef	ee	ef	ef	ee	fg	fg	ee	ee	fg	ef	fg	eg	ef	ee	ee	ef	ee	eg	ef	eg	ef	ee	ef	ee	ef	fg	ef	eg	ef	fg	ee	ee	eg	ee	fg	eg	ee	ef	fg
LG10_HB_2398_s112h2	F_1070773_L15_112_2	LG10	<lmxll>	{0-}	(ll,lm)	lm	lm	lm	ll	ll	lm	lm	ll	ll	lm	lm	ll	lm	lm	ll	lm	lm	lm	lm	ll	lm	lm	lm	ll	ll	ll	ll	ll	ll	ll	lm	lm	ll	lm	ll	ll	lm	lm	lm	ll	ll	lm	lm	lm
LG10_HB_2398_s112h2	F_1070778_L15_112_2	LG10	<lmxll>	{0-}	(ll,lm)	lm	lm	lm	ll	ll	lm	lm	ll	ll	lm	lm	ll	lm	lm	ll	lm	lm	lm	lm	ll	lm	lm	lm	ll	ll	ll	ll	ll	ll	ll	lm	lm	ll	lm	ll	ll	lm	lm	lm	ll	ll	lm	lm	lm
LG10_HB_2410_s94h2	F_1073512_L15_94_2	LG10	<nnxnp>	{-0}	(nn,np)	np	nn	np	nn	np	nn	np	np	np	nn	np	np	np	np	nn	np	np	np	nn	np	np	nn	nn	nn	np	nn	nn	np	np	nn	nn	np	nn	nn	np	np	np	np	np	np	np	nn	nn	np
LG10_HB_2410_s94h2	$F_1073522z_LG10	LG10	<nnxnp>	{-0}	(nn,np)	np	nn	np	nn	np	nn	np	np	np	nn	np	np	np	np	nn	np	np	np	nn	np	np	nn	nn	nn	np	nn	nn	np	np	nn	nn	np	nn	nn	np	np	np	np	np	np	np	nn	nn	np
LG10_HB_2465_s51h2	F_1086041_L2_51_2	LG10	<lmxll>	{1-}	(ll,lm)	ll	ll	ll	lm	lm	ll	ll	lm	lm	ll	ll	lm	ll	ll	lm	ll	ll	ll	ll	lm	ll	ll	ll	lm	lm	lm	lm	lm	lm	lm	ll	ll	lm	ll	lm	lm	ll	ll	ll	lm	lm	ll	ll	ll
LG10_HB_2465_s51h2	F_1086045_L2_51_2	LG10	<hkxhk>	{11}	(hh,hk,kk)	hh	hk	hh	kk	hk	hk	hh	hk	hk	hk	hh	hk	hh	hh	kk	hh	hh	hh	hh	hk	hh	hk	hk	kk	hk	kk	kk	hk	hk	kk	hk	hh	kk	hk	hk	hk	hh	hh	hh	hk	hk	hk	hk	hh
LG10_HB_2465_s51h2	F_1086046_L2_51_2	LG10	<lmxll>	{0-}	(ll,lm)	lm	lm	lm	ll	ll	lm	lm	ll	ll	lm	lm	ll	lm	lm	ll	lm	lm	lm	lm	ll	lm	lm	lm	ll	ll	ll	ll	ll	ll	ll	lm	lm	ll	lm	ll	ll	lm	lm	lm	ll	ll	lm	lm	lm
LG10_HB_2465_s51h2	F_1086054_L2_51_2	LG10	<lmxll>	{1-}	(ll,lm)	ll	ll	ll	lm	lm	ll	ll	lm	lm	ll	ll	lm	ll	ll	lm	ll	ll	ll	ll	lm	ll	ll	ll	lm	lm	lm	lm	lm	lm	lm	ll	ll	lm	ll	lm	lm	ll	ll	ll	lm	lm	ll	ll	ll
LG10_HB_2465_s51h2	F_1086057_L2_51_2	LG10	<hkxhk>	{00}	(hh,hk,kk)	kk	hk	kk	hh	hk	hk	kk	hk	hk	hk	kk	hk	kk	kk	hh	kk	kk	kk	kk	hk	kk	hk	hk	hh	hk	hh	hh	hk	hk	hh	hk	kk	hh	hk	hk	hk	kk	kk	kk	hk	hk	hk	hk	kk
LG10_HB_2465_s51h2	F_1086040_L2_51_2	LG10	<nnxnp>	{-1}	(nn,np)	nn	np	nn	np	nn	np	nn	nn	nn	np	nn	nn	nn	nn	np	nn	nn	nn	nn	nn	nn	np	np	np	nn	np	np	nn	nn	np	np	nn	np	np	nn	nn	nn	nn	nn	nn	nn	np	np	nn
LG10_HB_2469_s63h2	$F_1087370y_LG10	LG10	<lmxll>	{0-}	(ll,lm)	lm	lm	lm	ll	ll	lm	lm	ll	ll	lm	lm	ll	lm	ll	ll	lm	lm	lm	lm	ll	lm	lm	lm	ll	ll	ll	ll	ll	ll	lm	lm	lm	ll	lm	ll	ll	lm	ll	lm	ll	ll	lm	lm	lm
LG10_HB_2528_s62h2	F_1100844_L8_62_2	LG10	<hkxhk>	{10}	(h-,kk)	h-	h-	h-	h-	kk	h-	h-	kk	kk	h-	kk	kk	h-	h-	h-	h-	h-	h-	h-	kk	h-	h-	h-	h-	kk	h-	h-	kk	kk	h-	h-	h-	h-	h-	kk	kk	h-	h-	h-	kk	kk	h-	h-	h-
F_1106430_L9_46_2	F_1106430_L9_46_2	LG10	<hkxhk>	{11}	(hh,hk,kk)	hh	hk	hh	kk	hk	hk	hh	hk	hk	hk	hh	kk	hh	hk	kk	hh	hh	hh	hk	hk	hh	hk	hk	kk	hk	kk	kk	hk	hk	hk	hk	hh	kk	hk	hk	hk	hh	hk	hh	hk	hk	hk	hk	hh
LG10_HB_2566_s73h3	F_1107373_L10_73_3	LG10	<nnxnp>	{-0}	(nn,np)	np	nn	np	nn	np	nn	np	np	np	nn	np	np	np	np	nn	np	np	np	nn	np	np	nn	nn	nn	np	nn	nn	np	np	nn	nn	np	nn	nn	np	np	np	np	np	np	np	nn	nn	np
LG10_HB_2566_s73h3	F_1107364_L10_73_3	LG10	<lmxll>	{0-}	(ll,lm)	lm	lm	lm	ll	ll	lm	lm	ll	ll	lm	lm	ll	lm	ll	ll	lm	lm	lm	lm	ll	lm	lm	lm	ll	ll	ll	ll	ll	ll	lm	lm	lm	ll	lm	ll	ll	lm	lm	lm	ll	ll	lm	lm	lm
LG10_HB_2566_s73h3	F_1107370_L10_73_3	LG10	<lmxll>	{1-}	(ll,lm)	ll	ll	ll	lm	lm	ll	ll	lm	lm	ll	ll	lm	ll	lm	lm	ll	ll	ll	ll	lm	ll	ll	ll	lm	lm	lm	lm	lm	lm	ll	ll	ll	lm	ll	lm	lm	ll	ll	ll	lm	lm	ll	ll	ll
LG10_HB_2569_s76h3	F_1107553_L10_76_3	LG10	<nnxnp>	{-1}	(nn,np)	nn	np	np	np	np	np	np	nn	np	np	nn	np	nn	nn	np	nn	nn	np	np	nn	nn	np	nn	np	nn	np	np	nn	nn	np	nn	nn	np	np	nn	nn	nn	nn	nn	nn	nn	np	np	nn
LG10_HB_26	F_0011683_L10_PA	LG10	<nnxnp>	{-0}	(nn,np)	np	nn	np	nn	np	nn	np	np	np	nn	np	np	np	np	nn	np	np	np	nn	np	np	nn	nn	nn	np	nn	nn	np	np	nn	nn	np	nn	nn	np	np	np	np	np	np	np	nn	nn	np
LG10_HB_26	F_0011645_L10_PA	LG10	<lmxll>	{0-}	(ll,lm)	lm	lm	lm	ll	ll	lm	lm	ll	ll	lm	lm	ll	lm	ll	ll	lm	lm	lm	lm	ll	lm	lm	lm	ll	ll	ll	ll	ll	ll	lm	lm	lm	ll	lm	ll	ll	lm	lm	lm	ll	ll	lm	lm	lm
LG10_HB_26	F_0011662_L10_PA	LG10	<lmxll>	{0-}	(ll,lm)	lm	lm	lm	ll	ll	lm	lm	ll	ll	lm	lm	ll	lm	ll	ll	lm	lm	lm	lm	ll	lm	lm	lm	ll	ll	ll	ll	ll	ll	lm	lm	lm	ll	lm	ll	ll	lm	lm	lm	ll	ll	lm	lm	lm
LG10_HB_26	F_0011650_L10_PA	LG10	<lmxll>	{1-}	(ll,lm)	ll	ll	ll	lm	lm	ll	ll	lm	lm	ll	ll	lm	ll	lm	lm	ll	ll	ll	ll	lm	ll	ll	ll	lm	lm	lm	lm	lm	lm	ll	ll	ll	lm	ll	lm	lm	ll	ll	ll	lm	lm	ll	ll	ll
LG10_HB_26	F_0011655_L10_PA	LG10	<lmxll>	{1-}	(ll,lm)	ll	ll	ll	lm	lm	ll	ll	lm	lm	ll	ll	lm	ll	lm	lm	ll	ll	ll	ll	lm	ll	ll	ll	lm	lm	lm	lm	lm	lm	ll	ll	ll	lm	ll	lm	lm	ll	ll	ll	lm	lm	ll	ll	ll
LG10_HB_2604_s40h3	F_1115484_L4_40_3	LG10	<hkxhk>	{00}	(hh,hk,kk)	kk	hk	kk	hh	hk	hk	kk	hk	hk	hk	kk	hk	kk	kk	hh	kk	kk	kk	kk	hk	kk	hk	hk	hh	hk	hh	hh	hk	hk	hh	hk	kk	hh	hk	hk	hk	kk	kk	kk	hk	hk	hk	hk	kk
LG10_HB_2604_s40h3	F_1115486_L4_40_3	LG10	<hkxhk>	{11}	(hh,hk,kk)	hh	hk	hh	kk	hk	hk	hh	hk	hk	hk	hh	hk	hh	hh	kk	hh	hh	hh	hh	hk	hh	hk	hk	kk	hk	kk	kk	hk	hk	kk	hk	hh	kk	hk	hk	hk	hh	hh	hh	hk	hk	hk	hk	hh
LG10_HB_267	F_0120463_L12_PA	LG10	<nnxnp>	{-0}	(nn,np)	np	nn	np	nn	np	nn	np	np	np	nn	np	np	np	np	nn	np	np	np	np	np	np	nn	nn	nn	np	nn	nn	np	np	nn	nn	np	nn	nn	np	np	np	np	np	np	np	nn	nn	np
LG10_HB_267	F_0120453_L12_PA	LG10	<lmxll>	{1-}	(ll,lm)	ll	ll	ll	lm	lm	ll	ll	lm	lm	ll	ll	lm	ll	ll	lm	ll	ll	ll	ll	lm	ll	ll	ll	lm	lm	lm	lm	lm	lm	lm	ll	ll	lm	ll	lm	lm	ll	ll	ll	lm	lm	ll	ll	ll
LG10_HB_269	F_0121827_L12_PA	LG10	<hkxhk>	{11}	(hh,hk,kk)	hh	hk	hh	kk	hk	hk	hh	hk	hk	hk	hk	hk	hh	hh	kk	hh	hh	hh	hh	hk	hh	hk	hk	kk	hk	kk	kk	hk	hk	--	hk	hh	kk	hk	hk	hk	hh	hh	hh	hk	hk	hk	hk	hh
LG10_HB_27	F_0012368_L10_PA	LG10	<lmxll>	{0-}	(ll,lm)	lm	lm	lm	ll	ll	lm	lm	ll	ll	lm	lm	ll	lm	ll	ll	lm	lm	lm	lm	ll	lm	lm	lm	ll	ll	ll	ll	ll	ll	lm	lm	lm	ll	lm	ll	ll	lm	lm	lm	ll	ll	lm	lm	lm
LG10_HB_27	GD_00260_L10_PA	LG10	<lmxll>	{0-}	(ll,lm)	lm	lm	lm	ll	ll	lm	lm	ll	ll	lm	--	ll	lm	ll	ll	lm	lm	lm	lm	ll	lm	lm	lm	ll	ll	ll	ll	ll	ll	--	lm	lm	ll	lm	ll	ll	lm	lm	lm	ll	ll	lm	lm	lm
LG10_HB_27	R_8557916_L10_PA	LG10	<hkxhk>	{00}	(hh,hk,kk)	kk	hk	kk	hh	hk	hk	kk	hk	hk	hk	kk	hk	kk	hk	hh	kk	kk	kk	hk	hk	kk	hk	hk	hh	hk	hh	hh	hk	hk	hk	hk	kk	hh	hk	hk	hk	kk	kk	kk	hk	hk	hk	hk	kk
LG10_HB_27	R_8552134_L10_PA	LG10	<lmxll>	{1-}	(ll,lm)	ll	ll	ll	lm	lm	ll	ll	lm	lm	ll	ll	lm	ll	lm	lm	ll	ll	ll	ll	lm	ll	ll	ll	lm	lm	lm	lm	lm	lm	ll	ll	ll	lm	ll	lm	lm	ll	ll	ll	lm	lm	ll	ll	ll
LG10_HB_271	F_0122473_L12_PA	LG10	<nnxnp>	{-0}	(nn,np)	np	nn	np	nn	np	nn	np	np	np	nn	np	np	np	np	nn	np	np	np	np	np	np	nn	nn	nn	np	nn	nn	np	np	nn	nn	np	nn	nn	np	np	np	np	np	np	np	nn	nn	np
LG10_HB_28	F_0013167_L10_PA	LG10	<hkxhk>	{00}	(hh,hk,kk)	kk	hk	kk	hh	hk	hk	kk	hk	hk	hk	kk	hk	kk	kk	hh	kk	kk	kk	hk	hk	kk	hk	hk	hh	hk	hh	hh	hk	hk	hk	hk	kk	hh	hk	hk	hk	kk	kk	kk	hk	hk	hk	hk	kk
LG10_HB_28	F_0013184_L10_PA	LG10	<nnxnp>	{-0}	(nn,np)	np	nn	np	nn	np	nn	np	np	np	nn	np	np	np	np	nn	np	np	np	nn	np	np	nn	nn	nn	np	nn	nn	np	np	nn	nn	np	nn	nn	np	np	np	np	np	np	np	nn	nn	np
LG10_HB_299	F_0134231_L12_PA	LG10	<lmxll>	{1-}	(ll,lm)	ll	ll	ll	lm	--	ll	ll	--	--	ll	ll	lm	ll	lm	lm	ll	ll	ll	ll	lm	ll	ll	ll	lm	lm	lm	lm	lm	lm	ll	ll	ll	lm	ll	lm	lm	ll	ll	ll	--	--	ll	ll	ll
LG10_HB_3	F_0000521_L10_PA	LG10	<lmxll>	{0-}	(ll,lm)	lm	lm	lm	ll	lm	lm	lm	ll	ll	lm	ll	ll	lm	lm	ll	lm	lm	lm	lm	lm	lm	ll	lm	ll	ll	ll	ll	ll	ll	ll	lm	lm	ll	lm	ll	ll	lm	lm	lm	ll	ll	lm	lm	ll
LG10_HB_3	F_0000529_L10_PA	LG10	<nnxnp>	{-1}	(nn,np)	nn	np	nn	np	nn	np	nn	nn	nn	np	nn	nn	nn	np	np	np	np	nn	nn	np	nn	nn	np	np	nn	nn	np	nn	nn	np	np	np	nn	np	nn	nn	nn	nn	np	nn	nn	np	np	nn
LG10_HB_30	F_0014146_L10_PA	LG10	<hkxhk>	{11}	(hh,hk,kk)	hh	hk	hh	kk	hk	hk	hh	hk	hk	hk	hh	hk	hh	hh	kk	hh	hh	hh	hh	hk	hh	hk	hk	kk	hk	kk	kk	hk	hk	hk	hk	hh	kk	hk	hk	hk	hh	hh	hh	hk	hk	hk	hk	hh
LG10_HB_30	F_0014148_L10_PA	LG10	<hkxhk>	{11}	(hh,hk,kk)	hh	hk	hh	kk	hk	hk	hh	hk	hk	hk	hh	hk	hh	hh	kk	hh	hh	hh	hh	hk	hh	hk	hk	kk	hk	kk	kk	hk	hk	hk	hk	hh	kk	hk	hk	hk	hh	hh	hh	hk	hk	hk	hk	hh
LG10_HB_30	F_0014150_L10_PA	LG10	<hkxhk>	{00}	(hh,hk,kk)	kk	hk	kk	hh	hk	hk	kk	hk	hk	hk	kk	hk	kk	kk	hh	kk	kk	kk	kk	hk	kk	hk	hk	hh	hk	hh	hh	hk	hk	hk	hk	kk	hh	hk	hk	hk	kk	kk	kk	hk	hk	hk	hk	kk
LG10_HB_3056_s49h1	R_36033314_L10_49_1	LG10	<nnxnp>	{-0}	(nn,np)	nn	nn	nn	nn	nn	nn	nn	nn	nn	nn	np	nn	np	np	nn	np	np	nn	nn	nn	np	nn	np	nn	np	nn	nn	np	np	nn	np	np	nn	nn	np	np	nn	np	np	np	np	nn	nn	np
R_2705271_L10_30_1	R_2705271_L10_30_1	LG10	<nnxnp>	{-0}	(nn,np)	np	nn	np	nn	np	nn	np	np	np	nn	np	np	np	nn	nn	nn	np	np	np	nn	np	np	nn	nn	np	np	nn	np	np	nn	nn	nn	np	nn	np	np	np	np	np	np	np	nn	nn	np
GD_01264_L10_44_1	GD_01264_L10_44_1	LG10	<nnxnp>	{-1}	(nn,np)	np	np	np	np	np	np	np	np	np	np	nn	np	nn	nn	np	nn	nn	np	np	np	nn	np	nn	np	nn	np	np	nn	nn	np	nn	nn	np	np	nn	nn	np	nn	nn	nn	nn	np	np	nn
R_28610777_L10_45_1	R_28610777_L10_45_1	LG10	<nnxnp>	{-0}	(nn,np)	nn	nn	nn	nn	nn	nn	nn	nn	nn	nn	np	nn	np	np	nn	np	np	nn	nn	nn	np	nn	np	nn	np	nn	nn	np	np	nn	np	np	nn	nn	np	np	nn	np	np	np	np	nn	nn	np
R_34936228_L10_48_1	R_34936228_L10_48_1	LG10	<lmxll>	{1-}	(ll,lm)	lm	lm	ll	lm	ll	lm	ll	lm	lm	ll	ll	lm	lm	lm	lm	ll	lm	ll	lm	lm	ll	lm	lm	ll	lm	ll	lm	lm	lm	ll	ll	ll	lm	ll	ll	lm	lm	lm	ll	lm	lm	lm	ll	ll
R_7167616_L10_33_1	R_7167616_L10_33_1	LG10	<lmxll>	{1-}	(ll,lm)	ll	ll	ll	lm	lm	ll	ll	lm	lm	ll	lm	lm	ll	ll	lm	ll	ll	ll	ll	lm	ll	lm	ll	lm	lm	lm	lm	lm	lm	lm	ll	ll	lm	ll	lm	lm	ll	ll	ll	lm	lm	ll	ll	ll
LG10_HB_3061_s47h1	R_32372997_L10_47_1	LG10	<nnxnp>	{-0}	(nn,np)	nn	nn	nn	nn	nn	nn	nn	nn	nn	nn	np	nn	nn	np	nn	np	np	nn	nn	nn	np	nn	np	nn	np	nn	nn	np	nn	nn	np	nn	np	nn	np	np	nn	np	np	np	np	nn	nn	np
LG10_HB_3061_s47h1	R_32402084_L10_47_1	LG10	<lmxll>	{1-}	(ll,lm)	lm	lm	ll	lm	lm	ll	ll	lm	lm	ll	ll	lm	ll	lm	lm	ll	lm	ll	ll	lm	ll	ll	lm	lm	lm	ll	lm	lm	lm	ll	ll	ll	lm	ll	ll	lm	lm	lm	ll	lm	lm	lm	ll	ll
R_2607542_L10_PA	R_2607542_L10_PA	LG10	<lmxll>	{0-}	(ll,lm)	lm	lm	lm	ll	lm	lm	lm	ll	ll	lm	ll	ll	lm	lm	ll	lm	lm	lm	lm	ll	lm	ll	lm	ll	ll	ll	ll	ll	ll	ll	lm	lm	ll	lm	ll	ll	lm	lm	lm	ll	ll	lm	lm	ll
LG10_HB_3064_s33h1	R_8508757_L10_33_1	LG10	<lmxll>	{0-}	(ll,lm)	--	lm	lm	ll	ll	lm	--	ll	ll	lm	lm	ll	lm	ll	ll	--	lm	lm	lm	ll	lm	lm	lm	ll	ll	ll	ll	ll	ll	lm	lm	lm	ll	lm	ll	ll	lm	lm	--	ll	ll	lm	lm	lm
LG10_HB_3064_s33h1	R_8522809_L10_33_1	LG10	<lmxll>	{1-}	(ll,lm)	ll	ll	ll	lm	lm	ll	ll	lm	lm	ll	ll	lm	ll	lm	lm	ll	ll	ll	ll	lm	ll	ll	ll	lm	lm	lm	lm	lm	lm	ll	ll	ll	lm	ll	lm	lm	ll	ll	ll	lm	lm	ll	ll	ll
R_20013910_L10_40_1	R_20013910_L10_40_1	LG10	<nnxnp>	{-1}	(nn,np)	nn	np	np	np	np	np	np	nn	np	np	nn	np	nn	nn	np	nn	nn	np	np	nn	nn	np	nn	np	nn	np	np	nn	nn	np	nn	nn	np	np	nn	nn	nn	nn	nn	nn	nn	np	np	nn
R_8533446_L10_PA	R_8533446_L10_PA	LG10	<nnxnp>	{-1}	(nn,np)	nn	np	nn	np	nn	np	nn	nn	nn	np	nn	nn	nn	nn	np	nn	nn	nn	np	nn	nn	np	np	np	nn	np	np	nn	nn	np	np	nn	np	np	nn	nn	nn	nn	nn	nn	nn	np	np	nn
LG10_HB_3073	GD_00875_L10_PA	LG10	<lmxll>	{1-}	(ll,lm)	ll	ll	ll	lm	lm	ll	ll	lm	lm	ll	lm	lm	ll	ll	lm	ll	ll	ll	ll	lm	ll	lm	ll	lm	lm	lm	lm	lm	lm	lm	ll	ll	lm	ll	lm	lm	ll	ll	ll	lm	lm	ll	ll	ll
LG10_HB_3073	R_10692889_L10_PA	LG10	<nnxnp>	{-0}	(nn,np)	np	nn	np	nn	np	nn	np	np	np	nn	np	np	np	nn	nn	np	np	np	np	nn	np	np	nn	nn	np	nn	nn	np	np	--	nn	np	np	nn	np	np	np	np	np	np	np	nn	nn	np
R_29917745_L10_PA	R_29917745_L10_PA	LG10	<lmxll>	{1-}	(ll,lm)	ll	lm	ll	lm	lm	ll	ll	lm	lm	ll	ll	lm	ll	lm	lm	ll	ll	ll	ll	lm	ll	ll	ll	lm	lm	ll	lm	lm	lm	ll	ll	ll	lm	ll	ll	lm	lm	lm	ll	lm	lm	ll	ll	ll
LG10_HB_3116	GD_00604_L10_PA	LG10	<nnxnp>	{-1}	(nn,np)	np	np	np	np	np	np	np	np	np	nn	nn	np	np	nn	np	nn	nn	np	np	np	np	np	nn	np	nn	np	np	np	np	np	nn	np	nn	np	nn	np	np	nn	np	nn	nn	np	np	nn
LG10_HB_3116	R_36853428_L10_PA	LG10	<nnxnp>	{-0}	(nn,np)	nn	nn	nn	nn	nn	nn	nn	nn	nn	np	np	nn	nn	np	nn	np	np	nn	nn	nn	nn	nn	np	nn	np	nn	nn	nn	nn	nn	np	nn	np	nn	np	nn	nn	np	nn	np	np	nn	nn	np
LG10_HB_3116	R_37031349_L10_PA	LG10	<hkxhk>	{10}	(hh,hk,kk)	hk	hk	hh	hk	hh	hk	hh	hh	hk	hk	hk	hh	hk	hk	hh	hk	kk	hh	hk	hk	hh	hk	kk	hh	kk	hh	hk	hh	hk	hh	hk	hh	kk	hh	hk	hk	hk	kk	hk	hk	kk	hk	hh	hk
LG10_HB_32	F_0014531_L10_PA	LG10	<nnxnp>	{-0}	(nn,np)	np	nn	np	nn	np	nn	np	np	np	nn	np	np	np	nn	nn	np	np	np	np	nn	np	np	nn	nn	np	nn	nn	np	np	nn	nn	np	np	nn	np	np	np	np	np	np	np	nn	nn	np
LG10_HB_32	F_0014555_L10_PA	LG10	<nnxnp>	{-0}	(nn,np)	np	nn	np	nn	np	nn	np	np	np	nn	np	np	np	nn	nn	np	np	np	np	nn	np	np	nn	nn	np	nn	nn	np	np	nn	nn	np	np	nn	np	np	np	np	np	np	np	nn	nn	np
LG10_HB_32	F_0014567_L10_PA	LG10	<nnxnp>	{-0}	(nn,np)	np	nn	np	nn	np	nn	np	np	np	nn	np	np	np	nn	nn	np	np	np	np	nn	np	np	nn	nn	np	nn	nn	np	np	nn	nn	np	np	nn	np	np	np	np	np	np	np	nn	--	np
LG10_HB_33	F_0014724_L10_PA	LG10	<lmxll>	{1-}	(ll,lm)	ll	ll	ll	lm	lm	ll	ll	lm	lm	ll	lm	lm	ll	ll	lm	ll	ll	ll	ll	lm	ll	ll	ll	lm	lm	lm	lm	lm	lm	lm	ll	ll	lm	ll	lm	lm	ll	ll	ll	lm	lm	ll	ll	ll
LG10_HB_33	F_0014725_L10_PA	LG10	<lmxll>	{1-}	(ll,lm)	ll	ll	ll	lm	lm	ll	ll	lm	lm	ll	lm	lm	ll	ll	lm	ll	ll	ll	ll	lm	ll	ll	ll	lm	lm	lm	lm	lm	lm	lm	ll	ll	lm	ll	lm	lm	ll	ll	ll	lm	lm	ll	ll	ll
LG10_HB_33	F_0014728_L10_PA	LG10	<hkxhk>	{10}	(hh,hk,kk)	hk	hh	hk	hk	kk	hh	hk	kk	kk	hh	kk	kk	hk	hh	hk	hk	hk	hk	hk	hk	hk	hk	hh	hk	kk	hk	hk	kk	kk	hk	hh	hk	kk	hh	kk	kk	hk	hk	hk	kk	kk	hh	hh	hk
LG10_HB_33	F_0014746_L10_PA	LG10	<lmxll>	{1-}	(ll,lm)	ll	ll	ll	lm	lm	ll	ll	lm	lm	ll	lm	lm	ll	ll	lm	ll	ll	ll	ll	lm	ll	ll	ll	lm	lm	lm	lm	lm	lm	lm	ll	ll	lm	ll	lm	lm	ll	ll	ll	lm	lm	ll	ll	ll
LG10_HB_33	R_10765940_L10_PA	LG10	<hkxhk>	{01}	(hh,hk,kk)	hk	kk	hk	hk	hh	kk	hk	hh	hh	kk	hh	hh	hk	kk	hk	hk	hk	hk	hk	hk	hk	hk	kk	hk	hh	hk	hk	hh	hh	hk	kk	hk	hh	kk	hh	hh	hk	hk	hk	hh	hh	kk	kk	hk
LG10_HB_33.5	R_13033111_L10_PA	LG10	<nnxnp>	{-0}	(nn,np)	np	nn	np	nn	np	nn	np	np	np	nn	np	np	np	nn	nn	np	np	np	np	nn	np	np	nn	nn	np	nn	nn	np	np	nn	nn	np	np	nn	np	np	np	np	np	np	np	nn	nn	np
LG10_HB_35	F_0015682_L10_PA	LG10	<nnxnp>	{-0}	(nn,np)	np	nn	np	nn	np	nn	np	np	np	nn	np	np	np	nn	nn	np	np	np	np	np	np	np	nn	nn	np	nn	nn	np	np	nn	nn	np	nn	nn	np	np	np	np	np	np	np	nn	nn	np
LG10_HB_35	R_11942818_L10_PA	LG10	<hkxhk>	{10}	(hh,hk,kk)	hk	hh	hk	hk	kk	hh	hk	kk	kk	hh	kk	kk	hk	hh	hk	hk	hk	hk	hk	kk	hk	hk	hh	hk	kk	hk	hk	kk	kk	hk	hh	hk	hk	hh	kk	kk	hk	hk	hk	kk	kk	hh	hh	hk
LG10_HB_36	F_0015893_L10_PA	LG10	<nnxnp>	{-0}	(nn,np)	np	nn	np	nn	np	nn	np	np	np	nn	np	np	np	nn	nn	np	np	np	np	np	np	np	nn	nn	np	nn	nn	np	np	nn	nn	np	np	nn	np	np	np	np	np	np	np	nn	nn	np
LG10_HB_37	F_0016473_L10_PA	LG10	<nnxnp>	{-0}	(nn,np)	np	nn	np	nn	np	nn	np	np	np	nn	np	np	np	nn	nn	np	np	np	np	nn	np	np	nn	nn	np	nn	nn	np	np	nn	nn	np	np	nn	np	np	np	np	np	np	np	nn	nn	np
LG10_HB_37	F_0016482_L10_PA	LG10	<nnxnp>	{-0}	(nn,np)	np	nn	np	nn	np	nn	np	np	np	nn	np	np	np	nn	nn	np	np	np	np	nn	np	np	nn	nn	np	nn	nn	np	np	nn	nn	np	np	nn	np	np	np	np	np	np	np	nn	nn	np
LG10_HB_37	F_0016486_L10_PA	LG10	<nnxnp>	{-0}	(nn,np)	np	nn	np	nn	np	nn	np	np	np	nn	np	np	np	nn	nn	np	np	np	np	nn	np	np	nn	nn	np	nn	nn	np	np	nn	nn	np	np	nn	np	np	np	np	np	np	np	nn	nn	np
LG10_HB_37	R_12422488_L10_PA	LG10	<nnxnp>	{-0}	(nn,np)	np	nn	np	nn	np	nn	np	np	np	nn	np	np	np	nn	nn	np	np	np	np	nn	np	np	nn	nn	np	nn	nn	np	np	nn	nn	np	np	nn	np	np	np	np	np	np	np	nn	nn	np
LG10_HB_38	F_0016712_L10_PA	LG10	<nnxnp>	{-0}	(nn,np)	np	nn	np	nn	np	nn	np	np	np	nn	np	np	np	nn	nn	np	np	np	np	nn	np	np	nn	nn	np	nn	nn	np	np	nn	nn	np	np	nn	np	np	np	np	np	np	np	nn	nn	np
LG10_HB_38	F_0016736_L10_PA	LG10	<nnxnp>	{-0}	(nn,np)	np	nn	np	nn	np	nn	np	np	np	nn	np	np	np	nn	nn	np	np	np	np	nn	np	np	nn	nn	np	nn	nn	--	np	nn	nn	np	np	nn	np	np	np	np	np	np	np	nn	nn	np
LG10_HB_38	F_0016741_L10_PA	LG10	<nnxnp>	{-0}	(nn,np)	np	nn	np	nn	np	nn	np	np	np	nn	np	np	np	nn	nn	np	np	np	np	nn	np	np	nn	nn	np	nn	nn	np	np	nn	nn	np	np	nn	np	np	np	np	np	np	np	nn	nn	np
LG10_HB_39	F_0017214_L10_PA	LG10	<nnxnp>	{-0}	(nn,np)	np	nn	np	nn	np	nn	np	np	np	nn	np	np	np	nn	nn	np	np	np	np	nn	np	np	nn	nn	np	nn	nn	np	np	nn	nn	np	np	nn	np	np	np	np	np	np	np	nn	nn	np
LG10_HB_39	F_0017215_L10_PA	LG10	<nnxnp>	{-0}	(nn,np)	np	nn	np	nn	np	nn	np	np	np	nn	np	np	np	nn	nn	np	np	np	np	nn	np	np	nn	nn	np	nn	nn	np	np	nn	nn	np	np	nn	np	np	np	np	np	np	np	nn	nn	np
LG10_HB_39	F_0017224_L10_PA	LG10	<nnxnp>	{-0}	(nn,np)	np	nn	np	nn	np	nn	np	np	np	nn	np	np	np	nn	nn	np	np	np	np	nn	np	np	nn	nn	np	nn	nn	np	np	nn	nn	np	np	nn	np	np	np	np	np	np	np	nn	nn	np
LG10_HB_39	R_13071892_L10_PA	LG10	<nnxnp>	{-0}	(nn,np)	np	nn	np	nn	np	nn	np	np	np	nn	np	np	np	nn	nn	np	np	np	np	nn	np	np	nn	nn	np	nn	nn	np	np	nn	nn	np	np	nn	np	np	np	np	np	np	np	nn	nn	np
LG10_HB_4	GD_01789_L10_PA	LG10	<hkxhk>	{00}	(hh,hk,kk)	kk	hk	kk	hh	kk	hk	kk	hk	hk	hk	hk	hk	kk	hk	hh	hk	hk	kk	kk	hk	kk	hk	hk	hh	hk	hk	hh	hk	hk	hh	hk	hk	hk	hk	hk	hk	kk	kk	hk	hk	hk	hk	hk	hk
LG10_HB_40	F_0017894_L10_PA	LG10	<lmxll>	{0-}	(ll,lm)	lm	lm	lm	ll	ll	lm	lm	ll	ll	lm	lm	ll	lm	lm	ll	lm	lm	lm	lm	ll	lm	lm	lm	ll	ll	ll	ll	ll	ll	lm	lm	lm	ll	lm	ll	ll	lm	lm	lm	ll	ll	lm	lm	lm
LG10_HB_40	F_0017897_L10_PA	LG10	<hkxhk>	{00}	(hh,hk,kk)	kk	hk	kk	hh	hk	hk	kk	hk	hk	hk	kk	hk	kk	kk	hh	kk	kk	kk	hk	hk	kk	hk	hk	hh	hk	hh	hh	hk	hk	hk	hk	kk	hh	hk	hk	hk	kk	kk	kk	hk	hk	hk	hk	kk
LG10_HB_4005	FEM_cg_4	LG10	<nnxnp>	{-0}	(nn,np)	nn	nn	nn	nn	nn	nn	nn	nn	nn	np	np	nn	nn	np	nn	np	np	nn	nn	nn	nn	nn	np	nn	np	nn	nn	nn	nn	nn	np	nn	np	nn	np	nn	nn	np	nn	np	np	nn	nn	np
LG10_HB_4007	FEM_cg_10	LG10	<lmxll>	{0-}	(ll,lm)	lm	lm	lm	ll	ll	lm	lm	ll	ll	lm	lm	ll	lm	ll	ll	lm	lm	lm	lm	ll	lm	lm	lm	ll	ll	ll	ll	ll	ll	lm	lm	lm	ll	lm	ll	ll	lm	ll	lm	ll	ll	lm	lm	lm
LG10_HB_4007	FEM_cg_8	LG10	<lmxll>	{0-}	(ll,lm)	lm	lm	lm	ll	ll	lm	lm	ll	ll	lm	lm	ll	lm	ll	ll	lm	lm	lm	lm	ll	lm	lm	lm	ll	ll	ll	ll	ll	ll	lm	lm	lm	ll	lm	ll	ll	lm	ll	lm	ll	ll	lm	lm	lm
LG10_HB_4007	FEM_cg_14	LG10	<lmxll>	{1-}	(ll,lm)	ll	ll	ll	lm	lm	ll	ll	lm	lm	ll	ll	lm	ll	lm	lm	ll	ll	ll	ll	lm	ll	ll	ll	lm	lm	lm	lm	lm	lm	ll	ll	ll	lm	ll	lm	lm	ll	lm	ll	lm	lm	ll	ll	ll
LG10_HB_4007	FEM_cg_11	LG10	<hkxhk>	{00}	(hh,hk,kk)	kk	hk	hk	hh	hh	hk	hk	hk	hh	hk	kk	hh	kk	hk	hh	kk	kk	hk	hk	hk	kk	hk	kk	hh	hk	hh	hh	hk	hk	hk	kk	kk	hh	hk	hk	hk	kk	hk	kk	hk	hk	hk	hk	kk
LG10_HB_4007	FEM_cg_17	LG10	<hkxhk>	{00}	(hh,hk,kk)	kk	hk	hk	hh	hh	hk	hk	hk	hh	hk	kk	hh	kk	hk	hh	kk	kk	hk	hk	hk	kk	hk	kk	hh	hk	hh	hh	hk	hk	hk	kk	kk	hh	hk	hk	hk	kk	hk	kk	hk	hk	hk	hk	kk
LG10_HB_4007	FEM_cg_18	LG10	<hkxhk>	{00}	(hh,hk,kk)	kk	hk	hk	hh	hh	hk	hk	hk	hh	hk	kk	hh	kk	hk	hh	kk	kk	hk	hk	hk	kk	hk	kk	hh	hk	hh	hh	hk	hk	hk	kk	kk	hh	hk	hk	hk	kk	hk	kk	hk	hk	hk	hk	kk
LG10_HB_4007	FEM_cg_19	LG10	<nnxnp>	{-1}	(nn,np)	nn	np	np	np	np	np	np	nn	np	np	nn	np	nn	nn	np	nn	nn	np	np	nn	nn	np	nn	np	nn	np	np	nn	nn	np	nn	nn	np	np	nn	nn	nn	nn	nn	nn	nn	np	np	nn
LG10_HB_4007	FEM_cg_19-bis	LG10	<nnxnp>	{-1}	(nn,np)	nn	np	np	np	np	np	np	nn	np	np	nn	np	nn	nn	np	nn	nn	np	np	nn	nn	np	nn	np	nn	np	np	nn	nn	np	nn	nn	np	np	nn	nn	nn	nn	nn	nn	nn	np	np	nn
LG10_HB_4007	FEM_cg_9	LG10	<hkxhk>	{00}	(hh,hk,kk)	kk	hk	hk	hh	hh	hk	hk	hk	hh	hk	kk	hh	kk	hk	hh	kk	kk	hk	hk	hk	kk	hk	kk	hh	hk	hh	hh	hk	hk	hk	kk	kk	hh	hk	hk	hk	kk	hk	kk	hk	hk	hk	hk	kk
LG10_HB_41.5	R_14712598_L10_PA	LG10	<lmxll>	{0-}	(ll,lm)	lm	lm	lm	ll	ll	lm	lm	ll	ll	lm	lm	ll	lm	ll	ll	lm	lm	lm	lm	ll	lm	lm	lm	ll	ll	ll	ll	ll	ll	lm	lm	lm	ll	lm	ll	ll	lm	lm	lm	ll	ll	lm	lm	lm
LG10_HB_41.8	GD_01267_L10_PA	LG10	<lmxll>	{0-}	(ll,lm)	lm	lm	lm	ll	ll	lm	lm	ll	ll	lm	lm	ll	lm	ll	ll	lm	lm	lm	lm	ll	lm	lm	lm	ll	ll	ll	ll	ll	ll	lm	lm	lm	ll	lm	ll	ll	lm	lm	lm	ll	ll	lm	lm	lm
LG10_HB_41.8	R_14704244_L10_PA	LG10	<nnxnp>	{-1}	(nn,np)	nn	np	nn	np	nn	np	nn	nn	nn	--	nn	np	nn	nn	np	nn	nn	nn	np	nn	nn	np	np	np	nn	np	np	nn	nn	np	np	nn	--	np	nn	nn	nn	nn	nn	nn	nn	np	np	nn
LG10_HB_415	F_0188550_L13_PA	LG10	<nnxnp>	{-0}	(nn,np)	np	nn	np	nn	np	nn	np	np	np	nn	np	np	np	np	nn	np	np	np	np	np	np	nn	nn	nn	np	nn	nn	np	np	nn	nn	np	nn	nn	np	np	np	np	np	np	np	nn	nn	np
LG10_HB_415	F_0188560_L13_PA	LG10	<nnxnp>	{-0}	(nn,np)	np	nn	np	nn	np	nn	np	np	np	nn	np	np	np	np	nn	np	np	np	np	np	np	nn	nn	nn	np	nn	nn	np	np	nn	nn	np	nn	nn	np	np	np	np	np	np	np	nn	nn	np
LG10_HB_415	F_0188580_L13_PA	LG10	<lmxll>	{0-}	(ll,lm)	lm	lm	lm	ll	ll	lm	lm	ll	ll	lm	lm	ll	lm	lm	ll	lm	lm	lm	lm	ll	lm	lm	lm	ll	ll	ll	ll	ll	ll	ll	lm	lm	ll	lm	ll	ll	lm	lm	lm	ll	ll	lm	lm	lm
LG10_HB_415	F_0188585_L13_PA	LG10	<lmxll>	{0-}	(ll,lm)	lm	lm	lm	ll	ll	lm	lm	ll	ll	lm	lm	ll	lm	lm	ll	lm	lm	lm	lm	ll	lm	lm	lm	ll	ll	ll	ll	ll	ll	ll	lm	lm	ll	lm	ll	ll	lm	lm	lm	ll	ll	lm	lm	lm
LG10_HB_415	F_0188587_L13_PA	LG10	<lmxll>	{0-}	(ll,lm)	--	lm	lm	ll	ll	--	lm	ll	ll	lm	lm	ll	lm	lm	ll	lm	lm	lm	lm	ll	lm	lm	lm	ll	ll	ll	ll	ll	ll	ll	lm	lm	ll	lm	ll	ll	lm	lm	lm	ll	ll	lm	lm	lm
LG10_HB_42	F_0018992_L10_PA	LG10	<lmxll>	{0-}	(ll,lm)	lm	lm	lm	ll	ll	lm	lm	ll	ll	lm	lm	ll	lm	ll	ll	lm	lm	lm	lm	ll	lm	lm	lm	ll	ll	ll	ll	ll	ll	lm	lm	lm	ll	lm	ll	ll	lm	lm	lm	ll	ll	lm	lm	lm
LG10_HB_42	F_0018986_L10_PA	LG10	<lmxll>	{1-}	(ll,lm)	ll	ll	ll	lm	lm	ll	ll	lm	lm	ll	ll	lm	ll	lm	lm	ll	ll	ll	ll	lm	ll	ll	ll	lm	lm	lm	lm	lm	lm	ll	ll	ll	lm	ll	lm	lm	ll	ll	ll	lm	lm	ll	ll	ll
LG10_HB_42	F_0018991_L10_PA	LG10	<hkxhk>	{10}	(hh,hk,kk)	hk	hh	hk	hk	kk	hh	hk	kk	kk	hh	hk	hk	hk	kk	hk	hk	hk	hk	hh	kk	hk	hh	hh	hk	kk	hk	hk	kk	kk	--	hh	hk	hk	hh	kk	kk	hk	hk	hk	kk	kk	hh	hh	hk
LG10_HB_42	R_14673668_L10_PA	LG10	<lmxll>	{1-}	(ll,lm)	ll	ll	ll	lm	lm	ll	ll	lm	lm	ll	ll	lm	ll	lm	lm	ll	ll	ll	ll	lm	ll	ll	ll	lm	lm	lm	lm	lm	lm	ll	ll	ll	lm	ll	lm	lm	ll	ll	ll	lm	lm	ll	ll	ll
LG10_HB_42	R_14684226_L10_PA	LG10	<lmxll>	{1-}	(ll,lm)	ll	ll	ll	lm	lm	ll	ll	lm	lm	ll	ll	lm	ll	lm	lm	ll	ll	ll	ll	lm	ll	ll	ll	lm	lm	lm	lm	lm	lm	ll	ll	ll	lm	ll	lm	lm	ll	ll	ll	lm	lm	ll	ll	ll
LG10_HB_47	F_0021345_L10_PA	LG10	<hkxhk>	{00}	(hh,hk,kk)	kk	hk	kk	hh	hk	hk	kk	hk	hk	hk	kk	hh	kk	hk	hh	kk	kk	kk	hk	hk	kk	hk	hk	hh	hk	hh	hh	hk	hk	hk	hk	kk	hh	hk	hk	hk	kk	hk	kk	hk	hk	hk	hk	kk
LG10_HB_47	F_0021346_L10_PA	LG10	<hkxhk>	{00}	(hh,hk,kk)	kk	hk	kk	hh	hk	hk	kk	hk	hk	hk	kk	hh	kk	hk	hh	kk	kk	kk	hk	hk	kk	hk	hk	hh	hk	hh	hh	hk	hk	hk	hk	kk	hh	hk	hk	hk	kk	hk	kk	hk	hk	hk	hk	kk
LG10_HB_47	F_0021350_L10_PA	LG10	<hkxhk>	{11}	(hh,hk,kk)	hh	hk	hh	kk	hk	hk	hh	hk	hk	hk	hh	kk	hh	hk	kk	hh	hh	hh	hk	hk	hh	hk	hk	kk	hk	kk	kk	hk	hk	hk	hk	hh	kk	hk	hk	hk	hh	hk	hh	hk	hk	hk	hk	hh
LG10_HB_47	GD_00015_L10_PA	LG10	<hkxhk>	{00}	(hh,hk,kk)	kk	hk	kk	hh	hk	hk	kk	hk	hk	hk	kk	hh	kk	hk	hh	kk	kk	kk	hk	hk	kk	hk	hk	hh	hk	hh	hh	hk	hk	hk	hk	kk	hh	hk	hk	hk	kk	hk	kk	hk	hk	hk	hk	kk
LG10_HB_47	F_0021360_L10_PA	LG10	<lmxll>	{1-}	(ll,lm)	ll	ll	ll	lm	lm	ll	ll	lm	lm	ll	ll	lm	ll	lm	lm	ll	ll	ll	ll	lm	ll	ll	ll	lm	lm	lm	lm	lm	lm	ll	ll	ll	lm	ll	lm	lm	ll	lm	ll	lm	lm	ll	ll	ll
LG10_HB_474	F_0216372_L14_PA	LG10	<lmxll>	{0-}	(ll,lm)	lm	lm	lm	ll	lm	lm	lm	ll	ll	lm	ll	ll	lm	lm	ll	lm	lm	lm	lm	lm	lm	ll	lm	ll	ll	ll	ll	ll	ll	ll	lm	lm	ll	lm	ll	ll	lm	lm	lm	ll	ll	lm	lm	ll
LG10_HB_474	F_0216376_L14_PA	LG10	<lmxll>	{0-}	(ll,lm)	lm	lm	lm	ll	lm	lm	lm	ll	ll	lm	ll	ll	lm	lm	ll	lm	lm	lm	lm	lm	lm	ll	lm	ll	ll	ll	ll	ll	ll	ll	lm	lm	ll	lm	ll	ll	lm	lm	lm	ll	ll	lm	lm	ll
LG10_HB_474	F_0216378_L14_PA	LG10	<lmxll>	{1-}	(ll,lm)	ll	ll	ll	lm	ll	ll	ll	lm	lm	ll	lm	lm	ll	ll	lm	ll	ll	ll	ll	ll	ll	lm	ll	lm	lm	lm	lm	lm	lm	lm	ll	ll	lm	ll	lm	lm	ll	ll	ll	lm	lm	ll	ll	lm
LG10_HB_48	R_16552411_L10_PA	LG10	<nnxnp>	{-1}	(nn,np)	nn	np	nn	np	nn	np	nn	nn	nn	np	nn	np	nn	nn	np	nn	nn	nn	np	nn	nn	np	np	np	nn	np	np	nn	nn	np	np	nn	np	np	nn	nn	nn	nn	nn	nn	nn	np	np	nn
LG10_HB_48	R_16552703_L10_PA	LG10	<nnxnp>	{-1}	(nn,np)	nn	np	nn	np	nn	np	nn	nn	nn	np	nn	np	nn	nn	np	nn	nn	nn	np	nn	nn	np	np	np	nn	np	np	nn	nn	np	np	nn	np	np	nn	nn	nn	nn	nn	nn	nn	np	np	nn
LG10_HB_48	F_0021654_L10_PA	LG10	<hkxhk>	{11}	(hh,hk,kk)	hh	hk	hh	kk	hk	hk	hh	hk	hk	hk	hh	kk	hh	hk	kk	hh	hh	hh	hk	hk	hh	hk	hk	kk	hk	kk	kk	hk	hk	hk	hk	hh	kk	hk	hk	hk	hh	hk	hh	hk	hk	hk	hk	hh
LG10_HB_48	F_0021657_L10_PA	LG10	<hkxhk>	{11}	(hh,hk,kk)	hh	hk	hh	kk	hk	hk	hh	hk	hk	hk	hh	kk	hh	hk	kk	hh	hh	hh	hk	hk	hh	hk	hk	kk	hk	kk	kk	hk	hk	hk	hk	hh	kk	hk	hk	hk	hh	hk	hh	hk	hk	hk	hk	hh
LG10_HB_48	F_0021659_L10_PA	LG10	<hkxhk>	{00}	(hh,hk,kk)	kk	hk	kk	hh	hk	hk	kk	hk	hk	hk	kk	hh	kk	hk	hh	kk	kk	kk	hk	hk	kk	hk	hk	hh	hk	hh	hh	hk	hk	hk	hk	kk	hh	hk	hk	hk	kk	hk	kk	hk	hk	hk	hk	kk
LG10_HB_48	F_0021665_L10_PA	LG10	<hkxhk>	{11}	(hh,hk,kk)	hh	hk	hh	kk	hk	hk	hh	hk	hk	hk	hh	kk	hh	hk	kk	hh	hh	hh	hk	hk	hh	hk	hk	kk	hk	kk	kk	hk	hk	hk	hk	hh	kk	hk	hk	hk	hh	hk	hh	hk	hk	hk	hk	hh
LG10_HB_48	R_16552378_L10_PA	LG10	<hkxhk>	{00}	(hh,hk,kk)	kk	hk	kk	hh	hk	hk	kk	hk	hk	hk	kk	hh	kk	hk	hh	kk	kk	kk	hk	hk	kk	hk	hk	hh	hk	hh	hh	hk	hk	hk	hk	kk	hh	hk	hk	hk	kk	hk	kk	hk	hk	hk	hk	kk
LG10_HB_48	F_0021652_L10_PA	LG10	<lmxll>	{1-}	(ll,lm)	ll	ll	ll	lm	lm	ll	ll	lm	lm	ll	ll	lm	ll	lm	lm	ll	ll	ll	ll	lm	ll	ll	ll	lm	lm	lm	lm	lm	lm	ll	ll	ll	lm	ll	lm	lm	ll	lm	ll	lm	lm	ll	ll	ll
LG10_HB_49	F_0022025_L10_PA	LG10	<nnxnp>	{-1}	(nn,np)	nn	np	nn	np	np	np	nn	nn	nn	np	nn	np	nn	nn	np	nn	nn	nn	np	nn	nn	np	np	np	nn	np	np	nn	nn	np	np	nn	np	np	nn	nn	nn	nn	nn	nn	nn	np	np	nn
LG10_HB_49	R_16720641_L10_PA	LG10	<nnxnp>	{-1}	(nn,np)	nn	np	nn	np	np	np	nn	nn	nn	np	nn	np	nn	nn	np	nn	nn	nn	np	nn	nn	np	np	np	nn	np	np	nn	nn	np	np	nn	np	np	nn	nn	nn	nn	nn	nn	nn	np	np	nn
LG10_HB_49	R_16726719_L10_PA	LG10	<nnxnp>	{-1}	(nn,np)	nn	np	nn	np	np	np	nn	nn	nn	np	nn	np	nn	nn	np	nn	nn	nn	np	nn	nn	np	np	np	nn	np	np	nn	nn	np	np	nn	np	np	nn	nn	nn	nn	nn	nn	nn	np	np	nn
LG10_HB_49	F_0022019_L10_PA	LG10	<lmxll>	{1-}	(ll,lm)	ll	ll	ll	lm	lm	ll	ll	lm	lm	ll	ll	lm	ll	lm	lm	ll	ll	ll	ll	lm	ll	ll	ll	lm	lm	lm	lm	lm	lm	ll	ll	ll	lm	ll	lm	lm	ll	lm	ll	lm	lm	ll	ll	ll
LG10_HB_49.5	GD_02009_L10_PA	LG10	<hkxhk>	{11}	(hh,hk,kk)	hh	hk	hh	kk	kk	hk	hh	hk	hk	hk	hh	kk	hh	hk	kk	hh	hh	hh	hk	hk	hh	hk	hk	kk	hk	kk	kk	hk	hk	hk	hk	hh	kk	hk	hk	hk	hh	hk	hh	hk	hk	hk	hk	hh
LG10_HB_49.5	R_16729529_L10_PA	LG10	<hkxhk>	{00}	(hh,hk,kk)	kk	hk	kk	hh	hh	hk	kk	hk	hk	hk	kk	hh	kk	hk	hh	kk	kk	kk	hk	hk	kk	hk	hk	hh	hk	hh	hh	hk	hk	hk	hk	kk	hh	hk	hk	hk	kk	hk	kk	hk	hk	hk	hk	kk
LG10_HB_49.5	R_16997826_L10_PA	LG10	<lmxll>	{1-}	(ll,lm)	ll	ll	ll	lm	lm	ll	ll	lm	lm	ll	ll	lm	ll	lm	lm	ll	ll	ll	ll	lm	ll	ll	ll	lm	lm	lm	lm	lm	lm	ll	ll	ll	lm	ll	lm	lm	ll	lm	ll	lm	lm	ll	ll	ll
LG10_HB_49.8	R_17040479_L10_PA	LG10	<nnxnp>	{-0}	(nn,np)	np	nn	np	nn	nn	nn	np	np	np	nn	np	nn	np	np	nn	np	np	np	nn	np	np	nn	nn	nn	np	nn	nn	np	np	nn	nn	np	nn	nn	np	np	np	np	np	np	np	nn	nn	np
LG10_HB_49.8	R_17043353_L10_PA	LG10	<nnxnp>	{-1}	(nn,np)	nn	np	nn	np	np	np	nn	nn	nn	np	nn	np	nn	nn	np	nn	nn	nn	np	nn	nn	np	np	np	nn	np	np	nn	nn	np	np	nn	np	np	nn	nn	nn	nn	nn	nn	nn	np	np	nn
LG10_HB_49.8	R_17046031_L10_PA	LG10	<lmxll>	{0-}	(ll,lm)	lm	lm	lm	ll	ll	lm	lm	ll	ll	lm	lm	ll	lm	ll	ll	lm	lm	lm	lm	ll	lm	lm	lm	ll	ll	ll	ll	ll	ll	lm	lm	lm	ll	lm	ll	ll	lm	ll	lm	ll	ll	lm	lm	lm
LG10_HB_5	F_0000870_L10_PA	LG10	<lmxll>	{0-}	(ll,lm)	lm	lm	lm	ll	lm	lm	lm	ll	ll	lm	ll	ll	lm	lm	ll	lm	lm	lm	lm	lm	lm	ll	lm	ll	ll	ll	ll	ll	ll	ll	lm	lm	ll	lm	ll	ll	lm	lm	lm	ll	ll	lm	lm	ll
LG10_HB_50	F_0022301_L10_PA	LG10	<hkxhk>	{11}	(hh,hk,kk)	hh	hk	hh	kk	kk	hk	hh	hk	hk	hk	hh	kk	hh	hk	kk	hh	hh	hh	hk	hk	hh	hk	hk	kk	hk	kk	kk	hk	hk	hk	hk	hh	kk	hk	hk	hk	hh	hk	hh	hk	hk	hk	hk	hh
LG10_HB_50	F_0022308_L10_PA	LG10	<efxeg>	{00}	(ee,ef,eg,fg)	fg	ef	fg	ee	ee	ef	fg	eg	eg	ef	fg	ee	fg	eg	ee	fg	fg	fg	ef	eg	fg	ef	ef	ee	eg	ee	ee	eg	eg	ef	ef	fg	ee	ef	eg	eg	fg	eg	fg	eg	eg	ef	ef	fg
LG10_HB_505	F_0230400_L14_PA	LG10	<lmxll>	{1-}	(ll,lm)	ll	ll	ll	lm	lm	ll	ll	lm	lm	ll	ll	lm	ll	ll	lm	ll	ll	ll	ll	lm	ll	ll	ll	lm	lm	lm	lm	lm	lm	lm	ll	ll	lm	ll	lm	lm	ll	ll	ll	lm	lm	ll	ll	ll
LG10_HB_505	F_0230393_L14_PA	LG10	<nnxnp>	{-1}	(nn,np)	nn	np	nn	np	nn	np	nn	nn	nn	np	nn	nn	nn	nn	np	nn	nn	nn	nn	nn	nn	np	np	np	nn	np	np	nn	nn	np	np	nn	np	np	nn	nn	nn	nn	nn	nn	nn	np	np	nn
LG10_HB_51	F_0023032_L10_PA	LG10	<nnxnp>	{-1}	(nn,np)	nn	np	nn	np	np	np	nn	nn	nn	np	nn	np	nn	nn	np	nn	nn	nn	np	nn	nn	np	np	np	nn	np	np	nn	nn	np	np	nn	np	np	nn	nn	nn	nn	nn	nn	nn	np	np	nn
LG10_HB_51	F_0023045_L10_PA	LG10	<hkxhk>	{11}	(hh,hk,kk)	hh	hk	hh	kk	kk	hk	hh	hk	hk	hk	hh	kk	hh	hk	kk	hh	hh	hh	hk	hk	hh	hk	hk	kk	hk	kk	kk	hk	hk	hk	hk	hh	kk	hk	hk	hk	hh	hk	hh	hk	hk	hk	hk	hh
LG10_HB_51	F_0023034_L10_PA	LG10	<lmxll>	{0-}	(ll,lm)	lm	lm	lm	ll	ll	lm	lm	ll	ll	lm	lm	ll	lm	ll	ll	lm	lm	lm	lm	ll	lm	lm	lm	ll	ll	ll	ll	ll	ll	lm	lm	lm	ll	lm	ll	ll	lm	ll	lm	ll	ll	lm	lm	lm
LG10_HB_514	F_0235541_L14_PA	LG10	<lmxll>	{0-}	(ll,lm)	lm	lm	lm	ll	ll	lm	lm	ll	ll	lm	lm	ll	lm	ll	ll	lm	lm	lm	lm	ll	lm	lm	lm	ll	ll	ll	ll	ll	ll	lm	lm	lm	ll	lm	ll	ll	lm	lm	lm	ll	ll	lm	lm	lm
LG10_HB_52	F_0023490_L10_PA	LG10	<hkxhk>	{11}	(hh,hk,kk)	hh	hk	hh	kk	kk	hk	hh	hk	hk	hk	hh	kk	hh	hk	kk	hh	hh	hh	hk	hk	hh	hk	hk	kk	hk	kk	kk	hk	hk	hk	hk	hh	kk	hk	hk	hk	hh	hk	hh	hk	hk	hk	hk	hh
LG10_HB_52	F_0023491_L10_PA	LG10	<nnxnp>	{-1}	(nn,np)	nn	np	nn	np	np	np	nn	nn	nn	np	nn	np	nn	nn	np	nn	nn	nn	np	nn	nn	np	np	np	nn	np	np	nn	nn	np	np	nn	np	np	nn	nn	nn	nn	nn	nn	nn	np	np	nn
LG10_HB_52	R_17592310_L10_PA	LG10	<hkxhk>	{00}	(hh,hk,kk)	kk	hk	kk	hh	hh	hk	kk	hk	hk	hk	kk	hh	kk	hk	hh	kk	kk	kk	hk	hk	kk	hk	hk	hh	hk	hh	hh	hk	hk	hk	hk	kk	hh	hk	hk	hk	kk	hk	kk	hk	hk	hk	hk	kk
LG10_HB_52	F_0023485_L10_PA	LG10	<lmxll>	{0-}	(ll,lm)	lm	lm	lm	ll	ll	lm	lm	ll	ll	lm	lm	ll	lm	ll	ll	lm	lm	lm	lm	ll	lm	lm	lm	ll	ll	ll	ll	ll	ll	lm	lm	lm	ll	lm	ll	ll	lm	ll	lm	ll	ll	lm	lm	lm
LG10_HB_52	F_0023484_L10_PA	LG10	<lmxll>	{0-}	(ll,lm)	lm	lm	lm	ll	ll	lm	--	ll	ll	lm	lm	ll	lm	ll	ll	lm	lm	lm	lm	ll	lm	lm	lm	ll	ll	ll	ll	ll	ll	lm	lm	lm	ll	lm	ll	ll	lm	ll	lm	ll	ll	lm	lm	lm
LG10_HB_52	F_0023486_L10_PA	LG10	<lmxll>	{1-}	(ll,lm)	ll	ll	ll	lm	lm	ll	ll	lm	lm	ll	ll	lm	ll	lm	lm	ll	ll	ll	ll	lm	ll	ll	ll	lm	lm	lm	lm	lm	lm	ll	ll	ll	lm	ll	lm	lm	ll	lm	ll	lm	lm	ll	ll	ll
LG10_HB_53	F_0024065_L10_PA	LG10	<lmxll>	{0-}	(ll,lm)	lm	lm	--	ll	ll	lm	lm	ll	ll	lm	lm	ll	lm	ll	ll	lm	--	lm	--	ll	lm	lm	lm	ll	ll	ll	ll	ll	ll	lm	lm	lm	ll	lm	ll	ll	lm	ll	--	ll	ll	--	lm	lm
LG10_HB_53	F_0024056_L10_PA	LG10	<lmxll>	{0-}	(ll,lm)	lm	lm	lm	ll	ll	lm	lm	ll	ll	lm	lm	ll	lm	ll	ll	lm	lm	lm	lm	ll	lm	lm	lm	ll	ll	ll	ll	ll	ll	lm	lm	lm	ll	lm	ll	ll	lm	ll	lm	ll	ll	lm	lm	lm
LG10_HB_53	F_0024079_L10_PA	LG10	<lmxll>	{0-}	(ll,lm)	lm	lm	lm	ll	ll	lm	lm	ll	ll	lm	lm	ll	lm	ll	ll	lm	lm	lm	lm	ll	lm	lm	lm	ll	ll	ll	ll	ll	ll	lm	lm	lm	ll	lm	ll	ll	lm	ll	lm	ll	ll	lm	lm	lm
LG10_HB_53	F_0024082_L10_PA	LG10	<lmxll>	{1-}	(ll,lm)	ll	ll	ll	--	lm	ll	ll	lm	lm	ll	ll	lm	ll	lm	lm	ll	ll	ll	ll	lm	ll	ll	ll	lm	lm	lm	lm	lm	lm	ll	ll	ll	lm	ll	lm	lm	ll	lm	ll	lm	lm	ll	ll	ll
R_17559596_L10_PA	R_17559596_L10_PA	LG10	<nnxnp>	{-0}	(nn,np)	np	nn	np	nn	nn	nn	np	np	np	nn	np	nn	np	np	nn	np	np	np	nn	np	np	nn	nn	nn	np	nn	nn	np	np	nn	nn	np	nn	nn	np	np	np	np	np	np	np	nn	nn	np
LG10_HB_53.5	R_17892578_L10_PA	LG10	<nnxnp>	{-1}	(nn,np)	nn	np	nn	np	np	np	nn	nn	nn	np	nn	np	nn	nn	np	nn	nn	nn	np	nn	nn	np	np	np	nn	np	np	nn	nn	np	np	nn	np	np	nn	nn	nn	nn	nn	nn	nn	np	np	nn
LG10_HB_53.5	R_17911896_L10_PA	LG10	<nnxnp>	{-0}	(nn,np)	np	nn	np	nn	nn	nn	np	np	np	nn	np	nn	np	np	nn	np	np	np	nn	np	np	nn	nn	nn	np	nn	nn	np	np	nn	nn	np	nn	nn	np	np	np	np	np	np	np	nn	nn	np
LG10_HB_53.5	R_17914122_L10_PA	LG10	<lmxll>	{0-}	(ll,lm)	lm	lm	lm	ll	ll	lm	lm	ll	ll	lm	lm	ll	lm	ll	ll	lm	lm	lm	lm	ll	lm	lm	lm	ll	ll	ll	ll	ll	ll	lm	lm	lm	ll	lm	ll	ll	lm	ll	lm	ll	ll	lm	lm	lm
LG10_HB_54	F_0024602_L10_PA	LG10	<lmxll>	{0-}	(ll,lm)	lm	lm	lm	ll	ll	lm	lm	ll	ll	lm	lm	ll	lm	ll	ll	lm	lm	lm	lm	ll	lm	lm	lm	ll	ll	ll	ll	ll	ll	lm	lm	lm	ll	lm	ll	ll	lm	ll	lm	ll	ll	lm	lm	lm
LG10_HB_54	F_0024628_L10_PA	LG10	<lmxll>	{0-}	(ll,lm)	lm	lm	lm	ll	ll	lm	lm	ll	ll	lm	lm	ll	lm	ll	ll	lm	lm	lm	lm	ll	lm	lm	lm	ll	ll	ll	ll	ll	ll	lm	lm	lm	ll	lm	ll	ll	lm	ll	lm	ll	ll	lm	lm	lm
LG10_HB_54	F_0024620_L10_PA	LG10	<hkxhk>	{11}	(hh,hk,kk)	hh	hk	hk	kk	kk	hk	hh	hk	hk	hk	hh	kk	hh	hk	kk	hh	hh	hh	hk	hk	hh	hk	hk	kk	hk	kk	kk	hk	hk	hk	hk	hh	kk	hk	hk	hk	hh	hk	hh	hk	hk	hk	hk	hh
LG10_HB_54	F_0024622_L10_PA	LG10	<hkxhk>	{11}	(hh,hk,kk)	hh	hk	hk	kk	kk	hk	hh	hk	hk	hk	hh	kk	hh	hk	kk	hh	hh	hh	hk	hk	hh	hk	hk	kk	hk	kk	kk	hk	hk	hk	hk	hh	kk	hk	hk	hk	hh	hk	hh	hk	hk	hk	hk	hh
LG10_HB_55	F_0025080_L10_PA	LG10	<lmxll>	{0-}	(ll,lm)	lm	lm	lm	ll	ll	lm	lm	ll	ll	lm	lm	ll	lm	ll	ll	lm	lm	lm	lm	ll	lm	lm	lm	ll	ll	ll	ll	ll	ll	lm	lm	lm	ll	lm	ll	ll	lm	ll	lm	ll	ll	lm	lm	lm
LG10_HB_55	F_0025081_L10_PA	LG10	<nnxnp>	{-0}	(nn,np)	np	nn	nn	nn	nn	nn	np	np	np	nn	np	nn	np	np	nn	np	np	np	nn	np	np	nn	nn	nn	np	nn	nn	np	np	nn	nn	np	nn	nn	np	np	np	np	np	np	np	nn	nn	np
LG10_HB_55	R_18475950_L10_PA	LG10	<lmxll>	{1-}	(ll,lm)	ll	ll	ll	lm	lm	ll	ll	lm	lm	ll	ll	lm	ll	lm	lm	ll	ll	ll	ll	lm	ll	ll	ll	lm	lm	lm	lm	lm	lm	ll	ll	ll	lm	ll	lm	lm	ll	lm	ll	lm	lm	ll	ll	ll
LG10_HB_56	F_0026022_L10_PA	LG10	<nnxnp>	{-1}	(nn,np)	nn	np	np	np	np	np	np	nn	nn	np	nn	np	nn	nn	np	nn	nn	nn	np	nn	nn	np	nn	np	nn	np	np	nn	nn	np	np	nn	np	np	nn	nn	nn	nn	nn	nn	nn	np	np	nn
LG10_HB_56	F_0026024_L10_PA	LG10	<nnxnp>	{-0}	(nn,np)	np	nn	nn	nn	nn	nn	nn	np	np	nn	np	nn	np	np	nn	np	np	np	nn	np	np	nn	np	nn	np	nn	nn	np	np	nn	nn	np	nn	nn	np	np	np	np	np	np	np	nn	nn	np
LG10_HB_56	F_0026038_L10_PA	LG10	<nnxnp>	{-0}	(nn,np)	np	nn	nn	nn	nn	nn	nn	np	np	nn	np	nn	np	np	nn	np	np	np	nn	np	np	nn	np	nn	np	nn	nn	np	np	nn	nn	np	nn	nn	np	np	np	np	np	np	np	nn	nn	np
LG10_HB_56	F_0026051_L10_PA	LG10	<nnxnp>	{-1}	(nn,np)	nn	np	np	np	np	np	np	nn	nn	np	nn	np	nn	nn	np	nn	nn	nn	np	nn	nn	np	nn	np	nn	np	np	nn	nn	np	np	nn	np	np	nn	nn	nn	nn	nn	nn	nn	np	np	nn
LG10_HB_572	F_0263752_L15_PA	LG10	<nnxnp>	{-1}	(nn,np)	nn	np	nn	np	nn	np	nn	nn	nn	np	nn	nn	nn	nn	np	nn	nn	nn	nn	nn	nn	np	np	np	nn	np	np	nn	nn	np	np	nn	np	np	nn	nn	nn	nn	nn	nn	nn	np	np	nn
LG10_HB_58	F_0027472_L10_PA	LG10	<nnxnp>	{-1}	(nn,np)	nn	np	np	np	np	np	np	nn	np	np	nn	np	nn	nn	np	nn	nn	nn	np	nn	nn	np	nn	np	nn	np	np	nn	nn	np	nn	nn	np	np	nn	nn	nn	nn	nn	nn	nn	np	np	nn
LG10_HB_58	F_0027504_L10_PA	LG10	<nnxnp>	{-1}	(nn,np)	nn	np	np	np	np	np	np	nn	np	np	nn	np	nn	nn	np	nn	nn	nn	np	nn	nn	np	nn	np	nn	np	np	nn	nn	np	nn	nn	np	np	nn	nn	nn	nn	nn	nn	nn	np	np	nn
LG10_HB_58	R_19497678_L10_PA	LG10	<nnxnp>	{-1}	(nn,np)	nn	np	np	np	np	np	np	nn	np	np	nn	np	nn	nn	np	nn	nn	nn	np	nn	nn	np	nn	np	nn	np	np	nn	nn	np	nn	nn	np	np	nn	nn	nn	nn	nn	nn	nn	np	np	nn
LG10_HB_58	R_19503429_L10_PA	LG10	<nnxnp>	{-1}	(nn,np)	--	np	np	np	np	np	np	nn	np	np	nn	np	nn	nn	np	nn	nn	nn	np	nn	nn	np	nn	np	nn	--	np	nn	nn	np	nn	nn	np	np	nn	nn	nn	nn	nn	nn	nn	np	--	nn
GD_02183_L10_PA	GD_02183_L10_PA	LG10	<lmxll>	{0-}	(ll,lm)	lm	lm	lm	ll	ll	lm	lm	ll	ll	lm	lm	ll	lm	ll	ll	lm	lm	lm	lm	ll	--	lm	lm	ll	ll	ll	ll	ll	ll	lm	lm	lm	ll	lm	ll	ll	lm	ll	lm	ll	ll	lm	lm	lm
LG10_HB_595	F_0275982_L15_PA	LG10	<lmxll>	{0-}	(ll,lm)	lm	lm	lm	ll	ll	lm	lm	ll	ll	lm	ll	ll	lm	lm	ll	lm	lm	lm	lm	ll	lm	ll	lm	ll	ll	ll	ll	ll	ll	ll	lm	lm	ll	lm	ll	ll	lm	lm	lm	ll	ll	lm	lm	lm
LG10_HB_6	F_0000978_L10_PA	LG10	<hkxhk>	{11}	(hh,hk,kk)	hh	hk	hh	kk	hh	hk	hh	hk	hk	hk	hk	hk	hh	hk	kk	hk	hk	hh	hh	hk	hh	hk	hk	kk	hk	hk	kk	hk	hk	kk	hk	hk	hk	hk	hk	hk	hh	hh	hk	hk	hk	hk	hk	hk
LG10_HB_6	F_0000981_L10_PA	LG10	<lmxll>	{1-}	(ll,lm)	ll	ll	ll	lm	ll	ll	ll	lm	lm	ll	lm	lm	ll	ll	lm	ll	ll	ll	ll	ll	ll	lm	ll	lm	lm	lm	lm	lm	lm	--	ll	ll	lm	ll	lm	lm	ll	ll	ll	lm	lm	ll	ll	lm
LG10_HB_6	F_0000984_L10_PA	LG10	<lmxll>	{1-}	(ll,lm)	ll	ll	ll	lm	ll	ll	ll	lm	lm	ll	lm	lm	ll	ll	lm	ll	ll	ll	ll	ll	ll	lm	ll	lm	lm	lm	lm	lm	lm	lm	ll	ll	lm	ll	lm	lm	ll	ll	ll	lm	lm	ll	ll	lm
LG10_HB_6	F_0000986_L10_PA	LG10	<lmxll>	{0-}	(ll,lm)	lm	lm	lm	ll	lm	lm	lm	ll	ll	lm	ll	ll	lm	lm	ll	lm	lm	lm	lm	lm	lm	ll	lm	ll	ll	ll	ll	ll	ll	ll	lm	lm	ll	lm	ll	ll	lm	lm	lm	ll	ll	lm	lm	ll
LG10_HB_6	F_0000988_L10_PA	LG10	<lmxll>	{1-}	(ll,lm)	ll	ll	ll	lm	ll	ll	ll	lm	lm	ll	lm	lm	ll	ll	lm	ll	ll	ll	ll	ll	ll	lm	ll	lm	lm	lm	lm	lm	lm	lm	ll	ll	lm	ll	lm	lm	ll	ll	ll	lm	lm	ll	ll	lm
LG10_HB_6	F_0000989_L10_PA	LG10	<hkxhk>	{01}	(hh,hk,kk)	hk	kk	hk	hk	hk	kk	hk	hh	hh	kk	hh	hh	hk	kk	hk	kk	kk	hk	hk	kk	hk	hh	kk	hk	hh	hh	hk	hh	hh	hk	kk	kk	hh	kk	hh	hh	hk	hk	kk	hh	hh	kk	kk	hh
LG10_HB_6	F_0000993_L10_PA	LG10	<lmxll>	{0-}	(ll,lm)	lm	lm	lm	ll	lm	lm	lm	ll	ll	lm	ll	ll	lm	lm	ll	lm	lm	lm	lm	lm	lm	ll	lm	ll	ll	ll	ll	ll	ll	ll	lm	lm	ll	lm	ll	ll	lm	lm	lm	ll	ll	lm	lm	ll
LG10_HB_6	GD_00106_L10_PA	LG10	<lmxll>	{1-}	(ll,lm)	ll	ll	ll	lm	ll	ll	ll	lm	lm	ll	lm	lm	ll	ll	lm	ll	ll	ll	ll	ll	ll	lm	ll	lm	lm	lm	lm	lm	lm	lm	ll	ll	lm	ll	lm	lm	ll	ll	ll	lm	lm	ll	ll	lm
LG10_HB_60	F_0028766_L10_PA	LG10	<lmxll>	{0-}	(ll,lm)	lm	lm	lm	ll	ll	lm	lm	ll	ll	lm	lm	ll	lm	ll	ll	lm	lm	lm	lm	ll	lm	lm	lm	ll	ll	ll	ll	ll	ll	lm	lm	lm	ll	lm	ll	ll	lm	ll	lm	ll	ll	lm	lm	lm
LG10_HB_60	F_0028790_L10_PA	LG10	<lmxll>	{0-}	(ll,lm)	lm	lm	lm	ll	ll	lm	lm	ll	ll	lm	lm	ll	lm	ll	ll	lm	lm	lm	lm	ll	lm	lm	lm	ll	ll	ll	ll	ll	ll	lm	lm	lm	ll	lm	ll	ll	lm	ll	lm	ll	ll	lm	lm	lm
LG10_HB_60	GD_00869_L10_PA	LG10	<lmxll>	{0-}	(ll,lm)	lm	lm	lm	ll	ll	lm	lm	ll	ll	lm	lm	ll	lm	ll	ll	lm	lm	lm	lm	ll	lm	lm	lm	ll	ll	ll	ll	ll	ll	lm	lm	lm	ll	lm	ll	ll	lm	ll	lm	ll	ll	lm	lm	lm
LG10_HB_60	R_20058117_L10_PA	LG10	<lmxll>	{0-}	(ll,lm)	lm	lm	lm	ll	ll	lm	lm	ll	ll	lm	lm	ll	lm	ll	ll	lm	lm	lm	lm	ll	lm	lm	lm	ll	ll	ll	ll	ll	ll	lm	lm	lm	ll	lm	ll	ll	lm	ll	lm	ll	ll	lm	lm	lm
LG10_HB_60	F_0028767_L10_PA	LG10	<nnxnp>	{-1}	(nn,np)	nn	np	np	np	np	np	np	nn	np	np	nn	np	nn	nn	np	nn	nn	np	np	nn	nn	np	nn	np	nn	np	np	nn	nn	np	nn	nn	np	np	nn	nn	nn	nn	nn	nn	nn	np	np	nn
LG10_HB_60	F_0028768_L10_PA	LG10	<nnxnp>	{-1}	(nn,np)	nn	np	np	np	np	np	np	nn	np	np	nn	np	nn	nn	np	nn	nn	np	np	nn	nn	np	nn	np	nn	np	np	nn	nn	np	nn	nn	np	np	nn	nn	nn	nn	nn	nn	nn	np	np	nn
LG10_HB_60	F_0028781_L10_PA	LG10	<nnxnp>	{-1}	(nn,np)	nn	np	np	np	np	np	np	nn	np	np	nn	np	nn	nn	np	nn	nn	np	np	nn	nn	np	nn	np	nn	np	np	nn	nn	np	nn	nn	np	np	nn	nn	nn	nn	nn	nn	nn	np	np	nn
LG10_HB_60	F_0028782_L10_PA	LG10	<nnxnp>	{-1}	(nn,np)	nn	np	np	np	np	np	np	nn	np	np	nn	np	nn	nn	--	nn	nn	np	np	nn	nn	np	nn	np	nn	np	np	nn	nn	np	nn	nn	np	np	nn	nn	nn	nn	nn	nn	nn	np	np	nn
LG10_HB_60	F_0028786_L10_PA	LG10	<nnxnp>	{-1}	(nn,np)	nn	np	np	np	np	np	np	nn	np	np	nn	np	nn	nn	np	nn	nn	np	np	nn	nn	np	nn	np	nn	np	np	nn	nn	np	nn	nn	np	np	nn	nn	nn	nn	nn	nn	nn	np	np	nn
LG10_HB_61	F_0029606_L10_PA	LG10	<lmxll>	{0-}	(ll,lm)	lm	lm	lm	ll	ll	lm	lm	ll	ll	lm	lm	ll	lm	ll	ll	lm	lm	lm	lm	ll	lm	lm	lm	ll	ll	ll	ll	ll	ll	lm	lm	lm	ll	lm	ll	ll	lm	ll	lm	ll	ll	lm	lm	lm
LG10_HB_61	R_20810437_L10_PA	LG10	<lmxll>	{1-}	(ll,lm)	ll	ll	ll	lm	lm	ll	ll	lm	lm	ll	ll	lm	ll	lm	lm	ll	ll	ll	ll	lm	ll	ll	ll	lm	lm	lm	lm	lm	lm	ll	ll	ll	lm	ll	lm	lm	ll	lm	ll	lm	lm	ll	ll	ll
LG10_HB_61	F_0029596_L10_PA	LG10	<nnxnp>	{-1}	(nn,np)	nn	np	np	np	np	np	np	nn	np	np	nn	np	nn	nn	np	nn	nn	np	np	nn	nn	np	nn	np	nn	np	np	nn	nn	np	nn	nn	np	np	nn	nn	nn	nn	nn	nn	nn	np	np	nn
LG10_HB_61	F_0029600_L10_PA	LG10	<hkxhk>	{00}	(hh,hk,kk)	kk	hk	hk	hh	hh	hk	hk	hk	hh	hk	kk	hh	kk	hk	hh	kk	kk	hk	hk	hk	kk	hk	kk	hh	hk	hh	hh	hk	hk	hk	kk	kk	hh	hk	hk	hk	kk	hk	kk	hk	hk	hk	hk	kk
LG10_HB_61	F_0029607_L10_PA	LG10	<hkxhk>	{00}	(hh,hk,kk)	kk	hk	hk	hh	hh	hk	hk	hk	hh	hk	kk	hh	kk	hk	hh	kk	kk	hk	hk	hk	kk	hk	kk	hh	hk	hh	hh	hk	hk	hk	kk	kk	hh	hk	hk	hk	kk	hk	kk	hk	hk	hk	hk	kk
LG10_HB_61	F_0029621_L10_PA	LG10	<hkxhk>	{00}	(hh,hk,kk)	kk	hk	hk	hh	hh	hk	hk	hk	hh	hk	kk	hh	kk	hk	hh	kk	kk	hk	hk	hk	kk	hk	kk	hh	hk	hh	hh	hk	hk	hk	kk	kk	hh	hk	hk	hk	kk	hk	kk	hk	hk	hk	hk	kk
LG10_HB_61	F_0029622_L10_PA	LG10	<hkxhk>	{00}	(hh,hk,kk)	kk	hk	hk	hh	hh	hk	hk	hk	hh	hk	kk	hh	kk	hk	hh	kk	kk	hk	hk	hk	kk	hk	kk	hh	hk	hh	hh	hk	hk	hk	kk	kk	hh	hk	hk	hk	kk	hk	kk	hk	hk	hk	hk	kk
R_20833228_L10_PA	R_20833228_L10_PA	LG10	<hkxhk>	{11}	(hh,hk,kk)	hh	hk	hk	kk	kk	hk	hk	hk	kk	hk	hh	kk	hh	hk	kk	hh	hh	hk	hk	hk	hh	hk	hh	kk	hk	kk	kk	hk	hk	hk	hh	hh	kk	hk	hk	hk	hh	hk	hh	hk	hk	hk	hk	hh
F_0030341_L10_PA	F_0030341_L10_PA	LG10	<nnxnp>	{-0}	(nn,np)	np	nn	nn	nn	nn	nn	nn	np	nn	nn	np	nn	np	np	nn	np	np	nn	nn	np	np	nn	np	nn	np	nn	nn	np	np	nn	np	np	nn	nn	np	np	np	np	np	np	np	nn	nn	np
F_0030895_L10_PA	F_0030895_L10_PA	LG10	<hkxhk>	{10}	(h-,kk)	h-	h-	h-	h-	h-	h-	h-	kk	h-	h-	h-	h-	h-	kk	h-	h-	h-	h-	h-	kk	h-	h-	h-	h-	kk	h-	h-	kk	kk	h-	h-	h-	h-	h-	kk	kk	h-	kk	h-	kk	kk	h-	h-	h-
LG10_HB_634	F_0296215_L15_PA	LG10	<lmxll>	{1-}	(ll,lm)	ll	ll	ll	lm	lm	ll	ll	lm	lm	ll	ll	lm	ll	ll	lm	ll	ll	ll	ll	lm	ll	ll	ll	lm	lm	lm	lm	lm	lm	lm	ll	ll	lm	ll	lm	lm	ll	ll	ll	lm	lm	ll	ll	ll
LG10_HB_634	F_0296218_L15_PA	LG10	<lmxll>	{1-}	(ll,lm)	ll	ll	ll	lm	lm	ll	ll	lm	lm	ll	ll	lm	ll	ll	lm	ll	ll	ll	ll	lm	ll	ll	ll	lm	lm	lm	lm	lm	lm	lm	ll	ll	lm	ll	lm	lm	ll	ll	ll	lm	lm	ll	ll	ll
LG10_HB_634	F_0296210_L15_PA	LG10	<nnxnp>	{-1}	(nn,np)	nn	np	nn	np	nn	np	nn	nn	nn	np	nn	nn	nn	nn	np	nn	nn	nn	nn	nn	nn	np	np	np	nn	np	np	nn	nn	np	np	nn	np	np	nn	nn	nn	nn	nn	nn	nn	np	np	nn
LG10_HB_634	F_0296212_L15_PA	LG10	<nnxnp>	{-1}	(nn,np)	nn	np	nn	np	nn	np	nn	nn	nn	np	nn	nn	nn	nn	np	nn	nn	nn	nn	nn	nn	np	np	np	nn	np	np	nn	nn	np	np	nn	np	np	nn	nn	nn	nn	nn	nn	nn	np	np	nn
LG10_HB_635	F_0296801_L15_PA	LG10	<nnxnp>	{-0}	(nn,np)	np	nn	np	nn	np	nn	np	np	np	nn	np	np	np	np	nn	np	np	np	np	np	np	nn	nn	nn	np	nn	nn	np	np	nn	nn	np	nn	nn	np	np	np	np	np	np	np	nn	nn	np
LG10_HB_635	F_0296810_L15_PA	LG10	<lmxll>	{0-}	(ll,lm)	lm	lm	lm	ll	ll	lm	lm	ll	ll	lm	lm	ll	lm	lm	ll	lm	lm	lm	lm	ll	lm	lm	lm	ll	ll	ll	ll	ll	ll	ll	lm	lm	ll	lm	ll	ll	lm	lm	lm	ll	ll	lm	lm	lm
LG10_HB_65	F_0031578_L10_PA	LG10	<hkxhk>	{10}	(hh,hk,kk)	hh	hh	hh	hk	hk	hh	hh	kk	hk	hh	hk	hk	hk	kk	hk	hk	hk	hh	hh	kk	hk	hh	hk	hk	kk	hh	hk	kk	kk	hh	hk	hk	hk	hh	kk	kk	hk	kk	hk	kk	kk	hh	hh	hk
LG10_HB_65	F_0031585_L10_PA	LG10	<lmxll>	{1-}	(ll,lm)	ll	ll	ll	lm	lm	ll	ll	lm	lm	ll	ll	lm	ll	lm	--	ll	ll	ll	ll	lm	ll	ll	ll	lm	lm	ll	lm	lm	lm	ll	ll	ll	lm	ll	lm	lm	ll	lm	ll	lm	lm	ll	ll	ll
LG10_HB_65	R_22517441_L10_PA	LG10	<lmxll>	{1-}	(ll,lm)	ll	ll	ll	lm	lm	ll	ll	lm	lm	ll	ll	lm	ll	lm	lm	ll	ll	ll	ll	lm	ll	ll	ll	lm	lm	ll	--	lm	lm	ll	ll	ll	lm	ll	lm	lm	ll	lm	ll	lm	lm	ll	ll	ll
LG10_HB_65	R_22513868_L10_PA	LG10	<nnxnp>	{-0}	(nn,np)	nn	nn	nn	nn	nn	nn	nn	np	nn	nn	np	nn	np	np	nn	np	np	nn	nn	np	np	nn	np	nn	np	nn	nn	np	np	nn	np	np	nn	nn	np	np	np	np	np	np	np	nn	nn	np
LG10_HB_65	R_22521117_L10_PA	LG10	<nnxnp>	{-0}	(nn,np)	nn	nn	nn	nn	nn	nn	nn	np	nn	nn	np	nn	np	np	nn	np	np	nn	nn	np	np	nn	np	nn	np	nn	nn	np	np	nn	np	np	nn	nn	np	np	np	np	np	np	np	nn	nn	np
R_22571534_L10_PA	R_22571534_L10_PA	LG10	<lmxll>	{1-}	(ll,lm)	ll	ll	ll	lm	lm	ll	ll	lm	lm	ll	ll	lm	ll	lm	lm	ll	ll	ll	ll	lm	ll	ll	ll	lm	lm	ll	lm	lm	lm	ll	ll	ll	--	ll	lm	lm	ll	lm	ll	lm	lm	ll	ll	ll
LG10_HB_67	F_0032554_L10_PA	LG10	<hkxhk>	{10}	(hh,hk,kk)	hh	hk	hh	hk	hk	hh	hh	kk	hk	hh	hk	hk	hk	kk	hk	hk	hk	hh	hh	kk	hk	hh	hk	hk	kk	hh	hk	kk	kk	hh	hk	hk	hk	hh	kk	kk	hk	kk	hk	kk	kk	hh	hh	hk
LG10_HB_67	R_23270798_L10_PA	LG10	<lmxll>	{1-}	(ll,lm)	ll	lm	ll	lm	lm	ll	ll	lm	lm	ll	ll	lm	ll	lm	lm	ll	ll	ll	ll	lm	ll	ll	ll	lm	lm	ll	lm	lm	lm	ll	ll	ll	lm	ll	lm	lm	ll	lm	ll	lm	lm	ll	ll	ll
LG10_HB_67	F_0032556_L10_PA	LG10	<nnxnp>	{-0}	(nn,np)	nn	nn	nn	nn	nn	nn	nn	np	nn	nn	np	nn	np	np	nn	np	np	nn	nn	np	np	nn	np	nn	np	nn	nn	np	np	nn	np	np	nn	nn	np	np	np	np	np	np	np	nn	nn	np
LG10_HB_67	F_0032576_L10_PA	LG10	<nnxnp>	{-0}	(nn,np)	nn	nn	nn	nn	nn	nn	nn	np	nn	nn	np	nn	np	np	nn	np	np	nn	nn	np	np	nn	np	nn	np	nn	nn	np	np	nn	np	np	nn	nn	np	np	np	np	np	np	np	nn	nn	np
LG10_HB_67	F_0032577_L10_PA	LG10	<nnxnp>	{-0}	(nn,np)	nn	nn	nn	nn	nn	nn	nn	np	nn	nn	np	nn	np	np	nn	np	np	nn	nn	np	np	nn	np	nn	np	nn	nn	np	np	nn	np	np	nn	nn	np	np	np	np	np	np	np	nn	nn	np
LG10_HB_67	F_0032582_L10_PA	LG10	<nnxnp>	{-0}	(nn,np)	nn	nn	nn	nn	nn	nn	nn	np	nn	nn	np	nn	np	np	nn	np	np	nn	nn	np	np	nn	np	nn	np	nn	nn	np	np	nn	np	np	nn	nn	np	np	np	np	np	np	np	nn	nn	np
LG10_HB_67	R_23275647_L10_PA	LG10	<nnxnp>	{-0}	(nn,np)	nn	nn	nn	nn	nn	nn	nn	np	nn	nn	np	nn	np	np	nn	np	np	nn	nn	np	np	nn	np	nn	np	nn	nn	np	np	nn	np	np	nn	nn	np	np	np	np	np	np	np	nn	nn	np
R_23285470_L10_PA	R_23285470_L10_PA	LG10	<nnxnp>	{-0}	(nn,np)	nn	nn	nn	nn	nn	nn	nn	np	nn	nn	np	nn	np	np	nn	np	np	nn	nn	np	np	nn	np	nn	np	nn	nn	np	np	nn	np	np	nn	nn	np	np	np	np	np	np	np	nn	nn	np
LG10_HB_68	F_0033008_L10_PA	LG10	<nnxnp>	{-0}	(nn,np)	nn	nn	nn	nn	nn	nn	nn	np	nn	nn	np	nn	np	np	nn	np	np	nn	nn	np	np	nn	np	nn	np	nn	nn	np	np	nn	np	np	nn	nn	np	np	np	np	np	np	np	nn	nn	np
LG10_HB_69	F_0033445_L10_PA	LG10	<hkxhk>	{10}	(hh,hk,kk)	hh	hk	hh	hk	hk	hh	hh	kk	hk	hh	hk	hk	hk	kk	hk	hk	hk	hh	hh	kk	hk	hh	hk	hk	kk	hh	hk	kk	kk	hh	hk	hk	hk	hh	kk	kk	hk	kk	hk	kk	kk	hh	hh	hk
LG10_HB_69	F_0033468_L10_PA	LG10	<lmxll>	{1-}	(ll,lm)	ll	lm	ll	lm	lm	ll	ll	lm	lm	ll	ll	lm	ll	lm	lm	ll	ll	ll	ll	lm	ll	ll	ll	lm	lm	ll	lm	lm	lm	ll	ll	ll	lm	ll	lm	lm	ll	lm	ll	lm	lm	ll	ll	ll
LG10_HB_69	R_23908228_L10_PA	LG10	<nnxnp>	{-0}	(nn,np)	nn	nn	nn	nn	nn	nn	nn	np	nn	nn	np	nn	np	np	nn	np	np	nn	nn	np	np	nn	np	nn	np	nn	nn	np	np	nn	np	np	nn	nn	np	np	np	np	np	np	np	nn	nn	np
LG10_HB_69	R_23910513_L10_PA	LG10	<nnxnp>	{-0}	(nn,np)	nn	nn	nn	nn	nn	nn	nn	np	nn	nn	np	nn	np	np	nn	np	np	nn	nn	np	np	nn	np	nn	np	nn	nn	np	np	nn	np	np	nn	nn	np	np	np	np	np	np	np	nn	nn	np
R_23955045_L10_PA	R_23955045_L10_PA	LG10	<nnxnp>	{-0}	(nn,np)	nn	nn	nn	nn	nn	nn	nn	np	nn	nn	np	nn	np	np	nn	np	np	nn	nn	np	np	nn	np	nn	np	nn	nn	np	np	nn	np	np	nn	nn	np	np	np	np	np	np	np	nn	nn	np
LG10_HB_7	F_0001462_L10_PA	LG10	<hkxhk>	{00}	(hh,hk,kk)	kk	hk	kk	hh	kk	hk	kk	hk	hk	hk	hk	hk	kk	hk	hh	hk	hk	kk	kk	hk	kk	hk	hk	hh	hk	hk	hh	hk	hk	hh	hk	hk	hk	hk	hk	hk	kk	kk	hk	hk	hk	hk	hk	hk
LG10_HB_7	F_0001467_L10_PA	LG10	<hkxhk>	{11}	(hh,hk,kk)	hh	hk	hh	kk	hh	hk	hh	hk	hk	hk	hk	hk	hh	hk	kk	hk	hk	hh	hh	hk	hh	hk	hk	kk	hk	hk	kk	hk	hk	kk	hk	hk	hk	hk	hk	hk	hh	hh	hk	hk	hk	hk	hk	hk
LG10_HB_7	F_0001476_L10_PA	LG10	<nnxnp>	{-0}	(nn,np)	np	nn	np	nn	np	nn	np	np	np	nn	np	np	np	nn	nn	nn	nn	np	np	nn	np	np	nn	nn	np	np	nn	np	np	nn	nn	nn	np	nn	np	np	np	np	nn	np	np	nn	nn	np
LG10_HB_7	F_0001475_L10_PA	LG10	<lmxll>	{0-}	(ll,lm)	lm	lm	lm	ll	lm	lm	lm	ll	ll	lm	ll	ll	lm	lm	ll	lm	lm	lm	lm	lm	lm	ll	lm	ll	ll	ll	ll	ll	ll	ll	lm	lm	ll	lm	ll	ll	lm	lm	lm	ll	ll	lm	lm	ll
LG10_HB_70	F_0034085_L10_PA	LG10	<hkxhk>	{10}	(hh,hk,kk)	hh	hk	hh	hk	hk	hh	hh	kk	hk	hh	hk	hk	hk	kk	hk	hk	hk	hh	hh	kk	hk	hh	hk	hk	kk	hh	hk	kk	kk	hh	hk	hk	hk	hh	kk	kk	kk	kk	hk	kk	kk	hh	hh	hk
LG10_HB_70	F_0034089_L10_PA	LG10	<nnxnp>	{-0}	(nn,np)	nn	nn	nn	nn	nn	nn	nn	np	nn	nn	np	nn	np	np	nn	np	np	nn	nn	np	np	nn	np	nn	np	nn	nn	np	np	nn	np	np	nn	nn	np	np	np	np	np	np	np	nn	nn	np
LG10_HB_70.5	R_24273907_L10_PA	LG10	<nnxnp>	{-0}	(nn,np)	nn	nn	nn	nn	nn	nn	nn	np	nn	nn	np	nn	np	np	nn	np	np	nn	nn	np	np	nn	np	nn	np	nn	nn	np	np	nn	np	np	nn	nn	np	np	np	np	np	np	np	nn	nn	np
LG10_HB_70.5	R_24294786_L10_PA	LG10	<nnxnp>	{-0}	(nn,np)	nn	nn	nn	nn	nn	nn	nn	np	nn	nn	np	nn	np	np	nn	np	np	nn	nn	np	np	nn	np	nn	np	nn	nn	np	np	nn	np	np	nn	nn	np	np	np	np	np	np	np	nn	nn	np
LG10_HB_73	F_0034805_L10_PA	LG10	<nnxnp>	{-0}	(nn,np)	nn	nn	nn	nn	nn	nn	nn	np	nn	nn	np	nn	np	np	nn	np	np	nn	nn	np	np	nn	np	nn	np	nn	nn	np	--	nn	np	np	nn	nn	np	--	np	np	np	np	np	nn	nn	np
LG10_HB_73	F_0034809_L10_PA	LG10	<nnxnp>	{-0}	(nn,np)	nn	nn	nn	nn	nn	nn	nn	np	nn	nn	np	nn	np	np	nn	np	np	nn	nn	np	np	nn	np	nn	np	nn	nn	np	np	nn	np	np	nn	nn	np	np	np	np	np	np	np	nn	nn	np
LG10_HB_73	F_0034817_L10_PA	LG10	<nnxnp>	{-0}	(nn,np)	nn	nn	nn	nn	nn	nn	nn	np	nn	nn	np	nn	np	np	nn	np	np	nn	nn	np	np	nn	np	nn	np	nn	nn	np	np	nn	np	np	nn	nn	np	np	np	np	np	np	np	nn	nn	np
LG10_HB_73.5	R_25256330_L10_PA	LG10	<hkxhk>	{01}	(hh,hk,kk)	kk	hk	kk	hk	hk	kk	kk	hh	hk	kk	hk	hk	hk	hh	hk	hk	hk	kk	kk	hh	hk	kk	hk	hk	hh	kk	hk	hh	hh	kk	hk	hk	hk	kk	hh	hh	hh	hh	hk	hh	hh	kk	kk	hk
LG10_HB_73.5	R_25259266_L10_PA	LG10	<nnxnp>	{-0}	(nn,np)	nn	nn	nn	nn	nn	nn	nn	np	nn	nn	np	nn	np	np	nn	np	np	nn	nn	np	np	nn	np	nn	np	nn	nn	np	np	nn	np	np	nn	nn	np	np	np	np	np	np	np	nn	nn	np
LG10_HB_74	F_0035179_L10_PA	LG10	<nnxnp>	{-0}	(nn,np)	nn	nn	nn	nn	nn	nn	nn	nn	nn	nn	np	nn	np	np	nn	np	np	nn	nn	np	np	nn	np	nn	np	nn	nn	np	np	nn	np	np	nn	nn	np	np	nn	np	np	np	np	nn	nn	np
LG10_HB_74	F_0035181_L10_PA	LG10	<nnxnp>	{-0}	(nn,np)	nn	nn	nn	nn	nn	nn	nn	nn	nn	nn	np	nn	np	np	nn	np	np	nn	nn	np	np	nn	np	nn	np	nn	nn	np	np	nn	np	np	nn	nn	np	np	nn	np	np	np	np	nn	nn	np
LG10_HB_74	F_0035199_L10_PA	LG10	<nnxnp>	{-0}	(nn,np)	nn	nn	nn	nn	nn	nn	nn	nn	nn	nn	np	nn	np	np	nn	np	np	nn	nn	np	np	nn	np	nn	np	nn	nn	np	np	nn	np	np	nn	nn	np	np	nn	np	np	np	np	nn	nn	np
LG10_HB_74	R_25683350_L10_PA	LG10	<nnxnp>	{-0}	(nn,np)	nn	nn	nn	nn	nn	nn	nn	nn	nn	nn	np	nn	np	np	nn	np	np	nn	nn	np	np	nn	np	nn	np	nn	nn	np	np	nn	np	np	nn	nn	np	np	nn	np	np	np	np	nn	nn	np
LG10_HB_76	F_0036166_L10_PA	LG10	<nnxnp>	{-0}	(nn,np)	nn	nn	nn	nn	nn	nn	nn	nn	nn	nn	np	nn	np	np	nn	np	np	nn	nn	np	np	nn	np	nn	np	nn	nn	np	np	nn	np	np	nn	nn	np	np	nn	np	np	np	np	nn	nn	np
LG10_HB_76	R_26518569_L10_PA	LG10	<nnxnp>	{-0}	(nn,np)	nn	nn	nn	nn	nn	nn	nn	nn	nn	nn	np	nn	np	np	nn	np	np	nn	nn	np	np	nn	np	nn	np	nn	nn	np	np	nn	np	np	nn	nn	np	np	nn	np	np	np	np	nn	nn	np
LG10_HB_76.5	R_26552010_L10_PA	LG10	<nnxnp>	{-0}	(nn,np)	nn	nn	nn	nn	nn	nn	nn	nn	nn	nn	np	nn	np	np	nn	np	np	nn	nn	np	np	nn	np	nn	np	nn	nn	np	np	nn	np	np	nn	nn	np	np	nn	np	np	np	np	nn	nn	np
LG10_HB_76.5	R_26614519_L10_PA	LG10	<nnxnp>	{-0}	(nn,np)	nn	nn	nn	nn	nn	nn	nn	nn	nn	nn	np	nn	np	np	nn	np	np	nn	nn	np	np	nn	np	nn	np	nn	nn	np	np	nn	np	np	nn	nn	np	np	nn	np	np	np	np	nn	nn	np
LG10_HB_76.5	R_26616826_L10_PA	LG10	<nnxnp>	{-0}	(nn,np)	nn	nn	nn	nn	nn	nn	nn	nn	nn	nn	np	nn	np	np	nn	np	np	nn	nn	np	np	nn	np	nn	np	nn	nn	np	np	nn	np	np	nn	nn	np	np	nn	np	np	np	np	nn	nn	np
LG10_HB_77	F_0036751_L10_PA	LG10	<nnxnp>	{-0}	(nn,np)	nn	nn	nn	nn	nn	nn	nn	nn	nn	nn	np	nn	np	np	nn	np	np	nn	nn	np	np	nn	np	nn	np	nn	nn	np	np	nn	np	np	nn	nn	np	np	nn	np	np	np	np	nn	nn	np
LG10_HB_77	F_0036756_L10_PA	LG10	<nnxnp>	{-0}	(nn,np)	nn	nn	nn	nn	nn	nn	nn	nn	nn	nn	np	nn	np	np	nn	np	np	nn	nn	np	np	nn	np	nn	np	nn	nn	np	np	nn	np	np	nn	nn	np	np	nn	np	np	np	np	nn	nn	np
LG10_HB_77	F_0036757_L10_PA	LG10	<nnxnp>	{-1}	(nn,np)	np	np	np	np	np	np	np	np	np	np	nn	np	nn	nn	np	nn	nn	np	np	nn	nn	np	nn	np	nn	np	np	nn	nn	np	nn	nn	np	np	nn	nn	np	nn	nn	nn	nn	np	np	nn
LG10_HB_77	F_0036761_L10_PA	LG10	<nnxnp>	{-1}	(nn,np)	np	np	np	np	np	np	np	np	np	np	nn	np	nn	nn	np	nn	nn	np	np	nn	nn	np	nn	np	nn	np	np	nn	nn	np	nn	nn	np	np	nn	nn	np	nn	nn	nn	nn	np	np	nn
LG10_HB_79	F_0037837_L10_PA	LG10	<nnxnp>	{-1}	(nn,np)	np	np	np	np	np	np	np	np	np	np	nn	np	nn	nn	np	nn	nn	np	np	np	nn	np	nn	np	nn	np	np	nn	nn	np	nn	nn	np	np	nn	nn	np	nn	nn	nn	nn	np	np	nn
LG10_HB_79	F_0037843_L10_PA	LG10	<nnxnp>	{-1}	(nn,np)	np	np	np	np	np	np	np	np	np	np	nn	np	nn	nn	np	nn	nn	np	np	np	nn	np	nn	np	nn	np	np	nn	nn	np	nn	nn	np	np	nn	nn	np	nn	nn	nn	nn	np	np	nn
LG10_HB_80	R_28354774_L10_PA	LG10	<nnxnp>	{-0}	(nn,np)	nn	nn	nn	nn	nn	nn	nn	nn	nn	nn	np	nn	np	np	nn	np	np	nn	nn	nn	np	nn	np	nn	np	nn	nn	np	np	nn	np	np	nn	nn	np	np	nn	np	np	np	np	nn	nn	np
LG10_HB_82	F_0039071_L10_PA	LG10	<nnxnp>	{-1}	(nn,np)	np	np	np	np	np	np	np	np	np	np	nn	np	nn	nn	np	nn	nn	np	np	np	nn	np	nn	np	nn	np	np	nn	nn	np	nn	nn	np	np	nn	nn	np	nn	nn	nn	nn	np	np	nn
LG10_HB_82	F_0039065_L10_PA	LG10	<nnxnp>	{-1}	(nn,np)	np	np	np	np	np	np	np	np	np	--	nn	np	--	nn	np	nn	nn	np	np	np	nn	np	nn	np	nn	np	np	nn	nn	np	nn	nn	np	np	nn	nn	--	nn	nn	nn	nn	np	np	nn
LG10_HB_83	F_0039699_L10_PA	LG10	<nnxnp>	{-1}	(nn,np)	np	np	np	np	np	np	np	np	np	np	nn	np	np	nn	np	nn	nn	np	np	np	nn	np	nn	np	nn	np	np	nn	nn	np	nn	nn	np	np	nn	nn	np	nn	nn	nn	nn	np	np	nn
LG10_HB_83	F_0039710_L10_PA	LG10	<nnxnp>	{-0}	(nn,np)	nn	nn	nn	nn	nn	nn	nn	nn	nn	nn	np	nn	nn	np	nn	np	np	nn	nn	nn	np	nn	np	nn	np	nn	nn	np	np	nn	np	np	nn	nn	np	np	nn	np	np	np	np	nn	nn	np
LG10_HB_83	R_29020445_L10_PA	LG10	<nnxnp>	{-1}	(nn,np)	np	np	np	np	np	np	np	np	np	np	nn	np	np	nn	np	nn	nn	np	np	np	nn	np	nn	np	nn	np	np	nn	nn	np	nn	nn	np	np	nn	nn	np	nn	nn	nn	nn	np	np	nn
LG10_HB_83	R_29025500_L10_PA	LG10	<nnxnp>	{-1}	(nn,np)	np	np	np	np	np	np	np	np	np	np	nn	np	np	nn	np	nn	nn	np	np	np	nn	np	nn	np	nn	np	np	nn	nn	np	nn	nn	np	np	nn	nn	np	nn	nn	nn	nn	np	np	nn
LG10_HB_84	F_0040124_L10_PA	LG10	<nnxnp>	{-1}	(nn,np)	np	np	np	np	np	np	np	np	np	np	nn	np	np	nn	np	nn	nn	np	np	np	nn	np	nn	np	nn	np	np	nn	nn	np	nn	nn	np	np	nn	nn	np	nn	nn	nn	nn	np	np	nn
LG10_HB_85	F_0040406_L10_PA	LG10	<lmxll>	{1-}	(ll,lm)	ll	lm	ll	lm	lm	ll	ll	lm	lm	ll	ll	lm	ll	lm	lm	ll	ll	ll	ll	lm	ll	ll	ll	lm	lm	ll	lm	lm	lm	ll	ll	ll	lm	ll	ll	lm	lm	lm	ll	lm	lm	ll	ll	ll
LG10_HB_85	F_0040410_L10_PA	LG10	<lmxll>	{1-}	(ll,lm)	ll	lm	ll	lm	lm	ll	ll	lm	lm	ll	ll	lm	ll	lm	lm	ll	ll	ll	ll	lm	ll	ll	ll	lm	lm	ll	lm	lm	lm	ll	ll	ll	lm	ll	ll	lm	lm	lm	ll	lm	lm	ll	ll	ll
LG10_HB_85	F_0040411_L10_PA	LG10	<lmxll>	{1-}	(ll,lm)	ll	lm	ll	lm	lm	ll	ll	lm	lm	ll	ll	lm	ll	lm	lm	ll	ll	ll	ll	lm	ll	ll	ll	lm	lm	ll	lm	lm	lm	ll	ll	ll	lm	ll	ll	lm	lm	lm	ll	lm	lm	ll	ll	ll
LG10_HB_85	F_0040423_L10_PA	LG10	<lmxll>	{1-}	(ll,lm)	ll	lm	ll	lm	lm	ll	ll	lm	lm	ll	ll	lm	ll	lm	lm	ll	ll	ll	ll	lm	ll	ll	ll	lm	lm	ll	lm	lm	lm	ll	ll	ll	lm	ll	ll	lm	lm	lm	ll	lm	lm	ll	ll	ll
LG10_HB_85	F_0040425_L10_PA	LG10	<lmxll>	{1-}	(ll,lm)	ll	lm	ll	lm	lm	ll	ll	lm	lm	ll	ll	lm	ll	lm	lm	ll	ll	ll	ll	lm	ll	ll	ll	lm	lm	ll	lm	lm	lm	ll	ll	ll	lm	ll	ll	lm	lm	lm	ll	lm	lm	ll	ll	ll
LG10_HB_86	F_0040440_L10_PA	LG10	<lmxll>	{0-}	(ll,lm)	lm	ll	lm	ll	ll	lm	lm	ll	ll	lm	lm	ll	lm	ll	ll	lm	lm	lm	lm	ll	lm	lm	lm	ll	ll	lm	ll	ll	ll	lm	lm	lm	ll	lm	lm	ll	ll	ll	lm	ll	ll	lm	lm	lm
LG10_HB_86	F_0040442_L10_PA	LG10	<lmxll>	{1-}	(ll,lm)	ll	lm	ll	lm	lm	ll	ll	lm	lm	ll	ll	lm	ll	lm	lm	ll	ll	ll	ll	lm	ll	ll	ll	lm	lm	ll	lm	lm	lm	ll	ll	ll	lm	ll	ll	lm	lm	lm	ll	lm	lm	ll	ll	ll
LG10_HB_86	F_0040453_L10_PA	LG10	<lmxll>	{1-}	(ll,lm)	ll	lm	ll	lm	lm	ll	ll	lm	lm	ll	ll	lm	ll	lm	lm	ll	ll	ll	ll	lm	ll	ll	ll	lm	lm	ll	lm	lm	lm	ll	ll	ll	lm	ll	ll	lm	lm	lm	ll	lm	lm	ll	ll	ll
LG10_HB_87	R_30206374_L10_PA	LG10	<lmxll>	{0-}	(ll,lm)	lm	ll	lm	ll	ll	lm	lm	ll	ll	lm	lm	ll	lm	ll	ll	lm	lm	lm	lm	ll	lm	lm	lm	ll	ll	lm	ll	ll	ll	lm	lm	lm	ll	lm	lm	ll	ll	ll	lm	ll	ll	lm	lm	lm
LG10_HB_87.5	GD_00734_L10_PA	LG10	<lmxll>	{0-}	(ll,lm)	lm	ll	lm	ll	ll	lm	lm	ll	ll	lm	lm	ll	lm	ll	ll	lm	lm	lm	lm	ll	lm	lm	lm	ll	ll	lm	ll	ll	ll	lm	lm	lm	ll	lm	lm	ll	ll	ll	lm	ll	ll	lm	lm	lm
LG10_HB_87.5	R_30265584_L10_PA	LG10	<lmxll>	{1-}	(ll,lm)	ll	lm	ll	lm	lm	ll	ll	lm	lm	ll	ll	lm	ll	lm	lm	ll	ll	ll	ll	lm	ll	ll	ll	lm	lm	ll	lm	lm	lm	ll	ll	ll	lm	ll	ll	lm	lm	lm	ll	lm	lm	ll	ll	ll
LG10_HB_88	F_0041570_L10_PA	LG10	<hkxhk>	{11}	(hh,hk,kk)	hk	kk	hk	kk	kk	hk	hk	kk	kk	hk	hh	kk	hk	hk	kk	hh	hh	hk	hk	kk	hh	hk	hh	kk	hk	hk	kk	hk	hk	hk	hh	hh	kk	hk	hh	hk	kk	hk	hh	hk	hk	hk	hk	hh
LG10_HB_88	F_0041574_L10_PA	LG10	<hkxhk>	{00}	(hh,hk,kk)	hk	hh	hk	hh	hh	hk	hk	hh	hh	hk	kk	hh	hk	hk	hh	kk	kk	hk	hk	hh	kk	hk	kk	hh	hk	hk	hh	hk	hk	hk	kk	kk	hh	hk	kk	hk	hh	hk	kk	hk	hk	hk	hk	kk
LG10_HB_88	F_0041587_L10_PA	LG10	<lmxll>	{0-}	(ll,lm)	lm	ll	lm	ll	ll	lm	lm	ll	ll	lm	lm	ll	lm	ll	ll	lm	lm	lm	lm	ll	lm	lm	lm	ll	ll	lm	ll	ll	ll	lm	lm	lm	ll	lm	lm	ll	ll	ll	lm	ll	ll	lm	lm	lm
LG10_HB_88	F_0041596_L10_PA	LG10	<lmxll>	{0-}	(ll,lm)	lm	ll	lm	ll	ll	lm	lm	ll	ll	lm	lm	ll	lm	ll	ll	lm	lm	lm	lm	ll	lm	lm	lm	ll	ll	lm	ll	ll	ll	lm	lm	lm	ll	lm	lm	ll	ll	ll	lm	ll	ll	lm	lm	lm
LG10_HB_88	GD_01299_L10_PA	LG10	<lmxll>	{0-}	(ll,lm)	lm	ll	lm	ll	ll	lm	lm	ll	ll	lm	lm	ll	lm	ll	ll	lm	lm	lm	lm	ll	lm	lm	lm	ll	ll	lm	ll	ll	ll	lm	lm	lm	ll	lm	lm	ll	ll	ll	lm	ll	ll	lm	lm	lm
LG10_HB_88	R_30396941_L10_PA	LG10	<nnxnp>	{-1}	(nn,np)	np	np	np	np	np	np	np	np	np	np	nn	np	np	nn	np	nn	nn	np	np	np	nn	np	nn	np	nn	np	np	nn	nn	np	nn	nn	np	np	nn	nn	np	nn	nn	nn	nn	np	np	nn
LG10_HB_89	F_0042078_L10_PA	LG10	<hkxhk>	{00}	(hh,hk,kk)	hh	hh	hk	hh	hh	hk	hk	hh	hh	hk	kk	hh	hk	hk	hh	kk	kk	hk	hk	hh	kk	hk	kk	hh	hk	hk	hh	hk	hk	hk	kk	kk	hh	hk	kk	hk	hh	hk	kk	hk	hk	hk	hk	kk
LG10_HB_89	F_0042083_L10_PA	LG10	<hkxhk>	{11}	(hh,hk,kk)	kk	kk	hk	kk	kk	hk	hk	kk	kk	hk	hh	kk	hk	hk	kk	hh	hh	hk	hk	kk	hh	hk	hh	kk	hk	hk	kk	hk	hk	hk	hh	hh	kk	hk	hh	hk	kk	hk	hh	hk	hk	hk	hk	hh
LG10_HB_89	R_30595771_L10_PA	LG10	<hkxhk>	{11}	(hh,hk,kk)	kk	kk	hk	kk	kk	hk	hk	kk	kk	hk	hh	kk	hk	hk	kk	hh	hh	hk	hk	kk	hh	hk	hh	kk	hk	hk	kk	hk	hk	hk	hh	hh	kk	hk	hh	hk	kk	hk	hh	hk	hk	hk	hk	hh
LG10_HB_91	F_0042563_L10_PA	LG10	<lmxll>	{0-}	(ll,lm)	ll	ll	lm	ll	ll	lm	lm	ll	ll	lm	lm	ll	lm	ll	ll	lm	lm	lm	lm	ll	lm	lm	lm	ll	ll	lm	ll	ll	ll	lm	lm	lm	ll	lm	lm	ll	ll	ll	lm	ll	ll	lm	lm	lm
LG10_HB_91	F_0042578_L10_PA	LG10	<nnxnp>	{-0}	(nn,np)	nn	nn	nn	nn	nn	nn	nn	nn	nn	nn	np	nn	nn	np	nn	np	np	nn	nn	nn	np	nn	np	nn	np	nn	nn	np	np	nn	np	np	nn	nn	np	np	nn	np	np	np	np	nn	nn	np
LG10_HB_91	F_0042597_L10_PA	LG10	<hkxhk>	{00}	(hh,hk,kk)	hh	hh	hk	hh	hh	hk	hk	hh	hh	hk	kk	hh	hk	hk	hh	kk	kk	hk	hk	hh	kk	hk	kk	hh	hk	hk	hh	hk	hk	hk	kk	kk	hh	hk	kk	hk	hh	hk	kk	hk	hk	hk	hk	kk
LG10_HB_91	F_0042602_L10_PA	LG10	<hkxhk>	{11}	(h-,kk)	kk	kk	h-	kk	kk	h-	h-	kk	kk	h-	h-	kk	h-	h-	kk	h-	h-	h-	h-	kk	h-	h-	h-	kk	h-	h-	kk	h-	h-	h-	h-	h-	kk	h-	h-	h-	kk	h-	h-	h-	h-	h-	h-	h-
LG10_HB_91	GD_01908_L10_PA	LG10	<hkxhk>	{11}	(hh,hk,kk)	kk	kk	hk	kk	kk	hk	hk	kk	kk	hk	hh	kk	hk	hk	kk	hh	hh	hk	hk	kk	hh	hk	hh	kk	hk	hk	kk	hk	hk	hk	hh	hh	kk	hk	hh	hk	kk	hk	hh	hk	hk	hk	hk	hh
LG10_HB_91.5	GD_01961_L10_PA	LG10	<lmxll>	{0-}	(ll,lm)	ll	ll	lm	ll	ll	lm	lm	ll	ll	lm	lm	ll	lm	ll	ll	lm	lm	lm	lm	ll	lm	lm	lm	ll	ll	lm	ll	ll	ll	lm	lm	lm	ll	lm	lm	ll	ll	ll	lm	ll	ll	lm	lm	lm
LG10_HB_91.5	R_31295437_L10_PA	LG10	<nnxnp>	{-0}	(nn,np)	nn	nn	nn	nn	nn	nn	nn	nn	nn	nn	np	nn	nn	np	nn	np	np	nn	nn	nn	np	nn	np	nn	np	nn	nn	np	np	nn	np	np	nn	nn	np	np	nn	np	np	np	np	nn	nn	np
LG10_HB_91.5	R_31331375_L10_PA	LG10	<nnxnp>	{-0}	(nn,np)	nn	nn	nn	nn	nn	nn	nn	nn	nn	nn	np	nn	nn	np	nn	np	np	nn	nn	nn	np	nn	np	nn	np	nn	nn	np	np	nn	np	np	nn	nn	np	np	nn	np	np	np	np	nn	nn	np
LG10_HB_91.5	R_31345666_L10_PA	LG10	<hkxhk>	{11}	(hh,hk,kk)	kk	kk	hk	kk	kk	hk	hk	kk	kk	hk	hh	kk	hk	hk	kk	hh	hh	hk	hk	kk	hh	hk	hh	kk	hk	hk	kk	hk	hk	hk	hh	hh	kk	hk	hh	hk	kk	hk	hh	hk	hk	hk	hk	hh
LG10_HB_92	F_0043317_L10_PA	LG10	<hkxhk>	{11}	(hh,hk,kk)	kk	kk	hk	kk	kk	hk	hk	kk	kk	hk	hh	kk	hk	hk	kk	hh	hh	hk	hk	kk	hh	hk	hh	kk	hk	hk	kk	hk	kk	hk	hh	hh	hk	hk	hh	hk	kk	hk	hh	hk	hk	kk	hk	hh
LG10_HB_92	F_0043322_L10_PA	LG10	<lmxll>	{0-}	(ll,lm)	ll	ll	lm	ll	ll	lm	lm	ll	ll	lm	lm	ll	lm	ll	ll	lm	lm	lm	lm	ll	lm	lm	lm	ll	ll	lm	ll	ll	ll	lm	lm	lm	ll	lm	lm	ll	ll	ll	lm	ll	ll	ll	lm	lm
LG10_HB_92	F_0043324_L10_PA	LG10	<nnxnp>	{-1}	(nn,np)	np	np	np	np	np	np	np	np	np	np	nn	np	np	nn	np	nn	nn	np	np	np	nn	np	nn	np	nn	np	np	nn	np	np	nn	nn	nn	np	nn	nn	np	nn	nn	nn	nn	np	np	nn
LG10_HB_92	F_0043325_L10_PA	LG10	<lmxll>	{0-}	(ll,lm)	ll	ll	lm	ll	ll	lm	lm	ll	ll	lm	lm	ll	lm	ll	ll	lm	lm	lm	lm	ll	lm	lm	lm	ll	ll	lm	ll	ll	ll	lm	lm	lm	ll	lm	lm	ll	ll	ll	lm	ll	ll	ll	lm	lm
LG10_HB_93	F_0044155_L10_PA	LG10	<nnxnp>	{-0}	(nn,np)	nn	nn	nn	nn	nn	nn	nn	nn	nn	nn	np	nn	nn	np	nn	np	np	nn	nn	nn	np	nn	np	nn	np	nn	nn	np	nn	nn	np	nn	np	nn	np	np	nn	np	np	np	np	nn	nn	np
LG10_HB_93	F_0044165_L10_PA	LG10	<nnxnp>	{-0}	(nn,np)	nn	nn	nn	nn	nn	nn	nn	nn	nn	nn	np	nn	nn	np	nn	np	np	nn	nn	nn	np	nn	np	nn	np	nn	nn	np	nn	nn	np	nn	np	nn	np	np	nn	np	np	np	np	nn	nn	np
LG10_HB_94	F_0044414_L10_PA	LG10	<hkxhk>	{01}	(hh,hk,kk)	hk	hk	kk	hk	hk	kk	kk	hk	hk	kk	hk	hk	kk	hh	hk	hk	hh	kk	kk	hk	hk	kk	hk	hk	hh	kk	hk	hh	hk	kk	hk	kk	hh	kk	hk	hh	hk	hh	hk	hh	hh	hk	kk	hk
LG10_HB_94	F_0044418_L10_PA	LG10	<lmxll>	{1-}	(ll,lm)	lm	lm	ll	lm	lm	ll	ll	lm	lm	ll	ll	lm	ll	lm	lm	ll	lm	ll	ll	lm	ll	ll	ll	lm	lm	ll	lm	lm	lm	ll	ll	ll	lm	ll	ll	lm	lm	lm	ll	lm	lm	lm	ll	ll
LG10_HB_95	F_0044801_L10_PA	LG10	<nnxnp>	{-0}	(nn,np)	nn	nn	nn	nn	nn	nn	nn	nn	nn	nn	np	nn	nn	np	nn	np	np	nn	nn	nn	np	nn	np	nn	np	nn	nn	np	nn	nn	np	nn	np	nn	np	np	nn	np	np	np	np	nn	nn	np
LG10_HB_95	F_0044803_L10_PA	LG10	<nnxnp>	{-0}	(nn,np)	nn	nn	nn	nn	nn	nn	nn	nn	nn	nn	np	nn	nn	np	nn	np	np	nn	nn	nn	np	nn	np	nn	np	nn	nn	np	nn	nn	np	nn	np	nn	np	np	nn	np	np	np	np	nn	nn	np
LG10_HB_95	F_0044822_L10_PA	LG10	<lmxll>	{1-}	(ll,lm)	lm	lm	ll	lm	lm	ll	ll	lm	lm	ll	ll	lm	ll	lm	lm	ll	lm	ll	ll	lm	ll	ll	lm	lm	lm	ll	lm	lm	lm	ll	ll	ll	lm	ll	ll	lm	lm	lm	ll	lm	lm	lm	ll	ll
LG10_HB_96	F_0045153_L10_PA	LG10	<lmxll>	{0-}	(ll,lm)	ll	ll	lm	ll	lm	lm	lm	ll	ll	lm	lm	ll	lm	ll	ll	lm	ll	lm	lm	ll	lm	lm	ll	lm	ll	lm	ll	ll	ll	lm	lm	lm	ll	lm	lm	ll	ll	ll	lm	ll	ll	ll	lm	lm
LG10_HB_97	F_0045912_L10_PA	LG10	<nnxnp>	{-0}	(nn,np)	nn	nn	nn	nn	nn	nn	nn	nn	nn	nn	np	nn	nn	np	nn	np	np	nn	nn	nn	np	nn	np	nn	np	nn	nn	np	nn	nn	np	nn	np	nn	np	np	nn	np	np	np	np	nn	nn	np
LG10_HB_97	F_0045914_L10_PA	LG10	<nnxnp>	{-0}	(nn,np)	nn	nn	nn	nn	nn	nn	nn	nn	nn	nn	np	nn	nn	np	nn	np	np	nn	nn	nn	np	nn	np	nn	np	nn	nn	np	nn	nn	np	nn	np	nn	np	np	nn	np	np	np	np	nn	nn	np
LG10_HB_97.5	R_33501094_L10_PA	LG10	<nnxnp>	{-0}	(nn,np)	nn	nn	nn	nn	nn	nn	nn	nn	nn	np	np	nn	nn	np	nn	np	np	nn	nn	nn	np	nn	np	nn	np	nn	nn	np	nn	nn	np	nn	np	nn	np	np	nn	np	np	np	np	nn	nn	np
LG10_HB_97.5	R_33506050_L10_PA	LG10	<nnxnp>	{-0}	(nn,np)	nn	nn	nn	nn	nn	nn	nn	nn	nn	np	np	nn	nn	np	nn	np	np	nn	nn	nn	np	nn	np	nn	np	nn	nn	np	nn	nn	np	nn	np	nn	np	np	nn	np	np	np	np	nn	nn	np
LG10_HB_97.5	R_33513449_L10_PA	LG10	<nnxnp>	{-0}	(nn,np)	nn	nn	nn	nn	nn	nn	nn	nn	nn	np	np	nn	nn	np	nn	np	np	nn	nn	nn	np	nn	np	nn	np	nn	nn	np	nn	nn	np	nn	np	nn	np	np	nn	np	np	np	np	nn	nn	np
LG10_HB_97.5	R_33520271_L10_PA	LG10	<nnxnp>	{-0}	(nn,np)	nn	nn	nn	nn	nn	nn	nn	nn	nn	np	np	nn	nn	np	nn	np	np	nn	nn	nn	np	nn	np	nn	np	nn	nn	np	nn	nn	np	nn	np	nn	np	np	nn	np	np	np	np	nn	nn	np
LG10_HB_98	F_0046458_L10_PA	LG10	<nnxnp>	{-1}	(nn,np)	np	np	np	np	np	np	np	np	np	nn	nn	np	np	nn	np	nn	nn	np	np	np	nn	np	nn	np	nn	np	np	nn	np	np	nn	np	nn	np	nn	nn	np	nn	nn	nn	nn	np	np	nn
LG10_HB_98	F_0046468_L10_PA	LG10	<hkxhk>	{10}	(hh,hk,kk)	hk	hk	hh	hk	hh	hk	hh	hk	hk	hk	hk	hk	hk	kk	hk	hk	kk	hh	hh	hk	hk	hk	kk	hh	kk	hh	hk	kk	hk	hh	hk	hh	kk	hh	hk	kk	hk	kk	hk	kk	kk	hk	hh	hk
LG10_HB_98	R_33483733_L10_PA	LG10	<nnxnp>	{-0}	(nn,np)	nn	nn	nn	nn	nn	nn	nn	nn	nn	np	np	nn	nn	np	nn	np	np	nn	nn	nn	np	nn	np	nn	np	nn	nn	np	nn	nn	np	nn	np	nn	np	np	nn	np	np	np	np	nn	nn	np
LG11_HB_1055	F_0488795_L2_PA	LG11	<lmxll>	{0-}	(ll,lm)	lm	lm	ll	lm	ll	lm	lm	lm	lm	lm	lm	lm	lm	lm	lm	lm	--	ll	lm	lm	lm	ll	lm	lm	lm	ll	ll	lm	ll	ll	ll	ll	lm	ll	lm	lm	ll	lm	ll	lm	lm	ll	ll	ll
LG11_HB_1055	F_0488798_L2_PA	LG11	<lmxll>	{0-}	(ll,lm)	lm	lm	ll	lm	ll	lm	lm	lm	lm	lm	lm	lm	lm	lm	lm	lm	lm	ll	lm	lm	lm	ll	lm	lm	lm	ll	ll	lm	ll	ll	ll	ll	lm	ll	lm	lm	ll	lm	ll	lm	lm	ll	ll	ll
LG11_HB_1057	F_0489514_L2_PA	LG11	<lmxll>	{0-}	(ll,lm)	lm	lm	ll	lm	ll	lm	lm	lm	lm	lm	lm	lm	lm	lm	lm	lm	lm	ll	lm	lm	lm	ll	lm	lm	lm	ll	ll	lm	ll	ll	ll	ll	lm	ll	lm	lm	ll	lm	ll	lm	lm	ll	ll	ll
LG11_HB_1057	F_0489517_L2_PA	LG11	<lmxll>	{0-}	(ll,lm)	lm	lm	ll	lm	ll	lm	lm	lm	lm	lm	lm	lm	lm	lm	lm	lm	lm	ll	lm	lm	lm	ll	lm	lm	lm	ll	ll	lm	ll	ll	ll	ll	lm	ll	lm	lm	ll	lm	ll	lm	lm	ll	ll	ll
LG11_HB_1057	F_0489525_L2_PA	LG11	<lmxll>	{0-}	(ll,lm)	lm	lm	ll	lm	ll	lm	lm	lm	lm	lm	lm	lm	lm	lm	lm	lm	lm	ll	lm	lm	lm	ll	lm	lm	lm	ll	ll	lm	ll	ll	ll	ll	lm	ll	lm	lm	ll	lm	ll	lm	lm	ll	ll	ll
LG11_HB_116	F_0053621_L11_PA	LG11	<nnxnp>	{-0}	(nn,np)	nn	np	nn	np	np	nn	np	np	nn	nn	nn	nn	nn	nn	np	nn	np	nn	np	np	np	np	nn	nn	np	np	np	np	np	nn	np	np	nn	nn	np	nn	np	nn	np	nn	nn	nn	nn	nn
LG11_HB_116	F_0053626_L11_PA	LG11	<nnxnp>	{-0}	(nn,np)	nn	np	nn	np	np	nn	np	np	nn	nn	nn	nn	nn	nn	np	nn	np	nn	np	np	np	np	nn	nn	np	np	np	np	np	nn	np	np	nn	nn	np	nn	np	nn	np	nn	nn	nn	nn	nn
LG11_HB_116	F_0053634_L11_PA	LG11	<nnxnp>	{-0}	(nn,np)	nn	np	nn	np	np	nn	np	np	nn	nn	nn	nn	nn	nn	np	nn	np	nn	np	np	np	np	nn	nn	np	np	np	np	np	nn	np	np	nn	nn	np	nn	np	nn	np	nn	nn	nn	nn	nn
LG11_HB_117	F_0053704_L11_PA	LG11	<nnxnp>	{-0}	(nn,np)	nn	np	nn	np	np	nn	np	np	nn	nn	nn	nn	nn	nn	np	nn	np	nn	np	np	np	np	nn	nn	np	np	np	np	np	nn	np	np	nn	nn	np	nn	np	nn	np	nn	nn	nn	nn	nn
LG11_HB_118	F_0054183_L11_PA	LG11	<nnxnp>	{-0}	(nn,np)	nn	np	nn	np	np	nn	np	np	nn	nn	nn	nn	nn	nn	np	nn	np	nn	np	np	np	np	nn	nn	np	np	np	np	np	nn	np	np	nn	nn	np	nn	np	nn	np	nn	nn	nn	nn	nn
LG11_HB_119	F_0054463_L11_PA	LG11	<nnxnp>	{-0}	(nn,np)	nn	np	nn	np	np	nn	np	np	nn	nn	nn	nn	nn	nn	np	nn	np	nn	np	np	np	np	nn	nn	np	np	np	np	np	nn	np	np	nn	nn	np	nn	np	nn	np	nn	nn	nn	nn	nn
LG11_HB_119	F_0054468_L11_PA	LG11	<nnxnp>	{-0}	(nn,np)	nn	np	nn	np	np	nn	np	np	nn	nn	nn	nn	nn	nn	np	nn	np	nn	np	np	np	np	nn	nn	np	np	np	np	np	nn	np	np	nn	nn	np	nn	np	nn	np	nn	nn	nn	nn	nn
LG11_HB_119	F_0054473_L11_PA	LG11	<nnxnp>	{-0}	(nn,np)	nn	np	nn	np	np	nn	np	np	nn	nn	nn	nn	nn	nn	np	nn	np	nn	np	np	np	np	nn	nn	np	np	np	np	np	nn	np	np	nn	nn	np	nn	np	nn	np	nn	nn	nn	nn	nn
LG11_HB_119	F_0054474_L11_PA	LG11	<nnxnp>	{-0}	(nn,np)	nn	np	nn	np	np	nn	np	np	nn	nn	nn	nn	nn	nn	np	nn	np	nn	np	np	np	np	nn	nn	np	np	np	np	np	nn	np	np	nn	nn	np	nn	np	nn	np	nn	nn	nn	nn	nn
LG11_HB_119	R_495547_L11_PA	LG11	<nnxnp>	{-0}	(nn,np)	nn	np	nn	np	np	nn	np	np	nn	nn	nn	nn	nn	nn	np	nn	np	nn	np	np	np	np	nn	nn	np	np	np	np	np	nn	np	np	nn	nn	np	nn	np	nn	np	nn	nn	nn	nn	nn
LG11_HB_122	F_0055541_L11_PA	LG11	<hkxhk>	{00}	(hh,hk,kk)	hk	kk	hh	kk	hk	hh	hk	kk	hk	hk	hk	hh	hh	hk	kk	hk	kk	hh	hk	kk	kk	hk	hh	hk	kk	hk	kk	kk	kk	hh	kk	hk	hk	hh	kk	hk	hk	hk	hk	hk	hk	hh	hh	hh
LG11_HB_122	F_0055544_L11_PA	LG11	<hkxhk>	{00}	(hh,hk,kk)	hk	kk	hh	kk	hk	hh	hk	kk	hk	hk	hk	hh	hh	hk	kk	hk	kk	hh	hk	kk	kk	hk	hh	hk	kk	hk	kk	kk	kk	hh	kk	hk	hk	hh	kk	hk	hk	hk	hk	hk	hk	hh	hh	hh
LG11_HB_122	F_0055546_L11_PA	LG11	<nnxnp>	{-0}	(nn,np)	nn	np	nn	np	np	nn	nn	np	nn	nn	nn	nn	nn	nn	np	nn	np	nn	np	np	np	np	nn	nn	np	np	np	np	np	nn	np	np	nn	nn	np	nn	np	nn	np	nn	nn	nn	nn	nn
LG11_HB_122	F_0055550_L11_PA	LG11	<hkxhk>	{00}	(hh,hk,kk)	hk	kk	hh	kk	hk	hh	hk	kk	hk	hk	hk	hh	hh	hk	kk	hk	kk	hh	hk	kk	kk	hk	hh	hk	kk	hk	kk	kk	kk	hh	kk	hk	hk	hh	kk	hk	hk	hk	hk	hk	hk	hh	hh	hh
LG11_HB_122	F_0055552_L11_PA	LG11	<nnxnp>	{-0}	(nn,np)	nn	np	nn	np	np	nn	nn	np	nn	nn	nn	nn	nn	nn	np	nn	np	nn	np	np	np	np	nn	nn	np	np	np	np	np	nn	np	np	nn	nn	np	nn	np	nn	np	nn	nn	nn	nn	nn
LG11_HB_123	F_0055753_L11_PA	LG11	<lmxll>	{0-}	(ll,lm)	lm	lm	ll	lm	ll	ll	lm	lm	lm	lm	lm	ll	ll	lm	lm	lm	lm	ll	ll	lm	lm	ll	ll	lm	lm	ll	lm	lm	lm	ll	lm	ll	lm	ll	lm	lm	ll	lm	ll	lm	lm	ll	ll	ll
LG11_HB_123	F_0055745_L11_PA	LG11	<lmxll>	{0-}	(ll,lm)	lm	lm	ll	lm	ll	ll	lm	lm	lm	lm	lm	ll	ll	lm	lm	lm	lm	ll	ll	lm	lm	ll	ll	lm	--	ll	lm	lm	lm	ll	lm	ll	lm	ll	lm	lm	ll	lm	ll	lm	--	ll	ll	ll
LG11_HB_123	F_0055748_L11_PA	LG11	<efxeg>	{00}	(ee,ef,eg,fg)	ef	fg	ee	fg	eg	ee	ef	fg	ef	ef	ef	ee	ee	ef	fg	ef	fg	ee	eg	fg	fg	eg	ee	ef	fg	eg	fg	fg	fg	--	fg	eg	ef	ee	fg	ef	eg	ef	eg	ef	ef	ee	ee	ee
LG11_HB_123	F_0055746_L11_PA	LG11	<nnxnp>	{-0}	(nn,np)	nn	np	nn	np	np	nn	nn	np	nn	nn	nn	nn	nn	nn	np	nn	np	nn	np	np	np	np	nn	nn	np	np	np	np	np	nn	np	np	nn	nn	np	nn	np	nn	np	nn	nn	nn	nn	nn
LG11_HB_124	F_0056178_L11_PA	LG11	<hkxhk>	{00}	(hh,hk,kk)	hk	kk	hh	kk	hk	hh	hk	kk	hk	hk	hk	hh	hh	hk	kk	hk	kk	hh	hk	kk	kk	hk	hh	hk	kk	hk	kk	kk	kk	hh	kk	hk	hk	hh	kk	hk	hk	hk	hk	hk	hk	hh	hh	hh
LG11_HB_126.5	R_3469064_L11_PA	LG11	<nnxnp>	{-0}	(nn,np)	nn	np	nn	np	np	nn	nn	np	nn	nn	nn	nn	nn	nn	np	nn	np	nn	np	np	np	np	nn	nn	np	np	np	np	np	nn	np	np	nn	nn	np	nn	np	nn	np	nn	nn	nn	nn	nn
LG11_HB_127	F_0057451_L11_PA	LG11	<nnxnp>	{-0}	(nn,np)	nn	np	nn	np	np	nn	nn	np	nn	nn	nn	nn	nn	nn	np	nn	np	nn	np	np	np	np	nn	nn	np	np	np	np	np	nn	np	np	nn	nn	np	nn	np	nn	np	nn	nn	nn	nn	nn
LG11_HB_127	F_0057462_L11_PA	LG11	<lmxll>	{0-}	(ll,lm)	lm	lm	ll	lm	ll	ll	lm	lm	lm	lm	lm	ll	ll	lm	lm	lm	lm	ll	ll	lm	lm	ll	ll	lm	lm	ll	lm	lm	lm	ll	lm	ll	lm	ll	lm	lm	ll	lm	ll	lm	lm	ll	ll	ll
LG11_HB_127	F_0057479_L11_PA	LG11	<hkxhk>	{11}	(hh,hk,kk)	hk	hh	kk	hh	hk	kk	hk	hh	hk	hk	hk	kk	kk	hk	hh	hk	hh	kk	hk	hh	hh	hk	kk	hk	hh	hk	hh	hh	hh	kk	hh	hk	hk	kk	hh	hk	hk	hk	hk	hk	hk	kk	kk	kk
LG11_HB_127	F_0057481_L11_PA	LG11	<hkxhk>	{11}	(hh,hk,kk)	hk	hh	kk	hh	hk	kk	hk	hh	hk	hk	hk	kk	kk	hk	hh	hk	hh	kk	hk	hh	hh	hk	kk	hk	hh	hk	hh	hh	hh	kk	hh	hk	hk	kk	hh	hk	hk	hk	hk	hk	hk	kk	kk	kk
LG11_HB_127	GD_01167_L11_PA	LG11	<lmxll>	{0-}	(ll,lm)	lm	lm	ll	lm	ll	ll	lm	lm	lm	lm	lm	ll	ll	lm	lm	lm	lm	ll	ll	lm	lm	ll	ll	lm	lm	ll	lm	lm	lm	--	lm	ll	lm	ll	lm	lm	ll	lm	ll	lm	lm	ll	ll	ll
LG11_HB_128	F_0057797_L11_PA	LG11	<nnxnp>	{-0}	(nn,np)	nn	np	nn	np	np	nn	nn	np	nn	nn	nn	nn	nn	nn	np	nn	np	nn	np	np	np	np	nn	nn	np	np	np	np	np	nn	np	np	nn	nn	np	nn	np	nn	np	nn	nn	nn	nn	nn
LG11_HB_129	F_0058240_L11_PA	LG11	<lmxll>	{0-}	(ll,lm)	lm	lm	ll	lm	ll	ll	lm	lm	lm	lm	lm	ll	ll	lm	lm	lm	lm	ll	ll	lm	lm	ll	ll	lm	lm	ll	lm	lm	lm	ll	lm	ll	lm	ll	lm	lm	ll	lm	ll	lm	lm	ll	ll	ll
LG11_HB_129	F_0058243_L11_PA	LG11	<lmxll>	{0-}	(ll,lm)	lm	lm	ll	lm	ll	ll	lm	lm	lm	lm	lm	ll	ll	lm	lm	lm	lm	ll	ll	lm	lm	ll	ll	lm	lm	ll	lm	lm	lm	ll	lm	ll	--	ll	lm	lm	ll	lm	ll	lm	lm	ll	ll	ll
LG11_HB_129	F_0058248_L11_PA	LG11	<lmxll>	{0-}	(ll,lm)	lm	lm	ll	lm	ll	ll	lm	lm	lm	lm	lm	ll	ll	lm	lm	lm	lm	ll	ll	lm	lm	ll	ll	lm	lm	ll	lm	lm	lm	ll	lm	ll	lm	ll	lm	lm	ll	lm	ll	lm	lm	ll	ll	ll
R_4473483_L11_PA	R_4473483_L11_PA	LG11	<nnxnp>	{-0}	(nn,np)	nn	np	nn	np	np	nn	nn	np	nn	nn	nn	nn	nn	nn	np	nn	np	nn	np	np	np	np	nn	nn	np	np	np	np	np	nn	np	--	nn	nn	np	nn	np	nn	--	nn	nn	nn	nn	nn
LG11_HB_130	F_0058552_L11_PA	LG11	<nnxnp>	{-1}	(nn,np)	np	nn	np	nn	nn	np	np	nn	np	np	np	np	np	np	nn	np	nn	nn	nn	nn	nn	nn	np	np	nn	nn	nn	nn	nn	np	nn	nn	np	np	nn	np	nn	np	nn	np	np	np	np	np
LG11_HB_130	F_0058557_L11_PA	LG11	<lmxll>	{0-}	(ll,lm)	lm	lm	ll	lm	ll	ll	lm	lm	lm	lm	lm	ll	ll	lm	lm	lm	lm	ll	ll	lm	lm	ll	lm	lm	lm	ll	lm	lm	lm	ll	lm	ll	lm	ll	lm	lm	ll	lm	ll	lm	lm	ll	ll	ll
LG11_HB_130	F_0058559_L11_PA	LG11	<hkxhk>	{10}	(h-,kk)	h-	h-	h-	h-	kk	h-	h-	h-	h-	h-	h-	h-	h-	h-	h-	h-	h-	kk	kk	h-	h-	kk	h-	h-	h-	kk	h-	h-	h-	h-	h-	kk	h-	h-	h-	h-	kk	h-	kk	h-	h-	h-	h-	h-
LG11_HB_131	F_0058948_L11_PA	LG11	<nnxnp>	{-1}	(nn,np)	np	nn	np	nn	nn	np	np	nn	np	np	np	np	np	np	nn	np	nn	nn	nn	nn	nn	nn	nn	np	nn	nn	nn	nn	nn	np	nn	nn	np	np	nn	nn	nn	np	nn	np	np	np	np	np
LG11_HB_131	F_0058964_L11_PA	LG11	<lmxll>	{0-}	(ll,lm)	lm	lm	ll	lm	ll	ll	lm	lm	lm	lm	lm	ll	ll	lm	lm	lm	lm	ll	ll	lm	lm	ll	lm	lm	lm	ll	lm	lm	lm	ll	lm	ll	lm	ll	lm	lm	ll	lm	ll	lm	lm	ll	ll	ll
LG11_HB_131.5	R_5021535_L11_PA	LG11	<nnxnp>	{-0}	(nn,np)	nn	np	nn	np	np	nn	nn	np	nn	nn	nn	nn	nn	nn	np	nn	np	np	np	np	np	np	np	nn	np	np	np	np	np	nn	np	np	nn	nn	np	np	np	nn	np	nn	nn	nn	nn	nn
LG11_HB_131.5	R_5054497_L11_PA	LG11	<lmxll>	{1-}	(ll,lm)	ll	ll	lm	ll	lm	lm	ll	ll	ll	ll	ll	--	lm	ll	ll	ll	ll	lm	lm	ll	ll	lm	ll	ll	ll	lm	ll	ll	ll	lm	ll	lm	ll	lm	ll	ll	lm	ll	lm	ll	ll	lm	--	lm
LG11_HB_131.5	R_5075367_L11_PA	LG11	<lmxll>	{1-}	(ll,lm)	ll	ll	lm	ll	lm	lm	ll	ll	ll	ll	ll	lm	lm	ll	ll	ll	ll	lm	lm	ll	ll	lm	ll	ll	ll	lm	ll	ll	ll	lm	ll	lm	ll	lm	ll	ll	lm	ll	lm	ll	ll	lm	lm	lm
LG11_HB_132	F_0059429_L11_PA	LG11	<lmxll>	{0-}	(ll,lm)	lm	lm	ll	lm	ll	ll	lm	lm	lm	lm	lm	ll	ll	lm	lm	lm	lm	ll	ll	lm	lm	ll	lm	lm	lm	ll	lm	lm	lm	ll	lm	ll	lm	ll	lm	lm	ll	lm	ll	lm	lm	ll	ll	ll
LG11_HB_132	F_0059434_L11_PA	LG11	<lmxll>	{0-}	(ll,lm)	lm	lm	ll	lm	ll	ll	lm	lm	lm	lm	lm	ll	ll	lm	lm	lm	lm	ll	ll	lm	lm	ll	lm	lm	lm	ll	lm	lm	lm	ll	lm	ll	lm	ll	lm	lm	ll	lm	ll	lm	lm	ll	ll	ll
LG11_HB_132	F_0059435_L11_PA	LG11	<nnxnp>	{-1}	(nn,np)	np	nn	np	nn	nn	np	np	nn	np	np	np	np	np	np	nn	np	nn	nn	nn	nn	nn	nn	nn	np	nn	nn	nn	nn	nn	np	nn	nn	np	np	nn	nn	nn	np	nn	np	np	np	np	np
LG11_HB_132.5	GD_00418_L11_PA	LG11	<lmxll>	{0-}	(ll,lm)	lm	lm	ll	lm	ll	ll	lm	lm	lm	lm	lm	ll	ll	lm	lm	lm	lm	ll	ll	lm	lm	ll	lm	lm	lm	ll	lm	lm	lm	ll	lm	ll	lm	ll	lm	lm	ll	lm	ll	lm	lm	ll	ll	ll
LG11_HB_132.5	R_5197434_L11_PA	LG11	<hkxhk>	{00}	(hh,hk,kk)	hk	kk	hh	kk	hk	hh	hk	kk	hk	hk	hk	hh	hh	hk	kk	hk	kk	hk	hk	kk	kk	hk	kk	hk	kk	hk	kk	kk	kk	hh	kk	hk	hk	hh	kk	kk	hk	hk	hk	hk	hk	hh	hh	hh
LG11_HB_132.5	R_5208182_L11_PA	LG11	<nnxnp>	{-0}	(nn,np)	nn	np	nn	np	np	nn	nn	np	nn	nn	nn	nn	nn	nn	np	nn	np	np	np	np	np	np	np	nn	np	np	np	np	np	nn	np	np	nn	nn	np	np	np	nn	np	nn	nn	nn	nn	nn
LG11_HB_133	F_0060042_L11_PA	LG11	<nnxnp>	{-0}	(nn,np)	nn	np	nn	np	np	nn	nn	np	nn	nn	nn	nn	nn	nn	np	nn	np	np	np	np	np	np	np	nn	np	np	np	np	np	nn	np	np	nn	nn	np	np	np	nn	np	nn	nn	nn	nn	nn
LG11_HB_133	F_0060045_L11_PA	LG11	<nnxnp>	{-1}	(nn,np)	np	nn	np	nn	nn	np	np	nn	np	np	np	np	np	np	nn	np	nn	nn	nn	nn	nn	nn	nn	np	nn	nn	nn	nn	nn	np	nn	nn	np	np	nn	nn	nn	np	nn	np	np	np	np	np
LG11_HB_133	F_0060049_L11_PA	LG11	<nnxnp>	{-1}	(nn,np)	np	nn	np	nn	nn	np	np	nn	np	np	np	np	np	np	nn	np	nn	nn	nn	nn	nn	nn	nn	np	nn	nn	nn	nn	nn	np	nn	nn	np	np	nn	nn	nn	np	nn	np	np	np	np	np
LG11_HB_135	F_0061199_L11_PA	LG11	<nnxnp>	{-1}	(nn,np)	np	nn	np	nn	nn	np	np	nn	np	np	np	np	np	np	nn	np	nn	nn	nn	nn	nn	nn	nn	np	nn	nn	nn	nn	nn	np	nn	nn	np	np	nn	nn	nn	np	nn	np	np	np	np	np
LG11_HB_136	F_0061660_L11_PA	LG11	<hkxhk>	{11}	(h-,kk)	h-	h-	kk	h-	h-	kk	h-	h-	h-	h-	h-	h-	kk	h-	h-	h-	h-	h-	h-	h-	h-	h-	h-	h-	h-	h-	h-	h-	h-	kk	h-	h-	h-	kk	h-	h-	h-	h-	h-	h-	h-	kk	kk	kk
LG11_HB_136	F_0061661_L11_PA	LG11	<hkxhk>	{11}	(hh,hk,kk)	hk	hk	kk	hh	hk	kk	hk	hh	hk	hk	hk	hk	kk	hk	hh	hk	hh	hk	hk	hh	hh	hk	hh	hk	hh	hk	hh	hh	hk	kk	hh	hk	hk	kk	hh	hh	hk	hk	hk	hk	hk	kk	kk	kk
LG11_HB_136.5	R_6697510_L11_PA	LG11	<nnxnp>	{-1}	(nn,np)	np	np	np	nn	nn	np	np	nn	np	np	np	np	np	np	nn	np	nn	nn	nn	nn	nn	nn	nn	np	nn	nn	nn	nn	nn	np	nn	nn	np	np	nn	nn	nn	np	nn	np	np	np	np	np
LG11_HB_136.5	R_6688015_L11_PA	LG11	<lmxll>	{0-}	(ll,lm)	--	--	ll	lm	ll	ll	lm	--	lm	lm	--	--	ll	lm	lm	--	--	ll	ll	lm	lm	ll	lm	lm	--	ll	lm	lm	ll	ll	lm	ll	lm	ll	--	lm	ll	lm	ll	lm	lm	ll	ll	ll
F_0645521_L6_PA	F_0645521_L6_PA	LG11	<hkxhk>	{00}	(hh,hk,kk)	hk	hk	hh	kk	hk	hk	hk	kk	hk	hk	hk	hk	hh	hk	kk	hk	kk	hk	hk	kk	kk	hk	kk	hk	kk	hk	kk	kk	hk	hh	kk	hk	hk	hh	kk	kk	hk	hk	hk	hk	hk	hh	hh	hh
LG11_HB_137	F_0061923_L11_PA	LG11	<hkxhk>	{01}	(hh,hk,kk)	kk	kk	hk	hk	hh	hk	kk	hk	kk	kk	kk	kk	hk	kk	hk	kk	hk	hh	hh	hk	hk	hh	hk	kk	hk	hh	hk	hk	hh	hk	hk	hh	kk	hk	hk	hk	hh	kk	hh	kk	kk	hk	hk	hk
LG11_HB_137	R_6709034_L11_PA	LG11	<hkxhk>	{10}	(hh,hk,kk)	hh	hh	hk	hk	kk	hk	hh	hk	hh	hh	hh	hh	hk	hh	hk	hh	hk	kk	kk	hk	hk	kk	hk	hh	hk	kk	hk	hk	kk	hk	hk	kk	hh	hk	hk	hk	kk	hh	kk	hh	hh	hk	hk	hk
LG11_HB_137	F_0061913_L11_PA	LG11	<lmxll>	{1-}	(ll,lm)	ll	ll	lm	ll	lm	lm	ll	ll	ll	ll	ll	ll	lm	ll	ll	ll	ll	lm	lm	ll	ll	lm	ll	ll	ll	lm	ll	ll	lm	lm	ll	lm	ll	lm	ll	ll	lm	ll	lm	ll	ll	lm	lm	lm
LG11_HB_137	F_0061914_L11_PA	LG11	<lmxll>	{1-}	(ll,lm)	ll	ll	lm	ll	lm	lm	ll	ll	ll	ll	ll	ll	lm	ll	ll	ll	ll	lm	lm	ll	ll	lm	ll	ll	ll	lm	ll	ll	lm	lm	ll	lm	ll	lm	ll	ll	lm	ll	lm	ll	ll	lm	lm	lm
LG11_HB_137	F_0061915_L11_PA	LG11	<lmxll>	{1-}	(ll,lm)	ll	ll	lm	ll	lm	lm	ll	ll	ll	ll	ll	ll	lm	ll	ll	ll	ll	lm	lm	ll	ll	lm	ll	ll	ll	lm	ll	ll	lm	lm	ll	lm	ll	lm	ll	ll	lm	ll	lm	ll	ll	lm	lm	lm
LG11_HB_137.5	GD_01788_L11_PA	LG11	<lmxll>	{0-}	(ll,lm)	lm	lm	ll	lm	ll	ll	lm	lm	lm	lm	lm	lm	ll	lm	lm	lm	lm	ll	ll	lm	lm	ll	lm	lm	lm	ll	lm	lm	ll	ll	lm	ll	lm	ll	lm	lm	ll	lm	ll	lm	lm	ll	ll	ll
LG11_HB_138	F_0062307_L11_PA	LG11	<nnxnp>	{-1}	(nn,np)	np	np	np	nn	nn	np	np	nn	np	np	np	np	np	np	nn	np	nn	nn	nn	nn	nn	nn	nn	np	nn	nn	nn	nn	nn	np	nn	nn	np	np	nn	nn	nn	np	nn	np	np	np	np	np
LG11_HB_138	F_0062335_L11_PA	LG11	<hkxhk>	{01}	(hh,hk,kk)	kk	kk	hk	hk	hh	hk	kk	hk	kk	kk	kk	kk	hk	kk	hk	kk	hk	hh	hh	hk	hk	hh	hk	kk	hk	hh	hk	hk	hh	hk	hk	hh	kk	hk	hk	hk	hh	kk	hh	kk	kk	hk	hk	hk
LG11_HB_138	F_0062333_L11_PA	LG11	<lmxll>	{0-}	(ll,lm)	lm	lm	ll	lm	ll	ll	lm	lm	lm	lm	lm	lm	ll	lm	lm	lm	lm	ll	ll	lm	lm	ll	lm	lm	lm	ll	lm	lm	ll	ll	lm	ll	lm	ll	lm	lm	ll	lm	ll	lm	lm	ll	ll	ll
LG11_HB_1385	F_0654293_L6_PA	LG11	<lmxll>	{0-}	(ll,lm)	lm	lm	ll	lm	ll	lm	lm	lm	lm	lm	lm	lm	lm	lm	lm	lm	lm	ll	lm	lm	lm	ll	lm	lm	lm	ll	ll	lm	ll	ll	ll	ll	lm	ll	lm	lm	ll	lm	ll	lm	lm	ll	ll	ll
LG11_HB_1385	F_0654294_L6_PA	LG11	<lmxll>	{0-}	(ll,lm)	lm	lm	ll	lm	ll	lm	lm	lm	lm	lm	lm	lm	lm	lm	lm	lm	lm	ll	lm	lm	lm	ll	lm	lm	lm	ll	ll	lm	ll	ll	ll	ll	lm	ll	lm	lm	ll	lm	ll	lm	lm	ll	ll	ll
LG11_HB_139	F_0062813_L11_PA	LG11	<hkxhk>	{01}	(hh,hk,kk)	kk	kk	hk	hk	hh	hk	kk	hk	kk	kk	kk	kk	hk	kk	hk	kk	hk	hh	hh	hk	hk	hh	hk	kk	hk	hh	hk	hk	hh	hk	hk	hh	kk	hk	hk	hk	hh	kk	hh	kk	kk	hk	hk	hk
LG11_HB_139	F_0062815_L11_PA	LG11	<nnxnp>	{-1}	(nn,np)	np	np	np	nn	nn	np	np	nn	np	np	np	np	np	np	nn	np	nn	nn	nn	nn	nn	nn	nn	np	nn	nn	nn	nn	nn	np	nn	nn	np	np	nn	nn	nn	np	nn	np	np	np	np	np
LG11_HB_139	F_0062824_L11_PA	LG11	<nnxnp>	{-1}	(nn,np)	np	np	np	nn	nn	np	np	nn	np	np	np	np	np	np	nn	np	nn	nn	nn	nn	nn	nn	nn	np	nn	nn	nn	nn	nn	np	nn	nn	np	np	nn	nn	nn	np	nn	np	np	np	np	np
LG11_HB_139.5	R_7189032_L11_PA	LG11	<nnxnp>	{-1}	(nn,np)	np	np	np	nn	nn	np	np	nn	np	np	np	np	np	np	nn	np	nn	nn	nn	nn	nn	nn	nn	np	nn	nn	nn	nn	nn	np	nn	nn	np	np	nn	nn	nn	np	nn	np	np	np	np	np
LG11_HB_139.5	GD_01483_L11_PA	LG11	<lmxll>	{0-}	(ll,lm)	lm	lm	ll	lm	ll	ll	lm	lm	lm	lm	lm	lm	ll	lm	lm	lm	lm	ll	ll	lm	lm	ll	lm	lm	lm	ll	lm	lm	ll	ll	lm	ll	lm	ll	lm	lm	ll	lm	ll	lm	lm	ll	ll	ll
LG11_HB_140	F_0063327_L11_PA	LG11	<nnxnp>	{-1}	(nn,np)	np	np	np	nn	nn	nn	np	nn	np	np	np	np	np	np	nn	np	nn	nn	nn	nn	nn	nn	nn	np	nn	nn	nn	nn	nn	np	nn	nn	np	np	nn	nn	nn	np	nn	np	np	np	np	np
LG11_HB_140	F_0063321_L11_PA	LG11	<lmxll>	{1-}	(ll,lm)	ll	ll	lm	ll	lm	lm	ll	ll	ll	ll	ll	ll	lm	ll	ll	ll	ll	lm	lm	ll	ll	lm	ll	ll	ll	lm	ll	ll	lm	lm	ll	lm	ll	lm	ll	ll	lm	ll	lm	ll	ll	lm	lm	lm
LG11_HB_141	F_0064019_L11_PA	LG11	<nnxnp>	{-1}	(nn,np)	np	np	np	nn	nn	nn	np	nn	np	np	np	np	np	np	nn	np	nn	nn	nn	nn	nn	nn	nn	np	nn	nn	nn	nn	nn	np	nn	nn	np	np	nn	nn	nn	np	nn	np	np	np	np	np
LG11_HB_141	F_0064058_L11_PA	LG11	<nnxnp>	{-0}	(nn,np)	nn	nn	nn	np	np	np	nn	np	nn	nn	nn	nn	nn	nn	np	nn	np	np	np	np	np	np	np	nn	np	np	np	np	np	nn	np	np	nn	nn	np	np	np	nn	np	nn	nn	nn	nn	nn
LG11_HB_141	F_0064060_L11_PA	LG11	<nnxnp>	{-1}	(nn,np)	np	np	np	nn	nn	nn	np	nn	np	np	np	np	np	np	nn	np	nn	nn	nn	nn	nn	nn	nn	np	nn	nn	nn	nn	nn	np	nn	nn	np	np	nn	nn	nn	np	nn	np	np	np	np	np
LG11_HB_142	F_0064309_L11_PA	LG11	<hkxhk>	{01}	(hh,hk,kk)	kk	kk	hk	hk	hh	hh	kk	hk	kk	kk	kk	kk	hk	kk	hk	kk	hk	hh	hh	hk	hk	hh	hk	kk	hk	hh	hk	hk	hh	hk	hk	hh	kk	hk	hk	hk	hh	kk	hh	kk	kk	hk	hk	hk
LG11_HB_142	F_0064319_L11_PA	LG11	<nnxnp>	{-1}	(nn,np)	np	np	np	nn	nn	nn	np	nn	np	np	np	np	np	np	nn	np	nn	nn	nn	nn	nn	nn	nn	np	nn	nn	nn	nn	nn	np	nn	nn	np	np	nn	nn	nn	np	nn	np	np	np	np	np
LG11_HB_142	F_0064302_L11_PA	LG11	<lmxll>	{0-}	(ll,lm)	lm	lm	ll	lm	ll	ll	lm	lm	lm	lm	lm	lm	ll	lm	lm	lm	lm	ll	ll	lm	lm	ll	lm	lm	lm	ll	lm	lm	ll	ll	lm	ll	lm	ll	lm	lm	ll	lm	ll	lm	lm	ll	ll	ll
LG11_HB_142	F_0064308_L11_PA	LG11	<lmxll>	{0-}	(ll,lm)	lm	lm	ll	lm	ll	ll	lm	lm	lm	lm	lm	lm	ll	lm	lm	lm	lm	ll	ll	lm	lm	ll	lm	lm	lm	ll	lm	lm	ll	ll	lm	ll	lm	ll	lm	lm	ll	lm	ll	lm	lm	ll	ll	ll
LG11_HB_143	F_0064987_L11_PA	LG11	<lmxll>	{0-}	(ll,lm)	lm	lm	ll	lm	ll	ll	lm	lm	lm	lm	lm	lm	ll	lm	lm	lm	lm	ll	ll	lm	lm	ll	lm	lm	lm	ll	lm	lm	ll	ll	lm	ll	lm	ll	lm	lm	ll	lm	ll	lm	lm	ll	ll	ll
LG11_HB_143	F_0064998_L11_PA	LG11	<lmxll>	{0-}	(ll,lm)	lm	lm	ll	lm	ll	ll	lm	lm	lm	lm	lm	lm	ll	lm	lm	lm	lm	ll	ll	lm	lm	ll	lm	lm	lm	ll	lm	lm	ll	ll	lm	ll	lm	ll	lm	lm	ll	lm	ll	lm	lm	ll	ll	ll
LG11_HB_143	F_0065004_L11_PA	LG11	<nnxnp>	{-1}	(nn,np)	np	np	np	nn	nn	nn	np	nn	np	np	nn	np	np	np	nn	np	nn	nn	nn	nn	nn	nn	nn	np	nn	nn	nn	nn	nn	np	nn	nn	np	np	nn	nn	nn	np	nn	np	np	np	np	np
LG11_HB_143	F_0065012_L11_PA	LG11	<hkxhk>	{01}	(hh,hk,kk)	kk	kk	hk	hk	hh	hh	kk	hk	kk	kk	hk	kk	hk	kk	hk	kk	hk	hh	hh	hk	hk	hh	hk	kk	hk	hh	hk	hk	hh	hk	hk	hh	kk	hk	hk	hk	hh	kk	hh	kk	kk	hk	hk	hk
LG11_HB_143	F_0065016_L11_PA	LG11	<nnxnp>	{-1}	(nn,np)	np	np	np	nn	nn	nn	np	nn	np	np	nn	--	np	np	nn	np	nn	nn	nn	nn	nn	nn	nn	np	nn	nn	nn	nn	nn	np	nn	nn	np	np	nn	nn	nn	np	nn	np	np	np	np	np
LG11_HB_143	F_0065019_L11_PA	LG11	<hkxhk>	{01}	(hh,hk,kk)	kk	kk	hk	hk	hh	hh	kk	hk	kk	kk	hk	kk	hk	kk	hk	kk	hk	hh	hh	hk	hk	hh	hk	kk	hk	hh	hk	hk	hh	hk	hk	hh	kk	hk	hk	hk	hh	kk	hh	kk	kk	hk	hk	hk
LG11_HB_143	R_8702100_L11_PA	LG11	<nnxnp>	{-1}	(nn,np)	np	np	np	nn	nn	nn	np	nn	np	np	nn	np	np	np	nn	np	nn	nn	nn	nn	nn	nn	nn	np	nn	nn	nn	nn	nn	np	nn	nn	np	np	nn	nn	nn	np	nn	np	np	np	--	np
LG11_HB_143	R_8707503_L11_PA	LG11	<nnxnp>	{-1}	(nn,np)	np	np	np	nn	nn	nn	np	nn	np	np	nn	np	np	np	nn	np	nn	nn	nn	nn	nn	nn	nn	np	nn	nn	nn	nn	nn	np	nn	nn	np	np	nn	nn	nn	np	nn	np	np	np	np	np
GD_00735_L11_PA	GD_00735_L11_PA	LG11	<hkxhk>	{01}	(hh,hk,kk)	kk	kk	hk	hk	hh	hh	kk	hk	kk	kk	hk	kk	hk	kk	hk	kk	hk	hh	hh	hk	hk	hh	hk	kk	hk	hh	hk	hk	hh	hk	hk	hh	kk	hk	hk	hk	hh	kk	hh	kk	kk	hk	hk	hk
LG11_HB_144	F_0065620_L11_PA	LG11	<lmxll>	{0-}	(ll,lm)	lm	lm	ll	lm	ll	ll	lm	lm	lm	lm	lm	lm	ll	lm	lm	lm	--	ll	ll	lm	lm	ll	lm	lm	lm	ll	lm	lm	ll	ll	lm	ll	lm	ll	lm	lm	ll	lm	ll	lm	lm	ll	ll	ll
LG11_HB_144	F_0065622_L11_PA	LG11	<nnxnp>	{-1}	(nn,np)	np	np	np	nn	nn	nn	np	nn	np	np	nn	np	np	np	nn	np	nn	nn	nn	nn	nn	nn	nn	np	nn	nn	nn	np	nn	np	nn	nn	np	np	nn	nn	nn	np	nn	np	np	np	np	np
LG11_HB_144	F_0065631_L11_PA	LG11	<hkxhk>	{10}	(hh,hk,kk)	hh	hh	hk	hk	kk	kk	hh	hk	hh	hh	hk	hh	hk	hh	hk	hh	hk	kk	kk	hk	hk	kk	hk	hh	hk	kk	hk	hh	kk	hk	hk	kk	hh	hk	hk	hk	kk	hh	kk	hh	hh	hk	hk	hk
LG11_HB_144	F_0065634_L11_PA	LG11	<nnxnp>	{-1}	(nn,np)	np	np	np	nn	nn	nn	np	nn	np	np	nn	np	np	np	nn	np	nn	nn	nn	nn	nn	nn	nn	np	nn	nn	nn	np	nn	np	nn	nn	np	np	nn	nn	nn	np	nn	np	np	np	np	np
LG11_HB_146	F_0065847_L11_PA	LG11	<hkxhk>	{00}	(hh,hk,kk)	hk	hk	hh	kk	hk	hk	hk	kk	hk	hk	kk	hk	hh	hk	kk	hk	kk	hk	hk	kk	kk	hk	kk	hk	kk	hk	hk	hk	hk	hh	kk	hk	hk	hh	kk	kk	hk	hk	hk	hk	hk	hh	hh	hh
LG11_HB_146	F_0065849_L11_PA	LG11	<hkxhk>	{11}	(hh,hk,kk)	hk	hk	kk	hh	hk	hk	hk	hh	hk	hk	hh	hk	kk	hk	hh	hk	hh	hk	hk	hh	hh	hk	hh	hk	hh	hk	hk	hk	hk	kk	hh	hk	hk	kk	hh	hh	hk	hk	hk	hk	hk	kk	kk	kk
LG11_HB_146	F_0065850_L11_PA	LG11	<nnxnp>	{-0}	(nn,np)	nn	nn	nn	np	np	np	nn	np	nn	nn	np	nn	nn	nn	np	nn	np	np	np	np	np	np	np	nn	np	np	np	nn	np	nn	np	np	nn	nn	np	np	np	nn	np	nn	nn	nn	nn	nn
LG11_HB_146	F_0065851_L11_PA	LG11	<nnxnp>	{-0}	(nn,np)	nn	nn	nn	np	np	np	nn	np	nn	nn	np	nn	nn	nn	np	nn	np	np	np	np	np	np	np	nn	np	np	np	nn	np	nn	np	np	nn	nn	np	np	np	nn	np	nn	nn	nn	nn	nn
LG11_HB_146	F_0065861_L11_PA	LG11	<nnxnp>	{-0}	(nn,np)	nn	nn	nn	np	np	np	nn	np	nn	nn	np	nn	nn	nn	np	nn	np	np	np	np	np	np	np	nn	np	np	np	nn	np	nn	np	np	nn	nn	np	np	np	nn	np	nn	nn	nn	nn	nn
LG11_HB_147	F_0066491_L11_PA	LG11	<hkxhk>	{11}	(hh,hk,kk)	hk	hk	kk	hh	hk	hk	hk	hh	hk	hk	hh	hk	kk	hk	hh	hk	hh	hk	hk	hh	hh	hk	hh	hk	hh	hk	hk	hk	hk	kk	hh	hk	hk	kk	hh	hh	hk	hk	hk	hk	hk	kk	kk	kk
LG11_HB_147	F_0066494_L11_PA	LG11	<hkxhk>	{00}	(hh,hk,kk)	hk	hk	hh	kk	hk	hk	hk	kk	hk	hk	kk	hk	hh	hk	kk	hk	kk	hk	hk	kk	kk	hk	kk	hk	kk	hk	hk	hk	hk	hh	kk	hk	hk	hh	kk	kk	hk	hk	hk	hk	hk	hh	hh	hh
LG11_HB_147.5	R_10708802_L11_PA	LG11	<lmxll>	{0-}	(ll,lm)	lm	lm	ll	lm	ll	ll	--	lm	lm	lm	lm	lm	ll	lm	lm	lm	lm	ll	ll	lm	lm	ll	lm	lm	--	ll	ll	lm	ll	ll	lm	ll	lm	ll	lm	lm	ll	lm	ll	lm	lm	ll	ll	ll
LG11_HB_148	F_0067163_L11_PA	LG11	<lmxll>	{0-}	(ll,lm)	--	--	ll	lm	ll	ll	lm	lm	--	--	lm	--	ll	--	lm	--	lm	ll	ll	lm	lm	ll	lm	--	lm	ll	ll	--	ll	ll	lm	ll	--	ll	lm	lm	ll	--	ll	lm	--	ll	ll	ll
LG11_HB_149	F_0067274_L11_PA	LG11	<hkxhk>	{00}	(hh,hk,kk)	hk	hk	hh	kk	hk	hk	hk	kk	hk	hk	kk	hk	hh	hk	kk	hk	kk	hk	hk	kk	kk	hk	kk	hk	kk	hk	hk	hk	hk	hh	kk	hk	hk	hh	kk	kk	hk	hk	hk	hk	hk	hh	hh	hh
LG11_HB_149	F_0067279_L11_PA	LG11	<lmxll>	{0-}	(ll,lm)	lm	lm	ll	lm	ll	ll	lm	lm	lm	lm	lm	lm	ll	lm	lm	lm	lm	ll	ll	lm	lm	ll	lm	lm	lm	ll	ll	lm	ll	ll	lm	ll	lm	ll	lm	lm	ll	lm	ll	lm	lm	ll	ll	ll
LG11_HB_149.5	GD_00254_L11_PA	LG11	<lmxll>	{0-}	(ll,lm)	lm	lm	ll	lm	ll	ll	lm	lm	lm	lm	lm	lm	ll	lm	lm	lm	lm	ll	ll	lm	lm	ll	lm	lm	lm	ll	ll	lm	ll	ll	lm	ll	lm	ll	lm	lm	ll	lm	ll	lm	lm	ll	ll	ll
LG11_HB_149.5	R_10597805_L11_PA	LG11	<hkxhk>	{00}	(hh,hk,kk)	hk	hk	hh	kk	hk	hk	hk	kk	hk	hk	kk	hk	hh	hk	kk	hk	kk	hk	hk	kk	kk	hk	kk	hk	kk	hk	hk	hk	hk	hh	kk	hk	hk	hh	kk	kk	hk	hk	hk	hk	hk	hh	hh	hh
LG11_HB_149.5	R_10600067_L11_PA	LG11	<nnxnp>	{-0}	(nn,np)	nn	nn	nn	np	--	np	nn	np	nn	nn	np	nn	nn	nn	np	nn	np	--	np	np	np	np	np	nn	np	np	np	nn	np	nn	np	np	nn	nn	np	np	np	nn	np	nn	nn	nn	nn	nn
LG11_HB_150	F_0067812_L11_PA	LG11	<nnxnp>	{-0}	(nn,np)	nn	nn	nn	np	np	np	nn	np	nn	nn	np	nn	nn	nn	np	nn	np	np	np	np	np	np	np	nn	np	np	np	nn	np	nn	np	np	nn	nn	np	np	np	nn	np	nn	nn	nn	nn	nn
LG11_HB_150	F_0067823_L11_PA	LG11	<nnxnp>	{-0}	(nn,np)	nn	nn	nn	np	np	np	nn	np	nn	nn	np	nn	nn	nn	np	nn	np	np	np	np	np	np	np	nn	np	np	np	nn	np	nn	np	np	nn	nn	np	np	np	nn	np	nn	nn	nn	nn	nn
LG11_HB_150	F_0067824_L11_PA	LG11	<nnxnp>	{-0}	(nn,np)	nn	nn	nn	np	np	np	nn	np	nn	nn	np	nn	nn	nn	np	nn	np	np	np	np	np	np	np	nn	np	np	np	nn	np	nn	np	np	nn	nn	np	np	np	nn	np	nn	nn	nn	nn	nn
LG11_HB_150	F_0067825_L11_PA	LG11	<nnxnp>	{-0}	(nn,np)	nn	nn	nn	np	np	np	nn	np	nn	nn	np	nn	nn	nn	np	nn	np	np	np	np	np	np	np	nn	np	np	np	nn	np	nn	np	np	nn	nn	np	np	np	nn	np	nn	nn	nn	nn	nn
LG11_HB_1502	F_0706050_L7_PA	LG11	<hkxhk>	{00}	(hh,hk,kk)	hk	hh	hh	kk	hk	kk	kk	hk	hk	kk	kk	kk	hk	hk	kk	hk	kk	hk	kk	kk	kk	hk	kk	hk	kk	kk	hh	hk	hk	hk	hk	hk	hk	hh	kk	kk	hk	hk	hk	hk	hh	hh	hh	hh
LG11_HB_1502	F_0706064_L7_PA	LG11	<hkxhk>	{11}	(hh,hk,kk)	hk	kk	kk	hh	hk	hh	hh	hk	hk	hh	hh	hh	hk	hk	hh	hk	hh	hk	hh	hh	hh	hk	hh	hk	hh	hh	kk	hk	hk	hk	hk	hk	hk	kk	hh	hh	hk	hk	hk	hk	kk	kk	kk	kk
LG11_HB_151	F_0067989_L11_PA	LG11	<hkxhk>	{00}	(hh,hk,kk)	hk	hk	hh	kk	hk	hk	hk	kk	hk	hk	kk	hk	hh	hk	kk	hk	kk	hk	hk	kk	kk	hk	kk	hk	kk	hk	hk	hk	hk	hh	kk	hk	hk	hh	kk	kk	hk	hk	hk	hk	hk	hh	hh	hh
LG11_HB_151	F_0067993_L11_PA	LG11	<hkxhk>	{11}	(hh,hk,kk)	hk	hk	kk	hh	hk	hk	hk	hh	hk	hk	hh	hk	kk	hk	hh	hk	hh	hk	hk	hh	hh	hk	hh	hk	hh	hk	hk	hk	hk	kk	hh	hk	hk	kk	hh	hh	hk	hk	hk	hk	hk	kk	kk	kk
LG11_HB_151	F_0067998_L11_PA	LG11	<lmxll>	{0-}	(ll,lm)	lm	lm	ll	lm	ll	ll	lm	lm	lm	lm	lm	lm	ll	lm	lm	lm	lm	ll	ll	lm	lm	ll	lm	lm	lm	ll	ll	lm	ll	ll	lm	ll	lm	ll	lm	lm	ll	lm	ll	lm	lm	ll	ll	ll
LG11_HB_151	F_0067999_L11_PA	LG11	<nnxnp>	{-0}	(nn,np)	nn	nn	nn	np	np	np	nn	np	nn	nn	np	nn	nn	nn	np	nn	np	np	np	np	np	np	np	nn	np	np	np	nn	np	nn	np	np	nn	nn	np	np	np	nn	np	nn	nn	nn	nn	nn
LG11_HB_151	F_0068004_L11_PA	LG11	<nnxnp>	{-0}	(nn,np)	nn	nn	nn	np	np	np	nn	np	nn	nn	np	nn	nn	nn	np	nn	np	np	np	np	np	np	np	nn	np	np	np	nn	np	nn	np	np	nn	nn	np	np	np	nn	np	nn	nn	nn	nn	nn
LG11_HB_151	F_0068007_L11_PA	LG11	<nnxnp>	{-0}	(nn,np)	nn	nn	nn	np	np	np	nn	np	nn	nn	np	nn	nn	nn	np	nn	np	np	np	np	np	np	np	nn	np	np	np	nn	np	nn	np	np	nn	nn	np	np	np	nn	np	nn	nn	nn	nn	nn
LG11_HB_151	F_0068009_L11_PA	LG11	<efxeg>	{00}	(ee,ef,eg,fg)	ef	ef	ee	fg	eg	eg	ef	fg	ef	ef	fg	ef	ee	ef	fg	ef	fg	eg	eg	fg	fg	eg	fg	ef	fg	eg	eg	ef	eg	ee	fg	eg	ef	ee	fg	fg	eg	ef	eg	ef	ef	ee	ee	ee
LG11_HB_151	R_11309307_L11_PA	LG11	<hkxhk>	{11}	(hh,hk,kk)	hk	hk	kk	hh	hk	hk	hk	hh	hk	hk	hh	hk	kk	hk	hh	hk	hh	hk	hk	hh	hh	hk	hh	hk	hh	hk	hk	hk	hk	kk	hh	hk	hk	kk	hh	hh	hk	hk	hk	hk	hk	kk	kk	kk
LG11_HB_151	R_11312685_L11_PA	LG11	<hkxhk>	{11}	(hh,hk,kk)	hk	hk	kk	hh	hk	hk	hk	hh	hk	hk	hh	hk	kk	hk	hh	hk	hh	hk	hk	hh	hh	hk	hh	hk	hh	hk	hk	hk	hk	kk	hh	hk	hk	kk	hh	hh	hk	hk	hk	hk	hk	kk	kk	kk
LG11_HB_1515	F_0710908_L7_PA	LG11	<nnxnp>	{-0}	(nn,np)	nn	nn	np	np	nn	np	np	nn	nn	np	np	np	nn	nn	np	nn	np	nn	np	nn	nn	np	np	nn	np	np	nn	nn	nn	nn	nn	nn	nn	nn	np	np	np	nn	np	nn	nn	nn	nn	np
LG11_HB_1515	F_0710911_L7_PA	LG11	<nnxnp>	{-0}	(nn,np)	nn	nn	np	np	nn	np	np	nn	nn	np	np	np	nn	nn	np	nn	np	nn	np	nn	nn	np	np	nn	np	np	nn	nn	nn	nn	nn	nn	nn	nn	np	np	np	nn	np	nn	nn	nn	nn	np
LG11_HB_1515	F_0710937_L7_PA	LG11	<lmxll>	{0-}	(ll,lm)	ll	ll	ll	lm	ll	lm	lm	ll	lm	lm	lm	lm	lm	lm	lm	ll	ll	ll	lm	ll	ll	ll	lm	ll	ll	lm	ll	lm	ll	lm	ll	ll	lm	lm	lm	ll	ll	lm	lm	ll	ll	ll	ll	ll
LG11_HB_152	F_0068405_L11_PA	LG11	<lmxll>	{0-}	(ll,lm)	lm	lm	ll	lm	ll	ll	lm	lm	lm	lm	lm	lm	ll	lm	lm	lm	lm	ll	ll	lm	lm	ll	lm	lm	lm	ll	ll	lm	ll	ll	lm	ll	lm	ll	lm	lm	ll	lm	ll	lm	lm	ll	ll	ll
LG11_HB_152	F_0068415_L11_PA	LG11	<lmxll>	{0-}	(ll,lm)	lm	lm	ll	lm	ll	ll	lm	lm	lm	lm	lm	lm	ll	lm	lm	lm	lm	ll	ll	lm	lm	ll	lm	lm	lm	ll	ll	lm	ll	ll	lm	ll	lm	ll	lm	lm	ll	lm	ll	lm	lm	ll	ll	ll
LG11_HB_152	R_11573565_L11_PA	LG11	<lmxll>	{0-}	(ll,lm)	lm	lm	ll	lm	ll	ll	lm	lm	lm	lm	lm	lm	ll	lm	lm	lm	lm	ll	ll	lm	lm	ll	lm	lm	lm	ll	ll	lm	ll	ll	lm	ll	lm	ll	lm	lm	ll	lm	ll	lm	lm	ll	ll	ll
LG11_HB_152.5	R_11608827_L11_PA	LG11	<lmxll>	{0-}	(ll,lm)	lm	lm	ll	lm	ll	ll	lm	lm	lm	lm	lm	lm	ll	lm	lm	lm	lm	ll	ll	lm	lm	ll	lm	lm	lm	ll	ll	lm	ll	ll	lm	ll	lm	ll	lm	lm	ll	lm	ll	lm	lm	ll	ll	ll
LG11_HB_153	R_11831569_L11_PA	LG11	<hkxhk>	{00}	(hh,hk,kk)	hk	hk	hh	kk	hk	kk	hk	hk	hk	hk	kk	kk	hh	hk	kk	hk	kk	hk	hk	kk	kk	hk	kk	hk	kk	hk	hk	hk	hk	hh	kk	hk	hk	hh	kk	kk	hk	hk	hk	hk	hk	hh	hh	hh
LG11_HB_153	F_0069035_L11_PA	LG11	<nnxnp>	{-0}	(nn,np)	nn	nn	nn	np	np	np	nn	nn	nn	nn	np	np	nn	nn	np	nn	np	np	np	np	np	np	np	nn	np	np	np	nn	np	nn	np	np	nn	nn	np	np	np	nn	np	nn	nn	nn	nn	nn
LG11_HB_154	F_0069361_L11_PA	LG11	<hkxhk>	{00}	(hh,hk,kk)	hk	hk	hh	kk	hk	kk	hk	hk	hk	hk	kk	kk	hk	hk	kk	hk	kk	hk	hk	kk	kk	hk	kk	hk	kk	hk	hk	hk	hk	hh	kk	hk	hk	hh	kk	kk	hk	hk	hk	hk	hk	hh	hh	hh
LG11_HB_154	F_0069370_L11_PA	LG11	<lmxll>	{0-}	(ll,lm)	lm	lm	ll	lm	ll	lm	lm	lm	lm	lm	lm	lm	lm	lm	lm	lm	lm	ll	ll	lm	lm	ll	lm	lm	lm	ll	ll	lm	ll	ll	lm	ll	lm	ll	lm	lm	ll	lm	ll	lm	lm	ll	ll	ll
LG11_HB_154	F_0069376_L11_PA	LG11	<lmxll>	{0-}	(ll,lm)	lm	lm	ll	lm	ll	lm	lm	lm	lm	lm	lm	lm	lm	lm	lm	lm	lm	ll	ll	lm	lm	ll	lm	lm	lm	ll	ll	lm	ll	ll	lm	ll	lm	ll	lm	lm	ll	lm	ll	lm	lm	ll	ll	ll
LG11_HB_154.5	GD_00240_L11_PA	LG11	<lmxll>	{0-}	(ll,lm)	lm	lm	ll	lm	ll	lm	lm	lm	lm	lm	lm	lm	lm	lm	lm	lm	lm	ll	ll	lm	lm	ll	lm	lm	lm	ll	ll	lm	ll	ll	lm	ll	lm	ll	lm	lm	ll	lm	ll	lm	lm	ll	ll	ll
LG11_HB_154.5	R_12154333_L11_PA	LG11	<lmxll>	{0-}	(ll,lm)	lm	lm	ll	lm	ll	lm	lm	lm	lm	lm	lm	lm	lm	lm	lm	lm	lm	ll	ll	lm	lm	ll	lm	lm	lm	ll	ll	lm	ll	ll	lm	ll	lm	ll	lm	lm	ll	lm	ll	lm	lm	ll	ll	ll
LG11_HB_154.8	GD_00441_L11_PA	LG11	<lmxll>	{0-}	(ll,lm)	lm	lm	ll	lm	ll	lm	lm	lm	lm	lm	lm	lm	--	lm	lm	lm	lm	ll	ll	lm	lm	ll	lm	lm	lm	ll	ll	lm	ll	ll	--	ll	lm	ll	lm	lm	ll	lm	ll	lm	lm	ll	ll	ll
LG11_HB_155	R_12383439_L11_PA	LG11	<hkxhk>	{00}	(hh,hk,kk)	hk	hk	hh	kk	hk	kk	hk	hk	hk	hk	kk	kk	hk	hk	kk	hk	kk	hk	hk	kk	kk	hk	kk	hk	kk	hk	hk	hk	hk	hh	kk	hk	hk	hh	kk	kk	hk	hk	hk	hk	hk	hh	hh	hh
LG11_HB_155.5	R_12328377_L11_PA	LG11	<nnxnp>	{-0}	(nn,np)	nn	nn	nn	np	np	np	nn	nn	nn	nn	np	np	nn	nn	np	nn	np	np	np	np	np	np	np	nn	np	np	np	nn	np	nn	np	np	nn	nn	np	np	np	nn	np	nn	nn	nn	nn	nn
LG11_HB_1551	F_0725479_L8_PA	LG11	<lmxll>	{0-}	(ll,lm)	lm	lm	ll	lm	ll	lm	lm	lm	lm	lm	lm	lm	lm	lm	lm	lm	lm	ll	lm	lm	lm	ll	lm	lm	lm	ll	ll	lm	ll	ll	ll	ll	lm	ll	lm	lm	ll	lm	ll	lm	lm	ll	ll	ll
LG11_HB_1551	F_0725484_L8_PA	LG11	<lmxll>	{0-}	(ll,lm)	lm	lm	ll	lm	ll	lm	lm	lm	lm	lm	lm	lm	lm	lm	lm	lm	lm	ll	lm	lm	lm	ll	lm	lm	lm	ll	ll	lm	ll	ll	ll	ll	lm	ll	lm	lm	ll	lm	ll	lm	lm	ll	ll	ll
LG11_HB_1551	F_0725494_L8_PA	LG11	<lmxll>	{0-}	(ll,lm)	lm	lm	ll	lm	ll	lm	lm	lm	lm	lm	lm	lm	lm	lm	lm	lm	lm	ll	lm	lm	lm	ll	lm	lm	lm	ll	ll	lm	ll	ll	ll	ll	lm	ll	lm	lm	ll	lm	ll	lm	lm	ll	ll	ll
LG11_HB_156	F_0070718_L11_PA	LG11	<nnxnp>	{-0}	(nn,np)	nn	nn	nn	np	np	np	nn	nn	nn	nn	np	np	nn	nn	np	nn	np	np	np	np	np	np	np	nn	np	np	np	nn	np	nn	np	np	nn	nn	np	np	np	nn	np	nn	nn	nn	nn	nn
LG11_HB_156	F_0070724_L11_PA	LG11	<nnxnp>	{-0}	(nn,np)	nn	nn	nn	np	np	np	nn	nn	nn	nn	np	np	nn	nn	np	nn	np	np	np	np	np	np	np	nn	np	np	np	nn	np	nn	np	np	nn	nn	np	np	np	nn	np	nn	nn	nn	nn	nn
LG11_HB_157	F_0071387_L11_PA	LG11	<hkxhk>	{11}	(hh,hk,kk)	hk	hk	kk	hh	hk	hh	hk	hk	hk	hk	hh	hh	hk	hk	hh	hk	hh	hk	hk	hh	hh	hk	hh	hk	hh	hk	hk	hk	hk	kk	hk	hk	hk	kk	hh	hh	hk	hk	hk	hk	hk	kk	kk	kk
LG11_HB_157	F_0071389_L11_PA	LG11	<hkxhk>	{00}	(hh,hk,kk)	hk	hk	hh	kk	hk	kk	hk	hk	hk	hk	kk	kk	hk	hk	kk	hk	kk	hk	hk	kk	kk	hk	kk	hk	kk	hk	hk	hk	hk	hh	hk	hk	hk	hh	kk	kk	hk	hk	hk	hk	hk	hh	hh	hh
LG11_HB_157	F_0071391_L11_PA	LG11	<lmxll>	{0-}	(ll,lm)	lm	lm	ll	lm	ll	lm	lm	lm	lm	lm	lm	lm	lm	lm	lm	lm	lm	ll	ll	lm	lm	ll	lm	lm	lm	ll	ll	lm	ll	ll	ll	ll	lm	ll	lm	lm	ll	lm	ll	lm	lm	ll	ll	ll
LG11_HB_157	R_12898690_L11_PA	LG11	<lmxll>	{0-}	(ll,lm)	lm	lm	ll	lm	ll	lm	lm	lm	lm	lm	lm	lm	lm	lm	lm	lm	lm	ll	ll	lm	lm	ll	lm	lm	lm	ll	ll	lm	ll	ll	ll	ll	lm	ll	lm	lm	ll	lm	ll	lm	lm	ll	ll	ll
LG11_HB_157.5	GD_02465_L11_PA	LG11	<lmxll>	{0-}	(ll,lm)	lm	lm	ll	lm	ll	lm	lm	lm	lm	lm	lm	lm	lm	lm	lm	lm	lm	ll	ll	lm	lm	ll	lm	lm	lm	ll	ll	lm	ll	ll	ll	ll	lm	ll	lm	lm	ll	lm	ll	lm	lm	ll	ll	ll
LG11_HB_157.5	R_12934511_L11_PA	LG11	<hkxhk>	{00}	(hh,hk,kk)	hk	hk	hh	kk	hk	kk	hk	hk	hk	hk	kk	kk	hk	hk	kk	hk	kk	hk	hk	kk	kk	hk	kk	hk	kk	hk	hk	hk	hk	hh	hk	hk	hk	hh	kk	kk	hk	hk	hk	hk	hk	hh	hh	hh
LG11_HB_162	F_0073626_L11_PA	LG11	<nnxnp>	{-0}	(nn,np)	nn	nn	nn	np	np	np	nn	nn	nn	nn	np	np	nn	nn	np	nn	np	np	np	np	np	np	np	nn	np	np	np	nn	np	nn	np	np	nn	nn	np	np	np	nn	np	nn	nn	nn	nn	nn
LG11_HB_163	F_0074221_L11_PA	LG11	<nnxnp>	{-0}	(nn,np)	nn	nn	nn	np	np	np	nn	nn	nn	nn	np	np	nn	nn	np	nn	np	np	np	np	np	np	np	nn	np	np	np	nn	np	nn	np	np	nn	nn	np	np	np	nn	np	nn	nn	nn	nn	nn
LG11_HB_163	R_14850427_L11_PA	LG11	<nnxnp>	{-0}	(nn,np)	nn	nn	nn	np	np	np	nn	nn	nn	nn	np	np	nn	nn	np	nn	np	np	np	np	np	np	np	nn	np	np	np	nn	np	nn	np	np	nn	nn	np	np	np	nn	np	nn	nn	nn	nn	nn
LG11_HB_163	R_14856775_L11_PA	LG11	<nnxnp>	{-0}	(nn,np)	nn	nn	nn	np	np	np	nn	nn	nn	nn	np	np	nn	nn	np	nn	np	--	np	np	np	np	np	nn	np	np	np	--	np	nn	np	np	nn	nn	np	np	np	nn	np	nn	nn	nn	nn	nn
LG11_HB_164	F_0074720_L11_PA	LG11	<nnxnp>	{-0}	(nn,np)	nn	nn	nn	np	np	np	nn	nn	nn	nn	np	np	nn	nn	np	nn	np	--	--	np	np	np	np	nn	np	np	np	nn	np	nn	np	np	nn	nn	np	np	np	nn	np	nn	nn	nn	nn	nn
LG11_HB_165	F_0075139_L11_PA	LG11	<nnxnp>	{-0}	(nn,np)	nn	nn	nn	np	np	np	nn	nn	nn	nn	np	np	nn	nn	np	nn	np	np	np	np	np	np	np	nn	np	np	np	nn	np	nn	np	np	nn	nn	np	np	np	nn	np	nn	nn	nn	nn	nn
LG11_HB_174	F_0078014_L11_PA	LG11	<lmxll>	{0-}	(ll,lm)	lm	lm	ll	lm	ll	lm	lm	lm	lm	lm	lm	lm	lm	lm	lm	lm	lm	ll	lm	lm	lm	ll	--	lm	lm	ll	ll	lm	ll	ll	ll	ll	lm	ll	lm	lm	ll	lm	ll	lm	lm	ll	ll	--
LG11_HB_175	F_0078328_L11_PA	LG11	<lmxll>	{0-}	(ll,lm)	lm	lm	ll	lm	ll	lm	lm	lm	lm	lm	lm	lm	lm	lm	lm	lm	lm	ll	lm	lm	lm	ll	lm	lm	lm	ll	ll	lm	ll	ll	ll	ll	lm	ll	lm	lm	ll	lm	ll	lm	lm	ll	ll	ll
LG11_HB_177	F_0078778_L11_PA	LG11	<lmxll>	{0-}	(ll,lm)	lm	lm	ll	lm	ll	lm	lm	lm	lm	lm	lm	lm	lm	lm	lm	lm	lm	ll	lm	lm	lm	ll	lm	lm	lm	ll	ll	lm	ll	ll	ll	ll	lm	ll	lm	lm	ll	lm	ll	lm	lm	ll	ll	ll
LG11_HB_1783_s36h1	F_0839398_L11_26_1	LG11	<nnxnp>	{-0}	(nn,np)	nn	np	nn	np	np	nn	np	np	nn	nn	nn	nn	nn	nn	np	nn	np	nn	np	np	np	np	nn	nn	np	np	np	np	np	nn	np	np	nn	nn	np	nn	np	nn	np	nn	nn	nn	nn	nn
LG11_HB_1783_s36h1	F_0839413_L11_26_1	LG11	<nnxnp>	{-0}	(nn,np)	nn	np	nn	np	np	nn	np	np	nn	nn	nn	nn	nn	nn	np	nn	np	nn	np	np	np	np	nn	nn	np	np	np	np	np	nn	np	np	nn	nn	np	nn	np	nn	np	nn	nn	nn	nn	nn
LG11_HB_1787_s27h1	F_0840090_L11_27_1	LG11	<nnxnp>	{-0}	(nn,np)	nn	np	nn	np	np	nn	nn	np	nn	nn	nn	nn	nn	nn	np	nn	np	nn	np	np	np	np	nn	nn	np	np	np	np	np	nn	np	np	nn	nn	np	nn	np	nn	np	nn	nn	nn	nn	nn
LG11_HB_1787_s27h1	F_0840091_L11_27_1	LG11	<nnxnp>	{-0}	(nn,np)	nn	np	nn	np	np	nn	nn	np	nn	nn	nn	nn	nn	nn	np	nn	np	nn	np	np	np	np	nn	nn	np	np	np	np	np	nn	np	np	nn	nn	np	nn	np	nn	np	nn	nn	nn	nn	nn
LG11_HB_1790_s29h1	F_0841914_L11_29_1	LG11	<nnxnp>	{-1}	(nn,np)	np	np	np	nn	nn	np	np	nn	np	np	np	np	np	np	nn	np	nn	nn	nn	nn	nn	nn	nn	np	nn	nn	nn	nn	nn	np	nn	nn	np	np	nn	nn	nn	np	nn	np	np	np	np	np
LG11_HB_1794_s31h1	F_0844561_L11_31_1	LG11	<nnxnp>	{-0}	(nn,np)	nn	nn	nn	np	np	np	nn	nn	nn	nn	np	np	nn	nn	np	nn	np	np	np	np	np	np	np	nn	np	np	np	nn	np	nn	np	np	nn	nn	np	np	np	nn	np	nn	nn	nn	nn	nn
LG11_HB_1794_s31h1	F_0844567_L11_31_1	LG11	<nnxnp>	{-0}	(nn,np)	nn	nn	nn	np	np	np	nn	nn	nn	nn	np	np	nn	nn	np	nn	np	np	np	np	np	np	np	nn	np	np	np	nn	np	nn	np	np	nn	nn	np	np	np	nn	np	nn	nn	nn	nn	nn
LG11_HB_1794_s31h1	F_0844568_L11_31_1	LG11	<nnxnp>	{-0}	(nn,np)	nn	nn	nn	np	np	np	nn	nn	nn	nn	np	np	nn	nn	np	nn	np	np	np	np	np	np	np	nn	np	np	np	nn	np	nn	np	np	nn	nn	np	np	np	nn	np	nn	nn	nn	nn	nn
R_12911499_L11_31_1	R_12911499_L11_31_1	LG11	<hkxhk>	{11}	(hh,hk,kk)	hk	hk	kk	hh	hk	hh	hk	hk	hk	hk	hh	hh	hk	hk	hh	hk	hh	hk	hk	hh	hh	hk	hh	hk	hh	hk	hk	hk	hk	kk	hk	hk	hk	kk	hh	hh	hk	hk	hk	hk	hk	kk	kk	kk
LG11_HB_1800_s41h1	F_0847938_L11_41_1	LG11	<nnxnp>	{-0}	(nn,np)	nn	nn	nn	np	np	np	nn	nn	nn	nn	np	np	nn	nn	np	nn	np	np	np	np	np	np	np	nn	np	np	np	nn	np	nn	np	np	nn	nn	np	np	np	nn	np	nn	nn	nn	nn	nn
LG11_HB_1800_s41h1	F_0847944_L11_41_1	LG11	<lmxll>	{0-}	(ll,lm)	lm	ll	ll	lm	ll	lm	lm	lm	lm	lm	lm	lm	lm	lm	lm	lm	lm	ll	lm	lm	lm	ll	lm	lm	lm	ll	ll	lm	ll	ll	ll	ll	lm	ll	lm	lm	ll	lm	ll	lm	lm	ll	ll	ll
LG11_HB_1800_s41h1	F_0847958_L11_41_1	LG11	<hkxhk>	{11}	(hh,hk,kk)	hk	kk	kk	hh	hk	hh	hk	hk	hk	hk	hh	hh	hk	hk	hh	hk	hh	hk	hh	hh	hh	hk	hh	hk	hh	hk	hk	hk	hk	kk	hk	hk	hk	kk	hh	hh	hk	hk	hk	hk	hk	kk	kk	kk
LG11_HB_1801_s41h1	F_0848252_L11_41_1	LG11	<nnxnp>	{-0}	(nn,np)	nn	nn	nn	np	np	np	nn	nn	nn	nn	np	np	nn	nn	np	nn	np	np	np	np	np	np	np	nn	np	np	np	nn	np	nn	np	np	nn	nn	np	np	np	nn	np	nn	nn	nn	nn	nn
LG11_HB_1801_s41h1	F_0848258_L11_41_1	LG11	<nnxnp>	{-0}	(nn,np)	nn	nn	nn	np	np	np	nn	nn	nn	nn	np	np	nn	nn	np	nn	np	np	np	np	np	np	np	nn	np	np	np	nn	np	nn	np	np	nn	nn	np	np	np	nn	np	nn	nn	nn	nn	nn
LG11_HB_1801_s41h1	F_0848307_L11_41_1	LG11	<nnxnp>	{-0}	(nn,np)	nn	nn	nn	np	np	np	nn	nn	nn	nn	np	np	nn	nn	np	nn	np	np	np	np	np	np	np	nn	np	np	np	nn	np	nn	np	np	nn	nn	np	np	np	nn	np	nn	nn	nn	nn	nn
LG11_HB_1801_s41h1	F_0848306_L11_41_1	LG11	<lmxll>	{0-}	(ll,lm)	lm	ll	ll	lm	ll	lm	lm	lm	lm	lm	lm	lm	lm	lm	lm	lm	lm	ll	lm	lm	lm	ll	lm	lm	lm	ll	ll	lm	ll	ll	ll	ll	lm	ll	lm	lm	ll	lm	ll	lm	lm	ll	ll	ll
GD_01857_L11_41_1	GD_01857_L11_41_1	LG11	<nnxnp>	{-0}	(nn,np)	nn	nn	nn	np	np	np	nn	nn	nn	nn	np	np	nn	nn	np	nn	np	np	np	np	np	np	np	nn	np	np	np	nn	np	nn	np	np	nn	nn	np	np	np	nn	np	nn	nn	nn	nn	nn
R_26099970_L11_41_1	R_26099970_L11_41_1	LG11	<hkxhk>	{00}	(hh,hk,kk)	hk	hh	hh	kk	hk	kk	hk	hk	hk	kk	kk	kk	hk	hk	kk	hk	kk	hk	kk	kk	kk	hk	kk	hk	kk	hk	hk	hk	hk	hh	hk	hk	hk	hh	kk	kk	hk	hk	hk	hk	hh	hh	hh	hh
LG11_HB_1804_s41h1	F_0849347_L11_41_1	LG11	<hkxhk>	{11}	(hh,hk,kk)	hk	kk	kk	hh	hk	hh	hk	hk	hk	hh	hh	hh	hk	hk	hh	hk	hh	hk	hh	hh	hh	hk	hh	hk	hh	hh	hk	hk	hk	kk	hk	hk	hk	kk	hh	hh	hk	hk	hk	hk	kk	kk	kk	kk
LG11_HB_1805_s41h1	F_0849456_L11_41_1	LG11	<hkxhk>	{11}	(h-,kk)	h-	kk	kk	h-	h-	h-	h-	h-	h-	h-	h-	h-	h-	h-	h-	h-	h-	h-	h-	h-	h-	h-	h-	h-	h-	h-	kk	h-	h-	kk	h-	h-	h-	kk	h-	h-	h-	h-	h-	h-	kk	kk	kk	kk
LG11_HB_1805_s41h1	F_0849469_L11_41_1	LG11	<efxeg>	{00}	(ee,ef,eg,fg)	ef	ee	ee	fg	eg	fg	fg	ef	ef	fg	fg	fg	ef	ef	fg	ef	fg	eg	fg	fg	fg	eg	fg	ef	fg	fg	ee	ef	eg	ee	eg	eg	ef	ee	fg	fg	eg	ef	eg	ef	ee	ee	ee	ee
LG11_HB_1806_s42h1	F_0849813_L11_42_1	LG11	<hkxhk>	{00}	(hh,hk,kk)	hk	hh	hh	kk	hk	kk	kk	hk	hk	kk	kk	kk	hk	hk	kk	hk	kk	hk	kk	kk	kk	hk	kk	hk	kk	kk	hh	hk	hk	hk	hk	hk	hk	hh	kk	kk	hk	hk	hk	hk	hh	hh	hh	hh
LG11_HB_1806_s42h1	F_0849828_L11_42_1	LG11	<lmxll>	{0-}	(ll,lm)	lm	ll	ll	lm	ll	lm	lm	lm	lm	lm	lm	lm	lm	lm	lm	lm	lm	ll	lm	lm	lm	ll	lm	lm	lm	lm	ll	lm	ll	lm	ll	ll	lm	ll	lm	lm	ll	lm	ll	lm	ll	ll	ll	ll
LG11_HB_1807_s42h1	F_0850166_L11_42_1	LG11	<nnxnp>	{-0}	(nn,np)	nn	nn	nn	np	np	np	np	nn	nn	np	np	np	nn	nn	np	nn	np	np	np	np	np	np	np	nn	np	np	nn	nn	np	nn	np	np	nn	nn	np	np	np	nn	np	nn	nn	nn	nn	nn
LG11_HB_1807_s42h1	F_0850192_L11_42_1	LG11	<nnxnp>	{-0}	(nn,np)	nn	nn	nn	np	np	np	np	nn	nn	np	np	np	nn	nn	np	nn	np	np	np	np	np	np	np	nn	np	np	nn	nn	np	nn	np	np	nn	nn	np	np	np	nn	np	nn	nn	nn	nn	nn
LG11_HB_1807_s42h1	F_0850158_L11_42_1	LG11	<lmxll>	{0-}	(ll,lm)	lm	ll	ll	lm	ll	lm	lm	lm	lm	lm	lm	lm	lm	lm	lm	lm	lm	ll	lm	lm	lm	ll	lm	lm	lm	lm	ll	lm	ll	lm	ll	ll	lm	ll	lm	lm	ll	lm	ll	lm	ll	ll	ll	ll
LG11_HB_1809_s44h1	F_0851592_L11_44_1	LG11	<nnxnp>	{-0}	(nn,np)	nn	nn	nn	np	nn	np	np	nn	nn	np	np	np	nn	nn	np	nn	np	np	np	nn	np	np	np	nn	np	np	nn	nn	np	nn	nn	nn	nn	nn	np	np	np	nn	np	nn	nn	nn	nn	nn
LG11_HB_1809_s44h1	F_0851593_L11_44_1	LG11	<nnxnp>	{-0}	(nn,np)	nn	nn	nn	np	nn	np	np	nn	nn	np	np	np	nn	nn	np	nn	np	np	np	nn	np	np	np	nn	np	np	nn	nn	np	nn	nn	nn	nn	nn	np	np	np	nn	np	nn	nn	nn	nn	nn
LG11_HB_181	F_0081364_L11_PA	LG11	<lmxll>	{0-}	(ll,lm)	lm	lm	ll	lm	ll	lm	lm	lm	lm	lm	lm	--	lm	lm	lm	lm	lm	ll	lm	lm	lm	ll	lm	lm	lm	ll	ll	lm	ll	ll	ll	ll	lm	ll	lm	lm	ll	lm	ll	lm	lm	ll	ll	ll
LG11_HB_181	F_0081375_L11_PA	LG11	<lmxll>	{0-}	(ll,lm)	lm	lm	ll	lm	ll	lm	lm	lm	lm	lm	lm	lm	lm	lm	lm	lm	lm	ll	lm	lm	lm	ll	lm	lm	lm	ll	ll	lm	ll	ll	ll	ll	lm	ll	lm	lm	ll	lm	ll	lm	lm	ll	ll	ll
LG11_HB_1810_s44h1	F_0851658_L11_44_1	LG11	<hkxhk>	{00}	(hh,hk,kk)	hk	hh	hh	kk	hh	kk	kk	hk	hk	kk	kk	kk	hk	hk	kk	hh	kk	hk	kk	hk	kk	hk	kk	hk	hk	kk	hh	hk	hk	hk	hh	hh	hk	hh	kk	hk	hk	hk	hk	hh	hh	hh	hh	hh
LG11_HB_1810_s44h1	F_0851669_L11_44_1	LG11	<hkxhk>	{11}	(hh,hk,kk)	hk	kk	kk	hh	kk	hh	hh	hk	hk	hh	hh	hh	hk	hk	hh	kk	hh	hk	hh	hk	hh	hk	hh	hk	hk	hh	kk	hk	hk	hk	kk	kk	hk	kk	hh	hk	hk	hk	hk	kk	kk	kk	kk	kk
LG11_HB_1811_s45h1	F_0852589_L11_45_1	LG11	<lmxll>	{0-}	(ll,lm)	ll	ll	ll	lm	ll	lm	lm	lm	lm	lm	lm	lm	lm	lm	lm	ll	lm	ll	lm	lm	lm	ll	lm	ll	ll	lm	ll	lm	ll	lm	ll	ll	lm	lm	lm	ll	ll	lm	lm	ll	ll	ll	ll	ll
LG11_HB_1811_s45h1	F_0852596_L11_45_1	LG11	<hkxhk>	{00}	(hh,hk,kk)	hh	hh	hh	kk	hh	kk	kk	hk	hk	kk	kk	kk	hk	hk	kk	hh	kk	hk	kk	hk	kk	hk	kk	hh	hk	kk	hh	hk	hh	hk	hh	hh	hk	hk	kk	hk	hk	hk	kk	hh	hh	hh	hh	hh
LG11_HB_1811.5_s46h1	R_36949843_L11_46_1	LG11	<nnxnp>	{-0}	(nn,np)	nn	nn	nn	np	nn	np	np	nn	nn	np	np	np	nn	nn	np	nn	np	np	np	nn	np	np	np	nn	np	np	nn	nn	nn	nn	nn	nn	nn	nn	np	np	np	nn	np	nn	nn	nn	nn	nn
LG11_HB_1812_s46h1	F_0852908_L11_46_1	LG11	<hkxhk>	{00}	(hh,hk,kk)	hh	hh	hh	kk	hh	kk	kk	hk	hk	kk	kk	kk	hk	hk	kk	hh	kk	hk	kk	hk	kk	hk	kk	hh	hk	kk	hh	hk	hh	hk	hh	hh	hk	hk	kk	hk	hk	hk	kk	hh	hh	hh	hh	hh
LG11_HB_1812_s46h1	F_0852911_L11_46_1	LG11	<hkxhk>	{11}	(hh,hk,kk)	kk	kk	kk	hh	kk	hh	hh	hk	hk	hh	hh	hh	hk	hk	hh	kk	hh	hk	hh	hk	hh	hk	hh	kk	hk	hh	kk	hk	kk	hk	kk	kk	hk	hk	hh	hk	hk	hk	hh	kk	kk	kk	kk	kk
LG11_HB_1814_s47h1	F_0853706_L11_47_1	LG11	<nnxnp>	{-0}	(nn,np)	nn	nn	np	np	nn	np	np	nn	nn	np	np	np	nn	nn	np	nn	np	nn	np	nn	np	np	np	nn	np	np	nn	nn	nn	nn	nn	nn	nn	nn	np	np	np	nn	np	nn	nn	nn	nn	np
LG11_HB_1814_s47h1	F_0853712_L11_47_1	LG11	<lmxll>	{0-}	(ll,lm)	ll	ll	ll	lm	ll	lm	lm	ll	lm	lm	lm	lm	lm	lm	lm	ll	ll	ll	lm	ll	ll	ll	lm	ll	ll	lm	ll	lm	ll	lm	ll	ll	lm	lm	lm	ll	ll	lm	lm	ll	ll	ll	ll	ll
LG11_HB_1815_s47h1	F_0853797_L11_47_1	LG11	<nnxnp>	{-0}	(nn,np)	nn	nn	np	np	nn	np	np	nn	nn	np	np	np	nn	nn	np	nn	np	nn	np	nn	nn	np	np	nn	np	np	nn	nn	nn	nn	nn	nn	nn	nn	np	np	np	nn	np	nn	nn	nn	nn	np
LG11_HB_1815_s47h1	F_0853800_L11_47_1	LG11	<nnxnp>	{-0}	(nn,np)	nn	nn	np	np	nn	np	np	nn	nn	np	np	np	nn	nn	np	nn	np	nn	np	nn	nn	np	np	nn	np	np	nn	nn	nn	nn	nn	nn	nn	nn	np	np	np	nn	np	nn	nn	nn	nn	np
LG11_HB_1815_s47h1	F_0853804_L11_47_1	LG11	<lmxll>	{0-}	(ll,lm)	ll	ll	ll	lm	ll	lm	lm	ll	lm	lm	lm	lm	lm	lm	lm	ll	ll	ll	lm	ll	ll	ll	lm	ll	ll	lm	ll	lm	ll	lm	ll	ll	lm	lm	lm	ll	ll	lm	lm	ll	ll	ll	ll	ll
LG11_HB_1815_s47h1	F_0853817_L11_47_1	LG11	<lmxll>	{0-}	(ll,lm)	ll	ll	ll	lm	ll	lm	lm	ll	lm	lm	lm	lm	lm	lm	lm	ll	ll	ll	lm	ll	ll	ll	lm	ll	ll	lm	ll	lm	ll	lm	ll	ll	lm	lm	lm	ll	ll	lm	lm	ll	ll	ll	ll	ll
LG11_HB_1816_s47h1	F_0853971_L11_47_1	LG11	<nnxnp>	{-0}	(nn,np)	nn	nn	np	np	nn	np	np	nn	nn	np	np	np	nn	nn	np	nn	np	nn	np	nn	nn	np	np	nn	np	np	nn	nn	nn	nn	nn	nn	nn	nn	np	np	np	nn	np	nn	nn	nn	nn	np
LG11_HB_1817_s26h1	F_0854012_L12_26_1	LG11	<nnxnp>	{-0}	(nn,np)	nn	np	nn	np	np	nn	np	np	nn	nn	nn	nn	nn	nn	np	nn	np	nn	np	np	np	np	nn	nn	np	np	np	np	np	nn	np	np	nn	nn	np	nn	np	nn	np	nn	nn	nn	nn	nn
LG11_HB_1817_s26h1	F_0854043_L12_26_1	LG11	<nnxnp>	{-0}	(nn,np)	nn	np	nn	np	np	nn	np	np	nn	nn	nn	nn	nn	nn	np	nn	np	nn	np	np	np	np	nn	nn	np	np	np	np	np	nn	np	np	nn	nn	np	nn	np	nn	np	nn	nn	nn	nn	nn
LG11_HB_182	F_0081949_L11_PA	LG11	<lmxll>	{0-}	(ll,lm)	lm	lm	ll	lm	ll	lm	lm	lm	lm	lm	lm	lm	lm	lm	lm	lm	lm	ll	lm	lm	lm	ll	lm	lm	lm	ll	ll	lm	ll	ll	ll	ll	lm	ll	lm	lm	ll	lm	ll	lm	lm	ll	ll	ll
LG11_HB_182	F_0081952_L11_PA	LG11	<lmxll>	{0-}	(ll,lm)	lm	lm	ll	lm	ll	lm	lm	lm	lm	lm	lm	lm	lm	lm	lm	lm	lm	ll	lm	lm	lm	ll	lm	lm	lm	ll	ll	lm	ll	ll	ll	ll	lm	ll	lm	lm	ll	lm	ll	lm	lm	ll	ll	ll
LG11_HB_182	F_0081976_L11_PA	LG11	<lmxll>	{0-}	(ll,lm)	lm	lm	ll	lm	ll	lm	lm	lm	lm	lm	lm	lm	lm	lm	lm	lm	lm	ll	lm	lm	lm	ll	lm	lm	lm	ll	ll	lm	ll	ll	ll	ll	lm	ll	lm	lm	ll	lm	ll	lm	lm	ll	ll	ll
LG11_HB_182	F_0081983_L11_PA	LG11	<lmxll>	{0-}	(ll,lm)	lm	lm	ll	--	ll	lm	lm	lm	lm	lm	lm	lm	lm	lm	lm	--	lm	--	lm	lm	lm	ll	lm	--	lm	ll	ll	--	ll	ll	ll	ll	lm	ll	lm	lm	ll	lm	ll	lm	--	--	ll	ll
LG11_HB_182.5	R_22723616_L11_PA	LG11	<lmxll>	{0-}	(ll,lm)	lm	lm	ll	lm	ll	lm	lm	lm	lm	lm	lm	lm	lm	lm	lm	lm	lm	ll	lm	lm	lm	ll	lm	lm	lm	ll	ll	lm	ll	ll	ll	ll	lm	ll	lm	lm	ll	lm	ll	lm	lm	ll	ll	ll
LG11_HB_182.5	R_22729723_L11_PA	LG11	<lmxll>	{0-}	(ll,lm)	lm	lm	ll	lm	ll	lm	lm	lm	lm	lm	lm	lm	lm	lm	lm	lm	lm	ll	lm	lm	lm	ll	lm	lm	lm	ll	ll	lm	ll	ll	ll	ll	lm	ll	lm	lm	ll	lm	ll	lm	lm	ll	ll	ll
LG11_HB_1820_s27h1	F_0855587_L12_27_1	LG11	<lmxll>	{0-}	(ll,lm)	lm	lm	ll	lm	ll	lm	lm	lm	lm	lm	lm	lm	lm	lm	lm	--	lm	ll	lm	lm	lm	ll	lm	lm	lm	ll	ll	lm	ll	ll	ll	ll	lm	ll	lm	lm	ll	lm	ll	lm	lm	ll	ll	ll
LG11_HB_1820_s27h1	F_0855601_L12_27_1	LG11	<lmxll>	{0-}	(ll,lm)	lm	lm	ll	lm	ll	lm	lm	lm	lm	lm	lm	lm	lm	lm	lm	lm	lm	ll	lm	lm	lm	ll	lm	lm	lm	ll	ll	lm	ll	ll	ll	ll	lm	ll	lm	lm	ll	lm	ll	lm	lm	ll	ll	ll
LG11_HB_186	R_23881186_L11_PA	LG11	<lmxll>	{0-}	(ll,lm)	lm	lm	ll	lm	ll	lm	lm	lm	lm	lm	lm	lm	lm	lm	lm	lm	lm	ll	lm	lm	lm	ll	lm	lm	lm	ll	ll	lm	ll	ll	ll	ll	lm	ll	lm	lm	ll	lm	ll	lm	lm	ll	ll	ll
LG11_HB_187	F_0083429_L11_PA	LG11	<lmxll>	{0-}	(ll,lm)	lm	ll	ll	lm	ll	lm	lm	lm	lm	lm	lm	lm	lm	lm	lm	lm	lm	ll	lm	lm	lm	ll	lm	lm	lm	ll	ll	lm	ll	ll	ll	ll	lm	ll	lm	lm	ll	lm	ll	lm	lm	ll	ll	ll
LG11_HB_187	F_0083436_L11_PA	LG11	<lmxll>	{0-}	(ll,lm)	lm	ll	ll	lm	ll	lm	lm	lm	lm	lm	lm	lm	lm	lm	lm	lm	lm	ll	lm	lm	lm	ll	lm	lm	lm	ll	ll	lm	ll	ll	ll	ll	lm	ll	lm	lm	--	lm	ll	lm	lm	ll	ll	ll
LG11_HB_187	F_0083446_L11_PA	LG11	<lmxll>	{0-}	(ll,lm)	lm	ll	ll	lm	ll	lm	lm	lm	lm	lm	lm	lm	lm	lm	lm	lm	lm	ll	lm	lm	lm	ll	lm	lm	lm	ll	ll	lm	ll	ll	ll	ll	lm	ll	lm	lm	ll	lm	ll	lm	lm	ll	ll	ll
LG11_HB_187	F_0083448_L11_PA	LG11	<lmxll>	{0-}	(ll,lm)	lm	ll	ll	lm	ll	lm	lm	lm	lm	lm	lm	lm	lm	lm	lm	lm	lm	ll	lm	lm	lm	ll	lm	lm	lm	ll	ll	lm	ll	ll	ll	ll	lm	ll	lm	lm	ll	lm	ll	lm	lm	ll	ll	ll
LG11_HB_187	F_0083456_L11_PA	LG11	<lmxll>	{0-}	(ll,lm)	lm	ll	ll	lm	ll	lm	lm	lm	lm	lm	lm	lm	lm	lm	lm	lm	lm	ll	lm	lm	lm	ll	lm	lm	lm	ll	ll	lm	ll	ll	ll	ll	lm	ll	lm	lm	ll	lm	ll	lm	lm	ll	ll	ll
LG11_HB_188	F_0083830_L11_PA	LG11	<nnxnp>	{-0}	(nn,np)	nn	nn	nn	np	np	np	nn	nn	nn	nn	np	np	nn	nn	np	nn	np	np	np	np	np	np	np	nn	np	np	np	nn	np	nn	np	np	nn	nn	np	np	np	nn	np	nn	nn	nn	nn	nn
LG11_HB_188	F_0083840_L11_PA	LG11	<nnxnp>	{-0}	(nn,np)	nn	nn	nn	np	np	np	nn	nn	nn	nn	np	np	nn	nn	np	nn	np	np	np	np	np	np	np	nn	np	np	np	nn	np	nn	np	np	nn	nn	np	np	np	nn	np	nn	nn	nn	nn	nn
LG11_HB_188	F_0083820_L11_PA	LG11	<hkxhk>	{11}	(hh,hk,kk)	hk	kk	kk	hh	hk	hh	hk	hk	hk	hk	hh	hh	hk	hk	hh	hk	hh	hk	hh	hh	hh	hk	hh	hk	hh	hk	hk	hk	hk	kk	hk	hk	hk	kk	hh	hh	hk	hk	hk	hk	hk	kk	kk	kk
LG11_HB_188	F_0083833_L11_PA	LG11	<hkxhk>	{11}	(hh,hk,kk)	hk	kk	kk	hh	hk	hh	hk	hk	hk	hk	hh	hh	hk	hk	hh	hk	hh	hk	hh	hh	hh	hk	hh	hk	hh	hk	hk	hk	hk	kk	hk	hk	hk	kk	hh	hh	hk	hk	hk	hk	hk	kk	kk	kk
LG11_HB_188	F_0083839_L11_PA	LG11	<lmxll>	{0-}	(ll,lm)	lm	ll	ll	lm	ll	lm	lm	lm	lm	lm	lm	lm	lm	lm	lm	lm	lm	ll	lm	lm	lm	ll	lm	lm	lm	ll	ll	lm	ll	ll	ll	ll	lm	ll	lm	lm	ll	lm	ll	lm	lm	ll	ll	ll
LG11_HB_189	F_0084571_L11_PA	LG11	<nnxnp>	{-0}	(nn,np)	nn	nn	nn	np	np	np	nn	nn	nn	nn	np	np	nn	nn	np	nn	np	np	np	np	np	np	np	nn	np	np	np	nn	np	nn	np	np	nn	nn	np	np	np	nn	np	nn	nn	nn	nn	nn
LG11_HB_190	F_0085106_L11_PA	LG11	<nnxnp>	{-0}	(nn,np)	nn	nn	nn	np	np	np	nn	nn	nn	nn	np	np	nn	nn	np	nn	np	np	np	np	np	np	np	nn	np	np	np	nn	np	nn	np	np	nn	nn	np	np	np	nn	np	nn	nn	nn	nn	nn
LG11_HB_190	F_0085102_L11_PA	LG11	<lmxll>	{0-}	(ll,lm)	lm	ll	ll	lm	ll	lm	lm	lm	lm	lm	lm	lm	lm	lm	lm	lm	lm	ll	lm	lm	lm	ll	lm	lm	lm	ll	ll	lm	ll	ll	ll	ll	lm	ll	lm	lm	ll	lm	ll	lm	lm	ll	ll	ll
LG11_HB_191	F_0085425_L11_PA	LG11	<nnxnp>	{-0}	(nn,np)	nn	nn	nn	np	np	np	nn	nn	nn	nn	np	np	nn	nn	np	nn	np	np	np	np	np	np	np	nn	np	np	np	nn	np	nn	np	np	nn	nn	np	np	np	nn	np	nn	nn	nn	nn	nn
LG11_HB_191	F_0085428_L11_PA	LG11	<nnxnp>	{-0}	(nn,np)	nn	nn	nn	np	np	np	nn	nn	nn	nn	np	np	nn	nn	np	nn	np	np	np	np	np	np	np	nn	np	np	np	nn	np	nn	np	np	nn	nn	np	np	np	nn	np	nn	nn	nn	nn	nn
LG11_HB_191	F_0085429_L11_PA	LG11	<nnxnp>	{-0}	(nn,np)	nn	nn	nn	np	np	np	nn	nn	nn	nn	np	np	nn	nn	np	nn	np	np	np	np	np	np	np	nn	np	np	np	nn	np	nn	np	np	nn	nn	np	np	np	nn	np	nn	nn	nn	nn	nn
LG11_HB_191	F_0085444_L11_PA	LG11	<nnxnp>	{-0}	(nn,np)	nn	nn	nn	np	np	np	nn	nn	nn	nn	np	np	nn	nn	np	nn	np	np	np	np	np	np	np	nn	np	np	np	nn	np	nn	np	np	nn	nn	np	np	np	nn	np	nn	nn	nn	nn	nn
LG11_HB_191	F_0085446_L11_PA	LG11	<nnxnp>	{-0}	(nn,np)	nn	nn	nn	np	np	np	nn	nn	nn	nn	np	np	nn	nn	np	nn	np	np	np	np	np	np	np	nn	np	np	np	nn	np	nn	np	np	nn	nn	np	np	np	nn	np	nn	nn	nn	nn	nn
LG11_HB_191	F_0085424_L11_PA	LG11	<hkxhk>	{00}	(hh,hk,kk)	hk	hh	hh	kk	hk	kk	hk	hk	hk	hk	kk	kk	hk	hk	kk	hk	kk	hk	kk	kk	kk	hk	kk	hk	kk	hk	hk	hk	hk	hh	hk	hk	hk	hh	kk	kk	hk	hk	hk	hk	hk	hh	hh	hh
LG11_HB_192	F_0086582_L11_PA	LG11	<nnxnp>	{-0}	(nn,np)	nn	nn	nn	np	np	np	nn	nn	nn	nn	np	np	nn	nn	np	nn	np	np	np	np	np	np	np	nn	np	np	np	nn	np	nn	np	np	nn	nn	np	np	np	nn	np	nn	nn	nn	nn	nn
LG11_HB_192	R_26026377_L11_PA	LG11	<nnxnp>	{-0}	(nn,np)	nn	nn	nn	np	np	np	nn	nn	nn	np	np	np	nn	nn	np	nn	np	np	np	np	np	np	np	nn	np	np	np	nn	np	nn	np	np	nn	nn	np	np	np	nn	np	nn	nn	nn	nn	nn
GD_01797_L11_PA	GD_01797_L11_PA	LG11	<lmxll>	{0-}	(ll,lm)	lm	ll	ll	lm	ll	lm	lm	lm	lm	lm	lm	lm	lm	lm	lm	lm	lm	ll	lm	lm	lm	ll	lm	lm	lm	ll	ll	lm	ll	ll	ll	ll	lm	ll	lm	lm	ll	lm	ll	lm	ll	ll	ll	ll
LG11_HB_193	F_0086989_L11_PA	LG11	<nnxnp>	{-0}	(nn,np)	nn	nn	nn	np	np	np	nn	nn	nn	np	np	np	nn	nn	np	nn	np	np	np	np	np	np	np	nn	np	np	np	nn	np	nn	np	np	nn	nn	np	np	np	nn	np	nn	nn	nn	nn	nn
LG11_HB_193	F_0086996_L11_PA	LG11	<nnxnp>	{-0}	(nn,np)	nn	nn	nn	np	np	np	nn	nn	nn	np	np	np	nn	nn	np	nn	np	np	np	np	np	np	np	nn	np	np	np	nn	np	nn	np	np	nn	nn	np	np	np	nn	np	nn	nn	nn	nn	nn
LG11_HB_193	F_0087006_L11_PA	LG11	<nnxnp>	{-0}	(nn,np)	nn	nn	nn	np	np	np	nn	nn	nn	np	np	np	nn	nn	np	nn	np	np	np	np	np	np	np	nn	np	np	np	nn	np	nn	np	np	nn	nn	np	np	np	nn	np	nn	nn	nn	nn	nn
LG11_HB_194	F_0087720_L11_PA	LG11	<nnxnp>	{-0}	(nn,np)	nn	nn	nn	np	np	np	nn	nn	nn	np	np	np	nn	nn	np	nn	np	np	np	np	np	np	np	nn	np	np	nn	nn	np	nn	np	np	nn	nn	np	np	np	nn	np	nn	nn	nn	nn	nn
LG11_HB_194	F_0087723_L11_PA	LG11	<nnxnp>	{-0}	(nn,np)	nn	nn	nn	np	np	np	nn	nn	nn	np	np	np	nn	nn	np	nn	np	np	np	np	np	np	np	nn	np	np	nn	nn	np	nn	np	np	nn	nn	np	np	np	nn	np	nn	nn	nn	nn	nn
LG11_HB_195	F_0087920_L11_PA	LG11	<lmxll>	{0-}	(ll,lm)	lm	ll	ll	lm	ll	lm	lm	lm	lm	lm	lm	lm	lm	lm	lm	lm	lm	ll	lm	lm	lm	ll	lm	lm	lm	lm	ll	lm	ll	ll	ll	ll	lm	ll	lm	lm	ll	lm	ll	lm	ll	ll	ll	ll
LG11_HB_195	F_0087922_L11_PA	LG11	<lmxll>	{0-}	(ll,lm)	lm	ll	ll	lm	ll	lm	lm	lm	lm	lm	lm	lm	lm	lm	lm	lm	lm	ll	lm	lm	lm	ll	lm	lm	lm	lm	ll	lm	ll	ll	ll	ll	lm	ll	lm	lm	ll	lm	ll	lm	ll	ll	ll	ll
LG11_HB_195	F_0087928_L11_PA	LG11	<lmxll>	{0-}	(ll,lm)	lm	ll	ll	lm	ll	lm	lm	lm	lm	lm	lm	lm	lm	lm	lm	lm	lm	ll	lm	lm	lm	ll	lm	lm	lm	lm	ll	lm	ll	ll	ll	ll	lm	ll	lm	lm	ll	lm	ll	lm	ll	ll	ll	ll
LG11_HB_195	F_0087944_L11_PA	LG11	<lmxll>	{0-}	(ll,lm)	lm	ll	ll	lm	ll	lm	lm	lm	lm	lm	lm	lm	lm	lm	lm	lm	lm	ll	lm	lm	lm	ll	lm	lm	lm	lm	ll	lm	ll	ll	ll	ll	lm	ll	lm	lm	ll	lm	ll	lm	ll	ll	ll	ll
LG11_HB_195	F_0087916_L11_PA	LG11	<hkxhk>	{00}	(hh,hk,kk)	hk	hh	hh	kk	hk	kk	kk	hk	hk	kk	kk	kk	hk	hk	kk	hk	kk	hk	kk	kk	kk	hk	kk	hk	kk	kk	hh	hk	hk	hh	hk	hk	hk	hh	kk	kk	hk	hk	hk	hk	hh	hh	hh	hh
LG11_HB_195	F_0087919_L11_PA	LG11	<hkxhk>	{00}	(hh,hk,kk)	hk	hh	hh	kk	hk	kk	kk	hk	hk	kk	kk	kk	hk	hk	kk	hk	kk	hk	kk	kk	kk	hk	kk	hk	kk	kk	hh	hk	hk	hh	hk	hk	hk	hh	kk	kk	hk	hk	hk	hk	hh	hh	hh	hh
LG11_HB_200	F_0089190_L11_PA	LG11	<lmxll>	{0-}	(ll,lm)	lm	ll	ll	lm	ll	lm	lm	lm	lm	lm	lm	lm	lm	lm	lm	lm	lm	ll	lm	lm	lm	ll	lm	lm	lm	lm	ll	lm	ll	lm	ll	ll	lm	ll	lm	lm	ll	lm	ll	lm	ll	ll	ll	ll
LG11_HB_201	F_0089265_L11_PA	LG11	<nnxnp>	{-0}	(nn,np)	nn	nn	nn	np	np	np	np	nn	nn	np	np	np	nn	nn	np	nn	np	np	np	np	np	np	np	nn	np	np	nn	nn	np	nn	np	np	nn	nn	np	np	np	nn	np	nn	nn	nn	nn	nn
LG11_HB_201	F_0089250_L11_PA	LG11	<hkxhk>	{00}	(hh,hk,kk)	hk	hh	hh	kk	hk	kk	kk	hk	hk	kk	kk	kk	hk	hk	kk	hk	kk	hk	kk	kk	kk	hk	kk	hk	kk	kk	hh	hk	hk	hk	hk	hk	hk	hh	kk	kk	hk	hk	hk	hk	hh	hh	hh	hh
LG11_HB_201	F_0089253_L11_PA	LG11	<hkxhk>	{11}	(h-,kk)	h-	kk	kk	h-	h-	h-	h-	h-	h-	h-	h-	h-	h-	h-	h-	h-	h-	h-	h-	h-	h-	h-	h-	h-	h-	h-	kk	h-	h-	h-	h-	h-	h-	kk	h-	h-	h-	h-	h-	h-	kk	kk	kk	kk
LG11_HB_201	F_0089256_L11_PA	LG11	<hkxhk>	{00}	(hh,hk,kk)	hk	hh	hh	kk	hk	kk	kk	hk	hk	kk	kk	kk	hk	hk	kk	hk	kk	hk	kk	kk	kk	hk	kk	hk	kk	kk	hh	hk	hk	hk	hk	hk	hk	hh	kk	kk	hk	hk	hk	hk	hh	hh	hh	hh
LG11_HB_201	F_0089260_L11_PA	LG11	<hkxhk>	{00}	(hh,hk,kk)	hk	hh	hh	kk	hk	kk	kk	hk	hk	kk	kk	kk	hk	hk	kk	hk	kk	hk	kk	kk	kk	hk	kk	hk	kk	kk	hh	hk	hk	hk	hk	hk	hk	hh	kk	kk	hk	hk	hk	hk	hh	hh	hh	hh
LG11_HB_201	F_0089263_L11_PA	LG11	<hkxhk>	{00}	(hh,hk,kk)	hk	hh	hh	kk	hk	kk	kk	hk	hk	kk	kk	kk	hk	hk	kk	hk	kk	hk	kk	kk	kk	hk	kk	hk	kk	kk	hh	hk	hk	hk	hk	hk	hk	hh	kk	kk	hk	hk	hk	hk	hh	hh	hh	hh
LG11_HB_202	F_0089923_L11_PA	LG11	<nnxnp>	{-0}	(nn,np)	nn	nn	nn	np	np	np	np	nn	nn	np	np	np	nn	nn	np	nn	np	np	np	np	np	np	np	nn	np	np	nn	nn	np	nn	np	np	nn	nn	np	np	np	nn	np	nn	nn	nn	nn	nn
LG11_HB_202	F_0089928_L11_PA	LG11	<nnxnp>	{-0}	(nn,np)	nn	nn	nn	np	np	np	np	nn	nn	np	np	np	nn	nn	np	nn	np	np	np	np	np	np	np	nn	np	np	nn	nn	np	nn	np	np	nn	nn	np	np	np	nn	np	nn	nn	nn	nn	nn
LG11_HB_203	F_0090676_L11_PA	LG11	<nnxnp>	{-0}	(nn,np)	nn	nn	nn	np	np	np	np	nn	nn	np	np	np	nn	nn	np	nn	np	np	np	np	np	--	np	nn	np	np	nn	nn	np	nn	np	np	nn	nn	np	np	np	nn	np	nn	nn	nn	nn	nn
LG11_HB_203	F_0090677_L11_PA	LG11	<nnxnp>	{-0}	(nn,np)	nn	nn	nn	np	np	np	np	nn	nn	np	np	np	nn	nn	np	nn	np	np	np	np	np	np	np	nn	np	np	nn	nn	np	nn	np	np	nn	nn	np	np	np	nn	np	nn	nn	nn	nn	nn
LG11_HB_203	F_0090683_L11_PA	LG11	<nnxnp>	{-0}	(nn,np)	nn	nn	nn	np	np	np	np	nn	nn	np	np	np	nn	nn	np	nn	np	np	np	np	np	np	np	nn	np	np	nn	nn	np	nn	np	np	nn	nn	np	np	np	nn	np	nn	nn	nn	nn	nn
LG11_HB_204	F_0091436_L11_PA	LG11	<nnxnp>	{-0}	(nn,np)	nn	nn	nn	np	np	np	np	nn	nn	np	np	np	nn	nn	np	nn	np	np	np	np	np	np	np	nn	np	np	nn	nn	np	nn	np	np	nn	nn	np	np	np	nn	np	nn	nn	nn	nn	nn
LG11_HB_206	F_0092272_L11_PA	LG11	<hkxhk>	{11}	(h-,kk)	h-	kk	kk	h-	h-	h-	h-	h-	h-	h-	h-	h-	h-	h-	h-	h-	h-	h-	h-	h-	h-	h-	h-	h-	h-	h-	kk	h-	h-	h-	kk	h-	h-	kk	h-	h-	h-	h-	h-	h-	kk	kk	kk	kk
LG11_HB_211	F_0095139_L11_PA	LG11	<hkxhk>	{11}	(hh,hk,kk)	hk	kk	kk	hh	hk	hh	hh	hk	hk	hh	hh	hh	hk	hk	hh	kk	hh	hk	hh	hh	hh	kk	hh	hk	hh	hh	kk	hk	hk	hk	kk	hk	hk	kk	hh	hh	hk	hk	hk	hk	kk	kk	kk	kk
LG11_HB_211	F_0095156_L11_PA	LG11	<hkxhk>	{00}	(hh,hk,kk)	hk	hh	hh	kk	hk	kk	kk	hk	hk	kk	kk	kk	hk	hk	kk	hh	kk	hk	kk	kk	kk	hh	kk	hk	kk	kk	hh	hk	hk	hk	hh	hk	hk	hh	kk	kk	hk	hk	hk	hk	hh	hh	hh	hh
LG11_HB_211	F_0095158_L11_PA	LG11	<hkxhk>	{00}	(hh,hk,kk)	hk	hh	hh	kk	hk	kk	kk	hk	hk	kk	kk	kk	hk	hk	kk	hh	kk	hk	kk	kk	kk	hh	kk	hk	kk	kk	hh	hk	hk	hk	hh	hk	hk	hh	kk	kk	hk	hk	hk	hk	hh	hh	hh	hh
LG11_HB_212	F_0095750_L11_PA	LG11	<nnxnp>	{-0}	(nn,np)	nn	nn	nn	np	np	np	np	nn	nn	np	np	np	nn	nn	np	nn	np	np	np	nn	np	nn	np	nn	np	np	nn	nn	np	nn	nn	np	nn	nn	np	np	np	nn	np	nn	nn	nn	nn	nn
LG11_HB_212	F_0095755_L11_PA	LG11	<hkxhk>	{11}	(hh,hk,kk)	hk	kk	kk	hh	hk	hh	hh	hk	hk	hh	hh	hh	hk	hk	hh	kk	hh	hk	hh	hk	hh	kk	hh	hk	hk	hh	kk	hk	hk	hk	kk	hk	hk	kk	hh	hh	hk	hk	hk	hk	kk	kk	kk	kk
LG11_HB_212	F_0095759_L11_PA	LG11	<lmxll>	{0-}	(ll,lm)	lm	ll	ll	lm	ll	lm	lm	lm	lm	lm	lm	lm	lm	lm	lm	ll	lm	ll	lm	lm	lm	ll	lm	lm	ll	lm	ll	lm	ll	lm	ll	ll	lm	ll	lm	lm	ll	lm	ll	lm	ll	ll	ll	ll
LG11_HB_212	GD_00647_L11_PA	LG11	<lmxll>	{0-}	(ll,lm)	lm	ll	ll	lm	ll	lm	lm	lm	lm	lm	lm	lm	lm	lm	lm	ll	lm	ll	lm	lm	lm	ll	lm	lm	ll	lm	ll	lm	ll	lm	ll	ll	lm	ll	lm	lm	ll	lm	ll	lm	ll	ll	ll	ll
LG11_HB_212	R_32553307_L11_PA	LG11	<hkxhk>	{00}	(hh,hk,kk)	hk	hh	hh	kk	hk	kk	kk	hk	hk	kk	kk	kk	hk	hk	kk	hh	kk	hk	kk	hk	kk	hh	kk	hk	hk	kk	hh	hk	hk	hk	hh	hk	hk	hh	kk	kk	hk	hk	hk	hk	hh	hh	hh	hh
R_32934800_L11_PA	R_32934800_L11_PA	LG11	<nnxnp>	{-0}	(nn,np)	nn	nn	nn	np	np	np	np	nn	nn	np	np	np	nn	nn	np	nn	np	np	np	nn	np	np	np	nn	np	np	nn	nn	np	nn	nn	np	nn	nn	np	np	np	nn	np	nn	nn	nn	nn	nn
LG11_HB_213	F_0096437_L11_PA	LG11	<hkxhk>	{00}	(hh,hk,kk)	hk	hh	hh	kk	hk	kk	kk	hk	hk	kk	kk	kk	hk	hk	kk	hh	kk	hk	kk	hk	kk	hk	kk	hk	hk	kk	hh	hk	hk	hk	hh	hk	hk	hh	kk	hk	hk	hk	hk	hh	hh	hh	hh	hh
LG11_HB_213	F_0096440_L11_PA	LG11	<hkxhk>	{00}	(hh,hk,kk)	hk	hh	hh	kk	hk	kk	kk	hk	hk	kk	kk	kk	hk	hk	kk	hh	kk	hk	kk	hk	kk	hk	kk	hk	hk	kk	hh	hk	hk	hk	hh	hk	hk	hh	kk	hk	hk	hk	hk	hh	hh	hh	hh	hh
LG11_HB_213	F_0096419_L11_PA	LG11	<lmxll>	{0-}	(ll,lm)	lm	ll	ll	lm	ll	lm	lm	lm	lm	lm	lm	lm	lm	lm	lm	ll	lm	ll	lm	lm	lm	ll	lm	lm	ll	lm	ll	lm	ll	lm	ll	ll	lm	ll	lm	ll	ll	lm	ll	ll	ll	ll	ll	ll
LG11_HB_213	F_0096420_L11_PA	LG11	<lmxll>	{0-}	(ll,lm)	lm	ll	ll	lm	ll	lm	lm	lm	lm	lm	lm	lm	lm	lm	lm	ll	lm	ll	lm	lm	lm	ll	lm	lm	ll	lm	ll	lm	ll	lm	ll	ll	lm	ll	lm	ll	ll	lm	ll	ll	ll	ll	ll	ll
LG11_HB_213	F_0096426_L11_PA	LG11	<lmxll>	{0-}	(ll,lm)	lm	ll	ll	lm	ll	lm	lm	lm	lm	lm	lm	lm	lm	lm	lm	ll	lm	ll	lm	lm	lm	ll	lm	lm	ll	lm	ll	lm	ll	lm	ll	ll	lm	ll	lm	ll	ll	lm	ll	ll	ll	ll	ll	ll
LG11_HB_213	GD_00566_L11_PA	LG11	<lmxll>	{0-}	(ll,lm)	lm	ll	ll	lm	ll	lm	lm	lm	lm	lm	lm	lm	lm	lm	lm	ll	lm	ll	lm	lm	lm	ll	lm	lm	ll	lm	ll	lm	ll	lm	ll	ll	lm	ll	lm	ll	ll	lm	ll	ll	ll	ll	ll	ll
LG11_HB_214	F_0096749_L11_PA	LG11	<nnxnp>	{-0}	(nn,np)	nn	nn	nn	np	np	np	np	nn	nn	np	np	np	nn	nn	np	nn	np	np	np	nn	np	np	np	nn	np	np	nn	nn	np	nn	nn	np	nn	nn	np	np	np	nn	np	nn	nn	nn	nn	nn
LG11_HB_215	F_0097092_L11_PA	LG11	<hkxhk>	{00}	(hh,hk,kk)	hk	hh	hh	kk	hh	kk	kk	hk	hk	kk	kk	kk	hk	hk	kk	hh	kk	hk	kk	hk	kk	hk	kk	hk	hk	kk	hh	hk	hk	hk	hh	hh	hk	hh	kk	hk	hk	hk	hk	hh	hh	hh	hh	hh
LG11_HB_215	F_0097115_L11_PA	LG11	<nnxnp>	{-0}	(nn,np)	nn	nn	nn	np	nn	np	np	nn	nn	np	np	np	nn	nn	np	nn	np	np	np	nn	np	np	np	nn	np	np	nn	nn	np	nn	nn	nn	nn	nn	np	np	np	nn	np	nn	nn	nn	nn	nn
LG11_HB_215.5	R_33482482_L11_PA	LG11	<nnxnp>	{-0}	(nn,np)	nn	nn	nn	np	nn	np	np	nn	nn	np	np	np	nn	nn	np	nn	np	np	np	nn	np	np	np	nn	np	np	nn	nn	np	nn	nn	nn	nn	nn	np	np	np	nn	np	nn	nn	nn	nn	nn
LG11_HB_217	F_0098937_L11_PA	LG11	<lmxll>	{0-}	(ll,lm)	lm	ll	ll	lm	ll	lm	lm	lm	lm	lm	lm	lm	--	lm	lm	ll	lm	ll	lm	lm	lm	ll	lm	lm	ll	lm	ll	lm	ll	lm	ll	ll	lm	ll	--	ll	ll	lm	ll	ll	ll	ll	ll	ll
LG11_HB_218	F_0099345_L11_PA	LG11	<lmxll>	{0-}	(ll,lm)	lm	ll	ll	lm	ll	lm	lm	lm	lm	lm	lm	lm	lm	lm	lm	ll	lm	ll	lm	lm	lm	ll	lm	lm	ll	lm	ll	lm	ll	lm	ll	ll	lm	lm	lm	ll	ll	lm	ll	ll	ll	ll	ll	ll
LG11_HB_222	R_35803279_L11_PA	LG11	<hkxhk>	{11}	(hh,hk,kk)	kk	kk	kk	hh	kk	hh	hh	hk	hk	hh	hh	hh	hk	hk	hh	kk	hh	hk	hh	hk	hh	hk	hh	kk	hk	hh	kk	hk	kk	hk	kk	kk	hk	hk	hh	hk	hk	hk	hk	kk	kk	kk	kk	kk
LG11_HB_223	F_0100849_L11_PA	LG11	<nnxnp>	{-0}	(nn,np)	nn	nn	nn	np	nn	np	np	nn	nn	np	np	np	nn	nn	np	nn	np	np	np	nn	np	np	np	nn	np	np	nn	nn	nn	nn	nn	nn	nn	nn	np	np	np	nn	np	nn	nn	nn	nn	nn
LG11_HB_2246_s39h1	F_1017315_L7_39_1	LG11	<hkxhk>	{00}	(hh,hk,kk)	hk	hh	hh	kk	hk	kk	kk	hk	hk	kk	kk	kk	hk	hk	kk	hk	kk	hk	kk	kk	kk	hk	kk	hk	kk	kk	hh	hk	hk	hk	hk	hk	hk	hh	kk	kk	hk	hk	hk	hk	hh	hh	hh	hh
LG11_HB_2246_s39h1	F_1017322_L7_39_1	LG11	<hkxhk>	{00}	(hh,hk,kk)	hk	hh	hh	kk	hk	kk	kk	hk	hk	kk	kk	kk	hk	hk	kk	hk	kk	hk	kk	kk	kk	hk	kk	hk	kk	kk	hh	hk	hk	hk	hk	hk	hk	hh	kk	kk	hk	hk	hk	hk	hh	hh	hh	hh
LG11_HB_2246_s39h1	F_1017327_L7_39_1	LG11	<hkxhk>	{00}	(hh,hk,kk)	hk	hh	hh	kk	hk	kk	kk	hk	hk	kk	kk	kk	hk	hk	kk	hk	kk	hk	kk	kk	kk	hk	kk	hk	kk	kk	hh	hk	hk	hk	hk	hk	hk	hh	kk	kk	hk	hk	hk	hk	hh	hh	hh	hh
LG11_HB_225	R_36934343_L11_PA	LG11	<lmxll>	{0-}	(ll,lm)	ll	ll	ll	lm	ll	lm	lm	lm	lm	lm	lm	lm	lm	lm	lm	ll	lm	ll	lm	lm	lm	ll	lm	ll	ll	lm	ll	lm	ll	lm	ll	ll	lm	lm	lm	ll	ll	lm	lm	ll	ll	ll	ll	ll
LG11_HB_229	F_0103998_L11_PA	LG11	<hkxhk>	{00}	(hh,hk,kk)	hh	hh	hh	kk	hh	kk	kk	hk	hk	kk	kk	kk	hk	hk	kk	hh	kk	hh	kk	hh	hk	hk	kk	hh	hk	kk	hh	hk	hh	hk	hh	hh	hk	hk	kk	hk	hk	hk	kk	hh	hh	hh	hh	hk
LG11_HB_230	F_0104743_L11_PA	LG11	<lmxll>	{0-}	(ll,lm)	ll	ll	ll	lm	ll	lm	lm	lm	lm	lm	lm	lm	lm	lm	lm	ll	ll	ll	lm	ll	ll	ll	lm	ll	ll	lm	ll	lm	ll	lm	ll	ll	lm	lm	lm	ll	ll	lm	lm	ll	ll	ll	ll	ll
LG11_HB_230	F_0104745_L11_PA	LG11	<lmxll>	{0-}	(ll,lm)	ll	ll	ll	lm	ll	lm	lm	lm	lm	lm	lm	lm	lm	lm	lm	ll	ll	ll	lm	ll	ll	ll	lm	ll	ll	lm	ll	lm	ll	lm	ll	ll	lm	lm	lm	ll	ll	lm	lm	ll	ll	ll	ll	ll
LG11_HB_230	F_0104746_L11_PA	LG11	<lmxll>	{0-}	(ll,lm)	ll	ll	ll	lm	ll	lm	lm	lm	lm	lm	lm	lm	lm	lm	lm	ll	ll	ll	lm	ll	ll	ll	lm	ll	ll	lm	ll	lm	ll	lm	ll	ll	lm	lm	lm	ll	ll	lm	lm	ll	ll	ll	ll	ll
LG11_HB_230	F_0104751_L11_PA	LG11	<lmxll>	{0-}	(ll,lm)	ll	ll	ll	lm	ll	lm	lm	lm	lm	lm	lm	lm	lm	lm	lm	ll	ll	ll	lm	ll	ll	ll	lm	ll	ll	lm	ll	lm	ll	lm	ll	ll	lm	lm	lm	ll	ll	lm	lm	ll	ll	ll	ll	ll
LG11_HB_230	F_0104753_L11_PA	LG11	<nnxnp>	{-0}	(nn,np)	nn	nn	np	np	nn	np	np	nn	nn	np	np	np	nn	nn	np	nn	np	nn	np	nn	np	np	np	nn	np	np	nn	nn	nn	nn	nn	nn	nn	nn	np	np	np	nn	np	nn	nn	nn	nn	np
LG11_HB_230.5	R_38732054_L11_PA	LG11	<lmxll>	{0-}	(ll,lm)	ll	ll	ll	lm	ll	lm	lm	ll	lm	lm	lm	lm	lm	lm	lm	ll	ll	ll	lm	ll	ll	ll	lm	ll	ll	lm	ll	lm	ll	lm	ll	ll	lm	lm	lm	ll	ll	lm	lm	ll	ll	ll	ll	ll
LG11_HB_231	F_0105096_L11_PA	LG11	<nnxnp>	{-0}	(nn,np)	nn	nn	np	np	nn	np	np	nn	nn	np	np	np	nn	nn	np	nn	np	nn	np	nn	np	np	np	nn	np	np	nn	nn	nn	nn	nn	nn	nn	nn	np	np	np	nn	np	nn	nn	nn	nn	np
LG11_HB_231	F_0105098_L11_PA	LG11	<nnxnp>	{-0}	(nn,np)	nn	nn	np	np	nn	np	np	nn	nn	np	np	np	nn	nn	np	nn	np	nn	np	nn	np	np	np	nn	np	np	nn	nn	nn	nn	nn	nn	nn	nn	np	np	np	nn	np	nn	nn	nn	nn	np
LG11_HB_231	F_0105088_L11_PA	LG11	<lmxll>	{0-}	(ll,lm)	ll	ll	ll	lm	ll	lm	lm	ll	lm	lm	lm	lm	lm	lm	lm	ll	ll	ll	lm	ll	ll	ll	lm	ll	ll	lm	ll	lm	ll	lm	ll	ll	lm	lm	lm	ll	ll	lm	lm	ll	ll	ll	ll	ll
LG11_HB_231	F_0105100_L11_PA	LG11	<lmxll>	{0-}	(ll,lm)	ll	ll	ll	lm	ll	lm	lm	ll	lm	lm	lm	lm	lm	lm	lm	ll	ll	ll	lm	ll	ll	ll	lm	ll	ll	lm	ll	lm	ll	lm	ll	ll	lm	lm	lm	ll	ll	lm	lm	ll	ll	ll	ll	ll
LG11_HB_231	F_0105104_L11_PA	LG11	<lmxll>	{0-}	(ll,lm)	ll	ll	ll	lm	ll	lm	lm	ll	lm	lm	lm	lm	lm	lm	lm	ll	ll	ll	lm	ll	ll	ll	lm	ll	ll	lm	ll	lm	ll	lm	ll	ll	lm	lm	lm	ll	ll	lm	lm	ll	ll	ll	ll	ll
LG11_HB_231	F_0105116_L11_PA	LG11	<lmxll>	{0-}	(ll,lm)	ll	ll	ll	lm	ll	lm	lm	ll	lm	lm	lm	lm	lm	lm	lm	ll	ll	ll	lm	ll	ll	ll	lm	ll	ll	lm	ll	lm	ll	lm	ll	ll	lm	lm	lm	ll	ll	lm	lm	ll	ll	ll	ll	ll
LG11_HB_232	F_0105562_L11_PA	LG11	<nnxnp>	{-0}	(nn,np)	nn	nn	np	np	nn	np	np	nn	nn	np	np	np	nn	nn	np	nn	np	nn	np	nn	np	np	np	nn	np	np	nn	nn	nn	nn	nn	nn	nn	nn	np	np	np	nn	np	nn	nn	nn	nn	np
LG11_HB_232	F_0105552_L11_PA	LG11	<lmxll>	{0-}	(ll,lm)	ll	ll	ll	lm	ll	lm	lm	ll	lm	lm	lm	lm	lm	lm	lm	ll	ll	ll	lm	ll	ll	ll	lm	ll	ll	lm	ll	lm	ll	lm	ll	ll	lm	lm	lm	ll	ll	lm	lm	ll	ll	ll	ll	ll
LG11_HB_233	F_0106088_L11_PA	LG11	<lmxll>	{0-}	(ll,lm)	ll	ll	ll	lm	ll	lm	lm	ll	lm	lm	lm	lm	lm	lm	lm	ll	ll	ll	lm	ll	ll	ll	lm	ll	ll	lm	ll	lm	ll	lm	ll	ll	lm	lm	lm	ll	ll	lm	lm	ll	ll	ll	ll	ll
LG11_HB_233	F_0106095_L11_PA	LG11	<hkxhk>	{11}	(hh,hk,kk)	kk	kk	hk	hh	kk	hh	hh	kk	hk	hh	hh	hh	hk	hk	hh	kk	hk	kk	hh	kk	kk	hk	hh	kk	hk	hh	kk	hk	kk	hk	kk	kk	hk	hk	hh	hk	hk	hk	hh	kk	kk	kk	kk	hk
LG11_HB_233	F_0106099_L11_PA	LG11	<lmxll>	{0-}	(ll,lm)	ll	ll	ll	lm	ll	lm	lm	ll	lm	lm	lm	lm	lm	lm	lm	ll	ll	ll	lm	ll	ll	ll	lm	ll	ll	lm	ll	lm	ll	lm	ll	ll	lm	lm	lm	ll	ll	lm	lm	ll	ll	ll	ll	ll
LG11_HB_233	F_0106108_L11_PA	LG11	<lmxll>	{0-}	(ll,lm)	ll	ll	ll	lm	ll	lm	--	ll	lm	lm	lm	lm	lm	lm	lm	ll	ll	ll	lm	ll	ll	ll	lm	ll	ll	--	ll	lm	ll	lm	ll	ll	lm	lm	lm	ll	ll	lm	lm	ll	ll	ll	ll	ll
LG11_HB_233	F_0106112_L11_PA	LG11	<lmxll>	{0-}	(ll,lm)	ll	ll	ll	lm	ll	lm	lm	ll	lm	lm	lm	lm	lm	lm	lm	ll	ll	ll	lm	ll	ll	ll	lm	ll	ll	lm	ll	lm	ll	--	ll	ll	lm	lm	lm	ll	ll	--	lm	ll	ll	ll	ll	ll
LG11_HB_233	F_0106115_L11_PA	LG11	<nnxnp>	{-0}	(nn,np)	nn	nn	np	np	nn	np	np	nn	nn	np	np	np	nn	nn	np	nn	np	nn	np	nn	nn	np	np	nn	np	np	nn	nn	nn	nn	nn	nn	nn	nn	np	np	np	nn	np	nn	nn	nn	nn	np
LG11_HB_2337_s48h2	F_1055653_L11_48_2	LG11	<nnxnp>	{-0}	(nn,np)	nn	np	nn	np	np	nn	np	np	nn	nn	nn	nn	nn	nn	np	nn	np	nn	np	np	np	np	nn	nn	np	np	np	np	np	nn	np	np	nn	nn	np	nn	np	nn	np	nn	nn	nn	nn	nn
LG11_HB_2337_s48h2	F_1055661_L11_48_2	LG11	<nnxnp>	{-0}	(nn,np)	nn	np	nn	np	np	nn	np	np	nn	nn	nn	nn	nn	nn	np	nn	np	nn	np	np	np	np	nn	nn	np	np	np	np	np	nn	np	np	nn	nn	np	nn	np	nn	np	nn	nn	nn	nn	nn
LG11_HB_2338_s48h2	F_1055739_L11_48_2	LG11	<nnxnp>	{-0}	(nn,np)	nn	np	nn	np	np	nn	np	np	nn	nn	nn	nn	nn	nn	np	nn	np	nn	np	np	np	np	nn	nn	np	np	np	np	np	nn	np	np	nn	nn	np	nn	np	nn	np	nn	nn	nn	nn	nn
LG11_HB_2338_s48h2	F_1055740_L11_48_2	LG11	<nnxnp>	{-0}	(nn,np)	nn	np	nn	np	np	nn	np	np	nn	nn	nn	nn	nn	nn	np	nn	np	nn	np	np	np	np	nn	nn	np	np	np	np	np	nn	np	np	nn	nn	np	nn	np	nn	np	nn	nn	nn	nn	nn
LG11_HB_2338_s48h2	F_1055746_L11_48_2	LG11	<nnxnp>	{-0}	(nn,np)	nn	np	nn	np	np	nn	np	np	nn	nn	nn	nn	nn	nn	np	nn	np	nn	np	np	np	np	nn	nn	np	np	np	np	np	nn	np	np	nn	nn	np	nn	np	nn	np	nn	nn	nn	nn	nn
F_1056194_L11_51_2	F_1056194_L11_51_2	LG11	<nnxnp>	{-1}	(nn,np)	np	nn	np	nn	nn	np	np	nn	np	np	np	np	np	np	nn	np	nn	nn	nn	nn	nn	nn	nn	np	nn	nn	nn	nn	nn	np	nn	nn	np	np	nn	nn	nn	np	nn	np	np	np	np	np
LG11_HB_234	F_0106666_L11_PA	LG11	<nnxnp>	{-0}	(nn,np)	nn	nn	np	np	nn	np	np	nn	nn	np	np	np	nn	nn	np	nn	np	nn	np	nn	nn	np	np	nn	np	np	nn	nn	nn	nn	nn	nn	nn	nn	np	np	np	nn	np	nn	nn	nn	nn	np
LG11_HB_234	F_0106671_L11_PA	LG11	<nnxnp>	{-0}	(nn,np)	nn	nn	np	np	nn	np	np	nn	nn	np	np	np	nn	nn	np	nn	np	nn	np	nn	nn	np	np	nn	np	np	nn	nn	nn	nn	nn	nn	nn	nn	np	np	np	nn	np	nn	nn	nn	nn	np
LG11_HB_234.5	R_39914254_L11_PA	LG11	<nnxnp>	{-0}	(nn,np)	nn	nn	np	np	nn	np	np	nn	nn	np	np	np	nn	nn	np	nn	np	nn	np	nn	nn	np	np	nn	np	np	nn	nn	nn	nn	nn	nn	nn	nn	np	np	np	nn	np	nn	nn	nn	nn	np
LG11_HB_234.5	R_39914390_L11_PA	LG11	<nnxnp>	{-0}	(nn,np)	nn	nn	np	np	nn	np	np	nn	nn	np	np	np	nn	nn	np	nn	np	nn	np	nn	nn	np	np	nn	np	np	nn	nn	nn	nn	nn	nn	nn	nn	np	np	np	nn	np	nn	nn	nn	nn	np
LG11_HB_2340_s51h2	F_1056407_L11_51_2	LG11	<nnxnp>	{-1}	(nn,np)	np	np	np	nn	nn	nn	np	nn	np	np	np	np	np	np	nn	np	nn	nn	nn	nn	nn	nn	nn	np	nn	nn	nn	nn	nn	np	nn	nn	np	np	nn	nn	nn	np	nn	np	np	np	np	np
LG11_HB_2340_s51h2	F_1056406_L11_51_2	LG11	<lmxll>	{1-}	(ll,lm)	ll	ll	lm	ll	lm	lm	ll	ll	ll	ll	ll	ll	lm	ll	ll	ll	ll	lm	lm	ll	ll	lm	ll	ll	ll	lm	ll	ll	lm	lm	ll	lm	ll	lm	ll	ll	lm	ll	lm	ll	ll	lm	lm	lm
LG11_HB_2340_s51h2	F_1056410_L11_51_2	LG11	<lmxll>	{0-}	(ll,lm)	lm	lm	ll	lm	ll	ll	lm	lm	lm	lm	lm	lm	ll	lm	lm	lm	lm	ll	ll	lm	lm	ll	lm	lm	lm	ll	lm	lm	ll	ll	lm	ll	lm	ll	lm	lm	ll	lm	ll	lm	lm	ll	ll	ll
LG11_HB_2340.5_s51h2	R_8440050_L11_51_2	LG11	<lmxll>	{0-}	(ll,lm)	lm	lm	ll	lm	ll	ll	lm	lm	lm	lm	lm	lm	ll	lm	lm	lm	lm	ll	ll	lm	lm	ll	lm	lm	lm	ll	lm	lm	ll	ll	lm	ll	lm	ll	lm	lm	ll	lm	ll	lm	lm	ll	ll	ll
LG11_HB_2342_s53h2	F_1056718_L11_53_2	LG11	<nnxnp>	{-0}	(nn,np)	nn	nn	nn	np	np	np	nn	np	nn	nn	np	nn	nn	nn	np	nn	np	np	np	np	np	np	np	nn	np	np	np	nn	np	nn	np	np	nn	nn	np	np	np	nn	np	nn	nn	nn	nn	nn
LG11_HB_2342_s53h2	F_1056723_L11_53_2	LG11	<hkxhk>	{11}	(hh,hk,kk)	hk	hk	kk	hh	hk	hk	hk	hh	hk	hk	hh	hk	kk	hk	hh	hk	hh	hk	hk	hh	hh	hk	hh	hk	hh	hk	hk	hk	hk	kk	hh	hk	hk	kk	hh	hh	hk	hk	hk	hk	hk	kk	kk	kk
LG11_HB_2343_s53h2	F_1056904_L11_53_2	LG11	<lmxll>	{0-}	(ll,lm)	lm	lm	ll	lm	ll	lm	lm	lm	lm	lm	lm	lm	lm	lm	lm	lm	lm	ll	ll	lm	lm	ll	lm	lm	lm	ll	ll	lm	ll	ll	lm	ll	lm	ll	lm	lm	ll	lm	ll	lm	lm	ll	ll	ll
LG11_HB_2343_s53h2	F_1056907_L11_53_2	LG11	<lmxll>	{0-}	(ll,lm)	lm	lm	ll	lm	ll	lm	lm	lm	lm	lm	lm	lm	lm	lm	lm	lm	lm	ll	ll	lm	lm	ll	lm	lm	lm	ll	ll	lm	ll	ll	lm	ll	lm	ll	lm	lm	ll	lm	ll	lm	lm	ll	ll	ll
LG11_HB_2343_s53h2	F_1056909_L11_53_2	LG11	<lmxll>	{0-}	(ll,lm)	lm	lm	ll	lm	ll	lm	lm	lm	lm	lm	lm	lm	lm	lm	lm	lm	lm	ll	ll	lm	lm	ll	lm	lm	lm	ll	ll	lm	ll	ll	lm	ll	lm	ll	lm	lm	ll	lm	ll	lm	lm	ll	ll	ll
LG11_HB_2344_s53h2	F_1057023_L11_53_2	LG11	<lmxll>	{0-}	(ll,lm)	lm	lm	ll	lm	ll	lm	lm	lm	lm	lm	lm	lm	lm	lm	lm	lm	lm	ll	ll	lm	lm	ll	lm	lm	lm	ll	ll	lm	ll	ll	lm	ll	lm	ll	lm	lm	ll	lm	ll	lm	lm	ll	ll	ll
LG11_HB_2344_s53h2	F_1056990_L11_53_2	LG11	<nnxnp>	{-0}	(nn,np)	nn	nn	nn	np	np	np	nn	nn	nn	nn	np	np	nn	nn	np	nn	np	np	np	np	np	np	np	nn	np	np	np	nn	np	nn	np	np	nn	nn	np	np	np	nn	np	nn	nn	nn	nn	nn
LG11_HB_2344_s53h2	F_1056992_L11_53_2	LG11	<nnxnp>	{-0}	(nn,np)	nn	nn	nn	np	np	np	nn	nn	nn	nn	np	np	nn	nn	np	nn	np	np	np	np	np	np	np	nn	np	np	np	nn	np	nn	np	np	nn	nn	np	np	np	nn	np	nn	nn	nn	nn	nn
LG11_HB_2344_s53h2	F_1057003_L11_53_2	LG11	<nnxnp>	{-0}	(nn,np)	nn	nn	nn	np	np	np	nn	nn	nn	nn	np	np	nn	nn	np	nn	np	np	np	np	np	np	np	nn	np	np	np	nn	np	nn	np	np	nn	nn	np	np	np	nn	np	nn	nn	nn	nn	nn
F_1057083_L11_54_2	F_1057083_L11_54_2	LG11	<nnxnp>	{-0}	(nn,np)	nn	nn	nn	np	np	np	nn	nn	nn	nn	np	np	nn	nn	np	nn	np	np	np	np	np	np	np	nn	np	np	np	nn	np	nn	np	np	nn	nn	np	np	np	nn	np	nn	nn	nn	nn	nn
LG11_HB_235	F_0107062_L11_PA	LG11	<lmxll>	{0-}	(ll,lm)	ll	ll	ll	lm	ll	lm	--	ll	lm	lm	--	lm	lm	lm	lm	ll	ll	ll	lm	ll	ll	ll	lm	ll	ll	lm	ll	lm	ll	lm	ll	ll	lm	lm	lm	ll	ll	lm	lm	ll	ll	ll	ll	ll
LG11_HB_235	R_40016890_L11_PA	LG11	<nnxnp>	{-0}	(nn,np)	nn	nn	np	np	nn	np	np	nn	nn	np	np	np	nn	nn	np	nn	np	nn	np	nn	nn	np	np	nn	np	np	nn	nn	nn	nn	nn	nn	nn	nn	np	np	np	nn	np	nn	nn	nn	nn	np
LG11_HB_235.5	R_40045235_L11_PA	LG11	<nnxnp>	{-0}	(nn,np)	nn	nn	np	np	nn	np	np	nn	nn	np	np	np	nn	nn	np	nn	np	nn	np	nn	nn	np	np	nn	np	np	nn	nn	nn	nn	nn	nn	nn	nn	np	np	np	nn	np	nn	nn	nn	nn	np
LG11_HB_2408_s87h2	F_1072865_L15_87_2	LG11	<nnxnp>	{-0}	(nn,np)	nn	nn	nn	np	np	np	nn	nn	nn	nn	np	np	nn	nn	np	nn	np	np	np	np	np	np	np	nn	np	np	np	nn	np	nn	np	np	nn	nn	np	np	np	nn	np	nn	nn	nn	nn	nn
LG11_HB_2408_s87h2	F_1072866_L15_87_2	LG11	<nnxnp>	{-0}	(nn,np)	nn	nn	nn	np	np	np	nn	nn	nn	nn	np	np	nn	nn	np	nn	np	np	np	np	np	--	np	nn	np	np	np	nn	np	nn	np	np	nn	nn	np	np	np	nn	np	nn	nn	nn	nn	nn
LG11_HB_2408_s87h2	F_1072883_L15_87_2	LG11	<nnxnp>	{-0}	(nn,np)	nn	nn	nn	np	np	np	nn	nn	nn	nn	np	np	nn	nn	np	nn	np	np	np	np	np	np	np	nn	np	np	np	nn	np	nn	np	np	nn	nn	np	np	np	nn	np	nn	nn	nn	nn	nn
LG11_HB_245	F_0111923_L12_PA	LG11	<lmxll>	{0-}	(ll,lm)	lm	lm	ll	lm	ll	lm	lm	lm	lm	lm	lm	lm	lm	lm	lm	lm	lm	ll	lm	lm	lm	ll	lm	lm	lm	ll	ll	lm	ll	ll	ll	ll	lm	ll	lm	lm	ll	lm	ll	lm	lm	ll	ll	ll
LG11_HB_245	F_0111925_L12_PA	LG11	<lmxll>	{0-}	(ll,lm)	lm	lm	ll	lm	ll	lm	lm	lm	lm	lm	lm	lm	lm	lm	lm	lm	lm	ll	lm	lm	lm	ll	lm	lm	lm	ll	ll	lm	ll	ll	ll	ll	lm	ll	lm	lm	ll	lm	ll	lm	lm	ll	ll	ll
LG11_HB_2464_s50h2	F_1085936_L2_50_2	LG11	<lmxll>	{0-}	(ll,lm)	lm	lm	ll	lm	ll	lm	lm	lm	lm	lm	lm	lm	lm	lm	lm	lm	lm	ll	lm	lm	lm	ll	lm	lm	lm	ll	ll	lm	ll	ll	ll	ll	lm	ll	lm	lm	ll	lm	ll	lm	lm	ll	ll	ll
LG11_HB_2464_s50h2	F_1085938_L2_50_2	LG11	<lmxll>	{0-}	(ll,lm)	lm	lm	ll	lm	ll	lm	lm	lm	lm	lm	lm	lm	lm	lm	lm	lm	lm	ll	lm	lm	lm	ll	lm	lm	lm	ll	ll	lm	ll	ll	ll	ll	lm	ll	lm	lm	ll	lm	ll	lm	lm	ll	ll	ll
R_557285_L11_PA	R_557285_L11_PA	LG11	<hkxhk>	{00}	(hh,hk,kk)	hk	kk	hh	kk	hk	hh	kk	kk	hk	hk	hk	hh	hh	hk	kk	hk	kk	hh	hk	kk	kk	hk	hh	hk	kk	hk	kk	kk	kk	hh	kk	hk	hk	hh	kk	hk	hk	hk	hk	hk	hk	hh	hh	hh
LG11_HB_2576_s72h3	F_1108415_L11_72_3	LG11	<lmxll>	{0-}	(ll,lm)	lm	ll	ll	lm	ll	lm	lm	lm	lm	lm	lm	lm	lm	lm	lm	lm	lm	ll	lm	lm	lm	ll	lm	lm	lm	lm	ll	lm	ll	lm	ll	ll	lm	ll	lm	lm	ll	lm	ll	lm	ll	ll	ll	ll
GD_00212_L11_58_1	GD_00212_L11_58_1	LG11	<lmxll>	{0-}	(ll,lm)	lm	ll	ll	lm	ll	lm	lm	lm	lm	lm	lm	lm	lm	lm	lm	lm	lm	ll	lm	lm	lm	ll	lm	lm	lm	ll	ll	lm	ll	ll	ll	ll	lm	ll	lm	lm	ll	lm	ll	lm	lm	ll	ll	ll
R_6745304_L11_29_1	R_6745304_L11_29_1	LG11	<hkxhk>	{01}	(hh,hk,kk)	kk	kk	--	hk	hh	hk	kk	hk	kk	kk	kk	kk	hk	kk	hk	kk	hk	hh	hh	hk	hk	hh	hk	kk	hk	hh	--	hk	hh	hk	hk	hh	kk	hk	hk	hk	hh	kk	hh	kk	kk	hk	hk	hk
LG11_HB_3138.5	R_6704249_L11_PA	LG11	<lmxll>	{1-}	(ll,lm)	ll	ll	lm	ll	lm	lm	ll	ll	ll	ll	ll	ll	lm	ll	ll	ll	ll	lm	lm	ll	ll	lm	ll	ll	ll	lm	ll	ll	lm	lm	ll	lm	ll	lm	ll	ll	lm	ll	lm	ll	ll	lm	lm	lm
R_15738487_L11_PA	R_15738487_L11_PA	LG11	<hkxhk>	{11}	(hh,hk,kk)	hk	hk	kk	hh	hk	hh	hk	hk	hk	hk	hh	hh	hk	hk	hh	hk	hh	hk	hk	hh	hh	hk	hh	hk	hh	hk	hk	hk	hk	kk	hk	hk	hk	kk	hh	hh	hk	hk	hk	hk	hk	kk	kk	kk
R_26829691_L11_PA	R_26829691_L11_PA	LG11	<hkxhk>	{11}	(hh,hk,kk)	hk	kk	kk	hh	hk	hh	hh	hk	hk	hh	hh	hh	hk	hk	hh	hk	hh	hk	hh	hh	hh	hk	hh	hk	hh	hh	kk	hk	hk	kk	hk	hk	hk	kk	hh	hh	hk	hk	hk	hk	kk	kk	kk	kk
R_32584988_L11_PA	R_32584988_L11_PA	LG11	<hkxhk>	{11}	(h-,kk)	h-	kk	kk	h-	h-	h-	h-	h-	h-	h-	h-	h-	h-	h-	h-	kk	h-	h-	h-	h-	h-	kk	h-	h-	h-	h-	kk	h-	h-	h-	kk	h-	h-	kk	h-	h-	h-	h-	h-	h-	kk	kk	kk	kk
R_38347479_L11_PA	R_38347479_L11_PA	LG11	<hkxhk>	{00}	(hh,hk,kk)	hh	hh	hh	kk	hh	kk	kk	hk	hk	kk	kk	kk	hk	hk	kk	hh	kk	hh	kk	hh	hk	hk	kk	hh	hk	kk	hh	hk	hh	hk	hh	hh	hk	hk	kk	hk	hk	hk	kk	hh	hh	hh	hh	hk
LG11_HB_477	F_0216925_L14_PA	LG11	<lmxll>	{0-}	(ll,lm)	lm	ll	ll	lm	ll	lm	lm	lm	lm	lm	lm	lm	lm	lm	lm	ll	lm	ll	lm	lm	lm	ll	lm	lm	ll	lm	ll	lm	ll	lm	ll	ll	lm	lm	lm	ll	ll	lm	ll	ll	ll	ll	ll	ll
LG11_HB_477	F_0216933_L14_PA	LG11	<lmxll>	{0-}	(ll,lm)	--	ll	ll	lm	ll	--	lm	lm	lm	lm	lm	lm	--	lm	lm	--	lm	--	lm	lm	lm	ll	lm	lm	ll	--	ll	lm	ll	lm	ll	--	lm	lm	--	ll	ll	--	ll	ll	--	ll	--	ll
LG11_HB_496	F_0226687_L14_PA	LG11	<lmxll>	{0-}	(ll,lm)	lm	ll	ll	lm	ll	lm	lm	lm	lm	lm	lm	lm	lm	lm	lm	lm	lm	ll	lm	lm	lm	ll	lm	lm	--	lm	ll	lm	ll	lm	ll	ll	lm	ll	lm	lm	ll	lm	ll	lm	ll	ll	ll	ll
LG11_HB_496	F_0226677_L14_PA	LG11	<lmxll>	{0-}	(ll,lm)	lm	ll	ll	lm	ll	lm	lm	lm	lm	lm	lm	lm	lm	lm	lm	lm	lm	ll	lm	lm	lm	ll	lm	lm	lm	lm	ll	lm	ll	lm	ll	ll	lm	ll	lm	lm	ll	lm	ll	lm	ll	ll	ll	ll
LG11_HB_496	F_0226680_L14_PA	LG11	<lmxll>	{0-}	(ll,lm)	lm	ll	ll	lm	ll	lm	lm	lm	lm	lm	lm	lm	lm	lm	lm	lm	lm	ll	lm	lm	lm	ll	lm	lm	lm	lm	ll	lm	ll	lm	ll	ll	lm	ll	lm	lm	ll	lm	ll	lm	ll	ll	ll	ll
LG11_HB_497	F_0227153_L14_PA	LG11	<nnxnp>	{-0}	(nn,np)	nn	nn	nn	np	np	np	np	nn	nn	np	np	np	nn	nn	np	nn	np	np	np	np	np	np	np	nn	np	np	nn	nn	np	nn	nn	np	nn	nn	np	np	np	nn	np	nn	nn	nn	nn	nn
LG11_HB_543	F_0248606_L14_PA	LG11	<hkxhk>	{00}	(hh,hk,kk)	hk	kk	hh	kk	hk	hh	hk	kk	hk	hk	hk	hh	hh	hk	kk	hk	kk	hh	hk	kk	kk	hk	hh	hk	kk	hk	kk	kk	kk	hh	kk	hk	hk	hh	kk	hk	hk	hk	hk	hk	hk	hh	hh	hh
LG11_HB_543	F_0248620_L14_PA	LG11	<hkxhk>	{00}	(hh,hk,kk)	hk	kk	hh	kk	hk	hh	hk	kk	hk	hk	hk	hh	hh	hk	kk	hk	kk	hh	hk	kk	kk	hk	hh	hk	kk	hk	kk	kk	kk	hh	kk	hk	hk	hh	kk	hk	hk	hk	hk	hk	hk	hh	hh	hh
LG11_HB_543	F_0248626_L14_PA	LG11	<hkxhk>	{11}	(hh,hk,kk)	hk	hh	kk	hh	hk	kk	hk	hh	hk	hk	hk	kk	kk	hk	hh	hk	hh	kk	hk	hh	hh	hk	kk	hk	hh	hk	hh	hh	hh	kk	hh	hk	hk	kk	hh	hk	hk	hk	hk	hk	hk	kk	kk	kk
LG11_HB_619	F_0288673_L15_PA	LG11	<hkxhk>	{00}	(hh,hk,kk)	hk	hh	hh	kk	hk	kk	hk	hk	hk	hk	kk	kk	hk	hk	kk	hk	kk	hk	kk	kk	kk	hk	kk	hk	kk	hk	hk	hk	hk	hh	hk	hk	hk	hh	kk	kk	hk	hk	hk	hk	hk	hh	hh	hh
LG11_HB_619	F_0288676_L15_PA	LG11	<lmxll>	{0-}	(ll,lm)	lm	ll	ll	lm	ll	--	lm	lm	lm	lm	lm	lm	lm	lm	lm	lm	lm	ll	lm	lm	lm	ll	lm	lm	lm	ll	ll	lm	ll	ll	ll	ll	lm	ll	lm	lm	ll	lm	ll	lm	lm	ll	ll	ll
LG11_HB_650	F_0304729_L15_PA	LG11	<hkxhk>	{11}	(hh,hk,kk)	hk	hh	kk	hh	hk	kk	hk	hh	hk	hk	hk	kk	kk	hk	hh	hk	hh	kk	hk	hh	hh	hk	kk	hk	hh	hk	hh	hh	hh	--	hh	hk	hk	kk	hh	hk	hk	hk	hk	hk	hk	kk	kk	kk
LG11_HB_650	F_0304732_L15_PA	LG11	<hkxhk>	{00}	(hh,hk,kk)	hk	kk	hh	kk	hk	hh	hk	kk	hk	hk	hk	hh	hh	hk	kk	hk	kk	hh	hk	kk	kk	hk	hh	hk	kk	hk	kk	kk	kk	hh	kk	hk	hk	hh	kk	hk	hk	hk	hk	hk	hk	hh	hh	hh
LG11_HB_650	F_0304741_L15_PA	LG11	<lmxll>	{0-}	(ll,lm)	lm	lm	ll	lm	ll	ll	lm	lm	lm	lm	lm	ll	ll	lm	lm	--	lm	ll	ll	lm	lm	ll	ll	lm	lm	ll	lm	lm	--	ll	lm	ll	lm	ll	lm	lm	ll	lm	ll	lm	lm	ll	ll	ll
LG11_HB_650	F_0304722_L15_PA	LG11	<hkxhk>	{11}	(h-,kk)	h-	h-	kk	h-	h-	kk	h-	h-	h-	h-	h-	kk	kk	h-	h-	h-	h-	kk	h-	h-	h-	h-	kk	h-	h-	h-	h-	h-	h-	kk	h-	h-	h-	kk	h-	h-	h-	h-	h-	h-	h-	kk	kk	kk
LG11_HB_650	F_0304723_L15_PA	LG11	<hkxhk>	{11}	(h-,kk)	h-	h-	kk	h-	h-	kk	h-	h-	h-	h-	h-	kk	kk	h-	h-	h-	h-	kk	h-	h-	h-	h-	kk	h-	h-	h-	h-	h-	h-	kk	h-	h-	h-	kk	h-	h-	h-	h-	h-	h-	h-	kk	kk	kk
LG11_HB_651	F_0305353_L15_PA	LG11	<nnxnp>	{-0}	(nn,np)	nn	np	nn	np	np	nn	np	np	nn	nn	nn	nn	nn	nn	np	nn	np	nn	np	np	np	np	nn	nn	np	np	np	np	np	nn	np	np	nn	nn	np	nn	np	nn	np	nn	nn	nn	nn	nn
LG11_HB_651	F_0305354_L15_PA	LG11	<nnxnp>	{-0}	(nn,np)	nn	np	nn	np	np	nn	np	np	nn	nn	nn	nn	nn	nn	np	nn	np	nn	np	np	np	np	nn	nn	np	np	np	np	np	nn	np	np	nn	nn	np	nn	np	nn	np	nn	nn	nn	nn	nn
LG11_HB_928	F_0430686_L1_PA	LG11	<hkxhk>	{11}	(hh,hk,kk)	hk	--	kk	hh	hk	hh	hk	hk	--	hk	hh	hk	kk	hk	hh	hk	hh	hk	hk	hh	hh	hk	hh	hk	hh	hk	hk	hk	hk	kk	hh	hk	--	kk	hh	hh	hk	--	hk	hk	hk	kk	kk	kk
LG11_HB_928	F_0430710_L1_PA	LG11	<nnxnp>	{-0}	(nn,np)	nn	nn	nn	np	np	np	nn	nn	nn	nn	np	nn	nn	nn	np	nn	np	np	np	np	np	np	np	nn	np	np	np	nn	np	nn	np	np	nn	nn	np	np	np	nn	np	nn	nn	nn	nn	nn
LG12_HB_1166	F_0543510_L3_PA	LG12	<lmxll>	{1-}	(ll,lm)	lm	lm	ll	lm	ll	ll	lm	ll	ll	lm	ll	lm	lm	ll	ll	lm	lm	lm	lm	ll	ll	lm	lm	ll	ll	ll	ll	lm	lm	ll	lm	ll	ll	lm	ll	ll	ll	ll	lm	ll	ll	ll	lm	ll
LG12_HB_1166	F_0543517_L3_PA	LG12	<lmxll>	{0-}	(ll,lm)	ll	ll	lm	ll	lm	lm	ll	lm	lm	ll	lm	ll	ll	lm	lm	ll	ll	ll	ll	lm	lm	ll	ll	lm	lm	lm	lm	ll	ll	lm	ll	lm	lm	ll	lm	lm	lm	lm	ll	lm	lm	lm	ll	lm
LG12_HB_1166	F_0543523_L3_PA	LG12	<lmxll>	{0-}	(ll,lm)	ll	ll	lm	ll	lm	lm	ll	lm	lm	ll	lm	ll	ll	lm	lm	ll	ll	ll	ll	lm	lm	ll	ll	lm	lm	lm	lm	ll	ll	lm	ll	lm	lm	ll	lm	lm	lm	lm	ll	lm	lm	lm	ll	lm
LG12_HB_1166	F_0543540_L3_PA	LG12	<lmxll>	{1-}	(ll,lm)	lm	lm	ll	lm	ll	ll	lm	ll	ll	lm	ll	lm	lm	ll	ll	lm	lm	lm	lm	ll	ll	lm	lm	ll	ll	ll	ll	lm	lm	ll	lm	ll	ll	lm	ll	ll	ll	ll	lm	ll	ll	ll	lm	ll
LG12_HB_1166	F_0543542_L3_PA	LG12	<nnxnp>	{-0}	(nn,np)	nn	np	np	nn	np	np	nn	nn	np	nn	nn	nn	np	np	nn	np	nn	nn	nn	nn	nn	np	nn	nn	np	np	nn	np	nn	nn	np	nn	nn	nn	nn	nn	np	nn	nn	np	nn	nn	nn	nn
LG12_HB_1343	F_0635635_L5_PA	LG12	<nnxnp>	{-0}	(nn,np)	nn	np	--	nn	np	np	nn	nn	np	nn	nn	nn	np	np	nn	np	nn	nn	nn	nn	np	np	nn	nn	np	np	nn	np	nn	nn	np	np	nn	nn	nn	nn	np	nn	nn	np	nn	nn	nn	nn
LG12_HB_1343	F_0635643_L5_PA	LG12	<nnxnp>	{-0}	(nn,np)	nn	np	np	nn	np	np	nn	nn	np	nn	nn	nn	np	np	nn	np	nn	nn	nn	nn	np	np	nn	nn	np	np	nn	np	nn	nn	np	np	nn	nn	nn	nn	np	nn	nn	np	nn	nn	nn	nn
LG12_HB_1343	F_0635645_L5_PA	LG12	<nnxnp>	{-0}	(nn,np)	nn	np	np	nn	np	np	nn	nn	np	nn	nn	nn	np	np	nn	np	nn	nn	nn	nn	np	np	nn	nn	np	np	nn	np	nn	nn	np	np	nn	nn	nn	nn	np	nn	nn	np	nn	nn	nn	nn
LG12_HB_1583	F_0742392_L8_PA	LG12	<nnxnp>	{-0}	(nn,np)	nn	np	np	nn	np	np	nn	nn	np	nn	nn	nn	np	nn	nn	np	nn	nn	nn	nn	nn	np	nn	nn	np	np	nn	--	nn	nn	np	nn	nn	nn	nn	nn	np	nn	nn	np	nn	nn	np	nn
LG12_HB_1583	F_0742396_L8_PA	LG12	<nnxnp>	{-0}	(nn,np)	nn	np	np	nn	np	np	nn	nn	np	nn	nn	nn	np	nn	nn	np	nn	nn	nn	nn	nn	np	nn	nn	np	np	nn	np	nn	nn	np	nn	nn	nn	nn	nn	np	nn	nn	np	nn	nn	np	nn
LG12_HB_1677	F_0789346_L9_PA	LG12	<nnxnp>	{-1}	(nn,np)	np	nn	nn	np	nn	nn	np	np	nn	np	np	np	np	nn	np	nn	np	np	np	np	nn	nn	nn	np	nn	nn	np	nn	np	np	nn	nn	np	np	np	np	nn	np	np	nn	nn	np	np	np
LG12_HB_1677	F_0789349_L9_PA	LG12	<nnxnp>	{-1}	(nn,np)	np	nn	nn	np	nn	nn	np	np	nn	np	np	np	np	nn	np	nn	np	np	np	np	nn	nn	nn	np	nn	nn	np	nn	np	np	nn	nn	np	np	np	np	nn	np	np	nn	nn	np	np	np
LG12_HB_1677	F_0789350_L9_PA	LG12	<nnxnp>	{-1}	(nn,np)	np	nn	nn	np	nn	nn	np	np	nn	np	np	np	np	nn	np	nn	np	np	np	np	nn	nn	nn	np	nn	nn	np	nn	np	np	nn	nn	np	np	np	np	nn	np	np	nn	nn	np	np	np
LG12_HB_1677	F_0789370_L9_PA	LG12	<nnxnp>	{-1}	(nn,np)	np	nn	nn	np	nn	nn	np	np	nn	np	np	np	np	nn	np	nn	np	np	np	np	nn	nn	nn	np	nn	nn	np	nn	np	np	nn	nn	np	np	np	np	nn	np	np	nn	nn	np	np	np
LG12_HB_1677	F_0789387_L9_PA	LG12	<hkxhk>	{11}	(hh,hk,kk)	kk	hk	hh	kk	hh	--	kk	hk	hh	kk	hk	kk	hk	hh	hk	hk	kk	kk	kk	hk	hh	hk	hk	hk	hh	--	kk	hk	kk	hk	hk	hh	hk	kk	hk	hk	hh	hk	kk	hh	hk	hk	kk	hk
LG12_HB_1819_s27h1	F_0855293_L12_27_1	LG12	<nnxnp>	{-1}	(nn,np)	np	nn	nn	np	nn	nn	np	np	nn	np	np	np	np	nn	np	nn	np	np	np	np	nn	nn	nn	nn	nn	nn	np	nn	np	np	nn	nn	np	np	np	np	np	nn	np	nn	nn	np	np	np
LG12_HB_1819_s27h1	F_0855319_L12_27_1	LG12	<nnxnp>	{-1}	(nn,np)	np	nn	nn	np	nn	nn	np	np	nn	--	np	np	np	nn	np	nn	np	--	np	np	nn	nn	nn	nn	nn	nn	np	nn	np	np	nn	nn	np	np	np	--	np	nn	np	nn	nn	np	np	np
LG12_HB_1821_s27h1	F_0855807_L12_27_1	LG12	<lmxll>	{0-}	(ll,lm)	ll	ll	lm	ll	lm	lm	ll	lm	lm	ll	lm	ll	lm	lm	lm	ll	ll	ll	lm	ll	lm	ll	ll	lm	lm	lm	ll	ll	ll	lm	lm	lm	lm	ll	lm	lm	lm	lm	ll	lm	ll	lm	ll	lm
LG12_HB_1822_s27h1	F_0855922_L12_27_1	LG12	<lmxll>	{0-}	(ll,lm)	ll	ll	lm	ll	lm	lm	ll	lm	lm	ll	lm	ll	lm	lm	lm	ll	ll	ll	lm	ll	lm	ll	ll	lm	lm	lm	ll	ll	ll	lm	lm	lm	lm	ll	lm	lm	lm	lm	ll	lm	ll	lm	ll	lm
LG12_HB_1822_s27h1	F_0855931_L12_27_1	LG12	<lmxll>	{0-}	(ll,lm)	ll	ll	lm	ll	lm	lm	ll	lm	lm	ll	lm	ll	lm	lm	lm	ll	ll	ll	lm	ll	lm	ll	ll	lm	lm	lm	ll	ll	ll	lm	lm	lm	lm	ll	lm	lm	lm	lm	ll	lm	ll	lm	ll	lm
LG12_HB_1822_s27h1	F_0855932_L12_27_1	LG12	<lmxll>	{0-}	(ll,lm)	ll	ll	lm	ll	lm	lm	ll	lm	lm	ll	lm	ll	lm	lm	lm	ll	ll	ll	lm	ll	lm	ll	ll	lm	lm	lm	ll	ll	ll	lm	lm	lm	lm	ll	lm	lm	lm	lm	ll	lm	ll	lm	ll	lm
R_5390062_L12_28_1	R_5390062_L12_28_1	LG12	<nnxnp>	{-1}	(nn,np)	np	nn	nn	np	nn	nn	np	np	nn	np	np	np	np	nn	np	nn	np	np	np	np	nn	nn	nn	np	nn	nn	np	nn	np	np	nn	nn	np	np	np	np	nn	np	np	nn	nn	np	np	np
LG12_HB_1827_s33h1	F_0857647_L12_33_1	LG12	<nnxnp>	{-1}	(nn,np)	np	nn	nn	np	nn	nn	np	np	nn	np	np	np	nn	nn	np	nn	np	np	np	np	nn	nn	np	np	nn	nn	np	nn	np	np	nn	nn	np	np	np	np	nn	np	np	nn	np	np	np	np
LG12_HB_1827_s33h1	F_0857653_L12_33_1	LG12	<nnxnp>	{-1}	(nn,np)	np	nn	nn	np	nn	nn	np	np	nn	np	np	np	nn	nn	np	nn	np	np	np	np	nn	nn	np	np	nn	nn	np	nn	np	np	nn	nn	np	np	np	np	nn	np	np	nn	np	np	np	np
LG12_HB_1829_s35h1	F_0858092_L12_35_1	LG12	<nnxnp>	{-1}	(nn,np)	np	nn	nn	np	nn	nn	np	np	nn	np	np	np	nn	nn	np	nn	np	np	np	np	nn	nn	np	np	nn	nn	np	nn	np	np	nn	nn	np	np	np	np	nn	np	np	nn	np	np	np	np
LG12_HB_1829_s35h1	F_0858095_L12_35_1	LG12	<nnxnp>	{-0}	(nn,np)	nn	np	np	nn	np	np	nn	nn	np	nn	nn	nn	np	np	nn	np	nn	nn	nn	nn	np	np	nn	nn	np	np	nn	np	nn	nn	np	np	nn	nn	nn	nn	np	nn	nn	np	nn	nn	nn	nn
LG12_HB_1831_s36h1	F_0858607_L12_36_1	LG12	<nnxnp>	{-0}	(nn,np)	nn	np	np	nn	np	np	nn	nn	np	nn	nn	nn	np	np	nn	np	nn	nn	nn	nn	np	np	nn	nn	np	np	nn	np	nn	nn	np	np	nn	nn	nn	nn	np	nn	nn	np	nn	nn	nn	nn
R_17347387_L12_38_1	R_17347387_L12_38_1	LG12	<nnxnp>	{-1}	(nn,np)	np	nn	nn	np	nn	nn	np	np	nn	np	np	np	nn	nn	np	nn	np	np	np	np	nn	nn	np	np	nn	nn	np	nn	np	np	nn	np	np	np	np	np	nn	np	np	nn	np	np	np	np
LG12_HB_1835_s39h1	F_0860462_L12_39_1	LG12	<lmxll>	{0-}	(ll,lm)	ll	ll	lm	ll	lm	lm	ll	lm	lm	ll	lm	ll	ll	lm	lm	ll	ll	ll	ll	lm	lm	ll	ll	lm	lm	lm	lm	ll	ll	lm	ll	lm	lm	ll	lm	lm	lm	lm	ll	lm	lm	lm	ll	lm
LG12_HB_1835_s39h1	F_0860466_L12_39_1	LG12	<lmxll>	{1-}	(ll,lm)	lm	lm	ll	lm	ll	ll	lm	ll	ll	lm	ll	lm	lm	ll	ll	lm	lm	lm	lm	ll	ll	lm	lm	ll	ll	ll	ll	lm	lm	ll	lm	ll	ll	lm	ll	ll	ll	ll	lm	ll	ll	ll	lm	ll
LG12_HB_1835_s39h1	F_0860464_L12_39_1	LG12	<nnxnp>	{-1}	(nn,np)	np	nn	nn	np	nn	nn	np	np	nn	np	np	np	nn	nn	np	nn	np	np	np	np	np	nn	np	np	nn	nn	np	nn	np	np	nn	np	np	np	np	np	nn	np	np	nn	np	np	np	np
F_0860971_L12_39_1	F_0860971_L12_39_1	LG12	<nnxnp>	{-0}	(nn,np)	nn	np	np	nn	np	np	nn	nn	np	nn	nn	nn	np	np	nn	np	nn	nn	nn	nn	nn	np	nn	nn	np	np	nn	np	nn	nn	np	nn	nn	nn	nn	nn	np	nn	nn	np	nn	nn	nn	nn
LG12_HB_1838_s41h1	F_0861177_L12_41_1	LG12	<hkxhk>	{11}	(hh,hk,kk)	kk	hk	hh	kk	hh	hh	kk	hk	hh	kk	hk	kk	hk	hh	hk	hk	kk	kk	kk	hk	hk	hk	kk	hk	hh	hh	hk	hk	kk	hk	hk	hk	hk	kk	hk	hk	hh	hk	kk	hk	hk	hk	hk	hk
LG12_HB_1838_s41h1	F_0861180_L12_41_1	LG12	<hkxhk>	{11}	(hh,hk,kk)	kk	hk	hh	kk	hh	hh	kk	hk	hh	kk	hk	kk	hk	hh	hk	hk	kk	kk	kk	hk	hk	hk	kk	hk	hh	hh	hk	hk	kk	hk	hk	hk	hk	kk	hk	hk	hh	hk	kk	hk	hk	hk	hk	hk
LG12_HB_1838_s41h1	F_0861179_L12_41_1	LG12	<nnxnp>	{-0}	(nn,np)	nn	np	np	nn	np	np	nn	nn	np	nn	nn	nn	np	np	nn	np	nn	nn	nn	nn	nn	np	nn	nn	np	np	nn	np	nn	nn	np	nn	nn	nn	nn	nn	np	nn	nn	np	nn	nn	np	nn
LG12_HB_1838_s41h1	F_0861188_L12_41_1	LG12	<nnxnp>	{-0}	(nn,np)	nn	np	np	nn	np	np	nn	nn	np	nn	nn	nn	np	np	nn	np	nn	nn	nn	nn	nn	np	nn	nn	np	np	nn	np	nn	nn	np	nn	nn	nn	nn	nn	np	nn	nn	np	nn	nn	np	nn
LG12_HB_1839_s42h1	F_0861603_L12_42_1	LG12	<lmxll>	{0-}	(ll,lm)	ll	ll	lm	ll	lm	lm	ll	lm	ll	ll	lm	ll	ll	lm	lm	ll	ll	ll	ll	lm	lm	ll	ll	lm	lm	lm	lm	lm	ll	lm	ll	lm	lm	ll	lm	lm	lm	lm	ll	ll	lm	lm	ll	lm
LG12_HB_1839_s42h1	F_0861607_L12_42_1	LG12	<nnxnp>	{-0}	(nn,np)	nn	np	np	nn	np	np	nn	nn	np	nn	nn	nn	np	np	nn	np	nn	nn	nn	nn	nn	np	nn	nn	np	np	nn	np	nn	nn	np	nn	nn	nn	nn	nn	np	nn	nn	np	nn	nn	np	nn
LG12_HB_1839_s42h1	F_0861619_L12_42_1	LG12	<nnxnp>	{-0}	(nn,np)	nn	np	np	nn	np	np	nn	nn	np	nn	nn	nn	np	np	nn	np	nn	nn	nn	nn	nn	np	nn	nn	np	np	nn	np	nn	nn	np	nn	nn	nn	nn	nn	np	nn	nn	np	nn	nn	np	nn
LG12_HB_1839_s42h1	F_0861622_L12_42_1	LG12	<hkxhk>	{10}	(hh,hk,kk)	hk	kk	hk	hk	hk	hk	hk	hh	kk	hk	hh	hk	kk	hk	hh	kk	hk	hk	hk	hh	hh	kk	hk	hh	hk	hk	hh	hk	hk	hh	kk	hh	hh	hk	hh	hh	hk	hh	hk	kk	hh	hh	kk	hh
LG12_HB_1839_s42h1	F_0861630_L12_42_1	LG12	<nnxnp>	{-0}	(nn,np)	nn	np	np	nn	np	np	nn	nn	--	nn	nn	nn	np	np	nn	--	nn	nn	nn	nn	nn	np	nn	nn	--	np	nn	np	nn	nn	np	nn	nn	nn	nn	nn	np	nn	nn	np	nn	nn	np	nn
R_22722118_L12_42_1	R_22722118_L12_42_1	LG12	<lmxll>	{0-}	(ll,lm)	ll	ll	lm	ll	lm	lm	ll	lm	ll	ll	lm	ll	ll	lm	lm	ll	ll	ll	ll	lm	lm	ll	ll	lm	lm	lm	lm	lm	ll	lm	ll	lm	lm	ll	lm	lm	lm	lm	ll	ll	lm	lm	ll	lm
LG12_HB_184	F_0082448_L11_PA	LG12	<nnxnp>	{-1}	(nn,np)	np	nn	nn	np	nn	nn	np	np	nn	np	np	np	nn	nn	np	nn	np	np	np	np	nn	nn	np	np	nn	nn	np	nn	np	np	nn	nn	np	np	np	np	nn	np	np	nn	np	np	np	np
LG12_HB_1841_s43h1	F_0862187_L12_43_1	LG12	<nnxnp>	{-0}	(nn,np)	nn	np	np	nn	np	np	nn	nn	np	nn	nn	nn	np	np	nn	np	nn	nn	nn	nn	nn	np	nn	nn	np	np	nn	np	nn	nn	np	nn	nn	nn	nn	nn	np	nn	nn	np	nn	nn	np	nn
LG12_HB_1843_s44h1	F_0862765_L12_44_1	LG12	<lmxll>	{0-}	(ll,lm)	ll	ll	lm	ll	lm	lm	ll	lm	ll	ll	lm	ll	ll	lm	lm	ll	ll	ll	ll	lm	lm	ll	ll	lm	lm	lm	lm	lm	ll	lm	ll	ll	lm	ll	lm	lm	lm	lm	ll	ll	lm	lm	ll	lm
LG12_HB_1843_s44h1	F_0862766_L12_44_1	LG12	<lmxll>	{0-}	(ll,lm)	ll	ll	lm	ll	lm	lm	ll	lm	ll	ll	lm	ll	ll	lm	lm	ll	ll	ll	ll	lm	lm	ll	ll	lm	lm	lm	lm	lm	ll	lm	ll	ll	lm	ll	lm	lm	lm	lm	ll	ll	lm	lm	ll	lm
LG12_HB_1844_s44h1	F_0863120_L12_44_1	LG12	<hkxhk>	{01}	(hh,hk,kk)	hk	hh	hk	hk	hk	hk	hk	kk	hh	hk	kk	hk	hh	kk	kk	hh	hk	hk	hk	kk	kk	hh	hk	kk	hk	hk	kk	hk	hk	kk	hh	hk	kk	hk	kk	kk	hk	kk	hk	hh	kk	kk	hh	kk
F_0863154_L12_45_1	F_0863154_L12_45_1	LG12	<lmxll>	{0-}	(ll,lm)	ll	ll	lm	ll	lm	lm	ll	lm	ll	ll	lm	ll	ll	lm	lm	ll	ll	ll	ll	lm	lm	ll	ll	lm	lm	lm	lm	lm	ll	lm	ll	ll	lm	ll	lm	lm	lm	lm	ll	ll	lm	lm	ll	lm
LG12_HB_1847_s46h1	F_0863675_L12_46_1	LG12	<lmxll>	{0-}	(ll,lm)	ll	ll	lm	ll	lm	lm	ll	lm	ll	ll	lm	ll	ll	lm	lm	ll	ll	ll	ll	lm	lm	ll	ll	lm	lm	lm	lm	lm	ll	lm	ll	ll	lm	ll	lm	lm	lm	lm	ll	ll	lm	lm	ll	lm
LG12_HB_1847_s46h1	F_0863682_L12_46_1	LG12	<nnxnp>	{-0}	(nn,np)	nn	np	np	nn	np	np	nn	nn	np	nn	nn	nn	np	nn	nn	np	nn	nn	nn	nn	nn	np	nn	nn	np	np	nn	np	nn	nn	np	nn	nn	nn	nn	nn	np	nn	nn	np	nn	nn	np	nn
LG12_HB_1847.5	R_29037245_L12_PA	LG12	<hkxhk>	{11}	(hh,hk,kk)	kk	hk	hh	kk	hh	hh	kk	hk	hk	kk	hk	kk	hk	hk	hk	hk	kk	kk	kk	hk	hk	hk	kk	hk	hh	hh	hk	hh	kk	hk	hk	kk	hk	kk	hk	hk	hh	hk	kk	hk	hk	hk	hk	hk
LG12_HB_1847.5	R_29040874_L12_PA	LG12	<hkxhk>	{00}	(hh,hk,kk)	hh	hk	kk	hh	kk	kk	hh	hk	hk	hh	hk	hh	hk	hk	hk	hk	hh	hh	hh	hk	hk	hk	hh	hk	kk	kk	hk	kk	hh	hk	hk	hh	hk	hh	hk	hk	kk	hk	hh	hk	hk	hk	hk	hk
LG12_HB_1847.5	R_29053998_L12_PA	LG12	<nnxnp>	{-0}	(nn,np)	nn	np	np	nn	np	np	nn	nn	np	nn	nn	nn	np	nn	nn	np	nn	nn	nn	nn	nn	np	nn	nn	np	np	nn	np	nn	nn	np	nn	nn	nn	nn	nn	np	nn	nn	np	nn	nn	np	nn
LG12_HB_1847.5	R_29070012_L12_PA	LG12	<nnxnp>	{-1}	(nn,np)	np	nn	nn	np	nn	nn	np	np	nn	np	np	np	nn	np	np	nn	np	np	np	np	np	nn	np	np	nn	nn	np	nn	np	np	nn	np	np	np	np	np	nn	np	np	nn	np	np	nn	np
LG12_HB_1849_s46h1	F_0864452_L12_46_1	LG12	<lmxll>	{0-}	(ll,lm)	ll	ll	lm	ll	lm	lm	ll	lm	ll	ll	lm	ll	ll	lm	lm	ll	ll	ll	ll	lm	lm	ll	ll	lm	lm	lm	lm	lm	ll	lm	ll	lm	lm	ll	lm	lm	lm	lm	ll	ll	lm	lm	ll	lm
LG12_HB_1850_s46h1	F_0864895_L12_46_1	LG12	<hkxhk>	{01}	(hh,hk,kk)	hk	hh	hk	hk	hk	hk	hh	kk	hh	hk	kk	hk	hh	kk	kk	hh	hk	hk	hk	kk	kk	hh	hk	kk	hk	hk	kk	hk	hk	kk	hh	hk	kk	hk	kk	kk	hk	kk	hh	hh	kk	kk	hh	kk
LG12_HB_1850_s46h1	F_0864902_L12_46_1	LG12	<hkxhk>	{10}	(hh,hk,kk)	hk	kk	hk	hk	hk	hk	kk	hh	kk	hk	hh	hk	kk	hh	hh	kk	hk	hk	hk	hh	hh	kk	hk	hh	hk	hk	hh	hk	hk	hh	kk	hk	hh	hk	hh	hh	hk	hh	kk	kk	hh	hh	kk	hh
LG12_HB_1850_s46h1	F_0864904_L12_46_1	LG12	<hkxhk>	{10}	(hh,hk,kk)	hk	kk	hk	hk	hk	hk	kk	hh	kk	hk	hh	hk	kk	hh	hh	kk	hk	hk	hk	hh	hh	kk	hk	hh	hk	hk	hh	hk	hk	hh	kk	hk	hh	hk	hh	hh	hk	hh	kk	kk	hh	hh	kk	hh
LG12_HB_1850.5_s46h1	R_30691702_L12_46_1	LG12	<lmxll>	{0-}	(ll,lm)	ll	ll	lm	ll	lm	lm	ll	lm	ll	ll	lm	ll	ll	lm	lm	ll	ll	ll	ll	lm	lm	ll	ll	lm	lm	lm	lm	lm	ll	lm	ll	ll	lm	ll	lm	lm	lm	lm	ll	ll	lm	lm	ll	lm
LG12_HB_1850.5_s46h1	R_30699442_L12_46_1	LG12	<nnxnp>	{-1}	(nn,np)	np	nn	nn	np	nn	nn	nn	np	nn	np	np	np	nn	np	np	nn	np	np	np	np	np	nn	np	np	nn	nn	np	nn	np	np	nn	np	np	np	np	np	nn	np	nn	nn	np	np	nn	np
LG12_HB_1851_s46h1	F_0865128_L12_46_1	LG12	<lmxll>	{0-}	(ll,lm)	ll	ll	lm	ll	lm	lm	ll	lm	ll	ll	lm	ll	ll	lm	lm	ll	ll	ll	ll	lm	lm	ll	ll	lm	lm	lm	lm	lm	ll	lm	ll	ll	lm	ll	lm	lm	lm	lm	ll	ll	lm	lm	ll	lm
LG12_HB_1851_s46h1	F_0865132_L12_46_1	LG12	<lmxll>	{0-}	(ll,lm)	ll	ll	lm	ll	lm	lm	ll	lm	ll	ll	lm	ll	ll	lm	lm	ll	ll	ll	ll	lm	lm	ll	ll	lm	lm	lm	lm	lm	ll	lm	ll	ll	lm	ll	lm	lm	lm	lm	ll	ll	lm	lm	ll	lm
LG12_HB_1851_s46h1	F_0865133_L12_46_1	LG12	<lmxll>	{1-}	(ll,lm)	lm	lm	ll	lm	ll	ll	lm	ll	lm	lm	ll	lm	lm	ll	ll	lm	lm	lm	lm	ll	ll	lm	lm	ll	ll	ll	ll	ll	lm	ll	lm	lm	ll	lm	ll	ll	ll	ll	lm	lm	ll	ll	lm	ll
LG12_HB_1851_s46h1	F_0865159_L12_46_1	LG12	<lmxll>	{0-}	(ll,lm)	ll	ll	lm	ll	lm	--	ll	lm	ll	ll	lm	ll	ll	lm	lm	ll	ll	ll	ll	lm	lm	ll	ll	lm	lm	lm	lm	lm	ll	lm	ll	ll	lm	ll	lm	lm	lm	lm	ll	ll	lm	lm	ll	lm
LG12_HB_1853_s46h1	F_0865859_L12_46_1	LG12	<lmxll>	{1-}	(ll,lm)	lm	lm	ll	lm	ll	ll	lm	ll	lm	lm	ll	lm	lm	ll	ll	lm	lm	lm	lm	ll	ll	--	lm	ll	ll	ll	ll	ll	lm	ll	lm	lm	ll	lm	ll	ll	ll	ll	lm	lm	ll	ll	lm	ll
LG12_HB_1853_s46h1	F_0865864_L12_46_1	LG12	<lmxll>	{1-}	(ll,lm)	lm	lm	ll	lm	ll	ll	lm	ll	lm	lm	ll	lm	lm	ll	ll	lm	lm	lm	lm	ll	ll	lm	lm	ll	ll	ll	ll	ll	lm	ll	lm	lm	ll	lm	ll	ll	ll	ll	lm	lm	ll	ll	lm	ll
LG12_HB_1853_s46h1	F_0865863_L12_46_1	LG12	<hkxhk>	{10}	(hh,hk,kk)	hk	kk	hk	hk	hk	hk	kk	hh	kk	hk	hh	hk	kk	hh	hh	kk	hk	hk	hk	hh	hh	kk	hk	hh	hk	hk	hh	hk	hk	hh	kk	hk	hh	hk	hh	hh	hk	hh	kk	kk	hh	hh	kk	hh
LG12_HB_1853_s46h1	F_0865868_L12_46_1	LG12	<hkxhk>	{10}	(hh,hk,kk)	hk	kk	hk	hk	hk	hk	kk	hh	kk	hk	hh	hk	kk	hh	hh	kk	hk	hk	hk	hh	hh	kk	hk	hh	hk	hk	hh	hk	hk	hh	kk	hk	hh	hk	hh	hh	hk	hh	kk	kk	hh	hh	kk	hh
LG12_HB_1853_s46h1	F_0865893_L12_46_1	LG12	<hkxhk>	{10}	(hh,hk,kk)	hk	kk	hk	hk	hk	hk	kk	hh	kk	hk	hh	hk	kk	hh	hh	kk	hk	hk	hk	hh	hh	kk	hk	hh	hk	hk	hh	hk	hk	hh	kk	hk	hh	hk	hh	hh	hk	hh	kk	kk	hh	hh	kk	hh
LG12_HB_1853_s46h1	F_0865865_L12_46_1	LG12	<nnxnp>	{-0}	(nn,np)	nn	np	np	nn	np	np	np	nn	np	nn	nn	nn	np	nn	nn	np	nn	nn	nn	nn	nn	np	nn	nn	np	np	nn	np	nn	nn	np	nn	nn	nn	nn	nn	np	nn	np	np	nn	nn	np	nn
LG12_HB_1855_s46h1	F_0866260_L12_46_1	LG12	<lmxll>	{1-}	(ll,lm)	lm	lm	ll	lm	ll	ll	lm	ll	lm	lm	ll	lm	ll	ll	ll	lm	lm	lm	lm	ll	ll	lm	lm	ll	ll	ll	ll	ll	lm	ll	lm	lm	ll	ll	ll	ll	ll	ll	lm	lm	ll	ll	lm	ll
LG12_HB_1855_s46h1	F_0866256_L12_46_1	LG12	<nnxnp>	{-1}	(nn,np)	np	nn	nn	np	nn	nn	nn	np	nn	np	np	np	nn	np	np	nn	np	np	np	np	np	nn	np	np	nn	nn	np	nn	np	nn	nn	np	np	np	np	np	nn	np	nn	nn	np	np	nn	np
LG12_HB_1856_s46h1	F_0866647_L12_46_1	LG12	<nnxnp>	{-1}	(nn,np)	np	nn	nn	np	nn	nn	nn	np	nn	np	np	np	nn	np	np	nn	--	--	np	np	np	nn	--	np	nn	nn	np	nn	--	nn	nn	np	np	np	np	np	nn	np	nn	nn	np	np	nn	np
LG12_HB_1856_s46h1	F_0866661_L12_46_1	LG12	<nnxnp>	{-1}	(nn,np)	np	nn	nn	np	nn	nn	nn	np	nn	np	np	np	nn	np	np	nn	np	np	np	np	np	nn	np	np	nn	nn	np	nn	np	nn	nn	np	np	np	np	np	nn	np	nn	nn	np	np	nn	np
LG12_HB_1857_s46h1	F_0866747_L12_46_1	LG12	<efxeg>	{01}	(ee,ef,eg,fg)	eg	ee	ef	fg	ef	ef	ee	fg	ee	eg	fg	eg	ef	fg	fg	ee	eg	eg	eg	fg	fg	ee	eg	fg	ef	ef	fg	ef	eg	ef	ee	eg	fg	fg	fg	fg	ef	fg	ee	ee	fg	fg	ee	fg
LG12_HB_1857_s46h1	F_0866760_L12_46_1	LG12	<hkxhk>	{10}	(hh,hk,kk)	hk	kk	hk	hh	hk	hk	kk	hh	kk	hk	hh	hk	hk	hh	hh	kk	hk	hk	hk	hh	hh	kk	hk	hh	hk	hk	hh	hk	hk	hk	kk	hk	hh	hh	hh	hh	hk	hh	kk	kk	hh	hh	kk	hh
LG12_HB_1857_s46h1	F_0866745_L12_46_1	LG12	<lmxll>	{0-}	(ll,lm)	ll	ll	lm	lm	lm	lm	ll	lm	ll	ll	lm	ll	lm	lm	lm	ll	ll	ll	ll	lm	lm	ll	ll	lm	lm	lm	lm	lm	ll	lm	ll	ll	lm	lm	lm	lm	lm	lm	ll	ll	lm	lm	ll	lm
LG12_HB_1857_s46h1	F_0866753_L12_46_1	LG12	<lmxll>	{1-}	(ll,lm)	lm	lm	ll	ll	ll	ll	lm	ll	lm	lm	ll	lm	ll	ll	ll	lm	lm	lm	lm	ll	ll	lm	lm	ll	ll	ll	ll	ll	lm	ll	lm	lm	ll	ll	ll	ll	ll	ll	lm	lm	ll	ll	lm	ll
LG12_HB_1858_s46h1	F_0866902_L12_46_1	LG12	<lmxll>	{0-}	(ll,lm)	ll	ll	lm	lm	lm	lm	ll	lm	ll	ll	lm	ll	lm	lm	lm	ll	ll	ll	ll	lm	lm	ll	ll	lm	lm	lm	lm	lm	ll	lm	ll	ll	lm	lm	lm	lm	lm	lm	ll	ll	lm	lm	ll	lm
LG12_HB_1858_s46h1	F_0866920_L12_46_1	LG12	<lmxll>	{0-}	(ll,lm)	ll	ll	lm	lm	lm	lm	ll	lm	ll	ll	lm	ll	lm	lm	lm	ll	ll	ll	ll	lm	lm	ll	ll	lm	lm	lm	lm	lm	ll	lm	ll	ll	lm	lm	lm	lm	lm	lm	ll	ll	lm	lm	ll	lm
LG12_HB_1858_s46h1	F_0866896_L12_46_1	LG12	<hkxhk>	{10}	(hh,hk,kk)	hk	hk	hk	hh	hk	hh	kk	hh	kk	hk	hh	hk	hk	hh	hh	kk	hk	hk	hk	hh	hh	kk	hk	hh	hk	hk	hh	hk	hk	hk	kk	hk	hh	hh	hh	hh	hk	hh	kk	kk	hh	hh	kk	hh
LG12_HB_1858_s46h1	F_0866897_L12_46_1	LG12	<nnxnp>	{-1}	(nn,np)	np	np	nn	np	nn	np	nn	np	nn	np	np	np	nn	np	np	nn	np	np	np	np	np	nn	np	np	nn	nn	np	nn	np	nn	nn	np	np	np	np	np	nn	np	nn	nn	np	np	nn	np
LG12_HB_1858_s46h1	F_0866910_L12_46_1	LG12	<nnxnp>	{-1}	(nn,np)	np	np	nn	np	nn	np	nn	np	nn	np	np	np	nn	np	np	nn	np	np	np	np	np	nn	np	np	nn	nn	np	nn	np	nn	nn	np	np	np	np	np	nn	np	nn	nn	np	np	nn	np
LG12_HB_1858_s46h1	F_0866918_L12_46_1	LG12	<hkxhk>	{10}	(hh,hk,kk)	hk	hk	hk	hh	hk	hh	kk	hh	kk	hk	hh	hk	hk	hh	hh	kk	hk	hk	hk	hh	hh	kk	hk	hh	hk	hk	hh	hk	hk	hk	kk	hk	hh	hh	hh	hh	hk	hh	kk	kk	hh	hh	kk	hh
LG12_HB_1860_s46h1	F_0867407_L12_46_1	LG12	<lmxll>	{0-}	(ll,lm)	ll	ll	lm	lm	lm	lm	ll	lm	ll	ll	lm	ll	lm	lm	lm	ll	ll	ll	ll	lm	lm	lm	ll	lm	lm	lm	ll	lm	ll	lm	ll	ll	lm	lm	ll	lm	lm	lm	lm	ll	lm	lm	ll	lm
LG12_HB_1861_s46h1	F_0867539_L12_46_1	LG12	<nnxnp>	{-0}	(nn,np)	nn	nn	np	nn	np	nn	np	nn	np	nn	nn	nn	nn	nn	nn	np	nn	nn	nn	nn	nn	np	nn	nn	np	nn	nn	np	nn	np	np	nn	nn	nn	nn	np	np	nn	np	np	nn	nn	np	nn
LG12_HB_1861_s46h1	F_0867544_L12_46_1	LG12	<nnxnp>	{-1}	(nn,np)	np	np	nn	np	nn	np	nn	np	nn	np	np	np	np	np	np	nn	np	np	np	np	np	nn	np	np	nn	np	np	nn	np	nn	nn	--	np	np	np	nn	nn	--	nn	nn	np	np	nn	np
LG12_HB_1861_s46h1	F_0867549_L12_46_1	LG12	<nnxnp>	{-1}	(nn,np)	np	np	nn	np	nn	np	nn	np	nn	np	np	np	np	np	np	nn	np	np	np	np	np	nn	np	np	nn	np	np	nn	np	nn	nn	np	np	np	np	nn	nn	np	nn	nn	np	np	nn	np
LG12_HB_1862_s46h1	F_0867856_L12_46_1	LG12	<lmxll>	{0-}	(ll,lm)	ll	ll	lm	lm	lm	lm	ll	lm	ll	ll	lm	ll	lm	lm	lm	ll	ll	ll	ll	lm	lm	lm	ll	lm	lm	lm	ll	lm	ll	lm	ll	ll	lm	lm	ll	lm	lm	lm	lm	ll	lm	lm	ll	lm
LG12_HB_1862_s46h1	F_0867878_L12_46_1	LG12	<hkxhk>	{01}	(hh,hk,kk)	hk	hk	hk	kk	hk	kk	hh	kk	hh	hk	kk	hk	kk	kk	kk	hh	hk	hh	hk	hk	kk	hk	hk	kk	hk	kk	hk	kk	hk	hk	hh	hk	kk	kk	hk	hk	hk	kk	hk	hh	kk	kk	hh	kk
LG12_HB_1862_s46h1	F_0867885_L12_46_1	LG12	<lmxll>	{1-}	(ll,lm)	lm	lm	ll	ll	ll	ll	lm	ll	lm	lm	ll	lm	ll	ll	ll	lm	lm	lm	lm	ll	ll	ll	lm	ll	ll	ll	lm	ll	lm	ll	lm	lm	ll	ll	lm	ll	ll	ll	ll	lm	ll	ll	lm	ll
LG12_HB_1862_s46h1	F_0867855_L12_46_1	LG12	<nnxnp>	{-1}	(nn,np)	np	np	nn	np	nn	np	nn	np	nn	np	np	np	np	np	np	nn	np	nn	np	nn	np	nn	np	np	nn	np	np	np	np	nn	nn	np	np	np	np	nn	nn	np	nn	nn	np	np	nn	np
LG12_HB_1862_s46h1	F_0867888_L12_46_1	LG12	<nnxnp>	{-1}	(nn,np)	np	np	nn	np	nn	np	nn	np	nn	np	np	np	np	np	np	nn	np	nn	np	nn	np	nn	np	np	nn	np	np	np	np	nn	nn	np	np	np	np	nn	nn	np	nn	nn	np	np	nn	np
LG12_HB_1862_s46h1	F_0867853_L12_46_1	LG12	<nnxnp>	{-0}	(nn,np)	nn	nn	np	nn	np	nn	np	nn	np	nn	nn	nn	nn	nn	nn	np	nn	np	nn	np	nn	np	nn	nn	np	nn	nn	nn	nn	np	np	nn	nn	nn	nn	np	np	nn	np	np	nn	nn	np	nn
LG12_HB_1862_s46h1	F_0867854_L12_46_1	LG12	<nnxnp>	{-0}	(nn,np)	nn	nn	np	nn	np	nn	np	nn	np	nn	nn	nn	nn	nn	nn	np	nn	np	nn	np	nn	np	nn	nn	np	nn	nn	nn	nn	np	np	nn	nn	nn	nn	np	np	nn	np	np	nn	nn	np	nn
LG12_HB_1862_s46h1	F_0867857_L12_46_1	LG12	<nnxnp>	{-0}	(nn,np)	nn	nn	np	nn	np	nn	np	nn	np	nn	nn	nn	nn	nn	nn	np	nn	np	nn	np	nn	np	nn	nn	np	nn	nn	nn	nn	np	np	nn	nn	nn	nn	np	np	nn	np	np	nn	nn	np	nn
LG12_HB_1864_s46h1	F_0868150_L12_46_1	LG12	<hkxhk>	{00}	(hh,hk,kk)	hh	hh	kk	hk	kk	hk	hk	hk	hk	hk	hk	hh	hk	hh	hk	hk	hh	hk	hh	kk	hk	kk	hh	hh	kk	hk	hh	hk	hh	kk	hk	hh	hk	hk	hh	kk	kk	hh	kk	hk	hk	hk	hk	hk
LG12_HB_1864_s46h1	F_0868163_L12_46_1	LG12	<hkxhk>	{00}	(hh,hk,kk)	hh	hh	kk	hk	kk	hk	hk	hk	hk	hk	hk	hh	hk	hh	hk	hk	hh	hk	hh	kk	hk	kk	hh	hh	kk	hk	hh	hk	hh	kk	hk	hh	hk	hk	hh	kk	kk	hh	kk	hk	hk	hk	hk	hk
LG12_HB_1864_s46h1	F_0868172_L12_46_1	LG12	<hkxhk>	{11}	(hh,hk,kk)	kk	kk	hh	hk	hh	hk	hk	hk	hk	hk	hk	kk	hk	kk	hk	hk	kk	hk	kk	hh	hk	hh	kk	kk	hh	hk	kk	hk	kk	hh	hk	kk	hk	hk	kk	hh	hh	kk	hh	hk	hk	hk	hk	hk
LG12_HB_1864_s46h1	$F_0868178y_LG12	LG12	<lmxll>	{1-}	(ll,lm)	lm	lm	ll	ll	ll	ll	lm	ll	lm	ll	ll	lm	ll	lm	ll	lm	lm	lm	lm	ll	ll	ll	lm	lm	ll	ll	lm	ll	lm	ll	lm	lm	ll	ll	lm	ll	ll	lm	ll	lm	ll	ll	lm	ll
LG12_HB_1865_s46h1	F_0868359_L12_46_1	LG12	<nnxnp>	{-1}	(nn,np)	np	np	nn	np	nn	np	nn	np	nn	np	np	np	np	np	np	nn	np	nn	np	nn	np	nn	np	np	nn	np	np	np	np	nn	nn	np	np	np	np	nn	nn	np	nn	nn	np	np	nn	np
LG12_HB_1865_s46h1	F_0868362_L12_46_1	LG12	<nnxnp>	{-1}	(nn,np)	np	np	nn	np	nn	np	nn	np	nn	np	np	np	np	np	np	nn	np	nn	np	nn	np	nn	np	np	nn	np	np	np	np	nn	nn	np	np	np	np	nn	nn	np	nn	nn	np	np	nn	np
LG12_HB_1865_s46h1	F_0868354_L12_46_1	LG12	<efxeg>	{00}	(ee,ef,eg,fg)	ee	ee	fg	ef	fg	ef	eg	ef	eg	ef	ef	ee	ef	ee	ef	eg	ee	eg	ee	fg	ef	fg	ee	ee	fg	ef	ee	ef	ee	fg	eg	ee	ef	ef	ee	fg	fg	ee	fg	eg	ef	ef	eg	ef
LG12_HB_1865_s46h1	F_0868360_L12_46_1	LG12	<hkxhk>	{11}	(hh,hk,kk)	kk	kk	hh	hk	hh	hk	hk	hk	hk	hk	hk	kk	hk	kk	hk	hk	kk	hk	kk	hh	hk	hh	kk	kk	hh	hk	kk	hk	kk	hh	hk	kk	hk	hk	kk	hh	hh	kk	hh	hk	hk	hk	hk	hk
LG12_HB_2152_s22h1	F_0983199_L4_22_1	LG12	<lmxll>	{0-}	(ll,lm)	ll	ll	lm	ll	lm	lm	ll	lm	ll	ll	lm	ll	ll	lm	lm	ll	ll	ll	ll	lm	lm	ll	ll	lm	lm	lm	lm	lm	ll	lm	ll	ll	lm	ll	--	lm	lm	--	ll	ll	lm	lm	ll	lm
LG12_HB_2198_s51h1	F_0999931_L5_51_1	LG12	<nnxnp>	{-1}	(nn,np)	np	nn	nn	np	nn	nn	np	np	nn	np	np	np	nn	nn	np	nn	np	np	np	np	nn	nn	np	np	nn	nn	np	nn	np	np	nn	nn	np	np	np	np	nn	np	np	nn	np	np	np	np
LG12_HB_2198_s51h1	F_0999932_L5_51_1	LG12	<nnxnp>	{-0}	(nn,np)	nn	np	np	nn	np	np	nn	nn	np	nn	nn	nn	np	np	nn	np	nn	nn	nn	nn	np	np	nn	nn	np	np	nn	np	nn	nn	np	np	nn	nn	nn	nn	np	nn	nn	np	nn	nn	nn	nn
LG12_HB_2198_s51h1	F_0999942_L5_51_1	LG12	<nnxnp>	{-1}	(nn,np)	np	nn	nn	np	nn	nn	np	np	nn	np	np	np	nn	nn	np	nn	np	np	np	np	nn	nn	np	np	nn	nn	np	nn	np	np	nn	nn	np	np	np	np	nn	np	np	nn	np	np	np	np
LG12_HB_2198_s51h1	F_0999945_L5_51_1	LG12	<nnxnp>	{-1}	(nn,np)	np	nn	nn	np	nn	nn	np	np	nn	np	np	np	nn	nn	np	nn	np	np	np	np	nn	nn	np	np	nn	nn	np	nn	np	np	nn	nn	np	np	np	np	nn	np	np	nn	np	np	np	np
LG12_HB_2198_s51h1	F_0999953_L5_51_1	LG12	<nnxnp>	{-1}	(nn,np)	np	nn	nn	np	nn	nn	np	np	nn	np	np	np	nn	nn	np	nn	np	np	np	np	nn	nn	np	np	nn	nn	np	nn	np	np	nn	nn	np	np	np	np	nn	np	np	nn	np	np	np	np
LG12_HB_2198_s51h1	F_0999955_L5_51_1	LG12	<nnxnp>	{-0}	(nn,np)	nn	np	np	nn	np	np	nn	nn	np	nn	nn	nn	np	np	nn	np	nn	nn	nn	nn	np	np	nn	nn	np	np	nn	np	nn	nn	np	np	nn	nn	nn	nn	np	nn	nn	np	nn	nn	nn	nn
LG12_HB_2247_s39h1	F_1017431_L7_39_1	LG12	<nnxnp>	{-1}	(nn,np)	np	np	nn	np	nn	np	nn	np	nn	np	np	np	nn	np	np	nn	np	np	np	np	np	nn	np	np	nn	nn	np	nn	np	nn	nn	np	np	np	np	np	nn	np	nn	nn	np	np	nn	np
LG12_HB_2247_s39h1	F_1017440_L7_39_1	LG12	<nnxnp>	{-1}	(nn,np)	np	np	nn	np	nn	np	nn	np	nn	np	np	np	nn	np	np	nn	np	np	np	np	np	nn	np	np	nn	nn	np	nn	np	nn	nn	np	np	np	np	np	nn	np	nn	nn	np	np	nn	np
LG12_HB_2247_s39h1	F_1017441_L7_39_1	LG12	<nnxnp>	{-1}	(nn,np)	np	np	nn	np	nn	np	nn	np	nn	np	np	np	nn	np	np	nn	np	np	np	np	np	nn	np	np	nn	nn	np	nn	np	nn	nn	np	np	np	np	np	nn	np	nn	nn	np	np	nn	np
LG12_HB_2247_s39h1	F_1017451_L7_39_1	LG12	<nnxnp>	{-1}	(nn,np)	np	np	nn	np	nn	np	nn	np	nn	np	np	np	nn	np	np	nn	np	np	np	np	np	nn	np	np	nn	nn	np	nn	np	nn	nn	np	np	np	np	np	nn	np	nn	nn	np	np	nn	np
LG12_HB_2247_s39h1	F_1017455_L7_39_1	LG12	<nnxnp>	{-1}	(nn,np)	np	np	nn	np	nn	np	nn	np	nn	np	np	np	nn	np	np	nn	np	np	np	np	np	nn	np	np	nn	nn	np	nn	np	nn	nn	np	np	np	np	np	nn	np	nn	nn	np	np	nn	np
LG12_HB_228	F_0103306_L11_PA	LG12	<nnxnp>	{-0}	(nn,np)	nn	np	np	nn	np	np	nn	nn	np	nn	nn	nn	np	np	nn	np	nn	nn	nn	nn	np	np	nn	nn	np	np	nn	np	nn	nn	np	np	nn	nn	nn	nn	np	nn	nn	np	nn	nn	nn	nn
LG12_HB_2302_s23h1	F_1044215_L9_23_1	LG12	<nnxnp>	{-1}	(nn,np)	np	nn	nn	np	nn	nn	np	np	nn	np	np	np	np	nn	np	nn	np	np	np	np	nn	nn	nn	np	nn	nn	np	nn	np	np	nn	nn	np	np	np	np	nn	np	np	nn	nn	np	np	np
LG12_HB_2304_s23h1	F_1045128_L9_23_1	LG12	<nnxnp>	{-1}	(nn,np)	np	nn	nn	np	nn	nn	np	np	nn	np	np	np	np	nn	np	nn	np	np	np	np	nn	nn	nn	nn	nn	nn	np	nn	np	np	nn	nn	np	np	np	np	np	nn	np	nn	nn	np	np	np
LG12_HB_2304_s23h1	F_1045136_L9_23_1	LG12	<nnxnp>	{-1}	(nn,np)	np	nn	nn	np	nn	nn	np	np	nn	np	np	np	np	nn	np	nn	np	np	np	np	nn	nn	nn	nn	nn	nn	np	nn	np	np	nn	nn	np	np	np	np	np	nn	np	nn	nn	np	np	np
LG12_HB_2346_s58h2	F_1057909_L11_58_2	LG12	<nnxnp>	{-0}	(nn,np)	nn	np	np	nn	np	np	nn	nn	np	nn	nn	nn	np	np	nn	np	nn	nn	nn	nn	np	np	nn	nn	np	np	nn	np	nn	nn	np	np	nn	nn	nn	nn	np	nn	nn	np	nn	nn	nn	nn
LG12_HB_2350_s49h2	F_1059530_L12_49_2	LG12	<lmxll>	{0-}	(ll,lm)	ll	ll	lm	ll	lm	lm	ll	lm	lm	ll	lm	ll	lm	lm	lm	ll	ll	ll	ll	ll	lm	ll	ll	lm	lm	lm	ll	ll	ll	lm	ll	lm	lm	ll	lm	lm	lm	lm	ll	lm	ll	lm	ll	lm
LG12_HB_2352_s58h2	F_1060723_L12_58_2	LG12	<nnxnp>	{-0}	(nn,np)	nn	np	np	nn	np	np	nn	nn	np	nn	nn	nn	np	np	nn	np	nn	nn	nn	nn	nn	np	nn	nn	np	np	nn	np	nn	nn	np	nn	nn	nn	nn	nn	np	nn	nn	np	nn	nn	np	nn
LG12_HB_2352_s58h2	F_1060729_L12_58_2	LG12	<nnxnp>	{-0}	(nn,np)	nn	np	np	nn	np	np	nn	nn	np	nn	nn	nn	np	np	nn	np	nn	nn	nn	nn	nn	np	nn	nn	np	np	nn	np	nn	nn	np	nn	nn	nn	nn	nn	np	nn	nn	np	nn	nn	np	nn
LG12_HB_2357_s61h2	F_1061424_L12_61_2	LG12	<hkxhk>	{01}	(hh,hk,kk)	hk	hh	hk	hk	hk	hk	hk	kk	hh	hk	kk	hk	hh	kk	kk	hh	hk	hk	hk	kk	kk	hh	hk	kk	hk	hk	kk	hk	hk	kk	hh	hk	kk	hk	kk	kk	hk	kk	hh	hh	kk	kk	hh	kk
LG12_HB_2357_s61h2	F_1061426_L12_61_2	LG12	<hkxhk>	{01}	(hh,hk,kk)	hk	hh	hk	hk	hk	hk	hk	kk	hh	hk	kk	hk	hh	kk	kk	hh	hk	hk	hk	kk	kk	hh	hk	kk	hk	hk	kk	hk	hk	kk	hh	hk	kk	hk	kk	kk	hk	kk	hh	hh	kk	kk	hh	kk
LG12_HB_2358_s61h2	F_1061765_L12_61_2	LG12	<lmxll>	{0-}	(ll,lm)	ll	ll	lm	ll	lm	lm	ll	lm	ll	ll	lm	ll	ll	lm	lm	ll	ll	ll	ll	lm	lm	ll	ll	lm	lm	lm	lm	lm	ll	lm	ll	lm	lm	ll	lm	lm	lm	lm	ll	ll	lm	lm	ll	lm
LG12_HB_2358_s61h2	F_1061772_L12_61_2	LG12	<lmxll>	{0-}	(ll,lm)	ll	ll	lm	ll	lm	lm	ll	lm	ll	ll	lm	ll	ll	lm	lm	ll	ll	ll	ll	lm	lm	ll	ll	lm	lm	lm	lm	lm	ll	lm	ll	lm	lm	ll	lm	lm	lm	lm	ll	ll	lm	lm	ll	lm
LG12_HB_2359_s61h2	F_1062032_L12_61_2	LG12	<lmxll>	{0-}	(ll,lm)	ll	ll	lm	ll	lm	lm	ll	lm	ll	ll	lm	ll	ll	lm	lm	ll	ll	ll	ll	lm	lm	ll	ll	lm	lm	lm	lm	lm	ll	lm	ll	ll	lm	ll	lm	lm	lm	lm	ll	ll	lm	lm	ll	lm
LG12_HB_2359_s61h2	F_1062016_L12_61_2	LG12	<nnxnp>	{-0}	(nn,np)	nn	np	np	nn	np	np	np	nn	np	nn	nn	nn	np	nn	nn	np	nn	nn	nn	nn	nn	np	nn	nn	np	np	nn	np	nn	nn	np	nn	nn	nn	nn	nn	np	nn	np	np	nn	nn	np	nn
LG12_HB_236	R_22208_L12_PA	LG12	<lmxll>	{1-}	(ll,lm)	lm	lm	ll	lm	ll	ll	lm	ll	ll	lm	ll	lm	ll	ll	ll	lm	ll	lm	ll	lm	ll	lm	lm	ll	ll	ll	lm	lm	lm	ll	ll	ll	ll	lm	ll	ll	ll	ll	lm	ll	lm	ll	lm	ll
R_473947_L12_PA	R_473947_L12_PA	LG12	<lmxll>	{1-}	(ll,lm)	lm	lm	ll	lm	ll	ll	lm	ll	ll	lm	ll	lm	ll	ll	ll	lm	ll	lm	ll	lm	ll	lm	lm	ll	ll	ll	lm	lm	lm	ll	ll	ll	ll	lm	ll	ll	ll	ll	lm	ll	lm	ll	lm	ll
R_31831_L12_PA	R_31831_L12_PA	LG12	<lmxll>	{1-}	(ll,lm)	lm	lm	ll	lm	ll	ll	lm	ll	ll	lm	ll	lm	ll	ll	ll	lm	ll	lm	ll	lm	ll	lm	lm	ll	ll	ll	lm	lm	lm	ll	ll	ll	ll	lm	ll	ll	ll	ll	lm	ll	lm	ll	lm	ll
R_500084_L12_PA	R_500084_L12_PA	LG12	<lmxll>	{1-}	(ll,lm)	lm	lm	ll	lm	ll	ll	lm	ll	ll	lm	ll	lm	ll	ll	ll	lm	ll	lm	ll	lm	ll	lm	lm	ll	ll	ll	lm	lm	lm	ll	ll	ll	ll	lm	ll	ll	ll	ll	lm	ll	lm	ll	lm	ll
LG12_HB_2360_s61h2	F_1062407_L12_61_2	LG12	<nnxnp>	{-1}	(nn,np)	np	np	nn	np	nn	np	nn	np	nn	np	np	np	np	np	np	nn	np	np	np	np	np	nn	np	np	nn	np	np	np	np	nn	nn	np	np	np	np	nn	nn	np	nn	nn	np	np	nn	np
LG12_HB_2360_s61h2	F_1062411_L12_61_2	LG12	<nnxnp>	{-1}	(nn,np)	np	np	nn	np	nn	np	nn	np	nn	np	np	np	np	np	np	nn	np	np	np	np	np	nn	np	np	nn	np	np	np	np	nn	nn	np	np	np	np	nn	nn	np	nn	nn	np	np	nn	np
LG12_HB_2360_s61h2	F_1062419_L12_61_2	LG12	<nnxnp>	{-1}	(nn,np)	np	np	nn	np	nn	np	nn	np	nn	np	np	np	np	np	np	nn	np	np	np	np	np	nn	np	np	nn	np	np	np	np	nn	nn	np	np	np	np	nn	nn	np	nn	nn	np	np	nn	np
LG12_HB_2360_s61h2	F_1062422_L12_61_2	LG12	<nnxnp>	{-1}	(nn,np)	np	np	nn	np	nn	np	nn	np	nn	np	np	np	np	np	np	nn	np	np	np	np	np	nn	np	np	nn	np	np	np	np	nn	nn	np	np	np	np	nn	nn	np	nn	nn	np	np	nn	np
LG12_HB_2361_s61h2	F_1062550_L12_61_2	LG12	<nnxnp>	{-1}	(nn,np)	np	np	nn	np	nn	np	nn	np	nn	np	np	np	np	np	np	nn	np	nn	np	nn	np	nn	np	np	nn	np	np	np	np	nn	nn	np	np	np	np	nn	nn	np	nn	nn	np	np	nn	np
LG12_HB_2361_s61h2	F_1062561_L12_61_2	LG12	<nnxnp>	{-1}	(nn,np)	np	np	nn	np	nn	np	nn	np	nn	np	np	np	np	np	np	nn	np	nn	np	nn	np	nn	np	np	nn	np	np	np	np	nn	nn	np	np	np	np	nn	nn	np	nn	nn	np	np	nn	np
LG12_HB_2361_s61h2	F_1062559_L12_61_2	LG12	<nnxnp>	{-0}	(nn,np)	nn	nn	np	nn	np	nn	np	nn	np	nn	nn	nn	nn	nn	nn	np	nn	np	nn	np	nn	np	nn	nn	np	nn	nn	nn	nn	np	np	nn	nn	nn	nn	np	np	nn	np	np	nn	nn	np	nn
LG12_HB_2361_s61h2	F_1062568_L12_61_2	LG12	<lmxll>	{1-}	(ll,lm)	lm	lm	ll	ll	ll	ll	lm	ll	lm	ll	ll	lm	ll	lm	ll	lm	lm	lm	lm	ll	ll	ll	lm	lm	ll	ll	lm	ll	lm	ll	lm	lm	ll	ll	lm	ll	ll	lm	ll	lm	ll	ll	lm	ll
LG12_HB_2361_s61h2	F_1062573_L12_61_2	LG12	<hkxhk>	{11}	(hh,hk,kk)	kk	kk	hh	hk	hh	hk	hk	hk	hk	hk	hk	kk	hk	kk	hk	hk	kk	hk	kk	hh	hk	hh	kk	kk	hh	hk	kk	hk	kk	hh	hk	kk	hk	hk	kk	hh	hh	kk	hh	hk	hk	hk	hk	hk
LG12_HB_2361_s61h2	F_1062575_L12_61_2	LG12	<nnxnp>	{-0}	(nn,np)	nn	nn	np	nn	np	nn	np	nn	np	nn	nn	nn	nn	nn	nn	np	nn	np	nn	np	nn	np	nn	nn	np	nn	nn	nn	nn	np	np	nn	nn	nn	nn	np	np	nn	np	np	nn	nn	np	nn
LG12_HB_237	F_0107522_L12_PA	LG12	<hkxhk>	{01}	(hh,hk,kk)	hk	hk	hk	hk	hk	hk	hk	kk	hk	hk	kk	hk	kk	hk	kk	hh	kk	hk	hk	hk	hk	hh	hh	hk	hk	hk	hk	hh	hk	kk	hk	hk	kk	hk	kk	kk	kk	hk	hk	hk	hh	hk	hk	kk
LG12_HB_237	F_0107523_L12_PA	LG12	<nnxnp>	{-0}	(nn,np)	nn	nn	np	nn	np	np	nn	nn	np	nn	nn	nn	nn	np	nn	np	nn	nn	np	nn	np	np	np	np	np	np	nn	np	nn	nn	np	np	nn	nn	nn	nn	nn	np	nn	np	np	np	nn	nn
LG12_HB_237	F_0107529_L12_PA	LG12	<nnxnp>	{-1}	(nn,np)	np	np	nn	np	nn	nn	np	np	nn	np	np	np	np	nn	np	nn	np	np	nn	np	nn	nn	nn	nn	nn	nn	np	nn	np	np	nn	nn	np	np	np	np	np	nn	np	nn	nn	nn	np	np
LG12_HB_237	F_0107535_L12_PA	LG12	<hkxhk>	{01}	(hh,hk,kk)	hk	hk	hk	hk	hk	hk	hk	kk	hk	hk	kk	hk	kk	hk	kk	hh	kk	hk	hk	hk	hk	hh	hh	hk	hk	hk	hk	hh	hk	kk	hk	hk	kk	hk	kk	kk	kk	hk	hk	hk	hh	hk	hk	kk
LG12_HB_237	F_0107526_L12_PA	LG12	<lmxll>	{0-}	(ll,lm)	ll	ll	lm	ll	lm	lm	ll	lm	lm	ll	lm	ll	lm	lm	lm	ll	lm	ll	lm	ll	lm	ll	ll	lm	lm	lm	ll	ll	ll	lm	lm	lm	lm	ll	lm	lm	lm	lm	ll	lm	ll	lm	ll	lm
LG12_HB_237	F_0107532_L12_PA	LG12	<lmxll>	{0-}	(ll,lm)	ll	ll	lm	ll	lm	lm	ll	lm	lm	ll	lm	ll	lm	lm	lm	ll	lm	ll	lm	ll	lm	ll	ll	lm	lm	lm	ll	ll	ll	lm	lm	lm	lm	ll	lm	lm	lm	lm	ll	lm	ll	lm	ll	lm
LG12_HB_237	R_502092_L12_PA	LG12	<lmxll>	{0-}	(ll,lm)	ll	ll	lm	ll	lm	lm	ll	lm	lm	ll	lm	ll	lm	lm	lm	ll	lm	ll	lm	ll	lm	ll	ll	lm	lm	lm	ll	ll	ll	lm	lm	lm	lm	ll	lm	lm	lm	lm	ll	lm	ll	lm	ll	lm
LG12_HB_238	F_0108005_L12_PA	LG12	<efxeg>	{00}	(ee,ef,eg,fg)	ee	ee	fg	ee	fg	fg	ee	ef	fg	ee	ef	ee	ef	fg	ef	eg	ef	ee	fg	ee	fg	eg	eg	fg	fg	fg	ee	eg	ee	ef	fg	fg	ef	ee	ef	ef	ef	fg	ee	fg	eg	fg	ee	ef
LG12_HB_238	F_0107987_L12_PA	LG12	<lmxll>	{0-}	(ll,lm)	ll	ll	lm	ll	lm	lm	ll	lm	lm	ll	lm	ll	lm	lm	lm	ll	lm	ll	lm	ll	lm	ll	ll	lm	lm	lm	ll	ll	ll	lm	lm	lm	lm	ll	lm	lm	lm	lm	ll	lm	ll	lm	ll	lm
LG12_HB_238	F_0107999_L12_PA	LG12	<lmxll>	{1-}	(ll,lm)	lm	lm	ll	lm	ll	ll	lm	ll	ll	lm	ll	lm	ll	ll	ll	lm	ll	lm	ll	lm	ll	lm	lm	ll	ll	ll	lm	lm	lm	ll	ll	ll	ll	lm	ll	ll	ll	ll	lm	ll	lm	ll	lm	ll
LG12_HB_239	F_0108815_L12_PA	LG12	<nnxnp>	{-0}	(nn,np)	nn	nn	np	nn	np	np	nn	nn	np	nn	nn	nn	nn	np	nn	np	nn	nn	nn	nn	np	np	np	np	np	np	nn	np	nn	nn	np	np	nn	nn	nn	nn	nn	np	nn	np	np	np	nn	nn
LG12_HB_239	F_0108825_L12_PA	LG12	<lmxll>	{1-}	(ll,lm)	lm	lm	ll	lm	ll	ll	lm	ll	ll	lm	ll	lm	ll	ll	ll	lm	ll	lm	ll	lm	ll	lm	lm	ll	ll	ll	lm	lm	lm	ll	ll	ll	ll	lm	ll	ll	ll	ll	lm	ll	lm	ll	lm	ll
LG12_HB_239	R_1193551_L12_PA	LG12	<lmxll>	{1-}	(ll,lm)	lm	lm	ll	lm	ll	ll	lm	ll	ll	lm	ll	lm	ll	ll	ll	lm	ll	lm	ll	lm	ll	lm	lm	ll	ll	ll	lm	lm	lm	ll	ll	ll	ll	lm	ll	ll	ll	ll	lm	ll	lm	ll	lm	ll
LG12_HB_239.5	R_1205264_L12_PA	LG12	<lmxll>	{1-}	(ll,lm)	lm	lm	ll	lm	ll	ll	lm	ll	ll	lm	ll	lm	ll	ll	ll	lm	ll	lm	ll	lm	ll	lm	lm	ll	ll	ll	lm	lm	lm	ll	ll	ll	ll	lm	ll	ll	ll	ll	lm	ll	lm	ll	lm	ll
LG12_HB_239.5	R_1215786_L12_PA	LG12	<lmxll>	{1-}	(ll,lm)	lm	lm	ll	lm	ll	ll	lm	ll	ll	lm	ll	lm	ll	ll	ll	lm	ll	lm	ll	lm	ll	lm	lm	ll	ll	ll	lm	lm	lm	ll	ll	ll	ll	lm	ll	ll	ll	ll	lm	ll	lm	ll	lm	ll
LG12_HB_240	F_0109509_L12_PA	LG12	<nnxnp>	{-1}	(nn,np)	np	np	nn	np	nn	nn	np	np	nn	np	np	np	np	nn	np	nn	np	np	np	np	nn	nn	nn	nn	nn	nn	np	nn	np	np	nn	nn	np	np	np	np	np	nn	np	nn	nn	np	np	np
LG12_HB_240	R_1475357_L12_PA	LG12	<lmxll>	{1-}	(ll,lm)	lm	lm	ll	lm	ll	ll	lm	ll	ll	lm	ll	lm	ll	ll	ll	lm	ll	lm	ll	lm	ll	lm	lm	ll	ll	ll	lm	lm	lm	ll	ll	ll	ll	lm	ll	ll	ll	ll	lm	ll	lm	ll	lm	ll
GD_00116_L12_PA	GD_00116_L12_PA	LG12	<lmxll>	{0-}	(ll,lm)	ll	ll	lm	ll	lm	lm	ll	lm	lm	ll	lm	ll	lm	lm	lm	ll	lm	ll	lm	ll	lm	ll	ll	lm	lm	lm	ll	ll	ll	lm	lm	lm	lm	ll	lm	lm	lm	lm	ll	lm	ll	lm	ll	lm
LG12_HB_241	F_0110362_L12_PA	LG12	<lmxll>	{1-}	(ll,lm)	lm	lm	ll	lm	ll	ll	lm	ll	ll	lm	ll	lm	ll	ll	ll	lm	ll	lm	ll	lm	ll	lm	lm	ll	ll	ll	lm	lm	lm	ll	ll	ll	ll	lm	ll	ll	ll	ll	lm	ll	lm	ll	lm	ll
LG12_HB_241	F_0110363_L12_PA	LG12	<lmxll>	{1-}	(ll,lm)	lm	lm	ll	lm	ll	ll	lm	ll	ll	lm	ll	lm	ll	ll	ll	lm	ll	lm	ll	lm	ll	lm	lm	ll	ll	ll	lm	lm	lm	ll	ll	ll	ll	lm	ll	ll	ll	ll	lm	ll	lm	ll	lm	ll
LG12_HB_241	F_0110366_L12_PA	LG12	<nnxnp>	{-1}	(nn,np)	np	np	nn	np	nn	nn	np	np	nn	np	np	np	np	nn	np	nn	np	np	np	np	nn	nn	nn	nn	nn	nn	np	nn	np	np	nn	nn	np	np	np	np	np	nn	np	nn	nn	np	np	np
LG12_HB_241	F_0110371_L12_PA	LG12	<lmxll>	{1-}	(ll,lm)	lm	lm	ll	lm	ll	ll	lm	ll	ll	lm	ll	lm	ll	ll	ll	lm	ll	lm	ll	lm	ll	lm	lm	ll	ll	ll	lm	lm	lm	ll	ll	ll	ll	lm	ll	ll	ll	ll	lm	ll	lm	ll	lm	ll
LG12_HB_241	F_0110372_L12_PA	LG12	<nnxnp>	{-1}	(nn,np)	np	np	nn	np	nn	nn	np	np	nn	np	np	np	np	nn	np	nn	np	np	np	np	nn	nn	nn	nn	nn	nn	np	nn	np	np	nn	nn	np	np	np	np	np	nn	np	nn	nn	np	np	np
LG12_HB_241	F_0110376_L12_PA	LG12	<lmxll>	{1-}	(ll,lm)	lm	lm	ll	lm	ll	ll	lm	ll	ll	lm	ll	lm	ll	ll	ll	lm	ll	lm	ll	lm	ll	lm	lm	ll	ll	ll	lm	lm	lm	ll	ll	ll	ll	lm	ll	ll	ll	ll	lm	ll	lm	ll	lm	ll
LG12_HB_241	F_0110379_L12_PA	LG12	<hkxhk>	{11}	(hh,hk,kk)	kk	kk	hh	kk	hh	hh	kk	hk	hh	kk	hk	kk	hk	hh	hk	hk	hk	kk	hk	kk	hh	hk	hk	hh	hh	hh	kk	hk	kk	hk	hh	hh	hk	kk	hk	hk	hk	hh	kk	hh	hk	hk	kk	hk
LG12_HB_241	R_1818084_L12_PA	LG12	<lmxll>	{1-}	(ll,lm)	lm	lm	ll	lm	ll	ll	lm	ll	ll	lm	ll	lm	ll	ll	ll	lm	ll	lm	ll	lm	ll	lm	lm	ll	ll	ll	lm	lm	lm	ll	ll	ll	ll	lm	ll	ll	ll	ll	lm	ll	lm	ll	lm	ll
LG12_HB_242	F_0110884_L12_PA	LG12	<nnxnp>	{-1}	(nn,np)	np	np	nn	np	nn	nn	np	np	nn	np	np	np	np	nn	np	nn	np	np	np	np	nn	nn	nn	nn	nn	nn	np	nn	np	np	nn	nn	np	np	np	np	np	nn	np	nn	nn	np	np	np
LG12_HB_242	F_0110898_L12_PA	LG12	<nnxnp>	{-0}	(nn,np)	nn	nn	np	nn	np	np	nn	nn	np	nn	nn	nn	nn	np	nn	np	nn	nn	nn	nn	np	np	np	np	np	np	nn	np	nn	nn	np	np	nn	nn	nn	nn	nn	np	nn	np	np	nn	nn	nn
LG12_HB_244	F_0111355_L12_PA	LG12	<nnxnp>	{-1}	(nn,np)	np	nn	nn	np	nn	nn	np	np	nn	np	np	np	np	nn	np	nn	np	np	np	np	nn	nn	nn	nn	nn	nn	np	nn	np	np	nn	nn	np	np	np	np	np	nn	np	nn	nn	np	np	np
LG12_HB_244	F_0111369_L12_PA	LG12	<nnxnp>	{-0}	(nn,np)	nn	np	np	nn	np	np	nn	nn	np	nn	nn	nn	nn	np	nn	np	nn	nn	nn	nn	np	np	np	np	np	np	nn	np	nn	nn	np	np	nn	nn	nn	nn	nn	np	nn	np	np	nn	nn	nn
LG12_HB_244.5	GD_01615_L12_PA	LG12	<nnxnp>	{-1}	(nn,np)	np	nn	nn	np	nn	nn	np	np	nn	np	np	np	np	nn	np	nn	np	np	np	np	nn	nn	nn	nn	nn	nn	np	nn	np	np	nn	nn	np	np	np	np	np	nn	np	nn	nn	np	np	np
LG12_HB_244.5	R_3025133_L12_PA	LG12	<nnxnp>	{-1}	(nn,np)	np	nn	nn	np	nn	nn	np	np	nn	np	np	np	np	nn	np	nn	np	np	np	np	nn	nn	nn	nn	nn	nn	np	nn	np	np	nn	nn	np	np	np	np	np	nn	np	nn	nn	np	np	np
F_0111904_L12_PA	F_0111904_L12_PA	LG12	<lmxll>	{0-}	(ll,lm)	ll	ll	lm	ll	lm	lm	ll	lm	lm	ll	lm	ll	lm	lm	lm	ll	ll	ll	lm	ll	lm	ll	ll	lm	lm	lm	ll	ll	ll	lm	lm	lm	lm	ll	lm	lm	lm	lm	ll	lm	ll	lm	ll	lm
LG12_HB_246	F_0112238_L12_PA	LG12	<lmxll>	{0-}	(ll,lm)	ll	ll	lm	ll	lm	lm	ll	lm	lm	ll	lm	ll	lm	lm	lm	ll	ll	ll	lm	ll	lm	ll	ll	lm	lm	lm	ll	ll	ll	lm	lm	lm	lm	ll	lm	lm	lm	lm	ll	lm	ll	lm	ll	lm
LG12_HB_246	F_0112239_L12_PA	LG12	<lmxll>	{0-}	(ll,lm)	ll	ll	lm	ll	lm	lm	ll	lm	lm	ll	lm	ll	lm	lm	lm	ll	ll	ll	lm	ll	lm	ll	ll	lm	lm	lm	ll	ll	ll	lm	lm	lm	lm	ll	lm	lm	lm	lm	ll	lm	ll	lm	ll	lm
LG12_HB_246	F_0112256_L12_PA	LG12	<lmxll>	{1-}	(ll,lm)	lm	lm	ll	lm	ll	ll	lm	ll	ll	lm	ll	lm	ll	ll	ll	lm	lm	lm	ll	lm	ll	lm	lm	ll	ll	ll	lm	lm	lm	ll	ll	ll	ll	lm	ll	ll	ll	ll	lm	ll	lm	ll	lm	ll
LG12_HB_246	F_0112258_L12_PA	LG12	<lmxll>	{0-}	(ll,lm)	ll	ll	lm	ll	lm	lm	ll	lm	lm	ll	lm	ll	lm	lm	lm	ll	ll	ll	lm	ll	lm	ll	ll	lm	lm	lm	ll	ll	ll	lm	lm	lm	lm	ll	lm	lm	lm	lm	ll	lm	ll	lm	ll	lm
LG12_HB_246	R_3446082_L12_PA	LG12	<hkxhk>	{11}	(hh,hk,kk)	kk	hk	hh	kk	hh	hh	kk	hk	hh	kk	hk	kk	hk	hh	hk	hk	kk	kk	hk	kk	hh	hk	hk	hh	hh	hh	kk	hk	kk	hk	hh	hh	hk	kk	hk	hk	hk	hh	kk	hh	hk	hk	kk	hk
LG12_HB_246.5	GD_00430_L12_PA	LG12	<lmxll>	{0-}	(ll,lm)	ll	ll	lm	ll	lm	lm	ll	lm	lm	ll	lm	ll	lm	lm	lm	ll	ll	ll	lm	ll	lm	ll	ll	lm	lm	lm	ll	ll	ll	lm	lm	lm	lm	ll	lm	lm	lm	lm	ll	lm	ll	lm	ll	lm
LG12_HB_246.5	R_3506169_L12_PA	LG12	<lmxll>	{1-}	(ll,lm)	lm	lm	ll	lm	ll	ll	lm	ll	ll	lm	ll	lm	ll	ll	ll	lm	lm	lm	ll	lm	ll	lm	lm	ll	ll	ll	lm	lm	lm	ll	ll	ll	ll	lm	ll	ll	ll	ll	lm	ll	lm	ll	lm	ll
LG12_HB_246.5	R_3725831_L12_PA	LG12	<hkxhk>	{10}	(hh,hk,kk)	hk	kk	hk	hk	hk	hk	hk	hh	hk	hk	hh	hk	hh	hk	hh	kk	hk	hk	hh	hk	hk	kk	kk	hk	hk	hk	hk	kk	hk	hh	hk	hk	hh	hk	hh	hh	hh	hk	hk	hk	kk	hh	hk	hh
LG12_HB_246.5	R_4336568_L12_PA	LG12	<nnxnp>	{-1}	(nn,np)	np	nn	nn	np	nn	nn	--	np	nn	np	np	--	np	nn	np	nn	np	np	np	np	nn	nn	nn	nn	nn	nn	np	nn	np	np	nn	nn	np	np	np	np	np	nn	np	nn	nn	np	np	np
LG12_HB_248	F_0113071_L12_PA	LG12	<lmxll>	{0-}	(ll,lm)	ll	ll	lm	ll	lm	lm	ll	lm	lm	ll	lm	ll	lm	lm	lm	ll	ll	ll	lm	ll	lm	ll	ll	lm	lm	lm	ll	ll	ll	lm	lm	lm	lm	ll	lm	lm	lm	lm	ll	lm	ll	lm	ll	lm
LG12_HB_248	F_0113090_L12_PA	LG12	<lmxll>	{0-}	(ll,lm)	ll	ll	lm	ll	lm	lm	ll	lm	lm	ll	lm	ll	lm	lm	lm	ll	ll	ll	lm	ll	lm	ll	ll	lm	lm	lm	ll	ll	ll	lm	lm	lm	lm	ll	lm	lm	lm	lm	ll	lm	ll	lm	ll	lm
LG12_HB_2485_s28h2	F_1091498_L4_28_2	LG12	<hkxhk>	{11}	(hh,hk,kk)	kk	hk	hh	kk	hh	hh	kk	hk	hk	kk	hk	kk	hk	hk	hk	hk	kk	kk	kk	hk	hk	hk	kk	hk	hh	hh	hk	hh	kk	hk	hk	kk	hk	kk	hk	hk	hh	hk	kk	hk	hk	hk	hk	hk
LG12_HB_2485_s28h2	F_1091502_L4_28_2	LG12	<lmxll>	{0-}	(ll,lm)	ll	ll	lm	ll	lm	lm	ll	lm	ll	ll	lm	ll	ll	lm	lm	ll	ll	ll	ll	lm	lm	ll	ll	lm	lm	lm	lm	lm	ll	lm	ll	ll	lm	ll	lm	lm	lm	lm	ll	ll	lm	lm	ll	lm
LG12_HB_249	F_0113339_L12_PA	LG12	<nnxnp>	{-1}	(nn,np)	np	nn	nn	np	nn	nn	np	np	nn	np	np	np	np	nn	np	nn	np	np	np	np	nn	nn	nn	nn	nn	nn	np	nn	np	np	nn	nn	np	np	np	np	np	nn	np	nn	nn	np	np	np
LG12_HB_249	F_0113360_L12_PA	LG12	<nnxnp>	{-1}	(nn,np)	np	nn	nn	np	nn	nn	np	np	nn	np	np	np	np	nn	np	nn	np	np	np	np	nn	nn	nn	nn	nn	nn	np	nn	np	np	nn	nn	np	np	np	np	np	nn	np	nn	nn	np	np	np
LG12_HB_249	R_4304933_L12_PA	LG12	<nnxnp>	{-1}	(nn,np)	np	nn	nn	np	nn	nn	np	np	nn	np	np	np	np	nn	np	nn	np	np	np	np	nn	nn	nn	nn	nn	nn	np	nn	np	np	nn	nn	np	np	np	np	np	nn	np	nn	nn	np	np	np
R_4686156_L12_PA	R_4686156_L12_PA	LG12	<nnxnp>	{-1}	(nn,np)	np	nn	nn	np	nn	nn	np	np	nn	np	np	np	np	nn	np	nn	np	np	np	np	nn	nn	nn	np	nn	nn	np	nn	np	np	nn	nn	np	np	np	np	nn	np	np	nn	nn	np	np	np
LG12_HB_250	F_0114362_L12_PA	LG12	<nnxnp>	{-1}	(nn,np)	np	nn	nn	np	nn	nn	np	np	nn	np	np	np	np	nn	np	nn	np	np	np	np	nn	nn	nn	np	nn	nn	np	nn	np	np	nn	nn	np	np	np	np	nn	np	np	nn	nn	np	np	np
LG12_HB_250	F_0114368_L12_PA	LG12	<lmxll>	{0-}	(ll,lm)	ll	ll	lm	ll	lm	lm	ll	lm	lm	ll	lm	ll	lm	lm	lm	ll	ll	ll	ll	ll	lm	ll	ll	lm	lm	lm	ll	ll	ll	lm	ll	lm	lm	ll	lm	lm	lm	lm	ll	lm	ll	lm	ll	lm
LG12_HB_250	F_0114383_L12_PA	LG12	<nnxnp>	{-1}	(nn,np)	np	nn	nn	np	nn	nn	np	np	nn	np	np	np	np	nn	np	nn	np	np	np	np	nn	nn	nn	np	nn	nn	np	nn	np	np	nn	nn	np	np	np	np	nn	np	np	nn	nn	np	np	np
LG12_HB_250	GD_01907_L12_PA	LG12	<lmxll>	{0-}	(ll,lm)	ll	ll	lm	ll	lm	lm	ll	lm	lm	ll	lm	ll	lm	lm	lm	ll	ll	ll	ll	ll	lm	ll	ll	lm	lm	lm	ll	ll	ll	lm	ll	lm	lm	ll	lm	lm	lm	lm	ll	lm	ll	lm	ll	lm
LG12_HB_251	F_0114807_L12_PA	LG12	<hkxhk>	{10}	(h-,kk)	h-	kk	h-	h-	h-	h-	h-	h-	h-	h-	h-	h-	h-	h-	h-	kk	h-	h-	h-	h-	h-	kk	kk	h-	h-	h-	h-	kk	h-	h-	kk	h-	h-	h-	h-	h-	h-	h-	h-	h-	kk	h-	h-	h-
LG12_HB_251	F_0114795_L12_PA	LG12	<nnxnp>	{-1}	(nn,np)	np	nn	nn	np	nn	nn	np	np	nn	np	np	np	np	nn	np	nn	np	np	np	np	nn	nn	nn	np	nn	nn	np	nn	np	np	nn	nn	np	np	np	np	nn	np	np	nn	nn	np	np	np
LG12_HB_251	F_0114805_L12_PA	LG12	<hkxhk>	{01}	(hh,hk,kk)	hk	hh	hk	hk	hk	hk	hk	kk	hk	hk	kk	hk	kk	hk	kk	hh	hk	hk	hk	hk	hk	hh	hh	kk	hk	hk	hk	hh	hk	kk	hh	hk	kk	hk	kk	kk	hk	kk	hk	hk	hh	kk	hk	kk
LG12_HB_251	F_0114810_L12_PA	LG12	<nnxnp>	{-1}	(nn,np)	np	nn	nn	np	nn	nn	np	np	nn	np	np	np	np	nn	np	nn	np	np	np	np	nn	nn	nn	np	nn	nn	np	nn	np	np	nn	nn	np	np	np	np	nn	np	np	nn	nn	np	np	np
LG12_HB_251	F_0114819_L12_PA	LG12	<hkxhk>	{10}	(hh,hk,kk)	hk	kk	hk	hk	hk	hk	hk	hh	hk	hk	hh	hk	hh	hk	hh	kk	hk	hk	hk	hk	hk	kk	kk	hh	hk	hk	hk	kk	hk	hh	kk	hk	hh	hk	hh	hh	hk	hh	hk	hk	kk	hh	hk	hh
LG12_HB_251	F_0114826_L12_PA	LG12	<hkxhk>	{10}	(hh,hk,kk)	hk	kk	hk	hk	hk	hk	hk	hh	hk	hk	hh	hk	hh	hk	hh	kk	hk	hk	hk	hk	hk	kk	kk	hh	hk	hk	hk	kk	hk	hh	kk	hk	hh	hk	hh	hh	hk	hh	hk	hk	kk	hh	hk	hh
LG12_HB_251.5	R_5173778_L12_PA	LG12	<lmxll>	{0-}	(ll,lm)	ll	ll	lm	ll	lm	lm	ll	lm	lm	ll	lm	ll	lm	lm	lm	ll	ll	ll	ll	ll	lm	ll	ll	lm	lm	lm	ll	ll	ll	lm	ll	lm	lm	ll	lm	lm	lm	lm	ll	lm	ll	lm	ll	lm
LG12_HB_253	F_0116519_L12_PA	LG12	<nnxnp>	{-1}	(nn,np)	np	nn	nn	np	nn	nn	np	np	nn	np	np	np	np	nn	np	nn	np	np	np	np	nn	nn	nn	np	nn	nn	np	nn	np	np	nn	nn	np	np	np	np	nn	np	np	nn	nn	np	np	np
LG12_HB_253	F_0116521_L12_PA	LG12	<nnxnp>	{-1}	(nn,np)	np	nn	nn	np	nn	nn	np	np	nn	np	np	np	np	nn	np	nn	np	np	np	np	nn	nn	nn	np	nn	nn	np	nn	np	np	nn	nn	np	np	np	np	nn	np	np	nn	nn	np	np	np
LG12_HB_253	F_0116528_L12_PA	LG12	<nnxnp>	{-1}	(nn,np)	np	nn	nn	np	nn	nn	np	np	nn	np	np	np	np	nn	np	nn	np	np	np	np	nn	nn	nn	np	nn	nn	np	nn	np	np	nn	nn	np	np	np	np	nn	np	np	nn	nn	np	np	np
LG12_HB_253	F_0116525_L12_PA	LG12	<nnxnp>	{-1}	(nn,np)	np	nn	nn	np	nn	nn	np	np	nn	np	np	--	np	nn	np	nn	np	np	np	np	nn	nn	nn	np	nn	nn	np	nn	--	np	nn	nn	np	np	np	np	nn	np	np	nn	nn	np	np	np
LG12_HB_254	F_0117239_L12_PA	LG12	<nnxnp>	{-1}	(nn,np)	np	nn	nn	np	nn	nn	np	np	nn	np	np	np	np	nn	np	nn	np	np	np	np	nn	nn	nn	np	nn	nn	np	nn	np	np	nn	nn	np	np	np	np	nn	np	np	nn	nn	np	np	np
LG12_HB_254	F_0117243_L12_PA	LG12	<nnxnp>	{-1}	(nn,np)	np	nn	nn	np	nn	nn	np	np	nn	np	np	np	np	nn	np	nn	np	np	np	np	nn	nn	nn	np	nn	nn	np	nn	np	np	nn	nn	np	np	np	np	nn	np	np	nn	nn	np	np	np
LG12_HB_254	F_0117245_L12_PA	LG12	<nnxnp>	{-1}	(nn,np)	np	nn	nn	np	nn	nn	np	np	nn	np	np	np	np	nn	np	nn	np	np	np	np	nn	nn	nn	np	nn	nn	np	nn	np	np	nn	nn	np	np	np	np	nn	np	np	nn	nn	np	np	np
LG12_HB_256	F_0117748_L12_PA	LG12	<nnxnp>	{-1}	(nn,np)	np	nn	nn	np	nn	nn	np	np	nn	np	np	np	np	nn	np	nn	np	np	np	np	nn	nn	nn	np	nn	nn	np	nn	np	np	nn	nn	np	np	np	np	nn	np	np	nn	nn	np	np	np
LG12_HB_256	F_0117741_L12_PA	LG12	<hkxhk>	{11}	(hh,hk,kk)	kk	hk	hh	kk	hh	hh	kk	hk	hh	kk	hk	kk	hk	hh	hk	hk	kk	kk	kk	hk	hh	hk	hk	hk	hh	hh	kk	hk	kk	hk	hk	hh	hk	kk	hk	hk	hh	hk	kk	hh	hk	hk	kk	hk
LG12_HB_256	F_0117757_L12_PA	LG12	<hkxhk>	{11}	(hh,hk,kk)	kk	hk	hh	kk	hh	hh	kk	hk	hh	kk	hk	kk	hk	hh	hk	hk	kk	kk	kk	hk	hh	hk	hk	hk	hh	hh	kk	hk	kk	hk	hk	hh	hk	kk	hk	hk	hh	hk	kk	hh	hk	hk	kk	hk
LG12_HB_257	F_0118087_L12_PA	LG12	<nnxnp>	{-1}	(nn,np)	np	nn	nn	np	nn	nn	np	np	nn	np	np	np	np	nn	np	nn	np	np	np	np	nn	nn	nn	np	nn	nn	np	nn	np	np	nn	nn	np	np	np	np	nn	np	np	nn	nn	np	np	np
LG12_HB_257	F_0118091_L12_PA	LG12	<nnxnp>	{-1}	(nn,np)	np	nn	nn	np	nn	nn	np	np	nn	np	np	np	np	nn	np	nn	np	np	np	np	nn	nn	nn	np	nn	nn	np	nn	np	np	nn	nn	np	np	np	np	nn	np	np	nn	nn	np	np	np
LG12_HB_257	R_7044670_L12_PA	LG12	<nnxnp>	{-1}	(nn,np)	np	nn	nn	np	nn	nn	np	np	nn	np	np	np	np	nn	np	nn	np	np	np	np	nn	nn	nn	np	nn	nn	np	nn	np	np	nn	nn	np	np	np	np	nn	np	np	nn	nn	np	np	np
LG12_HB_257	F_0118080_L12_PA	LG12	<lmxll>	{1-}	(ll,lm)	lm	lm	ll	lm	ll	ll	lm	ll	ll	lm	ll	lm	ll	ll	ll	lm	lm	lm	lm	ll	ll	lm	lm	ll	ll	ll	lm	lm	lm	ll	lm	ll	ll	lm	ll	ll	ll	ll	lm	ll	lm	ll	lm	ll
F_0118326_L12_PA	F_0118326_L12_PA	LG12	<nnxnp>	{-1}	(nn,np)	np	nn	nn	np	nn	nn	np	np	nn	np	np	np	np	nn	np	nn	np	np	np	np	nn	nn	nn	np	nn	nn	np	nn	np	np	nn	nn	np	np	np	np	nn	np	np	nn	nn	np	np	np
LG12_HB_2580_s71h3	F_1108951_L12_71_3	LG12	<nnxnp>	{-1}	(nn,np)	np	nn	nn	np	nn	nn	np	np	nn	np	np	np	nn	np	np	nn	np	np	np	np	np	nn	np	np	nn	nn	np	nn	np	np	nn	np	np	np	np	np	nn	np	np	nn	np	np	nn	np
LG12_HB_2580_s71h3	$F_1108953y_LG12	LG12	<nnxnp>	{-1}	(nn,np)	np	nn	nn	np	nn	nn	np	np	nn	np	np	np	nn	np	np	nn	np	np	np	np	np	nn	np	np	nn	nn	np	nn	np	np	nn	np	np	np	np	np	nn	np	np	nn	np	np	nn	np
LG12_HB_259	F_0118484_L12_PA	LG12	<nnxnp>	{-0}	(nn,np)	nn	np	np	nn	np	np	nn	nn	np	nn	nn	nn	np	np	nn	np	nn	nn	nn	nn	np	np	nn	nn	np	np	nn	np	nn	nn	np	np	nn	nn	nn	nn	np	nn	nn	np	nn	nn	nn	nn
LG12_HB_2609_s91h3	F_1115970_L5_91_3	LG12	<lmxll>	{1-}	(ll,lm)	lm	lm	ll	lm	ll	ll	lm	ll	lm	lm	ll	lm	lm	ll	ll	lm	lm	lm	lm	ll	ll	lm	lm	ll	ll	ll	ll	ll	lm	ll	lm	lm	ll	lm	ll	ll	ll	ll	lm	lm	ll	ll	lm	ll
LG12_HB_2609_s91h3	F_1115969_L5_91_3	LG12	<hkxhk>	{00}	(hh,hk,kk)	hh	hk	kk	hh	kk	kk	hk	hk	hk	hh	hk	hh	hk	hk	hk	hk	hh	hh	hh	hk	hk	hk	hh	hk	kk	kk	hk	kk	hh	hk	hk	hh	hk	hh	hk	hk	kk	hk	hk	hk	hk	hk	hk	hk
LG12_HB_261	F_0118965_L12_PA	LG12	<nnxnp>	{-1}	(nn,np)	np	nn	nn	np	nn	nn	np	np	nn	np	np	np	nn	nn	np	nn	np	np	np	np	nn	nn	np	np	nn	nn	np	nn	np	np	nn	nn	np	np	np	np	nn	np	np	nn	nn	np	np	np
LG12_HB_261	F_0118976_L12_PA	LG12	<nnxnp>	{-1}	(nn,np)	np	nn	nn	np	nn	nn	np	np	nn	np	np	np	nn	nn	np	nn	np	np	np	np	nn	nn	np	np	nn	nn	np	nn	np	np	nn	nn	np	np	np	np	nn	np	np	nn	nn	np	np	np
LG12_HB_261	GD_01703_L12_PA	LG12	<nnxnp>	{-1}	(nn,np)	np	nn	nn	np	nn	nn	np	np	nn	np	np	np	nn	nn	np	nn	np	np	np	np	nn	nn	np	np	nn	nn	np	nn	np	np	nn	nn	np	np	np	np	nn	np	np	nn	nn	np	np	np
LG12_HB_263	F_0119340_L12_PA	LG12	<nnxnp>	{-1}	(nn,np)	np	nn	nn	np	nn	nn	np	np	nn	np	np	np	nn	nn	np	nn	np	np	np	np	nn	nn	np	np	nn	nn	np	nn	np	np	nn	nn	np	np	np	np	nn	np	np	nn	np	np	np	np
LG12_HB_263	F_0119353_L12_PA	LG12	<nnxnp>	{-0}	(nn,np)	nn	np	np	nn	np	np	nn	nn	np	nn	nn	nn	np	np	nn	np	nn	nn	nn	nn	np	np	nn	nn	np	np	nn	np	nn	nn	np	np	nn	nn	nn	nn	np	nn	nn	np	nn	nn	nn	nn
LG12_HB_263	F_0119357_L12_PA	LG12	<nnxnp>	{-0}	(nn,np)	nn	np	np	nn	np	np	nn	nn	np	nn	nn	nn	np	np	nn	np	nn	nn	nn	nn	np	np	nn	nn	np	np	nn	np	nn	nn	np	np	nn	nn	nn	nn	np	nn	nn	np	nn	nn	nn	nn
LG12_HB_263	R_8802561_L12_PA	LG12	<nnxnp>	{-0}	(nn,np)	nn	np	np	nn	np	np	nn	nn	np	nn	nn	nn	np	np	nn	np	nn	nn	nn	nn	np	np	nn	nn	np	np	nn	np	nn	nn	np	np	nn	nn	nn	nn	np	nn	nn	np	nn	nn	nn	nn
LG12_HB_263	R_8805420_L12_PA	LG12	<nnxnp>	{-0}	(nn,np)	nn	np	np	nn	np	np	nn	nn	np	nn	nn	nn	np	np	nn	np	nn	nn	nn	nn	np	np	nn	nn	np	np	nn	np	nn	nn	np	np	nn	nn	nn	nn	np	nn	nn	np	nn	nn	nn	nn
LG12_HB_263	R_8821550_L12_PA	LG12	<nnxnp>	{-1}	(nn,np)	np	nn	nn	np	nn	nn	np	np	nn	np	np	np	nn	nn	np	nn	np	np	np	np	nn	nn	np	np	nn	nn	np	nn	np	np	nn	nn	np	np	np	np	nn	np	np	nn	np	np	np	np
LG12_HB_265	F_0120078_L12_PA	LG12	<nnxnp>	{-0}	(nn,np)	nn	np	np	nn	np	np	nn	nn	np	nn	nn	nn	np	np	nn	np	nn	nn	nn	nn	np	np	nn	nn	np	np	nn	np	nn	nn	np	np	nn	nn	nn	nn	np	nn	nn	np	nn	nn	nn	nn
LG12_HB_265	F_0120081_L12_PA	LG12	<nnxnp>	{-1}	(nn,np)	np	nn	nn	np	nn	nn	np	np	nn	np	np	np	nn	nn	np	nn	np	np	np	np	nn	nn	np	np	nn	nn	np	nn	np	np	nn	nn	np	np	np	np	nn	np	np	nn	np	np	np	np
LG12_HB_265	F_0120082_L12_PA	LG12	<nnxnp>	{-0}	(nn,np)	nn	np	np	nn	np	np	nn	nn	np	nn	nn	nn	np	np	nn	np	nn	nn	nn	nn	np	np	nn	nn	np	np	nn	np	nn	nn	np	np	nn	nn	nn	nn	np	nn	nn	np	nn	nn	nn	nn
LG12_HB_265	F_0120098_L12_PA	LG12	<nnxnp>	{-1}	(nn,np)	np	nn	nn	np	nn	nn	np	np	nn	np	np	np	nn	nn	np	nn	np	np	np	np	nn	nn	np	np	nn	nn	np	nn	np	np	nn	nn	np	np	np	np	nn	np	np	nn	np	np	np	np
LG12_HB_265	R_9274031_L12_PA	LG12	<nnxnp>	{-1}	(nn,np)	np	nn	nn	np	nn	nn	np	np	nn	np	np	--	nn	nn	np	nn	np	np	np	np	nn	nn	np	np	nn	nn	np	nn	np	np	nn	nn	np	np	np	np	nn	np	np	nn	np	np	np	np
LG12_HB_265.5	R_9330075_L12_PA	LG12	<nnxnp>	{-0}	(nn,np)	nn	np	np	nn	np	np	nn	nn	np	nn	nn	nn	np	np	nn	np	nn	nn	nn	nn	np	np	nn	nn	np	np	nn	np	nn	nn	np	np	nn	nn	nn	nn	np	nn	nn	np	nn	nn	nn	nn
LG12_HB_266	F_0120425_L12_PA	LG12	<nnxnp>	{-1}	(nn,np)	np	nn	nn	np	nn	nn	np	np	nn	np	np	np	nn	nn	np	nn	np	np	np	np	nn	nn	np	np	nn	nn	np	nn	np	np	nn	nn	np	np	np	np	nn	np	np	nn	np	np	np	np
LG12_HB_268	F_0121053_L12_PA	LG12	<nnxnp>	{-1}	(nn,np)	np	nn	nn	np	nn	nn	np	np	nn	np	np	np	nn	nn	np	nn	np	np	np	np	nn	nn	np	np	nn	nn	np	nn	np	np	nn	nn	np	np	np	np	nn	np	np	nn	np	np	np	np
LG12_HB_268	F_0121064_L12_PA	LG12	<nnxnp>	{-1}	(nn,np)	np	nn	nn	np	nn	nn	np	np	nn	np	np	np	nn	nn	np	nn	np	np	np	np	nn	nn	np	np	nn	nn	np	nn	np	np	nn	nn	np	np	np	np	nn	np	np	nn	np	np	np	np
LG12_HB_268	F_0121074_L12_PA	LG12	<nnxnp>	{-1}	(nn,np)	np	nn	nn	np	nn	nn	np	np	nn	np	np	np	nn	nn	np	nn	np	np	np	np	nn	nn	np	np	nn	nn	np	nn	np	np	nn	nn	np	np	np	np	nn	np	np	nn	np	np	np	np
LG12_HB_268	GD_02814_L12_PA	LG12	<nnxnp>	{-1}	(nn,np)	np	nn	nn	np	nn	nn	np	np	nn	np	np	np	nn	nn	np	nn	np	np	np	np	nn	nn	np	np	nn	nn	np	nn	np	np	nn	nn	np	np	np	np	nn	np	np	nn	np	np	np	np
LG12_HB_272	F_0122736_L12_PA	LG12	<nnxnp>	{-1}	(nn,np)	np	nn	nn	np	nn	nn	np	np	nn	np	np	np	nn	nn	np	nn	np	np	np	np	nn	nn	np	np	nn	nn	np	nn	np	np	nn	nn	np	np	np	np	nn	np	np	nn	np	np	np	np
LG12_HB_274	F_0124091_L12_PA	LG12	<nnxnp>	{-0}	(nn,np)	nn	np	np	nn	np	np	nn	nn	np	nn	nn	nn	np	np	nn	np	nn	nn	nn	nn	np	np	nn	nn	np	np	nn	np	nn	nn	np	np	nn	nn	nn	nn	np	nn	nn	np	nn	nn	nn	nn
LG12_HB_274	F_0124095_L12_PA	LG12	<nnxnp>	{-1}	(nn,np)	np	nn	nn	np	nn	nn	np	np	nn	np	np	np	nn	nn	np	nn	np	np	np	np	nn	nn	np	np	nn	nn	np	nn	np	np	nn	nn	np	np	np	np	nn	np	np	nn	np	np	np	np
LG12_HB_274	F_0124093_L12_PA	LG12	<nnxnp>	{-0}	(nn,np)	nn	np	np	nn	np	np	nn	nn	np	nn	nn	nn	np	np	nn	np	nn	--	nn	nn	np	np	nn	nn	np	np	nn	np	nn	nn	np	--	--	nn	nn	nn	--	--	nn	np	nn	nn	--	nn
LG12_HB_277	F_0124934_L12_PA	LG12	<nnxnp>	{-1}	(nn,np)	np	nn	nn	np	nn	nn	np	np	nn	np	np	np	nn	nn	np	nn	np	np	np	np	nn	nn	np	np	nn	nn	np	nn	np	np	nn	nn	np	np	np	np	nn	np	np	nn	np	np	np	np
LG12_HB_279	F_0125520_L12_PA	LG12	<nnxnp>	{-0}	(nn,np)	nn	np	np	nn	np	np	nn	nn	np	nn	nn	nn	np	np	nn	np	nn	nn	nn	nn	np	np	nn	nn	np	np	nn	np	nn	nn	np	np	nn	nn	nn	nn	np	nn	nn	np	nn	nn	nn	nn
LG12_HB_279	F_0125525_L12_PA	LG12	<nnxnp>	{-1}	(nn,np)	np	nn	nn	np	nn	nn	np	np	nn	np	np	np	nn	nn	np	nn	np	np	np	np	nn	nn	np	np	nn	nn	np	nn	np	np	nn	nn	np	np	np	np	nn	np	np	nn	np	np	np	np
LG12_HB_281	F_0126134_L12_PA	LG12	<nnxnp>	{-1}	(nn,np)	np	nn	nn	np	nn	nn	np	np	nn	np	np	np	nn	nn	np	nn	np	np	np	np	nn	nn	np	np	nn	nn	np	nn	np	np	nn	nn	np	np	np	np	nn	np	np	nn	np	np	np	np
LG12_HB_281	F_0126161_L12_PA	LG12	<nnxnp>	{-0}	(nn,np)	nn	np	np	nn	np	np	nn	nn	np	nn	nn	nn	np	np	nn	np	nn	nn	nn	nn	np	np	nn	nn	np	np	nn	np	nn	nn	np	np	nn	nn	nn	nn	np	nn	nn	np	nn	nn	nn	nn
LG12_HB_281	F_0126179_L12_PA	LG12	<nnxnp>	{-0}	(nn,np)	nn	np	np	nn	np	np	nn	nn	np	nn	nn	nn	np	np	nn	np	nn	nn	nn	nn	np	np	nn	nn	np	np	nn	np	nn	nn	np	np	nn	nn	nn	nn	np	nn	nn	np	nn	nn	nn	nn
LG12_HB_284	F_0127615_L12_PA	LG12	<nnxnp>	{-0}	(nn,np)	nn	np	np	nn	--	--	nn	nn	--	nn	nn	nn	np	np	nn	np	nn	nn	nn	nn	np	np	nn	nn	np	np	nn	np	nn	nn	np	nn	nn	nn	nn	nn	np	nn	nn	--	nn	nn	nn	nn
LG12_HB_284.5	R_16369231_L12_PA	LG12	<nnxnp>	{-1}	(nn,np)	np	nn	nn	np	nn	nn	np	np	nn	np	np	np	nn	nn	np	nn	np	np	np	np	nn	nn	np	np	nn	nn	np	nn	np	np	nn	np	np	np	np	np	nn	np	np	nn	np	np	np	np
LG12_HB_285	F_0128307_L12_PA	LG12	<nnxnp>	{-1}	(nn,np)	np	nn	nn	np	nn	nn	np	np	nn	np	np	np	nn	nn	np	nn	np	np	np	np	nn	nn	np	np	nn	nn	np	nn	np	np	nn	np	np	np	np	np	nn	np	np	nn	np	np	np	np
LG12_HB_285	F_0128309_L12_PA	LG12	<nnxnp>	{-1}	(nn,np)	np	nn	nn	np	nn	nn	np	np	nn	np	np	np	nn	nn	np	nn	np	np	np	np	nn	nn	np	np	nn	nn	np	nn	np	np	nn	np	np	np	np	np	nn	np	np	nn	np	np	np	np
LG12_HB_285	F_0128315_L12_PA	LG12	<nnxnp>	{-1}	(nn,np)	np	nn	nn	np	nn	nn	np	np	nn	np	np	np	nn	nn	np	nn	np	np	np	np	nn	nn	np	np	nn	nn	np	nn	np	np	nn	np	np	np	np	np	nn	np	np	nn	np	np	np	np
LG12_HB_286	F_0128851_L12_PA	LG12	<nnxnp>	{-0}	(nn,np)	nn	np	np	nn	np	np	nn	nn	np	nn	nn	nn	np	np	nn	np	nn	nn	nn	nn	np	np	nn	nn	np	np	nn	np	nn	nn	np	nn	nn	nn	nn	nn	np	nn	nn	np	nn	nn	nn	nn
LG12_HB_287	F_0129376_L12_PA	LG12	<nnxnp>	{-1}	(nn,np)	np	nn	nn	np	nn	nn	np	np	nn	np	np	np	nn	nn	np	nn	np	np	np	np	nn	nn	np	np	nn	nn	np	nn	np	np	nn	np	np	np	np	np	nn	np	np	nn	np	np	np	np
LG12_HB_287	F_0129398_L12_PA	LG12	<nnxnp>	{-0}	(nn,np)	nn	np	np	nn	np	np	nn	nn	np	nn	nn	nn	np	np	nn	np	nn	nn	nn	nn	np	np	nn	nn	np	np	nn	np	nn	nn	np	nn	nn	nn	nn	nn	np	nn	nn	np	nn	nn	nn	nn
LG12_HB_287	R_17312775_L12_PA	LG12	<nnxnp>	{-0}	(nn,np)	nn	np	np	nn	np	np	nn	nn	np	nn	nn	nn	np	np	nn	np	nn	nn	nn	nn	np	np	nn	nn	np	np	nn	np	nn	nn	np	nn	nn	nn	nn	nn	np	nn	nn	np	nn	nn	nn	nn
LG12_HB_288	F_0130114_L12_PA	LG12	<nnxnp>	{-0}	(nn,np)	nn	np	np	nn	np	np	nn	nn	np	nn	nn	nn	np	np	nn	np	nn	nn	nn	nn	nn	np	nn	nn	np	np	nn	np	nn	nn	np	nn	nn	nn	nn	nn	np	nn	nn	np	nn	nn	nn	nn
LG12_HB_288	F_0130131_L12_PA	LG12	<nnxnp>	{-0}	(nn,np)	nn	np	np	nn	np	np	nn	nn	np	nn	nn	nn	np	np	nn	np	nn	nn	nn	nn	nn	np	nn	nn	np	np	nn	np	nn	nn	np	nn	nn	nn	nn	nn	np	nn	nn	np	nn	nn	nn	nn
LG12_HB_288	F_0130143_L12_PA	LG12	<nnxnp>	{-0}	(nn,np)	nn	np	np	nn	np	np	nn	nn	np	nn	nn	nn	np	np	nn	np	nn	nn	nn	nn	nn	np	nn	nn	np	np	nn	np	nn	nn	np	nn	nn	nn	nn	nn	np	nn	nn	np	nn	nn	nn	nn
LG12_HB_290	F_0131004_L12_PA	LG12	<nnxnp>	{-1}	(nn,np)	np	nn	nn	np	nn	nn	np	np	nn	np	np	np	nn	nn	np	nn	np	np	np	np	np	nn	np	np	nn	nn	np	nn	np	np	nn	np	np	np	np	np	nn	np	np	nn	np	np	np	np
LG12_HB_291	F_0131435_L12_PA	LG12	<lmxll>	{1-}	(ll,lm)	lm	lm	ll	lm	ll	ll	lm	ll	ll	lm	ll	lm	lm	ll	ll	lm	lm	lm	lm	ll	ll	lm	lm	ll	ll	ll	ll	lm	lm	ll	lm	ll	ll	lm	ll	ll	ll	ll	lm	ll	ll	ll	lm	ll
GD_01555_L12_PA	GD_01555_L12_PA	LG12	<lmxll>	{0-}	(ll,lm)	ll	ll	lm	ll	lm	lm	ll	lm	lm	ll	lm	ll	ll	lm	lm	ll	ll	ll	ll	lm	lm	ll	ll	lm	lm	lm	lm	ll	ll	lm	ll	lm	lm	ll	lm	lm	lm	lm	ll	lm	lm	lm	ll	lm
LG12_HB_292	F_0131933_L12_PA	LG12	<lmxll>	{0-}	(ll,lm)	ll	ll	lm	ll	lm	lm	ll	lm	lm	ll	lm	ll	ll	lm	lm	ll	ll	ll	ll	lm	lm	ll	ll	lm	lm	lm	lm	ll	ll	lm	ll	lm	lm	ll	lm	lm	lm	lm	ll	lm	lm	lm	ll	lm
LG12_HB_292	F_0131936_L12_PA	LG12	<lmxll>	{0-}	(ll,lm)	ll	ll	lm	ll	lm	lm	ll	lm	lm	ll	lm	ll	ll	lm	lm	ll	ll	ll	ll	lm	lm	ll	ll	lm	lm	lm	lm	ll	ll	lm	ll	lm	lm	ll	lm	lm	lm	lm	ll	lm	lm	lm	ll	lm
LG12_HB_292	R_19224299_L12_PA	LG12	<lmxll>	{0-}	(ll,lm)	ll	ll	lm	ll	lm	lm	ll	lm	lm	ll	lm	ll	ll	lm	lm	ll	ll	ll	ll	lm	lm	ll	ll	lm	lm	lm	lm	ll	ll	lm	ll	lm	lm	ll	lm	lm	lm	lm	ll	lm	lm	lm	ll	lm
LG12_HB_293.5	R_21195004_L12_PA	LG12	<hkxhk>	{11}	(hh,hk,kk)	kk	hk	hh	kk	hh	hh	kk	hk	hh	kk	hk	kk	hk	hh	hk	hk	kk	kk	kk	hk	hk	hk	kk	hk	hh	hh	hk	hk	kk	hk	hk	hk	hk	kk	hk	hk	hh	hk	kk	hk	hk	hk	hk	hk
LG12_HB_296	F_0133548_L12_PA	LG12	<lmxll>	{0-}	(ll,lm)	ll	ll	lm	ll	lm	lm	ll	lm	lm	ll	lm	ll	ll	lm	lm	ll	ll	ll	ll	lm	lm	ll	ll	lm	lm	lm	lm	ll	ll	lm	ll	lm	lm	ll	lm	lm	lm	lm	ll	lm	lm	lm	ll	lm
LG12_HB_296	F_0133559_L12_PA	LG12	<lmxll>	{0-}	(ll,lm)	ll	ll	lm	ll	lm	lm	ll	lm	lm	ll	lm	ll	ll	lm	lm	ll	ll	ll	ll	lm	lm	ll	ll	lm	lm	lm	lm	ll	ll	lm	ll	lm	lm	ll	lm	lm	lm	lm	ll	lm	lm	lm	ll	lm
LG12_HB_296	R_20525005_L12_PA	LG12	<lmxll>	{0-}	(ll,lm)	ll	ll	lm	ll	lm	lm	ll	lm	--	ll	lm	ll	ll	lm	lm	ll	ll	ll	ll	lm	lm	ll	ll	lm	--	--	lm	ll	ll	lm	ll	lm	lm	ll	lm	lm	lm	lm	ll	lm	--	lm	ll	lm
LG12_HB_297	F_0133828_L12_PA	LG12	<hkxhk>	{00}	(h-,kk)	h-	h-	kk	h-	kk	kk	h-	h-	kk	h-	h-	h-	h-	kk	h-	h-	h-	h-	h-	h-	h-	h-	h-	h-	kk	kk	h-	h-	h-	h-	h-	h-	h-	h-	h-	h-	kk	h-	h-	h-	h-	h-	h-	h-
LG12_HB_297	F_0133815_L12_PA	LG12	<lmxll>	{0-}	(ll,lm)	ll	ll	lm	ll	lm	lm	ll	lm	lm	ll	lm	ll	ll	lm	lm	ll	ll	ll	ll	lm	lm	ll	ll	lm	lm	lm	lm	ll	ll	lm	ll	lm	lm	ll	lm	lm	lm	lm	ll	ll	lm	lm	ll	lm
LG12_HB_297	F_0133818_L12_PA	LG12	<hkxhk>	{00}	(hh,hk,kk)	hh	hk	kk	hh	kk	kk	hh	hk	kk	hh	hk	hh	hk	kk	hk	hk	hh	hh	hh	hk	hk	hk	hh	hk	kk	kk	hk	hk	hh	hk	hk	hk	hk	hh	hk	hk	kk	hk	hh	hk	hk	hk	hk	hk
LG12_HB_297	F_0133819_L12_PA	LG12	<hkxhk>	{11}	(hh,hk,kk)	kk	hk	hh	kk	hh	hh	kk	hk	hh	kk	hk	kk	hk	hh	hk	hk	kk	kk	kk	hk	hk	hk	kk	hk	hh	hh	hk	hk	kk	hk	hk	hk	hk	kk	hk	hk	hh	hk	kk	hk	hk	hk	hk	hk
LG12_HB_297	F_0133826_L12_PA	LG12	<lmxll>	{0-}	(ll,lm)	ll	ll	lm	ll	lm	lm	ll	lm	lm	ll	lm	ll	ll	lm	lm	ll	ll	ll	ll	lm	lm	ll	ll	lm	lm	lm	lm	ll	ll	lm	ll	lm	lm	ll	lm	lm	lm	lm	ll	ll	lm	lm	ll	lm
LG12_HB_297	F_0133829_L12_PA	LG12	<hkxhk>	{11}	(hh,hk,kk)	kk	hk	hh	kk	hh	hh	kk	hk	hh	kk	hk	kk	hk	hh	hk	hk	kk	kk	kk	hk	hk	hk	kk	hk	hh	hh	hk	hk	kk	hk	hk	hk	hk	kk	hk	hk	hh	hk	kk	hk	hk	hk	hk	hk
LG12_HB_297	R_21248954_L12_PA	LG12	<lmxll>	{0-}	(ll,lm)	ll	ll	lm	ll	lm	lm	ll	lm	lm	ll	lm	ll	ll	lm	lm	ll	ll	ll	ll	lm	lm	ll	ll	lm	lm	lm	lm	ll	ll	lm	ll	lm	lm	ll	lm	lm	lm	lm	ll	ll	lm	lm	ll	lm
LG12_HB_297	R_21257957_L12_PA	LG12	<nnxnp>	{-0}	(nn,np)	nn	np	np	nn	np	np	nn	nn	np	nn	nn	nn	np	np	nn	np	nn	nn	nn	nn	nn	np	nn	nn	np	np	nn	np	nn	nn	--	nn	nn	nn	nn	nn	np	nn	nn	np	nn	nn	np	nn
LG12_HB_297	R_21264640_L12_PA	LG12	<hkxhk>	{00}	(hh,hk,kk)	hh	hk	kk	hh	kk	kk	hh	hk	kk	hh	hk	hh	hk	kk	hk	hk	hh	hh	hh	hk	hk	hk	hh	hk	kk	kk	hk	hk	hh	hk	hk	hk	hk	hh	hk	hk	kk	hk	hh	hk	hk	hk	hk	hk
LG12_HB_300	F_0134628_L12_PA	LG12	<lmxll>	{0-}	(ll,lm)	ll	ll	lm	ll	lm	lm	ll	lm	lm	ll	lm	ll	ll	lm	lm	ll	ll	ll	ll	lm	lm	ll	ll	lm	lm	lm	lm	lm	ll	lm	ll	lm	lm	ll	lm	lm	lm	lm	ll	ll	lm	lm	ll	lm
LG12_HB_300	F_0134629_L12_PA	LG12	<hkxhk>	{11}	(hh,hk,kk)	kk	hk	hh	kk	hh	hh	kk	hk	hh	kk	hk	kk	hk	hh	hk	hk	kk	kk	kk	hk	hk	hk	kk	hk	hh	hh	hk	hh	kk	hk	hk	hk	hk	kk	hk	hk	hh	hk	kk	hk	hk	hk	hk	hk
LG12_HB_300	F_0134639_L12_PA	LG12	<nnxnp>	{-0}	(nn,np)	nn	np	np	nn	np	np	nn	nn	np	nn	nn	nn	np	np	nn	np	nn	nn	nn	nn	nn	np	nn	nn	np	np	nn	np	nn	nn	np	nn	nn	nn	nn	nn	np	nn	nn	np	nn	nn	np	nn
LG12_HB_300	F_0134646_L12_PA	LG12	<nnxnp>	{-0}	(nn,np)	nn	np	np	nn	np	np	nn	nn	np	nn	nn	nn	np	np	nn	np	nn	nn	nn	nn	nn	np	nn	nn	np	np	nn	np	nn	nn	np	nn	nn	nn	nn	nn	np	nn	nn	np	nn	nn	np	nn
LG12_HB_300	F_0134656_L12_PA	LG12	<hkxhk>	{01}	(hh,hk,kk)	hk	hh	hk	hk	hk	hk	hk	kk	hh	hk	kk	hk	hh	hk	kk	hh	hk	hk	hk	kk	kk	hh	hk	kk	hk	hk	kk	hk	hk	kk	hh	kk	kk	hk	kk	kk	hk	kk	hk	hh	kk	kk	hh	kk
LG12_HB_301	F_0134948_L12_PA	LG12	<nnxnp>	{-1}	(nn,np)	np	nn	nn	np	nn	nn	np	np	nn	np	np	np	np	nn	np	nn	np	np	np	np	nn	nn	nn	np	nn	nn	np	nn	np	np	nn	nn	np	np	np	np	nn	np	np	nn	nn	np	np	np
LG12_HB_301	F_0134978_L12_PA	LG12	<nnxnp>	{-1}	(nn,np)	np	nn	nn	np	nn	nn	np	np	nn	np	np	np	np	nn	np	nn	np	np	np	np	nn	nn	nn	np	nn	nn	np	nn	np	np	nn	nn	np	np	np	np	nn	np	np	nn	nn	np	np	np
LG12_HB_301	F_0134946_L12_PA	LG12	<lmxll>	{1-}	(ll,lm)	lm	lm	ll	lm	ll	ll	lm	ll	ll	lm	ll	lm	ll	ll	ll	lm	lm	lm	lm	ll	ll	lm	lm	ll	ll	ll	lm	lm	lm	ll	lm	ll	ll	lm	ll	ll	ll	ll	lm	ll	lm	ll	lm	ll
LG12_HB_301	F_0134949_L12_PA	LG12	<lmxll>	{1-}	(ll,lm)	lm	lm	ll	lm	ll	ll	lm	ll	ll	lm	ll	lm	ll	ll	ll	lm	lm	lm	lm	ll	ll	lm	lm	ll	ll	ll	lm	lm	lm	ll	lm	ll	ll	lm	ll	ll	ll	ll	lm	ll	lm	ll	lm	ll
LG12_HB_302	F_0135153_L12_PA	LG12	<hkxhk>	{00}	(hh,hk,kk)	hh	hk	kk	hh	kk	kk	hh	hk	hk	hh	hk	hh	hk	kk	hk	hk	hh	hh	hh	hk	hk	hk	hh	hk	kk	kk	hk	kk	hh	hk	hk	hk	hk	hh	hk	hk	kk	hk	hh	hk	hk	hk	hk	hk
LG12_HB_302	F_0135161_L12_PA	LG12	<nnxnp>	{-0}	(nn,np)	nn	np	np	nn	np	np	nn	nn	np	nn	nn	nn	np	np	nn	np	nn	nn	nn	nn	nn	np	nn	nn	np	np	nn	np	nn	nn	np	nn	nn	nn	nn	nn	np	nn	nn	np	nn	nn	np	nn
LG12_HB_302	F_0135166_L12_PA	LG12	<lmxll>	{1-}	(ll,lm)	lm	lm	ll	lm	ll	ll	lm	ll	lm	lm	ll	lm	lm	ll	ll	lm	lm	lm	lm	ll	ll	lm	lm	ll	--	ll	ll	ll	lm	ll	lm	--	ll	lm	ll	ll	ll	ll	lm	lm	ll	ll	lm	ll
LG12_HB_302.5	GD_00314_L12_PA	LG12	<lmxll>	{0-}	(ll,lm)	ll	ll	lm	ll	lm	lm	ll	lm	ll	ll	lm	ll	ll	lm	lm	ll	ll	ll	ll	lm	lm	ll	ll	lm	lm	lm	lm	lm	ll	lm	ll	lm	lm	ll	lm	lm	lm	lm	ll	ll	lm	lm	ll	lm
LG12_HB_303	F_0135442_L12_PA	LG12	<hkxhk>	{10}	(hh,hk,kk)	hk	kk	hk	hk	hk	hk	hk	hh	kk	hk	hh	hk	kk	hk	hh	kk	hk	hk	hk	hh	hh	kk	hk	hh	hk	hk	hh	hk	hk	hh	kk	hh	hh	hk	hh	hh	hk	hh	hk	kk	hh	hh	kk	hh
LG12_HB_303	F_0135452_L12_PA	LG12	<nnxnp>	{-0}	(nn,np)	nn	np	np	nn	np	np	nn	nn	np	nn	nn	nn	np	np	nn	np	nn	nn	nn	nn	nn	np	nn	nn	np	np	nn	np	nn	nn	np	nn	nn	nn	nn	nn	np	nn	nn	np	nn	nn	np	nn
LG12_HB_303	F_0135458_L12_PA	LG12	<hkxhk>	{01}	(hh,hk,kk)	hk	hh	hk	hk	hk	hk	hk	kk	hh	hk	kk	hk	hh	hk	kk	hh	hk	hk	hk	kk	kk	hh	hk	kk	hk	hk	kk	hk	hk	kk	hh	kk	kk	hk	kk	kk	hk	kk	hk	hh	kk	kk	hh	kk
LG12_HB_303	F_0135471_L12_PA	LG12	<hkxhk>	{01}	(hh,hk,kk)	hk	hh	hk	hk	hk	hk	hk	kk	hh	hk	kk	hk	hh	hk	kk	hh	hk	hk	hk	kk	kk	hh	hk	kk	hk	hk	kk	hk	hk	kk	hh	kk	kk	hk	kk	kk	hk	kk	hk	hh	kk	kk	hh	kk
LG12_HB_304	F_0135585_L12_PA	LG12	<lmxll>	{0-}	(ll,lm)	ll	ll	lm	ll	lm	lm	ll	lm	ll	ll	lm	ll	ll	lm	lm	ll	ll	ll	ll	lm	lm	ll	ll	lm	lm	lm	lm	lm	ll	lm	ll	lm	lm	ll	lm	lm	lm	lm	ll	ll	lm	lm	ll	lm
LG12_HB_304	F_0135591_L12_PA	LG12	<nnxnp>	{-0}	(nn,np)	nn	np	np	nn	np	np	nn	nn	np	nn	nn	nn	np	np	nn	np	nn	nn	nn	nn	nn	np	nn	nn	np	np	nn	np	nn	nn	np	nn	nn	nn	nn	nn	np	nn	nn	np	nn	nn	np	nn
LG12_HB_304	F_0135594_L12_PA	LG12	<hkxhk>	{00}	(hh,hk,kk)	hh	hk	kk	hh	kk	kk	hh	hk	hk	hh	hk	hh	hk	kk	hk	hk	hh	hh	hh	hk	hk	hk	hh	hk	kk	kk	hk	kk	hh	hk	hk	hk	hk	hh	hk	hk	kk	hk	hh	hk	hk	hk	hk	hk
LG12_HB_304	F_0135596_L12_PA	LG12	<hkxhk>	{10}	(hh,hk,kk)	hk	kk	hk	hk	hk	hk	hk	hh	kk	hk	hh	hk	kk	hk	hh	kk	hk	hk	hk	hh	hh	kk	hk	hh	hk	hk	hh	hk	hk	hh	kk	hh	hh	hk	hh	hh	hk	hh	hk	kk	hh	hh	kk	hh
LG12_HB_304	F_0135600_L12_PA	LG12	<lmxll>	{0-}	(ll,lm)	ll	ll	lm	ll	lm	lm	ll	lm	ll	ll	lm	ll	ll	lm	lm	ll	ll	ll	ll	lm	lm	ll	ll	lm	lm	lm	lm	lm	ll	lm	ll	lm	lm	ll	lm	lm	lm	lm	ll	ll	lm	lm	ll	lm
LG12_HB_304	F_0135603_L12_PA	LG12	<lmxll>	{0-}	(ll,lm)	ll	ll	lm	ll	lm	lm	ll	lm	ll	ll	lm	ll	ll	lm	lm	ll	ll	ll	ll	lm	lm	ll	ll	lm	lm	lm	lm	lm	ll	lm	ll	lm	lm	ll	lm	lm	lm	lm	ll	ll	lm	lm	ll	lm
LG12_HB_304	F_0135604_L12_PA	LG12	<nnxnp>	{-0}	(nn,np)	nn	np	np	nn	np	np	nn	nn	np	nn	nn	nn	np	np	nn	np	nn	nn	nn	nn	nn	np	nn	nn	np	np	nn	np	nn	nn	np	nn	nn	nn	nn	nn	np	nn	nn	np	nn	nn	np	nn
LG12_HB_304.5	R_23391266_L12_PA	LG12	<nnxnp>	{-0}	(nn,np)	nn	np	np	nn	np	np	nn	nn	np	nn	nn	nn	np	np	nn	np	nn	nn	nn	nn	nn	np	nn	nn	np	np	nn	np	nn	nn	np	nn	nn	nn	nn	nn	np	nn	nn	np	nn	nn	np	nn
LG12_HB_304.5	R_23400893_L12_PA	LG12	<nnxnp>	{-0}	(nn,np)	nn	np	np	nn	np	np	nn	nn	np	nn	nn	nn	np	np	nn	np	nn	nn	nn	nn	nn	np	nn	nn	np	np	nn	np	nn	nn	np	nn	nn	nn	nn	nn	np	nn	nn	np	nn	nn	np	nn
LG12_HB_306	F_0136411_L12_PA	LG12	<nnxnp>	{-0}	(nn,np)	nn	np	np	nn	np	np	nn	nn	np	nn	nn	nn	np	np	nn	np	nn	nn	nn	nn	nn	np	nn	nn	np	np	nn	np	nn	nn	np	nn	nn	nn	nn	nn	np	nn	nn	np	nn	nn	np	nn
LG12_HB_306	F_0136416_L12_PA	LG12	<nnxnp>	{-1}	(nn,np)	np	nn	nn	np	nn	nn	np	np	nn	np	np	np	nn	nn	np	nn	np	np	np	np	np	nn	np	np	nn	nn	np	nn	np	np	nn	np	np	np	np	np	nn	np	np	nn	np	np	nn	np
LG12_HB_306	F_0136418_L12_PA	LG12	<lmxll>	{1-}	(ll,lm)	lm	lm	ll	lm	ll	ll	lm	ll	lm	lm	ll	lm	lm	ll	ll	lm	lm	lm	lm	ll	ll	lm	lm	ll	ll	ll	ll	ll	lm	ll	lm	lm	ll	lm	ll	ll	ll	ll	lm	lm	ll	ll	lm	ll
LG12_HB_306	F_0136419_L12_PA	LG12	<lmxll>	{0-}	(ll,lm)	ll	ll	lm	ll	lm	lm	ll	lm	ll	ll	lm	ll	ll	lm	lm	ll	ll	ll	ll	lm	lm	ll	ll	lm	lm	lm	lm	lm	ll	lm	ll	ll	lm	ll	lm	lm	lm	lm	ll	ll	lm	lm	ll	lm
LG12_HB_306	F_0136421_L12_PA	LG12	<lmxll>	{0-}	(ll,lm)	ll	ll	lm	ll	lm	lm	ll	lm	ll	ll	lm	ll	ll	lm	lm	ll	ll	ll	ll	lm	lm	ll	ll	lm	lm	lm	lm	lm	ll	lm	ll	ll	lm	ll	lm	lm	lm	lm	ll	ll	lm	lm	ll	lm
LG12_HB_306	GD_01798_L12_PA	LG12	<lmxll>	{0-}	(ll,lm)	ll	ll	lm	ll	lm	lm	ll	lm	ll	ll	lm	ll	ll	lm	lm	ll	ll	ll	ll	lm	lm	ll	ll	lm	lm	lm	lm	lm	ll	lm	ll	ll	lm	ll	lm	lm	lm	lm	ll	ll	lm	lm	ll	lm
LG12_HB_306	R_24006092_L12_PA	LG12	<lmxll>	{1-}	(ll,lm)	lm	lm	ll	lm	ll	ll	lm	ll	lm	lm	ll	lm	lm	ll	ll	lm	lm	lm	lm	ll	ll	lm	lm	ll	ll	ll	ll	ll	lm	ll	lm	lm	ll	lm	ll	ll	ll	ll	lm	lm	ll	ll	lm	ll
LG12_HB_307	F_0137082_L12_PA	LG12	<lmxll>	{1-}	(ll,lm)	lm	lm	ll	lm	ll	ll	lm	ll	lm	lm	ll	lm	lm	ll	ll	lm	lm	lm	lm	ll	ll	lm	lm	ll	ll	ll	ll	ll	lm	ll	lm	lm	ll	lm	ll	ll	ll	ll	lm	lm	ll	ll	lm	ll
LG12_HB_307	F_0137091_L12_PA	LG12	<nnxnp>	{-0}	(nn,np)	nn	np	np	nn	np	np	nn	nn	np	nn	nn	nn	np	nn	nn	np	nn	nn	nn	nn	nn	np	nn	nn	np	np	nn	np	nn	nn	np	nn	nn	nn	nn	nn	np	nn	nn	np	nn	nn	np	nn
LG12_HB_307	F_0137102_L12_PA	LG12	<nnxnp>	{-0}	(nn,np)	nn	np	np	nn	np	np	nn	nn	np	nn	nn	nn	np	nn	nn	np	nn	nn	nn	nn	nn	np	nn	nn	np	np	nn	np	nn	nn	np	nn	nn	nn	nn	nn	np	nn	nn	np	nn	nn	np	nn
LG12_HB_307	F_0137109_L12_PA	LG12	<lmxll>	{0-}	(ll,lm)	ll	ll	lm	ll	lm	lm	ll	lm	ll	ll	lm	ll	ll	lm	lm	ll	ll	ll	ll	lm	lm	ll	ll	lm	lm	lm	lm	lm	ll	lm	ll	ll	lm	ll	lm	lm	lm	lm	ll	ll	lm	lm	ll	lm
LG12_HB_314	F_0139763_L12_PA	LG12	<lmxll>	{0-}	(ll,lm)	ll	ll	lm	ll	lm	lm	ll	lm	ll	ll	lm	ll	ll	lm	lm	ll	ll	ll	ll	lm	lm	ll	ll	lm	lm	lm	lm	lm	ll	lm	ll	ll	lm	ll	lm	lm	lm	lm	ll	ll	lm	lm	ll	lm
LG12_HB_314	F_0139780_L12_PA	LG12	<hkxhk>	{10}	(hh,hk,kk)	hk	kk	hk	hk	hk	hk	hk	hh	kk	hk	hh	hk	kk	hh	hh	kk	hk	hk	hk	hh	hh	kk	hk	hh	hk	hk	hh	hk	hk	hh	kk	hk	hh	hk	hh	hh	hk	hh	hk	kk	hh	hh	kk	hh
F_0140326_L12_PA	F_0140326_L12_PA	LG12	<lmxll>	{0-}	(ll,lm)	ll	ll	lm	ll	lm	lm	ll	lm	ll	ll	lm	ll	ll	lm	lm	ll	ll	ll	ll	lm	lm	ll	ll	lm	lm	lm	lm	lm	ll	lm	ll	ll	lm	ll	lm	lm	lm	lm	ll	ll	lm	lm	ll	lm
LG12_HB_316	F_0140788_L12_PA	LG12	<hkxhk>	{01}	(hh,hk,kk)	hk	hh	hk	hk	hk	hk	hk	kk	hh	hk	kk	hk	hh	kk	kk	hh	hk	hk	hk	kk	kk	hh	hk	kk	hk	hk	kk	hk	hk	kk	hh	hk	kk	hk	kk	kk	hk	kk	hk	hh	kk	kk	hh	kk
LG12_HB_316	F_0140790_L12_PA	LG12	<nnxnp>	{-0}	(nn,np)	nn	np	np	nn	np	np	nn	nn	np	nn	nn	nn	np	nn	nn	np	nn	nn	nn	nn	nn	np	nn	nn	np	np	nn	np	nn	nn	np	nn	nn	nn	nn	nn	np	nn	nn	np	nn	nn	np	nn
LG12_HB_316	F_0140796_L12_PA	LG12	<lmxll>	{0-}	(ll,lm)	ll	ll	lm	ll	lm	lm	ll	lm	ll	ll	lm	ll	ll	lm	lm	ll	ll	ll	ll	lm	lm	ll	ll	lm	lm	lm	lm	lm	ll	lm	ll	ll	lm	ll	lm	lm	lm	lm	ll	ll	lm	lm	ll	lm
LG12_HB_316	F_0140802_L12_PA	LG12	<nnxnp>	{-0}	(nn,np)	nn	np	np	nn	np	np	nn	nn	np	nn	nn	nn	np	nn	nn	np	nn	nn	nn	nn	nn	np	nn	nn	np	np	nn	np	nn	nn	np	nn	nn	nn	nn	nn	np	nn	nn	np	nn	nn	np	nn
LG12_HB_316	F_0140805_L12_PA	LG12	<hkxhk>	{11}	(hh,hk,kk)	kk	hk	hh	kk	hh	hh	kk	hk	hk	kk	hk	kk	hk	hk	hk	hk	kk	kk	kk	hk	hk	hk	kk	hk	hh	hh	hk	hh	kk	hk	hk	kk	hk	kk	hk	hk	hh	hk	kk	hk	hk	hk	hk	hk
LG12_HB_316	F_0140808_L12_PA	LG12	<lmxll>	{0-}	(ll,lm)	ll	ll	lm	ll	lm	lm	ll	lm	ll	ll	lm	ll	ll	lm	lm	ll	ll	ll	ll	lm	lm	ll	ll	lm	lm	lm	lm	lm	ll	lm	ll	ll	lm	ll	lm	lm	lm	lm	ll	ll	lm	lm	ll	lm
LG12_HB_316	R_27155494_L12_PA	LG12	<lmxll>	{0-}	(ll,lm)	ll	ll	lm	ll	lm	lm	ll	lm	ll	ll	lm	ll	ll	lm	lm	ll	ll	ll	ll	lm	lm	ll	ll	lm	lm	lm	lm	lm	ll	lm	ll	ll	lm	ll	lm	lm	lm	lm	ll	ll	lm	lm	ll	lm
LG12_HB_317	F_0140968_L12_PA	LG12	<lmxll>	{0-}	(ll,lm)	ll	ll	lm	ll	lm	lm	ll	lm	ll	ll	lm	ll	ll	lm	lm	ll	ll	ll	ll	lm	lm	ll	ll	lm	lm	lm	lm	lm	ll	lm	ll	ll	lm	ll	lm	lm	lm	lm	ll	ll	lm	lm	ll	lm
LG12_HB_317	F_0140970_L12_PA	LG12	<hkxhk>	{10}	(hh,hk,kk)	hk	kk	hk	hk	hk	hk	hk	hh	kk	hk	hh	hk	kk	hh	hh	kk	hk	hk	hk	hh	hh	kk	hk	hh	hk	hk	hh	hk	hk	hh	kk	hk	hh	hk	hh	hh	hk	hh	hk	kk	hh	hh	kk	hh
LG12_HB_317	F_0140974_L12_PA	LG12	<efxeg>	{01}	(ee,ef,eg,fg)	eg	ee	ef	eg	ef	ef	eg	fg	ee	eg	fg	eg	ee	fg	fg	ee	eg	eg	eg	fg	fg	ee	eg	fg	ef	ef	fg	ef	eg	fg	ee	eg	fg	eg	fg	fg	ef	fg	eg	ee	fg	fg	ee	fg
LG12_HB_317	F_0140979_L12_PA	LG12	<nnxnp>	{-1}	(nn,np)	np	nn	nn	np	nn	nn	np	np	nn	np	np	np	nn	np	np	nn	np	np	np	np	np	nn	np	np	nn	nn	np	nn	np	np	nn	np	np	np	np	np	nn	np	np	nn	np	np	nn	np
LG12_HB_318	F_0141244_L12_PA	LG12	<lmxll>	{0-}	(ll,lm)	ll	ll	lm	ll	lm	lm	ll	lm	ll	ll	lm	ll	ll	lm	lm	ll	ll	ll	ll	lm	lm	ll	ll	lm	lm	lm	lm	lm	ll	lm	ll	ll	lm	ll	lm	lm	lm	lm	ll	ll	lm	lm	ll	lm
LG12_HB_318	F_0141245_L12_PA	LG12	<lmxll>	{0-}	(ll,lm)	ll	ll	lm	ll	lm	lm	ll	lm	ll	ll	lm	ll	ll	lm	lm	ll	ll	ll	ll	lm	lm	ll	ll	lm	lm	lm	lm	lm	ll	lm	ll	ll	lm	ll	lm	lm	lm	lm	ll	ll	lm	lm	ll	lm
LG12_HB_318	R_27689885_L12_PA	LG12	<lmxll>	{0-}	(ll,lm)	ll	ll	lm	ll	lm	lm	ll	lm	ll	ll	lm	ll	ll	lm	lm	ll	ll	ll	ll	lm	lm	ll	ll	lm	lm	lm	lm	lm	ll	lm	ll	ll	lm	ll	lm	lm	lm	lm	ll	ll	lm	lm	ll	lm
GD_02115_L12_39_1	GD_02115_L12_39_1	LG12	<lmxll>	{0-}	(ll,lm)	ll	ll	lm	ll	lm	lm	ll	lm	lm	ll	lm	ll	ll	lm	lm	ll	ll	ll	ll	lm	lm	ll	ll	lm	lm	lm	lm	ll	ll	lm	ll	lm	lm	ll	lm	lm	lm	lm	ll	lm	lm	lm	ll	lm
LG12_HB_3189_s48h2	R_2978136_L12_48_2	LG12	<nnxnp>	{-1}	(nn,np)	np	--	nn	np	nn	nn	np	np	nn	--	np	np	np	nn	np	nn	np	np	np	np	nn	nn	nn	nn	nn	nn	--	nn	np	np	nn	nn	--	np	np	np	--	nn	np	nn	nn	np	np	np
LG12_HB_319	F_0141443_L12_PA	LG12	<nnxnp>	{-1}	(nn,np)	np	nn	nn	np	nn	nn	np	np	nn	np	np	np	nn	np	np	nn	np	np	np	np	np	nn	np	np	nn	nn	np	nn	np	np	nn	np	np	np	np	np	nn	np	np	nn	np	np	nn	np
LG12_HB_319	F_0141444_L12_PA	LG12	<lmxll>	{0-}	(ll,lm)	ll	ll	lm	ll	lm	lm	ll	lm	ll	ll	lm	ll	ll	lm	lm	ll	ll	ll	ll	lm	lm	ll	ll	lm	lm	lm	lm	lm	ll	lm	ll	ll	lm	ll	lm	lm	lm	lm	ll	ll	lm	lm	ll	lm
R_7275449_L12_PA	R_7275449_L12_PA	LG12	<lmxll>	{1-}	(ll,lm)	lm	lm	ll	lm	ll	ll	lm	ll	ll	lm	ll	lm	ll	ll	ll	lm	lm	lm	lm	ll	ll	lm	lm	ll	ll	ll	lm	lm	lm	ll	lm	ll	ll	lm	ll	ll	ll	ll	lm	ll	lm	ll	lm	ll
GD_02228_L12_61_2	GD_02228_L12_61_2	LG12	<lmxll>	{0-}	(ll,lm)	ll	ll	lm	lm	lm	lm	ll	lm	ll	ll	lm	ll	lm	lm	lm	ll	ll	ll	ll	lm	lm	lm	ll	lm	lm	lm	ll	lm	ll	lm	ll	ll	lm	lm	ll	lm	lm	lm	lm	ll	lm	lm	ll	lm
LG12_HB_322	F_0142636_L12_PA	LG12	<efxeg>	{00}	(ee,ef,eg,fg)	ee	eg	fg	ee	fg	fg	ee	ef	eg	ee	ef	ee	eg	ef	ef	eg	ee	ee	ee	ef	ef	eg	ee	ef	fg	fg	ef	fg	ee	ef	eg	ee	ef	ee	ef	ef	fg	ef	ee	eg	ef	ef	eg	ef
LG12_HB_322	F_0142648_L12_PA	LG12	<nnxnp>	{-0}	(nn,np)	nn	np	np	nn	np	np	nn	nn	np	nn	nn	nn	np	nn	nn	np	nn	nn	nn	nn	nn	np	nn	nn	np	np	nn	np	nn	nn	np	nn	nn	nn	nn	nn	np	nn	nn	np	nn	nn	np	nn
LG12_HB_322	F_0142661_L12_PA	LG12	<hkxhk>	{11}	(hh,hk,kk)	kk	hk	hh	kk	hh	hh	kk	hk	hk	kk	hk	kk	hk	hk	hk	hk	kk	kk	kk	hk	hk	hk	kk	hk	hh	hh	hk	hh	kk	hk	hk	kk	hk	kk	hk	hk	hh	hk	kk	hk	hk	hk	hk	hk
LG12_HB_322	R_29023351_L12_PA	LG12	<hkxhk>	{11}	(hh,hk,kk)	kk	hk	hh	kk	hh	hh	kk	hk	hk	kk	hk	kk	hk	hk	hk	hk	kk	kk	kk	hk	hk	hk	kk	hk	hh	hh	hk	hh	kk	hk	hk	kk	hk	kk	hk	hk	hh	hk	kk	hk	hk	hk	hk	hk
LG12_HB_3222	R_21401673_L12_PA	LG12	<hkxhk>	{11}	(hh,hk,kk)	kk	hk	hh	kk	hh	hh	kk	hk	hh	kk	hk	kk	hk	hh	hk	hk	kk	kk	kk	hk	hk	hk	kk	hk	hh	hh	hk	hk	kk	hk	hk	hk	hk	kk	hk	hk	hh	hk	kk	hk	hk	hk	hk	hk
LG12_HB_3222	R_21326884_L12_PA	LG12	<nnxnp>	{-0}	(nn,np)	nn	np	np	nn	np	np	nn	nn	np	nn	nn	nn	np	np	nn	np	nn	nn	nn	nn	nn	np	nn	nn	np	np	nn	np	nn	nn	np	nn	nn	nn	nn	nn	np	nn	nn	np	nn	nn	np	nn
R_29098150_L12_PA	R_29098150_L12_PA	LG12	<lmxll>	{1-}	(ll,lm)	lm	lm	ll	lm	ll	ll	lm	ll	lm	lm	ll	lm	lm	ll	ll	lm	lm	lm	lm	ll	ll	lm	lm	ll	ll	ll	ll	ll	lm	ll	lm	lm	ll	lm	ll	ll	ll	ll	lm	lm	ll	ll	lm	ll
R_29723749_L12_PA	R_29723749_L12_PA	LG12	<nnxnp>	{-1}	(nn,np)	np	nn	nn	np	nn	nn	np	np	nn	np	np	np	nn	np	np	nn	np	np	np	np	np	nn	np	np	nn	nn	np	nn	np	np	nn	np	np	np	np	np	nn	np	nn	nn	np	np	nn	np
LG12_HB_323	F_0143041_L12_PA	LG12	<nnxnp>	{-0}	(nn,np)	nn	np	np	nn	np	np	nn	nn	np	nn	nn	nn	np	nn	nn	np	nn	nn	nn	nn	nn	np	nn	nn	np	np	nn	np	nn	nn	np	nn	nn	nn	nn	nn	np	nn	np	np	nn	nn	np	nn
GD_01426_L12_PA	GD_01426_L12_PA	LG12	<lmxll>	{1-}	(ll,lm)	lm	lm	ll	lm	ll	ll	lm	ll	lm	lm	ll	lm	lm	ll	ll	lm	lm	lm	lm	ll	ll	lm	lm	ll	ll	ll	ll	ll	lm	ll	lm	lm	ll	lm	ll	ll	ll	ll	lm	lm	ll	ll	lm	ll
LG12_HB_324	F_0143779_L12_PA	LG12	<nnxnp>	{-1}	(nn,np)	np	nn	nn	np	nn	nn	np	np	nn	np	np	np	nn	np	np	nn	np	np	np	np	np	nn	np	np	nn	nn	np	nn	np	np	nn	np	np	np	np	np	nn	np	nn	nn	np	np	nn	np
LG12_HB_324	F_0143768_L12_PA	LG12	<hkxhk>	{01}	(h-,kk)	h-	h-	h-	h-	h-	h-	h-	kk	h-	h-	kk	h-	h-	kk	kk	h-	h-	h-	h-	kk	kk	h-	h-	kk	h-	h-	kk	h-	h-	--	h-	h-	kk	h-	kk	kk	h-	kk	h-	h-	kk	kk	h-	kk
LG12_HB_325	F_0145074_L12_PA	LG12	<lmxll>	{0-}	(ll,lm)	ll	ll	lm	ll	lm	lm	ll	lm	ll	ll	lm	ll	ll	lm	lm	ll	ll	ll	ll	lm	lm	ll	ll	lm	lm	lm	lm	lm	ll	lm	ll	ll	lm	ll	lm	lm	lm	lm	ll	ll	lm	lm	ll	lm
LG12_HB_326	GD_01420_L12_PA	LG12	<hkxhk>	{01}	(hh,hk,kk)	hk	hh	hk	hk	hk	hk	hh	kk	hh	hk	kk	hk	hh	kk	kk	hh	hk	hk	hk	kk	kk	hh	hk	kk	hk	hk	kk	hk	hk	kk	hh	hk	kk	hk	kk	kk	hk	kk	hh	hh	kk	kk	hh	kk
R_30657538_L12_PA	R_30657538_L12_PA	LG12	<nnxnp>	{-1}	(nn,np)	np	nn	nn	np	nn	nn	nn	np	nn	np	np	np	nn	np	np	nn	np	np	np	np	np	nn	np	np	nn	nn	np	nn	np	np	nn	np	np	np	np	np	nn	np	nn	nn	np	np	nn	np
LG12_HB_327	F_0146183_L12_PA	LG12	<lmxll>	{0-}	(ll,lm)	ll	ll	lm	ll	lm	lm	ll	lm	ll	ll	lm	ll	ll	lm	lm	ll	ll	ll	ll	lm	lm	ll	ll	lm	lm	lm	lm	lm	ll	lm	ll	ll	lm	ll	lm	lm	lm	lm	ll	ll	lm	lm	ll	lm
LG12_HB_327	F_0146181_L12_PA	LG12	<hkxhk>	{01}	(hh,hk,kk)	hk	hh	hk	hk	hk	hk	hh	kk	hh	hk	kk	hk	hh	kk	kk	hh	hk	hk	hk	kk	kk	hh	hk	kk	hk	hk	kk	hk	hk	kk	hh	hk	kk	hk	kk	kk	hk	kk	hh	hh	kk	kk	hh	kk
LG12_HB_327	F_0146185_L12_PA	LG12	<hkxhk>	{01}	(hh,hk,kk)	hk	hh	hk	hk	hk	hk	hh	kk	hh	hk	kk	hk	hh	kk	kk	hh	hk	hk	hk	kk	kk	hh	hk	kk	hk	hk	kk	hk	hk	kk	hh	hk	kk	hk	kk	kk	hk	kk	hh	hh	kk	kk	hh	kk
LG12_HB_327	R_30684803_L12_PA	LG12	<hkxhk>	{10}	(hh,hk,kk)	hk	kk	hk	hk	hk	hk	kk	hh	kk	hk	hh	hk	kk	hh	hh	kk	hk	hk	hk	hh	hh	kk	hk	hh	hk	hk	hh	hk	hk	hh	kk	hk	hh	hk	hh	hh	hk	hh	kk	kk	hh	hh	kk	hh
LG12_HB_328	F_0146875_L12_PA	LG12	<lmxll>	{1-}	(ll,lm)	lm	lm	ll	lm	ll	ll	lm	ll	lm	lm	ll	lm	lm	ll	ll	lm	lm	lm	lm	ll	ll	lm	lm	ll	ll	ll	ll	ll	lm	ll	lm	lm	ll	lm	ll	ll	ll	ll	lm	lm	ll	ll	lm	ll
LG12_HB_328	F_0146888_L12_PA	LG12	<lmxll>	{0-}	(ll,lm)	ll	ll	lm	ll	lm	lm	ll	lm	ll	ll	lm	ll	ll	lm	lm	ll	ll	ll	ll	lm	lm	ll	ll	lm	lm	lm	lm	lm	ll	lm	ll	ll	lm	ll	lm	lm	lm	lm	ll	ll	lm	lm	ll	lm
LG12_HB_328	F_0146865_L12_PA	LG12	<nnxnp>	{-0}	(nn,np)	nn	np	--	nn	--	np	np	nn	np	nn	nn	nn	np	nn	nn	np	nn	nn	nn	nn	nn	np	nn	nn	--	--	nn	--	nn	nn	np	nn	nn	nn	nn	nn	--	nn	np	np	nn	nn	np	nn
LG12_HB_328	F_0146895_L12_PA	LG12	<nnxnp>	{-0}	(nn,np)	nn	np	np	nn	np	np	np	nn	np	nn	nn	nn	np	nn	nn	np	nn	nn	nn	nn	nn	np	nn	nn	np	np	nn	np	nn	nn	np	nn	nn	nn	nn	nn	np	nn	np	np	nn	nn	np	nn
LG12_HB_329	F_0147249_L12_PA	LG12	<lmxll>	{0-}	(ll,lm)	ll	ll	lm	ll	lm	lm	ll	lm	ll	ll	lm	ll	ll	lm	lm	ll	ll	ll	ll	lm	lm	ll	ll	lm	lm	lm	lm	lm	ll	lm	ll	ll	lm	ll	lm	lm	lm	lm	ll	ll	lm	lm	ll	lm
LG12_HB_329	F_0147250_L12_PA	LG12	<lmxll>	{1-}	(ll,lm)	lm	lm	ll	lm	ll	ll	lm	ll	lm	lm	ll	lm	lm	ll	ll	lm	lm	lm	lm	ll	ll	lm	lm	ll	ll	ll	ll	ll	lm	ll	lm	lm	ll	lm	ll	ll	ll	ll	lm	lm	ll	ll	lm	ll
LG12_HB_329	F_0147252_L12_PA	LG12	<lmxll>	{1-}	(ll,lm)	lm	lm	ll	lm	ll	ll	lm	ll	lm	lm	ll	lm	lm	ll	ll	lm	lm	lm	lm	ll	ll	lm	lm	ll	ll	ll	ll	ll	lm	ll	lm	lm	ll	lm	ll	ll	ll	ll	lm	lm	ll	ll	lm	ll
LG12_HB_329	F_0147256_L12_PA	LG12	<lmxll>	{1-}	(ll,lm)	lm	lm	ll	lm	ll	ll	lm	ll	lm	lm	ll	lm	lm	ll	ll	lm	lm	lm	lm	ll	ll	lm	lm	ll	ll	ll	ll	ll	lm	ll	lm	lm	ll	lm	ll	ll	ll	ll	lm	lm	ll	ll	lm	ll
LG12_HB_329	F_0147260_L12_PA	LG12	<lmxll>	{1-}	(ll,lm)	lm	lm	ll	lm	ll	ll	lm	ll	lm	lm	ll	lm	lm	ll	ll	lm	lm	lm	lm	ll	ll	lm	lm	ll	ll	ll	ll	ll	lm	ll	lm	lm	ll	lm	ll	ll	ll	ll	lm	lm	ll	ll	lm	ll
LG12_HB_329	F_0147267_L12_PA	LG12	<lmxll>	{1-}	(ll,lm)	lm	lm	ll	lm	ll	ll	lm	ll	lm	lm	ll	lm	lm	ll	ll	lm	lm	lm	lm	ll	ll	lm	lm	ll	ll	ll	ll	ll	lm	ll	lm	lm	ll	lm	ll	ll	ll	ll	lm	lm	ll	ll	lm	ll
LG12_HB_329	F_0147255_L12_PA	LG12	<hkxhk>	{11}	(hh,hk,kk)	kk	hk	hh	kk	hh	hh	hk	hk	hk	kk	hk	kk	hk	hk	hk	hk	kk	kk	kk	hk	hk	hk	kk	hk	hh	hh	hk	hh	kk	hk	hk	kk	hk	kk	hk	hk	hh	hk	hk	hk	hk	hk	hk	hk
LG12_HB_329	F_0147268_L12_PA	LG12	<nnxnp>	{-0}	(nn,np)	nn	np	np	nn	np	np	np	nn	np	nn	nn	nn	np	nn	nn	np	nn	nn	nn	nn	nn	np	nn	nn	np	np	nn	np	nn	nn	np	nn	nn	nn	nn	nn	np	nn	np	np	nn	nn	np	nn
LG12_HB_329	R_31180930_L12_PA	LG12	<nnxnp>	{-0}	(nn,np)	nn	np	np	nn	np	np	np	nn	np	nn	nn	nn	np	nn	nn	np	nn	nn	nn	nn	nn	np	nn	nn	np	np	nn	np	nn	nn	np	nn	nn	nn	nn	nn	np	nn	np	np	nn	nn	np	nn
LG12_HB_330	F_0147881_L12_PA	LG12	<lmxll>	{1-}	(ll,lm)	lm	lm	ll	lm	ll	ll	lm	ll	lm	lm	ll	lm	lm	ll	ll	lm	lm	lm	lm	ll	ll	lm	lm	ll	ll	ll	ll	ll	lm	ll	lm	lm	ll	lm	ll	ll	ll	ll	lm	lm	ll	ll	lm	ll
LG12_HB_330	F_0147890_L12_PA	LG12	<lmxll>	{1-}	(ll,lm)	lm	lm	ll	lm	ll	ll	lm	ll	lm	lm	ll	lm	lm	ll	ll	lm	lm	lm	lm	ll	ll	lm	lm	ll	ll	ll	ll	ll	lm	ll	lm	lm	ll	lm	ll	ll	ll	ll	lm	lm	ll	ll	lm	ll
LG12_HB_330	F_0147893_L12_PA	LG12	<lmxll>	{1-}	(ll,lm)	lm	lm	ll	lm	ll	ll	lm	ll	lm	lm	ll	lm	lm	ll	ll	lm	lm	lm	lm	ll	ll	lm	lm	ll	ll	ll	ll	ll	lm	ll	lm	lm	ll	lm	ll	ll	ll	ll	lm	lm	ll	ll	lm	ll
LG12_HB_330	F_0147896_L12_PA	LG12	<lmxll>	{1-}	(ll,lm)	lm	lm	ll	lm	ll	ll	lm	ll	lm	lm	ll	lm	lm	ll	ll	lm	lm	lm	lm	ll	ll	lm	lm	ll	ll	ll	ll	ll	lm	ll	lm	lm	ll	lm	ll	ll	ll	ll	lm	lm	ll	ll	lm	ll
LG12_HB_330	F_0147901_L12_PA	LG12	<lmxll>	{1-}	(ll,lm)	lm	lm	ll	lm	ll	ll	lm	ll	lm	lm	ll	lm	lm	ll	ll	lm	lm	lm	lm	ll	ll	lm	lm	ll	ll	ll	ll	ll	lm	ll	lm	lm	ll	lm	ll	ll	ll	ll	lm	lm	ll	ll	lm	ll
LG12_HB_330	F_0147906_L12_PA	LG12	<lmxll>	{0-}	(ll,lm)	ll	ll	lm	ll	lm	lm	ll	lm	ll	ll	lm	ll	ll	lm	lm	ll	ll	ll	ll	lm	lm	ll	ll	lm	lm	lm	lm	lm	ll	lm	ll	ll	lm	ll	lm	lm	lm	lm	ll	ll	lm	lm	ll	lm
LG12_HB_330	R_31584911_L12_PA	LG12	<nnxnp>	{-0}	(nn,np)	nn	np	np	nn	np	np	np	nn	np	nn	nn	nn	np	nn	nn	np	nn	nn	nn	nn	nn	np	nn	nn	np	np	nn	np	nn	nn	np	nn	nn	nn	nn	nn	np	nn	np	np	nn	nn	np	nn
LG12_HB_331	F_0147940_L12_PA	LG12	<lmxll>	{0-}	(ll,lm)	ll	ll	lm	ll	lm	lm	ll	lm	ll	ll	lm	ll	ll	lm	lm	ll	ll	ll	ll	lm	lm	ll	ll	lm	lm	lm	lm	lm	ll	lm	ll	ll	lm	ll	lm	lm	lm	lm	ll	ll	lm	lm	ll	lm
LG12_HB_331	F_0147955_L12_PA	LG12	<lmxll>	{1-}	(ll,lm)	lm	lm	ll	lm	ll	ll	lm	ll	lm	lm	ll	lm	lm	ll	ll	lm	lm	lm	lm	ll	ll	lm	lm	ll	ll	ll	ll	ll	lm	ll	lm	lm	ll	lm	ll	ll	ll	ll	lm	lm	ll	ll	lm	ll
LG12_HB_331	F_0147965_L12_PA	LG12	<lmxll>	{0-}	(ll,lm)	ll	ll	lm	ll	lm	lm	ll	lm	ll	ll	lm	ll	ll	lm	lm	ll	ll	ll	ll	lm	lm	ll	ll	lm	lm	lm	lm	lm	ll	lm	ll	ll	lm	ll	lm	lm	lm	lm	ll	ll	lm	lm	ll	lm
LG12_HB_331	GD_00641_L12_PA	LG12	<lmxll>	{1-}	(ll,lm)	lm	lm	ll	lm	ll	ll	lm	ll	lm	lm	ll	lm	lm	ll	ll	lm	lm	lm	lm	ll	ll	lm	lm	ll	ll	ll	ll	ll	lm	ll	lm	lm	ll	lm	ll	ll	ll	ll	lm	lm	ll	ll	lm	ll
LG12_HB_331	F_0147935_L12_PA	LG12	<hkxhk>	{10}	(hh,hk,kk)	hk	kk	hk	hk	hk	hk	kk	hh	kk	hk	hh	hk	kk	hh	hh	kk	hk	hk	hk	hh	hh	kk	hk	hh	hk	hk	hh	hk	hk	hh	kk	hk	hh	hk	hh	hh	hk	hh	kk	kk	hh	hh	kk	hh
LG12_HB_331	F_0147949_L12_PA	LG12	<nnxnp>	{-1}	(nn,np)	np	nn	nn	np	nn	nn	nn	np	nn	np	np	np	nn	np	np	nn	np	np	np	np	np	nn	np	np	nn	nn	np	nn	np	np	nn	np	np	np	np	np	nn	np	nn	nn	np	np	nn	np
LG12_HB_331	F_0147969_L12_PA	LG12	<nnxnp>	{-0}	(nn,np)	nn	np	np	nn	np	np	np	nn	np	nn	nn	nn	np	nn	nn	np	nn	nn	nn	nn	nn	np	nn	nn	np	np	nn	np	nn	nn	np	nn	nn	nn	nn	nn	np	nn	np	np	nn	nn	np	nn
LG12_HB_331	F_0147970_L12_PA	LG12	<nnxnp>	{-0}	(nn,np)	nn	np	np	nn	np	np	np	nn	np	nn	nn	nn	np	nn	nn	np	nn	nn	nn	nn	nn	np	nn	nn	np	np	nn	np	nn	nn	np	nn	nn	nn	nn	nn	np	nn	np	np	nn	nn	np	nn
LG12_HB_332	F_0148275_L12_PA	LG12	<nnxnp>	{-1}	(nn,np)	np	nn	nn	np	nn	nn	nn	np	nn	np	np	np	nn	np	np	nn	np	np	np	np	np	nn	np	np	nn	nn	np	nn	np	np	nn	np	np	np	np	np	nn	np	nn	nn	np	np	nn	np
LG12_HB_332	F_0148294_L12_PA	LG12	<nnxnp>	{-1}	(nn,np)	np	nn	nn	np	nn	nn	nn	np	nn	np	np	np	nn	np	np	nn	np	np	np	np	np	nn	np	np	nn	nn	np	nn	np	np	nn	np	np	np	np	np	nn	np	nn	nn	np	np	nn	np
LG12_HB_333	F_0148922_L12_PA	LG12	<lmxll>	{0-}	(ll,lm)	ll	ll	lm	ll	lm	lm	ll	lm	ll	ll	lm	ll	ll	lm	lm	ll	ll	ll	ll	lm	lm	ll	ll	lm	lm	lm	lm	lm	ll	lm	ll	ll	lm	lm	lm	lm	lm	lm	ll	ll	lm	lm	ll	lm
LG12_HB_333	F_0148933_L12_PA	LG12	<lmxll>	{0-}	(ll,lm)	ll	ll	lm	ll	lm	lm	ll	lm	ll	ll	lm	ll	ll	lm	lm	ll	ll	ll	ll	lm	lm	ll	ll	lm	lm	lm	lm	lm	ll	lm	ll	ll	lm	lm	lm	lm	lm	lm	ll	ll	lm	lm	ll	lm
LG12_HB_333	F_0148935_L12_PA	LG12	<hkxhk>	{01}	(hh,hk,kk)	hk	hh	hk	hk	hk	hk	hh	kk	hh	hk	kk	hk	hh	kk	kk	hh	hk	hk	hk	kk	kk	hh	hk	kk	hk	hk	kk	hk	hk	kk	hh	hk	kk	kk	kk	kk	hk	kk	hh	hh	kk	kk	hh	kk
LG12_HB_333	R_32114913_L12_PA	LG12	<lmxll>	{1-}	(ll,lm)	lm	lm	ll	lm	ll	ll	lm	ll	lm	lm	ll	lm	lm	ll	ll	lm	lm	lm	lm	ll	ll	lm	lm	ll	ll	ll	ll	ll	lm	ll	lm	lm	ll	ll	ll	ll	ll	ll	lm	lm	ll	ll	lm	ll
LG12_HB_334	F_0149400_L12_PA	LG12	<lmxll>	{1-}	(ll,lm)	lm	lm	ll	lm	ll	ll	lm	ll	lm	lm	ll	lm	ll	ll	ll	lm	lm	lm	lm	ll	ll	lm	lm	ll	ll	ll	ll	ll	lm	ll	lm	lm	ll	ll	ll	ll	ll	ll	lm	lm	ll	ll	lm	ll
LG12_HB_334	F_0149402_L12_PA	LG12	<hkxhk>	{11}	(hh,hk,kk)	kk	hk	hh	kk	hh	hh	hk	hk	hk	kk	hk	kk	hh	hk	hk	hk	kk	kk	kk	hk	hk	hk	kk	hk	hh	hh	hk	hh	kk	hh	hk	kk	hk	hk	hk	hk	hh	hk	hk	hk	hk	hk	hk	hk
LG12_HB_334	F_0149403_L12_PA	LG12	<hkxhk>	{11}	(hh,hk,kk)	kk	hk	hh	kk	hh	hh	hk	hk	hk	kk	hk	kk	hh	hk	hk	hk	kk	kk	kk	hk	hk	hk	kk	hk	hh	hh	hk	hh	kk	hh	hk	kk	hk	hk	hk	hk	hh	hk	hk	hk	hk	hk	hk	hk
LG12_HB_334	F_0149411_L12_PA	LG12	<lmxll>	{1-}	(ll,lm)	lm	lm	ll	lm	ll	ll	lm	ll	lm	lm	ll	lm	ll	ll	ll	lm	lm	lm	lm	ll	ll	lm	lm	ll	ll	ll	ll	ll	lm	ll	lm	lm	ll	ll	ll	ll	ll	ll	lm	lm	ll	ll	lm	ll
LG12_HB_334	F_0149412_L12_PA	LG12	<lmxll>	{1-}	(ll,lm)	lm	lm	ll	lm	ll	ll	lm	ll	lm	lm	ll	lm	ll	ll	ll	lm	lm	lm	lm	ll	ll	lm	lm	ll	ll	ll	ll	ll	lm	ll	lm	lm	ll	ll	ll	ll	ll	ll	lm	lm	ll	ll	lm	ll
LG12_HB_334	F_0149401_L12_PA	LG12	<nnxnp>	{-1}	(nn,np)	np	nn	nn	np	nn	nn	nn	np	nn	np	np	np	nn	np	np	nn	np	np	np	np	np	nn	np	np	nn	nn	np	nn	np	nn	nn	np	np	np	np	np	nn	np	nn	nn	np	np	nn	np
LG12_HB_334	F_0149414_L12_PA	LG12	<nnxnp>	{-1}	(nn,np)	np	nn	nn	np	nn	nn	nn	np	nn	np	np	np	nn	np	np	nn	np	np	np	np	np	nn	np	np	nn	nn	np	nn	np	nn	nn	np	np	np	np	np	nn	np	nn	nn	np	np	nn	np
LG12_HB_334	F_0149417_L12_PA	LG12	<nnxnp>	{-1}	(nn,np)	np	nn	nn	np	nn	nn	nn	np	nn	np	np	np	nn	np	np	nn	np	np	np	np	np	nn	np	np	nn	nn	np	nn	np	nn	nn	np	np	np	np	np	nn	np	nn	nn	np	np	nn	np
LG12_HB_334.5	GD_00362_L12_PA	LG12	<lmxll>	{0-}	(ll,lm)	ll	ll	lm	ll	lm	lm	ll	lm	ll	ll	lm	ll	lm	lm	lm	ll	ll	ll	ll	lm	lm	ll	ll	lm	lm	lm	lm	lm	ll	lm	ll	ll	lm	lm	lm	lm	lm	lm	ll	ll	lm	lm	ll	lm
LG12_HB_334.5	R_32472396_L12_PA	LG12	<lmxll>	{1-}	(ll,lm)	lm	lm	ll	lm	ll	ll	lm	ll	lm	lm	ll	lm	ll	ll	ll	lm	lm	lm	lm	ll	ll	lm	lm	ll	ll	ll	ll	ll	lm	ll	lm	lm	ll	ll	ll	ll	ll	ll	lm	lm	ll	ll	lm	ll
LG12_HB_334.8	R_32711249_L12_PA	LG12	<hkxhk>	{01}	(hh,hk,kk)	hk	hh	hk	kk	hk	hk	hh	kk	hh	hk	kk	hk	hk	kk	kk	hh	hk	hk	hk	kk	kk	hh	hk	kk	hk	hk	kk	hk	hk	hk	hh	hk	kk	kk	kk	kk	hk	kk	hh	hh	kk	kk	hh	kk
LG12_HB_334.8	R_32726730_L12_PA	LG12	<hkxhk>	{01}	(hh,hk,kk)	hk	hh	hk	kk	hk	hk	hh	kk	hh	hk	kk	hk	hk	kk	kk	hh	hk	hk	hk	kk	kk	hh	hk	kk	hk	hk	kk	hk	hk	hk	hh	hk	kk	kk	kk	kk	hk	kk	hh	hh	kk	kk	hh	kk
LG12_HB_334.8	R_32759123_L12_PA	LG12	<nnxnp>	{-1}	(nn,np)	np	nn	nn	np	nn	nn	nn	np	nn	np	np	np	nn	np	np	nn	np	np	np	np	np	nn	np	np	nn	nn	np	nn	np	nn	nn	np	np	np	np	np	nn	np	nn	nn	np	np	nn	np
LG12_HB_334.8	GD_00840_L12_PA	LG12	<lmxll>	{0-}	(ll,lm)	ll	ll	lm	lm	lm	lm	ll	lm	ll	ll	lm	ll	lm	lm	lm	ll	ll	ll	ll	lm	lm	ll	ll	lm	lm	lm	lm	lm	ll	lm	ll	ll	lm	lm	lm	lm	lm	lm	ll	ll	lm	lm	ll	lm
LG12_HB_335	F_0149985_L12_PA	LG12	<nnxnp>	{-0}	(nn,np)	nn	np	np	nn	np	np	np	nn	np	nn	nn	nn	np	nn	nn	np	nn	nn	nn	nn	nn	np	nn	nn	np	np	nn	np	nn	np	np	nn	nn	nn	nn	nn	np	nn	np	np	nn	nn	np	nn
LG12_HB_335	F_0149992_L12_PA	LG12	<nnxnp>	{-1}	(nn,np)	np	nn	nn	np	nn	nn	nn	np	nn	np	np	np	nn	np	np	nn	np	np	np	np	np	nn	np	np	nn	nn	np	nn	np	nn	nn	np	np	np	np	np	nn	np	nn	nn	np	np	nn	np
LG12_HB_335	F_0149997_L12_PA	LG12	<nnxnp>	{-1}	(nn,np)	np	nn	nn	np	nn	nn	nn	np	nn	np	np	np	nn	np	np	nn	np	np	np	np	np	nn	np	np	nn	nn	np	nn	np	nn	nn	np	np	np	np	np	nn	np	nn	nn	np	np	nn	np
LG12_HB_335	F_0150001_L12_PA	LG12	<lmxll>	{0-}	(ll,lm)	ll	ll	lm	lm	lm	lm	ll	lm	ll	ll	lm	ll	lm	lm	lm	ll	ll	ll	ll	lm	lm	ll	ll	lm	lm	lm	lm	lm	ll	lm	ll	ll	lm	lm	lm	lm	lm	lm	ll	ll	lm	lm	ll	lm
LG12_HB_336	F_0150537_L12_PA	LG12	<lmxll>	{0-}	(ll,lm)	ll	ll	lm	lm	lm	lm	ll	lm	ll	ll	lm	ll	lm	lm	lm	ll	ll	ll	ll	lm	lm	ll	ll	lm	lm	lm	lm	lm	ll	lm	ll	ll	lm	lm	lm	lm	lm	lm	ll	ll	lm	lm	ll	lm
LG12_HB_336	F_0150538_L12_PA	LG12	<nnxnp>	{-1}	(nn,np)	np	np	nn	np	nn	nn	nn	np	nn	np	np	np	nn	np	np	nn	np	np	np	np	np	nn	np	np	nn	nn	np	nn	np	nn	nn	np	np	np	np	np	nn	np	nn	nn	np	np	nn	np
LG12_HB_336	F_0150541_L12_PA	LG12	<nnxnp>	{-1}	(nn,np)	np	np	nn	np	nn	nn	nn	np	nn	np	np	np	nn	np	np	nn	np	np	np	np	np	nn	np	np	nn	nn	np	nn	np	nn	nn	np	np	np	np	--	nn	np	nn	nn	np	np	nn	np
LG12_HB_336	F_0150544_L12_PA	LG12	<nnxnp>	{-1}	(nn,np)	np	np	nn	np	nn	nn	nn	np	nn	np	np	np	nn	np	np	nn	np	np	np	np	np	nn	np	np	nn	nn	np	nn	np	nn	nn	np	np	np	np	np	nn	np	nn	nn	np	np	nn	np
LG12_HB_336	F_0150547_L12_PA	LG12	<nnxnp>	{-1}	(nn,np)	np	np	nn	np	nn	nn	nn	np	nn	np	np	np	nn	np	np	nn	np	np	np	np	np	nn	np	np	nn	nn	np	nn	np	nn	nn	np	np	np	np	np	nn	np	nn	nn	np	np	nn	np
LG12_HB_336	R_33183873_L12_PA	LG12	<lmxll>	{0-}	(ll,lm)	ll	ll	lm	lm	lm	lm	ll	lm	ll	ll	lm	ll	lm	lm	lm	ll	ll	ll	ll	lm	lm	ll	ll	lm	lm	--	lm	lm	ll	lm	ll	ll	lm	lm	lm	lm	lm	lm	ll	ll	lm	lm	ll	lm
LG12_HB_336.5	R_33383602_L12_PA	LG12	<hkxhk>	{10}	(hh,hk,kk)	hk	hk	hk	hh	hk	hh	kk	hh	kk	hk	hh	hk	hk	hh	hh	kk	hk	hk	hk	hh	hh	kk	hk	hh	hk	hk	hh	hk	hk	hk	kk	hk	hh	hh	hh	hh	hk	hh	kk	kk	hh	hh	kk	hh
LG12_HB_336.5	R_33385879_L12_PA	LG12	<hkxhk>	{10}	(hh,hk,kk)	hk	hk	hk	hh	hk	hh	kk	hh	kk	hk	hh	hk	hk	hh	hh	kk	hk	hk	hk	hh	hh	kk	hk	hh	hk	hk	hh	hk	hk	hk	kk	hk	hh	hh	hh	hh	hk	hh	kk	kk	hh	hh	kk	hh
LG12_HB_336.5	R_33388245_L12_PA	LG12	<nnxnp>	{-0}	(nn,np)	nn	nn	np	nn	np	nn	np	nn	np	nn	nn	nn	np	nn	nn	np	nn	nn	nn	nn	nn	np	nn	nn	np	np	nn	np	nn	np	np	nn	nn	nn	nn	nn	np	nn	np	np	nn	nn	np	nn
LG12_HB_337	F_0151248_L12_PA	LG12	<nnxnp>	{-1}	(nn,np)	np	np	nn	np	nn	np	nn	np	nn	np	np	np	nn	np	np	nn	np	np	np	np	np	nn	np	np	nn	nn	np	nn	np	nn	nn	np	np	np	np	np	nn	np	nn	nn	np	np	nn	np
LG12_HB_337	F_0151256_L12_PA	LG12	<nnxnp>	{-1}	(nn,np)	np	np	nn	np	nn	np	nn	np	nn	np	np	np	nn	np	np	nn	np	np	np	np	np	nn	np	np	nn	nn	np	nn	np	nn	nn	np	np	np	np	np	nn	np	nn	nn	np	np	nn	np
LG12_HB_337	R_33563721_L12_PA	LG12	<nnxnp>	{-1}	(nn,np)	np	np	nn	np	nn	np	nn	np	nn	np	np	np	nn	np	np	nn	np	np	np	np	np	nn	np	np	nn	nn	np	nn	np	nn	nn	np	np	np	np	np	nn	np	nn	nn	np	np	nn	np
LG12_HB_337	F_0151258_L12_PA	LG12	<lmxll>	{0-}	(ll,lm)	ll	ll	lm	lm	lm	lm	ll	lm	ll	ll	lm	ll	lm	lm	lm	ll	ll	ll	ll	lm	lm	ll	ll	lm	lm	lm	lm	lm	ll	lm	ll	ll	lm	lm	lm	lm	lm	lm	lm	ll	lm	lm	ll	lm
LG12_HB_337	F_0151264_L12_PA	LG12	<lmxll>	{0-}	(ll,lm)	ll	ll	lm	lm	lm	lm	ll	lm	ll	ll	lm	ll	lm	lm	lm	ll	ll	ll	ll	lm	lm	ll	ll	lm	lm	lm	lm	lm	ll	lm	ll	ll	lm	lm	lm	lm	lm	lm	lm	ll	lm	lm	ll	lm
LG12_HB_337	F_0151267_L12_PA	LG12	<lmxll>	{1-}	(ll,lm)	lm	lm	ll	ll	ll	ll	lm	ll	lm	lm	ll	lm	ll	ll	ll	lm	lm	lm	lm	ll	ll	lm	lm	ll	ll	ll	ll	ll	lm	ll	lm	lm	ll	ll	ll	ll	ll	ll	ll	lm	ll	ll	lm	ll
LG12_HB_337.5	R_33692967_L12_PA	LG12	<nnxnp>	{-1}	(nn,np)	np	np	nn	np	nn	np	nn	np	nn	np	np	np	nn	np	np	nn	np	np	np	np	np	nn	np	np	nn	nn	np	nn	np	nn	nn	np	np	np	np	np	nn	np	nn	nn	np	np	nn	np
LG12_HB_337.9	R_33709896_L12_PA	LG12	<nnxnp>	{-1}	(nn,np)	np	np	nn	np	nn	np	nn	np	nn	np	np	np	nn	np	np	nn	np	np	np	np	np	nn	np	np	nn	nn	np	nn	np	nn	nn	np	np	np	np	np	nn	np	nn	nn	np	np	nn	np
LG12_HB_339	F_0152374_L12_PA	LG12	<lmxll>	{0-}	(ll,lm)	ll	ll	lm	lm	lm	lm	ll	lm	ll	ll	lm	ll	lm	lm	lm	ll	ll	ll	ll	lm	lm	lm	ll	lm	lm	lm	ll	lm	ll	lm	ll	ll	lm	lm	ll	lm	lm	lm	lm	ll	lm	lm	ll	lm
LG12_HB_340	F_0153246_L12_PA	LG12	<nnxnp>	{-0}	(nn,np)	nn	nn	np	nn	np	nn	np	nn	np	nn	nn	nn	nn	nn	nn	np	nn	nn	nn	nn	nn	np	nn	nn	np	nn	nn	nn	nn	np	np	nn	nn	nn	nn	np	np	nn	np	np	nn	nn	np	nn
LG12_HB_340	F_0153268_L12_PA	LG12	<lmxll>	{0-}	(ll,lm)	ll	ll	lm	lm	lm	lm	ll	lm	ll	ll	lm	ll	lm	lm	--	ll	ll	ll	ll	lm	lm	lm	ll	lm	lm	lm	ll	lm	ll	lm	ll	ll	lm	lm	ll	lm	lm	lm	lm	ll	lm	lm	ll	lm
LG12_HB_340	F_0153240_L12_PA	LG12	<lmxll>	{0-}	(ll,lm)	ll	ll	lm	lm	lm	lm	ll	lm	ll	ll	lm	ll	lm	lm	lm	ll	ll	ll	ll	lm	lm	lm	ll	lm	lm	lm	ll	lm	ll	lm	ll	ll	lm	lm	ll	lm	lm	lm	lm	ll	lm	lm	ll	lm
LG12_HB_340	F_0153255_L12_PA	LG12	<lmxll>	{0-}	(ll,lm)	ll	ll	lm	lm	lm	lm	ll	lm	ll	ll	lm	ll	lm	lm	lm	ll	ll	ll	ll	lm	lm	lm	ll	lm	lm	lm	ll	lm	ll	lm	ll	ll	lm	lm	ll	lm	lm	lm	lm	ll	lm	lm	ll	lm
LG12_HB_340.5	R_34800048_L12_PA	LG12	<hkxhk>	{01}	(hh,hk,kk)	hk	hk	hk	kk	hk	kk	hh	kk	hh	hk	kk	hk	kk	kk	kk	hh	hk	hk	hk	kk	kk	hk	hk	kk	hk	kk	hk	kk	hk	hk	hh	hk	kk	kk	hk	hk	hk	kk	hk	hh	kk	kk	hh	kk
LG12_HB_340.5	R_34809522_L12_PA	LG12	<hkxhk>	{10}	(hh,hk,kk)	hk	hk	hk	hh	hk	hh	kk	hh	kk	hk	hh	hk	hh	hh	hh	kk	hk	hk	hk	hh	hh	hk	hk	hh	hk	hh	hk	hh	hk	hk	kk	hk	hh	hh	hk	hk	hk	hh	hk	kk	hh	hh	kk	hh
LG12_HB_340.5	GD_01874_L12_PA	LG12	<lmxll>	{0-}	(ll,lm)	ll	ll	lm	lm	lm	lm	ll	lm	ll	ll	lm	ll	lm	lm	lm	ll	ll	ll	ll	lm	lm	lm	ll	lm	lm	lm	ll	lm	ll	lm	ll	ll	lm	lm	ll	lm	lm	lm	lm	ll	lm	lm	ll	lm
LG12_HB_340.8	R_34921188_L12_PA	LG12	<hkxhk>	{01}	(hh,hk,kk)	hk	hk	hk	kk	hk	kk	hh	kk	hh	hk	kk	hk	kk	kk	kk	hh	hk	hh	hk	hk	kk	hk	hk	kk	hk	kk	hk	kk	hk	hk	hh	hk	kk	kk	hk	hk	hk	kk	hk	hh	kk	kk	hh	kk
LG12_HB_340.8	R_34953707_L12_PA	LG12	<nnxnp>	{-1}	(nn,np)	np	np	nn	np	nn	np	nn	np	nn	np	np	np	np	np	np	nn	np	nn	np	nn	np	nn	np	np	nn	np	np	np	np	nn	nn	np	np	np	np	nn	nn	np	nn	nn	np	np	nn	np
LG12_HB_341	F_0153828_L12_PA	LG12	<lmxll>	{1-}	(ll,lm)	lm	lm	ll	ll	ll	ll	lm	ll	lm	lm	ll	lm	ll	ll	ll	lm	lm	lm	lm	ll	ll	ll	lm	ll	ll	ll	lm	ll	lm	ll	lm	lm	ll	ll	lm	ll	ll	ll	ll	lm	ll	ll	lm	ll
LG12_HB_341	F_0153838_L12_PA	LG12	<lmxll>	{0-}	(ll,lm)	ll	ll	lm	lm	lm	lm	ll	lm	ll	ll	lm	ll	lm	lm	lm	ll	ll	ll	ll	lm	lm	lm	ll	lm	lm	lm	ll	lm	ll	lm	ll	ll	lm	lm	ll	lm	lm	lm	lm	ll	lm	lm	ll	lm
LG12_HB_341	F_0153863_L12_PA	LG12	<hkxhk>	{10}	(hh,hk,kk)	hk	hk	hk	hh	hk	hh	kk	hh	kk	hk	hh	hk	hh	hh	hh	kk	hk	kk	hk	hk	hh	hk	hk	hh	hk	hh	hk	hh	hk	hk	kk	hk	hh	hh	hk	hk	hk	hh	hk	kk	hh	hh	kk	hh
LG12_HB_341	GD_01647_L12_PA	LG12	<efxeg>	{01}	(ee,ef,eg,fg)	eg	eg	ef	fg	ef	fg	ee	fg	ee	eg	fg	eg	fg	fg	fg	ee	eg	ee	eg	ef	fg	ef	eg	fg	ef	fg	eg	fg	eg	ef	ee	eg	fg	fg	eg	ef	ef	fg	ef	ee	fg	fg	ee	fg
LG12_HB_341	R_34960014_L12_PA	LG12	<lmxll>	{0-}	(ll,lm)	ll	ll	lm	lm	lm	lm	ll	lm	ll	ll	lm	ll	lm	lm	lm	ll	ll	ll	ll	lm	lm	lm	ll	lm	lm	lm	ll	lm	ll	lm	ll	ll	lm	lm	ll	lm	lm	lm	lm	ll	lm	lm	ll	lm
LG12_HB_341	F_0153826_L12_PA	LG12	<nnxnp>	{-0}	(nn,np)	nn	nn	np	nn	np	nn	np	nn	np	nn	nn	nn	nn	nn	nn	np	nn	np	nn	np	nn	np	nn	nn	np	nn	nn	nn	nn	np	np	nn	nn	nn	nn	np	np	nn	np	np	nn	nn	np	nn
LG12_HB_341.5	R_35134191_L12_PA	LG12	<lmxll>	{1-}	(ll,lm)	lm	lm	ll	ll	ll	ll	lm	ll	lm	ll	ll	lm	ll	ll	ll	lm	lm	lm	lm	ll	ll	ll	lm	ll	ll	ll	lm	ll	lm	ll	lm	lm	ll	ll	lm	ll	ll	ll	ll	lm	ll	ll	lm	ll
LG12_HB_342	F_0154286_L12_PA	LG12	<lmxll>	{0-}	(ll,lm)	ll	ll	lm	lm	lm	lm	ll	lm	ll	lm	lm	ll	lm	lm	lm	ll	ll	ll	ll	lm	lm	lm	ll	ll	lm	lm	ll	lm	ll	lm	ll	ll	lm	lm	ll	lm	lm	lm	lm	ll	lm	lm	ll	lm
LG12_HB_342	F_0154293_L12_PA	LG12	<nnxnp>	{-1}	(nn,np)	np	np	nn	np	nn	np	nn	np	nn	np	np	np	np	np	np	nn	np	nn	np	nn	np	nn	np	np	nn	np	np	np	np	nn	nn	np	np	np	np	nn	nn	np	nn	nn	np	np	nn	np
LG12_HB_342	F_0154300_L12_PA	LG12	<lmxll>	{0-}	(ll,lm)	ll	ll	lm	lm	lm	lm	ll	lm	ll	lm	lm	ll	lm	lm	lm	ll	ll	ll	ll	lm	lm	lm	ll	ll	lm	lm	ll	lm	ll	lm	ll	ll	lm	lm	ll	lm	lm	lm	lm	ll	lm	lm	ll	lm
LG12_HB_342	R_35171763_L12_PA	LG12	<nnxnp>	{-1}	(nn,np)	np	np	nn	np	nn	np	nn	np	nn	np	np	np	np	np	np	nn	np	nn	np	nn	np	nn	np	np	nn	np	np	np	np	nn	nn	np	np	np	np	nn	nn	np	nn	nn	np	np	nn	np
LG12_HB_342	R_35179829_L12_PA	LG12	<nnxnp>	{-1}	(nn,np)	np	np	nn	np	nn	np	nn	np	nn	np	np	np	np	np	np	nn	np	nn	np	nn	np	nn	np	np	nn	np	np	np	np	nn	nn	np	np	np	np	nn	nn	np	nn	nn	np	np	nn	np
LG12_HB_343	F_0154728_L12_PA	LG12	<lmxll>	{1-}	(ll,lm)	lm	lm	ll	ll	ll	ll	lm	ll	lm	ll	ll	lm	ll	lm	ll	lm	lm	lm	lm	ll	ll	ll	lm	lm	ll	ll	lm	ll	lm	ll	lm	lm	ll	ll	lm	ll	ll	ll	ll	lm	ll	ll	lm	ll
LG12_HB_343	F_0154733_L12_PA	LG12	<lmxll>	{0-}	(ll,lm)	ll	ll	lm	lm	lm	lm	ll	lm	ll	lm	lm	ll	lm	ll	lm	ll	ll	ll	ll	lm	lm	lm	ll	ll	lm	lm	ll	lm	ll	lm	ll	ll	lm	lm	ll	lm	lm	lm	lm	ll	lm	lm	ll	lm
LG12_HB_343	GD_01793_L12_PA	LG12	<lmxll>	{0-}	(ll,lm)	ll	ll	lm	lm	lm	lm	ll	lm	ll	lm	lm	ll	lm	ll	lm	ll	ll	ll	ll	lm	lm	lm	ll	ll	lm	lm	ll	lm	ll	lm	ll	ll	lm	lm	ll	lm	lm	lm	lm	ll	lm	lm	ll	lm
LG12_HB_343.5	R_35612232_L12_PA	LG12	<nnxnp>	{-1}	(nn,np)	np	np	nn	np	nn	np	nn	np	nn	np	np	np	np	np	np	nn	np	nn	np	nn	np	nn	np	np	nn	np	np	np	np	nn	nn	np	np	np	np	nn	nn	np	nn	nn	np	np	--	np
LG12_HB_343.5	R_35618016_L12_PA	LG12	<nnxnp>	{-0}	(nn,np)	nn	nn	np	nn	np	nn	np	nn	np	nn	nn	nn	nn	nn	nn	np	nn	np	nn	np	nn	np	nn	nn	np	nn	nn	nn	nn	np	np	nn	nn	nn	nn	np	np	nn	np	np	nn	nn	np	nn
LG12_HB_343.5	R_35649702_L12_PA	LG12	<hkxhk>	{11}	(hh,hk,kk)	kk	kk	hh	hk	hh	hk	hk	hk	hk	hk	hk	kk	hk	kk	hk	hk	kk	hk	kk	hh	hk	hh	kk	kk	hh	hk	kk	hk	kk	hh	hk	kk	hk	hk	kk	hh	hh	kk	hh	hk	hk	hk	hk	hk
cR_35721635_L12_PA	R_35721635_L12_PA	LG12	<hkxhk>	{00}	(hh,hk,kk)	hh	hh	kk	hk	kk	hk	hk	hk	hk	hk	hk	hh	hk	hh	hk	hk	hh	hk	hh	kk	hk	kk	hh	hh	kk	hk	hh	hk	hh	kk	hk	hh	hk	hk	hh	kk	kk	hh	kk	hk	hk	hk	hk	hk
LG12_HB_344.5	GD_00338_L12_PA	LG12	<nnxnp>	{-0}	(nn,np)	nn	nn	np	nn	np	nn	np	nn	np	nn	nn	nn	nn	nn	nn	np	nn	np	nn	np	nn	np	nn	nn	np	nn	nn	nn	nn	np	np	nn	nn	nn	nn	np	np	nn	np	np	nn	nn	np	nn
LG12_HB_344.5	R_35835559_L12_PA	LG12	<lmxll>	{0-}	(ll,lm)	ll	ll	lm	lm	lm	lm	ll	lm	ll	lm	lm	ll	lm	ll	lm	ll	ll	ll	ll	lm	lm	lm	ll	ll	lm	lm	ll	lm	ll	lm	ll	ll	lm	lm	ll	lm	lm	ll	lm	ll	lm	lm	ll	lm
LG12_HB_344.5	R_35835624_L12_PA	LG12	<lmxll>	{0-}	(ll,lm)	ll	ll	lm	lm	lm	lm	ll	lm	ll	lm	lm	ll	lm	ll	lm	ll	ll	ll	ll	lm	lm	lm	ll	ll	lm	lm	ll	lm	ll	lm	ll	ll	lm	lm	ll	lm	lm	ll	lm	ll	lm	lm	ll	--
LG12_HB_345	F_0156087_L12_PA	LG12	<nnxnp>	{-1}	(nn,np)	np	np	nn	np	nn	np	nn	np	nn	np	np	np	np	np	np	nn	np	nn	np	nn	np	nn	np	np	nn	np	np	np	np	nn	nn	np	np	np	np	nn	nn	np	nn	nn	np	np	nn	np
LG12_HB_400	F_0181918_L13_PA	LG12	<nnxnp>	{-1}	(nn,np)	np	nn	nn	np	nn	nn	np	np	nn	np	np	np	nn	np	np	nn	np	np	np	np	np	nn	np	np	nn	nn	np	nn	np	np	nn	np	np	np	np	np	nn	np	np	nn	np	np	nn	np
LG12_HB_400	F_0181929_L13_PA	LG12	<lmxll>	{0-}	(ll,lm)	ll	ll	lm	ll	lm	lm	ll	lm	ll	ll	lm	ll	ll	lm	lm	ll	ll	ll	ll	lm	lm	ll	ll	lm	lm	lm	lm	lm	ll	lm	ll	ll	lm	ll	lm	lm	lm	lm	ll	ll	lm	lm	ll	lm
EV_Eve1_R422	EV_Eve1_R422	LG12	<lmxll>	{0-}	(ll,lm)	ll	ll	lm	lm	lm	lm	ll	lm	ll	lm	lm	ll	lm	ll	lm	ll	ll	ll	ll	lm	lm	lm	ll	ll	lm	lm	ll	lm	ll	lm	ll	ll	lm	lm	ll	lm	lm	lm	lm	ll	lm	lm	ll	lm
LG12_HB_489	F_0223616_L14_PA	LG12	<nnxnp>	{-1}	(nn,np)	np	nn	nn	np	nn	nn	np	np	nn	np	np	np	np	nn	np	nn	np	np	np	np	nn	nn	nn	np	nn	nn	np	nn	np	np	nn	nn	np	np	np	np	nn	np	np	nn	nn	np	np	np
LG12_HB_489	F_0223625_L14_PA	LG12	<nnxnp>	{-1}	(nn,np)	np	nn	nn	np	nn	nn	np	np	nn	np	np	np	np	nn	np	nn	np	np	np	np	nn	nn	nn	np	nn	nn	np	nn	np	np	nn	nn	np	np	np	np	nn	np	np	nn	nn	np	np	np
LG12_HB_489	F_0223640_L14_PA	LG12	<nnxnp>	{-1}	(nn,np)	np	nn	nn	np	nn	nn	np	np	nn	np	np	np	np	nn	np	nn	np	np	np	np	nn	nn	nn	np	nn	nn	np	nn	np	np	nn	nn	np	np	np	np	nn	np	np	nn	nn	np	np	np
LG12_HB_489	F_0223654_L14_PA	LG12	<hkxhk>	{00}	(hh,hk,kk)	hh	hk	kk	hh	kk	kk	hh	hk	kk	hh	hk	hh	hk	kk	hk	hk	hh	hh	hh	hk	kk	hk	hk	hk	kk	kk	hh	hk	hh	hk	hk	kk	hk	hh	hk	hk	kk	hk	hh	kk	hk	hk	hh	hk
LG12_HB_492	F_0225587_L14_PA	LG12	<nnxnp>	{-1}	(nn,np)	np	nn	nn	np	nn	nn	np	np	nn	np	np	np	np	nn	np	nn	np	np	np	np	nn	nn	np	np	nn	nn	np	nn	np	np	nn	nn	np	np	np	np	nn	np	np	nn	nn	np	np	np
LG12_HB_492	F_0225595_L14_PA	LG12	<nnxnp>	{-1}	(nn,np)	np	nn	nn	np	nn	nn	np	np	nn	np	np	np	np	nn	np	nn	np	np	np	np	nn	nn	np	np	nn	nn	np	nn	np	np	nn	nn	np	np	np	np	nn	np	np	nn	nn	np	np	np
LG12_HB_492	F_0225596_L14_PA	LG12	<nnxnp>	{-1}	(nn,np)	np	nn	nn	np	nn	nn	np	np	nn	np	np	np	np	nn	np	nn	np	np	np	np	nn	nn	np	np	nn	nn	np	nn	np	np	nn	nn	np	np	np	np	nn	np	np	nn	nn	np	np	np
LG12_HB_492	F_0225603_L14_PA	LG12	<nnxnp>	{-1}	(nn,np)	np	nn	nn	np	nn	nn	np	np	nn	np	np	np	np	nn	np	nn	np	np	np	np	nn	nn	np	np	nn	nn	np	nn	np	np	nn	nn	np	np	np	np	nn	np	np	nn	nn	np	np	np
LG12_HB_492	F_0225610_L14_PA	LG12	<nnxnp>	{-1}	(nn,np)	np	nn	nn	np	nn	nn	np	np	nn	np	np	np	np	nn	np	nn	np	np	np	np	nn	nn	np	np	nn	nn	np	nn	np	np	nn	nn	np	np	np	np	nn	np	np	nn	nn	np	np	np
LG12_HB_493	F_0225931_L14_PA	LG12	<nnxnp>	{-1}	(nn,np)	np	nn	nn	np	nn	nn	np	np	nn	np	np	np	np	nn	np	nn	np	np	np	np	nn	nn	np	np	nn	nn	np	nn	np	np	nn	nn	np	np	np	np	nn	np	np	nn	nn	np	np	np
LG12_HB_547	F_0250746_L14_PA	LG12	<hkxhk>	{11}	(hh,hk,kk)	kk	hk	hh	kk	hh	hh	kk	hk	hh	kk	hk	kk	hk	hh	hk	hk	kk	kk	kk	hk	hh	hk	hk	hk	hh	hh	kk	hk	kk	hk	hk	hh	hk	kk	hk	hk	hh	hk	kk	hh	hk	hk	kk	hk
LG12_HB_894	F_0418374_L1_PA	LG12	<nnxnp>	{-1}	(nn,np)	np	np	nn	np	nn	nn	np	np	nn	np	np	np	np	nn	np	nn	np	np	np	np	nn	nn	nn	nn	nn	nn	np	nn	np	np	nn	nn	np	np	np	np	np	nn	np	nn	nn	np	np	np
LG13_HB_1040	F_0482849_L2_PA	LG13	<hkxhk>	{01}	(hh,hk,kk)	hk	hk	hk	hh	hk	hh	hk	kk	hh	kk	kk	hh	hk	hh	hk	hk	hk	kk	kk	hk	hk	hk	hk	hk	hk	hk	hk	kk	hh	hh	hh	hh	hk	hk	hh	kk	kk	kk	hk	hk	hk	hk	kk	kk
LG13_HB_1040	F_0482859_L2_PA	LG13	<hkxhk>	{10}	(hh,hk,kk)	hk	hk	hk	kk	hk	kk	hk	hh	kk	hh	hh	kk	hk	kk	hk	hk	hk	hh	hh	hk	hk	hk	hk	hk	hk	hk	hk	hh	kk	kk	kk	kk	hk	hk	kk	hh	hh	hh	hk	hk	hk	hk	hh	hh
LG13_HB_1222	F_0570977_L4_PA	LG13	<lmxll>	{1-}	(ll,lm)	ll	lm	ll	lm	lm	lm	ll	ll	lm	ll	ll	lm	ll	lm	ll	lm	lm	ll	ll	lm	ll	ll	ll	lm	ll	lm	lm	ll	lm	lm	lm	lm	ll	lm	lm	ll	ll	ll	ll	ll	ll	lm	lm	ll
LG13_HB_1222	F_0570998_L4_PA	LG13	<lmxll>	{1-}	(ll,lm)	ll	lm	ll	lm	lm	lm	ll	ll	lm	ll	ll	lm	ll	lm	ll	lm	lm	ll	ll	lm	ll	ll	ll	lm	ll	lm	lm	ll	lm	lm	lm	lm	ll	lm	lm	ll	ll	ll	ll	ll	ll	lm	lm	ll
LG13_HB_1222	F_0571000_L4_PA	LG13	<lmxll>	{1-}	(ll,lm)	ll	lm	ll	lm	lm	lm	ll	ll	lm	ll	ll	lm	ll	lm	ll	lm	lm	ll	ll	lm	ll	ll	ll	lm	ll	lm	lm	ll	lm	lm	lm	lm	ll	lm	lm	ll	ll	ll	ll	ll	ll	lm	lm	ll
LG13_HB_1222	F_0571001_L4_PA	LG13	<lmxll>	{1-}	(ll,lm)	ll	lm	ll	lm	lm	lm	ll	ll	lm	ll	ll	lm	ll	lm	ll	lm	lm	ll	ll	lm	ll	ll	ll	lm	ll	lm	lm	ll	lm	lm	lm	lm	ll	lm	lm	ll	ll	ll	ll	ll	ll	lm	lm	ll
LG13_HB_1222	F_0571003_L4_PA	LG13	<lmxll>	{1-}	(ll,lm)	ll	lm	ll	lm	lm	lm	ll	ll	lm	ll	ll	lm	ll	lm	ll	lm	lm	ll	ll	lm	ll	ll	ll	lm	ll	lm	lm	ll	lm	lm	lm	lm	ll	lm	lm	ll	ll	ll	ll	ll	ll	lm	lm	ll
LG13_HB_1250	F_0585446_L4_PA	LG13	<nnxnp>	{-0}	(nn,np)	nn	nn	np	np	nn	np	nn	np	np	nn	nn	np	np	np	nn	nn	nn	nn	nn	nn	np	np	np	nn	np	np	nn	nn	np	np	nn	nn	nn	nn	np	nn	nn	nn	np	np	np	np	nn	np
LG13_HB_1390	F_0656556_L6_PA	LG13	<lmxll>	{1-}	(ll,lm)	ll	ll	ll	lm	lm	lm	lm	ll	ll	ll	lm	lm	ll	lm	ll	ll	lm	ll	ll	lm	ll	ll	ll	ll	ll	ll	lm	lm	lm	ll	lm	lm	ll	lm	lm	lm	ll	ll	ll	ll	lm	lm	lm	ll
LG13_HB_1390	F_0656547_L6_PA	LG13	<hkxhk>	{01}	(hh,hk,kk)	kk	kk	--	hh	hh	hh	hk	--	--	kk	hk	hh	hk	hh	kk	kk	hk	kk	kk	hk	hk	--	hk	--	hk	hk	hh	hh	hh	hk	hk	hk	kk	hk	hh	hk	kk	--	kk	hk	hh	hh	hk	hk
LG13_HB_15	F_0005457_L10_PA	LG13	<lmxll>	{1-}	(ll,lm)	ll	lm	ll	lm	lm	lm	ll	ll	lm	ll	ll	lm	ll	lm	ll	lm	lm	ll	ll	lm	ll	ll	ll	lm	ll	lm	lm	ll	lm	lm	lm	lm	ll	lm	lm	ll	ll	ll	ll	ll	ll	lm	lm	ll
LG13_HB_15	F_0005458_L10_PA	LG13	<lmxll>	{1-}	(ll,lm)	ll	lm	ll	lm	lm	lm	ll	ll	lm	ll	ll	lm	ll	lm	ll	lm	lm	ll	ll	lm	ll	ll	ll	lm	ll	lm	lm	ll	lm	lm	lm	lm	ll	lm	lm	ll	ll	ll	ll	ll	ll	lm	lm	ll
LG13_HB_15	F_0005460_L10_PA	LG13	<lmxll>	{1-}	(ll,lm)	ll	lm	ll	lm	lm	lm	ll	ll	lm	ll	ll	lm	ll	lm	ll	lm	lm	ll	ll	lm	ll	ll	ll	lm	ll	lm	lm	ll	lm	lm	lm	lm	ll	lm	lm	ll	ll	ll	ll	ll	ll	lm	lm	ll
LG13_HB_1608	F_0755311_L8_PA	LG13	<nnxnp>	{-0}	(nn,np)	nn	nn	np	np	np	np	nn	np	np	nn	nn	np	np	np	nn	nn	nn	nn	nn	nn	np	np	np	nn	np	np	np	np	np	np	nn	nn	nn	nn	np	nn	nn	np	np	np	np	np	nn	np
LG13_HB_1608	F_0755328_L8_PA	LG13	<hkxhk>	{10}	(hh,hk,kk)	hh	hk	hk	kk	kk	kk	hh	hk	kk	hh	hh	kk	hk	kk	hh	hh	hk	hh	hh	hk	hk	hk	hk	hh	hk	kk	kk	hk	kk	hk	hk	hk	hh	hk	kk	hk	hh	hk	hk	hk	kk	kk	hk	hk
LG13_HB_1620	F_0759952_L8_PA	LG13	<nnxnp>	{-0}	(nn,np)	np	nn	np	np	nn	--	np	np	np	nn	nn	np	np	np	nn	nn	nn	nn	nn	nn	np	np	np	nn	np	np	nn	nn	np	np	nn	np	np	nn	np	nn	nn	nn	np	np	np	nn	nn	nn
LG13_HB_1620	F_0759958_L8_PA	LG13	<nnxnp>	{-0}	(nn,np)	np	nn	np	np	nn	np	np	np	np	nn	nn	np	np	np	nn	nn	nn	nn	nn	nn	np	np	np	nn	np	np	nn	nn	np	np	nn	np	np	nn	np	nn	nn	nn	np	np	np	nn	nn	nn
LG13_HB_1620	F_0759960_L8_PA	LG13	<nnxnp>	{-0}	(nn,np)	np	nn	np	np	nn	np	np	np	np	nn	nn	np	np	np	nn	nn	nn	nn	nn	nn	np	np	np	nn	np	np	nn	nn	np	np	nn	np	np	nn	np	nn	nn	nn	np	np	np	nn	nn	nn
LG13_HB_1620	F_0759967_L8_PA	LG13	<hkxhk>	{10}	(hh,hk,kk)	hk	hk	hk	kk	hk	kk	hk	hk	kk	hh	hh	kk	hk	kk	hh	hk	hk	hh	hh	hk	hk	hk	hk	hk	hk	kk	hk	hh	kk	kk	hk	kk	hk	hk	kk	hh	hh	hh	hk	hk	hk	hk	hk	hh
LG13_HB_1620	F_0759954_L8_PA	LG13	<lmxll>	{1-}	(ll,lm)	ll	lm	ll	lm	lm	lm	ll	ll	lm	ll	ll	lm	ll	lm	ll	lm	lm	ll	ll	lm	ll	ll	ll	lm	ll	lm	lm	ll	lm	lm	lm	lm	ll	lm	lm	ll	ll	ll	ll	ll	ll	lm	lm	ll
LG13_HB_1620	F_0759955_L8_PA	LG13	<lmxll>	{1-}	(ll,lm)	ll	lm	ll	lm	lm	lm	ll	ll	lm	ll	ll	lm	ll	lm	ll	lm	lm	ll	ll	lm	ll	ll	ll	lm	ll	lm	lm	ll	lm	lm	lm	lm	ll	lm	lm	ll	ll	ll	ll	ll	ll	lm	lm	ll
LG13_HB_1714	F_0806468_L9_PA	LG13	<hkxhk>	{01}	(hh,hk,kk)	hk	hk	hk	hh	hk	hh	hk	kk	hh	kk	kk	hh	hk	hh	hk	hk	hk	kk	kk	hk	hk	hk	hk	hk	hk	hk	hk	kk	hh	hh	hh	hh	hk	hk	hh	kk	kk	kk	hk	hk	hk	hk	kk	kk
LG13_HB_1715	F_0806586_L9_PA	LG13	<lmxll>	{1-}	(ll,lm)	ll	lm	ll	lm	lm	lm	ll	ll	lm	ll	ll	lm	ll	lm	ll	lm	lm	ll	ll	lm	ll	ll	ll	lm	ll	lm	lm	ll	lm	lm	--	lm	ll	lm	lm	ll	ll	ll	ll	ll	ll	lm	ll	ll
LG13_HB_1741	F_0822195_L9_PA	LG13	<hkxhk>	{01}	(hh,hk,kk)	hk	hk	hk	hh	hk	hh	hk	kk	hh	kk	kk	hh	hk	hh	hk	hk	hk	kk	kk	hk	hk	hk	hk	hk	hk	hk	hk	kk	hh	hh	hh	hh	hk	hk	hh	kk	kk	kk	hk	hk	hk	hk	kk	kk
LG13_HB_1776	F_0835207_L10_45_1	LG13	<nnxnp>	{-0}	(nn,np)	np	nn	np	np	nn	np	np	np	np	nn	nn	np	np	np	nn	nn	nn	nn	nn	nn	np	np	np	nn	np	nn	nn	nn	np	np	np	np	np	nn	np	nn	nn	nn	np	np	np	nn	nn	nn
LG13_HB_1776	F_0835217_L10_45_1	LG13	<nnxnp>	{-0}	(nn,np)	np	nn	np	np	nn	np	np	np	np	nn	nn	np	np	np	nn	nn	nn	nn	nn	nn	np	np	np	nn	np	nn	nn	nn	np	np	np	np	np	nn	np	nn	nn	nn	np	np	np	nn	nn	nn
LG13_HB_1776	F_0835223_L10_45_1	LG13	<nnxnp>	{-0}	(nn,np)	np	nn	np	np	nn	np	np	np	np	nn	nn	np	np	np	nn	nn	nn	nn	nn	nn	np	np	np	nn	np	nn	nn	nn	np	np	np	np	np	nn	np	nn	nn	nn	np	np	np	nn	nn	nn
LG13_HB_1870_s32h1	F_0873946_L13_32_1	LG13	<lmxll>	{1-}	(ll,lm)	ll	lm	ll	lm	lm	lm	ll	ll	lm	ll	ll	lm	ll	lm	ll	ll	lm	ll	ll	lm	ll	ll	ll	lm	ll	lm	lm	ll	lm	ll	lm	lm	ll	lm	lm	ll	ll	ll	ll	ll	ll	lm	lm	ll
LG13_HB_1870_s32h1	F_0873957_L13_32_1	LG13	<hkxhk>	{10}	(hh,hk,kk)	hh	hk	hk	kk	kk	kk	hh	hk	kk	hh	hh	kk	hk	kk	hh	hh	hk	hh	hh	hk	hk	hk	hk	hk	hk	kk	hk	hk	kk	hk	hk	hk	hh	hk	kk	hh	hh	hh	hk	hk	hk	kk	hk	hk
LG13_HB_1870_s32h1	F_0873958_L13_32_1	LG13	<lmxll>	{1-}	(ll,lm)	ll	lm	ll	lm	lm	lm	ll	ll	lm	ll	ll	lm	ll	lm	ll	ll	lm	ll	ll	lm	ll	ll	ll	lm	ll	lm	lm	ll	lm	ll	lm	lm	ll	lm	lm	ll	ll	ll	ll	ll	ll	lm	lm	ll
LG13_HB_1871_s33h1	F_0874514_L13_33_1	LG13	<hkxhk>	{01}	(hh,hk,kk)	kk	hk	hk	hh	hh	hh	kk	hk	hh	kk	kk	hh	hk	hh	kk	kk	hk	kk	kk	hk	hk	hk	hk	hk	hk	hh	hk	hk	hh	hk	hk	hk	kk	hk	hh	kk	kk	kk	hk	hk	hk	hh	hk	hk
LG13_HB_1871_s33h1	F_0874521_L13_33_1	LG13	<lmxll>	{1-}	(ll,lm)	ll	lm	ll	lm	lm	lm	ll	ll	lm	ll	ll	--	ll	lm	ll	ll	lm	ll	ll	lm	ll	ll	ll	lm	ll	lm	lm	ll	--	ll	lm	lm	ll	lm	lm	ll	ll	ll	ll	ll	ll	lm	lm	ll
LG13_HB_1871_s33h1	F_0874522_L13_33_1	LG13	<lmxll>	{1-}	(ll,lm)	ll	lm	ll	lm	lm	lm	ll	ll	lm	ll	ll	lm	ll	lm	ll	ll	lm	ll	ll	lm	ll	ll	ll	lm	ll	lm	lm	ll	lm	ll	lm	lm	ll	lm	lm	ll	ll	ll	ll	ll	ll	lm	lm	ll
LG13_HB_1874_s35h1	F_0875074_L13_35_1	LG13	<nnxnp>	{-0}	(nn,np)	nn	nn	np	np	np	np	nn	np	np	nn	nn	np	np	np	nn	nn	nn	nn	nn	nn	np	np	np	nn	np	np	nn	np	np	np	nn	nn	nn	nn	np	nn	nn	nn	np	np	np	np	nn	np
LG13_HB_1874_s35h1	F_0875076_L13_35_1	LG13	<nnxnp>	{-0}	(nn,np)	nn	nn	np	np	np	np	nn	np	np	nn	nn	np	np	np	nn	nn	nn	nn	nn	nn	np	np	np	nn	np	np	nn	np	np	np	nn	nn	nn	nn	np	nn	nn	nn	np	np	np	np	nn	np
LG13_HB_1874_s35h1	F_0875102_L13_35_1	LG13	<nnxnp>	{-0}	(nn,np)	nn	nn	np	np	np	np	nn	np	np	nn	nn	np	np	np	nn	nn	nn	nn	nn	nn	np	np	np	nn	np	np	nn	np	np	np	nn	nn	nn	nn	np	nn	nn	nn	np	np	np	np	nn	np
LG13_HB_1877_s37h1	F_0877071_L13_37_1	LG13	<hkxhk>	{10}	(hh,hk,kk)	hk	hk	hk	kk	hk	kk	hk	hh	kk	hh	hh	kk	hk	kk	hk	hk	hk	hh	hh	hk	hk	hk	hk	hk	hk	hk	hk	hh	kk	kk	kk	kk	hk	hk	kk	hh	hh	hh	hk	hk	hk	hk	hh	hh
LG13_HB_1878_s38h1	F_0877272_L13_38_1	LG13	<nnxnp>	{-0}	(nn,np)	np	nn	np	np	nn	np	np	np	np	nn	nn	np	np	np	nn	nn	nn	nn	nn	nn	np	np	np	nn	np	np	nn	nn	np	np	nn	np	np	nn	np	nn	nn	nn	np	np	np	nn	nn	nn
LG13_HB_1878_s38h1	F_0877275_L13_38_1	LG13	<nnxnp>	{-0}	(nn,np)	np	nn	np	np	nn	np	np	np	np	nn	nn	--	np	np	nn	nn	nn	nn	nn	nn	np	np	np	nn	np	np	nn	nn	--	np	--	np	np	nn	np	nn	nn	nn	np	np	np	nn	nn	nn
LG13_HB_1883_s46h1	F_0879783_L13_46_1	LG13	<lmxll>	{1-}	(ll,lm)	ll	lm	ll	lm	lm	lm	ll	ll	lm	ll	ll	lm	ll	lm	ll	lm	lm	ll	ll	lm	ll	ll	ll	lm	ll	lm	lm	ll	lm	lm	lm	lm	ll	lm	lm	ll	ll	ll	ll	ll	ll	lm	ll	ll
LG13_HB_1883_s46h1	F_0879784_L13_46_1	LG13	<lmxll>	{1-}	(ll,lm)	ll	lm	ll	lm	lm	lm	ll	ll	lm	ll	ll	lm	ll	lm	ll	lm	lm	ll	ll	lm	ll	ll	ll	lm	ll	lm	lm	ll	lm	lm	lm	lm	ll	lm	lm	ll	ll	ll	ll	ll	ll	lm	ll	ll
LG13_HB_1883_s46h1	F_0879807_L13_46_1	LG13	<lmxll>	{1-}	(ll,lm)	ll	lm	ll	lm	lm	lm	ll	ll	lm	ll	ll	lm	ll	lm	ll	lm	lm	ll	ll	lm	ll	ll	ll	lm	ll	lm	lm	ll	lm	lm	lm	lm	ll	lm	lm	ll	ll	ll	ll	ll	ll	lm	ll	ll
LG13_HB_1887_s46h1	F_0881259_L13_46_1	LG13	<lmxll>	{1-}	(ll,lm)	ll	lm	ll	lm	lm	lm	ll	ll	lm	ll	ll	lm	ll	lm	ll	lm	lm	ll	ll	lm	ll	ll	ll	lm	ll	--	lm	ll	lm	lm	lm	lm	ll	lm	lm	ll	ll	ll	ll	ll	ll	lm	ll	ll
LG13_HB_1887_s46h1	F_0881268_L13_46_1	LG13	<lmxll>	{1-}	(ll,lm)	ll	lm	ll	lm	lm	lm	ll	ll	lm	ll	ll	lm	ll	lm	ll	lm	lm	ll	ll	lm	ll	ll	ll	lm	ll	lm	lm	ll	lm	lm	lm	lm	ll	lm	lm	ll	ll	ll	ll	ll	ll	lm	ll	ll
LG13_HB_1887_s46h1	F_0881270_L13_46_1	LG13	<lmxll>	{1-}	(ll,lm)	ll	lm	ll	lm	lm	lm	ll	ll	lm	ll	ll	lm	ll	lm	ll	lm	lm	ll	ll	lm	ll	ll	ll	lm	ll	lm	lm	ll	lm	lm	lm	lm	ll	lm	lm	ll	ll	ll	ll	ll	ll	lm	ll	ll
LG13_HB_1925_s45h1	F_0902720_L15_45_1	LG13	<lmxll>	{1-}	(ll,lm)	ll	lm	ll	lm	lm	lm	ll	ll	lm	ll	ll	lm	ll	lm	ll	lm	lm	ll	ll	lm	ll	ll	ll	lm	ll	lm	lm	ll	lm	lm	lm	lm	ll	lm	lm	ll	ll	ll	ll	ll	ll	lm	ll	ll
LG13_HB_1925_s45h1	F_0902721_L15_45_1	LG13	<lmxll>	{1-}	(ll,lm)	ll	lm	ll	lm	lm	lm	ll	ll	lm	ll	ll	lm	ll	lm	ll	lm	lm	ll	ll	lm	ll	ll	ll	lm	ll	lm	lm	ll	lm	lm	lm	lm	ll	lm	lm	ll	ll	ll	ll	ll	ll	lm	ll	ll
LG13_HB_1930_s46h1	F_0904050_L15_46_1	LG13	<nnxnp>	{-1}	(nn,np)	np	np	nn	nn	nn	nn	np	nn	nn	np	np	nn	nn	nn	np	np	nn	np	nn	np	np	nn	np	nn	nn	nn	nn	nn	nn	nn	np	np	np	np	np	np	nn	nn	np	nn	nn	nn	nn	nn
LG13_HB_1930_s46h1	F_0904054_L15_46_1	LG13	<lmxll>	{1-}	(ll,lm)	ll	ll	ll	lm	lm	lm	lm	ll	ll	lm	lm	lm	lm	lm	ll	ll	lm	ll	ll	lm	ll	ll	ll	ll	ll	ll	lm	lm	ll	ll	lm	lm	lm	lm	ll	lm	lm	ll	lm	lm	lm	lm	lm	ll
LG13_HB_1930_s46h1	F_0904066_L15_46_1	LG13	<hkxhk>	{00}	(hh,hk,kk)	hk	hk	kk	hk	hk	hk	hh	kk	kk	hh	hh	hk	hk	hk	hk	hk	hk	hk	kk	hh	hk	kk	hk	kk	kk	kk	hk	hk	kk	kk	hh	hh	hh	hh	hk	hh	hk	kk	hh	hk	hk	hk	hk	kk
LG13_HB_1946_s59h1	F_0908445_L15_59_1	LG13	<nnxnp>	{-0}	(nn,np)	np	nn	np	np	nn	np	np	np	np	nn	nn	np	np	np	nn	nn	nn	nn	nn	nn	np	np	np	nn	np	nn	nn	nn	np	np	np	np	np	nn	np	nn	nn	nn	np	np	np	nn	nn	nn
LG13_HB_1946_s59h1	F_0908449_L15_59_1	LG13	<lmxll>	{1-}	(ll,lm)	ll	lm	ll	lm	lm	lm	ll	ll	lm	ll	ll	lm	ll	lm	lm	lm	lm	ll	ll	lm	ll	ll	ll	lm	ll	lm	lm	ll	lm	lm	lm	lm	ll	lm	lm	ll	ll	ll	ll	ll	ll	lm	ll	ll
LG13_HB_1946_s59h1	F_0908450_L15_59_1	LG13	<lmxll>	{1-}	(ll,lm)	ll	lm	ll	lm	lm	lm	ll	ll	lm	ll	ll	lm	ll	lm	lm	lm	lm	ll	ll	lm	ll	ll	ll	lm	ll	lm	lm	ll	lm	lm	lm	lm	ll	lm	lm	ll	ll	ll	ll	ll	ll	lm	ll	ll
LG13_HB_1980_s16h1	F_0917941_L16_16_1	LG13	<lmxll>	{1-}	(ll,lm)	ll	lm	ll	lm	lm	lm	ll	ll	lm	ll	ll	lm	ll	lm	ll	lm	lm	ll	ll	lm	ll	ll	ll	lm	ll	lm	lm	ll	lm	lm	lm	lm	ll	lm	lm	ll	ll	ll	ll	ll	ll	lm	ll	ll
LG13_HB_2015_s16h1	F_0933501_L17_16_1	LG13	<lmxll>	{1-}	(ll,lm)	ll	lm	ll	lm	lm	lm	ll	ll	lm	ll	ll	lm	ll	lm	ll	lm	lm	ll	ll	lm	ll	ll	ll	lm	ll	lm	lm	ll	lm	lm	lm	lm	ll	lm	lm	ll	ll	ll	ll	ll	ll	lm	ll	ll
LG13_HB_2015_s16h1	F_0933502_L17_16_1	LG13	<lmxll>	{1-}	(ll,lm)	ll	lm	ll	lm	lm	lm	ll	ll	lm	ll	ll	lm	ll	lm	ll	lm	lm	ll	ll	lm	ll	ll	ll	lm	ll	lm	lm	ll	lm	lm	lm	lm	ll	lm	lm	ll	ll	ll	ll	ll	ll	lm	ll	ll
LG13_HB_2015_s16h1	F_0933510_L17_16_1	LG13	<lmxll>	{1-}	(ll,lm)	ll	lm	ll	lm	lm	lm	ll	ll	lm	ll	ll	lm	ll	lm	ll	lm	lm	ll	ll	lm	ll	ll	ll	lm	ll	lm	lm	ll	lm	lm	lm	lm	ll	lm	lm	ll	ll	ll	ll	ll	ll	lm	ll	ll
LG13_HB_2015_s16h1	F_0933527_L17_16_1	LG13	<lmxll>	{1-}	(ll,lm)	ll	lm	ll	lm	lm	lm	ll	ll	lm	ll	ll	lm	ll	lm	ll	lm	lm	ll	ll	lm	ll	ll	ll	lm	ll	lm	lm	ll	lm	lm	lm	lm	ll	lm	lm	ll	ll	ll	ll	ll	ll	lm	ll	ll
LG13_HB_2015_s16h1	F_0933528_L17_16_1	LG13	<lmxll>	{1-}	(ll,lm)	ll	lm	ll	lm	lm	lm	ll	ll	lm	ll	ll	lm	ll	lm	ll	lm	lm	ll	ll	lm	ll	ll	ll	lm	ll	lm	lm	ll	lm	lm	lm	lm	ll	lm	lm	ll	ll	ll	ll	ll	ll	lm	ll	ll
LG13_HB_2015_s16h1	F_0933532_L17_16_1	LG13	<lmxll>	{1-}	(ll,lm)	ll	lm	ll	lm	lm	lm	ll	ll	lm	ll	ll	lm	ll	lm	ll	lm	lm	ll	ll	lm	ll	ll	ll	lm	ll	lm	lm	ll	lm	lm	lm	lm	ll	lm	lm	ll	ll	ll	ll	ll	ll	lm	ll	ll
LG13_HB_2157_s24h1	F_0984682_L4_24_1	LG13	<nnxnp>	{-0}	(nn,np)	nn	nn	np	np	np	np	nn	np	np	nn	nn	np	np	np	nn	nn	nn	nn	nn	nn	np	np	np	nn	np	np	nn	np	np	np	nn	nn	nn	nn	np	nn	nn	nn	np	np	np	np	nn	np
LG13_HB_2349_s63h2	F_1058711_L11_63_2	LG13	<hkxhk>	{10}	(hh,hk,kk)	hk	hk	hk	kk	hk	kk	hk	hh	kk	hh	hh	kk	hk	kk	hk	hk	hk	hh	hh	hk	hk	hk	hk	hk	hk	hk	hk	hh	kk	kk	kk	kk	hk	hk	kk	hh	hh	hh	hk	hk	hk	hk	hh	hh
LG13_HB_2362_s50h2	F_1062744_L13_50_2	LG13	<lmxll>	{1-}	(ll,lm)	ll	ll	ll	lm	lm	lm	lm	ll	ll	lm	lm	lm	lm	lm	ll	ll	lm	ll	ll	lm	ll	ll	ll	ll	ll	ll	lm	lm	ll	ll	lm	lm	lm	lm	ll	lm	lm	ll	lm	lm	lm	lm	lm	ll
LG13_HB_2362_s50h2	F_1062750_L13_50_2	LG13	<lmxll>	{1-}	(ll,lm)	ll	ll	ll	lm	lm	lm	lm	ll	ll	lm	lm	lm	lm	lm	ll	ll	lm	ll	ll	lm	ll	ll	ll	ll	ll	ll	lm	lm	ll	ll	lm	lm	lm	lm	ll	lm	lm	ll	lm	lm	lm	lm	lm	ll
LG13_HB_2363_s50h2	F_1062847_L13_50_2	LG13	<lmxll>	{1-}	(ll,lm)	ll	ll	ll	lm	lm	lm	lm	ll	ll	lm	lm	lm	lm	lm	ll	ll	lm	lm	ll	lm	ll	ll	ll	ll	ll	ll	lm	lm	ll	ll	lm	lm	lm	lm	ll	lm	lm	ll	lm	lm	lm	lm	lm	ll
LG13_HB_2363_s50h2	F_1062848_L13_50_2	LG13	<nnxnp>	{-0}	(nn,np)	nn	nn	np	np	np	np	nn	np	np	nn	nn	np	np	np	nn	nn	np	nn	np	nn	nn	np	nn	np	np	np	np	np	np	np	nn	nn	nn	nn	np	nn	np	np	nn	np	np	np	np	np
LG13_HB_2363_s50h2	F_1062851_L13_50_2	LG13	<nnxnp>	{-0}	(nn,np)	nn	nn	np	np	np	np	nn	np	np	nn	nn	np	np	np	nn	nn	np	nn	np	nn	nn	np	nn	np	np	np	np	np	np	np	nn	nn	nn	nn	np	nn	np	np	nn	np	np	np	np	np
LG13_HB_2365_s50h2	F_1063135_L13_50_2	LG13	<lmxll>	{1-}	(ll,lm)	ll	ll	ll	lm	lm	lm	lm	ll	ll	ll	lm	lm	lm	lm	ll	ll	lm	lm	ll	lm	ll	ll	ll	ll	ll	ll	lm	lm	lm	ll	lm	lm	ll	lm	lm	lm	lm	ll	lm	lm	lm	lm	lm	ll
LG13_HB_2365_s50h2	F_1063136_L13_50_2	LG13	<lmxll>	{1-}	(ll,lm)	ll	ll	ll	lm	lm	lm	lm	ll	ll	ll	lm	lm	lm	lm	ll	ll	lm	lm	ll	lm	ll	ll	ll	ll	ll	ll	lm	lm	lm	ll	lm	lm	ll	lm	lm	lm	lm	ll	lm	lm	lm	lm	lm	ll
LG13_HB_2365_s50h2	F_1063138_L13_50_2	LG13	<lmxll>	{1-}	(ll,lm)	ll	ll	ll	lm	lm	lm	lm	ll	ll	ll	lm	lm	lm	lm	ll	ll	lm	lm	ll	lm	ll	ll	ll	ll	ll	ll	lm	lm	lm	ll	lm	lm	ll	lm	lm	lm	lm	ll	lm	lm	lm	lm	lm	ll
LG13_HB_2365_s50h2	F_1063148_L13_50_2	LG13	<lmxll>	{1-}	(ll,lm)	ll	ll	ll	lm	lm	lm	lm	ll	ll	ll	lm	lm	lm	lm	ll	ll	lm	lm	ll	lm	ll	ll	ll	ll	ll	ll	lm	lm	lm	ll	lm	lm	ll	lm	lm	lm	lm	ll	lm	lm	lm	lm	lm	ll
LG13_HB_2368_s50h2	F_1063440_L13_50_2	LG13	<nnxnp>	{-0}	(nn,np)	nn	nn	np	np	np	np	nn	np	np	nn	nn	np	np	np	nn	nn	np	nn	np	nn	np	np	np	np	np	np	np	np	np	np	nn	nn	nn	nn	np	nn	np	np	nn	np	np	np	np	np
LG13_HB_2369_s50h2	F_1063471_L13_50_2	LG13	<nnxnp>	{-0}	(nn,np)	nn	nn	np	np	np	np	nn	np	np	nn	nn	np	np	np	nn	nn	np	nn	np	nn	np	np	np	np	np	np	np	np	np	np	nn	nn	nn	nn	np	nn	np	np	nn	np	np	np	np	np
LG13_HB_2371_s50h2	F_1063538_L13_50_2	LG13	<hkxhk>	{10}	(h-,kk)	h-	h-	h-	kk	kk	kk	h-	h-	h-	h-	h-	kk	h-	kk	h-	h-	kk	h-	h-	h-	h-	h-	h-	h-	h-	h-	kk	kk	kk	h-	h-	h-	h-	h-	kk	h-	h-	h-	h-	h-	kk	kk	h-	h-
LG13_HB_2371_s50h2	F_1063540_L13_50_2	LG13	<hkxhk>	{10}	(h-,kk)	h-	h-	h-	kk	kk	kk	h-	h-	h-	h-	h-	kk	h-	kk	h-	h-	kk	h-	h-	h-	h-	h-	h-	h-	h-	h-	kk	kk	kk	h-	h-	h-	h-	h-	kk	h-	h-	h-	h-	h-	kk	kk	h-	h-
LG13_HB_2371_s50h2	F_1063546_L13_50_2	LG13	<hkxhk>	{10}	(hh,hk,kk)	hh	hh	hk	kk	kk	kk	hk	hk	hk	hh	hk	kk	hk	kk	hh	hh	kk	hh	hk	hk	hk	hk	hk	hk	hk	hk	kk	kk	kk	hk	hk	hk	hh	hk	kk	hk	hh	hk	hh	hk	kk	kk	hk	hk
LG13_HB_2372_s50h2	F_1063554_L13_50_2	LG13	<nnxnp>	{-0}	(nn,np)	nn	nn	np	np	np	np	nn	np	np	nn	nn	np	np	np	nn	nn	nn	nn	nn	nn	np	np	np	np	np	np	np	np	np	np	nn	nn	nn	nn	np	nn	nn	np	nn	np	np	np	nn	np
LG13_HB_2372_s50h2	F_1063557_L13_50_2	LG13	<nnxnp>	{-0}	(nn,np)	nn	nn	np	np	np	np	nn	np	np	nn	nn	np	np	np	nn	nn	nn	nn	nn	nn	np	np	np	np	np	np	np	np	np	np	nn	nn	nn	nn	np	nn	nn	np	nn	np	np	np	nn	np
LG13_HB_2372_s50h2	F_1063559_L13_50_2	LG13	<nnxnp>	{-0}	(nn,np)	nn	nn	np	np	np	np	nn	np	np	nn	nn	np	np	np	nn	nn	nn	nn	nn	nn	np	np	np	np	np	np	np	np	np	np	nn	nn	nn	nn	np	nn	nn	np	nn	np	np	np	nn	np
LG13_HB_2375_s67h2	F_1065410_L13_67_2	LG13	<lmxll>	{1-}	(ll,lm)	ll	lm	ll	lm	lm	lm	ll	ll	lm	ll	ll	lm	ll	lm	ll	lm	lm	ll	ll	lm	ll	ll	ll	lm	ll	lm	lm	ll	lm	lm	lm	lm	ll	lm	lm	ll	ll	ll	ll	ll	ll	lm	ll	ll
LG13_HB_2375_s67h2	F_1065411_L13_67_2	LG13	<lmxll>	{1-}	(ll,lm)	ll	lm	ll	lm	lm	lm	ll	ll	lm	ll	ll	lm	ll	lm	ll	lm	lm	ll	ll	lm	ll	ll	ll	lm	ll	lm	lm	ll	lm	lm	lm	lm	ll	lm	lm	ll	ll	ll	ll	ll	ll	lm	ll	ll
LG13_HB_2375_s67h2	F_1065416_L13_67_2	LG13	<lmxll>	{1-}	(ll,lm)	ll	lm	ll	lm	lm	lm	ll	ll	lm	ll	ll	lm	ll	lm	ll	lm	lm	ll	ll	lm	ll	ll	ll	lm	ll	lm	lm	ll	lm	lm	lm	lm	ll	lm	lm	ll	ll	ll	ll	ll	ll	lm	ll	ll
LG13_HB_2376_s67h2	F_1065729_L13_67_2	LG13	<lmxll>	{1-}	(ll,lm)	ll	lm	ll	lm	lm	lm	ll	ll	lm	ll	ll	lm	ll	lm	ll	lm	lm	ll	ll	lm	ll	ll	ll	lm	ll	lm	lm	ll	lm	lm	lm	lm	ll	lm	lm	ll	ll	ll	ll	ll	ll	lm	ll	ll
LG13_HB_2376_s67h2	F_1065730_L13_67_2	LG13	<lmxll>	{1-}	(ll,lm)	ll	lm	ll	lm	lm	lm	ll	ll	lm	ll	ll	lm	ll	lm	ll	lm	lm	ll	ll	lm	ll	ll	ll	lm	ll	lm	lm	ll	lm	lm	lm	lm	ll	lm	lm	ll	ll	ll	ll	ll	ll	lm	ll	ll
LG13_HB_2377_s68h2	F_1065919_L13_68_2	LG13	<nnxnp>	{-0}	(nn,np)	np	nn	np	np	nn	np	np	np	np	nn	nn	np	np	np	nn	nn	nn	nn	nn	nn	np	np	np	nn	np	nn	nn	nn	np	np	np	np	np	nn	np	nn	nn	nn	np	np	np	nn	nn	nn
LG13_HB_2377_s68h2	F_1065933_L13_68_2	LG13	<nnxnp>	{-0}	(nn,np)	np	nn	np	np	nn	np	np	np	np	nn	nn	np	np	np	nn	nn	nn	nn	nn	nn	np	np	np	nn	np	nn	nn	nn	np	np	np	np	np	nn	np	nn	nn	nn	np	np	np	nn	nn	nn
LG13_HB_2406_s86h2	F_1072538_L15_86_2	LG13	<nnxnp>	{-0}	(nn,np)	nn	nn	--	np	nn	--	np	np	np	nn	nn	--	--	np	nn	nn	nn	nn	nn	nn	np	np	np	nn	--	np	nn	nn	np	np	nn	nn	nn	nn	np	nn	nn	nn	--	--	np	nn	nn	np
LG13_HB_2581_s70h3	F_1109352_L13_70_3	LG13	<lmxll>	{1-}	(ll,lm)	ll	ll	ll	lm	lm	lm	lm	ll	ll	lm	lm	lm	lm	lm	ll	ll	lm	lm	ll	lm	ll	ll	ll	ll	ll	ll	lm	lm	ll	ll	lm	lm	lm	lm	ll	lm	lm	ll	lm	lm	lm	lm	lm	ll
LG13_HB_2581_s70h3	F_1109354_L13_70_3	LG13	<lmxll>	{1-}	(ll,lm)	ll	ll	ll	lm	lm	lm	lm	ll	ll	lm	lm	lm	lm	lm	ll	ll	lm	lm	ll	lm	ll	ll	ll	ll	ll	ll	lm	lm	ll	ll	lm	lm	lm	lm	ll	lm	lm	ll	lm	lm	lm	lm	lm	ll
LG13_HB_2581_s70h3	F_1109360_L13_70_3	LG13	<lmxll>	{1-}	(ll,lm)	ll	ll	ll	lm	lm	lm	lm	ll	ll	lm	lm	lm	lm	lm	ll	ll	lm	lm	ll	lm	ll	ll	ll	ll	ll	ll	lm	lm	ll	ll	lm	lm	lm	lm	ll	lm	lm	ll	lm	lm	lm	lm	lm	ll
LG13_HB_2581_s70h3	F_1109362_L13_70_3	LG13	<hkxhk>	{01}	(hh,hk,kk)	kk	kk	hk	hh	hh	hh	hk	hk	hk	hk	hk	hh	hh	hh	kk	kk	hh	hk	hk	hk	kk	hk	kk	hk	hk	hk	hh	hh	hk	hk	hk	hk	hk	hk	hk	hk	hh	hk	hk	hh	hh	hh	hh	hk
LG13_HB_2581_s70h3	F_1109367_L13_70_3	LG13	<nnxnp>	{-0}	(nn,np)	nn	nn	np	np	np	np	nn	np	np	nn	nn	np	np	np	nn	nn	np	nn	np	nn	nn	np	nn	np	np	np	np	np	np	np	nn	nn	nn	nn	np	nn	np	np	nn	np	np	np	np	np
LG13_HB_2581_s70h3	F_1109370_L13_70_3	LG13	<lmxll>	{1-}	(ll,lm)	ll	ll	ll	lm	lm	lm	lm	ll	ll	lm	lm	lm	lm	lm	ll	ll	lm	lm	ll	lm	ll	ll	ll	ll	ll	ll	lm	lm	ll	ll	lm	lm	lm	lm	ll	lm	lm	ll	lm	lm	lm	lm	lm	ll
LG13_HB_2584_s74h3	F_1109827_L13_74_3	LG13	<nnxnp>	{-0}	(nn,np)	np	nn	np	np	nn	np	np	np	np	nn	nn	np	np	np	nn	nn	nn	nn	nn	nn	np	np	np	nn	np	np	nn	nn	np	np	nn	np	np	nn	np	nn	nn	nn	np	np	np	nn	nn	nn
LG13_HB_2585_s75h3	F_1109943_L13_75_3	LG13	<lmxll>	{1-}	(ll,lm)	ll	lm	ll	lm	lm	lm	ll	ll	lm	ll	ll	lm	ll	lm	ll	lm	lm	ll	ll	lm	ll	ll	ll	lm	ll	lm	lm	ll	lm	lm	lm	lm	ll	lm	lm	ll	ll	ll	ll	ll	ll	lm	ll	ll
R_16737064_L13_34_1	R_16737064_L13_34_1	LG13	<nnxnp>	{-0}	(nn,np)	nn	nn	np	np	np	np	nn	np	np	nn	nn	np	np	np	nn	nn	nn	nn	nn	nn	np	np	np	nn	np	np	nn	np	np	np	nn	nn	nn	nn	np	nn	nn	nn	np	np	np	np	nn	np
GD_02452_L13_43_1	GD_02452_L13_43_1	LG13	<lmxll>	{1-}	(ll,lm)	ll	lm	ll	lm	lm	lm	ll	ll	lm	ll	ll	lm	ll	lm	ll	lm	lm	ll	ll	lm	ll	ll	ll	lm	ll	lm	lm	ll	lm	lm	lm	lm	ll	lm	lm	ll	ll	ll	ll	ll	ll	lm	ll	ll
GD_01507_L13_28_1	GD_01507_L13_28_1	LG13	<lmxll>	{1-}	(ll,lm)	ll	ll	ll	lm	lm	lm	ll	ll	lm	ll	ll	lm	ll	lm	ll	ll	lm	ll	ll	lm	ll	ll	ll	ll	ll	ll	lm	ll	lm	ll	lm	lm	ll	lm	lm	lm	ll	ll	ll	ll	lm	lm	lm	ll
LG13_HB_3253_s26h1	R_895608_L13_26_1	LG13	<lmxll>	{1-}	(ll,lm)	ll	ll	ll	lm	lm	lm	lm	ll	ll	lm	lm	lm	lm	lm	ll	ll	lm	lm	ll	lm	ll	ll	ll	ll	ll	ll	lm	lm	ll	ll	lm	lm	lm	lm	ll	lm	lm	ll	lm	lm	lm	lm	lm	ll
LG13_HB_3254	GD_00279_L13_PA	LG13	<lmxll>	{1-}	(ll,lm)	ll	ll	ll	lm	lm	lm	lm	ll	ll	lm	lm	lm	lm	lm	ll	ll	lm	lm	ll	lm	ll	ll	ll	ll	ll	ll	lm	lm	ll	ll	lm	lm	lm	lm	ll	lm	lm	ll	lm	lm	lm	lm	lm	ll
LG13_HB_3254	R_1140009_L13_PA	LG13	<lmxll>	{1-}	(ll,lm)	ll	ll	ll	lm	lm	lm	lm	ll	ll	lm	lm	lm	lm	lm	ll	ll	lm	lm	ll	lm	ll	ll	ll	ll	ll	ll	lm	lm	ll	ll	lm	lm	lm	lm	ll	lm	lm	ll	lm	lm	lm	lm	lm	ll
GD_02890_L13_67_2	GD_02890_L13_67_2	LG13	<lmxll>	{1-}	(ll,lm)	ll	lm	ll	lm	lm	lm	ll	ll	lm	ll	ll	lm	ll	lm	ll	lm	lm	ll	ll	lm	ll	ll	ll	lm	ll	lm	lm	ll	lm	lm	lm	lm	ll	lm	lm	ll	ll	ll	ll	ll	ll	lm	ll	ll
R_3776960_L13_26_1	R_3776960_L13_26_1	LG13	<nnxnp>	{-0}	(nn,np)	nn	nn	np	np	np	np	nn	np	np	nn	nn	np	np	np	nn	nn	np	nn	np	nn	np	np	np	np	np	np	np	np	np	np	nn	nn	nn	nn	np	nn	np	np	nn	np	np	np	np	np
R_9219470_L13_PA	R_9219470_L13_PA	LG13	<lmxll>	{1-}	(ll,lm)	ll	ll	ll	lm	lm	lm	lm	ll	ll	ll	lm	lm	lm	lm	ll	ll	lm	lm	ll	lm	ll	ll	ll	ll	ll	ll	lm	lm	lm	ll	lm	lm	ll	lm	lm	lm	lm	ll	lm	lm	lm	lm	lm	ll
R_18291721_L13_PA	R_18291721_L13_PA	LG13	<nnxnp>	{-0}	(nn,np)	nn	nn	np	np	np	np	nn	np	np	nn	nn	np	np	np	nn	nn	nn	nn	nn	nn	np	np	np	nn	np	np	nn	np	np	np	nn	nn	nn	nn	np	nn	nn	nn	np	np	np	np	nn	np
GD_00390_L13_PA	GD_00390_L13_PA	LG13	<lmxll>	{1-}	(ll,lm)	ll	lm	ll	lm	lm	lm	ll	ll	lm	ll	ll	lm	ll	lm	ll	ll	lm	ll	ll	lm	ll	ll	ll	lm	ll	lm	lm	ll	lm	ll	lm	lm	ll	lm	lm	ll	ll	ll	ll	ll	ll	lm	lm	ll
LG13_HB_346	F_0156321_L13_PA	LG13	<lmxll>	{1-}	(ll,lm)	ll	ll	ll	lm	lm	lm	lm	ll	ll	lm	lm	lm	lm	lm	ll	ll	lm	ll	ll	lm	ll	ll	ll	ll	ll	ll	lm	lm	ll	ll	lm	lm	lm	lm	ll	lm	lm	ll	lm	lm	lm	lm	lm	ll
LG13_HB_346	F_0156323_L13_PA	LG13	<lmxll>	{1-}	(ll,lm)	ll	ll	ll	lm	lm	lm	lm	ll	ll	lm	lm	lm	lm	lm	ll	ll	lm	ll	ll	lm	ll	ll	ll	ll	ll	ll	lm	lm	ll	ll	lm	lm	lm	lm	ll	lm	lm	ll	lm	lm	lm	lm	lm	ll
LG13_HB_346	F_0156324_L13_PA	LG13	<lmxll>	{1-}	(ll,lm)	ll	ll	ll	lm	lm	lm	lm	ll	ll	lm	lm	lm	lm	lm	ll	ll	lm	ll	ll	lm	ll	ll	ll	ll	ll	ll	lm	lm	ll	ll	lm	lm	lm	lm	ll	lm	lm	ll	lm	lm	lm	lm	lm	ll
LG13_HB_347	F_0156340_L13_PA	LG13	<lmxll>	{1-}	(ll,lm)	ll	ll	ll	lm	lm	lm	lm	ll	ll	lm	lm	lm	lm	lm	ll	ll	lm	ll	ll	lm	ll	ll	ll	ll	ll	ll	lm	lm	ll	ll	lm	lm	lm	lm	ll	lm	lm	ll	lm	lm	lm	lm	lm	ll
LG13_HB_347	F_0156346_L13_PA	LG13	<lmxll>	{1-}	(ll,lm)	ll	ll	ll	lm	lm	lm	lm	ll	ll	lm	lm	lm	lm	lm	ll	ll	lm	ll	ll	lm	ll	ll	ll	ll	ll	ll	lm	lm	ll	ll	lm	lm	lm	lm	ll	lm	lm	ll	lm	lm	lm	lm	lm	ll
LG13_HB_347	F_0156349_L13_PA	LG13	<lmxll>	{1-}	(ll,lm)	ll	ll	ll	lm	lm	lm	lm	ll	ll	lm	lm	lm	lm	lm	ll	ll	lm	ll	ll	lm	ll	ll	ll	ll	ll	ll	lm	lm	ll	ll	lm	lm	lm	lm	ll	lm	lm	ll	lm	lm	lm	lm	lm	ll
LG13_HB_347	R_41497_L13_PA	LG13	<nnxnp>	{-1}	(nn,np)	np	np	nn	nn	nn	nn	np	nn	nn	np	np	nn	nn	nn	np	np	nn	np	nn	np	np	nn	np	nn	nn	nn	nn	nn	nn	nn	np	np	np	np	np	np	nn	nn	np	nn	nn	nn	nn	nn
LG13_HB_347.5	R_256845_L13_PA	LG13	<nnxnp>	{-1}	(nn,np)	np	np	nn	nn	nn	nn	np	nn	nn	np	np	nn	nn	nn	np	np	nn	np	nn	np	np	nn	np	nn	nn	nn	nn	nn	nn	nn	np	np	np	np	np	np	nn	nn	np	nn	nn	nn	nn	nn
LG13_HB_347.5	R_339509_L13_PA	LG13	<nnxnp>	{-1}	(nn,np)	np	np	nn	nn	nn	nn	np	nn	nn	np	np	nn	nn	nn	np	np	nn	np	nn	np	np	nn	np	nn	nn	nn	nn	nn	nn	nn	np	np	np	np	np	np	nn	nn	np	nn	nn	nn	nn	nn
LG13_HB_347.8	R_371869_L13_PA	LG13	<nnxnp>	{-1}	(nn,np)	np	np	nn	nn	nn	nn	np	nn	nn	np	np	nn	nn	nn	np	np	nn	np	nn	np	np	nn	np	nn	nn	nn	nn	nn	nn	nn	np	np	np	np	np	np	nn	nn	np	nn	nn	nn	nn	nn
LG13_HB_347.9	R_570740_L13_PA	LG13	<lmxll>	{1-}	(ll,lm)	ll	ll	ll	lm	lm	lm	lm	ll	ll	lm	lm	lm	lm	lm	ll	ll	lm	ll	ll	lm	ll	ll	ll	ll	ll	ll	lm	lm	ll	ll	lm	lm	lm	lm	ll	lm	lm	ll	lm	lm	lm	lm	lm	ll
LG13_HB_347.9	R_578546_L13_PA	LG13	<lmxll>	{1-}	(ll,lm)	ll	ll	ll	lm	lm	lm	lm	ll	ll	lm	lm	lm	lm	lm	ll	ll	lm	ll	ll	lm	ll	ll	ll	ll	ll	ll	lm	lm	ll	ll	lm	lm	lm	lm	ll	lm	lm	ll	lm	lm	lm	lm	lm	ll
LG13_HB_348	F_0156858_L13_PA	LG13	<lmxll>	{1-}	(ll,lm)	ll	ll	ll	lm	lm	lm	lm	ll	ll	lm	lm	lm	lm	lm	ll	ll	lm	ll	ll	lm	ll	ll	ll	ll	ll	ll	lm	lm	ll	ll	lm	lm	lm	lm	ll	lm	lm	ll	lm	lm	lm	lm	lm	ll
LG13_HB_348	F_0156873_L13_PA	LG13	<lmxll>	{1-}	(ll,lm)	ll	ll	ll	lm	lm	lm	lm	ll	ll	lm	lm	lm	lm	lm	ll	ll	lm	ll	ll	lm	ll	ll	ll	ll	ll	ll	lm	lm	ll	ll	lm	lm	lm	lm	ll	lm	lm	ll	lm	lm	lm	lm	lm	ll
LG13_HB_348	F_0156877_L13_PA	LG13	<lmxll>	{1-}	(ll,lm)	ll	ll	ll	lm	lm	lm	lm	ll	ll	lm	lm	lm	lm	lm	ll	ll	lm	ll	ll	lm	ll	ll	ll	ll	ll	ll	lm	lm	ll	ll	lm	lm	lm	lm	ll	lm	lm	ll	lm	--	lm	lm	--	ll
LG13_HB_348	F_0156884_L13_PA	LG13	<hkxhk>	{00}	(hh,hk,kk)	hk	hk	kk	--	hk	hk	hh	kk	kk	hh	hh	hk	hk	hk	hk	hk	hk	hk	kk	hh	hk	kk	--	kk	kk	kk	hk	hk	kk	kk	hh	hh	hh	hh	hk	hh	hk	kk	hh	hk	hk	hk	hk	kk
LG13_HB_348	R_317637_L13_PA	LG13	<hkxhk>	{00}	(hh,hk,kk)	hk	hk	kk	hk	hk	hk	hh	kk	kk	hh	hh	hk	hk	hk	hk	hk	hk	hk	kk	hh	hk	kk	hk	kk	kk	kk	hk	hk	kk	kk	hh	hh	hh	hh	hk	hh	hk	kk	hh	hk	hk	hk	hk	kk
LG13_HB_348	R_329179_L13_PA	LG13	<lmxll>	{1-}	(ll,lm)	ll	ll	ll	lm	lm	lm	lm	ll	ll	lm	lm	lm	lm	lm	ll	ll	lm	ll	ll	lm	ll	ll	ll	ll	ll	ll	lm	lm	ll	ll	lm	lm	lm	lm	ll	lm	lm	ll	lm	lm	lm	lm	lm	ll
LG13_HB_349	F_0157703_L13_PA	LG13	<nnxnp>	{-0}	(nn,np)	nn	nn	np	np	np	np	nn	np	np	nn	nn	np	np	np	nn	nn	np	nn	np	nn	nn	np	nn	np	np	np	np	np	np	np	nn	nn	nn	nn	nn	nn	np	np	nn	np	np	np	np	np
LG13_HB_349	F_0157706_L13_PA	LG13	<lmxll>	{1-}	(ll,lm)	ll	ll	ll	lm	lm	lm	lm	ll	ll	lm	lm	lm	lm	lm	ll	ll	lm	ll	ll	lm	ll	ll	ll	ll	ll	ll	lm	lm	ll	ll	lm	lm	lm	lm	ll	lm	lm	ll	lm	lm	lm	lm	lm	ll
LG13_HB_349	F_0157710_L13_PA	LG13	<lmxll>	{1-}	(ll,lm)	ll	ll	ll	lm	lm	lm	lm	ll	ll	lm	lm	lm	lm	lm	ll	ll	lm	ll	ll	lm	ll	ll	ll	ll	ll	ll	lm	lm	ll	ll	lm	lm	lm	lm	ll	lm	lm	ll	lm	lm	lm	lm	lm	ll
LG13_HB_349	F_0157716_L13_PA	LG13	<nnxnp>	{-0}	(nn,np)	nn	nn	np	np	np	np	nn	np	np	nn	nn	np	np	np	nn	nn	np	nn	np	nn	nn	np	nn	np	np	np	np	np	np	np	nn	nn	nn	nn	nn	nn	np	np	nn	np	np	np	np	np
LG13_HB_349	F_0157718_L13_PA	LG13	<hkxhk>	{01}	(hh,hk,kk)	kk	kk	hk	hh	hh	hh	hk	hk	hk	hk	hk	hh	hh	hh	kk	kk	hh	kk	hk	hk	kk	hk	kk	hk	hk	hk	hh	hh	hk	hk	hk	hk	hk	hk	kk	hk	hh	hk	hk	hh	hh	hh	hh	hk
LG13_HB_349	F_0157725_L13_PA	LG13	<lmxll>	{1-}	(ll,lm)	ll	ll	ll	lm	lm	lm	lm	ll	ll	lm	lm	lm	lm	lm	ll	ll	lm	ll	ll	lm	ll	ll	ll	ll	ll	ll	lm	lm	ll	ll	lm	lm	lm	lm	ll	lm	lm	ll	lm	lm	lm	lm	lm	ll
LG13_HB_349	F_0157730_L13_PA	LG13	<nnxnp>	{-0}	(nn,np)	nn	nn	np	np	np	np	nn	np	np	nn	nn	np	np	np	nn	nn	np	nn	np	nn	nn	np	nn	np	np	np	np	np	np	np	nn	nn	nn	nn	nn	nn	np	np	nn	np	np	np	np	np
LG13_HB_349	R_852820_L13_PA	LG13	<lmxll>	{1-}	(ll,lm)	ll	ll	ll	lm	lm	lm	lm	ll	ll	lm	lm	lm	lm	lm	ll	ll	lm	ll	ll	lm	ll	ll	ll	ll	ll	ll	lm	lm	ll	ll	lm	lm	lm	lm	ll	lm	lm	ll	lm	lm	lm	lm	lm	ll
LG13_HB_349.5	R_875526_L13_PA	LG13	<hkxhk>	{10}	(hh,hk,kk)	hh	hh	hk	kk	kk	kk	hk	hk	hk	hk	hk	kk	kk	kk	hh	hh	kk	hh	hk	hk	hh	hk	hh	hk	hk	hk	kk	kk	hk	hk	hk	hk	hk	hk	hh	hk	kk	hk	hk	kk	kk	kk	kk	hk
LG13_HB_350	F_0158480_L13_PA	LG13	<lmxll>	{1-}	(ll,lm)	ll	ll	ll	lm	lm	lm	lm	ll	ll	lm	lm	lm	lm	lm	ll	ll	lm	lm	ll	lm	ll	ll	ll	ll	ll	ll	lm	lm	ll	ll	lm	lm	lm	lm	ll	lm	lm	ll	lm	lm	lm	lm	lm	ll
LG13_HB_350	F_0158484_L13_PA	LG13	<nnxnp>	{-0}	(nn,np)	nn	nn	np	np	np	np	nn	np	np	nn	nn	np	np	np	nn	nn	np	nn	np	nn	nn	np	nn	np	np	np	np	np	np	np	nn	nn	nn	nn	np	nn	np	np	nn	np	np	np	np	np
LG13_HB_350	F_0158492_L13_PA	LG13	<hkxhk>	{10}	(hh,hk,kk)	hh	hh	hk	kk	kk	kk	hk	hk	hk	hk	hk	kk	kk	kk	hh	hh	kk	hk	hk	hk	hh	hk	hh	hk	hk	hk	kk	kk	hk	hk	hk	hk	hk	hk	hk	hk	kk	hk	hk	kk	kk	kk	kk	hk
LG13_HB_350	F_0158498_L13_PA	LG13	<nnxnp>	{-0}	(nn,np)	nn	nn	np	np	np	np	nn	np	np	nn	nn	np	np	np	nn	nn	np	nn	np	nn	nn	np	nn	np	np	np	np	np	np	np	nn	nn	nn	nn	np	nn	np	np	nn	np	np	np	np	np
LG13_HB_350	F_0158505_L13_PA	LG13	<lmxll>	{1-}	(ll,lm)	ll	ll	ll	lm	lm	lm	lm	ll	ll	lm	lm	lm	lm	lm	ll	ll	lm	lm	ll	lm	ll	ll	ll	ll	ll	ll	lm	lm	ll	ll	lm	lm	lm	lm	ll	lm	lm	ll	lm	lm	lm	lm	lm	ll
LG13_HB_351	F_0159295_L13_PA	LG13	<hkxhk>	{10}	(hh,hk,kk)	hh	hh	hk	kk	kk	kk	hk	hk	hk	hk	hk	kk	kk	kk	hh	hh	kk	hk	hk	hk	hk	hk	hh	hk	hk	hk	kk	kk	hk	hk	hk	hk	hk	hk	hk	hk	kk	hk	hk	kk	kk	kk	kk	hk
LG13_HB_353	F_0160147_L13_PA	LG13	<hkxhk>	{10}	(hh,hk,kk)	hh	hh	hk	kk	kk	kk	hk	hk	hk	hh	hk	kk	kk	kk	hh	hh	kk	hk	hk	hk	hk	hk	hh	hk	hk	hk	kk	kk	kk	hk	hk	hk	hk	hk	hk	hk	kk	hk	hk	kk	kk	kk	kk	hk
LG13_HB_353	F_0160149_L13_PA	LG13	<hkxhk>	{10}	(hh,hk,kk)	hh	hh	hk	kk	kk	kk	hk	hk	hk	hh	hk	kk	kk	kk	hh	hh	kk	hk	hk	hk	hk	hk	hh	hk	hk	hk	kk	kk	kk	hk	hk	hk	hk	hk	hk	hk	kk	hk	hk	kk	kk	kk	kk	hk
LG13_HB_353.5	GD_00098_L13_PA	LG13	<hkxhk>	{01}	(hh,hk,kk)	kk	kk	hk	hh	hh	hh	hk	hk	hk	kk	hk	hh	hh	hh	kk	kk	hh	hk	hk	hk	hk	hk	kk	hk	hk	hk	hh	hh	hh	hk	hk	hk	hk	hk	hk	hk	hh	hk	hk	hh	hh	hh	hh	hk
LG13_HB_354	F_0160781_L13_PA	LG13	<hkxhk>	{10}	(hh,hk,kk)	hh	hh	hk	kk	kk	kk	hk	hk	hk	hh	hk	kk	kk	kk	hh	hh	kk	hk	hk	hk	hk	hk	hh	hk	hk	hk	kk	kk	kk	hk	hk	hk	hk	hk	hk	hk	kk	hk	hk	kk	kk	kk	kk	hk
LG13_HB_354	F_0160788_L13_PA	LG13	<hkxhk>	{10}	(hh,hk,kk)	hh	hh	hk	kk	kk	kk	hk	hk	hk	hh	hk	kk	kk	kk	hh	hh	kk	hk	hk	hk	hk	hk	hh	hk	hk	hk	kk	kk	kk	hk	hk	hk	hk	hk	hk	hk	kk	hk	hk	kk	kk	kk	kk	hk
LG13_HB_354	F_0160790_L13_PA	LG13	<lmxll>	{1-}	(ll,lm)	ll	ll	ll	lm	lm	lm	lm	ll	ll	ll	lm	lm	lm	lm	ll	ll	lm	lm	ll	lm	ll	ll	ll	ll	ll	ll	lm	lm	lm	ll	lm	lm	lm	lm	ll	lm	lm	ll	lm	lm	lm	lm	lm	ll
LG13_HB_354	F_0160792_L13_PA	LG13	<hkxhk>	{10}	(hh,hk,kk)	hh	hh	hk	kk	kk	kk	hk	hk	hk	hh	hk	kk	kk	kk	hh	hh	kk	hk	hk	hk	hk	hk	hh	hk	hk	hk	kk	kk	kk	hk	hk	hk	hk	hk	hk	hk	kk	hk	hk	kk	kk	kk	kk	hk
LG13_HB_355	F_0161441_L13_PA	LG13	<lmxll>	{1-}	(ll,lm)	ll	ll	ll	lm	lm	lm	lm	ll	ll	ll	lm	lm	lm	lm	ll	ll	lm	lm	ll	lm	ll	ll	ll	ll	ll	ll	lm	lm	lm	ll	lm	lm	ll	lm	lm	lm	lm	ll	lm	lm	lm	lm	lm	ll
LG13_HB_355	F_0161448_L13_PA	LG13	<lmxll>	{1-}	(ll,lm)	ll	ll	ll	lm	lm	lm	lm	ll	ll	ll	lm	lm	lm	lm	ll	ll	lm	lm	ll	lm	ll	ll	ll	ll	ll	ll	lm	lm	lm	ll	lm	lm	ll	lm	lm	lm	lm	ll	lm	lm	lm	lm	lm	ll
LG13_HB_355	F_0161449_L13_PA	LG13	<lmxll>	{1-}	(ll,lm)	ll	ll	ll	lm	lm	lm	lm	ll	ll	ll	lm	lm	lm	lm	ll	ll	lm	lm	ll	lm	ll	ll	ll	ll	ll	ll	lm	lm	lm	ll	lm	lm	ll	lm	lm	lm	lm	ll	lm	lm	lm	lm	lm	ll
LG13_HB_355	R_2811025_L13_PA	LG13	<hkxhk>	{01}	(hh,hk,kk)	kk	kk	hk	hh	hh	hh	hk	hk	hk	kk	hk	hh	hh	hh	kk	kk	hh	hk	hk	hk	hk	hk	hk	hk	hk	hk	hh	hh	hh	hk	hk	hk	kk	hk	hh	hk	hh	hk	hk	hh	hh	hh	hh	hk
LG13_HB_355	R_2813296_L13_PA	LG13	<lmxll>	{1-}	(ll,lm)	ll	ll	ll	lm	lm	lm	lm	ll	ll	ll	lm	lm	lm	lm	ll	ll	lm	lm	ll	lm	ll	ll	ll	ll	ll	ll	lm	lm	lm	ll	lm	lm	ll	lm	lm	lm	lm	ll	lm	lm	lm	lm	lm	ll
LG13_HB_355	R_2823627_L13_PA	LG13	<lmxll>	{1-}	(ll,lm)	ll	ll	ll	lm	lm	lm	lm	ll	ll	ll	lm	lm	lm	lm	ll	ll	lm	lm	ll	lm	ll	ll	ll	ll	ll	ll	lm	lm	lm	ll	lm	lm	ll	lm	lm	lm	lm	ll	lm	lm	lm	lm	lm	ll
LG13_HB_355.8	GD_01742L13_PA	LG13	<lmxll>	{1-}	(ll,lm)	ll	ll	ll	lm	lm	lm	lm	ll	ll	ll	lm	lm	lm	lm	ll	ll	lm	lm	ll	lm	ll	ll	ll	ll	ll	ll	lm	lm	lm	ll	lm	lm	ll	lm	lm	lm	lm	ll	lm	lm	lm	lm	lm	ll
LG13_HB_355.8	R_9183120_L13_PA	LG13	<lmxll>	{1-}	(ll,lm)	ll	ll	ll	lm	lm	lm	lm	ll	ll	ll	lm	lm	lm	lm	ll	ll	lm	lm	ll	lm	ll	ll	ll	ll	ll	ll	lm	lm	lm	ll	lm	lm	ll	lm	lm	lm	lm	ll	lm	lm	lm	lm	lm	ll
LG13_HB_357	F_0163066_L13_PA	LG13	<nnxnp>	{-0}	(nn,np)	nn	nn	np	np	np	np	nn	np	np	nn	nn	np	np	np	nn	nn	np	nn	np	nn	np	np	np	np	np	np	np	np	np	np	nn	nn	nn	nn	np	nn	np	np	nn	np	np	np	np	np
LG13_HB_357	F_0163092_L13_PA	LG13	<nnxnp>	{-0}	(nn,np)	nn	nn	np	np	np	np	nn	np	np	nn	nn	np	np	np	nn	nn	np	nn	np	nn	np	np	np	np	np	np	np	np	np	np	nn	nn	nn	nn	np	nn	np	np	nn	np	np	np	np	np
LG13_HB_357	F_0163099_L13_PA	LG13	<nnxnp>	{-0}	(nn,np)	nn	nn	np	np	np	np	nn	np	np	nn	nn	np	np	np	nn	nn	np	nn	np	nn	np	np	np	np	np	np	np	np	np	np	nn	nn	nn	nn	np	nn	np	np	nn	np	np	np	np	np
LG13_HB_357.5	GD_00980_L13_PA	LG13	<nnxnp>	{-0}	(nn,np)	nn	nn	np	np	np	np	nn	np	np	nn	nn	np	np	np	nn	nn	np	nn	np	nn	np	np	np	np	np	np	np	np	np	np	nn	nn	nn	nn	np	nn	np	np	nn	np	np	np	np	np
LG13_HB_358	F_0163862_L13_PA	LG13	<nnxnp>	{-0}	(nn,np)	nn	nn	np	np	np	np	nn	np	np	nn	nn	np	np	np	nn	nn	np	nn	np	nn	np	np	np	np	np	np	np	np	np	np	nn	nn	nn	nn	np	nn	np	np	nn	np	np	np	np	np
LG13_HB_360	F_0164463_L13_PA	LG13	<nnxnp>	{-0}	(nn,np)	nn	nn	np	np	np	np	nn	np	np	nn	nn	np	np	np	nn	nn	np	nn	np	nn	np	np	np	np	np	np	np	np	np	np	nn	nn	nn	nn	np	nn	nn	np	nn	np	np	np	nn	np
LG13_HB_360	F_0164464_L13_PA	LG13	<nnxnp>	{-0}	(nn,np)	nn	nn	np	np	np	np	nn	np	np	nn	nn	np	np	np	nn	nn	np	nn	np	nn	np	np	np	np	np	np	np	np	np	np	nn	nn	nn	nn	np	nn	nn	np	nn	np	np	np	nn	np
LG13_HB_360.5	R_4923431_L13_PA	LG13	<nnxnp>	{-0}	(nn,np)	nn	nn	np	np	np	np	nn	np	np	nn	nn	np	np	np	nn	nn	np	nn	np	nn	np	np	np	np	np	np	np	np	np	np	nn	nn	nn	nn	np	nn	nn	np	nn	np	np	np	nn	np
LG13_HB_360.5	R_4926284_L13_PA	LG13	<nnxnp>	{-0}	(nn,np)	nn	nn	np	np	np	np	nn	np	np	nn	nn	np	np	np	nn	nn	np	nn	np	nn	np	np	np	np	np	np	np	np	np	np	nn	nn	nn	nn	np	nn	nn	np	nn	np	np	np	nn	np
LG13_HB_361	F_0165003_L13_PA	LG13	<nnxnp>	{-0}	(nn,np)	nn	nn	np	np	np	np	nn	np	np	nn	nn	np	np	np	nn	nn	np	nn	np	nn	np	np	np	np	np	np	np	np	np	np	nn	nn	nn	nn	np	nn	nn	np	nn	np	np	np	nn	np
LG13_HB_361	F_0165004_L13_PA	LG13	<nnxnp>	{-0}	(nn,np)	nn	nn	np	np	np	np	nn	np	np	nn	nn	np	np	np	nn	nn	np	nn	np	nn	np	np	np	np	np	np	np	np	np	np	nn	nn	nn	nn	np	nn	nn	np	nn	np	np	np	nn	np
LG13_HB_361	R_4935688_L13_PA	LG13	<nnxnp>	{-0}	(nn,np)	nn	nn	np	np	np	np	nn	np	np	nn	nn	np	np	np	nn	nn	np	nn	np	nn	np	np	np	np	np	np	np	np	np	np	nn	nn	nn	nn	np	nn	nn	np	nn	np	np	np	nn	np
LG13_HB_361	R_4944319_L13_PA	LG13	<nnxnp>	{-0}	(nn,np)	nn	nn	np	np	np	np	nn	np	np	nn	nn	np	np	np	nn	nn	np	nn	np	nn	np	np	np	np	np	np	np	np	np	np	nn	nn	nn	nn	np	nn	nn	np	nn	np	np	np	nn	np
LG13_HB_361.5	R_4948282_L13_PA	LG13	<nnxnp>	{-0}	(nn,np)	nn	nn	np	np	np	np	nn	np	np	nn	nn	np	np	np	nn	nn	np	nn	np	nn	np	np	np	np	np	np	np	np	np	np	nn	nn	nn	nn	np	nn	nn	np	nn	np	np	np	nn	np
LG13_HB_361.5	R_4952306_L13_PA	LG13	<nnxnp>	{-0}	(nn,np)	nn	nn	np	np	np	np	nn	np	np	nn	nn	np	np	np	nn	nn	np	nn	np	nn	np	np	np	np	np	np	np	np	np	np	nn	nn	nn	nn	np	nn	nn	np	nn	np	np	np	nn	np
LG13_HB_363	F_0166006_L13_PA	LG13	<nnxnp>	{-0}	(nn,np)	nn	nn	np	np	np	np	nn	nn	np	nn	nn	np	np	np	nn	nn	np	nn	np	nn	np	np	np	np	np	np	np	np	np	np	nn	nn	nn	nn	np	nn	nn	np	nn	np	np	np	nn	np
LG13_HB_363	F_0166011_L13_PA	LG13	<nnxnp>	{-0}	(nn,np)	nn	nn	np	np	np	np	nn	nn	np	nn	nn	np	np	np	nn	nn	np	nn	np	nn	np	np	np	np	np	np	np	np	np	np	nn	nn	nn	nn	np	nn	nn	np	nn	np	np	np	nn	np
LG13_HB_363	F_0166015_L13_PA	LG13	<nnxnp>	{-0}	(nn,np)	nn	nn	np	np	np	np	nn	nn	np	nn	nn	np	np	np	nn	nn	np	nn	np	nn	np	np	np	np	np	np	np	np	np	np	nn	nn	nn	nn	np	nn	nn	np	nn	np	np	np	nn	np
LG13_HB_365	F_0166956_L13_PA	LG13	<lmxll>	{1-}	(ll,lm)	ll	ll	ll	lm	lm	lm	lm	ll	ll	ll	lm	lm	lm	lm	ll	ll	lm	ll	ll	lm	ll	ll	ll	ll	ll	ll	lm	lm	lm	ll	lm	lm	ll	lm	lm	lm	lm	ll	lm	ll	lm	lm	lm	ll
LG13_HB_365	F_0166930_L13_PA	LG13	<nnxnp>	{-0}	(nn,np)	nn	nn	np	np	np	np	nn	np	np	nn	nn	np	np	np	nn	nn	np	nn	np	nn	np	np	np	np	np	np	np	np	np	np	nn	nn	nn	nn	np	nn	nn	np	nn	np	np	np	nn	np
LG13_HB_365	F_0166933_L13_PA	LG13	<nnxnp>	{-0}	(nn,np)	nn	nn	np	np	np	np	nn	np	np	nn	nn	np	np	np	nn	nn	np	nn	np	nn	np	np	np	np	np	np	np	np	np	np	nn	nn	nn	nn	np	nn	nn	np	nn	np	np	np	nn	np
LG13_HB_365	R_6361679_L13_PA	LG13	<nnxnp>	{-0}	(nn,np)	nn	nn	np	np	np	np	nn	np	np	nn	nn	np	np	np	nn	nn	np	nn	np	nn	np	np	np	np	np	np	np	np	np	np	nn	nn	nn	nn	np	nn	nn	np	nn	np	np	np	nn	np
LG13_HB_365	R_6361691_L13_PA	LG13	<nnxnp>	{-0}	(nn,np)	nn	nn	np	np	np	np	nn	np	np	nn	nn	np	np	np	nn	nn	np	nn	np	nn	np	np	np	np	np	np	np	np	np	np	nn	nn	nn	nn	np	nn	nn	np	nn	np	np	np	nn	np
LG13_HB_365	R_6361720_L13_PA	LG13	<nnxnp>	{-0}	(nn,np)	nn	nn	np	np	np	np	nn	np	np	nn	nn	np	np	np	nn	nn	np	nn	np	nn	np	np	np	np	np	np	np	np	np	np	nn	nn	nn	nn	np	nn	nn	np	nn	np	np	np	nn	np
LG13_HB_365.5	R_6451264_L13_PA	LG13	<nnxnp>	{-0}	(nn,np)	nn	nn	np	np	np	np	nn	np	np	nn	nn	np	np	np	nn	nn	np	nn	np	nn	np	np	np	np	np	np	np	np	np	np	nn	nn	nn	nn	np	nn	nn	np	nn	np	np	np	nn	np
LG13_HB_367	R_7138956_L13_PA	LG13	<nnxnp>	{-0}	(nn,np)	nn	nn	np	np	np	np	nn	np	np	nn	nn	np	np	np	nn	nn	np	nn	np	nn	np	np	np	np	np	np	np	np	np	np	nn	nn	nn	nn	np	nn	nn	np	nn	np	np	np	nn	np
LG13_HB_367	R_7141897_L13_PA	LG13	<nnxnp>	{-0}	(nn,np)	nn	nn	np	np	np	np	nn	np	np	nn	nn	np	np	np	nn	nn	np	nn	np	nn	np	np	np	np	np	np	np	np	np	np	nn	nn	nn	nn	np	nn	nn	np	nn	np	np	np	nn	np
LG13_HB_367.5	R_7165677_L13_PA	LG13	<hkxhk>	{10}	(hh,hk,kk)	hh	hh	hk	kk	kk	kk	hk	hk	hk	hh	hk	kk	hk	kk	hh	hh	kk	hh	hk	hk	hk	hk	hk	hk	hk	hk	kk	kk	kk	hk	hk	hk	hh	hk	kk	hk	hh	hk	hh	hk	kk	kk	hk	hk
LG13_HB_367.5	R_7167724_L13_PA	LG13	<nnxnp>	{-0}	(nn,np)	nn	nn	np	np	np	np	nn	np	np	nn	nn	np	np	np	nn	nn	np	nn	np	nn	np	np	np	np	np	np	np	np	np	np	nn	nn	nn	nn	np	nn	nn	np	nn	np	np	np	nn	np
LG13_HB_368	F_0168191_L13_PA	LG13	<nnxnp>	{-0}	(nn,np)	nn	nn	np	np	np	np	nn	np	np	nn	nn	np	np	np	nn	nn	np	nn	np	nn	np	np	np	np	np	np	np	np	np	np	nn	nn	nn	nn	np	nn	nn	np	nn	np	np	np	nn	np
LG13_HB_368	F_0168208_L13_PA	LG13	<nnxnp>	{-0}	(nn,np)	nn	nn	np	np	np	np	nn	np	np	nn	nn	np	np	np	nn	nn	np	nn	np	nn	np	np	np	np	np	np	np	np	np	np	nn	nn	nn	nn	np	nn	nn	np	nn	np	np	np	nn	np
LG13_HB_368	F_0168210_L13_PA	LG13	<nnxnp>	{-0}	(nn,np)	nn	nn	np	np	np	np	nn	np	np	nn	nn	np	np	np	nn	nn	np	nn	np	nn	np	np	np	np	np	np	np	np	np	np	nn	nn	nn	nn	np	nn	nn	np	nn	np	np	np	nn	np
LG13_HB_368	F_0168217_L13_PA	LG13	<nnxnp>	{-0}	(nn,np)	nn	nn	np	np	np	np	nn	np	np	nn	nn	np	np	np	nn	nn	np	nn	np	nn	np	np	np	np	np	np	np	np	np	np	nn	nn	nn	nn	np	nn	nn	np	nn	np	np	np	nn	np
LG13_HB_368	F_0168220_L13_PA	LG13	<nnxnp>	{-0}	(nn,np)	nn	nn	np	np	np	np	nn	np	np	nn	nn	np	np	np	nn	nn	np	nn	np	nn	np	np	np	np	np	np	np	np	np	np	nn	nn	nn	nn	np	nn	nn	np	nn	np	np	np	nn	np
LG13_HB_368	F_0168225_L13_PA	LG13	<hkxhk>	{10}	(hh,hk,kk)	hh	hh	hk	kk	kk	kk	hk	hk	hk	hh	hk	kk	hk	kk	hh	hh	kk	hh	hk	hk	hk	hk	hk	hk	hk	hk	kk	kk	kk	hk	hk	hk	hh	hk	kk	hk	hh	hk	hh	hk	kk	kk	hk	hk
LG13_HB_368	F_0168226_L13_PA	LG13	<nnxnp>	{-0}	(nn,np)	nn	nn	np	np	np	np	nn	np	np	nn	nn	np	np	np	nn	nn	np	nn	np	nn	np	np	np	np	np	np	np	np	np	np	nn	nn	nn	nn	np	nn	nn	np	nn	np	np	np	nn	np
LG13_HB_368	F_0168228_L13_PA	LG13	<nnxnp>	{-0}	(nn,np)	nn	nn	np	np	np	np	nn	np	np	nn	nn	np	np	np	nn	nn	np	nn	np	nn	np	np	np	np	np	np	np	np	np	np	nn	nn	nn	nn	np	nn	nn	np	nn	np	np	np	nn	np
LG13_HB_368	F_0168230_L13_PA	LG13	<nnxnp>	{-0}	(nn,np)	nn	nn	np	np	np	np	nn	np	np	nn	nn	np	np	np	nn	nn	np	nn	np	nn	np	np	np	np	np	np	np	np	np	np	nn	nn	nn	nn	np	nn	nn	np	nn	np	np	np	nn	np
LG13_HB_369	F_0168774_L13_PA	LG13	<nnxnp>	{-0}	(nn,np)	nn	nn	np	np	np	np	nn	np	np	nn	nn	np	np	np	nn	nn	nn	nn	np	nn	np	np	np	np	np	np	np	np	np	np	nn	nn	nn	nn	np	nn	nn	np	nn	np	np	np	nn	np
LG13_HB_369	R_7590053_L13_PA	LG13	<nnxnp>	{-0}	(nn,np)	nn	nn	np	np	np	np	nn	np	np	nn	nn	np	np	np	nn	nn	nn	nn	np	nn	np	np	np	np	np	np	np	np	np	np	nn	nn	nn	nn	np	nn	nn	np	nn	np	np	np	nn	np
LG13_HB_369	R_7598269_L13_PA	LG13	<nnxnp>	{-0}	(nn,np)	nn	nn	np	np	np	np	nn	np	np	nn	nn	np	np	np	nn	nn	nn	nn	np	nn	np	np	np	np	np	np	np	np	np	np	nn	nn	nn	nn	np	nn	nn	np	nn	np	np	np	nn	np
LG13_HB_369.5	R_7603135_L13_PA	LG13	<nnxnp>	{-0}	(nn,np)	nn	nn	np	np	np	np	nn	np	np	nn	nn	np	np	np	nn	nn	nn	nn	np	nn	np	np	np	np	np	np	np	np	np	np	nn	nn	nn	nn	np	nn	nn	np	nn	np	np	np	nn	np
LG13_HB_369.5	R_7608807_L13_PA	LG13	<nnxnp>	{-0}	(nn,np)	nn	nn	np	np	np	np	nn	np	np	nn	nn	np	np	np	nn	nn	nn	nn	np	nn	np	np	np	np	np	np	np	np	np	np	nn	nn	nn	nn	np	nn	nn	np	nn	np	np	np	nn	np
LG13_HB_370	F_0168843_L13_PA	LG13	<lmxll>	{1-}	(ll,lm)	ll	ll	ll	lm	lm	lm	lm	ll	ll	ll	lm	lm	ll	lm	ll	ll	lm	ll	ll	lm	ll	ll	ll	ll	ll	ll	lm	lm	lm	ll	lm	lm	ll	lm	lm	lm	ll	ll	ll	ll	lm	lm	lm	ll
LG13_HB_370	F_0168845_L13_PA	LG13	<lmxll>	{1-}	(ll,lm)	ll	ll	ll	lm	lm	lm	lm	ll	ll	ll	lm	lm	ll	lm	ll	ll	lm	ll	ll	lm	ll	ll	ll	ll	ll	ll	lm	lm	lm	ll	lm	lm	ll	lm	lm	lm	ll	ll	ll	ll	lm	lm	lm	ll
LG13_HB_370	F_0168842_L13_PA	LG13	<nnxnp>	{-0}	(nn,np)	nn	nn	np	np	np	np	nn	np	np	nn	nn	np	np	np	nn	nn	nn	nn	np	nn	np	np	np	np	np	np	np	np	np	np	nn	nn	nn	nn	np	nn	nn	np	nn	np	np	np	nn	np
LG13_HB_370	F_0168858_L13_PA	LG13	<hkxhk>	{01}	(hh,hk,kk)	kk	kk	hk	hh	hh	hh	hk	hk	hk	kk	hk	hh	hk	hh	kk	kk	hk	kk	hk	hk	hk	hk	hk	hk	hk	hk	hh	hh	hh	hk	hk	hk	kk	hk	hh	hk	kk	hk	kk	hk	hh	hh	hk	hk
LG13_HB_372	F_0169762_L13_PA	LG13	<nnxnp>	{-0}	(nn,np)	nn	nn	--	np	np	np	nn	np	np	nn	nn	np	np	np	nn	--	nn	--	nn	--	--	np	np	np	np	np	np	np	np	np	nn	nn	nn	nn	np	nn	nn	np	nn	np	np	np	nn	np
LG13_HB_373	F_0170325_L13_PA	LG13	<nnxnp>	{-0}	(nn,np)	nn	nn	np	np	np	np	nn	np	np	nn	nn	np	np	np	nn	nn	nn	nn	nn	nn	np	np	np	np	np	np	np	np	np	np	nn	nn	nn	nn	np	nn	nn	np	nn	np	np	np	nn	np
LG13_HB_373	F_0170322_L13_PA	LG13	<hkxhk>	{01}	(hh,hk,kk)	kk	kk	hk	hh	hh	hh	hk	--	hk	kk	hk	hh	hk	hh	kk	kk	hk	kk	kk	hk	--	hk	hk	hk	hk	hk	hh	hk	hh	--	hk	hk	kk	hk	hh	hk	kk	hk	kk	hk	hh	hh	hk	--
LG13_HB_373	F_0170332_L13_PA	LG13	<hkxhk>	{01}	(hh,hk,kk)	kk	kk	hk	hh	hh	hh	hk	hk	hk	kk	hk	hh	hk	hh	kk	kk	hk	kk	kk	hk	hk	hk	hk	hk	hk	hk	hh	hk	hh	hk	hk	hk	kk	hk	hh	hk	kk	hk	kk	hk	hh	hh	hk	hk
LG13_HB_373	F_0170335_L13_PA	LG13	<hkxhk>	{10}	(hh,hk,kk)	hh	hh	hk	kk	kk	kk	hk	hk	hk	hh	hk	kk	hk	kk	hh	hh	hk	hh	hh	hk	hk	hk	hk	hk	hk	hk	kk	hk	kk	hk	hk	hk	hh	hk	kk	hk	hh	hk	hh	hk	kk	kk	hk	hk
LG13_HB_373	R_8619897_L13_PA	LG13	<lmxll>	{1-}	(ll,lm)	ll	ll	ll	lm	lm	lm	lm	ll	ll	ll	lm	lm	ll	lm	ll	ll	lm	ll	ll	lm	ll	ll	ll	ll	ll	ll	lm	ll	lm	ll	lm	lm	ll	lm	lm	lm	ll	ll	ll	ll	lm	lm	lm	ll
LG13_HB_374	F_0170398_L13_PA	LG13	<nnxnp>	{-0}	(nn,np)	nn	nn	np	np	np	np	nn	np	np	nn	nn	np	np	np	nn	nn	nn	nn	nn	nn	np	np	np	np	np	np	np	np	np	np	nn	nn	nn	nn	np	nn	nn	np	nn	np	np	np	nn	np
LG13_HB_374	R_8644507_L13_PA	LG13	<nnxnp>	{-0}	(nn,np)	nn	nn	np	np	np	np	nn	np	np	nn	nn	np	np	np	nn	nn	nn	nn	nn	nn	np	np	np	np	np	np	np	np	np	np	nn	nn	nn	nn	np	nn	nn	np	nn	np	np	np	nn	np
LG13_HB_374	F_0170390_L13_PA	LG13	<lmxll>	{1-}	(ll,lm)	ll	ll	ll	lm	lm	lm	ll	ll	ll	ll	lm	lm	ll	lm	ll	ll	lm	ll	ll	lm	ll	ll	ll	ll	ll	ll	lm	ll	lm	ll	lm	lm	ll	lm	lm	lm	ll	ll	ll	ll	lm	lm	lm	ll
LG13_HB_374	F_0170394_L13_PA	LG13	<hkxhk>	{01}	(hh,hk,kk)	kk	kk	hk	hh	hh	hh	kk	hk	hk	kk	hk	hh	hk	hh	kk	kk	hk	kk	kk	hk	hk	hk	hk	hk	hk	hk	hh	hk	hh	hk	hk	hk	kk	hk	hh	hk	kk	hk	kk	hk	hh	hh	hk	hk
LG13_HB_375	F_0170803_L13_PA	LG13	<hkxhk>	{01}	(hh,hk,kk)	kk	kk	hk	hh	hh	hh	kk	hk	hh	kk	kk	hh	hk	hh	kk	kk	hk	kk	kk	hk	hk	hk	hk	hk	hk	hk	hh	hk	hh	hk	hk	hk	kk	hk	hh	hk	kk	hk	hk	hk	hh	hh	hk	hk
LG13_HB_375	F_0170808_L13_PA	LG13	<lmxll>	{1-}	(ll,lm)	ll	ll	ll	lm	lm	lm	ll	ll	lm	ll	ll	lm	ll	lm	ll	ll	lm	ll	ll	lm	ll	ll	ll	ll	ll	ll	lm	ll	lm	ll	lm	lm	ll	lm	lm	lm	ll	ll	ll	ll	lm	lm	lm	ll
LG13_HB_375	F_0170813_L13_PA	LG13	<nnxnp>	{-0}	(nn,np)	nn	nn	np	np	np	np	nn	np	np	nn	nn	np	np	np	nn	nn	nn	nn	nn	nn	np	np	np	np	np	np	np	np	np	np	nn	nn	nn	nn	np	nn	nn	np	np	np	np	np	nn	np
LG13_HB_377	F_0171446_L13_PA	LG13	<lmxll>	{1-}	(ll,lm)	ll	ll	ll	lm	lm	lm	ll	ll	lm	ll	ll	lm	ll	lm	ll	ll	lm	ll	ll	lm	ll	ll	ll	ll	ll	ll	lm	ll	lm	ll	lm	lm	ll	lm	lm	lm	ll	ll	ll	ll	lm	lm	lm	ll
LG13_HB_377	F_0171459_L13_PA	LG13	<hkxhk>	{10}	(hh,hk,kk)	hh	hh	hk	kk	kk	kk	hh	hk	kk	hh	hh	kk	hk	kk	hh	hh	hk	hh	hh	hk	hk	hk	hk	hk	hk	hk	kk	hk	kk	hk	hk	hk	hh	hk	kk	hk	hh	hk	hk	hk	kk	kk	hk	hk
LG13_HB_377	F_0171438_L13_PA	LG13	<nnxnp>	{-0}	(nn,np)	nn	nn	np	np	np	np	nn	np	np	nn	nn	np	np	np	nn	nn	nn	nn	nn	nn	np	np	np	np	np	np	np	np	np	np	nn	nn	nn	nn	np	nn	nn	np	np	np	np	np	nn	np
LG13_HB_378	F_0171576_L13_PA	LG13	<lmxll>	{1-}	(ll,lm)	ll	ll	ll	lm	lm	lm	ll	ll	lm	ll	ll	lm	ll	lm	ll	ll	lm	ll	ll	lm	ll	ll	ll	ll	ll	ll	lm	ll	lm	ll	lm	lm	ll	lm	lm	lm	ll	ll	ll	ll	lm	lm	lm	ll
LG13_HB_378	F_0171582_L13_PA	LG13	<nnxnp>	{-0}	(nn,np)	nn	nn	np	np	np	np	nn	np	np	nn	nn	np	np	np	nn	nn	nn	nn	nn	nn	np	np	np	np	np	np	np	np	np	np	nn	nn	nn	nn	np	nn	nn	np	np	np	np	np	nn	np
LG13_HB_378.5	R_9958893_L13_PA	LG13	<nnxnp>	{-0}	(nn,np)	nn	nn	np	np	np	np	nn	np	np	nn	nn	np	np	np	nn	nn	nn	nn	nn	nn	np	np	np	np	np	np	np	np	np	np	nn	nn	nn	nn	np	nn	nn	np	np	np	np	np	nn	np
LG13_HB_378.5	R_9987182_L13_PA	LG13	<nnxnp>	{-0}	(nn,np)	nn	nn	np	np	np	np	nn	np	np	nn	nn	np	np	np	nn	nn	nn	nn	nn	nn	np	np	np	np	np	np	np	np	np	np	nn	nn	nn	nn	np	nn	nn	np	np	np	np	np	nn	np
LG13_HB_378.5	R_9993956_L13_PA	LG13	<nnxnp>	{-0}	(nn,np)	nn	nn	np	np	np	np	nn	np	np	nn	nn	np	np	np	nn	nn	nn	nn	nn	nn	np	np	np	np	np	np	np	np	np	np	nn	nn	nn	nn	np	nn	nn	np	np	np	np	np	nn	np
LG13_HB_379	F_0172117_L13_PA	LG13	<lmxll>	{1-}	(ll,lm)	ll	ll	ll	lm	lm	lm	ll	ll	lm	ll	ll	lm	ll	lm	ll	ll	lm	ll	ll	lm	ll	ll	ll	ll	ll	lm	lm	ll	lm	ll	lm	lm	ll	lm	lm	lm	ll	ll	ll	ll	lm	lm	lm	ll
LG13_HB_379	F_0172119_L13_PA	LG13	<hkxhk>	{10}	(hh,hk,kk)	hh	hh	hk	kk	kk	kk	hh	hk	kk	hh	hh	kk	hk	kk	hh	hh	hk	hh	hh	hk	hk	hk	hk	hk	hk	kk	kk	hk	kk	hk	hk	hk	hh	hk	kk	hk	hh	hk	--	hk	kk	kk	hk	hk
LG13_HB_379	F_0172120_L13_PA	LG13	<hkxhk>	{01}	(hh,hk,kk)	kk	kk	hk	hh	hh	hh	kk	hk	hh	kk	kk	hh	hk	hh	kk	kk	hk	kk	kk	hk	hk	hk	hk	hk	hk	hh	hh	hk	hh	hk	hk	hk	kk	hk	hh	hk	kk	hk	hk	hk	hh	hh	hk	hk
LG13_HB_379	F_0172143_L13_PA	LG13	<lmxll>	{1-}	(ll,lm)	ll	ll	ll	lm	lm	lm	ll	ll	lm	ll	ll	lm	ll	lm	ll	ll	lm	ll	ll	lm	ll	ll	ll	ll	ll	lm	lm	ll	lm	ll	lm	lm	ll	lm	lm	lm	ll	ll	ll	ll	lm	lm	lm	ll
LG13_HB_379	F_0172145_L13_PA	LG13	<hkxhk>	{01}	(hh,hk,kk)	kk	kk	hk	hh	hh	hh	kk	hk	hh	kk	kk	hh	hk	hh	kk	kk	hk	kk	kk	hk	hk	hk	hk	hk	hk	hh	hh	hk	hh	hk	hk	hk	kk	hk	hh	hk	kk	hk	hk	hk	hh	hh	hk	hk
LG13_HB_379	F_0172146_L13_PA	LG13	<hkxhk>	{01}	(hh,hk,kk)	kk	kk	hk	hh	hh	hh	kk	hk	hh	kk	kk	hh	hk	hh	kk	kk	hk	kk	kk	hk	hk	hk	hk	hk	hk	hh	hh	hk	hh	hk	hk	hk	kk	hk	hh	hk	kk	hk	hk	hk	hh	hh	hk	hk
LG13_HB_380	F_0172558_L13_PA	LG13	<lmxll>	{1-}	(ll,lm)	ll	lm	ll	lm	lm	lm	ll	ll	lm	ll	ll	lm	ll	lm	ll	ll	lm	ll	ll	lm	ll	ll	ll	ll	ll	lm	lm	ll	lm	ll	lm	lm	ll	lm	lm	lm	ll	ll	ll	ll	lm	lm	lm	ll
LG13_HB_381	F_0173104_L13_PA	LG13	<nnxnp>	{-0}	(nn,np)	nn	nn	np	np	np	np	nn	np	np	nn	nn	np	np	np	nn	nn	nn	nn	nn	nn	np	np	np	nn	np	np	np	np	np	np	nn	nn	nn	nn	np	nn	nn	np	--	np	np	np	nn	np
LG13_HB_381	F_0173105_L13_PA	LG13	<nnxnp>	{-0}	(nn,np)	nn	nn	np	np	np	np	nn	np	np	nn	nn	np	np	np	nn	nn	nn	nn	nn	nn	np	np	np	nn	np	np	np	np	np	np	nn	nn	nn	nn	np	nn	nn	np	np	np	np	np	nn	np
LG13_HB_381	F_0173098_L13_PA	LG13	<lmxll>	{1-}	(ll,lm)	ll	lm	ll	lm	lm	lm	ll	ll	lm	ll	ll	lm	ll	lm	ll	ll	lm	ll	ll	lm	ll	ll	ll	lm	ll	lm	lm	ll	lm	ll	lm	lm	ll	lm	lm	lm	ll	ll	ll	ll	lm	lm	lm	ll
R_10714013_L13_PA	R_10714013_L13_PA	LG13	<lmxll>	{1-}	(ll,lm)	ll	lm	ll	lm	lm	lm	ll	ll	lm	ll	ll	lm	ll	lm	ll	ll	lm	ll	ll	lm	ll	ll	ll	lm	ll	lm	lm	ll	lm	ll	lm	lm	ll	lm	lm	lm	ll	ll	ll	ll	ll	lm	lm	ll
LG13_HB_385	F_0174609_L13_PA	LG13	<nnxnp>	{-0}	(nn,np)	nn	nn	np	np	np	np	nn	np	np	nn	nn	np	np	np	nn	nn	nn	nn	nn	nn	np	np	np	nn	np	np	nn	np	np	np	nn	nn	nn	nn	np	nn	nn	np	np	np	np	np	nn	np
LG13_HB_385	F_0174610_L13_PA	LG13	<nnxnp>	{-0}	(nn,np)	nn	nn	np	np	np	np	nn	np	np	nn	nn	np	np	np	nn	nn	nn	nn	nn	nn	np	np	np	nn	np	np	nn	np	np	np	nn	nn	nn	nn	np	nn	nn	np	np	np	np	np	nn	np
LG13_HB_385	F_0174614_L13_PA	LG13	<nnxnp>	{-0}	(nn,np)	nn	nn	np	np	np	np	nn	np	np	nn	nn	np	np	np	nn	nn	nn	nn	nn	nn	np	np	np	nn	np	np	nn	np	np	np	nn	nn	nn	nn	np	nn	nn	np	np	np	np	np	nn	np
LG13_HB_385	F_0174625_L13_PA	LG13	<nnxnp>	{-0}	(nn,np)	nn	nn	np	np	np	np	nn	np	np	nn	nn	np	np	np	nn	nn	nn	nn	nn	nn	np	np	np	nn	np	np	nn	np	np	np	nn	nn	nn	nn	np	nn	nn	np	np	np	np	np	nn	np
LG13_HB_385	F_0174626_L13_PA	LG13	<nnxnp>	{-0}	(nn,np)	nn	nn	np	np	np	np	nn	np	np	nn	nn	np	np	np	nn	nn	nn	nn	nn	nn	np	np	np	nn	np	np	nn	np	np	np	nn	nn	nn	nn	np	nn	nn	np	np	np	np	np	nn	np
LG13_HB_385	R_12127305_L13_PA	LG13	<nnxnp>	{-0}	(nn,np)	nn	nn	np	np	np	np	nn	np	np	nn	nn	np	np	np	nn	nn	nn	nn	nn	nn	np	np	np	nn	np	np	nn	np	np	np	nn	nn	nn	nn	np	nn	nn	np	np	np	np	np	nn	np
LG13_HB_385	R_12139342_L13_PA	LG13	<hkxhk>	{10}	(hh,hk,kk)	hh	hk	hk	kk	kk	kk	hh	hk	kk	hh	hh	kk	hk	kk	hh	hh	hk	hh	hh	hk	hk	hk	hk	hk	hk	kk	hk	hk	kk	hk	hk	hk	hh	hk	kk	hk	hh	hk	hk	hk	hk	kk	hk	hk
LG13_HB_386	F_0175124_L13_PA	LG13	<lmxll>	{1-}	(ll,lm)	ll	lm	ll	lm	lm	lm	ll	ll	lm	ll	ll	lm	ll	lm	ll	ll	lm	ll	ll	lm	ll	ll	ll	lm	ll	lm	lm	ll	lm	ll	lm	lm	ll	lm	lm	lm	ll	ll	ll	ll	ll	lm	lm	ll
LG13_HB_386	F_0175148_L13_PA	LG13	<hkxhk>	{01}	(hh,hk,kk)	kk	hk	hk	hh	hh	hh	kk	hk	hh	kk	--	hh	hk	hh	kk	kk	hk	--	--	hk	hk	hk	hk	hk	hk	hh	hk	hk	hh	hk	hk	hk	kk	hk	hh	hk	kk	--	--	hk	hk	hh	hk	--
LG13_HB_387	F_0175634_L13_PA	LG13	<nnxnp>	{-0}	(nn,np)	nn	nn	np	np	np	np	nn	np	np	nn	nn	np	np	np	nn	nn	nn	nn	nn	nn	np	np	np	nn	np	np	nn	np	np	np	nn	nn	nn	nn	np	nn	nn	np	np	np	np	np	nn	np
LG13_HB_387	F_0175652_L13_PA	LG13	<hkxhk>	{01}	(hh,hk,kk)	kk	hk	hk	hh	hh	hh	kk	hk	hh	kk	kk	hh	hk	hh	kk	kk	hk	kk	kk	hk	hk	hk	hk	hk	hk	hh	hk	hk	hh	hk	hk	hk	kk	hk	hh	hk	kk	hk	hk	hk	hk	hh	hk	hk
LG13_HB_387	F_0175653_L13_PA	LG13	<lmxll>	{1-}	(ll,lm)	ll	lm	ll	lm	lm	lm	ll	ll	lm	ll	ll	lm	ll	lm	ll	ll	lm	ll	ll	lm	ll	ll	ll	lm	ll	lm	lm	ll	lm	ll	lm	lm	ll	lm	lm	lm	ll	ll	ll	ll	ll	lm	lm	ll
LG13_HB_387	F_0175657_L13_PA	LG13	<nnxnp>	{-0}	(nn,np)	nn	nn	np	np	np	np	nn	np	np	nn	nn	np	np	np	nn	nn	nn	nn	nn	nn	np	np	np	nn	np	np	nn	np	np	np	nn	nn	nn	nn	np	nn	nn	np	np	np	np	np	nn	np
LG13_HB_387	F_0175661_L13_PA	LG13	<hkxhk>	{01}	(hh,hk,kk)	kk	hk	hk	hh	hh	hh	kk	hk	hh	kk	kk	hh	hk	hh	kk	kk	hk	kk	kk	hk	hk	hk	hk	hk	hk	hh	hk	hk	hh	hk	hk	hk	kk	hk	hh	hk	kk	hk	hk	hk	hk	hh	hk	hk
LG13_HB_387.8	GD_01704_L13_PA	LG13	<lmxll>	{1-}	(ll,lm)	ll	lm	ll	lm	lm	lm	ll	ll	lm	ll	ll	lm	ll	lm	ll	ll	lm	ll	ll	lm	ll	ll	ll	lm	ll	lm	lm	ll	lm	ll	lm	lm	ll	lm	lm	lm	ll	ll	ll	ll	ll	lm	lm	ll
LG13_HB_388	F_0176246_L13_PA	LG13	<lmxll>	{1-}	(ll,lm)	ll	lm	ll	lm	lm	lm	ll	ll	lm	ll	ll	lm	ll	lm	ll	ll	lm	ll	ll	lm	ll	ll	ll	lm	ll	lm	lm	ll	lm	ll	lm	lm	ll	lm	lm	ll	ll	ll	ll	ll	ll	lm	lm	ll
LG13_HB_388	F_0176281_L13_PA	LG13	<lmxll>	{1-}	(ll,lm)	ll	lm	ll	lm	lm	lm	ll	ll	lm	ll	ll	lm	ll	lm	ll	ll	lm	ll	ll	lm	ll	ll	ll	lm	ll	lm	lm	ll	lm	ll	lm	lm	ll	lm	lm	ll	ll	ll	ll	ll	ll	--	lm	ll
LG13_HB_388	F_0176288_L13_PA	LG13	<lmxll>	{1-}	(ll,lm)	ll	lm	ll	lm	lm	lm	ll	ll	lm	ll	ll	lm	ll	lm	ll	ll	lm	ll	ll	lm	ll	ll	ll	lm	ll	lm	lm	ll	lm	ll	lm	lm	ll	lm	lm	ll	ll	ll	ll	ll	ll	lm	lm	ll
LG13_HB_388	F_0176305_L13_PA	LG13	<lmxll>	{1-}	(ll,lm)	ll	lm	ll	--	--	lm	ll	ll	lm	ll	ll	lm	ll	lm	ll	ll	lm	ll	ll	lm	ll	ll	ll	lm	ll	lm	lm	ll	lm	ll	lm	lm	ll	lm	lm	ll	ll	ll	ll	ll	ll	lm	lm	ll
LG13_HB_392	F_0178016_L13_PA	LG13	<hkxhk>	{10}	(h-,kk)	h-	h-	h-	kk	kk	kk	h-	h-	kk	h-	h-	kk	h-	kk	h-	h-	h-	h-	h-	h-	h-	h-	h-	h-	h-	kk	h-	h-	kk	h-	h-	h-	h-	h-	kk	h-	h-	h-	h-	h-	h-	kk	h-	h-
LG13_HB_393	F_0178074_L13_PA	LG13	<hkxhk>	{10}	(hh,hk,kk)	hh	hk	hk	kk	kk	kk	hh	hk	kk	hh	hh	kk	hk	kk	hh	hh	hk	hh	hh	hk	hk	hk	hk	hk	hk	kk	hk	hk	kk	hk	hk	hk	hh	hk	kk	hh	hh	hh	hk	hk	hk	kk	hk	hk
LG13_HB_393	F_0178080_L13_PA	LG13	<lmxll>	{1-}	(ll,lm)	ll	lm	ll	lm	lm	lm	ll	ll	lm	ll	ll	lm	ll	lm	ll	ll	lm	ll	ll	lm	ll	ll	ll	lm	ll	lm	lm	ll	lm	ll	lm	lm	ll	lm	lm	ll	ll	ll	ll	ll	ll	lm	lm	ll
LG13_HB_393	F_0178084_L13_PA	LG13	<lmxll>	{1-}	(ll,lm)	ll	lm	ll	lm	lm	lm	ll	ll	lm	ll	ll	lm	ll	lm	ll	ll	lm	ll	ll	lm	ll	ll	ll	lm	ll	lm	lm	ll	lm	ll	lm	lm	ll	lm	lm	ll	ll	ll	ll	ll	ll	lm	lm	ll
LG13_HB_393	F_0178089_L13_PA	LG13	<hkxhk>	{01}	(hh,hk,kk)	kk	hk	hk	hh	hh	hh	kk	hk	hh	kk	kk	hh	hk	hh	kk	kk	hk	kk	kk	hk	hk	hk	hk	hk	hk	hh	hk	hk	hh	hk	hk	hk	kk	hk	hh	kk	kk	kk	hk	hk	hk	hh	hk	hk
LG13_HB_394	F_0178588_L13_PA	LG13	<lmxll>	{1-}	(ll,lm)	ll	lm	ll	lm	lm	lm	ll	ll	lm	ll	ll	lm	ll	lm	ll	ll	lm	ll	ll	lm	ll	ll	ll	lm	ll	lm	lm	ll	lm	ll	lm	lm	ll	lm	lm	ll	ll	ll	ll	ll	ll	lm	lm	ll
LG13_HB_394	F_0178598_L13_PA	LG13	<hkxhk>	{01}	(hh,hk,kk)	kk	hk	hk	hh	hh	hh	kk	hk	hh	kk	kk	hh	hk	hh	kk	kk	hk	kk	kk	hk	hk	hk	hk	hk	hk	hh	hk	hk	hh	hk	hk	hk	kk	hk	hh	kk	kk	kk	--	hk	hk	hh	hk	hk
LG13_HB_394	F_0178601_L13_PA	LG13	<nnxnp>	{-0}	(nn,np)	nn	nn	np	np	np	np	nn	np	np	nn	nn	np	np	np	nn	nn	nn	nn	nn	nn	np	np	np	nn	np	np	nn	np	np	np	nn	nn	nn	nn	np	nn	nn	nn	np	np	np	np	nn	np
LG13_HB_394	F_0178611_L13_PA	LG13	<lmxll>	{1-}	(ll,lm)	ll	lm	ll	lm	lm	lm	ll	ll	lm	ll	ll	lm	ll	lm	ll	ll	lm	ll	ll	lm	ll	ll	ll	lm	ll	lm	lm	ll	lm	ll	lm	lm	ll	lm	lm	ll	ll	ll	ll	ll	ll	lm	lm	ll
LG13_HB_394	F_0178613_L13_PA	LG13	<lmxll>	{1-}	(ll,lm)	ll	lm	ll	lm	lm	lm	ll	ll	lm	ll	ll	lm	ll	lm	ll	ll	lm	ll	ll	lm	ll	ll	ll	lm	ll	lm	lm	ll	lm	ll	lm	lm	ll	lm	lm	ll	ll	ll	ll	ll	ll	lm	--	ll
LG13_HB_395	F_0179384_L13_PA	LG13	<lmxll>	{1-}	(ll,lm)	ll	lm	ll	lm	lm	lm	ll	ll	lm	ll	ll	lm	ll	lm	ll	ll	lm	ll	ll	lm	ll	ll	ll	lm	ll	lm	lm	ll	lm	ll	lm	lm	ll	lm	lm	ll	ll	ll	ll	ll	ll	lm	lm	ll
LG13_HB_395	F_0179385_L13_PA	LG13	<lmxll>	{1-}	(ll,lm)	ll	lm	ll	lm	lm	lm	ll	ll	lm	ll	ll	lm	ll	lm	ll	ll	lm	ll	ll	lm	ll	ll	ll	lm	ll	lm	lm	ll	lm	ll	lm	lm	ll	lm	lm	ll	ll	ll	ll	ll	ll	lm	lm	ll
LG13_HB_395	F_0179399_L13_PA	LG13	<nnxnp>	{-0}	(nn,np)	nn	nn	np	np	np	np	nn	np	np	nn	nn	np	np	np	nn	nn	nn	nn	nn	nn	np	np	np	nn	np	np	nn	np	np	np	nn	nn	nn	nn	np	nn	nn	nn	np	np	np	np	nn	np
LG13_HB_395	F_0179410_L13_PA	LG13	<lmxll>	{1-}	(ll,lm)	ll	lm	ll	lm	lm	lm	ll	ll	lm	ll	ll	lm	ll	lm	ll	ll	lm	ll	ll	lm	ll	ll	ll	lm	ll	lm	lm	ll	lm	ll	lm	lm	ll	lm	lm	ll	ll	ll	ll	ll	ll	lm	lm	ll
LG13_HB_396	F_0179490_L13_PA	LG13	<lmxll>	{1-}	(ll,lm)	ll	lm	ll	lm	lm	lm	ll	ll	lm	ll	ll	lm	ll	lm	ll	ll	lm	ll	ll	lm	ll	ll	ll	lm	ll	lm	lm	ll	lm	ll	lm	lm	ll	lm	lm	ll	ll	ll	ll	ll	ll	lm	lm	ll
LG13_HB_396	F_0179496_L13_PA	LG13	<lmxll>	{1-}	(ll,lm)	ll	lm	ll	lm	lm	lm	ll	ll	lm	ll	ll	lm	ll	lm	ll	ll	lm	ll	ll	lm	ll	ll	ll	lm	ll	lm	lm	ll	lm	ll	lm	lm	ll	lm	lm	ll	ll	ll	ll	ll	ll	lm	lm	ll
LG13_HB_396	F_0179506_L13_PA	LG13	<lmxll>	{1-}	(ll,lm)	ll	lm	ll	lm	lm	lm	ll	ll	lm	ll	ll	lm	ll	lm	ll	ll	lm	ll	ll	lm	ll	ll	ll	lm	ll	lm	lm	ll	lm	ll	lm	lm	ll	lm	lm	ll	ll	ll	ll	ll	ll	lm	lm	ll
LG13_HB_396	Mald1_L13_PA	LG13	<lmxll>	{1-}	(ll,lm)	ll	lm	ll	lm	lm	lm	ll	ll	lm	ll	ll	lm	ll	lm	ll	ll	lm	ll	ll	lm	ll	ll	ll	lm	ll	lm	lm	ll	--	ll	lm	lm	ll	lm	--	ll	ll	ll	ll	ll	ll	lm	lm	ll
LG13_HB_397	F_0180266_L13_PA	LG13	<hkxhk>	{10}	(hh,hk,kk)	hh	hk	hk	kk	kk	kk	hh	hk	kk	hh	hh	kk	hk	kk	hh	hh	hk	hh	hh	hk	hk	hk	hk	hk	hk	kk	hk	hk	kk	hk	hk	hk	hh	hk	kk	hh	hh	hh	hk	hk	hk	kk	hk	hk
LG13_HB_398	F_0180668_L13_PA	LG13	<nnxnp>	{-0}	(nn,np)	nn	nn	np	np	np	np	nn	np	np	nn	nn	np	np	np	nn	nn	nn	nn	nn	nn	np	np	np	nn	np	np	nn	np	np	np	nn	nn	nn	nn	np	nn	nn	nn	np	np	np	np	nn	np
LG13_HB_398	F_0180676_L13_PA	LG13	<nnxnp>	{-0}	(nn,np)	nn	nn	np	np	np	np	nn	np	np	nn	nn	np	np	np	nn	nn	nn	nn	nn	nn	np	np	np	nn	np	np	nn	np	np	np	nn	nn	nn	nn	np	nn	nn	nn	np	np	np	np	nn	np
LG13_HB_398	F_0180683_L13_PA	LG13	<nnxnp>	{-0}	(nn,np)	nn	nn	np	np	np	np	nn	np	np	nn	nn	np	np	np	nn	nn	nn	nn	nn	nn	np	np	np	nn	np	np	nn	np	np	np	nn	nn	nn	nn	np	nn	nn	nn	np	np	np	np	nn	np
LG13_HB_398	F_0180701_L13_PA	LG13	<nnxnp>	{-0}	(nn,np)	nn	nn	np	np	np	np	nn	np	np	nn	nn	np	np	np	nn	nn	nn	nn	nn	nn	np	np	np	nn	np	np	nn	np	np	np	nn	nn	nn	nn	np	nn	nn	nn	np	np	np	np	nn	np
LG13_HB_398	F_0180706_L13_PA	LG13	<nnxnp>	{-0}	(nn,np)	nn	nn	np	np	np	np	nn	np	np	nn	nn	np	np	np	nn	nn	nn	nn	nn	nn	np	np	np	nn	np	np	nn	np	np	np	nn	nn	nn	nn	np	nn	nn	nn	np	np	np	np	nn	np
LG13_HB_398	GD_00890_L13_PA	LG13	<nnxnp>	{-0}	(nn,np)	nn	nn	np	np	np	np	nn	np	np	nn	nn	np	np	np	nn	nn	nn	nn	nn	nn	np	np	np	nn	np	np	nn	np	np	np	nn	nn	nn	nn	np	nn	nn	nn	np	np	np	np	nn	np
LG13_HB_399	F_0181274_L13_PA	LG13	<nnxnp>	{-0}	(nn,np)	nn	nn	np	np	np	np	nn	np	np	nn	nn	np	np	np	nn	nn	nn	nn	nn	nn	np	np	np	nn	np	np	nn	np	np	np	nn	nn	nn	nn	np	nn	nn	nn	np	np	np	np	nn	np
LG13_HB_399	F_0181277_L13_PA	LG13	<nnxnp>	{-0}	(nn,np)	nn	nn	np	np	np	np	nn	np	np	nn	nn	np	np	np	nn	nn	nn	nn	nn	nn	np	np	np	nn	np	np	nn	np	np	np	nn	nn	nn	nn	np	nn	nn	nn	np	np	np	np	nn	np
LG13_HB_402	F_0182710_L13_PA	LG13	<nnxnp>	{-0}	(nn,np)	nn	nn	np	np	np	np	nn	np	np	nn	nn	np	np	np	nn	nn	nn	nn	nn	nn	np	np	np	nn	np	np	nn	np	np	np	nn	nn	nn	nn	np	nn	nn	nn	np	np	np	np	nn	np
LG13_HB_402	F_0182727_L13_PA	LG13	<nnxnp>	{-0}	(nn,np)	nn	nn	np	np	np	np	nn	np	np	nn	nn	np	np	np	nn	nn	nn	nn	nn	nn	np	np	np	nn	np	np	nn	np	np	np	nn	nn	nn	nn	np	nn	nn	nn	np	np	np	np	nn	np
LG13_HB_402	R_18342269_L13_PA	LG13	<nnxnp>	{-0}	(nn,np)	nn	nn	np	np	np	np	nn	np	np	nn	nn	np	np	np	nn	nn	nn	nn	nn	nn	np	np	np	nn	np	np	nn	np	np	np	nn	nn	nn	nn	np	nn	--	nn	np	np	np	np	--	np
LG13_HB_403	F_0183421_L13_PA	LG13	<nnxnp>	{-0}	(nn,np)	nn	nn	np	np	np	np	nn	np	np	nn	nn	np	np	np	nn	nn	nn	nn	nn	nn	np	np	np	nn	np	np	nn	nn	np	np	nn	nn	nn	nn	np	nn	nn	nn	np	np	np	np	nn	np
LG13_HB_403	F_0183433_L13_PA	LG13	<nnxnp>	{-0}	(nn,np)	nn	nn	np	np	np	np	nn	np	np	nn	nn	np	np	np	nn	nn	nn	nn	nn	nn	np	np	np	nn	np	np	nn	nn	np	np	nn	nn	nn	nn	np	nn	nn	nn	np	np	np	np	nn	np
LG13_HB_403	F_0183441_L13_PA	LG13	<nnxnp>	{-0}	(nn,np)	nn	nn	np	np	np	np	nn	np	--	nn	nn	np	np	np	nn	nn	nn	nn	nn	nn	np	np	np	nn	np	np	nn	nn	np	np	nn	nn	nn	nn	np	nn	nn	nn	np	np	np	np	nn	np
LG13_HB_403	F_0183443_L13_PA	LG13	<nnxnp>	{-0}	(nn,np)	nn	nn	np	np	np	np	nn	np	np	nn	nn	np	np	np	nn	nn	nn	nn	nn	nn	np	np	np	nn	np	np	nn	nn	np	np	nn	nn	nn	nn	np	nn	nn	nn	np	np	np	np	nn	np
LG13_HB_404	F_0183947_L13_PA	LG13	<nnxnp>	{-0}	(nn,np)	nn	nn	np	np	nn	np	nn	np	np	nn	nn	np	np	np	nn	nn	nn	nn	nn	nn	np	np	np	nn	np	np	nn	nn	np	np	nn	nn	nn	nn	np	nn	nn	nn	np	np	np	np	nn	np
LG13_HB_404	F_0183949_L13_PA	LG13	<nnxnp>	{-0}	(nn,np)	nn	nn	np	np	nn	np	nn	np	np	nn	nn	np	np	np	nn	nn	nn	nn	nn	nn	np	np	np	nn	np	np	nn	nn	np	np	nn	nn	nn	nn	np	nn	nn	nn	np	np	np	np	nn	np
LG13_HB_404	F_0183966_L13_PA	LG13	<nnxnp>	{-0}	(nn,np)	nn	nn	np	np	nn	np	nn	np	np	nn	nn	np	np	np	nn	nn	nn	nn	nn	nn	np	np	np	nn	np	np	nn	nn	np	np	nn	nn	nn	nn	np	nn	nn	nn	np	np	np	np	nn	np
LG13_HB_405	F_0184043_L13_PA	LG13	<nnxnp>	{-0}	(nn,np)	nn	nn	np	np	nn	np	nn	np	np	nn	nn	np	np	np	nn	nn	nn	nn	nn	nn	np	np	np	nn	np	np	nn	nn	np	np	nn	nn	nn	nn	np	nn	nn	nn	np	np	np	nn	nn	np
LG13_HB_405	F_0184050_L13_PA	LG13	<nnxnp>	{-0}	(nn,np)	nn	nn	np	np	nn	np	nn	np	np	nn	nn	np	np	np	nn	nn	nn	nn	nn	nn	np	np	np	nn	np	np	nn	nn	np	np	nn	nn	nn	nn	np	nn	nn	nn	np	np	np	nn	nn	np
LG13_HB_405	F_0184060_L13_PA	LG13	<nnxnp>	{-0}	(nn,np)	nn	nn	np	np	nn	np	nn	np	np	nn	nn	np	np	np	nn	nn	nn	nn	nn	nn	np	np	np	nn	np	np	nn	nn	np	np	nn	nn	nn	nn	np	nn	nn	nn	np	np	np	nn	nn	np
LG13_HB_405	F_0184071_L13_PA	LG13	<nnxnp>	{-0}	(nn,np)	nn	nn	np	np	nn	np	nn	np	np	nn	nn	np	np	np	nn	nn	nn	nn	nn	nn	np	np	np	nn	np	np	nn	nn	np	np	nn	nn	nn	nn	np	nn	nn	nn	np	np	np	nn	nn	np
LG13_HB_407	F_0184834_L13_PA	LG13	<nnxnp>	{-0}	(nn,np)	nn	nn	np	np	nn	np	np	np	np	nn	nn	np	np	np	nn	nn	nn	nn	nn	nn	np	np	np	nn	np	np	nn	nn	np	np	nn	nn	nn	nn	np	nn	nn	nn	np	np	np	nn	nn	np
LG13_HB_407	F_0184835_L13_PA	LG13	<nnxnp>	{-0}	(nn,np)	nn	nn	np	np	nn	np	np	np	np	nn	nn	np	np	np	nn	nn	nn	nn	nn	nn	np	np	np	nn	np	np	nn	nn	np	np	nn	nn	nn	nn	np	nn	nn	nn	np	np	np	nn	nn	np
LG13_HB_407	F_0184845_L13_PA	LG13	<nnxnp>	{-0}	(nn,np)	nn	nn	np	np	nn	np	np	np	np	nn	nn	np	np	np	nn	nn	nn	nn	nn	nn	np	np	np	nn	np	np	nn	nn	np	np	nn	nn	nn	nn	np	nn	nn	nn	np	np	np	nn	nn	np
LG13_HB_407	F_0184851_L13_PA	LG13	<nnxnp>	{-0}	(nn,np)	nn	nn	np	np	nn	np	np	np	np	nn	nn	np	np	np	nn	nn	nn	nn	nn	nn	np	np	np	nn	np	np	nn	nn	np	np	nn	nn	nn	nn	np	nn	nn	nn	np	np	np	nn	nn	np
LG13_HB_407	GD_01334_L13_PA	LG13	<nnxnp>	{-0}	(nn,np)	nn	nn	np	np	nn	np	np	np	np	nn	nn	np	np	np	nn	nn	nn	nn	nn	nn	np	np	np	nn	np	np	nn	nn	np	np	nn	nn	nn	nn	np	nn	nn	nn	np	np	np	nn	nn	np
LG13_HB_408.5	GD_00532_L13_PA	LG13	<nnxnp>	{-0}	(nn,np)	nn	nn	np	np	nn	np	np	np	np	nn	nn	np	np	np	nn	nn	nn	nn	nn	nn	np	np	np	nn	np	np	nn	nn	np	np	nn	nn	nn	nn	np	nn	nn	nn	np	np	np	nn	nn	nn
LG13_HB_408.8	GD_02063_L13_PA	LG13	<nnxnp>	{-0}	(nn,np)	nn	nn	np	np	nn	np	np	np	np	nn	nn	np	np	np	nn	nn	nn	nn	nn	nn	np	np	np	nn	np	np	nn	nn	np	np	nn	nn	nn	nn	np	nn	nn	nn	np	np	np	nn	nn	nn
LG13_HB_409	F_0186188_L13_PA	LG13	<nnxnp>	{-0}	(nn,np)	nn	nn	np	np	nn	np	np	np	np	nn	nn	np	np	np	nn	nn	nn	nn	nn	nn	np	np	np	nn	np	np	nn	nn	np	np	nn	nn	nn	nn	np	nn	nn	nn	np	np	np	nn	nn	nn
LG13_HB_409	F_0186189_L13_PA	LG13	<nnxnp>	{-0}	(nn,np)	nn	nn	np	np	nn	np	np	np	np	nn	nn	np	np	np	nn	nn	nn	nn	nn	nn	np	np	np	nn	np	np	nn	nn	np	np	nn	nn	nn	nn	np	nn	nn	nn	np	np	np	nn	nn	nn
LG13_HB_409	F_0186190_L13_PA	LG13	<nnxnp>	{-0}	(nn,np)	nn	nn	np	np	nn	np	np	np	np	nn	nn	np	np	np	nn	nn	nn	nn	nn	nn	np	--	np	nn	np	np	nn	nn	np	np	nn	nn	nn	nn	np	nn	nn	nn	np	np	np	nn	nn	nn
LG13_HB_409	F_0186191_L13_PA	LG13	<nnxnp>	{-0}	(nn,np)	nn	nn	np	np	nn	np	np	np	np	nn	nn	np	np	np	nn	nn	nn	nn	nn	nn	np	np	np	nn	np	np	nn	nn	np	np	nn	nn	nn	nn	np	nn	nn	nn	np	np	np	nn	nn	nn
LG13_HB_409	F_0186209_L13_PA	LG13	<nnxnp>	{-0}	(nn,np)	nn	nn	np	np	nn	np	np	np	np	nn	nn	np	np	np	nn	nn	nn	nn	nn	nn	np	np	np	nn	np	np	nn	nn	np	np	nn	nn	nn	nn	np	nn	nn	nn	np	np	np	nn	nn	nn
LG13_HB_409	F_0186215_L13_PA	LG13	<nnxnp>	{-0}	(nn,np)	nn	nn	np	np	nn	np	np	np	np	nn	nn	np	np	np	nn	nn	nn	nn	nn	nn	np	np	np	nn	np	np	nn	nn	np	np	nn	nn	nn	nn	np	nn	nn	nn	np	np	np	nn	nn	nn
LG13_HB_411	F_0187183_L13_PA	LG13	<nnxnp>	{-0}	(nn,np)	nn	nn	np	np	nn	np	np	np	np	nn	nn	np	np	np	nn	nn	nn	nn	nn	nn	np	np	np	nn	np	np	nn	nn	np	np	nn	--	nn	nn	np	nn	nn	nn	np	np	np	nn	nn	nn
LG13_HB_411	F_0187158_L13_PA	LG13	<nnxnp>	{-0}	(nn,np)	nn	nn	np	np	nn	np	np	np	np	nn	nn	np	np	np	nn	nn	nn	nn	nn	nn	np	np	np	nn	np	np	nn	nn	np	np	nn	np	nn	nn	np	nn	nn	nn	np	np	np	nn	nn	nn
LG13_HB_413	F_0187717_L13_PA	LG13	<nnxnp>	{-0}	(nn,np)	nn	nn	np	np	nn	np	np	np	np	nn	nn	np	np	np	nn	nn	nn	nn	nn	nn	np	np	np	nn	np	np	nn	nn	np	np	nn	np	nn	nn	np	nn	nn	nn	np	np	np	nn	nn	nn
LG13_HB_413	F_0187723_L13_PA	LG13	<hkxhk>	{01}	(hh,hk,kk)	kk	hk	hk	hh	hk	hh	hk	hk	hh	kk	kk	hh	hk	hh	kk	hk	hk	kk	kk	hk	hk	hk	hk	hk	hk	hh	hk	kk	hh	hh	hk	hh	kk	hk	hh	kk	kk	kk	hk	hk	hk	hk	hk	kk
LG13_HB_413	F_0187733_L13_PA	LG13	<nnxnp>	{-0}	(nn,np)	nn	nn	np	np	nn	np	np	np	np	nn	nn	np	np	np	nn	nn	nn	nn	nn	nn	np	np	np	nn	np	np	nn	nn	np	np	nn	np	nn	nn	np	nn	nn	nn	np	np	np	nn	nn	nn
LG13_HB_413	F_0187718_L13_PA	LG13	<lmxll>	{1-}	(ll,lm)	ll	lm	ll	lm	lm	lm	ll	ll	lm	ll	ll	lm	ll	lm	ll	lm	lm	ll	ll	lm	ll	ll	ll	lm	ll	lm	lm	ll	lm	lm	lm	lm	ll	lm	lm	ll	ll	ll	ll	ll	ll	lm	lm	ll
LG13_HB_414	F_0188003_L13_PA	LG13	<nnxnp>	{-0}	(nn,np)	nn	nn	np	np	nn	np	np	np	np	nn	nn	np	np	np	nn	nn	nn	nn	nn	nn	np	np	np	nn	np	np	nn	nn	np	np	nn	np	nn	nn	np	nn	nn	nn	np	np	np	nn	nn	nn
LG13_HB_414	F_0188005_L13_PA	LG13	<nnxnp>	{-0}	(nn,np)	nn	nn	np	np	nn	np	np	np	np	nn	nn	np	np	np	nn	nn	nn	nn	nn	nn	np	np	np	nn	np	np	nn	nn	np	np	nn	np	nn	nn	np	nn	nn	nn	np	np	np	nn	nn	nn
LG13_HB_414	F_0188007_L13_PA	LG13	<nnxnp>	{-0}	(nn,np)	nn	nn	np	np	nn	np	np	np	np	nn	nn	np	np	np	nn	nn	nn	nn	nn	nn	np	np	np	nn	np	np	nn	nn	np	np	nn	np	nn	nn	np	nn	nn	nn	np	np	np	nn	nn	nn
LG13_HB_414	F_0188000_L13_PA	LG13	<lmxll>	{1-}	(ll,lm)	ll	lm	ll	lm	lm	lm	ll	ll	lm	ll	ll	lm	ll	lm	ll	lm	lm	ll	ll	lm	ll	ll	ll	lm	ll	lm	lm	ll	lm	lm	lm	lm	ll	lm	lm	ll	ll	ll	ll	ll	ll	lm	lm	ll
LG13_HB_414	F_0188008_L13_PA	LG13	<lmxll>	{1-}	(ll,lm)	ll	lm	ll	lm	lm	lm	ll	ll	lm	ll	ll	lm	ll	lm	ll	lm	lm	ll	ll	lm	ll	ll	ll	lm	ll	lm	lm	ll	lm	lm	lm	lm	ll	lm	lm	ll	ll	ll	ll	ll	ll	lm	lm	ll
LG13_HB_414.5	R_23186788_L13_PA	LG13	<nnxnp>	{-0}	(nn,np)	np	nn	np	np	nn	np	np	np	np	nn	nn	np	np	np	nn	nn	nn	nn	nn	nn	np	np	np	nn	np	np	nn	nn	np	np	nn	np	np	nn	np	nn	nn	nn	np	np	np	nn	nn	nn
LG13_HB_418	F_0189848_L13_PA	LG13	<nnxnp>	{-0}	(nn,np)	nn	nn	np	np	nn	np	np	np	np	nn	nn	--	np	np	nn	nn	nn	nn	nn	nn	np	np	np	nn	np	np	nn	nn	np	np	nn	np	nn	nn	np	nn	nn	nn	np	np	np	nn	nn	nn
LG13_HB_418	F_0189854_L13_PA	LG13	<nnxnp>	{-0}	(nn,np)	nn	nn	np	np	nn	np	np	np	np	nn	nn	np	np	np	nn	nn	nn	nn	nn	nn	np	np	np	nn	np	np	nn	nn	np	np	nn	np	nn	nn	np	nn	nn	nn	np	np	np	nn	nn	nn
LG13_HB_418	F_0189856_L13_PA	LG13	<nnxnp>	{-0}	(nn,np)	nn	nn	np	np	nn	np	np	np	np	nn	nn	np	np	np	nn	nn	nn	nn	nn	nn	np	np	np	nn	np	np	nn	nn	np	np	nn	np	nn	nn	np	nn	nn	nn	np	np	np	nn	nn	nn
LG13_HB_421	F_0190892_L13_PA	LG13	<nnxnp>	{-0}	(nn,np)	np	nn	np	np	nn	np	np	np	np	nn	nn	np	np	np	nn	nn	nn	nn	nn	nn	np	np	np	nn	np	np	nn	nn	np	np	nn	np	np	nn	np	nn	nn	nn	np	np	np	nn	nn	nn
LG13_HB_421	F_0190893_L13_PA	LG13	<nnxnp>	{-0}	(nn,np)	np	nn	np	np	nn	np	np	np	np	nn	nn	np	np	np	nn	nn	nn	nn	nn	nn	np	np	np	nn	np	np	nn	nn	np	np	nn	np	np	nn	np	nn	nn	nn	np	np	np	nn	nn	nn
LG13_HB_421	F_0190901_L13_PA	LG13	<nnxnp>	{-0}	(nn,np)	np	nn	np	np	nn	np	np	np	np	nn	nn	np	np	np	nn	nn	nn	nn	nn	nn	np	np	np	nn	np	np	nn	nn	np	np	nn	np	np	nn	np	nn	nn	nn	np	np	np	nn	nn	nn
LG13_HB_421	R_23962473_L13_PA	LG13	<nnxnp>	{-0}	(nn,np)	np	nn	np	np	nn	np	np	np	np	nn	nn	np	np	np	nn	nn	nn	nn	nn	nn	np	np	np	nn	np	np	nn	nn	np	np	nn	np	np	nn	np	nn	nn	nn	np	np	np	nn	nn	nn
GD_02333_L13_PA	GD_02333_L13_PA	LG13	<nnxnp>	{-0}	(nn,np)	np	nn	np	np	nn	np	np	np	np	nn	nn	np	np	np	nn	nn	nn	nn	nn	nn	np	np	np	nn	np	np	nn	nn	np	np	nn	np	np	nn	np	nn	nn	nn	np	np	np	nn	nn	nn
LG13_HB_422	F_0191439_L13_PA	LG13	<lmxll>	{1-}	(ll,lm)	ll	lm	ll	lm	lm	lm	ll	ll	lm	ll	ll	lm	ll	lm	ll	lm	lm	ll	ll	lm	ll	ll	ll	lm	ll	lm	lm	ll	lm	lm	lm	lm	ll	lm	lm	ll	ll	ll	ll	ll	ll	lm	lm	ll
LG13_HB_422	F_0191443_L13_PA	LG13	<lmxll>	{1-}	(ll,lm)	ll	lm	ll	lm	lm	lm	ll	ll	lm	ll	ll	lm	ll	lm	ll	lm	lm	ll	ll	lm	ll	ll	ll	lm	ll	lm	lm	ll	lm	lm	lm	lm	ll	lm	lm	ll	ll	ll	ll	ll	ll	lm	lm	ll
LG13_HB_422	F_0191442_L13_PA	LG13	<hkxhk>	{01}	(hh,hk,kk)	hk	hk	hk	hh	hk	hh	hk	hk	hh	kk	kk	hh	hk	hh	kk	hk	hk	kk	kk	hk	hk	hk	hk	hk	hk	hh	hk	kk	hh	hh	hh	hh	hk	hk	hh	kk	kk	kk	hk	hk	hk	hk	hk	kk
LG13_HB_422	F_0191446_L13_PA	LG13	<hkxhk>	{10}	(hh,hk,kk)	hk	hk	hk	kk	hk	kk	hk	hk	kk	hh	hh	kk	hk	kk	hh	hk	hk	hh	hh	hk	hk	hk	hk	hk	hk	kk	hk	hh	kk	kk	kk	kk	hk	hk	kk	hh	hh	hh	hk	hk	hk	hk	hk	hh
LG13_HB_422	GD_00164_L13_PA	LG13	<nnxnp>	{-0}	(nn,np)	np	nn	np	np	nn	np	np	np	np	nn	nn	np	np	np	nn	nn	nn	nn	nn	nn	np	np	np	nn	np	np	nn	nn	np	np	np	np	np	nn	np	nn	nn	nn	np	np	np	nn	nn	nn
LG13_HB_425	F_0193083_L13_PA	LG13	<lmxll>	{1-}	(ll,lm)	ll	lm	ll	lm	lm	lm	ll	ll	lm	ll	ll	lm	ll	lm	ll	lm	lm	ll	ll	lm	ll	ll	ll	lm	ll	lm	lm	ll	lm	lm	lm	lm	ll	lm	lm	ll	ll	ll	ll	ll	ll	lm	lm	ll
LG13_HB_425	F_0193093_L13_PA	LG13	<lmxll>	{1-}	(ll,lm)	ll	lm	ll	lm	lm	lm	ll	ll	lm	ll	ll	lm	ll	lm	ll	lm	lm	ll	ll	lm	ll	ll	ll	lm	ll	lm	lm	ll	lm	lm	lm	lm	ll	lm	lm	ll	ll	ll	ll	ll	ll	lm	lm	ll
LG13_HB_425	F_0193094_L13_PA	LG13	<lmxll>	{1-}	(ll,lm)	ll	lm	ll	lm	lm	lm	ll	ll	lm	ll	ll	lm	ll	lm	ll	lm	lm	ll	ll	lm	ll	ll	ll	lm	ll	lm	lm	ll	lm	lm	lm	lm	ll	lm	lm	ll	ll	ll	ll	ll	ll	lm	lm	ll
LG13_HB_425	F_0193100_L13_PA	LG13	<lmxll>	{1-}	(ll,lm)	ll	lm	ll	lm	lm	lm	ll	ll	lm	ll	ll	lm	ll	lm	ll	lm	lm	ll	ll	lm	ll	ll	ll	lm	ll	lm	lm	ll	lm	lm	lm	lm	ll	lm	lm	ll	ll	ll	ll	ll	ll	lm	lm	ll
LG13_HB_425	F_0193084_L13_PA	LG13	<nnxnp>	{-0}	(nn,np)	np	nn	np	np	nn	np	np	np	np	nn	nn	np	--	np	nn	nn	nn	nn	nn	nn	np	np	np	nn	np	np	nn	nn	np	np	np	np	np	nn	np	nn	nn	nn	np	np	np	nn	nn	nn
LG13_HB_430	F_0195497_L13_PA	LG13	<lmxll>	{1-}	(ll,lm)	ll	lm	ll	lm	lm	lm	ll	ll	lm	ll	ll	lm	--	lm	--	lm	lm	ll	ll	lm	ll	ll	ll	lm	ll	lm	lm	ll	lm	lm	lm	lm	ll	lm	lm	ll	ll	ll	ll	ll	ll	lm	lm	ll
LG13_HB_430	F_0195480_L13_PA	LG13	<lmxll>	{1-}	(ll,lm)	ll	lm	ll	lm	lm	lm	ll	ll	lm	ll	ll	lm	ll	lm	ll	lm	lm	ll	ll	lm	ll	ll	ll	lm	ll	lm	lm	ll	lm	lm	lm	lm	ll	lm	lm	ll	ll	ll	ll	ll	ll	lm	lm	ll
LG13_HB_430	F_0195485_L13_PA	LG13	<lmxll>	{1-}	(ll,lm)	ll	lm	ll	lm	lm	lm	ll	ll	lm	ll	ll	lm	ll	lm	ll	lm	lm	ll	ll	lm	ll	ll	ll	lm	ll	lm	lm	ll	lm	lm	lm	lm	ll	lm	lm	ll	ll	ll	ll	ll	ll	lm	lm	ll
LG13_HB_430	F_0195506_L13_PA	LG13	<lmxll>	{1-}	(ll,lm)	ll	lm	ll	lm	lm	lm	ll	ll	lm	ll	ll	lm	ll	lm	ll	lm	lm	ll	ll	lm	ll	ll	ll	lm	ll	lm	lm	ll	lm	lm	lm	lm	ll	lm	lm	ll	ll	ll	ll	ll	ll	lm	lm	ll
LG13_HB_430	F_0195477_L13_PA	LG13	<nnxnp>	{-0}	(nn,np)	np	nn	np	np	nn	np	np	np	np	nn	nn	np	np	np	nn	nn	nn	nn	nn	nn	np	np	np	nn	np	np	nn	nn	np	np	np	np	np	nn	np	nn	nn	nn	np	np	np	nn	nn	nn
LG13_HB_430	F_0195478_L13_PA	LG13	<nnxnp>	{-0}	(nn,np)	np	nn	np	np	nn	np	np	np	np	nn	nn	np	np	np	nn	nn	nn	nn	nn	nn	np	np	np	nn	np	np	nn	nn	np	np	np	np	np	nn	np	nn	nn	nn	np	np	np	nn	nn	nn
LG13_HB_430	F_0195519_L13_PA	LG13	<nnxnp>	{-0}	(nn,np)	np	nn	np	np	nn	np	np	np	np	nn	nn	np	np	np	nn	nn	nn	nn	nn	nn	np	np	np	nn	np	np	nn	nn	np	np	np	np	np	nn	np	nn	nn	nn	np	np	np	nn	nn	nn
LG13_HB_431	F_0195736_L13_PA	LG13	<lmxll>	{1-}	(ll,lm)	ll	lm	ll	lm	lm	lm	ll	ll	lm	ll	ll	lm	ll	lm	ll	lm	lm	ll	ll	lm	ll	ll	ll	lm	ll	lm	lm	ll	lm	lm	lm	lm	ll	lm	lm	ll	ll	ll	ll	ll	ll	lm	lm	ll
LG13_HB_431	F_0195737_L13_PA	LG13	<lmxll>	{1-}	(ll,lm)	ll	lm	ll	lm	lm	lm	ll	ll	lm	ll	ll	lm	ll	lm	ll	lm	lm	ll	ll	lm	ll	ll	ll	lm	ll	lm	lm	ll	lm	lm	lm	lm	ll	lm	lm	ll	ll	ll	ll	ll	ll	lm	lm	ll
LG13_HB_431	F_0195744_L13_PA	LG13	<lmxll>	{1-}	(ll,lm)	ll	lm	ll	lm	lm	lm	ll	ll	lm	ll	ll	lm	ll	lm	ll	lm	lm	ll	ll	lm	ll	ll	ll	lm	ll	lm	lm	ll	lm	lm	lm	lm	ll	lm	lm	ll	ll	ll	ll	ll	ll	lm	lm	ll
LG13_HB_431	F_0195764_L13_PA	LG13	<lmxll>	{1-}	(ll,lm)	ll	lm	ll	lm	lm	lm	ll	ll	lm	ll	ll	lm	ll	lm	ll	lm	lm	ll	ll	lm	ll	ll	ll	lm	ll	lm	lm	ll	lm	lm	lm	lm	ll	lm	lm	ll	ll	ll	ll	ll	ll	lm	lm	ll
LG13_HB_431	F_0195738_L13_PA	LG13	<hkxhk>	{01}	(hh,hk,kk)	hk	hk	hk	hh	hk	hh	hk	hk	hh	kk	kk	hh	hk	hh	kk	hk	hk	kk	kk	hk	hk	hk	hk	hk	hk	hh	hk	kk	hh	hh	hh	hh	hk	hk	hh	kk	kk	kk	hk	hk	hk	hk	hk	kk
LG13_HB_431	F_0195752_L13_PA	LG13	<nnxnp>	{-0}	(nn,np)	np	nn	np	np	nn	np	np	np	np	nn	nn	np	np	np	nn	nn	nn	nn	nn	nn	np	np	np	nn	np	np	nn	nn	np	np	np	np	np	nn	np	nn	nn	nn	np	np	np	nn	nn	nn
LG13_HB_431	F_0195762_L13_PA	LG13	<nnxnp>	{-0}	(nn,np)	np	nn	np	np	nn	np	np	np	np	nn	nn	np	np	np	nn	nn	nn	nn	nn	nn	np	np	np	nn	np	np	nn	nn	np	np	np	np	np	nn	np	nn	nn	nn	np	np	np	nn	nn	nn
LG13_HB_431	F_0195773_L13_PA	LG13	<nnxnp>	{-0}	(nn,np)	np	nn	np	np	nn	np	np	np	np	--	--	np	np	np	nn	nn	nn	--	--	nn	np	np	np	nn	np	np	nn	--	np	np	np	np	np	nn	np	nn	nn	nn	np	np	np	nn	nn	--
LG13_HB_431	R_27872911_L13_PA	LG13	<hkxhk>	{01}	(hh,hk,kk)	hk	hk	hk	hh	hk	hh	hk	hk	hh	kk	kk	hh	hk	hh	kk	hk	hk	kk	kk	hk	hk	hk	hk	hk	hk	hh	hk	kk	hh	hh	hh	hh	hk	hk	hh	kk	kk	kk	hk	hk	hk	hk	hk	kk
LG13_HB_432	F_0196568_L13_PA	LG13	<nnxnp>	{-0}	(nn,np)	np	nn	np	np	nn	np	np	np	np	nn	nn	np	np	np	nn	nn	nn	nn	nn	nn	np	np	np	nn	np	np	nn	nn	np	np	np	np	np	nn	np	nn	nn	nn	np	np	np	nn	nn	nn
LG13_HB_432	F_0196570_L13_PA	LG13	<nnxnp>	{-0}	(nn,np)	np	nn	np	np	nn	np	np	np	np	nn	nn	np	np	np	nn	nn	nn	nn	nn	nn	np	np	np	nn	np	np	nn	nn	np	np	np	np	np	nn	np	nn	nn	nn	np	np	np	nn	nn	nn
LG13_HB_432	F_0196596_L13_PA	LG13	<nnxnp>	{-0}	(nn,np)	np	nn	np	np	nn	np	np	np	np	nn	nn	--	np	np	nn	nn	nn	nn	nn	nn	np	np	np	nn	np	np	nn	nn	np	np	np	np	np	nn	np	nn	nn	nn	np	np	--	nn	nn	nn
LG13_HB_432	F_0196601_L13_PA	LG13	<nnxnp>	{-0}	(nn,np)	np	nn	np	np	nn	np	np	np	np	nn	nn	np	np	np	nn	nn	nn	nn	nn	nn	np	np	np	nn	np	np	nn	nn	np	np	np	np	np	nn	np	nn	nn	nn	np	np	np	nn	nn	nn
LG13_HB_432	F_0196607_L13_PA	LG13	<nnxnp>	{-0}	(nn,np)	np	nn	np	np	nn	np	np	np	np	nn	nn	np	np	np	nn	nn	nn	nn	nn	nn	np	np	np	nn	np	np	nn	nn	np	np	np	np	np	nn	np	nn	nn	nn	np	np	np	nn	nn	nn
LG13_HB_433	F_0197195_L13_PA	LG13	<lmxll>	{1-}	(ll,lm)	ll	lm	ll	lm	lm	lm	ll	ll	lm	ll	ll	lm	ll	lm	ll	lm	lm	ll	ll	lm	ll	ll	ll	lm	ll	lm	lm	ll	lm	lm	lm	lm	ll	lm	lm	ll	ll	ll	ll	ll	ll	lm	lm	ll
LG13_HB_433	F_0197215_L13_PA	LG13	<lmxll>	{1-}	(ll,lm)	ll	lm	ll	lm	lm	lm	ll	ll	lm	ll	ll	lm	ll	lm	ll	lm	lm	ll	ll	lm	ll	ll	ll	lm	ll	lm	lm	ll	lm	lm	lm	lm	ll	lm	lm	ll	ll	ll	ll	ll	ll	lm	lm	ll
LG13_HB_433	F_0197217_L13_PA	LG13	<lmxll>	{1-}	(ll,lm)	ll	lm	ll	lm	lm	lm	ll	ll	lm	ll	ll	lm	ll	lm	ll	lm	lm	ll	ll	lm	ll	ll	ll	lm	ll	lm	lm	ll	lm	lm	lm	lm	ll	lm	lm	ll	ll	ll	ll	ll	ll	lm	lm	ll
LG13_HB_433	F_0197231_L13_PA	LG13	<lmxll>	{1-}	(ll,lm)	ll	lm	ll	lm	lm	lm	ll	ll	lm	ll	ll	lm	ll	lm	ll	lm	lm	ll	ll	lm	ll	ll	ll	lm	ll	lm	lm	ll	lm	lm	lm	lm	ll	lm	lm	ll	ll	ll	ll	ll	ll	lm	lm	ll
LG13_HB_433	F_0197233_L13_PA	LG13	<lmxll>	{1-}	(ll,lm)	ll	lm	ll	lm	lm	lm	ll	ll	lm	ll	ll	lm	ll	lm	ll	lm	lm	ll	ll	lm	ll	ll	ll	lm	ll	lm	lm	ll	lm	lm	lm	lm	ll	lm	lm	ll	ll	ll	ll	ll	ll	lm	lm	ll
LG13_HB_437	F_0198553_L13_PA	LG13	<lmxll>	{1-}	(ll,lm)	ll	lm	ll	lm	lm	lm	ll	ll	lm	ll	ll	lm	ll	lm	ll	lm	lm	ll	ll	lm	ll	ll	ll	lm	ll	lm	lm	ll	lm	lm	lm	lm	ll	lm	lm	ll	ll	ll	ll	ll	ll	lm	ll	ll
LG13_HB_437	F_0198554_L13_PA	LG13	<lmxll>	{1-}	(ll,lm)	ll	lm	ll	lm	lm	lm	ll	ll	lm	ll	ll	lm	ll	lm	ll	lm	lm	ll	ll	lm	ll	ll	ll	lm	ll	lm	lm	ll	lm	lm	lm	lm	ll	lm	lm	ll	ll	ll	ll	ll	ll	lm	ll	ll
LG13_HB_437	F_0198556_L13_PA	LG13	<lmxll>	{1-}	(ll,lm)	ll	lm	ll	lm	lm	lm	ll	ll	lm	ll	ll	lm	ll	lm	ll	lm	lm	ll	ll	lm	ll	ll	ll	lm	ll	lm	lm	ll	lm	lm	lm	lm	ll	lm	lm	ll	ll	ll	ll	ll	ll	lm	ll	ll
[truncated: 5,149 more rows]
[truncated: 1 more columns]
