# Supplementary material for: A high-density, multi-parental SNP genetic map on apple validates a new mapping approach for outcrossing species
Source: Hortic Res. 2016 Nov 23;3:16057–. doi: 10.1038/hortres.2016.57 (PMC5120355; doi:10.1038/hortres.2016.57)
Supplement: Supplementary Dataset S21 [file hortres201657-s31.csv]

HB	JM_Locus_Name	LG	SegrT	Phase	Classif.	TeBr_001	TeBr_002	TeBr_004	TeBr_006	TeBr_007	TeBr_009	TeBr_010	TeBr_011	TeBr_012	TeBr_015	TeBr_016	TeBr_018	TeBr_019	TeBr_020	TeBr_021	TeBr_022	TeBr_023	TeBr_024	TeBr_025	TeBr_026	TeBr_027	TeBr_028	TeBr_029	TeBr_030	TeBr_031	TeBr_032	TeBr_033	TeBr_035	TeBr_037	TeBr_038	TeBr_039	TeBr_040	TeBr_041	TeBr_043	TeBr_047	TeBr_048	TeBr_049	TeBr_050	TeBr_051	TeBr_053	TeBr_054	TeBr_056	TeBr_058	TeBr_059
LG1_HB_1001	F_0463467_L2_PA	LG1	<lmxll>	{1-}	(ll,lm)	ll	lm	ll	ll	lm	ll	ll	lm	ll	ll	ll	ll	lm	lm	ll	ll	lm	lm	ll	lm	lm	ll	ll	lm	lm	ll	ll	ll	ll	lm	lm	lm	ll	ll	lm	lm	lm	lm	lm	ll	ll	ll	ll	lm
LG1_HB_1002	F_0464009_L2_PA	LG1	<lmxll>	{1-}	(ll,lm)	ll	lm	ll	ll	lm	ll	ll	lm	ll	ll	ll	ll	lm	lm	ll	ll	lm	lm	ll	lm	lm	ll	ll	lm	lm	ll	ll	ll	ll	lm	lm	lm	ll	ll	lm	lm	lm	lm	lm	ll	ll	ll	ll	lm
$F_0485886z_LG1	$F_0485886z_LG1_PA	LG1	<lmxll>	{1-}	(ll,lm)	ll	lm	ll	ll	lm	ll	ll	lm	ll	ll	ll	ll	lm	lm	ll	ll	lm	lm	ll	lm	lm	ll	ll	lm	lm	ll	ll	ll	ll	lm	lm	lm	ll	ll	lm	lm	lm	lm	lm	ll	ll	ll	ll	lm
LG1_HB_1133	F_0530049_L3_PA	LG1	<lmxll>	{1-}	(ll,lm)	ll	lm	ll	ll	lm	ll	ll	lm	ll	ll	ll	ll	lm	lm	ll	ll	lm	lm	ll	lm	lm	ll	ll	lm	lm	ll	ll	ll	ll	lm	lm	lm	ll	ll	lm	lm	lm	lm	lm	ll	ll	ll	ll	lm
LG1_HB_1133	F_0530057_L3_PA	LG1	<lmxll>	{0-}	(ll,lm)	lm	ll	lm	lm	ll	lm	lm	ll	lm	lm	lm	lm	ll	ll	lm	lm	ll	ll	lm	ll	ll	lm	lm	ll	ll	lm	lm	lm	lm	ll	ll	ll	lm	lm	ll	ll	ll	ll	ll	lm	lm	lm	lm	ll
LG1_HB_1430	F_0673800_L6_PA	LG1	<lmxll>	{0-}	(ll,lm)	lm	ll	lm	lm	ll	lm	lm	ll	lm	lm	lm	lm	ll	ll	lm	lm	ll	ll	lm	ll	ll	lm	lm	ll	ll	ll	lm	lm	lm	ll	ll	ll	lm	lm	ll	ll	ll	ll	ll	lm	lm	lm	lm	ll
LG1_HB_1430	F_0673806_L6_PA	LG1	<lmxll>	{1-}	(ll,lm)	ll	lm	ll	ll	lm	ll	ll	lm	ll	ll	ll	ll	lm	lm	ll	ll	lm	lm	ll	lm	lm	ll	ll	lm	lm	lm	ll	ll	ll	lm	lm	lm	ll	ll	lm	lm	lm	lm	lm	ll	ll	ll	ll	lm
LG1_HB_1430	F_0673808_L6_PA	LG1	<lmxll>	{1-}	(ll,lm)	ll	lm	ll	ll	lm	ll	ll	lm	ll	ll	ll	ll	lm	lm	ll	ll	lm	lm	ll	lm	lm	ll	ll	lm	lm	lm	ll	ll	ll	lm	lm	lm	ll	ll	lm	lm	lm	lm	lm	ll	ll	ll	ll	lm
LG1_HB_1430	F_0673809_L6_PA	LG1	<lmxll>	{1-}	(ll,lm)	ll	lm	ll	ll	lm	ll	ll	lm	ll	ll	ll	ll	lm	lm	ll	ll	lm	lm	ll	lm	lm	ll	ll	lm	lm	lm	ll	ll	ll	lm	lm	lm	ll	ll	lm	lm	lm	lm	lm	ll	ll	ll	ll	lm
LG1_HB_1511	F_0709599_L7_PA	LG1	<lmxll>	{0-}	(ll,lm)	lm	ll	lm	lm	ll	lm	lm	ll	lm	lm	lm	lm	ll	ll	lm	lm	ll	ll	lm	ll	ll	lm	lm	ll	ll	lm	lm	lm	lm	ll	ll	ll	lm	lm	ll	ll	ll	ll	ll	lm	lm	lm	lm	ll
LG1_HB_1627	F_0763988_L8_PA	LG1	<lmxll>	{1-}	(ll,lm)	ll	lm	ll	ll	lm	ll	ll	lm	ll	ll	ll	ll	lm	lm	ll	ll	lm	lm	ll	lm	lm	ll	ll	lm	lm	ll	ll	ll	ll	lm	lm	lm	ll	ll	lm	lm	lm	lm	lm	ll	ll	ll	ll	lm
LG1_HB_1627	F_0764004_L8_PA	LG1	<lmxll>	{1-}	(ll,lm)	ll	lm	ll	ll	lm	ll	ll	lm	ll	ll	ll	ll	lm	lm	ll	ll	lm	lm	ll	lm	lm	ll	ll	lm	lm	ll	ll	ll	ll	lm	lm	lm	ll	ll	lm	lm	lm	lm	lm	ll	ll	ll	ll	lm
LG1_HB_1627	F_0764007_L8_PA	LG1	<lmxll>	{1-}	(ll,lm)	ll	lm	ll	ll	lm	ll	ll	lm	ll	ll	ll	ll	lm	lm	ll	ll	lm	lm	ll	lm	lm	ll	ll	lm	lm	ll	ll	ll	ll	lm	lm	lm	ll	ll	lm	lm	lm	lm	lm	ll	ll	ll	ll	lm
LG1_HB_1627	F_0764013_L8_PA	LG1	<lmxll>	{0-}	(ll,lm)	lm	ll	lm	lm	ll	lm	lm	ll	lm	lm	lm	lm	ll	ll	lm	lm	ll	ll	lm	ll	ll	lm	lm	ll	ll	lm	lm	lm	lm	ll	ll	ll	lm	lm	ll	ll	ll	ll	ll	lm	lm	lm	lm	ll
LG1_HB_1627	F_0764016_L8_PA	LG1	<lmxll>	{1-}	(ll,lm)	ll	lm	ll	ll	lm	ll	ll	lm	ll	ll	ll	ll	lm	lm	ll	ll	lm	lm	ll	lm	lm	ll	ll	lm	lm	ll	ll	ll	ll	lm	lm	lm	ll	ll	lm	lm	lm	lm	lm	ll	ll	ll	ll	lm
$F_0932461z_LG1	$F_0932461z_LG1	LG1	<lmxll>	{1-}	(ll,lm)	ll	lm	ll	ll	lm	ll	ll	lm	ll	ll	ll	ll	lm	lm	ll	ll	lm	lm	ll	lm	lm	ll	ll	lm	lm	lm	ll	ll	ll	lm	lm	lm	ll	ll	lm	lm	lm	lm	lm	ll	ll	ll	ll	lm
LG1_HB_2036_s41h1	F_0939070_L1_41_1	LG1	<lmxll>	{0-}	(ll,lm)	lm	ll	lm	lm	ll	lm	lm	ll	lm	lm	lm	lm	ll	ll	lm	lm	ll	ll	lm	ll	ll	lm	lm	ll	ll	ll	lm	lm	lm	ll	ll	ll	lm	lm	ll	ll	ll	ll	ll	lm	lm	lm	lm	ll
LG1_HB_2043.1	R_14529153_L1_PA	LG1	<lmxll>	{1-}	(ll,lm)	ll	lm	ll	ll	lm	lm	ll	lm	ll	ll	ll	ll	lm	lm	ll	ll	ll	lm	ll	lm	ll	ll	lm	lm	lm	lm	ll	ll	ll	lm	lm	lm	ll	ll	lm	lm	lm	lm	lm	ll	ll	ll	ll	lm
LG1_HB_2043.1	R_14545022_L1_PA	LG1	<lmxll>	{0-}	(ll,lm)	lm	ll	lm	lm	ll	ll	lm	ll	lm	lm	lm	lm	ll	ll	lm	lm	lm	ll	lm	ll	lm	lm	ll	ll	ll	ll	lm	lm	lm	ll	ll	ll	lm	lm	ll	ll	ll	ll	ll	lm	lm	lm	lm	ll
LG1_HB_2043_s49h1	F_0941510_L1_49_1	LG1	<lmxll>	{1-}	(ll,lm)	ll	lm	ll	ll	lm	lm	ll	lm	ll	ll	ll	ll	lm	lm	ll	ll	ll	lm	ll	lm	ll	ll	lm	lm	lm	lm	ll	ll	ll	lm	lm	lm	ll	ll	lm	lm	lm	lm	lm	ll	ll	ll	ll	lm
LG1_HB_2043_s49h1	F_0941512_L1_49_1	LG1	<lmxll>	{1-}	(ll,lm)	ll	lm	ll	ll	lm	lm	ll	lm	ll	ll	ll	ll	lm	lm	ll	ll	ll	lm	ll	lm	ll	ll	lm	lm	lm	lm	ll	ll	ll	lm	lm	lm	ll	--	lm	lm	lm	lm	lm	ll	ll	ll	ll	lm
LG1_HB_2043_s49h1	F_0941531_L1_49_1	LG1	<lmxll>	{1-}	(ll,lm)	ll	lm	ll	ll	lm	lm	ll	lm	ll	ll	ll	ll	lm	lm	ll	ll	ll	lm	ll	lm	ll	ll	lm	lm	lm	lm	ll	ll	ll	lm	lm	lm	ll	ll	lm	lm	lm	lm	lm	ll	ll	ll	ll	lm
LG1_HB_2046_s51h1	F_0942687_L1_51_1	LG1	<lmxll>	{1-}	(ll,lm)	ll	lm	ll	lm	lm	lm	ll	lm	lm	lm	ll	ll	lm	lm	ll	ll	ll	lm	ll	lm	lm	ll	lm	lm	lm	lm	ll	ll	ll	lm	lm	lm	ll	ll	lm	lm	lm	lm	lm	lm	ll	ll	ll	lm
LG1_HB_2046_s51h1	F_0942699_L1_51_1	LG1	<lmxll>	{0-}	(ll,lm)	lm	ll	lm	ll	ll	ll	lm	ll	ll	ll	lm	lm	ll	ll	lm	lm	lm	ll	lm	ll	ll	lm	ll	ll	ll	ll	lm	lm	lm	ll	ll	ll	lm	lm	ll	ll	ll	ll	ll	ll	lm	lm	lm	ll
LG1_HB_2048_s51h1	F_0942979_L1_51_1	LG1	<lmxll>	{0-}	(ll,lm)	lm	ll	lm	ll	ll	ll	lm	ll	ll	ll	lm	lm	ll	ll	lm	lm	lm	ll	lm	ll	ll	lm	ll	ll	ll	ll	lm	lm	lm	ll	ll	ll	lm	lm	ll	ll	ll	ll	ll	ll	lm	lm	lm	ll
LG1_HB_2049_s56h1	F_0943474_L1_56_1	LG1	<hkxhk>	{10}	(hh,hk,kk)	hk	hk	hh	hk	kk	hk	hk	hk	kk	kk	hk	hh	hk	hk	hk	hk	hk	kk	hk	kk	hk	hk	hk	hk	hk	kk	kk	hh	kk	kk	kk	hk	hh	hk	hk	kk	hk	kk	kk	kk	hh	hh	kk	hk
LG1_HB_2050_s56h1	F_0943665_L1_56_1	LG1	<hkxhk>	{10}	(hh,hk,kk)	hk	hk	hk	hk	kk	hk	hk	hk	kk	kk	hk	hh	hk	hk	hk	hk	hk	kk	hk	kk	hk	hk	hk	hk	hk	kk	kk	hh	kk	kk	kk	hk	hh	hk	hk	kk	hk	kk	kk	kk	hh	hh	kk	hk
LG1_HB_2050_s56h1	F_0943679_L1_56_1	LG1	<hkxhk>	{01}	(hh,hk,kk)	hk	hk	hk	hk	hh	hk	hk	hk	hh	hh	hk	kk	hk	hk	hk	hk	hk	hh	hk	hh	hk	hk	hk	hk	hk	hh	hh	kk	hh	hh	hh	hk	kk	hk	hk	hh	hk	hh	hh	hh	kk	kk	hh	hk
LG1_HB_2053_s58h1	F_0945097_L1_58_1	LG1	<lmxll>	{0-}	(ll,lm)	lm	ll	lm	ll	ll	ll	lm	ll	ll	ll	ll	ll	lm	ll	lm	lm	lm	ll	lm	ll	ll	lm	ll	ll	ll	ll	ll	lm	ll	ll	ll	ll	lm	lm	ll	ll	lm	ll	ll	ll	lm	lm	ll	lm
LG1_HB_2053_s58h1	F_0945099_L1_58_1	LG1	<lmxll>	{0-}	(ll,lm)	lm	ll	lm	ll	ll	ll	lm	ll	ll	ll	ll	ll	lm	ll	lm	lm	lm	ll	lm	ll	ll	lm	ll	ll	ll	ll	ll	lm	ll	ll	ll	ll	lm	lm	ll	ll	lm	ll	ll	ll	lm	lm	ll	lm
LG1_HB_2053_s58h1	F_0945105_L1_58_1	LG1	<lmxll>	{0-}	(ll,lm)	lm	ll	lm	ll	ll	ll	lm	ll	ll	ll	ll	ll	lm	ll	lm	lm	lm	ll	lm	ll	ll	lm	ll	ll	ll	ll	ll	lm	ll	ll	ll	ll	lm	lm	ll	ll	lm	ll	ll	ll	lm	lm	ll	lm
LG1_HB_2053_s58h1	F_0945108_L1_58_1	LG1	<lmxll>	{0-}	(ll,lm)	lm	ll	lm	ll	ll	ll	lm	ll	ll	ll	ll	ll	lm	ll	lm	lm	lm	ll	lm	ll	ll	lm	ll	ll	ll	ll	ll	lm	ll	ll	ll	ll	lm	lm	ll	ll	lm	ll	ll	ll	lm	lm	ll	lm
LG1_HB_2055_s58h1	F_0945847_L1_58_1	LG1	<nnxnp>	{-0}	(nn,np)	np	nn	nn	nn	np	nn	np	nn	np	np	nn	nn	np	nn	np	np	np	np	np	nn	nn	np	nn	nn	nn	np	np	nn	nn	np	np	nn	nn	np	nn	np	np	np	np	np	np	np	nn	nn
LG1_HB_2055_s58h1	F_0945848_L1_58_1	LG1	<nnxnp>	{-1}	(nn,np)	nn	np	np	np	nn	np	nn	np	nn	nn	np	np	nn	np	nn	nn	nn	nn	nn	np	np	nn	np	np	np	nn	nn	np	np	nn	nn	np	np	nn	np	nn	nn	nn	nn	nn	nn	nn	np	np
LG1_HB_2057_s65h1	F_0947004_L1_65_1	LG1	<lmxll>	{0-}	(ll,lm)	lm	ll	lm	ll	ll	ll	ll	ll	ll	ll	lm	ll	lm	ll	lm	lm	ll	ll	lm	ll	ll	lm	ll	ll	ll	ll	ll	ll	ll	lm	ll	ll	lm	lm	ll	ll	lm	ll	ll	ll	lm	lm	ll	lm
LG1_HB_2057_s65h1	F_0946989_L1_65_1	LG1	<nnxnp>	{-0}	(nn,np)	np	nn	nn	nn	nn	nn	np	nn	np	nn	np	nn	nn	nn	np	np	np	np	np	nn	nn	nn	nn	nn	nn	nn	nn	nn	nn	nn	np	nn	nn	nn	nn	np	np	nn	np	nn	np	np	nn	nn
LG1_HB_2057_s65h1	F_0946997_L1_65_1	LG1	<nnxnp>	{-0}	(nn,np)	np	nn	nn	nn	nn	nn	np	nn	np	nn	np	nn	nn	nn	np	np	np	np	np	nn	nn	nn	nn	nn	nn	nn	nn	nn	nn	nn	np	nn	nn	nn	nn	np	np	nn	np	nn	np	np	nn	nn
R_35468899_L1_65_1	R_35468899_L1_65_1	LG1	<nnxnp>	{-0}	(nn,np)	np	nn	nn	nn	nn	nn	np	nn	np	nn	np	nn	nn	nn	np	np	nn	np	np	nn	nn	nn	nn	nn	nn	nn	nn	nn	nn	nn	nn	nn	nn	nn	nn	np	np	nn	np	nn	nn	np	nn	np
LG1_HB_2058_s65h1	F_0947635_L1_65_1	LG1	<lmxll>	{1-}	(ll,lm)	ll	lm	ll	lm	lm	lm	lm	ll	lm	lm	ll	lm	ll	lm	ll	ll	lm	lm	ll	lm	lm	ll	lm	ll	ll	ll	lm	lm	lm	ll	lm	lm	ll	ll	lm	lm	ll	lm	lm	lm	ll	ll	lm	ll
LG1_HB_2058_s65h1	F_0947651_L1_65_1	LG1	<lmxll>	{1-}	(ll,lm)	ll	lm	ll	lm	lm	lm	lm	ll	lm	lm	ll	lm	ll	lm	ll	ll	lm	lm	ll	lm	lm	ll	lm	ll	ll	ll	lm	lm	lm	ll	lm	lm	ll	ll	lm	lm	ll	lm	lm	lm	ll	ll	lm	ll
LG1_HB_2058_s65h1	F_0947613_L1_65_1	LG1	<nnxnp>	{-1}	(nn,np)	nn	np	np	np	np	np	nn	np	nn	np	nn	np	np	np	nn	nn	nn	nn	nn	np	np	np	np	np	np	np	np	np	np	np	np	np	np	np	np	nn	nn	np	nn	np	np	nn	np	nn
LG1_HB_2058_s65h1	F_0947619_L1_65_1	LG1	<nnxnp>	{-1}	(nn,np)	nn	np	np	np	np	np	nn	np	nn	np	nn	np	np	np	nn	nn	nn	nn	nn	np	np	np	np	np	np	np	np	np	np	np	np	np	np	np	np	nn	nn	np	nn	np	np	nn	np	nn
LG1_HB_2058_s65h1	F_0947641_L1_65_1	LG1	<nnxnp>	{-0}	(nn,np)	np	nn	nn	nn	nn	nn	np	nn	np	nn	np	nn	nn	nn	np	np	np	np	np	nn	nn	nn	nn	nn	nn	nn	nn	nn	nn	nn	nn	nn	nn	nn	nn	np	np	nn	np	nn	nn	np	nn	np
LG1_HB_2058_s65h1	F_0947652_L1_65_1	LG1	<nnxnp>	{-1}	(nn,np)	nn	np	np	np	np	np	nn	np	nn	np	nn	np	np	np	nn	nn	nn	nn	nn	np	np	np	np	np	np	np	np	np	np	np	np	np	np	np	np	nn	nn	np	nn	np	np	nn	np	nn
LG1_HB_2059_s65h1	F_0947833_L1_65_1	LG1	<lmxll>	{0-}	(ll,lm)	lm	ll	lm	ll	ll	ll	ll	lm	ll	ll	lm	ll	lm	ll	lm	lm	ll	ll	lm	ll	ll	lm	ll	lm	lm	lm	ll	ll	ll	lm	ll	ll	lm	lm	lm	ll	lm	ll	ll	ll	lm	lm	ll	lm
LG1_HB_2059_s65h1	F_0947841_L1_65_1	LG1	<lmxll>	{1-}	(ll,lm)	ll	lm	ll	lm	lm	lm	lm	ll	lm	lm	ll	lm	ll	lm	ll	ll	lm	lm	ll	lm	lm	ll	lm	ll	ll	ll	lm	lm	lm	ll	lm	lm	ll	ll	ll	lm	ll	lm	lm	lm	ll	ll	lm	ll
LG1_HB_2059_s65h1	F_0947830_L1_65_1	LG1	<nnxnp>	{-1}	(nn,np)	nn	np	np	np	np	np	nn	np	nn	np	nn	np	np	nn	nn	np	np	nn	nn	np	np	np	nn	np	np	np	np	np	np	np	np	np	np	np	np	nn	nn	np	nn	np	np	nn	np	nn
LG1_HB_2059_s65h1	F_0947835_L1_65_1	LG1	<nnxnp>	{-1}	(nn,np)	nn	np	np	np	np	np	nn	np	nn	np	nn	np	np	nn	nn	np	np	nn	nn	np	np	np	nn	np	np	np	np	np	np	np	np	np	np	np	np	nn	nn	np	nn	np	np	nn	np	nn
LG1_HB_2059_s65h1	F_0947842_L1_65_1	LG1	<nnxnp>	{-1}	(nn,np)	nn	np	np	np	np	np	nn	np	nn	np	nn	np	np	nn	nn	np	np	nn	nn	np	np	np	nn	np	np	np	np	np	np	np	np	np	np	np	np	nn	nn	np	nn	np	np	nn	np	nn
LG1_HB_2059_s65h1	F_0947848_L1_65_1	LG1	<nnxnp>	{-0}	(nn,np)	np	nn	nn	nn	nn	nn	np	nn	np	nn	np	nn	nn	np	np	nn	nn	np	np	nn	nn	nn	np	nn	nn	nn	nn	nn	nn	nn	nn	nn	nn	nn	nn	np	np	nn	np	nn	nn	np	nn	np
LG1_HB_2060_s65h1	R_35939850_L1_65_1	LG1	<nnxnp>	{-0}	(nn,np)	np	nn	nn	nn	nn	nn	np	nn	np	nn	np	nn	nn	np	np	nn	nn	np	np	nn	nn	nn	np	nn	nn	nn	nn	nn	nn	nn	nn	nn	nn	nn	nn	np	np	nn	np	nn	nn	np	nn	np
LG1_HB_2060_s65h1	F_0948090_L1_65_1	LG1	<nnxnp>	{-0}	(nn,np)	np	nn	nn	nn	nn	nn	np	nn	np	nn	np	nn	nn	np	np	nn	nn	np	np	nn	nn	nn	np	nn	nn	nn	nn	nn	nn	nn	nn	nn	nn	nn	nn	np	np	nn	np	nn	nn	np	nn	np
LG1_HB_2074_s23h1	F_0953647_L2_23_1	LG1	<lmxll>	{1-}	(ll,lm)	ll	lm	ll	ll	lm	ll	ll	lm	ll	ll	ll	ll	lm	lm	ll	ll	--	lm	ll	lm	lm	ll	ll	lm	lm	ll	ll	ll	ll	lm	lm	lm	ll	ll	lm	lm	lm	lm	lm	ll	ll	ll	ll	lm
LG1_HB_2074_s23h1	F_0953652_L2_23_1	LG1	<lmxll>	{1-}	(ll,lm)	ll	lm	ll	ll	lm	ll	ll	lm	ll	ll	ll	ll	lm	lm	ll	ll	lm	lm	ll	lm	lm	ll	ll	lm	lm	ll	ll	ll	ll	lm	lm	lm	ll	ll	lm	lm	lm	lm	lm	ll	ll	ll	ll	lm
LG1_HB_2128_s55h1	F_0974443_L3_55_1	LG1	<lmxll>	{1-}	(ll,lm)	ll	lm	ll	lm	lm	lm	ll	lm	lm	lm	ll	ll	lm	lm	ll	ll	ll	lm	ll	lm	lm	ll	lm	lm	lm	lm	ll	ll	ll	lm	lm	lm	ll	ll	lm	lm	lm	lm	lm	lm	ll	ll	ll	lm
LG1_HB_2128_s55h1	F_0974448_L3_55_1	LG1	<lmxll>	{1-}	(ll,lm)	ll	lm	ll	lm	lm	lm	ll	lm	lm	lm	ll	ll	lm	lm	ll	ll	ll	lm	ll	lm	lm	ll	lm	lm	lm	lm	ll	ll	ll	lm	lm	lm	ll	ll	lm	lm	lm	lm	lm	lm	ll	ll	ll	lm
LG1_HB_2128_s55h1	F_0974451_L3_55_1	LG1	<lmxll>	{1-}	(ll,lm)	ll	lm	ll	lm	lm	lm	ll	lm	lm	lm	ll	ll	lm	lm	ll	ll	ll	lm	ll	lm	lm	ll	lm	lm	lm	lm	ll	ll	ll	lm	lm	lm	ll	ll	lm	lm	lm	lm	lm	lm	ll	ll	ll	lm
LG1_HB_2128_s55h1	F_0974460_L3_55_1	LG1	<lmxll>	{1-}	(ll,lm)	ll	lm	ll	lm	lm	lm	ll	lm	lm	lm	ll	ll	lm	lm	ll	ll	ll	lm	ll	lm	lm	ll	lm	lm	lm	lm	ll	ll	ll	lm	lm	lm	ll	ll	lm	lm	lm	lm	lm	lm	ll	ll	ll	lm
LG1_HB_2264_s48h1	F_1021102_L7_48_1	LG1	<lmxll>	{0-}	(ll,lm)	lm	ll	lm	lm	ll	lm	lm	ll	lm	lm	lm	lm	ll	ll	lm	lm	ll	ll	lm	ll	ll	lm	lm	ll	ll	ll	lm	lm	lm	ll	ll	ll	lm	lm	ll	ll	ll	ll	ll	lm	lm	lm	lm	ll
LG1_HB_2294_s56h1	F_1035137_L8_56_1	LG1	<lmxll>	{0-}	(ll,lm)	lm	ll	lm	lm	ll	lm	lm	ll	lm	lm	lm	lm	ll	ll	lm	lm	ll	ll	lm	ll	ll	lm	lm	ll	ll	lm	lm	lm	lm	ll	ll	ll	lm	--	ll	ll	lm	ll	ll	lm	lm	lm	lm	ll
LG1_HB_2294_s56h1	F_1035153_L8_56_1	LG1	<lmxll>	{0-}	(ll,lm)	lm	ll	lm	lm	ll	lm	lm	ll	lm	lm	lm	lm	ll	ll	lm	lm	ll	ll	lm	ll	ll	lm	lm	ll	ll	lm	lm	lm	lm	ll	ll	ll	lm	lm	ll	ll	ll	ll	ll	lm	lm	lm	lm	ll
LG1_HB_2406_s86h2	F_1072551_L15_86_2	LG1	<nnxnp>	{-1}	(nn,np)	nn	np	np	np	nn	np	nn	np	nn	nn	np	np	nn	np	nn	nn	nn	nn	nn	nn	np	nn	np	np	np	nn	nn	np	np	nn	nn	np	np	nn	np	nn	nn	nn	nn	nn	nn	np	np	np
LG1_HB_2406_s86h2	F_1072558_L15_86_2	LG1	<nnxnp>	{-1}	(nn,np)	nn	np	np	np	nn	np	nn	np	nn	nn	np	np	nn	np	nn	nn	nn	nn	nn	nn	np	nn	np	np	np	nn	nn	np	np	nn	nn	np	np	nn	np	nn	nn	nn	nn	nn	nn	np	np	np
R_121548_L1_PA	R_121548_L1_PA	LG1	<lmxll>	{0-}	(ll,lm)	lm	ll	lm	lm	ll	lm	lm	ll	lm	lm	lm	lm	ll	ll	lm	lm	ll	ll	lm	ll	ll	lm	lm	ll	ll	lm	lm	lm	lm	ll	ll	ll	lm	lm	ll	ll	ll	ll	ll	lm	lm	lm	lm	ll
R_180528_L1_PA	R_180528_L1_PA	LG1	<lmxll>	{0-}	(ll,lm)	lm	ll	lm	lm	ll	lm	lm	ll	lm	lm	lm	lm	ll	ll	lm	lm	ll	ll	lm	ll	ll	lm	lm	ll	ll	lm	lm	lm	lm	ll	ll	ll	lm	lm	ll	ll	ll	ll	ll	lm	lm	lm	lm	ll
LG1_HB_2439_s70h2	F_1079971_L1_70_2	LG1	<lmxll>	{0-}	(ll,lm)	lm	ll	lm	lm	ll	lm	lm	ll	lm	lm	lm	lm	ll	ll	lm	lm	ll	ll	lm	ll	ll	lm	lm	ll	ll	lm	lm	lm	lm	ll	ll	ll	lm	lm	ll	ll	ll	ll	ll	lm	lm	lm	lm	ll
LG1_HB_2442_s74h2	F_1080640_L1_74_2	LG1	<lmxll>	{1-}	(ll,lm)	ll	lm	ll	lm	lm	lm	ll	lm	lm	lm	ll	ll	lm	lm	ll	ll	ll	lm	ll	lm	ll	ll	lm	lm	lm	lm	ll	ll	ll	lm	lm	lm	ll	ll	lm	lm	lm	lm	lm	ll	ll	ll	ll	lm
LG1_HB_2442_s74h2	F_1080641_L1_74_2	LG1	<lmxll>	{1-}	(ll,lm)	ll	lm	ll	lm	lm	lm	ll	lm	lm	lm	ll	ll	lm	lm	ll	ll	ll	lm	ll	lm	ll	ll	lm	lm	lm	lm	ll	ll	ll	lm	lm	lm	ll	ll	lm	lm	lm	lm	lm	ll	ll	ll	ll	lm
F_1082254_L1_84_2	F_1082254_L1_84_2	LG1	<hkxhk>	{00}	(hh,hk,kk)	kk	hh	hk	hh	hh	hh	hk	hh	hk	hk	hk	hh	hk	hh	kk	kk	hk	hk	kk	hh	hh	hk	hh	hh	hh	hh	hh	hh	hh	hk	hk	hh	hk	hk	hh	hk	kk	hh	hk	hh	kk	kk	hh	hk
LG1_HB_2448_s84h2	F_1082420_L1_84_2	LG1	<nnxnp>	{-1}	(nn,np)	nn	np	np	np	np	np	nn	np	nn	np	nn	np	np	np	nn	nn	nn	nn	nn	np	np	np	np	np	np	np	np	np	np	np	np	np	np	np	np	nn	nn	np	nn	np	np	nn	np	nn
LG1_HB_2448_s84h2	F_1082431_L1_84_2	LG1	<hkxhk>	{01}	(hh,hk,kk)	hk	hk	kk	hk	hk	hk	hh	kk	hh	hk	hk	hk	kk	hk	hk	hk	hh	hh	hk	hk	hk	kk	hk	kk	kk	kk	hk	hk	hk	kk	hk	hk	kk	kk	kk	hh	hk	hk	hh	hk	kk	hk	hk	hk
LG1_HB_2448_s84h2	F_1082432_L1_84_2	LG1	<nnxnp>	{-1}	(nn,np)	nn	np	np	np	np	np	nn	np	nn	np	nn	np	np	np	nn	nn	nn	nn	nn	np	np	np	np	np	np	np	np	np	np	np	np	np	np	np	np	nn	nn	np	nn	np	np	nn	np	nn
LG1_HB_2448_s84h2	F_1082438_L1_84_2	LG1	<nnxnp>	{-1}	(nn,np)	nn	np	np	np	np	np	nn	np	nn	np	nn	np	np	np	nn	nn	nn	nn	nn	np	np	np	np	np	np	np	np	np	np	np	np	np	np	np	np	nn	nn	np	nn	np	np	nn	np	nn
LG1_HB_2448_s84h2	F_1082439_L1_84_2	LG1	<nnxnp>	{-1}	(nn,np)	nn	np	np	np	np	np	nn	np	nn	np	nn	np	np	np	nn	nn	nn	nn	nn	np	np	np	np	np	np	np	np	np	np	np	np	np	np	np	np	nn	nn	np	nn	np	np	nn	np	nn
LG1_HB_2448_s84h2	F_1082444_L1_84_2	LG1	<nnxnp>	{-1}	(nn,np)	nn	np	np	np	np	np	nn	np	nn	np	nn	np	np	np	nn	nn	nn	nn	nn	np	np	np	np	np	np	np	np	np	np	np	np	np	np	np	np	nn	nn	np	nn	np	np	nn	np	nn
LG1_HB_2448_s84h2	F_1082453_L1_84_2	LG1	<nnxnp>	{-0}	(nn,np)	np	nn	nn	nn	nn	nn	np	nn	np	nn	np	nn	nn	nn	np	np	np	np	np	nn	nn	nn	nn	nn	nn	nn	nn	nn	nn	nn	nn	nn	nn	nn	nn	np	np	nn	np	nn	nn	np	nn	np
LG1_HB_2476_s81h2	F_1089798_L3_81_2	LG1	<lmxll>	{0-}	(ll,lm)	lm	ll	lm	lm	ll	lm	lm	ll	lm	lm	lm	lm	ll	ll	lm	lm	ll	ll	lm	ll	ll	lm	lm	ll	ll	lm	lm	lm	lm	ll	ll	ll	lm	lm	ll	ll	ll	ll	ll	lm	lm	lm	lm	ll
LG1_HB_2476_s81h2	F_1089803_L3_81_2	LG1	<lmxll>	{1-}	(ll,lm)	ll	lm	ll	ll	lm	ll	ll	lm	ll	ll	ll	ll	lm	lm	ll	ll	lm	lm	ll	lm	lm	ll	ll	lm	lm	ll	ll	ll	ll	lm	lm	lm	ll	ll	lm	lm	lm	lm	lm	ll	ll	ll	ll	lm
LG1_HB_2476_s81h2	F_1089809_L3_81_2	LG1	<lmxll>	{1-}	(ll,lm)	ll	lm	ll	ll	lm	ll	ll	lm	ll	ll	ll	ll	lm	lm	ll	ll	lm	lm	ll	lm	lm	ll	ll	lm	lm	ll	ll	ll	ll	lm	lm	lm	ll	ll	lm	lm	lm	lm	lm	ll	ll	ll	ll	lm
LG1_HB_2588_s129h3	F_1111607_L15_129_3	LG1	<lmxll>	{1-}	(ll,lm)	ll	lm	ll	ll	lm	ll	ll	lm	ll	ll	ll	ll	lm	lm	ll	ll	lm	lm	ll	lm	lm	ll	ll	lm	lm	ll	ll	ll	ll	lm	lm	lm	ll	ll	lm	lm	lm	lm	lm	ll	ll	ll	ll	lm
F_1113057_L1_89_3	F_1113057_L1_89_3	LG1	<lmxll>	{1-}	(ll,lm)	ll	lm	ll	lm	lm	lm	ll	lm	lm	lm	ll	ll	lm	lm	ll	ll	ll	lm	ll	lm	lm	ll	lm	lm	lm	lm	ll	ll	ll	lm	lm	lm	ll	ll	lm	lm	lm	lm	lm	lm	ll	ll	ll	lm
LG1_HB_2599_s103h3	F_1114723_L3_103_3	LG1	<lmxll>	{1-}	(ll,lm)	ll	lm	ll	ll	lm	ll	ll	lm	ll	ll	ll	ll	lm	lm	ll	ll	lm	lm	ll	lm	lm	ll	ll	lm	lm	lm	ll	ll	ll	lm	lm	lm	ll	ll	lm	lm	lm	lm	lm	ll	ll	ll	ll	lm
LG1_HB_2599_s103h3	F_1114742_L3_103_3	LG1	<lmxll>	{0-}	(ll,lm)	lm	ll	lm	lm	ll	lm	lm	ll	lm	lm	lm	lm	ll	ll	lm	lm	ll	ll	lm	ll	ll	lm	lm	ll	ll	ll	lm	lm	lm	ll	ll	ll	lm	lm	ll	ll	ll	ll	ll	lm	lm	lm	lm	ll
F_1079904_L1_67_2	F_1079904_L1_67_2	LG1	<lmxll>	{1-}	(ll,lm)	ll	lm	ll	ll	lm	ll	ll	lm	ll	ll	ll	ll	lm	lm	ll	ll	lm	lm	ll	lm	lm	ll	ll	lm	lm	ll	ll	ll	ll	lm	lm	lm	ll	ll	lm	lm	lm	lm	lm	ll	ll	ll	ll	lm
R_14154922_L1_49_1	R_14154922_L1_49_1	LG1	<lmxll>	{0-}	(ll,lm)	lm	ll	lm	lm	ll	ll	lm	ll	lm	lm	lm	lm	ll	ll	lm	lm	lm	ll	lm	ll	lm	lm	lm	ll	ll	ll	lm	lm	lm	ll	ll	ll	lm	lm	ll	ll	ll	ll	ll	lm	lm	lm	lm	ll
R_30217061_L1_82_2	R_30217061_L1_82_2	LG1	<nnxnp>	{-0}	(nn,np)	np	nn	nn	nn	nn	nn	np	nn	np	np	nn	nn	nn	nn	np	np	np	np	np	nn	nn	nn	nn	nn	nn	np	nn	nn	nn	nn	np	nn	nn	np	nn	np	--	np	np	np	np	np	nn	nn
R_16501559_L1_50_1	R_16501559_L1_50_1	LG1	<lmxll>	{1-}	(ll,lm)	ll	lm	ll	lm	lm	lm	ll	lm	lm	lm	ll	ll	lm	lm	ll	ll	ll	lm	ll	lm	lm	ll	lm	lm	lm	lm	ll	ll	ll	lm	lm	lm	ll	ll	lm	lm	lm	lm	lm	lm	ll	ll	ll	lm
R_34453757_L1_65_1	R_34453757_L1_65_1	LG1	<nnxnp>	{-0}	(nn,np)	np	nn	nn	nn	nn	nn	np	nn	np	nn	np	nn	nn	nn	np	np	np	np	np	nn	nn	nn	nn	nn	nn	nn	nn	nn	nn	nn	np	nn	nn	nn	nn	np	np	nn	np	nn	np	np	nn	nn
LG1_HB_3009	R_3099492_L1_PA	LG1	<lmxll>	{0-}	(ll,lm)	lm	ll	lm	lm	ll	lm	lm	ll	lm	lm	lm	lm	ll	ll	lm	lm	ll	ll	lm	ll	ll	lm	lm	ll	ll	lm	lm	lm	lm	ll	ll	ll	lm	lm	ll	ll	ll	ll	ll	lm	lm	lm	lm	ll
R_14148062_L1_PA	R_14148062_L1_PA	LG1	<lmxll>	{0-}	(ll,lm)	lm	ll	lm	lm	ll	ll	lm	ll	lm	lm	lm	lm	ll	ll	lm	lm	lm	ll	lm	ll	lm	lm	lm	ll	ll	ll	lm	lm	lm	ll	ll	ll	lm	lm	ll	ll	ll	ll	ll	lm	lm	lm	lm	ll
cR_14519247_L1_PA	R_14519247_L1_PA	LG1	<lmxll>	{1-}	(ll,lm)	ll	lm	ll	ll	lm	lm	ll	lm	ll	ll	ll	ll	lm	lm	ll	ll	ll	lm	ll	lm	ll	ll	lm	lm	lm	lm	ll	ll	ll	lm	lm	lm	ll	ll	lm	lm	lm	lm	lm	ll	ll	ll	ll	lm
LG1_HB_3023	R_14708397_L1_PA	LG1	<lmxll>	{0-}	(ll,lm)	lm	ll	lm	ll	ll	ll	lm	ll	ll	lm	lm	lm	ll	ll	lm	lm	lm	ll	lm	ll	lm	lm	ll	ll	ll	ll	lm	lm	lm	ll	ll	ll	lm	lm	ll	ll	ll	ll	ll	lm	lm	lm	lm	ll
R_17274400_L1_PA	R_17274400_L1_PA	LG1	<lmxll>	{0-}	(ll,lm)	lm	ll	lm	ll	ll	ll	lm	ll	ll	ll	lm	lm	ll	ll	lm	lm	lm	ll	lm	ll	ll	lm	ll	ll	ll	ll	lm	lm	lm	ll	ll	ll	lm	lm	ll	ll	ll	ll	ll	ll	lm	lm	lm	ll
R_26741011_L1_PA	R_26741011_L1_PA	LG1	<nnxnp>	{-0}	(nn,np)	np	nn	nn	nn	np	nn	np	nn	np	np	nn	nn	np	nn	np	np	np	np	np	np	nn	np	nn	nn	nn	np	np	nn	nn	np	np	nn	nn	np	nn	np	np	np	np	np	np	nn	nn	nn
LG1_HB_3047	R_31736288_L1_PA	LG1	<lmxll>	{0-}	(ll,lm)	lm	ll	lm	ll	ll	ll	ll	ll	ll	ll	lm	ll	lm	ll	lm	lm	ll	ll	lm	ll	ll	lm	ll	ll	ll	ll	ll	lm	ll	lm	ll	ll	lm	lm	ll	ll	lm	ll	ll	ll	lm	lm	ll	lm
R_35787897_L1_PA	R_35787897_L1_PA	LG1	<lmxll>	{0-}	(ll,lm)	lm	ll	lm	ll	ll	ll	lm	ll	ll	ll	ll	ll	lm	ll	lm	lm	lm	ll	lm	ll	ll	lm	ll	ll	ll	ll	ll	lm	ll	ll	ll	ll	lm	lm	ll	ll	lm	ll	ll	ll	lm	lm	ll	lm
LG1_HB_4015	Rvi6_Vf5_R107	LG1	<nnxnp>	{-0}	(nn,np)	np	nn	nn	nn	np	nn	np	nn	np	np	nn	nn	np	nn	np	np	np	np	np	nn	nn	np	nn	nn	nn	np	nn	nn	nn	np	np	nn	nn	np	nn	np	np	np	np	np	np	np	nn	nn
LG1_HB_4015	Rvi6_Vf5_R282	LG1	<nnxnp>	{-0}	(nn,np)	np	nn	nn	nn	np	nn	np	nn	np	np	nn	nn	np	nn	np	np	np	np	np	nn	nn	np	nn	nn	nn	np	nn	nn	nn	np	np	nn	nn	np	nn	np	np	np	np	np	np	np	nn	nn
MdBFTb_L1_PA	MdBFTb_L1_PA	LG1	<lmxll>	{0-}	(ll,lm)	lm	ll	lm	ll	ll	ll	ll	ll	ll	ll	lm	ll	lm	ll	lm	lm	ll	ll	lm	ll	ll	lm	ll	ll	ll	ll	ll	lm	ll	lm	ll	ll	lm	lm	ll	ll	lm	ll	ll	ll	lm	lm	ll	lm
LG1_HB_434	F_0197440_L13_PA	LG1	<lmxll>	{0-}	(ll,lm)	lm	ll	lm	lm	ll	lm	lm	ll	lm	lm	lm	lm	ll	ll	lm	lm	ll	ll	lm	ll	ll	lm	lm	ll	ll	lm	lm	lm	lm	ll	ll	ll	lm	lm	ll	ll	ll	ll	ll	lm	lm	lm	lm	ll
LG1_HB_435	F_0197737_L13_PA	LG1	<lmxll>	{0-}	(ll,lm)	lm	ll	lm	lm	ll	lm	lm	ll	lm	lm	lm	lm	ll	ll	lm	lm	ll	ll	lm	ll	ll	lm	lm	ll	ll	lm	lm	lm	lm	ll	ll	ll	lm	lm	ll	ll	ll	ll	ll	lm	lm	lm	lm	ll
LG1_HB_435	F_0197766_L13_PA	LG1	<lmxll>	{1-}	(ll,lm)	ll	lm	ll	ll	lm	ll	ll	lm	ll	ll	ll	ll	lm	lm	ll	ll	lm	lm	ll	lm	lm	ll	ll	lm	lm	ll	ll	ll	ll	lm	lm	lm	ll	ll	lm	lm	lm	lm	lm	ll	ll	ll	ll	lm
LG1_HB_435	F_0197767_L13_PA	LG1	<lmxll>	{1-}	(ll,lm)	ll	lm	ll	ll	lm	ll	ll	lm	ll	ll	ll	ll	lm	lm	ll	ll	lm	lm	ll	lm	lm	ll	ll	lm	lm	ll	ll	ll	ll	lm	lm	lm	ll	ll	lm	lm	lm	lm	lm	ll	ll	ll	ll	lm
LG1_HB_546	F_0250474_L14_PA	LG1	<lmxll>	{0-}	(ll,lm)	lm	ll	lm	ll	ll	ll	lm	ll	ll	ll	ll	ll	lm	ll	lm	lm	lm	ll	lm	ll	ll	lm	ll	ll	ll	ll	ll	lm	ll	ll	ll	ll	lm	lm	ll	ll	lm	ll	ll	ll	lm	lm	ll	lm
LG1_HB_546	F_0250486_L14_PA	LG1	<lmxll>	{0-}	(ll,lm)	lm	ll	lm	ll	ll	ll	lm	ll	ll	ll	ll	ll	lm	ll	lm	lm	lm	ll	lm	ll	ll	lm	ll	ll	ll	ll	ll	lm	ll	ll	ll	ll	lm	lm	ll	ll	lm	ll	ll	ll	lm	lm	ll	lm
F_0313817_L15_PA	F_0313817_L15_PA	LG1	<lmxll>	{1-}	(ll,lm)	ll	lm	ll	ll	lm	ll	ll	lm	ll	ll	ll	ll	lm	lm	ll	ll	lm	lm	ll	lm	lm	ll	ll	lm	lm	ll	ll	ll	ll	lm	lm	lm	ll	ll	lm	lm	lm	lm	lm	ll	ll	ll	ll	lm
LG1_HB_849	F_0400909_L17_PA	LG1	<lmxll>	{1-}	(ll,lm)	ll	lm	ll	ll	lm	ll	ll	lm	ll	ll	ll	ll	lm	lm	ll	ll	lm	lm	ll	lm	lm	ll	ll	lm	lm	ll	ll	ll	ll	lm	lm	lm	ll	ll	lm	lm	lm	lm	lm	ll	ll	ll	ll	lm
LG1_HB_868	F_0409694_L1_PA	LG1	<lmxll>	{1-}	(ll,lm)	ll	lm	ll	ll	lm	ll	ll	lm	ll	ll	ll	ll	lm	lm	ll	ll	lm	lm	ll	lm	lm	ll	ll	lm	lm	ll	ll	ll	ll	lm	lm	lm	ll	ll	lm	lm	lm	lm	lm	ll	ll	ll	ll	lm
LG1_HB_876	F_0411213_L1_PA	LG1	<lmxll>	{1-}	(ll,lm)	ll	lm	ll	ll	lm	ll	ll	lm	ll	ll	ll	ll	lm	lm	ll	ll	lm	lm	ll	lm	lm	ll	ll	lm	lm	ll	ll	ll	ll	lm	lm	lm	ll	ll	lm	lm	lm	lm	lm	ll	ll	ll	ll	lm
LG1_HB_876	F_0411216_L1_PA	LG1	<lmxll>	{1-}	(ll,lm)	ll	lm	ll	ll	lm	ll	ll	lm	ll	ll	ll	ll	lm	lm	ll	ll	lm	lm	ll	lm	lm	ll	ll	lm	lm	ll	ll	ll	ll	lm	lm	lm	ll	ll	lm	lm	lm	lm	lm	ll	ll	ll	ll	lm
LG1_HB_876	F_0411217_L1_PA	LG1	<lmxll>	{1-}	(ll,lm)	ll	lm	ll	ll	lm	ll	ll	lm	ll	ll	ll	ll	lm	lm	ll	ll	lm	lm	ll	lm	lm	ll	ll	lm	lm	ll	ll	ll	ll	lm	lm	lm	ll	ll	lm	lm	lm	lm	lm	ll	ll	ll	ll	lm
LG1_HB_877	F_0411238_L1_PA	LG1	<lmxll>	{1-}	(ll,lm)	ll	lm	ll	ll	lm	ll	ll	lm	ll	ll	ll	ll	lm	lm	ll	ll	lm	lm	ll	lm	lm	ll	ll	lm	lm	ll	ll	ll	ll	lm	lm	lm	ll	ll	lm	lm	lm	lm	lm	ll	ll	ll	ll	lm
LG1_HB_877	F_0411240_L1_PA	LG1	<lmxll>	{0-}	(ll,lm)	lm	ll	lm	lm	ll	lm	lm	ll	lm	lm	lm	lm	ll	ll	lm	lm	ll	ll	lm	ll	ll	lm	lm	ll	ll	lm	lm	lm	lm	ll	ll	ll	lm	lm	ll	ll	ll	ll	ll	lm	lm	lm	lm	ll
LG1_HB_877	F_0411246_L1_PA	LG1	<lmxll>	{1-}	(ll,lm)	ll	lm	ll	ll	lm	ll	ll	lm	ll	ll	ll	ll	lm	lm	ll	ll	lm	lm	ll	lm	lm	ll	ll	lm	lm	ll	ll	ll	ll	lm	lm	lm	ll	ll	lm	lm	lm	lm	lm	ll	ll	ll	ll	lm
LG1_HB_879	F_0411430_L1_PA	LG1	<lmxll>	{0-}	(ll,lm)	lm	ll	lm	lm	ll	lm	lm	ll	lm	lm	lm	lm	ll	ll	lm	lm	ll	ll	lm	ll	ll	lm	lm	ll	ll	ll	lm	lm	lm	ll	ll	ll	lm	lm	ll	ll	ll	ll	ll	lm	lm	lm	lm	ll
LG1_HB_880	F_0411488_L1_PA	LG1	<lmxll>	{0-}	(ll,lm)	lm	ll	lm	lm	ll	lm	lm	ll	lm	lm	lm	lm	ll	ll	lm	lm	ll	ll	lm	ll	ll	lm	lm	ll	ll	ll	lm	lm	lm	ll	ll	ll	lm	lm	ll	ll	ll	ll	ll	lm	lm	lm	lm	ll
LG1_HB_880	F_0411493_L1_PA	LG1	<lmxll>	{0-}	(ll,lm)	lm	ll	lm	lm	ll	lm	lm	ll	lm	lm	lm	lm	ll	ll	lm	lm	ll	ll	lm	ll	ll	lm	lm	ll	ll	ll	lm	lm	lm	ll	ll	ll	lm	lm	ll	ll	ll	ll	ll	lm	lm	lm	lm	ll
LG1_HB_882	F_0411949_L1_PA	LG1	<lmxll>	{0-}	(ll,lm)	lm	ll	lm	lm	ll	lm	lm	ll	lm	lm	lm	lm	ll	ll	lm	lm	ll	ll	lm	ll	ll	lm	lm	ll	ll	lm	lm	lm	lm	ll	ll	ll	lm	lm	ll	ll	ll	ll	ll	lm	lm	lm	lm	ll
LG1_HB_905	F_0421614_L1_PA	LG1	<lmxll>	{1-}	(ll,lm)	ll	lm	ll	ll	lm	lm	ll	lm	ll	ll	ll	ll	lm	lm	ll	ll	ll	lm	ll	lm	ll	ll	ll	lm	lm	lm	ll	ll	ll	lm	lm	lm	ll	ll	lm	lm	lm	lm	lm	ll	ll	ll	ll	lm
LG1_HB_905	F_0421620_L1_PA	LG1	<lmxll>	{1-}	(ll,lm)	ll	lm	ll	ll	lm	lm	ll	lm	ll	ll	ll	ll	lm	lm	ll	ll	ll	lm	ll	lm	ll	ll	ll	lm	lm	lm	ll	ll	ll	lm	lm	lm	ll	ll	lm	lm	lm	lm	lm	ll	ll	ll	ll	lm
LG1_HB_905	F_0421626_L1_PA	LG1	<lmxll>	{1-}	(ll,lm)	ll	lm	ll	ll	lm	lm	ll	lm	ll	ll	ll	ll	lm	lm	ll	ll	ll	lm	ll	lm	ll	ll	ll	lm	lm	lm	ll	ll	ll	lm	lm	lm	ll	ll	lm	lm	lm	lm	lm	ll	ll	ll	ll	lm
LG1_HB_905	F_0421638_L1_PA	LG1	<lmxll>	{1-}	(ll,lm)	ll	lm	ll	ll	lm	lm	ll	lm	ll	ll	ll	ll	lm	lm	ll	ll	ll	lm	ll	lm	ll	ll	ll	lm	lm	lm	ll	ll	ll	lm	lm	lm	ll	ll	lm	lm	lm	lm	lm	ll	ll	ll	ll	lm
LG1_HB_905.5	GD_01889_L1_PA	LG1	<lmxll>	{1-}	(ll,lm)	ll	lm	ll	ll	lm	lm	ll	lm	ll	ll	ll	ll	lm	lm	ll	ll	ll	lm	ll	lm	ll	ll	ll	lm	lm	lm	ll	ll	ll	lm	lm	lm	ll	ll	lm	lm	lm	lm	lm	ll	ll	ll	ll	lm
LG1_HB_906	F_0422075_L1_PA	LG1	<lmxll>	{1-}	(ll,lm)	ll	lm	ll	ll	lm	lm	ll	lm	ll	ll	ll	ll	lm	lm	ll	ll	ll	lm	ll	lm	ll	ll	ll	lm	lm	lm	ll	ll	ll	lm	lm	lm	ll	ll	lm	lm	lm	lm	lm	ll	ll	ll	ll	lm
LG1_HB_906	F_0422078_L1_PA	LG1	<lmxll>	{0-}	(ll,lm)	lm	ll	lm	lm	ll	ll	lm	ll	lm	lm	lm	lm	ll	ll	lm	lm	lm	ll	lm	ll	lm	lm	lm	ll	ll	ll	lm	lm	lm	ll	ll	ll	lm	lm	ll	ll	ll	ll	ll	lm	lm	lm	lm	ll
LG1_HB_907	F_0423029_L1_PA	LG1	<lmxll>	{1-}	(ll,lm)	ll	lm	ll	ll	lm	lm	ll	lm	ll	ll	ll	ll	lm	lm	ll	ll	ll	lm	ll	lm	ll	ll	lm	lm	lm	lm	ll	ll	ll	lm	lm	lm	ll	ll	lm	lm	lm	lm	lm	ll	ll	ll	ll	lm
LG1_HB_908	F_0423239_L1_PA	LG1	<lmxll>	{1-}	(ll,lm)	ll	lm	ll	ll	lm	lm	ll	lm	ll	ll	ll	ll	lm	lm	ll	ll	ll	lm	ll	lm	ll	ll	lm	lm	lm	lm	ll	ll	ll	lm	lm	lm	ll	ll	lm	lm	lm	lm	lm	ll	ll	ll	ll	lm
LG1_HB_908	R_14657993_L1_PA	LG1	<lmxll>	{1-}	(ll,lm)	ll	lm	ll	ll	lm	lm	ll	lm	ll	ll	ll	ll	lm	lm	ll	ll	ll	lm	ll	lm	ll	ll	lm	lm	lm	lm	ll	ll	ll	lm	lm	lm	ll	ll	lm	lm	lm	lm	lm	ll	ll	ll	ll	lm
LG1_HB_908	R_14662213_L1_PA	LG1	<lmxll>	{1-}	(ll,lm)	ll	lm	ll	ll	lm	lm	ll	lm	ll	ll	ll	ll	lm	lm	ll	ll	ll	lm	ll	lm	ll	ll	lm	lm	lm	lm	ll	ll	ll	lm	lm	lm	ll	ll	lm	lm	lm	lm	lm	ll	ll	ll	ll	lm
LG1_HB_909	F_0423612_L1_PA	LG1	<lmxll>	{1-}	(ll,lm)	ll	lm	ll	lm	lm	lm	ll	lm	lm	lm	ll	ll	lm	lm	ll	ll	ll	lm	ll	lm	ll	ll	lm	lm	lm	lm	ll	ll	ll	lm	lm	lm	ll	ll	lm	lm	lm	lm	lm	ll	ll	ll	ll	lm
LG1_HB_909	F_0423614_L1_PA	LG1	<lmxll>	{1-}	(ll,lm)	ll	lm	ll	lm	lm	lm	ll	lm	lm	lm	ll	ll	lm	lm	ll	ll	ll	lm	ll	lm	ll	ll	lm	lm	lm	lm	ll	ll	ll	lm	lm	lm	ll	ll	lm	lm	lm	lm	lm	ll	ll	ll	ll	lm
LG1_HB_909	F_0423617_L1_PA	LG1	<lmxll>	{1-}	(ll,lm)	ll	lm	ll	lm	lm	lm	ll	lm	lm	lm	ll	ll	lm	lm	ll	ll	ll	lm	ll	lm	ll	ll	lm	lm	lm	lm	ll	ll	ll	lm	lm	lm	ll	ll	lm	lm	lm	lm	lm	ll	ll	ll	ll	lm
LG1_HB_909	F_0423624_L1_PA	LG1	<lmxll>	{0-}	(ll,lm)	lm	ll	lm	ll	ll	ll	lm	ll	ll	ll	lm	lm	ll	ll	lm	lm	lm	ll	lm	ll	lm	lm	ll	ll	ll	ll	lm	lm	lm	ll	ll	ll	lm	lm	ll	ll	ll	ll	ll	lm	lm	lm	lm	ll
LG1_HB_909	F_0423637_L1_PA	LG1	<lmxll>	{1-}	(ll,lm)	ll	lm	ll	lm	lm	lm	ll	lm	lm	lm	ll	ll	lm	lm	ll	ll	ll	lm	ll	lm	ll	ll	lm	lm	lm	lm	ll	ll	ll	lm	lm	lm	ll	ll	lm	lm	lm	lm	lm	ll	ll	ll	ll	lm
LG1_HB_909	R_14836061_L1_PA	LG1	<lmxll>	{1-}	(ll,lm)	ll	lm	ll	lm	lm	lm	ll	lm	lm	lm	ll	ll	lm	lm	ll	ll	ll	lm	ll	lm	ll	ll	lm	lm	lm	lm	ll	ll	ll	lm	lm	lm	ll	ll	lm	lm	lm	lm	lm	ll	ll	ll	ll	lm
LG1_HB_912	F_0424562_L1_PA	LG1	<lmxll>	{1-}	(ll,lm)	ll	lm	ll	lm	lm	lm	ll	lm	lm	lm	ll	ll	lm	lm	ll	ll	ll	lm	ll	lm	lm	ll	lm	lm	lm	lm	ll	ll	ll	lm	lm	lm	ll	ll	lm	lm	lm	lm	lm	lm	ll	ll	ll	lm
LG1_HB_912	F_0424563_L1_PA	LG1	<lmxll>	{1-}	(ll,lm)	ll	lm	ll	lm	lm	lm	ll	lm	lm	lm	ll	ll	lm	lm	ll	ll	ll	lm	ll	lm	lm	ll	lm	lm	lm	lm	ll	ll	ll	lm	lm	lm	ll	ll	lm	lm	lm	lm	lm	lm	ll	ll	ll	lm
LG1_HB_914	F_0425610_L1_PA	LG1	<lmxll>	{1-}	(ll,lm)	ll	lm	ll	lm	lm	lm	ll	lm	lm	lm	ll	ll	lm	lm	ll	ll	ll	lm	ll	lm	lm	ll	lm	lm	lm	lm	ll	ll	ll	lm	lm	lm	ll	ll	lm	lm	lm	lm	lm	lm	ll	ll	ll	lm
LG1_HB_914	F_0425611_L1_PA	LG1	<lmxll>	{1-}	(ll,lm)	ll	lm	ll	lm	lm	lm	ll	lm	lm	lm	ll	ll	lm	lm	ll	ll	ll	lm	ll	lm	lm	ll	lm	lm	lm	lm	ll	ll	ll	lm	lm	lm	ll	ll	lm	lm	lm	lm	lm	lm	ll	ll	ll	lm
LG1_HB_914	R_16467823_L1_PA	LG1	<lmxll>	{1-}	(ll,lm)	ll	lm	ll	lm	lm	lm	ll	lm	lm	lm	ll	ll	lm	lm	ll	ll	ll	lm	ll	lm	lm	ll	lm	lm	lm	lm	ll	ll	ll	lm	lm	lm	ll	ll	lm	lm	lm	lm	lm	lm	ll	ll	ll	lm
LG1_HB_915	F_0425787_L1_PA	LG1	<lmxll>	{0-}	(ll,lm)	lm	ll	lm	ll	ll	ll	lm	ll	ll	ll	lm	lm	ll	ll	lm	lm	lm	ll	lm	ll	ll	lm	ll	ll	ll	ll	lm	lm	lm	ll	ll	ll	lm	lm	ll	ll	ll	ll	ll	ll	lm	lm	lm	ll
LG1_HB_915	F_0425793_L1_PA	LG1	<lmxll>	{1-}	(ll,lm)	ll	lm	ll	lm	lm	lm	ll	lm	lm	lm	ll	ll	lm	lm	ll	ll	ll	lm	ll	lm	lm	ll	lm	lm	lm	lm	ll	ll	ll	lm	lm	lm	ll	ll	lm	lm	lm	lm	lm	lm	ll	ll	ll	lm
LG1_HB_916	F_0426240_L1_PA	LG1	<lmxll>	{0-}	(ll,lm)	lm	ll	lm	ll	ll	ll	lm	ll	ll	ll	lm	lm	ll	ll	lm	lm	lm	ll	lm	ll	ll	lm	ll	ll	ll	ll	lm	lm	lm	ll	ll	ll	lm	lm	ll	ll	ll	ll	ll	ll	lm	lm	lm	ll
LG1_HB_916	R_17233926_L1_PA	LG1	<lmxll>	{0-}	(ll,lm)	lm	ll	lm	ll	ll	ll	lm	ll	ll	ll	lm	lm	ll	ll	lm	lm	lm	ll	lm	ll	ll	lm	ll	ll	ll	ll	lm	lm	lm	ll	ll	ll	lm	lm	ll	ll	ll	ll	ll	ll	lm	lm	lm	ll
LG1_HB_916	R_17236158_L1_PA	LG1	<lmxll>	{0-}	(ll,lm)	lm	ll	lm	ll	ll	ll	lm	ll	ll	ll	lm	lm	ll	ll	lm	lm	lm	ll	lm	ll	ll	lm	ll	ll	ll	ll	lm	lm	lm	ll	ll	ll	lm	lm	ll	ll	ll	ll	ll	ll	lm	lm	lm	ll
LG1_HB_916	R_17238705_L1_PA	LG1	<lmxll>	{0-}	(ll,lm)	lm	ll	lm	ll	ll	ll	lm	ll	ll	ll	lm	lm	ll	ll	lm	lm	lm	ll	lm	ll	ll	lm	ll	ll	ll	ll	lm	lm	lm	ll	ll	ll	lm	lm	ll	ll	ll	ll	ll	ll	lm	lm	lm	ll
LG1_HB_916	R_17242135_L1_PA	LG1	<lmxll>	{0-}	(ll,lm)	lm	ll	lm	ll	ll	ll	lm	ll	ll	ll	lm	lm	ll	ll	lm	lm	lm	ll	lm	ll	ll	lm	ll	ll	ll	ll	lm	lm	lm	ll	ll	ll	lm	lm	ll	ll	ll	ll	ll	ll	lm	lm	lm	ll
LG1_HB_916	R_17245435_L1_PA	LG1	<lmxll>	{0-}	(ll,lm)	lm	ll	lm	ll	ll	ll	lm	ll	ll	ll	lm	lm	ll	ll	lm	lm	lm	ll	lm	ll	ll	lm	ll	ll	ll	ll	lm	lm	lm	ll	ll	ll	lm	lm	ll	ll	ll	ll	ll	ll	lm	lm	lm	ll
LG1_HB_917	F_0426471_L1_PA	LG1	<lmxll>	{0-}	(ll,lm)	lm	ll	lm	ll	ll	ll	lm	ll	ll	ll	lm	lm	ll	ll	lm	lm	lm	ll	lm	ll	ll	lm	ll	ll	ll	ll	lm	lm	lm	ll	ll	ll	lm	lm	ll	ll	ll	ll	ll	ll	lm	lm	lm	ll
LG1_HB_917	F_0426498_L1_PA	LG1	<lmxll>	{0-}	(ll,lm)	lm	ll	lm	ll	ll	ll	lm	ll	ll	ll	lm	lm	ll	ll	lm	lm	lm	ll	lm	ll	ll	lm	ll	ll	ll	ll	lm	lm	lm	ll	ll	ll	lm	lm	ll	ll	ll	ll	ll	ll	lm	lm	lm	ll
LG1_HB_919	F_0427287_L1_PA	LG1	<lmxll>	{1-}	(ll,lm)	ll	lm	ll	lm	lm	lm	ll	lm	lm	lm	ll	ll	lm	lm	ll	ll	ll	lm	ll	lm	lm	ll	lm	lm	lm	lm	ll	ll	ll	lm	lm	lm	ll	ll	lm	lm	lm	lm	lm	lm	ll	ll	ll	lm
LG1_HB_919	R_17869158_L1_PA	LG1	<lmxll>	{0-}	(ll,lm)	lm	ll	lm	ll	ll	ll	lm	ll	ll	ll	lm	lm	ll	ll	lm	lm	lm	ll	lm	ll	ll	lm	ll	ll	ll	ll	lm	lm	lm	ll	ll	ll	lm	lm	ll	ll	ll	ll	ll	ll	lm	lm	lm	ll
LG1_HB_919	F_0427296_L1_PA	LG1	<lmxll>	{1-}	(ll,lm)	ll	lm	ll	lm	lm	lm	ll	lm	lm	lm	ll	ll	lm	lm	ll	ll	ll	lm	ll	lm	lm	ll	lm	lm	lm	lm	ll	ll	ll	lm	lm	lm	ll	ll	lm	lm	lm	lm	lm	lm	ll	ll	ll	lm
LG1_HB_919	F_0427302_L1_PA	LG1	<lmxll>	{0-}	(ll,lm)	lm	ll	lm	ll	ll	ll	lm	ll	ll	ll	lm	lm	ll	ll	lm	lm	lm	ll	lm	ll	ll	lm	ll	ll	ll	ll	lm	lm	lm	ll	ll	ll	lm	lm	ll	ll	ll	ll	ll	ll	lm	lm	lm	ll
LG1_HB_919.5	R_17882923_L1_PA	LG1	<lmxll>	{1-}	(ll,lm)	ll	lm	ll	lm	lm	lm	ll	lm	lm	lm	ll	ll	lm	lm	ll	ll	ll	lm	ll	lm	lm	ll	lm	lm	lm	lm	ll	ll	ll	lm	lm	lm	ll	ll	lm	lm	lm	lm	lm	lm	ll	ll	ll	lm
LG1_HB_920	F_0427463_L1_PA	LG1	<lmxll>	{0-}	(ll,lm)	lm	ll	lm	ll	ll	ll	lm	ll	ll	ll	lm	lm	ll	ll	lm	lm	lm	ll	lm	ll	ll	lm	ll	ll	ll	ll	lm	lm	lm	ll	ll	ll	lm	lm	ll	ll	ll	ll	ll	ll	lm	lm	lm	ll
LG1_HB_920	F_0427467_L1_PA	LG1	<lmxll>	{1-}	(ll,lm)	ll	lm	ll	lm	lm	lm	ll	lm	lm	lm	ll	ll	lm	lm	ll	ll	ll	lm	ll	lm	lm	ll	lm	lm	lm	lm	ll	ll	ll	lm	lm	lm	ll	ll	lm	lm	lm	lm	lm	lm	ll	ll	ll	lm
LG1_HB_920	F_0427470_L1_PA	LG1	<lmxll>	{1-}	(ll,lm)	ll	lm	ll	lm	lm	lm	ll	lm	lm	lm	ll	ll	lm	lm	ll	ll	ll	lm	ll	lm	lm	ll	lm	lm	lm	lm	ll	ll	ll	lm	lm	lm	ll	ll	lm	lm	lm	lm	lm	lm	ll	ll	ll	lm
LG1_HB_920	R_17921038_L1_PA	LG1	<lmxll>	{0-}	(ll,lm)	lm	ll	lm	ll	ll	ll	lm	ll	ll	ll	lm	lm	ll	ll	lm	lm	lm	ll	lm	ll	ll	lm	ll	ll	ll	ll	lm	lm	lm	ll	ll	ll	lm	lm	ll	ll	ll	ll	ll	ll	lm	lm	lm	ll
LG1_HB_921.5	GD_01783_L1_PA	LG1	<lmxll>	{0-}	(ll,lm)	lm	ll	lm	ll	ll	ll	lm	ll	ll	ll	lm	lm	ll	ll	lm	lm	lm	ll	lm	ll	ll	lm	ll	ll	ll	ll	lm	lm	lm	ll	ll	ll	lm	lm	ll	ll	ll	ll	ll	ll	lm	lm	lm	ll
LG1_HB_922.5	R_18791535_L1_PA	LG1	<lmxll>	{1-}	(ll,lm)	ll	lm	ll	lm	lm	lm	ll	lm	lm	lm	ll	ll	lm	lm	ll	ll	ll	lm	ll	lm	lm	ll	lm	lm	lm	lm	ll	ll	ll	lm	lm	lm	ll	ll	lm	lm	lm	lm	lm	lm	ll	ll	ll	lm
LG1_HB_922.5	R_18794918_L1_PA	LG1	<lmxll>	{1-}	(ll,lm)	ll	lm	ll	lm	lm	lm	ll	lm	lm	lm	ll	ll	lm	lm	ll	ll	ll	lm	ll	lm	lm	ll	lm	lm	lm	lm	ll	ll	ll	lm	lm	lm	ll	ll	lm	lm	lm	lm	lm	lm	ll	ll	ll	lm
LG1_HB_923	F_0428716_L1_PA	LG1	<lmxll>	{1-}	(ll,lm)	ll	lm	ll	lm	lm	lm	ll	lm	lm	lm	ll	ll	lm	lm	ll	ll	ll	lm	ll	lm	lm	ll	lm	lm	lm	lm	ll	ll	ll	lm	lm	lm	ll	ll	lm	lm	lm	lm	lm	lm	ll	ll	ll	lm
LG1_HB_923	F_0428718_L1_PA	LG1	<lmxll>	{0-}	(ll,lm)	lm	ll	lm	ll	ll	ll	lm	ll	ll	ll	lm	lm	ll	ll	lm	lm	lm	ll	lm	ll	ll	lm	ll	ll	ll	ll	lm	lm	lm	ll	ll	ll	lm	lm	ll	ll	ll	ll	ll	ll	lm	lm	lm	ll
LG1_HB_923	F_0428720_L1_PA	LG1	<lmxll>	{1-}	(ll,lm)	ll	lm	ll	lm	lm	lm	ll	lm	lm	lm	ll	ll	lm	lm	ll	ll	ll	lm	ll	lm	lm	ll	lm	lm	lm	lm	ll	ll	ll	lm	lm	lm	ll	ll	lm	lm	lm	lm	lm	lm	ll	ll	ll	lm
LG1_HB_923	R_18831803_L1_PA	LG1	<lmxll>	{1-}	(ll,lm)	ll	lm	ll	lm	lm	lm	ll	lm	lm	lm	ll	ll	lm	lm	ll	ll	ll	lm	ll	lm	lm	ll	lm	lm	lm	lm	ll	ll	ll	lm	lm	lm	ll	ll	lm	lm	lm	lm	lm	lm	ll	ll	ll	lm
LG1_HB_924	F_0429180_L1_PA	LG1	<lmxll>	{0-}	(ll,lm)	lm	ll	lm	ll	ll	ll	lm	ll	ll	ll	lm	lm	ll	ll	lm	lm	lm	ll	lm	ll	ll	lm	ll	ll	ll	ll	lm	lm	lm	ll	ll	ll	lm	lm	ll	ll	ll	ll	ll	ll	lm	lm	lm	ll
LG1_HB_924	F_0429181_L1_PA	LG1	<lmxll>	{1-}	(ll,lm)	ll	lm	ll	lm	lm	lm	ll	lm	lm	lm	ll	ll	lm	lm	ll	ll	ll	lm	ll	lm	lm	ll	lm	lm	lm	lm	ll	ll	ll	lm	lm	lm	ll	ll	lm	lm	lm	lm	lm	lm	ll	ll	ll	lm
LG1_HB_925	F_0429278_L1_PA	LG1	<lmxll>	{1-}	(ll,lm)	ll	lm	ll	lm	lm	lm	ll	lm	lm	lm	lm	ll	ll	lm	ll	ll	ll	lm	ll	lm	lm	ll	lm	lm	lm	lm	ll	ll	ll	lm	lm	lm	ll	ll	lm	lm	ll	lm	lm	lm	ll	ll	lm	lm
LG1_HB_925	F_0429280_L1_PA	LG1	<lmxll>	{1-}	(ll,lm)	ll	lm	ll	lm	lm	lm	ll	lm	lm	lm	lm	ll	ll	lm	ll	ll	ll	lm	ll	lm	lm	ll	lm	lm	lm	lm	ll	ll	ll	lm	lm	lm	ll	ll	lm	lm	ll	lm	lm	lm	ll	ll	lm	lm
LG1_HB_925	F_0429289_L1_PA	LG1	<lmxll>	{1-}	(ll,lm)	ll	lm	ll	lm	lm	lm	ll	lm	lm	lm	lm	ll	ll	lm	ll	ll	ll	lm	ll	lm	lm	ll	lm	lm	lm	lm	ll	ll	ll	lm	lm	lm	ll	ll	lm	lm	ll	lm	lm	lm	ll	ll	lm	lm
LG1_HB_925	F_0429291_L1_PA	LG1	<lmxll>	{1-}	(ll,lm)	ll	lm	ll	lm	lm	lm	ll	lm	lm	lm	lm	ll	ll	lm	ll	ll	ll	lm	ll	lm	lm	ll	lm	lm	lm	lm	ll	ll	ll	lm	lm	lm	ll	ll	lm	lm	ll	lm	lm	lm	ll	ll	lm	lm
LG1_HB_925	F_0429300_L1_PA	LG1	<lmxll>	{1-}	(ll,lm)	ll	lm	ll	lm	lm	lm	ll	lm	lm	lm	lm	ll	ll	lm	ll	ll	ll	lm	ll	lm	lm	ll	lm	lm	lm	lm	ll	ll	ll	lm	lm	lm	ll	--	lm	lm	ll	lm	lm	lm	ll	ll	lm	lm
LG1_HB_927	F_0430239_L1_PA	LG1	<hkxhk>	{01}	(hh,hk,kk)	hk	hk	kk	hk	hh	hk	hk	hk	hh	hh	hk	kk	hk	hk	hk	hk	hk	hh	hk	hh	hk	hk	hk	hk	hk	hh	hh	kk	hh	hh	hh	hk	kk	hk	hk	hh	hk	hh	hh	hh	kk	kk	hh	hk
LG1_HB_927	F_0430246_L1_PA	LG1	<hkxhk>	{10}	(hh,hk,kk)	hk	hk	hh	hk	kk	hk	hk	hk	kk	kk	hk	hh	hk	hk	hk	hk	hk	kk	hk	kk	hk	hk	hk	hk	hk	kk	kk	hh	kk	kk	kk	hk	hh	hk	hk	kk	hk	kk	kk	kk	hh	hh	kk	hk
LG1_HB_927	F_0430251_L1_PA	LG1	<hkxhk>	{01}	(hh,hk,kk)	hk	hk	kk	hk	hh	hk	hk	hk	hh	hh	hk	kk	hk	hk	hk	hk	hk	hh	hk	hh	hk	hk	hk	hk	hk	hh	hh	kk	hh	hh	hh	hk	kk	hk	hk	hh	hk	hh	hh	hh	kk	kk	hh	hk
LG1_HB_927	F_0430253_L1_PA	LG1	<hkxhk>	{10}	(hh,hk,kk)	hk	hk	hh	hk	kk	hk	hk	hk	kk	kk	hk	hh	hk	hk	hk	hk	hk	kk	hk	kk	hk	hk	hk	hk	hk	kk	kk	hh	kk	kk	kk	hk	hh	hk	hk	kk	hk	kk	kk	kk	hh	hh	kk	hk
LG1_HB_927	R_21327009_L1_PA	LG1	<hkxhk>	{10}	(hh,hk,kk)	hk	hk	hh	hk	kk	hk	hk	hk	kk	kk	hk	hh	hk	hk	hk	hk	hk	kk	hk	kk	hk	hk	hk	hk	hk	kk	kk	hh	kk	kk	kk	hk	hh	hk	hk	kk	hk	kk	kk	kk	hh	hh	kk	hk
LG1_HB_927	F_0430236_L1_PA	LG1	<hkxhk>	{01}	(hh,hk,kk)	hk	hk	kk	hk	hh	hk	hk	hk	hh	hh	hk	kk	hk	hk	hk	hk	hk	hh	hk	hh	hk	hk	hk	hk	hk	hh	hh	kk	hh	hh	hh	hk	kk	hk	hk	hh	hk	hh	hh	hh	kk	kk	hh	hk
LG1_HB_929	F_0431157_L1_PA	LG1	<lmxll>	{1-}	(ll,lm)	ll	lm	ll	lm	lm	lm	ll	lm	lm	lm	lm	ll	ll	lm	ll	ll	ll	lm	ll	lm	lm	ll	lm	lm	lm	lm	lm	ll	lm	lm	lm	lm	ll	ll	lm	lm	ll	lm	lm	lm	ll	ll	lm	lm
LG1_HB_929	F_0431170_L1_PA	LG1	<lmxll>	{1-}	(ll,lm)	ll	lm	ll	lm	lm	lm	ll	lm	lm	lm	lm	ll	ll	lm	ll	ll	ll	lm	ll	lm	lm	ll	lm	lm	lm	lm	lm	ll	lm	lm	lm	lm	ll	ll	lm	lm	ll	lm	lm	lm	ll	ll	lm	lm
LG1_HB_929	F_0431171_L1_PA	LG1	<lmxll>	{1-}	(ll,lm)	ll	lm	ll	lm	lm	lm	ll	lm	lm	lm	lm	ll	ll	lm	ll	ll	ll	lm	ll	lm	lm	ll	lm	lm	lm	lm	lm	ll	lm	lm	lm	lm	ll	ll	lm	lm	ll	lm	lm	lm	ll	ll	lm	lm
LG1_HB_929	F_0431177_L1_PA	LG1	<lmxll>	{1-}	(ll,lm)	ll	lm	ll	lm	lm	lm	ll	lm	lm	lm	lm	ll	ll	lm	ll	ll	ll	lm	ll	lm	lm	ll	lm	lm	lm	lm	lm	ll	lm	lm	lm	lm	ll	ll	lm	lm	ll	lm	lm	lm	ll	ll	lm	lm
LG1_HB_929	GD_00250_L1_PA	LG1	<lmxll>	{1-}	(ll,lm)	ll	lm	ll	lm	lm	lm	ll	lm	lm	lm	lm	ll	ll	lm	ll	ll	ll	lm	ll	lm	lm	ll	lm	lm	lm	lm	lm	ll	lm	lm	lm	lm	ll	ll	lm	lm	ll	lm	lm	lm	ll	ll	lm	lm
LG1_HB_933	F_0432789_L1_PA	LG1	<hkxhk>	{10}	(hh,hk,kk)	hk	hk	hh	hk	kk	hk	hk	hk	kk	kk	hk	hh	hk	hk	hk	hk	hk	kk	hk	kk	hk	hk	hk	hk	hk	kk	kk	hh	kk	kk	kk	hk	hh	hk	hk	kk	hk	kk	kk	kk	hh	hh	kk	hk
LG1_HB_933	F_0432792_L1_PA	LG1	<nnxnp>	{-1}	(nn,np)	nn	np	np	np	nn	np	nn	np	nn	nn	np	np	nn	np	nn	nn	nn	nn	nn	nn	np	nn	np	np	np	nn	nn	np	nn	nn	nn	np	np	nn	np	nn	nn	nn	nn	nn	np	np	nn	np
LG1_HB_933	F_0432803_L1_PA	LG1	<hkxhk>	{01}	(hh,hk,kk)	hk	hk	kk	hk	hh	hk	hk	hk	hh	hh	hk	kk	hk	hk	hk	hk	hk	hh	hk	hh	hk	hk	hk	hk	hk	hh	hh	kk	hh	hh	hh	hk	kk	hk	hk	hh	hk	hh	hh	hh	kk	kk	hh	hk
LG1_HB_933	F_0432805_L1_PA	LG1	<hkxhk>	{01}	(hh,hk,kk)	hk	hk	kk	hk	hh	hk	hk	hk	hh	hh	hk	kk	hk	hk	hk	hk	hk	hh	hk	hh	hk	hk	hk	hk	hk	hh	hh	kk	hh	hh	hh	hk	kk	hk	hk	hh	hk	hh	hh	hh	kk	kk	hh	hk
LG1_HB_934	F_0433265_L1_PA	LG1	<lmxll>	{0-}	(ll,lm)	lm	ll	lm	ll	ll	ll	lm	ll	ll	ll	ll	lm	lm	ll	lm	lm	lm	ll	lm	ll	ll	lm	ll	ll	ll	ll	ll	lm	ll	ll	ll	ll	lm	lm	ll	ll	lm	ll	ll	ll	lm	lm	ll	lm
LG1_HB_934	F_0433266_L1_PA	LG1	<lmxll>	{0-}	(ll,lm)	lm	ll	lm	ll	ll	ll	lm	ll	ll	ll	ll	lm	lm	ll	lm	lm	lm	ll	lm	ll	ll	lm	ll	ll	ll	ll	ll	lm	ll	ll	ll	ll	lm	lm	ll	ll	lm	ll	ll	ll	lm	lm	ll	lm
LG1_HB_934	F_0433269_L1_PA	LG1	<lmxll>	{0-}	(ll,lm)	lm	ll	lm	ll	ll	ll	lm	ll	ll	ll	ll	lm	lm	ll	lm	lm	lm	ll	lm	ll	ll	lm	ll	ll	ll	ll	ll	lm	ll	ll	ll	ll	lm	lm	ll	ll	lm	ll	ll	ll	lm	lm	ll	lm
LG1_HB_934	F_0433272_L1_PA	LG1	<lmxll>	{0-}	(ll,lm)	lm	ll	lm	ll	ll	ll	lm	ll	ll	ll	ll	lm	lm	ll	lm	lm	lm	ll	lm	ll	ll	lm	ll	ll	ll	ll	ll	lm	ll	ll	ll	ll	lm	lm	ll	ll	lm	ll	ll	ll	lm	lm	ll	lm
LG1_HB_934	F_0433285_L1_PA	LG1	<lmxll>	{0-}	(ll,lm)	lm	ll	lm	ll	ll	ll	lm	ll	ll	ll	ll	lm	lm	ll	lm	lm	lm	ll	lm	ll	ll	lm	ll	ll	ll	ll	ll	lm	ll	ll	ll	ll	lm	lm	ll	ll	lm	ll	ll	ll	lm	lm	ll	lm
LG1_HB_934	F_0433287_L1_PA	LG1	<lmxll>	{0-}	(ll,lm)	lm	ll	lm	ll	ll	ll	lm	ll	ll	ll	ll	lm	lm	ll	lm	lm	lm	ll	lm	ll	ll	lm	ll	ll	ll	ll	ll	lm	ll	ll	ll	ll	lm	lm	ll	ll	lm	ll	ll	ll	lm	lm	ll	lm
F_0435779_L1_PA	F_0435779_L1_PA	LG1	<lmxll>	{0-}	(ll,lm)	lm	ll	lm	ll	ll	ll	lm	ll	ll	ll	ll	ll	lm	ll	lm	lm	lm	ll	lm	ll	ll	lm	ll	ll	ll	ll	ll	lm	ll	ll	ll	ll	lm	lm	ll	ll	lm	ll	ll	ll	lm	lm	ll	lm
LG1_HB_939.5	R_26256055_L1_PA	LG1	<lmxll>	{0-}	(ll,lm)	lm	ll	lm	ll	ll	ll	lm	ll	ll	ll	ll	ll	lm	ll	lm	lm	lm	ll	lm	ll	ll	lm	ll	ll	ll	ll	ll	lm	ll	ll	ll	ll	lm	lm	ll	ll	lm	ll	ll	ll	lm	lm	ll	lm
LG1_HB_939.5	R_26262680_L1_PA	LG1	<lmxll>	{0-}	(ll,lm)	lm	ll	lm	ll	ll	ll	lm	ll	ll	ll	ll	ll	lm	ll	lm	lm	lm	ll	lm	ll	ll	lm	ll	ll	ll	ll	ll	lm	ll	ll	ll	ll	lm	lm	ll	ll	lm	ll	ll	ll	lm	lm	ll	lm
GD_00107_L1_PA	GD_00107_L1_PA	LG1	<nnxnp>	{-0}	(nn,np)	np	nn	nn	nn	np	nn	np	nn	np	np	nn	nn	np	nn	np	np	np	np	np	np	nn	np	nn	nn	nn	np	np	nn	np	np	np	nn	nn	np	nn	np	np	np	np	np	np	nn	nn	nn
LG1_HB_940	F_0436465_L1_PA	LG1	<nnxnp>	{-0}	(nn,np)	np	nn	nn	nn	np	nn	np	nn	np	np	nn	nn	np	nn	np	np	np	np	np	np	nn	np	nn	nn	nn	np	np	nn	np	np	np	nn	nn	np	nn	np	np	np	np	np	np	nn	nn	nn
LG1_HB_940	F_0436495_L1_PA	LG1	<nnxnp>	{-0}	(nn,np)	np	nn	nn	nn	np	nn	np	nn	np	np	nn	nn	np	nn	np	np	np	np	np	np	nn	np	nn	nn	nn	np	np	nn	np	np	np	nn	nn	np	nn	np	np	np	np	np	np	nn	nn	nn
LG1_HB_941	F_0436912_L1_PA	LG1	<nnxnp>	{-1}	(nn,np)	nn	np	np	np	nn	np	nn	np	nn	nn	np	np	nn	np	nn	nn	nn	nn	nn	nn	np	nn	np	np	np	nn	nn	np	np	nn	nn	np	np	nn	np	nn	nn	nn	nn	nn	nn	np	np	np
LG1_HB_941	F_0436919_L1_PA	LG1	<nnxnp>	{-0}	(nn,np)	np	nn	nn	nn	np	nn	np	nn	np	np	nn	nn	np	nn	np	np	np	np	np	np	nn	np	nn	nn	nn	np	np	nn	nn	np	np	nn	nn	np	nn	np	np	np	np	np	np	nn	nn	nn
LG1_HB_941	F_0436921_L1_PA	LG1	<nnxnp>	{-0}	(nn,np)	np	nn	nn	nn	np	nn	np	nn	np	np	nn	nn	np	nn	np	np	np	np	np	np	nn	np	nn	nn	nn	np	np	nn	nn	np	np	nn	nn	np	nn	np	np	np	np	np	np	nn	nn	nn
LG1_HB_941	F_0436932_L1_PA	LG1	<nnxnp>	{-0}	(nn,np)	np	nn	nn	nn	np	nn	np	nn	np	np	nn	nn	np	nn	np	np	np	np	np	np	nn	np	nn	nn	nn	np	np	nn	nn	np	np	nn	nn	np	nn	np	np	np	np	np	np	nn	nn	nn
LG1_HB_941	F_0436937_L1_PA	LG1	<nnxnp>	{-1}	(nn,np)	nn	np	np	np	nn	np	nn	np	nn	nn	np	np	nn	np	nn	nn	nn	nn	nn	nn	np	nn	np	np	np	nn	nn	np	np	nn	nn	np	np	nn	np	nn	nn	nn	nn	nn	nn	np	np	np
LG1_HB_941	R_26734911_L1_PA	LG1	<nnxnp>	{-0}	(nn,np)	np	nn	nn	nn	np	nn	np	nn	np	np	nn	nn	np	nn	np	np	np	np	np	np	nn	np	nn	nn	nn	np	np	nn	nn	np	np	nn	nn	np	nn	np	np	np	np	np	np	nn	nn	nn
LG1_HB_942	F_0437642_L1_PA	LG1	<nnxnp>	{-0}	(nn,np)	np	nn	nn	nn	np	nn	np	nn	np	np	nn	nn	np	nn	np	np	np	np	np	nn	nn	np	nn	nn	nn	np	np	nn	nn	np	np	nn	nn	np	nn	np	np	np	np	np	np	nn	nn	nn
LG1_HB_942	F_0437661_L1_PA	LG1	<nnxnp>	{-0}	(nn,np)	np	nn	nn	nn	np	nn	np	nn	np	np	nn	nn	np	nn	np	np	np	np	np	nn	nn	np	nn	nn	nn	np	np	nn	nn	np	np	nn	nn	np	nn	np	np	np	np	np	np	nn	nn	nn
LG1_HB_942	F_0437666_L1_PA	LG1	<nnxnp>	{-0}	(nn,np)	np	nn	nn	nn	np	nn	np	nn	np	np	nn	nn	np	nn	np	np	np	np	np	nn	nn	np	nn	nn	nn	np	np	nn	nn	np	np	nn	nn	np	nn	np	np	np	np	np	np	nn	nn	nn
LG1_HB_942	F_0437669_L1_PA	LG1	<nnxnp>	{-0}	(nn,np)	np	nn	nn	nn	np	nn	np	nn	np	np	nn	nn	np	nn	np	np	np	np	np	nn	nn	np	nn	nn	nn	np	np	nn	nn	np	np	nn	nn	np	nn	np	np	np	np	np	np	nn	nn	nn
LG1_HB_942	F_0437680_L1_PA	LG1	<nnxnp>	{-1}	(nn,np)	nn	np	np	np	nn	np	nn	np	nn	nn	np	np	nn	np	nn	nn	nn	nn	nn	np	np	nn	np	np	np	nn	nn	np	np	nn	nn	np	np	nn	np	nn	nn	nn	nn	nn	nn	np	np	np
LG1_HB_942	R_27072261_L1_PA	LG1	<nnxnp>	{-1}	(nn,np)	nn	np	np	np	nn	np	nn	np	nn	nn	np	np	nn	np	nn	nn	nn	nn	nn	np	np	nn	np	np	np	nn	nn	np	np	nn	nn	np	np	nn	np	nn	nn	nn	nn	nn	nn	nn	np	np
LG1_HB_942.5	GD_01693_L1_PA	LG1	<nnxnp>	{-0}	(nn,np)	np	nn	nn	nn	np	nn	np	nn	np	np	nn	nn	np	nn	np	np	np	np	np	nn	nn	np	nn	nn	nn	np	np	nn	nn	np	np	nn	nn	np	nn	np	np	np	np	np	np	np	nn	nn
LG1_HB_951	F_0440719_L1_PA	LG1	<nnxnp>	{-0}	(nn,np)	np	nn	nn	nn	nn	nn	np	nn	np	np	nn	nn	nn	nn	np	np	np	np	np	nn	nn	nn	nn	nn	nn	np	nn	nn	nn	nn	np	nn	nn	np	nn	np	np	np	np	np	np	np	nn	nn
LG1_HB_951	F_0440721_L1_PA	LG1	<nnxnp>	{-0}	(nn,np)	np	nn	nn	nn	nn	nn	np	nn	np	np	nn	nn	nn	nn	np	np	np	np	np	nn	nn	nn	nn	nn	nn	np	nn	nn	nn	nn	np	nn	nn	np	nn	np	np	np	np	np	np	np	nn	nn
LG1_HB_951	F_0440728_L1_PA	LG1	<nnxnp>	{-0}	(nn,np)	np	nn	nn	nn	nn	nn	np	nn	np	np	nn	nn	nn	nn	np	np	np	np	np	nn	nn	nn	nn	nn	nn	np	nn	nn	nn	nn	np	nn	nn	np	nn	np	np	np	np	np	np	np	nn	nn
R_30246914_L1_PA	R_30246914_L1_PA	LG1	<nnxnp>	{-0}	(nn,np)	np	nn	nn	nn	nn	nn	np	nn	np	np	nn	nn	nn	nn	np	np	np	np	np	nn	nn	nn	nn	nn	nn	np	nn	nn	nn	nn	np	nn	nn	np	nn	np	np	np	np	np	np	np	nn	nn
GD_00782_L1_PA	GD_00782_L1_PA	LG1	<nnxnp>	{-0}	(nn,np)	np	nn	nn	nn	nn	nn	np	nn	np	np	nn	nn	nn	nn	np	np	np	np	np	nn	nn	nn	nn	nn	nn	np	nn	nn	nn	nn	np	nn	nn	np	nn	np	np	np	np	np	np	np	nn	nn
LG1_HB_952	F_0441006_L1_PA	LG1	<nnxnp>	{-0}	(nn,np)	np	nn	nn	nn	nn	nn	np	nn	np	np	nn	nn	nn	nn	np	np	np	np	np	nn	nn	nn	nn	nn	nn	np	nn	nn	nn	nn	np	nn	nn	np	nn	np	np	np	np	np	np	np	nn	nn
LG1_HB_952	F_0441010_L1_PA	LG1	<nnxnp>	{-0}	(nn,np)	np	nn	nn	nn	nn	nn	np	nn	np	np	nn	nn	nn	nn	np	np	np	np	np	nn	nn	nn	nn	nn	nn	np	nn	nn	nn	nn	np	nn	nn	np	nn	np	np	np	np	np	np	np	nn	nn
LG1_HB_952	F_0441015_L1_PA	LG1	<nnxnp>	{-0}	(nn,np)	np	nn	nn	nn	nn	nn	np	nn	np	np	nn	nn	nn	nn	np	np	np	np	np	nn	nn	nn	nn	nn	nn	np	nn	nn	nn	nn	np	nn	nn	np	nn	np	np	np	np	np	np	np	nn	nn
LG1_HB_952	R_30410856_L1_PA	LG1	<nnxnp>	{-0}	(nn,np)	np	nn	nn	nn	nn	nn	np	nn	np	np	nn	nn	nn	nn	np	np	np	np	np	nn	nn	nn	nn	nn	nn	np	nn	nn	nn	nn	np	nn	nn	np	nn	np	np	np	np	np	np	np	nn	nn
LG1_HB_953	F_0441434_L1_PA	LG1	<hkxhk>	{10}	(hh,hk,kk)	hk	hk	hh	hk	hk	hk	kk	hk	kk	kk	hh	hk	hh	hk	hk	hk	kk	kk	hk	hk	hk	hh	hk	hk	hk	kk	hk	hh	hk	hh	kk	hk	hh	hk	hk	kk	hk	kk	kk	kk	hk	hk	hk	hh
LG1_HB_955	R_31359482_L1_PA	LG1	<hkxhk>	{10}	(hh,hk,kk)	hk	hk	hh	hk	hk	hk	kk	hk	kk	kk	hh	hk	hh	hk	hk	hk	kk	kk	hk	hk	hk	hh	hk	hk	hk	kk	hk	hh	hk	hh	kk	hk	hh	hk	hk	kk	hk	kk	kk	kk	hk	hk	hk	hh
LG1_HB_956.5	R_31626705_L1_PA	LG1	<hkxhk>	{01}	(hh,hk,kk)	hk	hk	kk	hk	hk	hk	hh	hk	hh	hh	kk	hk	kk	hk	hk	hk	hh	hh	hk	hk	hk	kk	hk	hk	hk	hh	hk	kk	hk	kk	hh	hk	kk	hk	hk	hh	hk	hh	hh	hh	hk	hk	hk	kk
LG1_HB_956.5	R_31642444_L1_PA	LG1	<hkxhk>	{10}	(hh,hk,kk)	hk	hk	hh	hk	hk	hk	kk	hk	kk	kk	hh	hk	hh	hk	hk	hk	kk	kk	hk	hk	hk	hh	hk	hk	hk	kk	hk	hh	hk	hh	kk	hk	hh	hk	hk	kk	hk	kk	kk	kk	hk	hk	hk	hh
LG1_HB_956.5	R_31681861_L1_PA	LG1	<lmxll>	{0-}	(ll,lm)	lm	ll	lm	ll	ll	ll	ll	ll	ll	ll	lm	ll	lm	ll	lm	lm	ll	ll	lm	ll	ll	lm	ll	ll	ll	ll	ll	lm	ll	lm	ll	ll	lm	lm	ll	ll	lm	ll	ll	ll	lm	lm	ll	lm
LG1_HB_957	F_0442475_L1_PA	LG1	<hkxhk>	{01}	(hh,hk,kk)	hk	hk	kk	hk	hk	hk	hh	hk	hh	hh	kk	hk	kk	hk	hk	hk	hh	hh	hk	hk	hk	kk	hk	hk	hk	hh	hk	kk	hk	kk	hh	hk	kk	hk	hk	hh	hk	hh	hh	hh	hk	hk	hk	kk
LG1_HB_957	F_0442481_L1_PA	LG1	<hkxhk>	{10}	(hh,hk,kk)	hk	hk	hh	hk	hk	hk	kk	hk	kk	kk	hh	hk	hh	hk	hk	hk	kk	kk	hk	hk	hk	hh	hk	hk	hk	kk	hk	hh	hk	hh	kk	hk	hh	hk	hk	kk	hk	kk	kk	kk	hk	hk	hk	hh
LG1_HB_958	F_0442972_L1_PA	LG1	<nnxnp>	{-1}	(nn,np)	nn	np	np	np	np	np	nn	np	nn	nn	np	np	np	np	nn	nn	nn	nn	nn	np	np	np	np	np	np	nn	np	np	np	np	nn	np	np	nn	np	nn	nn	nn	nn	np	nn	nn	np	np
LG1_HB_958	F_0442963_L1_PA	LG1	<lmxll>	{0-}	(ll,lm)	lm	ll	lm	ll	ll	ll	ll	ll	ll	ll	lm	ll	lm	ll	lm	lm	ll	ll	lm	ll	ll	lm	ll	ll	ll	ll	ll	ll	ll	lm	ll	ll	lm	lm	ll	ll	lm	ll	ll	ll	lm	lm	ll	lm
LG1_HB_958	F_0442966_L1_PA	LG1	<lmxll>	{0-}	(ll,lm)	lm	ll	lm	ll	ll	ll	ll	ll	ll	ll	lm	ll	lm	ll	lm	lm	ll	ll	lm	ll	ll	lm	ll	ll	ll	ll	ll	ll	ll	lm	ll	ll	lm	lm	ll	ll	lm	ll	ll	ll	lm	lm	ll	lm
LG1_HB_958	F_0442968_L1_PA	LG1	<lmxll>	{0-}	(ll,lm)	lm	ll	lm	ll	ll	ll	ll	ll	ll	ll	lm	ll	lm	ll	lm	lm	ll	ll	lm	ll	ll	lm	ll	ll	ll	ll	ll	ll	ll	lm	ll	ll	lm	lm	ll	ll	lm	ll	ll	ll	lm	lm	ll	lm
LG1_HB_958	F_0442970_L1_PA	LG1	<lmxll>	{0-}	(ll,lm)	lm	ll	lm	ll	ll	ll	ll	ll	ll	ll	lm	ll	lm	ll	lm	lm	ll	ll	lm	ll	ll	lm	ll	ll	ll	ll	ll	ll	ll	lm	ll	ll	lm	lm	ll	ll	lm	ll	ll	ll	lm	lm	ll	lm
LG1_HB_958	R_31941783_L1_PA	LG1	<lmxll>	{0-}	(ll,lm)	lm	ll	lm	ll	ll	ll	ll	ll	ll	ll	lm	ll	lm	ll	lm	lm	ll	ll	lm	ll	ll	lm	ll	ll	ll	ll	ll	ll	ll	lm	ll	ll	lm	lm	ll	ll	lm	ll	ll	ll	lm	lm	ll	lm
R_31945251_L1_PA	R_31945251_L1_PA	LG1	<nnxnp>	{-1}	(nn,np)	nn	np	np	np	np	np	nn	np	nn	nn	np	np	np	np	nn	nn	nn	nn	nn	np	np	np	np	np	np	nn	np	np	np	np	nn	np	np	nn	np	nn	nn	nn	nn	np	nn	nn	np	np
LG1_HB_963	F_0444437_L1_PA	LG1	<nnxnp>	{-1}	(nn,np)	nn	np	np	np	np	np	nn	np	nn	nn	np	np	np	np	nn	nn	nn	nn	nn	np	np	np	np	np	np	nn	np	np	np	np	nn	np	np	nn	np	nn	nn	np	nn	np	nn	nn	np	np
LG1_HB_963	R_33663934_L1_PA	LG1	<hkxhk>	{10}	(hh,hk,kk)	hk	hk	hh	hk	hk	hk	kk	hk	kk	kk	hh	hk	hh	hk	hk	hk	kk	kk	hk	hk	hk	hh	hk	hk	hk	kk	hk	hk	hk	hh	kk	hk	hh	hk	hk	kk	hk	hk	kk	hk	hk	hk	hk	hh
LG1_HB_964	F_0444693_L1_PA	LG1	<lmxll>	{0-}	(ll,lm)	lm	ll	lm	ll	ll	ll	ll	ll	ll	ll	lm	ll	lm	ll	lm	lm	ll	ll	lm	ll	ll	lm	ll	ll	ll	ll	ll	ll	ll	lm	ll	ll	lm	lm	ll	ll	lm	ll	ll	ll	lm	lm	ll	lm
LG1_HB_964	F_0444707_L1_PA	LG1	<lmxll>	{0-}	(ll,lm)	lm	ll	lm	ll	ll	ll	ll	ll	ll	ll	lm	ll	lm	ll	lm	lm	ll	ll	lm	ll	ll	lm	ll	ll	ll	ll	ll	ll	ll	lm	ll	ll	lm	lm	ll	ll	lm	ll	ll	ll	lm	lm	ll	lm
LG1_HB_964	F_0444714_L1_PA	LG1	<nnxnp>	{-0}	(nn,np)	np	nn	nn	nn	nn	nn	np	nn	np	np	nn	nn	nn	nn	np	np	np	np	np	nn	nn	nn	nn	nn	nn	nn	nn	nn	nn	nn	np	nn	nn	nn	nn	np	np	nn	np	nn	np	np	nn	nn
LG1_HB_964	F_0444691_L1_PA	LG1	<nnxnp>	{-0}	(nn,np)	np	nn	nn	nn	nn	nn	np	nn	np	np	nn	nn	nn	nn	np	np	np	np	np	nn	nn	nn	nn	nn	nn	nn	nn	nn	nn	nn	np	nn	nn	nn	nn	np	np	nn	np	nn	np	np	nn	nn
LG1_HB_965	F_0445358_L1_PA	LG1	<lmxll>	{0-}	(ll,lm)	lm	ll	lm	ll	ll	ll	ll	ll	ll	ll	lm	ll	lm	ll	lm	lm	ll	ll	lm	ll	ll	lm	ll	lm	ll	ll	ll	ll	ll	lm	ll	ll	lm	lm	ll	ll	lm	ll	ll	ll	lm	lm	ll	lm
cGD_01951_L1_PA	GD_01951_L1_PA	LG1	<nnxnp>	{-0}	(nn,np)	np	nn	nn	nn	nn	nn	np	nn	np	np	nn	nn	nn	nn	np	np	np	np	np	nn	nn	np	nn	nn	nn	np	nn	nn	nn	nn	np	nn	nn	np	nn	np	np	np	np	np	np	np	nn	nn
LG1_HB_966	F_0445931_L1_PA	LG1	<nnxnp>	{-0}	(nn,np)	np	nn	nn	nn	nn	nn	np	nn	np	nn	np	nn	nn	nn	np	np	np	np	np	nn	nn	nn	nn	nn	nn	nn	nn	nn	nn	nn	np	nn	nn	nn	nn	np	np	nn	np	nn	np	np	nn	nn
LG1_HB_966	F_0445933_L1_PA	LG1	<hkxhk>	{11}	(hh,hk,kk)	hh	kk	hk	kk	kk	kk	hk	kk	hk	kk	hh	kk	hk	kk	hh	hh	hk	hk	hh	kk	kk	hk	kk	hk	kk	kk	kk	kk	kk	hk	hk	kk	hk	hk	kk	hk	hh	kk	hk	kk	hh	hh	kk	hk
LG1_HB_966	F_0445935_L1_PA	LG1	<nnxnp>	{-0}	(nn,np)	np	nn	nn	nn	nn	nn	np	nn	np	nn	np	nn	nn	nn	np	np	np	np	np	nn	nn	nn	nn	nn	nn	nn	nn	nn	nn	nn	np	nn	nn	nn	nn	np	np	nn	np	nn	np	np	nn	nn
LG1_HB_966	GD_02371_L1_PA	LG1	<hkxhk>	{11}	(hh,hk,kk)	hh	kk	hk	kk	kk	kk	hk	kk	hk	kk	hh	kk	hk	kk	hh	hh	hk	hk	hh	kk	kk	hk	kk	hk	kk	kk	kk	kk	kk	hk	hk	kk	hk	hk	kk	hk	hh	kk	hk	kk	hh	hh	kk	hk
LG1_HB_966	R_34470881_L1_PA	LG1	<nnxnp>	{-0}	(nn,np)	np	nn	nn	nn	nn	nn	np	nn	np	nn	np	nn	nn	nn	np	np	np	np	np	nn	nn	nn	nn	nn	nn	nn	nn	nn	nn	nn	np	nn	nn	nn	nn	np	np	nn	np	nn	np	np	nn	nn
LG1_HB_966.1	R_34487221_L1_PA	LG1	<nnxnp>	{-0}	(nn,np)	np	nn	nn	nn	nn	nn	np	nn	np	nn	np	nn	nn	nn	np	np	np	np	np	nn	nn	nn	nn	nn	nn	nn	nn	nn	nn	nn	np	nn	nn	nn	nn	np	np	nn	np	nn	np	np	nn	nn
LG1_HB_968	R_35202609_L1_PA	LG1	<nnxnp>	{-0}	(nn,np)	np	nn	nn	nn	nn	nn	np	nn	np	nn	np	nn	nn	nn	np	np	np	np	np	nn	nn	nn	nn	nn	nn	nn	nn	nn	nn	nn	nn	nn	nn	nn	nn	np	np	nn	np	nn	np	np	nn	np
GD_00583_L1_PA	GD_00583_L1_PA	LG1	<nnxnp>	{-1}	(nn,np)	nn	np	np	np	np	np	nn	np	nn	np	nn	np	np	np	nn	nn	nn	nn	nn	np	np	np	np	np	np	np	np	np	np	np	np	np	np	np	np	nn	nn	np	nn	np	nn	nn	np	nn
LG1_HB_969	F_0447050_L1_PA	LG1	<lmxll>	{1-}	(ll,lm)	ll	lm	ll	lm	lm	lm	lm	lm	lm	lm	ll	lm	ll	lm	ll	ll	lm	lm	ll	lm	lm	ll	lm	ll	ll	ll	lm	lm	lm	ll	lm	lm	ll	ll	lm	lm	ll	lm	lm	lm	ll	ll	lm	ll
LG1_HB_969	F_0447052_L1_PA	LG1	<lmxll>	{1-}	(ll,lm)	ll	lm	ll	lm	lm	lm	lm	lm	lm	lm	ll	lm	ll	lm	ll	ll	lm	lm	ll	lm	lm	ll	lm	ll	ll	ll	lm	lm	lm	ll	lm	lm	ll	ll	lm	lm	ll	lm	lm	lm	ll	ll	lm	ll
LG1_HB_969	F_0447053_L1_PA	LG1	<lmxll>	{1-}	(ll,lm)	ll	lm	ll	lm	lm	lm	lm	lm	lm	lm	ll	lm	ll	lm	ll	ll	lm	lm	ll	lm	lm	ll	lm	ll	ll	ll	lm	lm	lm	ll	lm	lm	ll	ll	lm	lm	ll	lm	lm	lm	ll	ll	lm	ll
LG1_HB_969	F_0447061_L1_PA	LG1	<lmxll>	{1-}	(ll,lm)	ll	lm	ll	lm	lm	lm	lm	lm	lm	lm	ll	lm	ll	lm	ll	ll	lm	lm	ll	lm	lm	ll	lm	ll	ll	ll	lm	lm	lm	ll	lm	lm	ll	ll	lm	lm	ll	lm	lm	lm	ll	ll	lm	ll
LG1_HB_969	R_35251020_L1_PA	LG1	<lmxll>	{1-}	(ll,lm)	ll	lm	ll	lm	lm	lm	lm	lm	lm	lm	ll	lm	ll	lm	ll	ll	lm	lm	ll	lm	lm	ll	lm	ll	ll	ll	lm	lm	lm	ll	lm	lm	ll	ll	lm	lm	ll	lm	lm	lm	ll	ll	lm	ll
LG1_HB_969	F_0447033_L1_PA	LG1	<nnxnp>	{-1}	(nn,np)	nn	np	np	np	np	np	nn	np	nn	np	nn	np	np	np	nn	nn	nn	nn	nn	np	np	np	np	np	np	np	np	np	np	np	np	np	np	np	np	nn	nn	np	nn	np	nn	nn	np	nn
GD_00495_L1_PA	GD_00495_L1_PA	LG1	<lmxll>	{0-}	(ll,lm)	lm	ll	lm	ll	ll	ll	ll	ll	ll	ll	lm	ll	lm	ll	lm	lm	ll	ll	lm	ll	ll	lm	ll	lm	lm	lm	ll	ll	ll	lm	ll	ll	lm	lm	ll	ll	lm	ll	ll	ll	lm	lm	ll	lm
LG1_HB_970	GD_02092_L1_PA	LG1	<nnxnp>	{-0}	(nn,np)	np	nn	nn	nn	nn	nn	np	nn	np	nn	np	nn	nn	nn	np	np	np	np	np	nn	nn	nn	nn	nn	nn	nn	nn	nn	nn	nn	nn	nn	nn	nn	nn	np	np	nn	np	nn	nn	np	nn	np
LG1_HB_971	F_0447581_L1_PA	LG1	<lmxll>	{1-}	(ll,lm)	ll	lm	ll	lm	lm	lm	lm	ll	lm	lm	ll	lm	ll	lm	ll	ll	lm	lm	ll	lm	lm	ll	lm	ll	ll	ll	lm	lm	lm	ll	lm	lm	ll	ll	ll	lm	ll	lm	lm	lm	ll	ll	lm	ll
LG1_HB_971	F_0447588_L1_PA	LG1	<lmxll>	{0-}	(ll,lm)	lm	ll	lm	ll	ll	ll	ll	lm	ll	ll	lm	ll	lm	ll	lm	lm	ll	ll	lm	ll	ll	lm	ll	lm	lm	lm	ll	ll	ll	lm	ll	ll	lm	lm	lm	ll	lm	ll	ll	ll	lm	lm	ll	lm
LG1_HB_971	R_35621874_L1_PA	LG1	<lmxll>	{0-}	(ll,lm)	lm	ll	lm	ll	ll	ll	ll	lm	ll	ll	lm	ll	lm	ll	lm	lm	ll	ll	lm	ll	ll	lm	ll	lm	lm	lm	ll	ll	ll	lm	ll	ll	lm	lm	lm	ll	lm	ll	ll	ll	lm	lm	ll	lm
LG1_HB_971	R_35617576_L1_PA	LG1	<nnxnp>	{-0}	(nn,np)	np	nn	nn	nn	nn	nn	np	nn	np	nn	np	nn	nn	nn	np	np	nn	np	np	nn	nn	nn	np	nn	nn	nn	nn	nn	nn	nn	nn	nn	nn	nn	nn	np	np	nn	np	nn	nn	np	nn	np
LG1_HB_972	F_0448111_L1_PA	LG1	<nnxnp>	{-0}	(nn,np)	np	nn	nn	nn	nn	nn	np	nn	np	nn	np	nn	nn	np	np	nn	nn	np	np	nn	nn	nn	np	nn	nn	nn	nn	nn	nn	nn	nn	nn	nn	nn	nn	np	np	nn	np	nn	nn	np	nn	np
LG10_HB_1	F_0000010_L10_PA	LG10	<nnxnp>	{-1}	(nn,np)	nn	np	np	np	nn	np	np	nn	nn	np	nn	np	np	nn	nn	np	np	nn	np	np	nn	np	nn	np	nn	np	nn	np	nn	nn	nn	np	np	nn	nn	nn	nn	nn	np	np	np	np	np	nn
LG10_HB_1	F_0000011_L10_PA	LG10	<nnxnp>	{-1}	(nn,np)	nn	np	np	np	nn	np	np	nn	nn	np	nn	np	np	nn	nn	np	np	nn	np	np	nn	np	nn	np	nn	np	nn	np	nn	nn	nn	np	np	nn	nn	nn	nn	nn	np	np	np	np	np	nn
LG10_HB_1	F_0000013_L10_PA	LG10	<nnxnp>	{-1}	(nn,np)	nn	np	np	np	nn	np	np	nn	nn	np	nn	np	np	nn	nn	np	np	nn	np	np	nn	np	nn	np	nn	np	nn	np	nn	nn	nn	np	np	nn	nn	nn	nn	nn	np	np	np	np	np	nn
LG10_HB_10	F_0002636_L10_PA	LG10	<nnxnp>	{-1}	(nn,np)	nn	np	np	np	nn	np	np	nn	nn	np	nn	np	np	nn	nn	np	np	nn	np	np	nn	np	nn	np	nn	np	nn	np	nn	nn	nn	np	np	nn	nn	nn	nn	nn	nn	np	np	np	np	nn
LG10_HB_10	F_0002637_L10_PA	LG10	<hkxhk>	{11}	(hh,hk,kk)	hk	hk	hk	hk	hk	kk	kk	hh	hk	hk	hh	hk	hk	hh	hh	hk	kk	hk	hk	hk	hh	hk	hh	kk	hh	hk	hk	hk	hk	hh	hh	kk	hk	hh	hh	hk	hh	hk	hk	hk	hk	kk	hk	hk
LG10_HB_10	F_0002644_L10_PA	LG10	<hkxhk>	{01}	(hh,hk,kk)	hh	kk	kk	kk	hh	hk	hk	hk	hh	kk	hk	kk	kk	hk	hk	kk	hk	hh	kk	kk	hk	kk	hk	hk	hk	kk	hh	kk	hh	hk	hk	hk	kk	hk	hk	hh	hk	hh	hh	kk	kk	hk	kk	hh
LG10_HB_10.5	R_2479664_L10_PA	LG10	<nnxnp>	{-0}	(nn,np)	np	nn	nn	nn	np	nn	nn	np	np	nn	np	nn	nn	np	np	nn	nn	np	nn	nn	np	nn	np	nn	np	nn	np	nn	np	np	np	nn	nn	np	np	np	np	np	np	nn	nn	nn	nn	np
LG10_HB_100	F_0048104_L10_PA	LG10	<lmxll>	{0-}	(ll,lm)	lm	lm	lm	ll	lm	lm	ll	lm	ll	lm	ll	lm	lm	ll	ll	lm	ll	ll	lm	lm	ll	ll	ll	ll	ll	ll	lm	ll	ll	ll	ll	ll	lm	ll	lm	ll	lm	lm	lm	lm	ll	ll	ll	lm
LG10_HB_100	F_0048113_L10_PA	LG10	<nnxnp>	{-0}	(nn,np)	np	nn	nn	nn	nn	nn	np	nn	nn	np	np	nn	nn	nn	nn	nn	nn	nn	nn	nn	nn	np	nn	nn	nn	nn	nn	np	np	np	np	nn	np	np	nn	nn	np	np	np	nn	np	nn	nn	nn
LG10_HB_100	F_0048115_L10_PA	LG10	<nnxnp>	{-0}	(nn,np)	np	nn	nn	nn	nn	nn	np	nn	nn	np	np	nn	nn	nn	nn	nn	nn	nn	nn	nn	nn	np	nn	nn	nn	nn	nn	np	np	np	np	nn	np	np	nn	nn	np	np	np	nn	np	nn	nn	nn
LG10_HB_100	F_0048123_L10_PA	LG10	<nnxnp>	{-1}	(nn,np)	nn	np	np	np	np	np	nn	np	np	nn	nn	np	np	np	np	np	np	np	np	np	np	nn	np	np	np	np	np	nn	nn	nn	nn	np	nn	nn	np	np	nn	nn	nn	np	nn	np	np	np
LG10_HB_104	F_0049724_L10_PA	LG10	<lmxll>	{0-}	(ll,lm)	lm	lm	lm	ll	lm	lm	ll	lm	ll	lm	ll	lm	lm	ll	ll	lm	ll	ll	lm	lm	ll	ll	ll	ll	ll	ll	lm	ll	ll	ll	ll	ll	lm	ll	lm	ll	lm	lm	lm	lm	ll	ll	ll	lm
LG10_HB_104	F_0049741_L10_PA	LG10	<nnxnp>	{-0}	(nn,np)	np	nn	nn	nn	nn	nn	np	nn	nn	np	np	nn	nn	nn	nn	nn	nn	nn	nn	nn	nn	np	nn	nn	nn	nn	nn	np	np	np	np	nn	np	np	nn	nn	np	np	np	nn	np	nn	nn	nn
LG10_HB_105	F_0049831_L10_PA	LG10	<lmxll>	{0-}	(ll,lm)	lm	lm	lm	ll	lm	lm	ll	lm	ll	lm	ll	lm	lm	ll	ll	lm	ll	ll	lm	lm	ll	ll	ll	ll	ll	ll	lm	ll	ll	ll	ll	ll	lm	ll	lm	ll	lm	lm	ll	lm	ll	ll	ll	lm
LG10_HB_105	F_0049850_L10_PA	LG10	<lmxll>	{0-}	(ll,lm)	lm	lm	lm	ll	lm	lm	ll	lm	ll	lm	ll	lm	lm	ll	ll	lm	ll	ll	lm	lm	ll	ll	ll	ll	ll	ll	lm	ll	ll	ll	ll	ll	lm	ll	lm	ll	lm	lm	ll	lm	ll	ll	ll	lm
LG10_HB_105	F_0049856_L10_PA	LG10	<lmxll>	{0-}	(ll,lm)	lm	lm	lm	ll	lm	lm	ll	lm	ll	lm	ll	lm	lm	ll	ll	lm	ll	ll	lm	lm	ll	ll	ll	ll	ll	ll	lm	ll	ll	ll	ll	ll	lm	ll	lm	ll	lm	lm	ll	lm	ll	ll	ll	lm
LG10_HB_105	F_0049857_L10_PA	LG10	<nnxnp>	{-1}	(nn,np)	nn	np	np	np	np	np	nn	np	np	nn	nn	np	np	np	np	np	np	np	np	np	np	nn	np	np	np	np	np	nn	nn	nn	nn	np	nn	nn	np	np	nn	nn	nn	np	nn	np	np	np
LG10_HB_105	R_36052300_L10_PA	LG10	<hkxhk>	{10}	(hh,hk,kk)	hk	hh	hh	hk	hh	hh	kk	hh	hk	hk	kk	hh	hh	hk	hk	hh	hk	hk	hh	hh	hk	kk	hk	hk	hk	hk	hh	kk	kk	kk	kk	hk	hk	kk	hh	hk	hk	hk	kk	hh	kk	hk	hk	hh
LG10_HB_105.5	R_36071826_L10_PA	LG10	<nnxnp>	{-0}	(nn,np)	np	nn	nn	nn	nn	nn	np	nn	nn	np	np	nn	nn	nn	nn	nn	nn	nn	nn	nn	nn	np	nn	nn	nn	nn	nn	np	np	np	np	nn	np	np	nn	nn	np	np	np	nn	np	nn	nn	nn
LG10_HB_106	F_0049926_L10_PA	LG10	<hkxhk>	{00}	(hh,hk,kk)	kk	hk	hk	hh	hk	hk	hk	hk	hh	kk	hk	hk	hk	hh	hh	hk	hh	hh	hk	hk	hh	hk	hh	hh	hh	hh	hk	hk	hk	hk	hk	hh	kk	hk	hk	hh	kk	kk	hk	hk	hk	hh	hh	hk
LG10_HB_106	R_36100460_L10_PA	LG10	<nnxnp>	{-0}	(nn,np)	np	nn	nn	nn	nn	nn	np	nn	nn	np	np	nn	nn	nn	nn	nn	nn	nn	nn	nn	nn	np	nn	nn	nn	nn	nn	np	np	np	np	nn	np	np	nn	nn	np	np	np	nn	np	nn	nn	nn
LG10_HB_107	F_0050201_L10_PA	LG10	<nnxnp>	{-1}	(nn,np)	nn	np	np	np	np	np	nn	np	np	nn	nn	np	np	np	np	nn	np	np	np	np	np	nn	np	np	np	np	np	nn	nn	nn	nn	np	nn	nn	np	np	nn	nn	nn	np	nn	np	np	np
LG10_HB_107	F_0050202_L10_PA	LG10	<nnxnp>	{-0}	(nn,np)	np	nn	nn	nn	nn	nn	np	nn	nn	np	np	nn	nn	nn	nn	np	nn	nn	nn	nn	nn	np	nn	nn	nn	nn	nn	np	np	np	np	nn	np	np	nn	nn	np	np	np	nn	np	nn	nn	nn
LG10_HB_107	F_0050213_L10_PA	LG10	<lmxll>	{0-}	(ll,lm)	lm	lm	lm	ll	lm	lm	ll	lm	ll	lm	ll	lm	lm	ll	ll	lm	ll	ll	lm	lm	ll	ll	ll	ll	ll	ll	lm	ll	ll	ll	ll	ll	lm	ll	lm	ll	lm	lm	ll	lm	ll	ll	ll	lm
LG10_HB_107	F_0050215_L10_PA	LG10	<hkxhk>	{00}	(hh,hk,kk)	kk	hk	hk	hh	hk	hk	hk	hk	hh	kk	hk	hk	hk	hh	hh	kk	hh	hh	hk	hk	hh	hk	hh	hh	hh	hh	hk	hk	hk	hk	hk	hh	kk	hk	hk	hh	kk	kk	hk	hk	hk	hh	hh	hk
LG10_HB_107	F_0050231_L10_PA	LG10	<lmxll>	{0-}	(ll,lm)	lm	lm	lm	ll	lm	lm	ll	lm	ll	lm	ll	lm	lm	ll	ll	lm	ll	ll	lm	lm	ll	ll	ll	ll	ll	ll	lm	ll	ll	ll	ll	ll	lm	ll	lm	ll	lm	lm	ll	lm	ll	ll	ll	lm
LG10_HB_107	F_0050233_L10_PA	LG10	<nnxnp>	{-1}	(nn,np)	nn	np	np	np	np	np	nn	np	np	nn	nn	np	np	np	np	nn	np	np	np	np	np	nn	np	np	np	np	np	nn	nn	nn	nn	np	nn	nn	np	np	nn	nn	nn	np	nn	np	np	np
LG10_HB_108	F_0050923_L10_PA	LG10	<nnxnp>	{-0}	(nn,np)	np	nn	nn	nn	nn	nn	np	nn	nn	np	np	nn	nn	nn	nn	np	nn	nn	nn	nn	nn	np	nn	nn	nn	nn	nn	np	np	np	np	nn	np	np	nn	nn	np	np	nn	nn	np	nn	nn	nn
LG10_HB_108	F_0050930_L10_PA	LG10	<hkxhk>	{01}	(hh,hk,kk)	hk	kk	kk	hk	kk	kk	hh	kk	hk	hk	hh	kk	kk	hk	hk	hk	hk	hk	kk	kk	hk	hh	hk	hk	hk	hk	kk	hh	hh	hh	hh	hk	hk	hh	kk	hk	hk	hk	hk	kk	hh	hk	hk	kk
LG10_HB_108	F_0050932_L10_PA	LG10	<nnxnp>	{-0}	(nn,np)	np	nn	nn	nn	nn	nn	np	nn	nn	np	np	nn	nn	nn	nn	np	nn	nn	nn	nn	nn	np	nn	nn	nn	nn	nn	np	np	np	np	nn	np	np	nn	nn	np	np	nn	nn	np	nn	nn	nn
LG10_HB_108	F_0050933_L10_PA	LG10	<nnxnp>	{-0}	(nn,np)	np	nn	nn	nn	nn	nn	np	nn	nn	np	np	nn	nn	nn	nn	np	nn	nn	nn	nn	nn	np	nn	nn	nn	nn	nn	np	np	np	np	nn	np	np	nn	nn	np	np	nn	nn	np	nn	nn	nn
LG10_HB_109	F_0051411_L10_PA	LG10	<lmxll>	{1-}	(ll,lm)	ll	ll	ll	lm	ll	ll	lm	ll	lm	ll	lm	ll	ll	lm	lm	ll	lm	lm	ll	ll	lm	lm	lm	lm	lm	lm	ll	lm	lm	lm	lm	lm	ll	lm	ll	lm	ll	ll	lm	ll	lm	lm	lm	ll
LG10_HB_109	F_0051422_L10_PA	LG10	<lmxll>	{0-}	(ll,lm)	lm	lm	lm	ll	lm	lm	ll	lm	ll	lm	ll	lm	lm	ll	ll	lm	ll	ll	lm	lm	ll	ll	ll	ll	ll	ll	lm	ll	ll	ll	ll	ll	lm	ll	lm	ll	lm	lm	ll	lm	ll	ll	ll	lm
LG10_HB_109	F_0051414_L10_PA	LG10	<nnxnp>	{-0}	(nn,np)	np	nn	nn	nn	np	nn	np	nn	nn	np	np	nn	nn	nn	nn	np	nn	nn	nn	nn	nn	np	nn	nn	nn	nn	nn	np	np	np	np	nn	np	np	nn	nn	np	np	nn	nn	np	nn	nn	np
LG10_HB_109	F_0051435_L10_PA	LG10	<nnxnp>	{-1}	(nn,np)	nn	np	np	np	nn	np	nn	np	np	nn	nn	np	np	np	np	nn	np	np	np	np	np	nn	np	np	np	np	np	nn	nn	nn	nn	np	nn	nn	np	np	nn	nn	np	np	nn	np	np	nn
LG10_HB_109	R_36862797_L10_PA	LG10	<nnxnp>	{-1}	(nn,np)	nn	np	np	np	nn	np	nn	np	np	nn	nn	np	np	np	np	nn	np	np	np	np	np	nn	np	np	np	np	np	nn	nn	nn	nn	np	nn	nn	np	np	nn	nn	np	np	nn	np	np	nn
LG10_HB_109.5	GD_00405_L10_PA	LG10	<lmxll>	{1-}	(ll,lm)	ll	ll	ll	lm	ll	ll	lm	ll	lm	ll	lm	ll	ll	lm	lm	ll	lm	lm	ll	ll	lm	lm	lm	lm	lm	lm	ll	lm	lm	lm	lm	lm	ll	lm	ll	lm	ll	ll	lm	ll	lm	lm	lm	ll
LG10_HB_109.5	R_36883478_L10_PA	LG10	<nnxnp>	{-0}	(nn,np)	np	nn	nn	nn	np	nn	np	nn	nn	np	np	nn	nn	nn	nn	np	nn	nn	nn	nn	nn	np	nn	nn	nn	nn	nn	np	np	np	np	nn	np	np	nn	nn	np	np	nn	nn	np	nn	nn	np
LG10_HB_109.5	R_36885663_L10_PA	LG10	<nnxnp>	{-0}	(nn,np)	np	nn	nn	nn	np	nn	np	nn	nn	np	np	nn	nn	nn	nn	np	nn	nn	nn	nn	nn	np	nn	nn	nn	nn	nn	np	np	np	np	nn	np	np	nn	nn	np	np	nn	nn	np	nn	nn	np
LG10_HB_109.5	R_36887888_L10_PA	LG10	<nnxnp>	{-0}	(nn,np)	np	nn	nn	nn	np	nn	np	nn	nn	np	np	nn	nn	nn	nn	np	nn	nn	nn	nn	nn	np	nn	nn	nn	nn	nn	np	np	np	np	nn	np	np	nn	nn	np	np	nn	nn	np	nn	nn	np
LG10_HB_11	F_0003079_L10_PA	LG10	<lmxll>	{0-}	(ll,lm)	ll	lm	lm	lm	ll	ll	ll	lm	ll	lm	lm	lm	lm	lm	lm	lm	ll	ll	lm	lm	lm	lm	lm	ll	lm	lm	ll	lm	ll	lm	lm	ll	lm	lm	lm	ll	lm	ll	ll	lm	lm	ll	lm	ll
LG10_HB_11	F_0003114_L10_PA	LG10	<lmxll>	{1-}	(ll,lm)	lm	ll	ll	ll	lm	lm	lm	ll	lm	ll	ll	ll	ll	ll	ll	ll	lm	lm	ll	ll	ll	ll	ll	lm	ll	ll	lm	ll	lm	ll	ll	lm	ll	ll	ll	lm	ll	lm	ll	ll	ll	lm	ll	lm
LG10_HB_110	F_0051740_L10_PA	LG10	<hkxhk>	{11}	(hh,hk,kk)	hh	hk	hk	kk	hh	hk	hk	hk	kk	hh	hk	hk	hk	kk	kk	hh	kk	kk	hk	hk	kk	hk	kk	kk	kk	kk	hk	hk	hk	hk	hk	kk	hh	hk	hk	kk	hh	hh	kk	hk	hk	kk	kk	hh
LG10_HB_110	F_0051751_L10_PA	LG10	<hkxhk>	{11}	(hh,hk,kk)	hh	hk	hk	kk	hh	hk	hk	hk	kk	hh	hk	hk	hk	kk	kk	hh	kk	kk	hk	hk	kk	hk	kk	kk	kk	kk	hk	hk	hk	hk	hk	kk	hh	hk	hk	kk	hh	hh	kk	hk	hk	kk	kk	hh
LG10_HB_110	F_0051764_L10_PA	LG10	<hkxhk>	{11}	(hh,hk,kk)	hh	hk	hk	kk	hh	hk	hk	hk	kk	hh	hk	hk	hk	kk	kk	hh	kk	kk	hk	hk	kk	hk	kk	kk	kk	kk	hk	hk	hk	hk	hk	kk	hh	hk	hk	kk	hh	hh	kk	hk	hk	kk	kk	hh
LG10_HB_110	F_0051784_L10_PA	LG10	<hkxhk>	{00}	(hh,hk,kk)	kk	hk	hk	hh	kk	hk	hk	hk	hh	kk	hk	hk	hk	hh	hh	kk	hh	hh	hk	hk	hh	hk	hh	hh	hh	hh	hk	hk	hk	hk	hk	hh	kk	hk	hk	hh	kk	kk	hh	hk	hk	hh	hh	kk
LG10_HB_110	R_36985238_L10_PA	LG10	<nnxnp>	{-1}	(nn,np)	nn	np	np	np	nn	np	nn	np	np	nn	nn	np	np	np	np	nn	np	np	np	np	np	nn	np	np	np	np	np	nn	nn	nn	nn	np	nn	nn	np	np	nn	nn	np	np	nn	np	np	nn
R_37052690_L10_PA	R_37052690_L10_PA	LG10	<lmxll>	{0-}	(ll,lm)	lm	lm	lm	ll	lm	lm	ll	lm	ll	lm	ll	lm	lm	ll	ll	lm	ll	ll	lm	lm	ll	ll	ll	ll	ll	ll	lm	ll	ll	ll	ll	ll	lm	ll	lm	ll	lm	lm	ll	lm	ll	ll	ll	lm
LG10_HB_111	R_37072737_L10_PA	LG10	<lmxll>	{0-}	(ll,lm)	lm	lm	lm	ll	lm	lm	ll	lm	ll	lm	ll	lm	lm	ll	ll	lm	ll	ll	lm	lm	ll	ll	ll	ll	ll	ll	lm	ll	ll	ll	ll	ll	lm	ll	lm	ll	lm	lm	ll	lm	ll	ll	ll	lm
LG10_HB_112	F_0052468_L10_PA	LG10	<nnxnp>	{-0}	(nn,np)	np	nn	nn	nn	np	nn	np	nn	nn	np	np	nn	nn	nn	nn	np	nn	nn	nn	nn	nn	np	nn	nn	nn	nn	nn	np	np	np	np	nn	np	np	nn	nn	np	np	nn	nn	np	nn	nn	np
LG10_HB_112	F_0052472_L10_PA	LG10	<nnxnp>	{-0}	(nn,np)	np	nn	nn	nn	np	nn	np	nn	nn	np	np	nn	nn	nn	nn	np	nn	nn	nn	nn	nn	np	nn	nn	nn	nn	nn	np	np	np	np	nn	np	np	nn	nn	np	np	nn	nn	np	nn	nn	np
LG10_HB_112	F_0052470_L10_PA	LG10	<lmxll>	{0-}	(ll,lm)	lm	lm	lm	ll	lm	lm	ll	lm	ll	lm	ll	lm	lm	ll	ll	lm	ll	ll	lm	lm	ll	ll	ll	ll	ll	ll	lm	ll	ll	ll	ll	ll	lm	ll	lm	ll	lm	lm	ll	lm	ll	ll	ll	lm
LG10_HB_112	F_0052503_L10_PA	LG10	<lmxll>	{0-}	(ll,lm)	lm	lm	lm	ll	lm	lm	ll	lm	ll	lm	ll	lm	lm	ll	ll	lm	ll	ll	lm	lm	ll	ll	ll	ll	ll	ll	lm	ll	ll	ll	ll	ll	lm	ll	lm	ll	lm	lm	ll	lm	ll	ll	ll	lm
LG10_HB_1179	F_0551211_L3_PA	LG10	<nnxnp>	{-1}	(nn,np)	np	np	nn	np	nn	np	np	nn	nn	np	nn	nn	np	np	np	np	nn	nn	np	np	nn	np	nn	np	nn	np	np	np	np	np	nn	nn	np	np	np	nn	nn	nn	nn	np	np	nn	np	np
LG10_HB_1179	F_0551216_L3_PA	LG10	<nnxnp>	{-1}	(nn,np)	np	np	nn	np	nn	np	np	nn	nn	np	nn	nn	np	np	np	np	nn	nn	np	np	nn	np	nn	np	nn	np	np	np	np	np	nn	nn	np	np	np	nn	nn	nn	nn	np	np	nn	np	np
LG10_HB_1179	F_0551236_L3_PA	LG10	<nnxnp>	{-1}	(nn,np)	np	np	nn	np	nn	np	np	nn	nn	np	nn	nn	np	np	np	np	nn	nn	np	np	nn	np	nn	np	nn	np	np	np	np	np	nn	nn	np	np	np	nn	nn	nn	nn	np	np	nn	np	np
LG10_HB_1179	F_0551257_L3_PA	LG10	<nnxnp>	{-1}	(nn,np)	np	np	nn	np	nn	np	np	nn	nn	np	nn	nn	np	np	np	np	nn	nn	np	np	nn	np	nn	np	nn	np	np	np	np	np	nn	nn	np	np	np	nn	nn	nn	nn	np	np	nn	np	np
LG10_HB_1180	F_0551553_L3_PA	LG10	<nnxnp>	{-0}	(nn,np)	nn	nn	np	nn	np	nn	nn	np	np	nn	np	np	nn	nn	nn	nn	np	np	nn	nn	np	nn	np	nn	np	nn	nn	nn	nn	nn	np	np	nn	nn	nn	np	np	np	np	nn	nn	np	nn	nn
LG10_HB_1180	F_0551555_L3_PA	LG10	<nnxnp>	{-0}	(nn,np)	nn	nn	np	nn	np	nn	nn	np	np	nn	np	np	nn	nn	nn	nn	np	np	nn	nn	np	nn	np	nn	np	nn	nn	nn	nn	nn	np	np	nn	nn	nn	np	np	np	np	nn	nn	np	nn	nn
LG10_HB_1180	F_0551559_L3_PA	LG10	<nnxnp>	{-1}	(nn,np)	np	np	nn	np	nn	np	np	nn	nn	np	nn	nn	np	np	np	np	nn	nn	np	np	nn	np	nn	np	nn	np	np	np	np	np	nn	nn	np	np	np	nn	nn	nn	nn	np	np	nn	np	np
LG10_HB_1180	F_0551574_L3_PA	LG10	<nnxnp>	{-1}	(nn,np)	np	np	nn	np	nn	np	np	nn	nn	np	nn	nn	np	np	np	np	nn	nn	np	np	nn	np	nn	np	nn	np	np	np	np	np	nn	nn	np	np	np	nn	nn	nn	nn	np	np	nn	np	np
LG10_HB_12	F_0003482_L10_PA	LG10	<nnxnp>	{-1}	(nn,np)	nn	np	np	np	nn	np	np	nn	nn	np	nn	np	np	nn	nn	np	np	nn	np	np	nn	np	nn	np	nn	np	nn	np	nn	nn	nn	np	np	nn	nn	nn	nn	nn	nn	np	np	np	np	nn
LG10_HB_12	F_0003489_L10_PA	LG10	<lmxll>	{0-}	(ll,lm)	ll	lm	lm	lm	ll	ll	ll	lm	ll	lm	lm	lm	lm	lm	lm	lm	ll	ll	lm	lm	lm	lm	lm	ll	lm	lm	ll	lm	ll	lm	lm	ll	lm	lm	lm	ll	lm	ll	lm	lm	lm	ll	lm	ll
LG10_HB_120	F_0055215_L11_PA	LG10	<lmxll>	{1-}	(ll,lm)	lm	ll	ll	ll	lm	lm	lm	ll	lm	ll	ll	ll	ll	ll	ll	ll	ll	lm	ll	ll	ll	ll	ll	lm	ll	ll	lm	ll	lm	ll	ll	lm	lm	ll	ll	lm	ll	lm	ll	ll	ll	lm	ll	lm
LG10_HB_1288	F_0605148_L5_PA	LG10	<lmxll>	{1-}	(ll,lm)	ll	ll	ll	lm	ll	ll	lm	ll	ll	ll	lm	ll	ll	lm	lm	ll	lm	lm	ll	ll	lm	ll	ll	lm	lm	lm	ll	lm	lm	lm	lm	lm	ll	lm	lm	lm	ll	ll	ll	lm	lm	lm	lm	ll
LG10_HB_1289	F_0605829_L5_PA	LG10	<lmxll>	{1-}	(ll,lm)	ll	ll	ll	lm	ll	ll	lm	ll	ll	ll	lm	ll	ll	lm	lm	ll	lm	lm	ll	ll	lm	ll	ll	lm	lm	lm	ll	lm	lm	lm	lm	lm	ll	lm	lm	lm	ll	ll	ll	lm	lm	lm	lm	ll
LG10_HB_1289	F_0605830_L5_PA	LG10	<lmxll>	{1-}	(ll,lm)	ll	ll	ll	lm	ll	ll	lm	ll	ll	ll	lm	ll	ll	lm	lm	ll	lm	lm	ll	ll	lm	ll	ll	lm	lm	lm	ll	lm	lm	lm	lm	lm	ll	lm	lm	lm	ll	ll	ll	lm	lm	lm	lm	ll
LG10_HB_13	F_0004016_L10_PA	LG10	<lmxll>	{0-}	(ll,lm)	ll	lm	lm	lm	ll	ll	ll	lm	ll	lm	lm	lm	lm	lm	lm	lm	ll	ll	lm	lm	lm	lm	lm	ll	lm	lm	ll	lm	ll	lm	lm	ll	lm	lm	lm	ll	lm	ll	lm	lm	lm	ll	lm	ll
LG10_HB_13	F_0004019_L10_PA	LG10	<lmxll>	{0-}	(ll,lm)	ll	lm	lm	lm	ll	ll	ll	lm	ll	lm	lm	lm	lm	lm	lm	lm	ll	ll	lm	lm	lm	lm	lm	ll	lm	lm	ll	lm	ll	lm	lm	ll	lm	lm	lm	ll	lm	ll	lm	lm	lm	ll	lm	ll
LG10_HB_13	F_0004021_L10_PA	LG10	<nnxnp>	{-0}	(nn,np)	np	nn	nn	nn	np	nn	nn	np	np	nn	np	nn	nn	np	np	nn	nn	np	nn	nn	np	nn	np	nn	np	nn	np	nn	np	np	np	nn	nn	np	np	np	np	np	np	nn	nn	nn	nn	np
LG10_HB_13	F_0004037_L10_PA	LG10	<lmxll>	{0-}	(ll,lm)	ll	lm	lm	lm	ll	ll	ll	lm	ll	lm	lm	lm	lm	lm	lm	lm	ll	ll	lm	lm	lm	lm	lm	ll	lm	lm	ll	lm	ll	lm	lm	ll	lm	lm	lm	ll	lm	ll	lm	lm	lm	ll	lm	ll
LG10_HB_13	F_0004038_L10_PA	LG10	<nnxnp>	{-1}	(nn,np)	nn	np	np	np	nn	np	np	nn	nn	np	nn	np	np	nn	nn	np	np	nn	np	np	nn	np	nn	np	nn	np	nn	np	nn	nn	nn	np	np	nn	nn	nn	nn	nn	nn	np	np	np	np	nn
LG10_HB_13	R_3285289_L10_PA	LG10	<nnxnp>	{-0}	(nn,np)	np	nn	nn	nn	np	nn	nn	np	np	nn	np	nn	nn	np	np	nn	nn	np	nn	nn	np	nn	np	nn	np	nn	np	nn	np	np	np	nn	nn	np	np	np	np	np	np	nn	nn	nn	nn	np
LG10_HB_13.5	R_3332541_L10_PA	LG10	<lmxll>	{0-}	(ll,lm)	ll	lm	lm	lm	ll	ll	ll	lm	ll	lm	lm	lm	lm	lm	lm	lm	ll	ll	lm	lm	lm	lm	lm	ll	lm	lm	ll	lm	ll	lm	lm	ll	lm	lm	lm	ll	lm	ll	lm	lm	lm	ll	lm	ll
LG10_HB_13.5	R_3353551_L10_PA	LG10	<hkxhk>	{01}	(hh,hk,kk)	hh	kk	kk	kk	hh	hk	hk	hk	hh	kk	hk	kk	kk	hk	hk	kk	hk	hh	kk	kk	hk	kk	hk	hk	hk	kk	hh	kk	hh	hk	hk	hk	kk	hk	hk	hh	hk	hh	hk	kk	kk	hk	kk	hh
cR_4016435_L10_PA	R_4016435_L10_PA	LG10	<nnxnp>	{-1}	(nn,np)	nn	np	np	np	nn	np	np	nn	nn	np	nn	np	np	nn	np	np	np	nn	np	np	nn	np	nn	np	nn	np	nn	np	nn	nn	nn	np	np	nn	nn	nn	nn	nn	nn	np	np	np	np	nn
$R_34453757y_LG10	$R_34453757y_LG10_PA	LG10	<lmxll>	{1-}	(ll,lm)	lm	ll	ll	ll	ll	lm	lm	ll	lm	ll	ll	ll	ll	ll	ll	ll	ll	lm	ll	ll	ll	ll	ll	lm	ll	ll	lm	ll	lm	ll	ll	lm	lm	ll	lm	lm	ll	lm	ll	ll	ll	lm	ll	lm
LG10_HB_14	F_0004993_L10_PA	LG10	<hkxhk>	{01}	(hh,hk,kk)	hh	kk	kk	kk	hh	hk	hk	hk	hh	kk	hk	kk	kk	hk	kk	kk	hk	hh	kk	kk	hk	kk	hk	hk	hk	kk	hh	kk	hh	hk	hk	hk	kk	hk	hk	hh	hk	hh	hk	kk	kk	hk	kk	hh
LG10_HB_14	F_0005004_L10_PA	LG10	<nnxnp>	{-1}	(nn,np)	nn	np	np	np	nn	np	np	nn	nn	np	nn	np	np	nn	np	np	np	nn	np	np	nn	np	nn	np	nn	np	nn	np	nn	nn	nn	np	np	nn	nn	nn	nn	nn	nn	np	np	np	np	nn
LG10_HB_14	F_0005006_L10_PA	LG10	<nnxnp>	{-1}	(nn,np)	nn	np	np	np	nn	np	np	nn	nn	np	nn	np	np	nn	np	np	np	nn	np	np	nn	np	nn	np	nn	np	nn	np	nn	nn	nn	np	np	nn	nn	nn	nn	nn	nn	np	np	np	np	nn
LG10_HB_14	GD_01810_L10_PA	LG10	<nnxnp>	{-1}	(nn,np)	nn	np	np	np	nn	np	np	nn	nn	np	nn	np	np	nn	np	np	np	nn	np	np	nn	np	nn	np	nn	np	nn	np	nn	nn	nn	np	np	nn	nn	nn	nn	nn	nn	np	np	np	np	nn
LG10_HB_14	R_4034839_L10_PA	LG10	<hkxhk>	{01}	(hh,hk,kk)	hh	kk	kk	kk	hh	hk	hk	hk	hh	kk	hk	kk	kk	hk	kk	kk	hk	hh	kk	kk	hk	kk	hk	hk	hk	kk	hh	kk	hh	hk	hk	hk	kk	hk	hk	hh	hk	hh	hk	kk	kk	hk	kk	hh
LG10_HB_14	R_4041727_L10_PA	LG10	<hkxhk>	{01}	(hh,hk,kk)	hh	kk	kk	kk	hh	hk	hk	hk	hh	kk	hk	kk	kk	hk	kk	kk	hk	hh	kk	kk	hk	kk	hk	hk	hk	kk	hh	kk	hh	hk	hk	hk	kk	hk	hk	hh	hk	hh	hk	kk	kk	hk	kk	hh
LG10_HB_14	R_4045102_L10_PA	LG10	<lmxll>	{1-}	(ll,lm)	lm	ll	ll	ll	lm	lm	lm	ll	lm	ll	ll	ll	ll	ll	ll	ll	lm	lm	ll	ll	ll	ll	ll	lm	ll	ll	lm	ll	lm	ll	ll	lm	ll	ll	ll	lm	ll	lm	ll	ll	ll	lm	ll	lm
LG10_HB_1456	F_0685098_L6_PA	LG10	<nnxnp>	{-0}	(nn,np)	nn	nn	np	nn	np	nn	nn	np	np	nn	np	np	nn	nn	nn	nn	np	np	nn	nn	np	nn	np	nn	np	nn	nn	nn	nn	nn	np	np	nn	nn	nn	np	np	np	np	nn	nn	np	nn	nn
LG10_HB_1456	F_0685103_L6_PA	LG10	<lmxll>	{1-}	(ll,lm)	lm	ll	ll	ll	ll	lm	lm	ll	ll	ll	ll	ll	ll	ll	ll	ll	ll	lm	ll	ll	ll	ll	ll	lm	lm	ll	lm	ll	lm	ll	lm	lm	lm	ll	lm	ll	ll	ll	ll	ll	ll	lm	ll	lm
LG10_HB_1456	F_0685113_L6_PA	LG10	<lmxll>	{1-}	(ll,lm)	lm	ll	ll	ll	ll	lm	lm	ll	ll	ll	ll	ll	ll	ll	ll	ll	ll	lm	ll	ll	ll	ll	ll	lm	lm	ll	lm	ll	lm	ll	lm	lm	lm	ll	lm	ll	ll	ll	ll	ll	ll	lm	ll	lm
LG10_HB_1456	F_0685122_L6_PA	LG10	<hkxhk>	{01}	(hh,hk,kk)	hk	kk	hk	kk	hk	hk	hk	hk	hk	kk	hk	hk	kk	kk	kk	kk	hk	hh	kk	kk	hk	kk	hk	hk	hh	kk	hk	kk	hk	kk	hh	hh	hk	kk	hk	hk	hk	hk	hk	kk	kk	hh	kk	hk
LG10_HB_1499	F_0704803_L7_PA	LG10	<nnxnp>	{-1}	(nn,np)	np	np	nn	np	nn	np	np	nn	nn	np	nn	nn	np	np	np	np	nn	nn	np	np	nn	np	nn	np	nn	np	np	np	np	nn	nn	nn	np	np	np	nn	nn	nn	nn	np	np	nn	np	np
LG10_HB_1499	F_0704823_L7_PA	LG10	<nnxnp>	{-1}	(nn,np)	np	np	nn	np	nn	np	np	nn	nn	np	nn	nn	np	np	np	np	nn	nn	np	np	nn	np	nn	np	nn	np	np	np	np	nn	nn	nn	np	np	np	nn	nn	nn	nn	np	np	nn	np	np
LG10_HB_1499	F_0704833_L7_PA	LG10	<nnxnp>	{-1}	(nn,np)	np	np	nn	np	nn	np	np	nn	nn	np	nn	nn	np	np	np	np	nn	nn	np	np	nn	np	nn	np	nn	np	np	np	np	nn	nn	nn	np	np	np	nn	nn	nn	nn	np	np	nn	np	np
LG10_HB_1531	F_0716924_L7_PA	LG10	<hkxhk>	{00}	(hh,hk,kk)	hh	hk	kk	hk	kk	hh	hh	kk	hk	hk	kk	kk	hk	kk	hk	hk	kk	hk	hk	hk	kk	hk	kk	hh	kk	hk	hk	hk	hk	kk	kk	hh	hh	kk	hk	hk	kk	hk	kk	hk	hk	hk	hk	hk
LG10_HB_1531	F_0716938_L7_PA	LG10	<hkxhk>	{00}	(hh,hk,kk)	hh	hk	kk	hk	kk	hh	hh	kk	hk	hk	kk	kk	hk	kk	hk	hk	kk	hk	hk	hk	kk	hk	kk	hh	kk	hk	hk	hk	hk	kk	kk	hh	hh	kk	hk	hk	kk	hk	kk	hk	hk	hk	hk	hk
LG10_HB_1552	F_0726166_L8_PA	LG10	<nnxnp>	{-1}	(nn,np)	np	np	nn	np	nn	np	np	nn	nn	np	nn	nn	np	np	np	np	nn	nn	np	np	nn	np	nn	np	nn	np	np	np	nn	nn	nn	np	np	nn	nn	nn	nn	nn	nn	np	np	nn	np	nn
LG10_HB_1552	F_0726172_L8_PA	LG10	<nnxnp>	{-1}	(nn,np)	np	np	nn	np	nn	np	np	nn	nn	np	nn	nn	np	np	np	np	nn	nn	np	np	nn	np	nn	np	nn	np	np	np	nn	nn	nn	np	np	nn	nn	nn	nn	nn	nn	np	np	nn	np	nn
LG10_HB_1552	F_0726173_L8_PA	LG10	<nnxnp>	{-1}	(nn,np)	np	np	nn	np	nn	np	np	nn	nn	np	nn	nn	np	np	np	np	nn	nn	np	np	nn	np	nn	np	nn	np	np	np	nn	nn	nn	np	np	nn	nn	nn	nn	nn	nn	np	np	nn	np	nn
LG10_HB_1552	F_0726189_L8_PA	LG10	<nnxnp>	{-1}	(nn,np)	np	np	nn	np	nn	np	np	nn	nn	np	nn	nn	np	np	np	np	nn	nn	np	np	nn	np	nn	np	nn	np	np	np	nn	nn	nn	np	np	nn	nn	nn	nn	nn	nn	np	np	nn	np	nn
LG10_HB_1553	F_0726977_L8_PA	LG10	<nnxnp>	{-1}	(nn,np)	np	np	nn	np	nn	np	np	nn	nn	np	nn	nn	np	np	np	np	nn	nn	np	np	nn	np	nn	np	nn	np	np	np	nn	nn	nn	np	np	nn	nn	nn	nn	nn	nn	np	np	nn	np	nn
LG10_HB_1553	F_0726979_L8_PA	LG10	<nnxnp>	{-1}	(nn,np)	np	np	nn	np	nn	np	np	nn	nn	np	nn	nn	np	np	np	np	nn	nn	np	np	nn	np	nn	np	nn	np	np	np	nn	nn	nn	np	np	nn	nn	nn	nn	nn	nn	np	np	nn	np	nn
LG10_HB_1554	F_0727256_L8_PA	LG10	<nnxnp>	{-1}	(nn,np)	np	np	nn	np	nn	np	np	nn	nn	np	nn	nn	np	np	np	np	nn	nn	np	np	nn	np	nn	np	nn	np	np	np	nn	nn	nn	np	np	nn	nn	nn	nn	nn	nn	np	np	nn	np	nn
LG10_HB_1554	F_0727268_L8_PA	LG10	<nnxnp>	{-1}	(nn,np)	np	np	nn	np	nn	np	np	nn	nn	np	nn	nn	np	np	np	np	nn	nn	np	np	nn	np	nn	np	nn	np	np	np	nn	nn	nn	np	np	nn	nn	nn	nn	nn	nn	np	np	nn	np	nn
LG10_HB_1554	F_0727275_L8_PA	LG10	<nnxnp>	{-1}	(nn,np)	np	np	nn	np	nn	np	np	nn	nn	np	nn	nn	np	np	np	np	nn	nn	np	np	nn	np	nn	np	nn	np	np	np	nn	nn	nn	np	np	nn	nn	nn	nn	nn	nn	np	np	nn	np	nn
LG10_HB_1633	F_0766241_L8_PA	LG10	<nnxnp>	{-1}	(nn,np)	np	np	nn	np	nn	np	np	nn	nn	np	nn	nn	np	np	np	np	nn	nn	np	np	nn	np	nn	np	nn	np	np	np	np	nn	nn	nn	np	np	np	nn	nn	nn	nn	np	np	nn	np	np
LG10_HB_1633	F_0766242_L8_PA	LG10	<nnxnp>	{-0}	(nn,np)	nn	nn	np	nn	np	nn	nn	np	np	nn	np	np	nn	nn	nn	nn	np	np	nn	nn	np	nn	np	nn	np	nn	nn	nn	nn	np	np	np	nn	nn	nn	np	np	np	np	nn	nn	np	nn	nn
$F_0074728y_LG10	$F_0074728y_LG10_PA	LG10	<lmxll>	{1-}	(ll,lm)	lm	ll	ll	ll	lm	lm	lm	ll	lm	ll	ll	ll	ll	ll	ll	ll	lm	lm	ll	ll	ll	ll	ll	lm	ll	ll	lm	ll	lm	ll	ll	lm	ll	ll	ll	lm	ll	lm	ll	ll	ll	lm	ll	lm
F_0791607_L9_PA	F_0791607_L9_PA	LG10	<nnxnp>	{-1}	(nn,np)	nn	np	nn	np	np	np	nn	np	nn	nn	nn	np	np	np	np	np	nn	np	np	np	np	nn	np	np	np	np	np	nn	nn	np	nn	np	nn	nn	np	np	nn	nn	nn	np	nn	np	np	np
F_0795113_L9_PA	F_0795113_L9_PA	LG10	<nnxnp>	{-0}	(nn,np)	nn	nn	np	nn	np	nn	nn	np	np	nn	np	np	nn	nn	nn	nn	np	np	nn	nn	np	nn	np	nn	np	nn	nn	nn	nn	nn	np	np	nn	nn	nn	np	np	np	np	nn	nn	np	nn	nn
LG10_HB_17	F_0007396_L10_PA	LG10	<lmxll>	{1-}	(ll,lm)	lm	ll	ll	ll	ll	lm	lm	ll	ll	ll	ll	ll	ll	ll	ll	ll	ll	lm	ll	ll	lm	ll	ll	lm	lm	lm	lm	ll	lm	lm	lm	lm	ll	ll	lm	lm	ll	ll	ll	lm	ll	lm	ll	lm
LG10_HB_1713	F_0805708_L9_PA	LG10	<lmxll>	{1-}	(ll,lm)	lm	ll	ll	ll	ll	lm	lm	ll	ll	ll	ll	ll	ll	ll	ll	ll	ll	lm	ll	ll	lm	ll	ll	lm	lm	ll	lm	ll	lm	ll	lm	lm	lm	ll	lm	lm	ll	ll	ll	ll	ll	lm	ll	lm
LG10_HB_1713	F_0805709_L9_PA	LG10	<hkxhk>	{10}	(hh,hk,kk)	hk	hh	hk	hh	hk	hk	hk	hh	hk	hh	hk	hk	hh	hh	hh	hh	hk	kk	hh	hh	kk	hh	hk	hk	kk	hh	hk	hk	hk	hh	kk	kk	hk	hh	hk	kk	hk	hk	hk	hh	hh	kk	hh	hk
LG10_HB_1713	F_0805710_L9_PA	LG10	<lmxll>	{1-}	(ll,lm)	lm	ll	ll	ll	ll	lm	lm	ll	ll	ll	ll	ll	ll	ll	ll	ll	ll	lm	ll	ll	lm	ll	ll	lm	lm	ll	lm	ll	lm	ll	lm	lm	lm	ll	lm	lm	ll	ll	ll	ll	ll	lm	ll	lm
LG10_HB_1713	F_0805747_L9_PA	LG10	<nnxnp>	{-0}	(nn,np)	nn	nn	np	nn	np	nn	nn	nn	np	nn	np	np	nn	nn	nn	nn	np	np	nn	nn	np	nn	np	nn	np	nn	nn	np	nn	nn	np	np	nn	nn	nn	np	np	np	np	nn	nn	np	nn	nn
LG10_HB_1749	F_0824881_L10_27_1	LG10	<nnxnp>	{-1}	(nn,np)	nn	np	np	np	nn	np	np	nn	nn	np	nn	np	np	nn	nn	np	np	nn	np	np	nn	np	nn	np	nn	np	nn	np	nn	nn	nn	np	np	nn	nn	nn	nn	nn	np	np	np	np	np	nn
LG10_HB_1749	F_0824887_L10_27_1	LG10	<nnxnp>	{-1}	(nn,np)	nn	np	np	np	nn	np	np	nn	nn	np	nn	np	np	nn	nn	np	np	nn	np	np	nn	np	nn	np	nn	np	nn	np	nn	nn	nn	np	np	nn	nn	nn	nn	nn	np	np	np	np	np	nn
LG10_HB_1750	F_0825056_L10_28_1	LG10	<lmxll>	{0-}	(ll,lm)	ll	lm	lm	lm	ll	ll	ll	lm	ll	lm	lm	lm	lm	lm	lm	lm	ll	ll	lm	lm	lm	lm	lm	ll	lm	lm	ll	lm	ll	lm	lm	ll	lm	lm	lm	ll	lm	ll	ll	lm	lm	ll	lm	ll
LG10_HB_1750	F_0825061_L10_28_1	LG10	<lmxll>	{1-}	(ll,lm)	lm	ll	ll	ll	lm	lm	lm	ll	lm	ll	ll	ll	ll	ll	ll	ll	lm	lm	ll	ll	ll	ll	ll	lm	ll	ll	lm	ll	lm	ll	ll	lm	ll	ll	ll	lm	ll	lm	lm	ll	ll	lm	ll	lm
LG10_HB_1750	F_0825064_L10_28_1	LG10	<nnxnp>	{-0}	(nn,np)	np	nn	nn	nn	np	nn	nn	np	np	nn	np	nn	nn	np	np	nn	nn	np	nn	nn	np	nn	np	nn	np	nn	np	nn	np	np	np	nn	nn	np	np	np	np	np	nn	nn	nn	nn	nn	np
R_1282648_L10_PA	R_1282648_L10_PA	LG10	<nnxnp>	{-0}	(nn,np)	np	nn	nn	nn	np	nn	nn	np	np	nn	np	nn	nn	np	np	nn	nn	np	nn	nn	np	nn	np	nn	np	nn	np	nn	np	np	np	nn	nn	np	np	np	np	np	nn	nn	nn	nn	nn	np
LG10_HB_1753	F_0825447_L10_30_1	LG10	<nnxnp>	{-0}	(nn,np)	np	nn	nn	nn	np	nn	nn	np	np	nn	np	nn	nn	np	np	nn	nn	np	nn	nn	np	nn	np	nn	np	nn	np	nn	np	np	np	nn	nn	np	np	np	np	np	np	nn	nn	nn	nn	np
F_0825590_L10_30_1	F_0825590_L10_30_1	LG10	<lmxll>	{0-}	(ll,lm)	ll	lm	lm	lm	ll	ll	ll	lm	ll	lm	lm	lm	lm	lm	lm	lm	ll	ll	lm	lm	lm	lm	lm	ll	lm	lm	ll	lm	ll	lm	lm	ll	lm	lm	lm	ll	lm	ll	lm	lm	lm	ll	lm	ll
LG10_HB_1757	F_0826639_L10_33_1	LG10	<lmxll>	{1-}	(ll,lm)	lm	ll	ll	ll	lm	lm	lm	ll	lm	ll	ll	ll	ll	ll	ll	ll	ll	lm	ll	ll	ll	ll	ll	lm	ll	ll	lm	ll	lm	ll	ll	lm	lm	ll	ll	lm	ll	lm	ll	ll	ll	lm	ll	lm
LG10_HB_1760	F_0828963_L10_35_1	LG10	<nnxnp>	{-1}	(nn,np)	np	np	nn	np	nn	np	np	nn	nn	np	nn	nn	np	np	np	np	nn	nn	np	np	nn	np	nn	np	nn	np	np	np	np	np	nn	nn	np	np	np	nn	nn	nn	nn	np	np	nn	np	np
LG10_HB_1767	F_0831315_L10_40_1	LG10	<hkxhk>	{01}	(hh,hk,kk)	hk	kk	hk	kk	hk	hk	hk	kk	hk	hk	hk	hk	kk	kk	kk	kk	hk	hh	kk	kk	hh	kk	kk	hk	hk	hk	hk	hk	hk	kk	hh	hh	kk	kk	hk	hh	hk	hk	hk	kk	kk	hh	kk	hk
LG10_HB_1767	F_0831317_L10_40_1	LG10	<nnxnp>	{-0}	(nn,np)	nn	nn	np	nn	np	nn	nn	nn	np	np	np	np	nn	nn	nn	nn	np	np	nn	nn	np	nn	nn	nn	nn	nn	nn	np	nn	nn	np	np	nn	nn	nn	np	np	np	np	nn	nn	np	nn	nn
LG10_HB_1767	F_0831296_L10_40_1	LG10	<lmxll>	{1-}	(ll,lm)	lm	ll	ll	ll	ll	lm	lm	ll	ll	ll	ll	ll	ll	ll	ll	ll	ll	lm	ll	ll	lm	ll	ll	lm	lm	lm	lm	ll	lm	ll	lm	lm	ll	ll	lm	lm	ll	ll	ll	ll	ll	lm	ll	lm
LG10_HB_1767	F_0831298_L10_40_1	LG10	<lmxll>	{1-}	(ll,lm)	lm	ll	ll	ll	ll	lm	lm	ll	ll	ll	ll	ll	ll	ll	ll	ll	ll	lm	ll	ll	lm	ll	ll	lm	lm	lm	lm	ll	lm	ll	lm	lm	ll	ll	lm	lm	ll	ll	ll	ll	ll	lm	ll	lm
LG10_HB_1767	F_0831299_L10_40_1	LG10	<lmxll>	{1-}	(ll,lm)	lm	ll	ll	ll	ll	lm	lm	ll	ll	ll	ll	ll	ll	ll	ll	ll	ll	lm	ll	ll	lm	ll	ll	lm	lm	lm	lm	ll	lm	ll	lm	lm	ll	ll	lm	lm	ll	ll	ll	ll	ll	lm	ll	lm
LG10_HB_1767.7_s40h1	GD_01832_L10_40_1	LG10	<hkxhk>	{10}	(hh,hk,kk)	hk	hh	hk	hh	hk	hk	hk	hh	hk	hk	hk	hk	hh	hh	hh	hh	hk	kk	hh	hh	kk	hh	hh	hk	hk	hk	hk	hk	hk	hh	kk	kk	hh	hh	hk	kk	hk	hk	hk	hh	hh	kk	hh	hk
LG10_HB_1767.7_s40h1	R_18510791_L10_40_1	LG10	<lmxll>	{1-}	(ll,lm)	lm	ll	ll	ll	ll	lm	lm	ll	ll	ll	ll	ll	ll	ll	ll	ll	ll	lm	ll	ll	lm	ll	ll	lm	lm	lm	lm	ll	lm	ll	lm	lm	ll	ll	lm	lm	ll	ll	ll	ll	ll	lm	ll	lm
LG10_HB_1768	F_0831640_L10_40_1	LG10	<lmxll>	{1-}	(ll,lm)	lm	ll	ll	ll	ll	lm	lm	ll	ll	ll	ll	ll	ll	ll	ll	ll	ll	lm	ll	ll	lm	ll	ll	lm	lm	lm	lm	ll	lm	ll	lm	lm	ll	ll	lm	lm	ll	ll	ll	ll	ll	lm	ll	lm
LG10_HB_1768	F_0831641_L10_40_1	LG10	<lmxll>	{1-}	(ll,lm)	lm	ll	ll	ll	ll	lm	lm	ll	ll	ll	ll	ll	ll	ll	ll	ll	ll	lm	ll	ll	lm	ll	ll	lm	lm	lm	lm	ll	lm	ll	lm	lm	ll	ll	lm	lm	ll	ll	ll	ll	ll	lm	ll	lm
LG10_HB_1768	F_0831634_L10_40_1	LG10	<nnxnp>	{-0}	(nn,np)	nn	nn	np	nn	np	nn	nn	nn	np	np	np	np	nn	nn	nn	nn	np	np	nn	nn	np	nn	nn	nn	nn	nn	nn	np	nn	nn	np	np	nn	nn	nn	np	np	np	np	nn	nn	np	nn	nn
LG10_HB_1769	F_0832349_L10_40_1	LG10	<lmxll>	{1-}	(ll,lm)	lm	ll	ll	ll	ll	lm	lm	ll	ll	ll	ll	ll	ll	ll	ll	ll	ll	lm	ll	ll	lm	ll	ll	lm	lm	lm	lm	ll	lm	ll	lm	lm	ll	ll	lm	lm	ll	ll	ll	ll	ll	lm	ll	lm
LG10_HB_1769	F_0832361_L10_40_1	LG10	<lmxll>	{1-}	(ll,lm)	lm	ll	ll	ll	ll	lm	lm	ll	ll	ll	ll	ll	ll	ll	ll	ll	ll	lm	ll	ll	lm	ll	ll	lm	lm	lm	lm	ll	lm	ll	lm	lm	ll	ll	lm	lm	ll	ll	ll	ll	ll	lm	ll	lm
LG10_HB_1770	F_0832811_L10_41_1	LG10	<lmxll>	{0-}	(ll,lm)	ll	lm	lm	lm	lm	ll	ll	lm	lm	lm	lm	lm	lm	lm	lm	lm	lm	ll	lm	lm	ll	lm	lm	ll	ll	ll	ll	lm	ll	lm	ll	ll	lm	lm	ll	ll	lm	lm	lm	lm	lm	ll	lm	ll
LG10_HB_1770	F_0832819_L10_41_1	LG10	<hkxhk>	{01}	(hh,hk,kk)	hk	kk	hk	kk	kk	hk	hk	kk	hk	hk	hk	hk	hk	kk	kk	kk	hk	hh	kk	kk	hh	hk	kk	hk	hk	hk	hk	hk	hk	kk	hh	hh	kk	kk	hk	hk	hk	hk	hk	kk	kk	hh	kk	hk
LG10_HB_1770	F_0832820_L10_41_1	LG10	<lmxll>	{0-}	(ll,lm)	ll	lm	lm	lm	lm	ll	ll	lm	lm	lm	lm	lm	lm	lm	lm	lm	lm	ll	lm	lm	ll	lm	lm	ll	ll	ll	ll	lm	ll	lm	ll	ll	lm	lm	ll	ll	lm	lm	lm	lm	lm	ll	lm	ll
LG10_HB_1773	F_0833948_L10_43_1	LG10	<lmxll>	{1-}	(ll,lm)	ll	ll	ll	ll	ll	lm	lm	ll	ll	ll	ll	ll	ll	ll	ll	ll	lm	lm	ll	ll	lm	ll	ll	lm	lm	lm	ll	ll	lm	lm	lm	lm	ll	ll	lm	lm	ll	ll	ll	lm	lm	lm	lm	ll
LG10_HB_1774	F_0834922_L10_45_1	LG10	<lmxll>	{1-}	(ll,lm)	ll	ll	ll	ll	ll	lm	lm	ll	ll	ll	lm	ll	ll	lm	lm	ll	lm	lm	ll	ll	lm	ll	ll	lm	lm	lm	ll	lm	lm	lm	lm	lm	ll	lm	lm	lm	ll	ll	ll	lm	lm	lm	lm	ll
LG10_HB_1774	F_0834913_L10_45_1	LG10	<nnxnp>	{-0}	(nn,np)	nn	nn	np	nn	nn	nn	np	nn	np	np	np	nn	nn	nn	nn	nn	np	nn	nn	nn	np	np	nn	nn	nn	nn	nn	np	np	nn	np	np	np	np	nn	nn	np	np	np	nn	nn	nn	nn	nn
LG10_HB_1775	F_0835176_L10_45_1	LG10	<lmxll>	{1-}	(ll,lm)	ll	ll	ll	lm	ll	ll	lm	ll	ll	ll	lm	ll	ll	lm	lm	ll	lm	lm	ll	ll	lm	ll	ll	lm	lm	lm	ll	lm	lm	lm	lm	lm	ll	lm	lm	lm	ll	ll	ll	lm	lm	lm	lm	ll
LG10_HB_1775	F_0835177_L10_45_1	LG10	<lmxll>	{1-}	(ll,lm)	ll	ll	ll	lm	ll	ll	lm	ll	ll	ll	lm	ll	ll	lm	lm	ll	lm	lm	ll	ll	lm	ll	ll	lm	lm	lm	ll	lm	lm	lm	lm	lm	ll	lm	lm	lm	ll	ll	ll	lm	lm	lm	lm	ll
LG10_HB_1775.5	R_28632998_L10_PA	LG10	<lmxll>	{1-}	(ll,lm)	ll	ll	ll	lm	ll	ll	lm	ll	ll	ll	lm	ll	ll	lm	lm	ll	lm	lm	ll	ll	lm	ll	ll	lm	lm	lm	ll	lm	lm	lm	lm	lm	ll	lm	lm	lm	ll	ll	ll	lm	lm	lm	lm	ll
cR_31676157_L10_PA	R_31676157_L10_PA	LG10	<nnxnp>	{-0}	(nn,np)	np	nn	np	nn	nn	nn	np	nn	np	np	np	nn	nn	nn	nn	nn	np	nn	nn	nn	nn	np	nn	nn	nn	nn	nn	np	np	nn	np	nn	np	np	nn	nn	np	np	np	nn	np	nn	nn	nn
F_0835532_L10_45_1	F_0835532_L10_45_1	LG10	<lmxll>	{1-}	(ll,lm)	ll	ll	ll	lm	ll	ll	lm	ll	ll	ll	lm	ll	ll	lm	lm	ll	lm	lm	ll	ll	lm	ll	ll	lm	lm	lm	ll	lm	lm	lm	lm	lm	ll	lm	lm	lm	ll	ll	ll	lm	lm	lm	lm	ll
LG10_HB_1778	F_0837574_L10_48_1	LG10	<lmxll>	{0-}	(ll,lm)	lm	lm	lm	ll	lm	lm	ll	lm	ll	lm	ll	lm	lm	ll	ll	lm	ll	ll	lm	lm	ll	ll	ll	ll	ll	ll	lm	ll	ll	ll	ll	ll	lm	ll	lm	ll	lm	lm	lm	lm	ll	ll	ll	lm
LG10_HB_1778	F_0837576_L10_48_1	LG10	<lmxll>	{0-}	(ll,lm)	lm	lm	lm	ll	lm	lm	ll	lm	ll	lm	ll	lm	lm	ll	ll	lm	ll	ll	lm	lm	ll	ll	ll	ll	ll	ll	lm	ll	ll	ll	ll	ll	lm	ll	lm	ll	lm	lm	lm	lm	ll	ll	ll	lm
LG10_HB_1778	F_0837578_L10_48_1	LG10	<nnxnp>	{-1}	(nn,np)	nn	np	np	np	np	np	nn	np	np	nn	nn	np	np	np	np	np	np	np	np	np	np	nn	np	np	np	np	np	nn	nn	nn	nn	np	nn	nn	np	np	nn	nn	nn	np	nn	np	np	np
LG10_HB_1781	F_0838423_L10_49_1	LG10	<nnxnp>	{-0}	(nn,np)	np	nn	nn	nn	nn	nn	np	nn	nn	np	np	nn	nn	nn	nn	np	nn	nn	nn	nn	nn	np	nn	nn	nn	nn	nn	np	np	np	np	nn	np	np	nn	nn	np	np	nn	nn	np	nn	nn	np
LG10_HB_1781	F_0838443_L10_49_1	LG10	<nnxnp>	{-0}	(nn,np)	np	nn	nn	nn	nn	nn	np	nn	nn	np	np	nn	nn	nn	nn	np	nn	nn	nn	nn	nn	np	nn	nn	nn	nn	nn	np	np	np	np	nn	np	np	nn	nn	np	np	nn	nn	np	nn	nn	np
LG10_HB_1781	F_0838444_L10_49_1	LG10	<nnxnp>	{-0}	(nn,np)	np	nn	nn	nn	nn	nn	np	nn	nn	np	np	nn	nn	nn	nn	np	nn	nn	nn	nn	nn	np	nn	nn	nn	nn	nn	np	np	np	np	nn	np	np	nn	nn	np	np	nn	nn	np	nn	nn	np
LG10_HB_1828_s34h1	F_0858037_L12_34_1	LG10	<nnxnp>	{-0}	(nn,np)	nn	nn	np	nn	np	nn	nn	np	np	nn	np	np	nn	nn	nn	nn	np	np	nn	nn	np	nn	np	nn	np	nn	nn	nn	nn	np	np	np	nn	np	np	np	np	np	np	nn	nn	np	nn	nn
LG10_HB_1906_s39h1	F_0890030_L14_39_1	LG10	<nnxnp>	{-0}	(nn,np)	nn	nn	np	nn	np	nn	nn	nn	np	nn	np	np	nn	nn	nn	nn	np	np	nn	nn	np	nn	np	nn	np	nn	nn	np	nn	nn	np	np	nn	nn	nn	np	np	np	np	nn	nn	np	nn	nn
LG10_HB_2	F_0000044_L10_PA	LG10	<nnxnp>	{-1}	(nn,np)	nn	np	np	np	nn	np	np	nn	nn	np	nn	np	np	nn	nn	np	np	nn	np	np	nn	np	nn	np	nn	np	nn	np	nn	nn	nn	np	np	nn	nn	nn	nn	nn	np	np	np	np	np	nn
LG10_HB_2	F_0000045_L10_PA	LG10	<nnxnp>	{-1}	(nn,np)	nn	np	np	np	nn	np	np	nn	nn	np	nn	np	np	nn	nn	np	np	nn	np	np	nn	np	nn	np	nn	np	nn	np	nn	nn	nn	np	np	nn	nn	nn	nn	nn	np	np	np	np	np	nn
LG10_HB_2046_s51h1	$F_0942690y_LG10	LG10	<nnxnp>	{-1}	(nn,np)	np	np	nn	np	nn	np	np	nn	nn	np	nn	nn	np	np	np	np	nn	nn	np	np	nn	np	nn	np	nn	np	np	np	np	nn	nn	nn	np	nn	nn	nn	nn	nn	nn	np	np	nn	np	np
LG10_HB_2046_s51h1	F_0942709_L1_51_1	LG10	<nnxnp>	{-1}	(nn,np)	np	np	nn	np	nn	np	np	nn	nn	np	nn	nn	np	np	np	np	nn	nn	np	np	nn	np	nn	np	nn	np	np	np	np	nn	nn	nn	np	nn	nn	nn	nn	nn	nn	np	np	nn	np	np
LG10_HB_21	F_0009220_L10_PA	LG10	<lmxll>	{1-}	(ll,lm)	lm	ll	ll	ll	ll	lm	lm	ll	lm	ll	ll	ll	ll	ll	ll	ll	ll	lm	ll	ll	ll	ll	ll	lm	ll	ll	lm	ll	lm	ll	ll	lm	lm	ll	ll	lm	ll	lm	ll	ll	ll	lm	ll	lm
LG10_HB_21	$F_0009228y_LG10_PA	LG10	<lmxll>	{1-}	(ll,lm)	lm	ll	ll	ll	ll	lm	lm	ll	lm	ll	ll	ll	ll	ll	ll	ll	ll	lm	ll	ll	ll	ll	ll	lm	ll	ll	lm	ll	lm	ll	ll	lm	lm	ll	ll	lm	ll	lm	ll	ll	ll	lm	ll	lm
LG10_HB_2107_s33h1	F_0964217_L3_33_1	LG10	<nnxnp>	{-1}	(nn,np)	np	np	nn	np	nn	np	np	nn	nn	np	nn	nn	np	np	np	np	nn	nn	np	np	nn	np	nn	np	nn	np	np	np	np	nn	nn	nn	np	np	np	nn	nn	nn	nn	np	np	nn	np	np
LG10_HB_22	F_0009743_L10_PA	LG10	<nnxnp>	{-1}	(nn,np)	np	np	np	np	nn	np	np	nn	nn	np	nn	nn	np	nn	np	np	nn	nn	np	np	nn	np	nn	np	nn	np	nn	np	nn	nn	nn	np	np	nn	nn	nn	nn	nn	nn	np	np	nn	np	nn
LG10_HB_22	F_0009745_L10_PA	LG10	<nnxnp>	{-1}	(nn,np)	np	np	np	np	nn	np	np	nn	nn	np	nn	nn	np	nn	np	np	nn	nn	np	np	nn	np	nn	np	nn	np	nn	np	nn	nn	nn	np	np	nn	nn	nn	nn	nn	nn	np	np	nn	np	nn
LG10_HB_22	F_0009751_L10_PA	LG10	<hkxhk>	{00}	(hh,hk,kk)	hh	hk	hk	hk	kk	hh	hh	kk	hk	hk	kk	kk	hk	kk	hk	hk	kk	hk	hk	hk	kk	hk	kk	hh	kk	hk	hk	hk	hk	kk	kk	hh	hh	kk	hk	hk	kk	hk	kk	hk	hk	hk	hk	hk
LG10_HB_22	F_0009753_L10_PA	LG10	<nnxnp>	{-1}	(nn,np)	np	np	np	np	nn	np	np	nn	nn	np	nn	nn	np	nn	np	np	nn	nn	np	np	nn	np	nn	np	nn	np	nn	np	nn	nn	nn	np	np	nn	nn	nn	nn	nn	nn	np	np	nn	np	nn
LG10_HB_22	F_0009773_L10_PA	LG10	<nnxnp>	{-1}	(nn,np)	np	np	np	np	nn	np	np	nn	nn	np	nn	nn	np	nn	np	np	nn	nn	np	np	nn	np	nn	np	nn	np	nn	np	nn	nn	nn	np	np	nn	nn	nn	nn	nn	nn	np	np	nn	np	nn
LG10_HB_22	GD_02051_L10_PA	LG10	<nnxnp>	{-1}	(nn,np)	np	np	np	np	nn	np	np	nn	nn	np	nn	nn	np	nn	np	np	nn	nn	np	np	nn	np	nn	np	nn	np	nn	np	nn	nn	nn	np	np	nn	nn	nn	nn	nn	nn	np	np	nn	np	nn
LG10_HB_2268_s33h1	F_1022997_L8_33_1	LG10	<nnxnp>	{-1}	(nn,np)	np	np	nn	np	nn	np	np	nn	nn	np	nn	nn	np	np	np	np	nn	nn	np	np	nn	np	nn	np	nn	np	nn	np	nn	nn	nn	np	np	nn	nn	nn	nn	nn	nn	np	np	nn	np	nn
LG10_HB_2268_s33h1	F_1023006_L8_33_1	LG10	<nnxnp>	{-1}	(nn,np)	np	np	nn	np	nn	np	np	nn	nn	np	nn	nn	np	np	np	np	nn	nn	np	np	nn	np	nn	np	nn	np	nn	np	nn	nn	nn	np	np	nn	nn	nn	nn	nn	nn	np	np	nn	np	nn
LG10_HB_2269_s33h1	F_1023458_L8_33_1	LG10	<nnxnp>	{-1}	(nn,np)	np	np	nn	np	nn	np	np	nn	nn	np	nn	nn	np	np	np	np	nn	nn	np	np	nn	np	nn	np	nn	np	np	np	nn	nn	nn	np	np	nn	nn	nn	nn	nn	nn	np	np	nn	np	nn
LG10_HB_23	F_0010475_L10_PA	LG10	<lmxll>	{1-}	(ll,lm)	lm	ll	ll	ll	ll	lm	lm	ll	lm	ll	ll	ll	ll	ll	ll	ll	ll	lm	ll	ll	ll	ll	ll	lm	ll	ll	lm	ll	lm	ll	ll	lm	lm	ll	lm	lm	ll	lm	ll	ll	ll	lm	ll	lm
LG10_HB_23	F_0010446_L10_PA	LG10	<nnxnp>	{-1}	(nn,np)	np	np	nn	np	nn	np	np	nn	nn	np	nn	nn	np	nn	np	np	nn	nn	np	np	nn	np	nn	np	nn	np	nn	np	nn	nn	nn	np	np	nn	nn	nn	nn	nn	nn	np	np	nn	np	nn
LG10_HB_23	F_0010458_L10_PA	LG10	<nnxnp>	{-1}	(nn,np)	np	np	nn	np	nn	np	np	nn	nn	np	nn	nn	np	nn	np	np	nn	nn	np	np	nn	np	nn	np	nn	np	nn	np	nn	nn	nn	np	np	nn	nn	nn	nn	nn	nn	np	np	nn	np	nn
LG10_HB_2317_s30h1	F_1048063_L9_30_1	LG10	<lmxll>	{1-}	(ll,lm)	lm	ll	ll	ll	ll	lm	lm	ll	ll	ll	ll	ll	ll	ll	ll	ll	ll	lm	ll	ll	lm	ll	ll	lm	lm	ll	lm	ll	lm	ll	lm	lm	lm	ll	lm	lm	ll	ll	ll	ll	ll	lm	ll	lm
LG10_HB_2317_s30h1	F_1048040_L9_30_1	LG10	<nnxnp>	{-0}	(nn,np)	nn	nn	np	nn	np	nn	nn	nn	np	nn	np	np	nn	nn	nn	nn	np	np	nn	nn	np	nn	np	nn	np	nn	nn	np	nn	nn	np	np	nn	nn	nn	np	np	np	np	nn	nn	np	nn	nn
LG10_HB_2329_s57h2	F_1052762_L10_57_2	LG10	<nnxnp>	{-1}	(nn,np)	np	np	np	np	nn	np	np	nn	nn	np	nn	nn	np	nn	np	np	nn	nn	np	np	nn	np	nn	np	nn	np	nn	np	nn	nn	nn	np	np	nn	nn	nn	nn	nn	nn	np	np	nn	np	nn
LG10_HB_2330_s57h2	F_1052854_L10_57_2	LG10	<lmxll>	{1-}	(ll,lm)	lm	ll	ll	ll	ll	lm	lm	ll	ll	ll	ll	ll	ll	ll	ll	ll	ll	lm	ll	ll	lm	ll	ll	lm	lm	ll	lm	ll	lm	ll	lm	lm	lm	ll	lm	ll	ll	ll	ll	ll	ll	lm	ll	lm
LG10_HB_2330_s57h2	F_1052855_L10_57_2	LG10	<lmxll>	{1-}	(ll,lm)	lm	ll	ll	ll	ll	lm	lm	ll	ll	ll	ll	ll	ll	ll	ll	ll	ll	lm	ll	ll	lm	ll	ll	lm	lm	ll	lm	ll	lm	ll	lm	lm	lm	ll	lm	ll	ll	ll	ll	ll	ll	lm	ll	lm
LG10_HB_2330_s57h2	F_1052860_L10_57_2	LG10	<lmxll>	{1-}	(ll,lm)	lm	ll	ll	ll	ll	lm	lm	ll	ll	ll	ll	ll	ll	ll	ll	ll	ll	lm	ll	ll	lm	ll	ll	lm	lm	ll	lm	ll	lm	ll	lm	lm	lm	ll	lm	ll	ll	ll	ll	ll	ll	lm	ll	lm
LG10_HB_2330_s57h2	F_1052863_L10_57_2	LG10	<lmxll>	{1-}	(ll,lm)	lm	ll	ll	ll	ll	lm	lm	ll	ll	ll	ll	ll	ll	ll	ll	ll	ll	lm	ll	ll	lm	ll	ll	lm	lm	ll	lm	ll	lm	ll	lm	lm	lm	ll	lm	ll	ll	ll	ll	ll	ll	lm	ll	lm
LG10_HB_2330_s57h2	F_1052872_L10_57_2	LG10	<nnxnp>	{-0}	(nn,np)	nn	nn	np	nn	np	nn	nn	np	np	nn	np	np	nn	nn	nn	nn	np	np	nn	nn	np	nn	np	nn	np	nn	nn	nn	nn	nn	np	np	nn	nn	nn	np	np	np	np	nn	nn	np	nn	nn
LG10_HB_2333.5	GD_00099_L10_PA	LG10	<nnxnp>	{-1}	(nn,np)	nn	np	nn	np	np	np	nn	np	nn	nn	nn	np	np	np	np	np	nn	np	np	np	np	nn	np	np	np	np	np	nn	nn	np	nn	np	nn	nn	np	np	nn	nn	nn	np	nn	np	np	np
LG10_HB_2333_s69h2	F_1054768_L10_69_2	LG10	<nnxnp>	{-1}	(nn,np)	nn	np	nn	np	np	np	nn	np	nn	nn	nn	np	np	np	np	np	nn	np	np	np	np	nn	np	np	np	np	np	nn	nn	np	nn	np	nn	nn	np	np	nn	nn	nn	np	nn	np	np	np
LG10_HB_2333_s69h2	F_1054772_L10_69_2	LG10	<nnxnp>	{-1}	(nn,np)	nn	np	nn	np	np	np	nn	np	nn	nn	nn	np	np	np	np	np	nn	np	np	np	np	nn	np	np	np	np	np	nn	nn	np	nn	np	nn	nn	np	np	nn	nn	nn	np	nn	np	np	np
LG10_HB_2333_s69h2	F_1054774_L10_69_2	LG10	<nnxnp>	{-1}	(nn,np)	nn	np	nn	np	np	np	nn	np	nn	nn	nn	np	np	np	np	np	nn	np	np	np	np	nn	np	np	np	np	np	nn	nn	np	nn	np	nn	nn	np	np	nn	nn	nn	np	nn	np	np	np
LG10_HB_2333_s69h2	F_1054781_L10_69_2	LG10	<nnxnp>	{-1}	(nn,np)	nn	np	nn	np	np	np	nn	np	nn	nn	nn	np	np	np	np	np	nn	np	np	np	np	nn	np	np	np	np	np	nn	nn	np	nn	np	nn	nn	np	np	nn	nn	nn	np	nn	np	np	np
LG10_HB_2333_s69h2	F_1054784_L10_69_2	LG10	<nnxnp>	{-1}	(nn,np)	nn	np	nn	np	np	np	nn	np	nn	nn	nn	np	np	np	np	np	nn	np	np	np	np	nn	np	np	np	np	np	nn	nn	np	nn	np	nn	nn	np	np	nn	nn	nn	np	nn	np	np	np
LG10_HB_2333_s69h2	F_1054785_L10_69_2	LG10	<lmxll>	{0-}	(ll,lm)	lm	lm	lm	ll	lm	lm	ll	lm	lm	lm	ll	lm	lm	ll	ll	lm	ll	ll	lm	lm	ll	ll	lm	ll	ll	ll	lm	ll	ll	ll	ll	ll	lm	ll	lm	ll	lm	lm	lm	lm	ll	ll	ll	lm
LG10_HB_2333_s69h2	F_1054790_L10_69_2	LG10	<nnxnp>	{-1}	(nn,np)	nn	np	nn	np	np	np	nn	np	nn	nn	nn	np	np	np	np	np	nn	np	np	np	np	nn	np	np	np	np	np	nn	nn	np	nn	np	nn	nn	np	np	nn	nn	nn	np	nn	np	np	np
LG10_HB_2398_s112h2	F_1070796_L15_112_2	LG10	<nnxnp>	{-0}	(nn,np)	nn	nn	np	nn	np	nn	nn	np	np	nn	np	np	nn	nn	nn	nn	np	np	nn	nn	np	nn	np	nn	np	nn	nn	nn	nn	np	np	np	nn	nn	np	np	np	np	np	nn	nn	np	nn	nn
LG10_HB_2410_s94h2	F_1073512_L15_94_2	LG10	<nnxnp>	{-0}	(nn,np)	nn	nn	np	nn	np	nn	nn	np	np	nn	np	np	nn	nn	nn	nn	np	np	nn	nn	np	nn	np	nn	np	nn	nn	nn	nn	nn	np	np	nn	nn	nn	np	np	np	np	nn	nn	np	nn	nn
LG10_HB_2410_s94h2	F_1073519_L15_94_2	LG10	<nnxnp>	{-1}	(nn,np)	np	np	nn	np	nn	np	np	nn	nn	np	nn	nn	np	np	np	np	nn	nn	np	np	nn	np	nn	np	nn	np	np	np	np	np	nn	nn	np	np	np	nn	nn	nn	nn	np	np	nn	np	np
LG10_HB_2465_s51h2	F_1086041_L2_51_2	LG10	<nnxnp>	{-1}	(nn,np)	np	np	nn	np	nn	np	np	nn	nn	np	nn	nn	np	np	np	np	nn	nn	np	np	nn	np	nn	np	nn	np	np	np	np	nn	nn	nn	np	np	nn	nn	nn	nn	nn	np	np	nn	np	np
LG10_HB_2465_s51h2	F_1086045_L2_51_2	LG10	<nnxnp>	{-1}	(nn,np)	np	np	nn	np	nn	np	np	nn	nn	np	nn	nn	np	np	np	np	nn	nn	np	np	nn	np	nn	np	nn	np	np	np	np	nn	nn	nn	np	np	nn	nn	nn	nn	nn	np	np	nn	np	np
LG10_HB_2465_s51h2	F_1086048_L2_51_2	LG10	<nnxnp>	{-0}	(nn,np)	nn	nn	np	nn	np	nn	nn	np	np	nn	np	np	nn	nn	nn	nn	np	np	nn	nn	np	nn	np	nn	np	nn	nn	nn	nn	np	np	np	nn	nn	np	np	np	np	np	nn	nn	np	nn	nn
LG10_HB_2465_s51h2	F_1086054_L2_51_2	LG10	<nnxnp>	{-1}	(nn,np)	np	np	nn	np	nn	np	np	nn	nn	np	nn	nn	np	np	np	np	nn	nn	np	np	nn	np	nn	np	nn	np	np	np	np	nn	nn	nn	np	np	nn	nn	nn	nn	nn	np	np	nn	np	np
LG10_HB_2465_s51h2	F_1086057_L2_51_2	LG10	<nnxnp>	{-1}	(nn,np)	np	np	nn	np	nn	np	np	nn	nn	np	nn	nn	np	np	np	np	nn	nn	np	np	nn	np	nn	np	nn	np	np	np	np	nn	nn	nn	np	np	nn	nn	nn	nn	nn	np	np	nn	np	np
LG10_HB_2528_s62h2	F_1100839_L8_62_2	LG10	<nnxnp>	{-1}	(nn,np)	np	np	nn	np	nn	np	np	nn	nn	np	nn	nn	np	np	np	np	nn	nn	np	np	nn	np	nn	np	nn	np	np	np	nn	nn	nn	np	np	nn	nn	nn	nn	nn	nn	np	np	nn	np	nn
LG10_HB_2528_s62h2	F_1100846_L8_62_2	LG10	<nnxnp>	{-1}	(nn,np)	np	np	nn	np	nn	np	np	nn	nn	np	nn	nn	np	np	np	np	nn	nn	np	np	nn	np	nn	np	nn	np	np	np	nn	nn	nn	np	np	nn	nn	nn	nn	nn	nn	np	np	nn	np	nn
LG10_HB_2529_s62h2	F_1100862_L8_62_2	LG10	<nnxnp>	{-1}	(nn,np)	np	np	nn	np	nn	np	np	nn	nn	np	nn	nn	np	np	np	np	nn	nn	np	np	nn	np	nn	np	nn	np	np	np	nn	nn	nn	np	np	nn	nn	nn	nn	nn	nn	np	np	nn	np	nn
F_1106430_L9_46_2	F_1106430_L9_46_2	LG10	<nnxnp>	{-0}	(nn,np)	nn	nn	np	nn	np	nn	nn	nn	np	np	np	np	nn	nn	nn	nn	np	np	nn	nn	np	nn	np	nn	np	nn	nn	np	nn	nn	np	np	nn	nn	nn	np	np	np	np	nn	nn	np	nn	nn
LG10_HB_2566_s73h3	F_1107370_L10_73_3	LG10	<nnxnp>	{-0}	(nn,np)	nn	nn	np	nn	np	nn	nn	np	np	nn	np	np	nn	nn	nn	nn	np	np	nn	nn	np	nn	np	nn	np	nn	nn	np	nn	nn	np	np	nn	nn	nn	np	np	np	np	nn	nn	np	nn	nn
LG10_HB_2569_s76h3	F_1107553_L10_76_3	LG10	<hkxhk>	{10}	(hh,hk,kk)	hk	hh	hk	hh	hk	hk	hk	hh	hk	hk	hk	hk	hh	hh	hh	hh	hk	kk	hh	hh	kk	hk	hh	hk	hk	hk	hk	hk	hk	hh	kk	kk	hh	hh	hk	hk	hk	hk	hk	hh	hh	kk	hh	hk
LG10_HB_2569_s76h3	F_1107552_L10_76_3	LG10	<nnxnp>	{-0}	(nn,np)	nn	nn	np	nn	np	nn	nn	nn	np	np	np	np	nn	nn	nn	nn	np	np	nn	nn	np	np	nn	nn	nn	nn	nn	np	nn	nn	np	np	nn	nn	nn	nn	np	np	np	nn	nn	np	nn	nn
LG10_HB_2569_s76h3	F_1107554_L10_76_3	LG10	<nnxnp>	{-0}	(nn,np)	nn	nn	np	nn	np	nn	nn	nn	np	np	np	np	nn	nn	nn	nn	np	np	nn	nn	np	np	nn	nn	nn	nn	nn	np	nn	nn	np	np	nn	nn	nn	nn	np	np	np	nn	nn	np	nn	nn
LG10_HB_2571_s82h3	F_1107778_L10_82_3	LG10	<lmxll>	{0-}	(ll,lm)	lm	lm	lm	ll	lm	lm	ll	lm	lm	lm	ll	lm	lm	ll	ll	lm	ll	ll	lm	lm	ll	ll	ll	ll	ll	ll	lm	ll	ll	ll	ll	ll	lm	ll	lm	ll	lm	lm	lm	lm	ll	ll	ll	lm
LG10_HB_2571_s82h3	F_1107794_L10_82_3	LG10	<lmxll>	{0-}	(ll,lm)	lm	lm	lm	ll	lm	lm	ll	lm	lm	lm	ll	lm	lm	ll	ll	lm	ll	ll	lm	lm	ll	ll	ll	ll	ll	ll	lm	ll	ll	ll	ll	ll	lm	ll	lm	ll	lm	lm	lm	lm	ll	ll	ll	lm
LG10_HB_26	F_0011645_L10_PA	LG10	<nnxnp>	{-0}	(nn,np)	nn	nn	np	nn	np	nn	nn	np	np	nn	np	np	nn	nn	nn	nn	np	np	nn	nn	np	nn	np	nn	np	nn	nn	np	nn	nn	np	np	nn	nn	nn	np	np	np	np	nn	nn	np	nn	nn
LG10_HB_26	F_0011657_L10_PA	LG10	<nnxnp>	{-0}	(nn,np)	nn	nn	np	nn	np	nn	nn	np	np	nn	np	np	nn	nn	nn	nn	np	np	nn	nn	np	nn	np	nn	np	nn	nn	np	nn	nn	np	np	nn	nn	nn	np	np	np	np	nn	nn	np	nn	nn
LG10_HB_26	F_0011662_L10_PA	LG10	<nnxnp>	{-0}	(nn,np)	nn	nn	np	nn	np	nn	nn	np	np	nn	np	np	nn	nn	nn	nn	np	np	nn	nn	np	nn	np	nn	np	nn	nn	np	nn	nn	np	np	nn	nn	nn	np	np	np	np	nn	nn	np	nn	nn
LG10_HB_26	F_0011664_L10_PA	LG10	<nnxnp>	{-0}	(nn,np)	nn	nn	np	nn	np	nn	nn	np	np	nn	np	np	nn	nn	nn	nn	np	np	nn	nn	np	nn	np	nn	np	nn	nn	np	nn	nn	np	np	nn	nn	nn	np	np	np	np	nn	nn	np	nn	nn
LG10_HB_26	F_0011697_L10_PA	LG10	<nnxnp>	{-0}	(nn,np)	nn	nn	np	nn	np	nn	nn	np	np	nn	np	np	nn	nn	nn	nn	np	np	nn	nn	np	nn	np	nn	np	nn	nn	np	nn	nn	np	np	nn	nn	nn	np	np	np	np	nn	nn	np	nn	nn
LG10_HB_2604_s40h3	F_1115483_L4_40_3	LG10	<nnxnp>	{-0}	(nn,np)	nn	nn	np	nn	np	nn	nn	np	np	nn	np	np	nn	nn	nn	nn	np	np	nn	nn	np	nn	np	nn	np	nn	nn	nn	nn	np	np	np	nn	nn	nn	np	np	np	np	nn	nn	np	nn	nn
LG10_HB_2604_s40h3	F_1115484_L4_40_3	LG10	<nnxnp>	{-1}	(nn,np)	np	np	nn	np	nn	np	np	nn	nn	np	nn	nn	np	np	np	np	nn	nn	np	np	nn	np	nn	np	nn	np	np	np	np	nn	nn	nn	np	np	np	nn	nn	nn	nn	np	np	nn	np	np
LG10_HB_2604_s40h3	F_1115486_L4_40_3	LG10	<nnxnp>	{-1}	(nn,np)	np	np	nn	np	nn	np	np	nn	nn	np	nn	nn	np	np	np	np	nn	nn	np	np	nn	np	nn	np	nn	np	np	np	np	nn	nn	nn	np	np	np	nn	nn	nn	nn	np	np	nn	np	np
LG10_HB_2604_s40h3	F_1115487_L4_40_3	LG10	<nnxnp>	{-1}	(nn,np)	np	np	nn	np	nn	np	np	nn	nn	np	nn	nn	np	np	np	np	nn	nn	np	np	nn	np	nn	np	nn	np	np	np	np	nn	nn	nn	np	np	np	nn	nn	nn	nn	np	np	nn	np	np
LG10_HB_267	F_0120453_L12_PA	LG10	<nnxnp>	{-1}	(nn,np)	np	np	nn	np	nn	np	np	nn	nn	np	nn	nn	np	np	np	np	nn	nn	np	np	nn	np	nn	np	nn	np	np	np	np	nn	nn	nn	np	np	nn	nn	nn	nn	nn	np	np	nn	np	np
LG10_HB_267	F_0120455_L12_PA	LG10	<nnxnp>	{-0}	(nn,np)	nn	nn	np	nn	np	nn	nn	np	np	nn	np	np	nn	nn	nn	nn	np	np	nn	nn	np	nn	np	nn	np	nn	nn	nn	nn	np	np	np	nn	nn	np	np	np	np	np	nn	nn	np	nn	nn
LG10_HB_269	F_0121823_L12_PA	LG10	<nnxnp>	{-1}	(nn,np)	np	np	nn	np	nn	np	np	nn	nn	np	nn	nn	np	np	np	np	nn	nn	np	np	nn	np	nn	np	nn	np	np	np	nn	nn	nn	np	np	nn	nn	nn	nn	nn	nn	np	np	nn	np	np
LG10_HB_269	F_0121827_L12_PA	LG10	<nnxnp>	{-1}	(nn,np)	np	np	nn	np	nn	np	np	nn	nn	np	nn	nn	np	np	np	np	nn	nn	np	np	nn	np	nn	np	nn	np	np	np	nn	nn	nn	np	np	nn	nn	nn	nn	nn	nn	np	np	nn	np	np
LG10_HB_269	F_0121831_L12_PA	LG10	<nnxnp>	{-1}	(nn,np)	np	np	nn	np	nn	np	np	nn	nn	np	nn	nn	np	np	np	np	nn	nn	np	np	nn	np	nn	np	nn	np	np	np	nn	nn	nn	np	np	nn	nn	nn	nn	nn	nn	np	np	nn	np	np
LG10_HB_27	F_0012361_L10_PA	LG10	<lmxll>	{1-}	(ll,lm)	lm	ll	ll	ll	ll	lm	lm	ll	ll	ll	ll	ll	ll	ll	ll	ll	ll	lm	ll	ll	lm	ll	ll	lm	lm	ll	lm	ll	lm	ll	lm	lm	lm	ll	lm	ll	ll	ll	ll	ll	ll	lm	ll	lm
LG10_HB_27	F_0012362_L10_PA	LG10	<nnxnp>	{-0}	(nn,np)	nn	nn	np	nn	np	nn	nn	np	np	nn	np	np	nn	nn	nn	nn	np	np	nn	nn	np	nn	np	nn	np	nn	nn	np	nn	nn	np	np	nn	nn	nn	np	np	np	np	nn	nn	np	nn	nn
LG10_HB_27	F_0012368_L10_PA	LG10	<hkxhk>	{01}	(hh,hk,kk)	hk	kk	hk	kk	hk	hk	hk	hk	hk	kk	hk	hk	kk	kk	kk	kk	hk	hh	kk	kk	hh	kk	hk	hk	hh	kk	hk	hk	hk	kk	hh	hh	hk	kk	hk	hk	hk	hk	hk	kk	kk	hh	kk	hk
LG10_HB_27	R_8544939_L10_PA	LG10	<nnxnp>	{-0}	(nn,np)	nn	nn	np	nn	np	nn	nn	np	np	nn	np	np	nn	nn	nn	nn	np	np	nn	nn	np	nn	np	nn	np	nn	nn	np	nn	nn	np	np	nn	nn	nn	np	np	np	np	nn	nn	np	nn	nn
LG10_HB_27	R_8550026_L10_PA	LG10	<nnxnp>	{-0}	(nn,np)	nn	nn	np	nn	np	nn	nn	np	np	nn	np	np	nn	nn	nn	nn	np	np	nn	nn	np	nn	np	nn	np	nn	nn	np	nn	nn	np	np	nn	nn	nn	np	np	np	np	nn	nn	np	nn	nn
LG10_HB_27	R_8552134_L10_PA	LG10	<nnxnp>	{-0}	(nn,np)	nn	nn	np	nn	np	nn	nn	np	np	nn	np	np	nn	nn	nn	nn	np	np	nn	nn	np	nn	np	nn	np	nn	nn	np	nn	nn	np	np	nn	nn	nn	np	np	np	np	nn	nn	np	nn	nn
LG10_HB_27	R_8557916_L10_PA	LG10	<nnxnp>	{-0}	(nn,np)	nn	nn	np	nn	np	nn	nn	np	np	nn	np	np	nn	nn	nn	nn	np	np	nn	nn	np	nn	np	nn	np	nn	nn	np	nn	nn	np	np	nn	nn	nn	np	np	np	np	nn	nn	np	nn	nn
LG10_HB_270	F_0122289_L12_PA	LG10	<nnxnp>	{-1}	(nn,np)	np	np	nn	np	nn	np	np	nn	nn	np	nn	nn	np	np	np	np	nn	nn	np	np	nn	np	nn	np	nn	np	np	np	nn	nn	nn	np	np	nn	nn	nn	nn	nn	nn	np	np	nn	np	nn
LG10_HB_271	F_0122464_L12_PA	LG10	<nnxnp>	{-1}	(nn,np)	np	np	nn	np	nn	np	np	nn	nn	np	nn	nn	np	np	np	np	nn	nn	np	np	nn	np	nn	np	nn	np	np	np	nn	nn	nn	np	np	nn	nn	nn	nn	nn	nn	np	np	nn	np	nn
LG10_HB_28	F_0013158_L10_PA	LG10	<lmxll>	{1-}	(ll,lm)	lm	ll	ll	ll	ll	lm	lm	ll	ll	ll	ll	ll	ll	ll	ll	ll	ll	lm	ll	ll	lm	ll	ll	lm	lm	ll	lm	ll	lm	ll	lm	lm	lm	ll	lm	ll	ll	ll	ll	ll	ll	lm	ll	lm
LG10_HB_28	F_0013167_L10_PA	LG10	<lmxll>	{1-}	(ll,lm)	lm	ll	ll	ll	ll	lm	lm	ll	ll	ll	ll	ll	ll	ll	ll	ll	ll	lm	ll	ll	lm	ll	ll	lm	lm	ll	lm	ll	lm	ll	lm	lm	lm	ll	lm	ll	ll	ll	ll	ll	ll	lm	ll	lm
LG10_HB_28	F_0013168_L10_PA	LG10	<nnxnp>	{-0}	(nn,np)	nn	nn	np	nn	np	nn	nn	np	np	nn	np	np	nn	nn	nn	nn	np	np	nn	nn	np	nn	np	nn	np	nn	nn	nn	nn	nn	np	np	nn	nn	nn	np	np	np	np	nn	nn	np	nn	nn
LG10_HB_3	F_0000521_L10_PA	LG10	<lmxll>	{0-}	(ll,lm)	ll	lm	lm	lm	ll	ll	ll	lm	ll	lm	lm	lm	lm	lm	lm	lm	ll	ll	lm	lm	lm	lm	lm	ll	lm	lm	ll	lm	ll	lm	lm	ll	lm	lm	lm	ll	lm	ll	ll	lm	lm	ll	lm	ll
LG10_HB_3	F_0000524_L10_PA	LG10	<nnxnp>	{-1}	(nn,np)	nn	np	np	np	nn	np	np	nn	nn	np	nn	np	np	nn	nn	np	np	nn	np	np	nn	np	nn	np	nn	np	nn	np	nn	nn	nn	np	np	nn	nn	nn	nn	nn	np	np	np	np	np	nn
LG10_HB_30	F_0014146_L10_PA	LG10	<nnxnp>	{-1}	(nn,np)	np	np	nn	np	nn	np	np	nn	nn	np	nn	nn	np	np	np	np	nn	nn	np	np	nn	np	nn	np	nn	np	np	np	np	np	nn	nn	np	np	np	nn	nn	nn	nn	np	np	nn	np	np
LG10_HB_30	F_0014148_L10_PA	LG10	<nnxnp>	{-1}	(nn,np)	np	np	nn	np	nn	np	np	nn	nn	np	nn	nn	np	np	np	np	nn	nn	np	np	nn	np	nn	np	nn	np	np	np	np	np	nn	nn	np	np	np	nn	nn	nn	nn	np	np	nn	np	np
LG10_HB_30	F_0014150_L10_PA	LG10	<nnxnp>	{-1}	(nn,np)	np	np	nn	np	nn	np	np	nn	nn	np	nn	nn	np	np	np	np	nn	nn	np	np	nn	np	nn	np	nn	np	np	np	np	np	nn	nn	np	np	np	nn	nn	nn	nn	np	np	nn	np	np
LG10_HB_30	F_0014155_L10_PA	LG10	<nnxnp>	{-0}	(nn,np)	nn	nn	np	nn	np	nn	nn	np	np	nn	np	np	nn	nn	nn	nn	np	np	nn	nn	np	nn	np	nn	np	nn	nn	nn	nn	nn	np	np	nn	nn	nn	np	np	np	np	nn	nn	np	nn	nn
R_31238010_L10_69_2	R_31238010_L10_69_2	LG10	<nnxnp>	{-1}	(nn,np)	nn	np	nn	np	np	np	nn	np	nn	nn	nn	np	np	np	np	np	nn	np	np	np	np	nn	np	np	np	np	np	nn	nn	np	nn	np	nn	nn	np	np	nn	nn	nn	np	nn	np	np	np
R_26641840_L10_44_1	R_26641840_L10_44_1	LG10	<lmxll>	{1-}	(ll,lm)	ll	ll	ll	ll	ll	lm	lm	ll	ll	ll	ll	ll	ll	ll	ll	ll	lm	lm	ll	ll	lm	ll	ll	lm	lm	lm	ll	ll	lm	lm	lm	lm	ll	ll	lm	lm	ll	ll	ll	lm	lm	lm	lm	ll
R_16680919_L10_62_2	R_16680919_L10_62_2	LG10	<hkxhk>	{10}	(hh,hk,kk)	hk	hh	hk	hh	hk	hk	hk	hh	hk	hk	hk	hk	hh	hh	hh	hh	hk	kk	hh	hh	kk	hh	hh	hk	kk	hh	hk	hk	hk	hh	kk	kk	hk	hh	hk	kk	hk	hk	hk	hh	hh	kk	hh	hk
R_28610777_L10_45_1	R_28610777_L10_45_1	LG10	<lmxll>	{1-}	(ll,lm)	ll	ll	ll	lm	ll	ll	lm	ll	ll	ll	lm	ll	ll	lm	lm	ll	lm	lm	ll	ll	lm	ll	ll	lm	lm	lm	ll	lm	lm	lm	lm	lm	ll	lm	lm	lm	ll	ll	ll	lm	lm	lm	lm	ll
R_7167616_L10_33_1	R_7167616_L10_33_1	LG10	<nnxnp>	{-1}	(nn,np)	np	np	np	np	nn	np	np	nn	nn	np	nn	nn	np	nn	np	np	nn	nn	np	np	nn	np	nn	np	nn	np	nn	np	nn	nn	nn	np	np	nn	nn	nn	nn	nn	nn	np	np	nn	np	nn
LG10_HB_3061_s47h1	R_32402084_L10_47_1	LG10	<nnxnp>	{-0}	(nn,np)	np	nn	np	nn	nn	nn	np	nn	np	np	np	nn	nn	nn	nn	nn	nn	nn	nn	nn	nn	np	nn	nn	nn	nn	nn	np	np	nn	np	nn	np	np	nn	nn	np	np	np	nn	np	nn	nn	nn
LG10_HB_3064_s33h1	R_8522809_L10_33_1	LG10	<nnxnp>	{-0}	(nn,np)	nn	nn	np	nn	np	nn	nn	np	np	nn	np	np	nn	nn	nn	nn	np	np	nn	nn	np	nn	np	nn	np	nn	nn	np	nn	nn	np	np	nn	nn	nn	np	np	np	np	nn	nn	np	nn	nn
R_20013910_L10_40_1	R_20013910_L10_40_1	LG10	<nnxnp>	{-0}	(nn,np)	nn	nn	np	nn	np	nn	nn	nn	np	np	np	np	nn	nn	nn	nn	np	np	nn	nn	np	np	nn	nn	nn	nn	nn	np	nn	nn	np	np	nn	nn	nn	nn	np	np	np	nn	nn	np	nn	nn
LG10_HB_3073	R_9388261_L10_PA	LG10	<lmxll>	{1-}	(ll,lm)	lm	ll	ll	ll	ll	lm	lm	ll	lm	ll	ll	ll	ll	ll	ll	ll	ll	lm	ll	ll	ll	ll	ll	lm	ll	ll	lm	ll	lm	ll	ll	lm	lm	ll	lm	lm	ll	lm	ll	ll	ll	lm	ll	lm
LG10_HB_3073	GD_00875_L10_PA	LG10	<nnxnp>	{-1}	(nn,np)	np	np	nn	np	nn	np	np	nn	nn	np	nn	nn	np	nn	np	np	nn	nn	np	np	nn	np	nn	np	nn	np	nn	np	nn	nn	nn	np	np	nn	nn	nn	nn	nn	nn	np	np	nn	np	nn
R_29917745_L10_PA	R_29917745_L10_PA	LG10	<lmxll>	{0-}	(ll,lm)	lm	lm	lm	ll	lm	lm	ll	lm	lm	lm	ll	lm	lm	ll	ll	lm	ll	ll	lm	lm	ll	lm	lm	ll	ll	ll	lm	ll	ll	ll	ll	ll	lm	ll	ll	ll	lm	lm	lm	ll	ll	ll	ll	lm
LG10_HB_3116	GD_00604_L10_PA	LG10	<hkxhk>	{00}	(hh,hk,kk)	kk	hk	hk	hh	kk	hk	hk	hk	hh	kk	hk	hk	hk	hh	hh	kk	hh	hh	hk	hk	hh	hk	hh	hh	hh	hh	hk	hk	hk	hk	hk	hh	kk	hk	hk	hh	kk	kk	hh	hk	hk	hh	hh	kk
LG10_HB_3116	R_36853428_L10_PA	LG10	<nnxnp>	{-0}	(nn,np)	np	nn	nn	nn	np	nn	np	nn	nn	np	np	nn	nn	nn	nn	np	nn	nn	nn	nn	nn	np	nn	nn	nn	nn	nn	np	np	np	np	nn	np	np	nn	nn	np	np	nn	nn	np	nn	nn	np
LG10_HB_3116	R_37031349_L10_PA	LG10	<nnxnp>	{-0}	(nn,np)	np	nn	nn	nn	np	nn	np	nn	nn	np	np	nn	nn	nn	nn	np	nn	nn	nn	nn	nn	np	nn	nn	nn	nn	nn	np	np	np	np	nn	np	np	nn	nn	np	np	nn	nn	np	nn	nn	np
LG10_HB_33	F_0014724_L10_PA	LG10	<nnxnp>	{-1}	(nn,np)	np	np	nn	np	nn	np	np	nn	nn	np	nn	nn	np	nn	np	np	nn	nn	np	np	nn	np	nn	np	nn	np	nn	np	nn	nn	nn	np	np	nn	nn	nn	nn	nn	nn	np	np	nn	np	nn
LG10_HB_33	F_0014725_L10_PA	LG10	<nnxnp>	{-1}	(nn,np)	np	np	nn	np	nn	np	np	nn	nn	np	nn	nn	np	nn	np	np	nn	nn	np	np	nn	np	nn	np	nn	np	nn	np	nn	nn	nn	np	np	nn	nn	nn	nn	nn	nn	np	np	nn	np	nn
LG10_HB_33	F_0014728_L10_PA	LG10	<nnxnp>	{-1}	(nn,np)	np	np	nn	np	nn	np	np	nn	nn	np	nn	nn	np	nn	np	np	nn	nn	np	np	nn	np	nn	np	nn	np	nn	np	nn	nn	nn	np	np	nn	nn	nn	nn	nn	nn	np	np	nn	np	nn
LG10_HB_33	F_0014746_L10_PA	LG10	<nnxnp>	{-1}	(nn,np)	np	np	nn	np	nn	np	np	nn	nn	np	nn	nn	np	nn	np	np	nn	nn	np	np	nn	np	nn	np	nn	np	nn	np	nn	nn	nn	np	np	nn	nn	nn	nn	nn	nn	np	np	nn	np	nn
LG10_HB_33	R_10765940_L10_PA	LG10	<nnxnp>	{-1}	(nn,np)	np	np	nn	np	nn	np	np	nn	nn	np	nn	nn	np	nn	np	np	nn	nn	np	np	nn	np	nn	np	nn	np	nn	np	nn	nn	nn	np	np	nn	nn	nn	nn	nn	nn	np	np	nn	np	nn
LG10_HB_35	R_11942818_L10_PA	LG10	<nnxnp>	{-1}	(nn,np)	np	np	nn	np	nn	np	np	nn	nn	np	nn	nn	np	nn	np	np	nn	nn	np	np	nn	np	nn	np	nn	np	nn	np	nn	nn	nn	np	np	nn	nn	nn	nn	nn	nn	np	np	nn	np	nn
LG10_HB_4	GD_01789_L10_PA	LG10	<nnxnp>	{-1}	(nn,np)	nn	np	np	np	nn	np	np	nn	nn	np	nn	np	np	nn	nn	np	np	nn	np	np	nn	np	nn	np	nn	np	nn	np	nn	nn	nn	np	np	nn	nn	nn	nn	nn	np	np	np	np	np	nn
LG10_HB_40	F_0017889_L10_PA	LG10	<lmxll>	{1-}	(ll,lm)	lm	ll	ll	ll	ll	lm	lm	ll	ll	ll	ll	ll	ll	ll	ll	ll	ll	lm	ll	ll	ll	ll	ll	lm	lm	ll	lm	ll	lm	ll	lm	lm	lm	ll	lm	lm	ll	lm	ll	ll	ll	lm	ll	lm
LG10_HB_40	F_0017894_L10_PA	LG10	<nnxnp>	{-1}	(nn,np)	np	np	nn	np	nn	np	np	nn	nn	np	nn	nn	np	np	np	np	nn	nn	np	np	nn	np	nn	np	nn	np	np	np	np	np	nn	nn	np	np	np	nn	nn	nn	nn	np	np	nn	np	np
LG10_HB_40	F_0017897_L10_PA	LG10	<nnxnp>	{-1}	(nn,np)	np	np	nn	np	nn	np	np	nn	nn	np	nn	nn	np	np	np	np	nn	nn	np	np	nn	np	nn	np	nn	np	np	np	np	np	nn	nn	np	np	np	nn	nn	nn	nn	np	np	nn	np	np
LG10_HB_40	R_13706234_L10_PA	LG10	<nnxnp>	{-1}	(nn,np)	np	np	nn	np	nn	np	np	nn	nn	np	nn	nn	np	np	np	np	nn	nn	np	np	nn	np	nn	np	nn	np	np	np	np	np	nn	nn	np	np	np	nn	nn	nn	nn	np	np	nn	np	np
LG10_HB_40	R_13708618_L10_PA	LG10	<nnxnp>	{-1}	(nn,np)	np	np	nn	np	nn	np	np	nn	nn	np	nn	nn	np	np	np	np	nn	nn	np	np	nn	np	nn	np	nn	np	np	np	np	np	nn	nn	np	np	np	nn	nn	nn	nn	np	np	nn	np	np
CONS61_L10_PA	CONS61_L10_PA	LG10	<lmxll>	{1-}	(ll,lm)	ll	ll	ll	lm	ll	ll	lm	ll	ll	ll	lm	ll	ll	lm	lm	ll	lm	lm	ll	ll	lm	ll	ll	lm	lm	lm	ll	lm	lm	lm	lm	lm	ll	lm	lm	lm	ll	ll	ll	lm	lm	lm	lm	ll
LG10_HB_4005	FEM_cg_1	LG10	<lmxll>	{1-}	(ll,lm)	ll	ll	ll	lm	ll	ll	lm	ll	lm	ll	lm	ll	ll	lm	lm	ll	lm	lm	ll	ll	lm	lm	lm	lm	lm	lm	ll	lm	lm	lm	lm	lm	ll	lm	ll	lm	ll	ll	lm	ll	lm	lm	lm	ll
LG10_HB_4005	FEM_cg_3	LG10	<lmxll>	{1-}	(ll,lm)	ll	ll	ll	lm	ll	ll	lm	ll	lm	ll	lm	ll	ll	lm	lm	ll	lm	lm	ll	ll	lm	lm	lm	lm	lm	lm	ll	lm	lm	lm	lm	lm	ll	lm	ll	lm	ll	ll	lm	ll	lm	lm	lm	ll
LG10_HB_4005	FEM_cg_4	LG10	<nnxnp>	{-0}	(nn,np)	np	nn	nn	nn	np	nn	np	nn	nn	np	np	nn	nn	nn	nn	np	nn	nn	nn	nn	nn	np	nn	nn	nn	nn	nn	np	np	np	np	nn	np	np	nn	nn	np	np	nn	nn	np	nn	nn	np
LG10_HB_4007	FEM_cg_10	LG10	<lmxll>	{0-}	(ll,lm)	ll	lm	lm	lm	lm	ll	ll	lm	lm	lm	lm	lm	lm	lm	lm	lm	lm	ll	lm	lm	ll	lm	lm	ll	ll	ll	ll	lm	ll	lm	ll	ll	lm	lm	ll	ll	lm	lm	lm	lm	lm	ll	lm	ll
LG10_HB_4007	FEM_cg_11	LG10	<lmxll>	{0-}	(ll,lm)	ll	lm	lm	lm	lm	ll	ll	lm	lm	lm	lm	lm	lm	lm	lm	lm	lm	ll	lm	lm	ll	lm	lm	ll	ll	ll	ll	lm	ll	lm	ll	ll	lm	lm	ll	ll	lm	lm	lm	lm	lm	ll	lm	ll
LG10_HB_4007	FEM_cg_13	LG10	<lmxll>	{0-}	(ll,lm)	ll	lm	lm	lm	lm	ll	ll	lm	lm	lm	lm	lm	lm	lm	lm	lm	lm	ll	lm	lm	ll	lm	lm	ll	ll	ll	ll	lm	ll	lm	ll	ll	lm	lm	ll	ll	lm	lm	lm	lm	lm	ll	lm	ll
LG10_HB_4007	FEM_cg_14	LG10	<nnxnp>	{-1}	(nn,np)	np	np	nn	np	np	np	np	np	nn	nn	nn	nn	nn	np	np	np	nn	nn	np	np	nn	nn	np	np	np	np	np	nn	np	np	nn	nn	np	np	np	np	nn	nn	nn	np	np	nn	np	np
LG10_HB_4007	FEM_cg_17	LG10	<lmxll>	{0-}	(ll,lm)	ll	lm	lm	lm	lm	ll	ll	lm	lm	lm	lm	lm	lm	lm	lm	lm	lm	ll	lm	lm	ll	lm	lm	ll	ll	ll	ll	lm	ll	lm	ll	ll	lm	lm	ll	ll	lm	lm	lm	lm	lm	ll	lm	ll
LG10_HB_4007	FEM_cg_18	LG10	<lmxll>	{0-}	(ll,lm)	ll	lm	lm	lm	lm	ll	ll	lm	lm	lm	lm	lm	lm	lm	lm	lm	lm	ll	lm	lm	ll	lm	lm	ll	ll	ll	ll	lm	ll	lm	ll	ll	lm	lm	ll	ll	lm	lm	lm	lm	lm	ll	lm	ll
LG10_HB_4007	FEM_cg_19	LG10	<nnxnp>	{-0}	(nn,np)	nn	nn	np	nn	nn	nn	nn	nn	np	np	np	np	np	nn	nn	nn	np	np	nn	nn	np	np	nn	nn	nn	nn	nn	np	nn	nn	np	np	nn	nn	nn	nn	np	np	np	nn	nn	np	nn	nn
LG10_HB_4007	FEM_cg_19-bis	LG10	<nnxnp>	{-0}	(nn,np)	nn	nn	np	nn	nn	nn	nn	nn	np	np	np	np	np	nn	nn	nn	np	np	nn	nn	np	np	nn	nn	nn	nn	nn	np	nn	nn	np	np	nn	nn	nn	nn	np	np	np	nn	nn	np	nn	nn
LG10_HB_4007	FEM_cg_21	LG10	<lmxll>	{0-}	(ll,lm)	ll	lm	lm	lm	lm	ll	ll	lm	lm	lm	lm	lm	lm	lm	lm	lm	lm	ll	lm	lm	ll	lm	lm	ll	ll	ll	ll	lm	ll	lm	ll	ll	lm	lm	ll	ll	lm	lm	lm	lm	lm	ll	lm	ll
LG10_HB_4007	FEM_cg_8	LG10	<lmxll>	{0-}	(ll,lm)	ll	lm	lm	lm	lm	ll	ll	lm	lm	lm	lm	lm	lm	lm	lm	lm	lm	ll	lm	lm	ll	lm	lm	ll	ll	ll	ll	lm	ll	lm	ll	ll	lm	lm	ll	ll	lm	lm	lm	lm	lm	ll	lm	ll
LG10_HB_4007	FEM_cg_9	LG10	<lmxll>	{0-}	(ll,lm)	ll	lm	lm	lm	lm	ll	ll	lm	lm	lm	lm	lm	lm	lm	lm	lm	lm	ll	lm	lm	ll	lm	lm	ll	ll	ll	ll	lm	ll	lm	ll	ll	lm	lm	ll	ll	lm	lm	lm	lm	lm	ll	lm	ll
LG10_HB_4016	Vd_DCA1_Gluca	LG10	<nnxnp>	{-1}	(nn,np)	nn	np	np	np	nn	np	np	nn	nn	np	nn	np	np	nn	nn	np	np	nn	np	np	nn	np	nn	np	nn	np	nn	np	nn	nn	nn	np	np	nn	nn	nn	nn	nn	np	np	np	np	np	nn
LG10_HB_4016	Vd_DCA2_637744	LG10	<lmxll>	{0-}	(ll,lm)	ll	lm	lm	lm	ll	ll	ll	lm	ll	lm	lm	lm	lm	lm	lm	lm	ll	ll	lm	lm	lm	lm	lm	ll	lm	lm	ll	lm	ll	lm	lm	ll	lm	lm	lm	ll	lm	ll	ll	lm	lm	ll	lm	ll
LG10_HB_41.5	R_14656450_L10_PA	LG10	<nnxnp>	{-0}	(nn,np)	nn	nn	np	nn	np	nn	nn	nn	np	nn	np	np	nn	nn	nn	nn	np	np	nn	nn	np	nn	np	nn	np	nn	nn	np	nn	nn	np	np	nn	nn	nn	np	np	np	np	nn	nn	np	nn	nn
LG10_HB_41.5	R_14712598_L10_PA	LG10	<nnxnp>	{-0}	(nn,np)	nn	nn	np	nn	np	nn	nn	nn	np	nn	np	np	nn	nn	nn	nn	np	np	nn	nn	np	nn	np	nn	np	nn	nn	np	nn	nn	np	np	nn	nn	nn	np	np	np	np	nn	nn	np	nn	nn
LG10_HB_41.8	GD_01267_L10_PA	LG10	<hkxhk>	{10}	(hh,hk,kk)	hk	hh	hk	hh	hk	hk	hk	hh	hk	hh	hk	hk	hh	hh	hh	hh	hk	kk	hh	hh	kk	hh	hk	hk	kk	hh	hk	hk	hk	hh	kk	kk	hk	hh	hk	kk	hk	hk	hk	hh	hh	kk	hh	hk
LG10_HB_41.8	R_14704244_L10_PA	LG10	<nnxnp>	{-0}	(nn,np)	nn	nn	np	nn	np	nn	nn	nn	np	nn	np	np	nn	nn	nn	nn	np	np	nn	nn	np	nn	np	nn	np	nn	nn	np	nn	nn	np	np	nn	nn	nn	np	np	np	np	nn	nn	np	nn	nn
LG10_HB_415	F_0188543_L13_PA	LG10	<nnxnp>	{-0}	(nn,np)	nn	nn	np	nn	np	nn	nn	np	np	nn	np	np	nn	nn	nn	nn	np	np	nn	nn	np	nn	np	nn	np	nn	nn	nn	nn	nn	np	np	nn	nn	nn	np	np	np	np	nn	nn	np	nn	nn
LG10_HB_415	F_0188550_L13_PA	LG10	<nnxnp>	{-0}	(nn,np)	nn	nn	np	nn	np	nn	nn	np	np	nn	np	np	nn	nn	nn	nn	np	np	nn	nn	np	nn	np	nn	np	nn	nn	nn	nn	nn	np	np	nn	nn	nn	np	np	np	np	nn	nn	np	nn	nn
LG10_HB_415	F_0188560_L13_PA	LG10	<nnxnp>	{-0}	(nn,np)	nn	nn	np	nn	np	nn	nn	np	np	nn	np	np	nn	nn	nn	nn	np	np	nn	nn	np	nn	np	nn	np	nn	nn	nn	nn	nn	np	np	nn	nn	nn	np	np	np	np	nn	nn	np	nn	nn
LG10_HB_415	F_0188565_L13_PA	LG10	<nnxnp>	{-1}	(nn,np)	np	np	nn	np	nn	np	np	nn	nn	np	nn	nn	np	np	np	np	nn	nn	np	np	nn	np	nn	np	nn	np	np	np	np	np	nn	nn	np	np	np	nn	nn	nn	nn	np	np	nn	np	np
LG10_HB_42	F_0018972_L10_PA	LG10	<lmxll>	{1-}	(ll,lm)	lm	ll	ll	ll	ll	lm	lm	ll	ll	ll	ll	ll	ll	ll	ll	ll	ll	lm	ll	ll	lm	ll	ll	lm	lm	ll	lm	ll	lm	ll	lm	lm	lm	ll	lm	lm	ll	ll	ll	ll	ll	lm	ll	lm
LG10_HB_42	F_0018991_L10_PA	LG10	<lmxll>	{1-}	(ll,lm)	lm	ll	ll	ll	ll	lm	lm	ll	ll	ll	ll	ll	ll	ll	ll	ll	ll	lm	ll	ll	lm	ll	ll	lm	lm	ll	lm	ll	lm	ll	lm	lm	lm	ll	lm	lm	ll	ll	ll	ll	ll	lm	ll	lm
LG10_HB_42	F_0018994_L10_PA	LG10	<lmxll>	{1-}	(ll,lm)	lm	ll	ll	ll	ll	lm	lm	ll	ll	ll	ll	ll	ll	ll	ll	ll	ll	lm	ll	ll	lm	ll	ll	lm	lm	ll	lm	ll	lm	ll	lm	lm	lm	ll	lm	lm	ll	ll	ll	ll	ll	lm	ll	lm
LG10_HB_47	F_0021345_L10_PA	LG10	<nnxnp>	{-0}	(nn,np)	nn	nn	np	nn	np	nn	nn	nn	np	np	np	np	nn	nn	nn	nn	np	np	nn	nn	np	nn	np	nn	np	nn	nn	np	nn	nn	np	np	nn	nn	nn	np	np	np	np	nn	nn	np	nn	nn
LG10_HB_47	F_0021350_L10_PA	LG10	<hkxhk>	{10}	(hh,hk,kk)	hk	hh	hk	hh	hk	hk	hk	hh	hk	hk	hk	hk	hh	hh	hh	hh	hk	kk	hh	hh	kk	hh	hk	hk	kk	hh	hk	hk	hk	hh	kk	kk	hk	hh	hk	kk	hk	hk	hk	hh	hh	kk	hh	hk
LG10_HB_47	F_0021352_L10_PA	LG10	<nnxnp>	{-0}	(nn,np)	nn	nn	np	nn	np	nn	nn	nn	np	np	np	np	nn	nn	nn	nn	np	np	nn	nn	np	nn	np	--	np	nn	nn	np	nn	nn	np	np	nn	--	--	np	np	np	np	nn	nn	np	nn	nn
LG10_HB_47	F_0021357_L10_PA	LG10	<nnxnp>	{-0}	(nn,np)	nn	nn	np	nn	np	nn	nn	nn	np	np	np	np	nn	nn	nn	nn	np	np	nn	nn	np	nn	np	nn	np	nn	nn	np	nn	nn	np	np	nn	nn	nn	np	np	np	np	nn	nn	np	nn	nn
LG10_HB_47	F_0021360_L10_PA	LG10	<nnxnp>	{-0}	(nn,np)	nn	nn	np	nn	np	nn	nn	nn	np	np	np	np	nn	nn	nn	nn	np	np	nn	nn	np	nn	np	nn	np	nn	nn	np	nn	nn	np	np	nn	nn	nn	np	np	np	np	nn	nn	np	nn	nn
LG10_HB_47	F_0021361_L10_PA	LG10	<nnxnp>	{-0}	(nn,np)	nn	nn	np	nn	np	nn	nn	nn	np	np	np	np	nn	nn	nn	nn	np	np	nn	nn	np	nn	np	nn	np	nn	nn	np	nn	nn	np	np	nn	nn	nn	np	np	np	np	nn	nn	np	nn	nn
LG10_HB_47	F_0021367_L10_PA	LG10	<nnxnp>	{-0}	(nn,np)	nn	nn	np	nn	np	nn	nn	nn	np	np	np	np	nn	nn	nn	nn	np	np	nn	nn	np	nn	np	nn	np	nn	nn	np	nn	nn	np	np	nn	nn	nn	np	np	np	np	nn	nn	np	nn	nn
LG10_HB_47	GD_00015_L10_PA	LG10	<hkxhk>	{01}	(hh,hk,kk)	hk	kk	hk	kk	hk	hk	hk	kk	hk	hk	hk	hk	kk	kk	kk	kk	hk	hh	kk	kk	hh	kk	hk	hk	hh	kk	hk	hk	hk	kk	hh	hh	hk	kk	hk	hh	hk	hk	hk	kk	kk	hh	kk	hk
LG10_HB_474	F_0216372_L14_PA	LG10	<lmxll>	{0-}	(ll,lm)	ll	lm	lm	lm	ll	ll	ll	lm	ll	lm	lm	lm	lm	lm	lm	lm	ll	ll	lm	lm	lm	lm	lm	ll	lm	lm	ll	lm	ll	lm	lm	ll	lm	lm	lm	ll	lm	ll	ll	lm	lm	ll	lm	ll
LG10_HB_474	F_0216376_L14_PA	LG10	<lmxll>	{0-}	(ll,lm)	ll	lm	lm	lm	ll	ll	ll	lm	ll	lm	lm	lm	lm	lm	lm	lm	ll	ll	lm	lm	lm	lm	lm	ll	lm	lm	ll	lm	ll	lm	lm	ll	lm	lm	lm	ll	lm	ll	ll	lm	lm	ll	lm	ll
LG10_HB_474	F_0216377_L14_PA	LG10	<efxeg>	{01}	[ee,ef,eg,fg)	ee	fg	fg	fg	ee	eg	eg	ef	ee	fg	ef	fg	fg	ef	ef	fg	eg	ee	fg	fg	ef	fg	ef	eg	ef	fg	ee	fg	ee	ef	ef	eg	fg	ef	ef	ee	ef	ee	eg	fg	fg	eg	fg	ee
LG10_HB_474	F_0216379_L14_PA	LG10	<lmxll>	{0-}	(ll,lm)	ll	lm	lm	lm	ll	ll	ll	lm	ll	lm	lm	lm	lm	lm	lm	lm	ll	ll	lm	lm	lm	lm	lm	ll	lm	lm	ll	lm	ll	lm	lm	ll	lm	lm	lm	ll	lm	ll	ll	lm	lm	ll	lm	ll
LG10_HB_474	F_0216380_L14_PA	LG10	<nnxnp>	{-1}	(nn,np)	nn	np	np	np	nn	np	np	nn	nn	np	nn	np	np	nn	nn	np	np	nn	np	np	nn	np	nn	np	nn	np	nn	np	nn	nn	nn	np	np	nn	nn	nn	nn	nn	np	np	np	np	np	nn
LG10_HB_475	F_0216492_L14_PA	LG10	<hkxhk>	{01}	(hh,hk,kk)	hh	kk	kk	kk	hh	hk	hk	hk	hh	kk	hk	kk	kk	hk	hk	kk	hk	hh	kk	kk	hk	kk	hk	hk	hk	kk	hh	kk	hh	hk	hk	hk	kk	hk	hk	hh	hk	hh	hk	kk	kk	hk	kk	hh
LG10_HB_48	F_0021653_L10_PA	LG10	<nnxnp>	{-0}	(nn,np)	nn	nn	np	nn	np	nn	nn	nn	np	np	np	np	nn	nn	nn	nn	np	np	nn	nn	np	nn	np	nn	np	nn	nn	np	nn	nn	np	np	nn	nn	nn	np	np	np	np	nn	nn	np	nn	nn
LG10_HB_48	F_0021654_L10_PA	LG10	<nnxnp>	{-0}	(nn,np)	nn	nn	np	nn	np	nn	nn	nn	np	np	np	np	nn	nn	nn	nn	np	np	nn	nn	np	nn	np	nn	np	nn	nn	np	nn	nn	np	np	nn	nn	nn	np	np	np	np	nn	nn	np	nn	nn
LG10_HB_48	F_0021657_L10_PA	LG10	<nnxnp>	{-0}	(nn,np)	nn	nn	np	nn	np	nn	nn	nn	np	np	np	np	nn	nn	nn	nn	np	np	nn	nn	np	nn	np	nn	np	nn	nn	np	nn	nn	np	np	nn	nn	nn	np	np	np	np	nn	nn	np	nn	nn
LG10_HB_48	F_0021659_L10_PA	LG10	<nnxnp>	{-0}	(nn,np)	nn	nn	np	nn	np	nn	nn	nn	np	np	np	np	nn	nn	nn	nn	np	np	nn	nn	np	nn	np	nn	np	nn	nn	np	nn	nn	np	np	nn	nn	nn	np	np	np	np	nn	nn	np	nn	nn
LG10_HB_48	F_0021664_L10_PA	LG10	<nnxnp>	{-0}	(nn,np)	nn	nn	np	nn	np	nn	nn	nn	np	np	np	np	nn	nn	nn	nn	np	np	nn	nn	np	nn	np	nn	np	nn	nn	np	nn	nn	np	np	nn	nn	nn	np	np	np	np	nn	nn	np	nn	nn
LG10_HB_48	F_0021665_L10_PA	LG10	<nnxnp>	{-0}	(nn,np)	nn	nn	np	nn	np	nn	nn	nn	np	np	np	np	nn	nn	nn	nn	np	np	nn	nn	np	nn	np	nn	np	nn	nn	np	nn	nn	np	np	nn	nn	nn	np	np	np	np	nn	nn	np	nn	nn
LG10_HB_48	R_16552378_L10_PA	LG10	<nnxnp>	{-0}	(nn,np)	nn	nn	np	nn	np	nn	nn	nn	np	np	np	np	nn	nn	nn	nn	np	np	nn	nn	np	nn	np	nn	np	nn	nn	np	nn	nn	np	np	nn	nn	nn	np	np	np	np	nn	nn	np	nn	nn
LG10_HB_48	R_16552411_L10_PA	LG10	<nnxnp>	{-0}	(nn,np)	nn	nn	np	nn	np	nn	nn	nn	np	np	np	np	nn	nn	nn	nn	np	np	nn	nn	np	nn	np	nn	np	nn	nn	np	nn	nn	np	np	nn	nn	nn	np	np	np	np	nn	nn	np	nn	nn
LG10_HB_49	F_0022007_L10_PA	LG10	<lmxll>	{1-}	(ll,lm)	lm	ll	ll	ll	ll	lm	lm	ll	ll	ll	ll	ll	ll	ll	ll	ll	ll	lm	ll	ll	lm	ll	ll	lm	lm	ll	lm	ll	lm	ll	lm	lm	lm	ll	lm	lm	ll	ll	ll	ll	ll	lm	ll	lm
LG10_HB_49	F_0022000_L10_PA	LG10	<nnxnp>	{-0}	(nn,np)	nn	nn	np	nn	np	nn	nn	nn	np	np	np	np	nn	nn	nn	nn	np	np	nn	nn	np	nn	nn	nn	np	nn	nn	np	nn	nn	np	np	nn	nn	nn	np	np	np	np	nn	nn	np	nn	nn
LG10_HB_49	F_0022001_L10_PA	LG10	<nnxnp>	{-0}	(nn,np)	nn	nn	np	nn	np	nn	nn	nn	np	np	np	np	nn	nn	nn	nn	np	np	nn	nn	np	nn	nn	nn	np	nn	nn	np	nn	nn	np	np	nn	nn	nn	np	np	np	np	nn	nn	np	nn	nn
LG10_HB_49	R_16718103_L10_PA	LG10	<nnxnp>	{-0}	(nn,np)	nn	nn	np	nn	np	nn	nn	nn	np	np	np	np	nn	nn	nn	nn	np	np	nn	nn	np	nn	nn	nn	np	nn	nn	np	nn	nn	np	np	nn	nn	nn	np	np	np	np	nn	nn	np	nn	nn
LG10_HB_49	R_16726719_L10_PA	LG10	<nnxnp>	{-0}	(nn,np)	nn	nn	np	nn	np	nn	nn	nn	np	np	np	np	nn	nn	nn	nn	np	np	nn	nn	np	nn	nn	nn	np	nn	nn	np	nn	nn	np	np	nn	nn	nn	np	np	np	np	nn	nn	np	nn	nn
LG10_HB_49.5	R_16729529_L10_PA	LG10	<nnxnp>	{-0}	(nn,np)	nn	nn	np	nn	np	nn	nn	nn	np	np	np	np	nn	nn	nn	nn	np	np	nn	nn	np	nn	nn	nn	np	nn	nn	np	nn	nn	np	np	nn	nn	nn	np	np	np	np	nn	nn	np	nn	nn
LG10_HB_49.5	GD_02009_L10_PA	LG10	<hkxhk>	{10}	(hh,hk,kk)	hk	hh	hk	hh	hk	hk	hk	hh	hk	hk	hk	hk	hh	hh	hh	hh	hk	kk	hh	hh	kk	hh	hh	hk	kk	hk	hk	hk	hk	hh	kk	kk	hk	hh	hk	kk	hk	hk	hk	hh	hh	kk	hh	hk
LG10_HB_49.5	$R_16731889y_LG10_PA	LG10	<nnxnp>	{-0}	(nn,np)	nn	nn	np	nn	np	nn	nn	nn	np	np	np	np	nn	nn	nn	nn	np	np	nn	nn	np	nn	nn	nn	np	nn	nn	np	nn	nn	np	np	nn	nn	nn	np	np	np	np	nn	nn	np	nn	nn
LG10_HB_49.8	R_17043353_L10_PA	LG10	<nnxnp>	{-0}	(nn,np)	nn	nn	np	nn	np	nn	nn	nn	np	np	np	np	nn	nn	nn	nn	np	np	nn	nn	np	nn	nn	nn	np	nn	nn	np	nn	nn	np	np	nn	nn	nn	np	np	np	np	nn	nn	np	nn	nn
LG10_HB_49.8	R_17046031_L10_PA	LG10	<nnxnp>	{-0}	(nn,np)	nn	nn	np	nn	np	nn	nn	nn	np	np	np	np	nn	nn	nn	nn	np	np	nn	nn	np	nn	nn	nn	np	nn	nn	np	nn	nn	np	np	nn	nn	nn	np	np	np	np	nn	nn	np	nn	nn
LG10_HB_5	F_0000870_L10_PA	LG10	<lmxll>	{0-}	(ll,lm)	ll	lm	lm	lm	ll	ll	ll	lm	ll	lm	lm	lm	lm	lm	lm	lm	ll	ll	lm	lm	lm	lm	lm	ll	lm	lm	ll	lm	ll	lm	lm	ll	lm	lm	lm	ll	lm	ll	ll	lm	lm	ll	lm	ll
LG10_HB_5	F_0000880_L10_PA	LG10	<nnxnp>	{-1}	(nn,np)	nn	np	np	np	nn	np	np	nn	nn	np	nn	np	np	nn	nn	np	np	nn	np	np	nn	np	nn	np	nn	np	nn	np	nn	nn	nn	np	np	nn	nn	nn	nn	nn	np	np	np	np	np	nn
LG10_HB_50	F_0022301_L10_PA	LG10	<nnxnp>	{-0}	(nn,np)	nn	nn	np	nn	np	nn	nn	nn	np	np	np	np	nn	nn	nn	nn	np	np	nn	nn	np	nn	nn	nn	np	nn	nn	np	nn	nn	np	np	nn	nn	nn	np	np	np	np	nn	nn	np	nn	nn
LG10_HB_50	F_0022314_L10_PA	LG10	<nnxnp>	{-0}	(nn,np)	nn	nn	np	nn	np	nn	nn	nn	np	np	np	np	nn	nn	nn	nn	np	np	nn	nn	np	nn	nn	nn	np	nn	nn	np	nn	nn	np	np	nn	nn	nn	np	np	np	np	nn	nn	np	nn	nn
LG10_HB_50	R_17032808_L10_PA	LG10	<nnxnp>	{-0}	(nn,np)	nn	nn	np	nn	np	nn	nn	nn	np	np	np	np	nn	nn	nn	nn	np	np	nn	nn	np	nn	nn	nn	np	nn	nn	np	nn	nn	np	np	nn	nn	nn	np	np	np	np	nn	nn	np	nn	nn
LG10_HB_50	R_17036268_L10_PA	LG10	<nnxnp>	{-0}	(nn,np)	nn	nn	np	nn	np	nn	nn	nn	np	np	np	np	nn	nn	nn	nn	np	np	nn	nn	np	nn	nn	nn	np	nn	nn	np	nn	nn	np	np	nn	nn	nn	np	np	np	np	nn	nn	np	nn	nn
LG10_HB_50	F_0022313_L10_PA	LG10	<lmxll>	{1-}	(ll,lm)	lm	ll	ll	ll	ll	lm	lm	ll	ll	ll	ll	ll	ll	ll	ll	ll	ll	lm	ll	ll	lm	ll	ll	lm	lm	lm	lm	ll	lm	ll	lm	lm	lm	ll	lm	lm	ll	ll	ll	ll	ll	lm	ll	lm
LG10_HB_505	F_0230391_L14_PA	LG10	<nnxnp>	{-0}	(nn,np)	nn	nn	np	nn	np	nn	nn	np	np	nn	np	np	nn	nn	nn	nn	np	np	nn	nn	np	nn	np	nn	np	nn	nn	nn	nn	np	np	np	nn	nn	nn	np	np	np	np	nn	nn	np	nn	nn
LG10_HB_505	F_0230400_L14_PA	LG10	<nnxnp>	{-1}	(nn,np)	np	np	nn	np	nn	np	np	nn	nn	np	nn	nn	np	np	np	np	nn	nn	np	np	nn	np	nn	np	nn	np	np	np	np	nn	nn	nn	np	np	np	nn	nn	nn	nn	np	np	nn	np	np
LG10_HB_505	F_0230416_L14_PA	LG10	<nnxnp>	{-1}	(nn,np)	np	np	nn	np	nn	np	np	nn	nn	np	nn	nn	np	np	np	np	nn	nn	np	np	nn	np	nn	np	nn	np	np	np	np	nn	nn	nn	np	np	np	nn	nn	nn	nn	np	np	nn	np	np
LG10_HB_51	F_0023034_L10_PA	LG10	<hkxhk>	{10}	(hh,hk,kk)	hk	hh	hk	hh	hk	hk	hk	hh	hk	hk	hk	hk	hh	hh	hh	hh	hk	kk	hh	hh	kk	hh	hh	hk	kk	hk	hk	hk	hk	hh	kk	kk	hk	hh	hk	kk	hk	hk	hk	hh	hh	kk	hh	hk
LG10_HB_51	F_0023045_L10_PA	LG10	<nnxnp>	{-0}	(nn,np)	nn	nn	np	nn	np	nn	nn	nn	np	np	np	np	nn	nn	nn	nn	np	np	nn	nn	np	nn	nn	nn	np	nn	nn	np	nn	nn	np	np	nn	nn	nn	np	np	np	np	nn	nn	np	nn	nn
LG10_HB_514	F_0235541_L14_PA	LG10	<hkxhk>	{10}	(hh,hk,kk)	hk	hh	hk	hh	hk	hk	hk	hh	hk	hh	hk	hk	hh	hh	hh	hh	hk	kk	hh	hh	kk	hh	hk	hk	kk	hh	hk	hk	hk	hh	kk	kk	hk	hh	hk	kk	hk	hk	hk	hh	hh	kk	hh	hk
LG10_HB_514	F_0235546_L14_PA	LG10	<lmxll>	{1-}	(ll,lm)	lm	ll	ll	ll	ll	lm	lm	ll	ll	ll	ll	ll	ll	ll	ll	ll	ll	lm	ll	ll	lm	ll	ll	lm	lm	ll	lm	ll	lm	ll	lm	lm	lm	ll	lm	lm	ll	ll	ll	ll	ll	lm	ll	lm
LG10_HB_514	F_0235542_L14_PA	LG10	<nnxnp>	{-0}	(nn,np)	nn	nn	np	nn	np	nn	nn	nn	np	nn	np	np	nn	nn	nn	nn	np	np	nn	nn	np	nn	np	nn	np	nn	nn	np	nn	nn	np	np	nn	nn	nn	np	np	np	np	nn	nn	np	nn	nn
LG10_HB_514	F_0235585_L14_PA	LG10	<nnxnp>	{-0}	(nn,np)	nn	nn	np	nn	np	nn	nn	nn	np	nn	np	np	nn	nn	nn	nn	np	np	nn	nn	np	nn	np	nn	np	nn	nn	np	nn	nn	np	np	nn	nn	nn	np	np	np	np	nn	nn	np	nn	nn
LG10_HB_52	F_0023484_L10_PA	LG10	<efxeg>	{10}	[ee,ef,eg,fg)	ef	ee	eg	ee	eg	ef	ef	ee	eg	eg	eg	eg	ee	ee	ee	ee	eg	fg	ee	ee	fg	ee	ee	ef	ef	ef	ef	eg	ef	ee	fg	fg	ef	ee	ef	fg	eg	eg	eg	ee	ee	fg	ee	ef
LG10_HB_52	F_0023485_L10_PA	LG10	<hkxhk>	{01}	(hh,hk,kk)	hk	kk	hk	kk	hk	hk	hk	kk	hk	hk	hk	hk	kk	kk	kk	kk	hk	hh	kk	kk	hh	kk	kk	hk	hk	hk	hk	hk	hk	kk	hh	hh	hk	kk	hk	hh	hk	hk	hk	kk	kk	hh	kk	hk
LG10_HB_52	F_0023486_L10_PA	LG10	<nnxnp>	{-0}	(nn,np)	nn	nn	np	nn	np	nn	nn	nn	np	np	np	np	nn	nn	nn	nn	np	np	nn	nn	np	nn	nn	nn	nn	nn	nn	np	nn	nn	np	np	nn	nn	nn	np	np	np	np	nn	nn	np	nn	nn
LG10_HB_52	F_0023488_L10_PA	LG10	<lmxll>	{1-}	(ll,lm)	lm	ll	ll	ll	ll	lm	lm	ll	ll	ll	ll	ll	ll	ll	ll	ll	ll	lm	ll	ll	lm	ll	ll	lm	lm	lm	lm	ll	lm	ll	lm	lm	lm	ll	lm	lm	ll	ll	ll	ll	ll	lm	ll	lm
LG10_HB_52	F_0023495_L10_PA	LG10	<nnxnp>	{-0}	(nn,np)	nn	nn	np	nn	np	nn	nn	nn	np	np	np	np	nn	nn	nn	nn	np	np	nn	nn	np	nn	nn	nn	nn	nn	nn	np	nn	nn	np	np	nn	nn	nn	np	np	np	np	nn	nn	np	nn	nn
LG10_HB_52	R_17592310_L10_PA	LG10	<nnxnp>	{-0}	(nn,np)	nn	nn	np	nn	np	nn	nn	nn	np	np	np	np	nn	nn	nn	nn	np	np	nn	nn	np	nn	nn	nn	nn	nn	nn	np	nn	nn	np	np	nn	nn	nn	np	np	np	np	nn	nn	np	nn	nn
LG10_HB_53	F_0024072_L10_PA	LG10	<nnxnp>	{-0}	(nn,np)	nn	nn	np	nn	np	nn	nn	nn	np	np	np	np	nn	nn	nn	nn	np	np	nn	nn	np	nn	nn	nn	nn	nn	nn	np	nn	nn	np	np	nn	nn	nn	np	np	np	np	nn	nn	np	nn	nn
LG10_HB_53	F_0024056_L10_PA	LG10	<hkxhk>	{01}	(hh,hk,kk)	hk	kk	hk	kk	hk	hk	hk	kk	hk	hk	hk	hk	kk	kk	kk	kk	hk	hh	kk	kk	hh	kk	kk	hk	hk	hk	hk	hk	hk	kk	hh	hh	hk	kk	hk	hh	hk	hk	hk	kk	kk	hh	kk	hk
LG10_HB_54	F_0024602_L10_PA	LG10	<hkxhk>	{10}	(hh,hk,kk)	hk	hh	hk	hh	hk	hk	hk	hh	hk	hk	hk	hk	hh	hh	hh	hh	hk	kk	hh	hh	kk	hh	hh	hk	hk	hk	hk	hk	hk	hh	kk	kk	hk	hh	hk	kk	hk	hk	hk	hh	hh	kk	hh	hk
LG10_HB_54	F_0024620_L10_PA	LG10	<hkxhk>	{10}	(hh,hk,kk)	hk	hh	hk	hh	hk	hk	hk	hh	hk	hk	hk	hk	hh	hh	hh	hh	hk	kk	hh	hh	kk	hh	hh	hk	hk	hk	hk	hk	hk	hh	kk	kk	hk	hh	hk	kk	hk	hk	hk	hh	hh	kk	hh	hk
LG10_HB_54	F_0024628_L10_PA	LG10	<hkxhk>	{10}	(hh,hk,kk)	hk	hh	hk	hh	hk	hk	hk	hh	hk	hk	hk	hk	hh	hh	hh	hh	hk	kk	hh	hh	kk	hh	hh	hk	hk	hk	hk	hk	hk	hh	kk	kk	hk	hh	hk	kk	hk	hk	hk	hh	hh	kk	hh	hk
LG10_HB_55	F_0025075_L10_PA	LG10	<nnxnp>	{-0}	(nn,np)	nn	nn	np	nn	np	nn	nn	nn	np	np	np	np	nn	nn	nn	nn	np	np	nn	nn	np	nn	nn	nn	nn	nn	nn	np	nn	nn	np	np	nn	nn	nn	np	np	np	np	nn	nn	np	nn	nn
LG10_HB_55	F_0025080_L10_PA	LG10	<hkxhk>	{10}	(hh,hk,kk)	hk	hh	hk	hh	hk	hk	hk	hh	hk	hk	hk	hk	hh	hh	hh	hh	hk	kk	hh	hh	kk	hh	hh	hk	hk	hk	hk	hk	hk	hh	kk	kk	hh	hh	hk	kk	hk	hk	hk	hh	hh	kk	hh	hk
LG10_HB_55	F_0025095_L10_PA	LG10	<hkxhk>	{10}	(hh,hk,kk)	hk	hh	hk	hh	hk	hk	hk	hh	hk	hk	hk	hk	hh	hh	hh	hh	hk	kk	hh	hh	kk	hh	hh	hk	hk	hk	hk	hk	hk	hh	kk	kk	hh	hh	hk	kk	hk	hk	hk	hh	hh	kk	hh	hk
LG10_HB_56	F_0026022_L10_PA	LG10	<lmxll>	{1-}	(ll,lm)	lm	ll	ll	ll	ll	lm	lm	ll	ll	ll	ll	ll	ll	ll	ll	ll	ll	lm	ll	ll	lm	ll	ll	lm	lm	lm	lm	ll	lm	ll	lm	lm	ll	ll	lm	lm	ll	ll	ll	ll	ll	lm	ll	lm
LG10_HB_56	F_0026051_L10_PA	LG10	<lmxll>	{1-}	(ll,lm)	lm	ll	ll	ll	ll	lm	lm	ll	ll	ll	ll	ll	ll	ll	ll	ll	ll	lm	ll	ll	lm	ll	ll	lm	lm	lm	lm	ll	lm	ll	lm	lm	ll	ll	lm	lm	ll	ll	ll	ll	ll	lm	ll	lm
LG10_HB_56	F_0026018_L10_PA	LG10	<hkxhk>	{10}	(hh,hk,kk)	hk	hh	hk	hh	hk	hk	hk	hh	hk	hk	hk	hk	hh	hh	hh	hh	hk	kk	hh	hh	kk	hh	hh	hk	hk	hk	hk	hk	hk	hh	kk	kk	hh	hh	hk	kk	hk	hk	hk	hh	hh	kk	hh	hk
LG10_HB_56	F_0026024_L10_PA	LG10	<nnxnp>	{-0}	(nn,np)	nn	nn	np	nn	np	nn	nn	nn	np	np	np	np	nn	nn	nn	nn	np	np	nn	nn	np	nn	nn	nn	nn	nn	nn	np	nn	nn	np	np	nn	nn	nn	np	np	np	np	nn	nn	np	nn	nn
LG10_HB_56	F_0026026_L10_PA	LG10	<hkxhk>	{10}	(hh,hk,kk)	hk	hh	hk	hh	hk	hk	hk	hh	hk	hk	hk	hk	hh	hh	hh	hh	hk	kk	hh	hh	kk	hh	hh	hk	hk	hk	hk	hk	hk	hh	kk	kk	hh	hh	hk	kk	hk	hk	hk	hh	hh	kk	hh	hk
LG10_HB_56	F_0026038_L10_PA	LG10	<nnxnp>	{-0}	(nn,np)	nn	nn	np	nn	np	nn	nn	nn	np	np	np	np	nn	nn	nn	nn	np	np	nn	nn	np	nn	nn	nn	nn	nn	nn	np	nn	nn	np	np	nn	nn	nn	np	np	np	np	nn	nn	np	nn	nn
LG10_HB_56	F_0026052_L10_PA	LG10	<nnxnp>	{-0}	(nn,np)	nn	nn	np	nn	np	nn	nn	nn	np	np	np	np	nn	nn	nn	nn	np	np	nn	nn	np	nn	nn	nn	nn	nn	nn	np	nn	nn	np	np	nn	nn	nn	np	np	np	np	nn	nn	np	nn	nn
LG10_HB_56	F_0026055_L10_PA	LG10	<nnxnp>	{-0}	(nn,np)	nn	nn	np	nn	np	nn	nn	nn	np	np	np	np	nn	nn	nn	nn	np	np	nn	nn	np	nn	nn	nn	nn	nn	nn	np	nn	nn	np	np	nn	nn	nn	np	np	np	np	nn	nn	np	nn	nn
LG10_HB_57	F_0027053_L10_PA	LG10	<nnxnp>	{-0}	(nn,np)	nn	nn	np	nn	np	nn	nn	nn	np	np	np	np	nn	nn	nn	nn	np	np	nn	nn	np	nn	nn	nn	nn	nn	nn	np	nn	nn	np	np	nn	nn	nn	np	np	np	np	nn	nn	np	nn	nn
LG10_HB_57	F_0027083_L10_PA	LG10	<nnxnp>	{-0}	(nn,np)	nn	nn	np	nn	np	nn	nn	nn	np	np	np	np	nn	nn	nn	nn	np	np	nn	nn	np	nn	nn	nn	nn	nn	nn	np	nn	nn	np	np	nn	nn	nn	np	np	np	np	nn	nn	np	nn	nn
LG10_HB_572	F_0263746_L15_PA	LG10	<nnxnp>	{-1}	(nn,np)	np	np	nn	np	nn	np	np	nn	nn	np	nn	nn	np	np	np	np	nn	nn	np	np	nn	np	nn	np	nn	np	np	np	np	nn	nn	nn	np	np	np	nn	nn	nn	nn	np	np	nn	np	np
LG10_HB_58	F_0027472_L10_PA	LG10	<lmxll>	{1-}	(ll,lm)	lm	ll	ll	ll	ll	lm	lm	ll	ll	ll	ll	ll	ll	ll	ll	ll	ll	lm	ll	ll	lm	ll	ll	lm	lm	lm	lm	ll	lm	ll	lm	lm	ll	ll	lm	lm	ll	ll	ll	ll	ll	lm	ll	lm
LG10_HB_58	F_0027478_L10_PA	LG10	<lmxll>	{1-}	(ll,lm)	lm	ll	ll	ll	ll	lm	lm	ll	ll	ll	ll	ll	ll	ll	ll	ll	ll	lm	ll	ll	lm	ll	ll	lm	lm	lm	lm	ll	lm	ll	lm	lm	ll	ll	lm	lm	ll	ll	ll	ll	ll	lm	ll	lm
LG10_HB_58	F_0027504_L10_PA	LG10	<lmxll>	{1-}	(ll,lm)	lm	ll	ll	ll	ll	lm	lm	ll	ll	ll	ll	ll	ll	ll	ll	ll	ll	lm	ll	ll	lm	ll	ll	lm	lm	lm	lm	ll	lm	ll	lm	lm	ll	ll	lm	lm	ll	ll	ll	ll	ll	lm	ll	lm
LG10_HB_58	R_19497678_L10_PA	LG10	<lmxll>	{1-}	(ll,lm)	lm	ll	ll	ll	ll	lm	lm	ll	ll	ll	ll	ll	ll	ll	ll	ll	ll	lm	ll	ll	lm	ll	ll	lm	lm	lm	lm	ll	lm	ll	lm	lm	ll	ll	lm	lm	ll	ll	ll	ll	ll	lm	ll	lm
LG10_HB_58	R_19503429_L10_PA	LG10	<lmxll>	{1-}	(ll,lm)	lm	ll	ll	ll	ll	lm	lm	ll	ll	ll	ll	ll	ll	ll	ll	ll	ll	lm	ll	ll	lm	ll	ll	lm	lm	lm	lm	ll	lm	ll	lm	lm	ll	ll	lm	lm	ll	ll	ll	ll	ll	lm	ll	lm
LG10_HB_58	F_0027479_L10_PA	LG10	<nnxnp>	{-0}	(nn,np)	nn	nn	np	nn	np	nn	nn	nn	np	np	np	np	nn	nn	nn	nn	np	np	nn	nn	np	np	nn	nn	nn	nn	nn	np	nn	nn	np	np	nn	nn	nn	nn	np	np	np	nn	nn	np	nn	nn
LG10_HB_59	F_0028123_L10_PA	LG10	<hkxhk>	{01}	(hh,hk,kk)	hk	kk	hk	kk	hk	hk	hk	kk	hk	hk	hk	hk	kk	kk	kk	kk	hk	hh	kk	kk	hh	hk	kk	hk	hk	hk	hk	hk	hk	kk	hh	hh	kk	kk	hk	hk	hk	hk	hk	kk	kk	hh	kk	hk
LG10_HB_59	F_0028092_L10_PA	LG10	<nnxnp>	{-0}	(nn,np)	nn	nn	np	nn	np	nn	nn	nn	np	np	np	np	nn	nn	nn	nn	np	np	nn	nn	np	np	nn	nn	nn	nn	nn	np	nn	nn	np	np	nn	nn	nn	nn	np	np	np	nn	nn	np	nn	nn
LG10_HB_595	F_0275982_L15_PA	LG10	<lmxll>	{0-}	(ll,lm)	ll	lm	lm	lm	ll	ll	ll	lm	ll	lm	lm	lm	lm	lm	lm	lm	ll	ll	lm	lm	lm	lm	lm	ll	lm	lm	ll	lm	ll	lm	lm	ll	lm	lm	lm	ll	lm	ll	lm	lm	lm	ll	lm	ll
LG10_HB_595	F_0275984_L15_PA	LG10	<nnxnp>	{-1}	(nn,np)	nn	np	np	np	nn	np	np	nn	nn	np	nn	np	np	nn	np	np	np	nn	np	np	nn	np	nn	np	nn	np	nn	np	nn	nn	nn	np	np	nn	nn	nn	nn	nn	nn	np	np	np	np	nn
LG10_HB_6	F_0000978_L10_PA	LG10	<nnxnp>	{-1}	(nn,np)	nn	np	np	np	nn	np	np	nn	nn	np	nn	np	np	nn	nn	np	np	nn	np	np	nn	np	nn	np	nn	np	nn	np	nn	nn	nn	np	np	nn	nn	nn	nn	nn	np	np	np	np	np	nn
LG10_HB_6	F_0000984_L10_PA	LG10	<nnxnp>	{-1}	(nn,np)	nn	np	np	np	nn	np	np	nn	nn	np	nn	np	np	nn	nn	np	np	nn	np	np	nn	np	nn	np	nn	np	nn	np	nn	nn	nn	np	np	nn	nn	nn	nn	nn	np	np	np	np	np	nn
LG10_HB_6	F_0000986_L10_PA	LG10	<lmxll>	{0-}	(ll,lm)	ll	lm	lm	lm	ll	ll	ll	lm	ll	lm	lm	lm	lm	lm	lm	lm	ll	ll	lm	lm	lm	lm	lm	ll	lm	lm	ll	lm	ll	lm	lm	ll	lm	lm	lm	ll	lm	ll	ll	lm	lm	ll	lm	ll
LG10_HB_6	F_0000988_L10_PA	LG10	<nnxnp>	{-1}	(nn,np)	nn	np	np	np	nn	np	np	nn	nn	np	nn	np	np	nn	nn	np	np	nn	np	np	nn	np	nn	np	nn	np	nn	np	nn	nn	nn	np	np	nn	nn	nn	nn	nn	np	np	np	np	np	nn
LG10_HB_6	F_0000989_L10_PA	LG10	<lmxll>	{0-}	(ll,lm)	ll	lm	lm	lm	ll	ll	ll	lm	ll	lm	lm	lm	lm	lm	lm	lm	ll	ll	lm	lm	lm	lm	lm	ll	lm	lm	ll	lm	ll	lm	lm	ll	lm	lm	lm	ll	lm	ll	ll	lm	lm	ll	lm	ll
LG10_HB_6	F_0000993_L10_PA	LG10	<lmxll>	{0-}	(ll,lm)	ll	lm	lm	lm	ll	ll	ll	lm	ll	lm	lm	lm	lm	lm	lm	lm	ll	ll	lm	lm	lm	lm	lm	ll	lm	lm	ll	lm	ll	lm	lm	ll	lm	lm	lm	ll	lm	ll	ll	lm	lm	ll	lm	ll
LG10_HB_6	F_0000997_L10_PA	LG10	<hkxhk>	{01}	(hh,hk,kk)	hh	kk	kk	kk	hh	hk	hk	hk	hh	kk	hk	kk	kk	hk	hk	kk	hk	hh	kk	kk	hk	kk	hk	hk	hk	kk	hh	kk	hh	hk	hk	hk	kk	hk	hk	hh	hk	hh	hk	kk	kk	hk	kk	hh
LG10_HB_6	GD_00106_L10_PA	LG10	<nnxnp>	{-1}	(nn,np)	nn	np	np	np	nn	np	np	nn	nn	np	nn	np	np	nn	nn	np	np	nn	np	np	nn	np	nn	np	nn	np	nn	np	nn	nn	nn	np	np	nn	nn	nn	nn	nn	np	np	np	np	np	nn
LG10_HB_60	F_0028766_L10_PA	LG10	<lmxll>	{0-}	(ll,lm)	ll	lm	lm	lm	lm	ll	ll	lm	lm	lm	lm	lm	lm	lm	lm	lm	lm	ll	lm	lm	ll	lm	lm	ll	ll	ll	ll	lm	ll	lm	ll	ll	lm	lm	ll	ll	lm	lm	lm	lm	lm	ll	lm	ll
LG10_HB_60	F_0028767_L10_PA	LG10	<hkxhk>	{10}	(hh,hk,kk)	hk	hh	hk	hh	hk	hk	hk	hh	hk	hk	hk	hk	hh	hh	hh	hh	hk	kk	hh	hh	kk	hk	hh	hk	hk	hk	hk	hk	hk	hh	kk	kk	hh	hh	hk	hk	hk	hk	hk	hh	hh	kk	hh	hk
LG10_HB_60	F_0028768_L10_PA	LG10	<nnxnp>	{-0}	(nn,np)	nn	nn	np	nn	np	nn	nn	nn	np	np	np	np	nn	nn	nn	nn	np	np	nn	nn	np	np	nn	nn	nn	nn	nn	np	nn	nn	np	np	nn	nn	nn	nn	np	np	np	nn	nn	np	nn	nn
LG10_HB_60	F_0028771_L10_PA	LG10	<lmxll>	{1-}	(ll,lm)	lm	ll	ll	ll	ll	lm	lm	ll	ll	ll	ll	ll	ll	ll	ll	ll	ll	lm	ll	ll	lm	ll	ll	lm	lm	lm	lm	ll	lm	ll	lm	lm	ll	ll	lm	lm	ll	ll	ll	ll	ll	lm	ll	lm
LG10_HB_60	F_0028781_L10_PA	LG10	<hkxhk>	{10}	(hh,hk,kk)	hk	hh	hk	hh	hk	hk	hk	hh	hk	hk	hk	hk	hh	hh	hh	hh	hk	kk	hh	hh	kk	hk	hh	hk	hk	hk	hk	hk	hk	hh	kk	kk	hh	hh	hk	hk	hk	hk	hk	hh	hh	kk	hh	hk
LG10_HB_60	F_0028786_L10_PA	LG10	<nnxnp>	{-0}	(nn,np)	nn	nn	np	nn	np	nn	nn	nn	np	np	np	np	nn	nn	nn	nn	np	np	nn	nn	np	np	nn	nn	nn	nn	nn	np	nn	nn	np	np	nn	nn	nn	nn	np	np	np	nn	nn	np	nn	nn
LG10_HB_601	R_14769213_L10_PA	LG10	<nnxnp>	{-0}	(nn,np)	nn	nn	np	nn	np	nn	nn	nn	np	nn	np	np	nn	nn	nn	nn	np	np	nn	nn	np	nn	np	nn	np	nn	nn	np	nn	nn	np	np	nn	nn	nn	np	np	np	np	nn	nn	np	nn	nn
LG10_HB_61	F_0029596_L10_PA	LG10	<hkxhk>	{10}	(hh,hk,kk)	hk	hh	hk	hh	hh	hk	hk	hh	hk	hk	hk	hk	hk	hh	hh	hh	hk	kk	hh	hh	kk	hk	hh	hk	hk	hk	hk	hk	hk	hh	kk	kk	hh	hh	hk	hk	hk	hk	hk	hh	hh	kk	hh	hk
LG10_HB_61	F_0029600_L10_PA	LG10	<lmxll>	{0-}	(ll,lm)	ll	lm	lm	lm	lm	ll	ll	lm	lm	lm	lm	lm	lm	lm	lm	lm	lm	ll	lm	lm	ll	lm	lm	ll	ll	ll	ll	lm	ll	lm	ll	ll	lm	lm	ll	ll	lm	lm	lm	lm	lm	ll	lm	ll
LG10_HB_61	F_0029606_L10_PA	LG10	<lmxll>	{0-}	(ll,lm)	ll	lm	lm	lm	lm	ll	ll	lm	lm	lm	lm	lm	lm	lm	lm	lm	lm	ll	lm	lm	ll	lm	lm	ll	ll	ll	ll	lm	ll	lm	ll	ll	lm	lm	ll	ll	lm	lm	lm	lm	lm	ll	lm	ll
LG10_HB_61	F_0029607_L10_PA	LG10	<lmxll>	{0-}	(ll,lm)	ll	lm	lm	lm	lm	ll	ll	lm	lm	lm	lm	lm	lm	lm	lm	lm	lm	ll	lm	lm	ll	lm	lm	ll	ll	ll	ll	lm	ll	lm	ll	ll	lm	lm	ll	ll	lm	lm	lm	lm	lm	ll	lm	ll
LG10_HB_61	R_20810437_L10_PA	LG10	<nnxnp>	{-1}	(nn,np)	np	np	nn	np	np	np	np	np	nn	nn	nn	nn	nn	np	np	np	nn	nn	np	np	nn	nn	np	np	np	np	np	nn	np	np	nn	nn	np	np	np	np	nn	nn	nn	np	np	nn	np	np
LG10_HB_61	R_20813363_L10_PA	LG10	<nnxnp>	{-1}	(nn,np)	np	np	nn	np	np	np	np	np	nn	nn	nn	nn	nn	np	np	np	nn	nn	np	np	nn	nn	np	np	np	np	np	nn	np	np	nn	nn	np	np	np	np	nn	nn	nn	np	np	nn	np	np
R_20833228_L10_PA	R_20833228_L10_PA	LG10	<lmxll>	{0-}	(ll,lm)	ll	lm	lm	lm	lm	ll	ll	lm	lm	lm	lm	lm	lm	lm	lm	lm	lm	ll	lm	lm	ll	lm	lm	ll	ll	ll	ll	lm	ll	lm	ll	ll	lm	lm	ll	ll	lm	lm	lm	lm	lm	ll	lm	ll
F_0030895_L10_PA	F_0030895_L10_PA	LG10	<lmxll>	{0-}	(ll,lm)	ll	lm	lm	lm	lm	ll	ll	lm	lm	lm	lm	lm	lm	lm	lm	lm	lm	ll	lm	lm	--	lm	lm	ll	ll	ll	ll	lm	ll	ll	ll	ll	lm	lm	ll	ll	lm	lm	lm	ll	lm	ll	lm	ll
LG10_HB_634	F_0296213_L15_PA	LG10	<nnxnp>	{-1}	(nn,np)	np	np	nn	np	nn	np	np	nn	nn	np	nn	nn	np	np	np	np	nn	nn	np	np	nn	np	nn	np	nn	np	np	np	np	nn	nn	nn	np	np	np	nn	nn	nn	nn	np	np	nn	np	np
LG10_HB_634	F_0296215_L15_PA	LG10	<nnxnp>	{-1}	(nn,np)	np	np	nn	np	nn	np	np	nn	nn	np	nn	nn	np	np	np	np	nn	nn	np	np	nn	np	nn	np	nn	np	np	np	np	nn	nn	nn	np	np	np	nn	nn	nn	nn	np	np	nn	np	np
LG10_HB_634	F_0296218_L15_PA	LG10	<nnxnp>	{-1}	(nn,np)	np	np	nn	np	nn	np	np	nn	nn	np	nn	nn	np	np	np	np	nn	nn	np	np	nn	np	nn	np	nn	np	np	np	np	nn	nn	nn	np	np	np	nn	nn	nn	nn	np	np	nn	np	np
LG10_HB_634	F_0296224_L15_PA	LG10	<nnxnp>	{-0}	(nn,np)	nn	nn	np	nn	np	nn	nn	np	np	nn	np	np	nn	nn	nn	nn	np	np	nn	nn	np	nn	np	nn	np	nn	nn	nn	nn	np	np	np	nn	nn	nn	np	np	np	np	nn	nn	np	nn	nn
cF_0296220_L15_PA	F_0296220_L15_PA	LG10	<nnxnp>	{-0}	(nn,np)	nn	nn	np	nn	np	nn	nn	nn	np	np	np	np	nn	nn	nn	nn	np	np	nn	nn	np	nn	nn	nn	np	nn	nn	np	nn	nn	np	np	nn	nn	nn	np	np	np	np	nn	nn	np	nn	nn
cF_0296219_L15_PA	F_0296219_L15_PA	LG10	<lmxll>	{1-}	(ll,lm)	lm	ll	ll	ll	ll	lm	lm	ll	ll	ll	ll	ll	ll	ll	ll	ll	ll	lm	ll	ll	lm	ll	ll	lm	lm	lm	lm	ll	lm	ll	lm	lm	lm	ll	lm	lm	ll	ll	ll	ll	ll	lm	ll	lm
LG10_HB_635	F_0296801_L15_PA	LG10	<nnxnp>	{-0}	(nn,np)	nn	nn	np	nn	np	nn	nn	np	np	nn	np	np	nn	nn	nn	nn	np	np	nn	nn	np	nn	np	nn	np	nn	nn	nn	nn	nn	np	np	nn	nn	nn	np	np	np	np	nn	nn	np	nn	nn
LG10_HB_64	F_0031455_L10_PA	LG10	<lmxll>	{0-}	(ll,lm)	ll	lm	lm	lm	lm	ll	ll	lm	lm	lm	lm	lm	lm	lm	lm	lm	lm	ll	lm	lm	ll	lm	lm	ll	ll	ll	ll	lm	ll	ll	ll	ll	lm	lm	ll	ll	lm	lm	lm	ll	lm	ll	lm	ll
LG10_HB_65	F_0031578_L10_PA	LG10	<lmxll>	{0-}	(ll,lm)	ll	lm	lm	lm	lm	ll	ll	lm	lm	lm	lm	lm	lm	lm	lm	lm	lm	ll	lm	lm	ll	lm	lm	ll	ll	ll	lm	lm	ll	ll	ll	ll	lm	lm	ll	ll	lm	lm	lm	ll	lm	ll	lm	ll
LG10_HB_65	F_0031580_L10_PA	LG10	<lmxll>	{1-}	(ll,lm)	lm	ll	ll	ll	ll	lm	lm	ll	ll	ll	ll	ll	ll	ll	ll	ll	ll	lm	ll	ll	lm	ll	ll	lm	lm	lm	ll	ll	lm	lm	lm	lm	ll	ll	lm	lm	ll	ll	ll	lm	ll	lm	ll	lm
LG10_HB_65	F_0031585_L10_PA	LG10	<lmxll>	{0-}	(ll,lm)	ll	lm	lm	lm	lm	ll	ll	lm	lm	lm	lm	lm	lm	lm	lm	lm	lm	ll	lm	lm	ll	lm	lm	ll	ll	ll	lm	lm	ll	ll	ll	ll	lm	lm	ll	ll	lm	lm	lm	ll	lm	ll	lm	ll
LG10_HB_65	R_22517441_L10_PA	LG10	<lmxll>	{0-}	(ll,lm)	ll	lm	lm	lm	lm	ll	ll	lm	lm	lm	lm	lm	lm	lm	lm	lm	lm	ll	lm	lm	ll	lm	lm	ll	ll	ll	lm	lm	ll	ll	ll	ll	lm	lm	ll	ll	lm	lm	lm	ll	lm	ll	lm	ll
LG10_HB_66	F_0032300_L10_PA	LG10	<lmxll>	{0-}	(ll,lm)	ll	lm	lm	lm	lm	ll	ll	lm	lm	lm	lm	lm	lm	lm	lm	lm	lm	ll	lm	lm	ll	lm	lm	ll	ll	ll	lm	lm	ll	ll	ll	ll	lm	lm	ll	ll	lm	lm	lm	ll	lm	ll	ll	lm
LG10_HB_67	F_0032554_L10_PA	LG10	<lmxll>	{0-}	(ll,lm)	ll	lm	lm	lm	lm	ll	ll	lm	lm	lm	lm	lm	lm	lm	lm	lm	lm	ll	lm	lm	ll	lm	lm	ll	ll	ll	lm	lm	ll	ll	ll	ll	lm	lm	ll	ll	lm	lm	lm	ll	lm	ll	ll	lm
LG10_HB_67	F_0032559_L10_PA	LG10	<lmxll>	{0-}	(ll,lm)	ll	lm	lm	lm	lm	ll	ll	lm	lm	lm	lm	lm	lm	lm	lm	lm	lm	ll	lm	lm	ll	lm	lm	ll	ll	ll	lm	lm	ll	ll	ll	ll	lm	lm	ll	ll	lm	lm	lm	ll	lm	ll	ll	lm
LG10_HB_67	F_0032566_L10_PA	LG10	<lmxll>	{1-}	(ll,lm)	lm	ll	ll	ll	ll	lm	lm	ll	ll	ll	ll	ll	ll	ll	ll	ll	ll	lm	ll	ll	lm	ll	ll	lm	lm	lm	ll	ll	lm	lm	lm	lm	ll	ll	lm	lm	ll	ll	ll	lm	ll	lm	lm	ll
LG10_HB_67	R_23270798_L10_PA	LG10	<lmxll>	{0-}	(ll,lm)	ll	lm	lm	lm	lm	ll	ll	lm	lm	lm	lm	lm	lm	lm	lm	lm	lm	ll	lm	lm	ll	lm	lm	ll	ll	ll	lm	lm	ll	ll	ll	ll	lm	lm	ll	ll	lm	lm	lm	ll	lm	ll	ll	lm
R_23285470_L10_PA	R_23285470_L10_PA	LG10	<lmxll>	{1-}	(ll,lm)	lm	ll	ll	ll	ll	lm	lm	ll	ll	ll	ll	ll	ll	ll	ll	ll	ll	lm	ll	ll	lm	ll	ll	lm	lm	lm	ll	ll	lm	lm	lm	lm	ll	ll	lm	lm	ll	ll	ll	lm	ll	lm	lm	ll
LG10_HB_68	F_0033002_L10_PA	LG10	<lmxll>	{1-}	(ll,lm)	lm	ll	ll	ll	ll	lm	lm	ll	ll	ll	ll	ll	ll	ll	ll	ll	lm	lm	ll	ll	lm	ll	ll	lm	lm	lm	ll	ll	lm	lm	lm	lm	ll	ll	lm	lm	ll	ll	ll	lm	lm	lm	lm	ll
LG10_HB_68	F_0033008_L10_PA	LG10	<lmxll>	{1-}	(ll,lm)	lm	ll	ll	ll	ll	lm	lm	ll	ll	ll	ll	ll	ll	ll	ll	ll	lm	lm	ll	ll	lm	ll	ll	lm	lm	lm	ll	ll	lm	lm	lm	lm	ll	ll	lm	lm	ll	ll	ll	lm	lm	lm	lm	ll
LG10_HB_68	F_0033011_L10_PA	LG10	<lmxll>	{0-}	(ll,lm)	ll	lm	lm	lm	lm	ll	ll	lm	lm	lm	lm	lm	lm	lm	lm	lm	ll	ll	lm	lm	ll	lm	lm	ll	ll	ll	lm	lm	ll	ll	ll	ll	lm	lm	ll	ll	lm	lm	lm	ll	ll	ll	ll	lm
LG10_HB_69	F_0033445_L10_PA	LG10	<lmxll>	{0-}	(ll,lm)	ll	lm	lm	lm	lm	ll	ll	lm	lm	lm	lm	lm	lm	lm	lm	lm	ll	ll	lm	lm	ll	lm	lm	ll	ll	ll	lm	lm	ll	ll	ll	ll	lm	lm	ll	ll	lm	lm	lm	ll	ll	ll	ll	lm
LG10_HB_69	F_0033447_L10_PA	LG10	<lmxll>	{1-}	(ll,lm)	lm	ll	ll	ll	ll	lm	lm	ll	ll	ll	ll	ll	ll	ll	ll	ll	lm	lm	ll	ll	lm	ll	ll	lm	lm	lm	ll	ll	lm	lm	lm	lm	ll	ll	lm	lm	ll	ll	ll	lm	lm	lm	lm	ll
LG10_HB_69	F_0033462_L10_PA	LG10	<lmxll>	{0-}	(ll,lm)	ll	lm	lm	lm	lm	ll	ll	lm	lm	lm	lm	lm	lm	lm	lm	lm	ll	ll	lm	lm	ll	lm	lm	ll	ll	ll	lm	lm	ll	ll	ll	ll	lm	lm	ll	ll	lm	lm	lm	ll	ll	ll	ll	lm
LG10_HB_7	F_0001462_L10_PA	LG10	<nnxnp>	{-1}	(nn,np)	nn	np	np	np	nn	np	np	nn	nn	np	nn	np	np	nn	nn	np	np	nn	np	np	nn	np	nn	np	nn	np	nn	np	nn	nn	nn	np	np	nn	nn	nn	nn	nn	np	np	np	np	np	nn
LG10_HB_7	F_0001464_L10_PA	LG10	<lmxll>	{0-}	(ll,lm)	ll	lm	lm	lm	ll	ll	ll	lm	ll	lm	lm	lm	lm	lm	lm	lm	ll	ll	lm	lm	lm	lm	lm	ll	lm	lm	ll	lm	ll	lm	lm	ll	lm	lm	lm	ll	lm	ll	ll	lm	lm	ll	lm	ll
LG10_HB_7	F_0001468_L10_PA	LG10	<lmxll>	{1-}	(ll,lm)	lm	ll	ll	ll	lm	lm	lm	ll	lm	ll	ll	ll	ll	ll	ll	ll	lm	lm	ll	ll	ll	ll	ll	lm	ll	ll	lm	ll	lm	ll	ll	lm	ll	ll	ll	lm	ll	lm	lm	ll	ll	lm	ll	lm
LG10_HB_70.5	R_24273907_L10_PA	LG10	<lmxll>	{1-}	(ll,lm)	ll	ll	ll	ll	ll	lm	lm	ll	ll	ll	ll	ll	ll	ll	ll	ll	lm	lm	ll	ll	lm	ll	ll	lm	lm	lm	ll	ll	lm	lm	lm	lm	ll	ll	lm	lm	ll	ll	ll	lm	lm	lm	lm	ll
LG10_HB_74	F_0035187_L10_PA	LG10	<lmxll>	{1-}	(ll,lm)	ll	ll	ll	ll	ll	lm	lm	ll	ll	ll	ll	ll	ll	ll	ll	ll	lm	lm	ll	ll	lm	ll	ll	lm	lm	lm	ll	ll	lm	lm	lm	lm	ll	ll	lm	lm	ll	ll	ll	lm	lm	lm	lm	ll
LG10_HB_74	F_0035199_L10_PA	LG10	<lmxll>	{1-}	(ll,lm)	ll	ll	ll	ll	ll	lm	lm	ll	ll	ll	ll	ll	ll	ll	ll	ll	lm	lm	ll	ll	lm	ll	ll	lm	lm	lm	ll	ll	lm	lm	lm	lm	ll	ll	lm	lm	ll	ll	ll	lm	lm	lm	lm	ll
LG10_HB_76	F_0036156_L10_PA	LG10	<lmxll>	{1-}	(ll,lm)	ll	ll	ll	ll	ll	lm	lm	ll	ll	ll	ll	ll	ll	ll	ll	ll	lm	lm	ll	ll	lm	ll	ll	lm	lm	lm	ll	ll	lm	lm	lm	lm	ll	ll	lm	lm	ll	ll	ll	lm	lm	lm	lm	ll
LG10_HB_76	F_0036161_L10_PA	LG10	<lmxll>	{1-}	(ll,lm)	ll	ll	ll	ll	ll	lm	lm	ll	ll	ll	ll	ll	ll	ll	ll	ll	lm	lm	ll	ll	lm	ll	ll	lm	lm	lm	ll	ll	lm	lm	lm	lm	ll	ll	lm	lm	ll	ll	ll	lm	lm	lm	lm	ll
LG10_HB_76	R_26518569_L10_PA	LG10	<lmxll>	{1-}	(ll,lm)	ll	ll	ll	ll	ll	lm	lm	ll	ll	ll	ll	ll	ll	ll	ll	ll	lm	lm	ll	ll	lm	ll	ll	lm	lm	lm	ll	ll	lm	lm	lm	lm	ll	ll	lm	lm	ll	ll	ll	lm	lm	lm	lm	ll
GD_00812_L10_PA	GD_00812_L10_PA	LG10	<lmxll>	{1-}	(ll,lm)	ll	ll	ll	ll	ll	lm	lm	ll	ll	ll	ll	ll	ll	ll	ll	ll	lm	lm	ll	ll	lm	ll	ll	lm	lm	lm	ll	ll	lm	lm	lm	lm	ll	ll	lm	lm	ll	ll	ll	lm	lm	lm	lm	ll
LG10_HB_77	F_0036761_L10_PA	LG10	<lmxll>	{1-}	(ll,lm)	ll	ll	ll	ll	ll	lm	lm	ll	ll	ll	ll	ll	ll	ll	ll	ll	lm	lm	ll	ll	lm	ll	ll	lm	lm	lm	ll	ll	lm	lm	lm	lm	ll	ll	lm	lm	ll	ll	ll	lm	lm	lm	lm	ll
F_0037348_L10_PA	F_0037348_L10_PA	LG10	<hkxhk>	{10}	(hh,hk,kk)	hh	hh	hk	hh	hh	hk	kk	hh	hk	hk	hk	hh	hh	hh	hk	hh	kk	hk	hh	hh	kk	hk	hh	hk	hk	hk	hh	hk	kk	hk	kk	kk	hk	hh	hk	hk	hk	hk	hk	hk	hk	hk	hk	hh
LG10_HB_79	F_0037831_L10_PA	LG10	<lmxll>	{1-}	(ll,lm)	ll	ll	ll	ll	ll	lm	lm	ll	ll	ll	ll	ll	ll	ll	lm	ll	lm	lm	ll	ll	lm	ll	ll	lm	lm	lm	ll	ll	lm	lm	lm	lm	ll	lm	lm	lm	ll	ll	ll	lm	lm	lm	lm	ll
LG10_HB_79	F_0037842_L10_PA	LG10	<lmxll>	{1-}	(ll,lm)	ll	ll	ll	ll	ll	lm	lm	ll	ll	ll	ll	ll	ll	ll	lm	ll	lm	lm	ll	ll	lm	ll	ll	lm	lm	lm	ll	ll	lm	lm	lm	lm	ll	lm	lm	lm	ll	ll	ll	lm	lm	lm	lm	ll
LG10_HB_79	R_27656951_L10_PA	LG10	<lmxll>	{1-}	(ll,lm)	ll	ll	ll	ll	ll	lm	lm	ll	ll	ll	ll	ll	ll	ll	lm	ll	lm	lm	ll	ll	lm	ll	ll	lm	lm	lm	ll	ll	lm	lm	lm	lm	ll	lm	lm	lm	ll	ll	ll	lm	lm	lm	lm	ll
LG10_HB_80	F_0038512_L10_PA	LG10	<nnxnp>	{-0}	(nn,np)	nn	nn	np	nn	nn	nn	np	nn	np	np	np	nn	nn	nn	nn	nn	np	nn	nn	nn	np	np	nn	nn	nn	nn	nn	np	np	nn	np	np	np	np	nn	nn	np	np	np	nn	nn	nn	nn	nn
LG10_HB_80	F_0038518_L10_PA	LG10	<lmxll>	{1-}	(ll,lm)	ll	ll	ll	ll	ll	lm	lm	ll	ll	ll	lm	ll	ll	lm	lm	ll	lm	lm	ll	ll	lm	ll	ll	lm	lm	lm	ll	lm	lm	lm	lm	lm	ll	lm	lm	lm	ll	ll	ll	lm	lm	lm	lm	ll
LG10_HB_80	F_0038519_L10_PA	LG10	<lmxll>	{1-}	(ll,lm)	ll	ll	ll	ll	ll	lm	lm	ll	ll	ll	lm	ll	ll	lm	lm	ll	lm	lm	ll	ll	lm	ll	ll	lm	lm	lm	ll	lm	lm	lm	lm	lm	ll	lm	lm	lm	ll	ll	ll	lm	lm	lm	lm	ll
LG10_HB_80	R_28354787_L10_PA	LG10	<lmxll>	{1-}	(ll,lm)	ll	ll	ll	ll	ll	lm	lm	ll	ll	ll	lm	ll	ll	lm	lm	ll	lm	lm	ll	ll	lm	ll	ll	lm	lm	lm	ll	lm	lm	lm	lm	lm	ll	lm	lm	lm	ll	ll	ll	lm	lm	lm	lm	ll
LG10_HB_82	F_0039053_L10_PA	LG10	<lmxll>	{1-}	(ll,lm)	ll	ll	ll	lm	ll	ll	lm	ll	ll	ll	lm	ll	ll	lm	lm	ll	lm	lm	ll	ll	lm	ll	ll	lm	lm	lm	ll	lm	lm	lm	lm	lm	ll	lm	lm	lm	ll	ll	ll	lm	lm	lm	lm	ll
LG10_HB_82	F_0039070_L10_PA	LG10	<lmxll>	{1-}	(ll,lm)	ll	ll	ll	lm	ll	ll	lm	ll	ll	ll	lm	ll	ll	lm	lm	ll	lm	lm	ll	ll	lm	ll	ll	lm	lm	lm	ll	lm	lm	lm	lm	lm	ll	lm	lm	lm	ll	ll	ll	lm	lm	lm	lm	ll
LG10_HB_83	F_0039680_L10_PA	LG10	<lmxll>	{1-}	(ll,lm)	ll	ll	ll	lm	ll	ll	lm	ll	ll	ll	lm	ll	ll	lm	lm	ll	lm	lm	ll	ll	lm	ll	ll	lm	lm	lm	ll	lm	lm	lm	lm	lm	ll	lm	lm	lm	ll	ll	ll	lm	lm	lm	lm	ll
LG10_HB_83	F_0039685_L10_PA	LG10	<lmxll>	{1-}	(ll,lm)	ll	ll	ll	lm	ll	ll	lm	ll	ll	ll	lm	ll	ll	lm	lm	ll	lm	lm	ll	ll	lm	ll	ll	lm	lm	lm	ll	lm	lm	lm	lm	lm	ll	lm	lm	lm	ll	ll	ll	lm	lm	lm	lm	ll
LG10_HB_83	F_0039700_L10_PA	LG10	<lmxll>	{1-}	(ll,lm)	ll	ll	ll	lm	ll	ll	lm	ll	ll	ll	lm	ll	ll	lm	lm	ll	lm	lm	ll	ll	lm	ll	ll	lm	lm	lm	ll	lm	lm	lm	lm	lm	ll	lm	lm	lm	ll	ll	ll	lm	lm	lm	lm	ll
LG10_HB_83	F_0039710_L10_PA	LG10	<lmxll>	{1-}	(ll,lm)	ll	ll	ll	lm	ll	ll	lm	ll	ll	ll	lm	ll	ll	lm	lm	ll	lm	lm	ll	ll	lm	ll	ll	lm	lm	lm	ll	lm	lm	lm	lm	lm	ll	lm	lm	lm	ll	ll	ll	lm	lm	lm	lm	ll
LG10_HB_83	F_0039712_L10_PA	LG10	<lmxll>	{1-}	(ll,lm)	ll	ll	ll	lm	ll	ll	lm	ll	ll	ll	lm	ll	ll	lm	lm	ll	lm	lm	ll	ll	lm	ll	ll	lm	lm	lm	ll	lm	lm	lm	lm	lm	ll	lm	lm	lm	ll	ll	ll	lm	lm	lm	lm	ll
LG10_HB_83	R_29020445_L10_PA	LG10	<lmxll>	{1-}	(ll,lm)	ll	ll	ll	lm	ll	ll	lm	ll	ll	ll	lm	ll	ll	lm	lm	ll	lm	lm	ll	ll	lm	ll	ll	lm	lm	lm	ll	lm	lm	lm	lm	lm	ll	lm	lm	lm	ll	ll	ll	lm	lm	lm	lm	ll
LG10_HB_83	R_29025500_L10_PA	LG10	<lmxll>	{1-}	(ll,lm)	ll	ll	ll	lm	ll	ll	lm	ll	ll	ll	lm	ll	ll	lm	lm	ll	lm	lm	ll	ll	lm	ll	ll	lm	lm	lm	ll	lm	lm	lm	lm	lm	ll	lm	lm	lm	ll	ll	ll	lm	lm	lm	lm	ll
LG10_HB_83.5	GD_01570_L10_PA	LG10	<efxeg>	{10}	[ee,ef,eg,fg)	ee	ee	eg	ef	ee	ee	fg	ee	eg	eg	fg	ee	ee	ef	ef	ee	fg	ef	ee	ee	fg	eg	ee	ef	ef	ef	ee	fg	fg	ef	fg	fg	eg	fg	ef	ef	eg	eg	eg	ef	fg	ef	ef	ee
LG10_HB_83.5	R_29031109_L10_PA	LG10	<lmxll>	{1-}	(ll,lm)	ll	ll	ll	lm	ll	ll	lm	ll	ll	ll	lm	ll	ll	lm	lm	ll	lm	lm	ll	ll	lm	ll	ll	lm	lm	lm	ll	lm	lm	lm	lm	lm	ll	lm	lm	lm	ll	ll	ll	lm	lm	lm	lm	ll
LG10_HB_83.5	R_29044684_L10_PA	LG10	<lmxll>	{1-}	(ll,lm)	ll	ll	ll	lm	ll	ll	lm	ll	ll	ll	lm	ll	ll	lm	lm	ll	lm	lm	ll	ll	lm	ll	ll	lm	lm	lm	ll	lm	lm	lm	lm	lm	ll	lm	lm	lm	ll	ll	ll	lm	lm	lm	lm	ll
LG10_HB_84	F_0040115_L10_PA	LG10	<lmxll>	{1-}	(ll,lm)	ll	ll	ll	lm	ll	ll	lm	ll	ll	ll	lm	ll	ll	lm	lm	ll	lm	lm	ll	ll	lm	ll	ll	lm	lm	lm	ll	lm	lm	lm	lm	lm	ll	lm	lm	lm	ll	ll	ll	lm	lm	lm	lm	ll
LG10_HB_84	R_29213640_L10_PA	LG10	<lmxll>	{1-}	(ll,lm)	ll	ll	ll	lm	ll	ll	lm	ll	ll	ll	lm	ll	ll	lm	lm	ll	lm	lm	ll	ll	lm	ll	ll	lm	lm	lm	ll	lm	lm	lm	lm	lm	ll	lm	lm	lm	ll	ll	ll	lm	lm	lm	lm	ll
LG10_HB_84	R_29213692_L10_PA	LG10	<lmxll>	{1-}	(ll,lm)	ll	ll	ll	lm	ll	ll	lm	ll	ll	ll	lm	ll	ll	lm	lm	ll	lm	lm	ll	ll	lm	ll	ll	lm	lm	lm	ll	lm	lm	lm	lm	lm	ll	lm	lm	lm	ll	ll	ll	lm	lm	lm	lm	ll
LG10_HB_85	F_0040424_L10_PA	LG10	<lmxll>	{0-}	(ll,lm)	lm	lm	lm	ll	lm	lm	ll	lm	lm	lm	ll	lm	lm	ll	ll	lm	ll	ll	lm	lm	ll	lm	lm	ll	ll	ll	lm	ll	ll	ll	ll	ll	lm	ll	ll	ll	lm	lm	lm	ll	ll	ll	ll	lm
LG10_HB_86	F_0040452_L10_PA	LG10	<lmxll>	{1-}	(ll,lm)	ll	ll	ll	lm	ll	ll	lm	ll	ll	ll	lm	ll	ll	lm	lm	ll	lm	lm	ll	ll	lm	ll	ll	lm	lm	lm	ll	lm	lm	lm	lm	lm	ll	lm	lm	lm	ll	ll	ll	lm	lm	lm	lm	ll
LG10_HB_86	F_0040453_L10_PA	LG10	<lmxll>	{0-}	(ll,lm)	lm	lm	lm	ll	lm	lm	ll	lm	lm	lm	ll	lm	lm	ll	ll	lm	ll	ll	lm	lm	ll	lm	lm	ll	ll	ll	lm	ll	ll	ll	ll	ll	lm	ll	ll	ll	lm	lm	lm	ll	ll	ll	ll	lm
LG10_HB_86	F_0040454_L10_PA	LG10	<lmxll>	{1-}	(ll,lm)	ll	ll	ll	lm	ll	ll	lm	ll	ll	ll	lm	ll	ll	lm	lm	ll	lm	lm	ll	ll	lm	ll	ll	lm	lm	lm	ll	lm	lm	lm	lm	lm	ll	lm	lm	lm	ll	ll	ll	lm	lm	lm	lm	ll
LG10_HB_86	F_0040463_L10_PA	LG10	<lmxll>	{1-}	(ll,lm)	ll	ll	ll	lm	ll	ll	lm	ll	ll	ll	lm	ll	ll	lm	lm	ll	lm	lm	ll	ll	lm	ll	ll	lm	lm	lm	ll	lm	lm	lm	lm	lm	ll	lm	lm	lm	ll	ll	ll	lm	lm	lm	lm	ll
LG10_HB_86	$R_29921777y_LG10_PA	LG10	<lmxll>	{1-}	(ll,lm)	ll	ll	ll	lm	ll	ll	lm	ll	ll	ll	lm	ll	ll	lm	lm	ll	lm	lm	ll	ll	lm	ll	ll	lm	lm	lm	ll	lm	lm	lm	lm	lm	ll	lm	lm	lm	ll	ll	ll	lm	lm	lm	lm	ll
LG10_HB_87.5	GD_00734_L10_PA	LG10	<lmxll>	{0-}	(ll,lm)	lm	lm	lm	ll	lm	lm	ll	lm	lm	lm	ll	lm	lm	ll	ll	lm	ll	ll	lm	lm	ll	lm	lm	ll	ll	ll	lm	ll	ll	ll	ll	ll	lm	ll	ll	ll	lm	lm	lm	lm	ll	ll	ll	lm
LG10_HB_87.5	R_30223751_L10_PA	LG10	<lmxll>	{1-}	(ll,lm)	ll	ll	ll	lm	ll	ll	lm	ll	ll	ll	lm	ll	ll	lm	lm	ll	lm	lm	ll	ll	lm	ll	ll	lm	lm	lm	ll	lm	lm	lm	lm	lm	ll	lm	lm	lm	ll	ll	ll	ll	lm	lm	lm	ll
LG10_HB_88	F_0041596_L10_PA	LG10	<lmxll>	{0-}	(ll,lm)	lm	lm	lm	ll	lm	lm	ll	lm	lm	lm	ll	lm	lm	ll	ll	lm	ll	ll	lm	lm	ll	ll	lm	ll	ll	ll	lm	ll	ll	ll	ll	ll	lm	ll	ll	ll	lm	lm	lm	lm	ll	ll	ll	lm
LG10_HB_88	GD_01299_L10_PA	LG10	<lmxll>	{0-}	(ll,lm)	lm	lm	lm	ll	lm	lm	ll	lm	lm	lm	ll	lm	lm	ll	ll	lm	ll	ll	lm	lm	ll	ll	lm	ll	ll	ll	lm	ll	ll	ll	ll	ll	lm	ll	ll	ll	lm	lm	lm	lm	ll	ll	ll	lm
LG10_HB_89	F_0042077_L10_PA	LG10	<nnxnp>	{-0}	(nn,np)	nn	nn	np	nn	nn	nn	np	nn	np	np	np	nn	nn	nn	nn	nn	np	nn	nn	nn	nn	np	nn	nn	nn	nn	nn	np	np	nn	np	nn	np	np	nn	nn	np	np	np	nn	np	nn	nn	nn
LG10_HB_89	F_0042083_L10_PA	LG10	<nnxnp>	{-1}	(nn,np)	np	np	nn	np	np	np	nn	np	nn	nn	nn	np	np	np	np	np	nn	np	np	np	np	nn	np	np	np	np	np	nn	nn	np	nn	np	nn	nn	np	np	nn	nn	nn	np	nn	np	np	np
LG10_HB_89	R_30595771_L10_PA	LG10	<hkxhk>	{11}	(hh,hk,kk)	hk	hk	hh	kk	hk	hk	hk	hk	hh	hh	hk	hk	hk	kk	kk	hk	hk	kk	hk	hk	kk	hk	hk	kk	kk	kk	hk	hk	hk	kk	hk	kk	hh	hk	hk	kk	hh	hh	hh	hk	hk	kk	kk	hk
LG10_HB_91	F_0042563_L10_PA	LG10	<lmxll>	{0-}	(ll,lm)	lm	lm	lm	ll	lm	lm	ll	lm	lm	lm	ll	lm	lm	ll	ll	lm	ll	ll	lm	lm	ll	ll	lm	ll	ll	ll	lm	ll	ll	ll	ll	ll	lm	ll	lm	ll	lm	lm	lm	lm	ll	ll	ll	lm
LG10_HB_91	F_0042567_L10_PA	LG10	<nnxnp>	{-0}	(nn,np)	np	nn	np	nn	nn	nn	np	nn	np	np	np	nn	nn	nn	nn	nn	np	nn	nn	nn	nn	np	nn	nn	nn	nn	nn	np	np	nn	np	nn	np	np	nn	nn	np	np	np	nn	np	nn	nn	nn
LG10_HB_91	F_0042578_L10_PA	LG10	<hkxhk>	{10}	(hh,hk,kk)	hk	hh	hk	hk	hh	hh	kk	hh	hk	hk	kk	hh	hh	hk	hk	hh	kk	hk	hh	hh	hk	kk	hh	hk	hk	hk	hh	kk	kk	hk	kk	hk	hk	kk	hh	hk	hk	hk	hk	hh	kk	hk	hk	hh
LG10_HB_91	R_31275344_L10_PA	LG10	<nnxnp>	{-1}	(nn,np)	nn	np	nn	np	np	np	nn	np	nn	nn	nn	np	np	np	np	np	nn	np	np	np	np	nn	np	np	np	np	np	nn	nn	np	nn	np	nn	nn	np	np	nn	nn	nn	np	nn	np	np	np
LG10_HB_91	R_31279293_L10_PA	LG10	<nnxnp>	{-1}	(nn,np)	nn	np	nn	np	np	np	nn	np	nn	nn	nn	np	np	np	np	np	nn	np	np	np	np	nn	np	np	np	np	np	nn	nn	np	nn	np	nn	nn	np	np	nn	nn	nn	np	nn	np	np	np
LG10_HB_91.5	R_31295437_L10_PA	LG10	<nnxnp>	{-0}	(nn,np)	np	nn	np	nn	nn	nn	np	nn	np	np	np	nn	nn	nn	nn	nn	np	nn	nn	nn	nn	np	nn	nn	nn	nn	nn	np	np	nn	np	nn	np	np	nn	nn	np	np	np	nn	np	nn	nn	nn
LG10_HB_91.5	R_31299431_L10_PA	LG10	<nnxnp>	{-1}	(nn,np)	nn	np	nn	np	np	np	nn	np	nn	nn	nn	np	np	np	np	np	nn	np	np	np	np	nn	np	np	np	np	np	nn	nn	np	nn	np	nn	nn	np	np	nn	nn	nn	np	nn	np	np	np
LG10_HB_91.5	R_31306024_L10_PA	LG10	<nnxnp>	{-0}	(nn,np)	np	nn	np	nn	nn	nn	np	nn	np	np	np	nn	nn	nn	nn	nn	np	nn	nn	nn	nn	np	nn	nn	nn	nn	nn	np	np	nn	np	nn	np	np	nn	nn	np	np	np	nn	np	nn	nn	nn
LG10_HB_91.5	R_31320811_L10_PA	LG10	<nnxnp>	{-1}	(nn,np)	nn	np	nn	np	np	np	nn	np	nn	nn	nn	np	np	np	np	np	nn	np	np	np	np	nn	np	np	np	np	np	nn	nn	np	nn	np	nn	nn	np	np	nn	nn	nn	np	nn	np	np	np
LG10_HB_92	F_0043315_L10_PA	LG10	<nnxnp>	{-0}	(nn,np)	np	nn	np	nn	nn	nn	np	nn	np	np	np	nn	nn	nn	nn	nn	np	nn	nn	nn	nn	np	nn	nn	nn	nn	nn	np	np	nn	np	nn	np	np	nn	nn	np	np	np	nn	np	nn	nn	nn
LG10_HB_92	F_0043317_L10_PA	LG10	<nnxnp>	{-1}	(nn,np)	nn	np	nn	np	np	np	nn	np	nn	nn	nn	np	np	np	np	np	nn	np	np	np	np	nn	np	np	np	np	np	nn	nn	np	nn	np	nn	nn	np	np	nn	nn	nn	np	nn	np	np	np
LG10_HB_92	F_0043320_L10_PA	LG10	<nnxnp>	{-0}	(nn,np)	np	nn	np	nn	nn	nn	np	nn	np	np	np	nn	nn	nn	nn	nn	np	nn	nn	nn	nn	np	nn	nn	nn	nn	nn	np	np	nn	np	nn	np	np	nn	nn	np	np	np	nn	np	nn	nn	nn
LG10_HB_92	F_0043322_L10_PA	LG10	<hkxhk>	{11}	(hh,hk,kk)	hh	hk	hh	kk	hk	hk	hk	hk	hh	hh	hk	hk	hk	kk	kk	hk	hk	kk	hk	hk	kk	hk	hk	kk	kk	kk	hk	hk	hk	kk	hk	kk	hh	hk	hk	kk	hh	hh	hh	hk	hk	kk	kk	hk
LG10_HB_92	F_0043324_L10_PA	LG10	<nnxnp>	{-1}	(nn,np)	nn	np	nn	np	np	np	nn	np	nn	nn	nn	np	np	np	np	np	nn	np	np	np	np	nn	np	np	np	np	np	nn	nn	np	nn	np	nn	nn	np	np	nn	nn	nn	np	nn	np	np	np
LG10_HB_93	F_0044155_L10_PA	LG10	<hkxhk>	{10}	(hh,hk,kk)	hk	hh	hk	hk	hh	hh	kk	hh	hk	hk	kk	hh	hh	hk	hk	hh	kk	hk	hh	hh	hk	kk	hh	hk	hk	hk	hh	kk	kk	hk	kk	hk	hk	kk	hh	hk	hk	hk	hk	hh	kk	hk	hk	hh
LG10_HB_93	F_0044165_L10_PA	LG10	<hkxhk>	{01}	(hh,hk,kk)	hk	kk	hk	hk	kk	kk	hh	kk	hk	hk	hh	kk	kk	hk	hk	kk	hh	hk	kk	kk	hk	hh	kk	hk	hk	hk	kk	hh	hh	hk	hh	hk	hk	hh	kk	hk	hk	hk	hk	kk	hh	hk	hk	kk
LG10_HB_94	F_0044414_L10_PA	LG10	<hkxhk>	{01}	(hh,hk,kk)	hk	kk	hk	hk	kk	kk	hh	kk	hk	hk	hh	kk	kk	hk	hk	kk	hh	hk	kk	kk	hk	hh	hk	hk	hk	hk	kk	hh	hh	hk	hh	hk	hk	hh	kk	hk	hk	hk	hk	kk	hh	hk	hk	kk
LG10_HB_96	F_0045154_L10_PA	LG10	<nnxnp>	{-0}	(nn,np)	np	nn	nn	nn	nn	nn	np	nn	np	np	np	nn	nn	nn	nn	nn	nn	nn	nn	nn	nn	np	nn	nn	nn	nn	nn	np	np	nn	np	nn	np	np	nn	nn	np	np	np	nn	np	nn	nn	nn
LG10_HB_96	R_32751652_L10_PA	LG10	<nnxnp>	{-0}	(nn,np)	np	nn	nn	nn	nn	nn	np	nn	np	np	np	nn	nn	nn	nn	nn	nn	nn	nn	nn	nn	np	nn	nn	nn	nn	nn	np	np	nn	np	nn	np	np	nn	nn	np	np	np	nn	np	nn	nn	nn
LG10_HB_96	F_0045153_L10_PA	LG10	<lmxll>	{0-}	(ll,lm)	lm	lm	lm	ll	lm	lm	ll	lm	lm	lm	ll	lm	lm	ll	ll	lm	ll	ll	lm	lm	ll	ll	ll	ll	ll	ll	lm	ll	ll	ll	ll	ll	lm	ll	lm	ll	lm	lm	lm	lm	ll	ll	ll	lm
LG10_HB_97	F_0045914_L10_PA	LG10	<nnxnp>	{-0}	(nn,np)	np	nn	nn	nn	nn	nn	np	nn	nn	np	np	nn	nn	nn	nn	nn	nn	nn	nn	nn	nn	np	nn	nn	nn	nn	nn	np	np	nn	np	nn	np	np	nn	nn	np	np	np	nn	np	nn	nn	nn
LG10_HB_97	F_0045917_L10_PA	LG10	<nnxnp>	{-0}	(nn,np)	np	nn	nn	nn	nn	nn	np	nn	nn	np	np	nn	nn	nn	nn	nn	nn	nn	nn	nn	nn	np	nn	nn	nn	nn	nn	np	np	nn	np	nn	np	np	nn	nn	np	np	np	nn	np	nn	nn	nn
LG10_HB_97	F_0045930_L10_PA	LG10	<nnxnp>	{-0}	(nn,np)	np	nn	nn	nn	nn	nn	np	nn	nn	np	np	nn	nn	nn	nn	nn	nn	nn	nn	nn	nn	np	nn	nn	nn	nn	nn	np	np	nn	np	nn	np	np	nn	nn	np	np	np	nn	np	nn	nn	nn
LG10_HB_97.5	R_33501094_L10_PA	LG10	<nnxnp>	{-0}	(nn,np)	np	nn	nn	nn	nn	nn	np	nn	nn	np	np	nn	nn	nn	nn	nn	nn	nn	nn	nn	nn	np	nn	nn	nn	nn	nn	np	np	np	np	nn	np	np	nn	nn	np	np	np	nn	np	nn	nn	nn
LG10_HB_97.5	R_33506050_L10_PA	LG10	<nnxnp>	{-0}	(nn,np)	np	nn	nn	nn	nn	nn	np	nn	nn	np	np	nn	nn	nn	nn	nn	nn	nn	nn	nn	nn	np	nn	nn	nn	nn	nn	np	np	np	np	nn	np	np	nn	nn	np	np	np	nn	np	nn	nn	nn
LG10_HB_97.5	R_33513449_L10_PA	LG10	<nnxnp>	{-0}	(nn,np)	np	nn	nn	nn	nn	nn	np	nn	nn	np	np	nn	nn	nn	nn	nn	nn	nn	nn	nn	nn	np	nn	nn	nn	nn	nn	np	np	np	np	nn	np	np	nn	nn	np	np	np	nn	np	nn	nn	nn
LG10_HB_97.5	R_33520271_L10_PA	LG10	<nnxnp>	{-0}	(nn,np)	np	nn	nn	nn	nn	nn	np	nn	nn	np	np	nn	nn	nn	nn	nn	nn	nn	nn	nn	nn	np	nn	nn	nn	nn	nn	np	np	np	np	nn	np	np	nn	nn	np	np	np	nn	np	nn	nn	nn
LG10_HB_98	F_0046458_L10_PA	LG10	<nnxnp>	{-1}	(nn,np)	nn	np	np	np	np	np	nn	np	np	nn	nn	np	np	np	np	np	np	np	np	np	np	nn	np	np	np	np	np	nn	nn	nn	nn	np	nn	nn	np	np	nn	nn	nn	np	nn	np	np	np
LG10_HB_98	R_33483733_L10_PA	LG10	<nnxnp>	{-0}	(nn,np)	np	nn	nn	nn	nn	nn	np	nn	nn	np	np	nn	nn	nn	nn	nn	nn	nn	nn	nn	nn	np	nn	nn	nn	nn	nn	np	np	np	np	nn	np	np	nn	nn	np	np	np	nn	np	nn	nn	nn
F_0463486_L2_PA	F_0463486_L2_PA	LG11	<lmxll>	{0-}	(ll,lm)	ll	ll	ll	ll	ll	lm	lm	ll	lm	ll	lm	ll	lm	ll	ll	ll	lm	lm	ll	lm	ll	lm	ll	ll	ll	ll	lm	lm	ll	lm	lm	ll	lm	lm	lm	ll	lm	ll	ll	lm	lm	ll	lm	lm
LG11_HB_1055	F_0488791_L2_PA	LG11	<nnxnp>	{-0}	(nn,np)	np	np	nn	nn	np	np	nn	nn	nn	nn	np	np	nn	nn	nn	np	np	np	np	nn	nn	np	np	nn	nn	nn	nn	nn	np	np	nn	nn	np	np	np	np	np	np	np	np	np	np	nn	np
LG11_HB_1055	F_0488795_L2_PA	LG11	<nnxnp>	{-0}	(nn,np)	np	np	nn	nn	np	np	nn	nn	nn	nn	np	np	nn	nn	nn	np	np	np	np	nn	nn	np	np	nn	nn	nn	nn	nn	np	np	nn	nn	np	np	np	np	np	np	np	np	np	np	nn	np
LG11_HB_1055	F_0488798_L2_PA	LG11	<nnxnp>	{-0}	(nn,np)	np	np	nn	nn	np	np	nn	nn	nn	nn	np	np	nn	nn	nn	np	np	np	np	nn	nn	np	np	nn	nn	nn	nn	nn	np	np	nn	nn	np	np	np	np	np	np	np	np	np	np	nn	np
LG11_HB_1057	F_0489514_L2_PA	LG11	<nnxnp>	{-0}	(nn,np)	np	np	nn	nn	np	np	nn	nn	nn	nn	np	np	nn	nn	nn	np	np	np	np	nn	nn	np	np	nn	nn	nn	nn	nn	np	np	nn	nn	np	np	np	np	np	np	np	np	np	np	nn	np
LG11_HB_1057	F_0489517_L2_PA	LG11	<nnxnp>	{-0}	(nn,np)	np	np	nn	nn	np	np	nn	nn	nn	nn	np	np	nn	nn	nn	np	np	np	np	nn	nn	np	np	nn	nn	nn	nn	nn	np	np	nn	nn	np	np	np	np	np	np	np	np	np	np	nn	np
LG11_HB_1057	F_0489525_L2_PA	LG11	<nnxnp>	{-0}	(nn,np)	np	np	nn	nn	np	np	nn	nn	nn	nn	np	np	nn	nn	nn	np	np	np	np	nn	nn	np	np	nn	nn	nn	nn	nn	np	np	nn	nn	np	np	np	np	np	np	np	np	np	np	nn	np
LG11_HB_1057	F_0489533_L2_PA	LG11	<nnxnp>	{-1}	(nn,np)	nn	nn	np	np	nn	nn	np	np	np	np	nn	nn	np	np	np	nn	nn	nn	nn	np	np	nn	nn	np	np	np	np	np	nn	nn	np	np	nn	nn	nn	nn	nn	nn	nn	nn	nn	nn	np	nn
LG11_HB_116	F_0053621_L11_PA	LG11	<nnxnp>	{-1}	(nn,np)	nn	np	nn	nn	nn	np	nn	np	nn	nn	nn	np	--	np	np	np	nn	np	np	np	nn	nn	nn	np	nn	np	nn	np	nn	np	np	np	nn	np	nn	np	nn	np	nn	nn	np	np	np	nn
LG11_HB_116	F_0053626_L11_PA	LG11	<nnxnp>	{-1}	(nn,np)	nn	np	nn	nn	nn	np	nn	np	nn	nn	nn	np	--	np	np	np	nn	np	np	np	nn	nn	nn	np	nn	np	nn	np	nn	np	np	np	nn	np	nn	np	nn	np	nn	nn	np	np	np	nn
LG11_HB_116	F_0053634_L11_PA	LG11	<nnxnp>	{-1}	(nn,np)	nn	np	nn	nn	nn	np	nn	np	nn	nn	nn	np	--	np	np	np	nn	np	np	np	nn	nn	nn	np	nn	np	nn	np	nn	np	np	np	nn	np	nn	np	nn	np	nn	nn	np	np	np	nn
LG11_HB_117	F_0053679_L11_PA	LG11	<nnxnp>	{-0}	(nn,np)	np	nn	--	np	np	nn	np	nn	np	np	np	nn	nn	nn	nn	nn	np	nn	nn	nn	np	np	np	nn	np	nn	np	nn	np	nn	nn	nn	np	nn	np	nn	np	nn	np	np	nn	nn	nn	np
LG11_HB_117	F_0053704_L11_PA	LG11	<nnxnp>	{-1}	(nn,np)	nn	np	nn	nn	nn	np	nn	np	nn	nn	nn	np	--	np	np	np	nn	np	np	np	nn	nn	nn	np	nn	np	nn	np	nn	np	np	np	nn	np	nn	np	nn	np	nn	nn	np	np	np	nn
LG11_HB_118	F_0054183_L11_PA	LG11	<lmxll>	{0-}	(ll,lm)	ll	lm	lm	lm	ll	ll	lm	ll	ll	ll	lm	ll	lm	lm	ll	ll	lm	lm	lm	lm	lm	ll	ll	lm	lm	lm	lm	lm	lm	lm	ll	ll	lm	ll	lm	lm	ll	ll	lm	lm	ll	ll	lm	lm
LG11_HB_118	F_0054185_L11_PA	LG11	<nnxnp>	{-0}	(nn,np)	np	nn	np	np	np	nn	np	nn	np	np	np	nn	nn	nn	nn	nn	np	nn	nn	nn	np	np	np	nn	np	nn	np	nn	np	nn	nn	nn	np	nn	np	nn	np	nn	np	np	nn	np	nn	np
LG11_HB_118	F_0054195_L11_PA	LG11	<nnxnp>	{-0}	(nn,np)	np	nn	np	np	np	nn	np	nn	np	np	np	nn	nn	nn	nn	nn	np	nn	nn	nn	np	np	np	nn	np	nn	np	nn	np	nn	nn	nn	np	nn	np	nn	np	nn	np	np	nn	np	nn	np
LG11_HB_119	F_0054463_L11_PA	LG11	<nnxnp>	{-1}	(nn,np)	nn	np	nn	nn	nn	np	nn	np	nn	nn	nn	np	np	np	np	np	nn	np	np	np	nn	nn	nn	np	nn	np	nn	np	nn	np	np	np	nn	np	nn	np	nn	np	nn	nn	np	nn	np	nn
LG11_HB_119	F_0054468_L11_PA	LG11	<nnxnp>	{-1}	(nn,np)	nn	np	nn	nn	nn	np	nn	np	nn	nn	nn	np	np	np	np	np	nn	np	np	np	nn	nn	nn	np	nn	np	nn	np	nn	np	np	np	nn	np	nn	np	nn	np	nn	nn	np	nn	np	nn
LG11_HB_119	F_0054471_L11_PA	LG11	<lmxll>	{1-}	(ll,lm)	lm	ll	ll	ll	lm	lm	ll	lm	lm	lm	ll	lm	ll	ll	lm	lm	ll	ll	ll	ll	ll	lm	lm	ll	ll	ll	ll	ll	ll	ll	lm	lm	ll	lm	ll	ll	lm	lm	ll	ll	lm	lm	ll	ll
LG11_HB_119	F_0054472_L11_PA	LG11	<lmxll>	{1-}	(ll,lm)	lm	ll	ll	ll	lm	lm	ll	lm	lm	lm	ll	lm	ll	ll	lm	lm	ll	ll	ll	ll	ll	lm	lm	ll	ll	ll	ll	ll	ll	ll	lm	lm	ll	lm	ll	ll	lm	lm	ll	ll	lm	lm	ll	ll
LG11_HB_119	F_0054473_L11_PA	LG11	<hkxhk>	{11}	(hh,hk,kk)	hk	hk	hh	hh	hk	kk	hh	kk	hk	hk	hh	kk	hk	hk	kk	kk	hh	hk	hk	hk	hh	hk	hk	hk	hh	hk	hh	hk	hh	hk	kk	kk	hh	kk	hh	hk	hk	kk	hh	hh	kk	hk	hk	hh
LG11_HB_119	F_0054474_L11_PA	LG11	<hkxhk>	{11}	(hh,hk,kk)	hk	hk	hh	hh	hk	kk	hh	kk	hk	hk	hh	kk	hk	hk	kk	kk	hh	hk	hk	hk	hh	hk	hk	hk	hh	hk	hh	hk	hh	hk	kk	kk	hh	kk	hh	hk	hk	kk	hh	hh	kk	hk	hk	hh
LG11_HB_119	F_0054478_L11_PA	LG11	<lmxll>	{1-}	(ll,lm)	lm	ll	ll	ll	lm	lm	ll	lm	lm	lm	ll	lm	ll	ll	lm	lm	ll	ll	ll	ll	ll	lm	lm	ll	ll	ll	ll	ll	ll	ll	lm	lm	ll	lm	ll	ll	lm	lm	ll	ll	lm	lm	ll	ll
LG11_HB_119	R_495547_L11_PA	LG11	<nnxnp>	{-1}	(nn,np)	nn	np	nn	nn	nn	np	nn	np	nn	nn	nn	np	np	np	np	np	nn	np	np	np	nn	nn	nn	np	nn	np	nn	np	nn	np	np	np	nn	np	nn	np	nn	np	nn	nn	np	nn	np	nn
LG11_HB_122	F_0055541_L11_PA	LG11	<lmxll>	{1-}	(ll,lm)	lm	ll	ll	ll	lm	lm	ll	lm	lm	lm	ll	lm	ll	ll	lm	lm	ll	ll	ll	ll	ll	lm	ll	ll	ll	ll	ll	ll	ll	ll	lm	lm	ll	lm	ll	ll	lm	lm	lm	ll	lm	lm	ll	ll
LG11_HB_122	F_0055543_L11_PA	LG11	<lmxll>	{1-}	(ll,lm)	lm	ll	ll	ll	lm	lm	ll	lm	lm	lm	ll	lm	ll	ll	lm	lm	ll	ll	ll	ll	ll	lm	ll	ll	ll	ll	ll	ll	ll	ll	lm	lm	ll	lm	ll	ll	lm	lm	lm	ll	lm	lm	ll	ll
LG11_HB_122	F_0055544_L11_PA	LG11	<lmxll>	{1-}	(ll,lm)	lm	ll	ll	ll	lm	lm	ll	lm	lm	lm	ll	lm	ll	ll	lm	lm	ll	ll	ll	ll	ll	lm	ll	ll	ll	ll	ll	ll	ll	ll	lm	lm	ll	lm	ll	ll	lm	lm	lm	ll	lm	lm	ll	ll
LG11_HB_122	F_0055550_L11_PA	LG11	<lmxll>	{1-}	(ll,lm)	lm	ll	ll	ll	lm	lm	ll	lm	lm	lm	ll	lm	ll	ll	lm	lm	ll	ll	ll	ll	ll	lm	ll	ll	ll	ll	ll	ll	ll	ll	lm	lm	ll	lm	ll	ll	lm	lm	lm	ll	lm	lm	ll	ll
LG11_HB_122	F_0055551_L11_PA	LG11	<nnxnp>	{-0}	(nn,np)	np	nn	np	np	np	nn	np	nn	np	np	np	nn	nn	nn	nn	nn	np	nn	nn	nn	np	np	np	nn	np	nn	nn	nn	np	nn	nn	nn	np	nn	np	nn	np	nn	np	np	nn	np	nn	np
LG11_HB_122	F_0055552_L11_PA	LG11	<nnxnp>	{-1}	(nn,np)	nn	np	nn	nn	nn	np	nn	np	nn	nn	nn	np	np	np	np	np	nn	np	np	np	nn	nn	nn	np	nn	np	np	np	nn	np	np	np	nn	np	nn	np	nn	np	nn	nn	np	nn	np	nn
LG11_HB_122	R_1697921_L11_PA	LG11	<nnxnp>	{-0}	(nn,np)	np	nn	np	np	np	nn	np	nn	np	np	np	nn	nn	nn	nn	nn	np	nn	nn	nn	np	np	np	nn	np	nn	nn	nn	np	nn	nn	nn	np	nn	np	nn	np	nn	np	np	nn	np	nn	np
LG11_HB_123	F_0055738_L11_PA	LG11	<lmxll>	{1-}	(ll,lm)	lm	ll	ll	ll	lm	lm	ll	lm	lm	lm	ll	lm	ll	ll	lm	lm	ll	ll	ll	ll	ll	lm	ll	ll	ll	ll	ll	ll	ll	ll	lm	lm	ll	lm	ll	ll	lm	lm	lm	ll	lm	lm	ll	ll
LG11_HB_123	F_0055742_L11_PA	LG11	<lmxll>	{1-}	(ll,lm)	lm	ll	ll	ll	lm	lm	ll	lm	lm	lm	ll	lm	ll	ll	lm	lm	ll	ll	ll	ll	ll	lm	ll	ll	ll	ll	ll	ll	ll	ll	lm	lm	ll	lm	ll	ll	lm	lm	lm	ll	lm	lm	ll	ll
LG11_HB_123	F_0055750_L11_PA	LG11	<lmxll>	{1-}	(ll,lm)	lm	ll	ll	ll	lm	lm	ll	lm	lm	lm	ll	lm	ll	ll	lm	lm	ll	ll	ll	ll	ll	lm	ll	ll	ll	ll	ll	ll	ll	ll	lm	lm	ll	lm	ll	ll	lm	lm	lm	ll	lm	lm	ll	ll
LG11_HB_123	F_0055746_L11_PA	LG11	<nnxnp>	{-1}	(nn,np)	nn	np	nn	nn	nn	np	nn	np	nn	nn	nn	np	np	np	np	np	nn	np	np	np	nn	nn	nn	np	nn	np	np	np	nn	np	np	np	nn	np	nn	np	nn	np	nn	nn	np	nn	np	nn
LG11_HB_124	F_0056161_L11_PA	LG11	<nnxnp>	{-0}	(nn,np)	np	nn	np	np	np	nn	np	nn	np	np	np	nn	nn	nn	nn	nn	np	nn	nn	nn	np	np	np	nn	np	nn	nn	nn	np	nn	nn	nn	np	nn	np	nn	np	nn	np	np	nn	np	nn	np
LG11_HB_126	F_0057304_L11_PA	LG11	<nnxnp>	{-0}	(nn,np)	np	nn	np	np	np	nn	np	nn	np	np	np	nn	nn	nn	nn	nn	np	nn	nn	nn	np	np	np	nn	np	nn	nn	nn	np	nn	nn	nn	np	nn	np	nn	np	nn	np	np	nn	np	nn	np
LG11_HB_126.5	R_3463798_L11_PA	LG11	<nnxnp>	{-0}	(nn,np)	np	nn	np	np	np	nn	np	nn	np	np	np	nn	nn	nn	nn	nn	np	nn	nn	nn	np	np	np	nn	np	nn	nn	nn	np	nn	nn	nn	np	nn	np	nn	np	nn	np	np	nn	np	nn	np
LG11_HB_127	F_0057451_L11_PA	LG11	<hkxhk>	{11}	(hh,hk,kk)	hk	hk	hh	hh	hk	kk	hh	kk	hk	hk	hk	kk	hk	hk	kk	kk	hh	hk	hk	hk	hh	hk	hh	hk	hh	hk	hk	hk	hh	hk	hk	kk	hh	kk	hh	hk	hk	kk	hk	hh	kk	hk	hk	hh
LG11_HB_127	GD_01167_L11_PA	LG11	<lmxll>	{0-}	(ll,lm)	ll	lm	lm	lm	ll	ll	lm	ll	ll	ll	ll	ll	lm	lm	ll	ll	lm	lm	lm	lm	lm	ll	lm	lm	lm	lm	lm	lm	lm	lm	lm	ll	lm	ll	lm	lm	ll	ll	ll	lm	ll	ll	lm	lm
LG11_HB_128	F_0057797_L11_PA	LG11	<nnxnp>	{-1}	(nn,np)	nn	np	nn	nn	nn	np	nn	np	nn	nn	nn	np	np	np	np	np	nn	np	np	np	nn	nn	nn	np	nn	np	np	np	nn	np	np	np	nn	np	nn	np	nn	np	nn	nn	np	nn	np	nn
LG11_HB_128	F_0057808_L11_PA	LG11	<lmxll>	{1-}	(ll,lm)	lm	ll	ll	ll	lm	lm	ll	lm	lm	lm	lm	lm	ll	ll	lm	lm	ll	ll	lm	ll	ll	lm	ll	ll	ll	ll	ll	ll	ll	ll	ll	lm	ll	lm	ll	ll	lm	lm	lm	ll	lm	lm	ll	ll
LG11_HB_128	F_0057814_L11_PA	LG11	<lmxll>	{1-}	(ll,lm)	lm	ll	ll	ll	lm	lm	ll	lm	lm	lm	lm	lm	ll	ll	lm	lm	ll	ll	lm	ll	ll	lm	ll	ll	ll	ll	ll	ll	ll	ll	ll	lm	ll	lm	ll	ll	lm	lm	lm	ll	lm	lm	ll	ll
LG11_HB_129	F_0058227_L11_PA	LG11	<nnxnp>	{-0}	(nn,np)	np	nn	np	np	np	nn	np	nn	np	np	np	nn	nn	nn	nn	nn	np	nn	nn	nn	np	np	np	nn	np	nn	nn	nn	np	nn	nn	nn	np	nn	np	nn	np	nn	np	np	nn	np	nn	np
LG11_HB_129	GD_01165_L11_PA	LG11	<nnxnp>	{-1}	(nn,np)	nn	np	nn	nn	nn	np	nn	np	nn	nn	nn	np	np	np	np	np	nn	np	np	np	nn	nn	nn	np	nn	np	np	np	nn	np	np	np	nn	np	nn	np	nn	np	nn	nn	np	nn	np	nn
LG11_HB_129	F_0058240_L11_PA	LG11	<lmxll>	{0-}	(ll,lm)	ll	lm	lm	lm	ll	ll	lm	ll	ll	ll	ll	ll	lm	lm	ll	ll	lm	lm	ll	lm	lm	ll	lm	lm	lm	lm	lm	lm	lm	lm	lm	ll	lm	ll	lm	lm	ll	ll	ll	lm	ll	ll	lm	lm
LG11_HB_129	F_0058243_L11_PA	LG11	<lmxll>	{0-}	(ll,lm)	ll	lm	lm	lm	ll	ll	lm	ll	ll	ll	ll	ll	lm	lm	ll	ll	lm	lm	ll	lm	lm	ll	lm	lm	lm	lm	lm	lm	lm	lm	lm	ll	lm	ll	lm	lm	ll	ll	ll	lm	ll	ll	lm	lm
LG11_HB_130	F_0058545_L11_PA	LG11	<lmxll>	{1-}	(ll,lm)	lm	ll	ll	ll	lm	lm	ll	lm	lm	lm	lm	lm	ll	ll	lm	lm	ll	ll	lm	ll	ll	lm	ll	ll	ll	ll	ll	ll	ll	ll	ll	lm	ll	lm	ll	ll	lm	lm	lm	ll	lm	lm	ll	ll
LG11_HB_130	F_0058552_L11_PA	LG11	<nnxnp>	{-0}	(nn,np)	np	nn	np	np	np	nn	np	nn	np	np	np	nn	nn	nn	nn	nn	np	nn	nn	nn	np	np	np	nn	np	nn	nn	nn	np	nn	nn	nn	np	nn	np	nn	np	nn	np	np	nn	np	nn	np
LG11_HB_130	F_0058557_L11_PA	LG11	<hkxhk>	{00}	(hh,hk,kk)	hk	hk	kk	kk	hk	hh	kk	hh	hk	hk	hk	hh	hk	hk	hh	hh	kk	hk	hh	hk	kk	hk	kk	hk	kk	hk	hk	hk	kk	hk	hk	hh	kk	hh	kk	hk	hk	hh	hk	kk	hh	hk	hk	kk
LG11_HB_130	F_0058572_L11_PA	LG11	<lmxll>	{1-}	(ll,lm)	lm	ll	ll	ll	lm	lm	ll	lm	lm	lm	lm	lm	ll	ll	lm	lm	ll	ll	lm	ll	ll	lm	ll	ll	ll	ll	ll	ll	ll	ll	ll	lm	ll	lm	ll	ll	lm	lm	lm	ll	lm	lm	ll	ll
LG11_HB_131	F_0058964_L11_PA	LG11	<lmxll>	{0-}	(ll,lm)	ll	lm	lm	lm	ll	ll	lm	ll	ll	ll	ll	ll	lm	lm	ll	ll	lm	lm	ll	lm	lm	ll	lm	lm	lm	lm	lm	lm	lm	lm	lm	ll	lm	ll	lm	lm	lm	ll	ll	lm	ll	ll	lm	lm
LG11_HB_131	R_4936280_L11_PA	LG11	<lmxll>	{0-}	(ll,lm)	ll	lm	lm	lm	ll	ll	lm	ll	ll	ll	ll	ll	lm	lm	ll	ll	lm	lm	ll	lm	lm	ll	lm	lm	lm	lm	lm	lm	lm	lm	lm	ll	lm	ll	lm	lm	lm	ll	ll	lm	ll	ll	lm	lm
LG11_HB_131	R_4936897_L11_PA	LG11	<lmxll>	{1-}	(ll,lm)	lm	ll	ll	ll	lm	lm	ll	lm	lm	lm	lm	lm	ll	ll	lm	lm	ll	ll	lm	ll	ll	lm	ll	ll	ll	ll	ll	ll	ll	ll	ll	lm	ll	lm	ll	ll	ll	lm	lm	ll	lm	lm	ll	ll
LG11_HB_131.5	R_5027432_L11_PA	LG11	<nnxnp>	{-0}	(nn,np)	np	nn	np	np	np	nn	np	nn	np	np	np	nn	nn	nn	nn	nn	np	nn	nn	nn	np	np	np	nn	np	nn	nn	nn	np	nn	nn	nn	np	nn	np	nn	np	nn	np	np	nn	np	nn	np
LG11_HB_131.5	R_5054497_L11_PA	LG11	<nnxnp>	{-1}	(nn,np)	nn	np	nn	nn	nn	np	nn	np	nn	nn	nn	np	np	np	np	np	nn	np	np	np	nn	nn	nn	np	nn	np	np	np	nn	np	np	np	nn	np	nn	np	nn	np	nn	nn	np	nn	np	nn
LG11_HB_131.5	R_5075367_L11_PA	LG11	<nnxnp>	{-1}	(nn,np)	nn	np	nn	nn	nn	np	nn	np	nn	nn	nn	np	np	np	np	np	nn	np	np	np	nn	nn	nn	np	nn	np	np	np	nn	np	np	np	nn	np	nn	np	nn	np	nn	nn	np	nn	np	nn
R_5011588_L11_PA	R_5011588_L11_PA	LG11	<nnxnp>	{-0}	(nn,np)	np	nn	np	np	np	nn	np	nn	np	np	np	nn	nn	nn	nn	nn	np	nn	nn	nn	np	np	np	nn	np	nn	nn	nn	np	nn	nn	nn	np	nn	np	nn	np	nn	np	np	nn	np	nn	np
LG11_HB_132	F_0059429_L11_PA	LG11	<nnxnp>	{-1}	(nn,np)	nn	np	nn	nn	nn	np	nn	np	nn	nn	nn	np	np	np	np	np	nn	np	np	np	nn	nn	nn	np	nn	np	np	np	nn	np	np	np	nn	np	nn	np	nn	np	nn	nn	np	nn	np	nn
LG11_HB_132	F_0059434_L11_PA	LG11	<nnxnp>	{-1}	(nn,np)	nn	np	nn	nn	nn	np	nn	np	nn	nn	nn	np	np	np	np	np	nn	np	np	np	nn	nn	nn	np	nn	np	np	np	nn	np	np	np	nn	np	nn	np	nn	np	nn	nn	np	nn	np	nn
LG11_HB_132	R_5154472_L11_PA	LG11	<nnxnp>	{-1}	(nn,np)	nn	np	nn	nn	nn	np	nn	np	nn	nn	nn	np	np	np	np	np	nn	np	np	np	nn	nn	nn	np	nn	np	np	np	nn	np	np	np	nn	np	nn	np	nn	np	nn	nn	np	nn	np	nn
LG11_HB_132.5	R_5173582_L11_PA	LG11	<nnxnp>	{-1}	(nn,np)	nn	np	nn	nn	nn	np	nn	np	nn	nn	nn	np	np	np	np	np	nn	np	np	np	nn	nn	nn	np	nn	np	np	np	nn	np	np	np	nn	np	nn	np	nn	np	nn	nn	np	nn	np	nn
LG11_HB_132.5	GD_00418_L11_PA	LG11	<hkxhk>	{11}	(hh,hk,kk)	hk	hk	hh	hh	hk	kk	hh	kk	hk	hk	hk	kk	hk	hk	kk	kk	hh	hk	kk	hk	hh	hk	hh	hk	hh	hk	hk	hk	hh	hk	hk	kk	hh	hk	hh	hk	hh	kk	hk	hh	kk	hk	hk	hh
LG11_HB_132.5	R_5197434_L11_PA	LG11	<lmxll>	{0-}	(ll,lm)	ll	lm	lm	lm	ll	ll	lm	ll	ll	ll	ll	ll	lm	lm	ll	ll	lm	lm	ll	lm	lm	ll	lm	lm	lm	lm	lm	lm	lm	lm	lm	ll	lm	ll	lm	lm	lm	ll	ll	lm	ll	ll	lm	lm
LG11_HB_133	R_5482687_L11_PA	LG11	<lmxll>	{1-}	(ll,lm)	lm	ll	ll	ll	lm	lm	ll	lm	lm	lm	lm	lm	ll	ll	lm	lm	ll	ll	lm	ll	ll	lm	ll	ll	ll	ll	ll	ll	ll	ll	ll	lm	ll	lm	ll	ll	ll	lm	lm	ll	lm	lm	ll	ll
LG11_HB_133	R_5485406_L11_PA	LG11	<lmxll>	{1-}	(ll,lm)	lm	ll	ll	ll	lm	lm	ll	lm	lm	lm	lm	lm	ll	ll	lm	lm	ll	ll	lm	ll	ll	lm	ll	ll	ll	ll	ll	ll	ll	ll	ll	lm	ll	lm	ll	ll	ll	lm	lm	ll	lm	lm	ll	ll
LG11_HB_133	F_0060046_L11_PA	LG11	<nnxnp>	{-0}	(nn,np)	np	nn	np	np	np	nn	np	nn	np	np	np	nn	nn	nn	nn	nn	np	nn	nn	nn	np	np	np	nn	np	nn	nn	nn	np	nn	nn	nn	np	np	np	nn	np	nn	np	np	nn	np	nn	np
LG11_HB_133	F_0060047_L11_PA	LG11	<nnxnp>	{-0}	(nn,np)	np	nn	np	np	np	nn	np	nn	np	np	np	nn	nn	nn	nn	nn	np	nn	nn	nn	np	np	np	nn	np	nn	nn	nn	np	nn	nn	nn	np	np	np	nn	np	nn	np	np	nn	np	nn	np
LG11_HB_133	F_0060059_L11_PA	LG11	<nnxnp>	{-0}	(nn,np)	np	nn	np	np	np	nn	np	nn	np	np	np	nn	nn	nn	nn	nn	np	nn	nn	nn	np	np	np	nn	np	nn	nn	nn	np	nn	nn	nn	np	np	np	nn	np	nn	np	np	nn	np	nn	np
LG11_HB_135	F_0061189_L11_PA	LG11	<nnxnp>	{-0}	(nn,np)	np	np	np	np	np	nn	np	nn	np	np	np	nn	nn	nn	nn	nn	np	nn	nn	nn	np	np	np	nn	np	nn	nn	nn	np	np	nn	nn	np	np	np	nn	np	nn	np	np	nn	np	nn	np
LG11_HB_135	F_0061193_L11_PA	LG11	<hkxhk>	{10}	(hh,hk,kk)	kk	hk	hk	hk	kk	hk	hk	hk	kk	kk	kk	hk	hh	hh	hk	hk	hk	hh	hk	hh	hk	kk	hk	hh	hk	hh	hh	hh	hk	hk	hh	hk	hk	kk	hk	hh	hk	hk	kk	hk	hk	kk	hh	hk
LG11_HB_136	F_0061661_L11_PA	LG11	<hkxhk>	{11}	(hh,hk,kk)	hk	hh	hh	hh	hk	kk	hh	kk	hk	hk	hk	kk	hk	hk	kk	kk	hh	hk	kk	kk	hh	hk	hh	hk	hh	hk	hk	hk	hh	hh	hk	kk	hh	hk	hh	hk	hh	kk	hk	hh	kk	hk	hk	hh
LG11_HB_136	F_0061652_L11_PA	LG11	<nnxnp>	{-1}	(nn,np)	nn	nn	nn	nn	nn	np	nn	np	nn	nn	nn	np	np	np	np	np	nn	np	np	np	nn	nn	nn	np	nn	np	np	np	nn	nn	np	np	nn	nn	nn	np	nn	np	nn	nn	np	nn	np	nn
F_0645521_L6_PA	F_0645521_L6_PA	LG11	<hkxhk>	{00}	(hh,hk,kk)	hk	kk	kk	kk	hk	hh	kk	hh	hk	hk	hk	hh	hk	hk	hh	hh	kk	hk	hh	hh	kk	hk	kk	hk	kk	hk	hk	hk	kk	kk	hk	hh	kk	hk	kk	hk	kk	hh	hk	kk	hh	kk	hk	kk
LG11_HB_137	F_0061913_L11_PA	LG11	<nnxnp>	{-1}	(nn,np)	nn	nn	nn	nn	nn	np	nn	np	nn	nn	nn	np	np	np	np	np	nn	np	np	np	nn	nn	nn	np	nn	np	np	np	nn	nn	np	np	nn	nn	nn	np	nn	np	nn	nn	np	nn	np	nn
LG11_HB_137	F_0061914_L11_PA	LG11	<nnxnp>	{-1}	(nn,np)	nn	nn	nn	nn	nn	np	nn	np	nn	nn	nn	np	np	np	np	np	nn	np	np	np	nn	nn	nn	np	nn	np	np	np	nn	nn	np	np	nn	nn	nn	np	nn	np	nn	nn	np	nn	np	nn
LG11_HB_137	F_0061915_L11_PA	LG11	<nnxnp>	{-1}	(nn,np)	nn	nn	nn	nn	nn	np	nn	np	nn	nn	nn	np	np	np	np	np	nn	np	np	np	nn	nn	nn	np	nn	np	np	np	nn	nn	np	np	nn	nn	nn	np	nn	np	nn	nn	np	nn	np	nn
LG11_HB_137	F_0061923_L11_PA	LG11	<hkxhk>	{00}	(hh,hk,kk)	hk	kk	kk	kk	hk	hh	kk	hh	hk	hk	hk	hh	hk	hk	hh	hh	kk	hk	hh	hh	kk	hk	kk	hk	kk	hk	hk	hk	kk	kk	hk	hh	kk	hk	kk	hk	kk	hh	hk	kk	hh	kk	hk	kk
LG11_HB_137	R_6709034_L11_PA	LG11	<hkxhk>	{11}	(hh,hk,kk)	hk	hh	hh	hh	hk	kk	hh	kk	hk	hk	hk	kk	hk	hk	kk	kk	hh	hk	kk	kk	hh	hk	hh	hk	hh	hk	hk	hk	hh	hh	hk	kk	hh	hk	hh	hk	hh	kk	hk	hh	kk	hh	hk	hh
LG11_HB_137.5	GD_01788_L11_PA	LG11	<lmxll>	{0-}	(ll,lm)	ll	lm	lm	lm	ll	ll	lm	ll	ll	ll	ll	ll	lm	lm	ll	ll	lm	lm	ll	ll	lm	ll	lm	lm	lm	lm	lm	lm	lm	lm	lm	ll	lm	ll	lm	lm	lm	ll	ll	lm	ll	lm	lm	lm
LG11_HB_138	F_0062299_L11_PA	LG11	<lmxll>	{1-}	(ll,lm)	lm	ll	ll	ll	lm	lm	ll	lm	lm	lm	lm	lm	ll	ll	lm	lm	ll	ll	lm	lm	ll	lm	ll	ll	ll	ll	ll	ll	ll	ll	ll	lm	ll	lm	ll	ll	ll	lm	lm	ll	lm	ll	ll	ll
LG11_HB_138	F_0062327_L11_PA	LG11	<nnxnp>	{-0}	(nn,np)	np	np	np	np	np	nn	np	nn	np	np	np	nn	nn	nn	nn	nn	np	nn	nn	nn	np	np	np	nn	np	nn	nn	nn	np	np	nn	nn	np	np	np	nn	np	nn	np	np	nn	np	nn	np
LG11_HB_138	F_0062335_L11_PA	LG11	<nnxnp>	{-1}	(nn,np)	nn	nn	nn	nn	nn	np	nn	np	nn	nn	nn	np	np	np	np	np	nn	np	np	np	nn	nn	nn	np	nn	np	np	np	nn	nn	np	np	nn	nn	nn	np	nn	np	nn	nn	np	nn	np	nn
LG11_HB_1385	F_0654293_L6_PA	LG11	<nnxnp>	{-0}	(nn,np)	np	np	nn	nn	np	np	nn	nn	nn	nn	np	np	nn	nn	nn	np	np	np	np	nn	nn	np	np	nn	nn	nn	nn	nn	np	np	nn	nn	np	np	np	np	np	np	np	np	np	np	nn	np
LG11_HB_1385	F_0654294_L6_PA	LG11	<nnxnp>	{-0}	(nn,np)	np	np	nn	nn	np	np	nn	nn	nn	nn	np	np	nn	nn	nn	np	np	np	np	nn	nn	np	np	nn	nn	nn	nn	nn	np	np	nn	nn	np	np	np	np	np	np	np	np	np	np	nn	np
LG11_HB_139	F_0062815_L11_PA	LG11	<hkxhk>	{01}	(hh,hk,kk)	hh	hk	hk	hk	hh	hk	hk	hk	hh	hh	hh	hk	kk	kk	hk	hk	hk	kk	hk	hk	hk	hh	hk	kk	hk	kk	kk	kk	hk	hk	kk	hk	hk	hh	hk	kk	hk	hk	hh	hk	hk	hk	kk	hk
LG11_HB_139.5	R_7189032_L11_PA	LG11	<hkxhk>	{10}	(hh,hk,kk)	kk	hk	hk	hk	kk	hk	hk	hk	kk	kk	kk	hk	hh	hh	hk	hk	hk	hh	hk	hk	hk	kk	hk	hh	hk	hh	hh	hh	hk	hk	hh	hk	hk	kk	hk	hh	hk	hk	kk	hk	hk	hk	hh	hk
LG11_HB_140	F_0063313_L11_PA	LG11	<lmxll>	{1-}	(ll,lm)	lm	ll	ll	ll	lm	lm	ll	lm	lm	lm	lm	lm	ll	ll	lm	lm	ll	ll	lm	lm	ll	lm	ll	ll	ll	ll	ll	ll	ll	ll	ll	lm	ll	lm	ll	ll	ll	lm	lm	ll	lm	ll	ll	ll
LG11_HB_140	F_0063314_L11_PA	LG11	<lmxll>	{1-}	(ll,lm)	lm	ll	ll	ll	lm	lm	ll	lm	lm	lm	lm	lm	ll	ll	lm	lm	ll	ll	lm	lm	ll	lm	ll	ll	ll	ll	ll	ll	ll	ll	ll	lm	ll	lm	ll	ll	ll	lm	lm	ll	lm	ll	ll	ll
LG11_HB_140	F_0063317_L11_PA	LG11	<lmxll>	{1-}	(ll,lm)	lm	ll	ll	ll	lm	lm	ll	lm	lm	lm	lm	lm	ll	ll	lm	lm	ll	ll	lm	lm	ll	lm	ll	ll	ll	ll	ll	ll	ll	ll	ll	lm	ll	lm	ll	ll	ll	lm	lm	ll	lm	ll	ll	ll
LG11_HB_140	F_0063320_L11_PA	LG11	<lmxll>	{1-}	(ll,lm)	lm	ll	ll	ll	lm	lm	ll	lm	lm	lm	lm	lm	ll	ll	lm	lm	ll	ll	lm	lm	ll	lm	ll	ll	ll	ll	ll	ll	ll	ll	ll	lm	ll	lm	ll	ll	ll	lm	lm	ll	lm	ll	ll	ll
LG11_HB_140	F_0063329_L11_PA	LG11	<lmxll>	{1-}	(ll,lm)	lm	ll	ll	ll	lm	lm	ll	lm	lm	lm	lm	lm	ll	ll	lm	lm	ll	ll	lm	lm	ll	lm	ll	ll	ll	ll	ll	ll	ll	ll	ll	lm	ll	lm	ll	ll	ll	lm	lm	ll	lm	ll	ll	ll
LG11_HB_141	F_0064023_L11_PA	LG11	<nnxnp>	{-0}	(nn,np)	np	np	np	np	np	nn	np	nn	np	np	np	nn	nn	nn	nn	np	np	np	nn	nn	np	np	np	nn	np	nn	nn	nn	np	np	nn	nn	np	np	np	nn	np	nn	np	np	nn	np	nn	np
LG11_HB_141	F_0064058_L11_PA	LG11	<nnxnp>	{-0}	(nn,np)	np	np	np	np	np	nn	np	nn	np	np	np	nn	nn	nn	nn	np	np	np	nn	nn	np	np	np	nn	np	nn	nn	nn	np	np	nn	nn	np	np	np	nn	np	nn	np	np	nn	np	nn	np
LG11_HB_142	F_0064291_L11_PA	LG11	<lmxll>	{0-}	(ll,lm)	ll	lm	ll	lm	ll	ll	lm	ll	ll	ll	ll	ll	lm	lm	ll	ll	lm	lm	ll	ll	lm	ll	lm	lm	lm	lm	lm	lm	ll	lm	lm	ll	lm	ll	lm	lm	lm	ll	ll	lm	lm	lm	lm	lm
LG11_HB_142	F_0064300_L11_PA	LG11	<lmxll>	{1-}	(ll,lm)	lm	ll	lm	ll	lm	lm	ll	lm	lm	lm	lm	lm	ll	ll	lm	lm	ll	ll	lm	lm	ll	lm	ll	ll	ll	ll	ll	ll	lm	ll	ll	lm	ll	lm	ll	ll	ll	lm	lm	ll	ll	ll	ll	ll
LG11_HB_142	F_0064302_L11_PA	LG11	<lmxll>	{0-}	(ll,lm)	ll	lm	ll	lm	ll	ll	lm	ll	ll	ll	ll	ll	lm	lm	ll	ll	lm	lm	ll	ll	lm	ll	lm	lm	lm	lm	lm	lm	ll	lm	lm	ll	lm	ll	lm	lm	lm	ll	ll	lm	lm	lm	lm	lm
LG11_HB_142	F_0064308_L11_PA	LG11	<lmxll>	{0-}	(ll,lm)	ll	lm	ll	lm	ll	ll	lm	ll	ll	ll	ll	ll	lm	lm	ll	ll	lm	lm	ll	ll	lm	ll	lm	lm	lm	lm	lm	lm	ll	lm	lm	ll	lm	ll	lm	lm	lm	ll	ll	lm	lm	lm	lm	lm
LG11_HB_142	F_0064319_L11_PA	LG11	<lmxll>	{1-}	(ll,lm)	lm	ll	lm	ll	lm	lm	ll	lm	lm	lm	lm	lm	ll	ll	lm	lm	ll	ll	lm	lm	ll	lm	ll	ll	ll	ll	ll	ll	lm	ll	ll	lm	ll	--	--	ll	ll	lm	lm	ll	--	ll	ll	ll
LG11_HB_142.5	R_8694610_L11_PA	LG11	<nnxnp>	{-1}	(nn,np)	nn	nn	nn	nn	nn	np	nn	np	nn	nn	nn	np	np	np	np	nn	nn	nn	np	np	nn	nn	nn	np	nn	np	np	np	nn	nn	np	np	nn	nn	nn	np	nn	np	nn	nn	np	nn	np	nn
LG11_HB_143	F_0064987_L11_PA	LG11	<hkxhk>	{00}	(hh,hk,kk)	hk	kk	hk	kk	hk	hh	kk	hh	hk	hk	hk	hh	hk	hk	hh	hk	kk	kk	hh	hh	kk	hk	kk	hk	kk	hk	hk	hk	hk	kk	hk	hh	kk	hk	kk	hk	kk	hh	hk	kk	hk	kk	hk	kk
LG11_HB_143	F_0064989_L11_PA	LG11	<nnxnp>	{-0}	(nn,np)	np	np	np	np	np	nn	np	nn	np	np	np	nn	nn	nn	nn	np	np	np	nn	nn	np	np	np	nn	np	nn	nn	nn	np	np	nn	nn	np	np	np	nn	np	nn	np	np	nn	np	nn	np
LG11_HB_143	F_0064998_L11_PA	LG11	<lmxll>	{0-}	(ll,lm)	ll	lm	ll	lm	ll	ll	lm	ll	ll	ll	ll	ll	lm	lm	ll	ll	lm	lm	ll	ll	lm	ll	lm	lm	lm	lm	lm	lm	ll	lm	lm	ll	lm	ll	lm	lm	lm	ll	ll	lm	lm	lm	lm	lm
LG11_HB_143	F_0065004_L11_PA	LG11	<lmxll>	{1-}	(ll,lm)	lm	ll	lm	ll	lm	lm	ll	lm	lm	lm	lm	lm	ll	ll	lm	lm	ll	ll	lm	lm	ll	lm	ll	ll	ll	ll	ll	ll	lm	ll	ll	lm	ll	lm	ll	ll	ll	lm	lm	ll	ll	ll	ll	ll
LG11_HB_143	F_0065012_L11_PA	LG11	<nnxnp>	{-1}	(nn,np)	nn	nn	nn	nn	nn	np	nn	np	nn	nn	nn	np	np	np	np	nn	nn	nn	np	np	nn	nn	nn	np	nn	np	np	np	nn	nn	np	np	nn	nn	nn	np	nn	np	nn	nn	np	nn	np	nn
LG11_HB_143	F_0065016_L11_PA	LG11	<lmxll>	{1-}	(ll,lm)	lm	ll	lm	ll	lm	lm	ll	lm	lm	lm	lm	lm	ll	ll	lm	lm	ll	ll	lm	lm	ll	lm	ll	ll	ll	ll	ll	ll	lm	ll	ll	lm	ll	lm	ll	ll	ll	lm	lm	ll	ll	ll	ll	ll
LG11_HB_143	R_8702100_L11_PA	LG11	<lmxll>	{1-}	(ll,lm)	lm	ll	lm	ll	lm	lm	ll	lm	lm	lm	lm	lm	ll	ll	lm	lm	ll	ll	lm	lm	ll	lm	ll	ll	ll	ll	ll	ll	lm	ll	ll	lm	ll	lm	ll	ll	ll	lm	lm	ll	ll	ll	ll	ll
LG11_HB_144	F_0065631_L11_PA	LG11	<nnxnp>	{-1}	(nn,np)	nn	nn	nn	nn	nn	np	nn	np	nn	nn	nn	np	np	np	np	nn	nn	nn	np	np	nn	nn	nn	np	nn	np	np	np	nn	nn	np	np	nn	nn	nn	np	nn	np	nn	nn	np	nn	np	nn
LG11_HB_144	F_0065622_L11_PA	LG11	<lmxll>	{1-}	(ll,lm)	lm	ll	lm	ll	lm	lm	ll	lm	lm	lm	lm	lm	ll	ll	lm	lm	ll	ll	lm	lm	ll	lm	ll	ll	ll	ll	ll	ll	lm	ll	ll	lm	ll	lm	ll	ll	ll	lm	lm	ll	ll	ll	ll	ll
LG11_HB_144	F_0065634_L11_PA	LG11	<lmxll>	{1-}	(ll,lm)	lm	ll	lm	ll	lm	lm	ll	lm	lm	lm	lm	lm	ll	ll	lm	lm	ll	ll	lm	lm	ll	lm	ll	ll	ll	ll	ll	ll	lm	ll	ll	lm	ll	lm	ll	ll	ll	lm	lm	ll	ll	ll	ll	ll
LG11_HB_146	F_0065847_L11_PA	LG11	<hkxhk>	{01}	(hh,hk,kk)	hh	hk	hh	hk	hh	hk	hk	hk	hh	hh	hh	hk	kk	kk	hk	hh	hk	hk	hk	hk	hk	hh	hk	kk	hk	kk	kk	kk	hh	hk	kk	hk	hk	hh	hk	kk	hk	hk	hh	hk	kk	hk	kk	hk
LG11_HB_146	F_0065849_L11_PA	LG11	<hkxhk>	{10}	(hh,hk,kk)	kk	hk	kk	hk	kk	hk	hk	hk	kk	kk	kk	hk	hh	hh	hk	kk	hk	hk	hk	hk	hk	kk	hk	hh	hk	hh	hh	hh	kk	hk	hh	hk	hk	kk	hk	hh	hk	hk	kk	hk	hh	hk	hh	hk
LG11_HB_146	F_0065850_L11_PA	LG11	<nnxnp>	{-1}	(nn,np)	nn	nn	nn	nn	nn	np	nn	np	nn	nn	nn	np	np	np	np	nn	nn	nn	np	np	nn	nn	nn	np	nn	np	np	np	nn	nn	np	np	nn	nn	nn	np	nn	np	nn	nn	np	nn	np	nn
LG11_HB_146	F_0065851_L11_PA	LG11	<nnxnp>	{-1}	(nn,np)	nn	nn	nn	nn	nn	np	nn	np	nn	nn	nn	np	np	np	np	nn	nn	nn	np	np	nn	nn	nn	np	nn	np	np	np	nn	nn	np	np	nn	nn	nn	np	nn	np	nn	nn	np	nn	np	nn
LG11_HB_146	F_0065861_L11_PA	LG11	<nnxnp>	{-1}	(nn,np)	nn	nn	nn	nn	nn	np	nn	np	nn	nn	nn	np	np	np	np	nn	nn	nn	np	np	nn	nn	nn	np	nn	np	np	np	nn	nn	np	np	nn	nn	nn	np	nn	np	nn	nn	np	nn	np	nn
LG11_HB_146	F_0065872_L11_PA	LG11	<lmxll>	{1-}	(ll,lm)	lm	ll	lm	ll	lm	lm	ll	lm	lm	lm	lm	lm	ll	ll	lm	lm	ll	ll	lm	lm	ll	lm	ll	ll	ll	ll	ll	ll	lm	ll	ll	lm	ll	lm	ll	ll	ll	lm	lm	ll	ll	ll	ll	ll
LG11_HB_146	F_0065876_L11_PA	LG11	<lmxll>	{1-}	(ll,lm)	lm	ll	lm	ll	lm	lm	ll	lm	lm	lm	lm	lm	ll	ll	lm	lm	ll	ll	lm	lm	ll	lm	ll	ll	ll	ll	ll	ll	lm	ll	ll	lm	ll	lm	ll	ll	ll	lm	lm	ll	ll	ll	ll	ll
LG11_HB_147	F_0066470_L11_PA	LG11	<efxeg>	{01}	[ee,ef,eg,fg)	ee	ef	ee	ef	ee	eg	ef	eg	ee	ee	ee	eg	fg	fg	eg	ee	ef	ef	ee	eg	ee	ee	ef	fg	ef	fg	fg	fg	ee	ef	fg	eg	ef	ee	ef	fg	ef	eg	ee	ef	fg	ef	fg	ef
LG11_HB_147	F_0066491_L11_PA	LG11	<hkxhk>	{10}	(hh,hk,kk)	kk	hk	kk	hk	kk	hk	hk	hk	kk	kk	kk	hk	hh	hh	hk	kk	hk	hk	kk	hk	kk	kk	hk	hh	hk	hh	hh	hh	kk	hk	hh	hk	hk	kk	hk	hh	hk	hk	kk	hk	hh	hk	hh	hk
LG11_HB_147	F_0066494_L11_PA	LG11	<nnxnp>	{-0}	(nn,np)	np	np	np	np	np	nn	np	nn	np	np	np	nn	nn	nn	nn	np	np	np	np	nn	np	np	np	nn	np	nn	nn	nn	np	np	nn	nn	np	np	np	nn	np	nn	np	np	nn	np	nn	np
LG11_HB_147.5	R_9965260_L11_PA	LG11	<lmxll>	{1-}	(ll,lm)	lm	ll	lm	ll	lm	lm	ll	lm	lm	lm	lm	lm	ll	ll	lm	lm	ll	ll	lm	lm	lm	lm	ll	ll	ll	ll	ll	ll	lm	ll	ll	lm	ll	lm	ll	ll	ll	lm	lm	ll	ll	ll	ll	ll
LG11_HB_147.5	R_9976495_L11_PA	LG11	<nnxnp>	{-0}	(nn,np)	np	np	np	np	np	nn	np	nn	np	np	np	nn	nn	nn	nn	np	np	np	np	nn	np	np	np	nn	np	nn	nn	nn	np	np	nn	nn	np	np	np	nn	np	nn	np	np	nn	np	nn	np
LG11_HB_147.5	R_10708802_L11_PA	LG11	<lmxll>	{0-}	(ll,lm)	ll	ll	ll	lm	ll	ll	lm	ll	ll	ll	ll	ll	lm	lm	ll	ll	lm	lm	ll	ll	ll	ll	lm	lm	lm	lm	lm	lm	ll	lm	lm	ll	lm	ll	lm	lm	lm	ll	ll	lm	lm	lm	lm	lm
LG11_HB_148	F_0067162_L11_PA	LG11	<lmxll>	{1-}	(ll,lm)	lm	ll	lm	ll	lm	lm	ll	lm	lm	lm	lm	lm	ll	ll	lm	lm	ll	ll	lm	lm	lm	lm	ll	ll	ll	ll	ll	ll	lm	ll	ll	lm	ll	lm	ll	ll	ll	lm	lm	ll	ll	ll	ll	ll
LG11_HB_149	F_0067274_L11_PA	LG11	<efxeg>	{01}	[ee,ef,eg,fg)	ee	ef	ee	fg	ee	eg	ef	eg	ee	ee	ee	eg	fg	fg	eg	ee	ef	ef	ee	eg	eg	ee	ef	fg	ef	fg	fg	fg	ee	ef	fg	eg	ef	ee	ef	fg	ef	eg	ee	ef	fg	ef	fg	ef
LG11_HB_149	F_0067276_L11_PA	LG11	<lmxll>	{1-}	(ll,lm)	lm	ll	lm	ll	lm	lm	ll	lm	lm	lm	lm	lm	ll	ll	lm	lm	ll	ll	lm	lm	lm	lm	ll	ll	ll	ll	ll	ll	lm	ll	ll	lm	ll	lm	ll	ll	ll	lm	lm	ll	ll	ll	ll	ll
LG11_HB_149	F_0067277_L11_PA	LG11	<lmxll>	{0-}	(ll,lm)	ll	lm	ll	lm	ll	ll	lm	ll	ll	ll	ll	ll	lm	lm	ll	ll	lm	lm	ll	ll	ll	ll	lm	lm	lm	lm	lm	lm	ll	lm	lm	ll	lm	ll	lm	lm	lm	ll	ll	lm	lm	lm	lm	lm
LG11_HB_149	F_0067279_L11_PA	LG11	<lmxll>	{0-}	(ll,lm)	ll	lm	ll	lm	ll	ll	lm	ll	ll	ll	ll	ll	lm	lm	ll	ll	lm	lm	ll	ll	ll	ll	lm	lm	lm	lm	lm	lm	ll	lm	lm	ll	lm	ll	lm	lm	lm	ll	ll	lm	lm	lm	lm	lm
LG11_HB_149	F_0067281_L11_PA	LG11	<nnxnp>	{-1}	(nn,np)	nn	nn	nn	np	nn	np	nn	np	nn	nn	nn	np	np	np	np	nn	nn	nn	nn	np	np	nn	nn	np	nn	np	np	np	nn	nn	np	np	nn	nn	nn	np	nn	np	nn	nn	np	nn	np	nn
LG11_HB_149	F_0067284_L11_PA	LG11	<lmxll>	{1-}	(ll,lm)	lm	ll	lm	ll	lm	lm	ll	lm	lm	lm	lm	lm	ll	ll	lm	lm	ll	ll	lm	lm	lm	lm	ll	ll	ll	ll	ll	ll	lm	ll	ll	lm	ll	lm	ll	ll	ll	lm	lm	ll	ll	ll	ll	ll
LG11_HB_149	R_10565787_L11_PA	LG11	<nnxnp>	{-1}	(nn,np)	nn	nn	nn	np	nn	np	nn	np	nn	nn	nn	np	np	np	np	nn	nn	nn	nn	np	np	nn	nn	np	nn	np	np	np	nn	nn	np	np	nn	nn	nn	np	nn	np	nn	nn	np	nn	np	nn
LG11_HB_149.5	GD_00254_L11_PA	LG11	<lmxll>	{0-}	(ll,lm)	ll	ll	ll	lm	ll	ll	lm	ll	ll	ll	ll	ll	lm	lm	ll	ll	lm	lm	ll	ll	ll	ll	lm	lm	lm	lm	lm	lm	ll	lm	lm	ll	lm	ll	lm	lm	lm	ll	ll	lm	lm	lm	lm	lm
LG11_HB_149.5	R_10587612_L11_PA	LG11	<nnxnp>	{-1}	(nn,np)	nn	nn	nn	np	nn	np	nn	np	nn	nn	nn	np	np	np	np	nn	nn	nn	nn	np	np	nn	nn	np	nn	np	np	np	nn	nn	np	np	nn	nn	nn	np	nn	np	nn	nn	np	nn	np	nn
LG11_HB_149.5	R_10597805_L11_PA	LG11	<hkxhk>	{01}	(hh,hk,kk)	hh	hh	hh	kk	hh	hk	hk	hk	hh	hh	hh	hk	kk	kk	hk	hh	hk	hk	hh	hk	hk	hh	hk	kk	hk	kk	kk	kk	hh	hk	kk	hk	hk	hh	hk	kk	hk	hk	hh	hk	kk	hk	kk	hk
LG11_HB_149.5	R_10600067_L11_PA	LG11	<nnxnp>	{-1}	(nn,np)	nn	nn	nn	np	nn	np	nn	np	nn	nn	nn	np	np	np	np	nn	nn	nn	nn	np	np	nn	nn	np	nn	np	np	np	nn	nn	np	np	nn	nn	nn	np	nn	np	nn	nn	np	nn	np	nn
LG11_HB_150	F_0067822_L11_PA	LG11	<efxeg>	{01}	[ee,ef,eg,fg)	ee	ee	ee	fg	ee	eg	ef	eg	ee	ee	ee	eg	fg	fg	eg	ee	ef	ef	ee	eg	eg	ee	ef	fg	ef	fg	fg	fg	ee	ef	fg	eg	ef	ee	ef	fg	ef	eg	ee	ef	fg	ef	fg	ef
LG11_HB_150	F_0067812_L11_PA	LG11	<nnxnp>	{-1}	(nn,np)	nn	nn	nn	np	nn	np	nn	np	nn	nn	nn	np	np	np	np	nn	nn	nn	nn	np	np	nn	nn	np	nn	np	np	np	nn	nn	np	np	nn	nn	nn	np	nn	np	nn	nn	np	nn	np	nn
LG11_HB_150	F_0067823_L11_PA	LG11	<nnxnp>	{-1}	(nn,np)	nn	nn	nn	np	nn	np	nn	np	nn	nn	nn	np	np	np	np	nn	nn	nn	nn	np	np	nn	nn	np	nn	np	np	np	nn	nn	np	np	nn	nn	nn	np	nn	np	nn	nn	np	nn	np	nn
LG11_HB_150	F_0067824_L11_PA	LG11	<nnxnp>	{-1}	(nn,np)	nn	nn	nn	np	nn	np	nn	np	nn	nn	nn	np	np	np	np	nn	nn	nn	nn	np	np	nn	nn	np	nn	np	np	np	nn	nn	np	np	nn	nn	nn	np	nn	np	nn	nn	np	nn	np	nn
LG11_HB_150	F_0067825_L11_PA	LG11	<nnxnp>	{-1}	(nn,np)	nn	nn	nn	np	nn	np	nn	np	nn	nn	nn	np	np	np	np	nn	nn	nn	nn	np	np	nn	nn	np	nn	np	np	np	nn	nn	np	np	nn	nn	nn	np	nn	np	nn	nn	np	nn	np	nn
LG11_HB_150	F_0067834_L11_PA	LG11	<nnxnp>	{-1}	(nn,np)	nn	nn	nn	np	nn	np	nn	np	nn	nn	nn	np	np	np	np	nn	nn	nn	nn	np	np	nn	nn	np	nn	np	np	np	nn	nn	np	np	nn	nn	nn	np	nn	np	nn	nn	np	nn	np	nn
LG11_HB_1502	F_0706050_L7_PA	LG11	<hkxhk>	{00}	(hh,hk,kk)	hk	hk	hh	hh	hk	kk	hk	hh	hk	hh	kk	hk	hk	hh	hh	hk	kk	kk	hk	hk	hh	kk	hk	hh	hh	hh	hk	hk	hk	kk	hk	hh	kk	kk	kk	hk	kk	hk	hk	kk	kk	hk	hk	kk
LG11_HB_1502	F_0706061_L7_PA	LG11	<lmxll>	{0-}	(ll,lm)	ll	ll	ll	ll	ll	lm	lm	ll	lm	ll	lm	ll	lm	ll	ll	ll	lm	lm	ll	lm	ll	lm	ll	ll	ll	ll	lm	lm	ll	lm	lm	ll	lm	lm	lm	ll	lm	ll	ll	lm	lm	ll	lm	lm
LG11_HB_1502	F_0706064_L7_PA	LG11	<hkxhk>	{11}	(hh,hk,kk)	hk	hk	kk	kk	hk	hh	hk	kk	hk	kk	hh	hk	hk	kk	kk	hk	hh	hh	hk	hk	kk	hh	hk	kk	kk	kk	hk	hk	hk	hh	hk	kk	hh	hh	hh	hk	hh	hk	hk	hh	hh	hk	hk	hh
F_0708487_L7_PA	F_0708487_L7_PA	LG11	<nnxnp>	{-1}	(nn,np)	nn	nn	nn	nn	nn	np	nn	np	nn	nn	nn	np	np	np	np	np	nn	np	np	np	nn	nn	nn	np	nn	np	np	np	nn	nn	np	np	nn	nn	nn	np	nn	np	nn	nn	np	nn	np	nn
LG11_HB_151	R_11306023_L11_PA	LG11	<nnxnp>	{-0}	(nn,np)	np	np	np	nn	np	nn	np	nn	np	np	np	nn	nn	nn	nn	np	np	np	np	nn	nn	np	np	nn	np	nn	nn	nn	np	np	nn	nn	np	np	np	nn	np	nn	np	np	nn	np	nn	np
LG11_HB_151	F_0067999_L11_PA	LG11	<nnxnp>	{-1}	(nn,np)	nn	nn	nn	np	nn	np	nn	np	nn	nn	nn	np	np	np	np	nn	nn	nn	nn	np	np	nn	nn	np	nn	np	np	np	nn	nn	np	np	nn	nn	nn	np	nn	np	nn	nn	np	nn	np	nn
LG11_HB_151	F_0067989_L11_PA	LG11	<hkxhk>	{01}	(hh,hk,kk)	hh	hh	hh	kk	hh	hk	hk	hk	hh	hh	hk	hk	kk	kk	hk	hh	hk	hk	hh	hk	hk	hh	hk	kk	hk	kk	kk	kk	hh	hk	kk	hk	hk	hh	hk	kk	hk	hk	hh	hk	kk	hk	kk	hk
LG11_HB_151	F_0067993_L11_PA	LG11	<hkxhk>	{10}	(hh,hk,kk)	kk	kk	kk	hh	kk	hk	hk	hk	kk	kk	hk	hk	hh	hh	hk	kk	hk	hk	kk	hk	hk	kk	hk	hh	hk	hh	hh	hh	kk	hk	hh	hk	hk	kk	hk	hh	hk	hk	kk	hk	hh	hk	hh	hk
LG11_HB_151	F_0067998_L11_PA	LG11	<lmxll>	{0-}	(ll,lm)	ll	ll	ll	lm	ll	ll	lm	ll	ll	ll	lm	ll	lm	lm	ll	ll	lm	lm	ll	ll	ll	ll	lm	lm	lm	lm	lm	lm	ll	lm	lm	ll	lm	ll	lm	lm	lm	ll	ll	lm	lm	lm	lm	lm
LG11_HB_151	F_0068004_L11_PA	LG11	<hkxhk>	{11}	(hh,hk,kk)	hk	hk	hk	hk	hk	kk	hh	kk	hk	hk	hh	kk	hk	hk	kk	hk	hh	hh	hk	kk	kk	hk	hh	hk	hh	hk	hk	hk	hk	hh	hk	kk	hh	hk	hh	hk	hh	kk	hk	hh	hk	hh	hk	hh
LG11_HB_151	F_0068007_L11_PA	LG11	<nnxnp>	{-1}	(nn,np)	nn	nn	nn	np	nn	np	nn	np	nn	nn	nn	np	np	np	np	nn	nn	nn	nn	np	np	nn	nn	np	np	np	np	np	nn	nn	np	np	nn	nn	nn	np	nn	np	nn	nn	np	nn	np	nn
LG11_HB_151	F_0068009_L11_PA	LG11	<efxeg>	{01}	[ee,ef,eg,fg)	ee	ee	ee	fg	ee	eg	ef	eg	ee	ee	ef	eg	fg	fg	eg	ee	ef	ef	ee	eg	eg	ee	ef	fg	fg	fg	fg	fg	ee	ef	fg	eg	ef	ee	ef	fg	ef	eg	ee	ef	fg	ef	fg	ef
LG11_HB_151	R_11309307_L11_PA	LG11	<nnxnp>	{-0}	(nn,np)	np	np	np	nn	np	nn	np	nn	np	np	np	nn	nn	nn	nn	np	np	np	np	nn	nn	np	np	nn	nn	nn	nn	nn	np	np	nn	nn	np	np	np	nn	np	nn	np	np	nn	np	nn	np
LG11_HB_151	R_11312685_L11_PA	LG11	<hkxhk>	{10}	(hh,hk,kk)	kk	kk	kk	hh	kk	hk	hk	hk	kk	kk	hk	hk	hh	hh	hk	kk	hk	hk	kk	hk	hk	kk	hk	hh	hh	hh	hh	hh	kk	hk	hh	hk	hk	kk	hk	hh	hk	hk	kk	hk	hh	hk	hh	hk
LG11_HB_1515	F_0710929_L7_PA	LG11	<lmxll>	{1-}	(ll,lm)	ll	lm	lm	lm	lm	ll	ll	lm	ll	ll	ll	lm	ll	lm	lm	lm	lm	lm	ll	ll	lm	ll	lm	lm	lm	lm	ll	lm	lm	ll	ll	ll	ll	ll	ll	lm	ll	ll	lm	ll	ll	ll	ll	ll
LG11_HB_1515	F_0710937_L7_PA	LG11	<lmxll>	{0-}	(ll,lm)	lm	ll	ll	ll	ll	lm	lm	ll	lm	lm	lm	ll	lm	ll	ll	ll	ll	ll	lm	lm	ll	lm	ll	ll	ll	ll	lm	ll	ll	lm	lm	lm	lm	lm	lm	ll	lm	lm	ll	lm	lm	lm	lm	lm
LG11_HB_1515	F_0710939_L7_PA	LG11	<lmxll>	{1-}	(ll,lm)	ll	lm	lm	lm	lm	ll	ll	lm	ll	ll	ll	lm	ll	lm	lm	lm	lm	lm	ll	ll	lm	ll	--	lm	lm	lm	ll	lm	lm	ll	ll	ll	ll	ll	ll	lm	ll	ll	lm	ll	ll	ll	ll	ll
LG11_HB_1515	F_0710908_L7_PA	LG11	<nnxnp>	{-0}	(nn,np)	nn	nn	nn	np	np	np	nn	np	nn	np	np	np	nn	nn	nn	np	np	np	np	nn	nn	nn	np	nn	np	nn	nn	nn	np	np	nn	nn	nn	np	nn	np	np	np	np	nn	nn	nn	np	np
LG11_HB_1515	F_0710911_L7_PA	LG11	<nnxnp>	{-0}	(nn,np)	nn	nn	nn	np	np	np	nn	np	nn	np	np	np	nn	nn	nn	np	np	np	np	nn	nn	nn	np	nn	np	nn	nn	nn	np	np	nn	nn	nn	np	nn	np	np	np	np	nn	nn	nn	np	np
LG11_HB_152	F_0068398_L11_PA	LG11	<nnxnp>	{-0}	(nn,np)	np	np	np	nn	np	np	nn	nn	np	nn	np	nn	nn	nn	nn	np	np	np	np	nn	nn	np	np	nn	nn	nn	nn	nn	np	np	nn	nn	np	np	np	nn	np	nn	np	np	nn	np	nn	np
LG11_HB_152	F_0068411_L11_PA	LG11	<lmxll>	{1-}	(ll,lm)	lm	lm	lm	ll	lm	lm	ll	lm	lm	lm	ll	lm	ll	ll	lm	lm	ll	ll	lm	lm	lm	lm	ll	ll	ll	ll	ll	ll	lm	ll	ll	lm	ll	lm	ll	ll	ll	lm	lm	ll	ll	ll	ll	ll
LG11_HB_152	F_0068414_L11_PA	LG11	<lmxll>	{1-}	(ll,lm)	lm	lm	lm	ll	lm	lm	ll	lm	lm	lm	ll	lm	ll	ll	lm	lm	ll	ll	lm	lm	lm	lm	ll	ll	ll	ll	ll	ll	lm	ll	ll	lm	ll	lm	ll	ll	ll	lm	lm	ll	ll	ll	ll	ll
LG11_HB_152	F_0068415_L11_PA	LG11	<hkxhk>	{11}	(hh,hk,kk)	hk	hk	hk	hk	hk	hk	hk	kk	hk	kk	hh	kk	hk	hk	kk	hk	hh	hh	hk	kk	kk	hk	hh	hk	hk	hk	hk	hk	hk	hh	hk	kk	hh	hk	hh	hk	hh	kk	hk	hh	hk	hh	hk	hh
LG11_HB_152	R_11573565_L11_PA	LG11	<hkxhk>	{01}	(hh,hk,kk)	hh	hh	hh	kk	hh	hh	kk	hk	hh	hk	hk	hk	kk	kk	hk	hh	hk	hk	hh	hk	hk	hh	hk	kk	kk	kk	kk	kk	hh	hk	kk	hk	hk	hh	hk	kk	hk	hk	hh	hk	kk	hk	kk	hk
LG11_HB_152.5	R_11595996_L11_PA	LG11	<nnxnp>	{-1}	(nn,np)	nn	nn	nn	np	nn	nn	np	np	nn	np	nn	np	np	np	np	nn	nn	nn	nn	np	np	nn	nn	np	np	np	np	np	nn	nn	np	np	nn	nn	nn	np	nn	np	nn	nn	np	nn	np	nn
LG11_HB_153	F_0069034_L11_PA	LG11	<nnxnp>	{-0}	(nn,np)	np	np	np	nn	np	np	nn	nn	np	nn	np	nn	nn	nn	nn	np	np	np	np	nn	nn	np	np	nn	nn	nn	nn	nn	np	np	nn	nn	np	np	np	nn	np	nn	np	np	nn	np	nn	np
LG11_HB_153	R_11831569_L11_PA	LG11	<nnxnp>	{-1}	(nn,np)	nn	nn	nn	np	nn	nn	np	np	nn	np	nn	np	np	np	np	nn	nn	nn	nn	np	np	nn	nn	np	np	np	np	np	nn	nn	np	np	nn	nn	nn	np	nn	np	nn	nn	np	nn	np	nn
LG11_HB_154	F_0069361_L11_PA	LG11	<nnxnp>	{-1}	(nn,np)	nn	nn	nn	np	nn	nn	np	np	nn	np	nn	np	np	np	np	nn	nn	nn	nn	np	np	nn	nn	np	np	np	np	np	nn	nn	np	np	nn	nn	nn	np	nn	np	nn	nn	nn	nn	np	nn
LG11_HB_154	F_0069369_L11_PA	LG11	<nnxnp>	{-0}	(nn,np)	np	np	np	nn	np	np	nn	nn	np	nn	np	nn	nn	nn	nn	np	np	np	np	nn	nn	np	np	nn	nn	nn	nn	nn	np	np	nn	nn	np	np	np	nn	np	nn	np	np	np	np	nn	np
LG11_HB_154	F_0069360_L11_PA	LG11	<lmxll>	{1-}	(ll,lm)	lm	lm	lm	ll	lm	lm	ll	lm	lm	lm	ll	lm	ll	lm	lm	lm	ll	ll	lm	lm	lm	lm	ll	ll	ll	ll	ll	ll	lm	ll	ll	lm	ll	lm	ll	ll	ll	lm	lm	ll	ll	ll	ll	ll
LG11_HB_154.5	GD_00240_L11_PA	LG11	<lmxll>	{0-}	(ll,lm)	ll	ll	ll	lm	ll	ll	lm	ll	ll	ll	lm	ll	lm	ll	ll	ll	lm	lm	ll	ll	ll	ll	lm	lm	lm	lm	lm	lm	ll	lm	lm	ll	lm	ll	lm	lm	lm	ll	ll	lm	lm	lm	lm	lm
LG11_HB_154.5	R_12142492_L11_PA	LG11	<lmxll>	{1-}	(ll,lm)	lm	lm	lm	ll	lm	lm	ll	lm	lm	lm	ll	lm	ll	lm	lm	lm	ll	ll	lm	lm	lm	lm	ll	ll	ll	ll	ll	ll	lm	ll	ll	lm	ll	lm	ll	ll	ll	lm	lm	ll	ll	ll	ll	ll
LG11_HB_154.5	R_12148665_L11_PA	LG11	<lmxll>	{1-}	(ll,lm)	lm	lm	lm	ll	lm	lm	ll	lm	lm	lm	ll	lm	ll	lm	lm	lm	ll	ll	lm	lm	lm	lm	ll	ll	ll	ll	ll	ll	lm	ll	ll	lm	ll	lm	ll	ll	ll	lm	lm	ll	ll	ll	ll	ll
LG11_HB_154.5	R_12169230_L11_PA	LG11	<lmxll>	{1-}	(ll,lm)	lm	lm	lm	ll	lm	lm	ll	lm	lm	lm	ll	lm	ll	lm	lm	lm	ll	ll	lm	lm	lm	lm	ll	ll	ll	ll	ll	ll	lm	ll	ll	lm	ll	lm	ll	ll	ll	lm	lm	ll	ll	ll	ll	ll
LG11_HB_154.8	GD_00037_L11_PA	LG11	<lmxll>	{1-}	(ll,lm)	lm	lm	lm	ll	lm	lm	ll	lm	lm	lm	ll	lm	ll	lm	lm	lm	ll	ll	lm	lm	lm	lm	ll	ll	lm	ll	ll	ll	lm	ll	ll	lm	ll	lm	ll	ll	ll	lm	lm	ll	ll	ll	ll	ll
$F_0720631y_LG11	$F_0720631y_LG11_PA	LG11	<lmxll>	{1-}	(ll,lm)	lm	ll	ll	ll	lm	lm	ll	lm	lm	lm	ll	lm	ll	ll	lm	lm	ll	ll	ll	ll	ll	lm	ll	ll	ll	ll	ll	ll	ll	ll	lm	lm	ll	lm	ll	ll	lm	lm	lm	ll	lm	lm	ll	ll
LG11_HB_155	R_12383439_L11_PA	LG11	<lmxll>	{1-}	(ll,lm)	lm	lm	lm	ll	lm	lm	ll	lm	lm	lm	ll	lm	ll	lm	lm	lm	ll	ll	lm	lm	lm	lm	ll	ll	lm	ll	ll	ll	lm	ll	ll	lm	ll	lm	ll	ll	ll	lm	lm	ll	ll	ll	ll	ll
LG11_HB_155.5	R_12326157_L11_PA	LG11	<lmxll>	{1-}	(ll,lm)	lm	lm	lm	ll	lm	lm	ll	lm	lm	lm	ll	lm	ll	lm	lm	lm	ll	ll	lm	lm	lm	lm	ll	ll	lm	ll	ll	ll	lm	ll	ll	lm	ll	lm	ll	ll	ll	lm	lm	ll	ll	ll	ll	ll
LG11_HB_1551	F_0725494_L8_PA	LG11	<nnxnp>	{-0}	(nn,np)	np	np	nn	nn	np	np	nn	nn	nn	nn	np	np	nn	nn	nn	np	np	np	np	nn	nn	np	np	nn	nn	nn	nn	nn	np	np	nn	nn	np	np	np	np	np	np	np	np	np	np	nn	np
LG11_HB_156	F_0070701_L11_PA	LG11	<lmxll>	{1-}	(ll,lm)	--	lm	--	ll	lm	lm	ll	--	--	lm	ll	lm	ll	lm	lm	lm	ll	ll	lm	lm	lm	lm	ll	ll	lm	ll	ll	ll	lm	ll	ll	lm	ll	lm	ll	ll	ll	lm	lm	ll	ll	ll	ll	ll
LG11_HB_156	F_0070718_L11_PA	LG11	<lmxll>	{0-}	(ll,lm)	ll	ll	ll	lm	ll	ll	lm	ll	ll	ll	lm	ll	lm	ll	ll	ll	lm	lm	ll	ll	ll	ll	lm	lm	ll	lm	lm	lm	ll	lm	lm	ll	lm	ll	lm	lm	lm	ll	ll	lm	lm	lm	lm	lm
LG11_HB_156	F_0070724_L11_PA	LG11	<lmxll>	{0-}	(ll,lm)	ll	ll	ll	lm	ll	ll	lm	ll	ll	ll	lm	ll	lm	ll	ll	ll	lm	lm	ll	ll	ll	ll	lm	lm	ll	lm	lm	lm	ll	lm	lm	ll	lm	ll	lm	lm	lm	ll	ll	lm	lm	lm	lm	lm
LG11_HB_157	F_0071389_L11_PA	LG11	<lmxll>	{1-}	(ll,lm)	lm	lm	lm	ll	lm	lm	ll	lm	lm	lm	ll	lm	ll	lm	lm	lm	ll	ll	lm	lm	lm	lm	ll	lm	lm	ll	ll	ll	lm	ll	ll	lm	ll	lm	ll	ll	ll	lm	lm	ll	ll	ll	ll	ll
LG11_HB_157	F_0071391_L11_PA	LG11	<hkxhk>	{01}	(hh,hk,kk)	hh	hh	hh	kk	hh	hh	kk	hk	hh	hk	hk	hk	kk	hk	hk	hh	hk	hk	hh	hk	hk	hh	hk	hk	hk	kk	kk	kk	hh	hk	kk	hk	hk	hh	hk	kk	hk	hk	hh	hk	hk	hk	kk	hk
LG11_HB_157	F_0071392_L11_PA	LG11	<lmxll>	{1-}	(ll,lm)	lm	lm	lm	ll	lm	lm	ll	lm	lm	lm	ll	lm	ll	lm	lm	lm	ll	ll	lm	lm	lm	lm	ll	lm	lm	ll	ll	ll	lm	ll	ll	lm	ll	lm	ll	ll	ll	lm	lm	ll	ll	ll	ll	ll
LG11_HB_157	R_12898690_L11_PA	LG11	<lmxll>	{1-}	(ll,lm)	lm	lm	lm	ll	lm	lm	ll	lm	lm	lm	ll	lm	ll	lm	lm	lm	ll	ll	lm	lm	lm	lm	ll	lm	lm	ll	ll	ll	lm	ll	ll	lm	ll	lm	ll	ll	ll	lm	lm	ll	ll	ll	ll	ll
LG11_HB_157.5	R_12934511_L11_PA	LG11	<lmxll>	{1-}	(ll,lm)	lm	lm	lm	ll	lm	lm	ll	lm	lm	lm	ll	lm	ll	lm	lm	lm	ll	ll	lm	lm	lm	lm	ll	lm	lm	ll	ll	ll	lm	ll	ll	lm	ll	lm	ll	ll	ll	lm	lm	ll	ll	ll	ll	ll
LG11_HB_157.5	GD_02465_L11_PA	LG11	<lmxll>	{0-}	(ll,lm)	ll	ll	ll	lm	ll	ll	lm	ll	ll	ll	lm	ll	lm	ll	ll	ll	lm	lm	ll	ll	ll	ll	lm	ll	ll	ll	lm	lm	ll	lm	lm	ll	lm	ll	lm	lm	lm	ll	ll	lm	lm	lm	lm	lm
LG11_HB_158	F_0071995_L11_PA	LG11	<lmxll>	{1-}	(ll,lm)	lm	lm	lm	ll	lm	lm	ll	lm	lm	lm	ll	lm	ll	lm	lm	lm	ll	ll	lm	lm	lm	lm	ll	lm	lm	lm	ll	ll	lm	ll	ll	lm	ll	lm	ll	ll	ll	lm	lm	ll	ll	ll	ll	ll
LG11_HB_158	F_0072000_L11_PA	LG11	<lmxll>	{1-}	(ll,lm)	lm	lm	lm	ll	lm	lm	ll	lm	lm	lm	ll	lm	ll	lm	lm	lm	ll	ll	lm	lm	lm	lm	ll	lm	lm	lm	ll	ll	lm	ll	ll	lm	ll	lm	ll	ll	ll	lm	lm	ll	ll	ll	ll	ll
LG11_HB_158	F_0072005_L11_PA	LG11	<lmxll>	{1-}	(ll,lm)	lm	lm	lm	ll	lm	lm	ll	lm	lm	lm	ll	lm	ll	lm	lm	lm	ll	ll	lm	lm	lm	lm	ll	lm	lm	lm	ll	ll	lm	ll	ll	lm	ll	lm	ll	ll	ll	lm	lm	ll	ll	ll	ll	ll
LG11_HB_160	F_0072604_L11_PA	LG11	<hkxhk>	{00}	(hh,hk,kk)	hk	hk	hh	hh	hk	hk	hk	hh	hh	hh	kk	hh	hk	hh	hh	hk	kk	kk	hk	hh	hh	hk	hk	hh	hh	hh	hk	hk	hk	kk	hk	hh	kk	hk	kk	kk	kk	hh	hk	kk	kk	kk	hk	kk
LG11_HB_160	F_0072605_L11_PA	LG11	<hkxhk>	{11}	(hh,hk,kk)	hk	hk	kk	kk	hk	hk	hk	kk	kk	kk	hh	kk	hk	kk	kk	hk	hh	hh	hk	kk	kk	hk	hk	kk	kk	kk	hk	hk	hk	hh	hk	kk	hh	hk	hh	hh	hh	kk	hk	hh	hh	hh	hk	hh
LG11_HB_161	F_0073043_L11_PA	LG11	<nnxnp>	{-1}	(nn,np)	nn	nn	np	np	nn	nn	np	np	np	np	nn	np	np	np	np	nn	nn	nn	nn	np	np	nn	nn	np	np	np	np	np	nn	nn	np	np	nn	nn	nn	nn	nn	np	nn	nn	nn	nn	np	nn
LG11_HB_161	F_0073035_L11_PA	LG11	<lmxll>	{1-}	(ll,lm)	lm	lm	lm	lm	lm	lm	ll	lm	lm	lm	ll	lm	ll	lm	lm	lm	ll	ll	lm	lm	lm	lm	lm	lm	lm	lm	ll	ll	lm	ll	ll	lm	ll	lm	ll	ll	ll	lm	lm	ll	ll	ll	ll	ll
LG11_HB_161	F_0073042_L11_PA	LG11	<lmxll>	{1-}	(ll,lm)	lm	lm	lm	lm	lm	lm	ll	lm	lm	lm	ll	lm	ll	lm	lm	lm	ll	ll	lm	lm	lm	lm	lm	lm	lm	lm	ll	ll	lm	ll	ll	lm	ll	lm	ll	ll	ll	lm	lm	ll	ll	ll	ll	ll
LG11_HB_162	F_0073619_L11_PA	LG11	<nnxnp>	{-1}	(nn,np)	nn	nn	np	np	nn	nn	np	np	np	np	nn	np	np	np	np	nn	nn	nn	nn	np	np	nn	nn	np	np	np	np	np	nn	nn	np	np	nn	nn	nn	nn	nn	np	nn	nn	nn	nn	np	nn
LG11_HB_162	F_0073633_L11_PA	LG11	<lmxll>	{1-}	(ll,lm)	lm	lm	lm	lm	lm	lm	ll	lm	lm	lm	ll	lm	ll	lm	lm	lm	ll	ll	lm	lm	lm	lm	lm	lm	lm	lm	ll	ll	lm	ll	ll	lm	ll	lm	ll	ll	ll	lm	lm	ll	ll	ll	ll	ll
LG11_HB_163	F_0074221_L11_PA	LG11	<lmxll>	{1-}	(ll,lm)	lm	lm	lm	lm	lm	lm	ll	lm	lm	lm	ll	lm	ll	lm	lm	lm	ll	ll	lm	lm	lm	lm	ll	lm	lm	lm	ll	ll	lm	ll	ll	lm	ll	lm	ll	ll	ll	lm	lm	ll	ll	ll	ll	ll
LG11_HB_163	R_14850427_L11_PA	LG11	<lmxll>	{1-}	(ll,lm)	lm	lm	lm	lm	lm	lm	ll	lm	lm	lm	ll	lm	ll	lm	lm	lm	ll	ll	lm	lm	lm	lm	ll	lm	lm	lm	ll	ll	lm	ll	ll	lm	ll	lm	ll	ll	ll	lm	lm	ll	ll	ll	ll	ll
LG11_HB_163	R_14856775_L11_PA	LG11	<lmxll>	{1-}	(ll,lm)	lm	lm	lm	lm	lm	lm	ll	lm	lm	lm	ll	lm	ll	lm	lm	lm	ll	ll	lm	lm	lm	--	ll	lm	lm	lm	ll	ll	lm	ll	ll	lm	ll	lm	ll	ll	ll	lm	lm	ll	ll	ll	ll	ll
LG11_HB_163	F_0074200_L11_PA	LG11	<nnxnp>	{-1}	(nn,np)	nn	nn	nn	np	nn	nn	np	np	np	np	nn	np	np	np	np	nn	nn	nn	nn	np	np	nn	nn	np	np	np	np	np	nn	nn	np	np	nn	nn	nn	nn	nn	np	nn	nn	nn	nn	np	nn
R_14888834_L11_PA	R_14888834_L11_PA	LG11	<nnxnp>	{-1}	(nn,np)	nn	nn	nn	np	nn	nn	np	np	np	np	nn	np	np	np	np	nn	nn	nn	nn	np	np	nn	nn	np	np	np	np	np	nn	nn	np	np	nn	nn	nn	nn	nn	np	nn	nn	nn	nn	np	nn
LG11_HB_164	F_0074737_L11_PA	LG11	<lmxll>	{1-}	(ll,lm)	lm	lm	lm	lm	lm	lm	ll	lm	lm	lm	ll	lm	ll	lm	lm	lm	ll	ll	lm	lm	lm	lm	ll	lm	lm	lm	ll	ll	lm	ll	ll	lm	ll	lm	ll	ll	ll	lm	lm	ll	ll	ll	ll	ll
LG11_HB_165	F_0075140_L11_PA	LG11	<lmxll>	{1-}	(ll,lm)	lm	lm	lm	lm	lm	lm	ll	lm	lm	lm	ll	lm	ll	lm	lm	lm	ll	ll	lm	lm	lm	lm	ll	lm	lm	lm	ll	ll	lm	ll	ll	lm	ll	lm	ll	ll	ll	lm	lm	ll	ll	ll	ll	ll
LG11_HB_166	F_0075427_L11_PA	LG11	<nnxnp>	{-1}	(nn,np)	nn	nn	nn	np	nn	nn	np	np	nn	np	nn	np	np	np	np	nn	nn	nn	nn	np	np	nn	nn	np	np	np	np	np	nn	nn	np	np	nn	nn	nn	np	nn	np	nn	nn	nn	nn	np	nn
LG11_HB_166	F_0075428_L11_PA	LG11	<efxeg>	{11}	[ee,ef,eg,fg)	ef	ef	ef	fg	ef	ef	eg	fg	ef	fg	ee	fg	eg	fg	fg	ef	ee	ee	ef	fg	fg	ef	ee	fg	fg	fg	eg	eg	ef	ee	eg	fg	ee	ef	ee	eg	ee	fg	ef	ee	ee	ee	eg	ee
LG11_HB_166	F_0075432_L11_PA	LG11	<nnxnp>	{-1}	(nn,np)	nn	nn	nn	np	nn	nn	np	np	nn	np	nn	np	np	np	np	nn	nn	nn	nn	np	np	nn	nn	np	np	np	np	np	nn	nn	np	np	nn	nn	nn	np	nn	np	nn	nn	nn	nn	np	nn
LG11_HB_166	F_0075440_L11_PA	LG11	<nnxnp>	{-1}	(nn,np)	nn	nn	nn	np	nn	nn	np	np	nn	np	nn	np	np	np	np	nn	nn	nn	nn	np	np	nn	nn	np	np	np	np	np	nn	nn	np	np	nn	nn	nn	np	nn	np	nn	nn	nn	nn	np	nn
LG11_HB_166	F_0075445_L11_PA	LG11	<lmxll>	{1-}	(ll,lm)	lm	lm	lm	lm	lm	lm	ll	lm	lm	lm	ll	lm	ll	lm	lm	lm	ll	ll	lm	lm	lm	lm	ll	lm	lm	lm	ll	ll	lm	ll	ll	lm	ll	lm	ll	ll	ll	lm	lm	ll	ll	ll	ll	ll
LG11_HB_166	F_0075446_L11_PA	LG11	<hkxhk>	{00}	(hh,hk,kk)	hk	hk	hk	hh	hk	hk	hk	hh	hk	hh	kk	hh	hk	hh	hh	hk	kk	kk	hk	hh	hh	hk	kk	hh	hh	hh	hk	hk	hk	kk	hk	hh	kk	hk	kk	hk	kk	hh	hk	kk	kk	kk	hk	kk
LG11_HB_167	F_0075785_L11_PA	LG11	<lmxll>	{1-}	(ll,lm)	lm	lm	lm	ll	lm	lm	ll	lm	lm	lm	ll	lm	ll	lm	lm	lm	ll	ll	lm	lm	lm	lm	ll	lm	lm	lm	ll	ll	lm	ll	ll	lm	ll	lm	ll	ll	ll	lm	lm	ll	ll	ll	ll	ll
LG11_HB_172	F_0077770_L11_PA	LG11	<nnxnp>	{-0}	(nn,np)	np	np	nn	nn	np	np	nn	nn	nn	nn	np	np	nn	nn	nn	np	np	np	np	nn	nn	np	np	nn	nn	nn	nn	nn	np	np	nn	nn	np	np	np	np	np	np	np	np	np	np	nn	np
LG11_HB_172	F_0077781_L11_PA	LG11	<nnxnp>	{-0}	(nn,np)	np	np	nn	nn	np	np	nn	nn	nn	nn	np	np	nn	nn	nn	np	np	np	np	nn	nn	np	np	nn	nn	nn	nn	nn	np	np	nn	nn	np	np	np	np	np	np	np	np	np	np	nn	np
LG11_HB_174	F_0078014_L11_PA	LG11	<lmxll>	{0-}	(ll,lm)	ll	ll	ll	ll	ll	ll	lm	ll	ll	ll	lm	ll	lm	ll	ll	ll	lm	lm	ll	ll	ll	ll	ll	ll	ll	ll	lm	lm	ll	lm	lm	ll	lm	lm	lm	ll	lm	ll	ll	lm	lm	ll	lm	lm
LG11_HB_175	F_0078328_L11_PA	LG11	<lmxll>	{0-}	(ll,lm)	ll	ll	ll	ll	ll	ll	lm	ll	ll	ll	lm	ll	lm	ll	ll	ll	lm	lm	ll	ll	ll	ll	ll	ll	ll	ll	lm	lm	ll	lm	lm	ll	lm	lm	lm	ll	lm	ll	ll	lm	lm	ll	lm	lm
LG11_HB_177	F_0078778_L11_PA	LG11	<lmxll>	{0-}	(ll,lm)	ll	ll	ll	ll	ll	ll	lm	ll	ll	ll	lm	ll	lm	ll	ll	ll	lm	lm	ll	ll	ll	ll	ll	ll	ll	ll	lm	lm	ll	lm	lm	ll	lm	lm	lm	ll	lm	ll	ll	lm	lm	ll	lm	lm
LG11_HB_1783_s36h1	F_0839398_L11_26_1	LG11	<lmxll>	{0-}	(ll,lm)	ll	lm	lm	lm	ll	ll	lm	ll	ll	ll	lm	ll	lm	lm	ll	ll	lm	lm	lm	lm	lm	ll	ll	lm	lm	lm	lm	lm	lm	lm	ll	ll	lm	ll	lm	lm	ll	ll	lm	lm	ll	ll	lm	lm
LG11_HB_1783_s36h1	F_0839405_L11_26_1	LG11	<lmxll>	{1-}	(ll,lm)	lm	ll	ll	ll	lm	lm	ll	lm	lm	lm	ll	lm	ll	ll	lm	lm	ll	ll	ll	ll	ll	lm	lm	ll	ll	ll	ll	ll	ll	ll	lm	lm	ll	lm	ll	ll	lm	lm	ll	ll	lm	lm	ll	ll
LG11_HB_1783_s36h1	F_0839408_L11_26_1	LG11	<lmxll>	{1-}	(ll,lm)	lm	ll	ll	ll	lm	lm	ll	lm	lm	lm	ll	lm	ll	ll	lm	lm	ll	ll	ll	ll	ll	lm	lm	ll	ll	ll	ll	ll	ll	ll	lm	lm	ll	lm	ll	ll	lm	lm	ll	ll	lm	lm	ll	ll
LG11_HB_1783_s36h1	F_0839413_L11_26_1	LG11	<lmxll>	{0-}	(ll,lm)	ll	lm	lm	lm	ll	ll	lm	ll	ll	ll	lm	ll	lm	lm	ll	ll	lm	lm	lm	lm	lm	ll	ll	lm	lm	lm	lm	lm	lm	lm	ll	ll	lm	ll	lm	lm	ll	ll	lm	lm	ll	ll	lm	lm
LG11_HB_1787_s27h1	F_0840085_L11_27_1	LG11	<lmxll>	{1-}	(ll,lm)	lm	ll	ll	ll	lm	lm	ll	lm	lm	lm	ll	lm	ll	ll	lm	lm	ll	ll	ll	ll	ll	lm	lm	ll	ll	ll	ll	ll	ll	ll	lm	lm	ll	lm	ll	ll	lm	lm	lm	ll	lm	lm	ll	ll
LG11_HB_1787_s27h1	F_0840090_L11_27_1	LG11	<lmxll>	{0-}	(ll,lm)	ll	lm	lm	lm	ll	ll	lm	ll	ll	ll	lm	ll	lm	lm	ll	ll	lm	lm	lm	lm	lm	ll	ll	lm	lm	lm	lm	lm	lm	lm	ll	ll	lm	ll	lm	lm	ll	ll	ll	lm	ll	ll	lm	lm
LG11_HB_1787_s27h1	F_0840091_L11_27_1	LG11	<lmxll>	{0-}	(ll,lm)	ll	lm	lm	lm	ll	ll	lm	ll	ll	ll	lm	ll	lm	lm	ll	ll	lm	lm	lm	lm	lm	ll	ll	lm	lm	lm	lm	lm	lm	lm	ll	ll	lm	ll	lm	lm	ll	ll	ll	lm	ll	ll	lm	lm
LG11_HB_1792_s29h1	F_0842249_L11_29_1	LG11	<lmxll>	{1-}	(ll,lm)	lm	ll	ll	ll	lm	lm	ll	lm	lm	lm	lm	lm	ll	ll	lm	lm	ll	ll	lm	lm	ll	lm	ll	ll	ll	ll	ll	ll	ll	ll	ll	lm	ll	lm	ll	ll	ll	lm	lm	ll	lm	ll	ll	ll
R_12911499_L11_31_1	R_12911499_L11_31_1	LG11	<lmxll>	{1-}	(ll,lm)	lm	lm	lm	ll	lm	lm	ll	lm	lm	lm	ll	lm	ll	lm	lm	lm	ll	ll	lm	lm	lm	lm	ll	lm	lm	ll	ll	ll	lm	ll	ll	lm	ll	lm	ll	ll	ll	lm	lm	ll	ll	ll	ll	ll
LG11_HB_1794_s31h1	F_0844568_L11_31_1	LG11	<lmxll>	{0-}	(ll,lm)	ll	ll	ll	lm	ll	ll	lm	ll	ll	ll	lm	ll	lm	ll	ll	ll	lm	lm	ll	ll	ll	ll	lm	lm	ll	lm	lm	lm	ll	lm	lm	ll	lm	ll	lm	lm	lm	ll	ll	lm	lm	lm	lm	lm
F_0845056_L11_32_1	F_0845056_L11_32_1	LG11	<hkxhk>	{00}	(hh,hk,kk)	hk	hk	hh	hh	hk	hk	hk	hh	hh	hh	kk	hh	hk	hh	hh	hk	kk	kk	hk	hh	hh	hk	hk	hh	hh	hh	hk	hk	hk	kk	hk	hh	kk	hk	kk	kk	kk	hh	hk	kk	kk	kk	hk	kk
LG11_HB_1800_s41h1	F_0847944_L11_41_1	LG11	<nnxnp>	{-0}	(nn,np)	np	np	nn	nn	np	np	nn	nn	nn	nn	np	np	nn	nn	nn	np	np	np	np	nn	nn	np	np	nn	nn	nn	nn	nn	np	np	nn	nn	np	np	np	np	np	np	np	np	np	np	nn	np
LG11_HB_1800_s41h1	F_0847958_L11_41_1	LG11	<nnxnp>	{-0}	(nn,np)	np	np	nn	nn	np	np	nn	nn	nn	nn	np	np	nn	nn	nn	np	np	np	np	nn	nn	np	np	nn	nn	nn	nn	nn	np	np	nn	nn	np	np	np	np	np	np	np	np	np	np	nn	np
LG11_HB_1801_s41h1	F_0848306_L11_41_1	LG11	<lmxll>	{0-}	(ll,lm)	ll	ll	ll	ll	ll	lm	lm	ll	ll	ll	lm	ll	lm	ll	ll	ll	lm	lm	ll	ll	ll	ll	ll	ll	ll	ll	lm	lm	ll	lm	lm	ll	lm	lm	lm	ll	lm	ll	ll	lm	lm	ll	lm	lm
R_26099970_L11_41_1	R_26099970_L11_41_1	LG11	<hkxhk>	{00}	(hh,hk,kk)	hk	hk	hh	hh	hk	kk	hk	hh	hh	hh	kk	hk	hk	hh	hh	hk	kk	kk	hk	hk	hh	kk	hk	hh	hh	hh	hk	hk	hk	kk	hk	hh	kk	kk	kk	hk	kk	hk	hk	kk	kk	hk	hk	kk
LG11_HB_1804_s41h1	F_0849347_L11_41_1	LG11	<lmxll>	{0-}	(ll,lm)	ll	ll	ll	ll	ll	lm	lm	ll	lm	ll	lm	ll	lm	ll	ll	ll	lm	lm	ll	lm	ll	lm	ll	ll	ll	ll	lm	lm	ll	lm	lm	ll	lm	lm	lm	ll	lm	ll	ll	lm	lm	ll	lm	lm
LG11_HB_1805_s41h1	F_0849448_L11_41_1	LG11	<lmxll>	{0-}	(ll,lm)	ll	ll	ll	ll	ll	lm	--	ll	lm	ll	--	--	lm	ll	ll	ll	lm	lm	ll	lm	ll	lm	ll	ll	--	ll	lm	lm	ll	lm	lm	ll	lm	--	lm	ll	lm	ll	ll	lm	lm	ll	lm	lm
LG11_HB_1805_s41h1	F_0849456_L11_41_1	LG11	<lmxll>	{0-}	(ll,lm)	ll	ll	ll	ll	ll	lm	lm	ll	lm	ll	lm	ll	lm	ll	ll	ll	lm	lm	ll	lm	ll	lm	ll	ll	ll	ll	lm	lm	ll	lm	lm	ll	lm	lm	lm	ll	lm	ll	ll	lm	lm	ll	lm	lm
LG11_HB_1805_s41h1	F_0849469_L11_41_1	LG11	<lmxll>	{0-}	(ll,lm)	ll	ll	ll	ll	ll	lm	lm	ll	lm	ll	lm	ll	lm	ll	ll	ll	lm	lm	ll	lm	ll	lm	ll	ll	ll	ll	lm	lm	ll	lm	lm	ll	lm	lm	lm	ll	lm	ll	ll	lm	lm	ll	lm	lm
LG11_HB_1806_s42h1	F_0849813_L11_42_1	LG11	<lmxll>	{0-}	(ll,lm)	ll	ll	ll	ll	ll	lm	lm	ll	lm	ll	lm	ll	lm	ll	ll	ll	lm	lm	ll	lm	ll	lm	ll	ll	ll	ll	lm	lm	ll	lm	lm	ll	lm	lm	lm	ll	lm	ll	ll	lm	lm	ll	lm	lm
LG11_HB_1806_s42h1	F_0849822_L11_42_1	LG11	<nnxnp>	{-0}	(nn,np)	np	np	nn	nn	np	np	nn	nn	nn	nn	np	np	nn	nn	nn	np	np	np	np	nn	nn	np	np	nn	nn	nn	nn	nn	np	np	nn	nn	np	np	np	np	np	np	np	np	np	np	nn	np
LG11_HB_1806_s42h1	F_0849828_L11_42_1	LG11	<lmxll>	{0-}	(ll,lm)	ll	ll	ll	ll	ll	lm	lm	ll	lm	ll	lm	ll	lm	ll	ll	ll	lm	lm	ll	lm	ll	lm	ll	ll	ll	ll	lm	lm	ll	lm	lm	ll	lm	lm	lm	ll	lm	ll	ll	lm	lm	ll	lm	lm
LG11_HB_1807_s42h1	F_0850200_L11_42_1	LG11	<lmxll>	{0-}	(ll,lm)	ll	ll	ll	ll	ll	lm	lm	ll	lm	ll	lm	ll	lm	ll	ll	ll	lm	lm	ll	lm	ll	lm	ll	ll	ll	ll	lm	lm	ll	lm	lm	ll	lm	lm	lm	ll	lm	ll	ll	lm	lm	ll	lm	lm
LG11_HB_1807_s42h1	F_0850158_L11_42_1	LG11	<hkxhk>	{11}	(hh,hk,kk)	hk	hk	kk	kk	hk	hh	hk	kk	hk	kk	hh	hk	hk	kk	kk	hk	hh	hh	hk	hk	kk	hh	hk	kk	kk	kk	hk	hk	hk	hh	hk	kk	hh	hh	hh	hk	hh	hk	hk	hh	hh	hk	hk	hh
F_0850748_L11_42_1	F_0850748_L11_42_1	LG11	<nnxnp>	{-0}	(nn,np)	nn	np	nn	nn	np	np	nn	nn	nn	nn	np	np	nn	nn	nn	np	np	np	np	nn	nn	np	np	nn	nn	nn	nn	nn	np	np	nn	nn	np	np	np	np	np	np	np	np	np	np	nn	np
LG11_HB_1809_s44h1	F_0851591_L11_44_1	LG11	<lmxll>	{0-}	(ll,lm)	ll	ll	ll	ll	ll	lm	lm	ll	lm	lm	lm	ll	lm	ll	ll	ll	lm	lm	ll	lm	ll	lm	ll	ll	ll	ll	lm	lm	ll	lm	lm	lm	lm	lm	lm	ll	lm	ll	ll	lm	lm	ll	lm	lm
LG11_HB_181	F_0081364_L11_PA	LG11	<nnxnp>	{-0}	(nn,np)	np	np	nn	nn	np	np	nn	nn	nn	nn	np	np	nn	nn	nn	np	np	np	np	nn	nn	np	np	nn	nn	nn	nn	nn	np	np	nn	nn	np	np	np	np	np	np	np	np	np	np	nn	np
LG11_HB_1810_s44h1	F_0851640_L11_44_1	LG11	<nnxnp>	{-1}	(nn,np)	np	np	np	np	nn	nn	np	np	np	np	nn	nn	np	np	np	nn	nn	nn	nn	np	np	nn	nn	np	np	np	np	np	nn	nn	np	np	np	nn	np	nn	nn	nn	nn	np	nn	nn	nn	nn
LG11_HB_1810_s44h1	F_0851658_L11_44_1	LG11	<nnxnp>	{-0}	(nn,np)	nn	nn	nn	nn	np	np	nn	nn	nn	nn	np	np	nn	nn	nn	np	np	np	np	nn	nn	np	np	nn	nn	nn	nn	nn	np	np	nn	nn	nn	np	nn	np	np	np	np	nn	np	np	np	np
LG11_HB_1811.5_s46h1	R_36938301_L11_46_1	LG11	<nnxnp>	{-0}	(nn,np)	nn	nn	nn	nn	np	np	nn	nn	nn	nn	np	np	nn	nn	nn	np	np	np	np	nn	nn	np	np	nn	nn	nn	nn	nn	np	np	nn	nn	nn	np	nn	np	np	np	np	nn	np	nn	np	np
LG11_HB_1811.5_s46h1	R_36946479_L11_46_1	LG11	<nnxnp>	{-0}	(nn,np)	nn	nn	nn	nn	np	np	nn	nn	nn	nn	np	np	nn	nn	nn	np	np	np	np	nn	nn	np	np	nn	nn	nn	nn	nn	np	np	nn	nn	nn	np	nn	np	np	np	np	nn	np	nn	np	np
LG11_HB_1811.5_s46h1	R_36949843_L11_46_1	LG11	<nnxnp>	{-0}	(nn,np)	nn	nn	nn	nn	np	np	nn	nn	nn	nn	np	np	nn	nn	nn	np	np	np	np	nn	nn	np	np	nn	nn	nn	nn	nn	np	np	nn	nn	nn	np	nn	np	np	np	np	nn	np	nn	np	np
LG11_HB_1811_s45h1	F_0852584_L11_45_1	LG11	<nnxnp>	{-0}	(nn,np)	nn	nn	nn	nn	np	np	nn	nn	nn	nn	np	np	nn	nn	nn	np	np	np	np	nn	nn	np	np	nn	nn	nn	nn	nn	np	np	nn	nn	nn	np	nn	np	np	np	np	nn	np	np	np	np
LG11_HB_1811_s45h1	F_0852595_L11_45_1	LG11	<hkxhk>	{00}	(hh,hk,kk)	hk	hh	hh	hh	hk	kk	hk	hh	hk	hk	kk	hk	hk	hh	hh	hk	kk	hk	kk	hk	hh	kk	hk	hh	hh	hh	hk	hk	hk	kk	hk	hk	hk	kk	hk	hk	kk	hk	hk	hk	kk	hk	kk	kk
LG11_HB_1812_s46h1	F_0852907_L11_46_1	LG11	<nnxnp>	{-0}	(nn,np)	nn	nn	nn	nn	np	np	nn	nn	nn	nn	np	np	nn	nn	nn	np	np	np	np	nn	nn	np	np	nn	nn	nn	nn	nn	np	np	nn	nn	nn	np	nn	np	np	np	np	nn	np	nn	np	np
LG11_HB_1812_s46h1	F_0852911_L11_46_1	LG11	<hkxhk>	{11}	(hh,hk,kk)	hk	kk	kk	kk	hk	hh	hk	kk	hk	hk	hh	hk	hk	kk	kk	hk	hh	hk	hh	hk	kk	hh	hk	kk	kk	kk	hk	kk	hk	hh	hk	hk	hk	hh	hk	hk	hh	hk	hk	hk	hh	hk	hh	hh
LG11_HB_1812_s46h1	F_0852912_L11_46_1	LG11	<hkxhk>	{00}	(hh,hk,kk)	hk	hh	hh	hh	hk	kk	hk	hh	hk	hk	kk	hk	hk	hh	hh	hk	kk	hk	kk	hk	hh	kk	hk	hh	hh	hh	hk	hh	hk	kk	hk	hk	hk	kk	hk	hk	kk	hk	hk	hk	kk	hk	kk	kk
LG11_HB_1812_s46h1	F_0852930_L11_46_1	LG11	<lmxll>	{0-}	(ll,lm)	lm	ll	ll	ll	ll	lm	lm	ll	lm	lm	lm	ll	lm	ll	ll	ll	lm	ll	lm	lm	ll	lm	ll	ll	ll	ll	lm	ll	ll	lm	lm	lm	lm	lm	lm	ll	lm	ll	ll	lm	lm	lm	lm	lm
LG11_HB_1814_s47h1	F_0853704_L11_47_1	LG11	<efxeg>	{00}	[ee,ef,eg,fg)	ef	ee	ee	eg	eg	fg	ef	eg	ef	ef	fg	eg	ef	ee	ee	eg	fg	eg	fg	ef	ee	ef	eg	ee	ee	ee	fg	ee	eg	fg	ef	ef	ef	fg	ef	eg	fg	fg	eg	ef	ef	ef	fg	fg
LG11_HB_1814_s47h1	F_0853706_L11_47_1	LG11	<nnxnp>	{-0}	(nn,np)	nn	nn	nn	np	np	np	nn	np	nn	nn	np	np	nn	nn	nn	np	np	np	np	nn	nn	nn	np	nn	nn	nn	np	nn	np	np	nn	nn	nn	np	nn	np	np	np	np	nn	nn	nn	np	np
LG11_HB_1815_s47h1	F_0853800_L11_47_1	LG11	<lmxll>	{1-}	(ll,lm)	ll	lm	lm	lm	lm	ll	ll	lm	ll	ll	ll	lm	ll	lm	lm	lm	lm	lm	ll	ll	lm	ll	lm	lm	lm	lm	ll	lm	lm	ll	ll	ll	ll	ll	ll	lm	ll	ll	lm	ll	ll	ll	ll	ll
LG11_HB_1815_s47h1	F_0853817_L11_47_1	LG11	<lmxll>	{1-}	(ll,lm)	ll	lm	lm	lm	lm	ll	ll	lm	ll	ll	ll	lm	ll	lm	lm	lm	lm	lm	ll	ll	lm	ll	lm	lm	lm	lm	ll	lm	lm	ll	ll	ll	ll	ll	ll	lm	ll	ll	lm	ll	ll	ll	ll	ll
LG11_HB_1815_s47h1	F_0853798_L11_47_1	LG11	<nnxnp>	{-1}	(nn,np)	np	np	np	nn	nn	nn	np	nn	np	nn	nn	nn	np	np	np	nn	nn	nn	nn	np	np	np	nn	np	nn	np	np	np	nn	nn	np	np	np	nn	np	nn	nn	nn	nn	np	np	np	nn	nn
LG11_HB_1816_s47h1	F_0853971_L11_47_1	LG11	<lmxll>	{0-}	(ll,lm)	lm	ll	ll	ll	ll	lm	lm	ll	lm	lm	lm	ll	lm	ll	ll	ll	ll	ll	lm	lm	ll	lm	ll	ll	ll	ll	lm	ll	ll	lm	lm	lm	lm	lm	lm	ll	lm	lm	ll	lm	lm	lm	lm	lm
LG11_HB_1817_s26h1	F_0854012_L12_26_1	LG11	<nnxnp>	{-1}	(nn,np)	nn	np	nn	nn	nn	np	nn	np	nn	nn	nn	np	--	np	np	np	nn	np	np	np	nn	nn	nn	np	nn	np	nn	np	nn	np	np	np	nn	np	nn	np	nn	np	nn	nn	np	np	np	nn
LG11_HB_1817_s26h1	F_0854043_L12_26_1	LG11	<nnxnp>	{-1}	(nn,np)	nn	np	nn	nn	nn	np	nn	np	nn	nn	nn	np	--	np	np	np	nn	np	np	np	nn	nn	nn	np	nn	np	nn	np	nn	np	np	np	nn	np	nn	np	nn	np	nn	nn	np	np	np	nn
LG11_HB_182	F_0081952_L11_PA	LG11	<nnxnp>	{-0}	(nn,np)	np	np	nn	nn	np	np	nn	nn	nn	nn	np	np	nn	nn	nn	np	np	np	np	nn	nn	np	np	nn	nn	nn	nn	nn	np	np	nn	nn	np	np	np	np	np	np	np	np	np	np	nn	np
LG11_HB_182	F_0081976_L11_PA	LG11	<nnxnp>	{-0}	(nn,np)	np	np	nn	nn	np	np	nn	nn	nn	nn	np	np	nn	nn	nn	np	np	np	np	nn	nn	np	np	nn	nn	nn	nn	nn	np	np	nn	nn	np	np	np	np	np	np	np	np	np	np	nn	np
LG11_HB_182	F_0081983_L11_PA	LG11	<nnxnp>	{-0}	(nn,np)	np	np	nn	nn	np	np	nn	nn	nn	nn	np	np	nn	nn	nn	np	np	np	np	nn	nn	np	np	nn	nn	nn	nn	nn	np	np	nn	nn	np	np	np	np	np	np	np	np	np	np	nn	np
LG11_HB_182.5	R_22723616_L11_PA	LG11	<nnxnp>	{-0}	(nn,np)	np	np	nn	nn	np	np	nn	nn	nn	nn	np	np	nn	nn	nn	np	np	np	np	nn	nn	np	np	nn	nn	nn	nn	nn	np	np	nn	nn	np	np	np	np	np	np	np	np	np	np	nn	np
LG11_HB_1820_s27h1	F_0855587_L12_27_1	LG11	<nnxnp>	{-0}	(nn,np)	np	np	nn	nn	np	np	nn	nn	nn	nn	np	np	nn	nn	nn	np	np	np	np	nn	nn	np	np	nn	nn	nn	nn	nn	np	np	nn	nn	np	np	np	np	np	np	np	np	np	np	nn	np
LG11_HB_1820_s27h1	F_0855601_L12_27_1	LG11	<nnxnp>	{-0}	(nn,np)	np	np	nn	nn	np	np	nn	nn	nn	nn	np	np	nn	nn	nn	np	np	np	np	nn	nn	np	np	nn	nn	nn	nn	nn	np	np	nn	nn	np	np	np	np	np	np	np	np	np	np	nn	np
LG11_HB_1833_s38h1	F_0859705_L12_38_1	LG11	<lmxll>	{1-}	(ll,lm)	lm	ll	ll	ll	lm	lm	ll	lm	lm	lm	lm	lm	ll	ll	lm	lm	ll	ll	lm	ll	ll	lm	ll	ll	ll	ll	ll	ll	ll	ll	ll	lm	ll	lm	ll	ll	lm	lm	lm	ll	lm	lm	ll	ll
LG11_HB_186	F_0083309_L11_PA	LG11	<nnxnp>	{-0}	(nn,np)	np	np	nn	nn	np	np	nn	nn	nn	nn	np	np	nn	nn	nn	np	np	np	np	nn	nn	np	np	nn	nn	nn	nn	nn	np	np	nn	nn	np	np	np	np	np	np	np	np	np	np	nn	np
LG11_HB_186	R_23881186_L11_PA	LG11	<nnxnp>	{-0}	(nn,np)	np	np	nn	nn	np	np	nn	nn	nn	nn	np	np	nn	nn	nn	np	np	np	np	nn	nn	np	np	nn	nn	nn	nn	nn	np	np	nn	nn	np	np	np	np	np	np	np	np	np	np	nn	np
LG11_HB_187	F_0083429_L11_PA	LG11	<nnxnp>	{-0}	(nn,np)	np	np	nn	nn	np	np	nn	nn	nn	nn	np	np	nn	nn	nn	np	np	np	np	nn	nn	np	np	nn	nn	nn	nn	nn	np	np	nn	nn	np	np	np	np	np	np	np	np	np	np	nn	np
LG11_HB_187	F_0083436_L11_PA	LG11	<nnxnp>	{-0}	(nn,np)	np	np	nn	nn	np	np	nn	nn	nn	nn	np	np	nn	nn	nn	np	np	np	np	nn	nn	np	np	nn	nn	nn	nn	nn	np	np	nn	nn	np	np	np	np	np	np	np	np	np	np	nn	np
LG11_HB_187	F_0083446_L11_PA	LG11	<nnxnp>	{-0}	(nn,np)	np	np	nn	nn	np	np	nn	nn	nn	nn	np	np	nn	nn	nn	np	np	np	np	nn	nn	np	np	nn	nn	nn	nn	nn	np	np	nn	nn	np	np	np	np	np	np	np	np	np	np	nn	np
LG11_HB_187	F_0083448_L11_PA	LG11	<nnxnp>	{-0}	(nn,np)	np	np	nn	nn	np	np	nn	nn	nn	nn	np	np	nn	nn	nn	np	np	np	np	nn	nn	np	np	nn	nn	nn	nn	nn	np	np	nn	nn	np	np	np	np	np	np	np	np	np	np	nn	np
LG11_HB_187	F_0083456_L11_PA	LG11	<nnxnp>	{-0}	(nn,np)	np	np	nn	nn	np	np	nn	nn	nn	nn	np	np	nn	nn	nn	np	np	np	np	nn	nn	np	np	nn	nn	nn	nn	nn	np	np	nn	nn	np	np	np	np	np	np	np	np	np	np	nn	np
LG11_HB_188	F_0083819_L11_PA	LG11	<nnxnp>	{-0}	(nn,np)	np	np	nn	nn	np	np	nn	nn	nn	nn	np	np	nn	nn	nn	np	np	np	np	nn	nn	np	np	nn	nn	nn	nn	nn	np	np	nn	nn	np	np	np	np	np	np	np	np	np	np	nn	np
LG11_HB_188	F_0083820_L11_PA	LG11	<nnxnp>	{-0}	(nn,np)	np	np	nn	nn	np	np	nn	nn	nn	nn	np	np	nn	nn	nn	np	np	np	np	nn	nn	np	np	nn	nn	nn	nn	nn	np	np	nn	nn	np	np	np	np	np	np	np	np	np	np	nn	np
LG11_HB_188	F_0083833_L11_PA	LG11	<nnxnp>	{-0}	(nn,np)	np	np	nn	nn	np	np	nn	nn	nn	nn	np	np	nn	nn	nn	np	np	np	np	nn	nn	np	np	nn	nn	nn	nn	nn	np	np	nn	nn	np	np	np	np	np	np	np	np	np	np	nn	np
LG11_HB_188	F_0083837_L11_PA	LG11	<nnxnp>	{-0}	(nn,np)	np	np	nn	nn	np	np	nn	nn	nn	nn	np	np	nn	nn	nn	np	np	np	np	nn	nn	np	np	nn	nn	nn	nn	nn	np	np	nn	nn	np	np	np	np	np	np	np	np	np	np	nn	np
LG11_HB_188	F_0083839_L11_PA	LG11	<nnxnp>	{-0}	(nn,np)	np	np	nn	nn	np	np	nn	nn	nn	nn	np	np	nn	nn	nn	np	np	np	np	nn	nn	np	np	nn	nn	nn	nn	nn	np	np	nn	nn	np	np	np	np	np	np	np	np	np	np	nn	np
LG11_HB_1880_s40h1	F_0877977_L13_40_1	LG11	<hkxhk>	{00}	(hh,hk,kk)	hk	hk	hh	hh	hk	hk	hk	hh	hh	hh	kk	hh	hk	hh	hh	hk	kk	kk	hk	hh	hh	hk	hk	hh	hh	hh	hk	hk	hk	kk	hk	hh	kk	hk	kk	kk	kk	hk	hk	kk	kk	kk	hk	kk
LG11_HB_190	F_0085102_L11_PA	LG11	<lmxll>	{0-}	(ll,lm)	ll	ll	ll	ll	ll	lm	lm	ll	ll	ll	lm	ll	lm	ll	ll	ll	lm	lm	ll	ll	ll	ll	ll	ll	ll	ll	lm	lm	ll	lm	lm	ll	lm	lm	lm	ll	lm	ll	ll	lm	lm	ll	lm	lm
LG11_HB_191	F_0085424_L11_PA	LG11	<hkxhk>	{00}	(hh,hk,kk)	hk	hk	hh	hh	hk	kk	hk	hh	hh	hh	kk	hk	hk	hh	hh	hk	kk	kk	hk	hh	hh	kk	hk	hh	hh	hh	hk	hk	hk	kk	hk	hh	kk	kk	kk	hk	kk	hk	hk	kk	kk	hk	hk	kk
LG11_HB_192	F_0086583_L11_PA	LG11	<nnxnp>	{-0}	(nn,np)	np	np	nn	nn	np	np	nn	nn	nn	nn	np	np	nn	nn	nn	np	np	np	np	nn	nn	np	np	nn	nn	nn	nn	nn	np	np	nn	nn	np	np	np	np	np	np	np	np	np	np	nn	np
LG11_HB_192	F_0086586_L11_PA	LG11	<nnxnp>	{-0}	(nn,np)	np	np	nn	nn	np	np	nn	nn	nn	nn	np	np	nn	nn	nn	np	np	np	np	nn	nn	np	np	nn	nn	nn	nn	nn	np	np	nn	nn	np	np	np	np	np	np	np	np	np	np	nn	np
LG11_HB_192	F_0086587_L11_PA	LG11	<nnxnp>	{-0}	(nn,np)	np	np	nn	nn	np	np	nn	nn	nn	nn	np	np	nn	nn	nn	np	np	np	np	nn	nn	np	np	nn	nn	nn	nn	nn	np	np	nn	nn	np	np	np	np	np	np	np	np	np	np	nn	np
LG11_HB_192	R_26026377_L11_PA	LG11	<nnxnp>	{-0}	(nn,np)	np	np	nn	nn	np	np	nn	nn	nn	nn	np	np	nn	nn	nn	np	np	np	np	nn	nn	np	np	nn	nn	nn	nn	nn	np	np	nn	nn	np	np	np	np	np	np	np	np	np	np	nn	np
GD_01797_L11_PA	GD_01797_L11_PA	LG11	<lmxll>	{0-}	(ll,lm)	ll	ll	ll	ll	ll	lm	lm	ll	ll	ll	lm	ll	lm	ll	ll	ll	lm	lm	ll	ll	ll	lm	ll	ll	ll	ll	lm	lm	ll	lm	lm	ll	lm	lm	lm	ll	lm	ll	ll	lm	lm	ll	lm	lm
LG11_HB_194	F_0087720_L11_PA	LG11	<nnxnp>	{-0}	(nn,np)	np	np	nn	nn	np	np	nn	nn	nn	nn	np	np	nn	nn	nn	np	np	np	np	nn	nn	np	np	nn	nn	nn	nn	nn	np	np	nn	nn	np	np	np	np	np	np	np	np	np	np	nn	np
LG11_HB_194	F_0087722_L11_PA	LG11	<nnxnp>	{-0}	(nn,np)	np	np	nn	nn	np	np	nn	nn	nn	nn	np	np	nn	nn	nn	np	np	np	np	nn	nn	np	np	nn	nn	nn	nn	nn	np	np	nn	nn	np	np	np	np	np	np	np	np	np	np	nn	np
LG11_HB_194	F_0087723_L11_PA	LG11	<nnxnp>	{-0}	(nn,np)	np	np	nn	nn	np	np	nn	nn	nn	nn	np	np	nn	nn	nn	np	np	np	np	nn	nn	np	np	nn	nn	nn	nn	nn	np	np	nn	nn	np	np	np	np	np	np	np	np	np	np	nn	np
LG11_HB_194	F_0087739_L11_PA	LG11	<nnxnp>	{-0}	(nn,np)	np	np	nn	nn	np	np	nn	nn	nn	nn	np	np	nn	nn	nn	np	np	np	np	nn	nn	np	np	nn	nn	nn	nn	nn	np	np	nn	nn	np	np	np	np	np	np	np	np	np	np	nn	np
LG11_HB_194	GD_01361_L11_PA	LG11	<nnxnp>	{-0}	(nn,np)	np	np	nn	nn	np	np	nn	nn	nn	nn	np	np	nn	nn	nn	np	np	np	np	nn	nn	np	np	nn	nn	nn	nn	nn	np	np	nn	nn	np	np	np	np	np	np	np	np	np	np	nn	np
LG11_HB_195	F_0087917_L11_PA	LG11	<hkxhk>	{00}	(hh,hk,kk)	hk	hk	hh	hh	hk	kk	hk	hh	hk	hh	kk	hk	hk	hh	hh	hk	kk	kk	hk	hk	hh	kk	hk	hh	hh	hh	hk	hk	hk	kk	hk	hh	kk	kk	kk	hk	kk	hk	hk	kk	kk	hk	hk	kk
LG11_HB_195	F_0087919_L11_PA	LG11	<hkxhk>	{00}	(hh,hk,kk)	hk	hk	hh	hh	hk	kk	hk	hh	hk	hh	kk	hk	hk	hh	hh	hk	kk	kk	hk	hk	hh	kk	hk	hh	hh	hh	hk	hk	hk	kk	hk	hh	kk	kk	kk	hk	kk	hk	hk	kk	kk	hk	hk	kk
LG11_HB_195	F_0087920_L11_PA	LG11	<hkxhk>	{11}	(hh,hk,kk)	hk	hk	kk	kk	hk	hh	hk	kk	hk	kk	hh	hk	hk	kk	kk	hk	hh	hh	hk	hk	kk	hh	hk	kk	kk	kk	hk	hk	hk	hh	hk	kk	hh	hh	hh	hk	hh	hk	hk	hh	hh	hk	hk	hh
LG11_HB_195	F_0087928_L11_PA	LG11	<lmxll>	{0-}	(ll,lm)	ll	ll	ll	ll	ll	lm	lm	ll	lm	ll	lm	ll	lm	ll	ll	ll	lm	lm	ll	lm	ll	lm	ll	ll	ll	ll	lm	lm	ll	lm	lm	ll	lm	lm	lm	ll	lm	ll	ll	lm	lm	ll	lm	lm
LG11_HB_195	F_0087936_L11_PA	LG11	<nnxnp>	{-0}	(nn,np)	np	np	nn	nn	np	np	nn	nn	nn	nn	np	np	nn	nn	nn	np	np	np	np	nn	nn	np	np	nn	nn	nn	nn	nn	np	np	nn	nn	np	np	np	np	np	np	np	np	np	np	nn	np
LG11_HB_195	F_0087944_L11_PA	LG11	<hkxhk>	{00}	(hh,hk,kk)	hk	hk	hh	hh	hk	kk	hk	hh	hk	hh	kk	hk	hk	hh	hh	hk	kk	kk	hk	hk	hh	kk	hk	hh	hh	hh	hk	hk	hk	kk	hk	hh	kk	kk	kk	hk	kk	hk	hk	kk	kk	hk	hk	kk
LG11_HB_200	F_0089190_L11_PA	LG11	<lmxll>	{0-}	(ll,lm)	ll	ll	ll	ll	ll	lm	lm	ll	lm	ll	lm	ll	lm	ll	ll	ll	lm	lm	ll	lm	ll	lm	ll	ll	ll	ll	lm	lm	ll	lm	lm	ll	lm	lm	lm	ll	lm	ll	ll	lm	lm	ll	lm	lm
LG11_HB_200	F_0089188_L11_PA	LG11	<nnxnp>	{-0}	(nn,np)	np	np	nn	nn	np	np	nn	nn	nn	nn	np	np	nn	nn	nn	np	np	np	np	nn	nn	np	np	nn	nn	nn	nn	nn	np	np	nn	nn	np	np	np	np	np	np	np	np	np	np	nn	np
LG11_HB_201	F_0089250_L11_PA	LG11	<hkxhk>	{00}	(hh,hk,kk)	hk	hk	hh	hh	hk	kk	hk	hh	hk	hh	kk	hk	hk	hh	hh	hk	kk	kk	hk	hk	hh	kk	hk	hh	hh	hh	hk	hk	hk	kk	hk	hh	kk	kk	kk	hk	kk	hk	hk	kk	kk	hk	hk	kk
LG11_HB_201	F_0089263_L11_PA	LG11	<hkxhk>	{00}	(hh,hk,kk)	hk	hk	hh	hh	hk	kk	hk	hh	hk	hh	kk	hk	hk	hh	hh	hk	kk	kk	hk	hk	hh	kk	hk	hh	hh	hh	hk	hk	hk	kk	hk	hh	kk	kk	kk	hk	kk	hk	hk	kk	kk	hk	hk	kk
LG11_HB_201	F_0089266_L11_PA	LG11	<nnxnp>	{-0}	(nn,np)	np	np	nn	nn	np	np	nn	nn	nn	nn	np	np	nn	nn	nn	np	np	np	np	nn	nn	np	np	nn	nn	nn	nn	nn	np	np	nn	nn	np	np	np	np	np	np	np	np	np	np	nn	np
LG11_HB_201	F_0089272_L11_PA	LG11	<efxeg>	{00}	[ee,ef,eg,fg)	eg	eg	ee	ee	eg	fg	ef	ee	ef	ee	fg	eg	ef	ee	ee	eg	fg	fg	eg	ef	ee	fg	eg	ee	ee	ee	ef	ef	eg	fg	ef	ee	fg	fg	fg	eg	fg	eg	eg	fg	fg	eg	ef	fg
LG11_HB_201	GD_01705_L11_PA	LG11	<lmxll>	{0-}	(ll,lm)	ll	ll	ll	ll	ll	lm	lm	ll	lm	ll	lm	ll	lm	ll	ll	ll	lm	lm	ll	lm	ll	lm	ll	ll	ll	ll	lm	lm	ll	lm	lm	ll	lm	lm	lm	ll	lm	ll	ll	lm	lm	ll	lm	lm
LG11_HB_201	R_28702187_L11_PA	LG11	<nnxnp>	{-0}	(nn,np)	np	np	nn	nn	np	np	nn	nn	nn	nn	np	np	nn	nn	nn	np	np	np	np	nn	nn	np	np	nn	nn	nn	nn	nn	np	np	nn	nn	np	np	np	np	np	np	np	np	np	np	nn	np
LG11_HB_202	F_0089928_L11_PA	LG11	<lmxll>	{0-}	(ll,lm)	ll	ll	ll	ll	ll	lm	lm	ll	lm	ll	lm	ll	lm	ll	ll	ll	lm	lm	ll	lm	ll	lm	ll	ll	ll	ll	lm	lm	ll	lm	lm	ll	lm	lm	lm	ll	lm	ll	ll	lm	lm	ll	lm	lm
LG11_HB_202	F_0089936_L11_PA	LG11	<lmxll>	{0-}	(ll,lm)	ll	ll	ll	ll	ll	lm	lm	ll	lm	ll	lm	ll	lm	ll	ll	ll	lm	lm	ll	lm	ll	lm	ll	ll	ll	ll	lm	lm	ll	lm	lm	ll	lm	lm	lm	ll	lm	ll	ll	lm	lm	ll	lm	lm
LG11_HB_202	F_0089940_L11_PA	LG11	<lmxll>	{0-}	(ll,lm)	ll	ll	ll	ll	ll	lm	lm	ll	lm	ll	lm	ll	lm	ll	ll	ll	lm	lm	ll	lm	ll	lm	ll	ll	ll	ll	lm	lm	ll	lm	lm	ll	lm	lm	lm	ll	lm	ll	ll	lm	lm	ll	lm	lm
LG11_HB_202	F_0089947_L11_PA	LG11	<lmxll>	{0-}	(ll,lm)	ll	ll	ll	ll	ll	lm	lm	ll	lm	ll	lm	ll	lm	ll	ll	ll	lm	lm	ll	lm	ll	lm	ll	ll	ll	ll	lm	lm	ll	lm	lm	ll	lm	lm	lm	ll	lm	ll	ll	lm	lm	ll	lm	lm
LG11_HB_203	F_0090648_L11_PA	LG11	<lmxll>	{0-}	(ll,lm)	ll	ll	ll	ll	ll	lm	lm	ll	lm	ll	lm	ll	lm	ll	ll	ll	lm	lm	ll	lm	ll	lm	ll	ll	ll	ll	lm	lm	ll	lm	lm	ll	lm	lm	lm	ll	lm	ll	ll	lm	lm	ll	lm	lm
LG11_HB_203	F_0090657_L11_PA	LG11	<lmxll>	{0-}	(ll,lm)	ll	ll	ll	ll	ll	lm	lm	ll	lm	ll	lm	ll	lm	ll	ll	ll	lm	lm	ll	lm	ll	lm	ll	ll	ll	ll	lm	lm	ll	lm	lm	ll	lm	lm	lm	ll	lm	ll	ll	lm	lm	ll	lm	lm
LG11_HB_203	F_0090676_L11_PA	LG11	<lmxll>	{0-}	(ll,lm)	ll	ll	ll	ll	ll	lm	lm	ll	lm	ll	lm	ll	lm	ll	ll	ll	lm	lm	ll	lm	ll	lm	ll	ll	ll	ll	lm	lm	ll	lm	lm	ll	lm	lm	lm	ll	lm	ll	ll	lm	lm	ll	lm	lm
LG11_HB_203	F_0090677_L11_PA	LG11	<lmxll>	{0-}	(ll,lm)	ll	ll	ll	ll	ll	lm	lm	ll	lm	ll	lm	ll	lm	ll	ll	ll	lm	lm	ll	lm	ll	lm	ll	ll	ll	ll	lm	lm	ll	lm	lm	ll	lm	lm	lm	ll	lm	ll	ll	lm	lm	ll	lm	lm
LG11_HB_203	F_0090683_L11_PA	LG11	<lmxll>	{0-}	(ll,lm)	ll	ll	ll	ll	ll	lm	lm	ll	lm	ll	lm	ll	lm	ll	ll	ll	lm	lm	ll	lm	ll	lm	ll	ll	ll	ll	lm	lm	ll	lm	lm	ll	lm	lm	lm	ll	lm	ll	ll	lm	lm	ll	lm	lm
LG11_HB_204	F_0091425_L11_PA	LG11	<lmxll>	{0-}	(ll,lm)	ll	ll	ll	ll	ll	lm	lm	ll	lm	lm	lm	ll	lm	ll	ll	ll	lm	lm	ll	lm	ll	lm	ll	ll	ll	ll	lm	lm	ll	lm	lm	ll	lm	lm	lm	ll	lm	ll	ll	lm	lm	ll	lm	lm
LG11_HB_204	F_0091430_L11_PA	LG11	<lmxll>	{0-}	(ll,lm)	ll	ll	ll	ll	ll	lm	lm	ll	lm	lm	lm	ll	lm	ll	ll	ll	lm	lm	ll	lm	ll	lm	ll	ll	ll	ll	lm	lm	ll	lm	lm	ll	lm	lm	lm	ll	lm	ll	ll	lm	lm	ll	lm	lm
LG11_HB_204.5	GD_00662_L11_PA	LG11	<lmxll>	{0-}	(ll,lm)	ll	ll	ll	ll	ll	lm	lm	ll	lm	lm	lm	ll	lm	ll	ll	ll	lm	lm	ll	lm	ll	lm	ll	ll	ll	ll	lm	lm	ll	lm	lm	ll	lm	lm	lm	ll	lm	ll	ll	lm	lm	ll	lm	lm
LG11_HB_204.5	R_29786847_L11_PA	LG11	<lmxll>	{0-}	(ll,lm)	ll	ll	ll	ll	ll	lm	lm	ll	lm	lm	lm	ll	lm	ll	ll	ll	lm	lm	ll	lm	ll	lm	ll	ll	ll	ll	lm	lm	ll	lm	lm	ll	lm	lm	lm	ll	lm	ll	ll	lm	lm	ll	lm	lm
LG11_HB_204.5	R_29832087_L11_PA	LG11	<hkxhk>	{00}	(hh,hk,kk)	hh	hk	hh	hh	hk	kk	hk	hh	hk	hk	kk	hk	hk	hh	hh	hk	kk	kk	hk	hk	hh	kk	hk	hh	hh	hh	hk	hk	hk	kk	hk	hh	kk	kk	kk	hk	kk	hk	hk	kk	kk	hk	hk	kk
LG11_HB_205	R_30055645_L11_PA	LG11	<hkxhk>	{11}	(hh,hk,kk)	kk	hk	kk	kk	hk	hh	hk	kk	hk	hk	hh	hk	hk	kk	kk	hk	hh	hh	hk	hk	kk	hh	hk	kk	kk	kk	hk	hk	hk	hh	hk	hk	hh	hh	hh	hk	hh	hk	hk	hh	hh	hk	hk	hh
LG11_HB_206	F_0092280_L11_PA	LG11	<lmxll>	{0-}	(ll,lm)	ll	ll	ll	ll	ll	lm	lm	ll	lm	lm	lm	ll	lm	ll	ll	ll	lm	lm	ll	lm	ll	lm	ll	ll	ll	ll	lm	lm	ll	lm	lm	lm	lm	lm	lm	ll	lm	ll	ll	lm	lm	ll	lm	lm
LG11_HB_206	F_0092266_L11_PA	LG11	<nnxnp>	{-0}	(nn,np)	nn	np	nn	nn	np	np	nn	nn	nn	nn	np	np	nn	nn	nn	np	np	np	np	nn	nn	np	np	nn	nn	nn	nn	nn	np	np	nn	nn	nn	np	np	np	np	np	np	np	np	np	nn	np
LG11_HB_207	F_0092571_L11_PA	LG11	<lmxll>	{0-}	(ll,lm)	ll	ll	ll	ll	ll	lm	lm	ll	lm	lm	lm	ll	lm	ll	ll	ll	lm	lm	ll	lm	ll	lm	ll	ll	ll	ll	lm	lm	ll	lm	lm	lm	lm	lm	lm	ll	lm	ll	ll	lm	lm	ll	lm	lm
LG11_HB_207	F_0092577_L11_PA	LG11	<lmxll>	{0-}	(ll,lm)	ll	ll	ll	ll	ll	lm	lm	ll	lm	lm	lm	ll	lm	ll	ll	ll	lm	lm	ll	lm	ll	lm	ll	ll	ll	ll	lm	lm	ll	lm	lm	lm	lm	lm	lm	ll	lm	ll	ll	lm	lm	ll	lm	lm
LG11_HB_207	$GD_02838z_LG11_PA	LG11	<lmxll>	{0-}	(ll,lm)	ll	ll	ll	ll	ll	lm	lm	ll	lm	lm	lm	ll	lm	ll	ll	ll	lm	lm	ll	lm	ll	lm	ll	ll	ll	ll	lm	lm	ll	lm	lm	lm	lm	lm	lm	ll	lm	ll	ll	lm	lm	ll	lm	lm
LG11_HB_207	R_30582252_L11_PA	LG11	<lmxll>	{0-}	(ll,lm)	ll	ll	ll	ll	ll	lm	lm	ll	lm	lm	lm	ll	lm	ll	ll	ll	lm	lm	ll	lm	ll	lm	ll	ll	ll	ll	lm	lm	ll	lm	lm	lm	lm	lm	lm	ll	lm	ll	ll	lm	lm	ll	lm	lm
LG11_HB_207	R_30589564_L11_PA	LG11	<lmxll>	{0-}	(ll,lm)	ll	ll	ll	ll	ll	lm	lm	ll	lm	lm	lm	ll	lm	ll	ll	ll	lm	lm	ll	lm	ll	lm	ll	ll	ll	ll	lm	lm	ll	lm	lm	lm	lm	lm	lm	ll	lm	ll	ll	lm	lm	ll	lm	lm
LG11_HB_207	R_30592203_L11_PA	LG11	<lmxll>	{0-}	(ll,lm)	ll	ll	ll	ll	ll	lm	lm	ll	lm	lm	lm	ll	lm	ll	ll	ll	lm	lm	ll	lm	ll	lm	ll	ll	ll	ll	lm	lm	ll	lm	lm	lm	lm	lm	lm	ll	lm	ll	ll	lm	lm	ll	lm	lm
R_32030233_L11_PA	R_32030233_L11_PA	LG11	<lmxll>	{0-}	(ll,lm)	ll	ll	ll	--	--	lm	lm	ll	lm	lm	lm	ll	lm	ll	ll	ll	lm	lm	ll	lm	ll	--	ll	ll	ll	ll	lm	lm	ll	lm	lm	lm	lm	lm	lm	ll	lm	ll	ll	lm	lm	ll	--	lm
LG11_HB_211	F_0095139_L11_PA	LG11	<lmxll>	{0-}	(ll,lm)	ll	ll	ll	ll	ll	lm	lm	ll	lm	lm	lm	ll	lm	ll	ll	ll	lm	lm	ll	lm	ll	lm	ll	ll	ll	ll	lm	lm	ll	lm	lm	lm	lm	lm	lm	ll	lm	ll	ll	lm	lm	ll	lm	lm
LG11_HB_211	F_0095158_L11_PA	LG11	<efxeg>	{00}	[ee,ef,eg,fg)	ee	eg	ee	ee	eg	fg	ef	ee	ef	ef	fg	eg	ef	ee	ee	eg	fg	fg	eg	ef	ee	fg	eg	ee	ee	ee	ef	ef	eg	fg	ef	ef	ef	fg	ef	eg	fg	eg	eg	ef	fg	eg	fg	fg
LG11_HB_212	F_0095749_L11_PA	LG11	<lmxll>	{0-}	(ll,lm)	ll	ll	ll	ll	ll	lm	lm	ll	lm	lm	lm	ll	lm	ll	ll	ll	lm	lm	ll	lm	ll	lm	ll	ll	ll	ll	lm	lm	ll	lm	lm	lm	lm	lm	lm	ll	lm	ll	ll	lm	lm	ll	lm	lm
LG11_HB_212	F_0095750_L11_PA	LG11	<lmxll>	{0-}	(ll,lm)	ll	ll	ll	ll	ll	lm	lm	ll	lm	lm	lm	ll	lm	ll	ll	ll	lm	lm	ll	lm	ll	lm	ll	ll	ll	ll	lm	lm	ll	lm	lm	lm	lm	lm	lm	ll	lm	ll	ll	lm	lm	ll	lm	lm
LG11_HB_212	F_0095755_L11_PA	LG11	<nnxnp>	{-0}	(nn,np)	nn	nn	nn	nn	np	np	nn	nn	nn	nn	np	np	nn	nn	nn	np	np	np	np	nn	nn	np	np	nn	nn	nn	nn	nn	np	np	nn	nn	nn	np	nn	np	np	np	np	nn	np	np	np	np
LG11_HB_212	F_0095759_L11_PA	LG11	<lmxll>	{0-}	(ll,lm)	ll	ll	ll	ll	ll	lm	lm	ll	lm	lm	lm	ll	lm	ll	ll	ll	lm	lm	ll	lm	ll	lm	ll	ll	ll	ll	lm	lm	ll	lm	lm	lm	lm	lm	lm	ll	lm	ll	ll	lm	lm	ll	lm	lm
LG11_HB_212	GD_00647_L11_PA	LG11	<lmxll>	{0-}	(ll,lm)	ll	ll	ll	ll	ll	lm	lm	ll	lm	lm	lm	ll	lm	ll	ll	ll	lm	lm	ll	lm	ll	lm	ll	ll	ll	ll	lm	lm	ll	lm	lm	lm	lm	lm	lm	ll	lm	ll	ll	lm	lm	ll	lm	lm
LG11_HB_212	R_32550122_L11_PA	LG11	<hkxhk>	{11}	(hh,hk,kk)	kk	kk	kk	kk	hk	hh	hk	kk	hk	hk	hh	hk	hk	kk	kk	hk	hh	hh	hk	hk	kk	hh	hk	kk	kk	kk	hk	hk	hk	hh	hk	hk	hk	hh	hk	hk	hh	hk	hk	hk	hh	hk	hh	hh
LG11_HB_212	R_32553307_L11_PA	LG11	<nnxnp>	{-0}	(nn,np)	nn	nn	nn	nn	np	np	nn	nn	nn	nn	np	np	nn	nn	nn	np	np	np	np	nn	nn	np	np	nn	nn	nn	nn	nn	np	np	nn	nn	nn	np	nn	np	np	np	np	nn	np	np	np	np
LG11_HB_213	F_0096418_L11_PA	LG11	<lmxll>	{0-}	(ll,lm)	ll	ll	ll	ll	ll	lm	lm	ll	lm	lm	lm	ll	lm	ll	ll	ll	lm	lm	ll	lm	ll	lm	ll	ll	ll	ll	lm	lm	ll	lm	lm	lm	lm	lm	lm	ll	lm	ll	ll	lm	lm	ll	lm	lm
LG11_HB_213	F_0096420_L11_PA	LG11	<lmxll>	{0-}	(ll,lm)	ll	ll	ll	ll	ll	lm	lm	ll	lm	lm	lm	ll	lm	ll	ll	ll	lm	lm	ll	lm	ll	lm	ll	ll	ll	ll	lm	lm	ll	lm	lm	lm	lm	lm	lm	ll	lm	ll	ll	lm	lm	ll	lm	lm
LG11_HB_213	F_0096437_L11_PA	LG11	<lmxll>	{0-}	(ll,lm)	ll	ll	ll	ll	ll	lm	lm	ll	lm	lm	lm	ll	lm	ll	ll	ll	lm	lm	ll	lm	ll	lm	ll	ll	ll	ll	lm	lm	ll	lm	lm	lm	lm	lm	lm	ll	lm	ll	ll	lm	lm	ll	lm	lm
LG11_HB_213	R_32981536_L11_PA	LG11	<lmxll>	{0-}	(ll,lm)	ll	ll	ll	ll	ll	lm	lm	ll	lm	lm	lm	ll	lm	ll	ll	ll	lm	lm	ll	lm	ll	lm	ll	ll	ll	ll	lm	lm	ll	lm	lm	lm	lm	lm	lm	ll	lm	ll	ll	lm	lm	ll	lm	lm
LG11_HB_213	R_32990120_L11_PA	LG11	<efxeg>	{00}	[ee,ef,eg,fg)	ee	ee	ee	ee	eg	fg	ef	ee	ef	ef	fg	--	ef	ee	ee	--	fg	fg	eg	ef	ee	fg	--	ee	ee	ee	ef	ef	eg	fg	ef	ef	ef	fg	ef	eg	fg	--	eg	ef	fg	eg	fg	fg
LG11_HB_214	F_0096762_L11_PA	LG11	<nnxnp>	{-0}	(nn,np)	nn	nn	nn	nn	np	np	nn	nn	nn	nn	np	np	nn	nn	nn	np	np	np	np	nn	nn	np	np	nn	nn	nn	nn	nn	np	np	nn	nn	nn	np	nn	np	np	np	np	nn	np	np	np	np
LG11_HB_214	F_0096734_L11_PA	LG11	<lmxll>	{0-}	(ll,lm)	ll	ll	ll	ll	ll	lm	lm	ll	lm	lm	lm	ll	lm	ll	ll	ll	lm	lm	ll	lm	ll	lm	ll	ll	ll	ll	lm	lm	ll	lm	lm	lm	lm	lm	lm	ll	lm	ll	ll	lm	lm	ll	lm	lm
LG11_HB_214	F_0096742_L11_PA	LG11	<lmxll>	{0-}	(ll,lm)	ll	ll	ll	ll	ll	lm	lm	ll	lm	lm	lm	ll	lm	ll	ll	ll	lm	lm	ll	lm	ll	lm	ll	ll	ll	ll	lm	lm	ll	lm	lm	lm	lm	lm	lm	ll	lm	ll	ll	lm	lm	ll	lm	lm
LG11_HB_214	F_0096751_L11_PA	LG11	<lmxll>	{0-}	(ll,lm)	ll	ll	ll	ll	ll	lm	lm	ll	lm	lm	lm	ll	lm	ll	ll	ll	lm	lm	ll	lm	ll	lm	ll	ll	ll	ll	lm	lm	ll	lm	lm	lm	lm	lm	lm	ll	lm	ll	ll	lm	lm	ll	lm	lm
LG11_HB_214	F_0096768_L11_PA	LG11	<lmxll>	{0-}	(ll,lm)	ll	ll	ll	ll	ll	lm	lm	ll	lm	lm	lm	ll	lm	ll	ll	ll	lm	lm	ll	lm	ll	lm	ll	ll	ll	ll	lm	lm	ll	lm	lm	lm	lm	lm	lm	ll	lm	ll	ll	lm	lm	ll	lm	lm
LG11_HB_215	F_0097088_L11_PA	LG11	<hkxhk>	{11}	(hh,hk,kk)	kk	kk	kk	kk	hk	hh	hk	kk	hk	hk	hh	hk	hk	kk	kk	hk	hh	hh	hk	hk	kk	hh	hk	kk	kk	kk	hk	hk	hk	hh	hk	hk	hk	hh	hk	hk	hh	hk	hk	hk	hh	hk	hh	hh
LG11_HB_215	F_0097090_L11_PA	LG11	<lmxll>	{0-}	(ll,lm)	ll	ll	ll	ll	ll	lm	lm	ll	lm	lm	lm	ll	lm	ll	ll	ll	lm	lm	ll	lm	ll	lm	ll	ll	ll	ll	lm	lm	ll	lm	lm	lm	lm	lm	lm	ll	lm	ll	ll	lm	lm	ll	lm	lm
LG11_HB_215	F_0097096_L11_PA	LG11	<lmxll>	{0-}	(ll,lm)	ll	ll	ll	ll	ll	lm	lm	ll	lm	lm	lm	ll	lm	ll	ll	ll	lm	lm	ll	lm	ll	lm	ll	ll	ll	ll	lm	lm	ll	lm	lm	lm	lm	lm	lm	ll	lm	ll	ll	lm	lm	ll	lm	lm
LG11_HB_215	F_0097112_L11_PA	LG11	<lmxll>	{0-}	(ll,lm)	ll	ll	ll	ll	ll	lm	lm	ll	lm	lm	lm	ll	lm	ll	ll	ll	lm	lm	ll	lm	ll	lm	ll	ll	ll	ll	lm	lm	ll	lm	lm	lm	lm	lm	lm	ll	lm	ll	ll	lm	lm	ll	lm	lm
LG11_HB_215	F_0097115_L11_PA	LG11	<lmxll>	{0-}	(ll,lm)	ll	ll	ll	ll	ll	lm	lm	ll	lm	lm	lm	ll	lm	ll	ll	ll	lm	lm	ll	lm	ll	lm	ll	ll	ll	ll	lm	lm	ll	lm	lm	lm	lm	lm	lm	ll	lm	ll	ll	lm	lm	ll	lm	lm
LG11_HB_215	R_33465079_L11_PA	LG11	<lmxll>	{0-}	(ll,lm)	ll	ll	ll	ll	ll	lm	lm	ll	lm	lm	lm	ll	lm	ll	ll	ll	lm	lm	ll	lm	ll	lm	ll	ll	ll	ll	lm	lm	ll	lm	lm	lm	lm	lm	lm	ll	lm	ll	ll	lm	lm	ll	lm	lm
LG11_HB_215	R_33467558_L11_PA	LG11	<lmxll>	{0-}	(ll,lm)	ll	ll	ll	ll	ll	lm	lm	ll	lm	lm	lm	ll	lm	ll	ll	ll	lm	lm	ll	lm	ll	lm	ll	ll	ll	ll	lm	lm	ll	lm	lm	lm	lm	lm	lm	ll	lm	ll	ll	lm	lm	ll	lm	lm
LG11_HB_215	F_0097085_L11_PA	LG11	<nnxnp>	{-0}	(nn,np)	nn	nn	nn	nn	np	np	nn	nn	nn	nn	np	np	nn	nn	nn	np	np	np	np	nn	nn	np	np	nn	nn	nn	nn	nn	np	np	nn	nn	nn	np	nn	np	np	np	np	nn	np	np	np	np
LG11_HB_215	F_0097092_L11_PA	LG11	<nnxnp>	{-0}	(nn,np)	nn	nn	nn	nn	np	np	nn	nn	nn	nn	np	np	nn	nn	nn	np	np	np	np	nn	nn	np	np	nn	nn	nn	nn	nn	np	np	nn	nn	nn	np	nn	np	np	np	np	nn	np	np	np	np
LG11_HB_215.5	R_33478372_L11_PA	LG11	<hkxhk>	{11}	(hh,hk,kk)	kk	kk	kk	kk	hk	hh	hk	kk	hk	hk	hh	hk	hk	kk	kk	hk	hh	hh	hk	hk	kk	hh	hk	kk	kk	kk	hk	hk	hk	hh	hk	hk	hk	hh	hk	hk	hh	hk	hk	hk	hh	hk	hh	hh
LG11_HB_216	F_0098378_L11_PA	LG11	<lmxll>	{0-}	(ll,lm)	ll	ll	ll	ll	ll	lm	lm	ll	lm	lm	lm	ll	lm	ll	ll	ll	lm	lm	lm	lm	ll	lm	ll	ll	ll	ll	lm	lm	ll	lm	lm	lm	lm	lm	lm	ll	lm	ll	ll	lm	lm	ll	lm	lm
LG11_HB_216	F_0098389_L11_PA	LG11	<lmxll>	{0-}	(ll,lm)	ll	ll	ll	ll	ll	lm	lm	ll	lm	lm	lm	ll	lm	ll	ll	ll	lm	lm	lm	lm	ll	lm	ll	ll	ll	ll	lm	lm	ll	lm	lm	lm	lm	lm	lm	ll	lm	ll	ll	lm	lm	ll	lm	lm
LG11_HB_216	R_34210655_L11_PA	LG11	<lmxll>	{0-}	(ll,lm)	ll	ll	ll	ll	ll	lm	lm	ll	lm	lm	lm	ll	lm	ll	ll	ll	lm	lm	lm	lm	ll	lm	ll	ll	ll	ll	lm	lm	ll	lm	lm	lm	lm	lm	lm	ll	lm	ll	ll	lm	lm	ll	lm	lm
LG11_HB_216	R_34213532_L11_PA	LG11	<lmxll>	{0-}	(ll,lm)	ll	ll	ll	ll	ll	lm	lm	ll	lm	lm	lm	ll	lm	ll	ll	ll	lm	lm	lm	lm	ll	lm	ll	ll	ll	ll	lm	lm	ll	lm	lm	lm	lm	lm	lm	ll	lm	ll	ll	lm	lm	ll	lm	lm
LG11_HB_216	F_0098381_L11_PA	LG11	<nnxnp>	{-1}	(nn,np)	np	np	np	np	nn	nn	np	np	np	np	nn	nn	np	np	np	nn	nn	nn	nn	np	np	nn	nn	np	np	np	np	np	nn	nn	np	np	np	nn	np	nn	nn	nn	nn	np	nn	nn	nn	nn
LG11_HB_217	F_0098921_L11_PA	LG11	<lmxll>	{0-}	(ll,lm)	ll	ll	ll	ll	ll	lm	lm	ll	lm	lm	lm	ll	lm	ll	ll	ll	lm	ll	lm	lm	ll	lm	ll	ll	ll	ll	lm	lm	ll	lm	lm	lm	lm	lm	lm	ll	lm	ll	ll	lm	lm	ll	lm	lm
LG11_HB_217	F_0098937_L11_PA	LG11	<lmxll>	{0-}	(ll,lm)	ll	ll	ll	ll	ll	lm	lm	ll	lm	lm	lm	ll	lm	ll	ll	ll	lm	ll	lm	lm	ll	lm	ll	ll	ll	ll	lm	lm	ll	lm	lm	lm	lm	lm	lm	ll	lm	ll	ll	lm	lm	ll	lm	lm
LG11_HB_218	F_0099335_L11_PA	LG11	<lmxll>	{0-}	(ll,lm)	ll	ll	ll	ll	ll	lm	lm	ll	lm	lm	lm	ll	lm	ll	ll	ll	lm	ll	lm	lm	ll	lm	ll	ll	ll	ll	lm	lm	ll	lm	lm	lm	lm	lm	lm	ll	lm	ll	ll	lm	lm	ll	lm	lm
LG11_HB_218	F_0099345_L11_PA	LG11	<nnxnp>	{-1}	(nn,np)	np	np	np	np	nn	nn	np	np	np	np	nn	nn	np	np	np	nn	nn	nn	nn	np	np	nn	nn	np	np	np	np	np	nn	nn	np	np	np	nn	np	nn	nn	nn	nn	np	nn	nn	nn	nn
LG11_HB_222	F_0100539_L11_PA	LG11	<lmxll>	{0-}	(ll,lm)	lm	ll	ll	ll	ll	lm	lm	ll	lm	lm	lm	ll	lm	ll	ll	ll	lm	ll	lm	lm	ll	lm	ll	ll	ll	ll	lm	lm	ll	lm	lm	lm	lm	lm	lm	ll	lm	ll	ll	lm	lm	ll	lm	lm
LG11_HB_223	F_0100849_L11_PA	LG11	<nnxnp>	{-0}	(nn,np)	nn	nn	nn	nn	np	np	nn	nn	nn	nn	np	np	nn	nn	nn	np	np	np	np	nn	nn	np	np	nn	nn	nn	nn	nn	np	np	nn	nn	nn	np	nn	np	np	np	np	nn	np	np	np	np
LG11_HB_223.5	R_36011885_L11_PA	LG11	<hkxhk>	{11}	(hh,hk,kk)	hk	kk	kk	kk	hk	hh	hk	kk	hk	hk	hh	hk	hk	kk	kk	hk	hh	hk	hh	hk	kk	hh	hk	kk	kk	kk	hk	hk	hk	hh	hk	hk	hk	hh	hk	hk	hh	hk	hk	hk	hh	hk	hh	hh
LG11_HB_2246_s39h1	F_1017315_L7_39_1	LG11	<lmxll>	{0-}	(ll,lm)	ll	ll	ll	ll	ll	lm	lm	ll	lm	ll	lm	ll	lm	ll	ll	ll	lm	lm	ll	lm	ll	lm	ll	ll	ll	ll	lm	lm	ll	lm	lm	ll	lm	lm	lm	ll	lm	ll	ll	lm	lm	ll	lm	lm
LG11_HB_2246_s39h1	F_1017321_L7_39_1	LG11	<lmxll>	{0-}	(ll,lm)	ll	ll	ll	ll	ll	lm	lm	ll	lm	ll	lm	ll	lm	ll	ll	ll	lm	lm	ll	lm	ll	lm	ll	ll	ll	ll	lm	lm	ll	lm	lm	ll	lm	lm	lm	ll	lm	ll	ll	lm	lm	ll	lm	lm
LG11_HB_2246_s39h1	F_1017322_L7_39_1	LG11	<hkxhk>	{00}	(hh,hk,kk)	hk	hk	hh	hh	hk	kk	hk	hh	hk	hh	kk	hk	hk	hh	hh	hk	kk	kk	hk	hk	hh	kk	hk	hh	hh	hh	hk	hk	hk	kk	hk	hh	kk	kk	kk	hk	kk	hk	hk	kk	kk	hk	hk	kk
LG11_HB_2246_s39h1	F_1017327_L7_39_1	LG11	<hkxhk>	{00}	(hh,hk,kk)	hk	hk	hh	hh	hk	kk	hk	hh	hk	hh	kk	hk	hk	hh	hh	hk	kk	kk	hk	hk	hh	kk	hk	hh	hh	hh	hk	hk	hk	kk	hk	hh	kk	kk	kk	hk	kk	hk	hk	kk	kk	hk	hk	kk
LG11_HB_2246_s39h1	F_1017320_L7_39_1	LG11	<nnxnp>	{-0}	(nn,np)	np	np	nn	nn	np	np	nn	nn	nn	nn	np	np	nn	nn	nn	np	np	np	np	nn	nn	np	np	nn	nn	nn	nn	nn	np	np	nn	nn	np	np	np	np	np	np	np	np	np	np	nn	np
LG11_HB_225	F_0102214_L11_PA	LG11	<hkxhk>	{11}	(hh,hk,kk)	hk	kk	kk	kk	hk	hh	hk	kk	hk	hk	hh	hk	hk	kk	kk	hk	hh	hk	hh	hk	kk	hh	hk	kk	kk	kk	hk	kk	hk	hh	hk	hk	hk	hh	hk	hk	hh	hk	hk	hk	hh	kk	hh	hh
LG11_HB_225	F_0102218_L11_PA	LG11	<hkxhk>	{00}	(hh,hk,kk)	hk	hh	hh	hh	hk	kk	hk	hh	hk	hk	kk	hk	hk	hh	hh	hk	kk	hk	kk	hk	hh	kk	hk	hh	hh	hh	hk	hh	hk	kk	hk	hk	hk	kk	hk	hk	kk	hk	hk	hk	kk	hh	kk	kk
LG11_HB_225	F_0102221_L11_PA	LG11	<hkxhk>	{00}	(hh,hk,kk)	hk	hh	hh	hh	hk	kk	hk	hh	hk	hk	kk	hk	hk	hh	hh	hk	kk	hk	kk	hk	hh	kk	hk	hh	hh	hh	hk	hh	hk	kk	hk	hk	hk	kk	hk	hk	kk	hk	hk	hk	kk	hh	kk	kk
LG11_HB_225	R_36927967_L11_PA	LG11	<hkxhk>	{11}	(hh,hk,kk)	hk	kk	kk	kk	hk	hh	hk	kk	hk	hk	hh	hk	hk	kk	kk	hk	hh	hk	hh	hk	kk	hh	hk	kk	kk	kk	hk	kk	hk	hh	hk	hk	hk	hh	hk	hk	hh	hk	hk	hk	hh	kk	hh	hh
LG11_HB_227	F_0103138_L11_PA	LG11	<nnxnp>	{-1}	(nn,np)	np	np	np	np	nn	nn	np	np	np	np	nn	nn	np	np	np	nn	nn	nn	nn	np	np	nn	nn	np	np	np	nn	np	nn	nn	np	np	np	nn	np	nn	nn	nn	nn	np	np	np	nn	nn
LG11_HB_227	F_0103141_L11_PA	LG11	<hkxhk>	{00}	(hh,hk,kk)	hk	hh	hh	hh	hk	kk	hk	hh	hk	hk	kk	hk	hk	hh	hh	hk	kk	hk	kk	hk	hh	kk	hk	hh	hh	hh	kk	hh	hk	kk	hk	hk	hk	kk	hk	hk	kk	hk	hk	hk	hk	hk	kk	kk
LG11_HB_227	F_0103157_L11_PA	LG11	<nnxnp>	{-1}	(nn,np)	np	np	np	np	nn	nn	np	np	np	np	nn	nn	np	np	np	nn	nn	nn	nn	np	np	nn	nn	np	np	np	nn	np	nn	nn	np	np	np	nn	np	nn	nn	nn	nn	np	np	np	nn	nn
LG11_HB_227	F_0103160_L11_PA	LG11	<nnxnp>	{-1}	(nn,np)	np	np	np	np	nn	nn	np	np	np	np	nn	nn	np	np	np	nn	nn	nn	nn	np	np	nn	nn	np	np	np	nn	np	nn	nn	np	np	np	nn	np	nn	nn	nn	nn	np	np	np	nn	nn
LG11_HB_227	F_0103162_L11_PA	LG11	<lmxll>	{1-}	(ll,lm)	ll	lm	lm	lm	lm	ll	ll	lm	ll	ll	ll	lm	ll	lm	lm	lm	ll	lm	ll	ll	lm	ll	lm	lm	lm	lm	ll	lm	lm	ll	ll	ll	ll	ll	ll	lm	ll	lm	lm	ll	ll	ll	ll	ll
LG11_HB_229	F_0103991_L11_PA	LG11	<lmxll>	{1-}	(ll,lm)	ll	lm	lm	lm	lm	ll	ll	lm	ll	ll	ll	lm	ll	lm	lm	lm	ll	lm	ll	ll	lm	ll	lm	lm	lm	lm	ll	lm	lm	ll	ll	ll	ll	ll	ll	lm	ll	lm	lm	ll	ll	ll	ll	ll
LG11_HB_230	F_0104743_L11_PA	LG11	<nnxnp>	{-0}	(nn,np)	nn	nn	nn	np	np	np	nn	np	nn	nn	np	np	nn	nn	nn	np	np	np	np	nn	nn	np	np	nn	nn	nn	np	nn	np	np	nn	nn	nn	np	nn	np	np	np	np	nn	nn	nn	np	np
LG11_HB_230	F_0104744_L11_PA	LG11	<nnxnp>	{-0}	(nn,np)	nn	nn	nn	np	np	np	nn	np	nn	nn	np	np	nn	nn	nn	np	np	np	np	nn	nn	np	np	nn	nn	nn	np	nn	np	np	nn	nn	nn	np	nn	np	np	np	np	nn	nn	nn	np	np
LG11_HB_230	F_0104745_L11_PA	LG11	<hkxhk>	{10}	(hh,hk,kk)	hh	hk	hk	kk	kk	hk	hh	kk	hh	hh	hk	kk	hh	hk	hk	kk	hk	kk	hk	hh	hk	hk	kk	hk	hk	hk	hk	hk	kk	hk	hh	hh	hh	hk	hh	kk	hk	kk	kk	hh	hh	hh	hk	hk
LG11_HB_230	F_0104746_L11_PA	LG11	<nnxnp>	{-0}	(nn,np)	nn	nn	nn	np	np	np	nn	np	nn	nn	np	np	nn	nn	nn	np	np	np	np	nn	nn	np	np	nn	nn	nn	np	nn	np	np	nn	nn	nn	np	nn	np	np	np	np	nn	nn	nn	np	np
LG11_HB_230	F_0104751_L11_PA	LG11	<nnxnp>	{-0}	(nn,np)	nn	nn	nn	np	np	np	nn	np	nn	nn	np	np	nn	nn	nn	np	np	np	np	nn	nn	np	np	nn	nn	nn	np	nn	np	np	nn	nn	nn	np	nn	np	np	np	np	nn	nn	nn	np	np
LG11_HB_230	F_0104752_L11_PA	LG11	<lmxll>	{1-}	(ll,lm)	ll	lm	lm	lm	lm	ll	ll	lm	ll	ll	ll	lm	ll	lm	lm	lm	ll	lm	ll	ll	lm	ll	lm	lm	lm	lm	ll	lm	lm	ll	ll	ll	ll	ll	ll	lm	ll	lm	lm	ll	ll	ll	ll	ll
LG11_HB_230	F_0104753_L11_PA	LG11	<hkxhk>	{10}	(hh,hk,kk)	hh	hk	hk	kk	kk	hk	hh	kk	hh	hh	hk	kk	hh	hk	hk	kk	hk	kk	hk	hh	hk	hk	kk	hk	hk	hk	hk	hk	kk	hk	hh	hh	hh	hk	hh	kk	hk	kk	kk	hh	hh	hh	hk	hk
LG11_HB_230	F_0104764_L11_PA	LG11	<lmxll>	{0-}	(ll,lm)	lm	ll	ll	ll	ll	lm	lm	ll	lm	lm	lm	ll	lm	ll	ll	ll	lm	ll	lm	lm	ll	lm	ll	ll	ll	ll	lm	ll	ll	lm	lm	lm	lm	lm	lm	ll	lm	ll	ll	lm	lm	lm	lm	lm
LG11_HB_230.5	R_38742272_L11_PA	LG11	<lmxll>	{1-}	(ll,lm)	ll	lm	lm	lm	lm	ll	ll	lm	ll	ll	ll	lm	ll	lm	lm	lm	ll	lm	ll	ll	lm	ll	lm	lm	lm	lm	ll	lm	lm	ll	ll	ll	ll	ll	ll	lm	ll	ll	lm	ll	ll	ll	ll	ll
LG11_HB_231	F_0105088_L11_PA	LG11	<hkxhk>	{10}	(hh,hk,kk)	hh	hk	hk	kk	kk	hk	hh	kk	hh	hh	hk	kk	hh	hk	hk	kk	hk	kk	hk	hh	hk	hh	kk	hk	hk	hk	hk	hk	kk	hk	hh	hh	hh	hk	hh	kk	hk	hk	kk	hh	hh	hh	hk	hk
LG11_HB_231	F_0105096_L11_PA	LG11	<efxeg>	{10}	[ee,ef,eg,fg)	ee	ef	ef	fg	fg	eg	ee	fg	ee	ee	eg	fg	ee	ef	ef	fg	eg	fg	eg	ee	ef	ee	fg	ef	ef	ef	eg	ef	fg	eg	ee	ee	ee	eg	ee	fg	eg	eg	fg	ee	ee	ee	eg	eg
LG11_HB_231	F_0105100_L11_PA	LG11	<hkxhk>	{10}	(hh,hk,kk)	hh	hk	hk	kk	kk	hk	hh	kk	hh	hh	hk	kk	hh	hk	hk	kk	hk	kk	hk	hh	hk	hh	kk	hk	hk	hk	hk	hk	kk	hk	hh	hh	hh	hk	hh	kk	hk	hk	kk	hh	hh	hh	hk	hk
LG11_HB_231	F_0105104_L11_PA	LG11	<hkxhk>	{10}	(hh,hk,kk)	hh	hk	hk	kk	kk	hk	hh	kk	hh	hh	hk	kk	hh	hk	hk	kk	hk	kk	hk	hh	hk	hh	kk	hk	hk	hk	hk	hk	kk	hk	hh	hh	hh	hk	hh	kk	hk	hk	kk	hh	hh	hh	hk	hk
LG11_HB_231	F_0105116_L11_PA	LG11	<lmxll>	{0-}	(ll,lm)	lm	ll	ll	ll	ll	lm	lm	ll	lm	lm	lm	ll	lm	ll	ll	ll	lm	ll	lm	lm	ll	lm	ll	ll	ll	ll	lm	ll	ll	lm	lm	lm	lm	lm	lm	ll	lm	lm	ll	lm	lm	lm	lm	lm
LG11_HB_231	F_0105122_L11_PA	LG11	<lmxll>	{1-}	(ll,lm)	ll	lm	lm	lm	lm	ll	ll	lm	ll	ll	ll	lm	ll	lm	lm	lm	ll	lm	ll	ll	lm	ll	lm	lm	lm	lm	ll	lm	lm	ll	ll	ll	ll	ll	ll	lm	ll	ll	lm	ll	ll	ll	ll	ll
LG11_HB_231	F_0105089_L11_PA	LG11	<nnxnp>	{-0}	(nn,np)	nn	nn	nn	np	np	np	nn	np	nn	nn	np	np	nn	nn	nn	np	np	np	np	nn	nn	nn	np	nn	nn	nn	np	nn	np	np	nn	nn	nn	np	nn	np	np	np	np	nn	nn	nn	np	np
LG11_HB_231	F_0105098_L11_PA	LG11	<nnxnp>	{-0}	(nn,np)	nn	nn	nn	np	np	np	nn	np	nn	nn	np	np	nn	nn	nn	np	np	np	np	nn	nn	nn	np	nn	nn	nn	np	nn	np	np	nn	nn	nn	np	nn	np	np	np	np	nn	nn	nn	np	np
LG11_HB_232	F_0105552_L11_PA	LG11	<hkxhk>	{11}	(hh,hk,kk)	hk	kk	kk	hk	hk	hh	hk	hk	hk	hk	hh	hk	hk	kk	kk	hk	hk	hk	hh	hk	kk	hk	hk	kk	hk	kk	hh	kk	hk	hh	hk	hk	hk	hh	hk	hk	hh	hh	hk	hk	hk	hk	hh	hh
LG11_HB_232	F_0105555_L11_PA	LG11	<lmxll>	{1-}	(ll,lm)	ll	lm	lm	lm	lm	ll	ll	lm	ll	ll	ll	lm	ll	lm	lm	lm	lm	lm	ll	ll	lm	ll	lm	lm	lm	lm	ll	lm	lm	ll	ll	ll	ll	ll	ll	lm	ll	ll	lm	ll	ll	ll	ll	ll
LG11_HB_232	F_0105556_L11_PA	LG11	<lmxll>	{1-}	(ll,lm)	ll	lm	lm	lm	lm	ll	ll	lm	ll	ll	ll	lm	ll	lm	lm	lm	lm	lm	ll	ll	lm	ll	lm	lm	lm	lm	ll	lm	lm	ll	ll	ll	ll	ll	ll	lm	ll	ll	lm	ll	ll	ll	ll	ll
LG11_HB_232	F_0105560_L11_PA	LG11	<lmxll>	{1-}	(ll,lm)	ll	lm	lm	lm	lm	ll	ll	lm	ll	ll	ll	lm	ll	lm	lm	lm	lm	lm	ll	ll	lm	ll	lm	lm	lm	lm	ll	lm	lm	ll	ll	ll	ll	ll	ll	lm	ll	ll	lm	ll	ll	ll	ll	ll
LG11_HB_232	R_39149329_L11_PA	LG11	<lmxll>	{1-}	(ll,lm)	ll	lm	lm	lm	lm	ll	ll	lm	ll	ll	ll	lm	ll	lm	lm	lm	lm	lm	ll	ll	lm	ll	lm	lm	lm	lm	ll	lm	lm	ll	ll	ll	ll	ll	ll	lm	ll	ll	lm	ll	ll	ll	ll	ll
R_39190659_L11_PA	R_39190659_L11_PA	LG11	<lmxll>	{1-}	(ll,lm)	ll	lm	lm	lm	lm	ll	ll	lm	ll	ll	ll	lm	ll	lm	lm	lm	lm	lm	ll	ll	lm	ll	lm	lm	lm	lm	ll	lm	lm	ll	ll	ll	ll	ll	ll	lm	ll	ll	lm	ll	ll	ll	ll	ll
LG11_HB_233	F_0106092_L11_PA	LG11	<nnxnp>	{-0}	(nn,np)	nn	nn	nn	np	np	np	nn	np	nn	np	np	np	nn	nn	nn	np	np	np	np	nn	nn	nn	np	nn	np	nn	nn	nn	np	np	nn	nn	nn	np	nn	np	np	np	np	nn	nn	nn	np	np
LG11_HB_233	F_0106095_L11_PA	LG11	<nnxnp>	{-1}	(nn,np)	np	np	np	nn	nn	nn	np	nn	np	nn	nn	nn	np	np	np	nn	nn	nn	nn	np	np	np	nn	np	nn	np	np	np	nn	nn	np	np	np	nn	np	nn	nn	nn	nn	np	np	np	nn	nn
LG11_HB_233	F_0106088_L11_PA	LG11	<lmxll>	{0-}	(ll,lm)	lm	ll	ll	ll	ll	lm	lm	ll	lm	lm	lm	ll	lm	ll	ll	ll	ll	ll	lm	lm	ll	lm	ll	ll	ll	ll	lm	ll	ll	lm	lm	lm	lm	lm	lm	ll	lm	lm	ll	lm	lm	lm	lm	lm
LG11_HB_233	F_0106099_L11_PA	LG11	<lmxll>	{0-}	(ll,lm)	lm	ll	ll	ll	ll	lm	lm	ll	lm	lm	lm	ll	lm	ll	ll	ll	ll	ll	lm	lm	ll	lm	ll	ll	ll	ll	lm	ll	ll	lm	lm	lm	lm	lm	lm	ll	lm	lm	ll	lm	lm	lm	lm	lm
LG11_HB_233	F_0106112_L11_PA	LG11	<lmxll>	{1-}	(ll,lm)	ll	lm	lm	lm	lm	ll	ll	lm	ll	ll	ll	lm	ll	lm	lm	lm	lm	lm	ll	ll	lm	ll	lm	lm	lm	lm	ll	lm	lm	ll	ll	ll	ll	ll	ll	lm	ll	ll	lm	ll	ll	ll	ll	ll
LG11_HB_233	F_0106115_L11_PA	LG11	<lmxll>	{1-}	(ll,lm)	ll	lm	lm	lm	lm	ll	ll	lm	ll	ll	ll	lm	ll	lm	lm	lm	lm	lm	ll	ll	lm	ll	lm	lm	lm	lm	ll	lm	lm	ll	ll	ll	ll	ll	ll	lm	ll	ll	lm	ll	ll	ll	ll	ll
LG11_HB_2337_s48h2	F_1055653_L11_48_2	LG11	<nnxnp>	{-1}	(nn,np)	nn	np	nn	nn	nn	np	nn	np	nn	nn	nn	np	np	np	np	np	nn	np	np	np	nn	nn	nn	np	nn	np	nn	np	nn	np	np	np	nn	np	nn	np	nn	np	nn	nn	np	nn	np	nn
LG11_HB_2337_s48h2	F_1055661_L11_48_2	LG11	<lmxll>	{0-}	(ll,lm)	ll	lm	lm	lm	ll	ll	lm	ll	ll	ll	lm	ll	lm	lm	ll	ll	lm	lm	lm	lm	lm	ll	ll	lm	lm	lm	lm	lm	lm	lm	ll	ll	lm	ll	lm	lm	ll	ll	lm	lm	ll	ll	lm	lm
LG11_HB_2338_s48h2	F_1055739_L11_48_2	LG11	<nnxnp>	{-1}	(nn,np)	nn	np	nn	nn	nn	np	nn	np	nn	nn	nn	np	np	np	np	np	nn	np	np	np	nn	nn	nn	np	nn	np	nn	np	nn	np	np	np	nn	np	nn	np	nn	np	nn	nn	np	nn	np	nn
LG11_HB_2338_s48h2	F_1055740_L11_48_2	LG11	<nnxnp>	{-1}	(nn,np)	nn	np	nn	nn	nn	np	nn	np	nn	nn	nn	np	np	np	np	np	nn	np	np	np	nn	nn	nn	np	nn	np	nn	np	nn	np	np	np	nn	np	nn	np	nn	np	nn	nn	np	nn	np	nn
LG11_HB_2338_s48h2	F_1055746_L11_48_2	LG11	<nnxnp>	{-1}	(nn,np)	nn	np	nn	nn	nn	np	nn	np	nn	nn	nn	np	np	np	np	np	nn	np	np	np	nn	nn	nn	np	nn	np	nn	np	nn	np	np	np	nn	np	nn	np	nn	np	nn	nn	np	nn	np	nn
F_1056194_L11_51_2	F_1056194_L11_51_2	LG11	<nnxnp>	{-0}	(nn,np)	np	np	np	np	np	nn	np	nn	np	np	np	nn	nn	nn	nn	nn	np	nn	nn	nn	np	np	np	nn	np	nn	nn	nn	np	np	nn	nn	np	np	np	nn	np	nn	np	np	nn	np	nn	np
LG11_HB_234	F_0106666_L11_PA	LG11	<hkxhk>	{01}	(hh,hk,kk)	kk	hk	hk	hh	hh	hk	kk	hh	kk	hk	hk	hh	kk	hk	hk	hh	hh	hh	hk	kk	hk	kk	hh	hk	hh	hk	kk	hk	hh	hk	kk	kk	kk	hk	kk	hh	hk	hk	hh	kk	kk	kk	hk	hk
LG11_HB_234	F_0106671_L11_PA	LG11	<hkxhk>	{10}	(hh,hk,kk)	hh	hk	hk	kk	kk	hk	hh	kk	hh	hk	hk	kk	hh	hk	hk	kk	kk	kk	hk	hh	hk	hh	kk	hk	kk	hk	hh	hk	kk	hk	hh	hh	hh	hk	hh	kk	hk	hk	kk	hh	hh	hh	hk	hk
LG11_HB_234.5	R_39914254_L11_PA	LG11	<nnxnp>	{-0}	(nn,np)	nn	nn	nn	np	np	np	nn	np	nn	np	np	np	nn	nn	nn	np	np	np	np	nn	nn	nn	np	nn	np	nn	nn	nn	np	np	nn	nn	nn	np	nn	np	np	np	np	nn	nn	nn	np	np
LG11_HB_234.5	R_39914390_L11_PA	LG11	<nnxnp>	{-0}	(nn,np)	nn	nn	nn	np	np	np	nn	np	nn	np	np	np	nn	nn	nn	np	np	np	np	nn	nn	nn	np	nn	np	nn	nn	nn	np	np	nn	nn	nn	np	nn	np	np	np	np	nn	nn	nn	np	np
LG11_HB_234.5	R_39998759_L11_PA	LG11	<nnxnp>	{-0}	(nn,np)	nn	nn	nn	np	np	np	nn	np	nn	np	np	np	nn	nn	nn	np	np	np	np	nn	nn	nn	np	nn	np	nn	nn	nn	np	np	nn	nn	nn	np	nn	np	np	np	np	nn	nn	nn	np	np
LG11_HB_2340_s51h2	F_1056407_L11_51_2	LG11	<lmxll>	{1-}	(ll,lm)	lm	ll	lm	ll	lm	lm	ll	lm	lm	lm	lm	lm	ll	ll	lm	lm	ll	ll	lm	lm	ll	lm	ll	ll	ll	ll	ll	ll	lm	ll	ll	lm	ll	lm	ll	ll	ll	lm	lm	ll	ll	ll	ll	ll
LG11_HB_2340_s51h2	F_1056410_L11_51_2	LG11	<lmxll>	{0-}	(ll,lm)	ll	lm	ll	lm	ll	ll	lm	ll	ll	ll	ll	ll	lm	lm	ll	ll	lm	lm	ll	ll	lm	ll	lm	lm	lm	lm	lm	lm	ll	lm	lm	ll	lm	ll	lm	lm	lm	ll	ll	lm	lm	lm	lm	lm
LG11_HB_2341_s51h2	F_1056516_L11_51_2	LG11	<nnxnp>	{-0}	(nn,np)	np	np	np	np	np	nn	np	nn	np	np	np	nn	nn	nn	nn	np	np	np	nn	nn	np	np	np	nn	np	nn	nn	nn	np	np	nn	nn	np	np	np	nn	np	nn	np	np	nn	np	nn	np
LG11_HB_2342_s53h2	F_1056723_L11_53_2	LG11	<nnxnp>	{-0}	(nn,np)	np	np	np	nn	np	nn	np	nn	np	np	np	nn	nn	nn	nn	np	np	np	np	nn	nn	np	np	nn	np	nn	nn	nn	np	np	nn	nn	np	np	np	nn	np	nn	np	np	nn	np	nn	np
LG11_HB_2342_s53h2	F_1056718_L11_53_2	LG11	<nnxnp>	{-1}	(nn,np)	nn	nn	nn	np	nn	np	nn	np	nn	nn	nn	np	np	np	np	nn	nn	nn	nn	np	np	nn	nn	np	nn	np	np	np	nn	nn	np	np	nn	nn	nn	np	nn	np	nn	nn	np	nn	np	nn
LG11_HB_2342_s53h2	F_1056722_L11_53_2	LG11	<efxeg>	{01}	[ee,ef,eg,fg)	ee	ee	ee	fg	ee	eg	ef	eg	ee	ee	ee	eg	fg	fg	eg	ee	ef	ef	ee	eg	eg	ee	ef	fg	ef	fg	fg	fg	ee	ef	fg	eg	ef	ee	ef	fg	ef	eg	ee	ef	fg	ef	fg	ef
LG11_HB_235	F_0107062_L11_PA	LG11	<lmxll>	{0-}	(ll,lm)	lm	ll	ll	ll	ll	lm	lm	ll	lm	lm	lm	ll	lm	ll	ll	ll	ll	ll	lm	lm	ll	lm	ll	ll	ll	ll	lm	ll	ll	lm	lm	lm	lm	lm	lm	ll	lm	lm	ll	lm	lm	lm	lm	lm
LG11_HB_235	F_0107064_L11_PA	LG11	<nnxnp>	{-1}	(nn,np)	np	np	np	nn	nn	nn	np	nn	np	nn	nn	nn	np	np	np	nn	nn	nn	nn	np	np	np	nn	np	nn	np	np	np	nn	nn	np	np	np	nn	np	nn	nn	nn	nn	np	np	np	nn	nn
LG11_HB_235	R_40016890_L11_PA	LG11	<nnxnp>	{-0}	(nn,np)	nn	nn	nn	np	np	np	nn	np	nn	np	np	np	nn	nn	nn	np	np	np	np	nn	nn	nn	np	nn	np	nn	nn	nn	np	np	nn	nn	nn	np	nn	np	np	np	np	nn	nn	nn	np	np
LG11_HB_235.5	R_40045235_L11_PA	LG11	<nnxnp>	{-0}	(nn,np)	nn	nn	nn	np	np	np	nn	np	nn	np	np	np	nn	nn	nn	np	np	np	np	nn	nn	nn	np	nn	np	nn	nn	nn	np	np	nn	nn	nn	np	nn	np	np	np	np	nn	nn	nn	np	np
LG11_HB_245	F_0111923_L12_PA	LG11	<nnxnp>	{-0}	(nn,np)	np	np	nn	nn	np	np	nn	nn	nn	nn	np	np	nn	nn	nn	np	np	np	np	nn	nn	np	np	nn	nn	nn	nn	nn	np	np	nn	nn	np	np	np	np	np	np	np	np	np	np	nn	np
LG11_HB_245	F_0111925_L12_PA	LG11	<nnxnp>	{-0}	(nn,np)	np	np	nn	nn	np	np	nn	nn	nn	nn	np	np	nn	nn	nn	np	np	np	np	nn	nn	np	np	nn	nn	nn	nn	nn	np	np	nn	nn	np	np	np	np	np	np	np	np	np	np	nn	np
LG11_HB_2464_s50h2	F_1085936_L2_50_2	LG11	<nnxnp>	{-0}	(nn,np)	np	np	nn	nn	np	np	nn	nn	nn	nn	np	np	nn	nn	nn	np	np	np	np	nn	nn	np	np	nn	nn	nn	nn	nn	np	np	nn	nn	np	np	np	np	np	np	np	np	np	np	nn	np
LG11_HB_2464_s50h2	F_1085938_L2_50_2	LG11	<nnxnp>	{-0}	(nn,np)	np	np	nn	nn	np	np	nn	nn	nn	nn	np	np	nn	nn	nn	np	np	np	np	nn	nn	np	np	nn	nn	nn	nn	nn	np	np	nn	nn	np	np	np	np	np	np	np	np	np	np	nn	np
LG11_HB_2507_s48h2	F_1096673_L6_48_2	LG11	<lmxll>	{1-}	(ll,lm)	lm	ll	lm	ll	lm	lm	ll	lm	lm	lm	lm	lm	ll	ll	lm	lm	ll	ll	lm	lm	lm	lm	ll	ll	ll	ll	ll	ll	lm	ll	ll	lm	ll	lm	ll	ll	ll	lm	lm	ll	ll	ll	ll	ll
LG11_HB_2520_s49h2	F_1098464_L7_49_2	LG11	<nnxnp>	{-0}	(nn,np)	np	np	nn	nn	np	np	nn	nn	nn	nn	np	np	nn	nn	nn	np	np	np	np	nn	nn	np	np	nn	nn	nn	nn	nn	np	np	nn	nn	np	np	np	np	np	np	np	np	np	np	nn	np
LG11_HB_2520_s49h2	F_1098471_L7_49_2	LG11	<nnxnp>	{-0}	(nn,np)	np	np	nn	nn	np	np	nn	nn	nn	nn	np	np	nn	nn	nn	np	np	np	np	nn	nn	np	np	nn	nn	nn	nn	nn	np	np	nn	nn	np	np	np	np	np	np	np	np	np	np	nn	np
R_557285_L11_PA	R_557285_L11_PA	LG11	<nnxnp>	{-0}	(nn,np)	np	nn	np	np	np	nn	np	nn	np	np	np	nn	nn	nn	nn	nn	np	nn	nn	nn	np	np	np	nn	np	nn	np	nn	np	nn	nn	nn	np	nn	np	nn	np	nn	np	np	nn	np	nn	np
LG11_HB_2576_s72h3	F_1108415_L11_72_3	LG11	<lmxll>	{0-}	(ll,lm)	ll	ll	ll	ll	ll	lm	lm	ll	lm	ll	lm	ll	lm	ll	ll	ll	lm	lm	ll	lm	ll	lm	ll	ll	ll	ll	lm	lm	ll	lm	lm	ll	lm	lm	lm	ll	lm	ll	ll	lm	lm	ll	lm	lm
LG11_HB_2576_s72h3	F_1108428_L11_72_3	LG11	<lmxll>	{0-}	(ll,lm)	ll	ll	ll	ll	ll	lm	lm	ll	lm	ll	lm	ll	lm	ll	ll	ll	lm	lm	ll	lm	ll	lm	ll	ll	ll	ll	lm	lm	ll	lm	lm	ll	lm	lm	lm	ll	lm	ll	ll	lm	lm	ll	lm	lm
LG11_HB_2576_s72h3	F_1108429_L11_72_3	LG11	<lmxll>	{0-}	(ll,lm)	ll	ll	ll	ll	ll	lm	lm	ll	lm	ll	lm	ll	lm	ll	ll	ll	lm	lm	ll	lm	ll	lm	ll	ll	ll	ll	lm	lm	ll	lm	lm	ll	lm	lm	lm	ll	lm	ll	ll	lm	lm	ll	lm	lm
LG11_HB_2576_s72h3	F_1108438_L11_72_3	LG11	<lmxll>	{0-}	(ll,lm)	ll	ll	ll	ll	ll	lm	lm	ll	lm	ll	lm	ll	lm	ll	ll	ll	lm	lm	ll	lm	ll	lm	ll	ll	ll	ll	lm	lm	ll	lm	lm	ll	lm	lm	lm	ll	lm	ll	ll	lm	lm	ll	lm	lm
LG11_HB_2576_s72h3	F_1108418_L11_72_3	LG11	<hkxhk>	{11}	(hh,hk,kk)	kk	hk	kk	kk	hk	hh	hk	kk	hk	kk	hh	hk	hk	kk	kk	hk	hh	hh	hk	hk	kk	hh	hk	kk	kk	kk	hk	hk	hk	hh	hk	kk	hh	hh	hh	hk	hh	hk	hk	hh	hh	hk	hk	hh
LG11_HB_2576_s72h3	F_1108422_L11_72_3	LG11	<hkxhk>	{11}	(hh,hk,kk)	kk	hk	kk	kk	hk	hh	hk	kk	hk	kk	hh	hk	hk	kk	kk	hk	hh	hh	hk	hk	kk	hh	hk	kk	kk	kk	hk	hk	hk	hh	hk	kk	hh	hh	hh	hk	hh	hk	hk	hh	hh	hk	hk	hh
LG11_HB_2577_s72h3	F_1108488_L11_72_3	LG11	<hkxhk>	{00}	(hh,hk,kk)	hh	hh	hh	hh	hk	kk	hk	hh	hk	hk	kk	hk	hk	hh	hh	hk	kk	kk	hk	hk	hh	kk	hk	hh	hh	hh	hk	hk	hk	kk	hk	hk	hk	kk	hk	hk	kk	hk	hk	hk	kk	hk	kk	kk
LG11_HB_2577_s72h3	F_1108494_L11_72_3	LG11	<hkxhk>	{11}	(hh,hk,kk)	kk	kk	kk	kk	hk	hh	hk	kk	hk	hk	hh	hk	hk	kk	kk	hk	hh	hh	hk	hk	kk	hh	hk	kk	kk	kk	hk	hk	hk	hh	hk	hk	hk	hh	hk	hk	hh	hk	hk	hk	hh	hk	hh	hh
F_0137132_L12_PA	F_0137132_L12_PA	LG11	<lmxll>	{1-}	(ll,lm)	ll	lm	lm	lm	lm	ll	ll	lm	ll	ll	ll	lm	ll	lm	lm	lm	ll	lm	ll	ll	lm	ll	lm	lm	lm	lm	ll	lm	lm	ll	ll	ll	ll	ll	ll	lm	ll	ll	lm	ll	ll	ll	ll	ll
GD_00212_L11_58_1	GD_00212_L11_58_1	LG11	<nnxnp>	{-0}	(nn,np)	np	np	nn	nn	np	np	nn	nn	nn	nn	np	np	nn	nn	nn	np	np	np	np	nn	nn	np	np	nn	nn	nn	nn	nn	np	np	nn	nn	np	np	np	np	np	np	np	np	np	np	nn	np
R_3431588_L11_PA	R_3431588_L11_PA	LG11	<lmxll>	{1-}	(ll,lm)	lm	ll	ll	ll	lm	lm	ll	lm	lm	lm	ll	lm	ll	ll	lm	lm	ll	ll	ll	ll	ll	lm	ll	ll	ll	ll	ll	ll	ll	ll	lm	lm	ll	lm	ll	ll	lm	lm	lm	ll	lm	lm	ll	ll
LG11_HB_3138.5	R_6484441_L11_PA	LG11	<nnxnp>	{-0}	(nn,np)	np	np	np	np	np	nn	np	nn	np	np	np	nn	nn	nn	nn	nn	np	nn	nn	nn	np	np	np	nn	np	nn	nn	nn	np	np	nn	nn	np	np	np	nn	np	nn	np	np	nn	np	nn	np
LG11_HB_3138.5	R_6704249_L11_PA	LG11	<nnxnp>	{-1}	(nn,np)	nn	nn	nn	nn	nn	np	nn	np	nn	nn	nn	np	np	np	np	np	nn	np	np	np	nn	nn	nn	np	nn	np	np	np	nn	nn	np	np	nn	nn	nn	np	nn	np	nn	nn	np	nn	np	nn
R_15738487_L11_PA	R_15738487_L11_PA	LG11	<lmxll>	{1-}	(ll,lm)	lm	lm	lm	lm	lm	lm	ll	lm	lm	lm	ll	lm	ll	lm	lm	lm	ll	ll	lm	lm	lm	lm	ll	lm	lm	lm	ll	ll	lm	ll	ll	lm	ll	lm	ll	ll	ll	lm	lm	ll	ll	ll	ll	ll
R_26810795_L11_PA	R_26810795_L11_PA	LG11	<nnxnp>	{-0}	(nn,np)	np	np	nn	nn	np	np	nn	nn	nn	nn	np	np	nn	nn	nn	np	np	np	np	nn	nn	np	np	nn	nn	nn	nn	nn	np	np	nn	nn	np	np	np	np	np	np	np	np	np	np	nn	np
R_26829691_L11_PA	R_26829691_L11_PA	LG11	<hkxhk>	{11}	(hh,hk,kk)	hk	hk	kk	kk	hk	hh	hk	kk	hk	kk	hh	hk	hk	kk	kk	hk	hh	hh	hk	hk	kk	hh	hk	kk	kk	kk	hk	hk	hk	hh	hk	kk	hh	hh	hh	hk	hh	hk	hk	hh	hh	hk	hk	hh
R_32584988_L11_PA	R_32584988_L11_PA	LG11	<lmxll>	{0-}	(ll,lm)	ll	ll	ll	ll	ll	lm	lm	ll	lm	lm	lm	ll	lm	ll	ll	ll	lm	lm	ll	lm	ll	lm	ll	ll	ll	ll	lm	lm	ll	lm	lm	lm	lm	lm	lm	ll	lm	ll	ll	lm	lm	ll	lm	lm
R_36957709_L11_PA	R_36957709_L11_PA	LG11	<lmxll>	{0-}	(ll,lm)	lm	ll	ll	ll	ll	lm	lm	ll	lm	lm	lm	ll	lm	ll	ll	ll	lm	ll	lm	lm	ll	lm	ll	ll	ll	ll	lm	ll	ll	lm	lm	lm	lm	lm	lm	ll	lm	ll	ll	lm	lm	ll	lm	lm
R_38694306_L11_PA	R_38694306_L11_PA	LG11	<lmxll>	{1-}	(ll,lm)	ll	lm	lm	lm	lm	ll	ll	lm	ll	ll	ll	lm	ll	lm	lm	lm	ll	lm	ll	ll	lm	ll	lm	lm	lm	lm	ll	lm	lm	ll	ll	ll	ll	ll	ll	lm	ll	lm	lm	ll	ll	ll	ll	ll
LG11_HB_3182	R_35840087_L11_PA	LG11	<lmxll>	{0-}	(ll,lm)	lm	ll	ll	ll	ll	lm	lm	ll	lm	lm	lm	ll	lm	ll	ll	ll	lm	ll	lm	lm	ll	lm	ll	ll	ll	ll	lm	lm	ll	lm	lm	lm	lm	lm	lm	ll	lm	ll	ll	lm	lm	ll	lm	lm
LG11_HB_426	F_0193332_L13_PA	LG11	<hkxhk>	{00}	(hh,hk,kk)	hk	hk	hh	hh	hk	hk	hk	hh	hh	hh	kk	hh	hk	hh	hh	hk	kk	kk	hk	hh	hh	hk	hk	hh	hh	hh	hk	hk	hk	kk	hk	hh	kk	hk	kk	kk	kk	hk	hk	kk	kk	kk	hk	kk
LG11_HB_477	F_0216939_L14_PA	LG11	<lmxll>	{0-}	(ll,lm)	lm	ll	ll	ll	ll	lm	lm	ll	lm	lm	lm	ll	lm	ll	ll	ll	lm	ll	lm	lm	ll	lm	ll	ll	ll	ll	lm	lm	ll	lm	lm	lm	lm	lm	lm	ll	lm	ll	ll	lm	lm	ll	lm	lm
LG11_HB_477	F_0216941_L14_PA	LG11	<lmxll>	{0-}	(ll,lm)	lm	ll	ll	ll	ll	lm	lm	ll	lm	lm	lm	ll	lm	ll	ll	ll	lm	ll	lm	lm	ll	lm	ll	ll	ll	ll	lm	lm	ll	lm	lm	lm	lm	lm	lm	ll	lm	ll	ll	lm	lm	ll	lm	lm
LG11_HB_477	F_0216949_L14_PA	LG11	<lmxll>	{0-}	(ll,lm)	lm	ll	ll	ll	ll	lm	lm	ll	lm	lm	lm	ll	lm	ll	ll	ll	lm	ll	lm	lm	ll	lm	ll	ll	ll	ll	lm	lm	ll	lm	lm	lm	lm	lm	lm	ll	lm	ll	ll	lm	lm	ll	lm	lm
LG11_HB_496	F_0226663_L14_PA	LG11	<lmxll>	{0-}	(ll,lm)	ll	ll	ll	ll	ll	lm	lm	ll	lm	lm	lm	ll	lm	ll	ll	ll	lm	lm	ll	lm	ll	lm	ll	ll	ll	ll	lm	lm	ll	lm	lm	lm	lm	lm	lm	ll	lm	ll	ll	lm	lm	ll	lm	lm
LG11_HB_496	F_0226677_L14_PA	LG11	<lmxll>	{0-}	(ll,lm)	ll	ll	ll	ll	ll	lm	lm	ll	lm	lm	lm	ll	lm	ll	ll	ll	lm	lm	ll	lm	ll	lm	ll	ll	ll	ll	lm	lm	ll	lm	lm	lm	lm	lm	lm	ll	lm	ll	ll	lm	lm	ll	lm	lm
LG11_HB_496	F_0226680_L14_PA	LG11	<lmxll>	{0-}	(ll,lm)	ll	ll	ll	ll	ll	lm	lm	ll	lm	lm	lm	ll	lm	ll	ll	ll	lm	lm	ll	lm	ll	lm	ll	ll	ll	ll	lm	lm	ll	lm	lm	lm	lm	lm	lm	ll	lm	ll	ll	lm	lm	ll	lm	lm
LG11_HB_496	F_0226684_L14_PA	LG11	<lmxll>	{0-}	(ll,lm)	ll	ll	ll	ll	ll	lm	lm	ll	lm	lm	lm	ll	lm	ll	ll	ll	lm	lm	ll	lm	ll	lm	ll	ll	ll	ll	lm	lm	ll	lm	lm	lm	lm	lm	lm	ll	lm	ll	ll	lm	lm	ll	lm	lm
LG11_HB_496	F_0226687_L14_PA	LG11	<lmxll>	{0-}	(ll,lm)	ll	ll	ll	ll	ll	lm	lm	ll	lm	lm	lm	ll	lm	ll	ll	ll	lm	lm	ll	lm	ll	lm	ll	ll	ll	ll	lm	lm	ll	lm	lm	lm	lm	lm	lm	ll	lm	ll	ll	lm	lm	ll	lm	lm
LG11_HB_497	F_0227141_L14_PA	LG11	<nnxnp>	{-0}	(nn,np)	nn	np	nn	nn	np	np	nn	nn	nn	nn	np	np	nn	nn	nn	np	np	np	np	nn	nn	np	np	nn	nn	nn	nn	nn	np	np	nn	nn	np	np	np	np	np	np	np	np	np	np	nn	np
LG11_HB_497	F_0227148_L14_PA	LG11	<nnxnp>	{-0}	(nn,np)	nn	np	nn	nn	np	np	nn	nn	nn	nn	np	np	nn	nn	nn	np	np	np	np	nn	nn	np	np	nn	nn	nn	nn	nn	np	np	nn	nn	np	np	np	np	np	np	np	np	np	np	nn	np
LG11_HB_497	$F_0227161y_LG11_PA	LG11	<nnxnp>	{-0}	(nn,np)	nn	np	nn	nn	np	np	nn	nn	nn	nn	np	np	nn	nn	nn	np	np	np	np	nn	nn	np	np	nn	nn	nn	nn	nn	np	np	nn	nn	np	np	np	np	np	np	np	np	np	np	nn	np
LG11_HB_497	F_0227162_L14_PA	LG11	<nnxnp>	{-0}	(nn,np)	nn	np	nn	nn	np	np	nn	nn	nn	nn	np	np	nn	nn	nn	np	np	np	np	nn	nn	np	np	nn	nn	nn	nn	nn	np	np	nn	nn	np	np	np	np	np	np	np	np	np	np	nn	np
LG11_HB_543	F_0248609_L14_PA	LG11	<hkxhk>	{10}	(hh,hk,kk)	kk	hh	hk	hk	kk	hk	hk	hk	kk	kk	hk	hk	hh	hh	hk	hk	hk	hh	hh	hh	hk	kk	kk	hh	hk	hh	hh	hh	hk	hh	hk	hk	hk	hk	hk	hh	kk	hk	kk	hk	hk	kk	hh	hk
LG11_HB_543	F_0248611_L14_PA	LG11	<efxeg>	{01}	[ee,ef,eg,fg)	ee	fg	ef	ef	ee	eg	ef	eg	ee	ee	ef	eg	fg	fg	eg	eg	ef	fg	fg	fg	ef	ee	ee	fg	ef	fg	fg	fg	ef	fg	eg	eg	ef	eg	ef	fg	ee	eg	ee	ef	eg	ee	fg	ef
LG11_HB_543	F_0248620_L14_PA	LG11	<hkxhk>	{01}	(hh,hk,kk)	hh	kk	hk	hk	hh	hk	hk	hk	hh	hh	hk	hk	kk	kk	hk	hk	hk	kk	kk	kk	hk	hh	hh	kk	hk	kk	kk	kk	hk	kk	hk	hk	hk	hk	hk	kk	hh	hk	hh	hk	hk	hh	kk	hk
LG11_HB_543	F_0248621_L14_PA	LG11	<hkxhk>	{01}	(hh,hk,kk)	hh	kk	hk	hk	hh	hk	hk	hk	hh	hh	hk	hk	kk	kk	hk	hk	hk	kk	kk	kk	hk	hh	hh	kk	hk	kk	kk	kk	hk	kk	hk	hk	hk	hk	hk	kk	hh	hk	hh	hk	hk	hh	kk	hk
LG11_HB_619	F_0288673_L15_PA	LG11	<nnxnp>	{-0}	(nn,np)	np	np	nn	nn	np	np	nn	nn	nn	nn	np	np	nn	nn	nn	np	np	np	np	nn	nn	np	np	nn	nn	nn	nn	nn	np	np	nn	nn	np	np	np	np	np	np	np	np	np	np	nn	np
LG11_HB_619	F_0288676_L15_PA	LG11	<nnxnp>	{-0}	(nn,np)	np	np	nn	nn	np	np	nn	nn	nn	nn	np	np	nn	nn	nn	np	np	np	np	nn	nn	np	np	nn	nn	nn	nn	nn	np	np	nn	nn	np	np	np	np	np	np	np	np	np	np	nn	np
LG11_HB_650	F_0304729_L15_PA	LG11	<hkxhk>	{10}	(hh,hk,kk)	kk	hh	hk	hk	kk	hk	hk	hk	kk	kk	hk	hk	hh	hh	hk	hk	hk	hh	hh	hh	hk	kk	kk	hh	hk	hh	hh	hh	hk	hh	hk	hk	hk	hk	hk	hh	kk	hk	kk	hk	hk	kk	hh	hk
LG11_HB_650	F_0304732_L15_PA	LG11	<hkxhk>	{01}	(hh,hk,kk)	hh	kk	hk	hk	hh	hk	hk	hk	hh	hh	hk	hk	kk	kk	hk	hk	hk	kk	kk	kk	hk	hh	hh	kk	hk	kk	kk	kk	hk	kk	hk	hk	hk	hk	hk	kk	hh	hk	hh	hk	hk	hh	kk	hk
LG11_HB_650	F_0304741_L15_PA	LG11	<lmxll>	{0-}	(ll,lm)	ll	lm	lm	lm	ll	ll	lm	ll	ll	ll	lm	ll	lm	lm	ll	ll	lm	lm	lm	lm	lm	ll	ll	lm	lm	lm	lm	lm	lm	lm	ll	ll	lm	ll	lm	lm	ll	ll	ll	lm	ll	ll	lm	lm
LG11_HB_650	F_0304737_L15_PA	LG11	<nnxnp>	{-0}	(nn,np)	np	nn	np	np	np	nn	np	nn	np	np	np	nn	nn	nn	nn	nn	np	nn	nn	nn	np	np	np	nn	np	nn	nn	nn	np	nn	nn	nn	np	nn	np	nn	np	nn	np	np	nn	np	nn	np
LG11_HB_651	F_0305353_L15_PA	LG11	<nnxnp>	{-1}	(nn,np)	nn	np	nn	nn	nn	np	nn	np	nn	nn	nn	np	np	np	np	np	nn	np	np	np	nn	nn	nn	np	nn	np	nn	np	nn	np	np	np	nn	np	nn	np	nn	np	nn	nn	np	nn	np	nn
LG11_HB_651	F_0305355_L15_PA	LG11	<nnxnp>	{-0}	(nn,np)	np	nn	np	np	np	nn	np	nn	np	np	np	nn	nn	nn	nn	nn	np	nn	nn	nn	np	np	np	nn	np	nn	np	nn	np	nn	nn	nn	np	nn	np	nn	np	nn	np	np	nn	np	nn	np
LG11_HB_928	F_0430710_L1_PA	LG11	<lmxll>	{1-}	(ll,lm)	lm	lm	lm	ll	lm	lm	ll	lm	lm	lm	ll	lm	ll	ll	lm	lm	ll	ll	lm	lm	lm	lm	ll	ll	ll	ll	ll	ll	lm	ll	ll	lm	ll	lm	ll	ll	ll	lm	lm	ll	ll	ll	ll	ll
LG12_HB_1166	F_0543517_L3_PA	LG12	<hkxhk>	{11}	(hh,hk,kk)	hh	hk	kk	kk	hk	kk	hk	hh	hh	hk	hk	hk	hh	kk	hk	hk	hk	hh	hh	hh	hk	hk	hh	hk	hh	hk	hk	hk	kk	hh	hk	hh	hk	kk	hk	kk	hk	hh	hk	hh	hk	hk	hk	hk
LG12_HB_1166	F_0543542_L3_PA	LG12	<nnxnp>	{-0}	(nn,np)	np	np	nn	nn	nn	nn	np	np	np	nn	np	nn	np	nn	np	np	nn	np	np	np	np	np	np	np	np	np	np	nn	nn	np	np	np	np	nn	np	nn	np	np	np	np	nn	nn	nn	np
LG12_HB_1170	$F_0546054y_LG12_PA	LG12	<lmxll>	{0-}	(ll,lm)	lm	ll	ll	ll	lm	ll	ll	lm	lm	lm	ll	lm	lm	ll	ll	ll	lm	lm	lm	lm	ll	lm	lm	ll	lm	ll	ll	lm	ll	lm	ll	lm	ll	ll	ll	ll	ll	lm	ll	lm	lm	lm	lm	ll
LG12_HB_1170	F_0546062_L3_PA	LG12	<lmxll>	{0-}	(ll,lm)	lm	ll	ll	ll	lm	ll	ll	lm	lm	lm	ll	lm	lm	ll	ll	ll	lm	lm	lm	lm	ll	lm	lm	ll	lm	ll	ll	lm	ll	lm	ll	lm	ll	ll	ll	ll	ll	lm	ll	lm	lm	lm	lm	ll
LG12_HB_1170	$F_0546077y_LG12_PA	LG12	<lmxll>	{0-}	(ll,lm)	lm	ll	ll	ll	lm	ll	ll	lm	lm	lm	ll	lm	lm	ll	ll	ll	lm	lm	lm	lm	ll	lm	lm	ll	lm	ll	ll	lm	ll	lm	ll	lm	ll	ll	ll	ll	ll	lm	ll	lm	lm	lm	lm	ll
LG12_HB_1170	F_0546096_L3_PA	LG12	<lmxll>	{0-}	(ll,lm)	lm	ll	ll	ll	lm	ll	ll	lm	lm	lm	ll	lm	lm	ll	ll	ll	lm	lm	lm	lm	ll	lm	lm	ll	lm	ll	ll	lm	ll	lm	ll	lm	ll	ll	ll	ll	ll	lm	ll	lm	lm	lm	lm	ll
F_0591260_L4_PA	F_0591260_L4_PA	LG12	<nnxnp>	{-1}	(nn,np)	nn	np	np	np	nn	np	nn	nn	nn	np	nn	nn	nn	nn	np	nn	np	nn	nn	np	nn	nn	nn	nn	nn	np	nn	np	nn	nn	np	nn	nn	nn	nn	np	np	nn	nn	np	np	nn	np	nn
F_0616689_L5_PA	F_0616689_L5_PA	LG12	<nnxnp>	{-0}	(nn,np)	np	nn	nn	nn	np	nn	np	np	np	nn	np	np	np	np	nn	np	nn	np	np	nn	np	np	np	np	np	nn	np	nn	np	np	nn	np	np	np	np	nn	nn	np	np	nn	nn	np	nn	np
F_0617866_L5_PA	F_0617866_L5_PA	LG12	<nnxnp>	{-0}	(nn,np)	np	nn	nn	np	np	nn	np	np	np	nn	np	nn	np	nn	np	np	nn	np	np	np	np	np	np	np	np	np	np	nn	np	np	np	np	np	nn	np	nn	nn	np	np	nn	nn	np	nn	np
LG12_HB_1342	F_0634977_L5_PA	LG12	<nnxnp>	{-1}	(nn,np)	nn	nn	np	np	np	nn	nn	nn	nn	np	nn	np	nn	np	nn	nn	np	nn	np	nn	nn	np	nn	nn	nn	nn	nn	np	np	nn	nn	nn	nn	nn	nn	np	nn	nn	nn	nn	np	np	np	nn
LG12_HB_1342	F_0635020_L5_PA	LG12	<efxeg>	{11}	[ee,ef,eg,fg)	ee	ef	fg	fg	eg	ef	ef	ee	ee	eg	ef	eg	ef	fg	ef	ef	eg	ee	eg	ee	ef	fg	ee	ef	ee	ef	ef	eg	fg	ee	ef	ef	ef	ef	ef	fg	ef	ee	ef	ee	eg	eg	eg	ef
LG12_HB_1342	F_0635022_L5_PA	LG12	<efxeg>	{11}	[ee,ef,eg,fg)	ee	ef	fg	fg	eg	ef	ef	ee	ee	eg	ef	eg	ef	fg	ef	ef	eg	ee	eg	ee	ef	fg	ee	ef	ee	ef	ef	eg	fg	ee	ef	ef	ef	ef	ef	fg	ef	ee	ef	ee	eg	eg	eg	ef
LG12_HB_1343	F_0635633_L5_PA	LG12	<lmxll>	{1-}	(ll,lm)	ll	lm	lm	lm	ll	lm	lm	ll	ll	ll	lm	ll	lm	lm	lm	lm	ll	ll	ll	ll	lm	lm	ll	lm	ll	lm	lm	ll	lm	ll	lm	lm	lm	lm	lm	lm	lm	ll	lm	ll	ll	ll	ll	lm
LG12_HB_1343	F_0635643_L5_PA	LG12	<hkxhk>	{11}	(hh,hk,kk)	hh	hk	kk	kk	hk	kk	hk	hh	hh	hk	hk	hk	hk	kk	hk	hk	hk	hh	hh	hh	hk	hk	hh	hk	hh	hk	hk	hk	kk	hh	hk	hk	hk	hk	hk	kk	hk	hh	hk	hh	hk	hk	hk	hk
LG12_HB_1343	F_0635645_L5_PA	LG12	<efxeg>	{11}	[ee,ef,eg,fg)	ee	ef	fg	fg	eg	fg	ef	ee	ee	eg	ef	eg	ef	fg	ef	ef	eg	ee	ee	ee	ef	ef	ee	ef	ee	ef	ef	eg	fg	ee	ef	ef	ef	ef	ef	fg	ef	ee	ef	ee	eg	eg	eg	ef
LG12_HB_1343	F_0635664_L5_PA	LG12	<efxeg>	{11}	[ee,ef,eg,fg)	ee	ef	fg	fg	eg	fg	ef	ee	ee	eg	ef	eg	ef	fg	ef	ef	eg	ee	ee	ee	ef	ef	ee	ef	ee	ef	ef	eg	fg	ee	ef	ef	ef	ef	ef	fg	ef	ee	ef	ee	eg	eg	eg	ef
LG12_HB_1677	F_0789346_L9_PA	LG12	<hkxhk>	{10}	(hh,hk,kk)	hk	hk	hh	hh	hh	kk	kk	hk	hk	hh	kk	hh	kk	hk	kk	hk	hh	hk	hh	hk	kk	hk	hk	kk	hk	kk	kk	hh	hk	kk	kk	kk	kk	kk	hk	kk	kk	hk	kk	hk	hh	hh	hk	kk
LG12_HB_1677	F_0789349_L9_PA	LG12	<nnxnp>	{-1}	(nn,np)	nn	nn	np	np	np	nn	nn	nn	nn	np	nn	np	nn	np	nn	nn	np	nn	np	nn	nn	np	nn	nn	nn	nn	nn	np	np	nn	nn	nn	nn	nn	np	nn	nn	nn	nn	nn	np	np	nn	nn
LG12_HB_1677	F_0789350_L9_PA	LG12	<nnxnp>	{-1}	(nn,np)	nn	nn	np	np	np	nn	nn	nn	nn	np	nn	np	nn	np	nn	nn	np	nn	np	nn	nn	np	nn	nn	nn	nn	nn	np	np	nn	nn	nn	nn	nn	np	nn	nn	nn	nn	nn	np	np	nn	nn
LG12_HB_1677	F_0789367_L9_PA	LG12	<lmxll>	{0-}	(ll,lm)	lm	lm	lm	lm	lm	ll	ll	lm	lm	lm	ll	lm	ll	ll	ll	lm	lm	lm	lm	lm	ll	ll	lm	ll	lm	ll	ll	lm	ll	ll	ll	ll	ll	ll	ll	ll	ll	lm	ll	lm	lm	lm	lm	ll
LG12_HB_1677	F_0789370_L9_PA	LG12	<nnxnp>	{-1}	(nn,np)	nn	nn	np	np	np	nn	nn	nn	nn	np	nn	np	nn	np	nn	nn	np	nn	np	nn	nn	np	nn	nn	nn	nn	nn	np	np	nn	nn	nn	nn	nn	np	nn	nn	nn	nn	nn	np	np	nn	nn
LG12_HB_1677	F_0789387_L9_PA	LG12	<nnxnp>	{-1}	(nn,np)	nn	nn	np	np	np	nn	nn	nn	nn	np	nn	np	nn	np	nn	nn	np	nn	np	nn	nn	np	nn	nn	nn	nn	nn	np	np	nn	nn	nn	nn	nn	np	nn	nn	nn	nn	nn	np	np	nn	nn
F_0081365_L11_PA	F_0081365_L11_PA	LG12	<lmxll>	{1-}	(ll,lm)	ll	lm	lm	lm	ll	lm	lm	ll	ll	ll	lm	ll	ll	lm	lm	lm	ll	ll	ll	ll	lm	lm	ll	lm	ll	lm	lm	ll	lm	ll	lm	ll	lm	--	lm	lm	lm	ll	lm	ll	ll	ll	ll	lm
LG12_HB_1813_s47h1	F_0853221_L11_47_1	LG12	<lmxll>	{1-}	(ll,lm)	ll	lm	lm	lm	ll	lm	lm	ll	ll	ll	lm	ll	ll	lm	lm	lm	ll	ll	ll	ll	lm	lm	ll	lm	ll	lm	lm	ll	lm	ll	lm	lm	lm	lm	lm	lm	lm	ll	lm	ll	ll	ll	ll	lm
LG12_HB_1819_s27h1	F_0855293_L12_27_1	LG12	<nnxnp>	{-0}	(nn,np)	np	np	nn	nn	nn	np	np	np	nn	nn	np	nn	np	nn	np	np	nn	np	nn	np	np	nn	np	np	np	nn	np	nn	nn	np	np	nn	nn	np	nn	np	np	np	np	np	np	nn	np	np
LG12_HB_1819_s27h1	F_0855312_L12_27_1	LG12	<nnxnp>	{-0}	(nn,np)	np	np	nn	nn	nn	np	np	np	nn	nn	np	nn	np	nn	np	np	nn	np	nn	np	np	nn	np	np	np	nn	np	nn	nn	np	np	nn	nn	np	nn	np	np	np	np	np	np	nn	np	np
LG12_HB_1819_s27h1	F_0855319_L12_27_1	LG12	<nnxnp>	{-0}	(nn,np)	np	np	nn	nn	nn	np	np	np	nn	nn	np	nn	np	nn	np	np	nn	np	nn	np	np	nn	np	np	np	nn	np	nn	nn	np	np	nn	nn	np	nn	np	np	np	np	np	np	nn	np	np
LG12_HB_1821_s27h1	F_0855807_L12_27_1	LG12	<lmxll>	{1-}	(ll,lm)	ll	ll	ll	ll	ll	ll	lm	ll	ll	ll	lm	ll	lm	lm	lm	ll	ll	ll	ll	ll	lm	lm	ll	lm	ll	lm	ll	ll	lm	lm	ll	lm	ll	lm	lm	lm	ll	ll	lm	ll	ll	ll	ll	lm
LG12_HB_1822_s27h1	F_0855922_L12_27_1	LG12	<hkxhk>	{11}	(hh,hk,kk)	hh	hh	hk	hk	hk	hh	hk	hh	hk	hk	hk	hk	hk	kk	hk	hh	hk	hh	hk	hh	hk	kk	hh	hk	hh	hk	hh	hk	kk	hk	hh	kk	hk	hk	kk	hk	hh	hh	hk	hh	hh	hk	hh	hk
LG12_HB_1822_s27h1	F_0855929_L12_27_1	LG12	<nnxnp>	{-0}	(nn,np)	np	np	nn	nn	nn	np	np	np	nn	nn	np	nn	np	nn	np	np	nn	np	nn	np	np	nn	np	np	np	np	np	nn	nn	np	np	nn	nn	np	nn	np	np	np	np	np	np	nn	np	np
LG12_HB_1822_s27h1	F_0855931_L12_27_1	LG12	<lmxll>	{1-}	(ll,lm)	ll	ll	ll	ll	ll	ll	lm	ll	ll	ll	lm	ll	lm	lm	lm	ll	ll	ll	ll	ll	lm	lm	ll	lm	ll	lm	ll	ll	lm	lm	ll	lm	ll	lm	lm	lm	ll	ll	lm	ll	ll	ll	ll	lm
LG12_HB_1822_s27h1	F_0855932_L12_27_1	LG12	<hkxhk>	{00}	(hh,hk,kk)	kk	kk	hk	hk	hk	kk	hk	kk	hk	hk	hk	hk	hk	hh	hk	kk	hk	kk	hk	kk	hk	hh	kk	hk	kk	hk	kk	hk	hh	hk	kk	hh	hk	hk	hh	hk	kk	kk	hk	kk	kk	hk	kk	hk
R_5390062_L12_28_1	R_5390062_L12_28_1	LG12	<nnxnp>	{-1}	(nn,np)	nn	nn	np	np	np	nn	nn	nn	nn	np	nn	np	nn	np	nn	nn	np	nn	np	nn	nn	np	nn	nn	nn	nn	nn	np	np	nn	nn	np	nn	nn	np	nn	nn	nn	nn	nn	np	np	nn	nn
LG12_HB_1823_s28h1	F_0856387_L12_28_1	LG12	<lmxll>	{0-}	(ll,lm)	lm	lm	lm	lm	lm	lm	ll	lm	lm	lm	ll	lm	ll	ll	ll	lm	lm	lm	lm	lm	ll	ll	lm	ll	lm	ll	lm	lm	ll	ll	lm	ll	lm	ll	ll	ll	lm	lm	ll	lm	lm	lm	lm	ll
LG12_HB_1825_s32h1	F_0857162_L12_32_1	LG12	<nnxnp>	{-1}	(nn,np)	nn	nn	np	np	np	nn	nn	nn	nn	np	nn	np	nn	np	nn	nn	np	nn	np	nn	nn	np	nn	nn	nn	nn	nn	np	np	nn	nn	nn	nn	nn	nn	np	nn	nn	nn	nn	np	np	nn	nn
LG12_HB_1825_s32h1	F_0857165_L12_32_1	LG12	<hkxhk>	{01}	(hh,hk,kk)	hk	hk	kk	hk	kk	hh	hh	hk	hk	kk	hh	kk	hh	hk	hh	hk	kk	hk	kk	hk	hh	hk	hk	hh	hk	hh	hh	kk	hk	hh	hh	hh	hh	hh	hh	hk	hh	hk	hh	hk	kk	kk	hk	hh
F_0857216_L12_33_1	F_0857216_L12_33_1	LG12	<nnxnp>	{-1}	(nn,np)	nn	nn	np	np	np	nn	nn	nn	nn	np	nn	np	nn	np	nn	nn	np	nn	np	nn	nn	np	nn	nn	nn	nn	nn	np	np	nn	nn	nn	nn	nn	nn	np	nn	nn	nn	nn	np	np	nn	nn
LG12_HB_1827_s33h1	F_0857653_L12_33_1	LG12	<nnxnp>	{-1}	(nn,np)	nn	nn	np	np	np	nn	nn	nn	nn	np	nn	np	nn	np	nn	nn	np	nn	np	nn	nn	np	nn	nn	nn	nn	nn	np	np	nn	nn	nn	nn	nn	nn	np	nn	nn	nn	nn	np	np	np	nn
LG12_HB_1827_s33h1	F_0857657_L12_33_1	LG12	<nnxnp>	{-1}	(nn,np)	nn	nn	np	np	np	nn	nn	nn	nn	np	nn	np	nn	np	nn	nn	np	nn	np	nn	nn	np	nn	nn	nn	nn	nn	np	np	nn	nn	nn	nn	nn	nn	np	nn	nn	nn	nn	np	np	np	nn
LG12_HB_1827_s33h1	F_0857656_L12_33_1	LG12	<lmxll>	{1-}	(ll,lm)	ll	lm	lm	lm	ll	lm	lm	ll	ll	ll	lm	ll	lm	lm	lm	ll	ll	ll	ll	ll	lm	lm	ll	lm	ll	lm	lm	ll	lm	ll	lm	lm	lm	lm	lm	lm	lm	ll	lm	ll	ll	ll	ll	lm
LG12_HB_1827_s33h1	F_0857667_L12_33_1	LG12	<lmxll>	{1-}	(ll,lm)	ll	lm	lm	lm	ll	lm	lm	ll	ll	ll	lm	ll	lm	lm	lm	ll	ll	ll	ll	ll	lm	lm	ll	lm	ll	lm	lm	ll	lm	ll	lm	lm	lm	lm	lm	lm	lm	ll	lm	ll	ll	ll	ll	lm
LG12_HB_1827_s33h1	F_0857668_L12_33_1	LG12	<lmxll>	{1-}	(ll,lm)	ll	lm	lm	lm	ll	lm	lm	ll	ll	ll	lm	ll	lm	lm	lm	ll	ll	ll	ll	ll	lm	lm	ll	lm	ll	lm	lm	ll	lm	ll	lm	lm	lm	lm	lm	lm	lm	ll	lm	ll	ll	ll	ll	lm
LG12_HB_1829.5_s35h1	R_12543592_L12_35_1	LG12	<nnxnp>	{-1}	(nn,np)	nn	nn	np	np	np	np	nn	nn	nn	np	nn	np	nn	np	nn	nn	np	nn	nn	nn	nn	nn	nn	nn	nn	nn	nn	np	np	nn	nn	nn	nn	nn	nn	np	nn	nn	nn	nn	np	np	np	nn
LG12_HB_1829.5_s35h1	R_12543616_L12_35_1	LG12	<nnxnp>	{-1}	(nn,np)	nn	nn	np	np	np	np	nn	nn	nn	np	nn	np	nn	np	nn	nn	np	nn	nn	nn	nn	nn	nn	nn	nn	nn	nn	np	np	nn	nn	nn	nn	nn	nn	np	nn	nn	nn	nn	np	np	np	nn
LG12_HB_1829.5_s35h1	R_12543650_L12_35_1	LG12	<nnxnp>	{-1}	(nn,np)	nn	nn	np	np	np	np	nn	nn	nn	np	nn	np	nn	np	nn	nn	np	nn	nn	nn	nn	nn	nn	nn	nn	nn	nn	np	np	nn	nn	nn	nn	nn	nn	np	nn	nn	nn	nn	np	np	np	nn
LG12_HB_1829.5_s35h1	R_12543851_L12_35_1	LG12	<nnxnp>	{-1}	(nn,np)	nn	nn	np	np	np	np	nn	nn	nn	np	nn	np	nn	np	nn	nn	np	nn	nn	nn	nn	nn	nn	nn	nn	nn	nn	np	np	nn	nn	nn	nn	nn	nn	np	nn	nn	nn	nn	np	np	np	nn
LG12_HB_1829_s35h1	F_0858092_L12_35_1	LG12	<nnxnp>	{-1}	(nn,np)	nn	nn	np	np	np	np	nn	nn	nn	np	nn	np	nn	np	nn	nn	np	nn	nn	nn	nn	nn	nn	nn	nn	nn	nn	np	np	nn	nn	nn	nn	nn	nn	np	nn	nn	nn	nn	np	np	np	nn
LG12_HB_1829_s35h1	F_0858095_L12_35_1	LG12	<hkxhk>	{00}	(hh,hk,kk)	kk	hk	hh	hh	hk	hh	hk	kk	kk	hk	hk	hk	kk	hh	hk	hk	hk	kk	kk	kk	hk	hk	kk	hk	kk	hk	hk	hk	hh	kk	hk	hk	hk	hk	hk	hh	hk	kk	hk	kk	hk	hk	hk	hk
LG12_HB_1831_s36h1	F_0858577_L12_36_1	LG12	<lmxll>	{1-}	(ll,lm)	ll	lm	lm	lm	ll	lm	lm	ll	ll	ll	lm	ll	ll	lm	lm	lm	ll	ll	ll	ll	lm	lm	ll	lm	ll	lm	lm	ll	lm	ll	lm	lm	lm	lm	lm	lm	lm	ll	lm	ll	ll	ll	ll	lm
LG12_HB_1831_s36h1	F_0858607_L12_36_1	LG12	<efxeg>	{11}	[ee,ef,eg,fg)	ee	ef	fg	fg	eg	fg	ef	ee	ee	eg	ef	eg	ee	fg	ef	ef	eg	ee	ee	ee	ef	ef	ee	ef	ee	ef	ef	eg	fg	ee	ef	ef	ef	ef	ef	fg	ef	ee	ef	ee	eg	eg	eg	ef
R_17347387_L12_38_1	R_17347387_L12_38_1	LG12	<nnxnp>	{-1}	(nn,np)	nn	nn	np	np	np	np	nn	nn	nn	np	nn	np	nn	np	nn	nn	np	nn	nn	nn	nn	nn	nn	nn	nn	nn	nn	np	np	nn	nn	nn	nn	np	nn	np	nn	nn	nn	nn	np	np	np	nn
LG12_HB_1832_s38h1	F_0859499_L12_38_1	LG12	<hkxhk>	{11}	(hh,hk,kk)	hh	hk	kk	kk	hk	kk	hk	hh	hh	hk	hk	hk	hh	kk	hk	hk	hk	hh	hh	hh	hk	hk	hh	hk	hh	hk	hk	hk	kk	hh	hk	hk	hk	kk	hk	kk	hk	hh	hk	hh	hk	hk	hk	hk
LG12_HB_1832_s38h1	F_0859505_L12_38_1	LG12	<nnxnp>	{-1}	(nn,np)	nn	nn	np	np	np	np	nn	nn	nn	np	nn	np	nn	np	nn	nn	np	nn	nn	nn	nn	nn	nn	nn	nn	nn	nn	np	np	nn	nn	nn	nn	np	nn	np	nn	nn	nn	nn	np	np	np	nn
LG12_HB_1835_s39h1	F_0860464_L12_39_1	LG12	<lmxll>	{0-}	(ll,lm)	lm	ll	ll	ll	lm	ll	ll	lm	lm	lm	ll	lm	lm	ll	ll	ll	lm	lm	lm	lm	ll	ll	lm	ll	lm	ll	ll	lm	ll	lm	ll	lm	ll	ll	ll	ll	ll	lm	ll	lm	lm	lm	lm	ll
LG12_HB_1835_s39h1	F_0860436_L12_39_1	LG12	<nnxnp>	{-0}	(nn,np)	np	np	nn	nn	nn	nn	np	np	np	nn	np	nn	np	nn	np	np	nn	np	np	np	np	np	np	np	np	np	np	nn	nn	np	np	np	np	nn	np	nn	np	np	np	np	nn	nn	nn	np
LG12_HB_1835_s39h1	F_0860466_L12_39_1	LG12	<nnxnp>	{-1}	(nn,np)	nn	nn	np	np	np	np	nn	nn	nn	np	nn	np	nn	np	nn	nn	np	nn	nn	nn	nn	nn	nn	nn	nn	nn	nn	np	np	nn	nn	nn	nn	np	nn	np	nn	nn	nn	nn	np	np	np	nn
F_0860971_L12_39_1	F_0860971_L12_39_1	LG12	<nnxnp>	{-0}	(nn,np)	np	np	nn	nn	nn	nn	np	np	np	nn	np	nn	np	nn	np	np	nn	np	np	np	np	np	np	np	np	np	np	nn	nn	np	np	np	np	nn	np	nn	np	np	np	np	nn	np	nn	np
LG12_HB_1838_s41h1	F_0861180_L12_41_1	LG12	<hkxhk>	{01}	(hh,hk,kk)	hk	hh	hk	hh	kk	hk	hh	hk	hk	kk	hh	kk	hk	hk	hh	hh	kk	hk	hk	hk	hh	hh	hk	hh	hk	hh	hh	kk	hk	hk	hh	hk	hh	hk	hh	hk	hh	hk	hh	hk	kk	hk	kk	hh
LG12_HB_1838_s41h1	F_0861177_L12_41_1	LG12	<nnxnp>	{-1}	(nn,np)	nn	nn	np	nn	np	np	nn	nn	nn	np	nn	np	nn	np	nn	nn	np	nn	nn	nn	nn	nn	nn	nn	nn	nn	nn	np	np	nn	nn	nn	nn	np	nn	np	nn	nn	nn	nn	np	nn	np	nn
LG12_HB_1838_s41h1	F_0861179_L12_41_1	LG12	<nnxnp>	{-0}	(nn,np)	np	np	nn	np	nn	nn	np	np	np	nn	np	nn	np	nn	np	np	nn	np	np	np	np	np	np	np	np	np	np	nn	nn	np	np	np	np	nn	np	nn	np	np	np	np	nn	np	nn	np
LG12_HB_1838_s41h1	F_0861188_L12_41_1	LG12	<nnxnp>	{-0}	(nn,np)	np	np	nn	np	nn	nn	np	np	np	nn	np	nn	np	nn	np	np	nn	np	np	np	np	np	np	np	np	np	np	nn	nn	np	np	np	np	nn	np	nn	np	np	np	np	nn	np	nn	np
R_22722118_L12_42_1	R_22722118_L12_42_1	LG12	<lmxll>	{1-}	(ll,lm)	ll	lm	lm	lm	ll	lm	lm	ll	ll	ll	lm	ll	ll	lm	lm	lm	ll	ll	ll	ll	lm	lm	ll	lm	ll	lm	lm	ll	lm	ll	lm	ll	lm	lm	lm	lm	lm	ll	lm	ll	ll	ll	ll	lm
LG12_HB_1839_s42h1	F_0861607_L12_42_1	LG12	<nnxnp>	{-0}	(nn,np)	np	np	nn	np	nn	nn	np	np	np	nn	np	nn	np	nn	np	np	nn	np	np	np	np	np	np	np	np	np	np	nn	nn	np	np	np	np	nn	np	nn	np	np	np	np	nn	np	nn	np
LG12_HB_1839_s42h1	F_0861619_L12_42_1	LG12	<nnxnp>	{-0}	(nn,np)	np	np	nn	np	nn	nn	np	np	np	nn	np	nn	np	nn	np	np	nn	np	np	np	np	np	np	np	np	np	np	nn	nn	np	np	np	np	nn	np	nn	np	np	np	np	nn	np	nn	np
LG12_HB_1839_s42h1	F_0861630_L12_42_1	LG12	<nnxnp>	{-0}	(nn,np)	np	np	nn	np	nn	nn	np	np	np	nn	np	nn	np	nn	np	np	nn	np	np	np	np	np	np	np	np	np	np	nn	nn	np	np	np	np	nn	np	nn	np	np	np	np	nn	np	nn	np
LG12_HB_1839_s42h1	F_0861603_L12_42_1	LG12	<lmxll>	{1-}	(ll,lm)	ll	lm	lm	lm	ll	lm	lm	ll	ll	ll	lm	ll	ll	lm	lm	lm	ll	ll	ll	ll	lm	lm	ll	lm	ll	lm	lm	ll	lm	ll	lm	ll	lm	lm	lm	lm	lm	ll	lm	ll	ll	ll	ll	lm
LG12_HB_1839_s42h1	F_0861623_L12_42_1	LG12	<lmxll>	{1-}	(ll,lm)	ll	lm	lm	lm	ll	lm	lm	ll	ll	ll	lm	ll	ll	lm	lm	lm	ll	ll	ll	ll	lm	lm	ll	lm	ll	lm	lm	ll	lm	ll	lm	ll	lm	lm	lm	lm	lm	ll	lm	ll	ll	ll	ll	lm
LG12_HB_184	F_0082458_L11_PA	LG12	<lmxll>	{1-}	(ll,lm)	ll	lm	lm	lm	ll	lm	lm	ll	ll	ll	lm	ll	ll	lm	lm	lm	ll	ll	ll	ll	lm	lm	ll	lm	ll	lm	lm	ll	lm	ll	lm	lm	lm	lm	lm	lm	lm	ll	lm	ll	ll	ll	ll	lm
LG12_HB_184	F_0082462_L11_PA	LG12	<lmxll>	{1-}	(ll,lm)	ll	lm	lm	lm	ll	lm	lm	ll	ll	ll	lm	ll	ll	lm	lm	lm	ll	ll	ll	ll	lm	lm	ll	lm	ll	lm	lm	ll	lm	ll	lm	lm	lm	lm	lm	lm	lm	ll	lm	ll	ll	ll	ll	lm
LG12_HB_184	F_0082477_L11_PA	LG12	<lmxll>	{1-}	(ll,lm)	ll	lm	lm	lm	ll	lm	lm	ll	ll	ll	lm	ll	ll	lm	lm	lm	ll	ll	ll	ll	lm	lm	ll	lm	ll	lm	lm	ll	lm	ll	lm	lm	lm	lm	lm	lm	lm	ll	lm	ll	ll	ll	ll	lm
LG12_HB_1841_s43h1	F_0862190_L12_43_1	LG12	<lmxll>	{1-}	(ll,lm)	ll	lm	lm	lm	ll	lm	lm	ll	ll	ll	lm	ll	ll	lm	lm	lm	ll	ll	ll	ll	lm	lm	ll	lm	ll	lm	lm	ll	lm	ll	lm	ll	lm	lm	lm	lm	lm	ll	lm	ll	ll	ll	ll	lm
LG12_HB_1841_s43h1	$F_0862197y_LG12	LG12	<lmxll>	{1-}	(ll,lm)	ll	lm	lm	lm	ll	lm	lm	ll	ll	ll	lm	ll	ll	lm	lm	lm	ll	ll	ll	ll	lm	lm	ll	lm	ll	lm	lm	ll	lm	ll	lm	ll	lm	lm	lm	lm	lm	ll	lm	ll	ll	ll	ll	lm
LG12_HB_1841_s43h1	F_0862187_L12_43_1	LG12	<nnxnp>	{-1}	(nn,np)	nn	np	np	nn	np	np	nn	nn	nn	np	nn	np	nn	np	nn	nn	np	nn	nn	nn	nn	nn	nn	nn	nn	nn	nn	np	np	nn	nn	nn	nn	np	nn	np	np	nn	nn	nn	np	nn	np	nn
LG12_HB_1843_s44h1	F_0862765_L12_44_1	LG12	<lmxll>	{1-}	(ll,lm)	ll	lm	lm	lm	ll	lm	lm	ll	ll	ll	lm	ll	ll	lm	lm	lm	ll	ll	ll	ll	lm	lm	ll	lm	ll	lm	lm	ll	lm	ll	lm	ll	lm	lm	lm	lm	lm	ll	lm	ll	ll	ll	ll	lm
LG12_HB_1843_s44h1	F_0862766_L12_44_1	LG12	<lmxll>	{1-}	(ll,lm)	ll	lm	lm	lm	ll	lm	lm	ll	ll	ll	lm	ll	ll	lm	lm	lm	ll	ll	ll	ll	lm	lm	ll	lm	ll	lm	lm	ll	lm	ll	lm	ll	lm	lm	lm	lm	lm	ll	lm	ll	ll	ll	ll	lm
LG12_HB_1844_s44h1	F_0863122_L12_44_1	LG12	<nnxnp>	{-0}	(nn,np)	np	nn	nn	np	np	nn	np	np	np	nn	np	nn	np	nn	np	np	nn	np	np	np	np	np	np	np	np	np	np	nn	nn	np	np	np	np	nn	np	nn	nn	np	np	np	nn	np	nn	np
LG12_HB_1847.5	R_29040874_L12_PA	LG12	<hkxhk>	{11}	(hh,hk,kk)	hh	kk	kk	hk	hh	kk	hk	hh	hh	hk	hk	hk	hh	kk	hk	hk	hk	hh	hh	hh	hk	hh	hh	hk	hh	hk	hk	hk	hk	hh	hk	hh	hk	kk	hk	kk	kk	hh	hk	hk	hk	hh	hk	hk
LG12_HB_1847.5	R_29053998_L12_PA	LG12	<nnxnp>	{-1}	(nn,np)	nn	np	np	nn	nn	np	nn	nn	nn	np	nn	np	nn	np	nn	nn	np	nn	nn	nn	nn	nn	nn	nn	nn	nn	nn	np	nn	nn	nn	nn	nn	np	nn	np	np	nn	nn	np	np	nn	np	nn
LG12_HB_1847.5	GD_01769_L12_PA	LG12	<nnxnp>	{-0}	(nn,np)	np	nn	nn	np	np	nn	np	np	np	nn	np	nn	np	nn	np	np	nn	np	np	np	np	np	np	np	np	np	np	nn	np	np	np	np	np	nn	np	nn	nn	np	np	nn	nn	np	nn	np
LG12_HB_1847_s46h1	F_0863678_L12_46_1	LG12	<nnxnp>	{-0}	(nn,np)	np	nn	nn	np	np	nn	np	np	np	nn	np	nn	np	nn	np	np	nn	np	np	np	np	np	np	np	np	np	np	nn	np	np	np	np	np	nn	np	nn	nn	np	np	nn	nn	np	nn	np
LG12_HB_1849_s46h1	F_0864452_L12_46_1	LG12	<lmxll>	{1-}	(ll,lm)	ll	lm	lm	lm	ll	lm	lm	ll	ll	ll	lm	ll	ll	lm	lm	lm	ll	ll	ll	ll	lm	lm	ll	lm	ll	lm	lm	ll	lm	ll	lm	ll	lm	lm	lm	lm	lm	ll	lm	ll	ll	ll	ll	lm
LG12_HB_1850_s46h1	F_0864902_L12_46_1	LG12	<hkxhk>	{01}	(hh,hk,kk)	hk	hk	hk	hh	hk	hk	hh	hk	hk	kk	hh	kk	hk	hk	hh	hh	kk	hk	hk	kk	hh	hk	hk	hh	hk	hh	hh	kk	hh	hk	hk	hk	hh	hk	hh	hk	hk	hk	hh	kk	kk	hk	kk	hh
LG12_HB_1850_s46h1	F_0864903_L12_46_1	LG12	<hkxhk>	{01}	(hh,hk,kk)	hk	hk	hk	hh	hk	hk	hh	hk	hk	kk	hh	kk	hk	hk	hh	hh	kk	hk	hk	kk	hh	hk	hk	hh	hk	hh	hh	kk	hh	hk	hk	hk	hh	hk	hh	hk	hk	hk	hh	kk	kk	hk	kk	hh
LG12_HB_1851_s46h1	F_0865132_L12_46_1	LG12	<lmxll>	{1-}	(ll,lm)	ll	lm	lm	lm	ll	lm	lm	ll	ll	ll	lm	ll	ll	lm	lm	lm	ll	ll	ll	ll	lm	ll	ll	lm	ll	lm	lm	ll	lm	ll	lm	ll	lm	lm	lm	ll	lm	ll	lm	ll	ll	ll	ll	lm
LG12_HB_1851_s46h1	F_0865134_L12_46_1	LG12	<lmxll>	{1-}	(ll,lm)	ll	lm	lm	lm	ll	lm	lm	ll	ll	ll	lm	ll	ll	lm	lm	lm	ll	ll	ll	ll	lm	ll	ll	lm	ll	lm	lm	ll	lm	ll	lm	ll	lm	lm	lm	ll	lm	ll	lm	ll	ll	ll	ll	lm
LG12_HB_1853_s46h1	F_0865864_L12_46_1	LG12	<nnxnp>	{-1}	(nn,np)	nn	np	np	nn	nn	np	nn	nn	nn	np	nn	nn	nn	np	np	nn	np	nn	nn	np	nn	nn	nn	nn	nn	nn	nn	np	nn	nn	np	nn	nn	np	nn	np	np	nn	nn	np	np	nn	np	nn
LG12_HB_1853_s46h1	F_0865868_L12_46_1	LG12	<lmxll>	{1-}	(ll,lm)	ll	lm	lm	lm	ll	lm	lm	ll	ll	ll	lm	ll	ll	lm	lm	lm	ll	ll	ll	ll	lm	ll	ll	lm	ll	lm	lm	ll	lm	ll	lm	ll	lm	ll	ll	ll	lm	ll	lm	ll	ll	ll	ll	lm
LG12_HB_1853_s46h1	F_0865877_L12_46_1	LG12	<hkxhk>	{11}	(hh,hk,kk)	hh	kk	kk	hk	hh	kk	hk	hh	hh	hk	hk	hh	hh	kk	kk	hk	hk	hh	hh	hk	hk	hh	hh	hk	hh	hk	hk	hk	hk	hh	kk	hh	hk	hk	hh	hk	kk	hh	hk	hk	hk	hh	hk	hk
LG12_HB_1853_s46h1	F_0865893_L12_46_1	LG12	<nnxnp>	{-1}	(nn,np)	nn	np	np	nn	nn	np	nn	nn	nn	np	nn	nn	nn	np	np	nn	np	nn	nn	np	nn	nn	nn	nn	nn	nn	nn	np	nn	nn	np	nn	nn	np	nn	np	np	nn	nn	np	np	nn	np	nn
LG12_HB_1853_s46h1	F_0865874_L12_46_1	LG12	<nnxnp>	{-0}	(nn,np)	np	nn	nn	np	np	nn	np	np	np	nn	np	np	np	nn	nn	np	nn	np	np	nn	np	np	np	np	np	np	np	nn	np	np	nn	np	np	nn	np	nn	nn	np	np	nn	nn	np	nn	np
LG12_HB_1854_s46h1	F_0865940_L12_46_1	LG12	<lmxll>	{0-}	(ll,lm)	lm	ll	ll	ll	lm	ll	ll	lm	lm	lm	ll	lm	lm	ll	ll	ll	lm	lm	lm	lm	ll	lm	lm	ll	lm	ll	ll	lm	ll	lm	ll	lm	ll	lm	lm	lm	ll	lm	ll	lm	lm	lm	lm	ll
LG12_HB_1854_s46h1	F_0865936_L12_46_1	LG12	<nnxnp>	{-1}	(nn,np)	nn	np	np	nn	nn	np	nn	nn	nn	np	nn	nn	nn	np	np	nn	np	nn	nn	np	nn	nn	nn	nn	nn	nn	nn	np	nn	nn	np	nn	nn	np	nn	np	np	nn	nn	np	np	nn	np	nn
LG12_HB_1854_s46h1	F_0865945_L12_46_1	LG12	<nnxnp>	{-0}	(nn,np)	np	nn	nn	np	np	nn	np	np	np	nn	np	np	np	nn	nn	np	nn	np	np	nn	np	np	np	np	np	np	np	nn	np	np	nn	np	np	nn	np	nn	nn	np	np	nn	nn	np	nn	np
LG12_HB_1855_s46h1	F_0866253_L12_46_1	LG12	<lmxll>	{1-}	(ll,lm)	ll	lm	lm	lm	ll	lm	lm	ll	ll	ll	lm	ll	ll	lm	lm	lm	ll	ll	ll	ll	lm	ll	ll	lm	ll	lm	lm	lm	lm	ll	lm	ll	lm	ll	ll	ll	lm	ll	lm	ll	ll	ll	ll	lm
LG12_HB_1855_s46h1	F_0866256_L12_46_1	LG12	<nnxnp>	{-0}	(nn,np)	np	nn	nn	nn	np	nn	np	np	np	nn	np	np	np	nn	nn	np	nn	np	np	nn	np	np	np	np	np	np	np	nn	np	np	nn	np	np	np	np	nn	nn	np	np	nn	nn	np	nn	np
LG12_HB_1855_s46h1	$F_0866279y_LG12	LG12	<efxeg>	{10}	[ee,ef,eg,fg)	eg	ef	ef	ef	eg	ef	fg	eg	eg	ee	fg	eg	eg	ef	ef	fg	ee	eg	eg	ee	fg	eg	eg	fg	eg	fg	fg	ef	fg	eg	ef	eg	fg	eg	eg	ee	ef	eg	fg	ee	ee	eg	ee	fg
LG12_HB_1856_s46h1	F_0866653_L12_46_1	LG12	<nnxnp>	{-1}	(nn,np)	nn	np	np	np	nn	np	nn	nn	nn	np	nn	nn	nn	np	np	nn	np	nn	nn	np	nn	nn	nn	nn	nn	np	nn	np	nn	nn	np	nn	nn	nn	nn	np	np	nn	nn	np	np	nn	np	nn
LG12_HB_1856_s46h1	F_0866661_L12_46_1	LG12	<nnxnp>	{-0}	(nn,np)	np	nn	nn	nn	np	nn	np	np	np	nn	np	np	np	nn	nn	np	nn	np	np	nn	np	np	np	np	np	nn	np	nn	np	np	nn	np	np	np	np	nn	nn	np	np	nn	nn	np	nn	np
LG12_HB_1857_s46h1	F_0866768_L12_46_1	LG12	<nnxnp>	{-0}	(nn,np)	np	nn	nn	nn	np	nn	np	np	np	nn	np	np	np	nn	nn	np	nn	np	np	nn	np	np	np	np	np	nn	np	nn	np	np	nn	np	np	np	np	nn	nn	np	np	nn	nn	np	nn	np
LG12_HB_1857_s46h1	F_0866745_L12_46_1	LG12	<hkxhk>	{11}	(hh,hk,kk)	hh	kk	kk	kk	hh	kk	hk	hh	hh	hk	hk	hh	hh	kk	kk	hk	hk	hh	hh	hk	hk	hh	hh	hk	hh	kk	hk	kk	hk	hh	kk	hh	hk	hh	hh	hk	kk	hh	hk	hk	hk	hh	hk	hk
LG12_HB_1857_s46h1	F_0866747_L12_46_1	LG12	<hkxhk>	{11}	(hh,hk,kk)	hh	kk	kk	kk	hh	kk	hk	hh	hh	hk	hk	hh	hh	kk	kk	hk	hk	hh	hh	hk	hk	hh	hh	hk	hh	kk	hk	kk	hk	hh	kk	hh	hk	hh	hh	hk	kk	hh	hk	hk	hk	hh	hk	hk
LG12_HB_1858_s46h1	F_0866920_L12_46_1	LG12	<hkxhk>	{00}	(hh,hk,kk)	kk	hh	hh	hh	kk	hh	hk	kk	kk	hk	hk	kk	kk	hk	hh	hk	hk	kk	kk	hk	hk	kk	kk	hk	kk	hh	hk	hh	hk	kk	hh	kk	hk	kk	kk	hk	hh	kk	hk	hk	hk	kk	hk	hk
LG12_HB_1858_s46h1	F_0866893_L12_46_1	LG12	<nnxnp>	{-0}	(nn,np)	np	nn	nn	nn	np	nn	np	np	np	nn	np	np	np	np	nn	np	nn	np	np	nn	np	np	np	np	np	nn	np	nn	np	np	nn	np	np	np	np	nn	nn	np	np	nn	nn	np	nn	np
LG12_HB_1858_s46h1	F_0866897_L12_46_1	LG12	<nnxnp>	{-0}	(nn,np)	np	nn	nn	nn	np	nn	np	np	np	nn	np	np	np	np	nn	np	nn	np	np	nn	np	np	np	np	np	nn	np	nn	np	np	nn	np	np	np	np	nn	nn	np	np	nn	nn	np	nn	np
LG12_HB_1858_s46h1	F_0866902_L12_46_1	LG12	<nnxnp>	{-0}	(nn,np)	np	nn	nn	nn	np	nn	np	np	np	nn	np	np	np	np	nn	np	nn	np	np	nn	np	np	np	np	np	nn	np	nn	np	np	nn	np	np	np	np	nn	nn	np	np	nn	nn	np	nn	np
CN899883_L12_46_1	CN899883_L12_46_1	LG12	<lmxll>	{0-}	(ll,lm)	lm	ll	ll	ll	lm	ll	ll	lm	lm	lm	ll	lm	lm	ll	ll	ll	lm	lm	lm	lm	ll	lm	lm	ll	lm	ll	ll	ll	ll	lm	ll	lm	ll	lm	lm	lm	ll	lm	ll	lm	lm	lm	lm	ll
LG12_HB_1860_s46h1	F_0867400_L12_46_1	LG12	<efxeg>	{01}	[ee,ef,eg,fg)	ef	eg	eg	eg	ef	eg	ee	ef	ef	fg	ee	ef	ef	ee	eg	ee	fg	ef	ef	fg	ee	ef	ef	ee	ef	eg	ee	eg	ee	ef	eg	ef	ee	ef	ef	fg	eg	ef	ee	fg	fg	ef	fg	ee
LG12_HB_1860_s46h1	F_0867409_L12_46_1	LG12	<hkxhk>	{10}	(hh,hk,kk)	hk	hk	hk	hk	hk	hk	kk	hk	hk	hh	kk	hk	hk	kk	hk	kk	hh	hk	hk	hh	kk	hk	hk	kk	hk	hk	kk	hk	kk	hk	hk	hk	kk	hk	hk	hh	hk	hk	kk	hh	hh	hk	hh	kk
LG12_HB_1860_s46h1	F_0867411_L12_46_1	LG12	<nnxnp>	{-1}	(nn,np)	nn	np	np	np	nn	np	nn	nn	nn	np	nn	nn	nn	nn	np	nn	np	nn	nn	np	nn	nn	nn	nn	nn	np	nn	np	nn	nn	np	nn	nn	nn	nn	np	np	nn	nn	np	np	nn	np	nn
LG12_HB_1861_s46h1	F_0867527_L12_46_1	LG12	<nnxnp>	{-1}	(nn,np)	nn	np	np	np	nn	np	nn	nn	nn	np	nn	nn	nn	nn	np	nn	np	nn	nn	np	nn	nn	nn	nn	nn	np	nn	np	nn	nn	np	nn	nn	nn	nn	np	np	nn	nn	np	np	nn	np	nn
LG12_HB_1861_s46h1	F_0867539_L12_46_1	LG12	<nnxnp>	{-1}	(nn,np)	nn	np	np	np	nn	np	nn	nn	nn	np	nn	nn	nn	nn	np	nn	np	nn	nn	np	nn	nn	nn	nn	nn	np	nn	np	nn	nn	np	nn	nn	nn	nn	np	np	nn	nn	np	np	nn	np	nn
LG12_HB_1861_s46h1	F_0867543_L12_46_1	LG12	<nnxnp>	{-1}	(nn,np)	nn	np	np	np	nn	np	nn	nn	nn	np	nn	nn	nn	nn	np	nn	np	nn	nn	np	nn	nn	nn	nn	nn	np	nn	np	nn	nn	np	nn	nn	nn	nn	np	np	nn	nn	np	np	nn	np	nn
LG12_HB_1861_s46h1	F_0867549_L12_46_1	LG12	<lmxll>	{0-}	(ll,lm)	lm	ll	ll	ll	lm	ll	ll	lm	lm	lm	ll	lm	lm	ll	ll	ll	lm	lm	lm	lm	ll	lm	lm	ll	lm	ll	ll	ll	ll	lm	ll	lm	ll	lm	lm	lm	ll	lm	ll	lm	lm	lm	lm	ll
LG12_HB_1862_s46h1	F_0867856_L12_46_1	LG12	<hkxhk>	{10}	(hh,hk,kk)	hk	hk	hk	hk	hk	hh	kk	hk	hk	hh	kk	hk	hk	kk	hk	kk	hh	hh	hk	hh	kk	hk	hk	kk	hk	hk	kk	hk	kk	hk	hk	hk	kk	hk	hk	hh	hk	hk	kk	hh	hh	hk	hh	kk
LG12_HB_1862_s46h1	F_0867878_L12_46_1	LG12	<nnxnp>	{-1}	(nn,np)	nn	np	np	np	nn	np	nn	nn	nn	np	nn	nn	nn	nn	np	nn	np	np	nn	np	nn	nn	nn	nn	nn	np	nn	np	nn	nn	np	nn	nn	nn	nn	np	np	nn	nn	np	np	nn	np	nn
LG12_HB_1862_s46h1	F_0867885_L12_46_1	LG12	<nnxnp>	{-1}	(nn,np)	nn	np	np	np	nn	np	nn	nn	nn	np	nn	nn	nn	nn	np	nn	np	np	nn	np	nn	nn	nn	nn	nn	np	nn	np	nn	nn	np	nn	nn	nn	nn	np	np	nn	nn	np	np	nn	np	nn
LG12_HB_1862_s46h1	F_0867854_L12_46_1	LG12	<lmxll>	{0-}	(ll,lm)	lm	ll	ll	ll	lm	lm	ll	lm	lm	lm	ll	lm	lm	ll	ll	ll	lm	lm	lm	lm	ll	lm	lm	ll	lm	ll	ll	ll	ll	lm	ll	lm	ll	lm	lm	lm	ll	lm	ll	lm	lm	lm	lm	ll
LG12_HB_1864_s46h1	F_0868156_L12_46_1	LG12	<lmxll>	{0-}	(ll,lm)	lm	ll	ll	ll	lm	lm	ll	lm	lm	ll	ll	lm	lm	ll	ll	ll	lm	lm	lm	lm	ll	lm	lm	ll	lm	ll	ll	ll	ll	lm	ll	lm	ll	lm	lm	lm	ll	ll	ll	lm	lm	lm	lm	ll
LG12_HB_1864_s46h1	F_0868150_L12_46_1	LG12	<hkxhk>	{10}	(hh,hk,kk)	hk	hk	hk	hk	hk	hh	kk	hk	hk	kk	hk	hk	hk	kk	hk	kk	hh	hh	hk	hh	kk	hk	hh	kk	hk	hk	kk	hk	kk	hk	hk	hk	kk	hk	hk	hh	hk	kk	hk	hh	hh	hk	hh	kk
LG12_HB_1864_s46h1	F_0868172_L12_46_1	LG12	<hkxhk>	{01}	(hh,hk,kk)	hk	hk	hk	hk	hk	kk	hh	hk	hk	hh	hk	hk	hk	hh	hk	hh	kk	kk	hk	kk	hh	hk	kk	hh	hk	hk	hh	hk	hh	hk	hk	hk	hh	hk	hk	kk	hk	hh	hk	kk	kk	hk	kk	hh
LG12_HB_1864_s46h1	F_0868174_L12_46_1	LG12	<nnxnp>	{-1}	(nn,np)	nn	np	np	np	nn	np	nn	nn	nn	nn	np	nn	nn	nn	np	nn	np	np	nn	np	nn	nn	np	nn	nn	np	nn	np	nn	nn	np	nn	nn	nn	nn	np	np	nn	np	np	np	nn	np	nn
LG12_HB_1865_s46h1	F_0868345_L12_46_1	LG12	<nnxnp>	{-1}	(nn,np)	nn	np	np	np	nn	np	nn	nn	nn	nn	np	nn	nn	nn	np	nn	np	np	nn	np	nn	nn	np	nn	nn	np	nn	np	nn	nn	np	nn	nn	nn	nn	np	np	nn	np	np	np	nn	np	nn
LG12_HB_1865_s46h1	F_0868359_L12_46_1	LG12	<nnxnp>	{-1}	(nn,np)	nn	np	np	np	nn	np	nn	nn	nn	nn	np	nn	nn	nn	np	nn	np	np	nn	np	nn	nn	np	nn	nn	np	nn	np	nn	nn	np	nn	nn	nn	nn	np	np	nn	np	np	np	nn	np	nn
LG12_HB_1865_s46h1	F_0868360_L12_46_1	LG12	<hkxhk>	{01}	(hh,hk,kk)	hk	hk	hk	hk	hk	kk	hh	hk	hk	hh	hk	hk	hk	hh	hk	hh	kk	kk	hk	kk	hh	hk	kk	hh	hk	hk	hh	hk	hh	hk	hk	hk	hh	hk	hk	kk	hk	hh	hk	kk	kk	hk	kk	hh
LG12_HB_1865_s46h1	F_0868362_L12_46_1	LG12	<nnxnp>	{-1}	(nn,np)	nn	np	np	np	nn	np	nn	nn	nn	nn	np	nn	nn	nn	np	nn	np	np	nn	np	nn	nn	np	nn	nn	np	nn	np	nn	nn	np	nn	nn	nn	nn	np	np	nn	np	np	np	nn	np	nn
$F_0888770y_LG12	$F_0888770y_LG12	LG12	<lmxll>	{0-}	(ll,lm)	lm	ll	ll	ll	lm	ll	ll	lm	lm	lm	ll	lm	lm	ll	ll	ll	lm	lm	lm	lm	ll	lm	lm	ll	lm	ll	ll	lm	ll	lm	ll	lm	ll	ll	ll	ll	ll	lm	ll	lm	lm	lm	lm	ll
LG12_HB_2152_s22h1	F_0983188_L4_22_1	LG12	<lmxll>	{0-}	(ll,lm)	lm	ll	ll	ll	lm	ll	ll	lm	lm	lm	ll	lm	lm	ll	ll	ll	lm	lm	lm	lm	ll	ll	lm	ll	lm	ll	ll	lm	ll	lm	ll	lm	ll	ll	ll	ll	ll	lm	ll	lm	lm	lm	lm	ll
LG12_HB_2152_s22h1	F_0983199_L4_22_1	LG12	<lmxll>	{1-}	(ll,lm)	ll	lm	lm	lm	ll	lm	lm	ll	ll	ll	lm	ll	ll	lm	lm	lm	ll	ll	ll	ll	lm	lm	ll	lm	ll	lm	lm	ll	lm	ll	lm	ll	lm	lm	lm	lm	lm	ll	lm	ll	ll	ll	ll	lm
LG12_HB_2198_s51h1	F_0999931_L5_51_1	LG12	<nnxnp>	{-1}	(nn,np)	nn	nn	np	np	np	nn	nn	nn	nn	np	nn	np	nn	np	nn	nn	np	nn	np	nn	nn	nn	nn	nn	nn	nn	nn	np	np	nn	nn	nn	nn	nn	nn	np	nn	nn	nn	nn	np	np	np	nn
LG12_HB_2198_s51h1	F_0999955_L5_51_1	LG12	<lmxll>	{1-}	(ll,lm)	ll	lm	lm	lm	ll	lm	lm	ll	ll	ll	lm	ll	lm	lm	lm	lm	ll	ll	ll	ll	lm	lm	ll	lm	ll	lm	lm	ll	lm	ll	lm	lm	lm	lm	lm	lm	lm	ll	lm	ll	ll	ll	ll	lm
LG12_HB_2198_s51h1	F_0999932_L5_51_1	LG12	<hkxhk>	{11}	(hh,hk,kk)	hh	hk	kk	kk	hk	hk	hk	hh	hh	hk	hk	hk	hk	kk	hk	hk	hk	hh	hk	hh	hk	hk	hh	hk	hh	hk	hk	hk	kk	hh	hk	hk	hk	hk	hk	kk	hk	hh	hk	hh	hk	hk	hk	hk
LG12_HB_2198_s51h1	F_0999957_L5_51_1	LG12	<nnxnp>	{-1}	(nn,np)	nn	nn	np	np	np	nn	nn	nn	nn	np	nn	np	nn	np	nn	nn	np	nn	np	nn	nn	nn	nn	nn	nn	nn	nn	np	np	nn	nn	nn	nn	nn	nn	np	nn	nn	nn	nn	np	np	np	nn
LG12_HB_2247_s39h1	F_1017440_L7_39_1	LG12	<hkxhk>	{11}	(hh,hk,kk)	hh	kk	kk	kk	hh	kk	hk	hh	hh	hk	hk	hh	hh	hk	kk	hk	hk	hh	hh	hk	hk	hh	hh	hk	hh	kk	hk	kk	hk	hh	kk	hh	hk	hh	hh	hk	kk	hh	hk	hk	hk	hh	hk	hk
LG12_HB_2247_s39h1	F_1017455_L7_39_1	LG12	<hkxhk>	{00}	(hh,hk,kk)	kk	hh	hh	hh	kk	hh	hk	kk	kk	hk	hk	kk	kk	hk	hh	hk	hk	kk	kk	hk	hk	kk	kk	hk	kk	hh	hk	hh	hk	kk	hh	kk	hk	kk	kk	hk	hh	kk	hk	hk	hk	kk	hk	hk
LG12_HB_228	F_0103283_L11_PA	LG12	<lmxll>	{1-}	(ll,lm)	ll	lm	lm	lm	ll	lm	lm	ll	ll	ll	lm	ll	ll	lm	lm	lm	ll	ll	ll	ll	lm	lm	ll	lm	ll	lm	lm	ll	lm	ll	lm	lm	lm	lm	lm	lm	lm	ll	lm	ll	ll	ll	ll	lm
LG12_HB_228	F_0103286_L11_PA	LG12	<lmxll>	{1-}	(ll,lm)	ll	lm	lm	lm	ll	lm	lm	ll	ll	ll	lm	ll	ll	lm	lm	lm	ll	ll	ll	ll	lm	lm	ll	lm	ll	lm	lm	ll	lm	ll	lm	lm	lm	lm	lm	lm	lm	ll	lm	ll	ll	ll	ll	lm
LG12_HB_228	F_0103288_L11_PA	LG12	<lmxll>	{1-}	(ll,lm)	ll	lm	lm	lm	ll	lm	lm	ll	ll	ll	lm	ll	ll	lm	lm	lm	ll	ll	ll	ll	lm	lm	ll	lm	ll	lm	lm	ll	lm	ll	lm	lm	lm	lm	lm	lm	lm	ll	lm	ll	ll	ll	ll	lm
LG12_HB_228	F_0103289_L11_PA	LG12	<lmxll>	{1-}	(ll,lm)	ll	lm	lm	lm	ll	lm	lm	ll	ll	ll	lm	ll	ll	lm	lm	lm	ll	ll	ll	ll	lm	lm	ll	lm	ll	lm	lm	ll	lm	ll	lm	lm	lm	lm	lm	lm	lm	ll	lm	ll	ll	ll	ll	lm
LG12_HB_228	F_0103306_L11_PA	LG12	<lmxll>	{1-}	(ll,lm)	ll	lm	lm	lm	ll	lm	lm	ll	ll	ll	lm	ll	ll	lm	lm	lm	ll	ll	ll	ll	lm	lm	ll	lm	ll	lm	lm	ll	lm	ll	lm	lm	lm	lm	lm	lm	lm	ll	lm	ll	ll	ll	ll	lm
LG12_HB_2302_s23h1	F_1044215_L9_23_1	LG12	<nnxnp>	{-1}	(nn,np)	nn	nn	np	np	np	nn	nn	nn	nn	np	nn	np	nn	np	nn	nn	np	nn	np	nn	nn	np	nn	nn	nn	nn	nn	np	np	nn	nn	nn	nn	nn	np	nn	nn	nn	nn	nn	np	np	nn	nn
LG12_HB_2304_s23h1	F_1045122_L9_23_1	LG12	<nnxnp>	{-0}	(nn,np)	np	np	nn	nn	nn	np	np	np	nn	nn	np	nn	np	nn	np	np	nn	np	nn	np	np	nn	np	np	np	np	np	nn	nn	np	np	nn	nn	np	nn	np	np	np	np	np	np	nn	np	np
LG12_HB_2346_s58h2	F_1057904_L11_58_2	LG12	<lmxll>	{1-}	(ll,lm)	ll	lm	lm	lm	ll	lm	lm	ll	ll	ll	lm	ll	lm	lm	lm	lm	ll	ll	ll	ll	lm	lm	ll	lm	ll	lm	lm	ll	lm	ll	lm	lm	lm	lm	lm	lm	lm	ll	lm	ll	ll	ll	ll	lm
LG12_HB_2346_s58h2	F_1057906_L11_58_2	LG12	<lmxll>	{1-}	(ll,lm)	ll	lm	lm	lm	ll	lm	lm	ll	ll	ll	lm	ll	lm	lm	lm	lm	ll	ll	ll	ll	lm	lm	ll	lm	ll	lm	lm	ll	lm	ll	lm	lm	lm	lm	lm	lm	lm	ll	lm	ll	ll	ll	ll	lm
LG12_HB_2350_s49h2	F_1059523_L12_49_2	LG12	<nnxnp>	{-0}	(nn,np)	np	np	nn	nn	nn	np	np	np	nn	nn	np	nn	np	nn	np	np	nn	np	nn	np	np	nn	np	np	np	np	np	nn	nn	np	np	nn	np	np	nn	np	np	np	np	np	nn	nn	np	np
LG12_HB_2350_s49h2	F_1059526_L12_49_2	LG12	<lmxll>	{0-}	(ll,lm)	lm	lm	lm	lm	lm	lm	ll	lm	lm	lm	ll	lm	ll	ll	ll	lm	lm	lm	lm	lm	ll	ll	lm	ll	lm	ll	lm	lm	ll	ll	lm	ll	lm	ll	ll	ll	lm	lm	ll	lm	lm	lm	lm	ll
LG12_HB_2350_s49h2	F_1059530_L12_49_2	LG12	<hkxhk>	{00}	(hh,hk,kk)	kk	kk	hk	hk	hk	kk	hk	kk	hk	hk	hk	hk	hk	hh	hk	kk	hk	kk	hk	kk	hk	hh	kk	hk	kk	hk	kk	hk	hh	hk	kk	hh	kk	hk	hh	hk	kk	kk	hk	kk	hk	hk	kk	hk
LG12_HB_2352_s58h2	F_1060727_L12_58_2	LG12	<lmxll>	{0-}	(ll,lm)	lm	ll	ll	ll	lm	ll	ll	lm	lm	lm	ll	lm	lm	ll	ll	ll	lm	lm	lm	lm	ll	ll	lm	ll	lm	ll	ll	lm	ll	lm	ll	lm	ll	ll	ll	ll	ll	lm	ll	lm	lm	lm	lm	ll
LG12_HB_2357_s61h2	F_1061427_L12_61_2	LG12	<lmxll>	{1-}	(ll,lm)	ll	lm	lm	lm	ll	lm	lm	ll	ll	ll	lm	ll	ll	lm	lm	lm	ll	ll	ll	ll	lm	ll	ll	lm	ll	lm	lm	ll	lm	ll	lm	ll	lm	lm	lm	lm	lm	ll	lm	ll	ll	ll	ll	lm
LG12_HB_2357_s61h2	F_1061424_L12_61_2	LG12	<nnxnp>	{-1}	(nn,np)	nn	np	np	nn	nn	np	nn	nn	nn	np	nn	np	nn	np	nn	nn	np	nn	nn	np	nn	nn	nn	nn	nn	nn	nn	np	nn	nn	np	nn	nn	np	nn	np	np	nn	nn	np	np	nn	np	nn
LG12_HB_2357_s61h2	F_1061426_L12_61_2	LG12	<nnxnp>	{-1}	(nn,np)	nn	np	np	nn	nn	np	nn	nn	nn	np	nn	np	nn	np	nn	nn	np	nn	nn	np	nn	nn	nn	nn	nn	nn	nn	np	nn	nn	np	nn	nn	np	nn	np	np	nn	nn	np	np	nn	np	nn
LG12_HB_2358_s61h2	F_1061765_L12_61_2	LG12	<lmxll>	{1-}	(ll,lm)	ll	lm	lm	lm	ll	lm	lm	ll	ll	ll	lm	ll	ll	lm	lm	lm	ll	ll	ll	ll	lm	lm	ll	lm	ll	lm	lm	ll	lm	ll	lm	ll	lm	lm	lm	lm	lm	ll	lm	ll	ll	ll	ll	lm
LG12_HB_2358_s61h2	F_1061770_L12_61_2	LG12	<lmxll>	{1-}	(ll,lm)	ll	lm	lm	lm	ll	lm	lm	ll	ll	ll	lm	ll	ll	lm	lm	lm	ll	ll	ll	ll	lm	lm	ll	lm	ll	lm	lm	ll	lm	ll	lm	ll	lm	lm	lm	lm	lm	ll	lm	ll	ll	ll	ll	lm
LG12_HB_2358_s61h2	F_1061772_L12_61_2	LG12	<lmxll>	{1-}	(ll,lm)	ll	lm	lm	lm	ll	lm	lm	ll	ll	ll	lm	ll	ll	lm	lm	lm	ll	ll	ll	ll	lm	lm	ll	lm	ll	lm	lm	ll	lm	ll	lm	ll	lm	lm	lm	lm	lm	ll	lm	ll	ll	ll	ll	lm
LG12_HB_2359_s61h2	F_1062028_L12_61_2	LG12	<nnxnp>	{-0}	(nn,np)	np	nn	nn	np	np	nn	np	np	np	nn	np	nn	np	nn	np	np	nn	np	np	nn	np	np	np	np	np	np	np	nn	np	np	nn	np	np	nn	np	nn	nn	np	np	nn	nn	np	nn	np
LG12_HB_236	R_22208_L12_PA	LG12	<nnxnp>	{-0}	(nn,np)	nn	nn	nn	nn	nn	np	np	nn	nn	nn	np	nn	np	nn	np	np	nn	np	nn	np	np	nn	np	np	np	nn	np	nn	nn	np	np	nn	nn	np	nn	np	np	np	np	np	np	nn	np	np
R_473947_L12_PA	R_473947_L12_PA	LG12	<nnxnp>	{-0}	(nn,np)	nn	nn	nn	nn	nn	np	np	nn	nn	nn	np	nn	np	nn	np	np	nn	np	nn	np	np	nn	np	np	np	nn	np	nn	nn	np	np	nn	nn	np	nn	np	np	np	np	np	np	nn	np	np
R_31831_L12_PA	R_31831_L12_PA	LG12	<nnxnp>	{-0}	(nn,np)	nn	nn	nn	nn	nn	np	np	nn	nn	nn	np	nn	np	nn	np	np	nn	np	nn	np	np	nn	np	np	np	nn	np	nn	nn	np	np	nn	nn	np	nn	np	np	np	np	np	np	nn	np	np
R_500084_L12_PA	R_500084_L12_PA	LG12	<nnxnp>	{-0}	(nn,np)	nn	np	nn	nn	nn	np	np	nn	nn	nn	np	nn	np	nn	np	np	nn	np	nn	np	np	nn	np	np	np	nn	np	nn	nn	np	np	nn	nn	np	nn	np	np	np	np	np	np	nn	np	np
LG12_HB_2360_s61h2	F_1062415_L12_61_2	LG12	<nnxnp>	{-1}	(nn,np)	nn	np	np	np	nn	np	nn	nn	nn	np	nn	nn	nn	nn	np	nn	np	nn	nn	np	nn	nn	nn	nn	nn	np	nn	np	nn	nn	np	nn	nn	nn	nn	np	np	nn	nn	np	np	nn	np	nn
LG12_HB_2360_s61h2	F_1062421_L12_61_2	LG12	<efxeg>	{01}	[ee,ef,eg,fg)	ef	eg	eg	eg	--	eg	ee	ef	ef	fg	ee	ef	ef	ee	eg	ee	fg	ef	ef	fg	ee	ef	ef	ee	ef	eg	ee	eg	ee	ef	eg	ef	ee	ef	ef	fg	eg	ef	ee	fg	fg	ef	fg	ee
LG12_HB_2360_s61h2	F_1062420_L12_61_2	LG12	<nnxnp>	{-1}	(nn,np)	nn	np	np	np	nn	np	nn	nn	nn	np	nn	nn	nn	nn	np	nn	np	nn	nn	np	nn	nn	nn	nn	nn	np	nn	np	nn	nn	np	nn	nn	nn	nn	np	np	nn	nn	np	np	nn	np	nn
LG12_HB_2361_s61h2	F_1062550_L12_61_2	LG12	<nnxnp>	{-1}	(nn,np)	nn	np	np	np	nn	np	nn	nn	nn	nn	np	nn	nn	nn	np	nn	np	np	nn	np	nn	nn	np	nn	nn	np	nn	np	nn	nn	np	nn	nn	nn	nn	np	np	nn	np	np	np	nn	np	nn
LG12_HB_2361_s61h2	F_1062559_L12_61_2	LG12	<lmxll>	{0-}	(ll,lm)	lm	ll	ll	ll	lm	lm	ll	lm	lm	ll	ll	lm	lm	ll	ll	ll	lm	lm	lm	lm	ll	lm	lm	ll	lm	ll	ll	ll	ll	lm	ll	lm	ll	lm	lm	lm	ll	ll	ll	lm	lm	lm	lm	ll
LG12_HB_2361_s61h2	F_1062561_L12_61_2	LG12	<nnxnp>	{-1}	(nn,np)	nn	np	np	np	nn	np	nn	nn	nn	nn	np	nn	nn	nn	np	nn	np	np	nn	np	nn	nn	np	nn	nn	np	nn	np	nn	nn	np	nn	nn	nn	nn	np	np	nn	np	np	np	nn	np	nn
LG12_HB_2361_s61h2	F_1062573_L12_61_2	LG12	<hkxhk>	{01}	(hh,hk,kk)	hk	hk	hk	hk	hk	kk	hh	hk	hk	hh	hk	hk	hk	hh	hk	hh	kk	kk	hk	kk	hh	hk	kk	hh	hk	hk	hh	hk	hh	hk	hk	hk	hh	hk	hk	kk	hk	hh	hk	kk	kk	hk	kk	hh
LG12_HB_237	F_0107526_L12_PA	LG12	<lmxll>	{1-}	(ll,lm)	ll	ll	ll	ll	ll	ll	lm	lm	ll	ll	lm	ll	lm	lm	ll	ll	ll	ll	ll	ll	lm	lm	ll	lm	ll	lm	ll	ll	lm	lm	lm	lm	ll	lm	lm	lm	ll	ll	lm	ll	ll	ll	ll	lm
LG12_HB_237	F_0107523_L12_PA	LG12	<nnxnp>	{-1}	(nn,np)	np	nn	np	np	np	nn	nn	np	np	np	nn	np	nn	np	nn	nn	np	nn	np	nn	nn	np	nn	nn	nn	np	nn	np	np	nn	nn	np	np	nn	np	nn	nn	nn	nn	nn	nn	np	nn	nn
LG12_HB_237	F_0107532_L12_PA	LG12	<nnxnp>	{-0}	(nn,np)	nn	np	nn	nn	nn	np	np	nn	nn	nn	np	nn	np	nn	np	np	nn	np	nn	np	np	nn	np	np	np	nn	np	nn	nn	np	np	nn	nn	np	nn	np	np	np	np	np	np	nn	np	np
LG12_HB_237	F_0107535_L12_PA	LG12	<nnxnp>	{-0}	(nn,np)	nn	np	nn	nn	nn	np	np	nn	nn	nn	np	nn	np	nn	np	np	nn	np	nn	np	np	nn	np	np	np	nn	np	nn	nn	np	np	nn	nn	np	nn	np	np	np	np	np	np	nn	np	np
LG12_HB_237	R_502092_L12_PA	LG12	<nnxnp>	{-1}	(nn,np)	--	nn	np	np	np	nn	nn	np	np	np	nn	np	nn	np	nn	nn	np	nn	np	nn	nn	np	nn	nn	nn	np	nn	np	np	nn	nn	np	np	nn	np	nn	nn	nn	nn	nn	nn	np	nn	--
LG12_HB_238	F_0107987_L12_PA	LG12	<lmxll>	{1-}	(ll,lm)	ll	ll	ll	ll	ll	ll	lm	lm	ll	ll	lm	ll	lm	lm	ll	ll	ll	ll	ll	ll	lm	lm	ll	lm	ll	lm	ll	ll	lm	lm	lm	lm	ll	lm	lm	lm	ll	ll	lm	ll	ll	ll	ll	lm
LG12_HB_239	F_0108815_L12_PA	LG12	<lmxll>	{0-}	(ll,lm)	lm	lm	lm	lm	lm	lm	ll	ll	lm	lm	ll	lm	ll	ll	ll	lm	lm	lm	lm	lm	ll	ll	lm	ll	lm	ll	lm	lm	ll	ll	lm	ll	lm	ll	ll	ll	lm	lm	ll	lm	lm	lm	lm	ll
LG12_HB_239	F_0108793_L12_PA	LG12	<nnxnp>	{-0}	(nn,np)	np	np	nn	nn	nn	np	np	nn	nn	nn	np	nn	np	nn	np	np	nn	np	nn	np	np	nn	np	np	np	nn	np	nn	nn	np	np	nn	nn	np	nn	np	np	np	np	np	np	nn	np	np
LG12_HB_239	R_1188294_L12_PA	LG12	<nnxnp>	{-0}	(nn,np)	np	np	nn	nn	nn	np	np	nn	nn	nn	np	nn	np	nn	np	np	nn	np	nn	np	np	nn	np	np	np	nn	np	nn	nn	np	np	nn	nn	np	nn	np	np	np	np	np	np	nn	np	np
LG12_HB_239	F_0108825_L12_PA	LG12	<nnxnp>	{-0}	(nn,np)	np	np	nn	nn	nn	np	np	nn	nn	nn	np	nn	np	nn	np	np	nn	np	nn	np	np	nn	np	np	np	nn	np	nn	nn	np	np	nn	nn	np	nn	np	np	np	np	np	np	nn	np	np
LG12_HB_239	F_0108826_L12_PA	LG12	<nnxnp>	{-0}	(nn,np)	np	np	nn	nn	nn	np	np	nn	nn	nn	np	nn	np	nn	np	np	nn	np	nn	np	np	nn	np	np	np	nn	np	nn	nn	np	np	nn	nn	np	nn	np	np	np	np	np	np	nn	np	np
LG12_HB_239	R_1193551_L12_PA	LG12	<nnxnp>	{-0}	(nn,np)	np	np	nn	nn	nn	np	np	nn	nn	nn	np	nn	np	nn	np	np	nn	np	nn	np	np	nn	np	np	np	nn	np	nn	nn	np	np	nn	nn	np	nn	np	np	np	np	np	np	nn	np	np
LG12_HB_239	R_1195935_L12_PA	LG12	<nnxnp>	{-0}	(nn,np)	np	np	nn	nn	nn	np	np	nn	nn	nn	np	nn	np	nn	np	np	nn	np	nn	np	np	nn	np	np	np	nn	np	nn	nn	np	np	nn	nn	np	nn	np	np	np	np	np	np	nn	np	np
LG12_HB_239.5	R_1215786_L12_PA	LG12	<nnxnp>	{-0}	(nn,np)	np	np	nn	nn	nn	np	np	nn	nn	nn	np	nn	np	nn	np	np	nn	np	nn	np	np	nn	np	np	np	nn	np	nn	nn	np	np	nn	nn	np	nn	np	np	np	np	np	np	nn	np	np
LG12_HB_239.5	R_1240623_L12_PA	LG12	<nnxnp>	{-0}	(nn,np)	np	np	nn	nn	nn	np	np	nn	nn	nn	np	nn	np	nn	np	np	nn	np	nn	np	np	nn	np	np	np	nn	np	nn	nn	np	np	nn	nn	np	nn	np	np	np	np	np	np	nn	np	np
LG12_HB_240	F_0109517_L12_PA	LG12	<hkxhk>	{00}	(hh,hk,kk)	kk	kk	hk	hk	hk	kk	hk	hh	hk	hk	hk	hk	hk	hh	hk	kk	hk	kk	hk	kk	hk	hh	kk	hk	kk	hh	kk	hk	hh	hk	kk	hh	hk	hk	hh	hk	kk	kk	hk	kk	kk	hk	kk	hk
LG12_HB_240	F_0109521_L12_PA	LG12	<nnxnp>	{-0}	(nn,np)	np	np	nn	nn	nn	np	np	nn	nn	nn	np	nn	np	nn	np	np	nn	np	nn	np	np	nn	np	np	np	nn	np	nn	nn	np	np	nn	nn	np	nn	np	np	np	np	np	np	nn	np	np
LG12_HB_240	R_1475357_L12_PA	LG12	<nnxnp>	{-0}	(nn,np)	np	np	nn	nn	nn	np	np	nn	nn	nn	np	nn	np	nn	np	np	nn	np	nn	np	np	nn	np	np	np	nn	np	nn	nn	np	np	nn	nn	np	nn	np	np	np	np	np	np	nn	np	np
GD_00116_L12_PA	GD_00116_L12_PA	LG12	<hkxhk>	{00}	(hh,hk,kk)	kk	kk	hk	hk	hk	kk	hk	hh	hk	hk	hk	hk	hk	hh	hk	kk	hk	kk	hk	kk	hk	hh	kk	hk	kk	hh	kk	hk	hh	hk	kk	hh	hk	hk	hh	hk	kk	kk	hk	kk	kk	hk	kk	hk
F_1072550_L15_86_2	F_1072550_L15_86_2	LG12	<nnxnp>	{-0}	(nn,np)	np	nn	nn	np	nn	nn	np	np	np	nn	np	nn	np	nn	np	np	nn	np	np	np	np	np	np	np	np	np	np	nn	nn	np	np	np	np	nn	np	nn	nn	np	np	np	nn	np	nn	np
LG12_HB_241	F_0110360_L12_PA	LG12	<nnxnp>	{-0}	(nn,np)	np	np	nn	nn	nn	np	np	nn	nn	nn	np	nn	np	nn	np	np	nn	np	nn	np	np	nn	np	np	np	nn	np	nn	nn	np	np	nn	nn	np	nn	np	np	np	np	np	np	nn	np	np
LG12_HB_241	F_0110362_L12_PA	LG12	<nnxnp>	{-0}	(nn,np)	np	np	nn	nn	nn	np	np	nn	nn	nn	np	nn	np	nn	np	np	nn	np	nn	np	np	nn	np	np	np	nn	np	nn	nn	np	np	nn	nn	np	nn	np	np	np	np	np	np	nn	np	np
LG12_HB_241	F_0110366_L12_PA	LG12	<lmxll>	{0-}	(ll,lm)	lm	lm	lm	lm	lm	lm	ll	ll	lm	lm	ll	lm	ll	ll	ll	lm	lm	lm	lm	lm	ll	ll	lm	ll	lm	ll	lm	lm	ll	ll	lm	ll	lm	ll	ll	ll	lm	lm	ll	lm	lm	lm	lm	ll
LG12_HB_241	F_0110372_L12_PA	LG12	<lmxll>	{0-}	(ll,lm)	lm	lm	lm	lm	lm	lm	ll	ll	lm	lm	ll	lm	ll	ll	ll	lm	lm	lm	lm	lm	ll	ll	lm	ll	lm	ll	lm	lm	ll	ll	lm	ll	lm	ll	ll	ll	lm	lm	ll	lm	lm	lm	lm	ll
LG12_HB_241	F_0110376_L12_PA	LG12	<nnxnp>	{-0}	(nn,np)	np	np	nn	nn	nn	np	np	nn	nn	nn	np	nn	np	nn	np	np	nn	np	nn	np	np	nn	np	np	np	nn	np	nn	nn	np	np	nn	nn	np	nn	np	np	np	np	np	np	nn	np	np
LG12_HB_241	F_0110379_L12_PA	LG12	<hkxhk>	{00}	(hh,hk,kk)	kk	kk	hk	hk	hk	kk	hk	hh	hk	hk	hk	hk	hk	hh	hk	kk	hk	kk	hk	kk	hk	hh	kk	hk	kk	hh	kk	hk	hh	hk	kk	hh	hk	hk	hh	hk	kk	kk	hk	kk	kk	hk	kk	hk
LG12_HB_241	R_1813514_L12_PA	LG12	<nnxnp>	{-0}	(nn,np)	np	np	nn	nn	nn	np	np	nn	nn	nn	np	nn	np	nn	np	np	nn	np	nn	np	np	nn	np	np	np	nn	np	nn	nn	np	np	nn	nn	--	nn	np	np	np	np	np	np	nn	np	np
LG12_HB_241	R_1816057_L12_PA	LG12	<nnxnp>	{-0}	(nn,np)	np	np	nn	nn	nn	np	np	nn	nn	nn	np	nn	np	nn	np	np	nn	np	nn	np	np	nn	np	np	np	nn	np	nn	nn	np	np	nn	nn	np	nn	np	np	np	np	np	np	nn	np	np
LG12_HB_241	R_1818084_L12_PA	LG12	<nnxnp>	{-0}	(nn,np)	np	np	nn	nn	nn	np	np	nn	nn	nn	np	nn	np	nn	np	np	nn	np	nn	np	np	nn	np	np	np	nn	np	nn	nn	np	np	nn	nn	np	nn	np	np	np	np	np	np	nn	np	np
LG12_HB_242	F_0110887_L12_PA	LG12	<nnxnp>	{-0}	(nn,np)	np	np	nn	nn	nn	np	np	np	nn	nn	np	nn	np	nn	np	np	nn	np	nn	np	np	nn	np	np	np	nn	np	nn	nn	np	np	nn	nn	np	nn	np	np	np	np	np	np	nn	np	np
LG12_HB_242	F_0110890_L12_PA	LG12	<nnxnp>	{-1}	(nn,np)	nn	nn	np	np	np	nn	nn	nn	np	np	nn	np	nn	np	nn	nn	np	nn	np	nn	nn	np	nn	nn	nn	np	nn	np	np	nn	nn	np	np	nn	np	nn	nn	nn	nn	nn	nn	np	nn	nn
LG12_HB_242	R_2343296_L12_PA	LG12	<hkxhk>	{11}	(hh,hk,kk)	hh	hh	hk	hk	hk	hh	hk	hh	hk	hk	hk	hk	hk	kk	hk	hh	hk	hh	hk	hh	hk	kk	hh	hk	hh	kk	hh	hk	kk	hk	hh	kk	hk	hk	kk	hk	hh	hh	hk	hh	hh	hk	hh	hk
LG12_HB_242	F_0110898_L12_PA	LG12	<lmxll>	{0-}	(ll,lm)	lm	lm	lm	lm	lm	lm	ll	lm	lm	lm	ll	lm	ll	ll	ll	lm	lm	lm	lm	lm	ll	ll	lm	ll	lm	ll	lm	lm	ll	ll	lm	ll	lm	ll	ll	ll	lm	lm	ll	lm	lm	lm	lm	ll
F_0111163_L12_PA	F_0111163_L12_PA	LG12	<nnxnp>	{-0}	(nn,np)	np	np	nn	nn	nn	np	np	np	nn	nn	np	nn	np	nn	np	np	nn	np	nn	np	np	nn	np	np	np	nn	np	nn	nn	np	np	nn	nn	np	nn	np	np	np	np	np	np	nn	np	np
LG12_HB_243.5	R_2956505_L12_PA	LG12	<nnxnp>	{-0}	(nn,np)	np	np	nn	nn	nn	np	np	np	nn	nn	np	nn	np	nn	np	np	nn	np	nn	np	np	nn	np	np	np	nn	np	nn	nn	np	np	nn	nn	np	nn	np	np	np	np	np	np	nn	np	np
LG12_HB_244	F_0111352_L12_PA	LG12	<nnxnp>	{-0}	(nn,np)	np	np	nn	nn	nn	np	np	np	nn	nn	np	nn	np	nn	np	np	nn	np	nn	np	np	nn	np	np	np	nn	np	nn	nn	np	np	nn	nn	np	nn	np	np	np	np	np	np	nn	np	np
LG12_HB_244	F_0111355_L12_PA	LG12	<nnxnp>	{-0}	(nn,np)	np	np	nn	nn	nn	np	np	np	nn	nn	np	nn	np	nn	np	np	nn	np	nn	np	np	nn	np	np	np	nn	np	nn	nn	np	np	nn	nn	np	nn	np	np	np	np	np	np	nn	np	np
LG12_HB_244	F_0111369_L12_PA	LG12	<hkxhk>	{11}	(hh,hk,kk)	hh	hh	hk	hk	hk	hh	hk	hh	hk	hk	hk	hk	hk	kk	hk	hh	hk	hh	hk	hh	hk	kk	hh	hk	hh	kk	hh	hk	kk	hk	hh	kk	hk	hk	kk	hk	hh	hh	hk	hh	hh	hk	hh	hk
LG12_HB_244.5	GD_01615_L12_PA	LG12	<nnxnp>	{-0}	(nn,np)	np	np	nn	nn	nn	np	np	np	nn	nn	np	nn	np	nn	np	np	nn	np	nn	np	np	nn	np	np	np	nn	np	nn	nn	np	np	nn	nn	np	nn	np	np	np	np	np	np	nn	np	np
F_0111904_L12_PA	F_0111904_L12_PA	LG12	<lmxll>	{1-}	(ll,lm)	ll	ll	ll	ll	ll	ll	lm	ll	ll	ll	lm	ll	lm	lm	lm	ll	ll	ll	ll	ll	lm	lm	ll	lm	ll	lm	ll	ll	lm	lm	ll	lm	ll	lm	lm	lm	ll	ll	lm	ll	ll	ll	ll	lm
LG12_HB_246	F_0112238_L12_PA	LG12	<lmxll>	{1-}	(ll,lm)	ll	ll	ll	ll	ll	ll	lm	ll	ll	ll	lm	ll	lm	lm	lm	ll	ll	ll	ll	ll	lm	lm	ll	lm	ll	lm	ll	ll	lm	lm	ll	lm	ll	lm	lm	lm	ll	ll	lm	ll	ll	ll	ll	lm
LG12_HB_246	F_0112239_L12_PA	LG12	<lmxll>	{1-}	(ll,lm)	ll	ll	ll	ll	ll	ll	lm	ll	ll	ll	lm	ll	lm	lm	lm	ll	ll	ll	ll	ll	lm	lm	ll	lm	ll	lm	ll	ll	lm	lm	ll	lm	ll	lm	lm	lm	ll	ll	lm	ll	ll	ll	ll	lm
LG12_HB_246	F_0112258_L12_PA	LG12	<lmxll>	{1-}	(ll,lm)	ll	ll	ll	ll	ll	ll	lm	ll	ll	ll	lm	ll	lm	lm	lm	ll	ll	ll	ll	ll	lm	lm	ll	lm	ll	lm	ll	ll	lm	lm	ll	lm	ll	lm	lm	lm	ll	ll	lm	ll	ll	ll	ll	lm
LG12_HB_246	F_0112256_L12_PA	LG12	<nnxnp>	{-1}	(nn,np)	nn	nn	np	np	np	nn	nn	nn	np	np	nn	np	nn	np	nn	nn	np	nn	np	nn	nn	np	nn	nn	nn	nn	nn	np	np	nn	nn	np	np	nn	np	nn	nn	nn	nn	nn	nn	np	nn	nn
LG12_HB_246	R_3446082_L12_PA	LG12	<nnxnp>	{-1}	(nn,np)	nn	nn	np	np	np	nn	nn	nn	np	np	nn	np	nn	np	nn	nn	np	nn	np	nn	nn	np	nn	nn	nn	nn	nn	np	np	nn	nn	np	np	nn	np	nn	nn	nn	nn	nn	nn	np	nn	nn
LG12_HB_246.5	GD_00430_L12_PA	LG12	<hkxhk>	{10}	(hh,hk,kk)	hk	hk	hh	hh	hh	hk	kk	hk	hh	hh	kk	hh	kk	hk	kk	hk	hh	hk	hh	hk	kk	hk	hk	kk	hk	kk	hk	hh	hk	kk	hk	hk	hh	kk	hk	kk	hk	hk	kk	hk	hk	hh	hk	kk
LG12_HB_246.5	R_3725831_L12_PA	LG12	<hkxhk>	{01}	(hh,hk,kk)	hk	hk	kk	kk	kk	hk	hh	hk	kk	kk	hh	kk	hh	hk	hh	hk	kk	hk	kk	hk	hh	hk	hk	hh	hk	hh	hk	kk	hk	hh	hk	hk	kk	hh	hk	hh	hk	hk	hh	hk	hk	kk	hk	hh
LG12_HB_247	F_0112839_L12_PA	LG12	<nnxnp>	{-0}	(nn,np)	np	np	nn	nn	nn	np	np	np	nn	nn	np	nn	np	nn	np	np	nn	np	nn	np	np	nn	np	np	np	np	np	nn	nn	np	np	nn	nn	np	nn	np	np	np	np	np	np	nn	np	np
LG12_HB_248	F_0113077_L12_PA	LG12	<lmxll>	{0-}	(ll,lm)	lm	lm	lm	lm	lm	lm	ll	lm	lm	lm	ll	lm	ll	ll	ll	lm	lm	lm	lm	lm	ll	ll	lm	ll	lm	ll	lm	lm	ll	ll	lm	ll	lm	ll	ll	ll	lm	lm	ll	lm	lm	lm	lm	ll
LG12_HB_248	F_0113090_L12_PA	LG12	<lmxll>	{0-}	(ll,lm)	lm	lm	lm	lm	lm	lm	ll	lm	lm	lm	ll	lm	ll	ll	ll	lm	lm	lm	lm	lm	ll	ll	lm	ll	lm	ll	lm	lm	ll	ll	lm	ll	lm	ll	ll	ll	lm	lm	ll	lm	lm	lm	lm	ll
LG12_HB_248	F_0113071_L12_PA	LG12	<lmxll>	{1-}	(ll,lm)	ll	ll	ll	ll	ll	ll	lm	ll	ll	ll	lm	ll	lm	lm	lm	ll	ll	ll	ll	ll	lm	lm	ll	lm	ll	lm	ll	ll	lm	lm	ll	lm	ll	lm	lm	lm	ll	ll	lm	ll	ll	ll	ll	lm
LG12_HB_248	F_0113081_L12_PA	LG12	<nnxnp>	{-0}	(nn,np)	np	np	nn	nn	nn	np	np	np	nn	nn	np	nn	np	nn	np	np	nn	np	nn	np	np	nn	np	np	np	np	np	nn	nn	np	np	nn	nn	np	nn	np	np	np	np	np	np	nn	np	np
LG12_HB_2485_s28h2	F_1091489_L4_28_2	LG12	<nnxnp>	{-1}	(nn,np)	nn	np	np	nn	nn	np	nn	nn	nn	np	nn	np	nn	np	nn	nn	np	nn	nn	nn	nn	nn	nn	nn	nn	nn	nn	np	np	nn	nn	nn	nn	np	nn	np	np	nn	nn	nn	np	nn	np	nn
LG12_HB_2485_s28h2	F_1091490_L4_28_2	LG12	<nnxnp>	{-0}	(nn,np)	np	nn	nn	np	np	nn	np	np	np	nn	np	nn	np	nn	np	np	nn	np	np	np	np	np	np	np	np	np	np	nn	nn	np	np	np	np	nn	np	nn	nn	np	np	np	nn	np	nn	np
LG12_HB_2485_s28h2	F_1091498_L4_28_2	LG12	<nnxnp>	{-0}	(nn,np)	np	nn	nn	np	np	nn	np	np	np	nn	np	nn	np	nn	np	np	nn	np	np	np	np	np	np	np	np	np	np	nn	nn	np	np	np	np	nn	np	nn	nn	np	np	np	nn	np	nn	np
LG12_HB_2485_s28h2	F_1091501_L4_28_2	LG12	<nnxnp>	{-1}	(nn,np)	nn	np	np	nn	nn	np	nn	nn	nn	np	nn	np	nn	np	nn	nn	np	nn	nn	nn	nn	nn	nn	nn	nn	nn	nn	np	np	nn	nn	nn	nn	np	nn	np	np	nn	nn	nn	np	nn	np	nn
LG12_HB_249	F_0113339_L12_PA	LG12	<lmxll>	{1-}	(ll,lm)	ll	ll	ll	ll	ll	ll	lm	ll	ll	ll	lm	ll	lm	lm	lm	ll	ll	ll	ll	ll	lm	lm	ll	lm	ll	lm	ll	ll	lm	lm	ll	lm	ll	lm	lm	lm	ll	ll	lm	ll	ll	ll	ll	lm
LG12_HB_249	F_0113340_L12_PA	LG12	<lmxll>	{1-}	(ll,lm)	ll	ll	ll	ll	ll	ll	lm	ll	ll	ll	lm	ll	lm	lm	lm	ll	ll	ll	ll	ll	lm	lm	ll	lm	ll	lm	ll	ll	lm	lm	ll	lm	ll	lm	lm	lm	ll	ll	lm	ll	ll	ll	ll	lm
LG12_HB_249	F_0113377_L12_PA	LG12	<lmxll>	{1-}	(ll,lm)	ll	ll	ll	ll	ll	ll	lm	ll	ll	ll	lm	ll	lm	lm	lm	ll	ll	ll	ll	ll	lm	lm	ll	lm	ll	lm	ll	ll	lm	lm	ll	lm	ll	lm	lm	lm	ll	ll	lm	ll	ll	ll	ll	lm
LG12_HB_249	F_0113378_L12_PA	LG12	<lmxll>	{1-}	(ll,lm)	ll	ll	ll	ll	ll	ll	lm	ll	ll	ll	lm	ll	lm	lm	lm	ll	ll	ll	ll	ll	lm	lm	ll	lm	ll	lm	ll	ll	lm	lm	ll	lm	ll	lm	lm	lm	ll	ll	lm	ll	ll	ll	ll	lm
LG12_HB_249	R_4304933_L12_PA	LG12	<lmxll>	{1-}	(ll,lm)	ll	ll	ll	ll	ll	ll	lm	ll	ll	ll	lm	ll	lm	lm	lm	ll	ll	ll	ll	ll	lm	lm	ll	lm	ll	lm	ll	ll	lm	lm	ll	lm	ll	lm	lm	lm	ll	ll	lm	ll	ll	ll	ll	lm
LG12_HB_250	F_0114362_L12_PA	LG12	<lmxll>	{1-}	(ll,lm)	ll	ll	ll	ll	ll	ll	lm	ll	ll	ll	lm	ll	lm	lm	lm	ll	ll	ll	ll	ll	lm	lm	ll	lm	ll	lm	ll	ll	lm	lm	ll	lm	ll	lm	lm	lm	ll	ll	lm	ll	ll	ll	ll	lm
LG12_HB_250	F_0114363_L12_PA	LG12	<hkxhk>	{00}	(hh,hk,kk)	kk	kk	hk	hk	hk	kk	hk	kk	hk	hk	hk	hk	hk	hh	hk	kk	hk	kk	hk	kk	hk	hh	kk	hk	kk	hk	kk	hk	hh	hk	kk	hh	hk	hk	hh	hk	kk	kk	hk	kk	hk	hk	kk	hk
LG12_HB_250	F_0114368_L12_PA	LG12	<lmxll>	{1-}	(ll,lm)	ll	ll	ll	ll	ll	ll	lm	ll	ll	ll	lm	ll	lm	lm	lm	ll	ll	ll	ll	ll	lm	lm	ll	lm	ll	lm	ll	ll	lm	lm	ll	lm	ll	lm	lm	lm	ll	ll	lm	ll	ll	ll	ll	lm
LG12_HB_250	F_0114369_L12_PA	LG12	<nnxnp>	{-0}	(nn,np)	np	np	nn	nn	nn	np	np	np	nn	nn	np	nn	np	nn	np	np	nn	np	nn	np	np	nn	np	np	np	np	np	nn	nn	np	np	nn	nn	np	nn	np	np	np	np	np	nn	nn	np	np
LG12_HB_250	GD_01907_L12_PA	LG12	<lmxll>	{1-}	(ll,lm)	ll	ll	ll	ll	ll	ll	lm	ll	ll	ll	lm	ll	lm	lm	lm	ll	ll	ll	ll	ll	lm	lm	ll	lm	ll	lm	ll	ll	lm	lm	ll	lm	ll	lm	lm	lm	ll	ll	lm	ll	ll	ll	ll	lm
LG12_HB_251	F_0114799_L12_PA	LG12	<nnxnp>	{-0}	(nn,np)	np	np	nn	nn	nn	np	np	np	nn	nn	np	nn	np	nn	np	np	nn	np	nn	np	np	nn	np	np	np	np	np	nn	nn	np	np	nn	nn	np	nn	np	np	np	np	np	nn	nn	np	np
LG12_HB_251	F_0114805_L12_PA	LG12	<nnxnp>	{-0}	(nn,np)	np	np	nn	nn	nn	np	np	np	nn	nn	np	nn	np	nn	np	np	nn	np	nn	np	np	nn	np	np	np	np	np	nn	nn	np	np	nn	nn	np	nn	np	np	np	np	np	nn	nn	np	np
LG12_HB_251	F_0114822_L12_PA	LG12	<nnxnp>	{-0}	(nn,np)	np	np	nn	nn	nn	np	np	np	nn	nn	np	nn	np	nn	np	np	nn	np	nn	np	np	nn	np	np	np	np	np	nn	nn	np	np	nn	nn	np	nn	np	np	np	np	np	nn	nn	np	np
LG12_HB_251	F_0114826_L12_PA	LG12	<nnxnp>	{-0}	(nn,np)	np	np	nn	nn	nn	np	np	np	nn	nn	np	nn	np	nn	np	np	nn	np	nn	np	np	nn	np	np	np	np	np	nn	nn	np	np	nn	nn	np	nn	np	np	np	np	np	nn	nn	np	np
LG12_HB_251	F_0114795_L12_PA	LG12	<lmxll>	{1-}	(ll,lm)	ll	ll	ll	ll	ll	ll	lm	ll	ll	ll	lm	ll	lm	lm	lm	ll	ll	ll	ll	ll	lm	lm	ll	lm	ll	lm	ll	ll	lm	lm	ll	lm	ll	lm	lm	lm	ll	ll	lm	ll	ll	ll	ll	lm
LG12_HB_251	F_0114810_L12_PA	LG12	<lmxll>	{1-}	(ll,lm)	ll	ll	ll	ll	ll	ll	lm	ll	ll	ll	lm	ll	lm	lm	lm	ll	ll	ll	ll	ll	lm	lm	ll	lm	ll	lm	ll	ll	lm	lm	ll	lm	ll	lm	lm	lm	ll	ll	lm	ll	ll	ll	ll	lm
LG12_HB_251.5	R_5173778_L12_PA	LG12	<lmxll>	{1-}	(ll,lm)	ll	ll	ll	ll	ll	ll	lm	ll	ll	ll	lm	ll	lm	lm	lm	ll	ll	ll	ll	ll	lm	lm	ll	lm	ll	lm	ll	ll	lm	lm	ll	lm	ll	lm	lm	lm	ll	ll	lm	ll	ll	ll	ll	lm
LG12_HB_251.5	R_5173113_L12_PA	LG12	<nnxnp>	{-1}	(nn,np)	nn	nn	np	np	np	nn	nn	nn	np	np	nn	np	nn	np	nn	nn	np	nn	np	nn	nn	np	nn	nn	nn	nn	nn	np	np	nn	nn	np	nn	nn	np	nn	nn	nn	nn	nn	np	np	nn	nn
LG12_HB_251.8	R_5411076_L12_PA	LG12	<lmxll>	{0-}	(ll,lm)	lm	lm	lm	lm	lm	lm	ll	lm	lm	lm	ll	lm	ll	ll	ll	lm	lm	lm	lm	lm	ll	ll	lm	ll	lm	ll	lm	lm	ll	ll	lm	ll	lm	ll	ll	ll	ll	lm	ll	lm	lm	lm	lm	ll
LG12_HB_253	F_0116519_L12_PA	LG12	<hkxhk>	{10}	(hh,hk,kk)	hk	hk	hh	hh	hh	hk	kk	hk	hk	hh	kk	hh	kk	hk	kk	hk	hh	hk	hh	hk	kk	hk	hk	kk	hk	kk	hk	hh	hk	kk	hk	hk	hk	kk	hk	kk	kk	hk	kk	hk	hh	hh	hk	kk
LG12_HB_253	F_0116521_L12_PA	LG12	<nnxnp>	{-1}	(nn,np)	nn	nn	np	np	np	nn	nn	nn	nn	np	nn	np	nn	np	nn	nn	np	nn	np	nn	nn	np	nn	nn	nn	nn	nn	np	np	nn	nn	np	nn	nn	np	nn	nn	nn	nn	nn	np	np	nn	nn
LG12_HB_253	F_0116525_L12_PA	LG12	<nnxnp>	{-1}	(nn,np)	nn	nn	np	np	np	nn	nn	nn	nn	np	nn	np	nn	np	nn	nn	np	nn	np	nn	nn	np	nn	nn	nn	nn	nn	np	np	nn	nn	np	nn	nn	np	nn	nn	nn	nn	nn	np	np	nn	nn
LG12_HB_253	F_0116528_L12_PA	LG12	<nnxnp>	{-1}	(nn,np)	nn	nn	np	np	np	nn	nn	nn	nn	np	nn	np	nn	np	nn	nn	np	nn	np	nn	nn	np	nn	nn	nn	nn	nn	np	np	nn	nn	np	nn	nn	np	nn	nn	nn	nn	nn	np	np	nn	nn
LG12_HB_254	F_0117239_L12_PA	LG12	<nnxnp>	{-1}	(nn,np)	nn	nn	np	np	np	nn	nn	nn	nn	np	nn	np	nn	np	nn	nn	np	nn	np	nn	nn	np	nn	nn	nn	nn	nn	np	np	nn	nn	nn	nn	nn	np	nn	nn	nn	nn	nn	np	np	nn	nn
LG12_HB_254	F_0117243_L12_PA	LG12	<nnxnp>	{-1}	(nn,np)	nn	nn	np	np	np	nn	nn	nn	nn	np	nn	np	nn	np	nn	nn	np	nn	np	nn	nn	np	nn	nn	nn	nn	nn	np	np	nn	nn	nn	nn	nn	np	nn	nn	nn	nn	nn	np	np	nn	nn
LG12_HB_254	F_0117245_L12_PA	LG12	<nnxnp>	{-1}	(nn,np)	nn	nn	np	np	np	nn	nn	nn	nn	np	nn	np	nn	np	nn	nn	np	nn	np	nn	nn	np	nn	nn	nn	nn	nn	np	np	nn	nn	nn	nn	nn	np	nn	nn	nn	nn	nn	np	np	nn	nn
LG12_HB_256	F_0117748_L12_PA	LG12	<nnxnp>	{-1}	(nn,np)	nn	nn	np	np	np	nn	nn	nn	nn	np	nn	np	nn	np	nn	nn	np	nn	np	nn	nn	np	nn	nn	nn	nn	nn	np	np	nn	nn	nn	nn	nn	np	nn	nn	nn	nn	nn	np	np	nn	nn
LG12_HB_256	F_0117753_L12_PA	LG12	<nnxnp>	{-1}	(nn,np)	nn	nn	np	np	np	nn	nn	nn	nn	np	nn	np	nn	np	nn	nn	np	nn	np	nn	nn	np	nn	nn	nn	nn	nn	np	np	nn	nn	nn	nn	nn	np	nn	nn	nn	nn	nn	np	np	nn	nn
LG12_HB_256	F_0117755_L12_PA	LG12	<nnxnp>	{-1}	(nn,np)	nn	nn	np	np	np	nn	nn	nn	nn	np	nn	np	nn	np	nn	nn	np	nn	np	nn	nn	np	nn	nn	nn	nn	nn	np	np	nn	nn	nn	nn	nn	np	nn	nn	nn	nn	nn	np	np	nn	nn
LG12_HB_256	F_0117756_L12_PA	LG12	<nnxnp>	{-1}	(nn,np)	nn	nn	np	np	np	nn	nn	nn	nn	np	nn	np	nn	np	nn	nn	np	nn	np	nn	nn	np	nn	nn	nn	nn	nn	np	np	nn	nn	nn	nn	nn	np	nn	nn	nn	nn	nn	np	np	nn	nn
LG12_HB_256	F_0117757_L12_PA	LG12	<nnxnp>	{-1}	(nn,np)	nn	nn	np	np	np	nn	nn	nn	nn	np	nn	np	nn	np	nn	nn	np	nn	np	nn	nn	np	nn	nn	nn	nn	nn	np	np	nn	nn	nn	nn	nn	np	nn	nn	nn	nn	nn	np	np	nn	nn
LG12_HB_256	F_0117738_L12_PA	LG12	<lmxll>	{0-}	(ll,lm)	lm	lm	lm	lm	lm	ll	ll	lm	lm	lm	ll	lm	ll	ll	ll	lm	lm	lm	lm	lm	ll	ll	lm	ll	lm	ll	ll	lm	ll	ll	ll	ll	ll	ll	ll	ll	ll	lm	ll	lm	lm	lm	lm	ll
LG12_HB_256	F_0117741_L12_PA	LG12	<hkxhk>	{01}	(hh,hk,kk)	hk	hk	kk	kk	kk	hh	hh	hk	hk	kk	hh	kk	hh	hk	hh	hk	kk	hk	kk	hk	hh	hk	hk	hh	hk	hh	hh	kk	hk	hh	hh	hh	hh	hh	hk	hh	hh	hk	hh	hk	kk	kk	hk	hh
LG12_HB_257	F_0118080_L12_PA	LG12	<nnxnp>	{-1}	(nn,np)	nn	nn	np	np	np	nn	nn	nn	nn	np	nn	np	nn	np	nn	nn	np	nn	np	nn	nn	np	nn	nn	nn	nn	nn	np	np	nn	nn	nn	nn	nn	np	nn	nn	nn	nn	nn	np	np	nn	nn
LG12_HB_257	F_0118081_L12_PA	LG12	<nnxnp>	{-1}	(nn,np)	nn	nn	np	np	np	nn	nn	nn	nn	np	nn	np	nn	np	nn	nn	np	nn	np	nn	nn	np	nn	nn	nn	nn	nn	np	np	nn	nn	nn	nn	nn	np	nn	nn	nn	nn	nn	np	np	nn	nn
LG12_HB_257	F_0118091_L12_PA	LG12	<nnxnp>	{-1}	(nn,np)	nn	nn	np	np	np	nn	nn	nn	nn	np	nn	np	nn	np	nn	nn	np	nn	np	nn	nn	np	nn	nn	nn	nn	nn	np	np	nn	nn	nn	nn	nn	np	nn	nn	nn	nn	nn	np	np	nn	nn
LG12_HB_257	R_7044670_L12_PA	LG12	<nnxnp>	{-1}	(nn,np)	nn	nn	np	np	np	nn	nn	nn	nn	np	nn	np	nn	np	nn	nn	np	nn	np	nn	nn	np	nn	nn	nn	nn	nn	np	np	nn	nn	nn	nn	nn	np	nn	nn	nn	nn	nn	np	np	nn	nn
LG12_HB_257	F_0118090_L12_PA	LG12	<nnxnp>	{-0}	(nn,np)	np	np	nn	nn	nn	np	np	np	np	nn	np	nn	np	nn	np	np	nn	np	nn	np	np	nn	np	np	np	np	np	nn	nn	np	np	np	np	np	nn	np	np	np	np	np	nn	nn	np	np
F_0118326_L12_PA	F_0118326_L12_PA	LG12	<nnxnp>	{-1}	(nn,np)	nn	nn	np	np	np	nn	nn	nn	nn	np	nn	np	nn	np	nn	nn	np	nn	np	nn	nn	np	nn	nn	nn	nn	nn	np	np	nn	nn	nn	nn	nn	np	nn	nn	nn	nn	nn	np	np	nn	nn
LG12_HB_2580_s71h3	F_1108951_L12_71_3	LG12	<nnxnp>	{-0}	(nn,np)	np	nn	nn	np	np	nn	np	np	np	nn	np	nn	np	nn	np	np	nn	np	np	np	np	np	np	np	np	np	np	nn	nn	np	np	np	np	nn	np	nn	nn	np	np	np	nn	np	nn	np
LG12_HB_2580_s71h3	$F_1108953y_LG12	LG12	<nnxnp>	{-0}	(nn,np)	np	nn	nn	np	np	nn	np	np	np	nn	np	nn	np	nn	np	np	nn	np	np	np	np	np	np	np	np	np	np	nn	nn	np	np	np	np	nn	np	nn	nn	np	np	np	nn	np	nn	np
F_1109632_L13_73_3	F_1109632_L13_73_3	LG12	<nnxnp>	{-0}	(nn,np)	np	nn	nn	np	np	nn	np	np	np	nn	np	nn	np	nn	np	np	nn	np	np	np	np	np	np	np	np	np	np	nn	np	np	np	np	np	nn	np	nn	nn	np	np	nn	nn	np	nn	np
LG12_HB_259	F_0118476_L12_PA	LG12	<lmxll>	{1-}	(ll,lm)	ll	lm	ll	lm	ll	lm	lm	ll	ll	ll	lm	ll	lm	lm	lm	ll	ll	ll	ll	ll	lm	lm	ll	lm	ll	lm	lm	ll	lm	ll	lm	lm	lm	lm	lm	lm	lm	ll	lm	ll	ll	ll	ll	lm
LG12_HB_259	F_0118484_L12_PA	LG12	<lmxll>	{0-}	(ll,lm)	lm	ll	lm	ll	lm	ll	ll	lm	lm	lm	ll	lm	ll	ll	ll	lm	lm	lm	lm	lm	ll	ll	lm	ll	lm	ll	ll	lm	ll	lm	ll	ll	ll	ll	ll	ll	ll	lm	ll	lm	lm	lm	lm	ll
LG12_HB_259	R_7765191_L12_PA	LG12	<lmxll>	{0-}	(ll,lm)	lm	ll	lm	ll	lm	ll	ll	lm	lm	lm	ll	lm	ll	ll	ll	lm	lm	lm	lm	lm	ll	ll	lm	ll	lm	ll	ll	lm	ll	lm	ll	ll	ll	ll	ll	ll	ll	lm	ll	lm	lm	lm	lm	ll
LG12_HB_2609_s91h3	F_1115956_L5_91_3	LG12	<nnxnp>	{-1}	(nn,np)	nn	np	np	nn	nn	np	nn	nn	nn	np	nn	np	nn	np	nn	nn	np	nn	nn	np	nn	nn	nn	nn	nn	nn	nn	np	nn	nn	np	nn	nn	np	nn	np	np	nn	nn	np	np	nn	np	nn
LG12_HB_2609_s91h3	F_1115962_L5_91_3	LG12	<nnxnp>	{-1}	(nn,np)	nn	np	np	nn	nn	np	nn	nn	nn	np	nn	np	nn	np	nn	nn	np	nn	nn	np	nn	nn	nn	nn	nn	nn	nn	np	nn	nn	np	nn	nn	np	nn	np	np	nn	nn	np	np	nn	np	nn
LG12_HB_2609_s91h3	F_1115969_L5_91_3	LG12	<nnxnp>	{-1}	(nn,np)	nn	np	np	nn	nn	np	nn	nn	nn	np	nn	np	nn	np	nn	nn	np	nn	nn	np	nn	nn	nn	nn	nn	nn	nn	np	nn	nn	np	nn	nn	np	nn	np	np	nn	nn	np	np	nn	np	nn
LG12_HB_2609_s91h3	F_1115961_L5_91_3	LG12	<lmxll>	{1-}	(ll,lm)	ll	lm	lm	lm	ll	lm	lm	ll	ll	ll	lm	ll	ll	lm	lm	lm	ll	ll	ll	ll	lm	ll	ll	lm	ll	lm	lm	ll	lm	ll	lm	ll	lm	lm	lm	ll	lm	ll	lm	ll	ll	ll	ll	lm
LG12_HB_261	F_0118965_L12_PA	LG12	<nnxnp>	{-1}	(nn,np)	nn	nn	np	np	np	nn	nn	nn	nn	np	nn	np	nn	np	nn	nn	np	nn	np	nn	nn	np	nn	nn	nn	nn	nn	np	np	nn	nn	nn	nn	nn	nn	np	nn	nn	nn	nn	np	np	nn	nn
LG12_HB_261	F_0118970_L12_PA	LG12	<hkxhk>	{01}	(hh,hk,kk)	hk	hk	kk	hk	kk	hh	hh	hk	hk	kk	hh	kk	hh	hk	hh	hk	kk	hk	kk	hk	hh	hk	hk	hh	hk	hh	hh	kk	hk	hh	hh	hh	hh	hh	hh	hk	hh	hk	hh	hk	kk	kk	hk	hh
LG12_HB_261	GD_01703_L12_PA	LG12	<hkxhk>	{01}	(hh,hk,kk)	hk	hk	kk	hk	kk	hh	hh	hk	hk	kk	hh	kk	hh	hk	hh	hk	kk	hk	kk	hk	hh	hk	hk	hh	hk	hh	hh	kk	hk	hh	hh	hh	hh	hh	hh	hk	hh	hk	hh	hk	kk	kk	hk	hh
LG12_HB_261	F_0118958_L12_PA	LG12	<lmxll>	{0-}	(ll,lm)	lm	lm	lm	ll	lm	ll	ll	lm	lm	lm	ll	lm	ll	ll	ll	lm	lm	lm	lm	lm	ll	ll	lm	ll	lm	ll	ll	lm	ll	ll	ll	ll	ll	ll	ll	ll	ll	lm	ll	lm	lm	lm	lm	ll
LG12_HB_261	F_0118976_L12_PA	LG12	<lmxll>	{0-}	(ll,lm)	lm	lm	lm	ll	lm	ll	ll	lm	lm	lm	ll	lm	ll	ll	ll	lm	lm	lm	lm	lm	ll	ll	lm	ll	lm	ll	ll	lm	ll	ll	ll	ll	ll	ll	ll	ll	ll	lm	ll	lm	lm	lm	lm	ll
LG12_HB_263	F_0119342_L12_PA	LG12	<nnxnp>	{-1}	(nn,np)	nn	nn	np	np	np	nn	nn	nn	nn	np	nn	np	nn	np	nn	nn	np	nn	np	nn	nn	np	nn	nn	nn	nn	nn	np	np	nn	nn	nn	nn	nn	nn	np	nn	nn	nn	nn	np	np	nn	nn
LG12_HB_263	F_0119351_L12_PA	LG12	<nnxnp>	{-1}	(nn,np)	nn	nn	np	np	np	nn	nn	nn	nn	np	nn	np	nn	np	nn	nn	np	nn	np	nn	nn	np	nn	nn	nn	nn	nn	np	np	nn	nn	nn	nn	nn	nn	np	nn	nn	nn	nn	np	np	nn	nn
LG12_HB_263	R_8821550_L12_PA	LG12	<nnxnp>	{-1}	(nn,np)	nn	nn	np	np	np	nn	nn	nn	nn	np	nn	np	nn	np	nn	nn	np	nn	np	nn	nn	np	nn	nn	nn	nn	nn	np	np	nn	nn	nn	nn	nn	nn	np	nn	nn	nn	nn	np	np	nn	nn
LG12_HB_263	F_0119353_L12_PA	LG12	<lmxll>	{0-}	(ll,lm)	lm	ll	lm	ll	lm	ll	ll	lm	lm	lm	ll	lm	ll	ll	ll	lm	lm	lm	lm	lm	ll	ll	lm	ll	lm	ll	ll	lm	ll	lm	ll	ll	ll	ll	ll	ll	ll	lm	ll	lm	lm	lm	lm	ll
LG12_HB_263	R_8802561_L12_PA	LG12	<lmxll>	{0-}	(ll,lm)	lm	ll	lm	ll	lm	ll	ll	lm	lm	lm	ll	lm	ll	ll	ll	lm	lm	lm	lm	lm	ll	ll	lm	ll	lm	ll	ll	lm	ll	lm	ll	ll	ll	ll	ll	ll	ll	lm	ll	lm	lm	lm	lm	ll
LG12_HB_263	R_8805420_L12_PA	LG12	<lmxll>	{0-}	(ll,lm)	lm	ll	lm	ll	lm	ll	ll	lm	lm	lm	ll	lm	ll	ll	ll	lm	lm	lm	lm	lm	ll	ll	lm	ll	lm	ll	ll	lm	ll	lm	ll	ll	ll	ll	ll	ll	ll	lm	ll	lm	lm	lm	lm	ll
LG12_HB_263	R_8810680_L12_PA	LG12	<lmxll>	{0-}	(ll,lm)	lm	ll	lm	ll	lm	ll	ll	lm	lm	lm	ll	lm	ll	ll	ll	lm	lm	lm	lm	lm	ll	ll	lm	ll	lm	ll	ll	lm	ll	lm	ll	ll	ll	ll	ll	ll	ll	lm	ll	lm	lm	lm	lm	ll
LG12_HB_264	F_0119556_L12_PA	LG12	<lmxll>	{1-}	(ll,lm)	ll	lm	lm	lm	ll	lm	lm	ll	ll	ll	lm	ll	lm	lm	lm	ll	ll	ll	ll	ll	lm	lm	ll	lm	ll	lm	lm	ll	lm	ll	lm	lm	lm	lm	lm	lm	lm	ll	lm	ll	ll	ll	ll	lm
LG12_HB_264	F_0119566_L12_PA	LG12	<lmxll>	{1-}	(ll,lm)	ll	lm	lm	lm	ll	lm	lm	ll	ll	ll	lm	ll	lm	lm	lm	ll	ll	ll	ll	ll	lm	lm	ll	lm	ll	lm	lm	ll	lm	ll	lm	lm	lm	lm	lm	lm	lm	ll	lm	ll	ll	ll	ll	lm
LG12_HB_264	F_0119584_L12_PA	LG12	<lmxll>	{1-}	(ll,lm)	ll	lm	lm	lm	ll	lm	lm	ll	ll	ll	lm	ll	lm	lm	lm	ll	ll	ll	ll	ll	lm	lm	ll	lm	ll	lm	lm	ll	lm	ll	lm	lm	lm	lm	lm	lm	lm	ll	lm	ll	ll	ll	ll	lm
LG12_HB_264	F_0119565_L12_PA	LG12	<nnxnp>	{-1}	(nn,np)	nn	nn	np	np	np	nn	nn	nn	nn	np	nn	np	nn	np	nn	nn	np	nn	np	nn	nn	np	nn	nn	nn	nn	nn	np	np	nn	nn	nn	nn	nn	nn	np	nn	nn	nn	nn	np	np	np	nn
LG12_HB_264	F_0119569_L12_PA	LG12	<nnxnp>	{-1}	(nn,np)	nn	nn	np	np	np	nn	nn	nn	nn	np	nn	np	nn	np	nn	nn	np	nn	np	nn	nn	np	nn	nn	nn	nn	nn	np	np	nn	nn	nn	nn	nn	nn	np	nn	nn	nn	nn	np	np	np	nn
LG12_HB_265	F_0120082_L12_PA	LG12	<lmxll>	{1-}	(ll,lm)	ll	lm	lm	lm	ll	lm	lm	ll	ll	ll	lm	ll	lm	lm	lm	lm	ll	ll	ll	ll	lm	lm	ll	lm	ll	lm	lm	ll	lm	ll	lm	lm	lm	lm	lm	lm	lm	ll	lm	ll	ll	ll	ll	lm
LG12_HB_265	F_0120095_L12_PA	LG12	<lmxll>	{1-}	(ll,lm)	ll	lm	lm	lm	ll	lm	lm	ll	ll	ll	lm	ll	lm	lm	lm	lm	ll	ll	ll	ll	lm	lm	ll	lm	ll	lm	lm	ll	lm	ll	lm	lm	lm	lm	lm	lm	lm	ll	lm	ll	ll	ll	ll	lm
LG12_HB_265	F_0120075_L12_PA	LG12	<lmxll>	{1-}	(ll,lm)	ll	lm	lm	lm	ll	lm	lm	ll	ll	ll	lm	ll	lm	lm	lm	lm	ll	ll	ll	ll	lm	lm	ll	lm	ll	lm	lm	ll	lm	ll	lm	lm	lm	lm	lm	lm	lm	ll	lm	ll	ll	ll	ll	lm
LG12_HB_265	F_0120077_L12_PA	LG12	<lmxll>	{1-}	(ll,lm)	ll	lm	lm	lm	ll	lm	lm	ll	ll	ll	lm	ll	lm	lm	lm	lm	ll	ll	ll	ll	lm	lm	ll	lm	ll	lm	lm	ll	lm	ll	lm	lm	lm	lm	lm	lm	lm	ll	lm	ll	ll	ll	ll	lm
LG12_HB_265	F_0120078_L12_PA	LG12	<lmxll>	{1-}	(ll,lm)	ll	lm	lm	lm	ll	lm	lm	ll	ll	ll	lm	ll	lm	lm	lm	lm	ll	ll	ll	ll	lm	lm	ll	lm	ll	lm	lm	ll	lm	ll	lm	lm	lm	lm	lm	lm	lm	ll	lm	ll	ll	ll	ll	lm
LG12_HB_265.5	R_9330075_L12_PA	LG12	<lmxll>	{1-}	(ll,lm)	ll	lm	lm	lm	ll	lm	lm	ll	ll	ll	lm	ll	lm	lm	lm	lm	ll	ll	ll	ll	lm	lm	ll	lm	ll	lm	lm	ll	lm	ll	lm	lm	lm	lm	lm	lm	lm	ll	lm	ll	ll	ll	ll	lm
LG12_HB_265.5	R_9333311_L12_PA	LG12	<lmxll>	{1-}	(ll,lm)	ll	lm	lm	lm	ll	lm	lm	ll	ll	ll	lm	ll	lm	lm	lm	lm	ll	ll	ll	ll	lm	lm	ll	lm	ll	lm	lm	ll	lm	ll	lm	lm	lm	lm	lm	lm	lm	ll	lm	ll	ll	ll	ll	lm
LG12_HB_265.5	GD_02053_L12_PA	LG12	<nnxnp>	{-1}	(nn,np)	nn	nn	np	np	np	nn	nn	nn	nn	np	nn	np	nn	np	nn	nn	np	nn	np	nn	nn	np	nn	nn	nn	nn	nn	np	np	nn	nn	nn	nn	nn	nn	np	nn	nn	nn	nn	np	np	np	nn
LG12_HB_268	F_0121061_L12_PA	LG12	<lmxll>	{1-}	(ll,lm)	ll	lm	lm	lm	ll	lm	lm	ll	ll	ll	lm	ll	ll	lm	lm	lm	ll	ll	ll	ll	lm	lm	ll	lm	ll	lm	lm	ll	lm	ll	lm	lm	lm	lm	lm	lm	lm	ll	lm	ll	ll	ll	ll	lm
LG12_HB_268	F_0121073_L12_PA	LG12	<lmxll>	{1-}	(ll,lm)	ll	lm	lm	lm	ll	lm	lm	ll	ll	ll	lm	ll	ll	lm	lm	lm	ll	ll	ll	ll	lm	lm	ll	lm	ll	lm	lm	ll	lm	ll	lm	lm	lm	lm	lm	lm	lm	ll	lm	ll	ll	ll	ll	lm
LG12_HB_268	F_0121089_L12_PA	LG12	<lmxll>	{1-}	(ll,lm)	ll	lm	lm	lm	ll	lm	lm	ll	ll	ll	lm	ll	ll	lm	lm	lm	ll	ll	ll	ll	lm	lm	ll	lm	ll	lm	lm	ll	lm	ll	lm	lm	lm	lm	lm	lm	lm	ll	lm	ll	ll	ll	ll	lm
LG12_HB_268	F_0121090_L12_PA	LG12	<lmxll>	{1-}	(ll,lm)	ll	lm	lm	lm	ll	lm	lm	ll	ll	ll	lm	ll	ll	lm	lm	lm	ll	ll	ll	ll	lm	lm	ll	lm	ll	lm	lm	ll	lm	ll	lm	lm	lm	lm	lm	lm	lm	ll	lm	ll	ll	ll	ll	lm
LG12_HB_268	F_0121053_L12_PA	LG12	<nnxnp>	{-1}	(nn,np)	nn	nn	np	np	np	np	nn	nn	nn	np	nn	np	nn	np	nn	nn	np	nn	nn	nn	nn	nn	nn	nn	nn	nn	nn	np	np	nn	nn	nn	nn	nn	nn	np	nn	nn	nn	nn	np	np	np	nn
LG12_HB_268	F_0121064_L12_PA	LG12	<nnxnp>	{-1}	(nn,np)	nn	nn	np	np	np	np	nn	nn	nn	np	nn	np	nn	np	nn	nn	np	nn	nn	nn	nn	nn	nn	nn	nn	nn	nn	np	np	nn	nn	nn	nn	nn	nn	np	nn	nn	nn	nn	np	np	np	nn
LG12_HB_268	GD_02814_L12_PA	LG12	<nnxnp>	{-1}	(nn,np)	nn	--	np	np	np	np	nn	nn	nn	np	nn	np	nn	np	nn	nn	np	nn	nn	--	nn	nn	nn	nn	nn	nn	nn	np	np	nn	--	nn	nn	nn	nn	np	nn	nn	nn	nn	np	np	np	nn
LG12_HB_272	F_0122738_L12_PA	LG12	<lmxll>	{1-}	(ll,lm)	ll	lm	lm	lm	ll	lm	lm	ll	ll	ll	lm	ll	ll	lm	lm	lm	ll	ll	ll	ll	lm	lm	ll	lm	ll	lm	lm	ll	lm	ll	lm	lm	lm	lm	lm	lm	lm	ll	lm	ll	ll	ll	ll	lm
F_0123463_L12_PA	F_0123463_L12_PA	LG12	<lmxll>	{1-}	(ll,lm)	ll	lm	lm	lm	ll	lm	lm	ll	ll	ll	lm	ll	ll	lm	lm	lm	ll	ll	ll	ll	lm	lm	ll	lm	ll	lm	lm	ll	lm	ll	lm	lm	lm	lm	lm	lm	lm	ll	lm	ll	ll	ll	ll	lm
LG12_HB_274	F_0124088_L12_PA	LG12	<lmxll>	{1-}	(ll,lm)	ll	lm	lm	lm	ll	lm	lm	ll	ll	ll	lm	ll	lm	lm	lm	lm	ll	ll	ll	ll	lm	lm	ll	lm	ll	lm	lm	ll	lm	ll	lm	lm	lm	lm	lm	lm	lm	ll	lm	ll	ll	ll	ll	lm
LG12_HB_274	F_0124090_L12_PA	LG12	<lmxll>	{1-}	(ll,lm)	ll	lm	lm	lm	ll	lm	lm	ll	ll	ll	lm	ll	lm	lm	lm	lm	ll	ll	ll	ll	lm	lm	ll	lm	ll	lm	lm	ll	lm	ll	lm	lm	lm	lm	lm	lm	lm	ll	lm	ll	ll	ll	ll	lm
LG12_HB_274	F_0124093_L12_PA	LG12	<lmxll>	{1-}	(ll,lm)	ll	lm	lm	lm	ll	lm	lm	ll	ll	ll	lm	ll	lm	lm	lm	lm	ll	ll	ll	ll	lm	lm	ll	lm	ll	lm	lm	ll	lm	ll	lm	lm	lm	lm	lm	lm	lm	ll	lm	ll	ll	ll	ll	lm
LG12_HB_276	F_0124567_L12_PA	LG12	<lmxll>	{1-}	(ll,lm)	ll	lm	lm	lm	ll	lm	lm	ll	ll	ll	lm	ll	ll	lm	lm	lm	ll	ll	ll	ll	lm	lm	ll	lm	ll	lm	lm	ll	lm	ll	lm	lm	lm	lm	lm	lm	lm	ll	lm	ll	ll	ll	ll	lm
LG12_HB_276	F_0124568_L12_PA	LG12	<lmxll>	{1-}	(ll,lm)	ll	lm	lm	lm	ll	lm	lm	ll	ll	ll	lm	ll	ll	lm	lm	lm	ll	ll	ll	ll	lm	lm	ll	lm	ll	lm	lm	ll	lm	ll	lm	lm	lm	lm	lm	lm	lm	ll	lm	ll	ll	ll	ll	lm
LG12_HB_276	F_0124582_L12_PA	LG12	<lmxll>	{1-}	(ll,lm)	ll	lm	lm	lm	ll	lm	lm	ll	ll	ll	lm	ll	ll	lm	lm	lm	ll	ll	ll	ll	lm	lm	ll	lm	ll	lm	lm	ll	lm	ll	lm	lm	lm	lm	lm	lm	lm	ll	lm	ll	ll	ll	ll	lm
LG12_HB_276	F_0124597_L12_PA	LG12	<lmxll>	{1-}	(ll,lm)	ll	lm	lm	lm	ll	lm	lm	ll	ll	ll	lm	ll	ll	lm	lm	lm	ll	ll	ll	ll	lm	lm	ll	lm	ll	lm	lm	ll	lm	ll	lm	lm	lm	lm	lm	lm	lm	ll	lm	ll	ll	ll	ll	lm
LG12_HB_276	F_0124600_L12_PA	LG12	<lmxll>	{1-}	(ll,lm)	ll	lm	lm	lm	ll	lm	lm	ll	ll	ll	lm	ll	ll	lm	lm	lm	ll	ll	ll	ll	lm	lm	ll	lm	ll	lm	lm	ll	lm	ll	lm	lm	lm	lm	lm	lm	lm	ll	lm	ll	ll	ll	ll	lm
LG12_HB_276	F_0124614_L12_PA	LG12	<lmxll>	{1-}	(ll,lm)	ll	lm	lm	lm	ll	lm	lm	ll	ll	ll	lm	ll	ll	lm	lm	lm	ll	ll	ll	ll	lm	lm	ll	lm	ll	lm	lm	ll	lm	ll	lm	lm	lm	lm	lm	lm	lm	ll	lm	ll	ll	ll	ll	lm
LG12_HB_276	F_0124565_L12_PA	LG12	<efxeg>	{11}	[ee,ef,eg,fg)	ee	ef	fg	fg	eg	fg	ef	ee	ee	eg	ef	eg	ee	fg	ef	ef	eg	ee	ee	ee	ef	ef	ee	ef	ee	ef	ef	eg	fg	ee	ef	ef	ef	ef	ef	fg	ef	ee	ef	ee	eg	eg	eg	ef
LG12_HB_277	F_0124936_L12_PA	LG12	<lmxll>	{1-}	(ll,lm)	ll	lm	lm	lm	ll	lm	lm	ll	ll	ll	lm	ll	ll	lm	lm	lm	ll	ll	ll	ll	lm	lm	ll	lm	ll	lm	lm	ll	lm	ll	lm	lm	lm	lm	lm	lm	lm	ll	lm	ll	ll	ll	ll	lm
LG12_HB_277	F_0124942_L12_PA	LG12	<lmxll>	{1-}	(ll,lm)	ll	lm	lm	lm	ll	lm	lm	ll	ll	ll	lm	ll	ll	lm	lm	lm	ll	ll	ll	ll	lm	lm	ll	lm	ll	lm	lm	ll	lm	ll	lm	lm	lm	lm	lm	lm	lm	ll	lm	ll	ll	ll	ll	lm
LG12_HB_277	F_0124940_L12_PA	LG12	<hkxhk>	{00}	(hh,hk,kk)	kk	hk	hh	hh	hk	hh	hk	kk	kk	hk	hk	hk	kk	hh	hk	hk	hk	kk	kk	kk	hk	hk	kk	hk	kk	hk	hk	hk	hh	kk	hk	hk	hk	hh	hk	hh	hk	kk	hk	kk	hk	hk	hk	hk
LG12_HB_277	F_0124944_L12_PA	LG12	<hkxhk>	{11}	(hh,hk,kk)	hh	hk	kk	kk	hk	kk	hk	hh	hh	hk	hk	hk	hh	kk	hk	hk	hk	hh	hh	hh	hk	hk	hh	hk	hh	hk	hk	hk	kk	hh	hk	hk	hk	kk	hk	kk	hk	hh	hk	hh	hk	hk	hk	hk
LG12_HB_278	F_0125386_L12_PA	LG12	<lmxll>	{1-}	(ll,lm)	ll	lm	lm	lm	ll	lm	lm	ll	ll	ll	lm	ll	ll	lm	lm	lm	ll	ll	ll	ll	lm	lm	ll	lm	ll	lm	lm	ll	lm	ll	lm	lm	lm	lm	lm	lm	lm	ll	lm	ll	ll	ll	ll	lm
LG12_HB_279	F_0125520_L12_PA	LG12	<hkxhk>	{00}	(hh,hk,kk)	kk	hk	hh	hh	hk	hh	hk	kk	kk	hk	hk	hk	kk	hh	hk	hk	hk	kk	kk	kk	hk	hk	kk	hk	kk	hk	hk	hk	hh	kk	hk	hk	hk	hh	hk	hh	hk	kk	hk	kk	hk	hk	hk	hk
LG12_HB_279	F_0125522_L12_PA	LG12	<nnxnp>	{-1}	(nn,np)	nn	nn	np	np	np	np	nn	nn	nn	np	nn	np	nn	np	nn	nn	np	nn	nn	nn	nn	nn	nn	nn	nn	nn	nn	np	np	nn	nn	nn	nn	np	nn	np	nn	nn	nn	nn	np	np	np	nn
LG12_HB_279	F_0125525_L12_PA	LG12	<nnxnp>	{-1}	(nn,np)	nn	nn	np	np	np	np	nn	nn	nn	np	nn	np	nn	np	nn	nn	np	nn	nn	nn	nn	nn	nn	nn	nn	nn	nn	np	np	nn	nn	nn	nn	np	nn	np	nn	nn	nn	nn	np	np	np	nn
F_0125700_L12_PA	F_0125700_L12_PA	LG12	<nnxnp>	{-1}	(nn,np)	nn	nn	np	np	np	np	nn	nn	nn	np	nn	np	nn	np	nn	nn	np	nn	nn	nn	nn	nn	nn	nn	nn	nn	nn	np	np	nn	nn	nn	nn	np	nn	np	nn	nn	nn	nn	np	np	np	nn
LG12_HB_281	F_0126141_L12_PA	LG12	<lmxll>	{1-}	(ll,lm)	ll	lm	lm	lm	ll	lm	lm	ll	ll	ll	lm	ll	ll	lm	lm	lm	ll	ll	ll	ll	lm	lm	ll	lm	ll	lm	lm	ll	lm	ll	lm	lm	lm	lm	lm	lm	lm	ll	lm	ll	ll	ll	ll	lm
LG12_HB_281	F_0126187_L12_PA	LG12	<lmxll>	{1-}	(ll,lm)	ll	lm	lm	lm	ll	lm	lm	ll	ll	ll	lm	ll	ll	lm	lm	lm	ll	ll	ll	ll	lm	lm	ll	lm	ll	lm	lm	ll	lm	ll	lm	lm	lm	lm	lm	lm	lm	ll	lm	ll	ll	ll	ll	lm
LG12_HB_281	F_0126134_L12_PA	LG12	<nnxnp>	{-1}	(nn,np)	nn	nn	np	np	np	np	nn	nn	nn	np	nn	np	nn	np	nn	nn	np	nn	nn	nn	nn	nn	nn	nn	nn	nn	nn	np	np	nn	nn	nn	nn	np	nn	np	nn	nn	nn	nn	np	np	np	nn
LG12_HB_281	F_0126179_L12_PA	LG12	<hkxhk>	{00}	(hh,hk,kk)	kk	hk	hh	hh	hk	hh	hk	kk	kk	hk	hk	hk	kk	hh	hk	hk	hk	kk	kk	kk	hk	hk	kk	hk	kk	hk	hk	hk	hh	kk	hk	hk	hk	hh	hk	hh	hk	kk	hk	kk	hk	hk	hk	hk
LG12_HB_284	F_0127618_L12_PA	LG12	<lmxll>	{1-}	(ll,lm)	ll	lm	lm	lm	ll	lm	lm	ll	ll	ll	lm	ll	ll	lm	lm	lm	ll	ll	ll	ll	lm	lm	ll	lm	ll	lm	lm	ll	lm	ll	lm	lm	lm	lm	lm	lm	lm	ll	lm	ll	ll	ll	ll	lm
LG12_HB_284.5	R_16369231_L12_PA	LG12	<nnxnp>	{-1}	(nn,np)	nn	nn	np	np	np	np	nn	nn	nn	np	nn	np	nn	np	nn	nn	np	nn	nn	nn	nn	nn	nn	nn	nn	nn	nn	np	np	nn	nn	nn	nn	np	nn	np	nn	nn	nn	nn	np	np	np	nn
LG12_HB_285	F_0128307_L12_PA	LG12	<nnxnp>	{-1}	(nn,np)	nn	nn	np	np	np	np	nn	nn	nn	np	nn	np	nn	np	nn	nn	np	nn	nn	nn	nn	nn	nn	nn	nn	nn	nn	np	np	nn	nn	nn	nn	np	nn	np	nn	nn	nn	nn	np	np	np	nn
LG12_HB_285	F_0128330_L12_PA	LG12	<nnxnp>	{-1}	(nn,np)	nn	nn	np	np	np	np	nn	nn	nn	np	nn	np	nn	np	nn	nn	np	nn	nn	nn	nn	nn	nn	nn	nn	nn	nn	np	np	nn	nn	nn	nn	np	nn	np	nn	nn	nn	nn	np	np	np	nn
LG12_HB_286	F_0128823_L12_PA	LG12	<lmxll>	{1-}	(ll,lm)	ll	lm	lm	lm	ll	lm	lm	ll	ll	ll	lm	ll	ll	lm	lm	lm	ll	ll	ll	ll	lm	lm	ll	lm	ll	lm	lm	ll	lm	ll	lm	lm	lm	lm	lm	lm	lm	ll	lm	ll	ll	ll	ll	lm
LG12_HB_286	F_0128827_L12_PA	LG12	<lmxll>	{1-}	(ll,lm)	ll	lm	lm	lm	ll	lm	lm	ll	ll	ll	lm	ll	ll	lm	lm	lm	ll	ll	ll	ll	lm	lm	ll	lm	ll	lm	lm	ll	lm	ll	lm	lm	lm	lm	lm	lm	lm	ll	lm	ll	ll	ll	ll	lm
LG12_HB_286	F_0128844_L12_PA	LG12	<nnxnp>	{-1}	(nn,np)	nn	nn	np	np	np	np	nn	nn	nn	np	nn	np	nn	np	nn	nn	np	nn	nn	nn	nn	nn	nn	nn	nn	nn	nn	np	np	nn	nn	nn	nn	np	nn	np	nn	nn	nn	nn	np	np	np	nn
LG12_HB_286	F_0128851_L12_PA	LG12	<hkxhk>	{00}	(hh,hk,kk)	kk	hk	hh	hh	hk	hh	hk	kk	kk	hk	hk	hk	kk	hh	hk	hk	hk	kk	kk	kk	hk	hk	kk	hk	kk	hk	hk	hk	hh	kk	hk	hk	hk	hh	hk	hh	hk	kk	hk	kk	hk	hk	hk	hk
LG12_HB_287	F_0129399_L12_PA	LG12	<nnxnp>	{-1}	(nn,np)	nn	nn	np	np	np	np	nn	nn	nn	np	nn	np	nn	np	nn	nn	np	nn	nn	nn	nn	nn	nn	nn	nn	nn	nn	np	np	nn	nn	nn	nn	np	nn	np	nn	nn	nn	nn	np	np	np	nn
LG12_HB_287	F_0129370_L12_PA	LG12	<lmxll>	{1-}	(ll,lm)	ll	lm	lm	lm	ll	lm	lm	ll	ll	ll	lm	ll	ll	lm	lm	lm	ll	ll	ll	ll	lm	lm	ll	lm	ll	lm	lm	ll	lm	ll	lm	lm	lm	lm	lm	lm	lm	ll	lm	ll	ll	ll	ll	lm
LG12_HB_287	F_0129371_L12_PA	LG12	<lmxll>	{1-}	(ll,lm)	ll	lm	lm	lm	ll	lm	lm	ll	ll	ll	lm	ll	ll	lm	lm	lm	ll	ll	ll	ll	lm	lm	ll	lm	ll	lm	lm	ll	lm	ll	lm	lm	lm	lm	lm	lm	lm	ll	lm	ll	ll	ll	ll	lm
R_17368072_L12_PA	R_17368072_L12_PA	LG12	<lmxll>	{1-}	(ll,lm)	ll	lm	lm	lm	ll	lm	lm	ll	ll	ll	lm	ll	ll	lm	lm	lm	ll	ll	ll	ll	lm	lm	ll	lm	ll	lm	lm	ll	lm	ll	lm	lm	lm	lm	lm	lm	lm	ll	lm	ll	ll	ll	ll	lm
LG12_HB_288	F_0130114_L12_PA	LG12	<lmxll>	{1-}	(ll,lm)	ll	lm	lm	lm	ll	lm	lm	ll	ll	ll	lm	ll	ll	lm	lm	lm	ll	ll	ll	ll	lm	lm	ll	lm	ll	lm	lm	ll	lm	ll	lm	lm	lm	lm	lm	lm	lm	ll	lm	ll	ll	ll	ll	lm
LG12_HB_288	F_0130131_L12_PA	LG12	<lmxll>	{1-}	(ll,lm)	ll	lm	lm	lm	ll	lm	lm	ll	ll	ll	lm	ll	ll	lm	lm	lm	ll	ll	ll	ll	lm	lm	ll	lm	ll	lm	lm	ll	lm	ll	lm	lm	lm	lm	lm	lm	lm	ll	lm	ll	ll	ll	ll	lm
LG12_HB_288	F_0130143_L12_PA	LG12	<hkxhk>	{11}	(hh,hk,kk)	hh	hk	kk	kk	hk	kk	hk	hh	hh	hk	hk	hk	hh	kk	hk	hk	hk	hh	hh	hh	hk	hk	hh	hk	hh	hk	hk	hk	kk	hh	hk	hk	hk	kk	hk	kk	hk	hh	hk	hh	hk	hk	hk	hk
LG12_HB_289	F_0130416_L12_PA	LG12	<nnxnp>	{-1}	(nn,np)	nn	nn	np	np	np	np	nn	nn	nn	np	nn	np	nn	np	nn	nn	np	nn	nn	nn	nn	nn	nn	nn	nn	nn	nn	np	np	nn	nn	nn	nn	np	nn	np	nn	nn	nn	nn	np	np	np	nn
LG12_HB_289	F_0130424_L12_PA	LG12	<nnxnp>	{-1}	(nn,np)	nn	nn	np	np	np	np	nn	nn	nn	np	nn	np	nn	np	nn	nn	np	nn	nn	nn	nn	nn	nn	nn	nn	nn	nn	np	np	nn	nn	nn	nn	np	nn	np	nn	nn	nn	nn	np	np	np	nn
LG12_HB_290	F_0130990_L12_PA	LG12	<hkxhk>	{01}	(hh,hk,kk)	hk	hh	hk	hk	kk	hk	hh	hk	hk	kk	hh	kk	hk	hk	hh	hh	kk	hk	hk	hk	hh	hh	hk	hh	hk	hh	hh	kk	hk	hk	hh	hk	hh	hk	hh	hk	hh	hk	hh	hk	kk	kk	kk	hh
LG12_HB_290	F_0131001_L12_PA	LG12	<nnxnp>	{-1}	(nn,np)	nn	nn	np	np	np	np	nn	nn	nn	np	nn	np	nn	np	nn	nn	np	nn	nn	nn	nn	nn	nn	nn	nn	nn	nn	np	np	nn	nn	nn	nn	np	nn	np	nn	nn	nn	nn	np	np	np	nn
LG12_HB_290	F_0130997_L12_PA	LG12	<lmxll>	{1-}	(ll,lm)	ll	lm	lm	lm	ll	lm	lm	ll	ll	ll	lm	ll	ll	lm	lm	lm	ll	ll	ll	ll	lm	lm	ll	lm	ll	lm	lm	ll	lm	ll	lm	ll	lm	lm	lm	lm	lm	ll	lm	ll	ll	ll	ll	lm
LG12_HB_290	F_0130996_L12_PA	LG12	<lmxll>	{0-}	(ll,lm)	lm	ll	ll	ll	lm	ll	ll	lm	lm	lm	ll	lm	lm	ll	ll	ll	lm	lm	lm	lm	ll	ll	lm	ll	lm	ll	ll	lm	ll	lm	ll	lm	ll	ll	ll	ll	ll	lm	ll	lm	lm	lm	lm	ll
GD_01555_L12_PA	GD_01555_L12_PA	LG12	<lmxll>	{1-}	(ll,lm)	ll	lm	lm	lm	ll	lm	lm	ll	ll	ll	lm	ll	ll	lm	lm	lm	ll	ll	ll	ll	lm	lm	ll	lm	ll	lm	lm	ll	lm	ll	lm	ll	lm	lm	lm	lm	lm	ll	lm	ll	ll	ll	ll	lm
LG12_HB_292	F_0131929_L12_PA	LG12	<lmxll>	{0-}	(ll,lm)	lm	ll	ll	ll	lm	ll	ll	lm	lm	lm	ll	lm	lm	ll	ll	ll	lm	lm	lm	lm	ll	ll	lm	ll	lm	ll	ll	lm	ll	lm	ll	lm	ll	ll	ll	ll	ll	lm	ll	lm	lm	lm	lm	ll
LG12_HB_292	F_0131933_L12_PA	LG12	<lmxll>	{1-}	(ll,lm)	ll	lm	lm	lm	ll	lm	lm	ll	ll	ll	lm	ll	ll	lm	lm	lm	ll	ll	ll	ll	lm	lm	ll	lm	ll	lm	lm	ll	lm	ll	lm	ll	lm	lm	lm	lm	lm	ll	lm	ll	ll	ll	ll	lm
LG12_HB_292	F_0131936_L12_PA	LG12	<hkxhk>	{11}	(hh,hk,kk)	hh	hk	kk	kk	hk	kk	hk	hh	hh	hk	hk	hk	hh	kk	hk	hk	hk	hh	hh	hh	hk	hk	hh	hk	hh	hk	hk	hk	kk	hh	hk	hh	hk	kk	hk	kk	hk	hh	hk	hh	hk	hk	hk	hk
LG12_HB_292	F_0131938_L12_PA	LG12	<lmxll>	{0-}	(ll,lm)	lm	ll	ll	ll	lm	ll	ll	lm	lm	lm	ll	lm	lm	ll	ll	ll	lm	lm	lm	lm	ll	ll	lm	ll	lm	ll	ll	lm	ll	lm	ll	lm	ll	ll	ll	ll	ll	lm	ll	lm	lm	lm	lm	ll
LG12_HB_292.5	R_19247345_L12_PA	LG12	<nnxnp>	{-0}	(nn,np)	np	np	nn	nn	nn	nn	np	np	np	nn	np	nn	np	nn	np	np	nn	np	np	np	np	np	np	np	np	np	np	nn	nn	np	np	np	np	nn	np	nn	np	np	np	np	nn	nn	nn	np
LG12_HB_292.5	R_19244913_L12_PA	LG12	<hkxhk>	{01}	(hh,hk,kk)	hk	hh	hk	hk	kk	hk	hh	hk	hk	kk	hh	kk	hk	hk	hh	hh	kk	hk	hk	hk	hh	hh	hk	hh	hk	hh	hh	kk	hk	hk	hh	hk	hh	hk	hh	hk	hh	hk	hh	hk	kk	kk	kk	hh
LG12_HB_296	F_0133548_L12_PA	LG12	<lmxll>	{1-}	(ll,lm)	ll	lm	lm	lm	ll	lm	lm	ll	ll	ll	lm	ll	ll	lm	lm	lm	ll	ll	ll	ll	lm	lm	ll	lm	ll	lm	lm	ll	lm	ll	lm	ll	lm	lm	lm	lm	lm	ll	lm	ll	ll	ll	ll	lm
LG12_HB_296	F_0133570_L12_PA	LG12	<lmxll>	{0-}	(ll,lm)	lm	ll	ll	ll	lm	ll	ll	lm	lm	lm	ll	lm	lm	ll	ll	ll	lm	lm	lm	lm	ll	ll	lm	ll	lm	ll	ll	lm	ll	lm	ll	lm	ll	ll	ll	ll	ll	lm	ll	lm	lm	lm	lm	ll
LG12_HB_297	R_21248954_L12_PA	LG12	<lmxll>	{1-}	(ll,lm)	ll	lm	lm	lm	ll	lm	lm	ll	ll	ll	lm	ll	ll	lm	lm	lm	ll	ll	ll	ll	lm	lm	ll	lm	ll	lm	lm	ll	lm	ll	lm	ll	lm	lm	lm	lm	lm	ll	lm	ll	ll	ll	ll	lm
LG12_HB_297	F_0133816_L12_PA	LG12	<nnxnp>	{-1}	(nn,np)	nn	nn	np	np	np	np	nn	nn	nn	np	nn	np	nn	np	nn	nn	np	nn	nn	nn	nn	nn	nn	nn	nn	nn	nn	np	np	nn	nn	nn	nn	np	nn	np	nn	nn	nn	nn	np	nn	np	nn
LG12_HB_297	F_0133817_L12_PA	LG12	<nnxnp>	{-1}	(nn,np)	nn	nn	np	np	np	np	nn	nn	nn	np	nn	np	nn	np	nn	nn	np	nn	nn	nn	nn	nn	nn	nn	nn	nn	nn	np	np	nn	nn	nn	nn	np	nn	np	nn	nn	nn	nn	np	nn	np	nn
LG12_HB_297	F_0133818_L12_PA	LG12	<nnxnp>	{-1}	(nn,np)	nn	nn	np	np	np	np	nn	nn	nn	np	nn	np	nn	np	nn	nn	np	nn	nn	nn	nn	nn	nn	nn	nn	nn	nn	np	np	nn	nn	nn	nn	np	nn	np	nn	nn	nn	nn	np	nn	np	nn
LG12_HB_297	F_0133828_L12_PA	LG12	<nnxnp>	{-1}	(nn,np)	nn	nn	np	np	np	np	nn	nn	nn	np	nn	np	nn	np	nn	nn	np	nn	nn	nn	nn	nn	nn	nn	nn	nn	nn	np	np	nn	nn	nn	nn	np	nn	np	nn	nn	nn	nn	np	nn	np	nn
LG12_HB_297	F_0133829_L12_PA	LG12	<nnxnp>	{-1}	(nn,np)	nn	nn	np	np	np	np	nn	nn	nn	np	nn	np	nn	np	nn	nn	np	nn	nn	nn	nn	nn	nn	nn	nn	nn	nn	np	np	nn	nn	nn	nn	np	nn	np	nn	nn	nn	nn	np	nn	np	nn
LG12_HB_297	R_21264640_L12_PA	LG12	<nnxnp>	{-1}	(nn,np)	nn	nn	np	np	np	np	nn	nn	nn	np	nn	np	nn	np	nn	nn	np	nn	nn	nn	nn	nn	nn	nn	nn	nn	nn	np	np	nn	nn	nn	nn	np	nn	np	nn	nn	nn	nn	np	nn	np	nn
LG12_HB_297	F_0133826_L12_PA	LG12	<lmxll>	{1-}	(ll,lm)	ll	lm	lm	lm	ll	lm	lm	ll	ll	ll	lm	ll	ll	lm	lm	lm	ll	ll	ll	ll	lm	lm	ll	lm	ll	lm	lm	ll	lm	ll	lm	ll	lm	lm	lm	lm	lm	ll	lm	ll	ll	ll	ll	lm
LG12_HB_300	F_0134628_L12_PA	LG12	<lmxll>	{1-}	(ll,lm)	ll	lm	lm	lm	ll	lm	lm	ll	ll	ll	lm	ll	ll	lm	lm	lm	ll	ll	ll	ll	lm	lm	ll	lm	ll	lm	lm	ll	lm	ll	lm	ll	lm	lm	lm	lm	lm	ll	lm	ll	ll	ll	ll	lm
LG12_HB_300	F_0134629_L12_PA	LG12	<hkxhk>	{01}	(hh,hk,kk)	hk	hh	hk	hh	kk	hk	hh	hk	hk	kk	hh	kk	hk	hk	hh	hh	kk	hk	hk	hk	hh	hh	hk	hh	hk	hh	hh	kk	hk	hk	hh	hk	hh	hk	hh	hk	hh	hk	hh	hk	kk	hk	kk	hh
LG12_HB_300	F_0134639_L12_PA	LG12	<nnxnp>	{-0}	(nn,np)	np	np	nn	np	nn	nn	np	np	np	nn	np	nn	np	nn	np	np	nn	np	np	np	np	np	np	np	np	np	np	nn	nn	np	np	np	np	nn	np	nn	np	np	np	np	nn	np	nn	np
LG12_HB_300	F_0134642_L12_PA	LG12	<nnxnp>	{-1}	(nn,np)	nn	nn	np	nn	np	np	nn	nn	nn	np	nn	np	nn	np	nn	nn	np	nn	nn	nn	nn	nn	nn	nn	nn	nn	nn	np	np	nn	nn	nn	nn	np	nn	np	nn	nn	nn	nn	np	nn	np	nn
LG12_HB_301	F_0134948_L12_PA	LG12	<nnxnp>	{-1}	(nn,np)	nn	nn	np	np	np	nn	nn	nn	nn	np	nn	np	nn	np	nn	nn	np	nn	np	nn	nn	np	nn	nn	nn	nn	nn	np	np	nn	nn	nn	nn	nn	np	nn	nn	nn	nn	nn	np	np	nn	nn
LG12_HB_301	F_0134961_L12_PA	LG12	<nnxnp>	{-1}	(nn,np)	nn	nn	np	np	np	nn	nn	nn	nn	np	nn	np	nn	np	nn	nn	np	nn	np	nn	nn	np	nn	nn	nn	nn	nn	np	np	nn	nn	nn	nn	nn	np	nn	nn	nn	nn	nn	np	np	nn	nn
LG12_HB_301	F_0134989_L12_PA	LG12	<lmxll>	{0-}	(ll,lm)	lm	lm	lm	lm	lm	ll	ll	lm	lm	lm	ll	lm	ll	ll	ll	lm	lm	lm	lm	lm	ll	ll	lm	ll	lm	ll	ll	lm	ll	ll	ll	ll	ll	ll	ll	ll	ll	lm	ll	lm	lm	lm	lm	ll
LG12_HB_302	F_0135153_L12_PA	LG12	<hkxhk>	{10}	(hh,hk,kk)	hk	kk	hk	kk	hh	hk	kk	hk	hk	hh	kk	hh	hk	hk	kk	kk	hh	hk	hk	hk	kk	kk	hk	kk	hk	kk	kk	hh	hk	hk	kk	hk	kk	hk	kk	hk	kk	hk	kk	hk	hh	hk	hh	kk
LG12_HB_302	F_0135158_L12_PA	LG12	<nnxnp>	{-0}	(nn,np)	np	np	nn	np	nn	nn	np	np	np	nn	np	nn	np	nn	np	np	nn	np	np	np	np	np	np	np	np	np	np	nn	nn	np	np	np	np	nn	np	nn	np	np	np	np	nn	np	nn	np
LG12_HB_302	F_0135161_L12_PA	LG12	<nnxnp>	{-0}	(nn,np)	np	np	nn	np	nn	nn	np	np	np	nn	np	nn	np	nn	np	np	nn	np	np	np	np	np	np	np	np	np	np	nn	nn	np	np	np	np	nn	np	nn	np	np	np	np	nn	np	nn	np
LG12_HB_302	F_0135166_L12_PA	LG12	<nnxnp>	{-1}	(nn,np)	nn	nn	np	nn	np	np	nn	nn	nn	np	nn	np	nn	np	nn	nn	np	nn	nn	nn	nn	nn	nn	nn	nn	nn	nn	np	np	nn	nn	nn	nn	np	nn	np	nn	nn	nn	nn	np	nn	np	nn
LG12_HB_302.5	GD_00314_L12_PA	LG12	<lmxll>	{1-}	(ll,lm)	ll	lm	lm	lm	ll	lm	lm	ll	ll	ll	lm	ll	ll	lm	lm	lm	ll	ll	ll	ll	lm	lm	ll	lm	ll	lm	lm	ll	lm	ll	lm	ll	lm	lm	lm	lm	lm	ll	lm	ll	ll	ll	ll	lm
LG12_HB_302.5	GD_01150_L12_PA	LG12	<lmxll>	{1-}	(ll,lm)	ll	lm	lm	lm	ll	lm	lm	ll	ll	ll	lm	ll	ll	lm	lm	lm	ll	ll	ll	ll	lm	lm	ll	lm	ll	lm	lm	ll	lm	ll	lm	ll	lm	lm	lm	lm	lm	ll	lm	ll	ll	ll	ll	lm
LG12_HB_303	F_0135442_L12_PA	LG12	<lmxll>	{1-}	(ll,lm)	ll	lm	lm	lm	ll	lm	lm	ll	ll	ll	lm	ll	ll	lm	lm	lm	ll	ll	ll	ll	lm	lm	ll	lm	ll	lm	lm	ll	lm	ll	lm	ll	lm	lm	lm	lm	lm	ll	lm	ll	ll	ll	ll	lm
LG12_HB_303	F_0135460_L12_PA	LG12	<lmxll>	{1-}	(ll,lm)	ll	lm	lm	lm	ll	lm	lm	ll	ll	ll	lm	ll	ll	lm	lm	lm	ll	ll	ll	ll	lm	lm	ll	lm	ll	lm	lm	ll	lm	ll	lm	ll	lm	lm	lm	lm	lm	ll	lm	ll	ll	ll	ll	lm
LG12_HB_303	F_0135471_L12_PA	LG12	<lmxll>	{1-}	(ll,lm)	ll	lm	lm	lm	ll	lm	lm	ll	ll	ll	lm	ll	ll	lm	lm	lm	ll	ll	ll	ll	lm	lm	ll	lm	ll	lm	lm	ll	lm	ll	lm	ll	lm	lm	lm	lm	lm	ll	lm	ll	ll	ll	ll	lm
LG12_HB_303	F_0135452_L12_PA	LG12	<hkxhk>	{00}	(hh,hk,kk)	kk	hh	hh	hk	hk	hh	hk	kk	kk	hk	hk	hk	kk	hh	hk	hk	hk	kk	kk	kk	hk	hk	kk	hk	kk	hk	hk	hk	hh	kk	hk	kk	hk	hh	hk	hh	hk	kk	hk	kk	hk	kk	hk	hk
LG12_HB_304	F_0135585_L12_PA	LG12	<lmxll>	{1-}	(ll,lm)	ll	lm	lm	lm	ll	lm	lm	ll	ll	ll	lm	ll	ll	lm	lm	lm	ll	ll	ll	ll	lm	lm	ll	lm	ll	lm	lm	ll	lm	ll	lm	ll	lm	lm	lm	lm	lm	ll	lm	ll	ll	ll	ll	lm
LG12_HB_304	F_0135588_L12_PA	LG12	<lmxll>	{1-}	(ll,lm)	ll	lm	lm	lm	ll	lm	lm	ll	ll	ll	lm	ll	ll	lm	lm	lm	ll	ll	ll	ll	lm	lm	ll	lm	ll	lm	lm	ll	lm	ll	lm	ll	lm	lm	lm	lm	lm	ll	lm	ll	ll	ll	ll	lm
LG12_HB_304	F_0135591_L12_PA	LG12	<nnxnp>	{-0}	(nn,np)	np	nn	nn	np	nn	nn	np	np	np	nn	np	nn	np	nn	np	np	nn	np	np	np	np	np	np	np	np	np	np	nn	nn	np	np	np	np	nn	np	nn	nn	np	np	np	nn	np	nn	np
LG12_HB_304	F_0135594_L12_PA	LG12	<hkxhk>	{10}	(hh,hk,kk)	hk	hk	hk	kk	hh	hk	kk	hk	hk	hh	kk	hh	hk	hk	kk	kk	hh	hk	hk	hk	kk	kk	hk	kk	hk	kk	kk	hh	hk	hk	kk	hk	kk	hk	kk	hk	hk	hk	kk	hk	hh	hk	hh	kk
LG12_HB_304	F_0135596_L12_PA	LG12	<nnxnp>	{-0}	(nn,np)	np	nn	nn	np	nn	nn	np	np	np	nn	np	nn	np	nn	np	np	nn	np	np	np	np	np	np	np	np	np	np	nn	nn	np	np	np	np	nn	np	nn	nn	np	np	np	nn	np	nn	np
LG12_HB_304	F_0135600_L12_PA	LG12	<lmxll>	{1-}	(ll,lm)	ll	lm	lm	lm	ll	lm	lm	ll	ll	ll	lm	ll	ll	lm	lm	lm	ll	ll	ll	ll	lm	lm	ll	lm	ll	lm	lm	ll	lm	ll	lm	ll	lm	lm	lm	lm	lm	ll	lm	ll	ll	ll	ll	lm
LG12_HB_304	F_0135603_L12_PA	LG12	<nnxnp>	{-0}	(nn,np)	np	nn	nn	np	nn	nn	np	np	np	nn	np	nn	np	nn	np	np	nn	np	np	np	np	np	np	np	np	np	np	nn	nn	np	np	np	np	nn	np	nn	nn	np	np	np	nn	np	nn	np
LG12_HB_304	F_0135604_L12_PA	LG12	<nnxnp>	{-0}	(nn,np)	np	nn	nn	np	nn	nn	np	np	np	nn	np	nn	np	nn	np	np	nn	np	np	np	np	np	np	np	np	np	np	nn	nn	np	np	np	np	nn	np	nn	nn	np	np	np	nn	np	nn	np
LG12_HB_304	R_23280662_L12_PA	LG12	<lmxll>	{1-}	(ll,lm)	ll	lm	lm	lm	ll	lm	lm	ll	ll	ll	lm	ll	ll	lm	lm	lm	ll	ll	ll	ll	lm	lm	ll	lm	ll	lm	lm	ll	lm	ll	lm	ll	lm	lm	lm	lm	lm	ll	lm	ll	ll	ll	ll	lm
LG12_HB_304.5	R_23391266_L12_PA	LG12	<nnxnp>	{-1}	(nn,np)	nn	np	np	nn	np	np	nn	nn	nn	np	nn	np	nn	np	nn	nn	np	nn	nn	nn	nn	nn	nn	nn	nn	nn	nn	np	np	nn	nn	nn	nn	np	nn	np	np	nn	nn	nn	np	nn	np	nn
LG12_HB_304.5	R_23400893_L12_PA	LG12	<nnxnp>	{-1}	(nn,np)	nn	np	np	nn	np	np	nn	nn	nn	np	nn	np	nn	np	nn	nn	np	nn	nn	nn	nn	nn	nn	nn	nn	nn	nn	np	np	nn	nn	nn	nn	np	nn	np	np	nn	nn	nn	np	nn	np	nn
LG12_HB_306	F_0136411_L12_PA	LG12	<nnxnp>	{-1}	(nn,np)	nn	np	np	nn	np	np	nn	nn	nn	np	nn	np	nn	np	nn	nn	np	nn	nn	nn	nn	nn	nn	nn	nn	nn	nn	np	np	nn	nn	nn	nn	np	nn	np	np	nn	nn	nn	np	nn	np	nn
LG12_HB_306	F_0136416_L12_PA	LG12	<nnxnp>	{-0}	(nn,np)	np	nn	nn	np	nn	nn	np	np	np	nn	np	nn	np	nn	np	np	nn	np	np	np	np	np	np	np	np	np	np	nn	nn	np	np	np	np	nn	np	nn	nn	np	np	np	nn	np	nn	np
LG12_HB_306	F_0136418_L12_PA	LG12	<hkxhk>	{00}	(hh,hk,kk)	kk	hh	hh	hk	hk	hh	hk	kk	kk	hk	hk	hk	kk	hh	hk	hk	hk	kk	kk	kk	hk	hk	kk	hk	kk	hk	hk	hk	hh	kk	hk	kk	hk	hh	hk	hh	hh	kk	hk	kk	hk	kk	hk	hk
LG12_HB_306	F_0136419_L12_PA	LG12	<lmxll>	{1-}	(ll,lm)	ll	lm	lm	lm	ll	lm	lm	ll	ll	ll	lm	ll	ll	lm	lm	lm	ll	ll	ll	ll	lm	lm	ll	lm	ll	lm	lm	ll	lm	ll	lm	ll	lm	lm	lm	lm	lm	ll	lm	ll	ll	ll	ll	lm
LG12_HB_306	F_0136421_L12_PA	LG12	<lmxll>	{1-}	(ll,lm)	ll	lm	lm	lm	ll	lm	lm	ll	ll	ll	lm	ll	ll	lm	lm	lm	ll	ll	ll	ll	lm	lm	ll	lm	ll	lm	lm	ll	lm	ll	lm	ll	lm	lm	lm	lm	lm	ll	lm	ll	ll	ll	ll	lm
LG12_HB_306	GD_01798_L12_PA	LG12	<lmxll>	{1-}	(ll,lm)	ll	lm	lm	lm	ll	lm	lm	ll	ll	ll	lm	ll	ll	lm	lm	lm	ll	ll	ll	ll	lm	lm	ll	lm	ll	lm	lm	ll	lm	ll	lm	ll	lm	lm	lm	lm	lm	ll	lm	ll	ll	ll	ll	lm
LG12_HB_306	R_24006092_L12_PA	LG12	<lmxll>	{0-}	(ll,lm)	lm	ll	ll	ll	lm	ll	ll	lm	lm	lm	ll	lm	lm	ll	ll	ll	lm	lm	lm	lm	ll	ll	lm	ll	lm	ll	ll	lm	ll	lm	ll	lm	ll	ll	ll	ll	ll	lm	ll	lm	lm	lm	lm	ll
LG12_HB_306	R_24014859_L12_PA	LG12	<nnxnp>	{-1}	(nn,np)	nn	np	np	nn	np	np	nn	nn	nn	np	nn	np	nn	np	nn	nn	np	nn	nn	nn	nn	nn	nn	nn	nn	nn	nn	np	np	nn	nn	nn	nn	np	nn	np	np	nn	nn	nn	np	nn	np	nn
LG12_HB_307	F_0137082_L12_PA	LG12	<lmxll>	{0-}	(ll,lm)	lm	ll	ll	ll	lm	ll	ll	lm	lm	lm	ll	lm	lm	ll	ll	ll	lm	lm	lm	lm	ll	ll	lm	ll	lm	ll	ll	lm	ll	lm	ll	lm	ll	ll	ll	ll	ll	lm	ll	lm	lm	lm	lm	ll
LG12_HB_307	F_0137109_L12_PA	LG12	<lmxll>	{1-}	(ll,lm)	ll	lm	lm	lm	ll	lm	lm	ll	ll	ll	lm	ll	ll	lm	lm	lm	ll	ll	ll	ll	lm	lm	ll	lm	ll	lm	lm	ll	lm	ll	lm	ll	lm	lm	lm	lm	lm	ll	lm	ll	ll	ll	ll	lm
LG12_HB_314	F_0139764_L12_PA	LG12	<nnxnp>	{-0}	(nn,np)	np	nn	nn	np	np	nn	np	np	np	nn	np	nn	np	nn	np	np	nn	np	np	np	np	np	np	np	np	np	np	nn	nn	np	np	np	np	nn	np	nn	nn	np	np	np	nn	np	nn	np
LG12_HB_314	F_0139788_L12_PA	LG12	<nnxnp>	{-0}	(nn,np)	np	nn	nn	np	np	nn	np	np	np	nn	np	nn	np	nn	np	np	nn	np	np	np	np	np	np	np	np	np	np	nn	nn	np	np	np	np	nn	np	nn	nn	np	np	np	nn	np	nn	np
LG12_HB_314	F_0139763_L12_PA	LG12	<lmxll>	{1-}	(ll,lm)	ll	lm	lm	lm	ll	lm	lm	ll	ll	ll	lm	ll	ll	lm	lm	lm	ll	ll	ll	ll	lm	lm	ll	lm	ll	lm	lm	ll	lm	ll	lm	ll	lm	lm	lm	lm	lm	ll	lm	ll	ll	ll	ll	lm
LG12_HB_314	F_0139780_L12_PA	LG12	<lmxll>	{1-}	(ll,lm)	ll	lm	lm	lm	ll	lm	lm	ll	ll	ll	lm	ll	ll	lm	lm	lm	ll	ll	ll	ll	lm	lm	ll	lm	ll	lm	lm	ll	lm	ll	lm	ll	lm	lm	lm	lm	lm	ll	lm	ll	ll	ll	ll	lm
LG12_HB_316	F_0140788_L12_PA	LG12	<nnxnp>	{-1}	(nn,np)	nn	np	np	nn	nn	np	nn	nn	nn	np	nn	np	nn	np	nn	nn	np	nn	nn	nn	nn	nn	nn	nn	nn	nn	nn	np	np	nn	nn	nn	nn	np	nn	np	np	nn	nn	nn	np	nn	np	nn
LG12_HB_316	F_0140797_L12_PA	LG12	<nnxnp>	{-0}	(nn,np)	np	nn	nn	np	np	nn	np	np	np	nn	np	nn	np	nn	np	np	nn	np	np	np	np	np	np	np	np	np	np	nn	nn	np	np	np	np	nn	np	nn	nn	np	np	np	nn	np	nn	np
LG12_HB_316	F_0140802_L12_PA	LG12	<nnxnp>	{-1}	(nn,np)	nn	np	np	nn	nn	np	nn	nn	nn	np	nn	np	nn	np	nn	nn	np	nn	nn	nn	nn	nn	nn	nn	nn	nn	nn	np	np	nn	nn	nn	nn	np	nn	np	np	nn	nn	nn	np	nn	np	nn
LG12_HB_316	F_0140805_L12_PA	LG12	<nnxnp>	{-0}	(nn,np)	np	nn	nn	np	np	nn	np	np	np	nn	np	nn	np	nn	np	np	nn	np	np	np	np	np	np	np	np	np	np	nn	nn	np	np	np	np	nn	np	nn	nn	np	np	np	nn	np	nn	np
LG12_HB_317	F_0140970_L12_PA	LG12	<nnxnp>	{-1}	(nn,np)	nn	np	np	nn	nn	np	nn	nn	nn	np	nn	np	nn	np	nn	nn	np	nn	nn	nn	nn	nn	nn	nn	nn	nn	nn	np	np	nn	nn	nn	nn	np	nn	np	np	nn	nn	nn	np	nn	np	nn
LG12_HB_317	F_0140979_L12_PA	LG12	<nnxnp>	{-0}	(nn,np)	np	nn	nn	np	np	nn	np	np	np	nn	np	nn	np	nn	np	np	nn	np	np	np	np	np	np	np	np	np	np	nn	nn	np	np	np	np	nn	np	nn	nn	np	np	np	nn	np	nn	np
LG12_HB_317	F_0140991_L12_PA	LG12	<nnxnp>	{-0}	(nn,np)	np	nn	nn	np	np	nn	np	np	np	nn	np	nn	np	nn	np	np	nn	np	np	np	np	np	np	np	np	np	np	nn	nn	np	np	np	np	nn	np	nn	nn	np	np	np	nn	np	nn	np
GD_02115_L12_39_1	GD_02115_L12_39_1	LG12	<nnxnp>	{-0}	(nn,np)	np	np	nn	nn	nn	nn	np	np	np	nn	np	nn	np	nn	np	np	nn	np	np	np	np	np	np	np	np	np	np	nn	nn	np	np	np	np	nn	np	nn	np	np	np	np	nn	nn	nn	np
LG12_HB_3189_s48h2	R_2978136_L12_48_2	LG12	<nnxnp>	{-0}	(nn,np)	np	np	nn	nn	nn	np	np	np	nn	nn	np	nn	np	nn	np	np	nn	np	nn	np	np	nn	np	np	np	nn	np	nn	nn	np	np	nn	nn	np	nn	np	np	np	np	np	np	nn	np	np
LG12_HB_319	F_0141443_L12_PA	LG12	<nnxnp>	{-0}	(nn,np)	np	nn	nn	np	np	nn	np	np	np	nn	np	nn	np	nn	np	np	nn	np	np	np	np	np	np	np	np	np	np	nn	np	np	np	np	np	nn	np	nn	nn	np	np	np	nn	np	nn	np
LG12_HB_319	F_0141444_L12_PA	LG12	<nnxnp>	{-1}	(nn,np)	nn	np	np	nn	nn	np	nn	nn	nn	np	nn	np	nn	np	nn	nn	np	nn	nn	nn	nn	nn	nn	nn	nn	nn	nn	np	nn	nn	nn	nn	nn	np	nn	np	np	nn	nn	nn	np	nn	np	nn
LG12_HB_319	F_0141454_L12_PA	LG12	<nnxnp>	{-0}	(nn,np)	np	nn	nn	np	np	nn	np	np	np	nn	np	nn	np	nn	np	np	nn	np	np	np	np	np	np	np	np	np	np	nn	np	np	np	np	np	nn	np	nn	nn	np	np	np	nn	np	nn	np
LG12_HB_319	F_0141465_L12_PA	LG12	<nnxnp>	{-0}	(nn,np)	np	nn	nn	np	np	nn	np	np	np	nn	np	nn	np	nn	np	np	nn	np	np	np	np	np	np	np	np	np	np	nn	np	np	np	np	np	nn	np	nn	nn	np	np	np	nn	np	nn	np
LG12_HB_319	F_0141482_L12_PA	LG12	<hkxhk>	{10}	(hh,hk,kk)	hk	hk	hk	kk	hk	hk	kk	hk	hk	hh	kk	hh	hk	hk	kk	kk	hh	hk	hk	hk	kk	hk	hk	kk	hk	kk	kk	hh	kk	hk	kk	hk	kk	hk	kk	hk	hk	hk	kk	hk	hh	hk	hh	kk
LG12_HB_319	F_0141486_L12_PA	LG12	<lmxll>	{1-}	(ll,lm)	ll	lm	lm	lm	ll	lm	lm	ll	ll	ll	lm	ll	ll	lm	lm	lm	ll	ll	ll	ll	lm	ll	ll	lm	ll	lm	lm	ll	lm	ll	lm	ll	lm	lm	lm	lm	lm	ll	lm	ll	ll	ll	ll	lm
LG12_HB_319	F_0141487_L12_PA	LG12	<lmxll>	{0-}	(ll,lm)	lm	ll	ll	ll	lm	ll	ll	lm	lm	lm	ll	lm	lm	ll	ll	ll	lm	lm	lm	lm	ll	lm	lm	ll	lm	ll	ll	lm	ll	lm	ll	lm	ll	ll	ll	ll	ll	lm	ll	lm	lm	lm	lm	ll
R_33117888_L12_61_2	R_33117888_L12_61_2	LG12	<nnxnp>	{-0}	(nn,np)	np	nn	nn	nn	np	nn	np	np	np	nn	np	np	np	nn	nn	np	nn	np	np	nn	np	np	np	np	np	nn	np	nn	np	np	nn	np	np	np	np	nn	nn	np	np	nn	nn	np	nn	np
R_7275449_L12_PA	R_7275449_L12_PA	LG12	<lmxll>	{0-}	(ll,lm)	lm	lm	lm	lm	lm	ll	ll	lm	lm	lm	ll	lm	ll	ll	ll	lm	lm	lm	lm	lm	ll	ll	lm	ll	lm	ll	ll	lm	ll	ll	ll	ll	ll	ll	ll	ll	ll	lm	ll	lm	lm	lm	lm	ll
GD_02228_L12_61_2	GD_02228_L12_61_2	LG12	<hkxhk>	{10}	(hh,hk,kk)	hk	hk	hk	hk	hk	hh	kk	hk	hk	hh	kk	hk	hk	kk	hk	kk	hh	hk	hk	hh	kk	hk	hk	kk	hk	hk	kk	hk	kk	hk	hk	hk	kk	hk	hk	hh	hk	hk	kk	hh	hh	hk	hh	kk
R_21317748_L12_PA	R_21317748_L12_PA	LG12	<nnxnp>	{-1}	(nn,np)	nn	nn	np	np	np	np	nn	nn	nn	np	nn	np	nn	np	nn	nn	np	nn	nn	nn	nn	nn	nn	nn	nn	nn	nn	np	np	nn	nn	nn	nn	np	nn	np	nn	nn	nn	nn	np	nn	np	nn
LG12_HB_322	F_0142630_L12_PA	LG12	<lmxll>	{1-}	(ll,lm)	ll	lm	lm	lm	ll	lm	lm	ll	ll	ll	lm	ll	ll	lm	lm	lm	ll	ll	ll	ll	lm	ll	ll	lm	ll	lm	lm	ll	lm	ll	lm	ll	lm	lm	lm	lm	lm	ll	lm	ll	ll	ll	ll	lm
LG12_HB_322	F_0142636_L12_PA	LG12	<lmxll>	{1-}	(ll,lm)	ll	lm	lm	lm	ll	lm	lm	ll	ll	ll	lm	ll	ll	lm	lm	lm	ll	ll	ll	ll	lm	ll	ll	lm	ll	lm	lm	ll	lm	ll	lm	ll	lm	lm	lm	lm	lm	ll	lm	ll	ll	ll	ll	lm
LG12_HB_322	F_0142648_L12_PA	LG12	<lmxll>	{1-}	(ll,lm)	ll	lm	lm	lm	ll	lm	lm	ll	ll	ll	lm	ll	ll	lm	lm	lm	ll	ll	ll	ll	lm	ll	ll	lm	ll	lm	lm	ll	lm	ll	lm	ll	lm	lm	lm	lm	lm	ll	lm	ll	ll	ll	ll	lm
LG12_HB_322	F_0142653_L12_PA	LG12	<lmxll>	{1-}	(ll,lm)	ll	lm	lm	lm	ll	lm	lm	ll	ll	ll	lm	ll	ll	lm	lm	lm	ll	ll	ll	ll	lm	ll	ll	lm	ll	lm	lm	ll	lm	ll	lm	ll	lm	lm	lm	lm	lm	ll	lm	ll	ll	ll	ll	lm
LG12_HB_322	F_0142655_L12_PA	LG12	<nnxnp>	{-0}	(nn,np)	np	nn	nn	np	np	nn	np	np	np	nn	np	nn	np	nn	np	np	nn	np	np	np	np	np	np	np	np	np	np	nn	np	np	np	np	np	nn	np	nn	nn	np	np	nn	nn	np	nn	np
LG12_HB_322	F_0142656_L12_PA	LG12	<nnxnp>	{-0}	(nn,np)	np	nn	nn	np	np	nn	np	np	np	nn	np	nn	np	nn	np	np	nn	np	np	np	np	np	np	np	np	np	np	nn	np	np	np	np	np	nn	np	nn	nn	np	np	nn	nn	np	nn	np
LG12_HB_322	F_0142661_L12_PA	LG12	<nnxnp>	{-0}	(nn,np)	np	nn	nn	np	np	nn	np	np	np	nn	np	nn	np	nn	np	np	nn	np	np	np	np	np	np	np	np	np	np	nn	np	np	np	np	np	nn	np	nn	nn	np	np	nn	nn	np	nn	np
LG12_HB_3222	R_21326884_L12_PA	LG12	<nnxnp>	{-0}	(nn,np)	np	np	nn	np	nn	nn	np	np	np	nn	np	nn	np	nn	np	np	nn	np	np	np	np	np	np	np	np	np	np	nn	nn	np	np	np	np	nn	np	nn	np	np	np	np	nn	np	nn	np
LG12_HB_3222	R_21401673_L12_PA	LG12	<hkxhk>	{01}	(hh,hk,kk)	hk	hh	hk	hh	kk	hk	hh	hk	hk	kk	hh	kk	hk	hk	hk	hh	kk	hk	hk	hk	hh	hh	hk	hh	hk	hh	hh	kk	hk	hk	hh	hk	hh	hk	hh	hk	hh	hk	hh	hk	kk	hk	kk	hh
LG12_HB_323	F_0143041_L12_PA	LG12	<hkxhk>	{10}	(hh,hk,kk)	hk	hk	hk	kk	hk	hk	kk	hk	hk	hh	kk	hh	hk	hk	kk	kk	hh	hk	hk	hk	kk	hk	hk	kk	hk	kk	kk	hh	kk	hk	kk	hk	kk	hk	kk	hk	hk	hk	kk	hh	hh	hk	hh	kk
LG12_HB_323	F_0143061_L12_PA	LG12	<efxeg>	{10}	[ee,ef,eg,fg)	eg	ef	ef	fg	eg	ef	fg	eg	eg	ee	fg	ee	eg	ef	fg	fg	ee	eg	eg	eg	fg	eg	eg	fg	eg	fg	fg	ee	fg	eg	fg	eg	fg	ef	fg	ef	ef	eg	fg	ee	ee	eg	ee	fg
GD_01426_L12_PA	GD_01426_L12_PA	LG12	<lmxll>	{0-}	(ll,lm)	lm	ll	ll	ll	lm	ll	ll	lm	lm	lm	ll	lm	lm	ll	ll	ll	lm	lm	lm	lm	ll	lm	lm	ll	lm	ll	ll	lm	ll	lm	ll	lm	ll	lm	ll	lm	ll	lm	ll	lm	lm	lm	lm	ll
LG12_HB_324	F_0143768_L12_PA	LG12	<nnxnp>	{-1}	(nn,np)	nn	np	np	nn	nn	np	nn	nn	nn	np	nn	np	nn	np	nn	nn	np	nn	nn	np	nn	nn	nn	nn	nn	nn	nn	np	nn	nn	nn	nn	nn	np	nn	np	np	nn	nn	np	np	nn	np	nn
LG12_HB_324	F_0143778_L12_PA	LG12	<nnxnp>	{-1}	(nn,np)	nn	np	np	nn	nn	np	nn	nn	nn	np	nn	np	nn	np	nn	nn	np	nn	nn	np	nn	nn	nn	nn	nn	nn	nn	np	nn	nn	nn	nn	nn	np	nn	np	np	nn	nn	np	np	nn	np	nn
LG12_HB_324	F_0143784_L12_PA	LG12	<nnxnp>	{-1}	(nn,np)	nn	np	np	nn	nn	np	nn	nn	nn	np	nn	np	nn	np	nn	nn	np	nn	nn	np	nn	nn	nn	nn	nn	nn	nn	np	nn	nn	nn	nn	nn	np	nn	np	np	nn	nn	np	np	nn	np	nn
LG12_HB_325	F_0145024_L12_PA	LG12	<lmxll>	{1-}	(ll,lm)	ll	lm	lm	lm	ll	lm	lm	ll	ll	ll	lm	ll	ll	lm	lm	lm	ll	ll	ll	ll	lm	ll	ll	lm	ll	lm	lm	ll	lm	ll	lm	ll	lm	lm	lm	lm	lm	ll	lm	ll	ll	ll	ll	lm
LG12_HB_325	F_0145037_L12_PA	LG12	<lmxll>	{1-}	(ll,lm)	ll	lm	lm	lm	ll	lm	lm	ll	ll	ll	lm	ll	ll	lm	lm	lm	ll	ll	ll	ll	lm	ll	ll	lm	ll	lm	lm	ll	lm	ll	lm	ll	lm	lm	lm	lm	lm	ll	lm	ll	ll	ll	ll	lm
LG12_HB_325	F_0145022_L12_PA	LG12	<nnxnp>	{-0}	(nn,np)	np	nn	nn	np	np	nn	np	np	np	nn	np	nn	np	nn	np	np	nn	np	np	nn	np	np	np	np	np	np	np	nn	np	np	nn	np	np	nn	np	nn	nn	np	np	nn	nn	np	nn	np
LG12_HB_325	F_0145023_L12_PA	LG12	<nnxnp>	{-1}	(nn,np)	nn	np	np	nn	nn	np	nn	nn	nn	np	nn	np	nn	np	nn	nn	np	nn	nn	np	nn	nn	nn	nn	nn	nn	nn	np	nn	nn	np	nn	nn	np	nn	np	np	nn	nn	np	np	nn	np	nn
LG12_HB_327	F_0146176_L12_PA	LG12	<nnxnp>	{-1}	(nn,np)	nn	np	np	nn	nn	np	nn	nn	nn	np	nn	np	nn	np	nn	nn	np	nn	nn	np	nn	nn	nn	nn	nn	nn	nn	np	nn	nn	np	nn	nn	np	nn	np	np	nn	nn	np	np	nn	np	nn
LG12_HB_327	F_0146178_L12_PA	LG12	<lmxll>	{1-}	(ll,lm)	ll	lm	lm	lm	ll	lm	lm	ll	ll	ll	lm	ll	ll	lm	lm	lm	ll	ll	ll	ll	lm	ll	ll	lm	ll	lm	lm	ll	lm	ll	lm	ll	lm	lm	lm	lm	lm	ll	lm	ll	ll	ll	ll	lm
LG12_HB_327	F_0146180_L12_PA	LG12	<nnxnp>	{-0}	(nn,np)	np	nn	nn	np	np	nn	np	np	np	nn	np	nn	np	nn	np	np	nn	np	np	nn	np	np	np	np	np	np	np	nn	np	np	nn	np	np	nn	np	nn	nn	np	np	nn	nn	np	nn	np
LG12_HB_327	F_0146182_L12_PA	LG12	<hkxhk>	{01}	(hh,hk,kk)	hk	hk	hk	hh	hk	hk	hh	hk	hk	kk	hh	kk	hk	hk	hh	hh	kk	hk	hk	kk	hh	hk	hk	hh	hk	hh	hh	kk	hh	hk	hk	hk	hh	hk	hh	hk	hk	hk	hh	kk	kk	hk	kk	hh
LG12_HB_327	F_0146183_L12_PA	LG12	<lmxll>	{1-}	(ll,lm)	ll	lm	lm	lm	ll	lm	lm	ll	ll	ll	lm	ll	ll	lm	lm	lm	ll	ll	ll	ll	lm	ll	ll	lm	ll	lm	lm	ll	lm	ll	lm	ll	lm	lm	lm	lm	lm	ll	lm	ll	ll	ll	ll	lm
LG12_HB_327	F_0146185_L12_PA	LG12	<hkxhk>	{10}	(hh,hk,kk)	hk	hk	hk	kk	hk	hk	kk	hk	hk	hh	kk	hh	hk	hk	kk	kk	hh	hk	hk	hh	kk	hk	hk	kk	hk	kk	kk	hh	kk	hk	hk	hk	kk	hk	kk	hk	hk	hk	kk	hh	hh	hk	hh	kk
LG12_HB_327	F_0146192_L12_PA	LG12	<lmxll>	{0-}	(ll,lm)	lm	ll	ll	ll	lm	ll	ll	lm	lm	lm	ll	lm	lm	ll	ll	ll	lm	lm	lm	lm	ll	lm	lm	ll	lm	ll	ll	lm	ll	lm	ll	lm	ll	ll	ll	ll	ll	lm	ll	lm	lm	lm	lm	ll
LG12_HB_327	R_30679125_L12_PA	LG12	<lmxll>	{1-}	(ll,lm)	ll	lm	lm	lm	ll	lm	lm	ll	ll	ll	lm	ll	ll	lm	lm	lm	ll	ll	ll	ll	lm	ll	ll	lm	ll	lm	lm	ll	lm	ll	lm	ll	lm	lm	lm	lm	lm	ll	lm	ll	ll	ll	ll	lm
R_23976782_L12_PA	R_23976782_L12_PA	LG12	<lmxll>	{0-}	(ll,lm)	lm	ll	ll	ll	lm	ll	ll	lm	lm	lm	ll	lm	lm	ll	ll	ll	lm	lm	lm	lm	ll	lm	lm	ll	lm	ll	ll	lm	ll	lm	ll	lm	ll	ll	ll	lm	ll	lm	ll	lm	lm	lm	lm	ll
LG12_HB_328	F_0146862_L12_PA	LG12	<lmxll>	{0-}	(ll,lm)	lm	ll	ll	ll	lm	ll	ll	lm	lm	lm	ll	lm	lm	ll	ll	ll	lm	lm	lm	lm	ll	lm	lm	ll	lm	ll	ll	lm	ll	lm	ll	lm	ll	lm	ll	lm	ll	lm	ll	lm	lm	lm	lm	ll
LG12_HB_328	F_0146864_L12_PA	LG12	<nnxnp>	{-1}	(nn,np)	nn	np	np	nn	nn	np	nn	nn	nn	np	nn	np	nn	np	nn	nn	np	nn	nn	np	nn	nn	nn	nn	nn	nn	nn	np	nn	nn	np	nn	nn	np	nn	np	np	nn	nn	np	np	nn	np	nn
LG12_HB_328	F_0146888_L12_PA	LG12	<hkxhk>	{01}	(hh,hk,kk)	hk	hk	hk	hh	hk	hk	hh	hk	hk	kk	hh	kk	hk	hk	hh	hh	kk	hk	hk	kk	hh	hk	hk	hh	hk	hh	hh	kk	hh	hk	hk	hk	hh	kk	hh	kk	hk	hk	hh	kk	kk	hk	kk	hh
LG12_HB_328	F_0146890_L12_PA	LG12	<nnxnp>	{-0}	(nn,np)	np	nn	nn	np	np	nn	np	np	np	nn	np	nn	np	nn	np	np	nn	np	np	nn	np	np	np	np	np	np	np	nn	np	np	nn	np	np	nn	np	nn	nn	np	np	nn	nn	np	nn	np
LG12_HB_328	F_0146892_L12_PA	LG12	<nnxnp>	{-1}	(nn,np)	nn	np	np	nn	nn	np	nn	nn	nn	np	nn	np	nn	np	nn	nn	np	nn	nn	np	nn	nn	nn	nn	nn	nn	nn	np	nn	nn	np	nn	nn	np	nn	np	np	nn	nn	np	np	nn	np	nn
R_31132955_L12_PA	R_31132955_L12_PA	LG12	<nnxnp>	{-0}	(nn,np)	np	nn	nn	np	np	nn	np	np	np	nn	np	nn	np	nn	np	np	nn	np	np	nn	np	np	np	np	np	np	np	nn	np	np	nn	np	np	nn	np	nn	nn	np	np	nn	nn	np	nn	np
LG12_HB_330	F_0147903_L12_PA	LG12	<nnxnp>	{-1}	(nn,np)	nn	np	np	nn	nn	np	nn	nn	nn	np	nn	nn	nn	np	np	nn	np	nn	nn	np	nn	nn	nn	nn	nn	nn	nn	np	nn	nn	np	nn	nn	np	nn	np	np	nn	nn	np	np	nn	np	nn
LG12_HB_330	F_0147890_L12_PA	LG12	<hkxhk>	{10}	(hh,hk,kk)	hk	hk	hk	kk	hk	hk	kk	hk	hk	hh	kk	hk	hk	hk	hk	kk	hh	hk	hk	hh	kk	hk	hk	kk	hk	kk	kk	hh	kk	hk	hk	hk	kk	hh	hk	hh	hk	hk	kk	hh	hh	hk	hh	kk
LG12_HB_330	R_31587748_L12_PA	LG12	<nnxnp>	{-0}	(nn,np)	np	nn	nn	np	np	nn	np	np	np	nn	np	np	np	nn	nn	np	nn	np	np	nn	np	np	np	np	np	np	np	nn	np	np	nn	np	np	nn	np	nn	nn	np	np	nn	nn	np	nn	np
LG12_HB_330	F_0147893_L12_PA	LG12	<lmxll>	{1-}	(ll,lm)	ll	lm	lm	lm	ll	lm	lm	ll	ll	ll	lm	ll	ll	lm	lm	lm	ll	ll	ll	ll	lm	ll	ll	lm	ll	lm	lm	ll	lm	ll	lm	ll	lm	ll	ll	ll	lm	ll	lm	ll	ll	ll	ll	lm
LG12_HB_330	F_0147896_L12_PA	LG12	<lmxll>	{0-}	(ll,lm)	lm	ll	ll	ll	lm	ll	ll	lm	lm	lm	ll	lm	lm	ll	ll	ll	lm	lm	lm	lm	ll	lm	lm	ll	lm	ll	ll	lm	ll	lm	ll	lm	ll	lm	lm	lm	ll	lm	ll	lm	lm	lm	lm	ll
LG12_HB_330	F_0147901_L12_PA	LG12	<lmxll>	{1-}	(ll,lm)	ll	lm	lm	lm	ll	lm	lm	ll	ll	ll	lm	ll	ll	lm	lm	lm	ll	ll	ll	ll	lm	ll	ll	lm	ll	lm	lm	ll	lm	ll	lm	ll	lm	ll	ll	ll	lm	ll	lm	ll	ll	ll	ll	lm
LG12_HB_331	F_0147965_L12_PA	LG12	<lmxll>	{1-}	(ll,lm)	ll	lm	lm	lm	ll	lm	lm	ll	ll	ll	lm	ll	ll	lm	lm	lm	ll	ll	ll	ll	lm	ll	ll	lm	ll	lm	lm	ll	lm	ll	lm	ll	lm	ll	ll	ll	lm	ll	lm	ll	ll	ll	ll	lm
LG12_HB_331	F_0147970_L12_PA	LG12	<lmxll>	{0-}	(ll,lm)	lm	ll	ll	ll	lm	ll	ll	lm	lm	lm	ll	lm	lm	ll	ll	ll	lm	lm	lm	lm	ll	lm	lm	ll	lm	ll	ll	lm	ll	lm	ll	lm	ll	lm	lm	lm	ll	lm	ll	lm	lm	lm	lm	ll
LG12_HB_331	F_0147935_L12_PA	LG12	<nnxnp>	{-1}	(nn,np)	nn	np	np	nn	nn	np	nn	nn	nn	np	nn	nn	nn	np	np	nn	np	nn	nn	np	nn	nn	nn	nn	nn	nn	nn	np	nn	nn	np	nn	nn	np	nn	np	np	nn	nn	np	np	nn	np	nn
LG12_HB_331	F_0147940_L12_PA	LG12	<efxeg>	{01}	[ee,ef,eg,fg)	ef	eg	eg	ee	ef	eg	ee	ef	ef	fg	ee	ef	ef	eg	eg	ee	fg	ef	ef	fg	ee	ef	ef	ee	ef	ee	ee	fg	ee	ef	eg	ef	ee	fg	ef	fg	eg	ef	ee	fg	fg	ef	fg	ee
LG12_HB_331	F_0147968_L12_PA	LG12	<nnxnp>	{-1}	(nn,np)	nn	np	np	nn	nn	np	nn	nn	nn	np	nn	nn	nn	np	np	nn	np	nn	nn	np	nn	nn	nn	nn	nn	nn	nn	np	nn	nn	np	nn	nn	np	nn	np	np	nn	nn	np	np	nn	np	nn
LG12_HB_331	F_0147969_L12_PA	LG12	<nnxnp>	{-1}	(nn,np)	nn	np	np	nn	nn	np	nn	nn	nn	np	nn	nn	nn	np	np	nn	np	nn	nn	np	nn	nn	nn	nn	nn	nn	nn	np	nn	nn	np	nn	nn	np	nn	np	np	nn	nn	np	np	nn	np	nn
LG12_HB_332	F_0148294_L12_PA	LG12	<lmxll>	{1-}	(ll,lm)	ll	lm	lm	lm	ll	lm	lm	ll	ll	ll	lm	ll	ll	lm	lm	lm	ll	ll	ll	ll	lm	ll	ll	lm	ll	lm	lm	ll	lm	ll	lm	ll	lm	ll	ll	ll	lm	ll	lm	ll	ll	ll	ll	lm
LG12_HB_332	F_0148280_L12_PA	LG12	<nnxnp>	{-1}	(nn,np)	nn	np	np	nn	nn	np	nn	nn	nn	np	nn	nn	nn	np	np	nn	np	nn	nn	np	nn	nn	nn	nn	nn	nn	nn	np	nn	nn	np	nn	nn	np	nn	np	np	nn	nn	np	np	nn	np	nn
LG12_HB_333	F_0148922_L12_PA	LG12	<lmxll>	{1-}	(ll,lm)	ll	lm	lm	lm	ll	lm	lm	ll	ll	ll	lm	ll	ll	lm	lm	lm	ll	ll	ll	ll	lm	ll	ll	lm	ll	lm	lm	lm	lm	ll	lm	ll	lm	ll	ll	ll	lm	ll	lm	ll	ll	ll	ll	lm
LG12_HB_333	F_0148928_L12_PA	LG12	<efxeg>	{11}	[ee,ef,eg,fg)	ee	fg	fg	ef	ee	fg	ef	ee	ee	eg	ef	ee	ee	fg	fg	ef	eg	ee	ee	eg	ef	ee	ee	ef	ee	ef	ef	fg	ef	ee	fg	ee	ef	eg	ee	eg	fg	ee	ef	eg	eg	ee	eg	ef
LG12_HB_333	F_0148930_L12_PA	LG12	<nnxnp>	{-1}	(nn,np)	nn	np	np	nn	nn	np	nn	nn	nn	np	nn	nn	nn	np	np	nn	np	nn	nn	np	nn	nn	nn	nn	nn	nn	nn	np	nn	nn	np	nn	nn	np	nn	np	np	nn	nn	np	np	nn	np	nn
LG12_HB_333	F_0148933_L12_PA	LG12	<hkxhk>	{11}	(hh,hk,kk)	hh	kk	kk	hk	hh	kk	hk	hh	hh	hk	hk	hh	hh	kk	kk	hk	hk	hh	hh	hk	hk	hh	hh	hk	hh	hk	hk	kk	hk	hh	kk	hh	hk	hk	hh	hk	kk	hh	hk	hk	hk	hh	hk	hk
LG12_HB_333	F_0148935_L12_PA	LG12	<nnxnp>	{-0}	(nn,np)	np	nn	nn	np	np	nn	np	np	np	nn	np	np	np	nn	nn	np	nn	np	np	nn	np	np	np	np	np	np	np	nn	np	np	nn	np	np	nn	np	nn	nn	np	np	nn	nn	np	nn	np
LG12_HB_333	F_0148938_L12_PA	LG12	<hkxhk>	{01}	(hh,hk,kk)	hk	hk	hk	hh	hk	hk	hh	hk	hk	kk	hh	hk	hk	hk	hk	hh	kk	hk	hk	kk	hh	hk	hk	hh	hk	hh	hh	hk	hh	hk	hk	hk	hh	kk	hk	kk	hk	hk	hh	kk	kk	hk	kk	hh
LG12_HB_333	R_32114913_L12_PA	LG12	<nnxnp>	{-1}	(nn,np)	nn	np	np	nn	nn	np	nn	nn	nn	np	nn	nn	nn	np	np	nn	np	nn	nn	np	nn	nn	nn	nn	nn	nn	nn	np	nn	nn	np	nn	nn	np	nn	np	np	nn	nn	np	np	nn	np	nn
LG12_HB_333.5	R_32138210_L12_PA	LG12	<nnxnp>	{-1}	(nn,np)	nn	np	np	nn	nn	np	nn	nn	nn	np	nn	nn	nn	np	np	nn	np	nn	nn	np	nn	nn	nn	nn	nn	nn	nn	np	nn	nn	np	nn	nn	np	nn	np	np	nn	nn	np	np	nn	np	nn
LG12_HB_333.5	R_32163753_L12_PA	LG12	<nnxnp>	{-1}	(nn,np)	nn	np	np	nn	nn	np	nn	nn	nn	np	nn	nn	nn	np	np	nn	np	nn	nn	np	nn	nn	nn	nn	nn	nn	nn	np	nn	nn	np	nn	nn	np	nn	np	np	nn	nn	np	np	nn	np	nn
LG12_HB_334	F_0149417_L12_PA	LG12	<hkxhk>	{11}	(hh,hk,kk)	hh	kk	kk	kk	hh	kk	hk	hh	hh	hk	hk	hh	hh	kk	kk	hk	hk	hh	hh	hk	hk	hh	hh	hk	hh	kk	hk	kk	hk	hh	kk	hh	hk	hh	hh	hk	kk	hh	hk	hk	hk	hh	hk	hk
LG12_HB_334	F_0149419_L12_PA	LG12	<lmxll>	{0-}	(ll,lm)	lm	ll	ll	ll	lm	ll	ll	lm	lm	lm	ll	lm	lm	ll	ll	ll	lm	lm	lm	lm	ll	lm	lm	ll	lm	ll	ll	ll	ll	lm	ll	lm	ll	lm	lm	lm	ll	lm	ll	lm	lm	lm	lm	ll
LG12_HB_334	F_0149400_L12_PA	LG12	<nnxnp>	{-1}	(nn,np)	nn	np	np	np	nn	np	nn	nn	nn	np	nn	nn	nn	np	np	nn	np	nn	nn	np	nn	nn	nn	nn	nn	np	nn	np	nn	nn	np	nn	nn	nn	nn	np	np	nn	nn	np	np	nn	np	nn
LG12_HB_334	F_0149411_L12_PA	LG12	<nnxnp>	{-1}	(nn,np)	nn	np	np	np	nn	np	nn	nn	nn	np	nn	nn	nn	np	np	nn	np	nn	nn	np	nn	nn	nn	nn	nn	np	nn	np	nn	nn	np	nn	nn	nn	nn	np	np	nn	nn	np	np	nn	np	nn
LG12_HB_334	F_0149412_L12_PA	LG12	<nnxnp>	{-1}	(nn,np)	nn	np	np	np	nn	np	nn	nn	nn	np	nn	nn	nn	np	np	nn	np	nn	nn	np	nn	nn	nn	nn	nn	np	nn	np	nn	nn	np	nn	nn	nn	nn	np	np	nn	nn	np	np	nn	np	nn
LG12_HB_334	R_32469819_L12_PA	LG12	<nnxnp>	{-1}	(nn,np)	nn	np	np	np	nn	np	nn	nn	nn	np	nn	nn	nn	np	np	nn	np	nn	nn	np	nn	nn	nn	nn	nn	np	nn	np	nn	nn	np	nn	nn	nn	nn	np	np	nn	nn	np	np	nn	np	nn
LG12_HB_334.5	GD_00362_L12_PA	LG12	<lmxll>	{1-}	(ll,lm)	ll	lm	lm	lm	ll	lm	lm	ll	ll	ll	lm	ll	ll	lm	lm	lm	ll	ll	ll	ll	lm	ll	ll	lm	ll	lm	lm	lm	lm	ll	lm	ll	lm	ll	ll	ll	lm	ll	lm	ll	ll	ll	ll	lm
LG12_HB_334.5	R_32472396_L12_PA	LG12	<nnxnp>	{-1}	(nn,np)	nn	np	np	np	nn	np	nn	nn	nn	np	nn	nn	nn	np	np	nn	np	nn	nn	np	nn	nn	nn	nn	nn	np	nn	np	nn	nn	np	nn	nn	nn	nn	np	np	nn	nn	np	np	nn	np	nn
LG12_HB_334.5	R_32489536_L12_PA	LG12	<nnxnp>	{-0}	(nn,np)	np	nn	nn	nn	np	nn	np	np	np	nn	np	np	np	nn	nn	np	nn	np	np	nn	np	np	np	np	np	nn	np	nn	np	np	nn	np	np	np	np	nn	nn	np	np	nn	nn	np	nn	np
LG12_HB_334.5	R_32494035_L12_PA	LG12	<nnxnp>	{-0}	(nn,np)	np	nn	nn	nn	np	nn	np	np	np	nn	np	np	np	nn	nn	np	nn	np	np	nn	np	np	np	np	np	nn	np	nn	np	np	nn	np	np	np	np	nn	nn	np	np	nn	nn	np	nn	np
LG12_HB_334.8	GD_00840_L12_PA	LG12	<lmxll>	{1-}	(ll,lm)	ll	lm	lm	lm	ll	lm	lm	ll	ll	ll	lm	ll	ll	lm	lm	lm	ll	ll	ll	ll	lm	ll	ll	lm	ll	lm	lm	lm	lm	ll	lm	ll	lm	ll	ll	ll	lm	ll	lm	ll	ll	ll	ll	lm
LG12_HB_334.8	R_32711249_L12_PA	LG12	<nnxnp>	{-1}	(nn,np)	nn	np	np	np	nn	np	nn	nn	nn	np	nn	nn	nn	np	np	nn	np	nn	nn	np	nn	nn	nn	nn	nn	np	nn	np	nn	nn	np	nn	nn	nn	nn	np	np	nn	nn	np	np	nn	np	nn
LG12_HB_334.8	R_32726730_L12_PA	LG12	<nnxnp>	{-1}	(nn,np)	nn	np	np	np	nn	np	nn	nn	nn	np	nn	nn	nn	np	np	nn	np	nn	nn	np	nn	nn	nn	nn	nn	np	nn	np	nn	nn	np	nn	nn	nn	nn	np	np	nn	nn	np	np	nn	np	nn
LG12_HB_334.8	R_32759123_L12_PA	LG12	<nnxnp>	{-0}	(nn,np)	np	nn	nn	nn	np	nn	np	np	np	nn	np	np	np	nn	nn	np	nn	np	np	nn	np	np	np	np	np	nn	np	nn	np	np	nn	np	np	np	np	nn	nn	np	np	nn	nn	np	nn	np
LG12_HB_335	F_0150001_L12_PA	LG12	<hkxhk>	{01}	(hh,hk,kk)	hk	hk	hk	hk	hk	hk	hh	hk	hk	kk	hh	hk	hk	hk	hk	hh	kk	hk	hk	kk	hh	hk	hk	hh	hk	hk	hh	hk	hh	hk	hk	hk	hh	hk	hk	kk	hk	hk	hh	kk	kk	hk	kk	hh
LG12_HB_335	F_0150011_L12_PA	LG12	<lmxll>	{0-}	(ll,lm)	lm	ll	ll	ll	lm	ll	ll	lm	lm	lm	ll	lm	lm	ll	ll	ll	lm	lm	lm	lm	ll	lm	lm	ll	lm	ll	ll	ll	ll	lm	ll	lm	ll	lm	lm	lm	ll	lm	ll	lm	lm	lm	lm	ll
LG12_HB_335	F_0149986_L12_PA	LG12	<nnxnp>	{-1}	(nn,np)	nn	np	np	np	nn	np	nn	nn	nn	np	nn	nn	nn	np	np	nn	np	nn	nn	np	nn	nn	nn	nn	nn	np	nn	np	nn	nn	np	nn	nn	nn	nn	np	np	nn	nn	np	np	nn	np	nn
LG12_HB_335	F_0149996_L12_PA	LG12	<nnxnp>	{-1}	(nn,np)	nn	np	np	np	nn	np	nn	nn	nn	np	nn	nn	nn	np	np	nn	np	nn	nn	np	nn	nn	nn	nn	nn	np	nn	np	nn	nn	np	nn	nn	nn	nn	np	np	nn	nn	np	np	nn	np	nn
LG12_HB_336	F_0150537_L12_PA	LG12	<nnxnp>	{-0}	(nn,np)	np	nn	nn	nn	np	nn	np	np	np	nn	np	np	np	nn	nn	np	nn	np	np	nn	np	np	np	np	np	nn	np	nn	np	np	nn	np	np	np	np	nn	nn	np	np	nn	nn	np	nn	np
LG12_HB_336	F_0150544_L12_PA	LG12	<nnxnp>	{-0}	(nn,np)	np	nn	nn	nn	np	nn	np	np	np	nn	np	np	np	nn	nn	np	nn	np	np	nn	np	np	np	np	np	nn	np	nn	np	np	nn	np	np	np	np	nn	nn	np	np	nn	nn	np	nn	np
LG12_HB_336	F_0150547_L12_PA	LG12	<nnxnp>	{-0}	(nn,np)	np	nn	nn	nn	np	nn	np	np	np	nn	np	np	np	nn	nn	np	nn	np	np	nn	np	np	np	np	np	nn	np	nn	np	np	nn	np	np	np	np	nn	nn	np	np	nn	nn	np	nn	np
LG12_HB_336	F_0150553_L12_PA	LG12	<lmxll>	{0-}	(ll,lm)	lm	ll	ll	ll	lm	ll	ll	lm	lm	lm	ll	lm	lm	ll	ll	ll	lm	lm	lm	lm	ll	lm	lm	ll	lm	ll	ll	ll	ll	lm	ll	lm	ll	lm	lm	lm	ll	lm	ll	lm	lm	lm	lm	ll
LG12_HB_336	R_33182882_L12_PA	LG12	<lmxll>	{0-}	(ll,lm)	lm	ll	ll	ll	lm	ll	ll	lm	lm	lm	ll	lm	lm	ll	ll	ll	lm	lm	lm	lm	ll	lm	lm	ll	lm	ll	ll	ll	ll	lm	ll	lm	ll	lm	lm	lm	ll	lm	ll	lm	lm	lm	lm	ll
LG12_HB_337	F_0151258_L12_PA	LG12	<hkxhk>	{00}	(hh,hk,kk)	kk	hh	hh	hh	kk	hh	hk	kk	kk	hk	hk	kk	kk	hk	hh	hk	hk	kk	kk	hk	hk	kk	kk	hk	kk	hh	hk	hh	hk	kk	hh	kk	hk	kk	kk	hk	hh	kk	hk	hk	hk	kk	hk	hk
LG12_HB_337	F_0151256_L12_PA	LG12	<lmxll>	{0-}	(ll,lm)	lm	ll	ll	ll	lm	ll	ll	lm	lm	lm	ll	lm	lm	ll	ll	ll	lm	lm	lm	lm	ll	lm	lm	ll	lm	ll	ll	ll	ll	lm	ll	lm	ll	lm	lm	lm	ll	lm	ll	lm	lm	lm	lm	ll
LG12_HB_337	F_0151264_L12_PA	LG12	<lmxll>	{0-}	(ll,lm)	lm	ll	ll	ll	lm	ll	ll	lm	lm	lm	ll	lm	lm	ll	ll	ll	lm	lm	lm	lm	ll	lm	lm	ll	lm	ll	ll	ll	ll	lm	ll	lm	ll	lm	lm	lm	ll	lm	ll	lm	lm	lm	lm	ll
LG12_HB_337.5	R_33687206_L12_PA	LG12	<nnxnp>	{-0}	(nn,np)	np	nn	nn	nn	np	nn	np	np	np	nn	np	np	np	np	nn	np	nn	np	np	nn	np	np	np	np	np	nn	np	nn	np	np	nn	np	np	np	np	nn	nn	np	np	nn	nn	np	nn	np
LG12_HB_337.9	R_33709896_L12_PA	LG12	<hkxhk>	{00}	(hh,hk,kk)	kk	hh	hh	hh	kk	hh	hk	kk	kk	hk	hk	kk	kk	hk	hh	hk	hk	kk	kk	hk	hk	kk	kk	hk	kk	hh	hk	hh	hk	kk	hh	kk	hk	kk	kk	hk	hh	kk	hk	hk	hk	kk	hk	hk
LG12_HB_339	F_0152374_L12_PA	LG12	<nnxnp>	{-1}	(nn,np)	nn	np	np	np	nn	np	nn	nn	nn	np	nn	nn	nn	nn	np	nn	np	nn	nn	np	nn	nn	nn	nn	nn	np	nn	np	nn	nn	np	nn	nn	nn	nn	np	np	nn	nn	np	np	nn	np	nn
LG12_HB_339	F_0152382_L12_PA	LG12	<nnxnp>	{-1}	(nn,np)	nn	np	np	np	nn	np	nn	nn	nn	--	nn	nn	nn	nn	np	nn	np	nn	nn	np	nn	nn	nn	nn	nn	np	nn	np	nn	nn	np	nn	nn	nn	nn	--	np	nn	nn	--	--	nn	--	nn
LG12_HB_340	F_0153246_L12_PA	LG12	<nnxnp>	{-1}	(nn,np)	nn	np	np	np	nn	np	nn	nn	nn	np	nn	nn	nn	nn	np	nn	np	nn	nn	np	nn	nn	nn	nn	nn	np	nn	np	nn	nn	np	nn	nn	nn	nn	np	np	nn	nn	np	np	nn	np	nn
LG12_HB_340	F_0153255_L12_PA	LG12	<nnxnp>	{-1}	(nn,np)	nn	np	np	np	nn	np	nn	nn	nn	np	nn	nn	nn	nn	np	nn	np	nn	nn	np	nn	nn	nn	nn	nn	np	nn	np	nn	nn	np	nn	nn	nn	nn	np	np	nn	nn	np	np	nn	np	nn
LG12_HB_340	F_0153240_L12_PA	LG12	<hkxhk>	{10}	(hh,hk,kk)	hk	hk	hk	hk	hk	hh	kk	hk	hk	hh	kk	hk	hk	kk	hk	kk	hh	hk	hk	hh	kk	hk	hk	kk	hk	hk	kk	hk	kk	hk	hk	hk	kk	hk	hk	hh	hk	hk	kk	hh	hh	hk	hh	kk
LG12_HB_340	F_0153244_L12_PA	LG12	<lmxll>	{0-}	(ll,lm)	lm	ll	ll	ll	lm	lm	ll	lm	lm	lm	ll	lm	lm	ll	ll	ll	lm	lm	lm	lm	ll	lm	lm	ll	lm	ll	ll	ll	ll	lm	ll	lm	ll	lm	lm	lm	ll	lm	ll	lm	lm	lm	lm	ll
LG12_HB_340	F_0153256_L12_PA	LG12	<lmxll>	{0-}	(ll,lm)	lm	ll	ll	ll	lm	lm	ll	lm	lm	lm	ll	lm	lm	ll	ll	ll	lm	lm	lm	lm	ll	lm	lm	ll	lm	ll	ll	ll	ll	lm	ll	lm	ll	lm	lm	lm	ll	lm	ll	lm	lm	lm	lm	ll
LG12_HB_340	F_0153274_L12_PA	LG12	<lmxll>	{0-}	(ll,lm)	lm	ll	ll	ll	lm	lm	ll	lm	lm	lm	ll	lm	lm	ll	ll	ll	lm	lm	lm	lm	ll	lm	lm	ll	lm	ll	ll	ll	ll	lm	ll	lm	ll	lm	lm	lm	ll	lm	ll	lm	lm	lm	lm	ll
LG12_HB_340.5	R_34800048_L12_PA	LG12	<nnxnp>	{-1}	(nn,np)	nn	np	np	np	nn	np	nn	nn	nn	np	nn	nn	nn	nn	np	nn	np	nn	nn	np	nn	nn	nn	nn	nn	np	nn	np	nn	nn	np	nn	nn	nn	nn	np	np	nn	nn	np	np	nn	np	nn
LG12_HB_340.5	R_34809522_L12_PA	LG12	<nnxnp>	{-1}	(nn,np)	nn	np	np	np	nn	np	nn	nn	nn	np	nn	nn	nn	nn	np	nn	np	nn	nn	np	nn	nn	nn	nn	nn	np	nn	np	nn	nn	np	nn	nn	nn	nn	np	np	nn	nn	np	np	nn	np	nn
LG12_HB_340.5	R_34815269_L12_PA	LG12	<nnxnp>	{-1}	(nn,np)	nn	np	np	np	nn	np	nn	nn	nn	np	nn	nn	nn	nn	np	nn	np	nn	nn	np	nn	nn	nn	nn	nn	np	nn	np	nn	nn	np	nn	nn	nn	nn	np	np	nn	nn	np	np	nn	np	nn
LG12_HB_340.5	GD_01874_L12_PA	LG12	<hkxhk>	{10}	(hh,hk,kk)	hk	hk	hk	hk	hk	hh	kk	hk	hk	hh	kk	hk	hk	kk	hk	kk	hh	hk	hk	hh	kk	hk	hk	kk	hk	hk	kk	hk	kk	hk	hk	hk	kk	hk	hk	hh	hk	hk	kk	hh	hh	hk	hh	kk
LG12_HB_340.8	R_34926642_L12_PA	LG12	<nnxnp>	{-1}	(nn,np)	nn	np	np	np	nn	np	nn	nn	nn	nn	nn	nn	nn	nn	np	nn	np	np	nn	np	nn	nn	nn	nn	nn	np	nn	np	nn	nn	np	nn	nn	nn	nn	np	np	nn	nn	np	np	nn	np	nn
LG12_HB_341	F_0153828_L12_PA	LG12	<nnxnp>	{-1}	(nn,np)	nn	np	np	np	nn	np	nn	nn	nn	nn	nn	nn	nn	nn	np	nn	np	np	nn	np	nn	nn	nn	nn	nn	np	nn	np	nn	nn	np	nn	nn	nn	nn	np	np	nn	nn	np	np	nn	np	nn
LG12_HB_341	F_0153833_L12_PA	LG12	<nnxnp>	{-1}	(nn,np)	nn	np	np	np	nn	np	nn	nn	nn	nn	nn	nn	nn	nn	np	nn	np	np	nn	np	nn	nn	nn	nn	nn	np	nn	np	nn	nn	np	nn	nn	nn	nn	np	np	nn	nn	np	np	nn	np	nn
LG12_HB_341	F_0153836_L12_PA	LG12	<nnxnp>	{-1}	(nn,np)	nn	np	np	np	nn	np	nn	nn	nn	nn	nn	nn	nn	nn	np	nn	np	np	nn	np	nn	nn	nn	nn	nn	np	nn	np	nn	nn	np	nn	nn	nn	nn	np	np	nn	nn	np	np	nn	np	nn
LG12_HB_341	F_0153841_L12_PA	LG12	<nnxnp>	{-1}	(nn,np)	nn	np	np	np	nn	np	nn	nn	nn	nn	nn	nn	nn	nn	np	nn	np	np	nn	np	nn	nn	nn	nn	nn	np	nn	np	nn	nn	np	nn	nn	nn	nn	np	np	nn	nn	np	np	nn	np	nn
LG12_HB_341	R_34960014_L12_PA	LG12	<nnxnp>	{-1}	(nn,np)	nn	np	np	np	nn	np	nn	nn	nn	nn	nn	nn	nn	nn	np	nn	np	np	nn	np	nn	nn	nn	nn	nn	np	nn	np	nn	nn	np	nn	nn	nn	nn	np	np	nn	nn	np	np	nn	np	nn
LG12_HB_341	F_0153857_L12_PA	LG12	<nnxnp>	{-1}	(nn,np)	nn	np	np	np	nn	np	nn	nn	nn	nn	np	nn	nn	nn	np	nn	np	np	nn	np	nn	nn	nn	nn	nn	np	nn	np	nn	nn	np	nn	nn	nn	nn	np	np	nn	nn	np	np	nn	np	nn
LG12_HB_341	F_0153863_L12_PA	LG12	<nnxnp>	{-1}	(nn,np)	nn	np	np	np	nn	np	nn	nn	nn	nn	np	nn	nn	nn	np	nn	np	np	nn	np	nn	nn	nn	nn	nn	np	nn	np	nn	nn	np	nn	nn	nn	nn	np	np	nn	nn	np	np	nn	np	nn
LG12_HB_341.5	R_35103565_L12_PA	LG12	<nnxnp>	{-1}	(nn,np)	nn	np	np	np	nn	np	nn	nn	nn	nn	np	nn	nn	nn	np	nn	np	np	nn	np	nn	nn	nn	nn	nn	np	nn	np	nn	nn	np	nn	nn	nn	nn	np	np	nn	np	np	np	nn	np	nn
LG12_HB_342	F_0154300_L12_PA	LG12	<lmxll>	{0-}	(ll,lm)	lm	ll	ll	ll	lm	lm	ll	lm	lm	lm	ll	lm	lm	ll	ll	ll	lm	lm	lm	lm	ll	lm	lm	ll	lm	ll	ll	ll	ll	lm	ll	lm	ll	lm	lm	lm	ll	lm	ll	lm	lm	lm	lm	ll
LG12_HB_342	F_0154286_L12_PA	LG12	<hkxhk>	{01}	(hh,hk,kk)	hk	hk	hk	hk	hk	kk	hh	hk	hk	hk	hk	hk	hk	hh	hk	hh	kk	kk	hk	kk	hh	hk	hk	hh	hk	hk	hh	hk	hh	hk	hk	hk	hh	hk	hk	kk	hk	hk	hk	kk	kk	hk	kk	hh
R_35230462_L12_PA	R_35230462_L12_PA	LG12	<lmxll>	{0-}	(ll,lm)	lm	ll	ll	ll	lm	lm	ll	lm	lm	lm	ll	lm	lm	ll	ll	ll	lm	lm	lm	lm	ll	lm	lm	ll	lm	ll	ll	ll	ll	lm	ll	lm	ll	lm	lm	lm	ll	ll	ll	lm	lm	lm	lm	ll
LG12_HB_343	F_0154728_L12_PA	LG12	<hkxhk>	{10}	(hh,hk,kk)	hk	hk	hk	hk	hk	hh	kk	hk	hk	hk	hk	hk	hk	kk	hk	kk	hh	hh	hk	hh	kk	hk	hk	kk	hk	hk	kk	hk	kk	hk	hk	hk	kk	hk	hk	hh	hk	kk	hk	hh	hh	hk	hh	kk
LG12_HB_343	GD_01793_L12_PA	LG12	<hkxhk>	{01}	(hh,hk,kk)	hk	hk	hk	hk	hk	kk	hh	hk	hk	hk	hk	hk	hk	hh	hk	hh	kk	kk	hk	kk	hh	hk	hk	hh	hk	hk	hh	hk	hh	hk	hk	hk	hh	hk	hk	kk	hk	hh	hk	kk	kk	hk	kk	hh
LG12_HB_343	F_0154747_L12_PA	LG12	<lmxll>	{0-}	(ll,lm)	lm	ll	ll	ll	lm	lm	ll	lm	lm	lm	ll	lm	lm	ll	ll	ll	lm	lm	lm	lm	ll	lm	lm	ll	lm	ll	ll	ll	ll	lm	ll	lm	ll	lm	lm	lm	ll	ll	ll	lm	lm	lm	lm	ll
LG12_HB_343	F_0154749_L12_PA	LG12	<lmxll>	{0-}	(ll,lm)	lm	ll	ll	ll	lm	lm	ll	lm	lm	lm	ll	lm	lm	ll	ll	ll	lm	lm	lm	lm	ll	lm	lm	ll	lm	ll	ll	ll	ll	lm	ll	lm	ll	lm	lm	lm	ll	ll	ll	lm	lm	lm	lm	ll
LG12_HB_343.5	R_35618016_L12_PA	LG12	<lmxll>	{0-}	(ll,lm)	lm	ll	ll	ll	lm	lm	ll	lm	lm	lm	ll	lm	lm	ll	ll	ll	lm	lm	lm	lm	ll	lm	lm	ll	lm	ll	ll	ll	ll	lm	ll	lm	ll	lm	lm	lm	ll	ll	ll	lm	lm	lm	lm	ll
LG12_HB_343.5	R_35612232_L12_PA	LG12	<nnxnp>	{-1}	(nn,np)	nn	np	np	np	nn	np	nn	nn	nn	nn	np	nn	nn	nn	np	nn	np	np	nn	np	nn	nn	np	nn	nn	np	nn	np	nn	nn	np	nn	nn	nn	nn	np	np	nn	np	np	np	nn	np	nn
LG12_HB_343.5	R_35649702_L12_PA	LG12	<nnxnp>	{-1}	(nn,np)	nn	np	np	np	nn	np	nn	nn	nn	nn	np	nn	nn	nn	np	nn	np	np	nn	np	nn	nn	np	nn	nn	np	nn	np	nn	nn	np	nn	nn	nn	nn	np	np	nn	np	np	np	nn	np	nn
cR_35721635_L12_PA	R_35721635_L12_PA	LG12	<nnxnp>	{-1}	(nn,np)	nn	np	np	np	nn	np	nn	nn	nn	nn	np	nn	nn	nn	np	nn	np	np	nn	np	nn	nn	np	nn	nn	np	nn	np	nn	nn	np	nn	nn	nn	nn	np	np	nn	np	np	np	nn	np	nn
LG12_HB_344	F_0155354_L12_PA	LG12	<nnxnp>	{-1}	(nn,np)	nn	np	np	np	nn	np	nn	nn	nn	nn	np	nn	nn	nn	np	nn	np	np	nn	np	nn	nn	np	nn	nn	np	nn	np	nn	nn	np	nn	nn	nn	nn	np	np	nn	np	np	np	nn	np	nn
LG12_HB_344	F_0155355_L12_PA	LG12	<nnxnp>	{-1}	(nn,np)	nn	np	np	np	nn	np	nn	nn	nn	nn	np	nn	nn	nn	np	nn	np	np	nn	np	nn	nn	np	nn	nn	np	nn	np	nn	nn	np	nn	nn	nn	nn	np	np	nn	np	np	np	nn	np	nn
LG12_HB_344	R_35724634_L12_PA	LG12	<nnxnp>	{-1}	(nn,np)	nn	np	np	np	nn	np	nn	nn	nn	nn	np	nn	nn	nn	np	nn	np	np	nn	np	nn	nn	np	nn	nn	np	nn	np	nn	nn	np	nn	nn	nn	nn	np	np	nn	np	np	np	nn	np	nn
LG12_HB_344	F_0155367_L12_PA	LG12	<lmxll>	{0-}	(ll,lm)	lm	ll	ll	ll	lm	lm	ll	lm	lm	lm	ll	lm	lm	ll	ll	ll	lm	lm	lm	lm	ll	lm	lm	ll	lm	ll	ll	ll	ll	lm	ll	lm	ll	lm	lm	lm	ll	ll	ll	lm	lm	lm	lm	ll
LG12_HB_344.5	R_35835559_L12_PA	LG12	<nnxnp>	{-0}	(nn,np)	np	nn	nn	nn	np	nn	np	np	np	np	nn	np	np	np	nn	np	nn	nn	np	nn	np	np	nn	np	np	nn	np	nn	np	np	nn	np	np	np	np	nn	nn	np	nn	nn	nn	np	nn	np
LG12_HB_344.5	R_35835604_L12_PA	LG12	<nnxnp>	{-0}	(nn,np)	np	nn	nn	nn	np	nn	np	np	np	np	nn	np	np	np	nn	np	nn	nn	np	nn	np	np	nn	np	np	nn	np	nn	np	np	nn	np	np	np	np	nn	nn	np	nn	nn	nn	np	nn	np
LG12_HB_344.5	R_35835624_L12_PA	LG12	<nnxnp>	{-1}	(nn,np)	nn	np	np	np	nn	np	nn	nn	nn	nn	np	nn	nn	nn	np	nn	np	np	nn	np	nn	nn	np	nn	nn	np	nn	np	nn	nn	np	nn	nn	nn	nn	np	np	nn	np	np	np	nn	np	nn
GD_02848_L12_PA	GD_02848_L12_PA	LG12	<lmxll>	{0-}	(ll,lm)	lm	ll	ll	ll	lm	lm	ll	lm	lm	ll	ll	lm	lm	ll	ll	ll	lm	lm	lm	lm	ll	lm	lm	ll	lm	ll	ll	ll	ll	lm	ll	lm	ll	lm	lm	lm	ll	ll	ll	lm	lm	lm	lm	ll
LG12_HB_345	F_0156085_L12_PA	LG12	<lmxll>	{0-}	(ll,lm)	lm	ll	ll	ll	lm	lm	ll	lm	lm	ll	ll	lm	lm	ll	ll	ll	lm	lm	lm	lm	ll	lm	lm	ll	lm	ll	ll	ll	ll	lm	ll	lm	ll	lm	lm	lm	ll	ll	ll	lm	lm	lm	lm	ll
LG12_HB_345	MdFT1_L12_PA	LG12	<nnxnp>	{-1}	(nn,np)	nn	np	np	np	nn	np	nn	nn	nn	nn	np	nn	nn	nn	np	nn	np	np	nn	np	nn	nn	np	nn	nn	np	nn	np	nn	nn	np	nn	nn	nn	nn	np	np	nn	np	np	np	nn	np	nn
LG12_HB_400	F_0181921_L13_PA	LG12	<lmxll>	{0-}	(ll,lm)	lm	ll	ll	ll	lm	ll	ll	lm	lm	lm	ll	lm	lm	ll	ll	ll	lm	lm	lm	lm	ll	lm	lm	ll	lm	ll	ll	lm	ll	lm	ll	lm	ll	ll	ll	ll	ll	lm	ll	lm	lm	lm	lm	ll
LG12_HB_400	F_0181933_L13_PA	LG12	<nnxnp>	{-0}	(nn,np)	np	nn	nn	np	np	nn	np	np	np	nn	np	nn	np	nn	np	np	nn	np	np	np	np	np	np	np	np	np	np	nn	np	np	np	np	np	nn	np	nn	nn	np	np	nn	nn	np	nn	np
EV_Eve1_R422	EV_Eve1_R422	LG12	<hkxhk>	{01}	(hh,hk,kk)	hk	hk	hk	hk	hk	kk	hh	hk	hk	hk	hk	hk	hk	hh	hk	hh	kk	kk	hk	kk	hh	hk	kk	hh	hk	hk	hh	hk	hh	hk	hk	hk	hh	hk	hk	kk	hk	hh	hk	kk	kk	hk	kk	hh
LG12_HB_489	F_0223616_L14_PA	LG12	<nnxnp>	{-1}	(nn,np)	nn	nn	np	np	np	nn	nn	nn	nn	np	nn	np	nn	np	nn	nn	np	nn	np	nn	nn	np	nn	nn	nn	nn	nn	np	np	nn	nn	nn	nn	nn	np	nn	nn	nn	nn	nn	np	np	nn	nn
LG12_HB_489	F_0223625_L14_PA	LG12	<nnxnp>	{-1}	(nn,np)	nn	nn	np	np	np	nn	nn	nn	nn	np	nn	np	nn	np	nn	nn	np	nn	np	nn	nn	np	nn	nn	nn	nn	nn	np	np	nn	nn	nn	nn	nn	np	nn	nn	nn	nn	nn	np	np	nn	nn
LG12_HB_489	F_0223619_L14_PA	LG12	<lmxll>	{0-}	(ll,lm)	lm	lm	lm	lm	lm	ll	ll	lm	lm	lm	ll	lm	ll	ll	ll	lm	lm	lm	lm	lm	ll	ll	lm	ll	lm	ll	ll	lm	ll	ll	ll	ll	ll	ll	ll	ll	ll	lm	ll	lm	lm	lm	lm	ll
LG12_HB_489	F_0223640_L14_PA	LG12	<hkxhk>	{01}	(hh,hk,kk)	hk	hk	kk	kk	kk	hh	hh	hk	hk	kk	hh	kk	hh	hk	hh	hk	kk	hk	kk	hk	hh	hk	hk	hh	hk	hh	hh	kk	hk	hh	hh	hh	hh	hh	hk	hh	hh	hk	hh	hk	kk	kk	hk	hh
LG12_HB_489	F_0223654_L14_PA	LG12	<hkxhk>	{10}	(hh,hk,kk)	hk	hk	hh	hh	hh	kk	kk	hk	hk	hh	kk	hh	kk	hk	kk	hk	hh	hk	hh	hk	kk	hk	hk	kk	hk	kk	kk	hh	hk	kk	kk	kk	kk	kk	hk	kk	kk	hk	kk	hk	hh	hh	hk	kk
LG12_HB_492	F_0225595_L14_PA	LG12	<nnxnp>	{-1}	(nn,np)	nn	nn	np	np	np	nn	nn	nn	nn	np	nn	np	nn	np	nn	nn	np	nn	np	nn	nn	np	nn	nn	nn	nn	nn	np	np	nn	nn	nn	nn	nn	np	nn	nn	nn	nn	nn	np	np	nn	nn
LG12_HB_492	F_0225596_L14_PA	LG12	<nnxnp>	{-1}	(nn,np)	nn	nn	np	np	np	nn	nn	nn	nn	np	nn	np	nn	np	nn	nn	np	nn	np	nn	nn	np	nn	nn	nn	nn	nn	np	np	nn	nn	nn	nn	nn	np	nn	nn	nn	nn	nn	np	np	nn	nn
LG12_HB_492	F_0225603_L14_PA	LG12	<nnxnp>	{-1}	(nn,np)	nn	nn	np	np	np	nn	nn	nn	nn	np	nn	np	nn	np	nn	nn	np	nn	np	nn	nn	np	nn	nn	nn	nn	nn	np	np	nn	nn	nn	nn	nn	np	nn	nn	nn	nn	nn	np	np	nn	nn
LG12_HB_492	F_0225591_L14_PA	LG12	<lmxll>	{0-}	(ll,lm)	lm	lm	lm	lm	lm	ll	ll	lm	lm	lm	ll	lm	ll	ll	ll	lm	lm	lm	lm	lm	ll	ll	lm	ll	lm	ll	ll	lm	ll	ll	ll	ll	ll	ll	ll	ll	ll	lm	ll	lm	lm	lm	lm	ll
LG12_HB_492	F_0225610_L14_PA	LG12	<hkxhk>	{01}	(hh,hk,kk)	hk	hk	kk	kk	kk	hh	hh	hk	hk	kk	hh	kk	hh	hk	hh	hk	kk	hk	kk	hk	hh	hk	hk	hh	hk	hh	hh	kk	hk	hh	hh	hh	hh	hh	hk	hh	hh	hk	hh	hk	kk	kk	hk	hh
LG12_HB_493	F_0225927_L14_PA	LG12	<lmxll>	{0-}	(ll,lm)	lm	lm	lm	lm	lm	ll	ll	lm	lm	lm	ll	lm	ll	ll	ll	lm	lm	lm	lm	lm	ll	ll	lm	ll	lm	ll	ll	lm	ll	ll	ll	ll	ll	ll	ll	ll	ll	lm	ll	lm	lm	lm	lm	ll
LG12_HB_493	F_0225931_L14_PA	LG12	<hkxhk>	{10}	(hh,hk,kk)	hk	hk	hh	hh	hh	kk	kk	hk	hk	hh	kk	hh	kk	hk	kk	hk	hh	hk	hh	hk	kk	hk	hk	kk	hk	kk	kk	hh	hk	kk	kk	kk	kk	kk	hk	kk	kk	hk	kk	hk	hh	hh	hk	kk
LG12_HB_493	F_0225936_L14_PA	LG12	<lmxll>	{0-}	(ll,lm)	lm	lm	lm	lm	lm	ll	ll	lm	lm	lm	ll	lm	ll	ll	ll	lm	lm	lm	lm	lm	ll	ll	lm	ll	lm	ll	ll	lm	ll	ll	ll	ll	ll	ll	ll	ll	ll	lm	ll	lm	lm	lm	lm	ll
LG12_HB_547	F_0250756_L14_PA	LG12	<nnxnp>	{-1}	(nn,np)	nn	nn	np	np	np	nn	nn	nn	nn	np	nn	np	nn	np	nn	nn	np	nn	np	nn	nn	np	nn	nn	nn	nn	nn	np	np	nn	nn	nn	nn	nn	np	nn	nn	nn	nn	nn	np	np	nn	nn
LG12_HB_547	F_0250746_L14_PA	LG12	<hkxhk>	{01}	(hh,hk,kk)	hk	hk	kk	kk	kk	hh	hh	hk	hk	kk	hh	kk	hh	hk	hh	hk	kk	hk	kk	hk	hh	hk	hk	hh	hk	hh	hh	kk	hk	hh	hh	hh	hh	hh	hk	hh	hh	hk	hh	hk	kk	kk	hk	hh
LG12_HB_547	F_0250747_L14_PA	LG12	<lmxll>	{0-}	(ll,lm)	lm	lm	lm	lm	lm	ll	ll	lm	lm	lm	ll	lm	ll	ll	ll	lm	lm	lm	lm	lm	ll	ll	lm	ll	lm	ll	ll	lm	ll	ll	ll	ll	ll	ll	ll	ll	ll	lm	ll	lm	lm	lm	lm	ll
LG12_HB_894	F_0418338_L1_PA	LG12	<nnxnp>	{-0}	(nn,np)	np	np	nn	nn	nn	np	np	np	nn	nn	np	nn	np	nn	np	np	nn	np	nn	np	np	nn	np	np	np	nn	np	nn	nn	np	np	nn	nn	np	nn	np	np	np	np	np	np	nn	np	np
LG12_HB_894	F_0418362_L1_PA	LG12	<nnxnp>	{-0}	(nn,np)	np	np	nn	nn	nn	np	np	np	nn	nn	np	nn	np	nn	np	np	nn	np	nn	np	np	nn	np	np	np	nn	np	nn	nn	np	np	nn	nn	np	nn	np	np	np	np	np	np	nn	np	np
LG12_HB_894	F_0418363_L1_PA	LG12	<nnxnp>	{-0}	(nn,np)	np	np	nn	nn	nn	np	np	np	nn	nn	np	nn	np	nn	np	np	nn	np	nn	np	np	nn	np	np	np	nn	np	nn	nn	np	np	nn	nn	np	nn	np	np	np	np	np	np	nn	np	np
LG12_HB_894	F_0418367_L1_PA	LG12	<nnxnp>	{-0}	(nn,np)	np	np	nn	nn	nn	np	np	np	nn	nn	np	nn	np	nn	np	np	nn	np	nn	np	np	nn	np	np	np	nn	np	nn	nn	np	np	nn	nn	np	nn	np	np	np	np	np	np	nn	np	np
LG12_HB_894	F_0418368_L1_PA	LG12	<nnxnp>	{-0}	(nn,np)	np	np	nn	nn	nn	np	np	np	nn	nn	np	nn	np	nn	np	np	nn	np	nn	np	np	nn	np	np	np	nn	np	nn	nn	np	np	nn	nn	np	nn	np	np	np	np	np	np	nn	np	np
LG12_HB_894	F_0418369_L1_PA	LG12	<nnxnp>	{-0}	(nn,np)	np	np	nn	nn	nn	np	np	np	nn	nn	np	nn	np	nn	np	np	nn	np	nn	np	np	nn	np	np	np	nn	np	nn	nn	np	np	nn	nn	np	nn	np	np	np	np	np	np	nn	np	np
LG13_HB_1040	F_0482849_L2_PA	LG13	<nnxnp>	{-1}	(nn,np)	np	np	nn	np	nn	nn	nn	np	np	nn	np	np	nn	nn	nn	np	np	np	nn	nn	np	np	np	np	nn	np	np	np	np	np	nn	nn	np	np	np	nn	np	nn	np	np	np	np	np	nn
LG13_HB_1040	F_0482859_L2_PA	LG13	<nnxnp>	{-1}	(nn,np)	np	np	nn	np	nn	nn	nn	np	np	nn	np	np	nn	nn	nn	np	np	np	nn	nn	np	np	np	np	nn	np	np	np	np	np	nn	nn	np	np	np	nn	np	nn	np	np	np	np	np	nn
LG13_HB_1211	F_0566180_L4_PA	LG13	<nnxnp>	{-1}	(nn,np)	np	np	nn	np	nn	nn	nn	np	np	nn	np	np	nn	nn	nn	np	np	np	nn	nn	np	np	np	np	nn	np	np	np	np	np	nn	nn	np	np	np	nn	np	nn	np	np	np	np	np	nn
LG13_HB_1222	F_0570977_L4_PA	LG13	<hkxhk>	{01}	(hh,hk,kk)	hk	kk	hk	hk	hh	hh	hk	hk	hk	hk	kk	kk	hh	hk	hh	hk	hh	kk	hk	hk	kk	hk	hk	kk	hk	hk	kk	kk	hk	kk	hk	hk	kk	hk	hk	hk	hk	hh	hk	hh	kk	hk	kk	hk
LG13_HB_1222	F_0570998_L4_PA	LG13	<hkxhk>	{10}	(hh,hk,kk)	hk	hh	hk	hk	kk	kk	hk	hk	hk	hk	hh	hh	kk	hk	kk	hk	kk	hh	hk	hk	hh	hk	hk	hh	hk	hk	hh	hh	hk	hh	hk	hk	hh	hk	hk	hk	hk	kk	hk	kk	hh	hk	hh	hk
LG13_HB_1222	F_0571001_L4_PA	LG13	<hkxhk>	{10}	(hh,hk,kk)	hk	hh	hk	hk	kk	kk	hk	hk	hk	hk	hh	hh	kk	hk	kk	hk	kk	hh	hk	hk	hh	hk	hk	hh	hk	hk	hh	hh	hk	hh	hk	hk	hh	hk	hk	hk	hk	kk	hk	kk	hh	hk	hh	hk
LG13_HB_1222	F_0571003_L4_PA	LG13	<hkxhk>	{01}	(hh,hk,kk)	hk	kk	hk	hk	hh	hh	hk	hk	hk	hk	kk	kk	hh	hk	hh	hk	hh	kk	hk	hk	kk	hk	hk	kk	hk	hk	kk	kk	hk	kk	hk	hk	kk	hk	hk	hk	hk	hh	hk	hh	kk	hk	kk	hk
LG13_HB_1250	F_0585449_L4_PA	LG13	<nnxnp>	{-0}	(nn,np)	nn	nn	np	nn	np	np	nn	nn	nn	np	nn	nn	np	np	np	np	np	nn	np	nn	nn	nn	np	nn	nn	nn	nn	nn	nn	nn	np	nn	nn	nn	nn	nn	nn	np	np	np	nn	nn	np	np
LG13_HB_1250	F_0585451_L4_PA	LG13	<nnxnp>	{-0}	(nn,np)	nn	nn	np	nn	np	np	nn	nn	nn	np	nn	nn	np	np	np	np	np	nn	np	nn	nn	nn	np	nn	nn	nn	nn	nn	nn	nn	np	nn	nn	nn	nn	nn	nn	np	np	np	nn	nn	np	np
LG13_HB_1250	F_0585453_L4_PA	LG13	<nnxnp>	{-0}	(nn,np)	nn	nn	np	nn	np	np	nn	nn	nn	np	nn	nn	np	np	np	np	np	nn	np	nn	nn	nn	np	nn	nn	nn	nn	nn	nn	nn	np	nn	nn	nn	nn	nn	nn	np	np	np	nn	nn	np	np
LG13_HB_1390	F_0656543_L6_PA	LG13	<nnxnp>	{-0}	(nn,np)	nn	np	nn	np	np	np	np	nn	nn	np	np	nn	np	np	nn	np	np	nn	nn	nn	nn	nn	np	nn	np	nn	nn	nn	nn	nn	nn	nn	nn	nn	nn	nn	nn	np	np	np	nn	nn	np	np
LG13_HB_1390	F_0656544_L6_PA	LG13	<nnxnp>	{-0}	(nn,np)	nn	np	nn	np	np	np	np	nn	nn	np	np	nn	np	np	nn	np	np	nn	nn	nn	nn	nn	np	nn	np	nn	nn	nn	nn	nn	nn	nn	nn	nn	nn	nn	nn	np	np	np	nn	nn	np	np
LG13_HB_1390	F_0656547_L6_PA	LG13	<nnxnp>	{-1}	(nn,np)	np	nn	np	nn	nn	nn	nn	np	np	nn	nn	np	nn	nn	np	nn	nn	np	np	np	np	np	nn	np	nn	np	np	np	np	np	np	np	np	np	np	np	np	nn	nn	nn	np	np	nn	nn
LG13_HB_1390	F_0656553_L6_PA	LG13	<nnxnp>	{-0}	(nn,np)	nn	np	nn	np	np	np	np	nn	nn	np	np	nn	np	np	nn	np	np	nn	nn	nn	nn	nn	np	nn	np	nn	nn	nn	nn	nn	nn	nn	nn	nn	nn	nn	nn	np	np	np	nn	nn	np	np
LG13_HB_15	F_0005450_L10_PA	LG13	<lmxll>	{0-}	(ll,lm)	ll	lm	lm	ll	ll	ll	ll	ll	ll	lm	lm	lm	ll	lm	ll	lm	ll	lm	lm	ll	lm	ll	lm	lm	lm	ll	lm	lm	ll	lm	lm	ll	lm	ll	ll	ll	ll	ll	ll	ll	lm	ll	lm	lm
LG13_HB_15	F_0005457_L10_PA	LG13	<lmxll>	{1-}	(ll,lm)	lm	ll	ll	lm	lm	lm	lm	lm	lm	ll	ll	ll	lm	ll	lm	ll	lm	ll	ll	lm	ll	lm	ll	ll	ll	lm	ll	ll	lm	ll	ll	lm	ll	lm	lm	lm	lm	lm	lm	lm	ll	lm	ll	ll
LG13_HB_15	F_0005460_L10_PA	LG13	<lmxll>	{1-}	(ll,lm)	lm	ll	ll	lm	lm	lm	lm	lm	lm	ll	ll	ll	lm	ll	lm	ll	lm	ll	ll	lm	ll	lm	ll	ll	ll	lm	ll	ll	lm	ll	ll	lm	ll	lm	lm	lm	lm	lm	lm	lm	ll	lm	ll	ll
LG13_HB_1608	F_0755306_L8_PA	LG13	<nnxnp>	{-0}	(nn,np)	nn	nn	nn	np	np	np	np	nn	nn	np	np	nn	np	np	nn	np	np	nn	nn	nn	nn	nn	np	nn	np	nn	nn	nn	nn	nn	nn	nn	nn	nn	nn	nn	nn	np	np	np	nn	nn	np	np
LG13_HB_1608	F_0755309_L8_PA	LG13	<nnxnp>	{-0}	(nn,np)	nn	nn	nn	np	np	np	np	nn	nn	np	np	nn	np	np	nn	np	np	nn	nn	nn	nn	nn	np	nn	np	nn	nn	nn	nn	nn	nn	nn	nn	nn	nn	nn	nn	np	np	np	nn	nn	np	np
LG13_HB_1608	F_0755313_L8_PA	LG13	<lmxll>	{1-}	(ll,lm)	lm	lm	ll	lm	lm	lm	lm	lm	lm	lm	ll	ll	lm	ll	lm	ll	lm	ll	ll	lm	ll	lm	ll	ll	ll	lm	ll	lm	ll	ll	ll	lm	ll	ll	ll	ll	lm	lm	lm	lm	ll	lm	ll	ll
LG13_HB_1608	F_0755328_L8_PA	LG13	<nnxnp>	{-1}	(nn,np)	np	np	np	nn	nn	nn	nn	np	np	nn	nn	np	nn	nn	np	nn	nn	np	np	np	np	np	nn	np	nn	np	np	np	np	np	np	np	np	np	np	np	np	nn	nn	nn	np	np	nn	nn
LG13_HB_1608	F_0755334_L8_PA	LG13	<lmxll>	{1-}	(ll,lm)	lm	lm	ll	lm	lm	lm	lm	lm	lm	lm	ll	ll	lm	ll	lm	ll	lm	ll	ll	lm	ll	lm	ll	ll	ll	lm	ll	lm	ll	ll	ll	lm	ll	ll	ll	ll	lm	lm	lm	lm	ll	lm	ll	ll
F_0801346_L9_PA	F_0801346_L9_PA	LG13	<nnxnp>	{-1}	(nn,np)	np	np	nn	np	nn	nn	nn	np	np	nn	np	np	nn	nn	nn	np	np	np	nn	nn	np	np	np	np	nn	np	np	np	np	np	nn	nn	np	np	np	nn	np	nn	np	np	np	np	np	nn
LG13_HB_1714	F_0806468_L9_PA	LG13	<nnxnp>	{-1}	(nn,np)	np	np	nn	np	nn	nn	nn	np	np	nn	np	np	nn	nn	nn	np	np	np	nn	nn	np	np	np	np	nn	np	np	np	np	np	nn	nn	np	np	np	nn	np	nn	np	np	np	np	np	nn
LG13_HB_1714	F_0806473_L9_PA	LG13	<nnxnp>	{-1}	(nn,np)	np	np	nn	np	nn	nn	nn	np	np	nn	np	np	nn	nn	nn	np	np	np	nn	nn	np	np	np	np	nn	np	np	np	np	np	nn	nn	np	np	np	nn	np	nn	np	np	np	np	np	nn
LG13_HB_1715	F_0806580_L9_PA	LG13	<efxeg>	{10}	[ee,ef,eg,fg)	ef	ee	eg	ef	fg	fg	ef	ef	ef	eg	ee	ee	fg	eg	fg	ee	ef	ee	eg	ef	ee	ef	eg	ee	eg	ef	ee	ee	ef	ee	eg	ef	ee	ef	ef	ef	ef	fg	ef	fg	ee	ee	ee	eg
LG13_HB_1715	F_0806582_L9_PA	LG13	<lmxll>	{1-}	(ll,lm)	lm	ll	ll	lm	lm	lm	lm	lm	lm	ll	ll	ll	lm	ll	lm	ll	lm	ll	ll	lm	ll	lm	ll	ll	ll	lm	ll	ll	lm	ll	ll	lm	ll	lm	lm	lm	lm	lm	lm	lm	ll	ll	ll	ll
LG13_HB_1715	F_0806586_L9_PA	LG13	<nnxnp>	{-0}	(nn,np)	nn	nn	np	nn	np	np	nn	nn	nn	np	nn	nn	np	np	np	nn	nn	nn	np	nn	nn	nn	np	nn	np	nn	nn	nn	nn	nn	np	nn	nn	nn	nn	nn	nn	np	nn	np	nn	nn	nn	np
LG13_HB_1741	F_0822194_L9_PA	LG13	<nnxnp>	{-1}	(nn,np)	np	np	nn	np	nn	nn	nn	np	np	nn	np	np	nn	nn	nn	np	np	np	nn	nn	np	np	np	np	nn	np	np	np	np	np	nn	nn	np	np	np	nn	np	nn	np	np	np	np	np	nn
LG13_HB_1741	F_0822195_L9_PA	LG13	<nnxnp>	{-1}	(nn,np)	np	np	nn	np	nn	nn	nn	np	np	nn	np	np	nn	nn	nn	np	np	np	nn	nn	np	np	np	np	nn	np	np	np	np	np	nn	nn	np	np	np	nn	np	nn	np	np	np	np	np	nn
LG13_HB_1776	F_0835207_L10_45_1	LG13	<nnxnp>	{-1}	(nn,np)	np	np	nn	np	nn	nn	nn	np	np	nn	np	np	nn	nn	nn	np	np	np	nn	np	np	np	np	np	nn	np	np	np	np	np	nn	nn	np	np	np	np	np	nn	np	np	np	np	np	nn
LG13_HB_1776	F_0835217_L10_45_1	LG13	<nnxnp>	{-1}	(nn,np)	np	np	nn	np	nn	nn	nn	np	np	nn	np	np	nn	nn	nn	np	np	np	nn	np	np	np	np	np	nn	np	np	np	np	np	nn	nn	np	np	np	np	np	nn	np	np	np	np	np	nn
LG13_HB_1776	F_0835223_L10_45_1	LG13	<nnxnp>	{-1}	(nn,np)	np	np	nn	np	nn	nn	nn	np	np	nn	np	--	nn	nn	nn	np	np	np	nn	np	np	np	np	np	nn	np	np	np	np	np	nn	nn	np	np	np	np	np	nn	np	np	np	np	np	nn
LG13_HB_1867_s28h1	F_0872904_L13_28_1	LG13	<efxeg>	{10}	[ee,ef,eg,fg)	ef	ef	ee	fg	fg	fg	fg	ef	ef	fg	eg	ee	fg	eg	ef	eg	fg	ee	ee	ef	ee	ef	eg	ee	eg	ef	ee	ee	ee	ee	ee	ef	ee	ee	ee	ee	ef	fg	fg	fg	ee	ef	eg	eg
LG13_HB_1870_s32h1	F_0873946_L13_32_1	LG13	<lmxll>	{0-}	(ll,lm)	ll	ll	lm	ll	ll	ll	ll	ll	ll	ll	lm	lm	ll	lm	ll	lm	ll	lm	lm	ll	lm	ll	lm	lm	lm	ll	lm	lm	ll	lm	lm	ll	lm	ll	lm	lm	ll	ll	ll	ll	lm	ll	lm	lm
LG13_HB_1870_s32h1	F_0873957_L13_32_1	LG13	<hkxhk>	{00}	(hh,hk,kk)	hh	hh	hk	hh	hk	hk	hh	hh	hh	hk	kk	hk	hk	kk	hk	kk	hk	hk	hk	hh	hk	hh	kk	hk	hk	hh	hk	hk	hh	hk	hk	hh	hk	hh	hk	hk	hh	hk	hk	hk	hk	hh	kk	kk
LG13_HB_1870_s32h1	F_0873958_L13_32_1	LG13	<lmxll>	{0-}	(ll,lm)	ll	ll	lm	ll	ll	ll	ll	ll	ll	ll	lm	lm	ll	lm	ll	lm	ll	lm	lm	ll	lm	ll	lm	lm	lm	ll	lm	lm	ll	lm	lm	ll	lm	ll	lm	lm	ll	ll	ll	ll	lm	ll	lm	lm
LG13_HB_1871_s33h1	F_0874514_L13_33_1	LG13	<nnxnp>	{-0}	(nn,np)	nn	nn	nn	nn	np	np	nn	nn	nn	np	np	nn	np	np	np	np	np	nn	np	nn	nn	nn	np	nn	nn	nn	nn	nn	nn	nn	nn	nn	nn	nn	nn	nn	nn	np	np	np	nn	nn	np	np
LG13_HB_1871_s33h1	F_0874515_L13_33_1	LG13	<nnxnp>	{-0}	(nn,np)	nn	nn	nn	nn	np	np	nn	nn	nn	np	np	nn	np	np	np	np	np	nn	np	nn	nn	nn	np	nn	nn	nn	nn	nn	nn	nn	nn	nn	nn	nn	nn	nn	nn	np	np	np	nn	nn	np	np
LG13_HB_1874_s35h1	F_0875074_L13_35_1	LG13	<nnxnp>	{-0}	(nn,np)	nn	nn	nn	nn	np	np	nn	nn	nn	np	nn	nn	np	np	np	np	np	nn	np	nn	nn	nn	np	nn	nn	nn	nn	nn	nn	nn	np	nn	nn	nn	nn	nn	nn	np	np	np	nn	nn	np	np
LG13_HB_1874_s35h1	F_0875076_L13_35_1	LG13	<nnxnp>	{-1}	(nn,np)	np	np	np	np	nn	nn	np	np	np	nn	np	np	nn	nn	nn	nn	nn	np	nn	np	np	np	nn	np	np	np	np	np	np	np	nn	np	np	np	np	np	np	nn	nn	nn	np	np	nn	nn
LG13_HB_1874_s35h1	F_0875084_L13_35_1	LG13	<nnxnp>	{-1}	(nn,np)	np	np	np	np	nn	nn	np	np	np	nn	np	np	nn	nn	nn	nn	nn	np	nn	np	np	np	nn	np	np	np	np	np	np	np	nn	np	np	np	np	np	np	nn	nn	nn	np	np	nn	nn
LG13_HB_1874_s35h1	F_0875102_L13_35_1	LG13	<nnxnp>	{-1}	(nn,np)	np	np	np	np	nn	nn	np	np	np	nn	np	np	nn	nn	nn	nn	nn	np	nn	np	np	np	nn	np	np	np	np	np	np	np	nn	np	np	np	np	np	np	nn	nn	nn	np	np	nn	nn
LG13_HB_1877_s37h1	F_0877061_L13_37_1	LG13	<lmxll>	{0-}	(ll,lm)	ll	lm	lm	ll	ll	ll	ll	ll	ll	lm	lm	lm	ll	lm	ll	lm	lm	lm	ll	ll	lm	ll	lm	lm	ll	ll	lm	lm	ll	lm	lm	ll	lm	ll	ll	ll	ll	ll	ll	ll	lm	lm	lm	lm
LG13_HB_1877_s37h1	F_0877071_L13_37_1	LG13	<hkxhk>	{10}	(hh,hk,kk)	hk	hh	hk	hk	kk	kk	kk	hk	hk	hk	hh	hh	kk	hk	kk	hh	hh	hh	kk	kk	hh	hk	hh	hh	kk	hk	hh	hh	hk	hh	hk	kk	hh	hk	hk	hk	hk	kk	hk	hk	hh	hh	hh	hk
LG13_HB_1878_s38h1	F_0877273_L13_38_1	LG13	<lmxll>	{1-}	(ll,lm)	lm	ll	ll	lm	lm	lm	lm	lm	lm	ll	ll	ll	lm	ll	lm	ll	lm	ll	ll	lm	ll	lm	ll	ll	ll	lm	ll	ll	lm	ll	ll	lm	ll	lm	ll	lm	lm	lm	lm	lm	ll	lm	ll	ll
LG13_HB_1878_s38h1	F_0877280_L13_38_1	LG13	<lmxll>	{1-}	(ll,lm)	lm	ll	ll	lm	lm	lm	lm	lm	lm	ll	ll	ll	lm	ll	lm	ll	lm	ll	ll	lm	ll	lm	ll	ll	ll	lm	ll	ll	lm	ll	ll	lm	ll	lm	ll	lm	lm	lm	lm	lm	ll	lm	ll	ll
LG13_HB_1883_s46h1	F_0879807_L13_46_1	LG13	<lmxll>	{1-}	(ll,lm)	lm	ll	ll	lm	lm	lm	lm	lm	lm	ll	ll	ll	lm	ll	lm	ll	lm	ll	ll	lm	ll	lm	ll	ll	ll	lm	ll	ll	lm	ll	ll	lm	ll	lm	lm	lm	lm	lm	lm	lm	ll	ll	ll	ll
LG13_HB_1883_s46h1	F_0879783_L13_46_1	LG13	<nnxnp>	{-0}	(nn,np)	nn	nn	np	nn	np	np	nn	nn	nn	np	nn	nn	np	np	np	nn	nn	nn	np	nn	nn	nn	np	nn	np	nn	nn	nn	nn	nn	np	nn	nn	nn	nn	nn	nn	np	nn	np	nn	nn	nn	np
LG13_HB_1883_s46h1	F_0879784_L13_46_1	LG13	<nnxnp>	{-0}	(nn,np)	nn	nn	np	nn	np	np	nn	nn	nn	np	nn	nn	np	np	np	nn	nn	nn	np	nn	nn	nn	np	nn	np	nn	nn	nn	nn	nn	np	nn	nn	nn	nn	nn	nn	np	nn	np	nn	nn	nn	np
LG13_HB_1883_s46h1	F_0879788_L13_46_1	LG13	<nnxnp>	{-1}	(nn,np)	np	np	nn	np	nn	nn	np	np	np	nn	np	np	nn	nn	nn	np	np	np	nn	np	np	np	nn	np	nn	np	np	np	np	np	nn	np	np	np	np	np	np	nn	np	nn	np	np	np	nn
LG13_HB_1925_s45h1	F_0902720_L15_45_1	LG13	<hkxhk>	{10}	(hh,hk,kk)	hk	hh	hk	hk	kk	kk	hk	hk	hk	hk	hh	hh	kk	hk	kk	hk	kk	hh	hk	hk	hh	hk	hk	hh	hk	hk	hh	hh	hk	hh	hk	hk	hh	hk	hk	hk	hk	kk	hk	kk	hh	hh	hh	hk
LG13_HB_1925_s45h1	F_0902721_L15_45_1	LG13	<hkxhk>	{01}	(hh,hk,kk)	hk	kk	hk	hk	hh	hh	hk	hk	hk	hk	kk	kk	hh	hk	hh	hk	hh	kk	hk	hk	kk	hk	hk	kk	hk	hk	kk	kk	hk	kk	hk	hk	kk	hk	hk	hk	hk	hh	hk	hh	kk	kk	kk	hk
LG13_HB_1925_s45h1	F_0902736_L15_45_1	LG13	<hkxhk>	{10}	(hh,hk,kk)	hk	hh	hk	hk	kk	kk	hk	hk	hk	hk	hh	hh	kk	hk	kk	hk	kk	hh	hk	hk	hh	hk	hk	hh	hk	hk	hh	hh	hk	hh	hk	hk	hh	hk	hk	hk	hk	kk	hk	kk	hh	hh	hh	hk
LG13_HB_1925_s45h1	F_0902718_L15_45_1	LG13	<nnxnp>	{-1}	(nn,np)	np	np	nn	np	nn	nn	np	np	np	nn	np	np	nn	nn	nn	nn	nn	np	nn	np	np	np	nn	np	nn	np	np	np	np	np	nn	np	np	np	np	np	np	nn	np	nn	np	np	np	nn
LG13_HB_1946_s59h1	F_0908423_L15_59_1	LG13	<nnxnp>	{-1}	(nn,np)	np	np	nn	np	nn	nn	nn	np	np	nn	np	np	nn	nn	nn	np	np	np	nn	np	np	np	np	np	nn	np	np	np	np	np	nn	nn	np	np	np	np	np	nn	np	np	np	np	np	nn
LG13_HB_1946_s59h1	F_0908434_L15_59_1	LG13	<nnxnp>	{-1}	(nn,np)	np	np	nn	np	nn	nn	nn	np	np	nn	np	np	nn	nn	nn	np	np	np	nn	np	np	np	np	np	nn	np	np	np	np	np	nn	nn	np	np	np	np	np	nn	np	np	np	np	np	nn
LG13_HB_1946_s59h1	F_0908445_L15_59_1	LG13	<nnxnp>	{-1}	(nn,np)	np	np	nn	np	nn	nn	nn	np	np	nn	np	np	nn	nn	nn	np	np	np	nn	np	np	np	np	np	nn	np	np	np	np	np	nn	nn	np	np	np	np	np	nn	np	np	np	np	np	nn
LG13_HB_1946_s59h1	F_0908453_L15_59_1	LG13	<nnxnp>	{-1}	(nn,np)	np	np	nn	np	nn	nn	nn	np	np	nn	np	np	nn	nn	nn	np	np	np	nn	np	np	np	np	np	nn	np	np	np	np	np	nn	nn	np	np	np	np	np	nn	np	np	np	np	np	nn
LG13_HB_2015_s16h1	F_0933501_L17_16_1	LG13	<nnxnp>	{-1}	(nn,np)	np	np	nn	np	nn	nn	np	np	np	nn	np	np	nn	nn	nn	nn	nn	np	nn	np	np	np	nn	np	nn	np	np	np	np	np	nn	np	np	np	np	np	np	nn	np	nn	np	np	np	nn
LG13_HB_2015_s16h1	F_0933518_L17_16_1	LG13	<nnxnp>	{-1}	(nn,np)	np	np	nn	np	nn	nn	np	np	np	nn	np	np	nn	nn	nn	nn	nn	np	nn	np	np	np	nn	np	nn	np	np	np	np	np	nn	np	np	np	np	np	np	nn	np	nn	np	np	np	nn
LG13_HB_2015_s16h1	F_0933528_L17_16_1	LG13	<nnxnp>	{-1}	(nn,np)	np	np	nn	np	nn	nn	np	np	np	nn	np	np	nn	nn	nn	nn	nn	np	nn	np	np	np	nn	np	nn	np	np	np	np	np	nn	np	np	np	np	np	np	nn	np	nn	np	np	np	nn
LG13_HB_2015_s16h1	F_0933540_L17_16_1	LG13	<nnxnp>	{-1}	(nn,np)	np	np	nn	np	nn	nn	np	np	np	nn	np	np	nn	nn	nn	nn	nn	np	nn	np	np	np	nn	np	nn	np	np	np	np	np	nn	np	np	np	np	np	np	nn	np	nn	np	np	np	nn
LG13_HB_2015_s16h1	F_0933502_L17_16_1	LG13	<nnxnp>	{-1}	(nn,np)	np	np	nn	np	nn	nn	np	np	np	nn	np	--	nn	nn	nn	nn	nn	np	nn	np	np	np	nn	np	nn	np	np	np	np	np	nn	np	np	np	np	np	np	nn	np	nn	np	np	np	nn
LG13_HB_2015_s16h1	F_0933510_L17_16_1	LG13	<lmxll>	{1-}	(ll,lm)	lm	ll	ll	lm	lm	lm	lm	lm	lm	ll	ll	ll	lm	ll	lm	ll	lm	ll	ll	lm	ll	lm	ll	ll	ll	lm	ll	ll	lm	ll	ll	lm	ll	lm	lm	lm	lm	lm	lm	lm	ll	ll	ll	ll
LG13_HB_2015_s16h1	F_0933513_L17_16_1	LG13	<nnxnp>	{-0}	(nn,np)	nn	nn	np	nn	np	np	nn	nn	nn	np	nn	nn	np	np	np	np	np	nn	np	nn	nn	nn	np	nn	np	nn	nn	nn	nn	nn	np	nn	nn	nn	nn	nn	nn	np	nn	np	nn	nn	nn	np
LG13_HB_2015_s16h1	F_0933525_L17_16_1	LG13	<lmxll>	{0-}	(ll,lm)	ll	lm	lm	ll	ll	ll	ll	ll	ll	lm	lm	lm	ll	lm	ll	lm	ll	lm	lm	ll	lm	ll	lm	lm	lm	ll	lm	lm	ll	lm	lm	ll	lm	ll	ll	ll	ll	ll	ll	ll	lm	lm	lm	lm
LG13_HB_2015_s16h1	F_0933527_L17_16_1	LG13	<hkxhk>	{10}	(hh,hk,kk)	hk	hh	hk	hk	kk	kk	hk	hk	hk	hk	hh	hh	kk	hk	kk	hk	kk	hh	hk	hk	hh	hk	hk	hh	hk	hk	hh	hh	hk	hh	hk	hk	hh	hk	hk	hk	hk	kk	hk	kk	hh	hh	hh	hk
LG13_HB_2015_s16h1	F_0933530_L17_16_1	LG13	<lmxll>	{0-}	(ll,lm)	ll	lm	lm	ll	ll	ll	ll	ll	ll	lm	lm	lm	ll	lm	ll	lm	ll	lm	lm	ll	lm	ll	lm	lm	lm	ll	lm	lm	ll	lm	lm	ll	lm	ll	ll	ll	ll	ll	ll	ll	lm	lm	lm	lm
LG13_HB_2015_s16h1	F_0933532_L17_16_1	LG13	<hkxhk>	{10}	(hh,hk,kk)	hk	hh	hk	hk	kk	kk	hk	hk	hk	hk	hh	hh	kk	hk	kk	hk	kk	hh	hk	hk	hh	hk	hk	hh	hk	hk	hh	hh	hk	hh	hk	hk	hh	hk	hk	hk	hk	kk	hk	kk	hh	hh	hh	hk
F_0973654_L3_55_1	F_0973654_L3_55_1	LG13	<nnxnp>	{-1}	(nn,np)	np	np	nn	np	nn	nn	np	np	np	nn	np	--	nn	nn	nn	np	np	np	nn	np	np	np	nn	np	nn	np	np	np	np	np	nn	np	np	np	np	np	np	nn	np	nn	np	np	np	nn
LG13_HB_2157_s24h1	F_0984682_L4_24_1	LG13	<nnxnp>	{-1}	(nn,np)	np	np	np	np	nn	nn	np	np	np	nn	nn	np	nn	nn	nn	nn	nn	np	nn	np	np	np	nn	np	np	np	np	np	np	np	np	np	np	np	np	np	np	nn	nn	nn	np	np	nn	nn
LG13_HB_2349_s63h2	F_1058711_L11_63_2	LG13	<nnxnp>	{-1}	(nn,np)	np	np	nn	np	nn	nn	nn	np	np	nn	np	np	nn	nn	nn	np	np	np	nn	nn	np	np	np	np	nn	np	np	np	np	np	nn	nn	np	np	np	nn	np	nn	np	np	np	np	np	nn
LG13_HB_2363_s50h2	F_1062847_L13_50_2	LG13	<lmxll>	{0-}	(ll,lm)	ll	ll	ll	lm	ll	ll	lm	ll	ll	ll	lm	lm	lm	ll	ll	ll	lm	ll	lm	ll	lm	ll	lm	lm	lm	lm	lm	ll	lm	ll	lm	ll	lm	lm	lm	ll	ll	lm	ll	ll	lm	ll	lm	ll
LG13_HB_2363_s50h2	F_1062848_L13_50_2	LG13	<lmxll>	{1-}	(ll,lm)	lm	lm	lm	ll	lm	lm	ll	lm	lm	lm	ll	ll	ll	lm	lm	lm	ll	lm	ll	lm	ll	lm	ll	ll	ll	ll	ll	lm	ll	lm	ll	lm	ll	ll	ll	lm	lm	ll	lm	lm	ll	lm	ll	lm
LG13_HB_2363_s50h2	F_1062851_L13_50_2	LG13	<lmxll>	{1-}	(ll,lm)	lm	lm	lm	ll	lm	lm	ll	lm	lm	lm	ll	ll	ll	lm	lm	lm	ll	lm	ll	lm	ll	lm	ll	ll	ll	ll	ll	lm	ll	lm	ll	lm	ll	ll	ll	lm	lm	ll	lm	lm	ll	lm	ll	lm
LG13_HB_2365_s50h2	F_1063135_L13_50_2	LG13	<hkxhk>	{00}	(hh,hk,kk)	hh	hk	hk	kk	hh	hk	kk	hh	hh	hk	kk	hk	hh	hk	hk	hk	kk	hk	hk	hh	hk	hk	kk	hk	kk	kk	kk	hk	kk	hh	hk	hh	hk	hk	hk	hk	hh	hh	hk	hk	kk	hk	kk	hk
LG13_HB_2365_s50h2	F_1063138_L13_50_2	LG13	<nnxnp>	{-1}	(nn,np)	np	nn	np	nn	np	nn	nn	np	np	nn	nn	np	np	nn	nn	np	nn	np	np	np	np	nn	nn	np	nn	nn	nn	nn	nn	np	np	np	np	np	np	nn	np	np	nn	nn	nn	nn	nn	nn
LG13_HB_2365_s50h2	F_1063148_L13_50_2	LG13	<nnxnp>	{-1}	(nn,np)	np	nn	np	nn	np	nn	nn	np	np	nn	nn	np	np	nn	nn	np	nn	np	np	np	np	nn	nn	np	nn	nn	nn	nn	nn	np	np	np	np	np	np	nn	np	np	nn	nn	nn	nn	nn	nn
LG13_HB_2368_s50h2	F_1063440_L13_50_2	LG13	<hkxhk>	{10}	(hh,hk,kk)	hk	kk	hh	hk	hk	kk	hk	hk	hk	kk	hk	hh	hk	kk	kk	hh	hk	hh	hh	hk	hh	kk	hk	hh	hk	hk	hk	kk	hk	hk	hh	hk	hh	hh	hh	hk	hk	hk	kk	kk	hk	kk	hk	kk
LG13_HB_2368_s50h2	F_1063444_L13_50_2	LG13	<nnxnp>	{-0}	(nn,np)	nn	np	nn	np	nn	np	np	nn	nn	np	np	nn	nn	np	np	nn	np	nn	nn	nn	nn	np	np	nn	np	np	np	np	np	nn	nn	nn	nn	nn	nn	np	nn	nn	np	np	np	np	np	np
LG13_HB_2368_s50h2	F_1063445_L13_50_2	LG13	<nnxnp>	{-0}	(nn,np)	nn	np	nn	np	nn	np	np	nn	nn	np	np	nn	nn	np	np	nn	np	nn	nn	nn	nn	np	np	nn	np	np	np	np	np	nn	nn	nn	nn	nn	nn	np	nn	nn	np	np	np	np	np	np
LG13_HB_2368_s50h2	F_1063447_L13_50_2	LG13	<nnxnp>	{-0}	(nn,np)	nn	np	nn	np	nn	np	np	nn	nn	np	np	nn	nn	np	np	nn	np	nn	nn	nn	nn	np	np	nn	np	np	np	np	np	nn	nn	nn	nn	nn	nn	np	nn	nn	np	np	np	np	np	np
LG13_HB_2369_s50h2	F_1063469_L13_50_2	LG13	<lmxll>	{1-}	(ll,lm)	lm	lm	ll	ll	lm	lm	ll	lm	lm	lm	ll	ll	lm	lm	lm	ll	ll	ll	ll	lm	ll	lm	ll	ll	ll	ll	ll	lm	ll	lm	ll	lm	ll	ll	ll	ll	lm	lm	lm	lm	ll	lm	ll	lm
LG13_HB_2371_s50h2	F_1063545_L13_50_2	LG13	<hkxhk>	{00}	(hh,hk,kk)	hh	hk	hk	hk	hk	hk	hk	hh	hh	hk	kk	hk	hk	hk	hh	kk	hk	hk	hk	hh	hk	hh	kk	hk	kk	hk	hk	hh	kk	hh	hk	hh	hk	hk	hk	hk	hh	hk	hk	hk	hk	hh	kk	kk
LG13_HB_2371_s50h2	F_1063546_L13_50_2	LG13	<lmxll>	{0-}	(ll,lm)	ll	ll	lm	ll	ll	ll	ll	ll	ll	ll	lm	lm	ll	ll	ll	lm	ll	lm	lm	ll	lm	ll	lm	lm	lm	lm	lm	ll	lm	ll	lm	ll	lm	lm	lm	lm	ll	ll	ll	ll	lm	ll	lm	lm
LG13_HB_2371_s50h2	F_1063547_L13_50_2	LG13	<lmxll>	{0-}	(ll,lm)	ll	ll	lm	ll	ll	ll	ll	ll	ll	ll	lm	lm	ll	ll	ll	lm	ll	lm	lm	ll	lm	ll	lm	lm	lm	lm	lm	ll	lm	ll	lm	ll	lm	lm	lm	lm	ll	ll	ll	ll	lm	ll	lm	lm
LG13_HB_2377_s68h2	F_1065919_L13_68_2	LG13	<nnxnp>	{-1}	(nn,np)	np	np	nn	np	nn	nn	nn	np	np	nn	np	np	nn	nn	nn	np	np	np	nn	np	np	np	np	np	nn	np	np	np	np	np	nn	nn	np	np	np	np	np	nn	np	np	np	np	np	nn
LG13_HB_2377_s68h2	F_1065933_L13_68_2	LG13	<nnxnp>	{-1}	(nn,np)	np	np	nn	np	nn	nn	nn	np	np	nn	np	np	nn	nn	nn	np	np	np	nn	np	np	np	np	np	nn	np	np	np	np	np	nn	nn	np	np	np	np	np	nn	np	np	np	np	np	nn
LG13_HB_2406_s86h2	F_1072538_L15_86_2	LG13	<nnxnp>	{-0}	(nn,np)	nn	nn	np	nn	np	np	nn	nn	nn	np	nn	nn	np	np	np	np	np	nn	np	nn	nn	nn	np	nn	nn	nn	nn	nn	nn	nn	np	nn	nn	nn	nn	nn	nn	np	np	np	nn	nn	np	np
F_1075679_L16_33_2	F_1075679_L16_33_2	LG13	<lmxll>	{0-}	(ll,lm)	ll	lm	lm	ll	ll	ll	ll	ll	ll	lm	lm	lm	ll	lm	ll	lm	lm	lm	ll	ll	lm	ll	lm	lm	ll	ll	lm	lm	ll	lm	lm	ll	lm	ll	ll	ll	ll	ll	ll	ll	lm	lm	lm	lm
LG13_HB_2458_s38h2	F_1083811_L2_38_2	LG13	<nnxnp>	{-1}	(nn,np)	np	np	nn	np	nn	nn	nn	np	np	nn	np	np	nn	nn	nn	np	np	np	nn	nn	np	np	np	np	nn	np	np	np	np	np	nn	nn	np	np	np	nn	np	nn	np	np	np	np	np	nn
LG13_HB_2581_s70h3	F_1109362_L13_70_3	LG13	<nnxnp>	{-1}	(nn,np)	np	nn	np	nn	np	nn	nn	np	np	nn	nn	np	np	nn	nn	np	nn	np	np	np	nn	nn	nn	np	nn	nn	nn	nn	nn	np	np	np	np	np	np	nn	np	np	nn	nn	nn	nn	nn	nn
LG13_HB_2581_s70h3	F_1109352_L13_70_3	LG13	<hkxhk>	{11}	(hh,hk,kk)	kk	hk	kk	hh	kk	hk	hh	kk	kk	hk	hh	hk	hk	hk	hk	kk	hh	kk	hk	kk	hh	hk	hh	hk	hh	hh	hh	hk	hh	kk	hk	kk	hk	hk	hk	hk	kk	kk	hk	hk	hh	hk	hh	hk
LG13_HB_2581_s70h3	F_1109354_L13_70_3	LG13	<hkxhk>	{00}	(hh,hk,kk)	hh	hk	hh	kk	hh	hk	kk	hh	hh	hk	kk	hk	hk	hk	hk	hh	kk	hh	hk	hh	kk	hk	kk	hk	kk	kk	kk	hk	kk	hh	hk	hh	hk	hk	hk	hk	hh	hh	hk	hk	kk	hk	kk	hk
LG13_HB_2581_s70h3	F_1109360_L13_70_3	LG13	<hkxhk>	{00}	(hh,hk,kk)	hh	hk	hh	kk	hh	hk	kk	hh	hh	hk	kk	hk	hk	hk	hk	hh	kk	hh	hk	hh	kk	hk	kk	hk	kk	kk	kk	hk	kk	hh	hk	hh	hk	hk	hk	hk	hh	hh	hk	hk	kk	hk	kk	hk
LG13_HB_2581_s70h3	F_1109370_L13_70_3	LG13	<hkxhk>	{11}	(hh,hk,kk)	kk	hk	kk	hh	kk	hk	hh	kk	kk	hk	hh	hk	hk	hk	hk	kk	hh	kk	hk	kk	hh	hk	hh	hk	hh	hh	hh	hk	hh	kk	hk	kk	hk	hk	hk	hk	kk	kk	hk	hk	hh	hk	hh	hk
LG13_HB_2582_s70h3	F_1109489_L13_70_3	LG13	<nnxnp>	{-0}	(nn,np)	nn	np	nn	np	nn	np	np	nn	nn	np	np	nn	nn	np	np	nn	np	nn	nn	nn	nn	np	np	nn	np	np	np	np	np	nn	nn	nn	nn	nn	nn	np	nn	nn	np	np	np	np	np	np
LG13_HB_2582_s70h3	F_1109494_L13_70_3	LG13	<nnxnp>	{-0}	(nn,np)	nn	np	nn	np	nn	np	np	nn	nn	np	np	nn	nn	np	np	nn	np	nn	nn	nn	nn	np	np	nn	np	np	np	np	np	nn	nn	nn	nn	nn	nn	np	nn	nn	np	np	np	np	np	np
LG13_HB_2582_s70h3	F_1109505_L13_70_3	LG13	<hkxhk>	{01}	(hh,hk,kk)	hk	hh	kk	hk	hk	hh	hk	hk	hk	hh	hk	kk	hk	hh	hh	kk	hk	kk	kk	hk	kk	hh	hk	kk	hk	hk	hk	hh	hk	hk	kk	hk	kk	kk	kk	hk	hk	hk	hh	hh	hk	hh	hk	hh
LG13_HB_2582_s70h3	F_1109507_L13_70_3	LG13	<nnxnp>	{-0}	(nn,np)	nn	np	nn	np	nn	np	np	nn	nn	np	np	nn	nn	np	np	nn	np	nn	nn	nn	nn	np	np	nn	np	np	np	np	np	nn	nn	nn	nn	nn	nn	np	nn	nn	np	np	np	np	np	np
LG13_HB_275	F_0124506_L12_PA	LG13	<nnxnp>	{-1}	(nn,np)	np	np	nn	np	nn	nn	nn	np	np	nn	np	np	nn	nn	nn	np	np	np	nn	nn	np	np	np	np	nn	np	np	np	np	np	nn	nn	np	np	np	nn	np	nn	np	np	np	np	np	nn
R_15693091_L13_33_1	R_15693091_L13_33_1	LG13	<nnxnp>	{-0}	(nn,np)	nn	nn	nn	nn	np	np	nn	nn	nn	np	np	nn	np	np	np	np	np	nn	nn	nn	nn	nn	np	nn	nn	nn	nn	nn	nn	nn	nn	nn	nn	nn	nn	nn	nn	np	np	np	nn	nn	np	np
R_16737064_L13_34_1	R_16737064_L13_34_1	LG13	<nnxnp>	{-1}	(nn,np)	np	np	np	np	nn	nn	np	np	np	nn	nn	np	nn	nn	nn	nn	nn	np	nn	np	np	np	nn	np	np	np	np	np	np	np	np	np	np	np	np	np	np	nn	nn	nn	np	np	nn	nn
GD_02452_L13_43_1	GD_02452_L13_43_1	LG13	<hkxhk>	{10}	(hh,hk,kk)	hk	hh	hk	hk	kk	kk	hk	hk	hk	hk	hh	hh	kk	hk	kk	hk	kk	hh	hk	hk	hh	hk	hk	hh	hk	hk	hh	hh	hk	hh	hk	hk	hh	hk	hk	hk	hk	kk	hk	kk	hh	hk	hh	hk
GD_01507_L13_28_1	GD_01507_L13_28_1	LG13	<lmxll>	{0-}	(ll,lm)	ll	ll	lm	ll	ll	ll	ll	ll	ll	ll	lm	lm	ll	lm	ll	lm	ll	lm	lm	ll	lm	ll	lm	lm	lm	ll	lm	ll	lm	lm	lm	ll	lm	lm	lm	lm	ll	ll	ll	ll	lm	ll	lm	lm
LG13_HB_3253_s26h1	R_880764_L13_26_1	LG13	<lmxll>	{1-}	(ll,lm)	lm	lm	lm	ll	lm	lm	ll	lm	lm	lm	ll	ll	ll	lm	lm	lm	ll	lm	ll	lm	ll	lm	ll	ll	ll	ll	ll	lm	ll	lm	ll	lm	ll	ll	ll	lm	lm	ll	lm	lm	ll	lm	ll	lm
LG13_HB_3253_s26h1	R_895608_L13_26_1	LG13	<lmxll>	{0-}	(ll,lm)	ll	ll	ll	lm	ll	ll	lm	ll	ll	ll	lm	lm	lm	ll	ll	ll	lm	ll	lm	ll	lm	ll	lm	lm	lm	lm	lm	ll	lm	ll	lm	ll	lm	lm	lm	ll	ll	lm	ll	ll	lm	ll	lm	ll
LG13_HB_3254	GD_00279_L13_PA	LG13	<hkxhk>	{00}	(hh,hk,kk)	hh	hk	hh	kk	hh	hk	kk	hh	hh	hk	kk	hk	hk	hk	hk	hh	kk	hh	hk	hh	kk	hk	kk	hk	kk	kk	kk	hk	kk	hh	hk	hh	hk	hk	hk	hk	hh	hh	hk	hk	kk	hk	kk	hk
LG13_HB_3254	R_1148530_L13_PA	LG13	<lmxll>	{1-}	(ll,lm)	lm	lm	lm	ll	lm	lm	ll	lm	lm	lm	ll	ll	ll	lm	lm	lm	ll	lm	ll	lm	ll	lm	ll	ll	ll	ll	ll	lm	ll	lm	ll	lm	ll	ll	ll	lm	lm	lm	lm	lm	ll	lm	ll	lm
LG13_HB_3254	R_1108141_L13_PA	LG13	<nnxnp>	{-1}	(nn,np)	np	nn	np	nn	np	nn	nn	np	np	nn	nn	np	np	nn	nn	np	nn	np	np	np	nn	nn	nn	np	nn	nn	nn	nn	nn	np	np	np	np	np	np	nn	np	np	nn	nn	nn	nn	nn	nn
LG13_HB_3254	R_1140009_L13_PA	LG13	<nnxnp>	{-1}	(nn,np)	np	nn	np	nn	np	nn	nn	np	np	nn	nn	np	np	nn	nn	np	nn	np	np	np	nn	nn	nn	np	nn	nn	nn	nn	nn	np	np	np	np	np	np	nn	np	np	nn	nn	nn	nn	nn	nn
R_3776960_L13_26_1	R_3776960_L13_26_1	LG13	<hkxhk>	{01}	(hh,hk,kk)	hk	hh	kk	hk	hk	hh	hk	hk	hk	hh	hk	kk	hk	hh	hh	kk	hk	kk	kk	hk	kk	hh	hk	kk	hk	hk	hk	hh	hk	hk	kk	hk	kk	kk	kk	hk	hk	hk	hh	hh	hk	hh	hk	hh
R_6926009_L13_26_1	R_6926009_L13_26_1	LG13	<nnxnp>	{-0}	(nn,np)	nn	np	nn	np	np	np	np	nn	nn	np	np	nn	np	np	np	np	np	nn	nn	nn	nn	nn	np	nn	np	nn	nn	nn	np	nn	nn	nn	nn	nn	nn	nn	nn	np	np	np	nn	nn	np	np
R_9219470_L13_PA	R_9219470_L13_PA	LG13	<lmxll>	{0-}	(ll,lm)	ll	ll	lm	lm	ll	ll	lm	ll	ll	ll	lm	lm	ll	ll	ll	lm	lm	lm	lm	ll	lm	ll	lm	lm	lm	lm	lm	ll	lm	ll	lm	ll	lm	lm	lm	ll	ll	ll	ll	ll	lm	ll	lm	ll
GD_01786_L13_PA	GD_01786_L13_PA	LG13	<lmxll>	{0-}	(ll,lm)	ll	lm	lm	ll	ll	ll	ll	ll	ll	lm	lm	lm	ll	lm	ll	lm	ll	lm	lm	ll	lm	ll	lm	lm	lm	ll	lm	lm	ll	lm	lm	ll	lm	ll	ll	ll	ll	ll	ll	ll	lm	lm	lm	lm
LG13_HB_346	F_0156299_L13_PA	LG13	<lmxll>	{1-}	(ll,lm)	lm	lm	lm	ll	lm	lm	ll	lm	lm	lm	lm	ll	ll	lm	lm	lm	ll	lm	ll	lm	ll	ll	ll	ll	ll	ll	ll	lm	ll	lm	ll	lm	ll	ll	ll	lm	lm	ll	lm	lm	ll	lm	ll	lm
LG13_HB_346	F_0156323_L13_PA	LG13	<lmxll>	{0-}	(ll,lm)	ll	ll	ll	lm	ll	ll	lm	ll	ll	ll	ll	lm	lm	ll	ll	ll	lm	ll	lm	ll	lm	lm	lm	lm	lm	lm	lm	ll	lm	ll	lm	ll	lm	lm	lm	ll	ll	lm	ll	ll	lm	ll	lm	ll
LG13_HB_347	F_0156338_L13_PA	LG13	<lmxll>	{1-}	(ll,lm)	lm	lm	lm	ll	lm	lm	ll	lm	lm	lm	lm	ll	ll	lm	lm	lm	ll	lm	ll	lm	ll	ll	ll	ll	ll	ll	ll	lm	ll	lm	ll	lm	ll	ll	ll	lm	lm	ll	lm	lm	ll	lm	ll	lm
LG13_HB_347	R_34055_L13_PA	LG13	<lmxll>	{1-}	(ll,lm)	lm	lm	lm	ll	lm	lm	ll	lm	lm	lm	lm	ll	ll	lm	lm	lm	ll	lm	ll	lm	ll	ll	ll	ll	ll	ll	ll	lm	ll	lm	ll	lm	ll	ll	ll	lm	lm	ll	lm	lm	ll	lm	ll	lm
LG13_HB_348	F_0156873_L13_PA	LG13	<lmxll>	{0-}	(ll,lm)	ll	ll	ll	lm	ll	ll	lm	ll	ll	ll	ll	lm	lm	ll	ll	ll	lm	ll	lm	ll	lm	lm	lm	lm	lm	lm	lm	ll	lm	ll	lm	ll	lm	lm	lm	ll	ll	lm	ll	ll	lm	ll	lm	ll
LG13_HB_348	F_0156876_L13_PA	LG13	<lmxll>	{1-}	(ll,lm)	lm	lm	lm	ll	lm	lm	ll	lm	lm	lm	lm	ll	ll	lm	lm	lm	ll	lm	ll	lm	ll	ll	ll	ll	ll	ll	ll	lm	ll	lm	ll	lm	ll	ll	ll	lm	lm	ll	lm	lm	ll	lm	ll	lm
LG13_HB_348	R_329179_L13_PA	LG13	<lmxll>	{0-}	(ll,lm)	ll	ll	ll	lm	ll	ll	lm	ll	ll	ll	ll	lm	lm	ll	ll	ll	lm	ll	lm	ll	lm	lm	lm	lm	lm	lm	lm	ll	lm	ll	lm	ll	lm	lm	lm	ll	ll	lm	ll	ll	lm	ll	lm	ll
LG13_HB_350	F_0158500_L13_PA	LG13	<nnxnp>	{-1}	(nn,np)	np	nn	np	nn	np	nn	nn	np	np	nn	nn	np	np	nn	nn	np	nn	np	np	np	nn	nn	nn	np	nn	nn	nn	nn	nn	np	np	np	np	np	np	nn	np	np	nn	nn	nn	nn	nn	nn
LG13_HB_350	F_0158523_L13_PA	LG13	<nnxnp>	{-0}	(nn,np)	nn	np	nn	np	nn	np	np	nn	nn	np	np	nn	nn	np	np	nn	np	nn	nn	nn	np	np	np	nn	np	np	np	np	np	nn	nn	nn	nn	nn	nn	np	nn	nn	np	np	np	np	np	np
LG13_HB_350	F_0158480_L13_PA	LG13	<lmxll>	{0-}	(ll,lm)	ll	ll	ll	lm	ll	ll	lm	ll	ll	ll	lm	lm	lm	ll	ll	ll	lm	ll	lm	ll	lm	ll	lm	lm	lm	lm	lm	ll	lm	ll	lm	ll	lm	lm	lm	ll	ll	ll	ll	ll	lm	ll	lm	ll
LG13_HB_350	F_0158492_L13_PA	LG13	<hkxhk>	{00}	(hh,hk,kk)	hh	hk	hh	kk	hh	hk	kk	hh	hh	hk	kk	hk	hk	hk	hk	hh	kk	hh	hk	hh	kk	hk	kk	hk	kk	kk	kk	hk	kk	hh	hk	hh	hk	hk	hk	hk	hh	hh	hk	hk	kk	hk	kk	hk
LG13_HB_350	F_0158505_L13_PA	LG13	<hkxhk>	{11}	(hh,hk,kk)	kk	hk	kk	hh	kk	hk	hh	kk	kk	hk	hh	hk	hk	hk	hk	kk	hh	kk	hk	kk	hh	hk	hh	hk	hh	hh	hh	hk	hh	kk	hk	kk	hk	hk	hk	hk	kk	kk	hk	hk	hh	hk	hh	hk
LG13_HB_350	F_0158520_L13_PA	LG13	<lmxll>	{1-}	(ll,lm)	--	--	lm	ll	lm	lm	ll	lm	lm	lm	ll	ll	ll	lm	lm	lm	ll	lm	ll	lm	ll	lm	--	ll	ll	ll	ll	lm	ll	lm	ll	lm	--	ll	ll	--	lm	lm	lm	lm	ll	lm	ll	lm
LG13_HB_351	F_0159295_L13_PA	LG13	<nnxnp>	{-1}	(nn,np)	np	nn	np	nn	np	nn	nn	np	np	nn	nn	np	np	nn	nn	np	nn	np	np	np	nn	nn	nn	np	nn	nn	nn	nn	nn	np	np	np	np	np	np	nn	np	np	nn	nn	nn	nn	nn	nn
LG13_HB_353	F_0160152_L13_PA	LG13	<lmxll>	{1-}	(ll,lm)	lm	lm	ll	ll	lm	lm	ll	lm	lm	lm	ll	ll	ll	lm	lm	ll	ll	ll	ll	lm	ll	lm	ll	ll	ll	ll	ll	lm	ll	lm	ll	lm	ll	ll	ll	lm	lm	lm	lm	lm	ll	lm	ll	lm
LG13_HB_353	F_0160147_L13_PA	LG13	<nnxnp>	{-1}	(nn,np)	np	nn	np	nn	np	nn	nn	np	np	nn	nn	np	np	nn	nn	np	nn	np	np	np	np	nn	nn	np	nn	nn	nn	nn	nn	np	np	np	np	np	np	nn	np	np	nn	nn	nn	nn	nn	nn
LG13_HB_353.5	GD_00098_L13_PA	LG13	<hkxhk>	{11}	(hh,hk,kk)	kk	hk	hk	hh	kk	hk	hh	kk	kk	hk	hh	hk	hk	hk	hk	hk	hh	hk	hk	kk	hk	hk	hh	hk	hh	hh	hh	hk	hh	kk	hk	kk	hk	hk	hk	hk	kk	kk	hk	hk	hh	hk	hh	hk
LG13_HB_353.5	R_2180685_L13_PA	LG13	<nnxnp>	{-1}	(nn,np)	np	nn	np	nn	np	nn	nn	np	np	nn	nn	np	np	nn	nn	np	nn	np	np	np	np	nn	nn	np	nn	nn	nn	nn	nn	np	np	np	np	np	np	nn	np	np	nn	nn	nn	nn	nn	nn
LG13_HB_353.5	R_2217552_L13_PA	LG13	<nnxnp>	{-1}	(nn,np)	np	nn	np	nn	np	nn	nn	np	np	nn	nn	np	np	nn	nn	np	nn	np	np	np	np	nn	nn	np	nn	nn	nn	nn	nn	np	np	np	np	np	np	nn	np	np	nn	nn	nn	nn	nn	nn
LG13_HB_354	F_0160781_L13_PA	LG13	<nnxnp>	{-1}	(nn,np)	np	nn	np	nn	np	nn	nn	np	np	nn	nn	np	np	nn	nn	np	nn	np	np	np	np	nn	nn	np	nn	nn	nn	nn	nn	np	np	np	np	np	np	nn	np	np	nn	nn	nn	nn	nn	nn
LG13_HB_354	F_0160788_L13_PA	LG13	<hkxhk>	{00}	(hh,hk,kk)	hh	hk	hk	kk	hh	hk	kk	hh	hh	hk	kk	hk	hk	hk	hk	hk	kk	hk	hk	hh	hk	hk	kk	hk	kk	kk	kk	hk	kk	hh	hk	hh	hk	hk	hk	hk	hh	hh	hk	hk	kk	hk	kk	hk
LG13_HB_354	F_0160790_L13_PA	LG13	<hkxhk>	{00}	(hh,hk,kk)	hh	hk	hk	kk	hh	hk	kk	hh	hh	hk	kk	hk	hk	hk	hk	hk	kk	hk	hk	hh	hk	hk	kk	hk	kk	kk	kk	hk	kk	hh	hk	hh	hk	hk	hk	hk	hh	hh	hk	hk	kk	hk	kk	hk
LG13_HB_354	F_0160792_L13_PA	LG13	<hkxhk>	{00}	(hh,hk,kk)	hh	hk	hk	kk	hh	hk	kk	hh	hh	hk	kk	hk	hk	hk	hk	hk	kk	hk	hk	hh	hk	hk	kk	hk	kk	kk	kk	hk	kk	hh	hk	hh	hk	hk	hk	hk	hh	hh	hk	hk	kk	hk	kk	hk
LG13_HB_355	R_2826288_L13_PA	LG13	<nnxnp>	{-0}	(nn,np)	nn	np	nn	np	nn	np	np	nn	nn	np	np	nn	nn	np	np	nn	np	nn	nn	nn	nn	np	np	nn	np	np	np	np	np	nn	nn	nn	nn	nn	nn	np	nn	nn	np	np	np	np	np	np
LG13_HB_355	F_0161441_L13_PA	LG13	<hkxhk>	{00}	(hh,hk,kk)	hh	hk	hk	kk	hh	hk	kk	hh	hh	hk	kk	hk	hh	hk	hk	hk	kk	hk	hk	hh	hk	hk	kk	hk	kk	kk	kk	hk	kk	hh	hk	hh	hk	hk	hk	hk	hh	hh	hk	hk	kk	hk	kk	hk
LG13_HB_355	F_0161442_L13_PA	LG13	<lmxll>	{1-}	(ll,lm)	lm	lm	ll	ll	lm	lm	ll	lm	lm	lm	ll	ll	lm	lm	lm	ll	ll	ll	ll	lm	ll	lm	ll	ll	ll	ll	ll	lm	ll	lm	ll	lm	ll	ll	ll	lm	lm	lm	lm	lm	ll	lm	ll	lm
LG13_HB_355	F_0161448_L13_PA	LG13	<hkxhk>	{11}	(hh,hk,kk)	kk	hk	hk	hh	kk	hk	hh	kk	kk	hk	hh	hk	kk	hk	hk	hk	hh	hk	hk	kk	hk	hk	hh	hk	hh	hh	hh	hk	hh	kk	hk	kk	hk	hk	hk	hk	kk	kk	hk	hk	hh	hk	hh	hk
LG13_HB_355	F_0161449_L13_PA	LG13	<efxeg>	{11}	[ee,ef,eg,fg)	fg	ef	eg	ee	fg	ef	ee	fg	fg	ef	ee	eg	fg	ef	ef	eg	ee	eg	eg	fg	eg	ef	ee	eg	ee	ee	ee	ef	ee	fg	eg	fg	eg	eg	eg	ef	fg	fg	ef	ef	ee	ef	ee	ef
LG13_HB_355	F_0161453_L13_PA	LG13	<lmxll>	{1-}	(ll,lm)	lm	lm	ll	ll	lm	lm	ll	lm	lm	lm	ll	ll	lm	lm	lm	ll	ll	ll	ll	lm	ll	lm	ll	ll	ll	ll	ll	lm	ll	lm	ll	lm	ll	ll	ll	lm	lm	lm	lm	lm	ll	lm	ll	lm
LG13_HB_355	F_0161456_L13_PA	LG13	<efxeg>	{11}	[ee,ef,eg,fg)	fg	ef	eg	ee	fg	ef	ee	fg	fg	ef	ee	eg	fg	ef	ef	eg	ee	eg	eg	fg	eg	ef	ee	eg	ee	ee	ee	ef	ee	fg	eg	fg	eg	eg	eg	ef	fg	fg	ef	ef	ee	ef	ee	ef
LG13_HB_355	R_2811025_L13_PA	LG13	<hkxhk>	{11}	(hh,hk,kk)	kk	hk	hk	hh	kk	hk	hh	kk	kk	hk	hh	hk	kk	hk	hk	hk	hh	hk	hk	kk	hk	hk	hh	hk	hh	hh	hh	hk	hh	kk	hk	kk	hk	hk	hk	hk	kk	kk	hk	hk	hh	hk	hh	hk
LG13_HB_355	R_2813296_L13_PA	LG13	<hkxhk>	{00}	(hh,hk,kk)	hh	hk	hk	kk	hh	hk	kk	hh	hh	hk	kk	hk	hh	hk	hk	hk	kk	hk	hk	hh	hk	hk	kk	hk	kk	kk	kk	hk	kk	hh	hk	hh	hk	hk	hk	hk	hh	hh	hk	hk	kk	hk	kk	hk
LG13_HB_355	R_2823627_L13_PA	LG13	<nnxnp>	{-1}	(nn,np)	np	nn	np	nn	np	nn	nn	np	np	nn	nn	np	np	nn	nn	np	nn	np	np	np	np	nn	nn	np	nn	nn	nn	nn	nn	np	np	np	np	np	np	nn	np	np	nn	nn	nn	nn	nn	nn
LG13_HB_355.8	GD_01742L13_PA	LG13	<hkxhk>	{11}	(hh,hk,kk)	kk	hk	hk	hh	kk	hk	hh	kk	kk	hk	hh	hk	kk	hk	hk	hk	hh	hk	hk	kk	hk	hk	hh	hk	hh	hh	hh	hk	hh	kk	hk	kk	hk	hk	hk	hk	kk	kk	hk	hk	hh	hk	hh	hk
LG13_HB_356	F_0162290_L13_PA	LG13	<nnxnp>	{-0}	(nn,np)	nn	np	nn	np	nn	np	np	nn	nn	np	np	nn	nn	np	np	nn	np	nn	nn	nn	nn	np	np	nn	np	np	np	np	np	nn	nn	nn	nn	nn	nn	np	nn	nn	np	np	np	np	np	np
LG13_HB_356	F_0162291_L13_PA	LG13	<nnxnp>	{-0}	(nn,np)	nn	np	nn	np	nn	np	np	nn	nn	np	np	nn	nn	np	np	nn	np	nn	nn	nn	nn	np	np	nn	np	np	np	np	np	nn	nn	nn	nn	nn	nn	np	nn	nn	np	np	np	np	np	np
LG13_HB_356	F_0162293_L13_PA	LG13	<hkxhk>	{01}	(hh,hk,kk)	hk	hh	kk	hk	hk	hh	hk	hk	hk	hh	hk	kk	hk	hh	hh	kk	hk	kk	kk	hk	kk	hh	hk	kk	hk	hk	hk	hh	hk	hk	kk	hk	kk	kk	kk	hk	hk	hk	hh	hh	hk	hh	hk	hh
LG13_HB_356	F_0162295_L13_PA	LG13	<nnxnp>	{-0}	(nn,np)	nn	np	nn	np	nn	np	np	nn	nn	np	np	nn	nn	np	np	nn	np	nn	nn	nn	nn	np	np	nn	np	np	np	np	np	nn	nn	nn	nn	nn	nn	np	nn	nn	np	np	np	np	np	np
LG13_HB_356	F_0162262_L13_PA	LG13	<lmxll>	{1-}	(ll,lm)	lm	lm	ll	ll	lm	lm	ll	lm	lm	lm	ll	ll	lm	lm	lm	ll	ll	ll	ll	lm	ll	lm	ll	ll	ll	ll	ll	lm	ll	lm	ll	lm	ll	ll	ll	ll	lm	lm	lm	lm	ll	lm	ll	lm
LG13_HB_357	F_0163066_L13_PA	LG13	<hkxhk>	{10}	(hh,hk,kk)	hk	kk	hh	hk	hk	kk	hk	hk	hk	kk	hk	hh	hk	kk	kk	hh	hk	hh	hh	hk	hh	kk	hk	hh	hk	hk	hk	kk	hk	hk	hh	hk	hh	hh	hh	hk	hk	hk	kk	kk	hk	kk	hk	kk
LG13_HB_357	F_0163068_L13_PA	LG13	<nnxnp>	{-0}	(nn,np)	nn	np	nn	np	nn	np	np	nn	nn	np	np	nn	nn	np	np	nn	np	nn	nn	nn	nn	np	np	nn	np	np	np	np	np	nn	nn	nn	nn	nn	nn	np	nn	nn	np	np	np	np	np	np
LG13_HB_357	F_0163076_L13_PA	LG13	<hkxhk>	{01}	(hh,hk,kk)	hk	hh	kk	hk	hk	hh	hk	hk	hk	hh	hk	kk	hk	hh	hh	kk	hk	kk	kk	hk	kk	hh	hk	kk	hk	hk	hk	hh	hk	hk	kk	hk	kk	kk	kk	hk	hk	hk	hh	hh	hk	hh	hk	hh
LG13_HB_357	F_0163084_L13_PA	LG13	<nnxnp>	{-0}	(nn,np)	nn	np	nn	np	nn	np	np	nn	nn	np	np	nn	nn	np	np	nn	np	nn	nn	nn	nn	np	np	nn	np	np	np	np	np	nn	nn	nn	nn	nn	nn	np	nn	nn	np	np	np	np	np	np
LG13_HB_357	F_0163086_L13_PA	LG13	<nnxnp>	{-0}	(nn,np)	nn	np	nn	np	nn	np	np	nn	nn	np	np	nn	nn	np	np	nn	np	nn	nn	nn	nn	np	np	nn	np	np	np	np	np	nn	nn	nn	nn	nn	nn	np	nn	nn	np	np	np	np	np	np
LG13_HB_357	F_0163099_L13_PA	LG13	<hkxhk>	{10}	(hh,hk,kk)	hk	kk	hh	hk	hk	kk	hk	hk	hk	kk	hk	hh	hk	kk	kk	hh	hk	hh	hh	hk	hh	kk	hk	hh	hk	hk	hk	kk	hk	hk	hh	hk	hh	hh	hh	hk	hk	hk	kk	kk	hk	kk	hk	kk
LG13_HB_357	R_3770859_L13_PA	LG13	<nnxnp>	{-0}	(nn,np)	nn	np	nn	np	nn	np	np	nn	nn	np	np	nn	nn	np	np	nn	np	nn	nn	nn	nn	np	np	nn	np	np	np	np	np	nn	nn	nn	nn	nn	nn	np	nn	nn	np	np	np	np	np	np
LG13_HB_357.5	R_3832821_L13_PA	LG13	<lmxll>	{1-}	(ll,lm)	lm	lm	ll	ll	lm	lm	ll	lm	lm	lm	ll	ll	lm	lm	lm	ll	ll	ll	ll	lm	ll	lm	ll	ll	ll	ll	ll	lm	ll	lm	ll	lm	ll	ll	ll	ll	lm	lm	lm	lm	ll	lm	ll	lm
[truncated: 5,919 more rows]
[truncated: 158 more columns]
